# Supplementary material for: Systematic inference and comparison of multi-scale chromatin sub-compartments connects spatial organization to cell phenotypes
Source: Nat Commun. 2021 May 10;12:2439. doi: 10.1038/s41467-021-22666-3 (PMC8110550; doi:10.1038/s41467-021-22666-3)
Supplement: Supplementary file 4 — Supplementary Dataset 1 [file 41467_2021_22666_MOESM4_ESM.xlsx]

## Sheet: Hi-C
	Source of Hi-C data and the median contact matrix density
	raw_name	displayed_name	median_contact_map_density_of_22chrs_40kb	description	Reference
	AWS_Aiden_PGP1F_2018	PGP1F_fibroblast	0.820714	Human fibroblast cell line (These are primary fibroblasts taken from the PGP1 donor from the Personal Genome Project (PGP)	https://www.ncbi.nlm.nih.gov/pmc/articles/PMC6324821/
	AWS_Barutcu_MCF-10A	MCF_10A_breast_epithelium	0.126144	mammary epithelial cell line	https://www.ncbi.nlm.nih.gov/geo/query/acc.cgi?acc=GSM1631184
	AWS_Barutcu_MCF-7	MCF_7_breast_cancer	0.090047	Breast cancer cell line	https://www.ncbi.nlm.nih.gov/geo/query/acc.cgi?acc=GSE66733
	AWS_Darrow_RPE1_control_2016	RPE1_pigment_epithelium	0.605844	Retinal Pigmented Epithelial Cells	https://www.ncbi.nlm.nih.gov/geo/query/acc.cgi?acc=GSE71831
	AWS_GM12878	GM12878_lymphoblastoid	0.942047	Lymphoblastoid cell line	https://www.ncbi.nlm.nih.gov/geo/query/acc.cgi?acc=GSE63525
	AWS_Haarhuis_Hap1_WT_2017	Hap1_WT_KBM7_CML	0.40632	HAP1 cells are a near-haploid cell line derived from the KBM-7 cell line	https://www.ncbi.nlm.nih.gov/geo/query/acc.cgi?acc=GSE95014
	AWS_HEK293T_CTCF	HEK293T_embryonic_kidney_t1	0.384403	HEK293T cells were transfected with CTCF siRNA oligos using Lipofectamine 2000 according to manufacterure's instructions	https://www.ncbi.nlm.nih.gov/geo/query/acc.cgi?acc=GSE44267
	AWS_HEK293T_ctrl	HEK293T_embryonic_kidney	0.353626	HEK293T cells were transfected with control siRNA oligos using Lipofectamine 2000 according to manufacterure's instructions	https://www.ncbi.nlm.nih.gov/geo/query/acc.cgi?acc=GSE44267
	AWS_HEK293T_HRV	HEK293T_embryonic_kidney_t2	0.344493	embryonic kidney, HRV treated	https://www.ncbi.nlm.nih.gov/geo/query/acc.cgi?acc=GSE44267
	AWS_HEK293T_TEV	HEK293T_embryonic_kidney_t3	0.332318	embryonic kidney, TEV treated	https://www.ncbi.nlm.nih.gov/geo/query/acc.cgi?acc=GSE44267
	AWS_Hela	Hela	0.363032	Cervical cancer cells	https://www.ncbi.nlm.nih.gov/geo/query/acc.cgi?acc=GSE63525
	AWS_HMEC	HMEC_mammary_epithelium	0.323734	Primary Mammary Epithelial Cells	https://www.ncbi.nlm.nih.gov/geo/query/acc.cgi?acc=GSE63525
	AWS_HUVEC	HUVEC_vein_endothelium	0.447344	Human umbilical vein endothelial cells	https://www.ncbi.nlm.nih.gov/geo/query/acc.cgi?acc=GSE63525
	AWS_IMR90	IMR90_lung_fibroblast	0.597151	Human foetal lung cells	https://www.ncbi.nlm.nih.gov/geo/query/acc.cgi?acc=GSE63525
	AWS_K562	K562_ML	0.521837	chronic myelogenous leukemia (CML)	https://www.ncbi.nlm.nih.gov/geo/query/acc.cgi?acc=GSE63525
	AWS_KBM7	KBM7_CML	0.530217	Chronic myelogenous leukemia (CML) cell	https://www.ncbi.nlm.nih.gov/geo/query/acc.cgi?acc=GSE63525
	AWS_NHEK	NHEK_epidermal_keratinocytes	0.455395	Normal Human Epidermal Keratinocytes	https://www.ncbi.nlm.nih.gov/geo/query/acc.cgi?acc=GSE63525
	AWS_Phanstiel_THP-1_Macrophages_2017	THP_1_macrophages	0.853854	THP-1 cells differentiate into macrophages	https://www.cell.com/molecular-cell/fulltext/S1097-2765(17)30603-2
	AWS_Phanstiel_THP-1_Monocytes_2017	THP_1_monocytes	0.842131	Human monocytic cell line derived from an acute monocytic leukemia patient	https://www.cell.com/molecular-cell/fulltext/S1097-2765(17)30603-2
	AWS_Rao_HCT-116_2017	HCT_116_colon_cancer	0.817282	Human colon cancer cell line	https://www.ncbi.nlm.nih.gov/geo/query/acc.cgi?acc=GSM2809542
	GSE103477_Sample138_THP1mac-HiC-IFNb-6h	THP_1_mac_IFNb_t1	0.199465	THP-1 monocyte AML cell line; IFNb treated; 06h	https://www.ncbi.nlm.nih.gov/geo/query/acc.cgi?acc=GSM3111886
	GSE109229_BT474	BT474_breast_cancer	0.145283	Breast cancer cell line	https://www.ncbi.nlm.nih.gov/geo/query/acc.cgi?acc=GSE109229
	GSE109229_SKBR3	SKBR3_breast_cancer	0.161992	Breast cancer cell line	https://www.ncbi.nlm.nih.gov/geo/query/acc.cgi?acc=GSE109229
	GSE118588_Islet	Islet	0.320943	Islet	https://www.ncbi.nlm.nih.gov/geo/query/acc.cgi?acc=GSE118588
	GSE118588_Panc_beta	Pancreas_beta	0.331906	EndoC-BH1 human pancreatic beta cell line	https://www.ncbi.nlm.nih.gov/geo/query/acc.cgi?acc=GSE118588
	GSE99051_786_O	786_O_renal_cancer	0.24243	Renal cell carcinoma	https://www.ncbi.nlm.nih.gov/geo/query/acc.cgi?acc=GSE99051
	GSE99051_786-M1A	786_M1A_renal_cancer	0.218835	Renal cell carcinoma	https://www.ncbi.nlm.nih.gov/geo/query/acc.cgi?acc=GSE99051
	GSM3112385_HTBE_6h_mock_r1	HTBE_bronchial_epithelium	0.267578	Human tracheobronchial epithelial cells (HTBE), infection: uninfected (mock control), hours post-infection: 6h	https://www.ncbi.nlm.nih.gov/geo/query/acc.cgi?acc=GSM3112385
	GSM3112403_MDM_6h_mock_r1	Monocyte_derived_macrophages	0.224182	monocyte-derived macrophages (MDM), infection: uninfected (mock control), hours post-infection: 6h	https://www.ncbi.nlm.nih.gov/geo/query/acc.cgi?acc=GSM3112403
	mega_ENCSR079VIJ_G401	G401_rhabdoid_tumor_kidney	0.278238	Kidney)Wilms' tumor, is derived from a rhabdoid tumor of the kidney	https://www.encodeproject.org/experiments/ENCSR079VIJ/
	mega_ENCSR105KFX_SK-N-DZ	SK_N_DZ_neuroblastoma	0.119431	Neuroblastoma	https://www.encodeproject.org/experiments/ENCSR105KFX/
	mega_ENCSR312KHQ_SK-MEL-5	SK_MEL_5_melanoma	0.152811	Melanoma	https://www.encodeproject.org/experiments/ENCSR312KHQ/
	mega_ENCSR346DCU_LNCaP	LNCaP_prostate_cancer	0.151246	Prostate)Androgen-sensitive prostate adenocarcinoma cells derived from the left supraclavicular lymph node metastasis	https://www.encodeproject.org/experiments/ENCSR346DCU/
	mega_ENCSR401TBQ_Caki2	Caki2_renal_cell_cancer	0.23035	Human clear cell renal cell carcinoma	https://www.encodeproject.org/experiments/ENCSR401TBQ/
	mega_ENCSR444WCZ_A549	A549_alveolar_basal_epithelial_cancer	0.22632	Lung)Adenocarcinomic human alveolar basal epithelial cells	https://www.encodeproject.org/experiments/ENCSR444WCZ/
	mega_ENCSR489OCU_NCI-H460	NCI_H460_large_cell_lung_cancer	0.248556	Lung)Large Cell Lung Cancer	https://www.encodeproject.org/experiments/ENCSR489OCU/
	mega_ENCSR549MGQ_T47D	T47D_breast_cancer	0.246622	Breast cancer cell line	https://www.encodeproject.org/experiments/ENCSR549MGQ/
	mega_ENCSR834DXR_SK-N-MC	SK_N_MC_neuroblastoma	0.159211	Neuroblastoma Askin’s tumor	https://www.encodeproject.org/experiments/ENCSR834DXR/
	mega_ENCSR862OGI_RPMI-7951	RPMI_7951_melanoma	0.268427	Melanoma derived from metastatic site: Lymph node.	https://www.encodeproject.org/experiments/ENCSR862OGI/
	mega_GSE105194_cerebellum	Cerebellum	0.489011	Cerebellum	https://www.ncbi.nlm.nih.gov/geo/query/acc.cgi?acc=GSE105194
	mega_GSE105194_spinal_cord	Spinal_cord	0.293563	Spinal_cord	https://www.ncbi.nlm.nih.gov/geo/query/acc.cgi?acc=GSE105194
	mega_GSE105318_DLD1	DLD1_colorectal_cancer	0.327924	Colorectal adenocarcinoma cell lines	https://www.ncbi.nlm.nih.gov/gds/?term=GSE105318[Accession]
	mega_GSE105381_HepG2	HepG2_liver_cancer	0.698455	Liver cancer cell line	https://www.ncbi.nlm.nih.gov/geo/query/acc.cgi?acc=GSE105381
	mega_GSE118514_RWPE1	RWPE1_prostate_epithelium	0.449295	Prostate cell line RWPE1	https://www.ncbi.nlm.nih.gov/geo/query/acc.cgi?acc=GSE118514
	mega_GSM1826481_SK-N-SH	SK_N_SH_neuroblastoma	0.35048	Neuroblastoma	https://www.ncbi.nlm.nih.gov/geo/query/acc.cgi?acc=GSE71072
	mega_GSM2334832_RPMI-8226_HindIII	RPMI_8226_myeloma	0.199961	Multiple myeloma	https://www.ncbi.nlm.nih.gov/gds/?term=GSM2334832[Accession]
	mega_GSM2334834_U266_MobI	U266_myeloma	0.182134	Multiple myeloma	https://www.ncbi.nlm.nih.gov/gds/?term=GSM2334832[Accession]
	mega_Panc1_rep12	Pancreatic_cancer	0.242605	Panc1 pancreatic cancer cell line	https://www.encodeproject.org/experiments/ENCSR440CTR/
	GSE118514_22Rv1	22Rv1_prostate_cancer	0.353427	Human prostate carcinoma cell line	https://www.ncbi.nlm.nih.gov/geo/query/acc.cgi?acc=GSE118514
	LY19WT_DMSO	LY19WT_DMSO	0.140986	Lymphoma B-cell immortalized cell line	https://www.nature.com/articles/s41588-018-0338-y#data-availability
	WSU_GSK	WSU_GSK	0.0835688	Lymphoma B-cell immortalized cell line	https://www.nature.com/articles/s41588-018-0338-y#data-availability
	WSU_DMSO	WSU_DMSO	0.126018	Lymphoma B-cell immortalized cell line	https://www.nature.com/articles/s41588-018-0338-y#data-availability
	KARPAS_GSK	KARPAS_GSK	0.113685	Lymphoma B-cell immortalized cell line	https://www.nature.com/articles/s41588-018-0338-y#data-availability
	KARPAS_DMSO	KARPAS_DMSO	0.117041	Lymphoma B-cell immortalized cell line	https://www.nature.com/articles/s41588-018-0338-y#data-availability
	Compendium_AD	Adrenal	0.142583	Adrenal	https://www.ncbi.nlm.nih.gov/pmc/articles/PMC5478386/
	Compendium_AO	Aorta	0.35797	Aorta STL002	https://www.ncbi.nlm.nih.gov/pmc/articles/PMC5478386/
	Compendium_BL	Bladder	0.18188	STL001_Bladder	https://www.ncbi.nlm.nih.gov/pmc/articles/PMC5478386/
	Compendium_CO	Prefrontal_cortex	0.16802	Dorsolateral Prefrontal Cortex	https://www.ncbi.nlm.nih.gov/pmc/articles/PMC5478386/
	Compendium_HC	Hippocampus	0.186278	Hippocampus	https://www.ncbi.nlm.nih.gov/pmc/articles/PMC5478386/
	Compendium_LG1	Lung_tissue_1	0.0756072	Lung tissue, donor 1	https://www.ncbi.nlm.nih.gov/pmc/articles/PMC5478386/
	Compendium_LG2	Lung_tissue_2	0.104135	Lung tissue, donor 2	https://www.ncbi.nlm.nih.gov/pmc/articles/PMC5478386/
	Compendium_LI	LI_liver	0.416735	Liver	https://www.ncbi.nlm.nih.gov/pmc/articles/PMC5478386/
	Compendium_LV	Left_ventricle	0.262667	Left ventricle	https://www.ncbi.nlm.nih.gov/pmc/articles/PMC5478386/
	Compendium_OV	Ovary	0.136802	Ovary	https://www.ncbi.nlm.nih.gov/pmc/articles/PMC5478386/
	Compendium_PA2	Pancreas_1	0.150572	Pancreas	https://www.ncbi.nlm.nih.gov/pmc/articles/PMC5478386/
	Compendium_PA3	Pancreas_2	0.0667676	Pancreas	https://www.ncbi.nlm.nih.gov/pmc/articles/PMC5478386/
	Compendium_PO1	Psoas_1	0.107995	STL001_Psoas	https://www.ncbi.nlm.nih.gov/pmc/articles/PMC5478386/
	Compendium_RV	Right_ventricle	0.237955	Right ventricle	https://www.ncbi.nlm.nih.gov/pmc/articles/PMC5478386/
	Compendium_SB2	Small_bowel	0.141287	Small_bowel	https://www.ncbi.nlm.nih.gov/pmc/articles/PMC5478386/
	Compendium_SX1	Spleen_1	0.149016	STL001_Spleen	https://www.ncbi.nlm.nih.gov/pmc/articles/PMC5478386/
	Compendium_SX3	Spleen_2	0.0578907	STL003_Spleen	https://www.ncbi.nlm.nih.gov/pmc/articles/PMC5478386/
	Compendium_h1	H1_embryonic_stem	0.419066	H1 human ES cells	https://www.ncbi.nlm.nih.gov/pmc/articles/PMC5478386/
	Compendium_mes	H1_mesendoderm	0.388688	H1 Mesendoderm cell	https://www.ncbi.nlm.nih.gov/pmc/articles/PMC5478386/
	Compendium_msc	H1_mesenchymal_stem	0.465336	H1 Mesenchymal stem cells	https://www.ncbi.nlm.nih.gov/pmc/articles/PMC5478386/
	Compendium_npc	H1_neural_progenitor	0.290103	H1 Neural Progenitor Cells	https://www.ncbi.nlm.nih.gov/pmc/articles/PMC5478386/
	Compendium_tro	H1_trophectoderm	0.376561	H1 Trophectoderm cells	https://www.ncbi.nlm.nih.gov/pmc/articles/PMC5478386/
	ENCSR504OTV_transverse_colon	Transverse_colon	0.791058	transverse_colon	https://www.encodeproject.org/experiments/ENCSR504OTV/
	mega_PrEC_rep_123	PrEC_prostate_epithelium	0.228159	normal prostate epithelial cells PrEC	https://www.ncbi.nlm.nih.gov/geo/query/acc.cgi?acc=GSM1902603
	AWS_hemato_stem_progenitor	Hemato_stem_progenitor	0.621204	Hematopoietic stem/progenitor cells	https://www.biorxiv.org/content/10.1101/212928v2.full
	AWS_T_cell	T_cell	0.47946	Differentiated hematopoietic cell types: T cell	https://www.biorxiv.org/content/10.1101/212928v2.full
	AWS_erythroid_progenitor	Erythroid_progenitor	0.672978	Differentiated hematopoietic cell types: Erythroid Progenitors	https://www.biorxiv.org/content/10.1101/212928v2.full
	AWS_HFF1_NS	Foreskin_fibroblast	0.202403	Primary human foreskin fibroblasts	https://www.ncbi.nlm.nih.gov/pmc/articles/PMC4040465/
	GSM3262956_D00	H9_embryonic_stem	0.477675	Embryonic stem cell, differentiation time: day00, genotype: H9 MLC2v:H2B	https://www.ncbi.nlm.nih.gov/geo/query/acc.cgi?acc=GSM3262956
	GSM3262958_D02	H9_mesoderm	0.581296	ES derived mesoderm, differentiation time: day02, genotype: H9 MLC2v:H2B	https://www.ncbi.nlm.nih.gov/geo/query/acc.cgi?acc=GSM3262958
	GSM3262960_D05	H9_cardiac_mesoderm	0.626268	ES derived cardiac mesoderm, differentiation time: day05, genotype: H9 MLC2v:H2B	https://www.ncbi.nlm.nih.gov/geo/query/acc.cgi?acc=GSM3262960
	GSM3262962_D07	H9_cardiac_progenitor	0.637778	ES derived cardiac progenitor cells, differentiation time: day07, genotype: H9 MLC2v:H2B	https://www.ncbi.nlm.nih.gov/geo/query/acc.cgi?acc=GSM3262962
	GSM3262964_D15	H9_primitive_cardiomyocytes	0.58893	ES derived primitive cardiomyocite, differentiation time: day15, genotype: H9 MLC2v:H2B	https://www.ncbi.nlm.nih.gov/geo/query/acc.cgi?acc=GSM3262964
	GSM3262966_D80	H9_ventricular_cardiomyocytes	0.624369	ES derived ventricular cardiomyocyte, differentiation time: day80, genotype: H9 MLC2v:H2B	https://www.ncbi.nlm.nih.gov/geo/query/acc.cgi?acc=GSM3262966
	GSM3263085_RH_348	H9_embryonic_stem_t1	0.238084	Embryonic stem cell, differentiation time: day00, genotype: H9 MLC2v:H2B	https://www.ncbi.nlm.nih.gov/geo/query/acc.cgi?acc=GSM3263085
	GSM3263087_RH_350	H9_embryonic_stem_t2	0.255559	Embryonic stem cell, differentiation time: day00, genotype: H9 MLC2v:H2B HERV1-KO	https://www.ncbi.nlm.nih.gov/geo/query/acc.cgi?acc=GSM3263087
	GSM3263089_RH_352	H9_embryonic_stem_t3	0.239774	Embryonic stem cell, differentiation time: day00, genotype: H9 MLC2v:H2B HERV2-KO	https://www.ncbi.nlm.nih.gov/geo/query/acc.cgi?acc=GSM3263089
	GSM3734950_RH548	H9_embryonic_stem_t4	0.200385	Embryonic stem cell, differentiation time: day00, genotype: H9 MLC2v:H2B HERV1-CRISPRi	https://www.ncbi.nlm.nih.gov/geo/query/acc.cgi?acc=GSM3734950
	GSM3734952_RH554	H9_embryonic_stem_t5	0.189149	Embryonic stem cell, differentiation time: day00, genotype: H9 MLC2v:H2B HERV2-CRISPRi	https://www.ncbi.nlm.nih.gov/geo/query/acc.cgi?acc=GSM3734952
	GSM3734958_RH494	H9_embryonic_stem_t6	0.195866	Embryonic stem cell, differentiation time: day00, genotype: H9 MLC2v:H2B HERV2-ins-clone1	https://www.ncbi.nlm.nih.gov/geo/query/acc.cgi?acc=GSM3734958
	GSM3734960_RH492	H9_embryonic_stem_t7	0.21947	Embryonic stem cell, differentiation time: day00, genotype: H9 MLC2v:H2B HERV2-ins-clone2	https://www.ncbi.nlm.nih.gov/geo/query/acc.cgi?acc=GSM3734960
	GM18486	GM18486_B_lymphocyte	0.372598	B-Lymphocyte	https://www.ncbi.nlm.nih.gov/pubmed/31779666
	GM18505	GM18505_B_lymphocyte	0.234149	B-Lymphocyte	https://www.ncbi.nlm.nih.gov/pubmed/31779666
	GM18507	GM18507_B_lymphocyte	0.294091	B-Lymphocyte	https://www.ncbi.nlm.nih.gov/pubmed/31779666
	GM18508	GM18508_B_lymphocyte	0.268912	B-Lymphocyte	https://www.ncbi.nlm.nih.gov/pubmed/31779666
	GM18516	GM18516_B_lymphocyte	0.282682	B-Lymphocyte	https://www.ncbi.nlm.nih.gov/pubmed/31779666
	GM18522	GM18522_B_lymphocyte	0.251979	B-Lymphocyte	https://www.ncbi.nlm.nih.gov/pubmed/31779666
	GM19099	GM19099_B_lymphocyte	0.359564	B-Lymphocyte	https://www.ncbi.nlm.nih.gov/pubmed/31779666
	GM19141	GM19141_B_lymphocyte	0.249288	B-Lymphocyte	https://www.ncbi.nlm.nih.gov/pubmed/31779666
	GM19193	GM19193_B_lymphocyte	0.223013	B-Lymphocyte	https://www.ncbi.nlm.nih.gov/pubmed/31779666
	GM19204	GM19204_B_lymphocyte	0.314088	B-Lymphocyte	https://www.ncbi.nlm.nih.gov/pubmed/31779666
	GM19238	GM19238_B_lymphocyte	0.336608	B-Lymphocyte	https://www.ncbi.nlm.nih.gov/pubmed/31779666
	GM19239	GM19239_B_lymphocyte	0.329592	B-Lymphocyte	https://www.ncbi.nlm.nih.gov/pubmed/31779666
	GM19240	GM19240_B_lymphocyte	0.346499	B-Lymphocyte	https://www.ncbi.nlm.nih.gov/pubmed/31779666
	HG00512	HG00512_B_lymphocyte	0.24147	B-Lymphocyte	https://www.ncbi.nlm.nih.gov/pubmed/31779666
	HG00513	HG00513_B_lymphocyte	0.251691	B-Lymphocyte	https://www.ncbi.nlm.nih.gov/pubmed/31779666
	HG00514	HG00514_B_lymphocyte	0.216325	B-Lymphocyte	https://www.ncbi.nlm.nih.gov/pubmed/31779666
	HG00731	HG00731_B_lymphocyte	0.234174	B-Lymphocyte	https://www.ncbi.nlm.nih.gov/pubmed/31779666
	HG00732	HG00732_B_lymphocyte	0.23797	B-Lymphocyte	https://www.ncbi.nlm.nih.gov/pubmed/31779666
	HG00733	HG00733_B_lymphocyte	0.246228	B-Lymphocyte	https://www.ncbi.nlm.nih.gov/pubmed/31779666

## Sheet: ChiP-seq
	Source of ChIP-seq data
	GM12878	H3k4me1	https://www.encodeproject.org/files/ENCFF682WPF/@@download/ENCFF682WPF.bigWig
		H3k4me2	https://www.encodeproject.org/files/ENCFF828CQV/@@download/ENCFF828CQV.bigWig
		H3k4me3	https://www.encodeproject.org/files/ENCFF674XOM/@@download/ENCFF674XOM.bigWig
		H3k9ac	https://www.encodeproject.org/files/ENCFF465KNK/@@download/ENCFF465KNK.bigWig
		H3k9me3	https://www.encodeproject.org/files/ENCFF846MPX/@@download/ENCFF846MPX.bigWig
		H3k27ac	https://www.encodeproject.org/files/ENCFF180LKW/@@download/ENCFF180LKW.bigWig
		H3k27me3	https://www.encodeproject.org/files/ENCFF167NBF/@@download/ENCFF167NBF.bigWig
		H3k36me3	https://www.encodeproject.org/files/ENCFF662QFK/@@download/ENCFF662QFK.bigWig
		H3k79me2	https://www.encodeproject.org/files/ENCFF396JIR/@@download/ENCFF396JIR.bigWig
		H4k20me1	https://www.encodeproject.org/files/ENCFF831WYD/@@download/ENCFF831WYD.bigWig
		H2az	https://www.encodeproject.org/files/ENCFF885XEM/@@download/ENCFF885XEM.bigWig
	HMEC	H3k4me1	https://www.encodeproject.org/files/ENCFF531OEA/@@download/ENCFF531OEA.bigWig
		H3k4me2	https://www.encodeproject.org/files/ENCFF312ELW/@@download/ENCFF312ELW.bigWig
		H3k4me3	https://www.encodeproject.org/files/ENCFF240TPI/@@download/ENCFF240TPI.bigWig
		H3k9ac	https://www.encodeproject.org/files/ENCFF269UZG/@@download/ENCFF269UZG.bigWig
		H3k9me3	https://www.encodeproject.org/files/ENCFF709GNN/@@download/ENCFF709GNN.bigWig
		H3k27ac	https://www.encodeproject.org/files/ENCFF981WTU/@@download/ENCFF981WTU.bigWig
		H3k27me3	https://www.encodeproject.org/files/ENCFF322JKF/@@download/ENCFF322JKF.bigWig
		H3k36me3	https://www.encodeproject.org/files/ENCFF175PNA/@@download/ENCFF175PNA.bigWig
		H3k79me2	https://www.encodeproject.org/files/ENCFF981TTA/@@download/ENCFF981TTA.bigWig
		H4k20me1	https://www.encodeproject.org/files/ENCFF557RSD/@@download/ENCFF557RSD.bigWig
		H2az	https://www.encodeproject.org/files/ENCFF585TQE/@@download/ENCFF585TQE.bigWig
		CTCF	https://www.encodeproject.org/files/ENCFF488GZA/@@download/ENCFF488GZA.bigBed
	HUVEC	H3k4me1	https://www.encodeproject.org/files/ENCFF335YSY/@@download/ENCFF335YSY.bigWig
		H3k4me2	https://www.encodeproject.org/files/ENCFF790BNV/@@download/ENCFF790BNV.bigWig
		H3k4me3	https://www.encodeproject.org/files/ENCFF203KHF/@@download/ENCFF203KHF.bigWig
		H3k9ac	https://www.encodeproject.org/files/ENCFF693WQF/@@download/ENCFF693WQF.bigWig
		H3k9me3	https://www.encodeproject.org/files/ENCFF167TFD/@@download/ENCFF167TFD.bigWig
		H3k27ac	https://www.encodeproject.org/files/ENCFF038HNR/@@download/ENCFF038HNR.bigWig
		H3k27me3	https://www.encodeproject.org/files/ENCFF420DLT/@@download/ENCFF420DLT.bigWig
		H3k36me3	https://www.encodeproject.org/files/ENCFF790YPL/@@download/ENCFF790YPL.bigWig
		H3k79me2	https://www.encodeproject.org/files/ENCFF198ONW/@@download/ENCFF198ONW.bigWig
		H4k20me1	https://www.encodeproject.org/files/ENCFF129XGI/@@download/ENCFF129XGI.bigWig
		H2az	https://www.encodeproject.org/files/ENCFF104GFP/@@download/ENCFF104GFP.bigWig
		CTCF	https://www.encodeproject.org/files/ENCFF002DDH/@@download/ENCFF002DDH.bed.gz
	IMR90	H3k4me1	https://www.encodeproject.org/files/ENCFF934OWP/@@download/ENCFF934OWP.bigWig
		H3k4me2	https://www.encodeproject.org/files/ENCFF551YLH/@@download/ENCFF551YLH.bigWig
		H3k4me3	https://www.encodeproject.org/files/ENCFF903WOV/@@download/ENCFF903WOV.bigWig
		H3k9ac	https://www.encodeproject.org/files/ENCFF792ZIY/@@download/ENCFF792ZIY.bigWig
		H3k9me3	https://www.encodeproject.org/files/ENCFF272ZUB/@@download/ENCFF272ZUB.bigWig
		H3k27ac	https://www.encodeproject.org/files/ENCFF834HNV/@@download/ENCFF834HNV.bigWig
		H3k27me3	https://www.encodeproject.org/files/ENCFF062LIE/@@download/ENCFF062LIE.bigWig
		H3k36me3	https://www.encodeproject.org/files/ENCFF039DZS/@@download/ENCFF039DZS.bigWig
		H3k79me2	https://www.encodeproject.org/files/ENCFF421DIE/@@download/ENCFF421DIE.bigWig
		H4k20me1	https://www.encodeproject.org/files/ENCFF046ABB/@@download/ENCFF046ABB.bigWig
		RAD21	https://www.encodeproject.org/files/ENCFF195CYT/@@download/ENCFF195CYT.bed.gz
		SMC3	https://www.encodeproject.org/files/ENCFF116RLU/@@download/ENCFF116RLU.bed.gz
		CTCF	https://www.encodeproject.org/files/ENCFF453XKM/@@download/ENCFF453XKM.bed.gz
	K562	H3k4me1	https://www.encodeproject.org/files/ENCFF526QTS/@@download/ENCFF526QTS.bigWig
		H3k4me2	https://www.encodeproject.org/files/ENCFF118MMT/@@download/ENCFF118MMT.bigWig
		H3k4me3	https://www.encodeproject.org/files/ENCFF879AFU/@@download/ENCFF879AFU.bigWig
		H3k9ac	https://www.encodeproject.org/files/ENCFF602QRW/@@download/ENCFF602QRW.bigWig
		H3k9me3	https://www.encodeproject.org/files/ENCFF834YLI/@@download/ENCFF834YLI.bigWig
		H3k27ac	https://www.encodeproject.org/files/ENCFF010PHG/@@download/ENCFF010PHG.bigWig
		H3k27me3	https://www.encodeproject.org/files/ENCFF445UCR/@@download/ENCFF445UCR.bigWig
		H3k36me3	https://www.encodeproject.org/files/ENCFF678IWR/@@download/ENCFF678IWR.bigWig
		H3k79me2	https://www.encodeproject.org/files/ENCFF003CLZ/@@download/ENCFF003CLZ.bigWig
		H4k20me1	https://www.encodeproject.org/files/ENCFF143CUR/@@download/ENCFF143CUR.bigWig
		H2az	https://www.encodeproject.org/files/ENCFF191EXE/@@download/ENCFF191EXE.bigWig
		SMC3	https://www.encodeproject.org/files/ENCFF041YQC/@@download/ENCFF041YQC.bed.gz
		CTCF	https://www.encodeproject.org/files/ENCFF738TKN/@@download/ENCFF738TKN.bed.gz
	NHEK	H3k4me1	https://www.encodeproject.org/files/ENCFF758SEW/@@download/ENCFF758SEW.bigWig
		H3k4me2	https://www.encodeproject.org/files/ENCFF437CJP/@@download/ENCFF437CJP.bigWig
		H3k4me3	https://www.encodeproject.org/files/ENCFF110GQH/@@download/ENCFF110GQH.bigWig
		H3k9ac	https://www.encodeproject.org/files/ENCFF283KXE/@@download/ENCFF283KXE.bigWig
		H3k9me3	https://www.encodeproject.org/files/ENCFF242SAO/@@download/ENCFF242SAO.bigWig
		H3k27ac	https://www.encodeproject.org/files/ENCFF977DET/@@download/ENCFF977DET.bigWig
		H3k27me3	https://www.encodeproject.org/files/ENCFF247PJA/@@download/ENCFF247PJA.bigWig
		H3k36me3	https://www.encodeproject.org/files/ENCFF935IDJ/@@download/ENCFF935IDJ.bigWig
		H3k79me2	https://www.encodeproject.org/files/ENCFF107PYQ/@@download/ENCFF107PYQ.bigWig
		H4k20me1	https://www.encodeproject.org/files/ENCFF254UZP/@@download/ENCFF254UZP.bigWig
		H2az	https://www.encodeproject.org/files/ENCFF615INK/@@download/ENCFF615INK.bigWig
		CTCF	https://www.encodeproject.org/files/ENCFF226MQR/@@download/ENCFF226MQR.bed.gz
	Hela	H3k4me1	https://www.encodeproject.org/files/ENCFF255NQJ/@@download/ENCFF255NQJ.bigWig
		H3k4me2	https://www.encodeproject.org/files/ENCFF391MRG/@@download/ENCFF391MRG.bigWig
		H3k4me3	https://www.encodeproject.org/files/ENCFF699TXY/@@download/ENCFF699TXY.bigWig
		H3k9ac	https://www.encodeproject.org/files/ENCFF573VUK/@@download/ENCFF573VUK.bigWig
		H3k9me3	https://www.encodeproject.org/files/ENCFF761QZP/@@download/ENCFF761QZP.bigWig
		H3k27ac	https://www.encodeproject.org/files/ENCFF388WMD/@@download/ENCFF388WMD.bigWig
		H3k27me3	https://www.encodeproject.org/files/ENCFF958BAN/@@download/ENCFF958BAN.bigWig
		H3k36me3	https://www.encodeproject.org/files/ENCFF236IFZ/@@download/ENCFF236IFZ.bigWig
		H3k79me2	https://www.encodeproject.org/files/ENCFF432DSJ/@@download/ENCFF432DSJ.bigWig
		H4k20me1	https://www.encodeproject.org/files/ENCFF114EGM/@@download/ENCFF114EGM.bigWig
		CTCF	https://www.encodeproject.org/files/ENCFF768OPK/@@download/ENCFF768OPK.bed.gz
	BT474	H3k27ac	https://www.ebi.ac.uk/arrayexpress/experiments/E-MTAB-3631/
	T47D	H3k27ac	https://ftp.ncbi.nlm.nih.gov/geo/samples/GSM1693nnn/GSM1693025/suppl/GSM1693025_T47D_H3k27Ac.bw
	Islet	H3k27ac	https://www.encodeproject.org/files/ENCFF707JNT/@@download/ENCFF707JNT.bigWig
	RWPE1	H3k27ac	https://www.encodeproject.org/files/ENCFF039XYU/@@download/ENCFF039XYU.bigWig
	22Rv1	H3k27ac	https://www.encodeproject.org/files/ENCFF282RLY/@@download/ENCFF282RLY.bigWig
	PANC1	H3k27ac	https://www.encodeproject.org/files/ENCFF240SOO/@@download/ENCFF240SOO.bigWig

## Sheet: h19 mappability 
	hg19 mappability file
	http://hgdownload.cse.ucsc.edu/goldenpath/hg19/encodeDCC/wgEncodeMapability/wgEncodeCrgMapabilityAlign36mer.bigWig

## Sheet: RNA-seq
	Source of gene expression values at mRNA level for Hi-C experiment matched samples (Accession names starting with 'ENC' are from ENCODE database; starting from SRR are from SRA database)
	22Rv1_prostate_cancer	SRR5120472
	786_M1A_renal_cancer	SRR5454441	SRR5454442
	786_O_renal_cancer	SRR5454459	SRR5454460
	A549_alveolar_basal_epithelial_cancer	ENCFF452CIQ	ENCFF133PXI
	BT474_breast_cancer	SRR7063020	SRR7063019	SRR7063018	SRR7063017
	Caki2_renal_cell_cancer	ENCFF041DAC	ENCFF088TZM
	Cerebellum	ENCFF817YTS	ENCFF917ANZ
	DLD1_colorectal_cancer	SRR6804604	SRR6804605
	G401_rhabdoid_tumor_kidney	ENCFF904LJF	ENCFF748MDN
	GM12878_lymphoblastoid	ENCFF305LZB	ENCFF239AZD
	Hap1_WT_KBM7_CML	SRR5266566	SRR5266567	SRR5266568
	HCT_116_colon_cancer	SRR6290531	SRR6290532	SRR6290533	SRR6290534
	HEK293T_embryonic_kidney	SRR710092	SRR710093
	HEK293T_embryonic_kidney_t1	SRR710094	SRR710095
	Hela	ENCFF622JEX	ENCFF722TFN
	HMEC_mammary_epithelium	ENCFF374KZN
	HUVEC_vein_endothelium	ENCFF891CHR	ENCFF462RGP
	IMR90_lung_fibroblast	ENCFF245ZOB	ENCFF245ZOB
	Islet	SRR6048798	SRR6048794	SRR6048770	SRR6048771
	KBM7_CML	SRR2125669	SRR2125670	SRR2125671	SRR2125672
	LNCaP_prostate_cancer	SRR2567462	SRR2567463	SRR2567464
	MCF_10A_breast_epithelium	SRR2149928	SRR2149929	SRR2149930
	MCF_7_breast_cancer	SRR2149931	SRR2149932	SRR2149933
	Monocyte_derived_macrophages	SRR7071094	SRR7071095
	NCI_H460_large_cell_lung_cancer	ENCFF667WSC	ENCFF562TXM
	Panc1_pancreatic_cancer	ENCFF554RBN	ENCFF582THK
	Pancreas_1	ENCFF170MOO
	Pancreas_2	ENCFF612EVW
	Pancreas_beta	SRR7585372
	PGP1F_fibroblast	ENCFF704TVE	ENCFF640FPG
	PrEC_prostate_epithelium	SRR1634434
	RPE1_pigment_epithelium	SRR3677550	SRR3677549	SRR3677548	SRR3677553	SRR3677551	SRR3677552
	RPMI_7951_melanoma	ENCFF714RNK	ENCFF023GZM
	RPMI_8226_myeloma	SRR4341895	SRR4341896	SRR4341897
	RWPE1_prostate_epithelium	SRR5558489	SRR5558490	SRR5558491	SRR5558492	SRR5558493
	SK_MEL_5_melanoma	ENCFF346UQA	ENCFF449ASM
	SK_N_DZ_neuroblastoma	ENCFF571DWF	ENCFF486HVD
	SKBR3_breast_cancer	SRR5364126	SRR5364127	SRR5364128	SRR5364129
	Spinal_cord	ENCFF359PMJ	ENCFF084PQR
	T47D_breast_cancer	SRR2532390	SRR5808857	SRR7063021	SRR7063022	SRR7063023	SRR7063024
	THP_1_macrophages	SRR5511206	SRR5511207
	THP_1_monocytes	SRR5511204	SRR5511205
	U266_myeloma	SRR4341898	SRR4341899	SRR4341900
