# Supplementary material for: Systematic inference and comparison of multi-scale chromatin sub-compartments connects spatial organization to cell phenotypes
Source: Nat Commun. 2021 May 10;12:2439. doi: 10.1038/s41467-021-22666-3 (PMC8110550; doi:10.1038/s41467-021-22666-3)
Supplement: Supplementary file 5 — Supplementary Dataset 2 [file 41467_2021_22666_MOESM5_ESM.zip]

Archive with 256 entries (255 files):
- Supplementary_Data_1_domain_hierarchies_127HiCmaps/
- __MACOSX/._Supplementary_Data_1_domain_hierarchies_127HiCmaps
- Supplementary_Data_1_domain_hierarchies_127HiCmaps/Adrenal_binsize=40kb.bed
- __MACOSX/Supplementary_Data_1_domain_hierarchies_127HiCmaps/._Adrenal_binsize=40kb.bed
- Supplementary_Data_1_domain_hierarchies_127HiCmaps/H9_ventricular_cardiomyocytes_binsize=40kb.bed
- __MACOSX/Supplementary_Data_1_domain_hierarchies_127HiCmaps/._H9_ventricular_cardiomyocytes_binsize=40kb.bed
- Supplementary_Data_1_domain_hierarchies_127HiCmaps/Spleen_2_binsize=40kb.bed
- __MACOSX/Supplementary_Data_1_domain_hierarchies_127HiCmaps/._Spleen_2_binsize=40kb.bed
- Supplementary_Data_1_domain_hierarchies_127HiCmaps/HUVEC_vein_endothelium_binsize=40kb.bed
- __MACOSX/Supplementary_Data_1_domain_hierarchies_127HiCmaps/._HUVEC_vein_endothelium_binsize=40kb.bed
- Supplementary_Data_1_domain_hierarchies_127HiCmaps/T47D_breast_cancer_binsize=40kb.bed
- __MACOSX/Supplementary_Data_1_domain_hierarchies_127HiCmaps/._T47D_breast_cancer_binsize=40kb.bed
- Supplementary_Data_1_domain_hierarchies_127HiCmaps/HEK293T_embryonic_kidney_t1_binsize=40kb.bed
- __MACOSX/Supplementary_Data_1_domain_hierarchies_127HiCmaps/._HEK293T_embryonic_kidney_t1_binsize=40kb.bed
- Supplementary_Data_1_domain_hierarchies_127HiCmaps/IMR90_lung_fibroblast_binsize=10kb.bed
- __MACOSX/Supplementary_Data_1_domain_hierarchies_127HiCmaps/._IMR90_lung_fibroblast_binsize=10kb.bed
- Supplementary_Data_1_domain_hierarchies_127HiCmaps/GM12878_lymphoblastoid_binsize=40kb.bed
- __MACOSX/Supplementary_Data_1_domain_hierarchies_127HiCmaps/._GM12878_lymphoblastoid_binsize=40kb.bed
- Supplementary_Data_1_domain_hierarchies_127HiCmaps/H9_embryonic_stem_t6_binsize=40kb.bed
- __MACOSX/Supplementary_Data_1_domain_hierarchies_127HiCmaps/._H9_embryonic_stem_t6_binsize=40kb.bed
- Supplementary_Data_1_domain_hierarchies_127HiCmaps/LI_liver_binsize=40kb.bed
- __MACOSX/Supplementary_Data_1_domain_hierarchies_127HiCmaps/._LI_liver_binsize=40kb.bed
- Supplementary_Data_1_domain_hierarchies_127HiCmaps/Psoas_1_binsize=40kb.bed
- __MACOSX/Supplementary_Data_1_domain_hierarchies_127HiCmaps/._Psoas_1_binsize=40kb.bed
- Supplementary_Data_1_domain_hierarchies_127HiCmaps/KBM7_CML_binsize=40kb.bed
- __MACOSX/Supplementary_Data_1_domain_hierarchies_127HiCmaps/._KBM7_CML_binsize=40kb.bed
- Supplementary_Data_1_domain_hierarchies_127HiCmaps/HEK293T_embryonic_kidney_binsize=40kb.bed
- __MACOSX/Supplementary_Data_1_domain_hierarchies_127HiCmaps/._HEK293T_embryonic_kidney_binsize=40kb.bed
- Supplementary_Data_1_domain_hierarchies_127HiCmaps/H1_mesendoderm_binsize=40kb.bed
- __MACOSX/Supplementary_Data_1_domain_hierarchies_127HiCmaps/._H1_mesendoderm_binsize=40kb.bed
- Supplementary_Data_1_domain_hierarchies_127HiCmaps/GM19193_B_lymphocyte_binsize=40kb.bed
- __MACOSX/Supplementary_Data_1_domain_hierarchies_127HiCmaps/._GM19193_B_lymphocyte_binsize=40kb.bed
- Supplementary_Data_1_domain_hierarchies_127HiCmaps/BT474_breast_cancer_binsize=40kb.bed
- __MACOSX/Supplementary_Data_1_domain_hierarchies_127HiCmaps/._BT474_breast_cancer_binsize=40kb.bed
- Supplementary_Data_1_domain_hierarchies_127HiCmaps/Hela_binsize=40kb.bed
- __MACOSX/Supplementary_Data_1_domain_hierarchies_127HiCmaps/._Hela_binsize=40kb.bed
- Supplementary_Data_1_domain_hierarchies_127HiCmaps/H9_embryonic_stem_t2_binsize=40kb.bed
- __MACOSX/Supplementary_Data_1_domain_hierarchies_127HiCmaps/._H9_embryonic_stem_t2_binsize=40kb.bed
- Supplementary_Data_1_domain_hierarchies_127HiCmaps/PGP1F_fibroblast_binsize=40kb.bed
- __MACOSX/Supplementary_Data_1_domain_hierarchies_127HiCmaps/._PGP1F_fibroblast_binsize=40kb.bed
- Supplementary_Data_1_domain_hierarchies_127HiCmaps/H9_cardiac_progenitor_binsize=40kb.bed
- __MACOSX/Supplementary_Data_1_domain_hierarchies_127HiCmaps/._H9_cardiac_progenitor_binsize=40kb.bed
- Supplementary_Data_1_domain_hierarchies_127HiCmaps/SK_MEL_5_melanoma_binsize=40kb.bed
- __MACOSX/Supplementary_Data_1_domain_hierarchies_127HiCmaps/._SK_MEL_5_melanoma_binsize=40kb.bed
- Supplementary_Data_1_domain_hierarchies_127HiCmaps/Caki2_renal_cell_cancer_binsize=40kb.bed
- __MACOSX/Supplementary_Data_1_domain_hierarchies_127HiCmaps/._Caki2_renal_cell_cancer_binsize=40kb.bed
- Supplementary_Data_1_domain_hierarchies_127HiCmaps/NCI_H460_large_cell_lung_cancer_binsize=40kb.bed
- __MACOSX/Supplementary_Data_1_domain_hierarchies_127HiCmaps/._NCI_H460_large_cell_lung_cancer_binsize=40kb.bed
- Supplementary_Data_1_domain_hierarchies_127HiCmaps/H1_trophectoderm_binsize=40kb.bed
- __MACOSX/Supplementary_Data_1_domain_hierarchies_127HiCmaps/._H1_trophectoderm_binsize=40kb.bed
- Supplementary_Data_1_domain_hierarchies_127HiCmaps/RPMI_8226_myeloma_binsize=40kb.bed
- __MACOSX/Supplementary_Data_1_domain_hierarchies_127HiCmaps/._RPMI_8226_myeloma_binsize=40kb.bed
- Supplementary_Data_1_domain_hierarchies_127HiCmaps/HMEC_mammary_epithelium_binsize=10kb.bed
- __MACOSX/Supplementary_Data_1_domain_hierarchies_127HiCmaps/._HMEC_mammary_epithelium_binsize=10kb.bed
- Supplementary_Data_1_domain_hierarchies_127HiCmaps/Lung_tissue_1_binsize=40kb.bed
- __MACOSX/Supplementary_Data_1_domain_hierarchies_127HiCmaps/._Lung_tissue_1_binsize=40kb.bed
- Supplementary_Data_1_domain_hierarchies_127HiCmaps/GM18508_B_lymphocyte_binsize=40kb.bed
- __MACOSX/Supplementary_Data_1_domain_hierarchies_127HiCmaps/._GM18508_B_lymphocyte_binsize=40kb.bed
- Supplementary_Data_1_domain_hierarchies_127HiCmaps/MCF_10A_breast_epithelium_binsize=40kb.bed
- __MACOSX/Supplementary_Data_1_domain_hierarchies_127HiCmaps/._MCF_10A_breast_epithelium_binsize=40kb.bed
- Supplementary_Data_1_domain_hierarchies_127HiCmaps/GM18516_B_lymphocyte_binsize=40kb.bed
- __MACOSX/Supplementary_Data_1_domain_hierarchies_127HiCmaps/._GM18516_B_lymphocyte_binsize=40kb.bed
- Supplementary_Data_1_domain_hierarchies_127HiCmaps/H1_mesenchymal_stem_binsize=40kb.bed
- __MACOSX/Supplementary_Data_1_domain_hierarchies_127HiCmaps/._H1_mesenchymal_stem_binsize=40kb.bed
- Supplementary_Data_1_domain_hierarchies_127HiCmaps/THP_1_monocytes_binsize=40kb.bed
- __MACOSX/Supplementary_Data_1_domain_hierarchies_127HiCmaps/._THP_1_monocytes_binsize=40kb.bed
- Supplementary_Data_1_domain_hierarchies_127HiCmaps/K562_ML_binsize=10kb.bed
- __MACOSX/Supplementary_Data_1_domain_hierarchies_127HiCmaps/._K562_ML_binsize=10kb.bed
- Supplementary_Data_1_domain_hierarchies_127HiCmaps/GM18507_B_lymphocyte_binsize=40kb.bed
- __MACOSX/Supplementary_Data_1_domain_hierarchies_127HiCmaps/._GM18507_B_lymphocyte_binsize=40kb.bed
- Supplementary_Data_1_domain_hierarchies_127HiCmaps/Aorta_binsize=40kb.bed
- __MACOSX/Supplementary_Data_1_domain_hierarchies_127HiCmaps/._Aorta_binsize=40kb.bed
- Supplementary_Data_1_domain_hierarchies_127HiCmaps/Bladder_binsize=40kb.bed
- __MACOSX/Supplementary_Data_1_domain_hierarchies_127HiCmaps/._Bladder_binsize=40kb.bed
- Supplementary_Data_1_domain_hierarchies_127HiCmaps/GM18486_B_lymphocyte_binsize=40kb.bed
- __MACOSX/Supplementary_Data_1_domain_hierarchies_127HiCmaps/._GM18486_B_lymphocyte_binsize=40kb.bed
- Supplementary_Data_1_domain_hierarchies_127HiCmaps/GM18522_B_lymphocyte_binsize=40kb.bed
- __MACOSX/Supplementary_Data_1_domain_hierarchies_127HiCmaps/._GM18522_B_lymphocyte_binsize=40kb.bed
- Supplementary_Data_1_domain_hierarchies_127HiCmaps/H9_embryonic_stem_t7_binsize=40kb.bed
- __MACOSX/Supplementary_Data_1_domain_hierarchies_127HiCmaps/._H9_embryonic_stem_t7_binsize=40kb.bed
- Supplementary_Data_1_domain_hierarchies_127HiCmaps/THP_1_mac_IFNb_t1_binsize=40kb.bed
- __MACOSX/Supplementary_Data_1_domain_hierarchies_127HiCmaps/._THP_1_mac_IFNb_t1_binsize=40kb.bed
- Supplementary_Data_1_domain_hierarchies_127HiCmaps/H9_embryonic_stem_t3_binsize=40kb.bed
- __MACOSX/Supplementary_Data_1_domain_hierarchies_127HiCmaps/._H9_embryonic_stem_t3_binsize=40kb.bed
- Supplementary_Data_1_domain_hierarchies_127HiCmaps/Right_ventricle_binsize=40kb.bed
- __MACOSX/Supplementary_Data_1_domain_hierarchies_127HiCmaps/._Right_ventricle_binsize=40kb.bed
- Supplementary_Data_1_domain_hierarchies_127HiCmaps/Ovary_binsize=40kb.bed
- __MACOSX/Supplementary_Data_1_domain_hierarchies_127HiCmaps/._Ovary_binsize=40kb.bed
- Supplementary_Data_1_domain_hierarchies_127HiCmaps/HG00731_B_lymphocyte_binsize=40kb.bed
- __MACOSX/Supplementary_Data_1_domain_hierarchies_127HiCmaps/._HG00731_B_lymphocyte_binsize=40kb.bed
- Supplementary_Data_1_domain_hierarchies_127HiCmaps/NHEK_epidermal_keratinocytes_binsize=10kb.bed
- __MACOSX/Supplementary_Data_1_domain_hierarchies_127HiCmaps/._NHEK_epidermal_keratinocytes_binsize=10kb.bed
- Supplementary_Data_1_domain_hierarchies_127HiCmaps/Spinal_cord_binsize=40kb.bed
- __MACOSX/Supplementary_Data_1_domain_hierarchies_127HiCmaps/._Spinal_cord_binsize=40kb.bed
- Supplementary_Data_1_domain_hierarchies_127HiCmaps/WSU_GSK_binsize=40kb.bed
- __MACOSX/Supplementary_Data_1_domain_hierarchies_127HiCmaps/._WSU_GSK_binsize=40kb.bed
- Supplementary_Data_1_domain_hierarchies_127HiCmaps/22Rv1_prostate_cancer_binsize=40kb.bed
- __MACOSX/Supplementary_Data_1_domain_hierarchies_127HiCmaps/._22Rv1_prostate_cancer_binsize=40kb.bed
- Supplementary_Data_1_domain_hierarchies_127HiCmaps/Pancreas_2_binsize=40kb.bed
- __MACOSX/Supplementary_Data_1_domain_hierarchies_127HiCmaps/._Pancreas_2_binsize=40kb.bed
- Supplementary_Data_1_domain_hierarchies_127HiCmaps/KARPAS_GSK_binsize=40kb.bed
- __MACOSX/Supplementary_Data_1_domain_hierarchies_127HiCmaps/._KARPAS_GSK_binsize=40kb.bed
- Supplementary_Data_1_domain_hierarchies_127HiCmaps/GM19099_B_lymphocyte_binsize=40kb.bed
- __MACOSX/Supplementary_Data_1_domain_hierarchies_127HiCmaps/._GM19099_B_lymphocyte_binsize=40kb.bed
- Supplementary_Data_1_domain_hierarchies_127HiCmaps/Pancreatic_cancer_binsize=40kb.bed
- __MACOSX/Supplementary_Data_1_domain_hierarchies_127HiCmaps/._Pancreatic_cancer_binsize=40kb.bed
- Supplementary_Data_1_domain_hierarchies_127HiCmaps/H9_primitive_cardiomyocytes_binsize=40kb.bed
- __MACOSX/Supplementary_Data_1_domain_hierarchies_127HiCmaps/._H9_primitive_cardiomyocytes_binsize=40kb.bed
- Supplementary_Data_1_domain_hierarchies_127HiCmaps/GM19238_B_lymphocyte_binsize=40kb.bed
- __MACOSX/Supplementary_Data_1_domain_hierarchies_127HiCmaps/._GM19238_B_lymphocyte_binsize=40kb.bed
- Supplementary_Data_1_domain_hierarchies_127HiCmaps/G401_rhabdoid_tumor_kidney_binsize=40kb.bed
- __MACOSX/Supplementary_Data_1_domain_hierarchies_127HiCmaps/._G401_rhabdoid_tumor_kidney_binsize=40kb.bed
- Supplementary_Data_1_domain_hierarchies_127HiCmaps/RWPE1_prostate_epithelium_binsize=40kb.bed
- __MACOSX/Supplementary_Data_1_domain_hierarchies_127HiCmaps/._RWPE1_prostate_epithelium_binsize=40kb.bed
- Supplementary_Data_1_domain_hierarchies_127HiCmaps/Cerebellum_binsize=40kb.bed
- __MACOSX/Supplementary_Data_1_domain_hierarchies_127HiCmaps/._Cerebellum_binsize=40kb.bed
- Supplementary_Data_1_domain_hierarchies_127HiCmaps/HTBE_bronchial_epithelium_binsize=40kb.bed
- __MACOSX/Supplementary_Data_1_domain_hierarchies_127HiCmaps/._HTBE_bronchial_epithelium_binsize=40kb.bed
- Supplementary_Data_1_domain_hierarchies_127HiCmaps/Foreskin_fibroblast_binsize=40kb.bed
- __MACOSX/Supplementary_Data_1_domain_hierarchies_127HiCmaps/._Foreskin_fibroblast_binsize=40kb.bed
- Supplementary_Data_1_domain_hierarchies_127HiCmaps/Pancreas_beta_binsize=40kb.bed
- __MACOSX/Supplementary_Data_1_domain_hierarchies_127HiCmaps/._Pancreas_beta_binsize=40kb.bed
- Supplementary_Data_1_domain_hierarchies_127HiCmaps/H9_embryonic_stem_t4_binsize=40kb.bed
- __MACOSX/Supplementary_Data_1_domain_hierarchies_127HiCmaps/._H9_embryonic_stem_t4_binsize=40kb.bed
- Supplementary_Data_1_domain_hierarchies_127HiCmaps/LY19WT_DMSO_binsize=40kb.bed
- __MACOSX/Supplementary_Data_1_domain_hierarchies_127HiCmaps/._LY19WT_DMSO_binsize=40kb.bed
- Supplementary_Data_1_domain_hierarchies_127HiCmaps/HG00732_B_lymphocyte_binsize=40kb.bed
- __MACOSX/Supplementary_Data_1_domain_hierarchies_127HiCmaps/._HG00732_B_lymphocyte_binsize=40kb.bed
- Supplementary_Data_1_domain_hierarchies_127HiCmaps/HEK293T_embryonic_kidney_t3_binsize=40kb.bed
- __MACOSX/Supplementary_Data_1_domain_hierarchies_127HiCmaps/._HEK293T_embryonic_kidney_t3_binsize=40kb.bed
- Supplementary_Data_1_domain_hierarchies_127HiCmaps/Lung_tissue_2_binsize=40kb.bed
- __MACOSX/Supplementary_Data_1_domain_hierarchies_127HiCmaps/._Lung_tissue_2_binsize=40kb.bed
- Supplementary_Data_1_domain_hierarchies_127HiCmaps/H9_mesoderm_binsize=40kb.bed
- __MACOSX/Supplementary_Data_1_domain_hierarchies_127HiCmaps/._H9_mesoderm_binsize=40kb.bed
- Supplementary_Data_1_domain_hierarchies_127HiCmaps/H9_embryonic_stem_binsize=40kb.bed
- __MACOSX/Supplementary_Data_1_domain_hierarchies_127HiCmaps/._H9_embryonic_stem_binsize=40kb.bed
- Supplementary_Data_1_domain_hierarchies_127HiCmaps/SKBR3_breast_cancer_binsize=40kb.bed
- __MACOSX/Supplementary_Data_1_domain_hierarchies_127HiCmaps/._SKBR3_breast_cancer_binsize=40kb.bed
- Supplementary_Data_1_domain_hierarchies_127HiCmaps/Prefrontal_cortex_binsize=40kb.bed
- __MACOSX/Supplementary_Data_1_domain_hierarchies_127HiCmaps/._Prefrontal_cortex_binsize=40kb.bed
- Supplementary_Data_1_domain_hierarchies_127HiCmaps/Left_ventricle_binsize=40kb.bed
- __MACOSX/Supplementary_Data_1_domain_hierarchies_127HiCmaps/._Left_ventricle_binsize=40kb.bed
- Supplementary_Data_1_domain_hierarchies_127HiCmaps/Hap1_WT_KBM7_CML_binsize=40kb.bed
- __MACOSX/Supplementary_Data_1_domain_hierarchies_127HiCmaps/._Hap1_WT_KBM7_CML_binsize=40kb.bed
- Supplementary_Data_1_domain_hierarchies_127HiCmaps/NHEK_epidermal_keratinocytes_binsize=40kb.bed
- __MACOSX/Supplementary_Data_1_domain_hierarchies_127HiCmaps/._NHEK_epidermal_keratinocytes_binsize=40kb.bed
- Supplementary_Data_1_domain_hierarchies_127HiCmaps/H9_cardiac_mesoderm_binsize=40kb.bed
- __MACOSX/Supplementary_Data_1_domain_hierarchies_127HiCmaps/._H9_cardiac_mesoderm_binsize=40kb.bed
- Supplementary_Data_1_domain_hierarchies_127HiCmaps/786_O_renal_cancer_binsize=40kb.bed
- __MACOSX/Supplementary_Data_1_domain_hierarchies_127HiCmaps/._786_O_renal_cancer_binsize=40kb.bed
- Supplementary_Data_1_domain_hierarchies_127HiCmaps/RPE1_pigment_epithelium_binsize=40kb.bed
- __MACOSX/Supplementary_Data_1_domain_hierarchies_127HiCmaps/._RPE1_pigment_epithelium_binsize=40kb.bed
- Supplementary_Data_1_domain_hierarchies_127HiCmaps/WSU_DMSO_binsize=40kb.bed
- __MACOSX/Supplementary_Data_1_domain_hierarchies_127HiCmaps/._WSU_DMSO_binsize=40kb.bed
- Supplementary_Data_1_domain_hierarchies_127HiCmaps/T_cell_binsize=40kb.bed
- __MACOSX/Supplementary_Data_1_domain_hierarchies_127HiCmaps/._T_cell_binsize=40kb.bed
- Supplementary_Data_1_domain_hierarchies_127HiCmaps/HG00512_B_lymphocyte_binsize=40kb.bed
- __MACOSX/Supplementary_Data_1_domain_hierarchies_127HiCmaps/._HG00512_B_lymphocyte_binsize=40kb.bed
- Supplementary_Data_1_domain_hierarchies_127HiCmaps/Monocyte_derived_macrophages_binsize=40kb.bed
- __MACOSX/Supplementary_Data_1_domain_hierarchies_127HiCmaps/._Monocyte_derived_macrophages_binsize=40kb.bed
- Supplementary_Data_1_domain_hierarchies_127HiCmaps/KARPAS_DMSO_binsize=40kb.bed
- __MACOSX/Supplementary_Data_1_domain_hierarchies_127HiCmaps/._KARPAS_DMSO_binsize=40kb.bed
- Supplementary_Data_1_domain_hierarchies_127HiCmaps/H1_neural_precursor_binsize=40kb.bed
- __MACOSX/Supplementary_Data_1_domain_hierarchies_127HiCmaps/._H1_neural_precursor_binsize=40kb.bed
- Supplementary_Data_1_domain_hierarchies_127HiCmaps/GM19204_B_lymphocyte_binsize=40kb.bed
- __MACOSX/Supplementary_Data_1_domain_hierarchies_127HiCmaps/._GM19204_B_lymphocyte_binsize=40kb.bed
- Supplementary_Data_1_domain_hierarchies_127HiCmaps/Pancreas_1_binsize=40kb.bed
- __MACOSX/Supplementary_Data_1_domain_hierarchies_127HiCmaps/._Pancreas_1_binsize=40kb.bed
- Supplementary_Data_1_domain_hierarchies_127HiCmaps/SK_N_SH_neuroblastoma_binsize=40kb.bed
- __MACOSX/Supplementary_Data_1_domain_hierarchies_127HiCmaps/._SK_N_SH_neuroblastoma_binsize=40kb.bed
- Supplementary_Data_1_domain_hierarchies_127HiCmaps/A549_alveolar_basal_epithelial_cancer_binsize=40kb.bed
- __MACOSX/Supplementary_Data_1_domain_hierarchies_127HiCmaps/._A549_alveolar_basal_epithelial_cancer_binsize=40kb.bed
- Supplementary_Data_1_domain_hierarchies_127HiCmaps/HMEC_mammary_epithelium_binsize=40kb.bed
- __MACOSX/Supplementary_Data_1_domain_hierarchies_127HiCmaps/._HMEC_mammary_epithelium_binsize=40kb.bed
- Supplementary_Data_1_domain_hierarchies_127HiCmaps/H1_embryonic_stem_binsize=40kb.bed
- __MACOSX/Supplementary_Data_1_domain_hierarchies_127HiCmaps/._H1_embryonic_stem_binsize=40kb.bed
- Supplementary_Data_1_domain_hierarchies_127HiCmaps/HepG2_liver_cancer_binsize=40kb.bed
- __MACOSX/Supplementary_Data_1_domain_hierarchies_127HiCmaps/._HepG2_liver_cancer_binsize=40kb.bed
- Supplementary_Data_1_domain_hierarchies_127HiCmaps/K562_ML_binsize=40kb.bed
- __MACOSX/Supplementary_Data_1_domain_hierarchies_127HiCmaps/._K562_ML_binsize=40kb.bed
- Supplementary_Data_1_domain_hierarchies_127HiCmaps/HCT_116_colon_cancer_binsize=40kb.bed
- __MACOSX/Supplementary_Data_1_domain_hierarchies_127HiCmaps/._HCT_116_colon_cancer_binsize=40kb.bed
- Supplementary_Data_1_domain_hierarchies_127HiCmaps/RPMI_7951_melanoma_binsize=40kb.bed
- __MACOSX/Supplementary_Data_1_domain_hierarchies_127HiCmaps/._RPMI_7951_melanoma_binsize=40kb.bed
- Supplementary_Data_1_domain_hierarchies_127HiCmaps/H9_embryonic_stem_t5_binsize=40kb.bed
- __MACOSX/Supplementary_Data_1_domain_hierarchies_127HiCmaps/._H9_embryonic_stem_t5_binsize=40kb.bed
- Supplementary_Data_1_domain_hierarchies_127HiCmaps/Hemato_stem_progenitor_binsize=40kb.bed
- __MACOSX/Supplementary_Data_1_domain_hierarchies_127HiCmaps/._Hemato_stem_progenitor_binsize=40kb.bed
- Supplementary_Data_1_domain_hierarchies_127HiCmaps/Hippocampus_binsize=40kb.bed
- __MACOSX/Supplementary_Data_1_domain_hierarchies_127HiCmaps/._Hippocampus_binsize=40kb.bed
- Supplementary_Data_1_domain_hierarchies_127HiCmaps/THP_1_macrophages_binsize=40kb.bed
- __MACOSX/Supplementary_Data_1_domain_hierarchies_127HiCmaps/._THP_1_macrophages_binsize=40kb.bed
- Supplementary_Data_1_domain_hierarchies_127HiCmaps/GM12878_0.5in100_binsize=40kb.bed
- __MACOSX/Supplementary_Data_1_domain_hierarchies_127HiCmaps/._GM12878_0.5in100_binsize=40kb.bed
- Supplementary_Data_1_domain_hierarchies_127HiCmaps/GM19141_B_lymphocyte_binsize=40kb.bed
- __MACOSX/Supplementary_Data_1_domain_hierarchies_127HiCmaps/._GM19141_B_lymphocyte_binsize=40kb.bed
- Supplementary_Data_1_domain_hierarchies_127HiCmaps/Spleen_1_binsize=40kb.bed
- __MACOSX/Supplementary_Data_1_domain_hierarchies_127HiCmaps/._Spleen_1_binsize=40kb.bed
- Supplementary_Data_1_domain_hierarchies_127HiCmaps/HG00733_B_lymphocyte_binsize=40kb.bed
- __MACOSX/Supplementary_Data_1_domain_hierarchies_127HiCmaps/._HG00733_B_lymphocyte_binsize=40kb.bed
- Supplementary_Data_1_domain_hierarchies_127HiCmaps/SK_N_DZ_neuroblastoma_binsize=40kb.bed
- __MACOSX/Supplementary_Data_1_domain_hierarchies_127HiCmaps/._SK_N_DZ_neuroblastoma_binsize=40kb.bed
- Supplementary_Data_1_domain_hierarchies_127HiCmaps/Erythroid_progenitor_binsize=40kb.bed
- __MACOSX/Supplementary_Data_1_domain_hierarchies_127HiCmaps/._Erythroid_progenitor_binsize=40kb.bed
- Supplementary_Data_1_domain_hierarchies_127HiCmaps/Small_bowel_binsize=40kb.bed
- __MACOSX/Supplementary_Data_1_domain_hierarchies_127HiCmaps/._Small_bowel_binsize=40kb.bed
- Supplementary_Data_1_domain_hierarchies_127HiCmaps/KBM7_CML_binsize=10kb.bed
- __MACOSX/Supplementary_Data_1_domain_hierarchies_127HiCmaps/._KBM7_CML_binsize=10kb.bed
- Supplementary_Data_1_domain_hierarchies_127HiCmaps/GM12878_10in100_binsize=40kb.bed
- __MACOSX/Supplementary_Data_1_domain_hierarchies_127HiCmaps/._GM12878_10in100_binsize=40kb.bed
- Supplementary_Data_1_domain_hierarchies_127HiCmaps/LNCaP_prostate_cancer_binsize=40kb.bed
- __MACOSX/Supplementary_Data_1_domain_hierarchies_127HiCmaps/._LNCaP_prostate_cancer_binsize=40kb.bed
- Supplementary_Data_1_domain_hierarchies_127HiCmaps/U266_myeloma_binsize=40kb.bed
- __MACOSX/Supplementary_Data_1_domain_hierarchies_127HiCmaps/._U266_myeloma_binsize=40kb.bed
- Supplementary_Data_1_domain_hierarchies_127HiCmaps/Hela_binsize=10kb.bed
- __MACOSX/Supplementary_Data_1_domain_hierarchies_127HiCmaps/._Hela_binsize=10kb.bed
- Supplementary_Data_1_domain_hierarchies_127HiCmaps/GM19239_B_lymphocyte_binsize=40kb.bed
- __MACOSX/Supplementary_Data_1_domain_hierarchies_127HiCmaps/._GM19239_B_lymphocyte_binsize=40kb.bed
- Supplementary_Data_1_domain_hierarchies_127HiCmaps/HG00514_B_lymphocyte_binsize=40kb.bed
- __MACOSX/Supplementary_Data_1_domain_hierarchies_127HiCmaps/._HG00514_B_lymphocyte_binsize=40kb.bed
- Supplementary_Data_1_domain_hierarchies_127HiCmaps/HEK293T_embryonic_kidney_t2_binsize=40kb.bed
- __MACOSX/Supplementary_Data_1_domain_hierarchies_127HiCmaps/._HEK293T_embryonic_kidney_t2_binsize=40kb.bed
- Supplementary_Data_1_domain_hierarchies_127HiCmaps/GM12878_lymphoblastoid_binsize=10kb.bed
- __MACOSX/Supplementary_Data_1_domain_hierarchies_127HiCmaps/._GM12878_lymphoblastoid_binsize=10kb.bed
- Supplementary_Data_1_domain_hierarchies_127HiCmaps/GM18505_B_lymphocyte_binsize=40kb.bed
- __MACOSX/Supplementary_Data_1_domain_hierarchies_127HiCmaps/._GM18505_B_lymphocyte_binsize=40kb.bed
- Supplementary_Data_1_domain_hierarchies_127HiCmaps/786_M1A_renal_cancer_binsize=40kb.bed
- __MACOSX/Supplementary_Data_1_domain_hierarchies_127HiCmaps/._786_M1A_renal_cancer_binsize=40kb.bed
- Supplementary_Data_1_domain_hierarchies_127HiCmaps/Transverse_colon_binsize=40kb.bed
- __MACOSX/Supplementary_Data_1_domain_hierarchies_127HiCmaps/._Transverse_colon_binsize=40kb.bed
- Supplementary_Data_1_domain_hierarchies_127HiCmaps/MCF_7_breast_cancer_binsize=40kb.bed
- __MACOSX/Supplementary_Data_1_domain_hierarchies_127HiCmaps/._MCF_7_breast_cancer_binsize=40kb.bed
- Supplementary_Data_1_domain_hierarchies_127HiCmaps/GM12878_20in100_binsize=40kb.bed
- __MACOSX/Supplementary_Data_1_domain_hierarchies_127HiCmaps/._GM12878_20in100_binsize=40kb.bed
- Supplementary_Data_1_domain_hierarchies_127HiCmaps/DLD1_colorectal_cancer_binsize=40kb.bed
- __MACOSX/Supplementary_Data_1_domain_hierarchies_127HiCmaps/._DLD1_colorectal_cancer_binsize=40kb.bed
- Supplementary_Data_1_domain_hierarchies_127HiCmaps/HUVEC_vein_endothelium_binsize=10kb.bed
- __MACOSX/Supplementary_Data_1_domain_hierarchies_127HiCmaps/._HUVEC_vein_endothelium_binsize=10kb.bed
- Supplementary_Data_1_domain_hierarchies_127HiCmaps/GM19240_B_lymphocyte_binsize=40kb.bed
- __MACOSX/Supplementary_Data_1_domain_hierarchies_127HiCmaps/._GM19240_B_lymphocyte_binsize=40kb.bed
- Supplementary_Data_1_domain_hierarchies_127HiCmaps/GM12878_1in100_binsize=40kb.bed
- __MACOSX/Supplementary_Data_1_domain_hierarchies_127HiCmaps/._GM12878_1in100_binsize=40kb.bed
- Supplementary_Data_1_domain_hierarchies_127HiCmaps/PrEC_prostate_epithelium_binsize=40kb.bed
- __MACOSX/Supplementary_Data_1_domain_hierarchies_127HiCmaps/._PrEC_prostate_epithelium_binsize=40kb.bed
- Supplementary_Data_1_domain_hierarchies_127HiCmaps/IMR90_lung_fibroblast_binsize=40kb.bed
- __MACOSX/Supplementary_Data_1_domain_hierarchies_127HiCmaps/._IMR90_lung_fibroblast_binsize=40kb.bed
- Supplementary_Data_1_domain_hierarchies_127HiCmaps/Islet_binsize=40kb.bed
- __MACOSX/Supplementary_Data_1_domain_hierarchies_127HiCmaps/._Islet_binsize=40kb.bed
- Supplementary_Data_1_domain_hierarchies_127HiCmaps/HG00513_B_lymphocyte_binsize=40kb.bed
- __MACOSX/Supplementary_Data_1_domain_hierarchies_127HiCmaps/._HG00513_B_lymphocyte_binsize=40kb.bed
- Supplementary_Data_1_domain_hierarchies_127HiCmaps/H9_embryonic_stem_t1_binsize=40kb.bed
- __MACOSX/Supplementary_Data_1_domain_hierarchies_127HiCmaps/._H9_embryonic_stem_t1_binsize=40kb.bed
- Supplementary_Data_1_domain_hierarchies_127HiCmaps/SK_N_MC_neuroblastoma_binsize=40kb.bed
- __MACOSX/Supplementary_Data_1_domain_hierarchies_127HiCmaps/._SK_N_MC_neuroblastoma_binsize=40kb.bed
- Supplementary_Data_1_domain_hierarchies_127HiCmaps/GM12878_50in100_binsize=40kb.bed
- __MACOSX/Supplementary_Data_1_domain_hierarchies_127HiCmaps/._GM12878_50in100_binsize=40kb.bed
