# Supplementary material for: Systematic inference and comparison of multi-scale chromatin sub-compartments connects spatial organization to cell phenotypes
Source: Nat Commun. 2021 May 10;12:2439. doi: 10.1038/s41467-021-22666-3 (PMC8110550; doi:10.1038/s41467-021-22666-3)
Supplement: Supplementary file 5 — Supplementary Dataset 2 [file 41467_2021_22666_MOESM5_ESM.zip › Supplementary_Data_1_domain_hierarchies_127HiCmaps/Adrenal_binsize=40kb.bed]

#fields: chr, pos_start, pos_end, the full compartment label describing the position in the hierachy, normalized compartment domain rank, ., pos_start, pos_end, color based on eight compartment model (A.1.1 - B.2.2), 1, eight compartment score (A.1.1 to B.2.2: 8 to 1 devided by 8)
chr1	560001	600000	A.1.1.2.2.2.2.2.2.2	0.896942242355606	.	560001	600000	#FF0000	1	1
chr1	720001	960000	A.1.1.2.2.2.2.2.2.2	0.896942242355606	.	720001	960000	#FF0000	1	1
chr1	960001	1120000	A.1.1.2.2.2.1.1.2.1	0.912797281993205	.	960001	1120000	#FF0000	1	1
chr1	1120001	1160000	A.1.1.2.1.1.1.2.1.1.2.1.2	0.954699886749717	.	1120001	1160000	#FF0000	1	1
chr1	1200001	1240000	A.1.1.2.1.1.1.2.1.1.2.1.2	0.954699886749717	.	1200001	1240000	#FF0000	1	1
chr1	1240001	1360000	A.1.1.2.2.1.1.2.1.2	0.925254813137033	.	1240001	1360000	#FF0000	1	1
chr1	1360001	1520000	A.1.1.1.1.2.2.2	0.993204983012458	.	1360001	1520000	#FF0000	1	1
chr1	1520001	1680000	A.1.1.1.2.2.1.2.1.2.1	0.967157417893545	.	1520001	1680000	#FF0000	1	1
chr1	1680001	1840000	A.1.1.1.2.2.1.1.1	0.971687429218573	.	1680001	1840000	#FF0000	1	1
chr1	1840001	2080000	A.1.1.2.2.2.1.1.2.2.1	0.911664779161948	.	1840001	2080000	#FF0000	1	1
chr1	2080001	2200000	A.1.1.1.1.2.2.1	0.994337485843715	.	2080001	2200000	#FF0000	1	1
chr1	2200001	2480000	A.1.1.2.1.2.1.2.1	0.936579841449604	.	2200001	2480000	#FF0000	1	1
chr1	2480001	2600000	A.1.1.2.2.2.2.1.1	0.906002265005662	.	2480001	2600000	#FF0000	1	1
chr1	2680001	2880000	A.1.2.1.2.2.1.1	0.826727066817667	.	2680001	2880000	#FF4848	1	0.875
chr1	2880001	3040000	A.1.2.2.1.2.1.2.1.1	0.807474518686297	.	2880001	3040000	#FF4848	1	0.875
chr1	3040001	3320000	A.1.2.2.1.2.1.1.1.1	0.810872027180068	.	3040001	3320000	#FF4848	1	0.875
chr1	3320001	3520000	A.1.2.1.2.1.2.1.1.2	0.83352208380521	.	3320001	3520000	#FF4848	1	0.875
chr1	3520001	3720000	A.1.1.2.2.1.2.1.2	0.919592298980747	.	3520001	3720000	#FF0000	1	1
chr1	3720001	3840000	A.2.2.1.1.2.2.1.1	0.607021517553794	.	3720001	3840000	#FFDADA	1	0.625
chr1	3960001	4360000	A.2.2.1.1.2.2.1.1	0.607021517553794	.	3960001	4360000	#FFDADA	1	0.625
chr1	4360001	4480000	A.1.2.2.1.2.2.2.1	0.800679501698754	.	4360001	4480000	#FF4848	1	0.875
chr1	4480001	4760000	A.2.2.2.1.1.1.1.2.1.2	0.543601359003397	.	4480001	4760000	#FFDADA	1	0.625
chr1	4760001	5200000	A.2.2.2.1.1.2.1.2.2.2	0.535673839184598	.	4760001	5200000	#FFDADA	1	0.625
chr1	5200001	5400000	A.2.2.2.1.1.1.1.1.2	0.545866364665912	.	5200001	5400000	#FFDADA	1	0.625
chr1	5400001	5520000	A.2.1.1.1.1.2.2.2	0.750849377123443	.	5400001	5520000	#FF9191	1	0.75
chr1	5520001	6120000	B.1.1.1.2.1.1.1.1	0.447338618346546	.	5520001	6120000	#DADAFF	1	0.5
chr1	6120001	6200000	A.1.2.1.2.1.2.1.1.1.1	0.835787089467724	.	6120001	6200000	#FF4848	1	0.875
chr1	6200001	6320000	A.1.1.2.2.1.2.1.1	0.920724801812005	.	6200001	6320000	#FF0000	1	1
chr1	6320001	6520000	A.1.2.1.2.1.1.1.2.2	0.843714609286523	.	6320001	6520000	#FF4848	1	0.875
chr1	6520001	7000000	A.1.2.2.1.1.1.2.2.2.2	0.816534541336353	.	6520001	7000000	#FF4848	1	0.875
chr1	7000001	7120000	A.1.1.2.2.2.2.2.1.2.2.2	0.89920724801812	.	7000001	7120000	#FF0000	1	1
chr1	7120001	7520000	A.2.1.1.1.1.1.1.1.2	0.759909399773499	.	7120001	7520000	#FF9191	1	0.75
chr1	7520001	7680000	A.1.2.2.1.2.1.1.1.2	0.809739524348811	.	7520001	7680000	#FF4848	1	0.875
chr1	7680001	8000000	A.1.2.1.1.2.2.1.2.1.1	0.865232163080408	.	7680001	8000000	#FF4848	1	0.875
chr1	8000001	8280000	A.1.2.1.1.2.2.1.2.2.2	0.860702151755379	.	8000001	8280000	#FF4848	1	0.875
chr1	8280001	8400000	A.1.1.2.2.1.1.2.2.1	0.924122310305776	.	8280001	8400000	#FF0000	1	1
chr1	8400001	8600000	A.1.1.2.1.2.2.1.2.1	0.932049830124575	.	8400001	8600000	#FF0000	1	1
chr1	8600001	8760000	A.1.2.1.1.2.1.1.2.1.2.1	0.881087202718007	.	8600001	8760000	#FF4848	1	0.875
chr1	8760001	8960000	A.1.2.1.1.2.1.2.2.1	0.875424688561721	.	8760001	8960000	#FF4848	1	0.875
chr1	8960001	9080000	A.1.1.1.2.1.2.1.1.1.1	0.983012457531144	.	8960001	9080000	#FF0000	1	1
chr1	9080001	9280000	A.1.1.1.2.1.2.2.1.2	0.973952434881087	.	9080001	9280000	#FF0000	1	1
chr1	9280001	9360000	A.1.1.1.2.1.2.1.2.2	0.976217440543601	.	9280001	9360000	#FF0000	1	1
chr1	9360001	9560000	A.1.1.1.2.2.1.2.1.2.2	0.966024915062288	.	9360001	9560000	#FF0000	1	1
chr1	9560001	9680000	A.1.1.1.2.2.1.2.2.2.1	0.963759909399774	.	9560001	9680000	#FF0000	1	1
chr1	9680001	10000000	A.1.1.2.1.1.2.2.2	0.939977349943375	.	9680001	10000000	#FF0000	1	1
chr1	10000001	10120000	A.1.1.1.2.2.1.2.1.1.2	0.968289920724802	.	10000001	10120000	#FF0000	1	1
chr1	10120001	10320000	A.1.1.2.1.1.1.2.1.2.1.2.2	0.950169875424689	.	10120001	10320000	#FF0000	1	1
chr1	10320001	10840000	A.1.2.1.1.2.2.1.1.1.1	0.873159682899207	.	10320001	10840000	#FF4848	1	0.875
chr1	10840001	11040000	A.1.1.1.2.1.1.1.2.2	0.989807474518686	.	10840001	11040000	#FF0000	1	1
chr1	11040001	11360000	A.1.2.1.1.1.1.1	0.895809739524349	.	11040001	11360000	#FF4848	1	0.875
chr1	11360001	11640000	A.1.2.2.1.1.1.2.2.2.1.1	0.818799546998867	.	11360001	11640000	#FF4848	1	0.875
chr1	11640001	11800000	A.1.1.2.2.1.1.1	0.927519818799547	.	11640001	11800000	#FF0000	1	1
chr1	11800001	12000000	A.1.1.1.2.2.1.2.1.1.1	0.969422423556059	.	11800001	12000000	#FF0000	1	1
chr1	12000001	12080000	A.1.1.1.1.2.1.1.1	0.998867497168743	.	12000001	12080000	#FF0000	1	1
chr1	12080001	12720000	A.2.1.1.1.2.1.1.1.2.1	0.748584371460929	.	12080001	12720000	#FF9191	1	0.75
chr1	12720001	12960000	A.2.1.1.2.1.1.2.1.2	0.730464326160815	.	12720001	12960000	#FF9191	1	0.75
chr1	12960001	13040000	A.1.2.1.2.2.2	0.824462061155153	.	12960001	13040000	#FF4848	1	0.875
chr1	13120001	13160000	A.1.2.1.2.2.2	0.824462061155153	.	13120001	13160000	#FF4848	1	0.875
chr1	13160001	13240000	A.2.1.1.2.1.2.2.1.1.1	0.727066817667044	.	13160001	13240000	#FF9191	1	0.75
chr1	13480001	13520000	A.2.1.1.2.1.2.2.1.1.1	0.727066817667044	.	13480001	13520000	#FF9191	1	0.75
chr1	13760001	14160000	A.2.1.1.2.1.2.2.1.1.1	0.727066817667044	.	13760001	14160000	#FF9191	1	0.75
chr1	14160001	14760000	B.1.1.1.2.1.1.1.2	0.446206115515289	.	14160001	14760000	#DADAFF	1	0.5
chr1	14760001	14960000	A.2.1.1.2.1.1.2.1.1.2	0.731596828992072	.	14760001	14960000	#FF9191	1	0.75
chr1	14960001	15080000	A.2.1.1.1.1.2.1.1	0.755379388448471	.	14960001	15080000	#FF9191	1	0.75
chr1	15080001	15280000	A.2.1.1.1.1.1.1.1.1.1	0.762174405436014	.	15080001	15280000	#FF9191	1	0.75
chr1	15280001	15440000	A.1.2.1.2.1.2.1.2.1	0.832389580973952	.	15280001	15440000	#FF4848	1	0.875
chr1	15440001	15640000	A.1.1.2.2.2.1.2.2.2	0.90713476783692	.	15440001	15640000	#FF0000	1	1
chr1	15640001	15800000	A.1.1.2.1.2.1.1.1	0.938844847112118	.	15640001	15800000	#FF0000	1	1
chr1	15800001	16080000	A.1.1.2.1.2.2.2.2	0.928652321630804	.	15800001	16080000	#FF0000	1	1
chr1	16080001	16400000	A.1.1.2.1.1.1.2.2.1.1	0.947904869762174	.	16080001	16400000	#FF0000	1	1
chr1	16400001	16920000	A.1.1.2.1.2.2.2.1	0.929784824462061	.	16400001	16920000	#FF0000	1	1
chr1	16920001	17080000	A.1.1.2.1.1.1.2.1.1.1	0.956964892412231	.	16920001	17080000	#FF0000	1	1
chr1	17080001	17200000	A.1.1.2.2.1.1.2.2.2.2	0.921857304643262	.	17080001	17200000	#FF0000	1	1
chr1	17200001	17360000	A.1.2.1.2.1.1.1.2.1	0.84484711211778	.	17200001	17360000	#FF4848	1	0.875
chr1	17360001	17760000	A.1.2.2.1.1.2.2.2.2	0.812004530011325	.	17360001	17760000	#FF4848	1	0.875
chr1	17760001	18240000	A.2.1.1.2.1.2.1	0.728199320498301	.	17760001	18240000	#FF9191	1	0.75
chr1	18240001	18640000	A.2.1.1.2.1.2.2.1.2	0.72480181200453	.	18240001	18640000	#FF9191	1	0.75
chr1	18640001	18880000	A.1.2.2.1.2.2.2.2	0.799546998867497	.	18640001	18880000	#FF4848	1	0.875
chr1	18880001	19200000	A.2.1.1.1.1.1.1.1.1.2	0.761041902604756	.	18880001	19200000	#FF9191	1	0.75
chr1	19200001	19600000	A.1.2.2.1.1.1.1.1	0.823329558323896	.	19200001	19600000	#FF4848	1	0.875
chr1	19600001	19960000	A.1.2.1.1.2.2.1.2.1.2	0.864099660249151	.	19600001	19960000	#FF4848	1	0.875
chr1	19960001	20080000	A.1.1.1.2.1.2.1.2.1.1	0.979614949037373	.	19960001	20080000	#FF0000	1	1
chr1	20080001	20160000	A.1.1.1.2.1.1.2.1	0.988674971687429	.	20080001	20160000	#FF0000	1	1
chr1	20160001	20360000	A.1.2.1.2.1.1.1.1.2.1	0.847112117780294	.	20160001	20360000	#FF4848	1	0.875
chr1	20360001	20440000	A.1.1.1.2.1.1.1.2.1	0.990939977349943	.	20360001	20440000	#FF0000	1	1
chr1	20440001	20520000	A.1.1.2.2.1.2.2.2.1	0.916194790486976	.	20440001	20520000	#FF0000	1	1
chr1	20520001	20840000	A.1.2.1.1.2.2.1.1.1.2.1	0.87202718006795	.	20520001	20840000	#FF4848	1	0.875
chr1	20840001	21040000	A.1.1.2.2.2.1.1.2.2.2	0.910532276330691	.	20840001	21040000	#FF0000	1	1
chr1	21040001	21520000	A.1.2.1.1.2.1.1.2.2.2	0.877689694224236	.	21040001	21520000	#FF4848	1	0.875
chr1	21520001	21720000	A.1.1.1.2.2.2.1	0.961494903737259	.	21520001	21720000	#FF0000	1	1
chr1	21720001	21840000	A.1.1.2.2.2.2.1.2	0.904869762174405	.	21720001	21840000	#FF0000	1	1
chr1	21840001	22000000	A.1.1.2.2.1.1.2.2.2.1	0.922989807474519	.	21840001	22000000	#FF0000	1	1
chr1	22000001	22240000	A.1.1.2.1.1.1.2.2.2.1	0.94563986409966	.	22000001	22240000	#FF0000	1	1
chr1	22240001	22400000	A.1.1.1.2.1.2.1.2.1.2.2	0.977349943374858	.	22240001	22400000	#FF0000	1	1
chr1	22400001	22560000	A.1.1.2.1.2.2.1.1.2	0.933182332955832	.	22400001	22560000	#FF0000	1	1
chr1	22560001	23000000	A.1.2.2.1.2.1.1.2	0.808607021517554	.	22560001	23000000	#FF4848	1	0.875
chr1	23000001	23200000	A.1.1.2.2.2.1.2.1	0.909399773499434	.	23000001	23200000	#FF0000	1	1
chr1	23200001	23560000	A.1.2.1.1.2.2.1.1.2.1	0.869762174405436	.	23200001	23560000	#FF4848	1	0.875
chr1	23560001	23760000	A.1.2.1.2.1.1.1.1.2.2	0.845979614949037	.	23560001	23760000	#FF4848	1	0.875
chr1	23760001	23960000	A.1.1.2.1.1.1.2.1.1.2.1.1	0.955832389580974	.	23760001	23960000	#FF0000	1	1
chr1	23960001	24160000	A.1.1.2.1.2.1.2.2	0.935447338618347	.	23960001	24160000	#FF0000	1	1
chr1	24160001	24320000	A.1.1.1.2.1.2.1.1.2	0.98074745186863	.	24160001	24320000	#FF0000	1	1
chr1	24320001	25000000	A.2.1.1.1.2.1.1.1.1	0.749716874292186	.	24320001	25000000	#FF9191	1	0.75
chr1	25000001	25120000	A.1.1.2.2.1.2.2.2.2	0.915062287655719	.	25000001	25120000	#FF0000	1	1
chr1	25120001	25280000	A.1.2.1.2.1.1.1.1.1.1	0.849377123442809	.	25120001	25280000	#FF4848	1	0.875
chr1	25280001	25400000	A.1.2.1.2.1.2.1.2.2.2	0.830124575311438	.	25280001	25400000	#FF4848	1	0.875
chr1	25400001	25600000	A.1.1.2.2.2.2.2.1.2.1.1	0.902604756511891	.	25400001	25600000	#FF0000	1	1
chr1	25600001	26080000	A.1.2.1.1.2.2.2.1.1.1.2	0.858437146092865	.	25600001	26080000	#FF4848	1	0.875
chr1	26080001	26400000	A.1.2.1.1.2.2.1.1.2.2.1	0.868629671574179	.	26080001	26400000	#FF4848	1	0.875
chr1	26400001	26600000	A.1.1.2.2.2.1.2.2.1	0.908267270668177	.	26400001	26600000	#FF0000	1	1
chr1	26600001	26800000	A.1.1.2.1.1.1.2.2.1.2	0.946772366930917	.	26600001	26800000	#FF0000	1	1
chr1	26800001	27240000	A.1.2.1.1.2.1.1.2.1.1.1	0.883352208380521	.	26800001	27240000	#FF4848	1	0.875
chr1	27240001	27440000	A.1.1.1.2.2.1.2.2.2.2	0.962627406568516	.	27240001	27440000	#FF0000	1	1
chr1	27440001	27600000	A.1.1.1.2.1.1.2.2.2.2	0.984144960362401	.	27440001	27600000	#FF0000	1	1
chr1	27600001	27800000	A.1.1.1.2.1.2.2.1.1	0.975084937712344	.	27600001	27800000	#FF0000	1	1
chr1	27800001	28040000	A.1.1.2.1.1.2.1.2	0.942242355605889	.	27800001	28040000	#FF0000	1	1
chr1	28040001	28160000	A.1.1.1.2.1.2.1.1.1.2	0.981879954699887	.	28040001	28160000	#FF0000	1	1
chr1	28160001	28360000	A.1.1.2.1.1.1.2.1.2.2	0.949037372593431	.	28160001	28360000	#FF0000	1	1
chr1	28360001	28440000	A.1.1.1.1.2.1.2.1	0.996602491506229	.	28360001	28440000	#FF0000	1	1
chr1	28440001	28600000	A.1.1.1.2.1.1.2.2.1.1	0.987542468856172	.	28440001	28600000	#FF0000	1	1
chr1	28600001	28800000	A.1.1.1.1.2.1.2.2	0.995469988674972	.	28600001	28800000	#FF0000	1	1
chr1	28800001	28880000	A.1.1.1.1.2.1.1.2	0.997734994337486	.	28800001	28880000	#FF0000	1	1
chr1	28880001	29120000	A.1.1.1.2.1.1.2.2.1.2	0.986409966024915	.	28880001	29120000	#FF0000	1	1
chr1	29120001	29200000	A.1.1.1.2.1.2.2.2	0.97281993204983	.	29120001	29200000	#FF0000	1	1
chr1	29200001	29560000	A.1.2.2.1.1.1.2.2.1	0.819932049830125	.	29200001	29560000	#FF4848	1	0.875
chr1	29560001	29600000	A.2.1.1.1.1.1.2.2	0.756511891279728	.	29560001	29600000	#FF9191	1	0.75
chr1	29640001	29880000	A.2.1.1.1.1.1.2.2	0.756511891279728	.	29640001	29880000	#FF9191	1	0.75
chr1	30000001	30080000	A.2.1.1.1.1.1.2.2	0.756511891279728	.	30000001	30080000	#FF9191	1	0.75
chr1	30080001	30400000	A.2.1.1.2.1.2.2.1.1.2	0.725934314835787	.	30080001	30400000	#FF9191	1	0.75
chr1	30400001	30480000	A.1.2.1.2.2.1.2	0.82559456398641	.	30400001	30480000	#FF4848	1	0.875
chr1	30480001	30640000	A.2.1.1.1.1.2.1.2.2	0.753114382785957	.	30480001	30640000	#FF9191	1	0.75
chr1	30640001	30960000	A.2.1.1.2.1.2.2.2	0.723669309173273	.	30640001	30960000	#FF9191	1	0.75
chr1	30960001	31160000	A.2.1.1.1.1.1.2.1	0.757644394110985	.	30960001	31160000	#FF9191	1	0.75
chr1	31160001	31440000	A.1.2.1.1.2.2.1.1.2.2.2.1	0.867497168742922	.	31160001	31440000	#FF4848	1	0.875
chr1	31440001	31640000	A.1.1.2.2.2.2.2.1.1	0.903737259343148	.	31440001	31640000	#FF0000	1	1
chr1	31640001	32120000	A.1.2.1.1.2.1.1.2.1.2.2	0.87995469988675	.	31640001	32120000	#FF4848	1	0.875
chr1	32120001	32320000	A.1.1.1.2.2.1.2.2.1	0.964892412231031	.	32120001	32320000	#FF0000	1	1
chr1	32320001	32640000	A.1.1.2.1.2.2.1.2.2	0.930917327293318	.	32320001	32640000	#FF0000	1	1
chr1	32640001	32920000	A.1.1.2.1.1.2.1.1	0.943374858437146	.	32640001	32920000	#FF0000	1	1
chr1	32920001	33200000	A.1.1.2.1.1.1.2.2.2.2	0.944507361268403	.	32920001	33200000	#FF0000	1	1
chr1	33200001	33280000	A.1.1.1.1.1	1	.	33200001	33280000	#FF0000	1	1
chr1	33280001	33600000	A.1.1.2.1.1.2.2.1	0.941109852774632	.	33280001	33600000	#FF0000	1	1
chr1	33600001	33720000	A.1.1.2.2.2.2.2.2.1	0.898074745186863	.	33600001	33720000	#FF0000	1	1
chr1	33720001	33920000	A.1.1.1.2.2.2.2.1	0.960362400906002	.	33720001	33920000	#FF0000	1	1
chr1	33920001	34440000	A.2.2.1.1.2.2.2.1.2	0.603624009060023	.	33920001	34440000	#FFDADA	1	0.625
chr1	34440001	34680000	A.2.2.1.1.2.2.1.2	0.605889014722537	.	34440001	34680000	#FFDADA	1	0.625
chr1	34680001	35000000	A.2.2.2.1.1.2.1.2.2.1	0.536806342015855	.	34680001	35000000	#FFDADA	1	0.625
chr1	35000001	35120000	A.2.1.1.1.1.2.2.1	0.7519818799547	.	35000001	35120000	#FF9191	1	0.75
chr1	35120001	35240000	A.1.2.2.1.2.1.2.2.1	0.805209513023783	.	35120001	35240000	#FF4848	1	0.875
chr1	35240001	35400000	A.1.2.1.2.1.1.2.2.1	0.838052095130238	.	35240001	35400000	#FF4848	1	0.875
chr1	35400001	35480000	A.1.1.2.2.2.2.2.1.2.1.2	0.901472253680634	.	35400001	35480000	#FF0000	1	1
chr1	35480001	35600000	A.1.1.1.2.1.1.1.1	0.9920724801812	.	35480001	35600000	#FF0000	1	1
chr1	35600001	35880000	A.1.2.1.1.2.1.1.2.1.1.2	0.882219705549264	.	35600001	35880000	#FF4848	1	0.875
chr1	35880001	36040000	A.1.2.1.1.1.1.2	0.894677236693092	.	35880001	36040000	#FF4848	1	0.875
chr1	36040001	36240000	A.1.1.2.1.1.1.2.1.1.2.2	0.95356738391846	.	36040001	36240000	#FF0000	1	1
chr1	36240001	36320000	A.1.1.1.2.2.1.1.2	0.970554926387316	.	36240001	36320000	#FF0000	1	1
chr1	36320001	36600000	A.1.2.1.1.2.1.2.2.2	0.874292185730464	.	36320001	36600000	#FF4848	1	0.875
chr1	36600001	36760000	A.1.1.2.1.1.1.2.1.2.1.1	0.952434881087203	.	36600001	36760000	#FF0000	1	1
chr1	36760001	36880000	A.1.1.2.2.1.2.2.1.1	0.91845979614949	.	36760001	36880000	#FF0000	1	1
chr1	36880001	37200000	A.2.1.1.1.2.2.1.2.1	0.740656851642129	.	36880001	37200000	#FF9191	1	0.75
chr1	37200001	37360000	A.2.1.1.2.1.1.1.2	0.733861834654587	.	37200001	37360000	#FF9191	1	0.75
chr1	37360001	37480000	A.1.2.2.1.2.1.2.1.2	0.80634201585504	.	37360001	37480000	#FF4848	1	0.875
chr1	37480001	37920000	A.2.2.2.1.1.1.1.2.1.1	0.544733861834655	.	37480001	37920000	#FFDADA	1	0.625
chr1	37920001	38200000	A.1.2.2.1.1.2.1	0.815402038505096	.	37920001	38200000	#FF4848	1	0.875
chr1	38200001	38360000	A.1.1.2.2.2.1.1.1	0.913929784824462	.	38200001	38360000	#FF0000	1	1
chr1	38360001	38800000	A.2.1.1.1.2.1.1.2	0.746319365798415	.	38360001	38800000	#FF9191	1	0.75
chr1	38800001	39000000	A.2.1.1.2.1.1.2.1.1.1	0.73272933182333	.	38800001	39000000	#FF9191	1	0.75
chr1	39000001	39120000	A.2.1.1.1.1.2.1.2.1	0.754246885617214	.	39000001	39120000	#FF9191	1	0.75
chr1	39120001	39320000	A.2.1.1.1.1.1.1.2	0.758776896942242	.	39120001	39320000	#FF9191	1	0.75
chr1	39320001	39480000	A.1.2.1.2.1.1.2.1.1.1.1	0.842582106455266	.	39320001	39480000	#FF4848	1	0.875
chr1	39480001	39760000	A.1.2.1.1.2.2.1.2.2.1.2	0.861834654586636	.	39480001	39760000	#FF4848	1	0.875
chr1	39760001	40080000	A.1.2.1.1.2.2.1.2.2.1.1	0.862967157417894	.	39760001	40080000	#FF4848	1	0.875
chr1	40080001	40280000	A.1.1.2.1.1.1.2.1.2.1.2.1	0.951302378255946	.	40080001	40280000	#FF0000	1	1
chr1	40280001	40880000	A.1.2.2.2.1.1.2.1.1.2	0.793884484711212	.	40280001	40880000	#FF4848	1	0.875
chr1	40880001	41000000	A.1.1.2.2.2.2.2.1.2.2.1	0.900339750849377	.	40880001	41000000	#FF0000	1	1
chr1	41000001	41440000	A.1.2.2.2.1.1.2.1.1.1	0.795016987542469	.	41000001	41440000	#FF4848	1	0.875
chr1	41440001	41600000	A.1.2.1.1.2.1.2.1	0.876557191392978	.	41440001	41600000	#FF4848	1	0.875
chr1	41600001	41760000	A.1.2.1.2.1.1.2.1.1.1.2	0.841449603624009	.	41600001	41760000	#FF4848	1	0.875
chr1	41760001	41920000	A.1.1.2.2.1.2.2.1.2	0.917327293318233	.	41760001	41920000	#FF0000	1	1
chr1	41920001	42080000	A.1.2.2.1.1.1.2.2.2.1.2	0.81766704416761	.	41920001	42080000	#FF4848	1	0.875
chr1	42080001	42440000	A.1.2.2.2.1.2.1.1	0.790486976217441	.	42080001	42440000	#FF4848	1	0.875
chr1	42440001	42600000	A.1.2.1.2.1.2.1.2.2.1	0.831257078142695	.	42440001	42600000	#FF4848	1	0.875
chr1	42600001	42720000	A.1.2.1.2.1.1.1.1.1.2	0.848244620611551	.	42600001	42720000	#FF4848	1	0.875
chr1	42720001	43240000	A.2.1.1.1.2.1.2.2	0.742921857304643	.	42720001	43240000	#FF9191	1	0.75
chr1	43240001	43400000	A.1.2.1.2.1.1.2.2.2	0.836919592298981	.	43240001	43400000	#FF4848	1	0.875
chr1	43400001	43640000	A.1.2.1.1.2.2.1.1.1.2.2	0.870894677236693	.	43400001	43640000	#FF4848	1	0.875
chr1	43640001	43920000	A.1.1.2.1.2.1.1.2	0.937712344280861	.	43640001	43920000	#FF0000	1	1
chr1	43920001	44040000	A.1.1.2.2.1.1.2.1.1	0.92638731596829	.	43920001	44040000	#FF0000	1	1
chr1	44040001	44160000	A.1.1.1.2.1.2.1.2.1.2.1	0.978482446206115	.	44040001	44160000	#FF0000	1	1
chr1	44160001	44360000	A.1.1.1.2.2.2.2.2	0.959229898074745	.	44160001	44360000	#FF0000	1	1
chr1	44360001	44440000	A.1.1.1.2.1.1.2.2.2.1	0.985277463193658	.	44360001	44440000	#FF0000	1	1
chr1	44440001	44880000	A.1.2.2.1.1.2.2.2.1	0.813137032842582	.	44440001	44880000	#FF4848	1	0.875
chr1	44880001	45200000	A.1.2.2.1.1.1.2.1	0.821064552661382	.	44880001	45200000	#FF4848	1	0.875
chr1	45200001	45520000	A.1.1.2.1.1.1.1	0.958097395243488	.	45200001	45520000	#FF0000	1	1
chr1	45520001	46120000	A.1.2.1.1.2.2.2.1.1.2.1	0.857304643261608	.	45520001	46120000	#FF4848	1	0.875
chr1	46120001	46520000	A.1.2.1.1.2.2.2.1.1.1.1	0.859569648924122	.	46120001	46520000	#FF4848	1	0.875
chr1	46520001	46880000	A.1.2.1.1.2.2.2.1.1.2.2	0.856172140430351	.	46520001	46880000	#FF4848	1	0.875
chr1	46880001	46960000	A.1.2.1.2.1.1.2.1.1.2	0.840317100792752	.	46880001	46960000	#FF4848	1	0.875
chr1	46960001	47240000	A.1.2.2.2.1.2.1.2	0.789354473386183	.	46960001	47240000	#FF4848	1	0.875
chr1	47240001	47440000	A.2.1.1.2.1.1.1.1	0.734994337485844	.	47240001	47440000	#FF9191	1	0.75
chr1	47440001	47640000	A.2.1.1.2.1.1.2.2	0.729331823329558	.	47440001	47640000	#FF9191	1	0.75
chr1	47640001	47800000	A.1.2.2.1.2.2.1.2	0.801812004530011	.	47640001	47800000	#FF4848	1	0.875
chr1	47800001	47960000	A.1.2.2.1.2.1.2.2.2	0.804077010192526	.	47800001	47960000	#FF4848	1	0.875
chr1	47960001	48480000	A.2.2.1.1.2.2.2.1.1	0.60475651189128	.	47960001	48480000	#FFDADA	1	0.625
chr1	48480001	48840000	A.2.2.1.1.2.2.2.2.1.1	0.602491506228766	.	48480001	48840000	#FFDADA	1	0.625
chr1	48840001	48960000	A.2.1.1.1.2.2.1.1	0.741789354473386	.	48840001	48960000	#FF9191	1	0.75
chr1	48960001	49200000	A.2.2.2.1.1.1.2.2	0.540203850509626	.	48960001	49200000	#FFDADA	1	0.625
chr1	49200001	49400000	A.2.2.2.1.1.1.1.2.2	0.54246885617214	.	49200001	49400000	#FFDADA	1	0.625
chr1	49400001	49760000	B.1.2.1.2.2.1.1.1	0.313703284258211	.	49400001	49760000	#9191FF	1	0.375
chr1	49760001	49960000	B.1.1.2.2.1.1.2	0.381653454133635	.	49760001	49960000	#DADAFF	1	0.5
chr1	49960001	50120000	B.1.1.1.2.1.1.2.1	0.445073612684032	.	49960001	50120000	#DADAFF	1	0.5
chr1	50120001	50200000	B.1.1.1.2.1.1.2.2.2	0.442808607021518	.	50120001	50200000	#DADAFF	1	0.5
chr1	50200001	50320000	A.2.2.2.1.2.2.2.2	0.52321630804077	.	50200001	50320000	#FFDADA	1	0.625
chr1	50320001	50800000	B.1.2.1.2.2.1.2	0.311438278595697	.	50320001	50800000	#9191FF	1	0.375
chr1	50800001	51200000	A.2.2.2.1.1.2.1.1	0.539071347678369	.	50800001	51200000	#FFDADA	1	0.625
chr1	51200001	51680000	A.2.1.1.2.2.1.1.2.1	0.719139297848245	.	51200001	51680000	#FF9191	1	0.75
chr1	51680001	51840000	A.1.2.2.1.1.2.2.1	0.814269535673839	.	51680001	51840000	#FF4848	1	0.875
chr1	51840001	52040000	A.1.2.1.1.2.1.1.1	0.884484711211778	.	51840001	52040000	#FF4848	1	0.875
chr1	52040001	52400000	A.1.2.1.1.2.2.2.2.1	0.85277463193658	.	52040001	52400000	#FF4848	1	0.875
chr1	52400001	52480000	A.1.2.1.2.1.2.2.1	0.828992072480181	.	52400001	52480000	#FF4848	1	0.875
chr1	52480001	52720000	A.1.2.1.1.2.2.1.1.2.2.2.2	0.866364665911665	.	52480001	52720000	#FF4848	1	0.875
chr1	52720001	52920000	A.1.2.1.1.2.1.1.2.2.1	0.878822197055493	.	52720001	52920000	#FF4848	1	0.875
chr1	52920001	53120000	A.1.2.1.1.2.2.2.2.2.2	0.850509626274066	.	52920001	53120000	#FF4848	1	0.875
chr1	53120001	53200000	A.1.1.2.1.2.2.1.1.1	0.93431483578709	.	53120001	53200000	#FF0000	1	1
chr1	53200001	53560000	A.1.2.1.1.2.2.2.1.2.1	0.855039637599094	.	53200001	53560000	#FF4848	1	0.875
chr1	53560001	53720000	A.1.2.2.1.1.1.1.2	0.822197055492639	.	53560001	53720000	#FF4848	1	0.875
chr1	53720001	54080000	A.2.1.1.1.2.1.2.1.1	0.745186862967157	.	53720001	54080000	#FF9191	1	0.75
chr1	54080001	54200000	A.1.2.1.2.1.2.1.1.1.2	0.834654586636467	.	54080001	54200000	#FF4848	1	0.875
chr1	54200001	54320000	A.1.2.1.2.1.2.2.2	0.827859569648924	.	54200001	54320000	#FF4848	1	0.875
chr1	54320001	54480000	A.1.2.1.2.1.1.2.1.2	0.839184597961495	.	54320001	54480000	#FF4848	1	0.875
chr1	54480001	55000000	A.1.2.1.1.2.2.2.2.2.1	0.851642129105323	.	54480001	55000000	#FF4848	1	0.875
chr1	55000001	55360000	A.1.2.1.1.2.2.2.1.2.2	0.853907134767837	.	55000001	55360000	#FF4848	1	0.875
chr1	55360001	55440000	A.1.2.2.1.2.2.1.1	0.802944507361268	.	55360001	55440000	#FF4848	1	0.875
chr1	55440001	55760000	A.2.1.2.1.2.1.1.2.1.2.2	0.680634201585504	.	55440001	55760000	#FF9191	1	0.75
chr1	55760001	56000000	A.2.1.1.2.2.1.2.2.2	0.714609286523216	.	55760001	56000000	#FF9191	1	0.75
chr1	56000001	56080000	A.2.2.1.1.2.1.1.2	0.612684031710079	.	56000001	56080000	#FFDADA	1	0.625
chr1	56080001	56280000	A.2.1.1.2.2.1.2.2.1	0.715741789354473	.	56080001	56280000	#FF9191	1	0.75
chr1	56280001	56360000	A.2.2.1.1.2.1.2.1.1.1	0.611551528878822	.	56280001	56360000	#FFDADA	1	0.625
chr1	56360001	56640000	A.2.2.1.1.2.2.2.2.1.2.1	0.601359003397508	.	56360001	56640000	#FFDADA	1	0.625
chr1	56640001	56800000	A.2.2.1.1.2.1.2.1.1.2	0.610419026047565	.	56640001	56800000	#FFDADA	1	0.625
chr1	56800001	56920000	A.2.1.1.1.2.2.2.2	0.736126840317101	.	56800001	56920000	#FF9191	1	0.75
chr1	56920001	57040000	A.2.1.1.1.2.2.2.1.1	0.738391845979615	.	56920001	57040000	#FF9191	1	0.75
chr1	57040001	57280000	A.2.1.1.2.2.1.1.1.2.2	0.720271800679502	.	57040001	57280000	#FF9191	1	0.75
chr1	57280001	57680000	B.1.1.2.2.1.1.1	0.382785956964892	.	57280001	57680000	#DADAFF	1	0.5
chr1	57680001	58240000	B.1.2.1.2.2.1.1.2	0.312570781426954	.	57680001	58240000	#9191FF	1	0.375
chr1	58240001	58920000	B.1.1.2.2.1.2.1	0.380520951302378	.	58240001	58920000	#DADAFF	1	0.5
chr1	58920001	59160000	A.2.2.1.1.2.1.2.2	0.608154020385051	.	58920001	59160000	#FFDADA	1	0.625
chr1	59160001	59360000	A.1.2.2.2.1.1.2.1.2	0.792751981879955	.	59160001	59360000	#FF4848	1	0.875
chr1	59360001	59840000	A.2.1.2.1.2.1.1.2.1.1	0.682899207248018	.	59360001	59840000	#FF9191	1	0.75
chr1	59840001	60280000	A.2.1.2.1.2.2.1.1.1.1.2.1	0.674971687429219	.	59840001	60280000	#FF9191	1	0.75
chr1	60280001	60480000	A.2.1.1.2.2.1.1.1.2.1	0.721404303510759	.	60280001	60480000	#FF9191	1	0.75
chr1	60480001	60640000	A.2.2.2.1.2.2.1	0.525481313703284	.	60480001	60640000	#FFDADA	1	0.625
chr1	60640001	60800000	A.2.2.2.1.2.1.1.1	0.532276330690827	.	60640001	60800000	#FFDADA	1	0.625
chr1	60800001	60960000	B.1.1.1.2.1.1.2.2.1	0.443941109852775	.	60800001	60960000	#DADAFF	1	0.5
chr1	60960001	61160000	A.2.2.2.1.1.1.1.1.1.2	0.546998867497169	.	60960001	61160000	#FFDADA	1	0.625
chr1	61160001	61280000	A.2.2.2.1.1.1.1.1.1.1	0.548131370328426	.	61160001	61280000	#FFDADA	1	0.625
chr1	61280001	61440000	A.2.2.1.1.2.1.2.1.2	0.609286523216308	.	61280001	61440000	#FFDADA	1	0.625
chr1	61440001	61760000	A.1.2.2.2.1.2.2.2.1	0.787089467723669	.	61440001	61760000	#FF4848	1	0.875
chr1	61760001	62280000	A.2.1.1.1.2.1.1.1.2.2	0.747451868629672	.	61760001	62280000	#FF9191	1	0.75
chr1	62280001	62600000	A.2.1.1.2.2.1.1.1.1	0.722536806342016	.	62280001	62600000	#FF9191	1	0.75
chr1	62600001	62920000	A.2.1.1.2.2.1.2.1	0.716874292185731	.	62600001	62920000	#FF9191	1	0.75
chr1	62920001	63240000	A.2.1.1.2.2.1.1.2.2	0.718006795016987	.	62920001	63240000	#FF9191	1	0.75
chr1	63240001	63800000	A.2.2.2.1.1.2.1.2.1	0.537938844847112	.	63240001	63800000	#FFDADA	1	0.625
chr1	63800001	64360000	A.2.1.2.1.2.2.1.2.1.2	0.668176670441676	.	63800001	64360000	#FF9191	1	0.75
chr1	64360001	64720000	A.2.1.1.1.2.1.2.1.2	0.7440543601359	.	64360001	64720000	#FF9191	1	0.75
chr1	64720001	65360000	A.2.1.2.1.2.2.1.1.1.1.1	0.676104190260476	.	64720001	65360000	#FF9191	1	0.75
chr1	65360001	65520000	A.2.1.2.1.2.2.2.2	0.660249150622877	.	65360001	65520000	#FF9191	1	0.75
chr1	65520001	66000000	A.2.2.1.1.2.1.1.1	0.613816534541336	.	65520001	66000000	#FFDADA	1	0.625
chr1	66000001	66200000	B.1.1.1.2.1.2.2.1.1	0.434881087202718	.	66000001	66200000	#DADAFF	1	0.5
chr1	66200001	66680000	B.1.1.2.2.1.2.2	0.379388448471121	.	66200001	66680000	#DADAFF	1	0.5
chr1	66680001	66840000	A.2.2.1.2.1.2.2.2.2.2	0.580973952434881	.	66680001	66840000	#FFDADA	1	0.625
chr1	66840001	66960000	B.1.1.1.2.2.1.2.1.1	0.423556058890147	.	66840001	66960000	#DADAFF	1	0.5
chr1	66960001	67280000	A.2.2.2.2.2.1.2.2.2	0.481313703284258	.	66960001	67280000	#FFDADA	1	0.625
chr1	67280001	67520000	A.2.1.2.2.1.2.1.1	0.65118912797282	.	67280001	67520000	#FF9191	1	0.75
chr1	67520001	67640000	B.1.1.1.2.2.1.1.1.2.2	0.428086070215176	.	67520001	67640000	#DADAFF	1	0.5
chr1	67640001	67960000	A.2.2.1.2.1.2.2.2.2.1	0.582106455266138	.	67640001	67960000	#FFDADA	1	0.625
chr1	67960001	68320000	A.2.1.2.1.2.2.1.1.2	0.67044167610419	.	67960001	68320000	#FF9191	1	0.75
chr1	68320001	68640000	B.1.1.1.2.2.2.1.1	0.417893544733862	.	68320001	68640000	#DADAFF	1	0.5
chr1	68640001	68880000	B.1.1.1.2.2.1.1.1.1	0.431483578708947	.	68640001	68880000	#DADAFF	1	0.5
chr1	68880001	69440000	B.1.2.2.2.1.1.1.2.2	0.260475651189128	.	68880001	69440000	#9191FF	1	0.375
chr1	69440001	69760000	B.1.2.2.2.1.2.2.1	0.249150622876557	.	69440001	69760000	#9191FF	1	0.375
chr1	69760001	69880000	B.2.1.2.1.1.1.1.1.1	0.161947904869762	.	69760001	69880000	#4848FF	1	0.25
chr1	69880001	70240000	B.1.2.2.2.1.1.1.2.1	0.261608154020385	.	69880001	70240000	#9191FF	1	0.375
chr1	70240001	70320000	B.1.2.2.2.2.1.2.2.2	0.242355605889015	.	70240001	70320000	#9191FF	1	0.375
chr1	70320001	70840000	B.1.1.2.2.2.2.2.2.2	0.364665911664779	.	70320001	70840000	#DADAFF	1	0.5
chr1	70840001	70920000	B.1.1.2.2.2.1.1.1	0.378255945639864	.	70840001	70920000	#DADAFF	1	0.5
chr1	70920001	71320000	B.1.2.2.2.1.2.2.2.1	0.2480181200453	.	70920001	71320000	#9191FF	1	0.375
chr1	71320001	71560000	B.1.2.1.2.1.2.1.1.1	0.322763306908267	.	71320001	71560000	#9191FF	1	0.375
chr1	71560001	71720000	B.2.1.2.1.1.1.2.1.2	0.156285390713477	.	71560001	71720000	#4848FF	1	0.25
chr1	71720001	71880000	B.2.1.2.1.1.2.2.2.1.2	0.144960362400906	.	71720001	71880000	#4848FF	1	0.25
chr1	71880001	72040000	B.2.1.2.1.1.2.2.2.1.1	0.146092865232163	.	71880001	72040000	#4848FF	1	0.25
chr1	72040001	72240000	B.2.1.2.1.1.2.2.2.2.2.2	0.141562853907135	.	72040001	72240000	#4848FF	1	0.25
chr1	72240001	72520000	B.1.2.2.2.2.2.2.1.1	0.236693091732729	.	72240001	72520000	#9191FF	1	0.375
chr1	72520001	72720000	B.1.2.2.2.1.2.2.2.2	0.246885617214043	.	72520001	72720000	#9191FF	1	0.375
chr1	72720001	72880000	B.2.1.2.1.1.1.2.2.1	0.15515288788222	.	72720001	72880000	#4848FF	1	0.25
chr1	72880001	73080000	B.2.1.2.1.2.2.2.1.1.2	0.117780294450736	.	72880001	73080000	#4848FF	1	0.25
chr1	73080001	73360000	B.2.1.2.1.2.2.1.2.2.2.2	0.12004530011325	.	73080001	73360000	#4848FF	1	0.25
chr1	73360001	73520000	B.2.1.2.1.1.2.2.2.2.2.1	0.142695356738392	.	73360001	73520000	#4848FF	1	0.25
chr1	73520001	73920000	B.2.1.2.1.2.1.1.2	0.139297848244621	.	73520001	73920000	#4848FF	1	0.25
chr1	73920001	74200000	B.1.2.2.2.2.2.2.1.2	0.235560588901472	.	73920001	74200000	#9191FF	1	0.375
chr1	74200001	74600000	B.2.1.2.1.2.1.2.1.2.2	0.134767836919592	.	74200001	74600000	#4848FF	1	0.25
chr1	74600001	74880000	B.2.1.2.1.2.1.2.2.1.2.1	0.132502831257078	.	74600001	74880000	#4848FF	1	0.25
chr1	74880001	75200000	B.1.2.2.2.1.1.2.1.1.1.1	0.259343148357871	.	74880001	75200000	#9191FF	1	0.375
chr1	75200001	75480000	B.2.1.2.1.2.1.2.2.2.2.1	0.129105322763307	.	75200001	75480000	#4848FF	1	0.25
chr1	75480001	75960000	B.2.1.2.1.2.1.2.1.2.1.1	0.137032842582106	.	75480001	75960000	#4848FF	1	0.25
chr1	75960001	76200000	B.1.2.2.2.2.2.1.1.2.1	0.240090600226501	.	75960001	76200000	#9191FF	1	0.375
chr1	76200001	76520000	B.1.2.2.2.1.1.2.1.1.1.2	0.258210645526614	.	76200001	76520000	#9191FF	1	0.375
chr1	76520001	76920000	B.1.2.2.2.1.1.2.2.1.1	0.254813137032843	.	76520001	76920000	#9191FF	1	0.375
chr1	76920001	77040000	B.1.2.2.2.2.1.2.1	0.244620611551529	.	76920001	77040000	#9191FF	1	0.375
chr1	77040001	77320000	B.1.2.2.2.1.1.2.2.1.2	0.253680634201585	.	77040001	77320000	#9191FF	1	0.375
chr1	77320001	77640000	B.1.2.1.2.1.2.2.1.1	0.319365798414496	.	77320001	77640000	#9191FF	1	0.375
chr1	77640001	78240000	A.2.2.2.2.2.1.1.2.1.1	0.492638731596829	.	77640001	78240000	#FFDADA	1	0.625
chr1	78240001	78440000	A.2.2.1.2.1.2.1.2	0.586636466591167	.	78240001	78440000	#FFDADA	1	0.625
chr1	78440001	78600000	A.2.2.1.2.1.2.1.1.1	0.590033975084938	.	78440001	78600000	#FFDADA	1	0.625
chr1	78600001	78760000	B.1.2.2.2.2.2.1.1.2.2	0.238958097395243	.	78600001	78760000	#9191FF	1	0.375
chr1	78760001	78920000	B.1.2.2.2.2.2.1.1.1	0.241223103057758	.	78760001	78920000	#9191FF	1	0.375
chr1	78920001	79160000	B.1.2.1.2.1.1.1.2.2.1	0.328425821064553	.	78920001	79160000	#9191FF	1	0.375
chr1	79160001	79520000	B.2.1.2.2.1.2.1.1.1	0.10872027180068	.	79160001	79520000	#4848FF	1	0.25
chr1	79520001	79840000	B.2.1.2.1.2.1.2.2.2.1	0.130237825594564	.	79520001	79840000	#4848FF	1	0.25
chr1	79840001	80160000	B.2.1.2.1.2.2.2.1.2	0.116647791619479	.	79840001	80160000	#4848FF	1	0.25
chr1	80160001	80280000	B.2.1.2.2.1.1.1.1.2	0.112117780294451	.	80160001	80280000	#4848FF	1	0.25
chr1	80280001	80600000	B.2.1.2.1.2.1.2.2.1.2.2	0.131370328425821	.	80280001	80600000	#4848FF	1	0.25
chr1	80600001	80840000	B.2.1.2.1.2.2.2.1.1.1	0.118912797281993	.	80600001	80840000	#4848FF	1	0.25
chr1	80840001	80960000	B.2.1.2.1.1.1.2.1.1	0.157417893544734	.	80840001	80960000	#4848FF	1	0.25
chr1	80960001	81120000	B.2.1.2.1.1.1.1.2.1	0.159682899207248	.	80960001	81120000	#4848FF	1	0.25
chr1	81120001	81280000	B.1.2.1.2.1.1.1.2.2.2	0.327293318233296	.	81120001	81280000	#9191FF	1	0.375
chr1	81280001	81880000	B.1.1.1.2.1.2.2.2	0.432616081540204	.	81280001	81880000	#DADAFF	1	0.5
chr1	81880001	82240000	B.1.1.1.2.2.2.2.1.1.2	0.413363533408834	.	81880001	82240000	#DADAFF	1	0.5
chr1	82240001	82440000	A.2.2.2.2.2.2.2.1	0.477916194790487	.	82240001	82440000	#FFDADA	1	0.625
chr1	82440001	82560000	B.1.2.1.2.1.1.2.2	0.323895809739524	.	82440001	82560000	#9191FF	1	0.375
chr1	82560001	82840000	B.1.1.2.2.2.2.2.1.2.1	0.369195922989807	.	82560001	82840000	#DADAFF	1	0.5
chr1	82840001	83400000	B.1.1.1.2.1.2.2.1.2	0.433748584371461	.	82840001	83400000	#DADAFF	1	0.5
chr1	83400001	83720000	B.1.1.2.2.2.2.2.1.1	0.370328425821065	.	83400001	83720000	#DADAFF	1	0.5
chr1	83720001	84160000	B.1.1.2.2.2.2.2.1.2.2	0.36806342015855	.	83720001	84160000	#DADAFF	1	0.5
chr1	84160001	84400000	B.1.1.1.2.2.2.2.2	0.411098527746319	.	84160001	84400000	#DADAFF	1	0.5
chr1	84400001	84520000	B.1.1.2.2.2.1.2.2	0.374858437146093	.	84400001	84520000	#DADAFF	1	0.5
chr1	84520001	84600000	B.1.1.1.2.2.2.2.1.1.1	0.414496036240091	.	84520001	84600000	#DADAFF	1	0.5
chr1	84600001	84920000	A.2.2.2.2.2.1.1.1	0.493771234428086	.	84600001	84920000	#FFDADA	1	0.625
chr1	84920001	85480000	A.2.2.2.2.2.1.2.2.1.1.2	0.483578708946772	.	84920001	85480000	#FFDADA	1	0.625
chr1	85480001	85760000	A.2.2.1.2.1.1.1.1	0.597961494903737	.	85480001	85760000	#FFDADA	1	0.625
chr1	85760001	86000000	A.2.2.2.2.2.1.1.2.1.2	0.491506228765572	.	85760001	86000000	#FFDADA	1	0.625
chr1	86000001	86200000	B.1.2.1.2.1.2.2.2.1	0.315968289920725	.	86000001	86200000	#9191FF	1	0.375
chr1	86200001	86440000	B.2.1.2.1.2.2.1.2.2.2.1	0.121177802944507	.	86200001	86440000	#4848FF	1	0.25
chr1	86440001	86800000	B.2.1.2.1.2.2.1.1.1	0.126840317100793	.	86440001	86800000	#4848FF	1	0.25
chr1	86800001	87160000	B.1.2.2.2.1.1.2.1.2	0.2559456398641	.	86800001	87160000	#9191FF	1	0.375
chr1	87160001	87400000	B.1.1.1.2.2.2.1.2.1	0.416761041902605	.	87160001	87400000	#DADAFF	1	0.5
chr1	87400001	87520000	B.1.1.1.2.2.1.2.2	0.419026047565119	.	87400001	87520000	#DADAFF	1	0.5
chr1	87520001	87920000	B.1.2.1.2.1.2.1.1.2	0.32163080407701	.	87520001	87920000	#9191FF	1	0.375
chr1	87920001	88200000	B.1.2.2.2.1.1.2.2.2	0.252548131370328	.	87920001	88200000	#9191FF	1	0.375
chr1	88200001	88640000	B.2.1.2.1.2.1.2.1.1	0.138165345413364	.	88200001	88640000	#4848FF	1	0.25
chr1	88640001	88800000	B.2.1.2.1.2.2.1.1.2.1	0.125707814269536	.	88640001	88800000	#4848FF	1	0.25
chr1	88800001	88920000	B.2.1.2.2.1.2.2.1.1	0.104190260475651	.	88800001	88920000	#4848FF	1	0.25
chr1	88920001	89120000	B.1.2.2.2.2.2.1.2	0.237825594563986	.	88920001	89120000	#9191FF	1	0.375
chr1	89120001	89400000	A.2.2.2.2.2.1.1.2.2.1	0.490373725934315	.	89120001	89400000	#FFDADA	1	0.625
chr1	89400001	89920000	A.2.2.1.2.1.1.2.1	0.595696489241223	.	89400001	89920000	#FFDADA	1	0.625
chr1	89920001	90080000	A.2.2.1.2.1.2.2.1.1	0.585503963759909	.	89920001	90080000	#FFDADA	1	0.625
chr1	90080001	90240000	A.2.2.1.2.1.1.2.2.2.1.2	0.592298980747452	.	90080001	90240000	#FFDADA	1	0.625
chr1	90240001	90520000	A.2.2.1.2.1.1.2.2.2.2	0.591166477916195	.	90240001	90520000	#FFDADA	1	0.625
chr1	90520001	90840000	B.1.2.2.2.1.1.1.1	0.262740656851642	.	90520001	90840000	#9191FF	1	0.375
chr1	90840001	91000000	B.2.1.2.1.1.2.1.2	0.149490373725934	.	90840001	91000000	#4848FF	1	0.25
chr1	91000001	91360000	B.1.2.2.2.1.2.1.1	0.251415628539071	.	91000001	91360000	#9191FF	1	0.375
chr1	91360001	91680000	B.1.2.1.2.1.1.1.2.1	0.32955832389581	.	91360001	91680000	#9191FF	1	0.375
chr1	91680001	91920000	B.1.2.1.2.1.2.1.2	0.320498301245753	.	91680001	91920000	#9191FF	1	0.375
chr1	91920001	92400000	A.2.1.2.1.2.2.2.1.1.2.1	0.664779161947905	.	91920001	92400000	#FF9191	1	0.75
chr1	92400001	92600000	B.1.1.1.2.2.1.2.1.2.1.2	0.421291053227633	.	92400001	92600000	#DADAFF	1	0.5
chr1	92600001	92760000	B.1.1.1.2.2.1.1.1.2.1.2	0.429218573046433	.	92600001	92760000	#DADAFF	1	0.5
chr1	92760001	92960000	A.2.2.1.2.1.2.2.2.1	0.583238958097395	.	92760001	92960000	#FFDADA	1	0.625
chr1	92960001	93280000	A.2.1.2.1.2.2.2.1.2.1	0.662514156285391	.	92960001	93280000	#FF9191	1	0.75
chr1	93280001	93640000	A.2.1.2.1.2.1.1.2.1.2.1	0.681766704416761	.	93280001	93640000	#FF9191	1	0.75
chr1	93640001	93840000	A.2.1.2.1.2.2.2.1.1.1	0.665911664779162	.	93640001	93840000	#FF9191	1	0.75
chr1	93840001	93960000	A.2.1.1.1.2.2.2.1.2	0.737259343148358	.	93840001	93960000	#FF9191	1	0.75
chr1	93960001	94400000	A.1.2.2.2.1.1.1.1.2	0.797281993204983	.	93960001	94400000	#FF4848	1	0.875
chr1	94400001	94880000	A.2.1.2.1.2.1.1.1	0.684031710079275	.	94400001	94880000	#FF9191	1	0.75
chr1	94880001	95120000	A.2.1.2.1.2.2.2.1.2.2	0.661381653454134	.	94880001	95120000	#FF9191	1	0.75
chr1	95120001	95240000	A.2.2.1.2.1.2.1.1.2.1	0.588901472253681	.	95120001	95240000	#FFDADA	1	0.625
chr1	95240001	95520000	A.2.1.2.1.2.1.1.2.2.2	0.67836919592299	.	95240001	95520000	#FF9191	1	0.75
chr1	95520001	95720000	B.1.1.1.2.2.1.1.2.2.2	0.424688561721404	.	95520001	95720000	#DADAFF	1	0.5
chr1	95720001	95960000	B.2.1.2.1.2.2.1.1.2.2	0.124575311438279	.	95720001	95960000	#4848FF	1	0.25
chr1	95960001	96120000	B.2.1.2.1.1.2.1.1.2	0.150622876557191	.	95960001	96120000	#4848FF	1	0.25
chr1	96120001	96240000	B.2.1.2.2.2.1.1.2.2	0.0973952434881087	.	96120001	96240000	#4848FF	1	0.25
chr1	96240001	96760000	B.2.1.2.1.2.1.1.1	0.140430351075878	.	96240001	96760000	#4848FF	1	0.25
chr1	96760001	96960000	B.2.1.2.2.1.2.1.2.1	0.106455266138165	.	96760001	96960000	#4848FF	1	0.25
chr1	96960001	97160000	B.1.2.2.2.2.2.2.2.2.2	0.232163080407701	.	96960001	97160000	#9191FF	1	0.375
chr1	97160001	97280000	B.1.1.2.2.2.1.1.2	0.377123442808607	.	97160001	97280000	#DADAFF	1	0.5
chr1	97280001	97600000	B.2.1.2.1.1.1.1.2.2	0.158550396375991	.	97280001	97600000	#4848FF	1	0.25
chr1	97600001	97840000	B.1.2.1.2.1.2.2.1.2.2	0.317100792751982	.	97600001	97840000	#9191FF	1	0.375
chr1	97840001	98040000	B.1.2.2.2.2.1.1	0.245753114382786	.	97840001	98040000	#9191FF	1	0.375
chr1	98040001	98280000	B.1.2.1.2.1.2.2.2.2	0.314835787089468	.	98040001	98280000	#9191FF	1	0.375
chr1	98280001	98480000	B.1.2.1.2.1.2.2.1.2.1	0.318233295583239	.	98280001	98480000	#9191FF	1	0.375
chr1	98480001	98600000	B.2.1.2.1.1.1.1.1.2	0.160815402038505	.	98480001	98600000	#4848FF	1	0.25
chr1	98600001	98840000	B.2.1.2.1.2.1.2.2.1.1	0.133635334088335	.	98600001	98840000	#4848FF	1	0.25
chr1	98840001	99080000	B.2.1.2.2.1.2.1.1.2	0.107587768969422	.	98840001	99080000	#4848FF	1	0.25
chr1	99080001	99240000	B.2.1.2.1.1.1.2.2.2	0.154020385050963	.	99080001	99240000	#4848FF	1	0.25
chr1	99240001	99760000	B.2.1.2.1.2.2.1.2.2.1	0.122310305775764	.	99240001	99760000	#4848FF	1	0.25
chr1	99760001	99960000	B.2.1.2.1.1.2.1.1.1.1	0.152887882219706	.	99760001	99960000	#4848FF	1	0.25
chr1	99960001	100280000	B.1.1.1.2.2.1.1.2.1	0.426953567383918	.	99960001	100280000	#DADAFF	1	0.5
chr1	100280001	100440000	B.1.1.1.2.2.2.1.2.2	0.415628539071348	.	100280001	100440000	#DADAFF	1	0.5
chr1	100440001	100640000	A.2.2.1.2.1.2.2.1.2	0.584371460928652	.	100440001	100640000	#FFDADA	1	0.625
chr1	100640001	100760000	A.2.2.2.2.2.2.1.2	0.479048697621744	.	100640001	100760000	#FFDADA	1	0.625
chr1	100760001	101320000	A.2.1.2.2.2.1.1.2	0.638731596828992	.	100760001	101320000	#FF9191	1	0.75
chr1	101320001	101600000	A.2.2.1.2.2.1.2.1.2	0.568516421291053	.	101320001	101600000	#FFDADA	1	0.625
chr1	101600001	101800000	B.1.1.1.2.2.1.2.1.2.2	0.420158550396376	.	101600001	101800000	#DADAFF	1	0.5
chr1	101800001	102000000	B.1.2.2.2.2.2.2.2.2.1	0.233295583238958	.	101800001	102000000	#9191FF	1	0.375
chr1	102000001	102080000	B.2.1.2.1.1.2.2.1.2	0.14722536806342	.	102000001	102080000	#4848FF	1	0.25
chr1	102080001	102520000	B.2.1.2.1.2.2.1.2.1	0.123442808607022	.	102080001	102520000	#4848FF	1	0.25
chr1	102520001	102760000	B.2.1.2.2.2.1.1.2.1	0.0985277463193658	.	102520001	102760000	#4848FF	1	0.25
chr1	102760001	102840000	B.2.1.2.2.1.1.1.2	0.110985277463194	.	102760001	102840000	#4848FF	1	0.25
chr1	102840001	103040000	B.2.1.2.2.2.2.2.2.2.2	0.087202718006795	.	102840001	103040000	#4848FF	1	0.25
chr1	103040001	103320000	B.2.1.2.2.2.1.2.2.2	0.0928652321630804	.	103040001	103320000	#4848FF	1	0.25
chr1	103320001	103400000	B.2.1.2.1.1.2.2.1.1	0.148357870894677	.	103320001	103400000	#4848FF	1	0.25
chr1	103400001	103480000	B.2.1.2.2.1.1.2	0.109852774631937	.	103400001	103480000	#4848FF	1	0.25
chr1	103480001	103800000	B.2.1.2.1.2.1.2.2.2.2.2	0.12797281993205	.	103480001	103800000	#4848FF	1	0.25
chr1	103880001	103920000	B.2.1.2.1.2.1.2.2.2.2.2	0.12797281993205	.	103880001	103920000	#4848FF	1	0.25
chr1	104000001	104160000	B.2.1.2.1.2.1.2.2.2.2.2	0.12797281993205	.	104000001	104160000	#4848FF	1	0.25
chr1	104160001	104200000	B.2.2.1.1.1.1.2	0.0849377123442809	.	104160001	104200000	#0000FF	1	0.125
chr1	104280001	104600000	B.2.2.1.1.1.1.2	0.0849377123442809	.	104280001	104600000	#0000FF	1	0.125
chr1	104600001	104840000	B.2.1.2.2.2.2.2.2.1	0.0894677236693092	.	104600001	104840000	#4848FF	1	0.25
chr1	104840001	104960000	B.2.1.2.2.1.2.1.2.2	0.105322763306908	.	104840001	104960000	#4848FF	1	0.25
chr1	104960001	105040000	B.2.1.2.2.1.2.2.2.1	0.101925254813137	.	104960001	105040000	#4848FF	1	0.25
chr1	105040001	105240000	B.2.1.2.1.1.2.1.1.1.2	0.151755379388448	.	105040001	105240000	#4848FF	1	0.25
chr1	105240001	105400000	B.2.1.2.2.1.2.2.2.2	0.10079275198188	.	105240001	105400000	#4848FF	1	0.25
chr1	105400001	105480000	B.2.1.2.2.1.1.1.1.1.2	0.113250283125708	.	105400001	105480000	#4848FF	1	0.25
chr1	105480001	106160000	B.2.1.2.1.2.2.2.2	0.115515288788222	.	105480001	106160000	#4848FF	1	0.25
chr1	106160001	106280000	B.2.2.1.1.1.2.2	0.0826727066817667	.	106160001	106280000	#0000FF	1	0.125
chr1	106280001	106400000	B.2.1.2.2.2.1.2.1.2	0.0951302378255946	.	106280001	106400000	#4848FF	1	0.25
chr1	106400001	106600000	B.2.2.1.1.1.2.1	0.0838052095130238	.	106400001	106600000	#0000FF	1	0.125
chr1	106600001	106800000	B.2.2.1.1.1.1.1	0.0860702151755379	.	106600001	106800000	#0000FF	1	0.125
chr1	106800001	106920000	B.2.1.2.2.2.1.2.2.1	0.0939977349943375	.	106800001	106920000	#4848FF	1	0.25
chr1	106920001	107000000	B.2.1.2.2.2.1.2.1.1	0.0962627406568516	.	106920001	107000000	#4848FF	1	0.25
chr1	107000001	107200000	B.2.2.1.1.2.1	0.0815402038505096	.	107000001	107200000	#0000FF	1	0.125
chr1	107200001	107360000	B.2.2.1.1.2.2	0.0804077010192525	.	107200001	107360000	#0000FF	1	0.125
chr1	107360001	107720000	B.2.1.2.2.2.2.1	0.0917327293318233	.	107360001	107720000	#4848FF	1	0.25
chr1	107720001	107800000	B.2.1.2.2.1.1.1.1.1.1	0.114382785956965	.	107720001	107800000	#4848FF	1	0.25
chr1	107800001	108000000	B.2.1.2.2.2.2.2.2.2.1	0.0883352208380521	.	107800001	108000000	#4848FF	1	0.25
chr1	108000001	108120000	B.2.1.2.2.1.2.2.1.2	0.103057757644394	.	108000001	108120000	#4848FF	1	0.25
chr1	108120001	108280000	B.2.1.2.2.2.1.1.1	0.0996602491506229	.	108120001	108280000	#4848FF	1	0.25
chr1	108280001	108760000	B.1.2.1.2.1.1.1.1	0.330690826727067	.	108280001	108760000	#9191FF	1	0.375
chr1	108760001	108800000	B.1.2.2.2.2.1.2.2.1	0.243488108720272	.	108760001	108800000	#9191FF	1	0.375
chr1	108840001	108920000	B.1.2.2.2.2.1.2.2.1	0.243488108720272	.	108840001	108920000	#9191FF	1	0.375
chr1	109000001	109280000	A.2.2.2.2.2.1.1.2.2.2	0.489241223103058	.	109000001	109280000	#FFDADA	1	0.625
chr1	109280001	109440000	A.2.2.1.2.1.1.2.2.2.1.1	0.593431483578709	.	109280001	109440000	#FFDADA	1	0.625
chr1	109440001	109760000	A.2.1.2.1.2.1.1.2.2.1	0.679501698754247	.	109440001	109760000	#FF9191	1	0.75
chr1	109760001	110160000	A.1.2.2.2.1.1.1.1.1	0.79841449603624	.	109760001	110160000	#FF4848	1	0.875
chr1	110160001	110280000	A.2.1.2.1.2.1.2	0.677236693091733	.	110160001	110280000	#FF9191	1	0.75
chr1	110280001	110560000	A.1.2.2.2.1.1.2.2	0.791619479048698	.	110280001	110560000	#FF4848	1	0.875
chr1	110560001	110640000	A.1.2.2.2.1.2.2.1	0.788221970554926	.	110560001	110640000	#FF4848	1	0.875
chr1	110640001	111040000	A.2.1.2.1.2.2.1.2.1.1	0.669309173272933	.	110640001	111040000	#FF9191	1	0.75
chr1	111040001	111120000	A.2.2.2.1.2.1.2.2	0.526613816534541	.	111040001	111120000	#FFDADA	1	0.625
chr1	111120001	111520000	A.2.2.2.1.1.2.2.2	0.533408833522084	.	111120001	111520000	#FFDADA	1	0.625
chr1	111520001	111640000	A.2.2.2.1.2.2.2.1	0.524348810872027	.	111520001	111640000	#FFDADA	1	0.625
chr1	111640001	112000000	A.2.2.1.1.2.2.2.2.1.2.2	0.600226500566251	.	111640001	112000000	#FFDADA	1	0.625
chr1	112000001	112280000	A.2.1.2.1.2.2.2.1.1.2.2	0.663646659116648	.	112000001	112280000	#FF9191	1	0.75
chr1	112280001	112400000	A.2.2.1.2.1.1.1.2	0.59682899207248	.	112280001	112400000	#FFDADA	1	0.625
chr1	112400001	112720000	A.2.2.2.1.1.2.2.1	0.534541336353341	.	112400001	112720000	#FFDADA	1	0.625
chr1	112720001	112880000	A.2.2.2.1.2.1.2.1.2	0.527746319365798	.	112720001	112880000	#FFDADA	1	0.625
chr1	112880001	113080000	A.2.1.1.1.2.2.1.2.2	0.739524348810872	.	112880001	113080000	#FF9191	1	0.75
chr1	113080001	113320000	A.1.2.2.2.1.2.2.2.2	0.785956964892412	.	113080001	113320000	#FF4848	1	0.875
chr1	113320001	113600000	A.2.1.2.1.2.2.1.1.1.2.1	0.672706681766704	.	113320001	113600000	#FF9191	1	0.75
chr1	113600001	113720000	A.2.1.1.2.2.2.2	0.712344280860702	.	113600001	113720000	#FF9191	1	0.75
chr1	113720001	114280000	A.2.1.2.1.2.2.1.2.2	0.667044167610419	.	113720001	114280000	#FF9191	1	0.75
chr1	114280001	114600000	A.2.1.2.1.2.2.1.1.1.1.2.2	0.673839184597962	.	114280001	114600000	#FF9191	1	0.75
chr1	114600001	114680000	A.2.2.2.1.2.1.1.2.1	0.53114382785957	.	114600001	114680000	#FFDADA	1	0.625
chr1	114680001	114760000	A.2.2.2.1.2.1.1.2.2	0.530011325028313	.	114680001	114760000	#FFDADA	1	0.625
chr1	114760001	114960000	A.2.2.2.1.1.1.2.1	0.541336353340883	.	114760001	114960000	#FFDADA	1	0.625
chr1	114960001	115080000	A.2.1.1.2.2.2.1	0.713476783691959	.	114960001	115080000	#FF9191	1	0.75
chr1	115080001	115360000	A.2.1.2.1.2.2.1.1.1.2.2	0.671574178935447	.	115080001	115360000	#FF9191	1	0.75
chr1	115360001	115600000	A.2.2.2.1.2.1.2.1.1	0.528878822197056	.	115360001	115600000	#FFDADA	1	0.625
chr1	115600001	116000000	A.2.2.1.1.2.2.2.2.2	0.599093997734994	.	115600001	116000000	#FFDADA	1	0.625
chr1	116000001	116160000	A.2.2.2.2.2.2.1.1	0.480181200453001	.	116000001	116160000	#FFDADA	1	0.625
chr1	116160001	116800000	A.2.2.1.1.1.2.2	0.614949037372593	.	116160001	116800000	#FFDADA	1	0.625
chr1	116800001	117120000	A.2.2.1.1.1.1.1	0.619479048697622	.	116800001	117120000	#FFDADA	1	0.625
chr1	117120001	117280000	B.1.1.1.2.2.1.1.1.2.1.1	0.43035107587769	.	117120001	117280000	#DADAFF	1	0.5
chr1	117280001	117440000	A.2.2.2.2.2.1.2.2.1.2	0.482446206115515	.	117280001	117440000	#FFDADA	1	0.625
chr1	117440001	117600000	A.2.2.1.2.1.2.1.1.2.2	0.587768969422424	.	117440001	117600000	#FFDADA	1	0.625
chr1	117600001	118000000	A.2.2.2.2.2.1.2.2.1.1.1.1	0.485843714609287	.	117600001	118000000	#FFDADA	1	0.625
chr1	118000001	118280000	A.2.2.2.2.2.1.2.2.1.1.1.2	0.484711211778029	.	118000001	118280000	#FFDADA	1	0.625
chr1	118280001	118520000	B.1.1.1.2.2.1.1.2.2.1	0.425821064552661	.	118280001	118520000	#DADAFF	1	0.5
chr1	118520001	119040000	B.2.1.2.1.2.1.2.1.2.1.2	0.135900339750849	.	118520001	119040000	#4848FF	1	0.25
chr1	119040001	119160000	B.2.1.2.1.1.2.2.2.2.1	0.143827859569649	.	119040001	119160000	#4848FF	1	0.25
chr1	119160001	119360000	B.2.1.2.2.2.2.2.1	0.0906002265005662	.	119160001	119360000	#4848FF	1	0.25
chr1	119360001	119720000	B.1.2.2.2.1.1.2.1.1.2	0.257078142695357	.	119360001	119720000	#9191FF	1	0.375
chr1	119720001	119960000	B.1.2.1.2.1.1.2.1.1	0.326160815402039	.	119720001	119960000	#9191FF	1	0.375
chr1	119960001	120120000	B.1.2.1.2.1.1.2.1.2	0.325028312570781	.	119960001	120120000	#9191FF	1	0.375
chr1	120120001	120720000	A.2.2.1.2.1.1.2.2.1	0.594563986409966	.	120120001	120720000	#FFDADA	1	0.625
chr1	120760001	120880000	A.2.2.1.2.1.1.2.2.1	0.594563986409966	.	120760001	120880000	#FFDADA	1	0.625
chr1	120880001	120960000	B.1.2.2.2.2.2.2.2.1	0.234428086070215	.	120880001	120960000	#9191FF	1	0.375
chr1	121080001	121520000	B.1.2.2.2.2.2.2.2.1	0.234428086070215	.	121080001	121520000	#9191FF	1	0.375
chr1	142560001	142760000	B.1.1.1.2.2.2.2.1.2	0.412231030577576	.	142560001	142760000	#DADAFF	1	0.5
chr1	142800001	142840000	B.1.1.1.2.2.2.2.1.2	0.412231030577576	.	142800001	142840000	#DADAFF	1	0.5
chr1	143080001	143320000	B.2.1.1.2.1.2.1.2.2.1	0.18233295583239	.	143080001	143320000	#4848FF	1	0.25
chr1	143400001	143560000	B.1.1.2.2.2.1.2.1	0.37599093997735	.	143400001	143560000	#DADAFF	1	0.5
chr1	143720001	143800000	B.1.1.2.1.2.2.1.1	0.389580973952435	.	143720001	143800000	#DADAFF	1	0.5
chr1	143920001	144080000	B.1.1.2.1.2.2.1.1	0.389580973952435	.	143920001	144080000	#DADAFF	1	0.5
chr1	144080001	144120000	A.2.2.2.2.1.2.2.1.2	0.4960362400906	.	144080001	144120000	#FFDADA	1	0.625
chr1	144440001	144520000	A.2.2.2.2.1.2.2.1.2	0.4960362400906	.	144440001	144520000	#FFDADA	1	0.625
chr1	144520001	144720000	A.1.2.2.2.1.1.1.2	0.796149490373726	.	144520001	144720000	#FF4848	1	0.875
chr1	144800001	145120000	A.1.2.2.2.1.1.1.2	0.796149490373726	.	144800001	145120000	#FF4848	1	0.875
chr1	145120001	145280000	A.2.1.2.2.2.1.2.1.2	0.634201585503964	.	145120001	145280000	#FF9191	1	0.75
chr1	145280001	145320000	A.1.2.2.2.2.2.2.2.1	0.764439411098528	.	145280001	145320000	#FF4848	1	0.875
chr1	145360001	145840000	A.1.2.2.2.2.2.2.2.1	0.764439411098528	.	145360001	145840000	#FF4848	1	0.875
chr1	146120001	146160000	A.1.2.2.2.2.2.2.2.1	0.764439411098528	.	146120001	146160000	#FF4848	1	0.875
chr1	146280001	146400000	A.2.2.2.2.1.1.2.2.1.1.1.1	0.506228765571914	.	146280001	146400000	#FFDADA	1	0.625
chr1	146440001	146680000	A.2.2.2.2.1.1.2.2.1.1.1.1	0.506228765571914	.	146440001	146680000	#FFDADA	1	0.625
chr1	146680001	147440000	A.2.2.1.1.1.2.1	0.616081540203851	.	146680001	147440000	#FFDADA	1	0.625
chr1	147680001	147840000	A.2.2.1.1.1.2.1	0.616081540203851	.	147680001	147840000	#FFDADA	1	0.625
chr1	147880001	147960000	A.2.2.1.1.1.2.1	0.616081540203851	.	147880001	147960000	#FFDADA	1	0.625
chr1	147960001	148040000	A.2.2.2.2.1.2.2.1.1	0.497168742921857	.	147960001	148040000	#FFDADA	1	0.625
chr1	148160001	148280000	A.2.2.2.2.1.2.1.2	0.498301245753114	.	148160001	148280000	#FFDADA	1	0.625
chr1	148320001	148360000	A.2.2.2.2.1.2.1.2	0.498301245753114	.	148320001	148360000	#FFDADA	1	0.625
chr1	148480001	148520000	A.2.2.2.2.1.2.1.2	0.498301245753114	.	148480001	148520000	#FFDADA	1	0.625
chr1	148520001	148600000	B.1.2.1.2.2.2.2.2.2.1	0.295583238958097	.	148520001	148600000	#9191FF	1	0.375
chr1	148640001	148680000	B.1.2.1.2.2.2.2.2.2.1	0.295583238958097	.	148640001	148680000	#9191FF	1	0.375
chr1	148840001	148960000	B.1.2.1.2.2.2.2.2.2.1	0.295583238958097	.	148840001	148960000	#9191FF	1	0.375
chr1	149000001	149440000	B.1.2.1.2.2.2.2.2.2.1	0.295583238958097	.	149000001	149440000	#9191FF	1	0.375
chr1	149560001	149600000	B.1.1.2.1.2.2.1.2	0.388448471121178	.	149560001	149600000	#DADAFF	1	0.5
chr1	149640001	149720000	B.1.1.2.1.2.2.1.2	0.388448471121178	.	149640001	149720000	#DADAFF	1	0.5
chr1	149720001	150200000	A.1.2.1.1.1.2.1.2.2	0.890147225368063	.	149720001	150200000	#FF4848	1	0.875
chr1	150200001	150480000	A.1.2.1.1.1.2.1.2.1	0.891279728199321	.	150200001	150480000	#FF4848	1	0.875
chr1	150480001	150840000	A.1.2.1.1.1.2.1.1.1	0.893544733861835	.	150480001	150840000	#FF4848	1	0.875
chr1	150840001	151160000	A.1.2.1.1.1.2.1.1.2	0.892412231030578	.	150840001	151160000	#FF4848	1	0.875
chr1	151160001	151280000	A.2.1.2.1.1.1.2.2	0.69762174405436	.	151160001	151280000	#FF9191	1	0.75
chr1	151280001	151720000	A.1.2.2.2.2.1.1.1.1	0.784824462061155	.	151280001	151720000	#FF4848	1	0.875
chr1	151720001	152040000	A.2.1.2.1.1.2.2.1.2.2	0.688561721404303	.	151720001	152040000	#FF9191	1	0.75
chr1	152040001	152160000	B.1.1.2.1.1.2.1.2	0.40317100792752	.	152040001	152160000	#DADAFF	1	0.5
chr1	152160001	152480000	B.1.2.1.2.2.2.1.1.2.2	0.308040770101925	.	152160001	152480000	#9191FF	1	0.375
chr1	152480001	152560000	B.2.1.1.1.1.2.1	0.218573046432616	.	152480001	152560000	#4848FF	1	0.25
chr1	152560001	152680000	B.2.1.1.2.1.1.2.1.1.2.1	0.195922989807475	.	152560001	152680000	#4848FF	1	0.25
chr1	152680001	152960000	B.1.2.2.2.1.2.1.2	0.250283125707814	.	152680001	152960000	#9191FF	1	0.375
chr1	152960001	153080000	B.1.2.2.1.1.1.2.2.1	0.284258210645527	.	152960001	153080000	#9191FF	1	0.375
chr1	153080001	153520000	B.1.1.2.2.2.2.1.2.1	0.372593431483579	.	153080001	153520000	#DADAFF	1	0.5
chr1	153520001	153680000	A.2.1.2.2.2.2.2.2.1.2.2	0.621744054360136	.	153520001	153680000	#FF9191	1	0.75
chr1	153680001	153760000	A.2.1.2.1.1.1.2.1	0.698754246885617	.	153680001	153760000	#FF9191	1	0.75
chr1	153760001	153960000	A.1.2.1.1.1.2.2.1.2	0.886749716874292	.	153760001	153960000	#FF4848	1	0.875
chr1	153960001	154080000	A.2.1.2.2.1.1.1.2.1	0.655719139297848	.	153960001	154080000	#FF9191	1	0.75
chr1	154080001	154280000	A.1.2.2.2.2.1.2.2	0.77916194790487	.	154080001	154280000	#FF4848	1	0.875
chr1	154280001	154400000	A.2.1.2.1.1.1.1.2.2.1.2	0.701019252548131	.	154280001	154400000	#FF9191	1	0.75
chr1	154400001	154600000	A.1.2.2.2.2.2.1.2.1.1	0.772366930917327	.	154400001	154600000	#FF4848	1	0.875
chr1	154600001	154720000	A.1.2.2.2.2.1.1.2.2	0.781426953567384	.	154600001	154720000	#FF4848	1	0.875
chr1	154720001	154840000	A.2.1.2.1.1.2.2.2.2	0.685164212910532	.	154720001	154840000	#FF9191	1	0.75
chr1	154840001	155160000	A.1.2.2.2.2.2.1.1.1.1	0.778029445073613	.	154840001	155160000	#FF4848	1	0.875
chr1	155160001	155480000	A.1.2.1.1.1.2.2.1.1.1	0.889014722536806	.	155160001	155480000	#FF4848	1	0.875
chr1	155480001	155640000	A.1.2.1.1.1.2.2.2	0.885617214043035	.	155480001	155640000	#FF4848	1	0.875
chr1	155640001	155760000	A.1.2.2.2.2.1.1.2.1	0.782559456398641	.	155640001	155760000	#FF4848	1	0.875
chr1	155760001	155960000	A.1.2.1.1.1.2.2.1.1.2	0.887882219705549	.	155760001	155960000	#FF4848	1	0.875
chr1	155960001	156040000	A.1.2.2.2.2.1.2.1	0.780294450736127	.	155960001	156040000	#FF4848	1	0.875
chr1	156040001	156320000	A.1.2.2.2.2.1.1.1.2	0.783691959229898	.	156040001	156320000	#FF4848	1	0.875
chr1	156320001	156560000	A.2.1.2.1.1.1.1.2.1.1.1.2	0.70554926387316	.	156320001	156560000	#FF9191	1	0.75
chr1	156560001	156680000	A.2.1.2.2.1.1.2.2	0.652321630804077	.	156560001	156680000	#FF9191	1	0.75
chr1	156680001	156920000	A.2.1.2.2.1.2.1.2.1.1	0.650056625141563	.	156680001	156920000	#FF9191	1	0.75
chr1	156920001	157120000	A.2.2.1.2.2.2.1.2.1	0.562853907134768	.	156920001	157120000	#FFDADA	1	0.625
chr1	157120001	157520000	B.1.2.2.1.1.1.2.1.2.1	0.286523216308041	.	157120001	157520000	#9191FF	1	0.375
chr1	157520001	157760000	B.2.1.1.2.2.1.1.1.2	0.177802944507361	.	157520001	157760000	#4848FF	1	0.25
chr1	157760001	157960000	B.1.2.2.1.1.1.2.2.2	0.28312570781427	.	157760001	157960000	#9191FF	1	0.375
chr1	157960001	158120000	B.1.2.1.1.2.1.2.1.2.1	0.342015855039638	.	157960001	158120000	#9191FF	1	0.375
chr1	158120001	158360000	B.2.1.1.1.1.2.2.1.1.1.2.1.2	0.215175537938845	.	158120001	158360000	#4848FF	1	0.25
chr1	158360001	158760000	B.1.2.2.1.1.2.1.2	0.280860702151755	.	158360001	158760000	#9191FF	1	0.375
chr1	158760001	158920000	B.2.1.1.1.1.2.2.1.1.2	0.212910532276331	.	158760001	158920000	#4848FF	1	0.25
chr1	158920001	159080000	B.1.2.1.1.2.1.1.1.2.1.1	0.349943374858437	.	158920001	159080000	#9191FF	1	0.375
chr1	159080001	159280000	B.2.1.1.1.1.1.2.2.2.1	0.22083805209513	.	159080001	159280000	#4848FF	1	0.25
chr1	159280001	159440000	B.2.1.1.1.1.1.2.2.2.2	0.219705549263873	.	159280001	159440000	#4848FF	1	0.25
chr1	159440001	159720000	B.1.2.2.1.1.1.2.1.2.2	0.285390713476784	.	159440001	159720000	#9191FF	1	0.375
chr1	159720001	159920000	B.1.1.1.1.2.2.1.2	0.454133635334088	.	159720001	159920000	#DADAFF	1	0.5
chr1	159920001	160080000	B.1.1.1.1.2.2.2.1.1.2	0.451868629671574	.	159920001	160080000	#DADAFF	1	0.5
chr1	160080001	160200000	B.1.1.1.1.2.1.2.2.1.1.1	0.462061155152888	.	160080001	160200000	#DADAFF	1	0.5
chr1	160200001	160600000	B.1.1.1.2.1.2.1.2.1	0.438278595696489	.	160200001	160600000	#DADAFF	1	0.5
chr1	160600001	161160000	B.1.1.1.2.1.2.1.1.1.1	0.44167610419026	.	160600001	161160000	#DADAFF	1	0.5
chr1	161160001	161320000	A.2.2.2.2.1.1.1.2.2.2	0.513023782559456	.	161160001	161320000	#FFDADA	1	0.625
chr1	161320001	161520000	A.2.2.1.2.2.2.2.2.1.2	0.556058890147225	.	161320001	161520000	#FFDADA	1	0.625
chr1	161520001	161640000	B.1.1.2.1.2.1.2.2.1	0.391845979614949	.	161520001	161640000	#DADAFF	1	0.5
chr1	161640001	161960000	A.2.1.2.2.2.2.2.2.1.1	0.62400906002265	.	161640001	161960000	#FF9191	1	0.75
chr1	161960001	162160000	A.2.2.1.2.2.2.2.2.2.1.2.2	0.552661381653454	.	161960001	162160000	#FFDADA	1	0.625
chr1	162160001	162520000	A.2.2.1.2.2.1.2.2.1.1	0.567383918459796	.	162160001	162520000	#FFDADA	1	0.625
chr1	162520001	162800000	A.2.2.1.2.2.2.2.2.2.2.1.1	0.551528878822197	.	162520001	162800000	#FFDADA	1	0.625
chr1	162800001	163040000	B.1.2.1.1.1.1.1.1.1	0.363533408833522	.	162800001	163040000	#9191FF	1	0.375
chr1	163040001	163280000	B.1.2.1.2.2.2.2.2.2.2.2	0.293318233295583	.	163040001	163280000	#9191FF	1	0.375
chr1	163280001	163600000	B.1.2.1.2.2.2.2.1.1.1.2.2	0.30237825594564	.	163280001	163600000	#9191FF	1	0.375
chr1	163600001	163680000	B.2.1.1.2.1.1.2.1.2.1.1.1	0.192525481313703	.	163600001	163680000	#4848FF	1	0.25
chr1	163680001	164080000	B.1.2.1.2.2.2.2.1.1.1.2.1	0.303510758776897	.	163680001	164080000	#9191FF	1	0.375
chr1	164080001	164560000	B.1.2.1.2.2.2.1.2.1	0.306908267270668	.	164080001	164560000	#9191FF	1	0.375
chr1	164560001	164760000	A.2.2.1.2.2.2.2.2.2.2.1.2	0.55039637599094	.	164560001	164760000	#FFDADA	1	0.625
chr1	164760001	165080000	B.1.2.1.2.2.2.2.1.2.2	0.297848244620612	.	164760001	165080000	#9191FF	1	0.375
chr1	165080001	165320000	B.2.1.1.1.1.1.2.1.2.2	0.224235560588901	.	165080001	165320000	#4848FF	1	0.25
chr1	165320001	165560000	B.1.2.1.2.2.2.2.1.2.1	0.298980747451869	.	165320001	165560000	#9191FF	1	0.375
chr1	165560001	165680000	B.1.1.2.1.1.2.2.1.1.1.2	0.400906002265006	.	165560001	165680000	#DADAFF	1	0.5
chr1	165680001	165920000	B.1.2.2.1.1.1.1.1.2.2	0.289920724801812	.	165680001	165920000	#9191FF	1	0.375
chr1	165920001	166120000	B.2.1.1.2.2.1.1.1.1	0.178935447338618	.	165920001	166120000	#4848FF	1	0.25
chr1	166120001	166480000	B.2.1.1.1.1.2.2.2.1.1	0.209513023782559	.	166120001	166480000	#4848FF	1	0.25
chr1	166480001	166640000	B.2.1.1.2.2.2.1.1.1.2	0.168742921857305	.	166480001	166640000	#4848FF	1	0.25
chr1	166640001	166760000	B.2.2.1.2.1.2.1.1.1	0.0736126840317101	.	166640001	166760000	#0000FF	1	0.125
chr1	166760001	167200000	B.1.2.1.1.2.1.1.2.1	0.346545866364666	.	166760001	167200000	#9191FF	1	0.375
chr1	167200001	167400000	B.1.1.1.1.2.1.2.2.1.2	0.459796149490374	.	167200001	167400000	#DADAFF	1	0.5
chr1	167400001	167600000	B.1.1.1.1.2.2.2.2.2	0.448471121177803	.	167400001	167600000	#DADAFF	1	0.5
chr1	167600001	167680000	B.1.2.1.1.1.2.2.1	0.353340883352208	.	167600001	167680000	#9191FF	1	0.375
chr1	167680001	167840000	A.2.2.2.2.1.1.1.1.2.1	0.519818799546999	.	167680001	167840000	#FFDADA	1	0.625
chr1	167840001	168080000	A.2.1.2.2.1.2.1.2.2.2	0.646659116647792	.	167840001	168080000	#FF9191	1	0.75
chr1	168080001	168840000	A.2.2.1.1.1.1.2.1	0.618346545866365	.	168080001	168840000	#FFDADA	1	0.625
chr1	168840001	168920000	B.1.1.2.1.2.1.2.1	0.392978482446206	.	168840001	168920000	#DADAFF	1	0.5
chr1	168920001	169320000	A.2.2.1.2.2.1.1.1.2	0.57757644394111	.	168920001	169320000	#FFDADA	1	0.625
chr1	169320001	169520000	A.2.1.2.2.1.2.2.1.1.1	0.645526613816535	.	169320001	169520000	#FF9191	1	0.75
chr1	169520001	169880000	B.1.1.1.2.1.2.1.1.1.2	0.440543601359003	.	169520001	169880000	#DADAFF	1	0.5
chr1	169880001	170440000	A.2.1.2.2.2.1.2.2.2	0.63193657984145	.	169880001	170440000	#FF9191	1	0.75
chr1	170440001	170760000	A.2.2.2.2.1.1.1.2.1.2	0.516421291053228	.	170440001	170760000	#FFDADA	1	0.625
chr1	170760001	170880000	B.1.1.2.1.2.2.2.1.2	0.386183465458664	.	170760001	170880000	#DADAFF	1	0.5
chr1	170880001	171080000	B.1.2.1.1.2.1.1.2.2.1	0.345413363533409	.	170880001	171080000	#9191FF	1	0.375
chr1	171080001	171360000	B.1.1.1.1.1.2.1	0.46885617214043	.	171080001	171360000	#DADAFF	1	0.5
chr1	171360001	171600000	A.2.2.1.2.2.1.1.2.2.2.1.1	0.573046432616082	.	171360001	171600000	#FFDADA	1	0.625
chr1	171600001	171800000	A.2.2.1.2.2.2.2.2.2.1.1	0.554926387315968	.	171600001	171800000	#FFDADA	1	0.625
chr1	171800001	171960000	A.2.2.2.2.1.1.1.2.2.1.2	0.514156285390713	.	171800001	171960000	#FFDADA	1	0.625
chr1	171960001	172120000	A.2.2.2.2.1.1.2.1.2.1.1	0.509626274065685	.	171960001	172120000	#FFDADA	1	0.625
chr1	172120001	172240000	A.2.2.1.2.2.2.2.1.2	0.55832389580974	.	172120001	172240000	#FFDADA	1	0.625
chr1	172240001	172400000	A.2.2.1.2.2.2.2.1.1.1	0.560588901472254	.	172240001	172400000	#FFDADA	1	0.625
chr1	172400001	172720000	A.2.2.1.2.2.1.1.1.1.1	0.579841449603624	.	172400001	172720000	#FFDADA	1	0.625
chr1	172720001	172880000	B.1.1.1.1.2.2.2.1.2	0.450736126840317	.	172720001	172880000	#DADAFF	1	0.5
chr1	172880001	172960000	B.1.1.2.1.2.1.1	0.394110985277463	.	172880001	172960000	#DADAFF	1	0.5
chr1	172960001	173160000	B.1.1.1.2.2.1.2.1.2.1.1	0.42242355605889	.	172960001	173160000	#DADAFF	1	0.5
chr1	173160001	173360000	A.2.2.2.2.1.1.1.1.1.2	0.520951302378256	.	173160001	173360000	#FFDADA	1	0.625
chr1	173360001	173680000	A.2.2.1.2.2.2.2.2.2.2.2	0.549263873159683	.	173360001	173680000	#FFDADA	1	0.625
chr1	173680001	173840000	A.2.2.2.2.1.1.2.2.2	0.500566251415628	.	173680001	173840000	#FFDADA	1	0.625
chr1	173840001	174200000	A.2.2.1.2.2.1.2.2.1.2	0.566251415628539	.	173840001	174200000	#FFDADA	1	0.625
chr1	174200001	174520000	B.1.1.2.2.2.2.2.2.1.1	0.366930917327293	.	174200001	174520000	#DADAFF	1	0.5
chr1	174520001	174680000	B.1.2.1.1.2.2.1.1.1.2	0.335220838052095	.	174520001	174680000	#9191FF	1	0.375
chr1	174680001	175000000	B.1.1.2.1.1.1.1	0.409966024915062	.	174680001	175000000	#DADAFF	1	0.5
chr1	175000001	175160000	B.1.2.2.1.1.1.1.1.2.1	0.291053227633069	.	175000001	175160000	#9191FF	1	0.375
chr1	175160001	175280000	B.1.2.2.1.2.2.2.1	0.265005662514156	.	175160001	175280000	#9191FF	1	0.375
chr1	175280001	175880000	B.1.2.1.2.2.2.2.1.1.2.1	0.301245753114383	.	175280001	175880000	#9191FF	1	0.375
chr1	175880001	176200000	B.1.1.1.2.1.2.1.2.2.2	0.436013590033975	.	175880001	176200000	#DADAFF	1	0.5
chr1	176200001	176600000	B.2.1.1.1.1.1.2.1.1	0.226500566251416	.	176200001	176600000	#4848FF	1	0.25
chr1	176600001	176840000	B.2.1.1.1.1.1.2.2.1.2	0.221970554926387	.	176600001	176840000	#4848FF	1	0.25
chr1	176840001	177160000	B.1.2.1.2.2.2.1.1.1	0.310305775764439	.	176840001	177160000	#9191FF	1	0.375
chr1	177160001	177360000	B.1.2.1.1.2.2.2	0.331823329558324	.	177160001	177360000	#9191FF	1	0.375
chr1	177360001	177560000	B.1.2.2.1.1.2.1.1	0.281993204983012	.	177360001	177560000	#9191FF	1	0.375
chr1	177560001	177680000	B.2.1.1.1.1.1.2.2.1.1	0.223103057757644	.	177560001	177680000	#4848FF	1	0.25
chr1	177680001	178000000	B.1.2.1.2.2.2.2.2.1	0.296715741789354	.	177680001	178000000	#9191FF	1	0.375
chr1	178000001	178200000	B.1.1.1.1.2.2.2.1.1.1	0.453001132502831	.	178000001	178200000	#DADAFF	1	0.5
chr1	178200001	178480000	A.2.2.2.2.2.2.2.2	0.47678369195923	.	178200001	178480000	#FFDADA	1	0.625
chr1	178480001	178800000	A.2.2.1.2.2.1.2.1.1	0.56964892412231	.	178480001	178800000	#FFDADA	1	0.625
chr1	178800001	179040000	A.2.2.1.2.2.1.1.2.2.1	0.574178935447339	.	178800001	179040000	#FFDADA	1	0.625
chr1	179040001	179400000	A.2.1.2.2.2.2.2.1	0.625141562853907	.	179040001	179400000	#FF9191	1	0.75
chr1	179400001	179640000	B.1.1.1.1.1.2.2.2	0.466591166477916	.	179400001	179640000	#DADAFF	1	0.5
chr1	179640001	179800000	A.2.2.2.2.1.1.2.2.1.2.2	0.501698754246886	.	179640001	179800000	#FFDADA	1	0.625
chr1	179800001	180200000	A.2.1.2.2.2.2.1.2.1.1	0.629671574178935	.	179800001	180200000	#FF9191	1	0.75
chr1	180200001	180560000	A.2.1.2.2.2.1.2.2.1	0.633069082672707	.	180200001	180560000	#FF9191	1	0.75
chr1	180560001	180680000	B.1.1.2.1.2.2.2.1.1	0.387315968289921	.	180560001	180680000	#DADAFF	1	0.5
chr1	180680001	181160000	A.2.1.2.2.2.2.1.2.2.1	0.627406568516421	.	180680001	181160000	#FF9191	1	0.75
chr1	181160001	181320000	B.1.2.2.1.1.1.1.1.1	0.292185730464326	.	181160001	181320000	#9191FF	1	0.375
chr1	181320001	181760000	B.1.2.1.2.2.2.2.1.1.2.2	0.300113250283126	.	181320001	181760000	#9191FF	1	0.375
chr1	181760001	181920000	B.2.1.1.1.1.2.2.1.2.1	0.211778029445074	.	181760001	181920000	#4848FF	1	0.25
chr1	181920001	182080000	B.1.2.1.1.2.1.1.1.2.1.2	0.34881087202718	.	181920001	182080000	#9191FF	1	0.375
chr1	182080001	182200000	B.1.2.1.1.1.1.2.2	0.357870894677237	.	182080001	182200000	#9191FF	1	0.375
chr1	182200001	182520000	B.1.1.2.2.2.2.1.2.2	0.371460928652322	.	182200001	182520000	#DADAFF	1	0.5
chr1	182520001	182800000	A.2.2.1.2.2.2.2.2.2.1.2.1	0.553793884484711	.	182520001	182800000	#FFDADA	1	0.625
chr1	182800001	183080000	A.2.1.2.1.1.2.1.2.1	0.694224235560589	.	182800001	183080000	#FF9191	1	0.75
chr1	183080001	183480000	A.2.1.2.2.2.1.1.1	0.639864099660249	.	183080001	183480000	#FF9191	1	0.75
chr1	183480001	183560000	B.1.1.1.1.1.1.1.1.1	0.475651189127973	.	183480001	183560000	#DADAFF	1	0.5
chr1	183560001	183800000	A.2.1.2.2.2.1.2.1.1.2.2	0.635334088335221	.	183560001	183800000	#FF9191	1	0.75
chr1	183800001	184040000	A.2.1.2.2.2.1.2.1.1.1	0.637599093997735	.	183800001	184040000	#FF9191	1	0.75
chr1	184040001	184200000	B.1.1.1.1.1.1.1.1.2	0.474518686296716	.	184040001	184200000	#DADAFF	1	0.5
chr1	184200001	184720000	A.1.2.2.2.2.2.2.2.2	0.763306908267271	.	184200001	184720000	#FF4848	1	0.875
chr1	184720001	185200000	A.2.2.1.2.2.1.1.2.1.1	0.576443941109853	.	184720001	185200000	#FFDADA	1	0.625
chr1	185200001	185520000	B.1.1.2.1.1.1.2.2	0.405436013590034	.	185200001	185520000	#DADAFF	1	0.5
chr1	185520001	185720000	B.1.2.1.1.2.1.2.1.1	0.343148357870895	.	185520001	185720000	#9191FF	1	0.375
chr1	185720001	185960000	B.2.1.1.1.1.2.2.1.1.1.1	0.217440543601359	.	185720001	185960000	#4848FF	1	0.25
chr1	185960001	186080000	B.2.1.1.2.1.2.1.2.2.2	0.181200453001132	.	185960001	186080000	#4848FF	1	0.25
chr1	186080001	186240000	B.2.1.1.2.2.2.1.1.2.1	0.167610419026048	.	186080001	186240000	#4848FF	1	0.25
chr1	186240001	186400000	B.1.2.1.1.2.1.2.2.2.1	0.338618346545866	.	186240001	186400000	#9191FF	1	0.375
chr1	186400001	186600000	B.2.2.1.2.1.2.2.1.1.1	0.0690826727066818	.	186400001	186600000	#0000FF	1	0.125
chr1	186600001	186960000	B.2.1.1.2.2.1.2.1.1	0.17440543601359	.	186600001	186960000	#4848FF	1	0.25
chr1	186960001	187240000	B.2.1.1.2.2.1.1.2.2	0.175537938844847	.	186960001	187240000	#4848FF	1	0.25
chr1	187240001	187600000	B.2.2.1.2.2.1.2.1.2.2	0.0543601359003398	.	187240001	187600000	#0000FF	1	0.125
chr1	187600001	187920000	B.2.2.1.2.2.1.2.1.2.1	0.0554926387315968	.	187600001	187920000	#0000FF	1	0.125
chr1	187920001	188040000	B.2.2.2.2.1.1.1.2	0.014722536806342	.	187920001	188040000	#0000FF	1	0.125
chr1	188040001	188200000	B.2.2.1.2.2.2.1.2.1.2	0.0486976217440544	.	188040001	188200000	#0000FF	1	0.125
chr1	188200001	188400000	B.2.2.1.2.2.2.1.2.1.1	0.0498301245753114	.	188200001	188400000	#0000FF	1	0.125
chr1	188400001	188480000	B.2.2.2.1.2.1.2	0.0226500566251416	.	188400001	188480000	#0000FF	1	0.125
chr1	188480001	189080000	B.2.2.1.2.2.1.1.2.2	0.057757644394111	.	188480001	189080000	#0000FF	1	0.125
chr1	189080001	189200000	B.2.2.2.1.2.2.2.1	0.0181200453001133	.	189080001	189200000	#0000FF	1	0.125
chr1	189200001	189400000	B.2.2.2.1.1.1.2.1.2	0.0385050962627407	.	189200001	189400000	#0000FF	1	0.125
chr1	189400001	189600000	B.2.2.2.2.2.1.1	0.00566251415628539	.	189400001	189600000	#0000FF	1	0.125
chr1	189600001	190000000	B.2.2.2.1.1.1.1.1	0.0419026047565119	.	189600001	190000000	#0000FF	1	0.125
chr1	190000001	190160000	B.2.2.2.2.2.1.2.1	0.00453001132502831	.	190000001	190160000	#0000FF	1	0.125
chr1	190160001	190480000	B.2.2.1.2.2.1.2.2.1	0.0532276330690827	.	190160001	190480000	#0000FF	1	0.125
chr1	190480001	190640000	B.2.2.2.2.1.1.1.1	0.0158550396375991	.	190480001	190640000	#0000FF	1	0.125
chr1	190640001	190800000	B.2.2.2.1.1.2.2.2.2.1.2	0.0260475651189128	.	190640001	190800000	#0000FF	1	0.125
chr1	190800001	191000000	B.2.2.2.1.1.2.1.1.2.2	0.0328425821064553	.	190800001	191000000	#0000FF	1	0.125
chr1	191000001	191160000	B.2.2.2.2.1.1.2.2.1	0.0124575311438279	.	191000001	191160000	#0000FF	1	0.125
chr1	191160001	191320000	B.2.2.2.1.1.2.2.2.2.2	0.0249150622876557	.	191160001	191320000	#0000FF	1	0.125
chr1	191320001	191520000	B.2.2.2.2.2.2	0.00113250283125708	.	191320001	191520000	#0000FF	1	0.125
chr1	191520001	191720000	B.2.2.2.1.1.2.2.2.2.1.1	0.0271800679501699	.	191520001	191720000	#0000FF	1	0.125
chr1	191720001	191880000	B.2.2.2.2.1.1.2.2.2	0.0113250283125708	.	191720001	191880000	#0000FF	1	0.125
chr1	191880001	192040000	B.2.2.2.2.1.2.2.1	0.00906002265005663	.	191880001	192040000	#0000FF	1	0.125
chr1	192040001	192160000	B.2.2.2.2.1.2.2.2.1	0.00792751981879955	.	192040001	192160000	#0000FF	1	0.125
chr1	192160001	192440000	B.2.2.2.1.1.1.2.1.1	0.0396375990939977	.	192160001	192440000	#0000FF	1	0.125
chr1	192440001	192760000	B.1.2.1.1.2.1.2.2.2.2	0.337485843714609	.	192440001	192760000	#9191FF	1	0.375
chr1	192760001	193080000	B.1.2.1.1.2.1.2.2.1	0.339750849377123	.	192760001	193080000	#9191FF	1	0.375
chr1	193080001	193440000	B.1.2.2.1.2.2.2.2	0.263873159682899	.	193080001	193440000	#9191FF	1	0.375
chr1	193440001	193640000	B.2.1.1.2.1.1.1.2.1.1.2	0.20158550396376	.	193440001	193640000	#4848FF	1	0.25
chr1	193640001	193760000	B.2.1.1.2.1.2.1.1	0.185730464326161	.	193640001	193760000	#4848FF	1	0.25
chr1	193760001	193960000	B.2.2.1.2.1.2.2.2.1	0.0634201585503964	.	193760001	193960000	#0000FF	1	0.125
chr1	193960001	194320000	B.2.1.1.2.2.1.1.2.1	0.176670441676104	.	193960001	194320000	#4848FF	1	0.25
chr1	194320001	194560000	B.2.2.2.1.1.2.1.2.1	0.0317100792751982	.	194320001	194560000	#0000FF	1	0.125
chr1	194560001	194920000	B.2.2.2.1.1.1.2.2	0.0373725934314836	.	194560001	194920000	#0000FF	1	0.125
chr1	194920001	195000000	B.2.2.2.1.2.2.1.1.1	0.0215175537938845	.	194920001	195000000	#0000FF	1	0.125
chr1	195000001	195080000	B.2.2.2.2.1.2.1	0.0101925254813137	.	195000001	195080000	#0000FF	1	0.125
chr1	195080001	195320000	B.2.2.2.1.1.2.2.1	0.029445073612684	.	195080001	195320000	#0000FF	1	0.125
chr1	195320001	195520000	B.2.2.2.2.2.1.2.2.1	0.00339750849377123	.	195320001	195520000	#0000FF	1	0.125
chr1	195520001	195720000	B.2.2.2.2.1.1.2.1	0.0135900339750849	.	195520001	195720000	#0000FF	1	0.125
chr1	195720001	196080000	B.2.2.2.2.2.1.2.2.2	0.00226500566251416	.	195720001	196080000	#0000FF	1	0.125
chr1	196080001	196240000	B.2.2.2.1.2.2.2.2	0.0169875424688562	.	196080001	196240000	#0000FF	1	0.125
chr1	196240001	196440000	B.2.2.1.2.1.1.2.2	0.0747451868629672	.	196240001	196440000	#0000FF	1	0.125
chr1	196440001	196560000	B.2.2.2.1.2.2.1.1.2	0.0203850509626274	.	196440001	196560000	#0000FF	1	0.125
chr1	196560001	196800000	B.2.2.1.2.2.2.2.2.1	0.0453001132502831	.	196560001	196800000	#0000FF	1	0.125
chr1	196800001	197080000	B.2.2.1.2.2.2.2.2.2.1	0.044167610419026	.	196800001	197080000	#0000FF	1	0.125
chr1	197080001	197240000	B.2.2.1.2.1.2.2.1.2.2	0.0645526613816535	.	197080001	197240000	#0000FF	1	0.125
chr1	197240001	197800000	B.2.1.1.1.1.1.1.2.2	0.227633069082673	.	197240001	197800000	#4848FF	1	0.25
chr1	197800001	198080000	B.2.2.1.2.1.2.2.1.2.1	0.0656851642129105	.	197800001	198080000	#0000FF	1	0.125
chr1	198080001	198280000	B.1.2.1.1.2.1.2.1.2.2	0.340883352208381	.	198080001	198280000	#9191FF	1	0.375
chr1	198280001	198440000	B.2.1.1.2.1.1.1.2.1.1.1	0.202718006795017	.	198280001	198440000	#4848FF	1	0.25
chr1	198440001	198680000	B.2.1.1.2.2.2.1.1.2.2	0.16647791619479	.	198440001	198680000	#4848FF	1	0.25
chr1	198680001	198960000	B.2.1.1.1.1.1.1.1.1	0.231030577576444	.	198680001	198960000	#4848FF	1	0.25
chr1	198960001	199160000	B.2.2.1.2.2.2.2.1	0.0464326160815402	.	198960001	199160000	#0000FF	1	0.125
chr1	199160001	199560000	B.2.2.1.2.2.1.1.1.2	0.0600226500566251	.	199160001	199560000	#0000FF	1	0.125
chr1	199560001	200000000	B.2.1.1.2.2.2.2.2	0.163080407701019	.	199560001	200000000	#4848FF	1	0.25
chr1	200000001	200120000	B.2.1.1.2.1.2.1.2.1.1	0.184597961494904	.	200000001	200120000	#4848FF	1	0.25
chr1	200120001	200280000	B.2.2.1.2.1.2.2.1.1.2.1	0.0679501698754247	.	200120001	200280000	#0000FF	1	0.125
chr1	200280001	200520000	B.2.1.1.2.1.1.1.2.2	0.199320498301246	.	200280001	200520000	#4848FF	1	0.25
chr1	200520001	200720000	B.1.1.2.1.1.2.2.2.2	0.39524348810872	.	200520001	200720000	#DADAFF	1	0.5
chr1	200720001	200840000	B.1.1.2.1.1.2.2.2.1.2	0.396375990939977	.	200720001	200840000	#DADAFF	1	0.5
chr1	200840001	201400000	B.1.1.1.1.2.1.1	0.465458663646659	.	200840001	201400000	#DADAFF	1	0.5
chr1	201400001	201560000	A.2.2.2.2.1.1.1.1.2.2	0.518686296715742	.	201400001	201560000	#FFDADA	1	0.625
chr1	201560001	201840000	A.2.1.2.1.1.2.2.1.2.1	0.689694224235561	.	201560001	201840000	#FF9191	1	0.75
chr1	201840001	202120000	A.2.1.2.2.2.2.1.1	0.630804077010192	.	201840001	202120000	#FF9191	1	0.75
chr1	202120001	202680000	A.1.2.2.2.2.2.2.1.1.1	0.767836919592299	.	202120001	202680000	#FF4848	1	0.875
chr1	202680001	202960000	A.1.2.2.2.2.2.1.1.2.1	0.775764439411099	.	202680001	202960000	#FF4848	1	0.875
chr1	202960001	203200000	A.2.1.2.1.1.2.1.2.2	0.693091732729332	.	202960001	203200000	#FF9191	1	0.75
chr1	203200001	203360000	A.1.2.2.2.2.2.1.2.2	0.768969422423556	.	203200001	203360000	#FF4848	1	0.875
chr1	203360001	203960000	A.1.2.2.2.2.2.1.1.2.2.2	0.773499433748584	.	203360001	203960000	#FF4848	1	0.875
chr1	203960001	204280000	A.2.1.2.1.1.1.1.1.1.1	0.711211778029445	.	203960001	204280000	#FF9191	1	0.75
chr1	204280001	204640000	A.1.2.2.2.2.2.1.2.1.2.1	0.77123442808607	.	204280001	204640000	#FF4848	1	0.875
chr1	204640001	204920000	A.2.1.2.1.1.1.1.1.2.1	0.708946772366931	.	204640001	204920000	#FF9191	1	0.75
chr1	204920001	205280000	A.1.2.2.2.2.2.1.2.1.2.2	0.770101925254813	.	204920001	205280000	#FF4848	1	0.875
chr1	205280001	205480000	A.2.1.2.1.1.1.1.2.1.2	0.703284258210646	.	205280001	205480000	#FF9191	1	0.75
chr1	205480001	205960000	A.1.2.2.2.2.2.1.1.1.2	0.776896942242356	.	205480001	205960000	#FF4848	1	0.875
chr1	206040001	206160000	A.2.2.2.2.1.2.1.1	0.499433748584371	.	206040001	206160000	#FFDADA	1	0.625
chr1	206160001	206360000	A.2.1.2.2.1.1.1.1.1	0.659116647791619	.	206160001	206360000	#FF9191	1	0.75
chr1	206480001	206560000	A.2.2.2.2.1.2.2.2	0.494903737259343	.	206480001	206560000	#FFDADA	1	0.625
chr1	206560001	206960000	A.1.2.2.2.2.2.2.1.1.2	0.766704416761042	.	206560001	206960000	#FF4848	1	0.875
chr1	206960001	207120000	A.2.1.2.2.1.1.1.1.2.2	0.656851642129105	.	206960001	207120000	#FF9191	1	0.75
chr1	207120001	207480000	A.2.1.2.2.1.2.1.2.1.2	0.648924122310306	.	207120001	207480000	#FF9191	1	0.75
chr1	207480001	207800000	A.2.2.2.2.1.1.1.2.2.1.1	0.515288788221971	.	207480001	207800000	#FFDADA	1	0.625
chr1	207800001	208000000	A.2.2.1.2.2.2.2.2.1.1	0.557191392978482	.	207800001	208000000	#FFDADA	1	0.625
chr1	208000001	208200000	A.2.2.1.2.2.1.1.2.2.2.2	0.570781426953567	.	208000001	208200000	#FFDADA	1	0.625
chr1	208200001	208520000	B.1.1.1.2.1.2.1.1.2	0.439411098527746	.	208200001	208520000	#DADAFF	1	0.5
chr1	208520001	208680000	B.2.1.1.1.1.2.2.1.1.1.2.2	0.214043035107588	.	208520001	208680000	#4848FF	1	0.25
chr1	208680001	208800000	B.1.2.2.1.2.1.2	0.271800679501699	.	208680001	208800000	#9191FF	1	0.375
chr1	208800001	208920000	B.2.1.1.2.1.1.2.1.1.2.2.2	0.19365798414496	.	208800001	208920000	#4848FF	1	0.25
chr1	208920001	209000000	B.2.1.1.2.2.2.1.2	0.165345413363533	.	208920001	209000000	#4848FF	1	0.25
chr1	209000001	209120000	B.2.1.1.2.2.2.1.1.1.1	0.169875424688562	.	209000001	209120000	#4848FF	1	0.25
chr1	209120001	209200000	B.2.1.1.2.1.1.2.1.1.2.2.1	0.194790486976217	.	209120001	209200000	#4848FF	1	0.25
chr1	209200001	209400000	B.2.1.1.1.1.2.2.2.2	0.207248018120045	.	209200001	209400000	#4848FF	1	0.25
chr1	209400001	209760000	B.1.2.1.2.2.2.2.1.1.1.1	0.304643261608154	.	209400001	209760000	#9191FF	1	0.375
chr1	209760001	210040000	B.1.1.1.1.2.1.2.1.1	0.464326160815402	.	209760001	210040000	#DADAFF	1	0.5
chr1	210040001	210200000	B.1.2.1.1.2.2.1.2	0.332955832389581	.	210040001	210200000	#9191FF	1	0.375
chr1	210200001	210320000	B.2.1.1.2.1.1.2.1.1.1.2	0.197055492638732	.	210200001	210320000	#4848FF	1	0.25
chr1	210320001	210400000	B.1.2.2.1.2.1.1.2	0.272933182332956	.	210320001	210400000	#9191FF	1	0.375
chr1	210400001	210560000	B.1.2.1.1.2.1.1.1.2.2	0.347678369195923	.	210400001	210560000	#9191FF	1	0.375
chr1	210560001	210880000	B.1.2.2.1.1.1.2.1.1	0.287655719139298	.	210560001	210880000	#9191FF	1	0.375
chr1	210880001	211080000	B.2.1.1.2.1.1.2.1.1.1.1	0.198187995469989	.	210880001	211080000	#4848FF	1	0.25
chr1	211080001	211400000	B.2.1.1.1.1.2.2.1.1.1.2.1.1	0.216308040770102	.	211080001	211400000	#4848FF	1	0.25
chr1	211400001	211680000	B.1.1.1.1.2.1.2.1.2	0.463193657984145	.	211400001	211680000	#DADAFF	1	0.5
chr1	211680001	212280000	A.2.1.2.1.1.2.1.1.1	0.696489241223103	.	211680001	212280000	#FF9191	1	0.75
chr1	212280001	212480000	B.1.1.1.1.1.1.1.2.1	0.473386183465459	.	212280001	212480000	#DADAFF	1	0.5
chr1	212480001	212640000	A.2.2.2.2.1.1.2.2.1.1.2	0.5039637599094	.	212480001	212640000	#FFDADA	1	0.625
chr1	212640001	213000000	A.2.1.2.1.1.2.2.1.1.2	0.690826727066818	.	212640001	213000000	#FF9191	1	0.75
chr1	213000001	213120000	B.1.1.2.1.2.2.2.2.2	0.383918459796149	.	213000001	213120000	#DADAFF	1	0.5
chr1	213120001	213200000	B.1.1.2.1.1.2.1.1	0.404303510758777	.	213120001	213200000	#DADAFF	1	0.5
chr1	213200001	213360000	B.1.1.1.1.1.1.2.2	0.469988674971687	.	213200001	213360000	#DADAFF	1	0.5
chr1	213360001	213600000	B.1.2.1.1.1.1.1.1.2	0.362400906002265	.	213360001	213600000	#9191FF	1	0.375
chr1	213600001	213800000	B.1.2.1.1.2.1.1.1.1	0.351075877689694	.	213600001	213800000	#9191FF	1	0.375
chr1	213800001	214080000	B.1.2.1.2.2.2.1.2.2	0.305775764439411	.	213800001	214080000	#9191FF	1	0.375
chr1	214080001	214160000	B.1.2.2.1.2.1.1.1.2	0.274065685164213	.	214080001	214160000	#9191FF	1	0.375
chr1	214160001	214320000	B.1.2.1.1.1.1.1.2	0.361268403171008	.	214160001	214320000	#9191FF	1	0.375
chr1	214320001	214600000	B.1.1.2.1.1.1.2.1.2.1	0.407701019252548	.	214320001	214600000	#DADAFF	1	0.5
chr1	214600001	214800000	B.1.1.1.1.2.2.1.1.2	0.455266138165345	.	214600001	214800000	#DADAFF	1	0.5
chr1	214800001	215120000	B.1.2.2.1.1.2.2.1.1	0.279728199320498	.	214800001	215120000	#9191FF	1	0.375
chr1	215120001	215280000	B.1.2.1.1.2.2.1.1.2	0.334088335220838	.	215120001	215280000	#9191FF	1	0.375
chr1	215280001	215800000	B.1.1.2.1.1.1.2.1.2.2	0.406568516421291	.	215280001	215800000	#DADAFF	1	0.5
chr1	215800001	216120000	B.2.2.1.2.1.1.1.2.2	0.0770101925254813	.	215800001	216120000	#0000FF	1	0.125
chr1	216120001	216320000	B.2.2.2.1.1.2.1.1.2.1	0.0339750849377123	.	216120001	216320000	#0000FF	1	0.125
chr1	216320001	216720000	B.2.2.1.2.1.1.1.2.1	0.0781426953567384	.	216320001	216720000	#0000FF	1	0.125
chr1	216720001	216880000	B.2.2.2.1.1.2.2.2.1	0.028312570781427	.	216720001	216880000	#0000FF	1	0.125
chr1	216880001	216960000	B.2.2.1.2.1.2.1.2.1	0.0713476783691959	.	216880001	216960000	#0000FF	1	0.125
chr1	216960001	217280000	B.2.1.1.2.2.1.2.1.2	0.173272933182333	.	216960001	217280000	#4848FF	1	0.25
chr1	217280001	217400000	B.2.2.1.2.2.2.1.1	0.0509626274065685	.	217280001	217400000	#0000FF	1	0.125
chr1	217400001	217840000	B.2.1.1.2.2.1.2.2.2	0.171007927519819	.	217400001	217840000	#4848FF	1	0.25
chr1	217840001	218440000	B.2.2.1.2.2.1.1.2.1	0.0588901472253681	.	217840001	218440000	#0000FF	1	0.125
chr1	218440001	218640000	B.2.1.1.2.1.1.2.1.2.1.2	0.189127972819932	.	218440001	218640000	#4848FF	1	0.25
chr1	218640001	218800000	B.2.1.1.1.2.2	0.204983012457531	.	218640001	218800000	#4848FF	1	0.25
chr1	218800001	218920000	B.2.2.1.2.1.2.1.2.2	0.0702151755379389	.	218800001	218920000	#0000FF	1	0.125
chr1	218920001	219280000	B.2.1.1.1.1.2.2.2.1.2	0.208380520951302	.	218920001	219280000	#4848FF	1	0.25
chr1	219280001	219680000	B.2.1.1.1.1.1.1.1.2	0.229898074745187	.	219280001	219680000	#4848FF	1	0.25
chr1	219680001	220200000	B.2.1.1.1.1.1.1.2.1	0.22876557191393	.	219680001	220200000	#4848FF	1	0.25
chr1	220200001	220320000	B.2.1.1.1.2.1	0.206115515288788	.	220200001	220320000	#4848FF	1	0.25
chr1	220320001	220520000	B.1.1.2.1.1.2.2.1.2	0.398640996602492	.	220320001	220520000	#DADAFF	1	0.5
chr1	220520001	220680000	B.2.1.1.2.1.1.2.2	0.186862967157418	.	220520001	220680000	#4848FF	1	0.25
chr1	220680001	220920000	B.1.2.1.1.2.2.1.1.1.1	0.336353340883352	.	220680001	220920000	#9191FF	1	0.375
chr1	220920001	221320000	B.1.2.1.1.2.1.1.2.2.2	0.344280860702152	.	220920001	221320000	#9191FF	1	0.375
chr1	221320001	221640000	B.1.2.2.1.1.2.2.1.2	0.278595696489241	.	221320001	221640000	#9191FF	1	0.375
chr1	221640001	221800000	B.2.1.1.2.1.1.1.1	0.203850509626274	.	221640001	221800000	#4848FF	1	0.25
chr1	221800001	222120000	B.1.2.1.2.2.2.2.2.2.2.1	0.29445073612684	.	221800001	222120000	#9191FF	1	0.375
chr1	222120001	222320000	B.2.1.1.2.1.1.2.1.2.2	0.187995469988675	.	222120001	222320000	#4848FF	1	0.25
chr1	222320001	222720000	B.2.1.1.1.1.1.2.1.2.1	0.225368063420159	.	222320001	222720000	#4848FF	1	0.25
chr1	222720001	223120000	A.2.2.1.2.2.2.1.1	0.563986409966025	.	222720001	223120000	#FFDADA	1	0.625
chr1	223120001	223520000	A.2.2.1.2.2.1.1.2.2.2.1.2	0.571913929784824	.	223120001	223520000	#FFDADA	1	0.625
chr1	223520001	223680000	B.1.2.1.1.1.2.1.2.1	0.355605889014723	.	223520001	223680000	#9191FF	1	0.375
chr1	223680001	223840000	B.1.2.1.1.1.2.1.2.2	0.354473386183465	.	223680001	223840000	#9191FF	1	0.375
chr1	223840001	224120000	A.2.2.2.2.1.1.2.1.2.1.2	0.508493771234428	.	223840001	224120000	#FFDADA	1	0.625
chr1	224120001	224200000	B.1.1.2.1.2.1.2.2.2	0.390713476783692	.	224120001	224200000	#DADAFF	1	0.5
chr1	224200001	224400000	B.1.1.1.1.1.1.1.2.2	0.472253680634202	.	224200001	224400000	#DADAFF	1	0.5
chr1	224400001	224600000	A.2.1.2.2.1.2.1.2.2.1	0.647791619479049	.	224400001	224600000	#FF9191	1	0.75
chr1	224600001	224680000	B.1.1.1.1.2.1.2.2.1.1.2	0.460928652321631	.	224600001	224680000	#DADAFF	1	0.5
chr1	224680001	225200000	B.1.1.1.2.1.2.1.2.2.1	0.437146092865232	.	224680001	225200000	#DADAFF	1	0.5
chr1	225200001	225600000	B.1.2.1.2.2.2.1.1.2.1	0.309173272933182	.	225200001	225600000	#9191FF	1	0.375
chr1	225600001	225760000	A.2.1.2.2.1.1.1.2.2	0.654586636466591	.	225600001	225760000	#FF9191	1	0.75
chr1	225760001	226040000	A.2.1.2.1.1.1.1.2.2.2	0.699886749716874	.	225760001	226040000	#FF9191	1	0.75
chr1	226040001	226240000	A.2.1.2.2.1.2.2.1.2.1	0.64326160815402	.	226040001	226240000	#FF9191	1	0.75
chr1	226240001	226440000	A.2.1.2.2.2.2.2.2.1.2.1	0.622876557191393	.	226240001	226440000	#FF9191	1	0.75
chr1	226440001	226520000	A.2.2.2.2.1.1.2.2.1.2.1	0.502831257078143	.	226440001	226520000	#FFDADA	1	0.625
chr1	226520001	226800000	A.2.1.2.1.1.2.2.2.1.2	0.686296715741789	.	226520001	226800000	#FF9191	1	0.75
chr1	226800001	227040000	A.2.1.2.1.1.1.1.2.1.1.2	0.704416761041903	.	226800001	227040000	#FF9191	1	0.75
chr1	227040001	227360000	A.2.1.2.1.1.2.2.2.1.1	0.687429218573046	.	227040001	227360000	#FF9191	1	0.75
chr1	227360001	227480000	A.2.2.2.2.1.1.2.1.1.2	0.510758776896942	.	227360001	227480000	#FFDADA	1	0.625
chr1	227480001	227680000	A.2.1.2.2.2.1.2.1.1.2.1	0.636466591166478	.	227480001	227680000	#FF9191	1	0.75
chr1	227680001	227840000	A.2.2.2.2.1.1.2.1.2.2	0.507361268403171	.	227680001	227840000	#FFDADA	1	0.625
chr1	227840001	228040000	A.2.2.1.2.2.1.1.1.1.2	0.578708946772367	.	227840001	228040000	#FFDADA	1	0.625
chr1	228040001	228200000	A.2.2.2.2.1.1.2.2.1.1.1.2	0.505096262740657	.	228040001	228200000	#FFDADA	1	0.625
chr1	228200001	228440000	A.2.1.2.2.1.1.1.1.2.1	0.657984144960362	.	228200001	228440000	#FF9191	1	0.75
chr1	228440001	228760000	A.2.1.2.2.1.2.2.1.1.2	0.644394110985277	.	228440001	228760000	#FF9191	1	0.75
chr1	228760001	229160000	A.2.1.2.1.1.1.1.1.1.2	0.710079275198188	.	228760001	229160000	#FF9191	1	0.75
chr1	229160001	229640000	A.1.2.2.2.2.2.1.1.2.2.1	0.774631936579841	.	229160001	229640000	#FF4848	1	0.875
chr1	229640001	230000000	A.2.1.2.1.1.1.1.2.1.1.1.1	0.706681766704417	.	229640001	230000000	#FF9191	1	0.75
chr1	230000001	230480000	A.2.1.2.1.1.1.1.1.2.2	0.707814269535674	.	230000001	230480000	#FF9191	1	0.75
chr1	230480001	230560000	B.1.1.1.1.1.1.2.1	0.471121177802944	.	230480001	230560000	#DADAFF	1	0.5
chr1	230560001	230680000	A.2.2.2.2.1.1.2.1.1.1	0.511891279728199	.	230560001	230680000	#FFDADA	1	0.625
chr1	230680001	231080000	A.2.1.2.1.1.2.1.1.2	0.695356738391846	.	230680001	231080000	#FF9191	1	0.75
chr1	231080001	231200000	A.2.1.2.2.1.2.2.2	0.640996602491506	.	231080001	231200000	#FF9191	1	0.75
chr1	231200001	231400000	A.2.2.1.2.2.2.1.2.2	0.561721404303511	.	231200001	231400000	#FFDADA	1	0.625
chr1	231400001	231520000	A.2.1.2.2.1.1.2.1	0.653454133635334	.	231400001	231520000	#FF9191	1	0.75
chr1	231520001	231720000	A.2.1.2.2.1.2.2.1.2.2	0.642129105322763	.	231520001	231720000	#FF9191	1	0.75
chr1	231720001	231800000	A.2.2.2.2.1.1.1.2.1.1	0.517553793884485	.	231720001	231800000	#FFDADA	1	0.625
chr1	231800001	232320000	A.2.2.1.1.1.1.2.2	0.617214043035108	.	231800001	232320000	#FFDADA	1	0.625
chr1	232320001	232880000	A.2.1.2.2.2.2.1.2.2.2	0.626274065685164	.	232320001	232880000	#FF9191	1	0.75
chr1	232880001	232960000	B.1.2.1.1.1.2.1.1	0.35673839184598	.	232880001	232960000	#9191FF	1	0.375
chr1	232960001	233440000	A.2.2.2.2.1.1.1.1.1.1	0.522083805209513	.	232960001	233440000	#FFDADA	1	0.625
chr1	233440001	233640000	B.1.1.1.1.1.2.2.1	0.467723669309173	.	233440001	233640000	#DADAFF	1	0.5
chr1	233640001	234000000	B.1.1.2.2.2.2.1.1	0.373725934314836	.	233640001	234000000	#DADAFF	1	0.5
chr1	234000001	234200000	B.1.1.2.2.2.2.2.2.1.2	0.365798414496036	.	234000001	234200000	#DADAFF	1	0.5
chr1	234200001	234600000	A.2.2.2.2.2.1.2.1.1	0.488108720271801	.	234200001	234600000	#FFDADA	1	0.625
chr1	234600001	234840000	A.1.2.2.2.2.2.2.1.2	0.765571913929785	.	234600001	234840000	#FF4848	1	0.875
chr1	234840001	235000000	A.2.1.2.1.1.1.1.2.2.1.1	0.702151755379388	.	234840001	235000000	#FF9191	1	0.75
chr1	235000001	235200000	A.2.1.2.2.2.2.2.2.2	0.620611551528879	.	235000001	235200000	#FF9191	1	0.75
chr1	235240001	235280000	A.2.1.2.2.2.2.2.2.2	0.620611551528879	.	235240001	235280000	#FF9191	1	0.75
chr1	235280001	235680000	A.2.1.2.1.1.2.2.1.1.1	0.691959229898075	.	235280001	235680000	#FF9191	1	0.75
chr1	235680001	235880000	B.1.1.2.1.1.2.2.1.1.1.1	0.402038505096263	.	235680001	235880000	#DADAFF	1	0.5
chr1	235880001	236080000	A.2.2.1.2.2.2.2.1.1.2	0.559456398640997	.	235880001	236080000	#FFDADA	1	0.625
chr1	236080001	236240000	B.1.2.1.1.1.1.2.1.1	0.360135900339751	.	236080001	236240000	#9191FF	1	0.375
chr1	236240001	236440000	B.1.2.2.1.2.2.1.1.2.1.1	0.269535673839185	.	236240001	236440000	#9191FF	1	0.375
chr1	236440001	236600000	B.2.1.1.2.1.1.2.1.2.1.1.2.1	0.191392978482446	.	236440001	236600000	#4848FF	1	0.25
chr1	236600001	236760000	B.1.2.1.1.1.1.2.1.2	0.359003397508494	.	236600001	236760000	#9191FF	1	0.375
chr1	236760001	236920000	B.2.1.1.2.1.1.1.2.1.2	0.200453001132503	.	236760001	236920000	#4848FF	1	0.25
chr1	236920001	237080000	B.1.2.2.1.2.2.1.1.1	0.270668176670442	.	236920001	237080000	#9191FF	1	0.375
chr1	237080001	237360000	B.2.2.1.2.2.2.2.2.2.2	0.043035107587769	.	237080001	237360000	#0000FF	1	0.125
chr1	237360001	237800000	B.2.2.1.2.2.1.2.2.2	0.0520951302378256	.	237360001	237800000	#0000FF	1	0.125
chr1	237800001	238160000	B.2.2.1.2.1.1.1.1	0.0792751981879955	.	237800001	238160000	#0000FF	1	0.125
chr1	238160001	238280000	B.2.2.2.1.2.1.1	0.0237825594563986	.	238160001	238280000	#0000FF	1	0.125
chr1	238280001	238440000	B.2.2.2.1.1.2.1.2.2	0.0305775764439411	.	238280001	238440000	#0000FF	1	0.125
chr1	238440001	238640000	B.2.2.2.1.1.2.1.1.1.1	0.0362400906002265	.	238440001	238640000	#0000FF	1	0.125
chr1	238640001	238760000	B.2.2.2.1.2.2.1.2	0.0192525481313703	.	238640001	238760000	#0000FF	1	0.125
chr1	238760001	239160000	B.2.2.2.1.1.1.1.2	0.0407701019252548	.	238760001	239160000	#0000FF	1	0.125
chr1	239160001	239280000	B.2.2.1.2.2.2.1.2.2	0.0475651189127973	.	239160001	239280000	#0000FF	1	0.125
chr1	239280001	239680000	B.2.2.1.2.2.1.2.1.1	0.0566251415628539	.	239280001	239680000	#0000FF	1	0.125
chr1	239680001	240200000	B.2.1.1.2.2.1.2.2.1	0.172140430351076	.	239680001	240200000	#4848FF	1	0.25
chr1	240200001	240360000	B.2.2.1.2.1.2.2.1.1.2.2	0.0668176670441676	.	240200001	240360000	#0000FF	1	0.125
chr1	240360001	240680000	B.2.2.1.2.1.1.2.1	0.0758776896942242	.	240360001	240680000	#0000FF	1	0.125
chr1	240680001	240880000	B.2.2.1.2.1.2.2.2.2	0.0622876557191393	.	240680001	240880000	#0000FF	1	0.125
chr1	240880001	241240000	B.2.1.1.2.2.2.2.1	0.164212910532276	.	240880001	241240000	#4848FF	1	0.25
chr1	241240001	241640000	B.2.1.1.1.1.2.2.1.2.2	0.210645526613817	.	241240001	241640000	#4848FF	1	0.25
chr1	241640001	241840000	B.1.2.2.1.2.2.1.1.2.2	0.26727066817667	.	241640001	241840000	#9191FF	1	0.375
chr1	241840001	242200000	B.1.2.2.1.2.2.1.1.2.1.2	0.268403171007928	.	241840001	242200000	#9191FF	1	0.375
chr1	242200001	242400000	B.2.1.1.2.1.1.2.1.2.1.1.2.2	0.190260475651189	.	242200001	242400000	#4848FF	1	0.25
chr1	242400001	242520000	B.2.1.1.2.1.2.1.2.1.2	0.183465458663647	.	242400001	242520000	#4848FF	1	0.25
chr1	242520001	243240000	B.1.2.2.1.1.2.2.2	0.277463193657984	.	242520001	243240000	#9191FF	1	0.375
chr1	243240001	243560000	B.1.1.1.1.2.2.1.1.1	0.456398640996602	.	243240001	243560000	#DADAFF	1	0.5
chr1	243560001	243960000	A.2.2.2.2.2.1.2.1.2	0.486976217440544	.	243560001	243960000	#FFDADA	1	0.625
chr1	243960001	244080000	B.1.2.1.1.1.2.2.2	0.352208380520951	.	243960001	244080000	#9191FF	1	0.375
chr1	244080001	244240000	B.1.1.2.1.1.1.2.1.1	0.408833522083805	.	244080001	244240000	#DADAFF	1	0.5
chr1	244240001	244440000	B.1.1.1.1.2.1.2.2.2.1	0.458663646659117	.	244240001	244440000	#DADAFF	1	0.5
chr1	244440001	244640000	B.1.1.2.1.1.2.2.1.1.2	0.399773499433749	.	244440001	244640000	#DADAFF	1	0.5
chr1	244640001	244760000	B.1.1.2.1.2.2.2.2.1	0.385050962627407	.	244640001	244760000	#DADAFF	1	0.5
chr1	244760001	244960000	B.1.1.1.1.2.1.2.2.2.2	0.45753114382786	.	244760001	244960000	#DADAFF	1	0.5
chr1	244960001	245360000	A.2.1.2.2.2.2.1.2.1.2	0.628539071347678	.	244960001	245360000	#FF9191	1	0.75
chr1	245360001	245480000	B.1.2.2.1.2.1.1.1.1.2	0.27519818799547	.	245360001	245480000	#9191FF	1	0.375
chr1	245480001	245800000	B.1.1.1.1.2.2.2.2.1	0.44960362400906	.	245480001	245800000	#DADAFF	1	0.5
chr1	245800001	245960000	B.1.1.2.1.1.2.2.2.1.1	0.397508493771234	.	245800001	245960000	#DADAFF	1	0.5
chr1	245960001	246680000	A.2.2.1.2.2.1.2.2.2	0.565118912797282	.	245960001	246680000	#FFDADA	1	0.625
chr1	246680001	246960000	A.2.2.1.2.2.1.1.2.1.2	0.575311438278596	.	246680001	246960000	#FFDADA	1	0.625
chr1	246960001	247080000	B.1.2.2.1.2.2.1.2	0.266138165345413	.	246960001	247080000	#9191FF	1	0.375
chr1	247080001	247600000	B.1.2.2.1.1.1.1.2	0.288788221970555	.	247080001	247600000	#9191FF	1	0.375
chr1	247600001	248160000	B.2.2.1.2.2.1.1.1.1	0.0611551528878822	.	247600001	248160000	#0000FF	1	0.125
chr1	248160001	248320000	B.2.2.2.2.1.2.2.2.2	0.00679501698754247	.	248160001	248320000	#0000FF	1	0.125
chr1	248320001	248640000	B.2.2.2.1.1.2.1.1.1.2	0.0351075877689694	.	248320001	248640000	#0000FF	1	0.125
chr1	248640001	248760000	B.2.1.1.2.1.2.2	0.180067950169875	.	248640001	248760000	#4848FF	1	0.25
chr1	248760001	248920000	B.2.2.1.2.1.2.1.1.2	0.072480181200453	.	248760001	248920000	#0000FF	1	0.125
chr1	249040001	249120000	B.2.2.1.2.1.2.1.1.2	0.072480181200453	.	249040001	249120000	#0000FF	1	0.125
chr1	249120001	249240000	B.1.2.2.1.2.1.1.1.1.1	0.276330690826727	.	249120001	249240000	#9191FF	1	0.375
chr2	1	320000	A.2.2.2.2.2.1.1.1.1.2	0.506806282722513	.	1	320000	#FFDADA	1	0.625
chr2	320001	720000	B.1.1.2.1.1.2.2.2.2	0.418848167539267	.	320001	720000	#DADAFF	1	0.5
chr2	760001	1000000	B.1.1.2.1.1.1.1.1.2.1	0.432460732984293	.	760001	1000000	#DADAFF	1	0.5
chr2	1000001	1520000	B.1.2.2.1.2.2.1.2.2.2	0.329842931937173	.	1000001	1520000	#9191FF	1	0.375
chr2	1520001	2080000	B.1.2.2.1.2.2.1.2.2.1	0.330890052356021	.	1520001	2080000	#9191FF	1	0.375
chr2	2080001	2720000	B.2.1.2.2.1.2.1.2.2.2.2	0.146596858638743	.	2080001	2720000	#4848FF	1	0.25
chr2	2720001	3320000	B.1.2.1.2.2.1.1.2	0.356020942408377	.	2720001	3320000	#9191FF	1	0.375
chr2	3320001	3520000	A.2.1.1.2.1.1.1.2.2	0.68586387434555	.	3320001	3520000	#FF9191	1	0.75
chr2	3520001	3640000	A.1.2.2.1.1.2.2.1.2.2	0.787434554973822	.	3520001	3640000	#FF4848	1	0.875
chr2	3640001	3960000	B.1.1.2.1.1.1.1.1.2.2.1	0.431413612565445	.	3640001	3960000	#DADAFF	1	0.5
chr2	3960001	4360000	B.2.2.1.2.2.1.1.2.1.2.1.2.2	0.056544502617801	.	3960001	4360000	#0000FF	1	0.125
chr2	4360001	4560000	B.2.2.1.2.2.2.2.1	0.0366492146596859	.	4360001	4560000	#0000FF	1	0.125
chr2	4560001	4720000	B.2.2.1.2.1.2.1.1.2	0.0795811518324607	.	4560001	4720000	#0000FF	1	0.125
chr2	4720001	4920000	B.2.2.1.2.1.2.2.2.2.1.1	0.0659685863874346	.	4720001	4920000	#0000FF	1	0.125
chr2	4920001	5040000	B.2.1.2.1.1.1.2.1.1.2.2.1	0.181151832460733	.	4920001	5040000	#4848FF	1	0.25
chr2	5120001	5320000	B.2.1.2.2.1.2.1.2.2.1.2	0.14869109947644	.	5120001	5320000	#4848FF	1	0.25
chr2	5320001	5400000	B.1.2.2.1.1.2.2	0.345549738219895	.	5320001	5400000	#9191FF	1	0.375
chr2	5400001	5800000	B.2.2.1.2.1.2.2.1.1.1.2.1	0.0764397905759162	.	5400001	5800000	#0000FF	1	0.125
chr2	5800001	6000000	B.2.1.2.2.2.1.1.1.1.1	0.143455497382199	.	5800001	6000000	#4848FF	1	0.25
chr2	6000001	6240000	B.2.1.2.1.2.2.2.1.2.1	0.16020942408377	.	6000001	6240000	#4848FF	1	0.25
chr2	6240001	6640000	B.2.1.2.2.1.2.1.2.2.2.1	0.147643979057592	.	6240001	6640000	#4848FF	1	0.25
chr2	6640001	7000000	B.2.1.2.1.1.1.1.1	0.187434554973822	.	6640001	7000000	#4848FF	1	0.25
chr2	7000001	7200000	A.1.2.2.1.2.1.2.2.1.1	0.780104712041885	.	7000001	7200000	#FF4848	1	0.875
chr2	7200001	7520000	B.1.1.1.1.2.1.2.2.1.2	0.468062827225131	.	7200001	7520000	#DADAFF	1	0.5
chr2	7520001	7760000	A.2.2.2.2.2.1.2.2.2	0.498429319371728	.	7520001	7760000	#FFDADA	1	0.625
chr2	7760001	8120000	A.2.2.1.2.2.1.1.1.2	0.549738219895288	.	7760001	8120000	#FFDADA	1	0.625
chr2	8120001	8480000	A.2.1.1.2.2.1.1.1.2.2	0.671204188481675	.	8120001	8480000	#FF9191	1	0.75
chr2	8480001	8640000	A.2.1.1.2.1.2.1.2.2	0.676439790575916	.	8480001	8640000	#FF9191	1	0.75
chr2	8640001	8920000	A.2.1.1.2.1.2.1.2.1.2	0.677486910994764	.	8640001	8920000	#FF9191	1	0.75
chr2	8920001	9240000	A.1.2.2.1.2.1.2.2.2.1	0.778010471204189	.	8920001	9240000	#FF4848	1	0.875
chr2	9240001	9640000	A.1.1.2.2.1.2.1.1.2.2.2	0.91413612565445	.	9240001	9640000	#FF0000	1	1
chr2	9640001	9840000	A.1.1.2.1.2.2.1.1.1.2	0.938219895287958	.	9640001	9840000	#FF0000	1	1
chr2	9840001	9920000	A.1.1.2.1.2.2.1.1.1.1	0.939267015706806	.	9840001	9920000	#FF0000	1	1
chr2	9920001	10120000	A.1.1.2.1.1.2.1.2	0.94869109947644	.	9920001	10120000	#FF0000	1	1
chr2	10120001	10240000	A.1.1.2.1.1.1.2.1	0.951832460732984	.	10120001	10240000	#FF0000	1	1
chr2	10240001	10400000	A.1.1.2.1.1.1.2.2	0.950785340314136	.	10240001	10400000	#FF0000	1	1
chr2	10400001	10640000	A.1.1.2.1.1.2.1.1	0.949738219895288	.	10400001	10640000	#FF0000	1	1
chr2	10640001	10800000	A.1.2.1.1.1.1.1.1.2.1.2	0.889005235602094	.	10640001	10800000	#FF4848	1	0.875
chr2	10800001	10880000	A.1.2.2.1.1.2.1.1.1	0.794764397905759	.	10800001	10880000	#FF4848	1	0.875
chr2	10880001	11240000	A.1.2.2.1.2.2.1.1.1.1	0.774869109947644	.	10880001	11240000	#FF4848	1	0.875
chr2	11240001	11600000	A.1.1.2.2.1.2.1.2.1	0.913089005235602	.	11240001	11600000	#FF0000	1	1
chr2	11600001	11680000	A.1.2.2.1.1.2.2.2	0.786387434554974	.	11600001	11680000	#FF4848	1	0.875
chr2	11680001	11920000	A.1.2.1.1.1.2.2.2.2.1	0.871204188481675	.	11680001	11920000	#FF4848	1	0.875
chr2	11920001	12280000	A.2.1.2.1.1.1.2.2.2	0.648167539267016	.	11920001	12280000	#FF9191	1	0.75
chr2	12280001	12640000	A.1.2.1.2.1.1.1	0.836649214659686	.	12280001	12640000	#FF4848	1	0.875
chr2	12640001	13160000	A.2.1.1.2.2.1.2.2.1	0.66282722513089	.	12640001	13160000	#FF9191	1	0.75
chr2	13160001	13480000	B.2.1.2.1.2.2.1.2	0.162303664921466	.	13160001	13480000	#4848FF	1	0.25
chr2	13480001	13680000	B.2.1.2.2.2.1.2.1	0.134031413612565	.	13480001	13680000	#4848FF	1	0.25
chr2	13680001	13760000	B.2.1.2.1.1.1.2.1.1.1	0.184293193717277	.	13680001	13760000	#4848FF	1	0.25
chr2	13760001	13840000	B.2.1.2.1.1.1.2.2.2.1	0.17696335078534	.	13760001	13840000	#4848FF	1	0.25
chr2	13840001	13960000	B.2.1.2.1.1.1.2.2.1	0.178010471204188	.	13840001	13960000	#4848FF	1	0.25
chr2	13960001	14160000	B.2.1.2.1.2.2.2.2.1.1	0.158115183246073	.	13960001	14160000	#4848FF	1	0.25
chr2	14160001	14320000	B.2.1.2.1.1.1.1.2.2	0.185340314136126	.	14160001	14320000	#4848FF	1	0.25
chr2	14320001	14480000	B.2.1.2.1.2.2.2.2.2	0.156020942408377	.	14320001	14480000	#4848FF	1	0.25
chr2	14480001	14760000	B.2.1.2.1.2.2.2.2.1.2	0.157068062827225	.	14480001	14760000	#4848FF	1	0.25
chr2	14760001	15280000	B.2.1.2.2.1.2.1.2.1	0.150785340314136	.	14760001	15280000	#4848FF	1	0.25
chr2	15280001	15440000	B.1.2.1.2.2.1.2.1.1	0.354973821989529	.	15280001	15440000	#9191FF	1	0.375
chr2	15440001	15760000	A.2.2.2.2.2.2.2.2	0.494240837696335	.	15440001	15760000	#FFDADA	1	0.625
chr2	15760001	16080000	B.1.1.2.1.1.1.2.2.2	0.42303664921466	.	15760001	16080000	#DADAFF	1	0.5
chr2	16080001	16240000	B.1.2.2.1.1.1.2.1	0.349738219895288	.	16080001	16240000	#9191FF	1	0.375
chr2	16240001	16280000	B.1.2.2.1.1.1.2.2.1	0.34869109947644	.	16240001	16280000	#9191FF	1	0.375
chr2	16320001	16480000	B.1.2.2.1.1.1.2.2.1	0.34869109947644	.	16320001	16480000	#9191FF	1	0.375
chr2	16480001	16800000	B.1.2.2.1.2.2.1.2.1.1	0.332984293193717	.	16480001	16800000	#9191FF	1	0.375
chr2	16800001	16960000	A.2.2.2.2.2.2.2.1.1	0.496335078534031	.	16800001	16960000	#FFDADA	1	0.625
chr2	16960001	17360000	B.2.2.1.2.1.2.2.1.1.1.1	0.0774869109947644	.	16960001	17360000	#0000FF	1	0.125
chr2	17360001	17600000	B.2.1.2.1.2.2.2.1.1	0.161256544502618	.	17360001	17600000	#4848FF	1	0.25
chr2	17600001	17840000	B.1.2.1.2.2.1.1.1.1.1	0.36020942408377	.	17600001	17840000	#9191FF	1	0.375
chr2	17840001	18000000	B.1.1.1.1.2.2.2.1.1	0.464921465968586	.	17840001	18000000	#DADAFF	1	0.5
chr2	18000001	18120000	B.1.2.1.2.2.1.2.1.2	0.353926701570681	.	18000001	18120000	#9191FF	1	0.375
chr2	18120001	18280000	B.1.2.2.1.1.1.2.2.2	0.347643979057592	.	18120001	18280000	#9191FF	1	0.375
chr2	18280001	18560000	B.2.1.2.1.2.1.2.1.1.1	0.169633507853403	.	18280001	18560000	#4848FF	1	0.25
chr2	18560001	18840000	B.1.1.2.1.1.1.1.1.2.2.2	0.430366492146597	.	18560001	18840000	#DADAFF	1	0.5
chr2	18840001	19000000	B.1.1.2.1.2.1.1.2.1.1	0.416753926701571	.	18840001	19000000	#DADAFF	1	0.5
chr2	19000001	19200000	B.1.1.1.1.2.1.2.2.1.1.1	0.470157068062827	.	19000001	19200000	#DADAFF	1	0.5
chr2	19200001	19320000	B.1.1.2.1.2.1.2.1	0.413612565445026	.	19200001	19320000	#DADAFF	1	0.5
chr2	19320001	19440000	B.1.1.2.1.2.1.1.1	0.417801047120419	.	19320001	19440000	#DADAFF	1	0.5
chr2	19440001	19560000	B.1.1.1.1.2.1.1	0.472251308900524	.	19440001	19560000	#DADAFF	1	0.5
chr2	19560001	19760000	B.1.2.1.2.2.1.1.1.1.2	0.359162303664921	.	19560001	19760000	#9191FF	1	0.375
chr2	19760001	20080000	B.1.1.1.1.2.1.2.2.1.1.2	0.469109947643979	.	19760001	20080000	#DADAFF	1	0.5
chr2	20080001	20160000	A.2.2.1.2.1.2.1	0.552879581151832	.	20080001	20160000	#FFDADA	1	0.625
chr2	20160001	20360000	A.2.1.1.2.1.1.1.1.1.2	0.689005235602094	.	20160001	20360000	#FF9191	1	0.75
chr2	20360001	20480000	A.2.1.1.2.1.1.1.2.1	0.686910994764398	.	20360001	20480000	#FF9191	1	0.75
chr2	20480001	20840000	A.1.2.1.1.1.2.2.1.2.2	0.87434554973822	.	20480001	20840000	#FF4848	1	0.875
chr2	20840001	21080000	A.2.1.2.1.2.2.2.2	0.626178010471204	.	20840001	21080000	#FF9191	1	0.75
chr2	21080001	21200000	A.2.2.2.2.1.1.2.1	0.513089005235602	.	21080001	21200000	#FFDADA	1	0.625
chr2	21200001	21400000	B.2.1.2.1.2.2.1.1	0.163350785340314	.	21200001	21400000	#4848FF	1	0.25
chr2	21400001	21520000	B.1.1.2.1.2.1.2.2	0.412565445026178	.	21400001	21520000	#DADAFF	1	0.5
chr2	21520001	22040000	B.2.2.1.2.2.1.1.2.1.2.1.1	0.0586387434554974	.	21520001	22040000	#0000FF	1	0.125
chr2	22040001	22320000	B.2.2.1.2.1.2.2.1.1.1.2.2	0.0753926701570681	.	22040001	22320000	#0000FF	1	0.125
chr2	22320001	22400000	B.2.1.2.1.1.1.2.1.1.2.2.2	0.180104712041885	.	22320001	22400000	#4848FF	1	0.25
chr2	22400001	22600000	B.2.2.1.2.1.2.2.1.2.2.1.1	0.0712041884816754	.	22400001	22600000	#0000FF	1	0.125
chr2	22600001	22760000	B.2.1.2.1.2.1.2.1.1.2	0.168586387434555	.	22600001	22760000	#4848FF	1	0.25
chr2	22760001	23360000	B.2.2.1.2.2.1.1.2.1.2.1.2.1	0.0575916230366492	.	22760001	23360000	#0000FF	1	0.125
chr2	23360001	23560000	B.1.2.2.1.2.2.1.2.1.2	0.331937172774869	.	23360001	23560000	#9191FF	1	0.375
chr2	23560001	23640000	A.2.2.2.2.1.1.1.2.2	0.51413612565445	.	23560001	23640000	#FFDADA	1	0.625
chr2	23640001	23840000	A.2.2.1.2.1.1.1.2	0.557068062827225	.	23640001	23840000	#FFDADA	1	0.625
chr2	23840001	24040000	A.1.2.2.1.2.1.2.1	0.781151832460733	.	23840001	24040000	#FF4848	1	0.875
chr2	24040001	24160000	A.1.2.1.1.1.1.1.1.1.1	0.892146596858639	.	24040001	24160000	#FF4848	1	0.875
chr2	24160001	24280000	A.1.2.2.1.1.1.1.1.1.2.2	0.805235602094241	.	24160001	24280000	#FF4848	1	0.875
chr2	24280001	24360000	A.1.2.2.1.1.2.2.1.1	0.790575916230366	.	24280001	24360000	#FF4848	1	0.875
chr2	24360001	24440000	A.1.2.2.1.1.1.2.1.2.1.1	0.8	.	24360001	24440000	#FF4848	1	0.875
chr2	24440001	24560000	A.1.2.1.1.1.1.1.1.2.2	0.887958115183246	.	24440001	24560000	#FF4848	1	0.875
chr2	24560001	24840000	A.1.1.1.1.2.2.1.2	0.990575916230366	.	24560001	24840000	#FF0000	1	1
chr2	24840001	25040000	A.1.1.2.1.2.2.1.1.2	0.93717277486911	.	24840001	25040000	#FF0000	1	1
chr2	25040001	25120000	A.1.2.2.1.1.1.2.2.2	0.795811518324607	.	25040001	25120000	#FF4848	1	0.875
chr2	25120001	25440000	A.1.1.1.2.1.2.2	0.97696335078534	.	25120001	25440000	#FF0000	1	1
chr2	25440001	25880000	A.1.1.1.2.1.1.1	0.98848167539267	.	25440001	25880000	#FF0000	1	1
chr2	25880001	26080000	A.1.1.2.1.2.2.1.2.1	0.936125654450262	.	25880001	26080000	#FF0000	1	1
chr2	26080001	26600000	A.1.1.1.1.1.1.2	0.997905759162304	.	26080001	26600000	#FF0000	1	1
chr2	26600001	26840000	A.1.1.2.1.1.2.2.1.1	0.947643979057592	.	26600001	26840000	#FF0000	1	1
chr2	26840001	27040000	A.1.1.1.2.1.1.2.1.2.2	0.985340314136126	.	26840001	27040000	#FF0000	1	1
chr2	27040001	27320000	A.1.1.2.1.1.2.2.2.1.2	0.944502617801047	.	27040001	27320000	#FF0000	1	1
chr2	27320001	27560000	A.1.1.1.2.1.1.2.2	0.984293193717278	.	27320001	27560000	#FF0000	1	1
chr2	27560001	27880000	A.1.1.1.1.1.2	0.996858638743455	.	27560001	27880000	#FF0000	1	1
chr2	27880001	28320000	A.1.1.1.1.1.1.1.1	1	.	27880001	28320000	#FF0000	1	1
chr2	28320001	28440000	A.1.1.2.1.2.1.1.2	0.941361256544503	.	28320001	28440000	#FF0000	1	1
chr2	28440001	28760000	A.1.1.2.1.1.1.1.2.1	0.953926701570681	.	28440001	28760000	#FF0000	1	1
chr2	28760001	28840000	A.1.2.2.1.1.1.2.1.2.2	0.797905759162304	.	28760001	28840000	#FF4848	1	0.875
chr2	28840001	28960000	A.1.2.2.1.1.2.1.1.2	0.793717277486911	.	28840001	28960000	#FF4848	1	0.875
chr2	28960001	29040000	A.1.2.2.1.1.1.2.1.2.1.2	0.798952879581152	.	28960001	29040000	#FF4848	1	0.875
chr2	29040001	29200000	A.1.2.1.1.1.1.1.1.2.1.1	0.890052356020942	.	29040001	29200000	#FF4848	1	0.875
chr2	29200001	29560000	A.2.1.1.2.2.1.2.2.2.2	0.660732984293194	.	29200001	29560000	#FF9191	1	0.75
chr2	29560001	29800000	B.1.1.1.1.2.2.2.2.2	0.459685863874346	.	29560001	29800000	#DADAFF	1	0.5
chr2	29800001	30360000	B.1.1.2.1.1.2.1	0.421989528795812	.	29800001	30360000	#DADAFF	1	0.5
chr2	30360001	30480000	A.2.1.1.2.1.2.2	0.675392670157068	.	30360001	30480000	#FF9191	1	0.75
chr2	30480001	30960000	A.2.2.1.2.2.1.1.1.1	0.550785340314136	.	30480001	30960000	#FFDADA	1	0.625
chr2	30960001	31160000	B.1.1.1.1.2.2.2.1.2.2	0.461780104712042	.	30960001	31160000	#DADAFF	1	0.5
chr2	31160001	31400000	B.1.1.1.1.2.2.1	0.465968586387435	.	31160001	31400000	#DADAFF	1	0.5
chr2	31400001	31520000	A.2.2.1.2.1.2.2	0.551832460732984	.	31400001	31520000	#FFDADA	1	0.625
chr2	31520001	31920000	B.1.2.2.1.2.2.1.1.2	0.334031413612565	.	31520001	31920000	#9191FF	1	0.375
chr2	31920001	32080000	A.2.2.2.2.1.2.2.1	0.509947643979058	.	31920001	32080000	#FFDADA	1	0.625
chr2	32080001	32200000	A.2.1.2.1.1.1.2.1.1	0.65130890052356	.	32080001	32200000	#FF9191	1	0.75
chr2	32200001	32360000	A.2.1.1.2.1.1.1.1.1.1	0.690052356020942	.	32200001	32360000	#FF9191	1	0.75
chr2	32360001	32560000	A.1.2.1.1.1.2.2.2.2.2	0.870157068062827	.	32360001	32560000	#FF4848	1	0.875
chr2	32560001	32720000	A.1.2.2.1.1.1.1.1.1.1	0.807329842931937	.	32560001	32720000	#FF4848	1	0.875
chr2	32720001	32800000	A.1.1.2.1.2.2.2.1	0.932984293193717	.	32720001	32800000	#FF0000	1	1
chr2	32800001	32920000	A.2.1.1.2.1.1.1.1.2	0.687958115183246	.	32800001	32920000	#FF9191	1	0.75
chr2	32920001	33000000	A.2.1.2.1.1.1.1.2	0.652356020942408	.	32920001	33000000	#FF9191	1	0.75
chr2	33000001	33480000	A.2.1.2.1.2.1.2.1.2	0.636649214659686	.	33000001	33480000	#FF9191	1	0.75
chr2	33480001	33640000	A.2.2.1.2.1.1.1.1	0.558115183246073	.	33480001	33640000	#FFDADA	1	0.625
chr2	33640001	33840000	A.2.2.2.2.2.1.1.1.2.2	0.504712041884817	.	33640001	33840000	#FFDADA	1	0.625
chr2	33840001	34280000	B.2.2.1.2.2.1.1.2.1.2.2.1.2	0.0544502617801047	.	33840001	34280000	#0000FF	1	0.125
chr2	34280001	34800000	B.2.2.2.2.1.1.1.2.2	0.00837696335078534	.	34280001	34800000	#0000FF	1	0.125
chr2	34800001	35000000	B.2.2.1.2.1.2.1.1.1.1	0.0816753926701571	.	34800001	35000000	#0000FF	1	0.125
chr2	35000001	35560000	B.2.2.2.2.1.1.1.2.1	0.00942408376963351	.	35000001	35560000	#0000FF	1	0.125
chr2	35560001	35880000	B.2.2.1.2.2.1.1.1.2	0.0607329842931937	.	35560001	35880000	#0000FF	1	0.125
chr2	35880001	35960000	B.2.1.2.1.1.1.2.2.2.2	0.175916230366492	.	35880001	35960000	#4848FF	1	0.25
chr2	35960001	36560000	B.2.2.1.2.2.1.2.2.2.1	0.0450261780104712	.	35960001	36560000	#0000FF	1	0.125
chr2	36560001	36840000	A.2.2.1.2.2.2.2.1	0.544502617801047	.	36560001	36840000	#FFDADA	1	0.625
chr2	36840001	37280000	A.2.1.2.1.2.1.2.2.1	0.635602094240838	.	36840001	37280000	#FF9191	1	0.75
chr2	37280001	37360000	A.1.2.2.1.1.2.2.1.2.1.1	0.789528795811518	.	37280001	37360000	#FF4848	1	0.875
chr2	37360001	37640000	A.1.1.1.1.2.2.1.1.1	0.992670157068063	.	37360001	37640000	#FF0000	1	1
chr2	37640001	38080000	A.1.2.1.1.1.2.2.2.1.2	0.872251308900524	.	37640001	38080000	#FF4848	1	0.875
chr2	38080001	38360000	A.1.2.1.1.1.2.1.1.1	0.881675392670157	.	38080001	38360000	#FF4848	1	0.875
chr2	38360001	38520000	A.1.2.2.1.2.2.1.1.1.2.1	0.773821989528796	.	38360001	38520000	#FF4848	1	0.875
chr2	38520001	38800000	A.1.1.1.2.1.2.1.1.2.1	0.981151832460733	.	38520001	38800000	#FF0000	1	1
chr2	38800001	38960000	A.1.1.2.1.1.1.1.1.1	0.956020942408377	.	38800001	38960000	#FF0000	1	1
chr2	38960001	39320000	A.1.1.1.1.2.1.2	0.993717277486911	.	38960001	39320000	#FF0000	1	1
chr2	39320001	39440000	A.1.2.2.1.1.1.1.2	0.802094240837696	.	39320001	39440000	#FF4848	1	0.875
chr2	39440001	39600000	A.1.2.2.1.1.1.1.1.1.2.1	0.806282722513089	.	39440001	39600000	#FF4848	1	0.875
chr2	39600001	39760000	A.1.1.2.1.2.2.2.2	0.931937172774869	.	39600001	39760000	#FF0000	1	1
chr2	39760001	40040000	A.1.2.2.1.2.2.1.1.1.2.2	0.772774869109948	.	39760001	40040000	#FF4848	1	0.875
chr2	40040001	40200000	A.2.2.2.2.2.1.2.1.2	0.500523560209424	.	40040001	40200000	#FFDADA	1	0.625
chr2	40200001	40280000	A.2.2.2.2.1.1.1.1	0.516230366492147	.	40200001	40280000	#FFDADA	1	0.625
chr2	40280001	40520000	A.2.2.2.2.2.1.2.2.1	0.499476439790576	.	40280001	40520000	#FFDADA	1	0.625
chr2	40520001	40800000	A.2.2.2.2.2.1.2.1.1	0.501570680628272	.	40520001	40800000	#FFDADA	1	0.625
chr2	40800001	41080000	B.1.1.2.1.1.1.1.2.1	0.429319371727749	.	40800001	41080000	#DADAFF	1	0.5
chr2	41080001	41240000	B.1.1.2.1.2.2	0.41151832460733	.	41080001	41240000	#DADAFF	1	0.5
chr2	41240001	41360000	B.1.1.2.1.2.1.1.2.1.2	0.415706806282722	.	41240001	41360000	#DADAFF	1	0.5
chr2	41360001	41440000	B.1.1.1.1.2.2.2.1.2.1.2	0.46282722513089	.	41360001	41440000	#DADAFF	1	0.5
chr2	41440001	41520000	A.2.2.2.2.1.2.2.2	0.508900523560209	.	41440001	41520000	#FFDADA	1	0.625
chr2	41520001	41720000	B.1.1.1.1.2.2.2.1.2.1.1	0.463874345549738	.	41520001	41720000	#DADAFF	1	0.5
chr2	41720001	42040000	B.1.1.1.1.2.2.2.2.1	0.460732984293194	.	41720001	42040000	#DADAFF	1	0.5
chr2	42040001	42160000	A.2.1.1.2.1.1.2.2	0.683769633507853	.	42040001	42160000	#FF9191	1	0.75
chr2	42160001	42320000	A.2.1.2.1.1.1.2.1.2	0.650261780104712	.	42160001	42320000	#FF9191	1	0.75
chr2	42320001	42520000	A.1.1.2.1.1.1.1.2.2	0.952879581151832	.	42320001	42520000	#FF0000	1	1
chr2	42520001	42720000	A.1.2.1.1.1.2.1.2.1	0.879581151832461	.	42520001	42720000	#FF4848	1	0.875
chr2	42720001	43000000	A.1.1.1.2.2.1.2.2.2.2	0.966492146596859	.	42720001	43000000	#FF0000	1	1
chr2	43000001	43200000	A.1.1.2.1.2.1.1.1	0.942408376963351	.	43000001	43200000	#FF0000	1	1
chr2	43200001	43640000	A.1.1.1.1.1.1.1.2	0.998952879581152	.	43200001	43640000	#FF0000	1	1
chr2	43640001	43840000	A.1.1.1.2.1.2.1.2.2	0.978010471204188	.	43640001	43840000	#FF0000	1	1
chr2	43840001	44120000	A.1.1.2.1.2.2.1.2.2.1	0.935078534031414	.	43840001	44120000	#FF0000	1	1
chr2	44120001	44240000	A.1.1.2.1.1.2.2.1.2	0.946596858638743	.	44120001	44240000	#FF0000	1	1
chr2	44240001	44400000	A.1.2.2.1.1.1.1.1.2.2	0.803141361256544	.	44240001	44400000	#FF4848	1	0.875
chr2	44400001	44560000	A.1.2.2.1.1.2.1.2.1	0.792670157068063	.	44400001	44560000	#FF4848	1	0.875
chr2	44560001	44920000	A.1.2.2.1.2.2.1.2.2	0.767539267015707	.	44560001	44920000	#FF4848	1	0.875
chr2	44920001	45280000	A.2.1.1.1.2.2.2.2.2.1	0.692146596858639	.	44920001	45280000	#FF9191	1	0.75
chr2	45280001	45400000	A.2.1.2.2.2.2.1	0.6	.	45280001	45400000	#FF9191	1	0.75
chr2	45400001	45800000	A.2.1.1.1.2.1.2.2.2	0.70261780104712	.	45400001	45800000	#FF9191	1	0.75
chr2	45800001	46160000	A.1.1.2.2.1.1.1.2.2.2.1	0.92565445026178	.	45800001	46160000	#FF0000	1	1
chr2	46160001	46440000	A.1.2.1.1.1.2.2.1.1	0.876439790575916	.	46160001	46440000	#FF4848	1	0.875
chr2	46440001	46720000	A.1.1.2.2.1.1.1.1	0.930890052356021	.	46440001	46720000	#FF0000	1	1
chr2	46720001	47120000	A.1.1.1.1.2.2.2	0.989528795811518	.	46720001	47120000	#FF0000	1	1
chr2	47120001	47640000	A.1.1.1.2.2.1.2.1.1.2	0.971727748691099	.	47120001	47640000	#FF0000	1	1
chr2	47640001	47920000	A.2.1.2.1.1.1.2.2.1	0.649214659685864	.	47640001	47920000	#FF9191	1	0.75
chr2	47920001	48120000	A.2.1.1.2.2.1.1.1.2.1	0.672251308900524	.	47920001	48120000	#FF9191	1	0.75
chr2	48120001	48280000	A.2.2.2.2.1.1.1.2.1	0.515183246073298	.	48120001	48280000	#FFDADA	1	0.625
chr2	48280001	48480000	A.2.2.1.2.2.2.1.1	0.546596858638743	.	48280001	48480000	#FFDADA	1	0.625
chr2	48480001	48800000	A.2.1.2.1.2.1.2.1.1	0.637696335078534	.	48480001	48800000	#FF9191	1	0.75
chr2	48800001	49000000	B.1.1.2.1.2.1.1.2.2	0.414659685863874	.	48800001	49000000	#DADAFF	1	0.5
chr2	49000001	49360000	B.2.1.2.2.1.2.1.1	0.151832460732984	.	49000001	49360000	#4848FF	1	0.25
chr2	49360001	49480000	B.2.1.2.2.2.1.1.2.1.1	0.138219895287958	.	49360001	49480000	#4848FF	1	0.25
chr2	49480001	49560000	B.2.1.2.1.1.2.2.2.2	0.171727748691099	.	49480001	49560000	#4848FF	1	0.25
chr2	49560001	49680000	B.2.1.2.1.1.2.2.1	0.173821989528796	.	49560001	49680000	#4848FF	1	0.25
chr2	49680001	49880000	B.2.2.1.2.1.2.1.1.1.2	0.0806282722513089	.	49680001	49880000	#0000FF	1	0.125
chr2	49880001	50080000	B.2.2.1.2.1.2.2.1.2.1.1	0.0732984293193717	.	49880001	50080000	#0000FF	1	0.125
chr2	50080001	50440000	B.2.2.1.2.2.1.1.1.1	0.0617801047120419	.	50080001	50440000	#0000FF	1	0.125
chr2	50440001	50760000	B.2.2.1.2.2.1.2.2.1	0.0460732984293194	.	50440001	50760000	#0000FF	1	0.125
chr2	50760001	50840000	B.2.1.2.1.1.1.2.1.1.2.1.2	0.182198952879581	.	50760001	50840000	#4848FF	1	0.25
chr2	50840001	51040000	B.2.1.2.2.2.1.1.2.1.2.2	0.136125654450262	.	50840001	51040000	#4848FF	1	0.25
chr2	51040001	51640000	B.2.2.2.2.1.1.1.1	0.0104712041884817	.	51040001	51640000	#0000FF	1	0.125
chr2	51640001	51760000	B.2.2.1.2.1.2.2.2.1.2	0.0670157068062827	.	51640001	51760000	#0000FF	1	0.125
chr2	51760001	51880000	B.2.1.2.2.2.2.1.2.2.1	0.127748691099476	.	51760001	51880000	#4848FF	1	0.25
chr2	51880001	52040000	B.2.1.2.2.2.1.1.1.1.2.2.2	0.140314136125654	.	51880001	52040000	#4848FF	1	0.25
chr2	52040001	52320000	B.2.2.1.2.1.2.2.2.2.2	0.06282722513089	.	52040001	52320000	#0000FF	1	0.125
chr2	52320001	52480000	B.2.1.2.2.1.2.2.2	0.144502617801047	.	52320001	52480000	#4848FF	1	0.25
chr2	52480001	52600000	B.2.2.1.2.1.2.2.2.1.1	0.0680628272251309	.	52480001	52600000	#0000FF	1	0.125
chr2	52600001	52720000	B.2.1.2.2.2.1.1.1.1.2.2.1	0.141361256544503	.	52600001	52720000	#4848FF	1	0.25
chr2	52720001	52880000	B.2.1.2.2.1.2.1.2.2.1.1	0.149738219895288	.	52720001	52880000	#4848FF	1	0.25
chr2	52880001	53040000	B.2.2.1.2.1.2.2.1.2.2.2	0.0691099476439791	.	52880001	53040000	#0000FF	1	0.125
chr2	53040001	53240000	B.2.2.2.1.2.1.2.2	0.0209424083769634	.	53040001	53240000	#0000FF	1	0.125
chr2	53240001	53600000	B.2.2.1.2.1.2.2.1.2.2.1.2	0.0701570680628272	.	53240001	53600000	#0000FF	1	0.125
chr2	53600001	54000000	B.1.2.2.1.2.2.1.1.1.1	0.336125654450262	.	53600001	54000000	#9191FF	1	0.375
chr2	54000001	54560000	A.1.1.2.2.1.2.1.1.2.1.1	0.917277486910995	.	54000001	54560000	#FF0000	1	1
chr2	54560001	54640000	A.1.2.2.1.1.2.2.1.2.1.2	0.78848167539267	.	54560001	54640000	#FF4848	1	0.875
chr2	54640001	54960000	A.1.1.1.1.2.1.1.2	0.994764397905759	.	54640001	54960000	#FF0000	1	1
chr2	54960001	55240000	A.1.1.1.2.2.1.2.2.1	0.968586387434555	.	54960001	55240000	#FF0000	1	1
chr2	55240001	55520000	A.1.1.1.2.2.1.1.1	0.975916230366492	.	55240001	55520000	#FF0000	1	1
chr2	55520001	55600000	A.2.1.2.1.1.1.1.1	0.653403141361257	.	55520001	55600000	#FF9191	1	0.75
chr2	55600001	55880000	A.1.2.1.2.1.2.1.1.1	0.830366492146597	.	55600001	55880000	#FF4848	1	0.875
chr2	55880001	56080000	B.1.1.1.1.2.1.2.2.2	0.467015706806283	.	55880001	56080000	#DADAFF	1	0.5
chr2	56080001	56240000	B.1.1.1.1.1.2.1.1.2	0.484816753926702	.	56080001	56240000	#DADAFF	1	0.5
chr2	56240001	56720000	B.2.2.1.2.2.1.1.2.1.2.2.1.1	0.0554973821989529	.	56240001	56720000	#0000FF	1	0.125
chr2	56720001	56920000	B.2.2.1.2.2.1.1.2.2.1	0.0523560209424084	.	56720001	56920000	#0000FF	1	0.125
chr2	56920001	57200000	B.2.2.1.2.1.2.2.2.2.1.2.2	0.0638743455497382	.	56920001	57200000	#0000FF	1	0.125
chr2	57200001	57760000	B.2.2.1.2.2.1.2.1.2.2.1	0.0481675392670157	.	57200001	57760000	#0000FF	1	0.125
chr2	57760001	58280000	B.2.1.2.2.1.1.1.2	0.153926701570681	.	57760001	58280000	#4848FF	1	0.25
chr2	58280001	58480000	A.2.2.2.2.2.2.1	0.49738219895288	.	58280001	58480000	#FFDADA	1	0.625
chr2	58480001	58640000	B.1.2.1.2.2.1.2.2	0.352879581151832	.	58480001	58640000	#9191FF	1	0.375
chr2	58640001	59000000	B.2.1.2.2.1.1.2	0.152879581151832	.	58640001	59000000	#4848FF	1	0.25
chr2	59000001	59160000	B.2.1.2.2.2.1.1.1.1.2.1	0.142408376963351	.	59000001	59160000	#4848FF	1	0.25
chr2	59160001	59440000	B.2.1.2.1.2.1.2.1.2.1	0.167539267015707	.	59160001	59440000	#4848FF	1	0.25
chr2	59440001	59600000	B.1.2.1.2.2.1.1.1.2.1	0.358115183246073	.	59440001	59600000	#9191FF	1	0.375
chr2	59600001	59840000	B.2.1.2.1.1.2.1	0.174869109947644	.	59600001	59840000	#4848FF	1	0.25
chr2	59840001	60440000	B.2.1.2.1.2.1.1	0.170680628272251	.	59840001	60440000	#4848FF	1	0.25
chr2	60440001	60640000	B.1.2.1.2.2.1.1.1.2.2	0.357068062827225	.	60440001	60640000	#9191FF	1	0.375
chr2	60640001	60960000	A.2.2.2.2.2.2.2.1.2	0.495287958115183	.	60640001	60960000	#FFDADA	1	0.625
chr2	60960001	61320000	A.1.2.1.2.1.2.1.1.2	0.829319371727749	.	60960001	61320000	#FF4848	1	0.875
chr2	61320001	61600000	A.1.1.1.2.1.2.1.1.1.1	0.983246073298429	.	61320001	61600000	#FF0000	1	1
chr2	61600001	61760000	A.1.1.1.2.1.2.1.1.1.2	0.982198952879581	.	61600001	61760000	#FF0000	1	1
chr2	61760001	61880000	A.2.1.1.2.1.1.2.1	0.684816753926702	.	61760001	61880000	#FF9191	1	0.75
chr2	61880001	62080000	A.1.2.1.1.1.1.1.1.1.2	0.891099476439791	.	61880001	62080000	#FF4848	1	0.875
chr2	62080001	62240000	A.1.2.1.1.1.2.2.2.1.1	0.873298429319372	.	62080001	62240000	#FF4848	1	0.875
chr2	62240001	62640000	A.1.1.2.2.1.2.2.2	0.906806282722513	.	62240001	62640000	#FF0000	1	1
chr2	62640001	63040000	A.1.1.2.2.1.2.1.2.2.1	0.912041884816754	.	62640001	63040000	#FF0000	1	1
chr2	63040001	63480000	A.2.1.1.1.2.1.2.2.1	0.703664921465969	.	63040001	63480000	#FF9191	1	0.75
chr2	63480001	63720000	A.2.2.1.2.1.1.2.1	0.556020942408377	.	63480001	63720000	#FFDADA	1	0.625
chr2	63720001	64120000	A.1.1.2.2.1.2.1.2.2.2	0.910994764397906	.	63720001	64120000	#FF0000	1	1
chr2	64120001	64560000	A.1.1.2.2.1.1.1.2.1.2.1	0.928795811518325	.	64120001	64560000	#FF0000	1	1
chr2	64560001	64720000	A.1.1.2.1.1.2.2.2.1.1	0.945549738219895	.	64560001	64720000	#FF0000	1	1
chr2	64720001	65160000	A.1.1.1.2.2.1.2.1.2.2	0.969633507853403	.	64720001	65160000	#FF0000	1	1
chr2	65160001	65360000	A.1.1.1.2.1.2.1.2.1	0.979057591623037	.	65160001	65360000	#FF0000	1	1
chr2	65360001	65440000	A.1.2.2.1.1.2.1.2.2	0.791623036649215	.	65360001	65440000	#FF4848	1	0.875
chr2	65440001	65800000	A.1.1.2.1.2.2.1.2.2.2	0.934031413612565	.	65440001	65800000	#FF0000	1	1
chr2	65800001	66120000	A.2.1.2.2.2.1.1.2	0.603141361256544	.	65800001	66120000	#FF9191	1	0.75
chr2	66120001	66400000	A.2.2.2.2.1.2.1	0.510994764397906	.	66120001	66400000	#FFDADA	1	0.625
chr2	66400001	66520000	A.2.1.2.2.2.2.2.2.1.1	0.597905759162304	.	66400001	66520000	#FF9191	1	0.75
chr2	66520001	66600000	A.2.2.1.2.1.1.2.2.1	0.554973821989529	.	66520001	66600000	#FFDADA	1	0.625
chr2	66600001	66800000	A.2.1.1.2.1.2.1.1.1.2.2	0.680628272251309	.	66600001	66800000	#FF9191	1	0.75
chr2	66800001	67280000	A.2.2.1.1.1.1.1.1	0.593717277486911	.	66800001	67280000	#FFDADA	1	0.625
chr2	67280001	67560000	A.2.2.1.1.1.1.1.2	0.592670157068063	.	67280001	67560000	#FFDADA	1	0.625
chr2	67560001	67680000	A.2.1.2.2.2.2.2.2.1.2	0.596858638743455	.	67560001	67680000	#FF9191	1	0.75
chr2	67680001	68320000	A.2.2.1.1.2.2.2.2	0.559162303664921	.	67680001	68320000	#FFDADA	1	0.625
chr2	68320001	68520000	A.1.1.2.2.2.2.2.1	0.895287958115183	.	68320001	68520000	#FF0000	1	1
chr2	68520001	68680000	A.1.2.2.1.2.2.2.2.2	0.762303664921466	.	68520001	68680000	#FF4848	1	0.875
chr2	68680001	68840000	A.2.1.1.1.2.1.2.1.2	0.704712041884817	.	68680001	68840000	#FF9191	1	0.75
chr2	68840001	69200000	A.1.2.2.2.2.1.1.1	0.739267015706806	.	68840001	69200000	#FF4848	1	0.875
chr2	69200001	69600000	A.1.1.2.2.1.1.1.2.2.2.2	0.924607329842932	.	69200001	69600000	#FF0000	1	1
chr2	69600001	69880000	A.1.1.2.1.1.2.2.2.2	0.943455497382199	.	69600001	69880000	#FF0000	1	1
chr2	69880001	70080000	A.1.1.1.2.1.1.2.1.2.1	0.986387434554974	.	69880001	70080000	#FF0000	1	1
chr2	70080001	70520000	A.1.1.1.2.1.2.1.1.2.2	0.980104712041885	.	70080001	70520000	#FF0000	1	1
chr2	70520001	70680000	A.1.2.2.1.2.2.1.1.2.1.2	0.770680628272251	.	70520001	70680000	#FF4848	1	0.875
chr2	70680001	71040000	A.2.1.1.1.2.1.2.1.1	0.705759162303665	.	70680001	71040000	#FF9191	1	0.75
chr2	71040001	71200000	A.1.2.2.1.1.1.2.1.1	0.801047120418848	.	71040001	71200000	#FF4848	1	0.875
chr2	71200001	71480000	A.1.2.1.1.1.1.1.2.2.1	0.884816753926702	.	71200001	71480000	#FF4848	1	0.875
chr2	71480001	71720000	A.1.1.2.2.1.1.1.2.2.1	0.926701570680628	.	71480001	71720000	#FF0000	1	1
chr2	71720001	71880000	A.1.2.2.1.1.1.1.1.2.1	0.804188481675393	.	71720001	71880000	#FF4848	1	0.875
chr2	71880001	72200000	A.1.2.1.1.1.2.1.2.2.1	0.878534031413613	.	71880001	72200000	#FF4848	1	0.875
chr2	72200001	72400000	A.1.2.2.1.2.2.2.2.1.2	0.763350785340314	.	72200001	72400000	#FF4848	1	0.875
chr2	72400001	72600000	A.1.2.2.1.2.2.1.1.2.1.1	0.7717277486911	.	72400001	72600000	#FF4848	1	0.875
chr2	72600001	72760000	A.1.2.2.1.1.1.2.2.1	0.796858638743456	.	72600001	72760000	#FF4848	1	0.875
chr2	72760001	73160000	A.1.1.2.2.1.1.2.1.2	0.922513089005236	.	72760001	73160000	#FF0000	1	1
chr2	73160001	73480000	A.1.1.2.2.1.2.1.1.1.1.2	0.919371727748691	.	73160001	73480000	#FF0000	1	1
chr2	73480001	73680000	A.1.2.2.1.2.2.2.2.1.1	0.764397905759162	.	73480001	73680000	#FF4848	1	0.875
chr2	73680001	73960000	A.1.2.2.1.2.2.1.1.2.2	0.769633507853403	.	73680001	73960000	#FF4848	1	0.875
chr2	73960001	74120000	A.1.2.1.1.1.1.1.2.2.2	0.883769633507853	.	73960001	74120000	#FF4848	1	0.875
chr2	74120001	74200000	A.1.2.2.1.2.2.2.1.2	0.76544502617801	.	74120001	74200000	#FF4848	1	0.875
chr2	74200001	74400000	A.1.1.2.1.1.1.1.1.2	0.954973821989529	.	74200001	74400000	#FF0000	1	1
chr2	74400001	74720000	A.1.1.2.2.1.2.1.1.2.1.2	0.916230366492147	.	74400001	74720000	#FF0000	1	1
chr2	74720001	74840000	A.1.2.2.1.2.1.2.2.2.2.1	0.77696335078534	.	74720001	74840000	#FF4848	1	0.875
chr2	74840001	75120000	A.2.2.2.2.2.1.1.1.1.1	0.507853403141361	.	74840001	75120000	#FFDADA	1	0.625
chr2	75120001	75960000	B.1.2.2.1.2.2.1.1.1.2	0.335078534031414	.	75120001	75960000	#9191FF	1	0.375
chr2	75960001	76120000	B.2.1.2.2.2.1.1.2.2	0.135078534031414	.	75960001	76120000	#4848FF	1	0.25
chr2	76120001	76360000	B.2.2.1.2.1.2.2.1.2.1.2	0.0722513089005236	.	76120001	76360000	#0000FF	1	0.125
chr2	76360001	76480000	B.2.1.2.2.2.1.1.2.1.2.1	0.13717277486911	.	76360001	76480000	#4848FF	1	0.25
chr2	76480001	76560000	B.2.1.2.1.1.1.2.1.1.2.1.1	0.183246073298429	.	76480001	76560000	#4848FF	1	0.25
chr2	76560001	76920000	B.2.2.2.1.2.1.1.1.1	0.0282722513089005	.	76560001	76920000	#0000FF	1	0.125
chr2	76920001	77120000	B.2.2.1.2.1.2.1.2	0.0785340314136126	.	76920001	77120000	#0000FF	1	0.125
chr2	77120001	77480000	B.2.2.1.2.2.1.1.2.1.2.2.2	0.0534031413612565	.	77120001	77480000	#0000FF	1	0.125
chr2	77480001	77680000	B.2.2.1.2.1.2.2.2.2.1.2.1	0.0649214659685864	.	77480001	77680000	#0000FF	1	0.125
chr2	77680001	77880000	B.2.1.2.2.2.1.2.2	0.132984293193717	.	77680001	77880000	#4848FF	1	0.25
chr2	77880001	78080000	B.2.1.2.2.2.2.1.1.1	0.131937172774869	.	77880001	78080000	#4848FF	1	0.25
chr2	78080001	78280000	B.2.2.1.2.2.2.1.1.2.1	0.0408376963350785	.	78080001	78280000	#0000FF	1	0.125
chr2	78280001	78400000	B.2.2.1.2.2.2.2.2	0.0356020942408377	.	78280001	78400000	#0000FF	1	0.125
chr2	78400001	78880000	B.2.2.2.2.1.1.2	0.00732984293193717	.	78400001	78880000	#0000FF	1	0.125
chr2	78880001	79280000	B.2.2.1.2.2.1.1.2.1.1	0.0596858638743456	.	78880001	79280000	#0000FF	1	0.125
chr2	79280001	79440000	B.2.1.2.1.2.1.2.2.2	0.164397905759162	.	79280001	79440000	#4848FF	1	0.25
chr2	79440001	79560000	B.2.1.2.2.2.1.1.1.2	0.139267015706806	.	79440001	79560000	#4848FF	1	0.25
chr2	79560001	80160000	B.2.2.1.2.2.1.2.2.2.2	0.043979057591623	.	79560001	80160000	#0000FF	1	0.125
chr2	80160001	80480000	B.2.2.2.1.2.1.2.1.2.2.2	0.0219895287958115	.	80160001	80480000	#0000FF	1	0.125
chr2	80480001	80680000	B.2.2.1.2.2.1.1.2.2.2	0.0513089005235602	.	80480001	80680000	#0000FF	1	0.125
chr2	80680001	80960000	B.2.2.2.1.2.1.2.1.2.2.1	0.0230366492146597	.	80680001	80960000	#0000FF	1	0.125
chr2	80960001	81120000	B.2.2.1.2.2.2.1.2.2	0.037696335078534	.	80960001	81120000	#0000FF	1	0.125
chr2	81120001	81240000	B.2.2.1.2.1.1.2.2	0.0827225130890052	.	81120001	81240000	#0000FF	1	0.125
chr2	81240001	81400000	B.2.2.1.2.2.2.1.2.1	0.0387434554973822	.	81240001	81400000	#0000FF	1	0.125
chr2	81400001	81480000	B.2.1.2.1.1.2.2.2.1	0.172774869109948	.	81400001	81480000	#4848FF	1	0.25
chr2	81480001	81600000	B.2.1.2.2.2.2.1.1.2.2	0.129842931937173	.	81480001	81600000	#4848FF	1	0.25
chr2	81600001	81960000	B.2.2.1.2.1.2.2.1.1.2	0.0743455497382199	.	81600001	81960000	#0000FF	1	0.125
chr2	81960001	82160000	B.2.1.2.1.2.2.2.1.2.2	0.159162303664921	.	81960001	82160000	#4848FF	1	0.25
chr2	82160001	82240000	B.2.2.1.2.1.1.2.1	0.0837696335078534	.	82160001	82240000	#0000FF	1	0.125
chr2	82240001	82560000	B.2.2.1.2.1.1.1.1.1	0.0879581151832461	.	82240001	82560000	#0000FF	1	0.125
chr2	82560001	82680000	B.2.1.2.2.2.2.1.2.1	0.128795811518325	.	82560001	82680000	#4848FF	1	0.25
chr2	82680001	82840000	B.2.1.2.2.2.2.1.2.2.2	0.126701570680628	.	82680001	82840000	#4848FF	1	0.25
chr2	82840001	83280000	B.2.2.2.1.2.1.2.1.2.1	0.0240837696335079	.	82840001	83280000	#0000FF	1	0.125
chr2	83280001	83720000	B.2.2.2.1.2.1.1.1.2	0.0272251308900524	.	83280001	83720000	#0000FF	1	0.125
chr2	83720001	84120000	B.2.2.1.2.2.1.2.1.2.2.2	0.0471204188481675	.	83720001	84120000	#0000FF	1	0.125
chr2	84120001	84480000	B.2.2.1.2.2.1.2.1.1	0.050261780104712	.	84120001	84480000	#0000FF	1	0.125
chr2	84480001	84640000	B.2.1.2.1.1.1.1.2.1	0.186387434554974	.	84480001	84640000	#4848FF	1	0.25
chr2	84640001	84760000	B.1.1.1.1.1.2.2.1.2	0.477486910994764	.	84640001	84760000	#DADAFF	1	0.5
chr2	84760001	85120000	B.2.1.2.1.2.1.2.2.1	0.16544502617801	.	84760001	85120000	#4848FF	1	0.25
chr2	85120001	85280000	A.2.1.1.2.2.1.2.1.1	0.667015706806283	.	85120001	85280000	#FF9191	1	0.75
chr2	85280001	85560000	A.1.2.2.1.2.1.2.2.1.2	0.779057591623037	.	85280001	85560000	#FF4848	1	0.875
chr2	85560001	85960000	A.1.1.1.1.2.2.1.1.2	0.991623036649215	.	85560001	85960000	#FF0000	1	1
chr2	85960001	86120000	A.1.1.1.2.1.1.2.1.1	0.987434554973822	.	85960001	86120000	#FF0000	1	1
chr2	86120001	86440000	A.1.1.1.1.2.1.1.1	0.995811518324607	.	86120001	86440000	#FF0000	1	1
chr2	86440001	86840000	A.1.1.1.2.2.1.2.1.1.1.2	0.972774869109948	.	86440001	86840000	#FF0000	1	1
chr2	86840001	87160000	A.1.2.2.1.2.1.1.1.2.2	0.783246073298429	.	86840001	87160000	#FF4848	1	0.875
chr2	87280001	87360000	A.1.2.2.1.2.1.1.1.2.2	0.783246073298429	.	87280001	87360000	#FF4848	1	0.875
chr2	87400001	87520000	A.1.2.2.1.2.1.1.1.2.2	0.783246073298429	.	87400001	87520000	#FF4848	1	0.875
chr2	87760001	87880000	A.1.2.2.1.2.1.1.1.2.2	0.783246073298429	.	87760001	87880000	#FF4848	1	0.875
chr2	87920001	88000000	B.1.1.2.1.1.2.2.1	0.420942408376963	.	87920001	88000000	#DADAFF	1	0.5
chr2	88160001	88840000	B.1.1.2.1.1.2.2.1	0.420942408376963	.	88160001	88840000	#DADAFF	1	0.5
chr2	88840001	89000000	A.2.2.1.2.2.2.1.2	0.545549738219895	.	88840001	89000000	#FFDADA	1	0.625
chr2	89000001	89640000	B.2.1.2.2.1.1.1.1	0.154973821989529	.	89000001	89640000	#4848FF	1	0.25
chr2	89880001	89920000	B.2.1.2.2.1.1.1.1	0.154973821989529	.	89880001	89920000	#4848FF	1	0.25
chr2	89920001	90040000	B.1.2.2.1.1.2.1	0.346596858638743	.	89920001	90040000	#9191FF	1	0.375
chr2	90040001	90160000	B.2.1.2.1.1.1.2.1.2	0.179057591623037	.	90040001	90160000	#4848FF	1	0.25
chr2	90200001	90280000	B.2.1.2.1.1.1.2.1.2	0.179057591623037	.	90200001	90280000	#4848FF	1	0.25
chr2	90400001	90440000	B.2.1.2.1.1.1.2.1.2	0.179057591623037	.	90400001	90440000	#4848FF	1	0.25
chr2	90440001	90480000	B.2.1.2.1.2.1.2.1.2.2	0.166492146596859	.	90440001	90480000	#4848FF	1	0.25
chr2	91640001	91720000	B.2.1.2.1.2.1.2.1.2.2	0.166492146596859	.	91640001	91720000	#4848FF	1	0.25
chr2	91760001	91960000	B.2.1.2.1.2.1.2.1.2.2	0.166492146596859	.	91760001	91960000	#4848FF	1	0.25
chr2	91960001	92000000	B.1.1.2.2.2.2	0.391623036649215	.	91960001	92000000	#DADAFF	1	0.5
chr2	92040001	92120000	B.1.1.2.2.2.2	0.391623036649215	.	92040001	92120000	#DADAFF	1	0.5
chr2	92120001	92200000	B.1.2.2.1.2.1.1.1	0.344502617801047	.	92120001	92200000	#9191FF	1	0.375
chr2	92240001	92360000	B.1.2.2.1.2.1.1.1	0.344502617801047	.	92240001	92360000	#9191FF	1	0.375
chr2	95320001	95440000	B.1.2.1.2.2.2	0.351832460732984	.	95320001	95440000	#9191FF	1	0.375
chr2	95440001	96000000	B.1.1.2.1.1.1.2.2.1	0.424083769633508	.	95440001	96000000	#DADAFF	1	0.5
chr2	96000001	96080000	A.2.2.2.2.1.1.2.2	0.512041884816754	.	96000001	96080000	#FFDADA	1	0.625
chr2	96120001	96160000	A.2.2.2.2.1.1.2.2	0.512041884816754	.	96120001	96160000	#FFDADA	1	0.625
chr2	96160001	96280000	A.2.2.2.2.2.1.1.2.2	0.50261780104712	.	96160001	96280000	#FFDADA	1	0.625
chr2	96320001	96400000	A.2.2.2.2.2.1.1.2.2	0.50261780104712	.	96320001	96400000	#FFDADA	1	0.625
chr2	96400001	96560000	A.2.2.1.2.1.1.2.2.2	0.553926701570681	.	96400001	96560000	#FFDADA	1	0.625
chr2	96560001	96680000	A.1.1.2.2.1.2.1.1.1.2	0.918324607329843	.	96560001	96680000	#FF0000	1	1
chr2	96720001	97120000	A.1.1.2.2.1.2.1.1.1.2	0.918324607329843	.	96720001	97120000	#FF0000	1	1
chr2	97120001	97520000	A.1.1.1.2.2.1.2.2.2.1	0.967539267015707	.	97120001	97520000	#FF0000	1	1
chr2	97560001	97720000	A.1.1.1.2.2.1.2.2.2.1	0.967539267015707	.	97560001	97720000	#FF0000	1	1
chr2	97720001	97840000	A.2.1.2.2.2.2.2.2.2.1	0.595811518324607	.	97720001	97840000	#FF9191	1	0.75
chr2	97840001	97880000	A.1.1.2.2.1.1.2.1.1	0.923560209424084	.	97840001	97880000	#FF0000	1	1
chr2	98000001	98040000	A.1.1.2.2.1.1.2.1.1	0.923560209424084	.	98000001	98040000	#FF0000	1	1
chr2	98120001	98200000	A.1.1.2.2.1.1.2.1.1	0.923560209424084	.	98120001	98200000	#FF0000	1	1
chr2	98240001	98800000	A.1.1.2.2.1.1.2.1.1	0.923560209424084	.	98240001	98800000	#FF0000	1	1
chr2	98800001	99200000	A.1.2.1.1.1.2.1.1.2	0.880628272251309	.	98800001	99200000	#FF4848	1	0.875
chr2	99200001	99280000	A.2.1.1.2.1.2.1.1.1.1	0.682722513089005	.	99200001	99280000	#FF9191	1	0.75
chr2	99280001	99480000	A.1.2.2.1.2.2.2.1.1	0.766492146596859	.	99280001	99480000	#FF4848	1	0.875
chr2	99480001	99560000	A.2.1.1.1.2.1.1.1.2	0.710994764397906	.	99480001	99560000	#FF9191	1	0.75
chr2	99560001	99720000	A.2.1.1.2.1.2.1.1.2	0.679581151832461	.	99560001	99720000	#FF9191	1	0.75
chr2	99720001	99880000	A.1.2.1.1.1.1.2	0.882722513089005	.	99720001	99880000	#FF4848	1	0.875
chr2	99880001	100120000	A.1.1.1.2.2.1.2.1.1.1.1	0.973821989528796	.	99880001	100120000	#FF0000	1	1
chr2	100160001	100360000	A.1.1.1.2.2.1.2.1.1.1.1	0.973821989528796	.	100160001	100360000	#FF0000	1	1
chr2	100360001	100680000	A.2.1.1.2.2.1.1.2.1.2	0.669109947643979	.	100360001	100680000	#FF9191	1	0.75
chr2	100680001	100760000	A.2.1.1.2.1.2.1.2.1.1	0.678534031413613	.	100680001	100760000	#FF9191	1	0.75
chr2	100760001	100840000	A.2.1.1.2.1.2.1.1.1.2.1	0.681675392670157	.	100760001	100840000	#FF9191	1	0.75
chr2	100840001	101240000	A.1.2.1.1.2.1.2.1.1.2.2	0.856544502617801	.	100840001	101240000	#FF4848	1	0.875
chr2	101240001	101640000	A.1.1.2.2.1.1.1.2.1.2.2	0.927748691099476	.	101240001	101640000	#FF0000	1	1
chr2	101640001	101840000	A.1.2.1.1.1.2.2.1.2.1	0.875392670157068	.	101640001	101840000	#FF4848	1	0.875
chr2	101840001	102160000	A.1.2.2.1.2.1.1.1.2.1	0.784293193717277	.	101840001	102160000	#FF4848	1	0.875
chr2	102160001	102480000	A.1.2.1.2.1.2.2.2.1	0.826178010471204	.	102160001	102480000	#FF4848	1	0.875
chr2	102480001	102680000	A.1.2.2.1.2.1.2.2.2.2.2	0.775916230366492	.	102480001	102680000	#FF4848	1	0.875
chr2	102680001	102920000	A.1.2.1.2.1.2.2.2.2	0.825130890052356	.	102680001	102920000	#FF4848	1	0.875
chr2	102920001	103080000	B.1.1.1.1.1.1.2.2.2	0.486910994764398	.	102920001	103080000	#DADAFF	1	0.5
chr2	103080001	103440000	B.2.1.1.1.1.1.1.2	0.287958115183246	.	103080001	103440000	#4848FF	1	0.25
chr2	103440001	103640000	B.2.2.1.2.2.2.1.1.1.1	0.0429319371727749	.	103440001	103640000	#0000FF	1	0.125
chr2	103640001	104040000	B.2.2.2.2.2.2.1.1	0.0031413612565445	.	103640001	104040000	#0000FF	1	0.125
chr2	104040001	104200000	B.2.2.1.1.2.2.1.1	0.0963350785340314	.	104040001	104200000	#0000FF	1	0.125
chr2	104200001	104400000	B.2.2.1.2.2.2.1.1.2.2	0.0397905759162304	.	104200001	104400000	#0000FF	1	0.125
chr2	104400001	104520000	B.2.2.1.1.2.2.1.2.2	0.0921465968586387	.	104400001	104520000	#0000FF	1	0.125
chr2	104520001	104680000	B.2.2.2.1.2.2.2.2.2	0.0115183246073298	.	104520001	104680000	#0000FF	1	0.125
chr2	104680001	104840000	B.2.2.1.2.1.1.1.2.1	0.0858638743455497	.	104680001	104840000	#0000FF	1	0.125
chr2	104840001	104960000	B.2.1.2.2.2.2.2	0.12565445026178	.	104840001	104960000	#4848FF	1	0.25
chr2	104960001	105120000	B.2.2.1.2.1.1.1.1.2	0.0869109947643979	.	104960001	105120000	#0000FF	1	0.125
chr2	105120001	105200000	B.2.1.2.2.2.2.1.1.2.1	0.130890052356021	.	105120001	105200000	#4848FF	1	0.25
chr2	105200001	105360000	B.2.1.1.2.2.2.1.1.2.2	0.194764397905759	.	105200001	105360000	#4848FF	1	0.25
chr2	105360001	105640000	B.2.1.2.2.1.2.2.1	0.145549738219895	.	105360001	105640000	#4848FF	1	0.25
chr2	105640001	105920000	B.1.1.2.1.1.1.1.1.1	0.433507853403141	.	105640001	105920000	#DADAFF	1	0.5
chr2	105920001	106160000	A.2.1.2.1.2.1.2.2.2	0.63455497382199	.	105920001	106160000	#FF9191	1	0.75
chr2	106160001	106320000	A.2.2.2.2.2.1.1.1.2.1	0.505759162303665	.	106160001	106320000	#FFDADA	1	0.625
chr2	106320001	106520000	A.2.2.1.2.2.2.2.2	0.543455497382199	.	106320001	106520000	#FFDADA	1	0.625
chr2	106520001	106920000	B.1.1.2.1.1.1.1.2.2.2.1	0.427225130890052	.	106520001	106920000	#DADAFF	1	0.5
chr2	106920001	107000000	B.1.2.1.2.1.2.2.1.2	0.362303664921466	.	106920001	107000000	#9191FF	1	0.375
chr2	107080001	107200000	B.1.2.1.2.1.2.2.1.2	0.362303664921466	.	107080001	107200000	#9191FF	1	0.375
chr2	107200001	107640000	B.2.2.2.1.2.1.1.2	0.0261780104712042	.	107200001	107640000	#0000FF	1	0.125
chr2	107640001	107760000	B.2.1.1.2.2.2.1.1.2.1	0.195811518324607	.	107640001	107760000	#4848FF	1	0.25
chr2	107760001	108440000	B.2.2.2.2.1.2	0.00628272251308901	.	107760001	108440000	#0000FF	1	0.125
chr2	108520001	108640000	B.2.1.1.2.2.1.2.2.2	0.197905759162304	.	108520001	108640000	#4848FF	1	0.25
chr2	108640001	109080000	B.2.1.1.2.1.1.2.1.2.1.1.1	0.236649214659686	.	108640001	109080000	#4848FF	1	0.25
chr2	109080001	109280000	A.1.2.2.1.2.1.1.1.1	0.785340314136126	.	109080001	109280000	#FF4848	1	0.875
chr2	109280001	109360000	A.2.1.2.1.1.2.2.1	0.646073298429319	.	109280001	109360000	#FF9191	1	0.75
chr2	109360001	109640000	A.2.1.1.2.2.1.1.1.1.2	0.673298429319372	.	109360001	109640000	#FF9191	1	0.75
chr2	109640001	109880000	A.1.1.2.2.1.2.1.1.1.1.1	0.920418848167539	.	109640001	109880000	#FF0000	1	1
chr2	109880001	110120000	A.1.1.1.2.2.2.1.1.1	0.96544502617801	.	109880001	110120000	#FF0000	1	1
chr2	110240001	110520000	A.1.1.1.2.2.2.1.1.1	0.96544502617801	.	110240001	110520000	#FF0000	1	1
chr2	110840001	111000000	A.1.1.2.2.2.2.1.1.2	0.898429319371728	.	110840001	111000000	#FF0000	1	1
chr2	111360001	111600000	A.1.1.2.2.2.2.1.1.2	0.898429319371728	.	111360001	111600000	#FF0000	1	1
chr2	111600001	111720000	A.2.1.2.2.2.2.2.2.2.2	0.594764397905759	.	111600001	111720000	#FF9191	1	0.75
chr2	111720001	112160000	A.1.2.1.1.1.2.1.2.2.2	0.877486910994764	.	111720001	112160000	#FF4848	1	0.875
chr2	112160001	112440000	A.1.2.1.1.2.1.2.2.2	0.847120418848168	.	112160001	112440000	#FF4848	1	0.875
chr2	112440001	112560000	A.1.2.1.1.1.1.1.2.1.2	0.88586387434555	.	112440001	112560000	#FF4848	1	0.875
chr2	112600001	112640000	A.1.2.1.1.1.1.1.2.1.2	0.88586387434555	.	112600001	112640000	#FF4848	1	0.875
chr2	112640001	112880000	A.1.1.1.2.2.1.2.1.2.1	0.970680628272251	.	112640001	112880000	#FF0000	1	1
chr2	112880001	113040000	A.1.2.1.1.1.1.1.2.1.1	0.886910994764398	.	112880001	113040000	#FF4848	1	0.875
chr2	113040001	113120000	A.1.1.2.2.2.2.2.2.1	0.894240837696335	.	113040001	113120000	#FF0000	1	1
chr2	113160001	113280000	A.1.1.2.2.2.2.2.2.1	0.894240837696335	.	113160001	113280000	#FF0000	1	1
chr2	113280001	113400000	A.1.1.2.1.2.1.2	0.940314136125654	.	113280001	113400000	#FF0000	1	1
chr2	113400001	113680000	A.1.2.1.2.2.2.1.1.1.2	0.814659685863874	.	113400001	113680000	#FF4848	1	0.875
chr2	113680001	113920000	A.1.2.2.1.2.2.1.2.1	0.768586387434555	.	113680001	113920000	#FF4848	1	0.875
chr2	113920001	114280000	A.1.2.2.2.2.1.1.2.1	0.738219895287958	.	113920001	114280000	#FF4848	1	0.875
chr2	114280001	114720000	A.1.2.1.2.1.1.2.1.1.2	0.83455497382199	.	114280001	114720000	#FF4848	1	0.875
chr2	114720001	115120000	B.1.1.2.1.1.1.2.1	0.425130890052356	.	114720001	115120000	#DADAFF	1	0.5
chr2	115120001	115360000	B.1.1.1.1.1.2.1.1.1	0.48586387434555	.	115120001	115360000	#DADAFF	1	0.5
chr2	115360001	115560000	B.2.1.1.2.1.1.2.1.2.2.2	0.232460732984293	.	115360001	115560000	#4848FF	1	0.25
chr2	115560001	115880000	B.2.2.1.1.2.1.2.1.2.2.1	0.101570680628272	.	115560001	115880000	#0000FF	1	0.125
chr2	115880001	116160000	B.1.2.2.1.2.1.1.2	0.343455497382199	.	115880001	116160000	#9191FF	1	0.375
chr2	116160001	116360000	B.1.1.2.1.1.1.1.2.2.2.2	0.426178010471204	.	116160001	116360000	#DADAFF	1	0.5
chr2	116360001	116720000	B.2.1.1.2.1.1.1.1.2	0.248167539267016	.	116360001	116720000	#4848FF	1	0.25
chr2	116720001	116880000	B.2.2.1.2.1.1.1.2.2	0.0848167539267016	.	116720001	116880000	#0000FF	1	0.125
chr2	116880001	117000000	B.2.1.1.1.1.2.2.1.2.2	0.26282722513089	.	116880001	117000000	#4848FF	1	0.25
chr2	117000001	117600000	B.2.2.2.2.2.2.1.2	0.00209424083769634	.	117000001	117600000	#0000FF	1	0.125
chr2	117600001	117920000	B.2.2.2.1.2.2.2.1.2	0.0136125654450262	.	117600001	117920000	#0000FF	1	0.125
chr2	117920001	118160000	B.2.2.2.1.2.2.1.2.1.1	0.018848167539267	.	117920001	118160000	#0000FF	1	0.125
chr2	118160001	118240000	B.2.1.1.2.2.2.2.1.1	0.190575916230366	.	118160001	118240000	#4848FF	1	0.25
chr2	118240001	118560000	B.2.2.1.2.2.2.1.1.1.2	0.0418848167539267	.	118240001	118560000	#0000FF	1	0.125
chr2	118560001	118960000	A.2.2.2.1.1.2.1.2.2	0.534031413612565	.	118560001	118960000	#FFDADA	1	0.625
chr2	118960001	119320000	B.2.2.1.2.2.1.2.1.2.1	0.0492146596858639	.	118960001	119320000	#0000FF	1	0.125
chr2	119320001	119400000	B.2.1.1.1.1.1.2.1.1	0.286910994764398	.	119320001	119400000	#4848FF	1	0.25
chr2	119400001	119680000	B.1.2.2.1.2.2.2.1.2	0.327748691099476	.	119400001	119680000	#9191FF	1	0.375
chr2	119680001	120160000	B.1.1.1.1.1.2.1.2.1.1	0.483769633507853	.	119680001	120160000	#DADAFF	1	0.5
chr2	120160001	120360000	A.2.1.1.2.2.2.1.1	0.659685863874346	.	120160001	120360000	#FF9191	1	0.75
chr2	120360001	120440000	A.2.2.2.2.2.1.1.2.1	0.503664921465969	.	120360001	120440000	#FFDADA	1	0.625
chr2	120440001	120880000	A.1.1.2.2.1.2.2.1.2	0.907853403141361	.	120440001	120880000	#FF0000	1	1
chr2	120880001	121000000	A.2.1.1.2.2.1.2.1.2.1	0.665968586387435	.	120880001	121000000	#FF9191	1	0.75
chr2	121000001	121080000	A.1.2.2.1.2.1.1.2	0.782198952879581	.	121000001	121080000	#FF4848	1	0.875
chr2	121080001	121200000	A.2.1.2.1.1.2.2.2.1	0.645026178010471	.	121080001	121200000	#FF9191	1	0.75
chr2	121200001	121520000	A.1.2.2.2.2.1.2.2.1	0.730890052356021	.	121200001	121520000	#FF4848	1	0.875
chr2	121520001	121600000	A.2.1.2.1.1.2.2.2.2	0.643979057591623	.	121520001	121600000	#FF9191	1	0.75
chr2	121600001	121800000	A.2.1.1.2.2.2.1.2.1.1	0.658638743455497	.	121600001	121800000	#FF9191	1	0.75
chr2	121800001	122040000	A.2.1.2.1.2.2.2.1.1	0.628272251308901	.	121800001	122040000	#FF9191	1	0.75
chr2	122040001	122520000	A.1.1.2.2.1.2.2.1.1.1	0.909947643979058	.	122040001	122520000	#FF0000	1	1
chr2	122520001	122720000	B.1.1.2.2.2.1.1.1	0.395811518324607	.	122520001	122720000	#DADAFF	1	0.5
chr2	122720001	123160000	B.2.2.1.1.2.1.2.1.2.2.2.1.2	0.0994764397905759	.	122720001	123160000	#0000FF	1	0.125
chr2	123160001	123280000	B.2.1.1.2.2.2.1.2.2.1	0.192670157068063	.	123160001	123280000	#4848FF	1	0.25
chr2	123280001	123480000	B.2.1.1.2.1.1.2.1.1.1	0.238743455497382	.	123280001	123480000	#4848FF	1	0.25
chr2	123480001	123640000	B.2.1.1.2.2.2.2.1.2	0.189528795811518	.	123480001	123640000	#4848FF	1	0.25
chr2	123640001	123840000	B.2.2.1.1.2.2.1.2.1.1.2	0.0942408376963351	.	123640001	123840000	#0000FF	1	0.125
chr2	123840001	124240000	B.2.2.1.1.2.1.2.1.2.2.2.1.1	0.100523560209424	.	123840001	124240000	#0000FF	1	0.125
chr2	124240001	124400000	B.2.1.1.2.2.2.1.2.1	0.193717277486911	.	124240001	124400000	#4848FF	1	0.25
chr2	124400001	124720000	B.2.2.2.1.2.1.2.1.1	0.025130890052356	.	124400001	124720000	#0000FF	1	0.125
chr2	124720001	124920000	B.2.1.1.2.1.2.2.2.1.2.2.1	0.210471204188482	.	124720001	124920000	#4848FF	1	0.25
chr2	124920001	125160000	B.2.2.2.1.2.2.2.1.1	0.0146596858638743	.	124920001	125160000	#0000FF	1	0.125
chr2	125160001	125240000	B.2.1.1.2.2.1.1.1	0.205235602094241	.	125160001	125240000	#4848FF	1	0.25
chr2	125240001	125440000	B.2.2.2.1.2.2.1.2.1.2.2	0.0167539267015707	.	125240001	125440000	#0000FF	1	0.125
chr2	125440001	125680000	B.2.1.1.2.2.2.1.2.2.2	0.191623036649215	.	125440001	125680000	#4848FF	1	0.25
chr2	125680001	125800000	B.2.2.1.1.2.2.2.2.1	0.0900523560209424	.	125680001	125800000	#0000FF	1	0.125
chr2	125800001	125880000	B.2.2.1.1.2.2.2.2.2	0.0890052356020942	.	125800001	125880000	#0000FF	1	0.125
chr2	125880001	126000000	B.2.2.1.1.2.2.2.1	0.0910994764397906	.	125880001	126000000	#0000FF	1	0.125
chr2	126000001	126080000	B.2.1.1.2.2.2.1.1.1	0.196858638743455	.	126000001	126080000	#4848FF	1	0.25
chr2	126080001	126200000	B.2.2.2.1.2.2.2.2.1	0.012565445026178	.	126080001	126200000	#0000FF	1	0.125
chr2	126200001	126320000	B.2.2.1.1.2.2.1.2.1.2	0.0931937172774869	.	126200001	126320000	#0000FF	1	0.125
chr2	126320001	126520000	B.2.2.2.1.2.2.1.2.1.2.1	0.0178010471204188	.	126320001	126520000	#0000FF	1	0.125
chr2	126520001	126640000	B.2.1.1.2.2.1.1.2	0.204188481675393	.	126520001	126640000	#4848FF	1	0.25
chr2	126640001	126960000	B.2.2.1.1.2.1.2.1.2.1	0.10261780104712	.	126640001	126960000	#0000FF	1	0.125
chr2	126960001	127360000	B.2.1.1.2.1.1.2.1.2.1.1.2	0.235602094240838	.	126960001	127360000	#4848FF	1	0.25
chr2	127360001	127480000	B.1.1.2.2.1.1.2.1.1	0.405235602094241	.	127360001	127480000	#DADAFF	1	0.5
chr2	127480001	127800000	B.1.2.1.2.1.2.1.2.2	0.36544502617801	.	127480001	127800000	#9191FF	1	0.375
chr2	127800001	127920000	A.2.1.2.1.1.2.1	0.647120418848168	.	127800001	127920000	#FF9191	1	0.75
chr2	127920001	128040000	A.2.2.1.1.2.1.2.1.1	0.579057591623037	.	127920001	128040000	#FFDADA	1	0.625
chr2	128040001	128480000	A.1.1.1.2.2.1.1.2	0.974869109947644	.	128040001	128480000	#FF0000	1	1
chr2	128480001	128680000	A.1.1.2.2.1.2.1.1.2.2.1	0.915183246073298	.	128480001	128680000	#FF0000	1	1
chr2	128680001	129120000	A.1.1.2.2.1.2.2.1.1.2	0.908900523560209	.	128680001	129120000	#FF0000	1	1
chr2	129120001	129320000	A.2.2.2.1.1.2.1.1.2	0.538219895287958	.	129120001	129320000	#FFDADA	1	0.625
chr2	129320001	129600000	B.1.1.1.1.1.2.1.2.2.1	0.480628272251309	.	129320001	129600000	#DADAFF	1	0.5
chr2	129600001	130320000	B.2.1.1.2.1.1.2.1.1.2	0.237696335078534	.	129600001	130320000	#4848FF	1	0.25
chr2	130320001	130800000	B.1.2.2.1.2.2.2.2	0.326701570680628	.	130320001	130800000	#9191FF	1	0.375
chr2	130840001	130880000	B.1.2.2.1.2.2.2.2	0.326701570680628	.	130840001	130880000	#9191FF	1	0.375
chr2	130880001	130960000	B.1.1.1.1.1.1.1.2.1	0.492146596858639	.	130880001	130960000	#DADAFF	1	0.5
chr2	130960001	131080000	B.1.1.2.2.2.1.1.2.1	0.394764397905759	.	130960001	131080000	#DADAFF	1	0.5
chr2	131080001	131160000	B.1.1.1.1.1.1.2.2.1	0.487958115183246	.	131080001	131160000	#DADAFF	1	0.5
chr2	131360001	131400000	B.1.1.1.1.1.1.2.2.1	0.487958115183246	.	131360001	131400000	#DADAFF	1	0.5
chr2	131480001	131800000	B.1.2.1.2.1.1.1.1	0.374869109947644	.	131480001	131800000	#9191FF	1	0.375
chr2	131800001	131920000	A.2.2.1.1.2.1.2.1.2	0.578010471204188	.	131800001	131920000	#FFDADA	1	0.625
chr2	131920001	132000000	B.1.2.2.1.1.1.1	0.350785340314136	.	131920001	132000000	#9191FF	1	0.375
chr2	132040001	132120000	B.1.2.2.1.1.1.1	0.350785340314136	.	132040001	132120000	#9191FF	1	0.375
chr2	132120001	132200000	B.1.1.2.2.2.1.1.2.2	0.393717277486911	.	132120001	132200000	#DADAFF	1	0.5
chr2	132200001	132320000	B.1.1.1.1.1.1.1.2.2	0.491099476439791	.	132200001	132320000	#DADAFF	1	0.5
chr2	132320001	132680000	B.1.1.2.2.2.1.2	0.392670157068063	.	132320001	132680000	#DADAFF	1	0.5
chr2	132680001	132760000	B.1.2.2.2.1.1.1.1	0.32565445026178	.	132680001	132760000	#9191FF	1	0.375
chr2	132800001	132840000	B.1.2.2.2.1.1.1.1	0.32565445026178	.	132800001	132840000	#9191FF	1	0.375
chr2	132840001	133440000	B.2.2.1.1.2.1.2.1.1.1	0.104712041884817	.	132840001	133440000	#0000FF	1	0.125
chr2	133440001	133720000	B.2.2.1.1.2.1.1.1.1	0.110994764397906	.	133440001	133720000	#0000FF	1	0.125
chr2	133720001	133880000	B.2.1.1.2.1.1.2.2.2.2	0.228272251308901	.	133720001	133880000	#4848FF	1	0.25
chr2	133880001	134040000	B.2.1.1.1.1.2.2.1.2.1.1.2	0.265968586387435	.	133880001	134040000	#4848FF	1	0.25
chr2	134040001	134240000	B.2.1.1.1.1.1.2.1.2	0.28586387434555	.	134040001	134240000	#4848FF	1	0.25
chr2	134240001	134400000	B.2.1.1.1.1.1.1.1.2	0.289005235602094	.	134240001	134400000	#4848FF	1	0.25
chr2	134400001	134840000	B.1.2.2.1.2.1.2.1	0.342408376963351	.	134400001	134840000	#9191FF	1	0.375
chr2	134840001	135400000	A.2.1.1.2.2.2.1.2.2	0.656544502617801	.	134840001	135400000	#FF9191	1	0.75
chr2	135400001	135720000	A.2.1.2.1.2.1.1.2.1.1	0.641884816753927	.	135400001	135720000	#FF9191	1	0.75
chr2	135720001	136040000	A.2.1.1.2.2.2.1.2.1.2	0.657591623036649	.	135720001	136040000	#FF9191	1	0.75
chr2	136040001	136160000	B.1.1.1.1.1.1.1.1	0.493193717277487	.	136040001	136160000	#DADAFF	1	0.5
chr2	136160001	136520000	A.2.1.2.1.2.1.1.1	0.642931937172775	.	136160001	136520000	#FF9191	1	0.75
chr2	136520001	136880000	A.2.1.2.1.2.1.1.2.2.1	0.63979057591623	.	136520001	136880000	#FF9191	1	0.75
chr2	136880001	137160000	A.2.1.2.1.2.1.1.2.2.2	0.638743455497382	.	136880001	137160000	#FF9191	1	0.75
chr2	137160001	137560000	B.2.2.1.1.2.1.2.1.1.2	0.103664921465969	.	137160001	137560000	#0000FF	1	0.125
chr2	137560001	137880000	B.2.2.2.1.1.2.1	0.0324607329842932	.	137560001	137880000	#0000FF	1	0.125
chr2	137880001	138040000	B.2.1.1.2.1.1.2.1.2.1.2	0.23455497382199	.	137880001	138040000	#4848FF	1	0.25
chr2	138040001	138160000	B.2.2.1.1.2.2.1.2.1.1.1	0.0952879581151832	.	138040001	138160000	#0000FF	1	0.125
chr2	138160001	138240000	B.2.1.1.2.2.2.2.2	0.18848167539267	.	138160001	138240000	#4848FF	1	0.25
chr2	138240001	138400000	B.2.2.1.1.2.1.1.1.2	0.109947643979058	.	138240001	138400000	#0000FF	1	0.125
chr2	138400001	138640000	B.2.2.1.1.2.1.1.2.1.2.1	0.107853403141361	.	138400001	138640000	#0000FF	1	0.125
chr2	138640001	138800000	B.1.2.2.1.2.1.2.2.1.1.2	0.340314136125654	.	138640001	138800000	#9191FF	1	0.375
chr2	138800001	139080000	B.1.2.2.1.2.2.2.1.1	0.328795811518325	.	138800001	139080000	#9191FF	1	0.375
chr2	139080001	139200000	B.1.2.1.1.2.1.1	0.381151832460733	.	139080001	139200000	#9191FF	1	0.375
chr2	139200001	139600000	B.1.2.1.2.1.1.1.2.2	0.372774869109948	.	139200001	139600000	#9191FF	1	0.375
chr2	139600001	139760000	B.2.1.1.2.2.1.2.1.2	0.202094240837696	.	139600001	139760000	#4848FF	1	0.25
chr2	139760001	140000000	B.2.2.2.1.2.2.1.2.2	0.0157068062827225	.	139760001	140000000	#0000FF	1	0.125
chr2	140000001	140480000	B.2.2.2.2.2.2.2	0.00104712041884817	.	140000001	140480000	#0000FF	1	0.125
chr2	140480001	140720000	B.2.2.2.1.2.2.1.1	0.0198952879581152	.	140480001	140720000	#0000FF	1	0.125
chr2	140720001	140840000	B.2.1.1.2.1.2.2.2.1.1.1	0.213612565445026	.	140720001	140840000	#4848FF	1	0.25
chr2	140840001	141000000	B.2.1.1.1.1.2.2.1.2.1.1.1	0.267015706806283	.	140840001	141000000	#4848FF	1	0.25
chr2	141000001	141160000	B.2.1.1.2.2.1.2.1.1	0.203141361256545	.	141000001	141160000	#4848FF	1	0.25
chr2	141160001	141360000	B.2.1.1.1.1.1.2.2.2.2.1.1	0.278534031413613	.	141160001	141360000	#4848FF	1	0.25
chr2	141360001	141440000	B.2.1.1.1.1.2.1.1.1	0.27434554973822	.	141360001	141440000	#4848FF	1	0.25
chr2	141440001	141640000	B.2.1.1.2.1.1.1.2.1.2.1	0.246073298429319	.	141440001	141640000	#4848FF	1	0.25
chr2	141640001	142000000	B.2.1.1.2.1.1.2.2.2.1	0.229319371727749	.	141640001	142000000	#4848FF	1	0.25
chr2	142000001	142240000	B.2.1.1.2.1.2.2.1.2.2.1.1	0.218848167539267	.	142000001	142240000	#4848FF	1	0.25
chr2	142240001	142480000	B.2.1.1.2.1.1.2.2.1.1	0.231413612565445	.	142240001	142480000	#4848FF	1	0.25
chr2	142480001	142640000	B.2.1.1.1.1.2.2.1.2.1.2.2	0.263874345549738	.	142480001	142640000	#4848FF	1	0.25
chr2	142640001	142760000	B.2.1.1.2.2.1.2.2.1.2.2	0.198952879581152	.	142640001	142760000	#4848FF	1	0.25
chr2	142760001	142960000	B.1.2.2.2.2.2.2.2.2	0.291099476439791	.	142760001	142960000	#9191FF	1	0.375
chr2	142960001	143200000	B.2.2.1.1.2.1.1.2.2	0.105759162303665	.	142960001	143200000	#0000FF	1	0.125
chr2	143200001	143480000	B.2.1.1.2.1.2.2.2.2.2.1	0.207329842931937	.	143200001	143480000	#4848FF	1	0.25
chr2	143480001	143800000	B.1.2.1.2.1.2.1.2.1	0.366492146596859	.	143480001	143800000	#9191FF	1	0.375
chr2	143800001	144080000	B.1.2.2.1.2.1.2.2.1.2	0.339267015706806	.	143800001	144080000	#9191FF	1	0.375
chr2	144080001	144320000	B.1.2.2.2.2.2.2.2.1	0.292146596858639	.	144080001	144320000	#9191FF	1	0.375
chr2	144320001	144600000	B.1.1.2.1.1.2.2.2.1	0.419895287958115	.	144320001	144600000	#DADAFF	1	0.5
chr2	144600001	144920000	A.2.2.1.2.2.1.2	0.547643979057592	.	144600001	144920000	#FFDADA	1	0.625
chr2	144920001	145080000	A.2.1.2.1.2.2.1.2.1.2	0.631413612565445	.	144920001	145080000	#FF9191	1	0.75
chr2	145080001	145280000	A.1.2.1.2.1.1.2.2	0.831413612565445	.	145080001	145280000	#FF4848	1	0.875
chr2	145280001	145480000	A.2.2.2.1.1.2.1.2.1.2	0.535078534031414	.	145280001	145480000	#FFDADA	1	0.625
chr2	145480001	145600000	B.1.1.2.2.1.1.1.2.2.1	0.407329842931937	.	145480001	145600000	#DADAFF	1	0.5
chr2	145600001	145760000	A.2.2.2.1.1.1.1.2	0.541361256544503	.	145600001	145760000	#FFDADA	1	0.625
chr2	145760001	145920000	B.1.1.1.1.1.2.2.2.1.1	0.476439790575916	.	145760001	145920000	#DADAFF	1	0.5
chr2	145920001	146080000	B.1.1.1.1.1.2.2.2.1.2	0.475392670157068	.	145920001	146080000	#DADAFF	1	0.5
chr2	146080001	146360000	B.1.2.1.2.1.2.2.1.1.2	0.363350785340314	.	146080001	146360000	#9191FF	1	0.375
chr2	146360001	146560000	B.1.2.2.1.2.1.2.2.1.1.1	0.341361256544503	.	146360001	146560000	#9191FF	1	0.375
chr2	146560001	146800000	B.1.2.1.2.1.2.2.2	0.361256544502618	.	146560001	146800000	#9191FF	1	0.375
chr2	146800001	147120000	B.2.2.1.1.2.1.1.2.1.2.2	0.106806282722513	.	146800001	147120000	#0000FF	1	0.125
chr2	147120001	147480000	B.2.2.1.1.2.1.2.1.2.2.2.2	0.0984293193717277	.	147120001	147480000	#0000FF	1	0.125
chr2	147480001	147720000	B.2.2.1.1.1.1.1.2.1	0.123560209424084	.	147480001	147720000	#0000FF	1	0.125
chr2	147720001	147920000	B.2.1.1.1.1.2.1.2.2.1	0.271204188481675	.	147720001	147920000	#4848FF	1	0.25
chr2	147920001	148120000	B.2.1.1.1.1.1.2.2.2.2.2.2	0.275392670157068	.	147920001	148120000	#4848FF	1	0.25
chr2	148120001	148200000	B.1.2.2.2.2.2.1.2.1.2.1	0.300523560209424	.	148120001	148200000	#9191FF	1	0.375
chr2	148200001	148320000	B.1.2.2.2.1.1.2.2.2.2	0.315183246073298	.	148200001	148320000	#9191FF	1	0.375
chr2	148320001	148520000	B.2.1.1.1.1.1.2.2.1.1.2.2	0.281675392670157	.	148320001	148520000	#4848FF	1	0.25
chr2	148520001	148680000	B.1.1.2.2.1.1.2.1.2	0.404188481675393	.	148520001	148680000	#DADAFF	1	0.5
chr2	148680001	148880000	A.2.2.1.1.2.2.2.1.1.1.2.2	0.563350785340314	.	148680001	148880000	#FFDADA	1	0.625
chr2	148880001	149080000	A.2.2.2.1.1.1.1.1	0.542408376963351	.	148880001	149080000	#FFDADA	1	0.625
chr2	149080001	149160000	B.1.1.1.1.1.1.2.1.2	0.489005235602094	.	149080001	149160000	#DADAFF	1	0.5
chr2	149160001	149400000	A.2.2.1.2.2.1.1.2	0.54869109947644	.	149160001	149400000	#FFDADA	1	0.625
chr2	149400001	149640000	A.2.1.1.2.2.2.2.2	0.654450261780105	.	149400001	149640000	#FF9191	1	0.75
chr2	149640001	149720000	A.2.2.1.1.2.1.2.2.1.2.1.1	0.575916230366492	.	149640001	149720000	#FFDADA	1	0.625
chr2	149760001	149880000	A.2.2.1.1.2.1.2.2.1.2.1.1	0.575916230366492	.	149760001	149880000	#FFDADA	1	0.625
chr2	149880001	150200000	B.1.2.2.2.2.2.1.2.2	0.298429319371728	.	149880001	150200000	#9191FF	1	0.375
chr2	150200001	150400000	B.1.2.2.2.2.2.2.1.1.1	0.29738219895288	.	150200001	150400000	#9191FF	1	0.375
chr2	150400001	150720000	B.1.1.1.1.2.1.2.1	0.471204188481675	.	150400001	150720000	#DADAFF	1	0.5
chr2	150720001	150960000	B.1.1.1.1.1.2.2.1.1	0.478534031413613	.	150720001	150960000	#DADAFF	1	0.5
chr2	150960001	151080000	A.2.2.2.1.2.1.2.1	0.527748691099476	.	150960001	151080000	#FFDADA	1	0.625
chr2	151080001	151240000	B.1.1.1.1.1.1.2.1.1	0.490052356020942	.	151080001	151240000	#DADAFF	1	0.5
chr2	151240001	151440000	A.2.2.1.1.2.1.1.1.2	0.582198952879581	.	151240001	151440000	#FFDADA	1	0.625
chr2	151440001	151640000	A.2.1.1.2.2.1.2.1.2.2.1	0.664921465968586	.	151440001	151640000	#FF9191	1	0.75
chr2	151640001	151760000	A.2.2.1.1.2.1.2.2.1.1	0.57696335078534	.	151640001	151760000	#FFDADA	1	0.625
chr2	151760001	152120000	A.2.1.2.1.2.2.2.1.2	0.627225130890052	.	151760001	152120000	#FF9191	1	0.75
chr2	152120001	152280000	A.2.1.1.1.2.2.1.2.1	0.698429319371728	.	152120001	152280000	#FF9191	1	0.75
chr2	152280001	152360000	A.2.1.2.1.2.2.1.1	0.633507853403141	.	152280001	152360000	#FF9191	1	0.75
chr2	152360001	152520000	A.2.1.2.2.2.1.1.1.1.2	0.606282722513089	.	152360001	152520000	#FF9191	1	0.75
chr2	152520001	152960000	A.1.2.1.2.1.1.2.1.2.1	0.833507853403141	.	152520001	152960000	#FF4848	1	0.875
chr2	152960001	153600000	A.1.1.1.2.2.2.1.2.1	0.963350785340314	.	152960001	153600000	#FF0000	1	1
chr2	153600001	153760000	B.1.1.1.1.1.2.2.2.2.2	0.473298429319372	.	153600001	153760000	#DADAFF	1	0.5
chr2	153760001	153960000	B.1.2.1.2.1.2.1.1.1.2	0.368586387434555	.	153760001	153960000	#9191FF	1	0.375
chr2	153960001	154280000	B.2.2.1.1.2.1.1.2.1.1	0.108900523560209	.	153960001	154280000	#0000FF	1	0.125
chr2	154280001	154400000	B.1.2.2.2.1.1.2.1.2.2	0.320418848167539	.	154280001	154400000	#9191FF	1	0.375
chr2	154400001	154920000	B.2.2.2.2.2.1.2	0.00418848167539267	.	154400001	154920000	#0000FF	1	0.125
chr2	154920001	155240000	B.2.1.1.2.1.2.2.2.1.2.2.2	0.209424083769634	.	154920001	155240000	#4848FF	1	0.25
chr2	155240001	155440000	B.2.2.2.1.1.2.2.1.2	0.0303664921465969	.	155240001	155440000	#0000FF	1	0.125
chr2	155440001	156000000	B.2.2.2.1.1.2.2.2	0.0293193717277487	.	155440001	156000000	#0000FF	1	0.125
chr2	156000001	156240000	B.2.2.1.1.1.1.1.2.2.2	0.121465968586387	.	156000001	156240000	#0000FF	1	0.125
chr2	156240001	156520000	B.2.1.1.2.1.2.2.1.2.2.2.2	0.214659685863874	.	156240001	156520000	#4848FF	1	0.25
chr2	156520001	156720000	B.2.1.1.2.1.2.2.2.2.1	0.208376963350785	.	156520001	156720000	#4848FF	1	0.25
chr2	156720001	156880000	B.2.1.1.1.1.1.2.2.1.2	0.280628272251309	.	156720001	156880000	#4848FF	1	0.25
chr2	156880001	157000000	B.2.1.1.2.2.1.2.2.1.2.1	0.2	.	156880001	157000000	#4848FF	1	0.25
chr2	157000001	157160000	B.2.1.1.1.1.1.2.2.1.1.2.1	0.282722513089005	.	157000001	157160000	#4848FF	1	0.25
chr2	157160001	157560000	B.1.1.2.2.1.1.1.2.1.2	0.408376963350785	.	157160001	157560000	#DADAFF	1	0.5
chr2	157560001	157640000	B.1.2.2.2.1.2.1.1	0.31413612565445	.	157560001	157640000	#9191FF	1	0.375
chr2	157640001	157880000	B.2.1.1.1.1.1.2.2.2.2.2.1	0.276439790575916	.	157640001	157880000	#4848FF	1	0.25
chr2	157880001	158160000	B.2.1.1.1.1.1.1.1.1	0.290052356020942	.	157880001	158160000	#4848FF	1	0.25
chr2	158160001	158360000	B.2.1.1.2.1.2.1.1.1	0.227225130890052	.	158160001	158360000	#4848FF	1	0.25
chr2	158360001	158640000	B.1.2.2.2.2.2.1.2.1.2.2	0.299476439790576	.	158360001	158640000	#9191FF	1	0.375
chr2	158640001	158760000	A.2.2.2.1.1.1.2	0.540314136125654	.	158640001	158760000	#FFDADA	1	0.625
chr2	158760001	158920000	B.1.2.1.2.1.2.1.1.1.1.1	0.370680628272251	.	158760001	158920000	#9191FF	1	0.375
chr2	158920001	159120000	B.1.2.1.2.1.2.1.1.2	0.367539267015707	.	158920001	159120000	#9191FF	1	0.375
chr2	159120001	159240000	B.1.2.2.2.1.1.2.2.2.1.2	0.316230366492147	.	159120001	159240000	#9191FF	1	0.375
chr2	159240001	159680000	A.2.2.2.1.1.2.1.1.1	0.539267015706806	.	159240001	159680000	#FFDADA	1	0.625
chr2	159680001	160080000	A.1.2.1.2.1.1.2.1.1.1	0.835602094240838	.	159680001	160080000	#FF4848	1	0.875
chr2	160080001	160160000	A.1.2.1.2.2.2.2.1	0.809424083769633	.	160080001	160160000	#FF4848	1	0.875
chr2	160160001	160440000	A.1.1.1.2.2.2.2.2.1.1	0.96020942408377	.	160160001	160440000	#FF0000	1	1
chr2	160440001	160720000	A.1.1.1.2.2.2.2.2.2.2	0.957068062827225	.	160440001	160720000	#FF0000	1	1
chr2	160720001	160920000	A.1.2.2.2.2.1.1.2.2	0.73717277486911	.	160720001	160920000	#FF4848	1	0.875
chr2	160920001	161040000	A.2.1.1.1.1.2.1.2.1.2	0.715183246073298	.	160920001	161040000	#FF9191	1	0.75
chr2	161040001	161240000	A.1.2.1.2.1.2.2.1	0.827225130890052	.	161040001	161240000	#FF4848	1	0.875
chr2	161240001	161400000	A.2.1.1.1.2.2.1.1.1.1	0.701570680628272	.	161240001	161400000	#FF9191	1	0.75
chr2	161400001	161680000	A.2.1.1.1.2.1.1.1.1	0.712041884816754	.	161400001	161680000	#FF9191	1	0.75
chr2	161680001	161920000	A.2.1.1.2.2.1.1.1.1.1	0.67434554973822	.	161680001	161920000	#FF9191	1	0.75
chr2	161920001	162080000	A.2.1.1.2.2.2.2.1	0.655497382198953	.	161920001	162080000	#FF9191	1	0.75
chr2	162080001	162280000	A.2.2.2.1.1.2.2.1.2	0.531937172774869	.	162080001	162280000	#FFDADA	1	0.625
chr2	162280001	162640000	B.2.1.1.2.1.1.2.2.1.2	0.230366492146597	.	162280001	162640000	#4848FF	1	0.25
chr2	162640001	162800000	B.2.1.1.1.1.2.2.1.2.1.2.1	0.264921465968586	.	162640001	162800000	#4848FF	1	0.25
chr2	162800001	163000000	B.1.2.1.2.1.2.1.1.1.1.2	0.369633507853403	.	162800001	163000000	#9191FF	1	0.375
chr2	163000001	163200000	B.1.2.2.2.2.2.1.1.1	0.303664921465969	.	163000001	163200000	#9191FF	1	0.375
chr2	163200001	163480000	B.2.1.1.1.1.1.2.2.2.2.1.2	0.277486910994764	.	163200001	163480000	#4848FF	1	0.25
chr2	163480001	163560000	B.1.2.2.2.1.1.1.2	0.324607329842932	.	163480001	163560000	#9191FF	1	0.375
chr2	163560001	163760000	B.2.1.1.1.1.1.2.2.1.1.1.2	0.283769633507853	.	163560001	163760000	#4848FF	1	0.25
chr2	163760001	163920000	B.2.2.1.1.1.1.1.2.2.1	0.122513089005236	.	163760001	163920000	#0000FF	1	0.125
chr2	163920001	164120000	B.2.1.1.2.1.2.2.2.1.2.1	0.21151832460733	.	163920001	164120000	#4848FF	1	0.25
chr2	164120001	164240000	B.2.1.1.2.2.1.2.2.1.1	0.201047120418848	.	164120001	164240000	#4848FF	1	0.25
chr2	164240001	164520000	B.2.1.1.2.1.1.1.2.2.1.1.2	0.242931937172775	.	164240001	164520000	#4848FF	1	0.25
chr2	164520001	165040000	B.2.1.1.2.1.1.2.1.2.2.1	0.233507853403141	.	164520001	165040000	#4848FF	1	0.25
chr2	165040001	165160000	B.2.1.1.1.2.2.1.2.2	0.252356020942408	.	165040001	165160000	#4848FF	1	0.25
chr2	165160001	165560000	B.1.2.1.2.1.1.2	0.371727748691099	.	165160001	165560000	#9191FF	1	0.375
chr2	165560001	165800000	A.2.1.2.1.2.1.1.2.1.2	0.640837696335079	.	165560001	165800000	#FF9191	1	0.75
chr2	165800001	166120000	B.1.2.2.1.2.1.2.2.2.2	0.33717277486911	.	165800001	166120000	#9191FF	1	0.375
chr2	166120001	166240000	B.1.2.1.1.2.1.2.1	0.380104712041885	.	166120001	166240000	#9191FF	1	0.375
chr2	166240001	166480000	B.1.1.2.2.1.2.2.1	0.397905759162304	.	166240001	166480000	#DADAFF	1	0.5
chr2	166480001	166680000	B.1.1.2.2.1.1.1.2.2.2	0.406282722513089	.	166480001	166680000	#DADAFF	1	0.5
chr2	166680001	166800000	B.1.1.2.2.1.1.2.2.2.2	0.401047120418848	.	166680001	166800000	#DADAFF	1	0.5
chr2	166800001	167360000	B.2.2.1.1.1.2.2.1.2	0.11413612565445	.	166800001	167360000	#0000FF	1	0.125
chr2	167360001	167760000	B.2.2.1.1.1.1.2.2.1	0.119371727748691	.	167360001	167760000	#0000FF	1	0.125
chr2	167760001	168120000	B.2.2.1.1.2.1.2.2	0.0973821989528796	.	167760001	168120000	#0000FF	1	0.125
chr2	168120001	168320000	B.2.1.1.2.1.2.2.1.2.2.1.2	0.217801047120419	.	168120001	168320000	#4848FF	1	0.25
chr2	168320001	168480000	B.2.1.1.2.1.2.2.1.2.2.2.1.2	0.215706806282723	.	168320001	168480000	#4848FF	1	0.25
chr2	168480001	168600000	B.2.1.1.1.1.2.1.1.2	0.273298429319372	.	168480001	168600000	#4848FF	1	0.25
chr2	168600001	168800000	B.2.1.1.2.1.2.2.2.2.2.2	0.206282722513089	.	168600001	168800000	#4848FF	1	0.25
chr2	168800001	169000000	B.1.2.1.2.1.2.2.1.1.1	0.364397905759162	.	168800001	169000000	#9191FF	1	0.375
chr2	169000001	169320000	B.1.1.1.1.1.2.1.2.2.2	0.479581151832461	.	169000001	169320000	#DADAFF	1	0.5
chr2	169320001	169640000	A.2.2.1.1.2.1.2.2.2	0.572774869109948	.	169320001	169640000	#FFDADA	1	0.625
chr2	169640001	170360000	B.1.2.1.2.1.1.1.2.1	0.373821989528796	.	169640001	170360000	#9191FF	1	0.375
chr2	170360001	170640000	A.1.2.2.2.2.1.2.1.1.1	0.736125654450262	.	170360001	170640000	#FF4848	1	0.875
chr2	170640001	170800000	A.1.2.2.2.2.1.2.2.2	0.729842931937173	.	170640001	170800000	#FF4848	1	0.875
chr2	170800001	170960000	A.1.2.1.2.2.2.1.1.2.1	0.813612565445026	.	170800001	170960000	#FF4848	1	0.875
chr2	170960001	171440000	A.2.1.1.2.2.1.2.2.2.1	0.661780104712042	.	170960001	171440000	#FF9191	1	0.75
chr2	171440001	171760000	A.2.1.1.2.2.1.2.1.2.2.2	0.663874345549738	.	171440001	171760000	#FF9191	1	0.75
chr2	171760001	171960000	A.1.2.1.2.2.2.1.1.1.1.2	0.815706806282723	.	171760001	171960000	#FF4848	1	0.875
chr2	171960001	172320000	A.1.2.1.1.2.1.2.1.1.2.1	0.857591623036649	.	171960001	172320000	#FF4848	1	0.875
chr2	172320001	172560000	A.1.2.1.1.2.1.2.1.2.1.1	0.855497382198953	.	172320001	172560000	#FF4848	1	0.875
chr2	172560001	172880000	A.1.1.1.2.2.2.1.1.2	0.964397905759162	.	172560001	172880000	#FF0000	1	1
chr2	172880001	173000000	A.2.1.1.1.1.2.1.1	0.717277486910995	.	172880001	173000000	#FF9191	1	0.75
chr2	173000001	173080000	A.2.1.2.2.1.1.1.1.1.2.1	0.624083769633508	.	173000001	173080000	#FF9191	1	0.75
chr2	173080001	173480000	A.1.2.1.1.2.1.2.1.1.1	0.858638743455497	.	173080001	173480000	#FF4848	1	0.875
chr2	173480001	173640000	A.2.1.1.1.2.1.1.2.2.2.2	0.706806282722513	.	173480001	173640000	#FF9191	1	0.75
chr2	173640001	173840000	A.1.2.1.1.2.1.2.2.1.1	0.85130890052356	.	173640001	173840000	#FF4848	1	0.875
chr2	173840001	174080000	A.1.2.1.1.2.1.2.1.2.2.2	0.852356020942408	.	173840001	174080000	#FF4848	1	0.875
chr2	174080001	174280000	A.2.1.1.1.2.1.1.2.2.1	0.708900523560209	.	174080001	174280000	#FF9191	1	0.75
chr2	174280001	174520000	A.2.1.2.2.2.1.1.1.1.1.1.2	0.608376963350785	.	174280001	174520000	#FF9191	1	0.75
chr2	174520001	174680000	A.2.1.1.1.2.1.1.2.1	0.709947643979058	.	174520001	174680000	#FF9191	1	0.75
chr2	174680001	174840000	A.1.2.1.1.2.1.1.1.2.1.2	0.867015706806283	.	174680001	174840000	#FF4848	1	0.875
chr2	174840001	175280000	A.1.1.2.2.1.1.2.2	0.921465968586387	.	174840001	175280000	#FF0000	1	1
chr2	175280001	175560000	A.1.2.1.1.2.1.2.2.1.2.1	0.850261780104712	.	175280001	175560000	#FF4848	1	0.875
chr2	175560001	175880000	A.1.2.2.2.2.1.2.1.2.2	0.731937172774869	.	175560001	175880000	#FF4848	1	0.875
chr2	175880001	176040000	A.1.2.2.2.1.2.1.1.1.2.1	0.753926701570681	.	175880001	176040000	#FF4848	1	0.875
chr2	176040001	176120000	A.2.1.2.2.1.2.2.2.1	0.612565445026178	.	176040001	176120000	#FF9191	1	0.75
chr2	176120001	176320000	A.2.2.1.1.1.1.2	0.591623036649215	.	176120001	176320000	#FFDADA	1	0.625
chr2	176320001	176440000	A.2.2.2.1.2.2.2.2.2.1	0.518324607329843	.	176320001	176440000	#FFDADA	1	0.625
chr2	176440001	176720000	A.2.2.2.1.2.2.2.2.1	0.519371727748691	.	176440001	176720000	#FFDADA	1	0.625
chr2	176720001	176840000	A.2.2.1.1.1.2.2.1.2.2	0.585340314136126	.	176720001	176840000	#FFDADA	1	0.625
chr2	176840001	177240000	A.2.1.1.2.2.1.1.2.1.1	0.670157068062827	.	176840001	177240000	#FF9191	1	0.75
chr2	177240001	177680000	A.1.2.2.2.2.1.2.1.1.2	0.735078534031414	.	177240001	177680000	#FF4848	1	0.875
chr2	177680001	177760000	A.2.2.1.1.2.2.1.1.1.2.1	0.570680628272251	.	177680001	177760000	#FFDADA	1	0.625
chr2	177760001	177880000	A.2.2.2.1.2.1.2.2.1	0.526701570680628	.	177760001	177880000	#FFDADA	1	0.625
chr2	177880001	178000000	A.2.1.2.2.1.2.2.2.2.1	0.61151832460733	.	177880001	178000000	#FF9191	1	0.75
chr2	178000001	178160000	A.1.2.1.2.2.2.1.2.2	0.810471204188482	.	178000001	178160000	#FF4848	1	0.875
chr2	178160001	178400000	A.1.2.2.2.2.1.2.1.2.1.2	0.732984293193717	.	178160001	178400000	#FF4848	1	0.875
chr2	178400001	178680000	A.1.2.2.2.2.1.2.1.2.1.1	0.734031413612565	.	178400001	178680000	#FF4848	1	0.875
chr2	178680001	178880000	B.1.1.1.2.1.1.1	0.458638743455497	.	178680001	178880000	#DADAFF	1	0.5
chr2	178880001	179000000	A.2.2.2.1.2.2.2.1.1.2	0.521465968586387	.	178880001	179000000	#FFDADA	1	0.625
chr2	179000001	179160000	A.2.2.1.1.2.2.2.1.2.1	0.561256544502618	.	179000001	179160000	#FFDADA	1	0.625
chr2	179160001	179280000	A.2.2.1.1.2.2.1.1.1.2.2.2	0.568586387434555	.	179160001	179280000	#FFDADA	1	0.625
chr2	179280001	179600000	A.2.2.1.1.2.1.2.2.1.2.2	0.573821989528796	.	179280001	179600000	#FFDADA	1	0.625
chr2	179600001	179840000	B.1.1.1.2.2.2.1.2.1	0.437696335078534	.	179600001	179840000	#DADAFF	1	0.5
chr2	179840001	179960000	B.1.1.1.2.2.1.1.1.1.1	0.446073298429319	.	179840001	179960000	#DADAFF	1	0.5
chr2	179960001	180120000	A.2.2.1.1.2.2.1.1.2	0.567539267015707	.	179960001	180120000	#FFDADA	1	0.625
chr2	180120001	180480000	B.1.1.1.1.1.2.1.2.1.2.2	0.481675392670157	.	180120001	180480000	#DADAFF	1	0.5
chr2	180480001	180680000	B.1.1.1.2.2.2.2.1	0.435602094240838	.	180480001	180680000	#DADAFF	1	0.5
chr2	180680001	180920000	B.1.1.2.1.1.1.1.2.2.1	0.428272251308901	.	180680001	180920000	#DADAFF	1	0.5
chr2	180920001	181400000	B.2.2.2.1.1.2.2.1.1	0.031413612565445	.	180920001	181400000	#0000FF	1	0.125
chr2	181400001	181600000	B.2.1.1.1.1.2.1.2.2.2.2	0.269109947643979	.	181400001	181600000	#4848FF	1	0.25
chr2	181600001	181800000	B.2.1.1.1.1.2.2.2.2	0.260732984293194	.	181600001	181800000	#4848FF	1	0.25
chr2	181800001	181960000	B.1.1.2.2.1.2.2.2	0.396858638743456	.	181800001	181960000	#DADAFF	1	0.5
chr2	181960001	182400000	B.2.1.1.2.1.1.1.1.1	0.249214659685864	.	181960001	182400000	#4848FF	1	0.25
chr2	182400001	182600000	B.2.1.1.1.1.2.1.2.2.2.1	0.270157068062827	.	182400001	182600000	#4848FF	1	0.25
chr2	182600001	182680000	B.1.1.2.2.1.1.1.1	0.410471204188482	.	182600001	182680000	#DADAFF	1	0.5
chr2	182680001	183000000	B.1.1.2.2.1.1.1.2.1.1	0.409424083769634	.	182680001	183000000	#DADAFF	1	0.5
chr2	183000001	183160000	B.2.1.1.1.1.2.2.1.1	0.268062827225131	.	183000001	183160000	#4848FF	1	0.25
chr2	183160001	183280000	B.1.2.2.2.1.1.2.1.1.1	0.323560209424084	.	183160001	183280000	#9191FF	1	0.375
chr2	183280001	183600000	B.1.2.2.2.2.2.1.1.2	0.30261780104712	.	183280001	183600000	#9191FF	1	0.375
chr2	183600001	183920000	A.2.2.2.1.1.2.1.2.1.1.1	0.53717277486911	.	183600001	183920000	#FFDADA	1	0.625
chr2	183920001	184440000	B.2.1.1.2.1.1.1.2.2.1.2	0.241884816753927	.	183920001	184440000	#4848FF	1	0.25
chr2	184440001	184560000	B.2.1.1.1.2.2.2.2	0.250261780104712	.	184440001	184560000	#4848FF	1	0.25
chr2	184560001	184720000	B.2.2.2.1.1.1.2	0.0335078534031414	.	184560001	184720000	#0000FF	1	0.125
chr2	184720001	184880000	B.2.1.1.2.1.2.2.2.1.1.2	0.212565445026178	.	184720001	184880000	#4848FF	1	0.25
chr2	184880001	185200000	B.2.2.2.1.1.1.1	0.0345549738219895	.	184880001	185200000	#0000FF	1	0.125
chr2	185200001	185400000	B.2.2.1.1.1.1.2.1	0.120418848167539	.	185200001	185400000	#0000FF	1	0.125
chr2	185400001	185720000	B.2.2.1.1.1.1.2.2.2	0.118324607329843	.	185400001	185720000	#0000FF	1	0.125
chr2	185720001	186160000	B.2.2.2.2.2.1.1	0.00523560209424084	.	185720001	186160000	#0000FF	1	0.125
chr2	186160001	186440000	B.2.2.1.1.1.1.1.1	0.124607329842932	.	186160001	186440000	#0000FF	1	0.125
chr2	186440001	186880000	B.2.1.1.2.1.1.1.2.1.1	0.247120418848168	.	186440001	186880000	#4848FF	1	0.25
chr2	186880001	187000000	B.1.2.2.2.1.1.2.1.2.1	0.321465968586387	.	186880001	187000000	#9191FF	1	0.375
chr2	187000001	187160000	B.1.2.2.2.1.1.2.2.1	0.319371727748691	.	187000001	187160000	#9191FF	1	0.375
chr2	187160001	187360000	B.1.1.1.2.2.1.1.1.2	0.443979057591623	.	187160001	187360000	#DADAFF	1	0.5
chr2	187360001	187560000	A.2.1.2.1.2.2.1.2.1.1	0.632460732984293	.	187360001	187560000	#FF9191	1	0.75
chr2	187560001	187720000	B.1.2.1.1.2.2.1	0.378010471204188	.	187560001	187720000	#9191FF	1	0.375
chr2	187720001	188000000	B.1.2.2.2.2.2.2.1.2.1	0.294240837696335	.	187720001	188000000	#9191FF	1	0.375
chr2	188000001	188120000	B.1.2.1.1.1.2.2	0.382198952879581	.	188000001	188120000	#9191FF	1	0.375
chr2	188120001	188320000	B.1.2.2.2.2.2.1.2.1.1	0.301570680628272	.	188120001	188320000	#9191FF	1	0.375
chr2	188320001	188440000	B.1.1.2.2.1.1.2.2.1	0.403141361256544	.	188320001	188440000	#DADAFF	1	0.5
chr2	188440001	189000000	B.1.2.2.2.2.2.2.1.2.2	0.293193717277487	.	188440001	189000000	#9191FF	1	0.375
chr2	189000001	189160000	B.1.1.1.2.2.1.1.2.1	0.442931937172775	.	189000001	189160000	#DADAFF	1	0.5
chr2	189160001	189360000	A.2.2.1.1.2.2.2.1.2.2	0.56020942408377	.	189160001	189360000	#FFDADA	1	0.625
chr2	189360001	189520000	B.1.1.1.2.2.1.2.1	0.440837696335079	.	189360001	189520000	#DADAFF	1	0.5
chr2	189520001	189680000	B.1.1.1.2.2.1.1.2.2	0.441884816753927	.	189520001	189680000	#DADAFF	1	0.5
chr2	189680001	189880000	B.1.2.2.2.1.2.1.2.2	0.310994764397906	.	189680001	189880000	#9191FF	1	0.375
chr2	189880001	190000000	A.2.2.2.1.2.1.2.2.2.1	0.52565445026178	.	189880001	190000000	#FFDADA	1	0.625
chr2	190000001	190280000	A.2.2.2.1.2.2.2.1.2	0.520418848167539	.	190000001	190280000	#FFDADA	1	0.625
chr2	190280001	190680000	A.1.2.1.2.1.1.2.1.2.2	0.832460732984293	.	190280001	190680000	#FF4848	1	0.875
chr2	190680001	191000000	A.2.2.1.1.2.2.2.1.1.1.2.1	0.564397905759162	.	190680001	191000000	#FFDADA	1	0.625
chr2	191000001	191120000	A.2.1.1.1.1.2.1.2.2	0.71413612565445	.	191000001	191120000	#FF9191	1	0.75
chr2	191120001	191360000	A.1.2.1.2.2.1.2.1.1	0.821989528795812	.	191120001	191360000	#FF4848	1	0.875
chr2	191360001	191720000	A.1.2.1.2.1.2.1.2	0.8282722513089	.	191360001	191720000	#FF4848	1	0.875
chr2	191720001	191880000	A.1.2.1.2.2.1.2.1.2.1.1	0.820942408376963	.	191720001	191880000	#FF4848	1	0.875
chr2	191880001	192400000	B.1.1.1.2.2.2.1.2.2	0.436649214659686	.	191880001	192400000	#DADAFF	1	0.5
chr2	192400001	192680000	B.1.1.1.2.2.2.1.1	0.438743455497382	.	192400001	192680000	#DADAFF	1	0.5
chr2	192680001	193240000	B.1.2.2.2.2.2.2.1.1.2.1	0.296335078534031	.	192680001	193240000	#9191FF	1	0.375
chr2	193240001	193320000	B.1.2.2.2.1.2.2.1.2	0.308900523560209	.	193240001	193320000	#9191FF	1	0.375
chr2	193320001	193440000	B.2.1.1.1.2.1.2.2	0.257591623036649	.	193320001	193440000	#4848FF	1	0.25
chr2	193440001	193880000	B.2.2.1.1.1.2.2.2.2	0.112041884816754	.	193440001	193880000	#0000FF	1	0.125
chr2	193880001	194160000	B.2.1.1.2.1.2.1.2.1.1	0.225130890052356	.	193880001	194160000	#4848FF	1	0.25
chr2	194160001	194320000	B.2.1.1.1.2.2.1.2.1.2	0.253403141361257	.	194160001	194320000	#4848FF	1	0.25
chr2	194320001	194520000	B.2.1.1.2.1.2.2.1.2.1	0.219895287958115	.	194320001	194520000	#4848FF	1	0.25
chr2	194520001	194840000	B.2.1.1.2.1.2.1.2.1.2	0.224083769633508	.	194520001	194840000	#4848FF	1	0.25
chr2	194840001	195040000	B.2.1.1.2.1.2.1.1.2	0.226178010471204	.	194840001	195040000	#4848FF	1	0.25
chr2	195040001	195240000	B.2.1.1.2.1.2.2.1.1.2	0.220942408376963	.	195040001	195240000	#4848FF	1	0.25
chr2	195240001	195320000	B.2.1.1.1.2.1.1	0.259685863874346	.	195240001	195320000	#4848FF	1	0.25
chr2	195320001	195720000	B.2.1.1.2.1.1.1.2.1.2.2	0.245026178010471	.	195320001	195720000	#4848FF	1	0.25
chr2	195720001	195840000	B.1.2.1.1.2.2.2.2	0.375916230366492	.	195720001	195840000	#9191FF	1	0.375
chr2	195840001	196000000	B.1.2.1.1.1.1.2.2	0.385340314136126	.	195840001	196000000	#9191FF	1	0.375
chr2	196000001	196200000	B.1.2.1.1.1.1.2.1.2	0.386387434554974	.	196000001	196200000	#9191FF	1	0.375
chr2	196200001	196400000	B.1.1.1.2.2.1.1.1.1.2	0.445026178010471	.	196200001	196400000	#DADAFF	1	0.5
chr2	196400001	196560000	A.2.2.1.1.2.2.1.1.1.2.2.1	0.569633507853403	.	196400001	196560000	#FFDADA	1	0.625
chr2	196560001	196720000	B.1.1.1.2.2.1.2.2	0.43979057591623	.	196560001	196720000	#DADAFF	1	0.5
chr2	196720001	196920000	B.1.2.1.1.1.1.1	0.390575916230366	.	196720001	196920000	#9191FF	1	0.375
chr2	196920001	197640000	A.2.2.2.1.1.2.2.2	0.530890052356021	.	196920001	197640000	#FFDADA	1	0.625
chr2	197640001	197800000	A.2.2.1.1.2.1.1.2.1	0.581151832460733	.	197640001	197800000	#FFDADA	1	0.625
chr2	197800001	198000000	A.1.2.1.2.2.1.2.1.2.1.2	0.819895287958115	.	197800001	198000000	#FF4848	1	0.875
chr2	198000001	198280000	A.1.2.1.2.2.2.1.1.2.2	0.812565445026178	.	198000001	198280000	#FF4848	1	0.875
chr2	198280001	198440000	A.1.2.1.2.2.1.2.2	0.817801047120419	.	198280001	198440000	#FF4848	1	0.875
chr2	198440001	198880000	A.2.2.2.1.1.2.2.1.1	0.532984293193717	.	198440001	198880000	#FFDADA	1	0.625
chr2	198880001	199040000	B.1.1.2.2.1.1.2.2.2.1	0.402094240837696	.	198880001	199040000	#DADAFF	1	0.5
chr2	199040001	199240000	B.1.2.2.2.1.1.2.1.1.2	0.322513089005236	.	199040001	199240000	#9191FF	1	0.375
chr2	199240001	199400000	B.2.1.1.2.1.2.1.2.2	0.22303664921466	.	199240001	199400000	#4848FF	1	0.25
chr2	199400001	199520000	B.2.1.1.1.2.1.2.1	0.258638743455497	.	199400001	199520000	#4848FF	1	0.25
chr2	199520001	199680000	B.2.1.1.2.1.2.2.1.1.1	0.221989528795812	.	199520001	199680000	#4848FF	1	0.25
chr2	199680001	199840000	B.2.1.1.1.2.2.2.1	0.25130890052356	.	199680001	199840000	#4848FF	1	0.25
chr2	199840001	200160000	B.2.2.1.1.1.2.2.2.1	0.113089005235602	.	199840001	200160000	#0000FF	1	0.125
chr2	200160001	200320000	B.1.2.1.1.1.1.2.1.1.1	0.389528795811518	.	200160001	200320000	#9191FF	1	0.375
chr2	200320001	200520000	B.1.2.2.2.1.1.2.2.2.1.1.1	0.318324607329843	.	200320001	200520000	#9191FF	1	0.375
chr2	200520001	200760000	B.1.2.1.1.2.1.2.2	0.379057591623037	.	200520001	200760000	#9191FF	1	0.375
chr2	200760001	200960000	A.2.1.1.1.2.2.1.1.1.2	0.700523560209424	.	200760001	200960000	#FF9191	1	0.75
chr2	200960001	201160000	A.2.1.2.1.2.2.1.2.2.1	0.630366492146597	.	200960001	201160000	#FF9191	1	0.75
chr2	201160001	201440000	A.1.2.1.2.2.2.1.1.1.1.1	0.816753926701571	.	201160001	201440000	#FF4848	1	0.875
chr2	201440001	201720000	A.1.1.2.2.2.2.1.2.1	0.89738219895288	.	201440001	201720000	#FF0000	1	1
chr2	201720001	201920000	A.1.1.2.2.2.1.2.1.1	0.90261780104712	.	201720001	201920000	#FF0000	1	1
chr2	201920001	202040000	A.1.2.1.1.2.2.2.2.2.2.2	0.837696335078534	.	201920001	202040000	#FF4848	1	0.875
chr2	202040001	202440000	A.1.1.1.2.2.2.2.2.1.2	0.959162303664922	.	202040001	202440000	#FF0000	1	1
chr2	202440001	202640000	A.1.2.1.1.2.1.1.1.2.1.1	0.868062827225131	.	202440001	202640000	#FF4848	1	0.875
chr2	202640001	202840000	A.1.2.1.1.2.1.1.2.2.2.2	0.859685863874346	.	202640001	202840000	#FF4848	1	0.875
chr2	202840001	203160000	A.1.1.2.2.2.1.2.1.2	0.901570680628272	.	202840001	203160000	#FF0000	1	1
chr2	203160001	203440000	A.1.2.1.1.2.1.1.1.1	0.869109947643979	.	203160001	203440000	#FF4848	1	0.875
chr2	203440001	203640000	A.1.1.2.2.2.2.2.2.2	0.893193717277487	.	203440001	203640000	#FF0000	1	1
chr2	203640001	203760000	A.1.2.2.2.1.1.2.1.2	0.758115183246073	.	203640001	203760000	#FF4848	1	0.875
chr2	203760001	204120000	A.1.1.2.2.2.1.1.1	0.905759162303665	.	203760001	204120000	#FF0000	1	1
chr2	204120001	204200000	A.1.2.2.2.1.2.1.2.2.2.2.1	0.744502617801047	.	204120001	204200000	#FF4848	1	0.875
chr2	204200001	204520000	A.1.2.1.1.2.1.2.1.2.2.1	0.853403141361257	.	204200001	204520000	#FF4848	1	0.875
chr2	204520001	204600000	A.2.1.1.1.1.1.1.1.1	0.726701570680628	.	204520001	204600000	#FF9191	1	0.75
chr2	204600001	204800000	A.1.2.2.2.2.2.1	0.728795811518325	.	204600001	204800000	#FF4848	1	0.875
chr2	204800001	204880000	A.2.1.2.2.1.1.1.2	0.620942408376963	.	204800001	204880000	#FF9191	1	0.75
chr2	204880001	204960000	A.2.1.2.2.1.2.2.2.2.2	0.610471204188482	.	204880001	204960000	#FF9191	1	0.75
chr2	204960001	205160000	A.2.1.2.2.2.1.1.1.2.1	0.605235602094241	.	204960001	205160000	#FF9191	1	0.75
chr2	205160001	205360000	A.2.1.1.1.2.2.2.2.1.1	0.694240837696335	.	205160001	205360000	#FF9191	1	0.75
chr2	205360001	205480000	A.2.1.2.2.1.2.1.2	0.614659685863874	.	205360001	205480000	#FF9191	1	0.75
chr2	205480001	205760000	A.2.1.1.1.2.1.1.2.2.2.1	0.707853403141361	.	205480001	205760000	#FF9191	1	0.75
chr2	205760001	206160000	A.1.2.2.2.2.2.2	0.727748691099476	.	205760001	206160000	#FF4848	1	0.875
chr2	206160001	206560000	A.2.1.1.1.2.2.2.2.1.2	0.693193717277487	.	206160001	206560000	#FF9191	1	0.75
chr2	206560001	206840000	A.1.2.1.1.2.1.1.2.2.1.1.2	0.86282722513089	.	206560001	206840000	#FF4848	1	0.875
chr2	206840001	207000000	A.1.2.1.1.2.1.1.2.2.2.1	0.860732984293194	.	206840001	207000000	#FF4848	1	0.875
chr2	207000001	207080000	A.1.2.2.2.1.2.1.2.1.2	0.749738219895288	.	207000001	207080000	#FF4848	1	0.875
chr2	207080001	207520000	A.1.2.1.2.2.2.1.2.1	0.81151832460733	.	207080001	207520000	#FF4848	1	0.875
chr2	207520001	207840000	A.2.1.1.1.2.2.1.2.2	0.69738219895288	.	207520001	207840000	#FF9191	1	0.75
chr2	207840001	208240000	A.1.2.1.2.2.1.1.2	0.82303664921466	.	207840001	208240000	#FF4848	1	0.875
chr2	208240001	208440000	A.1.2.1.1.2.1.1.1.2.2	0.865968586387435	.	208240001	208440000	#FF4848	1	0.875
chr2	208440001	208960000	A.1.1.1.2.2.2.1.2.2	0.962303664921466	.	208440001	208960000	#FF0000	1	1
chr2	208960001	209200000	A.2.1.1.2.2.1.1.2.2	0.668062827225131	.	208960001	209200000	#FF9191	1	0.75
chr2	209200001	209720000	B.2.1.1.1.1.1.2.2.2.1	0.279581151832461	.	209200001	209720000	#4848FF	1	0.25
chr2	209720001	209920000	B.2.1.1.1.2.2.1.1.2	0.255497382198953	.	209720001	209920000	#4848FF	1	0.25
chr2	209920001	210240000	B.2.1.1.2.1.2.2.1.2.2.2.1.1	0.216753926701571	.	209920001	210240000	#4848FF	1	0.25
chr2	210240001	210760000	B.1.2.2.2.2.2.2.1.1.2.2	0.295287958115183	.	210240001	210760000	#9191FF	1	0.375
chr2	210760001	211080000	B.1.1.1.1.1.2.2.2.2.1	0.47434554973822	.	210760001	211080000	#DADAFF	1	0.5
chr2	211080001	211440000	B.2.1.1.1.1.1.2.2.1.1.1.1	0.284816753926702	.	211080001	211440000	#4848FF	1	0.25
chr2	211440001	211760000	B.2.2.1.1.1.2.1.1	0.117277486910995	.	211440001	211760000	#0000FF	1	0.125
chr2	211760001	212080000	B.2.1.1.1.1.2.2.2.1	0.261780104712042	.	211760001	212080000	#4848FF	1	0.25
chr2	212080001	212440000	B.2.2.1.1.1.2.2.1.1	0.115183246073298	.	212080001	212440000	#0000FF	1	0.125
chr2	212440001	212560000	B.1.2.2.2.1.2.2.2.2	0.306806282722513	.	212440001	212560000	#9191FF	1	0.375
chr2	212560001	212640000	B.1.2.1.1.1.2.1.1	0.384293193717277	.	212560001	212640000	#9191FF	1	0.375
chr2	212640001	212960000	B.2.1.1.2.1.1.1.2.2.2.1	0.240837696335079	.	212640001	212960000	#4848FF	1	0.25
chr2	212960001	213120000	B.1.2.2.2.1.2.1.2.1.2	0.312041884816754	.	212960001	213120000	#9191FF	1	0.375
chr2	213120001	213240000	B.1.2.2.2.1.2.2.2.1	0.307853403141361	.	213120001	213240000	#9191FF	1	0.375
chr2	213240001	213440000	B.1.2.2.2.1.2.1.2.1.1	0.313089005235602	.	213240001	213440000	#9191FF	1	0.375
chr2	213440001	213760000	B.2.1.1.2.1.1.1.2.2.1.1.1	0.243979057591623	.	213440001	213760000	#4848FF	1	0.25
chr2	213760001	213840000	B.1.2.1.1.1.2.1.2	0.383246073298429	.	213760001	213840000	#9191FF	1	0.375
chr2	213840001	214040000	B.1.1.1.2.2.2.2.2	0.43455497382199	.	213840001	214040000	#DADAFF	1	0.5
chr2	214040001	214240000	B.1.2.1.1.1.1.2.1.1.2.1	0.38848167539267	.	214040001	214240000	#9191FF	1	0.375
chr2	214240001	214400000	B.2.1.1.1.2.2.1.2.1.1	0.254450261780105	.	214240001	214400000	#4848FF	1	0.25
chr2	214400001	214600000	B.1.2.2.2.1.1.2.2.2.1.1.2	0.317277486910995	.	214400001	214600000	#9191FF	1	0.375
chr2	214600001	214680000	B.1.2.1.1.1.1.2.1.1.2.2	0.387434554973822	.	214600001	214680000	#9191FF	1	0.375
chr2	214680001	215240000	B.2.2.1.1.1.2.1.2	0.116230366492147	.	214680001	215240000	#0000FF	1	0.125
chr2	215240001	215360000	B.1.2.2.2.1.2.2.1.1	0.309947643979058	.	215240001	215360000	#9191FF	1	0.375
chr2	215360001	215560000	B.2.1.1.1.2.2.1.1.1	0.256544502617801	.	215360001	215560000	#4848FF	1	0.25
chr2	215560001	215720000	B.1.2.1.1.2.2.2.1	0.37696335078534	.	215560001	215720000	#9191FF	1	0.375
chr2	215720001	216160000	B.2.1.1.2.1.1.1.2.2.2.2	0.23979057591623	.	215720001	216160000	#4848FF	1	0.25
chr2	216160001	216480000	A.2.2.2.1.1.2.1.2.1.1.2	0.536125654450262	.	216160001	216480000	#FFDADA	1	0.625
chr2	216480001	216600000	A.2.2.1.1.2.2.1.2	0.566492146596859	.	216480001	216600000	#FFDADA	1	0.625
chr2	216600001	216960000	A.2.2.1.1.2.1.2.2.1.2.1.2	0.574869109947644	.	216600001	216960000	#FFDADA	1	0.625
chr2	216960001	217280000	A.1.2.1.2.2.1.2.1.2.2	0.818848167539267	.	216960001	217280000	#FF4848	1	0.875
chr2	217280001	217440000	A.1.2.1.2.2.2.2.2	0.808376963350785	.	217280001	217440000	#FF4848	1	0.875
chr2	217440001	217800000	A.1.2.1.2.2.1.1.1	0.824083769633508	.	217440001	217800000	#FF4848	1	0.875
chr2	217800001	217880000	A.2.1.1.1.1.1.1.2.1.1	0.724607329842932	.	217800001	217880000	#FF9191	1	0.75
chr2	217880001	218240000	A.1.1.2.2.2.2.1.2.2	0.896335078534031	.	217880001	218240000	#FF0000	1	1
chr2	218240001	218640000	A.1.1.2.2.2.2.1.1.1	0.899476439790576	.	218240001	218640000	#FF0000	1	1
chr2	218640001	218960000	A.1.1.1.2.2.2.2.1	0.961256544502618	.	218640001	218960000	#FF0000	1	1
chr2	218960001	219240000	A.1.1.2.2.2.1.1.2.1	0.904712041884817	.	218960001	219240000	#FF0000	1	1
chr2	219240001	219680000	A.1.1.1.2.2.2.2.2.2.1	0.958115183246073	.	219240001	219680000	#FF0000	1	1
chr2	219680001	219840000	A.1.2.2.2.1.2.1.2.2.2.1.2	0.745549738219895	.	219680001	219840000	#FF4848	1	0.875
chr2	219840001	220080000	A.1.1.2.2.2.1.2.2	0.900523560209424	.	219840001	220080000	#FF0000	1	1
chr2	220080001	220240000	A.1.2.1.1.2.2.1.1	0.846073298429319	.	220080001	220240000	#FF4848	1	0.875
chr2	220240001	220400000	A.2.1.1.1.1.2.2	0.713089005235602	.	220240001	220400000	#FF9191	1	0.75
chr2	220400001	221000000	B.1.1.2.2.1.2.1.2	0.398952879581152	.	220400001	221000000	#DADAFF	1	0.5
chr2	221000001	221400000	B.2.1.1.1.1.2.1.2.1	0.272251308900524	.	221000001	221400000	#4848FF	1	0.25
chr2	221400001	221560000	B.1.1.2.2.1.2.1.1	0.4	.	221400001	221560000	#DADAFF	1	0.5
chr2	221560001	221720000	B.1.1.1.2.1.2.1.2	0.45130890052356	.	221560001	221720000	#DADAFF	1	0.5
chr2	221720001	222200000	B.1.2.2.1.2.1.2.2.2.1	0.338219895287958	.	221720001	222200000	#9191FF	1	0.375
chr2	222200001	222400000	B.1.1.1.1.1.2.1.2.1.2.1	0.482722513089005	.	222200001	222400000	#DADAFF	1	0.5
chr2	222400001	222480000	B.1.1.1.2.1.1.2.1.1	0.457591623036649	.	222400001	222480000	#DADAFF	1	0.5
chr2	222480001	222840000	B.1.2.2.2.2.1.2	0.304712041884817	.	222480001	222840000	#9191FF	1	0.375
chr2	222840001	223120000	B.1.2.2.2.2.1.1	0.305759162303665	.	222840001	223120000	#9191FF	1	0.375
chr2	223120001	223320000	A.2.2.2.1.2.1.1.1	0.529842931937173	.	223120001	223320000	#FFDADA	1	0.625
chr2	223320001	223480000	A.2.2.1.1.1.2.2.1.2.1	0.586387434554974	.	223320001	223480000	#FFDADA	1	0.625
chr2	223480001	223640000	A.2.2.1.1.2.2.2.1.1.2	0.562303664921466	.	223480001	223640000	#FFDADA	1	0.625
chr2	223640001	223760000	A.2.1.2.2.1.2.1.1	0.615706806282723	.	223640001	223760000	#FF9191	1	0.75
chr2	223760001	224080000	A.2.2.2.1.2.1.1.2	0.528795811518325	.	223760001	224080000	#FFDADA	1	0.625
chr2	224080001	224240000	B.1.1.1.2.1.2.1.1.1	0.453403141361257	.	224080001	224240000	#DADAFF	1	0.5
chr2	224240001	224480000	B.1.1.1.2.1.2.2.1	0.450261780104712	.	224240001	224480000	#DADAFF	1	0.5
chr2	224480001	224720000	A.2.2.2.1.2.2.2.1.1.1	0.522513089005236	.	224480001	224720000	#FFDADA	1	0.625
chr2	224720001	224800000	A.2.2.1.1.1.2.1.1	0.590575916230367	.	224720001	224800000	#FFDADA	1	0.625
chr2	224800001	224920000	A.2.1.2.2.1.1.1.1.1.2.2	0.62303664921466	.	224800001	224920000	#FF9191	1	0.75
chr2	224920001	225160000	A.2.2.1.1.2.1.1.2.2	0.580104712041885	.	224920001	225160000	#FFDADA	1	0.625
chr2	225160001	225280000	A.2.2.1.1.2.2.1.1.1.1	0.571727748691099	.	225160001	225280000	#FFDADA	1	0.625
chr2	225280001	225560000	A.2.1.1.1.2.2.2.1.1	0.696335078534031	.	225280001	225560000	#FF9191	1	0.75
chr2	225560001	225880000	A.2.1.2.1.2.2.1.2.2.2	0.629319371727749	.	225560001	225880000	#FF9191	1	0.75
chr2	225880001	226120000	B.1.1.1.2.1.1.2.2.1	0.455497382198953	.	225880001	226120000	#DADAFF	1	0.5
chr2	226120001	226240000	B.1.1.1.2.1.1.2.1.2	0.456544502617801	.	226120001	226240000	#DADAFF	1	0.5
chr2	226240001	226440000	B.1.1.1.2.1.2.1.1.2	0.452356020942408	.	226240001	226440000	#DADAFF	1	0.5
chr2	226440001	226720000	B.1.1.1.2.1.2.2.2.1	0.449214659685864	.	226440001	226720000	#DADAFF	1	0.5
chr2	226720001	227120000	A.2.1.2.2.2.2.2.1	0.598952879581152	.	226720001	227120000	#FF9191	1	0.75
chr2	227120001	227240000	A.2.2.2.1.2.1.2.2.2.2	0.524607329842932	.	227120001	227240000	#FFDADA	1	0.625
chr2	227240001	227520000	A.2.1.2.2.2.1.2.2	0.601047120418848	.	227240001	227520000	#FF9191	1	0.75
chr2	227520001	227680000	A.1.2.2.2.1.2.1.1.1.2.2	0.752879581151833	.	227520001	227680000	#FF4848	1	0.875
chr2	227680001	227920000	A.2.2.1.1.2.2.2.1.1.1.1	0.565445026178011	.	227680001	227920000	#FFDADA	1	0.625
chr2	227920001	228200000	A.2.1.1.1.2.2.1.1.2	0.699476439790576	.	227920001	228200000	#FF9191	1	0.75
chr2	228200001	228520000	A.2.1.1.1.1.2.1.2.1.1	0.716230366492147	.	228200001	228520000	#FF9191	1	0.75
chr2	228520001	228720000	A.2.2.1.1.1.2.2.1.1	0.587434554973822	.	228520001	228720000	#FFDADA	1	0.625
chr2	228720001	228960000	B.1.1.1.2.1.2.2.2.2.1	0.448167539267016	.	228720001	228960000	#DADAFF	1	0.5
chr2	228960001	229080000	A.2.2.2.1.2.2.1	0.523560209424084	.	228960001	229080000	#FFDADA	1	0.625
chr2	229080001	229280000	B.1.1.1.2.1.2.2.2.2.2	0.447120418848168	.	229080001	229280000	#DADAFF	1	0.5
chr2	229280001	229480000	A.2.2.2.1.2.2.2.2.2.2	0.517277486910995	.	229280001	229480000	#FFDADA	1	0.625
chr2	229480001	229680000	B.1.1.1.2.1.1.2.2.2	0.454450261780105	.	229480001	229680000	#DADAFF	1	0.5
chr2	229680001	230320000	A.2.2.1.1.2.1.1.1.1	0.583246073298429	.	229680001	230320000	#FFDADA	1	0.625
chr2	230320001	230440000	A.2.2.1.1.1.2.1.2.1	0.589528795811518	.	230320001	230440000	#FFDADA	1	0.625
chr2	230440001	230600000	A.2.2.1.1.1.2.2.2	0.584293193717278	.	230440001	230600000	#FFDADA	1	0.625
chr2	230600001	230880000	A.1.2.1.1.2.1.1.2.2.1.1.1	0.863874345549738	.	230600001	230880000	#FF4848	1	0.875
chr2	230880001	231160000	A.2.1.1.1.1.1.1.2.2.2	0.720418848167539	.	230880001	231160000	#FF9191	1	0.75
chr2	231160001	231240000	A.2.1.1.1.1.1.2.2	0.718324607329843	.	231160001	231240000	#FF9191	1	0.75
chr2	231240001	231400000	A.1.2.2.2.1.2.1.1.2	0.751832460732984	.	231240001	231400000	#FF4848	1	0.875
chr2	231400001	231960000	A.1.2.1.1.2.1.2.1.2.1.2	0.854450261780105	.	231400001	231960000	#FF4848	1	0.875
chr2	231960001	232160000	A.1.2.2.2.1.1.1	0.761256544502618	.	231960001	232160000	#FF4848	1	0.875
chr2	232160001	232480000	A.1.2.1.1.2.1.2.2.1.2.2.2	0.848167539267016	.	232160001	232480000	#FF4848	1	0.875
chr2	232480001	232600000	A.1.2.1.1.2.2.2.2.2.1	0.83979057591623	.	232480001	232600000	#FF4848	1	0.875
chr2	232600001	233400000	A.1.1.2.2.1.1.1.2.1.1	0.929842931937173	.	232600001	233400000	#FF0000	1	1
chr2	233400001	233600000	A.1.2.1.1.2.2.2.1	0.841884816753927	.	233400001	233600000	#FF4848	1	0.875
chr2	233600001	233680000	A.1.2.2.2.1.1.2.2	0.757068062827225	.	233600001	233680000	#FF4848	1	0.875
chr2	233680001	233800000	A.1.2.1.1.2.2.2.2.1	0.840837696335079	.	233680001	233800000	#FF4848	1	0.875
chr2	233800001	233960000	A.2.1.1.1.1.1.1.2.2.1	0.721465968586387	.	233800001	233960000	#FF9191	1	0.75
chr2	233960001	234000000	A.2.1.1.1.1.1.2.1	0.719371727748691	.	233960001	234000000	#FF9191	1	0.75
chr2	234080001	234160000	A.2.1.1.1.1.1.2.1	0.719371727748691	.	234080001	234160000	#FF9191	1	0.75
chr2	234160001	234320000	A.1.2.2.2.1.2.1.1.1.1.1	0.756020942408377	.	234160001	234320000	#FF4848	1	0.875
chr2	234320001	234520000	A.1.2.1.1.2.2.1.2.2	0.842931937172775	.	234320001	234520000	#FF4848	1	0.875
chr2	234520001	234800000	A.2.1.2.2.1.1.2.1.2.2	0.617801047120419	.	234520001	234800000	#FF9191	1	0.75
chr2	234800001	235200000	A.2.1.1.1.2.2.2.2.2.2	0.691099476439791	.	234800001	235200000	#FF9191	1	0.75
chr2	235200001	235400000	A.1.2.2.2.1.2.1.1.1.1.2	0.754973821989529	.	235200001	235400000	#FF4848	1	0.875
chr2	235400001	235600000	A.2.1.2.2.1.1.1.1.2	0.621989528795811	.	235400001	235600000	#FF9191	1	0.75
chr2	235600001	235760000	A.2.1.1.1.1.1.1.1.2	0.72565445026178	.	235600001	235760000	#FF9191	1	0.75
chr2	235760001	236080000	A.2.1.1.1.2.2.2.1.2	0.695287958115183	.	235760001	236080000	#FF9191	1	0.75
chr2	236080001	236280000	A.2.1.2.2.1.1.2.1.1	0.619895287958115	.	236080001	236280000	#FF9191	1	0.75
chr2	236280001	236440000	A.2.1.2.2.1.1.2.1.2.1	0.618848167539267	.	236280001	236440000	#FF9191	1	0.75
chr2	236440001	236480000	A.2.1.1.1.1.1.1.2.1.2.2	0.722513089005236	.	236440001	236480000	#FF9191	1	0.75
chr2	236520001	236600000	A.2.1.1.1.1.1.1.2.1.2.2	0.722513089005236	.	236520001	236600000	#FF9191	1	0.75
chr2	236600001	236680000	A.2.1.1.1.1.1.1.2.1.2.1	0.723560209424084	.	236600001	236680000	#FF9191	1	0.75
chr2	236680001	236880000	A.2.1.2.2.1.1.1.1.1.1	0.625130890052356	.	236680001	236880000	#FF9191	1	0.75
chr2	236880001	237000000	A.2.1.2.2.1.1.2.2	0.616753926701571	.	236880001	237000000	#FF9191	1	0.75
chr2	237000001	237160000	A.2.2.1.1.1.2.1.2.2	0.58848167539267	.	237000001	237160000	#FFDADA	1	0.625
chr2	237160001	237480000	A.2.1.2.2.2.1.2.1	0.602094240837696	.	237160001	237480000	#FF9191	1	0.75
chr2	237480001	237680000	A.2.1.2.2.2.1.1.1.1.1.2	0.607329842931937	.	237480001	237680000	#FF9191	1	0.75
chr2	237680001	237960000	A.2.1.2.2.2.1.1.1.2.2	0.604188481675393	.	237680001	237960000	#FF9191	1	0.75
chr2	237960001	238240000	A.2.1.2.2.2.1.1.1.1.1.1.1	0.609424083769634	.	237960001	238240000	#FF9191	1	0.75
chr2	238240001	238520000	A.1.2.2.2.1.2.1.2.2.2.1.1.1	0.747643979057592	.	238240001	238520000	#FF4848	1	0.875
chr2	238520001	238720000	A.1.2.1.1.2.1.1.2.1	0.864921465968586	.	238520001	238720000	#FF4848	1	0.875
chr2	238720001	239120000	A.1.2.1.1.2.2.1.2.1.2	0.843979057591623	.	238720001	239120000	#FF4848	1	0.875
chr2	239120001	239400000	A.1.2.2.2.1.2.1.2.2.2.1.1.2	0.746596858638743	.	239120001	239400000	#FF4848	1	0.875
chr2	239400001	239480000	A.2.1.2.2.1.2.2.1	0.613612565445026	.	239400001	239480000	#FF9191	1	0.75
chr2	239480001	239760000	A.1.2.2.2.1.2.2.1	0.742408376963351	.	239480001	239760000	#FF4848	1	0.875
chr2	239760001	239800000	A.1.2.2.2.1.2.2.2.1	0.741361256544503	.	239760001	239800000	#FF4848	1	0.875
chr2	239840001	239880000	A.1.2.2.2.1.2.2.2.1	0.741361256544503	.	239840001	239880000	#FF4848	1	0.875
chr2	239880001	240320000	A.1.2.1.1.2.1.1.2.2.1.2	0.861780104712042	.	239880001	240320000	#FF4848	1	0.875
chr2	240320001	240480000	A.1.2.2.2.1.2.2.2.2	0.740314136125654	.	240320001	240480000	#FF4848	1	0.875
chr2	240480001	240760000	A.1.2.2.2.1.2.1.2.1.1	0.750785340314136	.	240480001	240760000	#FF4848	1	0.875
chr2	240760001	241120000	A.1.2.1.1.2.2.1.2.1.1	0.845026178010471	.	240760001	241120000	#FF4848	1	0.875
chr2	241120001	241440000	A.1.2.1.1.2.1.2.2.1.2.2.1	0.849214659685864	.	241120001	241440000	#FF4848	1	0.875
chr2	241440001	241600000	A.1.2.2.2.1.1.2.1.1.2	0.759162303664921	.	241440001	241600000	#FF4848	1	0.875
chr2	241600001	241800000	A.1.2.2.2.1.2.1.2.2.2.2.2	0.743455497382199	.	241600001	241800000	#FF4848	1	0.875
chr2	241800001	242200000	A.1.1.2.2.2.1.1.2.2	0.903664921465969	.	241800001	242200000	#FF0000	1	1
chr2	242200001	242400000	A.1.2.2.2.1.1.2.1.1.1	0.76020942408377	.	242200001	242400000	#FF4848	1	0.875
chr2	242400001	242760000	A.1.2.1.1.2.2.2.2.2.2.1	0.838743455497382	.	242400001	242760000	#FF4848	1	0.875
chr2	242760001	243040000	A.1.2.2.2.1.2.1.2.2.1	0.74869109947644	.	242760001	243040000	#FF4848	1	0.875
chr3	40001	320000	B.2.1.2.2.1.1.1.2.1.2	0.149497487437186	.	40001	320000	#4848FF	1	0.25
chr3	320001	520000	B.2.2.2.1.2.1.2.1.1.2.2	0.0351758793969849	.	320001	520000	#0000FF	1	0.125
chr3	520001	1160000	B.2.2.2.2.2.1.2.1.1	0.0113065326633166	.	520001	1160000	#0000FF	1	0.125
chr3	1160001	1360000	B.1.1.2.2.1.2.1.2	0.403266331658291	.	1160001	1360000	#DADAFF	1	0.5
chr3	1360001	1800000	B.2.1.2.2.1.1.1.2.1.1	0.150753768844221	.	1360001	1800000	#4848FF	1	0.25
chr3	1800001	2200000	B.2.2.2.1.1.2.1.2	0.0590452261306533	.	1800001	2200000	#0000FF	1	0.125
chr3	2200001	2480000	B.2.2.2.1.1.1.2.2	0.0628140703517588	.	2200001	2480000	#0000FF	1	0.125
chr3	2480001	2640000	B.2.2.2.1.2.1.1.1.2.1.2	0.0489949748743719	.	2480001	2640000	#0000FF	1	0.125
chr3	2640001	2840000	B.2.1.2.2.2.1.1.2.2	0.133165829145729	.	2640001	2840000	#4848FF	1	0.25
chr3	2840001	3120000	B.2.1.2.1.1.2.2.1.2.2	0.172110552763819	.	2840001	3120000	#4848FF	1	0.25
chr3	3120001	3240000	A.2.2.2.1.2.1.2.1.1	0.526381909547739	.	3120001	3240000	#FFDADA	1	0.625
chr3	3240001	3960000	B.2.2.2.2.1.2.1.2.1	0.0226130653266332	.	3240001	3960000	#0000FF	1	0.125
chr3	3960001	4320000	B.2.1.2.1.1.2.2.1.1	0.174623115577889	.	3960001	4320000	#4848FF	1	0.25
chr3	4320001	4520000	A.2.1.1.1.2.2.2.1.2	0.71105527638191	.	4320001	4520000	#FF9191	1	0.75
chr3	4520001	4760000	A.1.2.1.1.1.2.1.2	0.870603015075377	.	4520001	4760000	#FF4848	1	0.875
chr3	4760001	4960000	A.1.2.1.1.1.2.2	0.869346733668342	.	4760001	4960000	#FF4848	1	0.875
chr3	4960001	5040000	A.1.2.2.2.1.1.2.1.2	0.776381909547739	.	4960001	5040000	#FF4848	1	0.875
chr3	5040001	5240000	A.2.1.1.1.2.2.2.2.2	0.707286432160804	.	5040001	5240000	#FF9191	1	0.75
chr3	5240001	5640000	B.2.1.2.2.1.1.2.2	0.14572864321608	.	5240001	5640000	#4848FF	1	0.25
chr3	5640001	5920000	B.2.2.2.1.1.2.2.2.2.2	0.0527638190954774	.	5640001	5920000	#0000FF	1	0.125
chr3	5920001	6520000	B.2.2.2.2.2.1.1.1.2	0.0150753768844221	.	5920001	6520000	#0000FF	1	0.125
chr3	6520001	6720000	B.2.2.2.1.2.1.1.2.2.2	0.0389447236180905	.	6520001	6720000	#0000FF	1	0.125
chr3	6720001	6920000	B.2.2.2.1.2.1.2.1.1.2.1	0.0364321608040201	.	6720001	6920000	#0000FF	1	0.125
chr3	6920001	7320000	B.2.2.2.1.1.2.1.1.1	0.0615577889447236	.	6920001	7320000	#0000FF	1	0.125
chr3	7320001	7400000	B.1.2.2.2.2.1.1.2.2.1	0.273869346733668	.	7320001	7400000	#9191FF	1	0.375
chr3	7400001	7880000	B.1.2.2.2.2.1.1.1	0.276381909547739	.	7400001	7880000	#9191FF	1	0.375
chr3	7880001	8120000	B.1.2.2.2.2.1.1.2.1	0.275125628140704	.	7880001	8120000	#9191FF	1	0.375
chr3	8120001	8320000	B.1.2.2.1.2.1.2.1	0.305276381909548	.	8120001	8320000	#9191FF	1	0.375
chr3	8320001	8520000	B.1.1.1.1.2.2.1.2.1.2	0.468592964824121	.	8320001	8520000	#DADAFF	1	0.5
chr3	8520001	8720000	A.2.1.2.2.1.2.2.2	0.616834170854271	.	8520001	8720000	#FF9191	1	0.75
chr3	8720001	8960000	A.2.2.2.1.2.2.1.1	0.518844221105528	.	8720001	8960000	#FFDADA	1	0.625
chr3	8960001	9040000	A.2.1.1.2.2.2.2.1	0.670854271356784	.	8960001	9040000	#FF9191	1	0.75
chr3	9040001	9200000	A.1.1.2.2.2.2.2.1.2	0.880653266331658	.	9040001	9200000	#FF0000	1	1
chr3	9240001	9400000	A.1.1.2.2.2.2.2.1.2	0.880653266331658	.	9240001	9400000	#FF0000	1	1
chr3	9400001	9560000	A.1.1.1.2.1.1.2.2	0.989949748743719	.	9400001	9560000	#FF0000	1	1
chr3	9560001	9640000	A.2.1.1.2.1.2.1.1.2	0.701005025125628	.	9560001	9640000	#FF9191	1	0.75
chr3	9640001	9720000	A.1.2.1.2.2.2.1.2	0.827889447236181	.	9640001	9720000	#FF4848	1	0.875
chr3	9720001	9880000	A.1.1.2.1.2.1.1.2.1	0.943467336683417	.	9720001	9880000	#FF0000	1	1
chr3	9880001	10040000	A.1.1.2.1.2.1.1.1.2	0.944723618090452	.	9880001	10040000	#FF0000	1	1
chr3	10040001	10160000	A.1.2.1.2.2.2.1.1	0.829145728643216	.	10040001	10160000	#FF4848	1	0.875
chr3	10200001	10320000	A.1.2.1.2.2.1.2.1	0.831658291457286	.	10200001	10320000	#FF4848	1	0.875
chr3	10320001	10600000	A.1.2.2.2.2.1.1.2.1.1	0.757537688442211	.	10320001	10600000	#FF4848	1	0.875
chr3	10600001	10720000	A.2.2.1.2.2.1.1.2.1.2	0.560301507537688	.	10600001	10720000	#FFDADA	1	0.625
chr3	10720001	10920000	A.2.2.1.2.2.1.1.1.2.1	0.564070351758794	.	10720001	10920000	#FFDADA	1	0.625
chr3	10920001	11080000	A.2.1.1.2.2.1.2.1.1.1	0.685929648241206	.	10920001	11080000	#FF9191	1	0.75
chr3	11080001	11160000	A.2.1.1.2.1.2.2.2.2.1	0.689698492462312	.	11080001	11160000	#FF9191	1	0.75
chr3	11160001	11240000	A.2.1.1.2.1.2.2.2.2.2	0.688442211055276	.	11160001	11240000	#FF9191	1	0.75
chr3	11240001	11680000	A.1.1.2.2.2.2.1.1.1	0.89070351758794	.	11240001	11680000	#FF0000	1	1
chr3	11680001	11920000	A.1.1.2.2.2.2.2.1.1	0.881909547738693	.	11680001	11920000	#FF0000	1	1
chr3	11920001	12400000	A.2.1.1.2.2.1.2.2.1.1.1.1	0.680904522613065	.	11920001	12400000	#FF9191	1	0.75
chr3	12400001	12600000	A.1.2.2.2.2.1.1.1.1.1	0.762562814070352	.	12400001	12600000	#FF4848	1	0.875
chr3	12600001	12920000	A.1.1.2.1.2.1.1.2.2	0.942211055276382	.	12600001	12920000	#FF0000	1	1
chr3	12920001	13000000	A.1.2.2.2.2.2.2.1.2	0.746231155778894	.	12920001	13000000	#FF4848	1	0.875
chr3	13000001	13440000	A.1.2.1.1.1.1.2.2	0.873115577889447	.	13000001	13440000	#FF4848	1	0.875
chr3	13480001	13560000	A.1.2.1.1.1.1.2.2	0.873115577889447	.	13480001	13560000	#FF4848	1	0.875
chr3	13560001	13720000	A.2.1.2.2.2.2.2.1	0.605527638190955	.	13560001	13720000	#FF9191	1	0.75
chr3	13720001	13840000	A.2.2.1.2.2.1.2	0.557788944723618	.	13720001	13840000	#FFDADA	1	0.625
chr3	13840001	14120000	A.2.2.1.2.2.2.2.2.1	0.547738693467337	.	13840001	14120000	#FFDADA	1	0.625
chr3	14120001	14360000	A.1.1.2.2.2.2.2.2	0.879396984924623	.	14120001	14360000	#FF0000	1	1
chr3	14360001	14480000	A.1.2.1.2.2.1.2.2	0.830402010050251	.	14360001	14480000	#FF4848	1	0.875
chr3	14480001	14640000	A.1.2.2.2.2.1.1.2.2	0.755025125628141	.	14480001	14640000	#FF4848	1	0.875
chr3	14640001	14960000	A.1.2.2.2.2.1.1.2.1.2	0.756281407035176	.	14640001	14960000	#FF4848	1	0.875
chr3	14960001	15160000	A.1.1.2.1.2.2.2.1.1.1	0.9321608040201	.	14960001	15160000	#FF0000	1	1
chr3	15160001	15400000	A.1.1.1.2.1.1.2.1.1	0.992462311557789	.	15160001	15400000	#FF0000	1	1
chr3	15440001	15560000	A.1.1.1.2.1.1.2.1.1	0.992462311557789	.	15440001	15560000	#FF0000	1	1
chr3	15560001	15640000	A.1.2.1.2.2.2.2.2.2	0.819095477386935	.	15560001	15640000	#FF4848	1	0.875
chr3	15640001	15920000	A.1.1.1.2.2.2.1.2.2	0.964824120603015	.	15640001	15920000	#FF0000	1	1
chr3	15920001	16080000	A.1.2.2.2.2.1.2.2.1	0.75251256281407	.	15920001	16080000	#FF4848	1	0.875
chr3	16080001	16400000	A.1.1.2.2.2.2.1.2.1.1	0.888190954773869	.	16080001	16400000	#FF0000	1	1
chr3	16400001	16520000	A.2.1.2.2.2.2.1	0.60678391959799	.	16400001	16520000	#FF9191	1	0.75
chr3	16520001	16680000	A.1.2.2.2.1.1.1.2.2	0.778894472361809	.	16520001	16680000	#FF4848	1	0.875
chr3	16680001	16880000	A.2.1.2.2.2.1.1.1	0.615577889447236	.	16680001	16880000	#FF9191	1	0.75
chr3	16880001	17080000	A.2.1.1.1.2.2.2.1.1	0.712311557788945	.	16880001	17080000	#FF9191	1	0.75
chr3	17080001	17240000	A.1.2.2.2.1.1.1.1.1	0.78391959798995	.	17080001	17240000	#FF4848	1	0.875
chr3	17240001	17480000	A.2.1.2.2.1.2.2.1.1.1.2	0.620603015075377	.	17240001	17480000	#FF9191	1	0.75
chr3	17480001	17600000	A.2.2.2.1.2.1.1.1.1	0.530150753768844	.	17480001	17600000	#FFDADA	1	0.625
chr3	17600001	17880000	A.2.1.1.1.2.1.1.2	0.71608040201005	.	17600001	17880000	#FF9191	1	0.75
chr3	17880001	18240000	B.2.1.2.2.2.1.2.1.2.1	0.130653266331658	.	17880001	18240000	#4848FF	1	0.25
chr3	18240001	18360000	B.2.1.2.2.1.1.1.2.2	0.148241206030151	.	18240001	18360000	#4848FF	1	0.25
chr3	18360001	18520000	B.1.1.2.1.1.2.1.1	0.428391959798995	.	18360001	18520000	#DADAFF	1	0.5
chr3	18520001	19160000	B.2.2.2.2.1.2.1.1	0.0238693467336683	.	18520001	19160000	#0000FF	1	0.125
chr3	19160001	19240000	B.1.2.2.1.2.1.2.2.1	0.304020100502513	.	19160001	19240000	#9191FF	1	0.375
chr3	19240001	19440000	B.1.2.2.2.2.2.1.1	0.270100502512563	.	19240001	19440000	#9191FF	1	0.375
chr3	19440001	19960000	B.2.1.2.2.1.2.1.2.2	0.141959798994975	.	19440001	19960000	#4848FF	1	0.25
chr3	19960001	20720000	B.1.2.2.1.2.2.2.2.2.2	0.295226130653266	.	19960001	20720000	#9191FF	1	0.375
chr3	20720001	20960000	B.2.1.2.2.2.1.2.2.1	0.128140703517588	.	20720001	20960000	#4848FF	1	0.25
chr3	20960001	21080000	B.1.2.2.2.1.2.1.2	0.285175879396985	.	20960001	21080000	#9191FF	1	0.375
chr3	21080001	21160000	B.2.1.2.1.1.1.1.1	0.183417085427136	.	21080001	21160000	#4848FF	1	0.25
chr3	21160001	21360000	B.2.1.2.2.2.1.1.1.1.1	0.138190954773869	.	21160001	21360000	#4848FF	1	0.25
chr3	21360001	21480000	B.1.2.2.2.1.2.2.1.2.2	0.280150753768844	.	21360001	21480000	#9191FF	1	0.375
chr3	21480001	21800000	B.2.1.2.2.1.2.1.1	0.144472361809045	.	21480001	21800000	#4848FF	1	0.25
chr3	21800001	22000000	B.1.2.2.1.2.2.2.1.2	0.298994974874372	.	21800001	22000000	#9191FF	1	0.375
chr3	22000001	22080000	B.1.2.2.1.2.1.1.2	0.306532663316583	.	22000001	22080000	#9191FF	1	0.375
chr3	22080001	22200000	B.1.2.2.2.1.1.1.2	0.292713567839196	.	22080001	22200000	#9191FF	1	0.375
chr3	22200001	22480000	B.2.2.2.1.2.1.1.2.2.1	0.0402010050251256	.	22200001	22480000	#0000FF	1	0.125
chr3	22480001	22680000	B.2.2.2.1.2.1.1.1.2.2.2	0.0452261306532663	.	22480001	22680000	#0000FF	1	0.125
chr3	22680001	22800000	B.2.1.2.1.2.1.2.1.1	0.163316582914573	.	22680001	22800000	#4848FF	1	0.25
[truncated: 8,950 more rows]
