# Supplementary material for: Systematic inference and comparison of multi-scale chromatin sub-compartments connects spatial organization to cell phenotypes
Source: Nat Commun. 2021 May 10;12:2439. doi: 10.1038/s41467-021-22666-3 (PMC8110550; doi:10.1038/s41467-021-22666-3)
Supplement: Supplementary file 5 — Supplementary Dataset 2 [file 41467_2021_22666_MOESM5_ESM.zip › Supplementary_Data_1_domain_hierarchies_127HiCmaps/H9_ventricular_cardiomyocytes_binsize=40kb.bed]

#fields: chr, pos_start, pos_end, the full compartment label describing the position in the hierachy, normalized compartment domain rank, ., pos_start, pos_end, color based on eight compartment model (A.1.1 - B.2.2), 1, eight compartment score (A.1.1 to B.2.2: 8 to 1 devided by 8)
chr1	680001	960000	A.1.2.2.1.2.2.1.2.2	0.7	.	680001	960000	#FF4848	1	0.875
chr1	960001	1320000	A.1.1.2.1.2.2.1.1.2.2.2	0.894805194805195	.	960001	1320000	#FF0000	1	1
chr1	1320001	1680000	A.1.1.2.1.2.2.1.1.2.2.1	0.896103896103896	.	1320001	1680000	#FF0000	1	1
chr1	1680001	1840000	A.1.2.1.1.1.2.1.2.1.2	0.84025974025974	.	1680001	1840000	#FF4848	1	0.875
chr1	1840001	2320000	A.1.1.2.1.1.1.1.2.1	0.931168831168831	.	1840001	2320000	#FF0000	1	1
chr1	2320001	2560000	A.2.1.1.2.2.1.2.2	0.6	.	2320001	2560000	#FF9191	1	0.75
chr1	2560001	2640000	B.2.1.1.1.2.2.1.1.2.1	0.242857142857143	.	2560001	2640000	#4848FF	1	0.25
chr1	2680001	2960000	B.2.1.1.1.2.2.1.1.2.1	0.242857142857143	.	2680001	2960000	#4848FF	1	0.25
chr1	2960001	3400000	A.1.2.2.2.1.2.1.1	0.679220779220779	.	2960001	3400000	#FF4848	1	0.875
chr1	3400001	3840000	A.1.2.1.2.2.1.1.1.1	0.771428571428571	.	3400001	3840000	#FF4848	1	0.875
chr1	3840001	3880000	B.1.1.2.2.1.1.1.1.2.1	0.361038961038961	.	3840001	3880000	#DADAFF	1	0.5
chr1	3960001	4000000	B.1.1.2.2.1.1.1.1.2.1	0.361038961038961	.	3960001	4000000	#DADAFF	1	0.5
chr1	4000001	4160000	B.2.1.1.2.1.2.1.2.1	0.218181818181818	.	4000001	4160000	#4848FF	1	0.25
chr1	4160001	4400000	B.2.1.2.2.2.2.1	0.132467532467532	.	4160001	4400000	#4848FF	1	0.25
chr1	4400001	4840000	B.2.1.1.1.2.2.2.2	0.233766233766234	.	4400001	4840000	#4848FF	1	0.25
chr1	4840001	5000000	B.2.1.2.1.1.2.1	0.181818181818182	.	4840001	5000000	#4848FF	1	0.25
chr1	5000001	5480000	B.2.2.2.1.2.2.2.1	0.0142857142857143	.	5000001	5480000	#0000FF	1	0.125
chr1	5480001	6040000	B.1.2.2.2.2.2.2	0.266233766233766	.	5480001	6040000	#9191FF	1	0.375
chr1	6040001	6240000	A.1.2.2.2.2.2.2.1.2	0.651948051948052	.	6040001	6240000	#FF4848	1	0.875
chr1	6240001	6560000	A.1.1.2.2.2.1.1.1	0.872727272727273	.	6240001	6560000	#FF0000	1	1
chr1	6560001	6760000	A.1.1.2.1.2.1.1.1.2	0.907792207792208	.	6560001	6760000	#FF0000	1	1
chr1	6760001	7040000	A.1.2.1.1.1.1.1.2.1	0.853246753246753	.	6760001	7040000	#FF4848	1	0.875
chr1	7040001	7320000	A.1.2.2.1.2.1.2.2.1	0.707792207792208	.	7040001	7320000	#FF4848	1	0.875
chr1	7320001	7560000	A.1.2.2.1.1.2.1.1.2.1	0.72987012987013	.	7320001	7560000	#FF4848	1	0.875
chr1	7560001	7760000	A.2.1.1.1.1.1.1.1	0.648051948051948	.	7560001	7760000	#FF9191	1	0.75
chr1	7760001	8120000	A.1.2.1.1.2.2.2.1	0.805194805194805	.	7760001	8120000	#FF4848	1	0.875
chr1	8120001	8400000	A.2.1.2.1.2.2.1.2.2.2	0.551948051948052	.	8120001	8400000	#FF9191	1	0.75
chr1	8400001	8920000	A.1.1.1.2.1.2.1.1.1	0.97012987012987	.	8400001	8920000	#FF0000	1	1
chr1	8920001	9120000	A.1.2.2.1.1.1.1.1.1.2	0.748051948051948	.	8920001	9120000	#FF4848	1	0.875
chr1	9120001	9480000	A.1.1.2.1.2.2.2.1.2	0.890909090909091	.	9120001	9480000	#FF0000	1	1
chr1	9480001	9920000	A.1.1.2.1.1.1.2.1.1.2	0.924675324675325	.	9480001	9920000	#FF0000	1	1
chr1	9920001	10000000	A.1.2.1.1.2.2.1.2.1.1	0.811688311688312	.	9920001	10000000	#FF4848	1	0.875
chr1	10000001	10480000	A.1.1.1.2.1.2.1.2.2	0.963636363636364	.	10000001	10480000	#FF0000	1	1
chr1	10480001	11040000	A.1.1.1.2.1.2.1.1.2.2	0.967532467532468	.	10480001	11040000	#FF0000	1	1
chr1	11040001	11360000	A.1.1.2.1.1.1.2.1.2.2	0.922077922077922	.	11040001	11360000	#FF0000	1	1
chr1	11360001	11720000	A.2.1.1.1.1.2.2.2	0.64025974025974	.	11360001	11720000	#FF9191	1	0.75
chr1	11720001	12080000	A.1.1.1.1.2.1.2.1	0.987012987012987	.	11720001	12080000	#FF0000	1	1
chr1	12080001	12280000	A.1.2.1.2.1.1.2.2.1.1.2	0.78961038961039	.	12080001	12280000	#FF4848	1	0.875
chr1	12280001	12720000	A.1.1.2.2.2.2.1.1.2.1	0.863636363636364	.	12280001	12720000	#FF0000	1	1
chr1	12720001	12920000	B.2.2.1.1.1.1.2.1	0.124675324675325	.	12720001	12920000	#0000FF	1	0.125
chr1	12920001	12960000	B.2.1.1.1.2.2.1.1.1	0.244155844155844	.	12920001	12960000	#4848FF	1	0.25
chr1	13120001	13200000	B.2.1.1.1.2.2.1.1.1	0.244155844155844	.	13120001	13200000	#4848FF	1	0.25
chr1	13760001	14160000	B.1.2.1.1.1.2.2	0.32987012987013	.	13760001	14160000	#9191FF	1	0.375
chr1	14160001	14760000	B.2.2.2.1.2.1.1	0.0324675324675325	.	14160001	14760000	#0000FF	1	0.125
chr1	14760001	14840000	B.2.1.1.1.2.2.1.1.2.2	0.241558441558442	.	14760001	14840000	#4848FF	1	0.25
chr1	14840001	15240000	B.1.2.1.2.2.2.2.1	0.3	.	14840001	15240000	#9191FF	1	0.375
chr1	15240001	15440000	B.1.1.1.1.2.2.1.1.2	0.4	.	15240001	15440000	#DADAFF	1	0.5
chr1	15440001	15640000	A.1.2.2.2.2.2.2.1.1	0.653246753246753	.	15440001	15640000	#FF4848	1	0.875
chr1	15640001	15800000	A.1.2.1.2.2.2.1.1.1	0.762337662337662	.	15640001	15800000	#FF4848	1	0.875
chr1	15800001	16080000	A.1.1.1.2.1.1.2.1.2	0.972727272727273	.	15800001	16080000	#FF0000	1	1
chr1	16080001	16360000	A.1.1.1.2.1.1.1.2	0.975324675324675	.	16080001	16360000	#FF0000	1	1
chr1	16360001	16880000	A.1.1.1.2.1.2.1.1.2.1	0.968831168831169	.	16360001	16880000	#FF0000	1	1
chr1	16880001	17080000	A.1.2.2.1.2.2.1.1.2	0.702597402597403	.	16880001	17080000	#FF4848	1	0.875
chr1	17080001	17120000	A.1.2.2.1.2.2.1.1.1.2	0.703896103896104	.	17080001	17120000	#FF4848	1	0.875
chr1	17200001	17400000	A.1.2.2.1.2.2.1.1.1.2	0.703896103896104	.	17200001	17400000	#FF4848	1	0.875
chr1	17400001	17760000	A.2.1.2.1.2.2.1.1.1	0.557142857142857	.	17400001	17760000	#FF9191	1	0.75
chr1	17760001	18000000	A.2.1.1.1.2.1.2.1.2	0.636363636363636	.	17760001	18000000	#FF9191	1	0.75
chr1	18000001	18280000	A.2.2.2.2.2.1.1	0.427272727272727	.	18000001	18280000	#FFDADA	1	0.625
chr1	18280001	18560000	B.1.1.1.2.1.2.2.1	0.384415584415584	.	18280001	18560000	#DADAFF	1	0.5
chr1	18560001	18920000	B.1.2.1.1.2.2.2	0.323376623376623	.	18560001	18920000	#9191FF	1	0.375
chr1	18920001	19200000	A.2.2.1.2.1.1.2.2	0.487012987012987	.	18920001	19200000	#FFDADA	1	0.625
chr1	19200001	19400000	A.1.2.2.1.2.1.2.2.2	0.706493506493507	.	19200001	19400000	#FF4848	1	0.875
chr1	19400001	19560000	A.1.2.1.1.2.2.1.1.2	0.812987012987013	.	19400001	19560000	#FF4848	1	0.875
chr1	19560001	20040000	A.1.2.1.1.2.1.1.2.2	0.822077922077922	.	19560001	20040000	#FF4848	1	0.875
chr1	20040001	20280000	A.2.2.2.2.1.1.1	0.433766233766234	.	20040001	20280000	#FFDADA	1	0.625
chr1	20280001	20440000	B.1.1.2.2.1.1.2	0.357142857142857	.	20280001	20440000	#DADAFF	1	0.5
chr1	20440001	20840000	B.1.1.1.2.1.1.2	0.387012987012987	.	20440001	20840000	#DADAFF	1	0.5
chr1	20840001	21000000	A.2.1.1.1.2.1.2.1.1	0.637662337662338	.	20840001	21000000	#FF9191	1	0.75
chr1	21000001	21480000	A.1.1.2.1.1.1.2.2.1.2	0.919480519480519	.	21000001	21480000	#FF0000	1	1
chr1	21480001	21680000	A.1.2.2.1.1.1.1.1.2.1.1	0.746753246753247	.	21480001	21680000	#FF4848	1	0.875
chr1	21680001	22000000	A.1.2.2.1.2.2.2.2.1	0.694805194805195	.	21680001	22000000	#FF4848	1	0.875
chr1	22000001	22400000	A.1.2.1.1.2.1.1.1.1	0.825974025974026	.	22000001	22400000	#FF4848	1	0.875
chr1	22400001	22720000	A.2.1.2.1.2.2.1.1.2	0.555844155844156	.	22400001	22720000	#FF9191	1	0.75
chr1	22720001	23040000	A.2.1.1.1.2.1.2.2.1	0.635064935064935	.	22720001	23040000	#FF9191	1	0.75
chr1	23040001	23200000	A.2.1.1.1.2.1.1	0.638961038961039	.	23040001	23200000	#FF9191	1	0.75
chr1	23200001	23360000	A.2.1.1.1.2.1.2.2.2	0.633766233766234	.	23200001	23360000	#FF9191	1	0.75
chr1	23360001	23640000	A.1.2.1.1.2.2.1.1.1.2	0.814285714285714	.	23360001	23640000	#FF4848	1	0.875
chr1	23640001	23760000	A.1.2.1.1.2.2.1.2.2.2	0.806493506493506	.	23640001	23760000	#FF4848	1	0.875
chr1	23760001	24200000	A.1.1.2.1.2.2.1.1.1.1	0.9	.	23760001	24200000	#FF0000	1	1
chr1	24200001	24520000	A.1.2.2.1.1.1.1.1.2.2	0.744155844155844	.	24200001	24520000	#FF4848	1	0.875
chr1	24520001	24720000	A.2.1.2.1.2.2.2.2	0.549350649350649	.	24520001	24720000	#FF9191	1	0.75
chr1	24720001	24960000	A.1.2.2.1.2.2.2.1.1.2	0.697402597402597	.	24720001	24960000	#FF4848	1	0.875
chr1	24960001	25200000	A.1.2.2.1.1.1.1.2.1.1.2	0.741558441558442	.	24960001	25200000	#FF4848	1	0.875
chr1	25200001	25560000	A.2.1.2.1.2.2.2.1	0.550649350649351	.	25200001	25560000	#FF9191	1	0.75
chr1	25560001	25960000	A.1.2.2.1.2.2.2.1.1.1	0.698701298701299	.	25560001	25960000	#FF4848	1	0.875
chr1	25960001	26120000	A.1.2.2.1.2.2.1.2.1	0.701298701298701	.	25960001	26120000	#FF4848	1	0.875
chr1	26120001	26360000	A.1.2.1.1.2.2.1.2.1.2.2	0.809090909090909	.	26120001	26360000	#FF4848	1	0.875
chr1	26360001	26960000	A.1.2.1.1.1.2.1.2.2	0.838961038961039	.	26360001	26960000	#FF4848	1	0.875
chr1	26960001	27360000	A.1.1.2.1.2.2.1.2	0.893506493506493	.	26960001	27360000	#FF0000	1	1
chr1	27360001	27600000	A.1.2.2.1.1.1.1.1.2.1.2	0.745454545454545	.	27360001	27600000	#FF4848	1	0.875
chr1	27600001	28000000	A.1.1.2.1.2.2.1.1.2.1	0.897402597402597	.	27600001	28000000	#FF0000	1	1
chr1	28000001	28160000	A.1.2.2.1.1.1.1.2.1.2	0.74025974025974	.	28000001	28160000	#FF4848	1	0.875
chr1	28160001	28400000	A.1.2.1.1.2.2.1.2.1.2.1	0.81038961038961	.	28160001	28400000	#FF4848	1	0.875
chr1	28400001	28560000	A.1.2.2.1.2.2.1.1.1.1	0.705194805194805	.	28400001	28560000	#FF4848	1	0.875
chr1	28560001	29080000	A.1.1.2.1.2.1.1.1.1	0.909090909090909	.	28560001	29080000	#FF0000	1	1
chr1	29080001	29560000	A.1.2.1.1.2.1.1.2.1	0.823376623376623	.	29080001	29560000	#FF4848	1	0.875
chr1	29560001	29840000	A.2.2.2.2.2.1.2	0.425974025974026	.	29560001	29840000	#FFDADA	1	0.625
chr1	29840001	29880000	B.1.2.1.1.2.2.1	0.324675324675325	.	29840001	29880000	#9191FF	1	0.375
chr1	30000001	30120000	B.1.2.1.1.2.2.1	0.324675324675325	.	30000001	30120000	#9191FF	1	0.375
chr1	30120001	30480000	B.1.1.1.2.1.2.2.2	0.383116883116883	.	30120001	30480000	#DADAFF	1	0.5
chr1	30480001	30920000	B.1.1.2.1.2.1	0.367532467532468	.	30480001	30920000	#DADAFF	1	0.5
chr1	30920001	31200000	B.1.1.1.2.1.2.1	0.385714285714286	.	30920001	31200000	#DADAFF	1	0.5
chr1	31200001	31560000	A.1.2.1.1.1.2.1.1.1.2	0.844155844155844	.	31200001	31560000	#FF4848	1	0.875
chr1	31560001	31840000	A.1.2.2.1.1.1.2.1.1	0.737662337662338	.	31560001	31840000	#FF4848	1	0.875
chr1	31840001	32000000	A.1.2.2.1.2.2.2.2.2	0.693506493506494	.	31840001	32000000	#FF4848	1	0.875
chr1	32000001	32520000	A.1.1.2.1.1.1.2.2.1.1	0.920779220779221	.	32000001	32520000	#FF0000	1	1
chr1	32520001	32680000	A.1.2.1.1.1.2.1.2.1.1	0.841558441558442	.	32520001	32680000	#FF4848	1	0.875
chr1	32680001	32880000	A.1.2.1.1.1.2.2.1.1.1.2	0.836363636363636	.	32680001	32880000	#FF4848	1	0.875
chr1	32880001	33080000	A.1.2.1.1.2.2.1.1.1.1.1	0.816883116883117	.	32880001	33080000	#FF4848	1	0.875
chr1	33080001	33320000	A.1.1.2.1.1.1.1.2.2.1.1	0.92987012987013	.	33080001	33320000	#FF0000	1	1
chr1	33320001	33560000	A.1.2.1.1.1.2.2.1.1.1.1	0.837662337662338	.	33320001	33560000	#FF4848	1	0.875
chr1	33560001	33920000	A.1.2.2.1.1.2.1.2.1	0.727272727272727	.	33560001	33920000	#FF4848	1	0.875
chr1	33920001	34080000	A.2.2.1.2.1.1.2.1	0.488311688311688	.	33920001	34080000	#FFDADA	1	0.625
chr1	34080001	34680000	B.1.2.1.2.1.1.2.2	0.314285714285714	.	34080001	34680000	#9191FF	1	0.375
chr1	34680001	35080000	B.2.1.2.1.1.2.2	0.180519480519481	.	34680001	35080000	#4848FF	1	0.25
chr1	35080001	35240000	B.1.2.1.2.1.1.1.1.2.2	0.319480519480519	.	35080001	35240000	#9191FF	1	0.375
chr1	35240001	35440000	A.2.2.2.2.1.2.1	0.42987012987013	.	35240001	35440000	#FFDADA	1	0.625
chr1	35440001	35640000	A.2.1.2.1.1.2.1	0.575324675324675	.	35440001	35640000	#FF9191	1	0.75
chr1	35640001	35800000	A.1.2.1.1.1.2.2.1.1.2.1	0.835064935064935	.	35640001	35800000	#FF4848	1	0.875
chr1	35800001	36080000	A.1.2.1.1.1.2.2.1.1.2.2	0.833766233766234	.	35800001	36080000	#FF4848	1	0.875
chr1	36080001	36240000	A.1.2.2.1.2.1.1.2.2	0.712987012987013	.	36080001	36240000	#FF4848	1	0.875
chr1	36240001	36600000	A.1.1.2.1.1.1.2.1.2.1	0.923376623376623	.	36240001	36600000	#FF0000	1	1
chr1	36600001	36960000	A.1.1.1.2.1.2.2.1.2.2	0.958441558441558	.	36600001	36960000	#FF0000	1	1
chr1	36960001	37560000	B.1.2.1.2.1.1.1.2	0.318181818181818	.	36960001	37560000	#9191FF	1	0.375
chr1	37560001	37920000	B.2.1.1.1.2.2.2.1.1	0.236363636363636	.	37560001	37920000	#4848FF	1	0.25
chr1	37920001	38120000	A.2.1.1.1.1.2.1	0.642857142857143	.	37920001	38120000	#FF9191	1	0.75
chr1	38120001	38280000	A.2.2.1.1.1.2.1	0.509090909090909	.	38120001	38280000	#FFDADA	1	0.625
chr1	38280001	38520000	A.1.2.2.2.1.2.1.2	0.677922077922078	.	38280001	38520000	#FF4848	1	0.875
chr1	38520001	38720000	B.1.2.1.2.1.1.1.1.1	0.322077922077922	.	38520001	38720000	#9191FF	1	0.375
chr1	38720001	38920000	B.2.1.1.1.2.2.2.1.2	0.235064935064935	.	38720001	38920000	#4848FF	1	0.25
chr1	38920001	39280000	B.1.2.1.2.1.1.1.1.2.1	0.320779220779221	.	38920001	39280000	#9191FF	1	0.375
chr1	39280001	39480000	A.1.2.2.1.1.2.1.2.2	0.725974025974026	.	39280001	39480000	#FF4848	1	0.875
chr1	39480001	39760000	A.1.1.2.1.1.2.1.2	0.914285714285714	.	39480001	39760000	#FF0000	1	1
chr1	39760001	40000000	A.1.1.2.1.1.1.1.2.2.1.2	0.928571428571429	.	39760001	40000000	#FF0000	1	1
chr1	40000001	40280000	A.1.2.2.1.1.1.2.1.2.2.1	0.735064935064935	.	40000001	40280000	#FF4848	1	0.875
chr1	40280001	40520000	A.1.2.2.1.1.1.2.1.2.2.2	0.733766233766234	.	40280001	40520000	#FF4848	1	0.875
chr1	40520001	40640000	A.1.2.2.1.2.2.2.1.2	0.696103896103896	.	40520001	40640000	#FF4848	1	0.875
chr1	40640001	40760000	A.1.2.1.1.2.2.1.2.2.1	0.807792207792208	.	40640001	40760000	#FF4848	1	0.875
chr1	40760001	41120000	A.1.2.2.1.2.1.1.2.1	0.714285714285714	.	40760001	41120000	#FF4848	1	0.875
chr1	41120001	41280000	A.1.2.1.1.2.2.1.1.1.1.2	0.815584415584416	.	41120001	41280000	#FF4848	1	0.875
chr1	41280001	41560000	A.1.2.2.1.1.1.1.1.1.1	0.749350649350649	.	41280001	41560000	#FF4848	1	0.875
chr1	41560001	41960000	A.1.2.1.1.1.2.2.2.2.1	0.828571428571429	.	41560001	41960000	#FF4848	1	0.875
chr1	41960001	42240000	A.1.2.2.1.2.1.1.1	0.715584415584416	.	41960001	42240000	#FF4848	1	0.875
chr1	42240001	42640000	A.2.1.2.1.1.2.2.2.1	0.571428571428571	.	42240001	42640000	#FF9191	1	0.75
chr1	42640001	42800000	A.1.2.2.1.1.1.1.2.2	0.738961038961039	.	42640001	42800000	#FF4848	1	0.875
chr1	42800001	43000000	A.1.2.2.1.1.1.1.2.1.1.1	0.742857142857143	.	42800001	43000000	#FF4848	1	0.875
chr1	43000001	43120000	A.2.1.1.1.2.2.1.1	0.632467532467533	.	43000001	43120000	#FF9191	1	0.75
chr1	43120001	43400000	A.1.2.1.1.1.2.2.2.2.2	0.827272727272727	.	43120001	43400000	#FF4848	1	0.875
chr1	43400001	43720000	A.1.2.1.1.1.2.1.1.1.1	0.845454545454545	.	43400001	43720000	#FF4848	1	0.875
chr1	43720001	43920000	A.1.2.1.1.2.1.1.1.2	0.824675324675325	.	43720001	43920000	#FF4848	1	0.875
chr1	43920001	44520000	A.1.1.2.1.1.1.1.1.1.2	0.936363636363636	.	43920001	44520000	#FF0000	1	1
chr1	44520001	44680000	A.2.1.2.1.1.2.2.2.2	0.57012987012987	.	44520001	44680000	#FF9191	1	0.75
chr1	44680001	44920000	A.1.2.2.1.1.1.2.1.2.1	0.736363636363636	.	44680001	44920000	#FF4848	1	0.875
chr1	44920001	45280000	A.1.2.1.1.1.1.1.2.2.2	0.850649350649351	.	44920001	45280000	#FF4848	1	0.875
chr1	45280001	45480000	A.1.2.1.1.2.2.2.2	0.803896103896104	.	45280001	45480000	#FF4848	1	0.875
chr1	45480001	45760000	A.2.1.1.1.2.2.1.2	0.631168831168831	.	45480001	45760000	#FF9191	1	0.75
chr1	45760001	45960000	A.1.2.1.1.2.1.2.2.2	0.818181818181818	.	45760001	45960000	#FF4848	1	0.875
chr1	45960001	46440000	A.1.1.1.1.1.2.2.2	0.992207792207792	.	45960001	46440000	#FF0000	1	1
chr1	46440001	46800000	A.1.1.1.1.1.2.2.1	0.993506493506494	.	46440001	46800000	#FF0000	1	1
chr1	46800001	47200000	A.1.1.2.2.2.2.1.1.2.2	0.862337662337662	.	46800001	47200000	#FF0000	1	1
chr1	47200001	47640000	B.2.2.2.1.1.1.1.1	0.0571428571428571	.	47200001	47640000	#0000FF	1	0.125
chr1	47640001	48000000	A.2.2.1.1.2.2.2.2.2	0.494805194805195	.	47640001	48000000	#FFDADA	1	0.625
chr1	48000001	48160000	B.1.1.2.1.1.2.2.1.1	0.371428571428571	.	48000001	48160000	#DADAFF	1	0.5
chr1	48160001	48520000	A.2.2.2.1.2.2.2.2	0.435064935064935	.	48160001	48520000	#FFDADA	1	0.625
chr1	48520001	48720000	B.2.1.2.1.1.1.1.1.1	0.194805194805195	.	48520001	48720000	#4848FF	1	0.25
chr1	48720001	48920000	B.2.2.1.1.1.2.2.1.1.1.1	0.116883116883117	.	48720001	48920000	#0000FF	1	0.125
chr1	48920001	49280000	B.1.2.2.2.2.1.1.1.2	0.274025974025974	.	48920001	49280000	#9191FF	1	0.375
chr1	49280001	49800000	B.2.2.2.2.2.2.1	0.0025974025974026	.	49280001	49800000	#0000FF	1	0.125
chr1	49800001	50440000	B.2.2.2.2.2.2.2	0.0012987012987013	.	49800001	50440000	#0000FF	1	0.125
chr1	50440001	50800000	B.2.2.2.2.2.1.1.1	0.00779220779220779	.	50440001	50800000	#0000FF	1	0.125
chr1	50800001	51160000	B.1.2.2.1.2.2.1.2	0.28961038961039	.	50800001	51160000	#9191FF	1	0.375
chr1	51160001	51320000	B.1.1.2.1.1.2.1.1	0.374025974025974	.	51160001	51320000	#DADAFF	1	0.5
chr1	51320001	51480000	B.1.1.2.2.2.1.1.1	0.351948051948052	.	51320001	51480000	#DADAFF	1	0.5
chr1	51480001	51720000	B.1.2.1.2.2.2.1.2.2	0.301298701298701	.	51480001	51720000	#9191FF	1	0.375
chr1	51720001	52080000	A.1.1.1.2.2.1.1.1	0.955844155844156	.	51720001	52080000	#FF0000	1	1
chr1	52080001	52360000	A.1.1.1.1.2.2.1	0.983116883116883	.	52080001	52360000	#FF0000	1	1
chr1	52360001	52480000	A.1.2.1.2.2.2.1.1.2.2	0.75974025974026	.	52360001	52480000	#FF4848	1	0.875
chr1	52480001	52800000	A.1.1.1.2.1.2.2.1.2.1.2	0.95974025974026	.	52480001	52800000	#FF0000	1	1
chr1	52800001	53160000	A.1.1.1.2.1.1.2.1.1	0.974025974025974	.	52800001	53160000	#FF0000	1	1
chr1	53160001	53320000	A.1.1.2.1.1.1.1.2.2.2	0.927272727272727	.	53160001	53320000	#FF0000	1	1
chr1	53320001	53680000	A.1.1.1.2.1.2.2.1.1	0.962337662337662	.	53320001	53680000	#FF0000	1	1
chr1	53680001	53880000	A.1.2.1.1.1.1.1.2.2.1	0.851948051948052	.	53680001	53880000	#FF4848	1	0.875
chr1	53880001	54280000	A.2.1.1.1.1.1.1.2	0.646753246753247	.	53880001	54280000	#FF9191	1	0.75
chr1	54280001	54520000	A.1.1.2.1.2.2.2.1.1	0.892207792207792	.	54280001	54520000	#FF0000	1	1
chr1	54520001	54960000	A.1.1.2.1.1.1.2.1.1.1	0.925974025974026	.	54520001	54960000	#FF0000	1	1
chr1	54960001	55320000	A.1.1.2.1.2.1.1.2.2	0.905194805194805	.	54960001	55320000	#FF0000	1	1
chr1	55320001	55720000	A.1.1.2.1.2.1.1.2.1	0.906493506493506	.	55320001	55720000	#FF0000	1	1
chr1	55720001	55960000	A.2.1.2.1.2.1.1.1.2	0.567532467532468	.	55720001	55960000	#FF9191	1	0.75
chr1	55960001	56120000	A.2.1.2.1.2.1.1.1.1	0.568831168831169	.	55960001	56120000	#FF9191	1	0.75
chr1	56120001	56720000	A.2.1.2.1.1.1.1.1.1	0.583116883116883	.	56120001	56720000	#FF9191	1	0.75
chr1	56720001	56960000	A.1.2.2.1.1.2.2.2.2	0.716883116883117	.	56720001	56960000	#FF4848	1	0.875
chr1	56960001	57280000	A.1.2.1.1.1.1.1.1.2	0.854545454545454	.	56960001	57280000	#FF4848	1	0.875
chr1	57280001	57480000	A.2.1.2.1.1.1.1.2.1	0.580519480519481	.	57280001	57480000	#FF9191	1	0.75
chr1	57480001	57880000	A.1.2.1.2.2.2.1.2	0.758441558441558	.	57480001	57880000	#FF4848	1	0.875
chr1	57880001	58320000	B.1.1.1.2.1.1.1.2	0.388311688311688	.	57880001	58320000	#DADAFF	1	0.5
chr1	58320001	58640000	B.1.2.1.2.1.1.2.1.2	0.315584415584416	.	58320001	58640000	#9191FF	1	0.375
chr1	58640001	58920000	B.1.2.1.2.1.1.2.1.1	0.316883116883117	.	58640001	58920000	#9191FF	1	0.375
chr1	58920001	59160000	A.2.1.2.1.2.1.2.1.2	0.55974025974026	.	58920001	59160000	#FF9191	1	0.75
chr1	59160001	59600000	A.1.2.2.2.1.1.1.1	0.692207792207792	.	59160001	59600000	#FF4848	1	0.875
chr1	59600001	59800000	A.2.1.1.2.1.1.2.2.1	0.616883116883117	.	59600001	59800000	#FF9191	1	0.75
chr1	59800001	59960000	A.1.2.2.1.1.2.1.1.2.2	0.728571428571429	.	59800001	59960000	#FF4848	1	0.875
chr1	59960001	60440000	A.1.2.2.2.1.2.2.1.1.1	0.676623376623377	.	59960001	60440000	#FF4848	1	0.875
chr1	60440001	60800000	B.2.2.1.2.2.1.1	0.0727272727272727	.	60440001	60800000	#0000FF	1	0.125
chr1	60800001	61320000	B.2.2.2.1.2.2.2.2	0.012987012987013	.	60800001	61320000	#0000FF	1	0.125
chr1	61320001	61520000	B.1.1.2.1.1.2.2.1.2	0.37012987012987	.	61320001	61520000	#DADAFF	1	0.5
chr1	61520001	61680000	A.1.2.2.2.1.1.1.2.1.1	0.690909090909091	.	61520001	61680000	#FF4848	1	0.875
chr1	61680001	61920000	A.1.2.1.2.2.2.2.1.1.1	0.757142857142857	.	61680001	61920000	#FF4848	1	0.875
chr1	61920001	62160000	A.2.2.1.2.2.1.1.1.2	0.480519480519481	.	61920001	62160000	#FFDADA	1	0.625
chr1	62160001	62680000	A.2.1.1.2.1.1.2.1.2	0.618181818181818	.	62160001	62680000	#FF9191	1	0.75
chr1	62680001	62880000	A.2.1.1.2.1.1.2.1.1.1	0.620779220779221	.	62680001	62880000	#FF9191	1	0.75
chr1	62880001	63320000	A.1.2.1.2.1.1.1.2.2	0.796103896103896	.	62880001	63320000	#FF4848	1	0.875
chr1	63320001	63800000	B.2.1.1.1.2.2.1.2.1	0.24025974025974	.	63320001	63800000	#4848FF	1	0.25
chr1	63800001	64080000	A.2.1.2.2.2.2.1.2.1	0.519480519480519	.	63800001	64080000	#FF9191	1	0.75
chr1	64080001	64400000	A.1.1.2.1.1.2.2.1	0.912987012987013	.	64080001	64400000	#FF0000	1	1
chr1	64400001	64680000	A.1.2.1.2.1.1.1.1.1.1	0.802597402597403	.	64400001	64680000	#FF4848	1	0.875
chr1	64680001	64920000	A.2.1.1.1.1.2.2.1	0.641558441558442	.	64680001	64920000	#FF9191	1	0.75
chr1	64920001	65120000	A.1.2.1.2.1.1.1.2.1.1	0.798701298701299	.	64920001	65120000	#FF4848	1	0.875
chr1	65120001	65480000	A.1.2.1.2.1.1.1.1.1.2	0.801298701298701	.	65120001	65480000	#FF4848	1	0.875
chr1	65480001	65680000	A.2.1.1.2.1.1.1.2.2.2	0.622077922077922	.	65480001	65680000	#FF9191	1	0.75
chr1	65680001	65880000	A.1.2.1.2.2.1.1.1.2	0.77012987012987	.	65680001	65880000	#FF4848	1	0.875
chr1	65880001	66200000	A.2.2.2.1.1.2.2.2	0.450649350649351	.	65880001	66200000	#FFDADA	1	0.625
chr1	66200001	66480000	B.2.1.1.2.1.1.2.1	0.222077922077922	.	66200001	66480000	#4848FF	1	0.25
chr1	66480001	66720000	B.2.1.1.2.1.2.1.2.2	0.216883116883117	.	66480001	66720000	#4848FF	1	0.25
chr1	66720001	66840000	A.2.1.2.2.1.1.2.2.2	0.536363636363636	.	66720001	66840000	#FF9191	1	0.75
chr1	66840001	66960000	A.2.2.2.1.1.2.2.1.1	0.453246753246753	.	66840001	66960000	#FFDADA	1	0.625
chr1	66960001	67200000	A.2.1.1.2.2.2.2.2	0.584415584415584	.	66960001	67200000	#FF9191	1	0.75
chr1	67200001	67360000	B.1.1.1.1.1.1.1.1.2	0.422077922077922	.	67200001	67360000	#DADAFF	1	0.5
chr1	67360001	67520000	A.2.1.1.2.1.1.1.2.2.1	0.623376623376623	.	67360001	67520000	#FF9191	1	0.75
chr1	67520001	67800000	A.2.1.2.2.1.1.2.2.1.1	0.538961038961039	.	67520001	67800000	#FF9191	1	0.75
chr1	67800001	67960000	A.1.2.1.2.1.1.2.2.1.1.1.2	0.790909090909091	.	67800001	67960000	#FF4848	1	0.875
chr1	67960001	68080000	A.1.2.2.2.1.2.2.1.2	0.674025974025974	.	67960001	68080000	#FF4848	1	0.875
chr1	68080001	68240000	A.1.2.1.2.1.1.2.2.2	0.787012987012987	.	68080001	68240000	#FF4848	1	0.875
chr1	68240001	68600000	A.1.2.2.2.1.1.1.2.2	0.688311688311688	.	68240001	68600000	#FF4848	1	0.875
chr1	68600001	68840000	A.1.2.1.2.2.2.2.1.1.2	0.755844155844156	.	68600001	68840000	#FF4848	1	0.875
chr1	68840001	69080000	A.2.2.2.1.1.1.2.1	0.458441558441558	.	68840001	69080000	#FFDADA	1	0.625
chr1	69080001	69280000	A.2.2.1.1.2.2.1.2.1.1	0.501298701298701	.	69080001	69280000	#FFDADA	1	0.625
chr1	69280001	69680000	B.1.2.1.1.1.2.1.1	0.332467532467532	.	69280001	69680000	#9191FF	1	0.375
chr1	69680001	70200000	B.2.1.1.2.1.2.2.2.1.2	0.212987012987013	.	69680001	70200000	#4848FF	1	0.25
chr1	70200001	70600000	B.2.1.2.1.1.1.1.2.2.2.2	0.188311688311688	.	70200001	70600000	#4848FF	1	0.25
chr1	70600001	70920000	A.1.2.2.2.2.1.1.2.2	0.667532467532468	.	70600001	70920000	#FF4848	1	0.875
chr1	70920001	71160000	B.1.1.2.1.1.2.1.2	0.372727272727273	.	70920001	71160000	#DADAFF	1	0.5
chr1	71160001	71560000	B.1.2.2.1.2.1.2.2	0.292207792207792	.	71160001	71560000	#9191FF	1	0.375
chr1	71560001	71920000	B.2.2.2.1.2.2.1.1.2.1	0.0233766233766234	.	71560001	71920000	#0000FF	1	0.125
chr1	71920001	72200000	B.2.2.1.2.2.1.2.1.1.2.1.2	0.0688311688311688	.	71920001	72200000	#0000FF	1	0.125
chr1	72200001	72360000	B.2.1.1.2.1.1.1.1.1.2.2	0.22987012987013	.	72200001	72360000	#4848FF	1	0.25
chr1	72360001	72520000	B.1.2.1.2.2.2.1.1	0.303896103896104	.	72360001	72520000	#9191FF	1	0.375
chr1	72520001	72800000	B.2.1.2.1.1.1.2.2.1	0.185714285714286	.	72520001	72800000	#4848FF	1	0.25
chr1	72800001	72960000	B.2.1.2.2.2.1.1.1	0.146753246753247	.	72800001	72960000	#4848FF	1	0.25
chr1	72960001	73120000	B.2.1.1.2.1.1.1.2.2	0.223376623376623	.	72960001	73120000	#4848FF	1	0.25
chr1	73120001	73360000	B.2.1.2.2.2.1.1.2.2.1	0.144155844155844	.	73120001	73360000	#4848FF	1	0.25
chr1	73360001	73640000	B.1.2.2.1.2.2.2.2.2	0.285714285714286	.	73360001	73640000	#9191FF	1	0.375
chr1	73640001	74080000	B.2.1.2.2.2.1.2.1.1	0.141558441558442	.	73640001	74080000	#4848FF	1	0.25
chr1	74080001	74360000	B.1.2.2.1.2.1.1	0.294805194805195	.	74080001	74360000	#9191FF	1	0.375
chr1	74360001	74680000	A.2.2.2.1.2.2.2.1.2.1	0.437662337662338	.	74360001	74680000	#FFDADA	1	0.625
chr1	74680001	74960000	A.1.2.1.2.1.2.2.2	0.772727272727273	.	74680001	74960000	#FF4848	1	0.875
chr1	74960001	75240000	B.1.2.2.1.2.1.2.1	0.293506493506493	.	74960001	75240000	#9191FF	1	0.375
chr1	75240001	75560000	B.2.2.1.2.2.1.2.1.2	0.0662337662337662	.	75240001	75560000	#0000FF	1	0.125
chr1	75560001	75720000	B.2.1.1.2.1.1.1.1.1.2.1	0.231168831168831	.	75560001	75720000	#4848FF	1	0.25
chr1	75720001	76160000	B.2.1.2.2.2.1.2.2.1	0.138961038961039	.	75720001	76160000	#4848FF	1	0.25
chr1	76160001	76280000	B.1.1.2.2.2.1.1.2	0.350649350649351	.	76160001	76280000	#DADAFF	1	0.5
chr1	76280001	76440000	B.2.1.1.2.1.2.2.2.2.1	0.211688311688312	.	76280001	76440000	#4848FF	1	0.25
chr1	76440001	76600000	B.1.1.2.2.2.1.2.2	0.348051948051948	.	76440001	76600000	#DADAFF	1	0.5
chr1	76600001	76840000	B.2.1.1.2.1.1.1.1.2.1.2	0.227272727272727	.	76600001	76840000	#4848FF	1	0.25
chr1	76840001	77280000	B.2.2.1.2.2.1.2.2.2.1	0.0636363636363636	.	76840001	77280000	#0000FF	1	0.125
chr1	77280001	77560000	B.2.1.2.1.1.1.1.1.2	0.193506493506494	.	77280001	77560000	#4848FF	1	0.25
chr1	77560001	77720000	B.2.1.1.2.1.1.1.2.1	0.224675324675325	.	77560001	77720000	#4848FF	1	0.25
chr1	77720001	78000000	B.2.2.1.1.1.1.1.1	0.12987012987013	.	77720001	78000000	#0000FF	1	0.125
chr1	78000001	78200000	A.2.1.1.2.1.2.1.2	0.611688311688312	.	78000001	78200000	#FF9191	1	0.75
chr1	78200001	78480000	A.1.1.2.2.1.2.1.1.1	0.879220779220779	.	78200001	78480000	#FF0000	1	1
chr1	78480001	78600000	A.2.1.2.2.2.1.1.2.1	0.524675324675325	.	78480001	78600000	#FF9191	1	0.75
chr1	78600001	79040000	B.2.2.2.1.2.2.1.2.1.1	0.0194805194805195	.	78600001	79040000	#0000FF	1	0.125
chr1	79040001	79200000	B.2.1.2.2.2.1.2.2.2.2.2	0.133766233766234	.	79040001	79200000	#4848FF	1	0.25
chr1	79200001	79520000	B.2.2.2.1.2.2.1.1.2.2.1	0.0220779220779221	.	79200001	79520000	#0000FF	1	0.125
chr1	79520001	79680000	B.2.2.1.1.1.1.1.2.1.1	0.128571428571429	.	79520001	79680000	#0000FF	1	0.125
chr1	79680001	80040000	B.2.2.2.1.1.1.2.2.2	0.051948051948052	.	79680001	80040000	#0000FF	1	0.125
chr1	80040001	80320000	B.2.1.2.2.2.1.2.2.2.2.1	0.135064935064935	.	80040001	80320000	#4848FF	1	0.25
chr1	80320001	80600000	B.2.2.2.1.1.1.1.2	0.0558441558441558	.	80320001	80600000	#0000FF	1	0.125
chr1	80600001	80920000	B.2.2.1.2.2.2.1	0.061038961038961	.	80600001	80920000	#0000FF	1	0.125
chr1	80920001	81080000	B.2.1.2.1.1.1.2.2.2.1	0.184415584415584	.	80920001	81080000	#4848FF	1	0.25
chr1	81080001	81280000	B.2.2.1.1.1.2.2.2.2	0.11038961038961	.	81080001	81280000	#0000FF	1	0.125
chr1	81280001	81600000	B.2.1.2.1.1.1.2.2.2.2	0.183116883116883	.	81280001	81600000	#4848FF	1	0.25
chr1	81600001	81720000	B.1.2.1.2.2.2.2.2	0.298701298701299	.	81600001	81720000	#9191FF	1	0.375
chr1	81720001	82280000	B.1.1.1.1.1.2.2.1.2	0.411688311688312	.	81720001	82280000	#DADAFF	1	0.5
chr1	82280001	82480000	A.2.2.1.1.2.2.1.1.2	0.502597402597403	.	82280001	82480000	#FFDADA	1	0.625
chr1	82480001	82880000	B.2.1.1.1.2.1.1.1.1	0.250649350649351	.	82480001	82880000	#4848FF	1	0.25
chr1	82880001	83280000	B.2.1.1.2.1.1.2.2	0.220779220779221	.	82880001	83280000	#4848FF	1	0.25
chr1	83280001	83440000	A.2.2.2.1.2.2.2.1.1	0.438961038961039	.	83280001	83440000	#FFDADA	1	0.625
chr1	83440001	83600000	A.2.2.1.2.2.1.1.1.1	0.481818181818182	.	83440001	83600000	#FFDADA	1	0.625
chr1	83600001	83960000	B.1.1.2.1.1.2.2.2	0.368831168831169	.	83600001	83960000	#DADAFF	1	0.5
chr1	83960001	84400000	B.1.1.1.1.1.2.2.1.1	0.412987012987013	.	83960001	84400000	#DADAFF	1	0.5
chr1	84400001	84640000	A.2.1.1.2.2.2.2.1.2	0.585714285714286	.	84400001	84640000	#FF9191	1	0.75
chr1	84640001	84920000	A.2.2.1.2.2.1.1.2	0.479220779220779	.	84640001	84920000	#FFDADA	1	0.625
chr1	84920001	85200000	A.1.2.1.2.1.1.2.1.2	0.793506493506493	.	84920001	85200000	#FF4848	1	0.875
chr1	85200001	85560000	A.1.2.2.2.2.1.1.2.1	0.668831168831169	.	85200001	85560000	#FF4848	1	0.875
chr1	85560001	85720000	A.1.2.1.2.2.2.2.1.2.2	0.753246753246753	.	85560001	85720000	#FF4848	1	0.875
chr1	85720001	85920000	A.2.1.1.2.2.2.2.1.1	0.587012987012987	.	85720001	85920000	#FF9191	1	0.75
chr1	85920001	86080000	A.1.2.2.2.2.1.2.1.2	0.663636363636364	.	85920001	86080000	#FF4848	1	0.875
chr1	86080001	86200000	A.2.2.2.1.2.2.1.1.1	0.442857142857143	.	86080001	86200000	#FFDADA	1	0.625
chr1	86200001	86400000	B.2.1.2.1.1.1.1.2.2.1	0.190909090909091	.	86200001	86400000	#4848FF	1	0.25
chr1	86400001	86840000	B.2.2.1.2.2.1.2.1.1.2.2	0.0675324675324675	.	86400001	86840000	#0000FF	1	0.125
chr1	86840001	87000000	A.2.2.1.1.2.2.1.2.1.2	0.5	.	86840001	87000000	#FFDADA	1	0.625
chr1	87000001	87160000	B.1.1.1.1.2.2.1.2.2	0.397402597402597	.	87000001	87160000	#DADAFF	1	0.5
chr1	87160001	87560000	A.1.2.1.2.2.2.2.1.2.1	0.754545454545455	.	87160001	87560000	#FF4848	1	0.875
chr1	87560001	87760000	B.1.1.1.1.1.1.1.1.1	0.423376623376623	.	87560001	87760000	#DADAFF	1	0.5
chr1	87760001	88320000	A.2.2.1.1.2.2.2.1	0.497402597402597	.	87760001	88320000	#FFDADA	1	0.625
chr1	88320001	88480000	A.2.2.1.1.2.2.1.2.2	0.498701298701299	.	88320001	88480000	#FFDADA	1	0.625
chr1	88480001	88640000	A.2.2.2.1.1.2.2.1.2	0.451948051948052	.	88480001	88640000	#FFDADA	1	0.625
chr1	88640001	88920000	B.1.1.2.2.1.2.1.2	0.354545454545455	.	88640001	88920000	#DADAFF	1	0.5
chr1	88920001	89160000	A.2.1.2.2.1.1.2.2.1.2	0.537662337662338	.	88920001	89160000	#FF9191	1	0.75
chr1	89160001	89480000	A.1.2.2.2.1.2.2.1.1.2	0.675324675324675	.	89160001	89480000	#FF4848	1	0.875
chr1	89480001	89960000	B.1.2.2.2.2.1.1.1.1	0.275324675324675	.	89480001	89960000	#9191FF	1	0.375
chr1	89960001	90120000	A.2.2.1.1.2.2.1.1.1	0.503896103896104	.	89960001	90120000	#FFDADA	1	0.625
chr1	90120001	90280000	A.2.1.2.2.2.2.1.2.2.2	0.516883116883117	.	90120001	90280000	#FF9191	1	0.75
chr1	90280001	90520000	A.2.1.2.2.1.1.2.1	0.54025974025974	.	90280001	90520000	#FF9191	1	0.75
chr1	90520001	90680000	B.1.2.2.2.2.1.1.2	0.272727272727273	.	90520001	90680000	#9191FF	1	0.375
chr1	90680001	90880000	B.2.2.1.1.1.2.1.2.2.1	0.119480519480519	.	90680001	90880000	#0000FF	1	0.125
chr1	90880001	91160000	B.2.2.1.2.2.1.2.1.1.1	0.0714285714285714	.	90880001	91160000	#0000FF	1	0.125
chr1	91160001	91320000	B.1.2.2.1.2.2.2.2.1	0.287012987012987	.	91160001	91320000	#9191FF	1	0.375
chr1	91320001	91480000	A.2.2.2.1.1.1.2.2.2	0.455844155844156	.	91320001	91480000	#FFDADA	1	0.625
chr1	91480001	91960000	B.2.2.1.1.1.2.1.2.2.2	0.118181818181818	.	91480001	91960000	#0000FF	1	0.125
chr1	91960001	92360000	A.2.1.2.2.2.1.1.2.2	0.523376623376623	.	91960001	92360000	#FF9191	1	0.75
chr1	92360001	92560000	B.1.1.2.2.2.1.2.1	0.349350649350649	.	92360001	92560000	#DADAFF	1	0.5
chr1	92560001	92760000	B.1.2.1.2.2.2.1.2.1	0.302597402597403	.	92560001	92760000	#9191FF	1	0.375
chr1	92760001	92920000	A.2.2.2.1.2.2.1.2	0.44025974025974	.	92760001	92920000	#FFDADA	1	0.625
chr1	92920001	93240000	A.2.1.2.2.2.1.1.1	0.525974025974026	.	92920001	93240000	#FF9191	1	0.75
chr1	93240001	93680000	A.1.1.2.2.2.2.1.2.1	0.861038961038961	.	93240001	93680000	#FF0000	1	1
chr1	93680001	93960000	A.2.1.1.2.1.1.1.2.1	0.624675324675325	.	93680001	93960000	#FF9191	1	0.75
chr1	93960001	94360000	A.1.2.1.2.2.2.2.2.2	0.750649350649351	.	93960001	94360000	#FF4848	1	0.875
chr1	94360001	94640000	A.2.1.1.2.1.1.2.1.1.2	0.61948051948052	.	94360001	94640000	#FF9191	1	0.75
chr1	94640001	94800000	A.1.2.1.2.2.2.2.2.1	0.751948051948052	.	94640001	94800000	#FF4848	1	0.875
chr1	94800001	95160000	A.1.2.1.2.1.1.2.2.1.1.1.1	0.792207792207792	.	94800001	95160000	#FF4848	1	0.875
chr1	95160001	95720000	A.1.1.2.2.2.2.1.2.2.2	0.858441558441558	.	95160001	95720000	#FF0000	1	1
chr1	95720001	96120000	B.2.1.1.1.2.1.1.1.2	0.249350649350649	.	95720001	96120000	#4848FF	1	0.25
chr1	96120001	96400000	B.2.1.2.2.2.1.2.1.2	0.14025974025974	.	96120001	96400000	#4848FF	1	0.25
chr1	96400001	96640000	B.2.2.1.1.1.1.2.2	0.123376623376623	.	96400001	96640000	#0000FF	1	0.125
chr1	96640001	96920000	B.2.2.1.1.1.2.2.1.1.1.2	0.115584415584416	.	96640001	96920000	#0000FF	1	0.125
chr1	96920001	97160000	B.2.1.2.2.2.1.2.2.2.1.2	0.136363636363636	.	96920001	97160000	#4848FF	1	0.25
chr1	97160001	97320000	B.1.1.1.1.2.1.2.2.2	0.402597402597403	.	97160001	97320000	#DADAFF	1	0.5
chr1	97320001	97520000	B.2.1.1.2.1.2.2.2.1.1	0.214285714285714	.	97320001	97520000	#4848FF	1	0.25
chr1	97520001	97760000	B.2.1.2.2.2.1.1.2.1	0.145454545454545	.	97520001	97760000	#4848FF	1	0.25
chr1	97760001	97960000	B.2.2.1.1.1.1.1.2.2	0.125974025974026	.	97760001	97960000	#0000FF	1	0.125
chr1	97960001	98160000	B.2.1.2.1.1.1.1.2.2.2.1	0.18961038961039	.	97960001	98160000	#4848FF	1	0.25
chr1	98160001	98600000	B.2.2.1.1.1.2.2.1.1.2	0.114285714285714	.	98160001	98600000	#0000FF	1	0.125
chr1	98600001	98840000	B.2.2.1.2.2.2.2.1	0.0597402597402597	.	98600001	98840000	#0000FF	1	0.125
chr1	98840001	99120000	B.2.2.1.2.2.2.2.2	0.0584415584415584	.	98840001	99120000	#0000FF	1	0.125
chr1	99120001	99240000	B.2.1.2.1.1.1.1.2.1	0.192207792207792	.	99120001	99240000	#4848FF	1	0.25
chr1	99240001	99640000	B.2.2.2.1.1.1.2.1	0.0545454545454545	.	99240001	99640000	#0000FF	1	0.125
chr1	99640001	99960000	B.2.1.1.2.1.1.1.1.1.1	0.232467532467532	.	99640001	99960000	#4848FF	1	0.25
chr1	99960001	100280000	B.1.1.1.1.2.1.2.2.1	0.403896103896104	.	99960001	100280000	#DADAFF	1	0.5
chr1	100280001	100480000	A.1.2.1.2.1.1.2.1.1	0.794805194805195	.	100280001	100480000	#FF4848	1	0.875
chr1	100480001	100760000	A.1.1.2.2.1.2.1.1.2	0.877922077922078	.	100480001	100760000	#FF0000	1	1
chr1	100760001	101160000	A.2.1.1.2.1.2.1.1.2	0.612987012987013	.	100760001	101160000	#FF9191	1	0.75
chr1	101160001	101440000	A.2.1.1.2.1.2.1.1.1	0.614285714285714	.	101160001	101440000	#FF9191	1	0.75
chr1	101440001	101720000	A.1.1.2.2.2.2.1.2.2.1	0.85974025974026	.	101440001	101720000	#FF0000	1	1
chr1	101720001	102000000	A.2.2.2.1.2.2.2.1.2.2	0.436363636363636	.	101720001	102000000	#FFDADA	1	0.625
chr1	102000001	102240000	B.2.1.1.2.1.1.1.1.2.2	0.225974025974026	.	102000001	102240000	#4848FF	1	0.25
chr1	102240001	102480000	B.2.2.1.1.1.1.1.2.1.2	0.127272727272727	.	102240001	102480000	#0000FF	1	0.125
chr1	102480001	102600000	B.2.2.1.1.1.2.1.2.1	0.120779220779221	.	102480001	102600000	#0000FF	1	0.125
chr1	102600001	102800000	B.2.1.2.2.2.1.1.2.2.2	0.142857142857143	.	102600001	102800000	#4848FF	1	0.25
chr1	102800001	103360000	B.2.2.2.1.2.2.1.1.2.2.2	0.0207792207792208	.	102800001	103360000	#0000FF	1	0.125
chr1	103360001	103760000	B.2.2.1.2.2.1.2.2.2.2	0.0623376623376623	.	103360001	103760000	#0000FF	1	0.125
chr1	103760001	103800000	B.2.1.1.1.1.1.1	0.264935064935065	.	103760001	103800000	#4848FF	1	0.25
chr1	103880001	103960000	B.2.1.1.1.1.1.1	0.264935064935065	.	103880001	103960000	#4848FF	1	0.25
chr1	104000001	104160000	B.1.2.2.1.2.2.1.1	0.290909090909091	.	104000001	104160000	#9191FF	1	0.375
chr1	104160001	104200000	B.2.2.1.2.2.1.2.2.1	0.0649350649350649	.	104160001	104200000	#0000FF	1	0.125
chr1	104280001	104880000	B.2.2.1.2.2.1.2.2.1	0.0649350649350649	.	104280001	104880000	#0000FF	1	0.125
chr1	104880001	105280000	B.2.2.2.1.2.2.1.2.2.1	0.0168831168831169	.	104880001	105280000	#0000FF	1	0.125
chr1	105280001	105400000	B.2.2.1.1.1.2.2.2.1	0.111688311688312	.	105280001	105400000	#0000FF	1	0.125
chr1	105400001	106280000	B.2.2.2.2.2.1.1.2	0.00649350649350649	.	105400001	106280000	#0000FF	1	0.125
chr1	106280001	106680000	B.2.2.2.1.2.2.1.2.2.2	0.0155844155844156	.	106280001	106680000	#0000FF	1	0.125
chr1	106680001	106960000	B.2.2.2.1.2.2.1.2.1.2	0.0181818181818182	.	106680001	106960000	#0000FF	1	0.125
chr1	106960001	107200000	B.2.2.2.1.1.1.2.2.1	0.0532467532467532	.	106960001	107200000	#0000FF	1	0.125
chr1	107200001	107440000	B.2.2.1.1.1.2.2.1.2	0.112987012987013	.	107200001	107440000	#0000FF	1	0.125
chr1	107440001	107640000	B.2.1.2.2.2.1.2.2.2.1.1	0.137662337662338	.	107440001	107640000	#4848FF	1	0.25
chr1	107640001	107840000	B.2.2.1.2.2.1.2.1.1.2.1.1	0.0701298701298701	.	107640001	107840000	#0000FF	1	0.125
chr1	107840001	108320000	B.2.2.2.2.1.1.1	0.0116883116883117	.	107840001	108320000	#0000FF	1	0.125
chr1	108320001	108480000	B.2.1.1.2.1.2.2.2.2.2	0.21038961038961	.	108320001	108480000	#4848FF	1	0.25
chr1	108480001	108600000	B.1.2.2.1.2.2.2.1	0.288311688311688	.	108480001	108600000	#9191FF	1	0.375
chr1	108600001	108760000	B.2.1.1.2.1.1.1.1.2.1.1	0.228571428571429	.	108600001	108760000	#4848FF	1	0.25
chr1	108760001	108800000	B.2.1.1.2.1.2.2.1	0.215584415584416	.	108760001	108800000	#4848FF	1	0.25
chr1	108840001	108920000	B.2.1.1.2.1.2.2.1	0.215584415584416	.	108840001	108920000	#4848FF	1	0.25
chr1	109000001	109040000	B.2.1.1.2.1.2.2.1	0.215584415584416	.	109000001	109040000	#4848FF	1	0.25
chr1	109040001	109240000	A.2.2.2.1.2.2.1.1.2	0.441558441558442	.	109040001	109240000	#FFDADA	1	0.625
chr1	109240001	109520000	A.1.2.1.2.1.2.2.1	0.774025974025974	.	109240001	109520000	#FF4848	1	0.875
chr1	109520001	109800000	A.1.1.1.2.2.1.1.2.2	0.953246753246753	.	109520001	109800000	#FF0000	1	1
chr1	109800001	110320000	A.1.1.1.1.1.1.2	0.998701298701299	.	109800001	110320000	#FF0000	1	1
chr1	110320001	110640000	A.1.1.1.2.2.1.1.2.1	0.954545454545455	.	110320001	110640000	#FF0000	1	1
chr1	110640001	111040000	A.1.2.1.2.1.1.2.2.1.2	0.788311688311688	.	110640001	111040000	#FF4848	1	0.875
chr1	111040001	111320000	B.2.1.1.2.1.2.1.1	0.219480519480519	.	111040001	111320000	#4848FF	1	0.25
chr1	111320001	111680000	B.2.2.2.1.2.2.1.1.1	0.0246753246753247	.	111320001	111680000	#0000FF	1	0.125
chr1	111680001	112000000	A.2.2.2.1.1.1.2.2.1	0.457142857142857	.	111680001	112000000	#FFDADA	1	0.625
chr1	112000001	112320000	A.1.1.2.2.2.2.1.1.1	0.864935064935065	.	112000001	112320000	#FF0000	1	1
chr1	112320001	112560000	A.2.2.1.2.1.2.1.1	0.485714285714286	.	112320001	112560000	#FFDADA	1	0.625
chr1	112560001	112640000	B.1.1.1.1.1.1.2.2	0.418181818181818	.	112560001	112640000	#DADAFF	1	0.5
chr1	112640001	112920000	B.1.1.1.1.1.2.2.2	0.41038961038961	.	112640001	112920000	#DADAFF	1	0.5
chr1	112920001	113120000	A.1.2.1.2.1.1.1.2.1.2	0.797402597402597	.	112920001	113120000	#FF4848	1	0.875
chr1	113120001	113440000	A.1.1.2.2.1.2.2.2	0.874025974025974	.	113120001	113440000	#FF0000	1	1
chr1	113440001	113640000	A.1.1.2.1.1.2.1.1	0.915584415584416	.	113440001	113640000	#FF0000	1	1
chr1	113640001	114000000	A.2.1.2.1.1.1.2.2	0.576623376623377	.	113640001	114000000	#FF9191	1	0.75
chr1	114000001	114160000	A.2.2.1.1.1.1.1	0.511688311688312	.	114000001	114160000	#FFDADA	1	0.625
chr1	114160001	114520000	A.1.2.1.2.1.1.1.1.2	0.8	.	114160001	114520000	#FF4848	1	0.875
chr1	114520001	114920000	A.2.1.2.1.1.1.1.2.2	0.579220779220779	.	114520001	114920000	#FF9191	1	0.75
chr1	114920001	115160000	A.1.1.2.2.2.1.1.2	0.871428571428571	.	114920001	115160000	#FF0000	1	1
chr1	115160001	115320000	A.1.2.2.1.1.2.1.1.1	0.731168831168831	.	115160001	115320000	#FF4848	1	0.875
chr1	115320001	115560000	B.1.1.1.2.2.2	0.379220779220779	.	115320001	115560000	#DADAFF	1	0.5
chr1	115560001	115720000	A.2.2.1.1.1.2.2	0.507792207792208	.	115560001	115720000	#FFDADA	1	0.625
chr1	115720001	115960000	A.2.2.1.2.1.2.2	0.483116883116883	.	115720001	115960000	#FFDADA	1	0.625
chr1	115960001	116200000	A.2.2.2.2.1.2.2	0.428571428571429	.	115960001	116200000	#FFDADA	1	0.625
chr1	116200001	116320000	A.2.1.2.1.2.1.2.1.1.2.1.1	0.563636363636364	.	116200001	116320000	#FF9191	1	0.75
chr1	116320001	116680000	A.2.1.1.2.2.1.2.1	0.601298701298701	.	116320001	116680000	#FF9191	1	0.75
chr1	116680001	117040000	A.1.1.1.2.2.2.2.1	0.941558441558442	.	116680001	117040000	#FF0000	1	1
chr1	117040001	117240000	A.1.2.1.2.2.2.1.1.2.1	0.761038961038961	.	117040001	117240000	#FF4848	1	0.875
chr1	117240001	117400000	A.1.2.2.2.2.2.2.2.2	0.649350649350649	.	117240001	117400000	#FF4848	1	0.875
chr1	117400001	117600000	A.1.2.1.2.2.1.1.2.2	0.767532467532468	.	117400001	117600000	#FF4848	1	0.875
chr1	117600001	117920000	A.1.2.2.2.2.2.2.2.1	0.650649350649351	.	117600001	117920000	#FF4848	1	0.875
chr1	117920001	118520000	A.2.2.1.1.2.2.2.2.1	0.496103896103896	.	117920001	118520000	#FFDADA	1	0.625
chr1	118520001	118840000	B.2.1.2.2.2.2.2	0.131168831168831	.	118520001	118840000	#4848FF	1	0.25
chr1	118840001	119320000	B.2.1.1.1.2.1.2.2	0.245454545454545	.	118840001	119320000	#4848FF	1	0.25
chr1	119320001	119480000	B.2.2.1.1.1.2.1.1	0.122077922077922	.	119320001	119480000	#0000FF	1	0.125
chr1	119480001	119720000	B.2.1.1.1.2.1.1.2	0.248051948051948	.	119480001	119720000	#4848FF	1	0.25
chr1	119720001	120120000	B.2.1.2.1.1.1.2.1	0.187012987012987	.	119720001	120120000	#4848FF	1	0.25
chr1	120120001	120720000	A.1.2.2.2.1.1.1.2.1.2	0.68961038961039	.	120120001	120720000	#FF4848	1	0.875
chr1	120800001	120840000	B.1.2.1.1.1.2.1.2	0.331168831168831	.	120800001	120840000	#9191FF	1	0.375
chr1	120880001	120920000	B.1.2.1.1.1.2.1.2	0.331168831168831	.	120880001	120920000	#9191FF	1	0.375
chr1	121080001	121360000	B.1.2.1.1.1.2.1.2	0.331168831168831	.	121080001	121360000	#9191FF	1	0.375
chr1	121480001	121520000	B.1.2.1.1.1.2.1.2	0.331168831168831	.	121480001	121520000	#9191FF	1	0.375
chr1	142520001	142560000	B.1.2.2.2.1.1.1.1	0.284415584415584	.	142520001	142560000	#9191FF	1	0.375
chr1	142600001	142640000	B.1.2.2.2.1.1.1.1	0.284415584415584	.	142600001	142640000	#9191FF	1	0.375
chr1	143120001	143280000	B.2.1.1.1.1.1.2	0.263636363636364	.	143120001	143280000	#4848FF	1	0.25
chr1	143520001	143560000	B.2.1.1.1.1.1.2	0.263636363636364	.	143520001	143560000	#4848FF	1	0.25
chr1	143960001	144080000	A.2.1.2.2.2.2.1.2.2.1	0.518181818181818	.	143960001	144080000	#FF9191	1	0.75
chr1	144520001	144560000	A.2.1.2.2.2.2.1.2.2.1	0.518181818181818	.	144520001	144560000	#FF9191	1	0.75
chr1	144560001	144720000	A.2.1.2.1.2.1.2.2	0.558441558441558	.	144560001	144720000	#FF9191	1	0.75
chr1	144800001	145120000	A.1.1.1.2.1.2.2.1.2.1.1	0.961038961038961	.	144800001	145120000	#FF0000	1	1
chr1	145120001	145320000	A.1.2.2.1.2.1.2.1.1.2	0.71038961038961	.	145120001	145320000	#FF4848	1	0.875
chr1	145360001	145680000	A.1.1.1.2.1.1.1.1.1.2	0.979220779220779	.	145360001	145680000	#FF0000	1	1
chr1	145680001	145840000	A.2.1.1.2.1.1.1.1.2.2	0.625974025974026	.	145680001	145840000	#FF9191	1	0.75
chr1	146320001	146400000	B.1.1.2.2.1.1.1.2	0.358441558441558	.	146320001	146400000	#DADAFF	1	0.5
chr1	146440001	146760000	B.1.1.2.2.1.1.1.2	0.358441558441558	.	146440001	146760000	#DADAFF	1	0.5
chr1	146760001	146960000	B.2.1.1.1.1.2.2.1	0.253246753246753	.	146760001	146960000	#4848FF	1	0.25
chr1	146960001	147440000	A.2.1.1.2.2.1.1.2.2.1	0.603896103896104	.	146960001	147440000	#FF9191	1	0.75
chr1	147680001	147840000	A.2.1.1.2.2.1.1.2.2.1	0.603896103896104	.	147680001	147840000	#FF9191	1	0.75
chr1	148000001	148040000	A.2.1.1.2.2.1.1.2.2.1	0.603896103896104	.	148000001	148040000	#FF9191	1	0.75
chr1	148160001	148200000	A.2.1.1.2.2.1.1.2.2.1	0.603896103896104	.	148160001	148200000	#FF9191	1	0.75
chr1	148240001	148280000	A.2.1.1.2.2.1.1.2.2.1	0.603896103896104	.	148240001	148280000	#FF9191	1	0.75
chr1	148320001	148360000	A.2.2.1.2.1.1.1.1.1	0.493506493506494	.	148320001	148360000	#FFDADA	1	0.625
chr1	148520001	148560000	A.2.2.1.2.1.1.1.1.1	0.493506493506494	.	148520001	148560000	#FFDADA	1	0.625
chr1	148840001	148960000	B.2.1.1.2.2.1.2.1	0.205194805194805	.	148840001	148960000	#4848FF	1	0.25
chr1	149000001	149200000	B.2.1.1.2.2.1.2.1	0.205194805194805	.	149000001	149200000	#4848FF	1	0.25
chr1	149200001	149400000	B.1.1.1.1.2.2.1.2.1	0.398701298701299	.	149200001	149400000	#DADAFF	1	0.5
chr1	149640001	149760000	A.2.2.2.1.1.2.1	0.454545454545455	.	149640001	149760000	#FFDADA	1	0.625
chr1	149760001	150240000	A.1.1.1.2.1.1.1.1.1.1	0.980519480519481	.	149760001	150240000	#FF0000	1	1
chr1	150240001	150800000	A.1.1.1.1.1.1.1	1	.	150240001	150800000	#FF0000	1	1
chr1	150800001	151080000	A.1.1.1.1.1.2.1.1.2	0.996103896103896	.	150800001	151080000	#FF0000	1	1
chr1	151080001	151320000	A.1.1.1.1.2.1.1.2	0.988311688311688	.	151080001	151320000	#FF0000	1	1
chr1	151320001	151800000	A.1.1.1.2.2.1.2.1.1	0.951948051948052	.	151320001	151800000	#FF0000	1	1
chr1	151800001	152000000	A.2.1.2.2.1.2.2.2.2	0.527272727272727	.	151800001	152000000	#FF9191	1	0.75
chr1	152000001	152480000	B.2.2.2.2.1.1.2	0.0103896103896104	.	152000001	152480000	#0000FF	1	0.125
chr1	152480001	152680000	B.2.2.2.1.1.2.2.2.1	0.0363636363636364	.	152480001	152680000	#0000FF	1	0.125
chr1	152680001	153280000	B.2.2.2.2.2.1.2.2	0.0038961038961039	.	152680001	153280000	#0000FF	1	0.125
chr1	153280001	153600000	A.2.2.1.2.2.2.2.1.1.1	0.47012987012987	.	153280001	153600000	#FFDADA	1	0.625
chr1	153600001	153760000	A.1.1.2.2.1.1.1.2.1	0.884415584415584	.	153600001	153760000	#FF0000	1	1
chr1	153760001	153960000	A.1.1.1.2.2.2.1.1.1	0.946753246753247	.	153760001	153960000	#FF0000	1	1
chr1	153960001	154160000	A.1.2.2.2.1.1.2.1.2	0.685714285714286	.	153960001	154160000	#FF4848	1	0.875
chr1	154160001	154440000	A.1.1.1.2.2.2.1.1.2	0.945454545454545	.	154160001	154440000	#FF0000	1	1
chr1	154440001	154920000	A.1.1.1.2.1.1.2.2	0.971428571428571	.	154440001	154920000	#FF0000	1	1
chr1	154920001	155160000	A.1.1.1.2.1.1.1.1.2.2	0.976623376623377	.	154920001	155160000	#FF0000	1	1
chr1	155160001	155240000	A.1.2.1.1.1.2.2.1.2	0.832467532467532	.	155160001	155240000	#FF4848	1	0.875
chr1	155240001	155520000	A.1.1.1.1.2.1.2.2.2	0.984415584415584	.	155240001	155520000	#FF0000	1	1
chr1	155520001	155840000	A.1.1.1.2.1.1.1.1.2.1	0.977922077922078	.	155520001	155840000	#FF0000	1	1
chr1	155840001	156280000	A.1.1.1.1.1.2.1.1.1	0.997402597402597	.	155840001	156280000	#FF0000	1	1
chr1	156280001	156600000	A.1.1.1.1.2.1.1.1.1	0.990909090909091	.	156280001	156600000	#FF0000	1	1
chr1	156600001	156720000	A.1.1.1.2.2.2.1.2.1	0.944155844155844	.	156600001	156720000	#FF0000	1	1
chr1	156720001	156920000	A.1.1.1.2.2.1.2.1.2	0.950649350649351	.	156720001	156920000	#FF0000	1	1
chr1	156920001	157160000	A.1.2.2.2.2.1.2.2.1.1	0.662337662337662	.	156920001	157160000	#FF4848	1	0.875
chr1	157160001	157560000	B.2.2.1.2.1.1.2	0.0831168831168831	.	157160001	157560000	#0000FF	1	0.125
chr1	157560001	157760000	B.2.2.1.1.2.2.2.1.2.1	0.0896103896103896	.	157560001	157760000	#0000FF	1	0.125
chr1	157760001	157920000	B.2.2.1.1.2.2.1.1.1.1	0.0961038961038961	.	157760001	157920000	#0000FF	1	0.125
chr1	157920001	158160000	B.1.1.1.1.2.1.2.1	0.405194805194805	.	157920001	158160000	#DADAFF	1	0.5
chr1	158160001	158440000	B.2.2.2.1.1.2.1.2.2.2.2	0.0402597402597403	.	158160001	158440000	#0000FF	1	0.125
chr1	158440001	158800000	B.2.2.2.1.1.2.1.2.2.2.1	0.0415584415584416	.	158440001	158800000	#0000FF	1	0.125
chr1	158800001	158960000	B.2.2.1.2.1.2.1.2.1	0.0805194805194805	.	158800001	158960000	#0000FF	1	0.125
chr1	158960001	159200000	B.2.1.2.2.1.1.1.2.1	0.161038961038961	.	158960001	159200000	#4848FF	1	0.25
chr1	159200001	159720000	B.2.2.2.2.1.2	0.00909090909090909	.	159200001	159720000	#0000FF	1	0.125
chr1	159720001	159880000	B.1.2.2.2.2.1.2.2	0.268831168831169	.	159720001	159880000	#9191FF	1	0.375
chr1	159880001	160040000	A.2.2.1.1.2.1.1	0.506493506493506	.	159880001	160040000	#FFDADA	1	0.625
chr1	160040001	160360000	A.1.1.2.2.1.2.1.2	0.876623376623377	.	160040001	160360000	#FF0000	1	1
chr1	160360001	160600000	B.1.2.1.2.2.1.1.1.1	0.31038961038961	.	160360001	160600000	#9191FF	1	0.375
chr1	160600001	160960000	B.1.1.1.1.1.2.1.2.2	0.414285714285714	.	160600001	160960000	#DADAFF	1	0.5
chr1	160960001	161440000	A.1.1.1.2.2.2.2.2.2	0.938961038961039	.	160960001	161440000	#FF0000	1	1
chr1	161440001	161640000	A.2.1.2.2.1.1.1.2.1.2	0.542857142857143	.	161440001	161640000	#FF9191	1	0.75
chr1	161640001	162080000	A.2.1.1.2.1.1.1.1.1	0.628571428571429	.	161640001	162080000	#FF9191	1	0.75
chr1	162080001	162280000	A.2.1.2.2.1.1.1.2.1.1	0.544155844155844	.	162080001	162280000	#FF9191	1	0.75
chr1	162280001	162880000	A.2.1.2.2.2.2.2.1	0.515584415584416	.	162280001	162880000	#FF9191	1	0.75
chr1	162880001	163080000	B.1.1.2.2.1.2.1.1	0.355844155844156	.	162880001	163080000	#DADAFF	1	0.5
chr1	163080001	163320000	A.2.2.2.1.1.1.1.1	0.461038961038961	.	163080001	163320000	#FFDADA	1	0.625
chr1	163320001	163520000	B.1.1.1.1.2.2.2.2.2	0.390909090909091	.	163320001	163520000	#DADAFF	1	0.5
chr1	163520001	163880000	B.1.2.2.2.2.1.2.1.1	0.271428571428571	.	163520001	163880000	#9191FF	1	0.375
chr1	163880001	164080000	B.2.1.1.2.2.2.2.1.1	0.198701298701299	.	163880001	164080000	#4848FF	1	0.25
chr1	164080001	164320000	B.1.2.1.2.2.1.2.2	0.305194805194805	.	164080001	164320000	#9191FF	1	0.375
chr1	164320001	164520000	A.2.1.2.2.2.2.2.2.1	0.514285714285714	.	164320001	164520000	#FF9191	1	0.75
chr1	164520001	164760000	A.1.1.2.2.2.2.2	0.857142857142857	.	164520001	164760000	#FF0000	1	1
chr1	164760001	164840000	A.2.1.1.2.2.2.1.1.1.2.1	0.597402597402597	.	164760001	164840000	#FF9191	1	0.75
chr1	164840001	165120000	A.2.2.1.2.2.1.2.2	0.476623376623377	.	164840001	165120000	#FFDADA	1	0.625
chr1	165120001	165360000	B.1.1.1.1.1.2.1.2.1	0.415584415584416	.	165120001	165360000	#DADAFF	1	0.5
chr1	165360001	165600000	A.2.1.2.2.1.1.1.1.2.2	0.545454545454545	.	165360001	165600000	#FF9191	1	0.75
chr1	165600001	165880000	A.2.1.2.2.1.2.2.2.1	0.528571428571429	.	165600001	165880000	#FF9191	1	0.75
chr1	165880001	166320000	B.2.2.2.1.2.1.2.2.2.1	0.0272727272727273	.	165880001	166320000	#0000FF	1	0.125
chr1	166320001	166480000	B.2.2.1.1.2.2.2.2.2	0.0857142857142857	.	166320001	166480000	#0000FF	1	0.125
chr1	166480001	166800000	B.2.2.1.1.2.2.2.1.2.2	0.0883116883116883	.	166480001	166800000	#0000FF	1	0.125
chr1	166800001	167040000	A.2.1.1.2.2.2.1.2.2.1.2	0.58961038961039	.	166800001	167040000	#FF9191	1	0.75
chr1	167040001	167560000	A.1.2.1.2.1.2.1.1.1.2	0.784415584415584	.	167040001	167560000	#FF4848	1	0.875
chr1	167560001	167880000	A.1.1.2.2.1.1.1.2.2	0.883116883116883	.	167560001	167880000	#FF0000	1	1
chr1	167880001	168080000	A.1.1.2.2.1.2.2.1	0.875324675324675	.	167880001	168080000	#FF0000	1	1
chr1	168080001	168560000	A.1.2.2.2.2.1.1.1.1	0.671428571428571	.	168080001	168560000	#FF4848	1	0.875
chr1	168560001	168760000	A.2.1.2.2.1.1.1.1.2.1	0.546753246753247	.	168560001	168760000	#FF9191	1	0.75
chr1	168760001	168960000	A.2.1.2.2.2.2.2.2.2	0.512987012987013	.	168760001	168960000	#FF9191	1	0.75
chr1	168960001	169160000	A.2.1.1.2.1.2.2.2.2	0.607792207792208	.	168960001	169160000	#FF9191	1	0.75
chr1	169160001	169520000	B.1.1.1.1.2.1.1.2.2	0.406493506493507	.	169160001	169520000	#DADAFF	1	0.5
chr1	169520001	169800000	B.2.2.1.1.2.2.1.1.1.2	0.0948051948051948	.	169520001	169800000	#0000FF	1	0.125
chr1	169800001	170080000	A.2.2.1.1.2.1.2	0.505194805194805	.	169800001	170080000	#FFDADA	1	0.625
chr1	170080001	170360000	A.2.2.2.1.2.1.2.1	0.446753246753247	.	170080001	170360000	#FFDADA	1	0.625
chr1	170360001	170480000	B.1.1.2.1.1.1.2.2	0.375324675324675	.	170360001	170480000	#DADAFF	1	0.5
chr1	170480001	170720000	B.1.1.2.2.2.2.2.2.2.1.2	0.338961038961039	.	170480001	170720000	#DADAFF	1	0.5
chr1	170720001	171040000	B.2.2.1.1.2.1.2.1.2.1.1	0.103896103896104	.	170720001	171040000	#0000FF	1	0.125
chr1	171040001	171440000	B.2.1.2.1.2.2.2.1.1	0.171428571428571	.	171040001	171440000	#4848FF	1	0.25
chr1	171440001	171760000	A.2.1.2.2.2.1.2	0.522077922077922	.	171440001	171760000	#FF9191	1	0.75
chr1	171760001	172080000	B.2.1.2.1.2.1.1.2	0.177922077922078	.	171760001	172080000	#4848FF	1	0.25
chr1	172080001	172400000	B.2.1.1.1.1.2.1.2.2.1.1	0.257142857142857	.	172080001	172400000	#4848FF	1	0.25
chr1	172400001	172720000	B.1.1.2.2.2.2.1.2	0.345454545454545	.	172400001	172720000	#DADAFF	1	0.5
chr1	172720001	172920000	B.2.2.1.1.2.2.2.2.1	0.087012987012987	.	172720001	172920000	#0000FF	1	0.125
chr1	172920001	173120000	B.2.2.1.2.1.2.1.2.2	0.0792207792207792	.	172920001	173120000	#0000FF	1	0.125
chr1	173120001	173360000	B.2.1.2.2.1.1.1.2.2	0.15974025974026	.	173120001	173360000	#4848FF	1	0.25
chr1	173360001	173480000	B.1.1.2.2.2.2.2.2.2.2	0.337662337662338	.	173360001	173480000	#DADAFF	1	0.5
chr1	173480001	173760000	B.2.1.1.2.2.1.1.1.2	0.207792207792208	.	173480001	173760000	#4848FF	1	0.25
chr1	173760001	174200000	A.2.1.2.2.1.2.1.1.1	0.535064935064935	.	173760001	174200000	#FF9191	1	0.75
chr1	174200001	174520000	B.2.1.1.1.1.2.1.1.1	0.262337662337662	.	174200001	174520000	#4848FF	1	0.25
chr1	174520001	174680000	B.2.1.1.1.1.2.2.2	0.251948051948052	.	174520001	174680000	#4848FF	1	0.25
chr1	174680001	174920000	B.1.2.2.2.1.2.1.2	0.277922077922078	.	174680001	174920000	#9191FF	1	0.375
chr1	174920001	175160000	B.1.1.2.2.2.2.1.1	0.346753246753247	.	174920001	175160000	#DADAFF	1	0.5
chr1	175160001	175320000	B.2.1.1.1.1.2.1.2.1.2	0.258441558441558	.	175160001	175320000	#4848FF	1	0.25
chr1	175320001	175960000	B.1.1.1.1.2.2.2.2.1.1	0.393506493506494	.	175320001	175960000	#DADAFF	1	0.5
chr1	175960001	176200000	A.2.2.1.2.2.2.1.1.1	0.475324675324675	.	175960001	176200000	#FFDADA	1	0.625
chr1	176200001	176520000	B.1.2.2.2.1.2.2	0.276623376623377	.	176200001	176520000	#9191FF	1	0.375
chr1	176520001	176720000	A.2.1.1.2.2.2.1.1.1.2.2	0.596103896103896	.	176520001	176720000	#FF9191	1	0.75
chr1	176720001	176880000	A.2.2.1.2.2.1.2.1	0.477922077922078	.	176720001	176880000	#FFDADA	1	0.625
chr1	176880001	177120000	A.2.1.2.2.1.1.1.2.2	0.541558441558442	.	176880001	177120000	#FF9191	1	0.75
chr1	177120001	177320000	A.2.1.2.2.1.1.1.1.1	0.548051948051948	.	177120001	177320000	#FF9191	1	0.75
chr1	177320001	177600000	B.1.1.1.1.1.2.1.1	0.416883116883117	.	177320001	177600000	#DADAFF	1	0.5
chr1	177600001	177920000	B.1.1.2.2.1.2.2	0.353246753246753	.	177600001	177920000	#DADAFF	1	0.5
chr1	177920001	178000000	A.2.1.2.1.1.1.2.1	0.577922077922078	.	177920001	178000000	#FF9191	1	0.75
chr1	178000001	178440000	A.1.1.2.2.1.1.1.1.1	0.888311688311688	.	178000001	178440000	#FF0000	1	1
chr1	178440001	178720000	A.1.2.2.2.2.2.1.1.1	0.657142857142857	.	178440001	178720000	#FF4848	1	0.875
chr1	178720001	178920000	A.2.1.1.2.2.1.1.2.2.2	0.602597402597403	.	178720001	178920000	#FF9191	1	0.75
chr1	178920001	179080000	A.2.1.1.2.2.2.1.2.1	0.592207792207792	.	178920001	179080000	#FF9191	1	0.75
chr1	179080001	179360000	A.2.1.2.2.1.2.2.1	0.52987012987013	.	179080001	179360000	#FF9191	1	0.75
chr1	179360001	179800000	B.2.2.1.1.2.1.1.2.2	0.106493506493506	.	179360001	179800000	#0000FF	1	0.125
chr1	179800001	180080000	A.1.2.1.2.1.2.1.1.2.1	0.783116883116883	.	179800001	180080000	#FF4848	1	0.875
chr1	180080001	180480000	A.1.2.1.2.1.2.1.1.2.2	0.781818181818182	.	180080001	180480000	#FF4848	1	0.875
chr1	180480001	180920000	A.1.1.2.2.1.1.1.1.2.1	0.887012987012987	.	180480001	180920000	#FF0000	1	1
chr1	180920001	181160000	A.1.2.1.2.2.1.2.1.1	0.766233766233766	.	180920001	181160000	#FF4848	1	0.875
chr1	181160001	181480000	B.1.1.2.1.2.2.1.2	0.364935064935065	.	181160001	181480000	#DADAFF	1	0.5
chr1	181480001	181720000	B.2.1.2.2.1.2.2.2.2	0.148051948051948	.	181480001	181720000	#4848FF	1	0.25
chr1	181720001	182000000	B.2.2.1.2.1.1.1	0.0844155844155844	.	181720001	182000000	#0000FF	1	0.125
chr1	182000001	182360000	B.1.1.1.1.2.2.2.2.1.2	0.392207792207792	.	182000001	182360000	#DADAFF	1	0.5
chr1	182360001	182560000	B.2.1.1.1.2.2.1.2.2.1	0.238961038961039	.	182360001	182560000	#4848FF	1	0.25
chr1	182560001	182800000	A.2.2.2.1.2.1.1.2	0.448051948051948	.	182560001	182800000	#FFDADA	1	0.625
chr1	182800001	183120000	A.1.2.1.2.1.2.1.1.1.1	0.785714285714286	.	182800001	183120000	#FF4848	1	0.875
chr1	183120001	183400000	A.1.2.2.2.1.1.2.2.1.1	0.684415584415584	.	183120001	183400000	#FF4848	1	0.875
chr1	183400001	183600000	A.1.1.2.2.2.1.2.1.1.2	0.868831168831169	.	183400001	183600000	#FF0000	1	1
chr1	183600001	183880000	A.1.1.1.2.2.1.2.2.1	0.949350649350649	.	183600001	183880000	#FF0000	1	1
chr1	183880001	184040000	A.1.2.1.2.1.2.1.2.1.1.2	0.779220779220779	.	183880001	184040000	#FF4848	1	0.875
chr1	184040001	184720000	A.1.1.1.2.2.2.2.2.1	0.94025974025974	.	184040001	184720000	#FF0000	1	1
chr1	184720001	184960000	A.2.1.1.2.2.2.1.2.2.1.1	0.590909090909091	.	184720001	184960000	#FF9191	1	0.75
chr1	184960001	185320000	A.2.1.2.2.1.2.1.1.2.2	0.532467532467532	.	184960001	185320000	#FF9191	1	0.75
chr1	185320001	185680000	A.2.2.1.2.2.2.1.2.2	0.471428571428571	.	185320001	185680000	#FFDADA	1	0.625
chr1	185680001	186240000	B.2.2.2.1.1.2.1.2.2.1	0.0428571428571429	.	185680001	186240000	#0000FF	1	0.125
chr1	186240001	186400000	B.1.1.1.1.2.1.1.2.1	0.407792207792208	.	186240001	186400000	#DADAFF	1	0.5
chr1	186400001	186960000	B.2.2.2.1.1.2.2.2.2.2	0.0337662337662338	.	186400001	186960000	#0000FF	1	0.125
chr1	186960001	187160000	B.2.2.1.1.2.1.2.1.2.1.2	0.102597402597403	.	186960001	187160000	#0000FF	1	0.125
chr1	187160001	187680000	B.2.1.2.1.2.2.2.1.2	0.17012987012987	.	187160001	187680000	#4848FF	1	0.25
chr1	187680001	187760000	B.1.2.2.2.1.1.1.2	0.283116883116883	.	187680001	187760000	#9191FF	1	0.375
chr1	187760001	187840000	B.2.1.1.1.1.2.1.2.1.1	0.25974025974026	.	187760001	187840000	#4848FF	1	0.25
chr1	187840001	188160000	B.2.1.2.2.1.1.2.2.2.1	0.154545454545455	.	187840001	188160000	#4848FF	1	0.25
chr1	188160001	188640000	B.2.2.2.1.1.2.2.2.2.1	0.0350649350649351	.	188160001	188640000	#0000FF	1	0.125
chr1	188640001	189000000	B.2.2.2.1.1.2.1.1.2.1	0.0493506493506494	.	188640001	189000000	#0000FF	1	0.125
chr1	189000001	189320000	B.2.2.2.1.1.2.2.1.1	0.038961038961039	.	189000001	189320000	#0000FF	1	0.125
chr1	189320001	189520000	B.2.1.2.2.1.1.2.1.2	0.157142857142857	.	189320001	189520000	#4848FF	1	0.25
chr1	189520001	189880000	B.2.1.2.2.1.1.2.2.1	0.155844155844156	.	189520001	189880000	#4848FF	1	0.25
chr1	189880001	190040000	B.2.1.2.2.1.1.1.1.1.1	0.166233766233766	.	189880001	190040000	#4848FF	1	0.25
chr1	190040001	190280000	B.2.1.2.1.2.1.1.1	0.179220779220779	.	190040001	190280000	#4848FF	1	0.25
chr1	190280001	190440000	B.1.2.1.2.2.1.1.2	0.307792207792208	.	190280001	190440000	#9191FF	1	0.375
chr1	190440001	190800000	B.1.2.2.1.1.1	0.297402597402597	.	190440001	190800000	#9191FF	1	0.375
chr1	190800001	191320000	B.2.2.1.2.1.2.2.2.1	0.0753246753246753	.	190800001	191320000	#0000FF	1	0.125
chr1	191320001	191520000	B.2.2.1.1.2.1.2.1.1	0.105194805194805	.	191320001	191520000	#0000FF	1	0.125
chr1	191520001	191760000	B.2.1.2.2.1.1.2.2.2.2	0.153246753246753	.	191520001	191760000	#4848FF	1	0.25
chr1	191760001	191880000	B.2.1.1.2.2.1.2.2.1.1	0.203896103896104	.	191760001	191880000	#4848FF	1	0.25
chr1	191880001	192440000	B.2.2.1.2.1.2.2.1.1	0.0779220779220779	.	191880001	192440000	#0000FF	1	0.125
chr1	192440001	192840000	B.1.2.1.1.1.1.2.1	0.335064935064935	.	192440001	192840000	#9191FF	1	0.375
chr1	192840001	193000000	B.1.1.2.2.2.2.2.2.2.1.1	0.34025974025974	.	192840001	193000000	#DADAFF	1	0.5
chr1	193000001	193360000	A.1.2.2.2.2.1.2.2.2.1	0.65974025974026	.	193000001	193360000	#FF4848	1	0.875
chr1	193360001	193760000	A.1.2.2.2.2.1.2.1.1.1	0.666233766233766	.	193360001	193760000	#FF4848	1	0.875
chr1	193760001	194080000	A.2.1.1.2.1.2.2.1	0.61038961038961	.	193760001	194080000	#FF9191	1	0.75
chr1	194080001	194320000	A.2.2.1.2.2.2.1.2.1	0.472727272727273	.	194080001	194320000	#FFDADA	1	0.625
chr1	194320001	194520000	B.1.1.2.2.2.2.2.2.1	0.341558441558442	.	194320001	194520000	#DADAFF	1	0.5
chr1	194520001	194800000	B.2.1.1.2.2.1.2.2.1.2	0.202597402597403	.	194520001	194800000	#4848FF	1	0.25
chr1	194800001	195120000	B.2.1.2.2.1.1.1.1.2.2	0.162337662337662	.	194800001	195120000	#4848FF	1	0.25
chr1	195120001	195320000	B.2.1.1.1.1.2.1.2.2.2	0.254545454545455	.	195120001	195320000	#4848FF	1	0.25
chr1	195320001	195720000	B.2.2.1.2.1.2.1.1	0.0818181818181818	.	195320001	195720000	#0000FF	1	0.125
chr1	195720001	195880000	B.2.1.2.2.1.1.1.1.1.2	0.164935064935065	.	195720001	195880000	#4848FF	1	0.25
chr1	195880001	196280000	B.2.2.2.1.1.2.1.1.2.2	0.0480519480519481	.	195880001	196280000	#0000FF	1	0.125
chr1	196280001	196640000	B.2.2.1.1.2.1.2.1.2.2	0.101298701298701	.	196280001	196640000	#0000FF	1	0.125
chr1	196640001	196840000	B.2.1.2.1.2.1.2.2	0.175324675324675	.	196640001	196840000	#4848FF	1	0.25
chr1	196840001	197040000	B.2.1.2.2.1.1.2.1.1	0.158441558441558	.	196840001	197040000	#4848FF	1	0.25
chr1	197040001	197200000	B.1.2.1.1.1.1.2.2	0.333766233766234	.	197040001	197200000	#9191FF	1	0.375
chr1	197200001	197480000	B.2.1.1.2.2.1.1.1.1	0.209090909090909	.	197200001	197480000	#4848FF	1	0.25
chr1	197480001	197840000	A.2.2.1.2.2.2.2.2.2	0.462337662337662	.	197480001	197840000	#FFDADA	1	0.625
chr1	197840001	198120000	A.2.2.1.2.2.2.2.1.1.2.2	0.467532467532468	.	197840001	198120000	#FFDADA	1	0.625
chr1	198120001	198320000	A.1.2.2.2.2.1.2.1.1.2	0.664935064935065	.	198120001	198320000	#FF4848	1	0.875
chr1	198320001	198800000	B.2.1.1.2.2.1.1.2	0.206493506493507	.	198320001	198800000	#4848FF	1	0.25
chr1	198800001	198960000	B.1.2.2.2.1.2.1.1.2	0.279220779220779	.	198800001	198960000	#9191FF	1	0.375
chr1	198960001	199320000	B.2.2.1.2.1.2.2.2.2	0.074025974025974	.	198960001	199320000	#0000FF	1	0.125
chr1	199320001	199480000	B.2.2.2.1.1.2.1.1.1	0.0506493506493507	.	199320001	199480000	#0000FF	1	0.125
chr1	199480001	199640000	B.2.2.1.1.2.2.1.2	0.0922077922077922	.	199480001	199640000	#0000FF	1	0.125
chr1	199640001	199960000	B.2.2.1.1.2.2.2.1.1	0.0909090909090909	.	199640001	199960000	#0000FF	1	0.125
chr1	199960001	200120000	A.2.2.1.2.2.2.2.1.2	0.466233766233766	.	199960001	200120000	#FFDADA	1	0.625
chr1	200120001	200280000	B.1.1.2.1.1.1.2.1	0.376623376623377	.	200120001	200280000	#DADAFF	1	0.5
chr1	200280001	200520000	A.2.2.1.2.2.2.2.1.1.2.1	0.468831168831169	.	200280001	200520000	#FFDADA	1	0.625
chr1	200520001	200880000	A.1.1.2.2.2.1.2.1.2	0.867532467532467	.	200520001	200880000	#FF0000	1	1
chr1	200880001	201160000	A.1.1.2.2.1.1.2.2	0.88051948051948	.	200880001	201160000	#FF0000	1	1
chr1	201160001	201320000	A.1.2.1.1.1.1.1.1.1	0.855844155844156	.	201160001	201320000	#FF4848	1	0.875
chr1	201320001	201800000	A.1.1.1.1.1.2.1.2	0.994805194805195	.	201320001	201800000	#FF0000	1	1
chr1	201800001	202120000	A.1.1.1.2.1.2.1.2.1.2	0.964935064935065	.	201800001	202120000	#FF0000	1	1
chr1	202120001	202400000	A.1.2.1.1.1.2.1.1.2	0.842857142857143	.	202120001	202400000	#FF4848	1	0.875
chr1	202400001	202680000	A.1.2.1.1.1.2.2.2.1.1	0.831168831168831	.	202400001	202680000	#FF4848	1	0.875
chr1	202680001	203200000	A.1.1.1.2.1.2.1.2.1.1	0.966233766233766	.	202680001	203200000	#FF0000	1	1
chr1	203200001	203480000	A.1.1.2.1.2.2.1.1.1.2	0.898701298701299	.	203200001	203480000	#FF0000	1	1
chr1	203480001	203840000	A.1.1.2.1.1.1.1.1.1.1	0.937662337662338	.	203480001	203840000	#FF0000	1	1
chr1	203840001	204080000	A.2.1.2.1.1.2.2.1.1	0.574025974025974	.	203840001	204080000	#FF9191	1	0.75
chr1	204080001	204240000	A.1.2.2.1.1.1.2.2	0.732467532467532	.	204080001	204240000	#FF4848	1	0.875
chr1	204240001	204520000	A.1.1.2.1.1.1.2.2.2.1	0.918181818181818	.	204240001	204520000	#FF0000	1	1
chr1	204520001	204720000	A.2.1.1.1.1.1.2.2	0.644155844155844	.	204520001	204720000	#FF9191	1	0.75
chr1	204720001	205040000	A.2.1.1.1.1.1.2.1	0.645454545454546	.	204720001	205040000	#FF9191	1	0.75
chr1	205040001	205240000	A.1.2.1.1.1.2.2.2.1.2	0.82987012987013	.	205040001	205240000	#FF4848	1	0.875
chr1	205240001	205520000	A.1.1.2.1.2.2.2.2	0.88961038961039	.	205240001	205520000	#FF0000	1	1
chr1	205520001	205720000	A.1.1.2.1.2.1.2.1.2	0.902597402597403	.	205520001	205720000	#FF0000	1	1
chr1	205720001	205920000	A.1.1.2.1.2.1.2.1.1	0.903896103896104	.	205720001	205920000	#FF0000	1	1
chr1	205920001	205960000	A.2.2.1.1.1.1.2	0.51038961038961	.	205920001	205960000	#FFDADA	1	0.625
chr1	206080001	206120000	A.2.2.1.1.1.1.2	0.51038961038961	.	206080001	206120000	#FFDADA	1	0.625
chr1	206160001	206200000	A.2.2.1.1.1.1.2	0.51038961038961	.	206160001	206200000	#FFDADA	1	0.625
chr1	206200001	206360000	A.1.2.2.1.1.2.2.1.2	0.722077922077922	.	206200001	206360000	#FF4848	1	0.875
chr1	206480001	206560000	A.2.2.1.2.1.1.1.2.2	0.48961038961039	.	206480001	206560000	#FFDADA	1	0.625
chr1	206560001	206920000	A.1.1.2.1.1.2.2.2.2	0.91038961038961	.	206560001	206920000	#FF0000	1	1
chr1	206920001	207240000	A.1.2.1.2.2.1.1.2.1	0.768831168831169	.	206920001	207240000	#FF4848	1	0.875
chr1	207240001	207440000	B.1.2.2.2.1.1.2	0.281818181818182	.	207240001	207440000	#9191FF	1	0.375
chr1	207440001	207680000	B.1.1.1.1.1.1.1.2	0.420779220779221	.	207440001	207680000	#DADAFF	1	0.5
chr1	207680001	207760000	B.1.1.2.2.1.1.1.1.2.2	0.35974025974026	.	207680001	207760000	#DADAFF	1	0.5
chr1	207760001	207920000	B.1.2.1.1.2.1.2.2	0.325974025974026	.	207760001	207920000	#9191FF	1	0.375
chr1	207920001	208200000	A.2.1.2.1.2.1.2.1.1.1	0.564935064935065	.	207920001	208200000	#FF9191	1	0.75
chr1	208200001	208440000	A.1.2.2.2.1.1.2.2.1.2	0.683116883116883	.	208200001	208440000	#FF4848	1	0.875
chr1	208440001	208800000	A.2.2.1.2.1.2.1.2	0.484415584415584	.	208440001	208800000	#FFDADA	1	0.625
chr1	208800001	209360000	B.1.2.1.2.1.2.1	0.312987012987013	.	208800001	209360000	#9191FF	1	0.375
chr1	209360001	209760000	B.1.1.1.1.1.1.2.1	0.419480519480519	.	209360001	209760000	#DADAFF	1	0.5
chr1	209760001	210040000	A.1.2.1.2.1.2.1.2.2.2	0.775324675324675	.	209760001	210040000	#FF4848	1	0.875
chr1	210040001	210360000	B.1.2.1.1.2.1.2.1	0.327272727272727	.	210040001	210360000	#9191FF	1	0.375
chr1	210360001	210520000	A.2.1.2.2.2.2.1.1	0.520779220779221	.	210360001	210520000	#FF9191	1	0.75
chr1	210520001	210800000	B.1.1.1.1.2.2.2.1.2	0.394805194805195	.	210520001	210800000	#DADAFF	1	0.5
chr1	210800001	211080000	B.2.1.1.2.2.2.2.1.2	0.197402597402597	.	210800001	211080000	#4848FF	1	0.25
chr1	211080001	211200000	B.2.1.1.2.2.2.2.2	0.196103896103896	.	211080001	211200000	#4848FF	1	0.25
chr1	211200001	211400000	B.2.1.1.1.2.2.1.2.2.2	0.237662337662338	.	211200001	211400000	#4848FF	1	0.25
chr1	211400001	211720000	A.2.1.1.2.2.1.1.1	0.606493506493507	.	211400001	211720000	#FF9191	1	0.75
chr1	211720001	211840000	A.2.1.1.2.1.1.1.1.2.1	0.627272727272727	.	211720001	211840000	#FF9191	1	0.75
chr1	211840001	212160000	A.1.2.2.2.2.2.1.1.2	0.655844155844156	.	211840001	212160000	#FF4848	1	0.875
chr1	212160001	212560000	A.1.1.2.2.1.1.2.1	0.881818181818182	.	212160001	212560000	#FF0000	1	1
chr1	212560001	212840000	A.1.1.2.2.2.1.2.1.1.1	0.87012987012987	.	212560001	212840000	#FF0000	1	1
chr1	212840001	213000000	A.1.2.2.2.1.1.2.2.2.1	0.681818181818182	.	212840001	213000000	#FF4848	1	0.875
chr1	213000001	213240000	A.1.2.2.2.1.2.2.2	0.672727272727273	.	213000001	213240000	#FF4848	1	0.875
chr1	213240001	213640000	A.2.2.1.2.2.2.2.2.1.2	0.463636363636364	.	213240001	213640000	#FFDADA	1	0.625
chr1	213640001	214120000	B.1.1.2.2.2.2.2.1.2	0.342857142857143	.	213640001	214120000	#DADAFF	1	0.5
chr1	214120001	214280000	A.2.1.1.2.2.2.1.2.2.2	0.588311688311688	.	214120001	214280000	#FF9191	1	0.75
chr1	214280001	214520000	A.2.1.2.2.1.2.1.1.2.1	0.533766233766234	.	214280001	214520000	#FF9191	1	0.75
chr1	214520001	214840000	A.2.2.1.2.2.2.1.1.2	0.474025974025974	.	214520001	214840000	#FFDADA	1	0.625
chr1	214840001	215160000	B.2.2.2.1.2.1.2.2.1.1	0.0298701298701299	.	214840001	215160000	#0000FF	1	0.125
chr1	215160001	215480000	B.2.2.2.1.1.2.2.1.2	0.0376623376623377	.	215160001	215480000	#0000FF	1	0.125
chr1	215480001	215680000	B.2.2.1.2.1.2.2.1.2	0.0766233766233766	.	215480001	215680000	#0000FF	1	0.125
chr1	215680001	215840000	B.2.1.1.1.1.2.1.1.2	0.261038961038961	.	215680001	215840000	#4848FF	1	0.25
chr1	215840001	216080000	B.2.2.1.1.2.1.2.2.2.2	0.0974025974025974	.	215840001	216080000	#0000FF	1	0.125
chr1	216080001	216360000	B.2.1.1.2.2.1.2.2.2	0.201298701298701	.	216080001	216360000	#4848FF	1	0.25
chr1	216360001	216600000	B.1.2.2.2.1.2.1.1.1	0.280519480519481	.	216360001	216600000	#9191FF	1	0.375
chr1	216600001	216880000	A.2.1.2.2.1.2.1.2	0.531168831168831	.	216600001	216880000	#FF9191	1	0.75
chr1	216880001	217240000	B.1.1.1.1.2.1.1.1	0.409090909090909	.	216880001	217240000	#DADAFF	1	0.5
chr1	217240001	217400000	A.2.2.2.1.2.1.2.2.1	0.445454545454545	.	217240001	217400000	#FFDADA	1	0.625
chr1	217400001	217600000	B.1.1.2.2.2.2.2.1.1	0.344155844155844	.	217400001	217600000	#DADAFF	1	0.5
chr1	217600001	217840000	A.2.2.2.1.2.1.2.2.2	0.444155844155844	.	217600001	217840000	#FFDADA	1	0.625
chr1	217840001	218120000	B.2.1.2.1.2.2.2.2.1	0.168831168831169	.	217840001	218120000	#4848FF	1	0.25
chr1	218120001	218480000	B.2.1.2.1.2.2.1.2	0.172727272727273	.	218120001	218480000	#4848FF	1	0.25
chr1	218480001	218720000	A.1.2.1.2.1.2.1.2.2.1	0.776623376623377	.	218480001	218720000	#FF4848	1	0.875
chr1	218720001	219080000	A.1.2.2.2.2.2.1.2	0.654545454545455	.	218720001	219080000	#FF4848	1	0.875
chr1	219080001	219320000	A.2.1.1.2.2.2.1.1.2.1	0.594805194805195	.	219080001	219320000	#FF9191	1	0.75
chr1	219320001	219400000	A.2.1.1.2.2.2.1.1.1.1	0.598701298701299	.	219320001	219400000	#FF9191	1	0.75
chr1	219400001	219680000	A.2.1.1.2.2.2.1.1.2.2	0.593506493506494	.	219400001	219680000	#FF9191	1	0.75
chr1	219680001	220120000	A.1.2.2.2.1.1.2.2.2.2	0.680519480519481	.	219680001	220120000	#FF4848	1	0.875
chr1	220120001	220320000	A.1.1.2.2.2.1.2.2	0.866233766233766	.	220120001	220320000	#FF0000	1	1
chr1	220320001	220680000	A.1.2.1.2.1.2.1.2.1.1.1	0.780519480519481	.	220320001	220680000	#FF4848	1	0.875
chr1	220680001	221040000	A.1.2.1.2.1.2.1.2.1.2	0.777922077922078	.	220680001	221040000	#FF4848	1	0.875
chr1	221040001	221360000	B.1.2.1.2.1.2.2	0.311688311688312	.	221040001	221360000	#9191FF	1	0.375
chr1	221360001	221600000	B.1.2.1.2.2.1.2.1	0.306493506493506	.	221360001	221600000	#9191FF	1	0.375
chr1	221600001	221960000	A.2.1.1.2.1.1.2.2.2	0.615584415584416	.	221600001	221960000	#FF9191	1	0.75
chr1	221960001	222320000	A.2.1.2.1.2.1.2.1.1.2.1.2	0.562337662337662	.	221960001	222320000	#FF9191	1	0.75
chr1	222320001	222760000	B.1.2.1.1.2.1.1	0.328571428571429	.	222320001	222760000	#9191FF	1	0.375
chr1	222760001	222920000	A.2.1.1.2.2.1.1.2.1	0.605194805194805	.	222760001	222920000	#FF9191	1	0.75
chr1	222920001	223240000	B.1.1.2.2.1.1.1.1.1	0.362337662337662	.	222920001	223240000	#DADAFF	1	0.5
chr1	223240001	223480000	B.1.1.2.1.2.2.2	0.363636363636364	.	223240001	223480000	#DADAFF	1	0.5
chr1	223480001	223680000	B.1.1.2.1.2.2.1.1	0.366233766233766	.	223480001	223680000	#DADAFF	1	0.5
chr1	223680001	223880000	B.1.1.1.1.2.2.2.1.1	0.396103896103896	.	223680001	223880000	#DADAFF	1	0.5
chr1	223880001	224080000	A.1.2.2.2.1.1.2.1.1	0.687012987012987	.	223880001	224080000	#FF4848	1	0.875
chr1	224080001	224200000	A.2.2.1.2.1.1.1.2.1	0.490909090909091	.	224080001	224200000	#FFDADA	1	0.625
chr1	224200001	224640000	A.1.2.1.2.2.1.2.2	0.763636363636364	.	224200001	224640000	#FF4848	1	0.875
chr1	224640001	225120000	B.2.1.2.2.1.2.2.1	0.150649350649351	.	224640001	225120000	#4848FF	1	0.25
chr1	225120001	225600000	B.2.2.1.1.2.2.1.1.2	0.0935064935064935	.	225120001	225600000	#0000FF	1	0.125
chr1	225600001	225880000	A.1.1.1.2.2.2.1.2.2	0.942857142857143	.	225600001	225880000	#FF0000	1	1
chr1	225880001	226240000	A.1.1.1.2.2.1.2.2.2	0.948051948051948	.	225880001	226240000	#FF0000	1	1
chr1	226240001	226600000	A.1.1.1.1.2.1.2.2.1	0.985714285714286	.	226240001	226600000	#FF0000	1	1
chr1	226600001	227080000	A.1.1.2.1.1.2.2.2.1	0.911688311688312	.	226600001	227080000	#FF0000	1	1
chr1	227080001	227360000	A.1.2.1.1.2.1.2.2.1	0.819480519480519	.	227080001	227360000	#FF4848	1	0.875
chr1	227360001	227600000	A.1.2.2.1.2.1.2.1.2	0.709090909090909	.	227360001	227600000	#FF4848	1	0.875
chr1	227600001	227760000	A.2.2.1.2.1.1.1.1.2	0.492207792207792	.	227600001	227760000	#FFDADA	1	0.625
chr1	227760001	227920000	B.1.1.1.2.2.1.2	0.380519480519481	.	227760001	227920000	#DADAFF	1	0.5
chr1	227920001	228240000	A.2.1.2.1.2.2.1.2.1	0.554545454545455	.	227920001	228240000	#FF9191	1	0.75
chr1	228240001	228720000	A.1.1.2.1.1.1.2.2.2.2	0.916883116883117	.	228240001	228720000	#FF0000	1	1
chr1	228720001	229400000	A.2.2.2.2.2.2	0.424675324675325	.	228720001	229400000	#FFDADA	1	0.625
chr1	229400001	229800000	A.1.2.1.1.1.1.2.2	0.846753246753247	.	229400001	229800000	#FF4848	1	0.875
chr1	229800001	230160000	B.1.1.1.2.1.1.1.1	0.38961038961039	.	229800001	230160000	#DADAFF	1	0.5
chr1	230160001	230400000	A.2.1.2.1.1.1.1.1.2	0.581818181818182	.	230160001	230400000	#FF9191	1	0.75
chr1	230400001	230560000	A.2.2.2.2.1.1.2.2	0.431168831168831	.	230400001	230560000	#FFDADA	1	0.625
chr1	230560001	230760000	B.1.1.1.2.2.1.1	0.381818181818182	.	230560001	230760000	#DADAFF	1	0.5
chr1	230760001	231120000	A.1.2.2.1.1.2.2.2.1.2	0.718181818181818	.	230760001	231120000	#FF4848	1	0.875
chr1	231120001	231440000	A.2.1.2.1.2.2.1.2.2.1	0.553246753246753	.	231120001	231440000	#FF9191	1	0.75
chr1	231440001	231760000	A.1.2.2.1.1.2.2.2.1.1.1	0.720779220779221	.	231440001	231760000	#FF4848	1	0.875
chr1	231760001	231880000	A.2.1.2.1.2.1.2.1.1.2.2	0.561038961038961	.	231760001	231880000	#FF9191	1	0.75
chr1	231880001	232160000	A.1.2.2.1.1.2.2.1.1.1	0.724675324675325	.	231880001	232160000	#FF4848	1	0.875
chr1	232160001	232440000	A.2.1.1.1.2.2.2	0.62987012987013	.	232160001	232440000	#FF9191	1	0.75
chr1	232440001	232600000	A.1.2.2.1.1.2.2.1.1.2	0.723376623376623	.	232440001	232600000	#FF4848	1	0.875
chr1	232600001	232760000	A.1.2.1.1.2.1.2.1	0.820779220779221	.	232600001	232760000	#FF4848	1	0.875
chr1	232760001	233400000	A.2.1.2.1.2.1.1.2	0.566233766233766	.	232760001	233400000	#FF9191	1	0.75
chr1	233400001	233880000	B.1.2.2.2.2.2.1	0.267532467532468	.	233400001	233880000	#9191FF	1	0.375
chr1	233880001	234240000	B.2.1.2.2.1.2.1	0.151948051948052	.	233880001	234240000	#4848FF	1	0.25
chr1	234240001	234600000	A.2.2.2.2.1.1.2.1	0.432467532467532	.	234240001	234600000	#FFDADA	1	0.625
chr1	234600001	234840000	A.1.1.2.1.1.1.1.1.2.2	0.932467532467532	.	234600001	234840000	#FF0000	1	1
chr1	234840001	234960000	A.1.2.2.1.2.1.2.1.1.1	0.711688311688312	.	234840001	234960000	#FF4848	1	0.875
chr1	234960001	235200000	A.1.1.2.1.2.1.2.2	0.901298701298701	.	234960001	235200000	#FF0000	1	1
chr1	235240001	235320000	A.1.1.2.1.2.1.2.2	0.901298701298701	.	235240001	235320000	#FF0000	1	1
chr1	235320001	235680000	A.1.1.1.2.1.2.2.2	0.957142857142857	.	235320001	235680000	#FF0000	1	1
chr1	235680001	235880000	A.2.1.2.1.1.2.2.1.2	0.572727272727273	.	235680001	235880000	#FF9191	1	0.75
chr1	235880001	236160000	A.1.2.1.1.1.1.2.1.1	0.849350649350649	.	235880001	236160000	#FF4848	1	0.875
chr1	236160001	236240000	A.1.2.2.1.1.2.2.2.1.1.2	0.719480519480519	.	236160001	236240000	#FF4848	1	0.875
chr1	236240001	236680000	A.1.2.1.1.1.1.2.1.2	0.848051948051948	.	236240001	236680000	#FF4848	1	0.875
chr1	236680001	236960000	A.1.1.2.1.1.1.1.1.2.1.1	0.935064935064935	.	236680001	236960000	#FF0000	1	1
chr1	236960001	237280000	A.1.1.2.1.1.1.1.1.2.1.2	0.933766233766234	.	236960001	237280000	#FF0000	1	1
chr1	237280001	238000000	A.1.1.1.1.2.1.1.1.2	0.98961038961039	.	237280001	238000000	#FF0000	1	1
chr1	238000001	238600000	B.2.2.2.1.2.1.2.1	0.0311688311688312	.	238000001	238600000	#0000FF	1	0.125
chr1	238600001	238760000	B.2.1.2.2.1.1.1.1.2.1	0.163636363636364	.	238600001	238760000	#4848FF	1	0.25
chr1	238760001	238920000	B.2.1.1.1.1.2.1.2.2.1.2	0.255844155844156	.	238760001	238920000	#4848FF	1	0.25
chr1	238920001	239280000	B.2.2.2.1.1.2.1.2.1.2.1	0.0454545454545455	.	238920001	239280000	#0000FF	1	0.125
chr1	239280001	239600000	B.2.2.1.1.2.1.2.2.1	0.1	.	239280001	239600000	#0000FF	1	0.125
chr1	239600001	239920000	B.2.2.2.1.2.1.2.2.2.2	0.025974025974026	.	239600001	239920000	#0000FF	1	0.125
chr1	239920001	240040000	B.2.2.1.1.2.1.2.2.2.1	0.0987012987012987	.	239920001	240040000	#0000FF	1	0.125
chr1	240040001	240440000	B.2.1.1.2.2.2.1	0.2	.	240040001	240440000	#4848FF	1	0.25
chr1	240440001	240880000	B.2.1.2.2.1.2.2.2.1	0.149350649350649	.	240440001	240880000	#4848FF	1	0.25
chr1	240880001	241200000	B.2.2.2.1.1.2.1.2.1.2.2	0.0441558441558442	.	240880001	241200000	#0000FF	1	0.125
chr1	241200001	241400000	B.2.2.1.1.2.1.1.2.1	0.107792207792208	.	241200001	241400000	#0000FF	1	0.125
chr1	241400001	241680000	B.2.2.2.1.1.2.1.2.1.1	0.0467532467532468	.	241400001	241680000	#0000FF	1	0.125
chr1	241680001	242200000	B.1.2.1.1.1.1.1	0.336363636363636	.	241680001	242200000	#9191FF	1	0.375
chr1	242200001	242400000	B.2.1.2.1.2.2.1.1	0.174025974025974	.	242200001	242400000	#4848FF	1	0.25
chr1	242400001	242840000	B.2.1.1.1.2.1.2.1	0.246753246753247	.	242400001	242840000	#4848FF	1	0.25
chr1	242840001	243120000	A.2.2.2.1.2.1.1.1	0.449350649350649	.	242840001	243120000	#FFDADA	1	0.625
chr1	243120001	243280000	B.1.1.1.1.2.2.1.1.1	0.401298701298701	.	243120001	243280000	#DADAFF	1	0.5
chr1	243280001	243440000	A.2.1.1.2.1.2.2.2.1	0.609090909090909	.	243280001	243440000	#FF9191	1	0.75
chr1	243440001	243720000	A.2.2.1.2.2.2.2.2.1.1	0.464935064935065	.	243440001	243720000	#FFDADA	1	0.625
chr1	243720001	244320000	B.1.2.1.2.2.1.1.1.2	0.309090909090909	.	243720001	244320000	#9191FF	1	0.375
chr1	244320001	244520000	B.1.2.2.2.2.1.2.1.2	0.27012987012987	.	244320001	244520000	#9191FF	1	0.375
chr1	244520001	244760000	B.1.1.2.1.1.1.1	0.377922077922078	.	244520001	244760000	#DADAFF	1	0.5
chr1	244760001	245000000	A.1.2.2.2.2.1.1.1.2	0.67012987012987	.	244760001	245000000	#FF4848	1	0.875
chr1	245000001	245320000	A.1.1.2.2.1.1.1.1.2.2	0.885714285714286	.	245000001	245320000	#FF0000	1	1
chr1	245320001	246160000	A.1.1.1.1.2.2.2	0.981818181818182	.	245320001	246160000	#FF0000	1	1
chr1	246160001	246720000	A.1.2.1.2.2.1.2.1.2	0.764935064935065	.	246160001	246720000	#FF4848	1	0.875
chr1	246720001	246960000	A.1.2.2.2.2.1.2.2.1.2	0.661038961038961	.	246720001	246960000	#FF4848	1	0.875
chr1	246960001	247080000	A.2.2.2.1.1.1.1.2	0.45974025974026	.	246960001	247080000	#FFDADA	1	0.625
chr1	247080001	247360000	B.1.2.2.1.1.2	0.296103896103896	.	247080001	247360000	#9191FF	1	0.375
chr1	247360001	247840000	B.2.2.1.1.2.1.1.1	0.109090909090909	.	247360001	247840000	#0000FF	1	0.125
chr1	247840001	248120000	B.2.2.2.1.2.1.2.2.1.2	0.0285714285714286	.	247840001	248120000	#0000FF	1	0.125
chr1	248120001	248600000	B.2.2.2.2.2.1.2.1	0.00519480519480519	.	248120001	248600000	#0000FF	1	0.125
chr1	248600001	248760000	B.2.1.2.1.2.1.2.1	0.176623376623377	.	248600001	248760000	#4848FF	1	0.25
chr1	248760001	248920000	B.2.1.2.1.2.2.2.2.2	0.167532467532468	.	248760001	248920000	#4848FF	1	0.25
chr1	249040001	249120000	B.2.1.2.1.2.2.2.2.2	0.167532467532468	.	249040001	249120000	#4848FF	1	0.25
chr1	249120001	249200000	A.1.2.2.2.2.1.2.2.2.2	0.658441558441558	.	249120001	249200000	#FF4848	1	0.875
chr2	1	120000	A.2.1.2.1.1.1.1	0.620938628158845	.	1	120000	#FF9191	1	0.75
chr2	120001	280000	A.2.2.2.1.2.1.2.1.1.1	0.48014440433213	.	120001	280000	#FFDADA	1	0.625
chr2	280001	640000	B.1.2.1.2.2.2.1	0.305655836341757	.	280001	640000	#9191FF	1	0.375
chr2	640001	920000	A.2.2.1.2.2.2.1	0.496991576413959	.	640001	920000	#FFDADA	1	0.625
chr2	920001	1120000	A.2.2.2.1.2.1.2.1.1.2.2	0.477737665463297	.	920001	1120000	#FFDADA	1	0.625
chr2	1120001	1560000	B.1.2.1.2.2.2.2.2	0.303249097472924	.	1120001	1560000	#9191FF	1	0.375
chr2	1560001	1760000	A.2.2.2.1.2.1.2.1.1.2.1	0.478941034897714	.	1560001	1760000	#FFDADA	1	0.625
chr2	1760001	2040000	B.1.1.1.1.1.2.2.1	0.421179302045728	.	1760001	2040000	#DADAFF	1	0.5
chr2	2040001	2520000	B.1.2.2.1.1.1.2.2.2	0.298435619735259	.	2040001	2520000	#9191FF	1	0.375
chr2	2520001	2720000	B.1.1.1.2.2.1.2	0.395908543922984	.	2520001	2720000	#DADAFF	1	0.5
chr2	2720001	2880000	B.1.1.2.2.2.1.1.2	0.359807460890493	.	2720001	2880000	#DADAFF	1	0.5
chr2	2880001	3120000	B.1.2.1.2.2.2.2.1	0.304452466907341	.	2880001	3120000	#9191FF	1	0.375
chr2	3120001	3400000	A.2.2.2.2.1.2.2	0.446450060168472	.	3120001	3400000	#FFDADA	1	0.625
chr2	3400001	3720000	A.1.2.1.1.2.2.2.2.2.2	0.797833935018051	.	3400001	3720000	#FF4848	1	0.875
chr2	3720001	4080000	B.2.1.1.1.1.1.2.2	0.23826714801444	.	3720001	4080000	#4848FF	1	0.25
chr2	4080001	4400000	B.2.2.1.1.2.1.2.1.1	0.107099879663057	.	4080001	4400000	#0000FF	1	0.125
chr2	4400001	4600000	B.2.1.1.1.1.1.1.2.2	0.240673886883273	.	4400001	4600000	#4848FF	1	0.25
chr2	4600001	4960000	B.2.1.1.1.1.1.1.2.1	0.24187725631769	.	4600001	4960000	#4848FF	1	0.25
chr2	4960001	5040000	B.1.1.1.2.2.1.1.1	0.398315282791817	.	4960001	5040000	#DADAFF	1	0.5
chr2	5080001	5160000	B.1.1.1.2.2.1.1.1	0.398315282791817	.	5080001	5160000	#DADAFF	1	0.5
chr2	5160001	5320000	A.2.2.2.1.2.1.2.2.1	0.475330926594465	.	5160001	5320000	#FFDADA	1	0.625
chr2	5320001	5560000	B.1.1.1.2.2.1.1.2	0.397111913357401	.	5320001	5560000	#DADAFF	1	0.5
chr2	5560001	5880000	A.2.2.1.1.1.2.2.1.2	0.537906137184116	.	5560001	5880000	#FFDADA	1	0.625
chr2	5880001	6160000	B.1.1.1.1.1.2.2.2.2	0.418772563176895	.	5880001	6160000	#DADAFF	1	0.5
chr2	6160001	6360000	B.1.1.2.1.1.1.1.2	0.388688327316486	.	6160001	6360000	#DADAFF	1	0.5
chr2	6360001	6560000	B.1.2.1.2.2.1.1	0.30806257521059	.	6360001	6560000	#9191FF	1	0.375
chr2	6560001	7000000	B.1.1.2.2.2.1.1.1.1	0.362214199759326	.	6560001	7000000	#DADAFF	1	0.5
chr2	7000001	7200000	A.2.1.1.1.1.2.2.1	0.677496991576414	.	7000001	7200000	#FF9191	1	0.75
chr2	7200001	7640000	A.2.2.1.1.1.1.2.2.2.2	0.543922984356197	.	7200001	7640000	#FFDADA	1	0.625
chr2	7640001	8160000	A.2.2.2.2.1.1.2.2.1	0.452466907340554	.	7640001	8160000	#FFDADA	1	0.625
chr2	8160001	8560000	A.2.1.2.2.2.1.2.2.1	0.564380264741276	.	8160001	8560000	#FF9191	1	0.75
chr2	8560001	8880000	A.1.2.1.1.1.2.1.1.1.2	0.82791817087846	.	8560001	8880000	#FF4848	1	0.875
chr2	8880001	9040000	A.1.1.2.1.2.2.1.1.2	0.898916967509025	.	8880001	9040000	#FF0000	1	1
chr2	9040001	9320000	A.1.1.2.2.2.2.2.2.2.2	0.839951865222623	.	9040001	9320000	#FF0000	1	1
chr2	9320001	9640000	A.1.1.1.2.1.1.1.1.2.1	0.97352587244284	.	9320001	9640000	#FF0000	1	1
chr2	9640001	9800000	A.1.1.2.1.2.1.2.1.1.2.1.2	0.913357400722022	.	9640001	9800000	#FF0000	1	1
chr2	9800001	10200000	A.1.1.1.2.1.1.1.2	0.971119133574007	.	9800001	10200000	#FF0000	1	1
chr2	10200001	10280000	A.1.2.2.1.2.1.2.2.2.1.2.1	0.737665463297232	.	10200001	10280000	#FF4848	1	0.875
chr2	10280001	10600000	A.1.1.2.2.2.1.2.2.1	0.859205776173285	.	10280001	10600000	#FF0000	1	1
chr2	10600001	11040000	A.1.1.2.1.2.2.2.1.1	0.89410348977136	.	10600001	11040000	#FF0000	1	1
chr2	11040001	11280000	A.1.2.2.2.1.1.2.1	0.716004813477738	.	11040001	11280000	#FF4848	1	0.875
chr2	11280001	11480000	A.1.1.1.2.2.2.2.2	0.94705174488568	.	11280001	11480000	#FF0000	1	1
chr2	11480001	11560000	A.1.1.2.2.2.1.2.1.2	0.860409145607702	.	11480001	11560000	#FF0000	1	1
chr2	11560001	11960000	A.1.1.2.1.1.1.1.2.1	0.944645006016847	.	11560001	11960000	#FF0000	1	1
chr2	11960001	12280000	A.2.2.2.1.2.1.1.2	0.481347773766546	.	11960001	12280000	#FFDADA	1	0.625
chr2	12280001	12480000	A.2.2.1.2.2.2.2.2.1.1	0.49338146811071	.	12280001	12480000	#FFDADA	1	0.625
chr2	12480001	12880000	A.2.2.1.2.2.2.2.2.1.2	0.492178098676294	.	12480001	12880000	#FFDADA	1	0.625
chr2	12880001	13160000	A.2.2.2.2.2.1.2.2	0.441636582430806	.	12880001	13160000	#FFDADA	1	0.625
chr2	13160001	13600000	B.2.2.2.1.2.1.2.2.1.2	0.0324909747292419	.	13160001	13600000	#0000FF	1	0.125
chr2	13600001	13760000	B.2.1.2.1.2.2.2.2	0.160048134777377	.	13600001	13760000	#4848FF	1	0.25
chr2	13760001	13960000	B.2.2.1.2.2.2.2.2.1	0.0613718411552347	.	13760001	13960000	#0000FF	1	0.125
chr2	13960001	14400000	B.2.2.2.2.2.1.1	0.00601684717208183	.	13960001	14400000	#0000FF	1	0.125
chr2	14400001	14680000	B.2.2.2.1.2.1.2.2.2	0.0312876052948255	.	14400001	14680000	#0000FF	1	0.125
chr2	14680001	14880000	B.2.2.1.1.1.1.2.2.1	0.121540312876053	.	14680001	14880000	#0000FF	1	0.125
chr2	14880001	15280000	B.2.2.2.1.1.2.1.2.2	0.049338146811071	.	14880001	15280000	#0000FF	1	0.125
chr2	15280001	15760000	A.2.2.1.2.2.1.2.2.2	0.498194945848375	.	15280001	15760000	#FFDADA	1	0.625
chr2	15760001	16000000	A.2.1.2.1.1.2.2.1.2	0.608904933814681	.	15760001	16000000	#FF9191	1	0.75
chr2	16000001	16280000	A.2.1.2.1.2.1.1.1	0.606498194945848	.	16000001	16280000	#FF9191	1	0.75
chr2	16320001	16480000	A.2.1.2.1.2.1.1.1	0.606498194945848	.	16320001	16480000	#FF9191	1	0.75
chr2	16480001	16640000	A.2.1.1.1.1.1.1.2.1.1	0.687123947051745	.	16480001	16640000	#FF9191	1	0.75
chr2	16640001	16960000	A.2.1.2.1.2.1.2.1.1	0.59927797833935	.	16640001	16960000	#FF9191	1	0.75
chr2	16960001	17200000	B.1.1.2.1.1.1.1.1.2	0.389891696750903	.	16960001	17200000	#DADAFF	1	0.5
chr2	17200001	17680000	B.1.1.1.1.2.1.1	0.417569193742479	.	17200001	17680000	#DADAFF	1	0.5
chr2	17680001	17840000	A.2.1.2.1.2.1.1.2.1.2.1	0.604091456077016	.	17680001	17840000	#FF9191	1	0.75
chr2	17840001	18040000	A.2.1.1.1.1.1.1.2.2	0.684717208182912	.	17840001	18040000	#FF9191	1	0.75
chr2	18040001	18280000	B.1.1.1.2.1.1.2	0.40072202166065	.	18040001	18280000	#DADAFF	1	0.5
chr2	18280001	18600000	A.2.1.2.1.2.1.2.2.2	0.595667870036101	.	18280001	18600000	#FF9191	1	0.75
chr2	18600001	18840000	A.1.2.1.1.2.1.1.2.2	0.809867629362214	.	18600001	18840000	#FF4848	1	0.875
chr2	18840001	19120000	A.1.2.1.1.1.2.1.1.2	0.826714801444043	.	18840001	19120000	#FF4848	1	0.875
chr2	19120001	19560000	A.1.2.1.1.2.1.1.2.1	0.811070998796631	.	19120001	19560000	#FF4848	1	0.875
chr2	19560001	19960000	A.2.1.1.1.1.2.1.1	0.681107099879663	.	19560001	19960000	#FF9191	1	0.75
chr2	19960001	20080000	A.2.1.1.1.1.1.1.1.1	0.689530685920578	.	19960001	20080000	#FF9191	1	0.75
chr2	20080001	20560000	A.1.1.1.1.2.2.1.1.2.2	0.984356197352587	.	20080001	20560000	#FF0000	1	1
chr2	20560001	20880000	A.1.1.2.2.1.2.1.1	0.879663056558363	.	20560001	20880000	#FF0000	1	1
chr2	20880001	21120000	B.1.2.1.1.2.1.1.1.2	0.338146811070999	.	20880001	21120000	#9191FF	1	0.375
chr2	21120001	21280000	B.1.1.2.1.1.1.1.1.1	0.391095066185319	.	21120001	21280000	#DADAFF	1	0.5
chr2	21280001	21400000	B.1.1.2.2.2.1.1.1.2	0.36101083032491	.	21280001	21400000	#DADAFF	1	0.5
chr2	21400001	21560000	B.1.1.1.1.2.1.2.2	0.412755716004813	.	21400001	21560000	#DADAFF	1	0.5
chr2	21560001	21840000	B.2.1.1.2.2.2.1	0.196149217809868	.	21560001	21840000	#4848FF	1	0.25
chr2	21840001	22000000	B.1.2.2.1.1.2.1.1.1	0.297232250300842	.	21840001	22000000	#9191FF	1	0.375
chr2	22000001	22440000	B.2.2.1.1.2.1.2.1.2.2	0.104693140794224	.	22000001	22440000	#0000FF	1	0.125
chr2	22440001	22600000	B.2.1.1.1.1.1.1.1	0.243080625752106	.	22440001	22600000	#4848FF	1	0.25
chr2	22600001	23040000	B.2.2.1.1.2.1.2.1.2.1	0.10589651022864	.	22600001	23040000	#0000FF	1	0.125
chr2	23040001	23120000	B.1.2.2.1.1.1.2.2.1	0.299638989169675	.	23040001	23120000	#9191FF	1	0.375
chr2	23120001	23560000	B.2.1.1.1.1.1.2.1	0.239470517448857	.	23120001	23560000	#4848FF	1	0.25
chr2	23560001	24040000	A.2.1.1.1.1.2.1.2.2	0.67870036101083	.	23560001	24040000	#FF9191	1	0.75
chr2	24040001	24400000	A.1.1.1.1.2.2.2.1.2.1	0.980746089049338	.	24040001	24400000	#FF0000	1	1
chr2	24400001	24600000	A.1.1.2.1.2.1.2.1.1.2.1.1	0.914560770156438	.	24400001	24600000	#FF0000	1	1
chr2	24600001	25040000	A.1.1.1.2.1.1.1.1.2.2	0.972322503008424	.	24600001	25040000	#FF0000	1	1
chr2	25040001	25120000	A.1.2.2.1.2.2.2.1.2	0.726835138387485	.	25040001	25120000	#FF4848	1	0.875
chr2	25120001	25440000	A.1.1.2.1.2.2.1.1.1.1.1	0.906137184115523	.	25120001	25440000	#FF0000	1	1
chr2	25440001	25640000	A.1.1.2.2.2.2.1.1	0.851985559566787	.	25440001	25640000	#FF0000	1	1
chr2	25640001	25920000	A.1.2.1.2.1.1.2.2.1.1.1	0.782190132370638	.	25640001	25920000	#FF4848	1	0.875
chr2	25920001	26000000	A.1.2.2.2.1.2.2.1	0.70878459687124	.	25920001	26000000	#FF4848	1	0.875
chr2	26000001	26200000	A.1.2.1.2.1.1.2.2.1.1.2	0.780986762936221	.	26000001	26200000	#FF4848	1	0.875
chr2	26200001	26640000	A.1.1.2.1.2.2.1.2.2	0.895306859205776	.	26200001	26640000	#FF0000	1	1
chr2	26640001	26840000	A.2.1.1.2.1.1.2.1.2.1	0.654632972322503	.	26640001	26840000	#FF9191	1	0.75
chr2	26840001	27200000	A.1.1.2.2.2.2.2.1.2	0.844765342960289	.	26840001	27200000	#FF0000	1	1
chr2	27200001	27680000	A.1.1.1.2.1.2.2.2	0.959085439229844	.	27200001	27680000	#FF0000	1	1
chr2	27680001	27880000	A.1.2.1.2.1.1.2.2.1.2.2	0.778580024067389	.	27680001	27880000	#FF4848	1	0.875
chr2	27880001	28120000	A.1.2.1.2.1.1.1.2.2	0.791817087845969	.	27880001	28120000	#FF4848	1	0.875
chr2	28120001	28440000	A.1.2.1.2.1.1.2.2.1.2.1	0.779783393501805	.	28120001	28440000	#FF4848	1	0.875
chr2	28440001	28680000	A.1.2.1.2.1.1.1.2.1	0.793020457280385	.	28440001	28680000	#FF4848	1	0.875
chr2	28680001	29120000	A.1.1.2.1.2.1.2.1.2	0.910950661853189	.	28680001	29120000	#FF0000	1	1
chr2	29120001	29440000	A.1.2.1.2.2.2.2.2.1	0.760529482551143	.	29120001	29440000	#FF4848	1	0.875
chr2	29440001	29640000	A.2.2.1.1.1.1.2.2.1.2.1	0.547533092659446	.	29440001	29640000	#FFDADA	1	0.625
chr2	29640001	29960000	A.2.2.1.1.1.1.2.2.1.1.2	0.548736462093863	.	29640001	29960000	#FFDADA	1	0.625
chr2	29960001	30040000	A.2.2.2.1.1.1	0.489771359807461	.	29960001	30040000	#FFDADA	1	0.625
chr2	30040001	30360000	A.2.2.1.1.1.1.2.2.1.2.2	0.54632972322503	.	30040001	30360000	#FFDADA	1	0.625
chr2	30360001	30920000	A.1.1.1.2.1.1.1.1.1	0.974729241877256	.	30360001	30920000	#FF0000	1	1
chr2	30920001	31360000	A.2.1.2.2.1.2.1.2.2.1	0.576413959085439	.	30920001	31360000	#FF9191	1	0.75
chr2	31360001	31560000	A.2.1.1.2.1.1.1.2.2	0.657039711191336	.	31360001	31560000	#FF9191	1	0.75
chr2	31560001	31840000	B.1.1.1.2.2.2.1.1	0.394705174488568	.	31560001	31840000	#DADAFF	1	0.5
chr2	31840001	32080000	A.2.2.2.2.1.2.1.1	0.448856799037304	.	31840001	32080000	#FFDADA	1	0.625
chr2	32080001	32400000	A.1.1.2.1.2.1.2.2.1	0.909747292418773	.	32080001	32400000	#FF0000	1	1
chr2	32400001	32720000	A.1.1.2.2.2.1.1.2.2.2	0.864019253910951	.	32400001	32720000	#FF0000	1	1
chr2	32720001	33040000	A.1.1.1.2.2.2.2.1	0.948255114320096	.	32720001	33040000	#FF0000	1	1
chr2	33040001	33160000	A.1.2.2.1.2.1.1.2.2.2.2	0.742478941034898	.	33040001	33160000	#FF4848	1	0.875
chr2	33160001	33360000	A.1.1.2.1.2.1.2.2.2.1	0.908543922984356	.	33160001	33360000	#FF0000	1	1
chr2	33360001	33600000	A.1.1.2.2.1.1.2.1.1.2	0.883273164861613	.	33360001	33600000	#FF0000	1	1
chr2	33600001	33840000	A.1.1.2.1.1.2.2.2.2.2	0.927797833935018	.	33600001	33840000	#FF0000	1	1
chr2	33840001	34280000	B.1.2.1.1.2.1.2.1	0.335740072202166	.	33840001	34280000	#9191FF	1	0.375
chr2	34280001	34440000	B.1.2.2.1.1.2.1.1.2	0.296028880866426	.	34280001	34440000	#9191FF	1	0.375
chr2	34440001	34640000	B.1.1.2.2.2.1.2.1	0.358604091456077	.	34440001	34640000	#DADAFF	1	0.5
chr2	34640001	34800000	B.1.2.2.2.1.1.2.2	0.263537906137184	.	34640001	34800000	#9191FF	1	0.375
chr2	34800001	35240000	B.2.2.1.1.2.1.2.2.1	0.103489771359807	.	34800001	35240000	#0000FF	1	0.125
chr2	35240001	35720000	B.2.2.1.2.2.2.2.1	0.062575210589651	.	35240001	35720000	#0000FF	1	0.125
chr2	35720001	36000000	B.2.2.1.1.2.1.2.2.2	0.102286401925391	.	35720001	36000000	#0000FF	1	0.125
chr2	36000001	36160000	B.1.2.2.2.1.1.2.1.2.1	0.267148014440433	.	36000001	36160000	#9191FF	1	0.375
chr2	36160001	36240000	B.1.2.2.2.1.1.1.2.2	0.269554753309266	.	36160001	36240000	#9191FF	1	0.375
chr2	36240001	36560000	B.2.1.2.2.1.1.2	0.157641395908544	.	36240001	36560000	#4848FF	1	0.25
chr2	36560001	37040000	A.2.2.1.2.1.1.2.2.2	0.516245487364621	.	36560001	37040000	#FFDADA	1	0.625
chr2	37040001	37320000	A.1.1.1.2.2.2.1.1.1	0.954271961492178	.	37040001	37320000	#FF0000	1	1
chr2	37320001	37640000	A.1.1.2.1.1.1.2.1.2.2	0.939831528279182	.	37320001	37640000	#FF0000	1	1
chr2	37640001	37880000	A.1.1.2.1.2.2.2.2	0.891696750902527	.	37640001	37880000	#FF0000	1	1
chr2	37880001	38120000	A.1.1.2.2.2.1.2.1.1.2	0.861612515042118	.	37880001	38120000	#FF0000	1	1
chr2	38120001	38520000	A.2.1.1.2.2.2.2.1	0.623345367027678	.	38120001	38520000	#FF9191	1	0.75
chr2	38520001	38760000	A.1.2.1.2.2.2.1.1	0.765342960288809	.	38520001	38760000	#FF4848	1	0.875
chr2	38760001	38960000	A.1.1.2.2.2.1.2.1.1.1	0.862815884476534	.	38760001	38960000	#FF0000	1	1
chr2	38960001	39240000	A.1.1.2.1.2.1.2.1.1.2.2	0.912154031287605	.	38960001	39240000	#FF0000	1	1
chr2	39240001	39640000	A.1.1.1.2.1.1.2.2.2	0.963898916967509	.	39240001	39640000	#FF0000	1	1
chr2	39640001	40000000	A.1.1.2.1.2.1.2.2.2.2	0.90734055354994	.	39640001	40000000	#FF0000	1	1
chr2	40000001	40320000	A.2.2.2.2.1.1.1.2.1	0.456077015643803	.	40000001	40320000	#FFDADA	1	0.625
chr2	40320001	40840000	A.2.1.1.1.1.2.1.2.1	0.679903730445247	.	40320001	40840000	#FF9191	1	0.75
chr2	40840001	41080000	A.2.2.2.2.1.1.1.2.2	0.454873646209386	.	40840001	41080000	#FFDADA	1	0.625
chr2	41080001	41480000	B.1.2.2.2.1.2.1.1	0.262334536702768	.	41080001	41480000	#9191FF	1	0.375
chr2	41480001	41640000	B.1.2.1.1.2.2.2	0.330926594464501	.	41480001	41640000	#9191FF	1	0.375
chr2	41640001	42080000	B.1.2.2.1.1.1.2.1	0.300842358604091	.	41640001	42080000	#9191FF	1	0.375
chr2	42080001	42400000	A.2.1.1.1.1.1.1.1.2	0.688327316486161	.	42080001	42400000	#FF9191	1	0.75
chr2	42400001	42600000	A.1.2.2.1.2.1.2.2.2.2	0.7352587244284	.	42400001	42600000	#FF4848	1	0.875
chr2	42600001	42760000	A.2.1.2.2.1.2.1.2.1.1	0.578820697954272	.	42600001	42760000	#FF9191	1	0.75
chr2	42760001	43080000	A.1.2.2.1.2.1.2.2.2.1.1	0.738868832731649	.	42760001	43080000	#FF4848	1	0.875
chr2	43080001	43360000	A.1.2.1.2.1.2.2.2.1.1	0.771359807460891	.	43080001	43360000	#FF4848	1	0.875
chr2	43360001	43720000	A.1.1.1.2.1.1.2.2.1	0.965102286401925	.	43360001	43720000	#FF0000	1	1
chr2	43720001	43800000	A.2.1.1.2.1.1.1.1.2	0.659446450060168	.	43720001	43800000	#FF9191	1	0.75
chr2	43800001	44120000	A.2.1.1.2.1.1.2.2.1	0.648616125150421	.	43800001	44120000	#FF9191	1	0.75
chr2	44120001	44360000	A.1.2.1.2.2.2.2.2.2	0.759326113116727	.	44120001	44360000	#FF4848	1	0.875
chr2	44360001	44640000	A.1.2.1.2.1.2.1.2.1	0.77496991576414	.	44360001	44640000	#FF4848	1	0.875
chr2	44640001	45160000	A.2.2.1.1.1.1.1.1.1	0.557160048134777	.	44640001	45160000	#FFDADA	1	0.625
chr2	45160001	45280000	A.2.2.1.1.1.1.2.2.2.1	0.545126353790614	.	45160001	45280000	#FFDADA	1	0.625
chr2	45280001	45840000	A.2.1.2.2.2.1.2.2.2	0.563176895306859	.	45280001	45840000	#FF9191	1	0.75
chr2	45840001	46160000	A.1.1.2.2.2.1.1.1.1.2.1	0.871239470517449	.	45840001	46160000	#FF0000	1	1
chr2	46160001	46480000	A.1.2.2.2.1.1.1.1.2	0.720818291215403	.	46160001	46480000	#FF4848	1	0.875
chr2	46480001	46720000	A.1.2.1.2.1.2.2.2.1.2	0.770156438026474	.	46480001	46720000	#FF4848	1	0.875
chr2	46720001	47160000	A.1.1.1.1.1.2.2.2	0.992779783393502	.	46720001	47160000	#FF0000	1	1
chr2	47160001	47640000	A.1.1.1.1.2.2.1.1.1	0.98676293622142	.	47160001	47640000	#FF0000	1	1
chr2	47640001	48000000	A.2.1.1.1.1.1.2.1	0.683513838748496	.	47640001	48000000	#FF9191	1	0.75
chr2	48000001	48160000	A.1.2.1.1.1.1.1.2	0.835138387484958	.	48000001	48160000	#FF4848	1	0.875
chr2	48160001	48320000	A.2.1.2.1.2.1.1.2.1.2.2	0.602888086642599	.	48160001	48320000	#FF9191	1	0.75
chr2	48320001	48800000	A.1.2.1.1.2.2.2.1.2	0.8014440433213	.	48320001	48800000	#FF4848	1	0.875
chr2	48800001	49160000	B.2.1.1.1.1.2.1.2.2	0.229843561973526	.	48800001	49160000	#4848FF	1	0.25
chr2	49160001	49440000	B.2.2.1.2.1.1.2	0.0842358604091456	.	49160001	49440000	#0000FF	1	0.125
chr2	49440001	49920000	B.2.2.1.2.2.2.1.1	0.0649819494584837	.	49440001	49920000	#0000FF	1	0.125
chr2	49920001	50360000	A.2.2.1.2.1.1.1.2.1	0.522262334536703	.	49920001	50360000	#FFDADA	1	0.625
chr2	50360001	50520000	B.1.2.1.2.1.1.2.1.2.2.1	0.323706377858002	.	50360001	50520000	#9191FF	1	0.375
chr2	50520001	50760000	B.1.2.1.2.1.1.2.2	0.32129963898917	.	50520001	50760000	#9191FF	1	0.375
chr2	50760001	50960000	B.1.1.2.2.1.2.2	0.363417569193742	.	50760001	50960000	#DADAFF	1	0.5
chr2	50960001	51160000	B.2.1.1.1.1.2.1.1.2.1	0.233453670276775	.	50960001	51160000	#4848FF	1	0.25
chr2	51160001	51400000	B.2.1.2.2.2.2.1.2.1.1	0.138387484957882	.	51160001	51400000	#4848FF	1	0.25
chr2	51400001	51920000	B.2.2.2.1.2.1.2.2.1.1	0.0336943441636582	.	51400001	51920000	#0000FF	1	0.125
chr2	51920001	52080000	B.1.2.1.1.2.1.2.2	0.33453670276775	.	51920001	52080000	#9191FF	1	0.375
chr2	52080001	52200000	B.1.2.2.2.1.1.1.2.1	0.270758122743682	.	52080001	52200000	#9191FF	1	0.375
chr2	52200001	52480000	B.1.2.1.2.1.1.2.1.1	0.326113116726835	.	52200001	52480000	#9191FF	1	0.375
chr2	52480001	52760000	B.1.2.2.2.1.1.2.1.2.2.2	0.2647412755716	.	52480001	52760000	#9191FF	1	0.375
chr2	52760001	53240000	B.2.2.1.2.2.2.1.2	0.0637785800240674	.	52760001	53240000	#0000FF	1	0.125
chr2	53240001	53400000	B.1.2.2.2.1.1.1.1.1	0.273164861612515	.	53240001	53400000	#9191FF	1	0.375
chr2	53400001	53600000	B.1.1.2.1.1.2.1.1	0.386281588447653	.	53400001	53600000	#DADAFF	1	0.5
chr2	53600001	54000000	A.2.2.1.2.1.2.2.1.2	0.507821901323706	.	53600001	54000000	#FFDADA	1	0.625
chr2	54000001	54360000	A.1.1.2.2.1.1.2.1.1.1	0.884476534296029	.	54000001	54360000	#FF0000	1	1
chr2	54360001	54520000	A.1.2.1.1.2.2.1.2	0.805054151624549	.	54360001	54520000	#FF4848	1	0.875
chr2	54520001	54880000	A.1.1.1.2.2.2.1.1.2.1	0.953068592057762	.	54520001	54880000	#FF0000	1	1
chr2	54880001	55200000	A.1.2.1.1.1.1.2.2.1	0.831528279181709	.	54880001	55200000	#FF4848	1	0.875
chr2	55200001	55400000	A.1.1.2.1.1.1.1.2.2	0.943441636582431	.	55200001	55400000	#FF0000	1	1
chr2	55400001	55600000	A.1.2.1.1.1.1.1.1.2.2	0.836341756919374	.	55400001	55600000	#FF4848	1	0.875
chr2	55600001	55880000	A.1.2.2.2.2.1.2	0.695547533092659	.	55600001	55880000	#FF4848	1	0.875
chr2	55880001	56280000	B.2.2.1.1.1.1.2.2.2	0.120336943441637	.	55880001	56280000	#0000FF	1	0.125
chr2	56280001	56480000	B.2.2.2.1.1.2.1.1.2	0.0517448856799037	.	56280001	56480000	#0000FF	1	0.125
chr2	56480001	57120000	B.2.2.2.2.2.2.2	0.00120336943441637	.	56480001	57120000	#0000FF	1	0.125
chr2	57120001	57400000	B.2.2.2.2.1.1.1.1	0.0156438026474128	.	57120001	57400000	#0000FF	1	0.125
chr2	57400001	57600000	B.2.2.1.2.2.2.2.2.2	0.0601684717208183	.	57400001	57600000	#0000FF	1	0.125
chr2	57600001	57880000	B.2.2.2.1.1.2.1.1.1	0.0529482551143201	.	57600001	57880000	#0000FF	1	0.125
chr2	57880001	58240000	B.2.2.1.1.2.2.2.2.1	0.0902527075812274	.	57880001	58240000	#0000FF	1	0.125
chr2	58240001	58480000	B.1.2.1.1.1.2.1.2	0.345367027677497	.	58240001	58480000	#9191FF	1	0.375
chr2	58480001	58640000	B.2.1.2.1.1.1.2.1.1	0.182912154031288	.	58480001	58640000	#4848FF	1	0.25
chr2	58640001	58840000	B.2.1.1.1.1.2.1.2.1	0.231046931407942	.	58640001	58840000	#4848FF	1	0.25
chr2	58840001	59040000	B.2.1.2.1.1.1.2.1.2	0.181708784596871	.	58840001	59040000	#4848FF	1	0.25
chr2	59040001	59200000	B.2.2.1.1.1.1.2.1.1	0.123947051744886	.	59040001	59200000	#0000FF	1	0.125
chr2	59200001	59440000	B.2.1.1.2.2.1.2.2	0.197352587244284	.	59200001	59440000	#4848FF	1	0.25
chr2	59440001	59680000	B.1.2.1.2.1.1.2.1.2.1	0.324909747292419	.	59440001	59680000	#9191FF	1	0.375
chr2	59680001	59840000	B.1.1.1.1.2.1.2.1.1	0.416365824308063	.	59680001	59840000	#DADAFF	1	0.5
chr2	59840001	60040000	B.1.1.2.1.1.2.1.2	0.385078219013237	.	59840001	60040000	#DADAFF	1	0.5
chr2	60040001	60200000	B.1.1.1.1.1.2.2.2.1	0.419975932611312	.	60040001	60200000	#DADAFF	1	0.5
chr2	60200001	60360000	A.2.2.2.1.2.1.2.2.2	0.474127557160048	.	60200001	60360000	#FFDADA	1	0.625
chr2	60360001	60560000	B.1.1.1.1.2.1.2.1.2.1	0.415162454873646	.	60360001	60560000	#DADAFF	1	0.5
chr2	60560001	60760000	A.2.1.2.1.2.2.1.2.1.1	0.593261131167268	.	60560001	60760000	#FF9191	1	0.75
chr2	60760001	60920000	A.2.2.1.2.2.2.2.1.2	0.494584837545126	.	60760001	60920000	#FFDADA	1	0.625
chr2	60920001	61280000	A.1.2.1.1.1.1.1.1.2.1	0.837545126353791	.	60920001	61280000	#FF4848	1	0.875
chr2	61280001	61360000	A.1.2.1.1.2.2.1.1	0.806257521058965	.	61280001	61360000	#FF4848	1	0.875
chr2	61360001	61760000	A.1.1.1.1.2.2.1.2	0.983152827918171	.	61360001	61760000	#FF0000	1	1
chr2	61760001	62080000	A.1.1.2.1.1.1.2.1.2.1	0.941034897713598	.	61760001	62080000	#FF0000	1	1
chr2	62080001	62440000	A.1.1.2.1.1.1.2.1.1	0.942238267148014	.	62080001	62440000	#FF0000	1	1
chr2	62440001	62680000	A.1.2.1.1.1.2.2.2	0.81468110709988	.	62440001	62680000	#FF4848	1	0.875
chr2	62680001	62880000	A.2.1.2.2.2.1.1.2	0.567990373044525	.	62680001	62880000	#FF9191	1	0.75
chr2	62880001	63000000	A.2.1.1.2.1.1.1.2.1	0.658243080625752	.	62880001	63000000	#FF9191	1	0.75
chr2	63000001	63320000	A.2.1.1.2.2.2.2.2	0.622141997593261	.	63000001	63320000	#FF9191	1	0.75
chr2	63320001	63800000	A.2.2.2.2.1.2.1.2	0.447653429602888	.	63320001	63800000	#FFDADA	1	0.625
chr2	63800001	64040000	A.1.2.1.2.2.2.1.2	0.764139590854392	.	63800001	64040000	#FF4848	1	0.875
chr2	64040001	64200000	A.1.2.1.1.1.2.1.2.2	0.821901323706378	.	64040001	64200000	#FF4848	1	0.875
chr2	64200001	64600000	A.1.1.2.2.2.1.1.1.1.2.2	0.870036101083033	.	64200001	64600000	#FF0000	1	1
chr2	64600001	64760000	A.1.2.1.2.1.2.2.2.2	0.768953068592058	.	64600001	64760000	#FF4848	1	0.875
chr2	64760001	65080000	A.1.1.1.2.1.2.1.2	0.961492178098676	.	64760001	65080000	#FF0000	1	1
chr2	65080001	65440000	A.1.1.2.1.2.1.1.2.2.1	0.918170878459687	.	65080001	65440000	#FF0000	1	1
chr2	65440001	65800000	A.1.2.1.2.1.2.2.1	0.772563176895307	.	65440001	65800000	#FF4848	1	0.875
chr2	65800001	65960000	A.2.2.1.1.1.1.1.2.1.2	0.553549939831528	.	65800001	65960000	#FFDADA	1	0.625
chr2	65960001	66640000	A.2.2.2.1.1.2.2.1	0.487364620938628	.	65960001	66640000	#FFDADA	1	0.625
chr2	66640001	66800000	A.1.2.1.2.1.1.2.1.2.1	0.784596871239471	.	66640001	66800000	#FF4848	1	0.875
chr2	66800001	67280000	A.2.1.1.2.2.1.2.1.1	0.632972322503008	.	66800001	67280000	#FF9191	1	0.75
chr2	67280001	67560000	A.2.2.1.1.1.1.1.2.1.1	0.554753309265945	.	67280001	67560000	#FFDADA	1	0.625
chr2	67560001	67880000	A.1.2.2.1.2.1.1.1.1	0.749699157641396	.	67560001	67880000	#FF4848	1	0.875
chr2	67880001	68280000	A.2.1.2.2.2.1.2.1.2	0.565583634175692	.	67880001	68280000	#FF9191	1	0.75
chr2	68280001	68480000	A.1.2.1.2.2.2.2.1.1	0.762936221419976	.	68280001	68480000	#FF4848	1	0.875
chr2	68480001	68720000	A.1.2.2.1.2.1.1.1.2.1	0.74849578820698	.	68480001	68720000	#FF4848	1	0.875
chr2	68720001	69000000	A.2.2.1.1.2.1.1.2	0.53309265944645	.	68720001	69000000	#FFDADA	1	0.625
chr2	69000001	69240000	A.2.1.1.2.2.1.2.1.2	0.631768953068592	.	69000001	69240000	#FF9191	1	0.75
chr2	69240001	69560000	A.1.2.1.2.1.1.2.1.1.2.1	0.787003610108303	.	69240001	69560000	#FF4848	1	0.875
chr2	69560001	70200000	A.1.1.1.1.2.1.2.2	0.987966305655836	.	69560001	70200000	#FF0000	1	1
chr2	70200001	70560000	A.1.1.1.2.1.2.2.1	0.96028880866426	.	70200001	70560000	#FF0000	1	1
chr2	70560001	70760000	A.1.2.2.2.1.2.2.2.1.2	0.706377858002407	.	70560001	70760000	#FF4848	1	0.875
chr2	70760001	71280000	A.1.1.2.2.2.2.1.2.1.1	0.850782190132371	.	70760001	71280000	#FF0000	1	1
chr2	71280001	71520000	A.1.1.2.2.2.2.2.2.1.1	0.843561973525872	.	71280001	71520000	#FF0000	1	1
chr2	71520001	71720000	A.1.1.2.2.2.2.2.2.1.2	0.842358604091456	.	71520001	71720000	#FF0000	1	1
chr2	71720001	72160000	A.1.1.2.2.2.2.2.1.1	0.845968712394705	.	71720001	72160000	#FF0000	1	1
chr2	72160001	72280000	A.2.1.2.2.2.2.1.2	0.560770156438027	.	72160001	72280000	#FF9191	1	0.75
chr2	72280001	72680000	A.1.2.2.1.2.1.1.1.2.2	0.747292418772563	.	72280001	72680000	#FF4848	1	0.875
chr2	72680001	73080000	A.1.1.2.1.2.2.1.1.1.1.2	0.904933814681107	.	72680001	73080000	#FF0000	1	1
chr2	73080001	73520000	A.1.1.2.1.2.1.1.1.1.1.1	0.926594464500602	.	73080001	73520000	#FF0000	1	1
chr2	73520001	73800000	A.2.1.1.2.1.2.2.1.2	0.640192539109507	.	73520001	73800000	#FF9191	1	0.75
chr2	73800001	73960000	A.2.1.2.2.1.2.2.1	0.574007220216607	.	73800001	73960000	#FF9191	1	0.75
chr2	73960001	74120000	A.1.2.1.2.2.2.2.1.2	0.76173285198556	.	73960001	74120000	#FF4848	1	0.875
chr2	74120001	74800000	A.1.1.1.1.1.1.1.2	0.998796630565584	.	74120001	74800000	#FF0000	1	1
chr2	74800001	75120000	A.1.2.1.1.1.1.2.2.2	0.830324909747292	.	74800001	75120000	#FF4848	1	0.875
chr2	75120001	75280000	A.2.2.1.2.1.1.2.2.1	0.517448856799037	.	75120001	75280000	#FFDADA	1	0.625
chr2	75280001	75480000	B.1.2.1.1.2.1.1.1.1	0.339350180505415	.	75280001	75480000	#9191FF	1	0.375
chr2	75480001	75960000	B.1.2.1.1.2.1.1.2	0.336943441636582	.	75480001	75960000	#9191FF	1	0.375
chr2	75960001	76160000	B.1.2.1.2.1.1.2.1.2.2.2	0.322503008423586	.	75960001	76160000	#9191FF	1	0.375
chr2	76160001	76600000	B.2.2.1.1.2.1.1.1	0.111913357400722	.	76160001	76600000	#0000FF	1	0.125
chr2	76600001	76800000	B.1.2.2.1.2.1.2.1.1.1	0.286401925391095	.	76600001	76800000	#9191FF	1	0.375
chr2	76800001	77000000	B.1.1.1.1.2.2.2.2	0.406738868832732	.	76800001	77000000	#DADAFF	1	0.5
chr2	77000001	77280000	B.1.2.2.1.2.1.2.1.1.2	0.285198555956679	.	77000001	77280000	#9191FF	1	0.375
chr2	77280001	77560000	B.2.1.2.2.2.2.1.2.2.2	0.134777376654633	.	77280001	77560000	#4848FF	1	0.25
chr2	77560001	77800000	B.2.1.2.1.1.1.2.2.1	0.180505415162455	.	77560001	77800000	#4848FF	1	0.25
chr2	77800001	78000000	B.2.1.1.2.2.1.2.1	0.1985559566787	.	77800001	78000000	#4848FF	1	0.25
chr2	78000001	78480000	B.2.2.2.1.2.2.1.2	0.0240673886883273	.	78000001	78480000	#0000FF	1	0.125
chr2	78480001	78720000	B.2.1.2.2.2.2.1.2.1.2	0.137184115523466	.	78480001	78720000	#4848FF	1	0.25
chr2	78720001	78880000	B.1.2.2.2.1.1.1.1.2	0.271961492178099	.	78720001	78880000	#9191FF	1	0.375
chr2	78880001	79120000	B.2.1.2.1.2.2.2.1	0.161251504211793	.	78880001	79120000	#4848FF	1	0.25
chr2	79120001	79320000	B.2.1.2.1.1.1.2.2.2	0.179302045728039	.	79120001	79320000	#4848FF	1	0.25
chr2	79320001	79560000	B.2.1.2.2.1.1.1	0.15884476534296	.	79320001	79560000	#4848FF	1	0.25
chr2	79560001	79880000	B.2.1.1.1.1.2.1.1.1.2.1	0.235860409145608	.	79560001	79880000	#4848FF	1	0.25
chr2	79880001	80080000	B.1.1.2.2.2.1.2.2	0.357400722021661	.	79880001	80080000	#DADAFF	1	0.5
chr2	80080001	80480000	B.2.1.1.1.1.2.1.1.1.2.2	0.234657039711191	.	80080001	80480000	#4848FF	1	0.25
chr2	80480001	80680000	B.1.1.2.1.1.2.2	0.383874849578821	.	80480001	80680000	#DADAFF	1	0.5
chr2	80680001	80840000	B.1.1.1.1.2.1.2.1.2.2	0.41395908543923	.	80680001	80840000	#DADAFF	1	0.5
chr2	80840001	81160000	B.2.1.1.1.1.2.1.1.1.1	0.237063778580024	.	80840001	81160000	#4848FF	1	0.25
chr2	81160001	81520000	B.2.2.1.1.2.2.2.2.2.1.2	0.0878459687123947	.	81160001	81520000	#0000FF	1	0.125
chr2	81520001	81760000	B.2.2.1.1.2.2.2.2.2.1.1	0.0890493381468111	.	81520001	81760000	#0000FF	1	0.125
chr2	81760001	81880000	B.2.1.1.2.2.1.1.1	0.200962695547533	.	81760001	81880000	#4848FF	1	0.25
chr2	81880001	82080000	B.2.2.1.1.2.2.2.2.2.2	0.0866425992779783	.	81880001	82080000	#0000FF	1	0.125
chr2	82080001	82200000	B.2.1.1.1.1.2.2.1	0.228640192539109	.	82080001	82200000	#4848FF	1	0.25
chr2	82200001	82440000	B.2.2.1.1.1.1.2.1.2	0.122743682310469	.	82200001	82440000	#0000FF	1	0.125
chr2	82440001	82600000	B.2.1.1.1.1.2.2.2	0.227436823104693	.	82440001	82600000	#4848FF	1	0.25
chr2	82600001	83040000	B.2.1.2.2.2.2.1.2.2.1	0.135980746089049	.	82600001	83040000	#4848FF	1	0.25
chr2	83040001	83240000	B.1.2.2.2.1.1.2.1.2.2.1	0.265944645006017	.	83040001	83240000	#9191FF	1	0.375
chr2	83240001	83400000	B.1.1.1.1.1.1.1.1	0.432009626955475	.	83240001	83400000	#DADAFF	1	0.5
chr2	83400001	83600000	B.2.1.1.1.1.2.1.1.2.2	0.232250300842359	.	83400001	83600000	#4848FF	1	0.25
chr2	83600001	84120000	B.2.2.2.1.2.1.2.1	0.0348977135980746	.	83600001	84120000	#0000FF	1	0.125
chr2	84120001	84200000	B.2.1.1.2.2.1.1.2	0.199759326113117	.	84120001	84200000	#4848FF	1	0.25
chr2	84200001	84640000	B.2.1.2.2.2.2.1.1	0.139590854392298	.	84200001	84640000	#4848FF	1	0.25
chr2	84640001	84760000	B.1.1.1.1.1.1.1.2	0.430806257521059	.	84640001	84760000	#DADAFF	1	0.5
chr2	84760001	85120000	B.1.2.2.2.1.1.2.1.1	0.26835138387485	.	84760001	85120000	#9191FF	1	0.375
chr2	85120001	85560000	A.1.1.2.1.1.2.1.1	0.936221419975933	.	85120001	85560000	#FF0000	1	1
chr2	85560001	85800000	A.1.1.1.2.2.1.1.2	0.956678700361011	.	85560001	85800000	#FF0000	1	1
chr2	85800001	86080000	A.1.1.1.1.1.2.2.1	0.993983152827918	.	85800001	86080000	#FF0000	1	1
chr2	86080001	86320000	A.1.1.2.1.2.1.1.2.1.2	0.919374247894103	.	86080001	86320000	#FF0000	1	1
chr2	86320001	86640000	A.1.1.1.1.2.2.2.1.2.2	0.979542719614922	.	86320001	86640000	#FF0000	1	1
chr2	86640001	87160000	A.1.1.2.1.2.1.2.1.1.1	0.915764139590854	.	86640001	87160000	#FF0000	1	1
chr2	87320001	87400000	A.2.2.1.1.1.2.1.2.2	0.540312876052948	.	87320001	87400000	#FFDADA	1	0.625
chr2	87440001	87480000	A.2.2.1.1.1.2.1.2.2	0.540312876052948	.	87440001	87480000	#FFDADA	1	0.625
chr2	87480001	87560000	A.2.2.1.1.1.2.1.1	0.542719614921781	.	87480001	87560000	#FFDADA	1	0.625
chr2	87600001	87640000	A.2.2.1.1.1.2.1.1	0.542719614921781	.	87600001	87640000	#FFDADA	1	0.625
chr2	87760001	87800000	A.2.2.1.1.1.2.1.1	0.542719614921781	.	87760001	87800000	#FFDADA	1	0.625
chr2	88280001	88480000	A.1.1.2.2.1.2.2.2.1	0.874849578820698	.	88280001	88480000	#FF0000	1	1
chr2	88480001	88840000	A.2.2.1.2.1.1.2.1.1	0.51985559566787	.	88480001	88840000	#FFDADA	1	0.625
chr2	88840001	89000000	A.2.1.1.1.2.1.1.1.1	0.675090252707581	.	88840001	89000000	#FF9191	1	0.75
chr2	89000001	89440000	B.2.2.1.2.1.1.1	0.085439229843562	.	89000001	89440000	#0000FF	1	0.125
chr2	89440001	89560000	B.2.2.1.1.2.2.1.1.2.1	0.0998796630565584	.	89440001	89560000	#0000FF	1	0.125
chr2	89800001	89920000	B.2.2.1.1.2.2.1.1.2.1	0.0998796630565584	.	89800001	89920000	#0000FF	1	0.125
chr2	90000001	90160000	B.2.2.1.1.2.2.1.1.2.1	0.0998796630565584	.	90000001	90160000	#0000FF	1	0.125
chr2	90200001	90280000	B.2.2.1.1.2.2.1.1.2.1	0.0998796630565584	.	90200001	90280000	#0000FF	1	0.125
chr2	90440001	90480000	B.2.1.2.1.1.1.1.2.1	0.186522262334537	.	90440001	90480000	#4848FF	1	0.25
chr2	91680001	91720000	B.2.1.2.1.1.1.1.2.1	0.186522262334537	.	91680001	91720000	#4848FF	1	0.25
chr2	91760001	92000000	B.2.1.2.1.1.1.1.2.1	0.186522262334537	.	91760001	92000000	#4848FF	1	0.25
chr2	92000001	92200000	B.2.2.1.1.2.2.1.1.2.2	0.098676293622142	.	92000001	92200000	#0000FF	1	0.125
chr2	92240001	92320000	B.2.2.1.1.2.2.1.1.2.2	0.098676293622142	.	92240001	92320000	#0000FF	1	0.125
chr2	95320001	95680000	B.2.2.2.1.1.2.1.2.1	0.0505415162454874	.	95320001	95680000	#0000FF	1	0.125
chr2	95680001	96040000	A.2.2.1.2.1.1.1.1.2	0.523465703971119	.	95680001	96040000	#FFDADA	1	0.625
chr2	96040001	96160000	A.2.2.1.1.1.2.2.2.2	0.535499398315283	.	96040001	96160000	#FFDADA	1	0.625
chr2	96160001	96280000	A.2.1.2.1.2.1.1.2.1.1	0.605294825511432	.	96160001	96280000	#FF9191	1	0.75
chr2	96320001	96520000	A.2.1.2.1.2.1.1.2.1.1	0.605294825511432	.	96320001	96520000	#FF9191	1	0.75
chr2	96520001	97040000	A.1.1.2.2.2.1.1.2.1.1	0.8676293622142	.	96520001	97040000	#FF0000	1	1
chr2	97040001	97160000	A.1.2.2.1.2.1.1.2.1	0.746089049338147	.	97040001	97160000	#FF4848	1	0.875
chr2	97160001	97680000	A.1.1.1.1.1.1.1.1	1	.	97160001	97680000	#FF0000	1	1
chr2	97680001	97880000	A.2.1.1.2.1.1.1.1.1	0.660649819494585	.	97680001	97880000	#FF9191	1	0.75
chr2	98000001	98040000	A.2.1.1.2.1.1.1.1.1	0.660649819494585	.	98000001	98040000	#FF9191	1	0.75
chr2	98120001	98240000	A.2.1.2.2.1.1.2.2	0.582430806257521	.	98120001	98240000	#FF9191	1	0.75
chr2	98240001	98840000	A.1.1.2.2.2.1.1.1.1.1	0.872442839951865	.	98240001	98840000	#FF0000	1	1
chr2	98840001	99040000	A.2.1.2.2.2.1.1.1.1	0.570397111913357	.	98840001	99040000	#FF9191	1	0.75
chr2	99040001	99240000	A.1.2.2.2.1.1.1.2.1	0.719614921780987	.	99040001	99240000	#FF4848	1	0.875
chr2	99240001	99560000	A.2.1.2.2.1.2.1.2.1.2	0.577617328519856	.	99240001	99560000	#FF9191	1	0.75
chr2	99560001	99720000	B.1.1.1.2.1.2	0.399518652226233	.	99560001	99720000	#DADAFF	1	0.5
chr2	99720001	99920000	A.2.1.1.2.1.2.2.1.1	0.641395908543923	.	99720001	99920000	#FF9191	1	0.75
chr2	99920001	100120000	A.1.1.2.2.2.1.1.2.2.1	0.865222623345367	.	99920001	100120000	#FF0000	1	1
chr2	100120001	100320000	A.1.2.2.1.2.1.2.2.2.1.2.2	0.736462093862816	.	100120001	100320000	#FF4848	1	0.875
chr2	100320001	100480000	A.1.2.2.2.1.2.1.1.2.2	0.711191335740072	.	100320001	100480000	#FF4848	1	0.875
chr2	100480001	100760000	A.1.2.1.2.2.1.2	0.766546329723225	.	100480001	100760000	#FF4848	1	0.875
chr2	100760001	100960000	A.2.1.1.2.1.1.2.2.2.1.1	0.647412755716005	.	100760001	100960000	#FF9191	1	0.75
chr2	100960001	101160000	A.2.1.1.2.1.1.2.2.2.2	0.645006016847172	.	100960001	101160000	#FF9191	1	0.75
chr2	101160001	101360000	A.1.2.1.1.1.2.2.1.1.1.2.2	0.818291215403129	.	101160001	101360000	#FF4848	1	0.875
chr2	101360001	101600000	A.1.1.2.1.2.1.1.2.1.1	0.92057761732852	.	101360001	101600000	#FF0000	1	1
chr2	101600001	101920000	A.1.1.1.1.1.2.1.1	0.996389891696751	.	101600001	101920000	#FF0000	1	1
chr2	101920001	102280000	A.1.1.1.2.2.1.2	0.955475330926594	.	101920001	102280000	#FF0000	1	1
chr2	102280001	102520000	A.1.1.1.2.2.2.1.1.2.2.2	0.950661853188929	.	102280001	102520000	#FF0000	1	1
chr2	102520001	102800000	A.1.2.2.2.2.2.2	0.690734055354994	.	102520001	102800000	#FF4848	1	0.875
chr2	102800001	102880000	A.2.2.1.1.1.2.2.1.1	0.539109506618532	.	102800001	102880000	#FFDADA	1	0.625
chr2	102880001	103080000	A.2.2.1.2.1.1.2.1.2	0.518652226233454	.	102880001	103080000	#FFDADA	1	0.625
chr2	103080001	103480000	B.1.1.1.1.1.1.2.1.2	0.425992779783394	.	103080001	103480000	#DADAFF	1	0.5
chr2	103480001	103840000	B.2.2.1.2.1.2.1.1.2	0.0818291215403129	.	103480001	103840000	#0000FF	1	0.125
chr2	103840001	104120000	B.2.2.2.1.2.1.1.2.1.2	0.0385078219013237	.	103840001	104120000	#0000FF	1	0.125
chr2	104120001	104320000	B.2.2.2.2.1.1.1.2	0.0144404332129964	.	104120001	104320000	#0000FF	1	0.125
chr2	104320001	104560000	B.2.2.2.1.2.2.1.1.2.1	0.02647412755716	.	104320001	104560000	#0000FF	1	0.125
chr2	104560001	104720000	B.2.1.2.2.2.1.2.1.1	0.144404332129964	.	104560001	104720000	#4848FF	1	0.25
chr2	104720001	104920000	B.2.2.2.1.2.2.2.2.1	0.0180505415162455	.	104720001	104920000	#0000FF	1	0.125
chr2	104920001	105080000	B.2.2.1.1.1.1.1.1.2.2	0.127557160048135	.	104920001	105080000	#0000FF	1	0.125
chr2	105080001	105440000	B.2.2.2.2.1.1.2.2.2	0.0108303249097473	.	105080001	105440000	#0000FF	1	0.125
chr2	105440001	105640000	B.2.1.1.1.2.2.1.2	0.220216606498195	.	105440001	105640000	#4848FF	1	0.25
chr2	105640001	105920000	A.2.2.2.1.2.2.1.1.1.2.2	0.470517448856799	.	105640001	105920000	#FFDADA	1	0.625
chr2	105920001	106160000	A.1.1.2.2.1.2.2.1.1	0.877256317689531	.	105920001	106160000	#FF0000	1	1
chr2	106160001	106320000	A.2.1.2.1.2.1.2.1.2	0.598074608904934	.	106160001	106320000	#FF9191	1	0.75
chr2	106320001	106480000	A.2.1.2.1.2.1.1.2.2.1	0.601684717208183	.	106320001	106480000	#FF9191	1	0.75
chr2	106480001	106720000	A.2.2.2.1.2.1.1.1.1	0.483754512635379	.	106480001	106720000	#FFDADA	1	0.625
chr2	106720001	106880000	A.2.1.2.1.2.1.1.2.2.2	0.600481347773766	.	106720001	106880000	#FF9191	1	0.75
chr2	106880001	107000000	A.2.2.2.2.2.1.2.1	0.442839951865223	.	106880001	107000000	#FFDADA	1	0.625
chr2	107000001	107040000	A.2.2.2.1.2.1.2.1.2	0.476534296028881	.	107000001	107040000	#FFDADA	1	0.625
chr2	107080001	107200000	A.2.2.2.1.2.1.2.1.2	0.476534296028881	.	107080001	107200000	#FFDADA	1	0.625
chr2	107200001	107600000	B.1.2.2.1.1.2.1.2	0.29482551143201	.	107200001	107600000	#9191FF	1	0.375
chr2	107600001	107840000	B.1.2.1.1.2.2.1.2	0.332129963898917	.	107600001	107840000	#9191FF	1	0.375
chr2	107840001	108240000	B.1.1.1.1.2.2.2.1	0.407942238267148	.	107840001	108240000	#DADAFF	1	0.5
chr2	108240001	108480000	B.1.2.1.1.2.2.1.1	0.333333333333333	.	108240001	108480000	#9191FF	1	0.375
chr2	108520001	109040000	B.2.2.1.1.1.1.1.2.1	0.126353790613718	.	108520001	109040000	#0000FF	1	0.125
chr2	109040001	109280000	A.1.2.1.1.2.2.2.2.2.1	0.799037304452467	.	109040001	109280000	#FF4848	1	0.875
chr2	109280001	109720000	A.1.1.2.1.1.1.2.2.2	0.937424789410349	.	109280001	109720000	#FF0000	1	1
chr2	109720001	109920000	A.1.2.1.1.1.2.2.1.1.2	0.817087845968712	.	109720001	109920000	#FF4848	1	0.875
chr2	109920001	110120000	A.1.2.1.1.1.2.2.1.1.1.1	0.820697954271961	.	109920001	110120000	#FF4848	1	0.875
chr2	110240001	110280000	A.1.2.1.1.1.2.2.1.1.1.1	0.820697954271961	.	110240001	110280000	#FF4848	1	0.875
chr2	110280001	110520000	A.1.1.1.2.1.1.2.1.2.1.1	0.968712394705174	.	110280001	110520000	#FF0000	1	1
chr2	110840001	111000000	A.1.2.2.1.2.2.2.1.1.2	0.728038507821901	.	110840001	111000000	#FF4848	1	0.875
chr2	111360001	111400000	A.1.2.2.1.2.2.2.1.1.2	0.728038507821901	.	111360001	111400000	#FF4848	1	0.875
chr2	111400001	112000000	A.1.1.2.1.2.2.2.1.2	0.892900120336943	.	111400001	112000000	#FF0000	1	1
chr2	112000001	112040000	A.1.2.2.2.1.2.1.2	0.709987966305656	.	112000001	112040000	#FF4848	1	0.875
chr2	112240001	112320000	A.1.2.2.2.1.2.1.2	0.709987966305656	.	112240001	112320000	#FF4848	1	0.875
chr2	112360001	112480000	A.1.2.2.2.1.2.1.2	0.709987966305656	.	112360001	112480000	#FF4848	1	0.875
chr2	112480001	112520000	A.1.2.2.1.2.1.1.2.2.2.1	0.743682310469314	.	112480001	112520000	#FF4848	1	0.875
chr2	112560001	112840000	A.1.2.2.1.2.1.1.2.2.2.1	0.743682310469314	.	112560001	112840000	#FF4848	1	0.875
chr2	112840001	113040000	A.1.2.2.1.2.1.1.2.2.1	0.74488567990373	.	112840001	113040000	#FF4848	1	0.875
chr2	113040001	113120000	A.2.1.1.2.1.2.2.2.1	0.63898916967509	.	113040001	113120000	#FF9191	1	0.75
chr2	113160001	113200000	A.2.1.1.2.1.2.2.2.1	0.63898916967509	.	113160001	113200000	#FF9191	1	0.75
chr2	113200001	113560000	A.1.1.2.2.1.1.2.1.2	0.882069795427196	.	113200001	113560000	#FF0000	1	1
chr2	113560001	113720000	A.2.2.1.1.1.2.2.2.1	0.536702767749699	.	113560001	113720000	#FFDADA	1	0.625
chr2	113720001	113880000	A.2.2.2.2.1.1.2.1	0.45367027677497	.	113720001	113880000	#FFDADA	1	0.625
chr2	113880001	114240000	A.2.1.2.1.1.2.2.1.1	0.610108303249097	.	113880001	114240000	#FF9191	1	0.75
chr2	114240001	114400000	A.2.2.1.2.2.1.1.2	0.503008423586041	.	114240001	114400000	#FFDADA	1	0.625
chr2	114400001	114720000	A.2.2.1.2.1.2.1.2.2.1	0.511432009626955	.	114400001	114720000	#FFDADA	1	0.625
chr2	114720001	115040000	B.2.2.2.1.2.2.1.1.1.2.2	0.0276774969915764	.	114720001	115040000	#0000FF	1	0.125
chr2	115040001	115280000	B.2.2.2.1.2.1.1.2.2.2	0.036101083032491	.	115040001	115280000	#0000FF	1	0.125
chr2	115280001	115560000	B.2.1.2.1.2.2.1.1.1.1.2	0.166064981949458	.	115280001	115560000	#4848FF	1	0.25
chr2	115560001	115760000	B.2.2.1.1.2.2.2.1.1.2	0.0938628158844765	.	115560001	115760000	#0000FF	1	0.125
chr2	115760001	115960000	B.2.1.2.2.2.1.2.2.2	0.140794223826715	.	115760001	115960000	#4848FF	1	0.25
chr2	115960001	116240000	B.2.2.2.1.2.2.1.1.2.2	0.0252707581227437	.	115960001	116240000	#0000FF	1	0.125
chr2	116240001	116480000	B.2.2.1.1.1.1.1.1.2.1	0.128760529482551	.	116240001	116480000	#0000FF	1	0.125
chr2	116480001	116920000	B.2.1.2.2.1.2.1.2	0.155234657039711	.	116480001	116920000	#4848FF	1	0.25
chr2	116920001	117560000	B.2.2.2.2.2.2.1	0.00240673886883273	.	116920001	117560000	#0000FF	1	0.125
chr2	117560001	117800000	B.2.2.2.1.1.1.1.2.1	0.0577617328519856	.	117560001	117800000	#0000FF	1	0.125
chr2	117800001	118200000	B.2.2.2.1.1.2.2.2	0.0469314079422383	.	117800001	118200000	#0000FF	1	0.125
chr2	118200001	118520000	B.2.1.2.1.2.2.1.1.1.1.1	0.167268351383875	.	118200001	118520000	#4848FF	1	0.25
chr2	118520001	118760000	B.1.2.1.2.1.1.1.1.1	0.329723225030084	.	118520001	118760000	#9191FF	1	0.375
chr2	118760001	119080000	A.2.2.1.2.2.2.2.1.1	0.495788206979543	.	118760001	119080000	#FFDADA	1	0.625
chr2	119080001	119280000	B.1.1.2.2.2.2.1	0.356197352587244	.	119080001	119280000	#DADAFF	1	0.5
chr2	119280001	119640000	A.2.2.1.2.2.2.2.2.2	0.490974729241877	.	119280001	119640000	#FFDADA	1	0.625
chr2	119640001	120080000	A.2.2.2.1.2.1.1.1.2	0.482551143200963	.	119640001	120080000	#FFDADA	1	0.625
chr2	120080001	120440000	A.1.1.2.1.1.2.2.1	0.932611311672684	.	120080001	120440000	#FF0000	1	1
chr2	120440001	120680000	A.1.1.2.1.1.2.2.2.1.1	0.931407942238267	.	120440001	120680000	#FF0000	1	1
chr2	120680001	121040000	A.1.1.2.1.1.1.2.2.1	0.938628158844765	.	120680001	121040000	#FF0000	1	1
chr2	121040001	121480000	A.1.2.2.1.1.2.1.1	0.754512635379061	.	121040001	121480000	#FF4848	1	0.875
chr2	121480001	121840000	A.1.1.2.2.1.2.1.2	0.878459687123947	.	121480001	121840000	#FF0000	1	1
chr2	121840001	122080000	A.1.2.2.1.1.2.1.2	0.753309265944645	.	121840001	122080000	#FF4848	1	0.875
chr2	122080001	122280000	A.1.1.1.2.2.2.1.2	0.949458483754513	.	122080001	122280000	#FF0000	1	1
chr2	122280001	122520000	A.1.1.2.1.1.2.2.2.2.1	0.929001203369434	.	122280001	122520000	#FF0000	1	1
chr2	122520001	123040000	B.1.2.2.1.1.2.2.2	0.291215403128761	.	122520001	123040000	#9191FF	1	0.375
chr2	123040001	123360000	B.2.2.1.2.1.2.2.2.2	0.0746089049338147	.	123040001	123360000	#0000FF	1	0.125
chr2	123360001	124000000	B.2.1.2.2.1.2.1.1	0.156438026474128	.	123360001	124000000	#4848FF	1	0.25
chr2	124000001	124160000	B.2.1.1.2.2.2.2.2.2	0.192539109506619	.	124000001	124160000	#4848FF	1	0.25
chr2	124160001	124280000	B.1.2.2.1.2.1.2.1.2	0.283995186522262	.	124160001	124280000	#9191FF	1	0.375
chr2	124280001	124560000	B.2.1.2.2.2.2.2.2	0.1323706377858	.	124280001	124560000	#4848FF	1	0.25
chr2	124560001	124720000	B.2.2.1.1.2.2.1.1.1	0.101083032490975	.	124560001	124720000	#0000FF	1	0.125
chr2	124720001	124880000	B.2.2.1.1.1.2.2.1	0.114320096269555	.	124720001	124880000	#0000FF	1	0.125
chr2	124880001	125000000	B.2.1.2.1.1.1.1.2.2.1	0.18531889290012	.	124880001	125000000	#4848FF	1	0.25
chr2	125000001	125200000	B.2.1.2.2.1.2.2.2.2	0.149217809867629	.	125000001	125200000	#4848FF	1	0.25
chr2	125200001	125520000	B.2.1.1.2.2.2.2.1	0.194945848375451	.	125200001	125520000	#4848FF	1	0.25
chr2	125520001	125760000	B.1.2.2.2.1.2.2.1.1.2.1	0.258724428399519	.	125520001	125760000	#9191FF	1	0.375
chr2	125760001	126000000	B.2.2.1.2.1.2.2.2.1.2	0.075812274368231	.	125760001	126000000	#0000FF	1	0.125
chr2	126000001	126560000	B.2.2.2.2.1.2.1	0.00962695547533093	.	126000001	126560000	#0000FF	1	0.125
chr2	126560001	126840000	B.2.2.1.2.1.2.2.2.1.1	0.0770156438026474	.	126560001	126840000	#0000FF	1	0.125
chr2	126840001	126960000	B.2.1.2.2.2.2.2.1	0.133574007220217	.	126840001	126960000	#4848FF	1	0.25
chr2	126960001	127400000	B.2.2.2.2.1.1.2.2.1	0.0120336943441637	.	126960001	127400000	#0000FF	1	0.125
chr2	127400001	127800000	B.1.2.2.2.1.2.2.1.1.2.2	0.257521058965102	.	127400001	127800000	#9191FF	1	0.375
chr2	127800001	128000000	A.2.1.1.1.1.1.1.2.1.2	0.685920577617328	.	127800001	128000000	#FF9191	1	0.75
chr2	128000001	128320000	A.1.1.1.1.2.2.1.1.2.1	0.985559566787004	.	128000001	128320000	#FF0000	1	1
chr2	128320001	128560000	A.1.1.1.1.2.2.2.1.1	0.981949458483754	.	128320001	128560000	#FF0000	1	1
chr2	128560001	128840000	A.1.1.1.1.2.2.2.2.2	0.975932611311673	.	128560001	128840000	#FF0000	1	1
chr2	128840001	129000000	A.1.1.2.2.2.1.2.2.2.1.2	0.856799037304453	.	128840001	129000000	#FF0000	1	1
chr2	129000001	129400000	A.1.2.2.1.2.1.2.1	0.741275571600481	.	129000001	129400000	#FF4848	1	0.875
chr2	129400001	129600000	A.2.1.1.2.2.1.2.2.2	0.628158844765343	.	129400001	129600000	#FF9191	1	0.75
chr2	129600001	129760000	A.2.2.1.1.2.2.1.2	0.529482551143201	.	129600001	129760000	#FFDADA	1	0.625
chr2	129760001	130080000	A.2.2.1.1.1.1.2.1	0.551143200962696	.	129760001	130080000	#FFDADA	1	0.625
chr2	130080001	130240000	A.2.2.2.2.1.1.1.1.1.2	0.458483754512635	.	130080001	130240000	#FFDADA	1	0.625
chr2	130240001	130440000	B.1.1.1.2.1.1.1.1.2	0.404332129963899	.	130240001	130440000	#DADAFF	1	0.5
chr2	130440001	130600000	A.2.2.2.2.1.1.2.2.2.2	0.450060168471721	.	130440001	130600000	#FFDADA	1	0.625
chr2	130600001	130800000	A.2.1.2.2.1.2.1.2.2.2	0.575210589651023	.	130600001	130800000	#FF9191	1	0.75
chr2	130880001	131080000	A.1.2.2.2.1.1.1.2.2.1	0.71841155234657	.	130880001	131080000	#FF4848	1	0.875
chr2	131080001	131160000	A.1.2.2.1.2.2.2.2.1	0.725631768953069	.	131080001	131160000	#FF4848	1	0.875
chr2	131440001	131480000	A.1.2.2.1.2.2.2.2.1	0.725631768953069	.	131440001	131480000	#FF4848	1	0.875
chr2	131480001	131880000	A.1.2.1.1.2.1.2.2	0.807460890493381	.	131480001	131880000	#FF4848	1	0.875
chr2	131880001	132000000	A.2.2.1.1.1.2.1.2.1	0.541516245487365	.	131880001	132000000	#FFDADA	1	0.625
chr2	132040001	132120000	A.2.2.1.1.1.2.1.2.1	0.541516245487365	.	132040001	132120000	#FFDADA	1	0.625
chr2	132120001	132320000	A.2.1.2.1.1.2.2.2	0.607701564380265	.	132120001	132320000	#FF9191	1	0.75
chr2	132320001	132640000	B.1.1.1.1.1.2.1	0.422382671480144	.	132320001	132640000	#DADAFF	1	0.5
chr2	132640001	133040000	B.1.1.2.2.2.2.2.1	0.354993983152828	.	132640001	133040000	#DADAFF	1	0.5
chr2	133040001	133440000	A.2.1.2.1.2.1.2.2.1	0.596871239470517	.	133040001	133440000	#FF9191	1	0.75
chr2	133440001	133640000	B.1.1.1.2.2.2.2	0.392298435619735	.	133440001	133640000	#DADAFF	1	0.5
chr2	133640001	133960000	B.1.1.2.2.2.2.2.2	0.353790613718412	.	133640001	133960000	#DADAFF	1	0.5
chr2	133960001	134280000	A.2.2.2.2.1.1.1.1.2	0.457280385078219	.	133960001	134280000	#FFDADA	1	0.625
chr2	134280001	134640000	A.2.1.1.1.1.2.2.2	0.676293622141998	.	134280001	134640000	#FF9191	1	0.75
chr2	134640001	134880000	A.1.2.1.1.1.1.2.1.1	0.833935018050541	.	134640001	134880000	#FF4848	1	0.875
chr2	134880001	135200000	A.1.1.2.1.1.2.2.2.1.2	0.930204572803851	.	134880001	135200000	#FF0000	1	1
chr2	135200001	135520000	A.1.2.1.1.2.1.1.1.1	0.813477737665463	.	135200001	135520000	#FF4848	1	0.875
chr2	135520001	135720000	A.1.2.2.2.2.1.1.2	0.696750902527076	.	135520001	135720000	#FF4848	1	0.875
chr2	135720001	135920000	A.2.1.2.1.1.1.2.2.2.1	0.614921780986763	.	135720001	135920000	#FF9191	1	0.75
chr2	135920001	136280000	B.1.2.2.2.2.1	0.252707581227437	.	135920001	136280000	#9191FF	1	0.375
chr2	136280001	136440000	A.2.2.1.2.1.2.2.2	0.50661853188929	.	136280001	136440000	#FFDADA	1	0.625
chr2	136440001	136880000	A.2.1.1.1.2.1.1.1.2	0.673886883273165	.	136440001	136880000	#FF9191	1	0.75
chr2	136880001	137160000	B.1.1.1.1.2.2.1.1.2	0.410348977135981	.	136880001	137160000	#DADAFF	1	0.5
chr2	137160001	137360000	B.2.2.1.1.2.2.2.1.2.2	0.0914560770156438	.	137160001	137360000	#0000FF	1	0.125
chr2	137360001	137680000	B.2.2.2.1.2.2.2.1.2	0.0192539109506619	.	137360001	137680000	#0000FF	1	0.125
chr2	137680001	138000000	B.1.2.2.2.1.2.2.1.1.1	0.259927797833935	.	137680001	138000000	#9191FF	1	0.375
chr2	138000001	138640000	B.2.2.2.2.1.2.2.1	0.00842358604091456	.	138000001	138640000	#0000FF	1	0.125
chr2	138640001	139080000	A.2.1.1.1.2.2.1.2.2.1	0.66546329723225	.	138640001	139080000	#FF9191	1	0.75
chr2	139080001	139240000	A.2.1.2.1.2.2.1.2.2.1	0.590854392298436	.	139080001	139240000	#FF9191	1	0.75
chr2	139240001	139560000	A.2.1.1.1.2.1.2.1.1	0.671480144404332	.	139240001	139560000	#FF9191	1	0.75
chr2	139560001	139880000	B.2.2.1.2.2.1.2.2	0.0661853188929001	.	139560001	139880000	#0000FF	1	0.125
chr2	139880001	140000000	B.2.1.2.1.1.1.1.1.1	0.191335740072202	.	139880001	140000000	#4848FF	1	0.25
chr2	140000001	140240000	B.2.2.1.1.1.2.2.2	0.113116726835138	.	140000001	140240000	#0000FF	1	0.125
chr2	140240001	140880000	B.2.2.2.2.1.2.2.2	0.0072202166064982	.	140240001	140880000	#0000FF	1	0.125
chr2	140880001	141120000	B.2.1.2.1.2.2.1.1.2	0.163658243080626	.	140880001	141120000	#4848FF	1	0.25
chr2	141120001	141320000	B.2.1.1.1.2.2.1.1.2	0.221419975932611	.	141120001	141320000	#4848FF	1	0.25
chr2	141320001	141680000	B.2.1.2.2.2.1.2.1.2	0.143200962695548	.	141320001	141680000	#4848FF	1	0.25
chr2	141680001	142040000	B.1.2.1.2.1.2.1.2	0.317689530685921	.	141680001	142040000	#9191FF	1	0.375
chr2	142040001	142200000	B.1.2.2.1.2.1.1.2.1	0.288808664259928	.	142040001	142200000	#9191FF	1	0.375
chr2	142200001	142600000	B.1.2.1.2.1.2.1.1.1	0.320096269554753	.	142200001	142600000	#9191FF	1	0.375
chr2	142600001	142680000	B.1.2.2.1.2.1.1.2.2	0.287605294825511	.	142600001	142680000	#9191FF	1	0.375
chr2	142680001	142920000	B.2.1.1.2.1.2.1.1.2	0.205776173285199	.	142680001	142920000	#4848FF	1	0.25
chr2	142920001	143480000	B.2.2.2.2.2.1.2.1	0.00481347773766546	.	142920001	143480000	#0000FF	1	0.125
chr2	143480001	143680000	B.2.2.2.1.2.2.2.1.1.1.2	0.0216606498194946	.	143480001	143680000	#0000FF	1	0.125
chr2	143680001	143840000	B.2.2.1.1.1.2.1.2.2.1	0.116726835138387	.	143680001	143840000	#0000FF	1	0.125
chr2	143840001	144400000	B.2.2.2.1.2.1.1.2.1.1	0.0397111913357401	.	143840001	144400000	#0000FF	1	0.125
chr2	144400001	144600000	B.1.1.2.2.1.1.2.2.2	0.370637785800241	.	144400001	144600000	#DADAFF	1	0.5
chr2	144600001	144880000	B.1.2.1.2.1.2.2.1.2.1	0.314079422382672	.	144600001	144880000	#9191FF	1	0.375
chr2	144880001	145080000	B.1.1.1.1.1.1.2.2.1	0.424789410348977	.	144880001	145080000	#DADAFF	1	0.5
chr2	145080001	145280000	A.2.1.1.1.2.2.1.2.2.2	0.664259927797834	.	145080001	145280000	#FF9191	1	0.75
chr2	145280001	145680000	B.1.2.2.1.2.1.2.2	0.282791817087846	.	145280001	145680000	#9191FF	1	0.375
chr2	145680001	146000000	B.2.1.1.2.2.2.2.2.1	0.193742478941035	.	145680001	146000000	#4848FF	1	0.25
chr2	146000001	146360000	B.2.2.1.2.1.2.1.1.1	0.0830324909747292	.	146000001	146360000	#0000FF	1	0.125
chr2	146360001	146560000	B.2.1.2.1.1.1.1.1.2.2.2	0.187725631768953	.	146360001	146560000	#4848FF	1	0.25
chr2	146560001	146800000	B.2.2.1.1.2.2.2.1.2.1	0.0926594464500602	.	146560001	146800000	#0000FF	1	0.125
chr2	146800001	146960000	B.2.2.1.1.2.2.1.2	0.0974729241877256	.	146800001	146960000	#0000FF	1	0.125
chr2	146960001	147080000	B.2.2.1.1.1.2.1.2.1	0.117930204572804	.	146960001	147080000	#0000FF	1	0.125
chr2	147080001	147320000	B.2.2.2.1.1.1.1.2.2	0.0565583634175692	.	147080001	147320000	#0000FF	1	0.125
chr2	147320001	147480000	B.2.2.1.1.1.2.1.2.2.2	0.115523465703971	.	147320001	147480000	#0000FF	1	0.125
chr2	147480001	147800000	B.2.1.2.2.1.2.2.1.2.1	0.152827918170878	.	147480001	147800000	#4848FF	1	0.25
chr2	147800001	148120000	B.2.2.2.1.2.1.1.2.2.1	0.0373044524669073	.	147800001	148120000	#0000FF	1	0.125
chr2	148120001	148400000	B.2.1.2.2.1.2.2.1.2.2	0.151624548736462	.	148120001	148400000	#4848FF	1	0.25
chr2	148400001	148680000	B.2.1.2.1.1.1.1.1.2.2.1	0.188929001203369	.	148400001	148680000	#4848FF	1	0.25
chr2	148680001	148880000	A.2.1.2.1.1.1.2.2.2.2.2	0.61251504211793	.	148680001	148880000	#FF9191	1	0.75
chr2	148880001	149360000	A.2.1.2.1.1.1.2.2.2.2.1	0.613718411552347	.	148880001	149360000	#FF9191	1	0.75
chr2	149360001	149680000	A.2.1.1.1.2.2.2.1	0.663056558363418	.	149360001	149680000	#FF9191	1	0.75
chr2	149680001	149720000	A.2.2.2.2.2.1.1.1	0.445246690734055	.	149680001	149720000	#FFDADA	1	0.625
chr2	149760001	149840000	A.2.2.2.2.2.1.1.1	0.445246690734055	.	149760001	149840000	#FFDADA	1	0.625
chr2	149840001	150240000	A.2.2.1.2.1.1.1.1.1.2	0.524669073405535	.	149840001	150240000	#FFDADA	1	0.625
chr2	150240001	150400000	B.1.2.1.1.1.1.1.2	0.351383874849579	.	150240001	150400000	#9191FF	1	0.375
chr2	150400001	150640000	A.2.2.2.1.2.2.1.1.2.1	0.469314079422383	.	150400001	150640000	#FFDADA	1	0.625
chr2	150640001	150840000	B.1.2.2.2.1.2.2.2.1	0.25511432009627	.	150640001	150840000	#9191FF	1	0.375
chr2	150840001	151240000	B.1.2.1.2.1.2.1.1.2	0.318892900120337	.	150840001	151240000	#9191FF	1	0.375
chr2	151240001	151440000	A.2.2.1.2.1.1.1.1.1.1.1	0.527075812274368	.	151240001	151440000	#FFDADA	1	0.625
chr2	151440001	151880000	B.1.2.2.2.1.2.2.2.2	0.253910950661853	.	151440001	151880000	#9191FF	1	0.375
chr2	151880001	152080000	B.2.1.1.1.2.2.1.1.1	0.222623345367028	.	151880001	152080000	#4848FF	1	0.25
chr2	152080001	152240000	B.1.2.1.2.1.2.2.2.1	0.311672683513839	.	152080001	152240000	#9191FF	1	0.375
chr2	152240001	152560000	A.2.1.2.1.2.2.2.1	0.588447653429603	.	152240001	152560000	#FF9191	1	0.75
chr2	152560001	152760000	A.1.2.2.2.2.2.1.2.2	0.69193742478941	.	152560001	152760000	#FF4848	1	0.875
chr2	152760001	153040000	A.2.2.1.2.1.2.1.2.2.2	0.510228640192539	.	152760001	153040000	#FFDADA	1	0.625
chr2	153040001	153160000	B.1.1.2.1.2.1.2	0.380264741275572	.	153040001	153160000	#DADAFF	1	0.5
chr2	153160001	153600000	A.2.2.1.2.2.1.2.2.1.2	0.499398315282792	.	153160001	153600000	#FFDADA	1	0.625
chr2	153600001	153880000	B.2.2.1.2.2.1.1.2	0.0697954271961492	.	153600001	153880000	#0000FF	1	0.125
chr2	153880001	154040000	B.2.2.1.1.2.2.2.1.1.1.2	0.0950661853188929	.	153880001	154040000	#0000FF	1	0.125
chr2	154040001	154240000	B.2.2.1.2.1.2.1.2.1	0.0806257521058965	.	154040001	154240000	#0000FF	1	0.125
chr2	154240001	154440000	B.2.1.2.2.2.1.1.2.1	0.146811070998797	.	154240001	154440000	#4848FF	1	0.25
chr2	154440001	154680000	B.2.2.2.1.1.1.2.2	0.0541516245487365	.	154440001	154680000	#0000FF	1	0.125
chr2	154680001	155000000	B.2.2.2.1.2.1.1.1.1.1.2	0.0445246690734055	.	154680001	155000000	#0000FF	1	0.125
chr2	155000001	155320000	B.2.1.2.1.2.1.1.2.2	0.17208182912154	.	155000001	155320000	#4848FF	1	0.25
chr2	155320001	155600000	B.1.2.1.2.1.2.2.1.2.2	0.312876052948255	.	155320001	155600000	#9191FF	1	0.375
chr2	155600001	156000000	B.2.2.1.2.2.1.2.1.1	0.0685920577617329	.	155600001	156000000	#0000FF	1	0.125
chr2	156000001	156280000	B.2.2.1.1.1.2.1.1	0.11913357400722	.	156000001	156280000	#0000FF	1	0.125
chr2	156280001	156520000	B.2.2.2.1.1.1.2.1	0.0553549939831528	.	156280001	156520000	#0000FF	1	0.125
chr2	156520001	156920000	B.2.2.2.1.2.1.1.1.2.2	0.0409145607701564	.	156520001	156920000	#0000FF	1	0.125
chr2	156920001	157160000	B.2.1.2.1.2.1.2.1	0.170878459687124	.	156920001	157160000	#4848FF	1	0.25
chr2	157160001	157360000	A.2.2.2.1.2.2.1.1.1.1	0.472924187725632	.	157160001	157360000	#FFDADA	1	0.625
chr2	157360001	157480000	B.1.1.2.2.1.2.1.2.1.2	0.367027677496992	.	157360001	157480000	#DADAFF	1	0.5
chr2	157480001	158040000	B.2.2.2.1.2.2.1.1.1.1	0.0300842358604091	.	157480001	158040000	#0000FF	1	0.125
chr2	158040001	158200000	B.2.1.1.2.1.2.1.1.1.1	0.209386281588448	.	158040001	158200000	#4848FF	1	0.25
chr2	158200001	158640000	B.2.2.1.2.2.1.2.1.2	0.0673886883273165	.	158200001	158640000	#0000FF	1	0.125
chr2	158640001	158760000	A.2.2.2.2.2.2.2.1.1	0.436823104693141	.	158640001	158760000	#FFDADA	1	0.625
chr2	158760001	158920000	B.1.2.1.2.1.1.1.1.2	0.328519855595668	.	158760001	158920000	#9191FF	1	0.375
chr2	158920001	159280000	B.2.1.1.2.1.2.1.1.1.2.2	0.206979542719615	.	158920001	159280000	#4848FF	1	0.25
chr2	159280001	159760000	A.2.2.2.1.2.2.1.1.1.2.1	0.471720818291215	.	159280001	159760000	#FFDADA	1	0.625
chr2	159760001	160040000	A.1.1.1.2.2.2.1.1.2.2.1	0.951865222623345	.	159760001	160040000	#FF0000	1	1
chr2	160040001	160680000	A.1.1.1.1.1.1.2	0.997593261131167	.	160040001	160680000	#FF0000	1	1
chr2	160680001	161040000	A.1.2.1.1.2.2.2.1.1.2	0.802647412755716	.	160680001	161040000	#FF4848	1	0.875
chr2	161040001	161520000	A.1.1.2.2.1.1.1.2.1.1	0.888086642599278	.	161040001	161520000	#FF0000	1	1
chr2	161520001	161880000	A.2.1.1.1.2.1.2.2	0.669073405535499	.	161520001	161880000	#FF9191	1	0.75
chr2	161880001	162120000	A.2.1.2.1.2.2.1.2.2.2	0.589651022864019	.	161880001	162120000	#FF9191	1	0.75
chr2	162120001	162280000	A.2.2.2.2.2.2.2.1.2.1	0.435619735258724	.	162120001	162280000	#FFDADA	1	0.625
chr2	162280001	162560000	B.2.2.1.2.2.1.1.1.1.1	0.0734055354993983	.	162280001	162560000	#0000FF	1	0.125
chr2	162560001	162800000	B.2.2.2.1.2.2.2.1.1.2	0.0204572803850782	.	162560001	162800000	#0000FF	1	0.125
chr2	162800001	163000000	B.2.1.1.1.2.2.2.1	0.219013237063779	.	162800001	163000000	#4848FF	1	0.25
chr2	163000001	163160000	B.2.1.2.1.2.1.2.2.2	0.168471720818291	.	163000001	163160000	#4848FF	1	0.25
chr2	163160001	163600000	B.2.1.2.1.2.1.1.1.1.2	0.175691937424789	.	163160001	163600000	#4848FF	1	0.25
chr2	163600001	163760000	B.1.2.1.1.1.2.2.2.1	0.341756919374248	.	163600001	163760000	#9191FF	1	0.375
chr2	163760001	164040000	B.1.1.1.1.2.2.1.2	0.409145607701564	.	163760001	164040000	#DADAFF	1	0.5
chr2	164040001	164200000	B.1.1.2.2.1.2.1.2.2.1	0.365824308062575	.	164040001	164200000	#DADAFF	1	0.5
chr2	164200001	164440000	A.2.1.1.1.2.1.2.1.2	0.670276774969916	.	164200001	164440000	#FF9191	1	0.75
chr2	164440001	164600000	A.1.2.2.1.1.1.2.1	0.756919374247894	.	164440001	164600000	#FF4848	1	0.875
chr2	164600001	165000000	A.2.2.2.1.2.2.1.2.1.2	0.464500601684717	.	164600001	165000000	#FFDADA	1	0.625
chr2	165000001	165280000	B.2.1.2.1.1.1.1.1.2.1	0.190132370637786	.	165000001	165280000	#4848FF	1	0.25
chr2	165280001	165440000	B.1.2.1.1.1.2.2.1.1	0.344163658243081	.	165280001	165440000	#9191FF	1	0.375
chr2	165440001	165800000	A.2.2.1.2.1.2.1.2.1	0.512635379061372	.	165440001	165800000	#FFDADA	1	0.625
chr2	165800001	166000000	B.1.2.1.1.1.2.2.1.2	0.342960288808664	.	165800001	166000000	#9191FF	1	0.375
chr2	166000001	166320000	B.2.1.1.2.1.2.1.2	0.204572803850782	.	166000001	166320000	#4848FF	1	0.25
chr2	166320001	166560000	A.2.2.2.2.2.2.2.1.2.2	0.434416365824308	.	166320001	166560000	#FFDADA	1	0.625
chr2	166560001	166680000	B.2.1.1.1.2.1.2.1	0.22503008423586	.	166560001	166680000	#4848FF	1	0.25
chr2	166680001	166840000	B.1.2.1.1.1.2.1.1.1	0.34777376654633	.	166680001	166840000	#9191FF	1	0.375
chr2	166840001	167200000	B.2.2.2.1.2.1.1.1.1.1.1	0.0457280385078219	.	166840001	167200000	#0000FF	1	0.125
chr2	167200001	167520000	B.2.1.1.2.1.2.1.1.1.2.1	0.208182912154031	.	167200001	167520000	#4848FF	1	0.25
chr2	167520001	167680000	B.2.1.1.2.1.1.2.1.1	0.212996389891697	.	167520001	167680000	#4848FF	1	0.25
chr2	167680001	167960000	B.1.2.2.2.2.2.1.2.1	0.249097472924188	.	167680001	167960000	#9191FF	1	0.375
chr2	167960001	168160000	A.2.2.1.2.2.1.2.1	0.501805054151625	.	167960001	168160000	#FFDADA	1	0.625
chr2	168160001	168800000	B.2.2.1.1.1.1.1.2.2	0.125150421179302	.	168160001	168800000	#0000FF	1	0.125
chr2	168800001	168960000	A.1.2.2.2.2.1.1.1.2.1	0.699157641395909	.	168800001	168960000	#FF4848	1	0.875
chr2	168960001	169280000	A.1.1.2.1.1.1.1.1	0.945848375451264	.	168960001	169280000	#FF0000	1	1
chr2	169280001	169600000	A.1.1.1.2.2.1.1.1	0.957882069795427	.	169280001	169600000	#FF0000	1	1
chr2	169600001	169800000	A.1.1.2.2.1.2.2.2.2	0.873646209386282	.	169600001	169800000	#FF0000	1	1
chr2	169800001	170320000	A.1.1.2.2.1.1.1.1.1	0.890493381468111	.	169800001	170320000	#FF0000	1	1
chr2	170320001	170680000	A.1.1.1.1.1.2.1.2	0.995186522262335	.	170320001	170680000	#FF0000	1	1
chr2	170680001	170960000	A.1.1.1.2.1.1.2.1.1	0.969915764139591	.	170680001	170960000	#FF0000	1	1
chr2	170960001	171240000	A.1.2.2.2.1.1.2.2	0.714801444043321	.	170960001	171240000	#FF4848	1	0.875
chr2	171240001	171560000	A.2.1.2.2.1.2.1.1.2	0.580024067388688	.	171240001	171560000	#FF9191	1	0.75
chr2	171560001	171760000	A.2.1.1.2.1.1.2.1.1	0.655836341756919	.	171560001	171760000	#FF9191	1	0.75
chr2	171760001	172000000	A.1.1.2.2.2.2.2.2.2.1	0.84115523465704	.	171760001	172000000	#FF0000	1	1
chr2	172000001	172400000	A.1.2.1.2.1.2.1.1	0.776173285198556	.	172000001	172400000	#FF4848	1	0.875
chr2	172400001	172560000	A.2.1.1.2.1.1.2.1.2.2.2.2	0.649819494584838	.	172400001	172560000	#FF9191	1	0.75
chr2	172560001	172960000	A.1.1.2.1.2.1.1.1.1.1.2	0.925391095066185	.	172560001	172960000	#FF0000	1	1
chr2	172960001	173320000	A.2.1.1.2.1.1.2.1.2.2.1.2	0.65222623345367	.	172960001	173320000	#FF9191	1	0.75
chr2	173320001	173560000	A.1.2.1.2.1.1.2.1.1.1.2.1	0.789410348977136	.	173320001	173560000	#FF4848	1	0.875
chr2	173560001	173960000	A.1.1.2.1.2.2.1.2.1.2	0.896510228640193	.	173560001	173960000	#FF0000	1	1
chr2	173960001	174080000	A.1.2.1.2.1.1.2.1.1.1.1	0.790613718411552	.	173960001	174080000	#FF4848	1	0.875
chr2	174080001	174320000	A.1.2.2.2.1.2.2.2.2.1.1	0.70517448856799	.	174080001	174320000	#FF4848	1	0.875
chr2	174320001	174400000	A.2.1.2.2.2.2.1.1	0.561973525872443	.	174320001	174400000	#FF9191	1	0.75
chr2	174400001	174760000	A.2.1.1.2.1.1.2.1.2.2.1.1	0.653429602888087	.	174400001	174760000	#FF9191	1	0.75
chr2	174760001	174960000	A.1.2.1.2.1.1.1.1.2.1	0.795427196149218	.	174760001	174960000	#FF4848	1	0.875
chr2	174960001	175320000	A.1.1.2.2.2.2.1.2.2.2	0.847172081829122	.	174960001	175320000	#FF0000	1	1
chr2	175320001	175640000	A.1.2.1.2.1.1.2.1.1.2.2	0.785800240673887	.	175320001	175640000	#FF4848	1	0.875
chr2	175640001	175840000	A.1.2.1.2.1.1.1.1.2.2	0.794223826714801	.	175640001	175840000	#FF4848	1	0.875
chr2	175840001	176120000	A.1.1.2.1.2.2.1.1.1.2.2.1	0.902527075812274	.	175840001	176120000	#FF0000	1	1
chr2	176120001	176520000	A.2.1.2.2.1.2.2.2.1	0.57280385078219	.	176120001	176520000	#FF9191	1	0.75
chr2	176520001	176600000	A.2.2.1.1.1.1.1.2.2	0.552346570397112	.	176520001	176600000	#FFDADA	1	0.625
chr2	176600001	176920000	A.1.2.1.2.1.1.2.1.2.2	0.783393501805054	.	176600001	176920000	#FF4848	1	0.875
chr2	176920001	177080000	A.1.2.2.2.1.2.1.1.1	0.713598074608905	.	176920001	177080000	#FF4848	1	0.875
chr2	177080001	177240000	A.2.1.1.2.1.1.2.1.2.2.2.1	0.651022864019254	.	177080001	177240000	#FF9191	1	0.75
chr2	177240001	177720000	A.2.1.1.2.2.1.1.1.1	0.636582430806258	.	177240001	177720000	#FF9191	1	0.75
chr2	177720001	178000000	A.2.2.1.1.2.1.2	0.531889290012034	.	177720001	178000000	#FFDADA	1	0.625
chr2	178000001	178480000	A.1.1.2.1.2.2.1.2.1.1	0.897713598074609	.	178000001	178480000	#FF0000	1	1
chr2	178480001	178680000	A.1.2.2.2.1.2.2.2.1.1	0.707581227436823	.	178480001	178680000	#FF4848	1	0.875
chr2	178680001	179040000	A.1.2.2.2.1.2.2.2.2.1.2	0.703971119133574	.	178680001	179040000	#FF4848	1	0.875
chr2	179040001	179360000	A.1.2.1.2.1.1.1.1.1	0.796630565583634	.	179040001	179360000	#FF4848	1	0.875
chr2	179360001	179480000	A.1.2.1.2.1.1.2.2.2	0.777376654632972	.	179360001	179480000	#FF4848	1	0.875
chr2	179480001	179640000	A.1.2.2.1.2.2.1.1.2.1	0.732851985559567	.	179480001	179640000	#FF4848	1	0.875
chr2	179640001	180040000	A.1.1.1.1.2.1.1.2	0.990373044524669	.	179640001	180040000	#FF0000	1	1
chr2	180040001	180360000	A.1.2.1.1.1.2.2.1.1.1.2.1	0.819494584837545	.	180040001	180360000	#FF4848	1	0.875
chr2	180360001	180720000	A.1.1.2.2.1.1.1.1.2	0.889290012033694	.	180360001	180720000	#FF0000	1	1
chr2	180720001	180920000	A.1.2.2.1.1.2.2.2	0.750902527075812	.	180720001	180920000	#FF4848	1	0.875
chr2	180920001	181440000	B.2.1.2.1.2.2.1.2	0.162454873646209	.	180920001	181440000	#4848FF	1	0.25
chr2	181440001	181600000	B.1.2.1.1.1.1.2.1	0.350180505415162	.	181440001	181600000	#9191FF	1	0.375
chr2	181600001	181800000	B.1.2.2.2.1.2.1.2	0.261131167268351	.	181600001	181800000	#9191FF	1	0.375
chr2	181800001	181960000	B.1.1.1.1.1.1.2.1.1.1	0.429602888086643	.	181800001	181960000	#DADAFF	1	0.5
chr2	181960001	182200000	B.1.2.2.1.2.1.1.1	0.290012033694344	.	181960001	182200000	#9191FF	1	0.375
chr2	182200001	182360000	B.1.2.1.2.1.2.2.2.2.2	0.309265944645006	.	182200001	182360000	#9191FF	1	0.375
chr2	182360001	182560000	B.1.2.1.2.1.2.2.2.2.1	0.310469314079422	.	182360001	182560000	#9191FF	1	0.375
chr2	182560001	182720000	B.1.1.2.2.1.1.1	0.37424789410349	.	182560001	182720000	#DADAFF	1	0.5
chr2	182720001	182960000	A.2.2.1.2.1.2.2.1.1	0.509025270758123	.	182720001	182960000	#FFDADA	1	0.625
chr2	182960001	183240000	A.2.2.2.1.2.2.1.1.2.2	0.468110709987966	.	182960001	183240000	#FFDADA	1	0.625
chr2	183240001	183400000	A.2.2.1.2.2.1.1.1.2	0.504211793020457	.	183240001	183400000	#FFDADA	1	0.625
chr2	183400001	183600000	A.2.1.2.1.1.1.2.1.1	0.619735258724428	.	183400001	183600000	#FF9191	1	0.75
chr2	183600001	183720000	A.1.2.2.1.1.1.2.2	0.755716004813478	.	183600001	183720000	#FF4848	1	0.875
chr2	183720001	183920000	A.1.2.1.1.1.1.1.1.1	0.838748495788207	.	183720001	183920000	#FF4848	1	0.875
chr2	183920001	184360000	B.1.1.2.2.1.2.1.2.1.1	0.368231046931408	.	183920001	184360000	#DADAFF	1	0.5
chr2	184360001	184560000	B.1.1.2.2.1.2.1.2.2.2	0.364620938628159	.	184360001	184560000	#DADAFF	1	0.5
chr2	184560001	184800000	B.1.2.2.2.2.2.2.2.1	0.245487364620939	.	184560001	184800000	#9191FF	1	0.375
chr2	184800001	184960000	A.2.2.2.2.2.2.2.2	0.433212996389892	.	184800001	184960000	#FFDADA	1	0.625
chr2	184960001	185160000	B.1.2.1.2.1.1.1.2	0.327316486161252	.	184960001	185160000	#9191FF	1	0.375
chr2	185160001	185520000	B.1.2.2.2.2.2.2.2.2	0.244283995186522	.	185160001	185520000	#9191FF	1	0.375
chr2	185520001	185800000	B.2.1.2.1.2.1.1.1.2	0.174488567990373	.	185520001	185800000	#4848FF	1	0.25
chr2	185800001	186040000	B.2.1.2.2.2.1.1.2.2	0.14560770156438	.	185800001	186040000	#4848FF	1	0.25
chr2	186040001	186280000	B.2.1.2.2.2.1.1.1	0.148014440433213	.	186040001	186280000	#4848FF	1	0.25
chr2	186280001	186680000	B.1.2.2.2.2.2.2.1	0.246690734055355	.	186280001	186680000	#9191FF	1	0.375
chr2	186680001	186960000	B.2.1.1.2.1.1.2.2	0.210589651022864	.	186680001	186960000	#4848FF	1	0.25
chr2	186960001	187360000	B.2.1.1.2.1.1.1	0.214199759326113	.	186960001	187360000	#4848FF	1	0.25
chr2	187360001	187560000	A.1.2.2.1.1.1.1	0.75812274368231	.	187360001	187560000	#FF4848	1	0.875
chr2	187560001	187840000	B.1.2.2.2.2.2.1.1.2	0.250300842358604	.	187560001	187840000	#9191FF	1	0.375
chr2	187840001	188320000	B.2.2.2.1.2.1.1.1.1.2	0.0433212996389892	.	187840001	188320000	#0000FF	1	0.125
chr2	188320001	188480000	B.1.2.1.1.1.2.2.2.2	0.340553549939832	.	188320001	188480000	#9191FF	1	0.375
chr2	188480001	188760000	B.2.1.2.1.2.1.2.2.1	0.169675090252708	.	188480001	188760000	#4848FF	1	0.25
chr2	188760001	189120000	B.1.2.2.1.2.2.1.2.1	0.280385078219013	.	188760001	189120000	#9191FF	1	0.375
chr2	189120001	189440000	B.1.2.1.1.1.2.1.1.2	0.346570397111913	.	189120001	189440000	#9191FF	1	0.375
chr2	189440001	189840000	B.2.1.2.1.2.1.1.1.1.1	0.176895306859206	.	189440001	189840000	#4848FF	1	0.25
chr2	189840001	190080000	B.1.1.2.1.2.1.1.1	0.382671480144404	.	189840001	190080000	#DADAFF	1	0.5
chr2	190080001	190280000	B.1.2.2.2.2.2.1.1.1	0.25150421179302	.	190080001	190280000	#9191FF	1	0.375
chr2	190280001	190720000	A.2.2.1.2.1.2.1.1.2	0.513838748495788	.	190280001	190720000	#FFDADA	1	0.625
chr2	190720001	190920000	B.2.1.1.1.2.1.1	0.226233453670277	.	190720001	190920000	#4848FF	1	0.25
chr2	190920001	191200000	A.2.2.2.2.2.2.1.2.1	0.439229843561974	.	190920001	191200000	#FFDADA	1	0.625
chr2	191200001	191440000	A.1.2.2.2.2.1.1.1.2.2	0.697954271961492	.	191200001	191440000	#FF4848	1	0.875
chr2	191440001	191680000	A.1.1.2.2.1.2.2.1.2	0.876052948255114	.	191440001	191680000	#FF0000	1	1
chr2	191680001	191880000	A.1.1.2.1.1.2.1.2.1	0.935018050541516	.	191680001	191880000	#FF0000	1	1
chr2	191880001	192400000	A.2.2.1.2.1.1.1.1.1.1.2	0.525872442839952	.	191880001	192400000	#FFDADA	1	0.625
chr2	192400001	192600000	B.1.1.2.1.2.1.1.2	0.381468110709988	.	192400001	192600000	#DADAFF	1	0.5
chr2	192600001	192720000	B.1.2.1.1.1.1.1.1	0.352587244283995	.	192600001	192720000	#9191FF	1	0.375
chr2	192720001	192800000	B.1.1.2.1.2.2.2.2	0.375451263537906	.	192720001	192800000	#DADAFF	1	0.5
chr2	192800001	193080000	B.1.2.2.1.2.2.1.2.2	0.279181708784597	.	192800001	193080000	#9191FF	1	0.375
chr2	193080001	193400000	B.2.1.2.2.2.1.2.2.1	0.141997593261131	.	193080001	193400000	#4848FF	1	0.25
chr2	193400001	193600000	B.2.1.2.1.2.1.1.2.1	0.173285198555957	.	193400001	193600000	#4848FF	1	0.25
chr2	193600001	193960000	B.2.2.2.1.1.1.1.1	0.0589651022864019	.	193600001	193960000	#0000FF	1	0.125
chr2	193960001	194080000	B.2.1.1.1.2.1.2.2	0.223826714801444	.	193960001	194080000	#4848FF	1	0.25
chr2	194080001	194800000	B.2.2.2.1.2.1.1.1.2.1	0.0421179302045728	.	194080001	194800000	#0000FF	1	0.125
chr2	194800001	195120000	B.2.2.1.2.2.1.1.1.1.2	0.0722021660649819	.	194800001	195120000	#0000FF	1	0.125
chr2	195120001	195320000	B.2.2.1.2.2.1.1.1.2	0.0709987966305656	.	195120001	195320000	#0000FF	1	0.125
chr2	195320001	195600000	B.2.2.1.2.1.2.1.2.2	0.0794223826714801	.	195320001	195600000	#0000FF	1	0.125
chr2	195600001	196160000	B.2.2.2.1.2.2.2.2.2	0.0168471720818291	.	195600001	196160000	#0000FF	1	0.125
chr2	196160001	196600000	A.2.2.2.1.2.2.1.2.2	0.463297232250301	.	196160001	196600000	#FFDADA	1	0.625
chr2	196600001	196920000	B.2.1.2.2.1.2.2.1.1	0.154031287605295	.	196600001	196920000	#4848FF	1	0.25
chr2	196920001	197160000	A.2.1.2.1.1.1.2.2.1.2	0.616125150421179	.	196920001	197160000	#FF9191	1	0.75
chr2	197160001	197480000	A.1.1.2.2.1.1.2.2	0.88086642599278	.	197160001	197480000	#FF0000	1	1
chr2	197480001	197840000	A.2.1.1.1.2.2.1.1	0.667870036101083	.	197480001	197840000	#FF9191	1	0.75
chr2	197840001	198240000	B.1.1.2.1.2.2.2.1	0.376654632972322	.	197840001	198240000	#DADAFF	1	0.5
chr2	198240001	198400000	A.1.2.2.2.2.1.1.1.1	0.700361010830325	.	198240001	198400000	#FF4848	1	0.875
chr2	198400001	198680000	A.2.2.2.1.2.2.1.2.1.1.2	0.465703971119134	.	198400001	198680000	#FFDADA	1	0.625
chr2	198680001	199200000	A.2.2.1.2.2.1.2.2.1.1	0.500601684717208	.	198680001	199200000	#FFDADA	1	0.625
chr2	199200001	199640000	B.2.2.2.2.1.1.2.1	0.01323706377858	.	199200001	199640000	#0000FF	1	0.125
chr2	199640001	199880000	B.2.2.2.1.2.2.2.1.1.1.1	0.022864019253911	.	199640001	199880000	#0000FF	1	0.125
chr2	199880001	200240000	B.2.2.2.1.2.2.1.1.1.2.1	0.0288808664259928	.	199880001	200240000	#0000FF	1	0.125
chr2	200240001	200400000	B.1.2.2.2.2.2.1.2.2	0.247894103489771	.	200240001	200400000	#9191FF	1	0.375
chr2	200400001	200760000	B.2.1.2.1.2.2.1.1.1.2	0.164861612515042	.	200400001	200760000	#4848FF	1	0.25
chr2	200760001	200880000	A.2.2.2.2.2.2.1.1	0.44043321299639	.	200760001	200880000	#FFDADA	1	0.625
chr2	200880001	201160000	B.1.2.1.2.1.2.2.1.1.2	0.315282791817088	.	200880001	201160000	#9191FF	1	0.375
chr2	201160001	201400000	A.2.1.2.1.2.2.1.1	0.594464500601685	.	201160001	201400000	#FF9191	1	0.75
chr2	201400001	201680000	A.2.2.2.2.2.2.1.2.2	0.438026474127557	.	201400001	201680000	#FFDADA	1	0.625
chr2	201680001	201960000	A.1.1.2.1.1.2.1.2.2	0.9338146811071	.	201680001	201960000	#FF0000	1	1
chr2	201960001	202240000	A.1.2.1.1.2.2.2.2.1	0.800240673886883	.	201960001	202240000	#FF4848	1	0.875
chr2	202240001	202560000	A.1.2.1.1.1.2.1.2.1.1.2	0.824308062575211	.	202240001	202560000	#FF4848	1	0.875
chr2	202560001	202960000	A.1.1.1.1.2.2.2.2.1.1	0.978339350180505	.	202560001	202960000	#FF0000	1	1
chr2	202960001	203120000	A.1.1.2.2.2.1.2.2.2.2.2.2	0.853188929001203	.	202960001	203120000	#FF0000	1	1
chr2	203120001	203440000	A.1.1.1.2.1.1.2.1.2.2	0.966305655836342	.	203120001	203440000	#FF0000	1	1
chr2	203440001	203720000	A.1.1.2.2.2.1.1.2.1.2	0.866425992779783	.	203440001	203720000	#FF0000	1	1
chr2	203720001	204040000	A.1.1.2.1.2.1.1.1.2.2	0.921780986762936	.	203720001	204040000	#FF0000	1	1
chr2	204040001	204400000	A.1.1.2.1.2.1.1.1.2.1	0.922984356197353	.	204040001	204400000	#FF0000	1	1
chr2	204400001	204760000	A.2.1.1.2.2.1.1.1.2	0.635379061371841	.	204400001	204760000	#FF9191	1	0.75
chr2	204760001	205080000	A.2.2.2.1.1.2.1	0.488567990373045	.	204760001	205080000	#FFDADA	1	0.625
chr2	205080001	205240000	A.2.2.2.2.1.1.1.1.1.1.2	0.459687123947052	.	205080001	205240000	#FFDADA	1	0.625
chr2	205240001	205400000	A.2.2.2.2.1.1.1.1.1.1.1	0.460890493381468	.	205240001	205400000	#FFDADA	1	0.625
chr2	205400001	205760000	A.2.1.2.2.2.1.1.1.2	0.569193742478941	.	205400001	205760000	#FF9191	1	0.75
chr2	205760001	205960000	A.1.2.2.1.2.2.2.2.2.1	0.724428399518652	.	205760001	205960000	#FF4848	1	0.875
chr2	205960001	206560000	A.1.2.2.1.2.2.2.2.2.2	0.723225030084236	.	205960001	206560000	#FF4848	1	0.875
chr2	206560001	206920000	A.1.2.1.1.2.1.2.1	0.808664259927798	.	206560001	206920000	#FF4848	1	0.875
chr2	206920001	207040000	A.1.2.1.2.1.2.1.2.2	0.773766546329723	.	206920001	207040000	#FF4848	1	0.875
chr2	207040001	207440000	A.1.1.2.2.2.1.2.2.2.2.1	0.855595667870036	.	207040001	207440000	#FF0000	1	1
chr2	207440001	207720000	A.1.2.2.2.1.1.1.1.1	0.72202166064982	.	207440001	207720000	#FF4848	1	0.875
chr2	207720001	207920000	A.2.2.1.1.1.1.1.1.2	0.555956678700361	.	207720001	207920000	#FFDADA	1	0.625
chr2	207920001	208360000	A.1.2.2.1.1.2.2.1	0.752105896510229	.	207920001	208360000	#FF4848	1	0.875
chr2	208360001	208480000	A.1.2.1.1.1.2.1.2.1.1.1	0.825511432009627	.	208360001	208480000	#FF4848	1	0.875
chr2	208480001	208960000	A.1.1.2.2.1.1.1.2.1.2	0.886883273164862	.	208480001	208960000	#FF0000	1	1
chr2	208960001	209200000	A.2.1.1.1.2.1.1.2	0.672683513838748	.	208960001	209200000	#FF9191	1	0.75
chr2	209200001	209520000	B.1.2.2.1.2.2.1.1	0.28158844765343	.	209200001	209520000	#9191FF	1	0.375
chr2	209520001	209720000	B.2.1.1.2.1.2.2.1	0.203369434416366	.	209520001	209720000	#4848FF	1	0.25
chr2	209720001	209960000	B.2.2.1.2.1.2.2.1	0.0782190132370638	.	209720001	209960000	#0000FF	1	0.125
chr2	209960001	210200000	B.2.2.1.1.2.2.2.1.1.1.1	0.0962695547533093	.	209960001	210200000	#0000FF	1	0.125
chr2	210200001	210440000	B.1.1.1.1.1.1.2.1.1.2.1	0.428399518652226	.	210200001	210440000	#DADAFF	1	0.5
chr2	210440001	210840000	B.2.2.1.1.1.1.1.1.1.1	0.131167268351384	.	210440001	210840000	#0000FF	1	0.125
chr2	210840001	211040000	A.2.1.1.1.2.2.2.2	0.661853188929001	.	210840001	211040000	#FF9191	1	0.75
chr2	211040001	211280000	B.1.1.2.1.2.2.1.1	0.379061371841155	.	211040001	211280000	#DADAFF	1	0.5
chr2	211280001	211680000	B.1.1.1.1.2.2.1.1.1	0.411552346570397	.	211280001	211680000	#DADAFF	1	0.5
chr2	211680001	211880000	B.1.2.2.1.2.2.2.1.1.1	0.277978339350181	.	211680001	211880000	#9191FF	1	0.375
chr2	211880001	212240000	B.1.2.1.2.1.2.2.1.1.1	0.316486161251504	.	211880001	212240000	#9191FF	1	0.375
chr2	212240001	212680000	A.1.2.2.2.2.2.1.2.1	0.693140794223827	.	212240001	212680000	#FF4848	1	0.875
chr2	212680001	213040000	A.1.2.1.1.1.1.2.1.2	0.832731648616125	.	212680001	213040000	#FF4848	1	0.875
chr2	213040001	213400000	A.1.1.2.2.1.1.1.2.2	0.885679903730445	.	213040001	213400000	#FF0000	1	1
chr2	213400001	213760000	B.1.2.1.1.1.1.2.2	0.348977135980746	.	213400001	213760000	#9191FF	1	0.375
chr2	213760001	214160000	A.2.2.2.1.2.2.1.2.1.1.1	0.46690734055355	.	213760001	214160000	#FFDADA	1	0.625
chr2	214160001	214360000	B.1.1.2.2.1.2.1.1	0.369434416365824	.	214160001	214360000	#DADAFF	1	0.5
chr2	214360001	214480000	A.2.2.2.2.2.1.1.2	0.444043321299639	.	214360001	214480000	#FFDADA	1	0.625
chr2	214480001	214680000	B.1.1.1.1.1.1.2.2.2	0.423586040914561	.	214480001	214680000	#DADAFF	1	0.5
chr2	214680001	215000000	B.2.1.1.2.1.1.2.1.2	0.21179302045728	.	214680001	215000000	#4848FF	1	0.25
chr2	215000001	215320000	B.2.1.1.2.1.2.2.2	0.202166064981949	.	215000001	215320000	#4848FF	1	0.25
chr2	215320001	215560000	B.1.2.2.1.2.2.2.1.2	0.275571600481348	.	215320001	215560000	#9191FF	1	0.375
chr2	215560001	215720000	A.2.2.2.1.2.2.2	0.462093862815884	.	215560001	215720000	#FFDADA	1	0.625
chr2	215720001	216160000	B.1.2.2.1.2.2.2.1.1.2	0.276774969915764	.	215720001	216160000	#9191FF	1	0.375
chr2	216160001	216360000	B.1.1.1.1.1.1.2.1.1.2.2	0.42719614921781	.	216160001	216360000	#DADAFF	1	0.5
chr2	216360001	216920000	B.1.2.2.2.1.2.2.1.2	0.256317689530686	.	216360001	216920000	#9191FF	1	0.375
chr2	216920001	217280000	A.1.2.1.1.2.1.1.1.2	0.812274368231047	.	216920001	217280000	#FF4848	1	0.875
chr2	217280001	217560000	A.1.1.2.2.2.1.2.2.2.1.1	0.858002406738869	.	217280001	217560000	#FF0000	1	1
chr2	217560001	218120000	A.1.2.1.1.1.2.2.1.2	0.815884476534296	.	217560001	218120000	#FF4848	1	0.875
chr2	218120001	218200000	A.1.2.2.2.1.2.1.1.2.1	0.712394705174489	.	218120001	218200000	#FF4848	1	0.875
chr2	218200001	218640000	A.1.1.2.2.2.1.1.1.2	0.868832731648616	.	218200001	218640000	#FF0000	1	1
chr2	218640001	218880000	A.1.1.2.1.2.1.1.2.2.2	0.916967509025271	.	218640001	218880000	#FF0000	1	1
chr2	218880001	219080000	A.1.2.2.1.2.2.2.1.1.1	0.729241877256318	.	218880001	219080000	#FF4848	1	0.875
chr2	219080001	219320000	A.1.1.1.2.1.2.1.1	0.962695547533093	.	219080001	219320000	#FF0000	1	1
chr2	219320001	219560000	A.1.1.2.1.2.1.1.1.1.2	0.924187725631769	.	219320001	219560000	#FF0000	1	1
chr2	219560001	220040000	A.1.1.2.2.2.2.1.2.1.2	0.849578820697954	.	219560001	220040000	#FF0000	1	1
chr2	220040001	220600000	A.1.1.1.1.2.1.2.1	0.989169675090253	.	220040001	220600000	#FF0000	1	1
chr2	220600001	220760000	A.2.2.2.1.1.2.2.2.1	0.486161251504212	.	220600001	220760000	#FFDADA	1	0.625
chr2	220760001	221200000	B.1.1.1.2.2.2.1.2	0.393501805054152	.	220760001	221200000	#DADAFF	1	0.5
chr2	221200001	221280000	B.1.1.1.2.1.1.1.2.2	0.401925391095066	.	221200001	221280000	#DADAFF	1	0.5
chr2	221280001	221480000	B.1.1.1.2.1.1.1.1.1	0.405535499398315	.	221280001	221480000	#DADAFF	1	0.5
chr2	221480001	221960000	A.2.1.2.2.2.1.2.1.1	0.566787003610108	.	221480001	221960000	#FF9191	1	0.75
chr2	221960001	222160000	A.2.1.2.2.1.2.1.1.1	0.581227436823105	.	221960001	222160000	#FF9191	1	0.75
chr2	222160001	222440000	A.2.1.1.2.2.1.2.2.1.2	0.629362214199759	.	222160001	222440000	#FF9191	1	0.75
chr2	222440001	222880000	A.2.2.2.2.1.1.2.2.2.1	0.451263537906137	.	222440001	222880000	#FFDADA	1	0.625
chr2	222880001	223120000	A.2.2.1.1.2.1.1.1	0.534296028880866	.	222880001	223120000	#FFDADA	1	0.625
chr2	223120001	223520000	A.1.1.2.2.2.1.2.2.2.2.2.1	0.85439229843562	.	223120001	223520000	#FF0000	1	1
chr2	223520001	223800000	A.1.2.1.1.1.2.1.1.1.1	0.829121540312876	.	223520001	223800000	#FF4848	1	0.875
chr2	223800001	224000000	A.2.1.1.1.1.1.2.2	0.682310469314079	.	223800001	224000000	#FF9191	1	0.75
chr2	224000001	224360000	A.2.2.1.1.2.2.1.1	0.530685920577617	.	224000001	224360000	#FFDADA	1	0.625
chr2	224360001	224560000	A.2.1.2.1.1.2.1	0.611311672683514	.	224360001	224560000	#FF9191	1	0.75
chr2	224560001	224840000	A.1.2.2.2.2.2.1.1	0.694344163658243	.	224560001	224840000	#FF4848	1	0.875
chr2	224840001	225080000	B.1.2.2.1.1.2.2.1.2	0.292418772563177	.	224840001	225080000	#9191FF	1	0.375
chr2	225080001	225320000	B.1.2.2.1.1.2.2.1.1	0.293622141997593	.	225080001	225320000	#9191FF	1	0.375
chr2	225320001	225520000	A.2.2.1.2.1.2.1.1.1	0.515042117930205	.	225320001	225520000	#FFDADA	1	0.625
chr2	225520001	225920000	B.2.2.1.1.2.1.1.2.2	0.108303249097473	.	225520001	225920000	#0000FF	1	0.125
chr2	225920001	226480000	B.2.2.2.2.2.1.2.2	0.0036101083032491	.	225920001	226480000	#0000FF	1	0.125
chr2	226480001	226600000	B.2.1.2.1.1.1.1.2.2.2	0.184115523465704	.	226480001	226600000	#4848FF	1	0.25
chr2	226600001	226800000	B.2.2.1.1.1.1.1.1.1.2	0.129963898916967	.	226600001	226800000	#0000FF	1	0.125
chr2	226800001	227080000	B.2.1.1.1.2.2.2.2.1.2	0.216606498194946	.	226800001	227080000	#4848FF	1	0.25
chr2	227080001	227320000	B.1.1.2.2.1.1.2.1	0.373044524669073	.	227080001	227320000	#DADAFF	1	0.5
chr2	227320001	227680000	A.2.1.2.1.2.2.1.2.1.2	0.592057761732852	.	227320001	227680000	#FF9191	1	0.75
chr2	227680001	227960000	B.2.1.1.1.2.2.2.2.1.1	0.217809867629362	.	227680001	227960000	#4848FF	1	0.25
chr2	227960001	228240000	B.1.1.2.2.1.1.2.2.1	0.371841155234657	.	227960001	228240000	#DADAFF	1	0.5
chr2	228240001	228440000	A.2.1.2.1.2.2.2.2	0.587244283995186	.	228240001	228440000	#FF9191	1	0.75
chr2	228440001	228840000	B.1.1.2.1.2.2.1.2	0.377858002406739	.	228440001	228840000	#DADAFF	1	0.5
chr2	228840001	229040000	A.2.1.2.1.1.1.2.1.2	0.618531889290012	.	228840001	229040000	#FF9191	1	0.75
chr2	229040001	229160000	A.2.2.1.2.2.1.1.1.1	0.505415162454874	.	229040001	229160000	#FFDADA	1	0.625
chr2	229160001	229320000	A.2.1.1.1.2.2.1.2.1	0.666666666666667	.	229160001	229320000	#FF9191	1	0.75
chr2	229320001	229520000	A.2.2.1.2.1.1.1.2.2	0.521058965102286	.	229320001	229520000	#FFDADA	1	0.625
chr2	229520001	229880000	B.2.2.1.1.2.1.1.2.1.1	0.110709987966306	.	229520001	229880000	#0000FF	1	0.125
chr2	229880001	230000000	B.1.2.2.1.2.2.2.2	0.274368231046931	.	229880001	230000000	#9191FF	1	0.375
chr2	230000001	230280000	B.2.2.1.1.2.1.1.2.1.2	0.109506618531889	.	230000001	230280000	#0000FF	1	0.125
chr2	230280001	230600000	B.2.1.2.2.1.2.2.2.1	0.150421179302046	.	230280001	230600000	#4848FF	1	0.25
chr2	230600001	230800000	A.2.1.2.1.1.1.2.2.1.1	0.617328519855596	.	230600001	230800000	#FF9191	1	0.75
chr2	230800001	231120000	B.2.1.1.1.2.2.2.2.2	0.215403128760529	.	230800001	231120000	#4848FF	1	0.25
chr2	231120001	231520000	B.2.2.2.1.1.2.2.1	0.0481347773766546	.	231120001	231520000	#0000FF	1	0.125
chr2	231520001	231920000	A.1.2.1.1.2.2.2.1.1.1	0.803850782190132	.	231520001	231920000	#FF4848	1	0.875
chr2	231920001	232320000	A.1.1.1.1.2.2.2.2.1.2	0.977135980746089	.	231920001	232320000	#FF0000	1	1
chr2	232320001	232680000	A.1.1.1.1.2.1.1.1	0.991576413959085	.	232320001	232680000	#FF0000	1	1
chr2	232680001	232800000	A.2.1.1.2.1.2.2.2.2	0.637785800240674	.	232680001	232800000	#FF9191	1	0.75
chr2	232800001	233120000	A.1.2.1.2.1.1.2.1.1.1.2.2	0.78820697954272	.	232800001	233120000	#FF4848	1	0.875
chr2	233120001	233320000	A.1.2.2.2.1.1.1.2.2.2	0.717208182912154	.	233120001	233320000	#FF4848	1	0.875
chr2	233320001	233720000	A.1.1.1.2.1.1.2.1.2.1.2	0.967509025270758	.	233320001	233720000	#FF0000	1	1
chr2	233720001	234120000	A.1.2.1.2.2.1.1	0.767749699157641	.	233720001	234120000	#FF4848	1	0.875
chr2	234120001	234400000	A.1.2.1.1.1.2.1.2.1.2	0.823104693140794	.	234120001	234400000	#FF4848	1	0.875
chr2	234400001	234800000	B.1.2.2.1.1.1.1	0.302045728038508	.	234400001	234800000	#9191FF	1	0.375
chr2	234800001	235000000	B.2.1.2.1.1.2	0.178098676293622	.	234800001	235000000	#4848FF	1	0.25
chr2	235000001	235200000	B.1.2.1.2.2.1.2	0.306859205776173	.	235000001	235200000	#9191FF	1	0.375
chr2	235200001	235440000	B.1.1.2.1.1.1.2	0.38748495788207	.	235200001	235440000	#DADAFF	1	0.5
chr2	235440001	235800000	A.2.2.1.1.2.2.2	0.528279181708785	.	235440001	235800000	#FFDADA	1	0.625
chr2	235800001	236000000	A.1.2.2.1.2.1.2.2.1	0.740072202166065	.	235800001	236000000	#FF4848	1	0.875
chr2	236000001	236360000	B.1.1.1.2.1.1.1.2.1	0.403128760529483	.	236000001	236360000	#DADAFF	1	0.5
chr2	236360001	236720000	A.2.1.1.2.2.1.1.2	0.634175691937425	.	236360001	236720000	#FF9191	1	0.75
chr2	236720001	236920000	A.2.1.1.2.1.1.2.2.2.1.2	0.646209386281588	.	236720001	236920000	#FF9191	1	0.75
chr2	236920001	237240000	A.2.1.1.2.2.1.2.2.1.1	0.630565583634176	.	236920001	237240000	#FF9191	1	0.75
chr2	237240001	237480000	A.2.2.2.1.1.2.2.2.2	0.484957882069795	.	237240001	237480000	#FFDADA	1	0.625
chr2	237480001	237960000	A.2.2.1.1.1.1.2.2.1.1.1	0.549939831528279	.	237480001	237960000	#FFDADA	1	0.625
chr2	237960001	238120000	A.2.1.2.2.1.2.2.2.2	0.571600481347774	.	237960001	238120000	#FF9191	1	0.75
chr2	238120001	238480000	A.1.2.2.2.1.2.2.2.2.2.1	0.702767749699158	.	238120001	238480000	#FF4848	1	0.875
chr2	238480001	238720000	A.1.1.2.1.2.2.1.1.1.2.2.2.2	0.900120336943442	.	238480001	238720000	#FF0000	1	1
chr2	238720001	239040000	A.1.1.2.1.2.2.1.1.1.2.2.2.1	0.901323706377858	.	238720001	239040000	#FF0000	1	1
chr2	239040001	239400000	A.1.1.2.2.2.2.1.2.2.1	0.848375451263538	.	239040001	239400000	#FF0000	1	1
chr2	239400001	239800000	A.2.1.2.2.2.2.2.2	0.558363417569194	.	239400001	239800000	#FF9191	1	0.75
chr2	239800001	240120000	A.2.1.1.2.2.2.1.2	0.624548736462094	.	239800001	240120000	#FF9191	1	0.75
chr2	240120001	240360000	A.1.2.2.2.1.2.2.2.2.2.2	0.701564380264741	.	240120001	240360000	#FF4848	1	0.875
chr2	240360001	240840000	A.2.1.2.2.2.2.2.1	0.55956678700361	.	240360001	240840000	#FF9191	1	0.75
chr2	240840001	241160000	A.2.1.1.2.1.2.1.2	0.642599277978339	.	240840001	241160000	#FF9191	1	0.75
chr2	241160001	241320000	A.1.2.2.1.2.2.1.1.1	0.734055354993983	.	241160001	241320000	#FF4848	1	0.875
chr2	241320001	241520000	A.1.2.2.1.2.2.1.2	0.730445246690734	.	241320001	241520000	#FF4848	1	0.875
chr2	241520001	241600000	A.2.1.2.2.1.1.1.1	0.58604091456077	.	241520001	241600000	#FF9191	1	0.75
chr2	241600001	241720000	A.2.1.2.2.1.1.1.2	0.584837545126354	.	241600001	241720000	#FF9191	1	0.75
chr2	241720001	241800000	A.2.1.2.2.1.1.2.1	0.583634175691937	.	241720001	241800000	#FF9191	1	0.75
chr2	241800001	242000000	A.2.1.1.2.2.2.1.1.2	0.62575210589651	.	241800001	242000000	#FF9191	1	0.75
chr2	242000001	242200000	A.1.2.2.1.2.2.1.1.2.2	0.73164861612515	.	242000001	242200000	#FF4848	1	0.875
chr2	242200001	242680000	A.1.1.2.1.2.2.1.1.1.2.1	0.903730445246691	.	242200001	242680000	#FF0000	1	1
chr2	242680001	242800000	A.2.1.1.2.2.2.1.1.1	0.626955475330927	.	242680001	242800000	#FF9191	1	0.75
chr2	242800001	243080000	A.2.1.1.2.1.2.1.1	0.643802647412756	.	242800001	243080000	#FF9191	1	0.75
chr3	40001	480000	B.2.2.2.2.1.2.1.2	0.0119402985074627	.	40001	480000	#0000FF	1	0.125
chr3	480001	600000	B.2.2.2.2.2.2.1.2	0.00447761194029851	.	480001	600000	#0000FF	1	0.125
chr3	680001	840000	B.2.2.2.2.2.2.1.2	0.00447761194029851	.	680001	840000	#0000FF	1	0.125
chr3	840001	1080000	B.2.2.2.1.1.2.2.1	0.0462686567164179	.	840001	1080000	#0000FF	1	0.125
chr3	1080001	1440000	B.2.2.1.2.1.2.1	0.091044776119403	.	1080001	1440000	#0000FF	1	0.125
chr3	1440001	1720000	B.2.2.2.1.1.2.2.2.2	0.0432835820895522	.	1440001	1720000	#0000FF	1	0.125
chr3	1720001	2080000	B.2.2.2.1.2.2.2.1.1.2	0.0238805970149254	.	1720001	2080000	#0000FF	1	0.125
chr3	2080001	2360000	B.1.2.2.2.2.1.2.2	0.280597014925373	.	2080001	2360000	#9191FF	1	0.375
chr3	2360001	2560000	A.2.2.1.1.1.1.1.2.1	0.564179104477612	.	2360001	2560000	#FFDADA	1	0.625
chr3	2560001	3240000	A.2.2.2.2.1.1.2	0.477611940298507	.	2560001	3240000	#FFDADA	1	0.625
chr3	3240001	3440000	B.1.1.1.2.1.1.2.1.2.1.1	0.428358208955224	.	3240001	3440000	#DADAFF	1	0.5
chr3	3440001	3640000	B.1.2.2.2.2.1.2.1	0.282089552238806	.	3440001	3640000	#9191FF	1	0.375
chr3	3640001	3840000	B.1.1.2.2.2.2.1.1	0.382089552238806	.	3640001	3840000	#DADAFF	1	0.5
chr3	3840001	4120000	B.2.1.2.2.2.2.2	0.143283582089552	.	3840001	4120000	#4848FF	1	0.25
chr3	4120001	4320000	B.2.2.1.1.1.2.1.2.1.1	0.132835820895522	.	4120001	4320000	#0000FF	1	0.125
chr3	4320001	4480000	B.1.1.2.2.1.2.1.1.1	0.38955223880597	.	4320001	4480000	#DADAFF	1	0.5
chr3	4480001	4760000	A.2.2.1.2.1.1.2.2.1.2	0.52089552238806	.	4480001	4760000	#FFDADA	1	0.625
chr3	4760001	5080000	A.1.2.2.2.1.1.1	0.726865671641791	.	4760001	5080000	#FF4848	1	0.875
chr3	5080001	5280000	A.2.1.2.1.1.2.1.1.1	0.61044776119403	.	5080001	5280000	#FF9191	1	0.75
chr3	5280001	5360000	B.1.1.1.2.1.1.2.2.1	0.422388059701493	.	5280001	5360000	#DADAFF	1	0.5
chr3	5360001	5760000	B.2.2.2.1.1.2.2.2.1	0.0447761194029851	.	5360001	5760000	#0000FF	1	0.125
chr3	5760001	6160000	B.2.2.1.1.1.2.2.2.2	0.119402985074627	.	5760001	6160000	#0000FF	1	0.125
chr3	6160001	6240000	B.1.1.2.2.2.1	0.383582089552239	.	6160001	6240000	#DADAFF	1	0.5
chr3	6240001	6440000	A.2.2.1.2.1.2.2.1.2	0.502985074626866	.	6240001	6440000	#FFDADA	1	0.625
chr3	6440001	6720000	B.1.2.1.2.1.1.2.2	0.344776119402985	.	6440001	6720000	#9191FF	1	0.375
chr3	6720001	6880000	B.1.1.2.2.2.2.1.2	0.380597014925373	.	6720001	6880000	#DADAFF	1	0.5
chr3	6880001	7400000	B.2.2.1.1.1.2.1.1.2	0.134328358208955	.	6880001	7400000	#0000FF	1	0.125
chr3	7400001	7840000	B.2.2.2.1.1.2.1.2.1.1	0.0522388059701493	.	7400001	7840000	#0000FF	1	0.125
chr3	7840001	8120000	B.2.2.2.1.2.2.2.1.1.1	0.0253731343283582	.	7840001	8120000	#0000FF	1	0.125
chr3	8120001	8480000	B.2.1.1.2.1.2.2.2	0.223880597014925	.	8120001	8480000	#4848FF	1	0.25
chr3	8480001	8680000	A.2.1.2.1.1.2.1.2	0.607462686567164	.	8480001	8680000	#FF9191	1	0.75
chr3	8680001	8920000	A.1.2.1.1.2.1.1.1	0.802985074626866	.	8680001	8920000	#FF4848	1	0.875
chr3	8920001	9400000	A.1.1.2.2.2.2.1.2.2	0.835820895522388	.	8920001	9400000	#FF0000	1	1
chr3	9400001	9560000	A.1.1.2.1.2.1.2.1.1	0.897014925373134	.	9400001	9560000	#FF0000	1	1
chr3	9560001	9680000	A.2.1.2.1.2.2.2	0.583582089552239	.	9560001	9680000	#FF9191	1	0.75
chr3	9680001	10040000	A.1.1.1.1.2.1.1.2.2.1	0.985074626865672	.	9680001	10040000	#FF0000	1	1
chr3	10040001	10360000	A.1.1.1.1.2.1.1.2.2.2	0.983582089552239	.	10040001	10360000	#FF0000	1	1
chr3	10360001	10800000	A.1.2.1.2.1.1.1	0.794029850746269	.	10360001	10800000	#FF4848	1	0.875
chr3	10800001	11000000	A.2.2.1.1.2.2.2.1.1	0.538805970149254	.	10800001	11000000	#FFDADA	1	0.625
chr3	11000001	11440000	A.1.2.2.1.1.1.2.1	0.750746268656716	.	11000001	11440000	#FF4848	1	0.875
chr3	11440001	11720000	A.1.1.1.2.2.2.2.1	0.932835820895522	.	11440001	11720000	#FF0000	1	1
chr3	11720001	11880000	A.1.2.2.1.2.1.2.2.1	0.735820895522388	.	11720001	11880000	#FF4848	1	0.875
chr3	11880001	12560000	A.2.2.2.1.1.1.2	0.486567164179104	.	11880001	12560000	#FFDADA	1	0.625
chr3	12560001	12880000	A.1.1.1.1.2.1.1.2.1.1	0.988059701492537	.	12560001	12880000	#FF0000	1	1
chr3	12880001	13080000	A.1.1.2.1.1.2.2.2.1.1.2	0.908955223880597	.	12880001	13080000	#FF0000	1	1
chr3	13080001	13320000	A.1.2.2.1.2.1.2.2.2	0.734328358208955	.	13080001	13320000	#FF4848	1	0.875
chr3	13320001	13520000	A.1.1.2.2.1.1.2.1.1	0.870149253731343	.	13320001	13520000	#FF0000	1	1
chr3	13520001	13680000	A.1.2.2.1.2.2.2.2	0.728358208955224	.	13520001	13680000	#FF4848	1	0.875
chr3	13680001	13960000	A.2.2.2.1.2.1	0.483582089552239	.	13680001	13960000	#FFDADA	1	0.625
chr3	13960001	14160000	B.1.2.2.1.1.1	0.325373134328358	.	13960001	14160000	#9191FF	1	0.375
chr3	14160001	14520000	A.1.1.2.2.1.1.2.1.2.1	0.86865671641791	.	14160001	14520000	#FF0000	1	1
chr3	14520001	14640000	A.2.1.1.1.2.2.1.1.1	0.662686567164179	.	14520001	14640000	#FF9191	1	0.75
chr3	14640001	15000000	A.1.2.1.2.2.1.2.2.1	0.771641791044776	.	14640001	15000000	#FF4848	1	0.875
chr3	15000001	15120000	A.1.1.2.2.1.2.2.1.2	0.856716417910448	.	15000001	15120000	#FF0000	1	1
chr3	15120001	15240000	A.1.2.2.1.2.2.1	0.732835820895522	.	15120001	15240000	#FF4848	1	0.875
chr3	15240001	15400000	A.1.1.2.1.1.1.1.2.1.2	0.926865671641791	.	15240001	15400000	#FF0000	1	1
chr3	15400001	15640000	A.1.1.1.2.2.2.2.2	0.93134328358209	.	15400001	15640000	#FF0000	1	1
chr3	15640001	15880000	A.1.2.1.2.2.1.1.1	0.776119402985075	.	15640001	15880000	#FF4848	1	0.875
chr3	15880001	16280000	A.2.1.1.1.2.1.2.1.1	0.66865671641791	.	15880001	16280000	#FF9191	1	0.75
chr3	16280001	16600000	A.1.1.2.1.2.1.2.1.2.2.2	0.892537313432836	.	16280001	16600000	#FF0000	1	1
chr3	16600001	16760000	A.1.2.2.1.1.2.2.2.2	0.740298507462687	.	16600001	16760000	#FF4848	1	0.875
chr3	16760001	17280000	A.1.1.1.2.1.2.2.1.1	0.950746268656716	.	16760001	17280000	#FF0000	1	1
chr3	17280001	17440000	A.1.2.2.2.2.2.1.1.1.2	0.692537313432836	.	17280001	17440000	#FF4848	1	0.875
chr3	17440001	17840000	A.1.2.2.2.1.2.2.2.1	0.705970149253731	.	17440001	17840000	#FF4848	1	0.875
chr3	17840001	18080000	A.2.1.1.2.2.2.2.1.2.2	0.623880597014925	.	17840001	18080000	#FF9191	1	0.75
chr3	18080001	18480000	A.2.1.2.1.1.2.1.1.2	0.608955223880597	.	18080001	18480000	#FF9191	1	0.75
chr3	18480001	18760000	B.2.2.1.1.1.2.1.2.1.2	0.13134328358209	.	18480001	18760000	#0000FF	1	0.125
chr3	18760001	19040000	B.2.2.1.2.1.1.2.2	0.0925373134328358	.	18760001	19040000	#0000FF	1	0.125
chr3	19040001	19520000	B.2.2.2.2.1.2.1.1	0.0134328358208955	.	19040001	19520000	#0000FF	1	0.125
chr3	19520001	19960000	B.2.2.2.2.1.2.2.1	0.0104477611940299	.	19520001	19960000	#0000FF	1	0.125
chr3	19960001	20240000	A.2.2.1.1.1.1.1.2.2	0.562686567164179	.	19960001	20240000	#FFDADA	1	0.625
chr3	20240001	20440000	B.1.2.2.1.2.2.2.1.2	0.302985074626866	.	20240001	20440000	#9191FF	1	0.375
chr3	20440001	20800000	B.2.1.1.1.1.2.2	0.250746268656716	.	20440001	20800000	#4848FF	1	0.25
chr3	20800001	21000000	B.2.1.1.2.1.1.2.2	0.229850746268657	.	20800001	21000000	#4848FF	1	0.25
chr3	21000001	21120000	B.1.1.2.2.2.2.2.2	0.376119402985075	.	21000001	21120000	#DADAFF	1	0.5
chr3	21120001	21320000	B.1.1.1.2.1.1.2.1.2.2.1	0.425373134328358	.	21120001	21320000	#DADAFF	1	0.5
chr3	21320001	21600000	B.1.1.2.2.2.2.2.1.1	0.37910447761194	.	21320001	21600000	#DADAFF	1	0.5
chr3	21600001	21800000	B.1.1.1.2.1.1.2.1.2.2.2	0.423880597014925	.	21600001	21800000	#DADAFF	1	0.5
chr3	21800001	22000000	A.2.2.2.2.1.2.2.1	0.473134328358209	.	21800001	22000000	#FFDADA	1	0.625
chr3	22000001	22320000	B.2.1.1.2.1.1.1.1	0.234328358208955	.	22000001	22320000	#4848FF	1	0.25
chr3	22320001	22560000	B.2.2.1.1.2.2.2	0.1	.	22320001	22560000	#0000FF	1	0.125
chr3	22560001	23040000	B.2.1.1.2.1.2.2.1	0.225373134328358	.	22560001	23040000	#4848FF	1	0.25
chr3	23040001	23400000	A.1.2.2.2.1.2.2.2.2	0.704477611940298	.	23040001	23400000	#FF4848	1	0.875
chr3	23400001	23640000	A.1.2.1.1.1.2.1.1	0.814925373134328	.	23400001	23640000	#FF4848	1	0.875
chr3	23640001	23800000	A.1.2.2.2.2.2.1.1.2	0.691044776119403	.	23640001	23800000	#FF4848	1	0.875
chr3	23800001	24040000	A.1.2.1.1.2.1.1.2.1	0.801492537313433	.	23800001	24040000	#FF4848	1	0.875
chr3	24040001	24320000	B.1.1.1.2.1.1.2.1.1.1	0.432835820895522	.	24040001	24320000	#DADAFF	1	0.5
chr3	24320001	24640000	B.1.1.1.2.1.1.2.1.1.2.2	0.429850746268657	.	24320001	24640000	#DADAFF	1	0.5
chr3	24640001	25000000	B.1.2.1.2.1.1.1.2.2	0.347761194029851	.	24640001	25000000	#9191FF	1	0.375
chr3	25000001	25200000	A.2.2.2.2.2.1.2	0.46865671641791	.	25000001	25200000	#FFDADA	1	0.625
chr3	25200001	25440000	B.1.1.1.2.1.1.2.1.2.1.2	0.426865671641791	.	25200001	25440000	#DADAFF	1	0.5
chr3	25440001	25640000	A.1.2.2.2.2.1.1.2	0.701492537313433	.	25440001	25640000	#FF4848	1	0.875
chr3	25640001	25880000	A.2.2.1.2.1.1.2.2.1.1.2	0.522388059701492	.	25640001	25880000	#FFDADA	1	0.625
chr3	25880001	26200000	B.1.2.2.1.2.2.2.1.1	0.304477611940298	.	25880001	26200000	#9191FF	1	0.375
chr3	26200001	26600000	B.2.2.1.2.1.2.2.2.1	0.0880597014925373	.	26200001	26600000	#0000FF	1	0.125
chr3	26600001	26760000	B.2.1.2.1.1.1.1.2	0.2	.	26600001	26760000	#4848FF	1	0.25
chr3	26760001	27320000	B.2.2.2.2.2.2.1.1	0.00597014925373134	.	26760001	27320000	#0000FF	1	0.125
chr3	27320001	27560000	B.1.1.2.2.1.2.1.1.2	0.388059701492537	.	27320001	27560000	#DADAFF	1	0.5
chr3	27560001	27840000	B.2.1.1.1.2.1.2	0.247761194029851	.	27560001	27840000	#4848FF	1	0.25
chr3	27840001	28280000	B.2.2.2.1.2.2.2.1.2	0.0223880597014925	.	27840001	28280000	#0000FF	1	0.125
chr3	28280001	28520000	B.1.2.1.1.1.1.2.2.2	0.36865671641791	.	28280001	28520000	#9191FF	1	0.375
chr3	28520001	28880000	B.1.1.2.2.1.2.1.2	0.386567164179104	.	28520001	28880000	#DADAFF	1	0.5
chr3	28880001	29080000	B.1.1.1.1.2.1.2.2.1	0.443283582089552	.	28880001	29080000	#DADAFF	1	0.5
chr3	29080001	29320000	A.2.1.1.2.2.2.1.1	0.629850746268657	.	29080001	29320000	#FF9191	1	0.75
chr3	29320001	29520000	A.1.1.2.2.2.1.1.1.2	0.849253731343284	.	29320001	29520000	#FF0000	1	1
chr3	29520001	29800000	A.1.1.2.2.2.1.1.1.1	0.850746268656716	.	29520001	29800000	#FF0000	1	1
chr3	29800001	30080000	A.1.2.1.1.2.1.2	0.798507462686567	.	29800001	30080000	#FF4848	1	0.875
chr3	30080001	30360000	A.1.2.2.2.1.2.2.1	0.707462686567164	.	30080001	30360000	#FF4848	1	0.875
chr3	30360001	30800000	A.1.1.2.2.2.2.1.2.1	0.837313432835821	.	30360001	30800000	#FF0000	1	1
chr3	30800001	31240000	A.2.1.1.1.2.1.2.2.1	0.665671641791045	.	30800001	31240000	#FF9191	1	0.75
chr3	31240001	31560000	A.2.2.1.1.2.1.2.2	0.547761194029851	.	31240001	31560000	#FFDADA	1	0.625
chr3	31560001	31720000	A.1.2.1.1.1.1.2.2	0.816417910447761	.	31560001	31720000	#FF4848	1	0.875
chr3	31720001	32160000	A.2.1.1.1.2.1.2.2.2	0.664179104477612	.	31720001	32160000	#FF9191	1	0.75
chr3	32160001	32480000	A.1.2.2.1.1.1.2.2	0.749253731343284	.	32160001	32480000	#FF4848	1	0.875
chr3	32480001	32760000	A.1.1.1.2.2.2.1	0.934328358208955	.	32480001	32760000	#FF0000	1	1
chr3	32760001	33000000	A.1.1.2.1.1.1.1.2.1.1	0.928358208955224	.	32760001	33000000	#FF0000	1	1
chr3	33000001	33200000	A.1.1.2.1.1.2.2.2.1.2	0.907462686567164	.	33000001	33200000	#FF0000	1	1
chr3	33200001	33400000	A.1.2.1.2.1.2.1.2.2.2	0.782089552238806	.	33200001	33400000	#FF4848	1	0.875
chr3	33400001	33920000	A.1.1.1.1.2.1.2.2.2	0.977611940298508	.	33400001	33920000	#FF0000	1	1
chr3	33920001	34240000	A.2.2.1.2.2.2.2.2	0.492537313432836	.	33920001	34240000	#FFDADA	1	0.625
chr3	34240001	34360000	A.2.2.1.1.2.1.1.2	0.552238805970149	.	34240001	34360000	#FFDADA	1	0.625
chr3	34360001	35120000	A.2.1.1.1.2.2.2.1.2.2	0.655223880597015	.	34360001	35120000	#FF9191	1	0.75
chr3	35120001	35440000	A.2.2.1.1.2.1.1.1.2	0.553731343283582	.	35120001	35440000	#FFDADA	1	0.625
chr3	35440001	35600000	A.2.1.2.1.2.1.2.1.1.1	0.597014925373134	.	35440001	35600000	#FF9191	1	0.75
chr3	35600001	36040000	A.2.1.1.1.2.2.2.1.2.1	0.656716417910448	.	35600001	36040000	#FF9191	1	0.75
chr3	36040001	36320000	A.2.2.2.1.1.1.1.2.2	0.488059701492537	.	36040001	36320000	#FFDADA	1	0.625
chr3	36320001	36760000	A.1.2.2.1.2.1.2.1	0.737313432835821	.	36320001	36760000	#FF4848	1	0.875
chr3	36760001	37000000	A.1.2.1.2.2.2.1.2.1.2	0.765671641791045	.	36760001	37000000	#FF4848	1	0.875
chr3	37000001	37440000	A.1.1.1.1.2.1.1.2.1.2	0.986567164179105	.	37000001	37440000	#FF0000	1	1
chr3	37440001	38080000	A.1.1.2.1.1.2.2.1	0.911940298507463	.	37440001	38080000	#FF0000	1	1
chr3	38080001	38280000	A.1.2.1.2.2.2.1.2.2.2	0.762686567164179	.	38080001	38280000	#FF4848	1	0.875
chr3	38280001	38520000	A.2.1.1.1.2.2.1.1.2	0.661194029850746	.	38280001	38520000	#FF9191	1	0.75
chr3	38520001	38680000	A.1.2.2.1.1.1.1.1.1.1	0.758208955223881	.	38520001	38680000	#FF4848	1	0.875
chr3	38680001	39080000	A.2.2.1.1.2.2.2.2.1	0.532835820895522	.	38680001	39080000	#FFDADA	1	0.625
chr3	39080001	39480000	A.1.1.2.1.2.1.2.1.2.1	0.895522388059702	.	39080001	39480000	#FF0000	1	1
chr3	39480001	40240000	B.2.2.1.1.1.2.2.1.2	0.122388059701493	.	39480001	40240000	#0000FF	1	0.125
chr3	40240001	40520000	A.2.2.2.2.1.2.2.2	0.471641791044776	.	40240001	40520000	#FFDADA	1	0.625
chr3	40520001	40640000	A.2.2.1.2.1.1.2.1.2	0.525373134328358	.	40520001	40640000	#FFDADA	1	0.625
chr3	40640001	41320000	A.2.1.2.2.2.2	0.570149253731343	.	40640001	41320000	#FF9191	1	0.75
chr3	41320001	41960000	B.1.2.2.2.2.1.1.2	0.283582089552239	.	41320001	41960000	#9191FF	1	0.375
chr3	41960001	42320000	A.1.1.2.2.2.2.1.1.1	0.840298507462687	.	41960001	42320000	#FF0000	1	1
chr3	42320001	42560000	A.1.2.2.2.2.2.1.2	0.68955223880597	.	42320001	42560000	#FF4848	1	0.875
chr3	42560001	42920000	A.1.1.1.2.1.1.1.1.1	0.967164179104478	.	42560001	42920000	#FF0000	1	1
chr3	42920001	43320000	A.2.1.2.1.2.1.1.2	0.598507462686567	.	42920001	43320000	#FF9191	1	0.75
chr3	43320001	43640000	A.1.2.2.1.1.1.1.1.1.2	0.756716417910448	.	43320001	43640000	#FF4848	1	0.875
chr3	43640001	43800000	A.2.1.1.1.1.1.1.2	0.680597014925373	.	43640001	43800000	#FF9191	1	0.75
chr3	43800001	44160000	A.2.1.1.1.2.2.2.2	0.653731343283582	.	43800001	44160000	#FF9191	1	0.75
chr3	44160001	44360000	A.2.2.1.1.2.1.2.1.2	0.549253731343284	.	44160001	44360000	#FFDADA	1	0.625
chr3	44360001	44800000	A.1.2.1.2.2.2.1.2.2.1	0.764179104477612	.	44360001	44800000	#FF4848	1	0.875
chr3	44800001	45080000	A.1.2.2.1.1.1.1.1.2.2	0.753731343283582	.	44800001	45080000	#FF4848	1	0.875
chr3	45080001	45520000	A.1.2.1.2.2.2.1.2.1.1	0.767164179104478	.	45080001	45520000	#FF4848	1	0.875
chr3	45520001	46120000	A.1.1.2.1.1.1.2.2.1.1	0.92089552238806	.	45520001	46120000	#FF0000	1	1
chr3	46120001	46480000	A.2.1.2.1.2.1.2.2.2	0.591044776119403	.	46120001	46480000	#FF9191	1	0.75
chr3	46480001	46720000	A.2.1.1.1.1.1.2.1.1	0.67910447761194	.	46480001	46720000	#FF9191	1	0.75
chr3	46720001	46880000	A.2.1.1.1.1.1.2.1.2	0.677611940298507	.	46720001	46880000	#FF9191	1	0.75
chr3	46880001	47160000	A.1.2.1.2.1.2.1.1.2	0.78955223880597	.	46880001	47160000	#FF4848	1	0.875
chr3	47160001	47440000	A.1.2.1.2.1.2.2.1	0.780597014925373	.	47160001	47440000	#FF4848	1	0.875
chr3	47520001	47680000	A.1.2.1.2.1.2.2.2.2	0.777611940298507	.	47520001	47680000	#FF4848	1	0.875
chr3	47720001	47840000	A.1.2.1.2.1.2.2.2.2	0.777611940298507	.	47720001	47840000	#FF4848	1	0.875
chr3	48040001	48080000	A.1.2.1.2.1.2.2.2.2	0.777611940298507	.	48040001	48080000	#FF4848	1	0.875
chr3	48120001	48160000	A.1.2.1.2.1.2.2.2.2	0.777611940298507	.	48120001	48160000	#FF4848	1	0.875
chr3	48280001	48440000	A.2.1.1.1.1.2	0.673134328358209	.	48280001	48440000	#FF9191	1	0.75
chr3	48720001	48760000	A.1.1.2.2.1.2.2.2.1.1	0.855223880597015	.	48720001	48760000	#FF0000	1	1
chr3	48800001	48920000	A.1.1.2.2.1.2.2.2.1.1	0.855223880597015	.	48800001	48920000	#FF0000	1	1
chr3	48960001	49000000	A.1.1.2.2.1.2.2.2.1.1	0.855223880597015	.	48960001	49000000	#FF0000	1	1
chr3	49040001	49120000	A.1.1.2.2.1.2.2.2.1.1	0.855223880597015	.	49040001	49120000	#FF0000	1	1
chr3	49160001	49240000	A.1.1.2.2.1.2.2.2.1.1	0.855223880597015	.	49160001	49240000	#FF0000	1	1
chr3	49280001	49480000	A.1.1.2.2.1.2.2.2.1.1	0.855223880597015	.	49280001	49480000	#FF0000	1	1
chr3	49520001	49560000	A.1.1.2.2.1.2.2.2.1.1	0.855223880597015	.	49520001	49560000	#FF0000	1	1
chr3	49560001	49680000	A.1.1.2.2.1.2.2.2.1.2	0.853731343283582	.	49560001	49680000	#FF0000	1	1
chr3	49760001	50040000	A.1.1.2.2.1.2.2.2.1.2	0.853731343283582	.	49760001	50040000	#FF0000	1	1
chr3	50040001	50400000	A.1.1.2.1.1.1.1.2.2.1	0.925373134328358	.	50040001	50400000	#FF0000	1	1
chr3	50400001	50680000	A.1.2.2.1.1.1.1.1.2.1	0.755223880597015	.	50400001	50680000	#FF4848	1	0.875
chr3	50680001	51400000	B.1.2.2.1.1.2	0.323880597014925	.	50680001	51400000	#9191FF	1	0.375
chr3	51400001	51760000	A.1.2.2.1.1.1.1.2	0.752238805970149	.	51400001	51760000	#FF4848	1	0.875
chr3	51760001	51960000	A.2.2.1.1.2.2.1.1.2.2	0.543283582089552	.	51760001	51960000	#FFDADA	1	0.625
chr3	51960001	52320000	A.1.1.1.2.2.1.1.2.1	0.941791044776119	.	51960001	52320000	#FF0000	1	1
chr3	52320001	52800000	A.1.1.2.1.1.1.2.2.2	0.917910447761194	.	52320001	52800000	#FF0000	1	1
chr3	52800001	53360000	A.1.1.2.2.1.2.1.1.2	0.862686567164179	.	52800001	53360000	#FF0000	1	1
chr3	53360001	53760000	A.1.2.2.1.2.2.2.1.2	0.729850746268657	.	53360001	53760000	#FF4848	1	0.875
chr3	53760001	53960000	A.1.2.2.1.2.2.2.1.1	0.73134328358209	.	53760001	53960000	#FF4848	1	0.875
chr3	53960001	54400000	B.1.1.1.1.1.1.1	0.455223880597015	.	53960001	54400000	#DADAFF	1	0.5
chr3	54400001	54880000	B.1.1.1.2.1.2.2	0.417910447761194	.	54400001	54880000	#DADAFF	1	0.5
chr3	54880001	55080000	A.2.2.1.1.2.2.1.2.1	0.541791044776119	.	54880001	55080000	#FFDADA	1	0.625
chr3	55080001	55480000	A.2.2.1.1.2.2.2.2.2	0.53134328358209	.	55080001	55480000	#FFDADA	1	0.625
chr3	55480001	55720000	A.2.1.1.1.1.1.1.1	0.682089552238806	.	55480001	55720000	#FF9191	1	0.75
chr3	55720001	55880000	A.2.1.2.1.2.1.2.1.1.2	0.595522388059701	.	55720001	55880000	#FF9191	1	0.75
chr3	55880001	56080000	A.2.1.1.1.1.1.2.2.2	0.674626865671642	.	55880001	56080000	#FF9191	1	0.75
chr3	56080001	56320000	A.2.2.2.1.2.2	0.482089552238806	.	56080001	56320000	#FFDADA	1	0.625
chr3	56320001	56600000	A.2.1.2.1.2.1.2.2.1	0.592537313432836	.	56320001	56600000	#FF9191	1	0.75
chr3	56600001	57080000	A.1.1.2.1.1.1.2.2.1.2	0.919402985074627	.	56600001	57080000	#FF0000	1	1
chr3	57080001	57360000	A.1.1.2.2.1.2.1.1.1	0.864179104477612	.	57080001	57360000	#FF0000	1	1
chr3	57360001	57560000	A.1.2.1.2.2.2.2.1	0.761194029850746	.	57360001	57560000	#FF4848	1	0.875
chr3	57560001	57960000	A.1.1.1.2.2.1.1.2.2	0.940298507462687	.	57560001	57960000	#FF0000	1	1
chr3	57960001	58160000	A.1.1.2.2.1.2.1.2	0.861194029850746	.	57960001	58160000	#FF0000	1	1
chr3	58160001	58640000	A.1.1.1.2.2.1.1.1	0.943283582089552	.	58160001	58640000	#FF0000	1	1
chr3	58640001	58920000	B.1.1.2.1.2.1	0.4	.	58640001	58920000	#DADAFF	1	0.5
chr3	58920001	59800000	A.2.2.1.1.2.2.2.1.2.1	0.537313432835821	.	58920001	59800000	#FFDADA	1	0.625
chr3	59800001	60080000	A.2.2.1.1.2.1.1.1.1	0.555223880597015	.	59800001	60080000	#FFDADA	1	0.625
chr3	60080001	60360000	A.2.2.1.2.2.1	0.498507462686567	.	60080001	60360000	#FFDADA	1	0.625
chr3	60360001	60440000	B.1.1.1.2.1.2.1	0.419402985074627	.	60360001	60440000	#DADAFF	1	0.5
chr3	60440001	61000000	B.1.2.1.1.2.1.1	0.359701492537313	.	60440001	61000000	#9191FF	1	0.375
chr3	61000001	61280000	B.1.1.1.1.1.1.2	0.453731343283582	.	61000001	61280000	#DADAFF	1	0.5
chr3	61280001	61560000	A.2.2.2.1.1.1.1.2.1	0.48955223880597	.	61280001	61560000	#FFDADA	1	0.625
chr3	61560001	61720000	A.2.1.2.1.2.1.2.1.2	0.594029850746269	.	61560001	61720000	#FF9191	1	0.75
chr3	61720001	62120000	A.2.1.1.1.2.2.2.1.1	0.658208955223881	.	61720001	62120000	#FF9191	1	0.75
chr3	62120001	62520000	A.2.1.2.1.2.2.1.2	0.585074626865672	.	62120001	62520000	#FF9191	1	0.75
chr3	62520001	62640000	A.2.2.1.1.2.2.1.2.2	0.540298507462687	.	62520001	62640000	#FFDADA	1	0.625
chr3	62640001	63120000	A.2.2.1.1.2.2.2.1.2.2.2	0.534328358208955	.	62640001	63120000	#FFDADA	1	0.625
chr3	63120001	63480000	A.2.2.1.1.2.2.2.1.2.2.1	0.535820895522388	.	63120001	63480000	#FFDADA	1	0.625
chr3	63480001	63840000	A.2.2.1.2.2.2.1.2	0.495522388059702	.	63480001	63840000	#FFDADA	1	0.625
chr3	63840001	64120000	A.1.1.2.2.1.1.2.1.2.2	0.867164179104478	.	63840001	64120000	#FF0000	1	1
chr3	64120001	64320000	A.1.1.2.1.1.2.2.2.1.1.1	0.91044776119403	.	64120001	64320000	#FF0000	1	1
chr3	64320001	64480000	A.1.2.1.2.2.1.2.2.2	0.770149253731343	.	64320001	64480000	#FF4848	1	0.875
chr3	64480001	65000000	A.1.1.1.1.2.2.2.2.1	0.970149253731343	.	64480001	65000000	#FF0000	1	1
chr3	65000001	65480000	A.1.2.1.1.1.1.2.1	0.817910447761194	.	65000001	65480000	#FF4848	1	0.875
chr3	65480001	65640000	A.1.1.2.2.1.1.1.1.1	0.874626865671642	.	65480001	65640000	#FF0000	1	1
chr3	65640001	65840000	A.1.1.2.2.1.1.1.1.2	0.873134328358209	.	65640001	65840000	#FF0000	1	1
chr3	65840001	66160000	A.1.1.1.2.1.1.2.2	0.955223880597015	.	65840001	66160000	#FF0000	1	1
chr3	66280001	66480000	A.2.1.1.2.2.2.2.1.1	0.626865671641791	.	66280001	66480000	#FF9191	1	0.75
chr3	66480001	66600000	A.1.2.2.2.2.2.1.1.1.1	0.694029850746269	.	66480001	66600000	#FF4848	1	0.875
chr3	66600001	66920000	A.2.1.2.1.1.2.2.1	0.605970149253731	.	66600001	66920000	#FF9191	1	0.75
chr3	66920001	67120000	A.2.2.2.2.1.1.1.2	0.47910447761194	.	66920001	67120000	#FFDADA	1	0.625
chr3	67120001	67440000	B.2.1.2.2.2.1	0.149253731343284	.	67120001	67440000	#4848FF	1	0.25
chr3	67440001	67760000	B.1.2.1.2.1.1.1.2.1	0.349253731343284	.	67440001	67760000	#9191FF	1	0.375
chr3	67760001	68240000	B.2.2.2.1.1.2.1.2.2	0.0477611940298507	.	67760001	68240000	#0000FF	1	0.125
chr3	68240001	68400000	B.2.2.1.1.1.2.2.1.1.1	0.126865671641791	.	68240001	68400000	#0000FF	1	0.125
chr3	68400001	68680000	B.2.2.2.1.1.2.1.1	0.0537313432835821	.	68400001	68680000	#0000FF	1	0.125
chr3	68680001	69040000	B.2.1.1.1.2.1.1	0.249253731343284	.	68680001	69040000	#4848FF	1	0.25
chr3	69040001	69360000	A.1.1.1.2.1.2.2.2.1.1	0.947761194029851	.	69040001	69360000	#FF0000	1	1
chr3	69360001	69560000	A.1.1.2.2.2.2.1.1.2	0.838805970149254	.	69360001	69560000	#FF0000	1	1
chr3	69560001	69720000	A.1.2.2.1.1.2.2.2.1	0.741791044776119	.	69560001	69720000	#FF4848	1	0.875
chr3	69720001	70000000	A.1.1.1.2.1.2.2.1.2	0.949253731343284	.	69720001	70000000	#FF0000	1	1
chr3	70000001	70560000	B.1.2.1.1.2.1.2	0.358208955223881	.	70000001	70560000	#9191FF	1	0.375
chr3	70560001	71040000	B.1.1.1.1.1.2.2	0.450746268656716	.	70560001	71040000	#DADAFF	1	0.5
chr3	71040001	71320000	A.1.1.2.1.2.1.2.1.2.2.1	0.894029850746269	.	71040001	71320000	#FF0000	1	1
chr3	71320001	71640000	A.1.1.2.2.2.1.1.2	0.847761194029851	.	71320001	71640000	#FF0000	1	1
chr3	71640001	71920000	A.2.1.1.1.2.1.2.1.2	0.667164179104478	.	71640001	71920000	#FF9191	1	0.75
chr3	71920001	72120000	A.1.2.1.2.2.1.2.1	0.773134328358209	.	71920001	72120000	#FF4848	1	0.875
chr3	72120001	72320000	A.1.2.2.1.1.2.2.1	0.743283582089552	.	72120001	72320000	#FF4848	1	0.875
chr3	72320001	72520000	A.1.1.2.1.2.1.1.1	0.904477611940299	.	72320001	72520000	#FF0000	1	1
chr3	72520001	72880000	A.1.1.1.2.1.2.2.2.2	0.944776119402985	.	72520001	72880000	#FF0000	1	1
chr3	72880001	73120000	A.1.1.1.2.1.2.2.2.1.2	0.946268656716418	.	72880001	73120000	#FF0000	1	1
chr3	73120001	73440000	A.2.1.2.1.1.2.2.2.2	0.602985074626866	.	73120001	73440000	#FF9191	1	0.75
chr3	73440001	73720000	A.1.2.1.1.1.2.1.2	0.813432835820896	.	73440001	73720000	#FF4848	1	0.875
chr3	73720001	73920000	A.2.1.2.1.1.2.2.2.1	0.604477611940298	.	73720001	73920000	#FF9191	1	0.75
chr3	73920001	74280000	B.2.2.1.1.1.2.1.1.1	0.135820895522388	.	73920001	74280000	#0000FF	1	0.125
chr3	74280001	74840000	B.1.2.1.2.1.1.2.1	0.346268656716418	.	74280001	74840000	#9191FF	1	0.375
chr3	74840001	75000000	B.2.1.1.2.1.2.1.2	0.226865671641791	.	74840001	75000000	#4848FF	1	0.25
chr3	75000001	75200000	B.2.1.1.2.1.2.1.1	0.228358208955224	.	75000001	75200000	#4848FF	1	0.25
chr3	75200001	75360000	B.1.2.1.1.1.1.2.2.1	0.370149253731343	.	75200001	75360000	#9191FF	1	0.375
chr3	75360001	75520000	B.1.1.1.2.1.1.2.2.2	0.42089552238806	.	75360001	75520000	#DADAFF	1	0.5
chr3	75520001	75720000	B.1.2.2.1.2.2.1.1.2	0.307462686567164	.	75520001	75720000	#9191FF	1	0.375
chr3	75720001	76040000	B.2.2.1.2.1.1.2.1	0.0940298507462687	.	75720001	76040000	#0000FF	1	0.125
chr3	76040001	76320000	B.2.1.2.2.2.2.1.2.2	0.144776119402985	.	76040001	76320000	#4848FF	1	0.25
chr3	76320001	76600000	B.2.1.1.2.1.1.2.1	0.23134328358209	.	76320001	76600000	#4848FF	1	0.25
chr3	76600001	76920000	B.1.2.2.1.2.2.2.2	0.301492537313433	.	76600001	76920000	#9191FF	1	0.375
chr3	76920001	77080000	A.2.2.2.2.1.1.1.1	0.480597014925373	.	76920001	77080000	#FFDADA	1	0.625
chr3	77080001	77240000	A.2.2.1.1.1.1.2.1	0.561194029850746	.	77080001	77240000	#FFDADA	1	0.625
chr3	77240001	77400000	A.2.2.1.1.1.1.2.2	0.559701492537313	.	77240001	77400000	#FFDADA	1	0.625
chr3	77400001	77920000	A.2.2.1.2.1.2.2.1.1.2.1	0.505970149253731	.	77400001	77920000	#FFDADA	1	0.625
chr3	77920001	78080000	A.2.1.1.2.2.2.2.1.2.1	0.625373134328358	.	77920001	78080000	#FF9191	1	0.75
chr3	78080001	78240000	A.1.2.2.2.2.1.1.1	0.702985074626866	.	78080001	78240000	#FF4848	1	0.875
chr3	78240001	78520000	A.2.2.2.2.2.1.1	0.470149253731343	.	78240001	78520000	#FFDADA	1	0.625
chr3	78520001	78680000	B.1.1.1.1.2.1.2.2.2	0.441791044776119	.	78520001	78680000	#DADAFF	1	0.5
chr3	78680001	79080000	B.1.2.2.2.2.1.1.1	0.285074626865672	.	78680001	79080000	#9191FF	1	0.375
chr3	79080001	79520000	B.1.1.1.1.2.1.2.1	0.444776119402985	.	79080001	79520000	#DADAFF	1	0.5
chr3	79520001	79920000	B.2.2.1.1.1.2.2.2.1	0.12089552238806	.	79520001	79920000	#0000FF	1	0.125
chr3	79920001	80160000	B.1.2.1.2.1.2.2	0.341791044776119	.	79920001	80160000	#9191FF	1	0.375
chr3	80160001	80560000	B.2.2.2.1.1.2.1.2.1.2.2	0.0492537313432836	.	80160001	80560000	#0000FF	1	0.125
chr3	80560001	80840000	B.2.2.1.1.1.2.1.2.2.2	0.128358208955224	.	80560001	80840000	#0000FF	1	0.125
chr3	80840001	81240000	B.2.2.2.1.2.2.1	0.026865671641791	.	80840001	81240000	#0000FF	1	0.125
chr3	81240001	81520000	B.2.1.1.2.1.1.1.2	0.232835820895522	.	81240001	81520000	#4848FF	1	0.25
chr3	81520001	81680000	A.2.1.1.2.2.2.1.2	0.628358208955224	.	81520001	81680000	#FF9191	1	0.75
chr3	81680001	81920000	A.1.2.1.1.2.1.1.2.2	0.8	.	81680001	81920000	#FF4848	1	0.875
chr3	81920001	82280000	A.2.2.1.2.1.2.2.1.1.2.2	0.504477611940298	.	81920001	82280000	#FFDADA	1	0.625
chr3	82280001	82680000	B.2.1.2.2.2.2.1.2.1	0.146268656716418	.	82280001	82680000	#4848FF	1	0.25
chr3	82680001	83120000	B.2.2.1.2.1.1.1.1	0.0985074626865672	.	82680001	83120000	#0000FF	1	0.125
chr3	83120001	83400000	B.2.2.1.1.1.2.1.2.2.1	0.129850746268657	.	83120001	83400000	#0000FF	1	0.125
chr3	83400001	83560000	B.1.2.2.1.2.2.1.2	0.305970149253731	.	83400001	83560000	#9191FF	1	0.375
chr3	83560001	83960000	B.2.2.1.2.1.2.2.1	0.0895522388059701	.	83560001	83960000	#0000FF	1	0.125
chr3	83960001	84080000	B.2.1.2.1.1.2	0.197014925373134	.	83960001	84080000	#4848FF	1	0.25
chr3	84080001	84520000	B.2.2.2.2.1.2.2.2	0.00895522388059702	.	84080001	84520000	#0000FF	1	0.125
chr3	84520001	84680000	B.2.2.1.1.1.2.2.1.1.2.1	0.125373134328358	.	84520001	84680000	#0000FF	1	0.125
chr3	84680001	84960000	B.2.2.2.1.2.2.2.2	0.0208955223880597	.	84680001	84960000	#0000FF	1	0.125
chr3	84960001	85320000	B.2.2.1.2.1.1.1.2.2	0.0955223880597015	.	84960001	85320000	#0000FF	1	0.125
chr3	85320001	85600000	B.2.1.2.2.2.2.1.1	0.147761194029851	.	85320001	85600000	#4848FF	1	0.25
chr3	85600001	85880000	B.2.2.1.2.1.1.1.2.1	0.0970149253731343	.	85600001	85880000	#0000FF	1	0.125
chr3	85880001	86040000	B.2.1.2.1.1.1.1.1	0.201492537313433	.	85880001	86040000	#4848FF	1	0.25
chr3	86040001	86240000	B.2.2.1.2.1.2.2.2.2	0.0865671641791045	.	86040001	86240000	#0000FF	1	0.125
chr3	86240001	86800000	B.2.2.2.2.2.2.2.1	0.00298507462686567	.	86240001	86800000	#0000FF	1	0.125
chr3	86800001	87240000	B.2.2.2.1.1.2.1.2.1.2.1	0.0507462686567164	.	86800001	87240000	#0000FF	1	0.125
chr3	87240001	87360000	B.1.2.2.1.2.2.1.1.1	0.308955223880597	.	87240001	87360000	#9191FF	1	0.375
chr3	87360001	87880000	B.2.2.2.2.2.2.2.2	0.00149253731343284	.	87360001	87880000	#0000FF	1	0.125
chr3	87880001	88080000	B.2.2.1.1.2.2.1	0.101492537313433	.	87880001	88080000	#0000FF	1	0.125
chr3	88080001	88200000	A.2.2.1.2.1.1.2.2.1.1.1	0.523880597014925	.	88080001	88200000	#FFDADA	1	0.625
chr3	88200001	88640000	B.2.1.1.1.1.2.1	0.252238805970149	.	88200001	88640000	#4848FF	1	0.25
chr3	88640001	88800000	B.1.2.1.2.1.1.1.1.1	0.352238805970149	.	88640001	88800000	#9191FF	1	0.375
chr3	88800001	89240000	B.1.1.1.2.1.1.2.1.1.2.1	0.43134328358209	.	88800001	89240000	#DADAFF	1	0.5
chr3	89240001	89480000	B.1.2.1.2.1.2.1	0.343283582089552	.	89240001	89480000	#9191FF	1	0.375
chr3	89480001	89680000	B.1.2.1.2.1.1.1.1.2	0.350746268656716	.	89480001	89680000	#9191FF	1	0.375
chr3	89680001	89960000	B.2.1.2.1.1.1.2	0.198507462686567	.	89680001	89960000	#4848FF	1	0.25
chr3	89960001	90160000	B.1.1.2.2.2.2.2.1.2	0.377611940298507	.	89960001	90160000	#DADAFF	1	0.5
chr3	90160001	90360000	B.2.2.1.1.1.2.2.1.1.2.2	0.123880597014925	.	90160001	90360000	#0000FF	1	0.125
chr3	93520001	93840000	B.2.1.1.1.1.1.1.2	0.259701492537313	.	93520001	93840000	#4848FF	1	0.25
chr3	93840001	93960000	B.2.1.1.1.2.2.1.1	0.246268656716418	.	93840001	93960000	#4848FF	1	0.25
chr3	93960001	94400000	A.2.2.2.2.2.2.2.1.2	0.459701492537313	.	93960001	94400000	#FFDADA	1	0.625
chr3	94400001	94600000	B.1.2.1.2.2.2.1.1	0.335820895522388	.	94400001	94600000	#9191FF	1	0.375
chr3	94600001	94920000	A.2.2.1.2.1.2.2.1.1.1	0.507462686567164	.	94600001	94920000	#FFDADA	1	0.625
chr3	94920001	95240000	B.1.1.1.1.2.1.1.2.1	0.447761194029851	.	94920001	95240000	#DADAFF	1	0.5
chr3	95240001	95440000	B.2.1.1.1.2.2.1.2.2.2	0.241791044776119	.	95240001	95440000	#4848FF	1	0.25
chr3	95440001	95920000	B.2.2.1.2.2.2.1.1.1	0.073134328358209	.	95440001	95920000	#0000FF	1	0.125
chr3	95920001	96480000	B.2.2.2.2.2.1	0.00746268656716418	.	95920001	96480000	#0000FF	1	0.125
chr3	96480001	96600000	B.2.1.2.1.2.2.1.2.1	0.185074626865672	.	96480001	96600000	#4848FF	1	0.25
chr3	96600001	96920000	B.2.2.2.1.2.1.2.1.1.2	0.0328358208955224	.	96600001	96920000	#0000FF	1	0.125
chr3	96920001	97480000	B.2.2.2.2.1.1.2.1	0.0164179104477612	.	96920001	97480000	#0000FF	1	0.125
chr3	97480001	97760000	A.2.1.2.2.1.1.1	0.582089552238806	.	97480001	97760000	#FF9191	1	0.75
chr3	97760001	98040000	B.2.1.1.2.2.2.2.1.2	0.205970149253731	.	97760001	98040000	#4848FF	1	0.25
chr3	98040001	98240000	B.2.1.1.2.2.2.2.2.1	0.204477611940299	.	98040001	98240000	#4848FF	1	0.25
chr3	98240001	98400000	A.2.2.1.2.1.1.2.2.2.1.2.2.1	0.514925373134328	.	98240001	98400000	#FFDADA	1	0.625
chr3	98400001	98720000	A.1.2.2.2.2.1.2.1.2	0.698507462686567	.	98400001	98720000	#FF4848	1	0.875
chr3	98720001	98960000	B.2.2.1.2.2.1.2.1.1	0.082089552238806	.	98720001	98960000	#0000FF	1	0.125
chr3	98960001	99120000	B.2.1.2.2.1.1.2.1.2.2	0.16865671641791	.	98960001	99120000	#4848FF	1	0.25
chr3	99120001	99520000	B.2.1.2.1.2.1.2.2.2	0.188059701492537	.	99120001	99520000	#4848FF	1	0.25
chr3	99520001	99840000	A.2.1.2.1.1.1.2.2	0.611940298507463	.	99520001	99840000	#FF9191	1	0.75
chr3	99840001	99960000	A.2.2.1.2.1.1.2.2.2.2	0.511940298507463	.	99840001	99960000	#FFDADA	1	0.625
chr3	99960001	100160000	A.2.1.1.2.2.1.2.1.1	0.634328358208955	.	99960001	100160000	#FF9191	1	0.75
chr3	100160001	100520000	A.2.2.2.2.2.2.1.2.1	0.464179104477612	.	100160001	100520000	#FFDADA	1	0.625
chr3	100520001	100960000	B.2.2.1.1.1.1.2.2	0.137313432835821	.	100520001	100960000	#0000FF	1	0.125
chr3	100960001	101240000	A.2.2.2.2.1.2.1.2	0.474626865671642	.	100960001	101240000	#FFDADA	1	0.625
chr3	101240001	101440000	A.2.1.1.2.1.1.2.2.1.2	0.646268656716418	.	101240001	101440000	#FF9191	1	0.75
chr3	101440001	101760000	A.2.1.2.1.1.1.2.1.1	0.614925373134328	.	101440001	101760000	#FF9191	1	0.75
chr3	101760001	101960000	A.2.2.2.2.2.2.1.2.2	0.462686567164179	.	101760001	101960000	#FFDADA	1	0.625
chr3	101960001	102400000	B.2.2.1.2.2.2.2.2.1.1.2	0.0641791044776119	.	101960001	102400000	#0000FF	1	0.125
chr3	102400001	102520000	B.1.1.2.2.1.1.1.2	0.394029850746269	.	102400001	102520000	#DADAFF	1	0.5
chr3	102520001	102840000	B.2.2.1.1.2.1.1.1.2.2.2	0.111940298507463	.	102520001	102840000	#0000FF	1	0.125
chr3	102840001	102920000	B.2.1.1.2.2.1.2.1	0.216417910447761	.	102840001	102920000	#4848FF	1	0.25
chr3	102920001	103360000	B.2.2.2.2.1.1.1.1	0.0194029850746269	.	102920001	103360000	#0000FF	1	0.125
chr3	103360001	103560000	B.2.1.2.2.1.1.2.1.1.1.2	0.173134328358209	.	103360001	103560000	#4848FF	1	0.25
chr3	103560001	103760000	B.2.2.1.1.2.1.1.1.2.1	0.114925373134328	.	103560001	103760000	#0000FF	1	0.125
chr3	103760001	104000000	B.2.1.2.2.1.2.1.1.2.1	0.161194029850746	.	103760001	104000000	#4848FF	1	0.25
chr3	104000001	104200000	B.1.2.2.2.2.2.2.1.1.1.2	0.273134328358209	.	104000001	104200000	#9191FF	1	0.375
chr3	104200001	104400000	B.2.1.2.2.1.2.1.1.2.2	0.159701492537313	.	104200001	104400000	#4848FF	1	0.25
chr3	104400001	104760000	B.2.2.1.1.2.1.1.1.2.2.1	0.113432835820896	.	104400001	104760000	#0000FF	1	0.125
chr3	104760001	105040000	B.2.2.1.2.2.2.2.2.1.2	0.0626865671641791	.	104760001	105040000	#0000FF	1	0.125
chr3	105040001	105360000	B.1.2.1.1.1.2.2.2.1.1	0.364179104477612	.	105040001	105360000	#9191FF	1	0.375
chr3	105360001	105600000	A.1.2.2.2.1.1.2.1.2.2	0.72089552238806	.	105360001	105600000	#FF4848	1	0.875
chr3	105600001	106200000	B.1.2.1.2.2.2.2.2.1	0.328358208955224	.	105600001	106200000	#9191FF	1	0.375
chr3	106200001	106440000	B.2.1.2.1.2.2.1.2.2	0.183582089552239	.	106200001	106440000	#4848FF	1	0.25
[truncated: 7,689 more rows]
