# Supplementary material for: Systematic inference and comparison of multi-scale chromatin sub-compartments connects spatial organization to cell phenotypes
Source: Nat Commun. 2021 May 10;12:2439. doi: 10.1038/s41467-021-22666-3 (PMC8110550; doi:10.1038/s41467-021-22666-3)
Supplement: Supplementary file 5 — Supplementary Dataset 2 [file 41467_2021_22666_MOESM5_ESM.zip › Supplementary_Data_1_domain_hierarchies_127HiCmaps/Spleen_2_binsize=40kb.bed]

#fields: chr, pos_start, pos_end, the full compartment label describing the position in the hierachy, normalized compartment domain rank, ., pos_start, pos_end, color based on eight compartment model (A.1.1 - B.2.2), 1, eight compartment score (A.1.1 to B.2.2: 8 to 1 devided by 8)
chr1	520001	560000	A.1.1.2.2.1.2.2.1	0.923926380368098	.	520001	560000	#FF0000	1	1
chr1	640001	920000	A.1.1.2.2.1.2.2.1	0.923926380368098	.	640001	920000	#FF0000	1	1
chr1	920001	1080000	A.1.1.1.2.2.1.1.2.1	0.971779141104295	.	920001	1080000	#FF0000	1	1
chr1	1080001	1280000	A.1.1.2.1.1.1.1.2.1	0.961963190184049	.	1080001	1280000	#FF0000	1	1
chr1	1280001	1560000	A.1.1.1.1.1.1.2.2	0.996319018404908	.	1280001	1560000	#FF0000	1	1
chr1	1560001	1680000	A.1.1.1.2.1.1.1.2.1.2	0.980368098159509	.	1560001	1680000	#FF0000	1	1
chr1	1680001	1840000	A.1.1.1.2.1.2.1	0.976687116564417	.	1680001	1840000	#FF0000	1	1
chr1	1840001	2120000	A.1.2.1.1.2.2.1.1.1.1	0.876073619631902	.	1840001	2120000	#FF4848	1	0.875
chr1	2120001	2360000	A.1.1.2.2.1.2.1.2.2	0.925153374233129	.	2120001	2360000	#FF0000	1	1
chr1	2360001	2480000	A.1.1.1.2.1.1.1.2.2	0.979141104294479	.	2360001	2480000	#FF0000	1	1
chr1	2480001	2600000	A.1.1.2.2.2.1.1.2.2.2	0.916564417177914	.	2480001	2600000	#FF0000	1	1
chr1	2680001	2880000	A.1.2.2.1.2.2.2	0.826993865030675	.	2680001	2880000	#FF4848	1	0.875
chr1	2880001	3040000	A.1.2.2.1.1.1.2	0.845398773006135	.	2880001	3040000	#FF4848	1	0.875
chr1	3040001	3160000	A.1.1.2.2.2.1.2	0.915337423312883	.	3040001	3160000	#FF0000	1	1
chr1	3160001	3400000	A.2.1.2.1.2.2.2.1.2.1	0.734969325153374	.	3160001	3400000	#FF9191	1	0.75
chr1	3400001	3600000	A.1.2.1.1.2.1.2.1.2.2.1.2	0.879754601226994	.	3400001	3600000	#FF4848	1	0.875
chr1	3600001	3800000	A.1.2.1.1.2.1.2.1.1.1	0.885889570552147	.	3600001	3800000	#FF4848	1	0.875
chr1	3800001	3840000	B.1.1.1.2.1.1.2.1.2	0.548466257668712	.	3800001	3840000	#DADAFF	1	0.5
chr1	3960001	4360000	B.1.1.1.2.1.1.2.1.2	0.548466257668712	.	3960001	4360000	#DADAFF	1	0.5
chr1	4360001	4480000	A.2.1.2.2.1.1.2	0.725153374233129	.	4360001	4480000	#FF9191	1	0.75
chr1	4480001	4680000	A.2.2.1.1.2.2.2	0.700613496932515	.	4480001	4680000	#FFDADA	1	0.625
chr1	4680001	5200000	B.1.1.2.2.1.2.2.1.1.1	0.484662576687117	.	4680001	5200000	#DADAFF	1	0.5
chr1	5200001	5520000	B.1.2.2.1.2.1.2.1.2.1	0.348466257668712	.	5200001	5520000	#9191FF	1	0.375
chr1	5520001	5720000	A.2.1.2.2.2.1.2.2.2	0.715337423312883	.	5520001	5720000	#FF9191	1	0.75
chr1	5720001	6040000	A.2.1.2.2.2.1.2.2.1	0.716564417177914	.	5720001	6040000	#FF9191	1	0.75
chr1	6040001	6320000	A.1.2.2.2.1.2.2.2.2	0.808588957055215	.	6040001	6320000	#FF4848	1	0.875
chr1	6320001	6520000	A.1.2.1.1.2.1.2.2	0.877300613496933	.	6320001	6520000	#FF4848	1	0.875
chr1	6520001	6720000	A.1.1.2.1.1.2.2.1.2.2	0.948466257668712	.	6520001	6720000	#FF0000	1	1
chr1	6720001	6960000	A.1.2.2.1.1.2.2.2.2	0.833128834355828	.	6720001	6960000	#FF4848	1	0.875
chr1	6960001	7120000	A.1.2.2.1.2.1.2	0.829447852760736	.	6960001	7120000	#FF4848	1	0.875
chr1	7120001	7320000	A.1.2.2.1.2.2.1	0.828220858895706	.	7120001	7320000	#FF4848	1	0.875
chr1	7320001	7640000	A.2.2.1.1.1.2.2.1	0.70920245398773	.	7320001	7640000	#FFDADA	1	0.625
chr1	7640001	8000000	A.1.2.2.2.1.2.1.1.2.1	0.815950920245399	.	7640001	8000000	#FF4848	1	0.875
chr1	8000001	8240000	A.1.2.1.1.2.2.1.2	0.871165644171779	.	8000001	8240000	#FF4848	1	0.875
chr1	8240001	8400000	A.1.2.1.1.1.1.1.2.1.2.1	0.90920245398773	.	8240001	8400000	#FF4848	1	0.875
chr1	8400001	8600000	A.1.2.1.1.1.2.1.2.2.2	0.889570552147239	.	8400001	8600000	#FF4848	1	0.875
chr1	8600001	8760000	A.1.1.2.1.1.2.2.1.1.1	0.952147239263804	.	8600001	8760000	#FF0000	1	1
chr1	8760001	9080000	A.1.2.1.1.1.2.1.2.2.1	0.89079754601227	.	8760001	9080000	#FF4848	1	0.875
chr1	9080001	9360000	A.1.1.2.1.2.1.1.1	0.94478527607362	.	9080001	9360000	#FF0000	1	1
chr1	9360001	9680000	A.1.2.1.1.1.2.1.1.2.2	0.896932515337423	.	9360001	9680000	#FF4848	1	0.875
chr1	9680001	9880000	A.1.1.2.1.1.2.1.2.1	0.955828220858896	.	9680001	9880000	#FF0000	1	1
chr1	9880001	10120000	A.1.1.2.1.1.1.2.1	0.959509202453988	.	9880001	10120000	#FF0000	1	1
chr1	10120001	10200000	A.1.1.1.2.1.1.1.2.1.1	0.98159509202454	.	10120001	10200000	#FF0000	1	1
chr1	10200001	10560000	A.1.2.1.1.1.1.1.1.2	0.911656441717791	.	10200001	10560000	#FF4848	1	0.875
chr1	10560001	10840000	A.1.2.1.1.2.1.2.1.1.2	0.884662576687117	.	10560001	10840000	#FF4848	1	0.875
chr1	10840001	11040000	A.1.1.2.2.1.1.2.1.1.1	0.932515337423313	.	10840001	11040000	#FF0000	1	1
chr1	11040001	11360000	A.1.2.1.1.1.1.1.2.1.2.2	0.907975460122699	.	11040001	11360000	#FF4848	1	0.875
chr1	11360001	11680000	A.2.1.2.2.1.1.1.1	0.728834355828221	.	11360001	11680000	#FF9191	1	0.75
chr1	11680001	11960000	A.1.2.1.1.2.2.1.1.1.2.1	0.874846625766871	.	11680001	11960000	#FF4848	1	0.875
chr1	11960001	12120000	A.1.1.1.1.2.2.1.2.1	0.986503067484663	.	11960001	12120000	#FF0000	1	1
chr1	12120001	12320000	A.1.1.2.1.1.2.1.1	0.957055214723926	.	12120001	12320000	#FF0000	1	1
chr1	12320001	12760000	A.2.1.1.2.1.1.1	0.770552147239264	.	12320001	12760000	#FF9191	1	0.75
chr1	12760001	12960000	A.2.1.2.1.2.2.2.2.2.2	0.730061349693252	.	12760001	12960000	#FF9191	1	0.75
chr1	12960001	13040000	A.2.1.2.2.1.2.2	0.722699386503068	.	12960001	13040000	#FF9191	1	0.75
chr1	13120001	13160000	A.2.1.2.2.1.2.2	0.722699386503068	.	13120001	13160000	#FF9191	1	0.75
chr1	13160001	13240000	B.1.1.1.2.1.1.2.1.1	0.549693251533742	.	13160001	13240000	#DADAFF	1	0.5
chr1	13480001	13520000	B.1.1.1.2.1.1.2.1.1	0.549693251533742	.	13480001	13520000	#DADAFF	1	0.5
chr1	13760001	14000000	B.1.1.1.2.1.1.2.1.1	0.549693251533742	.	13760001	14000000	#DADAFF	1	0.5
chr1	14000001	14120000	A.1.2.1.1.1.1.1.2.1.1	0.910429447852761	.	14000001	14120000	#FF4848	1	0.875
chr1	14120001	14680000	B.1.1.2.2.1.2.2.1.2.1	0.482208588957055	.	14120001	14680000	#DADAFF	1	0.5
chr1	14680001	14920000	B.1.1.1.2.1.2.2	0.54478527607362	.	14680001	14920000	#DADAFF	1	0.5
chr1	14920001	15080000	A.2.1.2.2.1.1.1.2.2	0.72638036809816	.	14920001	15080000	#FF9191	1	0.75
chr1	15080001	15280000	A.2.2.1.1.1.2.2.2	0.707975460122699	.	15080001	15280000	#FFDADA	1	0.625
chr1	15280001	15440000	A.2.1.2.1.2.1.2.1	0.742331288343558	.	15280001	15440000	#FF9191	1	0.75
chr1	15440001	15640000	A.2.1.2.1.1.1.1.1.1	0.750920245398773	.	15440001	15640000	#FF9191	1	0.75
chr1	15640001	15800000	A.1.1.2.2.1.1.1.1.1	0.936196319018405	.	15640001	15800000	#FF0000	1	1
chr1	15800001	16080000	A.1.2.1.1.1.2.1.2.1.1	0.895705521472393	.	15800001	16080000	#FF4848	1	0.875
chr1	16080001	16400000	A.1.1.2.2.1.2.1.2.1	0.926380368098159	.	16080001	16400000	#FF0000	1	1
chr1	16400001	16560000	A.1.1.2.2.2.1.1.2.1	0.919018404907975	.	16400001	16560000	#FF0000	1	1
chr1	16560001	16880000	A.1.2.1.1.1.1.1.1.1	0.912883435582822	.	16560001	16880000	#FF4848	1	0.875
chr1	16880001	17080000	A.1.2.1.1.2.1.2.1.2.2.2	0.878527607361963	.	16880001	17080000	#FF4848	1	0.875
chr1	17080001	17200000	A.1.1.2.2.2.1.1.1.1	0.921472392638037	.	17080001	17200000	#FF0000	1	1
chr1	17200001	17400000	A.1.2.1.1.1.1.1.2.2.1	0.906748466257669	.	17200001	17400000	#FF4848	1	0.875
chr1	17400001	17720000	A.1.2.2.2.1.1.1.2.1.2	0.823312883435583	.	17400001	17720000	#FF4848	1	0.875
chr1	17720001	17840000	A.1.1.1.2.2.1.1.1.1	0.974233128834356	.	17720001	17840000	#FF0000	1	1
chr1	17840001	18520000	B.1.1.2.2.1.2.2.1.1.2	0.483435582822086	.	17840001	18520000	#DADAFF	1	0.5
chr1	18520001	18600000	A.2.1.2.2.1.1.1.2.1	0.72760736196319	.	18520001	18600000	#FF9191	1	0.75
chr1	18600001	18760000	A.2.1.2.2.2.1.1.2.1	0.720245398773006	.	18600001	18760000	#FF9191	1	0.75
chr1	18760001	18880000	A.2.1.2.1.2.2.1.1	0.739877300613497	.	18760001	18880000	#FF9191	1	0.75
chr1	18880001	19200000	A.2.2.1.1.1.2.1.1	0.711656441717791	.	18880001	19200000	#FFDADA	1	0.625
chr1	19200001	19400000	A.1.1.2.2.1.1.2.1.1.2	0.931288343558282	.	19200001	19400000	#FF0000	1	1
chr1	19400001	19600000	A.1.1.2.2.1.2.2.2	0.922699386503067	.	19400001	19600000	#FF0000	1	1
chr1	19600001	19960000	A.1.2.1.2.1.2.2.1	0.861349693251534	.	19600001	19960000	#FF4848	1	0.875
chr1	19960001	20160000	A.1.2.2.1.1.2.1.1	0.844171779141104	.	19960001	20160000	#FF4848	1	0.875
chr1	20160001	20360000	A.1.2.2.1.2.1.1.1	0.831901840490798	.	20160001	20360000	#FF4848	1	0.875
chr1	20360001	20840000	A.2.1.2.2.2.1.1.2.2	0.719018404907975	.	20360001	20840000	#FF9191	1	0.75
chr1	20840001	21080000	A.1.2.1.1.2.2.1.1.1.2.2	0.87361963190184	.	20840001	21080000	#FF4848	1	0.875
chr1	21080001	21360000	A.1.1.2.1.1.2.2.1.2.1	0.949693251533742	.	21080001	21360000	#FF0000	1	1
chr1	21360001	21520000	A.1.1.2.2.2.1.1.1.2	0.920245398773006	.	21360001	21520000	#FF0000	1	1
chr1	21520001	21720000	A.1.1.2.1.1.2.2.2.2	0.94601226993865	.	21520001	21720000	#FF0000	1	1
chr1	21720001	21800000	A.1.1.2.2.2.1.1.2.2.1	0.917791411042945	.	21720001	21800000	#FF0000	1	1
chr1	21800001	22280000	A.1.2.2.2.2.1.2.1	0.803680981595092	.	21800001	22280000	#FF4848	1	0.875
chr1	22280001	22480000	A.1.1.2.1.1.2.2.1.1.2	0.950920245398773	.	22280001	22480000	#FF0000	1	1
chr1	22480001	22720000	A.2.1.2.1.2.2.1.2.1	0.738650306748466	.	22480001	22720000	#FF9191	1	0.75
chr1	22720001	23000000	A.2.1.2.1.1.1.1.1.2	0.749693251533742	.	22720001	23000000	#FF9191	1	0.75
chr1	23000001	23280000	A.2.1.2.1.2.2.2.2.1	0.732515337423313	.	23000001	23280000	#FF9191	1	0.75
chr1	23280001	23360000	A.1.1.1.2.1.1.2	0.977914110429448	.	23280001	23360000	#FF0000	1	1
chr1	23360001	23560000	A.1.1.2.2.1.1.2.2	0.928834355828221	.	23360001	23560000	#FF0000	1	1
chr1	23560001	23680000	A.1.1.1.2.2.1.1.1.2	0.973006134969325	.	23560001	23680000	#FF0000	1	1
chr1	23680001	23800000	A.1.1.1.2.2.2.2.2.1	0.965644171779141	.	23680001	23800000	#FF0000	1	1
chr1	23800001	24120000	A.1.2.1.1.1.2.1.2.1.2.1.1	0.894478527607362	.	23800001	24120000	#FF4848	1	0.875
chr1	24120001	24320000	A.1.1.2.1.1.1.1.2.2	0.960736196319018	.	24120001	24320000	#FF0000	1	1
chr1	24320001	24480000	A.1.2.1.1.2.1.2.1.2.2.1.1	0.880981595092025	.	24320001	24480000	#FF4848	1	0.875
chr1	24480001	24760000	A.1.2.2.2.1.2.2.2.1	0.809815950920245	.	24480001	24760000	#FF4848	1	0.875
chr1	24760001	24960000	A.1.1.2.2.1.1.1.2	0.933742331288344	.	24760001	24960000	#FF0000	1	1
chr1	24960001	25160000	A.1.1.1.1.1.1.2.1.2	0.997546012269939	.	24960001	25160000	#FF0000	1	1
chr1	25160001	25560000	A.2.1.2.1.1.1.2.2	0.74601226993865	.	25160001	25560000	#FF9191	1	0.75
chr1	25560001	25680000	A.1.1.1.1.2.1.1.1	0.992638036809816	.	25560001	25680000	#FF0000	1	1
chr1	25680001	26160000	A.1.2.2.2.1.2.2.1.2	0.811042944785276	.	25680001	26160000	#FF4848	1	0.875
chr1	26160001	26400000	A.1.2.1.1.2.2.1.1.2	0.87239263803681	.	26160001	26400000	#FF4848	1	0.875
chr1	26400001	26520000	A.1.1.1.1.1.1.1	1	.	26400001	26520000	#FF0000	1	1
chr1	26520001	26800000	A.1.2.1.2.1.2.1.1.2	0.863803680981595	.	26520001	26800000	#FF4848	1	0.875
chr1	26800001	27240000	A.1.2.1.2.1.2.1.1.1	0.865030674846626	.	26800001	27240000	#FF4848	1	0.875
chr1	27240001	27600000	A.1.2.1.1.1.1.1.2.2.2.1	0.905521472392638	.	27240001	27600000	#FF4848	1	0.875
chr1	27600001	27760000	A.1.1.1.1.2.1.2.1	0.990184049079755	.	27600001	27760000	#FF0000	1	1
chr1	27760001	28160000	A.1.1.2.1.2.1.1.2.2	0.942331288343558	.	27760001	28160000	#FF0000	1	1
chr1	28160001	28360000	A.1.1.1.2.2.2.2.1	0.966871165644172	.	28160001	28360000	#FF0000	1	1
chr1	28360001	28560000	A.1.1.1.1.2.2.1.1	0.987730061349693	.	28360001	28560000	#FF0000	1	1
chr1	28560001	28800000	A.1.1.1.1.2.2.2	0.984049079754601	.	28560001	28800000	#FF0000	1	1
chr1	28800001	28920000	A.1.1.1.2.1.1.1.1	0.982822085889571	.	28800001	28920000	#FF0000	1	1
chr1	28920001	29000000	A.1.1.1.1.1.1.2.1.1	0.998773006134969	.	28920001	29000000	#FF0000	1	1
chr1	29000001	29200000	A.1.1.1.1.2.2.1.2.2	0.985276073619632	.	29000001	29200000	#FF0000	1	1
chr1	29200001	29320000	A.1.1.1.2.2.2.1	0.968098159509202	.	29200001	29320000	#FF0000	1	1
chr1	29320001	29560000	A.1.1.2.2.1.2.1.1	0.92760736196319	.	29320001	29560000	#FF0000	1	1
chr1	29560001	29600000	A.2.1.2.1.1.1.1.2	0.748466257668712	.	29560001	29600000	#FF9191	1	0.75
chr1	29640001	29800000	A.2.1.2.1.1.1.1.2	0.748466257668712	.	29640001	29800000	#FF9191	1	0.75
chr1	29800001	29880000	A.2.1.2.1.2.2.2.2.2.1	0.731288343558282	.	29800001	29880000	#FF9191	1	0.75
chr1	30000001	30120000	A.2.1.2.1.2.2.2.2.2.1	0.731288343558282	.	30000001	30120000	#FF9191	1	0.75
chr1	30120001	30360000	A.2.2.1.1.1.2.1.2	0.710429447852761	.	30120001	30360000	#FFDADA	1	0.625
chr1	30360001	30840000	B.1.1.1.2.1.2.1	0.54601226993865	.	30360001	30840000	#DADAFF	1	0.5
chr1	30840001	30960000	A.1.2.2.1.1.1.1	0.846625766871166	.	30840001	30960000	#FF4848	1	0.875
chr1	30960001	31160000	A.2.1.2.1.1.2	0.74478527607362	.	30960001	31160000	#FF9191	1	0.75
chr1	31160001	31560000	A.1.2.2.2.1.1.2.2	0.81840490797546	.	31160001	31560000	#FF4848	1	0.875
chr1	31560001	31640000	A.1.1.1.2.2.1.1.2.2	0.970552147239264	.	31560001	31640000	#FF0000	1	1
chr1	31640001	32040000	A.1.2.2.2.1.2.1.1.1	0.817177914110429	.	31640001	32040000	#FF4848	1	0.875
chr1	32040001	32280000	A.1.2.1.1.1.2.1.1.2.1	0.898159509202454	.	32040001	32280000	#FF4848	1	0.875
chr1	32280001	32440000	A.1.1.1.1.2.1.2.2	0.988957055214724	.	32280001	32440000	#FF0000	1	1
chr1	32440001	32600000	A.1.1.1.1.2.1.1.2	0.991411042944785	.	32440001	32600000	#FF0000	1	1
chr1	32600001	32920000	A.1.2.1.1.1.1.1.2.2.2.2	0.904294478527607	.	32600001	32920000	#FF4848	1	0.875
chr1	32920001	33280000	A.1.2.1.1.2.2.2.1	0.869938650306748	.	32920001	33280000	#FF4848	1	0.875
chr1	33280001	33400000	A.1.1.1.1.1.2.2	0.993865030674847	.	33280001	33400000	#FF0000	1	1
chr1	33400001	33560000	A.1.1.2.1.1.1.1.1	0.96319018404908	.	33400001	33560000	#FF0000	1	1
chr1	33560001	33720000	A.1.1.2.1.1.2.2.2.1	0.947239263803681	.	33560001	33720000	#FF0000	1	1
chr1	33720001	33920000	A.1.1.2.1.1.2.1.2.2.2	0.953374233128834	.	33720001	33920000	#FF0000	1	1
chr1	33920001	34080000	A.2.1.2.1.2.1.2.2	0.741104294478528	.	33920001	34080000	#FF9191	1	0.75
chr1	34080001	34440000	B.1.1.1.2.1.1.2.2	0.547239263803681	.	34080001	34440000	#DADAFF	1	0.5
chr1	34440001	34600000	A.2.2.1.1.2.2.1	0.701840490797546	.	34440001	34600000	#FFDADA	1	0.625
chr1	34600001	35120000	B.1.1.2.2.1.2.2.1.2.2	0.480981595092025	.	34600001	35120000	#DADAFF	1	0.5
chr1	35120001	35240000	A.2.1.2.1.2.2.1.2.2	0.737423312883436	.	35120001	35240000	#FF9191	1	0.75
chr1	35240001	35600000	A.1.2.2.2.1.2.1.2	0.813496932515337	.	35240001	35600000	#FF4848	1	0.875
chr1	35600001	36040000	A.1.2.1.1.1.2.1.2.1.2.1.2	0.893251533742331	.	35600001	36040000	#FF4848	1	0.875
chr1	36040001	36240000	A.1.1.2.2.2.2	0.914110429447853	.	36040001	36240000	#FF0000	1	1
chr1	36240001	36560000	A.1.2.1.1.1.2.1.1.1.1	0.900613496932515	.	36240001	36560000	#FF4848	1	0.875
chr1	36560001	36960000	A.1.2.1.1.1.2.1.1.1.2	0.899386503067485	.	36560001	36960000	#FF4848	1	0.875
chr1	36960001	37200000	A.2.1.2.2.2.1.1.1	0.721472392638037	.	36960001	37200000	#FF9191	1	0.75
chr1	37200001	37400000	A.2.1.2.2.2.1.2.1	0.717791411042945	.	37200001	37400000	#FF9191	1	0.75
chr1	37400001	37920000	B.1.1.1.2.1.1.1	0.550920245398773	.	37400001	37920000	#DADAFF	1	0.5
chr1	37920001	38480000	A.2.1.1.2.2.1.2.1	0.761963190184049	.	37920001	38480000	#FF9191	1	0.75
chr1	38480001	38680000	A.2.1.2.1.2.2.2.1.2.2	0.733742331288344	.	38480001	38680000	#FF9191	1	0.75
chr1	38680001	39320000	A.2.2.1.1.2.1.2	0.703067484662577	.	38680001	39320000	#FFDADA	1	0.625
chr1	39320001	39480000	A.1.1.1.2.1.2.2	0.975460122699387	.	39320001	39480000	#FF0000	1	1
chr1	39480001	39800000	A.1.2.1.1.1.2.1.2.1.2.2	0.892024539877301	.	39480001	39800000	#FF4848	1	0.875
chr1	39800001	40040000	A.1.1.1.1.1.2.1	0.995092024539877	.	39800001	40040000	#FF0000	1	1
chr1	40040001	40240000	A.1.2.1.1.2.1.2.1.2.1.2	0.882208588957055	.	40040001	40240000	#FF4848	1	0.875
chr1	40240001	40520000	A.1.1.1.2.2.2.2.2.2	0.96441717791411	.	40240001	40520000	#FF0000	1	1
chr1	40520001	40760000	A.1.1.2.1.1.1.2.2	0.958282208588957	.	40520001	40760000	#FF0000	1	1
chr1	40760001	41000000	A.1.1.2.1.2.2.2	0.937423312883436	.	40760001	41000000	#FF0000	1	1
chr1	41000001	41440000	A.1.2.2.2.2.2.1.1	0.8	.	41000001	41440000	#FF4848	1	0.875
chr1	41440001	41600000	A.1.2.2.1.1.2.1.2.2.1.2	0.839263803680982	.	41440001	41600000	#FF4848	1	0.875
chr1	41600001	41920000	A.2.1.2.1.2.2.2.1.1	0.736196319018405	.	41600001	41920000	#FF9191	1	0.75
chr1	41920001	42080000	A.2.1.2.1.1.1.2.1	0.747239263803681	.	41920001	42080000	#FF9191	1	0.75
chr1	42080001	42280000	A.1.2.2.2.1.1.1.2.1.1	0.824539877300614	.	42080001	42280000	#FF4848	1	0.875
chr1	42280001	42600000	A.2.1.2.2.1.2.1	0.723926380368098	.	42280001	42600000	#FF9191	1	0.75
chr1	42600001	42800000	A.1.2.2.1.2.1.1.2	0.830674846625767	.	42600001	42800000	#FF4848	1	0.875
chr1	42800001	42920000	A.1.2.2.1.1.2.1.2.2.1.1	0.840490797546012	.	42800001	42920000	#FF4848	1	0.875
chr1	42920001	43040000	A.1.2.1.1.2.1.1	0.887116564417178	.	42920001	43040000	#FF4848	1	0.875
chr1	43040001	43200000	A.1.2.1.1.2.1.2.1.2.1.1	0.883435582822086	.	43040001	43200000	#FF4848	1	0.875
chr1	43200001	43600000	A.1.2.1.1.1.2.2	0.888343558282209	.	43200001	43600000	#FF4848	1	0.875
chr1	43600001	43920000	A.1.2.1.1.2.2.2.2	0.868711656441718	.	43600001	43920000	#FF4848	1	0.875
chr1	43920001	44080000	A.1.2.2.1.1.2.1.2.2.2	0.838036809815951	.	43920001	44080000	#FF4848	1	0.875
chr1	44080001	44240000	A.1.1.2.2.1.1.2.1.2	0.930061349693251	.	44080001	44240000	#FF0000	1	1
chr1	44240001	44360000	A.1.1.1.2.2.1.2	0.969325153374233	.	44240001	44360000	#FF0000	1	1
chr1	44360001	44560000	A.1.2.1.1.1.1.2.1	0.903067484662577	.	44360001	44560000	#FF4848	1	0.875
chr1	44560001	44680000	A.1.2.2.1.1.2.1.2.1.2	0.841717791411043	.	44560001	44680000	#FF4848	1	0.875
chr1	44680001	44880000	A.1.2.2.2.1.1.1.1	0.825766871165644	.	44680001	44880000	#FF4848	1	0.875
chr1	44880001	45160000	A.1.2.2.2.1.1.1.2.2.1	0.822085889570552	.	44880001	45160000	#FF4848	1	0.875
chr1	45160001	45320000	A.1.1.2.1.2.1.1.2.1	0.943558282208589	.	45160001	45320000	#FF0000	1	1
chr1	45320001	45520000	A.1.2.2.1.1.2.2.2.1.1	0.83558282208589	.	45320001	45520000	#FF4848	1	0.875
chr1	45520001	45680000	A.1.1.2.2.1.1.1.1.2	0.934969325153374	.	45520001	45680000	#FF0000	1	1
chr1	45680001	45880000	A.1.2.1.1.1.1.2.2	0.901840490797546	.	45680001	45880000	#FF4848	1	0.875
chr1	45880001	46120000	A.1.1.2.1.2.2.1	0.938650306748466	.	45880001	46120000	#FF0000	1	1
chr1	46120001	46320000	A.1.1.2.1.1.2.1.2.2.1	0.954601226993865	.	46120001	46320000	#FF0000	1	1
chr1	46320001	46480000	A.1.2.2.1.1.2.1.2.1.1	0.842944785276074	.	46320001	46480000	#FF4848	1	0.875
chr1	46480001	46840000	A.1.2.1.2.1.1.1	0.867484662576687	.	46480001	46840000	#FF4848	1	0.875
chr1	46840001	47280000	A.2.1.1.2.2.1.2.2.2	0.759509202453988	.	46840001	47280000	#FF9191	1	0.75
chr1	47280001	47640000	B.1.1.1.2.2.1	0.543558282208589	.	47280001	47640000	#DADAFF	1	0.5
chr1	47640001	47840000	A.1.2.2.2.1.2.1.1.2.2	0.814723926380368	.	47640001	47840000	#FF4848	1	0.875
chr1	47840001	48240000	A.2.2.1.1.2.1.1.1	0.706748466257669	.	47840001	48240000	#FFDADA	1	0.625
chr1	48240001	48840000	B.1.1.2.2.1.2.2.2.1.2.2	0.477300613496933	.	48240001	48840000	#DADAFF	1	0.5
chr1	48840001	49480000	B.1.2.2.1.2.1.2.1.2.2.2	0.34601226993865	.	48840001	49480000	#9191FF	1	0.375
chr1	49480001	49600000	B.1.1.2.2.1.1.2.2.1.2	0.492024539877301	.	49480001	49600000	#DADAFF	1	0.5
chr1	49600001	49680000	B.1.2.2.1.1.2.1.2.1	0.361963190184049	.	49600001	49680000	#9191FF	1	0.375
chr1	49680001	49800000	B.1.1.2.2.1.1.2.2.1.1	0.493251533742331	.	49680001	49800000	#DADAFF	1	0.5
chr1	49800001	50120000	B.1.2.2.2.2.2.2.1.1	0.301840490797546	.	49800001	50120000	#9191FF	1	0.375
chr1	50120001	50360000	B.1.1.2.2.1.1.2.2.2	0.49079754601227	.	50120001	50360000	#DADAFF	1	0.5
chr1	50360001	50840000	B.1.2.2.1.2.1.2.1.2.2.1	0.347239263803681	.	50360001	50840000	#9191FF	1	0.375
chr1	50840001	50920000	B.1.1.1.2.2.2.1	0.542331288343558	.	50840001	50920000	#DADAFF	1	0.5
chr1	50920001	51080000	A.2.1.2.2.2.2	0.714110429447853	.	50920001	51080000	#FF9191	1	0.75
chr1	51080001	51200000	A.2.2.1.1.1.1	0.712883435582822	.	51080001	51200000	#FFDADA	1	0.625
chr1	51200001	51400000	A.2.1.2.1.2.1.1	0.743558282208589	.	51200001	51400000	#FF9191	1	0.75
chr1	51400001	51880000	A.2.1.1.2.2.2.2.2.1	0.753374233128834	.	51400001	51880000	#FF9191	1	0.75
chr1	51880001	52240000	A.1.2.2.2.1.1.2.1	0.819631901840491	.	51880001	52240000	#FF4848	1	0.875
chr1	52240001	52600000	A.1.2.2.2.1.1.1.2.2.2	0.820858895705522	.	52240001	52600000	#FF4848	1	0.875
chr1	52600001	52760000	A.1.2.2.1.1.2.2.2.1.2	0.834355828220859	.	52600001	52760000	#FF4848	1	0.875
chr1	52760001	53240000	A.2.1.1.2.1.2.1	0.766871165644172	.	52760001	53240000	#FF9191	1	0.75
chr1	53240001	53400000	A.1.2.2.1.1.2.2.1	0.83680981595092	.	53240001	53400000	#FF4848	1	0.875
chr1	53400001	53720000	A.2.1.1.2.2.1.2.2.1	0.760736196319018	.	53400001	53720000	#FF9191	1	0.75
chr1	53720001	54280000	A.2.2.1.1.2.1.1.2.1	0.705521472392638	.	53720001	54280000	#FFDADA	1	0.625
chr1	54280001	54480000	A.1.2.2.2.1.2.2.1.1	0.812269938650307	.	54280001	54480000	#FF4848	1	0.875
chr1	54480001	55000000	A.2.1.1.2.2.2.2.1	0.754601226993865	.	54480001	55000000	#FF9191	1	0.75
chr1	55000001	55520000	A.2.1.1.2.2.1.1	0.76319018404908	.	55000001	55520000	#FF9191	1	0.75
chr1	55520001	55760000	A.2.1.1.2.1.1.2.1	0.769325153374233	.	55520001	55760000	#FF9191	1	0.75
chr1	55760001	56160000	B.1.1.2.2.1.1.1.1.1	0.503067484662577	.	55760001	56160000	#DADAFF	1	0.5
chr1	56160001	56360000	B.1.1.2.2.1.1.1.2.1.2.2	0.498159509202454	.	56160001	56360000	#DADAFF	1	0.5
chr1	56360001	56440000	B.1.1.2.2.1.1.2.1	0.494478527607362	.	56360001	56440000	#DADAFF	1	0.5
chr1	56440001	56640000	B.1.1.2.2.1.1.1.2.1.2.1	0.499386503067485	.	56440001	56640000	#DADAFF	1	0.5
chr1	56640001	56800000	B.1.1.1.2.2.2.2	0.541104294478528	.	56640001	56800000	#DADAFF	1	0.5
chr1	56800001	56880000	A.2.2.1.2.1.2.1.1.2	0.694478527607362	.	56800001	56880000	#FFDADA	1	0.625
chr1	56880001	57200000	B.1.1.1.1.2.1.1.2.2.1	0.573006134969325	.	56880001	57200000	#DADAFF	1	0.5
chr1	57200001	57840000	B.1.2.2.2.2.1.1.2.1	0.317791411042945	.	57200001	57840000	#9191FF	1	0.375
chr1	57840001	58160000	B.1.2.2.2.2.1.1.2.2	0.316564417177914	.	57840001	58160000	#9191FF	1	0.375
chr1	58160001	58280000	B.1.2.2.1.2.2.2	0.341104294478528	.	58160001	58280000	#9191FF	1	0.375
chr1	58280001	58640000	B.2.1.1.1.1.1.1.1	0.296932515337423	.	58280001	58640000	#4848FF	1	0.25
chr1	58640001	58760000	B.1.2.2.1.2.2.1.2	0.342331288343558	.	58640001	58760000	#9191FF	1	0.375
chr1	58760001	58960000	B.1.1.2.2.2.1.2.2.1.2.2	0.463803680981595	.	58760001	58960000	#DADAFF	1	0.5
chr1	58960001	59160000	A.2.2.1.2.1.2.1.2	0.693251533742331	.	58960001	59160000	#FFDADA	1	0.625
chr1	59160001	59560000	A.2.2.1.2.1.2.2.1.1.1	0.692024539877301	.	59160001	59560000	#FFDADA	1	0.625
chr1	59560001	59840000	A.2.2.1.2.1.2.1.1.1	0.695705521472393	.	59560001	59840000	#FFDADA	1	0.625
chr1	59840001	60000000	A.2.2.1.2.2.2.1.1.2	0.669938650306748	.	59840001	60000000	#FFDADA	1	0.625
chr1	60000001	60280000	A.2.2.1.2.1.2.2.2.1.2.1	0.685889570552147	.	60000001	60280000	#FFDADA	1	0.625
chr1	60280001	60880000	B.1.2.2.1.2.2.1.1	0.343558282208589	.	60280001	60880000	#9191FF	1	0.375
chr1	60880001	61280000	B.1.2.2.1.1.2.1.2.2	0.360736196319018	.	60880001	61280000	#9191FF	1	0.375
chr1	61280001	61680000	B.1.1.1.1.1.1.2.1.1.1	0.595092024539877	.	61280001	61680000	#DADAFF	1	0.5
chr1	61680001	62280000	A.2.2.1.1.2.1.1.2.2	0.704294478527607	.	61680001	62280000	#FFDADA	1	0.625
chr1	62280001	62560000	B.1.1.2.2.1.1.1.1.2	0.501840490797546	.	62280001	62560000	#DADAFF	1	0.5
chr1	62560001	63040000	B.1.1.2.2.1.2.2.2.1.2.1	0.478527607361963	.	62560001	63040000	#DADAFF	1	0.5
chr1	63040001	63840000	B.1.1.2.2.1.2.1.2.1.2	0.487116564417178	.	63040001	63840000	#DADAFF	1	0.5
chr1	63840001	63960000	A.2.2.1.2.2.1.1.1	0.682208588957055	.	63840001	63960000	#FFDADA	1	0.625
chr1	63960001	64200000	B.1.1.1.1.2.1.1.2.1	0.574233128834356	.	63960001	64200000	#DADAFF	1	0.5
chr1	64200001	64560000	B.1.1.2.2.1.1.1.2.2.1	0.496932515337423	.	64200001	64560000	#DADAFF	1	0.5
chr1	64560001	64720000	B.1.1.2.2.2.1.2.1.1	0.469938650306748	.	64560001	64720000	#DADAFF	1	0.5
chr1	64720001	64920000	B.1.1.1.1.2.1.1.2.2.2	0.571779141104295	.	64720001	64920000	#DADAFF	1	0.5
chr1	64920001	65000000	B.1.1.1.1.2.1.1.1.2.1.1	0.577914110429448	.	64920001	65000000	#DADAFF	1	0.5
chr1	65000001	65320000	A.2.2.1.2.2.2.2.2.2.1	0.660122699386503	.	65000001	65320000	#FFDADA	1	0.625
chr1	65320001	65520000	A.2.1.1.2.1.2.2.1	0.765644171779141	.	65320001	65520000	#FF9191	1	0.75
chr1	65520001	65680000	B.1.1.1.1.2.2.1.1.2.1	0.568098159509203	.	65520001	65680000	#DADAFF	1	0.5
chr1	65680001	65800000	B.1.1.2.2.2.1.2.2.2	0.462576687116564	.	65680001	65800000	#DADAFF	1	0.5
chr1	65800001	65960000	B.1.1.1.1.2.2.2.2.2.1	0.553374233128834	.	65800001	65960000	#DADAFF	1	0.5
chr1	65960001	66120000	B.1.2.2.2.1.1.1.1.2	0.337423312883436	.	65960001	66120000	#9191FF	1	0.375
chr1	66120001	66440000	B.1.2.2.1.1.2.2.2.1.2	0.355828220858896	.	66120001	66440000	#9191FF	1	0.375
chr1	66440001	66720000	B.1.1.2.2.2.1.2.2.1.2.1.1	0.466257668711656	.	66440001	66720000	#DADAFF	1	0.5
chr1	66720001	66960000	A.2.2.1.2.2.2.2.2.1	0.661349693251534	.	66720001	66960000	#FFDADA	1	0.625
chr1	66960001	67240000	B.1.1.2.2.2.2.2.2.2	0.45398773006135	.	66960001	67240000	#DADAFF	1	0.5
chr1	67240001	67360000	B.1.1.1.1.2.1.1.1.1	0.579141104294479	.	67240001	67360000	#DADAFF	1	0.5
chr1	67360001	67640000	B.1.1.2.2.2.1.1.1.2	0.47239263803681	.	67360001	67640000	#DADAFF	1	0.5
chr1	67640001	67800000	B.1.2.2.1.1.2.2.2.1.1	0.357055214723926	.	67640001	67800000	#9191FF	1	0.375
chr1	67800001	67960000	B.1.1.2.2.2.2.2.1.1	0.457668711656442	.	67800001	67960000	#DADAFF	1	0.5
chr1	67960001	68280000	B.1.1.1.1.2.2.1.1.2.2	0.566871165644172	.	67960001	68280000	#DADAFF	1	0.5
chr1	68280001	68560000	B.1.2.2.2.2.1.2.1.1	0.315337423312883	.	68280001	68560000	#9191FF	1	0.375
chr1	68560001	68960000	B.1.2.2.1.1.1.1.1.1	0.373006134969325	.	68560001	68960000	#9191FF	1	0.375
chr1	68960001	69160000	B.2.1.1.1.2.2.2.1.1.1	0.261349693251534	.	68960001	69160000	#4848FF	1	0.25
chr1	69160001	69640000	B.2.1.1.1.1.2.2.2.2.2	0.27361963190184	.	69160001	69640000	#4848FF	1	0.25
chr1	69640001	70000000	B.2.1.1.2.2.1.1.2.1	0.230674846625767	.	69640001	70000000	#4848FF	1	0.25
chr1	70000001	70280000	B.1.2.2.2.1.1.1.1.1.1	0.339877300613497	.	70000001	70280000	#9191FF	1	0.375
chr1	70280001	70840000	B.1.2.2.2.2.1.2.2.2	0.30920245398773	.	70280001	70840000	#9191FF	1	0.375
chr1	70840001	71560000	B.1.2.2.2.2.1.2.2.1.2	0.310429447852761	.	70840001	71560000	#9191FF	1	0.375
chr1	71560001	71880000	B.2.2.1.2.1.1	0.0834355828220859	.	71560001	71880000	#0000FF	1	0.125
chr1	71880001	72280000	B.2.1.1.2.1.2.1.1.2.1	0.240490797546012	.	71880001	72280000	#4848FF	1	0.25
chr1	72280001	72560000	B.2.1.1.2.1.2.1.1.2.2	0.239263803680982	.	72280001	72560000	#4848FF	1	0.25
chr1	72560001	72840000	B.2.1.1.1.2.2.2.2.2.2.2	0.249079754601227	.	72560001	72840000	#4848FF	1	0.25
chr1	72840001	73080000	B.1.2.2.2.1.1.1.1.1.2	0.338650306748466	.	72840001	73080000	#9191FF	1	0.375
chr1	73080001	73240000	B.2.1.1.2.1.2.1.2	0.238036809815951	.	73080001	73240000	#4848FF	1	0.25
chr1	73240001	73360000	B.1.2.2.2.1.2.2.2.2	0.320245398773006	.	73240001	73360000	#9191FF	1	0.375
chr1	73360001	73720000	B.2.1.1.2.2.2.1.2.2.1.2	0.219631901840491	.	73360001	73720000	#4848FF	1	0.25
chr1	73720001	73920000	B.2.1.1.2.2.2.1.2.1	0.222085889570552	.	73720001	73920000	#4848FF	1	0.25
chr1	73920001	74040000	B.2.1.1.1.2.2.1.1	0.266257668711656	.	73920001	74040000	#4848FF	1	0.25
chr1	74040001	74200000	B.2.1.1.2.1.2.1.1.1.1	0.242944785276074	.	74040001	74200000	#4848FF	1	0.25
chr1	74200001	74320000	B.2.1.1.1.2.2.1.2.1.2	0.263803680981595	.	74200001	74320000	#4848FF	1	0.25
chr1	74320001	74640000	B.2.1.1.2.2.1.1.1.2	0.231901840490798	.	74320001	74640000	#4848FF	1	0.25
chr1	74640001	75200000	B.2.1.1.1.1.2.2.1.1.2	0.278527607361963	.	74640001	75200000	#4848FF	1	0.25
chr1	75200001	75560000	B.2.1.1.1.1.2.2.2.2.1	0.274846625766871	.	75200001	75560000	#4848FF	1	0.25
chr1	75560001	75720000	B.2.1.1.2.1.2.2.1.2	0.23558282208589	.	75560001	75720000	#4848FF	1	0.25
chr1	75720001	75960000	B.2.1.1.1.2.2.1.2.1.1	0.265030674846626	.	75720001	75960000	#4848FF	1	0.25
chr1	75960001	76160000	B.2.1.1.1.2.2.2.1.1.2.2	0.258895705521472	.	75960001	76160000	#4848FF	1	0.25
chr1	76160001	76600000	B.1.2.2.1.1.2.2.2.2.1	0.354601226993865	.	76160001	76600000	#9191FF	1	0.375
chr1	76600001	77000000	B.1.2.2.2.2.1.2.1.2.2	0.312883435582822	.	76600001	77000000	#9191FF	1	0.375
chr1	77000001	77320000	B.2.1.1.1.1.1.1.2.1.2.1	0.292024539877301	.	77000001	77320000	#4848FF	1	0.25
chr1	77320001	77640000	B.2.1.1.1.1.1.2.2.1.2	0.284662576687117	.	77320001	77640000	#4848FF	1	0.25
chr1	77640001	78280000	B.1.1.1.1.2.2.2.1.2.2	0.555828220858896	.	77640001	78280000	#DADAFF	1	0.5
chr1	78280001	78480000	A.2.2.1.2.2.1.1.2.2	0.679754601226994	.	78280001	78480000	#FFDADA	1	0.625
chr1	78480001	78920000	B.1.2.2.2.2.2.1.2.2	0.303067484662577	.	78480001	78920000	#9191FF	1	0.375
chr1	78920001	79000000	B.2.1.1.2.1.1.1	0.247852760736196	.	78920001	79000000	#4848FF	1	0.25
chr1	79000001	79200000	B.1.2.2.1.1.1.1.2.2	0.368098159509202	.	79000001	79200000	#9191FF	1	0.375
chr1	79200001	79680000	B.2.1.1.1.1.2.1.1	0.282208588957055	.	79200001	79680000	#4848FF	1	0.25
chr1	79680001	79840000	B.2.1.1.1.2.2.2.2.1	0.25398773006135	.	79680001	79840000	#4848FF	1	0.25
chr1	79840001	80160000	B.2.1.1.1.1.2.2.1.2	0.277300613496933	.	79840001	80160000	#4848FF	1	0.25
chr1	80160001	80440000	B.2.1.1.1.2.2.2.2.2.1.2	0.251533742331288	.	80160001	80440000	#4848FF	1	0.25
chr1	80440001	81000000	B.2.1.1.1.1.1.1.2.2	0.289570552147239	.	80440001	81000000	#4848FF	1	0.25
chr1	81000001	81240000	B.1.2.2.2.1.2.1.2.1	0.32638036809816	.	81000001	81240000	#9191FF	1	0.375
chr1	81240001	81440000	B.2.1.1.2.2.2.1.1	0.223312883435583	.	81240001	81440000	#4848FF	1	0.25
chr1	81440001	81760000	B.2.1.1.1.1.1.1.2.1.1.1	0.295705521472393	.	81440001	81760000	#4848FF	1	0.25
chr1	81760001	81880000	B.1.2.2.2.1.2.2.1.2	0.322699386503068	.	81760001	81880000	#9191FF	1	0.375
chr1	81880001	82280000	B.2.1.1.1.1.1.2.1.1	0.288343558282209	.	81880001	82280000	#4848FF	1	0.25
chr1	82280001	82440000	B.2.1.1.1.2.2.2.1.2.1	0.257668711656442	.	82280001	82440000	#4848FF	1	0.25
chr1	82440001	82640000	B.2.1.1.1.2.2.2.1.1.2.1	0.260122699386503	.	82440001	82640000	#4848FF	1	0.25
chr1	82640001	83000000	B.2.1.1.1.1.1.2.2.1.1	0.285889570552147	.	82640001	83000000	#4848FF	1	0.25
chr1	83000001	83760000	B.1.2.2.2.2.1.1.1	0.319018404907975	.	83000001	83760000	#9191FF	1	0.375
chr1	83760001	84320000	B.2.1.1.2.2.1.1.2.2	0.229447852760736	.	83760001	84320000	#4848FF	1	0.25
chr1	84320001	84600000	B.1.2.2.2.1.1.2.2	0.328834355828221	.	84320001	84600000	#9191FF	1	0.375
chr1	84600001	84920000	B.1.1.2.2.2.1.2.2.1.2.1.2	0.465030674846626	.	84600001	84920000	#DADAFF	1	0.5
chr1	84920001	85040000	B.1.1.1.1.2.2.1.2.1.2	0.56441717791411	.	84920001	85040000	#DADAFF	1	0.5
chr1	85040001	85240000	B.1.1.2.2.2.2.2.1.2	0.456441717791411	.	85040001	85240000	#DADAFF	1	0.5
chr1	85240001	85560000	B.1.2.2.1.1.1.1.1.2.1	0.371779141104294	.	85240001	85560000	#9191FF	1	0.375
chr1	85560001	85800000	B.1.1.1.1.2.2.2.2.1	0.554601226993865	.	85560001	85800000	#DADAFF	1	0.5
chr1	85800001	85920000	B.1.2.2.1.1.1.2.2	0.36441717791411	.	85800001	85920000	#9191FF	1	0.375
chr1	85920001	86240000	B.1.2.2.1.1.2.2.1.1	0.359509202453988	.	85920001	86240000	#9191FF	1	0.375
chr1	86240001	86520000	B.2.1.1.1.2.1.1.1	0.27239263803681	.	86240001	86520000	#4848FF	1	0.25
chr1	86520001	86800000	B.1.2.2.2.2.2.1.2.1	0.304294478527607	.	86520001	86800000	#9191FF	1	0.375
chr1	86800001	87160000	B.1.1.2.2.2.2.2.2.1	0.45521472392638	.	86800001	87160000	#DADAFF	1	0.5
chr1	87160001	87560000	B.1.1.1.1.1.1.1.2.2.1.1	0.6	.	87160001	87560000	#DADAFF	1	0.5
chr1	87560001	87840000	B.1.1.2.2.2.2.1.2.1	0.460122699386503	.	87560001	87840000	#DADAFF	1	0.5
chr1	87840001	88240000	B.1.2.2.1.1.2.2.1.2	0.358282208588957	.	87840001	88240000	#9191FF	1	0.375
chr1	88240001	88400000	B.1.2.2.2.1.1.2.1.2	0.330061349693252	.	88240001	88400000	#9191FF	1	0.375
chr1	88400001	88800000	B.1.2.2.2.2.2.2.1.2.1	0.300613496932515	.	88400001	88800000	#9191FF	1	0.375
chr1	88800001	89120000	B.1.2.2.2.1.2.1.2.2	0.325153374233129	.	88800001	89120000	#9191FF	1	0.375
chr1	89120001	89400000	A.2.2.1.2.1.1.2.2	0.696932515337423	.	89120001	89400000	#FFDADA	1	0.625
chr1	89400001	89920000	A.2.2.1.2.2.2.1.2.2	0.665030674846626	.	89400001	89920000	#FFDADA	1	0.625
chr1	89920001	90080000	B.1.1.1.1.2.2.1.2.1.1	0.565644171779141	.	89920001	90080000	#DADAFF	1	0.5
chr1	90080001	90280000	A.2.2.1.2.2.1.2.1.1.2.2	0.676073619631902	.	90080001	90280000	#FFDADA	1	0.625
chr1	90280001	90520000	A.2.2.1.2.2.1.2.2.1	0.67361963190184	.	90280001	90520000	#FFDADA	1	0.625
chr1	90520001	90840000	B.2.1.1.1.1.1.2.1.2	0.287116564417178	.	90520001	90840000	#4848FF	1	0.25
chr1	90840001	91360000	B.1.2.2.2.2.1.2.2.1.1	0.311656441717791	.	90840001	91360000	#9191FF	1	0.375
chr1	91360001	91800000	B.1.2.2.1.1.2.1.1	0.36319018404908	.	91360001	91800000	#9191FF	1	0.375
chr1	91800001	92120000	B.1.1.2.2.2.1.2.1.2	0.468711656441718	.	91800001	92120000	#DADAFF	1	0.5
chr1	92120001	92440000	B.1.1.1.1.2.2.2.1.2.1.1	0.559509202453988	.	92120001	92440000	#DADAFF	1	0.5
chr1	92440001	92760000	B.1.1.2.2.2.1.1.1.1.2	0.47361963190184	.	92440001	92760000	#DADAFF	1	0.5
chr1	92760001	92920000	B.1.1.1.1.2.2.2.2.2.2	0.552147239263804	.	92760001	92920000	#DADAFF	1	0.5
chr1	92920001	93280000	A.2.2.1.2.2.1.2.2.2	0.67239263803681	.	92920001	93280000	#FFDADA	1	0.625
chr1	93280001	93440000	A.2.2.1.2.2.1.2.1.2	0.674846625766871	.	93280001	93440000	#FFDADA	1	0.625
chr1	93440001	93680000	A.2.2.1.2.2.1.2.1.1.1	0.678527607361963	.	93440001	93680000	#FFDADA	1	0.625
chr1	93680001	93760000	A.2.2.1.2.2.2.1.1.1	0.671165644171779	.	93680001	93760000	#FFDADA	1	0.625
chr1	93760001	94040000	A.2.2.1.2.2.2.2.1.2	0.662576687116564	.	93760001	94040000	#FFDADA	1	0.625
chr1	94040001	94360000	A.2.2.1.2.2.2.1.2.1.2.2	0.666257668711656	.	94040001	94360000	#FFDADA	1	0.625
chr1	94360001	94680000	B.1.1.1.1.2.2.2.1.2.1.2.2	0.557055214723926	.	94360001	94680000	#DADAFF	1	0.5
chr1	94680001	94880000	B.1.1.1.1.2.2.1.2.2	0.56319018404908	.	94680001	94880000	#DADAFF	1	0.5
chr1	94880001	95320000	B.1.1.2.2.2.1.2.2.1.1	0.467484662576687	.	94880001	95320000	#DADAFF	1	0.5
chr1	95320001	95560000	B.1.1.1.1.2.1.2	0.570552147239264	.	95320001	95560000	#DADAFF	1	0.5
chr1	95560001	95760000	B.1.2.2.2.2.2.1.1.2	0.305521472392638	.	95560001	95760000	#9191FF	1	0.375
chr1	95760001	96000000	B.2.2.1.2.1.2.2	0.0809815950920245	.	95760001	96000000	#0000FF	1	0.125
chr1	96000001	96320000	B.2.1.1.2.2.2.2.2.1.2	0.212269938650307	.	96000001	96320000	#4848FF	1	0.25
chr1	96320001	96800000	B.2.1.1.1.1.1.1.2.1.1.2.2	0.293251533742331	.	96320001	96800000	#4848FF	1	0.25
chr1	96800001	97240000	B.2.1.1.2.2.1.1.1.1	0.233128834355828	.	96800001	97240000	#4848FF	1	0.25
chr1	97240001	97600000	B.1.2.2.2.1.1.2.1.1	0.331288343558282	.	97240001	97600000	#9191FF	1	0.375
chr1	97600001	97680000	B.1.2.2.1.1.1.2.1.1	0.366871165644172	.	97600001	97680000	#9191FF	1	0.375
chr1	97680001	97840000	B.1.2.2.2.1.2.2.2.1	0.321472392638037	.	97680001	97840000	#9191FF	1	0.375
chr1	97840001	98040000	B.1.1.2.2.2.2.1.2.2	0.458895705521472	.	97840001	98040000	#DADAFF	1	0.5
chr1	98040001	98440000	B.1.2.1.1.2.1.1.1.1.1	0.430674846625767	.	98040001	98440000	#9191FF	1	0.375
chr1	98440001	98560000	B.1.2.2.2.1.1.1.2.1.2	0.333742331288344	.	98440001	98560000	#9191FF	1	0.375
chr1	98560001	98800000	B.2.1.1.1.2.1.1.2	0.271165644171779	.	98560001	98800000	#4848FF	1	0.25
chr1	98800001	98960000	B.2.1.1.1.2.2.2.2.2.2.1	0.250306748466258	.	98800001	98960000	#4848FF	1	0.25
chr1	98960001	99160000	B.2.1.1.1.2.2.2.2.2.1.1	0.252760736196319	.	98960001	99160000	#4848FF	1	0.25
chr1	99160001	99240000	B.1.2.2.2.1.2.2.1.1	0.323926380368098	.	99160001	99240000	#9191FF	1	0.375
chr1	99240001	99760000	B.2.1.1.1.1.2.2.1.1.1	0.279754601226994	.	99240001	99760000	#4848FF	1	0.25
chr1	99760001	100240000	B.1.2.2.2.2.2.2.1.2.2	0.299386503067485	.	99760001	100240000	#9191FF	1	0.375
chr1	100240001	100440000	B.1.1.1.1.2.2.2.1.2.1.2.1	0.558282208588957	.	100240001	100440000	#DADAFF	1	0.5
chr1	100440001	100640000	A.2.2.1.2.2.2.1.2.1.2.1	0.667484662576687	.	100440001	100640000	#FFDADA	1	0.625
chr1	100640001	100920000	B.1.1.1.1.2.2.2.1.1.2	0.560736196319018	.	100640001	100920000	#DADAFF	1	0.5
chr1	100920001	101160000	B.1.1.2.2.2.2.1.1	0.461349693251534	.	100920001	101160000	#DADAFF	1	0.5
chr1	101160001	101320000	B.1.2.2.1.1.1.2.1.2	0.365644171779141	.	101160001	101320000	#9191FF	1	0.375
chr1	101320001	101520000	A.2.2.1.2.2.1.2.1.1.2.1	0.677300613496932	.	101320001	101520000	#FFDADA	1	0.625
chr1	101520001	102000000	B.1.1.2.2.2.1.1.1.1.1	0.474846625766871	.	101520001	102000000	#DADAFF	1	0.5
chr1	102000001	102520000	B.2.1.1.1.1.1.1.2.1.1.2.1	0.294478527607362	.	102000001	102520000	#4848FF	1	0.25
chr1	102520001	102720000	B.2.1.1.2.2.2.2.1.1	0.217177914110429	.	102520001	102720000	#4848FF	1	0.25
chr1	102720001	102960000	B.2.1.1.2.1.2.1.1.1.2	0.241717791411043	.	102720001	102960000	#4848FF	1	0.25
chr1	102960001	103080000	B.2.1.1.1.2.2.2.1.2.2.1	0.256441717791411	.	102960001	103080000	#4848FF	1	0.25
chr1	103080001	103440000	B.2.1.1.1.2.2.2.1.2.2.2	0.25521472392638	.	103080001	103440000	#4848FF	1	0.25
chr1	103440001	103800000	B.2.1.1.1.1.1.1.2.1.2.2	0.29079754601227	.	103440001	103800000	#4848FF	1	0.25
chr1	103880001	103920000	B.2.1.1.1.1.1.1.2.1.2.2	0.29079754601227	.	103880001	103920000	#4848FF	1	0.25
chr1	104000001	104200000	B.2.1.1.1.1.1.1.2.1.2.2	0.29079754601227	.	104000001	104200000	#4848FF	1	0.25
chr1	104280001	104760000	B.2.1.1.2.2.2.1.2.2.1.1	0.220858895705521	.	104280001	104760000	#4848FF	1	0.25
chr1	104760001	105080000	B.2.1.1.2.2.2.2.2.1.1.1	0.214723926380368	.	104760001	105080000	#4848FF	1	0.25
chr1	105080001	105400000	B.2.1.1.2.2.1.2.1.1.1	0.228220858895706	.	105080001	105400000	#4848FF	1	0.25
chr1	105400001	105520000	B.2.1.1.2.1.1.2.1.1	0.246625766871166	.	105400001	105520000	#4848FF	1	0.25
chr1	105520001	105880000	B.2.2.1.2.1.2.1	0.0822085889570552	.	105520001	105880000	#0000FF	1	0.125
chr1	105880001	106160000	B.2.1.1.2.2.2.1.2.2.2	0.21840490797546	.	105880001	106160000	#4848FF	1	0.25
chr1	106160001	106320000	B.2.1.1.2.1.1.2.1.2	0.245398773006135	.	106160001	106320000	#4848FF	1	0.25
chr1	106320001	106680000	B.2.1.1.2.2.2.2.2.1.1.2	0.213496932515337	.	106320001	106680000	#4848FF	1	0.25
chr1	106680001	106800000	B.2.1.1.2.1.1.2.2	0.244171779141104	.	106680001	106800000	#4848FF	1	0.25
chr1	106800001	107000000	B.2.1.1.2.1.2.2.2	0.234355828220859	.	106800001	107000000	#4848FF	1	0.25
chr1	107000001	107200000	B.2.1.1.2.2.2.2.1.2	0.215950920245399	.	107000001	107200000	#4848FF	1	0.25
chr1	107200001	107360000	B.2.1.1.2.2.2.2.2.2	0.211042944785276	.	107200001	107360000	#4848FF	1	0.25
chr1	107360001	107560000	B.2.1.1.2.2.1.2.1.1.2	0.226993865030675	.	107360001	107560000	#4848FF	1	0.25
chr1	107560001	107680000	B.2.1.1.1.2.1.2.1.1	0.269938650306748	.	107560001	107680000	#4848FF	1	0.25
chr1	107680001	108120000	B.1.2.2.2.2.2.1.1.1.1	0.307975460122699	.	107680001	108120000	#9191FF	1	0.375
chr1	108120001	108520000	B.1.1.1.1.2.2.1.1.1	0.569325153374233	.	108120001	108520000	#DADAFF	1	0.5
chr1	108520001	108760000	B.1.1.1.1.2.2.2.1.1.1	0.561963190184049	.	108520001	108760000	#DADAFF	1	0.5
chr1	108840001	108920000	A.2.2.1.2.1.2.2.1.2.2	0.688343558282209	.	108840001	108920000	#FFDADA	1	0.625
chr1	109000001	109320000	A.2.2.1.2.1.2.2.1.2.2	0.688343558282209	.	109000001	109320000	#FFDADA	1	0.625
chr1	109320001	109600000	A.2.1.1.2.2.2.1.2.1	0.757055214723926	.	109320001	109600000	#FF9191	1	0.75
chr1	109600001	110040000	A.1.2.2.2.2.1.2.2.2	0.801226993865031	.	109600001	110040000	#FF4848	1	0.875
chr1	110040001	110320000	A.2.1.1.2.1.1.2.2	0.768098159509202	.	110040001	110320000	#FF9191	1	0.75
chr1	110320001	110600000	A.1.2.2.2.2.1.2.2.1	0.802453987730061	.	110320001	110600000	#FF4848	1	0.875
chr1	110600001	110880000	A.2.2.1.2.1.2.2.2.1.1	0.687116564417178	.	110600001	110880000	#FFDADA	1	0.625
chr1	110880001	111000000	A.2.1.1.2.1.2.2.2	0.76441717791411	.	110880001	111000000	#FF9191	1	0.75
chr1	111000001	111120000	A.2.2.1.2.2.1.1.2.1	0.680981595092024	.	111000001	111120000	#FFDADA	1	0.625
chr1	111120001	111360000	A.2.2.1.2.1.2.2.2.2	0.683435582822086	.	111120001	111360000	#FFDADA	1	0.625
chr1	111360001	111480000	B.1.1.1.1.2.1.1.1.2.1.2	0.576687116564417	.	111360001	111480000	#DADAFF	1	0.5
chr1	111480001	111920000	A.2.2.1.2.1.2.2.1.1.2	0.69079754601227	.	111480001	111920000	#FFDADA	1	0.625
chr1	111920001	112360000	A.2.1.1.2.2.2.1.1	0.758282208588957	.	111920001	112360000	#FF9191	1	0.75
chr1	112360001	112840000	B.1.2.2.1.2.1.1.1	0.352147239263804	.	112360001	112840000	#9191FF	1	0.375
chr1	112840001	113080000	A.2.2.1.2.2.2.2.2.2.2	0.658895705521472	.	112840001	113080000	#FFDADA	1	0.625
chr1	113080001	113160000	A.2.1.1.2.2.2.1.2.2	0.755828220858896	.	113080001	113160000	#FF9191	1	0.75
chr1	113160001	113280000	A.2.2.1.2.1.1.2.1	0.698159509202454	.	113160001	113280000	#FFDADA	1	0.625
chr1	113280001	113640000	A.2.2.1.2.1.2.2.2.1.2.2	0.684662576687117	.	113280001	113640000	#FFDADA	1	0.625
chr1	113640001	113960000	B.1.1.2.2.1.1.1.2.2.2	0.495705521472393	.	113640001	113960000	#DADAFF	1	0.5
chr1	113960001	114200000	B.1.2.2.1.1.1.1.1.2.2	0.370552147239264	.	113960001	114200000	#9191FF	1	0.375
chr1	114200001	114480000	A.2.2.1.2.1.1.1	0.699386503067485	.	114200001	114480000	#FFDADA	1	0.625
chr1	114480001	114920000	B.1.1.1.1.1.1.2.1.1.2	0.593865030674847	.	114480001	114920000	#DADAFF	1	0.5
chr1	114920001	115360000	A.2.2.1.2.1.2.2.1.2.1	0.689570552147239	.	114920001	115360000	#FFDADA	1	0.625
chr1	115360001	115480000	B.1.2.2.1.1.1.1.2.1	0.369325153374233	.	115360001	115480000	#9191FF	1	0.375
chr1	115480001	115680000	B.1.2.2.2.1.1.1.2.1.1.1	0.336196319018405	.	115480001	115680000	#9191FF	1	0.375
chr1	115680001	116120000	B.2.1.1.1.1.2.1.2	0.280981595092025	.	115680001	116120000	#4848FF	1	0.25
chr1	116120001	116360000	B.2.1.1.1.1.1.2.2.2	0.283435582822086	.	116120001	116360000	#4848FF	1	0.25
chr1	116360001	116480000	B.1.2.2.2.2.2.1.1.1.2	0.306748466257669	.	116360001	116480000	#9191FF	1	0.375
chr1	116480001	116640000	B.1.2.2.2.1.1.1.2.2	0.332515337423313	.	116480001	116640000	#9191FF	1	0.375
chr1	116640001	116880000	B.1.2.2.1.1.2.2.2.2.2	0.353374233128834	.	116640001	116880000	#9191FF	1	0.375
chr1	116880001	117080000	B.1.1.1.1.1.1.1.2.2.1.2	0.598773006134969	.	116880001	117080000	#DADAFF	1	0.5
chr1	117080001	117160000	B.1.1.1.1.2.1.1.1.2.2	0.575460122699387	.	117080001	117160000	#DADAFF	1	0.5
chr1	117160001	117680000	B.1.1.1.1.1.1.1.2.2.2.2	0.596319018404908	.	117160001	117680000	#DADAFF	1	0.5
chr1	117680001	117880000	B.2.1.1.1.2.1.2.1.2	0.268711656441718	.	117680001	117880000	#4848FF	1	0.25
chr1	117880001	118520000	B.1.1.1.1.1.1.1.2.2.2.1	0.597546012269939	.	117880001	118520000	#DADAFF	1	0.5
chr1	118520001	119160000	B.2.1.1.2.2.1.2.1.2	0.225766871165644	.	118520001	119160000	#4848FF	1	0.25
chr1	119160001	119280000	B.2.1.1.1.2.2.1.2.2	0.262576687116564	.	119160001	119280000	#4848FF	1	0.25
chr1	119280001	119360000	B.2.1.1.2.1.2.2.1.1	0.23680981595092	.	119280001	119360000	#4848FF	1	0.25
chr1	119360001	119640000	B.2.1.1.2.2.1.2.2	0.224539877300614	.	119360001	119640000	#4848FF	1	0.25
chr1	119640001	120080000	B.2.1.2.2.1.1.1.1.1.1	0.16441717791411	.	119640001	120080000	#4848FF	1	0.25
chr1	120080001	120280000	B.1.2.2.2.1.1.1.2.1.1.2	0.334969325153374	.	120080001	120280000	#9191FF	1	0.375
chr1	120280001	120720000	A.2.2.1.2.2.2.1.2.1.1	0.668711656441718	.	120280001	120720000	#FFDADA	1	0.625
chr1	120760001	120920000	A.2.2.1.2.2.2.1.2.1.1	0.668711656441718	.	120760001	120920000	#FFDADA	1	0.625
chr1	120920001	120960000	B.2.1.1.1.1.2.2.2.1	0.276073619631902	.	120920001	120960000	#4848FF	1	0.25
chr1	121080001	121520000	B.2.1.1.1.1.2.2.2.1	0.276073619631902	.	121080001	121520000	#4848FF	1	0.25
chr1	142520001	142680000	B.1.2.2.2.2.2.2.2	0.298159509202454	.	142520001	142680000	#9191FF	1	0.375
chr1	142680001	142720000	B.2.1.1.1.2.1.2.2	0.267484662576687	.	142680001	142720000	#4848FF	1	0.25
chr1	142800001	142840000	B.2.1.1.1.2.1.2.2	0.267484662576687	.	142800001	142840000	#4848FF	1	0.25
chr1	142880001	142920000	B.2.1.1.1.2.1.2.2	0.267484662576687	.	142880001	142920000	#4848FF	1	0.25
chr1	143120001	143200000	B.2.1.1.1.2.1.2.2	0.267484662576687	.	143120001	143200000	#4848FF	1	0.25
chr1	143200001	143320000	B.1.2.2.2.1.2.1.1	0.32760736196319	.	143200001	143320000	#9191FF	1	0.375
chr1	143400001	143560000	B.1.2.2.2.1.2.1.1	0.32760736196319	.	143400001	143560000	#9191FF	1	0.375
chr1	143720001	143760000	A.2.2.2.2.2.2.2.2.2	0.608588957055215	.	143720001	143760000	#FFDADA	1	0.625
chr1	143920001	144080000	A.2.2.2.2.2.2.2.2.2	0.608588957055215	.	143920001	144080000	#FFDADA	1	0.625
chr1	144440001	144480000	A.2.2.2.2.2.2.2.2.2	0.608588957055215	.	144440001	144480000	#FFDADA	1	0.625
chr1	144520001	144680000	A.2.2.2.2.2.2.2.2.2	0.608588957055215	.	144520001	144680000	#FFDADA	1	0.625
chr1	144680001	144720000	A.2.1.1.2.2.2.2.2.2	0.752147239263804	.	144680001	144720000	#FF9191	1	0.75
chr1	144800001	145320000	A.2.1.1.2.2.2.2.2.2	0.752147239263804	.	144800001	145320000	#FF9191	1	0.75
chr1	145360001	145840000	A.2.1.1.1.1.2.1.1.1	0.788957055214724	.	145360001	145840000	#FF9191	1	0.75
chr1	146320001	146400000	A.2.2.2.2.1.1.1.1	0.641717791411043	.	146320001	146400000	#FFDADA	1	0.625
chr1	146440001	146640000	A.2.2.2.2.1.1.1.1	0.641717791411043	.	146440001	146640000	#FFDADA	1	0.625
chr1	146640001	147160000	B.1.1.1.1.1.1.2.1.2.1	0.592638036809816	.	146640001	147160000	#DADAFF	1	0.5
chr1	147160001	147440000	B.1.1.1.1.1.2.2.1.2	0.58159509202454	.	147160001	147440000	#DADAFF	1	0.5
chr1	147680001	147840000	A.2.2.2.2.2.2.2.2.1	0.609815950920245	.	147680001	147840000	#FFDADA	1	0.625
chr1	147960001	148000000	A.2.2.2.2.2.2.2.2.1	0.609815950920245	.	147960001	148000000	#FFDADA	1	0.625
chr1	148160001	148240000	A.2.2.2.2.2.2.2.2.1	0.609815950920245	.	148160001	148240000	#FFDADA	1	0.625
chr1	148240001	148280000	A.2.2.2.2.1.2.2.1.2.1	0.631901840490798	.	148240001	148280000	#FFDADA	1	0.625
chr1	148320001	148360000	A.2.2.2.2.1.2.2.1.2.1	0.631901840490798	.	148320001	148360000	#FFDADA	1	0.625
chr1	148520001	148560000	B.1.2.2.2.2.1.2.1.2.1	0.314110429447853	.	148520001	148560000	#9191FF	1	0.375
chr1	148840001	148960000	B.1.2.2.2.2.1.2.1.2.1	0.314110429447853	.	148840001	148960000	#9191FF	1	0.375
chr1	149000001	149440000	B.1.2.2.2.2.1.2.1.2.1	0.314110429447853	.	149000001	149440000	#9191FF	1	0.375
chr1	149640001	150000000	A.2.1.1.1.1.1.2.2.1	0.792638036809816	.	149640001	150000000	#FF9191	1	0.75
chr1	150000001	150200000	A.2.1.1.1.1.2.1.1.2.1	0.787730061349693	.	150000001	150200000	#FF9191	1	0.75
chr1	150200001	150480000	A.1.2.1.2.2.2.1.1.2	0.851533742331288	.	150200001	150480000	#FF4848	1	0.875
chr1	150480001	150760000	A.1.2.1.2.2.2.1.1.1	0.852760736196319	.	150480001	150760000	#FF4848	1	0.875
chr1	150760001	150960000	A.1.2.1.2.2.2.2	0.847852760736196	.	150760001	150960000	#FF4848	1	0.875
chr1	150960001	151360000	A.1.2.1.2.1.1.2	0.866257668711656	.	150960001	151360000	#FF4848	1	0.875
chr1	151360001	151560000	A.1.2.2.2.2.2.1.2	0.798773006134969	.	151360001	151560000	#FF4848	1	0.875
chr1	151560001	151840000	A.2.1.1.1.1.2.2.1.1	0.782822085889571	.	151560001	151840000	#FF9191	1	0.75
chr1	151840001	152160000	A.2.2.2.1.1.1.2.2	0.652760736196319	.	151840001	152160000	#FFDADA	1	0.625
chr1	152160001	152240000	B.1.1.2.2.1.2.1.1	0.489570552147239	.	152160001	152240000	#DADAFF	1	0.5
chr1	152240001	152520000	B.1.1.2.2.1.2.2.2.2	0.476073619631902	.	152240001	152520000	#DADAFF	1	0.5
chr1	152520001	152720000	B.1.2.2.1.2.1.2.2	0.34478527607362	.	152520001	152720000	#9191FF	1	0.375
chr1	152720001	153240000	B.1.2.2.1.2.1.2.1.1	0.349693251533742	.	152720001	153240000	#9191FF	1	0.375
chr1	153240001	153480000	A.2.1.1.1.2.2	0.771779141104294	.	153240001	153480000	#FF9191	1	0.75
chr1	153480001	153760000	A.2.1.1.1.1.2.2.1.2	0.78159509202454	.	153480001	153760000	#FF9191	1	0.75
chr1	153760001	153960000	A.1.2.1.2.2.2.1.2.2	0.849079754601227	.	153760001	153960000	#FF4848	1	0.875
chr1	153960001	154120000	A.2.1.1.1.1.2.1.2.2	0.784049079754601	.	153960001	154120000	#FF9191	1	0.75
chr1	154120001	154280000	A.1.2.1.2.2.1.2.2	0.85398773006135	.	154120001	154280000	#FF4848	1	0.875
chr1	154280001	154520000	A.1.2.2.2.2.1.1.2	0.804907975460123	.	154280001	154520000	#FF4848	1	0.875
chr1	154520001	154720000	A.1.2.2.2.2.1.1.1.2	0.806134969325153	.	154520001	154720000	#FF4848	1	0.875
chr1	154720001	154880000	A.2.1.1.1.1.2.1.2.1	0.785276073619632	.	154720001	154880000	#FF9191	1	0.75
chr1	154880001	155160000	A.1.2.1.2.1.2.2.2	0.860122699386503	.	154880001	155160000	#FF4848	1	0.875
chr1	155160001	155440000	A.1.2.1.2.2.1.2.1	0.85521472392638	.	155160001	155440000	#FF4848	1	0.875
chr1	155440001	155560000	A.1.2.2.2.2.1.1.1.1	0.807361963190184	.	155440001	155560000	#FF4848	1	0.875
chr1	155560001	155760000	A.1.2.1.2.2.1.1.1	0.858895705521472	.	155560001	155760000	#FF4848	1	0.875
chr1	155760001	155840000	A.1.2.1.2.2.1.1.2.2	0.856441717791411	.	155760001	155840000	#FF4848	1	0.875
chr1	155840001	155960000	A.1.1.2.1.2.1.2.1	0.941104294478528	.	155840001	155960000	#FF0000	1	1
chr1	155960001	156040000	A.1.2.1.2.2.1.1.2.1	0.857668711656442	.	155960001	156040000	#FF4848	1	0.875
chr1	156040001	156320000	A.1.1.2.1.2.1.2.2	0.939877300613497	.	156040001	156320000	#FF0000	1	1
chr1	156320001	156560000	A.1.2.1.2.1.2.1.2	0.862576687116564	.	156320001	156560000	#FF4848	1	0.875
chr1	156560001	156720000	A.1.2.1.2.2.2.1.2.1	0.850306748466258	.	156560001	156720000	#FF4848	1	0.875
chr1	156720001	156960000	A.2.1.1.1.1.2.2.2.2.1.2	0.777914110429448	.	156720001	156960000	#FF9191	1	0.75
chr1	156960001	157200000	A.2.2.2.2.1.1.2.1	0.639263803680982	.	156960001	157200000	#FFDADA	1	0.625
chr1	157200001	157480000	B.1.1.2.2.1.2.2.2.1.1	0.479754601226994	.	157200001	157480000	#DADAFF	1	0.5
chr1	157480001	157600000	B.1.2.1.1.2.1.1.2	0.423312883435583	.	157480001	157600000	#9191FF	1	0.375
chr1	157600001	157760000	B.1.2.1.2.1.1.2.2.1	0.407361963190184	.	157600001	157760000	#9191FF	1	0.375
chr1	157760001	157880000	B.1.1.2.2.1.1.1.2.1.1	0.500613496932515	.	157760001	157880000	#DADAFF	1	0.5
chr1	157880001	158120000	B.1.1.1.1.1.1.2.1.2.2	0.591411042944785	.	157880001	158120000	#DADAFF	1	0.5
chr1	158120001	158440000	B.1.1.2.1.2.2.2.2	0.504294478527607	.	158120001	158440000	#DADAFF	1	0.5
chr1	158440001	158920000	B.1.1.2.1.2.1.2.2.1	0.512883435582822	.	158440001	158920000	#DADAFF	1	0.5
chr1	158920001	159040000	A.2.2.2.1.1.2.2	0.650306748466258	.	158920001	159040000	#FFDADA	1	0.625
chr1	159040001	159320000	B.1.2.1.1.2.1.2.2.1	0.420858895705521	.	159040001	159320000	#9191FF	1	0.375
chr1	159320001	159440000	B.2.1.2.1.1.1.1	0.209815950920245	.	159320001	159440000	#4848FF	1	0.25
chr1	159440001	159720000	B.1.2.1.2.1.1.2.1.1	0.409815950920245	.	159440001	159720000	#9191FF	1	0.375
chr1	159720001	160040000	A.2.2.2.1.2.2.1.2.1	0.646625766871166	.	159720001	160040000	#FFDADA	1	0.625
chr1	160040001	160360000	A.2.1.1.1.2.1.1.2	0.774233128834356	.	160040001	160360000	#FF9191	1	0.75
chr1	160360001	160600000	A.2.2.2.2.1.2.2.1.2.2.2	0.629447852760736	.	160360001	160600000	#FFDADA	1	0.625
chr1	160600001	160960000	A.2.2.2.1.2.2.1.2.2.2	0.644171779141104	.	160600001	160960000	#FFDADA	1	0.625
chr1	160960001	161160000	A.2.1.1.1.2.1.1.1	0.775460122699386	.	160960001	161160000	#FF9191	1	0.75
chr1	161160001	161520000	A.2.1.1.1.2.1.2	0.773006134969325	.	161160001	161520000	#FF9191	1	0.75
chr1	161520001	161680000	B.1.1.1.1.1.2.1.1.2	0.586503067484663	.	161520001	161680000	#DADAFF	1	0.5
chr1	161680001	161760000	A.2.2.2.2.2.2.1.1.1.1	0.617177914110429	.	161680001	161760000	#FFDADA	1	0.625
chr1	161760001	162560000	B.1.1.2.2.1.2.1.2.1.1	0.488343558282209	.	161760001	162560000	#DADAFF	1	0.5
chr1	162560001	162680000	B.2.1.2.1.2.1.2.2.1.2.2	0.179141104294479	.	162560001	162680000	#4848FF	1	0.25
chr1	162680001	163240000	B.2.1.2.2.1.1.2.2	0.154601226993865	.	162680001	163240000	#4848FF	1	0.25
chr1	163240001	163680000	B.2.1.2.2.1.2.1.2.1	0.152147239263804	.	163240001	163680000	#4848FF	1	0.25
chr1	163680001	163800000	B.2.2.1.1.2.2.2.1.1.2	0.0883435582822086	.	163680001	163800000	#0000FF	1	0.125
chr1	163800001	163960000	B.2.2.2.1.2.1.1.1.1	0.045398773006135	.	163800001	163960000	#0000FF	1	0.125
chr1	163960001	164080000	B.2.2.1.1.2.2.2.1.1.1.2.1	0.0907975460122699	.	163960001	164080000	#0000FF	1	0.125
chr1	164080001	164240000	B.2.2.1.1.2.2.2.1.1.1.1	0.0920245398773006	.	164080001	164240000	#0000FF	1	0.125
chr1	164240001	164440000	B.2.1.2.2.2.1.1.1.2.2.1	0.14478527607362	.	164240001	164440000	#4848FF	1	0.25
chr1	164440001	164760000	B.2.1.2.1.1.2.1.2	0.197546012269939	.	164440001	164760000	#4848FF	1	0.25
chr1	164760001	165080000	B.2.1.2.2.1.1.1.2.2.2	0.157055214723926	.	164760001	165080000	#4848FF	1	0.25
chr1	165080001	165320000	B.2.2.1.2.2.2.2	0.0576687116564417	.	165080001	165320000	#0000FF	1	0.125
chr1	165320001	165600000	B.2.1.2.2.1.1.1.1.2	0.160736196319018	.	165320001	165600000	#4848FF	1	0.25
chr1	165600001	165720000	B.1.2.1.2.1.2.1.1	0.404907975460123	.	165600001	165720000	#9191FF	1	0.375
chr1	165720001	165920000	B.2.1.2.1.2.2.1.1	0.175460122699386	.	165720001	165920000	#4848FF	1	0.25
chr1	165920001	166160000	B.2.2.1.2.2.2.1.1.2.2.1.1	0.0662576687116564	.	165920001	166160000	#0000FF	1	0.125
chr1	166160001	166760000	B.2.2.1.2.2.1.1.2.1	0.0773006134969325	.	166160001	166760000	#0000FF	1	0.125
chr1	166760001	167240000	B.1.1.2.1.2.1.2.1.2	0.514110429447853	.	166760001	167240000	#DADAFF	1	0.5
chr1	167240001	167360000	B.1.1.2.1.1.1.2.1.2.1	0.528834355828221	.	167240001	167360000	#DADAFF	1	0.5
chr1	167360001	167520000	A.2.2.2.2.2.2.1.2	0.613496932515337	.	167360001	167520000	#FFDADA	1	0.625
chr1	167520001	167800000	A.2.2.2.2.2.2.1.1.2	0.614723926380368	.	167520001	167800000	#FFDADA	1	0.625
chr1	167800001	168080000	A.2.2.2.2.2.1.1.2	0.624539877300613	.	167800001	168080000	#FFDADA	1	0.625
chr1	168080001	168440000	B.1.1.2.1.2.1.1.1.1.1	0.522699386503067	.	168080001	168440000	#DADAFF	1	0.5
chr1	168440001	168560000	B.1.2.1.2.2.2.1.2.2	0.385276073619632	.	168440001	168560000	#9191FF	1	0.375
chr1	168560001	168760000	B.2.1.2.1.1.1.2.1.2	0.207361963190184	.	168560001	168760000	#4848FF	1	0.25
chr1	168760001	168840000	B.2.1.2.2.2.1.1.1.1	0.147239263803681	.	168760001	168840000	#4848FF	1	0.25
chr1	168840001	169320000	B.1.2.1.2.2.1.2.1.1	0.395092024539877	.	168840001	169320000	#9191FF	1	0.375
chr1	169320001	169520000	B.1.2.1.1.1.1.2.2	0.440490797546012	.	169320001	169520000	#9191FF	1	0.375
chr1	169520001	169880000	B.1.1.2.1.1.1.1.1	0.539877300613497	.	169520001	169880000	#DADAFF	1	0.5
chr1	169880001	170080000	B.2.1.2.1.2.1.2.2.2.1	0.177914110429448	.	169880001	170080000	#4848FF	1	0.25
chr1	170080001	170480000	B.2.2.1.2.2.2.1.2.1.1.1	0.0625766871165644	.	170080001	170480000	#0000FF	1	0.125
chr1	170480001	171240000	B.2.1.2.2.1.1.1.1.1.2.2	0.161963190184049	.	170480001	171240000	#4848FF	1	0.25
chr1	171240001	171440000	B.2.2.1.1.1.1.1.1.2	0.120245398773006	.	171240001	171440000	#0000FF	1	0.125
chr1	171440001	171800000	B.1.1.2.1.1.1.2.1.1.1	0.533742331288344	.	171440001	171800000	#DADAFF	1	0.5
chr1	171800001	171960000	B.2.1.2.1.2.2.1.2.1	0.174233128834356	.	171800001	171960000	#4848FF	1	0.25
chr1	171960001	172120000	B.1.2.1.2.1.2.2.2.1	0.401226993865031	.	171960001	172120000	#9191FF	1	0.375
chr1	172120001	172240000	B.1.2.1.2.2.2.2.2.1.2	0.376687116564417	.	172120001	172240000	#9191FF	1	0.375
chr1	172240001	172400000	B.1.2.1.1.1.1.1.2.1.2.2	0.446625766871166	.	172240001	172400000	#9191FF	1	0.375
chr1	172400001	172600000	B.1.1.2.1.2.2.2.1.1	0.506748466257669	.	172400001	172600000	#DADAFF	1	0.5
chr1	172600001	172760000	B.1.2.1.1.1.2.1.1.2.2	0.43680981595092	.	172600001	172760000	#9191FF	1	0.375
chr1	172760001	172880000	B.2.1.2.1.2.1.2.2.1.2.1	0.180368098159509	.	172760001	172880000	#4848FF	1	0.25
chr1	172880001	172960000	B.1.2.1.1.1.2.2.1	0.433128834355828	.	172880001	172960000	#9191FF	1	0.375
chr1	172960001	173320000	B.1.2.1.1.2.2.1	0.415950920245399	.	172960001	173320000	#9191FF	1	0.375
chr1	173320001	173640000	B.1.1.2.1.2.2.1.1.1	0.510429447852761	.	173320001	173640000	#DADAFF	1	0.5
chr1	173640001	173840000	B.1.2.1.2.2.2.2.1.1.1.1	0.384049079754601	.	173640001	173840000	#9191FF	1	0.375
chr1	173840001	173960000	B.1.2.1.1.1.1.2.1.2	0.441717791411043	.	173840001	173960000	#9191FF	1	0.375
chr1	173960001	174200000	B.1.2.1.1.1.2.1.2.1	0.43558282208589	.	173960001	174200000	#9191FF	1	0.375
chr1	174200001	174680000	B.1.2.1.1.2.1.1.1.2.2.2.2	0.424539877300613	.	174200001	174680000	#9191FF	1	0.375
chr1	174680001	175000000	B.1.1.2.1.1.1.2.1.1.2.2.2	0.530061349693252	.	174680001	175000000	#DADAFF	1	0.5
chr1	175000001	175280000	B.1.2.1.2.2.1.2.1.2	0.393865030674847	.	175000001	175280000	#9191FF	1	0.375
chr1	175280001	175520000	B.1.2.1.2.2.1.2.2.1	0.392638036809816	.	175280001	175520000	#9191FF	1	0.375
chr1	175520001	176200000	B.1.2.2.1.2.1.1.2	0.350920245398773	.	175520001	176200000	#9191FF	1	0.375
chr1	176200001	176520000	B.2.1.2.1.1.2.2.1	0.196319018404908	.	176200001	176520000	#4848FF	1	0.25
chr1	176520001	176720000	B.2.2.2.2.1.2.1.2	0.0184049079754601	.	176520001	176720000	#0000FF	1	0.125
chr1	176720001	177160000	B.2.2.1.2.2.1.2.1.1	0.0748466257668712	.	176720001	177160000	#0000FF	1	0.125
chr1	177160001	177400000	B.2.2.1.2.2.2.1.1.2.2.2	0.0638036809815951	.	177160001	177400000	#0000FF	1	0.125
chr1	177400001	177560000	B.2.2.2.1.2.1.1.2.2	0.0417177914110429	.	177400001	177560000	#0000FF	1	0.125
chr1	177560001	177960000	B.2.2.1.2.2.1.2.1.2.2	0.0723926380368098	.	177560001	177960000	#0000FF	1	0.125
chr1	177960001	178240000	B.2.1.2.1.1.1.2.2.2.1	0.203680981595092	.	177960001	178240000	#4848FF	1	0.25
chr1	178240001	178480000	B.2.1.2.1.2.1.2.1.2.1	0.184049079754601	.	178240001	178480000	#4848FF	1	0.25
chr1	178480001	178760000	B.1.2.1.2.2.1.2.2.2	0.391411042944785	.	178480001	178760000	#9191FF	1	0.375
chr1	178760001	179120000	B.1.2.1.2.2.1.1.1.1	0.398773006134969	.	178760001	179120000	#9191FF	1	0.375
chr1	179120001	179400000	B.1.1.2.1.2.2.2.1.2	0.505521472392638	.	179120001	179400000	#DADAFF	1	0.5
chr1	179400001	179600000	B.2.1.2.2.2.2.2.2.1	0.123926380368098	.	179400001	179600000	#4848FF	1	0.25
chr1	179600001	179760000	B.2.1.2.1.2.1.1.2.1.1.2	0.190184049079755	.	179600001	179760000	#4848FF	1	0.25
chr1	179760001	180200000	A.2.2.2.2.2.1.1.1.1	0.626993865030675	.	179760001	180200000	#FFDADA	1	0.625
chr1	180200001	180440000	B.1.2.1.1.2.1.2.2.2.2.1	0.41840490797546	.	180200001	180440000	#9191FF	1	0.375
chr1	180440001	180640000	B.1.2.1.1.1.1.2.1.1.2	0.442944785276074	.	180440001	180640000	#9191FF	1	0.375
chr1	180640001	180720000	B.1.2.1.2.2.2.2.1.2.2	0.379141104294479	.	180640001	180720000	#9191FF	1	0.375
chr1	180720001	181160000	B.1.1.2.1.2.1.1.1.2.1	0.520245398773006	.	180720001	181160000	#DADAFF	1	0.5
chr1	181160001	181320000	B.2.1.2.1.2.1.1.2.1.2.2	0.187730061349693	.	181160001	181320000	#4848FF	1	0.25
chr1	181320001	181680000	B.2.1.2.1.1.2.1.1.2.1	0.2	.	181320001	181680000	#4848FF	1	0.25
chr1	181680001	181960000	B.2.1.2.2.1.1.2.1	0.155828220858896	.	181680001	181960000	#4848FF	1	0.25
chr1	181960001	182080000	B.2.1.2.1.2.2.1.2.2.1.2	0.171779141104294	.	181960001	182080000	#4848FF	1	0.25
chr1	182080001	182240000	B.1.2.1.2.2.2.2.1.2.1	0.380368098159509	.	182080001	182240000	#9191FF	1	0.375
chr1	182240001	182400000	B.2.1.2.1.2.1.2.2.1.1	0.18159509202454	.	182240001	182400000	#4848FF	1	0.25
chr1	182400001	182560000	B.2.1.2.1.2.2.1.2.2.2	0.170552147239264	.	182400001	182560000	#4848FF	1	0.25
chr1	182560001	182840000	B.1.1.2.1.1.1.2.1.1.2.2.1	0.531288343558282	.	182560001	182840000	#DADAFF	1	0.5
chr1	182840001	183240000	B.1.2.1.1.2.2.2.1	0.414723926380368	.	182840001	183240000	#9191FF	1	0.375
chr1	183240001	183560000	B.1.1.1.1.1.1.2.2.2	0.588957055214724	.	183240001	183560000	#DADAFF	1	0.5
chr1	183560001	183640000	B.1.2.1.1.1.2.1.1.2.1	0.438036809815951	.	183560001	183640000	#9191FF	1	0.375
chr1	183640001	184200000	B.1.1.2.1.2.1.1.1.1.2	0.521472392638037	.	183640001	184200000	#DADAFF	1	0.5
chr1	184200001	184400000	B.2.1.2.2.2.2.1.1.1.1.2	0.132515337423313	.	184200001	184400000	#4848FF	1	0.25
chr1	184400001	184720000	B.1.2.1.1.2.1.1.1.2.2.2.1	0.425766871165644	.	184400001	184720000	#9191FF	1	0.375
chr1	184720001	185120000	B.1.1.1.1.1.1.1.1.1	0.607361963190184	.	184720001	185120000	#DADAFF	1	0.5
chr1	185120001	185960000	B.1.1.1.1.1.1.1.2.1.2	0.601226993865031	.	185120001	185960000	#DADAFF	1	0.5
chr1	185960001	186440000	B.1.2.1.2.1.1.1.2	0.411042944785276	.	185960001	186440000	#9191FF	1	0.375
chr1	186440001	186720000	B.2.2.1.1.2.1.1.2.2.1	0.105521472392638	.	186440001	186720000	#0000FF	1	0.125
chr1	186720001	186880000	B.2.2.2.1.1.2.2.1	0.0478527607361963	.	186720001	186880000	#0000FF	1	0.125
chr1	186880001	187040000	B.2.2.1.1.2.1.2.2.2	0.0993865030674847	.	186880001	187040000	#0000FF	1	0.125
chr1	187040001	187120000	B.2.2.2.2.1.1.2.2.2	0.0208588957055215	.	187040001	187120000	#0000FF	1	0.125
chr1	187120001	187320000	B.2.2.2.2.1.1.2.2.1	0.0220858895705521	.	187120001	187320000	#0000FF	1	0.125
chr1	187320001	187920000	B.2.1.2.2.1.1.1.2.1	0.159509202453988	.	187320001	187920000	#4848FF	1	0.25
chr1	187920001	188200000	B.2.2.2.1.1.2.2.2	0.0466257668711656	.	187920001	188200000	#0000FF	1	0.125
chr1	188200001	188360000	B.2.2.2.2.2.2.1.2	0.00245398773006135	.	188200001	188360000	#0000FF	1	0.125
chr1	188360001	188800000	B.2.2.1.1.2.2.1.2.1.1	0.0957055214723926	.	188360001	188800000	#0000FF	1	0.125
chr1	188800001	189160000	B.2.2.2.2.2.2.2	0.00122699386503067	.	188800001	189160000	#0000FF	1	0.125
chr1	189160001	189400000	B.2.2.2.1.2.1.2.1.1	0.0404907975460123	.	189160001	189400000	#0000FF	1	0.125
chr1	189400001	189600000	B.2.2.2.2.2.1.1.1.1.1	0.0122699386503067	.	189400001	189600000	#0000FF	1	0.125
chr1	189600001	190000000	B.2.2.2.1.2.2.2.2.1	0.0319018404907975	.	189600001	190000000	#0000FF	1	0.125
chr1	190000001	190360000	B.2.2.1.1.2.2.1.1.2	0.0969325153374233	.	190000001	190360000	#0000FF	1	0.125
chr1	190360001	190760000	B.2.2.2.1.2.2.1.2	0.0343558282208589	.	190360001	190760000	#0000FF	1	0.125
chr1	190760001	191040000	B.2.2.2.2.1.1.2.1.1	0.0245398773006135	.	190760001	191040000	#0000FF	1	0.125
chr1	191040001	191160000	B.2.2.1.1.1.1.2.1	0.117791411042945	.	191040001	191160000	#0000FF	1	0.125
chr1	191160001	191360000	B.2.2.1.1.2.2.2.1.2	0.0871165644171779	.	191160001	191360000	#0000FF	1	0.125
chr1	191360001	191560000	B.2.2.2.1.1.1.2.2.2	0.0503067484662577	.	191360001	191560000	#0000FF	1	0.125
chr1	191560001	191720000	B.2.2.2.2.2.1.1.2	0.00736196319018405	.	191560001	191720000	#0000FF	1	0.125
chr1	191720001	191880000	B.2.2.2.2.2.1.1.1.1.2	0.0110429447852761	.	191720001	191880000	#0000FF	1	0.125
chr1	191880001	192080000	B.2.2.1.1.2.1.1.2.2.2	0.104294478527607	.	191880001	192080000	#0000FF	1	0.125
chr1	192080001	192200000	B.2.1.2.2.2.1.2.2.2	0.134969325153374	.	192080001	192200000	#4848FF	1	0.25
chr1	192200001	192760000	B.2.1.2.1.1.1.2.2.1.2	0.204907975460123	.	192200001	192760000	#4848FF	1	0.25
chr1	192760001	193040000	B.1.2.1.2.2.2.2.2.2.2	0.374233128834356	.	192760001	193040000	#9191FF	1	0.375
chr1	193040001	194120000	B.2.1.2.1.1.1.2.2.2.2	0.202453987730061	.	193040001	194120000	#4848FF	1	0.25
chr1	194120001	194320000	B.2.2.2.1.2.1.1.2.1	0.0429447852760736	.	194120001	194320000	#0000FF	1	0.125
chr1	194320001	194560000	B.2.2.2.1.2.1.2.2.2	0.0368098159509202	.	194320001	194560000	#0000FF	1	0.125
chr1	194560001	194760000	B.2.2.2.1.2.1.1.1.2	0.0441717791411043	.	194560001	194760000	#0000FF	1	0.125
chr1	194760001	194960000	B.2.2.2.1.1.1.1.1	0.056441717791411	.	194760001	194960000	#0000FF	1	0.125
chr1	194960001	195120000	B.2.2.2.2.2.1.1.1.2.1	0.0098159509202454	.	194960001	195120000	#0000FF	1	0.125
chr1	195120001	195320000	B.2.2.2.2.1.1.1.1.1.1	0.0294478527607362	.	195120001	195320000	#0000FF	1	0.125
chr1	195320001	195480000	B.2.2.2.2.2.1.2.1	0.00613496932515337	.	195320001	195480000	#0000FF	1	0.125
chr1	195480001	195720000	B.2.2.2.1.1.1.1.2	0.0552147239263804	.	195480001	195720000	#0000FF	1	0.125
chr1	195720001	196320000	B.2.2.2.1.2.2.2.2.2	0.0306748466257669	.	195720001	196320000	#0000FF	1	0.125
chr1	196320001	196760000	B.2.2.1.2.2.2.1.2.2	0.0588957055214724	.	196320001	196760000	#0000FF	1	0.125
chr1	196760001	196840000	B.2.2.1.1.2.1.1.1	0.107975460122699	.	196760001	196840000	#0000FF	1	0.125
chr1	196840001	197040000	B.2.2.2.2.2.2.1.1	0.00368098159509202	.	196840001	197040000	#0000FF	1	0.125
chr1	197040001	197480000	B.2.1.2.1.1.1.2.2.1.1	0.206134969325153	.	197040001	197480000	#4848FF	1	0.25
chr1	197480001	197760000	B.2.1.2.1.2.1.2.1.1	0.185276073619632	.	197480001	197760000	#4848FF	1	0.25
chr1	197760001	197880000	B.2.1.2.1.2.2.2.2.2	0.165644171779141	.	197760001	197880000	#4848FF	1	0.25
chr1	197880001	198080000	B.2.1.2.1.2.2.2.2.1	0.166871165644172	.	197880001	198080000	#4848FF	1	0.25
chr1	198080001	198280000	B.1.2.1.2.2.2.2.2.2.1	0.375460122699387	.	198080001	198280000	#9191FF	1	0.375
chr1	198280001	198480000	B.1.2.1.2.2.2.1.2.1.1	0.387730061349693	.	198280001	198480000	#9191FF	1	0.375
chr1	198480001	198720000	B.1.1.2.1.2.2.1.2	0.507975460122699	.	198480001	198720000	#DADAFF	1	0.5
chr1	198720001	199200000	B.1.2.1.1.2.1.2.2.2.2.2	0.417177914110429	.	198720001	199200000	#9191FF	1	0.375
chr1	199200001	199600000	B.2.1.2.2.2.2.1.1.1.1.1	0.133742331288344	.	199200001	199600000	#4848FF	1	0.25
chr1	199600001	199800000	B.2.2.1.1.1.1.1.1.1	0.121472392638037	.	199600001	199800000	#0000FF	1	0.125
chr1	199800001	200120000	B.2.2.1.1.1.2.1	0.114110429447853	.	199800001	200120000	#0000FF	1	0.125
chr1	200120001	200280000	B.2.1.2.1.2.1.1.1.1	0.193865030674847	.	200120001	200280000	#4848FF	1	0.25
chr1	200280001	200560000	B.1.2.1.2.1.2.2.2.2	0.4	.	200280001	200560000	#9191FF	1	0.375
chr1	200560001	201200000	B.1.1.1.1.1.1.1.2.1.1	0.602453987730061	.	200560001	201200000	#DADAFF	1	0.5
chr1	201200001	201360000	B.1.2.1.2.1.1.2.2.2	0.406134969325153	.	201200001	201360000	#9191FF	1	0.375
chr1	201360001	201800000	A.2.2.1.2.2.2.2.1.1	0.663803680981595	.	201360001	201800000	#FFDADA	1	0.625
chr1	201800001	202120000	A.2.2.2.2.1.2.2.1.1	0.633128834355828	.	201800001	202120000	#FFDADA	1	0.625
chr1	202120001	202320000	A.2.2.2.2.2.2.2.1.2	0.611042944785276	.	202120001	202320000	#FFDADA	1	0.625
chr1	202320001	202680000	A.2.2.2.1.1.1.2.1	0.65398773006135	.	202320001	202680000	#FFDADA	1	0.625
chr1	202680001	203000000	A.2.1.1.1.1.1.2.2.2.1	0.791411042944785	.	202680001	203000000	#FF9191	1	0.75
chr1	203000001	203200000	A.2.2.2.2.1.1.1.2	0.640490797546012	.	203000001	203200000	#FFDADA	1	0.625
chr1	203200001	203480000	A.2.1.1.1.1.1.2.1	0.793865030674847	.	203200001	203480000	#FF9191	1	0.75
chr1	203480001	203880000	A.2.1.1.1.1.1.2.2.2.2	0.790184049079755	.	203480001	203880000	#FF9191	1	0.75
chr1	203880001	204000000	A.2.2.2.1.1.2.1	0.651533742331288	.	203880001	204000000	#FFDADA	1	0.625
chr1	204000001	204320000	A.2.2.2.2.1.1.2.2.1	0.638036809815951	.	204000001	204320000	#FFDADA	1	0.625
chr1	204320001	204520000	A.1.2.2.2.2.2.2	0.797546012269939	.	204320001	204520000	#FF4848	1	0.875
chr1	204520001	204840000	A.2.2.2.1.2.2.2	0.642944785276074	.	204520001	204840000	#FFDADA	1	0.625
chr1	204840001	204920000	B.1.1.1.1.1.2.1.2.1	0.585276073619632	.	204840001	204920000	#DADAFF	1	0.5
chr1	204920001	205160000	A.2.1.1.1.1.2.2.2.2.1.1	0.779141104294479	.	204920001	205160000	#FF9191	1	0.75
chr1	205160001	205320000	A.2.2.2.1.1.1.1.2	0.65521472392638	.	205160001	205320000	#FFDADA	1	0.625
chr1	205320001	205960000	A.2.2.2.1.2.2.1.1	0.647852760736196	.	205320001	205960000	#FFDADA	1	0.625
chr1	206080001	206160000	A.2.2.2.2.1.2.2.2	0.628220858895706	.	206080001	206160000	#FFDADA	1	0.625
chr1	206160001	206360000	A.2.2.2.2.2.2.2.1.1	0.612269938650307	.	206160001	206360000	#FFDADA	1	0.625
chr1	206480001	206560000	B.1.1.1.1.1.2.2.2	0.580368098159509	.	206480001	206560000	#DADAFF	1	0.5
chr1	206560001	206840000	A.2.1.1.1.1.1.1.1	0.796319018404908	.	206560001	206840000	#FF9191	1	0.75
chr1	206840001	206920000	A.2.1.1.1.1.2.1.1.2.2	0.786503067484663	.	206840001	206920000	#FF9191	1	0.75
chr1	206920001	207440000	A.2.1.1.1.1.2.2.2.1	0.780368098159509	.	206920001	207440000	#FF9191	1	0.75
chr1	207440001	207720000	A.2.2.2.1.2.2.1.2.2.1	0.645398773006135	.	207440001	207720000	#FFDADA	1	0.625
chr1	207720001	208160000	A.2.2.2.1.1.1.1.1.1	0.657668711656442	.	207720001	208160000	#FFDADA	1	0.625
chr1	208160001	208520000	B.1.2.1.1.2.1.1.1.2.1	0.428220858895706	.	208160001	208520000	#9191FF	1	0.375
chr1	208520001	208720000	B.2.2.1.2.2.2.1.1.2.2.1.2	0.0650306748466258	.	208520001	208720000	#0000FF	1	0.125
chr1	208720001	209120000	B.2.2.1.2.2.1.1.2.2	0.0760736196319018	.	208720001	209120000	#0000FF	1	0.125
chr1	209120001	209400000	B.2.1.2.2.1.1.1.2.2.1	0.158282208588957	.	209120001	209400000	#4848FF	1	0.25
chr1	209400001	209720000	B.2.2.1.2.2.2.1.2.1.1.2	0.0613496932515337	.	209400001	209720000	#0000FF	1	0.125
chr1	209720001	210040000	B.1.1.2.1.2.1.2.1.1	0.515337423312883	.	209720001	210040000	#DADAFF	1	0.5
chr1	210040001	210240000	B.2.2.1.1.1.1.2.2.2	0.115337423312883	.	210040001	210240000	#0000FF	1	0.125
chr1	210240001	210400000	B.2.2.2.2.1.2.2.2	0.0134969325153374	.	210240001	210400000	#0000FF	1	0.125
chr1	210400001	210560000	B.2.2.1.1.1.2.2.1.1.1	0.112883435582822	.	210400001	210560000	#0000FF	1	0.125
chr1	210560001	210960000	B.2.2.1.2.2.1.1.1.1	0.0797546012269939	.	210560001	210960000	#0000FF	1	0.125
chr1	210960001	211360000	B.2.2.1.1.1.1.1.2	0.119018404907975	.	210960001	211360000	#0000FF	1	0.125
chr1	211360001	211640000	B.1.2.1.2.2.2.1.2.1.2	0.386503067484663	.	211360001	211640000	#9191FF	1	0.375
chr1	211640001	211840000	B.1.2.1.1.1.1.1.2.1.1.2	0.449079754601227	.	211640001	211840000	#9191FF	1	0.375
chr1	211840001	212200000	B.1.1.1.1.1.1.1.1.2.1.1	0.606134969325153	.	211840001	212200000	#DADAFF	1	0.5
chr1	212200001	212480000	B.1.1.2.1.1.1.2.1.1.2.1	0.532515337423313	.	212200001	212480000	#DADAFF	1	0.5
chr1	212480001	212600000	B.1.2.1.1.1.1.2.1.1.1	0.444171779141104	.	212480001	212600000	#9191FF	1	0.375
chr1	212600001	212800000	B.1.1.2.1.1.2.1	0.525153374233129	.	212600001	212800000	#DADAFF	1	0.5
chr1	212800001	213000000	B.1.1.2.1.1.1.1.2.1.2.2	0.536196319018405	.	212800001	213000000	#DADAFF	1	0.5
chr1	213000001	213280000	B.1.1.2.1.2.1.1.1.2.2	0.519018404907975	.	213000001	213280000	#DADAFF	1	0.5
chr1	213280001	213560000	B.1.2.1.2.1.1.1.1	0.412269938650307	.	213280001	213560000	#9191FF	1	0.375
chr1	213560001	214160000	B.2.1.2.2.1.1.1.1.1.2.1	0.16319018404908	.	213560001	214160000	#4848FF	1	0.25
chr1	214160001	214360000	B.2.2.1.2.2.2.1.1.1	0.0687116564417178	.	214160001	214360000	#0000FF	1	0.125
chr1	214360001	214560000	B.2.1.2.2.2.2.1.1.1.2	0.131288343558282	.	214360001	214560000	#4848FF	1	0.25
chr1	214560001	214760000	B.2.2.1.1.2.1.2.2.1	0.100613496932515	.	214560001	214760000	#0000FF	1	0.125
chr1	214760001	215120000	B.2.2.1.1.1.2.2.1.1.2	0.111656441717791	.	214760001	215120000	#0000FF	1	0.125
chr1	215120001	215360000	B.2.2.2.1.1.1.2.1.2	0.052760736196319	.	215120001	215360000	#0000FF	1	0.125
chr1	215360001	215680000	B.2.2.1.1.2.1.2.1.1	0.103067484662577	.	215360001	215680000	#0000FF	1	0.125
chr1	215680001	215960000	B.2.2.2.2.1.2.2.1.1.2	0.0159509202453988	.	215680001	215960000	#0000FF	1	0.125
chr1	215960001	216400000	B.2.2.2.2.1.2.2.1.2	0.0147239263803681	.	215960001	216400000	#0000FF	1	0.125
chr1	216400001	216600000	B.2.2.1.1.2.2.1.2.2	0.0932515337423313	.	216400001	216600000	#0000FF	1	0.125
chr1	216600001	216680000	B.2.2.1.1.2.1.1.2.1	0.106748466257669	.	216600001	216680000	#0000FF	1	0.125
chr1	216680001	217080000	B.2.2.1.2.2.1.2.2.1	0.0711656441717791	.	216680001	217080000	#0000FF	1	0.125
chr1	217080001	217760000	B.2.2.1.2.2.1.2.2.2	0.0699386503067485	.	217080001	217760000	#0000FF	1	0.125
chr1	217760001	218120000	B.2.2.2.1.2.2.2.1	0.0331288343558282	.	217760001	218120000	#0000FF	1	0.125
chr1	218120001	218400000	B.2.2.2.2.1.1.2.1.2	0.0233128834355828	.	218120001	218400000	#0000FF	1	0.125
chr1	218400001	218800000	B.2.2.1.2.2.2.1.1.2.1	0.0674846625766871	.	218400001	218800000	#0000FF	1	0.125
chr1	218800001	219320000	B.2.1.2.2.1.2.2.1	0.149693251533742	.	218800001	219320000	#4848FF	1	0.25
chr1	219320001	220160000	B.2.1.2.1.1.2.2.2	0.195092024539877	.	219320001	220160000	#4848FF	1	0.25
chr1	220160001	220520000	B.1.2.1.1.2.2.2.2	0.413496932515337	.	220160001	220520000	#9191FF	1	0.375
chr1	220520001	220840000	B.2.1.2.2.1.2.2.2	0.148466257668712	.	220520001	220840000	#4848FF	1	0.25
chr1	220840001	221120000	B.1.2.1.2.2.2.2.1.1.2	0.38159509202454	.	220840001	221120000	#9191FF	1	0.375
chr1	221120001	221240000	B.2.1.2.1.2.2.1.2.2.1.1	0.173006134969325	.	221120001	221240000	#4848FF	1	0.25
chr1	221240001	221400000	B.2.1.2.1.2.2.2.1.1	0.169325153374233	.	221240001	221400000	#4848FF	1	0.25
chr1	221400001	221640000	B.2.1.2.2.2.2.1.2.2	0.12760736196319	.	221400001	221640000	#4848FF	1	0.25
chr1	221640001	221800000	B.2.1.2.1.2.1.1.2.1.1.1	0.191411042944785	.	221640001	221800000	#4848FF	1	0.25
chr1	221800001	222200000	B.1.2.1.2.1.2.2.1	0.402453987730061	.	221800001	222200000	#9191FF	1	0.375
chr1	222200001	222360000	B.2.1.2.2.2.2.2.1.2	0.125153374233129	.	222200001	222360000	#4848FF	1	0.25
chr1	222360001	222680000	B.2.1.2.2.2.1.1.1.2.1	0.14601226993865	.	222360001	222680000	#4848FF	1	0.25
chr1	222680001	222760000	B.2.1.2.2.2.1.2.1.1.2	0.138650306748466	.	222680001	222760000	#4848FF	1	0.25
chr1	222760001	223000000	B.1.2.1.1.2.1.1.1.2.2.1	0.426993865030675	.	222760001	223000000	#9191FF	1	0.375
chr1	223000001	223520000	B.1.2.1.1.2.1.2.2.2.1	0.419631901840491	.	223000001	223520000	#9191FF	1	0.375
chr1	223520001	223680000	B.2.2.1.1.1.2.2.2	0.10920245398773	.	223520001	223680000	#0000FF	1	0.125
chr1	223680001	223840000	B.2.1.2.2.2.2.2.1.1	0.12638036809816	.	223680001	223840000	#4848FF	1	0.25
chr1	223840001	224120000	B.1.1.2.1.2.2.1.1.2	0.50920245398773	.	223840001	224120000	#DADAFF	1	0.5
chr1	224120001	224480000	B.1.1.2.1.1.1.1.2.1.2.1	0.537423312883436	.	224120001	224480000	#DADAFF	1	0.5
chr1	224480001	224680000	A.2.2.2.2.2.1.2.2.1	0.619631901840491	.	224480001	224680000	#FFDADA	1	0.625
chr1	224680001	225280000	B.2.1.2.1.1.2.1.1.2.2	0.198773006134969	.	224680001	225280000	#4848FF	1	0.25
chr1	225280001	225880000	B.1.1.2.1.2.1.1.2.2	0.516564417177914	.	225280001	225880000	#DADAFF	1	0.5
chr1	225880001	225960000	B.1.1.2.1.1.2.2	0.523926380368098	.	225880001	225960000	#DADAFF	1	0.5
chr1	225960001	226160000	A.2.2.2.2.2.1.2.1.1.2	0.622085889570552	.	225960001	226160000	#FFDADA	1	0.625
chr1	226160001	226440000	A.2.2.2.1.2.1	0.649079754601227	.	226160001	226440000	#FFDADA	1	0.625
chr1	226440001	226600000	B.1.1.1.1.1.2.1.2.2	0.584049079754601	.	226440001	226600000	#DADAFF	1	0.5
chr1	226600001	226800000	B.1.1.2.1.1.1.1.2.2	0.534969325153374	.	226600001	226800000	#DADAFF	1	0.5
chr1	226800001	227040000	A.2.2.2.2.1.2.1.1	0.63558282208589	.	226800001	227040000	#FFDADA	1	0.625
chr1	227040001	227200000	B.1.2.1.1.1.2.1.2.2	0.434355828220859	.	227040001	227200000	#9191FF	1	0.375
chr1	227200001	227320000	B.1.2.1.2.2.2.2.2.1.1	0.377914110429448	.	227200001	227320000	#9191FF	1	0.375
chr1	227320001	227480000	B.1.2.1.2.2.1.1.2	0.396319018404908	.	227320001	227480000	#9191FF	1	0.375
chr1	227480001	227680000	B.1.2.1.2.2.2.1.1.2	0.388957055214724	.	227480001	227680000	#9191FF	1	0.375
chr1	227680001	227920000	B.1.2.1.2.1.2.1.2	0.403680981595092	.	227680001	227920000	#9191FF	1	0.375
chr1	227920001	228160000	B.2.1.2.1.1.1.2.1.1	0.208588957055215	.	227920001	228160000	#4848FF	1	0.25
chr1	228160001	228440000	A.2.2.2.2.1.2.2.1.2.2.1	0.630674846625767	.	228160001	228440000	#FFDADA	1	0.625
chr1	228440001	228760000	A.2.2.2.2.1.2.1.2	0.634355828220859	.	228440001	228760000	#FFDADA	1	0.625
chr1	228760001	229080000	B.1.1.1.1.1.1.2.2.1	0.590184049079755	.	228760001	229080000	#DADAFF	1	0.5
chr1	229080001	229400000	B.1.1.1.1.1.2.2.1.1	0.582822085889571	.	229080001	229400000	#DADAFF	1	0.5
chr1	229400001	229680000	B.1.1.1.1.1.1.1.1.2.2	0.603680981595092	.	229400001	229680000	#DADAFF	1	0.5
chr1	229680001	230080000	B.1.1.2.1.2.1.2.2.2	0.511656441717791	.	229680001	230080000	#DADAFF	1	0.5
chr1	230080001	230560000	A.2.2.2.2.1.1.2.2.2	0.63680981595092	.	230080001	230560000	#FFDADA	1	0.625
chr1	230560001	230680000	B.2.1.2.2.2.2.1.2.1	0.128834355828221	.	230560001	230680000	#4848FF	1	0.25
chr1	230680001	231000000	B.1.2.1.1.2.1.2.1	0.422085889570552	.	230680001	231000000	#9191FF	1	0.375
chr1	231000001	231200000	B.1.1.2.1.1.1.1.2.1.1	0.538650306748466	.	231000001	231200000	#DADAFF	1	0.5
chr1	231200001	231400000	B.1.1.2.1.1.1.2.2	0.526380368098159	.	231200001	231400000	#DADAFF	1	0.5
chr1	231400001	231600000	A.2.2.2.2.2.2.1.1.1.2	0.615950920245399	.	231400001	231600000	#FFDADA	1	0.625
chr1	231600001	231680000	B.1.1.2.1.1.1.2.1.2.2	0.52760736196319	.	231600001	231680000	#DADAFF	1	0.5
chr1	231680001	231800000	A.2.2.2.2.2.1.2.2.2	0.61840490797546	.	231680001	231800000	#FFDADA	1	0.625
chr1	231800001	232240000	B.2.1.2.1.1.2.1.1.1	0.201226993865031	.	231800001	232240000	#4848FF	1	0.25
chr1	232240001	232800000	B.1.1.2.2.1.2.1.2.2	0.485889570552147	.	232240001	232800000	#DADAFF	1	0.5
chr1	232800001	233480000	B.1.1.2.2.2.1.1.2	0.471165644171779	.	232800001	233480000	#DADAFF	1	0.5
chr1	233480001	234000000	B.2.1.2.2.1.2.1.1	0.153374233128834	.	233480001	234000000	#4848FF	1	0.25
chr1	234000001	234080000	B.2.2.2.1.2.1.2.1.2	0.0392638036809816	.	234000001	234080000	#0000FF	1	0.125
chr1	234080001	234200000	B.2.2.1.1.1.1.2.2.1	0.116564417177914	.	234080001	234200000	#0000FF	1	0.125
chr1	234200001	234520000	B.1.2.1.2.1.1.2.1.2	0.408588957055215	.	234200001	234520000	#9191FF	1	0.375
chr1	234520001	234960000	A.2.1.1.1.1.1.1.2	0.795092024539877	.	234520001	234960000	#FF9191	1	0.75
chr1	234960001	235200000	A.2.1.1.1.1.2.2.2.2.2	0.776687116564417	.	234960001	235200000	#FF9191	1	0.75
chr1	235240001	235320000	A.2.1.1.1.1.2.2.2.2.2	0.776687116564417	.	235240001	235320000	#FF9191	1	0.75
chr1	235320001	235440000	A.2.2.2.2.2.1.2.1.1.1	0.623312883435583	.	235320001	235440000	#FFDADA	1	0.625
chr1	235440001	235600000	A.2.2.2.2.2.1.2.1.2	0.620858895705521	.	235440001	235600000	#FFDADA	1	0.625
chr1	235600001	235880000	A.2.2.2.2.2.1.1.1.2	0.625766871165644	.	235600001	235880000	#FFDADA	1	0.625
chr1	235880001	236200000	A.2.2.2.1.1.1.1.1.2	0.656441717791411	.	235880001	236200000	#FFDADA	1	0.625
chr1	236200001	236440000	B.1.2.1.1.1.1.1.2.1.2.1	0.447852760736196	.	236200001	236440000	#9191FF	1	0.375
chr1	236440001	236640000	B.1.2.1.2.2.1.1.1.2	0.397546012269939	.	236440001	236640000	#9191FF	1	0.375
chr1	236640001	236760000	B.1.2.1.1.1.1.1.1.1	0.452760736196319	.	236640001	236760000	#9191FF	1	0.375
chr1	236760001	237080000	B.1.2.1.1.2.1.1.1.1.2	0.429447852760736	.	236760001	237080000	#9191FF	1	0.375
chr1	237080001	237240000	B.2.2.2.2.1.1.1.1.2	0.0269938650306748	.	237080001	237240000	#0000FF	1	0.125
chr1	237240001	237400000	B.2.2.1.1.2.2.2.2.1	0.0858895705521472	.	237240001	237400000	#0000FF	1	0.125
chr1	237400001	237520000	B.2.2.2.2.2.1.2.2	0.0049079754601227	.	237400001	237520000	#0000FF	1	0.125
chr1	237520001	237680000	B.2.1.2.2.2.1.1.2.1	0.142331288343558	.	237520001	237680000	#4848FF	1	0.25
chr1	237680001	238160000	B.2.2.1.2.2.1.2.1.2.1	0.0736196319018405	.	237680001	238160000	#0000FF	1	0.125
chr1	238160001	238440000	B.2.2.2.2.1.1.1.2	0.0257668711656442	.	238160001	238440000	#0000FF	1	0.125
chr1	238440001	238800000	B.2.2.2.2.1.1.1.1.1.2	0.0282208588957055	.	238440001	238800000	#0000FF	1	0.125
chr1	238800001	239240000	B.2.2.2.2.1.2.2.1.1.1	0.0171779141104294	.	238800001	239240000	#0000FF	1	0.125
chr1	239240001	239440000	B.2.2.1.1.2.2.2.1.1.1.2.2	0.0895705521472393	.	239240001	239440000	#0000FF	1	0.125
chr1	239440001	239600000	B.2.2.2.1.1.1.2.2.1	0.0515337423312883	.	239440001	239600000	#0000FF	1	0.125
chr1	239600001	239760000	B.2.2.1.1.2.2.1.1.1	0.098159509202454	.	239600001	239760000	#0000FF	1	0.125
chr1	239760001	239880000	B.2.1.2.2.2.1.1.2.2	0.141104294478528	.	239760001	239880000	#4848FF	1	0.25
chr1	239880001	240200000	B.2.1.2.2.2.2.1.1.2	0.130061349693252	.	239880001	240200000	#4848FF	1	0.25
chr1	240200001	240560000	B.2.2.1.2.2.2.1.2.1.2	0.0601226993865031	.	240200001	240560000	#0000FF	1	0.125
chr1	240560001	240880000	B.2.2.2.1.1.1.2.1.1	0.0539877300613497	.	240560001	240880000	#0000FF	1	0.125
chr1	240880001	240960000	B.2.2.2.2.2.1.1.1.2.2	0.00858895705521472	.	240880001	240960000	#0000FF	1	0.125
chr1	240960001	241400000	B.2.2.2.2.1.2.1.1	0.0196319018404908	.	240960001	241400000	#0000FF	1	0.125
chr1	241400001	241640000	B.2.2.2.1.2.2.1.1	0.0355828220858896	.	241400001	241640000	#0000FF	1	0.125
chr1	241640001	241840000	B.2.1.2.2.2.1.2.1.1.1	0.139877300613497	.	241640001	241840000	#4848FF	1	0.25
chr1	241840001	242040000	B.2.2.1.1.1.2.2.1.2	0.110429447852761	.	241840001	242040000	#0000FF	1	0.125
chr1	242040001	242200000	B.2.2.2.1.1.2.1	0.049079754601227	.	242040001	242200000	#0000FF	1	0.125
chr1	242200001	242440000	B.2.2.1.1.2.2.2.2.2	0.0846625766871166	.	242200001	242440000	#0000FF	1	0.125
chr1	242440001	243240000	B.2.2.1.2.2.1.1.1.2	0.0785276073619632	.	242440001	243240000	#0000FF	1	0.125
chr1	243240001	243920000	B.1.1.2.1.2.1.1.2.1	0.517791411042945	.	243240001	243920000	#DADAFF	1	0.5
chr1	243920001	244080000	B.1.2.1.2.2.2.1.1.1	0.390184049079755	.	243920001	244080000	#9191FF	1	0.375
chr1	244080001	244640000	B.1.1.1.1.1.1.1.1.2.1.2	0.604907975460123	.	244080001	244640000	#DADAFF	1	0.5
chr1	244640001	244960000	B.1.2.1.1.1.2.1.1.1	0.439263803680982	.	244640001	244960000	#9191FF	1	0.375
chr1	244960001	245240000	B.1.1.1.1.1.2.1.1.1	0.587730061349693	.	244960001	245240000	#DADAFF	1	0.5
chr1	245240001	245360000	B.2.1.2.1.2.1.2.2.2.2	0.176687116564417	.	245240001	245360000	#4848FF	1	0.25
chr1	245360001	245560000	B.2.1.2.2.2.1.2.1.2	0.137423312883436	.	245360001	245560000	#4848FF	1	0.25
chr1	245560001	245840000	B.2.1.2.2.1.2.1.2.2	0.150920245398773	.	245560001	245840000	#4848FF	1	0.25
chr1	245840001	246000000	B.2.2.1.1.2.1.2.1.2	0.101840490797546	.	245840001	246000000	#0000FF	1	0.125
chr1	246000001	246120000	B.2.1.2.1.2.1.1.2.2	0.186503067484663	.	246000001	246120000	#4848FF	1	0.25
chr1	246120001	246320000	B.2.1.2.1.2.1.1.2.1.2.1	0.188957055214724	.	246120001	246320000	#4848FF	1	0.25
chr1	246320001	246640000	B.2.1.2.1.2.1.2.1.2.2	0.182822085889571	.	246320001	246640000	#4848FF	1	0.25
chr1	246640001	246880000	B.1.2.1.1.1.1.1.2.1.1.1	0.450306748466258	.	246640001	246880000	#9191FF	1	0.375
chr1	246880001	247120000	B.1.2.1.1.1.1.1.2.2	0.445398773006135	.	246880001	247120000	#9191FF	1	0.375
chr1	247120001	247360000	B.2.1.2.1.2.2.2.1.2	0.168098159509202	.	247120001	247360000	#4848FF	1	0.25
chr1	247360001	247480000	B.2.1.2.2.2.1.2.2.1	0.136196319018405	.	247360001	247480000	#4848FF	1	0.25
chr1	247480001	247680000	B.1.2.1.2.2.2.2.1.1.1.2	0.382822085889571	.	247480001	247680000	#9191FF	1	0.375
chr1	247680001	247880000	B.2.1.2.2.2.2.2.2.2	0.122699386503067	.	247680001	247880000	#4848FF	1	0.25
chr1	247880001	248120000	B.2.1.2.2.2.1.1.1.2.2.2	0.143558282208589	.	247880001	248120000	#4848FF	1	0.25
chr1	248120001	248360000	B.2.2.2.1.2.1.2.2.1	0.0380368098159509	.	248120001	248360000	#0000FF	1	0.125
chr1	248360001	248640000	B.2.2.1.1.2.2.1.2.1.2	0.094478527607362	.	248360001	248640000	#0000FF	1	0.125
chr1	248640001	248760000	B.1.2.1.1.1.2.2.2	0.431901840490798	.	248640001	248760000	#9191FF	1	0.375
chr1	248760001	248920000	B.2.1.2.1.2.1.1.1.2	0.192638036809816	.	248760001	248920000	#4848FF	1	0.25
chr1	249040001	249240000	B.1.2.1.1.1.1.1.1.2	0.451533742331288	.	249040001	249240000	#9191FF	1	0.375
chr2	1	440000	B.1.1.1.2.1.1.2.1.1	0.500562429696288	.	1	440000	#DADAFF	1	0.5
chr2	440001	680000	A.2.2.1.1.1.1.1.2.1	0.637795275590551	.	440001	680000	#FFDADA	1	0.625
chr2	680001	1080000	B.1.1.1.2.1.1.2.1.2.2	0.498312710911136	.	680001	1080000	#DADAFF	1	0.5
chr2	1080001	1200000	B.1.1.1.2.2.1.2	0.488188976377953	.	1080001	1200000	#DADAFF	1	0.5
chr2	1200001	1600000	B.1.2.1.2.2.2.2.1.1.1	0.372328458942632	.	1200001	1600000	#9191FF	1	0.375
chr2	1600001	1760000	B.1.1.1.2.1.2.2.1.1	0.492688413948256	.	1600001	1760000	#DADAFF	1	0.5
chr2	1760001	2240000	B.1.2.1.2.2.2.2.1.2.1	0.368953880764904	.	1760001	2240000	#9191FF	1	0.375
chr2	2240001	2400000	B.2.1.2.1.1.1.2.1	0.203599550056243	.	2240001	2400000	#4848FF	1	0.25
chr2	2400001	2520000	B.1.2.1.1.1.1.2.2.2	0.412823397075366	.	2400001	2520000	#9191FF	1	0.375
chr2	2520001	2840000	B.1.2.1.1.2.2.2.2.1.1	0.398200224971879	.	2520001	2840000	#9191FF	1	0.375
chr2	2840001	3000000	B.1.2.1.2.2.2.2.2.1.1.1	0.365579302587177	.	2840001	3000000	#9191FF	1	0.375
chr2	3000001	3480000	A.2.1.1.2.1.1.1	0.730033745781777	.	3000001	3480000	#FF9191	1	0.75
chr2	3480001	3640000	A.1.1.2.2.2.2.1.2	0.919010123734533	.	3480001	3640000	#FF0000	1	1
chr2	3640001	3760000	A.2.1.1.1.2.2.2.2.1	0.733408323959505	.	3640001	3760000	#FF9191	1	0.75
chr2	3760001	4040000	B.2.1.2.1.1.1.1.2.1	0.205849268841395	.	3760001	4040000	#4848FF	1	0.25
chr2	4040001	4320000	B.2.1.2.2.2.1.1.1.2.1	0.152980877390326	.	4040001	4320000	#4848FF	1	0.25
chr2	4320001	4560000	B.2.1.2.1.1.2.2.1.1	0.19347581552306	.	4320001	4560000	#4848FF	1	0.25
chr2	4560001	4680000	B.1.2.1.2.1.1.2.2.1.1	0.391451068616423	.	4560001	4680000	#9191FF	1	0.375
chr2	4680001	4840000	B.1.2.1.2.1.1.2.2.1.2.2	0.389201349831271	.	4680001	4840000	#9191FF	1	0.375
chr2	4840001	4920000	B.2.2.1.2.1.1.1.2.2.1	0.0832395950506187	.	4840001	4920000	#0000FF	1	0.125
chr2	4920001	5040000	B.2.2.1.2.2.1.2.2.2.1.2	0.0551181102362205	.	4920001	5040000	#0000FF	1	0.125
chr2	5120001	5280000	B.2.2.1.2.2.1.2.2.2.1.2	0.0551181102362205	.	5120001	5280000	#0000FF	1	0.125
chr2	5280001	5680000	B.2.2.2.1.2.2.2.1.2.1.1	0.0202474690663667	.	5280001	5680000	#0000FF	1	0.125
chr2	5680001	5880000	B.2.1.2.1.2.1.2.1.2.2	0.181102362204724	.	5680001	5880000	#4848FF	1	0.25
chr2	5880001	5960000	B.2.1.2.1.1.2.1.1.1	0.201349831271091	.	5880001	5960000	#4848FF	1	0.25
chr2	5960001	6280000	B.2.1.2.1.1.2.1.2.2.2	0.194600674915636	.	5960001	6280000	#4848FF	1	0.25
chr2	6280001	6640000	B.2.1.2.1.2.2.1.1.1	0.176602924634421	.	6280001	6640000	#4848FF	1	0.25
chr2	6640001	6960000	B.1.2.1.2.2.2.2.2.1.2.1.1	0.363329583802025	.	6640001	6960000	#9191FF	1	0.375
chr2	6960001	7520000	A.1.2.1.2.1.2.2.2.2	0.851518560179978	.	6960001	7520000	#FF4848	1	0.875
chr2	7520001	7720000	B.1.1.1.2.2.2.1.1	0.487064116985377	.	7520001	7720000	#DADAFF	1	0.5
chr2	7720001	7880000	B.1.1.1.2.1.2.1.1.2	0.494938132733408	.	7720001	7880000	#DADAFF	1	0.5
chr2	7880001	8200000	A.2.1.1.2.2.2.1.2.1.1	0.710911136107987	.	7880001	8200000	#FF9191	1	0.75
chr2	8200001	8360000	A.1.2.1.2.2.2.2.1.1	0.834645669291339	.	8200001	8360000	#FF4848	1	0.875
chr2	8360001	8600000	A.2.1.1.1.1.1.1.1.1.1	0.762654668166479	.	8360001	8600000	#FF9191	1	0.75
chr2	8600001	8920000	A.1.1.2.2.1.2.2.2.1.2	0.929133858267717	.	8600001	8920000	#FF0000	1	1
chr2	8920001	9160000	A.1.2.1.2.2.1.2.1.1	0.841394825646794	.	8920001	9160000	#FF4848	1	0.875
chr2	9160001	9560000	A.1.2.1.2.1.1.2.2	0.862767154105737	.	9160001	9560000	#FF4848	1	0.875
chr2	9560001	9680000	A.1.2.1.1.1.1.1.1.2.1	0.912260967379078	.	9560001	9680000	#FF4848	1	0.875
chr2	9680001	9760000	A.1.1.2.2.2.2.2.1	0.917885264341957	.	9680001	9760000	#FF0000	1	1
chr2	9760001	9920000	A.1.2.1.2.2.2.1.1	0.83689538807649	.	9760001	9920000	#FF4848	1	0.875
chr2	9920001	10120000	A.1.2.1.2.2.1.1.1.2.2	0.845894263217098	.	9920001	10120000	#FF4848	1	0.875
chr2	10120001	10240000	A.1.2.1.2.2.1.1.1.1.1.1	0.850393700787402	.	10120001	10240000	#FF4848	1	0.875
chr2	10240001	10400000	A.1.2.1.1.1.2.2.1.1.2	0.896512935883015	.	10240001	10400000	#FF4848	1	0.875
chr2	10400001	10600000	A.1.1.1.2.1.1.1.2.1	0.987626546681665	.	10400001	10600000	#FF0000	1	1
chr2	10600001	10880000	A.1.2.1.2.2.1.2.1.2	0.840269966254218	.	10600001	10880000	#FF4848	1	0.875
chr2	10880001	11240000	A.2.1.1.2.2.1.2.2.2.1	0.716535433070866	.	10880001	11240000	#FF9191	1	0.75
chr2	11240001	11600000	A.1.2.1.1.2.1.1.1	0.892013498312711	.	11240001	11600000	#FF4848	1	0.875
chr2	11600001	11800000	A.2.1.1.1.2.2.1.1	0.736782902137233	.	11600001	11800000	#FF9191	1	0.75
chr2	11800001	11960000	A.1.2.1.2.2.1.1.2.2	0.84251968503937	.	11800001	11960000	#FF4848	1	0.875
chr2	11960001	12280000	A.2.1.1.1.1.2.1.2.2.2	0.75140607424072	.	11960001	12280000	#FF9191	1	0.75
chr2	12280001	12480000	A.2.1.1.1.1.2.1.1.1	0.755905511811024	.	12280001	12480000	#FF9191	1	0.75
chr2	12480001	12560000	A.2.1.1.1.2.1.2.2.1	0.739032620922385	.	12480001	12560000	#FF9191	1	0.75
chr2	12560001	12640000	A.2.1.1.1.2.1.1.2	0.741282339707537	.	12560001	12640000	#FF9191	1	0.75
chr2	12640001	13200000	A.2.1.1.2.2.2.1.1.1	0.713160854893138	.	12640001	13200000	#FF9191	1	0.75
chr2	13200001	13400000	B.1.2.1.1.1.2.1.1	0.41169853768279	.	13200001	13400000	#9191FF	1	0.375
chr2	13400001	13800000	B.2.1.2.1.2.2.1.1.2	0.175478065241845	.	13400001	13800000	#4848FF	1	0.25
chr2	13800001	14280000	B.2.2.1.2.2.2.2.1.2.1.1	0.047244094488189	.	13800001	14280000	#0000FF	1	0.125
chr2	14280001	14600000	B.2.2.1.2.2.2.2.1.2.1.2	0.046119235095613	.	14280001	14600000	#0000FF	1	0.125
chr2	14600001	14960000	B.2.2.1.2.2.1.2.2.1.1	0.0584926884139483	.	14600001	14960000	#0000FF	1	0.125
chr2	14960001	15160000	B.2.1.2.1.1.2.2.2.2	0.190101237345332	.	14960001	15160000	#4848FF	1	0.25
chr2	15160001	15480000	B.1.2.1.1.1.1.1.1	0.421822272215973	.	15160001	15480000	#9191FF	1	0.375
chr2	15480001	15760000	A.2.1.1.2.2.1.2.2.1.1	0.718785151856018	.	15480001	15760000	#FF9191	1	0.75
chr2	15760001	16080000	B.1.2.1.2.2.2.2.2.1.1.2	0.364454443194601	.	15760001	16080000	#9191FF	1	0.375
chr2	16080001	16280000	B.1.2.1.2.2.2.2.1.2.2.2	0.366704161979753	.	16080001	16280000	#9191FF	1	0.375
chr2	16320001	16440000	B.1.2.1.2.2.2.2.1.2.2.2	0.366704161979753	.	16320001	16440000	#9191FF	1	0.375
chr2	16440001	16760000	B.1.2.1.2.2.2.2.1.2.2.1	0.367829021372328	.	16440001	16760000	#9191FF	1	0.375
chr2	16760001	16960000	A.2.1.1.1.2.1.1.1.2	0.742407199100112	.	16760001	16960000	#FF9191	1	0.75
chr2	16960001	17320000	B.2.2.1.2.2.1.2.1.1.1.1	0.0663667041619797	.	16960001	17320000	#0000FF	1	0.125
chr2	17320001	17520000	B.1.2.1.2.2.1.2.2	0.374578177727784	.	17320001	17520000	#9191FF	1	0.375
chr2	17520001	17600000	B.1.2.1.2.1.1.1.1	0.394825646794151	.	17520001	17600000	#9191FF	1	0.375
chr2	17600001	17840000	B.2.1.2.1.1.2.1.2.1.1.2	0.197975253093363	.	17600001	17840000	#4848FF	1	0.25
chr2	17840001	17960000	A.2.1.1.1.1.2.1.2.1	0.753655793025872	.	17840001	17960000	#FF9191	1	0.75
chr2	17960001	18120000	B.1.2.1.1.1.1.2.1.2.1	0.416197975253093	.	17960001	18120000	#9191FF	1	0.375
chr2	18120001	18520000	B.2.2.1.2.2.1.2.1.2.1	0.061867266591676	.	18120001	18520000	#0000FF	1	0.125
chr2	18520001	18840000	B.1.2.1.1.1.1.1.2	0.420697412823397	.	18520001	18840000	#9191FF	1	0.375
chr2	18840001	19120000	B.2.1.2.1.2.1.2.2.2.2	0.177727784026997	.	18840001	19120000	#4848FF	1	0.25
chr2	19120001	19600000	B.2.1.2.1.2.1.1.1.2.1	0.18785151856018	.	19120001	19600000	#4848FF	1	0.25
chr2	19600001	20120000	B.1.2.1.2.2.2.1	0.373453318335208	.	19600001	20120000	#9191FF	1	0.375
chr2	20120001	20480000	A.1.2.1.2.1.2.2.1.1	0.856017997750281	.	20120001	20480000	#FF4848	1	0.875
chr2	20480001	20880000	A.1.2.1.1.2.1.2.2.2	0.886389201349831	.	20480001	20880000	#FF4848	1	0.875
chr2	20880001	21080000	A.2.1.1.2.2.1.2.2.1.2	0.717660292463442	.	20880001	21080000	#FF9191	1	0.75
chr2	21080001	21200000	A.2.2.1.1.2.2.2	0.610798650168729	.	21080001	21200000	#FFDADA	1	0.625
chr2	21200001	21360000	B.1.2.1.1.1.2.1.2	0.410573678290214	.	21200001	21360000	#9191FF	1	0.375
chr2	21360001	21640000	B.2.1.2.1.1.2.1.2.1.1.1	0.199100112485939	.	21360001	21640000	#4848FF	1	0.25
chr2	21640001	21800000	B.2.1.2.1.1.2.2.2.1	0.191226096737908	.	21640001	21800000	#4848FF	1	0.25
chr2	21800001	21920000	B.2.1.2.2.2.1.1.1.2.2.2	0.150731158605174	.	21800001	21920000	#4848FF	1	0.25
chr2	21920001	22040000	B.2.1.2.2.2.2.1.2.2	0.141732283464567	.	21920001	22040000	#4848FF	1	0.25
chr2	22040001	22240000	B.2.2.1.2.1.1.1.1.2	0.0854893138357705	.	22040001	22240000	#0000FF	1	0.125
chr2	22240001	22400000	B.2.1.2.1.1.2.1.2.2.1	0.195725534308211	.	22240001	22400000	#4848FF	1	0.25
chr2	22400001	22600000	B.2.2.1.2.2.2.2.1.1.2	0.0483689538807649	.	22400001	22600000	#0000FF	1	0.125
chr2	22600001	22680000	B.2.1.2.1.1.2.1.1.2	0.200224971878515	.	22600001	22680000	#4848FF	1	0.25
chr2	22680001	23000000	B.2.2.1.2.2.1.2.1.1.1.2.1	0.0652418447694038	.	22680001	23000000	#0000FF	1	0.125
chr2	23000001	23200000	B.2.2.1.2.2.1.2.2.1.2	0.0573678290213723	.	23000001	23200000	#0000FF	1	0.125
chr2	23200001	23400000	B.2.1.2.2.2.1.1.2.1	0.149606299212598	.	23200001	23400000	#4848FF	1	0.25
chr2	23400001	23480000	B.2.1.2.1.1.1.1.1	0.206974128233971	.	23400001	23480000	#4848FF	1	0.25
chr2	23480001	23560000	B.1.2.1.1.1.1.2.1.1.1.1	0.419572553430821	.	23480001	23560000	#9191FF	1	0.375
chr2	23560001	24000000	A.2.2.1.1.2.1.2.2.2	0.619797525309336	.	23560001	24000000	#FFDADA	1	0.625
chr2	24000001	24360000	A.1.1.1.2.1.1.2.2.1	0.983127109111361	.	24000001	24360000	#FF0000	1	1
chr2	24360001	24560000	A.1.1.2.2.2.1.2.2	0.922384701912261	.	24360001	24560000	#FF0000	1	1
chr2	24560001	24680000	A.1.2.1.2.2.1.1.1.1.2	0.84814398200225	.	24560001	24680000	#FF4848	1	0.875
chr2	24680001	24840000	A.1.2.1.2.2.2.1.2	0.835770528683915	.	24680001	24840000	#FF4848	1	0.875
chr2	24840001	25040000	A.1.1.1.2.1.2.1.2	0.979752530933633	.	24840001	25040000	#FF0000	1	1
chr2	25040001	25120000	A.1.1.2.2.2.2.1.1.2	0.920134983127109	.	25040001	25120000	#FF0000	1	1
chr2	25120001	25440000	A.1.2.1.1.1.1.1.2.1	0.910011248593926	.	25120001	25440000	#FF4848	1	0.875
chr2	25440001	25840000	A.1.1.2.2.1.2.2.2.1.1	0.930258717660292	.	25440001	25840000	#FF0000	1	1
chr2	25840001	25920000	A.1.2.1.2.2.1.2.2.1	0.839145106861642	.	25840001	25920000	#FF4848	1	0.875
chr2	25920001	26360000	A.1.1.2.2.1.1.2.1.1.2.1	0.951631046119235	.	25920001	26360000	#FF0000	1	1
chr2	26360001	26600000	A.1.1.1.2.1.2.2.1	0.978627671541057	.	26360001	26600000	#FF0000	1	1
chr2	26600001	26800000	A.1.2.1.1.1.2.1.2.2	0.898762654668167	.	26600001	26800000	#FF4848	1	0.875
chr2	26800001	26960000	A.2.1.1.1.2.2.2.2.2.1	0.732283464566929	.	26800001	26960000	#FF9191	1	0.75
chr2	26960001	27160000	A.1.2.1.1.1.1.1.1.1.2	0.913385826771654	.	26960001	27160000	#FF4848	1	0.875
chr2	27160001	27640000	A.1.1.1.1.2.1.2.1.1.1.2	0.995500562429696	.	27160001	27640000	#FF0000	1	1
chr2	27640001	27880000	A.1.1.1.2.1.2.1.1	0.980877390326209	.	27640001	27880000	#FF0000	1	1
chr2	27880001	28320000	A.1.1.2.2.1.2.2.1.1.1	0.93363329583802	.	27880001	28320000	#FF0000	1	1
chr2	28320001	28760000	A.1.1.2.2.1.2.2.1.1.2	0.932508436445444	.	28320001	28760000	#FF0000	1	1
chr2	28760001	29040000	A.1.1.1.2.1.1.2.2.2	0.982002249718785	.	28760001	29040000	#FF0000	1	1
chr2	29040001	29160000	A.1.1.2.2.2.2.1.1.1	0.921259842519685	.	29040001	29160000	#FF0000	1	1
chr2	29160001	29480000	A.2.1.1.2.2.1.2.1.2	0.719910011248594	.	29160001	29480000	#FF9191	1	0.75
chr2	29480001	29800000	B.1.2.1.1.1.2.2.1	0.409448818897638	.	29480001	29800000	#9191FF	1	0.375
chr2	29800001	30000000	B.1.2.1.2.2.2.2.1.1.2.1	0.371203599550056	.	29800001	30000000	#9191FF	1	0.375
chr2	30000001	30080000	B.1.1.1.2.2.2.2.2	0.483689538807649	.	30000001	30080000	#DADAFF	1	0.5
chr2	30080001	30320000	B.1.1.1.2.2.2.1.2	0.485939257592801	.	30080001	30320000	#DADAFF	1	0.5
chr2	30320001	30640000	A.1.1.2.2.1.2.2.2.2	0.928008998875141	.	30320001	30640000	#FF0000	1	1
chr2	30640001	30880000	A.1.2.1.1.1.1.1.1.1.1	0.914510686164229	.	30640001	30880000	#FF4848	1	0.875
chr2	30880001	31160000	A.2.2.1.1.2.1.1.2.2	0.62429696287964	.	30880001	31160000	#FFDADA	1	0.625
chr2	31160001	31360000	A.2.2.1.1.2.2.1.2.1.2.1	0.614173228346457	.	31160001	31360000	#FFDADA	1	0.625
chr2	31360001	31600000	A.2.2.1.1.2.2.1.2.1.1	0.615298087739033	.	31360001	31600000	#FFDADA	1	0.625
chr2	31600001	31920000	B.1.2.1.2.2.2.2.2.2	0.359955005624297	.	31600001	31920000	#9191FF	1	0.375
chr2	31920001	32080000	A.2.2.1.1.2.2.1.1.1.2	0.617547806524185	.	31920001	32080000	#FFDADA	1	0.625
chr2	32080001	32600000	A.1.1.2.2.1.1.2.2.1.2.2	0.94488188976378	.	32080001	32600000	#FF0000	1	1
chr2	32600001	32720000	A.1.1.2.2.2.1.1.2	0.924634420697413	.	32600001	32720000	#FF0000	1	1
chr2	32720001	32800000	A.2.1.1.1.2.2.1.2	0.735658042744657	.	32720001	32800000	#FF9191	1	0.75
chr2	32800001	33000000	A.1.2.1.2.2.2.2.1.2	0.833520809898763	.	32800001	33000000	#FF4848	1	0.875
chr2	33000001	33200000	A.2.2.1.1.1.2.1.1	0.634420697412823	.	33000001	33200000	#FFDADA	1	0.625
chr2	33200001	33480000	A.2.2.1.1.2.2.1.2.1.2.2	0.613048368953881	.	33200001	33480000	#FFDADA	1	0.625
chr2	33480001	33560000	A.2.2.1.1.1.2.2.1.1.1	0.632170978627672	.	33480001	33560000	#FFDADA	1	0.625
chr2	33560001	33880000	A.2.2.1.1.1.1.1.1	0.638920134983127	.	33560001	33880000	#FFDADA	1	0.625
chr2	33880001	34160000	B.2.1.2.1.2.1.2.1.1	0.183352080989876	.	33880001	34160000	#4848FF	1	0.25
chr2	34160001	34280000	B.2.1.2.2.2.1.2.2.1	0.146231721034871	.	34160001	34280000	#4848FF	1	0.25
chr2	34280001	34640000	B.2.2.1.2.2.1.2.1.1.1.2.2	0.0641169853768279	.	34280001	34640000	#0000FF	1	0.125
chr2	34640001	34800000	B.2.2.1.2.1.1.2.2.1	0.077615298087739	.	34640001	34800000	#0000FF	1	0.125
chr2	34800001	35040000	B.2.2.1.2.1.1.2.2.2	0.0764904386951631	.	34800001	35040000	#0000FF	1	0.125
chr2	35040001	35440000	B.2.2.2.1.1.2.2.1.2	0.0303712035995501	.	35040001	35440000	#0000FF	1	0.125
chr2	35440001	35560000	B.1.2.1.2.1.1.2.2.2	0.388076490438695	.	35440001	35560000	#9191FF	1	0.375
chr2	35560001	35880000	B.2.1.2.1.1.1.2.2	0.202474690663667	.	35560001	35880000	#4848FF	1	0.25
chr2	35880001	35960000	B.1.2.1.2.1.1.2.2.1.2.1	0.390326209223847	.	35880001	35960000	#9191FF	1	0.375
chr2	35960001	36240000	B.2.1.2.1.1.2.1.2.1.2	0.196850393700787	.	35960001	36240000	#4848FF	1	0.25
chr2	36240001	36320000	B.1.2.1.2.1.1.2.1	0.392575928008999	.	36240001	36320000	#9191FF	1	0.375
chr2	36320001	36520000	B.1.2.1.2.1.2.2.1.2	0.383577052868391	.	36320001	36520000	#9191FF	1	0.375
chr2	36520001	37080000	A.2.2.1.1.2.1.2.2.1.2	0.620922384701912	.	36520001	37080000	#FFDADA	1	0.625
chr2	37080001	37200000	A.1.2.1.1.1.2.2.2.1	0.894263217097863	.	37080001	37200000	#FF4848	1	0.875
chr2	37200001	37480000	A.1.1.1.1.2.1.2.1.1.2	0.99437570303712	.	37200001	37480000	#FF0000	1	1
chr2	37480001	37880000	A.1.1.2.2.2.2.2.2.2	0.915635545556805	.	37480001	37880000	#FF0000	1	1
chr2	37880001	38120000	A.1.2.1.1.1.1.2.2	0.902137232845894	.	37880001	38120000	#FF4848	1	0.875
chr2	38120001	38520000	A.1.2.1.1.2.1.2.1.2	0.888638920134983	.	38120001	38520000	#FF4848	1	0.875
chr2	38520001	38800000	A.1.2.1.1.1.1.1.2.2	0.90888638920135	.	38520001	38800000	#FF4848	1	0.875
chr2	38800001	39160000	A.1.1.2.2.2.1.2.1	0.923509561304837	.	38800001	39160000	#FF0000	1	1
chr2	39160001	39320000	A.1.2.1.2.2.2.2.2.1	0.832395950506187	.	39160001	39320000	#FF4848	1	0.875
chr2	39320001	39480000	A.1.2.1.2.2.1.1.1.1.1.2	0.849268841394826	.	39320001	39480000	#FF4848	1	0.875
chr2	39480001	39600000	A.2.1.1.1.2.2.2.1	0.734533183352081	.	39480001	39600000	#FF9191	1	0.75
chr2	39600001	40240000	B.1.1.1.2.1.1.1.2.2	0.501687289088864	.	39600001	40240000	#DADAFF	1	0.5
chr2	40240001	40520000	B.1.2.1.1.1.2.2.2.1	0.408323959505062	.	40240001	40520000	#9191FF	1	0.375
chr2	40520001	41200000	B.1.2.1.1.2.2.2.2.2	0.395950506186727	.	40520001	41200000	#9191FF	1	0.375
chr2	41200001	41400000	B.2.1.2.1.2.2.1.2	0.174353205849269	.	41200001	41400000	#4848FF	1	0.25
chr2	41400001	41880000	B.2.1.2.1.2.1.2.2.2.1	0.178852643419573	.	41400001	41880000	#4848FF	1	0.25
chr2	41880001	42040000	B.1.2.1.1.1.1.2.1.1.1.2	0.418447694038245	.	41880001	42040000	#9191FF	1	0.375
chr2	42040001	42320000	A.2.2.1.1.2.2.1.2.2	0.611923509561305	.	42040001	42320000	#FFDADA	1	0.625
chr2	42320001	42600000	A.1.2.1.1.1.1.2.1.1.2	0.906636670416198	.	42320001	42600000	#FF4848	1	0.875
chr2	42600001	42760000	A.2.1.1.1.2.1.2.1	0.740157480314961	.	42600001	42760000	#FF9191	1	0.75
chr2	42760001	42920000	A.1.2.1.2.2.1.2.2.2	0.838020247469066	.	42760001	42920000	#FF4848	1	0.875
chr2	42920001	43000000	A.1.2.1.2.2.1.1.2.1.1	0.844769403824522	.	42920001	43000000	#FF4848	1	0.875
chr2	43000001	43200000	A.1.2.1.1.1.1.1.1.2.2	0.911136107986502	.	43000001	43200000	#FF4848	1	0.875
chr2	43200001	43320000	A.1.1.2.2.2.1.1.1.2	0.925759280089989	.	43200001	43320000	#FF0000	1	1
chr2	43320001	43480000	A.1.1.1.1.1	1	.	43320001	43480000	#FF0000	1	1
chr2	43480001	43840000	A.1.1.1.2.1.1.1.2.2	0.986501687289089	.	43480001	43840000	#FF0000	1	1
chr2	43840001	44120000	A.2.1.1.2.2.1.2.1.1	0.72103487064117	.	43840001	44120000	#FF9191	1	0.75
chr2	44120001	44400000	A.1.2.1.1.2.2.2.2.1.2.1.1	0.875140607424072	.	44120001	44400000	#FF4848	1	0.875
chr2	44400001	44720000	A.1.2.1.1.2.2.2.2.1.1.1	0.877390326209224	.	44400001	44720000	#FF4848	1	0.875
chr2	44720001	44840000	A.2.2.1.1.1.2.2.1.2	0.62992125984252	.	44720001	44840000	#FFDADA	1	0.625
chr2	44840001	45200000	B.1.1.2.2.2.1.1.2	0.431946006749156	.	44840001	45200000	#DADAFF	1	0.5
chr2	45200001	45760000	B.1.1.1.2.1.1.2.1.2.1	0.499437570303712	.	45200001	45760000	#DADAFF	1	0.5
chr2	45760001	46040000	A.1.2.1.2.1.1.1.2	0.869516310461192	.	45760001	46040000	#FF4848	1	0.875
chr2	46040001	46200000	A.1.2.1.1.1.2.2.2.2	0.893138357705287	.	46040001	46200000	#FF4848	1	0.875
chr2	46200001	46400000	A.1.2.1.2.2.1.1.2.1.2	0.843644544431946	.	46200001	46400000	#FF4848	1	0.875
chr2	46400001	46560000	A.1.2.1.2.2.2.2.2.2	0.831271091113611	.	46400001	46560000	#FF4848	1	0.875
chr2	46560001	46640000	A.1.2.1.1.1.2.2.1.2	0.895388076490439	.	46560001	46640000	#FF4848	1	0.875
chr2	46640001	46720000	A.1.1.2.2.2.1.1.1.1	0.926884139482565	.	46640001	46720000	#FF0000	1	1
chr2	46720001	47120000	A.1.2.1.1.1.2.1.2.1	0.899887514060742	.	46720001	47120000	#FF4848	1	0.875
chr2	47120001	47680000	A.1.1.2.2.1.2.2.1.2	0.931383577052868	.	47120001	47680000	#FF0000	1	1
chr2	47680001	47960000	A.2.2.1.1.2.1.1.2.1	0.625421822272216	.	47680001	47960000	#FFDADA	1	0.625
chr2	47960001	48160000	A.1.1.2.2.1.1.2.1.1.2.2	0.950506186726659	.	47960001	48160000	#FF0000	1	1
chr2	48160001	48320000	A.2.1.1.1.2.2.2.2.2.2	0.731158605174353	.	48160001	48320000	#FF9191	1	0.75
chr2	48320001	48840000	A.1.2.1.1.2.2.2.2.1.2.1.2	0.874015748031496	.	48320001	48840000	#FF4848	1	0.875
chr2	48840001	49560000	B.2.2.1.2.2.2.1.1.1	0.0528683914510686	.	48840001	49560000	#0000FF	1	0.125
chr2	49560001	49680000	B.2.1.2.2.1.2.1.2.2.1.2	0.161979752530934	.	49560001	49680000	#4848FF	1	0.25
chr2	49680001	49880000	B.2.2.1.2.2.2.2.1.2.2	0.0449943757030371	.	49680001	49880000	#0000FF	1	0.125
chr2	49880001	50280000	B.2.2.1.2.2.1.1.2	0.0674915635545557	.	49880001	50280000	#0000FF	1	0.125
chr2	50280001	50360000	B.1.2.1.1.1.1.2.1.1.2	0.417322834645669	.	50280001	50360000	#9191FF	1	0.375
chr2	50360001	50640000	B.2.1.2.2.2.1.1.2.2	0.148481439820022	.	50360001	50640000	#4848FF	1	0.25
chr2	50640001	50760000	B.2.2.1.2.1.1.1.2.1	0.0843644544431946	.	50640001	50760000	#0000FF	1	0.125
chr2	50760001	51280000	B.2.2.1.2.2.1.2.1.2.2.2	0.0596175478065242	.	50760001	51280000	#0000FF	1	0.125
chr2	51280001	51440000	B.2.1.2.2.2.1.1.1.1	0.154105736782902	.	51280001	51440000	#4848FF	1	0.25
chr2	51440001	51880000	B.2.2.1.2.2.2.2.1.1.1	0.0494938132733408	.	51440001	51880000	#0000FF	1	0.125
chr2	51880001	52040000	B.2.1.2.2.1.2.2.1.2.1	0.158605174353206	.	51880001	52040000	#4848FF	1	0.25
chr2	52040001	52160000	B.2.2.1.2.1.1.2.1.2.2	0.078740157480315	.	52040001	52160000	#0000FF	1	0.125
chr2	52160001	52480000	B.2.2.2.1.1.2.1	0.0326209223847019	.	52160001	52480000	#0000FF	1	0.125
chr2	52480001	52680000	B.2.1.2.1.1.2.2.1.2	0.192350956130484	.	52480001	52680000	#4848FF	1	0.25
chr2	52680001	52840000	B.2.2.1.2.1.1.2.1.2.1	0.0798650168728909	.	52680001	52840000	#0000FF	1	0.125
chr2	52840001	53040000	B.2.2.1.2.1.1.2.1.1	0.0809898762654668	.	52840001	53040000	#0000FF	1	0.125
chr2	53040001	53240000	B.2.2.1.2.1.1.1.2.2.2	0.0821147356580427	.	53040001	53240000	#0000FF	1	0.125
chr2	53240001	53400000	B.1.2.1.2.1.1.1.2	0.393700787401575	.	53240001	53400000	#9191FF	1	0.375
chr2	53400001	53560000	B.2.2.1.2.2.2.1.2	0.0506186726659168	.	53400001	53560000	#0000FF	1	0.125
chr2	53560001	53920000	B.2.1.2.1.2.1.1.1.2.2	0.186726659167604	.	53560001	53920000	#4848FF	1	0.25
chr2	53920001	54280000	A.1.1.2.2.1.1.2.1.1.1	0.952755905511811	.	53920001	54280000	#FF0000	1	1
chr2	54280001	54560000	A.2.1.1.2.2.1.2.2.2.2.1	0.71541057367829	.	54280001	54560000	#FF9191	1	0.75
chr2	54560001	54960000	A.1.2.1.1.2.1.2.1.1	0.889763779527559	.	54560001	54960000	#FF4848	1	0.875
chr2	54960001	55200000	A.1.2.1.2.1.2.2.2.1.2	0.852643419572553	.	54960001	55200000	#FF4848	1	0.875
chr2	55200001	55520000	A.1.1.2.2.1.1.1.1.2	0.955005624296963	.	55200001	55520000	#FF0000	1	1
chr2	55520001	55880000	A.1.2.1.1.2.1.1.2	0.890888638920135	.	55520001	55880000	#FF4848	1	0.875
chr2	55880001	56280000	B.1.2.1.2.2.2.2.2.1.2.1.2	0.362204724409449	.	55880001	56280000	#9191FF	1	0.375
chr2	56280001	56840000	B.2.2.2.1.2.2.2.1.2.2	0.0179977502812148	.	56280001	56840000	#0000FF	1	0.125
chr2	56840001	57200000	B.2.2.1.2.2.2.2.2.2.2	0.0404949381327334	.	56840001	57200000	#0000FF	1	0.125
chr2	57200001	57720000	B.2.2.1.2.2.2.1.1.2	0.0517435320584927	.	57200001	57720000	#0000FF	1	0.125
chr2	57720001	58360000	B.1.2.1.2.2.1.2.1.1.1	0.377952755905512	.	57720001	58360000	#9191FF	1	0.375
chr2	58360001	58480000	A.2.2.1.1.1.2.2.2	0.628796400449944	.	58360001	58480000	#FFDADA	1	0.625
chr2	58480001	58720000	B.1.2.1.2.2.1.2.1.1.2	0.376827896512936	.	58480001	58720000	#9191FF	1	0.375
chr2	58720001	59000000	B.1.2.1.2.2.2.2.2.1.2.2	0.361079865016873	.	58720001	59000000	#9191FF	1	0.375
chr2	59000001	59640000	B.2.1.2.1.2.2.2.2	0.172103487064117	.	59000001	59640000	#4848FF	1	0.25
chr2	59640001	59840000	B.1.2.1.2.1.2.2.1.1.2	0.384701912260967	.	59640001	59840000	#9191FF	1	0.375
chr2	59840001	60160000	B.1.2.1.1.2.2.2.2.1.2	0.397075365579303	.	59840001	60160000	#9191FF	1	0.375
chr2	60160001	60320000	B.1.2.1.1.1.1.2.2.1	0.413948256467942	.	60160001	60320000	#9191FF	1	0.375
chr2	60320001	60920000	B.1.1.1.1.1.1.1.1.2.2	0.536557930258718	.	60320001	60920000	#DADAFF	1	0.5
chr2	60920001	61280000	A.1.2.1.1.1.2.1.1	0.901012373453318	.	60920001	61280000	#FF4848	1	0.875
chr2	61280001	61360000	A.2.1.1.1.2.1.1.1.1	0.743532058492688	.	61280001	61360000	#FF9191	1	0.75
chr2	61360001	61600000	A.1.1.1.2.1.2.2.2	0.977502812148481	.	61360001	61600000	#FF0000	1	1
chr2	61600001	61760000	A.1.1.1.2.1.1.2.1.1	0.985376827896513	.	61600001	61760000	#FF0000	1	1
chr2	61760001	62120000	A.1.2.1.1.2.2.2.1.1.2.1	0.880764904386952	.	61760001	62120000	#FF4848	1	0.875
chr2	62120001	62480000	A.1.2.1.1.2.2.2.2.1.2.2	0.87289088863892	.	62120001	62480000	#FF4848	1	0.875
chr2	62480001	62760000	A.2.1.1.2.2.1.1.2	0.722159730033746	.	62480001	62760000	#FF9191	1	0.75
chr2	62760001	62880000	B.1.1.1.2.2.1.1	0.489313835770529	.	62760001	62880000	#DADAFF	1	0.5
chr2	62880001	63160000	A.2.2.1.1.2.2.1.1.2	0.616422947131609	.	62880001	63160000	#FFDADA	1	0.625
chr2	63160001	63520000	B.1.1.2.2.2.1.2.1	0.43082114735658	.	63160001	63520000	#DADAFF	1	0.5
chr2	63520001	63600000	B.1.2.1.1.1.1.2.1.2.2	0.415073115860517	.	63520001	63600000	#9191FF	1	0.375
chr2	63600001	63680000	B.1.1.1.2.2.2.2.1	0.484814398200225	.	63600001	63680000	#DADAFF	1	0.5
chr2	63680001	64040000	A.2.1.1.1.1.2.1.2.2.1	0.752530933633296	.	63680001	64040000	#FF9191	1	0.75
chr2	64040001	64520000	A.1.1.2.2.1.1.2.2.1.1.2	0.947131608548931	.	64040001	64520000	#FF0000	1	1
chr2	64520001	64720000	A.1.1.2.2.2.2.2.2.1	0.916760404949381	.	64520001	64720000	#FF0000	1	1
chr2	64720001	65120000	A.1.1.1.1.2.1.1.1	0.998875140607424	.	64720001	65120000	#FF0000	1	1
chr2	65120001	65320000	A.1.1.2.2.1.1.1.1.1	0.956130483689539	.	65120001	65320000	#FF0000	1	1
chr2	65320001	65480000	A.1.1.1.2.1.1.1.1.2	0.988751406074241	.	65320001	65480000	#FF0000	1	1
chr2	65480001	65840000	A.1.2.1.2.1.1.2.1.2.1	0.865016872890889	.	65480001	65840000	#FF4848	1	0.875
chr2	65840001	66120000	B.2.1.2.1.2.2.2.1	0.173228346456693	.	65840001	66120000	#4848FF	1	0.25
chr2	66120001	66520000	B.2.1.2.2.2.2.2.1.2	0.138357705286839	.	66120001	66520000	#4848FF	1	0.25
chr2	66520001	66600000	B.1.2.1.2.1.2.2.1.1.1	0.385826771653543	.	66520001	66600000	#9191FF	1	0.375
chr2	66600001	66800000	B.1.2.1.2.2.2.2.1.1.2.2	0.37007874015748	.	66600001	66800000	#9191FF	1	0.375
chr2	66800001	67080000	B.2.2.1.2.1.2.1	0.0753655793025872	.	66800001	67080000	#0000FF	1	0.125
chr2	67080001	67440000	B.2.2.2.1.1.2.2.2	0.0292463442069741	.	67080001	67440000	#0000FF	1	0.125
chr2	67440001	67520000	B.1.2.1.2.1.2.2.2	0.382452193475816	.	67440001	67520000	#9191FF	1	0.375
chr2	67520001	67840000	B.2.1.2.1.1.1.1.2.2	0.204724409448819	.	67520001	67840000	#4848FF	1	0.25
chr2	67840001	68280000	B.2.1.2.1.2.1.1.1.1	0.188976377952756	.	67840001	68280000	#4848FF	1	0.25
chr2	68280001	68680000	A.1.1.2.2.1.2.1.1.2.2.1.2	0.938132733408324	.	68280001	68680000	#FF0000	1	1
chr2	68680001	68880000	A.1.2.1.2.1.1.2.1.2.2	0.863892013498313	.	68680001	68880000	#FF4848	1	0.875
chr2	68880001	69200000	A.1.1.2.2.1.1.1.2	0.953880764904387	.	68880001	69200000	#FF0000	1	1
chr2	69200001	69560000	A.2.1.1.1.1.2.2.2	0.744656917885264	.	69200001	69560000	#FF9191	1	0.75
chr2	69560001	70000000	A.1.1.1.2.1.1.2.1.2	0.984251968503937	.	69560001	70000000	#FF0000	1	1
chr2	70000001	70520000	A.1.1.1.1.2.1.2.1.1.1.1	0.996625421822272	.	70000001	70520000	#FF0000	1	1
chr2	70520001	71040000	A.2.1.1.1.1.2.2.1.2.1	0.748031496062992	.	70520001	71040000	#FF9191	1	0.75
chr2	71040001	71200000	A.2.2.1.1.1.2.2.1.1.2	0.631046119235096	.	71040001	71200000	#FFDADA	1	0.625
chr2	71200001	71520000	A.1.1.2.2.1.1.2.2.1.1.1	0.948256467941507	.	71200001	71520000	#FF0000	1	1
chr2	71520001	72000000	A.1.2.1.2.1.2.2.2.1.1	0.853768278965129	.	71520001	72000000	#FF4848	1	0.875
chr2	72000001	72240000	B.1.1.1.2.1.2.2.1.2	0.491563554555681	.	72000001	72240000	#DADAFF	1	0.5
chr2	72240001	72760000	B.1.2.1.1.1.2.2.2.2	0.407199100112486	.	72240001	72760000	#9191FF	1	0.375
chr2	72760001	73160000	A.2.2.1.1.1.1.2	0.635545556805399	.	72760001	73160000	#FFDADA	1	0.625
chr2	73160001	73520000	A.1.2.1.1.2.2.2.2.1.1.2	0.876265466816648	.	73160001	73520000	#FF4848	1	0.875
chr2	73520001	73680000	A.2.2.1.1.1.2.1.2	0.633295838020247	.	73520001	73680000	#FFDADA	1	0.625
chr2	73680001	74440000	A.1.2.1.2.1.1.2.1.1.1.1	0.868391451068616	.	73680001	74440000	#FF4848	1	0.875
chr2	74440001	74600000	A.1.2.1.2.2.1.1.1.2.1	0.847019122609674	.	74440001	74600000	#FF4848	1	0.875
chr2	74600001	74920000	A.1.1.1.2.1.1.1.1.1	0.989876265466817	.	74600001	74920000	#FF0000	1	1
chr2	74920001	75120000	A.1.2.1.2.1.1.1.1	0.870641169853768	.	74920001	75120000	#FF4848	1	0.875
chr2	75120001	75440000	A.2.2.1.1.2.1.1.1.1	0.627671541057368	.	75120001	75440000	#FFDADA	1	0.625
chr2	75440001	76000000	B.1.1.2.2.2.1.1.1	0.433070866141732	.	75440001	76000000	#DADAFF	1	0.5
chr2	76000001	76240000	B.2.1.2.2.2.2.2.1.1.1	0.140607424071991	.	76000001	76240000	#4848FF	1	0.25
chr2	76240001	76360000	B.2.2.2.1.1.1.2.1	0.0359955005624297	.	76240001	76360000	#0000FF	1	0.125
chr2	76360001	76480000	B.2.1.2.2.1.2.2.1.2.2	0.15748031496063	.	76360001	76480000	#4848FF	1	0.25
chr2	76480001	76680000	B.2.2.1.2.1.1.1.1.1	0.0866141732283465	.	76480001	76680000	#0000FF	1	0.125
chr2	76680001	77000000	B.2.2.2.1.1.1.1.2.2	0.0371203599550056	.	76680001	77000000	#0000FF	1	0.125
chr2	77000001	77360000	B.2.2.1.2.2.1.2.2.2.1.1	0.0562429696287964	.	77000001	77360000	#0000FF	1	0.125
chr2	77360001	77480000	B.2.1.2.2.2.1.2.2.2	0.145106861642295	.	77360001	77480000	#4848FF	1	0.25
chr2	77480001	77920000	B.2.2.2.1.2.2.2.2.1	0.0168728908886389	.	77480001	77920000	#0000FF	1	0.125
chr2	77920001	78240000	B.2.2.2.2.1.2.2.1	0.0101237345331834	.	77920001	78240000	#0000FF	1	0.125
chr2	78240001	78400000	B.2.2.2.1.1.1.2.2.2	0.0337457817772778	.	78240001	78400000	#0000FF	1	0.125
chr2	78400001	78520000	B.2.1.2.2.1.2.1.2.1.1	0.165354330708661	.	78400001	78520000	#4848FF	1	0.25
chr2	78520001	78720000	B.2.2.2.1.1.1.1.1	0.0393700787401575	.	78520001	78720000	#0000FF	1	0.125
chr2	78720001	78840000	B.2.1.2.2.1.2.1.2.2.2	0.160854893138358	.	78720001	78840000	#4848FF	1	0.25
chr2	78840001	79160000	B.2.2.1.2.2.1.1.1.2	0.0686164229471316	.	78840001	79160000	#0000FF	1	0.125
chr2	79160001	79440000	B.2.2.2.1.2.2.2.2.2	0.015748031496063	.	79160001	79440000	#0000FF	1	0.125
chr2	79440001	79520000	B.2.2.1.2.1.2.2.1.1	0.0742407199100112	.	79440001	79520000	#0000FF	1	0.125
chr2	79520001	79720000	B.2.2.1.2.2.2.2.2.1.1	0.0438695163104612	.	79520001	79720000	#0000FF	1	0.125
chr2	79720001	79840000	B.2.2.2.1.1.1.1.2.1	0.0382452193475816	.	79720001	79840000	#0000FF	1	0.125
chr2	79840001	80520000	B.2.2.2.2.2.1.1	0.0078740157480315	.	79840001	80520000	#0000FF	1	0.125
chr2	80520001	80960000	B.2.2.2.2.2.1.2	0.00674915635545557	.	80520001	80960000	#0000FF	1	0.125
chr2	80960001	81120000	B.2.2.1.2.1.2.2.1.2.1	0.0731158605174353	.	80960001	81120000	#0000FF	1	0.125
chr2	81120001	81280000	B.2.2.2.1.1.1.2.2.1	0.0348706411698538	.	81120001	81280000	#0000FF	1	0.125
chr2	81280001	81440000	B.2.2.1.2.1.2.2.2	0.0708661417322835	.	81280001	81440000	#0000FF	1	0.125
chr2	81440001	81960000	B.2.2.2.1.1.2.2.1.1	0.031496062992126	.	81440001	81960000	#0000FF	1	0.125
chr2	81960001	82080000	B.2.1.2.2.1.2.1.1.2.1	0.167604049493813	.	81960001	82080000	#4848FF	1	0.25
chr2	82080001	82160000	B.2.1.2.2.1.2.2.2.2	0.155230596175478	.	82080001	82160000	#4848FF	1	0.25
chr2	82160001	82240000	B.2.1.2.2.1.2.1.2.1.2	0.164229471316085	.	82160001	82240000	#4848FF	1	0.25
chr2	82240001	82360000	B.2.1.2.2.1.2.1.2.2.1.1	0.16310461192351	.	82240001	82360000	#4848FF	1	0.25
chr2	82360001	82680000	B.2.2.1.2.2.1.2.1.1.2	0.062992125984252	.	82360001	82680000	#0000FF	1	0.125
chr2	82680001	82840000	B.2.1.2.2.2.2.1.2.1	0.142857142857143	.	82680001	82840000	#4848FF	1	0.25
chr2	82840001	83040000	B.2.1.2.2.2.1.1.1.2.2.1	0.15185601799775	.	82840001	83040000	#4848FF	1	0.25
chr2	83040001	83240000	B.2.2.1.2.1.2.2.1.2.2	0.0719910011248594	.	83040001	83240000	#0000FF	1	0.125
chr2	83240001	83360000	B.1.1.2.2.2.2.1	0.428571428571429	.	83240001	83360000	#DADAFF	1	0.5
chr2	83360001	83680000	B.2.2.1.2.2.1.2.2.2.2	0.0539932508436445	.	83360001	83680000	#0000FF	1	0.125
chr2	83680001	84120000	B.2.2.2.1.2.2.2.1.1.2.2	0.0213723284589426	.	83680001	84120000	#0000FF	1	0.125
chr2	84120001	84360000	B.2.2.1.2.2.1.1.1.1	0.0697412823397075	.	84120001	84360000	#0000FF	1	0.125
chr2	84360001	84640000	B.2.1.2.1.2.1.2.1.2.1	0.1822272215973	.	84360001	84640000	#4848FF	1	0.25
chr2	84640001	85120000	B.1.1.1.2.1.1.2.2	0.49718785151856	.	84640001	85120000	#DADAFF	1	0.5
chr2	85120001	85320000	A.1.2.1.1.1.2.2.1.1.1	0.897637795275591	.	85120001	85320000	#FF4848	1	0.875
chr2	85320001	85560000	A.2.1.1.1.1.1.1.2	0.759280089988751	.	85320001	85560000	#FF9191	1	0.75
chr2	85560001	85840000	A.1.1.1.1.2.1.2.1.2	0.993250843644544	.	85560001	85840000	#FF0000	1	1
chr2	85840001	85960000	A.1.2.1.1.1.1.2.1.2.2.2	0.90326209223847	.	85840001	85960000	#FF4848	1	0.875
chr2	85960001	86120000	A.1.2.1.1.1.1.2.1.2.1	0.905511811023622	.	85960001	86120000	#FF4848	1	0.875
chr2	86120001	86240000	A.1.1.2.2.1.1.2.1.2	0.949381327334083	.	86120001	86240000	#FF0000	1	1
chr2	86240001	86440000	A.1.1.2.2.1.2.1.1.2.2.2	0.937007874015748	.	86240001	86440000	#FF0000	1	1
chr2	86440001	86720000	A.1.2.1.2.1.2.1.1.2	0.860517435320585	.	86440001	86720000	#FF4848	1	0.875
chr2	86720001	86880000	A.1.2.1.1.1.1.2.1.2.2.1	0.904386951631046	.	86720001	86880000	#FF4848	1	0.875
chr2	86880001	87120000	A.2.1.1.1.1.2.1.1.2	0.754780652418448	.	86880001	87120000	#FF9191	1	0.75
chr2	87280001	87360000	A.2.1.1.1.1.2.1.1.2	0.754780652418448	.	87280001	87360000	#FF9191	1	0.75
chr2	87400001	87480000	A.2.1.1.1.1.2.1.1.2	0.754780652418448	.	87400001	87480000	#FF9191	1	0.75
chr2	87480001	87520000	A.2.1.1.1.2.1.2.2.2	0.737907761529809	.	87480001	87520000	#FF9191	1	0.75
chr2	87760001	87880000	A.2.1.1.1.2.1.2.2.2	0.737907761529809	.	87760001	87880000	#FF9191	1	0.75
chr2	87920001	87960000	A.2.1.1.1.2.1.2.2.2	0.737907761529809	.	87920001	87960000	#FF9191	1	0.75
chr2	87960001	88000000	A.2.2.1.1.1.1.1.2.2	0.636670416197975	.	87960001	88000000	#FFDADA	1	0.625
chr2	88160001	88240000	A.2.2.1.1.1.1.1.2.2	0.636670416197975	.	88160001	88240000	#FFDADA	1	0.625
chr2	88280001	88480000	A.2.2.1.1.1.1.1.2.2	0.636670416197975	.	88280001	88480000	#FFDADA	1	0.625
chr2	88480001	88840000	B.1.1.1.2.1.1.1.2.1.2	0.50281214848144	.	88480001	88840000	#DADAFF	1	0.5
chr2	88840001	89080000	A.1.2.1.1.2.2.2.1.1.2.2	0.879640044994376	.	88840001	89080000	#FF4848	1	0.875
chr2	89080001	89560000	B.1.1.2.2.2.1.2.2	0.429696287964004	.	89080001	89560000	#DADAFF	1	0.5
chr2	89880001	90040000	B.1.1.2.2.2.1.2.2	0.429696287964004	.	89880001	90040000	#DADAFF	1	0.5
chr2	90040001	90160000	B.1.2.1.2.2.1.1.1.1	0.38132733408324	.	90040001	90160000	#9191FF	1	0.375
chr2	90200001	90280000	B.2.1.2.2.2.1.2.1	0.147356580427447	.	90200001	90280000	#4848FF	1	0.25
chr2	90400001	90480000	B.2.1.2.2.2.1.2.1	0.147356580427447	.	90400001	90480000	#4848FF	1	0.25
chr2	91640001	91720000	B.2.1.2.2.2.1.2.1	0.147356580427447	.	91640001	91720000	#4848FF	1	0.25
chr2	91760001	91800000	B.2.1.2.2.2.1.2.1	0.147356580427447	.	91760001	91800000	#4848FF	1	0.25
chr2	91800001	92000000	B.2.1.2.2.2.2.2.1.1.2	0.139482564679415	.	91800001	92000000	#4848FF	1	0.25
chr2	92040001	92200000	B.2.1.2.2.1.2.1.1.2.2	0.166479190101237	.	92040001	92200000	#4848FF	1	0.25
chr2	92280001	92360000	B.2.1.2.2.1.2.1.1.2.2	0.166479190101237	.	92280001	92360000	#4848FF	1	0.25
chr2	95320001	95680000	B.2.1.2.2.1.2.2.1.1	0.159730033745782	.	95320001	95680000	#4848FF	1	0.25
chr2	95680001	95880000	A.2.1.1.2.2.1.2.2.2.2.2	0.714285714285714	.	95680001	95880000	#FF9191	1	0.75
chr2	95880001	96080000	A.2.2.1.2.2.1.2.1.1	0.601799775028121	.	95880001	96080000	#FFDADA	1	0.625
chr2	96120001	96160000	A.2.2.1.2.2.1.2.1.1	0.601799775028121	.	96120001	96160000	#FFDADA	1	0.625
chr2	96160001	96280000	B.1.1.1.2.1.2.1.1.1	0.496062992125984	.	96160001	96280000	#DADAFF	1	0.5
chr2	96320001	96520000	B.1.1.1.2.1.2.1.1.1	0.496062992125984	.	96320001	96520000	#DADAFF	1	0.5
chr2	96520001	96680000	A.1.1.2.2.1.2.1.1.1	0.941507311586052	.	96520001	96680000	#FF0000	1	1
chr2	96720001	97200000	A.1.1.2.2.1.2.1.1.1	0.941507311586052	.	96720001	97200000	#FF0000	1	1
chr2	97200001	97840000	A.1.1.2.2.1.2.1.2.2	0.934758155230596	.	97200001	97840000	#FF0000	1	1
chr2	97840001	97880000	A.1.2.1.1.2.1.2.2.1	0.887514060742407	.	97840001	97880000	#FF4848	1	0.875
chr2	98000001	98040000	A.1.2.1.1.2.1.2.2.1	0.887514060742407	.	98000001	98040000	#FF4848	1	0.875
chr2	98120001	98200000	A.1.2.1.1.2.1.2.2.1	0.887514060742407	.	98120001	98200000	#FF4848	1	0.875
chr2	98240001	98880000	A.1.2.1.1.2.1.2.2.1	0.887514060742407	.	98240001	98880000	#FF4848	1	0.875
chr2	98880001	99240000	A.1.1.2.2.1.2.1.1.2.2.1.1	0.9392575928009	.	98880001	99240000	#FF0000	1	1
chr2	99240001	99480000	A.1.2.1.2.1.2.1.1.1	0.861642294713161	.	99240001	99480000	#FF4848	1	0.875
chr2	99480001	99920000	A.2.1.1.1.1.2.2.1.1.2	0.749156355455568	.	99480001	99920000	#FF9191	1	0.75
chr2	99920001	100040000	A.1.2.1.1.1.1.2.1.1.1	0.907761529808774	.	99920001	100040000	#FF4848	1	0.875
chr2	100040001	100360000	A.2.1.1.1.1.1.1.1.1.2	0.761529808773903	.	100040001	100360000	#FF9191	1	0.75
chr2	100360001	100440000	A.2.1.1.2.2.2.2	0.707536557930259	.	100360001	100440000	#FF9191	1	0.75
chr2	100440001	100600000	A.2.2.1.1.2.2.1.1.1.1	0.61867266591676	.	100440001	100600000	#FFDADA	1	0.625
chr2	100600001	100880000	B.1.1.1.2.1.1.1.2.1.1	0.503937007874016	.	100600001	100880000	#DADAFF	1	0.5
chr2	100880001	101160000	A.2.2.1.1.2.1.2.1	0.623172103487064	.	100880001	101160000	#FFDADA	1	0.625
chr2	101160001	101560000	A.2.2.1.1.2.1.2.2.1.1	0.622047244094488	.	101160001	101560000	#FFDADA	1	0.625
chr2	101560001	101880000	A.1.2.1.1.2.2.2.1.1.1	0.881889763779528	.	101560001	101880000	#FF4848	1	0.875
chr2	101880001	102280000	A.1.1.2.2.1.2.1.2.1	0.935883014623172	.	101880001	102280000	#FF0000	1	1
chr2	102280001	102480000	A.1.1.2.2.1.1.2.2.1.2.1	0.946006749156355	.	102280001	102480000	#FF0000	1	1
chr2	102480001	102640000	A.1.2.1.1.2.2.1.1.1	0.885264341957255	.	102480001	102640000	#FF4848	1	0.875
chr2	102640001	102920000	A.1.2.1.2.1.2.1.2.1.1	0.859392575928009	.	102640001	102920000	#FF4848	1	0.875
chr2	102920001	103440000	A.2.1.1.2.2.2.1.1.2	0.712035995500562	.	102920001	103440000	#FF9191	1	0.75
chr2	103440001	103680000	B.2.1.2.2.2.2.1.1	0.143982002249719	.	103440001	103680000	#4848FF	1	0.25
chr2	103680001	103960000	B.2.2.1.2.2.2.2.2.2.1	0.0416197975253093	.	103680001	103960000	#0000FF	1	0.125
chr2	103960001	104240000	B.2.2.1.2.2.2.2.2.1.2	0.0427446569178853	.	103960001	104240000	#0000FF	1	0.125
chr2	104240001	104440000	B.2.2.2.2.1.1.1.2	0.0134983127109111	.	104240001	104440000	#0000FF	1	0.125
chr2	104440001	104760000	B.2.2.1.1.1.2.1.2.1.2	0.114735658042745	.	104440001	104760000	#0000FF	1	0.125
chr2	104760001	104840000	B.1.2.1.2.1.2.1	0.386951631046119	.	104760001	104840000	#9191FF	1	0.375
chr2	104840001	105280000	B.2.2.1.2.2.1.2.1.2.2.1	0.0607424071991001	.	104840001	105280000	#0000FF	1	0.125
chr2	105280001	105560000	B.1.2.1.2.2.1.2.1.2	0.37570303712036	.	105280001	105560000	#9191FF	1	0.375
chr2	105560001	105680000	B.1.2.1.2.2.1.1.1.2	0.380202474690664	.	105560001	105680000	#9191FF	1	0.375
chr2	105680001	105880000	B.1.1.1.2.1.1.1.1	0.505061867266592	.	105680001	105880000	#DADAFF	1	0.5
chr2	105880001	106160000	A.2.1.1.1.1.1.1.1.2	0.760404949381327	.	105880001	106160000	#FF9191	1	0.75
chr2	106160001	106360000	B.1.1.1.1.2.1.1.1.1	0.524184476940383	.	106160001	106360000	#DADAFF	1	0.5
chr2	106360001	106520000	A.1.2.1.2.1.2.1.2.1.2	0.858267716535433	.	106360001	106520000	#FF4848	1	0.875
chr2	106520001	106800000	A.2.1.1.2.2.2.1.2.2	0.708661417322835	.	106520001	106800000	#FF9191	1	0.75
chr2	106800001	106920000	A.2.2.1.2.1.1.1	0.609673790776153	.	106800001	106920000	#FFDADA	1	0.625
chr2	106920001	107000000	A.2.2.1.2.2.1.2.2.1	0.59955005624297	.	106920001	107000000	#FFDADA	1	0.625
chr2	107080001	107200000	A.2.2.1.2.2.1.2.2.1	0.59955005624297	.	107080001	107200000	#FFDADA	1	0.625
chr2	107200001	107640000	B.2.2.2.1.2.2.2.1.1.1	0.0236220472440945	.	107200001	107640000	#0000FF	1	0.125
chr2	107640001	107760000	B.2.1.2.2.1.2.1.1.1	0.168728908886389	.	107640001	107760000	#4848FF	1	0.25
chr2	107760001	108080000	B.2.2.2.1.2.2.2.1.1.2.1	0.0224971878515186	.	107760001	108080000	#0000FF	1	0.125
chr2	108080001	108280000	B.2.2.1.1.1.1.2.2.1.1	0.129358830146232	.	108080001	108280000	#0000FF	1	0.125
chr2	108280001	108440000	B.2.2.1.1.1.2.1.1.2.1	0.118110236220472	.	108280001	108440000	#0000FF	1	0.125
chr2	108520001	108880000	B.2.1.2.2.2.2.2.2.1	0.137232845894263	.	108520001	108880000	#4848FF	1	0.25
chr2	108880001	108960000	B.1.2.1.1.2.1.1.1	0.40607424071991	.	108880001	108960000	#9191FF	1	0.375
chr2	108960001	109080000	A.2.2.1.2.1.1.2.2	0.607424071991001	.	108960001	109080000	#FFDADA	1	0.625
chr2	109080001	109360000	A.1.2.1.1.2.2.1.2	0.883014623172103	.	109080001	109360000	#FF4848	1	0.875
chr2	109360001	110120000	A.2.1.1.2.1.1.2	0.728908886389201	.	109360001	110120000	#FF9191	1	0.75
chr2	110240001	110520000	A.2.1.1.2.1.1.2	0.728908886389201	.	110240001	110520000	#FF9191	1	0.75
chr2	110840001	111000000	A.2.1.1.1.1.2.2.1.2.2.2	0.74578177727784	.	110840001	111000000	#FF9191	1	0.75
chr2	111360001	111560000	A.2.1.1.1.1.2.2.1.2.2.2	0.74578177727784	.	111360001	111560000	#FF9191	1	0.75
chr2	111560001	111760000	A.2.1.1.1.1.1.2.2	0.7570303712036	.	111560001	111760000	#FF9191	1	0.75
chr2	111760001	112200000	A.1.2.2.2.1.1.1.2	0.794150731158605	.	111760001	112200000	#FF4848	1	0.875
chr2	112200001	112520000	A.1.2.1.2.1.1.2.1.1.1.2	0.86726659167604	.	112200001	112520000	#FF4848	1	0.875
chr2	112520001	112880000	A.1.1.2.2.1.1.2.2.2.1	0.943757030371204	.	112520001	112880000	#FF0000	1	1
chr2	112880001	113080000	A.1.2.2.2.1.1.2	0.793025871766029	.	112880001	113080000	#FF4848	1	0.875
chr2	113080001	113120000	A.2.1.1.1.1.2.2.1.2.2.1	0.746906636670416	.	113080001	113120000	#FF9191	1	0.75
chr2	113160001	113200000	A.2.1.1.1.1.2.2.1.2.2.1	0.746906636670416	.	113160001	113200000	#FF9191	1	0.75
chr2	113200001	113560000	A.1.1.2.2.1.1.2.2.2.2	0.942632170978628	.	113200001	113560000	#FF0000	1	1
chr2	113560001	113680000	A.1.2.1.2.1.1.2.1.1.2	0.866141732283465	.	113560001	113680000	#FF4848	1	0.875
chr2	113680001	113840000	A.2.1.1.2.2.2.1.2.1.2	0.709786276715411	.	113680001	113840000	#FF9191	1	0.75
chr2	113840001	114280000	A.1.2.2.2.1.1.1.1	0.795275590551181	.	113840001	114280000	#FF4848	1	0.875
chr2	114320001	114760000	A.1.2.1.1.2.2.2.2.2	0.871766029246344	.	114320001	114760000	#FF4848	1	0.875
chr2	114760001	114920000	B.1.1.2.2.2.2.2.2.1	0.425196850393701	.	114760001	114920000	#DADAFF	1	0.5
chr2	114920001	115200000	B.2.2.1.1.2.1.1.1.2.1	0.105736782902137	.	114920001	115200000	#0000FF	1	0.125
chr2	115200001	115440000	B.2.1.2.2.2.2.2.2.2	0.136107986501687	.	115200001	115440000	#4848FF	1	0.25
chr2	115440001	115720000	B.2.2.2.2.1.1.2	0.0123734533183352	.	115440001	115720000	#0000FF	1	0.125
chr2	115720001	116280000	B.2.2.2.2.2.2.1.2.2	0.00337457817772778	.	115720001	116280000	#0000FF	1	0.125
chr2	116280001	116440000	B.2.2.2.1.2.2.1.2	0.0247469066366704	.	116280001	116440000	#0000FF	1	0.125
chr2	116440001	116720000	B.2.2.1.1.1.2.1.1.1.2.1	0.120359955005624	.	116440001	116720000	#0000FF	1	0.125
chr2	116720001	116880000	B.2.2.1.1.1.2.2.1.1	0.111361079865017	.	116720001	116880000	#0000FF	1	0.125
chr2	116880001	117000000	B.2.2.1.1.1.2.2.2	0.107986501687289	.	116880001	117000000	#0000FF	1	0.125
chr2	117000001	117240000	B.2.2.2.2.1.2.1	0.0112485939257593	.	117000001	117240000	#0000FF	1	0.125
chr2	117240001	117480000	B.2.2.2.2.2.2.1.1	0.00562429696287964	.	117240001	117480000	#0000FF	1	0.125
chr2	117480001	117680000	B.2.2.1.1.1.2.1.2.1.1	0.115860517435321	.	117480001	117680000	#0000FF	1	0.125
chr2	117680001	117760000	B.2.2.1.1.1.2.1.1.2.2	0.116985376827897	.	117680001	117760000	#0000FF	1	0.125
chr2	117760001	117960000	B.2.2.2.2.1.2.2.2	0.00899887514060742	.	117760001	117960000	#0000FF	1	0.125
chr2	117960001	118240000	B.2.2.1.1.1.2.1.2.2.1	0.113610798650169	.	117960001	118240000	#0000FF	1	0.125
chr2	118240001	118560000	B.2.2.1.1.1.2.1.1.1.2.2	0.119235095613048	.	118240001	118560000	#0000FF	1	0.125
chr2	118560001	119000000	A.2.1.1.2.1.2.2.2	0.724409448818898	.	118560001	119000000	#FF9191	1	0.75
chr2	119000001	119120000	B.1.2.1.2.2.1.1.2	0.379077615298088	.	119000001	119120000	#9191FF	1	0.375
chr2	119120001	119680000	B.2.1.1.2.1.1.2.2	0.238470191226097	.	119120001	119680000	#4848FF	1	0.25
chr2	119680001	120080000	B.1.2.1.1.2.2.1.1	0.401574803149606	.	119680001	120080000	#9191FF	1	0.375
chr2	120080001	120160000	A.2.1.1.2.2.1.1.1	0.723284589426322	.	120080001	120160000	#FF9191	1	0.75
chr2	120160001	120360000	B.1.1.1.1.1.1.1.1.2.1	0.537682789651294	.	120160001	120360000	#DADAFF	1	0.5
chr2	120360001	120640000	A.2.1.1.2.1.2.2.1.1	0.726659167604049	.	120360001	120640000	#FF9191	1	0.75
chr2	120640001	121080000	A.1.2.1.1.2.2.2.1.2	0.8785151856018	.	120640001	121080000	#FF4848	1	0.875
chr2	121080001	121160000	A.2.1.1.1.1.1.2.1	0.758155230596176	.	121080001	121160000	#FF9191	1	0.75
chr2	121160001	121520000	A.2.2.1.1.2.1.1.1.2	0.626546681664792	.	121160001	121520000	#FFDADA	1	0.625
chr2	121520001	121680000	B.1.1.2.2.2.2.2.2.2.2	0.422947131608549	.	121520001	121680000	#DADAFF	1	0.5
chr2	121680001	121800000	B.1.1.1.2.1.2.2.2	0.490438695163105	.	121680001	121800000	#DADAFF	1	0.5
chr2	121800001	122040000	B.1.1.1.1.1.1.1.1.1	0.538807649043869	.	121800001	122040000	#DADAFF	1	0.5
chr2	122040001	122280000	A.1.2.1.2.1.2.2.1.2	0.854893138357705	.	122040001	122280000	#FF4848	1	0.875
chr2	122280001	122520000	A.1.2.1.1.2.2.1.1.2	0.884139482564679	.	122280001	122520000	#FF4848	1	0.875
chr2	122520001	122720000	B.1.1.1.2.1.2.1.2	0.493813273340832	.	122520001	122720000	#DADAFF	1	0.5
chr2	122720001	123160000	B.2.1.2.1.2.1.1.2.1	0.185601799775028	.	122720001	123160000	#4848FF	1	0.25
chr2	123160001	123280000	B.2.1.2.2.1.1.1	0.170978627671541	.	123160001	123280000	#4848FF	1	0.25
chr2	123280001	123480000	B.2.1.2.1.2.1.2.2.1	0.179977502812148	.	123280001	123480000	#4848FF	1	0.25
chr2	123480001	123680000	B.2.1.1.1.1.1.1.2.2	0.280089988751406	.	123480001	123680000	#4848FF	1	0.25
chr2	123680001	124000000	B.2.1.2.2.1.2.2.2.1	0.156355455568054	.	123680001	124000000	#4848FF	1	0.25
chr2	124000001	124280000	B.2.1.1.2.1.2.2.2	0.228346456692913	.	124000001	124280000	#4848FF	1	0.25
chr2	124280001	124400000	B.2.1.1.1.1.1.1.1	0.282339707536558	.	124280001	124400000	#4848FF	1	0.25
chr2	124400001	124480000	B.2.1.1.1.1.1.1.2.1	0.281214848143982	.	124400001	124480000	#4848FF	1	0.25
chr2	124480001	125240000	B.2.2.2.1.2.1.2	0.0269966254218223	.	124480001	125240000	#0000FF	1	0.125
chr2	125240001	125320000	B.2.1.2.2.1.1.2	0.169853768278965	.	125240001	125320000	#4848FF	1	0.25
chr2	125320001	125600000	B.2.2.1.1.1.2.1.2.2.2	0.112485939257593	.	125320001	125600000	#0000FF	1	0.125
chr2	125600001	125800000	B.2.2.1.1.1.2.2.1.2.2	0.109111361079865	.	125600001	125800000	#0000FF	1	0.125
chr2	125800001	126000000	B.2.2.2.2.1.1.1.1	0.0146231721034871	.	125800001	126000000	#0000FF	1	0.125
chr2	126000001	126200000	B.2.2.1.1.1.1.1.1	0.134983127109111	.	126000001	126200000	#0000FF	1	0.125
chr2	126200001	126360000	B.2.2.1.1.1.1.2.2.1.2.1	0.128233970753656	.	126200001	126360000	#0000FF	1	0.125
chr2	126360001	126520000	B.2.2.1.1.1.1.1.2	0.133858267716535	.	126360001	126520000	#0000FF	1	0.125
chr2	126520001	126960000	B.2.2.1.1.1.2.1.1.1.1	0.1214848143982	.	126520001	126960000	#0000FF	1	0.125
chr2	126960001	127280000	B.2.1.1.1.2.1.2.1	0.263217097862767	.	126960001	127280000	#4848FF	1	0.25
chr2	127280001	127480000	A.2.2.1.2.2.1.1.2	0.602924634420697	.	127280001	127480000	#FFDADA	1	0.625
chr2	127480001	127760000	B.1.2.1.1.2.1.2.2	0.402699662542182	.	127480001	127760000	#9191FF	1	0.375
chr2	127760001	127920000	A.2.1.1.1.1.2.2.1.1.1	0.750281214848144	.	127760001	127920000	#FF9191	1	0.75
chr2	127920001	128200000	A.1.1.2.2.1.2.1.1.2.1	0.940382452193476	.	127920001	128200000	#FF0000	1	1
chr2	128200001	128480000	A.1.1.1.1.2.1.2.2	0.992125984251969	.	128200001	128480000	#FF0000	1	1
chr2	128480001	128920000	A.1.1.1.2.2.2	0.974128233970754	.	128480001	128920000	#FF0000	1	1
chr2	128920001	129520000	A.2.1.1.2.1.2.1	0.727784026996625	.	128920001	129520000	#FF9191	1	0.75
chr2	129520001	129600000	A.2.2.1.2.2.1.2.2.2	0.598425196850394	.	129520001	129600000	#FFDADA	1	0.625
chr2	129600001	130360000	B.2.1.2.1.2.1.1.2.2	0.184476940382452	.	129600001	130360000	#4848FF	1	0.25
chr2	130360001	130800000	B.1.1.2.2.2.2.2.2.2.1	0.424071991001125	.	130360001	130800000	#DADAFF	1	0.5
chr2	130880001	131080000	A.2.2.1.2.2.2.2.1	0.596175478065242	.	130880001	131080000	#FFDADA	1	0.625
chr2	131080001	131160000	A.1.2.1.2.1.2.1.2.2	0.857142857142857	.	131080001	131160000	#FF4848	1	0.875
chr2	131200001	131240000	A.2.2.1.2.1.1.2.1	0.608548931383577	.	131200001	131240000	#FFDADA	1	0.625
chr2	131480001	132000000	A.2.2.1.2.1.1.2.1	0.608548931383577	.	131480001	132000000	#FFDADA	1	0.625
chr2	132040001	132120000	A.2.2.1.2.1.1.2.1	0.608548931383577	.	132040001	132120000	#FFDADA	1	0.625
chr2	132120001	132320000	A.2.2.1.2.2.2.2.2	0.595050618672666	.	132120001	132320000	#FFDADA	1	0.625
chr2	132320001	132680000	B.1.1.2.2.2.2.2.1.2	0.426321709786277	.	132320001	132680000	#DADAFF	1	0.5
chr2	132680001	132760000	B.1.2.2.2.1.2.2.1	0.311586051743532	.	132680001	132760000	#9191FF	1	0.375
chr2	132800001	132840000	B.1.2.2.2.1.2.2.1	0.311586051743532	.	132800001	132840000	#9191FF	1	0.375
chr2	132840001	133480000	B.2.2.2.1.2.1.1	0.0281214848143982	.	132840001	133480000	#0000FF	1	0.125
chr2	133480001	134000000	B.2.2.2.1.2.2.2.1.2.1.2	0.0191226096737908	.	133480001	134000000	#0000FF	1	0.125
chr2	134000001	134280000	B.2.1.1.2.2.2.2.2.2	0.208098987626547	.	134000001	134280000	#4848FF	1	0.25
chr2	134280001	134600000	B.2.2.1.1.2.2.2.1	0.0911136107986502	.	134280001	134600000	#0000FF	1	0.125
chr2	134600001	134720000	B.1.2.1.1.2.1.2.1	0.403824521934758	.	134600001	134720000	#9191FF	1	0.375
chr2	134720001	134840000	B.1.1.1.1.1.1.1.2	0.535433070866142	.	134720001	134840000	#DADAFF	1	0.5
chr2	134840001	135000000	A.1.2.2.2.1.2.1.1	0.791901012373453	.	134840001	135000000	#FF4848	1	0.875
chr2	135000001	135240000	A.1.2.2.2.1.2.2.1.1.1	0.789651293588301	.	135000001	135240000	#FF4848	1	0.875
chr2	135240001	135520000	B.1.2.1.1.2.2.2.1	0.399325084364454	.	135240001	135520000	#9191FF	1	0.375
chr2	135520001	135720000	A.2.2.1.2.2.1.1.1	0.604049493813273	.	135520001	135720000	#FFDADA	1	0.625
chr2	135720001	136200000	A.2.2.1.2.1.2.1	0.606299212598425	.	135720001	136200000	#FFDADA	1	0.625
chr2	136200001	136360000	A.2.2.1.2.2.1.2.1.2	0.600674915635546	.	136200001	136360000	#FFDADA	1	0.625
chr2	136360001	136640000	A.1.2.2.2.1.2.2.1.2.2	0.786276715410574	.	136360001	136640000	#FF4848	1	0.875
chr2	136640001	136840000	A.1.1.2.1.1.2.1.1	0.967379077615298	.	136640001	136840000	#FF0000	1	1
chr2	136840001	137200000	A.1.2.2.2.1.2.2.1.1.2	0.788526434195726	.	136840001	137200000	#FF4848	1	0.875
chr2	137200001	137560000	B.2.1.1.1.2.1.2.2.1.2	0.260967379077615	.	137200001	137560000	#4848FF	1	0.25
chr2	137560001	137680000	B.2.2.1.1.1.1.2.1.2.2	0.130483689538808	.	137560001	137680000	#0000FF	1	0.125
chr2	137680001	138040000	B.2.2.1.1.1.1.2.1.2.1	0.131608548931384	.	137680001	138040000	#0000FF	1	0.125
chr2	138040001	138280000	B.2.2.1.1.2.2.2.2.1.2	0.0888638920134983	.	138040001	138280000	#0000FF	1	0.125
chr2	138280001	138600000	B.2.2.1.1.2.2.2.2.1.1	0.0899887514060742	.	138280001	138600000	#0000FF	1	0.125
chr2	138600001	138880000	B.2.1.1.1.1.1.2	0.27896512935883	.	138600001	138880000	#4848FF	1	0.25
chr2	138880001	139240000	B.1.2.1.1.2.1.1.2	0.404949381327334	.	138880001	139240000	#9191FF	1	0.375
chr2	139240001	139360000	A.2.2.1.2.2.2.1	0.597300337457818	.	139240001	139360000	#FFDADA	1	0.625
chr2	139360001	139640000	B.1.2.2.2.1.1.2.1.1	0.318335208098988	.	139360001	139640000	#9191FF	1	0.375
chr2	139640001	139840000	B.2.2.2.2.2.2.1.2.1	0.00449943757030371	.	139640001	139840000	#0000FF	1	0.125
chr2	139840001	139960000	B.2.2.1.1.1.1.2.2.2.1	0.124859392575928	.	139840001	139960000	#0000FF	1	0.125
chr2	139960001	140320000	B.2.2.2.1.2.2.1.1	0.0258717660292463	.	139960001	140320000	#0000FF	1	0.125
chr2	140320001	140400000	B.2.1.1.2.2.1.2.1.2	0.222722159730034	.	140320001	140400000	#4848FF	1	0.25
chr2	140400001	141000000	B.2.2.2.2.2.2.2.1	0.00224971878515186	.	140400001	141000000	#0000FF	1	0.125
chr2	141000001	141160000	B.2.1.1.2.2.1.1.1.2	0.226096737907762	.	141000001	141160000	#4848FF	1	0.25
chr2	141160001	141320000	B.2.2.1.1.1.1.2.2.1.2.2.2	0.125984251968504	.	141160001	141320000	#0000FF	1	0.125
chr2	141320001	141680000	B.2.2.1.1.1.2.2.1.2.1	0.110236220472441	.	141320001	141680000	#0000FF	1	0.125
chr2	141680001	141800000	B.2.2.1.1.1.1.2.2.1.2.2.1	0.12710911136108	.	141680001	141800000	#0000FF	1	0.125
chr2	141800001	141960000	B.2.1.1.2.2.2.2.1	0.210348706411699	.	141800001	141960000	#4848FF	1	0.25
chr2	141960001	142200000	B.2.2.1.1.2.2.2.2.2	0.0877390326209224	.	141960001	142200000	#0000FF	1	0.125
chr2	142200001	142360000	B.2.1.1.2.2.2.1.1	0.214848143982002	.	142200001	142360000	#4848FF	1	0.25
chr2	142360001	142640000	B.2.2.1.1.2.2.1.2.2	0.0922384701912261	.	142360001	142640000	#0000FF	1	0.125
chr2	142640001	142840000	B.2.2.1.1.1.1.2.1.1	0.132733408323959	.	142640001	142840000	#0000FF	1	0.125
chr2	142840001	142960000	B.1.2.2.2.1.2.2.2	0.310461192350956	.	142840001	142960000	#9191FF	1	0.375
chr2	142960001	143040000	B.1.2.2.2.1.2.1	0.312710911136108	.	142960001	143040000	#9191FF	1	0.375
chr2	143040001	143240000	B.2.2.1.1.1.1.2.2.2.2.2	0.122609673790776	.	143040001	143240000	#0000FF	1	0.125
chr2	143240001	143480000	B.2.1.1.2.2.2.1.2.1	0.213723284589426	.	143240001	143480000	#4848FF	1	0.25
chr2	143480001	143760000	B.1.1.2.1.1.2.2.1.2	0.462317210348706	.	143480001	143760000	#DADAFF	1	0.5
chr2	143760001	144040000	A.2.1.2.1.2.1.1.1.2	0.69066366704162	.	143760001	144040000	#FF9191	1	0.75
chr2	144040001	144120000	A.2.2.2.1.2.1.2.1	0.573678290213723	.	144040001	144120000	#FFDADA	1	0.625
chr2	144120001	144520000	A.2.1.2.2.2.2.1.1.2	0.644544431946007	.	144120001	144520000	#FF9191	1	0.75
chr2	144520001	144960000	A.2.1.2.2.2.2.1.1.1.1	0.646794150731159	.	144520001	144960000	#FF9191	1	0.75
chr2	144960001	145520000	A.1.2.2.1.1.2.1.1	0.8177727784027	.	144960001	145520000	#FF4848	1	0.875
chr2	145520001	145920000	A.2.2.1.2.1.2.2	0.605174353205849	.	145520001	145920000	#FFDADA	1	0.625
chr2	145920001	146120000	B.1.1.1.1.2.1.1.1.2	0.523059617547806	.	145920001	146120000	#DADAFF	1	0.5
chr2	146120001	146240000	B.1.1.1.1.2.1.2.1.1.1	0.520809898762655	.	146120001	146240000	#DADAFF	1	0.5
chr2	146240001	146720000	B.1.1.2.1.1.2.2.2	0.46119235095613	.	146240001	146720000	#DADAFF	1	0.5
chr2	146720001	146800000	B.1.1.2.1.2.1.2.1	0.456692913385827	.	146720001	146800000	#DADAFF	1	0.5
chr2	146800001	146920000	B.2.1.1.2.2.1.1.1.1	0.227221597300337	.	146800001	146920000	#4848FF	1	0.25
chr2	146920001	147080000	B.1.2.2.2.1.1.2.2.2	0.313835770528684	.	146920001	147080000	#9191FF	1	0.375
chr2	147080001	147160000	B.1.2.2.1.1.2.2.1	0.344206974128234	.	147080001	147160000	#9191FF	1	0.375
chr2	147160001	147320000	B.2.1.1.1.1.2.2.2.2	0.266591676040495	.	147160001	147320000	#4848FF	1	0.25
chr2	147320001	147480000	B.2.1.1.2.2.1.2.2.2.2.1	0.217097862767154	.	147320001	147480000	#4848FF	1	0.25
chr2	147480001	147640000	B.1.2.2.1.1.2.2.2	0.343082114735658	.	147480001	147640000	#9191FF	1	0.375
chr2	147640001	147720000	B.1.2.2.1.2.2.2	0.325084364454443	.	147640001	147720000	#9191FF	1	0.375
chr2	147720001	148000000	B.2.1.1.1.2.1.1.1	0.265466816647919	.	147720001	148000000	#4848FF	1	0.25
chr2	148000001	148200000	B.2.1.1.1.2.1.1.2	0.264341957255343	.	148000001	148200000	#4848FF	1	0.25
chr2	148200001	148320000	B.1.1.2.1.2.1.2.2.1	0.455568053993251	.	148200001	148320000	#DADAFF	1	0.5
chr2	148320001	148720000	B.1.2.2.1.2.1.1.2.1.2	0.336332958380202	.	148320001	148720000	#9191FF	1	0.375
chr2	148720001	149080000	A.2.1.2.2.2.2.1.2.2.1	0.642294713160855	.	148720001	149080000	#FF9191	1	0.75
chr2	149080001	149520000	A.2.1.2.2.2.2.1.1.1.2	0.645669291338583	.	149080001	149520000	#FF9191	1	0.75
chr2	149520001	149640000	A.2.1.2.2.2.2.1.2.2.2	0.641169853768279	.	149520001	149640000	#FF9191	1	0.75
chr2	149640001	149720000	B.1.1.1.1.2.1.2.1.2	0.518560179977503	.	149640001	149720000	#DADAFF	1	0.5
chr2	149760001	149840000	B.1.1.1.1.2.1.2.1.2	0.518560179977503	.	149760001	149840000	#DADAFF	1	0.5
chr2	149840001	150200000	B.1.2.1.1.2.2.1.2	0.40044994375703	.	149840001	150200000	#9191FF	1	0.375
chr2	150200001	150520000	B.1.1.2.2.2.2.2.1.1	0.427446569178853	.	150200001	150520000	#DADAFF	1	0.5
chr2	150520001	151000000	B.2.2.1.1.2.1.1.1.2.2	0.104611923509561	.	150520001	151000000	#0000FF	1	0.125
chr2	151000001	151120000	B.2.1.1.1.1.2.2.1.1	0.272215973003375	.	151000001	151120000	#4848FF	1	0.25
chr2	151120001	151360000	B.2.2.1.1.1.1.2.2.2.2.1	0.123734533183352	.	151120001	151360000	#0000FF	1	0.125
chr2	151360001	151640000	B.2.1.1.2.1.2.2.1	0.229471316085489	.	151360001	151640000	#4848FF	1	0.25
chr2	151640001	152120000	B.2.1.1.1.2.1.2.2.2.1	0.259842519685039	.	151640001	152120000	#4848FF	1	0.25
chr2	152120001	152280000	A.1.2.2.2.1.2.2.1.2.1	0.78740157480315	.	152120001	152280000	#FF4848	1	0.875
chr2	152280001	152360000	A.2.1.2.1.2.1.2.1.2.1	0.683914510686164	.	152280001	152360000	#FF9191	1	0.75
chr2	152360001	152920000	A.2.1.1.2.1.2.2.1.2	0.725534308211474	.	152360001	152920000	#FF9191	1	0.75
chr2	152920001	153040000	A.2.1.2.1.2.1.2.1.2.2	0.682789651293588	.	152920001	153040000	#FF9191	1	0.75
chr2	153040001	153320000	A.2.2.2.1.1.2.1.2	0.589426321709786	.	153040001	153320000	#FFDADA	1	0.625
chr2	153320001	153600000	A.1.2.2.2.1.2.2.2	0.785151856017998	.	153320001	153600000	#FF4848	1	0.875
chr2	153600001	154040000	B.2.1.1.1.2.1.2.2.1.1	0.262092238470191	.	153600001	154040000	#4848FF	1	0.25
chr2	154040001	154280000	B.2.1.1.1.1.2.2.2.1.2.2	0.267716535433071	.	154040001	154280000	#4848FF	1	0.25
chr2	154280001	154480000	B.2.1.1.2.2.2.2.2.1	0.209223847019123	.	154280001	154480000	#4848FF	1	0.25
chr2	154480001	154920000	B.2.2.2.2.2.2.2.2	0.00112485939257593	.	154480001	154920000	#0000FF	1	0.125
chr2	154920001	155240000	B.2.1.1.2.2.1.2.2.1.2.2	0.219347581552306	.	154920001	155240000	#4848FF	1	0.25
chr2	155240001	155360000	B.2.1.1.1.1.2.1.1.2.2	0.275590551181102	.	155240001	155360000	#4848FF	1	0.25
chr2	155360001	155560000	B.2.1.1.2.2.1.2.2.2.2.2	0.215973003374578	.	155360001	155560000	#4848FF	1	0.25
chr2	155560001	155880000	B.2.1.1.2.2.1.2.2.1.1	0.221597300337458	.	155560001	155880000	#4848FF	1	0.25
chr2	155880001	156400000	B.2.2.1.1.2.1.1.1.1	0.106861642294713	.	155880001	156400000	#0000FF	1	0.125
chr2	156400001	156680000	B.2.1.1.2.2.2.1.2.2.1	0.21259842519685	.	156400001	156680000	#4848FF	1	0.25
chr2	156680001	156880000	B.2.1.1.1.1.2.2.2.1.2.1	0.268841394825647	.	156680001	156880000	#4848FF	1	0.25
chr2	156880001	157160000	B.1.2.2.2.1.1.2.1.2.1	0.317210348706412	.	156880001	157160000	#9191FF	1	0.375
chr2	157160001	157440000	A.2.1.2.1.2.1.1.2.1	0.689538807649044	.	157160001	157440000	#FF9191	1	0.75
chr2	157440001	157720000	B.1.2.2.1.2.1.1.1.1.2	0.33970753655793	.	157440001	157720000	#9191FF	1	0.375
chr2	157720001	157880000	B.2.1.1.1.1.2.1.1.1	0.277840269966254	.	157720001	157880000	#4848FF	1	0.25
chr2	157880001	158120000	B.1.2.2.2.1.1.1.2.2	0.319460067491564	.	157880001	158120000	#9191FF	1	0.375
chr2	158120001	158360000	A.2.1.2.2.2.1.1	0.651293588301462	.	158120001	158360000	#FF9191	1	0.75
chr2	158360001	158880000	A.2.2.2.2.1.2.1.2.1.2	0.554555680539933	.	158360001	158880000	#FFDADA	1	0.625
chr2	158880001	159040000	A.2.2.2.1.2.2.2.1.1	0.565804274465692	.	158880001	159040000	#FFDADA	1	0.625
chr2	159040001	159360000	A.2.2.2.2.1.2.1.2.1.1	0.555680539932508	.	159040001	159360000	#FFDADA	1	0.625
chr2	159360001	159720000	A.2.2.2.2.1.2.1.2.2.1	0.553430821147357	.	159360001	159720000	#FFDADA	1	0.625
chr2	159720001	160200000	A.2.1.2.2.1.2.1.1.2	0.661417322834646	.	159720001	160200000	#FF9191	1	0.75
chr2	160200001	160320000	A.2.1.2.2.1.2.2.2.1	0.65466816647919	.	160200001	160320000	#FF9191	1	0.75
chr2	160320001	160600000	A.1.2.2.1.1.1.2.2.2.1	0.820022497187851	.	160320001	160600000	#FF4848	1	0.875
chr2	160600001	160760000	A.1.2.2.1.1.2.2.2	0.81214848143982	.	160600001	160760000	#FF4848	1	0.875
chr2	160760001	160920000	A.2.1.2.2.1.1.1.1.1.1.2.2	0.676040494938133	.	160760001	160920000	#FF9191	1	0.75
chr2	160920001	161040000	B.1.1.1.1.2.1.2.2	0.517435320584927	.	160920001	161040000	#DADAFF	1	0.5
chr2	161040001	161360000	A.1.2.2.2.1.2.1.2	0.790776152980877	.	161040001	161360000	#FF4848	1	0.875
chr2	161360001	161520000	A.2.1.2.1.2.1.2.1.1.2.2	0.68503937007874	.	161360001	161520000	#FF9191	1	0.75
chr2	161520001	161640000	A.2.2.2.1.2.1.1.2.1.1	0.579302587176603	.	161520001	161640000	#FFDADA	1	0.625
chr2	161640001	162440000	A.2.1.2.2.2.2.1.2.1	0.643419572553431	.	161640001	162440000	#FF9191	1	0.75
chr2	162440001	162640000	B.1.2.2.2.1.1.1.2.1	0.320584926884139	.	162440001	162640000	#9191FF	1	0.375
chr2	162640001	163040000	B.1.1.2.1.1.1.1.2.1.2.2	0.475815523059618	.	162640001	163040000	#DADAFF	1	0.5
chr2	163040001	163200000	A.2.1.2.2.2.1.2.2.2	0.647919010123735	.	163040001	163200000	#FF9191	1	0.75
chr2	163200001	163560000	B.1.1.2.1.1.1.2.1.2	0.471316085489314	.	163200001	163560000	#DADAFF	1	0.5
chr2	163560001	163800000	B.2.1.1.1.2.2.2.2.1.2	0.246344206974128	.	163560001	163800000	#4848FF	1	0.25
chr2	163800001	164160000	B.2.2.1.1.2.1.1.2.2	0.0989876265466817	.	163800001	164160000	#0000FF	1	0.125
chr2	164160001	164320000	B.2.1.1.1.1.2.1.1.2.1	0.276715410573678	.	164160001	164320000	#4848FF	1	0.25
chr2	164320001	164640000	B.2.1.1.1.1.2.2.1.2	0.271091113610799	.	164320001	164640000	#4848FF	1	0.25
chr2	164640001	165160000	B.2.2.1.1.2.1.1.2.1.2.2.2	0.100112485939258	.	164640001	165160000	#0000FF	1	0.125
chr2	165160001	165320000	B.2.1.1.2.2.1.2.1.1	0.22384701912261	.	165160001	165320000	#4848FF	1	0.25
chr2	165320001	165640000	B.1.2.2.1.2.1.1.1.2	0.338582677165354	.	165320001	165640000	#9191FF	1	0.375
chr2	165640001	165800000	A.2.2.2.2.1.1.1.2	0.561304836895388	.	165640001	165800000	#FFDADA	1	0.625
chr2	165800001	166120000	B.2.1.1.2.2.1.2.2.1.2.1	0.220472440944882	.	165800001	166120000	#4848FF	1	0.25
chr2	166120001	166240000	B.1.2.2.2.1.1.1.1.2.2	0.321709786276715	.	166120001	166240000	#9191FF	1	0.375
chr2	166240001	166400000	B.1.1.2.1.2.2.2.2.2	0.44206974128234	.	166240001	166400000	#DADAFF	1	0.5
chr2	166400001	167000000	B.1.1.1.1.1.2.1.1	0.530933633295838	.	166400001	167000000	#DADAFF	1	0.5
chr2	167000001	167360000	B.1.2.2.2.2.2.2.2.1	0.28458942632171	.	167000001	167360000	#9191FF	1	0.375
chr2	167360001	167640000	B.2.1.1.1.1.2.1.2.2	0.273340832395951	.	167360001	167640000	#4848FF	1	0.25
chr2	167640001	167840000	B.2.1.1.1.1.2.2.2.1.1	0.269966254218223	.	167640001	167840000	#4848FF	1	0.25
chr2	167840001	167920000	B.1.1.2.1.2.1.2.2.2	0.454443194600675	.	167840001	167920000	#DADAFF	1	0.5
chr2	167920001	168120000	B.2.1.1.2.2.2.1.2.2.2	0.211473565804274	.	167920001	168120000	#4848FF	1	0.25
chr2	168120001	168440000	B.2.1.1.2.2.1.1.2	0.224971878515186	.	168120001	168440000	#4848FF	1	0.25
chr2	168440001	168800000	B.2.1.1.1.2.1.2.2.2.2.2	0.257592800899888	.	168440001	168800000	#4848FF	1	0.25
chr2	168800001	169160000	A.2.2.2.1.2.1.1.2.1.2.1	0.578177727784027	.	168800001	169160000	#FFDADA	1	0.625
chr2	169160001	169360000	A.2.2.2.2.1.1.1.1	0.562429696287964	.	169160001	169360000	#FFDADA	1	0.625
chr2	169360001	169520000	A.2.2.2.1.2.2.2.1.2	0.564679415073116	.	169360001	169520000	#FFDADA	1	0.625
chr2	169520001	169640000	A.2.1.2.2.2.1.2.2.1	0.64904386951631	.	169520001	169640000	#FF9191	1	0.75
chr2	169640001	169800000	A.2.2.2.2.1.1.2.1	0.560179977502812	.	169640001	169800000	#FFDADA	1	0.625
chr2	169800001	170200000	B.1.1.2.1.1.1.1.2.1.2.1	0.476940382452194	.	169800001	170200000	#DADAFF	1	0.5
chr2	170200001	170360000	B.1.1.1.1.2.2.2.1.1	0.509561304836895	.	170200001	170360000	#DADAFF	1	0.5
chr2	170360001	170600000	A.1.2.2.1.1.2.2.1.2.1	0.814398200224972	.	170360001	170600000	#FF4848	1	0.875
chr2	170600001	170800000	A.2.1.2.1.2.2.2	0.67941507311586	.	170600001	170800000	#FF9191	1	0.75
chr2	170800001	170960000	A.2.1.2.2.1.2.2.2.2.1	0.653543307086614	.	170800001	170960000	#FF9191	1	0.75
chr2	170960001	171160000	B.1.1.2.1.1.1.1.1.2.2	0.479190101237345	.	170960001	171160000	#DADAFF	1	0.5
chr2	171160001	171400000	B.1.1.2.2.1.2.1.2	0.43644544431946	.	171160001	171400000	#DADAFF	1	0.5
chr2	171400001	171520000	B.1.1.2.1.2.1.1.2	0.457817772778403	.	171400001	171520000	#DADAFF	1	0.5
chr2	171520001	171800000	B.1.1.1.1.2.2.2.2.1	0.507311586051744	.	171520001	171800000	#DADAFF	1	0.5
chr2	171800001	171960000	A.1.2.2.1.1.2.2.1.1	0.815523059617548	.	171800001	171960000	#FF4848	1	0.875
chr2	171960001	172280000	A.1.2.2.1.1.1.2.2.2.2	0.818897637795276	.	171960001	172280000	#FF4848	1	0.875
chr2	172280001	172520000	A.2.1.2.1.2.2.1	0.680539932508436	.	172280001	172520000	#FF9191	1	0.75
chr2	172520001	172680000	A.2.1.2.1.1.2.2.2	0.692913385826772	.	172520001	172680000	#FF9191	1	0.75
chr2	172680001	173000000	A.1.2.2.1.1.1.1.1.2.1	0.826771653543307	.	172680001	173000000	#FF4848	1	0.875
chr2	173000001	173160000	A.2.2.2.1.2.1.1.1.1.1	0.582677165354331	.	173000001	173160000	#FFDADA	1	0.625
chr2	173160001	173440000	A.2.1.2.2.1.2.1.1.1	0.662542182227222	.	173160001	173440000	#FF9191	1	0.75
chr2	173440001	173920000	B.1.1.1.1.1.1.2.1	0.534308211473566	.	173440001	173920000	#DADAFF	1	0.5
chr2	173920001	174080000	A.2.1.2.1.2.1.1.2.2	0.688413948256468	.	173920001	174080000	#FF9191	1	0.75
chr2	174080001	174480000	B.1.1.1.1.1.1.2.2.1	0.53318335208099	.	174080001	174480000	#DADAFF	1	0.5
chr2	174480001	174720000	A.2.1.2.2.2.2.2	0.640044994375703	.	174480001	174720000	#FF9191	1	0.75
chr2	174720001	174920000	A.1.2.2.1.1.2.2.1.2.2	0.813273340832396	.	174720001	174920000	#FF4848	1	0.875
chr2	174920001	175040000	A.2.1.2.2.2.1.2.1	0.650168728908886	.	174920001	175040000	#FF9191	1	0.75
chr2	175040001	175240000	A.2.1.2.1.2.1.2.2	0.681664791901012	.	175040001	175240000	#FF9191	1	0.75
chr2	175240001	175560000	A.1.1.2.1.1.2.1.2.2	0.965129358830146	.	175240001	175560000	#FF0000	1	1
chr2	175560001	175840000	A.2.1.2.1.1.1.2.2.2.2	0.696287964004499	.	175560001	175840000	#FF9191	1	0.75
chr2	175840001	175960000	A.2.2.2.1.1.2.2.1.1.1	0.58830146231721	.	175840001	175960000	#FFDADA	1	0.625
chr2	175960001	176120000	A.1.2.2.2.2.2.2.2	0.763779527559055	.	175960001	176120000	#FF4848	1	0.875
chr2	176120001	176520000	B.1.1.2.1.1.2.2.1.1	0.463442069741282	.	176120001	176520000	#DADAFF	1	0.5
chr2	176520001	176720000	B.1.2.2.1.1.2.1.1.1	0.348706411698538	.	176520001	176720000	#9191FF	1	0.375
chr2	176720001	176880000	A.2.2.2.1.2.1.2.2.2.1.1	0.571428571428571	.	176720001	176880000	#FFDADA	1	0.625
chr2	176880001	177280000	B.1.1.1.1.2.2.2.2.2	0.506186726659168	.	176880001	177280000	#DADAFF	1	0.5
chr2	177280001	177520000	B.1.1.1.1.2.2.1.2.2.2.1	0.511811023622047	.	177280001	177520000	#DADAFF	1	0.5
chr2	177520001	177680000	A.2.2.2.2.1.1.2.2.2	0.55793025871766	.	177520001	177680000	#FFDADA	1	0.625
chr2	177680001	177840000	B.1.1.2.1.2.1.1.1.1	0.460067491563555	.	177680001	177840000	#DADAFF	1	0.5
chr2	177840001	178000000	B.1.1.1.1.2.1.2.1.1.2	0.519685039370079	.	177840001	178000000	#DADAFF	1	0.5
chr2	178000001	178400000	A.1.1.2.1.2.1.2.1	0.961754780652418	.	178000001	178400000	#FF0000	1	1
chr2	178400001	178880000	B.1.1.1.1.1.2.1.2	0.529808773903262	.	178400001	178880000	#DADAFF	1	0.5
chr2	178880001	178960000	B.1.2.2.1.1.2.1.1.2	0.347581552305962	.	178880001	178960000	#9191FF	1	0.375
chr2	178960001	179160000	B.1.1.1.1.2.2.2.1.2	0.508436445444319	.	178960001	179160000	#DADAFF	1	0.5
chr2	179160001	179440000	A.2.1.2.1.2.1.1.1.1	0.691788526434196	.	179160001	179440000	#FF9191	1	0.75
chr2	179440001	179600000	A.2.2.2.2.1.2.1.2.2.2	0.552305961754781	.	179440001	179600000	#FFDADA	1	0.625
chr2	179600001	179960000	B.1.1.2.1.1.1.2.1.1	0.47244094488189	.	179600001	179960000	#DADAFF	1	0.5
chr2	179960001	180320000	A.2.2.2.1.1.2.2.1.1.2	0.587176602924634	.	179960001	180320000	#FFDADA	1	0.625
chr2	180320001	180760000	B.2.1.1.1.2.2.2.2.1.1	0.247469066366704	.	180320001	180760000	#4848FF	1	0.25
chr2	180760001	180920000	A.2.1.2.2.1.1.1.1.2.2	0.671541057367829	.	180760001	180920000	#FF9191	1	0.75
chr2	180920001	181400000	B.2.2.1.1.2.1.1.2.1.1	0.103487064116985	.	180920001	181400000	#0000FF	1	0.125
chr2	181400001	181800000	B.1.2.2.2.1.1.2.1.2.2	0.316085489313836	.	181400001	181800000	#9191FF	1	0.375
chr2	181800001	182200000	A.2.2.2.1.2.1.1.2.2.1	0.575928008998875	.	181800001	182200000	#FFDADA	1	0.625
chr2	182200001	182400000	A.2.2.2.1.1.2.2.1.2.1	0.586051743532058	.	182200001	182400000	#FFDADA	1	0.625
chr2	182400001	182840000	A.2.2.2.1.2.1.1.2.1.2.2	0.577052868391451	.	182400001	182840000	#FFDADA	1	0.625
chr2	182840001	183200000	B.1.2.2.1.1.2.1.2.1	0.346456692913386	.	182840001	183200000	#9191FF	1	0.375
chr2	183200001	183600000	B.1.2.2.1.2.1.2.1.2	0.331833520809899	.	183200001	183600000	#9191FF	1	0.375
chr2	183600001	184000000	B.1.1.1.1.2.2.1.2.1	0.514060742407199	.	183600001	184000000	#DADAFF	1	0.5
chr2	184000001	184440000	B.2.1.1.2.1.1.1.2	0.240719910011249	.	184000001	184440000	#4848FF	1	0.25
chr2	184440001	184760000	B.2.1.1.2.1.2.1.2.1.1.2.2	0.232845894263217	.	184440001	184760000	#4848FF	1	0.25
chr2	184760001	184880000	B.1.2.2.2.1.1.1.1.1	0.323959505061867	.	184760001	184880000	#9191FF	1	0.375
chr2	184880001	185000000	B.1.2.2.2.1.1.2.2.1	0.31496062992126	.	184880001	185000000	#9191FF	1	0.375
chr2	185000001	185360000	B.2.1.1.1.2.2.2.1	0.24859392575928	.	185000001	185360000	#4848FF	1	0.25
chr2	185360001	185640000	B.1.2.2.1.2.1.1.2.1.1	0.337457817772778	.	185360001	185640000	#9191FF	1	0.375
chr2	185640001	186480000	B.2.1.1.2.1.1.1.1.1.2	0.2429696287964	.	185640001	186480000	#4848FF	1	0.25
chr2	186480001	186880000	B.2.1.1.2.1.1.1.1.1.1	0.244094488188976	.	186480001	186880000	#4848FF	1	0.25
chr2	186880001	187000000	B.1.1.2.1.2.2.2.1.2.2	0.444319460067492	.	186880001	187000000	#DADAFF	1	0.5
chr2	187000001	187160000	B.1.2.2.1.1.2.1.2.2	0.34533183352081	.	187000001	187160000	#9191FF	1	0.375
chr2	187160001	187320000	B.1.1.2.1.2.2.2.1.2.1	0.445444319460068	.	187160001	187320000	#DADAFF	1	0.5
chr2	187320001	187680000	A.2.2.2.1.2.1.1.2.2.2	0.574803149606299	.	187320001	187680000	#FFDADA	1	0.625
chr2	187680001	188120000	B.1.2.2.2.2.2.2.1.1.1.1	0.291338582677165	.	187680001	188120000	#9191FF	1	0.375
chr2	188120001	188240000	B.1.1.2.1.1.2.1.1.1	0.469066366704162	.	188120001	188240000	#DADAFF	1	0.5
chr2	188240001	188320000	B.1.1.2.1.2.2.2.1.1	0.446569178852643	.	188240001	188320000	#DADAFF	1	0.5
chr2	188320001	188520000	B.1.2.2.2.2.1.2.2.1.1.1	0.299212598425197	.	188320001	188520000	#9191FF	1	0.375
chr2	188520001	188680000	B.1.2.2.2.2.1.2.2.1.1.2	0.298087739032621	.	188520001	188680000	#9191FF	1	0.375
chr2	188680001	188960000	B.2.1.1.2.1.2.1.2.1.2	0.231721034870641	.	188680001	188960000	#4848FF	1	0.25
chr2	188960001	189080000	B.2.1.1.1.1.2.1.2.1	0.274465691788526	.	188960001	189080000	#4848FF	1	0.25
chr2	189080001	189160000	B.1.2.2.1.1.1.2.1.2.2.1	0.354330708661417	.	189080001	189160000	#9191FF	1	0.375
chr2	189160001	189320000	B.2.1.1.2.1.2.1.2.1.1.1.2	0.235095613048369	.	189160001	189320000	#4848FF	1	0.25
chr2	189320001	189640000	B.1.2.2.2.2.1.1.1.2.2.2.1	0.304836895388077	.	189320001	189640000	#9191FF	1	0.375
chr2	189640001	189840000	B.1.2.2.1.2.2.1.2.1	0.328458942632171	.	189640001	189840000	#9191FF	1	0.375
chr2	189840001	190000000	B.1.1.2.1.2.2.2.2.1	0.443194600674916	.	189840001	190000000	#DADAFF	1	0.5
chr2	190000001	190280000	B.1.1.2.1.1.2.1.2.2.2	0.464566929133858	.	190000001	190280000	#DADAFF	1	0.5
chr2	190280001	190520000	A.2.1.2.1.1.1.2.1.1.2.1	0.703037120359955	.	190280001	190520000	#FF9191	1	0.75
chr2	190520001	190760000	A.2.1.2.2.1.2.2.2.2.2	0.652418447694038	.	190520001	190760000	#FF9191	1	0.75
chr2	190760001	190880000	B.1.1.2.1.2.2.1.2.1	0.451068616422947	.	190760001	190880000	#DADAFF	1	0.5
chr2	190880001	191120000	A.2.2.2.1.1.2.2.2	0.583802024746907	.	190880001	191120000	#FFDADA	1	0.625
chr2	191120001	191400000	A.2.1.2.1.1.1.2.1.1.1	0.704161979752531	.	191120001	191400000	#FF9191	1	0.75
chr2	191400001	191680000	A.2.1.2.1.2.1.2.1.1.2.1	0.686164229471316	.	191400001	191680000	#FF9191	1	0.75
chr2	191680001	191880000	A.1.2.2.1.1.1.1.2.1	0.824521934758155	.	191680001	191880000	#FF4848	1	0.875
chr2	191880001	192400000	A.2.1.2.1.1.1.2.2.2.1	0.697412823397075	.	191880001	192400000	#FF9191	1	0.75
chr2	192400001	192600000	A.1.2.2.2.2.1.1.2.1.1	0.782902137232846	.	192400001	192600000	#FF4848	1	0.875
chr2	192600001	192680000	A.2.1.2.2.1.2.2.1.1.1	0.658042744656918	.	192600001	192680000	#FF9191	1	0.75
chr2	192680001	192800000	A.2.1.2.2.1.2.2.1.1.2	0.656917885264342	.	192680001	192800000	#FF9191	1	0.75
chr2	192800001	193120000	A.2.2.2.2.1.2.1.1	0.556805399325084	.	192800001	193120000	#FFDADA	1	0.625
chr2	193120001	193200000	B.1.1.2.1.2.2.1.2.2.1.2	0.448818897637795	.	193120001	193200000	#DADAFF	1	0.5
chr2	193200001	193440000	B.1.2.2.1.1.1.2.1.2.2.2.2	0.352080989876265	.	193200001	193440000	#9191FF	1	0.375
chr2	193440001	194000000	B.2.1.1.1.2.2.1.2.2	0.249718785151856	.	193440001	194000000	#4848FF	1	0.25
chr2	194000001	194160000	B.1.2.2.2.2.1.2.1.1	0.301462317210349	.	194000001	194160000	#9191FF	1	0.375
chr2	194160001	194360000	B.1.2.2.2.2.1.2.1.2	0.300337457817773	.	194160001	194360000	#9191FF	1	0.375
chr2	194360001	194480000	B.1.2.2.1.2.2.1.1	0.329583802024747	.	194360001	194480000	#9191FF	1	0.375
chr2	194480001	194760000	B.2.1.1.1.2.2.1.2.1.1	0.251968503937008	.	194480001	194760000	#4848FF	1	0.25
chr2	194760001	194840000	B.1.1.2.1.2.2.1.2.2.2	0.447694038245219	.	194760001	194840000	#DADAFF	1	0.5
chr2	194840001	195080000	B.1.2.2.2.2.1.2.2.1.2.1.2	0.295838020247469	.	194840001	195080000	#9191FF	1	0.375
chr2	195080001	195240000	B.1.2.2.1.1.1.2.2.2	0.349831271091114	.	195080001	195240000	#9191FF	1	0.375
chr2	195240001	195720000	B.1.2.2.2.2.2.2.1.1.2.2.2	0.286839145106862	.	195240001	195720000	#9191FF	1	0.375
chr2	195720001	196120000	B.1.2.2.2.2.2.2.1.1.2.1	0.289088863892013	.	195720001	196120000	#9191FF	1	0.375
chr2	196120001	196200000	B.1.2.2.1.1.1.2.2.1	0.35095613048369	.	196120001	196200000	#9191FF	1	0.375
chr2	196200001	196600000	A.2.2.2.1.1.2.2.1.2.2	0.584926884139483	.	196200001	196600000	#FFDADA	1	0.625
chr2	196600001	196920000	B.1.1.2.1.1.2.1.1.2	0.467941507311586	.	196600001	196920000	#DADAFF	1	0.5
chr2	196920001	197160000	A.1.2.2.1.1.1.1.2.2	0.823397075365579	.	196920001	197160000	#FF4848	1	0.875
chr2	197160001	197640000	A.2.2.2.1.2.1.1.1.2	0.580427446569179	.	197160001	197640000	#FFDADA	1	0.625
chr2	197640001	197800000	A.1.2.2.2.2.1.1.2.1.2	0.78177727784027	.	197640001	197800000	#FF4848	1	0.875
chr2	197800001	198440000	A.1.1.1.2.2.1.2	0.97525309336333	.	197800001	198440000	#FF0000	1	1
chr2	198440001	198520000	A.2.1.2.2.1.2.1.2.1	0.66029246344207	.	198440001	198520000	#FF9191	1	0.75
chr2	198520001	198600000	A.2.2.2.1.1.1.2	0.591676040494938	.	198520001	198600000	#FFDADA	1	0.625
chr2	198600001	199040000	B.1.1.1.1.2.1.1.2	0.521934758155231	.	198600001	199040000	#DADAFF	1	0.5
chr2	199040001	199520000	B.1.2.2.2.2.2.2.1.1.2.2.1	0.287964004499438	.	199040001	199520000	#9191FF	1	0.375
chr2	199520001	199680000	B.2.1.1.1.2.2.1.1.1.2	0.255343082114736	.	199520001	199680000	#4848FF	1	0.25
chr2	199680001	199800000	B.1.2.2.1.1.1.2.1.1	0.356580427446569	.	199680001	199800000	#9191FF	1	0.375
chr2	199800001	200000000	B.2.2.1.1.2.1.2.2.1	0.0967379077615298	.	199800001	200000000	#0000FF	1	0.125
chr2	200000001	200280000	B.2.2.1.1.2.2.1.1	0.094488188976378	.	200000001	200280000	#0000FF	1	0.125
chr2	200280001	200720000	B.1.1.1.1.1.1.2.2.2	0.532058492688414	.	200280001	200720000	#DADAFF	1	0.5
chr2	200720001	201080000	A.2.2.2.2.1.1.2.2.1	0.559055118110236	.	200720001	201080000	#FFDADA	1	0.625
chr2	201080001	201160000	A.2.2.2.1.2.1.2.2.2.1.2	0.570303712035996	.	201080001	201160000	#FFDADA	1	0.625
chr2	201160001	201440000	A.1.2.2.2.2.1.2.2.1.2	0.771653543307087	.	201160001	201440000	#FF4848	1	0.875
chr2	201440001	201720000	A.1.2.2.1.2.1.2.1.2.1	0.803149606299213	.	201440001	201720000	#FF4848	1	0.875
chr2	201720001	202120000	A.1.1.1.2.2.1.1	0.976377952755906	.	201720001	202120000	#FF0000	1	1
chr2	202120001	202520000	A.1.2.2.1.2.1.2.1.1	0.804274465691789	.	202120001	202520000	#FF4848	1	0.875
chr2	202520001	202880000	A.2.1.2.2.1.1.2.1.2	0.667041619797525	.	202520001	202880000	#FF9191	1	0.75
chr2	202880001	203160000	A.2.1.2.2.1.1.1.1.1.2	0.674915635545557	.	202880001	203160000	#FF9191	1	0.75
chr2	203160001	203320000	A.1.2.2.2.2.2.2.1.2	0.764904386951631	.	203160001	203320000	#FF4848	1	0.875
chr2	203320001	203640000	A.1.2.2.1.2.1.1.1.2	0.808773903262092	.	203320001	203640000	#FF4848	1	0.875
chr2	203640001	203760000	A.2.1.2.1.1.2.2.1	0.694038245219348	.	203640001	203760000	#FF9191	1	0.75
chr2	203760001	204000000	A.1.2.2.2.2.1.1.1	0.784026996625422	.	203760001	204000000	#FF4848	1	0.875
chr2	204000001	204320000	A.2.1.2.1.1.1.1.2	0.705286839145107	.	204000001	204320000	#FF9191	1	0.75
chr2	204320001	204520000	A.2.1.2.2.1.1.1.1.2.1.2	0.672665916760405	.	204320001	204520000	#FF9191	1	0.75
chr2	204520001	204840000	A.2.1.2.2.1.1.1.1.1.1.2.1	0.677165354330709	.	204520001	204840000	#FF9191	1	0.75
chr2	204840001	204960000	A.2.2.2.1.2.1.2.2.1	0.572553430821147	.	204840001	204960000	#FFDADA	1	0.625
chr2	204960001	205160000	B.1.1.2.1.1.1.1.1.1.2	0.481439820022497	.	204960001	205160000	#DADAFF	1	0.5
chr2	205160001	205520000	B.1.1.2.2.1.2.1.1.2	0.437570303712036	.	205160001	205520000	#DADAFF	1	0.5
chr2	205520001	205600000	B.1.1.2.1.2.2.1.2.2.1.1	0.449943757030371	.	205520001	205600000	#DADAFF	1	0.5
chr2	205600001	205880000	B.1.2.2.1.2.1.1.2.2.2	0.334083239595051	.	205600001	205880000	#9191FF	1	0.375
chr2	205880001	206160000	B.1.2.2.1.1.1.1.2	0.357705286839145	.	205880001	206160000	#9191FF	1	0.375
chr2	206160001	206480000	B.1.1.2.1.1.1.2.2	0.470191226096738	.	206160001	206480000	#DADAFF	1	0.5
chr2	206480001	206640000	A.2.1.2.2.1.1.1.2.2	0.669291338582677	.	206480001	206640000	#FF9191	1	0.75
chr2	206640001	207080000	A.1.2.2.2.2.1.2.2.2.1	0.770528683914511	.	206640001	207080000	#FF4848	1	0.875
chr2	207080001	207280000	A.2.2.2.1.2.2.2.2	0.56355455568054	.	207080001	207280000	#FFDADA	1	0.625
chr2	207280001	207360000	B.1.1.2.1.1.2.1.2.1	0.46681664791901	.	207280001	207360000	#DADAFF	1	0.5
chr2	207360001	207480000	A.2.2.2.2.2.2.2.2.2	0.539932508436445	.	207360001	207480000	#FFDADA	1	0.625
chr2	207480001	207720000	A.2.1.2.2.1.2.1.2.2	0.659167604049494	.	207480001	207720000	#FF9191	1	0.75
chr2	207720001	207840000	A.2.2.2.2.1.2.2	0.551181102362205	.	207720001	207840000	#FFDADA	1	0.625
chr2	207840001	208040000	A.1.2.2.2.2.1.1.2.2.1	0.780652418447694	.	207840001	208040000	#FF4848	1	0.875
chr2	208040001	208200000	A.2.1.2.1.1.1.2.1.2.1	0.700787401574803	.	208040001	208200000	#FF9191	1	0.75
chr2	208200001	208680000	A.1.2.2.1.1.1.1.1.1.1	0.830146231721035	.	208200001	208680000	#FF4848	1	0.875
chr2	208680001	208960000	A.1.2.2.1.2.1.2.1.2.2	0.802024746906637	.	208680001	208960000	#FF4848	1	0.875
chr2	208960001	209240000	A.2.1.2.1.1.1.2.1.2.2	0.699662542182227	.	208960001	209240000	#FF9191	1	0.75
chr2	209240001	209440000	B.1.2.2.1.2.1.1.1.1.1.2	0.340832395950506	.	209240001	209440000	#9191FF	1	0.375
chr2	209440001	209600000	B.2.1.1.1.2.2.1.2.1.2	0.250843644544432	.	209440001	209600000	#4848FF	1	0.25
chr2	209600001	210040000	B.2.2.1.1.2.1.2.2.2	0.0956130483689539	.	209600001	210040000	#0000FF	1	0.125
chr2	210040001	210200000	B.1.2.2.1.1.1.2.1.2.2.2.1	0.353205849268841	.	210040001	210200000	#9191FF	1	0.375
chr2	210200001	210640000	B.1.2.2.2.2.2.2.1.1.1.2	0.290213723284589	.	210200001	210640000	#9191FF	1	0.375
chr2	210640001	210840000	B.1.1.2.1.1.1.1.2.2.1	0.474690663667042	.	210640001	210840000	#DADAFF	1	0.5
chr2	210840001	211080000	A.2.2.2.1.1.2.1.1	0.590551181102362	.	210840001	211080000	#FFDADA	1	0.625
chr2	211080001	211240000	B.1.1.2.1.2.2.1.1.1	0.453318335208099	.	211080001	211240000	#DADAFF	1	0.5
chr2	211240001	211360000	B.1.1.1.1.2.2.1.1.2	0.515185601799775	.	211240001	211360000	#DADAFF	1	0.5
chr2	211360001	211800000	B.1.2.2.2.2.2.2.2.2	0.283464566929134	.	211360001	211800000	#9191FF	1	0.375
chr2	211800001	212000000	B.1.2.2.2.2.1.2.2.1.2.2	0.294713160854893	.	211800001	212000000	#9191FF	1	0.375
chr2	212000001	212200000	B.1.2.2.2.2.1.2.2.1.2.1.1	0.296962879640045	.	212000001	212200000	#9191FF	1	0.375
chr2	212200001	212400000	B.2.1.1.2.1.2.1.2.1.1.1.1	0.236220472440945	.	212200001	212400000	#4848FF	1	0.25
chr2	212400001	212600000	B.2.1.1.2.1.2.1.2.1.1.2.1	0.233970753655793	.	212400001	212600000	#4848FF	1	0.25
chr2	212600001	213080000	B.2.1.1.2.1.1.1.1.2	0.241844769403825	.	212600001	213080000	#4848FF	1	0.25
chr2	213080001	214000000	B.1.2.2.2.2.2.2.1.2	0.285714285714286	.	213080001	214000000	#9191FF	1	0.375
chr2	214000001	214280000	B.1.1.2.1.2.1.1.1.2	0.458942632170979	.	214000001	214280000	#DADAFF	1	0.5
chr2	214280001	214400000	B.1.2.2.2.2.1.1.1.2.2.2.2	0.303712035995501	.	214280001	214400000	#9191FF	1	0.375
chr2	214400001	214560000	B.1.2.2.2.2.1.1.1.2.2.1	0.305961754780652	.	214400001	214560000	#9191FF	1	0.375
chr2	214560001	214640000	B.1.2.2.2.2.1.2.2.2	0.293588301462317	.	214560001	214640000	#9191FF	1	0.375
chr2	214640001	215080000	B.2.2.1.1.2.1.1.2.1.2.2.1	0.101237345331834	.	214640001	215080000	#0000FF	1	0.125
chr2	215080001	215360000	B.2.1.1.2.1.2.1.1	0.237345331833521	.	215080001	215360000	#4848FF	1	0.25
chr2	215360001	215560000	B.2.1.1.1.2.2.1.1.1.1	0.256467941507312	.	215360001	215560000	#4848FF	1	0.25
chr2	215560001	215720000	A.2.2.2.1.2.2.1.1	0.568053993250844	.	215560001	215720000	#FFDADA	1	0.625
chr2	215720001	215920000	B.1.1.2.1.1.2.1.2.2.1	0.465691788526434	.	215720001	215920000	#DADAFF	1	0.5
chr2	215920001	216120000	B.1.2.2.2.2.1.1.1.1	0.30933633295838	.	215920001	216120000	#9191FF	1	0.375
chr2	216120001	216280000	A.2.2.2.1.2.1.1.1.1.2	0.581552305961755	.	216120001	216280000	#FFDADA	1	0.625
chr2	216280001	216480000	B.1.1.1.1.1.2.2.2.1.1	0.52755905511811	.	216280001	216480000	#DADAFF	1	0.5
chr2	216480001	216880000	A.2.2.2.2.2.1.2.2.1	0.547806524184477	.	216480001	216880000	#FFDADA	1	0.625
chr2	216880001	217080000	A.1.1.2.1.1.2.2	0.96400449943757	.	216880001	217080000	#FF0000	1	1
chr2	217080001	217320000	A.2.1.2.1.1.1.2.1.1.2.2	0.701912260967379	.	217080001	217320000	#FF9191	1	0.75
chr2	217320001	217520000	A.2.1.2.2.1.1.1.1.2.1.1	0.673790776152981	.	217320001	217520000	#FF9191	1	0.75
chr2	217520001	217760000	A.2.2.2.2.2.2.1.2	0.543307086614173	.	217520001	217760000	#FFDADA	1	0.625
chr2	217760001	217960000	B.1.2.2.1.2.1.2.1.1	0.332958380202475	.	217760001	217960000	#9191FF	1	0.375
chr2	217960001	218240000	B.1.1.1.1.1.2.2.2.1.2	0.526434195725534	.	217960001	218240000	#DADAFF	1	0.5
chr2	218240001	218400000	A.2.2.2.2.2.2.2.1	0.542182227221597	.	218240001	218400000	#FFDADA	1	0.625
chr2	218400001	218600000	A.2.2.2.1.2.2.1.2	0.566929133858268	.	218400001	218600000	#FFDADA	1	0.625
chr2	218600001	218920000	A.1.2.2.2.2.1.2.2.1.1	0.772778402699663	.	218600001	218920000	#FF4848	1	0.875
chr2	218920001	219280000	A.1.1.1.1.2.1.1.2	0.997750281214848	.	218920001	219280000	#FF0000	1	1
chr2	219280001	219560000	A.1.1.2.1.1.1.1.1	0.973003374578178	.	219280001	219560000	#FF0000	1	1
chr2	219560001	219760000	A.1.1.2.1.1.2.1.2.1	0.966254218222722	.	219560001	219760000	#FF0000	1	1
chr2	219760001	220040000	A.1.2.2.1.2.1.1.2.2.1	0.80652418447694	.	219760001	220040000	#FF4848	1	0.875
chr2	220040001	220240000	A.1.1.2.1.1.1.2.1	0.96962879640045	.	220040001	220240000	#FF0000	1	1
chr2	220240001	220520000	A.1.2.2.1.1.1.1.1.2.2	0.825646794150731	.	220240001	220520000	#FF4848	1	0.875
chr2	220520001	221040000	B.2.1.1.2.1.1.2.1	0.239595050618673	.	220520001	221040000	#4848FF	1	0.25
chr2	221040001	221240000	B.2.1.1.1.2.2.1.1.2.1	0.25421822272216	.	221040001	221240000	#4848FF	1	0.25
chr2	221240001	221360000	B.2.1.1.2.2.1.2.2.2.1	0.21822272215973	.	221240001	221360000	#4848FF	1	0.25
chr2	221360001	221560000	B.2.1.1.1.2.2.2.2.2	0.245219347581552	.	221360001	221560000	#4848FF	1	0.25
chr2	221560001	221800000	B.1.2.2.2.2.1.1.1.2.1.2	0.307086614173228	.	221560001	221800000	#9191FF	1	0.375
chr2	221800001	222160000	B.1.2.2.2.2.2.1	0.292463442069741	.	221800001	222160000	#9191FF	1	0.375
chr2	222160001	222440000	B.1.2.2.1.2.1.2.2	0.330708661417323	.	222160001	222440000	#9191FF	1	0.375
chr2	222440001	222840000	B.2.2.1.1.2.1.2.1	0.0978627671541057	.	222440001	222840000	#0000FF	1	0.125
chr2	222840001	223160000	B.2.2.1.1.2.2.1.2.1	0.093363329583802	.	222840001	223160000	#0000FF	1	0.125
chr2	223160001	223480000	B.1.1.2.1.1.1.1.2.2.2	0.473565804274466	.	223160001	223480000	#DADAFF	1	0.5
chr2	223480001	223840000	A.2.1.2.1.2.1.2.1.1.1	0.687289088863892	.	223480001	223840000	#FF9191	1	0.75
chr2	223840001	224040000	B.1.2.2.1.2.2.1.2.2.1	0.327334083239595	.	223840001	224040000	#9191FF	1	0.375
chr2	224040001	224120000	B.1.2.2.1.1.1.2.1.2.1	0.355455568053993	.	224040001	224120000	#9191FF	1	0.375
chr2	224120001	224640000	B.1.2.2.1.2.1.1.2.2.1	0.335208098987627	.	224120001	224640000	#9191FF	1	0.375
chr2	224640001	224840000	A.1.2.2.2.2.1.2.2.2.2	0.769403824521935	.	224640001	224840000	#FF4848	1	0.875
chr2	224840001	225160000	B.1.1.1.1.1.2.2.2.2	0.525309336332958	.	224840001	225160000	#DADAFF	1	0.5
chr2	225160001	225480000	A.1.2.2.1.1.1.1.1.1.2.1	0.829021372328459	.	225160001	225480000	#FF4848	1	0.875
chr2	225480001	225600000	A.2.1.2.2.1.1.1.2.1	0.670416197975253	.	225480001	225600000	#FF9191	1	0.75
chr2	225600001	225960000	A.1.2.2.2.2.2.2.1.1	0.766029246344207	.	225600001	225960000	#FF4848	1	0.875
chr2	225960001	226120000	B.1.1.2.1.1.1.1.1.2.1	0.480314960629921	.	225960001	226120000	#DADAFF	1	0.5
chr2	226120001	226240000	B.1.1.2.1.2.2.1.1.2	0.452193475815523	.	226120001	226240000	#DADAFF	1	0.5
chr2	226240001	226520000	B.1.2.2.1.2.2.1.2.2.2	0.326209223847019	.	226240001	226520000	#9191FF	1	0.375
chr2	226520001	226680000	B.1.2.2.1.1.1.1.1	0.358830146231721	.	226520001	226680000	#9191FF	1	0.375
chr2	226680001	226880000	B.1.2.2.2.1.1.1.1.2.1	0.322834645669291	.	226680001	226880000	#9191FF	1	0.375
chr2	226880001	227040000	B.1.2.2.1.2.1.1.1.1.1.1	0.341957255343082	.	226880001	227040000	#9191FF	1	0.375
chr2	227040001	227280000	B.1.1.2.1.1.1.1.2.1.1	0.478065241844769	.	227040001	227280000	#DADAFF	1	0.5
chr2	227280001	227360000	A.2.2.2.2.2.2.2.2.1	0.541057367829021	.	227280001	227360000	#FFDADA	1	0.625
chr2	227360001	227480000	B.1.1.1.1.2.2.1.2.2.1	0.512935883014623	.	227360001	227480000	#DADAFF	1	0.5
chr2	227480001	227680000	B.1.1.1.1.2.2.1.1.1	0.516310461192351	.	227480001	227680000	#DADAFF	1	0.5
chr2	227680001	227920000	A.2.2.2.1.2.1.2.2.2.2	0.56917885264342	.	227680001	227920000	#FFDADA	1	0.625
chr2	227920001	228160000	B.1.1.1.1.1.2.2.1	0.528683914510686	.	227920001	228160000	#DADAFF	1	0.5
chr2	228160001	228440000	A.1.2.2.1.1.2.1.2	0.816647919010124	.	228160001	228440000	#FF4848	1	0.875
chr2	228440001	228720000	B.1.1.1.1.2.2.1.2.2.2.2	0.510686164229471	.	228440001	228720000	#DADAFF	1	0.5
chr2	228720001	229080000	B.2.1.1.1.2.1.2.2.2.2.1	0.258717660292463	.	228720001	229080000	#4848FF	1	0.25
chr2	229080001	229480000	B.2.1.1.2.1.2.1.2.2	0.230596175478065	.	229080001	229480000	#4848FF	1	0.25
chr2	229480001	229680000	B.2.1.1.1.2.2.1.1.2.2	0.253093363329584	.	229480001	229680000	#4848FF	1	0.25
chr2	229680001	230280000	B.2.2.1.1.2.1.1.2.1.2.1	0.102362204724409	.	229680001	230280000	#0000FF	1	0.125
chr2	230280001	230440000	B.1.2.2.2.2.1.1.1.2.1.1	0.308211473565804	.	230280001	230440000	#9191FF	1	0.375
chr2	230440001	230600000	B.1.1.2.1.1.1.1.1.1.1	0.482564679415073	.	230440001	230600000	#DADAFF	1	0.5
chr2	230600001	231040000	A.1.2.2.1.1.1.2.2.1	0.821147356580427	.	230600001	231040000	#FF4848	1	0.875
chr2	231040001	231240000	A.1.2.2.1.1.1.2.1	0.822272215973003	.	231040001	231240000	#FF4848	1	0.875
chr2	231240001	231320000	A.1.2.2.1.2.2.1.2	0.797525309336333	.	231240001	231320000	#FF4848	1	0.875
chr2	231320001	231480000	A.1.2.2.1.2.1.2.2.1	0.800899887514061	.	231320001	231480000	#FF4848	1	0.875
chr2	231480001	231720000	A.1.2.2.1.2.1.1.1.1.1	0.811023622047244	.	231480001	231720000	#FF4848	1	0.875
chr2	231720001	231920000	A.1.2.2.2.2.1.1.2.2.2	0.779527559055118	.	231720001	231920000	#FF4848	1	0.875
chr2	231920001	232320000	A.1.1.2.1.1.1.1.2.2	0.970753655793026	.	231920001	232320000	#FF0000	1	1
chr2	232320001	232480000	A.1.1.2.1.2.1.1	0.962879640044994	.	232320001	232480000	#FF0000	1	1
chr2	232480001	232640000	A.1.1.2.1.2.2.2.2	0.957255343082115	.	232480001	232640000	#FF0000	1	1
chr2	232640001	232960000	A.1.2.2.2.2.1.2.1.2.2.1	0.775028121484814	.	232640001	232960000	#FF4848	1	0.875
chr2	232960001	233400000	A.1.2.2.2.2.1.2.1.2.1	0.77615298087739	.	232960001	233400000	#FF4848	1	0.875
chr2	233400001	233720000	A.1.1.2.1.1.1.2.2	0.968503937007874	.	233400001	233720000	#FF0000	1	1
chr2	233720001	233880000	A.1.2.2.1.2.1.1.1.1.2	0.809898762654668	.	233720001	233880000	#FF4848	1	0.875
chr2	233880001	234000000	A.1.1.1.1.2.2	0.991001124859393	.	233880001	234000000	#FF0000	1	1
chr2	234080001	234160000	A.1.1.1.1.2.2	0.991001124859393	.	234080001	234160000	#FF0000	1	1
chr2	234160001	234520000	A.1.1.2.1.2.1.2.2	0.960629921259842	.	234160001	234520000	#FF0000	1	1
chr2	234520001	234880000	A.2.1.2.2.1.2.2.1.2	0.655793025871766	.	234520001	234880000	#FF9191	1	0.75
chr2	234880001	235000000	A.2.2.2.1.1.1.1.1	0.59392575928009	.	234880001	235000000	#FFDADA	1	0.625
chr2	235000001	235200000	A.2.1.2.2.1.1.2.2.2.2	0.663667041619798	.	235000001	235200000	#FF9191	1	0.75
chr2	235200001	235400000	A.1.2.2.2.2.2.1.2	0.767154105736783	.	235200001	235400000	#FF4848	1	0.875
chr2	235400001	235680000	A.2.2.2.2.2.2.1.1	0.544431946006749	.	235400001	235680000	#FFDADA	1	0.625
chr2	235680001	235760000	B.1.1.2.2.1.1.1	0.440944881889764	.	235680001	235760000	#DADAFF	1	0.5
chr2	235760001	236160000	B.1.1.2.2.1.2.1.1.1	0.438695163104612	.	235760001	236160000	#DADAFF	1	0.5
chr2	236160001	236280000	A.2.2.2.2.2.1.2.1	0.548931383577053	.	236160001	236280000	#FFDADA	1	0.625
chr2	236280001	236600000	B.1.2.2.2.2.1.1.2	0.302587176602925	.	236280001	236600000	#9191FF	1	0.375
chr2	236600001	236680000	B.1.1.2.2.1.1.2	0.439820022497188	.	236600001	236680000	#DADAFF	1	0.5
chr2	236680001	236880000	B.1.1.2.2.1.2.2.2	0.434195725534308	.	236680001	236880000	#DADAFF	1	0.5
chr2	236880001	237200000	B.1.1.2.2.1.2.2.1	0.435320584926884	.	236880001	237200000	#DADAFF	1	0.5
chr2	237200001	237680000	A.2.1.2.2.1.1.2.1.1	0.668166479190101	.	237200001	237680000	#FF9191	1	0.75
chr2	237680001	237760000	A.2.2.2.1.1.1.1.2	0.592800899887514	.	237680001	237760000	#FFDADA	1	0.625
chr2	237760001	238000000	A.2.1.2.1.1.1.2.2.1	0.698537682789651	.	237760001	238000000	#FF9191	1	0.75
chr2	238000001	238360000	A.2.2.2.2.2.1.1	0.550056242969629	.	238000001	238360000	#FFDADA	1	0.625
chr2	238360001	238520000	A.2.1.2.1.1.1.1.1	0.706411698537683	.	238360001	238520000	#FF9191	1	0.75
chr2	238520001	238720000	A.1.1.2.1.2.2.2.1	0.958380202474691	.	238520001	238720000	#FF0000	1	1
chr2	238720001	238840000	A.1.2.2.1.2.1.1.2.1	0.807649043869516	.	238720001	238840000	#FF4848	1	0.875
chr2	238840001	239120000	A.1.1.2.1.2.2.1	0.959505061867267	.	238840001	239120000	#FF0000	1	1
chr2	239120001	239200000	A.1.2.2.1.2.2.1.1	0.798650168728909	.	239120001	239200000	#FF4848	1	0.875
chr2	239200001	239440000	A.1.2.2.2.2.1.2.1.1.1	0.778402699662542	.	239200001	239440000	#FF4848	1	0.875
chr2	239440001	239640000	A.2.2.2.2.2.1.2.2.2.2	0.545556805399325	.	239440001	239640000	#FFDADA	1	0.625
chr2	239640001	239800000	A.2.2.2.2.2.1.2.2.2.1	0.546681664791901	.	239640001	239800000	#FFDADA	1	0.625
chr2	239840001	239880000	A.2.2.2.2.2.1.2.2.2.1	0.546681664791901	.	239840001	239880000	#FFDADA	1	0.625
chr2	239880001	240320000	A.1.2.2.1.1.1.1.1.1.2.2	0.827896512935883	.	239880001	240320000	#FF4848	1	0.875
chr2	240320001	240520000	A.1.2.2.1.2.1.1.2.2.2	0.805399325084364	.	240320001	240520000	#FF4848	1	0.875
chr2	240520001	240800000	A.1.2.2.2.2.1.2.1.1.2	0.777277840269966	.	240520001	240800000	#FF4848	1	0.875
chr2	240800001	240960000	A.1.2.2.1.2.2.2	0.796400449943757	.	240800001	240960000	#FF4848	1	0.875
chr2	240960001	241120000	A.2.1.2.1.1.2.1	0.695163104611924	.	240960001	241120000	#FF9191	1	0.75
chr2	241120001	241440000	A.2.1.2.2.1.1.2.2.1	0.665916760404949	.	241120001	241440000	#FF9191	1	0.75
chr2	241440001	241600000	A.1.2.2.1.2.1.2.2.2	0.799775028121485	.	241440001	241600000	#FF4848	1	0.875
chr2	241600001	241800000	A.2.1.2.2.1.1.2.2.2.1	0.664791901012373	.	241600001	241800000	#FF9191	1	0.75
chr2	241800001	242160000	A.1.2.2.2.2.1.2.1.2.2.2	0.773903262092238	.	241800001	242160000	#FF4848	1	0.875
chr2	242160001	242680000	A.1.1.2.1.1.1.1.2.1	0.971878515185602	.	242160001	242680000	#FF0000	1	1
chr2	242680001	242920000	A.1.2.2.2.2.2.1.1	0.768278965129359	.	242680001	242920000	#FF4848	1	0.875
chr2	242920001	243040000	A.2.1.2.2.1.1.1.1.1.1.1	0.678290213723285	.	242920001	243040000	#FF9191	1	0.75
chr3	40001	240000	B.1.2.1.1.1.1.2.2.1.2	0.459079283887468	.	40001	240000	#9191FF	1	0.375
chr3	240001	520000	B.1.2.1.2.2.2.1.1.1	0.384910485933504	.	240001	520000	#9191FF	1	0.375
chr3	520001	640000	B.1.2.1.2.2.2.1.1.2.1	0.383631713554987	.	520001	640000	#9191FF	1	0.375
chr3	640001	840000	B.2.1.1.1.2.1.2.1.2.2	0.280051150895141	.	640001	840000	#4848FF	1	0.25
chr3	840001	1160000	B.2.1.1.1.2.2.2.1.2.2	0.267263427109974	.	840001	1160000	#4848FF	1	0.25
chr3	1160001	1360000	B.1.2.1.2.2.2.2.2.1.2	0.373401534526854	.	1160001	1360000	#9191FF	1	0.375
chr3	1360001	1480000	B.1.2.1.1.2.2.2	0.427109974424552	.	1360001	1480000	#9191FF	1	0.375
chr3	1480001	1640000	B.2.1.1.2.2.1.1.1.1.2	0.244245524296675	.	1480001	1640000	#4848FF	1	0.25
chr3	1640001	1800000	B.2.1.1.1.1.2.1.1.1	0.308184143222506	.	1640001	1800000	#4848FF	1	0.25
chr3	1800001	2120000	B.2.1.1.2.1.2.1.2.2.1	0.250639386189258	.	1800001	2120000	#4848FF	1	0.25
chr3	2120001	2240000	B.1.1.2.2.2.2.2.1	0.474424552429668	.	2120001	2240000	#DADAFF	1	0.5
chr3	2240001	2440000	B.2.1.1.1.2.1.2.2	0.278772378516624	.	2240001	2440000	#4848FF	1	0.25
chr3	2440001	2600000	B.1.2.1.2.2.2.2.2.2.2.2	0.369565217391304	.	2440001	2600000	#9191FF	1	0.375
chr3	2600001	2760000	B.2.1.1.1.2.1.2.1.2.1.1	0.283887468030691	.	2600001	2760000	#4848FF	1	0.25
chr3	2760001	2960000	B.1.2.1.2.2.2.1.2.1	0.381074168797954	.	2760001	2960000	#9191FF	1	0.375
chr3	2960001	3160000	B.1.1.2.2.2.1.1.1.1.2	0.48849104859335	.	2960001	3160000	#DADAFF	1	0.5
chr3	3160001	3520000	B.1.1.2.2.1.2.2.1.1	0.498721227621483	.	3160001	3520000	#DADAFF	1	0.5
chr3	3520001	3640000	B.1.1.2.1.1.2.2.2	0.5153452685422	.	3520001	3640000	#DADAFF	1	0.5
chr3	3640001	3920000	B.1.1.2.2.2.1.2.1.1	0.484654731457801	.	3640001	3920000	#DADAFF	1	0.5
chr3	3920001	4080000	B.1.1.2.1.2.1.2.2.1.2.2	0.508951406649616	.	3920001	4080000	#DADAFF	1	0.5
chr3	4080001	4320000	B.1.1.2.2.2.1.1.1.2	0.487212276214834	.	4080001	4320000	#DADAFF	1	0.5
chr3	4320001	4640000	A.1.2.1.1.1.1.1.2	0.911764705882353	.	4320001	4640000	#FF4848	1	0.875
chr3	4640001	4720000	A.1.2.1.2.2.1.1.1.1	0.877237851662404	.	4640001	4720000	#FF4848	1	0.875
chr3	4720001	5120000	A.1.2.1.1.1.2.2	0.907928388746803	.	4720001	5120000	#FF4848	1	0.875
chr3	5120001	5320000	A.1.2.1.2.2.1.1.1.2.1	0.875959079283887	.	5120001	5320000	#FF4848	1	0.875
chr3	5320001	5920000	B.2.1.1.2.1.1.1.2	0.260869565217391	.	5320001	5920000	#4848FF	1	0.25
chr3	5920001	6040000	B.1.2.1.2.1.1.1.2.1.2.2	0.415601023017903	.	5920001	6040000	#9191FF	1	0.375
chr3	6040001	6280000	B.2.1.1.1.2.1.2.1.2.1.2.2	0.281329923273657	.	6040001	6280000	#4848FF	1	0.25
chr3	6280001	6560000	B.2.1.1.2.1.2.2	0.246803069053708	.	6280001	6560000	#4848FF	1	0.25
chr3	6560001	6720000	B.2.1.1.2.2.1.2.2.2.2	0.234015345268542	.	6560001	6720000	#4848FF	1	0.25
chr3	6720001	6880000	B.1.2.1.2.1.1.2.2	0.404092071611253	.	6720001	6880000	#9191FF	1	0.375
chr3	6880001	7040000	B.2.1.1.1.2.2.2.1.1.2	0.269820971867008	.	6880001	7040000	#4848FF	1	0.25
chr3	7040001	7240000	B.2.1.1.2.2.2.1.1	0.232736572890026	.	7040001	7240000	#4848FF	1	0.25
chr3	7240001	7360000	B.1.2.1.2.1.1.1.1.1	0.425831202046036	.	7240001	7360000	#9191FF	1	0.375
chr3	7360001	7520000	B.1.2.1.1.2.1.2.1.1	0.442455242966752	.	7360001	7520000	#9191FF	1	0.375
chr3	7520001	7640000	B.2.1.1.1.2.2.2.1.1.1	0.271099744245524	.	7520001	7640000	#4848FF	1	0.25
chr3	7640001	7920000	B.1.2.1.2.2.2.1.2.2.2	0.377237851662404	.	7640001	7920000	#9191FF	1	0.375
chr3	7920001	8240000	B.1.2.1.2.2.1.2.2.2	0.38618925831202	.	7920001	8240000	#9191FF	1	0.375
chr3	8240001	8320000	B.1.2.1.2.1.2.2.2.2	0.39769820971867	.	8240001	8320000	#9191FF	1	0.375
chr3	8320001	8440000	B.1.1.2.2.1.2.1	0.5	.	8320001	8440000	#DADAFF	1	0.5
chr3	8440001	8640000	B.1.1.2.2.1.1.2.2	0.501278772378517	.	8440001	8640000	#DADAFF	1	0.5
chr3	8640001	8920000	B.1.1.2.2.1.2.2.1.2.2.2.2	0.493606138107417	.	8640001	8920000	#DADAFF	1	0.5
chr3	8920001	9120000	A.2.1.1.2.2.1.1.2	0.777493606138107	.	8920001	9120000	#FF9191	1	0.75
chr3	9120001	9320000	A.2.2.2.1.2.2.2.1	0.625319693094629	.	9120001	9320000	#FFDADA	1	0.625
chr3	9320001	9560000	A.1.2.1.1.1.1.1.1	0.91304347826087	.	9320001	9560000	#FF4848	1	0.875
chr3	9560001	9680000	A.1.2.1.2.2.1.2.2.1	0.870843989769821	.	9560001	9680000	#FF4848	1	0.875
chr3	9680001	9840000	A.1.1.1.1.1.1.2.1	0.99616368286445	.	9680001	9840000	#FF0000	1	1
chr3	9840001	10080000	A.1.1.1.1.1.2.1.1.2	0.991048593350384	.	9840001	10080000	#FF0000	1	1
chr3	10080001	10360000	A.1.1.1.1.1.1.2.2.1	0.994884910485934	.	10080001	10360000	#FF0000	1	1
chr3	10360001	10800000	A.2.2.2.1.2.1.2.2.2	0.629156010230179	.	10360001	10800000	#FFDADA	1	0.625
chr3	10800001	11000000	A.2.2.2.2.2.1.1.2	0.60230179028133	.	10800001	11000000	#FFDADA	1	0.625
chr3	11000001	11440000	A.2.1.1.2.2.2.1	0.774936061381074	.	11000001	11440000	#FF9191	1	0.75
chr3	11440001	11920000	A.1.2.1.2.1.1.2.2.2	0.884910485933504	.	11440001	11920000	#FF4848	1	0.875
chr3	11920001	12120000	A.2.2.2.2.1.2.1.2	0.60613810741688	.	11920001	12120000	#FFDADA	1	0.625
chr3	12120001	12360000	A.2.1.1.2.1.1.2.1.2.1	0.790281329923274	.	12120001	12360000	#FF9191	1	0.75
chr3	12360001	12520000	A.1.1.2.2.1.1.1.1.1.1	0.948849104859335	.	12360001	12520000	#FF0000	1	1
chr3	12520001	12800000	A.1.1.2.2.1.1.2.2.1	0.939897698209719	.	12520001	12800000	#FF0000	1	1
chr3	12800001	13160000	A.1.1.1.2.2.2.1	0.964194373401535	.	12800001	13160000	#FF0000	1	1
chr3	13160001	13360000	A.1.2.1.2.1.2.2.2.1	0.879795396419437	.	13160001	13360000	#FF4848	1	0.875
chr3	13360001	13560000	A.1.1.2.2.1.1.2.1	0.941176470588235	.	13360001	13560000	#FF0000	1	1
chr3	13560001	13720000	A.2.1.1.2.1.1.2.2.1	0.78772378516624	.	13560001	13720000	#FF9191	1	0.75
chr3	13720001	13920000	A.2.2.2.1.1.1.1	0.641943734015345	.	13720001	13920000	#FFDADA	1	0.625
chr3	13920001	14320000	A.1.2.1.2.2.2.1.2.1	0.865728900255754	.	13920001	14320000	#FF4848	1	0.875
chr3	14320001	14520000	A.1.1.1.1.1.2.1.2	0.989769820971867	.	14320001	14520000	#FF0000	1	1
chr3	14520001	14760000	A.1.1.2.2.1.1.2.2.2	0.938618925831202	.	14520001	14760000	#FF0000	1	1
chr3	14760001	15000000	A.1.2.1.2.1.2.2.2.2	0.878516624040921	.	14760001	15000000	#FF4848	1	0.875
chr3	15000001	15120000	A.1.1.1.2.2.1.2.2	0.965473145780051	.	15000001	15120000	#FF0000	1	1
chr3	15120001	15400000	A.1.1.1.2.2.1.2.1.2	0.966751918158568	.	15120001	15400000	#FF0000	1	1
chr3	15440001	15680000	A.1.1.2.2.1.2.2.2.2.2	0.925831202046036	.	15440001	15680000	#FF0000	1	1
chr3	15680001	15880000	A.1.1.2.2.1.2.2.2.2.1	0.927109974424552	.	15680001	15880000	#FF0000	1	1
chr3	15880001	16040000	A.2.2.2.1.1.2.1.1.1	0.638107416879795	.	15880001	16040000	#FFDADA	1	0.625
chr3	16040001	16320000	A.2.1.1.2.1.1.1.1.1	0.797953964194373	.	16040001	16320000	#FF9191	1	0.75
chr3	16320001	16600000	A.1.2.1.2.2.2.1.1	0.867007672634271	.	16320001	16600000	#FF4848	1	0.875
chr3	16600001	16840000	A.2.1.1.2.1.2.2.1	0.783887468030691	.	16600001	16840000	#FF9191	1	0.75
chr3	16840001	17080000	A.1.1.2.2.1.2.2.2.1	0.928388746803069	.	16840001	17080000	#FF0000	1	1
chr3	17080001	17480000	A.1.2.1.2.2.2.2.2.1	0.861892583120205	.	17080001	17480000	#FF4848	1	0.875
chr3	17480001	17640000	A.2.1.1.1.2.2.2.1.1	0.801790281329923	.	17480001	17640000	#FF9191	1	0.75
chr3	17640001	17800000	A.1.2.1.1.2.2.1.2.2	0.895140664961637	.	17640001	17800000	#FF4848	1	0.875
chr3	17800001	18040000	A.2.2.2.2.2.1.2.1.1	0.601023017902813	.	17800001	18040000	#FFDADA	1	0.625
chr3	18040001	18200000	B.1.1.2.2.2.2.1.2.1	0.478260869565217	.	18040001	18200000	#DADAFF	1	0.5
chr3	18200001	18320000	B.1.1.2.1.1.2.1	0.519181585677749	.	18200001	18320000	#DADAFF	1	0.5
chr3	18320001	18520000	A.2.1.1.1.1.2.2	0.809462915601023	.	18320001	18520000	#FF9191	1	0.75
chr3	18520001	18720000	A.2.2.2.1.1.2.2	0.634271099744246	.	18520001	18720000	#FFDADA	1	0.625
chr3	18720001	19160000	B.1.1.2.2.1.2.2.1.2.2.2.1	0.494884910485934	.	18720001	19160000	#DADAFF	1	0.5
chr3	19160001	19960000	B.2.1.1.2.1.1.2.2.1	0.255754475703325	.	19160001	19960000	#4848FF	1	0.25
chr3	19960001	20240000	A.1.2.1.1.2.1.2.2.2.2	0.898976982097187	.	19960001	20240000	#FF4848	1	0.875
chr3	20240001	20680000	B.1.1.2.2.2.1.2.2.2	0.480818414322251	.	20240001	20680000	#DADAFF	1	0.5
chr3	20680001	20960000	B.1.2.1.1.1.1.1.2.2.1	0.465473145780051	.	20680001	20960000	#9191FF	1	0.375
chr3	20960001	21120000	B.1.2.1.1.1.1.1.2.2.2	0.464194373401535	.	20960001	21120000	#9191FF	1	0.375
chr3	21120001	21320000	B.1.2.1.1.2.1.2.2.2.2	0.436061381074169	.	21120001	21320000	#9191FF	1	0.375
chr3	21320001	21400000	B.1.2.1.1.2.1.2.2.1.2	0.438618925831202	.	21320001	21400000	#9191FF	1	0.375
chr3	21400001	21600000	B.1.2.1.1.2.1.1.2	0.443734015345269	.	21400001	21600000	#9191FF	1	0.375
chr3	21600001	21760000	B.1.2.1.2.2.2.1.1.2.2	0.382352941176471	.	21600001	21760000	#9191FF	1	0.375
chr3	21760001	22000000	B.2.1.1.2.2.2.2.1.1.1	0.230179028132992	.	21760001	22000000	#4848FF	1	0.25
chr3	22000001	22280000	B.2.1.1.2.2.1.1.1.1.1	0.245524296675192	.	22000001	22280000	#4848FF	1	0.25
chr3	22280001	22520000	B.1.2.1.2.1.1.1.2.2.2.1.2.2	0.410485933503836	.	22280001	22520000	#9191FF	1	0.375
chr3	22520001	22680000	B.1.2.1.1.2.2.1.2.1.2	0.430946291560102	.	22520001	22680000	#9191FF	1	0.375
chr3	22680001	22800000	B.1.2.1.2.1.1.1.2.1.1.2.2	0.418158567774936	.	22680001	22800000	#9191FF	1	0.375
chr3	22800001	23080000	B.1.2.1.2.1.1.2.1.1	0.407928388746803	.	22800001	23080000	#9191FF	1	0.375
chr3	23080001	23160000	B.1.1.2.1.2.1.2.2.1.1	0.51150895140665	.	23080001	23160000	#DADAFF	1	0.5
chr3	23160001	23440000	A.2.2.2.2.1.2.2	0.604859335038363	.	23160001	23440000	#FFDADA	1	0.625
chr3	23440001	23480000	A.2.2.2.2.2.2.2.1.1.1	0.595907928388747	.	23440001	23480000	#FFDADA	1	0.625
chr3	23520001	23560000	A.2.2.2.2.2.2.2.1.1.1	0.595907928388747	.	23520001	23560000	#FFDADA	1	0.625
chr3	23560001	23680000	A.2.2.2.2.1.2.1.1	0.607416879795396	.	23560001	23680000	#FFDADA	1	0.625
chr3	23680001	23880000	A.2.2.2.1.2.2.2.2.1	0.624040920716113	.	23680001	23880000	#FFDADA	1	0.625
chr3	23880001	24040000	A.1.2.1.1.2.1.2.1	0.904092071611253	.	23880001	24040000	#FF4848	1	0.875
chr3	24040001	24280000	A.2.2.2.2.1.1.1.2.1	0.620204603580563	.	24040001	24280000	#FFDADA	1	0.625
chr3	24280001	24440000	A.2.2.2.2.2.2.2.2	0.592071611253197	.	24280001	24440000	#FFDADA	1	0.625
chr3	24440001	24600000	B.1.2.1.1.1.1.1.1.2.1.1	0.470588235294118	.	24440001	24600000	#9191FF	1	0.375
chr3	24600001	24760000	B.1.2.1.1.2.2.1.2.2.1	0.429667519181586	.	24600001	24760000	#9191FF	1	0.375
chr3	24760001	24920000	B.1.2.1.2.1.1.1.2.2.2.1.1	0.41304347826087	.	24760001	24920000	#9191FF	1	0.375
chr3	24920001	25240000	B.1.2.1.2.2.1.1.1.2	0.395140664961637	.	24920001	25240000	#9191FF	1	0.375
chr3	25240001	25400000	B.1.2.1.1.2.1.2.2.2.1	0.437340153452685	.	25240001	25400000	#9191FF	1	0.375
chr3	25400001	25640000	B.1.1.2.1.1.1.2.2	0.520460358056266	.	25400001	25640000	#DADAFF	1	0.5
chr3	25640001	25920000	A.2.1.1.1.2.2.1.2.2	0.80306905370844	.	25640001	25920000	#FF9191	1	0.75
chr3	25920001	26240000	B.2.1.1.2.1.1.1.1.1.2	0.263427109974425	.	25920001	26240000	#4848FF	1	0.25
chr3	26240001	26520000	B.2.1.1.1.2.1.1.1.2.1.2	0.294117647058824	.	26240001	26520000	#4848FF	1	0.25
chr3	26520001	26600000	B.1.2.1.2.1.1.1.2.2.2.1.2.1	0.411764705882353	.	26520001	26600000	#9191FF	1	0.375
chr3	26600001	26960000	B.2.2.1.2.2.2.2.2.1	0.0549872122762148	.	26600001	26960000	#0000FF	1	0.125
chr3	26960001	27320000	B.2.1.1.2.1.1.1.1.1.1	0.264705882352941	.	26960001	27320000	#4848FF	1	0.25
chr3	27320001	27720000	A.2.1.1.1.1.1.1.1.1	0.815856777493606	.	27320001	27720000	#FF9191	1	0.75
chr3	27720001	28360000	B.1.1.2.2.1.2.2.1.2.1	0.497442455242967	.	27720001	28360000	#DADAFF	1	0.5
chr3	28360001	28440000	A.2.1.1.2.1.2.1	0.785166240409207	.	28360001	28440000	#FF9191	1	0.75
chr3	28440001	28760000	B.1.2.1.1.1.1.2.2.1.1	0.460358056265985	.	28440001	28760000	#9191FF	1	0.375
chr3	28760001	28960000	B.1.2.1.2.2.2.2.2.2.2.1	0.370843989769821	.	28760001	28960000	#9191FF	1	0.375
chr3	28960001	29080000	B.1.1.2.1.2.2	0.506393861892583	.	28960001	29080000	#DADAFF	1	0.5
chr3	29080001	29520000	B.1.2.1.2.2.1.1.1.1	0.396419437340153	.	29080001	29520000	#9191FF	1	0.375
chr3	29520001	29680000	B.1.2.1.1.2.1.1.1	0.445012787723785	.	29520001	29680000	#9191FF	1	0.375
chr3	29680001	29880000	B.1.2.1.2.1.1.1.2.1.1.1	0.420716112531969	.	29680001	29880000	#9191FF	1	0.375
chr3	29880001	29960000	B.1.1.2.1.2.1.2.2.2	0.5076726342711	.	29880001	29960000	#DADAFF	1	0.5
chr3	29960001	30240000	A.2.2.2.2.1.1.1.2.2.2	0.617647058823529	.	29960001	30240000	#FFDADA	1	0.625
chr3	30240001	30440000	A.1.2.1.2.2.1.2.2.2.1	0.869565217391304	.	30240001	30440000	#FF4848	1	0.875
chr3	30440001	30800000	A.1.2.1.1.2.1.2.2.1.2	0.90153452685422	.	30440001	30800000	#FF4848	1	0.875
chr3	30800001	30960000	A.2.1.1.2.1.1.1.1.2	0.796675191815857	.	30800001	30960000	#FF9191	1	0.75
chr3	30960001	31160000	A.2.1.1.2.1.2.2.2.2	0.780051150895141	.	30960001	31160000	#FF9191	1	0.75
chr3	31160001	31280000	A.2.2.2.1.1.1.2.1	0.640664961636829	.	31160001	31280000	#FFDADA	1	0.625
chr3	31280001	31640000	A.2.1.1.2.1.2.2.2.1.1	0.782608695652174	.	31280001	31640000	#FF9191	1	0.75
chr3	31640001	31800000	A.2.1.1.2.1.1.2.2.2	0.786445012787724	.	31640001	31800000	#FF9191	1	0.75
chr3	31800001	32040000	A.2.1.1.1.2.2.2.2	0.79923273657289	.	31800001	32040000	#FF9191	1	0.75
chr3	32040001	32240000	A.1.2.1.1.2.2.1.1	0.89769820971867	.	32040001	32240000	#FF4848	1	0.875
chr3	32240001	32360000	A.2.1.1.1.2.2.1.1	0.805626598465473	.	32240001	32360000	#FF9191	1	0.75
chr3	32360001	32560000	A.1.1.2.2.1.2.1.1	0.937340153452685	.	32360001	32560000	#FF0000	1	1
chr3	32560001	32760000	A.1.1.2.2.1.2.2.1.1.1	0.933503836317136	.	32560001	32760000	#FF0000	1	1
chr3	32760001	32960000	A.2.1.1.2.1.1.2.1.2.2	0.789002557544757	.	32760001	32960000	#FF9191	1	0.75
chr3	32960001	33080000	A.2.1.1.1.2.2.2.1.2	0.800511508951407	.	32960001	33080000	#FF9191	1	0.75
chr3	33080001	33160000	A.1.1.2.2.1.2.2.1.2	0.929667519181586	.	33080001	33160000	#FF0000	1	1
chr3	33160001	33240000	A.2.1.1.2.1.1.2.1.1	0.79156010230179	.	33160001	33240000	#FF9191	1	0.75
chr3	33240001	33440000	A.2.1.1.2.1.1.1.2.1	0.79539641943734	.	33240001	33440000	#FF9191	1	0.75
chr3	33440001	33560000	A.1.2.1.1.2.1.2.2.1.1	0.902813299232737	.	33440001	33560000	#FF4848	1	0.875
chr3	33560001	33880000	A.1.2.1.2.2.2.2.2.2	0.860613810741688	.	33560001	33880000	#FF4848	1	0.875
chr3	33880001	34520000	B.2.1.1.1.2.1.1.2	0.29156010230179	.	33880001	34520000	#4848FF	1	0.25
chr3	34520001	34680000	B.2.1.1.1.2.1.2.1.2.1.2.1	0.282608695652174	.	34520001	34680000	#4848FF	1	0.25
chr3	34680001	34800000	B.1.2.1.2.1.1.1.2.1.2.1	0.416879795396419	.	34680001	34800000	#9191FF	1	0.375
chr3	34800001	35520000	B.2.2.1.2.2.2.2.1.1	0.0575447570332481	.	34800001	35520000	#0000FF	1	0.125
chr3	35520001	35720000	B.2.1.1.2.2.1.2.1	0.239130434782609	.	35520001	35720000	#4848FF	1	0.25
chr3	35720001	35920000	B.1.2.1.2.2.2.1.2.2.1.1	0.379795396419437	.	35720001	35920000	#9191FF	1	0.375
chr3	35920001	36040000	B.1.2.1.1.2.1.2.2.1.1	0.439897698209719	.	35920001	36040000	#9191FF	1	0.375
chr3	36040001	36240000	B.1.2.1.2.2.2.2.2.2.1	0.372122762148338	.	36040001	36240000	#9191FF	1	0.375
chr3	36240001	36400000	B.1.2.1.2.1.2.2.1	0.400255754475703	.	36240001	36400000	#9191FF	1	0.375
chr3	36400001	36600000	B.1.2.1.1.1.1.2.2.2	0.457800511508951	.	36400001	36600000	#9191FF	1	0.375
chr3	36600001	36680000	B.1.2.1.1.2.2.1.1.2	0.433503836317136	.	36600001	36680000	#9191FF	1	0.375
chr3	36680001	36920000	A.2.1.1.2.2.2.2	0.773657289002558	.	36680001	36920000	#FF9191	1	0.75
chr3	36920001	37040000	A.1.1.1.2.2.2.2.2	0.961636828644501	.	36920001	37040000	#FF0000	1	1
chr3	37040001	37240000	A.1.1.1.1.1.1.1.2.1	0.998721227621483	.	37040001	37240000	#FF0000	1	1
chr3	37240001	37400000	A.1.1.2.2.1.2.1.2.1	0.936061381074169	.	37240001	37400000	#FF0000	1	1
chr3	37400001	37840000	A.2.1.1.2.2.1.1.1	0.778772378516624	.	37400001	37840000	#FF9191	1	0.75
chr3	37840001	38000000	A.1.2.1.2.2.1.2.2.2.2	0.868286445012788	.	37840001	38000000	#FF4848	1	0.875
chr3	38000001	38400000	A.1.1.2.1.1	0.960358056265985	.	38000001	38400000	#FF0000	1	1
chr3	38400001	38560000	A.2.1.1.2.1.1.1.2.2.1	0.794117647058823	.	38400001	38560000	#FF9191	1	0.75
chr3	38560001	38720000	A.2.2.2.1.1.2.1.1.2	0.636828644501279	.	38560001	38720000	#FFDADA	1	0.625
chr3	38720001	38920000	A.2.2.2.2.2.1.2.1.2	0.599744245524297	.	38720001	38920000	#FFDADA	1	0.625
chr3	38920001	39040000	A.2.2.2.2.2.2.2.1.1.2	0.59462915601023	.	38920001	39040000	#FFDADA	1	0.625
chr3	39040001	39360000	A.1.1.2.2.1.1.1.1.2.1	0.946291560102302	.	39040001	39360000	#FF0000	1	1
chr3	39360001	39520000	A.1.2.1.1.2.2.1.2.1	0.896419437340154	.	39360001	39520000	#FF4848	1	0.875
chr3	39520001	39640000	B.1.1.2.1.1.2.2.1.1	0.517902813299233	.	39520001	39640000	#DADAFF	1	0.5
chr3	39640001	40000000	B.1.2.1.2.1.1.1.1.2.2	0.421994884910486	.	39640001	40000000	#9191FF	1	0.375
chr3	40000001	40600000	A.2.2.2.2.1.1.2.1.2.2.1.1	0.612531969309463	.	40000001	40600000	#FFDADA	1	0.625
chr3	40600001	40760000	A.2.2.2.1.2.1.1	0.632992327365729	.	40600001	40760000	#FFDADA	1	0.625
chr3	40760001	40920000	B.1.1.2.1.1.1.1.1	0.524296675191816	.	40760001	40920000	#DADAFF	1	0.5
chr3	40920001	41560000	A.2.2.2.2.1.1.2.1.1	0.616368286445013	.	40920001	41560000	#FFDADA	1	0.625
chr3	41560001	41760000	B.1.1.2.2.1.2.2.1.2.2.1	0.49616368286445	.	41560001	41760000	#DADAFF	1	0.5
chr3	41760001	41920000	A.2.2.2.2.2.1.1.1	0.603580562659846	.	41760001	41920000	#FFDADA	1	0.625
chr3	41920001	42120000	A.1.1.2.2.1.2.1.2.2	0.934782608695652	.	41920001	42120000	#FF0000	1	1
chr3	42120001	42320000	A.2.1.1.2.1.1.1.2.2.2	0.792838874680307	.	42120001	42320000	#FF9191	1	0.75
chr3	42320001	42560000	A.2.2.2.1.2.2.2.2.2	0.622762148337596	.	42320001	42560000	#FFDADA	1	0.625
chr3	42560001	42800000	A.1.1.2.2.1.1.1.1.2.2.2	0.943734015345269	.	42560001	42800000	#FF0000	1	1
chr3	42800001	42840000	A.1.1.2.2.2.2.2.1.2	0.916879795396419	.	42800001	42840000	#FF0000	1	1
chr3	42880001	42920000	A.1.1.2.2.2.2.2.1.2	0.916879795396419	.	42880001	42920000	#FF0000	1	1
chr3	42920001	43000000	A.1.2.1.2.1.1.1.1	0.891304347826087	.	42920001	43000000	#FF4848	1	0.875
chr3	43000001	43200000	A.2.1.1.2.1.2.2.2.1.2	0.781329923273657	.	43000001	43200000	#FF9191	1	0.75
chr3	43200001	43600000	A.1.2.1.1.1.2.1	0.90920716112532	.	43200001	43600000	#FF4848	1	0.875
chr3	43600001	43760000	A.1.1.1.1.1.1.1.2.2	0.997442455242967	.	43600001	43760000	#FF0000	1	1
chr3	43760001	44080000	A.2.2.2.1.2.1.2.2.1	0.630434782608696	.	43760001	44080000	#FFDADA	1	0.625
chr3	44080001	44320000	A.2.2.2.2.1.1.2.1.2.2.2	0.60997442455243	.	44080001	44320000	#FFDADA	1	0.625
chr3	44320001	44560000	A.1.2.1.2.1.1.1.2.2	0.888746803069054	.	44320001	44560000	#FF4848	1	0.875
chr3	44560001	44800000	A.2.1.1.1.2.1.2	0.80690537084399	.	44560001	44800000	#FF9191	1	0.75
chr3	44800001	45000000	A.1.2.1.2.2.1.2.1	0.872122762148338	.	44800001	45000000	#FF4848	1	0.875
chr3	45000001	45280000	A.1.2.1.2.2.2.1.2.2	0.864450127877238	.	45000001	45280000	#FF4848	1	0.875
chr3	45280001	45480000	A.1.2.1.1.2.1.1.1	0.906649616368286	.	45280001	45480000	#FF4848	1	0.875
chr3	45480001	45720000	A.1.1.2.2.1.1.1.1.1.2	0.947570332480818	.	45480001	45720000	#FF0000	1	1
chr3	45720001	45960000	A.1.1.2.2.1.1.1.2	0.942455242966752	.	45720001	45960000	#FF0000	1	1
chr3	45960001	46120000	A.1.1.2.2.1.2.2.1.1.2.1	0.932225063938619	.	45960001	46120000	#FF0000	1	1
chr3	46120001	46280000	A.1.1.2.2.2.1.2	0.920716112531969	.	46120001	46280000	#FF0000	1	1
chr3	46280001	46480000	A.1.1.1.2.1.2.2.2	0.971867007672634	.	46280001	46480000	#FF0000	1	1
chr3	46480001	46680000	A.1.2.1.2.1.2.1.2	0.882352941176471	.	46480001	46680000	#FF4848	1	0.875
chr3	46680001	46760000	A.1.2.1.2.1.2.1.1	0.883631713554987	.	46680001	46760000	#FF4848	1	0.875
chr3	46800001	47000000	A.1.2.1.1.2.1.1.2	0.90537084398977	.	46800001	47000000	#FF4848	1	0.875
chr3	47040001	47160000	A.1.2.1.1.2.1.1.2	0.90537084398977	.	47040001	47160000	#FF4848	1	0.875
chr3	47160001	47440000	A.1.1.1.2.1.2.1	0.976982097186701	.	47160001	47440000	#FF0000	1	1
chr3	47440001	47600000	A.1.1.1.2.1.1.1.1	0.980818414322251	.	47440001	47600000	#FF0000	1	1
chr3	47600001	47880000	A.1.1.2.2.2.1.1.1	0.924552429667519	.	47600001	47880000	#FF0000	1	1
chr3	47880001	48080000	A.1.1.2.2.2.1.1.2.2	0.921994884910486	.	47880001	48080000	#FF0000	1	1
chr3	48080001	48200000	A.1.1.2.2.2.1.1.2.1	0.923273657289003	.	48080001	48200000	#FF0000	1	1
chr3	48200001	48520000	A.1.1.1.2.1.2.2.1.1	0.975703324808184	.	48200001	48520000	#FF0000	1	1
chr3	48520001	48720000	A.1.1.2.2.2.2.2.2.1	0.915601023017903	.	48520001	48720000	#FF0000	1	1
chr3	48720001	49000000	A.1.1.1.1.1.1.2.2.2	0.993606138107417	.	48720001	49000000	#FF0000	1	1
chr3	49000001	49160000	A.1.1.2.2.2.2.2.2.2	0.914322250639386	.	49000001	49160000	#FF0000	1	1
chr3	49160001	49320000	A.1.1.1.2.1.1.2	0.978260869565217	.	49160001	49320000	#FF0000	1	1
chr3	49440001	49480000	A.1.1.1.2.1.1.2	0.978260869565217	.	49440001	49480000	#FF0000	1	1
chr3	49520001	49720000	A.1.1.2.2.2.2.1	0.919437340153453	.	49520001	49720000	#FF0000	1	1
chr3	49720001	50040000	A.1.1.1.2.2.1.1.2	0.969309462915601	.	49720001	50040000	#FF0000	1	1
chr3	50040001	50160000	A.1.1.1.2.1.2.2.1.2.2	0.973145780051151	.	50040001	50160000	#FF0000	1	1
chr3	50160001	50400000	A.1.1.1.2.1.2.2.1.2.1	0.974424552429668	.	50160001	50400000	#FF0000	1	1
chr3	50400001	50520000	A.1.1.2.2.2.2.2.1.1	0.918158567774936	.	50400001	50520000	#FF0000	1	1
chr3	50520001	50920000	A.2.1.1.1.2.2.1.2.1	0.804347826086957	.	50520001	50920000	#FF9191	1	0.75
chr3	50920001	51000000	B.1.1.2.2.1.1.1.2	0.50383631713555	.	50920001	51000000	#DADAFF	1	0.5
chr3	51040001	51400000	B.1.1.2.2.1.1.1.2	0.50383631713555	.	51040001	51400000	#DADAFF	1	0.5
chr3	51400001	51920000	A.2.1.1.1.1.1.1.2	0.813299232736573	.	51400001	51920000	#FF9191	1	0.75
chr3	51920001	52240000	A.1.1.2.2.1.1.1.1.2.2.1	0.945012787723785	.	51920001	52240000	#FF0000	1	1
chr3	52240001	52440000	A.1.1.1.2.1.1.1.2	0.979539641943734	.	52240001	52440000	#FF0000	1	1
chr3	52440001	52720000	A.1.1.1.2.2.1.2.1.1	0.968030690537084	.	52440001	52720000	#FF0000	1	1
chr3	52720001	53120000	A.1.1.1.1.1.1.1.1	1	.	52720001	53120000	#FF0000	1	1
chr3	53120001	53400000	A.1.1.1.2.2.2.2.1	0.962915601023018	.	53120001	53400000	#FF0000	1	1
chr3	53400001	53960000	A.2.1.1.2.2.1.2	0.776214833759591	.	53400001	53960000	#FF9191	1	0.75
chr3	53960001	54240000	B.1.1.2.2.1.1.2.1	0.502557544757033	.	53960001	54240000	#DADAFF	1	0.5
chr3	54240001	54440000	B.1.2.1.1.1.2.1.2.1.2	0.453964194373402	.	54240001	54440000	#9191FF	1	0.375
chr3	54440001	54600000	B.2.1.1.1.2.1.1.1.2.2	0.292838874680307	.	54440001	54600000	#4848FF	1	0.25
chr3	54600001	54840000	B.2.1.1.1.2.2.2.2	0.265984654731458	.	54600001	54840000	#4848FF	1	0.25
chr3	54840001	55040000	B.1.2.1.2.2.1.2.2.1	0.387468030690537	.	54840001	55040000	#9191FF	1	0.375
[truncated: 8,273 more rows]
