# Supplementary material for: Systematic inference and comparison of multi-scale chromatin sub-compartments connects spatial organization to cell phenotypes
Source: Nat Commun. 2021 May 10;12:2439. doi: 10.1038/s41467-021-22666-3 (PMC8110550; doi:10.1038/s41467-021-22666-3)
Supplement: Supplementary file 5 — Supplementary Dataset 2 [file 41467_2021_22666_MOESM5_ESM.zip › Supplementary_Data_1_domain_hierarchies_127HiCmaps/HUVEC_vein_endothelium_binsize=40kb.bed]

#fields: chr, pos_start, pos_end, the full compartment label describing the position in the hierachy, normalized compartment domain rank, ., pos_start, pos_end, color based on eight compartment model (A.1.1 - B.2.2), 1, eight compartment score (A.1.1 to B.2.2: 8 to 1 devided by 8)
chr1	520001	600000	B.1.1.2.1.1.1.1.2	0.432795698924731	.	520001	600000	#DADAFF	1	0.5
chr1	600001	1240000	A.1.2.1.2.1.1.1.1.1	0.791666666666667	.	600001	1240000	#FF4848	1	0.875
chr1	1240001	1600000	A.1.1.2.1.2.1.1.2.1	0.893817204301075	.	1240001	1600000	#FF0000	1	1
chr1	1600001	1840000	A.1.1.2.2.1.2.1.2.2	0.854838709677419	.	1600001	1840000	#FF0000	1	1
chr1	1840001	2120000	A.1.2.2.2.1.1.2	0.712365591397849	.	1840001	2120000	#FF4848	1	0.875
chr1	2120001	2320000	A.1.2.1.1.2.2.2	0.793010752688172	.	2120001	2320000	#FF4848	1	0.875
chr1	2320001	2560000	A.2.1.2.1.1.1.2.1	0.625	.	2320001	2560000	#FF9191	1	0.75
chr1	2560001	2640000	B.1.2.1.1.1.2	0.353494623655914	.	2560001	2640000	#9191FF	1	0.375
chr1	2680001	2920000	B.1.2.1.1.1.2	0.353494623655914	.	2680001	2920000	#9191FF	1	0.375
chr1	2920001	3360000	B.1.1.2.1.2.2.2.1	0.401881720430108	.	2920001	3360000	#DADAFF	1	0.5
chr1	3360001	3840000	A.1.2.2.2.1.2.2	0.704301075268817	.	3360001	3840000	#FF4848	1	0.875
chr1	3840001	3880000	B.2.1.1.2.2.1.2.1.1.2.1	0.217741935483871	.	3840001	3880000	#4848FF	1	0.25
chr1	3960001	4680000	B.2.1.1.2.2.1.2.1.1.2.1	0.217741935483871	.	3960001	4680000	#4848FF	1	0.25
chr1	4680001	4800000	B.2.1.1.2.2.1.1.1	0.224462365591398	.	4680001	4800000	#4848FF	1	0.25
chr1	4800001	5040000	B.2.1.2.2.2.2.1.2.1	0.137096774193548	.	4800001	5040000	#4848FF	1	0.25
chr1	5040001	5360000	B.2.2.1.1.2.2.1	0.0954301075268817	.	5040001	5360000	#0000FF	1	0.125
chr1	5360001	5520000	B.2.1.2.1.1.1.1.2.1	0.205645161290323	.	5360001	5520000	#4848FF	1	0.25
chr1	5520001	5880000	B.2.1.2.1.1.1.1.2.2	0.204301075268817	.	5520001	5880000	#4848FF	1	0.25
chr1	5880001	6040000	B.1.2.1.1.1.1.1.1.1	0.360215053763441	.	5880001	6040000	#9191FF	1	0.375
chr1	6040001	6240000	A.2.1.2.2.1.2.2	0.591397849462366	.	6040001	6240000	#FF9191	1	0.75
chr1	6240001	6720000	A.1.1.1.2.2.1.2.2.2	0.932795698924731	.	6240001	6720000	#FF0000	1	1
chr1	6720001	6960000	A.2.1.2.1.1.1.2.2.1	0.623655913978495	.	6720001	6960000	#FF9191	1	0.75
chr1	6960001	7280000	B.1.2.1.1.1.1.1.2	0.35752688172043	.	6960001	7280000	#9191FF	1	0.375
chr1	7280001	7360000	B.1.2.1.1.1.1.2.1	0.356182795698925	.	7280001	7360000	#9191FF	1	0.375
chr1	7360001	7720000	B.1.1.1.1.2.2.2.1	0.470430107526882	.	7360001	7720000	#DADAFF	1	0.5
chr1	7720001	8000000	A.2.1.1.2.1.2.1	0.64247311827957	.	7720001	8000000	#FF9191	1	0.75
chr1	8000001	8440000	A.1.1.1.1.1.1.1.2	0.998655913978495	.	8000001	8440000	#FF0000	1	1
chr1	8440001	8920000	A.1.1.1.2.1.1.1.1.1.1.2	0.977150537634409	.	8440001	8920000	#FF0000	1	1
chr1	8920001	9120000	A.1.2.1.1.1.1.1.2.2.2	0.815860215053763	.	8920001	9120000	#FF4848	1	0.875
chr1	9120001	9320000	A.1.1.2.2.1.2.1.2.1	0.856182795698925	.	9120001	9320000	#FF0000	1	1
chr1	9320001	9640000	A.1.1.2.1.2.1.1.1.1	0.896505376344086	.	9320001	9640000	#FF0000	1	1
chr1	9640001	9960000	A.1.1.2.1.2.2.2.1.2.2	0.876344086021505	.	9640001	9960000	#FF0000	1	1
chr1	9960001	10520000	A.1.1.1.1.1.2.2.2	0.987903225806452	.	9960001	10520000	#FF0000	1	1
chr1	10520001	11080000	A.1.2.1.2.2.1.1.1	0.772849462365591	.	10520001	11080000	#FF4848	1	0.875
chr1	11080001	11320000	A.1.2.1.1.1.2.2	0.810483870967742	.	11080001	11320000	#FF4848	1	0.875
chr1	11320001	11720000	A.2.2.1.2.1.1.1.2	0.541666666666667	.	11320001	11720000	#FFDADA	1	0.625
chr1	11720001	12080000	A.1.1.1.2.2.1.2.2.1	0.934139784946237	.	11720001	12080000	#FF0000	1	1
chr1	12080001	12320000	A.1.1.2.2.2.1.2.1.2	0.842741935483871	.	12080001	12320000	#FF0000	1	1
chr1	12320001	12440000	A.2.1.2.2.1.1.2	0.594086021505376	.	12320001	12440000	#FF9191	1	0.75
chr1	12440001	12720000	A.1.2.1.2.2.1.2.1	0.76747311827957	.	12440001	12720000	#FF4848	1	0.875
chr1	12720001	13080000	B.2.1.1.2.2.1.2.1.2.2	0.213709677419355	.	12720001	13080000	#4848FF	1	0.25
chr1	13120001	13160000	B.2.1.1.2.2.1.2.1.2.2	0.213709677419355	.	13120001	13160000	#4848FF	1	0.25
chr1	13160001	13240000	B.2.1.1.2.2.1.2.1.2.1	0.21505376344086	.	13160001	13240000	#4848FF	1	0.25
chr1	13360001	13400000	B.2.1.1.2.2.1.2.1.2.1	0.21505376344086	.	13360001	13400000	#4848FF	1	0.25
chr1	13480001	13520000	B.2.1.1.2.2.1.2.1.1.1	0.219086021505376	.	13480001	13520000	#4848FF	1	0.25
chr1	13680001	13720000	B.2.1.1.2.2.1.2.1.1.1	0.219086021505376	.	13680001	13720000	#4848FF	1	0.25
chr1	13760001	14000000	B.2.1.1.2.2.1.2.1.1.1	0.219086021505376	.	13760001	14000000	#4848FF	1	0.25
chr1	14000001	14160000	B.1.1.2.1.2.2.2.2.2	0.399193548387097	.	14000001	14160000	#DADAFF	1	0.5
chr1	14160001	15040000	B.2.2.1.2.2.2.1.1.1	0.0577956989247312	.	14160001	15040000	#0000FF	1	0.125
chr1	15040001	15240000	B.2.1.1.2.2.1.2.1.1.2.2	0.216397849462366	.	15040001	15240000	#4848FF	1	0.25
chr1	15240001	15440000	A.2.2.2.2.1.2	0.485215053763441	.	15240001	15440000	#FFDADA	1	0.625
chr1	15440001	15640000	A.1.2.2.2.1.2.1.2.1.2	0.708333333333333	.	15440001	15640000	#FF4848	1	0.875
chr1	15640001	15840000	A.1.2.1.2.2.1.2.2.1.1.1.2	0.764784946236559	.	15640001	15840000	#FF4848	1	0.875
chr1	15840001	16080000	A.1.1.2.1.1.1.1.2.1	0.912634408602151	.	15840001	16080000	#FF0000	1	1
chr1	16080001	16320000	A.1.1.1.2.1.2.2.1.1	0.952956989247312	.	16080001	16320000	#FF0000	1	1
chr1	16320001	16560000	A.1.1.1.2.1.2.2.1.2	0.951612903225806	.	16320001	16560000	#FF0000	1	1
chr1	16560001	16840000	A.1.1.1.2.2.1.2.1.1	0.938172043010753	.	16560001	16840000	#FF0000	1	1
chr1	16840001	17200000	A.2.1.1.2.1.1.1	0.645161290322581	.	16840001	17200000	#FF9191	1	0.75
chr1	17200001	17360000	A.1.2.1.2.2.1.2.2.1.1.2	0.763440860215054	.	17200001	17360000	#FF4848	1	0.875
chr1	17360001	17760000	A.2.2.1.2.1.2.2	0.536290322580645	.	17360001	17760000	#FFDADA	1	0.625
chr1	17760001	18040000	B.1.1.1.1.2.2.1	0.471774193548387	.	17760001	18040000	#DADAFF	1	0.5
chr1	18040001	18400000	B.2.1.2.1.1.1.1.1.1	0.208333333333333	.	18040001	18400000	#4848FF	1	0.25
chr1	18400001	18520000	B.2.1.1.2.2.1.1.2.1	0.223118279569892	.	18400001	18520000	#4848FF	1	0.25
chr1	18520001	18880000	B.2.1.2.1.1.1.1.1.2	0.206989247311828	.	18520001	18880000	#4848FF	1	0.25
chr1	18880001	19200000	B.1.2.1.1.1.1.1.1.2	0.358870967741935	.	18880001	19200000	#9191FF	1	0.375
chr1	19200001	19440000	A.1.2.1.2.2.1.2.2.1.1.1.1	0.766129032258065	.	19200001	19440000	#FF4848	1	0.875
chr1	19440001	19840000	A.1.1.1.2.2.1.1.1.2	0.940860215053763	.	19440001	19840000	#FF0000	1	1
chr1	19840001	20000000	A.2.1.1.1.1.1.1	0.676075268817204	.	19840001	20000000	#FF9191	1	0.75
chr1	20000001	20200000	A.2.2.1.2.1.1.1.1	0.543010752688172	.	20000001	20200000	#FFDADA	1	0.625
chr1	20200001	20560000	B.1.1.1.1.2.2.2.2	0.469086021505376	.	20200001	20560000	#DADAFF	1	0.5
chr1	20560001	20840000	B.1.1.1.1.1.1.1	0.479838709677419	.	20560001	20840000	#DADAFF	1	0.5
chr1	20840001	21000000	A.1.2.1.2.2.1.1.2.2.2	0.768817204301075	.	20840001	21000000	#FF4848	1	0.875
chr1	21000001	21560000	A.1.1.1.1.1.2.1.1	0.994623655913978	.	21000001	21560000	#FF0000	1	1
chr1	21560001	22000000	A.1.1.2.1.2.2.2.1.2.1.2	0.877688172043011	.	21560001	22000000	#FF0000	1	1
chr1	22000001	22400000	A.1.1.2.1.2.1.1.2.2	0.89247311827957	.	22000001	22400000	#FF0000	1	1
chr1	22400001	22760000	A.1.2.2.1.1.2.1.2.1	0.741935483870968	.	22400001	22760000	#FF4848	1	0.875
chr1	22760001	23000000	A.1.2.2.1.1.2.1.2.2.2	0.739247311827957	.	22760001	23000000	#FF4848	1	0.875
chr1	23000001	23280000	A.1.2.1.1.1.1.1.2.1	0.818548387096774	.	23000001	23280000	#FF4848	1	0.875
chr1	23280001	23600000	A.1.1.2.2.1.1.2.2.1.2	0.861559139784946	.	23280001	23600000	#FF0000	1	1
chr1	23600001	23880000	A.1.1.2.2.1.1.2.2.1.1	0.862903225806452	.	23600001	23880000	#FF0000	1	1
chr1	23880001	24080000	A.1.2.1.1.1.1.1.2.2.1	0.817204301075269	.	23880001	24080000	#FF4848	1	0.875
chr1	24080001	24280000	A.1.2.2.2.2.2.1.1.1	0.682795698924731	.	24080001	24280000	#FF4848	1	0.875
chr1	24360001	24760000	A.2.1.2.1.2.1.1.2	0.606182795698925	.	24360001	24760000	#FF9191	1	0.75
chr1	24760001	24960000	A.2.2.1.2.1.2.1.2	0.537634408602151	.	24760001	24960000	#FFDADA	1	0.625
chr1	24960001	25160000	A.1.1.2.2.2.1.2.2.2.1	0.84005376344086	.	24960001	25160000	#FF0000	1	1
chr1	25160001	25560000	A.2.2.2.2.2.1	0.483870967741935	.	25160001	25560000	#FFDADA	1	0.625
chr1	25560001	25880000	A.1.2.1.2.2.1.2.2.2	0.760752688172043	.	25560001	25880000	#FF4848	1	0.875
chr1	25880001	26160000	A.2.1.2.1.2.1.1.1	0.60752688172043	.	25880001	26160000	#FF9191	1	0.75
chr1	26160001	26400000	A.1.2.1.1.1.2.1.2	0.811827956989247	.	26160001	26400000	#FF4848	1	0.875
chr1	26400001	26560000	A.1.2.2.1.1.2.1.1.2.1	0.744623655913978	.	26400001	26560000	#FF4848	1	0.875
chr1	26560001	26800000	A.1.2.1.1.1.2.1.1	0.813172043010753	.	26560001	26800000	#FF4848	1	0.875
chr1	26800001	27240000	A.1.1.1.2.1.2.2.2.2.2	0.946236559139785	.	26800001	27240000	#FF0000	1	1
chr1	27240001	27640000	A.1.1.2.1.2.2.2.1.2.1.1	0.879032258064516	.	27240001	27640000	#FF0000	1	1
chr1	27640001	27720000	A.1.2.2.2.2.2.1.2	0.68010752688172	.	27640001	27720000	#FF4848	1	0.875
chr1	27720001	28040000	A.1.1.2.1.2.1.1.1.2	0.895161290322581	.	27720001	28040000	#FF0000	1	1
chr1	28040001	28560000	A.1.1.1.1.1.1.1.1	1	.	28040001	28560000	#FF0000	1	1
chr1	28560001	28960000	A.1.1.1.1.1.2.2.1.2	0.989247311827957	.	28560001	28960000	#FF0000	1	1
chr1	28960001	29080000	A.1.1.2.2.2.1.1.1.1.2	0.850806451612903	.	28960001	29080000	#FF0000	1	1
chr1	29080001	29560000	A.1.1.1.2.2.1.1.1.1.1.2	0.943548387096774	.	29080001	29560000	#FF0000	1	1
chr1	29560001	29880000	B.1.2.1.1.1.1.2.2	0.354838709677419	.	29560001	29880000	#9191FF	1	0.375
chr1	30000001	30120000	B.1.2.1.1.1.1.2.2	0.354838709677419	.	30000001	30120000	#9191FF	1	0.375
chr1	30120001	30280000	B.1.1.2.1.2.2.2.2.1	0.400537634408602	.	30120001	30280000	#DADAFF	1	0.5
chr1	30280001	30520000	B.2.1.1.2.2.1.1.2.2.1	0.221774193548387	.	30280001	30520000	#4848FF	1	0.25
chr1	30520001	30640000	B.2.1.1.2.1.1.1	0.23252688172043	.	30520001	30640000	#4848FF	1	0.25
chr1	30640001	30920000	B.2.1.2.1.1.1.2	0.202956989247312	.	30640001	30920000	#4848FF	1	0.25
chr1	30920001	31200000	B.1.2.2.1.1.2	0.307795698924731	.	30920001	31200000	#9191FF	1	0.375
chr1	31200001	31400000	A.1.1.2.2.2.1.2.1.1	0.844086021505376	.	31200001	31400000	#FF0000	1	1
chr1	31400001	31560000	A.1.1.2.2.2.1.1.1.1.1	0.852150537634409	.	31400001	31560000	#FF0000	1	1
chr1	31560001	32040000	A.1.1.2.1.1.1.1.1	0.913978494623656	.	31560001	32040000	#FF0000	1	1
chr1	32040001	32480000	A.1.1.1.1.1.2.1.2	0.993279569892473	.	32040001	32480000	#FF0000	1	1
chr1	32480001	32880000	A.1.1.1.2.1.1.1.1.1.2	0.975806451612903	.	32480001	32880000	#FF0000	1	1
chr1	32880001	33280000	A.1.1.1.1.1.2.2.1.1.1	0.991935483870968	.	32880001	33280000	#FF0000	1	1
chr1	33280001	33560000	A.1.1.1.2.2.1.2.1.2.1	0.936827956989247	.	33280001	33560000	#FF0000	1	1
chr1	33560001	33760000	A.1.2.2.2.1.2.1.2.2.1	0.706989247311828	.	33560001	33760000	#FF4848	1	0.875
chr1	33760001	33960000	A.1.2.2.1.2.1.1.2.1	0.733870967741935	.	33760001	33960000	#FF4848	1	0.875
chr1	33960001	34120000	B.2.1.1.2.2.1.2.2.1	0.212365591397849	.	33960001	34120000	#4848FF	1	0.25
chr1	34120001	34560000	B.2.2.2.1.2.2.1	0.0188172043010753	.	34120001	34560000	#0000FF	1	0.125
chr1	34560001	34680000	B.2.1.2.2.2.2.1.2.2	0.135752688172043	.	34560001	34680000	#4848FF	1	0.25
chr1	34680001	35240000	B.2.2.2.1.2.2.2	0.0174731182795699	.	34680001	35240000	#0000FF	1	0.125
chr1	35240001	35440000	A.2.2.1.2.2.1.1.2	0.533602150537634	.	35240001	35440000	#FFDADA	1	0.625
chr1	35440001	35640000	A.2.1.1.1.1.1.2.2.1	0.673387096774194	.	35440001	35640000	#FF9191	1	0.75
chr1	35640001	35800000	A.1.2.2.1.2.2.1.2	0.723118279569892	.	35640001	35800000	#FF4848	1	0.875
chr1	35800001	36040000	A.1.1.2.2.2.1.2.2.2.2	0.838709677419355	.	35800001	36040000	#FF0000	1	1
chr1	36040001	36320000	A.1.1.1.2.2.1.2.1.2.2	0.935483870967742	.	36040001	36320000	#FF0000	1	1
chr1	36320001	36560000	A.1.1.2.1.1.1.1.2.2	0.911290322580645	.	36320001	36560000	#FF0000	1	1
chr1	36560001	36920000	A.1.1.1.2.2.1.1.1.1.1.1	0.94489247311828	.	36560001	36920000	#FF0000	1	1
chr1	36920001	37320000	B.1.1.2.1.2.1.2.1	0.405913978494624	.	36920001	37320000	#DADAFF	1	0.5
chr1	37320001	37600000	B.2.1.1.2.2.1.1.2.2.2	0.220430107526882	.	37320001	37600000	#4848FF	1	0.25
chr1	37600001	37920000	B.2.1.1.2.1.1.2.1	0.231182795698925	.	37600001	37920000	#4848FF	1	0.25
chr1	37920001	38080000	A.1.2.2.2.1.2.1.2.1.1	0.709677419354839	.	37920001	38080000	#FF4848	1	0.875
chr1	38080001	38480000	A.1.2.1.2.2.1.2.2.1.2	0.762096774193548	.	38080001	38480000	#FF4848	1	0.875
chr1	38480001	38760000	B.1.1.2.1.2.1.1	0.407258064516129	.	38480001	38760000	#DADAFF	1	0.5
chr1	38760001	39320000	B.1.2.1.1.2.2.2	0.346774193548387	.	38760001	39320000	#9191FF	1	0.375
chr1	39320001	39520000	A.1.2.1.2.2.1.1.2.2.1	0.770161290322581	.	39320001	39520000	#FF4848	1	0.875
chr1	39520001	39720000	A.1.1.1.2.1.1.1.2.2.2	0.970430107526882	.	39520001	39720000	#FF0000	1	1
chr1	39720001	40040000	A.1.1.1.2.1.1.1.1.1.1.1	0.978494623655914	.	39720001	40040000	#FF0000	1	1
chr1	40040001	40240000	A.1.1.2.2.1.1.2.1.2.1	0.865591397849462	.	40040001	40240000	#FF0000	1	1
chr1	40240001	40520000	A.1.1.2.2.1.1.2.1.1.1	0.868279569892473	.	40240001	40520000	#FF0000	1	1
chr1	40520001	40920000	A.1.1.2.1.2.2.1.1.1.1	0.887096774193548	.	40520001	40920000	#FF0000	1	1
chr1	40920001	41240000	A.1.2.1.2.1.1.2.2	0.78494623655914	.	40920001	41240000	#FF4848	1	0.875
chr1	41240001	41480000	A.1.1.2.1.2.2.2.1.1.2	0.880376344086022	.	41240001	41480000	#FF0000	1	1
chr1	41480001	41960000	A.1.1.2.2.1.2.2	0.853494623655914	.	41480001	41960000	#FF0000	1	1
chr1	41960001	42440000	A.2.1.1.2.1.2.2	0.641129032258065	.	41960001	42440000	#FF9191	1	0.75
chr1	42440001	42640000	B.1.1.2.1.2.2.1	0.403225806451613	.	42440001	42640000	#DADAFF	1	0.5
chr1	42640001	42760000	A.2.1.2.1.2.1.2.2	0.603494623655914	.	42640001	42760000	#FF9191	1	0.75
chr1	42760001	43240000	A.2.1.2.1.2.1.2.1	0.604838709677419	.	42760001	43240000	#FF9191	1	0.75
chr1	43240001	43640000	A.1.2.2.2.2.2.2.1	0.678763440860215	.	43240001	43640000	#FF4848	1	0.875
chr1	43640001	43920000	A.1.1.2.1.2.2.2.1.1.1	0.881720430107527	.	43640001	43920000	#FF0000	1	1
chr1	43920001	44200000	A.1.1.2.2.1.1.2.1.1.2	0.866935483870968	.	43920001	44200000	#FF0000	1	1
chr1	44200001	44520000	A.1.1.2.2.1.1.2.1.2.2	0.864247311827957	.	44200001	44520000	#FF0000	1	1
chr1	44520001	44680000	B.1.1.1.1.1.1.2	0.478494623655914	.	44520001	44680000	#DADAFF	1	0.5
chr1	44680001	45160000	A.1.2.2.1.1.2.1.1.1	0.745967741935484	.	44680001	45160000	#FF4848	1	0.875
chr1	45160001	45480000	A.1.1.1.2.1.1.1.2.1	0.973118279569892	.	45160001	45480000	#FF0000	1	1
chr1	45480001	45760000	A.2.1.1.1.2.1.1.2.1	0.657258064516129	.	45480001	45760000	#FF9191	1	0.75
chr1	45760001	46040000	A.1.1.2.1.2.2.1.1.1.2	0.885752688172043	.	45760001	46040000	#FF0000	1	1
chr1	46040001	46440000	A.1.1.1.2.1.1.1.1.2	0.974462365591398	.	46040001	46440000	#FF0000	1	1
chr1	46440001	46840000	A.1.1.1.1.1.2.2.1.1.2	0.990591397849462	.	46440001	46840000	#FF0000	1	1
chr1	46840001	47200000	A.1.2.2.1.2.1.1.1	0.735215053763441	.	46840001	47200000	#FF4848	1	0.875
chr1	47200001	47640000	B.2.1.2.2.2.2.1.1	0.138440860215054	.	47200001	47640000	#4848FF	1	0.25
chr1	47640001	47840000	A.1.2.2.1.2.1.1.2.2	0.73252688172043	.	47640001	47840000	#FF4848	1	0.875
chr1	47840001	48200000	B.1.1.2.1.2.1.2.2	0.404569892473118	.	47840001	48200000	#DADAFF	1	0.5
chr1	48200001	48520000	B.2.1.1.2.1.1.2.2	0.229838709677419	.	48200001	48520000	#4848FF	1	0.25
chr1	48520001	48760000	B.2.2.1.2.2.2.1.2	0.0551075268817204	.	48520001	48760000	#0000FF	1	0.125
chr1	48760001	49000000	B.2.2.1.2.1.1.1.2	0.0833333333333333	.	48760001	49000000	#0000FF	1	0.125
chr1	49000001	49200000	B.2.2.1.2.1.1.2.1	0.081989247311828	.	49000001	49200000	#0000FF	1	0.125
chr1	49200001	49440000	B.2.2.2.2.2.1.1.1	0.010752688172043	.	49200001	49440000	#0000FF	1	0.125
chr1	49440001	49840000	B.2.2.2.2.2.2.2	0.00134408602150538	.	49440001	49840000	#0000FF	1	0.125
chr1	49840001	50480000	B.2.2.2.2.2.2.1	0.00268817204301075	.	49840001	50480000	#0000FF	1	0.125
chr1	50480001	50800000	B.2.2.2.2.2.1.2.2.1.1	0.00672043010752688	.	50480001	50800000	#0000FF	1	0.125
chr1	50800001	51200000	A.2.1.2.1.1.1.1.1	0.627688172043011	.	50800001	51200000	#FF9191	1	0.75
chr1	51200001	51480000	A.2.1.1.1.1.1.2.2.2	0.672043010752688	.	51200001	51480000	#FF9191	1	0.75
chr1	51480001	51680000	A.2.2.2.1.2.2.2.2	0.490591397849462	.	51480001	51680000	#FFDADA	1	0.625
chr1	51680001	52000000	A.1.1.1.2.2.1.1.2	0.939516129032258	.	51680001	52000000	#FF0000	1	1
chr1	52000001	52240000	A.1.1.1.2.1.1.1.2.2.1	0.971774193548387	.	52000001	52240000	#FF0000	1	1
chr1	52240001	52520000	A.1.1.1.2.1.2.2.2.1.2	0.948924731182796	.	52240001	52520000	#FF0000	1	1
chr1	52520001	52840000	A.1.1.1.2.1.2.2.2.2.1	0.94758064516129	.	52520001	52840000	#FF0000	1	1
chr1	52840001	53160000	A.1.1.2.1.2.2.1.2	0.883064516129032	.	52840001	53160000	#FF0000	1	1
chr1	53160001	53520000	A.1.1.2.1.2.2.1.1.2	0.884408602150538	.	53160001	53520000	#FF0000	1	1
chr1	53520001	53720000	A.1.2.2.1.1.2.1.1.2.2	0.743279569892473	.	53520001	53720000	#FF4848	1	0.875
chr1	53720001	53880000	A.2.1.1.1.2.1.1.1	0.658602150537634	.	53720001	53880000	#FF9191	1	0.75
chr1	53880001	54240000	A.2.2.1.2.1.2.1.1	0.538978494623656	.	53880001	54240000	#FFDADA	1	0.625
chr1	54240001	54520000	A.1.2.1.2.2.1.1.2.1	0.771505376344086	.	54240001	54520000	#FF4848	1	0.875
chr1	54520001	55040000	A.1.1.1.2.2.1.1.1.1.2	0.942204301075269	.	54520001	55040000	#FF0000	1	1
chr1	55040001	55320000	A.1.2.2.2.1.1.1	0.713709677419355	.	55040001	55320000	#FF4848	1	0.875
chr1	55320001	55520000	A.1.2.2.2.1.2.1.2.2.2	0.705645161290323	.	55320001	55520000	#FF4848	1	0.875
chr1	55520001	55720000	A.1.2.2.2.1.2.1.1	0.711021505376344	.	55520001	55720000	#FF4848	1	0.875
chr1	55720001	55960000	A.2.2.1.1.1.1.1.1.2	0.576612903225806	.	55720001	55960000	#FFDADA	1	0.625
chr1	55960001	56120000	B.2.1.2.1.2.1.2	0.174731182795699	.	55960001	56120000	#4848FF	1	0.25
chr1	56120001	56520000	B.2.1.1.2.2.1.2.2.2	0.211021505376344	.	56120001	56520000	#4848FF	1	0.25
chr1	56520001	56880000	B.1.1.1.1.1.2.2.2	0.474462365591398	.	56520001	56880000	#DADAFF	1	0.5
chr1	56880001	57080000	A.2.1.2.1.1.1.1.2	0.626344086021505	.	56880001	57080000	#FF9191	1	0.75
chr1	57080001	57280000	B.1.2.2.1.2.1.2.1	0.30241935483871	.	57080001	57280000	#9191FF	1	0.375
chr1	57280001	57480000	B.2.2.1.2.2.2.1.1.2	0.0564516129032258	.	57280001	57480000	#0000FF	1	0.125
chr1	57480001	58000000	B.2.2.2.2.2.1.2.2.2	0.00403225806451613	.	57480001	58000000	#0000FF	1	0.125
chr1	58000001	58240000	B.2.2.2.2.2.1.2.1	0.00806451612903226	.	58000001	58240000	#0000FF	1	0.125
chr1	58240001	58640000	B.2.2.2.2.2.1.2.2.1.2	0.00537634408602151	.	58240001	58640000	#0000FF	1	0.125
chr1	58640001	58960000	B.2.2.1.2.1.1.1.1	0.0846774193548387	.	58640001	58960000	#0000FF	1	0.125
chr1	58960001	59040000	B.1.1.1.2.2.2.1.1	0.440860215053763	.	58960001	59040000	#DADAFF	1	0.5
chr1	59040001	59160000	A.2.1.2.2.1.1.1.1	0.598118279569892	.	59040001	59160000	#FF9191	1	0.75
chr1	59160001	59400000	A.1.1.2.2.2.1.1.1.2.2	0.848118279569892	.	59160001	59400000	#FF0000	1	1
chr1	59400001	59640000	A.1.2.1.2.2.2.2.2	0.754032258064516	.	59400001	59640000	#FF4848	1	0.875
chr1	59640001	59800000	A.2.1.2.2.1.1.1.2.2	0.595430107526882	.	59640001	59800000	#FF9191	1	0.75
chr1	59800001	60240000	A.2.2.1.1.1.1.1.1.1	0.577956989247312	.	59800001	60240000	#FFDADA	1	0.625
chr1	60240001	60400000	B.1.2.1.2.1.2.2.1.2	0.329301075268817	.	60240001	60400000	#9191FF	1	0.375
chr1	60400001	60840000	B.1.2.2.1.2.1.2.2.2	0.299731182795699	.	60400001	60840000	#9191FF	1	0.375
chr1	60840001	61320000	B.1.1.2.2.2.1.1.2.2	0.380376344086022	.	60840001	61320000	#DADAFF	1	0.5
chr1	61320001	61520000	A.2.1.1.2.2.2.1.1	0.633064516129032	.	61320001	61520000	#FF9191	1	0.75
chr1	61520001	61760000	A.1.2.1.1.2.1.1.2.2.2.1	0.80510752688172	.	61520001	61760000	#FF4848	1	0.875
chr1	61760001	61920000	A.1.2.1.2.2.2.2.1	0.755376344086022	.	61760001	61920000	#FF4848	1	0.875
chr1	61920001	62160000	A.2.2.2.1.1.2.2.1.2	0.512096774193548	.	61920001	62160000	#FFDADA	1	0.625
chr1	62160001	62360000	A.2.2.2.1.1.2.2.1.1	0.513440860215054	.	62160001	62360000	#FFDADA	1	0.625
chr1	62360001	62640000	B.2.1.1.1.2.1.2.1	0.252688172043011	.	62360001	62640000	#4848FF	1	0.25
chr1	62640001	62880000	B.2.2.1.2.1.1.2.2	0.0806451612903226	.	62640001	62880000	#0000FF	1	0.125
chr1	62880001	63280000	A.2.2.1.2.2.1.2.1	0.532258064516129	.	62880001	63280000	#FFDADA	1	0.625
chr1	63280001	63760000	B.2.1.2.2.1.1.2.2	0.161290322580645	.	63280001	63760000	#4848FF	1	0.25
chr1	63760001	64040000	B.1.1.1.1.1.2.2.1	0.475806451612903	.	63760001	64040000	#DADAFF	1	0.5
chr1	64040001	64720000	B.1.2.1.1.2.2.1	0.348118279569892	.	64040001	64720000	#9191FF	1	0.375
chr1	64720001	64920000	B.1.1.2.2.2.1.1.2.1	0.381720430107527	.	64720001	64920000	#DADAFF	1	0.5
chr1	64920001	65120000	A.2.2.1.2.2.1.1.1	0.53494623655914	.	64920001	65120000	#FFDADA	1	0.625
chr1	65120001	65320000	A.2.1.2.2.1.1.1.2.1	0.596774193548387	.	65120001	65320000	#FF9191	1	0.75
chr1	65320001	65480000	A.1.1.2.2.2.1.1.1.2.1	0.849462365591398	.	65320001	65480000	#FF0000	1	1
chr1	65480001	66200000	A.2.2.1.2.2.1.2.2	0.530913978494624	.	65480001	66200000	#FFDADA	1	0.625
chr1	66200001	66440000	B.1.2.2.1.2.1.2.2.1	0.301075268817204	.	66200001	66440000	#9191FF	1	0.375
chr1	66440001	66720000	B.2.1.1.1.2.2.2.1.2.2	0.236559139784946	.	66440001	66720000	#4848FF	1	0.25
chr1	66720001	67000000	A.1.2.1.1.2.1.1.2.2.2.2	0.803763440860215	.	66720001	67000000	#FF4848	1	0.875
chr1	67000001	67240000	A.1.2.2.2.2.1.1.1	0.702956989247312	.	67000001	67240000	#FF4848	1	0.875
chr1	67240001	67360000	B.1.1.1.2.1.1.2	0.466397849462366	.	67240001	67360000	#DADAFF	1	0.5
chr1	67360001	67680000	A.1.2.2.2.2.1.1.2.1.1	0.701612903225806	.	67360001	67680000	#FF4848	1	0.875
chr1	67680001	67960000	A.1.2.2.2.2.1.1.2.1.2	0.700268817204301	.	67680001	67960000	#FF4848	1	0.875
chr1	67960001	68320000	A.1.1.1.1.2.2	0.979838709677419	.	67960001	68320000	#FF0000	1	1
chr1	68320001	68600000	A.1.2.2.1.2.2.1.1.2.2	0.724462365591398	.	68320001	68600000	#FF4848	1	0.875
chr1	68600001	68880000	A.1.2.1.1.2.1.1.2.1	0.807795698924731	.	68600001	68880000	#FF4848	1	0.875
chr1	68880001	69280000	B.2.1.1.1.2.2.2.1.1.2.2	0.239247311827957	.	68880001	69280000	#4848FF	1	0.25
chr1	69280001	69960000	B.2.2.2.2.2.1.1.2	0.00940860215053763	.	69280001	69960000	#0000FF	1	0.125
chr1	69960001	70120000	B.2.1.1.1.2.1.1.2.1.2.1	0.258064516129032	.	69960001	70120000	#4848FF	1	0.25
chr1	70120001	70280000	B.2.1.1.1.2.1.1.2.1.2.2	0.256720430107527	.	70120001	70280000	#4848FF	1	0.25
chr1	70280001	70640000	B.1.1.2.2.1.1.2	0.395161290322581	.	70280001	70640000	#DADAFF	1	0.5
chr1	70640001	71000000	A.2.2.1.1.1.1.2.2	0.568548387096774	.	70640001	71000000	#FFDADA	1	0.625
chr1	71000001	71560000	B.2.2.1.2.2.2.2.1.1.2	0.0524193548387097	.	71000001	71560000	#0000FF	1	0.125
chr1	71560001	71720000	B.2.2.1.2.1.2.1.2.1.2	0.0752688172043011	.	71560001	71720000	#0000FF	1	0.125
chr1	71720001	72000000	B.2.1.2.2.1.1.1.1.2	0.166666666666667	.	71720001	72000000	#4848FF	1	0.25
chr1	72000001	72680000	B.1.1.1.2.1.1.1	0.467741935483871	.	72000001	72680000	#DADAFF	1	0.5
chr1	72680001	72760000	A.2.2.1.1.1.1.2.1.2.2	0.56989247311828	.	72680001	72760000	#FFDADA	1	0.625
chr1	72760001	73160000	B.1.1.2.2.1.1.1.2	0.396505376344086	.	72760001	73160000	#DADAFF	1	0.5
chr1	73160001	73520000	B.2.1.2.2.1.2.1.1	0.15994623655914	.	73160001	73520000	#4848FF	1	0.25
chr1	73520001	74000000	B.2.2.1.2.2.2.2.2.2.1	0.0456989247311828	.	73520001	74000000	#0000FF	1	0.125
chr1	74000001	74160000	B.2.1.2.1.2.2.2.1.2	0.170698924731183	.	74000001	74160000	#4848FF	1	0.25
chr1	74160001	74600000	B.2.2.2.1.2.1.1.2	0.021505376344086	.	74160001	74600000	#0000FF	1	0.125
chr1	74600001	75160000	B.2.2.1.2.2.2.2.1.2.1.2	0.0497311827956989	.	74600001	75160000	#0000FF	1	0.125
chr1	75160001	75680000	B.2.2.1.2.2.2.2.1.2.1.1	0.0510752688172043	.	75160001	75680000	#0000FF	1	0.125
chr1	75680001	75920000	B.1.1.2.2.2.1.2.2.2	0.375	.	75680001	75920000	#DADAFF	1	0.5
chr1	75920001	76080000	A.2.2.1.1.1.1.2.1.2.1.1	0.57258064516129	.	75920001	76080000	#FFDADA	1	0.625
chr1	76080001	76280000	B.1.1.2.2.2.1.2.1.2	0.377688172043011	.	76080001	76280000	#DADAFF	1	0.5
chr1	76280001	76840000	B.1.2.1.2.1.2.2.1.1	0.330645161290323	.	76280001	76840000	#9191FF	1	0.375
chr1	76840001	77120000	B.2.1.1.1.2.2.2.1.1.2.1	0.240591397849462	.	76840001	77120000	#4848FF	1	0.25
chr1	77120001	77560000	B.2.2.1.2.2.2.2.1.1.1	0.0537634408602151	.	77120001	77560000	#0000FF	1	0.125
chr1	77560001	77960000	A.2.1.2.2.2.1.1.1.2	0.588709677419355	.	77560001	77960000	#FF9191	1	0.75
chr1	77960001	78440000	A.1.1.1.2.2.2.1.2	0.93010752688172	.	77960001	78440000	#FF0000	1	1
chr1	78440001	78600000	A.1.2.1.1.2.1.1.1	0.809139784946237	.	78440001	78600000	#FF4848	1	0.875
chr1	78600001	79080000	B.2.1.1.1.2.2.2.1.1.1	0.241935483870968	.	78600001	79080000	#4848FF	1	0.25
chr1	79080001	79160000	A.2.2.2.1.2.2.1.2.2	0.494623655913978	.	79080001	79160000	#FFDADA	1	0.625
chr1	79160001	79680000	A.1.2.2.1.2.2.1.1.2.1	0.725806451612903	.	79160001	79680000	#FF4848	1	0.875
chr1	79680001	79840000	A.2.2.2.1.2.2.1.2.1	0.495967741935484	.	79680001	79840000	#FFDADA	1	0.625
chr1	79840001	80360000	B.1.2.1.2.1.2.1.1	0.333333333333333	.	79840001	80360000	#9191FF	1	0.375
chr1	80360001	80640000	B.2.1.1.1.2.1.1.2.1.1	0.259408602150538	.	80360001	80640000	#4848FF	1	0.25
chr1	80640001	80920000	B.2.1.1.1.2.2.2.2.2	0.233870967741935	.	80640001	80920000	#4848FF	1	0.25
chr1	80920001	81160000	B.2.1.2.2.1.2.1.2	0.158602150537634	.	80920001	81160000	#4848FF	1	0.25
chr1	81160001	81320000	B.2.1.2.1.2.2.2.1.1	0.172043010752688	.	81160001	81320000	#4848FF	1	0.25
chr1	81320001	81560000	B.2.1.2.2.1.1.1.2.2	0.163978494623656	.	81320001	81560000	#4848FF	1	0.25
chr1	81560001	81680000	B.1.1.2.2.2.2.2.2.1	0.362903225806452	.	81560001	81680000	#DADAFF	1	0.5
chr1	81680001	82040000	B.1.2.2.1.2.2.1.1	0.298387096774194	.	81680001	82040000	#9191FF	1	0.375
chr1	82040001	82240000	A.2.2.1.1.1.1.2.1.2.1.2	0.571236559139785	.	82040001	82240000	#FFDADA	1	0.625
chr1	82240001	82440000	A.2.1.2.2.2.1.1.1.1	0.59005376344086	.	82240001	82440000	#FF9191	1	0.75
chr1	82440001	82760000	B.1.2.2.1.2.1.1.1	0.306451612903226	.	82440001	82760000	#9191FF	1	0.375
chr1	82760001	83280000	B.1.1.2.2.1.1.1.1	0.397849462365591	.	82760001	83280000	#DADAFF	1	0.5
chr1	83280001	83680000	B.1.1.2.2.2.1.2.1.1	0.379032258064516	.	83280001	83680000	#DADAFF	1	0.5
chr1	83680001	83840000	B.2.1.1.1.2.1.1.2.2.1	0.255376344086022	.	83680001	83840000	#4848FF	1	0.25
chr1	83840001	84360000	B.2.2.1.2.1.2.2.2.2	0.0658602150537634	.	83840001	84360000	#0000FF	1	0.125
chr1	84360001	84600000	A.2.2.2.1.2.2.2.1.2	0.491935483870968	.	84360001	84600000	#FFDADA	1	0.625
chr1	84600001	84880000	A.1.2.1.1.2.1.1.2.2.1	0.806451612903226	.	84600001	84880000	#FF4848	1	0.875
chr1	84880001	85440000	A.2.1.2.1.1.2.2.1	0.610215053763441	.	84880001	85440000	#FF9191	1	0.75
chr1	85440001	85720000	B.1.1.2.2.2.1.2.2.1	0.376344086021505	.	85440001	85720000	#DADAFF	1	0.5
chr1	85720001	86080000	A.1.1.1.2.2.2.1.1	0.931451612903226	.	85720001	86080000	#FF0000	1	1
chr1	86080001	86200000	A.2.1.2.1.1.2.2.2	0.608870967741935	.	86080001	86200000	#FF9191	1	0.75
chr1	86200001	86400000	B.2.1.1.1.2.1.1.1.2.1	0.262096774193548	.	86200001	86400000	#4848FF	1	0.25
chr1	86400001	86640000	B.2.1.1.1.2.2.2.1.2.1	0.237903225806452	.	86400001	86640000	#4848FF	1	0.25
chr1	86640001	86800000	B.2.1.2.2.1.1.1.1.1	0.168010752688172	.	86640001	86800000	#4848FF	1	0.25
chr1	86800001	87160000	B.1.1.1.2.2.2.1.2.2	0.438172043010753	.	86800001	87160000	#DADAFF	1	0.5
chr1	87160001	87560000	A.2.1.1.1.1.1.2.1	0.674731182795699	.	87160001	87560000	#FF9191	1	0.75
chr1	87560001	88200000	B.2.1.2.2.1.1.2.1	0.162634408602151	.	87560001	88200000	#4848FF	1	0.25
chr1	88200001	88360000	B.1.2.2.1.2.2.2.2.2	0.293010752688172	.	88200001	88360000	#9191FF	1	0.375
chr1	88360001	88560000	B.1.2.2.1.2.1.1.2.2	0.303763440860215	.	88360001	88560000	#9191FF	1	0.375
chr1	88560001	88840000	B.2.1.2.2.1.1.1.2.1	0.165322580645161	.	88560001	88840000	#4848FF	1	0.25
chr1	88840001	89120000	B.2.2.1.2.1.2.1.2.1.1	0.0766129032258065	.	88840001	89120000	#0000FF	1	0.125
chr1	89120001	89400000	A.2.1.1.2.2.2.1.2	0.631720430107527	.	89120001	89400000	#FF9191	1	0.75
chr1	89400001	89920000	B.2.1.2.1.2.1.1.1.2	0.18010752688172	.	89400001	89920000	#4848FF	1	0.25
chr1	89920001	90080000	A.2.2.1.1.2.1.1.2.1	0.556451612903226	.	89920001	90080000	#FFDADA	1	0.625
chr1	90080001	90200000	A.1.2.1.2.2.2.1.1.1	0.759408602150538	.	90080001	90200000	#FF4848	1	0.875
chr1	90200001	90480000	A.1.2.1.2.2.2.1.1.2	0.758064516129032	.	90200001	90480000	#FF4848	1	0.875
chr1	90480001	90960000	B.2.2.1.2.1.2.2.2.1	0.0672043010752688	.	90480001	90960000	#0000FF	1	0.125
chr1	90960001	91160000	B.2.2.1.2.1.2.1.2.2.2.2	0.071236559139785	.	90960001	91160000	#0000FF	1	0.125
chr1	91160001	91320000	B.2.1.2.1.2.1.1.2.1.2	0.17741935483871	.	91160001	91320000	#4848FF	1	0.25
chr1	91320001	91520000	B.1.1.2.2.2.1.1.1.1	0.385752688172043	.	91320001	91520000	#DADAFF	1	0.5
chr1	91520001	91720000	B.2.2.1.2.1.2.2.1.1	0.0698924731182796	.	91520001	91720000	#0000FF	1	0.125
chr1	91720001	91960000	B.1.2.2.1.2.2.2.2.1	0.294354838709677	.	91720001	91960000	#9191FF	1	0.375
chr1	91960001	92160000	A.2.2.1.1.2.1.1.2.2	0.55510752688172	.	91960001	92160000	#FFDADA	1	0.625
chr1	92160001	92440000	A.1.2.2.2.2.1.1.2.2	0.698924731182796	.	92160001	92440000	#FF4848	1	0.875
chr1	92440001	92720000	A.2.2.2.1.2.2.2.1.1	0.493279569892473	.	92440001	92720000	#FFDADA	1	0.625
chr1	92720001	93280000	A.1.2.1.1.2.1.2.1.1	0.80241935483871	.	92720001	93280000	#FF4848	1	0.875
chr1	93280001	93520000	A.1.2.2.1.1.2.2.2	0.736559139784946	.	93280001	93520000	#FF4848	1	0.875
chr1	93520001	93720000	A.1.2.1.1.2.1.2.1.2	0.801075268817204	.	93520001	93720000	#FF4848	1	0.875
chr1	93720001	94040000	A.1.2.1.1.1.1.1.1.1	0.821236559139785	.	93720001	94040000	#FF4848	1	0.875
chr1	94040001	94360000	A.1.1.2.1.2.1.2.1	0.891129032258065	.	94040001	94360000	#FF0000	1	1
chr1	94360001	94480000	A.2.1.1.1.2.2.2.1.1	0.649193548387097	.	94360001	94480000	#FF9191	1	0.75
chr1	94480001	94800000	A.1.1.1.2.1.2.2.2.1.1	0.950268817204301	.	94480001	94800000	#FF0000	1	1
chr1	94800001	95320000	A.1.1.2.2.2.2.1.2.2	0.829301075268817	.	94800001	95320000	#FF0000	1	1
chr1	95320001	95560000	A.1.1.2.2.2.2.1.2.1.2.2	0.830645161290323	.	95320001	95560000	#FF0000	1	1
chr1	95560001	95720000	B.1.2.1.2.1.2.1.2	0.331989247311828	.	95560001	95720000	#9191FF	1	0.375
chr1	95720001	96320000	B.2.2.2.1.2.1.1.1	0.0228494623655914	.	95720001	96320000	#0000FF	1	0.125
chr1	96320001	96760000	B.2.1.2.1.2.2.2.2	0.169354838709677	.	96320001	96760000	#4848FF	1	0.25
chr1	96760001	96880000	B.1.1.1.2.2.2.1.2.1	0.439516129032258	.	96760001	96880000	#DADAFF	1	0.5
chr1	96880001	97160000	B.2.1.2.1.2.2.1	0.173387096774194	.	96880001	97160000	#4848FF	1	0.25
chr1	97160001	97400000	A.2.2.1.1.1.1.2.1.1	0.573924731182796	.	97160001	97400000	#FFDADA	1	0.625
chr1	97400001	97600000	A.2.2.2.1.2.2.1.1	0.497311827956989	.	97400001	97600000	#FFDADA	1	0.625
chr1	97600001	97960000	A.2.1.2.2.2.1.2.1	0.586021505376344	.	97600001	97960000	#FF9191	1	0.75
chr1	97960001	98320000	A.2.1.1.2.2.2.2.1	0.630376344086022	.	97960001	98320000	#FF9191	1	0.75
chr1	98320001	98560000	A.1.2.2.1.2.2.1.1.1.1	0.728494623655914	.	98320001	98560000	#FF4848	1	0.875
chr1	98560001	98680000	A.2.1.2.2.2.1.2.2	0.584677419354839	.	98560001	98680000	#FF9191	1	0.75
chr1	98680001	98960000	A.1.2.1.2.1.2.1.2.1	0.782258064516129	.	98680001	98960000	#FF4848	1	0.875
chr1	98960001	99200000	B.1.2.2.1.2.1.1.2.1	0.30510752688172	.	98960001	99200000	#9191FF	1	0.375
chr1	99200001	99480000	B.2.1.1.1.2.1.1.1.1	0.263440860215054	.	99200001	99480000	#4848FF	1	0.25
chr1	99480001	99600000	B.2.1.1.1.2.1.1.1.2.2	0.260752688172043	.	99480001	99600000	#4848FF	1	0.25
chr1	99600001	99960000	B.1.2.1.2.1.2.2.2	0.327956989247312	.	99600001	99960000	#9191FF	1	0.375
chr1	99960001	100240000	A.1.2.2.1.2.2.1.1.1.2	0.727150537634409	.	99960001	100240000	#FF4848	1	0.875
chr1	100240001	100480000	A.2.1.1.1.2.2.2.2	0.646505376344086	.	100240001	100480000	#FF9191	1	0.75
chr1	100480001	100720000	A.1.2.1.2.1.2.1.2.2	0.780913978494624	.	100480001	100720000	#FF4848	1	0.875
chr1	100720001	100920000	A.1.1.2.2.2.2.1.2.1.2.1	0.831989247311828	.	100720001	100920000	#FF0000	1	1
chr1	100920001	101360000	A.1.1.2.2.2.2.1.2.1.1	0.833333333333333	.	100920001	101360000	#FF0000	1	1
chr1	101360001	101920000	A.1.1.2.1.1.2.2.2.1	0.900537634408602	.	101360001	101920000	#FF0000	1	1
chr1	101920001	102280000	B.1.2.2.1.2.2.1.2	0.297043010752688	.	101920001	102280000	#9191FF	1	0.375
chr1	102280001	102440000	B.2.1.2.2.1.2.2.1.2	0.155913978494624	.	102280001	102440000	#4848FF	1	0.25
chr1	102440001	102680000	B.2.1.2.2.1.2.2.1.1	0.157258064516129	.	102440001	102680000	#4848FF	1	0.25
chr1	102680001	102960000	B.2.1.2.2.1.2.2.2	0.154569892473118	.	102680001	102960000	#4848FF	1	0.25
chr1	102960001	103320000	B.2.2.1.2.1.2.1.1.1	0.0793010752688172	.	102960001	103320000	#0000FF	1	0.125
chr1	103320001	103760000	B.2.1.1.1.2.2.2.2.1	0.235215053763441	.	103320001	103760000	#4848FF	1	0.25
chr1	103760001	103800000	B.2.1.1.1.2.1.1.2.2.2	0.254032258064516	.	103760001	103800000	#4848FF	1	0.25
chr1	103880001	103960000	B.2.1.1.1.2.1.1.2.2.2	0.254032258064516	.	103880001	103960000	#4848FF	1	0.25
chr1	104000001	104120000	B.2.1.1.1.2.1.1.2.2.2	0.254032258064516	.	104000001	104120000	#4848FF	1	0.25
chr1	104120001	104200000	B.2.2.1.2.2.1.1.2	0.0618279569892473	.	104120001	104200000	#0000FF	1	0.125
chr1	104240001	104720000	B.2.2.1.2.2.1.1.2	0.0618279569892473	.	104240001	104720000	#0000FF	1	0.125
chr1	104720001	105280000	B.2.2.1.2.2.1.1.1.1	0.0645161290322581	.	104720001	105280000	#0000FF	1	0.125
chr1	105280001	106360000	B.2.2.1.2.2.1.1.1.2	0.0631720430107527	.	105280001	106360000	#0000FF	1	0.125
chr1	106360001	107080000	B.2.2.1.2.2.1.2.1	0.0604838709677419	.	106360001	107080000	#0000FF	1	0.125
chr1	107080001	107520000	B.2.2.1.2.2.1.2.2	0.0591397849462366	.	107080001	107520000	#0000FF	1	0.125
chr1	107520001	107800000	B.2.2.1.2.1.2.1.1.2	0.0779569892473118	.	107520001	107800000	#0000FF	1	0.125
chr1	107800001	108280000	B.2.2.1.2.2.2.2.1.2.2	0.0483870967741935	.	107800001	108280000	#0000FF	1	0.125
chr1	108280001	108680000	B.1.2.2.1.2.2.2.1	0.295698924731183	.	108280001	108680000	#9191FF	1	0.375
chr1	108680001	108920000	B.1.2.1.2.2.2.2	0.314516129032258	.	108680001	108920000	#9191FF	1	0.375
chr1	108960001	109040000	B.1.2.1.2.2.2.2	0.314516129032258	.	108960001	109040000	#9191FF	1	0.375
chr1	109040001	109240000	A.2.2.1.1.2.1.1.1.2	0.557795698924731	.	109040001	109240000	#FFDADA	1	0.625
chr1	109240001	109480000	A.1.2.1.1.2.1.2.2	0.799731182795699	.	109240001	109480000	#FF4848	1	0.875
chr1	109480001	109760000	A.1.1.2.1.1.2.2.1.1	0.903225806451613	.	109480001	109760000	#FF0000	1	1
chr1	109760001	110000000	A.1.2.2.1.1.2.2.1	0.737903225806452	.	109760001	110000000	#FF4848	1	0.875
chr1	110000001	110240000	A.1.1.2.2.1.1.1.1	0.870967741935484	.	110000001	110240000	#FF0000	1	1
chr1	110240001	110320000	A.1.2.2.2.2.2.1.1.2	0.681451612903226	.	110240001	110320000	#FF4848	1	0.875
chr1	110320001	110600000	A.1.1.2.1.1.2.2.2.2.1	0.899193548387097	.	110320001	110600000	#FF0000	1	1
chr1	110600001	111040000	A.2.1.1.2.1.1.2	0.643817204301075	.	110600001	111040000	#FF9191	1	0.75
chr1	111040001	111160000	B.1.2.1.2.2.2.1	0.315860215053763	.	111040001	111160000	#9191FF	1	0.375
chr1	111160001	111360000	B.2.2.1.2.1.2.1.2.2.1	0.0739247311827957	.	111160001	111360000	#0000FF	1	0.125
chr1	111360001	111680000	B.2.2.1.2.1.2.1.2.2.2.1	0.0725806451612903	.	111360001	111680000	#0000FF	1	0.125
chr1	111680001	111960000	B.2.1.1.1.2.2.1.1.1.2	0.245967741935484	.	111680001	111960000	#4848FF	1	0.25
chr1	111960001	112320000	A.2.2.2.1.1.2.2.2.2.2	0.506720430107527	.	111960001	112320000	#FFDADA	1	0.625
chr1	112320001	112920000	B.2.1.1.1.2.2.1.2	0.243279569892473	.	112320001	112920000	#4848FF	1	0.25
chr1	112920001	113240000	A.1.1.2.1.1.2.2.1.2	0.901881720430108	.	112920001	113240000	#FF0000	1	1
chr1	113240001	113360000	A.2.1.1.2.2.2.2.2	0.629032258064516	.	113240001	113360000	#FF9191	1	0.75
chr1	113360001	113680000	A.1.1.2.1.1.2.2.2.2.2	0.897849462365591	.	113360001	113680000	#FF0000	1	1
chr1	113680001	113920000	B.1.1.2.2.2.2.2.1.2.1	0.365591397849462	.	113680001	113920000	#DADAFF	1	0.5
chr1	113920001	114200000	A.2.2.2.1.1.2.1.1.1.1	0.521505376344086	.	113920001	114200000	#FFDADA	1	0.625
chr1	114200001	114520000	A.1.2.1.2.2.2.1.2	0.756720430107527	.	114200001	114520000	#FF4848	1	0.875
chr1	114520001	114920000	B.2.1.1.1.2.1.2.2.1.1	0.251344086021505	.	114520001	114920000	#4848FF	1	0.25
chr1	114920001	115080000	A.2.2.2.1.1.2.2.2.1.1	0.510752688172043	.	114920001	115080000	#FFDADA	1	0.625
chr1	115080001	115320000	A.2.2.2.1.1.2.1.1.1.2	0.520161290322581	.	115080001	115320000	#FFDADA	1	0.625
chr1	115320001	115680000	B.2.1.1.1.2.1.2.2.1.2	0.25	.	115320001	115680000	#4848FF	1	0.25
chr1	115680001	115960000	B.2.2.1.2.1.2.2.1.2	0.0685483870967742	.	115680001	115960000	#0000FF	1	0.125
chr1	115960001	116160000	B.2.1.1.1.2.1.2.2.2	0.248655913978495	.	115960001	116160000	#4848FF	1	0.25
chr1	116160001	116640000	B.2.1.2.1.2.1.1.1.1.2	0.181451612903226	.	116160001	116640000	#4848FF	1	0.25
chr1	116640001	116880000	B.2.1.1.1.2.2.1.1.1.1	0.247311827956989	.	116640001	116880000	#4848FF	1	0.25
chr1	116880001	117080000	A.2.2.2.1.1.2.2.2.2.1	0.508064516129032	.	116880001	117080000	#FFDADA	1	0.625
chr1	117080001	117680000	B.1.1.2.2.2.1.1.1.2.1	0.384408602150538	.	117080001	117680000	#DADAFF	1	0.5
chr1	117680001	117880000	B.2.1.2.1.2.1.1.1.1.1	0.182795698924731	.	117680001	117880000	#4848FF	1	0.25
chr1	117880001	118040000	B.1.1.2.2.2.2.2.1.2.2	0.364247311827957	.	117880001	118040000	#DADAFF	1	0.5
chr1	118040001	118520000	B.1.1.2.2.2.1.1.1.2.2	0.383064516129032	.	118040001	118520000	#DADAFF	1	0.5
chr1	118520001	118680000	B.2.1.2.1.2.1.1.2.1.1	0.178763440860215	.	118520001	118680000	#4848FF	1	0.25
chr1	118680001	118880000	B.2.2.1.2.2.2.2.2.1	0.0470430107526882	.	118680001	118880000	#0000FF	1	0.125
chr1	118880001	119160000	B.2.2.1.2.2.2.2.2.2.2	0.0443548387096774	.	118880001	119160000	#0000FF	1	0.125
chr1	119160001	119480000	B.2.2.2.1.2.1.2	0.0201612903225806	.	119160001	119480000	#0000FF	1	0.125
chr1	119480001	120080000	B.2.1.2.1.2.1.1.2.2	0.176075268817204	.	119480001	120080000	#4848FF	1	0.25
chr1	120080001	120360000	A.2.2.1.1.2.1.1.1.1	0.559139784946237	.	120080001	120360000	#FFDADA	1	0.625
chr1	120360001	120520000	A.2.2.2.1.1.2.2.2.1.2	0.509408602150538	.	120360001	120520000	#FFDADA	1	0.625
chr1	120520001	120720000	A.2.2.1.1.1.2.2.1	0.561827956989247	.	120520001	120720000	#FFDADA	1	0.625
chr1	120720001	120960000	A.2.1.2.2.2.1.1.2	0.587365591397849	.	120720001	120960000	#FF9191	1	0.75
chr1	121080001	121160000	A.2.1.2.2.2.1.1.2	0.587365591397849	.	121080001	121160000	#FF9191	1	0.75
chr1	121160001	121400000	B.2.1.1.1.2.2.1.1.2	0.244623655913978	.	121160001	121400000	#4848FF	1	0.25
chr1	121440001	121520000	B.2.1.1.1.2.2.1.1.2	0.244623655913978	.	121440001	121520000	#4848FF	1	0.25
chr1	142520001	142680000	B.1.1.2.2.2.2.2.2.2	0.361559139784946	.	142520001	142680000	#DADAFF	1	0.5
chr1	142760001	142840000	B.1.1.2.2.2.2.2.2.2	0.361559139784946	.	142760001	142840000	#DADAFF	1	0.5
chr1	143120001	143320000	B.2.1.1.1.1.1.1	0.278225806451613	.	143120001	143320000	#4848FF	1	0.25
chr1	143400001	143440000	B.1.2.1.2.1.1.1.1	0.345430107526882	.	143400001	143440000	#9191FF	1	0.375
chr1	143480001	143560000	B.1.2.1.2.1.1.1.1	0.345430107526882	.	143480001	143560000	#9191FF	1	0.375
chr1	143720001	143800000	B.1.1.1.2.1.2.2.2.1	0.455645161290323	.	143720001	143800000	#DADAFF	1	0.5
chr1	143840001	143920000	B.1.1.1.2.1.2.2.2.1	0.455645161290323	.	143840001	143920000	#DADAFF	1	0.5
chr1	143920001	144120000	A.2.1.1.1.2.2.1.1	0.653225806451613	.	143920001	144120000	#FF9191	1	0.75
chr1	144480001	144720000	A.1.2.1.1.2.2.1.2.2.2	0.794354838709677	.	144480001	144720000	#FF4848	1	0.875
chr1	144800001	145120000	A.1.2.1.1.2.2.1.2.2.2	0.794354838709677	.	144800001	145120000	#FF4848	1	0.875
chr1	145120001	145400000	A.1.2.2.1.1.1.1.1	0.752688172043011	.	145120001	145400000	#FF4848	1	0.875
chr1	145400001	145840000	A.1.2.1.2.1.1.1.1.2	0.790322580645161	.	145400001	145840000	#FF4848	1	0.875
chr1	145960001	146040000	A.1.2.1.2.1.1.1.1.2	0.790322580645161	.	145960001	146040000	#FF4848	1	0.875
chr1	146200001	146280000	B.1.1.2.2.2.2.1.2.1	0.372311827956989	.	146200001	146280000	#DADAFF	1	0.5
chr1	146360001	146400000	B.1.1.2.2.2.2.1.2.1	0.372311827956989	.	146360001	146400000	#DADAFF	1	0.5
chr1	146440001	146480000	B.1.1.2.2.2.2.1.2.1	0.372311827956989	.	146440001	146480000	#DADAFF	1	0.5
chr1	146480001	146800000	B.1.2.1.2.2.1.1.1	0.326612903225806	.	146480001	146800000	#9191FF	1	0.375
chr1	146800001	146960000	B.2.1.2.2.2.1.2.2.2.1	0.14247311827957	.	146800001	146960000	#4848FF	1	0.25
chr1	146960001	147440000	A.2.2.1.1.1.2.2.2	0.560483870967742	.	146960001	147440000	#FFDADA	1	0.625
chr1	147520001	147560000	A.2.2.2.1.1.2.1.1.2.2	0.51747311827957	.	147520001	147560000	#FFDADA	1	0.625
chr1	147680001	147880000	A.2.2.2.1.1.2.1.1.2.2	0.51747311827957	.	147680001	147880000	#FFDADA	1	0.625
chr1	148000001	148040000	A.2.2.2.1.1.2.1.1.2.2	0.51747311827957	.	148000001	148040000	#FFDADA	1	0.625
chr1	148160001	148280000	A.2.2.2.1.1.2.1.1.2.1	0.518817204301075	.	148160001	148280000	#FFDADA	1	0.625
chr1	148320001	148360000	A.2.2.2.1.1.2.1.1.2.1	0.518817204301075	.	148320001	148360000	#FFDADA	1	0.625
chr1	148520001	148600000	A.2.2.2.1.1.2.1.1.2.1	0.518817204301075	.	148520001	148600000	#FFDADA	1	0.625
chr1	148600001	148680000	B.1.1.2.2.2.2.2.1.1.1.2	0.368279569892473	.	148600001	148680000	#DADAFF	1	0.5
chr1	148840001	148960000	B.1.1.2.2.2.2.2.1.1.1.2	0.368279569892473	.	148840001	148960000	#DADAFF	1	0.5
chr1	149000001	149200000	B.2.1.2.2.2.1.1.1	0.153225806451613	.	149000001	149200000	#4848FF	1	0.25
chr1	149200001	149480000	B.1.1.2.2.2.2.2.1.1.2	0.366935483870968	.	149200001	149480000	#DADAFF	1	0.5
chr1	149560001	149760000	B.1.1.2.2.2.2.2.1.1.1.1	0.369623655913978	.	149560001	149760000	#DADAFF	1	0.5
chr1	149760001	150200000	A.1.1.1.2.1.2.1.2	0.954301075268817	.	149760001	150200000	#FF0000	1	1
chr1	150200001	150520000	A.1.1.1.2.1.2.1.1.1	0.958333333333333	.	150200001	150520000	#FF0000	1	1
chr1	150520001	151000000	A.1.1.1.2.1.1.2.1.1.2.2	0.966397849462366	.	150520001	151000000	#FF0000	1	1
chr1	151000001	151240000	A.1.1.1.2.1.1.2.1.2	0.96505376344086	.	151000001	151240000	#FF0000	1	1
chr1	151240001	151400000	A.1.1.2.2.1.1.1.2	0.869623655913978	.	151240001	151400000	#FF0000	1	1
chr1	151400001	151840000	A.1.1.1.1.2.1.2.2.1	0.98252688172043	.	151400001	151840000	#FF0000	1	1
chr1	151840001	152000000	A.1.1.2.2.2.2.1.1.1.2	0.836021505376344	.	151840001	152000000	#FF0000	1	1
chr1	152000001	152480000	B.2.1.2.2.2.1.2.2.1.2	0.143817204301075	.	152000001	152480000	#4848FF	1	0.25
chr1	152480001	153280000	B.2.2.2.2.1.1.2.1	0.0147849462365591	.	152480001	153280000	#0000FF	1	0.125
chr1	153280001	153480000	B.1.1.2.2.2.2.1.1	0.373655913978495	.	153280001	153480000	#DADAFF	1	0.5
chr1	153480001	153760000	A.1.1.1.1.2.1.2.1	0.983870967741935	.	153480001	153760000	#FF0000	1	1
chr1	153760001	153960000	A.1.1.2.1.1.2.1.1.1	0.907258064516129	.	153760001	153960000	#FF0000	1	1
chr1	153960001	154120000	A.2.1.1.1.2.2.2.1.2	0.647849462365591	.	153960001	154120000	#FF9191	1	0.75
chr1	154120001	154320000	A.1.1.2.1.2.1.2.2.2	0.888440860215054	.	154120001	154320000	#FF0000	1	1
chr1	154320001	154520000	A.1.2.1.1.1.1.1.1.2	0.81989247311828	.	154320001	154520000	#FF4848	1	0.875
chr1	154520001	154920000	A.1.1.2.1.2.2.2.2.2.1	0.873655913978495	.	154520001	154920000	#FF0000	1	1
chr1	154920001	155160000	A.1.1.2.2.1.1.2.2.2	0.860215053763441	.	154920001	155160000	#FF0000	1	1
chr1	155160001	155640000	A.1.1.1.2.1.1.2.1.1.2.1	0.967741935483871	.	155160001	155640000	#FF0000	1	1
chr1	155640001	156040000	A.1.1.1.2.1.2.1.1.2.1	0.956989247311828	.	155640001	156040000	#FF0000	1	1
chr1	156040001	156320000	A.1.1.1.2.1.1.2.1.1.1	0.969086021505376	.	156040001	156320000	#FF0000	1	1
chr1	156320001	156600000	A.1.1.1.2.1.2.1.1.2.2	0.955645161290323	.	156320001	156600000	#FF0000	1	1
chr1	156600001	156920000	A.1.1.1.1.1.1.2.1	0.997311827956989	.	156600001	156920000	#FF0000	1	1
chr1	156920001	157120000	A.1.2.1.1.2.2.1.2.1	0.797043010752688	.	156920001	157120000	#FF4848	1	0.875
chr1	157120001	157480000	B.1.2.1.2.2.1.1.2.1.2	0.323924731182796	.	157120001	157480000	#9191FF	1	0.375
chr1	157480001	157920000	B.2.2.2.1.1.1.1.1.2	0.0403225806451613	.	157480001	157920000	#0000FF	1	0.125
chr1	157920001	158080000	A.2.1.2.1.1.2.1.1.1.1	0.620967741935484	.	157920001	158080000	#FF9191	1	0.75
chr1	158080001	158960000	B.2.2.2.2.1.1.2.2	0.0134408602150538	.	158080001	158960000	#0000FF	1	0.125
chr1	158960001	159080000	A.2.2.2.1.1.2.1.2.1	0.516129032258065	.	158960001	159080000	#FFDADA	1	0.625
chr1	159080001	159360000	B.1.1.1.2.2.1.1.1.2.1	0.451612903225806	.	159080001	159360000	#DADAFF	1	0.5
chr1	159360001	159480000	A.2.2.2.1.2.1.2	0.498655913978495	.	159360001	159480000	#FFDADA	1	0.625
chr1	159480001	159760000	B.1.1.2.2.1.2.1.1	0.393817204301075	.	159480001	159760000	#DADAFF	1	0.5
chr1	159760001	160040000	A.2.1.2.2.2.2.1	0.583333333333333	.	159760001	160040000	#FF9191	1	0.75
chr1	160040001	160160000	A.2.2.1.1.2.1.2	0.553763440860215	.	160040001	160160000	#FFDADA	1	0.625
chr1	160160001	160360000	A.1.2.2.1.2.2.2.2.2	0.71505376344086	.	160160001	160360000	#FF4848	1	0.875
chr1	160360001	160640000	B.2.1.1.1.1.1.2.2.1.1	0.272849462365591	.	160360001	160640000	#4848FF	1	0.25
chr1	160640001	160960000	B.1.2.1.2.2.1.2.2.1	0.31989247311828	.	160640001	160960000	#9191FF	1	0.375
chr1	160960001	161120000	A.1.2.1.2.1.2.1.1	0.783602150537634	.	160960001	161120000	#FF4848	1	0.875
chr1	161120001	161440000	A.1.1.1.2.2.2.2.2.2.1.2	0.918010752688172	.	161120001	161440000	#FF0000	1	1
chr1	161440001	161720000	A.1.2.2.1.1.1.1.2	0.751344086021505	.	161440001	161720000	#FF4848	1	0.875
chr1	161720001	162040000	A.1.1.2.1.2.2.2.2.1	0.875	.	161720001	162040000	#FF0000	1	1
chr1	162040001	162560000	A.1.1.1.1.2.1.2.2.2	0.981182795698925	.	162040001	162560000	#FF0000	1	1
chr1	162560001	162800000	A.1.1.2.1.1.2.1.1.2	0.905913978494624	.	162560001	162800000	#FF0000	1	1
chr1	162800001	163320000	A.1.1.2.2.2.2.1.1.2	0.834677419354839	.	162800001	163320000	#FF0000	1	1
chr1	163320001	163920000	B.2.2.1.1.1.2.2	0.106182795698925	.	163320001	163920000	#0000FF	1	0.125
chr1	163920001	164480000	B.2.2.2.1.1.2.1.2	0.0268817204301075	.	163920001	164480000	#0000FF	1	0.125
chr1	164480001	164800000	B.1.2.1.2.2.1.1.2.2	0.32258064516129	.	164480001	164800000	#9191FF	1	0.375
chr1	164800001	165080000	B.2.2.2.1.1.1.1.2.2.2.2	0.0336021505376344	.	164800001	165080000	#0000FF	1	0.125
chr1	165080001	165320000	B.2.2.1.1.2.2.2.2.1	0.0900537634408602	.	165080001	165320000	#0000FF	1	0.125
chr1	165320001	165560000	B.2.1.2.1.1.2.2.2.1.1	0.188172043010753	.	165320001	165560000	#4848FF	1	0.25
chr1	165560001	165880000	A.2.1.1.1.1.2.1.1	0.670698924731183	.	165560001	165880000	#FF9191	1	0.75
chr1	165880001	166200000	B.2.2.2.1.1.1.1.1.1.1	0.043010752688172	.	165880001	166200000	#0000FF	1	0.125
chr1	166200001	166520000	B.2.2.2.1.1.2.1.1	0.0282258064516129	.	166200001	166520000	#0000FF	1	0.125
chr1	166520001	166800000	B.2.2.2.1.1.1.1.1.1.2	0.0416666666666667	.	166520001	166800000	#0000FF	1	0.125
chr1	166800001	167160000	B.2.1.2.1.1.2.2.2.1.2	0.186827956989247	.	166800001	167160000	#4848FF	1	0.25
chr1	167160001	167400000	B.1.1.1.2.2.1.1.1.1	0.452956989247312	.	167160001	167400000	#DADAFF	1	0.5
chr1	167400001	167680000	B.1.2.1.2.2.1.1.2.1.1	0.325268817204301	.	167400001	167680000	#9191FF	1	0.375
chr1	167680001	168280000	A.2.1.1.1.1.2.1.2.1	0.669354838709677	.	167680001	168280000	#FF9191	1	0.75
chr1	168280001	168520000	B.2.1.2.2.2.1.2.2.1.1	0.145161290322581	.	168280001	168520000	#4848FF	1	0.25
chr1	168520001	168840000	B.2.1.2.2.2.1.2.2.2.2.2	0.139784946236559	.	168520001	168840000	#4848FF	1	0.25
chr1	168840001	169080000	B.2.1.1.1.1.1.2.1.1	0.276881720430108	.	168840001	169080000	#4848FF	1	0.25
chr1	169080001	169360000	A.2.2.2.1.1.1.1	0.526881720430108	.	169080001	169360000	#FFDADA	1	0.625
chr1	169360001	169520000	B.1.1.1.2.1.2.2.2.2	0.454301075268817	.	169360001	169520000	#DADAFF	1	0.5
chr1	169520001	169840000	A.2.2.1.1.2.2.2.1.1	0.548387096774194	.	169520001	169840000	#FFDADA	1	0.625
chr1	169840001	170040000	B.1.1.1.2.1.2.2.1.1.1.2	0.461021505376344	.	169840001	170040000	#DADAFF	1	0.5
chr1	170040001	170440000	B.2.2.2.1.1.1.1.2.2.2.1	0.0349462365591398	.	170040001	170440000	#0000FF	1	0.125
chr1	170440001	170720000	B.1.1.2.2.1.2.1.2	0.39247311827957	.	170440001	170720000	#DADAFF	1	0.5
chr1	170720001	170960000	B.2.1.2.1.1.2.2.2.2.1	0.185483870967742	.	170720001	170960000	#4848FF	1	0.25
chr1	170960001	171440000	B.2.1.2.2.2.1.2.2.2.2.1	0.141129032258065	.	170960001	171440000	#4848FF	1	0.25
chr1	171440001	171720000	A.2.1.1.1.1.2.1.2.2	0.668010752688172	.	171440001	171720000	#FF9191	1	0.75
chr1	171720001	171960000	A.2.1.2.2.2.2.2.1.2	0.580645161290323	.	171720001	171960000	#FF9191	1	0.75
chr1	171960001	172400000	A.1.2.1.2.1.2.2.1.1	0.779569892473118	.	171960001	172400000	#FF4848	1	0.875
chr1	172400001	172680000	A.1.2.2.2.2.1.2.1.2.1.2	0.689516129032258	.	172400001	172680000	#FF4848	1	0.875
chr1	172680001	173200000	A.1.1.1.2.2.2.2.1.2	0.924731182795699	.	172680001	173200000	#FF0000	1	1
chr1	173200001	173480000	A.2.1.1.1.2.2.1.2.2	0.650537634408602	.	173200001	173480000	#FF9191	1	0.75
chr1	173480001	173720000	A.2.2.1.1.2.2.1.2.2	0.549731182795699	.	173480001	173720000	#FFDADA	1	0.625
chr1	173720001	174000000	A.1.2.1.1.2.2.1.2.2.1	0.795698924731183	.	173720001	174000000	#FF4848	1	0.875
chr1	174000001	174240000	A.2.2.1.1.2.2.2.2.1	0.545698924731183	.	174000001	174240000	#FFDADA	1	0.625
chr1	174240001	174720000	B.1.2.2.2.1.2.1.1	0.288978494623656	.	174240001	174720000	#9191FF	1	0.375
chr1	174720001	175000000	A.2.2.2.1.1.2.1.2.2	0.514784946236559	.	174720001	175000000	#FFDADA	1	0.625
chr1	175000001	175280000	B.1.2.1.2.2.1.2.2.2.2	0.317204301075269	.	175000001	175280000	#9191FF	1	0.375
chr1	175280001	175440000	B.2.1.1.1.1.1.2.2.2	0.270161290322581	.	175280001	175440000	#4848FF	1	0.25
chr1	175440001	175600000	B.1.1.1.2.2.1.1.2.2	0.446236559139785	.	175440001	175600000	#DADAFF	1	0.5
chr1	175600001	175880000	B.2.1.1.1.1.1.2.2.1.2	0.271505376344086	.	175600001	175880000	#4848FF	1	0.25
chr1	175880001	176200000	A.2.2.1.1.2.2.2.2.2	0.544354838709677	.	175880001	176200000	#FFDADA	1	0.625
chr1	176200001	176840000	B.2.2.2.2.1.2	0.0120967741935484	.	176200001	176840000	#0000FF	1	0.125
chr1	176840001	177120000	B.2.2.2.1.1.1.1.2.2.1	0.0362903225806452	.	176840001	177120000	#0000FF	1	0.125
chr1	177120001	177440000	B.2.2.2.1.1.1.1.2.1.1	0.0389784946236559	.	177120001	177440000	#0000FF	1	0.125
chr1	177440001	177920000	B.2.2.2.1.1.1.1.2.1.2	0.0376344086021505	.	177440001	177920000	#0000FF	1	0.125
chr1	177920001	178240000	A.2.1.1.2.2.1.1.2.2	0.637096774193548	.	177920001	178240000	#FF9191	1	0.75
chr1	178240001	178480000	A.1.2.2.2.2.1.2.1.2.2	0.688172043010753	.	178240001	178480000	#FF4848	1	0.875
chr1	178480001	178680000	A.1.2.2.2.2.1.2.1.2.1.1.2.1	0.692204301075269	.	178480001	178680000	#FF4848	1	0.875
chr1	178680001	179040000	A.1.2.2.1.2.2.2.1.1.2	0.720430107526882	.	178680001	179040000	#FF4848	1	0.875
chr1	179040001	179200000	A.1.1.2.2.2.2.1.1.1.1	0.837365591397849	.	179040001	179200000	#FF0000	1	1
chr1	179200001	179360000	A.1.2.2.2.2.1.2.1.2.1.1.2.2	0.690860215053763	.	179200001	179360000	#FF4848	1	0.875
chr1	179360001	179640000	B.1.2.2.2.2.1.1	0.282258064516129	.	179360001	179640000	#9191FF	1	0.375
chr1	179640001	179800000	B.1.1.1.2.2.1.1.2.1.1	0.448924731182796	.	179640001	179800000	#DADAFF	1	0.5
chr1	179800001	180200000	A.1.1.1.2.2.2.2.2.2.2.2	0.915322580645161	.	179800001	180200000	#FF0000	1	1
chr1	180200001	180480000	A.1.2.2.1.2.2.2.1.1.1	0.721774193548387	.	180200001	180480000	#FF4848	1	0.875
chr1	180480001	180840000	A.2.2.1.1.1.2.1.2.1	0.565860215053763	.	180480001	180840000	#FFDADA	1	0.625
chr1	180840001	181160000	A.2.1.1.2.2.1.1.1	0.639784946236559	.	180840001	181160000	#FF9191	1	0.75
chr1	181160001	181480000	B.2.2.1.1.1.2.1.1	0.110215053763441	.	181160001	181480000	#0000FF	1	0.125
chr1	181480001	181720000	B.2.2.2.1.1.2.2.1	0.0255376344086022	.	181480001	181720000	#0000FF	1	0.125
chr1	181720001	181960000	B.2.2.2.1.1.2.2.2	0.0241935483870968	.	181720001	181960000	#0000FF	1	0.125
chr1	181960001	182320000	B.2.2.1.1.2.2.2.2.2.2.2	0.0860215053763441	.	181960001	182320000	#0000FF	1	0.125
chr1	182320001	182520000	B.2.1.2.1.1.2.2.2.2.2	0.184139784946237	.	182320001	182520000	#4848FF	1	0.25
chr1	182520001	182800000	B.1.2.1.2.2.1.2.2.2.1	0.318548387096774	.	182520001	182800000	#9191FF	1	0.375
chr1	182800001	183240000	A.1.1.1.2.2.2.2.1.1.1	0.928763440860215	.	182800001	183240000	#FF0000	1	1
chr1	183240001	183440000	A.2.1.2.1.1.2.1.1.2.2.2	0.614247311827957	.	183240001	183440000	#FF9191	1	0.75
chr1	183440001	183600000	A.1.2.2.2.2.1.2.1.2.1.1.1	0.693548387096774	.	183440001	183600000	#FF4848	1	0.875
chr1	183600001	183760000	A.2.1.2.1.1.2.1.1.2.2.1	0.615591397849462	.	183600001	183760000	#FF9191	1	0.75
chr1	183760001	183880000	A.1.2.1.2.1.2.2.1.2.1.2	0.776881720430108	.	183760001	183880000	#FF4848	1	0.875
chr1	183880001	184240000	B.1.1.1.2.2.1.1.1.2.2	0.450268817204301	.	183880001	184240000	#DADAFF	1	0.5
chr1	184240001	184680000	B.1.1.1.2.2.1.1.2.1.2	0.44758064516129	.	184240001	184680000	#DADAFF	1	0.5
chr1	184680001	185000000	B.1.1.1.2.1.2.2.1.2.1	0.458333333333333	.	184680001	185000000	#DADAFF	1	0.5
chr1	185000001	185160000	A.2.1.2.2.2.2.2.1.1	0.581989247311828	.	185000001	185160000	#FF9191	1	0.75
chr1	185160001	185680000	A.1.2.2.1.2.2.2.1.2.2	0.717741935483871	.	185160001	185680000	#FF4848	1	0.875
chr1	185680001	186360000	A.1.2.2.2.2.1.2.1.1.1	0.69758064516129	.	185680001	186360000	#FF4848	1	0.875
chr1	186360001	187000000	A.1.1.2.1.1.2.1.2	0.904569892473118	.	186360001	187000000	#FF0000	1	1
chr1	187000001	187560000	B.1.2.2.2.1.2.1.2	0.287634408602151	.	187000001	187560000	#9191FF	1	0.375
chr1	187560001	187680000	B.1.1.1.2.1.2.2.1.1.1.1	0.462365591397849	.	187560001	187680000	#DADAFF	1	0.5
chr1	187680001	187920000	B.1.1.1.2.1.2.2.1.1.2	0.459677419354839	.	187680001	187920000	#DADAFF	1	0.5
chr1	187920001	188080000	A.2.1.2.1.1.2.1.2.2	0.611559139784946	.	187920001	188080000	#FF9191	1	0.75
chr1	188080001	188320000	A.2.2.1.1.1.2.1.2.2.2	0.563172043010753	.	188080001	188320000	#FFDADA	1	0.625
chr1	188320001	188600000	A.2.2.2.1.2.1.1.1.2	0.504032258064516	.	188320001	188600000	#FFDADA	1	0.625
chr1	188600001	188760000	A.2.2.1.1.2.2.1.1	0.55241935483871	.	188600001	188760000	#FFDADA	1	0.625
chr1	188760001	188960000	B.1.1.2.2.1.2.2.2.1.1	0.389784946236559	.	188760001	188960000	#DADAFF	1	0.5
chr1	188960001	189360000	B.1.2.2.2.1.2.2.1	0.286290322580645	.	188960001	189360000	#9191FF	1	0.375
chr1	189360001	189520000	B.1.2.2.2.1.1.1	0.291666666666667	.	189360001	189520000	#9191FF	1	0.375
chr1	189520001	189680000	B.1.1.2.2.1.2.2.1	0.391129032258065	.	189520001	189680000	#DADAFF	1	0.5
chr1	189680001	189880000	B.2.1.1.1.1.2.1.2	0.26747311827957	.	189680001	189880000	#4848FF	1	0.25
chr1	189880001	190240000	B.2.1.1.1.1.2.1.1	0.268817204301075	.	189880001	190240000	#4848FF	1	0.25
chr1	190240001	190440000	B.1.2.1.2.1.1.2.2	0.334677419354839	.	190240001	190440000	#9191FF	1	0.375
chr1	190440001	190680000	B.1.2.2.2.1.2.2.2.2	0.283602150537634	.	190440001	190680000	#9191FF	1	0.375
chr1	190680001	190920000	B.2.1.1.1.1.2.2.2	0.264784946236559	.	190680001	190920000	#4848FF	1	0.25
chr1	190920001	191200000	B.1.1.2.2.1.2.2.2.1.2	0.388440860215054	.	190920001	191200000	#DADAFF	1	0.5
chr1	191200001	191440000	B.1.2.2.2.1.2.2.2.1	0.28494623655914	.	191200001	191440000	#9191FF	1	0.375
chr1	191440001	191760000	B.1.2.2.2.1.1.2	0.290322580645161	.	191440001	191760000	#9191FF	1	0.375
chr1	191760001	192040000	B.1.1.1.2.2.2.2.1	0.436827956989247	.	191760001	192040000	#DADAFF	1	0.5
chr1	192040001	192440000	A.2.1.2.1.1.2.1.2.1	0.612903225806452	.	192040001	192440000	#FF9191	1	0.75
chr1	192440001	192800000	A.1.2.1.2.1.2.2.1.2.2	0.775537634408602	.	192440001	192800000	#FF4848	1	0.875
chr1	192800001	193080000	A.1.2.2.2.2.1.2.1.1.2.2	0.69489247311828	.	192800001	193080000	#FF4848	1	0.875
chr1	193080001	193320000	A.1.2.2.2.2.1.2.1.1.2.1	0.696236559139785	.	193080001	193320000	#FF4848	1	0.875
chr1	193320001	193680000	A.2.2.2.1.2.1.1.2.2	0.5	.	193320001	193680000	#FFDADA	1	0.625
chr1	193680001	193960000	B.1.2.1.2.1.1.2.1.2.2	0.336021505376344	.	193680001	193960000	#9191FF	1	0.375
chr1	193960001	194080000	B.1.1.1.2.2.2.2.2	0.435483870967742	.	193960001	194080000	#DADAFF	1	0.5
chr1	194080001	194320000	B.1.2.2.2.2.1.2	0.280913978494624	.	194080001	194320000	#9191FF	1	0.375
chr1	194320001	194880000	B.2.2.1.1.2.1.2.1	0.0981182795698925	.	194320001	194880000	#0000FF	1	0.125
chr1	194880001	195680000	B.2.2.1.1.2.1.2.2	0.0967741935483871	.	194880001	195680000	#0000FF	1	0.125
chr1	195680001	196080000	B.2.2.1.1.1.1.2.1.2.1	0.115591397849462	.	195680001	196080000	#0000FF	1	0.125
chr1	196080001	196320000	B.1.2.1.2.1.1.2.1.2.1	0.337365591397849	.	196080001	196320000	#9191FF	1	0.375
chr1	196320001	196720000	B.1.1.2.2.1.2.2.2.2	0.387096774193548	.	196320001	196720000	#DADAFF	1	0.5
chr1	196720001	197040000	B.2.1.1.1.1.2.2.1	0.266129032258065	.	196720001	197040000	#4848FF	1	0.25
chr1	197040001	197200000	A.2.2.2.1.2.1.1.2.1.1	0.502688172043011	.	197040001	197200000	#FFDADA	1	0.625
chr1	197200001	197440000	B.2.1.2.1.1.2.2.1.1	0.193548387096774	.	197200001	197440000	#4848FF	1	0.25
chr1	197440001	197800000	B.1.1.1.2.1.2.2.1.2.2	0.456989247311828	.	197440001	197800000	#DADAFF	1	0.5
chr1	197800001	198080000	A.2.2.2.1.2.1.1.2.1.2	0.501344086021505	.	197800001	198080000	#FFDADA	1	0.625
chr1	198080001	198280000	A.1.2.1.2.1.2.2.1.2.1.1	0.778225806451613	.	198080001	198280000	#FF4848	1	0.875
chr1	198280001	198480000	A.2.2.1.1.1.2.1.2.2.1	0.564516129032258	.	198280001	198480000	#FFDADA	1	0.625
chr1	198480001	198720000	A.2.2.2.1.2.1.1.1.1	0.505376344086022	.	198480001	198720000	#FFDADA	1	0.625
chr1	198720001	198920000	A.1.2.2.1.2.2.2.1.2.1	0.719086021505376	.	198720001	198920000	#FF4848	1	0.875
chr1	198920001	199640000	B.1.2.1.2.1.1.2.1.1	0.338709677419355	.	198920001	199640000	#9191FF	1	0.375
chr1	199640001	199920000	A.2.2.1.1.2.2.2.1.2	0.547043010752688	.	199640001	199920000	#FFDADA	1	0.625
chr1	199920001	200000000	B.1.2.1.2.1.1.1.2.1.1	0.344086021505376	.	199920001	200000000	#9191FF	1	0.375
chr1	200000001	200280000	A.2.2.1.1.1.2.1.1	0.567204301075269	.	200000001	200280000	#FFDADA	1	0.625
chr1	200280001	200520000	A.2.1.1.2.2.1.1.2.1	0.638440860215054	.	200280001	200520000	#FF9191	1	0.75
chr1	200520001	200840000	A.1.1.1.2.2.2.2.2.2.2.1	0.916666666666667	.	200520001	200840000	#FF0000	1	1
chr1	200840001	201120000	A.1.2.2.2.2.2.2.2	0.67741935483871	.	200840001	201120000	#FF4848	1	0.875
chr1	201120001	201440000	A.2.1.1.1.2.1.2	0.654569892473118	.	201120001	201440000	#FF9191	1	0.75
chr1	201440001	201800000	A.1.1.1.1.1.1.2.2	0.995967741935484	.	201440001	201800000	#FF0000	1	1
chr1	201800001	201960000	A.1.1.2.2.1.2.1.1.1	0.858870967741935	.	201800001	201960000	#FF0000	1	1
chr1	201960001	202120000	A.1.2.1.2.1.1.2.1.1	0.787634408602151	.	201960001	202120000	#FF4848	1	0.875
chr1	202120001	202320000	A.1.1.2.2.1.2.1.1.2	0.85752688172043	.	202120001	202320000	#FF0000	1	1
chr1	202320001	202720000	A.1.2.1.1.1.1.2	0.814516129032258	.	202320001	202720000	#FF4848	1	0.875
chr1	202720001	203000000	A.1.1.2.1.2.2.2.2.2.2	0.872311827956989	.	202720001	203000000	#FF0000	1	1
chr1	203000001	203240000	A.2.1.2.1.2.2.2.2	0.599462365591398	.	203000001	203240000	#FF9191	1	0.75
chr1	203240001	203440000	A.2.1.2.1.2.2.2.1	0.600806451612903	.	203240001	203440000	#FF9191	1	0.75
chr1	203440001	203800000	A.1.1.2.1.2.1.2.2.1	0.889784946236559	.	203440001	203800000	#FF0000	1	1
chr1	203800001	204040000	A.1.2.2.1.1.2.1.2.2.1	0.740591397849462	.	203800001	204040000	#FF4848	1	0.875
chr1	204040001	204120000	A.1.2.1.2.1.1.1.2	0.788978494623656	.	204040001	204120000	#FF4848	1	0.875
chr1	204120001	204520000	A.1.1.1.2.1.1.2.2.1	0.963709677419355	.	204120001	204520000	#FF0000	1	1
chr1	204520001	204920000	B.1.1.1.1.2.1	0.473118279569892	.	204520001	204920000	#DADAFF	1	0.5
chr1	204920001	205080000	A.2.2.2.2.2.2.2	0.481182795698925	.	204920001	205080000	#FFDADA	1	0.625
chr1	205080001	205280000	A.1.2.2.1.1.1.2.2.2	0.747311827956989	.	205080001	205280000	#FF4848	1	0.875
chr1	205280001	205520000	A.2.1.2.1.2.2.1	0.602150537634409	.	205280001	205520000	#FF9191	1	0.75
chr1	205520001	205720000	A.1.1.2.1.1.1.2.1	0.90994623655914	.	205520001	205720000	#FF0000	1	1
chr1	205720001	205960000	A.1.2.1.2.1.1.2.1.2	0.786290322580645	.	205720001	205960000	#FF4848	1	0.875
chr1	206040001	206160000	A.2.1.1.1.2.2.1.2.1	0.651881720430108	.	206040001	206160000	#FF9191	1	0.75
chr1	206160001	206360000	A.2.1.1.1.2.1.1.2.2	0.655913978494624	.	206160001	206360000	#FF9191	1	0.75
chr1	206480001	206600000	A.1.2.2.1.2.2.2.2.1	0.716397849462366	.	206480001	206600000	#FF4848	1	0.875
chr1	206600001	206880000	A.1.1.2.1.1.1.2.2	0.908602150537634	.	206600001	206880000	#FF0000	1	1
chr1	206880001	207240000	B.1.2.1.1.2.1.1	0.352150537634409	.	206880001	207240000	#9191FF	1	0.375
chr1	207240001	207440000	B.1.1.2.1.1.2.2.2	0.408602150537634	.	207240001	207440000	#DADAFF	1	0.5
chr1	207440001	207600000	A.2.1.1.1.1.2.2.2.1	0.661290322580645	.	207440001	207600000	#FF9191	1	0.75
chr1	207600001	207920000	B.1.2.1.2.1.1.1.2.1.2	0.342741935483871	.	207600001	207920000	#9191FF	1	0.375
chr1	207920001	208200000	A.1.1.1.2.2.2.2.2.1.1	0.923387096774194	.	207920001	208200000	#FF0000	1	1
chr1	208200001	208440000	A.1.1.2.2.2.1.1.2.1	0.846774193548387	.	208200001	208440000	#FF0000	1	1
chr1	208440001	208720000	B.2.1.2.2.2.1.2.1.2.1	0.147849462365591	.	208440001	208720000	#4848FF	1	0.25
chr1	208720001	209040000	B.2.2.1.1.1.2.1.2.2	0.10752688172043	.	208720001	209040000	#0000FF	1	0.125
chr1	209040001	209160000	B.1.2.1.2.1.1.1.2.2.1	0.341397849462366	.	209040001	209160000	#9191FF	1	0.375
chr1	209160001	209440000	B.2.1.2.2.2.1.2.1.2.2	0.146505376344086	.	209160001	209440000	#4848FF	1	0.25
chr1	209440001	209720000	B.2.2.1.1.2.2.2.2.2.1	0.0887096774193548	.	209440001	209720000	#0000FF	1	0.125
chr1	209720001	209960000	B.1.1.2.1.1.1.2.2.2.1	0.420698924731183	.	209720001	209960000	#DADAFF	1	0.5
chr1	209960001	210040000	A.2.1.1.2.2.1.2.2	0.634408602150538	.	209960001	210040000	#FF9191	1	0.75
chr1	210040001	210320000	B.2.1.1.1.1.1.2.1.2.1	0.275537634408602	.	210040001	210320000	#4848FF	1	0.25
chr1	210320001	210560000	B.1.2.1.2.2.1.2.1	0.321236559139785	.	210320001	210560000	#9191FF	1	0.375
chr1	210560001	210640000	B.1.2.2.1.1.1.2.1.2	0.310483870967742	.	210560001	210640000	#9191FF	1	0.375
chr1	210640001	210960000	B.2.2.2.1.1.1.2.1.1	0.032258064516129	.	210640001	210960000	#0000FF	1	0.125
chr1	210960001	211280000	B.2.2.2.2.1.1.1	0.0161290322580645	.	210960001	211280000	#0000FF	1	0.125
chr1	211280001	211400000	B.2.1.2.2.2.1.2.1.1.1	0.150537634408602	.	211280001	211400000	#4848FF	1	0.25
chr1	211400001	211680000	A.2.2.1.2.2.2.1	0.529569892473118	.	211400001	211680000	#FFDADA	1	0.625
chr1	211680001	211840000	A.1.2.2.2.2.1.2.2.2.2	0.684139784946237	.	211680001	211840000	#FF4848	1	0.875
chr1	211840001	212120000	A.2.1.2.1.1.2.1.1.2.1.2	0.616935483870968	.	211840001	212120000	#FF9191	1	0.75
chr1	212120001	212280000	A.2.1.1.1.1.2.2.1.2.1	0.663978494623656	.	212120001	212280000	#FF9191	1	0.75
chr1	212280001	212440000	A.2.1.1.1.1.2.2.1.2.2	0.662634408602151	.	212280001	212440000	#FF9191	1	0.75
chr1	212440001	212640000	A.1.2.1.2.1.2.2.2	0.774193548387097	.	212440001	212640000	#FF4848	1	0.875
chr1	212640001	212960000	A.1.2.1.1.2.2.1.1	0.798387096774194	.	212640001	212960000	#FF4848	1	0.875
chr1	212960001	213200000	A.2.1.2.1.1.2.1.1.2.1.1	0.618279569892473	.	212960001	213200000	#FF9191	1	0.75
chr1	213200001	213480000	B.1.1.1.2.1.2.1.1	0.46505376344086	.	213200001	213480000	#DADAFF	1	0.5
chr1	213480001	214080000	B.2.2.1.1.1.2.1.2.1	0.108870967741935	.	213480001	214080000	#0000FF	1	0.125
chr1	214080001	214520000	B.1.1.1.2.2.1.2.1.2	0.443548387096774	.	214080001	214520000	#DADAFF	1	0.5
chr1	214520001	214800000	A.1.1.1.2.2.2.2.2.1.2.2	0.920698924731183	.	214520001	214800000	#FF0000	1	1
chr1	214800001	215240000	B.2.1.1.1.1.1.2.1.2.2	0.274193548387097	.	214800001	215240000	#4848FF	1	0.25
chr1	215240001	215320000	B.1.1.2.2.2.2.1.2.2	0.370967741935484	.	215240001	215320000	#DADAFF	1	0.5
chr1	215320001	215800000	B.1.2.2.2.2.2	0.279569892473118	.	215320001	215800000	#9191FF	1	0.375
chr1	215800001	216240000	B.2.2.1.1.1.1.2.1.1.1	0.119623655913978	.	215800001	216240000	#0000FF	1	0.125
chr1	216240001	216360000	B.2.2.1.1.1.1.2.2.1	0.112903225806452	.	216240001	216360000	#0000FF	1	0.125
chr1	216360001	216680000	B.2.2.1.1.1.1.2.1.1.2.1	0.118279569892473	.	216360001	216680000	#0000FF	1	0.125
chr1	216680001	216960000	B.2.2.1.1.1.1.2.1.2.2	0.114247311827957	.	216680001	216960000	#0000FF	1	0.125
chr1	216960001	217240000	B.2.2.2.1.1.1.2.2	0.0295698924731183	.	216960001	217240000	#0000FF	1	0.125
chr1	217240001	217600000	B.2.2.1.1.2.1.1.2.2.2	0.0994623655913978	.	217240001	217600000	#0000FF	1	0.125
chr1	217600001	217840000	B.1.1.1.2.2.1.2.2	0.442204301075269	.	217600001	217840000	#DADAFF	1	0.5
chr1	217840001	218440000	B.2.2.1.1.1.1.2.1.1.2.2	0.116935483870968	.	217840001	218440000	#0000FF	1	0.125
chr1	218440001	218680000	A.2.1.1.1.1.2.2.2.2	0.65994623655914	.	218440001	218680000	#FF9191	1	0.75
chr1	218680001	218880000	A.2.1.2.1.1.2.1.1.1.2	0.619623655913978	.	218680001	218880000	#FF9191	1	0.75
chr1	218880001	219160000	B.1.1.2.1.1.2.1.1.1	0.418010752688172	.	218880001	219160000	#DADAFF	1	0.5
chr1	219160001	219360000	B.1.2.1.2.1.1.1.2.2.2	0.34005376344086	.	219160001	219360000	#9191FF	1	0.375
chr1	219360001	219560000	A.2.2.2.1.1.1.2.1	0.525537634408602	.	219360001	219560000	#FFDADA	1	0.625
chr1	219560001	220120000	B.2.2.1.1.2.2.2.2.2.2.1	0.0873655913978495	.	219560001	220120000	#0000FF	1	0.125
chr1	220120001	220360000	A.2.1.1.2.2.1.2.1	0.635752688172043	.	220120001	220360000	#FF9191	1	0.75
chr1	220360001	220680000	B.1.2.2.1.1.1.2.1.1	0.311827956989247	.	220360001	220680000	#9191FF	1	0.375
chr1	220680001	220960000	B.1.1.2.1.1.1.2.1.1.2.1.2	0.428763440860215	.	220680001	220960000	#DADAFF	1	0.5
chr1	220960001	221360000	B.1.1.2.1.1.2.1.2.2	0.413978494623656	.	220960001	221360000	#DADAFF	1	0.5
chr1	221360001	221640000	B.1.1.2.1.1.1.2.1.2.1	0.426075268817204	.	221360001	221640000	#DADAFF	1	0.5
chr1	221640001	221880000	B.2.1.2.1.1.2.2.1.2.1	0.192204301075269	.	221640001	221880000	#4848FF	1	0.25
chr1	221880001	222080000	A.2.2.2.1.1.1.2.2.2	0.522849462365591	.	221880001	222080000	#FFDADA	1	0.625
chr1	222080001	222320000	B.2.1.2.2.2.1.2.1.1.2	0.149193548387097	.	222080001	222320000	#4848FF	1	0.25
chr1	222320001	222600000	B.2.2.2.1.1.1.2.1.2	0.0309139784946237	.	222320001	222600000	#0000FF	1	0.125
chr1	222600001	222840000	B.1.1.2.1.1.1.2.1.1.2.1.1	0.43010752688172	.	222600001	222840000	#DADAFF	1	0.5
chr1	222840001	223320000	B.1.1.1.2.1.2.1.2	0.463709677419355	.	222840001	223320000	#DADAFF	1	0.5
chr1	223320001	223680000	B.2.1.2.2.2.2.2.2.1	0.133064516129032	.	223320001	223680000	#4848FF	1	0.25
chr1	223680001	223880000	B.1.2.1.1.2.1.2.2	0.349462365591398	.	223680001	223880000	#9191FF	1	0.375
chr1	223880001	224040000	A.1.1.2.2.2.1.1.2.2	0.845430107526882	.	223880001	224040000	#FF0000	1	1
chr1	224040001	224160000	A.2.2.1.1.2.2.1.2.1	0.551075268817204	.	224040001	224160000	#FFDADA	1	0.625
chr1	224160001	224680000	A.1.1.1.2.2.2.2.2.1.2.1	0.922043010752688	.	224160001	224680000	#FF0000	1	1
chr1	224680001	224840000	A.2.2.2.2.1.1.2.2	0.486559139784946	.	224680001	224840000	#FFDADA	1	0.625
chr1	224840001	225160000	B.2.1.1.2.2.2	0.209677419354839	.	224840001	225160000	#4848FF	1	0.25
chr1	225160001	225600000	B.2.1.2.1.1.2.2.1.2.2.2	0.189516129032258	.	225160001	225600000	#4848FF	1	0.25
chr1	225600001	225960000	A.1.1.1.1.2.1.1.2	0.985215053763441	.	225600001	225960000	#FF0000	1	1
chr1	225960001	226200000	A.1.1.1.2.1.1.2.2.2.1.1	0.962365591397849	.	225960001	226200000	#FF0000	1	1
chr1	226200001	226600000	A.1.1.1.2.1.1.2.2.2.2	0.959677419354839	.	226200001	226600000	#FF0000	1	1
chr1	226600001	226800000	A.2.2.1.2.1.1.2	0.540322580645161	.	226600001	226800000	#FFDADA	1	0.625
chr1	226800001	227000000	A.1.1.2.2.2.2.2.1	0.827956989247312	.	226800001	227000000	#FF0000	1	1
chr1	227000001	227200000	A.1.2.2.1.1.1.2.2.1	0.748655913978495	.	227000001	227200000	#FF4848	1	0.875
chr1	227200001	227640000	A.1.1.1.1.2.1.1.1	0.986559139784946	.	227200001	227640000	#FF0000	1	1
chr1	227640001	227920000	B.1.1.2.1.1.1.1.1	0.434139784946237	.	227640001	227920000	#DADAFF	1	0.5
chr1	227920001	228240000	A.2.2.2.2.2.2.1	0.48252688172043	.	227920001	228240000	#FFDADA	1	0.625
chr1	228240001	228360000	A.1.2.2.2.2.1.2.2.1	0.686827956989247	.	228240001	228360000	#FF4848	1	0.875
chr1	228360001	228760000	A.2.1.2.2.1.2.1	0.592741935483871	.	228360001	228760000	#FF9191	1	0.75
chr1	228760001	229040000	B.1.2.2.1.1.1.1	0.313172043010753	.	228760001	229040000	#9191FF	1	0.375
chr1	229040001	229400000	B.2.1.1.2.1.2.2.1	0.227150537634409	.	229040001	229400000	#4848FF	1	0.25
chr1	229400001	229800000	A.2.2.2.2.1.1.2.1	0.487903225806452	.	229400001	229800000	#FFDADA	1	0.625
chr1	229800001	230200000	B.2.1.2.2.2.2.2.2.2	0.131720430107527	.	229800001	230200000	#4848FF	1	0.25
chr1	230200001	230520000	B.1.1.1.1.1.2.1	0.477150537634409	.	230200001	230520000	#DADAFF	1	0.5
chr1	230520001	230720000	B.2.2.1.1.2.2.2.1.1.2	0.092741935483871	.	230520001	230720000	#0000FF	1	0.125
chr1	230720001	230960000	B.2.1.1.2.1.2.2.2	0.225806451612903	.	230720001	230960000	#4848FF	1	0.25
chr1	230960001	231400000	B.1.1.2.1.1.1.2.2.1.1	0.423387096774194	.	230960001	231400000	#DADAFF	1	0.5
chr1	231400001	231760000	A.1.2.2.1.2.1.2.2	0.729838709677419	.	231400001	231760000	#FF4848	1	0.875
chr1	231760001	232160000	A.2.1.2.1.1.1.2.2.2	0.622311827956989	.	231760001	232160000	#FF9191	1	0.75
chr1	232160001	232360000	B.1.1.2.1.1.1.2.2.2.2	0.419354838709677	.	232160001	232360000	#DADAFF	1	0.5
chr1	232360001	232560000	B.1.2.2.1.1.1.2.2	0.309139784946237	.	232360001	232560000	#9191FF	1	0.375
chr1	232560001	232800000	A.2.2.1.2.2.2.2	0.528225806451613	.	232560001	232800000	#FFDADA	1	0.625
chr1	232800001	233160000	B.1.2.1.1.2.1.2.1	0.350806451612903	.	232800001	233160000	#9191FF	1	0.375
chr1	233160001	233440000	B.1.1.2.1.1.2.1.2.1	0.415322580645161	.	233160001	233440000	#DADAFF	1	0.5
chr1	233440001	233840000	B.2.2.1.1.2.2.2.1.1.1	0.0940860215053763	.	233440001	233840000	#0000FF	1	0.125
chr1	233840001	233960000	B.2.2.1.1.2.1.1.1.1	0.104838709677419	.	233840001	233960000	#0000FF	1	0.125
chr1	233960001	234200000	B.2.2.1.1.2.2.2.1.2	0.0913978494623656	.	233960001	234200000	#0000FF	1	0.125
chr1	234200001	234600000	B.1.1.2.1.1.2.2.1.1.1	0.412634408602151	.	234200001	234600000	#DADAFF	1	0.5
chr1	234600001	234880000	A.1.1.1.2.2.2.2.2.2.1.1	0.919354838709677	.	234600001	234880000	#FF0000	1	1
chr1	234880001	235000000	A.1.2.2.1.1.1.2.1	0.75	.	234880001	235000000	#FF4848	1	0.875
chr1	235000001	235200000	A.1.1.1.2.2.2.2.1.1.2.2	0.926075268817204	.	235000001	235200000	#FF0000	1	1
chr1	235240001	235280000	A.1.1.1.2.2.2.2.1.1.2.2	0.926075268817204	.	235240001	235280000	#FF0000	1	1
chr1	235280001	235680000	A.1.1.1.2.2.2.2.1.1.2.1	0.92741935483871	.	235280001	235680000	#FF0000	1	1
chr1	235680001	236240000	A.2.1.1.1.1.2.2.1.1.1	0.666666666666667	.	235680001	236240000	#FF9191	1	0.75
chr1	236240001	236480000	B.1.1.2.1.1.1.2.1.1.2.2	0.42741935483871	.	236240001	236480000	#DADAFF	1	0.5
chr1	236480001	236760000	B.1.1.2.1.1.1.2.1.1.1	0.431451612903226	.	236480001	236760000	#DADAFF	1	0.5
chr1	236760001	237080000	B.1.1.1.2.2.1.2.1.1	0.44489247311828	.	236760001	237080000	#DADAFF	1	0.5
chr1	237080001	237360000	B.2.2.1.1.1.1.1.2.2.2	0.120967741935484	.	237080001	237360000	#0000FF	1	0.125
chr1	237360001	237600000	B.2.2.1.1.1.1.1.2.2.1.1.1.2	0.126344086021505	.	237360001	237600000	#0000FF	1	0.125
chr1	237600001	237760000	B.2.2.1.1.1.1.1.2.2.1.1.1.1	0.127688172043011	.	237600001	237760000	#0000FF	1	0.125
chr1	237760001	238120000	B.2.2.1.1.2.1.1.2.2.1	0.100806451612903	.	237760001	238120000	#0000FF	1	0.125
chr1	238120001	238360000	B.2.2.1.1.1.1.1.2.2.1.2.1	0.123655913978495	.	238120001	238360000	#0000FF	1	0.125
chr1	238360001	239440000	B.2.2.1.1.1.1.1.2.1	0.129032258064516	.	238360001	239440000	#0000FF	1	0.125
chr1	239440001	240120000	B.2.2.1.1.2.1.1.1.2	0.103494623655914	.	239440001	240120000	#0000FF	1	0.125
chr1	240120001	240360000	B.2.1.2.1.1.2.1.2.1.2	0.19758064516129	.	240120001	240360000	#4848FF	1	0.25
chr1	240360001	240880000	B.2.1.2.1.1.2.1.2.2.1	0.196236559139785	.	240360001	240880000	#4848FF	1	0.25
chr1	240880001	241040000	B.1.1.2.1.1.1.2.1.2.2	0.424731182795699	.	240880001	241040000	#DADAFF	1	0.5
chr1	241040001	241480000	B.2.2.1.1.1.1.1.1	0.130376344086022	.	241040001	241480000	#0000FF	1	0.125
chr1	241480001	241840000	B.1.1.2.1.1.2.2.1.1.2	0.411290322580645	.	241480001	241840000	#DADAFF	1	0.5
chr1	241840001	242000000	B.2.1.2.1.1.2.2.1.2.2.1	0.190860215053763	.	241840001	242000000	#4848FF	1	0.25
chr1	242000001	242200000	B.1.1.2.1.1.2.1.1.2	0.416666666666667	.	242000001	242200000	#DADAFF	1	0.5
chr1	242200001	242560000	B.2.2.1.1.1.1.1.2.2.1.1.2	0.125	.	242200001	242560000	#0000FF	1	0.125
chr1	242560001	242720000	B.2.1.2.1.1.2.1.2.1.1	0.198924731182796	.	242560001	242720000	#4848FF	1	0.25
chr1	242720001	243280000	B.2.1.2.1.1.2.1.2.2.2	0.19489247311828	.	242720001	243280000	#4848FF	1	0.25
chr1	243280001	243480000	A.1.1.2.2.2.2.2.2.2	0.82258064516129	.	243280001	243480000	#FF0000	1	1
chr1	243480001	243960000	A.1.1.1.2.1.1.2.2.2.1.2	0.961021505376344	.	243480001	243960000	#FF0000	1	1
chr1	243960001	244240000	A.1.1.2.2.2.2.2.2.1.1.2	0.825268817204301	.	243960001	244240000	#FF0000	1	1
chr1	244240001	244480000	A.1.1.2.2.2.2.2.2.1.2	0.823924731182796	.	244240001	244480000	#FF0000	1	1
chr1	244480001	244640000	A.1.1.2.2.2.2.2.2.1.1.1	0.826612903225806	.	244480001	244640000	#FF0000	1	1
chr1	244640001	244960000	A.2.1.2.2.2.2.2.2	0.579301075268817	.	244640001	244960000	#FF9191	1	0.75
chr1	244960001	245240000	A.1.2.2.1.2.1.2.1	0.731182795698925	.	244960001	245240000	#FF4848	1	0.875
chr1	245240001	245600000	B.2.1.1.2.1.2.1	0.228494623655914	.	245240001	245600000	#4848FF	1	0.25
chr1	245600001	245920000	B.2.1.2.2.2.2.2.1	0.134408602150538	.	245600001	245920000	#4848FF	1	0.25
chr1	245920001	246240000	B.1.1.2.1.1.1.2.2.1.2	0.422043010752688	.	245920001	246240000	#DADAFF	1	0.5
chr1	246240001	246440000	A.2.2.2.2.1.1.1	0.489247311827957	.	246240001	246440000	#FFDADA	1	0.625
chr1	246440001	246680000	A.2.1.1.1.1.2.2.1.1.2	0.665322580645161	.	246440001	246680000	#FF9191	1	0.75
chr1	246680001	246960000	A.1.1.2.2.2.1.2.2.1	0.841397849462366	.	246680001	246960000	#FF0000	1	1
chr1	246960001	247120000	A.1.2.2.2.2.1.2.2.2.1	0.685483870967742	.	246960001	247120000	#FF4848	1	0.875
chr1	247120001	247360000	A.2.2.1.1.1.1.1.2	0.575268817204301	.	247120001	247360000	#FFDADA	1	0.625
chr1	247360001	247560000	B.1.1.2.1.1.2.2.1.2	0.40994623655914	.	247360001	247560000	#DADAFF	1	0.5
chr1	247560001	248000000	B.2.2.1.1.2.1.1.2.1	0.102150537634409	.	247560001	248000000	#0000FF	1	0.125
chr1	248000001	248120000	B.2.1.2.1.1.2.1.1.1	0.201612903225806	.	248000001	248120000	#4848FF	1	0.25
chr1	248120001	248280000	B.2.1.2.2.2.1.1.2	0.151881720430108	.	248120001	248280000	#4848FF	1	0.25
chr1	248280001	248600000	B.2.2.1.1.1.1.1.2.2.1.2.2	0.122311827956989	.	248280001	248600000	#0000FF	1	0.125
chr1	248600001	248760000	B.2.1.2.1.1.2.1.1.2	0.200268817204301	.	248600001	248760000	#4848FF	1	0.25
chr1	248760001	248920000	B.2.2.1.1.1.1.2.2.2	0.111559139784946	.	248760001	248920000	#0000FF	1	0.125
chr1	249040001	249080000	B.2.2.1.1.1.1.2.2.2	0.111559139784946	.	249040001	249080000	#0000FF	1	0.125
chr1	249080001	249240000	A.2.2.2.1.1.1.2.2.1	0.524193548387097	.	249080001	249240000	#FFDADA	1	0.625
chr2	1	200000	B.2.1.1.1.2.1.2.1.1	0.234916559691913	.	1	200000	#4848FF	1	0.25
chr2	200001	320000	B.1.1.2.1.2.1.2.1	0.396662387676508	.	200001	320000	#DADAFF	1	0.5
chr2	320001	600000	B.2.1.2.1.1.2.1.1.2.2	0.182284980744544	.	320001	600000	#4848FF	1	0.25
chr2	600001	760000	B.1.1.2.1.1.1.1	0.41206675224647	.	600001	760000	#DADAFF	1	0.5
chr2	760001	960000	B.2.1.1.1.2.1.1.2.2.2	0.23620025673941	.	760001	960000	#4848FF	1	0.25
chr2	960001	1600000	B.2.1.2.1.1.2.1.1.2.1	0.183568677792041	.	960001	1600000	#4848FF	1	0.25
chr2	1600001	1760000	A.1.2.2.1.2.2.2.1.2.2	0.72400513478819	.	1600001	1760000	#FF4848	1	0.875
chr2	1760001	2320000	B.2.1.1.1.2.1.2.2.2	0.231065468549422	.	1760001	2320000	#4848FF	1	0.25
chr2	2320001	2520000	B.2.1.2.1.1.2.2.2.2.2	0.169448010269576	.	2320001	2520000	#4848FF	1	0.25
chr2	2520001	2880000	B.2.1.2.1.1.2.1.1.1	0.184852374839538	.	2520001	2880000	#4848FF	1	0.25
chr2	2880001	3120000	B.2.1.1.1.2.1.2.1.2	0.233632862644416	.	2880001	3120000	#4848FF	1	0.25
chr2	3120001	3360000	A.2.2.2.2.1.1.1.2.2	0.48780487804878	.	3120001	3360000	#FFDADA	1	0.625
chr2	3360001	3640000	A.1.2.1.2.2.1.1.1.2	0.777920410783055	.	3360001	3640000	#FF4848	1	0.875
chr2	3640001	3720000	A.2.2.2.2.1.1.1.2.1.2	0.489088575096277	.	3640001	3720000	#FFDADA	1	0.625
chr2	3720001	3960000	B.1.2.2.2.2.2.1.2.2	0.267008985879332	.	3720001	3960000	#9191FF	1	0.375
chr2	3960001	4280000	B.1.2.2.2.2.2.1.1.2.2.1	0.270860077021823	.	3960001	4280000	#9191FF	1	0.375
chr2	4280001	4760000	A.2.2.1.2.1.2.2.2	0.517329910141207	.	4280001	4760000	#FFDADA	1	0.625
chr2	4760001	5040000	B.2.1.2.1.1.2.2.2.2.1	0.170731707317073	.	4760001	5040000	#4848FF	1	0.25
chr2	5120001	5200000	B.2.1.2.1.1.2.2.2.2.1	0.170731707317073	.	5120001	5200000	#4848FF	1	0.25
chr2	5200001	5600000	B.2.2.1.1.2.1.1.1.1	0.10783055198973	.	5200001	5600000	#0000FF	1	0.125
chr2	5600001	5880000	B.2.1.2.1.1.2.1.2.1	0.181001283697047	.	5600001	5880000	#4848FF	1	0.25
chr2	5880001	6160000	B.2.1.2.1.2.2.1.1.1	0.160462130937099	.	5880001	6160000	#4848FF	1	0.25
chr2	6160001	6400000	B.2.1.2.1.1.2.1.2.2.2	0.178433889602054	.	6160001	6400000	#4848FF	1	0.25
chr2	6400001	7000000	B.2.2.1.1.2.1.1.2.1.2	0.10397946084724	.	6400001	7000000	#0000FF	1	0.125
chr2	7000001	7200000	A.2.2.1.1.2.1.1	0.534017971758665	.	7000001	7200000	#FFDADA	1	0.625
chr2	7200001	7520000	B.2.1.1.1.2.1.1.1	0.241335044929397	.	7200001	7520000	#4848FF	1	0.25
chr2	7520001	7640000	B.2.1.1.1.2.1.1.2.1.2	0.238767650834403	.	7520001	7640000	#4848FF	1	0.25
chr2	7640001	7800000	B.2.1.2.1.1.2.1.2.2.1	0.179717586649551	.	7640001	7800000	#4848FF	1	0.25
chr2	7800001	8000000	B.2.1.2.1.2.2.1.1.2.1	0.159178433889602	.	7800001	8000000	#4848FF	1	0.25
chr2	8000001	8240000	B.2.1.1.1.2.1.2.2.1	0.232349165596919	.	8000001	8240000	#4848FF	1	0.25
chr2	8240001	8400000	B.1.2.1.1.2.2.1.1	0.34788189987163	.	8240001	8400000	#9191FF	1	0.375
chr2	8400001	8880000	B.1.2.2.2.2.2.1.2.1	0.268292682926829	.	8400001	8880000	#9191FF	1	0.375
chr2	8880001	9280000	A.1.2.2.1.2.2.2.1.2.1	0.725288831835687	.	8880001	9280000	#FF4848	1	0.875
chr2	9280001	9560000	A.1.1.1.1.2.2.1.1.2.2	0.984595635430038	.	9280001	9560000	#FF0000	1	1
chr2	9560001	9880000	A.1.1.1.2.2.1.1.1	0.970474967907574	.	9560001	9880000	#FF0000	1	1
chr2	9880001	10200000	A.1.1.2.1.1.2.1.1.2.1	0.926829268292683	.	9880001	10200000	#FF0000	1	1
chr2	10200001	10600000	A.1.1.1.1.2.2.2.2	0.980744544287548	.	10200001	10600000	#FF0000	1	1
chr2	10600001	10840000	A.1.1.2.2.1.1.2.1.2.1	0.871630295250321	.	10600001	10840000	#FF0000	1	1
chr2	10840001	11280000	A.1.2.1.2.1.1.1.1.1	0.794608472400513	.	10840001	11280000	#FF4848	1	0.875
chr2	11280001	11600000	A.1.1.2.1.1.1.1.2.2.2	0.93581514762516	.	11280001	11600000	#FF0000	1	1
chr2	11600001	11960000	A.1.2.2.1.2.1.1.1.1	0.749679075738126	.	11600001	11960000	#FF4848	1	0.875
chr2	11960001	12280000	B.1.1.1.2.1.2.2.2.2.1	0.430038510911425	.	11960001	12280000	#DADAFF	1	0.5
chr2	12280001	12600000	A.2.2.2.2.1.1.2	0.486521181001284	.	12280001	12600000	#FFDADA	1	0.625
chr2	12600001	12800000	A.2.2.2.2.1.1.1.1	0.491655969191271	.	12600001	12800000	#FFDADA	1	0.625
chr2	12800001	13160000	A.1.2.2.1.2.2.2.1.1	0.726572528883184	.	12800001	13160000	#FF4848	1	0.875
chr2	13160001	13880000	B.2.1.2.1.2.2.1.2.1	0.156611039794608	.	13160001	13880000	#4848FF	1	0.25
chr2	13880001	14360000	B.2.2.1.1.2.1.2.1.2.1	0.10012836970475	.	13880001	14360000	#0000FF	1	0.125
chr2	14360001	14680000	B.2.1.2.1.2.2.1.2.2	0.155327342747112	.	14360001	14680000	#4848FF	1	0.25
chr2	14680001	15280000	B.2.2.1.1.2.1.1.2.1.1	0.105263157894737	.	14680001	15280000	#0000FF	1	0.125
chr2	15280001	15760000	A.2.1.1.2.1.1.1.1.2	0.661103979460847	.	15280001	15760000	#FF9191	1	0.75
chr2	15760001	15920000	A.2.1.2.1.1.1.2.2.2	0.62387676508344	.	15760001	15920000	#FF9191	1	0.75
chr2	15920001	16160000	B.1.1.2.1.2.1.1.1	0.399229781771502	.	15920001	16160000	#DADAFF	1	0.5
chr2	16160001	16280000	B.2.1.1.1.2.1.1.2.1.1	0.2400513478819	.	16160001	16280000	#4848FF	1	0.25
chr2	16320001	16720000	B.2.1.1.1.2.1.1.2.1.1	0.2400513478819	.	16320001	16720000	#4848FF	1	0.25
chr2	16720001	16920000	A.2.2.2.1.2.2.1	0.496790757381258	.	16720001	16920000	#FFDADA	1	0.625
chr2	16920001	17240000	B.2.1.2.1.1.2.2.1.2.1	0.174582798459564	.	16920001	17240000	#4848FF	1	0.25
chr2	17240001	17640000	B.2.2.1.1.2.1.2.2	0.0975609756097561	.	17240001	17640000	#0000FF	1	0.125
chr2	17640001	17840000	B.1.1.2.1.2.2.2.1	0.392811296534018	.	17640001	17840000	#DADAFF	1	0.5
chr2	17840001	17960000	A.2.1.2.2.2.1.2.1.2	0.549422336328626	.	17840001	17960000	#FF9191	1	0.75
chr2	17960001	18280000	B.1.2.2.2.2.2.1.1.1	0.273427471116816	.	17960001	18280000	#9191FF	1	0.375
chr2	18280001	18480000	B.1.1.1.2.1.2.2.2.2.2	0.428754813863928	.	18280001	18480000	#DADAFF	1	0.5
chr2	18480001	18560000	A.2.1.2.1.1.1.2.2.1	0.625160462130937	.	18480001	18560000	#FF9191	1	0.75
chr2	18560001	18760000	A.2.2.1.2.1.2.1	0.521181001283697	.	18560001	18760000	#FFDADA	1	0.625
chr2	18760001	19000000	B.1.2.1.1.1.1.2.1.2	0.363286264441592	.	18760001	19000000	#9191FF	1	0.375
chr2	19000001	19240000	B.1.2.2.2.2.2.2.1.2	0.264441591784339	.	19000001	19240000	#9191FF	1	0.375
chr2	19240001	19520000	B.1.2.1.1.2.2.1.2	0.346598202824134	.	19240001	19520000	#9191FF	1	0.375
chr2	19520001	19640000	B.1.1.2.1.2.1.2.2	0.395378690629012	.	19520001	19640000	#DADAFF	1	0.5
chr2	19640001	19880000	B.1.2.2.2.2.2.2.1.1	0.265725288831836	.	19640001	19880000	#9191FF	1	0.375
chr2	19880001	20080000	B.1.1.1.1.2.2.1.1	0.446726572528883	.	19880001	20080000	#DADAFF	1	0.5
chr2	20080001	20400000	A.1.1.2.1.1.1.2.1.1	0.934531450577664	.	20080001	20400000	#FF0000	1	1
chr2	20400001	20520000	A.1.2.1.1.1.2.1.1.1	0.82798459563543	.	20400001	20520000	#FF4848	1	0.875
chr2	20520001	20640000	A.1.2.1.2.2.1.1.2	0.776636713735558	.	20520001	20640000	#FF4848	1	0.875
chr2	20640001	20840000	A.1.1.2.1.1.1.1.1.2.2	0.948652118100128	.	20640001	20840000	#FF0000	1	1
chr2	20840001	21040000	A.2.1.2.2.2.1.2.1.1	0.550706033376123	.	20840001	21040000	#FF9191	1	0.75
chr2	21040001	21200000	B.1.1.2.1.1.2.1.2	0.405648267008986	.	21040001	21200000	#DADAFF	1	0.5
chr2	21200001	21560000	B.1.2.2.2.2.2.1.1.2.2.2	0.269576379974326	.	21200001	21560000	#9191FF	1	0.375
chr2	21560001	21920000	B.2.2.1.1.2.1.2.1.2.2	0.0988446726572529	.	21560001	21920000	#0000FF	1	0.125
chr2	21920001	22080000	B.2.1.2.1.1.2.2.1.1.2	0.17586649550706	.	21920001	22080000	#4848FF	1	0.25
chr2	22080001	22360000	B.2.2.1.2.2.2.2.1	0.0577663671373556	.	22080001	22360000	#0000FF	1	0.125
chr2	22360001	23000000	B.2.2.1.2.2.2.2.2	0.0564826700898588	.	22360001	23000000	#0000FF	1	0.125
chr2	23000001	23240000	B.2.1.2.1.2.2.1.1.2.2	0.157894736842105	.	23000001	23240000	#4848FF	1	0.25
chr2	23240001	23520000	B.2.2.1.1.2.1.1.2.2	0.102695763799743	.	23240001	23520000	#0000FF	1	0.125
chr2	23520001	24000000	A.2.1.1.2.1.1.1.1.1	0.662387676508344	.	23520001	24000000	#FF9191	1	0.75
chr2	24000001	24360000	A.1.1.2.1.1.1.1.2.2.1.1.2	0.938382541720154	.	24000001	24360000	#FF0000	1	1
chr2	24360001	24600000	A.1.2.1.1.2.1.1.1	0.810012836970475	.	24360001	24600000	#FF4848	1	0.875
chr2	24600001	25120000	A.1.1.2.2.1.1.1.2	0.875481386392811	.	24600001	25120000	#FF0000	1	1
chr2	25120001	25440000	A.1.2.1.1.2.1.1.2.2	0.807445442875481	.	25120001	25440000	#FF4848	1	0.875
chr2	25440001	25800000	A.1.1.2.2.1.1.1.1.1	0.878048780487805	.	25440001	25800000	#FF0000	1	1
chr2	25800001	26080000	A.1.1.2.2.1.2.2.2.1.1.2	0.861360718870347	.	25800001	26080000	#FF0000	1	1
chr2	26080001	26360000	A.1.1.2.1.1.2.2.2.2.1	0.903722721437741	.	26080001	26360000	#FF0000	1	1
chr2	26360001	26800000	A.1.1.2.2.1.1.1.1.2	0.876765083440308	.	26360001	26800000	#FF0000	1	1
chr2	26800001	27000000	A.1.2.1.1.2.1.1.2.1	0.808729139922978	.	26800001	27000000	#FF4848	1	0.875
chr2	27000001	27240000	A.1.2.2.2.1.1.2.1.1	0.718870346598203	.	27000001	27240000	#FF4848	1	0.875
chr2	27240001	27600000	A.1.1.1.2.2.1.1.2.2	0.96790757381258	.	27240001	27600000	#FF0000	1	1
chr2	27600001	27920000	A.1.1.2.1.1.2.1.2.1.2.1	0.920410783055199	.	27600001	27920000	#FF0000	1	1
chr2	27920001	28720000	A.1.1.1.1.1.2.2	0.99614890885751	.	27920001	28720000	#FF0000	1	1
chr2	28720001	29160000	A.1.1.1.1.2.2.1.1.2.1	0.985879332477535	.	28720001	29160000	#FF0000	1	1
chr2	29160001	29440000	A.2.1.2.1.1.1.2.1	0.626444159178434	.	29160001	29440000	#FF9191	1	0.75
chr2	29440001	29520000	A.2.2.2.2.1.1.1.2.1.1	0.490372272143774	.	29440001	29520000	#FFDADA	1	0.625
chr2	29520001	29800000	B.2.1.1.1.2.1.1.2.2.1	0.237483953786906	.	29520001	29800000	#4848FF	1	0.25
chr2	29800001	30080000	B.2.1.2.1.2.2.2.2	0.152759948652118	.	29800001	30080000	#4848FF	1	0.25
chr2	30080001	30360000	B.1.2.2.2.2.2.2.2	0.263157894736842	.	30080001	30360000	#9191FF	1	0.375
chr2	30360001	30520000	A.2.2.1.1.2.1.2.1	0.532734274711168	.	30360001	30520000	#FFDADA	1	0.625
chr2	30520001	30640000	B.1.1.1.2.1.2.2.2.1	0.431322207958922	.	30520001	30640000	#DADAFF	1	0.5
chr2	30640001	30960000	B.1.1.1.1.2.2.1.2	0.445442875481386	.	30640001	30960000	#DADAFF	1	0.5
chr2	30960001	31360000	B.2.1.2.1.2.2.2.1	0.154043645699615	.	30960001	31360000	#4848FF	1	0.25
chr2	31360001	31600000	B.1.1.2.1.2.1.1.2	0.397946084724005	.	31360001	31600000	#DADAFF	1	0.5
chr2	31600001	31880000	B.2.1.2.1.1.2.2.1.2.2	0.173299101412067	.	31600001	31880000	#4848FF	1	0.25
chr2	31880001	32040000	B.1.2.2.2.2.2.1.1.2.1	0.27214377406932	.	31880001	32040000	#9191FF	1	0.375
chr2	32040001	32560000	A.1.1.2.2.2.2.2.2.2	0.844672657252888	.	32040001	32560000	#FF0000	1	1
chr2	32560001	32960000	A.1.1.2.1.1.1.1.2.2.1.1.1	0.939666238767651	.	32560001	32960000	#FF0000	1	1
chr2	32960001	33240000	A.1.2.1.1.1.2.1.1.2	0.826700898587933	.	32960001	33240000	#FF4848	1	0.875
chr2	33240001	33680000	A.1.1.1.2.1.2.1.1.1	0.975609756097561	.	33240001	33680000	#FF0000	1	1
chr2	33680001	33840000	A.2.1.1.1.2.1.1	0.671373555840822	.	33680001	33840000	#FF9191	1	0.75
chr2	33840001	34200000	B.2.1.2.1.1.2.2.1.1.1	0.177150192554557	.	33840001	34200000	#4848FF	1	0.25
chr2	34200001	34360000	B.2.1.1.1.1.2.1.2.1	0.250320924261874	.	34200001	34360000	#4848FF	1	0.25
chr2	34360001	34640000	B.2.1.1.1.2.2.2	0.227214377406932	.	34360001	34640000	#4848FF	1	0.25
chr2	34640001	34800000	B.2.1.2.1.1.2.2.2.1	0.17201540436457	.	34640001	34800000	#4848FF	1	0.25
chr2	34800001	35320000	B.2.2.2.1.1.1.2.2.1.2	0.0410783055198973	.	34800001	35320000	#0000FF	1	0.125
chr2	35320001	35640000	B.2.1.2.1.2.1.2.1	0.163029525032092	.	35320001	35640000	#4848FF	1	0.25
chr2	35640001	35760000	A.2.2.2.2.2.1.2.2.1	0.473684210526316	.	35640001	35760000	#FFDADA	1	0.625
chr2	35760001	36120000	B.1.2.2.2.2.1.2.2	0.274711168164313	.	35760001	36120000	#9191FF	1	0.375
chr2	36120001	36560000	B.1.1.2.1.1.2.2.2.2.1	0.401797175866495	.	36120001	36560000	#DADAFF	1	0.5
chr2	36560001	36840000	A.1.1.2.1.1.1.1.1.2.1	0.949935815147625	.	36560001	36840000	#FF0000	1	1
chr2	36840001	37040000	A.1.2.1.1.1.2.1.2.2.1.2	0.820282413350449	.	36840001	37040000	#FF4848	1	0.875
chr2	37040001	37320000	A.1.1.2.1.1.1.1.2.1.1.1.1	0.947368421052632	.	37040001	37320000	#FF0000	1	1
chr2	37320001	37560000	A.1.1.2.1.1.2.2.2.2.2	0.902439024390244	.	37320001	37560000	#FF0000	1	1
chr2	37560001	38160000	A.1.1.1.1.2.2.1.1.1.1	0.988446726572529	.	37560001	38160000	#FF0000	1	1
chr2	38160001	38520000	A.2.1.1.2.1.2.2.2.1	0.644415917843389	.	38160001	38520000	#FF9191	1	0.75
chr2	38520001	38760000	A.2.1.1.1.1.1.2.1.1.2	0.681643132220796	.	38520001	38760000	#FF9191	1	0.75
chr2	38760001	39040000	A.1.2.1.1.1.2.1.2.1.2.2	0.822849807445443	.	38760001	39040000	#FF4848	1	0.875
chr2	39040001	39480000	A.1.2.1.1.1.2.1.2.1.1	0.825417201540436	.	39040001	39480000	#FF4848	1	0.875
chr2	39480001	39760000	A.1.2.1.2.2.1.1.1.1.1	0.780487804878049	.	39480001	39760000	#FF4848	1	0.875
chr2	39760001	40040000	A.2.1.1.2.1.1.2.2.1.2.2	0.650834403080873	.	39760001	40040000	#FF9191	1	0.75
chr2	40040001	40400000	B.1.2.2.2.2.1.1.1	0.2798459563543	.	40040001	40400000	#9191FF	1	0.375
chr2	40400001	40520000	B.1.1.2.1.2.2.1	0.394094993581515	.	40400001	40520000	#DADAFF	1	0.5
chr2	40520001	40680000	A.2.2.1.2.1.2.2.1.2	0.518613607188703	.	40520001	40680000	#FFDADA	1	0.625
chr2	40680001	41000000	B.1.1.1.2.1.2.2.1.2	0.432605905006418	.	40680001	41000000	#DADAFF	1	0.5
chr2	41000001	41280000	B.1.1.1.1.2.2.2	0.44415917843389	.	41000001	41280000	#DADAFF	1	0.5
chr2	41280001	41720000	B.1.1.2.1.1.2.2.1	0.404364569961489	.	41280001	41720000	#DADAFF	1	0.5
chr2	41720001	42040000	B.2.1.1.1.2.2.1.1	0.229781771501926	.	41720001	42040000	#4848FF	1	0.25
chr2	42040001	42320000	A.2.2.1.1.2.1.2.2	0.531450577663671	.	42040001	42320000	#FFDADA	1	0.625
chr2	42320001	42640000	A.1.1.2.2.2.2.2.2.1	0.845956354300385	.	42320001	42640000	#FF0000	1	1
chr2	42640001	42720000	A.2.1.1.2.1.2.2.2.2	0.643132220795892	.	42640001	42720000	#FF9191	1	0.75
chr2	42720001	43040000	A.1.1.2.1.1.1.1.2.2.1.2	0.937098844672657	.	42720001	43040000	#FF0000	1	1
chr2	43040001	43480000	A.1.1.1.2.1.1.1	0.979460847240051	.	43040001	43480000	#FF0000	1	1
chr2	43480001	43800000	A.1.1.2.1.1.2.1.1.2.2.1	0.925545571245186	.	43480001	43800000	#FF0000	1	1
chr2	43800001	44200000	A.1.1.2.2.1.2.2.2.2	0.858793324775353	.	43800001	44200000	#FF0000	1	1
chr2	44200001	44600000	A.1.2.2.2.1.2.1.1.2.2.2	0.708600770218229	.	44200001	44600000	#FF4848	1	0.875
chr2	44600001	45160000	A.2.1.1.1.1.2.2.2	0.672657252888318	.	44600001	45160000	#FF9191	1	0.75
chr2	45160001	45440000	A.1.2.2.2.1.1.2.1.2	0.717586649550706	.	45160001	45440000	#FF4848	1	0.875
chr2	45440001	45800000	A.1.1.2.1.1.2.2.2.1.2	0.905006418485237	.	45440001	45800000	#FF0000	1	1
chr2	45800001	46200000	A.1.1.2.1.1.2.1.2.1.2.2	0.919127086007702	.	45800001	46200000	#FF0000	1	1
chr2	46200001	46600000	A.1.1.1.1.2.2.2.1	0.982028241335045	.	46200001	46600000	#FF0000	1	1
chr2	46600001	46840000	A.1.1.2.2.1.2.2.2.1.1.1	0.862644415917843	.	46600001	46840000	#FF0000	1	1
chr2	46840001	47160000	A.1.1.1.2.2.1.1.2.1	0.969191270860077	.	46840001	47160000	#FF0000	1	1
chr2	47160001	47640000	A.1.1.1.1.1.1	1	.	47160001	47640000	#FF0000	1	1
chr2	47640001	48120000	A.1.1.2.1.1.1.2.2.2	0.930680359435173	.	47640001	48120000	#FF0000	1	1
chr2	48120001	48360000	A.2.2.1.2.1.2.2.1.1	0.5198973042362	.	48120001	48360000	#FFDADA	1	0.625
chr2	48360001	48520000	A.2.2.2.1.2.2.2.2	0.492939666238768	.	48360001	48520000	#FFDADA	1	0.625
chr2	48520001	48800000	A.1.2.2.1.2.2.2.2	0.722721437740693	.	48520001	48800000	#FF4848	1	0.875
chr2	48800001	49000000	B.1.2.1.1.1.1.2.1.1	0.364569961489089	.	48800001	49000000	#9191FF	1	0.375
chr2	49000001	49200000	B.2.2.1.1.2.1.1.1.2	0.106546854942234	.	49000001	49200000	#0000FF	1	0.125
chr2	49200001	49560000	B.2.2.2.2.1.1.1.2.2	0.0192554557124519	.	49200001	49560000	#0000FF	1	0.125
chr2	49560001	49880000	B.2.2.2.2.1.1.1.2.1	0.0205391527599487	.	49560001	49880000	#0000FF	1	0.125
chr2	49880001	50040000	B.2.2.1.1.2.1.2.1.1	0.101412066752246	.	49880001	50040000	#0000FF	1	0.125
chr2	50040001	50320000	B.2.2.2.1.1.1.2.2.1.1	0.0423620025673941	.	50040001	50320000	#0000FF	1	0.125
chr2	50320001	50720000	B.2.2.1.1.2.2.1.1.2	0.0949935815147625	.	50320001	50720000	#0000FF	1	0.125
chr2	50720001	51280000	B.2.1.2.1.2.1.2.2	0.161745827984596	.	50720001	51280000	#4848FF	1	0.25
chr2	51280001	51480000	B.2.1.2.1.1.1.2.2.2.1	0.187419768934531	.	51280001	51480000	#4848FF	1	0.25
chr2	51480001	51640000	B.1.2.2.2.2.1.2.1.1	0.277278562259307	.	51480001	51640000	#9191FF	1	0.375
chr2	51640001	51840000	B.1.2.1.1.1.1.1.2	0.365853658536585	.	51640001	51840000	#9191FF	1	0.375
chr2	51840001	52080000	B.1.2.1.1.1.2.2	0.358151476251605	.	51840001	52080000	#9191FF	1	0.375
chr2	52080001	52280000	B.2.1.2.1.1.1.2.2.1	0.188703465982028	.	52080001	52280000	#4848FF	1	0.25
chr2	52280001	52800000	B.2.2.1.2.2.2.1.1	0.0629011553273428	.	52280001	52800000	#0000FF	1	0.125
chr2	52800001	53120000	B.2.2.1.1.2.2.2.1	0.0911424903722722	.	52800001	53120000	#0000FF	1	0.125
chr2	53120001	53240000	B.2.1.1.1.1.2.1.2.2	0.249037227214377	.	53120001	53240000	#4848FF	1	0.25
chr2	53240001	53640000	B.2.1.1.1.2.2.1.2	0.228498074454429	.	53240001	53640000	#4848FF	1	0.25
chr2	53640001	54000000	B.1.1.2.1.2.2.2.2	0.391527599486521	.	53640001	54000000	#DADAFF	1	0.5
chr2	54000001	54720000	A.1.1.1.2.1.2.1.2	0.973042362002567	.	54000001	54720000	#FF0000	1	1
chr2	54720001	54880000	A.1.1.2.1.1.1.1.2.1.1.2.1	0.944801026957638	.	54720001	54880000	#FF0000	1	1
chr2	54880001	55160000	A.1.1.2.2.2.2.2.1.2	0.847240051347882	.	54880001	55160000	#FF0000	1	1
chr2	55160001	55480000	A.1.1.2.1.1.1.1.2.1.1.2.2	0.943517329910141	.	55160001	55480000	#FF0000	1	1
chr2	55480001	55880000	A.1.1.2.1.1.1.1.2.1.1.1.2	0.946084724005135	.	55480001	55880000	#FF0000	1	1
chr2	55880001	56080000	A.1.2.1.2.2.1.1.1.1.2	0.779204107830552	.	55880001	56080000	#FF4848	1	0.875
chr2	56080001	56240000	A.1.1.2.1.1.1.2.1.2	0.933247753530167	.	56080001	56240000	#FF0000	1	1
chr2	56240001	56600000	A.2.1.1.2.1.1.2.2.1.1	0.653401797175867	.	56240001	56600000	#FF9191	1	0.75
chr2	56600001	57000000	B.1.2.1.1.1.1.2.2.2	0.360718870346598	.	56600001	57000000	#9191FF	1	0.375
chr2	57000001	57320000	B.2.2.1.1.2.2.1.1.1	0.0962772785622593	.	57000001	57320000	#0000FF	1	0.125
chr2	57320001	57480000	B.1.2.1.1.1.1.2.2.1	0.362002567394095	.	57320001	57480000	#9191FF	1	0.375
chr2	57480001	57800000	B.2.1.2.1.1.1.2.2.2.2	0.186136071887035	.	57480001	57800000	#4848FF	1	0.25
chr2	57800001	58240000	B.2.1.1.1.1.2.1.1.1	0.252888318356868	.	57800001	58240000	#4848FF	1	0.25
chr2	58240001	58480000	A.2.1.2.1.1.2.2.2.1.2.1	0.612323491655969	.	58240001	58480000	#FF9191	1	0.75
chr2	58480001	58800000	B.1.2.2.2.2.1.1.2	0.278562259306804	.	58480001	58800000	#9191FF	1	0.375
chr2	58800001	58960000	A.2.2.2.1.2.2.2.1.1	0.495507060333761	.	58800001	58960000	#FFDADA	1	0.625
chr2	58960001	59240000	B.2.1.2.1.1.1.2.1	0.189987163029525	.	58960001	59240000	#4848FF	1	0.25
chr2	59240001	59640000	B.2.2.2.1.1.1.2.2.2	0.0397946084724005	.	59240001	59640000	#0000FF	1	0.125
chr2	59640001	59800000	B.2.2.1.2.2.2.1.2.1.2	0.0603337612323492	.	59640001	59800000	#0000FF	1	0.125
chr2	59800001	60760000	B.2.2.2.2.2.1.2	0.00385109114249037	.	59800001	60760000	#0000FF	1	0.125
chr2	60760001	60920000	B.1.1.2.1.1.2.1.1.1.2	0.408215661103979	.	60760001	60920000	#DADAFF	1	0.5
chr2	60920001	61280000	A.1.2.1.1.1.2.1.2.2.2	0.818998716302953	.	60920001	61280000	#FF4848	1	0.875
chr2	61280001	61760000	A.1.1.1.1.2.2.1.1.1.2	0.987163029525032	.	61280001	61760000	#FF0000	1	1
chr2	61760001	62120000	A.1.2.1.1.1.2.2.1.2	0.812580231065469	.	61760001	62120000	#FF4848	1	0.875
chr2	62120001	62640000	A.1.2.2.2.1.2.1.2.1	0.707317073170732	.	62120001	62640000	#FF4848	1	0.875
chr2	62640001	63040000	A.2.1.2.1.1.2.1.1.1	0.622593068035943	.	62640001	63040000	#FF9191	1	0.75
chr2	63040001	63320000	A.2.1.2.1.1.2.1.1.2	0.621309370988447	.	63040001	63320000	#FF9191	1	0.75
chr2	63320001	63640000	B.1.1.2.1.1.2.2.2.1	0.403080872913992	.	63320001	63640000	#DADAFF	1	0.5
chr2	63640001	63800000	B.1.1.1.2.1.2.1.1	0.437740693196406	.	63640001	63800000	#DADAFF	1	0.5
chr2	63800001	64240000	A.1.2.2.1.2.2.1.2.1.2	0.729139922978177	.	63800001	64240000	#FF4848	1	0.875
chr2	64240001	64520000	A.1.1.2.1.1.1.2.2.1	0.93196405648267	.	64240001	64520000	#FF0000	1	1
chr2	64520001	64720000	A.2.1.1.1.1.1.2.1.1.1	0.682926829268293	.	64520001	64720000	#FF9191	1	0.75
chr2	64720001	64880000	A.1.2.2.1.1.2.1.1	0.758664955070603	.	64720001	64880000	#FF4848	1	0.875
chr2	64880001	65120000	A.1.1.2.1.1.1.1.2.1.2.2	0.940949935815148	.	64880001	65120000	#FF0000	1	1
chr2	65120001	65440000	A.1.1.2.2.2.2.2.1.1	0.848523748395379	.	65120001	65440000	#FF0000	1	1
chr2	65440001	65840000	A.1.2.2.1.2.2.1.2.1.1	0.730423620025674	.	65440001	65840000	#FF4848	1	0.875
chr2	65840001	66640000	B.2.2.1.1.2.2.2.2	0.0898587933247754	.	65840001	66640000	#0000FF	1	0.125
chr2	66640001	66800000	A.2.1.1.2.1.1.2.2.1.2.1	0.65211810012837	.	66640001	66800000	#FF9191	1	0.75
chr2	66800001	67080000	B.2.1.1.1.1.2.1.1.2	0.251604621309371	.	66800001	67080000	#4848FF	1	0.25
chr2	67080001	67360000	B.1.2.1.1.2.2.2	0.345314505776637	.	67080001	67360000	#9191FF	1	0.375
chr2	67360001	67520000	B.1.1.1.1.2.1.1.2.2	0.450577663671374	.	67360001	67520000	#DADAFF	1	0.5
chr2	67520001	68040000	A.2.2.2.2.2.1.2.2.2	0.472400513478819	.	67520001	68040000	#FFDADA	1	0.625
chr2	68040001	68360000	A.2.1.1.2.1.1.1.2.1.1	0.65982028241335	.	68040001	68360000	#FF9191	1	0.75
chr2	68360001	68560000	A.1.2.1.1.1.2.1.2.2.1.1	0.821566110397946	.	68360001	68560000	#FF4848	1	0.875
chr2	68560001	68680000	A.2.1.2.2.2.1.1.1.2.1	0.557124518613607	.	68560001	68680000	#FF9191	1	0.75
chr2	68680001	68920000	A.2.1.2.2.2.1.1.1.2.2	0.55584082156611	.	68680001	68920000	#FF9191	1	0.75
chr2	68920001	69240000	A.1.2.1.1.1.2.1.2.1.2.1	0.82413350449294	.	68920001	69240000	#FF4848	1	0.875
chr2	69240001	69560000	A.1.1.2.1.1.2.1.1.2.2.2.2	0.922978177150193	.	69240001	69560000	#FF0000	1	1
chr2	69560001	69960000	A.1.1.1.2.2.1.2.2.1.1.2.2	0.962772785622593	.	69560001	69960000	#FF0000	1	1
chr2	69960001	70120000	A.1.1.2.2.1.2.2.2.1.2	0.86007702182285	.	69960001	70120000	#FF0000	1	1
chr2	70120001	70280000	A.1.2.1.2.1.1.1.1.2	0.793324775353017	.	70120001	70280000	#FF4848	1	0.875
chr2	70280001	70520000	A.1.1.2.1.1.2.1.1.2.2.2.1	0.924261874197689	.	70280001	70520000	#FF0000	1	1
chr2	70520001	70920000	A.2.1.2.1.1.2.1.2.2	0.618741976893453	.	70520001	70920000	#FF9191	1	0.75
chr2	70920001	71320000	A.1.2.2.2.1.2.1.1.2.1	0.711168164313222	.	70920001	71320000	#FF4848	1	0.875
chr2	71320001	71760000	A.1.1.2.1.1.2.2.2.1.1	0.906290115532734	.	71320001	71760000	#FF0000	1	1
chr2	71760001	72040000	A.1.2.2.1.1.2.2.1.2.2.2	0.752246469833119	.	71760001	72040000	#FF4848	1	0.875
chr2	72040001	72440000	A.2.1.2.2.1.2.1.1.1	0.575096277278562	.	72040001	72440000	#FF9191	1	0.75
chr2	72440001	72720000	A.2.1.2.2.1.2.1.1.2.1	0.573812580231066	.	72440001	72720000	#FF9191	1	0.75
chr2	72720001	73000000	A.1.2.2.2.1.1.1.1	0.721437740693196	.	72720001	73000000	#FF4848	1	0.875
chr2	73000001	73120000	A.1.2.2.1.1.2.1.2	0.757381258023107	.	73000001	73120000	#FF4848	1	0.875
chr2	73120001	73480000	A.1.1.1.2.2.1.2.1	0.966623876765083	.	73120001	73480000	#FF0000	1	1
chr2	73480001	73920000	A.1.2.2.2.1.2.1.1.2.2.1	0.709884467265725	.	73480001	73920000	#FF4848	1	0.875
chr2	73920001	74120000	A.2.1.1.1.1.1.2.1.2	0.680359435173299	.	73920001	74120000	#FF9191	1	0.75
chr2	74120001	74440000	A.1.1.2.1.1.2.2.1.1.2	0.910141206675225	.	74120001	74440000	#FF0000	1	1
chr2	74440001	74800000	A.1.1.2.1.1.1.1.1.1.1	0.952503209242619	.	74440001	74800000	#FF0000	1	1
chr2	74800001	75160000	A.2.1.1.2.1.1.1.2.1.2	0.658536585365854	.	74800001	75160000	#FF9191	1	0.75
chr2	75160001	75680000	B.1.1.2.1.1.2.1.1.2	0.406931964056483	.	75160001	75680000	#DADAFF	1	0.5
chr2	75680001	75960000	A.2.1.1.2.1.1.2.2.2	0.649550706033376	.	75680001	75960000	#FF9191	1	0.75
chr2	75960001	76720000	B.2.2.2.1.1.2.2.2.2	0.0295250320924262	.	75960001	76720000	#0000FF	1	0.125
chr2	76720001	76880000	B.2.1.2.1.2.1.1.1.1	0.16816431322208	.	76720001	76880000	#4848FF	1	0.25
chr2	76880001	77040000	B.2.1.2.1.2.1.1.1.2.2	0.165596919127086	.	76880001	77040000	#4848FF	1	0.25
chr2	77040001	77280000	B.1.2.1.1.1.2.1	0.359435173299101	.	77040001	77280000	#9191FF	1	0.375
chr2	77280001	77760000	B.2.2.1.1.2.2.1.2.1	0.0937098844672657	.	77280001	77760000	#0000FF	1	0.125
chr2	77760001	78440000	B.2.2.2.1.1.1.2.1.2.1.1	0.0462130937098845	.	77760001	78440000	#0000FF	1	0.125
chr2	78440001	78600000	B.2.1.1.1.1.2.2.1.1	0.247753530166881	.	78440001	78600000	#4848FF	1	0.25
chr2	78600001	79040000	B.2.2.2.1.1.1.2.1.1.2	0.0474967907573813	.	78600001	79040000	#0000FF	1	0.125
chr2	79040001	79280000	B.2.1.1.1.1.2.2.1.2	0.246469833119384	.	79040001	79280000	#4848FF	1	0.25
chr2	79280001	79480000	B.2.2.2.1.1.2.2.2.1	0.030808729139923	.	79280001	79480000	#0000FF	1	0.125
chr2	79480001	79720000	B.2.2.2.1.1.1.2.1.2.2	0.0436456996148909	.	79480001	79720000	#0000FF	1	0.125
chr2	79720001	80160000	B.2.2.2.1.1.1.2.1.2.1.2	0.0449293966623877	.	79720001	80160000	#0000FF	1	0.125
chr2	80160001	80480000	B.2.2.1.2.2.2.1.2.1.1	0.061617458279846	.	80160001	80480000	#0000FF	1	0.125
chr2	80480001	80760000	B.2.2.1.2.2.2.1.2.2	0.0590500641848524	.	80480001	80760000	#0000FF	1	0.125
chr2	80760001	81480000	B.2.2.2.2.1.1.1.1	0.0218228498074454	.	80760001	81480000	#0000FF	1	0.125
chr2	81480001	82080000	B.2.2.2.1.1.2.2.1	0.0320924261874198	.	81480001	82080000	#0000FF	1	0.125
chr2	82080001	82280000	B.2.2.1.1.2.2.1.2.2	0.0924261874197689	.	82080001	82280000	#0000FF	1	0.125
chr2	82280001	82360000	B.2.1.1.1.1.2.2.2.1.1	0.245186136071887	.	82280001	82360000	#4848FF	1	0.25
chr2	82360001	82520000	B.2.1.1.1.1.2.2.2.2	0.242618741976893	.	82360001	82520000	#4848FF	1	0.25
chr2	82520001	82800000	B.1.2.1.1.1.1.1.1	0.367137355584082	.	82520001	82800000	#9191FF	1	0.375
chr2	82800001	83120000	A.2.2.2.1.2.2.2.1.2	0.494223363286264	.	82800001	83120000	#FFDADA	1	0.625
chr2	83120001	83240000	B.1.1.1.1.2.1.1.2.1	0.45186136071887	.	83120001	83240000	#DADAFF	1	0.5
chr2	83240001	83400000	A.2.1.2.1.1.2.2.2.1.2.2	0.611039794608472	.	83240001	83400000	#FF9191	1	0.75
chr2	83400001	83600000	B.1.1.2.1.1.2.2.2.2.2	0.400513478818999	.	83400001	83600000	#DADAFF	1	0.5
chr2	83600001	83800000	B.2.1.1.1.1.2.2.2.1.2	0.24390243902439	.	83600001	83800000	#4848FF	1	0.25
chr2	83800001	83960000	B.1.2.2.2.2.1.2.1.2	0.27599486521181	.	83800001	83960000	#9191FF	1	0.375
chr2	83960001	84640000	B.2.2.2.1.1.1.2.1.1.1	0.0487804878048781	.	83960001	84640000	#0000FF	1	0.125
chr2	84640001	85120000	B.1.1.1.2.1.2.2.1.1.2	0.433889602053915	.	84640001	85120000	#DADAFF	1	0.5
chr2	85120001	85560000	A.1.1.1.2.1.2.1.1.2	0.974326059050064	.	85120001	85560000	#FF0000	1	1
chr2	85560001	85840000	A.1.1.1.2.1.2.2	0.971758664955071	.	85560001	85840000	#FF0000	1	1
chr2	85840001	86080000	A.1.1.2.1.1.2.2.1.1.1.1	0.912708600770218	.	85840001	86080000	#FF0000	1	1
chr2	86080001	86400000	A.1.1.2.1.1.2.2.1.2.1	0.908857509627728	.	86080001	86400000	#FF0000	1	1
chr2	86400001	86680000	A.1.2.2.2.1.2.1.2.2	0.706033376123235	.	86400001	86680000	#FF4848	1	0.875
chr2	86680001	87040000	A.1.2.2.1.2.2.1.2.2	0.72785622593068	.	86680001	87040000	#FF4848	1	0.875
chr2	87040001	87160000	B.1.1.1.1.2.1.1.1	0.453145057766367	.	87040001	87160000	#DADAFF	1	0.5
chr2	87280001	87320000	B.1.1.1.1.2.1.1.1	0.453145057766367	.	87280001	87320000	#DADAFF	1	0.5
chr2	87400001	87600000	A.2.1.2.2.2.1.1.2.2	0.55198973042362	.	87400001	87600000	#FF9191	1	0.75
chr2	87720001	87800000	A.2.1.2.2.2.1.1.2.2	0.55198973042362	.	87720001	87800000	#FF9191	1	0.75
chr2	87800001	88000000	A.2.1.2.1.1.2.2.1.2	0.614890885750963	.	87800001	88000000	#FF9191	1	0.75
chr2	88280001	88520000	B.1.1.1.2.1.2.2.1.1.1	0.435173299101412	.	88280001	88520000	#DADAFF	1	0.5
chr2	88520001	88840000	B.2.1.1.1.1.1.1.1	0.261874197689345	.	88520001	88840000	#4848FF	1	0.25
chr2	88840001	89040000	A.2.1.2.1.1.2.2.2.1.1	0.613607188703466	.	88840001	89040000	#FF9191	1	0.75
chr2	89040001	89280000	B.1.1.2.1.1.2.1.1.1.1	0.409499358151476	.	89040001	89280000	#DADAFF	1	0.5
chr2	89280001	89560000	B.1.2.2.2.1.2.2	0.281129653401797	.	89280001	89560000	#9191FF	1	0.375
chr2	89800001	89920000	B.2.1.2.1.1.1.1.1.1	0.193838254172015	.	89800001	89920000	#4848FF	1	0.25
chr2	89960001	90080000	B.2.1.2.1.1.1.1.1.1	0.193838254172015	.	89960001	90080000	#4848FF	1	0.25
chr2	90080001	90280000	B.2.1.2.1.2.1.1.1.2.1	0.166880616174583	.	90080001	90280000	#4848FF	1	0.25
chr2	90400001	90480000	B.1.2.1.1.2.1.2.2	0.349165596919127	.	90400001	90480000	#9191FF	1	0.375
chr2	91640001	91720000	B.1.2.1.1.2.1.2.2	0.349165596919127	.	91640001	91720000	#9191FF	1	0.375
chr2	91720001	92040000	B.1.2.1.1.2.1.2.1	0.350449293966624	.	91720001	92040000	#9191FF	1	0.375
chr2	92040001	92200000	B.2.1.2.1.2.1.1.2	0.164313222079589	.	92040001	92200000	#4848FF	1	0.25
chr2	92240001	92360000	B.2.1.2.1.2.1.1.2	0.164313222079589	.	92240001	92360000	#4848FF	1	0.25
chr2	95320001	95640000	B.2.2.1.1.1.2.1.1.2.1	0.120667522464698	.	95320001	95640000	#0000FF	1	0.125
chr2	95640001	95960000	A.2.2.1.1.2.2.2.2	0.526315789473684	.	95640001	95960000	#FFDADA	1	0.625
chr2	95960001	96080000	A.2.2.2.1.1.1.2	0.508344030808729	.	95960001	96080000	#FFDADA	1	0.625
chr2	96160001	96280000	A.2.2.2.1.1.1.2	0.508344030808729	.	96160001	96280000	#FFDADA	1	0.625
chr2	96320001	96440000	A.2.2.2.1.1.1.2	0.508344030808729	.	96320001	96440000	#FFDADA	1	0.625
chr2	96440001	96680000	A.1.1.2.1.1.2.2.1.1.1.2	0.911424903722721	.	96440001	96680000	#FF0000	1	1
chr2	96720001	97000000	A.1.1.2.1.1.2.2.1.1.1.2	0.911424903722721	.	96720001	97000000	#FF0000	1	1
chr2	97000001	97200000	A.1.2.2.2.1.1.2.2.1	0.716302952503209	.	97000001	97200000	#FF4848	1	0.875
chr2	97200001	97640000	A.1.1.2.2.1.2.2.1.1	0.865211810012837	.	97200001	97640000	#FF0000	1	1
chr2	97640001	97880000	A.2.1.1.1.1.2.1.2	0.676508344030809	.	97640001	97880000	#FF9191	1	0.75
chr2	98120001	98320000	A.1.2.2.2.1.2.2.2.1	0.702182284980745	.	98120001	98320000	#FF4848	1	0.875
chr2	98320001	99000000	A.2.1.1.1.1.2.1.1	0.677792041078305	.	98320001	99000000	#FF9191	1	0.75
chr2	99000001	99240000	A.1.2.1.1.2.1.2.1.2.1	0.804878048780488	.	99000001	99240000	#FF4848	1	0.875
chr2	99240001	99480000	A.1.1.2.2.1.2.1.2	0.866495507060334	.	99240001	99480000	#FF0000	1	1
chr2	99480001	99800000	A.2.1.1.2.1.2.2.1	0.645699614890886	.	99480001	99800000	#FF9191	1	0.75
chr2	99800001	99960000	A.2.1.2.2.1.2.1.1.2.2	0.572528883183569	.	99800001	99960000	#FF9191	1	0.75
chr2	99960001	100120000	A.1.2.1.2.2.1.2.2.2	0.772785622593068	.	99960001	100120000	#FF4848	1	0.875
chr2	100120001	100400000	B.1.1.1.2.1.2.1.2	0.436456996148909	.	100120001	100400000	#DADAFF	1	0.5
chr2	100400001	100800000	A.2.2.2.2.2.1.1.2	0.478818998716303	.	100400001	100800000	#FFDADA	1	0.625
chr2	100800001	101160000	A.2.2.1.1.2.2.1.2	0.528883183568678	.	100800001	101160000	#FFDADA	1	0.625
chr2	101160001	101360000	A.1.2.2.2.1.2.1.1.1	0.712451861360719	.	101160001	101360000	#FF4848	1	0.875
chr2	101360001	101640000	A.1.1.1.2.2.1.2.2.1.2	0.961489088575096	.	101360001	101640000	#FF0000	1	1
chr2	101640001	101880000	A.1.1.2.2.1.2.1.1	0.867779204107831	.	101640001	101880000	#FF0000	1	1
chr2	101880001	102320000	A.1.1.1.2.2.1.2.2.1.1.2.1	0.96405648267009	.	101880001	102320000	#FF0000	1	1
chr2	102320001	102520000	A.1.1.2.1.1.2.2.1.2.2	0.907573812580231	.	102320001	102520000	#FF0000	1	1
chr2	102520001	103080000	A.1.1.2.1.1.1.1.1.1.2	0.951219512195122	.	102520001	103080000	#FF0000	1	1
chr2	103080001	103440000	A.2.2.1.1.2.2.1.1	0.530166880616175	.	103080001	103440000	#FFDADA	1	0.625
chr2	103440001	103840000	B.2.2.1.2.2.1.2.1.2	0.0667522464698331	.	103440001	103840000	#0000FF	1	0.125
chr2	103840001	104120000	B.2.2.1.2.2.1.1.1.2	0.0744544287548139	.	103840001	104120000	#0000FF	1	0.125
chr2	104120001	105000000	B.2.2.2.2.2.1.1.1	0.00770218228498074	.	104120001	105000000	#0000FF	1	0.125
chr2	105000001	105440000	B.2.2.2.1.1.2.1.1.1	0.0385109114249037	.	105000001	105440000	#0000FF	1	0.125
chr2	105440001	105640000	B.2.1.1.1.1.1.1.2.1.1	0.260590500641849	.	105440001	105640000	#4848FF	1	0.25
chr2	105640001	105880000	B.1.1.1.1.2.1.2.2	0.44801026957638	.	105640001	105880000	#DADAFF	1	0.5
chr2	105880001	106200000	A.1.2.2.1.2.2.1.1.1.1	0.734274711168164	.	105880001	106200000	#FF4848	1	0.875
chr2	106200001	106320000	B.1.2.1.1.2.1.1.1	0.356867779204108	.	106200001	106320000	#9191FF	1	0.375
chr2	106320001	106520000	A.2.2.2.1.2.1.2	0.498074454428755	.	106320001	106520000	#FFDADA	1	0.625
chr2	106520001	106720000	B.1.2.2.2.1.1.1.2	0.287548138639281	.	106520001	106720000	#9191FF	1	0.375
chr2	106720001	106840000	B.1.1.1.2.1.1.1.1.2	0.441591784338896	.	106720001	106840000	#DADAFF	1	0.5
chr2	106840001	107040000	B.2.1.1.1.1.1.1.2.2.1	0.258023106546855	.	106840001	107040000	#4848FF	1	0.25
chr2	107080001	107200000	B.2.1.1.1.1.1.1.2.2.1	0.258023106546855	.	107080001	107200000	#4848FF	1	0.25
chr2	107200001	107520000	B.2.2.1.2.2.1.2.1.1.1.2	0.0693196405648267	.	107200001	107520000	#0000FF	1	0.125
chr2	107520001	107840000	B.2.2.2.1.1.1.1.1.1	0.055198973042362	.	107520001	107840000	#0000FF	1	0.125
chr2	107840001	108160000	B.2.2.2.1.1.1.1.2.1.2	0.0513478818998716	.	107840001	108160000	#0000FF	1	0.125
chr2	108160001	108440000	B.2.2.1.2.2.1.2.1.1.2	0.0680359435173299	.	108160001	108440000	#0000FF	1	0.125
chr2	108480001	108920000	B.2.2.1.1.1.2.1.2.1	0.116816431322208	.	108480001	108920000	#0000FF	1	0.125
chr2	108920001	109200000	A.1.2.2.1.2.2.1.1.1.2	0.732991014120667	.	108920001	109200000	#FF4848	1	0.875
chr2	109200001	109480000	A.1.1.2.1.1.1.1.2.1.2.1	0.942233632862644	.	109200001	109480000	#FF0000	1	1
chr2	109480001	109720000	A.1.2.2.2.1.1.2.2.2.2	0.713735558408216	.	109480001	109720000	#FF4848	1	0.875
chr2	109720001	110120000	A.1.1.1.2.2.1.2.2.2	0.9602053915276	.	109720001	110120000	#FF0000	1	1
chr2	110240001	110280000	A.1.1.1.2.2.1.2.2.2	0.9602053915276	.	110240001	110280000	#FF0000	1	1
chr2	110280001	110520000	A.1.2.2.1.1.2.2.1.2.1	0.754813863928113	.	110280001	110520000	#FF4848	1	0.875
chr2	110840001	111000000	A.1.2.2.1.1.2.2.2	0.750962772785623	.	110840001	111000000	#FF4848	1	0.875
chr2	111360001	111800000	A.2.1.1.1.1.2.2.1.1	0.675224646983312	.	111360001	111800000	#FF9191	1	0.75
chr2	111800001	112080000	A.1.2.2.2.1.1.2.2.2.1	0.715019255455712	.	111800001	112080000	#FF4848	1	0.875
chr2	112080001	112200000	A.2.1.2.2.1.2.1.2	0.571245186136072	.	112080001	112200000	#FF9191	1	0.75
chr2	112200001	112600000	A.1.2.2.1.1.2.2.1.2.2.1	0.753530166880616	.	112200001	112600000	#FF4848	1	0.875
chr2	112600001	112800000	A.1.2.1.1.2.1.2.2	0.802310654685494	.	112600001	112800000	#FF4848	1	0.875
chr2	112800001	113120000	A.1.1.1.2.2.1.2.2.1.1.1	0.965340179717587	.	112800001	113120000	#FF0000	1	1
chr2	113200001	113320000	A.1.1.1.2.2.1.2.2.1.1.1	0.965340179717587	.	113200001	113320000	#FF0000	1	1
chr2	113320001	113520000	A.1.1.2.1.1.2.1.1.1.2	0.92811296534018	.	113320001	113520000	#FF0000	1	1
chr2	113520001	113720000	A.1.2.1.1.2.1.2.1.2.2	0.803594351732991	.	113520001	113720000	#FF4848	1	0.875
chr2	113720001	114200000	A.2.1.2.1.1.2.1.2.1	0.62002567394095	.	113720001	114200000	#FF9191	1	0.75
chr2	114200001	114760000	A.2.1.1.2.1.1.2.1.2	0.654685494223363	.	114200001	114760000	#FF9191	1	0.75
chr2	114760001	115360000	B.2.2.2.1.1.1.1.2.1.1	0.0526315789473684	.	114760001	115360000	#0000FF	1	0.125
chr2	115360001	115680000	B.2.2.1.2.2.1.2.1.1.1.1	0.0706033376123235	.	115360001	115680000	#0000FF	1	0.125
chr2	115680001	115920000	B.2.2.1.1.1.2.2.2.2	0.109114249037227	.	115680001	115920000	#0000FF	1	0.125
chr2	115920001	116000000	B.2.1.2.1.1.1.1.1.2	0.192554557124519	.	115920001	116000000	#4848FF	1	0.25
chr2	116000001	116640000	B.2.2.2.1.1.2.1.2.1	0.0346598202824134	.	116000001	116640000	#0000FF	1	0.125
chr2	116640001	117400000	B.2.2.2.2.1.1.2.2	0.0154043645699615	.	116640001	117400000	#0000FF	1	0.125
chr2	117400001	118560000	B.2.2.2.2.2.1.1.2.2	0.00513478818998716	.	117400001	118560000	#0000FF	1	0.125
chr2	118560001	118760000	A.2.1.2.1.1.2.2.1.1.1	0.617458279845956	.	118560001	118760000	#FF9191	1	0.75
chr2	118760001	119080000	B.1.1.1.1.2.1.2.1	0.449293966623877	.	118760001	119080000	#DADAFF	1	0.5
chr2	119080001	119280000	B.2.1.2.1.1.1.1.2	0.191270860077022	.	119080001	119280000	#4848FF	1	0.25
chr2	119280001	119520000	B.2.2.1.1.1.2.1.1.2.2.1	0.119383825417202	.	119280001	119520000	#0000FF	1	0.125
chr2	119520001	119680000	B.1.2.1.1.2.1.1.2.1.2	0.354300385109114	.	119520001	119680000	#9191FF	1	0.375
chr2	119680001	119920000	B.2.1.1.1.1.1.1.2.2.2	0.256739409499358	.	119680001	119920000	#4848FF	1	0.25
chr2	119920001	120120000	A.2.2.2.1.2.1.1	0.499358151476252	.	119920001	120120000	#FFDADA	1	0.625
chr2	120120001	120400000	A.2.1.2.2.2.1.1.2.1.2	0.553273427471117	.	120120001	120400000	#FF9191	1	0.75
chr2	120400001	121080000	A.1.1.2.1.2.2.1.2	0.881899871630295	.	120400001	121080000	#FF0000	1	1
chr2	121080001	121440000	A.2.1.1.2.1.2.1.1	0.648267008985879	.	121080001	121440000	#FF9191	1	0.75
chr2	121440001	121840000	A.2.1.1.2.1.2.1.2	0.646983311938383	.	121440001	121840000	#FF9191	1	0.75
chr2	121840001	122120000	A.2.1.2.2.2.1.1.2.1.1	0.554557124518614	.	121840001	122120000	#FF9191	1	0.75
chr2	122120001	122280000	A.1.2.1.2.2.1.2.2.1	0.774069319640565	.	122120001	122280000	#FF4848	1	0.875
chr2	122280001	122520000	A.1.2.1.2.2.1.2.1	0.775353016688062	.	122280001	122520000	#FF4848	1	0.875
chr2	122520001	122680000	A.2.2.2.2.2.1.1.1.1.1	0.482670089858793	.	122520001	122680000	#FFDADA	1	0.625
chr2	122680001	122840000	B.1.2.2.2.1.2.1.1.1	0.284980744544288	.	122680001	122840000	#9191FF	1	0.375
chr2	122840001	123040000	B.2.1.1.1.1.1.2.2	0.254172015404365	.	122840001	123040000	#4848FF	1	0.25
chr2	123040001	123240000	B.2.2.1.1.1.2.2.1.1	0.114249037227214	.	123040001	123240000	#0000FF	1	0.125
chr2	123240001	123600000	B.2.2.1.2.2.1.1.1.1	0.0757381258023107	.	123240001	123600000	#0000FF	1	0.125
chr2	123600001	124120000	B.2.2.2.1.1.1.1.1.2	0.0539152759948652	.	123600001	124120000	#0000FF	1	0.125
chr2	124120001	124720000	B.2.2.2.1.1.2.1.2.2	0.0333761232349166	.	124120001	124720000	#0000FF	1	0.125
chr2	124720001	124960000	B.2.2.1.1.1.2.2.1.2.2	0.111681643132221	.	124720001	124960000	#0000FF	1	0.125
chr2	124960001	126160000	B.2.2.2.2.2.1.1.2.1	0.00641848523748395	.	124960001	126160000	#0000FF	1	0.125
chr2	126160001	126320000	B.2.2.1.1.1.2.2.1.2.1	0.112965340179718	.	126160001	126320000	#0000FF	1	0.125
chr2	126320001	126600000	B.2.2.1.1.1.2.2.2.1	0.110397946084724	.	126320001	126600000	#0000FF	1	0.125
chr2	126600001	126880000	B.2.2.1.2.2.1.1.2.1	0.0731707317073171	.	126600001	126880000	#0000FF	1	0.125
chr2	126880001	127400000	B.2.2.2.1.1.2.1.1.2.1	0.0372272143774069	.	126880001	127400000	#0000FF	1	0.125
chr2	127400001	127600000	B.1.2.2.2.1.2.1.2	0.282413350449294	.	127400001	127600000	#9191FF	1	0.375
chr2	127600001	127800000	B.1.1.1.2.1.1.1.1.1	0.442875481386393	.	127600001	127800000	#DADAFF	1	0.5
chr2	127800001	128040000	A.1.2.1.1.1.2.2.1.1.1	0.817715019255456	.	127800001	128040000	#FF4848	1	0.875
chr2	128040001	128240000	A.1.1.2.2.2.2.1.1	0.852374839537869	.	128040001	128240000	#FF0000	1	1
chr2	128240001	128560000	A.1.1.1.1.2.2.1.2	0.983311938382542	.	128240001	128560000	#FF0000	1	1
chr2	128560001	128760000	A.1.2.1.1.1.2.2.1.1.2.1.2	0.815147625160462	.	128560001	128760000	#FF4848	1	0.875
chr2	128760001	129000000	A.1.2.1.1.1.2.2.1.1.2.1.1	0.816431322207959	.	128760001	129000000	#FF4848	1	0.875
chr2	129000001	129080000	A.2.1.2.1.1.2.2.1.1.2	0.61617458279846	.	129000001	129080000	#FF9191	1	0.75
chr2	129080001	129560000	B.1.1.2.1.1.1.2	0.410783055198973	.	129080001	129560000	#DADAFF	1	0.5
chr2	129560001	129960000	B.2.2.2.1.1.2.1.1.2.2	0.0359435173299101	.	129560001	129960000	#0000FF	1	0.125
chr2	129960001	130520000	B.2.2.2.1.1.1.1.2.2	0.0500641848523748	.	129960001	130520000	#0000FF	1	0.125
chr2	130520001	130600000	B.2.1.1.1.1.1.2.1	0.255455712451861	.	130520001	130600000	#4848FF	1	0.25
chr2	130600001	130840000	B.1.2.2.2.1.2.1.1.2	0.283697047496791	.	130600001	130840000	#9191FF	1	0.375
chr2	130840001	131160000	A.2.2.1.1.2.2.2.1	0.527599486521181	.	130840001	131160000	#FFDADA	1	0.625
chr2	131360001	131400000	B.1.1.1.2.1.1.1.2	0.440308087291399	.	131360001	131400000	#DADAFF	1	0.5
chr2	131440001	131800000	B.1.1.1.2.1.1.1.2	0.440308087291399	.	131440001	131800000	#DADAFF	1	0.5
chr2	131800001	131920000	A.2.1.1.2.1.1.1.2.2	0.657252888318357	.	131800001	131920000	#FF9191	1	0.75
chr2	131920001	132000000	B.1.2.1.1.2.1.1.2.2.2	0.351732991014121	.	131920001	132000000	#9191FF	1	0.375
chr2	132040001	132160000	B.1.2.1.1.2.1.1.2.2.2	0.351732991014121	.	132040001	132160000	#9191FF	1	0.375
chr2	132160001	132560000	A.2.1.2.2.2.1.2.2	0.54813863928113	.	132160001	132560000	#FF9191	1	0.75
chr2	132560001	132960000	B.2.1.1.1.1.1.1.2.1.2	0.259306803594352	.	132560001	132960000	#4848FF	1	0.25
chr2	132960001	133320000	B.2.2.1.1.1.2.1.1.2.2.2	0.118100128369705	.	132960001	133320000	#0000FF	1	0.125
chr2	133320001	133480000	B.1.2.1.1.2.1.1.2.1.1	0.355584082156611	.	133320001	133480000	#9191FF	1	0.375
chr2	133480001	133680000	B.2.2.1.1.1.2.1.2.2	0.115532734274711	.	133480001	133680000	#0000FF	1	0.125
chr2	133680001	133920000	B.2.1.2.2.1.1.2	0.143774069319641	.	133680001	133920000	#4848FF	1	0.25
chr2	133920001	134320000	B.1.2.1.1.2.1.1.2.2.1	0.353016688061617	.	133920001	134320000	#9191FF	1	0.375
chr2	134320001	134640000	A.2.2.1.2.1.1.1	0.525032092426187	.	134320001	134640000	#FFDADA	1	0.625
chr2	134640001	134840000	B.1.2.2.2.1.1.2	0.286264441591784	.	134640001	134840000	#9191FF	1	0.375
chr2	134840001	135240000	A.1.1.2.2.2.2.1.2.2	0.849807445442875	.	134840001	135240000	#FF0000	1	1
chr2	135240001	135400000	B.1.2.2.2.1.1.1.1	0.288831835686778	.	135240001	135400000	#9191FF	1	0.375
chr2	135400001	135680000	A.2.2.2.2.2.1.1.1.2	0.4801026957638	.	135400001	135680000	#FFDADA	1	0.625
chr2	135680001	136040000	A.1.2.1.1.1.2.2.1.1.2.2	0.813863928112965	.	135680001	136040000	#FF4848	1	0.875
chr2	136040001	136240000	A.2.1.2.2.2.1.1.1.1	0.558408215661104	.	136040001	136240000	#FF9191	1	0.75
chr2	136240001	136560000	A.1.1.2.2.2.2.1.2.1	0.851091142490372	.	136240001	136560000	#FF0000	1	1
chr2	136560001	137200000	A.2.1.2.1.1.2.2.2.2	0.609756097560976	.	136560001	137200000	#FF9191	1	0.75
chr2	137200001	137560000	B.2.2.2.2.1.1.2.1.2	0.0166880616174583	.	137200001	137560000	#0000FF	1	0.125
chr2	137560001	137800000	B.2.2.1.2.2.1.2.2.1	0.0654685494223363	.	137560001	137800000	#0000FF	1	0.125
chr2	137800001	138000000	B.2.2.1.2.2.1.2.2.2	0.0641848523748395	.	137800001	138000000	#0000FF	1	0.125
chr2	138000001	138400000	B.2.2.2.2.1.1.2.1.1	0.0179717586649551	.	138000001	138400000	#0000FF	1	0.125
chr2	138400001	138600000	B.2.2.1.2.2.1.1.2.2	0.0718870346598203	.	138400001	138600000	#0000FF	1	0.125
chr2	138600001	138920000	B.1.1.1.2.1.1.2	0.439024390243902	.	138600001	138920000	#DADAFF	1	0.5
chr2	138920001	139200000	A.2.2.2.2.2.1.2.1.2	0.474967907573813	.	138920001	139200000	#FFDADA	1	0.625
chr2	139200001	139360000	A.2.2.2.2.2.1.1.1.1.2	0.481386392811297	.	139200001	139360000	#FFDADA	1	0.625
chr2	139360001	139600000	B.2.1.1.2.1.2.2	0.215661103979461	.	139360001	139600000	#4848FF	1	0.25
chr2	139600001	140520000	B.2.2.2.2.2.2.2	0.00128369704749679	.	139600001	140520000	#0000FF	1	0.125
chr2	140520001	140800000	B.2.1.1.2.1.2.1.2	0.216944801026958	.	140520001	140800000	#4848FF	1	0.25
chr2	140800001	140960000	B.2.1.2.2.1.1.1.2.1.2.2	0.146341463414634	.	140800001	140960000	#4848FF	1	0.25
chr2	140960001	141200000	B.1.2.1.2.2.1.2.1.2	0.324775353016688	.	140960001	141200000	#9191FF	1	0.375
chr2	141200001	141520000	A.2.2.1.2.1.1.2.2	0.522464698331194	.	141200001	141520000	#FFDADA	1	0.625
chr2	141520001	141720000	B.1.1.1.1.1.1.2	0.463414634146341	.	141520001	141720000	#DADAFF	1	0.5
chr2	141720001	141840000	A.2.1.2.1.2.2.2.1.2	0.593068035943517	.	141720001	141840000	#FF9191	1	0.75
chr2	141840001	142320000	B.1.2.1.2.2.1.2.2	0.323491655969191	.	141840001	142320000	#9191FF	1	0.375
chr2	142320001	142400000	B.1.1.1.2.2.2.1.2.2.2	0.414634146341463	.	142320001	142400000	#DADAFF	1	0.5
chr2	142400001	142880000	B.2.1.2.2.2.1.2.1.2.1	0.13607188703466	.	142400001	142880000	#4848FF	1	0.25
chr2	142880001	143400000	B.2.1.2.2.2.1.2.2	0.133504492939666	.	142880001	143400000	#4848FF	1	0.25
chr2	143400001	143800000	A.2.2.2.2.2.1.2.1.1.1	0.477535301668806	.	143400001	143800000	#FFDADA	1	0.625
chr2	143800001	144040000	B.1.2.1.2.2.2.1.2	0.320924261874198	.	143800001	144040000	#9191FF	1	0.375
chr2	144040001	144160000	B.1.2.2.1.2.2.1.1.2	0.293966623876765	.	144040001	144160000	#9191FF	1	0.375
chr2	144160001	144440000	B.1.2.1.2.2.1.1.1.2.1	0.332477535301669	.	144160001	144440000	#9191FF	1	0.375
chr2	144440001	144640000	B.1.2.2.1.2.1.1.2	0.299101412066752	.	144440001	144640000	#9191FF	1	0.375
chr2	144640001	144840000	A.2.2.2.1.1.2.1.1.1	0.507060333761232	.	144640001	144840000	#FFDADA	1	0.625
chr2	144840001	145080000	A.1.2.2.1.2.2.1.1.2	0.731707317073171	.	144840001	145080000	#FF4848	1	0.875
chr2	145080001	145320000	A.1.2.1.1.1.1.2.1.1	0.834403080872914	.	145080001	145320000	#FF4848	1	0.875
chr2	145320001	145680000	A.2.1.1.2.1.1.2.1.1	0.65596919127086	.	145320001	145680000	#FF9191	1	0.75
chr2	145680001	145960000	A.2.1.1.1.2.1.2.2	0.668806161745828	.	145680001	145960000	#FF9191	1	0.75
chr2	145960001	146560000	A.2.1.2.1.2.1.2.1.2	0.605905006418485	.	145960001	146560000	#FF9191	1	0.75
chr2	146560001	146800000	A.2.2.2.2.2.1.2.1.1.2	0.476251604621309	.	146560001	146800000	#FFDADA	1	0.625
chr2	146800001	147120000	B.2.1.1.2.1.1.2.1.2	0.223363286264442	.	146800001	147120000	#4848FF	1	0.25
chr2	147120001	147440000	B.2.1.1.2.1.2.1.1	0.218228498074454	.	147120001	147440000	#4848FF	1	0.25
chr2	147440001	147840000	B.1.2.2.1.2.2.1.2	0.292682926829268	.	147440001	147840000	#9191FF	1	0.375
chr2	147840001	148200000	B.2.2.2.2.1.2.1.2.1.2	0.0115532734274711	.	147840001	148200000	#0000FF	1	0.125
chr2	148200001	148280000	B.2.2.1.2.1.1.2.1.2	0.0834403080872914	.	148200001	148280000	#0000FF	1	0.125
chr2	148280001	148680000	B.2.2.1.1.1.2.1.1.1	0.121951219512195	.	148280001	148680000	#0000FF	1	0.125
chr2	148680001	149040000	A.2.1.2.1.2.2.2.2.2	0.590500641848524	.	148680001	149040000	#FF9191	1	0.75
chr2	149040001	149240000	A.2.2.2.1.1.2.1.1.2	0.505776636713736	.	149040001	149240000	#FFDADA	1	0.625
chr2	149240001	149400000	B.1.1.1.1.1.2.1.2.1	0.459563543003851	.	149240001	149400000	#DADAFF	1	0.5
chr2	149400001	149640000	A.2.2.1.1.1.2.2	0.535301668806162	.	149400001	149640000	#FFDADA	1	0.625
chr2	149640001	149720000	B.1.2.1.2.2.2.1.1	0.322207958921694	.	149640001	149720000	#9191FF	1	0.375
chr2	149760001	149840000	B.1.2.1.2.2.2.1.1	0.322207958921694	.	149760001	149840000	#9191FF	1	0.375
chr2	149840001	150160000	B.1.2.2.1.2.1.1.1	0.300385109114249	.	149840001	150160000	#9191FF	1	0.375
chr2	150160001	150440000	B.1.1.1.1.1.2.1.1.2	0.460847240051348	.	150160001	150440000	#DADAFF	1	0.5
chr2	150440001	150880000	A.1.2.2.1.2.1.2.1.1.1	0.741976893453145	.	150440001	150880000	#FF4848	1	0.875
chr2	150880001	151040000	A.1.2.2.1.2.1.2.1.1.2	0.740693196405648	.	150880001	151040000	#FF4848	1	0.875
chr2	151040001	151360000	A.1.2.1.2.2.2.2.1.1	0.766367137355584	.	151040001	151360000	#FF4848	1	0.875
chr2	151360001	151520000	A.2.1.2.1.2.1.2.1.1	0.607188703465982	.	151360001	151520000	#FF9191	1	0.75
chr2	151520001	152120000	B.1.1.1.2.2.2.1.2.1	0.417201540436457	.	151520001	152120000	#DADAFF	1	0.5
chr2	152120001	152320000	A.1.2.1.1.1.1.2.1.2	0.833119383825417	.	152120001	152320000	#FF4848	1	0.875
chr2	152320001	152880000	A.1.2.2.2.2.2.1	0.694480102695764	.	152320001	152880000	#FF4848	1	0.875
chr2	152880001	153200000	A.1.2.1.1.1.2.2.2	0.811296534017972	.	152880001	153200000	#FF4848	1	0.875
chr2	153200001	153600000	A.1.1.1.2.2.2.2	0.953786906290116	.	153200001	153600000	#FF0000	1	1
chr2	153600001	154280000	B.2.2.2.2.2.2.1	0.00256739409499358	.	153600001	154280000	#0000FF	1	0.125
chr2	154280001	154440000	B.2.2.1.2.1.1.2.1.1	0.0847240051347882	.	154280001	154440000	#0000FF	1	0.125
chr2	154440001	154680000	B.2.2.2.1.2.1.2.2	0.0256739409499358	.	154440001	154680000	#0000FF	1	0.125
chr2	154680001	154920000	B.2.2.1.2.1.1.2.2.2	0.0808729139922978	.	154680001	154920000	#0000FF	1	0.125
chr2	154920001	155240000	B.2.1.2.2.1.1.1.2.1.2.1	0.147625160462131	.	154920001	155240000	#4848FF	1	0.25
chr2	155240001	155480000	B.2.1.2.2.2.1.2.1.2.2	0.134788189987163	.	155240001	155480000	#4848FF	1	0.25
chr2	155480001	155760000	B.2.1.2.2.2.1.2.1.1	0.137355584082157	.	155480001	155760000	#4848FF	1	0.25
chr2	155760001	155880000	B.1.2.1.2.2.1.2.1.1	0.326059050064185	.	155760001	155880000	#9191FF	1	0.375
chr2	155880001	156200000	B.2.1.2.2.1.1.1.1.2	0.150192554557125	.	155880001	156200000	#4848FF	1	0.25
chr2	156200001	156440000	B.2.1.1.2.1.1.2.1.1	0.224646983311938	.	156200001	156440000	#4848FF	1	0.25
chr2	156440001	156600000	B.1.1.1.2.2.2.1.2.2.1	0.41591784338896	.	156440001	156600000	#DADAFF	1	0.5
chr2	156600001	157160000	B.2.1.2.2.1.1.1.2.2	0.145057766367137	.	156600001	157160000	#4848FF	1	0.25
chr2	157160001	157400000	A.2.1.2.1.2.2.2.1.1	0.594351732991014	.	157160001	157400000	#FF9191	1	0.75
chr2	157400001	157720000	B.2.1.1.2.1.1.2.2.1.1	0.222079589216945	.	157400001	157720000	#4848FF	1	0.25
chr2	157720001	157920000	B.1.2.1.2.2.1.1.1.2.2	0.331193838254172	.	157720001	157920000	#9191FF	1	0.375
chr2	157920001	158160000	B.1.1.2.2.1.2.1.2.1.1	0.37997432605905	.	157920001	158160000	#DADAFF	1	0.5
chr2	158160001	158600000	B.1.2.1.2.2.1.1.1.1.1	0.335044929396662	.	158160001	158600000	#9191FF	1	0.375
chr2	158600001	158760000	A.1.2.2.1.2.1.2.1.2.2	0.738125802310655	.	158600001	158760000	#FF4848	1	0.875
chr2	158760001	159280000	B.1.1.1.1.1.2.1.1.1	0.462130937098845	.	158760001	159280000	#DADAFF	1	0.5
chr2	159280001	159720000	A.1.1.2.1.2.2.1.1.2	0.883183568677792	.	159280001	159720000	#FF0000	1	1
chr2	159720001	160080000	A.1.1.1.1.1.2.1.1	0.998716302952503	.	159720001	160080000	#FF0000	1	1
chr2	160080001	160640000	A.1.1.1.1.1.2.1.2	0.997432605905006	.	160080001	160640000	#FF0000	1	1
chr2	160640001	160880000	A.1.1.2.1.1.2.1.1.1.1	0.929396662387676	.	160640001	160880000	#FF0000	1	1
chr2	160880001	161320000	A.1.1.1.1.2.1.1.1.2	0.993581514762516	.	160880001	161320000	#FF0000	1	1
chr2	161320001	161600000	A.1.1.2.2.1.2.2.1.2	0.86392811296534	.	161320001	161600000	#FF0000	1	1
chr2	161600001	161760000	A.1.2.2.2.1.1.1.2	0.7201540436457	.	161600001	161760000	#FF4848	1	0.875
chr2	161760001	161920000	A.1.2.1.2.1.1.2.2	0.78818998716303	.	161760001	161920000	#FF4848	1	0.875
chr2	161920001	162080000	A.1.1.2.1.2.1.2.1.2.1	0.888318356867779	.	161920001	162080000	#FF0000	1	1
chr2	162080001	162280000	A.1.1.2.2.2.1.1.2	0.856225930680359	.	162080001	162280000	#FF0000	1	1
chr2	162280001	162720000	B.1.2.1.2.2.2.2.1.2	0.318356867779204	.	162280001	162720000	#9191FF	1	0.375
chr2	162720001	163000000	A.2.1.2.1.2.1.2.2.2.1	0.603337612323492	.	162720001	163000000	#FF9191	1	0.75
chr2	163000001	163200000	A.2.2.1.2.1.1.2.1	0.523748395378691	.	163000001	163200000	#FFDADA	1	0.625
chr2	163200001	163680000	B.2.1.2.2.1.1.1.1.1	0.151476251604621	.	163200001	163680000	#4848FF	1	0.25
chr2	163680001	163960000	B.2.2.2.1.2.1.1	0.0282413350449294	.	163680001	163960000	#0000FF	1	0.125
chr2	163960001	164160000	B.1.2.1.2.2.1.1.1.1.2	0.333761232349166	.	163960001	164160000	#9191FF	1	0.375
chr2	164160001	164440000	B.1.1.2.2.1.2.1.2.2	0.377406931964057	.	164160001	164440000	#DADAFF	1	0.5
chr2	164440001	164640000	A.2.1.2.1.2.1.2.2.2.2	0.602053915275995	.	164440001	164640000	#FF9191	1	0.75
chr2	164640001	165000000	B.1.2.2.1.2.1.2.2	0.296534017971759	.	164640001	165000000	#9191FF	1	0.375
chr2	165000001	165400000	B.2.1.1.2.1.1.2.2.1.2	0.220795892169448	.	165000001	165400000	#4848FF	1	0.25
chr2	165400001	165600000	A.2.1.1.2.2.1.1.1.2	0.640564826700899	.	165400001	165600000	#FF9191	1	0.75
chr2	165600001	165840000	A.2.1.1.1.2.1.2.1	0.670089858793325	.	165600001	165840000	#FF9191	1	0.75
chr2	165840001	166160000	B.1.2.2.1.2.2.1.1.1	0.295250320924262	.	165840001	166160000	#9191FF	1	0.375
chr2	166160001	166400000	B.1.2.2.1.2.1.2.1	0.297817715019255	.	166160001	166400000	#9191FF	1	0.375
chr2	166400001	166720000	B.1.1.2.2.1.2.1.2.1.2	0.378690629011553	.	166400001	166720000	#DADAFF	1	0.5
chr2	166720001	167040000	A.2.1.2.1.2.2.1.2.1.1	0.598202824133504	.	166720001	167040000	#FF9191	1	0.75
chr2	167040001	167360000	A.2.2.2.1.1.2.1.2	0.504492939666239	.	167040001	167360000	#FFDADA	1	0.625
chr2	167360001	167960000	B.2.2.2.2.1.2.1.2.2	0.0102695763799743	.	167360001	167960000	#0000FF	1	0.125
chr2	167960001	168200000	B.2.1.2.2.1.1.1.2.1.1	0.148908857509628	.	167960001	168200000	#4848FF	1	0.25
chr2	168200001	168440000	B.2.2.1.2.1.1.2.2.1	0.0821566110397946	.	168200001	168440000	#0000FF	1	0.125
chr2	168440001	168800000	B.2.2.2.2.1.2.1.2.1.1	0.0128369704749679	.	168440001	168800000	#0000FF	1	0.125
chr2	168800001	169000000	B.1.1.1.1.1.2.1.2.2	0.458279845956354	.	168800001	169000000	#DADAFF	1	0.5
chr2	169000001	169120000	A.1.2.2.2.2.2.2.2.2	0.68806161745828	.	169000001	169120000	#FF4848	1	0.875
chr2	169120001	169560000	A.2.1.2.1.2.2.2.2.1	0.591784338896021	.	169120001	169560000	#FF9191	1	0.75
chr2	169560001	169800000	A.2.1.2.1.2.2.1.1.2	0.599486521181001	.	169560001	169800000	#FF9191	1	0.75
chr2	169800001	169960000	A.2.1.1.2.2.1.1.1.1	0.641848523748395	.	169800001	169960000	#FF9191	1	0.75
chr2	169960001	170280000	B.1.1.1.2.2.2.1.1.2	0.418485237483954	.	169960001	170280000	#DADAFF	1	0.5
chr2	170280001	170760000	A.1.1.2.1.2.2.1.1.1	0.884467265725289	.	170280001	170760000	#FF0000	1	1
chr2	170760001	171040000	A.1.2.1.2.2.2.2.2	0.763799743260591	.	170760001	171040000	#FF4848	1	0.875
chr2	171040001	171280000	A.2.2.1.2.2.1	0.51604621309371	.	171040001	171280000	#FFDADA	1	0.625
chr2	171280001	171800000	A.2.1.2.2.2.2.2	0.544287548138639	.	171280001	171800000	#FF9191	1	0.75
chr2	171800001	172360000	A.1.1.1.1.2.1.2.1	0.991014120667522	.	171800001	172360000	#FF0000	1	1
chr2	172360001	172520000	A.1.2.2.1.1.2.2.1.1	0.75609756097561	.	172360001	172520000	#FF4848	1	0.875
chr2	172520001	173040000	A.1.1.1.2.1.1.2.1	0.978177150192555	.	172520001	173040000	#FF0000	1	1
chr2	173040001	173440000	A.1.1.1.1.2.1.2.2	0.989730423620026	.	173040001	173440000	#FF0000	1	1
chr2	173440001	173600000	A.1.2.1.1.2.1.2.1.1	0.806161745827985	.	173440001	173600000	#FF4848	1	0.875
chr2	173600001	173840000	A.1.2.1.2.1.1.2.1.2	0.789473684210526	.	173600001	173840000	#FF4848	1	0.875
chr2	173840001	174080000	A.1.2.1.1.1.1.1.2.1	0.839537869062901	.	173840001	174080000	#FF4848	1	0.875
chr2	174080001	174240000	A.2.1.2.2.1.2.2.2.2.1.1	0.562259306803594	.	174080001	174240000	#FF9191	1	0.75
chr2	174240001	174760000	A.2.2.2.1.1.1.1	0.509627727856226	.	174240001	174760000	#FFDADA	1	0.625
chr2	174760001	175280000	A.1.1.2.1.2.1.1.2.2.1	0.89602053915276	.	174760001	175280000	#FF0000	1	1
chr2	175280001	175560000	A.1.2.2.1.2.1.2.2.1	0.736842105263158	.	175280001	175560000	#FF4848	1	0.875
chr2	175560001	175880000	A.1.1.2.1.2.2.2.2	0.879332477535302	.	175560001	175880000	#FF0000	1	1
chr2	175880001	176040000	A.1.2.2.1.2.1.2.2.2	0.735558408215661	.	175880001	176040000	#FF4848	1	0.875
chr2	176040001	176520000	B.2.1.1.2.2.1.2.1.1	0.209242618741977	.	176040001	176520000	#4848FF	1	0.25
chr2	176520001	176760000	B.2.1.2.2.2.1.1.1	0.13992297817715	.	176520001	176760000	#4848FF	1	0.25
chr2	176760001	176960000	B.1.1.1.2.2.2.1.1.1	0.419768934531451	.	176760001	176960000	#DADAFF	1	0.5
chr2	176960001	177320000	A.1.1.2.2.2.1.1.1	0.857509627727856	.	176960001	177320000	#FF0000	1	1
chr2	177320001	177520000	A.1.2.1.2.2.2.2.1.2	0.765083440308087	.	177320001	177520000	#FF4848	1	0.875
chr2	177520001	177720000	B.1.2.1.2.2.1.1.2.2.2	0.327342747111682	.	177520001	177720000	#9191FF	1	0.375
chr2	177720001	178000000	B.1.2.1.2.2.1.1.2.2.1	0.328626444159178	.	177720001	178000000	#9191FF	1	0.375
chr2	178000001	178280000	A.1.1.2.1.2.2.2.1	0.880616174582799	.	178000001	178280000	#FF0000	1	1
chr2	178280001	178440000	A.1.2.1.1.1.1.2.2.2.1	0.830551989730424	.	178280001	178440000	#FF4848	1	0.875
chr2	178440001	178680000	A.2.1.2.2.2.2.1.2	0.545571245186136	.	178440001	178680000	#FF9191	1	0.75
chr2	178680001	178920000	B.2.1.1.2.2.1.2.1.2	0.20795892169448	.	178680001	178920000	#4848FF	1	0.25
chr2	178920001	179400000	A.2.1.2.2.2.2.1.1	0.546854942233633	.	178920001	179400000	#FF9191	1	0.75
chr2	179400001	179600000	B.1.2.2.1.1.1.2.2.1	0.306803594351733	.	179400001	179600000	#9191FF	1	0.375
chr2	179600001	179800000	A.2.2.2.2.2.2.2.2	0.468549422336329	.	179600001	179800000	#FFDADA	1	0.625
chr2	179800001	179960000	B.1.2.2.1.1.1.2.2.2	0.305519897304236	.	179800001	179960000	#9191FF	1	0.375
chr2	179960001	180160000	A.2.1.1.2.2.1.2.2.2.2	0.632862644415918	.	179960001	180160000	#FF9191	1	0.75
chr2	180160001	180360000	B.1.1.2.2.1.2.1.1	0.381258023106547	.	180160001	180360000	#DADAFF	1	0.5
chr2	180360001	180680000	B.2.1.1.2.1.1.2.2.2	0.219512195121951	.	180360001	180680000	#4848FF	1	0.25
chr2	180680001	180920000	B.1.2.1.2.2.1.1.2.1	0.329910141206675	.	180680001	180920000	#9191FF	1	0.375
chr2	180920001	181200000	B.2.1.2.2.2.1.1.2	0.138639281129653	.	180920001	181200000	#4848FF	1	0.25
chr2	181200001	181440000	B.1.2.1.2.2.2.2.2.2.2	0.314505776636714	.	181200001	181440000	#9191FF	1	0.375
chr2	181440001	181840000	B.1.2.2.1.2.2.2.2	0.290115532734275	.	181440001	181840000	#9191FF	1	0.375
chr2	181840001	182000000	A.2.1.2.1.2.2.1.2.2	0.595635430038511	.	181840001	182000000	#FF9191	1	0.75
chr2	182000001	182240000	B.1.2.2.1.1.1.2.1.1.2	0.309370988446727	.	182000001	182240000	#9191FF	1	0.375
chr2	182240001	182600000	B.1.2.1.2.2.2.2.1.1	0.319640564826701	.	182240001	182600000	#9191FF	1	0.375
chr2	182600001	182760000	A.1.2.2.1.2.1.2.1.2.1	0.739409499358151	.	182600001	182760000	#FF4848	1	0.875
chr2	182760001	183040000	A.2.1.2.1.2.1.2.2.1	0.604621309370988	.	182760001	183040000	#FF9191	1	0.75
chr2	183040001	183600000	A.2.1.1.2.2.1.2.1	0.637997432605905	.	183040001	183600000	#FF9191	1	0.75
chr2	183600001	183760000	A.2.1.1.2.2.1.2.2.1.1	0.636713735558408	.	183600001	183760000	#FF9191	1	0.75
chr2	183760001	183920000	A.1.2.1.1.1.1.2.2.2.2	0.829268292682927	.	183760001	183920000	#FF4848	1	0.875
chr2	183920001	184040000	A.2.1.1.2.2.1.2.2.1.2	0.635430038510911	.	183920001	184040000	#FF9191	1	0.75
chr2	184040001	184240000	B.1.1.1.1.1.1.1.2	0.464698331193838	.	184040001	184240000	#DADAFF	1	0.5
chr2	184240001	184520000	B.2.2.1.2.1.2.2	0.0770218228498075	.	184240001	184520000	#0000FF	1	0.125
chr2	184520001	184840000	B.2.2.2.1.2.1.2.1	0.0269576379974326	.	184520001	184840000	#0000FF	1	0.125
chr2	184840001	184920000	B.2.1.1.2.2.2.1.2.1	0.200256739409499	.	184840001	184920000	#4848FF	1	0.25
chr2	184920001	185160000	B.2.1.2.2.2.2.2.1.1	0.129653401797176	.	184920001	185160000	#4848FF	1	0.25
chr2	185160001	185440000	B.2.1.1.2.2.2.1.2.2	0.198973042362003	.	185160001	185440000	#4848FF	1	0.25
chr2	185440001	185720000	B.1.1.2.2.1.1.1.1	0.390243902439024	.	185440001	185720000	#DADAFF	1	0.5
chr2	185720001	186120000	B.2.2.1.2.1.1.1.2.1	0.0872913992297818	.	185720001	186120000	#0000FF	1	0.125
chr2	186120001	186560000	B.2.2.1.1.1.1.1	0.125802310654686	.	186120001	186560000	#0000FF	1	0.125
chr2	186560001	186800000	B.1.2.1.2.2.2.2.2.2.1	0.315789473684211	.	186560001	186800000	#9191FF	1	0.375
chr2	186800001	187040000	B.1.1.1.1.1.2.2.2.2	0.454428754813864	.	186800001	187040000	#DADAFF	1	0.5
chr2	187040001	187360000	A.2.2.1.1.1.2.1.1.2	0.537869062901155	.	187040001	187360000	#FFDADA	1	0.625
chr2	187360001	187560000	A.1.1.2.1.2.1.2.1.2.2	0.887034659820282	.	187360001	187560000	#FF0000	1	1
chr2	187560001	187720000	A.1.2.2.2.2.1.1.1	0.699614890885751	.	187560001	187720000	#FF4848	1	0.875
chr2	187720001	188160000	A.1.1.2.1.2.1.1.1.2	0.89987163029525	.	187720001	188160000	#FF0000	1	1
chr2	188160001	188360000	A.1.1.1.2.2.2.1.2.2.1	0.956354300385109	.	188160001	188360000	#FF0000	1	1
chr2	188360001	188760000	A.1.1.2.1.2.1.2.2	0.885750962772786	.	188360001	188760000	#FF0000	1	1
chr2	188760001	189120000	A.2.1.1.1.1.1.1.2.1	0.685494223363286	.	188760001	189120000	#FF9191	1	0.75
chr2	189120001	189400000	A.1.2.1.1.2.2.2.1	0.797175866495507	.	189120001	189400000	#FF4848	1	0.875
chr2	189400001	189640000	A.2.1.1.1.1.1.1.2.2	0.684210526315789	.	189400001	189640000	#FF9191	1	0.75
chr2	189640001	189840000	A.1.2.2.2.2.1.1.2	0.698331193838254	.	189640001	189840000	#FF4848	1	0.875
chr2	189840001	190320000	A.1.1.2.1.2.1.1.1.1	0.901155327342747	.	189840001	190320000	#FF0000	1	1
chr2	190320001	190520000	A.1.2.1.2.1.1.2.1.1	0.790757381258023	.	190320001	190520000	#FF4848	1	0.875
chr2	190520001	190720000	A.1.2.1.2.1.2.2	0.781771501925546	.	190520001	190720000	#FF4848	1	0.875
chr2	190720001	190920000	A.2.1.2.2.1.2.2.1.2.2	0.567394094993582	.	190720001	190920000	#FF9191	1	0.75
chr2	190920001	191160000	A.2.1.1.2.2.2.2.1	0.630295250320924	.	190920001	191160000	#FF9191	1	0.75
chr2	191160001	191480000	A.1.2.1.1.1.1.1.2.2.2	0.835686777920411	.	191160001	191480000	#FF4848	1	0.875
chr2	191480001	191760000	A.1.1.2.1.2.1.1.2.2.2.2.2	0.89216944801027	.	191480001	191760000	#FF0000	1	1
chr2	191760001	191920000	A.1.1.2.1.2.1.2.1.1.2	0.889602053915276	.	191760001	191920000	#FF0000	1	1
chr2	191920001	192360000	A.1.2.2.2.2.2.2.2.1.2	0.689345314505777	.	191920001	192360000	#FF4848	1	0.875
chr2	192360001	192560000	A.1.2.2.2.2.2.2.2.1.1.2	0.690629011553273	.	192360001	192560000	#FF4848	1	0.875
chr2	192560001	192680000	A.2.2.2.1.1.2.2.1.1	0.503209242618742	.	192560001	192680000	#FFDADA	1	0.625
chr2	192680001	192840000	A.1.2.1.1.1.1.2.2.1	0.83183568677792	.	192680001	192840000	#FF4848	1	0.875
chr2	192840001	193080000	A.2.1.2.1.2.1.1	0.608472400513479	.	192840001	193080000	#FF9191	1	0.75
chr2	193080001	193160000	B.1.1.1.1.1.1.1.1.2	0.465982028241335	.	193080001	193160000	#DADAFF	1	0.5
chr2	193160001	193640000	B.2.1.2.2.2.2.1.2	0.130937098844673	.	193160001	193640000	#4848FF	1	0.25
chr2	193640001	193720000	B.2.1.1.2.2.2.1.1.1	0.202824133504493	.	193640001	193720000	#4848FF	1	0.25
chr2	193720001	193960000	B.2.1.2.2.2.2.2.2	0.127086007702182	.	193720001	193960000	#4848FF	1	0.25
chr2	193960001	194160000	B.2.1.1.2.2.2.1.1.2	0.201540436456996	.	193960001	194160000	#4848FF	1	0.25
chr2	194160001	194280000	B.1.2.1.2.2.2.2.2.1	0.317073170731707	.	194160001	194280000	#9191FF	1	0.375
chr2	194280001	194600000	B.1.2.2.1.2.2.2.1	0.291399229781772	.	194280001	194600000	#9191FF	1	0.375
chr2	194600001	194840000	B.1.1.1.1.1.1.1.1.1	0.467265725288832	.	194600001	194840000	#DADAFF	1	0.5
chr2	194840001	195360000	B.2.1.2.2.2.2.2.1.2	0.128369704749679	.	194840001	195360000	#4848FF	1	0.25
chr2	195360001	195480000	B.1.2.1.2.1.2.2.1	0.337612323491656	.	195360001	195480000	#9191FF	1	0.375
chr2	195480001	195680000	A.2.2.2.1.1.2.2.1.2	0.501925545571245	.	195480001	195680000	#FFDADA	1	0.625
chr2	195680001	196160000	B.2.2.1.2.1.1.1.2.2	0.086007702182285	.	195680001	196160000	#0000FF	1	0.125
chr2	196160001	196400000	B.1.2.2.1.1.1.2.1.2	0.30808729139923	.	196160001	196400000	#9191FF	1	0.375
chr2	196400001	196640000	A.2.2.2.2.2.2.2.1	0.469833119383825	.	196400001	196640000	#FFDADA	1	0.625
chr2	196640001	196920000	B.1.2.1.2.1.1.2.1	0.342747111681643	.	196640001	196920000	#9191FF	1	0.375
chr2	196920001	197320000	A.1.1.2.1.2.1.1.2.1.1	0.898587933247754	.	196920001	197320000	#FF0000	1	1
chr2	197320001	197440000	A.2.1.2.2.1.2.2.1.1	0.569961489088575	.	197320001	197440000	#FF9191	1	0.75
chr2	197440001	197640000	A.1.2.2.2.2.2.2.2.1.1.1	0.69191270860077	.	197440001	197640000	#FF4848	1	0.875
chr2	197640001	198040000	A.1.1.2.1.2.1.1.2.1.2	0.897304236200257	.	197640001	198040000	#FF0000	1	1
chr2	198040001	198280000	A.1.2.1.1.1.1.1.2.2.1.1	0.838254172015404	.	198040001	198280000	#FF4848	1	0.875
chr2	198280001	198400000	A.1.2.1.1.1.1.1.1.1.2	0.842105263157895	.	198280001	198400000	#FF4848	1	0.875
chr2	198400001	198680000	A.2.1.1.1.2.2.1.2	0.666238767650834	.	198400001	198680000	#FF9191	1	0.75
chr2	198680001	199000000	A.2.1.2.1.2.2.1.2.1.2	0.596919127086008	.	198680001	199000000	#FF9191	1	0.75
chr2	199000001	199240000	B.1.2.2.1.1.1.2.1.1.1	0.310654685494223	.	199000001	199240000	#9191FF	1	0.375
chr2	199240001	200040000	B.2.2.2.2.1.2.2	0.00898587933247754	.	199240001	200040000	#0000FF	1	0.125
chr2	200040001	200240000	B.2.2.1.2.1.1.1.1	0.0885750962772786	.	200040001	200240000	#0000FF	1	0.125
chr2	200240001	200360000	B.1.1.2.2.1.1.2.1.1	0.386392811296534	.	200240001	200360000	#DADAFF	1	0.5
chr2	200360001	200760000	B.2.1.1.2.2.1.1.2	0.210526315789474	.	200360001	200760000	#4848FF	1	0.25
chr2	200760001	201160000	A.2.2.1.1.1.2.1.2	0.536585365853659	.	200760001	201160000	#FFDADA	1	0.625
chr2	201160001	201360000	A.1.2.1.2.2.2.1.1.1	0.771501925545571	.	201160001	201360000	#FF4848	1	0.875
chr2	201360001	201720000	A.1.1.2.1.2.1.1.2.2.2.2.1	0.893453145057766	.	201360001	201720000	#FF0000	1	1
chr2	201720001	202080000	A.1.1.1.1.2.1.1.1.1	0.994865211810013	.	201720001	202080000	#FF0000	1	1
chr2	202080001	202320000	A.1.1.2.2.1.1.2.1.1.2	0.872913992297818	.	202080001	202320000	#FF0000	1	1
chr2	202320001	202480000	A.2.1.1.1.1.2.2.1.2	0.673940949935815	.	202320001	202480000	#FF9191	1	0.75
chr2	202480001	202640000	A.1.2.1.1.2.2.1.2.1	0.799743260590501	.	202480001	202640000	#FF4848	1	0.875
chr2	202640001	203080000	A.1.2.1.2.1.1.1.2	0.79204107830552	.	202640001	203080000	#FF4848	1	0.875
chr2	203080001	203400000	A.1.1.1.2.2.2.1.1	0.958921694480103	.	203080001	203400000	#FF0000	1	1
chr2	203400001	203680000	A.1.2.1.1.2.2.2.2	0.79589216944801	.	203400001	203680000	#FF4848	1	0.875
chr2	203680001	204080000	A.1.1.2.1.1.2.1.2.2.2.1	0.915275994865212	.	203680001	204080000	#FF0000	1	1
chr2	204080001	204360000	A.1.1.2.1.1.2.1.2.2.2.2	0.913992297817715	.	204080001	204360000	#FF0000	1	1
chr2	204360001	204800000	A.1.1.2.1.1.2.1.2.2.1.1	0.917843388960205	.	204360001	204800000	#FF0000	1	1
chr2	204800001	205120000	A.2.1.2.2.1.2.2.2.1.2.1	0.564826700898588	.	204800001	205120000	#FF9191	1	0.75
chr2	205120001	205240000	A.2.1.2.2.1.2.2.2.1.2.2	0.563543003851091	.	205120001	205240000	#FF9191	1	0.75
chr2	205240001	205560000	A.1.2.2.1.1.1.2.2	0.7599486521181	.	205240001	205560000	#FF4848	1	0.875
chr2	205560001	205760000	A.2.1.1.2.2.2.2.2	0.629011553273428	.	205560001	205760000	#FF9191	1	0.75
chr2	205760001	206200000	A.1.2.2.2.1.2.2.2.2	0.700898587933248	.	205760001	206200000	#FF4848	1	0.875
chr2	206200001	206560000	A.2.1.1.1.1.1.1.1	0.686777920410783	.	206200001	206560000	#FF9191	1	0.75
chr2	206560001	206840000	A.1.2.2.1.1.1.2.1	0.761232349165597	.	206560001	206840000	#FF4848	1	0.875
chr2	206840001	207000000	A.1.2.1.2.1.2.1.1.2	0.785622593068036	.	206840001	207000000	#FF4848	1	0.875
chr2	207000001	207200000	A.1.2.2.2.2.1.2.2	0.695763799743261	.	207000001	207200000	#FF4848	1	0.875
chr2	207200001	207480000	A.2.1.2.2.1.2.2.1.2.1	0.568677792041078	.	207200001	207480000	#FF9191	1	0.75
chr2	207480001	207920000	A.2.1.2.2.1.2.2.2.2.2	0.559691912708601	.	207480001	207920000	#FF9191	1	0.75
chr2	207920001	208040000	A.1.2.1.1.1.1.1.1.1.1	0.843388960205392	.	207920001	208040000	#FF4848	1	0.875
chr2	208040001	208400000	A.1.2.1.1.1.1.1.2.2.1.2	0.836970474967908	.	208040001	208400000	#FF4848	1	0.875
chr2	208400001	208640000	A.1.1.2.2.2.1.2.1	0.854942233632863	.	208400001	208640000	#FF0000	1	1
chr2	208640001	208960000	A.1.2.2.1.2.1.1.1.2.2	0.747111681643132	.	208640001	208960000	#FF4848	1	0.875
chr2	208960001	209240000	A.2.1.2.1.2.2.1.1.1	0.600770218228498	.	208960001	209240000	#FF9191	1	0.75
chr2	209240001	209800000	B.2.2.2.2.1.2.1.1	0.0141206675224647	.	209240001	209800000	#0000FF	1	0.125
chr2	209800001	210200000	B.2.2.2.1.2.2.1	0.024390243902439	.	209800001	210200000	#0000FF	1	0.125
chr2	210200001	210280000	B.1.1.1.2.2.2.2	0.413350449293967	.	210200001	210280000	#DADAFF	1	0.5
chr2	210280001	210440000	A.2.1.1.2.2.1.2.2.2.1	0.634146341463415	.	210280001	210440000	#FF9191	1	0.75
chr2	210440001	210600000	B.1.1.1.1.1.2.2.2.1	0.455712451861361	.	210440001	210600000	#DADAFF	1	0.5
chr2	210600001	210840000	B.1.2.2.1.1.2.2.1	0.302952503209243	.	210600001	210840000	#9191FF	1	0.375
chr2	210840001	211080000	A.2.2.1.1.1.2.1.1.1	0.539152759948652	.	210840001	211080000	#FFDADA	1	0.625
chr2	211080001	211280000	B.2.1.1.2.2.2.2.2.1	0.196405648267009	.	211080001	211280000	#4848FF	1	0.25
chr2	211280001	211760000	B.2.1.1.2.2.2.2.2.2	0.195121951219512	.	211280001	211760000	#4848FF	1	0.25
chr2	211760001	211880000	B.1.1.2.2.1.2.2.2	0.374839537869063	.	211760001	211880000	#DADAFF	1	0.5
chr2	211880001	212040000	B.1.1.2.2.1.1.2.2.2	0.382541720154044	.	211880001	212040000	#DADAFF	1	0.5
chr2	212040001	212240000	B.2.1.2.2.2.2.1.1	0.132220795892169	.	212040001	212240000	#4848FF	1	0.25
chr2	212240001	212560000	B.2.1.2.2.1.2.2	0.141206675224647	.	212240001	212560000	#4848FF	1	0.25
chr2	212560001	212840000	B.1.1.2.2.1.1.1.2.2	0.387676508344031	.	212560001	212840000	#DADAFF	1	0.5
chr2	212840001	213000000	A.2.1.2.2.1.1.2.2	0.576379974326059	.	212840001	213000000	#FF9191	1	0.75
chr2	213000001	213480000	B.1.1.2.2.1.1.1.2.1	0.388960205391528	.	213000001	213480000	#DADAFF	1	0.5
chr2	213480001	213800000	B.2.1.1.2.2.1.2.2.2.1	0.205391527599487	.	213480001	213800000	#4848FF	1	0.25
chr2	213800001	214040000	B.1.2.1.2.1.2.2.2	0.336328626444159	.	213800001	214040000	#9191FF	1	0.375
chr2	214040001	214200000	B.1.1.2.2.1.1.2.2.1	0.38382541720154	.	214040001	214200000	#DADAFF	1	0.5
chr2	214200001	214600000	B.2.2.1.1.1.1.2.1	0.124518613607189	.	214200001	214600000	#0000FF	1	0.125
chr2	214600001	214800000	B.2.1.1.2.2.2.2.1	0.197689345314506	.	214600001	214800000	#4848FF	1	0.25
chr2	214800001	214960000	B.1.1.2.2.1.2.2.1	0.37612323491656	.	214800001	214960000	#DADAFF	1	0.5
chr2	214960001	215560000	B.2.2.1.1.1.1.2.2	0.123234916559692	.	214960001	215560000	#0000FF	1	0.125
chr2	215560001	215720000	A.2.2.2.1.1.2.2.2	0.500641848523748	.	215560001	215720000	#FFDADA	1	0.625
chr2	215720001	216200000	B.1.2.1.2.1.1.1	0.34403080872914	.	215720001	216200000	#9191FF	1	0.375
chr2	216200001	216480000	A.1.1.2.1.2.1.2.1.1.1	0.890885750962773	.	216200001	216480000	#FF0000	1	1
chr2	216480001	216800000	A.1.1.1.2.2.2.1.2.2.2	0.955070603337612	.	216480001	216800000	#FF0000	1	1
chr2	216800001	216960000	A.1.2.2.1.2.1.1.2.1	0.745827984595635	.	216800001	216960000	#FF4848	1	0.875
chr2	216960001	217360000	A.1.1.2.1.2.1.1.2.2.2.1	0.894736842105263	.	216960001	217360000	#FF0000	1	1
chr2	217360001	217560000	A.2.1.1.2.2.1.1.2	0.639281129653402	.	217360001	217560000	#FF9191	1	0.75
chr2	217560001	217920000	B.1.1.2.2.2.2.2	0.368421052631579	.	217560001	217920000	#DADAFF	1	0.5
chr2	217920001	218200000	A.2.2.1.2.2.2.1.1	0.514762516046213	.	217920001	218200000	#FFDADA	1	0.625
chr2	218200001	218640000	B.1.1.2.2.2.1.1.2	0.372272143774069	.	218200001	218640000	#DADAFF	1	0.5
chr2	218640001	219080000	A.1.2.1.1.1.1.1.1.2	0.840821566110398	.	218640001	219080000	#FF4848	1	0.875
chr2	219080001	219520000	A.1.1.1.1.2.1.1.2	0.992297817715019	.	219080001	219520000	#FF0000	1	1
chr2	219520001	219760000	A.1.2.1.1.2.2.1.1	0.801026957637997	.	219520001	219760000	#FF4848	1	0.875
chr2	219760001	220240000	A.1.1.1.2.2.2.1.2.1	0.957637997432606	.	219760001	220240000	#FF0000	1	1
chr2	220240001	220520000	A.1.2.1.2.2.2.1.2.1	0.768934531450578	.	220240001	220520000	#FF4848	1	0.875
chr2	220520001	221480000	B.2.2.2.1.2.2.2	0.0231065468549422	.	220520001	221480000	#0000FF	1	0.125
chr2	221480001	221880000	B.2.1.1.2.2.1.2.2.1	0.206675224646983	.	221480001	221880000	#4848FF	1	0.25
chr2	221880001	222000000	B.1.1.2.2.1.1.2.1.2	0.385109114249037	.	221880001	222000000	#DADAFF	1	0.5
chr2	222000001	222280000	B.1.1.1.2.2.1.2.1	0.422336328626444	.	222000001	222280000	#DADAFF	1	0.5
chr2	222280001	222440000	A.2.1.1.1.2.2.1.1	0.667522464698331	.	222280001	222440000	#FF9191	1	0.75
chr2	222440001	222880000	B.1.2.1.2.1.1.2.2	0.341463414634146	.	222440001	222880000	#9191FF	1	0.375
chr2	222880001	223120000	B.2.1.1.2.2.1.2.2.2.2	0.20410783055199	.	222880001	223120000	#4848FF	1	0.25
chr2	223120001	223480000	B.1.1.2.2.2.2.1	0.369704749679076	.	223120001	223480000	#DADAFF	1	0.5
chr2	223480001	223800000	A.1.2.2.2.2.2.2.1	0.693196405648267	.	223480001	223800000	#FF4848	1	0.875
chr2	223800001	224080000	B.1.1.2.2.2.1.1.1	0.373555840821566	.	223800001	224080000	#DADAFF	1	0.5
chr2	224080001	224320000	B.1.2.2.1.1.2.1	0.304236200256739	.	224080001	224320000	#9191FF	1	0.375
chr2	224320001	224560000	B.1.1.1.1.1.2.2.1	0.456996148908858	.	224320001	224560000	#DADAFF	1	0.5
chr2	224560001	224840000	A.1.2.1.2.2.2.1.1.2	0.770218228498074	.	224560001	224840000	#FF4848	1	0.875
chr2	224840001	225240000	A.2.2.1.1.1.1.1.2	0.541720154043646	.	224840001	225240000	#FFDADA	1	0.625
chr2	225240001	225480000	A.1.2.2.1.2.1.1.1.2.1	0.748395378690629	.	225240001	225480000	#FF4848	1	0.875
chr2	225480001	225680000	A.2.2.2.2.2.2.1	0.471116816431322	.	225480001	225680000	#FFDADA	1	0.625
chr2	225680001	225880000	A.1.2.2.1.2.1.1.2.2.2	0.743260590500642	.	225680001	225880000	#FF4848	1	0.875
chr2	225880001	226480000	B.2.1.2.2.1.2.1	0.142490372272144	.	225880001	226480000	#4848FF	1	0.25
chr2	226480001	226880000	B.1.2.2.1.1.2.2.2	0.301668806161746	.	226480001	226880000	#9191FF	1	0.375
chr2	226880001	227040000	B.2.1.1.2.1.1.1	0.225930680359435	.	226880001	227040000	#4848FF	1	0.25
chr2	227040001	227240000	B.2.1.1.2.2.1.1.1.1.1	0.214377406931964	.	227040001	227240000	#4848FF	1	0.25
chr2	227240001	227480000	B.2.1.1.2.2.1.1.1.2	0.21181001283697	.	227240001	227480000	#4848FF	1	0.25
chr2	227480001	227680000	B.1.2.1.2.1.2.1.2	0.338896020539153	.	227480001	227680000	#9191FF	1	0.375
chr2	227680001	227960000	B.1.2.2.1.1.1.1.1	0.313222079589217	.	227680001	227960000	#9191FF	1	0.375
chr2	227960001	228160000	B.1.2.2.1.1.1.1.2	0.31193838254172	.	227960001	228160000	#9191FF	1	0.375
chr2	228160001	228440000	A.2.1.2.2.1.1.2.1.2	0.577663671373556	.	228160001	228440000	#FF9191	1	0.75
chr2	228440001	228640000	B.1.1.1.2.2.1.2.2	0.421052631578947	.	228440001	228640000	#DADAFF	1	0.5
chr2	228640001	228800000	A.2.1.2.2.1.1.2.1.1	0.578947368421053	.	228640001	228800000	#FF9191	1	0.75
chr2	228800001	229360000	B.2.2.1.2.1.2.1.1	0.079589216944801	.	228800001	229360000	#0000FF	1	0.125
chr2	229360001	230240000	B.2.2.1.2.1.2.1.2	0.0783055198973042	.	229360001	230240000	#0000FF	1	0.125
chr2	230240001	230600000	B.2.1.1.2.2.1.1.1.1.2	0.213093709884467	.	230240001	230600000	#4848FF	1	0.25
chr2	230600001	230800000	A.1.2.1.2.2.2.1.2.2	0.767650834403081	.	230600001	230800000	#FF4848	1	0.875
chr2	230800001	231000000	A.2.1.2.2.1.1.1.1.1.1	0.589216944801027	.	230800001	231000000	#FF9191	1	0.75
chr2	231000001	231240000	A.2.1.2.2.1.1.1.2.1	0.582798459563543	.	231000001	231240000	#FF9191	1	0.75
chr2	231240001	231400000	A.1.2.2.2.2.1.2.1	0.697047496790757	.	231240001	231400000	#FF4848	1	0.875
chr2	231400001	231520000	A.2.1.2.2.1.2.2.2.2.1.2	0.560975609756098	.	231400001	231520000	#FF9191	1	0.75
chr2	231520001	231680000	A.1.2.1.2.1.2.1.2.2	0.783055198973042	.	231520001	231680000	#FF4848	1	0.875
chr2	231680001	231920000	A.1.2.2.2.1.2.2.1.1	0.704749679075738	.	231680001	231920000	#FF4848	1	0.875
chr2	231920001	232320000	A.1.1.1.2.1.1.2.2	0.976893453145058	.	231920001	232320000	#FF0000	1	1
chr2	232320001	232680000	A.1.1.2.1.1.2.1.2.2.1.2	0.916559691912709	.	232320001	232680000	#FF0000	1	1
chr2	232680001	233400000	A.1.1.2.2.1.1.2.2	0.869062901155327	.	232680001	233400000	#FF0000	1	1
chr2	233400001	233920000	A.1.1.2.1.1.2.1.2.1.1	0.921694480102696	.	233400001	233920000	#FF0000	1	1
chr2	233920001	234000000	A.1.2.1.2.1.2.1.1.1	0.786906290115533	.	233920001	234000000	#FF4848	1	0.875
chr2	234040001	234200000	A.1.2.1.2.1.2.1.1.1	0.786906290115533	.	234040001	234200000	#FF4848	1	0.875
chr2	234200001	234360000	A.1.2.2.1.1.1.1	0.762516046213094	.	234200001	234360000	#FF4848	1	0.875
chr2	234360001	234800000	A.2.1.2.2.1.1.1.1.2.2.1	0.585365853658537	.	234360001	234800000	#FF9191	1	0.75
chr2	234800001	235080000	B.1.1.1.2.2.1.1.1.1	0.427471116816431	.	234800001	235080000	#DADAFF	1	0.5
chr2	235080001	235200000	A.2.2.1.2.2.2.1.2	0.513478818998716	.	235080001	235200000	#FFDADA	1	0.625
chr2	235200001	235400000	A.2.2.2.2.1.2.1	0.485237483953787	.	235200001	235400000	#FFDADA	1	0.625
chr2	235400001	235840000	A.2.2.1.1.1.1.2	0.540436456996149	.	235400001	235840000	#FFDADA	1	0.625
chr2	235840001	236000000	A.1.2.2.1.2.1.1.2.2.1	0.744544287548139	.	235840001	236000000	#FF4848	1	0.875
chr2	236000001	236360000	B.1.1.1.2.2.1.1.1.2	0.426187419768935	.	236000001	236360000	#DADAFF	1	0.5
chr2	236360001	236680000	A.2.2.1.1.1.1.1.1	0.543003851091142	.	236360001	236680000	#FFDADA	1	0.625
chr2	236680001	236880000	A.2.1.2.2.1.1.1.2.2.2	0.580231065468549	.	236680001	236880000	#FF9191	1	0.75
chr2	236880001	237200000	A.2.1.2.2.1.1.1.1.1.2	0.58793324775353	.	236880001	237200000	#FF9191	1	0.75
chr2	237200001	237400000	A.2.2.2.2.1.2.2	0.48395378690629	.	237200001	237400000	#FFDADA	1	0.625
chr2	237400001	237680000	A.2.1.2.2.1.1.1.1.2.1	0.586649550706033	.	237400001	237680000	#FF9191	1	0.75
chr2	237680001	238000000	A.2.1.1.1.2.2.2.1	0.664955070603338	.	237680001	238000000	#FF9191	1	0.75
chr2	238000001	238360000	A.2.1.2.2.1.1.1.1.2.2.2	0.58408215661104	.	238000001	238360000	#FF9191	1	0.75
chr2	238360001	238520000	A.2.1.1.1.2.2.2.2	0.663671373555841	.	238360001	238520000	#FF9191	1	0.75
chr2	238520001	238680000	A.1.2.1.2.1.2.1.2.1	0.784338896020539	.	238520001	238680000	#FF4848	1	0.875
chr2	238680001	239200000	A.1.1.2.2.2.1.2.2	0.853658536585366	.	238680001	239200000	#FF0000	1	1
chr2	239200001	239400000	A.2.1.2.2.1.1.1.2.2.1	0.581514762516046	.	239200001	239400000	#FF9191	1	0.75
chr2	239400001	239800000	B.1.1.1.2.2.1.1.2.1	0.424903722721438	.	239400001	239800000	#DADAFF	1	0.5
chr2	239840001	239920000	B.1.1.1.2.2.1.1.2.1	0.424903722721438	.	239840001	239920000	#DADAFF	1	0.5
chr2	239920001	240320000	A.2.1.2.1.1.1.1	0.627727856225931	.	239920001	240320000	#FF9191	1	0.75
chr2	240320001	240520000	B.1.1.2.2.2.1.2	0.370988446726573	.	240320001	240520000	#DADAFF	1	0.5
chr2	240520001	240640000	B.1.2.1.2.1.2.1.1	0.34017971758665	.	240520001	240640000	#9191FF	1	0.375
chr2	240640001	240920000	B.1.1.1.2.2.1.1.2.2	0.423620025673941	.	240640001	240920000	#DADAFF	1	0.5
chr2	240920001	241120000	A.2.2.1.2.2.2.2.2	0.510911424903723	.	240920001	241120000	#FFDADA	1	0.625
chr2	241120001	241440000	A.2.2.1.2.2.2.2.1	0.51219512195122	.	241120001	241440000	#FFDADA	1	0.625
chr2	241440001	241760000	A.2.1.1.2.2.2.1	0.631578947368421	.	241440001	241760000	#FF9191	1	0.75
chr2	241760001	241920000	A.2.1.1.1.1.1.2.2	0.679075738125802	.	241760001	241920000	#FF9191	1	0.75
chr2	241920001	242160000	A.1.2.1.1.2.2.1.2.2	0.798459563543004	.	241920001	242160000	#FF4848	1	0.875
chr2	242160001	242440000	A.1.1.2.2.1.1.2.1.2.2	0.870346598202824	.	242160001	242440000	#FF0000	1	1
chr2	242440001	242680000	A.1.1.2.2.1.1.2.1.1.1	0.874197689345314	.	242440001	242680000	#FF0000	1	1
chr2	242680001	242840000	A.1.2.2.2.1.2.2.1.2	0.703465982028241	.	242680001	242840000	#FF4848	1	0.875
chr2	242840001	243080000	A.2.1.2.2.1.2.2.2.1.1	0.566110397946085	.	242840001	243080000	#FF9191	1	0.75
chr3	80001	440000	B.2.2.2.1.1.2.2.2.2	0.0313479623824451	.	80001	440000	#0000FF	1	0.125
chr3	440001	600000	B.2.2.1.1.1.2.1.2.1.2	0.108150470219436	.	440001	600000	#0000FF	1	0.125
chr3	640001	960000	B.2.2.1.1.1.2.1.1.1.2.1	0.114420062695925	.	640001	960000	#0000FF	1	0.125
chr3	960001	1400000	B.2.2.1.2.2.1.1.1.1	0.0736677115987461	.	960001	1400000	#0000FF	1	0.125
chr3	1440001	1680000	B.2.2.1.2.2.1.1.1.1	0.0736677115987461	.	1440001	1680000	#0000FF	1	0.125
chr3	1720001	1960000	B.2.2.1.2.2.1.1.1.1	0.0736677115987461	.	1720001	1960000	#0000FF	1	0.125
chr3	1960001	2280000	B.2.2.1.2.2.1.1.2.2	0.0689655172413793	.	1960001	2280000	#0000FF	1	0.125
chr3	2320001	2800000	B.2.2.1.2.2.1.1.2.2	0.0689655172413793	.	2320001	2800000	#0000FF	1	0.125
chr3	2800001	3160000	B.2.1.2.2.2.1.2.2.1.1	0.14576802507837	.	2800001	3160000	#4848FF	1	0.25
chr3	3160001	3240000	A.2.2.2.2.1.1.2.2.2.2	0.504702194357367	.	3160001	3240000	#FFDADA	1	0.625
chr3	3240001	3680000	B.2.2.1.1.1.2.1.2.1.1	0.109717868338558	.	3240001	3680000	#0000FF	1	0.125
chr3	3680001	4040000	B.2.2.1.1.1.2.1.1.1.1.2	0.115987460815047	.	3680001	4040000	#0000FF	1	0.125
chr3	4040001	4360000	B.2.1.2.2.1.1.1.1.1.2	0.170846394984326	.	4040001	4360000	#4848FF	1	0.25
chr3	4360001	4680000	A.2.1.2.2.1.1.1	0.619122257053291	.	4360001	4680000	#FF9191	1	0.75
chr3	4680001	5160000	A.1.2.1.2.1.2.2.1.1	0.777429467084639	.	4680001	5160000	#FF4848	1	0.875
chr3	5160001	5280000	A.2.1.1.2.1.1.1	0.675548589341693	.	5160001	5280000	#FF9191	1	0.75
chr3	5280001	5520000	B.1.2.2.2.2.1.2.1.2	0.252351097178683	.	5280001	5520000	#9191FF	1	0.375
chr3	5520001	5560000	B.2.2.1.1.1.2.1.1.1.1.1.1	0.119122257053292	.	5520001	5560000	#0000FF	1	0.125
chr3	5600001	5720000	B.2.2.1.1.1.2.1.1.1.1.1.1	0.119122257053292	.	5600001	5720000	#0000FF	1	0.125
chr3	5760001	6120000	B.2.2.1.1.1.2.1.1.1.1.1.1	0.119122257053292	.	5760001	6120000	#0000FF	1	0.125
chr3	6200001	6240000	B.2.2.1.1.1.2.1.1.1.1.1.1	0.119122257053292	.	6200001	6240000	#0000FF	1	0.125
chr3	6320001	6360000	B.2.2.1.1.1.2.1.1.1.1.1.1	0.119122257053292	.	6320001	6360000	#0000FF	1	0.125
chr3	6400001	6520000	B.1.2.2.2.2.1.2.1.1	0.253918495297806	.	6400001	6520000	#9191FF	1	0.375
chr3	6600001	6640000	B.1.2.2.2.2.1.2.1.1	0.253918495297806	.	6600001	6640000	#9191FF	1	0.375
chr3	6680001	6720000	B.1.2.2.2.2.1.2.1.1	0.253918495297806	.	6680001	6720000	#9191FF	1	0.375
chr3	6760001	6800000	B.1.2.2.2.2.1.2.1.1	0.253918495297806	.	6760001	6800000	#9191FF	1	0.375
chr3	6840001	6920000	B.2.1.1.1.1.2.2	0.239811912225705	.	6840001	6920000	#4848FF	1	0.25
chr3	6960001	7160000	B.2.1.1.1.1.2.2	0.239811912225705	.	6960001	7160000	#4848FF	1	0.25
chr3	7160001	7440000	A.2.2.2.2.1.1.2.1.2.2	0.510971786833856	.	7160001	7440000	#FFDADA	1	0.625
chr3	7440001	7680000	A.2.2.2.2.1.1.2.2.2.1	0.506269592476489	.	7440001	7680000	#FFDADA	1	0.625
chr3	7680001	7960000	A.2.2.2.2.1.2.2	0.5	.	7680001	7960000	#FFDADA	1	0.625
chr3	7960001	8480000	B.2.1.1.1.1.1.2	0.24294670846395	.	7960001	8480000	#4848FF	1	0.25
chr3	8480001	8720000	A.2.2.1.1.1.2.2.1	0.589341692789969	.	8480001	8720000	#FFDADA	1	0.625
chr3	8720001	9000000	A.2.2.2.2.1.2.1.2	0.501567398119122	.	8720001	9000000	#FFDADA	1	0.625
chr3	9000001	9400000	B.1.1.1.1.2.1.2.1.2	0.462382445141066	.	9000001	9400000	#DADAFF	1	0.5
chr3	9400001	9560000	A.1.2.2.1.2.1.1.1.2.2	0.744514106583072	.	9400001	9560000	#FF4848	1	0.875
chr3	9560001	9720000	A.2.2.1.1.1.2.1.2	0.590909090909091	.	9560001	9720000	#FFDADA	1	0.625
chr3	9720001	10160000	A.1.1.1.1.2.2.1.2.1.1	0.984326018808777	.	9720001	10160000	#FF0000	1	1
chr3	10160001	10360000	A.1.1.2.2.2.1.1.2.2.1	0.849529780564263	.	10160001	10360000	#FF0000	1	1
chr3	10360001	10800000	A.2.2.2.1.2.1.2.2	0.528213166144201	.	10360001	10800000	#FFDADA	1	0.625
chr3	10800001	10960000	B.1.1.1.2.2.2.2	0.421630094043887	.	10800001	10960000	#DADAFF	1	0.5
chr3	10960001	11200000	A.2.2.2.1.2.1.2.1	0.529780564263323	.	10960001	11200000	#FFDADA	1	0.625
chr3	11200001	11440000	A.1.1.2.2.2.1.1.2.1	0.851097178683386	.	11200001	11440000	#FF0000	1	1
chr3	11440001	11680000	A.1.1.1.2.2.2.1.2	0.923197492163009	.	11440001	11680000	#FF0000	1	1
chr3	11680001	11920000	A.1.2.2.1.2.1.1.1.2.1	0.746081504702194	.	11680001	11920000	#FF4848	1	0.875
chr3	11920001	12120000	B.1.2.1.2.1.2.1.1	0.347962382445141	.	11920001	12120000	#9191FF	1	0.375
chr3	12120001	12520000	B.1.1.1.1.2.2.2.2.1	0.449843260188088	.	12120001	12520000	#DADAFF	1	0.5
chr3	12520001	12720000	A.1.2.2.2.2.1.1.2	0.716300940438871	.	12520001	12720000	#FF4848	1	0.875
chr3	12720001	13040000	A.1.2.2.2.2.1.2.2.1	0.713166144200627	.	12720001	13040000	#FF4848	1	0.875
chr3	13040001	13520000	B.1.1.1.1.2.1.2.2.2	0.459247648902821	.	13040001	13520000	#DADAFF	1	0.5
chr3	13520001	13720000	B.1.1.1.1.2.1.2.2.1	0.460815047021944	.	13520001	13720000	#DADAFF	1	0.5
chr3	13720001	13960000	B.1.2.2.2.1.1.1.1.2.1	0.275862068965517	.	13720001	13960000	#9191FF	1	0.375
chr3	13960001	14160000	B.1.2.2.2.2.1.1.2	0.255485893416928	.	13960001	14160000	#9191FF	1	0.375
chr3	14160001	14440000	A.1.2.2.2.2.1.2.2.2	0.711598746081505	.	14160001	14440000	#FF4848	1	0.875
chr3	14440001	14680000	A.1.2.1.2.1.2.1.2.2	0.778996865203762	.	14440001	14680000	#FF4848	1	0.875
chr3	14680001	14840000	A.1.2.2.2.2.1.1.1	0.717868338557994	.	14680001	14840000	#FF4848	1	0.875
chr3	14840001	15000000	A.1.1.2.2.2.1.1.2.2.2	0.847962382445141	.	14840001	15000000	#FF0000	1	1
chr3	15000001	15120000	A.1.2.1.1.1.1.2	0.824451410658307	.	15000001	15120000	#FF4848	1	0.875
chr3	15120001	15440000	A.1.1.1.2.2.1.2.2.1.1	0.929467084639498	.	15120001	15440000	#FF0000	1	1
chr3	15440001	15600000	A.1.2.2.1.1.2.1.1.1	0.75705329153605	.	15440001	15600000	#FF4848	1	0.875
chr3	15600001	15840000	A.1.1.2.1.1.1.2.1	0.912225705329154	.	15600001	15840000	#FF0000	1	1
chr3	15840001	16080000	A.1.2.2.1.2.2.2.2	0.72884012539185	.	15840001	16080000	#FF4848	1	0.875
chr3	16080001	16320000	A.1.1.2.2.2.2.2.1.2	0.832288401253918	.	16080001	16320000	#FF0000	1	1
chr3	16320001	16600000	A.1.2.1.1.2.1.1.2.1.2	0.813479623824451	.	16320001	16600000	#FF4848	1	0.875
chr3	16600001	16840000	B.1.1.2.2.2.2.1.1	0.377742946708464	.	16600001	16840000	#DADAFF	1	0.5
chr3	16840001	17280000	A.2.2.1.1.1.1.2.1.2	0.59717868338558	.	16840001	17280000	#FFDADA	1	0.625
chr3	17280001	17480000	A.2.2.2.2.1.1.2.2.1.2	0.507836990595611	.	17280001	17480000	#FFDADA	1	0.625
chr3	17480001	17920000	A.2.2.1.1.1.1.2.1.1	0.598746081504702	.	17480001	17920000	#FFDADA	1	0.625
chr3	17920001	18360000	B.2.1.2.2.2.1.2.2.2	0.142633228840125	.	17920001	18360000	#4848FF	1	0.25
chr3	18360001	18520000	B.1.2.2.2.1.1.2.2.2	0.266457680250784	.	18360001	18520000	#9191FF	1	0.375
chr3	18520001	18880000	B.2.2.1.1.1.2.1.1.1.2.2	0.112852664576803	.	18520001	18880000	#0000FF	1	0.125
chr3	18880001	19080000	B.2.1.2.2.1.1.1.2	0.167711598746081	.	18880001	19080000	#4848FF	1	0.25
chr3	19080001	19360000	B.2.1.2.2.2.1.2.1	0.147335423197492	.	19080001	19360000	#4848FF	1	0.25
chr3	19360001	19920000	B.2.2.1.2.2.1.1.2.1	0.0705329153605016	.	19360001	19920000	#0000FF	1	0.125
chr3	19920001	20240000	A.2.1.1.2.1.1.2	0.67398119122257	.	19920001	20240000	#FF9191	1	0.75
chr3	20240001	20600000	B.1.1.1.2.2.1.2.1.2	0.429467084639498	.	20240001	20600000	#DADAFF	1	0.5
chr3	20600001	20760000	B.1.2.1.2.1.1.2.1	0.351097178683386	.	20600001	20760000	#9191FF	1	0.375
chr3	20760001	20960000	B.2.1.2.2.1.1.1.1.1.1	0.172413793103448	.	20760001	20960000	#4848FF	1	0.25
chr3	20960001	21280000	B.2.1.1.2.2.2	0.205329153605016	.	20960001	21280000	#4848FF	1	0.25
chr3	21280001	21640000	B.1.2.1.2.1.1.2.2	0.349529780564263	.	21280001	21640000	#9191FF	1	0.375
chr3	21640001	21800000	B.1.1.2.2.2.2.1.2.2	0.374608150470219	.	21640001	21800000	#DADAFF	1	0.5
chr3	21800001	22000000	B.1.2.2.2.1.1.2.1	0.269592476489028	.	21800001	22000000	#9191FF	1	0.375
chr3	22000001	22200000	B.2.1.1.1.1.2.1	0.241379310344828	.	22000001	22200000	#4848FF	1	0.25
chr3	22200001	22400000	B.2.1.1.2.2.1	0.206896551724138	.	22200001	22400000	#4848FF	1	0.25
chr3	22400001	22560000	B.2.2.1.1.1.2.1.2.2	0.106583072100313	.	22400001	22560000	#0000FF	1	0.125
chr3	22560001	22920000	B.2.2.1.2.2.1.1.1.2	0.0721003134796238	.	22560001	22920000	#0000FF	1	0.125
chr3	22920001	23200000	B.1.1.2.2.2.2.1.2.1	0.376175548589342	.	22920001	23200000	#DADAFF	1	0.5
chr3	23200001	23440000	A.2.1.2.2.1.1.2	0.617554858934169	.	23200001	23440000	#FF9191	1	0.75
chr3	23440001	23680000	A.2.1.2.1.2.2.1.1.2	0.625391849529781	.	23440001	23680000	#FF9191	1	0.75
chr3	23680001	24040000	A.1.2.1.2.1.2.1.1	0.785266457680251	.	23680001	24040000	#FF4848	1	0.875
chr3	24040001	24240000	B.1.2.2.2.1.1.1.1.2.2	0.274294670846395	.	24040001	24240000	#9191FF	1	0.375
chr3	24240001	24760000	B.1.1.2.1.2.1.2.2	0.412225705329154	.	24240001	24760000	#DADAFF	1	0.5
chr3	24760001	24960000	B.1.2.2.2.1.1.1.2.1	0.272727272727273	.	24760001	24960000	#9191FF	1	0.375
chr3	24960001	25440000	B.1.2.2.2.1.1.1.1.1	0.27742946708464	.	24960001	25440000	#9191FF	1	0.375
chr3	25440001	25640000	A.1.2.2.2.2.2.2.1	0.705329153605016	.	25440001	25640000	#FF4848	1	0.875
chr3	25640001	25920000	A.2.2.2.2.1.1.2.1.2.1	0.512539184952978	.	25640001	25920000	#FFDADA	1	0.625
chr3	25920001	26360000	B.2.2.2.1.1.2.1.1.2	0.0391849529780564	.	25920001	26360000	#0000FF	1	0.125
chr3	26360001	27120000	B.2.2.2.1.1.2.2.2.1	0.0329153605015674	.	26360001	27120000	#0000FF	1	0.125
chr3	27120001	27360000	B.1.1.1.1.1.1.1	0.482758620689655	.	27120001	27360000	#DADAFF	1	0.5
chr3	27360001	27560000	A.1.2.1.2.1.2.2.1.2	0.775862068965517	.	27360001	27560000	#FF4848	1	0.875
chr3	27560001	27760000	A.1.2.1.1.2.1.1.2.1.1	0.815047021943574	.	27560001	27760000	#FF4848	1	0.875
chr3	27760001	28280000	B.2.1.2.2.1.1.2.1	0.166144200626959	.	27760001	28280000	#4848FF	1	0.25
chr3	28280001	28400000	A.2.2.2.2.1.1.2.2.1.1	0.509404388714734	.	28280001	28400000	#FFDADA	1	0.625
chr3	28400001	28680000	B.1.2.2.2.2.1.1.1.1	0.258620689655172	.	28400001	28680000	#9191FF	1	0.375
chr3	28680001	28920000	B.1.1.1.2.2.1.2.2.2	0.424764890282132	.	28680001	28920000	#DADAFF	1	0.5
chr3	28920001	29160000	A.2.1.1.1.1.2.2.2.1	0.689655172413793	.	28920001	29160000	#FF9191	1	0.75
chr3	29160001	29800000	A.1.1.2.1.2.2.1.2.2	0.885579937304075	.	29160001	29800000	#FF0000	1	1
chr3	29800001	30040000	A.2.1.1.1.1.2.2.2.2	0.688087774294671	.	29800001	30040000	#FF9191	1	0.75
chr3	30040001	30280000	A.1.2.2.1.2.1.1.1.1	0.747648902821317	.	30040001	30280000	#FF4848	1	0.875
chr3	30280001	30560000	A.1.2.1.1.2.1.1.1.2	0.816614420062696	.	30280001	30560000	#FF4848	1	0.875
chr3	30560001	30800000	A.1.1.2.1.2.2.1.1.2	0.88871473354232	.	30560001	30800000	#FF0000	1	1
chr3	30800001	31240000	B.1.1.1.1.2.2.2.1.2	0.45141065830721	.	30800001	31240000	#DADAFF	1	0.5
chr3	31240001	31560000	B.1.1.2.1.2.1.2.1	0.413793103448276	.	31240001	31560000	#DADAFF	1	0.5
chr3	31560001	31880000	A.1.2.1.2.1.2.1.2.1.2.2	0.780564263322884	.	31560001	31880000	#FF4848	1	0.875
chr3	31880001	32200000	A.1.2.1.1.2.1.1.1.1	0.818181818181818	.	31880001	32200000	#FF4848	1	0.875
chr3	32200001	32440000	A.1.1.2.2.2.2.2.1.1	0.833855799373041	.	32200001	32440000	#FF0000	1	1
chr3	32440001	32760000	A.1.1.1.2.2.1.2.1	0.931034482758621	.	32440001	32760000	#FF0000	1	1
chr3	32760001	33120000	A.1.1.2.2.2.2.2.2	0.830721003134796	.	32760001	33120000	#FF0000	1	1
chr3	33120001	33480000	A.1.1.1.2.2.1.2.2.1.2	0.927899686520376	.	33120001	33480000	#FF0000	1	1
chr3	33480001	33880000	A.1.1.2.1.2.2.1.1.1	0.890282131661442	.	33480001	33880000	#FF0000	1	1
chr3	33880001	34200000	A.2.2.2.1.2.2.2.2.2	0.517241379310345	.	33880001	34200000	#FFDADA	1	0.625
chr3	34200001	34360000	A.2.2.2.1.2.2.2.1	0.523510971786834	.	34200001	34360000	#FFDADA	1	0.625
chr3	34360001	34480000	B.1.2.1.2.1.2.2.1.1	0.344827586206897	.	34360001	34480000	#9191FF	1	0.375
chr3	34480001	34760000	B.1.2.2.2.2.1.2.2	0.250783699059561	.	34480001	34760000	#9191FF	1	0.375
chr3	34760001	35360000	B.2.2.1.1.1.2.1.1.2	0.11128526645768	.	34760001	35360000	#0000FF	1	0.125
chr3	35360001	35480000	A.2.2.2.2.1.1.2.1.1	0.5141065830721	.	35360001	35480000	#FFDADA	1	0.625
chr3	35480001	35760000	B.1.2.1.2.1.1.1	0.352664576802508	.	35480001	35760000	#9191FF	1	0.375
chr3	35760001	36040000	B.1.2.2.2.1.1.2.2.1	0.268025078369906	.	35760001	36040000	#9191FF	1	0.375
chr3	36040001	36280000	B.2.2.1.1.1.2.1.1.1.1.1.2	0.117554858934169	.	36040001	36280000	#0000FF	1	0.125
chr3	36280001	36760000	B.2.2.2.1.1.2.1.1.1	0.0407523510971787	.	36280001	36760000	#0000FF	1	0.125
chr3	36760001	37040000	A.2.2.1.2.1.2.2.1.2	0.554858934169279	.	36760001	37040000	#FFDADA	1	0.625
chr3	37040001	37440000	A.1.1.1.2.1.2.2.2	0.943573667711599	.	37040001	37440000	#FF0000	1	1
chr3	37440001	37880000	B.1.1.2.1.2.2.2.1	0.407523510971787	.	37440001	37880000	#DADAFF	1	0.5
chr3	37880001	38080000	A.1.2.2.2.2.2.1.1.1	0.710031347962382	.	37880001	38080000	#FF4848	1	0.875
chr3	38080001	38320000	A.2.1.2.1.2.2.1.2	0.623824451410658	.	38080001	38320000	#FF9191	1	0.75
chr3	38320001	38520000	A.2.2.1.1.1.2.2.2	0.587774294670846	.	38320001	38520000	#FFDADA	1	0.625
chr3	38520001	38720000	A.2.2.1.1.1.2.1.1	0.592476489028213	.	38520001	38720000	#FFDADA	1	0.625
chr3	38720001	39120000	A.2.2.2.1.2.2.1.1	0.526645768025078	.	38720001	39120000	#FFDADA	1	0.625
chr3	39120001	39440000	A.2.1.1.1.1.1.1.2	0.699059561128527	.	39120001	39440000	#FF9191	1	0.75
chr3	39440001	39840000	A.2.1.1.2.2.2.1.1.1.2	0.650470219435737	.	39440001	39840000	#FF9191	1	0.75
chr3	39840001	40040000	A.2.1.1.1.1.2.2.1	0.691222570532915	.	39840001	40040000	#FF9191	1	0.75
chr3	40040001	40200000	A.2.2.2.1.2.2.2.2.1.1.2	0.520376175548589	.	40040001	40200000	#FFDADA	1	0.625
chr3	40200001	40360000	A.2.2.2.1.2.2.2.2.1.2	0.518808777429467	.	40200001	40360000	#FFDADA	1	0.625
chr3	40360001	40600000	A.2.2.1.1.1.1.2.2.1	0.595611285266458	.	40360001	40600000	#FFDADA	1	0.625
chr3	40600001	40960000	B.1.2.2.2.1.1.1.2.2	0.27115987460815	.	40600001	40960000	#9191FF	1	0.375
chr3	40960001	41200000	B.1.2.1.1.2.2.1	0.355799373040752	.	40960001	41200000	#9191FF	1	0.375
chr3	41200001	41320000	A.2.2.2.1.2.2.2.2.1.1.1	0.521943573667712	.	41200001	41320000	#FFDADA	1	0.625
chr3	41320001	41680000	B.1.2.1.2.1.2.2.2	0.341692789968652	.	41320001	41680000	#9191FF	1	0.375
chr3	41680001	41960000	A.2.2.2.2.1.2.1.1	0.503134796238245	.	41680001	41960000	#FFDADA	1	0.625
chr3	41960001	42280000	A.1.1.2.2.1.2.1.2.1	0.860501567398119	.	41960001	42280000	#FF0000	1	1
chr3	42280001	42600000	A.2.2.2.1.2.2.1.2	0.525078369905956	.	42280001	42600000	#FFDADA	1	0.625
chr3	42600001	42920000	A.1.2.1.2.1.2.1.2.1.1	0.783699059561129	.	42600001	42920000	#FF4848	1	0.875
chr3	42920001	43200000	B.1.1.1.1.2.1.2.1.1	0.463949843260188	.	42920001	43200000	#DADAFF	1	0.5
chr3	43200001	43560000	A.1.1.1.2.1.2.2.1.2	0.945141065830721	.	43200001	43560000	#FF0000	1	1
chr3	43560001	43840000	A.1.2.2.2.2.2.1.1.2	0.70846394984326	.	43560001	43840000	#FF4848	1	0.875
chr3	43840001	44320000	B.1.1.2.1.2.2.2.2	0.405956112852665	.	43840001	44320000	#DADAFF	1	0.5
chr3	44320001	44520000	A.2.2.1.2.2.2	0.543887147335423	.	44320001	44520000	#FFDADA	1	0.625
chr3	44520001	45040000	A.1.2.2.1.2.1.1.2.2	0.741379310344828	.	44520001	45040000	#FF4848	1	0.875
chr3	45040001	45280000	A.1.2.1.2.1.2.1.2.1.2.1	0.782131661442006	.	45040001	45280000	#FF4848	1	0.875
chr3	45280001	45560000	A.2.1.1.2.2.1.1.2.2	0.658307210031348	.	45280001	45560000	#FF9191	1	0.75
chr3	45560001	45760000	A.1.1.2.2.1.2.1.2.2	0.858934169278997	.	45560001	45760000	#FF0000	1	1
chr3	45760001	46160000	A.2.1.2.2.1.2	0.615987460815047	.	45760001	46160000	#FF9191	1	0.75
chr3	46160001	46480000	B.1.1.2.1.2.2.1.1	0.410658307210031	.	46160001	46480000	#DADAFF	1	0.5
chr3	46480001	46720000	A.1.2.2.2.2.1.2.1	0.714733542319749	.	46480001	46720000	#FF4848	1	0.875
chr3	46720001	46960000	A.1.2.2.1.1.2.1.1.2	0.755485893416928	.	46720001	46960000	#FF4848	1	0.875
chr3	46960001	47440000	A.1.1.1.1.2.2.1.1.1	0.987460815047022	.	46960001	47440000	#FF0000	1	1
chr3	47440001	47840000	A.1.1.2.2.2.1.1.1.2	0.852664576802508	.	47440001	47840000	#FF0000	1	1
chr3	47840001	48240000	A.1.1.1.2.2.1.1.2.1.2.2	0.934169278996865	.	47840001	48240000	#FF0000	1	1
chr3	48240001	48480000	A.1.2.1.2.2.2.1.1	0.764890282131661	.	48240001	48480000	#FF4848	1	0.875
chr3	48480001	48720000	A.1.1.2.2.2.1.2.1.2	0.843260188087774	.	48480001	48720000	#FF0000	1	1
chr3	48720001	49040000	A.1.2.1.1.1.1.1.1.1	0.829153605015674	.	48720001	49040000	#FF4848	1	0.875
chr3	49040001	49520000	A.1.1.1.2.2.1.1.1.1	0.942006269592476	.	49040001	49520000	#FF0000	1	1
chr3	49520001	49720000	A.1.2.1.2.2.2.1.2	0.763322884012539	.	49520001	49720000	#FF4848	1	0.875
chr3	49720001	50160000	A.1.1.1.2.2.1.1.2.1.1	0.93730407523511	.	49720001	50160000	#FF0000	1	1
chr3	50160001	50360000	A.1.1.1.2.2.1.2.2.2	0.926332288401254	.	50160001	50360000	#FF0000	1	1
chr3	50360001	50680000	A.1.1.2.1.2.2.2.1.1	0.884012539184953	.	50360001	50680000	#FF0000	1	1
chr3	50680001	51400000	B.2.1.2.2.1.1.2.2	0.164576802507837	.	50680001	51400000	#4848FF	1	0.25
chr3	51400001	51760000	A.1.1.2.1.2.2.2.1.2	0.882445141065831	.	51400001	51760000	#FF0000	1	1
chr3	51760001	51960000	A.2.2.2.1.2.1.1.1	0.53448275862069	.	51760001	51960000	#FFDADA	1	0.625
chr3	51960001	52240000	A.1.1.1.1.2.2.1.2.2.1	0.981191222570533	.	51960001	52240000	#FF0000	1	1
chr3	52240001	52600000	A.1.1.1.1.2.2.1.1.2	0.9858934169279	.	52240001	52600000	#FF0000	1	1
chr3	52600001	52760000	A.1.1.2.2.2.1.1.1.1	0.85423197492163	.	52600001	52760000	#FF0000	1	1
chr3	52760001	53320000	A.1.1.1.1.1.1.1	1	.	52760001	53320000	#FF0000	1	1
chr3	53320001	53400000	A.1.2.2.2.2.2.1.2	0.706896551724138	.	53320001	53400000	#FF4848	1	0.875
chr3	53400001	53960000	B.1.1.2.1.2.2.1.2	0.409090909090909	.	53400001	53960000	#DADAFF	1	0.5
chr3	53960001	54200000	B.2.2.1.2.2.1.2.2.1	0.0658307210031348	.	53960001	54200000	#0000FF	1	0.125
chr3	54200001	54440000	B.2.2.1.2.2.1.2.2.2.1	0.0642633228840125	.	54200001	54440000	#0000FF	1	0.125
chr3	54440001	54840000	B.2.2.1.2.2.1.2.2.2.2	0.0626959247648903	.	54440001	54840000	#0000FF	1	0.125
chr3	54840001	54960000	B.2.1.2.2.2.1.2.2.1.2	0.144200626959248	.	54840001	54960000	#4848FF	1	0.25
chr3	54960001	55440000	B.2.2.2.2.1.2.2	0.00470219435736677	.	54960001	55440000	#0000FF	1	0.125
chr3	55440001	55880000	B.2.1.1.1.1.1.1	0.244514106583072	.	55440001	55880000	#4848FF	1	0.25
chr3	55880001	56080000	B.1.2.1.2.1.2.1.2	0.346394984326019	.	55880001	56080000	#9191FF	1	0.375
chr3	56080001	56320000	B.1.1.1.2.2.1.2.1.1.1.1	0.434169278996865	.	56080001	56320000	#DADAFF	1	0.5
chr3	56320001	56640000	A.2.1.2.1.2.2.2.2	0.620689655172414	.	56320001	56640000	#FF9191	1	0.75
chr3	56640001	57080000	A.1.1.1.1.1.1.2.2	0.996865203761755	.	56640001	57080000	#FF0000	1	1
chr3	57080001	57520000	A.1.1.1.1.2.2.1.2.2.2	0.979623824451411	.	57080001	57520000	#FF0000	1	1
chr3	57520001	57920000	A.1.1.1.2.1.1.1.1	0.974921630094044	.	57520001	57920000	#FF0000	1	1
chr3	57920001	58160000	A.1.1.1.1.2.2.1.2.1.2	0.982758620689655	.	57920001	58160000	#FF0000	1	1
chr3	58160001	58280000	A.1.1.2.1.2.2.2.2.2	0.879310344827586	.	58160001	58280000	#FF0000	1	1
chr3	58280001	58520000	A.1.1.1.2.1.2.2.1.1	0.946708463949843	.	58280001	58520000	#FF0000	1	1
chr3	58520001	58800000	A.2.1.2.1.2.2.1.1.1	0.626959247648903	.	58520001	58800000	#FF9191	1	0.75
chr3	58800001	59080000	A.2.2.1.1.1.1.2.2.2	0.594043887147335	.	58800001	59080000	#FFDADA	1	0.625
chr3	59080001	59320000	B.1.2.1.2.1.2.2.1.2	0.343260188087774	.	59080001	59320000	#9191FF	1	0.375
chr3	59320001	59600000	B.2.2.1.1.1.1.2.2.1	0.122257053291536	.	59320001	59600000	#0000FF	1	0.125
chr3	59600001	59880000	B.2.2.1.1.1.1.2.2.2	0.120689655172414	.	59600001	59880000	#0000FF	1	0.125
chr3	59880001	60280000	B.2.2.2.1.1.2.1.2.2	0.0360501567398119	.	59880001	60280000	#0000FF	1	0.125
chr3	60280001	60400000	B.2.1.2.2.1.1.1.1.2	0.169278996865204	.	60280001	60400000	#4848FF	1	0.25
chr3	60400001	61160000	B.2.2.2.1.1.2.1.2.1	0.0376175548589342	.	60400001	61160000	#0000FF	1	0.125
chr3	61160001	61520000	B.1.2.2.2.2.1.1.1.2	0.25705329153605	.	61160001	61520000	#9191FF	1	0.375
chr3	61520001	61800000	A.2.2.1.1.1.1.1	0.600313479623824	.	61520001	61800000	#FFDADA	1	0.625
chr3	61800001	62200000	A.1.2.2.2.2.2.2.2	0.703761755485893	.	61800001	62200000	#FF4848	1	0.875
chr3	62200001	62640000	B.1.1.1.2.2.1.2.1.1.1.2	0.432601880877743	.	62200001	62640000	#DADAFF	1	0.5
chr3	62640001	62880000	B.2.1.2.2.2.1.1.1.2	0.150470219435737	.	62640001	62880000	#4848FF	1	0.25
chr3	62880001	63160000	B.2.2.2.1.1.2.2.1	0.0344827586206897	.	62880001	63160000	#0000FF	1	0.125
chr3	63160001	63280000	B.2.1.2.2.2.1.1.1.1	0.152037617554859	.	63160001	63280000	#4848FF	1	0.25
chr3	63280001	63800000	B.2.2.1.2.2.1.2.1	0.0673981191222571	.	63280001	63800000	#0000FF	1	0.125
chr3	63800001	64000000	A.1.2.1.2.1.2.2.2.2	0.772727272727273	.	63800001	64000000	#FF4848	1	0.875
chr3	64000001	64480000	A.2.1.1.2.2.2.1.1.1.1	0.652037617554859	.	64000001	64480000	#FF9191	1	0.75
chr3	64480001	64680000	A.1.2.2.1.2.1.1.2.1	0.74294670846395	.	64480001	64680000	#FF4848	1	0.875
chr3	64680001	65000000	A.1.2.1.1.2.1.1.2.2	0.811912225705329	.	64680001	65000000	#FF4848	1	0.875
chr3	65000001	65320000	A.2.1.1.2.2.1.1.2.1	0.65987460815047	.	65000001	65320000	#FF9191	1	0.75
chr3	65320001	65760000	A.2.1.1.1.1.2.1.2	0.692789968652038	.	65320001	65760000	#FF9191	1	0.75
chr3	65760001	66160000	A.1.1.2.1.2.2.1.2.1	0.887147335423197	.	65760001	66160000	#FF0000	1	1
chr3	66280001	66560000	A.1.2.1.2.1.2.2.2.1	0.774294670846395	.	66280001	66560000	#FF4848	1	0.875
chr3	66560001	66920000	B.1.1.1.2.2.1.2.1.1.2	0.431034482758621	.	66560001	66920000	#DADAFF	1	0.5
chr3	66920001	67160000	B.1.1.2.2.2.2.2.1	0.373040752351097	.	66920001	67160000	#DADAFF	1	0.5
chr3	67160001	67440000	B.2.1.2.2.2.1.1.2	0.148902821316614	.	67160001	67440000	#4848FF	1	0.25
chr3	67440001	67720000	A.2.2.1.2.1.2.2.1.1	0.556426332288401	.	67440001	67720000	#FFDADA	1	0.625
chr3	67720001	68080000	B.2.2.1.1.1.1.2.1.2.1	0.125391849529781	.	67720001	68080000	#0000FF	1	0.125
chr3	68080001	69040000	B.2.2.2.2.1.2.1	0.00626959247648903	.	68080001	69040000	#0000FF	1	0.125
chr3	69040001	69520000	A.1.1.1.1.1.1.2.1	0.998432601880878	.	69040001	69520000	#FF0000	1	1
chr3	69520001	69680000	B.1.1.1.1.2.2.2.1.1	0.452978056426332	.	69520001	69680000	#DADAFF	1	0.5
chr3	69680001	70040000	A.2.1.1.1.1.2.1.1	0.69435736677116	.	69680001	70040000	#FF9191	1	0.75
chr3	70040001	70560000	B.1.1.1.2.2.1.2.2.1.1	0.427899686520376	.	70040001	70560000	#DADAFF	1	0.5
chr3	70560001	70760000	B.1.1.1.2.2.1.2.2.1.2	0.426332288401254	.	70560001	70760000	#DADAFF	1	0.5
chr3	70760001	71000000	A.2.1.1.2.2.2.1.1.2	0.648902821316614	.	70760001	71000000	#FF9191	1	0.75
chr3	71000001	71200000	A.1.1.2.2.1.2.1.1.1.2	0.865203761755486	.	71000001	71200000	#FF0000	1	1
chr3	71200001	71440000	A.1.1.2.2.1.2.1.1.2.2	0.862068965517241	.	71200001	71440000	#FF0000	1	1
chr3	71440001	71760000	A.1.1.2.2.1.2.1.1.1.1	0.866771159874608	.	71440001	71760000	#FF0000	1	1
chr3	71760001	71920000	B.1.1.2.1.2.1.1	0.415360501567398	.	71760001	71920000	#DADAFF	1	0.5
chr3	71920001	72160000	B.1.1.2.2.2.2.2.2	0.371473354231975	.	71920001	72160000	#DADAFF	1	0.5
chr3	72160001	72320000	B.1.1.1.1.2.2.1.1.1	0.457680250783699	.	72160001	72320000	#DADAFF	1	0.5
chr3	72320001	72560000	A.2.1.1.2.2.2.1.2	0.647335423197492	.	72320001	72560000	#FF9191	1	0.75
chr3	72560001	72920000	B.1.1.1.1.2.2.1.1.2	0.456112852664577	.	72560001	72920000	#DADAFF	1	0.5
chr3	72920001	73160000	A.2.1.2.1.2.2.2.1	0.622257053291536	.	72920001	73160000	#FF9191	1	0.75
chr3	73160001	73560000	B.2.2.1.1.1.1.2.1.1	0.126959247648903	.	73160001	73560000	#0000FF	1	0.125
chr3	73560001	73920000	B.2.2.1.1.1.1.2.1.2.2	0.123824451410658	.	73560001	73920000	#0000FF	1	0.125
chr3	73920001	74200000	B.2.2.2.1.1.1.1.1	0.0501567398119122	.	73920001	74200000	#0000FF	1	0.125
chr3	74200001	74360000	B.2.2.1.1.2.2.1.2.2	0.0909090909090909	.	74200001	74360000	#0000FF	1	0.125
chr3	74360001	74680000	B.2.2.1.2.2.2.1.2.1	0.0564263322884013	.	74360001	74680000	#0000FF	1	0.125
chr3	74680001	75400000	B.2.2.2.1.1.1.2.2.2	0.0423197492163009	.	74680001	75400000	#0000FF	1	0.125
chr3	75400001	75560000	B.1.2.2.2.1.2.2.1	0.261755485893417	.	75400001	75560000	#9191FF	1	0.375
chr3	75800001	76320000	B.2.2.1.2.2.2.1.1.2	0.0579937304075235	.	75800001	76320000	#0000FF	1	0.125
chr3	76320001	76600000	B.2.2.1.2.2.2.1.2.2	0.054858934169279	.	76320001	76600000	#0000FF	1	0.125
chr3	76600001	77000000	B.2.2.2.1.1.1.1.2	0.04858934169279	.	76600001	77000000	#0000FF	1	0.125
chr3	77000001	77320000	B.2.2.1.2.2.2.1.1.1.2	0.0595611285266458	.	77000001	77320000	#0000FF	1	0.125
chr3	77320001	77840000	B.2.2.2.1.1.1.2.1	0.0470219435736677	.	77320001	77840000	#0000FF	1	0.125
chr3	77840001	78120000	B.1.2.2.2.1.2.1.2	0.263322884012539	.	77840001	78120000	#9191FF	1	0.375
chr3	78120001	78280000	B.1.1.2.2.2.1.1.1.1	0.387147335423198	.	78120001	78280000	#DADAFF	1	0.5
chr3	78280001	78680000	B.2.1.2.2.2.2.1.2	0.136363636363636	.	78280001	78680000	#4848FF	1	0.25
chr3	78680001	79120000	B.1.1.1.1.1.1.2.2	0.479623824451411	.	78680001	79120000	#DADAFF	1	0.5
chr3	79120001	79560000	B.1.2.2.2.2.2.1.1	0.249216300940439	.	79120001	79560000	#9191FF	1	0.375
chr3	79560001	79800000	A.2.2.2.2.2.1.1	0.498432601880878	.	79560001	79800000	#FFDADA	1	0.625
chr3	79800001	80120000	A.1.2.2.1.2.1.2.2	0.738244514106583	.	79800001	80120000	#FF4848	1	0.875
chr3	80120001	80320000	A.2.1.2.1.2.1.2	0.628526645768025	.	80120001	80320000	#FF9191	1	0.75
chr3	80320001	80840000	A.2.1.2.2.2.2.2	0.601880877742947	.	80320001	80840000	#FF9191	1	0.75
chr3	80840001	81080000	B.1.1.1.2.2.1.1.1	0.43730407523511	.	80840001	81080000	#DADAFF	1	0.5
chr3	81080001	81360000	A.2.2.1.2.1.2.1.1	0.56269592476489	.	81080001	81360000	#FFDADA	1	0.625
chr3	81360001	81840000	A.1.1.2.2.1.2.1.1.2.1	0.863636363636364	.	81360001	81840000	#FF0000	1	1
chr3	81840001	82080000	B.1.1.1.2.2.1.1.2	0.435736677115987	.	81840001	82080000	#DADAFF	1	0.5
chr3	82080001	82240000	A.2.2.2.2.1.1.1	0.515673981191223	.	82080001	82240000	#FFDADA	1	0.625
chr3	82240001	82360000	B.2.1.2.2.2.2.2.1.2	0.133228840125392	.	82240001	82360000	#4848FF	1	0.25
chr3	82400001	82600000	B.2.1.2.2.2.2.2.1.2	0.133228840125392	.	82400001	82600000	#4848FF	1	0.25
chr3	82600001	82640000	B.2.2.1.1.2.2.1.1.1	0.0987460815047022	.	82600001	82640000	#0000FF	1	0.125
chr3	82680001	82920000	B.2.2.1.1.2.2.1.1.1	0.0987460815047022	.	82680001	82920000	#0000FF	1	0.125
chr3	83000001	83200000	B.2.2.1.1.2.2.1.1.1	0.0987460815047022	.	83000001	83200000	#0000FF	1	0.125
chr3	83200001	83320000	B.1.2.2.2.1.2.2.2	0.260188087774295	.	83200001	83320000	#9191FF	1	0.375
chr3	83320001	83600000	B.2.1.2.2.2.2.2.1.1	0.134796238244514	.	83320001	83600000	#4848FF	1	0.25
chr3	83600001	83760000	B.2.2.1.1.2.2.1.1.2.1	0.0971786833855799	.	83600001	83760000	#0000FF	1	0.125
chr3	83800001	83880000	B.2.2.1.1.2.2.1.1.2.1	0.0971786833855799	.	83800001	83880000	#0000FF	1	0.125
chr3	83920001	84080000	B.2.2.1.1.2.2.1.1.2.1	0.0971786833855799	.	83920001	84080000	#0000FF	1	0.125
chr3	84080001	84160000	B.2.1.2.2.1.2.2.1.1	0.158307210031348	.	84080001	84160000	#4848FF	1	0.25
chr3	84200001	84280000	B.2.1.2.2.1.2.2.1.1	0.158307210031348	.	84200001	84280000	#4848FF	1	0.25
chr3	84320001	84680000	B.2.1.2.2.2.2.2.2.1	0.13166144200627	.	84320001	84680000	#4848FF	1	0.25
chr3	84680001	84960000	B.2.2.1.1.2.2.1.1.2.2.2	0.0940438871473354	.	84680001	84960000	#0000FF	1	0.125
chr3	84960001	85360000	B.2.2.1.2.2.2.1.1.1.1	0.061128526645768	.	84960001	85360000	#0000FF	1	0.125
chr3	85360001	85720000	B.2.1.2.2.2.2.1.1.2.1	0.139498432601881	.	85360001	85720000	#4848FF	1	0.25
chr3	85720001	85920000	B.2.1.2.2.1.2.1.1.2	0.161442006269592	.	85720001	85920000	#4848FF	1	0.25
chr3	85920001	86760000	B.2.2.2.2.1.1.1.2	0.0125391849529781	.	85920001	86760000	#0000FF	1	0.125
chr3	86760001	87000000	B.2.2.1.1.2.2.1.2.1	0.0924764890282132	.	86760001	87000000	#0000FF	1	0.125
chr3	87000001	87280000	B.1.2.2.2.2.2.1.2	0.247648902821317	.	87000001	87280000	#9191FF	1	0.375
chr3	87280001	87480000	A.2.2.1.2.1.2.2.2.2	0.551724137931034	.	87280001	87480000	#FFDADA	1	0.625
chr3	87480001	87560000	B.1.1.2.2.2.1.2.2	0.379310344827586	.	87480001	87560000	#DADAFF	1	0.5
chr3	87560001	87800000	B.2.1.2.2.1.2.1.1.1	0.163009404388715	.	87560001	87800000	#4848FF	1	0.25
chr3	87800001	88040000	B.1.2.2.2.1.2.1.1	0.264890282131661	.	87800001	88040000	#9191FF	1	0.375
chr3	88040001	88240000	A.2.1.2.2.2.2.1.1	0.606583072100313	.	88040001	88240000	#FF9191	1	0.75
chr3	88240001	88800000	B.2.2.2.1.1.1.2.2.1.1	0.0454545454545455	.	88240001	88800000	#0000FF	1	0.125
chr3	88800001	89120000	B.2.2.1.1.2.2.1.1.2.2.1	0.0956112852664577	.	88800001	89120000	#0000FF	1	0.125
chr3	89120001	89280000	B.2.1.2.2.2.2.2.2.2	0.130094043887147	.	89120001	89280000	#4848FF	1	0.25
chr3	89280001	90320000	B.2.2.2.1.1.1.2.2.1.2	0.0438871473354232	.	89280001	90320000	#0000FF	1	0.125
chr3	93520001	93680000	B.2.1.2.2.1.2.2.1.2	0.156739811912226	.	93520001	93680000	#4848FF	1	0.25
chr3	93680001	93880000	A.2.2.2.2.2.1.2.1.1	0.496865203761755	.	93680001	93880000	#FFDADA	1	0.625
chr3	93880001	94080000	B.2.1.2.2.2.2.1.1.1	0.141065830721003	.	93880001	94080000	#4848FF	1	0.25
chr3	94080001	94240000	B.2.1.1.2.1.1.2.1.2	0.217868338557994	.	94080001	94240000	#4848FF	1	0.25
chr3	94240001	94800000	B.2.2.2.2.1.1.1.1.1	0.0188087774294671	.	94240001	94800000	#0000FF	1	0.125
chr3	94800001	95240000	B.2.2.2.2.1.1.1.1.2.2.1	0.0156739811912226	.	94800001	95240000	#0000FF	1	0.125
chr3	95280001	95360000	B.2.2.2.2.1.1.1.1.2.2.1	0.0156739811912226	.	95280001	95360000	#0000FF	1	0.125
chr3	95360001	95560000	B.2.1.2.2.1.2.2.2.2	0.153605015673981	.	95360001	95560000	#4848FF	1	0.25
chr3	95560001	95920000	B.2.1.2.2.1.2.2.2.1	0.155172413793103	.	95560001	95920000	#4848FF	1	0.25
chr3	95920001	96200000	B.1.1.2.2.2.1.1.1.2	0.385579937304075	.	95920001	96200000	#DADAFF	1	0.5
chr3	96200001	96640000	B.2.2.1.1.2.2.2.1	0.0893416927899686	.	96200001	96640000	#0000FF	1	0.125
chr3	96640001	97000000	B.2.2.1.2.2.2.2.1	0.0532915360501567	.	96640001	97000000	#0000FF	1	0.125
chr3	97000001	97480000	B.2.2.1.1.2.2.2.2.2	0.0862068965517241	.	97000001	97480000	#0000FF	1	0.125
chr3	97480001	97760000	A.2.2.1.2.1.2.2.2.1	0.553291536050157	.	97480001	97760000	#FFDADA	1	0.625
chr3	97760001	98240000	B.2.1.1.1.2.2.2.2	0.224137931034483	.	97760001	98240000	#4848FF	1	0.25
chr3	98240001	98520000	A.1.1.2.2.1.2.2.2	0.855799373040752	.	98240001	98520000	#FF0000	1	1
chr3	98520001	98720000	A.1.1.2.1.2.1.1.1.2	0.899686520376176	.	98520001	98720000	#FF0000	1	1
chr3	98720001	99000000	A.1.2.2.1.1.1.1	0.760188087774295	.	98720001	99000000	#FF4848	1	0.875
chr3	99000001	99200000	A.1.2.1.2.2.2.2	0.761755485893417	.	99000001	99200000	#FF4848	1	0.875
chr3	99200001	99520000	A.1.1.1.2.1.2.1.1.2.2	0.952978056426332	.	99200001	99520000	#FF0000	1	1
chr3	99520001	99840000	A.1.1.1.2.2.1.1.1.2.1	0.940438871473354	.	99520001	99840000	#FF0000	1	1
chr3	99840001	100000000	A.1.2.1.1.2.2.1.1	0.807210031347962	.	99840001	100000000	#FF4848	1	0.875
chr3	100000001	100400000	A.1.1.2.2.2.2.1.2.1.1	0.838557993730408	.	100000001	100400000	#FF0000	1	1
chr3	100400001	100680000	A.1.2.1.1.2.2.1.2	0.80564263322884	.	100400001	100680000	#FF4848	1	0.875
chr3	100680001	100920000	A.1.1.2.2.2.2.1.2.1.2	0.836990595611285	.	100680001	100920000	#FF0000	1	1
chr3	100920001	101200000	A.1.2.2.1.1.1.2	0.758620689655172	.	100920001	101200000	#FF4848	1	0.875
chr3	101200001	101440000	A.1.1.2.1.1.2.2	0.907523510971787	.	101200001	101440000	#FF0000	1	1
chr3	101440001	101960000	A.1.1.1.1.2.1.2	0.989028213166144	.	101440001	101960000	#FF0000	1	1
chr3	101960001	102320000	B.1.2.1.2.2.1.2.2.2.1	0.329153605015674	.	101960001	102320000	#9191FF	1	0.375
chr3	102320001	102480000	B.2.1.2.2.1.2.1.2	0.15987460815047	.	102320001	102480000	#4848FF	1	0.25
chr3	102480001	102920000	B.2.2.2.2.1.1.1.1.2.2.2	0.0141065830721003	.	102480001	102920000	#0000FF	1	0.125
chr3	102920001	103360000	B.2.2.2.2.1.1.1.1.2.1	0.0172413793103448	.	102920001	103360000	#0000FF	1	0.125
chr3	103360001	103600000	B.2.1.2.2.2.2.1.1.2.2	0.137931034482759	.	103360001	103600000	#4848FF	1	0.25
chr3	103600001	103680000	B.1.2.2.2.2.2.2	0.246081504702194	.	103600001	103680000	#9191FF	1	0.375
chr3	103680001	103960000	B.2.1.1.1.2.1.2.2.1	0.233542319749216	.	103680001	103960000	#4848FF	1	0.25
chr3	103960001	104280000	B.1.2.1.2.2.1.1.1	0.34012539184953	.	103960001	104280000	#9191FF	1	0.375
chr3	104280001	104680000	A.2.1.1.2.2.2.2.1	0.64576802507837	.	104280001	104680000	#FF9191	1	0.75
chr3	104680001	104880000	A.2.2.2.1.1.2.2	0.536050156739812	.	104680001	104880000	#FFDADA	1	0.625
chr3	104880001	105080000	A.2.1.2.1.2.1.1	0.630094043887147	.	104880001	105080000	#FF9191	1	0.75
chr3	105080001	105320000	A.2.1.1.1.2.2.2	0.677115987460815	.	105080001	105320000	#FF9191	1	0.75
chr3	105320001	105640000	A.1.2.2.2.1.2.1.2.2	0.722570532915361	.	105320001	105640000	#FF4848	1	0.875
chr3	105640001	106040000	B.1.2.1.1.1.1.1	0.369905956112853	.	105640001	106040000	#9191FF	1	0.375
chr3	106040001	106240000	B.1.2.1.2.2.1.1.2	0.338557993730408	.	106040001	106240000	#9191FF	1	0.375
chr3	106240001	106400000	A.2.2.2.2.2.1.2.2	0.493730407523511	.	106240001	106400000	#FFDADA	1	0.625
chr3	106400001	106600000	A.2.2.1.2.1.2.1.2.2.2	0.557993730407524	.	106400001	106600000	#FFDADA	1	0.625
chr3	106600001	106880000	B.1.2.2.1.1.2.2.1	0.297805642633229	.	106600001	106880000	#9191FF	1	0.375
chr3	106880001	107240000	B.1.2.1.2.2.1.2.1.1.1.1	0.336990595611285	.	106880001	107240000	#9191FF	1	0.375
chr3	107240001	107640000	A.2.1.2.2.2.2.1.2.2	0.603448275862069	.	107240001	107640000	#FF9191	1	0.75
chr3	107640001	107960000	A.2.1.1.2.2.2.2.2.1.1	0.644200626959248	.	107640001	107960000	#FF9191	1	0.75
chr3	107960001	108200000	B.1.2.1.2.2.1.2.1.1.1.2	0.335423197492163	.	107960001	108200000	#9191FF	1	0.375
chr3	108200001	108360000	A.2.2.1.2.1.2.1.2.2.1	0.559561128526646	.	108200001	108360000	#FFDADA	1	0.625
chr3	108360001	108680000	B.2.1.2.1.1.2.1.1.2.1	0.191222570532915	.	108360001	108680000	#4848FF	1	0.25
chr3	108680001	109400000	B.2.2.2.1.2.2.2	0.0203761755485893	.	108680001	109400000	#0000FF	1	0.125
chr3	109400001	109600000	B.2.2.1.1.2.2.2.2.1	0.0877742946708464	.	109400001	109600000	#0000FF	1	0.125
chr3	109600001	110000000	B.2.2.1.2.2.2.2.2	0.0517241379310345	.	109600001	110000000	#0000FF	1	0.125
chr3	110000001	110360000	A.2.2.2.2.2.1.2.1.2	0.495297805642633	.	110000001	110360000	#FFDADA	1	0.625
chr3	110360001	110560000	B.2.1.1.1.2.1.2.2.2	0.231974921630094	.	110360001	110560000	#4848FF	1	0.25
chr3	110560001	110760000	B.2.1.2.1.1.2.1.2	0.188087774294671	.	110560001	110760000	#4848FF	1	0.25
chr3	110760001	110920000	B.1.1.2.2.2.1.1.2.2	0.382445141065831	.	110760001	110920000	#DADAFF	1	0.5
chr3	110920001	111360000	B.2.1.2.1.2.2.2	0.173981191222571	.	110920001	111360000	#4848FF	1	0.25
chr3	111360001	111560000	A.1.2.2.1.2.1.2.1	0.739811912225705	.	111360001	111560000	#FF4848	1	0.875
chr3	111560001	111720000	A.1.1.2.2.1.1.2.2.1	0.869905956112853	.	111560001	111720000	#FF0000	1	1
chr3	111720001	111840000	A.2.1.1.1.1.1.1.1.2	0.700626959247649	.	111720001	111840000	#FF9191	1	0.75
chr3	111840001	112000000	B.1.2.1.2.2.1.2.1.1.2	0.333855799373041	.	111840001	112000000	#9191FF	1	0.375
chr3	112000001	112240000	A.2.2.1.2.1.2.1.2.1	0.561128526645768	.	112000001	112240000	#FFDADA	1	0.625
chr3	112240001	112680000	A.2.2.2.1.1.2.1	0.537617554858934	.	112240001	112680000	#FFDADA	1	0.625
chr3	112680001	113120000	B.1.1.1.1.2.2.1.2	0.454545454545455	.	112680001	113120000	#DADAFF	1	0.5
chr3	113120001	113400000	A.2.2.1.2.1.1.1.1	0.572100313479624	.	113120001	113400000	#FFDADA	1	0.625
chr3	113400001	113560000	A.1.1.2.1.2.1.1.2.2	0.896551724137931	.	113400001	113560000	#FF0000	1	1
chr3	113560001	113880000	A.1.2.1.2.1.1.1.2.1.2	0.797805642633229	.	113560001	113880000	#FF4848	1	0.875
chr3	113880001	114040000	A.2.1.1.2.2.2.2.2.2	0.641065830721003	.	113880001	114040000	#FF9191	1	0.75
chr3	114040001	114400000	A.1.2.2.2.1.2.1.2.1	0.724137931034483	.	114040001	114400000	#FF4848	1	0.875
chr3	114400001	114600000	B.1.1.1.1.1.1.2.1	0.481191222570533	.	114400001	114600000	#DADAFF	1	0.5
chr3	114600001	114760000	B.1.1.2.2.2.1.2.1	0.380877742946708	.	114600001	114760000	#DADAFF	1	0.5
chr3	114760001	114920000	A.2.1.2.2.2.2.1.2.1	0.605015673981191	.	114760001	114920000	#FF9191	1	0.75
chr3	114920001	115240000	A.2.2.1.1.2.1.1.2	0.584639498432602	.	114920001	115240000	#FFDADA	1	0.625
chr3	115240001	115560000	B.1.2.1.1.1.1.2.2	0.366771159874608	.	115240001	115560000	#9191FF	1	0.375
chr3	115560001	116080000	B.2.2.2.2.2.2	0.00156739811912226	.	115560001	116080000	#0000FF	1	0.125
chr3	116080001	116480000	B.2.2.2.2.2.1	0.00313479623824451	.	116080001	116480000	#0000FF	1	0.125
chr3	116480001	116720000	B.1.2.1.2.2.1.2.2.2.2.2	0.326018808777429	.	116480001	116720000	#9191FF	1	0.375
chr3	116720001	117040000	B.1.2.1.2.2.1.2.2.2.2.1	0.327586206896552	.	116720001	117040000	#9191FF	1	0.375
chr3	117040001	117280000	B.2.1.2.1.1.2.1.1.1	0.192789968652038	.	117040001	117280000	#4848FF	1	0.25
chr3	117280001	117440000	B.1.1.2.2.2.1.1.2.1	0.384012539184953	.	117280001	117440000	#DADAFF	1	0.5
chr3	117440001	117760000	B.2.1.1.1.2.2.2.1	0.225705329153605	.	117440001	117760000	#4848FF	1	0.25
chr3	117760001	118240000	B.2.2.2.2.1.1.2.2.2	0.00783699059561128	.	117760001	118240000	#0000FF	1	0.125
chr3	118240001	118560000	B.2.2.2.2.1.1.2.2.1	0.00940438871473354	.	118240001	118560000	#0000FF	1	0.125
chr3	118560001	118960000	B.2.1.1.2.1.1.2.1.1	0.219435736677116	.	118560001	118960000	#4848FF	1	0.25
chr3	118960001	119160000	A.1.1.2.2.1.1.2.1.1	0.873040752351097	.	118960001	119160000	#FF0000	1	1
chr3	119160001	119520000	A.1.1.2.1.2.1.1.1.1.1.2.2	0.90282131661442	.	119160001	119520000	#FF0000	1	1
chr3	119520001	119920000	A.1.1.1.2.1.2.1.1.2.1	0.954545454545455	.	119520001	119920000	#FF0000	1	1
chr3	119920001	120240000	A.1.2.1.2.1.1.1.2.1.1	0.799373040752351	.	119920001	120240000	#FF4848	1	0.875
chr3	120240001	120520000	A.2.1.1.1.2.2.1.2	0.678683385579937	.	120240001	120520000	#FF9191	1	0.75
chr3	120520001	120960000	B.2.1.2.1.1.2.1.1.2.2	0.189655172413793	.	120520001	120960000	#4848FF	1	0.25
chr3	120960001	121160000	B.1.2.1.2.2.1.2.2.1	0.330721003134796	.	120960001	121160000	#9191FF	1	0.375
chr3	121160001	121240000	A.2.2.1.2.1.1.1.2.1	0.570532915360502	.	121160001	121240000	#FFDADA	1	0.625
chr3	121240001	121560000	A.2.2.1.1.2.1.1.1	0.586206896551724	.	121240001	121560000	#FFDADA	1	0.625
chr3	121560001	121800000	B.1.2.1.1.1.2.2	0.363636363636364	.	121560001	121800000	#9191FF	1	0.375
chr3	121800001	122080000	B.1.2.2.1.1.2.2.2	0.296238244514107	.	121800001	122080000	#9191FF	1	0.375
chr3	122080001	122440000	A.1.2.1.2.1.1.1.1.1	0.802507836990596	.	122080001	122440000	#FF4848	1	0.875
chr3	122440001	122640000	A.2.1.1.2.2.1.2.2	0.653605015673981	.	122440001	122640000	#FF9191	1	0.75
chr3	122640001	122760000	A.2.1.2.1.1.1.1	0.639498432601881	.	122640001	122760000	#FF9191	1	0.75
chr3	122760001	123000000	A.1.1.2.2.1.2.2.1	0.857366771159875	.	122760001	123000000	#FF0000	1	1
chr3	123000001	123320000	A.2.1.1.1.1.1.2.1	0.697492163009404	.	123000001	123320000	#FF9191	1	0.75
chr3	123320001	123680000	A.1.2.1.1.2.2.2	0.804075235109718	.	123320001	123680000	#FF4848	1	0.875
chr3	123680001	124280000	A.2.1.2.1.1.1.2	0.637931034482759	.	123680001	124280000	#FF9191	1	0.75
chr3	124280001	124440000	A.2.1.1.2.2.1.2.1.1	0.656739811912226	.	124280001	124440000	#FF9191	1	0.75
chr3	124440001	124600000	A.1.1.2.1.1.2.1	0.909090909090909	.	124440001	124600000	#FF0000	1	1
chr3	124600001	124960000	A.1.1.1.2.1.2.1.1.1.2.1.1	0.959247648902821	.	124600001	124960000	#FF0000	1	1
chr3	124960001	125320000	A.1.1.1.2.1.2.1.1.1.1	0.960815047021944	.	124960001	125320000	#FF0000	1	1
chr3	125320001	125640000	B.1.1.2.1.1.1.2	0.418495297805643	.	125320001	125640000	#DADAFF	1	0.5
chr3	125640001	125840000	A.2.2.2.1.2.1.1.2.2	0.531347962382445	.	125640001	125840000	#FFDADA	1	0.625
chr3	125840001	126200000	A.2.2.1.2.2.1.2.1.2	0.547021943573668	.	125840001	126200000	#FFDADA	1	0.625
chr3	126200001	126360000	A.2.2.1.2.2.1.2.2	0.545454545454545	.	126200001	126360000	#FFDADA	1	0.625
chr3	126360001	126600000	A.2.2.1.2.2.1.2.1.1	0.54858934169279	.	126360001	126600000	#FFDADA	1	0.625
chr3	126600001	126720000	A.2.1.1.1.1.1.1.1.1	0.702194357366771	.	126600001	126720000	#FF9191	1	0.75
chr3	126720001	126880000	A.2.2.2.1.2.1.1.2.1	0.532915360501567	.	126720001	126880000	#FFDADA	1	0.625
chr3	126880001	127080000	B.1.2.1.2.2.2.1	0.324451410658307	.	126880001	127080000	#9191FF	1	0.375
chr3	127080001	127280000	B.1.1.1.1.2.1.1	0.46551724137931	.	127080001	127280000	#DADAFF	1	0.5
chr3	127280001	127560000	A.1.1.1.2.1.2.1.1.1.2.1.2	0.957680250783699	.	127280001	127560000	#FF0000	1	1
chr3	127560001	127760000	A.2.1.1.2.2.1.2.1.2	0.655172413793103	.	127560001	127760000	#FF9191	1	0.75
chr3	127760001	128120000	A.1.1.1.2.2.1.1.1.2.2	0.938871473354232	.	127760001	128120000	#FF0000	1	1
chr3	128120001	128320000	A.1.1.1.2.2.1.1.2.1.2.1	0.935736677115988	.	128120001	128320000	#FF0000	1	1
chr3	128320001	128640000	A.1.1.1.2.1.1.1.2.2.1	0.971786833855799	.	128320001	128640000	#FF0000	1	1
chr3	128640001	129040000	A.1.1.1.2.1.1.1.2.2.2	0.970219435736677	.	128640001	129040000	#FF0000	1	1
chr3	129040001	129360000	A.1.1.1.1.1.2.2.1	0.993730407523511	.	129040001	129360000	#FF0000	1	1
chr3	129360001	129680000	A.1.1.1.2.1.2.1.1.1.2.2	0.956112852664577	.	129360001	129680000	#FF0000	1	1
chr3	129680001	129840000	A.1.2.2.1.1.2.1.2	0.753918495297806	.	129680001	129840000	#FF4848	1	0.875
chr3	129840001	130360000	B.2.1.1.1.2.2.1.1.1	0.230407523510972	.	129840001	130360000	#4848FF	1	0.25
chr3	130360001	130480000	A.2.2.1.1.2.1.2	0.58307210031348	.	130360001	130480000	#FFDADA	1	0.625
chr3	130480001	130600000	B.1.2.2.1.1.2.1.1.1	0.302507836990596	.	130480001	130600000	#9191FF	1	0.375
chr3	130600001	130760000	A.2.1.2.1.1.2.1	0.636363636363636	.	130600001	130760000	#FF9191	1	0.75
[truncated: 7,080 more rows]
