# Supplementary material for: Systematic inference and comparison of multi-scale chromatin sub-compartments connects spatial organization to cell phenotypes
Source: Nat Commun. 2021 May 10;12:2439. doi: 10.1038/s41467-021-22666-3 (PMC8110550; doi:10.1038/s41467-021-22666-3)
Supplement: Supplementary file 5 — Supplementary Dataset 2 [file 41467_2021_22666_MOESM5_ESM.zip › Supplementary_Data_1_domain_hierarchies_127HiCmaps/T47D_breast_cancer_binsize=40kb.bed]

#fields: chr, pos_start, pos_end, the full compartment label describing the position in the hierachy, normalized compartment domain rank, ., pos_start, pos_end, color based on eight compartment model (A.1.1 - B.2.2), 1, eight compartment score (A.1.1 to B.2.2: 8 to 1 devided by 8)
chr1	560001	600000	A.2.1.1.2.1.1.2.1	0.615112160566706	.	560001	600000	#FF9191	1	0.75
chr1	720001	1160000	A.2.1.1.2.1.1.2.1	0.615112160566706	.	720001	1160000	#FF9191	1	0.75
chr1	1200001	1240000	A.2.1.1.2.1.1.2.1	0.615112160566706	.	1200001	1240000	#FF9191	1	0.75
chr1	1280001	1320000	A.2.1.1.2.1.1.2.1	0.615112160566706	.	1280001	1320000	#FF9191	1	0.75
chr1	1320001	1560000	A.2.1.1.2.1.2.1.1	0.61038961038961	.	1320001	1560000	#FF9191	1	0.75
chr1	1560001	1680000	A.2.2.1.1.1.1.1.2.2	0.527744982290437	.	1560001	1680000	#FFDADA	1	0.625
chr1	1680001	1840000	A.1.2.2.1.1.2.2.2.2.2.1.1	0.700118063754427	.	1680001	1840000	#FF4848	1	0.875
chr1	1840001	2080000	A.1.2.2.1.1.1.2.1.1.1.2.2.1	0.731995277449823	.	1840001	2080000	#FF4848	1	0.875
chr1	2080001	2280000	A.1.2.2.1.1.1.2.1.1.2	0.729634002361275	.	2080001	2280000	#FF4848	1	0.875
chr1	2280001	2480000	A.2.1.1.2.1.2.1.2.2.2	0.604486422668241	.	2280001	2480000	#FF9191	1	0.75
chr1	2480001	2600000	A.2.1.2.2.1.2.2.1	0.553719008264463	.	2480001	2600000	#FF9191	1	0.75
chr1	2680001	3040000	A.2.1.2.2.1.1.1.2.1	0.563164108618654	.	2680001	3040000	#FF9191	1	0.75
chr1	3040001	3160000	A.2.2.1.1.1.2.1.2.1	0.524203069657615	.	3040001	3160000	#FFDADA	1	0.625
chr1	3160001	3760000	A.1.1.2.1.1.2.1.1.2	0.935064935064935	.	3160001	3760000	#FF0000	1	1
chr1	3760001	3840000	B.2.1.1.1.2.2.1.2.1.2	0.197166469893743	.	3760001	3840000	#4848FF	1	0.25
chr1	3960001	4360000	B.2.1.1.1.2.2.1.2.1.2	0.197166469893743	.	3960001	4360000	#4848FF	1	0.25
chr1	4360001	5080000	B.2.2.2.1.2.1.2.1	0.0330578512396694	.	4360001	5080000	#0000FF	1	0.125
chr1	5080001	5200000	B.2.1.1.1.2.2.1.2.2.2.1	0.194805194805195	.	5080001	5200000	#4848FF	1	0.25
chr1	5200001	5400000	B.2.1.2.2.1.2.2	0.112160566706021	.	5200001	5400000	#4848FF	1	0.25
chr1	5400001	6040000	B.2.1.2.2.1.2.1.1	0.114521841794569	.	5400001	6040000	#4848FF	1	0.25
chr1	6040001	6480000	A.1.1.2.1.1.2.2.1.1	0.930342384887839	.	6040001	6480000	#FF0000	1	1
chr1	6480001	6960000	A.1.2.1.1.1.1.2.1.1.1	0.837072018890201	.	6480001	6960000	#FF4848	1	0.875
chr1	6960001	7120000	A.2.1.2.2.1.2.2.2	0.552538370720189	.	6960001	7120000	#FF9191	1	0.75
chr1	7120001	7320000	A.2.1.2.2.1.1.1.2.2	0.56198347107438	.	7120001	7320000	#FF9191	1	0.75
chr1	7320001	7680000	A.2.1.1.2.2.1.1.1	0.598583234946871	.	7320001	7680000	#FF9191	1	0.75
chr1	7680001	7760000	A.2.1.2.2.1.2.1.2.2	0.554899645808737	.	7680001	7760000	#FF9191	1	0.75
chr1	7760001	8000000	A.1.2.1.1.1.1.2.2.1.1	0.832349468713105	.	7760001	8000000	#FF4848	1	0.875
chr1	8000001	8440000	A.1.1.2.1.2.1.2.2.1	0.909090909090909	.	8000001	8440000	#FF0000	1	1
chr1	8440001	8640000	A.1.2.2.1.1.1.1.2.2.1	0.741440377804014	.	8440001	8640000	#FF4848	1	0.875
chr1	8640001	8960000	A.1.2.1.1.2.2.1.1.2	0.805194805194805	.	8640001	8960000	#FF4848	1	0.875
chr1	8960001	9520000	A.1.1.2.1.2.1.1.2.2.2	0.916174734356553	.	8960001	9520000	#FF0000	1	1
chr1	9520001	9720000	A.2.1.1.2.1.2.1.2.1.1.1	0.609208972845336	.	9520001	9720000	#FF9191	1	0.75
chr1	9720001	9840000	A.2.1.1.2.1.2.1.2.1.2	0.606847697756789	.	9720001	9840000	#FF9191	1	0.75
chr1	9840001	10120000	A.1.2.2.1.1.1.2.1.1.1.1.1	0.737898465171192	.	9840001	10120000	#FF4848	1	0.875
chr1	10120001	10840000	A.1.1.2.1.2.1.1.2.1.2	0.920897284533648	.	10120001	10840000	#FF0000	1	1
chr1	10840001	11040000	A.1.2.1.1.1.2.2.2.2	0.814639905548996	.	10840001	11040000	#FF4848	1	0.875
chr1	11040001	11280000	A.1.2.1.1.1.2.1.2	0.82172373081464	.	11040001	11280000	#FF4848	1	0.875
chr1	11280001	11480000	A.1.2.1.1.1.2.2.2.1.1	0.817001180637544	.	11280001	11480000	#FF4848	1	0.875
chr1	11480001	12040000	A.1.1.1.2.1.1.1.2	0.981109799291617	.	11480001	12040000	#FF0000	1	1
chr1	12040001	12280000	A.1.2.2.1.1.1.1.1.2	0.749704840613932	.	12040001	12280000	#FF4848	1	0.875
chr1	12280001	12680000	A.2.1.2.1.1.1.2.1	0.586776859504132	.	12280001	12680000	#FF9191	1	0.75
chr1	12680001	12960000	B.1.2.1.2.1.2.2.2.2	0.266824085005903	.	12680001	12960000	#9191FF	1	0.375
chr1	13160001	13240000	B.1.2.1.2.1.2.2.2.2	0.266824085005903	.	13160001	13240000	#9191FF	1	0.375
chr1	13480001	13520000	B.1.2.1.2.1.2.1.1.2.1	0.272727272727273	.	13480001	13520000	#9191FF	1	0.375
chr1	13760001	14160000	B.1.2.1.2.1.2.1.1.2.1	0.272727272727273	.	13760001	14160000	#9191FF	1	0.375
chr1	14160001	14680000	B.2.1.2.2.1.2.1.2	0.113341204250295	.	14160001	14680000	#4848FF	1	0.25
chr1	14680001	14880000	B.1.2.1.2.1.1.2	0.275088547815821	.	14680001	14880000	#9191FF	1	0.375
chr1	14880001	15200000	B.1.2.2.1.1.1.1.1	0.247933884297521	.	14880001	15200000	#9191FF	1	0.375
chr1	15200001	15440000	A.2.2.2.2.2.1.1.2.1	0.40495867768595	.	15200001	15440000	#FFDADA	1	0.625
chr1	15440001	15600000	A.2.2.1.2.1.2.2.2.1	0.476977567886659	.	15440001	15600000	#FFDADA	1	0.625
chr1	15600001	15840000	A.1.2.2.2.2.2.2.2.2	0.659976387249115	.	15600001	15840000	#FF4848	1	0.875
chr1	15840001	16120000	A.1.1.2.1.1.1.1.2.2	0.944510035419126	.	15840001	16120000	#FF0000	1	1
chr1	16120001	16400000	A.1.1.2.1.2.2.2.1	0.904368358913814	.	16120001	16400000	#FF0000	1	1
chr1	16400001	16880000	A.1.1.2.1.2.2.2.2.2.2.2	0.898465171192444	.	16400001	16880000	#FF0000	1	1
chr1	16880001	17080000	A.1.2.2.1.1.1.2.1.1.1.2.1	0.733175914994097	.	16880001	17080000	#FF4848	1	0.875
chr1	17080001	17200000	A.2.1.2.2.1.1.2.2	0.558441558441558	.	17080001	17200000	#FF9191	1	0.75
chr1	17200001	17480000	A.1.2.2.1.1.2.1.2.1.1.2	0.715466351829988	.	17200001	17480000	#FF4848	1	0.875
chr1	17480001	17720000	A.1.2.2.1.1.2.2.2.1.1.1	0.707201889020071	.	17480001	17720000	#FF4848	1	0.875
chr1	17720001	17840000	A.2.1.2.2.1.2.1.1	0.557260920897285	.	17720001	17840000	#FF9191	1	0.75
chr1	17840001	18080000	A.2.1.1.2.1.1.1.2.2	0.61629279811098	.	17840001	18080000	#FF9191	1	0.75
chr1	18080001	18520000	A.2.1.1.2.2.1.2.2	0.593860684769776	.	18080001	18520000	#FF9191	1	0.75
chr1	18520001	18640000	A.2.2.1.1.2.2	0.518299881936246	.	18520001	18640000	#FFDADA	1	0.625
chr1	18640001	18720000	A.2.2.1.1.2.1.1	0.520661157024793	.	18640001	18720000	#FFDADA	1	0.625
chr1	18720001	19280000	A.1.2.2.1.1.2.1.2.2.1.2	0.711924439197167	.	18720001	19280000	#FF4848	1	0.875
chr1	19280001	19880000	A.1.2.1.1.2.2.1.2.2.1	0.802833530106257	.	19280001	19880000	#FF4848	1	0.875
chr1	19880001	20240000	A.2.1.1.2.2.1.1.2	0.597402597402597	.	19880001	20240000	#FF9191	1	0.75
chr1	20240001	20360000	A.2.2.1.1.2.1.2	0.519480519480519	.	20240001	20360000	#FFDADA	1	0.625
chr1	20360001	20520000	A.2.2.2.1.2.1.2.2.1.1	0.428571428571429	.	20360001	20520000	#FFDADA	1	0.625
chr1	20520001	20840000	A.2.2.1.1.1.2.1.1	0.525383707201889	.	20520001	20840000	#FFDADA	1	0.625
chr1	20840001	21000000	A.2.2.1.1.1.1.1.1.2	0.530106257378985	.	20840001	21000000	#FFDADA	1	0.625
chr1	21000001	21520000	A.1.2.2.1.1.2.1.2.1.1.1	0.716646989374262	.	21000001	21520000	#FF4848	1	0.875
chr1	21520001	21720000	A.2.1.1.2.1.2.2.2.1	0.600944510035419	.	21520001	21720000	#FF9191	1	0.75
chr1	21720001	21840000	A.2.2.1.1.1.1.2	0.526564344746163	.	21720001	21840000	#FFDADA	1	0.625
chr1	21840001	22280000	A.1.2.2.1.1.2.2.2.1.1.2.1	0.706021251475797	.	21840001	22280000	#FF4848	1	0.875
chr1	22280001	22800000	A.1.2.1.1.1.2.2.2.1.2	0.81582054309327	.	22280001	22800000	#FF4848	1	0.875
chr1	22800001	22960000	A.2.1.1.2.1.2.1.2.2.1	0.605667060212515	.	22800001	22960000	#FF9191	1	0.75
chr1	22960001	23280000	A.2.1.1.2.1.1.1.2.1	0.617473435655254	.	22960001	23280000	#FF9191	1	0.75
chr1	23280001	23680000	A.1.2.2.1.1.1.1.2.1.2.2.1	0.743801652892562	.	23280001	23680000	#FF4848	1	0.875
chr1	23680001	23960000	A.1.2.2.1.1.1.2.1.1.1.1.2.2.1	0.735537190082645	.	23680001	23960000	#FF4848	1	0.875
chr1	23960001	24080000	A.1.2.2.1.1.2.2.2.2.2.2	0.69775678866588	.	23960001	24080000	#FF4848	1	0.875
chr1	24080001	24240000	A.1.2.2.1.1.2.2.2.2.2.1.2	0.698937426210154	.	24080001	24240000	#FF4848	1	0.875
chr1	24240001	24280000	A.2.1.1.2.2.1.2.1.2	0.59504132231405	.	24240001	24280000	#FF9191	1	0.75
chr1	24360001	24600000	A.2.1.1.2.2.1.2.1.2	0.59504132231405	.	24360001	24600000	#FF9191	1	0.75
chr1	24600001	24760000	A.1.2.2.1.1.2.1.1.2.1.1	0.720188902007084	.	24600001	24760000	#FF4848	1	0.875
chr1	24760001	25000000	A.1.2.2.1.1.2.1.2.1.2	0.714285714285714	.	24760001	25000000	#FF4848	1	0.875
chr1	25000001	25120000	A.2.1.2.2.1.2.1.2.1	0.556080283353011	.	25000001	25120000	#FF9191	1	0.75
chr1	25120001	25400000	A.1.2.2.1.1.2.1.2.2.2.1	0.710743801652893	.	25120001	25400000	#FF4848	1	0.875
chr1	25400001	25560000	A.2.1.1.2.2.1.2.1.1	0.596221959858323	.	25400001	25560000	#FF9191	1	0.75
chr1	25560001	25680000	A.2.2.1.1.1.1.1.1.1	0.531286894923259	.	25560001	25680000	#FFDADA	1	0.625
chr1	25680001	26000000	A.1.2.2.1.1.2.1.1.2.1.2	0.71900826446281	.	25680001	26000000	#FF4848	1	0.875
chr1	26000001	26520000	A.1.2.1.1.1.2.1.1.2.1.1	0.825265643447462	.	26000001	26520000	#FF4848	1	0.875
chr1	26520001	26800000	A.1.2.2.1.1.1.2.1.1.1.1.2.1	0.736717827626919	.	26520001	26800000	#FF4848	1	0.875
chr1	26800001	27080000	A.1.2.2.1.1.1.1.2.1.1.1	0.748524203069658	.	26800001	27080000	#FF4848	1	0.875
chr1	27080001	27240000	A.1.2.2.1.1.1.2.1.1.1.1.2.2.2	0.734356552538371	.	27080001	27240000	#FF4848	1	0.875
chr1	27240001	27480000	A.1.2.2.1.1.1.2.1.1.1.2.2.2	0.730814639905549	.	27240001	27480000	#FF4848	1	0.875
chr1	27480001	27600000	A.2.1.1.2.1.2.2.2.2	0.599763872491145	.	27480001	27600000	#FF9191	1	0.75
chr1	27600001	27760000	A.2.1.1.2.1.1.1.1	0.618654073199528	.	27600001	27760000	#FF9191	1	0.75
chr1	27760001	28080000	A.1.1.2.1.2.2.2.2.2.1	0.900826446280992	.	27760001	28080000	#FF0000	1	1
chr1	28080001	28240000	A.1.2.2.1.1.2.2.2.2.1.2	0.701298701298701	.	28080001	28240000	#FF4848	1	0.875
chr1	28240001	28560000	A.1.1.2.1.2.1.1.2.2.1.1	0.919716646989374	.	28240001	28560000	#FF0000	1	1
chr1	28560001	28640000	A.1.2.2.1.1.2.2.2.2.1.1	0.702479338842975	.	28560001	28640000	#FF4848	1	0.875
chr1	28640001	28920000	A.1.2.1.1.1.2.2.1.2.2	0.818181818181818	.	28640001	28920000	#FF4848	1	0.875
chr1	28920001	29120000	A.1.2.1.1.1.1.2.2.2.1	0.828807556080283	.	28920001	29120000	#FF4848	1	0.875
chr1	29120001	29600000	A.1.2.1.2.2.1.2.1.1.2	0.769775678866588	.	29120001	29600000	#FF4848	1	0.875
chr1	29640001	29800000	B.1.1.1.2.2.1.1.2	0.371900826446281	.	29640001	29800000	#DADAFF	1	0.5
chr1	29800001	29880000	B.2.1.1.1.2.1.2.2.2	0.200708382526564	.	29800001	29880000	#4848FF	1	0.25
chr1	30000001	30120000	B.2.1.1.1.2.1.2.2.2	0.200708382526564	.	30000001	30120000	#4848FF	1	0.25
chr1	30120001	30400000	B.2.1.1.1.2.2.1.2.1.1	0.198347107438017	.	30120001	30400000	#4848FF	1	0.25
chr1	30400001	30840000	B.2.1.2.1.1.1.2.1	0.146399055489965	.	30400001	30840000	#4848FF	1	0.25
chr1	30840001	30960000	B.1.1.2.2.1.2.2.2	0.330578512396694	.	30840001	30960000	#DADAFF	1	0.5
chr1	30960001	31200000	B.1.2.1.2.1.2.1.1.2.2	0.271546635182999	.	30960001	31200000	#9191FF	1	0.375
chr1	31200001	31440000	A.2.1.1.1.2.1.2.2.1	0.630460448642267	.	31200001	31440000	#FF9191	1	0.75
chr1	31440001	31560000	A.1.2.2.1.1.2.2.1	0.708382526564345	.	31440001	31560000	#FF4848	1	0.875
chr1	31560001	31800000	A.1.2.1.1.1.2.2.1.1	0.820543093270366	.	31560001	31800000	#FF4848	1	0.875
chr1	31800001	32240000	A.1.1.2.1.2.1.1.1.2	0.92443919716647	.	31800001	32240000	#FF0000	1	1
chr1	32240001	32440000	A.1.1.2.1.2.2.2.2.1.2	0.902007083825266	.	32240001	32440000	#FF0000	1	1
chr1	32440001	32640000	A.1.1.2.1.2.2.2.2.2.2.1	0.899645808736718	.	32440001	32640000	#FF0000	1	1
chr1	32640001	32840000	A.1.1.2.1.2.2.2.2.1.1	0.90318772136954	.	32640001	32840000	#FF0000	1	1
chr1	32840001	33280000	A.1.1.1.2.2.1.2	0.962219598583235	.	32840001	33280000	#FF0000	1	1
chr1	33280001	33600000	A.1.2.1.2.2.1.1.1	0.77331759149941	.	33280001	33600000	#FF4848	1	0.875
chr1	33600001	33920000	A.2.1.2.1.1.1.1.2	0.587957497048406	.	33600001	33920000	#FF9191	1	0.75
chr1	33920001	34080000	B.1.2.1.2.1.2.1.1.1	0.273907910271547	.	33920001	34080000	#9191FF	1	0.375
chr1	34080001	34480000	B.2.2.1.1.1.2.2	0.0944510035419126	.	34080001	34480000	#0000FF	1	0.125
chr1	34480001	34720000	B.2.1.2.1.2.2.2.1	0.121605667060213	.	34480001	34720000	#4848FF	1	0.25
chr1	34720001	34840000	B.2.1.2.1.2.2.2.2	0.120425029515939	.	34720001	34840000	#4848FF	1	0.25
chr1	34840001	35000000	B.2.1.2.1.1.1.2.2	0.145218417945691	.	34840001	35000000	#4848FF	1	0.25
chr1	35000001	35200000	B.2.1.1.1.2.2.1.2.2.1	0.195985832349469	.	35000001	35200000	#4848FF	1	0.25
chr1	35200001	35480000	A.2.2.1.2.1.2.2.1.2.1.2	0.479338842975207	.	35200001	35480000	#FFDADA	1	0.625
chr1	35480001	35800000	A.1.1.2.1.1.2.2.1.2.2	0.927981109799292	.	35480001	35800000	#FF0000	1	1
chr1	35800001	36240000	A.1.1.2.1.1.2.1.1.1.2	0.936245572609209	.	35800001	36240000	#FF0000	1	1
chr1	36240001	36560000	A.1.1.2.1.2.1.2.1.2.2.2	0.910271546635183	.	36240001	36560000	#FF0000	1	1
chr1	36560001	36760000	A.1.2.1.1.1.2.1.1.1	0.826446280991736	.	36560001	36760000	#FF4848	1	0.875
chr1	36760001	36920000	A.1.2.2.1.1.1.1.2.2.2.1	0.74025974025974	.	36760001	36920000	#FF4848	1	0.875
chr1	36920001	37200000	A.1.2.2.1.1.1.1.1.1	0.750885478158205	.	36920001	37200000	#FF4848	1	0.875
chr1	37200001	37400000	A.1.2.2.1.1.2.1.1.1.2.2.1	0.722550177095632	.	37200001	37400000	#FF4848	1	0.875
chr1	37400001	37480000	A.2.1.2.2.1.1.2.1.2	0.559622195985832	.	37400001	37480000	#FF9191	1	0.75
chr1	37480001	37840000	A.1.2.1.2.2.2.2.1.2.1	0.756788665879575	.	37480001	37840000	#FF4848	1	0.875
chr1	37840001	37920000	A.2.2.1.1.1.2.1.2.2	0.523022432113341	.	37840001	37920000	#FFDADA	1	0.625
chr1	37920001	38480000	A.1.1.2.1.1.2.1.1.1.1	0.937426210153483	.	37920001	38480000	#FF0000	1	1
chr1	38480001	39000000	B.1.2.2.1.1.1.1.2	0.246753246753247	.	38480001	39000000	#9191FF	1	0.375
chr1	39000001	39320000	B.2.1.1.1.2.1.1.1	0.20543093270366	.	39000001	39320000	#4848FF	1	0.25
chr1	39320001	39480000	A.2.1.2.1.1.2.1.1	0.584415584415584	.	39320001	39480000	#FF9191	1	0.75
chr1	39480001	39760000	A.1.2.1.1.1.1.1.2.2	0.838252656434475	.	39480001	39760000	#FF4848	1	0.875
chr1	39760001	40040000	A.1.2.1.1.1.1.2.2.1.2.2	0.829988193624557	.	39760001	40040000	#FF4848	1	0.875
chr1	40040001	40240000	A.1.2.1.1.1.1.2.1.2.1	0.834710743801653	.	40040001	40240000	#FF4848	1	0.875
chr1	40240001	40520000	A.1.1.2.1.2.1.1.2.2.1.2.2	0.917355371900826	.	40240001	40520000	#FF0000	1	1
chr1	40520001	40680000	A.1.2.2.1.1.1.1.2.2.2.2	0.739079102715466	.	40520001	40680000	#FF4848	1	0.875
chr1	40680001	40880000	A.1.2.2.1.1.2.2.2.1.1.2.2	0.704840613931523	.	40680001	40880000	#FF4848	1	0.875
chr1	40880001	41200000	A.1.2.1.1.1.2.1.1.2.1.2	0.824085005903188	.	40880001	41200000	#FF4848	1	0.875
chr1	41200001	41320000	A.1.2.2.1.1.2.1.1.2.2	0.717827626918536	.	41200001	41320000	#FF4848	1	0.875
chr1	41320001	41480000	A.1.2.2.1.1.2.1.2.2.1.1	0.71310507674144	.	41320001	41480000	#FF4848	1	0.875
chr1	41480001	41600000	A.2.1.2.2.1.1.1.1.1	0.565525383707202	.	41480001	41600000	#FF9191	1	0.75
chr1	41600001	41920000	A.1.2.2.1.1.1.1.2.1.2.1.2	0.744982290436836	.	41600001	41920000	#FF4848	1	0.875
chr1	41920001	42120000	A.2.1.1.2.1.1.2.2.1.1	0.613931523022432	.	41920001	42120000	#FF9191	1	0.75
chr1	42120001	42240000	A.2.2.1.1.1.2.2	0.521841794569067	.	42120001	42240000	#FFDADA	1	0.625
chr1	42240001	42400000	A.1.2.2.1.1.2.1.1.1.2.2.2	0.721369539551358	.	42240001	42400000	#FF4848	1	0.875
chr1	42400001	42640000	A.2.1.1.2.1.1.2.2.1.2	0.612750885478158	.	42400001	42640000	#FF9191	1	0.75
chr1	42640001	42800000	A.2.1.2.2.1.1.2.1.1	0.560802833530106	.	42640001	42800000	#FF9191	1	0.75
chr1	42800001	42960000	A.2.1.1.2.1.1.2.2.2	0.611570247933884	.	42800001	42960000	#FF9191	1	0.75
chr1	42960001	43240000	A.1.2.2.1.1.2.1.2.2.2.2	0.709563164108619	.	42960001	43240000	#FF4848	1	0.875
chr1	43240001	43440000	A.2.1.2.2.1.1.1.1.2	0.564344746162928	.	43240001	43440000	#FF9191	1	0.75
chr1	43440001	43720000	A.2.1.1.2.1.2.2.1.2	0.602125147579693	.	43440001	43720000	#FF9191	1	0.75
chr1	43720001	43880000	A.2.1.1.2.1.2.2.1.1	0.603305785123967	.	43720001	43880000	#FF9191	1	0.75
chr1	43880001	44080000	A.2.1.1.2.1.2.1.2.1.1.2	0.608028335301063	.	43880001	44080000	#FF9191	1	0.75
chr1	44080001	44280000	A.1.2.2.1.1.1.2.1.2	0.728453364817001	.	44080001	44280000	#FF4848	1	0.875
chr1	44280001	44360000	A.2.2.1.1.1.1.1.2.1	0.528925619834711	.	44280001	44360000	#FFDADA	1	0.625
chr1	44360001	44920000	A.1.2.1.1.2.2.1.2.2.2	0.801652892561983	.	44360001	44920000	#FF4848	1	0.875
chr1	44920001	45200000	A.1.2.2.1.1.1.1.2.1.1.2	0.747343565525384	.	44920001	45200000	#FF4848	1	0.875
chr1	45200001	45520000	A.1.2.1.1.1.2.1.1.2.2	0.822904368358914	.	45200001	45520000	#FF4848	1	0.875
chr1	45520001	46120000	A.1.1.2.1.2.1.1.2.1.1.2	0.922077922077922	.	45520001	46120000	#FF0000	1	1
chr1	46120001	46520000	A.1.1.2.1.2.2.1.2	0.905548996458087	.	46120001	46520000	#FF0000	1	1
chr1	46520001	46840000	A.1.1.2.1.2.1.1.2.1.1.1	0.923258559622196	.	46520001	46840000	#FF0000	1	1
chr1	46840001	47120000	A.1.1.2.1.2.1.1.2.2.1.2.1	0.9185360094451	.	46840001	47120000	#FF0000	1	1
chr1	47120001	47360000	A.1.2.1.1.1.1.2.1.1.2	0.835891381345927	.	47120001	47360000	#FF4848	1	0.875
chr1	47360001	47600000	A.1.2.1.1.1.1.2.2.1.2.1	0.831168831168831	.	47360001	47600000	#FF4848	1	0.875
chr1	47600001	47800000	A.1.2.1.1.1.1.1.2.1	0.839433293978749	.	47600001	47800000	#FF4848	1	0.875
chr1	47800001	48200000	A.1.1.2.1.1.2.2.2	0.926800472255018	.	47800001	48200000	#FF0000	1	1
chr1	48200001	48520000	A.2.2.1.2.1.2.2.1.2.2	0.478158205430933	.	48200001	48520000	#FFDADA	1	0.625
chr1	48520001	48840000	B.2.1.1.1.2.2.1.1	0.19952774498229	.	48520001	48840000	#4848FF	1	0.25
chr1	48840001	49040000	B.2.1.1.1.2.2.2.2	0.190082644628099	.	48840001	49040000	#4848FF	1	0.25
chr1	49040001	49560000	B.2.2.2.1.2.1.2.2	0.0318772136953955	.	49040001	49560000	#0000FF	1	0.125
chr1	49560001	49840000	B.2.2.1.1.2.2.2.1	0.0861865407319953	.	49560001	49840000	#0000FF	1	0.125
chr1	49840001	50120000	B.2.2.1.1.1.1.2.2	0.0968122786304604	.	49840001	50120000	#0000FF	1	0.125
chr1	50120001	50320000	B.2.2.1.1.2.2.1.2.1.2	0.0885478158205431	.	50120001	50320000	#0000FF	1	0.125
chr1	50320001	50800000	B.2.2.1.1.2.2.1.1	0.0909090909090909	.	50320001	50800000	#0000FF	1	0.125
chr1	50800001	51080000	B.1.1.2.2.1.2.2.1.1.1	0.334120425029516	.	50800001	51080000	#DADAFF	1	0.5
chr1	51080001	51240000	A.2.2.1.2.1.2.2.1.2.1.1	0.480519480519481	.	51080001	51240000	#FFDADA	1	0.625
chr1	51240001	51720000	A.1.2.1.2.2.1.2.1.2	0.768595041322314	.	51240001	51720000	#FF4848	1	0.875
chr1	51720001	51960000	A.1.1.2.1.1.2.1.2.1.2	0.932703659976387	.	51720001	51960000	#FF0000	1	1
chr1	51960001	52160000	A.1.1.2.1.1.2.1.2.1.1	0.933884297520661	.	51960001	52160000	#FF0000	1	1
chr1	52160001	52520000	A.1.1.2.1.1.2.1.2.2	0.931523022432113	.	52160001	52520000	#FF0000	1	1
chr1	52520001	52600000	A.1.2.1.1.1.2.2.1.2.1	0.819362455726092	.	52520001	52600000	#FF4848	1	0.875
chr1	52600001	52920000	A.1.1.2.1.2.1.2.1.2.1.1	0.913813459268005	.	52600001	52920000	#FF0000	1	1
chr1	52920001	53080000	A.1.2.1.1.1.1.2.1.2.2	0.833530106257379	.	52920001	53080000	#FF4848	1	0.875
chr1	53080001	53440000	A.1.1.2.1.2.1.1.1.1	0.925619834710744	.	53080001	53440000	#FF0000	1	1
chr1	53440001	53520000	A.1.2.2.1.1.2.2.2.1.2	0.703659976387249	.	53440001	53520000	#FF4848	1	0.875
chr1	53520001	53720000	A.1.1.2.1.2.1.2.1.2.1.2	0.912632821723731	.	53520001	53720000	#FF0000	1	1
chr1	53720001	54080000	A.1.1.2.1.2.1.2.1.2.2.1	0.911452184179457	.	53720001	54080000	#FF0000	1	1
chr1	54080001	54360000	A.1.1.2.1.1.1.1.1.1	0.949232585596222	.	54080001	54360000	#FF0000	1	1
chr1	54360001	54520000	A.1.2.1.1.1.1.2.2.2.2	0.827626918536009	.	54360001	54520000	#FF4848	1	0.875
chr1	54520001	55000000	A.1.1.1.2.2.1.1.1	0.964580873671783	.	54520001	55000000	#FF0000	1	1
chr1	55000001	55360000	A.1.1.1.2.2.1.1.2	0.963400236127509	.	55000001	55360000	#FF0000	1	1
chr1	55360001	55520000	A.1.2.1.2.2.1.2.2	0.76741440377804	.	55360001	55520000	#FF4848	1	0.875
chr1	55520001	55760000	A.2.1.2.1.1.1.1.1	0.58913813459268	.	55520001	55760000	#FF9191	1	0.75
chr1	55760001	56080000	B.2.1.2.1.2.2.1.2.1.1	0.125147579693034	.	55760001	56080000	#4848FF	1	0.25
chr1	56080001	56640000	B.2.2.1.1.2.2.1.2.2	0.0873671782762692	.	56080001	56640000	#0000FF	1	0.125
chr1	56640001	56840000	B.2.1.2.1.1.2.2.1.2	0.136953955135773	.	56640001	56840000	#4848FF	1	0.25
chr1	56840001	57040000	B.1.1.2.2.1.2.1.2.1.2.1	0.337662337662338	.	56840001	57040000	#DADAFF	1	0.5
chr1	57040001	57320000	B.1.2.1.2.2.1.1.1.1.1	0.265643447461629	.	57040001	57320000	#9191FF	1	0.375
chr1	57320001	57560000	B.2.1.2.1.1.1.1.2	0.147579693034238	.	57320001	57560000	#4848FF	1	0.25
chr1	57560001	57760000	B.2.1.2.1.2.2.1.1.1	0.127508854781582	.	57560001	57760000	#4848FF	1	0.25
chr1	57760001	58160000	B.2.2.2.1.2.2.2	0.025974025974026	.	57760001	58160000	#0000FF	1	0.125
chr1	58160001	58360000	B.2.1.2.1.2.2.1.2.2	0.122786304604486	.	58160001	58360000	#4848FF	1	0.25
chr1	58360001	58960000	B.2.2.2.1.2.1.1	0.0342384887839433	.	58360001	58960000	#0000FF	1	0.125
chr1	58960001	59200000	A.2.2.1.2.1.2.1.1.2.2	0.491145218417946	.	58960001	59200000	#FFDADA	1	0.625
chr1	59200001	59280000	A.2.2.1.2.1.2.2.2.2	0.475796930342385	.	59200001	59280000	#FFDADA	1	0.625
chr1	59280001	59480000	A.2.1.2.1.1.1.2.2	0.585596221959858	.	59280001	59480000	#FF9191	1	0.75
chr1	59480001	59800000	A.2.1.2.1.1.2.2.2	0.580873671782763	.	59480001	59800000	#FF9191	1	0.75
chr1	59800001	59960000	A.2.2.2.1.2.2.1.1	0.422668240850059	.	59800001	59960000	#FFDADA	1	0.625
chr1	59960001	60400000	A.2.2.1.2.1.2.1.1.1.2	0.493506493506494	.	59960001	60400000	#FFDADA	1	0.625
chr1	60400001	60640000	B.1.1.1.1.2.1.1.2	0.388429752066116	.	60400001	60640000	#DADAFF	1	0.5
chr1	60640001	60800000	B.1.2.1.2.2.1.2.1	0.25974025974026	.	60640001	60800000	#9191FF	1	0.375
chr1	60800001	61000000	B.2.1.2.1.1.2.2.2.1	0.135773317591499	.	60800001	61000000	#4848FF	1	0.25
chr1	61000001	61360000	B.1.2.2.1.1.1.2	0.245572609208973	.	61000001	61360000	#9191FF	1	0.375
chr1	61360001	61440000	A.2.2.2.1.2.2.2.2	0.417945690672963	.	61360001	61440000	#FFDADA	1	0.625
chr1	61440001	62080000	A.1.2.1.2.2.1.2.1.1.1	0.770956316410862	.	61440001	62080000	#FF4848	1	0.875
chr1	62080001	62280000	A.1.2.1.2.2.1.1.2	0.772136953955136	.	62080001	62280000	#FF4848	1	0.875
chr1	62280001	62360000	A.1.2.2.2.2.2.2.2.1	0.661157024793388	.	62280001	62360000	#FF4848	1	0.875
chr1	62360001	62600000	A.1.2.2.2.2.2.2.1	0.662337662337662	.	62360001	62600000	#FF4848	1	0.875
chr1	62600001	62920000	A.2.1.1.1.2.1.1.2.1	0.634002361275089	.	62600001	62920000	#FF9191	1	0.75
chr1	62920001	63240000	A.2.1.2.1.1.2.2.1	0.582054309327037	.	62920001	63240000	#FF9191	1	0.75
chr1	63240001	63720000	B.1.2.1.2.1.2.2.2.1	0.268004722550177	.	63240001	63720000	#9191FF	1	0.375
chr1	63720001	64120000	B.1.1.1.1.2.1.2	0.387249114521842	.	63720001	64120000	#DADAFF	1	0.5
chr1	64120001	64360000	B.2.1.1.1.2.1.1.2	0.204250295159386	.	64120001	64360000	#4848FF	1	0.25
chr1	64360001	64720000	B.2.1.1.1.2.1.2.1	0.203069657615112	.	64360001	64720000	#4848FF	1	0.25
chr1	64720001	64920000	A.2.2.1.2.1.2.2.1.1.1	0.485242030696576	.	64720001	64920000	#FFDADA	1	0.625
chr1	64920001	65320000	A.2.1.1.1.2.1.2.1	0.631641086186541	.	64920001	65320000	#FF9191	1	0.75
chr1	65320001	65480000	A.2.1.1.1.2.1.2.2.2	0.629279811097993	.	65320001	65480000	#FF9191	1	0.75
chr1	65480001	65680000	A.2.2.1.2.1.2.1.1.1.1	0.494687131050767	.	65480001	65680000	#FFDADA	1	0.625
chr1	65680001	65920000	A.2.2.2.2.2.1.1.1.1	0.407319952774498	.	65680001	65920000	#FFDADA	1	0.625
chr1	65920001	66200000	B.1.2.2.1.2.2	0.238488783943329	.	65920001	66200000	#9191FF	1	0.375
chr1	66200001	66640000	B.2.2.2.1.2.2.1.1.2	0.0295159386068477	.	66200001	66640000	#0000FF	1	0.125
chr1	66640001	66960000	B.2.2.1.1.1.2.1	0.0956316410861865	.	66640001	66960000	#0000FF	1	0.125
chr1	66960001	67160000	B.2.1.2.1.1.2.2.2.2.1	0.134592680047225	.	66960001	67160000	#4848FF	1	0.25
chr1	67160001	67360000	B.2.1.1.1.2.2.2.1.1	0.192443919716647	.	67160001	67360000	#4848FF	1	0.25
chr1	67360001	67520000	B.1.1.1.1.2.1.1.1	0.38961038961039	.	67360001	67520000	#DADAFF	1	0.5
chr1	67520001	67760000	B.1.1.2.2.1.2.1.2.1.2.2	0.336481700118064	.	67520001	67760000	#DADAFF	1	0.5
chr1	67760001	67960000	A.2.2.1.2.1.2.1.1.2.1	0.49232585596222	.	67760001	67960000	#FFDADA	1	0.625
chr1	67960001	68160000	A.2.2.1.2.1.2.1.2.2.1.2	0.487603305785124	.	67960001	68160000	#FFDADA	1	0.625
chr1	68160001	68240000	B.1.1.1.1.2.2.1	0.386068476977568	.	68160001	68240000	#DADAFF	1	0.5
chr1	68240001	68320000	B.1.1.1.2.2.1.1.1.1	0.374262101534829	.	68240001	68320000	#DADAFF	1	0.5
chr1	68320001	68520000	B.2.1.2.1.1.2.2.2.2.2	0.133412042502952	.	68320001	68520000	#4848FF	1	0.25
chr1	68520001	68760000	B.2.1.2.1.1.2.2.1.1.1	0.139315230224321	.	68520001	68760000	#4848FF	1	0.25
chr1	68760001	68960000	B.2.1.2.1.1.1.1.1.1	0.149940968122786	.	68760001	68960000	#4848FF	1	0.25
chr1	68960001	69120000	B.1.2.1.2.2.1.2.2.1	0.258559622195986	.	68960001	69120000	#9191FF	1	0.375
chr1	69120001	69400000	B.2.2.1.1.1.1.1.2.2	0.0991735537190083	.	69120001	69400000	#0000FF	1	0.125
chr1	69400001	69960000	B.2.2.2.1.2.2.1.1.1	0.0306965761511216	.	69400001	69960000	#0000FF	1	0.125
chr1	69960001	70040000	B.2.1.1.1.1.2.1.1	0.212514757969303	.	69960001	70040000	#4848FF	1	0.25
chr1	70040001	70320000	B.2.2.1.1.2.1.1	0.0932703659976387	.	70040001	70320000	#0000FF	1	0.125
chr1	70320001	70640000	B.2.2.1.1.1.1.2.1	0.0979929161747344	.	70320001	70640000	#0000FF	1	0.125
chr1	70640001	70840000	A.2.2.1.2.1.2.1.2.1	0.489964580873672	.	70640001	70840000	#FFDADA	1	0.625
chr1	70840001	71000000	A.2.2.2.2.2.1.1.1.2	0.406139315230224	.	70840001	71000000	#FFDADA	1	0.625
chr1	71000001	71120000	A.2.2.2.1.2.1.2.1.1	0.430932703659976	.	71000001	71120000	#FFDADA	1	0.625
chr1	71120001	71320000	A.2.1.1.1.2.1.1.1	0.635182998819362	.	71120001	71320000	#FF9191	1	0.75
chr1	71320001	71520000	A.2.1.1.1.2.1.1.2.2	0.632821723730815	.	71320001	71520000	#FF9191	1	0.75
chr1	71520001	71920000	B.1.2.2.1.2.1.2.2.2	0.239669421487603	.	71520001	71920000	#9191FF	1	0.375
chr1	71920001	72440000	B.1.1.1.2.2.1.2.1	0.370720188902007	.	71920001	72440000	#DADAFF	1	0.5
chr1	72440001	72520000	B.1.1.1.1.2.2.2.2	0.38370720188902	.	72440001	72520000	#DADAFF	1	0.5
chr1	72520001	72880000	B.1.2.1.2.1.2.1.2	0.270365997638725	.	72520001	72880000	#9191FF	1	0.375
chr1	72880001	73000000	B.1.1.2.2.1.2.1.2.2	0.33530106257379	.	72880001	73000000	#DADAFF	1	0.5
chr1	73000001	73360000	A.2.2.2.2.2.1.1.2.2	0.403778040141677	.	73000001	73360000	#FFDADA	1	0.625
chr1	73360001	73560000	B.1.1.1.2.1.1.1.2.1	0.380165289256198	.	73360001	73560000	#DADAFF	1	0.5
chr1	73560001	74080000	B.2.1.1.1.2.2.1.2.2.2.2	0.193624557260921	.	73560001	74080000	#4848FF	1	0.25
chr1	74080001	74600000	B.2.1.1.1.2.2.2.1.2	0.191263282172373	.	74080001	74600000	#4848FF	1	0.25
chr1	74600001	75200000	B.1.1.2.2.1.2.2.1.1.2	0.332939787485242	.	74600001	75200000	#DADAFF	1	0.5
chr1	75200001	75480000	B.2.1.2.1.2.2.1.2.1.2	0.12396694214876	.	75200001	75480000	#4848FF	1	0.25
chr1	75480001	75680000	B.2.1.1.1.1.2.2.1.2	0.208972845336482	.	75480001	75680000	#4848FF	1	0.25
chr1	75680001	75760000	B.2.1.1.1.1.2.1.2	0.21133412042503	.	75680001	75760000	#4848FF	1	0.25
chr1	75760001	76120000	B.2.2.1.1.2.2.1.2.1.1	0.089728453364817	.	75760001	76120000	#0000FF	1	0.125
chr1	76120001	76280000	B.1.2.1.2.2.1.1.1.1.2	0.264462809917355	.	76120001	76280000	#9191FF	1	0.375
chr1	76280001	76600000	B.2.2.1.1.1.1.1.1	0.101534828807556	.	76280001	76600000	#0000FF	1	0.125
chr1	76600001	76680000	B.2.1.1.1.1.2.2.2.1	0.207792207792208	.	76600001	76680000	#4848FF	1	0.25
chr1	76680001	77000000	B.2.2.2.1.1.2.2.1.1	0.0377804014167651	.	76680001	77000000	#0000FF	1	0.125
chr1	77000001	77320000	B.2.2.2.1.1.2.1.2	0.038961038961039	.	77000001	77320000	#0000FF	1	0.125
chr1	77320001	77680000	B.2.1.2.1.1.2.2.1.1.2	0.138134592680047	.	77320001	77680000	#4848FF	1	0.25
chr1	77680001	78080000	B.1.2.2.1.2.1.2.2.1	0.240850059031877	.	77680001	78080000	#9191FF	1	0.375
chr1	78080001	78280000	A.2.2.1.2.1.2.2.1.1.2.2	0.481700118063754	.	78080001	78280000	#FFDADA	1	0.625
chr1	78280001	78560000	B.1.1.1.1.2.2.2.1	0.384887839433294	.	78280001	78560000	#DADAFF	1	0.5
chr1	78560001	78800000	B.2.1.2.1.1.2.1.1.2.2	0.141676505312869	.	78560001	78800000	#4848FF	1	0.25
chr1	78800001	78920000	B.2.1.2.1.1.1.1.1.2	0.148760330578512	.	78800001	78920000	#4848FF	1	0.25
chr1	78920001	79120000	B.2.1.2.1.1.2.1.2	0.140495867768595	.	78920001	79120000	#4848FF	1	0.25
chr1	79120001	79720000	B.1.1.2.2.1.2.2.1.2	0.331759149940968	.	79120001	79720000	#DADAFF	1	0.5
chr1	79720001	79920000	A.2.2.1.2.1.2.2.1.1.2.1.1	0.484061393152302	.	79720001	79920000	#FFDADA	1	0.625
chr1	79920001	80280000	A.2.1.2.1.2.2.1.2.1.2	0.572609208972845	.	79920001	80280000	#FF9191	1	0.75
chr1	80280001	80360000	A.2.2.2.1.2.1.2.2.2.2.2	0.423848878394333	.	80280001	80360000	#FFDADA	1	0.625
chr1	80360001	80640000	A.2.2.1.2.1.1.2.1.2.2	0.499409681227863	.	80360001	80640000	#FFDADA	1	0.625
chr1	80640001	80840000	A.2.1.2.1.2.2.2.1.1	0.570247933884298	.	80640001	80840000	#FF9191	1	0.75
chr1	80840001	80960000	A.2.1.2.1.2.2.1.2.2	0.571428571428571	.	80840001	80960000	#FF9191	1	0.75
chr1	80960001	81120000	A.2.1.1.1.2.2.1.1.1	0.628099173553719	.	80960001	81120000	#FF9191	1	0.75
chr1	81120001	81480000	A.1.2.2.2.2.2.1.1.2.1	0.665879574970484	.	81120001	81480000	#FF4848	1	0.875
chr1	81480001	81600000	A.2.1.1.1.2.2.1.2.1	0.625737898465171	.	81480001	81600000	#FF9191	1	0.75
chr1	81600001	82240000	A.1.2.1.2.2.2.1.2.1.2.1	0.761511216056671	.	81600001	82240000	#FF4848	1	0.875
chr1	82240001	82320000	A.2.2.1.2.1.1.2.1.2.1.1	0.501770956316411	.	82240001	82320000	#FFDADA	1	0.625
chr1	82320001	82560000	A.2.2.1.2.1.1.1.1.2.1.1.1	0.515938606847698	.	82320001	82560000	#FFDADA	1	0.625
chr1	82560001	82640000	A.2.2.2.1.2.1.2.2.1.2	0.427390791027155	.	82560001	82640000	#FFDADA	1	0.625
chr1	82640001	82720000	A.2.2.2.1.2.1.2.2.2.2.1	0.425029515938607	.	82640001	82720000	#FFDADA	1	0.625
chr1	82720001	82960000	A.2.2.1.2.1.1.2.1.1	0.502951593860685	.	82720001	82960000	#FFDADA	1	0.625
chr1	82960001	83200000	A.2.2.1.2.1.1.2.1.2.1.2	0.500590318772137	.	82960001	83200000	#FFDADA	1	0.625
chr1	83200001	83720000	A.2.2.1.2.1.1.1.1.2.1.1.2	0.514757969303424	.	83200001	83720000	#FFDADA	1	0.625
chr1	83720001	83800000	A.2.2.2.1.2.1.1	0.43211334120425	.	83720001	83800000	#FFDADA	1	0.625
chr1	83800001	84400000	A.2.1.2.1.2.2.2.1.2	0.569067296340024	.	83800001	84400000	#FF9191	1	0.75
chr1	84400001	84600000	A.2.1.2.1.2.2.1.1.2	0.574970484061393	.	84400001	84600000	#FF9191	1	0.75
chr1	84600001	84680000	A.2.1.1.1.2.2.2.1.1.1	0.623376623376623	.	84600001	84680000	#FF9191	1	0.75
chr1	84680001	84800000	A.2.1.1.1.2.2.2.1.2	0.621015348288076	.	84680001	84800000	#FF9191	1	0.75
chr1	84800001	84880000	A.2.2.1.2.1.1.1.2.1.2.1	0.510035419126328	.	84800001	84880000	#FFDADA	1	0.625
chr1	84880001	85480000	A.1.1.2.1.1.1.2.2.2	0.938606847697757	.	84880001	85480000	#FF0000	1	1
chr1	85480001	85760000	A.1.2.1.1.1.1.1.1.1	0.841794569067296	.	85480001	85760000	#FF4848	1	0.875
chr1	85760001	85920000	A.2.1.1.1.2.2.1.1.2	0.626918536009445	.	85760001	85920000	#FF9191	1	0.75
chr1	85920001	86040000	A.1.2.1.2.2.2.1.1.1	0.766233766233766	.	85920001	86040000	#FF4848	1	0.875
chr1	86040001	86200000	A.2.1.1.1.2.2.1.2.2	0.624557260920897	.	86040001	86200000	#FF9191	1	0.75
chr1	86200001	86400000	A.2.1.2.2.2.1.1.2.2	0.546635182998819	.	86200001	86400000	#FF9191	1	0.75
chr1	86400001	86520000	B.1.1.1.2.1.2.1	0.376623376623377	.	86400001	86520000	#DADAFF	1	0.5
chr1	86520001	87200000	B.1.1.2.2.1.2.1.1	0.340023612750885	.	86520001	87200000	#DADAFF	1	0.5
chr1	87200001	87400000	A.2.2.1.2.1.1.1.2.1.2.2.2	0.50767414403778	.	87200001	87400000	#FFDADA	1	0.625
chr1	87400001	87480000	A.2.2.1.2.1.1.1.2.2.1.2	0.505312868949233	.	87400001	87480000	#FFDADA	1	0.625
chr1	87480001	87840000	A.2.1.2.1.2.2.1.2.1.1	0.573789846517119	.	87480001	87840000	#FF9191	1	0.75
chr1	87840001	87960000	A.2.1.2.2.2.1.2.2.1.2	0.539551357733176	.	87840001	87960000	#FF9191	1	0.75
chr1	87960001	88800000	A.2.1.2.1.2.2.1.1.1	0.576151121605667	.	87960001	88800000	#FF9191	1	0.75
chr1	88800001	89000000	A.2.2.2.2.1.1.1.1	0.416765053128689	.	88800001	89000000	#FFDADA	1	0.625
chr1	89000001	89120000	A.2.2.1.2.1.1.2.2.2	0.495867768595041	.	89000001	89120000	#FFDADA	1	0.625
chr1	89120001	89200000	A.2.2.1.2.1.1.1.1.2.1.2	0.51357733175915	.	89120001	89200000	#FFDADA	1	0.625
chr1	89200001	89360000	A.2.2.1.2.1.1.1.2.1.2.2.1	0.508854781582054	.	89200001	89360000	#FFDADA	1	0.625
chr1	89360001	89520000	A.2.2.1.2.1.1.2.2.1.2	0.497048406139315	.	89360001	89520000	#FFDADA	1	0.625
chr1	89520001	89720000	B.1.1.2.1.1.1.1.1.2	0.364817001180638	.	89520001	89720000	#DADAFF	1	0.5
chr1	89720001	89920000	B.1.1.2.2.1.1.1.1.2	0.344746162927981	.	89720001	89920000	#DADAFF	1	0.5
chr1	89920001	90320000	A.2.2.1.2.1.2.1.2.2.2	0.48642266824085	.	89920001	90320000	#FFDADA	1	0.625
chr1	90320001	90480000	A.2.2.1.2.1.1.2.2.1.1	0.498229043683589	.	90320001	90480000	#FFDADA	1	0.625
chr1	90480001	90680000	B.1.2.2.1.2.1.1	0.243211334120425	.	90480001	90680000	#9191FF	1	0.375
chr1	90680001	90840000	B.2.1.2.1.1.2.1.1.1	0.144037780401417	.	90680001	90840000	#4848FF	1	0.25
chr1	90840001	91360000	B.2.2.1.1.2.2.2.2	0.0850059031877214	.	90840001	91360000	#0000FF	1	0.125
chr1	91360001	91560000	B.1.1.2.2.1.1.1.1.1	0.345926800472255	.	91360001	91560000	#DADAFF	1	0.5
chr1	91560001	91960000	B.2.1.2.1.2.2.1.1.2	0.126328217237308	.	91560001	91960000	#4848FF	1	0.25
chr1	91960001	92320000	A.2.1.2.1.2.2.2.2.2	0.566706021251476	.	91960001	92320000	#FF9191	1	0.75
chr1	92320001	92520000	A.2.2.1.2.1.1.1.2.1.1	0.511216056670602	.	92320001	92520000	#FFDADA	1	0.625
chr1	92520001	92600000	A.2.2.2.2.2.1.2	0.402597402597403	.	92520001	92600000	#FFDADA	1	0.625
chr1	92600001	92760000	A.2.2.2.1.2.1.2.2.2.1	0.426210153482881	.	92600001	92760000	#FFDADA	1	0.625
chr1	92760001	93280000	A.2.1.2.1.1.2.1.2	0.583234946871311	.	92760001	93280000	#FF9191	1	0.75
chr1	93280001	93640000	A.1.1.2.1.1.1.1.1.2.2	0.946871310507674	.	93280001	93640000	#FF0000	1	1
chr1	93640001	93840000	A.1.2.1.2.2.2.1.2.2	0.759149940968123	.	93640001	93840000	#FF4848	1	0.875
chr1	93840001	93960000	A.1.2.2.2.2.2.1.2	0.663518299881936	.	93840001	93960000	#FF4848	1	0.875
chr1	93960001	94360000	A.1.1.2.1.1.1.2.2.1	0.939787485242031	.	93960001	94360000	#FF0000	1	1
chr1	94360001	94520000	A.1.2.2.2.2.1.1	0.669421487603306	.	94360001	94520000	#FF4848	1	0.875
chr1	94520001	94960000	A.1.1.2.1.1.1.1.1.2.1	0.948051948051948	.	94520001	94960000	#FF0000	1	1
chr1	94960001	95280000	A.1.2.1.2.2.2.1.2.1.2.2	0.760330578512397	.	94960001	95280000	#FF4848	1	0.875
chr1	95280001	95520000	A.1.2.1.2.2.2.1.2.1.1	0.762691853600944	.	95280001	95520000	#FF4848	1	0.875
chr1	95520001	95680000	B.1.1.1.2.1.1.1.1.1	0.382526564344746	.	95520001	95680000	#DADAFF	1	0.5
chr1	95680001	96240000	B.2.2.2.1.2.2.1.2.2	0.0271546635182999	.	95680001	96240000	#0000FF	1	0.125
chr1	96240001	96640000	B.2.2.1.1.1.1.1.2.1	0.100354191263282	.	96240001	96640000	#0000FF	1	0.125
chr1	96640001	96960000	B.2.1.2.1.2.1.2.2	0.128689492325856	.	96640001	96960000	#4848FF	1	0.25
chr1	96960001	97280000	B.1.2.2.1.2.1.2.1	0.242030696576151	.	96960001	97280000	#9191FF	1	0.375
chr1	97280001	97600000	B.2.1.2.1.1.2.1.1.2.1	0.142857142857143	.	97280001	97600000	#4848FF	1	0.25
chr1	97600001	98000000	B.2.1.1.1.2.1.2.2.1	0.201889020070838	.	97600001	98000000	#4848FF	1	0.25
chr1	98000001	98200000	B.2.1.2.1.2.1.1.2	0.131050767414404	.	98000001	98200000	#4848FF	1	0.25
chr1	98200001	98480000	B.2.2.2.1.2.2.1.2.1	0.0283353010625738	.	98200001	98480000	#0000FF	1	0.125
chr1	98480001	98600000	B.2.1.1.1.1.1.1.1	0.216056670602125	.	98480001	98600000	#4848FF	1	0.25
chr1	98600001	98760000	B.2.2.1.1.2.1.2	0.0920897284533648	.	98600001	98760000	#0000FF	1	0.125
chr1	98760001	98840000	B.2.1.1.1.1.1.1.2	0.214876033057851	.	98760001	98840000	#4848FF	1	0.25
chr1	98840001	98960000	B.2.1.1.1.1.1.2	0.213695395513577	.	98840001	98960000	#4848FF	1	0.25
chr1	98960001	99320000	B.2.2.2.1.1.2.1.1.2	0.0401416765053129	.	98960001	99320000	#0000FF	1	0.125
chr1	99320001	99920000	B.2.2.2.1.1.2.2.2	0.0354191263282172	.	99320001	99920000	#0000FF	1	0.125
chr1	99920001	100280000	B.1.2.1.2.2.1.1.2.1	0.262101534828808	.	99920001	100280000	#9191FF	1	0.375
chr1	100280001	100440000	A.2.2.1.2.1.2.2.1.1.2.1.2	0.482880755608028	.	100280001	100440000	#FFDADA	1	0.625
chr1	100440001	100640000	A.2.2.1.2.1.2.1.2.2.1.1	0.488783943329398	.	100440001	100640000	#FFDADA	1	0.625
chr1	100640001	100920000	A.2.2.2.1.2.1.2.1.2	0.429752066115702	.	100640001	100920000	#FFDADA	1	0.625
chr1	100920001	101360000	B.2.2.2.1.1.2.1.1.1	0.0413223140495868	.	100920001	101360000	#0000FF	1	0.125
chr1	101360001	101640000	B.1.2.1.2.2.1.1.2.2	0.260920897284534	.	101360001	101640000	#9191FF	1	0.375
chr1	101640001	101800000	B.2.1.1.1.1.2.2.2.2	0.206611570247934	.	101640001	101800000	#4848FF	1	0.25
chr1	101800001	102000000	B.2.1.2.1.2.1.1.1	0.132231404958678	.	101800001	102000000	#4848FF	1	0.25
chr1	102000001	102160000	B.2.1.2.1.2.1.2.1	0.12987012987013	.	102000001	102160000	#4848FF	1	0.25
chr1	102160001	102440000	B.2.2.2.1.1.1	0.0425029515938607	.	102160001	102440000	#0000FF	1	0.125
chr1	102440001	103040000	B.2.2.2.1.1.2.2.1.2	0.0365997638724911	.	102440001	103040000	#0000FF	1	0.125
chr1	103040001	103280000	B.1.2.1.2.2.1.1.1.2	0.263282172373081	.	103040001	103280000	#9191FF	1	0.375
chr1	103280001	103600000	B.1.2.1.2.2.1.2.2.2	0.257378984651712	.	103280001	103600000	#9191FF	1	0.375
chr1	103600001	103760000	B.1.2.1.2.2.2.2.1	0.250295159386068	.	103600001	103760000	#9191FF	1	0.375
chr1	103760001	103800000	B.1.1.2.2.1.1.2.2	0.341204250295159	.	103760001	103800000	#DADAFF	1	0.5
chr1	103880001	103920000	B.1.1.2.2.1.1.2.2	0.341204250295159	.	103880001	103920000	#DADAFF	1	0.5
chr1	104000001	104160000	B.1.1.2.2.1.1.2.2	0.341204250295159	.	104000001	104160000	#DADAFF	1	0.5
chr1	104160001	104200000	B.1.2.1.2.2.2.1.2.1.1	0.25383707201889	.	104160001	104200000	#9191FF	1	0.375
chr1	104280001	104480000	B.1.2.1.2.2.2.1.2.1.1	0.25383707201889	.	104280001	104480000	#9191FF	1	0.375
chr1	104480001	104840000	B.2.1.1.1.1.2.2.1.1	0.210153482880756	.	104480001	104840000	#4848FF	1	0.25
chr1	104840001	105040000	B.1.2.1.2.2.2.1.1.1	0.256198347107438	.	104840001	105040000	#9191FF	1	0.375
chr1	105040001	105120000	B.1.1.2.1.1.2.2.1	0.358913813459268	.	105040001	105120000	#DADAFF	1	0.5
chr1	105120001	105600000	B.1.1.2.2.1.2.1.2.1.1	0.338842975206612	.	105120001	105600000	#DADAFF	1	0.5
chr1	105600001	106000000	B.1.1.1.2.1.1.1.2.2	0.378984651711924	.	105600001	106000000	#DADAFF	1	0.5
chr1	106000001	106120000	B.1.1.2.2.2.1.2.2.2	0.319952774498229	.	106000001	106120000	#DADAFF	1	0.5
chr1	106120001	106400000	B.1.1.1.2.2.1.1.1.2	0.373081463990555	.	106120001	106400000	#DADAFF	1	0.5
chr1	106400001	106680000	B.1.1.1.2.1.1.1.1.2	0.381345926800472	.	106400001	106680000	#DADAFF	1	0.5
chr1	106680001	106800000	B.1.1.2.1.1.2.1.2	0.360094451003542	.	106680001	106800000	#DADAFF	1	0.5
chr1	106800001	107000000	A.2.2.2.2.1.2.1.1.2	0.412042502951594	.	106800001	107000000	#FFDADA	1	0.625
chr1	107000001	107200000	A.2.2.2.2.2.2.2.1	0.399055489964581	.	107000001	107200000	#FFDADA	1	0.625
chr1	107200001	107320000	A.2.2.2.2.1.2.1.1.1	0.413223140495868	.	107200001	107320000	#FFDADA	1	0.625
chr1	107320001	107720000	A.2.2.2.1.2.2.2.1.2	0.419126328217237	.	107320001	107720000	#FFDADA	1	0.625
chr1	107720001	107840000	A.2.2.1.2.1.1.1.2.2.2	0.504132231404959	.	107720001	107840000	#FFDADA	1	0.625
chr1	107840001	108120000	A.1.2.2.2.2.2.1.1.2.2	0.66469893742621	.	107840001	108120000	#FF4848	1	0.875
chr1	108120001	108360000	A.1.2.1.2.2.2.2.1.1	0.757969303423849	.	108120001	108360000	#FF4848	1	0.875
chr1	108360001	108760000	A.1.2.1.2.2.2.1.1.2.2	0.763872491145218	.	108360001	108760000	#FF4848	1	0.875
chr1	108840001	108920000	A.1.2.1.2.2.2.1.1.2.2	0.763872491145218	.	108840001	108920000	#FF4848	1	0.875
chr1	109000001	109040000	A.1.2.1.2.2.2.1.1.2.2	0.763872491145218	.	109000001	109040000	#FF4848	1	0.875
chr1	109040001	109240000	A.1.2.2.1.1.2.1.1.1.1	0.724911452184179	.	109040001	109240000	#FF4848	1	0.875
chr1	109240001	109520000	A.1.1.2.1.1.1.1.2.1	0.9456906729634	.	109240001	109520000	#FF0000	1	1
chr1	109520001	109600000	A.1.2.2.1.1.2.1.1.1.2.1	0.723730814639906	.	109520001	109600000	#FF4848	1	0.875
chr1	109600001	109800000	A.1.1.2.1.2.1.2.1.1	0.914994096812279	.	109600001	109800000	#FF0000	1	1
chr1	109800001	110160000	A.1.1.2.1.2.2.1.1	0.906729634002361	.	109800001	110160000	#FF0000	1	1
chr1	110160001	110320000	A.1.2.2.1.1.1.2.2.2	0.726092089728453	.	110160001	110320000	#FF4848	1	0.875
chr1	110320001	110480000	A.1.2.2.1.1.1.1.2.1.2.2.2	0.742621015348288	.	110320001	110480000	#FF4848	1	0.875
chr1	110480001	110760000	A.1.1.2.1.2.1.2.2.2	0.907910271546635	.	110480001	110760000	#FF0000	1	1
chr1	110760001	110920000	A.1.2.2.1.1.1.1.2.1.2.1.1	0.74616292798111	.	110760001	110920000	#FF4848	1	0.875
chr1	110920001	111040000	A.1.2.2.1.1.1.2.2.1	0.727272727272727	.	110920001	111040000	#FF4848	1	0.875
chr1	111040001	111360000	A.1.2.1.2.2.2.2.2.1.1	0.754427390791027	.	111040001	111360000	#FF4848	1	0.875
chr1	111360001	111640000	A.1.2.1.2.2.2.2.2.1.2	0.753246753246753	.	111360001	111640000	#FF4848	1	0.875
chr1	111640001	111920000	A.1.2.1.2.2.2.2.2.2	0.752066115702479	.	111640001	111920000	#FF4848	1	0.875
chr1	111920001	112320000	A.2.1.2.1.2.2.2.2.1	0.56788665879575	.	111920001	112320000	#FF9191	1	0.75
chr1	112320001	112880000	B.1.2.2.1.1.2	0.244391971664699	.	112320001	112880000	#9191FF	1	0.375
chr1	112880001	113200000	A.2.1.2.2.2.1.2.2.1.1.2	0.54073199527745	.	112880001	113200000	#FF9191	1	0.75
chr1	113200001	113600000	A.1.1.2.1.1.2.2.1.2.1	0.929161747343565	.	113200001	113600000	#FF0000	1	1
chr1	113600001	114160000	A.1.2.2.2.2.1.2	0.668240850059032	.	113600001	114160000	#FF4848	1	0.875
chr1	114160001	114480000	A.1.2.1.2.2.2.2.1.2.2	0.755608028335301	.	114160001	114480000	#FF4848	1	0.875
chr1	114480001	114560000	A.2.1.2.2.2.1.2.1.1.2	0.544273907910272	.	114480001	114560000	#FF9191	1	0.75
chr1	114560001	114760000	A.2.1.2.2.2.1.2.2.2	0.538370720188902	.	114560001	114760000	#FF9191	1	0.75
chr1	114760001	114960000	A.2.1.2.2.2.1.2.2.1.1.1	0.541912632821724	.	114760001	114960000	#FF9191	1	0.75
chr1	114960001	115320000	A.1.2.2.2.2.2.1.1.1	0.667060212514758	.	114960001	115320000	#FF4848	1	0.875
chr1	115320001	115680000	B.1.1.1.2.1.2.2	0.375442739079103	.	115320001	115680000	#DADAFF	1	0.5
chr1	115680001	116080000	B.1.2.1.2.1.1.1	0.276269185360094	.	115680001	116080000	#9191FF	1	0.375
chr1	116080001	116520000	A.2.2.1.2.1.1.1.1.1	0.517119244391972	.	116080001	116520000	#FFDADA	1	0.625
chr1	116520001	116680000	A.2.2.1.2.1.1.1.2.2.1.1	0.506493506493506	.	116520001	116680000	#FFDADA	1	0.625
chr1	116680001	116800000	A.2.1.1.1.2.2.2.1.1.2	0.622195985832349	.	116680001	116800000	#FF9191	1	0.75
chr1	116800001	117120000	A.1.2.1.1.1.1.1.1.2	0.840613931523022	.	116800001	117120000	#FF4848	1	0.875
chr1	117120001	117480000	A.1.1.2.1.1.1.2.1.1	0.943329397874852	.	117120001	117480000	#FF0000	1	1
chr1	117480001	117960000	A.1.1.2.1.1.1.2.1.2.1	0.942148760330578	.	117480001	117960000	#FF0000	1	1
chr1	117960001	118480000	A.1.2.1.2.2.2.1.1.2.1	0.765053128689492	.	117960001	118480000	#FF4848	1	0.875
chr1	118480001	118680000	A.2.2.1.2.1.1.1.1.2.2	0.512396694214876	.	118480001	118680000	#FFDADA	1	0.625
chr1	118680001	119080000	B.1.2.1.2.2.2.1.1.2	0.255017709563164	.	118680001	119080000	#9191FF	1	0.375
chr1	119080001	119280000	B.1.1.2.2.1.1.2.1	0.342384887839433	.	119080001	119280000	#DADAFF	1	0.5
chr1	119280001	119520000	B.1.2.1.2.2.2.1.2.1.2	0.252656434474616	.	119280001	119520000	#9191FF	1	0.375
chr1	119520001	119600000	B.1.1.2.2.2.1.2.2.1	0.321133412042503	.	119520001	119600000	#DADAFF	1	0.5
chr1	119600001	120080000	B.1.1.2.2.1.1.1.2	0.343565525383707	.	119600001	120080000	#DADAFF	1	0.5
chr1	120080001	120280000	A.2.1.1.1.2.2.2.2	0.619834710743802	.	120080001	120280000	#FF9191	1	0.75
chr1	120280001	120560000	A.1.1.2.1.1.1.2.1.2.2	0.940968122786305	.	120280001	120560000	#FF0000	1	1
chr1	120560001	120720000	A.2.1.2.2.2.1.1.1.1	0.551357733175915	.	120560001	120720000	#FF9191	1	0.75
chr1	120760001	120800000	A.2.1.2.2.2.1.1.1.1	0.551357733175915	.	120760001	120800000	#FF9191	1	0.75
chr1	120800001	120920000	A.2.2.1.2.2.1.2.2.2	0.460448642266824	.	120800001	120920000	#FFDADA	1	0.625
chr1	121080001	121160000	A.2.2.1.2.2.1.2.2.2	0.460448642266824	.	121080001	121160000	#FFDADA	1	0.625
chr1	121160001	121360000	A.2.2.2.1.2.2.2.1.1	0.420306965761511	.	121160001	121360000	#FFDADA	1	0.625
chr1	121360001	121520000	B.1.1.1.1.1.1.1	0.396694214876033	.	121360001	121520000	#DADAFF	1	0.5
chr1	142560001	142680000	B.1.2.1.2.2.2.1.2.2	0.251475796930342	.	142560001	142680000	#9191FF	1	0.375
chr1	142800001	142840000	B.1.2.1.2.2.2.1.2.2	0.251475796930342	.	142800001	142840000	#9191FF	1	0.375
chr1	143120001	143280000	B.1.2.1.2.2.2.1.2.2	0.251475796930342	.	143120001	143280000	#9191FF	1	0.375
chr1	143480001	143520000	B.1.2.1.2.2.2.1.2.2	0.251475796930342	.	143480001	143520000	#9191FF	1	0.375
chr1	143720001	143800000	A.1.2.2.2.1.1.2.2.2.1.2	0.678866587957497	.	143720001	143800000	#FF4848	1	0.875
chr1	143920001	144080000	A.1.2.2.2.1.1.2.2.2.1.2	0.678866587957497	.	143920001	144080000	#FF4848	1	0.875
chr1	144520001	144560000	A.1.2.2.2.1.1.2.2.2.1.2	0.678866587957497	.	144520001	144560000	#FF4848	1	0.875
chr1	144560001	144600000	A.1.1.1.2.1.1.2.2.1.2	0.976387249114522	.	144560001	144600000	#FF0000	1	1
chr1	144640001	144720000	A.1.1.1.2.1.1.2.2.1.2	0.976387249114522	.	144640001	144720000	#FF0000	1	1
chr1	144800001	145160000	A.1.1.1.2.1.1.2.2.1.2	0.976387249114522	.	144800001	145160000	#FF0000	1	1
chr1	145160001	145320000	A.1.1.2.2.1.2.1.1.2.2.2	0.874852420306966	.	145160001	145320000	#FF0000	1	1
chr1	145360001	145840000	A.1.1.1.1.1.2	0.998819362455726	.	145360001	145840000	#FF0000	1	1
chr1	146360001	146400000	A.2.1.2.2.2.1.2.1.1.1	0.545454545454545	.	146360001	146400000	#FF9191	1	0.75
chr1	146440001	146960000	A.2.1.2.2.2.1.2.1.1.1	0.545454545454545	.	146440001	146960000	#FF9191	1	0.75
chr1	146960001	147240000	A.2.1.2.2.2.1.2.1.2	0.543093270365998	.	146960001	147240000	#FF9191	1	0.75
chr1	147240001	147400000	A.2.2.1.2.2.1.1.2.1	0.472255017709563	.	147240001	147400000	#FFDADA	1	0.625
chr1	147400001	147440000	A.2.1.1.2.2.2.1	0.592680047225502	.	147400001	147440000	#FF9191	1	0.75
chr1	147680001	147840000	A.2.1.1.2.2.2.1	0.592680047225502	.	147680001	147840000	#FF9191	1	0.75
chr1	147880001	147960000	A.2.1.2.2.2.2.2.2	0.532467532467532	.	147880001	147960000	#FF9191	1	0.75
chr1	148160001	148280000	A.2.1.1.1.1.1.2.2.2.1	0.655253837072019	.	148160001	148280000	#FF9191	1	0.75
chr1	148320001	148360000	A.2.1.1.1.1.1.2.2.2.1	0.655253837072019	.	148320001	148360000	#FF9191	1	0.75
chr1	148520001	148560000	A.2.1.1.1.1.1.2.2.2.1	0.655253837072019	.	148520001	148560000	#FF9191	1	0.75
chr1	148560001	148600000	B.1.1.2.1.1.1.2	0.36245572609209	.	148560001	148600000	#DADAFF	1	0.5
chr1	148840001	148960000	B.1.1.2.1.1.1.2	0.36245572609209	.	148840001	148960000	#DADAFF	1	0.5
chr1	149000001	149200000	B.2.1.2.2.2.1.2.2	0.1086186540732	.	149000001	149200000	#4848FF	1	0.25
chr1	149200001	149320000	A.2.2.2.2.1.2.1.2.1	0.41086186540732	.	149200001	149320000	#FFDADA	1	0.625
chr1	149320001	149440000	B.1.1.1.2.1.1.2	0.377804014167651	.	149320001	149440000	#DADAFF	1	0.5
chr1	149640001	150000000	A.1.2.1.1.2.2.1.1.1.2	0.806375442739079	.	149640001	150000000	#FF4848	1	0.875
chr1	150000001	150200000	A.1.1.2.2.2.2.2.1.1.1.2	0.852420306965762	.	150000001	150200000	#FF0000	1	1
chr1	150200001	150320000	A.1.2.1.1.2.2.1.2.1	0.804014167650531	.	150200001	150320000	#FF4848	1	0.875
chr1	150320001	150480000	A.1.2.1.1.2.1.2.2.2	0.808736717827627	.	150320001	150480000	#FF4848	1	0.875
chr1	150480001	151000000	A.1.1.1.2.1.1.1.1.2.2	0.982290436835891	.	150480001	151000000	#FF0000	1	1
chr1	151000001	151160000	A.1.1.1.2.1.2.2.1.1	0.969303423848878	.	151000001	151160000	#FF0000	1	1
chr1	151160001	151240000	A.1.2.2.1.2.1.2	0.694214876033058	.	151160001	151240000	#FF4848	1	0.875
chr1	151240001	151560000	A.1.1.1.2.1.2.2.1.2	0.968122786304604	.	151240001	151560000	#FF0000	1	1
chr1	151560001	152040000	A.1.1.1.2.2.2.1.1	0.961038961038961	.	151560001	152040000	#FF0000	1	1
chr1	152040001	152240000	B.1.2.2.2.1.1.2	0.231404958677686	.	152040001	152240000	#9191FF	1	0.375
chr1	152240001	152360000	B.1.2.1.2.2.2.2.2	0.249114521841795	.	152240001	152360000	#9191FF	1	0.375
chr1	152360001	152680000	B.1.2.1.1.2.1.1.1.1	0.295159386068477	.	152360001	152680000	#9191FF	1	0.375
chr1	152680001	152760000	A.2.2.2.1.1.2.1.2.2.1	0.436835891381346	.	152680001	152760000	#FFDADA	1	0.625
chr1	152760001	152960000	A.2.2.2.2.1.2.1.2.2	0.409681227863046	.	152760001	152960000	#FFDADA	1	0.625
chr1	152960001	153080000	B.1.1.2.2.2.1.2.1	0.322314049586777	.	152960001	153080000	#DADAFF	1	0.5
chr1	153080001	153240000	A.2.2.2.1.1.2.1.2.2.2	0.435655253837072	.	153080001	153240000	#FFDADA	1	0.625
chr1	153240001	153480000	A.2.1.2.2.2.1.1.1.2	0.550177095631641	.	153240001	153480000	#FF9191	1	0.75
chr1	153480001	153720000	A.1.1.2.2.2.2.2.1.2	0.850059031877214	.	153480001	153720000	#FF0000	1	1
chr1	153720001	153960000	A.1.1.2.2.2.2.2.1.1.2	0.851239669421488	.	153720001	153960000	#FF0000	1	1
chr1	153960001	154120000	A.1.2.2.1.2.2.1.1.1	0.693034238488784	.	153960001	154120000	#FF4848	1	0.875
chr1	154120001	154320000	A.1.1.2.2.2.2.2.2.1.2.1	0.846517119244392	.	154120001	154320000	#FF0000	1	1
chr1	154320001	154440000	A.2.1.1.2.2.2.2.1	0.591499409681228	.	154320001	154440000	#FF9191	1	0.75
chr1	154440001	154600000	A.1.2.1.1.2.2.1.1.1.1	0.807556080283353	.	154440001	154600000	#FF4848	1	0.875
chr1	154600001	154880000	A.1.1.2.2.2.2.2.2.2.2	0.84297520661157	.	154600001	154880000	#FF0000	1	1
chr1	154880001	155280000	A.1.1.2.2.2.1.1.1.2	0.863046044864227	.	154880001	155280000	#FF0000	1	1
chr1	155280001	155480000	A.1.1.2.2.2.1.2.1	0.860684769775679	.	155280001	155480000	#FF0000	1	1
chr1	155480001	155560000	A.2.1.1.2.2.2.2.2	0.590318772136954	.	155480001	155560000	#FF9191	1	0.75
chr1	155560001	155760000	A.1.1.2.2.2.2.2.1.1.1.1	0.853600944510035	.	155560001	155760000	#FF0000	1	1
chr1	155760001	155960000	A.1.1.2.2.2.1.1.2	0.861865407319953	.	155760001	155960000	#FF0000	1	1
chr1	155960001	156040000	A.1.2.2.1.2.2.1.1.2	0.69185360094451	.	155960001	156040000	#FF4848	1	0.875
chr1	156040001	156360000	A.1.1.1.1.2.2.1.2	0.990554899645809	.	156040001	156360000	#FF0000	1	1
chr1	156360001	156640000	A.1.1.1.1.2.2.1.1.1.2.2	0.992916174734357	.	156360001	156640000	#FF0000	1	1
chr1	156640001	156880000	A.1.1.1.1.2.1.2	0.996458087367178	.	156640001	156880000	#FF0000	1	1
chr1	156880001	157120000	A.1.2.2.2.1.2.1.2.1.2	0.674144037780401	.	156880001	157120000	#FF4848	1	0.875
chr1	157120001	157400000	B.2.2.1.2.1.1.2.1.2	0.0814639905548996	.	157120001	157400000	#0000FF	1	0.125
chr1	157400001	157520000	B.2.2.1.2.1.2.1.1.2	0.0731995277449823	.	157400001	157520000	#0000FF	1	0.125
chr1	157520001	157760000	B.2.2.2.2.1.2.1.2.1	0.0141676505312869	.	157520001	157760000	#0000FF	1	0.125
chr1	157760001	157920000	B.2.2.1.2.1.2.2.2.2	0.063754427390791	.	157760001	157920000	#0000FF	1	0.125
chr1	157920001	158080000	B.1.1.2.2.2.1.1.1.1.1.1	0.32939787485242	.	157920001	158080000	#DADAFF	1	0.5
chr1	158080001	158320000	B.2.2.1.2.1.2.2.1.1.1	0.0684769775678867	.	158080001	158320000	#0000FF	1	0.125
chr1	158320001	158440000	B.2.1.2.2.2.2.2.2.2	0.10271546635183	.	158320001	158440000	#4848FF	1	0.25
chr1	158440001	158520000	B.2.1.1.2.2.1.2	0.167650531286895	.	158440001	158520000	#4848FF	1	0.25
chr1	158520001	158760000	B.2.2.2.2.1.1.2.1.2.2	0.0188902007083825	.	158520001	158760000	#0000FF	1	0.125
chr1	158760001	158920000	B.2.1.1.2.1.2.1.2	0.174734356552538	.	158760001	158920000	#4848FF	1	0.25
chr1	158920001	159200000	B.2.2.1.2.1.2.2.2.1	0.0649350649350649	.	158920001	159200000	#0000FF	1	0.125
chr1	159200001	159480000	B.2.2.2.2.1.2.1.2.2.2.1	0.0106257378984652	.	159200001	159480000	#0000FF	1	0.125
chr1	159480001	159560000	B.2.2.1.2.2.2.2.2.1	0.0448642266824085	.	159480001	159560000	#0000FF	1	0.125
chr1	159560001	159760000	B.2.2.1.2.1.2.2.1.1.2	0.0672963400236127	.	159560001	159760000	#0000FF	1	0.125
chr1	159760001	160040000	A.2.2.2.1.1.1.1.1.2	0.445100354191263	.	159760001	160040000	#FFDADA	1	0.625
chr1	160040001	160320000	A.1.2.2.2.1.2.1.2.1.1	0.675324675324675	.	160040001	160320000	#FF4848	1	0.875
chr1	160320001	160600000	B.1.2.1.1.2.1.1.2.2.2	0.290436835891381	.	160320001	160600000	#9191FF	1	0.375
chr1	160600001	160920000	B.1.1.2.1.1.2.1.1	0.361275088547816	.	160600001	160920000	#DADAFF	1	0.5
chr1	160920001	161160000	A.1.1.2.2.1.2.2.2.1	0.867768595041322	.	160920001	161160000	#FF0000	1	1
chr1	161160001	161360000	A.1.1.2.2.1.1.1.2.2.2	0.886658795749705	.	161160001	161360000	#FF0000	1	1
chr1	161360001	161520000	A.2.1.1.1.1.1.2.2.1	0.656434474616293	.	161360001	161520000	#FF9191	1	0.75
chr1	161520001	162240000	A.1.2.1.2.1.2.2.1.2.2	0.776859504132231	.	161520001	162240000	#FF4848	1	0.875
chr1	162240001	162520000	A.2.2.1.2.2.1.1.2.2	0.471074380165289	.	162240001	162520000	#FFDADA	1	0.625
chr1	162520001	162800000	A.2.2.2.1.1.1.1.2	0.443919716646989	.	162520001	162800000	#FFDADA	1	0.625
chr1	162800001	163040000	B.2.2.1.2.2.2.2.1.2.2	0.0460448642266824	.	162800001	163040000	#0000FF	1	0.125
chr1	163040001	163320000	B.2.2.1.2.2.2.1.1	0.0531286894923259	.	163040001	163320000	#0000FF	1	0.125
chr1	163320001	163680000	B.2.2.2.2.1.2.1.2.2.1.2	0.0118063754427391	.	163320001	163680000	#0000FF	1	0.125
chr1	163680001	163800000	B.2.2.1.2.1.2.1.2.2.1	0.0708382526564345	.	163680001	163800000	#0000FF	1	0.125
chr1	163800001	164120000	B.2.2.2.2.1.2.1.2.2.2.2	0.00944510035419126	.	163800001	164120000	#0000FF	1	0.125
chr1	164120001	164200000	B.1.2.2.2.1.1.1.2.1	0.233766233766234	.	164120001	164200000	#9191FF	1	0.375
chr1	164200001	164440000	B.1.2.1.1.1.2.1.2.2.1	0.305785123966942	.	164200001	164440000	#9191FF	1	0.375
chr1	164440001	164760000	A.2.2.1.2.2.1.1.1.2	0.473435655253837	.	164440001	164760000	#FFDADA	1	0.625
chr1	164760001	165160000	B.2.2.1.2.1.2.2.1.2	0.0661157024793388	.	164760001	165160000	#0000FF	1	0.125
chr1	165160001	165360000	B.2.1.1.2.2.1.1.2.2	0.168831168831169	.	165160001	165360000	#4848FF	1	0.25
chr1	165360001	165560000	B.2.1.1.2.2.1.1.1.1	0.172373081463991	.	165360001	165560000	#4848FF	1	0.25
chr1	165560001	165880000	A.2.2.2.1.1.2.2.2	0.433293978748524	.	165560001	165880000	#FFDADA	1	0.625
chr1	165880001	166080000	B.2.2.2.2.1.2.1.1.1	0.0165289256198347	.	165880001	166080000	#0000FF	1	0.125
chr1	166080001	166320000	B.2.2.2.2.1.2.1.1.2	0.0153482880755608	.	166080001	166320000	#0000FF	1	0.125
chr1	166320001	166480000	B.2.2.1.2.1.2.1.1.1.2	0.0743801652892562	.	166320001	166480000	#0000FF	1	0.125
chr1	166480001	166800000	B.2.2.2.2.1.2.1.2.2.1.1	0.012987012987013	.	166480001	166800000	#0000FF	1	0.125
chr1	166800001	167080000	B.2.1.1.2.1.2.1.1	0.175914994096812	.	166800001	167080000	#4848FF	1	0.25
chr1	167080001	167520000	A.2.2.1.2.2.1.1.1.1	0.474616292798111	.	167080001	167520000	#FFDADA	1	0.625
chr1	167520001	167760000	A.1.1.2.2.1.2.2.1.1.2	0.871310507674144	.	167520001	167760000	#FF0000	1	1
chr1	167760001	167840000	A.2.1.1.1.1.2.2.2.1	0.63754427390791	.	167760001	167840000	#FF9191	1	0.75
chr1	167840001	168000000	A.1.1.2.2.1.2.2.2.2.2	0.865407319952775	.	167840001	168000000	#FF0000	1	1
chr1	168000001	168320000	A.1.2.2.2.1.2.1.2.2	0.672963400236128	.	168000001	168320000	#FF4848	1	0.875
chr1	168320001	168560000	B.1.2.1.1.2.1.2.2	0.288075560802834	.	168320001	168560000	#9191FF	1	0.375
chr1	168560001	169120000	A.2.1.2.1.2.1.1.1	0.579693034238489	.	168560001	169120000	#FF9191	1	0.75
chr1	169120001	169320000	B.1.1.2.1.1.2.2.2	0.357733175914994	.	169120001	169320000	#DADAFF	1	0.5
chr1	169320001	169520000	B.1.1.1.2.2.2.1	0.368358913813459	.	169320001	169520000	#DADAFF	1	0.5
chr1	169520001	169720000	B.2.1.2.2.2.1.2.1	0.109799291617473	.	169520001	169720000	#4848FF	1	0.25
chr1	169720001	169880000	B.1.1.2.2.2.1.1.1.1.2.1	0.327036599763873	.	169720001	169880000	#DADAFF	1	0.5
chr1	169880001	170440000	B.2.2.2.2.2.1.1	0.00590318772136954	.	169880001	170440000	#0000FF	1	0.125
chr1	170440001	170600000	B.2.2.1.2.1.1.2.2.2.1	0.0779220779220779	.	170440001	170600000	#0000FF	1	0.125
chr1	170600001	170800000	B.2.2.1.2.2.2.2.1.1.2	0.0484061393152302	.	170600001	170800000	#0000FF	1	0.125
chr1	170800001	170960000	B.2.2.1.2.2.2.2.1.2.1	0.0472255017709563	.	170800001	170960000	#0000FF	1	0.125
chr1	170960001	171400000	B.2.2.1.2.1.1.2.1.1	0.0826446280991736	.	170960001	171400000	#0000FF	1	0.125
chr1	171400001	171760000	A.2.2.1.2.2.2.1.2.2.2	0.449822904368359	.	171400001	171760000	#FFDADA	1	0.625
chr1	171760001	172000000	B.2.1.2.2.2.1.1	0.110979929161747	.	171760001	172000000	#4848FF	1	0.25
chr1	172000001	172120000	B.1.2.2.2.1.1.1.2.2	0.23258559622196	.	172000001	172120000	#9191FF	1	0.375
chr1	172120001	172240000	B.1.2.1.1.1.2.2.2.1	0.298701298701299	.	172120001	172240000	#9191FF	1	0.375
chr1	172240001	172320000	B.1.1.2.2.2.1.1.1.1.2.2	0.325855962219599	.	172240001	172320000	#DADAFF	1	0.5
chr1	172320001	172400000	B.1.2.1.1.1.2.2.1.1.2	0.30224321133412	.	172320001	172400000	#9191FF	1	0.375
chr1	172400001	172720000	B.1.2.1.1.1.2.1.2.2.2	0.304604486422668	.	172400001	172720000	#9191FF	1	0.375
chr1	172720001	173000000	B.2.2.1.2.2.2.1.2.2	0.050767414403778	.	172720001	173000000	#0000FF	1	0.125
chr1	173000001	173400000	B.2.2.1.2.2.1.2.1	0.0566706021251476	.	173000001	173400000	#0000FF	1	0.125
chr1	173400001	173800000	B.1.1.2.2.2.1.1.1.1.1.2	0.328217237308146	.	173400001	173800000	#DADAFF	1	0.5
chr1	173800001	174000000	A.2.1.1.1.1.2.2.2.2	0.636363636363636	.	173800001	174000000	#FF9191	1	0.75
chr1	174000001	174200000	A.2.1.2.2.2.2.1.2.2	0.53482880755608	.	174000001	174200000	#FF9191	1	0.75
chr1	174200001	174680000	B.2.1.2.2.2.2.2.1.2	0.105076741440378	.	174200001	174680000	#4848FF	1	0.25
chr1	174680001	174800000	B.1.2.1.1.1.2.2.1.1.1	0.303423848878394	.	174680001	174800000	#9191FF	1	0.375
chr1	174800001	175000000	A.2.2.2.2.1.2.2	0.408500590318772	.	174800001	175000000	#FFDADA	1	0.625
chr1	175000001	175280000	B.1.2.1.1.1.2.1.2.1	0.306965761511216	.	175000001	175280000	#9191FF	1	0.375
chr1	175280001	175640000	B.2.2.2.2.1.1.2.1.1	0.0212514757969303	.	175280001	175640000	#0000FF	1	0.125
chr1	175640001	175880000	B.2.2.1.2.1.2.1.1.1.1	0.0755608028335301	.	175640001	175880000	#0000FF	1	0.125
chr1	175880001	176200000	B.2.1.1.2.2.1.1.1.2	0.171192443919717	.	175880001	176200000	#4848FF	1	0.25
chr1	176200001	176560000	B.2.2.2.2.1.1.2.2	0.0177095631641086	.	176200001	176560000	#0000FF	1	0.125
chr1	176560001	176800000	B.2.2.1.2.2.2.1.2.1	0.051948051948052	.	176560001	176800000	#0000FF	1	0.125
chr1	176800001	176880000	B.2.1.1.2.1.2.2	0.173553719008264	.	176800001	176880000	#4848FF	1	0.25
chr1	176880001	177240000	B.2.2.2.2.2.2.1.2	0.00236127508854782	.	176880001	177240000	#0000FF	1	0.125
chr1	177240001	177360000	B.2.2.1.2.2.2.2.2.2	0.0436835891381346	.	177240001	177360000	#0000FF	1	0.125
chr1	177360001	177680000	B.2.2.2.2.2.2.1.1	0.00354191263282172	.	177360001	177680000	#0000FF	1	0.125
chr1	177680001	178000000	B.2.2.2.2.1.1.2.1.2.1	0.0200708382526564	.	177680001	178000000	#0000FF	1	0.125
chr1	178000001	178280000	B.1.1.1.2.2.2.2	0.367178276269185	.	178000001	178280000	#DADAFF	1	0.5
chr1	178280001	179040000	A.2.1.1.1.1.2.1.1.1.2.2	0.649350649350649	.	178280001	179040000	#FF9191	1	0.75
chr1	179040001	179400000	A.1.1.2.2.1.2.2.1.1.1	0.872491145218418	.	179040001	179400000	#FF0000	1	1
chr1	179400001	179800000	A.1.2.1.2.1.2.1.1.1.2	0.783943329397875	.	179400001	179800000	#FF4848	1	0.875
chr1	179800001	180120000	A.1.1.1.2.2.2.2.2.1.2	0.952774498229044	.	179800001	180120000	#FF0000	1	1
chr1	180120001	180480000	A.1.2.1.2.1.2.2.1.2.1	0.778040141676505	.	180120001	180480000	#FF4848	1	0.875
chr1	180480001	181160000	A.2.2.2.1.1.1.1.1.1	0.446280991735537	.	180480001	181160000	#FFDADA	1	0.625
chr1	181160001	181320000	B.2.2.1.2.1.1.2.2.1.1	0.0802833530106257	.	181160001	181320000	#0000FF	1	0.125
chr1	181320001	181480000	B.2.1.1.2.2.2.1.2.2.2.2	0.155844155844156	.	181320001	181480000	#4848FF	1	0.25
chr1	181480001	182040000	B.2.2.2.2.2.2.2	0.00118063754427391	.	181480001	182040000	#0000FF	1	0.125
chr1	182040001	182560000	A.1.2.2.2.1.2.2.2	0.67060212514758	.	182040001	182560000	#FF4848	1	0.875
chr1	182560001	182800000	A.1.2.2.2.1.2.1.1	0.676505312868949	.	182560001	182800000	#FF4848	1	0.875
chr1	182800001	183240000	A.1.1.1.1.2.1.1	0.997638724911452	.	182800001	183240000	#FF0000	1	1
chr1	183240001	183520000	A.1.1.1.1.2.2.2.1.2	0.988193624557261	.	183240001	183520000	#FF0000	1	1
chr1	183520001	183640000	A.1.2.2.2.1.1.1.2	0.685950413223141	.	183520001	183640000	#FF4848	1	0.875
chr1	183640001	183840000	A.1.2.2.2.1.1.1.1.2	0.687131050767414	.	183640001	183840000	#FF4848	1	0.875
chr1	183840001	184000000	A.1.2.2.2.1.1.2.2.2.1.1	0.680047225501771	.	183840001	184000000	#FF4848	1	0.875
chr1	184000001	184200000	A.2.1.2.2.2.1.1.2.1.2	0.547815820543093	.	184000001	184200000	#FF9191	1	0.75
chr1	184200001	184480000	A.2.1.1.1.1.2.1.1.2	0.648170011806375	.	184200001	184480000	#FF9191	1	0.75
chr1	184480001	184760000	A.1.2.2.2.1.1.1.1.1	0.688311688311688	.	184480001	184760000	#FF4848	1	0.875
chr1	184760001	185120000	A.1.1.1.2.2.2.1.2.2	0.958677685950413	.	184760001	185120000	#FF0000	1	1
chr1	185120001	185400000	A.1.2.1.2.1.2.1.2.2	0.780401416765053	.	185120001	185400000	#FF4848	1	0.875
chr1	185400001	185760000	A.1.2.1.2.1.2.1.1.1.1	0.785123966942149	.	185400001	185760000	#FF4848	1	0.875
chr1	185760001	185880000	A.2.1.2.2.2.2.1.1	0.537190082644628	.	185760001	185880000	#FF9191	1	0.75
chr1	185880001	186360000	A.1.1.2.2.1.1.1.2.1	0.891381345926801	.	185880001	186360000	#FF0000	1	1
chr1	186360001	186600000	A.2.2.1.2.2.1.2.1.2.2.2	0.46517119244392	.	186360001	186600000	#FFDADA	1	0.625
chr1	186600001	186960000	A.2.2.1.2.2.2.1.2.1.1.2	0.453364817001181	.	186600001	186960000	#FFDADA	1	0.625
chr1	186960001	187440000	A.2.1.2.2.2.2.1.2.1	0.536009445100354	.	186960001	187440000	#FF9191	1	0.75
chr1	187440001	187800000	A.2.2.2.1.1.1.2.1.1	0.442739079102715	.	187440001	187800000	#FFDADA	1	0.625
chr1	187800001	188000000	B.1.1.1.1.1.1.2.2	0.394332939787485	.	187800001	188000000	#DADAFF	1	0.5
chr1	188000001	188200000	B.1.1.1.2.2.1.2.2	0.369539551357733	.	188000001	188200000	#DADAFF	1	0.5
chr1	188200001	188280000	B.1.1.2.1.2.2.2.2	0.347107438016529	.	188200001	188280000	#DADAFF	1	0.5
chr1	188280001	188480000	B.1.1.2.2.2.2.2.2	0.315230224321133	.	188280001	188480000	#DADAFF	1	0.5
chr1	188480001	188640000	B.1.1.2.2.2.1.1.1.2	0.324675324675325	.	188480001	188640000	#DADAFF	1	0.5
chr1	188640001	189200000	B.1.2.2.2.2.1.2.2	0.221959858323495	.	188640001	189200000	#9191FF	1	0.375
chr1	189200001	189400000	B.1.2.2.2.1.1.1.1.1.1	0.237308146399055	.	189200001	189400000	#9191FF	1	0.375
chr1	189400001	189480000	B.1.2.1.1.1.2.2.1.2.1	0.301062573789847	.	189400001	189480000	#9191FF	1	0.375
chr1	189480001	189680000	B.1.2.1.1.2.1.1.2.1	0.292798110979929	.	189480001	189680000	#9191FF	1	0.375
chr1	189680001	190200000	B.1.2.1.1.1.1.2.1.1	0.312868949232586	.	189680001	190200000	#9191FF	1	0.375
chr1	190200001	190480000	B.1.1.2.2.2.2.2.1	0.316410861865407	.	190200001	190480000	#DADAFF	1	0.5
chr1	190480001	190640000	B.1.2.1.1.2.2.1.2.2	0.283353010625738	.	190480001	190640000	#9191FF	1	0.375
chr1	190640001	191080000	B.2.1.1.2.1.1.1.2	0.186540731995277	.	190640001	191080000	#4848FF	1	0.25
chr1	191080001	191320000	B.1.1.2.1.2.2.2.1	0.348288075560803	.	191080001	191320000	#DADAFF	1	0.5
chr1	191320001	191440000	B.1.1.2.1.2.2.1.2.1	0.350649350649351	.	191320001	191440000	#DADAFF	1	0.5
chr1	191440001	191680000	B.1.1.1.1.1.1.2.1	0.395513577331759	.	191440001	191680000	#DADAFF	1	0.5
chr1	191680001	191880000	B.1.2.1.1.2.2.1.1.2	0.285714285714286	.	191680001	191880000	#9191FF	1	0.375
chr1	191880001	192000000	B.1.1.2.2.2.2.1.1	0.318772136953955	.	191880001	192000000	#DADAFF	1	0.5
chr1	192000001	192200000	B.1.1.2.1.2.2.1.1.1	0.353010625737898	.	192000001	192200000	#DADAFF	1	0.5
chr1	192200001	192440000	B.1.2.1.1.1.1.1	0.31404958677686	.	192200001	192440000	#9191FF	1	0.375
chr1	192440001	192680000	B.1.2.1.1.1.1.2.2.1	0.310507674144038	.	192440001	192680000	#9191FF	1	0.375
chr1	192680001	192760000	B.1.1.2.1.2.1.1.2	0.355371900826446	.	192680001	192760000	#DADAFF	1	0.5
chr1	192760001	193080000	A.2.2.2.2.2.2.2.2	0.397874852420307	.	192760001	193080000	#FFDADA	1	0.625
chr1	193080001	193280000	A.2.2.2.1.1.1.2.2	0.440377804014168	.	193080001	193280000	#FFDADA	1	0.625
chr1	193280001	193880000	B.1.2.2.2.2.1.2.1	0.223140495867769	.	193280001	193880000	#9191FF	1	0.375
chr1	193880001	193960000	B.1.1.2.1.2.1.1.1	0.35655253837072	.	193880001	193960000	#DADAFF	1	0.5
chr1	193960001	194320000	B.1.2.2.2.2.2.2.1	0.218417945690673	.	193960001	194320000	#9191FF	1	0.375
chr1	194320001	194400000	B.1.2.1.1.2.2.1.1.1	0.28689492325856	.	194320001	194400000	#9191FF	1	0.375
chr1	194400001	194720000	B.2.1.1.2.1.1.2.1.1.1	0.185360094451004	.	194400001	194720000	#4848FF	1	0.25
chr1	194720001	195120000	B.1.2.2.2.2.2.2.2	0.217237308146399	.	194720001	195120000	#9191FF	1	0.375
chr1	195120001	195480000	B.2.1.1.2.2.2.1.2.2.2.1.2	0.15702479338843	.	195120001	195480000	#4848FF	1	0.25
chr1	195480001	195720000	B.2.1.1.2.2.2.1.2.1.2	0.160566706021251	.	195480001	195720000	#4848FF	1	0.25
chr1	195720001	195840000	B.1.2.2.2.1.2.2.1.2	0.227863046044864	.	195720001	195840000	#9191FF	1	0.375
chr1	195840001	196120000	B.2.1.1.2.2.2.2.1	0.154663518299882	.	195840001	196120000	#4848FF	1	0.25
chr1	196120001	196280000	B.1.2.2.2.1.1.1.1.2	0.234946871310508	.	196120001	196280000	#9191FF	1	0.375
chr1	196280001	196720000	B.1.2.1.1.2.2.2.1.2	0.28099173553719	.	196280001	196720000	#9191FF	1	0.375
chr1	196720001	196840000	A.2.2.2.1.1.2.1.1	0.439197166469894	.	196720001	196840000	#FFDADA	1	0.625
chr1	196840001	197080000	A.2.2.2.1.1.2.1.2.1	0.43801652892562	.	196840001	197080000	#FFDADA	1	0.625
chr1	197080001	197480000	A.2.1.2.1.2.1.1.2	0.578512396694215	.	197080001	197480000	#FF9191	1	0.75
chr1	197480001	197800000	B.1.1.1.1.1.2.2.1	0.391971664698937	.	197480001	197800000	#DADAFF	1	0.5
chr1	197800001	197880000	B.1.1.2.1.1.1.1.1.1	0.365997638724911	.	197800001	197880000	#DADAFF	1	0.5
chr1	197880001	198080000	B.1.2.1.1.2.2.2.2.2	0.277449822904368	.	197880001	198080000	#9191FF	1	0.375
chr1	198080001	198280000	A.2.2.2.1.1.2.2.1	0.434474616292798	.	198080001	198280000	#FFDADA	1	0.625
chr1	198280001	198440000	B.1.2.1.1.1.1.2.2.2	0.309327036599764	.	198280001	198440000	#9191FF	1	0.375
chr1	198440001	198640000	B.1.2.1.1.2.1.1.1.2	0.293978748524203	.	198440001	198640000	#9191FF	1	0.375
chr1	198640001	198760000	B.1.2.1.1.1.2.2.1.2.2	0.299881936245573	.	198640001	198760000	#9191FF	1	0.375
chr1	198760001	198960000	B.1.2.1.1.2.1.2.1	0.289256198347107	.	198760001	198960000	#9191FF	1	0.375
chr1	198960001	199160000	B.2.1.1.2.2.2.1.1.2.2	0.162927981109799	.	198960001	199160000	#4848FF	1	0.25
chr1	199160001	199280000	B.1.2.2.2.1.2.2.2.2	0.225501770956316	.	199160001	199280000	#9191FF	1	0.375
chr1	199280001	199600000	B.2.1.1.2.1.1.1.1.2	0.187721369539551	.	199280001	199600000	#4848FF	1	0.25
chr1	199600001	199960000	A.2.2.1.2.2.1.2.1.1.2	0.468713105076741	.	199600001	199960000	#FFDADA	1	0.625
chr1	199960001	200120000	A.1.2.2.2.1.2.2.1	0.671782762691854	.	199960001	200120000	#FF4848	1	0.875
chr1	200120001	200280000	A.1.2.1.2.1.2.2.1.1	0.779220779220779	.	200120001	200280000	#FF4848	1	0.875
chr1	200280001	200560000	A.1.1.2.2.1.1.1.2.2.1.1	0.890200708382527	.	200280001	200560000	#FF0000	1	1
chr1	200560001	200720000	A.1.1.2.2.1.2.1.1.1.1	0.880755608028335	.	200560001	200720000	#FF0000	1	1
chr1	200720001	200840000	A.1.1.2.2.1.2.1.1.1.2.2	0.878394332939788	.	200720001	200840000	#FF0000	1	1
chr1	200840001	201120000	A.1.1.1.1.2.2.2.1.1	0.989374262101535	.	200840001	201120000	#FF0000	1	1
chr1	201120001	201400000	A.1.1.1.2.1.1.2.1.1	0.979929161747344	.	201120001	201400000	#FF0000	1	1
chr1	201400001	202120000	A.1.1.1.1.1.1	1	.	201400001	202120000	#FF0000	1	1
chr1	202120001	202320000	A.1.2.1.1.2.1.2.2.1	0.809917355371901	.	202120001	202320000	#FF4848	1	0.875
chr1	202320001	202480000	A.1.2.1.1.2.1.1.2	0.812278630460449	.	202320001	202480000	#FF4848	1	0.875
chr1	202480001	202600000	A.1.2.2.1.2.1.1.1	0.696576151121606	.	202480001	202600000	#FF4848	1	0.875
chr1	202600001	203000000	A.1.1.1.2.1.1.1.1.1.1	0.985832349468713	.	202600001	203000000	#FF0000	1	1
chr1	203000001	203320000	A.1.1.1.2.1.2.1.2.1	0.971664698937426	.	203000001	203320000	#FF0000	1	1
chr1	203320001	203840000	A.1.1.1.2.1.1.1.1.2.1	0.983471074380165	.	203320001	203840000	#FF0000	1	1
chr1	203840001	203920000	A.1.2.2.1.2.1.1.2	0.695395513577332	.	203840001	203920000	#FF4848	1	0.875
chr1	203920001	204320000	A.1.1.1.2.1.1.1.1.1.2	0.984651711924439	.	203920001	204320000	#FF0000	1	1
chr1	204320001	204520000	A.1.1.1.2.1.2.2.2.1	0.966942148760331	.	204320001	204520000	#FF0000	1	1
chr1	204520001	204640000	A.1.2.1.1.2.2.2.1.1	0.80047225501771	.	204520001	204640000	#FF4848	1	0.875
chr1	204640001	204920000	A.1.1.2.2.2.2.1.2	0.854781582054309	.	204640001	204920000	#FF0000	1	1
chr1	204920001	205200000	A.1.1.1.2.1.2.1.2.2	0.970484061393152	.	204920001	205200000	#FF0000	1	1
chr1	205200001	205320000	A.1.2.1.1.2.2.2.2	0.798110979929162	.	205200001	205320000	#FF4848	1	0.875
chr1	205320001	205480000	A.1.1.2.2.2.1.2.2	0.859504132231405	.	205320001	205480000	#FF0000	1	1
chr1	205480001	205560000	A.1.2.1.1.2.1.2.1	0.811097992916175	.	205480001	205560000	#FF4848	1	0.875
chr1	205560001	205720000	A.1.1.2.2.2.2.2.2.1.1.2	0.847697756788666	.	205560001	205720000	#FF0000	1	1
chr1	205720001	205920000	A.1.1.1.2.1.2.1.1.1	0.974025974025974	.	205720001	205920000	#FF0000	1	1
chr1	205920001	205960000	A.2.1.1.1.1.1.2.2.2.2.2	0.652892561983471	.	205920001	205960000	#FF9191	1	0.75
chr1	206080001	206160000	A.2.1.1.1.1.1.2.2.2.2.2	0.652892561983471	.	206080001	206160000	#FF9191	1	0.75
chr1	206160001	206320000	A.1.1.2.2.2.2.2.2.2.1	0.844155844155844	.	206160001	206320000	#FF0000	1	1
chr1	206320001	206360000	A.2.1.1.1.1.1.2.2.2.2.1	0.654073199527745	.	206320001	206360000	#FF9191	1	0.75
chr1	206480001	206560000	A.2.1.1.1.1.1.2.2.2.2.1	0.654073199527745	.	206480001	206560000	#FF9191	1	0.75
chr1	206560001	206880000	A.1.1.1.1.2.2.1.1.2	0.991735537190083	.	206560001	206880000	#FF0000	1	1
chr1	206880001	207200000	A.1.1.1.1.2.2.1.1.1.1	0.995277449822904	.	206880001	207200000	#FF0000	1	1
chr1	207200001	207360000	A.1.1.2.2.1.1.1.2.2.1.2.1	0.889020070838253	.	207200001	207360000	#FF0000	1	1
chr1	207360001	207520000	A.1.1.1.2.1.1.2.2.1.1	0.977567886658796	.	207360001	207520000	#FF0000	1	1
chr1	207520001	207760000	A.1.1.2.2.1.2.1.1.2.2.1	0.87603305785124	.	207520001	207760000	#FF0000	1	1
chr1	207760001	207960000	A.1.1.1.2.2.2.2.2.1.1	0.953955135773318	.	207760001	207960000	#FF0000	1	1
chr1	207960001	208160000	A.1.2.1.2.1.2.2.2.2	0.774498229043684	.	207960001	208160000	#FF4848	1	0.875
chr1	208160001	208440000	B.1.1.1.1.1.2.2.2	0.390791027154664	.	208160001	208440000	#DADAFF	1	0.5
chr1	208440001	208880000	B.2.2.2.2.2.1.2	0.00472255017709563	.	208440001	208880000	#0000FF	1	0.125
chr1	208880001	209160000	B.2.2.1.2.2.1.2.2.2	0.0543093270365998	.	208880001	209160000	#0000FF	1	0.125
chr1	209160001	209400000	B.2.2.1.2.2.1.1.1.1.2.2	0.0602125147579693	.	209160001	209400000	#0000FF	1	0.125
chr1	209400001	209680000	A.2.2.2.2.2.2.1.2	0.400236127508855	.	209400001	209680000	#FFDADA	1	0.625
chr1	209680001	210040000	A.2.2.1.2.2.2.1.1.1.1	0.45926800472255	.	209680001	210040000	#FFDADA	1	0.625
chr1	210040001	210280000	B.1.2.2.2.1.2.1	0.230224321133412	.	210040001	210280000	#9191FF	1	0.375
chr1	210280001	210480000	A.2.2.1.2.2.2.1.2.1.2	0.452184179456907	.	210280001	210480000	#FFDADA	1	0.625
chr1	210480001	210680000	A.1.2.2.2.1.1.2.1.1.1	0.684769775678867	.	210480001	210680000	#FF4848	1	0.875
chr1	210680001	210960000	A.2.1.1.1.1.2.1.1.1.1	0.651711924439197	.	210680001	210960000	#FF9191	1	0.75
chr1	210960001	211400000	A.1.2.1.2.1.2.1.1.2	0.782762691853601	.	210960001	211400000	#FF4848	1	0.875
chr1	211400001	211640000	A.1.1.1.2.2.2.2.2.2.1	0.95159386068477	.	211400001	211640000	#FF0000	1	1
chr1	211640001	211920000	A.1.1.1.1.2.2.2.2	0.987012987012987	.	211640001	211920000	#FF0000	1	1
chr1	211920001	212280000	A.1.1.1.1.2.2.1.1.1.2.1	0.99409681227863	.	211920001	212280000	#FF0000	1	1
chr1	212280001	212480000	A.1.1.1.2.2.2.2.2.2.2	0.950413223140496	.	212280001	212480000	#FF0000	1	1
chr1	212480001	212640000	A.1.1.2.2.1.1.1.1.2.1.2	0.893742621015348	.	212480001	212640000	#FF0000	1	1
chr1	212640001	212800000	A.1.1.2.2.1.2.1.1.2.1	0.877213695395514	.	212640001	212800000	#FF0000	1	1
chr1	212800001	213000000	A.1.1.2.2.1.1.1.1.1.1	0.89728453364817	.	212800001	213000000	#FF0000	1	1
chr1	213000001	213240000	A.1.2.1.2.1.1.1.2.1.2.1	0.79456906729634	.	213000001	213240000	#FF4848	1	0.875
chr1	213240001	213600000	B.1.2.1.1.2.1.1.2.2.1	0.291617473435655	.	213240001	213600000	#9191FF	1	0.375
chr1	213600001	213840000	B.2.2.1.2.2.1.2.2.1	0.0554899645808737	.	213600001	213840000	#0000FF	1	0.125
chr1	213840001	214360000	B.2.2.2.2.1.2.2.1	0.00826446280991736	.	213840001	214360000	#0000FF	1	0.125
chr1	214360001	214600000	A.2.1.1.1.1.2.2.1.1	0.639905548996458	.	214360001	214600000	#FF9191	1	0.75
chr1	214600001	214760000	A.2.1.1.1.1.2.1.2.2.1.2	0.64344746162928	.	214600001	214760000	#FF9191	1	0.75
chr1	214760001	215000000	A.1.2.1.2.1.1.2.2.2	0.786304604486423	.	214760001	215000000	#FF4848	1	0.875
chr1	215000001	215440000	A.1.1.2.2.1.1.2.1.1	0.885478158205431	.	215000001	215440000	#FF0000	1	1
chr1	215440001	215840000	A.1.1.2.2.1.2.2.2.2.1	0.866587957497048	.	215440001	215840000	#FF0000	1	1
chr1	215840001	216160000	B.2.1.1.2.2.1.1.2.1	0.170011806375443	.	215840001	216160000	#4848FF	1	0.25
chr1	216160001	216400000	B.2.1.2.2.2.2.1	0.107438016528926	.	216160001	216400000	#4848FF	1	0.25
chr1	216400001	216560000	B.2.2.1.2.2.1.1.1.1.2.1	0.0613931523022432	.	216400001	216560000	#0000FF	1	0.125
chr1	216560001	216680000	B.2.2.1.2.1.1.2.2.1.2	0.0791027154663518	.	216560001	216680000	#0000FF	1	0.125
chr1	216680001	216880000	B.2.1.1.2.2.2.1.1.2.1	0.164108618654073	.	216680001	216880000	#4848FF	1	0.25
chr1	216880001	217000000	B.1.2.2.2.1.1.1.1.1.2	0.236127508854782	.	216880001	217000000	#9191FF	1	0.375
chr1	217000001	217200000	B.2.1.1.2.1.1.2.1.2.1	0.181818181818182	.	217000001	217200000	#4848FF	1	0.25
chr1	217200001	217520000	B.2.1.2.2.1.1.2.2.1	0.116883116883117	.	217200001	217520000	#4848FF	1	0.25
chr1	217520001	217760000	B.1.2.2.2.2.2.1.1	0.220779220779221	.	217520001	217760000	#9191FF	1	0.375
chr1	217760001	217840000	B.1.1.2.2.2.1.1.2	0.323494687131051	.	217760001	217840000	#DADAFF	1	0.5
chr1	217840001	218360000	B.1.2.1.1.1.1.2.1.2	0.311688311688312	.	217840001	218360000	#9191FF	1	0.375
chr1	218360001	218520000	B.1.2.1.1.2.2.2.1.1	0.282172373081464	.	218360001	218520000	#9191FF	1	0.375
chr1	218520001	218680000	A.2.2.1.2.2.2.1.2.2.1	0.451003541912633	.	218520001	218680000	#FFDADA	1	0.625
chr1	218680001	219080000	B.2.1.2.2.1.1.1	0.119244391971665	.	218680001	219080000	#4848FF	1	0.25
chr1	219080001	219320000	B.2.2.1.2.2.1.1.1.2	0.0590318772136954	.	219080001	219320000	#0000FF	1	0.125
chr1	219320001	219480000	B.2.1.1.2.1.1.2.1.1.2.2	0.182998819362456	.	219320001	219480000	#4848FF	1	0.25
chr1	219480001	219600000	B.2.1.1.2.1.1.2.1.1.2.1	0.18417945690673	.	219480001	219600000	#4848FF	1	0.25
chr1	219600001	219720000	B.1.2.2.2.1.2.2.2.1	0.22668240850059	.	219600001	219720000	#9191FF	1	0.375
chr1	219720001	220080000	B.2.1.1.2.1.1.2.2.2	0.177095631641086	.	219720001	220080000	#4848FF	1	0.25
chr1	220080001	220320000	A.2.2.1.2.2.2.1.1.2	0.456906729634002	.	220080001	220320000	#FFDADA	1	0.625
chr1	220320001	220560000	A.2.2.2.2.2.2.1.1	0.401416765053129	.	220320001	220560000	#FFDADA	1	0.625
chr1	220560001	220960000	B.1.2.1.1.1.2.1.1	0.30814639905549	.	220560001	220960000	#9191FF	1	0.375
chr1	220960001	221320000	B.2.2.2.2.1.2.2.2	0.00708382526564345	.	220960001	221320000	#0000FF	1	0.125
chr1	221320001	221480000	B.2.2.1.2.2.2.2.1.1.1	0.0495867768595041	.	221320001	221480000	#0000FF	1	0.125
chr1	221480001	221760000	B.2.2.1.2.2.1.1.1.1.1	0.0625737898465171	.	221480001	221760000	#0000FF	1	0.125
chr1	221760001	221960000	B.2.1.1.2.2.2.1.1.1.2	0.165289256198347	.	221760001	221960000	#4848FF	1	0.25
chr1	221960001	222120000	B.2.2.1.2.1.2.1.2.2.2	0.0696576151121606	.	221960001	222120000	#0000FF	1	0.125
chr1	222120001	222440000	B.2.2.2.2.1.1.1.2	0.0224321133412042	.	222120001	222440000	#0000FF	1	0.125
chr1	222440001	222680000	B.2.2.1.2.1.1.2.2.2.2	0.076741440377804	.	222440001	222680000	#0000FF	1	0.125
chr1	222680001	222840000	B.1.1.2.1.1.1.1.2	0.363636363636364	.	222680001	222840000	#DADAFF	1	0.5
chr1	222840001	223040000	A.2.1.1.1.1.2.1.1.1.2.1	0.650531286894923	.	222840001	223040000	#FF9191	1	0.75
chr1	223040001	223280000	A.1.2.2.2.1.1.2.1.2	0.682408500590319	.	223040001	223280000	#FF4848	1	0.875
chr1	223280001	223520000	A.1.2.1.2.1.1.1.2.1.1	0.795749704840614	.	223280001	223520000	#FF4848	1	0.875
chr1	223520001	223680000	A.1.2.1.2.1.1.1.2.1.2.2	0.793388429752066	.	223520001	223680000	#FF4848	1	0.875
chr1	223680001	223840000	A.1.2.2.2.1.1.2.2.1	0.681227863046045	.	223680001	223840000	#FF4848	1	0.875
chr1	223840001	224080000	A.1.1.1.2.2.2.2.1.1.1	0.957497048406139	.	223840001	224080000	#FF0000	1	1
chr1	224080001	224200000	A.2.1.1.1.1.1.2.1	0.657615112160567	.	224080001	224200000	#FF9191	1	0.75
chr1	224200001	224400000	A.1.1.2.2.1.1.2.2	0.881936245572609	.	224200001	224400000	#FF0000	1	1
chr1	224400001	224680000	A.1.1.1.2.2.2.1.2.1	0.959858323494687	.	224400001	224680000	#FF0000	1	1
chr1	224680001	225160000	A.2.2.2.1.1.1.2.1.2	0.441558441558442	.	224680001	225160000	#FFDADA	1	0.625
chr1	225160001	225280000	B.1.2.1.1.2.2.2.2.1.2	0.278630460448642	.	225160001	225280000	#9191FF	1	0.375
chr1	225280001	225600000	B.2.1.1.2.1.1.1.1.1	0.188902007083825	.	225280001	225600000	#4848FF	1	0.25
chr1	225600001	225880000	A.1.1.2.2.1.1.1.1.1.2	0.896103896103896	.	225600001	225880000	#FF0000	1	1
chr1	225880001	226040000	A.1.1.2.2.1.1.1.1.2.1.1	0.894923258559622	.	225880001	226040000	#FF0000	1	1
chr1	226040001	226240000	A.1.1.2.2.1.2.1.1.1.2.1	0.879574970484061	.	226040001	226240000	#FF0000	1	1
chr1	226240001	226480000	A.1.1.1.2.1.1.2.2.2	0.975206611570248	.	226240001	226480000	#FF0000	1	1
chr1	226480001	226840000	A.1.1.1.2.1.1.2.1.2	0.97874852420307	.	226480001	226840000	#FF0000	1	1
chr1	226840001	227040000	A.1.1.1.2.1.2.2.2.2	0.965761511216057	.	226840001	227040000	#FF0000	1	1
chr1	227040001	227120000	A.1.2.2.1.2.2.1.2	0.690672963400236	.	227040001	227120000	#FF4848	1	0.875
chr1	227120001	227480000	A.1.1.2.2.2.2.1.1.1.2	0.857142857142857	.	227120001	227480000	#FF0000	1	1
chr1	227480001	227680000	A.1.1.1.2.1.2.1.1.2	0.9728453364817	.	227480001	227680000	#FF0000	1	1
chr1	227680001	227880000	A.2.1.1.1.1.1.1	0.658795749704841	.	227680001	227880000	#FF9191	1	0.75
chr1	227880001	228080000	A.1.1.2.2.2.2.2.2.1.2.2	0.845336481700118	.	227880001	228080000	#FF0000	1	1
chr1	228080001	228440000	A.1.1.2.2.2.1.1.1.1	0.864226682408501	.	228080001	228440000	#FF0000	1	1
chr1	228440001	228800000	A.1.1.2.2.2.2.2.2.1.1.1	0.84887839433294	.	228440001	228800000	#FF0000	1	1
chr1	228800001	229160000	A.1.2.2.1.2.2.2	0.689492325855962	.	228800001	229160000	#FF4848	1	0.875
chr1	229160001	229440000	A.1.2.1.1.2.2.2.1.2	0.799291617473436	.	229160001	229440000	#FF4848	1	0.875
chr1	229440001	229720000	A.1.1.2.2.2.2.1.1.2	0.855962219598583	.	229440001	229720000	#FF0000	1	1
chr1	229720001	229920000	A.1.2.1.1.2.1.1.1	0.813459268004723	.	229720001	229920000	#FF4848	1	0.875
chr1	229920001	230160000	A.1.2.1.2.1.2.1.2.1	0.781582054309327	.	229920001	230160000	#FF4848	1	0.875
chr1	230160001	230520000	A.1.1.2.2.2.2.1.1.1.1	0.858323494687131	.	230160001	230520000	#FF0000	1	1
chr1	230520001	230760000	A.2.1.2.2.2.1.1.2.1.1	0.548996458087367	.	230520001	230760000	#FF9191	1	0.75
chr1	230760001	230960000	A.1.1.2.2.1.1.1.1.2.2	0.892561983471074	.	230760001	230960000	#FF0000	1	1
chr1	230960001	231240000	A.1.1.2.2.1.2.1.2	0.873671782762692	.	230960001	231240000	#FF0000	1	1
chr1	231240001	231400000	A.1.2.1.2.1.2.2.2.1	0.775678866587957	.	231240001	231400000	#FF4848	1	0.875
chr1	231400001	231760000	A.1.2.1.2.1.1.2.2.1.2.2	0.787485242030697	.	231400001	231760000	#FF4848	1	0.875
chr1	231760001	232000000	B.1.1.2.2.2.2.1.2	0.317591499409681	.	231760001	232000000	#DADAFF	1	0.5
chr1	232000001	232320000	B.2.1.2.2.1.1.2.1	0.118063754427391	.	232000001	232320000	#4848FF	1	0.25
chr1	232320001	232760000	B.1.2.1.2.1.2.2.1	0.269185360094451	.	232320001	232760000	#9191FF	1	0.375
chr1	232760001	232960000	A.2.2.1.2.2.2.1.2.1.1.1.2	0.454545454545455	.	232760001	232960000	#FFDADA	1	0.625
chr1	232960001	233360000	A.2.2.1.2.2.2.1.2.1.1.1.1	0.455726092089728	.	232960001	233360000	#FFDADA	1	0.625
chr1	233360001	233440000	B.1.1.2.1.2.1.2	0.354191263282172	.	233360001	233440000	#DADAFF	1	0.5
chr1	233440001	233680000	B.2.2.1.2.1.1.1	0.0838252656434475	.	233440001	233680000	#0000FF	1	0.125
chr1	233680001	234000000	B.2.2.2.2.1.1.1.1.2	0.0236127508854782	.	233680001	234000000	#0000FF	1	0.125
chr1	234000001	234160000	B.2.2.2.2.1.1.1.1.1	0.0247933884297521	.	234000001	234160000	#0000FF	1	0.125
chr1	234160001	234600000	B.2.1.1.2.2.2.2.2.2.1	0.152302243211334	.	234160001	234600000	#4848FF	1	0.25
chr1	234600001	234880000	A.1.1.1.2.2.2.2.1.2	0.955135773317591	.	234600001	234880000	#FF0000	1	1
chr1	234880001	235000000	A.1.2.1.2.1.1.2.1	0.791027154663518	.	234880001	235000000	#FF4848	1	0.875
chr1	235000001	235200000	A.1.1.2.2.1.1.2.1.2.1	0.884297520661157	.	235000001	235200000	#FF0000	1	1
chr1	235240001	235280000	A.1.1.2.2.1.1.2.1.2.1	0.884297520661157	.	235240001	235280000	#FF0000	1	1
chr1	235280001	235600000	A.1.1.1.2.2.2.2.1.1.2	0.956316410861865	.	235280001	235600000	#FF0000	1	1
chr1	235600001	235880000	A.1.1.2.2.1.2.2.1.2.1	0.87012987012987	.	235600001	235880000	#FF0000	1	1
chr1	235880001	236120000	A.1.2.1.2.1.1.1.1	0.796930342384888	.	235880001	236120000	#FF4848	1	0.875
chr1	236120001	236360000	A.2.1.1.1.1.2.1.2.2.1.1.1	0.645808736717828	.	236120001	236360000	#FF9191	1	0.75
chr1	236360001	236440000	A.2.1.1.1.1.2.1.2.2.2.2	0.641086186540732	.	236360001	236440000	#FF9191	1	0.75
chr1	236440001	236760000	A.1.2.1.2.1.1.2.2.1.1	0.789846517119244	.	236440001	236760000	#FF4848	1	0.875
chr1	236760001	237080000	B.1.1.2.1.2.2.1.2.2	0.349468713105077	.	236760001	237080000	#DADAFF	1	0.5
chr1	237080001	237360000	B.2.1.1.2.2.2.2.2.1	0.153482880755608	.	237080001	237360000	#4848FF	1	0.25
chr1	237360001	237560000	B.2.1.1.2.2.2.1.1.1.1	0.166469893742621	.	237360001	237560000	#4848FF	1	0.25
chr1	237560001	237680000	B.1.2.2.2.2.1.1	0.224321133412042	.	237560001	237680000	#9191FF	1	0.375
chr1	237680001	237880000	B.2.1.1.2.2.2.1.2.2.2.1.1	0.158205430932704	.	237680001	237880000	#4848FF	1	0.25
chr1	237880001	237960000	B.1.2.1.1.1.2.2.2.2.1	0.297520661157025	.	237880001	237960000	#9191FF	1	0.375
chr1	237960001	238080000	B.1.2.1.1.2.2.1.2.1	0.284533648170012	.	237960001	238080000	#9191FF	1	0.375
chr1	238080001	238440000	B.2.1.2.2.1.1.2.2.2	0.115702479338843	.	238080001	238440000	#4848FF	1	0.25
chr1	238440001	238640000	B.1.2.2.2.1.2.2.1.1	0.229043683589138	.	238440001	238640000	#9191FF	1	0.375
chr1	238640001	238840000	B.1.1.2.1.2.2.1.1.2	0.351829988193625	.	238640001	238840000	#DADAFF	1	0.5
chr1	238840001	239120000	B.2.1.1.2.1.1.2.1.2.2.1	0.180637544273908	.	238840001	239120000	#4848FF	1	0.25
chr1	239120001	239280000	B.2.1.1.2.2.2.1.2.2.1	0.159386068476978	.	239120001	239280000	#4848FF	1	0.25
chr1	239280001	239440000	B.1.2.2.2.2.2.1.2	0.219598583234947	.	239280001	239440000	#9191FF	1	0.375
chr1	239440001	239600000	B.2.1.1.2.1.1.2.1.2.2.2	0.179456906729634	.	239440001	239600000	#4848FF	1	0.25
chr1	239600001	240160000	B.2.1.1.2.2.2.2.2.2.2	0.15112160566706	.	239600001	240160000	#4848FF	1	0.25
chr1	240160001	240400000	A.2.2.1.2.2.1.2.1.2.1	0.467532467532468	.	240160001	240400000	#FFDADA	1	0.625
chr1	240400001	240600000	A.2.1.2.1.2.1.2	0.577331759149941	.	240400001	240600000	#FF9191	1	0.75
chr1	240600001	240680000	A.2.2.1.2.2.1.2.2.1.1.1	0.463990554899646	.	240600001	240680000	#FFDADA	1	0.625
chr1	240680001	240840000	A.2.1.1.1.1.2.2.1.2	0.638724911452184	.	240680001	240840000	#FF9191	1	0.75
chr1	240840001	241120000	A.1.2.2.2.1.1.2.2.2.2	0.677685950413223	.	240840001	241120000	#FF4848	1	0.875
chr1	241120001	241360000	A.1.2.2.2.1.1.2.1.1.2	0.683589138134593	.	241120001	241360000	#FF4848	1	0.875
chr1	241360001	241720000	A.1.1.2.2.1.2.2.1.2.2	0.868949232585596	.	241360001	241720000	#FF0000	1	1
chr1	241720001	242040000	A.1.2.1.2.1.1.1.2.2	0.792207792207792	.	241720001	242040000	#FF4848	1	0.875
chr1	242040001	242160000	A.2.2.1.2.2.1.2.2.1.2	0.461629279811098	.	242040001	242160000	#FFDADA	1	0.625
chr1	242160001	242640000	A.2.2.1.2.2.2.1.1.1.2	0.458087367178276	.	242160001	242640000	#FFDADA	1	0.625
chr1	242640001	242920000	B.2.2.1.2.2.1.1.2	0.0578512396694215	.	242640001	242920000	#0000FF	1	0.125
chr1	242920001	243120000	B.2.2.1.2.1.2.1.2.1	0.0720188902007084	.	242920001	243120000	#0000FF	1	0.125
chr1	243120001	243280000	B.1.2.1.1.1.2.2.2.2.2	0.296340023612751	.	243120001	243280000	#9191FF	1	0.375
chr1	243280001	243960000	B.2.1.1.2.1.1.2.2.1	0.17827626918536	.	243280001	243960000	#4848FF	1	0.25
chr1	243960001	244480000	B.2.1.1.2.2.2.1.2.1.1	0.161747343565525	.	243960001	244480000	#4848FF	1	0.25
chr1	244480001	244760000	A.2.1.1.1.1.2.1.2.2.1.1.2	0.644628099173554	.	244480001	244760000	#FF9191	1	0.75
chr1	244760001	245000000	A.1.2.1.2.1.1.2.2.1.2.1	0.78866587957497	.	244760001	245000000	#FF4848	1	0.875
chr1	245000001	245200000	A.1.1.2.2.1.1.1.2.2.1.2.2	0.887839433293979	.	245000001	245200000	#FF0000	1	1
chr1	245200001	245480000	A.2.2.1.2.2.1.2.1.2.2.1	0.466351829988194	.	245200001	245480000	#FFDADA	1	0.625
chr1	245480001	245800000	A.2.2.1.2.2.2.2.1	0.448642266824085	.	245480001	245800000	#FFDADA	1	0.625
chr1	245800001	245880000	A.2.2.2.2.1.1.2	0.414403778040142	.	245800001	245880000	#FFDADA	1	0.625
chr1	245880001	246240000	A.2.2.2.1.2.2.1.2	0.421487603305785	.	245880001	246240000	#FFDADA	1	0.625
chr1	246240001	246360000	A.2.2.2.2.1.1.1.2	0.415584415584416	.	246240001	246360000	#FFDADA	1	0.625
chr1	246360001	246680000	A.2.2.1.2.2.1.2.1.1.1	0.469893742621015	.	246360001	246680000	#FFDADA	1	0.625
chr1	246680001	247000000	A.1.1.2.2.1.1.2.1.2.2	0.883116883116883	.	246680001	247000000	#FF0000	1	1
chr1	247000001	247080000	A.2.1.1.1.1.2.1.2.2.2.1	0.642266824085006	.	247000001	247080000	#FF9191	1	0.75
chr1	247080001	247280000	A.2.1.1.1.1.2.1.2.1	0.646989374262102	.	247080001	247280000	#FF9191	1	0.75
chr1	247280001	247360000	A.2.2.1.2.2.1.2.2.1.1.2	0.462809917355372	.	247280001	247360000	#FFDADA	1	0.625
chr1	247360001	247640000	A.2.2.1.2.2.2.2.2	0.447461629279811	.	247360001	247640000	#FFDADA	1	0.625
chr1	247640001	247800000	B.1.2.1.1.2.2.2.2.1.1	0.279811097992916	.	247640001	247800000	#9191FF	1	0.375
chr1	247800001	248200000	B.2.1.2.2.2.2.2.1.1	0.106257378984652	.	247800001	248200000	#4848FF	1	0.25
chr1	248200001	248680000	B.2.1.2.2.2.2.2.2.1	0.103896103896104	.	248200001	248680000	#4848FF	1	0.25
chr1	248720001	248800000	B.2.1.2.2.2.2.2.2.1	0.103896103896104	.	248720001	248800000	#4848FF	1	0.25
chr1	248800001	248920000	B.1.1.1.1.1.2.1	0.393152302243211	.	248800001	248920000	#DADAFF	1	0.5
chr1	249040001	249120000	B.1.1.1.1.1.2.1	0.393152302243211	.	249040001	249120000	#DADAFF	1	0.5
chr1	249120001	249240000	A.2.1.2.2.2.2.2.1	0.533648170011806	.	249120001	249240000	#FF9191	1	0.75
chr2	1	120000	A.1.1.2.2.2.1.2.2	0.89070480081716	.	1	120000	#FF0000	1	1
chr2	120001	320000	A.1.2.1.2.1.1.1.2.1.1	0.807967313585291	.	120001	320000	#FF4848	1	0.875
chr2	320001	440000	A.2.1.1.2.2.1.2.2.1	0.615934627170582	.	320001	440000	#FF9191	1	0.75
chr2	440001	680000	A.1.2.1.2.1.1.2.2.2	0.798774259448417	.	440001	680000	#FF4848	1	0.875
chr2	680001	920000	A.2.2.1.2.1.2.2.1.1.1	0.502553626149132	.	680001	920000	#FFDADA	1	0.625
chr2	920001	1080000	B.1.1.2.1.1.2.2	0.355464759959142	.	920001	1080000	#DADAFF	1	0.5
chr2	1080001	1160000	B.1.1.2.1.1.2.1.1.2.2.2.2	0.359550561797753	.	1080001	1160000	#DADAFF	1	0.5
chr2	1160001	1560000	B.2.2.1.2.1.1.2.1.2.1	0.0715015321756895	.	1160001	1560000	#0000FF	1	0.125
chr2	1560001	1840000	A.2.1.2.2.2.2.2.1.2	0.540347293156282	.	1560001	1840000	#FF9191	1	0.75
chr2	1840001	2320000	B.2.2.2.2.1.1.1.2.2.2.2	0.0204290091930541	.	1840001	2320000	#0000FF	1	0.125
chr2	2320001	2400000	B.2.2.1.2.1.2.2.2.1.1.1	0.0623084780388151	.	2320001	2400000	#0000FF	1	0.125
chr2	2400001	2560000	B.2.2.2.2.1.1.1.1.1	0.0275791624106231	.	2400001	2560000	#0000FF	1	0.125
chr2	2560001	2640000	B.2.1.2.1.1.1.1.1.1	0.14708886618999	.	2560001	2640000	#4848FF	1	0.25
chr2	2640001	2720000	B.2.1.1.1.1.1.1.2.1.1	0.217568947906027	.	2640001	2720000	#4848FF	1	0.25
chr2	2720001	2840000	B.2.1.1.1.1.1.1.2.1.2	0.216547497446374	.	2720001	2840000	#4848FF	1	0.25
chr2	2840001	3120000	B.2.2.2.2.1.1.1.2.2.1.2	0.0224719101123595	.	2840001	3120000	#0000FF	1	0.125
chr2	3120001	3360000	B.1.2.1.1.1.2.1.2.1	0.313585291113381	.	3120001	3360000	#9191FF	1	0.375
chr2	3360001	3520000	A.2.2.2.1.2.2.1.2.2.1	0.451481103166496	.	3360001	3520000	#FFDADA	1	0.625
chr2	3520001	3680000	A.2.2.1.1.1.1.2.1.2	0.533197139938713	.	3520001	3680000	#FFDADA	1	0.625
chr2	3680001	3960000	B.2.1.1.1.1.1.1.2.2	0.215526046986721	.	3680001	3960000	#4848FF	1	0.25
chr2	3960001	4080000	B.1.2.2.2.1.2.2.2	0.23391215526047	.	3960001	4080000	#9191FF	1	0.375
chr2	4080001	4240000	B.2.2.1.2.1.1.2.1.1	0.0725229826353422	.	4080001	4240000	#0000FF	1	0.125
chr2	4240001	4640000	B.2.2.2.2.1.2.2.1.1.2	0.0112359550561798	.	4240001	4640000	#0000FF	1	0.125
chr2	4640001	4920000	B.2.2.2.2.1.1.1.2.2.1.1	0.0234933605720123	.	4640001	4920000	#0000FF	1	0.125
chr2	4920001	5040000	B.2.1.2.1.1.2.1.2	0.138917262512768	.	4920001	5040000	#4848FF	1	0.25
chr2	5120001	5320000	B.2.2.2.2.1.1.1.2.2.2.1	0.0214504596527068	.	5120001	5320000	#0000FF	1	0.125
chr2	5320001	5560000	B.2.2.1.2.1.1.2.2.2.1	0.0674157303370786	.	5320001	5560000	#0000FF	1	0.125
chr2	5560001	5720000	B.1.2.2.2.2.2.1.1.2	0.225740551583248	.	5560001	5720000	#9191FF	1	0.375
chr2	5720001	6080000	B.2.1.2.1.1.2.2.1.2	0.136874361593463	.	5720001	6080000	#4848FF	1	0.25
chr2	6080001	6160000	B.2.1.1.1.1.1.2.2	0.213483146067416	.	6080001	6160000	#4848FF	1	0.25
chr2	6160001	6360000	B.2.1.1.1.1.1.1.1.2.1	0.219611848825332	.	6160001	6360000	#4848FF	1	0.25
chr2	6360001	6640000	B.2.2.1.2.2.2.2.2.1.1	0.0408580183861083	.	6360001	6640000	#0000FF	1	0.125
chr2	6640001	7000000	B.2.2.1.2.2.2.2.1.2	0.041879468845761	.	6640001	7000000	#0000FF	1	0.125
chr2	7000001	7200000	B.1.1.2.1.1.2.1.1.2.2.2.1	0.360572012257406	.	7000001	7200000	#DADAFF	1	0.5
chr2	7200001	7520000	A.2.2.2.1.1.2.2.2	0.462717058222676	.	7200001	7520000	#FFDADA	1	0.625
chr2	7520001	7680000	A.2.1.2.2.2.2.2.1.1.2	0.541368743615935	.	7520001	7680000	#FF9191	1	0.75
chr2	7680001	7800000	A.2.2.1.1.2.1.1.1.2	0.528089887640449	.	7680001	7800000	#FFDADA	1	0.625
chr2	7800001	8200000	A.1.2.2.1.2.1.2.2.2	0.710929519918284	.	7800001	8200000	#FF4848	1	0.875
chr2	8200001	8360000	A.2.1.1.2.2.2.2.1.1.2.2	0.606741573033708	.	8200001	8360000	#FF9191	1	0.75
chr2	8360001	8640000	A.2.1.1.2.2.2.1.2.1	0.611848825331971	.	8360001	8640000	#FF9191	1	0.75
chr2	8640001	8760000	A.1.2.2.1.2.2.1.2	0.708886618998979	.	8640001	8760000	#FF4848	1	0.875
chr2	8760001	8920000	A.1.2.1.2.1.1.2.2.1	0.799795709908069	.	8760001	8920000	#FF4848	1	0.875
chr2	8920001	9280000	A.1.2.1.2.1.1.1.2.1.2.2	0.805924412665986	.	8920001	9280000	#FF4848	1	0.875
chr2	9280001	9560000	A.1.1.2.2.1.1.1.1.1	0.925434116445352	.	9280001	9560000	#FF0000	1	1
chr2	9560001	9640000	A.1.1.2.2.1.2.1.2	0.902962206332993	.	9560001	9640000	#FF0000	1	1
chr2	9640001	9840000	A.1.1.1.2.2.1.2.1.1.2.2.2	0.969356486210419	.	9640001	9840000	#FF0000	1	1
chr2	9840001	10120000	A.1.1.1.2.2.1.1.1.1.2	0.980592441266599	.	9840001	10120000	#FF0000	1	1
chr2	10120001	10240000	A.1.1.2.2.1.2.1.1	0.903983656792646	.	10120001	10240000	#FF0000	1	1
chr2	10240001	10520000	A.1.1.1.2.2.1.2.1.1.2.1	0.971399387129724	.	10240001	10520000	#FF0000	1	1
chr2	10520001	10640000	A.1.1.2.2.1.1.1.2.1.1	0.923391215526047	.	10520001	10640000	#FF0000	1	1
chr2	10640001	10880000	A.1.1.1.1.2.1.1	0.994892747701736	.	10640001	10880000	#FF0000	1	1
chr2	10880001	11040000	A.1.1.1.2.2.1.2.2.1.2.1.2	0.964249233912155	.	10880001	11040000	#FF0000	1	1
chr2	11040001	11280000	A.1.1.1.1.2.1.2.1	0.993871297242084	.	11040001	11280000	#FF0000	1	1
chr2	11280001	11600000	A.1.1.2.2.1.1.2.1.1.2.1	0.916241062308478	.	11280001	11600000	#FF0000	1	1
chr2	11600001	11800000	A.1.1.2.2.1.1.1.1.2	0.9244126659857	.	11600001	11800000	#FF0000	1	1
chr2	11800001	11920000	A.2.1.1.2.2.1.2.2.2	0.614913176710929	.	11800001	11920000	#FF9191	1	0.75
chr2	11920001	12560000	B.2.2.2.2.1.2.2.2.2.2.1	0.00715015321756895	.	11920001	12560000	#0000FF	1	0.125
chr2	12560001	12680000	B.2.2.1.2.1.2.1	0.0643513789581205	.	12560001	12680000	#0000FF	1	0.125
chr2	12680001	12760000	B.2.2.1.2.1.2.2.2.1.1.2	0.0612870275791624	.	12680001	12760000	#0000FF	1	0.125
chr2	12760001	12920000	B.2.2.1.2.2.2.2.2.1.2	0.0398365679264556	.	12760001	12920000	#0000FF	1	0.125
chr2	12920001	13120000	B.2.2.1.2.1.1.2.1.2.2	0.0704800817160368	.	12920001	13120000	#0000FF	1	0.125
chr2	13120001	13480000	B.2.2.1.2.2.2.1.2.2.2	0.0439223697650664	.	13120001	13480000	#0000FF	1	0.125
chr2	13480001	13840000	B.2.2.1.2.2.2.1.2.2.1	0.0449438202247191	.	13480001	13840000	#0000FF	1	0.125
chr2	13840001	13960000	B.2.1.1.1.1.1.2.1	0.214504596527068	.	13840001	13960000	#4848FF	1	0.25
chr2	13960001	14160000	B.2.1.2.1.1.1.1.1.2	0.146067415730337	.	13960001	14160000	#4848FF	1	0.25
chr2	14160001	14320000	B.1.2.2.2.2.2.2.1.2	0.22267620020429	.	14160001	14320000	#9191FF	1	0.375
chr2	14320001	14480000	B.1.2.1.1.1.2.2.2.1	0.310520939734423	.	14320001	14480000	#9191FF	1	0.375
chr2	14480001	14640000	B.1.2.2.2.1.1.2.1.2	0.239019407558733	.	14480001	14640000	#9191FF	1	0.375
chr2	14640001	14760000	B.1.1.2.1.1.2.1.1.1.1	0.366700715015322	.	14640001	14760000	#DADAFF	1	0.5
chr2	14760001	14960000	B.1.2.1.1.1.2.2.1	0.311542390194076	.	14760001	14960000	#9191FF	1	0.375
chr2	14960001	15480000	B.2.1.1.1.1.2.1.2	0.21144024514811	.	14960001	15480000	#4848FF	1	0.25
chr2	15480001	15760000	B.1.1.1.1.1.2.2.2.1	0.415730337078652	.	15480001	15760000	#DADAFF	1	0.5
chr2	15760001	16120000	B.1.2.2.2.1.1.2.1.1	0.240040858018386	.	15760001	16120000	#9191FF	1	0.375
chr2	16120001	16280000	A.2.2.2.1.2.2.1.2.1	0.452502553626149	.	16120001	16280000	#FFDADA	1	0.625
chr2	16320001	16760000	B.2.2.1.2.2.2.1.1.1	0.0490296220633299	.	16320001	16760000	#0000FF	1	0.125
chr2	16760001	16960000	B.2.1.1.1.1.1.1.1.2.2	0.218590398365679	.	16760001	16960000	#4848FF	1	0.25
chr2	16960001	17160000	B.2.2.2.2.1.2.2.2.2.1	0.00817160367722165	.	16960001	17160000	#0000FF	1	0.125
chr2	17160001	17360000	B.2.2.2.2.1.2.2.1.2	0.0102145045965271	.	17160001	17360000	#0000FF	1	0.125
chr2	17360001	17560000	B.2.2.2.2.1.2.2.1.1.1	0.0122574055158325	.	17360001	17560000	#0000FF	1	0.125
chr2	17560001	17880000	B.2.2.1.2.1.1.2.2.2.2.1	0.0663942798774259	.	17560001	17880000	#0000FF	1	0.125
chr2	17880001	18160000	B.1.2.2.2.1.1.2.2.1	0.237997957099081	.	17880001	18160000	#9191FF	1	0.375
chr2	18160001	18280000	B.1.2.2.2.1.1.1.1	0.242083758937692	.	18160001	18280000	#9191FF	1	0.375
chr2	18280001	18520000	B.1.2.1.1.2.2.2.2	0.300306435137896	.	18280001	18520000	#9191FF	1	0.375
chr2	18520001	18720000	B.1.1.1.1.1.2.2.2.2.2.2	0.412665985699694	.	18520001	18720000	#DADAFF	1	0.5
chr2	18720001	18920000	B.1.1.2.1.1.2.1.1.2.1.1	0.364657814096016	.	18720001	18920000	#DADAFF	1	0.5
chr2	18920001	19160000	A.2.1.2.2.1.2.1.1.2.2	0.557711950970378	.	18920001	19160000	#FF9191	1	0.75
chr2	19160001	19280000	A.2.1.2.2.2.1.1	0.551583248212462	.	19160001	19280000	#FF9191	1	0.75
chr2	19280001	19560000	A.2.1.1.2.2.2.1.1.1	0.613891726251277	.	19280001	19560000	#FF9191	1	0.75
chr2	19560001	19760000	A.2.2.2.1.1.1.2.2.2.2.1.1	0.472931562819203	.	19560001	19760000	#FFDADA	1	0.625
chr2	19760001	19880000	A.2.2.2.1.2.2.1.2.2.2	0.450459652706844	.	19760001	19880000	#FFDADA	1	0.625
chr2	19880001	20120000	A.2.2.2.1.2.2.1.1.2	0.453524004085802	.	19880001	20120000	#FFDADA	1	0.625
chr2	20120001	20320000	A.1.2.1.2.1.1.2.1.1.2	0.801838610827375	.	20120001	20320000	#FF4848	1	0.875
chr2	20320001	20520000	A.1.1.2.2.1.2.2.1.2.1	0.900919305413687	.	20320001	20520000	#FF0000	1	1
chr2	20520001	20840000	A.1.2.2.1.2.1.2.2.1	0.711950970377937	.	20520001	20840000	#FF4848	1	0.875
chr2	20840001	21080000	B.1.2.1.1.1.2.1.2.2	0.312563840653728	.	20840001	21080000	#9191FF	1	0.375
chr2	21080001	21280000	B.1.2.2.2.1.1.2.2.2	0.236976506639428	.	21080001	21280000	#9191FF	1	0.375
chr2	21280001	21400000	B.2.2.1.2.1.2.2.2.2.1	0.059244126659857	.	21280001	21400000	#0000FF	1	0.125
chr2	21400001	21720000	B.2.2.2.2.1.1.1.1.2	0.0265577119509704	.	21400001	21720000	#0000FF	1	0.125
chr2	21720001	21840000	B.2.2.1.2.1.2.2.2.1.2	0.0602655771195097	.	21720001	21840000	#0000FF	1	0.125
chr2	21840001	22040000	B.2.2.2.2.1.2.1.1.1	0.0183861082737487	.	21840001	22040000	#0000FF	1	0.125
chr2	22040001	22600000	B.2.2.2.2.2.2	0.00102145045965271	.	22040001	22600000	#0000FF	1	0.125
chr2	22600001	22720000	B.2.2.1.2.1.2.2.2.2.2	0.0582226762002043	.	22600001	22720000	#0000FF	1	0.125
chr2	22720001	22800000	B.2.1.2.1.1.1.2.2	0.140960163432074	.	22720001	22800000	#4848FF	1	0.25
chr2	22800001	22880000	B.2.2.1.2.2.2.2.1.1	0.0429009193054137	.	22800001	22880000	#0000FF	1	0.125
chr2	22880001	23240000	B.2.2.2.2.1.2.2.2.2.2.2	0.00612870275791624	.	22880001	23240000	#0000FF	1	0.125
chr2	23240001	23600000	B.2.2.2.2.1.1.1.2.1.2	0.024514811031665	.	23240001	23600000	#0000FF	1	0.125
chr2	23600001	24040000	B.1.1.2.1.1.1.1.2.1	0.370786516853933	.	23600001	24040000	#DADAFF	1	0.5
chr2	24040001	24240000	A.1.2.1.2.1.1.2.1.2	0.800817160367722	.	24040001	24240000	#FF4848	1	0.875
chr2	24240001	24600000	A.1.1.1.2.1.2.2.2	0.982635342185904	.	24240001	24600000	#FF0000	1	1
chr2	24600001	24840000	A.1.1.1.2.2.1.2.2.1.2.2	0.963227783452503	.	24600001	24840000	#FF0000	1	1
chr2	24840001	24960000	A.1.2.2.1.2.1.1.2.2	0.716036772216547	.	24840001	24960000	#FF4848	1	0.875
chr2	24960001	25040000	A.1.2.2.1.2.1.1.2.1	0.7170582226762	.	24960001	25040000	#FF4848	1	0.875
chr2	25040001	25160000	A.1.1.2.2.1.1.1.2.2.2	0.919305413687436	.	25040001	25160000	#FF0000	1	1
chr2	25160001	25440000	A.1.1.1.2.2.1.2.2.1.2.1.1	0.965270684371808	.	25160001	25440000	#FF0000	1	1
chr2	25440001	25720000	A.1.1.1.2.2.1.2.2.1.1	0.966292134831461	.	25440001	25720000	#FF0000	1	1
chr2	25720001	25880000	A.1.1.2.2.1.1.1.2.1.2	0.922369765066394	.	25720001	25880000	#FF0000	1	1
chr2	25880001	26040000	A.1.1.1.2.2.1.2.1.2.1	0.968335035750766	.	25880001	26040000	#FF0000	1	1
chr2	26040001	26160000	A.1.1.2.2.2.1.1.1.1	0.895812053115424	.	26040001	26160000	#FF0000	1	1
chr2	26160001	26360000	A.1.1.1.2.2.1.1.1.2.1	0.979570990806946	.	26160001	26360000	#FF0000	1	1
chr2	26360001	26480000	A.1.2.1.2.2.1.1.1	0.793667007150153	.	26360001	26480000	#FF4848	1	0.875
chr2	26480001	26600000	A.1.1.2.2.2.2.1.1.1	0.889683350357508	.	26480001	26600000	#FF0000	1	1
chr2	26600001	26960000	A.1.1.1.2.2.1.1.2.2	0.975485188968335	.	26600001	26960000	#FF0000	1	1
chr2	26960001	27320000	A.1.1.1.2.2.1.1.1.2.2	0.978549540347293	.	26960001	27320000	#FF0000	1	1
chr2	27320001	27600000	A.1.1.1.2.2.1.2.1.2.2	0.967313585291113	.	27320001	27600000	#FF0000	1	1
chr2	27600001	27920000	A.1.1.2.2.2.2.1.2.1.2.1	0.883554647599591	.	27600001	27920000	#FF0000	1	1
chr2	27920001	28320000	A.1.1.1.2.1.2.2.1	0.983656792645557	.	27920001	28320000	#FF0000	1	1
chr2	28320001	28440000	A.1.2.2.1.2.2.2.1	0.707865168539326	.	28320001	28440000	#FF4848	1	0.875
chr2	28440001	28720000	A.1.1.2.2.1.1.2.2.2.1.2	0.908069458631256	.	28440001	28720000	#FF0000	1	1
chr2	28720001	29000000	A.1.1.2.2.1.2.2.2.1.1	0.898876404494382	.	28720001	29000000	#FF0000	1	1
chr2	29000001	29160000	A.2.1.1.2.2.1.2.1.2.1	0.617977528089888	.	29000001	29160000	#FF9191	1	0.75
chr2	29160001	29480000	B.1.1.1.1.1.2.2.2.2.2.1	0.413687436159346	.	29160001	29480000	#DADAFF	1	0.5
chr2	29480001	29720000	B.2.2.1.2.1.1.2.2.2.2.2	0.0653728294177732	.	29480001	29720000	#0000FF	1	0.125
chr2	29720001	30000000	B.2.2.2.2.1.2.1.1.2	0.017364657814096	.	29720001	30000000	#0000FF	1	0.125
chr2	30000001	30320000	B.2.2.1.2.2.2.1.1.2.2	0.0469867211440245	.	30000001	30320000	#0000FF	1	0.125
chr2	30320001	30480000	B.1.1.2.1.1.2.1.1.2.1.2	0.363636363636364	.	30320001	30480000	#DADAFF	1	0.5
chr2	30480001	30640000	B.1.2.2.2.1.1.1.2	0.241062308478039	.	30480001	30640000	#9191FF	1	0.375
chr2	30640001	30920000	B.1.2.1.1.2.2.2.1	0.301327885597549	.	30640001	30920000	#9191FF	1	0.375
chr2	30920001	31120000	B.1.1.2.1.1.1.1.2.2	0.36976506639428	.	30920001	31120000	#DADAFF	1	0.5
chr2	31120001	31360000	B.1.2.1.1.2.2.1.1	0.303370786516854	.	31120001	31360000	#9191FF	1	0.375
chr2	31360001	31600000	B.1.2.1.1.2.1.2.1	0.305413687436159	.	31360001	31600000	#9191FF	1	0.375
chr2	31600001	31920000	B.1.1.1.2.2.2.2.1	0.376915219611849	.	31600001	31920000	#DADAFF	1	0.5
chr2	31920001	32080000	A.2.2.2.1.2.2.1.1.1	0.454545454545455	.	31920001	32080000	#FFDADA	1	0.625
chr2	32080001	32640000	A.1.1.1.2.1.2.1.1	0.985699693564862	.	32080001	32640000	#FF0000	1	1
chr2	32640001	32720000	A.1.2.1.2.2.2.1.1.1	0.783452502553626	.	32640001	32720000	#FF4848	1	0.875
chr2	32720001	32800000	A.1.2.1.2.2.2.2.2	0.779366700715015	.	32720001	32800000	#FF4848	1	0.875
chr2	32800001	33200000	A.1.1.2.2.1.1.2.1.1.2.2	0.915219611848825	.	32800001	33200000	#FF0000	1	1
chr2	33200001	33360000	A.1.2.1.2.2.1.1.2.2	0.790602655771195	.	33200001	33360000	#FF4848	1	0.875
chr2	33360001	33640000	A.1.2.1.2.1.1.1.1.1.2.2	0.810010214504597	.	33360001	33640000	#FF4848	1	0.875
chr2	33640001	33840000	A.1.2.1.2.1.1.1.2.1.2.1	0.806945863125638	.	33640001	33840000	#FF4848	1	0.875
chr2	33840001	34240000	A.2.2.1.2.2.1.1.1	0.496424923391216	.	33840001	34240000	#FFDADA	1	0.625
chr2	34240001	34360000	A.2.2.2.1.2.1.1.2.1	0.459652706843718	.	34240001	34360000	#FFDADA	1	0.625
chr2	34360001	34680000	B.1.1.1.2.2.2.1.2	0.377936670071502	.	34360001	34680000	#DADAFF	1	0.5
chr2	34680001	34800000	A.2.2.2.1.2.1.2.2	0.455566905005107	.	34680001	34800000	#FFDADA	1	0.625
chr2	34800001	35000000	B.1.1.1.1.1.1.2.2.1.1	0.421859039836568	.	34800001	35000000	#DADAFF	1	0.5
chr2	35000001	35120000	B.1.1.1.1.1.1.2.2.2	0.419816138917262	.	35000001	35120000	#DADAFF	1	0.5
chr2	35120001	35200000	A.2.2.2.1.2.1.1.2.2	0.458631256384065	.	35120001	35200000	#FFDADA	1	0.625
chr2	35200001	35440000	A.2.2.1.2.2.2.1.2.2.1.1	0.488253319713994	.	35200001	35440000	#FFDADA	1	0.625
chr2	35440001	35560000	A.2.2.1.1.1.1.2.2.2	0.531154239019408	.	35440001	35560000	#FFDADA	1	0.625
chr2	35560001	35880000	A.2.1.2.2.2.2.1.2.1	0.547497446373851	.	35560001	35880000	#FF9191	1	0.75
chr2	35880001	35960000	A.2.2.2.1.2.1.1.1.2	0.460674157303371	.	35880001	35960000	#FFDADA	1	0.625
chr2	35960001	36160000	A.2.2.1.1.2.2.2.1	0.52093973442288	.	35960001	36160000	#FFDADA	1	0.625
chr2	36160001	36360000	A.2.2.2.1.1.2.1.2.1	0.466802860061287	.	36160001	36360000	#FFDADA	1	0.625
chr2	36360001	36440000	B.1.1.1.1.1.1.2.1	0.422880490296221	.	36360001	36440000	#DADAFF	1	0.5
chr2	36440001	36560000	A.2.2.1.1.1.1.1.2.2	0.535240040858018	.	36440001	36560000	#FFDADA	1	0.625
chr2	36560001	36760000	A.1.2.2.1.2.1.2.1.2.2	0.712972420837589	.	36560001	36760000	#FF4848	1	0.875
chr2	36760001	37040000	A.1.2.1.2.1.1.1.1.1.1	0.812053115423902	.	36760001	37040000	#FF4848	1	0.875
chr2	37040001	37120000	A.2.2.1.1.1.1.1.2.1.1	0.537282941777324	.	37040001	37120000	#FFDADA	1	0.625
chr2	37120001	37360000	A.1.1.2.2.2.2.1.2.1.2.2	0.882533197139939	.	37120001	37360000	#FF0000	1	1
chr2	37360001	37640000	A.1.1.1.2.2.1.2.1.1.2.2.1	0.970377936670072	.	37360001	37640000	#FF0000	1	1
chr2	37640001	37840000	A.1.1.2.2.2.2.1.2.2.1.1	0.881511746680286	.	37640001	37840000	#FF0000	1	1
chr2	37840001	38000000	A.1.1.2.2.2.2.2.2.2.1	0.868232890704801	.	37840001	38000000	#FF0000	1	1
chr2	38000001	38160000	A.1.1.2.2.2.2.1.2.2.1.2	0.880490296220633	.	38000001	38160000	#FF0000	1	1
chr2	38160001	38560000	A.1.1.1.2.2.1.1.1.1.1	0.981613891726251	.	38160001	38560000	#FF0000	1	1
chr2	38560001	38800000	A.1.1.1.1.2.1.2.2.2	0.991828396322778	.	38560001	38800000	#FF0000	1	1
chr2	38800001	39080000	A.1.1.1.2.2.1.2.1.1.1.2	0.972420837589377	.	38800001	39080000	#FF0000	1	1
chr2	39080001	39320000	A.1.1.2.2.1.2.2.2.2	0.896833503575077	.	39080001	39320000	#FF0000	1	1
chr2	39320001	39440000	A.1.2.2.1.2.2.1.1	0.709908069458631	.	39320001	39440000	#FF4848	1	0.875
chr2	39440001	39600000	A.2.1.1.2.2.1.2.1.1	0.61899897854954	.	39440001	39600000	#FF9191	1	0.75
chr2	39600001	40000000	A.1.2.2.1.2.1.2.1.1	0.715015321756895	.	39600001	40000000	#FF4848	1	0.875
chr2	40000001	40240000	B.2.1.2.1.1.2.1.1	0.139938712972421	.	40000001	40240000	#4848FF	1	0.25
chr2	40240001	40800000	B.2.2.1.2.2.2.1.1.2.1	0.0480081716036772	.	40240001	40800000	#0000FF	1	0.125
chr2	40800001	41160000	B.2.2.1.2.1.1.1.2	0.0735444330949949	.	40800001	41160000	#0000FF	1	0.125
chr2	41160001	41280000	B.1.2.2.2.1.2.2.1	0.234933605720123	.	41160001	41280000	#9191FF	1	0.375
chr2	41280001	41400000	B.1.2.2.2.2.1.1.2	0.231869254341164	.	41280001	41400000	#9191FF	1	0.375
chr2	41400001	41560000	B.2.1.1.1.1.1.1.1.1	0.220633299284985	.	41400001	41560000	#4848FF	1	0.25
chr2	41560001	41880000	B.1.2.1.1.2.1.2.2	0.304392236976507	.	41560001	41880000	#9191FF	1	0.375
chr2	41880001	42040000	B.1.1.2.1.1.2.1.2.1.2	0.357507660878447	.	41880001	42040000	#DADAFF	1	0.5
chr2	42040001	42320000	A.2.2.1.1.2.1.1.1.1	0.529111338100102	.	42040001	42320000	#FFDADA	1	0.625
chr2	42320001	42600000	A.1.2.2.1.2.1.2.1.2.1	0.713993871297242	.	42320001	42600000	#FF4848	1	0.875
chr2	42600001	42720000	A.1.2.1.2.2.2.1.1.2	0.782431052093973	.	42600001	42720000	#FF4848	1	0.875
chr2	42720001	43000000	A.1.1.2.2.1.1.2.1.1.1.2	0.917262512768131	.	42720001	43000000	#FF0000	1	1
chr2	43000001	43480000	A.1.1.1.1.1.1.1.1	1	.	43000001	43480000	#FF0000	1	1
chr2	43480001	43680000	A.1.1.2.2.1.1.1.2.2.1.1	0.921348314606742	.	43480001	43680000	#FF0000	1	1
chr2	43680001	43800000	A.1.2.1.2.2.1.2.1.1	0.789581205311542	.	43680001	43800000	#FF4848	1	0.875
chr2	43800001	43960000	A.1.1.2.2.2.2.1.2.2.2.2	0.878447395301328	.	43800001	43960000	#FF0000	1	1
chr2	43960001	44240000	A.1.1.1.1.2.1.2.2.1	0.992849846782431	.	43960001	44240000	#FF0000	1	1
chr2	44240001	44400000	A.1.1.2.2.2.2.1.1.2	0.888661899897855	.	44240001	44400000	#FF0000	1	1
chr2	44400001	44640000	A.1.1.2.2.2.2.1.2.2.2.1	0.879468845760981	.	44400001	44640000	#FF0000	1	1
chr2	44640001	44800000	A.1.2.1.2.2.1.1.2.1.2	0.791624106230848	.	44640001	44800000	#FF4848	1	0.875
chr2	44800001	45200000	A.1.1.2.2.2.2.1.2.1.1.1.1	0.887640449438202	.	44800001	45200000	#FF0000	1	1
chr2	45200001	45840000	A.1.1.1.1.2.2.1	0.990806945863126	.	45200001	45840000	#FF0000	1	1
chr2	45840001	45920000	A.1.2.1.2.2.1.2.2.2.2	0.784473953013279	.	45840001	45920000	#FF4848	1	0.875
chr2	45920001	46200000	A.1.1.2.2.2.2.1.2.1.1.1.2.2	0.885597548518897	.	45920001	46200000	#FF0000	1	1
chr2	46200001	46680000	A.1.1.1.2.2.1.2.1.1.1.1.2	0.97344228804903	.	46200001	46680000	#FF0000	1	1
chr2	46680001	46880000	A.1.1.1.2.2.1.2.2.2.1	0.96220633299285	.	46680001	46880000	#FF0000	1	1
chr2	46880001	47200000	A.1.1.1.2.1.1.2	0.986721144024515	.	46880001	47200000	#FF0000	1	1
chr2	47200001	47440000	A.1.1.2.2.1.1.2.1.2.1	0.914198161389173	.	47200001	47440000	#FF0000	1	1
chr2	47440001	47640000	A.1.1.2.2.1.1.2.1.1.1.1	0.918283963227783	.	47440001	47640000	#FF0000	1	1
chr2	47640001	48000000	A.1.1.2.2.1.1.2.2.1.1.1	0.912155260469867	.	47640001	48000000	#FF0000	1	1
chr2	48000001	48400000	A.2.1.1.2.2.2.1.2.2	0.610827374872319	.	48000001	48400000	#FF9191	1	0.75
chr2	48400001	48720000	A.2.1.2.2.2.2.2.1.1.1	0.542390194075587	.	48400001	48720000	#FF9191	1	0.75
chr2	48720001	48920000	B.1.2.1.1.1.2.1.1.2	0.314606741573034	.	48720001	48920000	#9191FF	1	0.375
chr2	48920001	49280000	B.2.2.2.2.1.2.1.2.2.1	0.0143003064351379	.	48920001	49280000	#0000FF	1	0.125
chr2	49280001	49560000	B.2.2.2.2.2.1.2.2.2	0.00204290091930541	.	49280001	49560000	#0000FF	1	0.125
chr2	49560001	49680000	B.2.2.2.2.1.2.2.2.1	0.00919305413687436	.	49560001	49680000	#0000FF	1	0.125
chr2	49680001	49760000	B.2.2.1.2.1.2.2.1	0.0633299284984678	.	49680001	49760000	#0000FF	1	0.125
chr2	49760001	50080000	B.2.1.2.1.1.2.2.2	0.13585291113381	.	49760001	50080000	#4848FF	1	0.25
chr2	50080001	50400000	B.2.2.2.2.1.1.1.2.1.1	0.0255362614913177	.	50080001	50400000	#0000FF	1	0.125
chr2	50400001	50720000	B.2.2.2.2.1.1.2	0.0194075587334014	.	50400001	50720000	#0000FF	1	0.125
chr2	50720001	51000000	B.1.2.2.2.2.2.1.1.1	0.226762002042901	.	50720001	51000000	#9191FF	1	0.375
chr2	51000001	51360000	B.1.1.2.1.1.1.2.2	0.367722165474974	.	51000001	51360000	#DADAFF	1	0.5
chr2	51360001	51440000	B.1.2.1.1.1.2.2.2.2	0.30949948927477	.	51360001	51440000	#9191FF	1	0.375
chr2	51440001	51640000	B.1.2.2.2.2.1.2.1.2	0.229826353421859	.	51440001	51640000	#9191FF	1	0.375
chr2	51640001	51840000	B.1.2.2.2.1.2.1	0.235955056179775	.	51640001	51840000	#9191FF	1	0.375
chr2	51840001	51960000	B.2.1.1.1.2.1.1.1.2.1.1	0.206332992849847	.	51840001	51960000	#4848FF	1	0.25
chr2	51960001	52160000	B.1.2.2.2.2.2.2.2	0.221654749744637	.	51960001	52160000	#9191FF	1	0.375
chr2	52160001	52600000	B.2.1.1.1.1.2.2.1	0.210418794688458	.	52160001	52600000	#4848FF	1	0.25
chr2	52600001	52800000	B.1.1.2.1.1.2.1.1.2.2.1.1	0.362614913176711	.	52600001	52800000	#DADAFF	1	0.5
chr2	52800001	53240000	B.1.2.1.1.2.2.1.2	0.302349336057201	.	52800001	53240000	#9191FF	1	0.375
chr2	53240001	53640000	B.1.1.1.1.1.2.2.1	0.416751787538304	.	53240001	53640000	#DADAFF	1	0.5
chr2	53640001	54040000	A.2.1.1.2.2.2.1.1.2	0.612870275791624	.	53640001	54040000	#FF9191	1	0.75
chr2	54040001	54200000	A.1.2.1.2.1.1.2.1.1.1	0.802860061287028	.	54040001	54200000	#FF4848	1	0.875
chr2	54200001	54280000	A.2.2.1.1.1.1.1.1	0.538304392236976	.	54200001	54280000	#FFDADA	1	0.625
chr2	54280001	54400000	A.2.2.1.1.1.1.1.2.1.2	0.536261491317671	.	54280001	54400000	#FFDADA	1	0.625
chr2	54400001	54560000	A.2.2.1.1.2.1.2.2.2	0.522982635342186	.	54400001	54560000	#FFDADA	1	0.625
chr2	54560001	54840000	A.2.1.1.2.2.2.2.1.1.1.1	0.609805924412666	.	54560001	54840000	#FF9191	1	0.75
chr2	54840001	55160000	A.1.1.2.2.1.1.2.2.2.2.1.2	0.906026557711951	.	54840001	55160000	#FF0000	1	1
chr2	55160001	55240000	A.1.2.1.2.2.2.2.1	0.780388151174668	.	55160001	55240000	#FF4848	1	0.875
chr2	55240001	55480000	A.1.1.2.2.1.1.2.2.2.2.1.1	0.907048008171604	.	55240001	55480000	#FF0000	1	1
chr2	55480001	55640000	A.1.2.1.2.2.2.1.2	0.781409601634321	.	55480001	55640000	#FF4848	1	0.875
chr2	55640001	55880000	A.1.1.2.2.1.2.2.1.2.2	0.899897854954035	.	55640001	55880000	#FF0000	1	1
chr2	55880001	56280000	A.1.1.2.2.1.2.2.2.1.2	0.897854954034729	.	55880001	56280000	#FF0000	1	1
chr2	56280001	56440000	A.2.2.1.1.1.1.2.1.1	0.534218590398366	.	56280001	56440000	#FFDADA	1	0.625
chr2	56440001	56600000	B.1.1.2.1.1.1.1.1.1.2	0.373850868232891	.	56440001	56600000	#DADAFF	1	0.5
chr2	56600001	57000000	B.1.1.2.1.1.1.2.1	0.368743615934627	.	56600001	57000000	#DADAFF	1	0.5
chr2	57000001	57080000	B.1.1.1.1.1.1.1.2	0.423901940755873	.	57000001	57080000	#DADAFF	1	0.5
chr2	57080001	57240000	A.2.2.2.1.1.1.2.1	0.480081716036772	.	57080001	57240000	#FFDADA	1	0.625
chr2	57240001	57440000	A.2.1.2.2.2.2.1.2.2.1.1	0.546475995914198	.	57240001	57440000	#FF9191	1	0.75
chr2	57440001	57800000	A.2.2.1.1.2.1.2.2.1.2	0.524004085801839	.	57440001	57800000	#FFDADA	1	0.625
chr2	57800001	58280000	B.1.2.2.2.2.2.1.2	0.224719101123595	.	57800001	58280000	#9191FF	1	0.375
chr2	58280001	58400000	B.1.2.2.2.2.1.1.1	0.232890704800817	.	58280001	58400000	#9191FF	1	0.375
chr2	58400001	58920000	B.2.1.2.1.1.2.2.1.1	0.137895812053115	.	58400001	58920000	#4848FF	1	0.25
chr2	58920001	59120000	B.2.2.1.2.1.1.2.2.1.2	0.0684371807967314	.	58920001	59120000	#0000FF	1	0.125
chr2	59120001	59320000	B.2.2.1.2.2.2.2.2.2	0.0388151174668029	.	59120001	59320000	#0000FF	1	0.125
chr2	59320001	59440000	B.2.2.1.2.1.1.2.2.1.1	0.0694586312563841	.	59320001	59440000	#0000FF	1	0.125
chr2	59440001	59880000	B.2.2.2.2.2.1.2.1	0.00408580183861083	.	59440001	59880000	#0000FF	1	0.125
chr2	59880001	60040000	B.2.2.1.2.2.1.2.1.1	0.052093973442288	.	59880001	60040000	#0000FF	1	0.125
chr2	60040001	60440000	B.2.2.2.2.2.1.2.2.1	0.00306435137895812	.	60040001	60440000	#0000FF	1	0.125
chr2	60440001	60920000	B.2.1.1.1.1.2.2.2.1	0.209397344228805	.	60440001	60920000	#4848FF	1	0.25
chr2	60920001	61320000	A.1.2.1.2.1.2.2	0.794688457609806	.	60920001	61320000	#FF4848	1	0.875
chr2	61320001	61840000	A.1.1.1.1.1.1.1.2	0.998978549540347	.	61320001	61840000	#FF0000	1	1
chr2	61840001	62120000	A.1.1.2.2.2.2.2.1.2.2.1	0.872318692543412	.	61840001	62120000	#FF0000	1	1
chr2	62120001	62240000	A.2.1.1.2.2.1.1.1.2	0.622063329928498	.	62120001	62240000	#FF9191	1	0.75
chr2	62240001	62600000	A.1.1.2.2.1.1.2.2.2.2.2	0.905005107252298	.	62240001	62600000	#FF0000	1	1
chr2	62600001	63040000	A.1.2.2.1.2.2.2.2	0.706843718079673	.	62600001	63040000	#FF4848	1	0.875
chr2	63040001	63320000	A.2.2.2.1.2.1.2.1.1	0.457609805924413	.	63040001	63320000	#FFDADA	1	0.625
chr2	63320001	63480000	B.1.2.1.1.2.1.1.1	0.308478038815117	.	63320001	63480000	#9191FF	1	0.375
chr2	63480001	63840000	B.1.1.1.2.2.1.2.2.2	0.379979570990807	.	63480001	63840000	#DADAFF	1	0.5
chr2	63840001	64200000	A.1.2.1.2.1.1.1.2.2.2	0.80388151174668	.	63840001	64200000	#FF4848	1	0.875
chr2	64200001	64520000	A.1.1.2.2.2.2.2.2.1.1	0.870275791624106	.	64200001	64520000	#FF0000	1	1
chr2	64520001	64720000	A.1.2.1.2.2.1.1.2.1.1	0.792645556690501	.	64520001	64720000	#FF4848	1	0.875
chr2	64720001	64880000	A.1.1.2.2.2.2.2.2.2.2	0.867211440245148	.	64720001	64880000	#FF0000	1	1
chr2	64880001	65000000	A.1.1.2.2.1.1.1.2.2.1.2	0.920326864147089	.	64880001	65000000	#FF0000	1	1
chr2	65000001	65280000	A.1.1.1.2.2.1.2.1.1.1.1.1	0.974463738508682	.	65000001	65280000	#FF0000	1	1
chr2	65280001	65480000	A.1.1.2.2.1.1.2.1.2.2	0.91317671092952	.	65280001	65480000	#FF0000	1	1
chr2	65480001	65640000	A.1.1.2.2.1.2.2.1.1	0.90194075587334	.	65480001	65640000	#FF0000	1	1
chr2	65640001	65800000	A.1.1.2.2.2.2.2.1.2.1.2	0.873340143003064	.	65640001	65800000	#FF0000	1	1
chr2	65800001	66120000	A.2.2.1.1.2.1.1.2	0.527068437180797	.	65800001	66120000	#FFDADA	1	0.625
chr2	66120001	66320000	A.2.1.2.2.2.2.1.2.2.1.2.1	0.545454545454545	.	66120001	66320000	#FF9191	1	0.75
chr2	66320001	66840000	A.2.1.1.2.2.2.2.1.1.2.1	0.607763023493361	.	66320001	66840000	#FF9191	1	0.75
chr2	66840001	67200000	B.2.1.1.1.1.2.1.1	0.212461695607763	.	66840001	67200000	#4848FF	1	0.25
chr2	67200001	67360000	B.1.1.2.1.1.2.1.2.1.1	0.3585291113381	.	67200001	67360000	#DADAFF	1	0.5
chr2	67360001	67680000	B.1.1.1.2.2.2.2.2	0.375893769152196	.	67360001	67680000	#DADAFF	1	0.5
chr2	67680001	67840000	A.2.2.1.1.2.1.2.2.1.1	0.525025536261491	.	67680001	67840000	#FFDADA	1	0.625
chr2	67840001	68040000	A.2.2.2.1.2.1.1.1.1	0.461695607763023	.	67840001	68040000	#FFDADA	1	0.625
chr2	68040001	68200000	A.2.2.1.1.2.2.2.2	0.519918283963228	.	68040001	68200000	#FFDADA	1	0.625
chr2	68200001	68360000	A.2.2.2.1.1.1.1.2.1	0.482124616956078	.	68200001	68360000	#FFDADA	1	0.625
chr2	68360001	68520000	A.2.2.2.1.1.2.2.1.2	0.463738508682329	.	68360001	68520000	#FFDADA	1	0.625
chr2	68520001	68680000	B.1.2.1.1.2.1.1.2.2	0.306435137895812	.	68520001	68680000	#9191FF	1	0.375
chr2	68680001	69200000	B.2.2.1.2.1.1.1.1	0.0745658835546476	.	68680001	69200000	#0000FF	1	0.125
chr2	69200001	69600000	B.1.1.1.1.1.2.2.2.2.1	0.414708886618999	.	69200001	69600000	#DADAFF	1	0.5
chr2	69600001	69920000	A.1.2.1.2.1.1.1.1.1.2.1	0.811031664964249	.	69600001	69920000	#FF4848	1	0.875
chr2	69920001	70280000	A.1.1.2.2.1.1.2.2.1.1.2	0.911133810010215	.	69920001	70280000	#FF0000	1	1
chr2	70280001	70520000	A.1.1.1.2.2.1.2.2.2.2	0.961184882533197	.	70280001	70520000	#FF0000	1	1
chr2	70520001	70800000	A.1.1.2.2.2.2.2.2.1.2	0.869254341164454	.	70520001	70800000	#FF0000	1	1
chr2	70800001	71200000	A.1.1.2.2.2.2.1.2.1.1.1.2.1	0.88661899897855	.	70800001	71200000	#FF0000	1	1
chr2	71200001	71600000	A.1.1.1.2.2.1.1.2.1.2	0.976506639427988	.	71200001	71600000	#FF0000	1	1
chr2	71600001	71720000	A.1.2.1.2.2.1.2.2.1.2	0.786516853932584	.	71600001	71720000	#FF4848	1	0.875
chr2	71720001	72000000	A.1.2.2.1.2.1.1.1	0.718079673135853	.	71720001	72000000	#FF4848	1	0.875
chr2	72000001	72200000	A.1.2.2.1.1.2.2.2.1.1.1.2	0.723186925434116	.	72000001	72200000	#FF4848	1	0.875
chr2	72200001	72400000	A.2.1.1.1.1.2.2.1.2.1	0.663942798774259	.	72200001	72400000	#FF9191	1	0.75
chr2	72400001	72600000	A.2.2.1.2.1.1.2.1.1.1	0.514811031664964	.	72400001	72600000	#FFDADA	1	0.625
chr2	72600001	73200000	A.1.2.1.1.2.2.1.2.2.2	0.819203268641471	.	72600001	73200000	#FF4848	1	0.875
chr2	73200001	73280000	A.2.1.2.2.2.1.2.1	0.550561797752809	.	73200001	73280000	#FF9191	1	0.75
chr2	73280001	73480000	A.1.1.2.2.2.2.2.1.2.1.1	0.874361593462717	.	73280001	73480000	#FF0000	1	1
chr2	73480001	74080000	A.1.1.1.2.2.1.1.2.1.1	0.97752808988764	.	73480001	74080000	#FF0000	1	1
chr2	74080001	74680000	A.1.1.1.1.1.1.2	0.997957099080695	.	74080001	74680000	#FF0000	1	1
chr2	74680001	74880000	A.1.1.2.2.2.2.2.1.1.2.1	0.876404494382023	.	74680001	74880000	#FF0000	1	1
chr2	74880001	75120000	A.1.2.1.2.1.1.1.2.2.1	0.804902962206333	.	74880001	75120000	#FF4848	1	0.875
chr2	75120001	75480000	A.2.1.2.2.2.2.1.1	0.548518896833504	.	75120001	75480000	#FF9191	1	0.75
chr2	75480001	75560000	B.1.1.1.1.1.1.1.1	0.424923391215526	.	75480001	75560000	#DADAFF	1	0.5
chr2	75560001	75920000	A.2.1.1.2.2.2.2.2.1.1	0.604698672114402	.	75560001	75920000	#FF9191	1	0.75
chr2	75920001	76240000	B.1.2.1.1.1.2.1.1.1	0.315628192032686	.	75920001	76240000	#9191FF	1	0.375
chr2	76240001	76480000	B.1.1.2.1.1.2.1.2.2	0.356486210418795	.	76240001	76480000	#DADAFF	1	0.5
chr2	76480001	76560000	A.2.2.2.1.2.2.2.2.1.1	0.448416751787538	.	76480001	76560000	#FFDADA	1	0.625
chr2	76560001	76760000	B.1.1.2.1.1.2.1.1.2.2.1.2	0.361593462717058	.	76560001	76760000	#DADAFF	1	0.5
chr2	76760001	77080000	B.1.2.2.2.2.2.2.1.1	0.223697650663943	.	76760001	77080000	#9191FF	1	0.375
chr2	77080001	77480000	B.2.2.1.2.2.2.1.2.1	0.0459652706843718	.	77080001	77480000	#0000FF	1	0.125
chr2	77480001	77800000	B.2.2.1.2.2.1.1.1.2	0.0551583248212462	.	77480001	77800000	#0000FF	1	0.125
chr2	77800001	77880000	B.1.2.2.2.2.1.2.2.2	0.227783452502554	.	77800001	77880000	#9191FF	1	0.375
chr2	77880001	78000000	B.2.1.1.1.2.1.2.1.2.1	0.200204290091931	.	77880001	78000000	#4848FF	1	0.25
chr2	78000001	78320000	B.2.1.2.1.1.1.1.2.2	0.143003064351379	.	78000001	78320000	#4848FF	1	0.25
chr2	78320001	78400000	B.2.1.1.1.2.1.1.2.1	0.203268641470889	.	78320001	78400000	#4848FF	1	0.25
chr2	78400001	78560000	B.2.1.1.1.2.2.2	0.195097037793667	.	78400001	78560000	#4848FF	1	0.25
chr2	78560001	78880000	B.2.1.1.1.1.2.2.2.2	0.208375893769152	.	78560001	78880000	#4848FF	1	0.25
chr2	78880001	79240000	B.2.1.1.1.2.1.1.1.2.2	0.204290091930541	.	78880001	79240000	#4848FF	1	0.25
chr2	79240001	79520000	B.2.2.2.2.1.2.1.2.1.1	0.0163432073544433	.	79240001	79520000	#0000FF	1	0.125
chr2	79520001	79800000	B.2.2.2.2.1.2.1.2.2.2	0.0132788559754852	.	79520001	79800000	#0000FF	1	0.125
chr2	79800001	80160000	B.2.2.1.2.2.1.1.2.1	0.0541368743615935	.	79800001	80160000	#0000FF	1	0.125
chr2	80160001	80480000	B.2.2.2.1.1.1.2.2	0.0357507660878447	.	80160001	80480000	#0000FF	1	0.125
chr2	80480001	80600000	B.2.1.2.1.2.1.2.1	0.128702757916241	.	80480001	80600000	#4848FF	1	0.25
chr2	80600001	80800000	B.2.2.1.2.2.1.1.1.1.1	0.0572012257405516	.	80600001	80800000	#0000FF	1	0.125
chr2	80800001	81040000	B.2.2.2.1.1.1.1	0.0377936670071502	.	80800001	81040000	#0000FF	1	0.125
chr2	81040001	81200000	B.2.2.1.2.2.1.2.1.2	0.0510725229826353	.	81040001	81200000	#0000FF	1	0.125
chr2	81200001	81520000	B.2.2.2.2.1.2.1.2.1.2	0.0153217568947906	.	81200001	81520000	#0000FF	1	0.125
chr2	81520001	81600000	B.1.2.1.1.1.1.1	0.319713993871297	.	81520001	81600000	#9191FF	1	0.375
chr2	81600001	81880000	B.1.2.2.2.2.1.2.1.1	0.230847803881512	.	81600001	81880000	#9191FF	1	0.375
chr2	81880001	82080000	B.1.2.2.2.2.1.2.2.1	0.228804902962206	.	81880001	82080000	#9191FF	1	0.375
chr2	82080001	82280000	B.2.1.1.1.2.1.1.1.2.1.2	0.205311542390194	.	82080001	82280000	#4848FF	1	0.25
chr2	82280001	82520000	B.1.2.1.1.2.1.1.2.1	0.307456588355465	.	82280001	82520000	#9191FF	1	0.375
chr2	82520001	83240000	B.2.2.2.1.1.1.2.1	0.0367722165474974	.	82520001	83240000	#0000FF	1	0.125
chr2	83240001	83360000	B.2.1.1.1.2.1.1.1.1	0.207354443309499	.	83240001	83360000	#4848FF	1	0.25
chr2	83360001	83560000	B.2.1.1.1.2.1.2.2	0.198161389172625	.	83360001	83560000	#4848FF	1	0.25
chr2	83560001	83720000	B.2.1.2.1.1.1.1.2.1.1	0.145045965270684	.	83560001	83720000	#4848FF	1	0.25
chr2	83720001	84080000	B.2.2.1.2.2.1.1.2.2	0.0531154239019408	.	83720001	84080000	#0000FF	1	0.125
chr2	84080001	84680000	B.2.2.2.2.2.1.1	0.00510725229826353	.	84080001	84680000	#0000FF	1	0.125
chr2	84680001	84880000	B.1.2.2.1.1.1.1.1.1	0.263534218590398	.	84680001	84880000	#9191FF	1	0.375
chr2	84880001	85160000	B.1.1.2.1.1.2.1.1.1.2	0.365679264555669	.	84880001	85160000	#DADAFF	1	0.5
chr2	85160001	85560000	A.1.1.1.2.1.2.1.2	0.984678243105209	.	85160001	85560000	#FF0000	1	1
chr2	85560001	85800000	A.1.1.2.2.1.1.2.2.1.2	0.910112359550562	.	85560001	85800000	#FF0000	1	1
chr2	85800001	85960000	A.1.2.1.2.2.1.2.1.2	0.78855975485189	.	85800001	85960000	#FF4848	1	0.875
chr2	85960001	86160000	A.1.1.2.2.2.2.2.1.1.2.2	0.87538304392237	.	85960001	86160000	#FF0000	1	1
chr2	86160001	86240000	A.1.2.1.2.2.1.2.2.1.1	0.787538304392237	.	86160001	86240000	#FF4848	1	0.875
chr2	86240001	86440000	A.1.1.2.2.2.2.2.1.2.2.2	0.871297242083759	.	86240001	86440000	#FF0000	1	1
chr2	86440001	87120000	A.1.1.2.2.1.1.2.2.2.1.1	0.909090909090909	.	86440001	87120000	#FF0000	1	1
chr2	87280001	87360000	A.1.1.2.2.1.1.2.2.2.1.1	0.909090909090909	.	87280001	87360000	#FF0000	1	1
chr2	87400001	87440000	A.1.1.2.2.1.1.2.2.2.1.1	0.909090909090909	.	87400001	87440000	#FF0000	1	1
chr2	87440001	87520000	A.2.1.2.2.2.1.2.2	0.549540347293156	.	87440001	87520000	#FF9191	1	0.75
chr2	87760001	87840000	A.2.1.2.2.2.1.2.2	0.549540347293156	.	87760001	87840000	#FF9191	1	0.75
chr2	87840001	87880000	A.2.1.1.2.2.1.1.1.1	0.623084780388151	.	87840001	87880000	#FF9191	1	0.75
chr2	87920001	88000000	A.2.1.1.2.2.1.1.1.1	0.623084780388151	.	87920001	88000000	#FF9191	1	0.75
chr2	88160001	88240000	A.2.1.1.2.2.1.1.1.1	0.623084780388151	.	88160001	88240000	#FF9191	1	0.75
chr2	88280001	88480000	A.2.1.1.2.2.1.1.1.1	0.623084780388151	.	88280001	88480000	#FF9191	1	0.75
chr2	88480001	88840000	A.2.1.1.2.2.1.2.1.2.2	0.616956077630235	.	88480001	88840000	#FF9191	1	0.75
chr2	88840001	89000000	A.2.2.1.1.1.1.2.2.1	0.53217568947906	.	88840001	89000000	#FFDADA	1	0.625
chr2	89000001	89440000	B.2.2.1.2.2.1.1.1.1.2	0.0561797752808989	.	89000001	89440000	#0000FF	1	0.125
chr2	89440001	89560000	B.2.1.2.1.1.1.2.1	0.141981613891726	.	89440001	89560000	#4848FF	1	0.25
chr2	89880001	89960000	B.2.1.1.1.2.1.2.1.2.2	0.199182839632278	.	89880001	89960000	#4848FF	1	0.25
chr2	89960001	90040000	B.2.1.1.1.2.1.2.1.1	0.201225740551583	.	89960001	90040000	#4848FF	1	0.25
chr2	90040001	90280000	B.2.2.1.2.2.1.2.2	0.0500510725229826	.	90040001	90280000	#0000FF	1	0.125
chr2	90400001	90480000	B.2.1.2.1.1.1.1.2.1.2	0.144024514811032	.	90400001	90480000	#4848FF	1	0.25
chr2	91640001	91720000	B.2.1.2.1.1.1.1.2.1.2	0.144024514811032	.	91640001	91720000	#4848FF	1	0.25
chr2	91760001	92000000	B.2.1.2.1.1.1.1.2.1.2	0.144024514811032	.	91760001	92000000	#4848FF	1	0.25
chr2	92040001	92200000	B.2.1.1.1.2.1.1.2.2	0.202247191011236	.	92040001	92200000	#4848FF	1	0.25
chr2	92240001	92280000	B.2.1.1.1.2.1.1.2.2	0.202247191011236	.	92240001	92280000	#4848FF	1	0.25
chr2	92280001	92360000	A.2.2.2.1.2.2.2.1	0.449438202247191	.	92280001	92360000	#FFDADA	1	0.625
chr2	95320001	95400000	A.2.2.2.1.2.2.2.1	0.449438202247191	.	95320001	95400000	#FFDADA	1	0.625
chr2	95400001	95880000	A.2.1.1.2.2.2.2.1.1.1.2	0.608784473953013	.	95400001	95880000	#FF9191	1	0.75
chr2	95880001	96000000	A.2.1.1.2.2.1.1.2.2	0.620020429009193	.	95880001	96000000	#FF9191	1	0.75
chr2	96000001	96080000	A.2.2.1.1.1.2	0.530132788559755	.	96000001	96080000	#FFDADA	1	0.625
chr2	96160001	96280000	A.2.2.1.1.2.1.2.1	0.526046986721144	.	96160001	96280000	#FFDADA	1	0.625
chr2	96320001	96520000	A.2.2.1.1.2.1.2.1	0.526046986721144	.	96320001	96520000	#FFDADA	1	0.625
chr2	96520001	96680000	A.1.2.1.2.2.1.2.2.2.1	0.785495403472932	.	96520001	96680000	#FF4848	1	0.875
chr2	96720001	96920000	A.1.2.1.2.2.1.2.2.2.1	0.785495403472932	.	96720001	96920000	#FF4848	1	0.875
chr2	96920001	97240000	A.1.1.2.2.2.2.2.1.1.1	0.877425944841675	.	96920001	97240000	#FF0000	1	1
chr2	97240001	97520000	A.1.1.1.1.2.2.2	0.989785495403473	.	97240001	97520000	#FF0000	1	1
chr2	97560001	97840000	A.1.1.1.1.2.2.2	0.989785495403473	.	97560001	97840000	#FF0000	1	1
chr2	97840001	97880000	A.1.1.2.2.2.2.1.2.1.1.2	0.884576098059244	.	97840001	97880000	#FF0000	1	1
chr2	98000001	98040000	A.1.1.2.2.2.2.1.2.1.1.2	0.884576098059244	.	98000001	98040000	#FF0000	1	1
chr2	98120001	98200000	A.1.1.2.2.2.2.1.2.1.1.2	0.884576098059244	.	98120001	98200000	#FF0000	1	1
chr2	98240001	98640000	A.1.1.2.2.2.2.1.2.1.1.2	0.884576098059244	.	98240001	98640000	#FF0000	1	1
chr2	98640001	98760000	A.1.2.1.1.2.2.2.2.1	0.814096016343207	.	98640001	98760000	#FF4848	1	0.875
chr2	98760001	99280000	A.1.1.1.2.2.2.2.1	0.959141981613892	.	98760001	99280000	#FF0000	1	1
chr2	99280001	99560000	A.1.1.2.1.2.1.2.1	0.933605720122574	.	99280001	99560000	#FF0000	1	1
chr2	99560001	99880000	A.1.2.1.1.2.2.1.2.2.1	0.820224719101124	.	99560001	99880000	#FF4848	1	0.875
chr2	99880001	100040000	A.1.2.2.1.1.1.1.2.2.2.1	0.767109295199183	.	99880001	100040000	#FF4848	1	0.875
chr2	100040001	100160000	A.1.2.1.1.2.2.2.2.2	0.813074565883555	.	100040001	100160000	#FF4848	1	0.875
chr2	100160001	100480000	A.1.1.2.1.1.1.2.2.1.1.2	0.948927477017365	.	100160001	100480000	#FF0000	1	1
chr2	100480001	100680000	A.1.2.1.1.2.2.1.2.1.2	0.821246169560776	.	100480001	100680000	#FF4848	1	0.875
chr2	100680001	100760000	A.1.2.2.1.1.1.1.2.1.2	0.769152196118488	.	100680001	100760000	#FF4848	1	0.875
chr2	100760001	101040000	A.1.2.1.1.2.2.1.1.2	0.824310520939734	.	100760001	101040000	#FF4848	1	0.875
chr2	101040001	101240000	A.1.2.1.1.2.2.1.2.1.1.2	0.822267620020429	.	101040001	101240000	#FF4848	1	0.875
chr2	101240001	101520000	A.1.2.1.1.2.1.1.2.1	0.829417773237998	.	101240001	101520000	#FF4848	1	0.875
chr2	101520001	101640000	A.1.2.2.1.1.1.1.2.2.2.2	0.76608784473953	.	101520001	101640000	#FF4848	1	0.875
chr2	101640001	101880000	A.1.1.2.1.1.1.2.2.1.2	0.947906026557712	.	101640001	101880000	#FF0000	1	1
chr2	101880001	102200000	A.1.1.2.1.2.1.2.2.2	0.931562819203269	.	101880001	102200000	#FF0000	1	1
chr2	102200001	102480000	A.1.2.2.1.1.2.2.1.2.2.1.2	0.727272727272727	.	102200001	102480000	#FF4848	1	0.875
chr2	102480001	102640000	A.2.1.1.2.2.1.1.2.1	0.621041879468846	.	102480001	102640000	#FF9191	1	0.75
chr2	102640001	102800000	A.1.2.2.1.1.1.2.2.2.2.2	0.758937691521961	.	102640001	102800000	#FF4848	1	0.875
chr2	102800001	103040000	A.2.1.2.2.2.2.1.2.2.1.2.2	0.544433094994893	.	102800001	103040000	#FF9191	1	0.75
chr2	103040001	103360000	A.2.1.1.2.1.2.1.2	0.627170582226762	.	103040001	103360000	#FF9191	1	0.75
chr2	103360001	103440000	B.1.1.1.1.2.2.1	0.404494382022472	.	103360001	103440000	#DADAFF	1	0.5
chr2	103440001	103600000	B.1.2.2.1.1.1.1.2.1	0.261491317671093	.	103440001	103600000	#9191FF	1	0.375
chr2	103600001	103800000	B.2.2.1.1.1.1.2.2.2.1	0.0929519918283963	.	103600001	103800000	#0000FF	1	0.125
chr2	103800001	103880000	B.2.1.2.1.2.1.1.2.2.1	0.130745658835546	.	103800001	103880000	#4848FF	1	0.25
chr2	103880001	104080000	B.2.1.2.1.2.2.2.2	0.118488253319714	.	103880001	104080000	#4848FF	1	0.25
chr2	104080001	104240000	B.2.1.2.1.2.1.2.2.1	0.127681307456588	.	104080001	104240000	#4848FF	1	0.25
chr2	104240001	104520000	B.2.2.1.1.1.2.2.2.1	0.0878447395301328	.	104240001	104520000	#0000FF	1	0.125
chr2	104520001	104680000	B.2.1.2.1.2.1.1.1.2	0.133810010214505	.	104520001	104680000	#4848FF	1	0.25
chr2	104680001	104800000	B.1.2.1.1.1.1.2.1	0.318692543411645	.	104680001	104800000	#9191FF	1	0.375
chr2	104800001	105000000	B.1.2.1.2.1.2.1.2.1.1.2	0.289070480081716	.	104800001	105000000	#9191FF	1	0.375
chr2	105000001	105120000	B.1.2.1.1.1.1.2.2.1	0.317671092951992	.	105000001	105120000	#9191FF	1	0.375
chr2	105120001	105200000	B.1.2.2.1.1.2.1.2.1	0.254341164453524	.	105120001	105200000	#9191FF	1	0.375
chr2	105200001	105320000	B.1.2.1.1.1.1.2.2.2	0.316649642492339	.	105200001	105320000	#9191FF	1	0.375
chr2	105320001	105640000	B.1.1.2.1.2.2.1.2	0.349336057201226	.	105320001	105640000	#DADAFF	1	0.5
chr2	105640001	105920000	A.2.1.1.2.1.1.2.1.1	0.633299284984678	.	105640001	105920000	#FF9191	1	0.75
chr2	105920001	106120000	A.1.2.1.2.1.2.1.1.2	0.796731358529111	.	105920001	106120000	#FF4848	1	0.875
chr2	106120001	106480000	A.1.2.2.1.1.2.1.1.2.1.1	0.75076608784474	.	106120001	106480000	#FF4848	1	0.875
chr2	106480001	106680000	A.2.1.2.2.1.2.2.1.2	0.553626149131767	.	106480001	106680000	#FF9191	1	0.75
chr2	106680001	106960000	A.2.2.2.1.2.2.2.2.2.1	0.446373850868233	.	106680001	106960000	#FFDADA	1	0.625
chr2	106960001	107000000	B.1.1.1.1.2.1.2.1.2	0.40755873340143	.	106960001	107000000	#DADAFF	1	0.5
chr2	107080001	107200000	B.1.1.1.1.2.1.2.1.2	0.40755873340143	.	107080001	107200000	#DADAFF	1	0.5
chr2	107200001	107480000	B.2.1.2.1.2.1.2.2.2	0.126659856996936	.	107200001	107480000	#4848FF	1	0.25
chr2	107480001	107680000	B.2.1.1.2.1.1.2.2.1	0.179775280898876	.	107480001	107680000	#4848FF	1	0.25
chr2	107680001	108040000	B.2.1.1.1.2.2.1.2	0.19611848825332	.	107680001	108040000	#4848FF	1	0.25
chr2	108040001	108440000	B.2.2.2.1.1.2.1.2	0.0337078651685393	.	108040001	108440000	#0000FF	1	0.125
chr2	108520001	108600000	B.1.2.2.1.1.2.1.2.2	0.253319713993871	.	108520001	108600000	#9191FF	1	0.375
chr2	108600001	108840000	B.2.1.2.1.2.2.2.1.1.1.1	0.123595505617978	.	108600001	108840000	#4848FF	1	0.25
chr2	108840001	109040000	A.2.2.1.2.1.2.2.1.2.2.2	0.498467824310521	.	108840001	109040000	#FFDADA	1	0.625
chr2	109040001	109320000	A.2.1.1.2.2.2.2.1.2	0.605720122574055	.	109040001	109320000	#FF9191	1	0.75
chr2	109320001	109600000	A.1.2.1.2.1.1.1.1.2	0.808988764044944	.	109320001	109600000	#FF4848	1	0.875
chr2	109600001	109760000	A.1.2.2.1.1.1.2.2.2.1	0.760980592441267	.	109600001	109760000	#FF4848	1	0.875
chr2	109760001	109920000	A.1.2.1.1.2.2.2.1.2.2	0.81511746680286	.	109760001	109920000	#FF4848	1	0.875
chr2	109920001	110120000	A.1.1.1.2.1.1.1.1	0.98876404494382	.	109920001	110120000	#FF0000	1	1
chr2	110240001	110480000	A.1.1.1.2.1.1.1.1	0.98876404494382	.	110240001	110480000	#FF0000	1	1
chr2	110480001	110520000	A.2.1.1.1.1.2.2.2.2	0.660878447395301	.	110480001	110520000	#FF9191	1	0.75
chr2	110840001	110920000	A.2.1.1.1.1.2.2.2.2	0.660878447395301	.	110840001	110920000	#FF9191	1	0.75
chr2	110920001	111000000	A.1.2.1.1.2.2.2.1.2.1	0.816138917262513	.	110920001	111000000	#FF4848	1	0.875
chr2	111360001	111440000	A.1.2.1.1.2.2.2.1.2.1	0.816138917262513	.	111360001	111440000	#FF4848	1	0.875
chr2	111440001	111560000	A.1.2.2.1.1.1.1.2.1.1.2	0.770173646578141	.	111440001	111560000	#FF4848	1	0.875
chr2	111560001	111760000	A.2.1.1.1.1.2.2.1.1.2	0.664964249233912	.	111560001	111760000	#FF9191	1	0.75
chr2	111760001	112040000	A.1.1.2.1.1.1.2.2.2	0.946884576098059	.	111760001	112040000	#FF0000	1	1
chr2	112040001	112160000	A.2.1.2.1.1.2.1	0.587334014300306	.	112040001	112160000	#FF9191	1	0.75
chr2	112160001	112200000	A.1.2.1.1.2.2.1.1.1	0.825331971399387	.	112160001	112200000	#FF4848	1	0.875
chr2	112240001	112560000	A.1.2.1.1.2.2.1.1.1	0.825331971399387	.	112240001	112560000	#FF4848	1	0.875
chr2	112600001	112640000	A.1.2.1.1.2.2.1.1.1	0.825331971399387	.	112600001	112640000	#FF4848	1	0.875
chr2	112640001	113040000	A.1.1.1.1.1.2.2	0.995914198161389	.	112640001	113040000	#FF0000	1	1
chr2	113040001	113120000	A.1.2.2.1.1.1.1.1.2.1.1	0.775280898876405	.	113040001	113120000	#FF4848	1	0.875
chr2	113160001	113480000	A.1.1.1.2.1.1.1.2	0.987742594484168	.	113160001	113480000	#FF0000	1	1
chr2	113480001	113760000	A.1.1.2.1.1.1.2.2.1.1.1	0.949948927477017	.	113480001	113760000	#FF0000	1	1
chr2	113760001	113920000	A.1.1.2.1.2.1.1.2.2	0.934627170582227	.	113760001	113920000	#FF0000	1	1
chr2	113920001	114240000	A.1.2.1.2.1.2.1.1.1	0.797752808988764	.	113920001	114240000	#FF4848	1	0.875
chr2	114240001	114720000	A.2.2.2.1.2.2.2.2.2.2	0.44535240040858	.	114240001	114720000	#FFDADA	1	0.625
chr2	114720001	114920000	B.2.2.1.1.1.1.2.2.1	0.093973442288049	.	114720001	114920000	#0000FF	1	0.125
chr2	114920001	115240000	B.2.2.2.1.1.2.2	0.0326864147088866	.	114920001	115240000	#0000FF	1	0.125
chr2	115240001	115360000	B.2.2.1.1.1.1.1.1.2	0.0980592441266599	.	115240001	115360000	#0000FF	1	0.125
chr2	115360001	115680000	B.2.2.2.1.1.2.1.1	0.034729315628192	.	115360001	115680000	#0000FF	1	0.125
chr2	115680001	115960000	B.2.2.1.1.1.2.1.2	0.0898876404494382	.	115680001	115960000	#0000FF	1	0.125
chr2	115960001	116080000	B.2.1.1.2.1.2.1.2.2	0.174668028600613	.	115960001	116080000	#4848FF	1	0.25
chr2	116080001	116360000	B.2.2.1.1.1.1.2.1.2	0.0949948927477017	.	116080001	116360000	#0000FF	1	0.125
chr2	116360001	116480000	B.2.1.1.1.2.2.1.1	0.197139938712972	.	116360001	116480000	#4848FF	1	0.25
chr2	116480001	116640000	B.2.1.1.2.1.1.2.1.2.2	0.180796731358529	.	116480001	116640000	#4848FF	1	0.25
chr2	116640001	116880000	B.2.1.1.2.1.1.2.1.2.1	0.181818181818182	.	116640001	116880000	#4848FF	1	0.25
chr2	116880001	117000000	B.1.2.2.1.1.2.1.1.2	0.255362614913177	.	116880001	117000000	#9191FF	1	0.375
chr2	117000001	117200000	B.2.1.1.2.1.2.2.2.2	0.171603677221655	.	117000001	117200000	#4848FF	1	0.25
chr2	117200001	117600000	B.2.2.1.1.1.2.1.1	0.0909090909090909	.	117200001	117600000	#0000FF	1	0.125
chr2	117600001	117720000	B.2.1.1.2.1.2.2.1	0.17364657814096	.	117600001	117720000	#4848FF	1	0.25
chr2	117720001	117880000	B.2.1.2.1.2.2.2.1.1.2.2	0.120531154239019	.	117720001	117880000	#4848FF	1	0.25
chr2	117880001	118040000	B.2.2.1.1.1.1.1.1.1.2	0.0990806945863126	.	117880001	118040000	#0000FF	1	0.125
chr2	118040001	118240000	B.2.2.1.1.1.1.1.1.1.1	0.100102145045965	.	118040001	118240000	#0000FF	1	0.125
chr2	118240001	118440000	B.1.2.2.1.1.1.1.1.2	0.262512768130746	.	118240001	118440000	#9191FF	1	0.375
chr2	118440001	118560000	B.1.2.2.1.1.2.1.1.1	0.256384065372829	.	118440001	118560000	#9191FF	1	0.375
chr2	118560001	118800000	B.1.1.1.1.2.1.2.2.1	0.406537282941777	.	118560001	118800000	#DADAFF	1	0.5
chr2	118800001	118960000	B.1.1.1.1.2.1.1.2.1	0.410623084780388	.	118800001	118960000	#DADAFF	1	0.5
chr2	118960001	119240000	B.2.1.2.1.2.2.2.1.2	0.119509703779367	.	118960001	119240000	#4848FF	1	0.25
chr2	119240001	119400000	B.2.1.2.1.2.2.2.1.1.1.2	0.122574055158325	.	119240001	119400000	#4848FF	1	0.25
chr2	119400001	119600000	B.2.1.2.1.2.1.1.2.1.1	0.132788559754852	.	119400001	119600000	#4848FF	1	0.25
chr2	119600001	120120000	B.1.1.1.1.2.1.2.2.2	0.405515832482125	.	119600001	120120000	#DADAFF	1	0.5
chr2	120120001	120320000	A.2.1.1.2.1.2.1.1.1	0.63023493360572	.	120120001	120320000	#FF9191	1	0.75
chr2	120320001	120720000	A.1.1.2.1.2.1.1.2.1.2	0.93564862104188	.	120320001	120720000	#FF0000	1	1
chr2	120720001	120800000	A.1.2.2.1.1.1.2.2.2.2.1	0.759959141981614	.	120720001	120800000	#FF4848	1	0.875
chr2	120800001	121080000	A.1.1.2.1.1.1.2.1.1	0.951991828396323	.	120800001	121080000	#FF0000	1	1
chr2	121080001	121200000	A.1.2.1.1.2.2.2.1.1.1	0.818181818181818	.	121080001	121200000	#FF4848	1	0.875
chr2	121200001	121440000	A.1.1.2.1.1.1.2.1.2	0.95097037793667	.	121200001	121440000	#FF0000	1	1
chr2	121440001	121600000	A.1.2.2.1.1.1.1.1.2.2.2	0.772216547497446	.	121440001	121600000	#FF4848	1	0.875
chr2	121600001	122080000	A.1.1.2.1.1.1.1.2	0.953013278855976	.	121600001	122080000	#FF0000	1	1
chr2	122080001	122160000	A.2.1.1.2.1.2.2.1	0.626149131767109	.	122080001	122160000	#FF9191	1	0.75
chr2	122160001	122360000	A.1.2.1.1.2.1.1.1.1.1	0.834525025536262	.	122160001	122360000	#FF4848	1	0.875
chr2	122360001	122520000	A.1.2.1.1.2.1.2.2	0.82635342185904	.	122360001	122520000	#FF4848	1	0.875
chr2	122520001	123000000	A.2.2.2.1.1.1.1.1	0.48314606741573	.	122520001	123000000	#FFDADA	1	0.625
chr2	123000001	123160000	B.1.1.2.1.2.1.1.1	0.354443309499489	.	123000001	123160000	#DADAFF	1	0.5
chr2	123160001	123280000	A.2.2.2.2.1.1.2.2	0.441266598569969	.	123160001	123280000	#FFDADA	1	0.625
chr2	123280001	123480000	A.2.2.2.1.2.2.2.2.1.2	0.447395301327886	.	123280001	123480000	#FFDADA	1	0.625
chr2	123480001	123680000	A.2.2.2.2.1.2.2.2.2	0.436159346271706	.	123480001	123680000	#FFDADA	1	0.625
chr2	123680001	123840000	B.1.1.1.2.1.2.2.1	0.394279877425945	.	123680001	123840000	#DADAFF	1	0.5
chr2	123840001	123920000	B.1.1.1.1.2.2.2.1	0.403472931562819	.	123840001	123920000	#DADAFF	1	0.5
chr2	123920001	124200000	B.1.1.2.1.2.2.2.1.1.1	0.348314606741573	.	123920001	124200000	#DADAFF	1	0.5
chr2	124200001	124280000	B.1.1.2.1.2.2.2.2.1.2	0.344228804902962	.	124200001	124280000	#DADAFF	1	0.5
chr2	124280001	124560000	B.1.2.1.2.2.1.1.1.1	0.281920326864147	.	124280001	124560000	#9191FF	1	0.375
chr2	124560001	124760000	B.1.2.2.1.1.1.1.2.2	0.26046986721144	.	124560001	124760000	#9191FF	1	0.375
chr2	124760001	125160000	B.2.1.1.2.1.2.2.2.1	0.172625127681307	.	124760001	125160000	#4848FF	1	0.25
chr2	125160001	125360000	B.2.1.2.1.2.1.1.2.2.2	0.129724208375894	.	125160001	125360000	#4848FF	1	0.25
chr2	125360001	125440000	B.2.1.1.2.1.1.2.1.1.2.2	0.182839632277835	.	125360001	125440000	#4848FF	1	0.25
chr2	125440001	125720000	B.2.2.1.1.1.1.2.2.2.2	0.0919305413687436	.	125440001	125720000	#0000FF	1	0.125
chr2	125720001	126080000	B.2.2.1.1.1.2.2.2.2	0.0868232890704801	.	125720001	126080000	#0000FF	1	0.125
chr2	126080001	126200000	B.2.1.2.1.2.1.1.2.1.2	0.131767109295199	.	126080001	126200000	#4848FF	1	0.25
chr2	126200001	126360000	B.2.1.1.2.1.1.2.2.2	0.178753830439224	.	126200001	126360000	#4848FF	1	0.25
chr2	126360001	126520000	B.1.2.2.1.1.1.2.2	0.257405515832482	.	126360001	126520000	#9191FF	1	0.375
chr2	126520001	126960000	B.2.2.1.1.1.2.2.1	0.0888661899897855	.	126520001	126960000	#0000FF	1	0.125
chr2	126960001	127120000	B.2.1.2.1.2.1.1.1.1	0.134831460674157	.	126960001	127120000	#4848FF	1	0.25
chr2	127120001	127240000	B.1.2.2.1.1.2.2	0.252298263534219	.	127120001	127240000	#9191FF	1	0.375
chr2	127240001	127920000	B.2.1.2.1.2.2.1.1	0.125638406537283	.	127240001	127920000	#4848FF	1	0.25
chr2	127920001	128080000	A.1.2.1.2.1.2.1.2	0.795709908069459	.	127920001	128080000	#FF4848	1	0.875
chr2	128080001	128320000	A.1.2.1.1.2.1.1.1.1.2	0.833503575076609	.	128080001	128320000	#FF4848	1	0.875
chr2	128320001	128400000	A.1.2.2.1.1.1.1.1.2.1.2	0.774259448416752	.	128320001	128400000	#FF4848	1	0.875
chr2	128400001	128480000	A.2.1.1.1.1.2.1.1.1.2.1	0.674157303370786	.	128400001	128480000	#FF9191	1	0.75
chr2	128480001	129120000	A.1.1.1.1.1.2.1	0.996935648621042	.	128480001	129120000	#FF0000	1	1
chr2	129120001	129320000	A.1.2.2.1.1.1.1.2.1.1.1	0.771195097037794	.	129120001	129320000	#FF4848	1	0.875
chr2	129320001	129680000	A.1.2.1.1.2.2.1.2.1.1.1	0.823289070480082	.	129320001	129680000	#FF4848	1	0.875
chr2	129680001	129880000	A.1.2.1.1.2.2.2.1.1.2	0.817160367722165	.	129680001	129880000	#FF4848	1	0.875
chr2	129880001	129960000	A.2.1.1.1.1.2.2.2.1	0.661899897854954	.	129880001	129960000	#FF9191	1	0.75
chr2	129960001	130200000	A.2.1.1.1.1.2.2.1.2.2	0.662921348314607	.	129960001	130200000	#FF9191	1	0.75
chr2	130200001	130800000	A.1.2.2.1.1.1.1.2.2.1	0.768130745658836	.	130200001	130800000	#FF4848	1	0.875
chr2	130880001	130920000	A.1.2.2.1.1.1.1.2.2.1	0.768130745658836	.	130880001	130920000	#FF4848	1	0.875
chr2	130920001	131160000	A.1.2.2.1.1.1.1.1.2.2.1	0.773237997957099	.	130920001	131160000	#FF4848	1	0.875
chr2	131360001	131400000	A.2.2.2.1.2.1.2.1.2	0.45658835546476	.	131360001	131400000	#FFDADA	1	0.625
chr2	131440001	131920000	A.2.2.2.1.2.1.2.1.2	0.45658835546476	.	131440001	131920000	#FFDADA	1	0.625
chr2	131920001	132000000	B.1.1.2.2.2.2.2.1	0.322778345250255	.	131920001	132000000	#DADAFF	1	0.5
chr2	132040001	132120000	B.1.1.2.2.2.2.2.1	0.322778345250255	.	132040001	132120000	#DADAFF	1	0.5
chr2	132120001	132320000	B.1.1.1.2.1.2.2.2.2.1	0.392236976506639	.	132120001	132320000	#DADAFF	1	0.5
chr2	132320001	132720000	B.1.1.2.1.2.2.2.1.2	0.346271705822268	.	132320001	132720000	#DADAFF	1	0.5
chr2	132720001	132760000	A.2.2.2.2.1.2.1.2	0.439223697650664	.	132720001	132760000	#FFDADA	1	0.625
chr2	132800001	132880000	A.2.2.2.2.1.2.1.2	0.439223697650664	.	132800001	132880000	#FFDADA	1	0.625
chr2	132880001	133360000	A.2.2.2.1.1.1.2.2.1.1.2	0.478038815117467	.	132880001	133360000	#FFDADA	1	0.625
chr2	133360001	133480000	B.1.1.1.2.2.1.1.1.2.2	0.387129724208376	.	133360001	133480000	#DADAFF	1	0.5
chr2	133480001	133960000	B.1.2.1.2.2.1.1.2	0.279877425944842	.	133480001	133960000	#9191FF	1	0.375
chr2	133960001	134120000	A.2.1.2.2.1.1.1.2.2	0.563840653728294	.	133960001	134120000	#FF9191	1	0.75
chr2	134120001	134240000	A.2.2.1.2.1.1.1.2.1	0.51685393258427	.	134120001	134240000	#FFDADA	1	0.625
chr2	134240001	134400000	A.2.1.2.2.1.1.1.1.2	0.5658835546476	.	134240001	134400000	#FF9191	1	0.75
chr2	134400001	134640000	A.2.1.2.1.1.2.2.1.1	0.586312563840654	.	134400001	134640000	#FF9191	1	0.75
chr2	134640001	134880000	A.2.2.2.1.1.1.2.2.1.2	0.477017364657814	.	134640001	134880000	#FFDADA	1	0.625
chr2	134880001	135240000	A.2.2.1.2.1.2.2.1.1.2	0.501532175689479	.	134880001	135240000	#FFDADA	1	0.625
chr2	135240001	135400000	B.1.1.1.1.2.2.2.2	0.402451481103166	.	135240001	135400000	#DADAFF	1	0.5
chr2	135400001	135480000	B.1.1.1.2.1.2.1.2	0.395301327885598	.	135400001	135480000	#DADAFF	1	0.5
chr2	135480001	135720000	A.2.2.2.1.1.2.2.1.1	0.464759959141982	.	135480001	135720000	#FFDADA	1	0.625
chr2	135720001	136000000	A.2.1.2.2.1.2.2.1.1	0.55464759959142	.	135720001	136000000	#FF9191	1	0.75
chr2	136000001	136280000	B.1.1.1.2.2.1.2.1.2.2	0.382022471910112	.	136000001	136280000	#DADAFF	1	0.5
chr2	136280001	136480000	A.2.2.2.1.1.1.1.2.2	0.481103166496425	.	136280001	136480000	#FFDADA	1	0.625
chr2	136480001	136560000	A.2.2.1.2.1.2.1.2.1	0.506639427987743	.	136480001	136560000	#FFDADA	1	0.625
chr2	136560001	136920000	A.2.1.2.2.2.2.2.2	0.539325842696629	.	136560001	136920000	#FF9191	1	0.75
chr2	136920001	137160000	B.1.1.1.2.2.1.2.2.1	0.38100102145046	.	136920001	137160000	#DADAFF	1	0.5
chr2	137160001	137600000	B.2.2.2.1.2.1.1	0.0316649642492339	.	137160001	137600000	#0000FF	1	0.125
chr2	137600001	137840000	B.2.1.2.1.2.2.2.1.1.2.1	0.121552604698672	.	137600001	137840000	#4848FF	1	0.25
chr2	137840001	137920000	B.1.2.1.2.2.1.1.1.2	0.280898876404494	.	137840001	137920000	#9191FF	1	0.375
chr2	137920001	138160000	B.1.2.2.1.1.1.2.1.1	0.259448416751788	.	137920001	138160000	#9191FF	1	0.375
chr2	138160001	138440000	B.2.1.1.2.1.1.2.1.1.1	0.18488253319714	.	138160001	138440000	#4848FF	1	0.25
chr2	138440001	138600000	B.1.1.2.1.2.2.1.1.2	0.350357507660878	.	138440001	138600000	#DADAFF	1	0.5
chr2	138600001	138920000	B.1.2.2.1.1.1.2.1.2	0.258426966292135	.	138600001	138920000	#9191FF	1	0.375
chr2	138920001	139160000	B.1.2.1.2.1.2.1.2.1.2.1	0.288049029622063	.	138920001	139160000	#9191FF	1	0.375
chr2	139160001	139280000	B.1.1.1.1.2.1.1.1	0.411644535240041	.	139160001	139280000	#DADAFF	1	0.5
chr2	139280001	139440000	B.1.1.1.1.2.1.2.1.1	0.408580183861083	.	139280001	139440000	#DADAFF	1	0.5
chr2	139440001	139600000	B.1.2.1.2.2.1.2.2.2.1.2	0.274770173646578	.	139440001	139600000	#9191FF	1	0.375
chr2	139600001	140080000	B.2.2.2.1.2.2.2	0.0286006128702758	.	139600001	140080000	#0000FF	1	0.125
chr2	140080001	140200000	B.2.2.1.1.2.2.1.1.2.1	0.0806945863125638	.	140080001	140200000	#0000FF	1	0.125
chr2	140200001	140440000	B.2.2.1.1.1.1.1.2	0.0970377936670072	.	140200001	140440000	#0000FF	1	0.125
chr2	140440001	140960000	B.2.1.2.1.2.2.1.2	0.12461695607763	.	140440001	140960000	#4848FF	1	0.25
chr2	140960001	141160000	B.1.1.2.1.2.2.2.2.1.1	0.345250255362615	.	140960001	141160000	#DADAFF	1	0.5
chr2	141160001	141320000	B.1.1.1.1.2.1.1.2.2	0.409601634320735	.	141160001	141320000	#DADAFF	1	0.5
chr2	141320001	141440000	B.1.1.2.1.2.1.1.2	0.353421859039837	.	141320001	141440000	#DADAFF	1	0.5
chr2	141440001	141600000	B.1.1.2.1.2.1.2	0.352400408580184	.	141440001	141600000	#DADAFF	1	0.5
chr2	141600001	141760000	B.2.1.1.2.1.1.2.1.1.2.1	0.183861082737487	.	141600001	141760000	#4848FF	1	0.25
chr2	141760001	141920000	B.2.1.1.2.1.1.1.1.1.2	0.193054136874362	.	141760001	141920000	#4848FF	1	0.25
chr2	141920001	142040000	B.2.1.1.2.1.1.1.1.2	0.192032686414709	.	141920001	142040000	#4848FF	1	0.25
chr2	142040001	142160000	B.1.2.1.2.1.2.2.2	0.2829417773238	.	142040001	142160000	#9191FF	1	0.375
chr2	142160001	142480000	B.1.2.1.2.2.1.2.1.2	0.277834525025536	.	142160001	142480000	#9191FF	1	0.375
chr2	142480001	142640000	B.1.1.2.1.2.2.2.2.2	0.34320735444331	.	142480001	142640000	#DADAFF	1	0.5
chr2	142640001	142960000	B.1.2.1.2.2.1.2.2.2.2.2	0.272727272727273	.	142640001	142960000	#9191FF	1	0.375
chr2	142960001	143120000	B.2.1.1.2.1.1.1.2.1.1	0.191011235955056	.	142960001	143120000	#4848FF	1	0.25
chr2	143120001	143440000	B.1.1.2.1.2.2.2.1.1.2	0.34729315628192	.	143120001	143440000	#DADAFF	1	0.5
chr2	143440001	143800000	A.1.2.2.1.1.1.2.1.2	0.764044943820225	.	143440001	143800000	#FF4848	1	0.875
chr2	143800001	144080000	A.1.2.1.1.2.1.1.1.2.1.2	0.831460674157303	.	143800001	144080000	#FF4848	1	0.875
chr2	144080001	144160000	A.2.1.1.1.1.2.1.1.2.2.1	0.670071501532176	.	144080001	144160000	#FF9191	1	0.75
chr2	144160001	144240000	A.2.1.1.1.1.2.1.1.1.2.2	0.673135852911134	.	144160001	144240000	#FF9191	1	0.75
chr2	144240001	144520000	A.1.2.2.1.1.1.2.2.1.2	0.762002042900919	.	144240001	144520000	#FF4848	1	0.875
chr2	144520001	144720000	A.2.1.2.1.1.1.2.1.2.1	0.591419816138917	.	144520001	144720000	#FF9191	1	0.75
chr2	144720001	144960000	A.2.1.1.2.2.2.2.2.2	0.602655771195097	.	144720001	144960000	#FF9191	1	0.75
chr2	144960001	145280000	A.2.1.1.2.1.2.1.1.2.2	0.628192032686415	.	144960001	145280000	#FF9191	1	0.75
chr2	145280001	145440000	A.2.1.2.1.1.1.2.2.1	0.589376915219612	.	145280001	145440000	#FF9191	1	0.75
chr2	145440001	145560000	A.2.2.1.2.1.2.1.2.2.1.2	0.504596527068437	.	145440001	145560000	#FFDADA	1	0.625
chr2	145560001	145920000	A.2.1.2.1.1.1.2.1.2.2	0.590398365679265	.	145560001	145920000	#FF9191	1	0.75
chr2	145920001	146080000	A.2.1.2.1.1.1.2.2.2	0.588355464759959	.	145920001	146080000	#FF9191	1	0.75
chr2	146080001	146360000	A.2.1.2.1.1.1.1.2.1.1.2.2	0.597548518896833	.	146080001	146360000	#FF9191	1	0.75
chr2	146360001	146520000	A.2.1.2.1.1.1.2.1.1.2	0.59244126659857	.	146360001	146520000	#FF9191	1	0.75
chr2	146520001	146800000	A.2.1.2.2.1.1.1.2.1	0.564862104187947	.	146520001	146800000	#FF9191	1	0.75
chr2	146800001	146960000	A.2.1.2.1.1.2.2.1.2	0.585291113381001	.	146800001	146960000	#FF9191	1	0.75
chr2	146960001	147120000	A.2.1.2.1.1.2.2.2.1	0.584269662921348	.	146960001	147120000	#FF9191	1	0.75
chr2	147120001	147480000	A.2.1.1.2.1.2.2.2.2	0.624106230847804	.	147120001	147480000	#FF9191	1	0.75
chr2	147480001	147720000	B.1.1.1.2.2.1.1.1.2.1.1	0.389172625127681	.	147480001	147720000	#DADAFF	1	0.5
chr2	147720001	148120000	B.1.1.2.2.1.2.1.2	0.335035750766088	.	147720001	148120000	#DADAFF	1	0.5
chr2	148120001	148200000	A.2.2.2.2.2.2.2.1.1	0.429009193054137	.	148120001	148200000	#FFDADA	1	0.625
chr2	148200001	148360000	B.1.1.1.2.2.1.1.2.2	0.38508682328907	.	148200001	148360000	#DADAFF	1	0.5
chr2	148360001	148720000	A.2.2.2.1.1.2.1.2.2	0.465781409601634	.	148360001	148720000	#FFDADA	1	0.625
chr2	148720001	149080000	A.2.2.1.2.1.2.2.1.2.2.1	0.499489274770174	.	148720001	149080000	#FFDADA	1	0.625
chr2	149080001	149240000	B.1.1.1.2.2.1.1.1.2.1.2	0.388151174668029	.	149080001	149240000	#DADAFF	1	0.5
chr2	149240001	149520000	A.1.2.2.1.1.1.2.2.1.1	0.763023493360572	.	149240001	149520000	#FF4848	1	0.875
chr2	149520001	149640000	A.2.1.2.1.1.2.2.2.2	0.583248212461696	.	149520001	149640000	#FF9191	1	0.75
chr2	149640001	149720000	A.2.1.1.1.1.2.1.2.2	0.667007150153218	.	149640001	149720000	#FF9191	1	0.75
chr2	149760001	149840000	A.2.1.1.1.1.2.1.2.2	0.667007150153218	.	149760001	149840000	#FF9191	1	0.75
chr2	149840001	150400000	A.1.1.2.1.2.1.1.1	0.937691521961185	.	149840001	150400000	#FF0000	1	1
chr2	150400001	150920000	A.1.1.2.1.1.2.1.2.2.1	0.941777323799796	.	150400001	150920000	#FF0000	1	1
chr2	150920001	151040000	A.1.2.2.1.1.1.1.1.1.2.2	0.776302349336057	.	150920001	151040000	#FF4848	1	0.875
chr2	151040001	151120000	A.2.1.1.1.1.2.1.1.2.2.2	0.669050051072523	.	151040001	151120000	#FF9191	1	0.75
chr2	151120001	151240000	A.2.1.1.1.1.2.1.1.2.1.1	0.672114402451481	.	151120001	151240000	#FF9191	1	0.75
chr2	151240001	151520000	A.1.1.2.1.2.1.2.2.1	0.932584269662921	.	151240001	151520000	#FF0000	1	1
chr2	151520001	151760000	A.2.1.1.1.1.2.1.1.2.1.2	0.671092951991828	.	151520001	151760000	#FF9191	1	0.75
chr2	151760001	152280000	A.1.1.2.1.1.2.1.2.1.2	0.942798774259448	.	151760001	152280000	#FF0000	1	1
chr2	152280001	152400000	A.2.1.1.1.1.2.1.1.1.1	0.675178753830439	.	152280001	152400000	#FF9191	1	0.75
chr2	152400001	152720000	A.1.2.1.1.2.1.2.1	0.827374872318693	.	152400001	152720000	#FF4848	1	0.875
chr2	152720001	153040000	A.1.2.2.1.1.1.2.1.1	0.765066394279877	.	152720001	153040000	#FF4848	1	0.875
chr2	153040001	153240000	A.2.2.2.1.1.1.2.2.2.2.1.2	0.471910112359551	.	153040001	153240000	#FFDADA	1	0.625
chr2	153240001	153600000	A.2.2.1.1.2.2.1	0.521961184882533	.	153240001	153600000	#FFDADA	1	0.625
chr2	153600001	153760000	B.2.1.1.2.1.2.1.2.1	0.175689479060266	.	153600001	153760000	#4848FF	1	0.25
chr2	153760001	153960000	B.2.2.1.1.2.1.1.1.1	0.0858018386108274	.	153760001	153960000	#0000FF	1	0.125
chr2	153960001	154360000	B.2.2.1.1.1.1.2.1.1	0.0960163432073544	.	153960001	154360000	#0000FF	1	0.125
chr2	154360001	154680000	B.2.2.1.1.2.2.1.1.1	0.0817160367722165	.	154360001	154680000	#0000FF	1	0.125
chr2	154680001	154920000	B.2.2.2.1.2.2.1	0.0296220633299285	.	154680001	154920000	#0000FF	1	0.125
chr2	154920001	155240000	B.2.2.2.1.2.1.2	0.0306435137895812	.	154920001	155240000	#0000FF	1	0.125
chr2	155240001	155440000	B.2.1.1.2.1.2.1.1.2	0.176710929519918	.	155240001	155440000	#4848FF	1	0.25
chr2	155440001	155560000	B.1.2.2.1.2.2.2.2.1	0.244126659856997	.	155440001	155560000	#9191FF	1	0.375
chr2	155560001	155760000	B.1.2.2.1.2.2.2.2.2	0.243105209397344	.	155560001	155760000	#9191FF	1	0.375
chr2	155760001	155960000	B.2.2.1.1.2.1.2	0.0827374872318693	.	155760001	155960000	#0000FF	1	0.125
chr2	155960001	156200000	B.2.1.1.2.1.1.1.2.2.2.1.2	0.186925434116445	.	155960001	156200000	#4848FF	1	0.25
chr2	156200001	156400000	B.1.2.2.1.2.2.1.2.2	0.246169560776302	.	156200001	156400000	#9191FF	1	0.375
chr2	156400001	156520000	B.2.1.1.2.1.1.1.1.1.1	0.194075587334014	.	156400001	156520000	#4848FF	1	0.25
chr2	156520001	156640000	B.2.1.1.2.1.1.1.2.2.2.1.1	0.187946884576098	.	156520001	156640000	#4848FF	1	0.25
chr2	156640001	156880000	B.2.1.2.2.1.2.1.1.1	0.114402451481103	.	156640001	156880000	#4848FF	1	0.25
chr2	156880001	157400000	A.2.2.2.1.1.1.2.2.2.2.2	0.470888661899898	.	156880001	157400000	#FFDADA	1	0.625
chr2	157400001	157880000	B.1.2.1.2.2.1.2.2.1	0.276813074565884	.	157400001	157880000	#9191FF	1	0.375
chr2	157880001	158160000	B.1.2.1.2.1.2.1.2.2	0.286006128702758	.	157880001	158160000	#9191FF	1	0.375
chr2	158160001	158320000	B.2.1.1.2.1.1.1.2.1.2	0.189989785495403	.	158160001	158320000	#4848FF	1	0.25
chr2	158320001	158600000	B.1.2.1.2.2.1.2.2.2.2.1	0.273748723186925	.	158320001	158600000	#9191FF	1	0.375
chr2	158600001	158880000	A.2.2.2.1.1.1.2.2.1.1.1	0.47906026557712	.	158600001	158880000	#FFDADA	1	0.625
chr2	158880001	159280000	A.2.1.1.2.1.2.1.1.2.1	0.629213483146067	.	158880001	159280000	#FF9191	1	0.75
chr2	159280001	159440000	A.2.1.2.2.1.1.1.1.1	0.566905005107252	.	159280001	159440000	#FF9191	1	0.75
chr2	159440001	159720000	A.1.2.2.1.1.2.1.1.2.2.1	0.747701736465781	.	159440001	159720000	#FF4848	1	0.875
chr2	159720001	160200000	A.1.1.2.1.1.1.1.1.1	0.955056179775281	.	159720001	160200000	#FF0000	1	1
chr2	160200001	160440000	A.1.2.1.1.2.1.1.1.2.1.1	0.832482124616956	.	160200001	160440000	#FF4848	1	0.875
chr2	160440001	160560000	A.1.2.2.1.1.1.1.1.1.1	0.778345250255363	.	160440001	160560000	#FF4848	1	0.875
chr2	160560001	160880000	A.1.1.2.1.1.2.1.2.1.1	0.943820224719101	.	160560001	160880000	#FF0000	1	1
chr2	160880001	161040000	A.1.2.2.1.1.2.1.2.2.1.1	0.740551583248212	.	160880001	161040000	#FF4848	1	0.875
chr2	161040001	161240000	A.1.2.1.1.1.1.1.1.1.1.2.1	0.865168539325843	.	161040001	161240000	#FF4848	1	0.875
chr2	161240001	161400000	A.1.2.2.1.1.2.1.2.2.1.2	0.73953013278856	.	161240001	161400000	#FF4848	1	0.875
chr2	161400001	161680000	A.1.2.1.1.2.1.1.2.2	0.828396322778345	.	161400001	161680000	#FF4848	1	0.875
chr2	161680001	162040000	A.1.1.2.1.1.2.1.2.2.2	0.940755873340143	.	161680001	162040000	#FF0000	1	1
chr2	162040001	162280000	A.1.2.2.1.1.2.1.1.2.2.2.2.2	0.744637385086823	.	162040001	162280000	#FF4848	1	0.875
chr2	162280001	162480000	A.2.2.2.2.1.2.1.1	0.440245148110317	.	162280001	162480000	#FFDADA	1	0.625
chr2	162480001	162640000	A.2.2.2.2.1.2.2.2.1	0.437180796731359	.	162480001	162640000	#FFDADA	1	0.625
chr2	162640001	162960000	A.2.2.1.2.2.1.2.2.1	0.492339121552605	.	162640001	162960000	#FFDADA	1	0.625
chr2	162960001	163200000	A.2.2.2.1.1.1.2.2.2.1.2.2	0.473953013278856	.	162960001	163200000	#FFDADA	1	0.625
chr2	163200001	163640000	A.2.2.1.2.1.1.1.2.2	0.515832482124617	.	163200001	163640000	#FFDADA	1	0.625
chr2	163640001	163760000	A.2.2.2.2.2.2.2.1.2	0.427987742594484	.	163640001	163760000	#FFDADA	1	0.625
chr2	163760001	163960000	B.1.1.1.2.2.1.2.1.2.1	0.383043922369765	.	163760001	163960000	#DADAFF	1	0.5
chr2	163960001	164200000	A.2.1.2.2.2.2.1.2.2.2	0.54341164453524	.	163960001	164200000	#FF9191	1	0.75
chr2	164200001	164520000	A.2.1.1.2.2.2.2.2.1.2	0.60367722165475	.	164200001	164520000	#FF9191	1	0.75
chr2	164520001	164640000	A.2.1.1.1.1.2.1.2.1	0.66802860061287	.	164520001	164640000	#FF9191	1	0.75
chr2	164640001	164880000	A.2.1.1.2.1.2.2.2.1	0.625127681307457	.	164640001	164880000	#FF9191	1	0.75
chr2	164880001	165040000	A.2.2.1.2.1.2.2.2	0.497446373850868	.	164880001	165040000	#FFDADA	1	0.625
chr2	165040001	165440000	A.2.2.1.2.1.2.2.1.2.1	0.500510725229826	.	165040001	165440000	#FFDADA	1	0.625
chr2	165440001	165520000	A.2.2.1.2.1.2.1.2.2.2	0.503575076608784	.	165440001	165520000	#FFDADA	1	0.625
chr2	165520001	165800000	A.2.1.2.2.1.2.1.1.2.1	0.558733401430031	.	165520001	165800000	#FF9191	1	0.75
chr2	165800001	166120000	B.1.2.1.2.1.2.1.2.1.2.2	0.287027579162411	.	165800001	166120000	#9191FF	1	0.375
chr2	166120001	166520000	B.1.2.1.2.1.2.1.1.1	0.29417773237998	.	166120001	166520000	#9191FF	1	0.375
chr2	166520001	166680000	B.1.1.2.2.2.1.1.2	0.327885597548519	.	166520001	166680000	#DADAFF	1	0.5
chr2	166680001	166760000	B.1.1.1.2.1.2.2.2.2.2	0.391215526046987	.	166680001	166760000	#DADAFF	1	0.5
chr2	166760001	167040000	B.2.1.1.2.1.1.1.2.2.2.2	0.185903983656793	.	166760001	167040000	#4848FF	1	0.25
chr2	167040001	167360000	B.2.2.1.1.2.2.2.2	0.0755873340143003	.	167040001	167360000	#0000FF	1	0.125
chr2	167360001	167560000	B.2.1.2.2.2.1.1.2	0.108273748723187	.	167360001	167560000	#4848FF	1	0.25
chr2	167560001	167760000	B.2.2.1.1.2.1.1.1.2	0.0847803881511747	.	167560001	167760000	#0000FF	1	0.125
chr2	167760001	167880000	B.2.1.1.2.1.2.1.1.1	0.177732379979571	.	167760001	167880000	#4848FF	1	0.25
chr2	167880001	168120000	B.2.2.1.1.2.2.1.2.1	0.0786516853932584	.	167880001	168120000	#0000FF	1	0.125
chr2	168120001	168320000	B.2.1.2.2.2.1.2	0.107252298263534	.	168120001	168320000	#4848FF	1	0.25
chr2	168320001	168520000	B.2.2.1.1.2.2.1.1.2.2	0.0796731358529111	.	168320001	168520000	#0000FF	1	0.125
chr2	168520001	168640000	B.2.1.2.2.1.2.1.2	0.112359550561798	.	168520001	168640000	#4848FF	1	0.25
chr2	168640001	169000000	B.2.2.1.1.2.2.2.1	0.076608784473953	.	168640001	169000000	#0000FF	1	0.125
chr2	169000001	169240000	A.2.2.2.1.1.1.2.2.2.1.1	0.475995914198161	.	169000001	169240000	#FFDADA	1	0.625
chr2	169240001	169480000	A.2.1.2.2.1.2.2.2	0.552604698672114	.	169240001	169480000	#FF9191	1	0.75
chr2	169480001	169800000	A.2.1.1.2.1.1.2.1.2	0.632277834525026	.	169480001	169800000	#FF9191	1	0.75
chr2	169800001	170000000	A.2.1.2.1.1.1.2.1.1.1	0.593462717058223	.	169800001	170000000	#FF9191	1	0.75
chr2	170000001	170360000	A.1.2.2.1.1.2.1.1.2.2.2.1	0.746680286006129	.	170000001	170360000	#FF4848	1	0.875
chr2	170360001	170520000	A.1.2.1.1.2.1.1.1.2.2	0.830439223697651	.	170360001	170520000	#FF4848	1	0.875
chr2	170520001	170800000	A.1.1.2.1.2.1.1.2.1.1	0.936670071501532	.	170520001	170800000	#FF0000	1	1
chr2	170800001	171000000	A.1.2.2.1.1.1.1.1.1.2.1	0.77732379979571	.	170800001	171000000	#FF4848	1	0.875
chr2	171000001	171440000	A.2.1.1.1.1.1.2.1	0.678243105209397	.	171000001	171440000	#FF9191	1	0.75
chr2	171440001	171520000	A.2.1.2.1.2.2.2.1	0.570990806945863	.	171440001	171520000	#FF9191	1	0.75
chr2	171520001	171760000	A.1.2.2.1.1.2.2.1.2.2.1.1.2	0.72829417773238	.	171520001	171760000	#FF4848	1	0.875
chr2	171760001	171920000	A.1.2.1.1.1.1.2.1.1.2.2	0.848825331971399	.	171760001	171920000	#FF4848	1	0.875
chr2	171920001	172120000	A.1.2.1.1.1.1.1.1.2.2.2	0.855975485188968	.	171920001	172120000	#FF4848	1	0.875
chr2	172120001	172320000	A.1.2.2.1.1.2.2.1.2.1.1.1	0.733401430030644	.	172120001	172320000	#FF4848	1	0.875
chr2	172320001	172680000	A.1.1.2.1.1.1.1.1.2	0.954034729315628	.	172320001	172680000	#FF0000	1	1
chr2	172680001	172800000	A.1.1.2.1.2.2.2.2.1	0.927477017364658	.	172680001	172800000	#FF0000	1	1
chr2	172800001	172960000	A.1.2.1.1.1.1.1.1.2.2.1	0.856996935648621	.	172800001	172960000	#FF4848	1	0.875
chr2	172960001	173360000	A.1.1.2.1.1.2.1.1.1	0.945863125638407	.	172960001	173360000	#FF0000	1	1
chr2	173360001	173920000	A.1.1.1.2.2.2.2.2.1	0.958120531154239	.	173360001	173920000	#FF0000	1	1
chr2	173920001	174160000	A.1.2.2.1.1.2.2.1.1.1.1	0.736465781409602	.	173920001	174160000	#FF4848	1	0.875
chr2	174160001	174280000	A.1.2.2.2.2.2.1.1	0.687436159346272	.	174160001	174280000	#FF4848	1	0.875
chr2	174280001	174360000	A.2.1.1.1.2.2.1.2.2.2	0.643513789581205	.	174280001	174360000	#FF9191	1	0.75
chr2	174360001	174480000	A.2.1.1.1.2.1.1.2.1.2	0.65679264555669	.	174360001	174480000	#FF9191	1	0.75
chr2	174480001	174680000	A.1.2.2.1.1.2.2.1.2.1.2.2	0.730337078651685	.	174480001	174680000	#FF4848	1	0.875
chr2	174680001	174760000	A.2.1.1.1.2.2.1.2.2.1	0.644535240040858	.	174680001	174760000	#FF9191	1	0.75
chr2	174760001	174840000	A.2.1.1.1.2.2.1.1	0.649642492339122	.	174760001	174840000	#FF9191	1	0.75
chr2	174840001	175240000	A.1.1.2.1.1.2.1.1.2	0.944841675178754	.	174840001	175240000	#FF0000	1	1
chr2	175240001	175520000	A.1.2.1.1.1.1.2.1.2.1	0.847803881511747	.	175240001	175520000	#FF4848	1	0.875
chr2	175520001	175800000	A.1.2.2.1.1.2.2.2.1.1.1.1	0.724208375893769	.	175520001	175800000	#FF4848	1	0.875
chr2	175800001	176040000	A.1.2.1.1.1.1.2.2.1.1.2	0.844739530132789	.	175800001	176040000	#FF4848	1	0.875
chr2	176040001	176160000	A.1.2.2.2.2.2.2.1.1	0.684371807967314	.	176040001	176160000	#FF4848	1	0.875
chr2	176160001	176320000	A.1.2.2.1.1.2.2.1.2.2.2.2	0.725229826353422	.	176160001	176320000	#FF4848	1	0.875
chr2	176320001	176440000	A.2.1.1.1.2.1.1.2.1.1.1	0.658835546475996	.	176320001	176440000	#FF9191	1	0.75
chr2	176440001	176560000	A.1.2.2.1.1.2.1.1.1.1.2.1	0.75485188968335	.	176440001	176560000	#FF4848	1	0.875
chr2	176560001	176720000	A.1.2.2.1.1.2.2.1.2.2.2.1	0.726251276813075	.	176560001	176720000	#FF4848	1	0.875
chr2	176720001	176840000	A.2.1.1.1.2.1.2.1	0.654749744637385	.	176720001	176840000	#FF9191	1	0.75
chr2	176840001	177240000	A.1.2.1.1.1.1.1.1.1.1.2.2.1	0.86414708886619	.	176840001	177240000	#FF4848	1	0.875
chr2	177240001	177520000	A.1.2.1.1.1.1.2.1.1.2.1	0.849846782431052	.	177240001	177520000	#FF4848	1	0.875
chr2	177520001	177720000	A.1.2.2.1.1.2.2.1.2.2.1.1.1	0.729315628192033	.	177520001	177720000	#FF4848	1	0.875
chr2	177720001	178040000	A.1.2.2.1.1.2.2.2.1.2.2	0.720122574055158	.	177720001	178040000	#FF4848	1	0.875
chr2	178040001	178400000	A.1.1.2.1.1.2.2.2	0.938712972420838	.	178040001	178400000	#FF0000	1	1
chr2	178400001	178680000	A.1.2.2.1.1.2.1.2.2.2.2	0.737487231869254	.	178400001	178680000	#FF4848	1	0.875
chr2	178680001	179160000	A.2.1.2.2.1.2.1.1.1.2.2	0.559754851889683	.	178680001	179160000	#FF9191	1	0.75
chr2	179160001	179320000	A.2.2.1.2.1.2.1.2.2.1.1	0.50561797752809	.	179160001	179320000	#FFDADA	1	0.625
chr2	179320001	179560000	B.1.2.1.2.2.1.2.2.2.1.1	0.275791624106231	.	179320001	179560000	#9191FF	1	0.375
chr2	179560001	179920000	B.2.1.2.2.1.2.1.1.2	0.11338100102145	.	179560001	179920000	#4848FF	1	0.25
chr2	179920001	180120000	B.2.1.1.2.2.1.2.1.2	0.167517875383044	.	179920001	180120000	#4848FF	1	0.25
chr2	180120001	180600000	B.1.2.1.2.2.1.2.1.1	0.278855975485189	.	180120001	180600000	#9191FF	1	0.375
chr2	180600001	180920000	B.1.2.1.2.1.2.1.2.1.1.1	0.290091930541369	.	180600001	180920000	#9191FF	1	0.375
chr2	180920001	181120000	B.1.2.1.2.1.1.2.1.2	0.297242083758938	.	180920001	181120000	#9191FF	1	0.375
chr2	181120001	181200000	B.1.2.2.1.2.2.2.1	0.24514811031665	.	181120001	181200000	#9191FF	1	0.375
chr2	181200001	181480000	B.1.2.2.1.2.1.2.2	0.24923391215526	.	181200001	181480000	#9191FF	1	0.375
chr2	181480001	181560000	B.1.1.2.2.2.2.1.1	0.324821246169561	.	181480001	181560000	#DADAFF	1	0.5
chr2	181560001	181840000	B.1.2.1.2.2.2.1.2.2.1	0.268641470888662	.	181560001	181840000	#9191FF	1	0.375
chr2	181840001	182040000	B.1.2.1.2.1.2.1.1.2.1.2	0.292134831460674	.	181840001	182040000	#9191FF	1	0.375
chr2	182040001	182240000	B.1.1.1.2.1.2.1.1	0.39632277834525	.	182040001	182240000	#DADAFF	1	0.5
chr2	182240001	182680000	B.1.1.2.1.1.1.1.1.2.1	0.372829417773238	.	182240001	182680000	#DADAFF	1	0.5
chr2	182680001	182760000	A.2.2.2.2.2.2.1.2	0.43003064351379	.	182680001	182760000	#FFDADA	1	0.625
chr2	182760001	183040000	B.1.1.2.2.2.2.2.2.1	0.321756894790603	.	182760001	183040000	#DADAFF	1	0.5
chr2	183040001	183480000	B.1.1.2.1.2.2.1.1.1	0.351378958120531	.	183040001	183480000	#DADAFF	1	0.5
chr2	183480001	183600000	A.2.2.2.2.1.1.1.1	0.444330949948927	.	183480001	183600000	#FFDADA	1	0.625
chr2	183600001	184040000	A.2.1.1.2.1.1.1.2	0.634320735444331	.	183600001	184040000	#FF9191	1	0.75
chr2	184040001	184400000	B.2.1.1.2.2.2.2.1.2.1.1	0.152196118488253	.	184040001	184400000	#4848FF	1	0.25
chr2	184400001	184560000	B.2.1.1.2.2.2.1.2.1.1	0.160367722165475	.	184400001	184560000	#4848FF	1	0.25
chr2	184560001	184680000	B.1.2.1.2.2.2.1.1.1	0.27170582226762	.	184560001	184680000	#9191FF	1	0.375
chr2	184680001	184880000	B.2.1.1.2.2.1.2.1.1	0.168539325842697	.	184680001	184880000	#4848FF	1	0.25
chr2	184880001	185040000	B.2.1.1.2.2.1.2.2	0.166496424923391	.	184880001	185040000	#4848FF	1	0.25
chr2	185040001	185360000	B.2.1.2.2.2.2.1.1.2	0.104187946884576	.	185040001	185360000	#4848FF	1	0.25
chr2	185360001	185760000	B.2.1.2.2.2.1.1.1.2	0.10929519918284	.	185360001	185760000	#4848FF	1	0.25
chr2	185760001	185920000	B.2.1.1.2.2.2.1.2.2.1	0.15832482124617	.	185760001	185920000	#4848FF	1	0.25
chr2	185920001	186240000	B.2.1.2.2.1.1.2.1	0.116445352400409	.	185920001	186240000	#4848FF	1	0.25
chr2	186240001	186640000	B.2.1.1.2.2.2.2.2	0.148110316649642	.	186240001	186640000	#4848FF	1	0.25
chr2	186640001	186800000	B.1.2.1.2.1.2.1.1.2.1.1	0.293156281920327	.	186640001	186800000	#9191FF	1	0.375
chr2	186800001	187360000	B.2.1.2.2.2.2.1.1.1.2	0.105209397344229	.	186800001	187360000	#4848FF	1	0.25
chr2	187360001	187520000	A.2.2.2.2.2.2.1.1.1	0.432073544433095	.	187360001	187520000	#FFDADA	1	0.625
chr2	187520001	187720000	B.1.1.1.2.1.1.1.2	0.400408580183861	.	187520001	187720000	#DADAFF	1	0.5
chr2	187720001	188000000	B.2.1.1.2.2.2.2.1.1.1	0.154239019407559	.	187720001	188000000	#4848FF	1	0.25
chr2	188000001	188160000	B.1.2.2.1.2.2.1.2.1	0.247191011235955	.	188000001	188160000	#9191FF	1	0.375
chr2	188160001	188320000	B.2.1.1.2.2.2.2.1.2.2.2	0.149131767109295	.	188160001	188320000	#4848FF	1	0.25
chr2	188320001	188560000	B.1.1.2.2.2.1.2.1	0.326864147088866	.	188320001	188560000	#DADAFF	1	0.5
chr2	188560001	189000000	B.1.2.2.1.2.1.1	0.251276813074566	.	188560001	189000000	#9191FF	1	0.375
chr2	189000001	189280000	B.1.1.2.2.2.2.2.2.2	0.32073544433095	.	189000001	189280000	#DADAFF	1	0.5
chr2	189280001	189560000	B.2.1.1.2.1.1.1.2.2.1	0.188968335035751	.	189280001	189560000	#4848FF	1	0.25
chr2	189560001	189720000	B.2.1.1.2.2.2.1.1.1.1.1	0.165474974463739	.	189560001	189720000	#4848FF	1	0.25
chr2	189720001	189800000	B.1.2.1.2.1.1.2.2.1	0.296220633299285	.	189720001	189800000	#9191FF	1	0.375
chr2	189800001	189960000	B.1.1.2.2.1.1.1.1	0.342185903983657	.	189800001	189960000	#DADAFF	1	0.5
chr2	189960001	190320000	B.1.1.2.1.1.1.1.1.2.2	0.371807967313585	.	189960001	190320000	#DADAFF	1	0.5
chr2	190320001	190480000	A.1.2.2.1.1.2.1.1.1.2.1	0.752808988764045	.	190320001	190480000	#FF4848	1	0.875
chr2	190480001	190640000	A.1.2.2.1.1.2.1.2.1.2.2	0.741573033707865	.	190480001	190640000	#FF4848	1	0.875
chr2	190640001	190920000	A.2.1.2.2.1.1.2	0.562819203268641	.	190640001	190920000	#FF9191	1	0.75
chr2	190920001	191000000	A.2.2.1.2.1.2.1.1.2.2	0.507660878447395	.	190920001	191000000	#FFDADA	1	0.625
chr2	191000001	191160000	A.2.1.2.1.2.1.1.1.2	0.580183861082737	.	191000001	191160000	#FF9191	1	0.75
chr2	191160001	191440000	A.1.2.2.1.1.2.1.1.2.2.2.2.1	0.745658835546476	.	191160001	191440000	#FF4848	1	0.875
chr2	191440001	191680000	A.1.2.2.1.1.2.1.1.1.2.2	0.751787538304392	.	191440001	191680000	#FF4848	1	0.875
chr2	191680001	191880000	A.1.2.1.1.1.1.1.1.1.1.1	0.866189989785495	.	191680001	191880000	#FF4848	1	0.875
chr2	191880001	192040000	A.2.1.2.1.2.1.1.2.1	0.579162410623085	.	191880001	192040000	#FF9191	1	0.75
chr2	192040001	192160000	A.1.2.2.1.1.2.1.2.1.2.1	0.742594484167518	.	192040001	192160000	#FF4848	1	0.875
chr2	192160001	192360000	A.2.1.1.1.1.1.1.2.2	0.67926455566905	.	192160001	192360000	#FF9191	1	0.75
chr2	192360001	192600000	A.2.1.2.2.1.2.1.1.1.2.1	0.560776302349336	.	192360001	192600000	#FF9191	1	0.75
chr2	192600001	192720000	A.2.2.2.2.2.2.1.1.2	0.431052093973442	.	192600001	192720000	#FFDADA	1	0.625
chr2	192720001	193160000	B.1.1.2.1.1.1.1.1.1.1	0.374872318692543	.	192720001	193160000	#DADAFF	1	0.5
chr2	193160001	193240000	B.1.2.1.2.1.1.1	0.299284984678243	.	193160001	193240000	#9191FF	1	0.375
chr2	193240001	193360000	B.1.1.2.2.1.1.2.1	0.340143003064351	.	193240001	193360000	#DADAFF	1	0.5
chr2	193360001	193960000	B.2.1.2.2.1.2.2	0.111338100102145	.	193360001	193960000	#4848FF	1	0.25
chr2	193960001	194160000	B.1.2.2.1.2.1.2.1	0.250255362614913	.	193960001	194160000	#9191FF	1	0.375
chr2	194160001	194320000	B.2.1.1.2.2.2.1.2.1.2	0.159346271705822	.	194160001	194320000	#4848FF	1	0.25
chr2	194320001	194920000	B.2.1.2.2.1.1.2.2	0.115423901940756	.	194320001	194920000	#4848FF	1	0.25
chr2	194920001	195080000	B.1.2.1.2.1.1.2.2.2	0.295199182839632	.	194920001	195080000	#9191FF	1	0.375
chr2	195080001	195240000	B.1.2.1.2.1.2.2.1.2	0.283963227783453	.	195080001	195240000	#9191FF	1	0.375
chr2	195240001	195440000	B.1.2.1.2.1.2.2.1.1	0.284984678243105	.	195240001	195440000	#9191FF	1	0.375
chr2	195440001	195640000	B.1.2.1.2.2.2.1.2.1	0.269662921348315	.	195440001	195640000	#9191FF	1	0.375
chr2	195640001	195920000	B.1.2.1.2.2.2.1.2.2.2	0.267620020429009	.	195640001	195920000	#9191FF	1	0.375
chr2	195920001	196080000	B.1.1.2.2.1.2.2.1.2	0.33197139938713	.	195920001	196080000	#DADAFF	1	0.5
chr2	196080001	196280000	B.1.2.1.2.1.2.1.1.2.2	0.291113381001021	.	196080001	196280000	#9191FF	1	0.375
chr2	196280001	196400000	B.1.2.1.2.1.1.2.1.1	0.29826353421859	.	196280001	196400000	#9191FF	1	0.375
chr2	196400001	196520000	B.1.1.1.2.1.1.2.2	0.397344228804903	.	196400001	196520000	#DADAFF	1	0.5
chr2	196520001	196760000	B.1.1.2.2.1.1.2.2.2	0.338100102145046	.	196520001	196760000	#DADAFF	1	0.5
chr2	196760001	196920000	B.1.1.2.2.1.1.1.2	0.341164453524004	.	196760001	196920000	#DADAFF	1	0.5
chr2	196920001	197120000	B.1.1.1.2.1.1.2.1.2	0.398365679264556	.	196920001	197120000	#DADAFF	1	0.5
chr2	197120001	197480000	B.1.1.2.2.1.2.1.1.1	0.337078651685393	.	197120001	197480000	#DADAFF	1	0.5
chr2	197480001	197720000	B.1.1.1.2.1.1.1.1	0.401430030643514	.	197480001	197720000	#DADAFF	1	0.5
chr2	197720001	198200000	A.2.1.2.2.1.2.1.1.1.1	0.561797752808989	.	197720001	198200000	#FF9191	1	0.75
chr2	198200001	198520000	A.2.1.1.2.1.1.1.1.2	0.635342185903984	.	198200001	198520000	#FF9191	1	0.75
chr2	198520001	198960000	B.1.1.2.2.2.1.2.2	0.325842696629214	.	198520001	198960000	#DADAFF	1	0.5
chr2	198960001	199240000	B.2.1.2.2.2.1.1.1.1	0.110316649642492	.	198960001	199240000	#4848FF	1	0.25
chr2	199240001	199400000	B.2.2.1.1.2.2.1.2.2	0.0776302349336057	.	199240001	199400000	#0000FF	1	0.125
chr2	199400001	199560000	B.2.1.1.2.2.2.1.2.2.2.2	0.155260469867211	.	199400001	199560000	#4848FF	1	0.25
chr2	199560001	199680000	B.2.1.1.2.2.2.1.2.2.2.1.2	0.156281920326864	.	199560001	199680000	#4848FF	1	0.25
chr2	199680001	199800000	B.2.2.1.1.2.1.1.2	0.083758937691522	.	199680001	199800000	#0000FF	1	0.125
chr2	199800001	199960000	B.2.1.1.2.2.2.1.2.2.2.1.1	0.157303370786517	.	199800001	199960000	#4848FF	1	0.25
chr2	199960001	200160000	B.2.1.2.2.2.2.1.1.1.1	0.106230847803882	.	199960001	200160000	#4848FF	1	0.25
chr2	200160001	200240000	B.2.1.1.2.2.2.1.1.1.1.2	0.164453524004086	.	200160001	200240000	#4848FF	1	0.25
chr2	200240001	200440000	B.2.1.1.2.2.2.1.1.2	0.161389172625128	.	200240001	200440000	#4848FF	1	0.25
chr2	200440001	200760000	B.1.2.2.1.2.2.1.1	0.248212461695608	.	200440001	200760000	#9191FF	1	0.375
chr2	200760001	201080000	A.2.2.2.2.1.1.2.1	0.442288049029622	.	200760001	201080000	#FFDADA	1	0.625
chr2	201080001	201360000	A.2.2.1.2.1.1.1.1.2	0.517875383043922	.	201080001	201360000	#FFDADA	1	0.625
chr2	201360001	201680000	A.2.1.2.1.1.1.1.1.2	0.600612870275792	.	201360001	201680000	#FF9191	1	0.75
chr2	201680001	202040000	A.1.1.2.1.2.2.1.2	0.929519918283963	.	201680001	202040000	#FF0000	1	1
chr2	202040001	202440000	A.1.2.2.1.1.2.1.1.1.1.1.1	0.757916241062308	.	202040001	202440000	#FF4848	1	0.875
chr2	202440001	202560000	A.2.1.2.1.2.1.1.1.1.1	0.582226762002043	.	202440001	202560000	#FF9191	1	0.75
chr2	202560001	202840000	A.1.1.2.1.2.2.1.1	0.930541368743616	.	202560001	202840000	#FF0000	1	1
chr2	202840001	203160000	A.1.2.1.1.1.1.1.1.1.1.2.2.2	0.863125638406537	.	202840001	203160000	#FF4848	1	0.875
chr2	203160001	203840000	A.1.1.1.2.2.2.2.2.2.2	0.956077630234934	.	203160001	203840000	#FF0000	1	1
chr2	203840001	203920000	A.2.1.1.1.2.2.1.2.1.2.2.2	0.645556690500511	.	203840001	203920000	#FF9191	1	0.75
chr2	203920001	204080000	A.1.2.1.1.1.1.1.1.2.1.2	0.858018386108274	.	203920001	204080000	#FF4848	1	0.875
chr2	204080001	204320000	A.1.2.1.1.1.1.1.1.2.1.1	0.859039836567926	.	204080001	204320000	#FF4848	1	0.875
chr2	204320001	204520000	A.1.2.1.1.1.1.2.1.1.1	0.850868232890705	.	204320001	204520000	#FF4848	1	0.875
chr2	204520001	204720000	A.1.2.2.1.1.2.1.1.1.1.1.2.2	0.755873340143003	.	204520001	204720000	#FF4848	1	0.875
chr2	204720001	205040000	A.1.2.2.1.1.2.1.1.2.1.2.2	0.748723186925434	.	204720001	205040000	#FF4848	1	0.875
chr2	205040001	205120000	A.2.2.1.2.1.1.2.2.1	0.511746680286006	.	205040001	205120000	#FFDADA	1	0.625
chr2	205120001	205320000	A.2.1.2.1.2.1.1.2.2.1	0.578140960163432	.	205120001	205320000	#FF9191	1	0.75
chr2	205320001	205640000	A.2.2.1.2.2.1.2.2.2	0.491317671092952	.	205320001	205640000	#FFDADA	1	0.625
chr2	205640001	205760000	A.2.2.2.2.2.2.2.2.2	0.425944841675179	.	205640001	205760000	#FFDADA	1	0.625
chr2	205760001	205880000	B.1.1.1.2.2.1.1.2.1	0.386108273748723	.	205760001	205880000	#DADAFF	1	0.5
chr2	205880001	206080000	B.1.1.2.2.1.2.1.1.2	0.336057201225741	.	205880001	206080000	#DADAFF	1	0.5
chr2	206080001	206160000	B.1.1.2.2.2.2.1.2	0.323799795709908	.	206080001	206160000	#DADAFF	1	0.5
chr2	206160001	206520000	B.1.2.1.2.2.2.2.1.1	0.266598569969356	.	206160001	206520000	#9191FF	1	0.375
chr2	206520001	207040000	A.2.1.2.2.1.2.1.2.1	0.556690500510725	.	206520001	207040000	#FF9191	1	0.75
chr2	207040001	207480000	B.2.1.1.2.2.2.2.1.1.2	0.153217568947906	.	207040001	207480000	#4848FF	1	0.25
chr2	207480001	207880000	B.2.1.1.2.2.1.1.1	0.170582226762002	.	207480001	207880000	#4848FF	1	0.25
chr2	207880001	208160000	B.1.1.2.2.1.1.2.2.1	0.339121552604699	.	207880001	208160000	#DADAFF	1	0.5
chr2	208160001	208400000	B.1.1.2.2.2.1.1.1	0.328907048008172	.	208160001	208400000	#DADAFF	1	0.5
chr2	208400001	208560000	A.2.1.2.1.2.1.2.1.2	0.575076608784474	.	208400001	208560000	#FF9191	1	0.75
chr2	208560001	208920000	A.2.1.1.2.1.1.2.2	0.631256384065373	.	208560001	208920000	#FF9191	1	0.75
chr2	208920001	209200000	A.2.1.2.2.1.2.1.2.2	0.555669050051072	.	208920001	209200000	#FF9191	1	0.75
chr2	209200001	209360000	B.1.1.2.2.1.2.2.1.1.2	0.332992849846782	.	209200001	209360000	#DADAFF	1	0.5
chr2	209360001	209560000	B.2.1.1.2.2.2.1.1.1.2.1	0.163432073544433	.	209360001	209560000	#4848FF	1	0.25
chr2	209560001	209680000	B.1.2.1.2.2.2.1.1.2	0.270684371807967	.	209560001	209680000	#9191FF	1	0.375
chr2	209680001	209880000	B.1.2.1.2.2.2.2.1.2	0.265577119509704	.	209680001	209880000	#9191FF	1	0.375
chr2	209880001	210200000	B.2.1.1.2.2.2.2.1.2.1.2	0.151174668028601	.	209880001	210200000	#4848FF	1	0.25
chr2	210200001	210440000	B.1.1.1.2.2.1.2.1.1	0.384065372829418	.	210200001	210440000	#DADAFF	1	0.5
chr2	210440001	210600000	B.1.1.2.2.1.2.2.1.1.1	0.334014300306435	.	210440001	210600000	#DADAFF	1	0.5
chr2	210600001	210760000	B.1.1.1.2.1.2.2.2.1	0.393258426966292	.	210600001	210760000	#DADAFF	1	0.5
chr2	210760001	211040000	A.2.2.2.1.1.1.2.2.2.1.2.1	0.474974463738509	.	210760001	211040000	#FFDADA	1	0.625
chr2	211040001	211360000	A.2.2.2.1.1.2.1.1.2	0.46782431052094	.	211040001	211360000	#FFDADA	1	0.625
chr2	211360001	211640000	A.2.2.1.2.1.1.2.1.1.2	0.513789581205312	.	211360001	211640000	#FFDADA	1	0.625
chr2	211640001	211760000	A.2.2.2.2.1.1.1.2	0.443309499489275	.	211640001	211760000	#FFDADA	1	0.625
chr2	211760001	212120000	A.2.1.2.1.1.1.1.2.1.2	0.596527068437181	.	211760001	212120000	#FF9191	1	0.75
chr2	212120001	212440000	A.2.1.1.1.1.1.1.1	0.681307456588355	.	212120001	212440000	#FF9191	1	0.75
chr2	212440001	212560000	A.2.1.2.1.2.1.1.1.1.2	0.58120531154239	.	212440001	212560000	#FF9191	1	0.75
chr2	212560001	212760000	A.2.1.2.1.1.1.1.2.1.1.2.1	0.598569969356486	.	212560001	212760000	#FF9191	1	0.75
chr2	212760001	212920000	A.2.1.1.1.1.1.1.2.1	0.680286006128703	.	212760001	212920000	#FF9191	1	0.75
chr2	212920001	213120000	A.2.1.2.1.1.1.1.2.2.2	0.594484167517875	.	212920001	213120000	#FF9191	1	0.75
chr2	213120001	213240000	A.2.1.2.1.2.1.2.2.2	0.573033707865168	.	213120001	213240000	#FF9191	1	0.75
chr2	213240001	213440000	A.2.1.2.1.1.1.1.1.1	0.601634320735444	.	213240001	213440000	#FF9191	1	0.75
chr2	213440001	213760000	A.1.2.2.1.1.2.1.2.2.2.1	0.738508682328907	.	213440001	213760000	#FF4848	1	0.875
chr2	213760001	214040000	A.1.2.1.1.1.1.2.1.2.2	0.846782431052094	.	213760001	214040000	#FF4848	1	0.875
chr2	214040001	214320000	A.2.1.2.1.1.1.1.2.1.1.1	0.599591419816139	.	214040001	214320000	#FF9191	1	0.75
chr2	214320001	214560000	A.2.2.1.2.2.1.2.1.1	0.49438202247191	.	214320001	214560000	#FFDADA	1	0.625
chr2	214560001	215080000	A.2.1.1.1.1.1.2.2.1	0.677221654749745	.	214560001	215080000	#FF9191	1	0.75
chr2	215080001	215400000	A.1.2.2.1.1.2.2.2.1.2.1	0.721144024514811	.	215080001	215400000	#FF4848	1	0.875
chr2	215400001	215840000	A.1.2.1.1.1.1.1.1.1.2.2	0.860061287027579	.	215400001	215840000	#FF4848	1	0.875
chr2	215840001	216120000	A.1.2.2.1.1.2.2.1.1.2	0.734422880490296	.	215840001	216120000	#FF4848	1	0.875
chr2	216120001	216480000	A.1.2.1.1.1.1.1.1.1.2.1.1	0.862104187946885	.	216120001	216480000	#FF4848	1	0.875
chr2	216480001	216800000	A.1.2.2.1.1.2.2.1.1.1.2	0.735444330949949	.	216480001	216800000	#FF4848	1	0.875
chr2	216800001	217320000	A.1.1.1.2.2.2.2.2.2.1	0.957099080694586	.	216800001	217320000	#FF0000	1	1
chr2	217320001	217640000	A.1.1.2.1.1.2.2.1	0.93973442288049	.	217320001	217640000	#FF0000	1	1
chr2	217640001	217760000	A.1.2.2.2.1.1.2.2	0.700715015321757	.	217640001	217760000	#FF4848	1	0.875
chr2	217760001	217880000	A.2.1.1.1.2.2.1.2.1.2.2.1	0.646578140960163	.	217760001	217880000	#FF9191	1	0.75
chr2	217880001	218080000	A.1.2.2.2.1.1.1.1.1	0.70582226762002	.	217880001	218080000	#FF4848	1	0.875
chr2	218080001	218280000	A.1.2.1.1.1.2.1.2.1	0.840653728294178	.	218080001	218280000	#FF4848	1	0.875
chr2	218280001	218400000	A.1.2.2.2.2.2.2.2	0.682328907048008	.	218280001	218400000	#FF4848	1	0.875
chr2	218400001	218640000	A.1.1.2.1.2.2.2.1	0.928498467824311	.	218400001	218640000	#FF0000	1	1
chr2	218640001	218920000	A.1.2.1.1.1.2.2.2.2	0.835546475995914	.	218640001	218920000	#FF4848	1	0.875
chr2	218920001	219120000	A.1.2.2.2.2.2.1.2.2	0.685393258426966	.	218920001	219120000	#FF4848	1	0.875
chr2	219120001	219240000	A.1.2.2.2.1.2.2.1	0.696629213483146	.	219120001	219240000	#FF4848	1	0.875
chr2	219240001	219320000	A.2.1.1.1.2.2.2.1.1.1	0.642492339121553	.	219240001	219320000	#FF9191	1	0.75
chr2	219320001	219600000	A.1.1.2.2.2.1.1.1.2	0.894790602655771	.	219320001	219600000	#FF0000	1	1
chr2	219600001	219800000	A.1.2.1.1.1.2.1.2.2	0.839632277834525	.	219600001	219800000	#FF4848	1	0.875
chr2	219800001	219920000	A.2.1.1.1.2.2.2.1.2	0.640449438202247	.	219800001	219920000	#FF9191	1	0.75
chr2	219920001	220080000	A.1.1.2.2.2.1.1.2	0.893769152196119	.	219920001	220080000	#FF0000	1	1
chr2	220080001	220240000	A.1.2.1.1.1.2.2.1.2	0.83758937691522	.	220080001	220240000	#FF4848	1	0.875
chr2	220240001	220440000	A.1.2.1.1.1.2.1.1	0.84167517875383	.	220240001	220440000	#FF4848	1	0.875
chr2	220440001	220880000	A.1.1.2.1.2.2.2.2.2	0.926455566905005	.	220440001	220880000	#FF0000	1	1
chr2	220880001	220960000	A.2.1.1.1.2.2.1.2.1.2.1	0.647599591419816	.	220880001	220960000	#FF9191	1	0.75
chr2	220960001	221080000	A.1.2.2.2.2.1.1.2.1.1	0.692543411644535	.	220960001	221080000	#FF4848	1	0.875
chr2	221080001	221360000	A.1.2.2.1.1.2.2.2.1.1.2	0.722165474974464	.	221080001	221360000	#FF4848	1	0.875
chr2	221360001	221560000	A.2.1.1.1.2.1.1.2.1.1.2	0.657814096016343	.	221360001	221560000	#FF9191	1	0.75
chr2	221560001	221760000	A.2.1.1.1.2.1.2.2.2	0.650663942798774	.	221560001	221760000	#FF9191	1	0.75
chr2	221760001	222000000	A.2.1.1.1.1.1.2.2.2	0.676200204290092	.	221760001	222000000	#FF9191	1	0.75
chr2	222000001	222360000	A.1.2.2.1.1.2.2.2.2	0.719101123595506	.	222000001	222360000	#FF4848	1	0.875
chr2	222360001	222520000	A.2.1.1.1.2.1.1.1	0.659856996935649	.	222360001	222520000	#FF9191	1	0.75
chr2	222520001	222880000	A.1.2.2.1.1.2.2.1.2.1.2.1	0.731358529111338	.	222520001	222880000	#FF4848	1	0.875
chr2	222880001	223120000	A.2.2.2.2.2.1.1.2	0.4341164453524	.	222880001	223120000	#FFDADA	1	0.625
chr2	223120001	223480000	A.2.2.1.2.2.1.1.2	0.495403472931563	.	223120001	223480000	#FFDADA	1	0.625
chr2	223480001	223800000	A.1.2.2.1.1.2.1.1.1.1.1.2.1	0.756894790602656	.	223480001	223800000	#FF4848	1	0.875
chr2	223800001	224000000	B.1.1.1.2.2.1.1.1.1	0.390194075587334	.	223800001	224000000	#DADAFF	1	0.5
chr2	224000001	224080000	B.1.1.1.1.1.2.1.2	0.417773237997957	.	224000001	224080000	#DADAFF	1	0.5
chr2	224080001	224320000	B.1.1.2.2.1.2.2.2.1	0.330949948927477	.	224080001	224320000	#DADAFF	1	0.5
chr2	224320001	224480000	B.1.1.2.2.1.2.2.2.2	0.329928498467824	.	224320001	224480000	#DADAFF	1	0.5
chr2	224480001	224800000	A.2.2.1.2.1.1.2.2.2	0.510725229826353	.	224480001	224800000	#FFDADA	1	0.625
chr2	224800001	225120000	B.1.1.1.2.2.2.1.1	0.378958120531154	.	224800001	225120000	#DADAFF	1	0.5
chr2	225120001	225280000	A.2.2.1.2.1.2.1.1.2.1	0.508682328907048	.	225120001	225280000	#FFDADA	1	0.625
chr2	225280001	225520000	A.1.2.2.1.1.2.1.2.1.1	0.743615934627171	.	225280001	225520000	#FF4848	1	0.875
chr2	225520001	225720000	A.2.2.1.2.1.2.1.1.1	0.509703779366701	.	225520001	225720000	#FFDADA	1	0.625
chr2	225720001	225880000	A.2.1.2.1.2.1.1.2.2.2	0.577119509703779	.	225720001	225880000	#FF9191	1	0.75
chr2	225880001	226120000	A.2.2.1.2.1.1.1.1.1	0.518896833503575	.	225880001	226120000	#FFDADA	1	0.625
chr2	226120001	226240000	A.2.1.2.1.2.1.2.2.1	0.574055158324821	.	226120001	226240000	#FF9191	1	0.75
chr2	226240001	226480000	A.2.1.2.1.1.1.1.2.2.1	0.595505617977528	.	226240001	226480000	#FF9191	1	0.75
chr2	226480001	226800000	A.2.2.2.2.2.1.1.1	0.435137895812053	.	226480001	226800000	#FFDADA	1	0.625
chr2	226800001	227200000	A.2.2.2.1.1.2.1.1.1.2	0.468845760980592	.	226800001	227200000	#FFDADA	1	0.625
chr2	227200001	227280000	A.2.2.1.2.2.1.2.1.2	0.493360572012257	.	227200001	227280000	#FFDADA	1	0.625
chr2	227280001	227480000	A.2.2.2.1.1.2.1.1.1.1	0.469867211440245	.	227280001	227480000	#FFDADA	1	0.625
chr2	227480001	227840000	B.1.1.1.1.1.1.2.2.1.2	0.420837589376915	.	227480001	227840000	#DADAFF	1	0.5
chr2	227840001	227920000	A.2.2.2.2.2.2.2.2.1	0.426966292134831	.	227840001	227920000	#FFDADA	1	0.625
chr2	227920001	228160000	B.1.1.1.2.1.1.2.1.1	0.399387129724208	.	227920001	228160000	#DADAFF	1	0.5
chr2	228160001	228440000	A.2.2.1.2.1.1.2.1.2	0.512768130745659	.	228160001	228440000	#FFDADA	1	0.625
chr2	228440001	228680000	B.1.1.1.1.1.2.1.1	0.41879468845761	.	228440001	228680000	#DADAFF	1	0.5
chr2	228680001	229080000	B.2.1.2.2.2.2.1.2.1	0.103166496424923	.	228680001	229080000	#4848FF	1	0.25
chr2	229080001	229480000	B.2.1.1.2.2.2.2.1.2.2.1	0.150153217568948	.	229080001	229480000	#4848FF	1	0.25
chr2	229480001	229680000	B.2.1.2.2.1.1.1	0.117466802860061	.	229480001	229680000	#4848FF	1	0.25
chr2	229680001	229880000	B.2.1.2.2.2.2.2	0.101123595505618	.	229680001	229880000	#4848FF	1	0.25
chr2	229880001	230080000	B.2.1.2.2.2.2.1.2.2	0.102145045965271	.	229880001	230080000	#4848FF	1	0.25
chr2	230080001	230280000	B.2.1.1.2.2.2.1.1.1.2.2	0.16241062308478	.	230080001	230280000	#4848FF	1	0.25
chr2	230280001	230440000	B.1.2.1.2.2.2.2.2	0.264555669050051	.	230280001	230440000	#9191FF	1	0.375
chr2	230440001	230640000	B.2.1.1.2.2.1.1.2	0.169560776302349	.	230440001	230640000	#4848FF	1	0.25
chr2	230640001	230840000	A.2.1.1.2.1.1.1.1.1.2	0.636363636363636	.	230640001	230840000	#FF9191	1	0.75
chr2	230840001	231160000	A.1.2.2.1.1.2.1.1.2.1.2.1	0.749744637385087	.	230840001	231160000	#FF4848	1	0.875
chr2	231160001	231320000	A.2.1.1.2.1.1.1.1.1.1	0.637385086823289	.	231160001	231320000	#FF9191	1	0.75
chr2	231320001	231480000	A.2.1.2.1.2.1.2.1.1	0.576098059244127	.	231320001	231480000	#FF9191	1	0.75
chr2	231480001	231680000	A.1.2.2.1.1.2.1.1.1.1.2.2	0.753830439223698	.	231480001	231680000	#FF4848	1	0.875
chr2	231680001	231920000	A.1.2.1.1.1.1.1.2.2.1	0.85291113381001	.	231680001	231920000	#FF4848	1	0.875
chr2	231920001	232160000	A.1.1.2.2.2.1.2.1.1	0.892747701736466	.	231920001	232160000	#FF0000	1	1
chr2	232160001	232320000	A.1.2.2.2.1.2.1.1	0.699693564862104	.	232160001	232320000	#FF4848	1	0.875
chr2	232320001	232520000	A.1.1.1.2.2.2.1	0.960163432073544	.	232320001	232520000	#FF0000	1	1
chr2	232520001	232600000	A.1.2.2.2.2.1.1.1	0.693564862104188	.	232520001	232600000	#FF4848	1	0.875
chr2	232600001	232680000	A.1.2.2.2.1.2.2.2.1	0.695607763023493	.	232600001	232680000	#FF4848	1	0.875
chr2	232680001	232800000	A.2.1.1.1.2.2.1.2.1.1	0.648621041879469	.	232680001	232800000	#FF9191	1	0.75
chr2	232800001	233120000	A.1.2.1.1.1.1.2.2.2	0.842696629213483	.	232800001	233120000	#FF4848	1	0.875
chr2	233120001	233280000	A.1.2.2.2.2.1.1.2.2	0.69050051072523	.	233120001	233280000	#FF4848	1	0.875
chr2	233280001	233400000	A.1.2.2.2.1.2.2.2.2	0.694586312563841	.	233280001	233400000	#FF4848	1	0.875
chr2	233400001	233480000	A.1.2.2.2.2.1.1.2.1.2	0.691521961184883	.	233400001	233480000	#FF4848	1	0.875
chr2	233480001	233640000	A.1.1.2.2.2.1.2.1.2	0.891726251276813	.	233480001	233640000	#FF0000	1	1
chr2	233640001	233800000	A.1.2.2.2.1.1.1.2.1	0.703779366700715	.	233640001	233800000	#FF4848	1	0.875
chr2	233800001	233960000	A.1.2.2.2.2.2.2.1.2	0.683350357507661	.	233800001	233960000	#FF4848	1	0.875
chr2	233960001	234000000	A.1.2.2.2.1.2.1.2.1	0.698672114402451	.	233960001	234000000	#FF4848	1	0.875
chr2	234080001	234160000	A.1.2.2.2.1.2.1.2.1	0.698672114402451	.	234080001	234160000	#FF4848	1	0.875
chr2	234160001	234320000	A.1.2.2.2.1.2.1.2.2	0.697650663942799	.	234160001	234320000	#FF4848	1	0.875
chr2	234320001	234520000	A.1.2.2.2.2.2.1.2.1	0.686414708886619	.	234320001	234520000	#FF4848	1	0.875
chr2	234520001	234800000	A.2.2.2.2.1.2.2.1	0.438202247191011	.	234520001	234800000	#FFDADA	1	0.625
chr2	234800001	235000000	A.2.2.1.2.2.2.1.2.1	0.489274770173647	.	234800001	235000000	#FFDADA	1	0.625
chr2	235000001	235320000	A.2.1.2.1.2.2.1	0.572012257405516	.	235000001	235320000	#FF9191	1	0.75
chr2	235320001	235400000	A.2.1.2.1.2.2.2.2.1.2	0.568947906026558	.	235320001	235400000	#FF9191	1	0.75
chr2	235400001	235600000	A.1.2.2.2.1.1.1.1.2	0.704800817160368	.	235400001	235600000	#FF4848	1	0.875
chr2	235600001	235760000	A.2.1.1.1.2.1.2.2.1.2	0.651685393258427	.	235600001	235760000	#FF9191	1	0.75
chr2	235760001	236120000	A.1.2.1.1.1.1.2.2.1.2	0.843718079673136	.	235760001	236120000	#FF4848	1	0.875
chr2	236120001	236240000	A.2.1.1.1.2.2.2.2.1	0.639427987742594	.	236120001	236240000	#FF9191	1	0.75
chr2	236240001	236400000	A.1.2.1.1.1.1.1.2.2.2	0.851889683350358	.	236240001	236400000	#FF4848	1	0.875
chr2	236400001	236480000	A.2.1.1.1.2.1.1.2.2	0.655771195097038	.	236400001	236480000	#FF9191	1	0.75
chr2	236520001	236720000	A.2.1.1.1.2.1.1.2.2	0.655771195097038	.	236520001	236720000	#FF9191	1	0.75
chr2	236720001	236880000	A.2.1.2.1.2.2.2.2.1.1	0.56996935648621	.	236720001	236880000	#FF9191	1	0.75
chr2	236880001	237000000	A.2.1.1.1.1.2.2.1.1.1	0.665985699693565	.	236880001	237000000	#FF9191	1	0.75
chr2	237000001	237120000	A.2.1.1.1.2.2.2.2.2	0.638406537282942	.	237000001	237120000	#FF9191	1	0.75
chr2	237120001	237360000	A.2.1.1.1.2.1.2.2.1.1.1	0.653728294177732	.	237120001	237360000	#FF9191	1	0.75
chr2	237360001	237680000	A.1.2.2.1.1.2.2.1.2.1.1.2	0.732379979570991	.	237360001	237680000	#FF4848	1	0.875
chr2	237680001	237760000	A.2.1.2.1.2.2.2.2.2	0.567926455566905	.	237680001	237760000	#FF9191	1	0.75
chr2	237760001	237960000	A.2.1.1.1.2.1.2.2.1.1.2	0.65270684371808	.	237760001	237960000	#FF9191	1	0.75
chr2	237960001	238400000	A.1.2.1.1.1.1.2.2.1.1.1	0.845760980592441	.	237960001	238400000	#FF4848	1	0.875
chr2	238400001	238520000	A.1.2.1.1.1.2.2.1.1	0.838610827374872	.	238400001	238520000	#FF4848	1	0.875
chr2	238520001	238680000	A.1.2.2.2.1.1.2.1	0.70173646578141	.	238520001	238680000	#FF4848	1	0.875
chr2	238680001	239000000	A.1.2.1.1.1.1.1.1.1.2.1.2	0.861082737487232	.	238680001	239000000	#FF4848	1	0.875
chr2	239000001	239400000	A.1.2.2.2.1.1.1.2.2	0.702757916241062	.	239000001	239400000	#FF4848	1	0.875
chr2	239400001	239520000	A.2.2.1.2.2.2.1.1	0.490296220633299	.	239400001	239520000	#FFDADA	1	0.625
chr2	239520001	239800000	A.2.2.1.2.2.2.1.2.2.1.2	0.487231869254341	.	239520001	239800000	#FFDADA	1	0.625
chr2	239840001	239880000	A.2.2.1.2.2.2.1.2.2.1.2	0.487231869254341	.	239840001	239880000	#FFDADA	1	0.625
chr2	239880001	240160000	A.2.2.1.2.2.2.1.2.2.2	0.486210418794688	.	239880001	240160000	#FFDADA	1	0.625
chr2	240160001	240320000	A.2.2.1.2.2.2.2.1	0.485188968335036	.	240160001	240320000	#FFDADA	1	0.625
chr2	240320001	240760000	A.2.2.2.2.2.1.2	0.433094994892748	.	240320001	240760000	#FFDADA	1	0.625
chr2	240760001	240920000	A.2.2.1.2.2.2.2.2	0.484167517875383	.	240760001	240920000	#FFDADA	1	0.625
chr2	240920001	241600000	A.1.2.1.1.1.1.1.2.1.2	0.853932584269663	.	240920001	241600000	#FF4848	1	0.875
chr2	241600001	241760000	A.1.2.2.2.2.1.2.2	0.688457609805924	.	241600001	241760000	#FF4848	1	0.875
chr2	241760001	242040000	A.1.2.1.1.1.2.2.2.1	0.836567926455567	.	241760001	242040000	#FF4848	1	0.875
chr2	242040001	242240000	A.1.2.2.2.2.1.2.1	0.689479060265577	.	242040001	242240000	#FF4848	1	0.875
chr2	242240001	242680000	A.1.2.1.1.1.1.1.2.1.1	0.854954034729316	.	242240001	242680000	#FF4848	1	0.875
chr2	242680001	242840000	A.2.1.1.1.2.2.2.1.1.2	0.6414708886619	.	242680001	242840000	#FF9191	1	0.75
chr2	243040001	243080000	A.2.1.1.1.2.2.2.1.1.2	0.6414708886619	.	243040001	243080000	#FF9191	1	0.75
chr3	40001	400000	A.2.1.1.2.1.2.2.1	0.638778220451527	.	40001	400000	#FF9191	1	0.75
chr3	400001	600000	B.1.1.1.1.1.2.1.2.1	0.428950863213811	.	400001	600000	#DADAFF	1	0.5
chr3	600001	840000	B.2.1.1.1.2.2.2.2	0.184594953519256	.	600001	840000	#4848FF	1	0.25
chr3	840001	1160000	B.2.1.2.2.2.1.2.2.1	0.0929614873837981	.	840001	1160000	#4848FF	1	0.25
chr3	1160001	1360000	B.1.2.2.1.2.1.1.1.1	0.276228419654714	.	1160001	1360000	#9191FF	1	0.375
chr3	1360001	1640000	B.2.1.2.2.1.1.2.1.1	0.114209827357238	.	1360001	1640000	#4848FF	1	0.25
chr3	1640001	1800000	B.2.1.1.1.2.2.2.1.1	0.187250996015936	.	1640001	1800000	#4848FF	1	0.25
chr3	1800001	2120000	B.2.2.2.1.1.2.1.1	0.0358565737051793	.	1800001	2120000	#0000FF	1	0.125
chr3	2120001	2240000	B.2.1.1.1.2.2.1.1.2	0.189907038512616	.	2120001	2240000	#4848FF	1	0.25
chr3	2240001	2520000	B.2.1.2.2.2.1.2.2.2.1	0.0916334661354582	.	2240001	2520000	#4848FF	1	0.25
chr3	2520001	2720000	B.2.1.1.1.2.2.1.1.1	0.191235059760956	.	2520001	2720000	#4848FF	1	0.25
chr3	2720001	3000000	B.2.1.2.2.1.1.1.2.2	0.115537848605578	.	2720001	3000000	#4848FF	1	0.25
chr3	3000001	3120000	B.1.2.1.2.2.1.1.1	0.302788844621514	.	3000001	3120000	#9191FF	1	0.375
chr3	3120001	3440000	B.1.1.2.2.1.1.1.2	0.362549800796813	.	3120001	3440000	#DADAFF	1	0.5
chr3	3440001	3640000	B.1.1.2.2.1.1.1.1.2	0.363877822045153	.	3440001	3640000	#DADAFF	1	0.5
chr3	3640001	3840000	B.1.1.1.2.1.1.1.2.1	0.415670650730412	.	3640001	3840000	#DADAFF	1	0.5
chr3	3840001	3920000	B.1.1.2.1.1.1.2	0.389110225763612	.	3840001	3920000	#DADAFF	1	0.5
chr3	3920001	4360000	B.1.2.1.1.1.1.1	0.335989375830013	.	3920001	4360000	#9191FF	1	0.375
chr3	4360001	4720000	A.1.2.1.1.1.2.2.2	0.824701195219124	.	4360001	4720000	#FF4848	1	0.875
chr3	4720001	5040000	A.1.1.1.2.1.2.2.1	0.97875166002656	.	4720001	5040000	#FF0000	1	1
chr3	5040001	5240000	A.1.2.2.2.2.1.1	0.697211155378486	.	5040001	5240000	#FF4848	1	0.875
chr3	5240001	5400000	A.2.2.2.2.1.2.2.1.2	0.451527224435591	.	5240001	5400000	#FFDADA	1	0.625
chr3	5400001	5600000	B.1.1.2.1.1.1.1.2.1	0.391766268260292	.	5400001	5600000	#DADAFF	1	0.5
chr3	5600001	5760000	B.1.1.1.1.1.1.1	0.432934926958831	.	5600001	5760000	#DADAFF	1	0.5
chr3	5760001	5880000	B.1.2.1.2.2.2.2.1	0.297476759628154	.	5760001	5880000	#9191FF	1	0.375
chr3	5880001	6120000	B.1.2.2.1.2.1.1.1.2.2.1.1	0.273572377158035	.	5880001	6120000	#9191FF	1	0.375
chr3	6120001	6200000	B.2.1.1.1.2.1.2.1.2	0.195219123505976	.	6120001	6200000	#4848FF	1	0.25
chr3	6200001	6280000	B.1.2.2.2.1.2.2	0.237715803452855	.	6200001	6280000	#9191FF	1	0.375
chr3	6280001	6520000	B.2.1.2.2.2.1.1.2	0.0969455511288181	.	6280001	6520000	#4848FF	1	0.25
chr3	6520001	6800000	B.2.1.1.1.1.2.2.1.1.1	0.211155378486056	.	6520001	6800000	#4848FF	1	0.25
chr3	6800001	7240000	B.2.2.2.2.2.1.2	0.00531208499335989	.	6800001	7240000	#0000FF	1	0.125
chr3	7240001	7520000	B.2.2.2.1.1.2.2.1.1	0.0305444887118194	.	7240001	7520000	#0000FF	1	0.125
chr3	7520001	7720000	B.2.2.1.1.2.2.1	0.0796812749003984	.	7520001	7720000	#0000FF	1	0.125
chr3	7720001	7880000	B.2.2.1.1.1.1.2	0.0863213811420983	.	7720001	7880000	#0000FF	1	0.125
chr3	7880001	8040000	B.2.1.2.2.2.1.2.1.2	0.0942895086321381	.	7880001	8040000	#4848FF	1	0.25
chr3	8040001	8280000	B.2.1.2.2.2.1.2.1.1	0.0956175298804781	.	8040001	8280000	#4848FF	1	0.25
chr3	8280001	8480000	B.1.2.2.1.2.1.1.1.2.2.1.2	0.272244355909695	.	8280001	8480000	#9191FF	1	0.375
chr3	8480001	8720000	A.2.1.1.1.2.2.1.2.2	0.660026560424967	.	8480001	8720000	#FF9191	1	0.75
chr3	8720001	8960000	A.2.1.1.1.2.2.2.1.2	0.656042496679947	.	8720001	8960000	#FF9191	1	0.75
chr3	8960001	9200000	A.1.1.2.2.1.2.2.1.1	0.868525896414343	.	8960001	9200000	#FF0000	1	1
chr3	9200001	9320000	A.1.2.1.1.2.2.2.2.1.2.1	0.807436918990704	.	9200001	9320000	#FF4848	1	0.875
chr3	9320001	9440000	A.1.1.2.2.2.2.1.1.1.2	0.857901726427623	.	9320001	9440000	#FF0000	1	1
chr3	9440001	9560000	A.1.2.1.1.2.2.2.2.1.1.2.2.2	0.808764940239044	.	9440001	9560000	#FF4848	1	0.875
chr3	9560001	9640000	A.2.1.1.1.1.1.2.2.1	0.677290836653386	.	9560001	9640000	#FF9191	1	0.75
chr3	9640001	9880000	A.1.2.1.1.2.1.2.2	0.819389110225764	.	9640001	9880000	#FF4848	1	0.875
chr3	9880001	10080000	A.1.1.2.2.2.2.1.1.2	0.856573705179283	.	9880001	10080000	#FF0000	1	1
chr3	10080001	10160000	A.2.1.1.1.1.2.1	0.674634794156706	.	10080001	10160000	#FF9191	1	0.75
chr3	10160001	10560000	A.1.1.2.2.2.2.2.2	0.852589641434263	.	10160001	10560000	#FF0000	1	1
chr3	10560001	10720000	A.2.2.1.1.1.2.1.2	0.564409030544489	.	10560001	10720000	#FFDADA	1	0.625
chr3	10720001	10920000	A.2.2.1.2.2.2.1.2.2	0.51261620185923	.	10720001	10920000	#FFDADA	1	0.625
chr3	10920001	11200000	A.2.2.1.1.1.2.1.1	0.565737051792829	.	10920001	11200000	#FFDADA	1	0.625
chr3	11200001	11480000	A.1.2.2.2.2.2.1.2.2	0.685258964143426	.	11200001	11480000	#FF4848	1	0.875
chr3	11480001	11600000	A.2.1.1.1.1.2.2.2	0.671978751660027	.	11480001	11600000	#FF9191	1	0.75
chr3	11600001	11680000	A.2.1.1.1.1.2.2.1	0.673306772908366	.	11600001	11680000	#FF9191	1	0.75
chr3	11680001	11880000	A.1.2.1.1.2.2.2.2.1.2.2	0.806108897742364	.	11680001	11880000	#FF4848	1	0.875
chr3	11880001	12240000	B.1.2.1.2.2.1.1.2	0.301460823373174	.	11880001	12240000	#9191FF	1	0.375
chr3	12240001	12560000	A.2.2.2.2.1.2.1.2	0.454183266932271	.	12240001	12560000	#FFDADA	1	0.625
chr3	12560001	12800000	A.1.1.2.2.1.1.2.1.2.1	0.877822045152722	.	12560001	12800000	#FF0000	1	1
chr3	12800001	13200000	A.1.2.1.1.1.1.1.2.2.1	0.845949535192563	.	12800001	13200000	#FF4848	1	0.875
chr3	13200001	13360000	A.1.2.1.1.2.2.2.1	0.814077025232404	.	13200001	13360000	#FF4848	1	0.875
chr3	13360001	13560000	A.1.2.1.1.2.2.1.2.1	0.816733067729084	.	13360001	13560000	#FF4848	1	0.875
chr3	13560001	13720000	A.2.1.1.1.1.1.1.2.2	0.679946879150066	.	13560001	13720000	#FF9191	1	0.75
chr3	13720001	13800000	A.2.1.2.2.1.2.1.2.2	0.590969455511288	.	13720001	13800000	#FF9191	1	0.75
chr3	13800001	14160000	A.2.1.2.2.1.1.1	0.601593625498008	.	13800001	14160000	#FF9191	1	0.75
chr3	14160001	14640000	A.1.1.1.2.1.1.1.1.1	0.99070385126162	.	14160001	14640000	#FF0000	1	1
chr3	14640001	14840000	A.1.1.2.2.2.2.1.1.1.1	0.859229747675963	.	14640001	14840000	#FF0000	1	1
chr3	14840001	14960000	A.1.2.1.1.2.2.2.2.1.1.2.1	0.811420982735724	.	14840001	14960000	#FF4848	1	0.875
chr3	14960001	15120000	A.1.1.2.2.1.2.1.2.1	0.871181938911023	.	14960001	15120000	#FF0000	1	1
chr3	15120001	15400000	A.1.1.1.2.1.2.1.2.2	0.9800796812749	.	15120001	15400000	#FF0000	1	1
chr3	15440001	15960000	A.1.2.1.1.1.1.1.2.2.2.1	0.844621513944223	.	15440001	15960000	#FF4848	1	0.875
chr3	15960001	16320000	A.2.2.1.2.2.2.2.1.1	0.51128818061089	.	15960001	16320000	#FFDADA	1	0.625
chr3	16320001	16640000	B.1.1.2.2.1.1.2.2.1	0.359893758300133	.	16320001	16640000	#DADAFF	1	0.5
chr3	16640001	16840000	B.2.1.2.2.1.1.2.2.2.1	0.108897742363878	.	16640001	16840000	#4848FF	1	0.25
chr3	16840001	17080000	B.2.1.2.2.2.1.1.1.1	0.099601593625498	.	16840001	17080000	#4848FF	1	0.25
chr3	17080001	17240000	B.2.1.1.1.2.1.2.1.1	0.196547144754316	.	17080001	17240000	#4848FF	1	0.25
chr3	17240001	17480000	B.1.1.1.2.1.1.1.2.2	0.414342629482072	.	17240001	17480000	#DADAFF	1	0.5
chr3	17480001	17600000	A.2.2.2.2.1.1.2.2	0.458167330677291	.	17480001	17600000	#FFDADA	1	0.625
chr3	17600001	17880000	A.2.1.2.2.1.2.2.2.1	0.586985391766268	.	17600001	17880000	#FF9191	1	0.75
chr3	17880001	18000000	A.2.1.1.1.2.2.2.2.1	0.654714475431607	.	17880001	18000000	#FF9191	1	0.75
chr3	18000001	18360000	A.1.2.1.1.1.1.2.1.1	0.841965471447543	.	18000001	18360000	#FF4848	1	0.875
chr3	18360001	18640000	A.1.2.1.1.1.2.1.1.1.1	0.833997343957503	.	18360001	18640000	#FF4848	1	0.875
chr3	18640001	19080000	A.1.2.1.1.1.2.1.1.1.2	0.832669322709163	.	18640001	19080000	#FF4848	1	0.875
chr3	19080001	19640000	B.2.2.2.1.1.2.1.2.1.2	0.0332005312084993	.	19080001	19640000	#0000FF	1	0.125
chr3	19640001	19960000	B.2.2.2.1.1.1.1.1.1.1	0.0531208499335989	.	19640001	19960000	#0000FF	1	0.125
chr3	19960001	20240000	B.1.1.1.1.1.1.2	0.431606905710491	.	19960001	20240000	#DADAFF	1	0.5
chr3	20240001	20520000	B.1.2.1.2.2.2.2.2.2	0.294820717131474	.	20240001	20520000	#9191FF	1	0.375
chr3	20520001	20800000	B.2.1.2.2.1.1.1.1	0.118193891102258	.	20520001	20800000	#4848FF	1	0.25
chr3	20800001	21040000	B.2.1.1.1.2.1.1.2	0.197875166002656	.	20800001	21040000	#4848FF	1	0.25
chr3	21040001	21360000	B.2.2.2.1.1.1.1.1.2.2	0.049136786188579	.	21040001	21360000	#0000FF	1	0.125
chr3	21360001	21480000	B.2.1.1.1.2.2.2.1.2	0.185922974767596	.	21360001	21480000	#4848FF	1	0.25
chr3	21480001	21800000	B.2.2.2.1.1.1.1.2.2.1	0.0464807436918991	.	21480001	21800000	#0000FF	1	0.125
chr3	21800001	22240000	B.2.2.2.1.1.2.1.2.2	0.0318725099601594	.	21800001	22240000	#0000FF	1	0.125
chr3	22240001	22480000	B.2.2.2.1.1.1.1.1.2.1	0.050464807436919	.	22240001	22480000	#0000FF	1	0.125
chr3	22480001	22960000	B.2.2.2.1.1.1.2.2.1	0.0398406374501992	.	22480001	22960000	#0000FF	1	0.125
chr3	22960001	23160000	B.1.2.1.2.2.2.2.2.1	0.296148738379814	.	22960001	23160000	#9191FF	1	0.375
chr3	23160001	23400000	A.2.1.2.1.2.1.1.1	0.608233731739708	.	23160001	23400000	#FF9191	1	0.75
chr3	23400001	23560000	A.2.1.2.1.2.1.2	0.605577689243028	.	23400001	23560000	#FF9191	1	0.75
chr3	23560001	23920000	A.1.2.2.2.2.2.1.1.1.2	0.689243027888446	.	23560001	23920000	#FF4848	1	0.875
chr3	23920001	24240000	A.2.1.1.1.2.2.1.2.1	0.661354581673307	.	23920001	24240000	#FF9191	1	0.75
chr3	24240001	24440000	A.1.2.2.2.2.1.2.2.1	0.694555112881806	.	24240001	24440000	#FF4848	1	0.875
chr3	24440001	24720000	A.1.2.1.1.1.2.1.2.1	0.828685258964143	.	24440001	24720000	#FF4848	1	0.875
chr3	24720001	24920000	A.2.1.1.1.2.2.2.1.1.1	0.658698539176627	.	24720001	24920000	#FF9191	1	0.75
chr3	24920001	25080000	A.2.1.1.1.2.2.2.1.1.2	0.657370517928287	.	24920001	25080000	#FF9191	1	0.75
chr3	25080001	25160000	A.2.1.2.2.1.2.1.1.2	0.594953519256308	.	25080001	25160000	#FF9191	1	0.75
chr3	25160001	25360000	A.1.2.1.1.1.2.1.1.2.2	0.830013280212483	.	25160001	25360000	#FF4848	1	0.875
chr3	25360001	25640000	A.1.2.1.1.1.1.2.2.1.2	0.837981407702523	.	25360001	25640000	#FF4848	1	0.875
chr3	25640001	26000000	B.1.1.1.2.2.2.1.2	0.401062416998672	.	25640001	26000000	#DADAFF	1	0.5
chr3	26000001	26480000	B.2.2.2.1.1.2.1.2.1.1	0.0345285524568393	.	26000001	26480000	#0000FF	1	0.125
chr3	26480001	26840000	B.2.2.2.1.1.2.2.2	0.0278884462151394	.	26480001	26840000	#0000FF	1	0.125
chr3	26840001	26960000	B.2.1.2.2.1.2.1.1.2	0.104913678618858	.	26840001	26960000	#4848FF	1	0.25
[truncated: 8,734 more rows]
