# Supplementary material for: Systematic inference and comparison of multi-scale chromatin sub-compartments connects spatial organization to cell phenotypes
Source: Nat Commun. 2021 May 10;12:2439. doi: 10.1038/s41467-021-22666-3 (PMC8110550; doi:10.1038/s41467-021-22666-3)
Supplement: Supplementary file 5 — Supplementary Dataset 2 [file 41467_2021_22666_MOESM5_ESM.zip › Supplementary_Data_1_domain_hierarchies_127HiCmaps/HEK293T_embryonic_kidney_t1_binsize=40kb.bed]

#fields: chr, pos_start, pos_end, the full compartment label describing the position in the hierachy, normalized compartment domain rank, ., pos_start, pos_end, color based on eight compartment model (A.1.1 - B.2.2), 1, eight compartment score (A.1.1 to B.2.2: 8 to 1 devided by 8)
chr1	560001	600000	A.1.2.2.1.2.2.2.1.2.2.1	0.820858895705522	.	560001	600000	#FF4848	1	0.875
chr1	720001	840000	A.1.2.2.1.2.2.2.1.2.2.1	0.820858895705522	.	720001	840000	#FF4848	1	0.875
chr1	920001	1000000	A.1.2.2.1.2.2.2.1.2.2.1	0.820858895705522	.	920001	1000000	#FF4848	1	0.875
chr1	1040001	1160000	A.1.2.2.1.2.2.2.1.2.2.1	0.820858895705522	.	1040001	1160000	#FF4848	1	0.875
chr1	1200001	1240000	A.1.2.2.1.2.2.2.1.2.2.1	0.820858895705522	.	1200001	1240000	#FF4848	1	0.875
chr1	1280001	1320000	A.2.1.1.2.2.2.1.2.1	0.730061349693252	.	1280001	1320000	#FF9191	1	0.75
chr1	1360001	1520000	A.2.1.1.2.2.2.1.2.1	0.730061349693252	.	1360001	1520000	#FF9191	1	0.75
chr1	1520001	1680000	A.2.1.1.2.2.2.1.2.2	0.728834355828221	.	1520001	1680000	#FF9191	1	0.75
chr1	1680001	1840000	A.1.2.2.1.2.1.1.1	0.830674846625767	.	1680001	1840000	#FF4848	1	0.875
chr1	1840001	2200000	A.1.2.2.1.2.1.1.2.2	0.828220858895706	.	1840001	2200000	#FF4848	1	0.875
chr1	2200001	2280000	A.1.2.2.1.2.1.1.2.1	0.829447852760736	.	2200001	2280000	#FF4848	1	0.875
chr1	2280001	2360000	A.2.1.2.1.1.2.1	0.710429447852761	.	2280001	2360000	#FF9191	1	0.75
chr1	2400001	2600000	A.2.1.2.1.1.2.1	0.710429447852761	.	2400001	2600000	#FF9191	1	0.75
chr1	2680001	3040000	A.2.2.1.1.2.1.1.1	0.634355828220859	.	2680001	3040000	#FFDADA	1	0.625
chr1	3040001	3160000	A.2.2.1.1.2.1.2.1.1.1	0.628220858895706	.	3040001	3160000	#FFDADA	1	0.625
chr1	3160001	3360000	A.2.1.2.1.1.1.2.2.1.1	0.714110429447853	.	3160001	3360000	#FF9191	1	0.75
chr1	3360001	3520000	A.2.1.2.1.1.1.2.1.2	0.715337423312883	.	3360001	3520000	#FF9191	1	0.75
chr1	3520001	3760000	A.2.1.1.2.2.2.1.1.1	0.732515337423313	.	3520001	3760000	#FF9191	1	0.75
chr1	3760001	3840000	B.2.1.2.1.1.2.1.1.1	0.12760736196319	.	3760001	3840000	#4848FF	1	0.25
chr1	3960001	4360000	B.2.1.2.1.1.2.1.1.1	0.12760736196319	.	3960001	4360000	#4848FF	1	0.25
chr1	4360001	4680000	B.2.1.2.1.2.1.2.2.2.1	0.106748466257669	.	4360001	4680000	#4848FF	1	0.25
chr1	4680001	4880000	B.1.2.2.1.2.2.2.1.2	0.220858895705521	.	4680001	4880000	#9191FF	1	0.375
chr1	4880001	5080000	B.2.1.2.1.2.1.2.1.1	0.112883435582822	.	4880001	5080000	#4848FF	1	0.25
chr1	5080001	5200000	B.2.1.1.1.2.1.1.1.1.1.1	0.16441717791411	.	5080001	5200000	#4848FF	1	0.25
chr1	5200001	5480000	B.2.2.1.1.2.1.2	0.0613496932515337	.	5200001	5480000	#0000FF	1	0.125
chr1	5480001	5800000	B.2.1.2.1.2.1.2.2.1	0.107975460122699	.	5480001	5800000	#4848FF	1	0.25
chr1	5800001	6000000	B.1.2.2.1.2.2.2.1.1	0.222085889570552	.	5800001	6000000	#9191FF	1	0.375
chr1	6000001	6280000	A.2.1.2.1.1.1.2.2.1.2	0.712883435582822	.	6000001	6280000	#FF9191	1	0.75
chr1	6280001	6520000	A.1.2.2.1.2.1.2.2	0.825766871165644	.	6280001	6520000	#FF4848	1	0.875
chr1	6520001	6920000	A.1.2.1.2.1.2.1.2.1.1.1	0.876073619631902	.	6520001	6920000	#FF4848	1	0.875
chr1	6920001	7360000	A.2.2.1.1.2.1.1.2.1.2	0.631901840490798	.	6920001	7360000	#FFDADA	1	0.625
chr1	7360001	7440000	A.2.2.1.1.2.1.1.2.2.2	0.629447852760736	.	7360001	7440000	#FFDADA	1	0.625
chr1	7440001	7720000	A.2.2.1.1.1.1.1.1	0.647852760736196	.	7440001	7720000	#FFDADA	1	0.625
chr1	7720001	8000000	A.2.2.1.1.2.2.1.2.2	0.61840490797546	.	7720001	8000000	#FFDADA	1	0.625
chr1	8000001	8200000	A.2.1.2.1.2.1.1.1.1.2	0.706748466257669	.	8000001	8200000	#FF9191	1	0.75
chr1	8200001	8400000	A.2.1.1.2.2.2.2.1.2.2	0.725153374233129	.	8200001	8400000	#FF9191	1	0.75
chr1	8400001	8600000	A.1.2.1.2.1.2.1.2.2.1.1	0.87239263803681	.	8400001	8600000	#FF4848	1	0.875
chr1	8600001	9000000	A.1.2.1.2.1.1.2.1	0.883435582822086	.	8600001	9000000	#FF4848	1	0.875
chr1	9000001	9200000	A.1.2.2.1.2.2.2.2.1.1	0.81840490797546	.	9000001	9200000	#FF4848	1	0.875
chr1	9200001	9600000	A.1.2.2.1.1.2.1.2.2.1	0.83680981595092	.	9200001	9600000	#FF4848	1	0.875
chr1	9600001	10040000	A.1.1.2.1.2.1.1.1.1	0.957055214723926	.	9600001	10040000	#FF0000	1	1
chr1	10040001	10240000	A.1.2.1.2.1.2.1.1.1.1	0.880981595092025	.	10040001	10240000	#FF4848	1	0.875
chr1	10240001	10520000	A.1.1.2.1.2.1.2.1.2	0.948466257668712	.	10240001	10520000	#FF0000	1	1
chr1	10520001	11080000	A.1.1.2.1.2.1.1.2.2.2	0.950920245398773	.	10520001	11080000	#FF0000	1	1
chr1	11080001	11320000	A.1.2.1.2.1.2.2.1	0.866257668711656	.	11080001	11320000	#FF4848	1	0.875
chr1	11320001	11800000	A.1.2.2.1.2.2.2.1.2.1	0.822085889570552	.	11320001	11800000	#FF4848	1	0.875
chr1	11800001	12040000	A.1.2.2.1.2.1.2.1	0.826993865030675	.	11800001	12040000	#FF4848	1	0.875
chr1	12040001	12320000	A.2.1.2.1.2.2.2	0.692024539877301	.	12040001	12320000	#FF9191	1	0.75
chr1	12320001	12720000	B.1.1.1.2.1.1.2.2.2.2.2	0.484662576687117	.	12320001	12720000	#DADAFF	1	0.5
chr1	12720001	12960000	B.2.1.1.1.2.1.2	0.152147239263804	.	12720001	12960000	#4848FF	1	0.25
chr1	12960001	13040000	B.1.1.1.2.1.2.1.2.2	0.480981595092025	.	12960001	13040000	#DADAFF	1	0.5
chr1	13120001	13160000	B.1.1.1.2.1.2.1.2.2	0.480981595092025	.	13120001	13160000	#DADAFF	1	0.5
chr1	13160001	13240000	B.1.2.2.1.2.2.1.2.1	0.224539877300614	.	13160001	13240000	#9191FF	1	0.375
chr1	13760001	13960000	B.1.2.2.1.2.2.1.2.1	0.224539877300614	.	13760001	13960000	#9191FF	1	0.375
chr1	13960001	14120000	B.1.1.1.2.1.1.2.2.2.1	0.487116564417178	.	13960001	14120000	#DADAFF	1	0.5
chr1	14120001	14240000	B.1.1.2.2.1.2.1.2.2.2	0.387730061349693	.	14120001	14240000	#DADAFF	1	0.5
chr1	14240001	14640000	B.2.1.2.1.1.2.1.2.2	0.121472392638037	.	14240001	14640000	#4848FF	1	0.25
chr1	14640001	14760000	B.1.2.2.1.2.2.1.1	0.225766871165644	.	14640001	14760000	#9191FF	1	0.375
chr1	14760001	15080000	B.1.2.1.1.2.1.1.2	0.337423312883436	.	14760001	15080000	#9191FF	1	0.375
chr1	15080001	15280000	B.1.1.2.2.1.2.1.2.1.2.1	0.392638036809816	.	15080001	15280000	#DADAFF	1	0.5
chr1	15280001	15440000	B.1.1.2.2.1.2.1.2.2.1.1	0.390184049079755	.	15280001	15440000	#DADAFF	1	0.5
chr1	15440001	15840000	A.2.1.2.1.1.1.2.2.2	0.711656441717791	.	15440001	15840000	#FF9191	1	0.75
chr1	15840001	16080000	A.1.1.2.1.2.2.2.2.2	0.932515337423313	.	15840001	16080000	#FF0000	1	1
chr1	16080001	16320000	A.1.1.2.1.2.2.2.1.1.1	0.939877300613497	.	16080001	16320000	#FF0000	1	1
chr1	16320001	16480000	A.1.2.2.1.2.2.2.1.1	0.823312883435583	.	16320001	16480000	#FF4848	1	0.875
chr1	16480001	16840000	A.1.1.2.1.2.2.2.1.2.1.1	0.937423312883436	.	16480001	16840000	#FF0000	1	1
chr1	16840001	17240000	A.1.2.2.1.1.1.1.1.1	0.850306748466258	.	16840001	17240000	#FF4848	1	0.875
chr1	17240001	17720000	A.1.2.2.1.1.2.1.2.1.1.1	0.840490797546012	.	17240001	17720000	#FF4848	1	0.875
chr1	17720001	17920000	A.2.1.1.2.2.2.2.1.1	0.72760736196319	.	17720001	17920000	#FF9191	1	0.75
chr1	17920001	18640000	B.1.1.2.2.1.2.1.2.1.1	0.393865030674847	.	17920001	18640000	#DADAFF	1	0.5
chr1	18640001	18920000	B.1.1.1.2.1.2.1.1	0.483435582822086	.	18640001	18920000	#DADAFF	1	0.5
chr1	18920001	19200000	A.2.2.2.2.1.1.1	0.549693251533742	.	18920001	19200000	#FFDADA	1	0.625
chr1	19200001	19600000	A.1.2.2.1.2.2.2.2.1.2	0.817177914110429	.	19200001	19600000	#FF4848	1	0.875
chr1	19600001	20080000	A.2.1.2.1.2.1.1.2.1.2.2	0.700613496932515	.	19600001	20080000	#FF9191	1	0.75
chr1	20080001	20440000	B.1.1.1.2.1.2.2.1.2	0.478527607361963	.	20080001	20440000	#DADAFF	1	0.5
chr1	20440001	20840000	A.2.2.2.2.1.1.2.1	0.548466257668712	.	20440001	20840000	#FFDADA	1	0.625
chr1	20840001	20960000	A.2.1.2.1.2.2.1.2	0.693251533742331	.	20840001	20960000	#FF9191	1	0.75
chr1	20960001	21200000	A.1.2.2.1.1.1.1.2.2	0.846625766871166	.	20960001	21200000	#FF4848	1	0.875
chr1	21200001	21280000	A.2.1.1.2.1.1.1.1	0.748466257668712	.	21200001	21280000	#FF9191	1	0.75
chr1	21280001	21520000	A.1.2.2.1.1.1.2.1.1	0.845398773006135	.	21280001	21520000	#FF4848	1	0.875
chr1	21520001	21720000	A.1.2.2.1.1.2.1.2.1.1.2	0.839263803680982	.	21520001	21720000	#FF4848	1	0.875
chr1	21720001	22000000	A.2.1.1.2.2.2.1.1.2	0.731288343558282	.	21720001	22000000	#FF9191	1	0.75
chr1	22000001	22200000	A.2.1.2.1.2.2.1.1	0.694478527607362	.	22000001	22200000	#FF9191	1	0.75
chr1	22200001	22400000	A.1.2.2.1.1.1.2.1.2	0.844171779141104	.	22200001	22400000	#FF4848	1	0.875
chr1	22400001	22800000	A.2.1.1.2.1.1.2.2.1.2	0.743558282208589	.	22400001	22800000	#FF9191	1	0.75
chr1	22800001	23000000	A.2.2.1.1.2.1.1.2.1.1	0.633128834355828	.	22800001	23000000	#FFDADA	1	0.625
chr1	23000001	23280000	A.2.1.1.2.1.1.1.2	0.747239263803681	.	23000001	23280000	#FF9191	1	0.75
chr1	23280001	23360000	A.2.1.1.2.2.2.2.2	0.723926380368098	.	23280001	23360000	#FF9191	1	0.75
chr1	23360001	23640000	A.2.1.1.2.2.2.2.1.2.1	0.72638036809816	.	23360001	23640000	#FF9191	1	0.75
chr1	23640001	24240000	A.1.1.1.2.2.2.2.1.1	0.971779141104295	.	23640001	24240000	#FF0000	1	1
chr1	24240001	24280000	A.2.1.2.1.2.1.1.2.1.1.1	0.704294478527607	.	24240001	24280000	#FF9191	1	0.75
chr1	24360001	24640000	A.2.1.2.1.2.1.1.2.1.1.1	0.704294478527607	.	24360001	24640000	#FF9191	1	0.75
chr1	24640001	24960000	A.2.1.2.1.2.1.1.1.1.1	0.707975460122699	.	24640001	24960000	#FF9191	1	0.75
chr1	24960001	25160000	A.1.2.2.1.1.2.1.2.1.2	0.838036809815951	.	24960001	25160000	#FF4848	1	0.875
chr1	25160001	25560000	A.1.2.2.1.2.2.2.2.2	0.815950920245399	.	25160001	25560000	#FF4848	1	0.875
chr1	25560001	25600000	A.1.1.2.1.2.1.2.1.1	0.949693251533742	.	25560001	25600000	#FF0000	1	1
chr1	25640001	26160000	A.1.1.2.1.2.1.2.1.1	0.949693251533742	.	25640001	26160000	#FF0000	1	1
chr1	26160001	26360000	A.1.2.2.1.1.1.1.2.1	0.847852760736196	.	26160001	26360000	#FF4848	1	0.875
chr1	26360001	26560000	A.1.2.2.2.2.1.1.2	0.797546012269939	.	26360001	26560000	#FF4848	1	0.875
chr1	26560001	26800000	A.1.2.1.2.1.1.1.1.2.2	0.885889570552147	.	26560001	26800000	#FF4848	1	0.875
chr1	26800001	27240000	A.1.1.1.1.2.1.1	0.995092024539877	.	26800001	27240000	#FF0000	1	1
chr1	27240001	27720000	A.1.1.2.1.2.2.2.2.1	0.933742331288344	.	27240001	27720000	#FF0000	1	1
chr1	27720001	28000000	A.1.1.1.2.1.2.2.1.1	0.980368098159509	.	27720001	28000000	#FF0000	1	1
chr1	28000001	28160000	A.1.1.2.1.2.2.1.1.1	0.94601226993865	.	28000001	28160000	#FF0000	1	1
chr1	28160001	28240000	A.1.2.1.2.1.1.1.1.2.1	0.887116564417178	.	28160001	28240000	#FF4848	1	0.875
chr1	28240001	28560000	A.1.1.1.2.2.2.1.1	0.974233128834356	.	28240001	28560000	#FF0000	1	1
chr1	28560001	28920000	A.1.1.1.1.1.2.2.2	0.996319018404908	.	28560001	28920000	#FF0000	1	1
chr1	28920001	29560000	A.1.1.1.2.2.2.1.2	0.973006134969325	.	28920001	29560000	#FF0000	1	1
chr1	29560001	29600000	B.1.2.1.1.1.2.1.1.1	0.353374233128834	.	29560001	29600000	#9191FF	1	0.375
chr1	29640001	29880000	B.1.2.1.1.1.2.1.1.1	0.353374233128834	.	29640001	29880000	#9191FF	1	0.375
chr1	30000001	30400000	B.1.2.1.1.1.2.1.1.1	0.353374233128834	.	30000001	30400000	#9191FF	1	0.375
chr1	30400001	30480000	B.1.2.1.1.2.2.1.1.2	0.328834355828221	.	30400001	30480000	#9191FF	1	0.375
chr1	30480001	30800000	B.1.2.2.1.2.1.2.1.1	0.231901840490798	.	30480001	30800000	#9191FF	1	0.375
chr1	30800001	30960000	B.1.1.1.1.2.1.2.1	0.505521472392638	.	30800001	30960000	#DADAFF	1	0.5
chr1	30960001	31200000	B.1.1.1.2.1.1.1	0.49079754601227	.	30960001	31200000	#DADAFF	1	0.5
chr1	31200001	31440000	A.1.1.2.2.2.2.2.2	0.912883435582822	.	31200001	31440000	#FF0000	1	1
chr1	31440001	31560000	A.1.1.2.1.2.2.2.1.1.2	0.938650306748466	.	31440001	31560000	#FF0000	1	1
chr1	31560001	31720000	A.1.2.2.2.1.1.1.2.2.1	0.812269938650307	.	31560001	31720000	#FF4848	1	0.875
chr1	31720001	32040000	A.2.1.1.2.1.1.2.2.1.1	0.74478527607362	.	31720001	32040000	#FF9191	1	0.75
chr1	32040001	32320000	A.1.1.2.2.2.2.2.1	0.914110429447853	.	32040001	32320000	#FF0000	1	1
chr1	32320001	32520000	A.1.1.1.2.1.2.2.2	0.977914110429448	.	32320001	32520000	#FF0000	1	1
chr1	32520001	32880000	A.1.1.1.1.1.2.1	0.998773006134969	.	32520001	32880000	#FF0000	1	1
chr1	32880001	33280000	A.1.1.1.2.2.2.2.2	0.969325153374233	.	32880001	33280000	#FF0000	1	1
chr1	33280001	33440000	A.1.2.1.2.2.2.1.1.1	0.858895705521472	.	33280001	33440000	#FF4848	1	0.875
chr1	33440001	33520000	A.2.1.2.1.1.1.2.1.1	0.716564417177914	.	33440001	33520000	#FF9191	1	0.75
chr1	33520001	33720000	A.2.1.2.2.2.2.2.2.2.2.2	0.649079754601227	.	33520001	33720000	#FF9191	1	0.75
chr1	33720001	33920000	A.2.2.1.1.2.1.2.1.1.2	0.626993865030675	.	33720001	33920000	#FFDADA	1	0.625
chr1	33920001	34160000	B.1.2.1.1.2.2.1.1.1.2	0.330061349693252	.	33920001	34160000	#9191FF	1	0.375
chr1	34160001	34360000	B.2.2.1.1.2.1.1.2	0.0625766871165644	.	34160001	34360000	#0000FF	1	0.125
chr1	34360001	34560000	B.2.2.2.1.1.2.1.1	0.0245398773006135	.	34360001	34560000	#0000FF	1	0.125
chr1	34560001	35000000	B.2.2.2.2.1.1.1	0.0110429447852761	.	34560001	35000000	#0000FF	1	0.125
chr1	35000001	35200000	B.1.2.2.1.2.2.2.2.2	0.217177914110429	.	35000001	35200000	#9191FF	1	0.375
chr1	35200001	35480000	B.1.1.1.2.1.2.2.2	0.477300613496933	.	35200001	35480000	#DADAFF	1	0.5
chr1	35480001	35600000	A.2.1.2.1.1.1.1.1.2	0.721472392638037	.	35480001	35600000	#FF9191	1	0.75
chr1	35600001	36040000	A.1.2.1.2.1.2.1.2.1.2	0.87361963190184	.	35600001	36040000	#FF4848	1	0.875
chr1	36040001	36280000	A.1.2.2.1.2.2.2.1.2.2.2	0.819631901840491	.	36040001	36280000	#FF4848	1	0.875
chr1	36280001	36520000	A.1.2.1.2.1.2.1.2.1.1.2	0.874846625766871	.	36280001	36520000	#FF4848	1	0.875
chr1	36520001	36920000	A.1.1.1.2.1.1.2	0.984049079754601	.	36520001	36920000	#FF0000	1	1
chr1	36920001	37120000	A.2.2.2.2.1.2.1.1.2	0.54478527607362	.	36920001	37120000	#FFDADA	1	0.625
chr1	37120001	37200000	B.1.1.1.2.1.2.1.2.1	0.482208588957055	.	37120001	37200000	#DADAFF	1	0.5
chr1	37200001	37320000	A.2.2.2.2.1.2.1.2.2	0.542331288343558	.	37200001	37320000	#FFDADA	1	0.625
chr1	37320001	37560000	B.1.2.1.1.2.2.2.2	0.323926380368098	.	37320001	37560000	#9191FF	1	0.375
chr1	37560001	37920000	B.1.1.2.2.1.2.1.2.1.2.2	0.391411042944785	.	37560001	37920000	#DADAFF	1	0.5
chr1	37920001	38200000	A.1.2.2.1.1.2.2.1.1	0.834355828220859	.	37920001	38200000	#FF4848	1	0.875
chr1	38200001	38440000	A.1.2.1.2.1.2.1.2.2.1.2.1	0.871165644171779	.	38200001	38440000	#FF4848	1	0.875
chr1	38440001	38680000	A.2.2.1.1.2.1.1.2.2.1	0.630674846625767	.	38440001	38680000	#FFDADA	1	0.625
chr1	38680001	38880000	B.1.1.1.2.1.2.2.1.1	0.479754601226994	.	38680001	38880000	#DADAFF	1	0.5
chr1	38880001	39000000	A.2.2.1.1.2.1.2.1.2.2.1	0.624539877300613	.	38880001	39000000	#FFDADA	1	0.625
chr1	39000001	39080000	A.2.1.2.1.2.1.1.2.2.2	0.698159509202454	.	39000001	39080000	#FF9191	1	0.75
chr1	39080001	39320000	A.2.1.2.1.2.1.1.2.1.1.2	0.703067484662577	.	39080001	39320000	#FF9191	1	0.75
chr1	39320001	39520000	A.1.2.1.2.1.2.1.2.2.1.2.2	0.869938650306748	.	39320001	39520000	#FF4848	1	0.875
chr1	39520001	40040000	A.1.1.2.1.2.1.1.2.2.1	0.952147239263804	.	39520001	40040000	#FF0000	1	1
chr1	40040001	40240000	A.1.2.2.1.2.2.1	0.824539877300614	.	40040001	40240000	#FF4848	1	0.875
chr1	40240001	40520000	A.1.2.1.2.1.2.1.1.2.2	0.877300613496933	.	40240001	40520000	#FF4848	1	0.875
chr1	40520001	41000000	A.1.1.2.1.2.1.2.2	0.947239263803681	.	40520001	41000000	#FF0000	1	1
chr1	41000001	41480000	A.1.2.1.2.1.2.1.2.2.2.2	0.867484662576687	.	41000001	41480000	#FF4848	1	0.875
chr1	41480001	41760000	B.1.1.1.2.1.1.2.1	0.489570552147239	.	41480001	41760000	#DADAFF	1	0.5
chr1	41760001	41960000	A.2.2.1.1.2.1.2.1.2.2.2	0.623312883435583	.	41760001	41960000	#FFDADA	1	0.625
chr1	41960001	42200000	B.1.1.1.2.1.1.2.2.2.2.1	0.485889570552147	.	41960001	42200000	#DADAFF	1	0.5
chr1	42200001	42600000	B.1.2.1.1.1.2.1.1.2	0.352147239263804	.	42200001	42600000	#9191FF	1	0.375
chr1	42600001	42960000	A.2.1.2.1.2.1.1.2.2.1	0.699386503067485	.	42600001	42960000	#FF9191	1	0.75
chr1	42960001	43240000	A.2.1.2.1.2.1.1.1.2	0.705521472392638	.	42960001	43240000	#FF9191	1	0.75
chr1	43240001	43600000	A.1.2.2.1.1.1.1.1.2	0.849079754601227	.	43240001	43600000	#FF4848	1	0.875
chr1	43600001	43960000	A.1.2.2.1.1.2.1.1	0.841717791411043	.	43600001	43960000	#FF4848	1	0.875
chr1	43960001	44160000	A.1.2.2.1.1.2.1.2.2.2	0.83558282208589	.	43960001	44160000	#FF4848	1	0.875
chr1	44160001	44480000	A.1.2.2.1.1.1.2.2	0.842944785276074	.	44160001	44480000	#FF4848	1	0.875
chr1	44480001	44720000	A.1.2.2.1.1.2.2.1.2	0.833128834355828	.	44480001	44720000	#FF4848	1	0.875
chr1	44720001	45160000	A.1.2.1.2.1.2.1.2.2.2.1	0.868711656441718	.	44720001	45160000	#FF4848	1	0.875
chr1	45160001	45800000	A.1.2.1.2.1.2.2.2.2	0.863803680981595	.	45160001	45800000	#FF4848	1	0.875
chr1	45800001	46080000	A.1.1.2.1.2.1.1.2.1.2	0.953374233128834	.	45800001	46080000	#FF0000	1	1
chr1	46080001	46440000	A.1.1.2.1.2.1.1.2.1.1	0.954601226993865	.	46080001	46440000	#FF0000	1	1
chr1	46440001	46760000	A.1.1.1.2.1.1.1.1	0.986503067484663	.	46440001	46760000	#FF0000	1	1
chr1	46760001	47200000	A.1.1.2.1.1.2.2	0.958282208588957	.	46760001	47200000	#FF0000	1	1
chr1	47200001	47360000	B.1.1.2.2.1.2.1.2.2.1.2	0.388957055214724	.	47200001	47360000	#DADAFF	1	0.5
chr1	47360001	47640000	B.1.2.1.1.2.2.2.1.2	0.325153374233129	.	47360001	47640000	#9191FF	1	0.375
chr1	47640001	47840000	A.2.1.1.1.2.2.1	0.760736196319018	.	47640001	47840000	#FF9191	1	0.75
chr1	47840001	48200000	A.2.1.2.2.1.1.1.1.1	0.69079754601227	.	47840001	48200000	#FF9191	1	0.75
chr1	48200001	48560000	B.1.1.2.2.1.2.2	0.386503067484663	.	48200001	48560000	#DADAFF	1	0.5
chr1	48560001	48760000	B.2.1.2.1.1.2.1.1.2	0.12638036809816	.	48560001	48760000	#4848FF	1	0.25
chr1	48760001	49000000	B.2.1.2.1.2.1.1.2.1	0.115337423312883	.	48760001	49000000	#4848FF	1	0.25
chr1	49000001	49160000	B.2.1.1.1.2.2.1.2.1	0.149693251533742	.	49000001	49160000	#4848FF	1	0.25
chr1	49160001	49400000	B.2.2.2.1.1.2.2.2.1	0.0208588957055215	.	49160001	49400000	#0000FF	1	0.125
chr1	49400001	49680000	B.2.2.2.1.1.2.1.2	0.0233128834355828	.	49400001	49680000	#0000FF	1	0.125
chr1	49680001	50120000	B.2.2.2.2.1.1.2.2	0.00858895705521472	.	49680001	50120000	#0000FF	1	0.125
chr1	50120001	50240000	B.2.1.2.1.2.1.1.2.2	0.114110429447853	.	50120001	50240000	#4848FF	1	0.25
chr1	50240001	50400000	B.2.2.1.2.1.1.2.1	0.045398773006135	.	50240001	50400000	#0000FF	1	0.125
chr1	50400001	50800000	B.2.2.2.2.1.1.2.1	0.0098159509202454	.	50400001	50800000	#0000FF	1	0.125
chr1	50800001	51120000	B.1.2.1.1.2.2.2.1.1	0.32638036809816	.	50800001	51120000	#9191FF	1	0.375
chr1	51120001	51520000	A.2.2.1.1.2.1.2.1.2.1	0.625766871165644	.	51120001	51520000	#FFDADA	1	0.625
chr1	51520001	51720000	A.2.2.2.2.2.2.2.2	0.526380368098159	.	51520001	51720000	#FFDADA	1	0.625
chr1	51720001	52040000	A.1.2.1.2.2.1.1.1	0.862576687116564	.	51720001	52040000	#FF4848	1	0.875
chr1	52040001	52280000	A.1.1.2.1.1.2.1.1	0.961963190184049	.	52040001	52280000	#FF0000	1	1
chr1	52280001	52520000	A.1.1.2.1.2.2.1.2.1	0.942331288343558	.	52280001	52520000	#FF0000	1	1
chr1	52520001	52840000	A.1.1.1.1.2.2.2.2	0.987730061349693	.	52520001	52840000	#FF0000	1	1
chr1	52840001	53120000	A.1.1.1.2.1.2.2.1.2	0.979141104294479	.	52840001	53120000	#FF0000	1	1
chr1	53120001	53400000	A.1.1.1.2.1.1.1.2	0.985276073619632	.	53120001	53400000	#FF0000	1	1
chr1	53400001	53720000	A.1.2.1.2.1.1.1.1.1.1	0.889570552147239	.	53400001	53720000	#FF4848	1	0.875
chr1	53720001	53880000	A.1.2.1.2.1.1.1.1.1.2	0.888343558282209	.	53720001	53880000	#FF4848	1	0.875
chr1	53880001	54320000	A.1.2.1.2.1.1.2.2	0.882208588957055	.	53880001	54320000	#FF4848	1	0.875
chr1	54320001	54520000	A.1.2.1.2.1.2.1.1.1.2	0.879754601226994	.	54320001	54520000	#FF4848	1	0.875
chr1	54520001	55040000	A.1.1.2.2.2.2.1	0.915337423312883	.	54520001	55040000	#FF0000	1	1
chr1	55040001	55160000	A.2.1.1.2.1.1.2.1	0.74601226993865	.	55040001	55160000	#FF9191	1	0.75
chr1	55160001	55320000	A.2.1.1.2.1.2.2.1	0.739877300613497	.	55160001	55320000	#FF9191	1	0.75
chr1	55320001	55480000	A.2.1.2.2.2.2.1.2.1.2	0.660122699386503	.	55320001	55480000	#FF9191	1	0.75
chr1	55480001	55760000	A.1.2.1.2.2.2.2	0.851533742331288	.	55480001	55760000	#FF4848	1	0.875
chr1	55760001	56200000	B.2.1.1.2.1.1	0.14478527607362	.	55760001	56200000	#4848FF	1	0.25
chr1	56200001	56640000	B.2.1.1.2.1.2	0.143558282208589	.	56200001	56640000	#4848FF	1	0.25
chr1	56640001	57080000	B.1.1.2.2.2.2.2.2.1	0.365644171779141	.	56640001	57080000	#DADAFF	1	0.5
chr1	57080001	57280000	B.1.1.1.1.1.1.1.1	0.525153374233129	.	57080001	57280000	#DADAFF	1	0.5
chr1	57280001	57720000	B.2.2.1.1.1.2	0.0650306748466258	.	57280001	57720000	#0000FF	1	0.125
chr1	57720001	58160000	B.2.2.1.1.1.1	0.0662576687116564	.	57720001	58160000	#0000FF	1	0.125
chr1	58160001	58560000	B.2.1.2.1.2.2.2	0.100613496932515	.	58160001	58560000	#4848FF	1	0.25
chr1	58560001	58680000	B.1.2.1.1.1.1.1.1.1	0.36319018404908	.	58560001	58680000	#9191FF	1	0.375
chr1	58680001	58920000	B.1.2.2.1.2.1.2.1.2.1	0.230674846625767	.	58680001	58920000	#9191FF	1	0.375
chr1	58920001	59160000	B.1.1.1.1.1.1.2.2.2.2	0.517791411042945	.	58920001	59160000	#DADAFF	1	0.5
chr1	59160001	59400000	A.2.2.1.2.1.1.2.2.2	0.598773006134969	.	59160001	59400000	#FFDADA	1	0.625
chr1	59400001	59520000	A.2.2.2.2.2.2.1.1.1	0.532515337423313	.	59400001	59520000	#FFDADA	1	0.625
chr1	59520001	59840000	B.1.1.1.1.1.1.2.2.2.1	0.519018404907975	.	59520001	59840000	#DADAFF	1	0.5
chr1	59840001	60000000	B.1.1.1.2.2.2.2.1.2	0.445398773006135	.	59840001	60000000	#DADAFF	1	0.5
chr1	60000001	60280000	B.1.2.2.1.2.1.1.2.1	0.240490797546012	.	60000001	60280000	#9191FF	1	0.375
chr1	60280001	60440000	B.1.1.2.2.2.1.1.1.1.1	0.385276073619632	.	60280001	60440000	#DADAFF	1	0.5
chr1	60440001	60640000	B.1.2.2.1.2.1.2.2	0.226993865030675	.	60440001	60640000	#9191FF	1	0.375
chr1	60640001	60800000	B.1.2.2.1.2.1.2.1.2.2.2	0.228220858895706	.	60640001	60800000	#9191FF	1	0.375
chr1	60800001	61000000	B.2.1.2.2.2.2.2.1.2	0.0687116564417178	.	60800001	61000000	#4848FF	1	0.25
chr1	61000001	61120000	B.2.1.1.1.2.2.1.1	0.150920245398773	.	61000001	61120000	#4848FF	1	0.25
chr1	61120001	61440000	B.1.2.2.1.2.1.2.1.2.2.1	0.229447852760736	.	61120001	61440000	#9191FF	1	0.375
chr1	61440001	62160000	B.1.1.1.1.1.2.1.2	0.515337423312883	.	61440001	62160000	#DADAFF	1	0.5
chr1	62160001	62280000	A.2.1.2.2.2.2.2.1.2.2	0.65521472392638	.	62160001	62280000	#FF9191	1	0.75
chr1	62280001	62400000	A.2.2.2.2.2.1.1	0.537423312883436	.	62280001	62400000	#FFDADA	1	0.625
chr1	62400001	62640000	B.1.1.1.1.1.1.1.2.2	0.522699386503067	.	62400001	62640000	#DADAFF	1	0.5
chr1	62640001	62920000	A.2.2.1.2.1.1.1.1.2.2	0.607361963190184	.	62640001	62920000	#FFDADA	1	0.625
chr1	62920001	63240000	A.2.1.1.1.1.2.2.1	0.769325153374233	.	62920001	63240000	#FF9191	1	0.75
chr1	63240001	63520000	A.2.2.2.2.2.1.2.2.1	0.534969325153374	.	63240001	63520000	#FFDADA	1	0.625
chr1	63520001	63720000	B.1.1.1.1.1.1.1.2.1	0.523926380368098	.	63520001	63720000	#DADAFF	1	0.5
chr1	63720001	64000000	A.2.1.2.2.2.1.1.2.1	0.67239263803681	.	63720001	64000000	#FF9191	1	0.75
chr1	64000001	64200000	A.2.2.1.2.1.1.1.1.2.1	0.608588957055215	.	64000001	64200000	#FFDADA	1	0.625
chr1	64200001	64720000	B.1.1.1.1.1.2.1.1	0.516564417177914	.	64200001	64720000	#DADAFF	1	0.5
chr1	64720001	64960000	A.2.2.1.2.1.1.1.1.1	0.609815950920245	.	64720001	64960000	#FFDADA	1	0.625
chr1	64960001	65080000	A.2.1.1.1.1.2.1.1.2.1	0.773006134969325	.	64960001	65080000	#FF9191	1	0.75
chr1	65080001	65320000	A.2.1.2.2.2.1.1.2.2	0.671165644171779	.	65080001	65320000	#FF9191	1	0.75
chr1	65320001	65480000	A.2.1.2.2.2.1.1.1.2	0.67361963190184	.	65320001	65480000	#FF9191	1	0.75
chr1	65480001	65640000	A.2.1.2.2.2.1.1.1.1	0.674846625766871	.	65480001	65640000	#FF9191	1	0.75
chr1	65640001	66200000	B.1.1.1.1.1.2.2	0.514110429447853	.	65640001	66200000	#DADAFF	1	0.5
chr1	66200001	66360000	B.2.1.1.2.2.1.1.1.2	0.141104294478528	.	66200001	66360000	#4848FF	1	0.25
chr1	66360001	66640000	B.2.1.1.2.2.1.1.1.1	0.142331288343558	.	66360001	66640000	#4848FF	1	0.25
chr1	66640001	67000000	B.1.2.1.1.2.2.1.1.1.1	0.331288343558282	.	66640001	67000000	#9191FF	1	0.375
chr1	67000001	67240000	B.1.2.2.1.1.1.1.2.1.2.1	0.27361963190184	.	67000001	67240000	#9191FF	1	0.375
chr1	67240001	67520000	B.1.1.1.1.1.1.2.1	0.521472392638037	.	67240001	67520000	#DADAFF	1	0.5
chr1	67520001	67800000	B.1.1.1.1.2.2.2.2.2	0.492024539877301	.	67520001	67800000	#DADAFF	1	0.5
chr1	67800001	67960000	A.1.2.2.2.2.1.2.1.1	0.796319018404908	.	67800001	67960000	#FF4848	1	0.875
chr1	67960001	68240000	A.2.2.1.2.1.2.1.2.1	0.593865030674847	.	67960001	68240000	#FFDADA	1	0.625
chr1	68240001	68600000	B.1.2.2.1.1.2.1.2.2	0.250306748466258	.	68240001	68600000	#9191FF	1	0.375
chr1	68600001	68800000	A.2.2.2.2.2.2.1.1.2	0.531288343558282	.	68600001	68800000	#FFDADA	1	0.625
chr1	68800001	68960000	B.1.2.1.2.1.2.2.2.1.2.2	0.299386503067485	.	68800001	68960000	#9191FF	1	0.375
chr1	68960001	69160000	B.2.2.1.2.1.1.1.1	0.052760736196319	.	68960001	69160000	#0000FF	1	0.125
chr1	69160001	69240000	B.2.1.1.1.2.2.2.2	0.14601226993865	.	69160001	69240000	#4848FF	1	0.25
chr1	69240001	69440000	B.2.2.1.2.1.1.1.2.2.2.1.2	0.0478527607361963	.	69240001	69440000	#0000FF	1	0.125
chr1	69440001	69800000	B.2.2.2.2.2.2.2.1	0.00245398773006135	.	69440001	69800000	#0000FF	1	0.125
chr1	69800001	69920000	B.1.2.2.2.1.2.2.1.1.2	0.202453987730061	.	69800001	69920000	#9191FF	1	0.375
chr1	69920001	70240000	B.2.2.2.1.2.2.2	0.0122699386503067	.	69920001	70240000	#0000FF	1	0.125
chr1	70240001	70640000	B.2.2.1.2.2.2.1.1.2	0.0306748466257669	.	70240001	70640000	#0000FF	1	0.125
chr1	70640001	70720000	A.2.2.1.2.2.2.1.1.1	0.580368098159509	.	70640001	70720000	#FFDADA	1	0.625
chr1	70720001	70960000	A.2.2.1.2.1.1.2.1	0.602453987730061	.	70720001	70960000	#FFDADA	1	0.625
chr1	70960001	71240000	B.2.2.1.2.2.2.1.1.1.1	0.0331288343558282	.	70960001	71240000	#0000FF	1	0.125
chr1	71240001	71520000	B.2.2.1.2.1.2.2.2	0.0368098159509202	.	71240001	71520000	#0000FF	1	0.125
chr1	71520001	71760000	B.2.2.1.2.2.2.1.1.1.2	0.0319018404907975	.	71520001	71760000	#0000FF	1	0.125
chr1	71760001	72000000	B.2.2.1.2.1.1.1.2.2.2.1.1	0.049079754601227	.	71760001	72000000	#0000FF	1	0.125
chr1	72000001	72080000	B.2.1.1.1.2.2.1.2.2	0.148466257668712	.	72000001	72080000	#4848FF	1	0.25
chr1	72080001	72440000	B.2.2.1.2.1.1.1.2.2.1	0.0503067484662577	.	72080001	72440000	#0000FF	1	0.125
chr1	72440001	72880000	B.2.2.2.1.2.1.1.2.1	0.0171779141104294	.	72440001	72880000	#0000FF	1	0.125
chr1	72880001	73040000	B.2.2.1.2.1.1.2.2.1	0.0441717791411043	.	72880001	73040000	#0000FF	1	0.125
chr1	73040001	73280000	B.2.2.2.2.2.2.2.2	0.00122699386503067	.	73040001	73280000	#0000FF	1	0.125
chr1	73280001	73360000	B.1.2.2.1.1.2.2.1.2	0.246625766871166	.	73280001	73360000	#9191FF	1	0.375
chr1	73360001	73600000	B.2.2.1.2.1.1.2.2.2	0.0429447852760736	.	73360001	73600000	#0000FF	1	0.125
chr1	73600001	74040000	B.2.2.2.2.2.1	0.0049079754601227	.	73600001	74040000	#0000FF	1	0.125
chr1	74040001	74200000	B.2.1.2.2.2.2.1.2.1.1	0.0736196319018405	.	74040001	74200000	#4848FF	1	0.25
chr1	74200001	74560000	B.2.1.2.2.2.2.1.2.1.2	0.0723926380368098	.	74200001	74560000	#4848FF	1	0.25
chr1	74560001	75200000	B.2.2.2.1.2.2.1	0.0134969325153374	.	74560001	75200000	#0000FF	1	0.125
chr1	75200001	75480000	B.2.1.2.2.2.2.1.1.2	0.0748466257668712	.	75200001	75480000	#4848FF	1	0.25
chr1	75480001	75680000	B.2.1.1.1.1.1.1.1	0.179141104294479	.	75480001	75680000	#4848FF	1	0.25
chr1	75680001	76280000	B.2.1.1.2.2.1.1.2.1	0.139877300613497	.	75680001	76280000	#4848FF	1	0.25
chr1	76280001	76520000	B.1.1.2.1.2.2.1.2	0.411042944785276	.	76280001	76520000	#DADAFF	1	0.5
chr1	76520001	76840000	B.1.1.2.2.2.2.2.1	0.366871165644172	.	76520001	76840000	#DADAFF	1	0.5
chr1	76840001	76920000	B.1.2.2.1.1.1.1.1.2	0.276073619631902	.	76840001	76920000	#9191FF	1	0.375
chr1	76920001	77160000	B.1.2.2.1.1.2.2.2	0.245398773006135	.	76920001	77160000	#9191FF	1	0.375
chr1	77160001	77360000	B.2.1.1.2.2.1.1.2.2	0.138650306748466	.	77160001	77360000	#4848FF	1	0.25
chr1	77360001	77480000	B.1.2.1.2.2.1.2.2.1.2	0.288343558282209	.	77360001	77480000	#9191FF	1	0.375
chr1	77480001	78040000	B.1.2.2.1.1.2.1.2.1.2	0.251533742331288	.	77480001	78040000	#9191FF	1	0.375
chr1	78040001	78440000	A.1.2.1.2.2.2.1.1.2.2.2	0.85521472392638	.	78040001	78440000	#FF4848	1	0.875
chr1	78440001	78840000	B.1.1.1.1.2.2.2.2.1	0.493251533742331	.	78440001	78840000	#DADAFF	1	0.5
chr1	78840001	79040000	B.1.2.2.1.1.2.2.1.1.2	0.247852760736196	.	78840001	79040000	#9191FF	1	0.375
chr1	79040001	79240000	B.1.2.2.1.1.2.2.1.1.1	0.249079754601227	.	79040001	79240000	#9191FF	1	0.375
chr1	79240001	79640000	B.1.2.2.1.1.2.1.1.1.1.1	0.257668711656442	.	79240001	79640000	#9191FF	1	0.375
chr1	79640001	79920000	B.1.2.1.2.1.2.2.1.2.2.2.2	0.303067484662577	.	79640001	79920000	#9191FF	1	0.375
chr1	79920001	80280000	B.1.2.2.1.1.2.1.1.1.2	0.25521472392638	.	79920001	80280000	#9191FF	1	0.375
chr1	80280001	80600000	B.1.2.2.1.1.2.1.2.1.1	0.252760736196319	.	80280001	80600000	#9191FF	1	0.375
chr1	80600001	80840000	B.1.1.2.2.2.2.1.1	0.373006134969325	.	80600001	80840000	#DADAFF	1	0.5
chr1	80840001	80960000	B.1.2.1.2.1.2.2.1.1.2.1	0.30920245398773	.	80840001	80960000	#9191FF	1	0.375
chr1	80960001	81160000	B.1.1.2.1.2.2.1.1.2.1	0.413496932515337	.	80960001	81160000	#DADAFF	1	0.5
chr1	81160001	81440000	B.1.1.2.2.2.2.1.2.2	0.368098159509202	.	81160001	81440000	#DADAFF	1	0.5
chr1	81440001	81720000	B.1.1.2.2.2.2.2.2.2	0.36441717791411	.	81440001	81720000	#DADAFF	1	0.5
chr1	81720001	81880000	B.1.1.1.1.2.1.2.2.2.2	0.501840490797546	.	81720001	81880000	#DADAFF	1	0.5
chr1	81880001	82040000	A.2.2.1.2.1.1.2.2.1.1	0.601226993865031	.	81880001	82040000	#FFDADA	1	0.625
chr1	82040001	82280000	B.1.1.1.1.2.1.1.1.2	0.511656441717791	.	82040001	82280000	#DADAFF	1	0.5
chr1	82280001	82440000	A.2.1.1.1.1.2.2.2	0.768098159509202	.	82280001	82440000	#FF9191	1	0.75
chr1	82440001	82640000	B.1.1.1.1.2.1.2.2.2.1	0.503067484662577	.	82440001	82640000	#DADAFF	1	0.5
chr1	82640001	83400000	B.2.1.1.2.2.2.2	0.133742331288344	.	82640001	83400000	#4848FF	1	0.25
chr1	83400001	83560000	B.1.1.2.2.2.2.1.2.1.2.1	0.370552147239264	.	83400001	83560000	#DADAFF	1	0.5
chr1	83560001	83720000	B.1.1.1.1.2.2.1.1.1.2	0.499386503067485	.	83560001	83720000	#DADAFF	1	0.5
chr1	83720001	84040000	B.1.2.1.1.1.2.2.2.1.1	0.343558282208589	.	83720001	84040000	#9191FF	1	0.375
chr1	84040001	84360000	B.1.1.1.1.2.1.2.2.1	0.504294478527607	.	84040001	84360000	#DADAFF	1	0.5
chr1	84360001	84600000	A.2.2.1.2.1.1.2.2.1.2	0.6	.	84360001	84600000	#FFDADA	1	0.625
chr1	84600001	84920000	A.2.2.1.2.1.1.1.2.2	0.603680981595092	.	84600001	84920000	#FFDADA	1	0.625
chr1	84920001	85280000	A.2.1.2.2.2.1.2	0.669938650306748	.	84920001	85280000	#FF9191	1	0.75
chr1	85280001	85440000	A.2.2.1.2.1.1.1.2.1.1	0.606134969325153	.	85280001	85440000	#FFDADA	1	0.625
chr1	85440001	85720000	A.1.2.1.2.2.2.1.2.1	0.85398773006135	.	85440001	85720000	#FF4848	1	0.875
chr1	85720001	85960000	B.1.1.1.1.2.1.1.2.2.2.1	0.507975460122699	.	85720001	85960000	#DADAFF	1	0.5
chr1	85960001	86080000	A.2.2.1.2.2.1.1.1	0.586503067484663	.	85960001	86080000	#FFDADA	1	0.625
chr1	86080001	86320000	B.1.1.2.2.2.2.1.2.1.1	0.371779141104294	.	86080001	86320000	#DADAFF	1	0.5
chr1	86320001	86600000	B.1.2.1.2.1.2.2.1.2.2.2.1	0.304294478527607	.	86320001	86600000	#9191FF	1	0.375
chr1	86600001	86840000	B.1.2.2.1.1.2.1.1.2	0.25398773006135	.	86600001	86840000	#9191FF	1	0.375
chr1	86840001	87200000	B.1.2.2.1.1.2.1.1.1.1.2	0.256441717791411	.	86840001	87200000	#9191FF	1	0.375
chr1	87200001	87320000	A.2.2.2.2.2.2.1.2.1	0.530061349693252	.	87200001	87320000	#FFDADA	1	0.625
chr1	87320001	87560000	A.2.2.1.2.2.1.2.1	0.584049079754601	.	87320001	87560000	#FFDADA	1	0.625
chr1	87560001	87720000	B.1.1.1.1.2.1.1.1.1	0.512883435582822	.	87560001	87720000	#DADAFF	1	0.5
chr1	87720001	87880000	A.2.2.2.2.2.1.2.1	0.536196319018405	.	87720001	87880000	#FFDADA	1	0.625
chr1	87880001	88200000	B.1.1.1.1.2.1.1.2.1	0.510429447852761	.	87880001	88200000	#DADAFF	1	0.5
chr1	88200001	88400000	B.1.1.1.1.1.1.2.2.1	0.520245398773006	.	88200001	88400000	#DADAFF	1	0.5
chr1	88400001	88600000	B.1.1.2.2.2.1.1.1.2.2	0.380368098159509	.	88400001	88600000	#DADAFF	1	0.5
chr1	88600001	88840000	B.1.2.1.1.1.2.1.2.2	0.34601226993865	.	88600001	88840000	#9191FF	1	0.375
chr1	88840001	89120000	B.1.2.2.1.1.1.1.2.1.1	0.274846625766871	.	88840001	89120000	#9191FF	1	0.375
chr1	89120001	89360000	A.2.2.1.2.2.1.2.2.2	0.58159509202454	.	89120001	89360000	#FFDADA	1	0.625
chr1	89360001	90000000	B.2.1.1.2.2.2.1.2	0.134969325153374	.	89360001	90000000	#4848FF	1	0.25
chr1	90000001	90240000	B.1.1.1.1.2.1.1.2.2.2.2	0.506748466257669	.	90000001	90240000	#DADAFF	1	0.5
chr1	90240001	90480000	A.2.2.2.1.1.2.2.2.2	0.56319018404908	.	90240001	90480000	#FFDADA	1	0.625
chr1	90480001	90960000	B.2.1.1.2.2.2.1.1	0.136196319018405	.	90480001	90960000	#4848FF	1	0.25
chr1	90960001	91280000	B.1.2.1.1.1.2.1.2.1.1.2	0.349693251533742	.	90960001	91280000	#9191FF	1	0.375
chr1	91280001	91680000	A.2.2.1.2.2.1.2.2.1	0.582822085889571	.	91280001	91680000	#FFDADA	1	0.625
chr1	91680001	91880000	A.2.2.1.2.2.2.1.2	0.577914110429448	.	91680001	91880000	#FFDADA	1	0.625
chr1	91880001	92400000	A.2.1.1.1.1.2.1.1.2.2	0.771779141104294	.	91880001	92400000	#FF9191	1	0.75
chr1	92400001	92760000	A.1.2.2.2.2.2.2.2.2	0.784049079754601	.	92400001	92760000	#FF4848	1	0.875
chr1	92760001	92960000	A.2.1.1.2.1.2.1	0.741104294478528	.	92760001	92960000	#FF9191	1	0.75
chr1	92960001	93280000	A.1.2.1.2.2.1.1.2	0.861349693251534	.	92960001	93280000	#FF4848	1	0.875
chr1	93280001	93680000	A.1.1.2.1.1.2.1.2.1	0.960736196319018	.	93280001	93680000	#FF0000	1	1
chr1	93680001	93840000	A.1.2.1.2.2.2.1.1.2.2.1	0.856441717791411	.	93680001	93840000	#FF4848	1	0.875
chr1	93840001	94080000	A.1.2.2.2.2.2.2.2.1	0.785276073619632	.	93840001	94080000	#FF4848	1	0.875
chr1	94080001	94360000	A.1.2.1.2.2.2.1.1.2.1	0.857668711656442	.	94080001	94360000	#FF4848	1	0.875
chr1	94360001	94640000	A.2.2.1.2.1.1.1.2.1.2	0.604907975460123	.	94360001	94640000	#FFDADA	1	0.625
chr1	94640001	94720000	A.2.2.1.2.1.2.1.2.2	0.592638036809816	.	94640001	94720000	#FFDADA	1	0.625
chr1	94720001	94920000	A.2.2.1.2.1.2.1.1.2	0.595092024539877	.	94720001	94920000	#FFDADA	1	0.625
chr1	94920001	95040000	A.2.2.1.2.1.2.1.1.1.2	0.596319018404908	.	94920001	95040000	#FFDADA	1	0.625
chr1	95040001	95320000	B.1.1.1.1.2.2.2.1.2	0.494478527607362	.	95040001	95320000	#DADAFF	1	0.5
chr1	95320001	95560000	A.2.2.1.2.2.2.2.2.2	0.574233128834356	.	95320001	95560000	#FFDADA	1	0.625
chr1	95560001	95720000	B.1.2.1.2.1.1.2.2.1.1.2	0.316564417177914	.	95560001	95720000	#9191FF	1	0.375
chr1	95720001	95920000	B.2.2.1.2.1.2.1.2	0.0404907975460123	.	95720001	95920000	#0000FF	1	0.125
chr1	95920001	96080000	B.2.1.2.1.1.2.2.2.1	0.119018404907975	.	95920001	96080000	#4848FF	1	0.25
chr1	96080001	96680000	B.2.2.2.2.2.2.1	0.00368098159509202	.	96080001	96680000	#0000FF	1	0.125
chr1	96680001	96960000	B.2.2.1.2.1.2.2.1.2	0.0380368098159509	.	96680001	96960000	#0000FF	1	0.125
chr1	96960001	97320000	B.1.2.2.1.1.1.2.1.2	0.267484662576687	.	96960001	97320000	#9191FF	1	0.375
chr1	97320001	97600000	B.2.2.1.2.1.1.1.2.1	0.0515337423312883	.	97320001	97600000	#0000FF	1	0.125
chr1	97600001	97800000	B.2.2.1.2.1.1.1.2.2.2.2	0.0466257668711656	.	97600001	97800000	#0000FF	1	0.125
chr1	97800001	97960000	B.2.1.2.2.2.2.2.2	0.0674846625766871	.	97800001	97960000	#4848FF	1	0.25
chr1	97960001	98560000	B.2.2.2.1.2.1.1.2.2	0.0159509202453988	.	97960001	98560000	#0000FF	1	0.125
chr1	98560001	99040000	B.2.2.2.1.2.1.1.1	0.0184049079754601	.	98560001	99040000	#0000FF	1	0.125
chr1	99040001	99120000	B.1.1.2.1.1.1.1.1.1.2	0.440490797546012	.	99040001	99120000	#DADAFF	1	0.5
chr1	99120001	99760000	B.2.2.1.2.1.2.2.1.1	0.0392638036809816	.	99120001	99760000	#0000FF	1	0.125
chr1	99760001	99840000	B.1.2.2.1.1.1.2.2.2.1	0.261349693251534	.	99760001	99840000	#9191FF	1	0.375
chr1	99840001	100200000	B.1.2.1.2.1.1.2.2.1.1.1	0.317791411042945	.	99840001	100200000	#9191FF	1	0.375
chr1	100200001	100360000	A.2.2.1.2.2.2.2.1	0.576687116564417	.	100200001	100360000	#FFDADA	1	0.625
chr1	100360001	100520000	A.2.1.1.1.1.2.1.1.1	0.774233128834356	.	100360001	100520000	#FF9191	1	0.75
chr1	100520001	100600000	A.1.2.2.2.2.1.2.1.2.1	0.795092024539877	.	100520001	100600000	#FF4848	1	0.875
chr1	100600001	100680000	A.2.1.1.1.1.2.1.2	0.770552147239264	.	100600001	100680000	#FF9191	1	0.75
chr1	100680001	100880000	A.2.1.2.2.2.2.2.2.1.1	0.65398773006135	.	100680001	100880000	#FF9191	1	0.75
chr1	100880001	100960000	B.1.1.1.1.2.2.1.1.1.1	0.500613496932515	.	100880001	100960000	#DADAFF	1	0.5
chr1	100960001	101360000	B.1.2.2.1.1.1.2.1.1	0.268711656441718	.	100960001	101360000	#9191FF	1	0.375
chr1	101360001	101880000	B.1.1.2.1.2.1.1.2	0.423312883435583	.	101360001	101880000	#DADAFF	1	0.5
chr1	101880001	102520000	B.2.2.2.1.2.1.2	0.0147239263803681	.	101880001	102520000	#0000FF	1	0.125
chr1	102520001	102960000	B.2.2.1.2.1.2.1.1	0.0417177914110429	.	102520001	102960000	#0000FF	1	0.125
chr1	102960001	103280000	B.2.1.2.2.2.1	0.0773006134969325	.	102960001	103280000	#4848FF	1	0.25
chr1	103280001	103480000	B.1.2.2.1.1.1.2.2.2.2.1	0.260122699386503	.	103280001	103480000	#9191FF	1	0.375
chr1	103480001	103760000	B.2.1.2.2.2.2.1.1.1	0.0760736196319018	.	103480001	103760000	#4848FF	1	0.25
chr1	103760001	103800000	B.1.2.2.2.2.1.1.1.2.1	0.197546012269939	.	103760001	103800000	#9191FF	1	0.375
chr1	103880001	103960000	B.1.2.2.2.2.1.1.1.2.1	0.197546012269939	.	103880001	103960000	#9191FF	1	0.375
chr1	104000001	104080000	B.1.2.2.2.2.1.1.1.2.1	0.197546012269939	.	104000001	104080000	#9191FF	1	0.375
chr1	104080001	104160000	B.1.1.2.1.2.2.1.1.1	0.414723926380368	.	104080001	104160000	#DADAFF	1	0.5
chr1	104160001	104200000	B.1.2.2.1.1.1.2.2.1.2.2	0.262576687116564	.	104160001	104200000	#9191FF	1	0.375
chr1	104280001	104480000	B.1.2.2.1.1.1.2.2.1.2.2	0.262576687116564	.	104280001	104480000	#9191FF	1	0.375
chr1	104480001	104760000	B.1.2.2.1.1.1.2.2.1.2.1.2	0.263803680981595	.	104480001	104760000	#9191FF	1	0.375
chr1	104760001	105040000	B.1.2.2.2.2.1.2.2.1.1	0.187730061349693	.	104760001	105040000	#9191FF	1	0.375
chr1	105040001	105280000	B.1.2.1.2.1.1.1.2.1	0.321472392638037	.	105040001	105280000	#9191FF	1	0.375
chr1	105280001	105880000	B.1.2.2.1.1.1.2.2.1.1	0.266257668711656	.	105280001	105880000	#9191FF	1	0.375
chr1	105880001	105960000	B.1.2.2.2.1.1.1.1.1	0.215950920245399	.	105880001	105960000	#9191FF	1	0.375
chr1	105960001	106080000	B.1.1.2.1.2.2.1.1.2.2	0.412269938650307	.	105960001	106080000	#DADAFF	1	0.5
chr1	106080001	106240000	B.1.2.1.2.1.2.2.1.1.2.2	0.307975460122699	.	106080001	106240000	#9191FF	1	0.375
chr1	106240001	106400000	B.1.2.1.2.1.1.1.2.2	0.320245398773006	.	106240001	106400000	#9191FF	1	0.375
chr1	106400001	106800000	B.2.1.2.2.2.2.1.2.2	0.0711656441717791	.	106400001	106800000	#4848FF	1	0.25
chr1	106800001	106920000	B.1.2.1.2.2.1.2.2.1.1	0.289570552147239	.	106800001	106920000	#9191FF	1	0.375
chr1	106920001	107200000	B.2.1.1.2.2.1.2	0.137423312883436	.	106920001	107200000	#4848FF	1	0.25
chr1	107200001	107320000	B.1.2.1.2.1.2.2.1.1.1	0.310429447852761	.	107200001	107320000	#9191FF	1	0.375
chr1	107320001	107520000	B.1.2.2.1.1.1.2.2.2.2.2	0.258895705521472	.	107320001	107520000	#9191FF	1	0.375
chr1	107520001	107720000	B.1.2.1.2.1.2.2.1.2.1	0.306748466257669	.	107520001	107720000	#9191FF	1	0.375
chr1	107720001	108120000	B.1.2.1.2.1.2.2.2.2	0.298159509202454	.	107720001	108120000	#9191FF	1	0.375
chr1	108120001	108320000	B.1.1.1.1.2.2.2.1.1	0.495705521472393	.	108120001	108320000	#DADAFF	1	0.5
chr1	108320001	108760000	B.1.1.2.2.2.2.1.2.1.2.2	0.369325153374233	.	108320001	108760000	#DADAFF	1	0.5
chr1	108760001	108800000	B.1.1.2.1.1.1.1.1.1.1	0.441717791411043	.	108760001	108800000	#DADAFF	1	0.5
chr1	108840001	108920000	B.1.1.2.1.1.1.1.1.1.1	0.441717791411043	.	108840001	108920000	#DADAFF	1	0.5
chr1	109000001	109240000	A.2.1.2.2.2.2.2.2.1.2	0.652760736196319	.	109000001	109240000	#FF9191	1	0.75
chr1	109240001	109440000	A.1.2.1.2.2.2.1.2.2	0.852760736196319	.	109240001	109440000	#FF4848	1	0.875
chr1	109440001	109720000	A.1.1.2.1.1.2.1.2.2	0.959509202453988	.	109440001	109720000	#FF0000	1	1
chr1	109720001	110080000	A.1.1.1.1.2.2.2.1	0.988957055214724	.	109720001	110080000	#FF0000	1	1
chr1	110080001	110560000	A.1.2.2.2.2.2.1.1.1	0.790184049079755	.	110080001	110560000	#FF4848	1	0.875
chr1	110560001	110720000	A.1.2.2.2.2.2.1.1.2	0.788957055214724	.	110560001	110720000	#FF4848	1	0.875
chr1	110720001	111000000	A.1.2.2.2.2.1.2.1.2.2	0.793865030674847	.	110720001	111000000	#FF4848	1	0.875
chr1	111000001	111080000	A.2.2.2.2.1.2.2.1.2	0.539877300613497	.	111000001	111080000	#FFDADA	1	0.625
chr1	111080001	111360000	B.1.2.1.1.1.2.1.2.1.2.1	0.348466257668712	.	111080001	111360000	#9191FF	1	0.375
chr1	111360001	111600000	B.1.2.2.1.2.2.1.2.2	0.223312883435583	.	111360001	111600000	#9191FF	1	0.375
chr1	111600001	112000000	B.1.2.1.1.2.1.2.2.2.1	0.333742331288344	.	111600001	112000000	#9191FF	1	0.375
chr1	112000001	112080000	A.2.2.2.2.2.2.2.1	0.52760736196319	.	112000001	112080000	#FFDADA	1	0.625
chr1	112080001	112240000	A.2.2.1.2.2.2.1.1.2	0.579141104294479	.	112080001	112240000	#FFDADA	1	0.625
chr1	112240001	112600000	B.1.2.2.1.2.2.2.2.1.1	0.219631901840491	.	112240001	112600000	#9191FF	1	0.375
chr1	112600001	112880000	B.2.1.2.1.1.2.1.2.1.2	0.122699386503067	.	112600001	112880000	#4848FF	1	0.25
chr1	112880001	113160000	A.2.2.1.2.1.2.1.1.1.1	0.597546012269939	.	112880001	113160000	#FFDADA	1	0.625
chr1	113160001	113240000	A.1.2.1.2.1.1.1.2	0.884662576687117	.	113160001	113240000	#FF4848	1	0.875
chr1	113240001	113640000	A.1.2.1.1.2.2.2.1	0.895705521472393	.	113240001	113640000	#FF4848	1	0.875
chr1	113640001	114000000	A.2.1.2.2.2.2.1.2.1.1.2.2	0.661349693251534	.	113640001	114000000	#FF9191	1	0.75
chr1	114000001	114160000	A.2.2.2.2.2.2.1.2.2	0.528834355828221	.	114000001	114160000	#FFDADA	1	0.625
chr1	114160001	114480000	A.2.1.2.2.2.2.1.2.1.1.2.1	0.662576687116564	.	114160001	114480000	#FF9191	1	0.75
chr1	114480001	114880000	A.2.2.1.2.1.2.2.1.2.1	0.590184049079755	.	114480001	114880000	#FFDADA	1	0.625
chr1	114880001	115080000	A.1.2.2.2.2.1.1.1.2	0.798773006134969	.	114880001	115080000	#FF4848	1	0.875
chr1	115080001	115320000	A.1.2.1.2.2.1.2	0.860122699386503	.	115080001	115320000	#FF4848	1	0.875
chr1	115320001	115480000	B.1.1.1.1.2.1.1.2.2.1	0.50920245398773	.	115320001	115480000	#DADAFF	1	0.5
chr1	115480001	115680000	B.1.1.2.2.1.2.1.1	0.395092024539877	.	115480001	115680000	#DADAFF	1	0.5
chr1	115680001	116160000	B.1.2.2.1.2.1.1.2.2.1	0.239263803680982	.	115680001	116160000	#9191FF	1	0.375
chr1	116160001	116360000	A.2.2.2.2.1.2.2.2	0.538650306748466	.	116160001	116360000	#FFDADA	1	0.625
chr1	116360001	116680000	B.1.2.1.1.1.2.1.2.1.1.1	0.350920245398773	.	116360001	116680000	#9191FF	1	0.375
chr1	116680001	116800000	A.2.2.2.2.1.2.1.1.1	0.54601226993865	.	116680001	116800000	#FFDADA	1	0.625
chr1	116800001	117080000	A.2.2.1.2.1.2.2.1.2.2	0.588957055214724	.	116800001	117080000	#FFDADA	1	0.625
chr1	117080001	117280000	A.2.1.1.2.1.2.2.2	0.738650306748466	.	117080001	117280000	#FF9191	1	0.75
chr1	117280001	117600000	A.2.2.1.2.1.2.2.2	0.587730061349693	.	117280001	117600000	#FFDADA	1	0.625
chr1	117600001	117960000	A.2.1.2.2.2.2.1.2.2	0.658895705521472	.	117600001	117960000	#FF9191	1	0.75
chr1	117960001	118480000	B.1.1.1.1.2.2.1.2	0.496932515337423	.	117960001	118480000	#DADAFF	1	0.5
chr1	118480001	119000000	B.1.2.2.1.1.1.2.2.1.2.1.1	0.265030674846626	.	118480001	119000000	#9191FF	1	0.375
chr1	119000001	119280000	B.2.1.2.1.1.2.2.2.2	0.117791411042945	.	119000001	119280000	#4848FF	1	0.25
chr1	119280001	119640000	B.2.1.2.1.1.2.2.1	0.120245398773006	.	119280001	119640000	#4848FF	1	0.25
chr1	119640001	120160000	B.1.2.1.1.2.2.1.2	0.32760736196319	.	119640001	120160000	#9191FF	1	0.375
chr1	120160001	120360000	A.2.2.1.2.2.2.2.2.1	0.575460122699387	.	120160001	120360000	#FFDADA	1	0.625
chr1	120360001	120520000	A.2.1.1.1.1.1.1.1	0.782822085889571	.	120360001	120520000	#FF9191	1	0.75
chr1	120520001	120720000	A.1.2.2.2.2.1.2.2.1	0.792638036809816	.	120520001	120720000	#FF4848	1	0.875
chr1	120760001	120960000	A.2.2.1.1.2.2.2.1.2	0.614723926380368	.	120760001	120960000	#FFDADA	1	0.625
chr1	121080001	121160000	A.2.2.1.1.2.2.2.1.2	0.614723926380368	.	121080001	121160000	#FFDADA	1	0.625
chr1	121160001	121360000	B.1.2.2.1.2.2.2.2.1.2	0.21840490797546	.	121160001	121360000	#9191FF	1	0.375
chr1	121360001	121520000	B.1.2.1.1.1.2.1.2.1.2.2	0.347239263803681	.	121360001	121520000	#9191FF	1	0.375
chr1	142520001	142680000	B.1.1.1.2.2.1.1.2.2.2.2.1	0.467484662576687	.	142520001	142680000	#DADAFF	1	0.5
chr1	142800001	142840000	B.2.1.2.1.1.1.2.1	0.130061349693252	.	142800001	142840000	#4848FF	1	0.25
chr1	143120001	143320000	B.2.1.2.1.1.1.2.1	0.130061349693252	.	143120001	143320000	#4848FF	1	0.25
chr1	143400001	143440000	B.2.1.2.1.1.1.2.1	0.130061349693252	.	143400001	143440000	#4848FF	1	0.25
chr1	143480001	143520000	B.2.1.2.1.1.1.2.1	0.130061349693252	.	143480001	143520000	#4848FF	1	0.25
chr1	143720001	143800000	A.2.1.2.2.1.2.1	0.682208588957055	.	143720001	143800000	#FF9191	1	0.75
chr1	143880001	144120000	A.2.1.2.2.1.2.1	0.682208588957055	.	143880001	144120000	#FF9191	1	0.75
chr1	144520001	144720000	A.2.1.1.1.1.1.1.2	0.78159509202454	.	144520001	144720000	#FF9191	1	0.75
chr1	144800001	145120000	A.2.1.1.1.1.1.1.2	0.78159509202454	.	144800001	145120000	#FF9191	1	0.75
chr1	145120001	145320000	A.1.2.2.2.2.1.1.1.1	0.8	.	145120001	145320000	#FF4848	1	0.875
chr1	145360001	145840000	A.1.1.2.1.1.1.1.2.2.2	0.96441717791411	.	145360001	145840000	#FF0000	1	1
chr1	146360001	146400000	A.2.2.1.1.1.1.1.2	0.646625766871166	.	146360001	146400000	#FFDADA	1	0.625
chr1	146440001	146760000	A.2.2.1.1.1.1.1.2	0.646625766871166	.	146440001	146760000	#FFDADA	1	0.625
chr1	146760001	146880000	A.2.2.2.1.1.2.2.1.1	0.568098159509203	.	146760001	146880000	#FFDADA	1	0.625
chr1	146880001	147440000	A.2.1.2.2.2.2.1.2.1.1.1	0.663803680981595	.	146880001	147440000	#FF9191	1	0.75
chr1	147680001	147840000	A.2.1.2.2.2.2.1.2.1.1.1	0.663803680981595	.	147680001	147840000	#FF9191	1	0.75
chr1	147880001	147960000	A.2.1.2.2.2.2.1.2.1.1.1	0.663803680981595	.	147880001	147960000	#FF9191	1	0.75
chr1	148160001	148280000	A.2.1.1.2.2.1.1.2	0.734969325153374	.	148160001	148280000	#FF9191	1	0.75
chr1	148320001	148360000	A.2.1.1.2.2.1.1.2	0.734969325153374	.	148320001	148360000	#FF9191	1	0.75
chr1	148520001	148560000	A.2.1.1.2.2.1.1.2	0.734969325153374	.	148520001	148560000	#FF9191	1	0.75
chr1	148560001	148600000	B.1.2.1.1.2.1.2.1	0.336196319018405	.	148560001	148600000	#9191FF	1	0.375
chr1	148640001	148680000	B.1.2.1.1.2.1.2.1	0.336196319018405	.	148640001	148680000	#9191FF	1	0.375
chr1	148840001	148960000	B.1.2.1.1.2.1.2.1	0.336196319018405	.	148840001	148960000	#9191FF	1	0.375
chr1	149000001	149200000	B.1.2.1.1.2.1.2.1	0.336196319018405	.	149000001	149200000	#9191FF	1	0.375
chr1	149200001	149440000	A.2.2.2.2.1.2.2.1.1	0.541104294478528	.	149200001	149440000	#FFDADA	1	0.625
chr1	149560001	149760000	A.2.2.1.2.2.1.1.2	0.585276073619632	.	149560001	149760000	#FFDADA	1	0.625
chr1	149760001	150200000	A.1.1.2.1.2.2.1.1.2.1	0.94478527607362	.	149760001	150200000	#FF0000	1	1
chr1	150200001	150480000	A.1.1.1.1.2.1.2.1.1	0.993865030674847	.	150200001	150480000	#FF0000	1	1
chr1	150480001	150600000	A.1.2.1.2.1.2.1.1.2.1	0.878527607361963	.	150480001	150600000	#FF4848	1	0.875
chr1	150600001	150800000	A.1.1.2.1.2.2.1.2.2	0.941104294478528	.	150600001	150800000	#FF0000	1	1
chr1	150800001	151000000	A.1.1.2.1.2.2.1.1.2.2	0.943558282208589	.	150800001	151000000	#FF0000	1	1
chr1	151000001	151240000	A.1.1.1.2.1.2.1.1	0.982822085889571	.	151000001	151240000	#FF0000	1	1
chr1	151240001	151720000	A.1.1.2.1.1.1.1.2.2.1	0.965644171779141	.	151240001	151720000	#FF0000	1	1
chr1	151720001	151800000	A.2.1.1.1.1.1.2.2	0.775460122699386	.	151720001	151800000	#FF9191	1	0.75
chr1	151800001	152040000	A.2.1.2.2.2.2.2.2.2.2.1	0.650306748466258	.	151800001	152040000	#FF9191	1	0.75
chr1	152040001	152200000	B.1.2.1.1.2.1.2.2.1	0.334969325153374	.	152040001	152200000	#9191FF	1	0.375
chr1	152200001	152560000	B.2.2.1.1.2.2.1.2	0.0576687116564417	.	152200001	152560000	#0000FF	1	0.125
chr1	152560001	152760000	B.2.1.2.1.2.1.2.1.2.1.1	0.111656441717791	.	152560001	152760000	#4848FF	1	0.25
chr1	152760001	153000000	B.2.1.2.1.2.1.2.2.2.2	0.105521472392638	.	152760001	153000000	#4848FF	1	0.25
chr1	153000001	153120000	B.2.1.1.1.2.1.1.2.2.1.2	0.154601226993865	.	153000001	153120000	#4848FF	1	0.25
chr1	153120001	153280000	B.2.1.2.1.2.1.2.1.2.1.2	0.110429447852761	.	153120001	153280000	#4848FF	1	0.25
chr1	153280001	153600000	B.1.1.2.2.1.1.1.1.2.1	0.404907975460123	.	153280001	153600000	#DADAFF	1	0.5
chr1	153600001	153760000	A.1.1.2.1.1.1.2	0.96319018404908	.	153600001	153760000	#FF0000	1	1
chr1	153760001	153960000	A.1.1.2.1.2.2.2.1.2.1.2	0.936196319018405	.	153760001	153960000	#FF0000	1	1
chr1	153960001	154160000	A.1.2.2.2.1.1.1.2.1	0.813496932515337	.	153960001	154160000	#FF4848	1	0.875
chr1	154160001	154400000	A.1.2.1.1.2.2.2.2.2.1	0.893251533742331	.	154160001	154400000	#FF4848	1	0.875
chr1	154400001	154600000	A.1.1.2.1.1.1.1.1	0.968098159509202	.	154400001	154600000	#FF0000	1	1
chr1	154600001	154920000	A.1.1.1.2.2.2.2.1.2	0.970552147239264	.	154600001	154920000	#FF0000	1	1
chr1	154920001	155160000	A.1.1.1.1.1.2.2.1	0.997546012269939	.	154920001	155160000	#FF0000	1	1
chr1	155160001	155360000	A.1.1.2.1.2.1.1.1.2	0.955828220858896	.	155160001	155360000	#FF0000	1	1
chr1	155360001	155640000	A.1.1.1.1.2.1.2.1.2	0.992638036809816	.	155360001	155640000	#FF0000	1	1
chr1	155640001	155800000	A.1.1.2.1.2.2.2.1.2.2	0.934969325153374	.	155640001	155800000	#FF0000	1	1
chr1	155800001	156040000	A.1.1.1.2.1.2.1.2	0.98159509202454	.	155800001	156040000	#FF0000	1	1
chr1	156040001	156280000	A.1.1.1.1.2.1.2.2	0.991411042944785	.	156040001	156280000	#FF0000	1	1
chr1	156280001	156600000	A.1.1.1.1.1.1	1	.	156280001	156600000	#FF0000	1	1
chr1	156600001	156920000	A.1.1.1.1.2.2.1	0.990184049079755	.	156600001	156920000	#FF0000	1	1
chr1	156920001	157120000	A.1.2.2.2.2.2.1.2	0.787730061349693	.	156920001	157120000	#FF4848	1	0.875
chr1	157120001	157520000	B.2.1.2.1.1.1.1.1	0.132515337423313	.	157120001	157520000	#4848FF	1	0.25
chr1	157520001	157760000	B.2.2.1.1.2.2.1.1.2	0.0588957055214724	.	157520001	157760000	#0000FF	1	0.125
chr1	157760001	157960000	B.2.2.1.1.2.1.1.1	0.0638036809815951	.	157760001	157960000	#0000FF	1	0.125
chr1	157960001	158160000	B.1.1.2.2.1.1.1.2	0.402453987730061	.	157960001	158160000	#DADAFF	1	0.5
chr1	158160001	158400000	B.2.2.1.1.2.2.1.1.1	0.0601226993865031	.	158160001	158400000	#0000FF	1	0.125
chr1	158400001	158520000	B.2.1.2.1.2.1.2.1.2.2	0.10920245398773	.	158400001	158520000	#4848FF	1	0.25
chr1	158520001	159080000	B.2.2.2.2.1.2.2	0.00613496932515337	.	158520001	159080000	#0000FF	1	0.125
chr1	159080001	159800000	B.2.2.2.2.1.2.1	0.00736196319018405	.	159080001	159800000	#0000FF	1	0.125
chr1	159800001	160040000	B.1.1.2.2.1.1.1.1.2.2	0.403680981595092	.	159800001	160040000	#DADAFF	1	0.5
chr1	160040001	160320000	A.2.1.1.1.2.2.2.2.1.1	0.753374233128834	.	160040001	160320000	#FF9191	1	0.75
chr1	160320001	160640000	B.1.2.1.1.2.1.2.2.2.2	0.332515337423313	.	160320001	160640000	#9191FF	1	0.375
chr1	160640001	160920000	B.1.1.2.2.1.1.1.1.1	0.406134969325153	.	160640001	160920000	#DADAFF	1	0.5
chr1	160920001	161120000	A.2.1.1.2.2.1.2	0.733742331288344	.	160920001	161120000	#FF9191	1	0.75
chr1	161120001	161440000	A.1.1.2.1.1.1.1.2.1	0.966871165644172	.	161120001	161440000	#FF0000	1	1
chr1	161440001	161720000	A.1.1.2.2.1.1.1.1.1.1.2	0.930061349693251	.	161440001	161720000	#FF0000	1	1
chr1	161720001	161960000	A.1.2.1.1.2.2.2.2.1	0.894478527607362	.	161720001	161960000	#FF4848	1	0.875
chr1	161960001	162080000	A.2.1.2.2.2.2.1.1.1.1.1	0.668711656441718	.	161960001	162080000	#FF9191	1	0.75
chr1	162080001	162360000	A.2.2.1.1.1.2.1.1	0.642944785276074	.	162080001	162360000	#FFDADA	1	0.625
chr1	162360001	162560000	A.2.1.1.1.1.1.2.1.1.1	0.780368098159509	.	162360001	162560000	#FF9191	1	0.75
chr1	162560001	162800000	A.2.2.1.1.2.2.2.2.2.2	0.611042944785276	.	162560001	162800000	#FFDADA	1	0.625
chr1	162800001	163080000	B.1.2.2.1.1.1.1.2.1.2.2	0.27239263803681	.	162800001	163080000	#9191FF	1	0.375
chr1	163080001	163320000	B.1.2.1.2.2.1.2.1	0.29079754601227	.	163080001	163320000	#9191FF	1	0.375
chr1	163320001	163600000	B.2.1.1.1.2.1.1.1.1.2.1	0.161963190184049	.	163320001	163600000	#4848FF	1	0.25
chr1	163600001	164120000	B.2.2.2.1.1.2.2.1	0.0220858895705521	.	163600001	164120000	#0000FF	1	0.125
chr1	164120001	164520000	B.2.1.2.1.1.2.1.2.1.1.2	0.123926380368098	.	164120001	164520000	#4848FF	1	0.25
chr1	164520001	164840000	B.1.1.2.2.1.1.2.2.1.2	0.398773006134969	.	164520001	164840000	#DADAFF	1	0.5
chr1	164840001	165120000	B.2.1.2.1.1.2.1.2.1.1.1	0.125153374233129	.	164840001	165120000	#4848FF	1	0.25
chr1	165120001	165320000	B.1.2.1.1.1.1.1.2.1	0.360736196319018	.	165120001	165320000	#9191FF	1	0.375
chr1	165320001	165600000	B.1.1.2.2.1.1.2.2.2.1	0.397546012269939	.	165320001	165600000	#DADAFF	1	0.5
chr1	165600001	165920000	A.2.1.2.2.1.1.1.1.2	0.689570552147239	.	165600001	165920000	#FF9191	1	0.75
chr1	165920001	166080000	B.2.1.1.1.2.1.1.1.1.2.2	0.160736196319018	.	165920001	166080000	#4848FF	1	0.25
chr1	166080001	166480000	B.2.1.2.1.1.1.1.2	0.131288343558282	.	166080001	166480000	#4848FF	1	0.25
chr1	166480001	166800000	B.2.2.1.1.2.2.2.2.2	0.0539877300613497	.	166480001	166800000	#0000FF	1	0.125
chr1	166800001	167040000	B.1.1.2.2.1.1.2.2.1.1	0.4	.	166800001	167040000	#DADAFF	1	0.5
chr1	167040001	167240000	A.2.1.2.2.1.2.2.1.2.1	0.678527607361963	.	167040001	167240000	#FF9191	1	0.75
chr1	167240001	167520000	A.2.2.1.2.1.2.2.1.1	0.591411042944785	.	167240001	167520000	#FFDADA	1	0.625
chr1	167520001	167680000	A.2.1.1.1.1.1.2.1.2	0.776687116564417	.	167520001	167680000	#FF9191	1	0.75
chr1	167680001	167960000	A.1.2.1.1.1.1	0.911656441717791	.	167680001	167960000	#FF4848	1	0.875
chr1	167960001	168280000	A.1.2.1.1.2.2.2.2.2.2.1	0.892024539877301	.	167960001	168280000	#FF4848	1	0.875
chr1	168280001	168560000	B.1.1.1.2.2.2.1.2.1.1.1	0.457668711656442	.	168280001	168560000	#DADAFF	1	0.5
chr1	168560001	168760000	B.1.1.1.2.2.2.1.2.2.1	0.451533742331288	.	168560001	168760000	#DADAFF	1	0.5
chr1	168760001	168960000	B.1.1.2.2.1.1.2.2.2.2	0.396319018404908	.	168760001	168960000	#DADAFF	1	0.5
chr1	168960001	169080000	B.1.1.2.2.2.1.1.1.1.2.2	0.382822085889571	.	168960001	169080000	#DADAFF	1	0.5
chr1	169080001	169360000	B.1.1.2.1.1.1.1.2.2	0.43680981595092	.	169080001	169360000	#DADAFF	1	0.5
chr1	169360001	169560000	B.1.1.1.2.2.1.1.2.2.1.1	0.47239263803681	.	169360001	169560000	#DADAFF	1	0.5
chr1	169560001	169840000	B.1.2.1.1.1.1.1.2.2.2	0.358282208588957	.	169560001	169840000	#9191FF	1	0.375
chr1	169840001	170080000	B.1.2.1.2.2.1.1.2.1.2	0.293251533742331	.	169840001	170080000	#9191FF	1	0.375
chr1	170080001	170160000	B.1.2.1.2.2.1.1.1.1	0.296932515337423	.	170080001	170160000	#9191FF	1	0.375
chr1	170160001	170440000	B.2.1.1.1.2.1.1.1.2	0.159509202453988	.	170160001	170440000	#4848FF	1	0.25
chr1	170440001	170520000	B.1.1.1.2.2.1.2.1	0.465030674846626	.	170440001	170520000	#DADAFF	1	0.5
chr1	170520001	170960000	B.2.1.2.1.2.2.1.1.1	0.104294478527607	.	170520001	170960000	#4848FF	1	0.25
chr1	170960001	171120000	B.2.1.1.1.2.1.1.2.2.1.1	0.155828220858896	.	170960001	171120000	#4848FF	1	0.25
chr1	171120001	171360000	B.1.1.2.1.1.2.2.2.2	0.425766871165644	.	171120001	171360000	#DADAFF	1	0.5
chr1	171360001	171520000	A.2.1.2.2.1.2.2.1.2.2	0.677300613496932	.	171360001	171520000	#FF9191	1	0.75
chr1	171520001	171960000	B.1.2.1.2.1.1.2.2.1.2	0.315337423312883	.	171520001	171960000	#9191FF	1	0.375
chr1	171960001	172120000	B.1.2.2.1.1.1.1.2.2.2	0.269938650306748	.	171960001	172120000	#9191FF	1	0.375
chr1	172120001	172200000	B.1.1.1.2.2.1.2.2	0.463803680981595	.	172120001	172200000	#DADAFF	1	0.5
chr1	172200001	172400000	B.1.2.2.1.1.1.1.2.2.1	0.271165644171779	.	172200001	172400000	#9191FF	1	0.375
chr1	172400001	172720000	B.1.1.2.1.2.2.2.2	0.407361963190184	.	172400001	172720000	#DADAFF	1	0.5
chr1	172720001	172880000	B.1.2.2.2.1.1.2	0.211042944785276	.	172720001	172880000	#9191FF	1	0.375
chr1	172880001	173360000	B.2.1.2.2.1.1.2	0.0907975460122699	.	172880001	173360000	#4848FF	1	0.25
chr1	173360001	173560000	B.1.1.1.2.2.1.1.2.2.2.1	0.468711656441718	.	173360001	173560000	#DADAFF	1	0.5
chr1	173560001	173800000	B.1.2.1.2.1.1.2.2.2	0.314110429447853	.	173560001	173800000	#9191FF	1	0.375
chr1	173800001	173960000	A.1.2.2.2.2.1.2.2.2	0.791411042944785	.	173800001	173960000	#FF4848	1	0.875
chr1	173960001	174200000	A.2.1.1.1.2.2.2.2.1.2	0.752147239263804	.	173960001	174200000	#FF9191	1	0.75
chr1	174200001	174800000	B.1.2.2.1.2.1.1.1.1.1	0.244171779141104	.	174200001	174800000	#9191FF	1	0.375
chr1	174800001	175000000	A.2.1.2.2.2.2.2.2.2.1	0.651533742331288	.	174800001	175000000	#FF9191	1	0.75
chr1	175000001	175320000	B.1.2.2.1.2.1.1.1.2	0.241717791411043	.	175000001	175320000	#9191FF	1	0.375
chr1	175320001	175520000	B.2.1.1.1.2.1.1.1.1.1.2	0.16319018404908	.	175320001	175520000	#4848FF	1	0.25
chr1	175520001	175880000	B.2.1.2.1.2.2.1.1.2	0.103067484662577	.	175520001	175880000	#4848FF	1	0.25
chr1	175880001	176080000	B.1.2.1.1.2.1.1.1.2	0.338650306748466	.	175880001	176080000	#9191FF	1	0.375
chr1	176080001	176280000	B.1.2.1.1.2.1.1.1.1	0.339877300613497	.	176080001	176280000	#9191FF	1	0.375
chr1	176280001	176480000	B.2.1.2.1.2.1.1.1	0.116564417177914	.	176280001	176480000	#4848FF	1	0.25
chr1	176480001	176840000	B.2.2.1.1.2.2.2.2.1	0.0552147239263804	.	176480001	176840000	#0000FF	1	0.125
chr1	176840001	177160000	B.2.2.1.1.2.2.2.1	0.056441717791411	.	176840001	177160000	#0000FF	1	0.125
chr1	177160001	177360000	B.2.1.2.1.1.1.2.2	0.128834355828221	.	177160001	177360000	#4848FF	1	0.25
chr1	177360001	177440000	B.2.1.1.1.2.1.1.2.1.2	0.157055214723926	.	177360001	177440000	#4848FF	1	0.25
chr1	177440001	177960000	B.2.2.2.1.1.2.2.2.2	0.0196319018404908	.	177440001	177960000	#0000FF	1	0.125
chr1	177960001	178240000	B.1.2.2.1.1.1.1.1.1	0.277300613496933	.	177960001	178240000	#9191FF	1	0.375
chr1	178240001	178480000	B.1.1.1.2.2.1.1.2.1.2	0.47361963190184	.	178240001	178480000	#DADAFF	1	0.5
chr1	178480001	178600000	B.1.1.1.2.1.1.2.2.1	0.488343558282209	.	178480001	178600000	#DADAFF	1	0.5
chr1	178600001	179040000	A.2.2.2.1.1.2.2.1.2	0.566871165644172	.	178600001	179040000	#FFDADA	1	0.625
chr1	179040001	179440000	A.2.2.1.1.1.2.1.2.2.1	0.639263803680982	.	179040001	179440000	#FFDADA	1	0.625
chr1	179440001	179520000	B.1.2.1.1.1.1.1.2.2.1	0.359509202453988	.	179440001	179520000	#9191FF	1	0.375
chr1	179520001	179640000	B.1.2.1.2.2.1.1.2.2	0.292024539877301	.	179520001	179640000	#9191FF	1	0.375
chr1	179640001	179840000	A.2.2.1.1.2.1.2.2	0.622085889570552	.	179640001	179840000	#FFDADA	1	0.625
chr1	179840001	180000000	A.1.2.1.1.2.1.1	0.901840490797546	.	179840001	180000000	#FF4848	1	0.875
chr1	180000001	180160000	A.1.2.1.1.2.2.2.2.2.2.2	0.89079754601227	.	180000001	180160000	#FF4848	1	0.875
chr1	180160001	180480000	A.2.1.1.1.1.1.2.1.1.2.1	0.779141104294479	.	180160001	180480000	#FF9191	1	0.75
chr1	180480001	180680000	A.2.2.1.1.2.2.2.1.1.1	0.617177914110429	.	180480001	180680000	#FFDADA	1	0.625
chr1	180680001	180800000	A.2.2.1.1.1.2.1.2.2.2	0.638036809815951	.	180680001	180800000	#FFDADA	1	0.625
chr1	180800001	181160000	A.2.1.1.1.1.1.2.1.1.2.2	0.777914110429448	.	180800001	181160000	#FF9191	1	0.75
chr1	181160001	181440000	B.2.1.1.1.2.1.1.2.1.1	0.158282208588957	.	181160001	181440000	#4848FF	1	0.25
chr1	181440001	181680000	B.2.1.2.1.2.2.1.2	0.101840490797546	.	181440001	181680000	#4848FF	1	0.25
chr1	181680001	181760000	B.1.2.2.1.2.1.1.1.1.2	0.242944785276074	.	181680001	181760000	#9191FF	1	0.375
chr1	181760001	182040000	B.2.1.1.1.2.1.1.2.2.2	0.153374233128834	.	181760001	182040000	#4848FF	1	0.25
chr1	182040001	182200000	A.2.2.2.2.1.2.1.2.1	0.543558282208589	.	182040001	182200000	#FFDADA	1	0.625
chr1	182200001	182480000	B.1.1.1.2.2.2.2.2.2	0.442944785276074	.	182200001	182480000	#DADAFF	1	0.5
chr1	182480001	182840000	A.2.1.1.1.2.1.2.2	0.761963190184049	.	182480001	182840000	#FF9191	1	0.75
chr1	182840001	183240000	A.1.2.1.1.1.2.1.1.2	0.90920245398773	.	182840001	183240000	#FF4848	1	0.875
chr1	183240001	183600000	A.1.2.1.1.1.2.1.2.2	0.906748466257669	.	183240001	183600000	#FF4848	1	0.875
chr1	183600001	183920000	A.2.1.1.1.2.1.2.1	0.76319018404908	.	183600001	183920000	#FF9191	1	0.75
chr1	183920001	184000000	A.2.1.2.2.2.2.2.1.2.1	0.656441717791411	.	183920001	184000000	#FF9191	1	0.75
chr1	184000001	184200000	A.2.2.2.1.2.1.2.1	0.560736196319018	.	184000001	184200000	#FFDADA	1	0.625
chr1	184200001	184400000	A.2.2.2.1.2.2.1.1.2	0.557055214723926	.	184200001	184400000	#FFDADA	1	0.625
chr1	184400001	184720000	A.2.2.1.1.1.2.2.1	0.63680981595092	.	184400001	184720000	#FFDADA	1	0.625
chr1	184720001	185120000	A.2.1.1.1.2.2.2.2.2.2	0.749693251533742	.	184720001	185120000	#FF9191	1	0.75
chr1	185120001	185320000	A.2.2.2.1.1.2.2.2.1.2	0.56441717791411	.	185120001	185320000	#FFDADA	1	0.625
chr1	185320001	185600000	B.1.2.1.2.1.2.2.2.1.1	0.301840490797546	.	185320001	185600000	#9191FF	1	0.375
chr1	185600001	185760000	B.1.1.1.1.2.2.1.1.2	0.498159509202454	.	185600001	185760000	#DADAFF	1	0.5
chr1	185760001	185960000	B.1.2.2.2.2.1.1.2.1.2	0.193865030674847	.	185760001	185960000	#9191FF	1	0.375
chr1	185960001	186080000	B.1.2.1.2.1.2.2.1.2.2.1	0.305521472392638	.	185960001	186080000	#9191FF	1	0.375
chr1	186080001	186360000	B.1.1.2.1.2.1.1.1	0.424539877300613	.	186080001	186360000	#DADAFF	1	0.5
chr1	186360001	186600000	B.1.1.2.1.2.2.2.1.2	0.408588957055215	.	186360001	186600000	#DADAFF	1	0.5
chr1	186600001	186960000	B.2.1.1.1.1.2.1.1	0.170552147239264	.	186600001	186960000	#4848FF	1	0.25
chr1	186960001	187280000	B.2.1.2.2.1.1.1.1.1.1	0.0993865030674847	.	186960001	187280000	#4848FF	1	0.25
chr1	187280001	187640000	B.2.1.2.2.1.1.1.1.1.2.2.2	0.0957055214723926	.	187280001	187640000	#4848FF	1	0.25
chr1	187640001	187920000	B.1.2.2.2.2.1.2.2.2.1	0.185276073619632	.	187640001	187920000	#9191FF	1	0.375
chr1	187920001	188120000	B.2.1.1.1.1.1.2.2.2	0.171779141104294	.	187920001	188120000	#4848FF	1	0.25
chr1	188120001	188200000	B.1.1.2.1.1.2.2.1.2	0.428220858895706	.	188120001	188200000	#DADAFF	1	0.5
chr1	188200001	188640000	B.2.1.2.2.1.1.1.1.1.2.1	0.098159509202454	.	188200001	188640000	#4848FF	1	0.25
chr1	188640001	188760000	B.1.2.1.2.2.1.2.2.2	0.287116564417178	.	188640001	188760000	#9191FF	1	0.375
chr1	188760001	188880000	B.1.1.2.1.1.2.1.2.2	0.430674846625767	.	188760001	188880000	#DADAFF	1	0.5
chr1	188880001	189040000	B.1.2.1.2.1.2.1.1	0.312883435582822	.	188880001	189040000	#9191FF	1	0.375
chr1	189040001	189200000	B.1.2.1.2.2.1.1.1.2	0.295705521472393	.	189040001	189200000	#9191FF	1	0.375
chr1	189200001	189360000	B.1.2.2.2.2.1.1.2.2.1	0.192638036809816	.	189200001	189360000	#9191FF	1	0.375
chr1	189360001	189560000	B.1.2.1.2.1.1.1.1	0.322699386503068	.	189360001	189560000	#9191FF	1	0.375
chr1	189560001	189840000	B.1.2.2.2.2.1.1.1.2.2	0.196319018404908	.	189560001	189840000	#9191FF	1	0.375
chr1	189840001	189920000	B.1.1.2.1.1.2.2.1.1	0.429447852760736	.	189840001	189920000	#DADAFF	1	0.5
chr1	189920001	190000000	B.1.1.2.1.1.1.2.1	0.43558282208589	.	189920001	190000000	#DADAFF	1	0.5
chr1	190000001	190400000	B.1.2.2.2.2.1.2.1.2	0.188957055214724	.	190000001	190400000	#9191FF	1	0.375
chr1	190400001	190560000	B.1.1.1.2.2.1.1.2.2.1.2.2	0.469938650306748	.	190400001	190560000	#DADAFF	1	0.5
chr1	190560001	191160000	B.2.1.1.1.1.2.2.2.2	0.165644171779141	.	190560001	191160000	#4848FF	1	0.25
chr1	191160001	191360000	B.1.2.2.2.2.1.2.1.1	0.190184049079755	.	191160001	191360000	#9191FF	1	0.375
chr1	191360001	191440000	B.1.2.2.2.2.1.1.2.1.1	0.195092024539877	.	191360001	191440000	#9191FF	1	0.375
chr1	191440001	191760000	B.2.1.1.1.1.1.2.1.1	0.175460122699386	.	191440001	191760000	#4848FF	1	0.25
chr1	191760001	192200000	B.2.1.1.1.1.1.1.2.2	0.176687116564417	.	191760001	192200000	#4848FF	1	0.25
chr1	192200001	192440000	B.1.2.2.2.2.1.1.2.2.2	0.191411042944785	.	192200001	192440000	#9191FF	1	0.375
chr1	192440001	192760000	B.1.1.1.2.2.1.1.2.2.1.2.1	0.471165644171779	.	192440001	192760000	#DADAFF	1	0.5
chr1	192760001	193080000	A.2.1.2.2.1.2.2.1.1.1	0.680981595092024	.	192760001	193080000	#FF9191	1	0.75
chr1	193080001	193320000	A.2.2.2.1.1.2.1.2.1	0.570552147239264	.	193080001	193320000	#FFDADA	1	0.625
chr1	193320001	193760000	B.2.1.1.1.1.2.2.1	0.168098159509202	.	193320001	193760000	#4848FF	1	0.25
chr1	193760001	193960000	B.1.2.1.2.2.2.1.2.2	0.282208588957055	.	193760001	193960000	#9191FF	1	0.375
chr1	193960001	194160000	B.2.1.1.1.1.1.1.2.1	0.177914110429448	.	193960001	194160000	#4848FF	1	0.25
chr1	194160001	194240000	B.1.2.1.2.2.1.1.2.1.1	0.294478527607362	.	194160001	194240000	#9191FF	1	0.375
chr1	194240001	194800000	B.2.1.2.2.1.1.1.2	0.0920245398773006	.	194240001	194800000	#4848FF	1	0.25
chr1	194800001	195360000	B.2.1.2.2.1.1.1.1.2.1	0.094478527607362	.	194800001	195360000	#4848FF	1	0.25
chr1	195360001	195720000	B.1.2.2.2.1.1.1.2.2	0.212269938650307	.	195360001	195720000	#9191FF	1	0.375
chr1	195720001	195840000	B.1.1.2.1.1.1.1.2.1	0.438036809815951	.	195720001	195840000	#DADAFF	1	0.5
chr1	195840001	196080000	B.1.1.2.1.2.2.2.1.1	0.409815950920245	.	195840001	196080000	#DADAFF	1	0.5
chr1	196080001	196360000	B.1.2.1.2.2.2.1.2.1	0.283435582822086	.	196080001	196360000	#9191FF	1	0.375
chr1	196360001	196680000	B.1.2.2.2.2.2.1	0.182822085889571	.	196360001	196680000	#9191FF	1	0.375
chr1	196680001	196840000	B.1.1.2.1.1.1.2.2	0.434355828220859	.	196680001	196840000	#DADAFF	1	0.5
chr1	196840001	197080000	B.1.2.2.2.1.1.1.1.2	0.214723926380368	.	196840001	197080000	#9191FF	1	0.375
chr1	197080001	197440000	B.1.2.1.2.2.2.2.1.2	0.279754601226994	.	197080001	197440000	#9191FF	1	0.375
chr1	197440001	197800000	B.1.2.2.2.2.2.2.1	0.18159509202454	.	197440001	197800000	#9191FF	1	0.375
chr1	197800001	198160000	B.1.2.2.2.2.1.1.1.1	0.198773006134969	.	197800001	198160000	#9191FF	1	0.375
chr1	198160001	198280000	B.1.2.1.2.1.1.2.1	0.319018404907975	.	198160001	198280000	#9191FF	1	0.375
chr1	198280001	198680000	B.1.2.2.2.2.1.2.2.2.2	0.184049079754601	.	198280001	198680000	#9191FF	1	0.375
chr1	198680001	198960000	B.1.2.1.2.1.2.2.2.1.2.1	0.300613496932515	.	198680001	198960000	#9191FF	1	0.375
chr1	198960001	199160000	B.2.1.1.1.1.2.2.2.1	0.166871165644172	.	198960001	199160000	#4848FF	1	0.25
chr1	199160001	199600000	B.2.1.1.1.1.1.2.2.1	0.173006134969325	.	199160001	199600000	#4848FF	1	0.25
chr1	199600001	200000000	B.1.1.1.2.2.2.1.1.2.2	0.458895705521472	.	199600001	200000000	#DADAFF	1	0.5
chr1	200000001	200320000	A.2.1.2.2.1.2.2.1.1.2	0.679754601226994	.	200000001	200320000	#FF9191	1	0.75
chr1	200320001	200520000	A.2.1.1.1.2.2.2.1.1.1.2	0.757055214723926	.	200320001	200520000	#FF9191	1	0.75
chr1	200520001	200880000	A.1.2.1.1.1.2.1.1.1	0.910429447852761	.	200520001	200880000	#FF4848	1	0.875
chr1	200880001	201160000	A.1.2.1.1.2.2.1.2	0.896932515337423	.	200880001	201160000	#FF4848	1	0.875
chr1	201160001	201360000	A.2.1.1.1.2.2.2.1.2	0.754601226993865	.	201160001	201360000	#FF9191	1	0.75
chr1	201360001	201840000	A.1.1.2.2.1.2.1.2.1	0.921472392638037	.	201360001	201840000	#FF0000	1	1
chr1	201840001	202120000	A.1.1.2.2.1.1.1.1.1.1.1	0.931288343558282	.	201840001	202120000	#FF0000	1	1
chr1	202120001	202400000	A.1.1.2.2.1.1.1.1.1.2	0.928834355828221	.	202120001	202400000	#FF0000	1	1
chr1	202400001	203000000	A.1.1.1.2.2.1.2	0.975460122699387	.	202400001	203000000	#FF0000	1	1
chr1	203000001	203240000	A.1.2.2.2.1.1.2.1.1	0.809815950920245	.	203000001	203240000	#FF4848	1	0.875
chr1	203240001	203480000	A.1.2.2.2.1.1.2.2	0.807361963190184	.	203240001	203480000	#FF4848	1	0.875
chr1	203480001	203560000	A.1.2.2.2.1.1.1.1	0.814723926380368	.	203480001	203560000	#FF4848	1	0.875
chr1	203560001	203840000	A.1.2.1.1.1.2.1.2.1	0.907975460122699	.	203560001	203840000	#FF4848	1	0.875
chr1	203840001	204120000	A.1.1.2.2.1.1.1.2	0.926380368098159	.	203840001	204120000	#FF0000	1	1
chr1	204120001	204520000	A.1.1.2.2.1.2.2	0.919018404907975	.	204120001	204520000	#FF0000	1	1
chr1	204520001	204960000	A.2.1.2.2.2.2.1.1.2	0.665030674846626	.	204520001	204960000	#FF9191	1	0.75
chr1	204960001	205320000	A.1.2.1.1.2.2.1.1.1	0.899386503067485	.	204960001	205320000	#FF4848	1	0.875
chr1	205320001	205680000	A.1.1.2.2.1.2.1.1.1	0.923926380368098	.	205320001	205680000	#FF0000	1	1
chr1	205680001	205960000	A.1.1.2.2.1.2.1.2.2	0.920245398773006	.	205680001	205960000	#FF0000	1	1
chr1	206080001	206360000	A.2.1.2.2.2.2.1.1.1.1.2	0.667484662576687	.	206080001	206360000	#FF9191	1	0.75
chr1	206480001	206560000	A.2.1.2.1.1.2.2	0.70920245398773	.	206480001	206560000	#FF9191	1	0.75
chr1	206560001	206840000	A.1.2.2.2.2.2.2.1	0.786503067484663	.	206560001	206840000	#FF4848	1	0.875
chr1	206840001	207080000	A.2.2.1.1.2.2.2.2.1	0.613496932515337	.	206840001	207080000	#FFDADA	1	0.625
chr1	207080001	207200000	A.2.2.1.1.2.2.1.2.1	0.619631901840491	.	207080001	207200000	#FFDADA	1	0.625
chr1	207200001	207520000	B.1.1.1.2.2.2.1.2.1.2.2	0.452760736196319	.	207200001	207520000	#DADAFF	1	0.5
chr1	207520001	207760000	B.1.1.1.2.2.2.1.2.1.1.2.1	0.456441717791411	.	207520001	207760000	#DADAFF	1	0.5
chr1	207760001	208000000	A.2.2.1.1.1.2.1.2.1.1	0.641717791411043	.	207760001	208000000	#FFDADA	1	0.625
chr1	208000001	208200000	A.2.2.2.1.2.2.2.2.2	0.550920245398773	.	208000001	208200000	#FFDADA	1	0.625
chr1	208200001	208400000	A.2.2.2.1.2.2.2.2.1	0.552147239263804	.	208200001	208400000	#FFDADA	1	0.625
chr1	208400001	208640000	B.1.1.2.2.1.1.2.1	0.401226993865031	.	208400001	208640000	#DADAFF	1	0.5
chr1	208640001	208800000	B.1.1.2.2.2.1.2.2	0.374233128834356	.	208640001	208800000	#DADAFF	1	0.5
chr1	208800001	209160000	B.1.2.2.1.2.1.1.2.2.2.2.1	0.234355828220859	.	208800001	209160000	#9191FF	1	0.375
chr1	209160001	209480000	B.1.2.2.1.2.1.1.2.2.2.1.2.2	0.23558282208589	.	209160001	209480000	#9191FF	1	0.375
chr1	209480001	209640000	B.1.2.2.1.2.1.1.2.2.2.1.2.1	0.23680981595092	.	209480001	209640000	#9191FF	1	0.375
chr1	209640001	209960000	B.1.2.1.1.1.1.2.1.2	0.355828220858896	.	209640001	209960000	#9191FF	1	0.375
chr1	209960001	210280000	B.1.1.1.2.2.2.2.2.1	0.444171779141104	.	209960001	210280000	#DADAFF	1	0.5
chr1	210280001	210520000	A.2.2.2.1.2.2.2.1.2	0.553374233128834	.	210280001	210520000	#FFDADA	1	0.625
chr1	210520001	210800000	B.1.1.2.2.2.1.1.1.2.1	0.38159509202454	.	210520001	210800000	#DADAFF	1	0.5
chr1	210800001	210960000	B.1.2.1.1.1.1.2.2	0.354601226993865	.	210800001	210960000	#9191FF	1	0.375
chr1	210960001	211400000	B.1.2.2.1.2.1.1.2.2.2.1.1	0.238036809815951	.	210960001	211400000	#9191FF	1	0.375
chr1	211400001	211640000	A.2.1.1.1.2.2.2.1.1.2	0.755828220858896	.	211400001	211640000	#FF9191	1	0.75
chr1	211640001	211840000	A.1.2.2.2.1.1.2.1.2	0.808588957055215	.	211640001	211840000	#FF4848	1	0.875
chr1	211840001	212200000	A.1.2.2.2.1.1.1.2.2.2	0.811042944785276	.	211840001	212200000	#FF4848	1	0.875
chr1	212200001	212640000	A.1.2.1.1.1.2.2.2	0.903067484662577	.	212200001	212640000	#FF4848	1	0.875
chr1	212640001	212800000	A.1.1.2.2.1.2.1.1.2	0.922699386503067	.	212640001	212800000	#FF0000	1	1
chr1	212800001	213080000	A.1.2.1.1.1.2.2.1.1	0.905521472392638	.	212800001	213080000	#FF4848	1	0.875
chr1	213080001	213240000	A.1.2.1.1.2.1.2	0.900613496932515	.	213080001	213240000	#FF4848	1	0.875
chr1	213240001	213800000	B.1.1.2.1.2.1.2.1.2	0.41840490797546	.	213240001	213800000	#DADAFF	1	0.5
chr1	213800001	213920000	B.1.1.2.1.2.1.2.1.1.1.2	0.420858895705521	.	213800001	213920000	#DADAFF	1	0.5
chr1	213920001	214360000	B.1.1.2.2.2.1.1.2	0.379141104294479	.	213920001	214360000	#DADAFF	1	0.5
chr1	214360001	214520000	A.2.2.2.1.1.2.2.2.1.1	0.565644171779141	.	214360001	214520000	#FFDADA	1	0.625
chr1	214520001	214800000	A.2.1.1.1.2.2.2.2.2.1	0.750920245398773	.	214520001	214800000	#FF9191	1	0.75
chr1	214800001	215280000	B.2.2.1.2.2.1.1	0.0355828220858896	.	214800001	215280000	#0000FF	1	0.125
chr1	215280001	215800000	B.2.2.1.2.2.2.2.2	0.0269938650306748	.	215280001	215800000	#0000FF	1	0.125
chr1	215800001	216120000	B.2.1.2.2.1.2.2.1.2.2	0.0822085889570552	.	215800001	216120000	#4848FF	1	0.25
chr1	216120001	216240000	B.1.2.2.2.1.2.1.2.2	0.204907975460123	.	216120001	216240000	#9191FF	1	0.375
chr1	216240001	216400000	B.1.2.2.2.1.2.2.1.2	0.201226993865031	.	216240001	216400000	#9191FF	1	0.375
chr1	216400001	216720000	B.2.1.2.2.1.2.2.2.1.2	0.0797546012269939	.	216400001	216720000	#4848FF	1	0.25
chr1	216720001	216920000	B.2.1.2.2.1.2.2.2.1.1	0.0809815950920245	.	216720001	216920000	#4848FF	1	0.25
chr1	216920001	217080000	B.1.2.2.2.1.2.1.1.2	0.207361963190184	.	216920001	217080000	#9191FF	1	0.375
chr1	217080001	217200000	B.1.2.2.2.1.2.2.2	0.2	.	217080001	217200000	#9191FF	1	0.375
chr1	217200001	217600000	B.2.2.1.2.2.2.2.1	0.0282208588957055	.	217200001	217600000	#0000FF	1	0.125
chr1	217600001	217840000	B.1.2.1.2.2.2.1.1.1	0.285889570552147	.	217600001	217840000	#9191FF	1	0.375
chr1	217840001	218440000	B.2.1.2.2.1.2.1.1.1	0.0895705521472393	.	217840001	218440000	#4848FF	1	0.25
chr1	218440001	218640000	B.1.1.2.1.2.1.2.2.2	0.415950920245399	.	218440001	218640000	#DADAFF	1	0.5
chr1	218640001	219040000	B.2.1.1.1.1.2.1.2	0.169325153374233	.	218640001	219040000	#4848FF	1	0.25
chr1	219040001	219320000	B.2.1.2.2.1.1.1.1.2.2	0.0932515337423313	.	219040001	219320000	#4848FF	1	0.25
chr1	219320001	219480000	B.1.2.1.2.1.2.1.2	0.311656441717791	.	219320001	219480000	#9191FF	1	0.375
chr1	219480001	220000000	B.1.2.2.2.2.2.2.2	0.180368098159509	.	219480001	220000000	#9191FF	1	0.375
chr1	220000001	220240000	A.2.1.2.2.1.1.1.2.1	0.688343558282209	.	220000001	220240000	#FF9191	1	0.75
chr1	220240001	220680000	A.2.1.2.2.1.1.1.2.2.2	0.684662576687117	.	220240001	220680000	#FF9191	1	0.75
chr1	220680001	220960000	A.2.1.1.1.2.2.2.1.1.1.1.2	0.758282208588957	.	220680001	220960000	#FF9191	1	0.75
chr1	220960001	221400000	A.2.2.2.1.2.1.1	0.561963190184049	.	220960001	221400000	#FFDADA	1	0.625
chr1	221400001	221680000	B.1.1.1.2.2.2.1.2.2.2	0.450306748466258	.	221400001	221680000	#DADAFF	1	0.5
chr1	221680001	221800000	B.1.1.1.2.2.2.1.2.1.1.2.2	0.45521472392638	.	221680001	221800000	#DADAFF	1	0.5
chr1	221800001	222160000	B.1.1.2.2.2.1.2.1.1.1	0.377914110429448	.	221800001	222160000	#DADAFF	1	0.5
chr1	222160001	222360000	B.1.1.2.2.2.1.1.1.1.2.1	0.384049079754601	.	222160001	222360000	#DADAFF	1	0.5
chr1	222360001	222640000	B.1.1.1.2.2.2.2.1.1.2.1	0.447852760736196	.	222360001	222640000	#DADAFF	1	0.5
chr1	222640001	222840000	A.2.1.2.1.1.1.1.2.2.1	0.719018404907975	.	222640001	222840000	#FF9191	1	0.75
chr1	222840001	223200000	A.2.1.2.2.1.2.2.2	0.676073619631902	.	222840001	223200000	#FF9191	1	0.75
chr1	223200001	223520000	A.2.2.2.1.2.1.2.2	0.559509202453988	.	223200001	223520000	#FFDADA	1	0.625
chr1	223520001	223680000	A.2.2.2.2.1.1.2.2	0.547239263803681	.	223520001	223680000	#FFDADA	1	0.625
chr1	223680001	223800000	A.2.2.1.1.2.2.2.1.1.2	0.615950920245399	.	223680001	223800000	#FFDADA	1	0.625
chr1	223800001	224120000	A.2.1.1.1.2.1.1.1.1	0.766871165644172	.	223800001	224120000	#FF9191	1	0.75
chr1	224120001	224200000	A.1.2.2.2.1.2.1.2.1	0.804907975460123	.	224120001	224200000	#FF4848	1	0.875
chr1	224200001	224280000	A.2.1.1.2.1.1.2.2.2	0.742331288343558	.	224200001	224280000	#FF9191	1	0.75
chr1	224280001	224600000	A.1.1.2.2.2.1.2	0.916564417177914	.	224280001	224600000	#FF0000	1	1
chr1	224600001	224680000	A.2.1.1.2.2.1.1.1.1	0.737423312883436	.	224600001	224680000	#FF9191	1	0.75
chr1	224680001	225120000	B.1.1.1.2.2.2.1.1.1.2	0.461349693251534	.	224680001	225120000	#DADAFF	1	0.5
chr1	225120001	225640000	B.1.1.1.2.2.2.1.1.1.1	0.462576687116564	.	225120001	225640000	#DADAFF	1	0.5
chr1	225640001	225880000	A.1.1.2.2.1.1.1.1.2	0.92760736196319	.	225640001	225880000	#FF0000	1	1
chr1	225880001	226200000	A.1.2.1.1.2.2.1.1.2	0.898159509202454	.	225880001	226200000	#FF4848	1	0.875
chr1	226200001	226600000	A.1.1.1.2.2.1.1	0.976687116564417	.	226200001	226600000	#FF0000	1	1
chr1	226600001	226840000	A.2.1.2.1.2.1.2.2	0.695705521472393	.	226600001	226840000	#FF9191	1	0.75
chr1	226840001	227040000	A.2.1.1.2.2.1.1.1.2	0.736196319018405	.	226840001	227040000	#FF9191	1	0.75
chr1	227040001	227160000	A.2.1.2.1.2.1.2.1	0.696932515337423	.	227040001	227160000	#FF9191	1	0.75
chr1	227160001	227640000	A.2.2.1.1.1.2.2.2	0.63558282208589	.	227160001	227640000	#FFDADA	1	0.625
chr1	227640001	227880000	B.1.1.1.2.2.1.1.1	0.476073619631902	.	227640001	227880000	#DADAFF	1	0.5
chr1	227880001	228320000	A.1.2.1.2.1.2.2.2.1	0.865030674846626	.	227880001	228320000	#FF4848	1	0.875
chr1	228320001	228760000	A.1.2.2.1.1.2.2.2	0.831901840490798	.	228320001	228760000	#FF4848	1	0.875
chr1	228760001	229080000	A.2.1.1.1.2.1.1.1.2	0.765644171779141	.	228760001	229080000	#FF9191	1	0.75
chr1	229080001	229320000	A.2.1.2.1.2.1.1.2.1.2.1	0.701840490797546	.	229080001	229320000	#FF9191	1	0.75
chr1	229320001	229760000	A.1.1.2.2.1.1.2	0.925153374233129	.	229320001	229760000	#FF0000	1	1
chr1	229760001	230000000	A.2.2.1.1.1.1.2.2	0.644171779141104	.	229760001	230000000	#FFDADA	1	0.625
chr1	230000001	230160000	A.2.2.2.2.2.1.2.2.2	0.533742331288344	.	230000001	230160000	#FFDADA	1	0.625
chr1	230160001	230320000	A.2.2.1.1.1.1.2.1	0.645398773006135	.	230160001	230320000	#FFDADA	1	0.625
chr1	230320001	230480000	A.2.1.2.2.2.2.1.1.1.2	0.666257668711656	.	230320001	230480000	#FF9191	1	0.75
chr1	230480001	230760000	B.1.1.1.2.2.2.1.2.1.2.1	0.45398773006135	.	230480001	230760000	#DADAFF	1	0.5
chr1	230760001	231040000	A.2.2.2.1.2.2.2.1.1	0.554601226993865	.	230760001	231040000	#FFDADA	1	0.625
chr1	231040001	231360000	A.2.2.1.1.1.2.1.2.1.2	0.640490797546012	.	231040001	231360000	#FFDADA	1	0.625
chr1	231360001	231880000	A.2.2.2.1.1.2.1.1	0.571779141104295	.	231360001	231880000	#FFDADA	1	0.625
chr1	231880001	232240000	B.1.2.2.1.2.1.1.2.2.2.2.2	0.233128834355828	.	231880001	232240000	#9191FF	1	0.375
chr1	232240001	232360000	B.1.1.2.2.2.1.2.1.2	0.375460122699387	.	232240001	232360000	#DADAFF	1	0.5
chr1	232360001	232800000	B.1.2.1.1.1.2.2.1	0.34478527607362	.	232360001	232800000	#9191FF	1	0.375
chr1	232800001	233160000	B.1.2.1.1.1.1.2.1.1	0.357055214723926	.	232800001	233160000	#9191FF	1	0.375
chr1	233160001	233440000	B.1.1.2.2.2.1.2.1.1.2	0.376687116564417	.	233160001	233440000	#DADAFF	1	0.5
chr1	233440001	233600000	A.2.2.2.1.1.2.1.2.2	0.569325153374233	.	233440001	233600000	#FFDADA	1	0.625
chr1	233600001	233800000	B.1.2.1.1.1.2.2.2.1.2	0.342331288343558	.	233600001	233800000	#9191FF	1	0.375
chr1	233800001	234200000	B.1.2.1.1.1.2.2.2.2	0.341104294478528	.	233800001	234200000	#9191FF	1	0.375
chr1	234200001	234520000	B.1.1.1.2.2.2.2.1.1.1	0.449079754601227	.	234200001	234520000	#DADAFF	1	0.5
chr1	234520001	234840000	A.1.2.1.1.1.2.2.1.2	0.904294478527607	.	234520001	234840000	#FF4848	1	0.875
chr1	234840001	235000000	A.2.1.1.1.2.1.1.2	0.76441717791411	.	234840001	235000000	#FF9191	1	0.75
chr1	235000001	235200000	A.1.2.2.2.1.2.2	0.801226993865031	.	235000001	235200000	#FF4848	1	0.875
chr1	235240001	235280000	A.1.2.2.2.1.2.2	0.801226993865031	.	235240001	235280000	#FF4848	1	0.875
chr1	235280001	235680000	A.1.1.2.2.2.1.1	0.917791411042945	.	235280001	235680000	#FF0000	1	1
chr1	235680001	235880000	A.2.1.2.2.1.1.1.2.2.1.2	0.685889570552147	.	235680001	235880000	#FF9191	1	0.75
chr1	235880001	236240000	A.1.2.2.2.1.2.1.1	0.806134969325153	.	235880001	236240000	#FF4848	1	0.875
chr1	236240001	236440000	A.2.1.2.2.1.1.2	0.683435582822086	.	236240001	236440000	#FF9191	1	0.75
chr1	236440001	236760000	A.1.2.2.2.1.2.1.2.2.1	0.803680981595092	.	236440001	236760000	#FF4848	1	0.875
chr1	236760001	237080000	A.2.2.2.1.1.1	0.573006134969325	.	236760001	237080000	#FFDADA	1	0.625
chr1	237080001	237240000	B.1.1.2.1.2.1.2.2.1	0.417177914110429	.	237080001	237240000	#DADAFF	1	0.5
chr1	237240001	237360000	B.1.1.2.1.1.2.1.1	0.433128834355828	.	237240001	237360000	#DADAFF	1	0.5
chr1	237360001	237440000	B.1.2.2.2.1.2.1.1.1.2	0.208588957055215	.	237360001	237440000	#9191FF	1	0.375
chr1	237440001	237600000	B.1.2.1.2.2.2.2.1.1	0.280981595092025	.	237440001	237600000	#9191FF	1	0.375
chr1	237600001	237760000	B.1.2.2.2.2.1.2.2.1.2	0.186503067484663	.	237600001	237760000	#9191FF	1	0.375
chr1	237760001	237960000	B.2.1.2.2.1.2.2.1.1.1	0.0858895705521472	.	237760001	237960000	#4848FF	1	0.25
chr1	237960001	238440000	B.2.2.2.1.1.1	0.0257668711656442	.	237960001	238440000	#0000FF	1	0.125
chr1	238440001	238720000	B.2.1.2.2.1.2.1.2	0.0871165644171779	.	238440001	238720000	#4848FF	1	0.25
chr1	238720001	238800000	B.1.2.2.2.1.1.1.2.1	0.213496932515337	.	238720001	238800000	#9191FF	1	0.375
chr1	238800001	239000000	B.2.2.1.2.2.1.2	0.0343558282208589	.	238800001	239000000	#0000FF	1	0.125
chr1	239000001	239080000	B.1.2.2.2.1.2.1.2.1	0.206134969325153	.	239000001	239080000	#9191FF	1	0.375
chr1	239080001	239280000	B.2.1.2.2.2.2.2.1.1	0.0699386503067485	.	239080001	239280000	#4848FF	1	0.25
chr1	239280001	239440000	B.2.1.2.2.1.1.1.1.1.2.2.1	0.0969325153374233	.	239280001	239440000	#4848FF	1	0.25
chr1	239440001	239880000	B.2.2.1.2.2.2.1.2	0.0294478527607362	.	239440001	239880000	#0000FF	1	0.125
chr1	239880001	240160000	B.2.1.2.2.1.2.1.1.2	0.0883435582822086	.	239880001	240160000	#4848FF	1	0.25
chr1	240160001	240360000	B.1.1.2.1.2.1.2.1.1.2	0.419631901840491	.	240160001	240360000	#DADAFF	1	0.5
chr1	240360001	240880000	B.2.1.2.2.1.2.2.1.1.2	0.0846625766871166	.	240360001	240880000	#4848FF	1	0.25
chr1	240880001	241080000	B.1.2.2.2.1.2.2.1.1.1	0.203680981595092	.	240880001	241080000	#9191FF	1	0.375
chr1	241080001	241240000	B.1.2.2.2.1.2.1.1.1.1	0.209815950920245	.	241080001	241240000	#9191FF	1	0.375
chr1	241240001	241640000	B.2.1.2.2.1.2.2.1.2.1	0.0834355828220859	.	241240001	241640000	#4848FF	1	0.25
chr1	241640001	242040000	B.1.1.1.2.2.1.1.2.2.2.2.2	0.466257668711656	.	241640001	242040000	#DADAFF	1	0.5
chr1	242040001	242400000	B.1.2.1.1.1.1.1.1.2	0.361963190184049	.	242040001	242400000	#9191FF	1	0.375
chr1	242400001	242840000	B.2.1.1.1.1.1.2.1.2	0.174233128834356	.	242400001	242840000	#4848FF	1	0.25
chr1	242840001	242960000	B.1.1.2.1.1.2.2.2.1	0.426993865030675	.	242840001	242960000	#DADAFF	1	0.5
chr1	242960001	243240000	B.1.2.1.2.2.2.2.2	0.278527607361963	.	242960001	243240000	#9191FF	1	0.375
chr1	243240001	243560000	A.2.2.1.1.2.2.2.2.2.1	0.612269938650307	.	243240001	243560000	#FFDADA	1	0.625
chr1	243560001	243960000	B.1.1.2.1.2.1.2.1.1.1.1	0.422085889570552	.	243560001	243960000	#DADAFF	1	0.5
chr1	243960001	244080000	A.2.1.2.1.1.1.1.2.2.2	0.717791411042945	.	243960001	244080000	#FF9191	1	0.75
chr1	244080001	244520000	B.1.1.1.2.2.1.1.2.1.1	0.474846625766871	.	244080001	244520000	#DADAFF	1	0.5
chr1	244520001	244760000	A.2.1.2.1.1.1.1.1.1	0.722699386503068	.	244520001	244760000	#FF9191	1	0.75
chr1	244760001	245000000	A.2.1.2.1.1.1.1.2.1	0.720245398773006	.	244760001	245000000	#FF9191	1	0.75
chr1	245000001	245280000	A.2.1.1.1.2.2.2.1.1.1.1.1	0.759509202453988	.	245000001	245280000	#FF9191	1	0.75
chr1	245280001	245480000	A.2.1.2.2.2.2.2.1.1	0.657668711656442	.	245280001	245480000	#FF9191	1	0.75
chr1	245480001	245680000	A.2.2.2.1.2.2.1.2	0.555828220858896	.	245480001	245680000	#FFDADA	1	0.625
chr1	245680001	246200000	B.1.1.1.2.2.2.2.1.1.2.2	0.446625766871166	.	245680001	246200000	#DADAFF	1	0.5
chr1	246200001	246280000	A.2.2.2.1.2.2.1.1.1	0.558282208588957	.	246200001	246280000	#FFDADA	1	0.625
chr1	246280001	246600000	B.1.1.1.2.2.2.1.1.2.1	0.460122699386503	.	246280001	246600000	#DADAFF	1	0.5
chr1	246600001	247000000	A.2.1.2.2.1.1.1.2.2.1.1	0.687116564417178	.	246600001	247000000	#FF9191	1	0.75
chr1	247000001	247320000	A.1.2.2.2.1.2.1.2.2.2	0.802453987730061	.	247000001	247320000	#FF4848	1	0.875
chr1	247320001	247520000	A.2.2.1.1.2.2.1.1	0.620858895705521	.	247320001	247520000	#FFDADA	1	0.625
chr1	247520001	247760000	B.1.2.1.2.2.2.1.1.2	0.284662576687117	.	247520001	247760000	#9191FF	1	0.375
chr1	247760001	248120000	B.2.1.2.2.1.2.2.2.2	0.0785276073619632	.	247760001	248120000	#4848FF	1	0.25
chr1	248120001	248600000	B.2.1.1.1.2.2.2.1	0.147239263803681	.	248120001	248600000	#4848FF	1	0.25
chr1	248600001	248760000	B.1.1.2.1.1.1.1.1.2	0.439263803680982	.	248600001	248760000	#DADAFF	1	0.5
chr1	248760001	248920000	B.1.1.2.1.1.2.1.2.1	0.431901840490798	.	248760001	248920000	#DADAFF	1	0.5
chr1	249040001	249240000	B.1.1.2.1.1.2.1.2.1	0.431901840490798	.	249040001	249240000	#DADAFF	1	0.5
chr2	1	160000	B.1.1.1.2.2.1.2.2.2	0.412529550827423	.	1	160000	#DADAFF	1	0.5
chr2	160001	320000	A.2.2.2.1.2.2.2.2.1	0.509456264775414	.	160001	320000	#FFDADA	1	0.625
chr2	320001	720000	A.2.2.1.1.2.1.2.2	0.588652482269504	.	320001	720000	#FFDADA	1	0.625
chr2	760001	1000000	A.2.2.1.2.2.2.2.1.2	0.548463356973995	.	760001	1000000	#FFDADA	1	0.625
chr2	1000001	1160000	A.2.2.2.2.2.1.2.2	0.484633569739953	.	1000001	1160000	#FFDADA	1	0.625
chr2	1160001	1560000	A.2.2.2.1.2.2.1.1.2.1	0.516548463356974	.	1160001	1560000	#FFDADA	1	0.625
chr2	1560001	1640000	A.2.1.1.2.2.2.2	0.683215130023641	.	1560001	1640000	#FF9191	1	0.75
chr2	1640001	1840000	A.1.2.2.1.1.1.2.1.2	0.8274231678487	.	1640001	1840000	#FF4848	1	0.875
chr2	1840001	2120000	B.1.1.1.2.2.1.1.2.1.1	0.419621749408983	.	1840001	2120000	#DADAFF	1	0.5
chr2	2120001	2560000	B.2.1.1.2.1.2.2.2.1	0.15839243498818	.	2120001	2560000	#4848FF	1	0.25
chr2	2560001	2680000	B.1.1.2.2.1.1.2.1	0.33806146572104	.	2560001	2680000	#DADAFF	1	0.5
chr2	2680001	3120000	B.1.1.2.2.1.1.1.1	0.340425531914894	.	2680001	3120000	#DADAFF	1	0.5
chr2	3120001	3520000	A.2.1.2.2.2.1.1.1.1.2	0.633569739952719	.	3120001	3520000	#FF9191	1	0.75
chr2	3520001	3720000	A.1.2.2.1.1.2.2.1.1	0.819148936170213	.	3520001	3720000	#FF4848	1	0.875
chr2	3720001	4400000	B.2.2.2.1.2.2.2.1.1	0.0177304964539007	.	3720001	4400000	#0000FF	1	0.125
chr2	4400001	4600000	B.2.2.1.1.1.2.1.1.2.1.1	0.074468085106383	.	4400001	4600000	#0000FF	1	0.125
chr2	4600001	4760000	B.2.1.2.2.2.1.1.2.1	0.0969267139479905	.	4600001	4760000	#4848FF	1	0.25
chr2	4760001	4920000	B.2.1.2.2.2.2.2.2	0.0791962174940898	.	4760001	4920000	#4848FF	1	0.25
chr2	4920001	5040000	B.2.1.1.2.1.2.1	0.16193853427896	.	4920001	5040000	#4848FF	1	0.25
chr2	5120001	5280000	B.2.2.1.1.2.2.1.1	0.0602836879432624	.	5120001	5280000	#0000FF	1	0.125
chr2	5280001	5400000	B.2.1.1.2.2.2.2.2	0.140661938534279	.	5280001	5400000	#4848FF	1	0.25
chr2	5400001	5880000	B.2.2.2.2.2.1.2	0.00472813238770686	.	5400001	5880000	#0000FF	1	0.125
chr2	5880001	5960000	B.2.1.1.2.1.2.2.1.2	0.159574468085106	.	5880001	5960000	#4848FF	1	0.25
chr2	5960001	6280000	B.2.2.1.1.2.1.1.1	0.0638297872340425	.	5960001	6280000	#0000FF	1	0.125
chr2	6280001	6720000	B.2.2.2.1.2.2.1	0.0189125295508274	.	6280001	6720000	#0000FF	1	0.125
chr2	6720001	6960000	B.2.2.1.1.1.2.1.1.1.1	0.0768321513002364	.	6720001	6960000	#0000FF	1	0.125
chr2	6960001	7160000	B.1.2.2.2.1.1.2.2.2	0.209219858156028	.	6960001	7160000	#9191FF	1	0.375
chr2	7160001	7960000	B.2.2.2.1.2.1	0.0200945626477541	.	7160001	7960000	#0000FF	1	0.125
chr2	7960001	8120000	B.2.1.1.2.1.2.2.2.2.2	0.156028368794326	.	7960001	8120000	#4848FF	1	0.25
chr2	8120001	8560000	B.2.1.2.1.1.2.1.1	0.125295508274232	.	8120001	8560000	#4848FF	1	0.25
chr2	8560001	8920000	B.1.1.1.1.1.1.1.1	0.472813238770686	.	8560001	8920000	#DADAFF	1	0.5
chr2	8920001	9280000	A.2.1.1.2.2.1.1.1.1	0.691489361702128	.	8920001	9280000	#FF9191	1	0.75
chr2	9280001	9560000	A.1.2.2.1.1.1.1.1.1	0.832151300236407	.	9280001	9560000	#FF4848	1	0.875
chr2	9560001	9840000	A.1.1.1.1.2.1.1.1.2.1	0.994089834515366	.	9560001	9840000	#FF0000	1	1
chr2	9840001	9960000	A.1.2.1.1.1.1.2.2.2	0.900709219858156	.	9840001	9960000	#FF4848	1	0.875
chr2	9960001	10080000	A.1.2.1.1.2.2.2.2.2	0.872340425531915	.	9960001	10080000	#FF4848	1	0.875
chr2	10080001	10240000	A.1.1.2.1.1.1.2.2.1	0.953900709219858	.	10080001	10240000	#FF0000	1	1
chr2	10240001	10400000	A.1.1.2.1.1.2.1.1.2	0.949172576832151	.	10240001	10400000	#FF0000	1	1
chr2	10400001	10600000	A.1.1.2.1.1.1.2.2.2	0.952718676122931	.	10400001	10600000	#FF0000	1	1
chr2	10600001	10880000	A.1.1.1.1.2.1.1.2	0.991725768321513	.	10600001	10880000	#FF0000	1	1
chr2	10880001	10960000	A.1.2.1.1.1.2.1.1.2	0.897163120567376	.	10880001	10960000	#FF4848	1	0.875
chr2	10960001	11240000	A.1.2.2.1.1.1.2.2.1	0.826241134751773	.	10960001	11240000	#FF4848	1	0.875
chr2	11240001	11400000	A.1.2.1.1.2.1.2.2.2	0.880614657210402	.	11240001	11400000	#FF4848	1	0.875
chr2	11400001	11640000	A.1.2.1.1.2.1.1.2	0.885342789598109	.	11400001	11640000	#FF4848	1	0.875
chr2	11640001	11960000	A.2.1.1.2.2.2.1.2.2	0.684397163120567	.	11640001	11960000	#FF9191	1	0.75
chr2	11960001	12280000	B.2.1.2.2.2.2.1.1.1	0.0898345153664303	.	11960001	12280000	#4848FF	1	0.25
chr2	12280001	12520000	B.2.2.1.1.1.2.1.1.2.1.2	0.0732860520094563	.	12280001	12520000	#0000FF	1	0.125
chr2	12520001	12640000	B.2.1.2.2.2.2.1.1.2	0.0886524822695035	.	12520001	12640000	#4848FF	1	0.25
chr2	12640001	12960000	B.2.2.1.1.2.2.1.2.1	0.0591016548463357	.	12640001	12960000	#0000FF	1	0.125
chr2	12960001	13160000	B.2.1.2.2.2.2.2.1.2.1.2	0.0815602836879433	.	12960001	13160000	#4848FF	1	0.25
chr2	13160001	13760000	B.2.2.2.2.2.1.1	0.00591016548463357	.	13160001	13760000	#0000FF	1	0.125
chr2	13760001	13960000	B.2.1.2.2.2.1.1.2.2	0.0957446808510638	.	13760001	13960000	#4848FF	1	0.25
chr2	13960001	14320000	B.2.2.1.1.1.2.1.1.1.2	0.0756501182033097	.	13960001	14320000	#0000FF	1	0.125
chr2	14320001	14480000	B.2.1.1.2.2.2.2.1	0.141843971631206	.	14320001	14480000	#4848FF	1	0.25
chr2	14480001	14640000	B.2.1.2.2.2.1.1.1.1	0.100472813238771	.	14480001	14640000	#4848FF	1	0.25
chr2	14640001	14920000	B.2.1.2.2.2.1.1.1.2.2	0.0981087470449173	.	14640001	14920000	#4848FF	1	0.25
chr2	14920001	15160000	B.2.1.1.2.1.2.2.2.2.1	0.157210401891253	.	14920001	15160000	#4848FF	1	0.25
chr2	15160001	15520000	B.1.1.2.2.1.2.2	0.333333333333333	.	15160001	15520000	#DADAFF	1	0.5
chr2	15520001	15760000	A.2.2.2.1.1.2.2.2.2.2	0.523640661938534	.	15520001	15760000	#FFDADA	1	0.625
chr2	15760001	16280000	B.1.1.2.2.2.2.1.1	0.3274231678487	.	15760001	16280000	#DADAFF	1	0.5
chr2	16320001	16400000	B.1.1.2.2.2.2.1.1	0.3274231678487	.	16320001	16400000	#DADAFF	1	0.5
chr2	16400001	16480000	B.1.2.1.1.1.2.2.1	0.306146572104019	.	16400001	16480000	#9191FF	1	0.375
chr2	16480001	16560000	B.1.2.2.2.1.1.2.1	0.211583924349882	.	16480001	16560000	#9191FF	1	0.375
chr2	16560001	16880000	B.2.1.1.2.1.2.2.1.1	0.160756501182033	.	16560001	16880000	#4848FF	1	0.25
chr2	16880001	17640000	B.2.2.1.1.2.2.1.2.2	0.057919621749409	.	16880001	17640000	#0000FF	1	0.125
chr2	17640001	17880000	B.1.2.1.1.1.2.1.1.1	0.309692671394799	.	17640001	17880000	#9191FF	1	0.375
chr2	17880001	18120000	B.1.1.2.2.2.2.1.2.2	0.32387706855792	.	17880001	18120000	#DADAFF	1	0.5
chr2	18120001	18280000	B.2.1.2.2.2.1.1.1.2.1	0.099290780141844	.	18120001	18280000	#4848FF	1	0.25
chr2	18280001	18560000	B.2.1.2.2.2.2.2.1.1	0.0839243498817967	.	18280001	18560000	#4848FF	1	0.25
chr2	18560001	18720000	B.1.1.2.2.2.2.1.2.1.1	0.326241134751773	.	18560001	18720000	#DADAFF	1	0.5
chr2	18720001	19160000	B.1.2.2.2.2.2.1.2	0.190307328605201	.	18720001	19160000	#9191FF	1	0.375
chr2	19160001	19480000	B.1.2.1.1.1.2.1.1.2	0.308510638297872	.	19160001	19480000	#9191FF	1	0.375
chr2	19480001	19840000	B.1.1.1.2.1.1.2.1	0.436170212765957	.	19480001	19840000	#DADAFF	1	0.5
chr2	19840001	20080000	A.2.2.1.2.2.1.1.1.1	0.561465721040189	.	19840001	20080000	#FFDADA	1	0.625
chr2	20080001	20400000	A.1.2.1.1.2.2.1.1	0.879432624113475	.	20080001	20400000	#FF4848	1	0.875
chr2	20400001	20560000	A.1.2.1.1.2.2.2.1.2	0.875886524822695	.	20400001	20560000	#FF4848	1	0.875
chr2	20560001	20880000	A.2.1.1.2.2.2.1.2.1	0.685579196217494	.	20560001	20880000	#FF9191	1	0.75
chr2	20880001	21040000	B.1.2.1.2.1.1.2.2.2	0.276595744680851	.	20880001	21040000	#9191FF	1	0.375
chr2	21040001	21240000	B.1.2.2.2.1.2.1.1.2	0.206855791962175	.	21040001	21240000	#9191FF	1	0.375
chr2	21240001	21520000	B.2.2.1.1.1.2.1.2.2	0.0673758865248227	.	21240001	21520000	#0000FF	1	0.125
chr2	21520001	21840000	B.2.2.1.1.1.2.1.1.2.2	0.0721040189125296	.	21520001	21840000	#0000FF	1	0.125
chr2	21840001	22480000	B.2.2.2.2.2.2.2	0.00118203309692671	.	21840001	22480000	#0000FF	1	0.125
chr2	22480001	22600000	B.2.2.1.1.1.2.1.2.1.1.2	0.0697399527186761	.	22480001	22600000	#0000FF	1	0.125
chr2	22600001	23240000	B.2.2.2.2.2.2.1.1	0.00354609929078014	.	22600001	23240000	#0000FF	1	0.125
chr2	23240001	23400000	B.1.2.2.2.1.2.1.2	0.205673758865248	.	23240001	23400000	#9191FF	1	0.375
chr2	23400001	23560000	B.1.1.2.2.1.1.2.2	0.336879432624113	.	23400001	23560000	#DADAFF	1	0.5
chr2	23560001	23920000	A.2.2.2.1.1.2.2.1.2	0.527186761229314	.	23560001	23920000	#FFDADA	1	0.625
chr2	23920001	24280000	A.1.2.1.1.2.1.2.1	0.884160756501182	.	23920001	24280000	#FF4848	1	0.875
chr2	24280001	24600000	A.1.2.2.1.1.1.2.1.1	0.828605200945627	.	24280001	24600000	#FF4848	1	0.875
chr2	24600001	25040000	A.1.1.1.2.1.1.1.1.2	0.984633569739953	.	24600001	25040000	#FF0000	1	1
chr2	25040001	25120000	A.1.2.2.1.2.1.1.1	0.814420803782506	.	25040001	25120000	#FF4848	1	0.875
chr2	25120001	25480000	A.1.1.1.2.1.2.2.1.1	0.977541371158392	.	25120001	25480000	#FF0000	1	1
chr2	25480001	25760000	A.1.1.2.1.1.1.1.2.1.1	0.959810874704492	.	25480001	25760000	#FF0000	1	1
chr2	25760001	26080000	A.1.1.1.2.1.2.2.1.2	0.976359338061466	.	25760001	26080000	#FF0000	1	1
chr2	26080001	26440000	A.1.1.1.1.1.2.1	0.998817966903073	.	26080001	26440000	#FF0000	1	1
chr2	26440001	26840000	A.1.1.2.1.1.1.1.1.1	0.962174940898345	.	26440001	26840000	#FF0000	1	1
chr2	26840001	27000000	A.1.2.1.1.1.2.1.2.1.2	0.894799054373522	.	26840001	27000000	#FF4848	1	0.875
chr2	27000001	27560000	A.1.1.1.1.1.1	1	.	27000001	27560000	#FF0000	1	1
chr2	27560001	27920000	A.1.1.1.1.2.1.1.1.1.1	0.99645390070922	.	27560001	27920000	#FF0000	1	1
chr2	27920001	28200000	A.1.2.1.1.1.1.2.1	0.903073286052009	.	27920001	28200000	#FF4848	1	0.875
chr2	28200001	28320000	A.1.2.2.2.1.2.2.1	0.778959810874704	.	28200001	28320000	#FF4848	1	0.875
chr2	28320001	28720000	A.1.2.1.1.1.2.2.2	0.887706855791962	.	28320001	28720000	#FF4848	1	0.875
chr2	28720001	28840000	A.1.2.2.1.2.1.2.2.1.2	0.808510638297872	.	28720001	28840000	#FF4848	1	0.875
chr2	28840001	29160000	A.1.1.2.1.1.1.1.1.2	0.960992907801418	.	28840001	29160000	#FF0000	1	1
chr2	29160001	29480000	A.1.2.2.2.1.2.2.2	0.777777777777778	.	29160001	29480000	#FF4848	1	0.875
chr2	29480001	29840000	A.2.2.2.1.2.2.1.1.2.2	0.515366430260047	.	29480001	29840000	#FFDADA	1	0.625
chr2	29840001	30000000	B.1.1.1.2.2.1.1.1.1.2.2	0.42434988179669	.	29840001	30000000	#DADAFF	1	0.5
chr2	30000001	30360000	B.1.1.1.2.2.1.1.1.2.2.1	0.421985815602837	.	30000001	30360000	#DADAFF	1	0.5
chr2	30360001	30640000	A.2.2.1.1.1.1.2.1	0.607565011820331	.	30360001	30640000	#FFDADA	1	0.625
chr2	30640001	30840000	A.2.1.1.2.1.2.2.1.1	0.696217494089834	.	30640001	30840000	#FF9191	1	0.75
chr2	30840001	30920000	A.2.2.2.1.2.2.2.1.1	0.511820330969267	.	30840001	30920000	#FFDADA	1	0.625
chr2	30920001	31200000	A.2.2.2.1.2.2.2.2.2.2	0.50709219858156	.	30920001	31200000	#FFDADA	1	0.625
chr2	31200001	31360000	A.2.2.1.1.2.1.1.1.1	0.59338061465721	.	31200001	31360000	#FFDADA	1	0.625
chr2	31360001	31520000	A.2.2.2.1.1.2.1.1.2.1	0.535460992907801	.	31360001	31520000	#FFDADA	1	0.625
chr2	31520001	31840000	B.1.1.1.2.2.1.1.1.1.2.1	0.425531914893617	.	31520001	31840000	#DADAFF	1	0.5
chr2	31840001	32080000	A.2.2.2.1.2.2.2.2.2.1	0.508274231678487	.	31840001	32080000	#FFDADA	1	0.625
chr2	32080001	32240000	A.1.2.1.1.2.2.1.2	0.878250591016548	.	32080001	32240000	#FF4848	1	0.875
chr2	32240001	32840000	A.1.1.2.1.1.2.1.1.1.1	0.951536643026005	.	32240001	32840000	#FF0000	1	1
chr2	32840001	33120000	A.2.1.2.2.2.1.2.1	0.625295508274232	.	32840001	33120000	#FF9191	1	0.75
chr2	33120001	33360000	A.2.2.2.1.1.2.2.2.2.1	0.524822695035461	.	33120001	33360000	#FFDADA	1	0.625
chr2	33360001	33520000	B.1.1.1.2.2.1.1.2.1.2	0.418439716312057	.	33360001	33520000	#DADAFF	1	0.5
chr2	33520001	33640000	B.1.1.2.1.1.1.1.1.2.1	0.390070921985816	.	33520001	33640000	#DADAFF	1	0.5
chr2	33640001	33840000	B.1.1.1.2.2.2.1.1.2.2.2	0.40661938534279	.	33640001	33840000	#DADAFF	1	0.5
chr2	33840001	34240000	B.2.1.2.2.2.1.2.1.1	0.0945626477541371	.	33840001	34240000	#4848FF	1	0.25
chr2	34240001	34640000	B.2.2.2.1.2.2.2.1.2	0.016548463356974	.	34240001	34640000	#0000FF	1	0.125
chr2	34640001	34800000	B.2.1.2.2.2.2.2.1.2.1.1	0.08274231678487	.	34640001	34800000	#4848FF	1	0.25
chr2	34800001	35400000	B.2.2.2.2.1.2.1	0.00945626477541371	.	34800001	35400000	#0000FF	1	0.125
chr2	35400001	35560000	B.2.2.1.1.1.2.1.2.1.1.1	0.0709219858156028	.	35400001	35560000	#0000FF	1	0.125
chr2	35560001	35760000	B.2.2.1.1.1.2.1.2.1.2	0.0685579196217494	.	35560001	35760000	#0000FF	1	0.125
chr2	35760001	35960000	B.2.2.1.1.1.1	0.0780141843971631	.	35760001	35960000	#0000FF	1	0.125
chr2	35960001	36520000	B.2.2.1.1.2.1.1.2	0.0626477541371158	.	35960001	36520000	#0000FF	1	0.125
chr2	36520001	36720000	B.1.2.1.2.1.1.1.2	0.281323877068558	.	36520001	36720000	#9191FF	1	0.375
chr2	36720001	37080000	B.1.1.2.2.1.2.1.2	0.33451536643026	.	36720001	37080000	#DADAFF	1	0.5
chr2	37080001	37320000	A.2.1.1.2.2.1.1.2	0.689125295508274	.	37080001	37320000	#FF9191	1	0.75
chr2	37320001	37600000	A.1.1.2.1.1.2.2.2.1	0.942080378250591	.	37320001	37600000	#FF0000	1	1
chr2	37600001	38120000	A.1.2.2.1.1.1.2.2.2.2.2	0.822695035460993	.	37600001	38120000	#FF4848	1	0.875
chr2	38120001	38320000	A.1.2.1.1.2.2.2.2.1.1	0.874704491725768	.	38120001	38320000	#FF4848	1	0.875
chr2	38320001	38560000	A.1.2.1.1.2.2.2.1.1	0.877068557919622	.	38320001	38560000	#FF4848	1	0.875
chr2	38560001	38760000	A.1.1.1.1.2.1.1.1.2.2	0.99290780141844	.	38560001	38760000	#FF0000	1	1
chr2	38760001	39040000	A.1.1.2.1.1.2.1.2.2.1	0.945626477541371	.	38760001	39040000	#FF0000	1	1
chr2	39040001	39320000	A.1.1.2.1.2.2.1.2.2.2	0.930260047281324	.	39040001	39320000	#FF0000	1	1
chr2	39320001	39440000	A.2.1.1.2.1.1.1.2.2	0.706855791962175	.	39320001	39440000	#FF9191	1	0.75
chr2	39440001	39720000	A.1.2.1.1.2.2.2.2.1.2	0.873522458628842	.	39440001	39720000	#FF4848	1	0.875
chr2	39720001	40040000	A.2.1.1.1.1.1.1.1.2	0.754137115839243	.	39720001	40040000	#FF9191	1	0.75
chr2	40040001	40320000	B.1.1.1.1.1.2.1.1	0.466903073286052	.	40040001	40320000	#DADAFF	1	0.5
chr2	40320001	40800000	B.1.1.1.2.2.1.1.1.2.2.2	0.42080378250591	.	40320001	40800000	#DADAFF	1	0.5
chr2	40800001	41000000	B.1.1.1.2.2.1.1.1.2.1	0.423167848699764	.	40800001	41000000	#DADAFF	1	0.5
chr2	41000001	41080000	B.1.1.1.2.2.1.2.1	0.414893617021277	.	41000001	41080000	#DADAFF	1	0.5
chr2	41080001	41240000	B.1.1.2.1.2.1.1.2.1	0.364066193853428	.	41080001	41240000	#DADAFF	1	0.5
chr2	41240001	41600000	B.1.2.2.2.2.1.2.2.1.2	0.196217494089835	.	41240001	41600000	#9191FF	1	0.375
chr2	41600001	41680000	B.1.2.1.2.2.1.1	0.271867612293144	.	41600001	41680000	#9191FF	1	0.375
chr2	41680001	42040000	B.1.2.1.2.2.1.2.2	0.268321513002364	.	41680001	42040000	#9191FF	1	0.375
chr2	42040001	42320000	A.1.2.2.1.1.1.1.1.2	0.83096926713948	.	42040001	42320000	#FF4848	1	0.875
chr2	42320001	42520000	A.1.2.1.1.2.1.2.2.1.1	0.882978723404255	.	42320001	42520000	#FF4848	1	0.875
chr2	42520001	43040000	A.1.1.1.1.2.1.1.1.1.2	0.995271867612293	.	42520001	43040000	#FF0000	1	1
chr2	43040001	43280000	A.1.2.1.1.1.2.1.2.2	0.893617021276596	.	43040001	43280000	#FF4848	1	0.875
chr2	43280001	43480000	A.1.2.1.1.1.2.2.1.1.1	0.892434988179669	.	43280001	43480000	#FF4848	1	0.875
chr2	43480001	43800000	A.1.1.2.1.1.1.1.2.1.2.2	0.957446808510638	.	43480001	43800000	#FF0000	1	1
chr2	43800001	44200000	A.1.1.2.1.1.1.1.2.1.2.1	0.958628841607565	.	43800001	44200000	#FF0000	1	1
chr2	44200001	44440000	A.1.2.1.1.1.2.1.1.1.1	0.899527186761229	.	44200001	44440000	#FF4848	1	0.875
chr2	44440001	44760000	A.1.1.2.1.2.1.2.2	0.936170212765957	.	44440001	44760000	#FF0000	1	1
chr2	44760001	45200000	A.1.2.1.2.2.2.1.1.1.2.1	0.848699763593381	.	44760001	45200000	#FF4848	1	0.875
chr2	45200001	45400000	A.1.2.2.2.1.2.1.1	0.781323877068558	.	45200001	45400000	#FF4848	1	0.875
chr2	45400001	45800000	A.1.1.2.1.2.1.1.1	0.939716312056738	.	45400001	45800000	#FF0000	1	1
chr2	45800001	46160000	A.1.2.1.2.2.2.1.1.1.1	0.849881796690307	.	45800001	46160000	#FF4848	1	0.875
chr2	46160001	46680000	A.1.2.1.2.2.2.2.2	0.833333333333333	.	46160001	46680000	#FF4848	1	0.875
chr2	46680001	47160000	A.1.1.1.2.1.2.2.2.1.2.1	0.973995271867612	.	46680001	47160000	#FF0000	1	1
chr2	47160001	47600000	A.1.1.1.1.2.1.2	0.990543735224586	.	47160001	47600000	#FF0000	1	1
chr2	47600001	48040000	A.1.2.1.1.2.1.1.1	0.886524822695035	.	47600001	48040000	#FF4848	1	0.875
chr2	48040001	48360000	A.2.1.1.2.2.2.1.1	0.686761229314421	.	48040001	48360000	#FF9191	1	0.75
chr2	48360001	48480000	A.2.2.2.1.1.2.2.1.1	0.528368794326241	.	48360001	48480000	#FFDADA	1	0.625
chr2	48480001	48760000	A.2.1.1.2.2.1.2	0.687943262411348	.	48480001	48760000	#FF9191	1	0.75
chr2	48760001	49000000	B.1.1.1.1.1.1.2.2	0.468085106382979	.	48760001	49000000	#DADAFF	1	0.5
chr2	49000001	49080000	B.1.2.1.1.1.2.1.2	0.307328605200946	.	49000001	49080000	#9191FF	1	0.375
chr2	49080001	49360000	B.2.1.2.2.2.2.1.2.2.1	0.0862884160756501	.	49080001	49360000	#4848FF	1	0.25
chr2	49360001	49520000	B.2.1.2.2.2.2.1.2.2.2	0.0851063829787234	.	49360001	49520000	#4848FF	1	0.25
chr2	49520001	49680000	B.2.1.2.2.2.2.1.2.1	0.0874704491725768	.	49520001	49680000	#4848FF	1	0.25
chr2	49680001	49880000	B.2.1.2.2.2.2.2.1.2.2	0.0803782505910166	.	49680001	49880000	#4848FF	1	0.25
chr2	49880001	50080000	B.2.2.1.1.1.2.2.1	0.066193853427896	.	49880001	50080000	#0000FF	1	0.125
chr2	50080001	50440000	B.2.2.2.1.2.2.2.2.2	0.0141843971631206	.	50080001	50440000	#0000FF	1	0.125
chr2	50440001	50720000	B.2.2.1.1.2.2.2.2	0.0555555555555556	.	50440001	50720000	#0000FF	1	0.125
chr2	50720001	50960000	B.2.1.2.2.2.1.2.1.2.2	0.0921985815602837	.	50720001	50960000	#4848FF	1	0.25
chr2	50960001	51160000	B.2.2.1.1.2.1.2	0.0614657210401891	.	50960001	51160000	#0000FF	1	0.125
chr2	51160001	51480000	B.2.2.2.1.2.2.2.2.1	0.0153664302600473	.	51160001	51480000	#0000FF	1	0.125
chr2	51480001	51600000	B.2.1.2.1.1.1.1.2.2.1	0.133569739952719	.	51480001	51600000	#4848FF	1	0.25
chr2	51600001	51760000	B.2.2.1.2.2.2.2.1.1	0.033096926713948	.	51600001	51760000	#0000FF	1	0.125
chr2	51760001	52120000	B.2.2.2.2.2.2.1.2	0.00236406619385343	.	51760001	52120000	#0000FF	1	0.125
chr2	52120001	52320000	B.2.2.1.2.2.2.2.2	0.0307328605200946	.	52120001	52320000	#0000FF	1	0.125
chr2	52320001	52880000	B.2.2.2.2.1.1.1.2	0.0118203309692671	.	52320001	52880000	#0000FF	1	0.125
chr2	52880001	53040000	B.2.1.2.2.2.1.2.1.2.1	0.0933806146572104	.	52880001	53040000	#4848FF	1	0.25
chr2	53040001	53560000	B.2.2.1.2.2.2.1	0.0342789598108747	.	53040001	53560000	#0000FF	1	0.125
chr2	53560001	54000000	B.1.2.2.2.1.1.2.2.1	0.210401891252955	.	53560001	54000000	#9191FF	1	0.375
chr2	54000001	54280000	A.1.2.2.1.1.2.1.2	0.820330969267139	.	54000001	54280000	#FF4848	1	0.875
chr2	54280001	54400000	A.2.1.2.2.2.1.2.2	0.624113475177305	.	54280001	54400000	#FF9191	1	0.75
chr2	54400001	54680000	A.2.2.2.1.1.2.1.1.1.1.2	0.537825059101655	.	54400001	54680000	#FFDADA	1	0.625
chr2	54680001	54960000	A.1.2.2.1.1.2.2.1.2.2	0.816784869976359	.	54680001	54960000	#FF4848	1	0.875
chr2	54960001	55160000	A.2.1.1.2.2.1.1.1.2	0.690307328605201	.	54960001	55160000	#FF9191	1	0.75
chr2	55160001	55480000	A.1.1.2.1.1.2.2.2.2	0.940898345153664	.	55160001	55480000	#FF0000	1	1
chr2	55480001	55880000	A.1.1.2.1.1.2.2.1	0.943262411347518	.	55480001	55880000	#FF0000	1	1
chr2	55880001	56360000	A.2.2.2.2.2.1.2.1	0.485815602836879	.	55880001	56360000	#FFDADA	1	0.625
chr2	56360001	56600000	B.1.1.2.2.1.2.1.1	0.335697399527187	.	56360001	56600000	#DADAFF	1	0.5
chr2	56600001	56800000	B.1.1.2.2.2.2.1.2.1.2	0.325059101654846	.	56600001	56800000	#DADAFF	1	0.5
chr2	56800001	57000000	B.1.2.2.2.2.1.2.2.2.2	0.193853427895981	.	56800001	57000000	#9191FF	1	0.375
chr2	57000001	57200000	B.1.2.2.2.2.1.2.1.2	0.198581560283688	.	57000001	57200000	#9191FF	1	0.375
chr2	57200001	57560000	B.2.1.2.1.1.2.1.2.1.2	0.121749408983452	.	57200001	57560000	#4848FF	1	0.25
chr2	57560001	57880000	B.1.2.1.2.1.1.2.1	0.280141843971631	.	57560001	57880000	#9191FF	1	0.375
chr2	57880001	58360000	B.1.1.1.2.2.2.2.2.1.1	0.395981087470449	.	57880001	58360000	#DADAFF	1	0.5
chr2	58360001	58760000	B.1.1.1.2.2.2.2.2.1.2	0.394799054373522	.	58360001	58760000	#DADAFF	1	0.5
chr2	58760001	59000000	B.1.1.1.1.1.2.2.2.1.1	0.462174940898345	.	58760001	59000000	#DADAFF	1	0.5
chr2	59000001	59120000	A.2.2.2.1.2.2.1.1.1	0.517730496453901	.	59000001	59120000	#FFDADA	1	0.625
chr2	59120001	59440000	B.1.1.1.2.2.1.1.2.2.1	0.41725768321513	.	59120001	59440000	#DADAFF	1	0.5
chr2	59440001	59920000	B.1.2.2.2.2.2.1.1.1	0.192671394799054	.	59440001	59920000	#9191FF	1	0.375
chr2	59920001	60360000	B.1.2.1.2.1.1.2.2.1.2	0.277777777777778	.	59920001	60360000	#9191FF	1	0.375
chr2	60360001	60600000	A.2.2.2.1.2.2.1.2.2	0.513002364066194	.	60360001	60600000	#FFDADA	1	0.625
chr2	60600001	60920000	A.1.2.2.1.1.1.2.2.2.2.1	0.82387706855792	.	60600001	60920000	#FF4848	1	0.875
chr2	60920001	61320000	A.1.1.2.1.2.2.1.2.1.2	0.932624113475177	.	60920001	61320000	#FF0000	1	1
chr2	61320001	61760000	A.1.1.1.2.1.2.1.1	0.979905437352246	.	61320001	61760000	#FF0000	1	1
chr2	61760001	62120000	A.1.2.1.1.1.2.1.1.1.2	0.898345153664303	.	61760001	62120000	#FF4848	1	0.875
chr2	62120001	62360000	A.1.2.2.1.1.1.2.2.2.1	0.825059101654846	.	62120001	62360000	#FF4848	1	0.875
chr2	62360001	62680000	A.2.1.1.2.1.2.2.1.2	0.695035460992908	.	62360001	62680000	#FF9191	1	0.75
chr2	62680001	63080000	A.2.2.1.1.1.2.2.2.1.1	0.600472813238771	.	62680001	63080000	#FFDADA	1	0.625
chr2	63080001	63600000	A.2.2.2.1.2.2.2.1.2	0.51063829787234	.	63080001	63600000	#FFDADA	1	0.625
chr2	63600001	63800000	A.2.2.1.1.2.2.2.2.2.2	0.576832151300236	.	63600001	63800000	#FFDADA	1	0.625
chr2	63800001	64280000	A.1.2.2.1.2.2.2.2.2	0.797872340425532	.	63800001	64280000	#FF4848	1	0.875
chr2	64280001	64520000	A.2.1.1.1.1.2.2.1.2.2	0.739952718676123	.	64280001	64520000	#FF9191	1	0.75
chr2	64520001	64800000	A.1.1.2.1.2.2.1.2.2.1	0.931442080378251	.	64520001	64800000	#FF0000	1	1
chr2	64800001	65120000	A.1.1.1.2.1.2.2.2.1.1	0.975177304964539	.	64800001	65120000	#FF0000	1	1
chr2	65120001	65440000	A.1.2.1.1.1.2.1.2.1.1	0.895981087470449	.	65120001	65440000	#FF4848	1	0.875
chr2	65440001	65840000	A.1.1.2.1.1.1.2.1	0.955082742316785	.	65440001	65840000	#FF0000	1	1
chr2	65840001	66200000	A.2.1.1.1.1.1.1.2.1	0.752955082742317	.	65840001	66200000	#FF9191	1	0.75
chr2	66200001	66360000	A.2.1.1.1.1.1.1.2.2	0.75177304964539	.	66200001	66360000	#FF9191	1	0.75
chr2	66360001	66480000	A.2.1.2.1.1.1.1.2.2	0.678486997635934	.	66360001	66480000	#FF9191	1	0.75
chr2	66480001	66640000	A.2.1.1.1.1.1.2	0.750591016548463	.	66480001	66640000	#FF9191	1	0.75
chr2	66640001	66800000	A.2.1.1.1.1.1.1.1.1	0.75531914893617	.	66640001	66800000	#FF9191	1	0.75
chr2	66800001	66880000	A.2.2.1.1.1.2.2.2.2.1.2	0.595744680851064	.	66800001	66880000	#FFDADA	1	0.625
chr2	66880001	67320000	A.2.1.1.1.1.2.1.2.2	0.745862884160757	.	66880001	67320000	#FF9191	1	0.75
chr2	67320001	67480000	A.2.1.2.1.2.1.1.1.1	0.66548463356974	.	67320001	67480000	#FF9191	1	0.75
chr2	67480001	67680000	A.2.1.2.1.1.1.2.1.1.2	0.67612293144208	.	67480001	67680000	#FF9191	1	0.75
chr2	67680001	67800000	A.2.2.1.1.2.2.2.2.1	0.580378250591017	.	67680001	67800000	#FFDADA	1	0.625
chr2	67800001	68080000	A.2.2.1.1.2.2.1.2.1	0.58628841607565	.	67800001	68080000	#FFDADA	1	0.625
chr2	68080001	68320000	A.2.1.2.1.2.1.1.1.2	0.664302600472813	.	68080001	68320000	#FF9191	1	0.75
chr2	68320001	68680000	A.1.2.1.2.2.2.1.1.2.1	0.846335697399527	.	68320001	68680000	#FF4848	1	0.875
chr2	68680001	68880000	A.2.1.2.1.1.1.2.1.2	0.674940898345154	.	68680001	68880000	#FF9191	1	0.75
chr2	68880001	68960000	A.2.1.2.1.1.1.2.2.1	0.673758865248227	.	68880001	68960000	#FF9191	1	0.75
chr2	68960001	69200000	A.2.2.1.1.1.1.1.1	0.611111111111111	.	68960001	69200000	#FFDADA	1	0.625
chr2	69200001	69560000	A.2.1.2.1.1.1.2.1.1.1	0.677304964539007	.	69200001	69560000	#FF9191	1	0.75
chr2	69560001	69880000	A.1.1.2.1.2.1.2.1	0.937352245862884	.	69560001	69880000	#FF0000	1	1
chr2	69880001	70080000	A.1.1.1.2.1.2.2.2.1.2.2	0.972813238770686	.	69880001	70080000	#FF0000	1	1
chr2	70080001	70240000	A.1.2.2.1.2.1.2.1.1	0.812056737588652	.	70080001	70240000	#FF4848	1	0.875
chr2	70240001	70520000	A.1.1.1.1.2.2.1.2	0.988179669030733	.	70240001	70520000	#FF0000	1	1
chr2	70520001	71040000	A.1.1.2.1.1.1.1.2.2	0.956264775413712	.	70520001	71040000	#FF0000	1	1
chr2	71040001	71280000	A.1.2.1.2.2.2.1.2.1.2	0.84160756501182	.	71040001	71280000	#FF4848	1	0.875
chr2	71280001	71720000	A.1.1.1.1.2.2.2	0.986997635933806	.	71280001	71720000	#FF0000	1	1
chr2	71720001	72000000	A.2.1.1.2.1.2.1.2	0.697399527186761	.	71720001	72000000	#FF9191	1	0.75
chr2	72000001	72440000	A.2.1.2.1.1.1.2.2.2	0.6725768321513	.	72000001	72440000	#FF9191	1	0.75
chr2	72440001	72640000	A.2.1.2.1.1.2.2.2.1	0.667848699763593	.	72440001	72640000	#FF9191	1	0.75
chr2	72640001	72720000	A.2.1.2.1.2.1.2.2.1	0.659574468085106	.	72640001	72720000	#FF9191	1	0.75
chr2	72720001	73120000	A.1.2.2.1.2.1.2.2.1.1	0.809692671394799	.	72720001	73120000	#FF4848	1	0.875
chr2	73120001	73440000	A.1.2.1.2.2.1.2.1	0.854609929078014	.	73120001	73440000	#FF4848	1	0.875
chr2	73440001	74040000	A.1.1.2.1.2.2.2.1	0.929078014184397	.	73440001	74040000	#FF0000	1	1
chr2	74040001	74440000	A.1.1.1.2.1.2.1.2	0.978723404255319	.	74040001	74440000	#FF0000	1	1
chr2	74440001	74680000	A.1.1.1.2.1.2.2.2.2	0.971631205673759	.	74440001	74680000	#FF0000	1	1
chr2	74680001	75120000	A.1.1.1.2.1.1.1.2.2	0.982269503546099	.	74680001	75120000	#FF0000	1	1
chr2	75120001	75560000	A.2.1.2.2.2.1.1.2.1.1.2	0.628841607565012	.	75120001	75560000	#FF9191	1	0.75
chr2	75560001	75640000	A.2.2.1.1.1.2.2.1	0.601654846335697	.	75560001	75640000	#FFDADA	1	0.625
chr2	75640001	75920000	A.2.1.1.2.1.2.2.2.2	0.692671394799054	.	75640001	75920000	#FF9191	1	0.75
chr2	75920001	76400000	B.2.1.1.2.1.1.2.1	0.16548463356974	.	75920001	76400000	#4848FF	1	0.25
chr2	76400001	76480000	B.1.1.2.2.2.2.2.2.1.2	0.320330969267139	.	76400001	76480000	#DADAFF	1	0.5
chr2	76480001	76840000	B.2.1.2.1.1.1.1.2.2.2.1	0.132387706855792	.	76480001	76840000	#4848FF	1	0.25
chr2	76840001	77160000	B.1.2.2.2.1.1.1	0.212765957446809	.	76840001	77160000	#9191FF	1	0.375
chr2	77160001	77480000	B.1.2.1.2.2.2.2.1.1	0.26241134751773	.	77160001	77480000	#9191FF	1	0.375
chr2	77480001	78000000	B.1.2.1.2.1.2.2	0.273049645390071	.	77480001	78000000	#9191FF	1	0.375
chr2	78000001	78320000	B.1.2.1.2.2.2.2.2.2	0.256501182033097	.	78000001	78320000	#9191FF	1	0.375
chr2	78320001	78560000	B.1.2.2.2.2.1.2.2.2.1	0.195035460992908	.	78320001	78560000	#9191FF	1	0.375
chr2	78560001	78920000	B.2.1.1.2.1.1.2.2.2	0.163120567375887	.	78560001	78920000	#4848FF	1	0.25
chr2	78920001	79280000	B.2.1.2.1.1.2.2.2.1	0.112293144208038	.	78920001	79280000	#4848FF	1	0.25
chr2	79280001	79480000	B.2.1.2.1.1.2.1.2.2.2	0.119385342789598	.	79280001	79480000	#4848FF	1	0.25
chr2	79480001	79680000	B.2.1.2.1.1.2.2.1.1.2.1	0.115839243498818	.	79480001	79680000	#4848FF	1	0.25
chr2	79680001	80120000	B.2.2.1.1.1.2.2.2	0.0650118203309693	.	79680001	80120000	#0000FF	1	0.125
chr2	80120001	80320000	B.1.1.2.2.1.1.1.2	0.339243498817967	.	80120001	80320000	#DADAFF	1	0.5
chr2	80320001	80600000	B.2.1.1.2.2.2.1.1.1	0.145390070921986	.	80320001	80600000	#4848FF	1	0.25
chr2	80600001	80840000	B.2.2.1.1.2.2.2.1	0.0567375886524823	.	80600001	80840000	#0000FF	1	0.125
chr2	80840001	81000000	B.2.1.2.1.1.2.1.2.1.1.2	0.122931442080378	.	80840001	81000000	#4848FF	1	0.25
chr2	81000001	81440000	B.2.2.2.1.1.2.2.2	0.0212765957446809	.	81000001	81440000	#0000FF	1	0.125
chr2	81440001	81960000	B.2.2.2.2.1.1.2	0.0106382978723404	.	81440001	81960000	#0000FF	1	0.125
chr2	81960001	82040000	B.2.1.1.2.1.1.2.2.1	0.164302600472813	.	81960001	82040000	#4848FF	1	0.25
chr2	82040001	82160000	B.2.1.1.2.1.1.1.2	0.166666666666667	.	82040001	82160000	#4848FF	1	0.25
chr2	82160001	82680000	B.2.2.1.2.2.2.2.1.2	0.0319148936170213	.	82160001	82680000	#0000FF	1	0.125
chr2	82680001	82840000	B.2.1.2.2.2.1.2.2	0.091016548463357	.	82680001	82840000	#4848FF	1	0.25
chr2	82840001	82920000	B.2.1.2.1.1.2.2.1.1.1.2	0.117021276595745	.	82840001	82920000	#4848FF	1	0.25
chr2	82920001	83040000	B.2.1.1.2.2.2.1.2	0.143026004728132	.	82920001	83040000	#4848FF	1	0.25
chr2	83040001	83240000	B.2.2.1.2.2.1.1.2.1	0.0401891252955083	.	83040001	83240000	#0000FF	1	0.125
chr2	83240001	83320000	B.1.2.2.2.2.2.2.2	0.187943262411348	.	83240001	83320000	#9191FF	1	0.375
chr2	83320001	83720000	B.2.2.2.1.1.2.1.1	0.0260047281323877	.	83320001	83720000	#0000FF	1	0.125
chr2	83720001	84040000	B.2.2.2.1.1.2.2.1	0.0224586288416076	.	83720001	84040000	#0000FF	1	0.125
chr2	84040001	84200000	B.2.1.2.1.1.2.2.1.2	0.113475177304965	.	84040001	84200000	#4848FF	1	0.25
chr2	84200001	84400000	B.2.1.2.1.1.2.1.2.2.1	0.120567375886525	.	84200001	84400000	#4848FF	1	0.25
chr2	84400001	84640000	B.2.1.1.2.2.2.1.1.2	0.144208037825059	.	84400001	84640000	#4848FF	1	0.25
chr2	84640001	85160000	B.1.1.2.2.2.2.2.1	0.322695035460993	.	84640001	85160000	#DADAFF	1	0.5
chr2	85160001	85400000	A.1.2.2.1.1.2.1.1	0.821513002364066	.	85160001	85400000	#FF4848	1	0.875
chr2	85400001	85560000	A.2.1.1.2.1.1.2.2.1	0.704491725768322	.	85400001	85560000	#FF9191	1	0.75
chr2	85560001	85840000	A.1.1.2.1.1.2.1.1.1.2	0.950354609929078	.	85560001	85840000	#FF0000	1	1
chr2	85840001	86160000	A.1.1.2.1.2.2.1.1	0.934988179669031	.	85840001	86160000	#FF0000	1	1
chr2	86160001	86400000	A.1.1.2.1.1.2.1.2.1.2	0.946808510638298	.	86160001	86400000	#FF0000	1	1
chr2	86400001	86680000	A.1.1.2.1.2.2.1.2.1.1	0.933806146572104	.	86400001	86680000	#FF0000	1	1
chr2	86680001	86880000	A.1.2.1.1.2.1.2.2.1.2	0.881796690307329	.	86680001	86880000	#FF4848	1	0.875
chr2	86880001	87040000	A.2.1.1.2.1.1.2.2.2	0.703309692671395	.	86880001	87040000	#FF9191	1	0.75
chr2	87040001	87160000	A.2.1.1.2.1.2.1.1.1.2	0.700945626477541	.	87040001	87160000	#FF9191	1	0.75
chr2	87280001	87360000	A.2.1.1.2.1.2.1.1.1.2	0.700945626477541	.	87280001	87360000	#FF9191	1	0.75
chr2	87400001	87520000	A.2.1.2.2.2.2.1.2	0.620567375886525	.	87400001	87520000	#FF9191	1	0.75
chr2	87560001	87600000	A.2.1.2.2.2.2.1.2	0.620567375886525	.	87560001	87600000	#FF9191	1	0.75
chr2	87760001	87840000	A.2.1.2.2.2.2.1.2	0.620567375886525	.	87760001	87840000	#FF9191	1	0.75
chr2	87840001	88000000	A.2.1.2.1.1.1.1.2.1	0.679669030732861	.	87840001	88000000	#FF9191	1	0.75
chr2	88160001	88560000	A.2.2.2.1.1.1.1.2	0.542553191489362	.	88160001	88560000	#FFDADA	1	0.625
chr2	88560001	88840000	B.1.1.1.2.2.1.1.1.1.1	0.426713947990544	.	88560001	88840000	#DADAFF	1	0.5
chr2	88840001	89040000	A.2.2.1.1.2.1.2.1	0.58983451536643	.	88840001	89040000	#FFDADA	1	0.625
chr2	89040001	89640000	B.2.1.1.2.2.1.1.2.1.2	0.152482269503546	.	89040001	89640000	#4848FF	1	0.25
chr2	89880001	89920000	B.2.1.1.2.2.1.1.2.1.2	0.152482269503546	.	89880001	89920000	#4848FF	1	0.25
chr2	89960001	90160000	B.1.2.2.2.1.2.1.1.1	0.208037825059102	.	89960001	90160000	#9191FF	1	0.375
chr2	90200001	90280000	B.1.2.2.2.1.2.1.1.1	0.208037825059102	.	90200001	90280000	#9191FF	1	0.375
chr2	90400001	90480000	B.1.2.2.2.2.1.2.2.1.1	0.197399527186761	.	90400001	90480000	#9191FF	1	0.375
chr2	91640001	91720000	B.1.2.2.2.2.1.2.2.1.1	0.197399527186761	.	91640001	91720000	#9191FF	1	0.375
chr2	91760001	91920000	B.1.2.2.2.2.1.2.2.1.1	0.197399527186761	.	91760001	91920000	#9191FF	1	0.375
chr2	91920001	92000000	B.2.1.1.2.2.1.1.2.1.1	0.153664302600473	.	91920001	92000000	#4848FF	1	0.25
chr2	92040001	92200000	B.2.1.1.2.2.1.1.2.1.1	0.153664302600473	.	92040001	92200000	#4848FF	1	0.25
chr2	92240001	92360000	B.2.1.1.2.2.1.1.2.1.1	0.153664302600473	.	92240001	92360000	#4848FF	1	0.25
chr2	95320001	96080000	A.2.1.2.2.2.1.1.2.1.2	0.627659574468085	.	95320001	96080000	#FF9191	1	0.75
chr2	96120001	96160000	A.2.1.2.2.2.1.1.2.1.2	0.627659574468085	.	96120001	96160000	#FF9191	1	0.75
chr2	96160001	96280000	A.2.1.2.2.2.1.1.1.2.1	0.632387706855792	.	96160001	96280000	#FF9191	1	0.75
chr2	96320001	96400000	A.2.1.2.2.2.1.1.1.2.1	0.632387706855792	.	96320001	96400000	#FF9191	1	0.75
chr2	96400001	96600000	A.2.1.2.2.2.1.1.1.2.2	0.631205673758865	.	96400001	96600000	#FF9191	1	0.75
chr2	96600001	96680000	A.1.1.1.1.2.2.1.1	0.98936170212766	.	96600001	96680000	#FF0000	1	1
chr2	96720001	97240000	A.1.1.1.1.2.2.1.1	0.98936170212766	.	96720001	97240000	#FF0000	1	1
chr2	97240001	97520000	A.1.1.1.2.1.1.1.2.1	0.983451536643026	.	97240001	97520000	#FF0000	1	1
chr2	97560001	97600000	A.1.1.1.2.1.1.1.2.1	0.983451536643026	.	97560001	97600000	#FF0000	1	1
chr2	97640001	97920000	A.1.2.2.1.2.1.2.1.2	0.810874704491726	.	97640001	97920000	#FF4848	1	0.875
chr2	98000001	98040000	A.1.2.2.1.2.1.2.1.2	0.810874704491726	.	98000001	98040000	#FF4848	1	0.875
chr2	98160001	98200000	A.1.2.2.1.2.1.2.1.2	0.810874704491726	.	98160001	98200000	#FF4848	1	0.875
chr2	98240001	98760000	A.1.2.1.2.2.2.1.2.1.1	0.842789598108747	.	98240001	98760000	#FF4848	1	0.875
chr2	98760001	99000000	A.1.2.2.1.2.1.2.2.2	0.807328605200946	.	98760001	99000000	#FF4848	1	0.875
chr2	99000001	99240000	A.1.1.2.1.2.1.1.2	0.938534278959811	.	99000001	99240000	#FF0000	1	1
chr2	99240001	99520000	A.1.2.1.2.2.2.1.1.2.2.2	0.843971631205674	.	99240001	99520000	#FF4848	1	0.875
chr2	99520001	99960000	A.1.2.1.2.2.2.2.1.2	0.83451536643026	.	99520001	99960000	#FF4848	1	0.875
chr2	99960001	100120000	A.1.1.2.1.2.2.2.2.2	0.925531914893617	.	99960001	100120000	#FF0000	1	1
chr2	100120001	100600000	A.2.1.1.1.1.2.1.2.1	0.747044917257683	.	100120001	100600000	#FF9191	1	0.75
chr2	100600001	100680000	A.1.2.2.1.2.2.2.1.1	0.801418439716312	.	100600001	100680000	#FF4848	1	0.875
chr2	100680001	100880000	A.2.1.1.1.1.2.2.1.2.1	0.74113475177305	.	100680001	100880000	#FF9191	1	0.75
chr2	100880001	101040000	A.2.1.2.1.1.1.1.1.1	0.682033096926714	.	100880001	101040000	#FF9191	1	0.75
chr2	101040001	101200000	A.2.1.2.1.1.1.1.1.2	0.680851063829787	.	101040001	101200000	#FF9191	1	0.75
chr2	101200001	101600000	A.2.1.1.1.1.2.2.2.2.2.1	0.735224586288416	.	101200001	101600000	#FF9191	1	0.75
chr2	101600001	101920000	A.1.2.1.2.2.2.2.1.1.1	0.839243498817967	.	101600001	101920000	#FF4848	1	0.875
chr2	101920001	102120000	A.2.1.1.2.1.2.1.1.2.2	0.698581560283688	.	101920001	102120000	#FF9191	1	0.75
chr2	102120001	102280000	A.2.1.2.2.2.2.2.1.2.2	0.613475177304965	.	102120001	102280000	#FF9191	1	0.75
chr2	102280001	102600000	A.2.1.2.2.2.2.2.1.2.1	0.614657210401891	.	102280001	102600000	#FF9191	1	0.75
chr2	102600001	103040000	B.1.1.2.2.2.2.2.2.1.1	0.321513002364066	.	102600001	103040000	#DADAFF	1	0.5
chr2	103040001	103360000	B.1.2.1.2.2.2.2.1.2.2	0.25886524822695	.	103040001	103360000	#9191FF	1	0.375
chr2	103360001	103680000	B.2.1.1.2.2.1.1.1	0.1548463356974	.	103360001	103680000	#4848FF	1	0.25
chr2	103680001	104080000	B.2.1.2.1.1.1.1.1.2	0.138297872340426	.	103680001	104080000	#4848FF	1	0.25
chr2	104080001	104200000	B.1.2.1.2.1.2.1.2	0.274231678486998	.	104080001	104200000	#9191FF	1	0.375
chr2	104200001	104560000	B.2.1.2.1.1.1.1.1.1	0.139479905437352	.	104200001	104560000	#4848FF	1	0.25
chr2	104560001	104840000	B.1.2.1.2.2.2.2.2.1	0.257683215130024	.	104560001	104840000	#9191FF	1	0.375
chr2	104840001	104960000	B.1.1.2.1.2.2.1.1.2.2	0.351063829787234	.	104840001	104960000	#DADAFF	1	0.5
chr2	104960001	105040000	B.1.1.1.2.2.2.1.2.2	0.404255319148936	.	104960001	105040000	#DADAFF	1	0.5
chr2	105040001	105200000	B.1.1.1.1.1.1.2.1.2	0.469267139479905	.	105040001	105200000	#DADAFF	1	0.5
chr2	105200001	105400000	A.2.2.2.1.1.2.1.1.1.2	0.536643026004728	.	105200001	105400000	#FFDADA	1	0.625
chr2	105400001	105720000	A.2.2.2.2.2.2.1.2	0.478723404255319	.	105400001	105720000	#FFDADA	1	0.625
chr2	105720001	105960000	A.2.1.2.2.2.2.1.1.2	0.621749408983452	.	105720001	105960000	#FF9191	1	0.75
chr2	105960001	106160000	A.2.2.1.2.2.1.1.2	0.559101654846336	.	105960001	106160000	#FFDADA	1	0.625
chr2	106160001	106520000	A.2.2.2.1.1.2.2.2.1	0.526004728132388	.	106160001	106520000	#FFDADA	1	0.625
chr2	106520001	106760000	B.1.1.1.2.2.2.1.1.2.1	0.408983451536643	.	106520001	106760000	#DADAFF	1	0.5
chr2	106760001	106840000	B.1.1.1.1.1.1.2.1.1	0.470449172576832	.	106760001	106840000	#DADAFF	1	0.5
chr2	106880001	106920000	B.1.1.1.1.1.1.2.1.1	0.470449172576832	.	106880001	106920000	#DADAFF	1	0.5
chr2	106920001	107000000	B.1.1.1.2.2.2.1.2.1	0.405437352245863	.	106920001	107000000	#DADAFF	1	0.5
chr2	107080001	107200000	B.1.1.1.2.2.2.1.2.1	0.405437352245863	.	107080001	107200000	#DADAFF	1	0.5
chr2	107200001	107560000	B.2.2.1.2.2.1.2.1	0.0378250591016548	.	107200001	107560000	#0000FF	1	0.125
chr2	107560001	107840000	B.2.2.1.2.1.2.2.2	0.0425531914893617	.	107560001	107840000	#0000FF	1	0.125
chr2	107840001	108080000	B.2.1.2.1.1.1.2.2.2	0.126477541371158	.	107840001	108080000	#4848FF	1	0.25
chr2	108080001	108440000	B.2.2.2.1.1.2.1.2.1	0.024822695035461	.	108080001	108440000	#0000FF	1	0.125
chr2	108520001	108880000	B.2.1.2.1.1.2.2.1.1.2.2	0.114657210401891	.	108520001	108880000	#4848FF	1	0.25
chr2	108880001	109040000	B.1.1.2.2.2.1.2	0.328605200945626	.	108880001	109040000	#DADAFF	1	0.5
chr2	109040001	109360000	A.2.1.2.2.2.1.1.2.2	0.626477541371158	.	109040001	109360000	#FF9191	1	0.75
chr2	109360001	109800000	A.1.2.2.1.2.2.1.1.2	0.804964539007092	.	109360001	109800000	#FF4848	1	0.875
chr2	109800001	110120000	A.1.2.2.1.2.2.1.2.2	0.802600472813239	.	109800001	110120000	#FF4848	1	0.875
chr2	110240001	110320000	A.1.2.2.1.2.2.1.2.2	0.802600472813239	.	110240001	110320000	#FF4848	1	0.875
chr2	110320001	110520000	A.1.2.2.1.2.2.1.1.1	0.806146572104019	.	110320001	110520000	#FF4848	1	0.875
chr2	110840001	111000000	A.1.2.2.1.2.2.2.1.2	0.800236406619385	.	110840001	111000000	#FF4848	1	0.875
chr2	111360001	111600000	A.1.2.1.2.2.2.1.2.2	0.840425531914894	.	111360001	111600000	#FF4848	1	0.875
chr2	111600001	112160000	A.1.2.1.2.2.2.1.1.2.2.1	0.845153664302601	.	111600001	112160000	#FF4848	1	0.875
chr2	112160001	112600000	A.1.2.2.1.2.2.2.2.1	0.799054373522459	.	112160001	112600000	#FF4848	1	0.875
chr2	112600001	112880000	A.1.1.2.1.2.2.2.2.1.1	0.92789598108747	.	112600001	112880000	#FF0000	1	1
chr2	112880001	113040000	A.1.2.2.1.2.1.1.2	0.813238770685579	.	112880001	113040000	#FF4848	1	0.875
chr2	113040001	113120000	A.1.1.2.1.2.2.2.2.1.2	0.926713947990544	.	113040001	113120000	#FF0000	1	1
chr2	113160001	113360000	A.1.1.2.1.2.2.2.2.1.2	0.926713947990544	.	113160001	113360000	#FF0000	1	1
chr2	113360001	113520000	A.1.2.1.2.2.1.1.2.1.2	0.856973995271868	.	113360001	113520000	#FF4848	1	0.875
chr2	113520001	113720000	A.2.1.1.2.1.1.1.1	0.709219858156028	.	113520001	113720000	#FF9191	1	0.75
chr2	113720001	114240000	A.2.1.1.2.1.2.1.1.1.1	0.702127659574468	.	113720001	114240000	#FF9191	1	0.75
chr2	114280001	114720000	A.2.2.2.1.1.1.1.1	0.543735224586288	.	114280001	114720000	#FFDADA	1	0.625
chr2	114720001	115120000	B.2.1.2.1.1.2.2.1.1.1.1	0.118203309692671	.	114720001	115120000	#4848FF	1	0.25
chr2	115120001	115240000	B.2.1.2.1.1.1.1.2.1.2.2	0.134751773049645	.	115120001	115240000	#4848FF	1	0.25
chr2	115240001	115400000	B.2.1.2.1.1.2.1.2.1.1.1	0.124113475177305	.	115240001	115400000	#4848FF	1	0.25
chr2	115400001	115560000	B.2.1.2.1.1.1.1.2.1.1	0.137115839243499	.	115400001	115560000	#4848FF	1	0.25
chr2	115560001	115640000	B.2.1.1.2.2.1.2.1.2	0.148936170212766	.	115560001	115640000	#4848FF	1	0.25
chr2	115640001	116320000	B.2.2.2.2.1.2.2.2	0.00709219858156028	.	115640001	116320000	#0000FF	1	0.125
chr2	116320001	116560000	B.2.2.1.2.2.1.2.2.2	0.0354609929078014	.	116320001	116560000	#0000FF	1	0.125
chr2	116560001	116720000	B.2.1.2.1.1.1.1.2.2.2.2.1	0.131205673758865	.	116560001	116720000	#4848FF	1	0.25
chr2	116720001	117120000	B.2.2.1.2.2.1.1.2.2	0.0390070921985816	.	116720001	117120000	#0000FF	1	0.125
chr2	117120001	117480000	B.2.2.2.1.1.1.2.1	0.0283687943262411	.	117120001	117480000	#0000FF	1	0.125
chr2	117480001	117800000	B.2.2.1.2.1.2.1.1.2.2	0.0484633569739953	.	117480001	117800000	#0000FF	1	0.125
chr2	117800001	118200000	B.2.2.1.2.2.1.2.2.1	0.0366430260047281	.	117800001	118200000	#0000FF	1	0.125
chr2	118200001	118560000	B.2.2.1.2.1.2.2.1.1	0.0460992907801418	.	118200001	118560000	#0000FF	1	0.125
chr2	118560001	118760000	B.1.1.2.2.2.1.1.1	0.332151300236407	.	118560001	118760000	#DADAFF	1	0.5
chr2	118760001	118960000	A.2.2.2.1.1.2.1.1.1.1.1	0.539007092198582	.	118760001	118960000	#FFDADA	1	0.625
chr2	118960001	119560000	B.1.2.2.2.2.1.2.1.1	0.199763593380615	.	118960001	119560000	#9191FF	1	0.375
chr2	119560001	119640000	A.2.2.2.1.1.1.2.2	0.540189125295508	.	119560001	119640000	#FFDADA	1	0.625
chr2	119640001	119920000	B.1.1.2.2.2.1.1.2.2	0.329787234042553	.	119640001	119920000	#DADAFF	1	0.5
chr2	119920001	120160000	A.1.2.2.1.1.2.2.2	0.815602836879433	.	119920001	120160000	#FF4848	1	0.875
chr2	120160001	120400000	A.2.1.1.2.1.1.2.1	0.705673758865248	.	120160001	120400000	#FF9191	1	0.75
chr2	120400001	120880000	A.1.2.1.2.2.1.1.1.2.1	0.860520094562648	.	120400001	120880000	#FF4848	1	0.875
chr2	120880001	121160000	A.1.2.2.1.1.1.1.2	0.829787234042553	.	120880001	121160000	#FF4848	1	0.875
chr2	121160001	121440000	A.1.2.2.1.2.2.1.2.1	0.803782505910166	.	121160001	121440000	#FF4848	1	0.875
chr2	121440001	121840000	A.1.2.1.2.2.1.1.2.2	0.855791962174941	.	121440001	121840000	#FF4848	1	0.875
chr2	121840001	122080000	A.2.1.2.2.2.1.1.2.1.1.1	0.630023640661938	.	121840001	122080000	#FF9191	1	0.75
chr2	122080001	122520000	A.1.2.2.1.1.2.2.1.2.1	0.817966903073286	.	122080001	122520000	#FF4848	1	0.875
chr2	122520001	122720000	B.1.1.2.2.2.2.2.2.2	0.319148936170213	.	122520001	122720000	#DADAFF	1	0.5
chr2	122720001	123040000	B.2.1.1.2.2.1.1.2.2	0.151300236406619	.	122720001	123040000	#4848FF	1	0.25
chr2	123040001	123280000	B.2.1.2.1.1.1.1.2.2.2.2.2	0.130023640661939	.	123040001	123280000	#4848FF	1	0.25
chr2	123280001	123480000	B.2.2.1.2.1.1.2	0.0520094562647754	.	123280001	123480000	#0000FF	1	0.125
chr2	123480001	123680000	B.2.2.1.2.1.1.1.2	0.0531914893617021	.	123480001	123680000	#0000FF	1	0.125
chr2	123680001	123760000	B.2.1.1.2.1.1.1.1	0.167848699763593	.	123680001	123760000	#4848FF	1	0.25
chr2	123760001	123960000	B.2.2.1.2.1.1.1.1	0.0543735224586288	.	123760001	123960000	#0000FF	1	0.125
chr2	123960001	124280000	B.2.2.2.2.1.1.1.1	0.0130023640661939	.	123960001	124280000	#0000FF	1	0.125
chr2	124280001	124400000	B.2.1.2.1.1.1.2.2.1	0.127659574468085	.	124280001	124400000	#4848FF	1	0.25
chr2	124400001	124520000	B.2.1.2.1.1.1.1.2.1.2.1	0.135933806146572	.	124400001	124520000	#4848FF	1	0.25
chr2	124520001	124800000	B.2.2.1.2.2.1.1.1	0.041371158392435	.	124520001	124800000	#0000FF	1	0.125
chr2	124800001	125000000	B.2.2.1.2.1.2.2.1.2.2	0.0437352245862884	.	124800001	125000000	#0000FF	1	0.125
chr2	125000001	125120000	B.2.1.1.2.2.1.2.2.1	0.147754137115839	.	125000001	125120000	#4848FF	1	0.25
chr2	125120001	125280000	B.2.2.1.2.1.2.1.1.1	0.0508274231678487	.	125120001	125280000	#0000FF	1	0.125
chr2	125280001	125400000	B.2.1.1.2.2.1.2.2.2	0.146572104018913	.	125280001	125400000	#4848FF	1	0.25
chr2	125400001	125680000	B.2.2.1.2.1.2.1.1.2.1	0.049645390070922	.	125400001	125680000	#0000FF	1	0.125
chr2	125680001	125800000	B.2.1.1.2.2.1.2.1.1	0.150118203309693	.	125680001	125800000	#4848FF	1	0.25
chr2	125800001	126040000	B.2.2.2.1.1.2.1.2.2	0.0236406619385343	.	125800001	126040000	#0000FF	1	0.125
chr2	126040001	126200000	B.2.1.2.1.1.2.2.2.2	0.111111111111111	.	126040001	126200000	#4848FF	1	0.25
chr2	126200001	126560000	B.2.2.1.2.1.2.1.2	0.0472813238770686	.	126200001	126560000	#0000FF	1	0.125
chr2	126560001	126880000	B.2.2.2.1.1.1.2.2	0.0271867612293144	.	126560001	126880000	#0000FF	1	0.125
chr2	126880001	127120000	B.2.1.2.1.1.1.2.1	0.128841607565012	.	126880001	127120000	#4848FF	1	0.25
chr2	127120001	127360000	B.1.2.2.2.1.2.2	0.204491725768322	.	127120001	127360000	#9191FF	1	0.375
chr2	127360001	127560000	B.1.2.1.2.1.1.1.1	0.282505910165485	.	127360001	127560000	#9191FF	1	0.375
chr2	127560001	127800000	B.1.1.2.2.2.1.1.2.1	0.33096926713948	.	127560001	127800000	#DADAFF	1	0.5
chr2	127800001	127960000	A.2.1.1.2.1.2.2.2.1	0.693853427895981	.	127800001	127960000	#FF9191	1	0.75
chr2	127960001	128400000	A.1.1.1.2.1.1.2	0.981087470449173	.	127960001	128400000	#FF0000	1	1
chr2	128400001	128640000	A.1.1.2.1.1.2.1.2.1.1	0.947990543735225	.	128400001	128640000	#FF0000	1	1
chr2	128640001	128800000	A.1.2.1.2.2.1.1.1.1	0.861702127659574	.	128640001	128800000	#FF4848	1	0.875
chr2	128800001	128960000	A.1.1.2.1.1.2.1.2.2.2	0.944444444444444	.	128800001	128960000	#FF0000	1	1
chr2	128960001	129640000	A.2.2.1.1.1.2.1.2.2	0.602836879432624	.	128960001	129640000	#FFDADA	1	0.625
chr2	129640001	129720000	B.1.1.1.2.2.2.2.1.1	0.403073286052009	.	129640001	129720000	#DADAFF	1	0.5
chr2	129720001	129840000	B.1.1.1.2.2.2.1.1.1.2	0.41016548463357	.	129720001	129840000	#DADAFF	1	0.5
chr2	129840001	129960000	B.1.1.1.2.2.1.2.2.1	0.41371158392435	.	129840001	129960000	#DADAFF	1	0.5
chr2	129960001	130160000	B.1.2.1.2.2.1.2.1.1	0.270685579196217	.	129960001	130160000	#9191FF	1	0.375
chr2	130160001	130320000	B.1.1.2.1.2.2.1.2.1.1	0.349881796690307	.	130160001	130320000	#DADAFF	1	0.5
chr2	130320001	130840000	A.2.2.2.2.2.2.1.1.1	0.483451536643026	.	130320001	130840000	#FFDADA	1	0.625
chr2	130840001	131240000	A.2.1.2.2.2.1.1.1.1.1	0.634751773049645	.	130840001	131240000	#FF9191	1	0.75
chr2	131480001	131880000	A.1.2.1.2.2.2.2.1.1.2.1.2	0.836879432624113	.	131480001	131880000	#FF4848	1	0.875
chr2	131880001	132000000	A.2.1.2.2.2.2.2.2	0.612293144208038	.	131880001	132000000	#FF9191	1	0.75
chr2	132040001	132120000	A.2.1.2.2.2.2.2.2	0.612293144208038	.	132040001	132120000	#FF9191	1	0.75
chr2	132120001	132320000	A.2.1.1.2.1.2.1.1.2.1	0.699763593380615	.	132120001	132320000	#FF9191	1	0.75
chr2	132320001	132560000	A.2.2.1.1.2.1.1.2	0.591016548463357	.	132320001	132560000	#FFDADA	1	0.625
chr2	132560001	132760000	A.2.2.2.2.2.2.2.1.1	0.477541371158392	.	132560001	132760000	#FFDADA	1	0.625
chr2	132800001	132880000	A.2.2.2.2.2.2.2.1.1	0.477541371158392	.	132800001	132880000	#FFDADA	1	0.625
chr2	132880001	133280000	B.1.1.1.2.2.2.2.2.2.1	0.393617021276596	.	132880001	133280000	#DADAFF	1	0.5
chr2	133280001	133960000	A.2.2.2.2.2.1.1.1.2	0.49290780141844	.	133280001	133960000	#FFDADA	1	0.625
chr2	133960001	134240000	A.2.2.1.1.2.2.1.2.2	0.585106382978723	.	133960001	134240000	#FFDADA	1	0.625
chr2	134240001	134440000	B.1.1.1.1.1.2.1.2.1	0.465721040189125	.	134240001	134440000	#DADAFF	1	0.5
chr2	134440001	134640000	A.2.2.2.1.2.2.1.2.1	0.514184397163121	.	134440001	134640000	#FFDADA	1	0.625
chr2	134640001	134840000	A.2.2.2.2.2.1.1.2.2.2	0.486997635933806	.	134640001	134840000	#FFDADA	1	0.625
chr2	134840001	135200000	A.2.1.2.2.2.2.2.1.1.1.1	0.619385342789598	.	134840001	135200000	#FF9191	1	0.75
chr2	135200001	135400000	A.2.2.2.2.2.1.1.2.2.1	0.488179669030733	.	135200001	135400000	#FFDADA	1	0.625
chr2	135400001	135720000	A.2.1.2.2.2.2.2.1.1.2.2	0.615839243498818	.	135400001	135720000	#FF9191	1	0.75
chr2	135720001	136040000	A.1.2.1.2.2.1.1.1.2.2	0.859338061465721	.	135720001	136040000	#FF4848	1	0.875
chr2	136040001	136400000	A.2.1.1.2.1.1.1.2.1	0.708037825059102	.	136040001	136400000	#FF9191	1	0.75
chr2	136400001	136600000	A.1.2.1.2.2.1.1.2.1.1	0.858156028368794	.	136400001	136600000	#FF4848	1	0.875
chr2	136600001	136960000	A.2.2.1.2.2.1.1.1.2	0.560283687943262	.	136600001	136960000	#FFDADA	1	0.625
chr2	136960001	137160000	B.1.2.1.2.1.1.2.2.1.1	0.278959810874705	.	136960001	137160000	#9191FF	1	0.375
chr2	137160001	137520000	B.2.2.1.2.1.2.2.1.2.1	0.0449172576832151	.	137160001	137520000	#0000FF	1	0.125
chr2	137520001	138040000	B.2.2.2.2.1.2.2.1	0.008274231678487	.	137520001	138040000	#0000FF	1	0.125
chr2	138040001	138600000	B.2.2.2.1.1.1.1	0.0295508274231678	.	138040001	138600000	#0000FF	1	0.125
chr2	138600001	139160000	B.2.1.1.1.2.1.1.2.2	0.174940898345154	.	138600001	139160000	#4848FF	1	0.25
chr2	139160001	139400000	B.1.1.1.2.2.2.1.1.2.2.1	0.407801418439716	.	139160001	139400000	#DADAFF	1	0.5
chr2	139400001	139600000	B.1.2.1.2.2.2.2.1.2.1.1	0.261229314420804	.	139400001	139600000	#9191FF	1	0.375
chr2	139600001	140040000	B.2.1.2.1.2.1.1	0.109929078014184	.	139600001	140040000	#4848FF	1	0.25
chr2	140040001	140160000	B.1.1.2.1.2.2.1.2.2	0.347517730496454	.	140040001	140160000	#DADAFF	1	0.5
chr2	140160001	140360000	B.1.1.2.1.2.2.2.2.2.1	0.342789598108747	.	140160001	140360000	#DADAFF	1	0.5
chr2	140360001	140680000	B.1.2.2.2.2.2.2.1	0.189125295508274	.	140360001	140680000	#9191FF	1	0.375
chr2	140680001	140760000	B.1.1.2.1.2.2.1.1.1.2.2	0.353427895981087	.	140680001	140760000	#DADAFF	1	0.5
chr2	140760001	141160000	B.1.2.1.2.2.2.1.2.1.2	0.264775413711584	.	140760001	141160000	#9191FF	1	0.375
chr2	141160001	141320000	B.1.1.1.1.1.2.2.2.2.2	0.457446808510638	.	141160001	141320000	#DADAFF	1	0.5
chr2	141320001	141520000	B.1.1.1.2.2.2.2.2.2.2	0.392434988179669	.	141320001	141520000	#DADAFF	1	0.5
chr2	141520001	141800000	B.1.1.1.2.2.2.2.1.2.1.2	0.398345153664303	.	141520001	141800000	#DADAFF	1	0.5
chr2	142080001	142200000	B.1.1.1.1.2.2.1.1.2	0.444444444444444	.	142080001	142200000	#DADAFF	1	0.5
chr2	142200001	142640000	B.1.1.2.1.2.2.1.1.1.2.1.2	0.354609929078014	.	142200001	142640000	#DADAFF	1	0.5
chr2	142640001	142960000	B.1.1.1.1.1.2.2.2.1.2	0.460992907801418	.	142640001	142960000	#DADAFF	1	0.5
chr2	142960001	143320000	B.1.2.2.1.2.2.2.1.2.1	0.216312056737589	.	142960001	143320000	#9191FF	1	0.375
chr2	143320001	143480000	B.1.2.2.2.2.1.1.2.2	0.200945626477541	.	143320001	143480000	#9191FF	1	0.375
chr2	143480001	143560000	B.1.1.2.1.2.2.1.1.2.1	0.352245862884161	.	143480001	143560000	#DADAFF	1	0.5
chr2	143560001	143800000	B.1.2.1.2.2.2.2.1.2.1.2	0.260047281323877	.	143560001	143800000	#9191FF	1	0.375
chr2	143800001	144040000	B.1.1.1.1.1.1.1.2	0.471631205673759	.	143800001	144040000	#DADAFF	1	0.5
chr2	144040001	144200000	A.2.2.2.2.2.2.1.1.2.1	0.482269503546099	.	144040001	144200000	#FFDADA	1	0.625
chr2	144200001	144720000	A.2.2.2.1.2.1.2.2.2	0.518912529550827	.	144200001	144720000	#FFDADA	1	0.625
chr2	144720001	144880000	A.2.2.2.2.2.1.1.2.1.1.1	0.491725768321513	.	144720001	144880000	#FFDADA	1	0.625
chr2	144880001	145560000	A.2.1.1.1.1.2.1.1.1	0.749408983451537	.	144880001	145560000	#FF9191	1	0.75
chr2	145560001	145680000	A.2.2.2.2.2.2.1.1.2.2.2	0.479905437352246	.	145560001	145680000	#FFDADA	1	0.625
chr2	145680001	145920000	B.1.1.1.2.2.2.2.1.2.2	0.397163120567376	.	145680001	145920000	#DADAFF	1	0.5
chr2	145920001	146080000	B.1.1.1.1.1.2.2.2.2.1.1	0.459810874704492	.	145920001	146080000	#DADAFF	1	0.5
chr2	146080001	146200000	A.2.2.2.2.2.2.1.1.2.2.1	0.481087470449173	.	146080001	146200000	#FFDADA	1	0.625
chr2	146200001	146360000	B.1.1.1.1.2.2.1.2	0.443262411347518	.	146200001	146360000	#DADAFF	1	0.5
chr2	146360001	146480000	B.1.1.1.1.2.1.1.1.2	0.455082742316785	.	146360001	146480000	#DADAFF	1	0.5
chr2	146480001	146680000	B.1.1.2.1.2.2.1.2.1.2	0.348699763593381	.	146480001	146680000	#DADAFF	1	0.5
chr2	146680001	146800000	B.1.1.1.1.1.2.2.1	0.463356973995272	.	146680001	146800000	#DADAFF	1	0.5
chr2	146800001	147120000	B.1.1.2.1.1.2.1	0.378250591016548	.	146800001	147120000	#DADAFF	1	0.5
chr2	147120001	147480000	B.1.1.2.1.2.2.1.1.1.2.1.1	0.355791962174941	.	147120001	147480000	#DADAFF	1	0.5
chr2	147480001	147760000	B.1.1.1.2.2.2.2.1.2.1.1.2.2	0.399527186761229	.	147480001	147760000	#DADAFF	1	0.5
chr2	147760001	148160000	B.1.2.1.2.2.1.2.1.2	0.269503546099291	.	147760001	148160000	#9191FF	1	0.375
chr2	148160001	148320000	B.1.1.1.2.2.2.1.1.1.1	0.411347517730496	.	148160001	148320000	#DADAFF	1	0.5
chr2	148320001	148520000	B.1.1.2.1.2.1.2.1	0.361702127659574	.	148320001	148520000	#DADAFF	1	0.5
chr2	148520001	148680000	A.2.2.2.2.2.2.2.2	0.473995271867612	.	148520001	148680000	#FFDADA	1	0.625
chr2	148680001	148960000	A.2.1.2.2.2.2.1.1.1	0.622931442080378	.	148680001	148960000	#FF9191	1	0.75
chr2	148960001	149080000	A.2.2.2.1.1.1.2.1	0.541371158392435	.	148960001	149080000	#FFDADA	1	0.625
chr2	149080001	149280000	A.2.2.1.2.2.2.2.2.2	0.544917257683215	.	149080001	149280000	#FFDADA	1	0.625
chr2	149280001	149480000	A.2.1.2.1.2.1.1.2.2	0.66193853427896	.	149280001	149480000	#FF9191	1	0.75
chr2	149480001	149640000	A.2.1.2.2.2.2.2.1.1.2.1	0.617021276595745	.	149480001	149640000	#FF9191	1	0.75
chr2	149640001	149720000	A.2.2.1.1.1.2.2.2.2.1.1	0.596926713947991	.	149640001	149720000	#FFDADA	1	0.625
chr2	149760001	149840000	A.2.2.1.1.1.2.2.2.2.1.1	0.596926713947991	.	149760001	149840000	#FFDADA	1	0.625
chr2	149840001	150200000	A.2.1.1.1.1.2.1.1.2	0.74822695035461	.	149840001	150200000	#FF9191	1	0.75
chr2	150200001	150440000	A.2.1.2.2.2.2.2.1.1.1.2	0.618203309692671	.	150200001	150440000	#FF9191	1	0.75
chr2	150440001	150720000	B.1.1.2.1.2.1.2.2.1	0.360520094562648	.	150440001	150720000	#DADAFF	1	0.5
chr2	150720001	150920000	B.1.1.2.1.2.1.1.2.2	0.362884160756501	.	150720001	150920000	#DADAFF	1	0.5
chr2	150920001	151000000	B.1.1.1.1.2.2.1.1.1.1	0.446808510638298	.	150920001	151000000	#DADAFF	1	0.5
chr2	151000001	151320000	B.1.1.2.1.2.1.1.1	0.365248226950355	.	151000001	151320000	#DADAFF	1	0.5
chr2	151320001	151440000	A.2.2.2.2.2.1.1.2.1.1.2	0.490543735224586	.	151320001	151440000	#FFDADA	1	0.625
chr2	151440001	151680000	B.1.1.1.2.2.2.2.1.2.1.1.2.1	0.400709219858156	.	151440001	151680000	#DADAFF	1	0.5
chr2	151680001	151840000	B.1.1.1.2.2.2.2.1.2.1.1.1	0.401891252955083	.	151680001	151840000	#DADAFF	1	0.5
chr2	151840001	151920000	B.1.1.1.1.2.1.1.1.1	0.456264775413712	.	151840001	151920000	#DADAFF	1	0.5
chr2	151920001	152280000	A.2.2.1.1.1.2.1.1	0.605200945626478	.	151920001	152280000	#FFDADA	1	0.625
chr2	152280001	152920000	A.1.2.1.2.1.2.1	0.866430260047281	.	152280001	152920000	#FF4848	1	0.875
chr2	152920001	153560000	A.1.2.1.2.1.1.1.1	0.871158392434988	.	152920001	153560000	#FF4848	1	0.875
chr2	153560001	153960000	B.1.1.2.1.2.2.2.2.2.2	0.34160756501182	.	153560001	153960000	#DADAFF	1	0.5
chr2	153960001	154360000	B.1.2.2.2.2.1.1.2.1	0.202127659574468	.	153960001	154360000	#9191FF	1	0.375
chr2	154360001	154600000	B.1.2.1.2.2.2.1.2.1.1	0.265957446808511	.	154360001	154600000	#9191FF	1	0.375
chr2	154600001	154720000	B.1.2.1.1.1.1.2.2.2.1	0.312056737588652	.	154600001	154720000	#9191FF	1	0.375
chr2	154720001	155040000	B.1.2.1.1.1.1.2.2.1	0.313238770685579	.	154720001	155040000	#9191FF	1	0.375
chr2	155040001	155240000	B.1.2.1.1.1.1.2.2.2.2	0.310874704491726	.	155040001	155240000	#9191FF	1	0.375
chr2	155240001	155440000	B.1.2.1.2.2.2.1.2.2	0.263593380614657	.	155240001	155440000	#9191FF	1	0.375
chr2	155440001	155560000	B.1.1.2.1.1.1.1.2.2	0.385342789598109	.	155440001	155560000	#DADAFF	1	0.5
chr2	155560001	156200000	B.2.1.1.1.2.1.1.2.1	0.17612293144208	.	155560001	156200000	#4848FF	1	0.25
chr2	156200001	156960000	B.2.1.2.1.2.1.2	0.108747044917258	.	156200001	156960000	#4848FF	1	0.25
chr2	156960001	157080000	B.1.1.2.1.1.1.2.1.1	0.384160756501182	.	156960001	157080000	#DADAFF	1	0.5
chr2	157080001	157160000	B.1.1.1.1.2.2.2	0.442080378250591	.	157080001	157160000	#DADAFF	1	0.5
chr2	157160001	157560000	A.2.2.2.2.2.2.2.1.2.2	0.475177304964539	.	157160001	157560000	#FFDADA	1	0.625
chr2	157560001	157880000	B.1.2.1.1.1.1.1.1	0.317966903073286	.	157560001	157880000	#9191FF	1	0.375
chr2	157880001	158120000	B.1.2.1.2.2.2.1.1	0.267139479905437	.	157880001	158120000	#9191FF	1	0.375
chr2	158120001	158280000	B.1.2.1.2.1.2.1.1	0.275413711583924	.	158120001	158280000	#9191FF	1	0.375
chr2	158280001	158640000	B.1.2.2.1.1.2.2.1	0.235224586288416	.	158280001	158640000	#9191FF	1	0.375
chr2	158640001	158840000	B.1.1.1.1.2.2.1.1.1.2	0.445626477541371	.	158640001	158840000	#DADAFF	1	0.5
chr2	158840001	159040000	B.1.1.1.2.1.1.1.1.1	0.440898345153664	.	158840001	159040000	#DADAFF	1	0.5
chr2	159040001	159280000	B.1.1.2.1.2.2.1.1.1.1	0.356973995271868	.	159040001	159280000	#DADAFF	1	0.5
chr2	159280001	159480000	A.2.2.1.2.2.2.2.1.1.2	0.549645390070922	.	159280001	159480000	#FFDADA	1	0.625
chr2	159480001	159720000	A.2.2.2.1.2.1.2.2.1	0.520094562647754	.	159480001	159720000	#FFDADA	1	0.625
chr2	159720001	160080000	A.1.2.1.2.1.2.2.1.1	0.865248226950355	.	159720001	160080000	#FF4848	1	0.875
chr2	160080001	160240000	A.2.1.1.1.1.2.2.2.2.1	0.736406619385343	.	160080001	160240000	#FF9191	1	0.75
chr2	160240001	160640000	A.1.2.1.2.1.2.2.1.2	0.864066193853428	.	160240001	160640000	#FF4848	1	0.875
chr2	160640001	160920000	A.2.1.1.1.2.2.2.2.2	0.710401891252955	.	160640001	160920000	#FF9191	1	0.75
chr2	160920001	161960000	A.2.2.2.2.2.1.1.2.1.2	0.48936170212766	.	160920001	161960000	#FFDADA	1	0.625
chr2	161960001	162280000	A.2.2.2.1.1.2.1.1.2.2	0.534278959810875	.	161960001	162280000	#FFDADA	1	0.625
chr2	162280001	162440000	B.1.2.1.1.2.1.1.2	0.301418439716312	.	162280001	162440000	#9191FF	1	0.375
chr2	162440001	162600000	B.2.1.1.1.2.1.1.1	0.177304964539007	.	162440001	162600000	#4848FF	1	0.25
chr2	162600001	162800000	B.2.1.2.1.2.2	0.107565011820331	.	162600001	162800000	#4848FF	1	0.25
chr2	162800001	163000000	B.1.2.2.1.1.2.2.2	0.234042553191489	.	162800001	163000000	#9191FF	1	0.375
chr2	163000001	163160000	B.1.1.2.1.2.2.2.2.1	0.343971631205674	.	163000001	163160000	#DADAFF	1	0.5
chr2	163160001	163560000	B.2.1.1.1.2.1.2.2	0.1725768321513	.	163160001	163560000	#4848FF	1	0.25
chr2	163560001	163760000	B.1.2.2.1.2.2.2.1.1	0.217494089834515	.	163560001	163760000	#9191FF	1	0.375
chr2	163760001	164000000	B.2.1.1.1.1.1.2.1.2.1	0.184397163120567	.	163760001	164000000	#4848FF	1	0.25
chr2	164000001	164480000	B.1.2.1.1.2.2.1.2	0.291962174940898	.	164000001	164480000	#9191FF	1	0.375
chr2	164480001	164640000	A.2.2.2.2.1.1.1.1.2	0.504728132387707	.	164480001	164640000	#FFDADA	1	0.625
chr2	164640001	165000000	B.1.2.2.1.2.2.2.2	0.213947990543735	.	164640001	165000000	#9191FF	1	0.375
chr2	165000001	165600000	B.2.1.1.1.1.2.1	0.179669030732861	.	165000001	165600000	#4848FF	1	0.25
chr2	165600001	165800000	B.1.1.1.2.1.1.1.1.2	0.439716312056738	.	165600001	165800000	#DADAFF	1	0.5
chr2	165800001	166080000	B.1.1.2.1.1.1.2.1.2	0.382978723404255	.	165800001	166080000	#DADAFF	1	0.5
chr2	166080001	166240000	B.1.2.1.1.1.1.1.2	0.316784869976359	.	166080001	166240000	#9191FF	1	0.375
chr2	166240001	166800000	B.1.1.1.2.1.2.2.2.1	0.430260047281324	.	166240001	166800000	#DADAFF	1	0.5
chr2	166800001	167040000	B.1.2.1.1.1.1.2.1.2	0.314420803782506	.	166800001	167040000	#9191FF	1	0.375
chr2	167040001	167360000	B.1.2.2.1.2.1.1.1.1.1	0.232860520094563	.	167040001	167360000	#9191FF	1	0.375
chr2	167360001	167680000	B.1.2.2.1.2.1.2.1.1	0.225768321513002	.	167360001	167680000	#9191FF	1	0.375
chr2	167680001	167800000	B.1.2.2.2.2.1.1.1	0.203309692671395	.	167680001	167800000	#9191FF	1	0.375
chr2	167800001	168120000	B.2.1.1.1.1.1.2.1.2.2	0.183215130023641	.	167800001	168120000	#4848FF	1	0.25
chr2	168120001	168320000	B.1.2.2.1.2.1.1.1.2	0.230496453900709	.	168120001	168320000	#9191FF	1	0.375
chr2	168320001	168800000	B.2.1.1.1.1.2.2	0.178486997635934	.	168320001	168800000	#4848FF	1	0.25
chr2	168800001	169000000	B.1.1.2.1.1.2.2.1.1.2.1	0.375886524822695	.	168800001	169000000	#DADAFF	1	0.5
chr2	169000001	169200000	A.2.2.1.2.2.1.2.2.2	0.555555555555556	.	169000001	169200000	#FFDADA	1	0.625
chr2	169200001	169280000	A.2.2.1.2.2.2.2.1.1.1	0.550827423167849	.	169200001	169280000	#FFDADA	1	0.625
chr2	169280001	169840000	A.1.2.2.2.2.2.1.2	0.761229314420804	.	169280001	169840000	#FF4848	1	0.875
chr2	169840001	170280000	A.1.2.1.2.1.1.1.2.2	0.868794326241135	.	169840001	170280000	#FF4848	1	0.875
chr2	170280001	170600000	A.1.1.1.2.2.2.1	0.968085106382979	.	170280001	170600000	#FF0000	1	1
chr2	170600001	170840000	A.1.1.1.2.1.1.1.1.1	0.985815602836879	.	170600001	170840000	#FF0000	1	1
chr2	170840001	171080000	A.1.2.1.2.2.2.2.1.1.2.1.1	0.83806146572104	.	170840001	171080000	#FF4848	1	0.875
chr2	171080001	171320000	A.1.2.1.2.1.2.2.2	0.862884160756501	.	171080001	171320000	#FF4848	1	0.875
chr2	171320001	171760000	A.1.2.1.2.1.1.2	0.867612293144208	.	171320001	171760000	#FF4848	1	0.875
chr2	171760001	172040000	A.1.1.2.2.1.1.1	0.92434988179669	.	171760001	172040000	#FF0000	1	1
chr2	172040001	172400000	A.1.1.1.2.2.1.1	0.970449172576832	.	172040001	172400000	#FF0000	1	1
chr2	172400001	172880000	A.1.1.1.2.2.1.2	0.969267139479905	.	172400001	172880000	#FF0000	1	1
chr2	172880001	173000000	A.1.1.2.2.2.2.1	0.91016548463357	.	172880001	173000000	#FF0000	1	1
chr2	173000001	173440000	A.1.2.1.2.2.2.1.1.1.2.2	0.847517730496454	.	173000001	173440000	#FF4848	1	0.875
chr2	173440001	173640000	A.2.1.1.1.1.2.2.2.2.2.2	0.734042553191489	.	173440001	173640000	#FF9191	1	0.75
chr2	173640001	173840000	A.2.1.2.1.2.1.2.2.2	0.65839243498818	.	173640001	173840000	#FF9191	1	0.75
chr2	173840001	174040000	A.1.2.2.2.2.2.2.1.1.1	0.760047281323877	.	173840001	174040000	#FF4848	1	0.875
chr2	174040001	174240000	A.1.2.2.2.1.1.2.2	0.782505910165485	.	174040001	174240000	#FF4848	1	0.875
chr2	174240001	174640000	A.2.1.1.1.1.2.2.2.1.1	0.738770685579196	.	174240001	174640000	#FF9191	1	0.75
chr2	174640001	175280000	A.1.1.2.2.2.1.1.2	0.91725768321513	.	174640001	175280000	#FF0000	1	1
chr2	175280001	175560000	A.1.2.1.2.2.2.2.1.1.2.2	0.835697399527187	.	175280001	175560000	#FF4848	1	0.875
chr2	175560001	175800000	A.1.2.2.2.2.2.2.1.2	0.757683215130024	.	175560001	175800000	#FF4848	1	0.875
chr2	175800001	176040000	A.1.2.1.2.2.1.2.2.2.1	0.852245862884161	.	175800001	176040000	#FF4848	1	0.875
chr2	176040001	176160000	A.2.2.1.1.2.1.1.1.2	0.592198581560284	.	176040001	176160000	#FFDADA	1	0.625
chr2	176160001	176280000	A.2.2.1.1.1.2.1.2.1	0.604018912529551	.	176160001	176280000	#FFDADA	1	0.625
chr2	176280001	176560000	A.2.2.1.1.2.2.1.1	0.587470449172577	.	176280001	176560000	#FFDADA	1	0.625
chr2	176560001	176720000	B.1.1.1.1.1.2.1.2.2	0.464539007092199	.	176560001	176720000	#DADAFF	1	0.5
chr2	176720001	177000000	A.2.1.1.1.1.2.2.2.1.2	0.737588652482269	.	176720001	177000000	#FF9191	1	0.75
chr2	177000001	177280000	A.1.1.2.2.2.1.1.1	0.918439716312057	.	177000001	177280000	#FF0000	1	1
chr2	177280001	177520000	A.1.2.1.2.2.1.2.2.2.2	0.851063829787234	.	177280001	177520000	#FF4848	1	0.875
chr2	177520001	177720000	A.1.2.2.2.2.2.1.1.2	0.762411347517731	.	177520001	177720000	#FF4848	1	0.875
chr2	177720001	177840000	A.2.1.1.1.2.2.1.2.2.1	0.717494089834515	.	177720001	177840000	#FF9191	1	0.75
chr2	177840001	178040000	A.1.2.2.2.2.2.1.1.1	0.763593380614657	.	177840001	178040000	#FF4848	1	0.875
chr2	178040001	178320000	A.1.1.2.2.2.1.2.2.1.1	0.91371158392435	.	178040001	178320000	#FF0000	1	1
chr2	178320001	178440000	A.1.2.1.1.1.2.2.1.2	0.888888888888889	.	178320001	178440000	#FF4848	1	0.875
chr2	178440001	178720000	A.1.2.1.2.2.1.2.2.1	0.853427895981087	.	178440001	178720000	#FF4848	1	0.875
chr2	178720001	179000000	A.1.2.2.2.2.1.2.1.2.1	0.768321513002364	.	178720001	179000000	#FF4848	1	0.875
chr2	179000001	179320000	A.1.2.1.2.1.1.1.2.1	0.869976359338062	.	179000001	179320000	#FF4848	1	0.875
chr2	179320001	179400000	A.2.1.1.1.2.2.2.2.1	0.711583924349882	.	179320001	179400000	#FF9191	1	0.75
chr2	179400001	179560000	A.2.2.1.2.1.2.2.2	0.562647754137116	.	179400001	179560000	#FFDADA	1	0.625
chr2	179560001	179760000	B.1.1.1.2.1.1.1.2.2	0.437352245862884	.	179560001	179760000	#DADAFF	1	0.5
chr2	179760001	179920000	B.1.1.2.1.1.1.1.1.2.2	0.388888888888889	.	179760001	179920000	#DADAFF	1	0.5
chr2	179920001	180240000	B.1.1.2.1.1.1.2.2.1	0.381796690307329	.	179920001	180240000	#DADAFF	1	0.5
chr2	180240001	180360000	B.1.1.1.1.2.1.1.2	0.453900709219858	.	180240001	180360000	#DADAFF	1	0.5
chr2	180360001	180680000	B.1.1.2.1.1.1.1.1.1	0.391252955082742	.	180360001	180680000	#DADAFF	1	0.5
chr2	180680001	180920000	A.2.2.2.1.2.1.2.1	0.521276595744681	.	180680001	180920000	#FFDADA	1	0.625
chr2	180920001	181200000	B.1.1.1.2.1.1.1.2.1	0.438534278959811	.	180920001	181200000	#DADAFF	1	0.5
chr2	181200001	181600000	B.1.1.1.1.1.2.2.2.2.1.2	0.458628841607565	.	181200001	181600000	#DADAFF	1	0.5
chr2	181600001	181680000	A.2.2.2.2.2.2.2.1.2.1	0.476359338061466	.	181600001	181680000	#FFDADA	1	0.625
chr2	181680001	181800000	A.2.2.2.2.1.2.1.1.2	0.498817966903073	.	181680001	181800000	#FFDADA	1	0.625
chr2	181800001	181920000	A.2.2.1.2.2.1.2.2.1	0.556737588652482	.	181800001	181920000	#FFDADA	1	0.625
chr2	181920001	182160000	A.2.2.1.2.1.2.2.1.2.2	0.563829787234043	.	181920001	182160000	#FFDADA	1	0.625
chr2	182160001	182240000	A.2.2.2.2.1.2.1.1.1	0.5	.	182160001	182240000	#FFDADA	1	0.625
chr2	182240001	182400000	A.2.2.1.2.1.2.2.1.2.1	0.565011820330969	.	182240001	182400000	#FFDADA	1	0.625
chr2	182400001	182640000	A.2.1.2.2.1.2.1.2.1	0.640661938534279	.	182400001	182640000	#FF9191	1	0.75
chr2	182640001	183000000	A.2.2.2.1.1.2.1.2.2.2	0.529550827423168	.	182640001	183000000	#FFDADA	1	0.625
chr2	183000001	183600000	A.2.2.2.2.1.1.2.1	0.502364066193853	.	183000001	183600000	#FFDADA	1	0.625
chr2	183600001	183880000	A.1.2.2.2.2.1.1.2.2	0.770685579196217	.	183600001	183880000	#FF4848	1	0.875
chr2	183880001	184080000	A.2.1.1.1.2.1.2.1.2.1	0.729314420803783	.	183880001	184080000	#FF9191	1	0.75
chr2	184080001	184400000	B.1.2.2.1.1.1.1.2.1	0.254137115839243	.	184080001	184400000	#9191FF	1	0.375
chr2	184400001	184520000	B.1.2.2.1.2.1.1.2.2.2	0.226950354609929	.	184400001	184520000	#9191FF	1	0.375
chr2	184520001	184880000	B.2.1.1.1.2.1.2.1	0.173758865248227	.	184520001	184880000	#4848FF	1	0.25
chr2	184880001	185080000	B.1.2.2.1.2.1.1.2.1	0.229314420803783	.	184880001	185080000	#9191FF	1	0.375
chr2	185080001	185200000	B.1.2.1.1.2.1.1.1.2	0.302600472813239	.	185080001	185200000	#9191FF	1	0.375
chr2	185200001	185480000	B.1.2.2.1.2.1.2.1.2	0.224586288416076	.	185200001	185480000	#9191FF	1	0.375
chr2	185480001	185800000	B.1.2.2.1.2.1.1.1.1.2	0.231678486997636	.	185480001	185800000	#9191FF	1	0.375
chr2	185800001	186040000	B.2.1.1.1.1.1.2.1.1	0.185579196217494	.	185800001	186040000	#4848FF	1	0.25
chr2	186040001	186440000	B.1.2.2.1.1.2.1.1.1.2.1	0.245862884160756	.	186040001	186440000	#9191FF	1	0.375
chr2	186440001	186600000	B.1.2.1.1.2.2.2.1.2.1.1	0.287234042553192	.	186440001	186600000	#9191FF	1	0.375
chr2	186600001	187160000	B.1.2.2.1.2.1.2.2.2	0.222222222222222	.	186600001	187160000	#9191FF	1	0.375
chr2	187160001	187360000	B.1.2.1.1.2.2.1.1.1	0.296690307328605	.	187160001	187360000	#9191FF	1	0.375
chr2	187360001	187680000	A.2.2.2.1.1.2.1.2.1	0.533096926713948	.	187360001	187680000	#FFDADA	1	0.625
chr2	187680001	187840000	B.1.1.2.1.1.1.1.2.1.2	0.386524822695035	.	187680001	187840000	#DADAFF	1	0.5
chr2	187840001	188040000	B.1.2.1.1.2.2.2.1.2.1.2	0.286052009456265	.	187840001	188040000	#9191FF	1	0.375
chr2	188040001	188120000	B.1.1.1.1.2.1.2.2	0.447990543735225	.	188040001	188120000	#DADAFF	1	0.5
chr2	188120001	188320000	B.1.2.2.1.2.2.1.1.1	0.221040189125296	.	188120001	188320000	#9191FF	1	0.375
chr2	188320001	188720000	B.1.2.1.1.2.2.1.1.2.2.2	0.293144208037825	.	188320001	188720000	#9191FF	1	0.375
chr2	188720001	189000000	B.1.2.1.1.2.1.2.1.2	0.299054373522459	.	188720001	189000000	#9191FF	1	0.375
chr2	189000001	189160000	B.1.1.1.1.2.1.2.1.1.1	0.452718676122931	.	189000001	189160000	#DADAFF	1	0.5
chr2	189160001	189360000	B.1.1.1.2.1.2.2.2.2.1	0.429078014184397	.	189160001	189360000	#DADAFF	1	0.5
chr2	189360001	189680000	B.1.2.1.1.2.2.2.1.1.2.2	0.288416075650118	.	189360001	189680000	#9191FF	1	0.375
chr2	189680001	189880000	B.1.2.2.1.1.1.1.1	0.25531914893617	.	189680001	189880000	#9191FF	1	0.375
chr2	189880001	190000000	B.1.1.2.1.1.1.1.2.1.1	0.387706855791962	.	189880001	190000000	#DADAFF	1	0.5
chr2	190000001	190320000	B.1.2.1.1.2.2.1.1.2.2.1	0.294326241134752	.	190000001	190320000	#9191FF	1	0.375
chr2	190320001	190520000	A.2.2.1.2.1.2.1.1	0.568557919621749	.	190320001	190520000	#FFDADA	1	0.625
chr2	190520001	190800000	A.2.1.1.1.2.1.2.1.2.2.2.2	0.725768321513002	.	190520001	190800000	#FF9191	1	0.75
chr2	190800001	191160000	A.2.1.2.2.1.1.1.1	0.645390070921986	.	190800001	191160000	#FF9191	1	0.75
chr2	191160001	191280000	A.2.2.1.2.2.2.1.1	0.554373522458629	.	191160001	191280000	#FFDADA	1	0.625
chr2	191280001	191600000	A.2.1.1.1.2.1.2.2	0.724586288416076	.	191280001	191600000	#FF9191	1	0.75
chr2	191600001	191880000	A.2.1.1.1.2.1.2.1.2.2.2.1	0.726950354609929	.	191600001	191880000	#FF9191	1	0.75
chr2	191880001	192360000	A.1.2.2.2.2.1.1.2.1.1	0.773049645390071	.	191880001	192360000	#FF4848	1	0.875
chr2	192360001	192640000	A.2.1.2.2.1.2.2.2.1	0.637115839243499	.	192360001	192640000	#FF9191	1	0.75
chr2	192640001	192760000	A.2.2.2.2.1.2.1.2.2	0.49645390070922	.	192640001	192760000	#FFDADA	1	0.625
chr2	192760001	193040000	B.1.1.2.1.1.1.2.2.2.2	0.379432624113475	.	192760001	193040000	#DADAFF	1	0.5
chr2	193040001	193320000	B.1.2.2.1.1.1.1.2.2	0.252955082742317	.	193040001	193320000	#9191FF	1	0.375
chr2	193320001	193800000	B.1.2.2.1.2.2.2.1.2.2	0.215130023640662	.	193320001	193800000	#9191FF	1	0.375
chr2	193800001	193880000	B.1.1.2.1.1.1.2.2.2.1	0.380614657210402	.	193800001	193880000	#DADAFF	1	0.5
chr2	193880001	194320000	B.1.2.2.1.1.2.1.1.2.2.1	0.242316784869976	.	193880001	194320000	#9191FF	1	0.375
chr2	194320001	194480000	B.1.2.1.1.2.1.2.2	0.297872340425532	.	194320001	194480000	#9191FF	1	0.375
chr2	194480001	194840000	B.1.2.1.1.2.1.2.1.1	0.300236406619385	.	194480001	194840000	#9191FF	1	0.375
chr2	194840001	195000000	B.1.1.2.1.1.2.2.2.1.1	0.371158392434988	.	194840001	195000000	#DADAFF	1	0.5
chr2	195000001	195200000	B.1.2.2.1.1.2.1.1.1.2.2	0.24468085106383	.	195000001	195200000	#9191FF	1	0.375
chr2	195200001	195760000	B.2.1.1.1.1.1.1	0.186761229314421	.	195200001	195760000	#4848FF	1	0.25
chr2	195760001	196080000	B.1.2.2.1.1.2.1.2.1.2	0.238770685579196	.	195760001	196080000	#9191FF	1	0.375
chr2	196080001	196240000	B.1.1.1.1.2.1.2.1.2.2	0.449172576832151	.	196080001	196240000	#DADAFF	1	0.5
chr2	196240001	196400000	B.1.1.2.1.1.2.2.1.1.2.2	0.374704491725768	.	196240001	196400000	#DADAFF	1	0.5
chr2	196400001	196600000	A.2.2.2.2.1.2.1.2.1	0.497635933806147	.	196400001	196600000	#FFDADA	1	0.625
chr2	196600001	196960000	B.1.1.2.1.1.2.2.1.2.1	0.373522458628842	.	196600001	196960000	#DADAFF	1	0.5
chr2	196960001	197640000	A.2.1.2.2.1.1.1.2	0.644208037825059	.	196960001	197640000	#FF9191	1	0.75
chr2	197640001	198280000	A.2.1.1.1.2.1.2.1.1	0.730496453900709	.	197640001	198280000	#FF9191	1	0.75
chr2	198280001	198640000	A.1.2.2.2.2.1.1.2.1.2	0.771867612293144	.	198280001	198640000	#FF4848	1	0.875
chr2	198640001	198840000	A.2.2.1.2.1.2.2.1.1	0.566193853427896	.	198640001	198840000	#FFDADA	1	0.625
chr2	198840001	199160000	B.1.1.2.1.2.1.2.2.2.1	0.359338061465721	.	198840001	199160000	#DADAFF	1	0.5
chr2	199160001	200120000	B.1.1.2.1.2.1.2.2.2.2	0.358156028368794	.	199160001	200120000	#DADAFF	1	0.5
chr2	200120001	200760000	A.2.1.1.1.2.1.1.2	0.731678486997636	.	200120001	200760000	#FF9191	1	0.75
chr2	200760001	201160000	A.2.1.2.1.2.2.1.1.2.2	0.654846335697399	.	200760001	201160000	#FF9191	1	0.75
chr2	201160001	201320000	A.2.1.2.2.1.2.1.1	0.641843971631206	.	201160001	201320000	#FF9191	1	0.75
chr2	201320001	201760000	A.1.1.2.2.2.1.2.2.1.2	0.912529550827423	.	201320001	201760000	#FF0000	1	1
chr2	201760001	202080000	A.1.1.2.2.1.2.1	0.92080378250591	.	201760001	202080000	#FF0000	1	1
chr2	202080001	202640000	A.1.1.1.2.2.2.2.1.2.1	0.965721040189125	.	202080001	202640000	#FF0000	1	1
chr2	202640001	203120000	A.1.1.1.1.1.2.2	0.997635933806147	.	202640001	203120000	#FF0000	1	1
chr2	203120001	203400000	A.1.1.2.2.2.2.2.1	0.908983451536643	.	203120001	203400000	#FF0000	1	1
chr2	203400001	203680000	A.1.2.1.1.1.1.2.2.1	0.901891252955083	.	203400001	203680000	#FF4848	1	0.875
chr2	203680001	203800000	A.1.2.1.1.1.1.1.1	0.905437352245863	.	203680001	203800000	#FF4848	1	0.875
chr2	203800001	204080000	A.1.1.2.2.2.1.2.1.2	0.914893617021277	.	203800001	204080000	#FF0000	1	1
chr2	204080001	204200000	A.1.2.2.2.2.2.2.2	0.756501182033097	.	204080001	204200000	#FF4848	1	0.875
chr2	204200001	204360000	A.1.2.2.2.1.1.1.1.1	0.796690307328605	.	204200001	204360000	#FF4848	1	0.875
chr2	204360001	204760000	A.2.1.1.1.2.2.1.1.1.1.2	0.722222222222222	.	204360001	204760000	#FF9191	1	0.75
chr2	204760001	204960000	A.1.2.2.2.2.2.2.1.1.2	0.75886524822695	.	204760001	204960000	#FF4848	1	0.875
chr2	204960001	205200000	A.2.1.2.1.2.1.2.1	0.660756501182033	.	204960001	205200000	#FF9191	1	0.75
chr2	205200001	205600000	A.2.1.1.1.2.2.1.2.2.2.2	0.715130023640662	.	205200001	205600000	#FF9191	1	0.75
chr2	205600001	205960000	A.2.2.1.2.1.1.2.2	0.569739952718676	.	205600001	205960000	#FFDADA	1	0.625
chr2	205960001	206040000	A.2.2.1.2.1.1.2.1	0.570921985815603	.	205960001	206040000	#FFDADA	1	0.625
chr2	206040001	206240000	A.2.2.1.2.1.1.1.2.1.1	0.574468085106383	.	206040001	206240000	#FFDADA	1	0.625
chr2	206240001	206560000	A.2.1.2.1.2.2.2.1.2	0.650118203309693	.	206240001	206560000	#FF9191	1	0.75
chr2	206560001	206640000	A.2.1.2.1.2.1.1.2.1	0.663120567375887	.	206560001	206640000	#FF9191	1	0.75
chr2	206640001	206840000	A.2.2.1.2.1.1.1.1	0.57565011820331	.	206640001	206840000	#FFDADA	1	0.625
chr2	206840001	207160000	A.1.1.2.2.2.1.2.1.1	0.916075650118203	.	206840001	207160000	#FF0000	1	1
chr2	207160001	207520000	A.2.1.1.1.2.1.1.1	0.732860520094563	.	207160001	207520000	#FF9191	1	0.75
chr2	207520001	207840000	A.2.1.1.1.2.2.1.1.2	0.719858156028369	.	207520001	207840000	#FF9191	1	0.75
chr2	207840001	208400000	A.1.2.2.2.2.1.2.2	0.764775413711584	.	207840001	208400000	#FF4848	1	0.875
chr2	208400001	208960000	A.1.1.2.2.1.1.2.2	0.921985815602837	.	208400001	208960000	#FF0000	1	1
chr2	208960001	209200000	A.2.1.1.1.2.1.2.1.2.2.1	0.728132387706856	.	208960001	209200000	#FF9191	1	0.75
chr2	209200001	209520000	B.1.2.1.1.2.2.2.1.1.1	0.290780141843972	.	209200001	209520000	#9191FF	1	0.375
chr2	209520001	209760000	B.1.2.2.1.2.1.2.2.1	0.223404255319149	.	209520001	209760000	#9191FF	1	0.375
chr2	209760001	209880000	B.1.1.2.1.2.2.2.1.2	0.3451536643026	.	209760001	209880000	#DADAFF	1	0.5
chr2	209880001	210240000	B.1.2.2.1.1.1.2.1.2.1	0.250591016548463	.	209880001	210240000	#9191FF	1	0.375
chr2	210240001	210440000	B.1.1.1.1.2.1.2.1.2.1	0.450354609929078	.	210240001	210440000	#DADAFF	1	0.5
chr2	210440001	210600000	B.1.1.2.1.2.2.2.1.1	0.346335697399527	.	210440001	210600000	#DADAFF	1	0.5
chr2	210600001	210880000	B.1.1.1.2.1.2.1.2	0.432624113475177	.	210600001	210880000	#DADAFF	1	0.5
chr2	210880001	211080000	A.2.2.2.1.1.2.1.2.2.1.1	0.531914893617021	.	210880001	211080000	#FFDADA	1	0.625
chr2	211080001	211360000	B.1.1.2.1.1.2.2.2.1.2	0.369976359338061	.	211080001	211360000	#DADAFF	1	0.5
chr2	211360001	211600000	B.1.2.1.1.2.2.1.1.2.1	0.295508274231678	.	211360001	211600000	#9191FF	1	0.375
chr2	211600001	211800000	B.1.2.2.1.1.2.1.1.2.2.2	0.24113475177305	.	211600001	211800000	#9191FF	1	0.375
chr2	211800001	212080000	B.1.2.2.1.1.1.2.2	0.24822695035461	.	211800001	212080000	#9191FF	1	0.375
chr2	212080001	212360000	B.1.2.2.1.1.2.1.1.2.1	0.243498817966903	.	212080001	212360000	#9191FF	1	0.375
chr2	212360001	212600000	B.1.2.2.1.2.1.1.2.2.1	0.228132387706856	.	212360001	212600000	#9191FF	1	0.375
chr2	212600001	212760000	B.1.1.2.1.1.2.2.2.2.1.1	0.368794326241135	.	212600001	212760000	#DADAFF	1	0.5
chr2	212760001	212840000	A.2.2.2.2.1.2.2	0.495271867612293	.	212760001	212840000	#FFDADA	1	0.625
chr2	212840001	213080000	B.1.2.1.1.2.2.2.1.2.2	0.284869976359338	.	212840001	213080000	#9191FF	1	0.375
chr2	213080001	213240000	B.1.1.2.1.1.2.2.1.1.1	0.377068557919622	.	213080001	213240000	#DADAFF	1	0.5
chr2	213240001	213480000	B.1.1.2.1.1.2.2.2.2.2	0.366430260047281	.	213240001	213480000	#DADAFF	1	0.5
chr2	213480001	213760000	B.1.2.1.1.1.1.2.1.1	0.315602836879433	.	213480001	213760000	#9191FF	1	0.375
chr2	213760001	213840000	B.1.1.2.1.1.2.2.2.2.1.2	0.367612293144208	.	213760001	213840000	#DADAFF	1	0.5
chr2	213840001	214080000	B.1.2.2.1.2.2.1.2	0.218676122931442	.	213840001	214080000	#9191FF	1	0.375
chr2	214080001	214400000	B.1.2.1.1.2.2.2.1.1.2.1	0.289598108747045	.	214080001	214400000	#9191FF	1	0.375
chr2	214400001	214480000	B.1.2.1.1.2.1.1.1.1	0.303782505910165	.	214400001	214480000	#9191FF	1	0.375
chr2	214480001	214600000	B.1.2.1.1.2.2.2.2	0.283687943262411	.	214480001	214600000	#9191FF	1	0.375
chr2	214600001	214840000	B.1.2.2.1.1.2.1.1.1.1	0.247044917257683	.	214600001	214840000	#9191FF	1	0.375
chr2	214840001	215320000	B.2.1.1.1.2.2.1	0.171394799054374	.	214840001	215320000	#4848FF	1	0.25
chr2	215320001	215560000	B.1.1.2.1.1.2.2.1.2.2	0.372340425531915	.	215320001	215560000	#DADAFF	1	0.5
chr2	215560001	215720000	B.1.1.1.2.1.2.2.1	0.431442080378251	.	215560001	215720000	#DADAFF	1	0.5
chr2	215720001	216160000	B.1.2.2.1.2.2.1.1.2	0.219858156028369	.	215720001	216160000	#9191FF	1	0.375
chr2	216160001	216480000	A.2.1.2.2.1.2.2.2.2	0.635933806146572	.	216160001	216480000	#FF9191	1	0.75
chr2	216480001	216680000	B.1.1.1.2.1.2.1.1	0.433806146572104	.	216480001	216680000	#DADAFF	1	0.5
chr2	216680001	217000000	A.1.2.2.2.2.1.2.1.2.2.2	0.765957446808511	.	216680001	217000000	#FF4848	1	0.875
chr2	217000001	217360000	A.1.1.2.2.1.1.2.1	0.923167848699764	.	217000001	217360000	#FF0000	1	1
chr2	217360001	217600000	A.1.2.2.2.2.1.2.1.2.2.1	0.767139479905437	.	217360001	217600000	#FF4848	1	0.875
chr2	217600001	217800000	A.2.1.2.1.2.2.2.2.1.1	0.648936170212766	.	217600001	217800000	#FF9191	1	0.75
chr2	217800001	218080000	A.2.2.1.2.1.1.1.2.2	0.57210401891253	.	217800001	218080000	#FFDADA	1	0.625
chr2	218080001	218240000	A.2.1.2.2.1.2.1.2.2	0.639479905437352	.	218080001	218240000	#FF9191	1	0.75
chr2	218240001	218640000	A.2.1.2.1.2.2.1.1.2.1	0.656028368794326	.	218240001	218640000	#FF9191	1	0.75
chr2	218640001	219080000	A.1.2.2.2.2.1.1.1.1	0.776595744680851	.	218640001	219080000	#FF4848	1	0.875
chr2	219080001	219560000	A.1.1.1.2.2.2.2.1.2.2	0.964539007092199	.	219080001	219560000	#FF0000	1	1
chr2	219560001	219840000	A.1.1.2.2.2.2.2.2.1	0.907801418439716	.	219560001	219840000	#FF0000	1	1
chr2	219840001	220200000	A.1.1.2.2.2.2.2.2.2	0.90661938534279	.	219840001	220200000	#FF0000	1	1
chr2	220200001	220480000	A.1.2.2.2.1.1.1.1.2.1.1	0.795508274231678	.	220200001	220480000	#FF4848	1	0.875
chr2	220480001	220920000	A.2.1.1.1.2.2.1.2.1	0.718676122931442	.	220480001	220920000	#FF9191	1	0.75
chr2	220920001	221040000	A.2.2.1.2.2.2.2.2.1.1	0.547281323877069	.	220920001	221040000	#FFDADA	1	0.625
chr2	221040001	221240000	A.2.2.1.2.2.2.1.2.1	0.553191489361702	.	221040001	221240000	#FFDADA	1	0.625
chr2	221240001	221360000	A.2.2.1.1.1.2.2.2.2.2	0.594562647754137	.	221240001	221360000	#FFDADA	1	0.625
chr2	221360001	221480000	A.2.2.1.2.2.2.2.2.1.2	0.546099290780142	.	221360001	221480000	#FFDADA	1	0.625
chr2	221480001	221560000	A.2.2.1.2.2.2.1.2.2	0.552009456264775	.	221480001	221560000	#FFDADA	1	0.625
chr2	221560001	221640000	A.2.2.1.1.1.2.2.2.1.2.2	0.598108747044917	.	221560001	221640000	#FFDADA	1	0.625
chr2	221640001	221760000	A.2.2.1.1.1.1.2.2	0.606382978723404	.	221640001	221760000	#FFDADA	1	0.625
chr2	221760001	221840000	A.2.1.1.1.2.2.2.1.2	0.712765957446808	.	221760001	221840000	#FF9191	1	0.75
chr2	221840001	222320000	A.2.1.1.1.2.2.1.1.1.2	0.721040189125296	.	221840001	222320000	#FF9191	1	0.75
chr2	222320001	222480000	A.2.1.1.1.2.2.1.1.1.1.1	0.723404255319149	.	222320001	222480000	#FF9191	1	0.75
chr2	222480001	222880000	A.2.2.1.2.1.1.1.2.1.2	0.573286052009456	.	222480001	222880000	#FFDADA	1	0.625
chr2	222880001	223520000	A.1.2.2.2.2.1.1.1.2.1	0.775413711583924	.	222880001	223520000	#FF4848	1	0.875
chr2	223520001	223800000	A.1.2.2.2.2.1.1.1.2.2	0.774231678486998	.	223520001	223800000	#FF4848	1	0.875
chr2	223800001	224120000	A.2.2.2.2.1.1.1.1.1	0.505910165484634	.	223800001	224120000	#FFDADA	1	0.625
chr2	224120001	224520000	A.2.2.2.2.1.1.2.2	0.501182033096927	.	224120001	224520000	#FFDADA	1	0.625
chr2	224520001	224840000	A.2.1.2.2.1.1.2	0.643026004728132	.	224520001	224840000	#FF9191	1	0.75
chr2	224840001	225160000	B.1.1.1.2.1.1.2.2	0.434988179669031	.	224840001	225160000	#DADAFF	1	0.5
chr2	225160001	225560000	A.2.2.2.2.1.1.1.2	0.50354609929078	.	225160001	225560000	#FFDADA	1	0.625
chr2	225560001	225880000	B.1.2.2.1.1.1.2.1.2.2	0.249408983451537	.	225560001	225880000	#9191FF	1	0.375
chr2	225880001	226120000	B.2.1.1.1.2.2.2.2	0.16903073286052	.	225880001	226120000	#4848FF	1	0.25
chr2	226120001	226240000	B.1.2.1.1.1.2.2.2	0.304964539007092	.	226120001	226240000	#9191FF	1	0.375
chr2	226240001	226600000	B.2.1.2.2.1.1.2.1	0.105200945626478	.	226240001	226600000	#4848FF	1	0.25
chr2	226600001	226800000	B.2.1.1.1.1.1.2.2.2	0.180851063829787	.	226600001	226800000	#4848FF	1	0.25
chr2	226800001	227080000	B.2.1.2.2.1.2.2	0.101654846335697	.	226800001	227080000	#4848FF	1	0.25
chr2	227080001	227280000	B.2.1.1.1.2.2.2.1	0.170212765957447	.	227080001	227280000	#4848FF	1	0.25
chr2	227280001	227480000	B.2.1.1.1.1.1.2.2.1	0.182033096926714	.	227280001	227480000	#4848FF	1	0.25
chr2	227480001	227960000	B.1.2.2.1.1.1.2.1.1	0.25177304964539	.	227480001	227960000	#9191FF	1	0.375
chr2	227960001	228200000	B.1.1.1.1.2.1.2.1.1.2	0.451536643026005	.	227960001	228200000	#DADAFF	1	0.5
chr2	228200001	228280000	A.2.2.2.1.1.2.1.2.2.1.2	0.530732860520095	.	228200001	228280000	#FFDADA	1	0.625
chr2	228280001	228440000	A.2.2.1.2.2.1.2.1	0.557919621749409	.	228280001	228440000	#FFDADA	1	0.625
chr2	228440001	228720000	B.1.1.1.2.2.1.1.2.2.2	0.416075650118203	.	228440001	228720000	#DADAFF	1	0.5
chr2	228720001	228920000	B.1.2.2.1.1.2.1.2.2.2	0.236406619385343	.	228720001	228920000	#9191FF	1	0.375
chr2	228920001	229400000	B.2.1.2.2.1.1.2.2	0.104018912529551	.	228920001	229400000	#4848FF	1	0.25
chr2	229400001	229560000	B.1.2.2.1.1.2.1.2.2.1	0.23758865248227	.	229400001	229560000	#9191FF	1	0.375
chr2	229560001	229880000	B.2.1.2.2.1.1.1	0.106382978723404	.	229560001	229880000	#4848FF	1	0.25
chr2	229880001	230280000	B.2.1.2.2.1.2.1	0.102836879432624	.	229880001	230280000	#4848FF	1	0.25
chr2	230280001	230640000	B.1.2.2.2.2.2.1.1.2	0.191489361702128	.	230280001	230640000	#9191FF	1	0.375
chr2	230640001	230840000	A.2.2.1.2.1.2.1.2	0.567375886524823	.	230640001	230840000	#FFDADA	1	0.625
chr2	230840001	231320000	B.1.2.2.1.1.2.1.2.1.1	0.239952718676123	.	230840001	231320000	#9191FF	1	0.375
chr2	231320001	231520000	B.1.1.1.2.1.2.2.2.2.2	0.42789598108747	.	231320001	231520000	#DADAFF	1	0.5
chr2	231520001	231680000	A.2.1.2.2.1.2.2.1	0.638297872340426	.	231520001	231680000	#FF9191	1	0.75
chr2	231680001	231920000	A.1.2.2.2.2.1.2.1.1	0.769503546099291	.	231680001	231920000	#FF4848	1	0.875
chr2	231920001	232320000	A.1.1.1.2.2.2.2.1.1	0.966903073286052	.	231920001	232320000	#FF0000	1	1
chr2	232320001	232400000	A.1.2.2.2.1.1.1.1.2.1.2	0.794326241134752	.	232320001	232400000	#FF4848	1	0.875
chr2	232400001	232480000	A.1.2.2.2.1.1.2.1.2	0.783687943262411	.	232400001	232480000	#FF4848	1	0.875
chr2	232480001	232680000	A.1.1.2.2.1.2.2	0.919621749408983	.	232480001	232680000	#FF0000	1	1
chr2	232680001	232880000	A.1.2.2.2.1.1.2.1.1.1.1	0.787234042553192	.	232680001	232880000	#FF4848	1	0.875
chr2	232880001	233200000	A.1.2.1.1.1.1.1.2	0.904255319148936	.	232880001	233200000	#FF4848	1	0.875
chr2	233200001	233400000	A.1.2.2.2.1.1.1.1.2.2	0.793144208037825	.	233200001	233400000	#FF4848	1	0.875
chr2	233400001	233800000	A.1.1.1.2.2.2.2.2	0.963356973995272	.	233400001	233800000	#FF0000	1	1
chr2	233800001	234000000	A.1.1.2.2.2.1.2.2.2	0.911347517730496	.	233800001	234000000	#FF0000	1	1
chr2	234080001	234320000	A.1.1.2.2.2.1.2.2.2	0.911347517730496	.	234080001	234320000	#FF0000	1	1
chr2	234320001	234400000	A.2.1.1.1.2.2.2.1.1	0.713947990543735	.	234320001	234400000	#FF9191	1	0.75
chr2	234400001	234560000	A.2.1.2.1.2.2.1.2	0.653664302600473	.	234400001	234560000	#FF9191	1	0.75
chr2	234560001	234840000	A.2.1.2.1.2.2.2.2.1.2	0.647754137115839	.	234560001	234840000	#FF9191	1	0.75
chr2	234840001	235200000	A.2.1.1.1.2.2.1.2.2.2.1	0.716312056737589	.	234840001	235200000	#FF9191	1	0.75
chr2	235200001	235480000	A.2.1.2.1.2.2.2.1.1.1	0.652482269503546	.	235200001	235480000	#FF9191	1	0.75
chr2	235480001	235720000	A.2.2.1.1.2.2.2.2.2.1.2	0.578014184397163	.	235480001	235720000	#FFDADA	1	0.625
chr2	235720001	236080000	A.2.1.2.1.2.2.1.1.1	0.657210401891253	.	235720001	236080000	#FF9191	1	0.75
chr2	236080001	236240000	A.2.2.1.1.2.2.2.2.2.1.1	0.57919621749409	.	236080001	236240000	#FFDADA	1	0.625
chr2	236240001	236480000	A.2.1.1.1.1.2.2.1.1.2	0.742316784869976	.	236240001	236480000	#FF9191	1	0.75
chr2	236520001	236680000	A.2.1.1.1.1.2.2.1.1.2	0.742316784869976	.	236520001	236680000	#FF9191	1	0.75
chr2	236680001	236880000	A.2.2.1.1.1.1.1.2.1	0.609929078014184	.	236680001	236880000	#FFDADA	1	0.625
chr2	236880001	237200000	A.2.2.1.1.2.2.2.1.1.2	0.58274231678487	.	236880001	237200000	#FFDADA	1	0.625
chr2	237200001	237440000	A.2.2.2.2.2.1.1.1.1	0.494089834515366	.	237200001	237440000	#FFDADA	1	0.625
chr2	237440001	237520000	A.2.2.2.1.2.1.1	0.522458628841608	.	237440001	237520000	#FFDADA	1	0.625
chr2	237520001	237720000	A.2.2.1.1.2.2.2.1.2	0.581560283687943	.	237520001	237720000	#FFDADA	1	0.625
chr2	237720001	238000000	A.2.2.1.1.2.2.2.1.1.1	0.583924349881797	.	237720001	238000000	#FFDADA	1	0.625
chr2	238000001	238400000	A.2.1.2.1.2.2.2.2.2	0.646572104018913	.	238000001	238400000	#FF9191	1	0.75
chr2	238400001	238520000	A.2.2.1.1.1.2.2.2.1.2.1	0.599290780141844	.	238400001	238520000	#FFDADA	1	0.625
chr2	238520001	238720000	A.2.1.1.1.1.2.2.1.1.1.2	0.743498817966903	.	238520001	238720000	#FF9191	1	0.75
chr2	238720001	239000000	A.1.2.2.2.1.1.1.2.1.2	0.790780141843972	.	238720001	239000000	#FF4848	1	0.875
chr2	239000001	239160000	A.1.2.2.2.1.1.1.2.1.1	0.791962174940898	.	239000001	239160000	#FF4848	1	0.875
chr2	239160001	239360000	A.1.2.2.2.1.1.2.1.1.1.2	0.786052009456265	.	239160001	239360000	#FF4848	1	0.875
chr2	239360001	239800000	A.2.1.2.1.2.2.2.1.1.2	0.651300236406619	.	239360001	239800000	#FF9191	1	0.75
chr2	239840001	239880000	A.2.1.2.1.2.2.2.1.1.2	0.651300236406619	.	239840001	239880000	#FF9191	1	0.75
chr2	239880001	240080000	A.2.1.2.1.1.2.1.2	0.670212765957447	.	239880001	240080000	#FF9191	1	0.75
chr2	240080001	240200000	A.2.1.2.1.1.2.2.2.2	0.666666666666667	.	240080001	240200000	#FF9191	1	0.75
chr2	240200001	240480000	A.2.1.2.1.1.2.1.1	0.671394799054373	.	240200001	240480000	#FF9191	1	0.75
chr2	240480001	240760000	A.2.2.1.1.1.1.1.2.2	0.608747044917258	.	240480001	240760000	#FFDADA	1	0.625
chr2	240760001	240880000	A.2.1.2.1.1.2.2.1	0.66903073286052	.	240760001	240880000	#FF9191	1	0.75
chr2	240880001	241120000	A.1.2.2.2.1.1.2.1.1.2	0.784869976359338	.	240880001	241120000	#FF4848	1	0.875
chr2	241120001	241400000	A.1.2.2.2.1.1.1.2.2.2	0.788416075650118	.	241120001	241400000	#FF4848	1	0.875
chr2	241400001	241680000	A.1.2.1.1.1.2.2.1.1.2.2	0.890070921985816	.	241400001	241680000	#FF4848	1	0.875
chr2	241720001	242080000	A.1.2.2.2.1.1.1.2.2.1	0.789598108747045	.	241720001	242080000	#FF4848	1	0.875
chr2	242080001	242240000	A.1.2.2.2.1.2.1.2	0.780141843971631	.	242080001	242240000	#FF4848	1	0.875
chr2	242240001	242840000	A.1.2.1.1.1.2.2.1.1.2.1	0.891252955082742	.	242240001	242840000	#FF4848	1	0.875
chr2	242840001	243080000	A.2.1.1.1.1.2.2.1.1.1.1	0.74468085106383	.	242840001	243080000	#FF9191	1	0.75
chr3	40001	400000	B.2.2.1.2.1.1.1.1.2.2	0.0544117647058824	.	40001	400000	#0000FF	1	0.125
chr3	400001	640000	B.2.2.2.1.2.2.1	0.0220588235294118	.	400001	640000	#0000FF	1	0.125
chr3	640001	880000	B.2.2.2.1.2.2.2.1	0.0205882352941176	.	640001	880000	#0000FF	1	0.125
chr3	880001	1440000	B.2.2.2.2.2.2.2	0.00147058823529412	.	880001	1440000	#0000FF	1	0.125
chr3	1440001	1800000	B.2.2.1.2.2.2.2.2.2	0.0294117647058824	.	1440001	1800000	#0000FF	1	0.125
chr3	1800001	2240000	B.2.2.2.2.1.2.2.1.1.1	0.0117647058823529	.	1800001	2240000	#0000FF	1	0.125
chr3	2240001	2480000	B.2.2.1.2.1.1.1.1.2.1.1	0.0573529411764706	.	2240001	2480000	#0000FF	1	0.125
chr3	2480001	2640000	B.2.2.1.1.1.1.2.2.2.1	0.0691176470588235	.	2480001	2640000	#0000FF	1	0.125
chr3	2640001	3120000	B.2.2.1.2.1.1.1.2.2	0.0514705882352941	.	2640001	3120000	#0000FF	1	0.125
chr3	3120001	3240000	B.1.2.1.1.1.1.2.1.1	0.355882352941176	.	3120001	3240000	#9191FF	1	0.375
chr3	3240001	3600000	B.2.2.2.1.2.2.2.2.1	0.0191176470588235	.	3240001	3600000	#0000FF	1	0.125
chr3	3600001	3800000	B.2.1.2.2.2.2.2.1	0.0852941176470588	.	3600001	3800000	#4848FF	1	0.25
chr3	3800001	3960000	B.2.1.2.2.2.1.2	0.0882352941176471	.	3800001	3960000	#4848FF	1	0.25
chr3	3960001	4120000	B.2.1.2.2.1.2.1.1	0.0955882352941176	.	3960001	4120000	#4848FF	1	0.25
chr3	4120001	4360000	B.2.1.2.2.1.1	0.0970588235294118	.	4120001	4360000	#4848FF	1	0.25
chr3	4360001	4640000	A.2.1.2.1.1.2	0.682352941176471	.	4360001	4640000	#FF9191	1	0.75
chr3	4640001	5280000	A.2.2.1.1.1.1.2	0.630882352941176	.	4640001	5280000	#FFDADA	1	0.625
chr3	5280001	5480000	B.1.2.2.2.2.1.2	0.170588235294118	.	5280001	5480000	#9191FF	1	0.375
chr3	5480001	5960000	B.2.2.2.1.1.2	0.025	.	5480001	5960000	#0000FF	1	0.125
chr3	5960001	6480000	B.2.2.2.1.2.2.2.2.2	0.0176470588235294	.	5960001	6480000	#0000FF	1	0.125
chr3	6480001	6560000	B.2.1.2.2.2.1.1	0.0897058823529412	.	6480001	6560000	#4848FF	1	0.25
chr3	6560001	6880000	B.2.2.1.2.1.1.1.2.1	0.0529411764705882	.	6560001	6880000	#0000FF	1	0.125
chr3	6880001	7040000	B.2.2.1.1.1.1.1.2.1	0.0808823529411765	.	6880001	7040000	#0000FF	1	0.125
chr3	7040001	7240000	B.2.2.1.2.2.2.1.1	0.0367647058823529	.	7040001	7240000	#0000FF	1	0.125
chr3	7240001	7400000	B.2.2.1.2.2.2.2.2.1	0.0308823529411765	.	7240001	7400000	#0000FF	1	0.125
chr3	7400001	7600000	B.2.2.1.2.1.2.1.2	0.0470588235294118	.	7400001	7600000	#0000FF	1	0.125
chr3	7600001	7720000	B.2.2.1.1.1.1.1.2.2.2.1	0.0764705882352941	.	7600001	7720000	#0000FF	1	0.125
chr3	7720001	7840000	B.2.1.2.2.1.2.2.1	0.0926470588235294	.	7720001	7840000	#4848FF	1	0.25
chr3	7840001	8000000	B.2.2.1.2.1.1.1.1.2.1.2	0.0558823529411765	.	7840001	8000000	#0000FF	1	0.125
chr3	8000001	8200000	B.2.2.1.1.1.1.1.2.2.1.2	0.0779411764705882	.	8000001	8200000	#0000FF	1	0.125
chr3	8200001	8440000	B.2.1.2.2.1.2.2.2	0.0911764705882353	.	8200001	8440000	#4848FF	1	0.25
chr3	8440001	8880000	B.1.2.1.2.2.1.2.2.1	0.279411764705882	.	8440001	8880000	#9191FF	1	0.375
chr3	8880001	9200000	A.1.1.2.1.1.2.1.2.1	0.939705882352941	.	8880001	9200000	#FF0000	1	1
chr3	9200001	9400000	A.1.2.2.1.2.2.1.2.1	0.782352941176471	.	9200001	9400000	#FF4848	1	0.875
chr3	9400001	9720000	A.1.1.1.1.2.1.2.2	0.985294117647059	.	9400001	9720000	#FF0000	1	1
chr3	9720001	10000000	A.1.1.1.1.2.1.2.1	0.986764705882353	.	9720001	10000000	#FF0000	1	1
chr3	10000001	10080000	A.1.1.2.2.2.1.1	0.9	.	10000001	10080000	#FF0000	1	1
chr3	10080001	10360000	A.1.1.2.2.1.1.2	0.908823529411765	.	10080001	10360000	#FF0000	1	1
chr3	10360001	10560000	A.1.2.2.1.2.1.2.2.2	0.786764705882353	.	10360001	10560000	#FF4848	1	0.875
chr3	10560001	10800000	A.1.2.2.2.1.2.2.2.2	0.751470588235294	.	10560001	10800000	#FF4848	1	0.875
chr3	10800001	11160000	A.2.1.2.1.2.2.2.1.2	0.672058823529412	.	10800001	11160000	#FF9191	1	0.75
chr3	11160001	11320000	A.1.2.1.1.1.1.1.2.2.2	0.882352941176471	.	11160001	11320000	#FF4848	1	0.875
chr3	11320001	11680000	A.1.1.2.1.1.1.1.2.1.2	0.955882352941177	.	11320001	11680000	#FF0000	1	1
chr3	11680001	11960000	A.1.2.1.1.1.1.2.1.2.2	0.877941176470588	.	11680001	11960000	#FF4848	1	0.875
chr3	11960001	12280000	A.1.2.1.2.1.2.2.2	0.817647058823529	.	11960001	12280000	#FF4848	1	0.875
chr3	12280001	12600000	A.1.1.2.1.1.1.1.2.1.1.2	0.957352941176471	.	12280001	12600000	#FF0000	1	1
chr3	12600001	12880000	A.1.1.1.1.1.1.1.1.2	0.998529411764706	.	12600001	12880000	#FF0000	1	1
chr3	12880001	13760000	A.1.1.1.1.1.2.1.2	0.992647058823529	.	12880001	13760000	#FF0000	1	1
chr3	13760001	13920000	A.1.2.2.2.1.1.2.2.1	0.767647058823529	.	13760001	13920000	#FF4848	1	0.875
chr3	13920001	14160000	A.2.1.2.1.2.2.1.1.1.1	0.679411764705882	.	13920001	14160000	#FF9191	1	0.75
chr3	14160001	14320000	A.1.1.2.2.2.2.2	0.889705882352941	.	14160001	14320000	#FF0000	1	1
chr3	14320001	14520000	A.1.1.2.1.1.1.1.1.2.1	0.961764705882353	.	14320001	14520000	#FF0000	1	1
chr3	14520001	14960000	A.1.1.1.1.1.2.1.1	0.994117647058824	.	14520001	14960000	#FF0000	1	1
chr3	14960001	15160000	A.1.1.1.1.2.1.1.1	0.989705882352941	.	14960001	15160000	#FF0000	1	1
chr3	15160001	15440000	A.1.1.2.1.1.1.1.1.2.2	0.960294117647059	.	15160001	15440000	#FF0000	1	1
chr3	15440001	15640000	A.1.2.1.2.1.2.2.1.2	0.819117647058824	.	15440001	15640000	#FF4848	1	0.875
chr3	15640001	15920000	A.1.1.2.1.1.1.2.1.2	0.948529411764706	.	15640001	15920000	#FF0000	1	1
chr3	15920001	16120000	A.1.2.2.2.2.2.2	0.735294117647059	.	15920001	16120000	#FF4848	1	0.875
chr3	16120001	16320000	A.1.2.1.2.1.2.2.1.1	0.820588235294118	.	16120001	16320000	#FF4848	1	0.875
chr3	16320001	16600000	A.1.2.1.2.1.1.2.1.1.2	0.826470588235294	.	16320001	16600000	#FF4848	1	0.875
chr3	16600001	16880000	A.2.2.2.2.2.2.2.2.1.2	0.522058823529412	.	16600001	16880000	#FFDADA	1	0.625
chr3	16880001	17240000	A.2.2.1.1.2.2.2	0.616176470588235	.	16880001	17240000	#FFDADA	1	0.625
chr3	17240001	17480000	B.1.1.2.1.2.1.1.1	0.416176470588235	.	17240001	17480000	#DADAFF	1	0.5
chr3	17480001	17880000	B.1.1.1.1.1.2.2.1	0.5	.	17480001	17880000	#DADAFF	1	0.5
chr3	17880001	18160000	B.1.2.1.1.1.1.2.2.2.2.2	0.347058823529412	.	17880001	18160000	#9191FF	1	0.375
chr3	18160001	18360000	B.1.2.2.2.2.1.1.2.1	0.173529411764706	.	18160001	18360000	#9191FF	1	0.375
chr3	18360001	18520000	B.1.2.1.1.1.1.2.1.2	0.354411764705882	.	18360001	18520000	#9191FF	1	0.375
chr3	18520001	18840000	B.2.2.2.1.1.1.1	0.0279411764705882	.	18520001	18840000	#0000FF	1	0.125
chr3	18840001	19040000	B.2.2.1.2.2.2.2.1	0.0323529411764706	.	18840001	19040000	#0000FF	1	0.125
chr3	19040001	19160000	B.2.2.1.1.1.1.1.2.2.1.1	0.0794117647058823	.	19040001	19160000	#0000FF	1	0.125
chr3	19160001	19360000	B.2.2.1.2.1.1.2	0.05	.	19160001	19360000	#0000FF	1	0.125
chr3	19360001	19600000	B.2.2.2.2.1.2.2.2.1	0.00735294117647059	.	19360001	19600000	#0000FF	1	0.125
chr3	19600001	19960000	B.2.2.1.2.1.2.2.2.2	0.0426470588235294	.	19600001	19960000	#0000FF	1	0.125
chr3	19960001	20240000	B.1.1.2.1.2.2.2.2	0.398529411764706	.	19960001	20240000	#DADAFF	1	0.5
chr3	20240001	20320000	B.1.2.2.2.2.1.1.2.2	0.172058823529412	.	20240001	20320000	#9191FF	1	0.375
chr3	20320001	20520000	B.2.2.1.1.1.2.2.2.2	0.0617647058823529	.	20320001	20520000	#0000FF	1	0.125
chr3	20520001	20720000	B.2.2.2.1.2.1	0.0235294117647059	.	20520001	20720000	#0000FF	1	0.125
chr3	20720001	21080000	B.2.2.2.2.2.1	0.00441176470588235	.	20720001	21080000	#0000FF	1	0.125
chr3	21080001	21200000	B.2.2.1.2.1.2.2.1	0.0455882352941176	.	21080001	21200000	#0000FF	1	0.125
chr3	21200001	21400000	B.2.2.1.1.1.1.2.2.2.2	0.0676470588235294	.	21200001	21400000	#0000FF	1	0.125
chr3	21400001	21480000	B.2.1.2.2.2.2.2.2	0.0838235294117647	.	21400001	21480000	#4848FF	1	0.25
chr3	21480001	21600000	B.2.2.1.2.1.2.1.1	0.0485294117647059	.	21480001	21600000	#0000FF	1	0.125
chr3	21600001	22080000	B.2.2.2.2.2.2.1	0.00294117647058824	.	21600001	22080000	#0000FF	1	0.125
chr3	22080001	22280000	B.2.2.1.1.1.1.2.2.1.2	0.0705882352941176	.	22080001	22280000	#0000FF	1	0.125
chr3	22280001	22520000	B.2.2.1.1.1.1.1.1	0.0823529411764706	.	22280001	22520000	#0000FF	1	0.125
chr3	22520001	22680000	B.2.1.1.2.2.2.1.1.1	0.117647058823529	.	22520001	22680000	#4848FF	1	0.25
chr3	22680001	23000000	B.1.2.2.2.2.2.2.2	0.164705882352941	.	22680001	23000000	#9191FF	1	0.375
chr3	23000001	23200000	A.2.2.1.1.2.2.1.1.1	0.620588235294118	.	23000001	23200000	#FFDADA	1	0.625
chr3	23200001	23520000	A.2.2.1.1.2.1.1	0.623529411764706	.	23200001	23520000	#FFDADA	1	0.625
chr3	23520001	23760000	A.2.1.2.1.1.1.1.1.1	0.689705882352941	.	23520001	23760000	#FF9191	1	0.75
chr3	23760001	24040000	A.1.2.1.2.1.1.2.1.1.1	0.827941176470588	.	23760001	24040000	#FF4848	1	0.875
chr3	24040001	24240000	B.1.1.1.1.1.1.1.1	0.519117647058824	.	24040001	24240000	#DADAFF	1	0.5
chr3	24240001	24480000	A.2.2.2.2.1.2.1.1	0.545588235294118	.	24240001	24480000	#FFDADA	1	0.625
chr3	24480001	24720000	A.2.1.2.1.1.1.1.1.2	0.688235294117647	.	24480001	24720000	#FF9191	1	0.75
chr3	24720001	24800000	B.1.1.1.1.2.1.2.1.2.2	0.489705882352941	.	24720001	24800000	#DADAFF	1	0.5
chr3	24800001	25400000	B.1.1.2.1.2.1.1.2	0.414705882352941	.	24800001	25400000	#DADAFF	1	0.5
chr3	25400001	25680000	A.2.2.2.2.1.2.1.2	0.544117647058823	.	25400001	25680000	#FFDADA	1	0.625
chr3	25680001	25920000	B.1.2.1.1.1.1.1.2	0.357352941176471	.	25680001	25920000	#9191FF	1	0.375
chr3	25920001	26240000	B.2.2.2.2.1.1.1	0.0161764705882353	.	25920001	26240000	#0000FF	1	0.125
chr3	26240001	26480000	B.2.2.2.2.1.1.2	0.0147058823529412	.	26240001	26480000	#0000FF	1	0.125
chr3	26480001	26800000	B.2.2.2.2.1.2.1	0.0132352941176471	.	26480001	26800000	#0000FF	1	0.125
chr3	26800001	27120000	B.2.2.1.2.1.2.2.2.1	0.0441176470588235	.	26800001	27120000	#0000FF	1	0.125
chr3	27120001	27320000	B.2.2.1.2.1.1.1.1.1	0.0588235294117647	.	27120001	27320000	#0000FF	1	0.125
chr3	27320001	27440000	B.1.1.2.2.2.2.2.2	0.360294117647059	.	27320001	27440000	#DADAFF	1	0.5
chr3	27440001	27640000	A.2.2.2.2.1.2.2	0.542647058823529	.	27440001	27640000	#FFDADA	1	0.625
chr3	27640001	28360000	B.1.2.2.2.2.2.2.1.2	0.166176470588235	.	27640001	28360000	#9191FF	1	0.375
chr3	28360001	28960000	B.2.1.1.1.2.1.1.1	0.154411764705882	.	28360001	28960000	#4848FF	1	0.25
chr3	28960001	29080000	B.1.1.2.2.2.2.2.1	0.361764705882353	.	28960001	29080000	#DADAFF	1	0.5
chr3	29080001	29680000	B.1.2.1.1.1.1.1.1	0.358823529411765	.	29080001	29680000	#9191FF	1	0.375
chr3	29680001	30040000	B.1.2.2.2.2.2.2.1.1	0.167647058823529	.	29680001	30040000	#9191FF	1	0.375
chr3	30040001	30320000	B.1.2.1.2.2.1.1.1.2.1	0.289705882352941	.	30040001	30320000	#9191FF	1	0.375
chr3	30320001	30600000	B.1.2.1.1.2.1.1.2.2	0.332352941176471	.	30320001	30600000	#9191FF	1	0.375
chr3	30600001	30800000	B.1.1.2.1.2.2.2.1.1	0.404411764705882	.	30600001	30800000	#DADAFF	1	0.5
chr3	30800001	31200000	B.1.1.2.1.1.1.2.1	0.425	.	30800001	31200000	#DADAFF	1	0.5
chr3	31200001	31400000	B.1.1.1.2.2.2.1.2.1	0.436764705882353	.	31200001	31400000	#DADAFF	1	0.5
chr3	31400001	31600000	A.2.2.1.1.2.2.1.1.2	0.619117647058824	.	31400001	31600000	#FFDADA	1	0.625
chr3	31600001	31800000	A.2.1.1.2.2.2.1.1.1	0.701470588235294	.	31600001	31800000	#FF9191	1	0.75
chr3	31800001	31960000	A.2.1.2.2.2.2.1.2	0.639705882352941	.	31800001	31960000	#FF9191	1	0.75
chr3	31960001	32040000	A.2.1.1.2.2.2.1.2	0.698529411764706	.	31960001	32040000	#FF9191	1	0.75
chr3	32040001	32200000	A.1.2.2.1.2.2.1.2.2	0.780882352941176	.	32040001	32200000	#FF4848	1	0.875
chr3	32200001	32520000	A.1.1.2.1.1.2.1.1	0.941176470588235	.	32200001	32520000	#FF0000	1	1
chr3	32520001	32760000	A.1.1.2.1.1.1.1.2.1.1.1	0.958823529411765	.	32520001	32760000	#FF0000	1	1
chr3	32760001	32960000	A.1.1.1.1.2.1.1.2	0.988235294117647	.	32760001	32960000	#FF0000	1	1
chr3	32960001	33160000	A.1.1.1.1.2.2	0.983823529411765	.	32960001	33160000	#FF0000	1	1
chr3	33160001	33480000	A.1.1.2.1.1.2.2.2	0.935294117647059	.	33160001	33480000	#FF0000	1	1
chr3	33480001	33880000	A.1.1.2.1.1.2.2.1	0.936764705882353	.	33480001	33880000	#FF0000	1	1
chr3	33880001	34080000	B.1.2.2.2.2.1.1.1	0.175	.	33880001	34080000	#9191FF	1	0.375
chr3	34080001	34320000	B.2.1.1.2.2.1.1	0.120588235294118	.	34080001	34320000	#4848FF	1	0.25
chr3	34320001	34520000	B.2.2.1.1.1.1.2.2.1.1	0.0720588235294118	.	34320001	34520000	#0000FF	1	0.125
chr3	34520001	34720000	B.2.2.1.2.2.1.2.2	0.0382352941176471	.	34520001	34720000	#0000FF	1	0.125
chr3	34720001	34880000	B.2.1.1.2.2.2.1.2	0.114705882352941	.	34720001	34880000	#4848FF	1	0.25
chr3	34880001	35320000	B.2.2.2.2.1.2.2.2.2	0.00588235294117647	.	34880001	35320000	#0000FF	1	0.125
chr3	35320001	35640000	B.2.2.2.2.1.2.2.1.1.2	0.0102941176470588	.	35320001	35640000	#0000FF	1	0.125
chr3	35640001	36280000	B.2.2.2.2.1.2.2.1.2	0.00882352941176471	.	35640001	36280000	#0000FF	1	0.125
chr3	36280001	36520000	B.2.2.1.2.2.1.2.1	0.0397058823529412	.	36280001	36520000	#0000FF	1	0.125
chr3	36520001	36760000	B.2.2.1.1.1.1.2.1	0.0735294117647059	.	36520001	36760000	#0000FF	1	0.125
chr3	36760001	37240000	A.2.2.1.1.2.2.1.2	0.617647058823529	.	36760001	37240000	#FFDADA	1	0.625
chr3	37240001	37440000	A.1.2.1.2.1.1.1.2.1	0.832352941176471	.	37240001	37440000	#FF4848	1	0.875
chr3	37440001	37640000	A.2.1.2.1.2.2.2.2.2	0.669117647058823	.	37440001	37640000	#FF9191	1	0.75
chr3	37640001	37840000	A.2.1.2.1.1.1.1.2	0.686764705882353	.	37640001	37840000	#FF9191	1	0.75
chr3	37840001	38040000	A.1.2.1.2.1.1.2.1.2	0.825	.	37840001	38040000	#FF4848	1	0.875
chr3	38040001	38320000	A.1.1.2.1.1.1.2.2.1.2	0.945588235294118	.	38040001	38320000	#FF0000	1	1
chr3	38320001	38520000	A.1.2.2.1.2.2.1.1.2	0.783823529411765	.	38320001	38520000	#FF4848	1	0.875
chr3	38520001	38760000	A.2.1.1.2.2.2.2.1.2	0.695588235294118	.	38520001	38760000	#FF9191	1	0.75
chr3	38760001	39160000	A.2.2.1.1.2.1.2	0.622058823529412	.	38760001	39160000	#FFDADA	1	0.625
chr3	39160001	39440000	A.2.1.2.1.2.1	0.680882352941176	.	39160001	39440000	#FF9191	1	0.75
chr3	39440001	39640000	A.2.2.2.2.2.2.2.2.1.1	0.523529411764706	.	39440001	39640000	#FFDADA	1	0.625
chr3	39640001	39800000	B.1.2.1.2.2.2.2.1.2.1.2	0.269117647058824	.	39640001	39800000	#9191FF	1	0.375
chr3	39800001	39920000	B.1.2.2.1.2.2.1.1	0.232352941176471	.	39800001	39920000	#9191FF	1	0.375
chr3	39920001	40320000	B.2.1.1.2.2.1.2	0.119117647058824	.	39920001	40320000	#4848FF	1	0.25
chr3	40320001	40600000	A.2.2.1.2.1.1.2.2.2.1	0.6	.	40320001	40600000	#FFDADA	1	0.625
chr3	40600001	40920000	B.1.2.1.1.1.2.1	0.345588235294118	.	40600001	40920000	#9191FF	1	0.375
chr3	40920001	41040000	B.1.1.1.2.2.1.1.2.1.2	0.452941176470588	.	40920001	41040000	#DADAFF	1	0.5
chr3	41040001	41440000	A.2.2.1.2.1.1.2.1.2.2	0.602941176470588	.	41040001	41440000	#FFDADA	1	0.625
chr3	41440001	41600000	B.1.1.1.2.2.1.1.1.2.1.2	0.457352941176471	.	41440001	41600000	#DADAFF	1	0.5
chr3	41600001	41960000	A.2.2.2.2.1.1.2.2.2	0.547058823529412	.	41600001	41960000	#FFDADA	1	0.625
chr3	41960001	42240000	A.1.2.2.2.1.1.1.1	0.776470588235294	.	41960001	42240000	#FF4848	1	0.875
chr3	42240001	42600000	A.2.1.1.2.2.2.2.2.1	0.694117647058824	.	42240001	42600000	#FF9191	1	0.75
chr3	42600001	42920000	A.1.1.2.1.1.1.1.2.2	0.954411764705882	.	42600001	42920000	#FF0000	1	1
chr3	42920001	43120000	A.2.1.1.2.1.1.2.1.1	0.717647058823529	.	42920001	43120000	#FF9191	1	0.75
chr3	43120001	43360000	A.1.2.1.2.1.1.1.2.2.2	0.829411764705882	.	43120001	43360000	#FF4848	1	0.875
chr3	43360001	43520000	A.2.1.2.1.2.2.1.2	0.675	.	43360001	43520000	#FF9191	1	0.75
chr3	43520001	43760000	A.2.1.2.1.2.2.1.1.1.2	0.677941176470588	.	43520001	43760000	#FF9191	1	0.75
chr3	43760001	43880000	A.2.2.1.2.1.1.1.1.1.2	0.613235294117647	.	43760001	43880000	#FFDADA	1	0.625
chr3	43880001	44360000	A.2.1.2.1.2.2.2.1.1	0.673529411764706	.	43880001	44360000	#FF9191	1	0.75
chr3	44360001	45000000	A.1.1.2.1.1.1.2.1.1.1.2	0.951470588235294	.	44360001	45000000	#FF0000	1	1
chr3	45000001	45520000	A.1.1.2.1.1.1.2.2.2.1	0.944117647058824	.	45000001	45520000	#FF0000	1	1
chr3	45520001	45720000	A.1.1.2.1.1.1.2.1.1.2	0.95	.	45520001	45720000	#FF0000	1	1
chr3	45720001	46240000	A.1.1.2.1.1.1.2.2.2.2	0.942647058823529	.	45720001	46240000	#FF0000	1	1
chr3	46240001	46560000	A.2.2.1.2.1.1.1.2.1	0.610294117647059	.	46240001	46560000	#FFDADA	1	0.625
chr3	46560001	46640000	A.2.1.1.2.2.1.1.2	0.704411764705882	.	46560001	46640000	#FF9191	1	0.75
chr3	46640001	46760000	A.2.1.1.2.2.1.1.1	0.705882352941177	.	46640001	46760000	#FF9191	1	0.75
chr3	46800001	46920000	A.2.1.1.2.2.1.1.1	0.705882352941177	.	46800001	46920000	#FF9191	1	0.75
chr3	46920001	47000000	A.1.1.2.2.1.2.2.1	0.904411764705882	.	46920001	47000000	#FF0000	1	1
chr3	47040001	47440000	A.1.1.2.2.1.2.2.1	0.904411764705882	.	47040001	47440000	#FF0000	1	1
chr3	47440001	47520000	A.2.1.1.2.2.1.2	0.702941176470588	.	47440001	47520000	#FF9191	1	0.75
chr3	47520001	47880000	A.1.1.2.2.1.1.1	0.910294117647059	.	47520001	47880000	#FF0000	1	1
chr3	47920001	48200000	A.1.1.2.2.2.1.2.1.2.2	0.895588235294118	.	47920001	48200000	#FF0000	1	1
chr3	48200001	48600000	A.1.1.2.2.1.2.2.2.1	0.902941176470588	.	48200001	48600000	#FF0000	1	1
chr3	48640001	48680000	A.1.1.2.2.1.2.2.2.1	0.902941176470588	.	48640001	48680000	#FF0000	1	1
chr3	48720001	49040000	A.1.1.2.2.1.2.1.1	0.907352941176471	.	48720001	49040000	#FF0000	1	1
chr3	49040001	49320000	A.1.2.2.1.1.1.1.1.2	0.808823529411765	.	49040001	49320000	#FF4848	1	0.875
chr3	49440001	49480000	A.1.2.2.1.1.1.1.1.2	0.808823529411765	.	49440001	49480000	#FF4848	1	0.875
chr3	49520001	49720000	A.1.1.2.2.1.2.2.2.2	0.901470588235294	.	49520001	49720000	#FF0000	1	1
chr3	49760001	49800000	A.1.1.2.2.1.2.2.2.2	0.901470588235294	.	49760001	49800000	#FF0000	1	1
chr3	49800001	49840000	A.1.2.2.1.1.2.1	0.801470588235294	.	49800001	49840000	#FF4848	1	0.875
chr3	49880001	49920000	A.1.2.2.1.1.2.1	0.801470588235294	.	49880001	49920000	#FF4848	1	0.875
chr3	50000001	50160000	A.1.2.2.1.1.2.1	0.801470588235294	.	50000001	50160000	#FF4848	1	0.875
chr3	50200001	50320000	A.1.2.2.1.1.1.2.2.1	0.804411764705882	.	50200001	50320000	#FF4848	1	0.875
chr3	50360001	50400000	A.1.2.2.1.1.2.2.1	0.8	.	50360001	50400000	#FF4848	1	0.875
chr3	50440001	50600000	A.1.2.2.1.1.2.2.1	0.8	.	50440001	50600000	#FF4848	1	0.875
chr3	50600001	51000000	A.1.2.2.1.1.1.2.1	0.805882352941176	.	50600001	51000000	#FF4848	1	0.875
chr3	51000001	51120000	A.2.2.1.2.1.1.1.2.2	0.608823529411765	.	51000001	51120000	#FFDADA	1	0.625
chr3	51120001	51480000	A.2.1.2.1.2.2.1.1.2	0.676470588235294	.	51120001	51480000	#FF9191	1	0.75
chr3	51480001	51720000	A.1.2.2.1.1.1.1.2	0.807352941176471	.	51480001	51720000	#FF4848	1	0.875
chr3	51720001	51960000	A.1.2.2.1.2.2.1.1.1	0.785294117647059	.	51720001	51960000	#FF4848	1	0.875
chr3	52000001	52240000	A.1.2.2.1.1.1.1.1.1	0.810294117647059	.	52000001	52240000	#FF4848	1	0.875
chr3	52240001	52520000	A.1.2.2.1.1.2.2.2	0.798529411764706	.	52240001	52520000	#FF4848	1	0.875
chr3	52560001	52760000	A.1.1.2.2.1.2.1.2	0.905882352941176	.	52560001	52760000	#FF0000	1	1
chr3	52760001	53000000	A.1.2.1.1.1.1.2.1.1	0.880882352941176	.	52760001	53000000	#FF4848	1	0.875
chr3	53000001	53280000	A.1.1.1.1.1.1.1.2	0.997058823529412	.	53000001	53280000	#FF0000	1	1
chr3	53280001	53720000	A.1.2.1.1.1.1.2.2.2	0.875	.	53280001	53720000	#FF4848	1	0.875
chr3	53720001	53960000	A.2.1.1.2.2.2.1.1.2	0.7	.	53720001	53960000	#FF9191	1	0.75
chr3	53960001	54240000	A.2.1.1.2.1.1.2.2.2.2	0.711764705882353	.	53960001	54240000	#FF9191	1	0.75
chr3	54240001	54440000	A.2.2.1.2.2.1.2.1	0.585294117647059	.	54240001	54440000	#FFDADA	1	0.625
chr3	54440001	54840000	B.1.1.1.2.2.2.1.1	0.438235294117647	.	54440001	54840000	#DADAFF	1	0.5
chr3	54840001	55160000	A.2.2.1.2.1.2.1.2	0.595588235294118	.	54840001	55160000	#FFDADA	1	0.625
chr3	55160001	55520000	A.2.2.1.2.1.2.2	0.594117647058824	.	55160001	55520000	#FFDADA	1	0.625
chr3	55520001	55680000	A.1.2.2.2.1.2.2.2.1	0.752941176470588	.	55520001	55680000	#FF4848	1	0.875
chr3	55680001	55880000	A.2.1.1.2.2.2.2.1.1	0.697058823529412	.	55680001	55880000	#FF9191	1	0.75
chr3	55880001	56000000	A.2.2.1.2.1.1.1.1.1.1	0.614705882352941	.	55880001	56000000	#FFDADA	1	0.625
chr3	56000001	56080000	A.2.2.1.2.1.1.2.2.1	0.601470588235294	.	56000001	56080000	#FFDADA	1	0.625
chr3	56080001	56400000	A.2.2.1.2.1.1.2.1.1.2	0.605882352941176	.	56080001	56400000	#FFDADA	1	0.625
chr3	56400001	56640000	A.2.1.1.2.2.2.2.2.2.2	0.691176470588235	.	56400001	56640000	#FF9191	1	0.75
chr3	56640001	57040000	A.1.1.2.1.1.1.2.2.1.1	0.947058823529412	.	56640001	57040000	#FF0000	1	1
chr3	57040001	57320000	A.1.1.2.1.1.1.2.1.1.1.1	0.952941176470588	.	57040001	57320000	#FF0000	1	1
chr3	57320001	57520000	A.1.2.1.1.1.1.2.1.2.1	0.879411764705882	.	57320001	57520000	#FF4848	1	0.875
chr3	57520001	57800000	A.1.1.2.1.1.2.1.2.2	0.938235294117647	.	57520001	57800000	#FF0000	1	1
chr3	57800001	58160000	A.1.1.1.1.1.1.2	0.995588235294118	.	57800001	58160000	#FF0000	1	1
chr3	58160001	58560000	A.1.1.1.1.1.1.1.1.1	1	.	58160001	58560000	#FF0000	1	1
chr3	58560001	58840000	A.2.2.1.1.1.2.1.2.1	0.627941176470588	.	58560001	58840000	#FFDADA	1	0.625
chr3	58840001	59160000	A.2.2.1.2.1.1.1.1.2	0.611764705882353	.	58840001	59160000	#FFDADA	1	0.625
chr3	59160001	59480000	A.2.2.1.2.2.2.1.2	0.580882352941177	.	59160001	59480000	#FFDADA	1	0.625
chr3	59480001	59800000	A.2.2.1.2.1.1.2.1.1.1	0.607352941176471	.	59480001	59800000	#FFDADA	1	0.625
chr3	59800001	59920000	B.1.1.1.2.2.1.1.1.2.1.1	0.458823529411765	.	59800001	59920000	#DADAFF	1	0.5
chr3	59920001	60200000	B.1.1.1.2.2.1.1.1.2.2	0.455882352941176	.	59920001	60200000	#DADAFF	1	0.5
chr3	60200001	60440000	B.1.1.1.2.2.1.1.2.2.2	0.45	.	60200001	60440000	#DADAFF	1	0.5
chr3	60440001	60560000	B.1.1.2.2.2.1.1.1.1	0.376470588235294	.	60440001	60560000	#DADAFF	1	0.5
chr3	60560001	61080000	B.1.1.1.2.2.2.1.2.2	0.435294117647059	.	60560001	61080000	#DADAFF	1	0.5
chr3	61080001	61400000	A.2.2.1.2.2.2.2.1	0.579411764705882	.	61080001	61400000	#FFDADA	1	0.625
chr3	61400001	61480000	A.2.2.1.2.2.2.2.2	0.577941176470588	.	61400001	61480000	#FFDADA	1	0.625
chr3	61480001	61960000	A.2.1.2.1.1.1.2.2	0.683823529411765	.	61480001	61960000	#FF9191	1	0.75
chr3	61960001	62200000	A.2.2.1.1.1.2.1.2.2	0.626470588235294	.	61960001	62200000	#FFDADA	1	0.625
chr3	62200001	62600000	B.1.1.2.1.2.1.2.1.2.1	0.411764705882353	.	62200001	62600000	#DADAFF	1	0.5
chr3	62600001	63200000	B.2.1.2.1.1.1.1	0.110294117647059	.	62600001	63200000	#4848FF	1	0.25
chr3	63200001	63480000	B.2.1.1.2.2.2.1.1.2	0.116176470588235	.	63200001	63480000	#4848FF	1	0.25
chr3	63480001	63840000	B.1.1.2.1.2.1.2.2	0.408823529411765	.	63480001	63840000	#DADAFF	1	0.5
chr3	63840001	64000000	A.1.2.1.2.2.1.2.2	0.813235294117647	.	63840001	64000000	#FF4848	1	0.875
chr3	64000001	64480000	A.1.2.1.2.1.1.1.2.2.1	0.830882352941177	.	64000001	64480000	#FF4848	1	0.875
chr3	64480001	64880000	A.2.2.1.2.1.1.2.1.2.1	0.604411764705882	.	64480001	64880000	#FFDADA	1	0.625
chr3	64880001	65160000	A.2.2.1.2.2.2.1.1	0.582352941176471	.	64880001	65160000	#FFDADA	1	0.625
chr3	65160001	65760000	A.2.1.2.1.2.2.2.2.1	0.670588235294118	.	65160001	65760000	#FF9191	1	0.75
chr3	65760001	66160000	A.2.1.2.1.1.1.2.1	0.685294117647059	.	65760001	66160000	#FF9191	1	0.75
chr3	66280001	66640000	A.2.2.1.1.1.2.1.1	0.629411764705882	.	66280001	66640000	#FFDADA	1	0.625
chr3	66640001	66920000	B.1.1.1.2.2.1.2.1.2.2	0.444117647058824	.	66640001	66920000	#DADAFF	1	0.5
chr3	66920001	67120000	B.1.2.1.2.2.1.2.2.2	0.277941176470588	.	66920001	67120000	#9191FF	1	0.375
chr3	67120001	67440000	B.2.2.1.1.1.2.2.2.1	0.0632352941176471	.	67120001	67440000	#0000FF	1	0.125
chr3	67440001	67800000	B.2.1.2.1.1.1.2.1	0.108823529411765	.	67440001	67800000	#4848FF	1	0.25
chr3	67800001	67920000	B.1.2.2.2.1.1.1.2.1.2	0.213235294117647	.	67800001	67920000	#9191FF	1	0.375
chr3	67920001	68240000	B.2.2.1.2.2.2.1.2.1	0.0352941176470588	.	67920001	68240000	#0000FF	1	0.125
chr3	68240001	68400000	B.2.2.1.1.1.1.1.2.2.2.2	0.075	.	68240001	68400000	#0000FF	1	0.125
chr3	68400001	68640000	B.2.2.1.2.2.2.1.2.2	0.0338235294117647	.	68400001	68640000	#0000FF	1	0.125
chr3	68640001	69040000	B.2.2.1.1.1.2.2.1	0.0647058823529412	.	68640001	69040000	#0000FF	1	0.125
chr3	69040001	69360000	A.1.2.2.2.1.1.1.2.1	0.775	.	69040001	69360000	#FF4848	1	0.875
chr3	69360001	69560000	A.2.2.1.1.1.2.2	0.625	.	69360001	69560000	#FFDADA	1	0.625
chr3	69560001	69720000	B.1.1.1.1.2.1.2.1.2.1	0.491176470588235	.	69560001	69720000	#DADAFF	1	0.5
chr3	69720001	70040000	B.1.1.1.2.2.1.1.1.1	0.460294117647059	.	69720001	70040000	#DADAFF	1	0.5
chr3	70040001	70520000	B.1.2.1.2.2.2.1.2.2	0.273529411764706	.	70040001	70520000	#9191FF	1	0.375
chr3	70520001	70840000	B.1.2.1.2.2.1.1.1.2.2	0.288235294117647	.	70520001	70840000	#9191FF	1	0.375
chr3	70840001	70960000	B.1.1.1.2.2.1.1.2.1.1	0.454411764705882	.	70840001	70960000	#DADAFF	1	0.5
chr3	70960001	71240000	A.1.2.1.2.2.1.2.1	0.814705882352941	.	70960001	71240000	#FF4848	1	0.875
chr3	71240001	71560000	A.1.2.1.2.1.1.1.1.1	0.835294117647059	.	71240001	71560000	#FF4848	1	0.875
chr3	71560001	71720000	A.2.1.1.2.2.2.2.2.2.1	0.692647058823529	.	71560001	71720000	#FF9191	1	0.75
chr3	71720001	71920000	A.1.2.2.2.1.1.1.2.2	0.773529411764706	.	71720001	71920000	#FF4848	1	0.875
chr3	71920001	72320000	A.1.2.1.2.1.1.2.2	0.823529411764706	.	71920001	72320000	#FF4848	1	0.875
chr3	72320001	72600000	A.1.2.1.2.1.1.1.1.2	0.833823529411765	.	72320001	72600000	#FF4848	1	0.875
chr3	72600001	72920000	A.1.2.1.1.1.1.1.2.2.1	0.883823529411765	.	72600001	72920000	#FF4848	1	0.875
chr3	72920001	73160000	A.1.1.1.1.1.2.2	0.991176470588235	.	72920001	73160000	#FF0000	1	1
chr3	73160001	73560000	A.1.2.1.2.2.1.1	0.816176470588235	.	73160001	73560000	#FF4848	1	0.875
chr3	73560001	73920000	B.1.2.2.1.1.1.1.1	0.257352941176471	.	73560001	73920000	#9191FF	1	0.375
chr3	73920001	74080000	B.2.1.2.2.1.2.1.2	0.0941176470588235	.	73920001	74080000	#4848FF	1	0.25
chr3	74080001	74280000	B.2.2.1.2.2.1.1	0.0411764705882353	.	74080001	74280000	#0000FF	1	0.125
chr3	74280001	74760000	B.2.2.2.1.1.1.2	0.0264705882352941	.	74280001	74760000	#0000FF	1	0.125
chr3	74760001	74880000	B.2.1.2.2.2.2.1	0.0867647058823529	.	74760001	74880000	#4848FF	1	0.25
chr3	74880001	75240000	B.2.2.1.1.1.2.1	0.0661764705882353	.	74880001	75240000	#0000FF	1	0.125
chr3	75240001	75360000	B.2.1.1.2.2.2.2.1	0.113235294117647	.	75240001	75360000	#4848FF	1	0.25
chr3	75360001	75640000	B.1.2.1.2.2.1.2.1.1	0.283823529411765	.	75360001	75640000	#9191FF	1	0.375
chr3	75800001	76000000	B.2.1.1.2.2.2.2.2	0.111764705882353	.	75800001	76000000	#4848FF	1	0.25
chr3	76000001	76400000	B.2.1.2.1.1.2	0.105882352941176	.	76000001	76400000	#4848FF	1	0.25
[truncated: 7,798 more rows]
