# Supplementary material for: Systematic inference and comparison of multi-scale chromatin sub-compartments connects spatial organization to cell phenotypes
Source: Nat Commun. 2021 May 10;12:2439. doi: 10.1038/s41467-021-22666-3 (PMC8110550; doi:10.1038/s41467-021-22666-3)
Supplement: Supplementary file 5 — Supplementary Dataset 2 [file 41467_2021_22666_MOESM5_ESM.zip › Supplementary_Data_1_domain_hierarchies_127HiCmaps/IMR90_lung_fibroblast_binsize=10kb.bed]

#fields: chr, pos_start, pos_end, the full compartment label describing the position in the hierachy, normalized compartment domain rank, ., pos_start, pos_end, color based on eight compartment model (A.1.1 - B.2.2), 1, eight compartment score (A.1.1 to B.2.2: 8 to 1 devided by 8)
chr1	520001	540000	A.1.1.1.1.2.1.2.1.2.2.1	0.989354151880766	.	520001	540000	#FF0000	1	1
chr1	560001	570000	A.1.1.1.1.2.1.2.1.2.2.1	0.989354151880766	.	560001	570000	#FF0000	1	1
chr1	650001	660000	A.1.1.1.1.2.1.2.1.2.2.1	0.989354151880766	.	650001	660000	#FF0000	1	1
chr1	670001	680000	A.1.1.1.1.2.1.2.1.2.2.1	0.989354151880766	.	670001	680000	#FF0000	1	1
chr1	690001	1850000	A.1.1.1.1.2.1.2.1.2.2.1	0.989354151880766	.	690001	1850000	#FF0000	1	1
chr1	1850001	2120000	A.1.2.2.1.2.2.2.1.1	0.762952448545067	.	1850001	2120000	#FF4848	1	0.875
chr1	2120001	2340000	A.1.1.1.1.2.2.1.1	0.98722498225692	.	2120001	2340000	#FF0000	1	1
chr1	2340001	2440000	A.2.1.1.2.2.2.1.2.2	0.636621717530163	.	2340001	2440000	#FF9191	1	0.75
chr1	2440001	2480000	A.2.1.2.1.1.2.2.1.2.1	0.601135557132718	.	2440001	2480000	#FF9191	1	0.75
chr1	2480001	2520000	A.2.2.1.1.1.1.1.2.2	0.547196593328602	.	2480001	2520000	#FFDADA	1	0.625
chr1	2520001	2580000	B.1.1.2.1.1.2.1.2.2.1	0.347764371894961	.	2520001	2580000	#DADAFF	1	0.5
chr1	2580001	2590000	B.2.1.1.2.1.2.2.2.1	0.144783534421576	.	2580001	2590000	#4848FF	1	0.25
chr1	2610001	2640000	B.2.1.1.2.1.2.2.2.1	0.144783534421576	.	2610001	2640000	#4848FF	1	0.25
chr1	2680001	2970000	B.2.1.1.2.1.2.2.2.1	0.144783534421576	.	2680001	2970000	#4848FF	1	0.25
chr1	2970001	3210000	B.2.1.1.2.1.2.2.2.2	0.144073811213627	.	2970001	3210000	#4848FF	1	0.25
chr1	3210001	3240000	B.1.1.1.2.1.1.2.1	0.374733853797019	.	3210001	3240000	#DADAFF	1	0.5
chr1	3240001	3330000	B.1.2.1.1.1.2.2.2.2	0.285308729595458	.	3240001	3330000	#9191FF	1	0.375
chr1	3330001	3410000	A.2.2.2.2.1.1.2.1.2.2	0.434350603264727	.	3330001	3410000	#FFDADA	1	0.625
chr1	3410001	3570000	A.2.1.2.1.1.2.2.1.2.2.2.2	0.599006387508872	.	3410001	3570000	#FF9191	1	0.75
chr1	3570001	3720000	A.2.1.2.1.1.2.2.1.2.2.2.1	0.59971611071682	.	3570001	3720000	#FF9191	1	0.75
chr1	3720001	3780000	A.2.2.1.2.1.2.2.1.1.2.2	0.498935415188077	.	3720001	3780000	#FFDADA	1	0.625
chr1	3780001	3820000	A.2.2.1.2.1.2.2.1.1.2.1	0.499645138396026	.	3780001	3820000	#FFDADA	1	0.625
chr1	3820001	3850000	B.2.1.2.1.2.1.1.2.1	0.121362668559262	.	3820001	3850000	#4848FF	1	0.25
chr1	3990001	4210000	B.2.1.2.1.2.1.1.2.1	0.121362668559262	.	3990001	4210000	#4848FF	1	0.25
chr1	4210001	4650000	B.2.2.1.1.1.2.2.2	0.0631653655074521	.	4210001	4650000	#0000FF	1	0.125
chr1	4650001	5550000	B.2.2.2.1.1.1.2.2.1.2	0.0248403122782115	.	4650001	5550000	#0000FF	1	0.125
chr1	5550001	5590000	B.1.2.2.1.1.2.2.1.2	0.235628105039035	.	5550001	5590000	#9191FF	1	0.375
chr1	5590001	5890000	B.2.2.1.1.1.2.1.2	0.0645848119233499	.	5590001	5890000	#0000FF	1	0.125
chr1	5890001	5980000	B.1.2.1.2.1.1.2.2	0.273953158268275	.	5890001	5980000	#9191FF	1	0.375
chr1	5980001	6040000	B.1.1.1.2.1.1.2.2	0.37402413058907	.	5980001	6040000	#DADAFF	1	0.5
chr1	6040001	6240000	A.2.2.1.1.2.1.1.2	0.524485450674237	.	6040001	6240000	#FFDADA	1	0.625
chr1	6240001	6310000	A.1.2.1.2.1.1.1.2.2.2.1	0.838183108587651	.	6240001	6310000	#FF4848	1	0.875
chr1	6310001	6410000	A.1.2.1.2.1.1.1.2.2.1	0.8388928317956	.	6310001	6410000	#FF4848	1	0.875
chr1	6410001	6490000	A.1.1.2.2.2.2.2.1.2.2	0.88360539389638	.	6410001	6490000	#FF0000	1	1
chr1	6490001	6690000	A.1.1.2.1.2.1.1.1.1.1	0.933286018452803	.	6490001	6690000	#FF0000	1	1
chr1	6690001	6760000	A.1.2.2.1.2.1.1.1.1.2	0.778566359119943	.	6690001	6760000	#FF4848	1	0.875
chr1	6760001	6840000	A.2.1.1.1.1.2.2.2.2.2.2	0.693399574166075	.	6760001	6840000	#FF9191	1	0.75
chr1	6840001	6950000	A.1.2.2.1.2.1.1.1.2.2.2	0.775017743080199	.	6840001	6950000	#FF4848	1	0.875
chr1	6950001	7160000	B.1.1.1.2.1.2.1.1.2	0.371894960965224	.	6950001	7160000	#DADAFF	1	0.5
chr1	7160001	7730000	A.1.2.2.1.2.1.1.1.2.2.1	0.775727466288148	.	7160001	7730000	#FF4848	1	0.875
chr1	7730001	7830000	A.2.2.1.2.1.1.2.1	0.507452093683463	.	7730001	7830000	#FFDADA	1	0.625
chr1	7830001	8020000	A.1.2.2.2.2.2.1.2.1.1.1.2.2	0.714691270404542	.	7830001	8020000	#FF4848	1	0.875
chr1	8020001	8110000	A.1.2.2.1.2.1.1.1.1.1	0.779276082327892	.	8020001	8110000	#FF4848	1	0.875
chr1	8110001	8360000	A.1.1.2.1.2.1.1.2.1	0.931156848828957	.	8110001	8360000	#FF0000	1	1
chr1	8360001	8430000	A.1.2.2.2.2.2.1.1.2.2	0.716820440028389	.	8360001	8430000	#FF4848	1	0.875
chr1	8430001	8930000	A.1.1.1.2.1.2.2.1.2.2	0.970901348474095	.	8430001	8930000	#FF0000	1	1
chr1	8930001	9150000	A.1.2.2.2.2.2.1.2.1.1.1.1	0.71611071682044	.	8930001	9150000	#FF4848	1	0.875
chr1	9150001	9300000	A.1.2.1.1.2.2.2.2.2.2.1	0.844570617459191	.	9150001	9300000	#FF4848	1	0.875
chr1	9300001	9350000	A.2.1.2.1.2.1.1.2.1.2.1.2	0.595457771469127	.	9300001	9350000	#FF9191	1	0.75
chr1	9350001	9510000	A.1.2.1.1.2.1.2.2.1	0.853087295954578	.	9350001	9510000	#FF4848	1	0.875
chr1	9510001	9560000	A.2.1.2.1.2.1.1.2.1.2.2	0.594748048261178	.	9510001	9560000	#FF9191	1	0.75
chr1	9560001	9650000	A.2.1.1.1.1.2.1.2.2.1	0.700496806245564	.	9560001	9650000	#FF9191	1	0.75
chr1	9650001	9910000	A.1.1.2.2.1.1.2.1.2.2.1	0.916962384669979	.	9650001	9910000	#FF0000	1	1
chr1	9910001	9940000	A.2.2.1.2.1.1.1.1.2	0.510290986515259	.	9910001	9940000	#FFDADA	1	0.625
chr1	9940001	10100000	A.1.2.1.2.2.1.2.1.1.1	0.809794180269695	.	9940001	10100000	#FF4848	1	0.875
chr1	10100001	10320000	A.1.1.2.2.1.1.2.1.1	0.918381831085876	.	10100001	10320000	#FF0000	1	1
chr1	10320001	10440000	A.1.2.2.1.2.1.1.2.2.1	0.772888573456352	.	10320001	10440000	#FF4848	1	0.875
chr1	10440001	10550000	A.1.2.1.1.2.2.2.2.2.1	0.84528034066714	.	10440001	10550000	#FF4848	1	0.875
chr1	10550001	10610000	A.2.1.1.1.1.2.2.2.2.1.1.2	0.695528743789922	.	10550001	10610000	#FF9191	1	0.75
chr1	10610001	10760000	A.1.2.2.1.2.1.1.2.1.2	0.773598296664301	.	10610001	10760000	#FF4848	1	0.875
chr1	10760001	11020000	A.2.1.1.1.1.2.2.2.1.2	0.69694819020582	.	10760001	11020000	#FF9191	1	0.75
chr1	11020001	11070000	A.2.2.1.1.1.1.1.1.2.2.1	0.550035486160397	.	11020001	11070000	#FFDADA	1	0.625
chr1	11070001	11140000	A.1.2.2.1.2.2.2.2.2	0.760113555713272	.	11070001	11140000	#FF4848	1	0.875
chr1	11140001	11230000	A.1.2.1.1.1.2.1.2.2.1	0.867991483321505	.	11140001	11230000	#FF4848	1	0.875
chr1	11230001	11340000	A.1.2.2.2.1.2.1.1.1.1.2	0.74804826117814	.	11230001	11340000	#FF4848	1	0.875
chr1	11340001	11700000	B.2.1.1.2.1.2.1.1	0.147622427253371	.	11340001	11700000	#4848FF	1	0.25
chr1	11700001	11790000	A.2.1.1.2.2.1.1.2.1	0.649396735273243	.	11700001	11790000	#FF9191	1	0.75
chr1	11790001	11850000	A.2.1.1.1.1.1.1.1	0.709013484740951	.	11790001	11850000	#FF9191	1	0.75
chr1	11850001	11890000	A.1.2.2.1.2.2.2.2.1.1	0.76153300212917	.	11850001	11890000	#FF4848	1	0.875
chr1	11890001	11970000	A.1.2.2.2.2.2.2.2	0.7097232079489	.	11890001	11970000	#FF4848	1	0.875
chr1	11970001	12040000	A.1.2.1.1.1.2.1.1.1.1	0.875798438608942	.	11970001	12040000	#FF4848	1	0.875
chr1	12040001	12130000	A.1.2.1.1.1.2.1.1.1.2.2.1	0.873669268985096	.	12040001	12130000	#FF4848	1	0.875
chr1	12130001	12200000	A.1.2.1.2.1.1.1.2.2.2.2	0.837473385379702	.	12130001	12200000	#FF4848	1	0.875
chr1	12200001	12270000	A.1.1.2.2.2.2.2.1.1.1	0.885734563520227	.	12200001	12270000	#FF0000	1	1
chr1	12270001	12360000	A.1.2.2.1.1.1.1.1.1	0.802696948190206	.	12270001	12360000	#FF4848	1	0.875
chr1	12360001	12490000	A.1.2.2.2.1.2.2.1.1	0.734563520227111	.	12360001	12490000	#FF4848	1	0.875
chr1	12490001	12680000	A.1.1.2.1.1.1.1.1.1.1	0.953158268275373	.	12490001	12680000	#FF0000	1	1
chr1	12680001	12730000	A.2.2.2.2.1.1.2.2	0.433640880056778	.	12680001	12730000	#FFDADA	1	0.625
chr1	12730001	12770000	B.1.2.2.1.1.2.2.2	0.234918381831086	.	12730001	12770000	#9191FF	1	0.375
chr1	12770001	12860000	B.2.1.2.1.2.1.1.2.2	0.120652945351313	.	12770001	12860000	#4848FF	1	0.25
chr1	12860001	13020000	B.2.1.2.2.2.2.1.1.1	0.0809084457061746	.	12860001	13020000	#4848FF	1	0.25
chr1	13030001	13060000	B.2.1.2.2.2.2.1.1.1	0.0809084457061746	.	13030001	13060000	#4848FF	1	0.25
chr1	13120001	13220000	B.2.1.2.2.2.2.1.1.1	0.0809084457061746	.	13120001	13220000	#4848FF	1	0.25
chr1	13340001	13350000	B.2.1.2.2.2.2.1.1.1	0.0809084457061746	.	13340001	13350000	#4848FF	1	0.25
chr1	13370001	13390000	B.2.1.2.2.2.2.1.1.1	0.0809084457061746	.	13370001	13390000	#4848FF	1	0.25
chr1	13480001	13520000	B.2.1.2.2.2.2.1.1.1	0.0809084457061746	.	13480001	13520000	#4848FF	1	0.25
chr1	13700001	13720000	B.2.1.2.2.2.2.1.1.1	0.0809084457061746	.	13700001	13720000	#4848FF	1	0.25
chr1	13730001	13740000	B.2.1.2.2.2.2.1.1.1	0.0809084457061746	.	13730001	13740000	#4848FF	1	0.25
chr1	13770001	13900000	B.2.1.2.2.2.2.1.1.1	0.0809084457061746	.	13770001	13900000	#4848FF	1	0.25
chr1	13900001	13980000	B.2.1.1.2.2.2.1.1.1	0.136266855926189	.	13900001	13980000	#4848FF	1	0.25
chr1	13980001	14020000	B.1.2.2.1.1.2.2.1.1	0.236337828246984	.	13980001	14020000	#9191FF	1	0.375
chr1	14020001	14070000	B.1.1.1.2.2.2.1.2.1.1	0.359119943222143	.	14020001	14070000	#DADAFF	1	0.5
chr1	14070001	14130000	A.2.1.1.2.2.1.1.1.2	0.650106458481192	.	14070001	14130000	#FF9191	1	0.75
chr1	14130001	14260000	B.2.1.2.2.2.2.1.1.2	0.0801987224982257	.	14130001	14260000	#4848FF	1	0.25
chr1	14260001	14860000	B.2.2.2.1.1.1.2.2.1.1	0.0255500354861604	.	14260001	14860000	#0000FF	1	0.125
chr1	14860001	15050000	B.2.1.2.2.2.2.2.1.1	0.0787792760823279	.	14860001	15050000	#4848FF	1	0.25
chr1	15050001	15250000	B.1.2.1.2.1.1.2.1.2.2	0.274662881476224	.	15050001	15250000	#9191FF	1	0.375
chr1	15250001	15300000	A.1.2.2.1.1.1.1.1.2	0.801987224982257	.	15250001	15300000	#FF4848	1	0.875
chr1	15300001	15340000	A.2.1.2.2.2.1.1.1.1	0.565649396735273	.	15300001	15340000	#FF9191	1	0.75
chr1	15340001	15480000	A.2.2.1.1.2.1.2	0.523775727466288	.	15340001	15480000	#FFDADA	1	0.625
chr1	15480001	15540000	A.1.1.2.2.2.2.2.2.2.2	0.881476224272534	.	15480001	15540000	#FF0000	1	1
chr1	15540001	15650000	A.1.2.2.2.1.2.2.2.1.2	0.731724627395316	.	15540001	15650000	#FF4848	1	0.875
chr1	15650001	15730000	A.1.2.1.2.1.1.1.1.1.1	0.843151171043293	.	15650001	15730000	#FF4848	1	0.875
chr1	15730001	15850000	A.1.2.1.1.1.2.1.1.2.2	0.8708303761533	.	15730001	15850000	#FF4848	1	0.875
chr1	15850001	16100000	A.1.1.1.2.1.2.1.1.1.2.1	0.977288857345635	.	15850001	16100000	#FF0000	1	1
chr1	16100001	16420000	A.1.1.1.1.2.2.1.2	0.986515259048971	.	16100001	16420000	#FF0000	1	1
chr1	16420001	16880000	A.1.1.1.1.2.1.2.1.2.2.2	0.988644428672818	.	16420001	16880000	#FF0000	1	1
chr1	16880001	16920000	A.2.1.1.1.1.2.2.2.2.1.2	0.694819020581973	.	16880001	16920000	#FF9191	1	0.75
chr1	16920001	16990000	A.1.1.2.2.1.1.1.1.1.1	0.92264017033357	.	16920001	16990000	#FF0000	1	1
chr1	17000001	17130000	A.1.1.2.2.1.1.1.1.1.1	0.92264017033357	.	17000001	17130000	#FF0000	1	1
chr1	17170001	17280000	A.1.1.2.2.1.1.1.1.1.1	0.92264017033357	.	17170001	17280000	#FF0000	1	1
chr1	17280001	17380000	A.1.1.2.2.2.2.2.1.2.1	0.884315117104329	.	17280001	17380000	#FF0000	1	1
chr1	17380001	17570000	A.1.2.2.1.1.1.1.2.2	0.800567778566359	.	17380001	17570000	#FF4848	1	0.875
chr1	17570001	17740000	A.2.2.2.1.2.2.2.1	0.442867281760114	.	17570001	17740000	#FFDADA	1	0.625
chr1	17740001	17770000	A.2.1.1.2.2.2.1.2.1	0.637331440738112	.	17740001	17770000	#FF9191	1	0.75
chr1	17770001	17860000	A.2.2.1.1.2.1.1.1.2	0.525195173882186	.	17770001	17860000	#FFDADA	1	0.625
chr1	17860001	17920000	A.1.2.2.2.1.2.2.2.1.1	0.732434350603265	.	17860001	17920000	#FF4848	1	0.875
chr1	17920001	17970000	A.2.2.1.1.2.1.1.1.1	0.525904897090135	.	17920001	17970000	#FFDADA	1	0.625
chr1	17970001	18030000	B.1.1.1.2.2.2.1.2.2	0.357700496806246	.	17970001	18030000	#DADAFF	1	0.5
chr1	18030001	18110000	B.1.2.1.1.1.2.2.2.1	0.286018452803407	.	18030001	18110000	#9191FF	1	0.375
chr1	18110001	18180000	B.1.2.2.1.1.2.1.2	0.237047551454933	.	18110001	18180000	#9191FF	1	0.375
chr1	18180001	18220000	A.2.2.2.2.1.1.2.1.2.1	0.435060326472676	.	18180001	18220000	#FFDADA	1	0.625
chr1	18220001	18260000	B.1.2.2.1.1.2.1.1	0.237757274662881	.	18220001	18260000	#9191FF	1	0.375
chr1	18260001	18410000	B.2.2.1.1.1.2.1.1	0.0652945351312988	.	18260001	18410000	#0000FF	1	0.125
chr1	18410001	18890000	B.2.2.1.2.2.2.2.2	0.0319375443577005	.	18410001	18890000	#0000FF	1	0.125
chr1	18890001	19110000	B.2.1.2.1.2.1.2.1.1.1	0.119943222143364	.	18890001	19110000	#4848FF	1	0.25
chr1	19110001	19220000	B.1.1.2.1.1.2.1.2.1.1	0.349183818310859	.	19110001	19220000	#DADAFF	1	0.5
chr1	19220001	19290000	A.1.1.2.2.2.1.1.2.1.1.2	0.89709013484741	.	19220001	19290000	#FF0000	1	1
chr1	19290001	19410000	A.1.1.2.2.2.2.2.1.1.2	0.885024840312278	.	19290001	19410000	#FF0000	1	1
chr1	19410001	19530000	A.1.1.2.2.2.2.1.1.1.2	0.889992902767921	.	19410001	19530000	#FF0000	1	1
chr1	19530001	19730000	A.1.1.1.2.1.2.1.1.1.2.2	0.976579134137686	.	19530001	19730000	#FF0000	1	1
chr1	19730001	19830000	A.1.1.2.2.2.2.1.1.1.1.2	0.890702625975869	.	19730001	19830000	#FF0000	1	1
chr1	19830001	19990000	A.1.2.1.1.1.2.1.1.1.2.1.2	0.874378992193045	.	19830001	19990000	#FF4848	1	0.875
chr1	19990001	20240000	A.2.1.2.1.1.2.2.2	0.598296664300923	.	19990001	20240000	#FF9191	1	0.75
chr1	20240001	20520000	B.2.1.2.1.2.1.2.1.2	0.118523775727466	.	20240001	20520000	#4848FF	1	0.25
chr1	20520001	20680000	B.1.2.1.1.1.2.2.1	0.286728176011356	.	20520001	20680000	#9191FF	1	0.375
chr1	20680001	20830000	A.2.1.2.2.2.1.1.2	0.564229950319375	.	20680001	20830000	#FF9191	1	0.75
chr1	20830001	20910000	A.2.1.1.1.1.1.1.2.2.1	0.707594038325053	.	20830001	20910000	#FF9191	1	0.75
chr1	20910001	20990000	A.1.2.1.2.2.2.1.2.1	0.80624556422995	.	20910001	20990000	#FF4848	1	0.875
chr1	20990001	21500000	A.1.1.1.2.1.2.2.1.1	0.973030518097942	.	20990001	21500000	#FF0000	1	1
chr1	21500001	21540000	A.2.1.2.1.2.1.1.2.2	0.594038325053229	.	21500001	21540000	#FF9191	1	0.75
chr1	21540001	21580000	A.2.1.2.1.2.1.1.2.1.1	0.596877217885025	.	21540001	21580000	#FF9191	1	0.75
chr1	21580001	21670000	A.1.2.1.2.2.1.1.1.2	0.81263307310149	.	21580001	21670000	#FF4848	1	0.875
chr1	21670001	21740000	A.2.1.2.2.2.2.1.1	0.55500354861604	.	21670001	21740000	#FF9191	1	0.75
chr1	21740001	21800000	A.2.1.1.1.2.1.2.2.1.1.2	0.686302342086586	.	21740001	21800000	#FF9191	1	0.75
chr1	21800001	22230000	A.1.2.1.1.2.2.2.2.1.1	0.846699787083038	.	21800001	22230000	#FF4848	1	0.875
chr1	22230001	22280000	A.2.1.1.1.2.1.1.1.2	0.691980127750177	.	22230001	22280000	#FF9191	1	0.75
chr1	22280001	22350000	A.2.2.1.1.1.1.2.1.2	0.545777146912704	.	22280001	22350000	#FFDADA	1	0.625
chr1	22350001	22420000	A.2.1.1.1.1.2.1.2.2.2	0.699787083037615	.	22350001	22420000	#FF9191	1	0.75
chr1	22420001	22470000	A.2.2.1.1.1.1.1.1.2.1.2	0.550745209368346	.	22420001	22470000	#FFDADA	1	0.625
chr1	22470001	22730000	B.1.1.2.1.1.2.2	0.346344925479063	.	22470001	22730000	#DADAFF	1	0.5
chr1	22730001	22760000	B.1.1.1.2.1.2.2	0.369765791341377	.	22730001	22760000	#DADAFF	1	0.5
chr1	22760001	22960000	A.2.2.2.2.2.1.2.1.1.2.1	0.418736692689851	.	22760001	22960000	#FFDADA	1	0.625
chr1	22960001	22980000	B.1.1.1.2.2.2.2	0.356990773598297	.	22960001	22980000	#DADAFF	1	0.5
chr1	22980001	23040000	A.2.2.1.1.1.1.1.1.2.2.2	0.549325762952449	.	22980001	23040000	#FFDADA	1	0.625
chr1	23040001	23090000	A.2.1.1.1.1.1.2.2	0.704755145493258	.	23040001	23090000	#FF9191	1	0.75
chr1	23090001	23180000	A.2.1.1.1.2.1.1.1.1	0.692689850958126	.	23090001	23180000	#FF9191	1	0.75
chr1	23180001	23240000	A.2.2.1.2.1.1.1.2.1.1	0.50958126330731	.	23180001	23240000	#FFDADA	1	0.625
chr1	23240001	23290000	A.2.2.2.2.2.1.2.1.2	0.417317246273953	.	23240001	23290000	#FFDADA	1	0.625
chr1	23290001	23340000	A.2.2.1.2.1.1.1.2.1.2	0.508871540099361	.	23290001	23340000	#FFDADA	1	0.625
chr1	23340001	23440000	A.2.1.1.1.1.2.1.1.2.1	0.702625975869411	.	23340001	23440000	#FF9191	1	0.75
chr1	23440001	23880000	A.1.1.2.1.2.2.2.2.1	0.924769339957417	.	23440001	23880000	#FF0000	1	1
chr1	23880001	23950000	A.2.1.1.1.1.2.1.1.2.2	0.701916252661462	.	23880001	23950000	#FF9191	1	0.75
chr1	23950001	23990000	A.2.2.1.2.1.1.1.1.1	0.511000709723208	.	23950001	23990000	#FFDADA	1	0.625
chr1	23990001	24130000	A.1.2.2.1.2.1.1.1.2.1.2	0.776437189496097	.	23990001	24130000	#FF4848	1	0.875
chr1	24130001	24270000	A.2.2.1.1.1.1.2.1.1	0.546486870120653	.	24130001	24270000	#FFDADA	1	0.625
chr1	24360001	24500000	A.2.2.2.2.2.1.2.1.1.2.2	0.418026969481902	.	24360001	24500000	#FFDADA	1	0.625
chr1	24500001	24970000	A.2.1.1.1.1.2.2.2.1.1	0.697657913413769	.	24500001	24970000	#FF9191	1	0.75
chr1	24970001	25030000	A.2.1.1.1.2.1.2.2.1.2	0.685592618878637	.	24970001	25030000	#FF9191	1	0.75
chr1	25030001	25160000	A.1.2.1.2.2.1.1.1.1	0.813342796309439	.	25030001	25160000	#FF4848	1	0.875
chr1	25160001	25280000	A.2.2.1.1.1.1.1.1.2.1.1	0.551454932576295	.	25160001	25280000	#FFDADA	1	0.625
chr1	25280001	25560000	A.2.2.2.2.2.1.2.1.1.1	0.4194464158978	.	25280001	25560000	#FFDADA	1	0.625
chr1	25560001	25900000	A.1.2.1.1.2.2.2.2.1.2	0.845990063875089	.	25560001	25900000	#FF4848	1	0.875
chr1	25900001	26050000	A.1.2.2.2.2.2.1.1.1.1	0.720369056068133	.	25900001	26050000	#FF4848	1	0.875
chr1	26050001	26110000	A.2.2.1.1.1.1.1.1.1	0.552164655784244	.	26050001	26110000	#FFDADA	1	0.625
chr1	26110001	26150000	A.2.1.2.2.2.2.1.2	0.554293825408091	.	26110001	26150000	#FF9191	1	0.75
chr1	26150001	26420000	A.1.2.2.1.2.1.1.1.2.1.1.1	0.777856635911994	.	26150001	26420000	#FF4848	1	0.875
chr1	26420001	26640000	A.1.2.2.2.2.2.1.2.1.1.2	0.713981547196593	.	26420001	26640000	#FF4848	1	0.875
chr1	26640001	26800000	A.2.1.1.1.1.2.1.2.1	0.701206529453513	.	26640001	26800000	#FF9191	1	0.75
chr1	26800001	26910000	A.2.1.1.1.2.2.2.1	0.682753726046842	.	26800001	26910000	#FF9191	1	0.75
chr1	26910001	27110000	A.1.2.2.1.2.1.1.1.2.1.1.2	0.777146912704045	.	26910001	27110000	#FF4848	1	0.875
chr1	27110001	27220000	A.1.2.2.1.2.1.1.2.2.2	0.772178850248403	.	27110001	27220000	#FF4848	1	0.875
chr1	27220001	27360000	A.1.2.1.2.2.1.2.1.2	0.808374733853797	.	27220001	27360000	#FF4848	1	0.875
chr1	27360001	27440000	A.2.1.2.1.2.1.1.2.1.2.1.1	0.596167494677076	.	27360001	27440000	#FF9191	1	0.75
chr1	27440001	27600000	A.2.1.1.1.1.2.1.1.1.2	0.70333569907736	.	27440001	27600000	#FF9191	1	0.75
chr1	27600001	27750000	A.1.2.1.2.2.1.2.2	0.807665010645848	.	27600001	27750000	#FF4848	1	0.875
chr1	27750001	27920000	A.1.2.1.1.2.2.2.2.2.2.2	0.843860894251242	.	27750001	27920000	#FF4848	1	0.875
chr1	27920001	28000000	A.2.1.1.1.1.2.1.1.1.1	0.704045422285309	.	27920001	28000000	#FF9191	1	0.75
chr1	28000001	28160000	A.1.2.1.2.2.1.2.1.1.2	0.809084457061746	.	28000001	28160000	#FF4848	1	0.875
chr1	28160001	28560000	A.1.1.1.2.1.2.2.1.2.1.1	0.972320794889993	.	28160001	28560000	#FF0000	1	1
chr1	28560001	28830000	A.1.1.1.2.1.2.2.1.2.1.2	0.971611071682044	.	28560001	28830000	#FF0000	1	1
chr1	28830001	28970000	A.1.1.2.1.2.1.1.2.2	0.930447125621008	.	28830001	28970000	#FF0000	1	1
chr1	28970001	29100000	A.1.1.1.2.2.2.1.1.1.1.1	0.962384669978708	.	28970001	29100000	#FF0000	1	1
chr1	29100001	29180000	A.1.2.2.2.2.2.2.1.2.1	0.711142654364798	.	29100001	29180000	#FF4848	1	0.875
chr1	29180001	29450000	A.1.2.1.1.1.2.2.2.2	0.859474804826118	.	29180001	29450000	#FF4848	1	0.875
chr1	29450001	29550000	A.1.1.2.1.1.1.2.2.2.1	0.946061036195884	.	29450001	29550000	#FF0000	1	1
chr1	29550001	29600000	A.2.1.2.2.2.1.1.1.2	0.564939673527324	.	29550001	29600000	#FF9191	1	0.75
chr1	29600001	29670000	B.1.1.2.1.1.2.1.2.2.2	0.347054648687012	.	29600001	29670000	#DADAFF	1	0.5
chr1	29670001	29880000	B.2.1.2.1.2.1.2.1.1.2	0.119233498935415	.	29670001	29880000	#4848FF	1	0.25
chr1	30020001	30160000	B.2.1.2.1.2.1.2.1.1.2	0.119233498935415	.	30020001	30160000	#4848FF	1	0.25
chr1	30160001	30200000	B.1.1.1.2.2.2.1.2.1.2	0.358410220014194	.	30160001	30200000	#DADAFF	1	0.5
chr1	30200001	30600000	B.2.1.2.2.2.2.2.2	0.0773598296664301	.	30200001	30600000	#4848FF	1	0.25
chr1	30600001	31190000	B.2.2.1.2.2.2.2.1.1	0.0333569907735983	.	30600001	31190000	#0000FF	1	0.125
chr1	31190001	31260000	A.1.2.1.1.1.2.1.1.2.1.2	0.871540099361249	.	31190001	31260000	#FF4848	1	0.875
chr1	31260001	31400000	A.1.1.1.2.2.1.1.2.2.2	0.965933286018453	.	31260001	31400000	#FF0000	1	1
chr1	31400001	31540000	A.1.1.1.2.2.2.1.1.1.1.2	0.961674946770759	.	31400001	31540000	#FF0000	1	1
chr1	31540001	31630000	A.1.2.2.2.2.2.1.1.1.2.1	0.719659332860185	.	31540001	31630000	#FF4848	1	0.875
chr1	31630001	31730000	A.2.1.1.1.1.2.2.2.2.2.1	0.694109297374024	.	31630001	31730000	#FF9191	1	0.75
chr1	31730001	31850000	A.1.2.1.1.2.1.2.2.2	0.852377572746629	.	31730001	31850000	#FF4848	1	0.875
chr1	31850001	31900000	A.2.1.1.1.1.2.2.2.2.1.1.1	0.696238466997871	.	31850001	31900000	#FF9191	1	0.75
chr1	31900001	32020000	A.2.1.1.1.2.1.2.1.1.1	0.689141234918382	.	31900001	32020000	#FF9191	1	0.75
chr1	32020001	32110000	A.1.2.1.2.2.1.1.2.2	0.810503903477644	.	32020001	32110000	#FF4848	1	0.875
chr1	32110001	32270000	A.1.1.2.2.1.1.2.1.2.1	0.917672107877928	.	32110001	32270000	#FF0000	1	1
chr1	32270001	32860000	A.1.1.1.1.1.1.2.1	0.997870830376153	.	32270001	32860000	#FF0000	1	1
chr1	32860001	32910000	A.2.1.2.1.2.1.1.1	0.597586941092974	.	32860001	32910000	#FF9191	1	0.75
chr1	32910001	33360000	A.1.1.1.1.2.1.1.1	0.992193044712562	.	32910001	33360000	#FF0000	1	1
chr1	33360001	33430000	A.1.2.1.1.1.2.1.2.1.2.2	0.868701206529453	.	33360001	33430000	#FF4848	1	0.875
chr1	33430001	33570000	A.1.1.2.1.1.1.1.2.1.1	0.951029098651526	.	33430001	33570000	#FF0000	1	1
chr1	33570001	33650000	A.1.1.2.2.2.2.2.2.1	0.882895670688432	.	33570001	33650000	#FF0000	1	1
chr1	33650001	33860000	A.1.1.1.2.2.1.1.2.2.1	0.966643009226402	.	33650001	33860000	#FF0000	1	1
chr1	33860001	33940000	A.1.1.2.2.2.2.2.2.2.1	0.882185947480483	.	33860001	33940000	#FF0000	1	1
chr1	33940001	34110000	B.1.2.2.1.2.1.2.2	0.227821149751597	.	33940001	34110000	#9191FF	1	0.375
chr1	34110001	34840000	B.2.2.2.2.1.1.2	0.0092264017033357	.	34110001	34840000	#0000FF	1	0.125
chr1	34840001	35200000	B.2.2.2.1.1.1.2.2.2	0.0241305890702626	.	34840001	35200000	#0000FF	1	0.125
chr1	35200001	35310000	B.2.1.1.2.1.2.2.1.2	0.145493257629524	.	35200001	35310000	#4848FF	1	0.25
chr1	35310001	35440000	B.1.1.2.2.1.2.1.1.1	0.325762952448545	.	35310001	35440000	#DADAFF	1	0.5
chr1	35440001	35540000	A.2.1.2.2.2.1.2.2.1	0.558552164655784	.	35440001	35540000	#FF9191	1	0.75
chr1	35540001	35640000	A.2.1.2.1.1.2.2.1.1.1	0.602555003548616	.	35540001	35640000	#FF9191	1	0.75
chr1	35640001	35730000	A.1.2.2.2.1.2.1.1.1.1.1	0.748757984386089	.	35640001	35730000	#FF4848	1	0.875
chr1	35730001	35830000	A.1.2.1.2.1.1.1.1.1.2	0.842441447835344	.	35730001	35830000	#FF4848	1	0.875
chr1	35830001	36000000	A.1.1.2.2.2.2.1.1.2.2	0.887863733144074	.	35830001	36000000	#FF0000	1	1
chr1	36000001	36110000	A.1.2.1.1.1.2.1.1.1.2.2.2	0.872959545777147	.	36000001	36110000	#FF4848	1	0.875
chr1	36110001	36170000	A.2.2.1.1.1.1.1.2.1.2	0.547906316536551	.	36110001	36170000	#FFDADA	1	0.625
chr1	36170001	36550000	A.1.1.1.2.2.2.2.1.2.2	0.955287437899219	.	36170001	36550000	#FF0000	1	1
chr1	36550001	36620000	A.1.1.2.2.2.2.1.1.2.1.2	0.888573456352023	.	36550001	36620000	#FF0000	1	1
chr1	36620001	36740000	A.1.1.2.1.2.1.1.1.1.2	0.932576295244855	.	36620001	36740000	#FF0000	1	1
chr1	36740001	36870000	A.1.1.1.2.2.1.1.1.2	0.968772178850248	.	36740001	36870000	#FF0000	1	1
chr1	36870001	36930000	A.1.2.1.1.1.2.1.1.2.1.1	0.872249822569198	.	36870001	36930000	#FF4848	1	0.875
chr1	36930001	37060000	B.1.2.1.2.1.1.2.1.2.1	0.275372604684173	.	36930001	37060000	#9191FF	1	0.375
chr1	37060001	37570000	B.2.2.2.1.1.1.1.1.1	0.0312278211497516	.	37060001	37570000	#0000FF	1	0.125
chr1	37570001	37920000	B.2.2.1.2.2.1.2.2.2	0.0383250532292406	.	37570001	37920000	#0000FF	1	0.125
chr1	37920001	38000000	A.1.2.1.2.1.1.2.1.2	0.836053938963804	.	37920001	38000000	#FF4848	1	0.875
chr1	38000001	38060000	A.1.2.1.1.1.2.2.2.1.2.1	0.860894251242016	.	38000001	38060000	#FF4848	1	0.875
chr1	38060001	38140000	B.1.1.2.1.1.2.1.2.1.2	0.34847409510291	.	38060001	38140000	#DADAFF	1	0.5
chr1	38140001	38270000	B.1.1.1.2.2.2.1.1	0.359829666430092	.	38140001	38270000	#DADAFF	1	0.5
chr1	38270001	38490000	A.1.1.2.1.1.1.1.1.1.2	0.952448545067424	.	38270001	38490000	#FF0000	1	1
chr1	38490001	38760000	B.2.1.1.2.1.2.2.1.1	0.146202980837473	.	38490001	38760000	#4848FF	1	0.25
chr1	38760001	39310000	B.2.2.2.1.1.1.1.1.2	0.0305180979418027	.	38760001	39310000	#0000FF	1	0.125
chr1	39310001	39450000	A.2.1.1.2.2.2.1.1.1.2	0.640170333569908	.	39310001	39450000	#FF9191	1	0.75
chr1	39450001	39490000	A.1.2.2.2.1.2.1.1.1.2	0.747338537970192	.	39450001	39490000	#FF4848	1	0.875
chr1	39490001	39560000	A.1.1.2.2.2.2.1.1.2.1.1	0.889283179559972	.	39490001	39560000	#FF0000	1	1
chr1	39560001	39850000	A.1.1.1.1.1.1.2.2	0.997161107168204	.	39560001	39850000	#FF0000	1	1
chr1	39850001	40050000	A.1.1.1.2.2.2.1.1.1.2.2	0.960255500354862	.	39850001	40050000	#FF0000	1	1
chr1	40050001	40620000	A.1.1.1.2.1.2.1.1.2.2	0.975159687721789	.	40050001	40620000	#FF0000	1	1
chr1	40620001	40750000	A.1.1.2.2.1.1.2.2.1	0.915542938254081	.	40620001	40750000	#FF0000	1	1
chr1	40750001	40830000	A.1.2.2.2.2.2.1.1.1.2.2	0.718949609652236	.	40750001	40830000	#FF4848	1	0.875
chr1	40830001	41000000	A.1.2.1.1.2.2.1.1.1	0.85166784953868	.	40830001	41000000	#FF4848	1	0.875
chr1	41000001	41150000	B.1.1.1.2.1.2.1.1.1.1	0.373314407381121	.	41000001	41150000	#DADAFF	1	0.5
chr1	41150001	41720000	A.1.1.1.2.2.2.2.1.1	0.956706884315117	.	41150001	41720000	#FF0000	1	1
chr1	41720001	41810000	B.1.1.2.2.1.2.2.2	0.317955997161107	.	41720001	41810000	#DADAFF	1	0.5
chr1	41810001	41850000	A.2.2.2.2.1.1.1.2	0.436479772888573	.	41810001	41850000	#FFDADA	1	0.625
chr1	41850001	41980000	A.2.2.1.2.1.2.2.1.2	0.498225691980128	.	41850001	41980000	#FFDADA	1	0.625
chr1	41980001	42080000	A.2.2.2.2.1.1.2.1.1	0.435770049680625	.	41980001	42080000	#FFDADA	1	0.625
chr1	42080001	42230000	A.1.2.1.1.1.2.2.2.1.2.2	0.860184528034067	.	42080001	42230000	#FF4848	1	0.875
chr1	42230001	42810000	B.1.1.2.1.1.2.1.1.1	0.350603264726757	.	42230001	42810000	#DADAFF	1	0.5
chr1	42810001	42910000	B.2.1.1.2.1.2.1.2	0.146912704045422	.	42810001	42910000	#4848FF	1	0.25
chr1	42910001	42950000	B.1.1.2.2.1.2.2.1.1.1.1.1	0.322924059616749	.	42910001	42950000	#DADAFF	1	0.5
chr1	42950001	43120000	B.2.1.2.1.2.1.2.2.1.1.1	0.117814052519517	.	42950001	43120000	#4848FF	1	0.25
chr1	43120001	43210000	A.2.1.2.1.1.2.2.1.1.2	0.601845280340667	.	43120001	43210000	#FF9191	1	0.75
chr1	43210001	43390000	A.1.2.2.2.2.2.2.1.2.2	0.710432931156849	.	43210001	43390000	#FF4848	1	0.875
chr1	43390001	43450000	A.1.2.1.1.1.2.1.2.2.2	0.867281760113556	.	43390001	43450000	#FF4848	1	0.875
chr1	43450001	43550000	A.2.2.1.1.1.1.1.2.1.1	0.5486160397445	.	43450001	43550000	#FFDADA	1	0.625
chr1	43550001	43620000	B.1.1.1.2.1.2.1.1.1.2	0.372604684173172	.	43550001	43620000	#DADAFF	1	0.5
chr1	43620001	43680000	A.2.1.1.1.1.1.1.2.2.2	0.706884315117104	.	43620001	43680000	#FF9191	1	0.75
chr1	43680001	43720000	A.2.1.2.1.2.1.2.1	0.59332860184528	.	43680001	43720000	#FF9191	1	0.75
chr1	43720001	43810000	A.2.1.1.1.2.1.1.2.2	0.689850958126331	.	43720001	43810000	#FF9191	1	0.75
chr1	43810001	44240000	A.1.1.1.2.1.2.1.1.1.1.1	0.978708303761533	.	43810001	44240000	#FF0000	1	1
chr1	44240001	44460000	A.1.1.2.1.2.1.1.1.2	0.931866572036906	.	44240001	44460000	#FF0000	1	1
chr1	44460001	44520000	A.1.2.2.1.2.2.2.2.1.2	0.760823278921221	.	44460001	44520000	#FF4848	1	0.875
chr1	44520001	44830000	A.2.2.1.2.1.1.2.2	0.506742370475515	.	44520001	44830000	#FFDADA	1	0.625
chr1	44830001	45080000	B.1.2.1.2.1.1.1	0.276792051100071	.	44830001	45080000	#9191FF	1	0.375
chr1	45080001	45140000	A.1.2.2.2.2.2.2.1.1	0.711852377572747	.	45080001	45140000	#FF4848	1	0.875
chr1	45140001	45180000	A.2.1.1.1.2.1.2.2.2	0.684882895670688	.	45140001	45180000	#FF9191	1	0.75
chr1	45180001	45240000	A.1.2.2.1.2.2.1.1	0.766501064584812	.	45180001	45240000	#FF4848	1	0.875
chr1	45240001	45290000	A.1.2.1.1.2.2.1.2	0.849538679914833	.	45240001	45290000	#FF4848	1	0.875
chr1	45290001	45490000	A.1.2.1.1.1.2.1.1.1.2.1.1	0.875088715400994	.	45290001	45490000	#FF4848	1	0.875
chr1	45490001	45710000	B.2.1.1.2.2.2.1.2.2	0.133427963094393	.	45490001	45710000	#4848FF	1	0.25
chr1	45710001	45770000	A.2.2.2.2.2.1.2.2	0.416607523066004	.	45710001	45770000	#FFDADA	1	0.625
chr1	45770001	45830000	A.2.1.1.2.2.2.1.1.2.2	0.638041163946061	.	45770001	45830000	#FF9191	1	0.75
chr1	45830001	45960000	B.1.1.1.2.1.2.1.2.2	0.370475514549326	.	45830001	45960000	#DADAFF	1	0.5
chr1	45960001	46050000	A.1.2.1.1.1.2.1.2.1.1	0.870120652945351	.	45960001	46050000	#FF4848	1	0.875
chr1	46050001	46670000	A.1.1.1.1.2.1.1.2	0.991483321504613	.	46050001	46670000	#FF0000	1	1
chr1	46670001	46710000	A.2.1.1.1.1.1.1.2.1	0.708303761533002	.	46670001	46710000	#FF9191	1	0.75
chr1	46710001	46770000	A.1.1.2.2.2.2.1.1.1.1.1	0.891412349183818	.	46710001	46770000	#FF0000	1	1
chr1	46770001	46820000	A.1.2.1.1.1.2.1.2.1.2.1	0.869410929737402	.	46770001	46820000	#FF4848	1	0.875
chr1	46820001	46870000	A.2.1.1.2.2.1.1.2.2	0.648687012065295	.	46820001	46870000	#FF9191	1	0.75
chr1	46870001	47090000	A.1.2.2.1.1.1.1.2.1	0.801277501774308	.	46870001	47090000	#FF4848	1	0.875
chr1	47090001	47150000	A.2.1.1.2.2.1.1.1.1.1	0.65152590489709	.	47090001	47150000	#FF9191	1	0.75
chr1	47150001	47190000	A.2.1.2.1.1.2.2.1.2.2.1	0.600425833924769	.	47150001	47190000	#FF9191	1	0.75
chr1	47190001	47640000	B.2.2.2.1.1.2.2.2.1	0.0177430801987225	.	47190001	47640000	#0000FF	1	0.125
chr1	47640001	47690000	B.1.1.2.2.1.2.2.1.2.2	0.318665720369056	.	47640001	47690000	#DADAFF	1	0.5
chr1	47690001	47910000	A.1.2.2.2.1.2.2.1.2.1	0.733853797019163	.	47690001	47910000	#FF4848	1	0.875
chr1	47910001	48060000	B.2.1.2.1.2.1.2.2.2	0.115684882895671	.	47910001	48060000	#4848FF	1	0.25
chr1	48060001	48150000	B.2.1.2.2.2.2.2.1.2	0.078069552874379	.	48060001	48150000	#4848FF	1	0.25
chr1	48150001	48540000	B.2.2.1.2.2.1.2.2.1	0.0390347764371895	.	48150001	48540000	#0000FF	1	0.125
chr1	48540001	48590000	B.2.1.2.1.2.1.2.2.1.2	0.11639460610362	.	48540001	48590000	#4848FF	1	0.25
chr1	48590001	48660000	B.2.1.2.2.2.2.1.2	0.0794889992902768	.	48590001	48660000	#4848FF	1	0.25
chr1	48660001	48930000	B.2.2.1.1.1.2.2.1	0.063875088715401	.	48660001	48930000	#0000FF	1	0.125
chr1	48930001	48970000	B.1.1.2.1.1.2.1.1.2	0.349893541518808	.	48930001	48970000	#DADAFF	1	0.5
chr1	48970001	49250000	B.2.2.1.2.2.2.2.1.2	0.0326472675656494	.	48970001	49250000	#0000FF	1	0.125
chr1	49250001	49420000	B.2.2.2.1.1.1.2.1.1	0.0290986515259049	.	49250001	49420000	#0000FF	1	0.125
chr1	49420001	50780000	B.2.2.2.2.2.1.2.2	0.0021291696238467	.	49420001	50780000	#0000FF	1	0.125
chr1	50780001	50820000	B.1.2.2.1.2.1.1.2.2.1.1	0.232789212207239	.	50780001	50820000	#9191FF	1	0.375
chr1	50820001	50880000	B.1.2.2.1.1.1.2.2.2	0.23846699787083	.	50820001	50880000	#9191FF	1	0.375
chr1	50880001	51210000	A.2.2.1.2.1.2.2.2.2.2.1	0.493967352732434	.	50880001	51210000	#FFDADA	1	0.625
chr1	51210001	51410000	A.2.2.2.1.2.1.2.2	0.449254790631654	.	51210001	51410000	#FFDADA	1	0.625
chr1	51410001	51450000	A.2.1.1.2.2.1.1.1.1.2	0.650816181689141	.	51410001	51450000	#FF9191	1	0.75
chr1	51450001	51540000	B.1.1.2.1.1.1.1.2	0.354151880766501	.	51450001	51540000	#DADAFF	1	0.5
chr1	51540001	51650000	B.1.2.2.1.2.1.1.2.2.1.2.2	0.231369765791341	.	51540001	51650000	#9191FF	1	0.375
chr1	51650001	51700000	A.2.2.1.1.2.2.1.2.2	0.518097941802697	.	51650001	51700000	#FFDADA	1	0.625
chr1	51700001	51760000	A.1.2.1.2.1.1.1.1.2.2.2	0.840312278211498	.	51700001	51760000	#FF4848	1	0.875
chr1	51760001	52080000	A.1.1.1.2.2.2.2.1.2.1	0.955997161107168	.	51760001	52080000	#FF0000	1	1
chr1	52080001	52250000	A.1.1.1.2.2.2.1.1.1.2.1	0.960965223562811	.	52080001	52250000	#FF0000	1	1
chr1	52250001	52450000	A.1.1.1.2.1.2.1.1.1.1.2	0.977998580553584	.	52250001	52450000	#FF0000	1	1
chr1	52450001	52530000	A.1.2.1.1.2.1.2.1.2	0.853797019162527	.	52450001	52530000	#FF4848	1	0.875
chr1	52530001	53630000	A.1.1.1.1.2.1.2.2	0.987934705464869	.	52530001	53630000	#FF0000	1	1
chr1	53630001	53720000	A.1.2.1.2.2.1.1.2.1.2	0.811213626685593	.	53630001	53720000	#FF4848	1	0.875
chr1	53720001	53830000	A.1.2.2.2.2.2.1.2.1.1.1.2.1	0.715400993612491	.	53720001	53830000	#FF4848	1	0.875
chr1	53830001	53930000	A.2.1.1.1.2.1.2.1.1.2	0.688431511710433	.	53830001	53930000	#FF9191	1	0.75
chr1	53930001	54310000	A.1.1.2.1.2.1.2.2	0.927608232789212	.	53930001	54310000	#FF0000	1	1
chr1	54310001	54350000	A.2.1.1.1.2.1.2.2.1.1.1	0.687012065294535	.	54310001	54350000	#FF9191	1	0.75
chr1	54350001	54410000	A.1.2.1.2.2.1.1.2.1.1	0.811923349893542	.	54350001	54410000	#FF4848	1	0.875
chr1	54410001	54520000	A.1.2.2.1.2.1.1.2.1.1	0.77430801987225	.	54410001	54520000	#FF4848	1	0.875
chr1	54520001	54940000	A.1.1.1.2.2.2.1.2	0.957416607523066	.	54520001	54940000	#FF0000	1	1
chr1	54940001	55240000	A.1.2.2.2.2.2.1.2.1.2	0.713271823988644	.	54940001	55240000	#FF4848	1	0.875
chr1	55240001	55310000	A.2.1.2.1.2.2.2.2.2	0.588360539389638	.	55240001	55310000	#FF9191	1	0.75
chr1	55310001	55400000	A.1.2.1.2.2.2.2.1	0.804826117814053	.	55310001	55400000	#FF4848	1	0.875
chr1	55400001	55490000	A.1.2.2.1.2.2.2.1.2	0.762242725337119	.	55400001	55490000	#FF4848	1	0.875
chr1	55490001	55530000	A.2.1.1.1.2.1.1.2.1.1	0.691270404542229	.	55490001	55530000	#FF9191	1	0.75
chr1	55530001	55590000	A.1.2.1.2.2.2.1.2.2	0.805535841022001	.	55530001	55590000	#FF4848	1	0.875
chr1	55590001	55740000	A.1.1.2.1.1.1.1.2.1.2	0.950319375443577	.	55590001	55740000	#FF0000	1	1
chr1	55740001	55950000	A.1.1.2.1.1.1.2.2.1.2.2	0.946770759403832	.	55740001	55950000	#FF0000	1	1
chr1	55950001	56280000	A.1.1.1.2.2.1.1.1.1	0.969481902058197	.	55950001	56280000	#FF0000	1	1
chr1	56280001	56570000	A.1.1.2.2.2.1.1.2.1.2	0.896380411639461	.	56280001	56570000	#FF0000	1	1
chr1	56570001	57030000	A.1.1.2.1.1.1.2.2.1.2.1	0.947480482611781	.	56570001	57030000	#FF0000	1	1
chr1	57030001	57060000	A.2.1.2.1.2.1.2.2	0.592618878637331	.	57030001	57060000	#FF9191	1	0.75
chr1	57060001	57180000	A.1.2.2.1.1.1.2.2.1.1.1	0.797019162526615	.	57060001	57180000	#FF4848	1	0.875
chr1	57180001	57260000	B.1.1.1.2.1.1.1.2.1.2.1	0.376863023420866	.	57180001	57260000	#DADAFF	1	0.5
chr1	57260001	57300000	A.2.2.1.2.1.2.2.1.1.1	0.500354861603974	.	57260001	57300000	#FFDADA	1	0.625
chr1	57300001	57450000	B.1.2.2.1.2.1.1.2.1	0.233498935415188	.	57300001	57450000	#9191FF	1	0.375
chr1	57450001	57930000	B.2.2.1.2.2.1.2.1	0.0397444996451384	.	57450001	57930000	#0000FF	1	0.125
chr1	57930001	57970000	A.2.2.2.2.1.2.1.2.2.2.2	0.42583392476934	.	57930001	57970000	#FFDADA	1	0.625
chr1	57970001	58490000	B.2.2.2.1.1.2.2.2.2	0.0170333569907736	.	57970001	58490000	#0000FF	1	0.125
chr1	58490001	58620000	B.2.2.1.2.2.1.1.1.1	0.042583392476934	.	58490001	58620000	#0000FF	1	0.125
chr1	58620001	58650000	B.2.1.1.2.2.1.2.2.1	0.138396025550035	.	58620001	58650000	#4848FF	1	0.25
chr1	58650001	58840000	B.2.2.1.2.2.2.1.1.1	0.0376153300212917	.	58650001	58840000	#0000FF	1	0.125
chr1	58840001	58980000	B.2.1.2.1.2.1.1.1.1	0.12278211497516	.	58840001	58980000	#4848FF	1	0.25
chr1	58980001	59120000	A.2.2.1.2.1.2.2.2.2.2.2.1	0.493257629524485	.	58980001	59120000	#FFDADA	1	0.625
chr1	59120001	59200000	A.2.1.1.2.2.2.1.1.1.1	0.640880056777857	.	59120001	59200000	#FF9191	1	0.75
chr1	59200001	59240000	A.1.2.2.2.1.2.1.1.2.1	0.746628814762243	.	59200001	59240000	#FF4848	1	0.875
chr1	59240001	59280000	A.1.2.2.1.1.1.2.2.1.2.1	0.795599716110717	.	59240001	59280000	#FF4848	1	0.875
chr1	59280001	59380000	A.1.1.2.2.2.1.1.2.1.1.1	0.897799858055358	.	59280001	59380000	#FF0000	1	1
chr1	59380001	59470000	A.1.2.2.1.1.1.2.2.1.2.2	0.794889992902768	.	59380001	59470000	#FF4848	1	0.875
chr1	59470001	59540000	A.1.2.1.2.1.1.1.1.2.2.1	0.841022001419446	.	59470001	59540000	#FF4848	1	0.875
chr1	59540001	59740000	A.1.2.1.1.1.2.2.1.2.2	0.862313697657913	.	59540001	59740000	#FF4848	1	0.875
chr1	59740001	60140000	A.1.1.2.2.2.1.2.2.2	0.892122072391767	.	59740001	60140000	#FF0000	1	1
chr1	60140001	60240000	A.1.2.1.1.1.2.2.2.1.1	0.861603974449965	.	60140001	60240000	#FF4848	1	0.875
chr1	60240001	60400000	B.2.1.1.2.2.2.2.2.2	0.131298793470546	.	60240001	60400000	#4848FF	1	0.25
chr1	60400001	60440000	B.1.2.2.1.2.2.1.1.2.2	0.22569198012775	.	60400001	60440000	#9191FF	1	0.375
chr1	60440001	61410000	B.2.2.2.2.2.1.2.1	0.0028388928317956	.	60440001	61410000	#0000FF	1	0.125
chr1	61410001	61520000	B.2.1.1.2.1.1.2.1.2.1.1	0.156139105748758	.	61410001	61520000	#4848FF	1	0.25
chr1	61520001	61680000	B.1.1.1.2.1.1.1.2.2	0.375443577004968	.	61520001	61680000	#DADAFF	1	0.5
chr1	61680001	61940000	B.2.1.1.2.2.2.2.1	0.132718239886444	.	61680001	61940000	#4848FF	1	0.25
chr1	61940001	62080000	B.2.2.1.1.1.1.1.2.2.2	0.0695528743789922	.	61940001	62080000	#0000FF	1	0.125
chr1	62080001	62140000	B.1.2.2.1.2.1.2.1.1.1	0.229950319375444	.	62080001	62140000	#9191FF	1	0.375
chr1	62140001	62220000	A.2.2.1.2.1.2.2.2.2.2.2.2	0.492547906316537	.	62140001	62220000	#FFDADA	1	0.625
chr1	62220001	62330000	B.1.2.1.2.1.1.2.1.1	0.276082327892122	.	62220001	62330000	#9191FF	1	0.375
chr1	62330001	62580000	B.2.2.1.2.2.1.1.1.2	0.0418736692689851	.	62330001	62580000	#0000FF	1	0.125
chr1	62580001	62610000	B.1.2.2.1.2.2.1.1.2.1	0.226401703335699	.	62580001	62610000	#9191FF	1	0.375
chr1	62610001	62650000	B.2.1.1.2.1.1.2.1.2.1.2	0.155429382540809	.	62610001	62650000	#4848FF	1	0.25
chr1	62650001	62900000	B.2.2.1.1.1.1.1.2.1.2	0.0738112136266856	.	62650001	62900000	#0000FF	1	0.125
chr1	62900001	63210000	A.1.1.2.2.2.1.1.1.1	0.899219304471256	.	62900001	63210000	#FF0000	1	1
chr1	63210001	63270000	A.2.2.2.1.2.1.1.1.1	0.455642299503194	.	63210001	63270000	#FFDADA	1	0.625
chr1	63270001	63340000	B.1.1.2.2.1.2.1.1.2	0.325053229240596	.	63270001	63340000	#DADAFF	1	0.5
chr1	63340001	63780000	B.2.2.2.1.1.2.2.1.1	0.0205819730305181	.	63340001	63780000	#0000FF	1	0.125
chr1	63780001	63930000	A.2.2.2.1.2.1.2.1	0.449964513839603	.	63780001	63930000	#FFDADA	1	0.625
chr1	63930001	63990000	A.2.1.2.1.1.2.1.2.2.1.1.2	0.604684173172463	.	63930001	63990000	#FF9191	1	0.75
chr1	63990001	64060000	A.2.2.1.2.1.2.2.2.1.2.1.2	0.496096522356281	.	63990001	64060000	#FFDADA	1	0.625
chr1	64060001	64590000	A.1.2.2.2.1.2.2.2.2	0.731014904187367	.	64060001	64590000	#FF4848	1	0.875
chr1	64590001	64640000	A.2.2.1.1.2.2.1.1.1.1	0.523066004258339	.	64590001	64640000	#FFDADA	1	0.625
chr1	64640001	64700000	A.2.1.1.2.2.2.1.1.2.1.1	0.639460610361959	.	64640001	64700000	#FF9191	1	0.75
chr1	64700001	64920000	B.2.1.2.1.2.1.2.2.1.1.2	0.117104329311568	.	64700001	64920000	#4848FF	1	0.25
chr1	64920001	65120000	B.1.2.1.1.1.1.2.1	0.294535131298793	.	64920001	65120000	#9191FF	1	0.375
chr1	65120001	65170000	B.1.1.2.2.1.2.2.1.1.1.2	0.321504613200852	.	65120001	65170000	#DADAFF	1	0.5
chr1	65170001	65280000	B.1.2.2.1.2.1.1.2.2.1.2.1	0.23207948899929	.	65170001	65280000	#9191FF	1	0.375
chr1	65280001	65360000	A.2.2.1.2.1.2.2.2.1.2.1.1	0.49680624556423	.	65280001	65360000	#FFDADA	1	0.625
chr1	65360001	65430000	A.1.2.2.1.1.1.2.2.1.1.2	0.796309439318666	.	65360001	65430000	#FF4848	1	0.875
chr1	65430001	65480000	A.2.2.2.1.2.2.2.2.1.2.2.1	0.440028388928318	.	65430001	65480000	#FFDADA	1	0.625
chr1	65480001	65550000	B.1.1.2.2.1.2.2.1.1.1.1.2	0.322214336408801	.	65480001	65550000	#DADAFF	1	0.5
chr1	65550001	65610000	B.2.1.1.2.1.1.1.1.1	0.162526614620298	.	65550001	65610000	#4848FF	1	0.25
chr1	65610001	65680000	B.1.1.2.1.1.1.1.1.1.1	0.356281050390348	.	65610001	65680000	#DADAFF	1	0.5
chr1	65680001	65740000	B.1.2.2.1.1.1.1.1.1	0.24485450674237	.	65680001	65740000	#9191FF	1	0.375
chr1	65740001	65870000	B.2.1.2.2.2.1.1.1.1.2	0.0880056777856636	.	65740001	65870000	#4848FF	1	0.25
chr1	65870001	65910000	B.1.1.1.2.2.1.1.2.2.2	0.363378282469837	.	65870001	65910000	#DADAFF	1	0.5
chr1	65910001	66010000	B.1.2.2.1.1.1.2.2.1	0.239176721078779	.	65910001	66010000	#9191FF	1	0.375
chr1	66010001	66140000	B.2.1.2.1.2.1.1.1.2	0.122072391767211	.	66010001	66140000	#4848FF	1	0.25
chr1	66140001	66260000	B.1.2.1.2.1.2.1.2.2.1.2.1	0.266146202980837	.	66140001	66260000	#9191FF	1	0.375
chr1	66260001	66440000	A.2.2.1.1.2.2.2.2.1.2	0.514549325762952	.	66260001	66440000	#FFDADA	1	0.625
chr1	66440001	66640000	B.2.1.2.2.2.1.1.1.1.1	0.0887154009936125	.	66440001	66640000	#4848FF	1	0.25
chr1	66640001	66720000	B.1.2.1.2.1.2.1.1.1.1	0.273243435060326	.	66640001	66720000	#9191FF	1	0.375
chr1	66720001	66890000	A.1.1.2.2.2.1.2.2.1	0.892831795599716	.	66720001	66890000	#FF0000	1	1
chr1	66890001	66990000	A.1.2.1.2.1.1.2.2.2.1.2	0.831795599716111	.	66890001	66990000	#FF4848	1	0.875
chr1	66990001	67090000	A.1.1.2.1.1.1.2.2.1.1	0.94819020581973	.	66990001	67090000	#FF0000	1	1
chr1	67090001	67220000	A.1.2.2.2.1.2.1.2.1.2.1.1	0.740241305890703	.	67090001	67220000	#FF4848	1	0.875
chr1	67220001	67390000	B.1.2.1.2.1.2.1.2.2.1.1	0.266855926188786	.	67220001	67390000	#9191FF	1	0.375
chr1	67390001	67530000	A.1.2.1.1.1.2.2.1.2.1.2	0.863023420865862	.	67390001	67530000	#FF4848	1	0.875
chr1	67530001	67630000	A.2.2.2.2.1.2.1.2.1.1.1	0.430801987224982	.	67530001	67630000	#FFDADA	1	0.625
chr1	67630001	67800000	B.2.1.1.2.2.2.1.2.1.1	0.134847409510291	.	67630001	67800000	#4848FF	1	0.25
chr1	67800001	67860000	B.1.1.1.2.1.1.1.2.1.2.2	0.376153300212917	.	67800001	67860000	#DADAFF	1	0.5
chr1	67860001	67900000	A.2.1.1.2.2.2.1.1.2.1.2	0.63875088715401	.	67860001	67900000	#FF9191	1	0.75
chr1	67900001	67990000	B.1.1.2.1.1.1.1.1.2	0.35486160397445	.	67900001	67990000	#DADAFF	1	0.5
chr1	67990001	68140000	A.1.2.1.2.1.1.1.1.2.1	0.841731724627395	.	67990001	68140000	#FF4848	1	0.875
chr1	68140001	68210000	A.1.2.1.1.1.2.2.1.1.1.2.2	0.865152590489709	.	68140001	68210000	#FF4848	1	0.875
chr1	68210001	68300000	A.1.1.2.2.2.1.2.1.1	0.894251242015614	.	68210001	68300000	#FF0000	1	1
chr1	68300001	68460000	A.1.2.2.1.1.1.2.2.2.2.1	0.79347054648687	.	68300001	68460000	#FF4848	1	0.875
chr1	68460001	68570000	A.2.2.1.2.1.2.2.2.1.2.2	0.495386799148332	.	68460001	68570000	#FFDADA	1	0.625
chr1	68570001	68590000	A.2.1.2.2.2.2.2.1	0.553584102200142	.	68570001	68590000	#FF9191	1	0.75
chr1	68590001	68630000	A.1.2.2.2.1.2.1.1.2.2	0.745919091554294	.	68590001	68630000	#FF4848	1	0.875
chr1	68630001	68700000	A.1.1.2.1.1.1.2.2.2.2	0.945351312987935	.	68630001	68700000	#FF0000	1	1
chr1	68700001	68780000	A.2.1.2.2.2.1.2.1.1.1.1	0.563520227111427	.	68700001	68780000	#FF9191	1	0.75
chr1	68780001	68860000	A.2.1.1.2.2.1.2.1.1.2.1	0.647267565649397	.	68780001	68860000	#FF9191	1	0.75
chr1	68860001	68910000	A.2.2.1.1.2.2.1.1.1.2	0.52235628105039	.	68860001	68910000	#FFDADA	1	0.625
chr1	68910001	68970000	A.2.2.2.2.1.2.1.2.2.1	0.427253371185238	.	68910001	68970000	#FFDADA	1	0.625
chr1	68970001	70560000	B.2.2.2.2.2.1.1	0.0035486160397445	.	68970001	70560000	#0000FF	1	0.125
chr1	70560001	70600000	B.1.2.1.1.1.2.1.1.2.1.1.1	0.291696238466998	.	70560001	70600000	#9191FF	1	0.375
chr1	70600001	70670000	A.2.1.2.2.2.1.2.2.2.2.1	0.557132718239886	.	70600001	70670000	#FF9191	1	0.75
chr1	70670001	70830000	A.1.2.1.2.1.1.2.1.1	0.836763662171753	.	70670001	70830000	#FF4848	1	0.875
chr1	70830001	70990000	B.1.2.1.1.1.1.2.2	0.293825408090845	.	70830001	70990000	#9191FF	1	0.375
chr1	70990001	71050000	B.2.1.2.1.2.2.2.2.1.1.2	0.106458481192335	.	70990001	71050000	#4848FF	1	0.25
chr1	71050001	71520000	B.2.2.2.1.1.2.2.1.2.1.1	0.0198722498225692	.	71050001	71520000	#0000FF	1	0.125
chr1	71520001	71550000	A.2.1.2.2.2.1.2.1.1.2	0.560681334279631	.	71520001	71550000	#FF9191	1	0.75
chr1	71550001	71810000	B.2.1.2.2.2.1.2.1	0.0830376153300213	.	71550001	71810000	#4848FF	1	0.25
chr1	71810001	72040000	B.1.2.2.1.2.1.2.1.2	0.228530872959546	.	71810001	72040000	#9191FF	1	0.375
chr1	72040001	72350000	B.1.2.1.2.1.2.1.2.2.2	0.26472675656494	.	72040001	72350000	#9191FF	1	0.375
chr1	72350001	72440000	B.1.1.2.2.1.2.2.1.1.2	0.320794889992903	.	72350001	72440000	#DADAFF	1	0.5
chr1	72440001	72540000	B.1.1.2.2.1.1.1.1.2.1.1.2	0.331440738112136	.	72440001	72540000	#DADAFF	1	0.5
chr1	72540001	72690000	A.2.2.2.2.1.2.1.2.1.1.2.1	0.430092264017033	.	72540001	72690000	#FFDADA	1	0.625
chr1	72690001	72770000	A.2.2.1.1.2.2.2.2.1.1.2	0.515259048970901	.	72690001	72770000	#FFDADA	1	0.625
chr1	72770001	72910000	B.1.2.1.1.1.1.1.1.2.2	0.29666430092264	.	72770001	72910000	#9191FF	1	0.375
chr1	72910001	72980000	B.1.2.1.2.1.2.2.2.2.1	0.260468417317246	.	72910001	72980000	#9191FF	1	0.375
chr1	72980001	74140000	B.2.2.2.1.1.2.1.2.2	0.021291696238467	.	72980001	74140000	#0000FF	1	0.125
chr1	74140001	74610000	B.2.2.1.1.1.1.2.2	0.0660042583392477	.	74140001	74610000	#0000FF	1	0.125
chr1	74610001	74690000	A.2.2.2.1.2.1.1.1.2.1	0.454932576295245	.	74610001	74690000	#FFDADA	1	0.625
chr1	74690001	74800000	B.1.2.1.2.1.2.1.2.2.1.2.2	0.265436479772889	.	74690001	74800000	#9191FF	1	0.375
chr1	74800001	74990000	B.1.1.2.2.1.2.1.2.2	0.323633782824698	.	74800001	74990000	#DADAFF	1	0.5
chr1	74990001	75170000	B.2.1.2.2.2.1.1.2.2.1	0.0844570617459191	.	74990001	75170000	#4848FF	1	0.25
chr1	75170001	75220000	A.2.2.2.2.1.2.1.2.2.2.1	0.426543647977289	.	75170001	75220000	#FFDADA	1	0.625
chr1	75220001	75320000	B.1.2.2.1.2.1.1.2.2.2	0.230660042583392	.	75220001	75320000	#9191FF	1	0.375
chr1	75320001	75580000	B.2.2.1.2.2.2.1.2	0.0340667139815472	.	75320001	75580000	#0000FF	1	0.125
chr1	75580001	75620000	B.2.1.1.2.1.1.1.1.2.2	0.1611071682044	.	75580001	75620000	#4848FF	1	0.25
chr1	75620001	75690000	B.2.1.2.1.2.2.2.2.1.1.1	0.107168204400284	.	75620001	75690000	#4848FF	1	0.25
chr1	75690001	76070000	B.2.2.2.1.1.1.2.1.2.2.1	0.0269694819020582	.	75690001	76070000	#0000FF	1	0.125
chr1	76070001	76180000	B.2.1.2.2.2.1.1.2.1	0.085166784953868	.	76070001	76180000	#4848FF	1	0.25
chr1	76180001	76280000	A.2.2.2.2.1.2.1.1.2.1	0.43222143364088	.	76180001	76280000	#FFDADA	1	0.625
chr1	76280001	76370000	B.2.1.2.1.2.2.1.2.2	0.111426543647977	.	76280001	76370000	#4848FF	1	0.25
chr1	76370001	76400000	B.1.2.1.2.1.2.2.1.1.1	0.264017033356991	.	76370001	76400000	#9191FF	1	0.375
chr1	76400001	76640000	B.1.2.2.1.2.1.2.1.1.2	0.229240596167495	.	76400001	76640000	#9191FF	1	0.375
chr1	76640001	76820000	B.2.2.1.1.1.1.1.1.1	0.0766501064584812	.	76640001	76820000	#0000FF	1	0.125
chr1	76820001	76870000	B.1.2.2.1.2.2.2.1.2.1	0.221433640880057	.	76820001	76870000	#9191FF	1	0.375
chr1	76870001	77330000	B.2.2.2.1.1.1.2.1.2.1.2	0.0276792051100071	.	76870001	77330000	#0000FF	1	0.125
chr1	77330001	77380000	B.1.2.2.1.2.2.1.1.1	0.227111426543648	.	77330001	77380000	#9191FF	1	0.375
chr1	77380001	77610000	B.2.1.1.2.2.2.2.2.1	0.132008516678495	.	77380001	77610000	#4848FF	1	0.25
chr1	77610001	78390000	A.1.1.1.1.1.2.2	0.992902767920511	.	77610001	78390000	#FF0000	1	1
chr1	78390001	78450000	A.1.1.2.2.2.1.1.2.2.2	0.894960965223563	.	78390001	78450000	#FF0000	1	1
chr1	78450001	78590000	A.1.1.1.2.2.2.2.2.2	0.953867991483321	.	78450001	78590000	#FF0000	1	1
chr1	78590001	79060000	A.2.1.1.2.2.2.2.2.2.2	0.62597586941093	.	78590001	79060000	#FF9191	1	0.75
chr1	79060001	79090000	A.2.2.2.1.2.2.1.1.2.2	0.447125621007807	.	79060001	79090000	#FFDADA	1	0.625
chr1	79090001	79160000	A.2.2.1.2.1.2.1.2.2.1.2	0.502484031227821	.	79090001	79160000	#FFDADA	1	0.625
chr1	79160001	79290000	B.1.1.1.2.1.1.1.2.1.1	0.377572746628815	.	79160001	79290000	#DADAFF	1	0.5
chr1	79290001	79670000	A.2.1.2.2.2.1.2.2.2.1	0.557842441447835	.	79290001	79670000	#FF9191	1	0.75
chr1	79670001	79770000	B.1.1.1.2.2.1.1.1.2.2	0.366926898509581	.	79670001	79770000	#DADAFF	1	0.5
chr1	79770001	79810000	A.2.2.2.1.2.2.1.2.1.2	0.445706174591909	.	79770001	79810000	#FFDADA	1	0.625
chr1	79810001	79940000	B.1.2.2.1.1.1.1.1.2.2.1	0.243435060326473	.	79810001	79940000	#9191FF	1	0.375
chr1	79940001	80260000	B.2.1.1.2.1.1.2.1.1	0.156848828956707	.	79940001	80260000	#4848FF	1	0.25
chr1	80260001	80360000	A.2.2.2.2.1.2.2.2.2	0.422285308729595	.	80260001	80360000	#FFDADA	1	0.625
chr1	80360001	80390000	A.2.2.2.2.1.2.2.2.1.1	0.424414478353442	.	80360001	80390000	#FFDADA	1	0.625
chr1	80390001	80540000	B.1.2.1.2.1.2.1.2.1.2.1.2	0.268275372604684	.	80390001	80540000	#9191FF	1	0.375
chr1	80540001	80590000	B.1.2.2.1.2.2.2.2	0.220014194464159	.	80540001	80590000	#9191FF	1	0.375
chr1	80590001	80660000	B.2.1.1.2.1.1.1.2.2.1.2	0.158268275372605	.	80590001	80660000	#4848FF	1	0.25
chr1	80660001	80700000	B.1.2.1.1.1.2.1.1.1.2	0.292405961674947	.	80660001	80700000	#9191FF	1	0.375
chr1	80700001	80810000	B.2.1.1.2.2.1.2.1.2	0.139105748757984	.	80700001	80810000	#4848FF	1	0.25
chr1	80810001	80860000	B.1.2.1.2.1.2.2.1.1.2	0.263307310149042	.	80810001	80860000	#9191FF	1	0.375
chr1	80860001	80890000	B.1.2.1.2.1.2.2.1.2.1	0.262597586941093	.	80860001	80890000	#9191FF	1	0.375
chr1	80890001	81030000	B.1.2.2.1.1.1.1.2	0.242015613910575	.	80890001	81030000	#9191FF	1	0.375
chr1	81030001	81150000	B.2.1.1.2.1.1.1.2.2.2	0.157558552164656	.	81030001	81150000	#4848FF	1	0.25
chr1	81150001	81340000	B.2.1.1.2.1.1.2.2.1.2	0.150461320085167	.	81150001	81340000	#4848FF	1	0.25
chr1	81340001	81590000	B.1.1.2.2.1.2.1.2.1	0.324343506032647	.	81340001	81590000	#DADAFF	1	0.5
chr1	81590001	81650000	A.2.1.2.1.1.2.1.1.2.1	0.607523066004258	.	81590001	81650000	#FF9191	1	0.75
chr1	81650001	81780000	B.1.1.2.1.1.1.2.1.2	0.352732434350603	.	81650001	81780000	#DADAFF	1	0.5
chr1	81780001	82030000	B.2.1.1.2.1.1.2.1.2.2	0.15471965933286	.	81780001	82030000	#4848FF	1	0.25
chr1	82030001	82120000	B.1.2.1.2.1.2.1.1.1.2	0.272533711852378	.	82030001	82120000	#9191FF	1	0.375
chr1	82120001	82180000	A.2.2.2.1.2.1.1.1.2.2	0.454222853087296	.	82120001	82180000	#FFDADA	1	0.625
chr1	82180001	82270000	B.1.1.2.2.1.1.1.1.2.2.1	0.330021291696238	.	82180001	82270000	#DADAFF	1	0.5
chr1	82270001	82330000	B.1.1.2.1.1.1.2.1.1	0.353442157558552	.	82270001	82330000	#DADAFF	1	0.5
chr1	82330001	82440000	B.1.1.2.2.1.1.1.1.2.1.1.1	0.332150461320085	.	82330001	82440000	#DADAFF	1	0.5
chr1	82440001	83430000	B.2.2.2.1.1.2.2.1.2.1.2	0.0191625266146203	.	82440001	83430000	#0000FF	1	0.125
chr1	83430001	83640000	B.2.2.1.2.2.1.1.2.1	0.0411639460610362	.	83430001	83640000	#0000FF	1	0.125
chr1	83640001	83680000	B.2.1.1.2.2.1.1.2.1	0.142654364797729	.	83640001	83680000	#4848FF	1	0.25
chr1	83680001	84360000	B.2.2.2.1.1.1.2.1.2.2.2	0.0262597586941093	.	83680001	84360000	#0000FF	1	0.125
chr1	84360001	84420000	A.2.1.2.2.2.1.2.1.1.1.2.2.2	0.56139105748758	.	84360001	84420000	#FF9191	1	0.75
chr1	84420001	84470000	A.2.1.2.2.2.1.2.1.1.1.2.2.1	0.562100780695529	.	84420001	84470000	#FF9191	1	0.75
chr1	84470001	84540000	A.2.2.2.1.2.2.2.2.2.1	0.43860894251242	.	84470001	84540000	#FFDADA	1	0.625
chr1	84540001	84580000	A.2.1.1.2.2.2.2.2.1.1	0.630943931866572	.	84540001	84580000	#FF9191	1	0.75
chr1	84580001	84810000	A.1.2.1.2.1.1.2.2.1.2.1	0.834634492547906	.	84580001	84810000	#FF4848	1	0.875
chr1	84810001	84860000	A.1.2.2.2.1.2.1.2.2.2.1	0.735982966643009	.	84810001	84860000	#FF4848	1	0.875
chr1	84860001	84940000	A.2.1.1.2.2.1.2.2.1.2.2.2	0.643009226401703	.	84860001	84940000	#FF9191	1	0.75
chr1	84940001	84980000	A.1.2.2.2.1.2.1.2.1.1.1.1.2.2.2.1	0.743080198722498	.	84940001	84980000	#FF4848	1	0.875
chr1	84980001	85210000	A.1.1.2.2.2.1.1.1.2	0.898509581263307	.	84980001	85210000	#FF0000	1	1
chr1	85210001	85300000	A.2.2.2.1.2.2.1.1.1	0.448545067423705	.	85210001	85300000	#FFDADA	1	0.625
chr1	85300001	85400000	A.2.2.1.2.1.2.1.1.1.2	0.505322924059617	.	85300001	85400000	#FFDADA	1	0.625
chr1	85400001	85500000	A.2.2.2.2.1.2.2.1	0.425124201561391	.	85400001	85500000	#FFDADA	1	0.625
chr1	85500001	85570000	A.2.2.1.1.2.2.1.2.1.2	0.518807665010646	.	85500001	85570000	#FFDADA	1	0.625
chr1	85570001	85730000	A.1.2.1.2.1.1.2.2.1.2.2	0.833924769339957	.	85570001	85730000	#FF4848	1	0.875
chr1	85730001	85980000	A.1.1.1.2.1.2.1.2.1	0.97444996451384	.	85730001	85980000	#FF0000	1	1
chr1	85980001	86010000	A.1.2.2.1.2.2.1.2.2.2	0.763662171753016	.	85980001	86010000	#FF4848	1	0.875
chr1	86010001	86170000	A.1.1.2.1.2.1.2.1.1	0.929737402413059	.	86010001	86170000	#FF0000	1	1
chr1	86170001	86370000	A.1.2.2.2.1.2.1.2.2.1.1	0.737402413058907	.	86170001	86370000	#FF4848	1	0.875
chr1	86370001	86640000	A.1.2.2.1.1.1.2.1.1.1	0.79985805535841	.	86370001	86640000	#FF4848	1	0.875
chr1	86640001	86870000	A.2.2.1.2.1.2.2.2.1.1	0.497515968772179	.	86640001	86870000	#FFDADA	1	0.625
chr1	86870001	86990000	B.1.2.1.2.1.2.1.2.1.2.2	0.267565649396735	.	86870001	86990000	#9191FF	1	0.375
chr1	86990001	87160000	B.2.1.2.1.2.2.2.1.1	0.110716820440028	.	86990001	87160000	#4848FF	1	0.25
chr1	87160001	87260000	A.2.1.1.2.2.2.2.1.2.1.2.2	0.63236337828247	.	87160001	87260000	#FF9191	1	0.75
chr1	87260001	87310000	A.2.2.2.1.2.2.1.1.2.1	0.447835344215756	.	87260001	87310000	#FFDADA	1	0.625
chr1	87310001	87400000	A.1.2.2.2.1.2.1.2.1.2.1.2.2	0.738821859474805	.	87310001	87400000	#FF4848	1	0.875
chr1	87400001	87580000	A.2.1.2.2.2.1.2.2.2.2.2.2	0.555713271823989	.	87400001	87580000	#FF9191	1	0.75
chr1	87580001	87620000	A.2.2.2.1.2.2.1.2.2.2.1	0.444286728176011	.	87580001	87620000	#FFDADA	1	0.625
chr1	87620001	87720000	B.1.1.2.1.1.1.1.1.1.2	0.355571327182399	.	87620001	87720000	#DADAFF	1	0.5
chr1	87720001	87790000	B.1.2.1.1.1.2.1.1.2.1.1.2	0.290986515259049	.	87720001	87790000	#9191FF	1	0.375
chr1	87790001	87910000	A.2.2.2.2.1.2.1.2.1.1.2.2	0.429382540809084	.	87790001	87910000	#FFDADA	1	0.625
chr1	87910001	87970000	B.1.2.1.1.1.1.1.1.1.1	0.298793470546487	.	87910001	87970000	#9191FF	1	0.375
chr1	87970001	88140000	B.1.1.1.2.2.1.1.1.1	0.369056068133428	.	87970001	88140000	#DADAFF	1	0.5
chr1	88140001	88410000	A.2.2.1.1.2.2.2.1.2	0.516678495386799	.	88140001	88410000	#FFDADA	1	0.625
chr1	88410001	88450000	A.2.2.2.1.2.2.1.2.2.2.2	0.443577004968062	.	88410001	88450000	#FFDADA	1	0.625
chr1	88450001	88560000	B.1.2.1.1.1.1.1.2.2	0.295244854506742	.	88450001	88560000	#9191FF	1	0.375
chr1	88560001	88800000	B.2.1.2.2.2.1.1.2.2.2	0.0837473385379702	.	88560001	88800000	#4848FF	1	0.25
chr1	88800001	89140000	B.2.2.1.1.1.1.1.2.2.1.1	0.0731014904187367	.	88800001	89140000	#0000FF	1	0.125
chr1	89140001	89360000	A.1.2.2.2.1.2.2.1.2.2	0.733144073811214	.	89140001	89360000	#FF4848	1	0.875
chr1	89360001	89440000	B.1.1.1.2.2.1.1.2.1.1	0.366217175301632	.	89360001	89440000	#DADAFF	1	0.5
chr1	89440001	89540000	A.2.2.1.1.2.2.2.2.2.2.2.2	0.511710432931157	.	89440001	89540000	#FFDADA	1	0.625
chr1	89540001	89610000	B.1.2.1.2.1.2.1.2.1.1.2	0.270404542228531	.	89540001	89610000	#9191FF	1	0.375
chr1	89610001	90060000	B.2.2.1.2.2.2.1.1.2.1.1	0.0369056068133428	.	89610001	90060000	#0000FF	1	0.125
chr1	90060001	90100000	B.1.1.1.2.2.1.2.2.2.2	0.360539389638041	.	90060001	90100000	#DADAFF	1	0.5
chr1	90100001	90200000	A.2.1.1.2.2.1.2.1.1.1	0.647977288857346	.	90100001	90200000	#FF9191	1	0.75
chr1	90200001	90280000	A.2.2.1.1.2.2.2.2.2.2.2.1	0.512420156139106	.	90200001	90280000	#FFDADA	1	0.625
chr1	90280001	90430000	A.1.1.2.1.1.1.1.1.2	0.951738821859475	.	90280001	90430000	#FF0000	1	1
chr1	90430001	90470000	A.2.1.1.2.2.2.2.1.1.1	0.635911994322214	.	90430001	90470000	#FF9191	1	0.75
chr1	90470001	90510000	B.1.1.1.2.1.1.1.1.2.1.2.1.1	0.38041163946061	.	90470001	90510000	#DADAFF	1	0.5
chr1	90510001	90600000	B.2.1.2.1.2.2.1.2.1	0.112136266855926	.	90510001	90600000	#4848FF	1	0.25
chr1	90600001	90850000	B.2.2.2.1.1.1.2.1.2.1.1	0.028388928317956	.	90600001	90850000	#0000FF	1	0.125
chr1	90850001	91170000	B.2.2.1.2.2.2.1.1.2.1.2	0.0361958836053939	.	90850001	91170000	#0000FF	1	0.125
chr1	91170001	91210000	B.1.2.2.1.2.2.2.1.1	0.222143364088006	.	91170001	91210000	#9191FF	1	0.375
chr1	91210001	91290000	B.2.1.2.1.2.2.2.2.2	0.105039034776437	.	91210001	91290000	#4848FF	1	0.25
chr1	91290001	91360000	B.1.2.2.1.1.1.2.1.1.2	0.240596167494677	.	91290001	91360000	#9191FF	1	0.375
chr1	91360001	91490000	A.2.2.1.1.2.2.2.2.2.2.1	0.513129879347055	.	91360001	91490000	#FFDADA	1	0.625
chr1	91490001	91620000	B.2.1.2.2.2.1.1.1.2.1.1	0.0872959545777147	.	91490001	91620000	#4848FF	1	0.25
chr1	91620001	91680000	B.2.1.1.2.2.1.2.2.2.1	0.137686302342087	.	91620001	91680000	#4848FF	1	0.25
chr1	91680001	91730000	B.2.1.1.2.2.1.2.1.1.1	0.141234918381831	.	91680001	91730000	#4848FF	1	0.25
chr1	91730001	91770000	B.1.2.2.1.1.1.1.1.2.1	0.244144783534422	.	91730001	91770000	#9191FF	1	0.375
chr1	91770001	91860000	B.2.1.2.1.2.2.2.2.1.2	0.105748757984386	.	91770001	91860000	#4848FF	1	0.25
chr1	91860001	91970000	B.1.2.1.2.1.2.1.2.1.2.1.1.1	0.269694819020582	.	91860001	91970000	#9191FF	1	0.375
chr1	91970001	92070000	A.1.2.1.1.1.2.2.1.1.1.1	0.866572036905607	.	91970001	92070000	#FF4848	1	0.875
chr1	92070001	92400000	A.1.1.1.2.2.1.1.2.1.1	0.9680624556423	.	92070001	92400000	#FF0000	1	1
chr1	92400001	92750000	A.2.1.1.2.2.2.2.1.2.1.1	0.633782824698368	.	92400001	92750000	#FF9191	1	0.75
chr1	92750001	92940000	A.2.1.2.1.1.2.1.1.1.2	0.608232789212207	.	92750001	92940000	#FF9191	1	0.75
chr1	92940001	93040000	A.2.1.1.2.2.2.2.1.2.2	0.631653655074521	.	92940001	93040000	#FF9191	1	0.75
chr1	93040001	93210000	A.1.2.1.2.2.2.2.2.1	0.804116394606104	.	93040001	93210000	#FF4848	1	0.875
chr1	93210001	93310000	A.1.2.1.1.2.2.1.1.2.1	0.850958126330731	.	93210001	93310000	#FF4848	1	0.875
chr1	93310001	93430000	A.1.2.1.2.2.2.1.1	0.806955287437899	.	93310001	93430000	#FF4848	1	0.875
chr1	93430001	93480000	A.2.1.2.1.2.2.2.1	0.589779985805536	.	93430001	93480000	#FF9191	1	0.75
chr1	93480001	93530000	A.2.2.1.2.1.1.1.2.2	0.508161816891412	.	93480001	93530000	#FFDADA	1	0.625
chr1	93530001	93790000	A.1.1.2.2.1.1.1.1.2.2	0.919801277501774	.	93530001	93790000	#FF0000	1	1
chr1	93790001	93830000	A.2.1.1.1.2.1.1.2.1.2	0.69056068133428	.	93790001	93830000	#FF9191	1	0.75
chr1	93830001	94080000	A.1.2.1.1.2.2.1.1.2.2	0.850248403122782	.	93830001	94080000	#FF4848	1	0.875
chr1	94080001	94260000	A.1.1.2.1.2.1.2.1.2.1	0.92902767920511	.	94080001	94260000	#FF0000	1	1
chr1	94260001	94340000	A.1.2.2.1.2.2.1.2.1.1	0.765791341376863	.	94260001	94340000	#FF4848	1	0.875
chr1	94340001	94380000	A.2.1.1.1.1.1.2.1.2	0.705464868701207	.	94340001	94380000	#FF9191	1	0.75
chr1	94380001	94480000	A.2.1.1.1.2.1.2.1.2	0.687721788502484	.	94380001	94480000	#FF9191	1	0.75
chr1	94480001	94860000	A.1.1.2.1.2.1.2.1.2.2	0.928317955997161	.	94480001	94860000	#FF0000	1	1
chr1	94860001	94940000	A.1.2.1.2.2.2.2.2.2	0.803406671398155	.	94860001	94940000	#FF4848	1	0.875
chr1	94940001	95280000	A.1.1.1.1.1.1.1.2.2	0.998580553584102	.	94940001	95280000	#FF0000	1	1
chr1	95280001	95520000	A.1.1.1.2.2.2.2.2.1	0.95457771469127	.	95280001	95520000	#FF0000	1	1
chr1	95520001	95720000	A.2.2.2.1.2.2.2.2.2.2	0.437899219304471	.	95520001	95720000	#FFDADA	1	0.625
chr1	95720001	95800000	B.2.1.1.2.1.1.2.2.1.1.2.1	0.151880766501065	.	95720001	95800000	#4848FF	1	0.25
chr1	95800001	95900000	B.2.2.1.1.1.1.2.1.1.1	0.0688431511710433	.	95800001	95900000	#0000FF	1	0.125
chr1	95900001	96340000	B.2.2.2.2.1.1.1.2	0.0099361249112846	.	95900001	96340000	#0000FF	1	0.125
chr1	96340001	96360000	B.2.1.1.2.1.1.1.2.1.1	0.160397444996451	.	96340001	96360000	#4848FF	1	0.25
chr1	96360001	96680000	B.2.2.1.1.1.1.1.1.2.2	0.0752306600425834	.	96360001	96680000	#0000FF	1	0.125
chr1	96680001	96770000	B.1.1.2.2.1.1.1.1.2.2.2	0.32931156848829	.	96680001	96770000	#DADAFF	1	0.5
chr1	96770001	96820000	A.2.2.1.2.1.2.1.2.2.1.1	0.50319375443577	.	96770001	96820000	#FFDADA	1	0.625
chr1	96820001	96900000	A.2.1.1.2.2.2.2.2.2.1.1.2	0.627395315826828	.	96820001	96900000	#FF9191	1	0.75
chr1	96900001	97030000	A.2.2.2.2.1.2.1.2.1.2.2	0.427963094393187	.	96900001	97030000	#FFDADA	1	0.625
chr1	97030001	97180000	B.1.2.1.1.1.1.1.1.1.2	0.298083747338538	.	97030001	97180000	#9191FF	1	0.375
chr1	97180001	97350000	A.1.2.2.2.1.2.1.2.1.2.2	0.738112136266856	.	97180001	97350000	#FF4848	1	0.875
chr1	97350001	97420000	A.2.2.2.2.1.2.2.2.1.2.2	0.422995031937544	.	97350001	97420000	#FFDADA	1	0.625
chr1	97420001	97600000	A.2.1.2.1.1.2.1.1.1.1.2	0.608942512420156	.	97420001	97600000	#FF9191	1	0.75
chr1	97600001	97790000	A.2.1.2.1.1.2.1.1.1.1.1	0.609652235628105	.	97600001	97790000	#FF9191	1	0.75
chr1	97790001	97830000	A.2.1.1.2.2.2.2.2.1.2.1.1	0.630234208658623	.	97790001	97830000	#FF9191	1	0.75
chr1	97830001	97860000	A.2.2.1.2.1.2.1.2.2.2.1	0.501774308019872	.	97830001	97860000	#FFDADA	1	0.625
chr1	97860001	98340000	A.1.2.2.2.1.2.1.2.1.2.1.2.1	0.739531582682754	.	97860001	98340000	#FF4848	1	0.875
chr1	98340001	98360000	A.2.2.1.2.1.2.1.2.2.2.2	0.501064584811923	.	98340001	98360000	#FFDADA	1	0.625
chr1	98360001	98410000	A.2.1.1.2.2.2.2.2.1.2.1.2	0.629524485450674	.	98360001	98410000	#FF9191	1	0.75
chr1	98410001	98500000	A.2.1.1.2.2.2.2.2.1.2.2	0.628814762242725	.	98410001	98500000	#FF9191	1	0.75
chr1	98500001	98540000	A.2.1.2.1.1.2.1.1.2.2	0.606813342796309	.	98500001	98540000	#FF9191	1	0.75
chr1	98540001	98570000	A.2.1.2.2.2.2.2.2	0.552874378992193	.	98540001	98570000	#FF9191	1	0.75
chr1	98570001	98810000	A.2.1.1.2.2.1.2.1.2	0.645848119233499	.	98570001	98810000	#FF9191	1	0.75
chr1	98810001	98880000	A.2.2.1.1.2.2.1.1.2.1	0.521646557842441	.	98810001	98880000	#FFDADA	1	0.625
chr1	98880001	98950000	A.2.2.2.1.2.2.1.2.1.1	0.446415897799858	.	98880001	98950000	#FFDADA	1	0.625
chr1	98950001	99040000	B.2.1.1.2.1.1.1.2.2.1.1	0.158977998580554	.	98950001	99040000	#4848FF	1	0.25
chr1	99040001	99120000	B.2.1.1.2.1.1.1.1.2.1	0.161816891412349	.	99040001	99120000	#4848FF	1	0.25
chr1	99120001	99220000	B.1.1.1.2.2.1.1.1.2.1.2	0.36763662171753	.	99120001	99220000	#DADAFF	1	0.5
chr1	99220001	99270000	B.1.2.1.2.1.2.2.1.2.2	0.261887863733144	.	99220001	99270000	#9191FF	1	0.375
chr1	99270001	99360000	B.2.1.1.2.2.1.2.1.1.2.2	0.139815471965933	.	99270001	99360000	#4848FF	1	0.25
chr1	99360001	99480000	B.1.1.1.2.2.1.2.2.2.1	0.36124911284599	.	99360001	99480000	#DADAFF	1	0.5
chr1	99480001	99570000	B.2.1.2.1.2.2.1.1.1.2	0.114265436479773	.	99480001	99570000	#4848FF	1	0.25
chr1	99570001	99630000	B.2.1.1.2.1.1.2.2.1.1.2.2	0.151171043293116	.	99570001	99630000	#4848FF	1	0.25
chr1	99630001	99720000	B.1.2.2.1.2.2.2.1.2.2	0.220723917672108	.	99630001	99720000	#9191FF	1	0.375
chr1	99720001	99900000	B.2.1.1.2.2.1.2.1.1.2.1	0.140525195173882	.	99720001	99900000	#4848FF	1	0.25
chr1	99900001	100010000	B.1.1.2.2.1.1.1.1.2.1.2	0.330731014904187	.	99900001	100010000	#DADAFF	1	0.5
chr1	100010001	100150000	A.2.1.1.2.2.2.2.2.2.1.1.1	0.628105039034776	.	100010001	100150000	#FF9191	1	0.75
chr1	100150001	100230000	A.2.2.2.1.2.1.1.2.1.2	0.4513839602555	.	100150001	100230000	#FFDADA	1	0.625
chr1	100230001	100300000	A.2.2.2.1.2.2.2.2.1.2.1.2	0.440738112136267	.	100230001	100300000	#FFDADA	1	0.625
chr1	100300001	100340000	A.2.2.2.2.1.2.2.2.1.2.1	0.423704755145493	.	100300001	100340000	#FFDADA	1	0.625
chr1	100340001	100420000	B.1.1.1.2.1.1.1.1.2.1.1	0.381121362668559	.	100340001	100420000	#DADAFF	1	0.5
chr1	100420001	100490000	A.2.1.2.2.2.1.2.1.2.2	0.559261887863733	.	100420001	100490000	#FF9191	1	0.75
chr1	100490001	100620000	A.1.2.2.1.1.1.2.2.2.2.2	0.792760823278921	.	100490001	100620000	#FF4848	1	0.875
chr1	100620001	100690000	A.2.2.1.1.2.2.1.2.1.1	0.519517388218595	.	100620001	100690000	#FFDADA	1	0.625
chr1	100690001	100800000	A.2.1.1.2.2.1.2.2.1.2.2.1	0.643718949609652	.	100690001	100800000	#FF9191	1	0.75
chr1	100800001	100910000	A.2.1.1.2.2.2.2.1.2.1.2.1	0.633073101490419	.	100800001	100910000	#FF9191	1	0.75
chr1	100910001	101070000	A.1.2.2.2.1.2.1.2.2.1.2	0.736692689850958	.	100910001	101070000	#FF4848	1	0.875
chr1	101070001	101160000	A.1.2.2.1.1.1.2.1.1.2.2	0.798438608942512	.	101070001	101160000	#FF4848	1	0.875
chr1	101160001	101210000	A.1.2.2.1.1.1.2.1.2	0.797728885734564	.	101160001	101210000	#FF4848	1	0.875
chr1	101210001	101360000	A.1.2.2.1.1.1.2.1.1.2.1	0.799148332150461	.	101210001	101360000	#FF4848	1	0.875
chr1	101360001	101410000	A.2.1.1.2.2.1.2.2.1.1	0.64513839602555	.	101360001	101410000	#FF9191	1	0.75
chr1	101410001	101500000	A.1.2.1.2.1.1.2.2.2.2.1	0.831085876508162	.	101410001	101500000	#FF4848	1	0.875
chr1	101500001	101630000	A.2.1.2.1.1.2.1.2.2.1.2	0.603974449964514	.	101500001	101630000	#FF9191	1	0.75
chr1	101630001	101720000	A.2.1.1.2.2.2.2.2.2.1.2	0.626685592618879	.	101630001	101720000	#FF9191	1	0.75
chr1	101720001	101770000	A.2.2.1.1.2.2.1.1.2.2.2	0.520227111426544	.	101720001	101770000	#FFDADA	1	0.625
chr1	101770001	101850000	B.1.2.1.2.1.2.1.2.1.2.1.1.2	0.268985095812633	.	101770001	101850000	#9191FF	1	0.375
chr1	101850001	101920000	B.2.1.1.2.2.1.2.2.2.2	0.136976579134138	.	101850001	101920000	#4848FF	1	0.25
chr1	101920001	102100000	B.2.2.1.1.1.1.2.1.1.2.1	0.0681334279630944	.	101920001	102100000	#0000FF	1	0.125
chr1	102100001	102270000	B.2.2.1.1.1.1.1.1.2.1	0.0759403832505323	.	102100001	102270000	#0000FF	1	0.125
chr1	102270001	102330000	B.2.1.2.1.2.2.1.1.2.1	0.113555713271824	.	102270001	102330000	#4848FF	1	0.25
chr1	102330001	102430000	B.2.1.2.1.2.2.1.1.2.2	0.112845990063875	.	102330001	102430000	#4848FF	1	0.25
chr1	102430001	103260000	B.2.2.2.1.1.2.1.1.2	0.0227111426543648	.	102430001	103260000	#0000FF	1	0.125
chr1	103260001	103300000	B.1.2.1.1.1.2.1.1.2.2.2	0.288147622427253	.	103260001	103300000	#9191FF	1	0.375
chr1	103300001	103370000	A.2.2.2.2.1.2.1.2.1.2.1	0.428672817601136	.	103300001	103370000	#FFDADA	1	0.625
chr1	103370001	103450000	B.1.1.2.2.1.1.2.1	0.327892122072392	.	103370001	103450000	#DADAFF	1	0.5
chr1	103450001	103640000	B.1.2.2.1.1.1.1.1.2.2.2	0.242725337118524	.	103450001	103640000	#9191FF	1	0.375
chr1	103640001	103750000	B.1.2.1.1.1.1.1.1.2.1	0.297374024130589	.	103640001	103750000	#9191FF	1	0.375
chr1	103750001	103790000	B.1.2.1.2.1.2.2.2.2.2	0.259758694109297	.	103750001	103790000	#9191FF	1	0.375
chr1	103910001	103930000	B.1.2.1.2.1.2.2.2.2.2	0.259758694109297	.	103910001	103930000	#9191FF	1	0.375
chr1	104000001	104060000	B.1.2.1.2.1.2.2.2.2.2	0.259758694109297	.	104000001	104060000	#9191FF	1	0.375
chr1	104060001	104100000	B.1.1.2.1.1.1.2.2.1	0.352022711142654	.	104060001	104100000	#DADAFF	1	0.5
chr1	104100001	104170000	B.2.2.1.2.2.1.1.2.2	0.0404542228530873	.	104100001	104170000	#0000FF	1	0.125
chr1	104210001	104220000	B.2.2.1.2.2.1.1.2.2	0.0404542228530873	.	104210001	104220000	#0000FF	1	0.125
chr1	104250001	104270000	B.2.2.1.2.2.1.1.2.2	0.0404542228530873	.	104250001	104270000	#0000FF	1	0.125
chr1	104300001	104790000	B.2.2.1.2.2.1.1.2.2	0.0404542228530873	.	104300001	104790000	#0000FF	1	0.125
chr1	104790001	104850000	B.2.1.1.2.2.1.1.2.2	0.14194464158978	.	104790001	104850000	#4848FF	1	0.25
chr1	104850001	106460000	B.2.2.2.1.1.2.1.2.1	0.0220014194464159	.	104850001	106460000	#0000FF	1	0.125
chr1	106460001	107230000	B.2.2.2.1.1.2.1.1.1	0.0234208658623137	.	106460001	107230000	#0000FF	1	0.125
chr1	107230001	107460000	B.2.2.1.1.1.1.2.1.1.2.2	0.0674237047551455	.	107230001	107460000	#0000FF	1	0.125
chr1	107460001	107580000	B.2.1.2.1.2.2.2.1.2.2.2	0.107877927608233	.	107460001	107580000	#4848FF	1	0.25
chr1	107580001	107620000	B.1.2.1.1.1.1.1.2.1	0.295954577714691	.	107580001	107620000	#9191FF	1	0.375
chr1	107620001	107690000	B.2.1.1.2.1.1.2.2.1.1.1.1.2	0.153300212916962	.	107620001	107690000	#4848FF	1	0.25
chr1	107690001	107760000	B.2.1.2.1.2.2.1.1.1.1	0.114975159687722	.	107690001	107760000	#4848FF	1	0.25
chr1	107760001	107880000	B.2.1.2.2.2.1.2.2.2	0.0816181689141235	.	107760001	107880000	#4848FF	1	0.25
chr1	107880001	108300000	B.2.2.2.1.1.2.2.1.2.2	0.0184528034066714	.	107880001	108300000	#0000FF	1	0.125
chr1	108300001	108660000	B.2.2.1.2.2.2.1.1.2.2.2	0.0347764371894961	.	108300001	108660000	#0000FF	1	0.125
chr1	108660001	108760000	A.2.2.2.2.1.2.1.1.1	0.432931156848829	.	108660001	108760000	#FFDADA	1	0.625
chr1	108760001	108820000	B.2.1.1.2.1.1.2.2.2.2	0.14833215046132	.	108760001	108820000	#4848FF	1	0.25
chr1	108840001	108920000	B.2.1.1.2.1.1.2.2.2.2	0.14833215046132	.	108840001	108920000	#4848FF	1	0.25
chr1	108970001	108980000	B.2.1.1.2.1.1.2.2.2.2	0.14833215046132	.	108970001	108980000	#4848FF	1	0.25
chr1	109010001	109100000	B.2.1.1.2.1.1.2.2.2.2	0.14833215046132	.	109010001	109100000	#4848FF	1	0.25
chr1	109100001	109230000	A.2.2.1.1.2.2.2.2.2.1	0.513839602555003	.	109100001	109230000	#FFDADA	1	0.625
chr1	109230001	109290000	A.1.2.1.2.1.1.2.2.2.1.1.2	0.83250532292406	.	109230001	109290000	#FF4848	1	0.875
chr1	109290001	109380000	A.1.1.2.2.2.1.1.2.2.1	0.895670688431512	.	109290001	109380000	#FF0000	1	1
chr1	109380001	109430000	A.2.1.1.2.2.1.2.2.1.2.1	0.644428672817601	.	109380001	109430000	#FF9191	1	0.75
chr1	109430001	109480000	A.1.2.2.2.1.2.1.2.2.2.2	0.73527324343506	.	109430001	109480000	#FF4848	1	0.875
chr1	109480001	109570000	A.1.1.2.2.2.2.1.2.2	0.886444286728176	.	109480001	109570000	#FF0000	1	1
chr1	109570001	109740000	A.1.1.1.2.2.2.1.1.2.2	0.958126330731015	.	109570001	109740000	#FF0000	1	1
chr1	109740001	109820000	A.1.1.2.2.2.2.1.2.1	0.887154009936125	.	109740001	109820000	#FF0000	1	1
chr1	109820001	109940000	A.1.1.2.1.2.2.2.1	0.925479063165366	.	109820001	109940000	#FF0000	1	1
chr1	109940001	109970000	A.2.1.1.1.1.1.2.1.1	0.706174591909155	.	109940001	109970000	#FF9191	1	0.75
chr1	109970001	110020000	A.1.2.2.1.2.2.1.2.1.2	0.765081618168914	.	109970001	110020000	#FF4848	1	0.875
chr1	110020001	110100000	A.1.2.1.1.2.1.2.1.1.2	0.854506742370476	.	110020001	110100000	#FF4848	1	0.875
chr1	110100001	110170000	A.1.2.1.1.2.1.2.1.1.1	0.855216465578424	.	110100001	110170000	#FF4848	1	0.875
chr1	110170001	110230000	A.1.1.1.1.1.1.1.2.1	0.999290276792051	.	110170001	110230000	#FF0000	1	1
chr1	110240001	110580000	A.1.1.1.1.1.1.1.2.1	0.999290276792051	.	110240001	110580000	#FF0000	1	1
chr1	110580001	110660000	A.1.2.2.2.1.2.1.2.1.1.1.1.1	0.745209368346345	.	110580001	110660000	#FF4848	1	0.875
chr1	110660001	110730000	A.2.2.2.1.2.2.2.2.1.2.2.2	0.439318665720369	.	110660001	110730000	#FFDADA	1	0.625
chr1	110730001	110780000	A.2.2.2.2.1.1.1.1	0.437189496096522	.	110730001	110780000	#FFDADA	1	0.625
chr1	110780001	110880000	B.1.1.1.2.1.1.1.1.1	0.381831085876508	.	110780001	110880000	#DADAFF	1	0.5
chr1	110880001	110950000	A.1.2.1.1.1.2.2.1.1.1.2.1	0.865862313697658	.	110880001	110950000	#FF4848	1	0.875
chr1	110950001	111050000	A.2.2.1.2.1.2.2.2.2.1	0.494677075940383	.	110950001	111050000	#FFDADA	1	0.625
chr1	111050001	111110000	B.1.2.2.1.2.2.1.2.1.2	0.223562810503903	.	111050001	111110000	#9191FF	1	0.375
chr1	111110001	111140000	B.2.1.1.2.2.1.1.1	0.143364088005678	.	111110001	111140000	#4848FF	1	0.25
chr1	111140001	111180000	B.1.2.2.1.1.1.2.1.2	0.239886444286728	.	111140001	111180000	#9191FF	1	0.375
chr1	111180001	111220000	B.1.2.2.1.2.2.1.2.1.1.1	0.224982256919801	.	111180001	111220000	#9191FF	1	0.375
chr1	111220001	111340000	B.2.2.1.1.1.1.1.2.2.1.2.1	0.0723917672107878	.	111220001	111340000	#0000FF	1	0.125
chr1	111340001	111490000	B.2.2.1.1.1.1.2.1.2	0.0667139815471966	.	111340001	111490000	#0000FF	1	0.125
chr1	111490001	111660000	B.2.1.2.2.2.1.1.1.2.1.2	0.0865862313697658	.	111490001	111660000	#4848FF	1	0.25
chr1	111660001	111860000	B.1.2.2.1.2.1.1.1	0.234208658623137	.	111660001	111860000	#9191FF	1	0.375
chr1	111860001	111970000	B.2.1.1.2.1.1.2.2.2.1.2	0.149041873669269	.	111860001	111970000	#4848FF	1	0.25
chr1	111970001	112060000	A.2.2.1.1.2.2.2.2.1.1.1	0.51596877217885	.	111970001	112060000	#FFDADA	1	0.625
chr1	112060001	112090000	A.2.1.2.2.2.1.2.1.1.1.2.1	0.562810503903478	.	112060001	112090000	#FF9191	1	0.75
chr1	112090001	112260000	A.1.2.1.1.1.2.2.1.2.1.1	0.863733144073811	.	112090001	112260000	#FF4848	1	0.875
chr1	112260001	112310000	A.1.2.2.1.1.1.2.2.2.1	0.794180269694819	.	112260001	112310000	#FF4848	1	0.875
chr1	112310001	112840000	B.2.2.2.1.1.1.1.2	0.0298083747338538	.	112310001	112840000	#0000FF	1	0.125
chr1	112840001	112930000	B.1.1.2.2.1.2.2.1.2.1.2	0.319375443577005	.	112840001	112930000	#DADAFF	1	0.5
chr1	112930001	113000000	A.1.2.1.1.1.2.2.1.1.2	0.86444286728176	.	112930001	113000000	#FF4848	1	0.875
chr1	113000001	113050000	A.1.2.2.2.1.2.1.2.1.1.1.1.2.2.1	0.743789921930447	.	113000001	113050000	#FF4848	1	0.875
chr1	113050001	113260000	A.1.1.1.2.2.1.1.2.1.2	0.967352732434351	.	113050001	113260000	#FF0000	1	1
chr1	113260001	113340000	A.2.1.2.2.2.1.2.1.2.1	0.559971611071682	.	113260001	113340000	#FF9191	1	0.75
chr1	113340001	113450000	A.2.1.2.1.1.2.1.2.2.2	0.603264726756565	.	113340001	113450000	#FF9191	1	0.75
chr1	113450001	113690000	A.1.2.1.2.1.1.2.2.1.1	0.835344215755855	.	113450001	113690000	#FF4848	1	0.875
chr1	113690001	113930000	B.2.1.1.2.2.2.1.2.1.2	0.134137686302342	.	113690001	113930000	#4848FF	1	0.25
chr1	113930001	114210000	A.2.2.1.1.2.2.2.1.1	0.517388218594748	.	113930001	114210000	#FFDADA	1	0.625
chr1	114210001	114300000	A.2.1.1.2.2.2.2.1.1.2.1	0.635202271114265	.	114210001	114300000	#FF9191	1	0.75
chr1	114300001	114360000	A.1.2.2.2.1.2.1.2.1.1.1.1.2.2.2.2	0.742370475514549	.	114300001	114360000	#FF4848	1	0.875
chr1	114360001	114450000	A.2.1.1.2.2.2.2.1.1.2.2	0.634492547906316	.	114360001	114450000	#FF9191	1	0.75
chr1	114450001	114520000	A.1.2.2.2.1.2.1.2.1.1.1.1.2.1	0.744499645138396	.	114450001	114520000	#FF4848	1	0.875
chr1	114520001	114580000	B.1.1.2.2.1.2.2.1.2.1.1	0.320085166784954	.	114520001	114580000	#DADAFF	1	0.5
chr1	114580001	114820000	B.2.1.2.2.2.1.1.1.2.2	0.0858765081618169	.	114580001	114820000	#4848FF	1	0.25
chr1	114820001	114840000	B.1.2.1.1.1.2.1.1.1.1	0.293115684882896	.	114820001	114840000	#9191FF	1	0.375
chr1	114840001	114900000	B.1.1.1.2.2.1.2.2.1	0.361958836053939	.	114840001	114900000	#DADAFF	1	0.5
chr1	114900001	114980000	B.1.1.1.2.2.1.1.2.2.1.1	0.364797728885735	.	114900001	114980000	#DADAFF	1	0.5
chr1	114980001	115060000	A.2.1.2.2.2.1.2.2.2.2.2.1	0.556422995031938	.	114980001	115060000	#FF9191	1	0.75
chr1	115060001	115100000	B.1.2.1.1.1.2.1.1.2.1.2.1	0.2902767920511	.	115060001	115100000	#9191FF	1	0.375
chr1	115100001	115140000	B.1.1.1.2.2.1.1.2.2.1.2	0.364088005677786	.	115100001	115140000	#DADAFF	1	0.5
chr1	115140001	115200000	B.1.2.1.1.1.2.1.1.2.1.2.2	0.289567068843151	.	115140001	115200000	#9191FF	1	0.375
chr1	115200001	115250000	B.1.1.1.2.1.1.1.1.2.2	0.378282469836764	.	115200001	115250000	#DADAFF	1	0.5
chr1	115250001	115300000	A.1.2.1.2.1.1.2.2.2.1.1.1	0.833215046132008	.	115250001	115300000	#FF4848	1	0.875
chr1	115300001	115590000	B.2.1.2.1.2.2.2.1.2.1	0.110007097232079	.	115300001	115590000	#4848FF	1	0.25
chr1	115590001	115700000	B.1.1.1.2.2.1.1.2.1.2	0.365507452093683	.	115590001	115700000	#DADAFF	1	0.5
chr1	115700001	115880000	A.1.1.2.2.2.1.2.1.2	0.893541518807665	.	115700001	115880000	#FF0000	1	1
chr1	115880001	116000000	A.2.1.1.2.2.1.2.1.1.2.2	0.646557842441448	.	115880001	116000000	#FF9191	1	0.75
chr1	116000001	116020000	A.2.2.1.2.1.2.1.2.1	0.503903477643719	.	116000001	116020000	#FFDADA	1	0.625
chr1	116020001	116110000	A.2.2.2.1.2.2.2.2.1.2.1.1	0.441447835344216	.	116020001	116110000	#FFDADA	1	0.625
chr1	116110001	116160000	B.1.1.2.2.1.1.2.2.2	0.326472675656494	.	116110001	116160000	#DADAFF	1	0.5
chr1	116160001	116230000	B.1.1.2.2.1.1.1.1.1	0.332860184528034	.	116160001	116230000	#DADAFF	1	0.5
chr1	116230001	116330000	B.1.2.2.1.2.2.1.2.1.1.2	0.224272533711852	.	116230001	116330000	#9191FF	1	0.375
chr1	116330001	116380000	B.2.1.1.2.1.1.2.2.1.1.1.1.1	0.154009936124911	.	116330001	116380000	#4848FF	1	0.25
chr1	116380001	116660000	B.2.2.1.2.2.2.1.1.2.2.1	0.035486160397445	.	116380001	116660000	#0000FF	1	0.125
chr1	116660001	116900000	B.2.2.1.1.1.1.1.2.2.1.2.2.1.1	0.0716820440028389	.	116660001	116900000	#0000FF	1	0.125
chr1	116900001	116970000	A.2.2.2.2.1.2.1.1.2.2	0.431511710432931	.	116900001	116970000	#FFDADA	1	0.625
chr1	116970001	117020000	B.2.1.1.2.1.1.2.2.1.1.1.2	0.152590489709013	.	116970001	117020000	#4848FF	1	0.25
chr1	117020001	117060000	B.1.1.2.1.1.1.2.2.2	0.351312987934705	.	117020001	117060000	#DADAFF	1	0.5
chr1	117060001	117130000	B.1.2.2.1.1.1.2.1.1.1	0.241305890702626	.	117060001	117130000	#9191FF	1	0.375
chr1	117130001	117370000	B.2.2.1.1.1.1.1.2.2.1.2.2.2	0.0702625975869411	.	117130001	117370000	#0000FF	1	0.125
chr1	117370001	117600000	B.2.2.1.1.1.1.1.2.1.1	0.0745209368346345	.	117370001	117600000	#0000FF	1	0.125
chr1	117600001	117710000	A.2.1.2.1.1.2.1.2.1	0.606103619588361	.	117600001	117710000	#FF9191	1	0.75
chr1	117710001	117820000	B.2.1.1.2.1.1.2.2.2.1.1	0.149751596877218	.	117710001	117820000	#4848FF	1	0.25
chr1	117820001	117860000	B.1.2.1.1.1.2.1.1.2.2.1	0.288857345635202	.	117820001	117860000	#9191FF	1	0.375
chr1	117860001	117900000	B.1.1.2.2.1.1.2.2.1	0.327182398864443	.	117860001	117900000	#DADAFF	1	0.5
chr1	117900001	117980000	A.2.2.2.1.2.1.1.2.2	0.450674237047551	.	117900001	117980000	#FFDADA	1	0.625
chr1	117980001	118030000	A.2.2.2.1.2.2.1.2.2.1	0.44499645138396	.	117980001	118030000	#FFDADA	1	0.625
chr1	118030001	118130000	B.1.1.1.2.1.1.1.1.2.1.2.2	0.378992193044713	.	118030001	118130000	#DADAFF	1	0.5
chr1	118130001	118210000	A.2.2.2.1.2.1.1.2.1.1.2	0.452093683463449	.	118130001	118210000	#FFDADA	1	0.625
chr1	118210001	118250000	A.2.2.1.1.2.2.1.1.2.2.1	0.520936834634493	.	118210001	118250000	#FFDADA	1	0.625
chr1	118250001	118350000	A.2.1.2.1.1.2.1.2.2.1.1.1	0.605393896380412	.	118250001	118350000	#FF9191	1	0.75
chr1	118350001	118430000	A.1.2.2.2.1.2.1.2.1.1.1.2	0.7416607523066	.	118350001	118430000	#FF4848	1	0.875
chr1	118430001	118510000	A.2.2.2.1.2.1.1.2.1.1.1.2	0.452803406671398	.	118430001	118510000	#FFDADA	1	0.625
chr1	118510001	118640000	B.2.1.2.1.2.2.2.1.2.2.1.2	0.108587650816182	.	118510001	118640000	#4848FF	1	0.25
chr1	118640001	118690000	B.1.1.1.2.2.1.1.1.2.1.1	0.368346344925479	.	118640001	118690000	#DADAFF	1	0.5
chr1	118690001	118740000	B.1.2.1.2.1.2.2.2.1	0.261178140525195	.	118690001	118740000	#9191FF	1	0.375
chr1	118740001	119480000	B.2.2.2.2.1.1.1.1	0.0106458481192335	.	118740001	119480000	#0000FF	1	0.125
chr1	119480001	119520000	B.2.1.1.2.1.1.1.2.1.2	0.159687721788502	.	119480001	119520000	#4848FF	1	0.25
chr1	119520001	119670000	B.1.2.1.2.1.2.1.2.1.1.1	0.27111426543648	.	119520001	119670000	#9191FF	1	0.375
chr1	119670001	119710000	B.1.1.1.2.1.1.1.1.2.1.2.1.2	0.379701916252661	.	119670001	119710000	#DADAFF	1	0.5
chr1	119710001	119980000	B.2.2.1.1.1.1.1.2.2.1.2.2.1.2	0.07097232079489	.	119710001	119980000	#0000FF	1	0.125
chr1	119980001	120090000	B.2.1.2.2.2.1.2.2.1	0.0823278921220724	.	119980001	120090000	#4848FF	1	0.25
chr1	120090001	120160000	B.1.2.1.2.1.2.1.1.2	0.271823988644429	.	120090001	120160000	#9191FF	1	0.375
chr1	120160001	120200000	A.2.1.1.2.2.1.2.2.2.2	0.641589779985806	.	120160001	120200000	#FF9191	1	0.75
chr1	120200001	120250000	A.2.2.2.1.2.1.1.2.1.1.1.1	0.453513129879347	.	120200001	120250000	#FFDADA	1	0.625
chr1	120250001	120330000	A.1.2.1.2.1.1.2.2.2.2.2	0.830376153300213	.	120250001	120330000	#FF4848	1	0.875
chr1	120330001	120530000	A.1.1.2.1.1.1.1.2.2	0.949609652235628	.	120330001	120530000	#FF0000	1	1
chr1	120530001	120640000	A.1.1.2.1.1.1.2.1	0.948899929027679	.	120530001	120640000	#FF0000	1	1
chr1	120640001	120700000	A.1.2.2.1.2.2.1.2.2.1	0.764371894960965	.	120640001	120700000	#FF4848	1	0.875
chr1	120740001	120940000	A.2.1.1.2.2.1.2.2.2.1	0.642299503193754	.	120740001	120940000	#FF9191	1	0.75
chr1	121090001	121110000	A.2.1.1.2.2.1.2.2.2.1	0.642299503193754	.	121090001	121110000	#FF9191	1	0.75
chr1	121110001	121140000	A.2.2.1.2.1.2.1.1.2	0.504613200851668	.	121110001	121140000	#FFDADA	1	0.625
chr1	121140001	121380000	B.2.1.2.1.2.2.2.1.2.2.1.1	0.109297374024131	.	121140001	121380000	#4848FF	1	0.25
chr1	121420001	121430000	B.2.1.2.1.2.2.2.1.2.2.1.1	0.109297374024131	.	121420001	121430000	#4848FF	1	0.25
chr1	121470001	121490000	B.2.1.2.1.2.2.2.1.2.2.1.1	0.109297374024131	.	121470001	121490000	#4848FF	1	0.25
chr1	142530001	142560000	B.1.2.1.1.1.2.1.2	0.287437899219304	.	142530001	142560000	#9191FF	1	0.375
chr1	142600001	142620000	B.1.2.1.1.1.2.1.2	0.287437899219304	.	142600001	142620000	#9191FF	1	0.375
chr1	142630001	142640000	B.1.2.1.1.1.2.1.2	0.287437899219304	.	142630001	142640000	#9191FF	1	0.375
chr1	142790001	142810000	B.1.2.1.1.1.2.1.2	0.287437899219304	.	142790001	142810000	#9191FF	1	0.375
chr1	143120001	143300000	B.2.1.1.2.2.2.1.1.2	0.13555713271824	.	143120001	143300000	#4848FF	1	0.25
chr1	143510001	143520000	B.2.1.1.2.2.2.1.1.2	0.13555713271824	.	143510001	143520000	#4848FF	1	0.25
chr1	143530001	143550000	B.2.1.1.2.2.2.1.1.2	0.13555713271824	.	143530001	143550000	#4848FF	1	0.25
chr1	143660001	143670000	A.2.2.1.2.2.2.1.2	0.479772888573456	.	143660001	143670000	#FFDADA	1	0.625
chr1	143720001	143780000	A.2.2.1.2.2.2.1.2	0.479772888573456	.	143720001	143780000	#FFDADA	1	0.625
chr1	143870001	143880000	A.2.1.1.2.1.1.2.2.2	0.667849538679915	.	143870001	143880000	#FF9191	1	0.75
chr1	143900001	143980000	A.2.1.1.2.1.1.2.2.2	0.667849538679915	.	143900001	143980000	#FF9191	1	0.75
chr1	143980001	144020000	A.1.2.1.2.1.1.1.2.1	0.839602555003549	.	143980001	144020000	#FF4848	1	0.875
chr1	144020001	144100000	A.2.1.1.2.1.1.2.2.1	0.668559261887864	.	144020001	144100000	#FF9191	1	0.75
chr1	144190001	144200000	A.2.1.1.2.1.1.2.2.1	0.668559261887864	.	144190001	144200000	#FF9191	1	0.75
chr1	144460001	144490000	A.1.2.2.2.1.2.1.2.1.1.2	0.740951029098652	.	144460001	144490000	#FF4848	1	0.875
chr1	144500001	144630000	A.1.2.2.2.1.2.1.2.1.1.2	0.740951029098652	.	144500001	144630000	#FF4848	1	0.875
chr1	144670001	144710000	A.1.2.2.2.1.2.1.2.1.1.2	0.740951029098652	.	144670001	144710000	#FF4848	1	0.875
chr1	144810001	144950000	A.1.1.1.2.2.2.1.1.2.1.1	0.959545777146913	.	144810001	144950000	#FF0000	1	1
chr1	144950001	145040000	A.1.1.1.2.2.2.1.1.2.1.2	0.958836053938964	.	144950001	145040000	#FF0000	1	1
chr1	145040001	145120000	A.1.1.1.2.1.2.1.2.2	0.973740241305891	.	145040001	145120000	#FF0000	1	1
chr1	145120001	145330000	A.1.1.1.1.1.1.1.1	1	.	145120001	145330000	#FF0000	1	1
chr1	145350001	145840000	A.1.1.1.1.1.1.1.1	1	.	145350001	145840000	#FF0000	1	1
chr1	145990001	146020000	B.1.2.1.2.2.2.2.2.1	0.246273953158268	.	145990001	146020000	#9191FF	1	0.375
chr1	146210001	146220000	B.1.2.1.2.2.2.2.2.1	0.246273953158268	.	146210001	146220000	#9191FF	1	0.375
chr1	146390001	146420000	B.1.2.1.2.2.2.2.2.1	0.246273953158268	.	146390001	146420000	#9191FF	1	0.375
chr1	146460001	146620000	B.1.2.1.2.2.2.2.2.1	0.246273953158268	.	146460001	146620000	#9191FF	1	0.375
chr1	146620001	146770000	A.2.2.2.1.1.2.1.2.2.1.1.1	0.461320085166785	.	146620001	146770000	#FFDADA	1	0.625
chr1	146770001	146960000	B.2.1.2.2.1.2.2.1.1	0.0908445706174592	.	146770001	146960000	#4848FF	1	0.25
chr1	146960001	147390000	B.2.1.1.1.1.2.2.1.1	0.178850248403123	.	146960001	147390000	#4848FF	1	0.25
chr1	147390001	147430000	A.2.2.1.2.2.2.2.1.1	0.479063165365507	.	147390001	147430000	#FFDADA	1	0.625
chr1	147540001	147560000	A.2.2.1.2.2.2.2.1.1	0.479063165365507	.	147540001	147560000	#FFDADA	1	0.625
chr1	147700001	147840000	A.2.2.1.2.2.2.2.1.1	0.479063165365507	.	147700001	147840000	#FFDADA	1	0.625
chr1	147850001	147860000	A.2.2.1.2.2.2.2.1.1	0.479063165365507	.	147850001	147860000	#FFDADA	1	0.625
chr1	147910001	147930000	A.2.2.1.2.2.2.2.1.1	0.479063165365507	.	147910001	147930000	#FFDADA	1	0.625
chr1	147950001	147970000	A.2.2.1.2.1.2.1.1.1.1	0.506032647267566	.	147950001	147970000	#FFDADA	1	0.625
chr1	147990001	148030000	A.2.2.1.2.1.2.1.1.1.1	0.506032647267566	.	147990001	148030000	#FFDADA	1	0.625
chr1	148170001	148260000	A.2.2.2.1.1.1.1.1.1.1	0.474804826117814	.	148170001	148260000	#FFDADA	1	0.625
chr1	148340001	148360000	A.2.2.2.1.1.1.1.1.1.1	0.474804826117814	.	148340001	148360000	#FFDADA	1	0.625
chr1	148510001	148610000	A.2.2.2.1.1.1.1.1.1.1	0.474804826117814	.	148510001	148610000	#FFDADA	1	0.625
chr1	148620001	148690000	A.2.2.2.1.1.1.1.1.1.1	0.474804826117814	.	148620001	148690000	#FFDADA	1	0.625
chr1	148750001	148760000	A.2.2.2.1.1.1.1.1.1.1	0.474804826117814	.	148750001	148760000	#FFDADA	1	0.625
chr1	148820001	148830000	A.2.2.2.1.1.1.1.1.1.1	0.474804826117814	.	148820001	148830000	#FFDADA	1	0.625
chr1	148840001	148920000	A.2.2.2.1.1.1.1.1.1.1	0.474804826117814	.	148840001	148920000	#FFDADA	1	0.625
chr1	148920001	148960000	B.1.1.1.1.2.2.1.2.1	0.38679914833215	.	148920001	148960000	#DADAFF	1	0.5
chr1	149010001	149200000	B.2.2.1.2.1.2.1.1	0.0475514549325763	.	149010001	149200000	#0000FF	1	0.125
chr1	149200001	149270000	B.1.2.2.2.1.2.2.2.2.1	0.203690560681334	.	149200001	149270000	#9191FF	1	0.375
chr1	149270001	149320000	B.1.1.1.2.2.1.2.1	0.362668559261888	.	149270001	149320000	#DADAFF	1	0.5
chr1	149320001	149370000	B.1.2.2.1.2.2.1.2.2	0.222853087295955	.	149320001	149370000	#9191FF	1	0.375
chr1	149370001	149440000	A.2.2.2.1.2.2.2.2.1.1	0.442157558552165	.	149370001	149440000	#FFDADA	1	0.625
chr1	149450001	149460000	A.2.2.2.1.2.2.2.2.1.1	0.442157558552165	.	149450001	149460000	#FFDADA	1	0.625
chr1	149510001	149520000	A.2.2.2.1.2.2.2.2.1.1	0.442157558552165	.	149510001	149520000	#FFDADA	1	0.625
chr1	149580001	149590000	A.2.2.2.1.2.2.2.2.1.1	0.442157558552165	.	149580001	149590000	#FFDADA	1	0.625
chr1	149600001	149620000	A.2.2.2.1.2.2.2.2.1.1	0.442157558552165	.	149600001	149620000	#FFDADA	1	0.625
chr1	149640001	149710000	A.2.2.2.1.2.2.2.2.1.1	0.442157558552165	.	149640001	149710000	#FFDADA	1	0.625
chr1	149710001	149760000	B.1.1.2.2.1.1.1.2	0.328601845280341	.	149710001	149760000	#DADAFF	1	0.5
chr1	149760001	149790000	A.2.2.1.1.1.2.2.2.2.1.2	0.528034066713982	.	149760001	149790000	#FFDADA	1	0.625
chr1	149790001	149800000	A.1.1.1.1.2.2.2.1	0.985805535841022	.	149790001	149800000	#FF0000	1	1
chr1	149810001	149830000	A.1.1.1.1.2.2.2.1	0.985805535841022	.	149810001	149830000	#FF0000	1	1
chr1	149840001	150210000	A.1.1.1.1.2.2.2.1	0.985805535841022	.	149840001	150210000	#FF0000	1	1
chr1	150210001	151050000	A.1.1.1.1.2.1.2.1.1	0.990773598296664	.	150210001	151050000	#FF0000	1	1
chr1	151050001	151250000	A.1.1.2.1.2.2.2.2.2.2	0.923349893541519	.	151050001	151250000	#FF0000	1	1
chr1	151250001	151330000	A.1.2.1.1.2.2.2.1.2	0.847409510290987	.	151250001	151330000	#FF4848	1	0.875
chr1	151330001	151740000	A.1.1.1.1.2.2.2.2	0.985095812633073	.	151330001	151740000	#FF0000	1	1
chr1	151740001	152020000	A.1.1.2.1.1.2.1.1.2	0.943931866572037	.	151740001	152020000	#FF0000	1	1
chr1	152020001	152090000	B.1.2.1.2.2.1.1.2.2.1.2	0.256210078069553	.	152020001	152090000	#9191FF	1	0.375
chr1	152090001	152560000	B.2.2.2.2.2.2.2	0.0007097232079489	.	152090001	152560000	#0000FF	1	0.125
chr1	152590001	153310000	B.2.2.2.2.2.2.2	0.0007097232079489	.	152590001	153310000	#0000FF	1	0.125
chr1	153310001	153380000	B.1.2.2.2.2.1.1.1.2	0.200851667849539	.	153310001	153380000	#9191FF	1	0.375
chr1	153380001	153480000	B.1.1.2.2.2.1.2.2.2	0.30943931866572	.	153380001	153480000	#DADAFF	1	0.5
chr1	153480001	153650000	A.1.1.1.2.2.1.2.1.1	0.965223562810504	.	153480001	153650000	#FF0000	1	1
chr1	153650001	153700000	A.2.1.1.2.1.2.2.1.1.1.1	0.659332860184528	.	153650001	153700000	#FF9191	1	0.75
chr1	153700001	153750000	A.1.2.2.2.2.1.2.1.2.2	0.724627395315827	.	153700001	153750000	#FF4848	1	0.875
chr1	153750001	153980000	A.1.1.1.2.1.1.2.1.2	0.980127750177431	.	153750001	153980000	#FF0000	1	1
chr1	153980001	154130000	A.2.2.2.2.2.1.1.1.2	0.420865862313698	.	153980001	154130000	#FFDADA	1	0.625
chr1	154130001	154240000	A.1.2.1.1.2.1.1.2.1	0.856635911994322	.	154130001	154240000	#FF4848	1	0.875
chr1	154240001	154370000	A.1.2.2.1.2.1.2.2.1	0.769339957416608	.	154240001	154370000	#FF4848	1	0.875
chr1	154370001	154430000	A.1.2.2.2.2.2.1.1.2.1.1	0.718239886444287	.	154370001	154430000	#FF4848	1	0.875
chr1	154430001	154520000	A.2.1.2.1.2.2.1.2.2	0.590489709013485	.	154430001	154520000	#FF9191	1	0.75
chr1	154520001	154610000	A.1.2.2.2.2.2.1.1.2.1.2	0.717530163236338	.	154520001	154610000	#FF4848	1	0.875
chr1	154610001	154910000	A.2.2.1.1.1.1.2.2	0.545067423704755	.	154610001	154910000	#FFDADA	1	0.625
chr1	154910001	155150000	A.1.1.2.1.2.2.2.2.2.1	0.924059616749468	.	154910001	155150000	#FF0000	1	1
chr1	155150001	156070000	A.1.1.1.1.2.1.2.1.2.1	0.990063875088715	.	155150001	156070000	#FF0000	1	1
chr1	156070001	156300000	A.1.1.2.2.1.1.2.1.2.2.2	0.91625266146203	.	156070001	156300000	#FF0000	1	1
chr1	156300001	156710000	A.1.1.1.2.1.2.1.1.2.1	0.975869410929737	.	156300001	156710000	#FF0000	1	1
chr1	156710001	156900000	A.1.1.1.2.1.1.2.1.1	0.98083747338538	.	156710001	156900000	#FF0000	1	1
chr1	156900001	157030000	A.1.2.1.2.1.2.2.2.2.1	0.816181689141235	.	156900001	157030000	#FF4848	1	0.875
chr1	157030001	157130000	A.1.2.2.2.1.1.2.1.1.2	0.754435770049681	.	157030001	157130000	#FF4848	1	0.875
chr1	157130001	157320000	B.2.2.1.1.2.1.1.2.2	0.0610361958836054	.	157130001	157320000	#0000FF	1	0.125
chr1	157320001	157960000	B.2.2.2.1.2.2.1.1	0.0134847409510291	.	157320001	157960000	#0000FF	1	0.125
chr1	157960001	158080000	A.1.2.1.1.1.1.2	0.876508161816891	.	157960001	158080000	#FF4848	1	0.875
chr1	158080001	158180000	B.1.2.1.2.2.1.1.2.2.1.1	0.256919801277502	.	158080001	158180000	#9191FF	1	0.375
chr1	158180001	158960000	B.2.2.2.2.1.2.2.1.1	0.0056777856635912	.	158180001	158960000	#0000FF	1	0.125
chr1	158960001	159020000	A.2.1.2.2.1.1.2.2.1.2	0.577714691270405	.	158960001	159020000	#FF9191	1	0.75
chr1	159020001	159070000	B.1.1.2.2.2.1.2.1.1.2	0.314407381121363	.	159020001	159070000	#DADAFF	1	0.5
chr1	159070001	159190000	B.2.1.1.1.2.1.1.2.1.1.1	0.174591909155429	.	159070001	159190000	#4848FF	1	0.25
chr1	159190001	159240000	B.2.1.2.1.1.1.2.2	0.126330731014904	.	159190001	159240000	#4848FF	1	0.25
chr1	159240001	159740000	B.2.2.2.1.2.2.2.2	0.0113555713271824	.	159240001	159740000	#0000FF	1	0.125
chr1	159740001	159820000	B.1.1.2.2.2.1.2.2.1	0.310149041873669	.	159740001	159820000	#DADAFF	1	0.5
chr1	159820001	159870000	A.2.2.1.1.1.2.1.2.2	0.537970191625266	.	159820001	159870000	#FFDADA	1	0.625
chr1	159870001	159900000	A.2.1.1.2.1.2.2.1.2.1.1.1	0.657203690560681	.	159870001	159900000	#FF9191	1	0.75
chr1	159900001	160050000	A.2.2.1.2.2.2.2.1.2	0.478353442157559	.	159900001	160050000	#FFDADA	1	0.625
chr1	160050001	160100000	A.2.1.2.1.1.1.1.2.1.2.2.1	0.620298083747339	.	160050001	160100000	#FF9191	1	0.75
chr1	160100001	160160000	A.2.2.2.1.1.1.1.1.2	0.473385379701916	.	160100001	160160000	#FFDADA	1	0.625
chr1	160160001	160320000	A.1.1.2.1.1.2.2.2.1.2	0.934705464868701	.	160160001	160320000	#FF0000	1	1
chr1	160320001	160390000	B.1.1.1.1.1.1.1.1.1.2	0.407381121362669	.	160320001	160390000	#DADAFF	1	0.5
chr1	160390001	160550000	B.2.2.1.2.1.1.1.2	0.0511000709723208	.	160390001	160550000	#0000FF	1	0.125
chr1	160550001	160790000	B.2.2.1.2.1.2.1.2.2	0.0454222853087296	.	160550001	160790000	#0000FF	1	0.125
chr1	160790001	160820000	B.2.1.1.1.1.1.2.1	0.183818310858765	.	160790001	160820000	#4848FF	1	0.25
chr1	160820001	160960000	B.2.2.1.1.2.1.1.2.1	0.0617459190915543	.	160820001	160960000	#0000FF	1	0.125
chr1	160960001	161080000	A.2.1.2.2.1.1.1.1.1.1.2	0.58694109297374	.	160960001	161080000	#FF9191	1	0.75
chr1	161080001	161130000	A.1.2.1.2.1.2.2.2.1.1.2	0.819020581973031	.	161080001	161130000	#FF4848	1	0.875
chr1	161130001	161200000	A.1.1.2.2.1.2.2.2.2.1.1.2	0.901348474095103	.	161130001	161200000	#FF0000	1	1
chr1	161200001	161270000	A.2.2.1.2.2.2.1.1.1	0.481902058197303	.	161200001	161270000	#FFDADA	1	0.625
chr1	161270001	161430000	A.1.2.2.2.1.1.2.1.1.1	0.755145493257629	.	161270001	161430000	#FF4848	1	0.875
chr1	161440001	161560000	A.1.2.2.2.1.1.2.1.1.1	0.755145493257629	.	161440001	161560000	#FF4848	1	0.875
chr1	161610001	161630000	A.1.2.2.2.1.1.2.1.1.1	0.755145493257629	.	161610001	161630000	#FF4848	1	0.875
chr1	161640001	161690000	A.1.2.2.2.1.1.2.1.1.1	0.755145493257629	.	161640001	161690000	#FF4848	1	0.875
chr1	161690001	161740000	A.2.1.1.2.1.2.2.1.1.1.2	0.658623136976579	.	161690001	161740000	#FF9191	1	0.75
chr1	161740001	161940000	A.2.1.2.1.1.1.1.1.1.1.2	0.624556422995032	.	161740001	161940000	#FF9191	1	0.75
chr1	161940001	161990000	B.1.1.1.1.1.1.1.2.1	0.405961674946771	.	161940001	161990000	#DADAFF	1	0.5
chr1	161990001	162040000	B.1.1.1.1.1.1.1.2.2.2.2	0.403832505322924	.	161990001	162040000	#DADAFF	1	0.5
chr1	162040001	162470000	B.2.1.2.2.1.2.2.1.2	0.0901348474095103	.	162040001	162470000	#4848FF	1	0.25
chr1	162470001	162770000	A.1.1.1.2.1.1.1.1.2	0.982256919801277	.	162470001	162770000	#FF0000	1	1
chr1	162770001	162860000	A.2.1.1.2.1.2.2.1.2.1.1.2	0.656493967352732	.	162770001	162860000	#FF9191	1	0.75
chr1	162860001	163060000	A.1.2.2.2.1.1.2.1.2	0.753726046841732	.	162860001	163060000	#FF4848	1	0.875
chr1	163060001	163260000	A.2.1.2.2.1.1.1.1.2	0.584811923349894	.	163060001	163260000	#FF9191	1	0.75
chr1	163260001	163310000	A.2.1.2.1.1.1.1.2.1.2.2.2.1	0.61958836053939	.	163260001	163310000	#FF9191	1	0.75
chr1	163310001	164520000	B.2.2.2.2.1.2.1.2.2	0.0063875088715401	.	163310001	164520000	#0000FF	1	0.125
chr1	164520001	164570000	A.2.1.1.2.1.2.1.2.1.1.2	0.66430092264017	.	164520001	164570000	#FF9191	1	0.75
chr1	164570001	164670000	A.2.1.1.2.1.2.1.1.1	0.667139815471966	.	164570001	164670000	#FF9191	1	0.75
chr1	164670001	164750000	A.1.2.1.2.1.2.2.2.1.2.2.2	0.816891412349184	.	164670001	164750000	#FF4848	1	0.875
chr1	164750001	164820000	B.1.1.1.1.2.2.1.1	0.387508871540099	.	164750001	164820000	#DADAFF	1	0.5
chr1	164820001	165070000	B.2.2.1.1.2.2.2.1.2	0.0546486870120653	.	164820001	165070000	#0000FF	1	0.125
chr1	165070001	165120000	B.2.1.1.1.2.2.2.1.2	0.163946061036196	.	165070001	165120000	#4848FF	1	0.25
chr1	165120001	165380000	B.2.2.1.2.1.2.1.2.1.2	0.0461320085166785	.	165120001	165380000	#0000FF	1	0.125
chr1	165380001	165560000	B.2.2.1.1.2.2.2.1.1	0.0553584102200142	.	165380001	165560000	#0000FF	1	0.125
chr1	165560001	165600000	B.1.1.2.2.2.1.2.1.2.2.1.1	0.312278211497516	.	165560001	165600000	#DADAFF	1	0.5
chr1	165600001	165670000	A.2.1.2.2.1.1.1.1.1.2.1	0.586231369765791	.	165600001	165670000	#FF9191	1	0.75
chr1	165670001	165800000	A.2.1.2.2.1.1.1.1.1.1.1	0.587650816181689	.	165670001	165800000	#FF9191	1	0.75
chr1	165800001	165880000	A.1.2.1.2.1.2.1.1.2	0.828956706884315	.	165800001	165880000	#FF4848	1	0.875
chr1	165880001	166490000	B.2.2.2.2.1.2.1.1.2	0.0078069552874379	.	165880001	166490000	#0000FF	1	0.125
chr1	166490001	166800000	B.2.2.2.1.2.1.2.2	0.014194464158978	.	166490001	166800000	#0000FF	1	0.125
chr1	166800001	166850000	B.1.1.1.1.1.1.1.1.1.1	0.408090844570617	.	166800001	166850000	#DADAFF	1	0.5
chr1	166850001	166970000	B.2.1.2.1.1.1.2.1.1.1	0.1291696238467	.	166850001	166970000	#4848FF	1	0.25
chr1	166970001	167020000	B.2.1.2.1.1.1.2.1.2.1	0.127750177430802	.	166970001	167020000	#4848FF	1	0.25
chr1	167020001	167180000	B.2.1.2.2.1.2.1.1.1	0.0951029098651526	.	167020001	167180000	#4848FF	1	0.25
chr1	167180001	167430000	B.1.2.1.2.2.1.1.1.1	0.259048970901348	.	167180001	167430000	#9191FF	1	0.375
chr1	167430001	167500000	B.2.1.1.1.2.1.1.2.2.2	0.171753016323634	.	167430001	167500000	#4848FF	1	0.25
chr1	167500001	167680000	B.1.2.2.2.1.1.2	0.217175301632363	.	167500001	167680000	#9191FF	1	0.375
chr1	167680001	167790000	A.1.1.2.2.1.2.2.1.2.1.1	0.907735982966643	.	167680001	167790000	#FF0000	1	1
chr1	167790001	167880000	A.1.2.2.2.1.1.2.2.1.2.2	0.750177430801987	.	167790001	167880000	#FF4848	1	0.875
chr1	167880001	168320000	A.1.2.2.1.1.2.2.1	0.782114975159688	.	167880001	168320000	#FF4848	1	0.875
chr1	168320001	168430000	B.2.1.2.1.1.1.2.1.1.2	0.128459900638751	.	168320001	168430000	#4848FF	1	0.25
chr1	168430001	168480000	B.1.1.2.2.2.1.2.1.2.1.1	0.313697657913414	.	168430001	168480000	#DADAFF	1	0.5
chr1	168480001	169060000	B.2.2.2.1.2.2.1.2	0.0127750177430802	.	168480001	169060000	#0000FF	1	0.125
chr1	169060001	169330000	B.1.1.1.1.2.2.2.2.2	0.382540809084457	.	169060001	169330000	#DADAFF	1	0.5
chr1	169330001	169360000	A.2.2.2.1.1.2.2.2	0.456352022711143	.	169330001	169360000	#FFDADA	1	0.625
chr1	169360001	169430000	B.1.2.2.2.1.2.2.1.1.1	0.212207239176721	.	169360001	169430000	#9191FF	1	0.375
chr1	169430001	169530000	B.1.1.2.1.2.2.1.2.2.2	0.334279630943932	.	169430001	169530000	#DADAFF	1	0.5
chr1	169530001	169570000	B.2.1.1.1.2.2.2.1.1	0.164655784244145	.	169530001	169570000	#4848FF	1	0.25
chr1	169570001	169660000	B.2.2.1.1.2.1.2.2.1.2	0.0589070262597587	.	169570001	169660000	#0000FF	1	0.125
chr1	169660001	169750000	B.2.1.2.2.1.1.1.1.2	0.103619588360539	.	169660001	169750000	#4848FF	1	0.25
chr1	169750001	169820000	B.1.1.1.1.1.1.1.1.2	0.40667139815472	.	169750001	169820000	#DADAFF	1	0.5
chr1	169820001	169880000	A.2.1.2.2.1.1.1.1.1.2.2	0.585521646557842	.	169820001	169880000	#FF9191	1	0.75
chr1	169880001	169920000	B.1.1.1.1.1.1.2.1.2.2	0.400993612491128	.	169880001	169920000	#DADAFF	1	0.5
chr1	169920001	170260000	B.1.2.1.2.2.1.2.2.1	0.253371185237757	.	169920001	170260000	#9191FF	1	0.375
chr1	170260001	170490000	B.1.1.1.1.2.1.1.2	0.389638041163946	.	170260001	170490000	#DADAFF	1	0.5
chr1	170490001	170530000	A.2.1.1.2.1.2.2.1.2.1.2.1	0.655784244144784	.	170490001	170530000	#FF9191	1	0.75
chr1	170530001	170640000	A.2.1.2.1.1.1.1.2.1.2.1	0.621007806955287	.	170530001	170640000	#FF9191	1	0.75
chr1	170640001	170700000	A.1.2.1.2.1.2.2.2.1.2.2.1	0.817601135557133	.	170640001	170700000	#FF4848	1	0.875
chr1	170700001	170800000	B.1.1.2.1.2.1.1.1.1.2	0.344925479063165	.	170700001	170800000	#DADAFF	1	0.5
chr1	170800001	170940000	B.1.2.1.2.2.2.2.2.2	0.245564229950319	.	170800001	170940000	#9191FF	1	0.375
chr1	170940001	171040000	B.2.1.2.1.1.1.2.1.2.2	0.127040454222853	.	170940001	171040000	#4848FF	1	0.25
chr1	171040001	171070000	B.1.2.1.1.2.2.1.2	0.279630943931867	.	171040001	171070000	#9191FF	1	0.375
chr1	171070001	171390000	B.1.2.2.2.1.2.2.2.2.2	0.202980837473385	.	171070001	171390000	#9191FF	1	0.375
chr1	171390001	171450000	B.1.1.1.1.2.2.1.2.2	0.386089425124202	.	171390001	171450000	#DADAFF	1	0.5
chr1	171450001	171560000	A.1.2.1.2.1.2.2.2.1.1.1.2	0.819730305180979	.	171450001	171560000	#FF4848	1	0.875
chr1	171560001	171770000	A.2.2.1.2.2.2.2.2.2	0.475514549325763	.	171560001	171770000	#FFDADA	1	0.625
chr1	171770001	171950000	B.2.1.1.1.1.2.1.1.1	0.182398864442867	.	171770001	171950000	#4848FF	1	0.25
chr1	171950001	172100000	B.1.1.1.1.2.1.1.1.1	0.391057487579844	.	171950001	172100000	#DADAFF	1	0.5
chr1	172100001	172370000	A.1.2.1.1.1.1.1.1.1	0.880766501064585	.	172100001	172370000	#FF4848	1	0.875
chr1	172370001	172430000	B.1.1.1.1.1.1.2.1.1.1	0.403122782114975	.	172370001	172430000	#DADAFF	1	0.5
chr1	172430001	172500000	B.1.2.1.2.2.2.2.1.1	0.248403122782115	.	172430001	172500000	#9191FF	1	0.375
chr1	172500001	172630000	A.1.2.2.2.2.1.2.1.2.1	0.725337118523776	.	172500001	172630000	#FF4848	1	0.875
chr1	172630001	172690000	A.2.2.2.1.1.2.1.2.1.1.2	0.463449254790632	.	172630001	172690000	#FFDADA	1	0.625
chr1	172690001	172790000	A.2.2.1.2.2.2.1.1.2.2	0.480482611781405	.	172690001	172790000	#FFDADA	1	0.625
chr1	172790001	172870000	A.1.2.2.2.2.1.2.1.1.2	0.726046841731725	.	172790001	172870000	#FF4848	1	0.875
chr1	172870001	173180000	A.1.1.2.2.1.2.2.1.1.1	0.909155429382541	.	172870001	173180000	#FF0000	1	1
chr1	173180001	173260000	A.2.2.1.2.2.2.1.1.2.1	0.481192334989354	.	173180001	173260000	#FFDADA	1	0.625
chr1	173260001	173370000	A.2.2.2.1.1.1.1.1.1.2	0.474095102909865	.	173260001	173370000	#FFDADA	1	0.625
chr1	173370001	173410000	A.2.2.1.1.1.2.2.2.1.1.1.1	0.532292405961675	.	173370001	173410000	#FFDADA	1	0.625
chr1	173410001	173470000	A.2.1.2.1.1.1.1.2.1.1.2	0.621717530163236	.	173410001	173470000	#FF9191	1	0.75
chr1	173470001	173680000	B.1.2.2.2.2.2.2.1	0.19375443577005	.	173470001	173680000	#9191FF	1	0.375
chr1	173680001	173850000	A.1.2.2.2.1.1.2.2.1.2.1.2	0.750887154009936	.	173680001	173850000	#FF4848	1	0.875
chr1	173850001	173970000	A.1.2.2.2.1.1.2.2.2	0.749467707594038	.	173850001	173970000	#FF4848	1	0.875
chr1	173970001	174010000	A.2.1.1.2.1.1.2.1.2.1.1.1.2.1	0.672107877927608	.	173970001	174010000	#FF9191	1	0.75
chr1	174010001	174050000	A.2.2.1.2.2.1.2.2.1.2.1	0.48403122782115	.	174010001	174050000	#FFDADA	1	0.625
chr1	174050001	174120000	B.1.1.2.2.2.2.1.2.2.1.1	0.304471256210078	.	174050001	174120000	#DADAFF	1	0.5
chr1	174120001	174200000	B.1.1.1.1.1.1.1.2.2.2.1	0.404542228530873	.	174120001	174200000	#DADAFF	1	0.5
chr1	174200001	174250000	B.1.1.2.1.2.1.1.1.1.1	0.345635202271114	.	174200001	174250000	#DADAFF	1	0.5
chr1	174250001	174400000	B.1.2.1.1.2.1.2.1.2.1	0.283179559971611	.	174250001	174400000	#9191FF	1	0.375
chr1	174400001	174720000	B.2.1.1.1.1.2.2.2.2	0.176011355571327	.	174400001	174720000	#4848FF	1	0.25
chr1	174720001	174780000	B.1.1.2.2.2.1.2.1.2.1.2	0.312987934705465	.	174720001	174780000	#DADAFF	1	0.5
chr1	174780001	174960000	B.2.1.1.1.2.1.1.2.2.1	0.172462739531583	.	174780001	174960000	#4848FF	1	0.25
chr1	174960001	175000000	A.2.1.2.2.1.1.2.2.1.1.2	0.578424414478353	.	174960001	175000000	#FF9191	1	0.75
chr1	175000001	175050000	B.2.1.1.1.2.1.1.2.1.2	0.173172462739532	.	175000001	175050000	#4848FF	1	0.25
chr1	175050001	175080000	B.2.1.1.1.1.1.2.2	0.183108587650816	.	175050001	175080000	#4848FF	1	0.25
chr1	175080001	175860000	B.2.2.2.2.1.2.2.1.2	0.0049680624556423	.	175080001	175860000	#0000FF	1	0.125
chr1	175860001	175880000	B.1.1.2.1.2.2.1.1	0.337118523775727	.	175860001	175880000	#DADAFF	1	0.5
chr1	175880001	176180000	A.2.1.2.2.1.1.1.2.2.2	0.581973030518098	.	175880001	176180000	#FF9191	1	0.75
chr1	176180001	176230000	B.1.2.1.2.2.2.1.2.2	0.249112845990064	.	176180001	176230000	#9191FF	1	0.375
chr1	176230001	176550000	B.2.2.2.1.2.1.1.1	0.0163236337828247	.	176230001	176550000	#0000FF	1	0.125
chr1	176550001	176750000	B.2.2.1.2.1.1.1.1.2	0.0518097941802697	.	176550001	176750000	#0000FF	1	0.125
chr1	176750001	176850000	B.2.1.2.2.1.1.2.1.2	0.0986515259048971	.	176750001	176850000	#4848FF	1	0.25
chr1	176850001	177130000	B.2.2.1.2.1.2.1.2.1.1	0.0468417317246274	.	176850001	177130000	#0000FF	1	0.125
chr1	177130001	177810000	B.2.2.2.1.2.1.1.2	0.0156139105748758	.	177130001	177810000	#0000FF	1	0.125
chr1	177810001	177860000	B.1.1.2.1.2.2.1.2.2.1	0.334989354151881	.	177810001	177860000	#DADAFF	1	0.5
chr1	177860001	177890000	B.1.1.2.2.2.1.2.1.2.2.1.2	0.311568488289567	.	177860001	177890000	#DADAFF	1	0.5
chr1	177890001	177910000	A.2.2.2.1.1.2.2.1.2.1	0.45777146912704	.	177890001	177910000	#FFDADA	1	0.625
chr1	177910001	177930000	A.2.2.1.2.2.1.2.2.2	0.482611781405252	.	177910001	177930000	#FFDADA	1	0.625
chr1	177930001	177990000	A.2.1.2.1.1.1.1.2.1.2.2.2.2	0.618878637331441	.	177930001	177990000	#FF9191	1	0.75
chr1	177990001	178050000	A.2.1.1.2.1.2.2.1.2.1.2.2	0.655074520936835	.	177990001	178050000	#FF9191	1	0.75
chr1	178050001	178200000	A.1.2.1.2.1.2.2.2.1.1.1.1	0.820440028388928	.	178050001	178200000	#FF4848	1	0.875
chr1	178200001	178260000	A.1.2.2.1.1.2.1.2.2.1.1.2	0.785663591199432	.	178200001	178260000	#FF4848	1	0.875
chr1	178260001	178500000	A.1.1.2.2.1.2.2.1.1.2	0.908445706174592	.	178260001	178500000	#FF0000	1	1
chr1	178500001	178570000	A.1.2.1.2.1.2.2.1.2.1.2	0.821859474804826	.	178500001	178570000	#FF4848	1	0.875
chr1	178570001	179000000	A.1.1.1.2.1.1.1.1.1.2	0.982966643009226	.	178570001	179000000	#FF0000	1	1
chr1	179000001	179100000	A.1.2.1.1.1.1.1.2.1.2	0.877927608232789	.	179000001	179100000	#FF4848	1	0.875
chr1	179100001	179200000	A.1.1.2.2.1.2.2.2.2.1.1.1	0.902058197303052	.	179100001	179200000	#FF0000	1	1
chr1	179200001	179260000	A.2.1.2.1.1.1.2.2.2.2.2	0.610361958836054	.	179200001	179260000	#FF9191	1	0.75
chr1	179260001	179350000	A.1.2.2.2.1.1.2.2.1.2.1.1	0.751596877217885	.	179260001	179350000	#FF4848	1	0.875
chr1	179350001	179570000	B.2.1.2.2.1.2.1.1.2.1.2	0.0936834634492548	.	179350001	179570000	#4848FF	1	0.25
chr1	179570001	179780000	B.2.1.2.1.1.2.2.1	0.124201561391057	.	179570001	179780000	#4848FF	1	0.25
chr1	179780001	179840000	A.2.1.1.2.1.2.1.2.1.1.1.1	0.665720369056068	.	179780001	179840000	#FF9191	1	0.75
chr1	179840001	180050000	A.1.1.1.2.2.1.2.2.2	0.963094393186657	.	179840001	180050000	#FF0000	1	1
chr1	180050001	180130000	A.1.1.2.2.1.2.1.1.1.1	0.914123491838183	.	180050001	180130000	#FF0000	1	1
chr1	180130001	180480000	A.1.1.2.1.1.2.1.2.2.1.2	0.938963804116395	.	180130001	180480000	#FF0000	1	1
chr1	180480001	180820000	A.1.1.2.1.1.2.2.2.2	0.933995741660752	.	180480001	180820000	#FF0000	1	1
chr1	180820001	181050000	A.1.1.2.1.1.2.2.2.1.1	0.93541518807665	.	180820001	181050000	#FF0000	1	1
chr1	181050001	181150000	A.1.1.2.2.1.2.1.2.2	0.90986515259049	.	181050001	181150000	#FF0000	1	1
chr1	181150001	181380000	B.2.2.1.1.2.2.1.2	0.0560681334279631	.	181150001	181380000	#0000FF	1	0.125
chr1	181380001	182340000	B.2.2.2.2.1.2.2.2	0.0042583392476934	.	181380001	182340000	#0000FF	1	0.125
chr1	182340001	182550000	B.2.1.2.2.1.2.1.1.2.2	0.0929737402413059	.	182340001	182550000	#4848FF	1	0.25
chr1	182550001	182600000	B.1.1.1.1.1.2.1.2.1.1	0.396735273243435	.	182550001	182600000	#DADAFF	1	0.5
chr1	182600001	182750000	B.2.1.2.2.1.1.1.2.2.1	0.101490418736693	.	182600001	182750000	#4848FF	1	0.25
chr1	182750001	182810000	A.2.2.2.1.1.2.1.2.2.1.1.2	0.460610361958836	.	182750001	182810000	#FFDADA	1	0.625
chr1	182810001	182920000	A.1.2.1.2.1.2.1.2.2.1	0.826827537260468	.	182810001	182920000	#FF4848	1	0.875
chr1	182920001	183300000	A.1.1.1.1.1.2.1.1.1	0.996451383960255	.	182920001	183300000	#FF0000	1	1
chr1	183300001	183430000	A.2.2.2.2.2.1.1.1.1	0.421575585521647	.	183300001	183430000	#FFDADA	1	0.625
chr1	183430001	183600000	A.1.1.2.2.1.1.1.2	0.919091554293825	.	183430001	183600000	#FF0000	1	1
chr1	183600001	183650000	A.2.1.1.1.1.2.2.1.2	0.698367636621718	.	183600001	183650000	#FF9191	1	0.75
chr1	183650001	183870000	A.1.2.1.1.2.1.1.2.2	0.855926188786373	.	183650001	183870000	#FF4848	1	0.875
chr1	183870001	183990000	A.1.2.2.1.2.1.2.1.1.2	0.770759403832505	.	183870001	183990000	#FF4848	1	0.875
chr1	183990001	184030000	A.1.2.2.2.2.1.1.2	0.727466288147622	.	183990001	184030000	#FF4848	1	0.875
chr1	184030001	184660000	A.1.1.2.2.1.1.1.1.2.1.2	0.920511000709723	.	184030001	184660000	#FF0000	1	1
chr1	184660001	184730000	A.2.1.1.1.1.2.2.1.1	0.699077359829666	.	184660001	184730000	#FF9191	1	0.75
chr1	184730001	184760000	A.2.1.2.2.1.2.2.2.1	0.567068843151171	.	184730001	184760000	#FF9191	1	0.75
chr1	184760001	185150000	A.1.1.2.2.1.1.1.1.2.1.1	0.921220723917672	.	184760001	185150000	#FF0000	1	1
chr1	185150001	185300000	A.2.1.1.2.1.1.2.1.1.2	0.673527324343506	.	185150001	185300000	#FF9191	1	0.75
chr1	185300001	185680000	A.2.1.2.1.1.1.2.1.1.1	0.617459190915543	.	185300001	185680000	#FF9191	1	0.75
chr1	185680001	186160000	A.1.2.2.1.1.2.1.1.2	0.791341376863023	.	185680001	186160000	#FF4848	1	0.875
chr1	186160001	186200000	A.2.2.1.1.1.2.2.2.2.1.1	0.52874378992193	.	186160001	186200000	#FFDADA	1	0.625
chr1	186200001	186280000	A.2.2.1.1.1.2.2.2.2.2.1	0.527324343506033	.	186200001	186280000	#FFDADA	1	0.625
chr1	186280001	186350000	A.1.2.2.1.1.2.1.2.2.1.2.1	0.784953867991483	.	186280001	186350000	#FF4848	1	0.875
chr1	186350001	186410000	A.2.1.1.2.1.1.2.1.2.1.1.1.2.2	0.671398154719659	.	186350001	186410000	#FF9191	1	0.75
chr1	186410001	186550000	A.2.2.1.1.1.2.1.1.2	0.542938254080908	.	186410001	186550000	#FFDADA	1	0.625
chr1	186550001	186630000	B.1.1.2.1.2.1.1.1.2.1.1	0.344215755855216	.	186550001	186630000	#DADAFF	1	0.5
chr1	186630001	186920000	B.1.1.1.1.1.2.2.2.1	0.393186657203691	.	186630001	186920000	#DADAFF	1	0.5
chr1	186920001	186970000	A.2.1.2.1.1.1.1.2.2	0.618168914123492	.	186920001	186970000	#FF9191	1	0.75
chr1	186970001	187150000	B.1.2.2.2.2.2.2.2.1	0.193044712562101	.	186970001	187150000	#9191FF	1	0.375
chr1	187150001	187220000	B.1.2.2.2.1.2.2.1.1.2.2	0.210787792760823	.	187150001	187220000	#9191FF	1	0.375
chr1	187220001	187430000	B.1.2.2.2.1.2.2.1.2.2.2	0.207948899929028	.	187220001	187430000	#9191FF	1	0.375
chr1	187430001	187680000	B.1.1.1.1.1.2.2.2.2.1	0.392476933995742	.	187430001	187680000	#DADAFF	1	0.5
chr1	187680001	187970000	B.1.1.2.2.2.2.1.2.2.2	0.30305180979418	.	187680001	187970000	#DADAFF	1	0.5
chr1	187970001	188070000	A.2.2.1.1.1.2.2.1.2.1	0.534421575585522	.	187970001	188070000	#FFDADA	1	0.625
chr1	188070001	188300000	B.1.1.2.1.2.1.1.1.2.2.1	0.342796309439319	.	188070001	188300000	#DADAFF	1	0.5
chr1	188300001	188460000	A.2.2.2.2.2.2.2.1.2	0.410220014194464	.	188300001	188460000	#FFDADA	1	0.625
chr1	188460001	189160000	B.1.2.2.2.2.2.1.2	0.194464158977999	.	188460001	189160000	#9191FF	1	0.375
chr1	189160001	189450000	B.1.2.2.2.2.2.1.1	0.195173882185947	.	189160001	189450000	#9191FF	1	0.375
chr1	189450001	189770000	B.1.1.1.1.1.2.2.2.2.2	0.391767210787793	.	189450001	189770000	#DADAFF	1	0.5
chr1	189770001	189830000	B.1.1.2.1.2.1.1.2.1.1	0.341376863023421	.	189770001	189830000	#DADAFF	1	0.5
chr1	189830001	189920000	B.1.1.2.2.2.2.1.2.2.1.2	0.303761533002129	.	189830001	189920000	#DADAFF	1	0.5
chr1	189920001	189990000	B.1.1.1.1.1.1.2.1.1.2	0.402413058907026	.	189920001	189990000	#DADAFF	1	0.5
chr1	189990001	190120000	B.1.1.2.1.2.1.1.1.2.2.2	0.34208658623137	.	189990001	190120000	#DADAFF	1	0.5
chr1	190120001	190190000	A.2.2.1.2.2.1.2.2.1.2.2	0.483321504613201	.	190120001	190190000	#FFDADA	1	0.625
chr1	190190001	190270000	B.1.1.2.2.2.2.1.1.1.1	0.308729595457771	.	190190001	190270000	#DADAFF	1	0.5
chr1	190270001	190330000	B.1.1.2.1.2.1.1.2.1.2	0.340667139815472	.	190270001	190330000	#DADAFF	1	0.5
chr1	190330001	190430000	B.1.1.2.2.2.2.1.1.2.2	0.305890702625976	.	190330001	190430000	#DADAFF	1	0.5
chr1	190430001	190800000	B.1.2.2.2.1.2.2.1.2.2.1	0.208658623136977	.	190430001	190800000	#9191FF	1	0.375
chr1	190800001	190890000	B.1.1.2.2.2.2.1.1.1.2	0.308019872249823	.	190800001	190890000	#DADAFF	1	0.5
chr1	190890001	191130000	B.1.2.2.2.1.2.2.1.1.2.1	0.211497515968772	.	190890001	191130000	#9191FF	1	0.375
chr1	191130001	192060000	B.1.1.2.1.2.1.2.2	0.337828246983676	.	191130001	192060000	#DADAFF	1	0.5
chr1	192060001	192140000	A.2.1.1.2.1.2.2.1.2.2.1	0.654364797728886	.	192060001	192140000	#FF9191	1	0.75
chr1	192140001	192260000	A.2.1.2.2.1.1.2.1.1	0.581263307310149	.	192140001	192260000	#FF9191	1	0.75
chr1	192260001	192330000	A.2.2.2.2.2.2.1.1.1.1	0.415897799858055	.	192260001	192330000	#FFDADA	1	0.625
chr1	192330001	192450000	A.2.2.1.2.2.1.2.1.1.1.1	0.488289567068843	.	192330001	192450000	#FFDADA	1	0.625
chr1	192450001	192500000	A.1.2.2.1.1.2.1.2.2.1.2.2.2	0.783534421575586	.	192450001	192500000	#FF4848	1	0.875
chr1	192500001	192540000	A.1.2.1.2.1.2.2.1.2.1.1	0.822569198012775	.	192500001	192540000	#FF4848	1	0.875
chr1	192540001	192600000	A.2.1.1.2.1.1.2.1.2.1.1.2	0.67068843151171	.	192540001	192600000	#FF9191	1	0.75
chr1	192600001	192660000	A.2.1.1.2.1.2.2.1.2.2.2	0.653655074520937	.	192600001	192660000	#FF9191	1	0.75
chr1	192660001	192790000	A.1.2.1.2.1.2.2.2.2.2.1.2	0.814762242725337	.	192660001	192790000	#FF4848	1	0.875
chr1	192790001	192970000	A.2.2.1.1.1.2.2.1.2.2.1	0.533711852377573	.	192790001	192970000	#FFDADA	1	0.625
chr1	192970001	193020000	A.2.1.2.1.1.1.1.2.1.1.1	0.622427253371185	.	192970001	193020000	#FF9191	1	0.75
chr1	193020001	193100000	A.1.1.2.2.1.2.2.2.2.1.2	0.900638750887154	.	193020001	193100000	#FF0000	1	1
chr1	193100001	193170000	A.2.1.1.2.1.1.2.1.2.1.1.1.1	0.672817601135557	.	193100001	193170000	#FF9191	1	0.75
chr1	193170001	193310000	A.1.2.1.2.1.2.1.2.2.2.2	0.825408090844571	.	193170001	193310000	#FF4848	1	0.875
chr1	193310001	193520000	A.2.2.2.1.1.2.1.2.1.1.1	0.464158977998581	.	193310001	193520000	#FFDADA	1	0.625
chr1	193520001	193680000	A.2.2.2.1.1.2.1.1.1.1.1	0.468417317246274	.	193520001	193680000	#FFDADA	1	0.625
chr1	193680001	194230000	B.1.1.2.1.2.1.2.1.1	0.339247693399574	.	193680001	194230000	#DADAFF	1	0.5
chr1	194230001	195740000	B.1.2.1.2.2.1.2.1	0.254080908445706	.	194230001	195740000	#9191FF	1	0.375
chr1	195740001	196130000	B.2.1.2.2.1.1.1.2.1.2	0.102200141944642	.	195740001	196130000	#4848FF	1	0.25
chr1	196130001	196180000	B.1.1.1.1.1.1.2.1.2.1	0.401703335699077	.	196130001	196180000	#DADAFF	1	0.5
chr1	196180001	196260000	B.1.2.2.2.1.2.2.2.1.1.2.1	0.205819730305181	.	196180001	196260000	#9191FF	1	0.375
chr1	196260001	196460000	B.1.1.2.1.2.1.2.1.2	0.338537970191625	.	196260001	196460000	#DADAFF	1	0.5
chr1	196460001	196650000	B.1.2.2.2.1.2.2.1.2.1.2	0.209368346344925	.	196460001	196650000	#9191FF	1	0.375
chr1	196650001	196740000	B.2.1.1.1.1.1.1.2.2.1.2	0.18736692689851	.	196650001	196740000	#4848FF	1	0.25
chr1	196740001	197050000	B.2.2.1.1.2.1.2.1	0.0603264726756565	.	196740001	197050000	#0000FF	1	0.125
chr1	197050001	197130000	A.2.1.2.2.1.1.2.2.1.1.1	0.579134137686302	.	197050001	197130000	#FF9191	1	0.75
chr1	197130001	197180000	A.2.2.1.2.2.1.1.1.1.2	0.491128459900639	.	197130001	197180000	#FFDADA	1	0.625
chr1	197180001	197470000	B.2.1.2.1.1.2.2.2	0.123491838183109	.	197180001	197470000	#4848FF	1	0.25
chr1	197470001	197570000	A.2.2.1.2.2.1.2.1.1.2	0.486870120652945	.	197470001	197570000	#FFDADA	1	0.625
chr1	197570001	197770000	A.1.2.1.2.1.2.2.2.2.2.1.1	0.815471965933286	.	197570001	197770000	#FF4848	1	0.875
chr1	197770001	197820000	A.2.1.2.2.1.2.2.1.1.1.1	0.571327182398864	.	197770001	197820000	#FF9191	1	0.75
chr1	197820001	197870000	A.2.2.1.2.2.1.2.2.1.1	0.484740951029099	.	197820001	197870000	#FFDADA	1	0.625
chr1	197870001	197900000	A.2.1.2.2.1.2.2.1.1.2.2.1	0.569198012775018	.	197870001	197900000	#FF9191	1	0.75
chr1	197900001	198070000	A.2.2.1.1.1.2.2.2.2.2.2	0.526614620298084	.	197900001	198070000	#FFDADA	1	0.625
chr1	198070001	198130000	A.1.2.2.1.1.2.1.2.2.1.2.2.1	0.784244144783534	.	198070001	198130000	#FF4848	1	0.875
chr1	198130001	198260000	A.1.1.2.2.1.2.1.1.2.1.1	0.912704045422285	.	198130001	198260000	#FF0000	1	1
chr1	198260001	198460000	A.1.2.2.2.1.1.2.2.1.1.2	0.752306600425834	.	198260001	198460000	#FF4848	1	0.875
chr1	198460001	198660000	A.1.2.2.1.1.2.1.1.1	0.792051100070972	.	198460001	198660000	#FF4848	1	0.875
chr1	198660001	198760000	A.2.2.1.2.2.1.1.1.2	0.49041873669269	.	198660001	198760000	#FFDADA	1	0.625
chr1	198760001	198910000	A.1.2.2.1.1.2.2.2.2.1	0.78069552874379	.	198760001	198910000	#FF4848	1	0.875
chr1	198910001	198960000	A.2.2.2.2.2.2.1.1.1.2	0.415188076650106	.	198910001	198960000	#FFDADA	1	0.625
chr1	198960001	199100000	B.1.1.1.1.2.1.1.1.2	0.390347764371895	.	198960001	199100000	#DADAFF	1	0.5
chr1	199100001	199540000	B.1.2.2.2.1.2.2.2.1.2	0.204400283889283	.	199100001	199540000	#9191FF	1	0.375
chr1	199540001	199630000	B.1.2.2.2.2.2.2.2.2	0.192334989354152	.	199540001	199630000	#9191FF	1	0.375
chr1	199630001	199990000	B.2.1.1.1.1.2.1.1.2	0.181689141234918	.	199630001	199990000	#4848FF	1	0.25
chr1	199990001	200090000	B.1.1.2.2.2.2.2.2.1	0.300922640170334	.	199990001	200090000	#DADAFF	1	0.5
chr1	200090001	200140000	A.2.2.2.2.2.2.1.2.2	0.412349183818311	.	200090001	200140000	#FFDADA	1	0.625
chr1	200140001	200280000	A.2.1.1.2.1.1.1.1.2.1.1	0.677785663591199	.	200140001	200280000	#FF9191	1	0.75
chr1	200280001	200450000	A.1.1.2.1.1.2.1.2.2.2.1.2	0.937544357700497	.	200280001	200450000	#FF0000	1	1
chr1	200450001	200490000	A.2.2.1.2.2.1.1.2.2	0.488999290276792	.	200450001	200490000	#FFDADA	1	0.625
chr1	200490001	200590000	A.2.1.1.2.1.1.1.1.2.1.2	0.677075940383251	.	200490001	200590000	#FF9191	1	0.75
chr1	200590001	200820000	A.1.1.2.1.1.2.1.2.2.2.2	0.936834634492548	.	200590001	200820000	#FF0000	1	1
chr1	200820001	201100000	A.2.2.2.1.1.1.2.1	0.469836763662172	.	200820001	201100000	#FFDADA	1	0.625
chr1	201100001	201400000	A.1.2.2.2.2.2.1.2.2	0.712562100780695	.	201100001	201400000	#FF4848	1	0.875
chr1	201400001	201480000	A.1.1.2.2.1.1.1.1.1.2	0.921930447125621	.	201400001	201480000	#FF0000	1	1
chr1	201480001	201760000	A.1.1.1.2.1.2.2.2	0.970191625266146	.	201480001	201760000	#FF0000	1	1
chr1	201760001	201870000	A.1.2.1.1.2.2.2.1.1.2	0.848119233498935	.	201760001	201870000	#FF4848	1	0.875
chr1	201870001	201940000	A.1.2.1.1.2.2.2.1.1.1	0.848828956706884	.	201870001	201940000	#FF4848	1	0.875
chr1	201940001	202140000	A.1.2.2.1.2.1.2.2.2.1.2	0.76792051100071	.	201940001	202140000	#FF4848	1	0.875
chr1	202140001	202480000	A.1.2.2.1.2.1.2.2.2.1.1	0.768630234208659	.	202140001	202480000	#FF4848	1	0.875
chr1	202480001	202570000	A.1.2.2.1.2.1.2.2.2.2	0.767210787792761	.	202480001	202570000	#FF4848	1	0.875
chr1	202570001	202700000	A.2.1.2.1.2.2.1.1	0.591909155429382	.	202570001	202700000	#FF9191	1	0.75
chr1	202700001	202990000	A.1.1.2.2.1.1.2.2.2	0.914833215046132	.	202700001	202990000	#FF0000	1	1
chr1	202990001	203220000	A.2.1.1.1.2.2.1.2	0.683463449254791	.	202990001	203220000	#FF9191	1	0.75
chr1	203220001	203290000	A.2.1.1.1.2.2.2.2.1	0.682044002838893	.	203220001	203290000	#FF9191	1	0.75
chr1	203290001	203450000	A.2.1.1.1.2.2.1.1	0.68417317246274	.	203290001	203450000	#FF9191	1	0.75
chr1	203450001	203480000	A.2.1.2.1.2.2.1.2.1	0.591199432221434	.	203450001	203480000	#FF9191	1	0.75
chr1	203480001	203660000	A.1.1.2.1.2.2.1.1	0.926898509581263	.	203480001	203660000	#FF0000	1	1
chr1	203660001	203700000	A.2.1.1.1.2.2.2.2.2	0.681334279630944	.	203660001	203700000	#FF9191	1	0.75
chr1	203700001	203830000	A.1.2.1.1.2.1.1.1.2.2	0.857345635202271	.	203700001	203830000	#FF4848	1	0.875
chr1	203830001	204030000	A.2.1.2.1.2.2.2.2.1	0.589070262597587	.	203830001	204030000	#FF9191	1	0.75
chr1	204030001	204260000	A.1.2.1.1.2.1.1.1.2.1	0.85805535841022	.	204030001	204260000	#FF4848	1	0.875
chr1	204260001	204320000	A.1.2.1.1.2.1.1.1.1	0.858765081618169	.	204260001	204320000	#FF4848	1	0.875
chr1	204320001	204380000	A.1.2.2.1.2.1.2.1.1.1	0.771469127040454	.	204320001	204380000	#FF4848	1	0.875
chr1	204380001	204490000	A.1.1.2.1.2.2.1.2	0.926188786373314	.	204380001	204490000	#FF0000	1	1
chr1	204490001	204530000	A.2.1.1.2.1.1.1.1.1.2	0.678495386799148	.	204490001	204530000	#FF9191	1	0.75
chr1	204530001	204930000	B.2.2.1.1.2.1.1.1	0.0624556422995032	.	204530001	204930000	#0000FF	1	0.125
chr1	204930001	205050000	B.1.2.2.2.1.1.1.1	0.21930447125621	.	204930001	205050000	#9191FF	1	0.375
chr1	205050001	205110000	A.2.1.2.1.1.1.2.2.2.1	0.612491128459901	.	205050001	205110000	#FF9191	1	0.75
chr1	205110001	205190000	A.1.1.2.2.1.2.2.2.1.2.2.2	0.902767920511001	.	205110001	205190000	#FF0000	1	1
chr1	205190001	205250000	A.1.2.2.2.2.1.1.1.2.1.1	0.729595457771469	.	205190001	205250000	#FF4848	1	0.875
chr1	205250001	205290000	A.1.2.1.2.1.2.1.2.1.2	0.827537260468417	.	205250001	205290000	#FF4848	1	0.875
chr1	205290001	205560000	A.2.1.2.1.1.1.2.1.2	0.615330021291696	.	205290001	205560000	#FF9191	1	0.75
chr1	205560001	205610000	A.1.2.2.1.2.1.2.1.2	0.770049680624556	.	205560001	205610000	#FF4848	1	0.875
chr1	205610001	205740000	A.1.1.2.2.1.2.2.2.1.2.1	0.904187366926898	.	205610001	205740000	#FF0000	1	1
chr1	205740001	205790000	A.2.1.2.1.1.1.2.1.1.2.1	0.616749467707594	.	205740001	205790000	#FF9191	1	0.75
chr1	205790001	205930000	A.2.2.2.2.2.1.1.2	0.420156139105749	.	205790001	205930000	#FFDADA	1	0.625
chr1	206070001	206190000	A.1.2.2.2.2.1.2.1.1.1	0.726756564939674	.	206070001	206190000	#FF4848	1	0.875
chr1	206190001	206340000	B.1.1.1.2.1.2.1.2.1	0.371185237757275	.	206190001	206340000	#DADAFF	1	0.5
chr1	206480001	206650000	A.1.1.2.2.1.2.1.1.1.2	0.913413768630234	.	206480001	206650000	#FF0000	1	1
chr1	206650001	206900000	A.1.1.1.2.1.1.1.1.1.1.2	0.983676366217175	.	206650001	206900000	#FF0000	1	1
chr1	206900001	207060000	A.2.2.1.1.1.2.1.1.1.1	0.544357700496806	.	206900001	207060000	#FFDADA	1	0.625
chr1	207060001	207170000	B.1.1.1.1.1.1.1.2.2.1	0.405251951738822	.	207060001	207170000	#DADAFF	1	0.5
chr1	207170001	207240000	A.2.2.2.2.2.2.2.2.1	0.409510290986515	.	207170001	207240000	#FFDADA	1	0.625
chr1	207240001	207260000	B.1.2.1.1.2.2.2.1	0.278921220723918	.	207240001	207260000	#9191FF	1	0.375
chr1	207260001	207480000	B.2.1.2.2.1.2.1.2.2	0.0915542938254081	.	207260001	207480000	#4848FF	1	0.25
chr1	207480001	207700000	B.2.1.2.2.1.2.1.2.1	0.092264017033357	.	207480001	207700000	#4848FF	1	0.25
chr1	207720001	207910000	B.2.1.2.2.1.2.1.2.1	0.092264017033357	.	207720001	207910000	#4848FF	1	0.25
chr1	207910001	207970000	A.2.2.2.2.2.2.2.2.2	0.408800567778566	.	207910001	207970000	#FFDADA	1	0.625
chr1	207970001	208000000	A.2.2.1.1.1.2.1.2.1.2.1.1	0.540099361249113	.	207970001	208000000	#FFDADA	1	0.625
chr1	208000001	208200000	B.1.1.2.2.2.1.1.1.1	0.317246273953158	.	208000001	208200000	#DADAFF	1	0.5
chr1	208200001	208240000	B.1.1.2.1.2.2.1.2.1.2	0.33569907735983	.	208200001	208240000	#DADAFF	1	0.5
chr1	208240001	208420000	A.2.1.2.2.1.1.1.2.2.1	0.582682753726047	.	208240001	208420000	#FF9191	1	0.75
chr1	208420001	209540000	B.2.2.2.2.2.2.1	0.0014194464158978	.	208420001	209540000	#0000FF	1	0.125
chr1	209540001	209590000	A.2.2.1.1.1.2.1.2.1.2.1.2	0.539389638041164	.	209540001	209590000	#FFDADA	1	0.625
chr1	209590001	209740000	B.2.1.2.2.1.1.1.2.2.2.2	0.100070972320795	.	209590001	209740000	#4848FF	1	0.25
chr1	209740001	209800000	B.1.2.2.2.1.2.2.2.1.1.1.2	0.20652945351313	.	209740001	209800000	#9191FF	1	0.375
chr1	209800001	209940000	B.1.2.1.2.2.1.1.2.2.2.2	0.254790631653655	.	209800001	209940000	#9191FF	1	0.375
chr1	209940001	209990000	B.1.1.1.1.1.2.1.2.1.2	0.396025550035486	.	209940001	209990000	#DADAFF	1	0.5
chr1	209990001	210020000	A.2.2.1.1.1.2.1.2.1.1.1.1	0.54222853087296	.	209990001	210020000	#FFDADA	1	0.625
chr1	210020001	210080000	B.1.1.1.1.2.2.2.1.1.2	0.384669978708304	.	210020001	210080000	#DADAFF	1	0.5
chr1	210080001	210130000	B.2.1.1.1.1.1.1.2.1.2.1	0.189496096522356	.	210080001	210130000	#4848FF	1	0.25
chr1	210130001	210290000	B.2.2.1.1.2.2.2.2.1	0.0539389638041164	.	210130001	210290000	#0000FF	1	0.125
chr1	210290001	210390000	B.2.1.1.1.2.2.1.1.1.2	0.168914123491838	.	210290001	210390000	#4848FF	1	0.25
chr1	210390001	210430000	B.1.1.2.2.2.1.2.1.2.2.2	0.310858765081618	.	210390001	210430000	#DADAFF	1	0.5
chr1	210430001	210540000	B.1.2.2.2.1.2.2.2.1.1.1.1	0.207239176721079	.	210430001	210540000	#9191FF	1	0.375
chr1	210540001	210630000	A.2.2.2.1.1.2.1.2.2.1.2	0.459900638750887	.	210540001	210630000	#FFDADA	1	0.625
chr1	210630001	210750000	B.2.1.1.1.2.2.2.2	0.163236337828247	.	210630001	210750000	#4848FF	1	0.25
chr1	210750001	211280000	B.2.2.1.1.2.2.1.1	0.056777856635912	.	210750001	211280000	#0000FF	1	0.125
chr1	211280001	211320000	B.1.2.1.2.2.2.1.2.1	0.249822569198013	.	211280001	211320000	#9191FF	1	0.375
chr1	211320001	211430000	B.2.1.1.1.1.2.2.2.1.1	0.177430801987225	.	211320001	211430000	#4848FF	1	0.25
chr1	211430001	211480000	A.2.1.1.2.1.2.1.2.2.2.2	0.660042583392477	.	211430001	211480000	#FF9191	1	0.75
chr1	211480001	211570000	A.1.2.2.1.1.2.2.2.1	0.781405251951739	.	211480001	211570000	#FF4848	1	0.875
chr1	211570001	211680000	B.1.1.1.1.1.2.2.1.2	0.393896380411639	.	211570001	211680000	#DADAFF	1	0.5
chr1	211680001	211750000	A.2.1.2.2.1.1.2.1.2.2	0.579843860894251	.	211680001	211750000	#FF9191	1	0.75
chr1	211750001	211810000	A.1.2.1.1.1.1.1.1.2.2	0.879347054648687	.	211750001	211810000	#FF4848	1	0.875
chr1	211810001	211840000	A.2.1.2.1.1.1.2.2.1.2	0.61320085166785	.	211810001	211840000	#FF9191	1	0.75
chr1	211840001	211890000	A.2.2.1.1.1.2.2.1.1.1	0.537260468417317	.	211840001	211890000	#FFDADA	1	0.625
chr1	211890001	212010000	A.2.1.2.2.1.2.1.2.2	0.572036905606813	.	211890001	212010000	#FF9191	1	0.75
chr1	212010001	212210000	A.2.1.2.2.1.2.1.1.1.2	0.574875798438609	.	212010001	212210000	#FF9191	1	0.75
chr1	212210001	212650000	A.1.1.2.1.1.2.1.2.2.1.1	0.939673527324344	.	212210001	212650000	#FF0000	1	1
chr1	212650001	212970000	A.1.1.1.1.1.2.1.2.1	0.994322214336409	.	212650001	212970000	#FF0000	1	1
chr1	212970001	213190000	A.1.1.2.2.1.2.2.2.2.2	0.899929027679205	.	212970001	213190000	#FF0000	1	1
chr1	213190001	213260000	A.2.1.1.2.1.1.1.1.2.2	0.676366217175302	.	213190001	213260000	#FF9191	1	0.75
chr1	213260001	213460000	A.2.2.2.1.1.2.1.2.2.2	0.459190915542938	.	213260001	213460000	#FFDADA	1	0.625
chr1	213460001	213510000	B.1.2.2.2.1.2.1.1.1	0.216465578424414	.	213460001	213510000	#9191FF	1	0.375
chr1	213510001	213570000	B.2.1.2.1.1.1.1.1	0.130589070262598	.	213510001	213570000	#4848FF	1	0.25
chr1	213570001	214140000	B.2.2.2.2.1.2.1.1.1	0.0085166784953868	.	213570001	214140000	#0000FF	1	0.125
chr1	214140001	214180000	B.1.2.2.2.2.1.2.1.1	0.198722498225692	.	214140001	214180000	#9191FF	1	0.375
chr1	214180001	214270000	B.2.1.2.2.1.1.2.2.1.2.1	0.0972320794889993	.	214180001	214270000	#4848FF	1	0.25
chr1	214270001	214370000	B.2.1.1.1.1.1.1.2.1.2.2	0.188786373314407	.	214270001	214370000	#4848FF	1	0.25
chr1	214370001	214430000	A.2.2.2.1.1.2.1.2.1.2.2	0.462029808374734	.	214370001	214430000	#FFDADA	1	0.625
chr1	214430001	214510000	A.2.1.1.2.1.1.2.1.2.2	0.669268985095813	.	214430001	214510000	#FF9191	1	0.75
chr1	214510001	214750000	A.1.1.1.1.1.2.1.2.2	0.99361249112846	.	214510001	214750000	#FF0000	1	1
chr1	214750001	214790000	A.1.2.2.2.2.1.2.2.2.1.1	0.72249822569198	.	214750001	214790000	#FF4848	1	0.875
chr1	214790001	214850000	A.1.2.2.2.2.1.1.1.2.2	0.728176011355571	.	214790001	214850000	#FF4848	1	0.875
chr1	214850001	215000000	A.2.1.1.2.1.1.2.1.1.1.1	0.674946770759404	.	214850001	215000000	#FF9191	1	0.75
chr1	215000001	215300000	A.1.1.2.1.1.2.1.2.2.2.1.1	0.938254080908446	.	215000001	215300000	#FF0000	1	1
chr1	215300001	215340000	A.2.1.2.2.1.2.2.1.1.1.2	0.570617459190916	.	215300001	215340000	#FF9191	1	0.75
chr1	215340001	215400000	A.2.1.2.1.1.1.2.2.2.2.1.1	0.611781405251952	.	215340001	215400000	#FF9191	1	0.75
chr1	215400001	215480000	A.2.1.2.2.1.2.1.1.1.1	0.575585521646558	.	215400001	215480000	#FF9191	1	0.75
chr1	215480001	215640000	A.2.2.2.1.1.1.1.2.1.2	0.471965933286018	.	215480001	215640000	#FFDADA	1	0.625
chr1	215640001	215680000	A.2.1.2.2.1.2.2.1.1.2.1	0.569907735982967	.	215640001	215680000	#FF9191	1	0.75
chr1	215680001	215720000	A.2.1.2.2.1.2.2.1.1.2.2.2	0.568488289567069	.	215680001	215720000	#FF9191	1	0.75
chr1	215720001	215800000	A.1.2.2.1.1.2.1.2.2.1.1.1	0.786373314407381	.	215720001	215800000	#FF4848	1	0.875
chr1	215800001	216150000	A.1.2.2.2.1.1.1.2.1.2	0.756564939673527	.	215800001	216150000	#FF4848	1	0.875
chr1	216150001	216500000	A.2.2.2.1.1.2.1.1.2.2	0.464868701206529	.	216150001	216500000	#FFDADA	1	0.625
chr1	216500001	216620000	B.1.1.1.1.2.2.2.2.1	0.383250532292406	.	216500001	216620000	#DADAFF	1	0.5
chr1	216620001	216710000	A.2.2.1.1.1.2.1.2.1.1.1.2	0.541518807665011	.	216620001	216710000	#FFDADA	1	0.625
chr1	216710001	216800000	A.2.2.1.2.2.1.2.1.1.1.2	0.487579843860894	.	216710001	216800000	#FFDADA	1	0.625
chr1	216800001	216900000	B.1.2.1.1.2.1.2.1.2.2.1	0.282469836763662	.	216800001	216900000	#9191FF	1	0.375
chr1	216900001	216940000	B.1.2.1.1.2.2.1.1	0.280340667139815	.	216900001	216940000	#9191FF	1	0.375
chr1	216940001	216990000	B.1.2.1.1.2.2.2.2.2	0.27750177430802	.	216940001	216990000	#9191FF	1	0.375
chr1	216990001	217050000	B.1.2.1.2.2.2.1.1.2	0.250532292405962	.	216990001	217050000	#9191FF	1	0.375
chr1	217050001	217400000	B.2.1.2.2.1.1.1.2.1.1	0.10290986515259	.	217050001	217400000	#4848FF	1	0.25
chr1	217400001	217440000	B.1.2.2.2.1.2.1.2.2.1	0.213626685592619	.	217400001	217440000	#9191FF	1	0.375
chr1	217440001	217520000	B.1.2.1.2.2.2.1.1.1.2	0.251242015613911	.	217440001	217520000	#9191FF	1	0.375
chr1	217520001	217580000	B.2.1.1.1.1.1.1.2.2.1.1	0.188076650106458	.	217520001	217580000	#4848FF	1	0.25
chr1	217580001	217820000	A.2.2.2.1.1.2.1.1.2.1	0.465578424414478	.	217580001	217820000	#FFDADA	1	0.625
chr1	217820001	218330000	B.2.2.1.2.1.1.1.1.1	0.0525195173882186	.	217820001	218330000	#0000FF	1	0.125
chr1	218330001	218460000	B.1.2.1.2.2.1.1.1.2	0.2583392476934	.	218330001	218460000	#9191FF	1	0.375
chr1	218460001	218510000	A.2.2.1.1.1.2.2.2.1.2.2	0.529453513129879	.	218460001	218510000	#FFDADA	1	0.625
chr1	218510001	218970000	A.1.1.2.1.1.2.1.1.1	0.944641589779986	.	218510001	218970000	#FF0000	1	1
chr1	218970001	219060000	A.2.1.1.2.1.2.1.2.1.1.1.2	0.665010645848119	.	218970001	219060000	#FF9191	1	0.75
chr1	219060001	219220000	A.2.1.2.2.1.2.1.2.1.2	0.572746628814762	.	219060001	219220000	#FF9191	1	0.75
chr1	219220001	219270000	A.2.1.2.2.1.2.2.1.2	0.56777856635912	.	219220001	219270000	#FF9191	1	0.75
chr1	219270001	219390000	A.2.1.1.2.1.2.1.2.1.2.2	0.662881476224273	.	219270001	219390000	#FF9191	1	0.75
chr1	219390001	219510000	A.2.1.1.2.1.2.1.2.1.2.1	0.663591199432221	.	219390001	219510000	#FF9191	1	0.75
chr1	219510001	219620000	A.2.2.2.2.2.2.2.1.1.1	0.411639460610362	.	219510001	219620000	#FFDADA	1	0.625
chr1	219620001	219770000	B.2.1.1.1.1.1.1.2.1.1	0.190205819730305	.	219620001	219770000	#4848FF	1	0.25
chr1	219770001	219850000	B.2.1.1.1.1.1.1.2.2.2.1.1.2	0.185947480482612	.	219770001	219850000	#4848FF	1	0.25
chr1	219850001	219940000	B.2.1.1.1.2.2.1.1.2.1	0.168204400283889	.	219850001	219940000	#4848FF	1	0.25
chr1	219940001	220010000	B.1.2.1.2.2.2.1.1.1.1	0.251951738821859	.	219940001	220010000	#9191FF	1	0.375
chr1	220010001	220060000	B.2.1.1.1.2.2.1.1.2.2.1	0.16749467707594	.	220010001	220060000	#4848FF	1	0.25
chr1	220060001	220140000	B.2.1.1.1.2.2.1.1.1.1	0.169623846699787	.	220060001	220140000	#4848FF	1	0.25
chr1	220140001	220460000	A.2.1.1.2.1.1.1.2	0.675656493967353	.	220140001	220460000	#FF9191	1	0.75
chr1	220460001	220840000	B.2.2.1.2.1.2.2.2.2	0.0432931156848829	.	220460001	220840000	#0000FF	1	0.125
chr1	220840001	220900000	B.1.2.2.2.2.1.1.1.1.2	0.201561391057488	.	220840001	220900000	#9191FF	1	0.375
chr1	220900001	220970000	B.1.1.1.1.2.2.2.1.1.1	0.385379701916253	.	220900001	220970000	#DADAFF	1	0.5
chr1	220970001	221030000	A.2.2.1.1.1.2.2.2.1.1.1.2	0.531582682753726	.	220970001	221030000	#FFDADA	1	0.625
chr1	221030001	221070000	A.2.2.1.1.1.2.2.2.1.1.2	0.530872959545777	.	221030001	221070000	#FFDADA	1	0.625
chr1	221070001	221360000	A.2.1.2.1.1.1.1.1.1.1.1	0.625266146202981	.	221070001	221360000	#FF9191	1	0.75
chr1	221360001	221600000	A.2.1.2.2.1.2.1.2.1.1	0.573456352022711	.	221360001	221600000	#FF9191	1	0.75
chr1	221600001	221740000	A.2.1.1.2.1.1.2.1.1.1.2	0.674237047551455	.	221600001	221740000	#FF9191	1	0.75
chr1	221740001	221880000	A.1.2.2.1.1.2.1.2.1.1.2.1	0.789921930447126	.	221740001	221880000	#FF4848	1	0.875
chr1	221880001	221940000	A.1.2.1.2.1.2.1.2.1.1	0.828246983676366	.	221880001	221940000	#FF4848	1	0.875
chr1	221940001	222610000	A.1.1.1.2.1.1.1.2	0.981547196593329	.	221940001	222610000	#FF0000	1	1
chr1	222610001	222640000	A.2.1.2.2.1.2.2.2.2	0.566359119943222	.	222610001	222640000	#FF9191	1	0.75
chr1	222640001	222820000	A.1.2.2.2.1.1.2.2.1.1.1	0.753016323633783	.	222640001	222820000	#FF4848	1	0.875
chr1	222820001	222900000	A.1.2.1.2.1.2.2.1.1.1.1	0.824698367636622	.	222820001	222900000	#FF4848	1	0.875
chr1	222900001	223000000	A.2.2.1.2.2.2.2.2.1.1.2	0.476933995741661	.	222900001	223000000	#FFDADA	1	0.625
chr1	223000001	223100000	A.2.2.1.1.1.2.2.1.2.2.2	0.533002129169624	.	223000001	223100000	#FFDADA	1	0.625
chr1	223100001	223170000	A.2.2.2.2.2.2.2.1.1.2	0.410929737402413	.	223100001	223170000	#FFDADA	1	0.625
chr1	223170001	223380000	B.1.2.2.2.1.1.1.2.1	0.218594748048261	.	223170001	223380000	#9191FF	1	0.375
chr1	223380001	223430000	B.1.1.2.2.2.2.2.1.1	0.302342086586231	.	223380001	223430000	#DADAFF	1	0.5
chr1	223430001	223730000	B.2.1.1.1.2.1.2.1	0.171043293115685	.	223430001	223730000	#4848FF	1	0.25
chr1	223790001	223890000	B.2.1.1.1.2.1.2.1	0.171043293115685	.	223790001	223890000	#4848FF	1	0.25
chr1	223890001	223940000	A.1.2.1.1.1.1.1.2.1.1	0.878637331440738	.	223890001	223940000	#FF4848	1	0.875
chr1	223940001	224040000	A.1.1.2.2.1.2.1.1.2.1.2	0.911994322214336	.	223940001	224040000	#FF0000	1	1
chr1	224040001	224300000	A.1.2.1.2.1.2.1.2.2.2.1	0.826117814052519	.	224040001	224300000	#FF4848	1	0.875
chr1	224300001	224370000	A.1.2.1.2.1.2.2.1.1.2	0.823278921220724	.	224300001	224370000	#FF4848	1	0.875
chr1	224370001	224540000	A.1.1.2.1.1.2.1.2.1.1.1.2	0.942512420156139	.	224370001	224540000	#FF0000	1	1
chr1	224540001	224630000	A.1.1.2.2.1.2.1.1.2.2	0.911284599006387	.	224540001	224630000	#FF0000	1	1
chr1	224630001	224690000	A.2.1.1.2.1.1.1.1.1.1.1.2	0.679914833215046	.	224630001	224690000	#FF9191	1	0.75
chr1	224690001	224840000	A.2.1.2.2.1.1.1.2.1.2	0.583392476933996	.	224690001	224840000	#FF9191	1	0.75
chr1	224840001	224940000	B.1.2.1.2.2.1.1.2.2.2.1	0.255500354861604	.	224840001	224940000	#9191FF	1	0.375
chr1	224940001	225020000	B.2.1.1.1.1.2.2.2.1.2	0.176721078779276	.	224940001	225020000	#4848FF	1	0.25
chr1	225020001	225130000	B.2.1.1.1.1.2.1.2.2.1	0.180269694819021	.	225020001	225130000	#4848FF	1	0.25
chr1	225130001	225170000	B.2.1.1.1.1.1.1.2.2.2.2	0.184528034066714	.	225130001	225170000	#4848FF	1	0.25
chr1	225170001	225490000	B.2.2.2.1.2.2.2.1	0.0120652945351313	.	225170001	225490000	#0000FF	1	0.125
chr1	225490001	225610000	B.1.2.1.1.2.1.2.1.1	0.28388928317956	.	225490001	225610000	#9191FF	1	0.375
chr1	225610001	225650000	A.1.2.1.2.1.2.2.1.1.1.2	0.823988644428673	.	225610001	225650000	#FF4848	1	0.875
chr1	225650001	225940000	A.1.1.1.1.1.2.1.1.2.1	0.995741660752307	.	225650001	225940000	#FF0000	1	1
chr1	225940001	226120000	A.1.1.1.2.1.1.1.1.1.1.1	0.984386089425124	.	225940001	226120000	#FF0000	1	1
chr1	226120001	226190000	A.1.2.2.2.2.1.1.1.2.1.2	0.72888573456352	.	226120001	226190000	#FF4848	1	0.875
chr1	226190001	226250000	A.1.2.2.2.2.1.2.2.1.1	0.723917672107878	.	226190001	226250000	#FF4848	1	0.875
chr1	226250001	226390000	A.1.1.2.1.1.2.1.2.1.1.2	0.94180269694819	.	226250001	226390000	#FF0000	1	1
chr1	226390001	226600000	A.2.1.2.1.1.1.1.1.1.2	0.623846699787083	.	226390001	226600000	#FF9191	1	0.75
chr1	226600001	226720000	B.2.1.1.1.2.1.2.2	0.170333569907736	.	226600001	226720000	#4848FF	1	0.25
chr1	226720001	226810000	B.1.2.2.2.1.1.1.2.2	0.217885024840312	.	226720001	226810000	#9191FF	1	0.375
chr1	226810001	227000000	A.2.2.1.1.1.2.1.1.1.2	0.543647977288857	.	226810001	227000000	#FFDADA	1	0.625
chr1	227000001	227120000	A.2.2.1.2.2.2.2.2.1.1.1	0.47764371894961	.	227000001	227120000	#FFDADA	1	0.625
chr1	227120001	227600000	A.1.2.1.2.1.2.2.2.2.2.2	0.814052519517388	.	227120001	227600000	#FF4848	1	0.875
chr1	227600001	227640000	A.2.2.2.2.2.2.1.2.1.1	0.413768630234209	.	227600001	227640000	#FFDADA	1	0.625
chr1	227640001	227760000	B.1.2.1.2.2.2.2.1.2.1	0.247693399574166	.	227640001	227760000	#9191FF	1	0.375
chr1	227760001	227910000	B.1.2.2.2.2.1.1.2.1	0.20014194464159	.	227760001	227910000	#9191FF	1	0.375
chr1	227910001	227990000	A.2.1.2.2.1.1.2.2.2.1	0.577004968062456	.	227910001	227990000	#FF9191	1	0.75
chr1	227990001	228270000	B.2.1.1.1.1.2.1.2.1	0.180979418026969	.	227990001	228270000	#4848FF	1	0.25
chr1	228270001	228330000	A.1.2.2.1.1.2.1.2.1.2.1.1	0.788502484031228	.	228270001	228330000	#FF4848	1	0.875
chr1	228330001	228680000	A.1.1.1.2.2.1.2.2.1	0.963804116394606	.	228330001	228680000	#FF0000	1	1
chr1	228680001	228750000	B.1.1.1.1.1.1.2.2.2	0.399574166075231	.	228680001	228750000	#DADAFF	1	0.5
chr1	228760001	228780000	B.1.1.1.1.1.1.2.2.2	0.399574166075231	.	228760001	228780000	#DADAFF	1	0.5
chr1	228780001	228970000	B.1.2.1.2.2.1.1.2.1	0.257629524485451	.	228780001	228970000	#9191FF	1	0.375
chr1	228970001	229350000	B.1.1.2.1.2.2.2	0.333569907735983	.	228970001	229350000	#DADAFF	1	0.5
chr1	229350001	229400000	B.1.1.1.1.2.1.2.2	0.388218594748048	.	229350001	229400000	#DADAFF	1	0.5
chr1	229400001	229480000	A.1.2.2.2.2.1.2.2.2.2	0.721078779276082	.	229400001	229480000	#FF4848	1	0.875
chr1	229480001	229630000	A.2.2.1.2.2.2.2.2.1.2	0.476224272533712	.	229480001	229630000	#FFDADA	1	0.625
chr1	229630001	229770000	A.2.1.1.2.1.2.1.1.2	0.666430092264017	.	229630001	229770000	#FF9191	1	0.75
chr1	229770001	230200000	B.2.2.1.2.1.2.2.2.1	0.0440028388928318	.	229770001	230200000	#0000FF	1	0.125
chr1	230200001	230400000	A.1.2.1.2.1.2.1.1.1	0.829666430092264	.	230200001	230400000	#FF4848	1	0.875
chr1	230400001	230450000	B.1.1.2.2.2.2.2.1.2	0.301632363378282	.	230400001	230450000	#DADAFF	1	0.5
chr1	230450001	230470000	B.1.2.2.2.1.2.1.2.1	0.214336408800568	.	230450001	230470000	#9191FF	1	0.375
chr1	230470001	230570000	B.2.1.1.1.2.1.1.2.1.1.2	0.17388218594748	.	230470001	230570000	#4848FF	1	0.25
chr1	230570001	230760000	B.2.2.1.1.2.2.2.2.2	0.0532292405961675	.	230570001	230760000	#0000FF	1	0.125
chr1	230760001	230970000	B.1.1.2.2.2.1.1.1.2	0.316536550745209	.	230760001	230970000	#DADAFF	1	0.5
chr1	230970001	231040000	A.1.2.2.2.1.1.1.1.2.1	0.758694109297374	.	230970001	231040000	#FF4848	1	0.875
chr1	231040001	231360000	B.2.1.1.1.1.2.2.1.2	0.178140525195174	.	231040001	231360000	#4848FF	1	0.25
chr1	231360001	231470000	B.1.1.2.1.2.2.1.2.1.1	0.336408800567779	.	231360001	231470000	#DADAFF	1	0.5
chr1	231470001	231520000	A.2.1.2.1.1.1.1.1.2	0.623136976579134	.	231470001	231520000	#FF9191	1	0.75
chr1	231520001	231560000	A.2.1.1.2.1.1.1.1.1.1.2	0.679205110007097	.	231520001	231560000	#FF9191	1	0.75
chr1	231560001	231660000	B.1.1.2.2.2.2.2.2.2.1	0.300212916962385	.	231560001	231660000	#DADAFF	1	0.5
chr1	231660001	231700000	A.2.2.1.2.2.1.1.1.1.1	0.491838183108588	.	231660001	231700000	#FFDADA	1	0.625
chr1	231700001	231770000	A.2.2.2.1.1.2.1.1.1.2.1	0.466997870830376	.	231700001	231770000	#FFDADA	1	0.625
chr1	231770001	231860000	B.1.1.1.1.1.2.2.1.1	0.394606103619588	.	231770001	231860000	#DADAFF	1	0.5
chr1	231860001	231950000	B.1.1.2.1.2.1.1.1.2.1.2	0.343506032647268	.	231860001	231950000	#DADAFF	1	0.5
chr1	231950001	231970000	A.2.2.2.1.1.2.2.1.1	0.458481192334989	.	231950001	231970000	#FFDADA	1	0.625
chr1	231970001	232020000	A.2.2.1.2.2.1.2.1.2.2	0.485450674237048	.	231970001	232020000	#FFDADA	1	0.625
chr1	232020001	232260000	B.1.2.1.1.2.1.2.2	0.281050390347764	.	232020001	232260000	#9191FF	1	0.375
chr1	232260001	232310000	B.1.1.1.1.1.1.2.2.1	0.40028388928318	.	232260001	232310000	#DADAFF	1	0.5
chr1	232310001	232510000	B.2.1.1.1.1.2.1.2.2.2	0.179559971611072	.	232310001	232510000	#4848FF	1	0.25
chr1	232510001	232560000	A.2.2.2.2.2.2.1.2.1.2	0.41305890702626	.	232510001	232560000	#FFDADA	1	0.625
chr1	232560001	232770000	A.1.2.2.2.1.1.1.2.1.1	0.757274662881476	.	232560001	232770000	#FF4848	1	0.875
chr1	232770001	232870000	B.1.1.1.1.2.1.2.1	0.388928317955997	.	232770001	232870000	#DADAFF	1	0.5
chr1	232870001	233070000	B.1.1.2.2.2.2.2.2.2.2	0.299503193754436	.	232870001	233070000	#DADAFF	1	0.5
chr1	233070001	233400000	A.1.2.2.2.1.1.1.1.2.2	0.757984386089425	.	233070001	233400000	#FF4848	1	0.875
chr1	233400001	233440000	A.2.2.2.1.1.2.2.1.2.2	0.457061745919092	.	233400001	233440000	#FFDADA	1	0.625
chr1	233440001	233540000	B.1.2.2.2.2.1.1.1.1.1	0.202271114265436	.	233440001	233540000	#9191FF	1	0.375
chr1	233540001	234060000	B.2.2.2.1.2.1.2.1	0.0149041873669269	.	233540001	234060000	#0000FF	1	0.125
chr1	234060001	234200000	B.2.2.1.1.2.1.2.2.2.1	0.0581973030518098	.	234060001	234200000	#0000FF	1	0.125
chr1	234200001	234230000	B.1.2.2.2.2.1.2.1.2.1	0.198012775017743	.	234200001	234230000	#9191FF	1	0.375
chr1	234230001	234300000	B.1.2.1.2.2.2.2.1.2.2	0.246983676366217	.	234230001	234300000	#9191FF	1	0.375
chr1	234300001	234440000	B.2.1.2.1.1.2.1.2	0.124911284599006	.	234300001	234440000	#4848FF	1	0.25
chr1	234440001	234500000	B.1.1.2.2.2.1.2.1.1.1	0.315117104329312	.	234440001	234500000	#DADAFF	1	0.5
chr1	234500001	234620000	A.1.2.2.2.1.1.1.2.2	0.755855216465578	.	234500001	234620000	#FF4848	1	0.875
chr1	234620001	234730000	A.1.1.2.1.1.2.1.2.1.2.2	0.940383250532292	.	234620001	234730000	#FF0000	1	1
chr1	234730001	234840000	A.1.1.2.1.1.2.1.2.1.2.1	0.941092973740241	.	234730001	234840000	#FF0000	1	1
chr1	234840001	234910000	A.1.1.2.2.1.2.2.2.1.1	0.904897090134847	.	234840001	234910000	#FF0000	1	1
chr1	234910001	235190000	A.1.1.1.1.1.2.1.1.2.2	0.995031937544358	.	234910001	235190000	#FF0000	1	1
chr1	235190001	235200000	A.1.1.1.2.1.1.2.2	0.979418026969482	.	235190001	235200000	#FF0000	1	1
chr1	235240001	235510000	A.1.1.1.2.1.1.2.2	0.979418026969482	.	235240001	235510000	#FF0000	1	1
chr1	235510001	235570000	A.1.2.2.1.1.2.1.2.1.1.2.2	0.789212207239177	.	235510001	235570000	#FF4848	1	0.875
chr1	235570001	235620000	A.1.2.1.2.1.2.2.1.2.2	0.821149751596877	.	235570001	235620000	#FF4848	1	0.875
chr1	235620001	235680000	A.1.2.2.1.1.2.1.2.1.1.1	0.790631653655074	.	235620001	235680000	#FF4848	1	0.875
chr1	235680001	235870000	A.2.1.1.2.1.2.2.2.1	0.652945351312988	.	235680001	235870000	#FF9191	1	0.75
chr1	235870001	236040000	A.1.2.1.1.1.1.1.1.2.1	0.880056777856636	.	235870001	236040000	#FF4848	1	0.875
chr1	236040001	236110000	A.1.1.2.2.1.2.2.2.1.2.2.1	0.90347764371895	.	236040001	236110000	#FF0000	1	1
chr1	236110001	236150000	A.1.2.2.1.1.2.1.2.2.2	0.782824698367637	.	236110001	236150000	#FF4848	1	0.875
chr1	236150001	236260000	A.1.1.2.2.1.2.1.2.1	0.910574875798439	.	236150001	236260000	#FF0000	1	1
chr1	236260001	236330000	B.1.1.1.1.1.2.1.2.2	0.395315826827537	.	236260001	236330000	#DADAFF	1	0.5
chr1	236330001	236460000	B.1.2.1.2.2.1.2.2.2	0.252661462029808	.	236330001	236460000	#9191FF	1	0.375
chr1	236460001	236660000	B.2.1.2.2.1.2.1.1.2.1.1	0.0943931866572037	.	236460001	236660000	#4848FF	1	0.25
chr1	236660001	236720000	A.2.2.1.1.1.2.1.2.1.1.2	0.540809084457062	.	236660001	236720000	#FFDADA	1	0.625
chr1	236720001	236770000	A.2.2.1.1.1.2.1.2.1.2.2	0.538679914833215	.	236720001	236770000	#FFDADA	1	0.625
chr1	236770001	236910000	B.2.1.2.1.1.2.1.1	0.125621007806955	.	236770001	236910000	#4848FF	1	0.25
chr1	236910001	236950000	B.1.2.2.2.2.1.2.1.2.2	0.197303051809794	.	236910001	236950000	#9191FF	1	0.375
chr1	236950001	237080000	B.1.1.2.2.2.1.1.2	0.31582682753726	.	236950001	237080000	#DADAFF	1	0.5
chr1	237080001	237300000	B.2.2.1.1.2.1.2.2.2.2	0.0574875798438609	.	237080001	237300000	#0000FF	1	0.125
chr1	237300001	237530000	B.2.2.1.2.1.2.2.1	0.0447125621007807	.	237300001	237530000	#0000FF	1	0.125
chr1	237530001	237560000	B.1.2.2.2.2.1.2.2.2	0.195883605393896	.	237530001	237560000	#9191FF	1	0.375
chr1	237560001	237710000	B.2.2.1.1.2.1.2.2.1.1	0.0596167494677076	.	237560001	237710000	#0000FF	1	0.125
chr1	237710001	237780000	B.2.1.1.1.2.2.1.1.2.2.2	0.166784953867991	.	237710001	237780000	#4848FF	1	0.25
chr1	237780001	237820000	B.1.2.2.2.2.1.2.2.1	0.196593328601845	.	237780001	237820000	#9191FF	1	0.375
chr1	237820001	237950000	B.2.1.1.1.2.2.1.2.2	0.165365507452094	.	237820001	237950000	#4848FF	1	0.25
chr1	237950001	238030000	B.2.1.1.1.1.1.1.2.2.2.1.1.1	0.186657203690561	.	237950001	238030000	#4848FF	1	0.25
chr1	238030001	238290000	B.2.1.2.2.1.1.2.2.1.1	0.0979418026969482	.	238030001	238290000	#4848FF	1	0.25
chr1	238290001	238500000	B.2.1.2.2.1.1.2.2.2	0.0958126330731015	.	238290001	238500000	#4848FF	1	0.25
chr1	238500001	238550000	B.2.1.1.1.1.1.1.1.1	0.191625266146203	.	238500001	238550000	#4848FF	1	0.25
chr1	238550001	238620000	B.1.2.1.1.2.2.2.2.1	0.278211497515969	.	238550001	238620000	#9191FF	1	0.375
chr1	238620001	238660000	B.1.1.1.1.1.2.1.1.2	0.397444996451384	.	238620001	238660000	#DADAFF	1	0.5
chr1	238660001	238800000	B.1.2.1.1.2.1.2.1.2.2.2	0.281760113555713	.	238660001	238800000	#9191FF	1	0.375
chr1	238800001	238830000	A.2.2.1.2.2.1.1.2.1	0.489709013484741	.	238800001	238830000	#FFDADA	1	0.625
chr1	238830001	238950000	B.1.2.2.2.1.2.2.1.2.1.1	0.210078069552874	.	238830001	238950000	#9191FF	1	0.375
chr1	238950001	239540000	B.2.2.1.2.1.1.2.1	0.0503903477643719	.	238950001	239540000	#0000FF	1	0.125
chr1	239540001	239760000	B.2.1.2.2.1.2.2.2	0.0894251242015614	.	239540001	239760000	#4848FF	1	0.25
chr1	239760001	239880000	B.2.1.2.2.1.1.2.2.1.2.2	0.0965223562810504	.	239760001	239880000	#4848FF	1	0.25
chr1	239880001	239950000	B.2.1.2.2.1.1.2.1.1	0.099361249112846	.	239880001	239950000	#4848FF	1	0.25
chr1	239950001	240070000	B.2.1.2.2.1.1.1.1.1	0.104329311568488	.	239950001	240070000	#4848FF	1	0.25
chr1	240070001	240170000	B.1.2.2.2.1.2.2.2.1.1.2.2	0.205110007097232	.	240070001	240170000	#9191FF	1	0.375
chr1	240170001	240250000	A.2.2.2.1.1.2.1.2.1.2.1	0.462739531582683	.	240170001	240250000	#FFDADA	1	0.625
chr1	240250001	240290000	A.2.1.2.2.1.1.2.1.2.1	0.5805535841022	.	240250001	240290000	#FF9191	1	0.75
chr1	240290001	240370000	A.2.1.1.2.1.2.1.2.2.1.2	0.661462029808375	.	240290001	240370000	#FF9191	1	0.75
chr1	240370001	240570000	A.1.1.1.2.2.1.2.1.2	0.964513839602555	.	240370001	240570000	#FF0000	1	1
chr1	240570001	240780000	A.1.1.2.2.1.2.2.1.2.2.2	0.905606813342796	.	240570001	240780000	#FF0000	1	1
chr1	240780001	240870000	A.2.1.1.2.1.1.1.1.1.1.1.1	0.680624556422995	.	240780001	240870000	#FF9191	1	0.75
chr1	240870001	240920000	B.1.1.1.1.1.2.1.1.1.2	0.398154719659333	.	240870001	240920000	#DADAFF	1	0.5
chr1	240920001	240990000	B.1.1.2.2.2.2.1.1.2.1.2	0.306600425833925	.	240920001	240990000	#DADAFF	1	0.5
chr1	240990001	241130000	B.2.1.1.1.2.2.1.2.1	0.166075230660043	.	240990001	241130000	#4848FF	1	0.25
chr1	241130001	241510000	B.2.2.1.2.1.1.2.2.2	0.0482611781405252	.	241130001	241510000	#0000FF	1	0.125
chr1	241510001	241570000	B.2.1.1.1.2.1.1.1	0.175301632363378	.	241510001	241570000	#4848FF	1	0.25
chr1	241570001	241630000	B.1.2.2.2.1.2.1.1.2.1	0.215755855216466	.	241570001	241630000	#9191FF	1	0.375
chr1	241630001	241700000	B.1.1.1.1.1.2.1.1.1.1	0.398864442867282	.	241630001	241700000	#DADAFF	1	0.5
chr1	241700001	241760000	B.1.2.2.2.1.2.1.1.2.2	0.215046132008517	.	241700001	241760000	#9191FF	1	0.375
chr1	241760001	241810000	A.2.2.2.1.1.2.1.1.1.2.2	0.466288147622427	.	241760001	241810000	#FFDADA	1	0.625
chr1	241810001	241970000	B.2.1.2.2.1.1.1.2.2.2.1	0.100780695528744	.	241810001	241970000	#4848FF	1	0.25
chr1	241970001	242020000	A.2.1.2.2.1.1.2.2.2.2	0.576295244854507	.	241970001	242020000	#FF9191	1	0.75
chr1	242020001	242080000	B.1.1.1.1.2.2.2.1.2	0.383960255500355	.	242020001	242080000	#DADAFF	1	0.5
chr1	242080001	242160000	B.2.1.1.1.1.1.1.2.2.2.1.2	0.185237757274663	.	242080001	242160000	#4848FF	1	0.25
chr1	242160001	242210000	B.1.2.2.2.1.2.1.2.2.2	0.21291696238467	.	242160001	242210000	#9191FF	1	0.375
chr1	242210001	242600000	B.2.2.1.2.1.1.2.2.1.1	0.049680624556423	.	242210001	242600000	#0000FF	1	0.125
chr1	242600001	242700000	B.2.1.2.1.1.1.1.2	0.129879347054649	.	242600001	242700000	#4848FF	1	0.25
chr1	242700001	243290000	B.2.2.1.2.1.1.2.2.1.2	0.0489709013484741	.	242700001	243290000	#0000FF	1	0.125
chr1	243290001	243440000	A.1.1.2.2.1.2.2.1.2.1.2	0.907026259758694	.	243290001	243440000	#FF0000	1	1
chr1	243440001	243500000	A.2.1.1.2.1.2.1.2.2.2.1	0.660752306600426	.	243440001	243500000	#FF9191	1	0.75
chr1	243500001	243540000	A.2.2.1.1.1.2.2.2.1.2.1	0.530163236337828	.	243500001	243540000	#FFDADA	1	0.625
chr1	243540001	243580000	A.2.2.1.1.1.2.2.1.1.2.1	0.536550745209368	.	243540001	243580000	#FFDADA	1	0.625
chr1	243580001	243630000	A.2.1.2.1.1.1.2.2.1.1.1	0.614620298083747	.	243580001	243630000	#FF9191	1	0.75
chr1	243630001	243860000	A.1.1.2.2.1.2.2.1.2.2.1	0.906316536550745	.	243630001	243860000	#FF0000	1	1
chr1	243860001	243940000	A.1.2.2.2.2.1.2.2.2.1.2	0.721788502484031	.	243860001	243940000	#FF4848	1	0.875
chr1	243940001	244020000	A.1.2.2.1.1.2.1.2.1.2.1.2	0.787792760823279	.	243940001	244020000	#FF4848	1	0.875
chr1	244020001	244070000	A.2.2.1.1.1.2.2.1.1.2.2.1	0.535841022001419	.	244020001	244070000	#FFDADA	1	0.625
chr1	244070001	244140000	A.2.1.1.2.1.2.2.1.1.2	0.65791341376863	.	244070001	244140000	#FF9191	1	0.75
chr1	244140001	244200000	A.2.2.2.1.1.1.1.2.2.1	0.47125621007807	.	244140001	244200000	#FFDADA	1	0.625
chr1	244200001	244440000	A.1.2.2.2.1.1.1.1.1	0.759403832505323	.	244200001	244440000	#FF4848	1	0.875
chr1	244440001	244480000	A.2.1.1.2.1.1.2.1.2.1.2	0.669978708303761	.	244440001	244480000	#FF9191	1	0.75
chr1	244480001	244620000	A.1.1.2.1.1.2.2.1	0.936124911284599	.	244480001	244620000	#FF0000	1	1
chr1	244620001	244750000	B.1.1.2.2.2.2.1.2.1	0.305180979418027	.	244620001	244750000	#DADAFF	1	0.5
chr1	244750001	244810000	A.2.2.2.1.1.1.1.2.2.2	0.470546486870121	.	244750001	244810000	#FFDADA	1	0.625
chr1	244810001	244850000	A.2.1.2.1.1.1.2.2.1.1.2	0.613910574875798	.	244810001	244850000	#FF9191	1	0.75
chr1	244850001	244950000	A.2.2.2.1.1.1.1.2.1.1	0.472675656493967	.	244850001	244950000	#FFDADA	1	0.625
chr1	244950001	245000000	A.2.2.1.1.1.2.2.1.1.2.2.2	0.535131298793471	.	244950001	245000000	#FFDADA	1	0.625
chr1	245000001	245220000	A.1.2.1.1.1.1.1.2.2	0.87721788502484	.	245000001	245220000	#FF4848	1	0.875
chr1	245220001	245300000	A.2.1.2.2.1.2.1.1.2	0.57416607523066	.	245220001	245300000	#FF9191	1	0.75
chr1	245300001	245340000	A.2.2.2.2.2.2.1.1.2	0.414478353442158	.	245300001	245340000	#FFDADA	1	0.625
chr1	245340001	245660000	B.1.2.1.1.2.1.1	0.284599006387509	.	245340001	245660000	#9191FF	1	0.375
chr1	245660001	245880000	A.2.2.2.1.1.1.2.2	0.469127040454223	.	245660001	245880000	#FFDADA	1	0.625
chr1	245880001	246050000	A.1.2.2.2.2.1.1.1.1	0.730305180979418	.	245880001	246050000	#FF4848	1	0.875
chr1	246050001	246190000	A.2.1.2.1.1.1.2.1.1.2.2	0.616039744499645	.	246050001	246190000	#FF9191	1	0.75
chr1	246190001	246480000	A.1.2.2.2.2.1.2.2.1.2	0.723207948899929	.	246190001	246480000	#FF4848	1	0.875
chr1	246480001	246660000	A.2.1.1.2.1.2.2.2.2	0.652235628105039	.	246480001	246660000	#FF9191	1	0.75
chr1	246660001	246730000	A.1.2.2.1.1.2.1.2.1.2.2	0.78708303761533	.	246660001	246730000	#FF4848	1	0.875
chr1	246730001	246940000	A.1.1.2.1.1.2.1.2.1.1.1.1	0.943222143364088	.	246730001	246940000	#FF0000	1	1
chr1	246940001	247010000	A.2.1.2.1.1.1.2.2.2.2.1.2	0.611071682044003	.	246940001	247010000	#FF9191	1	0.75
chr1	247010001	247100000	A.1.2.2.1.1.2.2.2.2.2	0.779985805535841	.	247010001	247100000	#FF4848	1	0.875
chr1	247100001	247180000	B.1.1.2.1.2.1.1.2.2	0.339957416607523	.	247100001	247180000	#DADAFF	1	0.5
chr1	247180001	247240000	B.1.1.2.2.2.2.1.1.2.1.1	0.307310149041874	.	247180001	247240000	#DADAFF	1	0.5
chr1	247240001	247290000	A.2.2.1.2.2.1.2.1.2.1	0.486160397444996	.	247240001	247290000	#FFDADA	1	0.625
chr1	247290001	247380000	A.2.2.2.1.1.2.1.1.1.1.2	0.467707594038325	.	247290001	247380000	#FFDADA	1	0.625
chr1	247380001	247450000	B.1.2.2.2.2.1.1.2.2	0.199432221433641	.	247380001	247450000	#9191FF	1	0.375
chr1	247450001	247540000	A.2.1.2.2.1.1.1.2.1.1	0.584102200141945	.	247450001	247540000	#FF9191	1	0.75
chr1	247540001	247620000	B.2.1.1.1.1.1.1.1.2	0.190915542938254	.	247540001	247620000	#4848FF	1	0.25
chr1	247620001	248670000	B.2.2.2.2.1.2.1.2.1	0.007097232079489	.	247620001	248670000	#0000FF	1	0.125
chr1	248680001	248910000	B.2.2.2.2.1.2.1.2.1	0.007097232079489	.	248680001	248910000	#0000FF	1	0.125
chr1	249050001	249110000	B.2.2.2.2.1.2.1.2.1	0.007097232079489	.	249050001	249110000	#0000FF	1	0.125
chr1	249110001	249170000	A.1.2.1.2.1.2.2.2.1.2.1	0.818310858765082	.	249110001	249170000	#FF4848	1	0.875
chr1	249170001	249240000	A.2.1.1.2.1.2.1.2.2.1.1	0.662171753016324	.	249170001	249240000	#FF9191	1	0.75
chr2	10001	220000	B.2.1.2.2.1.2.2.2	0.0921237693389592	.	10001	220000	#4848FF	1	0.25
chr2	220001	290000	A.2.2.2.2.2.1.2.1.2.2	0.447257383966245	.	220001	290000	#FFDADA	1	0.625
chr2	290001	760000	B.2.1.2.2.1.1.1.1.2.2.2	0.10126582278481	.	290001	760000	#4848FF	1	0.25
chr2	760001	800000	B.1.2.2.2.2.2.2.1.2.1	0.207454289732771	.	760001	800000	#9191FF	1	0.375
chr2	800001	1030000	B.2.1.2.1.1.2.2.2.1	0.124472573839662	.	800001	1030000	#4848FF	1	0.25
chr2	1030001	1070000	B.1.2.1.1.2.1.1.1.1	0.317158931082982	.	1030001	1070000	#9191FF	1	0.375
chr2	1070001	1100000	B.1.2.1.2.2.2.1.2.2.2.2	0.265119549929677	.	1070001	1100000	#9191FF	1	0.375
chr2	1100001	1220000	B.2.2.1.1.1.2.1.2.1.2	0.070323488045007	.	1100001	1220000	#0000FF	1	0.125
chr2	1230001	1530000	B.2.2.1.1.1.2.1.2.1.2	0.070323488045007	.	1230001	1530000	#0000FF	1	0.125
chr2	1540001	1550000	B.2.2.1.1.1.2.1.2.1.2	0.070323488045007	.	1540001	1550000	#0000FF	1	0.125
chr2	1550001	1600000	A.2.1.2.2.2.1.1.1.2.1	0.592827004219409	.	1550001	1600000	#FF9191	1	0.75
chr2	1600001	1750000	A.1.1.1.2.1.1.2.1.2.2	0.979606188466948	.	1600001	1750000	#FF0000	1	1
chr2	1750001	1830000	A.2.1.1.1.2.2.2.2.2	0.69760900140647	.	1750001	1830000	#FF9191	1	0.75
chr2	1830001	1920000	B.1.2.1.2.2.2.2.2.1	0.263009845288326	.	1830001	1920000	#9191FF	1	0.375
chr2	1920001	1980000	B.2.1.1.1.2.2.2.1.2.1.1	0.172995780590717	.	1920001	1980000	#4848FF	1	0.25
chr2	1980001	2030000	B.2.1.1.1.2.2.2.2.1.2.2	0.169479606188467	.	1980001	2030000	#4848FF	1	0.25
chr2	2030001	2480000	B.2.2.1.1.1.2.2.2	0.0675105485232067	.	2030001	2480000	#0000FF	1	0.125
chr2	2480001	2600000	B.2.1.1.2.2.1.2.1.2	0.141350210970464	.	2480001	2600000	#4848FF	1	0.25
chr2	2600001	2690000	B.1.2.2.2.2.2.1.1.2	0.210267229254571	.	2600001	2690000	#9191FF	1	0.375
chr2	2690001	2790000	B.2.1.1.1.2.2.2.1.2.1.2	0.172292545710267	.	2690001	2790000	#4848FF	1	0.25
chr2	2790001	2830000	B.1.2.2.2.2.2.2.1.1	0.208157524613221	.	2790001	2830000	#9191FF	1	0.375
chr2	2830001	2920000	B.2.1.1.1.2.2.2.2.1.2.1	0.170182841068917	.	2830001	2920000	#4848FF	1	0.25
chr2	2920001	3030000	B.2.1.2.1.1.1.1.1.2	0.132208157524613	.	2920001	3030000	#4848FF	1	0.25
chr2	3030001	3070000	B.1.2.2.1.2.2.2.2.2	0.241209563994374	.	3030001	3070000	#9191FF	1	0.375
chr2	3070001	3150000	B.2.1.1.1.2.1.1.2.1	0.181434599156118	.	3070001	3150000	#4848FF	1	0.25
chr2	3150001	3300000	B.1.2.1.2.2.1.1.2.1	0.272855133614627	.	3150001	3300000	#9191FF	1	0.375
chr2	3300001	3380000	A.2.2.2.2.2.1.2.1.2.1.2	0.447960618846695	.	3300001	3380000	#FFDADA	1	0.625
chr2	3380001	3460000	A.2.1.1.1.2.2.2.2.1	0.69831223628692	.	3380001	3460000	#FF9191	1	0.75
chr2	3460001	3520000	A.1.2.1.2.1.1.2.2.2.2.1	0.846694796061885	.	3460001	3520000	#FF4848	1	0.875
chr2	3520001	3530000	A.1.2.1.2.1.1.2.2.1.2.2.1	0.849507735583685	.	3520001	3530000	#FF4848	1	0.875
chr2	3580001	3640000	A.1.2.1.2.1.1.2.2.1.2.2.1	0.849507735583685	.	3580001	3640000	#FF4848	1	0.875
chr2	3640001	3720000	A.2.2.1.2.1.2.2.2.2.1.2.1	0.530239099859353	.	3640001	3720000	#FFDADA	1	0.625
chr2	3720001	3810000	B.1.2.1.2.2.2.2.2.2	0.262306610407876	.	3720001	3810000	#9191FF	1	0.375
chr2	3810001	3880000	B.1.2.1.1.2.1.2.1.2.1	0.310829817158931	.	3810001	3880000	#9191FF	1	0.375
chr2	3880001	4000000	B.2.1.1.2.2.1.2.1.1.1	0.142756680731364	.	3880001	4000000	#4848FF	1	0.25
chr2	4000001	4780000	B.2.2.2.1.2.1.2.2.1	0.0154711673699015	.	4000001	4780000	#0000FF	1	0.125
chr2	4790001	5020000	B.2.2.2.1.2.1.2.2.1	0.0154711673699015	.	4790001	5020000	#0000FF	1	0.125
chr2	5120001	5240000	B.2.2.2.1.2.1.2.2.1	0.0154711673699015	.	5120001	5240000	#0000FF	1	0.125
chr2	5240001	5480000	B.2.1.2.2.1.1.2.2.1.1.2.1	0.0984528832630098	.	5240001	5480000	#4848FF	1	0.25
chr2	5480001	5760000	B.2.1.2.1.1.2.2.2.2.1	0.123769338959212	.	5480001	5760000	#4848FF	1	0.25
chr2	5760001	5820000	B.1.1.2.1.2.2.2.2.1	0.353727144866385	.	5760001	5820000	#DADAFF	1	0.5
chr2	5820001	6120000	B.1.1.1.2.1.1.2.1.2.1	0.39873417721519	.	5820001	6120000	#DADAFF	1	0.5
chr2	6120001	6300000	B.2.1.1.1.2.1.1.1.2.2.2	0.182137834036568	.	6120001	6300000	#4848FF	1	0.25
chr2	6300001	6490000	B.1.2.2.2.2.2.1.2.1	0.209563994374121	.	6300001	6490000	#9191FF	1	0.375
chr2	6490001	6540000	B.1.1.2.2.2.1.2.2.1.1.2	0.333333333333333	.	6490001	6540000	#DADAFF	1	0.5
chr2	6540001	6590000	B.1.1.2.2.2.1.2.2.1.1.1	0.334036568213783	.	6540001	6590000	#DADAFF	1	0.5
chr2	6590001	6690000	B.2.1.1.1.2.1.1.1.2.1	0.183544303797468	.	6590001	6690000	#4848FF	1	0.25
chr2	6690001	6730000	B.1.1.2.1.2.2.1.1.1.2	0.357243319268636	.	6690001	6730000	#DADAFF	1	0.5
chr2	6730001	6780000	B.1.2.1.2.2.2.1.2.1	0.267229254571027	.	6730001	6780000	#9191FF	1	0.375
chr2	6780001	6930000	B.2.1.1.1.2.1.1.1.2.2.1	0.182841068917018	.	6780001	6930000	#4848FF	1	0.25
chr2	6930001	7000000	B.1.2.2.1.2.2.1.1.2	0.244725738396624	.	6930001	7000000	#9191FF	1	0.375
chr2	7000001	7040000	B.1.2.2.1.2.2.1.1.1.1	0.246132208157525	.	7000001	7040000	#9191FF	1	0.375
chr2	7040001	7160000	B.2.1.1.2.2.1.2.2.1.2	0.139943741209564	.	7040001	7160000	#4848FF	1	0.25
chr2	7160001	7220000	B.1.2.2.2.2.2.1.1.1.1.2	0.212376933895921	.	7160001	7220000	#9191FF	1	0.375
chr2	7220001	7330000	B.2.1.1.2.2.1.2.2.1.1	0.140646976090014	.	7220001	7330000	#4848FF	1	0.25
chr2	7330001	7360000	B.1.2.2.1.2.2.2.2.1	0.241912798874824	.	7330001	7360000	#9191FF	1	0.375
chr2	7360001	7550000	B.2.2.1.1.1.2.1.2.1.1	0.0710267229254571	.	7360001	7550000	#0000FF	1	0.125
chr2	7550001	7780000	B.2.1.2.2.1.1.2.1	0.09985935302391	.	7550001	7780000	#4848FF	1	0.25
chr2	7780001	8210000	B.2.1.1.1.1.1.2.1.1	0.20042194092827	.	7780001	8210000	#4848FF	1	0.25
chr2	8210001	8430000	A.2.2.1.2.1.2.2.2.1.2	0.531645569620253	.	8210001	8430000	#FFDADA	1	0.625
chr2	8430001	8470000	A.2.2.2.1.2.1.2.1.1	0.476793248945148	.	8430001	8470000	#FFDADA	1	0.625
chr2	8470001	8530000	B.1.1.2.2.2.1.1.1.2.1.2	0.338255977496484	.	8470001	8530000	#DADAFF	1	0.5
chr2	8530001	8670000	B.1.1.1.1.2.2.1.2.2.1	0.406469760900141	.	8530001	8670000	#DADAFF	1	0.5
chr2	8670001	8730000	A.2.1.2.2.2.1.1.1.2.2	0.592123769338959	.	8670001	8730000	#FF9191	1	0.75
chr2	8730001	8820000	A.1.2.1.2.1.1.2.2.2.1.1	0.848101265822785	.	8730001	8820000	#FF4848	1	0.875
chr2	8820001	8930000	A.2.1.2.1.2.1.1.1.1.2	0.628691983122363	.	8820001	8930000	#FF9191	1	0.75
chr2	8930001	8970000	A.1.2.2.2.2.2.2.2.2.1.1	0.746835443037975	.	8930001	8970000	#FF4848	1	0.875
chr2	8970001	9120000	A.1.1.2.2.2.1.1.2.1.1.2	0.909985935302391	.	8970001	9120000	#FF0000	1	1
chr2	9120001	9280000	A.1.1.2.1.2.2.2.2.1	0.931082981715893	.	9120001	9280000	#FF0000	1	1
chr2	9280001	9620000	A.1.1.1.1.1.2.1.1.1	0.9985935302391	.	9280001	9620000	#FF0000	1	1
chr2	9620001	9960000	A.1.1.1.1.2.2.2.2	0.985232067510548	.	9620001	9960000	#FF0000	1	1
chr2	9960001	10190000	A.1.1.2.1.2.2.1.2.2.1	0.935302390998594	.	9960001	10190000	#FF0000	1	1
chr2	10190001	10260000	A.2.1.1.1.1.1.1.1.2	0.743319268635724	.	10190001	10260000	#FF9191	1	0.75
chr2	10260001	10550000	A.1.1.1.2.2.1.1.2.2.1	0.966947960618847	.	10260001	10550000	#FF0000	1	1
chr2	10550001	10590000	A.2.1.2.1.1.1.2.1.1	0.644163150492264	.	10550001	10590000	#FF9191	1	0.75
chr2	10590001	10830000	A.1.1.2.2.2.1.2.2.2	0.90295358649789	.	10590001	10830000	#FF0000	1	1
chr2	10830001	10960000	A.1.2.2.2.2.1.1.2.1	0.763009845288326	.	10830001	10960000	#FF4848	1	0.875
chr2	10960001	11250000	A.1.2.1.1.2.1.2.1.1	0.869198312236287	.	10960001	11250000	#FF4848	1	0.875
chr2	11250001	11550000	A.1.1.1.2.1.1.2.2.1.1	0.978902953586498	.	11250001	11550000	#FF0000	1	1
chr2	11550001	11610000	A.1.2.2.2.2.1.2.1.1.2	0.759493670886076	.	11550001	11610000	#FF4848	1	0.875
chr2	11610001	11810000	A.2.2.1.1.1.1.2.2.2	0.573839662447257	.	11610001	11810000	#FFDADA	1	0.625
chr2	11810001	11940000	A.1.2.1.2.1.1.2.2.1.2.2.2	0.848804500703235	.	11810001	11940000	#FF4848	1	0.875
chr2	11940001	12010000	A.2.1.2.1.1.1.2.2.1.1	0.642756680731364	.	11940001	12010000	#FF9191	1	0.75
chr2	12010001	12130000	B.1.1.2.1.2.2.2.2.2	0.353023909985935	.	12010001	12130000	#DADAFF	1	0.5
chr2	12130001	12240000	A.2.1.1.2.2.1.2.1.1.2.1.1	0.675808720112518	.	12130001	12240000	#FF9191	1	0.75
chr2	12240001	12330000	A.2.1.1.2.2.1.2.1.1.2.1.2	0.675105485232067	.	12240001	12330000	#FF9191	1	0.75
chr2	12330001	12440000	A.2.1.2.2.2.1.2.2.1.1	0.585794655414909	.	12330001	12440000	#FF9191	1	0.75
chr2	12440001	12480000	A.2.1.2.1.1.1.2.2.1.2	0.642053445850914	.	12440001	12480000	#FF9191	1	0.75
chr2	12480001	12570000	A.2.1.2.2.2.1.1.1.1.1	0.594233473980309	.	12480001	12570000	#FF9191	1	0.75
chr2	12570001	12830000	A.1.2.1.2.1.1.2.2.1.2.1	0.850210970464135	.	12570001	12830000	#FF4848	1	0.875
chr2	12830001	12870000	A.2.1.2.2.2.1.1.2.2.1.1	0.590014064697609	.	12830001	12870000	#FF9191	1	0.75
chr2	12870001	13090000	A.2.1.1.1.2.2.2.1	0.69901547116737	.	12870001	13090000	#FF9191	1	0.75
chr2	13090001	13160000	A.2.2.2.1.2.1.2.2.1.1.1	0.474683544303797	.	13090001	13160000	#FFDADA	1	0.625
chr2	13160001	13480000	B.2.1.2.2.1.1.2.2.1.2	0.0970464135021097	.	13160001	13480000	#4848FF	1	0.25
chr2	13480001	13590000	B.2.1.2.1.1.1.1.1.1	0.132911392405063	.	13480001	13590000	#4848FF	1	0.25
chr2	13590001	13640000	B.2.1.1.1.2.2.1.1.2.1	0.175808720112518	.	13590001	13640000	#4848FF	1	0.25
chr2	13640001	13680000	B.2.1.1.1.2.2.1.1.2.2	0.175105485232068	.	13640001	13680000	#4848FF	1	0.25
chr2	13680001	13780000	B.2.1.1.1.2.2.2.1.1	0.173699015471167	.	13680001	13780000	#4848FF	1	0.25
chr2	13780001	13940000	B.2.1.1.2.2.1.2.2.2	0.139240506329114	.	13780001	13940000	#4848FF	1	0.25
chr2	13940001	14630000	B.2.2.1.1.1.2.2.1	0.0682137834036568	.	13940001	14630000	#0000FF	1	0.125
chr2	14630001	14690000	A.2.2.2.2.2.1.1.1.2.2	0.451476793248945	.	14630001	14690000	#FFDADA	1	0.625
chr2	14690001	14800000	B.1.2.2.2.2.2.1.1.1.2.1	0.211673699015471	.	14690001	14800000	#9191FF	1	0.375
chr2	14800001	14890000	B.1.2.2.2.2.2.1.1.1.2.2	0.210970464135021	.	14800001	14890000	#9191FF	1	0.375
chr2	14890001	14930000	B.1.2.1.2.2.2.1.2.2.2.1	0.265822784810127	.	14890001	14930000	#9191FF	1	0.375
chr2	14930001	15160000	B.2.1.2.1.1.1.2.1	0.130801687763713	.	14930001	15160000	#4848FF	1	0.25
chr2	15160001	15300000	B.1.1.2.2.2.1.2.1.1.1	0.336146272855134	.	15160001	15300000	#DADAFF	1	0.5
chr2	15300001	15350000	A.2.2.1.2.1.2.2.2.2.1.2.2	0.529535864978903	.	15300001	15350000	#FFDADA	1	0.625
chr2	15350001	15470000	A.2.2.1.2.1.2.2.2.2.2.1	0.528832630098453	.	15350001	15470000	#FFDADA	1	0.625
chr2	15470001	15740000	A.2.1.2.1.2.1.1.1.2	0.627988748241913	.	15470001	15740000	#FF9191	1	0.75
chr2	15740001	15780000	A.2.2.2.2.2.1.1.1.1	0.452883263009845	.	15740001	15780000	#FFDADA	1	0.625
chr2	15780001	15890000	B.1.2.2.2.2.2.1.1.1.1.1	0.213080168776371	.	15780001	15890000	#9191FF	1	0.375
chr2	15890001	16170000	B.2.1.2.2.1.1.2.2.2	0.0963431786216596	.	15890001	16170000	#4848FF	1	0.25
chr2	16170001	16230000	B.2.1.1.1.2.2.2.2.2.2.2.2	0.166666666666667	.	16170001	16230000	#4848FF	1	0.25
chr2	16230001	16270000	B.2.1.1.1.2.2.1.1.1	0.176511954992968	.	16230001	16270000	#4848FF	1	0.25
chr2	16270001	16280000	B.2.1.2.2.1.1.2.2.1.1.2.2	0.0977496483825598	.	16270001	16280000	#4848FF	1	0.25
chr2	16330001	16560000	B.2.1.2.2.1.1.2.2.1.1.2.2	0.0977496483825598	.	16330001	16560000	#4848FF	1	0.25
chr2	16560001	16650000	B.2.1.1.2.2.1.2.1.1.2	0.142053445850914	.	16560001	16650000	#4848FF	1	0.25
chr2	16650001	16680000	B.2.1.1.1.2.2.2.2.1.1	0.170886075949367	.	16650001	16680000	#4848FF	1	0.25
chr2	16680001	16720000	B.1.2.2.2.2.2.2.1.2.2	0.206751054852321	.	16680001	16720000	#9191FF	1	0.375
chr2	16720001	16790000	B.1.2.2.1.2.2.1.1.1.2	0.245428973277075	.	16720001	16790000	#9191FF	1	0.375
chr2	16790001	16850000	A.2.2.1.1.1.2.2.2	0.563994374120956	.	16790001	16850000	#FFDADA	1	0.625
chr2	16850001	16950000	B.2.1.1.1.2.1.1.1.1.1.2	0.184950773558369	.	16850001	16950000	#4848FF	1	0.25
chr2	16950001	17470000	B.2.2.2.1.2.1.1.1.1	0.0189873417721519	.	16950001	17470000	#0000FF	1	0.125
chr2	17470001	17500000	B.1.2.1.2.2.2.1.2.2.1	0.266526019690577	.	17470001	17500000	#9191FF	1	0.375
chr2	17500001	17690000	B.2.1.2.1.1.2.1.1.1.1	0.129395218002813	.	17500001	17690000	#4848FF	1	0.25
chr2	17690001	17730000	B.1.1.2.2.2.1.2.2.2	0.331926863572433	.	17690001	17730000	#DADAFF	1	0.5
chr2	17730001	17770000	B.1.2.2.1.2.2.2.1	0.242616033755274	.	17730001	17770000	#9191FF	1	0.375
chr2	17770001	17840000	B.1.1.1.1.2.2.1.2.2.2	0.405766526019691	.	17770001	17840000	#DADAFF	1	0.5
chr2	17840001	17920000	A.2.2.2.2.2.1.2.1.1.2	0.449367088607595	.	17840001	17920000	#FFDADA	1	0.625
chr2	17920001	17960000	A.2.2.1.2.1.2.2.2.2.1.1	0.530942334739803	.	17920001	17960000	#FFDADA	1	0.625
chr2	17960001	18010000	B.1.1.2.2.2.1.1.1.2.1.1	0.338959212376934	.	17960001	18010000	#DADAFF	1	0.5
chr2	18010001	18060000	B.1.1.2.2.2.1.2.2.1.2	0.332630098452883	.	18010001	18060000	#DADAFF	1	0.5
chr2	18060001	18140000	B.1.2.1.2.2.2.2.1.1	0.264416315049226	.	18060001	18140000	#9191FF	1	0.375
chr2	18140001	18170000	B.1.1.2.1.2.2.1.1.1.1	0.357946554149086	.	18140001	18170000	#DADAFF	1	0.5
chr2	18170001	18290000	B.2.1.1.1.2.2.2.1.2.2	0.171589310829817	.	18170001	18290000	#4848FF	1	0.25
chr2	18290001	18470000	B.1.2.2.1.2.1.2.1.2	0.248241912798875	.	18290001	18470000	#9191FF	1	0.375
chr2	18470001	18550000	A.2.2.1.2.1.2.2.2.1.1	0.532348804500703	.	18470001	18550000	#FFDADA	1	0.625
chr2	18550001	18640000	A.2.1.1.2.2.1.2.2.1.2.2	0.670886075949367	.	18550001	18640000	#FF9191	1	0.75
chr2	18640001	18690000	A.2.1.2.1.1.1.2.2.2	0.641350210970464	.	18640001	18690000	#FF9191	1	0.75
chr2	18690001	18730000	A.2.1.2.2.2.1.1.2.2.1.2	0.589310829817159	.	18690001	18730000	#FF9191	1	0.75
chr2	18730001	18750000	A.2.2.1.1.1.2.2.1.1.2	0.566807313642757	.	18730001	18750000	#FFDADA	1	0.625
chr2	18750001	18910000	A.2.2.1.2.1.2.2.2.2.2.2	0.528129395218003	.	18750001	18910000	#FFDADA	1	0.625
chr2	18910001	18950000	A.2.2.2.2.2.1.1.2	0.450773558368495	.	18910001	18950000	#FFDADA	1	0.625
chr2	18950001	19190000	A.1.2.1.2.1.1.2.2.2.1.2	0.847398030942335	.	18950001	19190000	#FF4848	1	0.875
chr2	19220001	19250000	A.1.2.1.2.1.1.2.2.2.1.2	0.847398030942335	.	19220001	19250000	#FF4848	1	0.875
chr2	19250001	19570000	A.1.2.1.1.1.2.1.1.2.2.1	0.880450070323488	.	19250001	19570000	#FF4848	1	0.875
chr2	19570001	19630000	B.1.1.2.1.2.2.1.1.2	0.356540084388186	.	19570001	19630000	#DADAFF	1	0.5
chr2	19630001	19720000	B.1.2.1.2.2.2.1.1.1	0.268635724331927	.	19630001	19720000	#9191FF	1	0.375
chr2	19720001	19800000	A.2.2.2.1.2.1.2.1.2.1	0.476090014064698	.	19720001	19800000	#FFDADA	1	0.625
chr2	19800001	19850000	A.2.1.2.2.2.1.1.1.1.2	0.593530239099859	.	19800001	19850000	#FF9191	1	0.75
chr2	19850001	19900000	A.2.2.1.1.1.2.2.1.2.1	0.566104078762307	.	19850001	19900000	#FFDADA	1	0.625
chr2	19900001	20010000	A.1.2.2.1.1.1.2.1.1.1.2	0.816455696202532	.	19900001	20010000	#FF4848	1	0.875
chr2	20010001	20050000	A.2.2.1.1.1.2.2.1.1.1	0.567510548523207	.	20010001	20050000	#FFDADA	1	0.625
chr2	20050001	20090000	A.2.1.1.2.1.1.2.2.2	0.685654008438819	.	20050001	20090000	#FF9191	1	0.75
chr2	20090001	20240000	A.1.1.2.2.2.1.1.1.2	0.911392405063291	.	20090001	20240000	#FF0000	1	1
chr2	20240001	20280000	A.1.2.1.2.2.2.1.2.2.1	0.826300984528833	.	20240001	20280000	#FF4848	1	0.875
chr2	20280001	20330000	A.1.2.2.1.2.2.1.1.2.2.1.1	0.791139240506329	.	20280001	20330000	#FF4848	1	0.875
chr2	20330001	20560000	A.1.1.1.2.1.1.2.2.1.2	0.978199718706048	.	20330001	20560000	#FF0000	1	1
chr2	20560001	20640000	A.1.2.1.1.1.2.1.1.1.2	0.881856540084388	.	20560001	20640000	#FF4848	1	0.875
chr2	20640001	20760000	A.1.1.1.2.1.1.2.1.2.1	0.980309423347398	.	20640001	20760000	#FF0000	1	1
chr2	20760001	20850000	A.1.1.2.1.2.2.2.2.2	0.930379746835443	.	20760001	20850000	#FF0000	1	1
chr2	20850001	21040000	B.1.1.1.2.1.1.2.1.2.2	0.39803094233474	.	20850001	21040000	#DADAFF	1	0.5
chr2	21040001	21150000	B.2.2.1.1.1.1.2	0.0724331926863572	.	21040001	21150000	#0000FF	1	0.125
chr2	21180001	21580000	B.2.2.1.1.1.1.2	0.0724331926863572	.	21180001	21580000	#0000FF	1	0.125
chr2	21580001	21630000	B.1.2.1.1.2.1.2.2.2	0.308720112517581	.	21580001	21630000	#9191FF	1	0.375
chr2	21630001	21690000	B.1.1.1.1.2.2.1.1.2.2	0.407876230661041	.	21630001	21690000	#DADAFF	1	0.5
chr2	21690001	21850000	B.2.1.1.1.2.1.2.2	0.177215189873418	.	21690001	21850000	#4848FF	1	0.25
chr2	21850001	21980000	B.1.2.1.1.2.1.1.1.2.2	0.315752461322082	.	21850001	21980000	#9191FF	1	0.375
chr2	21980001	22070000	A.2.2.2.1.2.1.2.2.1.2	0.473277074542897	.	21980001	22070000	#FFDADA	1	0.625
chr2	22070001	22480000	B.2.1.2.2.1.1.1.1.2.1.2	0.10267229254571	.	22070001	22480000	#4848FF	1	0.25
chr2	22480001	22520000	B.1.2.2.1.2.2.1.2.2	0.243319268635724	.	22480001	22520000	#9191FF	1	0.375
chr2	22520001	22590000	B.2.1.1.1.2.2.2.2.2.2.1	0.168073136427567	.	22520001	22590000	#4848FF	1	0.25
chr2	22590001	22630000	B.2.1.1.1.2.2.2.2.2.2.2.1	0.167369901547117	.	22590001	22630000	#4848FF	1	0.25
chr2	22630001	23400000	B.2.2.2.1.2.1.2.2.2	0.0147679324894515	.	22630001	23400000	#0000FF	1	0.125
chr2	23400001	23490000	B.1.2.2.2.2.2.1.2.2	0.208860759493671	.	23400001	23490000	#9191FF	1	0.375
chr2	23490001	23590000	B.1.1.2.2.2.1.2.1.1.2	0.335443037974684	.	23490001	23590000	#DADAFF	1	0.5
chr2	23590001	23660000	A.1.2.2.2.2.2.1.1.1	0.756680731364276	.	23590001	23660000	#FF4848	1	0.875
chr2	23660001	24010000	A.1.2.1.2.1.1.2.1	0.853023909985935	.	23660001	24010000	#FF4848	1	0.875
chr2	24010001	24120000	A.1.2.1.1.2.1.1.2.1.2	0.871308016877637	.	24010001	24120000	#FF4848	1	0.875
chr2	24120001	24310000	A.1.1.2.1.2.2.1.1.2.2.1	0.937412095639944	.	24120001	24310000	#FF0000	1	1
chr2	24310001	24620000	A.1.2.1.1.2.2.2.2.2.1	0.855836849507736	.	24310001	24620000	#FF4848	1	0.875
chr2	24620001	25070000	A.1.2.1.1.2.2.2.2.2.2	0.855133614627286	.	24620001	25070000	#FF4848	1	0.875
chr2	25070001	25200000	A.1.2.1.2.2.2.1.1.1	0.829113924050633	.	25070001	25200000	#FF4848	1	0.875
chr2	25200001	25450000	A.1.2.2.2.2.1.1.2.2	0.762306610407876	.	25200001	25450000	#FF4848	1	0.875
chr2	25450001	25730000	A.1.2.1.2.2.2.1.1.2.2	0.827707454289733	.	25450001	25730000	#FF4848	1	0.875
chr2	25730001	25810000	A.2.1.2.2.1.2.2.2.1.1	0.59774964838256	.	25730001	25810000	#FF9191	1	0.75
chr2	25810001	26150000	A.1.2.1.2.2.2.1.1.2.1	0.828410689170183	.	25810001	26150000	#FF4848	1	0.875
chr2	26150001	26200000	A.2.1.2.2.1.1.1.2.1.2	0.609704641350211	.	26150001	26200000	#FF9191	1	0.75
chr2	26200001	26350000	A.1.2.1.1.2.2.1.1.2	0.864978902953586	.	26200001	26350000	#FF4848	1	0.875
chr2	26350001	26400000	A.2.1.2.2.1.1.2.2.2	0.60478199718706	.	26350001	26400000	#FF9191	1	0.75
chr2	26400001	26590000	A.1.1.2.2.2.1.2.2.1	0.90365682137834	.	26400001	26590000	#FF0000	1	1
chr2	26590001	27180000	A.2.2.1.1.1.1.2.1	0.575246132208158	.	26590001	27180000	#FFDADA	1	0.625
chr2	27180001	27250000	A.2.1.2.2.1.1.1.2.1.1	0.610407876230661	.	27180001	27250000	#FF9191	1	0.75
chr2	27250001	27310000	A.1.2.2.1.2.1.2.1.1	0.79676511954993	.	27250001	27310000	#FF4848	1	0.875
chr2	27310001	27540000	A.1.2.1.1.2.2.2.1.2.1	0.858649789029536	.	27310001	27540000	#FF4848	1	0.875
chr2	27540001	27590000	A.1.2.2.2.2.1.2.1.2.2	0.758087201125176	.	27540001	27590000	#FF4848	1	0.875
chr2	27590001	27710000	A.1.2.1.2.2.2.1.2.1	0.827004219409283	.	27590001	27710000	#FF4848	1	0.875
chr2	27710001	27810000	A.2.1.1.2.1.1.1.2.2.1	0.690576652601969	.	27710001	27810000	#FF9191	1	0.75
chr2	27810001	27900000	A.1.2.2.1.2.2.1.2.2.1.1	0.788326300984529	.	27810001	27900000	#FF4848	1	0.875
chr2	27900001	28000000	A.1.2.2.1.2.2.1.2.2.1.2	0.787623066104079	.	27900001	28000000	#FF4848	1	0.875
chr2	28000001	28640000	A.1.1.1.1.2.2.2.1	0.985935302390999	.	28000001	28640000	#FF0000	1	1
chr2	28640001	28690000	A.2.1.1.2.1.1.2.1.1	0.689170182841069	.	28640001	28690000	#FF9191	1	0.75
chr2	28690001	28840000	A.1.2.2.1.2.2.1.1.1.1	0.794655414908579	.	28690001	28840000	#FF4848	1	0.875
chr2	28840001	28970000	A.1.1.2.2.2.1.1.1.1	0.912095639943741	.	28840001	28970000	#FF0000	1	1
chr2	28970001	29030000	A.1.2.2.2.2.1.2.1.1.1.1	0.761603375527426	.	28970001	29030000	#FF4848	1	0.875
chr2	29030001	29170000	A.1.1.2.2.2.1.1.2.1.1.1	0.910689170182841	.	29030001	29170000	#FF0000	1	1
chr2	29170001	29330000	A.2.1.1.1.2.2.1.2.1.2.1.1	0.70182841068917	.	29170001	29330000	#FF9191	1	0.75
chr2	29330001	29430000	A.1.2.1.2.1.1.2.2.1.1.1.1	0.852320675105485	.	29330001	29430000	#FF4848	1	0.875
chr2	29430001	29670000	B.1.2.1.2.2.1.2.1.1.2	0.270745428973277	.	29430001	29670000	#9191FF	1	0.375
chr2	29670001	29760000	A.2.2.2.2.2.1.2.1.2.1.1	0.448663853727145	.	29670001	29760000	#FFDADA	1	0.625
chr2	29760001	30290000	B.2.1.2.1.1.2.2.1	0.125175808720113	.	29760001	30290000	#4848FF	1	0.25
chr2	30290001	30370000	B.1.1.1.2.1.1.1.1.1.2.2	0.40225035161744	.	30290001	30370000	#DADAFF	1	0.5
chr2	30370001	30450000	A.2.1.1.2.2.1.2.2.1.2.1.1	0.672292545710267	.	30370001	30450000	#FF9191	1	0.75
chr2	30450001	30530000	A.1.1.2.2.2.2.2.1.2.1.1	0.89662447257384	.	30450001	30530000	#FF0000	1	1
chr2	30530001	30870000	A.1.1.1.2.2.2.2.2	0.956399437412096	.	30530001	30870000	#FF0000	1	1
chr2	30870001	30940000	A.2.1.1.2.2.1.2.2.1.2.1.2	0.671589310829817	.	30870001	30940000	#FF9191	1	0.75
chr2	30940001	31450000	B.2.1.2.2.1.2.1.2.2	0.0935302390998594	.	30940001	31450000	#4848FF	1	0.25
chr2	31450001	31570000	A.2.2.2.2.2.1.2.1.1.1	0.450070323488045	.	31450001	31570000	#FFDADA	1	0.625
chr2	31570001	31630000	B.1.1.1.2.1.1.1.1.1.2.1	0.40295358649789	.	31570001	31630000	#DADAFF	1	0.5
chr2	31630001	31670000	B.1.2.1.1.2.1.2.2.1	0.309423347398031	.	31630001	31670000	#9191FF	1	0.375
chr2	31670001	31900000	B.2.1.2.2.1.1.1.1.2.2.1	0.10196905766526	.	31670001	31900000	#4848FF	1	0.25
chr2	31900001	32060000	B.2.1.1.2.2.1.1	0.143459915611814	.	31900001	32060000	#4848FF	1	0.25
chr2	32060001	32500000	A.1.2.1.1.1.2.1.2	0.879043600562588	.	32060001	32500000	#FF4848	1	0.875
chr2	32500001	32580000	A.1.2.2.1.2.2.1.1.2.1.2	0.791842475386779	.	32500001	32580000	#FF4848	1	0.875
chr2	32580001	32860000	A.1.1.1.2.2.1.1.2.1.1.1.1	0.970464135021097	.	32580001	32860000	#FF0000	1	1
chr2	32860001	32980000	A.1.2.1.1.2.1.1.2.2.1	0.870604781997187	.	32860001	32980000	#FF4848	1	0.875
chr2	32980001	33020000	A.2.1.1.2.1.1.1.1.2.1.1.2	0.694796061884669	.	32980001	33020000	#FF9191	1	0.75
chr2	33020001	33230000	A.1.1.2.2.2.1.1.2.2.2.2.1	0.906469760900141	.	33020001	33230000	#FF0000	1	1
chr2	33230001	33470000	A.1.1.1.2.1.1.1.1.1.1	0.984528832630098	.	33230001	33470000	#FF0000	1	1
chr2	33470001	33670000	A.1.1.2.1.2.2.1.1.2.2.2	0.936708860759494	.	33470001	33670000	#FF0000	1	1
chr2	33670001	33760000	A.1.2.1.1.2.1.1.1.1	0.874120956399437	.	33670001	33760000	#FF4848	1	0.875
chr2	33760001	33820000	A.1.2.2.2.2.2.2.2.1.2.1	0.748241912798875	.	33760001	33820000	#FF4848	1	0.875
chr2	33820001	33970000	B.1.2.1.1.2.1.1.1.2.1	0.316455696202532	.	33820001	33970000	#9191FF	1	0.375
chr2	33970001	34090000	B.2.1.1.1.2.1.1.2.2.2.2	0.178621659634318	.	33970001	34090000	#4848FF	1	0.25
chr2	34090001	34310000	B.2.2.1.1.1.2.1.2.2.1	0.069620253164557	.	34090001	34310000	#0000FF	1	0.125
chr2	34310001	34340000	B.1.2.2.1.2.2.1.2.1	0.244022503516174	.	34310001	34340000	#9191FF	1	0.375
chr2	34340001	35600000	B.2.2.2.1.2.2.1.2	0.0133614627285513	.	34340001	35600000	#0000FF	1	0.125
chr2	35600001	35660000	B.2.1.1.1.2.2.1.2	0.174402250351617	.	35600001	35660000	#4848FF	1	0.25
chr2	35660001	35790000	B.2.1.2.1.1.1.2.2	0.130098452883263	.	35660001	35790000	#4848FF	1	0.25
chr2	35790001	35980000	B.2.2.1.1.1.2.1.2.2.2	0.0689170182841069	.	35790001	35980000	#0000FF	1	0.125
chr2	35990001	36090000	B.2.2.1.1.1.2.1.2.2.2	0.0689170182841069	.	35990001	36090000	#0000FF	1	0.125
chr2	36090001	36490000	B.2.1.2.2.1.2.1.1.2	0.0949367088607595	.	36090001	36490000	#4848FF	1	0.25
chr2	36490001	36580000	B.1.1.1.1.2.2.1.1.2.1	0.408579465541491	.	36490001	36580000	#DADAFF	1	0.5
chr2	36580001	36720000	A.1.1.1.2.2.2.2.1	0.957102672292546	.	36580001	36720000	#FF0000	1	1
chr2	36720001	36840000	A.1.2.1.1.1.2.1.1.2.1	0.881153305203938	.	36720001	36840000	#FF4848	1	0.875
chr2	36840001	36920000	A.2.1.1.1.2.2.1.2.1.2.1.2	0.70112517580872	.	36840001	36920000	#FF9191	1	0.75
chr2	36920001	36990000	B.1.1.1.1.2.1.1.2.1.2	0.412798874824191	.	36920001	36990000	#DADAFF	1	0.5
chr2	36990001	37060000	A.2.2.2.2.2.1.2.2.1.2	0.445850914205345	.	36990001	37060000	#FFDADA	1	0.625
chr2	37060001	37100000	A.2.2.1.2.1.2.1.2.2.1	0.535864978902954	.	37060001	37100000	#FFDADA	1	0.625
chr2	37100001	37240000	A.1.2.2.1.2.2.2.1.1.1	0.786216596343179	.	37100001	37240000	#FF4848	1	0.875
chr2	37240001	37300000	A.1.2.2.2.2.2.2.2.1.1.2	0.748945147679325	.	37240001	37300000	#FF4848	1	0.875
chr2	37300001	37380000	A.1.2.2.1.2.2.1.1.2.2.2	0.789732770745429	.	37300001	37380000	#FF4848	1	0.875
chr2	37380001	37560000	A.1.1.2.1.2.2.1.2.2.2	0.934599156118143	.	37380001	37560000	#FF0000	1	1
chr2	37560001	37620000	A.2.1.1.1.1.1.1.2.1.2	0.741912798874824	.	37560001	37620000	#FF9191	1	0.75
chr2	37620001	37650000	A.2.1.2.1.1.1.2.1.2	0.643459915611814	.	37620001	37650000	#FF9191	1	0.75
chr2	37650001	37870000	A.1.1.2.1.2.2.1.2.1	0.936005625879044	.	37650001	37870000	#FF0000	1	1
chr2	37870001	37910000	A.2.1.1.1.1.1.1.2.1.1	0.742616033755274	.	37870001	37910000	#FF9191	1	0.75
chr2	37910001	38030000	A.1.1.2.2.2.1.2.1.1	0.905063291139241	.	37910001	38030000	#FF0000	1	1
chr2	38030001	38130000	A.1.2.2.1.2.2.1.1.1.2.1	0.793952180028129	.	38030001	38130000	#FF4848	1	0.875
chr2	38130001	38480000	A.1.2.2.1.2.2.2.2.2	0.778481012658228	.	38130001	38480000	#FF4848	1	0.875
chr2	38480001	38530000	A.2.2.1.1.1.1.1.1	0.577355836849508	.	38480001	38530000	#FFDADA	1	0.625
chr2	38530001	38610000	A.2.1.1.2.1.1.1.2.2.2	0.689873417721519	.	38530001	38610000	#FF9191	1	0.75
chr2	38610001	38750000	A.2.1.2.2.1.2.2.2.1.2	0.59704641350211	.	38610001	38750000	#FF9191	1	0.75
chr2	38750001	38810000	A.2.1.1.1.1.1.1.2.2.1	0.741209563994374	.	38750001	38810000	#FF9191	1	0.75
chr2	38810001	38940000	A.1.2.1.1.2.2.2.1.2.2.2	0.857243319268636	.	38810001	38940000	#FF4848	1	0.875
chr2	38940001	39060000	A.1.2.2.1.2.2.1.2.2.2	0.786919831223629	.	38940001	39060000	#FF4848	1	0.875
chr2	39060001	39170000	A.2.1.1.2.1.1.1.2.1.1	0.691983122362869	.	39060001	39170000	#FF9191	1	0.75
chr2	39170001	39360000	A.1.2.1.1.2.1.2.2.2.2	0.866385372714487	.	39170001	39360000	#FF4848	1	0.875
chr2	39360001	39460000	A.2.1.1.2.1.1.1.2.1.2	0.691279887482419	.	39360001	39460000	#FF9191	1	0.75
chr2	39460001	39630000	A.1.1.2.2.2.1.1.2.2.2.2.2	0.905766526019691	.	39460001	39630000	#FF0000	1	1
chr2	39630001	39740000	A.1.1.2.1.2.2.1.1.2.1	0.938115330520394	.	39630001	39740000	#FF0000	1	1
chr2	39740001	40010000	A.1.1.2.2.2.2.2.1.1.1.1	0.89873417721519	.	39740001	40010000	#FF0000	1	1
chr2	40010001	40070000	A.2.2.2.1.2.2.2.2.2.1	0.468354430379747	.	40010001	40070000	#FFDADA	1	0.625
chr2	40070001	40120000	A.2.2.1.2.1.2.1.2.1	0.536568213783404	.	40070001	40120000	#FFDADA	1	0.625
chr2	40120001	40160000	A.2.1.2.2.2.1.1.2.2.2	0.588607594936709	.	40120001	40160000	#FF9191	1	0.75
chr2	40160001	40310000	A.1.2.2.2.2.2.1.1.2	0.755977496483826	.	40160001	40310000	#FF4848	1	0.875
chr2	40310001	40360000	A.1.2.2.2.2.2.2.2.1.2.2	0.747538677918425	.	40310001	40360000	#FF4848	1	0.875
chr2	40360001	40680000	A.1.1.2.1.1.1	0.955696202531646	.	40360001	40680000	#FF0000	1	1
chr2	40680001	40740000	A.2.2.1.1.1.2.2.1.2.2.2	0.564697609001406	.	40680001	40740000	#FFDADA	1	0.625
chr2	40740001	40810000	A.2.2.2.2.2.1.1.1.2.1	0.452180028129395	.	40740001	40810000	#FFDADA	1	0.625
chr2	40810001	41000000	B.1.1.1.2.1.1.2.1.1	0.39943741209564	.	40810001	41000000	#DADAFF	1	0.5
chr2	41000001	41910000	B.2.2.2.1.2.1.1.1.2	0.0182841068917018	.	41000001	41910000	#0000FF	1	0.125
chr2	41910001	42000000	B.2.1.1.1.2.1.1.2.2.2.1	0.179324894514768	.	41910001	42000000	#4848FF	1	0.25
chr2	42000001	42060000	B.1.2.1.1.2.1.1.2.1.1	0.315049226441632	.	42000001	42060000	#9191FF	1	0.375
chr2	42060001	42120000	A.2.1.1.1.2.2.1.1.1	0.704641350210971	.	42060001	42120000	#FF9191	1	0.75
chr2	42120001	42270000	A.1.2.1.1.1.2.1.1.2.2.2	0.879746835443038	.	42120001	42270000	#FF4848	1	0.875
chr2	42270001	42460000	A.1.1.1.2.1.1.2.1.1	0.981012658227848	.	42270001	42460000	#FF0000	1	1
chr2	42460001	42590000	A.1.2.1.1.2.1.1.2.1.1	0.872011251758087	.	42460001	42590000	#FF4848	1	0.875
chr2	42590001	43040000	A.1.2.2.2.2.2.1.2.1.1	0.755274261603376	.	42590001	43040000	#FF4848	1	0.875
chr2	43040001	43110000	A.1.2.2.1.2.2.2.1.2.2	0.781293952180028	.	43040001	43110000	#FF4848	1	0.875
chr2	43110001	43160000	A.1.2.1.2.2.2.1.2.2.2.2	0.824894514767933	.	43110001	43160000	#FF4848	1	0.875
chr2	43160001	43440000	A.1.1.1.2.1.2.2.1	0.973277074542897	.	43160001	43440000	#FF0000	1	1
chr2	43440001	43690000	A.1.1.2.1.2.2.1.1.1.2.1.2	0.939521800281294	.	43440001	43690000	#FF0000	1	1
chr2	43690001	43790000	A.1.2.2.1.2.2.1.2.1	0.789029535864979	.	43690001	43790000	#FF4848	1	0.875
chr2	43790001	43820000	A.2.1.1.2.1.1.2.1.2.1.2	0.687763713080169	.	43790001	43820000	#FF9191	1	0.75
chr2	43820001	44030000	A.1.2.1.2.2.2.2.1.1	0.824191279887482	.	43820001	44030000	#FF4848	1	0.875
chr2	44030001	44230000	A.1.2.2.1.2.2.2.1.1.2	0.785513361462729	.	44030001	44230000	#FF4848	1	0.875
chr2	44230001	44600000	A.2.1.1.2.2.1.1.2.1	0.680028129395218	.	44230001	44600000	#FF9191	1	0.75
chr2	44600001	45160000	B.2.1.2.2.1.2.1.2.1	0.0942334739803094	.	44600001	45160000	#4848FF	1	0.25
chr2	45160001	45250000	B.1.1.1.1.2.1.1.2.2.1	0.412095639943741	.	45160001	45250000	#DADAFF	1	0.5
chr2	45250001	45460000	B.1.2.1.2.2.1.2.1.1.1	0.271448663853727	.	45250001	45460000	#9191FF	1	0.375
chr2	45460001	45570000	B.1.1.1.2.1.1.2.2.2.2	0.39521800281294	.	45460001	45570000	#DADAFF	1	0.5
chr2	45570001	45740000	A.2.2.2.1.2.1.2.1.2.2	0.475386779184248	.	45570001	45740000	#FFDADA	1	0.625
chr2	45740001	45820000	A.2.1.2.2.2.1.2.2.1.2.2	0.584388185654008	.	45740001	45820000	#FF9191	1	0.75
chr2	45820001	45850000	A.2.1.1.2.1.1.2.2.1	0.686357243319269	.	45820001	45850000	#FF9191	1	0.75
chr2	45850001	46160000	A.1.2.1.1.2.1.2.1.2	0.868495077355837	.	45850001	46160000	#FF4848	1	0.875
chr2	46160001	46210000	A.2.1.1.2.1.1.1.1.2.1.1.1	0.69549929676512	.	46160001	46210000	#FF9191	1	0.75
chr2	46210001	46580000	A.1.1.1.2.1.1.1.1.1.2	0.983825597749648	.	46210001	46580000	#FF0000	1	1
chr2	46580001	46620000	A.2.1.1.2.1.1.2.1.2.1.1	0.688466947960619	.	46580001	46620000	#FF9191	1	0.75
chr2	46620001	46680000	A.1.2.2.2.2.1.2.1.1.1.2.2	0.760196905766526	.	46620001	46680000	#FF4848	1	0.875
chr2	46680001	46710000	A.2.1.1.2.1.1.2.1.2.2	0.687060478199719	.	46680001	46710000	#FF9191	1	0.75
chr2	46710001	46840000	A.1.2.1.1.2.2.2.1.1.1.1.2	0.861462728551336	.	46710001	46840000	#FF4848	1	0.875
chr2	46840001	46890000	A.1.2.2.2.2.1.2.1.1.1.2.1	0.760900140646976	.	46840001	46890000	#FF4848	1	0.875
chr2	46890001	47100000	A.1.1.1.2.2.1.1.2.1.2.2	0.967651195499297	.	46890001	47100000	#FF0000	1	1
chr2	47100001	47140000	A.1.2.2.2.2.1.2.1.2.1	0.758790436005626	.	47100001	47140000	#FF4848	1	0.875
chr2	47140001	47210000	A.1.2.1.1.2.2.2.1.1.2.1	0.860056258790436	.	47140001	47210000	#FF4848	1	0.875
chr2	47210001	47260000	A.1.2.2.1.2.2.1.1.2.2.1.2	0.790436005625879	.	47210001	47260000	#FF4848	1	0.875
chr2	47260001	47410000	A.1.1.2.1.2.2.1.1.1.2.2	0.938818565400844	.	47260001	47410000	#FF0000	1	1
chr2	47410001	47490000	A.1.1.2.2.2.1.2.1.2	0.90436005625879	.	47410001	47490000	#FF0000	1	1
chr2	47490001	47560000	A.1.2.1.1.2.2.2.1.1.2.2	0.859353023909986	.	47490001	47560000	#FF4848	1	0.875
chr2	47560001	47660000	A.1.2.2.1.2.2.2.1.2.1.2.1	0.782700421940928	.	47560001	47660000	#FF4848	1	0.875
chr2	47660001	47770000	A.2.2.1.1.1.2.1.1.2.1.1	0.572433192686357	.	47660001	47770000	#FFDADA	1	0.625
chr2	47770001	47980000	B.1.2.1.1.2.2.1.2.2	0.305907172995781	.	47770001	47980000	#9191FF	1	0.375
chr2	47980001	48060000	A.2.1.1.1.1.1.2.1.2.1	0.736990154711674	.	47980001	48060000	#FF9191	1	0.75
chr2	48060001	48140000	A.2.1.1.1.2.2.1.1.2.1	0.70393811533052	.	48060001	48140000	#FF9191	1	0.75
chr2	48140001	48320000	B.2.1.1.1.2.1.1.1.1.1.1	0.185654008438819	.	48140001	48320000	#4848FF	1	0.25
chr2	48320001	48360000	A.2.2.2.2.2.1.2.2.2.1	0.445147679324895	.	48320001	48360000	#FFDADA	1	0.625
chr2	48360001	48540000	B.1.1.1.2.1.1.1.1.1.1.1	0.40436005625879	.	48360001	48540000	#DADAFF	1	0.5
chr2	48540001	48590000	A.2.1.1.1.2.2.1.2.2	0.69971870604782	.	48540001	48590000	#FF9191	1	0.75
chr2	48590001	48640000	A.2.2.2.1.2.1.1.2.1.1.1	0.479606188466948	.	48590001	48640000	#FFDADA	1	0.625
chr2	48640001	48770000	A.2.1.1.1.2.2.1.2.1.2.2	0.70042194092827	.	48640001	48770000	#FF9191	1	0.75
chr2	48770001	48830000	A.2.2.2.1.2.1.1.2.1.1.2	0.478902953586498	.	48770001	48830000	#FFDADA	1	0.625
chr2	48830001	48920000	B.1.1.2.1.2.2.1.2.1	0.355836849507736	.	48830001	48920000	#DADAFF	1	0.5
chr2	48920001	48970000	B.1.1.1.1.2.2.1.1.1	0.409282700421941	.	48920001	48970000	#DADAFF	1	0.5
chr2	48970001	49060000	B.1.2.1.1.2.1.1.2.1.2.1.2	0.313642756680731	.	48970001	49060000	#9191FF	1	0.375
chr2	49060001	49100000	B.1.1.1.2.1.1.1.1.2.2	0.40084388185654	.	49060001	49100000	#DADAFF	1	0.5
chr2	49100001	49200000	B.1.2.2.1.2.1.2.1.1	0.248945147679325	.	49100001	49200000	#9191FF	1	0.375
chr2	49200001	49460000	B.2.1.2.2.1.1.2.2.1.1.1	0.0991561181434599	.	49200001	49460000	#4848FF	1	0.25
chr2	49460001	50620000	B.2.2.2.1.2.2.2	0.0126582278481013	.	49460001	50620000	#0000FF	1	0.125
chr2	50620001	50740000	B.1.2.2.2.2.2.2.2	0.206047819971871	.	50620001	50740000	#9191FF	1	0.375
chr2	50740001	50790000	B.1.1.2.1.2.2.2.1	0.354430379746835	.	50740001	50790000	#DADAFF	1	0.5
chr2	50790001	50920000	B.1.2.1.2.2.2.1.1.2	0.267932489451477	.	50790001	50920000	#9191FF	1	0.375
chr2	50920001	51310000	B.1.2.2.1.2.1.1.2	0.249648382559775	.	50920001	51310000	#9191FF	1	0.375
chr2	51310001	51550000	B.1.1.1.2.1.2.1	0.394514767932489	.	51310001	51550000	#DADAFF	1	0.5
chr2	51550001	53000000	A.1.2.2.2.1.2.1	0.766526019690577	.	51550001	53000000	#FF4848	1	0.875
chr2	53000001	53090000	A.2.2.2.1.2.2.2.2.2.2	0.467651195499297	.	53000001	53090000	#FFDADA	1	0.625
chr2	53090001	53170000	A.2.1.2.2.2.1.1.2.1.2	0.590717299578059	.	53090001	53170000	#FF9191	1	0.75
chr2	53170001	53410000	A.2.2.2.1.2.1.2.2.1.1.2	0.473980309423347	.	53170001	53410000	#FFDADA	1	0.625
chr2	53410001	53450000	B.1.1.1.2.1.2.2.1.2	0.393108298171589	.	53410001	53450000	#DADAFF	1	0.5
chr2	53450001	53620000	B.1.2.2.1.2.1.1.1	0.250351617440225	.	53450001	53620000	#9191FF	1	0.375
chr2	53620001	53750000	B.1.1.1.2.1.1.2.2.2.1	0.39592123769339	.	53620001	53750000	#DADAFF	1	0.5
chr2	53750001	53880000	B.1.2.1.2.2.2.2.1.2	0.263713080168776	.	53750001	53880000	#9191FF	1	0.375
chr2	53880001	53940000	B.1.1.1.1.2.1.1.2.1.1	0.413502109704641	.	53880001	53940000	#DADAFF	1	0.5
chr2	53940001	53990000	A.2.1.2.2.2.1.1.2.1.1	0.591420534458509	.	53940001	53990000	#FF9191	1	0.75
chr2	53990001	54090000	A.1.2.1.1.2.1.1.2.2.2	0.869901547116737	.	53990001	54090000	#FF4848	1	0.875
chr2	54090001	54200000	A.1.2.1.1.2.1.1.1.2.1	0.873417721518987	.	54090001	54200000	#FF4848	1	0.875
chr2	54200001	54310000	A.1.2.1.2.2.2.1.2.2.2.1	0.825597749648383	.	54200001	54310000	#FF4848	1	0.875
chr2	54310001	54440000	A.2.1.1.1.1.1.1.1.1.1	0.744725738396624	.	54310001	54440000	#FF9191	1	0.75
chr2	54440001	54680000	A.1.2.1.1.2.2.2.2.1	0.856540084388186	.	54440001	54680000	#FF4848	1	0.875
chr2	54680001	54760000	A.1.2.2.1.2.2.1.1.1.2.2	0.793248945147679	.	54680001	54760000	#FF4848	1	0.875
chr2	54760001	54870000	A.1.2.1.1.2.2.1.1.1	0.865682137834037	.	54760001	54870000	#FF4848	1	0.875
chr2	54870001	54910000	A.2.1.1.2.1.1.1.1.2.1.2	0.694092827004219	.	54870001	54910000	#FF9191	1	0.75
chr2	54910001	54950000	A.2.1.2.2.1.1.2.2.1	0.605485232067511	.	54910001	54950000	#FF9191	1	0.75
chr2	54950001	55070000	A.2.1.2.2.1.2.2.2.2.1.1	0.59634317862166	.	54950001	55070000	#FF9191	1	0.75
chr2	55070001	55180000	A.2.1.1.1.1.1.1.1.1.2	0.744022503516174	.	55070001	55180000	#FF9191	1	0.75
chr2	55180001	55390000	A.1.1.2.1.2.2.1.1.1.2.1.1	0.940225035161744	.	55180001	55390000	#FF0000	1	1
chr2	55390001	55520000	A.1.2.1.1.2.2.2.1.1.1.1.1	0.862165963431786	.	55390001	55520000	#FF4848	1	0.875
chr2	55520001	55660000	A.1.2.1.1.2.1.2.2.1	0.867791842475387	.	55520001	55660000	#FF4848	1	0.875
chr2	55660001	55850000	A.1.1.2.2.2.1.1.2.1.2	0.909282700421941	.	55660001	55850000	#FF0000	1	1
chr2	55850001	55920000	A.2.1.1.2.2.1.2.1.1.1.1.1	0.678621659634318	.	55850001	55920000	#FF9191	1	0.75
chr2	55920001	56060000	A.2.1.2.1.2.1.1.1.1.1	0.629395218002813	.	55920001	56060000	#FF9191	1	0.75
chr2	56060001	56240000	A.1.1.2.2.2.2.2.2	0.894514767932489	.	56060001	56240000	#FF0000	1	1
chr2	56240001	56380000	B.2.1.1.1.2.1.2.1	0.177918424753868	.	56240001	56380000	#4848FF	1	0.25
chr2	56380001	56440000	B.2.1.1.1.2.1.1.2.2.1.1	0.180731364275668	.	56380001	56440000	#4848FF	1	0.25
chr2	56440001	57710000	B.2.2.2.1.2.2.1.1	0.0140646976090014	.	56440001	57710000	#0000FF	1	0.125
chr2	57710001	57750000	B.2.1.1.1.2.2.2.2.2.1	0.168776371308017	.	57710001	57750000	#4848FF	1	0.25
chr2	57750001	57900000	B.2.2.1.1.1.2.1.1	0.0717299578059072	.	57750001	57900000	#0000FF	1	0.125
chr2	57900001	58110000	B.2.1.2.1.1.1.1.2	0.131504922644163	.	57900001	58110000	#4848FF	1	0.25
chr2	58110001	58260000	B.1.2.1.2.2.1.1.2.2	0.272151898734177	.	58110001	58260000	#9191FF	1	0.375
chr2	58260001	58340000	A.2.1.1.2.2.1.2.1.1.1.2	0.676511954992968	.	58260001	58340000	#FF9191	1	0.75
chr2	58340001	58480000	A.2.2.2.1.2.1.1.1	0.480309423347398	.	58340001	58480000	#FFDADA	1	0.625
chr2	58480001	58760000	B.2.1.2.2.1.2.1.1.1	0.0956399437412096	.	58480001	58760000	#4848FF	1	0.25
chr2	58760001	58800000	B.1.2.2.2.2.1.1.2	0.216596343178622	.	58760001	58800000	#9191FF	1	0.375
chr2	58800001	59060000	B.2.1.2.2.1.1.1.1.2.1.1	0.10337552742616	.	58800001	59060000	#4848FF	1	0.25
chr2	59060001	59120000	B.1.2.2.2.2.1.2.1.1	0.215893108298172	.	59060001	59120000	#9191FF	1	0.375
chr2	59120001	59180000	B.1.1.2.2.2.1.1.1.2.2	0.337552742616034	.	59120001	59180000	#DADAFF	1	0.5
chr2	59180001	59370000	B.2.1.2.1.1.2.2.2.2.2	0.123066104078762	.	59180001	59370000	#4848FF	1	0.25
chr2	59370001	59540000	B.2.1.2.2.1.1.1.1.1	0.10407876230661	.	59370001	59540000	#4848FF	1	0.25
chr2	59540001	60700000	B.2.2.2.2.1.2.1.2	0.00562587904360056	.	59540001	60700000	#0000FF	1	0.125
chr2	60700001	60770000	A.2.2.1.2.1.2.2.1.1.1	0.534458509142053	.	60700001	60770000	#FFDADA	1	0.625
chr2	60770001	60810000	B.1.1.1.1.2.1.2.2	0.409985935302391	.	60770001	60810000	#DADAFF	1	0.5
chr2	60810001	60910000	B.2.1.1.1.2.1.1.1.1.2	0.184247538677918	.	60810001	60910000	#4848FF	1	0.25
chr2	60910001	60980000	B.1.2.1.1.2.1.1.2.1.2.1.1	0.314345991561181	.	60910001	60980000	#9191FF	1	0.375
chr2	60980001	61040000	A.2.2.1.2.1.2.1.2.2.2	0.535161744022503	.	60980001	61040000	#FFDADA	1	0.625
chr2	61040001	61100000	B.1.1.1.2.1.2.2.2.2.1	0.390998593530239	.	61040001	61100000	#DADAFF	1	0.5
chr2	61100001	61240000	A.2.1.2.1.2.1.1.2	0.627285513361463	.	61100001	61240000	#FF9191	1	0.75
chr2	61240001	61280000	A.1.2.2.2.2.2.2.2.1.1.1.1	0.750351617440225	.	61240001	61280000	#FF4848	1	0.875
chr2	61280001	61360000	A.1.2.2.1.2.2.2.1.2.1.1.2.2	0.783403656821378	.	61280001	61360000	#FF4848	1	0.875
chr2	61360001	61400000	A.2.1.1.1.1.1.1.2.2.2	0.740506329113924	.	61360001	61400000	#FF9191	1	0.75
chr2	61400001	61710000	A.1.1.1.2.2.1.1.2.1.1.1.2	0.969760900140647	.	61400001	61710000	#FF0000	1	1
chr2	61710001	61770000	A.1.2.2.1.2.2.2.1.2.1.2.2	0.781997187060478	.	61710001	61770000	#FF4848	1	0.875
chr2	61770001	62000000	A.2.1.1.1.1.1.2.1.1.2.1	0.738396624472574	.	61770001	62000000	#FF9191	1	0.75
chr2	62000001	62070000	A.2.2.1.1.1.1.2.2.1	0.574542897327707	.	62000001	62070000	#FFDADA	1	0.625
chr2	62070001	62120000	A.1.2.2.2.2.2.2.2.2.1.2	0.746132208157525	.	62070001	62120000	#FF4848	1	0.875
chr2	62120001	62190000	A.2.2.1.1.1.2.1.1.2.1.2	0.571729957805907	.	62120001	62190000	#FFDADA	1	0.625
chr2	62190001	62410000	B.1.1.1.2.1.1.1.1.1.1.2	0.40365682137834	.	62190001	62410000	#DADAFF	1	0.5
chr2	62410001	62460000	A.2.2.2.1.2.2.1.2	0.471167369901547	.	62410001	62460000	#FFDADA	1	0.625
chr2	62460001	62630000	B.1.2.2.1.2.1.2.2.2	0.246835443037975	.	62460001	62630000	#9191FF	1	0.375
chr2	62630001	62700000	B.1.1.1.1.2.1.1.1.2.1	0.414908579465541	.	62630001	62700000	#DADAFF	1	0.5
chr2	62700001	62830000	A.2.1.2.1.1.1.1.2.1	0.645569620253165	.	62700001	62830000	#FF9191	1	0.75
chr2	62830001	62870000	B.1.1.1.1.2.1.1.1.2.2	0.414205344585091	.	62830001	62870000	#DADAFF	1	0.5
chr2	62870001	62980000	A.2.1.1.2.2.1.2.1.1.1.1.2.2	0.677215189873418	.	62870001	62980000	#FF9191	1	0.75
chr2	62980001	63020000	A.2.2.1.2.1.2.1.1.2.2	0.537271448663854	.	62980001	63020000	#FFDADA	1	0.625
chr2	63020001	63300000	A.2.1.2.2.2.1.2.2.2	0.583684950773558	.	63020001	63300000	#FF9191	1	0.75
chr2	63300001	63430000	B.1.2.2.2.2.1.2.1.2	0.215189873417722	.	63300001	63430000	#9191FF	1	0.375
chr2	63430001	63640000	B.2.1.1.2.2.2.1.2.1.2	0.137130801687764	.	63430001	63640000	#4848FF	1	0.25
chr2	63640001	63800000	B.1.2.1.2.2.1.1.1	0.273558368495077	.	63640001	63800000	#9191FF	1	0.375
chr2	63800001	63890000	A.2.2.2.2.2.1.2.2.1.1	0.446554149085795	.	63800001	63890000	#FFDADA	1	0.625
chr2	63890001	64240000	A.1.2.2.1.1.1.2.1.1.2	0.815752461322082	.	63890001	64240000	#FF4848	1	0.875
chr2	64240001	64330000	A.2.1.2.2.2.1.2.2.1.2.1	0.585091420534459	.	64240001	64330000	#FF9191	1	0.75
chr2	64330001	64380000	A.2.1.2.2.1.1.2.1.2	0.606188466947961	.	64330001	64380000	#FF9191	1	0.75
chr2	64380001	64530000	A.2.2.2.1.2.2.2.2.1.2	0.469057665260197	.	64380001	64530000	#FFDADA	1	0.625
chr2	64530001	64570000	B.1.1.1.2.1.2.2.1.1	0.393811533052039	.	64530001	64570000	#DADAFF	1	0.5
chr2	64570001	64680000	B.1.2.1.1.2.2.1.1.1	0.308016877637131	.	64570001	64680000	#9191FF	1	0.375
chr2	64680001	64750000	B.1.1.1.1.2.1.1.1.1	0.415611814345992	.	64680001	64750000	#DADAFF	1	0.5
chr2	64750001	64800000	A.2.1.2.2.1.1.2.1.1.2	0.606891701828411	.	64750001	64800000	#FF9191	1	0.75
chr2	64800001	64980000	A.1.2.1.1.2.1.1.1.2.2	0.872714486638537	.	64800001	64980000	#FF4848	1	0.875
chr2	64980001	65090000	A.1.1.2.2.2.1.1.2.2.1.2	0.907876230661041	.	64980001	65090000	#FF0000	1	1
chr2	65090001	65160000	A.2.1.2.2.1.1.1.1.2	0.611111111111111	.	65090001	65160000	#FF9191	1	0.75
chr2	65160001	65290000	A.1.2.1.2.2.2.2.1.2	0.823488045007032	.	65160001	65290000	#FF4848	1	0.875
chr2	65290001	65360000	A.1.2.2.1.2.2.2.1.2.1.1.1	0.784810126582278	.	65290001	65360000	#FF4848	1	0.875
chr2	65360001	65450000	A.2.1.1.2.1.1.1.1.2.2.2	0.692686357243319	.	65360001	65450000	#FF9191	1	0.75
chr2	65450001	65620000	A.1.1.2.2.2.2.2.1.1.2	0.89732770745429	.	65450001	65620000	#FF0000	1	1
chr2	65620001	65670000	A.2.1.1.2.1.1.1.1.2.2.1	0.693389592123769	.	65620001	65670000	#FF9191	1	0.75
chr2	65670001	65770000	B.1.1.1.1.2.1.1.2.2.2	0.411392405063291	.	65670001	65770000	#DADAFF	1	0.5
chr2	65770001	65810000	A.2.2.1.2.1.2.1.1.2.1.2.1	0.538677918424754	.	65770001	65810000	#FFDADA	1	0.625
chr2	65810001	65900000	B.1.1.2.1.2.1.1.2	0.360759493670886	.	65810001	65900000	#DADAFF	1	0.5
chr2	65900001	66650000	B.2.2.1.2.1.2.1.1	0.0520393811533052	.	65900001	66650000	#0000FF	1	0.125
chr2	66650001	66800000	A.1.1.2.2.2.2.2.1.2.1.2	0.89592123769339	.	66650001	66800000	#FF0000	1	1
chr2	66800001	67000000	A.2.1.1.2.2.1.2.1.1.2.2	0.674402250351617	.	66800001	67000000	#FF9191	1	0.75
chr2	67000001	67140000	A.1.2.1.2.1.1.2.2.1.1.2	0.850914205344585	.	67000001	67140000	#FF4848	1	0.875
chr2	67140001	67420000	A.1.2.2.2.2.2.1.2.1.2.1	0.754571026722925	.	67140001	67420000	#FF4848	1	0.875
chr2	67420001	67480000	A.2.1.2.2.1.1.1.1.1	0.611814345991561	.	67420001	67480000	#FF9191	1	0.75
chr2	67480001	67570000	A.1.2.2.1.2.2.1.1.2.1.1	0.792545710267229	.	67480001	67570000	#FF4848	1	0.875
chr2	67570001	67680000	A.1.2.2.2.2.2.2.2.1.1.1.2	0.749648382559775	.	67570001	67680000	#FF4848	1	0.875
chr2	67680001	67720000	A.2.2.1.2.1.2.1.1.2.1.1	0.539381153305204	.	67680001	67720000	#FFDADA	1	0.625
chr2	67720001	67860000	A.1.2.2.1.1.1.2.1.2	0.815049226441631	.	67720001	67860000	#FF4848	1	0.875
chr2	67860001	67900000	A.2.2.1.2.1.2.1.1.1.1	0.540787623066104	.	67860001	67900000	#FFDADA	1	0.625
chr2	67900001	68050000	A.2.2.2.1.2.2.2.2.1.1	0.469760900140647	.	67900001	68050000	#FFDADA	1	0.625
chr2	68050001	68090000	A.2.2.1.2.1.2.1.1.2.1.2.2	0.537974683544304	.	68050001	68090000	#FFDADA	1	0.625
chr2	68090001	68170000	A.2.2.2.2.2.1.2.2.2.2	0.444444444444444	.	68090001	68170000	#FFDADA	1	0.625
chr2	68170001	68240000	B.1.1.1.2.1.2.2.2.2.2	0.390295358649789	.	68170001	68240000	#DADAFF	1	0.5
chr2	68240001	68280000	A.2.2.2.1.2.2.1.1	0.471870604781997	.	68240001	68280000	#FFDADA	1	0.625
chr2	68280001	68370000	A.2.1.2.2.1.2.2.2.2.2	0.594936708860759	.	68280001	68370000	#FF9191	1	0.75
chr2	68370001	68480000	A.1.1.2.2.2.1.1.2.2.2.1	0.907172995780591	.	68370001	68480000	#FF0000	1	1
chr2	68480001	68560000	A.1.2.2.2.2.1.1.1.2	0.763713080168776	.	68480001	68560000	#FF4848	1	0.875
chr2	68560001	68680000	A.2.2.1.2.1.1.1.1.2	0.546413502109705	.	68560001	68680000	#FFDADA	1	0.625
chr2	68680001	68920000	A.2.2.2.1.2.2.2.1	0.470464135021097	.	68680001	68920000	#FFDADA	1	0.625
chr2	68920001	69000000	A.2.1.2.2.1.2.2.2.2.1.2	0.59563994374121	.	68920001	69000000	#FF9191	1	0.75
chr2	69000001	69150000	A.1.2.2.2.2.1.1.1.1	0.764416315049226	.	69000001	69150000	#FF4848	1	0.875
chr2	69150001	69230000	A.2.1.2.2.1.1.1.2.2.2	0.608298171589311	.	69150001	69230000	#FF9191	1	0.75
chr2	69230001	69530000	A.1.1.1.2.2.1.1.2.2.2	0.966244725738397	.	69230001	69530000	#FF0000	1	1
chr2	69530001	69620000	A.1.2.1.1.2.2.2.1.2.2.1	0.857946554149086	.	69530001	69620000	#FF4848	1	0.875
chr2	69620001	69970000	A.1.1.1.2.1.2.2.2	0.972573839662447	.	69620001	69970000	#FF0000	1	1
chr2	69970001	70060000	A.1.2.1.1.2.2.2.1.1.1.2	0.860759493670886	.	69970001	70060000	#FF4848	1	0.875
chr2	70060001	70310000	A.1.1.2.1.2.2.1.1.1.1	0.940928270042194	.	70060001	70310000	#FF0000	1	1
chr2	70310001	70480000	A.1.1.1.2.1.1.2.2.2.2	0.976793248945148	.	70310001	70480000	#FF0000	1	1
chr2	70480001	70530000	A.1.2.1.2.1.1.2.2.1.1.1.2	0.851617440225035	.	70480001	70530000	#FF4848	1	0.875
chr2	70530001	70600000	B.1.2.1.1.2.1.1.2.2	0.312236286919831	.	70530001	70600000	#9191FF	1	0.375
chr2	70600001	71190000	B.2.1.2.1.1.2.1.1.2	0.127285513361463	.	70600001	71190000	#4848FF	1	0.25
chr2	71190001	71230000	A.2.2.1.1.1.2.1.1.2.2.1	0.571026722925457	.	71190001	71230000	#FFDADA	1	0.625
chr2	71230001	71280000	B.1.1.2.2.2.1.1.1.1.1	0.340365682137834	.	71230001	71280000	#DADAFF	1	0.5
chr2	71280001	71380000	A.2.1.2.2.2.1.2.1.1.2	0.587201125175809	.	71280001	71380000	#FF9191	1	0.75
chr2	71380001	71550000	B.1.2.2.2.2.1.2.2.2	0.213783403656821	.	71380001	71550000	#9191FF	1	0.375
chr2	71550001	71960000	B.1.1.1.2.1.1.2.2.1.1	0.39732770745429	.	71550001	71960000	#DADAFF	1	0.5
chr2	71960001	72000000	B.1.2.1.1.2.1.2.1.2.2	0.310126582278481	.	71960001	72000000	#9191FF	1	0.375
chr2	72000001	72180000	B.1.2.2.2.2.1.2.2.1	0.214486638537271	.	72000001	72180000	#9191FF	1	0.375
chr2	72180001	72340000	B.2.1.2.1.1.2.1.2.1	0.126582278481013	.	72180001	72340000	#4848FF	1	0.25
chr2	72340001	72390000	B.1.1.2.1.2.2.1.2.2	0.355133614627285	.	72340001	72390000	#DADAFF	1	0.5
chr2	72390001	72940000	B.1.1.1.2.1.1.2.2.1.2	0.39662447257384	.	72390001	72940000	#DADAFF	1	0.5
chr2	72940001	73000000	A.2.2.1.1.1.2.2.1.2.2.1	0.565400843881857	.	72940001	73000000	#FFDADA	1	0.625
chr2	73000001	73060000	A.2.1.1.2.2.1.2.2.1.1	0.672995780590717	.	73000001	73060000	#FF9191	1	0.75
chr2	73060001	73110000	A.2.2.1.2.1.2.1.1.1.2	0.540084388185654	.	73060001	73110000	#FFDADA	1	0.625
chr2	73110001	73220000	A.1.2.2.2.2.2.2.2.2.2	0.745428973277075	.	73110001	73220000	#FF4848	1	0.875
chr2	73220001	73350000	A.1.1.2.2.2.2.2.1.1.1.2	0.89803094233474	.	73220001	73350000	#FF0000	1	1
chr2	73350001	73440000	A.2.1.1.1.1.1.2.1.1.1.2	0.739099859353024	.	73350001	73440000	#FF9191	1	0.75
chr2	73440001	73520000	A.2.1.1.1.1.1.2.1.2.2	0.736286919831224	.	73440001	73520000	#FF9191	1	0.75
chr2	73520001	73960000	B.1.2.1.1.2.2.1.2.1	0.306610407876231	.	73520001	73960000	#9191FF	1	0.375
chr2	73960001	74020000	A.1.2.1.1.2.1.2.2.2.1	0.867088607594937	.	73960001	74020000	#FF4848	1	0.875
chr2	74040001	74120000	A.1.2.1.1.2.1.2.2.2.1	0.867088607594937	.	74040001	74120000	#FF4848	1	0.875
chr2	74120001	74440000	A.1.1.1.2.2.1.1.1.2	0.971167369901547	.	74120001	74440000	#FF0000	1	1
chr2	74440001	74490000	A.2.1.2.2.1.1.1.2.2.1	0.609001406469761	.	74440001	74490000	#FF9191	1	0.75
chr2	74490001	74590000	A.2.2.1.2.1.1.1.1.1.1	0.547819971870605	.	74490001	74590000	#FFDADA	1	0.625
chr2	74590001	74820000	A.1.1.1.2.2.1.1.2.1.1.2	0.969057665260197	.	74590001	74820000	#FF0000	1	1
chr2	74820001	74960000	A.2.1.1.1.1.1.2.1.1.2.2	0.737693389592124	.	74820001	74960000	#FF9191	1	0.75
chr2	74960001	75060000	A.2.1.1.1.1.1.2.1.1.1.1	0.739803094233474	.	74960001	75060000	#FF9191	1	0.75
chr2	75060001	75100000	A.1.2.2.1.2.2.2.1.2.1.1.2.1	0.784106891701828	.	75060001	75100000	#FF4848	1	0.875
chr2	75100001	75130000	A.2.1.2.2.1.1.2.1.1.1	0.607594936708861	.	75100001	75130000	#FF9191	1	0.75
chr2	75130001	75280000	A.1.2.2.2.2.2.1.2.1.2.2	0.753867791842475	.	75130001	75280000	#FF4848	1	0.875
chr2	75280001	75690000	A.2.1.1.2.2.1.1.2.2	0.679324894514768	.	75280001	75690000	#FF9191	1	0.75
chr2	75690001	75760000	A.2.1.1.1.2.2.1.1.2.2	0.70323488045007	.	75690001	75760000	#FF9191	1	0.75
chr2	75760001	75840000	A.1.2.1.1.1.2.1.1.1.1	0.882559774964838	.	75760001	75840000	#FF4848	1	0.875
chr2	75840001	75940000	A.1.2.2.2.2.2.1.2.2	0.753164556962025	.	75840001	75940000	#FF4848	1	0.875
chr2	75940001	77110000	B.2.2.2.2.1.2.2.1	0.00492264416315049	.	75940001	77110000	#0000FF	1	0.125
chr2	77110001	79240000	B.2.2.2.2.1.2.2.2	0.00421940928270042	.	77110001	79240000	#0000FF	1	0.125
chr2	79240001	79580000	B.2.2.2.1.2.1.2.1.1	0.0168776371308017	.	79240001	79580000	#0000FF	1	0.125
chr2	79580001	79930000	B.2.2.1.2.1.2.2.1	0.0506329113924051	.	79580001	79930000	#0000FF	1	0.125
chr2	79930001	79970000	B.1.1.1.2.1.2.2.2.1.2	0.391701828410689	.	79930001	79970000	#DADAFF	1	0.5
chr2	79970001	80080000	B.2.1.1.2.2.2.1.2.1.1	0.137834036568214	.	79970001	80080000	#4848FF	1	0.25
chr2	80080001	80160000	B.2.1.1.1.2.1.1.2.2.1.2	0.180028129395218	.	80080001	80160000	#4848FF	1	0.25
chr2	80160001	80220000	B.1.1.1.2.1.1.1.1.2.1	0.40154711673699	.	80160001	80220000	#DADAFF	1	0.5
chr2	80220001	80280000	A.2.1.2.2.2.1.2.1.2	0.586497890295359	.	80220001	80280000	#FF9191	1	0.75
chr2	80280001	80310000	B.1.1.1.1.2.1.2.1	0.410689170182841	.	80280001	80310000	#DADAFF	1	0.5
chr2	80310001	80350000	A.2.2.2.1.2.1.1.2.1.2	0.478199718706048	.	80310001	80350000	#FFDADA	1	0.625
chr2	80350001	80420000	B.1.2.2.1.2.1.2.2.1	0.247538677918425	.	80350001	80420000	#9191FF	1	0.375
chr2	80420001	80640000	B.2.1.2.1.1.2.1.1.1.2.2	0.127988748241913	.	80420001	80640000	#4848FF	1	0.25
chr2	80640001	80700000	B.2.1.1.2.2.2.1.2.2.2	0.135724331926864	.	80640001	80700000	#4848FF	1	0.25
chr2	80700001	80750000	B.1.2.2.2.2.1.1.1	0.217299578059072	.	80700001	80750000	#9191FF	1	0.375
[truncated: 15,713 more rows]
