# Supplementary material for: Systematic inference and comparison of multi-scale chromatin sub-compartments connects spatial organization to cell phenotypes
Source: Nat Commun. 2021 May 10;12:2439. doi: 10.1038/s41467-021-22666-3 (PMC8110550; doi:10.1038/s41467-021-22666-3)
Supplement: Supplementary file 5 — Supplementary Dataset 2 [file 41467_2021_22666_MOESM5_ESM.zip › Supplementary_Data_1_domain_hierarchies_127HiCmaps/GM12878_lymphoblastoid_binsize=40kb.bed]

#fields: chr, pos_start, pos_end, the full compartment label describing the position in the hierachy, normalized compartment domain rank, ., pos_start, pos_end, color based on eight compartment model (A.1.1 - B.2.2), 1, eight compartment score (A.1.1 to B.2.2: 8 to 1 devided by 8)
chr1	520001	680000	B.1.1.1.1.2.1	0.448931116389549	.	520001	680000	#DADAFF	1	0.5
chr1	680001	880000	A.1.2.2.1.2.2.1.1	0.692399049881235	.	680001	880000	#FF4848	1	0.875
chr1	880001	1160000	A.1.1.1.2.1.2.2.2.1.1	0.919239904988123	.	880001	1160000	#FF0000	1	1
chr1	1160001	1360000	A.1.1.1.2.2.2.1.2.2	0.902612826603325	.	1160001	1360000	#FF0000	1	1
chr1	1360001	1840000	A.1.1.1.1.2.1.1.2.2.1	0.977434679334917	.	1360001	1840000	#FF0000	1	1
chr1	1840001	2120000	B.1.1.1.2.2.2.1.2	0.432304038004751	.	1840001	2120000	#DADAFF	1	0.5
chr1	2120001	2240000	A.1.2.2.2.2.1.1.1	0.661520190023753	.	2120001	2240000	#FF4848	1	0.875
chr1	2240001	2560000	A.2.1.1.2.1.1.1.2.1	0.61520190023753	.	2240001	2560000	#FF9191	1	0.75
chr1	2560001	2640000	B.2.1.1.2.1.2.2.1	0.261282660332542	.	2560001	2640000	#4848FF	1	0.25
chr1	2680001	2880000	B.2.1.1.2.1.2.2.1	0.261282660332542	.	2680001	2880000	#4848FF	1	0.25
chr1	2880001	3360000	B.2.2.1.1.2.1.1.1	0.144893111638955	.	2880001	3360000	#0000FF	1	0.125
chr1	3360001	3520000	B.1.2.1.1.1.1.2	0.388361045130641	.	3360001	3520000	#9191FF	1	0.375
chr1	3520001	3840000	A.1.2.2.1.2.1.2.2.2.1	0.694774346793349	.	3520001	3840000	#FF4848	1	0.875
chr1	3840001	3880000	B.1.1.2.2.2.1.1.2	0.402612826603325	.	3840001	3880000	#DADAFF	1	0.5
chr1	3960001	4000000	B.1.1.2.2.2.1.1.2	0.402612826603325	.	3960001	4000000	#DADAFF	1	0.5
chr1	4000001	4600000	B.2.2.2.1.1.1.2.2	0.0629453681710214	.	4000001	4600000	#0000FF	1	0.125
chr1	4600001	4920000	B.2.2.2.1.1.1.2.1	0.0641330166270784	.	4600001	4920000	#0000FF	1	0.125
chr1	4920001	5480000	B.2.2.2.2.2.1.1.1	0.0142517814726841	.	4920001	5480000	#0000FF	1	0.125
chr1	5480001	6000000	B.2.2.1.1.2.2.2.2	0.124703087885986	.	5480001	6000000	#0000FF	1	0.125
chr1	6000001	6240000	A.2.2.1.2.1.2.1.2	0.52375296912114	.	6000001	6240000	#FFDADA	1	0.625
chr1	6240001	6400000	A.1.2.2.1.2.1.2.2.1.1	0.69833729216152	.	6240001	6400000	#FF4848	1	0.875
chr1	6400001	6600000	A.1.2.1.2.2.2.1.2.1.1	0.731591448931116	.	6400001	6600000	#FF4848	1	0.875
chr1	6600001	6720000	A.1.1.2.2.2.1.1.2.1.2.2	0.833729216152019	.	6600001	6720000	#FF0000	1	1
chr1	6720001	6960000	A.1.2.2.1.2.1.2.2.1.2.1	0.697149643705463	.	6720001	6960000	#FF4848	1	0.875
chr1	6960001	7440000	B.2.1.2.2.1.1.1.2.1	0.19833729216152	.	6960001	7440000	#4848FF	1	0.25
chr1	7440001	7800000	B.2.1.1.2.2.2.1.2.1.1	0.250593824228029	.	7440001	7800000	#4848FF	1	0.25
chr1	7800001	8000000	A.2.2.2.1.2.2.1.2.1	0.491686460807601	.	7800001	8000000	#FFDADA	1	0.625
chr1	8000001	8440000	A.1.2.1.1.2.2.1.1.1	0.775534441805226	.	8000001	8440000	#FF4848	1	0.875
chr1	8440001	8960000	A.1.1.1.1.1.2.1.2.1.1	0.991686460807601	.	8440001	8960000	#FF0000	1	1
chr1	8960001	9080000	A.1.2.1.2.2.1.2.2.2.2	0.735154394299287	.	8960001	9080000	#FF4848	1	0.875
chr1	9080001	9320000	A.1.1.1.1.2.1.2.1.1.2	0.971496437054632	.	9080001	9320000	#FF0000	1	1
chr1	9320001	9600000	A.1.2.2.1.2.1.1.2	0.704275534441805	.	9320001	9600000	#FF4848	1	0.875
chr1	9600001	9800000	A.1.1.1.2.1.2.2.2.1.2	0.918052256532066	.	9600001	9800000	#FF0000	1	1
chr1	9800001	10000000	A.1.1.2.1.1.1.2.1.1	0.889548693586698	.	9800001	10000000	#FF0000	1	1
chr1	10000001	10440000	A.1.1.2.2.2.2.1.1.2	0.824228028503563	.	10000001	10440000	#FF0000	1	1
chr1	10440001	10600000	A.1.1.2.2.2.2.1.2.1.2.1.2.1	0.820665083135392	.	10440001	10600000	#FF0000	1	1
chr1	10600001	10760000	A.2.1.1.2.1.2.2	0.605700712589074	.	10600001	10760000	#FF9191	1	0.75
chr1	10760001	11000000	A.2.2.2.1.1.2.2.2	0.5	.	10760001	11000000	#FFDADA	1	0.625
chr1	11000001	11160000	A.1.1.2.2.2.1.1.1.2	0.83729216152019	.	11000001	11160000	#FF0000	1	1
chr1	11160001	11360000	A.1.2.2.1.2.1.1.1.1	0.706650831353919	.	11160001	11360000	#FF4848	1	0.875
chr1	11360001	11680000	B.1.1.2.2.1.2.1.2	0.407363420427553	.	11360001	11680000	#DADAFF	1	0.5
chr1	11680001	11960000	A.1.2.1.2.2.2.2.1.2.2.1	0.724465558194774	.	11680001	11960000	#FF4848	1	0.875
chr1	11960001	12280000	A.1.1.1.1.2.1.1.1	0.979809976247031	.	11960001	12280000	#FF0000	1	1
chr1	12280001	12520000	A.2.1.1.1.2.2.1.2.1.1	0.622327790973872	.	12280001	12520000	#FF9191	1	0.75
chr1	12520001	12760000	B.1.2.1.1.1.1.1.1	0.393111638954869	.	12520001	12760000	#9191FF	1	0.375
chr1	12760001	13000000	B.2.2.1.1.2.2.2.1.1.1	0.130641330166271	.	12760001	13000000	#0000FF	1	0.125
chr1	13000001	13080000	B.2.1.1.2.1.2.2.2	0.260095011876485	.	13000001	13080000	#4848FF	1	0.25
chr1	13120001	13240000	B.2.1.1.2.1.2.2.2	0.260095011876485	.	13120001	13240000	#4848FF	1	0.25
chr1	13320001	13400000	B.2.1.1.2.1.2.2.2	0.260095011876485	.	13320001	13400000	#4848FF	1	0.25
chr1	13680001	13760000	B.2.1.1.2.1.2.2.2	0.260095011876485	.	13680001	13760000	#4848FF	1	0.25
chr1	13760001	14000000	B.2.1.2.2.1.1.2.2	0.194774346793349	.	13760001	14000000	#4848FF	1	0.25
chr1	14000001	14120000	A.1.2.1.2.1.2.1.1.2.1	0.757719714964371	.	14000001	14120000	#FF4848	1	0.875
chr1	14120001	14280000	B.1.2.2.2.1.1.2.2	0.323040380047506	.	14120001	14280000	#9191FF	1	0.375
chr1	14280001	14800000	B.2.2.2.1.2.2.1.2.1.1	0.0403800475059382	.	14280001	14800000	#0000FF	1	0.125
chr1	14800001	15200000	B.2.1.1.2.2.2.1.1	0.251781472684086	.	14800001	15200000	#4848FF	1	0.25
chr1	15200001	15440000	B.1.2.2.2.1.2.1.1.2	0.320665083135392	.	15200001	15440000	#9191FF	1	0.375
chr1	15440001	15720000	A.2.1.1.1.2.2.1.2.1.2	0.621140142517815	.	15440001	15720000	#FF9191	1	0.75
chr1	15720001	15840000	A.2.1.1.1.2.2.1.1.1.1	0.625890736342043	.	15720001	15840000	#FF9191	1	0.75
chr1	15840001	16160000	A.1.1.1.2.1.2.2.1.1.2.1.2	0.925178147268409	.	15840001	16160000	#FF0000	1	1
chr1	16160001	16320000	A.1.1.1.2.1.2.1.2.2.2.2	0.92874109263658	.	16160001	16320000	#FF0000	1	1
chr1	16320001	16520000	A.1.2.2.2.2.1.1.2.2.1	0.659144893111639	.	16320001	16520000	#FF4848	1	0.875
chr1	16520001	16840000	A.1.1.2.1.1.1.2.1.2.2.2	0.885985748218527	.	16520001	16840000	#FF0000	1	1
chr1	16840001	17120000	A.2.2.1.2.2.2.1.2.1	0.513064133016627	.	16840001	17120000	#FFDADA	1	0.625
chr1	17120001	17240000	A.2.2.1.2.1.1.1.1	0.530878859857482	.	17120001	17240000	#FFDADA	1	0.625
chr1	17240001	17400000	A.2.1.1.1.2.2.1.1.2	0.623515439429929	.	17240001	17400000	#FF9191	1	0.75
chr1	17400001	17560000	A.2.2.2.1.1.1.1.1	0.508313539192399	.	17400001	17560000	#FFDADA	1	0.625
chr1	17560001	17720000	B.1.2.1.1.2.2.1.1.1	0.378859857482185	.	17560001	17720000	#9191FF	1	0.375
chr1	17720001	17880000	A.2.2.2.1.1.1.1.2	0.507125890736342	.	17720001	17880000	#FFDADA	1	0.625
chr1	17880001	17960000	B.1.2.2.1.1.1.2.1.1.1	0.352731591448931	.	17880001	17960000	#9191FF	1	0.375
chr1	17960001	18560000	B.2.2.1.1.2.2.2.1.1.2.2.2	0.1270783847981	.	17960001	18560000	#0000FF	1	0.125
chr1	18560001	18680000	B.1.2.2.2.1.2.1.1.1	0.321852731591449	.	18560001	18680000	#9191FF	1	0.375
chr1	18680001	18880000	B.2.1.2.2.1.1.2.1	0.195961995249406	.	18680001	18880000	#4848FF	1	0.25
chr1	18880001	19200000	B.2.1.2.1.1.2.2.1.1	0.229216152019002	.	18880001	19200000	#4848FF	1	0.25
chr1	19200001	19440000	A.2.1.1.2.1.2.1.2.2	0.606888361045131	.	19200001	19440000	#FF9191	1	0.75
chr1	19440001	19600000	A.1.2.1.2.2.1.2.1.2.2	0.738717339667458	.	19440001	19600000	#FF4848	1	0.875
chr1	19600001	19760000	A.2.1.1.2.1.2.1.1	0.609263657957245	.	19600001	19760000	#FF9191	1	0.75
chr1	19760001	19880000	A.2.1.1.1.2.2.1.1.1.2	0.624703087885986	.	19760001	19880000	#FF9191	1	0.75
chr1	19880001	20040000	A.2.1.1.2.1.2.1.2.1	0.608076009501188	.	19880001	20040000	#FF9191	1	0.75
chr1	20040001	20240000	A.2.2.2.1.1.2.1.2.1	0.503562945368171	.	20040001	20240000	#FFDADA	1	0.625
chr1	20240001	20360000	B.1.2.1.1.2.2.1.1.2	0.377672209026128	.	20240001	20360000	#9191FF	1	0.375
chr1	20360001	20520000	A.2.2.1.2.2.2.2.2	0.509501187648456	.	20360001	20520000	#FFDADA	1	0.625
chr1	20520001	20800000	B.1.2.2.2.1.1.2.1.2	0.324228028503563	.	20520001	20800000	#9191FF	1	0.375
chr1	20800001	20960000	B.1.1.2.1.2.1.2	0.41686460807601	.	20800001	20960000	#DADAFF	1	0.5
chr1	20960001	21280000	A.1.2.1.2.2.1.2.1.1.2.2	0.741092636579572	.	20960001	21280000	#FF4848	1	0.875
chr1	21280001	21520000	A.1.1.2.2.2.1.1.1.1.1	0.839667458432304	.	21280001	21520000	#FF0000	1	1
chr1	21520001	21720000	A.1.2.2.1.2.1.1.1.2	0.705463182897862	.	21520001	21720000	#FF4848	1	0.875
chr1	21720001	22000000	A.2.2.1.2.2.2.1.2.2	0.51187648456057	.	21720001	22000000	#FFDADA	1	0.625
chr1	22000001	22120000	A.1.1.2.2.2.2.1.2.2	0.817102137767221	.	22000001	22120000	#FF0000	1	1
chr1	22120001	22320000	A.1.2.2.1.2.2.2.1.2.2	0.685273159144893	.	22120001	22320000	#FF4848	1	0.875
chr1	22320001	22440000	A.1.2.1.1.2.1.1.1	0.785035629453682	.	22320001	22440000	#FF4848	1	0.875
chr1	22440001	22720000	B.1.2.1.1.1.1.1.2.1	0.391923990498812	.	22440001	22720000	#9191FF	1	0.375
chr1	22720001	22840000	A.2.2.2.1.1.1.2	0.505938242280285	.	22720001	22840000	#FFDADA	1	0.625
chr1	22840001	23000000	B.1.2.1.1.2.2.1.2	0.376484560570071	.	22840001	23000000	#9191FF	1	0.375
chr1	23000001	23320000	B.1.1.2.2.1.2.1.1	0.40855106888361	.	23000001	23320000	#DADAFF	1	0.5
chr1	23320001	23600000	A.1.2.1.2.2.1.2.1.1.2.1	0.742280285035629	.	23320001	23600000	#FF4848	1	0.875
chr1	23600001	23840000	A.1.2.1.2.2.1.2.2.2.1	0.736342042755344	.	23600001	23840000	#FF4848	1	0.875
chr1	23840001	24040000	A.1.1.2.1.1.1.1.1.1	0.895486935866983	.	23840001	24040000	#FF0000	1	1
chr1	24040001	24360000	A.1.2.1.2.2.1.1.1	0.745843230403801	.	24040001	24360000	#FF4848	1	0.875
chr1	24360001	24680000	A.2.2.2.1.1.2.2.1	0.501187648456057	.	24360001	24680000	#FFDADA	1	0.625
chr1	24680001	24960000	A.2.1.2.2.1.2.1.2.1	0.567695961995249	.	24680001	24960000	#FF9191	1	0.75
chr1	24960001	25160000	A.1.1.2.1.1.1.1.1.2	0.894299287410926	.	24960001	25160000	#FF0000	1	1
chr1	25160001	25240000	A.2.1.2.1.1.1.2.1	0.590261282660333	.	25160001	25240000	#FF9191	1	0.75
chr1	25240001	25560000	A.1.1.2.2.2.2.2.2.1.2	0.81353919239905	.	25240001	25560000	#FF0000	1	1
chr1	25560001	25880000	A.1.1.2.2.2.1.1.1.1.2	0.838479809976247	.	25560001	25880000	#FF0000	1	1
chr1	25880001	25960000	A.2.1.1.1.2.1.1	0.629453681710214	.	25880001	25960000	#FF9191	1	0.75
chr1	25960001	26120000	A.2.2.1.2.1.1.1.2	0.529691211401425	.	25960001	26120000	#FFDADA	1	0.625
chr1	26120001	26240000	A.1.1.2.2.2.2.1.2.1.2.1.2.2	0.819477434679335	.	26120001	26240000	#FF0000	1	1
chr1	26240001	26560000	A.1.2.2.2.2.1.2.1	0.656769596199525	.	26240001	26560000	#FF4848	1	0.875
chr1	26560001	26800000	A.1.1.2.2.2.2.1.2.1.2.1.1	0.821852731591449	.	26560001	26800000	#FF0000	1	1
chr1	26800001	27240000	A.1.1.1.1.2.1.1.2.2.2	0.97624703087886	.	26800001	27240000	#FF0000	1	1
chr1	27240001	27400000	A.1.2.2.2.2.1.2.2	0.655581947743468	.	27240001	27400000	#FF4848	1	0.875
chr1	27400001	27600000	A.1.1.2.2.2.2.1.2.1.2.2	0.818289786223278	.	27400001	27600000	#FF0000	1	1
chr1	27600001	28000000	A.1.1.1.2.1.2.1.2.2.2.1	0.929928741092637	.	27600001	28000000	#FF0000	1	1
chr1	28000001	28400000	A.1.1.1.1.2.1.2.1.1.1.1.2	0.973871733966746	.	28000001	28400000	#FF0000	1	1
chr1	28400001	28600000	A.1.1.1.2.1.2.1.2.1.1.1	0.934679334916865	.	28400001	28600000	#FF0000	1	1
chr1	28600001	29000000	A.1.1.1.1.2.1.2.2.2.2	0.966745843230404	.	28600001	29000000	#FF0000	1	1
chr1	29000001	29080000	A.1.2.1.2.2.1.1.2	0.744655581947744	.	29000001	29080000	#FF4848	1	0.875
chr1	29080001	29320000	A.1.2.2.1.2.2.2.1.2.1	0.68646080760095	.	29080001	29320000	#FF4848	1	0.875
chr1	29320001	29560000	A.1.2.2.2.2.1.1.2.2.2	0.657957244655582	.	29320001	29560000	#FF4848	1	0.875
chr1	29560001	29800000	B.2.1.2.1.1.1.2.2	0.238717339667458	.	29560001	29800000	#4848FF	1	0.25
chr1	29800001	29880000	B.2.1.2.1.1.2.2.1.2	0.228028503562945	.	29800001	29880000	#4848FF	1	0.25
chr1	30000001	30080000	B.2.1.2.1.1.2.2.1.2	0.228028503562945	.	30000001	30080000	#4848FF	1	0.25
chr1	30080001	30240000	B.2.1.2.1.1.1.2.1.2	0.239904988123515	.	30080001	30240000	#4848FF	1	0.25
chr1	30240001	30400000	B.2.1.2.2.1.1.1.1.2	0.199524940617577	.	30240001	30400000	#4848FF	1	0.25
chr1	30400001	30560000	B.2.2.1.1.2.1.1.2	0.143705463182898	.	30400001	30560000	#0000FF	1	0.125
chr1	30560001	31160000	B.2.2.1.1.2.2.2.1.1.2.2.1	0.128266033254157	.	30560001	31160000	#0000FF	1	0.125
chr1	31160001	31400000	A.1.2.2.1.2.1.2.2.2.2	0.693586698337292	.	31160001	31400000	#FF4848	1	0.875
chr1	31400001	31560000	A.1.1.2.2.2.1.1.2.1.2.1	0.834916864608076	.	31400001	31560000	#FF0000	1	1
chr1	31560001	31720000	A.2.2.1.2.1.2.2.1.2	0.521377672209026	.	31560001	31720000	#FFDADA	1	0.625
chr1	31720001	32040000	A.1.2.1.2.2.2.2.1.2.1	0.725653206650831	.	31720001	32040000	#FF4848	1	0.875
chr1	32040001	32320000	A.1.2.1.1.2.1.2.2.2.1	0.77790973871734	.	32040001	32320000	#FF4848	1	0.875
chr1	32320001	32840000	A.1.1.1.1.1.2.2.1.1	0.986935866983373	.	32320001	32840000	#FF0000	1	1
chr1	32840001	33040000	A.1.2.1.2.2.1.2.2.1	0.737529691211401	.	32840001	33040000	#FF4848	1	0.875
chr1	33040001	33320000	A.1.1.1.2.2.2.2.1.2	0.897862232779097	.	33040001	33320000	#FF0000	1	1
chr1	33320001	33600000	A.1.1.1.2.2.2.2.1.1.2.2	0.899049881235154	.	33320001	33600000	#FF0000	1	1
chr1	33600001	33960000	A.2.1.1.1.2.2.1.2.2	0.619952494061758	.	33600001	33960000	#FF9191	1	0.75
chr1	33960001	34120000	B.2.1.1.2.2.2.1.2.1.2	0.249406175771971	.	33960001	34120000	#4848FF	1	0.25
chr1	34120001	34760000	B.2.2.2.1.2.1.2	0.0463182897862233	.	34120001	34760000	#0000FF	1	0.125
chr1	34760001	34960000	B.2.1.2.2.1.1.1.1.1	0.200712589073634	.	34760001	34960000	#4848FF	1	0.25
chr1	34960001	35080000	B.1.2.2.1.1.1.2.2	0.34916864608076	.	34960001	35080000	#9191FF	1	0.375
chr1	35080001	35240000	B.2.1.2.1.1.1.2.1.1	0.241092636579572	.	35080001	35240000	#4848FF	1	0.25
chr1	35240001	35440000	A.2.2.2.1.1.2.1.2.2	0.502375296912114	.	35240001	35440000	#FFDADA	1	0.625
chr1	35440001	35640000	A.1.2.1.2.2.2.2.1.1.2	0.726840855106888	.	35440001	35640000	#FF4848	1	0.875
chr1	35640001	35920000	A.1.1.2.1.1.1.1.2.1.1	0.893111638954869	.	35640001	35920000	#FF0000	1	1
chr1	35920001	36040000	A.1.1.2.1.1.1.2.2	0.88479809976247	.	35920001	36040000	#FF0000	1	1
chr1	36040001	36360000	A.1.1.2.2.2.1.1.2.2.2	0.831353919239905	.	36040001	36360000	#FF0000	1	1
chr1	36360001	36600000	A.1.1.2.1.1.1.2.1.2.2.1	0.887173396674584	.	36360001	36600000	#FF0000	1	1
chr1	36600001	36960000	A.1.1.1.2.1.2.2.1.1.2.1.1	0.926365795724466	.	36600001	36960000	#FF0000	1	1
chr1	36960001	37680000	B.2.1.2.2.1.1.1.2.2	0.197149643705463	.	36960001	37680000	#4848FF	1	0.25
chr1	37680001	37920000	B.1.2.2.2.1.1.2.1.1	0.32541567695962	.	37680001	37920000	#9191FF	1	0.375
chr1	37920001	38280000	A.1.2.1.2.2.2.2.1.2.2.2	0.723277909738717	.	37920001	38280000	#FF4848	1	0.875
chr1	38280001	38520000	A.1.1.1.2.2.2.2.1.1.2.1	0.900237529691211	.	38280001	38520000	#FF0000	1	1
chr1	38520001	38680000	A.2.2.1.2.2.2.2.1	0.510688836104513	.	38520001	38680000	#FFDADA	1	0.625
chr1	38680001	38920000	B.1.2.2.1.1.1.2.1.1.2	0.351543942992874	.	38680001	38920000	#9191FF	1	0.375
chr1	38920001	39080000	A.2.1.2.2.1.2.1.1	0.568883610451306	.	38920001	39080000	#FF9191	1	0.75
chr1	39080001	39280000	B.1.2.2.1.1.1.2.1.2	0.350356294536817	.	39080001	39280000	#9191FF	1	0.375
chr1	39280001	39480000	A.1.2.2.2.2.2.1.2.1	0.653206650831354	.	39280001	39480000	#FF4848	1	0.875
chr1	39480001	40080000	A.1.1.1.1.2.1.2.2.1	0.969121140142518	.	39480001	40080000	#FF0000	1	1
chr1	40080001	40240000	A.1.1.2.2.2.2.1.2.1.1	0.823040380047506	.	40080001	40240000	#FF0000	1	1
chr1	40240001	40520000	A.1.1.1.2.1.2.1.2.1.2	0.932304038004751	.	40240001	40520000	#FF0000	1	1
chr1	40520001	40960000	A.1.1.1.1.1.2.2.1.2	0.985748218527316	.	40520001	40960000	#FF0000	1	1
chr1	40960001	41120000	A.1.2.2.1.2.2.1.2.1	0.691211401425178	.	40960001	41120000	#FF4848	1	0.875
chr1	41120001	41280000	A.1.1.1.2.2.2.2.1.1.1	0.901425178147268	.	41120001	41280000	#FF0000	1	1
chr1	41280001	41480000	A.1.2.2.1.2.2.2.1.1.1	0.688836104513064	.	41280001	41480000	#FF4848	1	0.875
chr1	41480001	41720000	A.1.2.2.2.2.1.1.2.1	0.660332541567696	.	41480001	41720000	#FF4848	1	0.875
chr1	41720001	42080000	A.2.2.2.1.1.2.1.1	0.504750593824228	.	41720001	42080000	#FFDADA	1	0.625
chr1	42080001	42240000	A.1.1.2.2.2.2.2.1	0.815914489311164	.	42080001	42240000	#FF0000	1	1
chr1	42240001	42520000	A.1.2.1.2.1.2.1.2.2	0.754156769596199	.	42240001	42520000	#FF4848	1	0.875
chr1	42520001	42640000	A.2.2.2.1.2.1.1.1	0.498812351543943	.	42520001	42640000	#FFDADA	1	0.625
chr1	42640001	42800000	A.1.2.2.1.2.2.1.2.2	0.690023752969121	.	42640001	42800000	#FF4848	1	0.875
chr1	42800001	43120000	A.2.2.1.2.2.1.1	0.519002375296912	.	42800001	43120000	#FFDADA	1	0.625
chr1	43120001	43440000	A.1.2.1.1.2.1.2.2.2.2	0.776722090261283	.	43120001	43440000	#FF4848	1	0.875
chr1	43440001	43600000	B.1.1.1.1.2.2.1.2.1	0.446555819477435	.	43440001	43600000	#DADAFF	1	0.5
chr1	43600001	43920000	A.1.2.1.1.2.1.2.1	0.780285035629454	.	43600001	43920000	#FF4848	1	0.875
chr1	43920001	44120000	A.2.1.2.1.1.1.2.2	0.589073634204275	.	43920001	44120000	#FF9191	1	0.75
chr1	44120001	44240000	A.1.2.1.2.2.1.2.1.1.1	0.743467933491686	.	44120001	44240000	#FF4848	1	0.875
chr1	44240001	44520000	A.1.1.2.2.2.2.1.1.1	0.82541567695962	.	44240001	44520000	#FF0000	1	1
chr1	44520001	44840000	A.2.2.2.1.2.2.1.2.2	0.490498812351544	.	44520001	44840000	#FFDADA	1	0.625
chr1	44840001	45120000	B.1.2.1.1.1.1.1.2.2.2	0.389548693586698	.	44840001	45120000	#9191FF	1	0.375
chr1	45120001	45320000	A.1.1.1.1.2.1.2.2.2.1	0.967933491686461	.	45120001	45320000	#FF0000	1	1
chr1	45320001	45520000	A.1.2.1.1.2.1.2.2.1	0.779097387173397	.	45320001	45520000	#FF4848	1	0.875
chr1	45520001	45760000	B.1.1.1.1.2.2.1.2.2	0.445368171021378	.	45520001	45760000	#DADAFF	1	0.5
chr1	45760001	45960000	A.1.1.1.2.1.2.2.2.2	0.916864608076009	.	45760001	45960000	#FF0000	1	1
chr1	45960001	46160000	A.1.1.1.1.2.1.1.2.1	0.978622327790974	.	45960001	46160000	#FF0000	1	1
chr1	46160001	46360000	A.1.1.1.2.2.2.1.1.1	0.906175771971496	.	46160001	46360000	#FF0000	1	1
chr1	46360001	46520000	A.1.1.2.1.1.1.1.2.1.2	0.891923990498812	.	46360001	46520000	#FF0000	1	1
chr1	46520001	46840000	A.1.1.1.1.1.1.2.1.2	0.997624703087886	.	46520001	46840000	#FF0000	1	1
chr1	46840001	47040000	A.2.2.1.2.1.2.2.2	0.520190023752969	.	46840001	47040000	#FFDADA	1	0.625
chr1	47040001	47200000	A.1.2.1.2.2.2.1.2.1.2	0.730403800475059	.	47040001	47200000	#FF4848	1	0.875
chr1	47200001	47720000	B.2.2.1.1.2.1.2.1.1	0.142517814726841	.	47200001	47720000	#0000FF	1	0.125
chr1	47720001	47840000	A.1.2.1.1.1.1.2.2.1	0.80166270783848	.	47720001	47840000	#FF4848	1	0.875
chr1	47840001	48240000	B.2.1.1.2.2.1.1	0.258907363420428	.	47840001	48240000	#4848FF	1	0.25
chr1	48240001	48720000	B.2.2.2.2.1.2.1.1	0.0213776722090261	.	48240001	48720000	#0000FF	1	0.125
chr1	48720001	48920000	B.2.2.2.2.2.1.1.2	0.0130641330166271	.	48720001	48920000	#0000FF	1	0.125
chr1	48920001	49320000	B.2.2.2.1.1.1.1.2.2	0.0653206650831354	.	48920001	49320000	#0000FF	1	0.125
chr1	49320001	49600000	B.2.2.2.2.2.1.2.2.2.2	0.00356294536817102	.	49320001	49600000	#0000FF	1	0.125
chr1	49600001	49680000	B.2.2.2.1.2.2.2.2.1	0.0308788598574822	.	49600001	49680000	#0000FF	1	0.125
chr1	49680001	50520000	B.2.2.2.2.2.2.2	0.00118764845605701	.	49680001	50520000	#0000FF	1	0.125
chr1	50520001	50800000	B.2.2.2.1.2.2.2.1.2	0.0320665083135392	.	50520001	50800000	#0000FF	1	0.125
chr1	50800001	50920000	B.1.2.2.2.2.2.2.1.1.2	0.311163895486936	.	50800001	50920000	#9191FF	1	0.375
chr1	50920001	51160000	A.2.1.2.2.2.2.1.1	0.558194774346793	.	50920001	51160000	#FF9191	1	0.75
chr1	51160001	51320000	A.1.2.2.2.1.2.2.2.2	0.66270783847981	.	51160001	51320000	#FF4848	1	0.875
chr1	51320001	51480000	A.1.2.1.2.1.2.2.1.1.2	0.751781472684085	.	51320001	51480000	#FF4848	1	0.875
chr1	51480001	51680000	A.2.2.1.2.1.1.2.2.2	0.526128266033254	.	51480001	51680000	#FFDADA	1	0.625
chr1	51680001	52040000	A.1.1.1.1.1.2.1.1.2.1	0.994061757719715	.	51680001	52040000	#FF0000	1	1
chr1	52040001	52200000	A.1.1.1.2.1.1.2.2.2.2	0.938242280285036	.	52040001	52200000	#FF0000	1	1
chr1	52200001	52360000	A.1.1.1.2.1.1.2.1.1	0.944180522565321	.	52200001	52360000	#FF0000	1	1
chr1	52360001	52480000	A.1.2.1.2.2.2.2.1.1.1	0.728028503562945	.	52360001	52480000	#FF4848	1	0.875
chr1	52480001	52600000	A.1.1.2.2.2.1.2.1.1.1	0.830166270783848	.	52480001	52600000	#FF0000	1	1
chr1	52600001	52800000	A.2.1.2.1.1.1.1	0.59144893111639	.	52600001	52800000	#FF9191	1	0.75
chr1	52800001	52960000	A.1.1.2.2.2.1.1.2.2.1	0.832541567695962	.	52800001	52960000	#FF0000	1	1
chr1	52960001	53400000	A.1.1.2.1.1.1.1.2.2	0.890736342042755	.	52960001	53400000	#FF0000	1	1
chr1	53400001	53520000	A.2.1.1.2.1.1.1.1.2	0.616389548693587	.	53400001	53520000	#FF9191	1	0.75
chr1	53520001	53640000	B.1.1.2.1.2.1.1	0.418052256532067	.	53520001	53640000	#DADAFF	1	0.5
chr1	53640001	53880000	A.1.2.1.1.2.2.1.1.2	0.774346793349169	.	53640001	53880000	#FF4848	1	0.875
chr1	53880001	54200000	B.1.2.2.1.1.1.1.2	0.353919239904988	.	53880001	54200000	#9191FF	1	0.375
chr1	54200001	54440000	A.1.1.2.2.2.1.2.1.2	0.827790973871734	.	54200001	54440000	#FF0000	1	1
chr1	54440001	54520000	A.1.2.2.2.2.2.1.2.2	0.652019002375297	.	54440001	54520000	#FF4848	1	0.875
chr1	54520001	54800000	A.2.1.1.2.1.1.1.2.2	0.614014251781473	.	54520001	54800000	#FF9191	1	0.75
chr1	54800001	54960000	A.1.2.2.1.2.1.2.2.1.2.2	0.695961995249406	.	54800001	54960000	#FF4848	1	0.875
chr1	54960001	55160000	A.2.2.2.1.2.2.1.1	0.492874109263658	.	54960001	55160000	#FFDADA	1	0.625
chr1	55160001	55360000	A.1.2.2.1.2.2.2.2.2	0.682897862232779	.	55160001	55360000	#FF4848	1	0.875
chr1	55360001	55560000	A.2.1.2.2.1.1.2	0.570071258907363	.	55360001	55560000	#FF9191	1	0.75
chr1	55560001	55760000	A.1.2.1.2.1.2.2.1.1.1	0.752969121140142	.	55560001	55760000	#FF4848	1	0.875
chr1	55760001	56480000	B.2.2.2.1.2.2.1.2.2.1	0.0380047505938242	.	55760001	56480000	#0000FF	1	0.125
chr1	56480001	56640000	A.2.2.2.2.2.1.2.1	0.473871733966746	.	56480001	56640000	#FFDADA	1	0.625
chr1	56640001	56920000	B.1.2.1.2.2.2.1	0.359857482185273	.	56640001	56920000	#9191FF	1	0.375
chr1	56920001	57040000	A.2.2.1.1.1.1.2	0.548693586698337	.	56920001	57040000	#FFDADA	1	0.625
chr1	57040001	57320000	B.2.2.1.1.2.2.1.2.1	0.133016627078385	.	57040001	57320000	#0000FF	1	0.125
chr1	57320001	57560000	B.2.2.2.1.2.2.1.2.2.2.2	0.0356294536817102	.	57320001	57560000	#0000FF	1	0.125
chr1	57560001	57680000	B.2.1.2.1.1.2.2.2	0.226840855106888	.	57560001	57680000	#4848FF	1	0.25
chr1	57680001	58520000	B.2.2.2.2.2.1.2.2.1	0.00712589073634204	.	57680001	58520000	#0000FF	1	0.125
chr1	58520001	58640000	B.1.2.2.2.2.2.2.1.1.1	0.312351543942993	.	58520001	58640000	#9191FF	1	0.375
chr1	58640001	58960000	B.2.2.1.1.2.1.2.2.1.2	0.137767220902613	.	58640001	58960000	#0000FF	1	0.125
chr1	58960001	59160000	A.1.2.2.2.1.2.2.1	0.665083135391924	.	58960001	59160000	#FF4848	1	0.875
chr1	59160001	59520000	A.1.2.1.1.1.1.2.2.2.2	0.799287410926366	.	59160001	59520000	#FF4848	1	0.875
chr1	59520001	59720000	A.2.1.1.2.2.1.2.2.1.1	0.598574821852732	.	59520001	59720000	#FF9191	1	0.75
chr1	59720001	59920000	A.1.2.2.1.1.1.2.2	0.713776722090261	.	59720001	59920000	#FF4848	1	0.875
chr1	59920001	60320000	A.2.1.2.2.2.2.2.1.2	0.552256532066508	.	59920001	60320000	#FF9191	1	0.75
chr1	60320001	60880000	B.2.2.2.2.1.1.1.2	0.0261282660332542	.	60320001	60880000	#0000FF	1	0.125
chr1	60880001	61280000	B.2.2.2.2.2.2.1	0.00237529691211401	.	60880001	61280000	#0000FF	1	0.125
chr1	61280001	61440000	B.2.2.2.1.1.1.1.2.1	0.0665083135391924	.	61280001	61440000	#0000FF	1	0.125
chr1	61440001	61720000	B.2.2.1.1.1.2.2.1.2.2.1	0.148456057007126	.	61440001	61720000	#0000FF	1	0.125
chr1	61720001	61840000	B.1.2.2.1.2.1.2.2.2	0.336104513064133	.	61720001	61840000	#9191FF	1	0.375
chr1	61840001	62120000	B.2.2.1.1.1.2.2.1.2.1	0.149643705463183	.	61840001	62120000	#0000FF	1	0.125
chr1	62120001	62280000	A.2.1.1.2.2.1.2.2.2	0.596199524940618	.	62120001	62280000	#FF9191	1	0.75
chr1	62280001	62640000	B.1.2.1.1.2.1.2	0.380047505938242	.	62280001	62640000	#9191FF	1	0.375
chr1	62640001	62880000	B.2.1.2.1.1.1.1.2	0.242280285035629	.	62640001	62880000	#4848FF	1	0.25
chr1	62880001	63040000	A.1.2.1.1.1.1.2.2.2.1	0.800475059382423	.	62880001	63040000	#FF4848	1	0.875
chr1	63040001	63320000	A.1.1.2.1.2.2.1.2.2	0.859857482185273	.	63040001	63320000	#FF0000	1	1
chr1	63320001	63800000	B.2.1.2.2.1.2.2.1	0.187648456057007	.	63320001	63800000	#4848FF	1	0.25
chr1	63800001	64080000	A.1.2.2.1.1.1.1.2	0.716152019002375	.	63800001	64080000	#FF4848	1	0.875
chr1	64080001	64400000	B.2.1.1.2.2.2.2.1	0.247030878859857	.	64080001	64400000	#4848FF	1	0.25
chr1	64400001	64600000	B.2.2.1.1.2.1.2.2.1.1	0.13895486935867	.	64400001	64600000	#0000FF	1	0.125
chr1	64600001	64720000	B.1.1.2.1.1.2.1.2	0.422802850356295	.	64600001	64720000	#DADAFF	1	0.5
chr1	64720001	65120000	B.2.2.2.1.2.2.1.2.2.2.1	0.0368171021377672	.	64720001	65120000	#0000FF	1	0.125
chr1	65120001	65320000	B.2.1.2.2.1.2.2.2.1.1	0.18646080760095	.	65120001	65320000	#4848FF	1	0.25
chr1	65320001	65480000	A.2.1.1.1.1.2.2.1.2.1	0.634204275534442	.	65320001	65480000	#FF9191	1	0.75
chr1	65480001	65600000	B.1.1.2.1.1.2.1.1	0.423990498812352	.	65480001	65600000	#DADAFF	1	0.5
chr1	65600001	65720000	A.1.2.2.2.1.2.2.2.1	0.663895486935867	.	65600001	65720000	#FF4848	1	0.875
chr1	65720001	65960000	B.1.2.1.2.2.2.2.1.2	0.357482185273159	.	65720001	65960000	#9191FF	1	0.375
chr1	65960001	66240000	B.2.2.1.2.1.2.1.2.1	0.106888361045131	.	65960001	66240000	#0000FF	1	0.125
chr1	66240001	66440000	B.2.1.1.1.1.2.2.1.2.1	0.28978622327791	.	66240001	66440000	#4848FF	1	0.25
chr1	66440001	66720000	B.2.2.1.1.1.2.2.2	0.146080760095012	.	66440001	66720000	#0000FF	1	0.125
chr1	66720001	66920000	A.1.1.2.1.2.2.2.1.2	0.856294536817102	.	66720001	66920000	#FF0000	1	1
chr1	66920001	67120000	B.2.1.2.1.2.1.2.2.2.1	0.214964370546318	.	66920001	67120000	#4848FF	1	0.25
chr1	67120001	67360000	B.1.2.2.1.2.1.2.2.1.2	0.33729216152019	.	67120001	67360000	#9191FF	1	0.375
chr1	67360001	67600000	A.1.2.1.1.1.1.2.1.1	0.804038004750594	.	67360001	67600000	#FF4848	1	0.875
chr1	67600001	67800000	A.1.2.1.1.1.1.2.1.2	0.802850356294537	.	67600001	67800000	#FF4848	1	0.875
chr1	67800001	67920000	A.1.1.2.2.1.2.2.2.2.1	0.842042755344418	.	67800001	67920000	#FF0000	1	1
chr1	67920001	68120000	A.2.2.2.2.1.2.1.1.1	0.480997624703088	.	67920001	68120000	#FFDADA	1	0.625
chr1	68120001	68240000	A.1.2.2.2.1.1.1.1.2.1	0.680522565320665	.	68120001	68240000	#FF4848	1	0.875
chr1	68240001	68560000	B.2.2.1.1.1.2.2.1.2.2.2	0.147268408551069	.	68240001	68560000	#0000FF	1	0.125
chr1	68560001	68680000	B.1.2.2.2.2.1.1	0.315914489311164	.	68560001	68680000	#9191FF	1	0.375
chr1	68680001	69000000	B.2.1.2.1.2.1.2.1.2.1	0.220902612826603	.	68680001	69000000	#4848FF	1	0.25
chr1	69000001	69400000	B.2.2.2.2.1.1.2.1	0.0249406175771971	.	69000001	69400000	#0000FF	1	0.125
chr1	69400001	69680000	B.2.2.2.1.1.2.2.2.1.1	0.0522565320665083	.	69400001	69680000	#0000FF	1	0.125
chr1	69680001	69880000	B.2.2.1.2.2.2.2.2.2.1.2	0.0736342042755344	.	69680001	69880000	#0000FF	1	0.125
chr1	69880001	70280000	B.2.2.2.1.2.2.2.2.2	0.0296912114014252	.	69880001	70280000	#0000FF	1	0.125
chr1	70280001	70600000	B.2.2.1.2.1.2.1.2.2.2	0.104513064133017	.	70280001	70600000	#0000FF	1	0.125
chr1	70600001	70920000	A.1.1.2.2.1.2.2.1	0.844418052256532	.	70600001	70920000	#FF0000	1	1
chr1	70920001	71480000	B.2.2.1.2.1.2.1.2.2.1	0.105700712589074	.	70920001	71480000	#0000FF	1	0.125
chr1	71480001	71600000	B.1.1.2.1.1.2.2.1.2	0.420427553444181	.	71480001	71600000	#DADAFF	1	0.5
chr1	71600001	71960000	B.2.2.2.1.1.2.2.1.1.2	0.0546318289786223	.	71600001	71960000	#0000FF	1	0.125
chr1	71960001	72520000	B.2.2.2.1.1.2.1.2.1.1	0.0593824228028504	.	71960001	72520000	#0000FF	1	0.125
chr1	72520001	72720000	B.2.1.2.2.2.2.2.2.1.1.2	0.16270783847981	.	72520001	72720000	#4848FF	1	0.25
chr1	72720001	72840000	B.1.2.2.2.2.1.2	0.314726840855107	.	72720001	72840000	#9191FF	1	0.375
chr1	72840001	73000000	B.2.1.2.2.2.2.2.2.1.2	0.161520190023753	.	72840001	73000000	#4848FF	1	0.25
chr1	73000001	73800000	B.2.2.2.2.1.1.2.2.1	0.0237529691211401	.	73000001	73800000	#0000FF	1	0.125
chr1	73800001	74240000	B.2.2.2.1.1.2.2.1.2	0.0534441805225653	.	73800001	74240000	#0000FF	1	0.125
chr1	74240001	74600000	B.2.2.1.2.1.2.1.1.1.2	0.111638954869359	.	74240001	74600000	#0000FF	1	0.125
chr1	74600001	75120000	B.2.1.2.1.2.1.2.1.1.1	0.223277909738717	.	74600001	75120000	#4848FF	1	0.25
chr1	75120001	75240000	A.2.1.1.2.2.1.1.1	0.604513064133017	.	75120001	75240000	#FF9191	1	0.75
chr1	75240001	75640000	B.2.2.1.2.2.2.1.1.2.1	0.0866983372921615	.	75240001	75640000	#0000FF	1	0.125
chr1	75640001	75880000	B.2.1.1.1.1.2.2.1.1.1.2	0.292161520190024	.	75640001	75880000	#4848FF	1	0.25
chr1	75880001	76160000	B.2.1.2.2.2.2.2.2.1.1.1	0.163895486935867	.	75880001	76160000	#4848FF	1	0.25
chr1	76160001	76280000	A.1.2.2.2.1.2.1.2	0.666270783847981	.	76160001	76280000	#FF4848	1	0.875
chr1	76280001	76520000	B.1.1.2.2.2.1.2.2.1	0.400237529691211	.	76280001	76520000	#DADAFF	1	0.5
chr1	76520001	76840000	B.2.1.2.1.2.1.2.1.2.2	0.219714964370546	.	76520001	76840000	#4848FF	1	0.25
chr1	76840001	77000000	B.2.1.2.2.2.1.1.1.1.1	0.180522565320665	.	76840001	77000000	#4848FF	1	0.25
chr1	77000001	77320000	B.2.2.1.2.2.2.2.2.1.1	0.0771971496437055	.	77000001	77320000	#0000FF	1	0.125
chr1	77320001	77560000	B.2.1.1.1.1.2.1.1.2.1	0.296912114014252	.	77320001	77560000	#4848FF	1	0.25
chr1	77560001	77720000	B.1.1.1.2.1.2.1.2.1	0.44061757719715	.	77560001	77720000	#DADAFF	1	0.5
chr1	77720001	78040000	B.1.2.2.2.2.2.2.2	0.308788598574822	.	77720001	78040000	#9191FF	1	0.375
chr1	78040001	78280000	A.1.1.1.2.2.1.2.2.1.1	0.909738717339667	.	78040001	78280000	#FF0000	1	1
chr1	78280001	78480000	A.1.1.2.1.2.2.1.1.2.1.2	0.866983372921615	.	78280001	78480000	#FF0000	1	1
chr1	78480001	79040000	B.2.1.1.1.1.2.2.1.2.2	0.288598574821853	.	78480001	79040000	#4848FF	1	0.25
chr1	79040001	79160000	A.2.1.1.1.1.1.1.2.1.1	0.647268408551069	.	79040001	79160000	#FF9191	1	0.75
chr1	79160001	79360000	B.2.1.1.1.1.2.1.1.1	0.298099762470309	.	79160001	79360000	#4848FF	1	0.25
chr1	79360001	79880000	B.2.1.2.2.2.2.2.1	0.165083135391924	.	79360001	79880000	#4848FF	1	0.25
chr1	79880001	80080000	B.1.2.1.2.1.2.1.1.2	0.370546318289786	.	79880001	80080000	#9191FF	1	0.375
chr1	80080001	80280000	B.1.1.2.2.2.1.2.2.2	0.399049881235154	.	80080001	80280000	#DADAFF	1	0.5
chr1	80280001	80760000	B.2.2.1.2.2.2.2.2.2.1.1	0.0748218527315914	.	80280001	80760000	#0000FF	1	0.125
chr1	80760001	81040000	B.2.2.1.2.2.2.1.1.1.2	0.0878859857482185	.	80760001	81040000	#0000FF	1	0.125
chr1	81040001	81160000	B.1.2.2.1.2.2.1.2	0.332541567695962	.	81040001	81160000	#9191FF	1	0.375
chr1	81160001	81520000	B.2.2.1.2.2.2.1.1.2.2.1	0.0855106888361045	.	81160001	81520000	#0000FF	1	0.125
chr1	81520001	81880000	B.2.2.1.2.1.2.1.1.2.1.2	0.109263657957245	.	81520001	81880000	#0000FF	1	0.125
chr1	81880001	82000000	B.1.2.2.1.2.1.2.1	0.339667458432304	.	81880001	82000000	#9191FF	1	0.375
chr1	82000001	82200000	A.2.2.1.1.2.2.1.1	0.53562945368171	.	82000001	82200000	#FFDADA	1	0.625
chr1	82200001	82560000	B.2.1.2.2.2.1.1.1.2	0.178147268408551	.	82200001	82560000	#4848FF	1	0.25
chr1	82560001	82720000	B.1.2.1.2.2.1.2.1	0.362232779097387	.	82560001	82720000	#9191FF	1	0.375
chr1	82720001	83200000	B.2.2.2.1.1.2.1.2.1.2	0.0581947743467933	.	82720001	83200000	#0000FF	1	0.125
chr1	83200001	83520000	B.2.2.1.2.2.2.1.1.2.2.2	0.0843230403800475	.	83200001	83520000	#0000FF	1	0.125
chr1	83520001	83840000	B.2.1.2.1.2.1.2.2.1.2	0.216152019002375	.	83520001	83840000	#4848FF	1	0.25
chr1	83840001	84000000	A.2.1.2.1.2.1.2.1.1	0.584323040380047	.	83840001	84000000	#FF9191	1	0.75
chr1	84000001	84360000	B.2.1.2.1.2.1.2.2.1.1.2	0.217339667458432	.	84000001	84360000	#4848FF	1	0.25
chr1	84360001	84520000	B.2.1.1.1.1.1.1.2	0.306413301662708	.	84360001	84520000	#4848FF	1	0.25
chr1	84520001	84920000	B.1.1.2.1.1.2.2.2	0.419239904988124	.	84520001	84920000	#DADAFF	1	0.5
chr1	84920001	85080000	A.1.1.2.2.1.2.2.2.2.2	0.840855106888361	.	84920001	85080000	#FF0000	1	1
chr1	85080001	85400000	A.2.1.1.1.1.2.2.1.2.2	0.633016627078385	.	85080001	85400000	#FF9191	1	0.75
chr1	85400001	85520000	A.1.1.2.1.2.2.1.1.2.2.2	0.864608076009501	.	85400001	85520000	#FF0000	1	1
chr1	85520001	85800000	A.2.1.1.1.1.1.1.2.1.2.2	0.644893111638955	.	85520001	85800000	#FF9191	1	0.75
chr1	85800001	85960000	B.2.1.2.2.1.2.1.1.2.1	0.191211401425178	.	85800001	85960000	#4848FF	1	0.25
chr1	85960001	86040000	B.2.1.1.2.1.2.1.1.1	0.267220902612827	.	85960001	86040000	#4848FF	1	0.25
chr1	86040001	86200000	A.2.2.1.1.2.2.2.1	0.533254156769596	.	86040001	86200000	#FFDADA	1	0.625
chr1	86200001	86360000	B.1.2.1.2.1.1.1	0.374109263657957	.	86200001	86360000	#9191FF	1	0.375
chr1	86360001	86560000	A.2.2.2.2.1.2.2	0.477434679334917	.	86360001	86560000	#FFDADA	1	0.625
chr1	86560001	86800000	B.2.2.1.2.1.2.1.1.1.1.1	0.114014251781473	.	86560001	86800000	#0000FF	1	0.125
chr1	86800001	86960000	B.1.1.2.1.1.2.2.1.1	0.421615201900238	.	86800001	86960000	#DADAFF	1	0.5
chr1	86960001	87160000	B.2.1.1.1.1.2.1.1.2.2	0.295724465558195	.	86960001	87160000	#4848FF	1	0.25
chr1	87160001	87320000	A.2.1.1.1.1.1.1.2.1.2.1	0.646080760095012	.	87160001	87320000	#FF9191	1	0.75
chr1	87320001	87560000	A.1.1.2.1.2.1.1.1.2	0.874109263657957	.	87320001	87560000	#FF0000	1	1
chr1	87560001	87800000	A.2.2.2.2.1.2.1.2	0.478622327790974	.	87560001	87800000	#FFDADA	1	0.625
chr1	87800001	87960000	A.2.2.1.1.1.1.1	0.549881235154394	.	87800001	87960000	#FFDADA	1	0.625
chr1	87960001	88520000	B.2.1.2.2.1.2.1.1.2.2	0.190023752969121	.	87960001	88520000	#4848FF	1	0.25
chr1	88520001	88680000	B.2.1.2.1.2.1.2.2.1.1.1	0.218527315914489	.	88520001	88680000	#4848FF	1	0.25
chr1	88680001	88840000	B.2.2.1.2.1.2.1.1.2.1.1	0.110451306413302	.	88680001	88840000	#0000FF	1	0.125
chr1	88840001	89120000	B.2.2.1.1.1.2.2.1.1	0.15083135391924	.	88840001	89120000	#0000FF	1	0.125
chr1	89120001	89400000	A.1.1.2.2.1.1.1.2	0.852731591448931	.	89120001	89400000	#FF0000	1	1
chr1	89400001	89960000	A.2.1.1.1.1.1.1.1	0.648456057007126	.	89400001	89960000	#FF9191	1	0.75
chr1	89960001	90200000	A.1.1.2.1.2.1.1.2.2	0.871733966745843	.	89960001	90200000	#FF0000	1	1
chr1	90200001	90520000	A.1.1.2.2.1.1.1.1	0.853919239904988	.	90200001	90520000	#FF0000	1	1
chr1	90520001	90800000	B.2.1.2.2.1.2.1.1.1.1	0.193586698337292	.	90520001	90800000	#4848FF	1	0.25
chr1	90800001	91040000	B.1.2.1.2.1.2.1.1.1	0.371733966745843	.	90800001	91040000	#9191FF	1	0.375
chr1	91040001	91360000	B.2.1.2.2.1.2.1.2	0.188836104513064	.	91040001	91360000	#4848FF	1	0.25
chr1	91360001	91560000	A.1.2.2.1.1.2.1.2	0.71021377672209	.	91360001	91560000	#FF4848	1	0.875
chr1	91560001	91960000	B.2.2.1.2.2.1.1.1.1	0.0961995249406176	.	91560001	91960000	#0000FF	1	0.125
chr1	91960001	92160000	A.2.2.2.2.2.2.1.2.2	0.467933491686461	.	91960001	92160000	#FFDADA	1	0.625
chr1	92160001	92360000	A.2.1.1.2.2.1.2.2.1.2	0.597387173396675	.	92160001	92360000	#FF9191	1	0.75
chr1	92360001	92720000	B.2.1.2.1.1.1.1.1	0.243467933491686	.	92360001	92720000	#4848FF	1	0.25
chr1	92720001	92920000	A.1.2.2.2.1.1.1.1.2.2	0.679334916864608	.	92720001	92920000	#FF4848	1	0.875
chr1	92920001	93080000	A.1.1.2.1.2.2.1.1.2.2.1	0.865795724465558	.	92920001	93080000	#FF0000	1	1
chr1	93080001	93280000	A.2.1.2.2.2.1.1.1	0.562945368171021	.	93080001	93280000	#FF9191	1	0.75
chr1	93280001	93560000	A.1.1.1.1.2.2.1.1.2	0.963182897862233	.	93280001	93560000	#FF0000	1	1
chr1	93560001	93680000	A.1.1.1.2.1.1.1.2.1.1.1	0.948931116389549	.	93560001	93680000	#FF0000	1	1
chr1	93680001	93840000	A.1.1.2.2.1.1.2.1.2	0.84916864608076	.	93680001	93840000	#FF0000	1	1
chr1	93840001	94080000	B.1.1.1.2.2.2.1.1.2.1	0.434679334916865	.	93840001	94080000	#DADAFF	1	0.5
chr1	94080001	94400000	A.1.2.1.2.1.2.2.1.2.1	0.750593824228028	.	94080001	94400000	#FF4848	1	0.875
chr1	94400001	94560000	B.1.2.2.2.2.2.2.1.2	0.309976247030879	.	94400001	94560000	#9191FF	1	0.375
chr1	94560001	94840000	B.2.2.1.1.1.1.1	0.159144893111639	.	94560001	94840000	#0000FF	1	0.125
chr1	94840001	95000000	A.2.2.2.2.1.2.1.1.2	0.479809976247031	.	94840001	95000000	#FFDADA	1	0.625
chr1	95000001	95160000	B.2.1.2.2.1.2.1.1.1.2	0.192399049881235	.	95000001	95160000	#4848FF	1	0.25
chr1	95160001	95560000	B.1.1.2.2.2.2.2.2	0.394299287410926	.	95160001	95560000	#DADAFF	1	0.5
chr1	95560001	95760000	B.2.1.2.1.2.1.2.1.1.2	0.22209026128266	.	95560001	95760000	#4848FF	1	0.25
chr1	95760001	96600000	B.2.2.2.2.2.1.2.1.1	0.0118764845605701	.	95760001	96600000	#0000FF	1	0.125
chr1	96600001	96920000	B.2.2.2.1.1.2.2.2.2	0.0498812351543943	.	96600001	96920000	#0000FF	1	0.125
chr1	96920001	97160000	B.2.2.1.2.1.2.1.1.2.2	0.108076009501188	.	96920001	97160000	#0000FF	1	0.125
chr1	97160001	97320000	A.2.1.2.1.2.2.2.1.2	0.576009501187648	.	97160001	97320000	#FF9191	1	0.75
chr1	97320001	97600000	B.2.1.1.1.1.2.2.1.1.1.1	0.293349168646081	.	97320001	97600000	#4848FF	1	0.25
chr1	97600001	97880000	A.2.2.1.1.2.2.2.2	0.532066508313539	.	97600001	97880000	#FFDADA	1	0.625
chr1	97880001	98040000	A.2.1.1.2.2.1.1.2.2	0.602137767220903	.	97880001	98040000	#FF9191	1	0.75
chr1	98040001	98400000	A.2.1.1.2.2.1.1.2.1	0.60332541567696	.	98040001	98400000	#FF9191	1	0.75
chr1	98400001	98840000	B.2.2.1.2.2.2.1.1.1.1	0.0890736342042755	.	98400001	98840000	#0000FF	1	0.125
chr1	98840001	99120000	B.2.1.2.2.2.2.2.2.2	0.160332541567696	.	98840001	99120000	#4848FF	1	0.25
chr1	99120001	99400000	B.2.1.1.1.2.2.2	0.27790973871734	.	99120001	99400000	#4848FF	1	0.25
chr1	99400001	99600000	B.2.2.1.2.1.2.1.1.1.1.2	0.112826603325416	.	99400001	99600000	#0000FF	1	0.125
chr1	99600001	99720000	B.2.1.1.1.1.2.2.1.1.2	0.290973871733967	.	99600001	99720000	#4848FF	1	0.25
chr1	99720001	100200000	B.2.1.2.2.2.1.1.1.1.2	0.179334916864608	.	99720001	100200000	#4848FF	1	0.25
chr1	100200001	100480000	A.1.1.1.2.2.1.2.2.1.2	0.90855106888361	.	100200001	100480000	#FF0000	1	1
chr1	100480001	100600000	A.1.1.1.2.1.1.1.2.1.1.2	0.947743467933492	.	100480001	100600000	#FF0000	1	1
chr1	100600001	100920000	A.1.1.1.2.2.1.1.1.2	0.914489311163896	.	100600001	100920000	#FF0000	1	1
chr1	100920001	101320000	A.2.1.2.1.2.1.2.1.2.2	0.581947743467934	.	100920001	101320000	#FF9191	1	0.75
chr1	101320001	101640000	A.1.1.2.1.2.2.1.1.2.1.1	0.868171021377672	.	101320001	101640000	#FF0000	1	1
chr1	101640001	101920000	A.1.1.2.1.2.1.1.1.1	0.875296912114014	.	101640001	101920000	#FF0000	1	1
chr1	101920001	102280000	B.2.1.1.1.1.1.1.1	0.307600950118765	.	101920001	102280000	#4848FF	1	0.25
chr1	102280001	102960000	B.2.2.2.1.1.2.2.1.1.1	0.0558194774346793	.	102280001	102960000	#0000FF	1	0.125
chr1	102960001	103400000	B.2.2.2.1.1.2.1.2.2	0.0570071258907363	.	102960001	103400000	#0000FF	1	0.125
chr1	103400001	103800000	B.2.2.1.2.1.1.1.2	0.119952494061758	.	103400001	103800000	#0000FF	1	0.125
chr1	103880001	103960000	B.1.2.1.2.2.1.2.2	0.36104513064133	.	103880001	103960000	#9191FF	1	0.375
chr1	104000001	104160000	B.1.1.1.2.1.2.1.2.2	0.439429928741093	.	104000001	104160000	#DADAFF	1	0.5
chr1	104160001	104200000	B.2.1.2.2.2.1.1.2	0.176959619952494	.	104160001	104200000	#4848FF	1	0.25
chr1	104280001	104680000	B.2.1.2.2.2.1.1.2	0.176959619952494	.	104280001	104680000	#4848FF	1	0.25
chr1	104680001	105200000	B.2.2.1.2.2.2.2.2.2.2	0.0724465558194774	.	104680001	105200000	#0000FF	1	0.125
chr1	105200001	105320000	A.2.2.1.1.2.2.1.2	0.534441805225653	.	105200001	105320000	#FFDADA	1	0.625
chr1	105320001	105560000	B.1.2.1.2.1.1.2	0.3729216152019	.	105320001	105560000	#9191FF	1	0.375
chr1	105560001	106520000	B.2.2.2.1.1.2.2.2.1.2	0.0510688836104513	.	105560001	106520000	#0000FF	1	0.125
chr1	106520001	107520000	B.2.2.2.2.1.1.2.2.2	0.0225653206650831	.	106520001	107520000	#0000FF	1	0.125
chr1	107520001	107640000	A.2.2.2.2.2.1.2.2	0.472684085510689	.	107520001	107640000	#FFDADA	1	0.625
chr1	107640001	107960000	B.2.1.1.1.1.2.1.2	0.294536817102138	.	107640001	107960000	#4848FF	1	0.25
chr1	107960001	108080000	A.2.1.2.2.2.2.1.2.1	0.557007125890736	.	107960001	108080000	#FF9191	1	0.75
chr1	108080001	108280000	B.1.2.2.1.2.1.2.2.1.1	0.338479809976247	.	108080001	108280000	#9191FF	1	0.375
chr1	108280001	108520000	A.2.1.2.1.2.1.2.1.2.1	0.583135391923991	.	108280001	108520000	#FF9191	1	0.75
chr1	108520001	108920000	B.1.2.1.1.2.1.1	0.381235154394299	.	108520001	108920000	#9191FF	1	0.375
chr1	108960001	109040000	B.1.2.1.1.2.1.1	0.381235154394299	.	108960001	109040000	#9191FF	1	0.375
chr1	109040001	109240000	A.1.2.1.2.1.2.2.1.2.2	0.749406175771972	.	109040001	109240000	#FF4848	1	0.875
chr1	109240001	109480000	A.1.1.2.1.1.2.2.2.2	0.876484560570071	.	109240001	109480000	#FF0000	1	1
chr1	109480001	109760000	A.1.1.1.2.1.1.2.1.2	0.942992874109264	.	109480001	109760000	#FF0000	1	1
chr1	109760001	109960000	A.1.2.1.2.2.2.2.2.2	0.719714964370546	.	109760001	109960000	#FF4848	1	0.875
chr1	109960001	110200000	A.1.1.1.2.1.2.2.1.1.2.2	0.923990498812352	.	109960001	110200000	#FF0000	1	1
chr1	110200001	110600000	A.1.2.1.1.2.2.1.2.1	0.773159144893112	.	110200001	110600000	#FF4848	1	0.875
chr1	110600001	110840000	A.2.2.1.2.1.2.2.1.1	0.522565320665083	.	110600001	110840000	#FFDADA	1	0.625
chr1	110840001	110960000	A.1.1.2.2.2.1.2.1.1.2	0.828978622327791	.	110840001	110960000	#FF0000	1	1
chr1	110960001	111160000	A.2.2.2.1.2.2.2	0.489311163895487	.	110960001	111160000	#FFDADA	1	0.625
chr1	111160001	111400000	A.1.2.2.2.2.2.2.1	0.65083135391924	.	111160001	111400000	#FF4848	1	0.875
chr1	111400001	111640000	A.1.2.1.2.1.2.1.2.1	0.755344418052256	.	111400001	111640000	#FF4848	1	0.875
chr1	111640001	111800000	A.1.1.1.2.2.2.1.1.2	0.904988123515439	.	111640001	111800000	#FF0000	1	1
chr1	111800001	111960000	A.2.1.2.2.1.1.1.2	0.57125890736342	.	111800001	111960000	#FF9191	1	0.75
chr1	111960001	112040000	A.1.2.1.2.2.1.2.1.2.1	0.739904988123515	.	111960001	112040000	#FF4848	1	0.875
chr1	112040001	112320000	A.1.1.1.2.1.1.2.2.2.1	0.939429928741093	.	112040001	112320000	#FF0000	1	1
chr1	112320001	112880000	B.2.2.1.1.2.2.2.1.1.2.1	0.129453681710214	.	112320001	112880000	#0000FF	1	0.125
chr1	112880001	113120000	A.1.2.2.2.2.2.1.1	0.654394299287411	.	112880001	113120000	#FF4848	1	0.875
chr1	113120001	113280000	A.1.1.2.1.1.2.2.1	0.878859857482185	.	113120001	113280000	#FF0000	1	1
chr1	113280001	113440000	A.2.2.1.2.1.2.1.1	0.524940617577197	.	113280001	113440000	#FFDADA	1	0.625
chr1	113440001	113680000	A.1.2.1.1.2.2.2	0.770783847980998	.	113440001	113680000	#FF4848	1	0.875
chr1	113680001	114000000	B.2.1.1.2.1.1.1.2.2.2	0.271971496437055	.	113680001	114000000	#4848FF	1	0.25
chr1	114000001	114240000	B.2.1.1.2.2.1.2.1.1	0.257719714964371	.	114000001	114240000	#4848FF	1	0.25
chr1	114240001	114520000	A.1.1.1.2.2.1.1.1.1	0.915676959619953	.	114240001	114520000	#FF0000	1	1
chr1	114520001	114920000	B.2.1.1.2.1.1.2.1	0.270783847980998	.	114520001	114920000	#4848FF	1	0.25
chr1	114920001	115080000	A.1.2.1.2.1.2.1.1.2.2	0.756532066508314	.	114920001	115080000	#FF4848	1	0.875
chr1	115080001	115360000	A.2.1.1.1.1.2.2.1.1	0.635391923990499	.	115080001	115360000	#FF9191	1	0.75
chr1	115360001	115680000	B.2.2.1.1.2.1.2.2.2	0.136579572446556	.	115360001	115680000	#0000FF	1	0.125
chr1	115680001	116120000	B.2.2.2.2.1.2.2.1.1	0.0178147268408551	.	115680001	116120000	#0000FF	1	0.125
chr1	116120001	116280000	B.1.2.1.1.1.2.1.1	0.387173396674584	.	116120001	116280000	#9191FF	1	0.375
chr1	116280001	116520000	B.2.1.2.2.1.2.2.2.1.2.1	0.185273159144893	.	116280001	116520000	#4848FF	1	0.25
chr1	116520001	116600000	B.1.1.2.2.2.2.2.1	0.395486935866983	.	116520001	116600000	#DADAFF	1	0.5
chr1	116600001	116880000	B.1.1.1.1.1.2.2.1.1	0.454869358669834	.	116600001	116880000	#DADAFF	1	0.5
chr1	116880001	117080000	A.1.2.2.1.1.1.2.1	0.714964370546318	.	116880001	117080000	#FF4848	1	0.875
chr1	117080001	117400000	A.1.1.2.1.2.1.1.2.1	0.8729216152019	.	117080001	117400000	#FF0000	1	1
chr1	117400001	117680000	A.1.2.1.1.1.2.2.1.1	0.790973871733967	.	117400001	117680000	#FF4848	1	0.875
chr1	117680001	117880000	B.2.1.1.2.1.1.1.2.2.1	0.273159144893112	.	117680001	117880000	#4848FF	1	0.25
chr1	117880001	118000000	A.1.2.2.2.1.1.2.1.1.2.2	0.67458432304038	.	117880001	118000000	#FF4848	1	0.875
chr1	118000001	118240000	A.2.1.2.2.2.2.2.1.1.1	0.554631828978622	.	118000001	118240000	#FF9191	1	0.75
chr1	118240001	118520000	B.1.1.1.2.2.2.1.1.2.2	0.433491686460808	.	118240001	118520000	#DADAFF	1	0.5
chr1	118520001	118720000	B.2.2.1.2.2.1.1.1.2	0.0950118764845606	.	118520001	118720000	#0000FF	1	0.125
chr1	118720001	119360000	B.2.2.2.2.2.1.2.1.2.1	0.0106888361045131	.	118720001	119360000	#0000FF	1	0.125
chr1	119360001	119640000	B.1.2.2.1.2.1.1	0.340855106888361	.	119360001	119640000	#9191FF	1	0.375
chr1	119640001	119920000	A.2.1.2.2.2.2.1.2.2	0.555819477434679	.	119640001	119920000	#FF9191	1	0.75
chr1	119920001	120120000	B.2.1.2.2.1.2.2.2.1.2.2	0.184085510688836	.	119920001	120120000	#4848FF	1	0.25
chr1	120120001	120280000	A.2.2.2.2.2.2.1.2.1	0.469121140142518	.	120120001	120280000	#FFDADA	1	0.625
chr1	120280001	120520000	B.2.1.1.2.1.1.1.2.1	0.274346793349169	.	120280001	120520000	#4848FF	1	0.25
chr1	120520001	120720000	A.2.1.2.2.2.2.2.1.1.2	0.553444180522565	.	120520001	120720000	#FF9191	1	0.75
chr1	120720001	120800000	A.2.2.2.2.2.1.1.1	0.47624703087886	.	120720001	120800000	#FFDADA	1	0.625
chr1	120800001	120960000	B.1.1.2.2.2.1.1.1	0.403800475059382	.	120800001	120960000	#DADAFF	1	0.5
chr1	121080001	121160000	B.1.1.2.2.2.1.1.1	0.403800475059382	.	121080001	121160000	#DADAFF	1	0.5
chr1	121160001	121400000	B.2.2.1.2.2.1.1.2	0.0938242280285036	.	121160001	121400000	#0000FF	1	0.125
chr1	121480001	121520000	B.2.2.1.2.2.1.1.2	0.0938242280285036	.	121480001	121520000	#0000FF	1	0.125
chr1	142520001	142680000	B.1.2.1.2.1.2.2.1	0.368171021377672	.	142520001	142680000	#9191FF	1	0.375
chr1	142760001	142840000	B.1.2.1.2.1.2.2.1	0.368171021377672	.	142760001	142840000	#9191FF	1	0.375
chr1	142880001	142920000	B.1.2.1.2.1.2.2.1	0.368171021377672	.	142880001	142920000	#9191FF	1	0.375
chr1	143120001	143320000	B.2.1.1.1.2.2.1	0.279097387173397	.	143120001	143320000	#4848FF	1	0.25
chr1	143480001	143560000	B.2.1.1.1.2.2.1	0.279097387173397	.	143480001	143560000	#4848FF	1	0.25
chr1	143640001	143680000	A.2.1.1.1.2.2.2	0.618764845605701	.	143640001	143680000	#FF9191	1	0.75
chr1	143720001	143800000	A.2.1.1.1.2.2.2	0.618764845605701	.	143720001	143800000	#FF9191	1	0.75
chr1	143840001	143960000	A.2.1.1.1.2.2.2	0.618764845605701	.	143840001	143960000	#FF9191	1	0.75
chr1	143960001	144120000	B.1.1.1.1.1.2.2.2.1	0.451306413301663	.	143960001	144120000	#DADAFF	1	0.5
chr1	144280001	144360000	A.2.1.2.2.2.1.1.2	0.561757719714964	.	144280001	144360000	#FF9191	1	0.75
chr1	144440001	144720000	A.2.1.2.2.2.1.1.2	0.561757719714964	.	144440001	144720000	#FF9191	1	0.75
chr1	144800001	145120000	A.2.1.2.1.1.2	0.587885985748218	.	144800001	145120000	#FF9191	1	0.75
chr1	145120001	145360000	A.1.2.2.1.2.1.2.1.2.2	0.699524940617577	.	145120001	145360000	#FF4848	1	0.875
chr1	145360001	145640000	A.1.1.1.1.1.2.1.2.1.2.1	0.990498812351544	.	145360001	145640000	#FF0000	1	1
chr1	145640001	145840000	A.1.2.2.1.2.1.2.1.2.1	0.700712589073634	.	145640001	145840000	#FF4848	1	0.875
chr1	145960001	146040000	A.1.2.2.1.2.1.2.1.2.1	0.700712589073634	.	145960001	146040000	#FF4848	1	0.875
chr1	146360001	146480000	A.2.2.2.2.2.1.1.2	0.475059382422803	.	146360001	146480000	#FFDADA	1	0.625
chr1	146480001	146760000	A.2.2.2.2.2.2.1.1.2	0.470308788598575	.	146480001	146760000	#FFDADA	1	0.625
chr1	146760001	147000000	B.2.2.1.1.2.2.1.1.1	0.135391923990499	.	146760001	147000000	#0000FF	1	0.125
chr1	147000001	147160000	B.1.1.1.2.2.2.1.1.1	0.435866983372922	.	147000001	147160000	#DADAFF	1	0.5
chr1	147160001	147360000	B.2.2.1.1.2.1.2.1.2.1	0.141330166270784	.	147160001	147360000	#0000FF	1	0.125
chr1	147360001	147440000	A.2.2.2.2.2.2.2.2.2.2	0.460807600950119	.	147360001	147440000	#FFDADA	1	0.625
chr1	147680001	147880000	A.2.2.2.2.2.2.2.2.2.2	0.460807600950119	.	147680001	147880000	#FFDADA	1	0.625
chr1	147920001	148040000	A.2.2.1.1.1.2.1.1	0.54750593824228	.	147920001	148040000	#FFDADA	1	0.625
chr1	148160001	148280000	A.2.1.2.2.1.2.2.1	0.565320665083135	.	148160001	148280000	#FF9191	1	0.75
chr1	148320001	148360000	A.2.1.2.2.1.2.2.1	0.565320665083135	.	148320001	148360000	#FF9191	1	0.75
chr1	148480001	148520000	A.2.1.2.2.1.2.2.1	0.565320665083135	.	148480001	148520000	#FF9191	1	0.75
chr1	148520001	148680000	B.1.1.1.1.1.1.2	0.458432304038005	.	148520001	148680000	#DADAFF	1	0.5
chr1	148760001	148800000	B.1.1.1.1.1.1.2	0.458432304038005	.	148760001	148800000	#DADAFF	1	0.5
chr1	148840001	148960000	B.2.2.2.1.2.2.2.1.1.1	0.0344418052256532	.	148840001	148960000	#0000FF	1	0.125
chr1	149000001	149200000	B.2.2.2.1.2.2.2.1.1.1	0.0344418052256532	.	149000001	149200000	#0000FF	1	0.125
chr1	149200001	149480000	B.2.1.1.2.1.2.1.1.2	0.26603325415677	.	149200001	149480000	#4848FF	1	0.25
chr1	149560001	149760000	A.2.2.1.1.2.1.2.1	0.538004750593824	.	149560001	149760000	#FFDADA	1	0.625
chr1	149760001	150040000	A.1.1.1.2.2.2.1.2.1	0.903800475059382	.	149760001	150040000	#FF0000	1	1
chr1	150040001	150200000	A.1.1.1.2.1.2.1.2.2.1	0.931116389548694	.	150040001	150200000	#FF0000	1	1
chr1	150200001	150400000	A.1.1.1.1.2.1.2.1.1.1.1.1	0.975059382422803	.	150200001	150400000	#FF0000	1	1
chr1	150400001	151000000	A.1.1.1.1.1.2.2.2.1.2	0.983372921615202	.	150400001	151000000	#FF0000	1	1
chr1	151000001	151440000	A.1.1.1.1.1.2.2.2.1.1	0.984560570071259	.	151000001	151440000	#FF0000	1	1
chr1	151440001	152040000	A.1.2.1.2.2.2.1.1.1	0.73396674584323	.	151440001	152040000	#FF4848	1	0.875
chr1	152040001	152160000	B.2.1.2.1.1.2.1.1.1.1	0.237529691211401	.	152040001	152160000	#4848FF	1	0.25
chr1	152160001	152360000	B.2.2.2.1.2.2.1.2.1.2	0.0391923990498812	.	152160001	152360000	#0000FF	1	0.125
chr1	152360001	152800000	B.2.2.2.1.2.1.1.1	0.0486935866983373	.	152360001	152800000	#0000FF	1	0.125
chr1	152800001	152960000	B.2.1.2.1.1.2.1.1.2.2	0.23396674584323	.	152800001	152960000	#4848FF	1	0.25
chr1	152960001	153200000	B.2.2.1.1.2.2.2.1.2	0.125890736342043	.	152960001	153200000	#0000FF	1	0.125
chr1	153200001	153480000	B.1.1.2.2.1.1.1.1	0.414489311163895	.	153200001	153480000	#DADAFF	1	0.5
chr1	153480001	153960000	A.1.1.1.1.1.2.2.2.2.1	0.982185273159145	.	153480001	153960000	#FF0000	1	1
chr1	153960001	154120000	A.2.1.1.2.1.1.1.1.1	0.617577197149644	.	153960001	154120000	#FF9191	1	0.75
chr1	154120001	154640000	A.1.1.1.2.1.2.2.1.1.1	0.927553444180523	.	154120001	154640000	#FF0000	1	1
chr1	154640001	154840000	A.1.1.2.2.2.1.1.2.1.1	0.836104513064133	.	154640001	154840000	#FF0000	1	1
chr1	154840001	155160000	A.1.1.1.1.1.2.2.2.2.2	0.980997624703088	.	154840001	155160000	#FF0000	1	1
chr1	155160001	155320000	A.1.1.1.2.1.2.1.2.1.1.2	0.933491686460808	.	155160001	155320000	#FF0000	1	1
chr1	155320001	155520000	A.1.1.1.2.1.2.1.1.2	0.935866983372922	.	155320001	155520000	#FF0000	1	1
chr1	155520001	155880000	A.1.1.1.1.2.1.2.1.1.1.2	0.972684085510689	.	155520001	155880000	#FF0000	1	1
chr1	155880001	156320000	A.1.1.1.1.1.1.2.2	0.996437054631829	.	155880001	156320000	#FF0000	1	1
chr1	156320001	156560000	A.1.1.1.2.1.2.2.1.2.2	0.92042755344418	.	156320001	156560000	#FF0000	1	1
chr1	156560001	156800000	A.1.1.1.2.1.2.1.1.1	0.937054631828979	.	156560001	156800000	#FF0000	1	1
chr1	156800001	157160000	A.1.2.1.2.2.2.1.1.2	0.732779097387173	.	156800001	157160000	#FF4848	1	0.875
chr1	157160001	157560000	A.2.2.1.2.1.1.2.1	0.528503562945368	.	157160001	157560000	#FFDADA	1	0.625
chr1	157560001	157840000	A.2.2.2.1.2.1.1.2	0.497624703087886	.	157560001	157840000	#FFDADA	1	0.625
chr1	157840001	158160000	B.2.1.1.2.1.1.2.2.2	0.268408551068884	.	157840001	158160000	#4848FF	1	0.25
chr1	158160001	158320000	B.1.1.1.2.2.2.2.2	0.429928741092637	.	158160001	158320000	#DADAFF	1	0.5
chr1	158320001	158760000	B.2.2.1.2.2.1.2.2.2	0.0902612826603325	.	158320001	158760000	#0000FF	1	0.125
chr1	158760001	158960000	B.1.1.1.2.2.2.2.1	0.431116389548694	.	158760001	158960000	#DADAFF	1	0.5
chr1	158960001	159080000	A.1.2.1.2.1.1.1.2.1.2	0.767220902612827	.	158960001	159080000	#FF4848	1	0.875
chr1	159080001	159200000	B.1.2.2.1.1.2.2.1	0.344418052256532	.	159080001	159200000	#9191FF	1	0.375
chr1	159200001	159400000	B.2.2.2.1.2.2.1.1.1	0.0451306413301663	.	159200001	159400000	#0000FF	1	0.125
chr1	159400001	159760000	B.2.2.2.2.1.2.2.1.2	0.0166270783847981	.	159400001	159760000	#0000FF	1	0.125
chr1	159760001	160040000	A.2.1.1.2.1.1.2.2.2	0.610451306413302	.	159760001	160040000	#FF9191	1	0.75
chr1	160040001	160160000	A.1.2.1.2.2.2.1.2.2	0.729216152019002	.	160040001	160160000	#FF4848	1	0.875
chr1	160160001	160400000	A.1.1.1.1.2.2.1.2.2.2	0.956057007125891	.	160160001	160400000	#FF0000	1	1
chr1	160400001	160680000	A.1.1.1.1.2.2.2.2.2	0.95249406175772	.	160400001	160680000	#FF0000	1	1
chr1	160680001	160800000	A.1.1.1.2.1.1.1.2.2	0.945368171021378	.	160680001	160800000	#FF0000	1	1
chr1	160800001	160960000	A.1.2.1.1.2.1.1.2.1.1	0.783847980997625	.	160800001	160960000	#FF4848	1	0.875
chr1	160960001	161200000	A.1.1.1.1.1.1.2.1.1	0.998812351543943	.	160960001	161200000	#FF0000	1	1
chr1	161200001	161400000	A.1.1.1.1.2.1.2.1.2	0.970308788598575	.	161200001	161400000	#FF0000	1	1
chr1	161400001	161760000	A.1.1.1.1.2.2.2.2.1	0.953681710213777	.	161400001	161760000	#FF0000	1	1
chr1	161760001	161920000	A.1.2.1.2.1.2.1.1.1.1	0.760095011876485	.	161760001	161920000	#FF4848	1	0.875
chr1	161920001	162440000	B.2.1.1.2.1.1.2.2.1	0.269596199524941	.	161920001	162440000	#4848FF	1	0.25
chr1	162440001	162800000	A.1.2.2.1.1.1.1.1.2	0.717339667458432	.	162440001	162800000	#FF4848	1	0.875
chr1	162800001	163360000	B.2.1.2.2.1.2.2.2.2.1	0.182897862232779	.	162800001	163360000	#4848FF	1	0.25
chr1	163360001	163960000	B.2.2.2.2.2.1.2.1.2.2.1	0.00950118764845606	.	163360001	163960000	#0000FF	1	0.125
chr1	163960001	164520000	B.2.2.2.2.2.1.2.1.2.2.2	0.00831353919239905	.	163960001	164520000	#0000FF	1	0.125
chr1	164520001	164800000	B.2.2.2.2.1.1.1.1.2	0.0273159144893112	.	164520001	164800000	#0000FF	1	0.125
chr1	164800001	165080000	B.2.2.2.2.2.1.2.2.2.1.1	0.00593824228028504	.	164800001	165080000	#0000FF	1	0.125
chr1	165080001	165320000	B.2.2.2.1.2.2.1.1.2.2	0.0415676959619952	.	165080001	165320000	#0000FF	1	0.125
chr1	165320001	165560000	B.2.1.2.2.1.2.2.2.2.2	0.181710213776722	.	165320001	165560000	#4848FF	1	0.25
chr1	165560001	165880000	A.1.2.1.1.1.2.1.1.2.1	0.796912114014252	.	165560001	165880000	#FF4848	1	0.875
chr1	165880001	166040000	B.2.1.2.1.1.2.1.2.1	0.232779097387173	.	165880001	166040000	#4848FF	1	0.25
chr1	166040001	166160000	B.1.2.1.1.1.2.1.2	0.385985748218527	.	166040001	166160000	#9191FF	1	0.375
chr1	166160001	166480000	B.2.2.1.2.2.1.2.1	0.0926365795724466	.	166160001	166480000	#0000FF	1	0.125
chr1	166480001	166800000	B.2.2.2.1.2.2.2.1.1.2	0.0332541567695962	.	166480001	166800000	#0000FF	1	0.125
chr1	166800001	167200000	A.2.1.2.1.2.2.1.1	0.57957244655582	.	166800001	167200000	#FF9191	1	0.75
chr1	167200001	167360000	A.1.1.1.2.2.1.2.2.2	0.907363420427553	.	167200001	167360000	#FF0000	1	1
chr1	167360001	167560000	A.1.1.2.2.1.1.2.1.1.2	0.850356294536817	.	167360001	167560000	#FF0000	1	1
chr1	167560001	167760000	A.1.1.1.1.2.2.1.1.1.1	0.965558194774347	.	167560001	167760000	#FF0000	1	1
chr1	167760001	167880000	A.2.1.1.1.2.1.2.2	0.6270783847981	.	167760001	167880000	#FF9191	1	0.75
chr1	167880001	168000000	A.1.1.2.1.1.2.1.2.1.1	0.882422802850356	.	167880001	168000000	#FF0000	1	1
chr1	168000001	168240000	A.1.1.2.1.1.2.2.2.1	0.877672209026128	.	168000001	168240000	#FF0000	1	1
chr1	168240001	168560000	A.1.2.2.2.1.1.2.2.1.2	0.671021377672209	.	168240001	168560000	#FF4848	1	0.875
chr1	168560001	168960000	B.1.1.2.1.2.2	0.415676959619952	.	168560001	168960000	#DADAFF	1	0.5
chr1	168960001	169120000	A.1.2.1.2.1.1.1.1	0.769596199524941	.	168960001	169120000	#FF4848	1	0.875
chr1	169120001	169280000	A.2.2.2.2.2.2.2.2.1.1	0.46437054631829	.	169120001	169280000	#FFDADA	1	0.625
chr1	169280001	169560000	A.2.1.1.2.2.1.2.1.1	0.600950118764846	.	169280001	169560000	#FF9191	1	0.75
chr1	169560001	169880000	A.1.2.1.1.1.2.2.2.1.1	0.788598574821853	.	169560001	169880000	#FF4848	1	0.875
chr1	169880001	170040000	A.1.2.1.2.1.1.2.2.2	0.761282660332542	.	169880001	170040000	#FF4848	1	0.875
chr1	170040001	170240000	B.1.1.2.1.1.1.1.1	0.42874109263658	.	170040001	170240000	#DADAFF	1	0.5
chr1	170240001	170480000	B.2.1.2.1.2.1.1.1	0.225653206650831	.	170240001	170480000	#4848FF	1	0.25
chr1	170480001	170640000	B.1.1.1.1.1.1.1	0.459619952494062	.	170480001	170640000	#DADAFF	1	0.5
chr1	170640001	170920000	B.2.1.2.1.2.1.2.2.2.2	0.213776722090261	.	170640001	170920000	#4848FF	1	0.25
chr1	170920001	171160000	B.2.2.2.1.1.1.1.1.1.2	0.0700712589073634	.	170920001	171160000	#0000FF	1	0.125
chr1	171160001	171440000	B.2.1.1.2.2.1.2.2.2.1	0.2541567695962	.	171160001	171440000	#4848FF	1	0.25
chr1	171440001	171600000	A.1.1.2.1.2.2.1.1.1	0.869358669833729	.	171440001	171600000	#FF0000	1	1
chr1	171600001	171800000	A.2.1.1.1.1.2.1.1.1.2	0.63895486935867	.	171600001	171800000	#FF9191	1	0.75
chr1	171800001	172080000	B.1.1.2.2.1.1.2.2	0.409738717339667	.	171800001	172080000	#DADAFF	1	0.5
chr1	172080001	172360000	A.1.2.1.1.1.2.1.2.2.1	0.793349168646081	.	172080001	172360000	#FF4848	1	0.875
chr1	172360001	172600000	A.1.2.2.2.1.1.2.1.1.2.1	0.675771971496437	.	172360001	172600000	#FF4848	1	0.875
chr1	172600001	172800000	A.2.1.2.2.2.1.2.2	0.55938242280285	.	172600001	172800000	#FF9191	1	0.75
chr1	172800001	173160000	B.1.1.2.2.2.2.1.2	0.39667458432304	.	172800001	173160000	#DADAFF	1	0.5
chr1	173160001	173480000	A.1.1.2.1.2.2.1.2.1.2.1	0.862232779097387	.	173160001	173480000	#FF0000	1	1
chr1	173480001	173680000	B.1.1.2.2.1.1.2.1	0.410926365795724	.	173480001	173680000	#DADAFF	1	0.5
chr1	173680001	174000000	A.1.1.2.1.1.2.1.2.1.2	0.881235154394299	.	173680001	174000000	#FF0000	1	1
chr1	174000001	174240000	A.1.2.1.2.1.2.2.2.1	0.748218527315915	.	174000001	174240000	#FF4848	1	0.875
chr1	174240001	174400000	A.2.1.2.1.2.1.1.2	0.585510688836104	.	174240001	174400000	#FF9191	1	0.75
chr1	174400001	174680000	A.2.2.2.2.2.2.2.2.1.2	0.463182897862233	.	174400001	174680000	#FFDADA	1	0.625
chr1	174680001	175000000	A.1.2.1.1.1.1.1.1.2.1	0.808788598574822	.	174680001	175000000	#FF4848	1	0.875
chr1	175000001	175280000	A.1.2.2.2.1.1.2.2.2	0.669833729216152	.	175000001	175280000	#FF4848	1	0.875
chr1	175280001	175680000	B.2.1.1.2.2.2.2.2.2	0.244655581947743	.	175280001	175680000	#4848FF	1	0.25
chr1	175680001	175880000	B.2.1.2.1.1.2.1.2.2.2	0.230403800475059	.	175680001	175880000	#4848FF	1	0.25
chr1	175880001	176200000	A.2.1.1.1.1.1.1.2.2	0.643705463182898	.	175880001	176200000	#FF9191	1	0.75
chr1	176200001	176560000	B.2.2.2.2.1.2.1.2.1	0.0201900237529691	.	176200001	176560000	#0000FF	1	0.125
chr1	176560001	176920000	B.2.2.2.2.1.2.1.2.2	0.0190023752969121	.	176560001	176920000	#0000FF	1	0.125
chr1	176920001	177520000	B.2.2.2.2.2.1.2.2.2.1.2	0.00475059382422803	.	176920001	177520000	#0000FF	1	0.125
chr1	177520001	177720000	B.2.2.2.2.1.1.1.1.1	0.0285035629453682	.	177520001	177720000	#0000FF	1	0.125
chr1	177720001	178000000	B.2.2.2.1.1.1.1.1.2.2	0.0676959619952494	.	177720001	178000000	#0000FF	1	0.125
chr1	178000001	178120000	B.1.2.1.2.2.2.2.1.1	0.358669833729216	.	178000001	178120000	#9191FF	1	0.375
chr1	178120001	178280000	B.2.2.1.1.1.2.1.1.2.1	0.154394299287411	.	178120001	178280000	#0000FF	1	0.125
chr1	178280001	178520000	B.2.1.1.2.2.1.2.2.2.2	0.252969121140143	.	178280001	178520000	#4848FF	1	0.25
chr1	178520001	178720000	A.2.1.2.1.2.1.2.2	0.580760095011877	.	178520001	178720000	#FF9191	1	0.75
chr1	178720001	179000000	B.1.2.2.1.2.2.2.1	0.331353919239905	.	178720001	179000000	#9191FF	1	0.375
chr1	179000001	179360000	A.1.2.1.1.1.2.1.1.2.2	0.795724465558195	.	179000001	179360000	#FF4848	1	0.875
chr1	179360001	179840000	B.2.1.2.1.1.2.1.2.2.1	0.231591448931116	.	179360001	179840000	#4848FF	1	0.25
chr1	179840001	180080000	A.1.1.1.2.1.1.2.2.1.2	0.94061757719715	.	179840001	180080000	#FF0000	1	1
chr1	180080001	180480000	A.1.2.1.1.1.1.1.1.2.2	0.807600950118765	.	180080001	180480000	#FF4848	1	0.875
chr1	180480001	180800000	A.1.2.1.2.1.2.2.2.2	0.747030878859858	.	180480001	180800000	#FF4848	1	0.875
chr1	180800001	180960000	A.1.2.1.1.1.1.1.2.1	0.806413301662708	.	180800001	180960000	#FF4848	1	0.875
chr1	180960001	181160000	A.1.1.1.1.2.2.1.2.1.2.2	0.958432304038005	.	180960001	181160000	#FF0000	1	1
chr1	181160001	181360000	B.1.2.2.1.1.2.1.2.1	0.346793349168646	.	181160001	181360000	#9191FF	1	0.375
chr1	181360001	181560000	A.1.2.2.2.1.1.2.1.1.1	0.676959619952494	.	181360001	181560000	#FF4848	1	0.875
chr1	181560001	181760000	B.1.1.1.1.1.2.1.2	0.456057007125891	.	181560001	181760000	#DADAFF	1	0.5
chr1	181760001	181880000	B.2.1.1.2.1.1.1.1.2	0.275534441805226	.	181760001	181880000	#4848FF	1	0.25
chr1	181880001	182120000	B.1.1.2.2.1.1.1.2.2	0.412114014251781	.	181880001	182120000	#DADAFF	1	0.5
chr1	182120001	182320000	B.1.2.1.1.2.2.2	0.375296912114014	.	182120001	182320000	#9191FF	1	0.375
chr1	182320001	182560000	A.2.1.2.2.1.2.2.2	0.564133016627078	.	182320001	182560000	#FF9191	1	0.75
chr1	182560001	182880000	A.1.1.1.2.2.1.1.2.2	0.912114014251782	.	182560001	182880000	#FF0000	1	1
chr1	182880001	183080000	A.1.2.1.1.2.1.1.2.2	0.781472684085511	.	182880001	183080000	#FF4848	1	0.875
chr1	183080001	183280000	A.1.2.2.1.2.2.2.2.1	0.684085510688836	.	183080001	183280000	#FF4848	1	0.875
chr1	183280001	183440000	A.2.2.1.2.1.1.2.2.1	0.527315914489311	.	183280001	183440000	#FFDADA	1	0.625
chr1	183440001	183600000	A.1.1.1.1.2.2.1.2.1.1	0.961995249406176	.	183440001	183600000	#FF0000	1	1
chr1	183600001	183920000	A.1.1.1.1.2.2.1.1.1.2	0.96437054631829	.	183600001	183920000	#FF0000	1	1
chr1	183920001	184200000	A.2.1.2.2.2.2.2.2	0.551068883610451	.	183920001	184200000	#FF9191	1	0.75
chr1	184200001	184640000	B.1.2.2.1.1.2.1.2.2	0.345605700712589	.	184200001	184640000	#9191FF	1	0.375
chr1	184640001	184960000	A.1.1.2.1.2.2.1.2.1.1	0.863420427553444	.	184640001	184960000	#FF0000	1	1
chr1	184960001	185160000	A.1.2.2.1.1.2.2.1	0.709026128266033	.	184960001	185160000	#FF4848	1	0.875
chr1	185160001	185240000	A.2.2.2.2.1.1.1.1	0.48812351543943	.	185160001	185240000	#FFDADA	1	0.625
chr1	185240001	185400000	A.1.2.2.2.1.1.1.1.1	0.681710213776722	.	185240001	185400000	#FF4848	1	0.875
chr1	185400001	185680000	A.2.2.2.2.2.2.2.1.1	0.466745843230404	.	185400001	185680000	#FFDADA	1	0.625
chr1	185680001	186040000	B.2.2.1.2.1.2.2.1.2	0.0985748218527316	.	185680001	186040000	#0000FF	1	0.125
chr1	186040001	186280000	B.1.2.2.1.2.2.2.2.1	0.330166270783848	.	186040001	186280000	#9191FF	1	0.375
chr1	186280001	186400000	A.1.2.1.2.1.1.2.2.1	0.762470308788599	.	186280001	186400000	#FF4848	1	0.875
chr1	186400001	186720000	A.2.2.1.1.1.2.2.2	0.541567695961995	.	186400001	186720000	#FFDADA	1	0.625
chr1	186720001	186920000	A.2.1.2.1.2.2.2.1.1	0.577197149643705	.	186720001	186920000	#FF9191	1	0.75
chr1	186920001	187240000	B.1.2.1.2.2.1.1.1.2	0.364608076009501	.	186920001	187240000	#9191FF	1	0.375
chr1	187240001	187440000	B.2.1.1.1.1.1.2.1.2.2	0.302850356294537	.	187240001	187440000	#4848FF	1	0.25
chr1	187440001	187880000	B.2.1.2.2.2.1.2.1.1.2	0.17458432304038	.	187440001	187880000	#4848FF	1	0.25
chr1	187880001	188040000	A.2.1.1.2.2.2.1.2	0.593824228028504	.	187880001	188040000	#FF9191	1	0.75
chr1	188040001	188400000	B.2.1.1.1.1.1.2.1.1	0.305225653206651	.	188040001	188400000	#4848FF	1	0.25
chr1	188400001	189080000	B.2.2.1.2.1.1.2.2.1.2	0.116389548693587	.	188400001	189080000	#0000FF	1	0.125
chr1	189080001	189400000	B.2.1.2.2.2.2.1.2	0.166270783847981	.	189080001	189400000	#4848FF	1	0.25
chr1	189400001	189840000	B.2.1.2.2.2.1.2.1.2.2	0.172209026128266	.	189400001	189840000	#4848FF	1	0.25
chr1	189840001	190440000	B.2.1.2.1.2.2.2.1.2.1	0.205463182897862	.	189840001	190440000	#4848FF	1	0.25
chr1	190440001	190640000	B.2.1.1.1.2.1.2.2.2	0.280285035629454	.	190440001	190640000	#4848FF	1	0.25
chr1	190640001	191080000	B.2.1.2.1.2.2.2.2.1	0.203087885985748	.	190640001	191080000	#4848FF	1	0.25
chr1	191080001	191240000	B.1.2.1.2.2.1.1.1.1	0.365795724465558	.	191080001	191240000	#9191FF	1	0.375
chr1	191240001	191440000	B.2.1.1.1.2.1.2.2.1	0.281472684085511	.	191240001	191440000	#4848FF	1	0.25
chr1	191440001	191720000	B.1.2.2.1.2.2.1.1.2	0.333729216152019	.	191440001	191720000	#9191FF	1	0.375
chr1	191720001	191920000	B.2.1.1.1.1.1.2.1.2.1	0.304038004750594	.	191720001	191920000	#4848FF	1	0.25
chr1	191920001	192440000	B.2.1.1.1.2.1.2.1.1	0.283847980997625	.	191920001	192440000	#4848FF	1	0.25
chr1	192440001	192600000	A.1.1.2.2.1.2.1	0.845605700712589	.	192440001	192600000	#FF0000	1	1
chr1	192600001	193000000	A.2.2.2.2.1.1.1.2.1.1	0.486935866983373	.	192600001	193000000	#FFDADA	1	0.625
chr1	193000001	193240000	A.1.1.2.2.1.2.2.2.1	0.843230403800475	.	193000001	193240000	#FF0000	1	1
chr1	193240001	193400000	B.1.1.1.2.1.2.2	0.438242280285036	.	193240001	193400000	#DADAFF	1	0.5
chr1	193400001	193560000	B.1.1.2.1.1.1.1.2.2	0.426365795724466	.	193400001	193560000	#DADAFF	1	0.5
chr1	193560001	193800000	B.2.1.2.1.2.2.1.2.1	0.21021377672209	.	193560001	193800000	#4848FF	1	0.25
chr1	193800001	194000000	B.2.1.2.1.2.2.2.2.2	0.201900237529691	.	193800001	194000000	#4848FF	1	0.25
chr1	194000001	194360000	B.2.1.1.1.2.1.1.1	0.286223277909739	.	194000001	194360000	#4848FF	1	0.25
chr1	194360001	194720000	B.2.1.2.1.2.2.2.1.1.1	0.207838479809976	.	194360001	194720000	#4848FF	1	0.25
chr1	194720001	194880000	B.1.1.2.2.2.1.2.1	0.401425178147268	.	194720001	194880000	#DADAFF	1	0.5
chr1	194880001	195080000	B.2.1.1.1.2.1.1.2	0.285035629453682	.	194880001	195080000	#4848FF	1	0.25
chr1	195080001	195840000	B.2.1.2.1.2.2.2.1.2.2	0.204275534441805	.	195080001	195840000	#4848FF	1	0.25
chr1	195840001	196080000	B.2.1.2.1.2.2.2.1.1.2	0.206650831353919	.	195840001	196080000	#4848FF	1	0.25
chr1	196080001	196720000	B.2.1.2.2.2.1.2.1.2.1	0.173396674584323	.	196080001	196720000	#4848FF	1	0.25
chr1	196720001	197040000	B.2.1.1.1.2.1.2.1.2	0.282660332541568	.	196720001	197040000	#4848FF	1	0.25
chr1	197040001	197200000	A.2.1.2.1.2.1.1.1	0.586698337292161	.	197040001	197200000	#FF9191	1	0.75
chr1	197200001	197480000	B.2.1.1.1.1.1.2.2.2	0.299287410926366	.	197200001	197480000	#4848FF	1	0.25
chr1	197480001	197680000	B.1.2.2.1.2.2.1.1.1	0.334916864608076	.	197480001	197680000	#9191FF	1	0.375
chr1	197680001	198120000	B.1.2.1.2.2.1.1.2	0.363420427553444	.	197680001	198120000	#9191FF	1	0.375
chr1	198120001	198280000	A.1.2.1.2.1.1.2.1.1	0.764845605700713	.	198120001	198280000	#FF4848	1	0.875
chr1	198280001	198480000	A.2.2.2.2.1.1.1.2.1.2	0.485748218527316	.	198280001	198480000	#FFDADA	1	0.625
chr1	198480001	198640000	A.1.1.2.1.2.2.2.1.1.2	0.857482185273159	.	198480001	198640000	#FF0000	1	1
chr1	198640001	198840000	A.1.2.1.1.1.2.1.2.1	0.794536817102138	.	198640001	198840000	#FF4848	1	0.875
chr1	198840001	199240000	A.1.1.2.1.2.2.2.1.1.1	0.858669833729216	.	198840001	199240000	#FF0000	1	1
chr1	199240001	199560000	B.1.1.1.2.1.1	0.442992874109264	.	199240001	199560000	#DADAFF	1	0.5
chr1	199560001	199880000	B.2.2.1.1.1.2.1.1.1	0.155581947743468	.	199560001	199880000	#0000FF	1	0.125
chr1	199880001	200080000	B.1.2.2.1.1.2.1.1	0.347980997624703	.	199880001	200080000	#9191FF	1	0.375
chr1	200080001	200320000	A.2.1.1.1.1.2.1.2	0.636579572446556	.	200080001	200320000	#FF9191	1	0.75
chr1	200320001	200520000	A.1.1.2.1.2.2.1.2.1.2.2	0.86104513064133	.	200320001	200520000	#FF0000	1	1
chr1	200520001	200880000	A.1.1.1.1.1.2.1.1.2.2	0.992874109263658	.	200520001	200880000	#FF0000	1	1
chr1	200880001	201160000	A.1.2.2.1.2.1.2.1.1.2	0.701900237529691	.	200880001	201160000	#FF4848	1	0.875
chr1	201160001	201360000	B.1.1.2.2.1.2.2.1	0.406175771971496	.	201160001	201360000	#DADAFF	1	0.5
chr1	201360001	201520000	A.1.2.2.1.2.1.2.1.1.1	0.703087885985748	.	201360001	201520000	#FF4848	1	0.875
chr1	201520001	201760000	B.1.1.2.2.1.2.2.2	0.404988123515439	.	201520001	201760000	#DADAFF	1	0.5
chr1	201760001	202160000	A.1.2.1.2.2.2.2.2.1.2	0.720902612826603	.	201760001	202160000	#FF4848	1	0.875
chr1	202160001	202280000	A.2.2.1.2.2.2.1.1.1	0.515439429928741	.	202160001	202280000	#FFDADA	1	0.625
chr1	202280001	202440000	A.1.2.2.1.2.2.2.1.1.2	0.687648456057007	.	202280001	202440000	#FF4848	1	0.875
chr1	202440001	202600000	A.1.2.1.1.2.1.1.2.1.2	0.782660332541568	.	202440001	202600000	#FF4848	1	0.875
chr1	202600001	202720000	A.2.1.2.2.1.2.1.2.2	0.566508313539192	.	202600001	202720000	#FF9191	1	0.75
chr1	202720001	203000000	A.1.1.2.1.1.1.2.1.2.1	0.888361045130641	.	202720001	203000000	#FF0000	1	1
chr1	203000001	203200000	B.1.1.1.1.2.2.1.1	0.447743467933492	.	203000001	203200000	#DADAFF	1	0.5
chr1	203200001	203320000	A.1.1.2.2.2.2.2.2.1.1	0.814726840855107	.	203200001	203320000	#FF0000	1	1
chr1	203320001	203560000	A.2.2.1.2.2.2.1.1.2	0.514251781472684	.	203320001	203560000	#FFDADA	1	0.625
chr1	203560001	203840000	A.1.2.1.2.2.2.2.2.1.1	0.72209026128266	.	203560001	203840000	#FF4848	1	0.875
chr1	203840001	204080000	B.2.1.1.2.1.1.1.1.1	0.276722090261283	.	203840001	204080000	#4848FF	1	0.25
chr1	204080001	204360000	B.1.2.1.1.1.1.1.2.2.1	0.390736342042755	.	204080001	204360000	#9191FF	1	0.375
chr1	204360001	204560000	A.1.1.1.2.1.2.2.1.2.1.2	0.921615201900237	.	204360001	204560000	#FF0000	1	1
chr1	204560001	204800000	B.1.1.1.1.2.2.2	0.444180522565321	.	204560001	204800000	#DADAFF	1	0.5
chr1	204800001	205040000	B.1.2.2.1.1.1.1.1	0.355106888361045	.	204800001	205040000	#9191FF	1	0.375
chr1	205040001	205320000	A.1.2.1.1.2.2.1.2.2	0.771971496437055	.	205040001	205320000	#FF4848	1	0.875
chr1	205320001	205560000	A.2.1.2.2.1.1.1.1	0.572446555819477	.	205320001	205560000	#FF9191	1	0.75
chr1	205560001	205760000	A.1.1.1.2.1.2.2.1.2.1.1	0.922802850356295	.	205560001	205760000	#FF0000	1	1
chr1	205760001	205960000	A.2.2.2.1.2.1.2.2.2	0.494061757719715	.	205760001	205960000	#FFDADA	1	0.625
chr1	206040001	206360000	A.1.2.2.2.2.2.2.2	0.649643705463183	.	206040001	206360000	#FF4848	1	0.875
chr1	206480001	206600000	A.2.2.2.1.2.1.2.1	0.496437054631829	.	206480001	206600000	#FFDADA	1	0.625
chr1	206600001	206960000	A.1.1.1.1.1.2.1.2.1.2.2	0.989311163895487	.	206600001	206960000	#FF0000	1	1
chr1	206960001	207240000	A.1.1.1.2.2.2.2.2	0.89667458432304	.	206960001	207240000	#FF0000	1	1
chr1	207240001	207480000	A.2.2.2.1.2.1.2.2.1	0.495249406175772	.	207240001	207480000	#FFDADA	1	0.625
chr1	207480001	207680000	A.1.1.2.1.1.2.1.2.2	0.880047505938242	.	207480001	207680000	#FF0000	1	1
chr1	207680001	207920000	A.2.2.1.2.2.1.2.2	0.516627078384798	.	207680001	207920000	#FFDADA	1	0.625
chr1	207920001	208160000	A.1.1.2.2.1.1.2.2.1	0.847980997624703	.	207920001	208160000	#FF0000	1	1
chr1	208160001	208440000	B.1.2.2.2.1.2.2.2	0.317102137767221	.	208160001	208440000	#9191FF	1	0.375
chr1	208440001	208840000	B.2.2.2.1.2.1.1.2	0.0475059382422803	.	208440001	208840000	#0000FF	1	0.125
chr1	208840001	209200000	B.2.2.2.1.2.2.1.1.2.1.1	0.0439429928741093	.	208840001	209200000	#0000FF	1	0.125
chr1	209200001	209360000	B.2.1.1.2.1.2.1.2.1	0.264845605700713	.	209200001	209360000	#4848FF	1	0.25
chr1	209360001	209520000	B.2.2.1.2.2.1.2.2.1	0.0914489311163895	.	209360001	209520000	#0000FF	1	0.125
chr1	209520001	209760000	B.2.2.1.1.1.1.2.2	0.156769596199525	.	209520001	209760000	#0000FF	1	0.125
chr1	209760001	210040000	A.1.2.2.2.1.1.2.1.2	0.673396674584323	.	209760001	210040000	#FF4848	1	0.875
chr1	210040001	210480000	B.2.2.1.1.2.2.1.2.2	0.131828978622328	.	210040001	210480000	#0000FF	1	0.125
chr1	210480001	210600000	A.2.1.2.1.2.2.1.2	0.578384798099763	.	210480001	210600000	#FF9191	1	0.75
chr1	210600001	210920000	B.2.1.1.2.2.1.2.2.1	0.255344418052257	.	210600001	210920000	#4848FF	1	0.25
chr1	210920001	211400000	B.2.2.2.1.1.1.1.1.2.1	0.0688836104513064	.	210920001	211400000	#0000FF	1	0.125
chr1	211400001	211560000	A.1.2.1.1.1.1.1.1.1.1	0.811163895486936	.	211400001	211560000	#FF4848	1	0.875
chr1	211560001	211680000	A.2.1.1.2.1.1.2.1	0.612826603325416	.	211560001	211680000	#FF9191	1	0.75
chr1	211680001	211840000	A.1.1.2.2.1.1.2.2.2	0.846793349168646	.	211680001	211840000	#FF0000	1	1
chr1	211840001	212120000	A.1.1.1.2.1.1.2.2.1.1	0.941805225653207	.	211840001	212120000	#FF0000	1	1
chr1	212120001	212280000	A.1.1.1.2.1.1.1.2.1.2	0.946555819477435	.	212120001	212280000	#FF0000	1	1
chr1	212280001	212440000	A.1.1.2.2.2.1.2.2	0.826603325415677	.	212280001	212440000	#FF0000	1	1
chr1	212440001	212640000	A.1.1.1.2.1.1.1.1.1	0.951306413301663	.	212440001	212640000	#FF0000	1	1
chr1	212640001	213280000	A.1.1.1.1.1.1.1	1	.	212640001	213280000	#FF0000	1	1
chr1	213280001	213840000	B.1.2.2.2.2.2.1	0.31353919239905	.	213280001	213840000	#9191FF	1	0.375
chr1	213840001	214120000	B.2.2.2.1.2.2.1.1.2.1.2	0.0427553444180523	.	213840001	214120000	#0000FF	1	0.125
chr1	214120001	214400000	B.2.2.1.1.1.2.1.1.2.2	0.153206650831354	.	214120001	214400000	#0000FF	1	0.125
chr1	214400001	214560000	A.2.2.2.2.1.1.1.2.2	0.484560570071259	.	214400001	214560000	#FFDADA	1	0.625
chr1	214560001	214840000	A.2.2.1.1.2.1.1.2	0.539192399049881	.	214560001	214840000	#FFDADA	1	0.625
chr1	214840001	215080000	B.2.2.1.2.1.2.2.1.1.2.1.2	0.100950118764846	.	214840001	215080000	#0000FF	1	0.125
chr1	215080001	215280000	B.2.2.1.2.1.1.1.1.1.1	0.123515439429929	.	215080001	215280000	#0000FF	1	0.125
chr1	215280001	215680000	B.2.2.2.1.1.2.1.1.1	0.0617577197149644	.	215280001	215680000	#0000FF	1	0.125
chr1	215680001	215840000	B.1.1.1.2.1.2.1.1	0.441805225653207	.	215680001	215840000	#DADAFF	1	0.5
chr1	215840001	216440000	B.2.2.1.2.2.2.1.2.1	0.0831353919239905	.	215840001	216440000	#0000FF	1	0.125
chr1	216440001	216640000	B.2.1.2.2.2.2.1.1.1.2	0.168646080760095	.	216440001	216640000	#4848FF	1	0.25
chr1	216640001	217160000	B.2.2.1.2.1.2.2.1.1.1	0.10332541567696	.	216640001	217160000	#0000FF	1	0.125
chr1	217160001	217280000	B.2.1.2.1.2.2.1.1.1	0.212589073634204	.	217160001	217280000	#4848FF	1	0.25
chr1	217280001	217640000	B.2.1.2.2.2.2.1.1.2	0.167458432304038	.	217280001	217640000	#4848FF	1	0.25
chr1	217640001	217840000	A.2.2.2.2.1.1.2.2	0.482185273159145	.	217640001	217840000	#FFDADA	1	0.625
chr1	217840001	218040000	B.2.1.2.2.2.2.1.1.1.1	0.169833729216152	.	217840001	218040000	#4848FF	1	0.25
chr1	218040001	218440000	B.2.2.1.2.1.2.2.1.1.2.2	0.0997624703087886	.	218040001	218440000	#0000FF	1	0.125
chr1	218440001	218560000	A.2.2.2.2.2.2.2.1.2	0.465558194774347	.	218440001	218560000	#FFDADA	1	0.625
chr1	218560001	218720000	B.2.1.2.1.2.2.1.2.2	0.209026128266033	.	218560001	218720000	#4848FF	1	0.25
chr1	218720001	219240000	B.2.2.1.2.1.1.2.1	0.118764845605701	.	218720001	219240000	#0000FF	1	0.125
chr1	219240001	219400000	A.1.2.2.2.1.2.1.1.2	0.667458432304038	.	219240001	219400000	#FF4848	1	0.875
chr1	219400001	219560000	B.1.1.2.1.1.1.1.2.1	0.427553444180523	.	219400001	219560000	#DADAFF	1	0.5
chr1	219560001	219720000	A.2.1.2.1.2.2.2.2.1	0.574821852731591	.	219560001	219720000	#FF9191	1	0.75
chr1	219720001	220160000	B.2.1.1.1.1.1.2.2.1.1	0.30166270783848	.	219720001	220160000	#4848FF	1	0.25
chr1	220160001	220480000	A.1.1.2.1.2.2.2.2	0.855106888361045	.	220160001	220480000	#FF0000	1	1
chr1	220480001	220840000	B.2.1.1.2.1.2.1.2.2.1	0.263657957244656	.	220480001	220840000	#4848FF	1	0.25
chr1	220840001	220960000	A.2.2.2.2.1.1.2.1	0.483372921615202	.	220840001	220960000	#FFDADA	1	0.625
chr1	220960001	221200000	B.1.2.1.2.1.2.1.2	0.369358669833729	.	220960001	221200000	#9191FF	1	0.375
chr1	221200001	221360000	A.2.1.1.2.2.2.1.1	0.595011876484561	.	221200001	221360000	#FF9191	1	0.75
chr1	221360001	221600000	B.2.1.2.1.2.1.1.2	0.224465558194774	.	221360001	221600000	#4848FF	1	0.25
chr1	221600001	221880000	A.2.1.1.2.2.1.2.1.2	0.599762470308789	.	221600001	221880000	#FF9191	1	0.75
chr1	221880001	222040000	A.1.1.1.2.2.1.2.1	0.910926365795725	.	221880001	222040000	#FF0000	1	1
chr1	222040001	222240000	A.1.2.1.2.1.1.2.1.2	0.763657957244656	.	222040001	222240000	#FF4848	1	0.875
chr1	222240001	222720000	B.2.1.1.2.1.2.1.2.2.2	0.262470308788599	.	222240001	222720000	#4848FF	1	0.25
chr1	222720001	222960000	A.1.2.1.2.1.1.1.2.2	0.76603325415677	.	222720001	222960000	#FF4848	1	0.875
chr1	222960001	223240000	B.1.2.2.1.1.2.2.2.2	0.342042755344418	.	222960001	223240000	#9191FF	1	0.375
chr1	223240001	223440000	B.1.1.1.1.1.2.2.1.2.2	0.45249406175772	.	223240001	223440000	#DADAFF	1	0.5
chr1	223440001	223680000	B.2.1.2.1.1.2.1.1.1.2	0.236342042755344	.	223440001	223680000	#4848FF	1	0.25
chr1	223680001	223840000	A.2.2.2.2.2.2.2.2.2.1	0.461995249406176	.	223680001	223840000	#FFDADA	1	0.625
chr1	223840001	224160000	A.2.1.1.1.1.2.1.1.2	0.637767220902613	.	223840001	224160000	#FF9191	1	0.75
chr1	224160001	224320000	A.1.2.2.1.1.2.2.2	0.707838479809976	.	224160001	224320000	#FF4848	1	0.875
chr1	224320001	224680000	A.1.1.1.1.2.2.1.2.2.1	0.957244655581948	.	224320001	224680000	#FF0000	1	1
chr1	224680001	224880000	B.1.1.2.2.2.2.1.1	0.397862232779097	.	224680001	224880000	#DADAFF	1	0.5
chr1	224880001	225040000	A.2.1.1.1.1.1.2.2	0.641330166270784	.	224880001	225040000	#FF9191	1	0.75
chr1	225040001	225560000	B.2.2.2.1.1.1.1.1.1.1	0.0712589073634204	.	225040001	225560000	#0000FF	1	0.125
chr1	225560001	225960000	A.2.2.2.2.2.2.1.1.1	0.471496437054632	.	225560001	225960000	#FFDADA	1	0.625
chr1	225960001	226160000	A.1.2.1.1.1.1.1.1.1.2	0.809976247030879	.	225960001	226160000	#FF4848	1	0.875
chr1	226160001	226400000	A.1.1.1.1.1.2.1.2.2	0.98812351543943	.	226160001	226400000	#FF0000	1	1
chr1	226400001	226600000	A.1.1.1.2.2.1.1.2.1	0.913301662707839	.	226400001	226600000	#FF0000	1	1
chr1	226600001	226800000	B.1.1.1.1.1.2.1.1	0.457244655581948	.	226600001	226800000	#DADAFF	1	0.5
chr1	226800001	227000000	A.1.1.2.1.1.2.1.1	0.883610451306413	.	226800001	227000000	#FF0000	1	1
chr1	227000001	227200000	A.2.1.1.1.1.2.1.1.1.1	0.640142517814727	.	227000001	227200000	#FF9191	1	0.75
chr1	227200001	227720000	B.2.2.1.1.2.2.1.1.2	0.134204275534442	.	227200001	227720000	#0000FF	1	0.125
chr1	227720001	228000000	B.1.1.1.2.2.1	0.437054631828979	.	227720001	228000000	#DADAFF	1	0.5
chr1	228000001	228240000	B.2.1.1.2.2.1.2.1.2	0.256532066508314	.	228000001	228240000	#4848FF	1	0.25
chr1	228240001	228400000	A.1.2.2.2.1.1.1.2	0.678147268408551	.	228240001	228400000	#FF4848	1	0.875
chr1	228400001	228560000	B.1.2.2.2.1.2.1.2	0.319477434679335	.	228400001	228560000	#9191FF	1	0.375
chr1	228560001	228800000	A.2.2.1.1.1.2.1.2	0.546318289786223	.	228560001	228800000	#FFDADA	1	0.625
chr1	228800001	229040000	B.1.2.2.2.1.1.1.2	0.326603325415677	.	228800001	229040000	#9191FF	1	0.375
chr1	229040001	229360000	B.2.1.1.2.2.2.1.2.2	0.248218527315914	.	229040001	229360000	#4848FF	1	0.25
chr1	229360001	229600000	A.2.1.1.2.1.1.2.2.1	0.611638954869359	.	229360001	229600000	#FF9191	1	0.75
chr1	229600001	229800000	A.1.2.1.1.1.2.2.1.2	0.78978622327791	.	229600001	229800000	#FF4848	1	0.875
chr1	229800001	230200000	B.1.2.1.1.1.2.2.2.2	0.382422802850356	.	229800001	230200000	#9191FF	1	0.375
chr1	230200001	230440000	A.1.2.1.2.1.2.1.1.1.2	0.758907363420428	.	230200001	230440000	#FF4848	1	0.875
chr1	230440001	230720000	B.2.2.1.1.1.1.2.1	0.157957244655582	.	230440001	230720000	#0000FF	1	0.125
chr1	230720001	231000000	B.1.2.2.2.1.1.1.1	0.327790973871734	.	230720001	231000000	#9191FF	1	0.375
chr1	231000001	231160000	A.2.2.1.1.1.2.2.1.1	0.545130641330166	.	231000001	231160000	#FFDADA	1	0.625
chr1	231160001	231360000	B.1.2.2.2.1.2.2.1	0.318289786223278	.	231160001	231360000	#9191FF	1	0.375
chr1	231360001	231760000	A.1.2.2.1.1.1.1.1.1	0.718527315914489	.	231360001	231760000	#FF4848	1	0.875
chr1	231760001	232000000	B.2.2.1.1.2.1.2.1.2.2	0.140142517814727	.	231760001	232000000	#0000FF	1	0.125
chr1	232000001	232680000	B.2.2.2.2.1.2.2.2	0.0154394299287411	.	232000001	232680000	#0000FF	1	0.125
chr1	232680001	233000000	B.2.1.1.2.2.2.2.2.1	0.2458432304038	.	232680001	233000000	#4848FF	1	0.25
chr1	233000001	233400000	B.1.1.2.2.1.1.1.2.1	0.413301662707838	.	233000001	233400000	#DADAFF	1	0.5
chr1	233400001	233600000	B.1.1.1.1.1.2.2.1.2.1	0.453681710213777	.	233400001	233600000	#DADAFF	1	0.5
chr1	233600001	233840000	A.1.2.1.1.1.2.1.2.2.2	0.792161520190024	.	233600001	233840000	#FF4848	1	0.875
chr1	233840001	234240000	B.1.2.2.1.1.2.2.2.1	0.343230403800475	.	233840001	234240000	#9191FF	1	0.375
chr1	234240001	234520000	A.1.2.2.2.1.1.2.2.1.1	0.672209026128266	.	234240001	234520000	#FF4848	1	0.875
chr1	234520001	234840000	A.1.1.1.1.2.2.1.2.1.2.1.1	0.960807600950119	.	234520001	234840000	#FF0000	1	1
chr1	234840001	235000000	A.1.1.2.2.2.2.2.2.2	0.812351543942993	.	234840001	235000000	#FF0000	1	1
chr1	235000001	235200000	A.1.1.1.1.2.2.2.1	0.954869358669834	.	235000001	235200000	#FF0000	1	1
chr1	235240001	235680000	A.1.1.1.1.1.2.1.1.1	0.995249406175772	.	235240001	235680000	#FF0000	1	1
chr1	235680001	235920000	A.2.1.1.1.2.1.2.1	0.628266033254157	.	235680001	235920000	#FF9191	1	0.75
chr1	235920001	236160000	A.1.1.1.1.2.2.1.2.1.2.1.2	0.959619952494062	.	235920001	236160000	#FF0000	1	1
chr1	236160001	236480000	A.1.1.1.2.1.1.1.1.2	0.950118764845606	.	236160001	236480000	#FF0000	1	1
chr1	236480001	236760000	A.1.2.1.1.1.2.2.2.1.2	0.787410926365796	.	236480001	236760000	#FF4848	1	0.875
chr1	236760001	236920000	B.1.1.2.1.1.1.2	0.425178147268409	.	236760001	236920000	#DADAFF	1	0.5
chr1	236920001	237080000	A.2.2.1.1.1.2.2.1.2.1	0.543942992874109	.	236920001	237080000	#FFDADA	1	0.625
chr1	237080001	237400000	B.2.2.1.1.1.2.1.2	0.152019002375297	.	237080001	237400000	#0000FF	1	0.125
chr1	237400001	237760000	B.2.2.1.2.1.2.2.1.1.2.1.1	0.102137767220903	.	237400001	237760000	#0000FF	1	0.125
chr1	237760001	237960000	B.2.2.1.2.1.1.1.1.1.2	0.122327790973872	.	237760001	237960000	#0000FF	1	0.125
chr1	237960001	238120000	B.2.1.2.1.2.2.1.1.2	0.211401425178147	.	237960001	238120000	#4848FF	1	0.25
chr1	238120001	238400000	B.1.2.1.2.1.2.2.2	0.366983372921615	.	238120001	238400000	#9191FF	1	0.375
chr1	238400001	239120000	B.2.2.1.2.2.2.2.1.1	0.0807600950118765	.	238400001	239120000	#0000FF	1	0.125
chr1	239120001	239520000	B.2.2.1.2.2.2.2.1.2.2	0.0783847980997625	.	239120001	239520000	#0000FF	1	0.125
chr1	239520001	239680000	B.2.1.2.2.2.1.2.2	0.171021377672209	.	239520001	239680000	#4848FF	1	0.25
chr1	239680001	240040000	B.2.2.1.2.2.2.2.1.2.1	0.0795724465558195	.	239680001	240040000	#0000FF	1	0.125
chr1	240040001	240360000	B.2.2.1.2.1.1.2.2.2	0.11520190023753	.	240040001	240360000	#0000FF	1	0.125
chr1	240360001	240600000	B.2.2.1.2.1.2.2.2	0.0973871733966746	.	240360001	240600000	#0000FF	1	0.125
chr1	240600001	240800000	B.2.1.2.2.2.1.2.1.1.1	0.175771971496437	.	240600001	240800000	#4848FF	1	0.25
chr1	240800001	241160000	B.2.2.1.2.1.1.2.2.1.1	0.117577197149644	.	240800001	241160000	#0000FF	1	0.125
chr1	241160001	241640000	B.2.2.1.2.2.2.1.2.2	0.0819477434679335	.	241160001	241640000	#0000FF	1	0.125
chr1	241640001	241840000	A.2.1.2.1.2.2.2.2.2	0.573634204275534	.	241640001	241840000	#FF9191	1	0.75
chr1	241840001	241960000	B.1.2.2.1.2.2.2.2.2	0.328978622327791	.	241840001	241960000	#9191FF	1	0.375
chr1	241960001	242080000	A.2.2.1.1.2.1.1.1	0.540380047505938	.	241960001	242080000	#FFDADA	1	0.625
chr1	242080001	242440000	B.2.1.1.1.1.1.2.2.1.2	0.300475059382423	.	242080001	242440000	#4848FF	1	0.25
chr1	242440001	242920000	B.2.2.1.2.2.2.2.2.1.2	0.0760095011876485	.	242440001	242920000	#0000FF	1	0.125
chr1	242920001	243240000	B.2.1.1.1.1.2.2.2	0.287410926365796	.	242920001	243240000	#4848FF	1	0.25
chr1	243240001	243480000	A.1.2.1.1.1.2.1.1.1	0.798099762470309	.	243240001	243480000	#FF4848	1	0.875
chr1	243480001	243840000	A.2.1.2.2.2.1.2.1	0.560570071258907	.	243480001	243840000	#FF9191	1	0.75
chr1	243840001	244040000	A.2.2.1.1.1.2.2.1.2.2	0.542755344418052	.	243840001	244040000	#FFDADA	1	0.625
chr1	244040001	244160000	B.1.2.1.2.2.2.2.2	0.356294536817102	.	244040001	244160000	#9191FF	1	0.375
chr1	244160001	244440000	B.1.2.1.1.1.2.2.2.1	0.383610451306413	.	244160001	244440000	#9191FF	1	0.375
chr1	244440001	244640000	A.1.2.1.1.1.2.2.2.2	0.786223277909739	.	244440001	244640000	#FF4848	1	0.875
chr1	244640001	244760000	B.1.2.1.1.1.2.2.1	0.38479809976247	.	244640001	244760000	#9191FF	1	0.375
chr1	244760001	244960000	A.2.2.1.2.2.1.2.1	0.517814726840855	.	244760001	244960000	#FFDADA	1	0.625
chr1	244960001	245200000	A.1.1.2.2.1.1.2.1.1.1	0.851543942992874	.	244960001	245200000	#FF0000	1	1
chr1	245200001	245760000	B.2.1.2.1.1.2.1.1.2.1	0.235154394299287	.	245200001	245760000	#4848FF	1	0.25
chr1	245760001	245960000	B.1.1.1.1.1.2.2.2.2	0.450118764845606	.	245760001	245960000	#DADAFF	1	0.5
chr1	245960001	246040000	A.2.2.1.1.2.1.2.2	0.536817102137767	.	245960001	246040000	#FFDADA	1	0.625
chr1	246040001	246200000	A.2.1.1.1.1.2.2.2.2	0.630641330166271	.	246040001	246200000	#FF9191	1	0.75
chr1	246200001	246640000	A.2.1.1.1.1.2.2.2.1	0.631828978622328	.	246200001	246640000	#FF9191	1	0.75
chr1	246640001	246840000	A.1.1.2.1.2.1.2	0.870546318289786	.	246640001	246840000	#FF0000	1	1
chr1	246840001	247120000	A.1.2.1.1.1.1.1.2.2	0.805225653206651	.	246840001	247120000	#FF4848	1	0.875
chr1	247120001	247240000	A.2.1.1.2.2.2.2	0.592636579572447	.	247120001	247240000	#FF9191	1	0.75
chr1	247240001	247360000	A.1.2.2.1.1.2.1.1.1	0.712589073634204	.	247240001	247360000	#FF4848	1	0.875
chr1	247360001	247640000	A.1.2.2.2.1.2.1.1.1	0.668646080760095	.	247360001	247640000	#FF4848	1	0.875
chr1	247640001	248040000	B.2.2.2.1.1.2.1.1.2	0.0605700712589074	.	247640001	248040000	#0000FF	1	0.125
chr1	248040001	248560000	B.2.2.1.2.1.1.1.1.2	0.121140142517815	.	248040001	248560000	#0000FF	1	0.125
chr1	248560001	248720000	A.1.2.2.1.1.2.1.1.2	0.711401425178147	.	248560001	248720000	#FF4848	1	0.875
chr1	248800001	248840000	A.1.2.2.1.1.2.1.1.2	0.711401425178147	.	248800001	248840000	#FF4848	1	0.875
chr1	248840001	248920000	A.2.1.1.1.1.1.2.1	0.642517814726841	.	248840001	248920000	#FF9191	1	0.75
chr1	249040001	249120000	A.2.1.1.1.1.1.2.1	0.642517814726841	.	249040001	249120000	#FF9191	1	0.75
chr1	249120001	249240000	A.1.2.1.2.1.1.1.2.1.1	0.768408551068884	.	249120001	249240000	#FF4848	1	0.875
chr2	1	200000	B.2.1.1.2.1.2.1.2.2.1	0.287343215507412	.	1	200000	#4848FF	1	0.25
chr2	200001	320000	B.1.1.1.1.2.2.1	0.468643101482326	.	200001	320000	#DADAFF	1	0.5
chr2	320001	640000	B.2.1.2.2.2.1.1.1.2.2	0.198403648802737	.	320001	640000	#4848FF	1	0.25
chr2	640001	760000	A.2.2.1.2.2.1.2.1.1	0.541619156214367	.	640001	760000	#FFDADA	1	0.625
chr2	760001	960000	B.2.1.1.2.1.2.1.2.2.2	0.286202964652224	.	760001	960000	#4848FF	1	0.25
chr2	960001	1480000	B.2.2.2.1.2.1.2.2.2.1	0.0410490307867731	.	960001	1480000	#0000FF	1	0.125
chr2	1480001	1760000	B.2.2.1.1.1.1.2.2.1.1	0.172177879133409	.	1480001	1760000	#0000FF	1	0.125
chr2	1760001	1960000	B.2.1.2.2.2.1.1.1.1	0.200684150513113	.	1760001	1960000	#4848FF	1	0.25
chr2	1960001	2520000	B.2.2.2.2.1.2.1.1	0.0148232611174458	.	1960001	2520000	#0000FF	1	0.125
chr2	2520001	2840000	B.2.1.2.1.2.1.1.1	0.244013683010262	.	2520001	2840000	#4848FF	1	0.25
chr2	2840001	3160000	B.1.2.1.1.1.1.2.2.2	0.402508551881414	.	2840001	3160000	#9191FF	1	0.375
chr2	3160001	3360000	A.2.1.1.1.1.2.2.1.2.1	0.664766248574686	.	3160001	3360000	#FF9191	1	0.75
chr2	3360001	3520000	A.1.2.1.1.1.1.1.1.1	0.810718358038769	.	3360001	3520000	#FF4848	1	0.875
chr2	3560001	3720000	A.1.2.1.1.1.1.1.1.1	0.810718358038769	.	3560001	3720000	#FF4848	1	0.875
chr2	3720001	4120000	B.2.1.2.2.2.1.1.2.2.1	0.19612314709236	.	3720001	4120000	#4848FF	1	0.25
chr2	4120001	4560000	B.2.2.2.1.2.2.2.2.2.2.2	0.023945267958951	.	4120001	4560000	#0000FF	1	0.125
chr2	4560001	4920000	B.2.2.2.1.2.2.2.2.2.1.2	0.0262257696693273	.	4560001	4920000	#0000FF	1	0.125
chr2	4920001	5000000	B.2.2.2.1.1.1.2.1.1	0.0695553021664766	.	4920001	5000000	#0000FF	1	0.125
chr2	5120001	5200000	B.2.2.2.1.1.1.2.1.1	0.0695553021664766	.	5120001	5200000	#0000FF	1	0.125
chr2	5200001	5440000	B.2.2.2.1.2.2.1.1.1.1.2	0.0376282782212087	.	5200001	5440000	#0000FF	1	0.125
chr2	5440001	5800000	B.2.2.2.1.1.2.2.1.2.2	0.0558722919042189	.	5440001	5800000	#0000FF	1	0.125
chr2	5800001	6400000	B.2.2.1.1.1.1.2.2.2.2	0.168757126567845	.	5800001	6400000	#0000FF	1	0.125
chr2	6400001	6560000	A.2.1.2.1.2.1.2.1.2	0.604332953249715	.	6400001	6560000	#FF9191	1	0.75
chr2	6560001	6960000	B.2.1.1.2.1.2.1.2.1.2.2.1	0.289623717217788	.	6560001	6960000	#4848FF	1	0.25
chr2	6960001	7200000	A.2.1.1.1.1.2.2.2.1.1	0.66248574686431	.	6960001	7200000	#FF9191	1	0.75
chr2	7200001	7560000	A.2.2.2.2.1.2.1.2	0.499429874572406	.	7200001	7560000	#FFDADA	1	0.625
chr2	7560001	7800000	A.1.2.2.2.2.2.1	0.678449258836944	.	7560001	7800000	#FF4848	1	0.875
chr2	7800001	8000000	A.1.2.1.2.1.2.2.2.2	0.744583808437856	.	7800001	8000000	#FF4848	1	0.875
chr2	8000001	8120000	A.2.1.1.1.2.2.1.2	0.655644241733181	.	8000001	8120000	#FF9191	1	0.75
chr2	8120001	8360000	A.1.2.1.2.1.2.2.2.1	0.745724059293044	.	8120001	8360000	#FF4848	1	0.875
chr2	8360001	8600000	A.1.1.2.1.1.1.1.2.1	0.893956670467503	.	8360001	8600000	#FF0000	1	1
chr2	8600001	8760000	A.1.1.1.2.1.2.2.1.1.2	0.933865450399088	.	8600001	8760000	#FF0000	1	1
chr2	8760001	8920000	A.1.2.1.1.2.2.1.2.1	0.775370581527936	.	8760001	8920000	#FF4848	1	0.875
chr2	8920001	9320000	A.1.1.2.1.2.2.1.2.1	0.867730900798176	.	8920001	9320000	#FF0000	1	1
chr2	9320001	9560000	A.2.2.1.2.1.1.2.1.1	0.555302166476625	.	9320001	9560000	#FFDADA	1	0.625
chr2	9560001	9800000	A.1.1.1.1.1.2.2.1.2.2	0.978335233751425	.	9560001	9800000	#FF0000	1	1
chr2	9800001	10280000	A.1.1.1.2.1.1.2.2	0.944127708095781	.	9800001	10280000	#FF0000	1	1
chr2	10280001	10600000	A.1.2.2.1.2.1.2.2.1	0.706955530216648	.	10280001	10600000	#FF4848	1	0.875
chr2	10600001	10720000	A.2.1.2.2.1.1.2.2.2.1	0.589509692132269	.	10600001	10720000	#FF9191	1	0.75
chr2	10720001	10960000	A.1.2.1.1.2.1.1.2.1.2	0.789053591790194	.	10720001	10960000	#FF4848	1	0.875
chr2	10960001	11240000	B.1.1.1.1.1.1.2.1	0.485746864310148	.	10960001	11240000	#DADAFF	1	0.5
chr2	11240001	11520000	A.1.1.2.2.2.1.2.1.2	0.827822120866591	.	11240001	11520000	#FF0000	1	1
chr2	11520001	11640000	A.2.1.1.2.1.1.2.2.1	0.6442417331813	.	11520001	11640000	#FF9191	1	0.75
chr2	11640001	11880000	A.2.2.1.2.1.1.2.1.2	0.554161915621437	.	11640001	11880000	#FFDADA	1	0.625
chr2	11880001	12240000	A.1.1.2.2.1.1.2.1.1.2	0.847206385404789	.	11880001	12240000	#FF0000	1	1
chr2	12240001	12480000	A.2.1.2.1.2.2.2.2	0.597491448118586	.	12240001	12480000	#FF9191	1	0.75
chr2	12480001	12720000	A.2.2.1.2.2.1.1.2.1	0.545039908779932	.	12480001	12720000	#FFDADA	1	0.625
chr2	12720001	12880000	B.1.1.2.2.1.2.1.2	0.425313568985177	.	12720001	12880000	#DADAFF	1	0.5
chr2	12880001	13160000	B.2.1.1.2.1.2.1.2.1.2.1	0.290763968072976	.	12880001	13160000	#4848FF	1	0.25
chr2	13160001	13320000	B.1.2.2.1.2.1.1.2	0.361459521094641	.	13160001	13320000	#9191FF	1	0.375
chr2	13320001	13600000	A.2.2.1.1.2.1.1.1	0.570125427594071	.	13320001	13600000	#FFDADA	1	0.625
chr2	13600001	13760000	A.1.2.1.2.1.2.1.1.1	0.753705815279361	.	13600001	13760000	#FF4848	1	0.875
chr2	13760001	13840000	A.2.1.1.1.2.1.1	0.659064994298746	.	13760001	13840000	#FF9191	1	0.75
chr2	13840001	14360000	A.2.2.1.1.2.1.2	0.567844925883694	.	13840001	14360000	#FFDADA	1	0.625
chr2	14360001	14600000	A.2.2.1.1.2.1.1.2	0.568985176738883	.	14360001	14600000	#FFDADA	1	0.625
chr2	14600001	14840000	B.1.2.2.1.2.1.1.1	0.362599771949829	.	14600001	14840000	#9191FF	1	0.375
chr2	14840001	15280000	B.2.1.1.2.1.2.2.1.2	0.282782212086659	.	14840001	15280000	#4848FF	1	0.25
chr2	15280001	15760000	A.2.1.1.1.1.1.1.1	0.67502850627138	.	15280001	15760000	#FF9191	1	0.75
chr2	15760001	16240000	B.2.1.1.1.2.2.1.1	0.305587229190422	.	15760001	16240000	#4848FF	1	0.25
chr2	16240001	16280000	B.2.1.2.2.2.1.2.2	0.192702394526796	.	16240001	16280000	#4848FF	1	0.25
chr2	16320001	16520000	B.2.1.2.2.2.1.2.2	0.192702394526796	.	16320001	16520000	#4848FF	1	0.25
chr2	16520001	16760000	B.2.1.2.2.2.1.1.2.2.2	0.194982896237172	.	16520001	16760000	#4848FF	1	0.25
chr2	16760001	16920000	A.2.2.2.1.1.1.1.1	0.53363740022805	.	16760001	16920000	#FFDADA	1	0.625
chr2	16920001	17160000	B.2.1.2.1.2.2.1.2	0.234891676168757	.	16920001	17160000	#4848FF	1	0.25
chr2	17160001	17320000	B.2.1.2.2.2.2.2.1.1.2	0.183580387685291	.	17160001	17320000	#4848FF	1	0.25
chr2	17320001	17680000	B.2.1.2.2.2.2.2.2.1	0.181299885974914	.	17320001	17680000	#4848FF	1	0.25
chr2	17680001	17840000	B.1.1.2.1.1.2.2.1	0.444697833523375	.	17680001	17840000	#DADAFF	1	0.5
chr2	17840001	18040000	A.1.2.2.1.1.1.1.1.1	0.729760547320411	.	17840001	18040000	#FF4848	1	0.875
chr2	18040001	18560000	B.2.2.1.1.1.1.2.2.2.1	0.169897377423033	.	18040001	18560000	#0000FF	1	0.125
chr2	18560001	18680000	B.2.1.2.1.2.2.1.1	0.236031927023945	.	18560001	18680000	#4848FF	1	0.25
chr2	18680001	18800000	B.1.2.1.2.2.2.2.2.2	0.367160775370582	.	18680001	18800000	#9191FF	1	0.375
chr2	18800001	19000000	B.2.2.1.1.1.1.1.2.2	0.175598631698974	.	18800001	19000000	#0000FF	1	0.125
chr2	19000001	19280000	B.2.1.2.1.2.2.2.1.2.1	0.232611174458381	.	19000001	19280000	#4848FF	1	0.25
chr2	19280001	19480000	B.2.2.1.1.1.1.1.2.1	0.176738882554162	.	19280001	19480000	#0000FF	1	0.125
chr2	19480001	19600000	B.1.2.1.2.2.2.2.2.1	0.36830102622577	.	19480001	19600000	#9191FF	1	0.375
chr2	19600001	20080000	B.2.1.1.2.1.2.2.2.1	0.281641961231471	.	19600001	20080000	#4848FF	1	0.25
chr2	20080001	20400000	A.1.1.2.1.1.1.2.2.1	0.885974914481186	.	20080001	20400000	#FF0000	1	1
chr2	20400001	20560000	A.1.1.1.2.2.1.1.2.2	0.919042189281642	.	20400001	20560000	#FF0000	1	1
chr2	20560001	20840000	A.1.1.2.2.1.1.2.1.1.1	0.848346636259977	.	20560001	20840000	#FF0000	1	1
chr2	20840001	21040000	A.2.1.1.1.1.2.2.1.2.2	0.663625997719498	.	20840001	21040000	#FF9191	1	0.75
chr2	21040001	21240000	B.1.2.1.1.2.2.1	0.388825541619156	.	21040001	21240000	#9191FF	1	0.375
chr2	21240001	21640000	B.2.2.1.1.1.2.2.1	0.161915621436716	.	21240001	21640000	#0000FF	1	0.125
chr2	21640001	22200000	B.2.2.2.2.1.2.1.2.1	0.0136830102622577	.	21640001	22200000	#0000FF	1	0.125
chr2	22200001	22440000	B.2.2.2.2.1.1.1.1	0.0228050171037628	.	22200001	22440000	#0000FF	1	0.125
chr2	22440001	23120000	B.2.2.2.2.1.2.1.2.2	0.0125427594070696	.	22440001	23120000	#0000FF	1	0.125
chr2	23120001	23560000	B.2.1.2.1.2.1.1.2.2.1	0.241733181299886	.	23120001	23560000	#4848FF	1	0.25
chr2	23560001	23960000	A.2.1.2.2.1.2.2	0.586088939566705	.	23560001	23960000	#FF9191	1	0.75
chr2	23960001	24200000	A.1.1.1.1.2.2.2.2.2.2	0.955530216647662	.	23960001	24200000	#FF0000	1	1
chr2	24200001	24440000	A.1.1.1.2.2.2.1.2.1.1	0.912200684150513	.	24200001	24440000	#FF0000	1	1
chr2	24440001	24600000	A.1.1.1.2.2.2.2.1.1.1.1	0.908779931584949	.	24440001	24600000	#FF0000	1	1
chr2	24600001	24720000	A.1.1.2.2.2.2.2.2	0.811858608893957	.	24600001	24720000	#FF0000	1	1
chr2	24720001	25200000	A.1.1.1.1.1.2.2.2.2.2	0.973774230330673	.	24720001	25200000	#FF0000	1	1
chr2	25200001	25400000	A.1.2.2.2.1.1.2.1	0.694412770809578	.	25200001	25400000	#FF4848	1	0.875
chr2	25400001	25720000	A.1.1.1.1.1.2.2.2.2.1	0.974914481185861	.	25400001	25720000	#FF0000	1	1
chr2	25720001	25840000	A.1.1.2.1.2.1.2.2.1	0.873432155074116	.	25720001	25840000	#FF0000	1	1
chr2	25840001	26120000	A.1.1.2.1.2.2.2.2.2.2	0.855188141391106	.	25840001	26120000	#FF0000	1	1
chr2	26120001	26240000	A.1.2.2.2.1.1.2.2	0.69327251995439	.	26120001	26240000	#FF4848	1	0.875
chr2	26240001	26360000	A.1.1.2.1.2.2.2.2.1.2	0.857468643101482	.	26240001	26360000	#FF0000	1	1
chr2	26360001	26640000	A.1.1.2.1.2.2.2.2.2.1	0.856328392246294	.	26360001	26640000	#FF0000	1	1
chr2	26640001	26960000	A.2.2.2.2.1.1.1.2.2	0.50285062713797	.	26640001	26960000	#FFDADA	1	0.625
chr2	26960001	27240000	A.2.1.2.2.1.1.1.1.1.1	0.596351197263398	.	26960001	27240000	#FF9191	1	0.75
chr2	27240001	27680000	A.1.1.2.1.2.1.1	0.877993158494869	.	27240001	27680000	#FF0000	1	1
chr2	27680001	27920000	A.1.2.1.2.2.1.1.2.2.1	0.738882554161916	.	27680001	27920000	#FF4848	1	0.875
chr2	27920001	28080000	A.2.1.2.2.2.2.1.2	0.581527936145952	.	27920001	28080000	#FF9191	1	0.75
chr2	28080001	28560000	A.2.1.1.2.2.2.2.1.1	0.623717217787913	.	28080001	28560000	#FF9191	1	0.75
chr2	28560001	28680000	A.2.1.2.2.1.1.2.2.1	0.590649942987457	.	28560001	28680000	#FF9191	1	0.75
chr2	28680001	28960000	A.2.1.2.2.1.1.2.1	0.591790193842645	.	28680001	28960000	#FF9191	1	0.75
chr2	28960001	29160000	A.1.2.1.1.2.1.2.1.2.2.2	0.783352337514253	.	28960001	29160000	#FF4848	1	0.875
chr2	29160001	29280000	A.2.1.1.2.1.2.1.1.2	0.640820980615735	.	29160001	29280000	#FF9191	1	0.75
chr2	29280001	29440000	A.1.2.1.1.2.1.2.1.2.2.1	0.784492588369441	.	29280001	29440000	#FF4848	1	0.875
chr2	29440001	29920000	B.1.2.1.1.1.2.1.1.1	0.401368301026226	.	29440001	29920000	#9191FF	1	0.375
chr2	29920001	30040000	B.1.1.1.1.2.1.2.2.2	0.469783352337514	.	29920001	30040000	#DADAFF	1	0.5
chr2	30040001	30360000	B.1.2.1.1.1.2.1.1.2	0.400228050171038	.	30040001	30360000	#9191FF	1	0.375
chr2	30360001	30680000	A.1.1.2.2.2.2.1.1.1.1	0.823261117445838	.	30360001	30680000	#FF0000	1	1
chr2	30680001	30920000	A.1.2.1.1.2.1.1.1.2	0.79133409350057	.	30680001	30920000	#FF4848	1	0.875
chr2	30920001	31400000	B.1.2.1.1.2.1.1.1	0.396807297605473	.	30920001	31400000	#9191FF	1	0.375
chr2	31400001	31560000	A.2.2.1.2.1.1.2.2	0.553021664766249	.	31400001	31560000	#FFDADA	1	0.625
chr2	31560001	32080000	B.1.2.2.2.1.2.2	0.346636259977195	.	31560001	32080000	#9191FF	1	0.375
chr2	32080001	32280000	A.1.1.1.2.1.2.1.2.1.2	0.940706955530217	.	32080001	32280000	#FF0000	1	1
chr2	32280001	32560000	A.1.1.2.1.1.1.1.1.1.1.2	0.897377423033067	.	32280001	32560000	#FF0000	1	1
chr2	32560001	32760000	A.1.1.2.1.1.1.1.1.2	0.895096921322691	.	32560001	32760000	#FF0000	1	1
chr2	32760001	33000000	A.1.1.2.1.1.1.2.2.2	0.884834663625998	.	32760001	33000000	#FF0000	1	1
chr2	33000001	33160000	A.2.2.1.2.2.1.1.2.2.1	0.543899657924743	.	33000001	33160000	#FFDADA	1	0.625
chr2	33160001	33400000	B.1.2.1.1.2.2.2	0.387685290763968	.	33160001	33400000	#9191FF	1	0.375
chr2	33400001	33680000	A.2.2.2.2.1.2.1.1	0.500570125427594	.	33400001	33680000	#FFDADA	1	0.625
chr2	33680001	33840000	A.1.2.1.1.1.2.1.1.2	0.799315849486887	.	33680001	33840000	#FF4848	1	0.875
chr2	33840001	34040000	B.1.2.1.2.2.2.2.1	0.369441277080958	.	33840001	34040000	#9191FF	1	0.375
chr2	34040001	34360000	B.2.1.2.2.2.2.2.1.1.1	0.184720638540479	.	34040001	34360000	#4848FF	1	0.25
chr2	34360001	34640000	B.2.1.2.1.1.1.2	0.255416191562144	.	34360001	34640000	#4848FF	1	0.25
chr2	34640001	34840000	B.2.1.1.2.2.2.1.1.1	0.272519954389966	.	34640001	34840000	#4848FF	1	0.25
chr2	34840001	35000000	B.1.1.2.1.2.1.1	0.442417331812999	.	34840001	35000000	#DADAFF	1	0.5
chr2	35000001	35240000	B.2.1.2.2.1.1.1.1.1	0.228050171037628	.	35000001	35240000	#4848FF	1	0.25
chr2	35240001	35560000	B.2.2.1.2.1.2.2.1.2.1.1	0.106043329532497	.	35240001	35560000	#0000FF	1	0.125
chr2	35560001	35720000	B.2.1.2.2.1.2.2.2.1.2	0.206385404789054	.	35560001	35720000	#4848FF	1	0.25
chr2	35720001	36080000	B.2.2.2.1.2.2.2.2.1.1	0.0296465222348917	.	35720001	36080000	#0000FF	1	0.125
chr2	36080001	36440000	B.2.1.2.2.1.1.2.2.2	0.221208665906499	.	36080001	36440000	#4848FF	1	0.25
chr2	36440001	36560000	B.1.2.1.2.1.1.2.2.2	0.380843785632839	.	36440001	36560000	#9191FF	1	0.375
chr2	36560001	36720000	B.1.1.2.2.2.1.1	0.419612314709236	.	36560001	36720000	#DADAFF	1	0.5
chr2	36720001	37040000	A.2.2.2.1.1.1.1.2.2	0.531356898517674	.	36720001	37040000	#FFDADA	1	0.625
chr2	37040001	37280000	A.1.1.2.1.1.1.2.1.1	0.888255416191562	.	37040001	37280000	#FF0000	1	1
chr2	37280001	37600000	A.1.1.1.1.1.2.1.2.1.1.2	0.98745724059293	.	37280001	37600000	#FF0000	1	1
chr2	37600001	37760000	A.1.1.2.2.2.2.2.1.1	0.814139110604333	.	37600001	37760000	#FF0000	1	1
chr2	37760001	37920000	A.1.1.1.1.2.1.1.2.1.1	0.970353477765108	.	37760001	37920000	#FF0000	1	1
chr2	37920001	38040000	A.1.2.2.1.2.1.1.2.2	0.710376282782212	.	37920001	38040000	#FF4848	1	0.875
chr2	38040001	38520000	A.1.1.1.1.2.1.1.2.1.2	0.96921322690992	.	38040001	38520000	#FF0000	1	1
chr2	38520001	38800000	A.1.1.1.1.2.2.2.1.1.2	0.960091220068415	.	38520001	38800000	#FF0000	1	1
chr2	38800001	39080000	A.1.1.1.1.2.2.2.1.2	0.958950969213227	.	38800001	39080000	#FF0000	1	1
chr2	39080001	39360000	A.1.1.2.2.2.1.2.1.1.2	0.828962371721779	.	39080001	39360000	#FF0000	1	1
chr2	39360001	39520000	A.1.2.2.2.2.1.2.2.1	0.68072976054732	.	39360001	39520000	#FF4848	1	0.875
chr2	39520001	39760000	A.1.2.2.2.2.1.1.2.2.2	0.683010262257697	.	39520001	39760000	#FF4848	1	0.875
chr2	39760001	40040000	B.1.1.2.2.1.2.1.1	0.426453819840365	.	39760001	40040000	#DADAFF	1	0.5
chr2	40040001	40440000	B.2.2.1.2.2.1.1.2.2.1	0.0992018244013683	.	40040001	40440000	#0000FF	1	0.125
chr2	40440001	40800000	B.2.2.1.1.2.1.2.2.2	0.143671607753706	.	40440001	40800000	#0000FF	1	0.125
chr2	40800001	41320000	B.2.2.2.2.1.1.1.2.1	0.0216647662485747	.	40800001	41320000	#0000FF	1	0.125
chr2	41320001	41600000	B.2.2.1.2.2.1.2.1.2	0.0957810718358039	.	41320001	41600000	#0000FF	1	0.125
chr2	41600001	41880000	B.2.1.2.2.2.2.2.2.2	0.180159635119726	.	41600001	41880000	#4848FF	1	0.25
chr2	41880001	42080000	B.1.2.1.1.1.1.1.1	0.408209806157355	.	41880001	42080000	#9191FF	1	0.375
chr2	42080001	42320000	A.2.1.2.1.2.2.1.1	0.602052451539339	.	42080001	42320000	#FF9191	1	0.75
chr2	42320001	42600000	A.1.1.1.2.2.1.1.1.1.2.2	0.925883694412771	.	42320001	42600000	#FF0000	1	1
chr2	42600001	42720000	A.2.1.2.2.1.2.1	0.587229190421893	.	42600001	42720000	#FF9191	1	0.75
chr2	42720001	43040000	A.1.1.1.2.1.1.2.1.2	0.945267958950969	.	42720001	43040000	#FF0000	1	1
chr2	43040001	43360000	A.1.2.1.2.2.1.1.2.1	0.740022805017104	.	43040001	43360000	#FF4848	1	0.875
chr2	43360001	43600000	A.1.1.1.1.2.2.2.1.1.1	0.961231470923603	.	43360001	43600000	#FF0000	1	1
chr2	43600001	43840000	A.1.1.1.1.2.1.2.1.1	0.966932725199544	.	43600001	43840000	#FF0000	1	1
chr2	43840001	44120000	A.2.1.2.2.2.2.1.1	0.58266818700114	.	43840001	44120000	#FF9191	1	0.75
chr2	44120001	44240000	A.1.2.1.1.2.2.1.1.2.2	0.776510832383124	.	44120001	44240000	#FF4848	1	0.875
chr2	44240001	44360000	A.1.2.2.1.2.1.2.2.2	0.705815279361459	.	44240001	44360000	#FF4848	1	0.875
chr2	44360001	44480000	A.1.1.2.1.2.2.2.2.1.1.2	0.858608893956671	.	44360001	44480000	#FF0000	1	1
chr2	44480001	44640000	A.1.2.1.2.2.2.1.1.2	0.734321550741163	.	44480001	44640000	#FF4848	1	0.875
chr2	44640001	44760000	A.2.1.1.2.1.2.2.1	0.636259977194983	.	44640001	44760000	#FF9191	1	0.75
chr2	44760001	45240000	A.1.2.2.1.2.2.2.2.2.2	0.698973774230331	.	44760001	45240000	#FF4848	1	0.875
chr2	45240001	45640000	B.1.1.2.2.1.1.2.2.2	0.427594070695553	.	45240001	45640000	#DADAFF	1	0.5
chr2	45640001	45920000	A.1.1.2.1.2.2.1.1.1.2	0.870011402508552	.	45640001	45920000	#FF0000	1	1
chr2	45920001	46160000	A.1.1.1.2.2.2.1.1.1.2	0.914481185860889	.	45920001	46160000	#FF0000	1	1
chr2	46160001	46400000	A.1.2.2.1.2.2.2.2.1.1	0.702394526795895	.	46160001	46400000	#FF4848	1	0.875
chr2	46400001	46560000	A.1.2.1.1.2.1.2.2.2	0.779931584948689	.	46400001	46560000	#FF4848	1	0.875
chr2	46560001	46680000	A.2.1.1.2.2.2.1.2	0.624857468643101	.	46560001	46680000	#FF9191	1	0.75
chr2	46680001	46880000	A.1.1.1.2.2.2.2.1.2.1	0.905359179019384	.	46680001	46880000	#FF0000	1	1
chr2	46880001	46960000	A.1.2.2.1.2.1.1.1.1.2	0.714937286202965	.	46880001	46960000	#FF4848	1	0.875
chr2	46960001	47120000	A.2.1.2.2.1.1.2.2.2.2	0.588369441277081	.	46960001	47120000	#FF9191	1	0.75
chr2	47120001	47240000	A.1.1.2.1.2.2.2.1.2	0.862029646522235	.	47120001	47240000	#FF0000	1	1
chr2	47240001	47720000	A.1.1.2.1.2.2.1.2.2.2	0.864310148232611	.	47240001	47720000	#FF0000	1	1
chr2	47720001	47920000	A.2.1.1.2.2.2.2.2	0.621436716077537	.	47720001	47920000	#FF9191	1	0.75
chr2	47920001	48160000	A.1.1.1.2.1.2.1.2.2.2.2.1	0.937286202964652	.	47920001	48160000	#FF0000	1	1
chr2	48160001	48320000	A.2.2.2.1.1.2.2.2	0.519954389965792	.	48160001	48320000	#FFDADA	1	0.625
chr2	48320001	48480000	A.1.2.2.1.1.2.1.1	0.720638540478905	.	48320001	48480000	#FF4848	1	0.875
chr2	48480001	48760000	A.1.1.1.2.2.1.1.2.1.1.2	0.921322690992018	.	48480001	48760000	#FF0000	1	1
chr2	48760001	49000000	B.1.2.2.2.2.1.2.1	0.338654503990878	.	48760001	49000000	#9191FF	1	0.375
chr2	49000001	49280000	B.2.1.1.2.1.2.1.2.1.2.2.2	0.2884834663626	.	49000001	49280000	#4848FF	1	0.25
chr2	49280001	49600000	B.2.2.1.2.2.1.2.1.1	0.096921322690992	.	49280001	49600000	#0000FF	1	0.125
chr2	49600001	50320000	B.2.2.2.2.1.1.1.2.2	0.0205245153933865	.	49600001	50320000	#0000FF	1	0.125
chr2	50320001	50440000	B.2.1.2.1.2.2.2.1.1	0.233751425313569	.	50320001	50440000	#4848FF	1	0.25
chr2	50440001	50760000	B.2.2.1.1.2.1.2.2.1	0.144811858608894	.	50440001	50760000	#0000FF	1	0.125
chr2	50760001	51200000	B.2.2.2.1.1.1.1.2.2.1	0.0718358038768529	.	50760001	51200000	#0000FF	1	0.125
chr2	51200001	51560000	B.2.2.1.2.1.2.2.1.2.1.2	0.104903078677309	.	51200001	51560000	#0000FF	1	0.125
chr2	51560001	52040000	B.2.2.2.1.2.2.2.2.1.2	0.0285062713797035	.	51560001	52040000	#0000FF	1	0.125
chr2	52040001	52560000	B.2.2.2.2.1.1.2.1.2	0.0171037628278221	.	52040001	52560000	#0000FF	1	0.125
chr2	52560001	52680000	B.2.2.1.1.2.1.1.1.1.2	0.155074116305587	.	52560001	52680000	#0000FF	1	0.125
chr2	52680001	52760000	B.2.2.2.1.2.2.1.1.1.1.1	0.0387685290763968	.	52680001	52760000	#0000FF	1	0.125
chr2	52800001	53080000	B.2.2.2.1.2.2.1.1.1.1.1	0.0387685290763968	.	52800001	53080000	#0000FF	1	0.125
chr2	53080001	53240000	B.2.1.1.2.2.2.1.1.2	0.271379703534778	.	53080001	53240000	#4848FF	1	0.25
chr2	53240001	53400000	B.2.2.1.1.2.1.1.1.1.1	0.156214367160775	.	53240001	53400000	#0000FF	1	0.125
chr2	53400001	53640000	B.2.2.1.2.1.1.2.2.1	0.118586088939567	.	53400001	53640000	#0000FF	1	0.125
chr2	53640001	53920000	B.2.1.1.2.1.2.1.1	0.293044469783352	.	53640001	53920000	#4848FF	1	0.25
chr2	53920001	54360000	A.1.2.1.1.1.1.1.1.2	0.80957810718358	.	53920001	54360000	#FF4848	1	0.875
chr2	54360001	54760000	A.2.2.1.2.2.1.1.2.2.2	0.542759407069555	.	54360001	54760000	#FFDADA	1	0.625
chr2	54760001	54920000	A.1.1.1.2.2.1.1.1.2.2	0.923603192702395	.	54760001	54920000	#FF0000	1	1
chr2	54920001	55160000	A.2.1.1.2.1.1.2.2.2	0.643101482326112	.	54920001	55160000	#FF9191	1	0.75
chr2	55160001	55440000	A.1.1.2.1.1.1.1.2.2.2.1	0.890535917901938	.	55160001	55440000	#FF0000	1	1
chr2	55440001	55640000	A.1.1.1.2.2.1.1.1.1.2.1	0.927023945267959	.	55440001	55640000	#FF0000	1	1
chr2	55640001	55920000	A.1.1.2.2.2.1.1.1.2	0.832383124287343	.	55640001	55920000	#FF0000	1	1
chr2	55920001	56240000	B.1.2.2.2.2.1.2.2	0.33751425313569	.	55920001	56240000	#9191FF	1	0.375
chr2	56240001	56440000	B.2.1.2.1.2.2.2.1.2.2.2	0.230330672748005	.	56240001	56440000	#4848FF	1	0.25
chr2	56440001	56680000	B.2.1.2.2.1.1.2.2.1	0.222348916761688	.	56440001	56680000	#4848FF	1	0.25
chr2	56680001	56920000	B.2.2.1.2.1.2.2.1.2.2	0.103762827822121	.	56680001	56920000	#0000FF	1	0.125
chr2	56920001	57320000	B.2.2.2.1.2.2.2.2.2.1.1	0.0273660205245154	.	56920001	57320000	#0000FF	1	0.125
chr2	57320001	57560000	B.2.2.1.1.2.1.1.1.2	0.153933865450399	.	57320001	57560000	#0000FF	1	0.125
chr2	57560001	57760000	B.2.1.1.1.1.2.1	0.316989737742303	.	57560001	57760000	#4848FF	1	0.25
chr2	57760001	58000000	B.1.1.1.2.2.1.2.1	0.456100342075257	.	57760001	58000000	#DADAFF	1	0.5
chr2	58000001	58200000	A.1.2.1.2.1.2.1.2.2	0.748004561003421	.	58000001	58200000	#FF4848	1	0.875
chr2	58200001	58480000	A.1.1.2.2.1.2.2.1.1.2	0.84036488027366	.	58200001	58480000	#FF0000	1	1
chr2	58480001	58800000	B.1.2.2.1.1.2.2	0.363740022805017	.	58480001	58800000	#9191FF	1	0.375
chr2	58800001	59080000	B.2.1.2.2.2.2.1.1.2.2	0.189281641961231	.	58800001	59080000	#4848FF	1	0.25
chr2	59080001	59280000	B.2.1.2.1.2.2.2.1.2.2.1	0.231470923603193	.	59080001	59280000	#4848FF	1	0.25
chr2	59280001	59560000	B.2.2.1.2.2.1.2.2.2.2.1	0.0923603192702395	.	59280001	59560000	#0000FF	1	0.125
chr2	59560001	60080000	B.2.2.2.1.1.2.2.1.1	0.0581527936145952	.	59560001	60080000	#0000FF	1	0.125
chr2	60080001	60520000	B.2.1.1.1.2.2.1.2	0.304446978335234	.	60080001	60520000	#4848FF	1	0.25
chr2	60520001	60760000	A.1.2.2.2.2.1.1.1.1	0.688711516533637	.	60520001	60760000	#FF4848	1	0.875
chr2	60760001	60960000	A.2.2.1.2.1.1.1.2.1.2	0.559863169897377	.	60760001	60960000	#FFDADA	1	0.625
chr2	60960001	61400000	A.1.1.1.1.1.2.1.2.1.1.1	0.988597491448119	.	60960001	61400000	#FF0000	1	1
chr2	61400001	61600000	A.1.1.1.2.2.2.2.2.2.1.2	0.900798175598632	.	61400001	61600000	#FF0000	1	1
chr2	61600001	61760000	A.1.1.1.2.2.2.2.1.1.1.2	0.907639680729761	.	61600001	61760000	#FF0000	1	1
chr2	61760001	62120000	A.1.1.1.2.1.1.1.1.2.2	0.948688711516534	.	61760001	62120000	#FF0000	1	1
chr2	62120001	62240000	A.1.1.2.1.2.1.2.1.2	0.874572405929304	.	62120001	62240000	#FF0000	1	1
chr2	62240001	62400000	A.1.1.1.2.1.2.2.1.2.1	0.9327251995439	.	62240001	62400000	#FF0000	1	1
chr2	62400001	62680000	A.1.1.1.2.1.2.2.1.2.2	0.931584948688712	.	62400001	62680000	#FF0000	1	1
chr2	62680001	62920000	A.2.1.1.2.2.1.1.2.1	0.632839224629418	.	62680001	62920000	#FF9191	1	0.75
chr2	62920001	63040000	A.1.2.1.2.1.2.2.1	0.746864310148233	.	62920001	63040000	#FF4848	1	0.875
chr2	63040001	63320000	A.1.2.2.2.2.1.2.1	0.681870011402509	.	63040001	63320000	#FF4848	1	0.875
chr2	63320001	63600000	A.2.2.2.2.2.2.2	0.489167616875713	.	63320001	63600000	#FFDADA	1	0.625
chr2	63600001	63840000	A.2.1.1.1.1.2.1.1	0.670467502850627	.	63600001	63840000	#FF9191	1	0.75
chr2	63840001	64040000	A.2.2.1.2.2.2.1	0.537058152793615	.	63840001	64040000	#FFDADA	1	0.625
chr2	64040001	64240000	A.1.1.2.2.2.1.2.2.1	0.826681870011402	.	64040001	64240000	#FF0000	1	1
chr2	64240001	64560000	A.1.1.1.1.1.2.1.2.2.1.1	0.985176738882554	.	64240001	64560000	#FF0000	1	1
chr2	64560001	64720000	A.1.2.2.1.2.2.2.2.2.1	0.700114025085519	.	64560001	64720000	#FF4848	1	0.875
chr2	64720001	65000000	A.1.1.1.1.1.2.1.2.2.1.2.2	0.982896237172178	.	64720001	65000000	#FF0000	1	1
chr2	65000001	65360000	A.1.1.1.1.1.1.1.2.1	0.997719498289624	.	65000001	65360000	#FF0000	1	1
chr2	65360001	65680000	A.1.1.1.2.1.2.1.2.2.2.2.2	0.936145952109464	.	65360001	65680000	#FF0000	1	1
chr2	65680001	65840000	A.1.2.2.2.2.1.2.2.2	0.679589509692132	.	65680001	65840000	#FF4848	1	0.875
chr2	65840001	66320000	B.2.1.2.1.2.1.1.2.2.2	0.240592930444698	.	65840001	66320000	#4848FF	1	0.25
chr2	66320001	66600000	B.2.2.1.2.2.1.2.2.2.1	0.0935005701254276	.	66320001	66600000	#0000FF	1	0.125
chr2	66600001	66800000	B.2.2.1.1.1.1.2.2.1.2	0.171037628278221	.	66600001	66800000	#0000FF	1	0.125
chr2	66800001	67160000	B.2.2.2.1.2.1.2.2.2.2	0.0399087799315849	.	66800001	67160000	#0000FF	1	0.125
chr2	67160001	67440000	B.2.2.2.1.1.2.2.1.2.1	0.0570125427594071	.	67160001	67440000	#0000FF	1	0.125
chr2	67440001	67560000	B.2.1.2.2.2.2.1.1.2.1	0.19042189281642	.	67440001	67560000	#4848FF	1	0.25
chr2	67560001	67720000	B.1.2.2.1.2.1.2	0.360319270239453	.	67560001	67720000	#9191FF	1	0.375
chr2	67720001	67840000	B.2.1.2.2.2.2.2.1.2	0.182440136830103	.	67720001	67840000	#4848FF	1	0.25
chr2	67840001	68280000	B.2.1.2.2.2.1.1.2.1	0.197263397947548	.	67840001	68280000	#4848FF	1	0.25
chr2	68280001	68480000	A.1.1.2.2.1.1.1.1.1	0.854047890535918	.	68280001	68480000	#FF0000	1	1
chr2	68480001	68720000	A.1.1.2.1.1.2.2.2	0.879133409350057	.	68480001	68720000	#FF0000	1	1
chr2	68720001	68920000	B.1.1.1.1.2.1.2.1.1	0.473204104903079	.	68720001	68920000	#DADAFF	1	0.5
chr2	68920001	69080000	A.2.1.2.1.1.2.1.2.2	0.614595210946408	.	68920001	69080000	#FF9191	1	0.75
chr2	69080001	69520000	B.1.2.1.1.1.2.1.2	0.399087799315849	.	69080001	69520000	#9191FF	1	0.375
chr2	69520001	69760000	A.1.1.2.1.1.1.1.1.1.1.1	0.898517673888255	.	69520001	69760000	#FF0000	1	1
chr2	69760001	69960000	A.1.1.1.1.2.2.2.2.2.1	0.956670467502851	.	69760001	69960000	#FF0000	1	1
chr2	69960001	70160000	A.1.1.1.1.2.2.2.2.1	0.957810718358039	.	69960001	70160000	#FF0000	1	1
chr2	70160001	70280000	A.1.1.2.2.2.2.1.2.2.1	0.816419612314709	.	70160001	70280000	#FF0000	1	1
chr2	70280001	70520000	A.1.1.1.1.1.2.1.2.1.2	0.986316989737742	.	70280001	70520000	#FF0000	1	1
chr2	70520001	70920000	B.1.1.2.2.1.1.1.1.1.2	0.434435575826682	.	70520001	70920000	#DADAFF	1	0.5
chr2	70920001	71200000	B.1.1.1.1.2.1.2.1.2	0.472063854047891	.	70920001	71200000	#DADAFF	1	0.5
chr2	71200001	71400000	A.1.2.1.1.2.1.1.2.2	0.787913340935006	.	71200001	71400000	#FF4848	1	0.875
chr2	71400001	71520000	A.2.2.1.2.1.1.1.2.2.1.1	0.558722919042189	.	71400001	71520000	#FFDADA	1	0.625
chr2	71520001	71680000	A.1.2.1.2.2.2.2.2	0.730900798175599	.	71520001	71680000	#FF4848	1	0.875
chr2	71680001	72160000	B.2.1.1.2.1.1.1.2.1	0.298745724059293	.	71680001	72160000	#4848FF	1	0.25
chr2	72160001	72440000	B.2.2.1.1.1.2.1.2.1	0.164196123147092	.	72160001	72440000	#0000FF	1	0.125
chr2	72440001	72720000	B.2.2.1.2.2.2.1.2	0.088939566704675	.	72440001	72720000	#0000FF	1	0.125
chr2	72720001	73000000	B.2.1.1.2.1.2.2.2.2	0.280501710376283	.	72720001	73000000	#4848FF	1	0.25
chr2	73000001	73440000	A.2.2.1.2.1.1.1.2.1.1	0.561003420752566	.	73000001	73440000	#FFDADA	1	0.625
chr2	73440001	73600000	A.1.2.1.2.2.2.2.1	0.732041049030787	.	73440001	73600000	#FF4848	1	0.875
chr2	73600001	73960000	A.1.2.2.1.2.1.2.1.1	0.709236031927024	.	73600001	73960000	#FF4848	1	0.875
chr2	73960001	74120000	A.1.2.1.1.2.1.2.1.1	0.786773090079818	.	73960001	74120000	#FF4848	1	0.875
chr2	74120001	74360000	A.1.1.1.1.1.1.1.2.2.1	0.996579247434436	.	74120001	74360000	#FF0000	1	1
chr2	74360001	74480000	A.1.1.1.2.1.1.1.1.2.1	0.949828962371722	.	74360001	74480000	#FF0000	1	1
chr2	74480001	74640000	A.1.1.2.2.2.2.1.2.2.2	0.815279361459521	.	74480001	74640000	#FF0000	1	1
chr2	74640001	74840000	A.1.1.1.1.1.2.2.1.2.1	0.979475484606613	.	74640001	74840000	#FF0000	1	1
chr2	74840001	75200000	A.1.2.1.1.2.2.2.1.2	0.771949828962372	.	74840001	75200000	#FF4848	1	0.875
chr2	75200001	75320000	A.1.2.2.1.1.2.1.2	0.719498289623717	.	75200001	75320000	#FF4848	1	0.875
chr2	75320001	75560000	A.2.1.1.1.1.2.2.2.1.2	0.661345496009122	.	75320001	75560000	#FF9191	1	0.75
chr2	75560001	75720000	A.1.2.2.1.1.1.1.2.2.1	0.726339794754846	.	75560001	75720000	#FF4848	1	0.875
chr2	75720001	75960000	A.2.1.1.1.1.2.2.1.1	0.665906499429875	.	75720001	75960000	#FF9191	1	0.75
chr2	75960001	76120000	A.2.2.1.1.1.1.2	0.575826681870011	.	75960001	76120000	#FFDADA	1	0.625
chr2	76120001	76440000	B.1.2.1.2.2.1.1.2.2	0.376282782212087	.	76120001	76440000	#9191FF	1	0.375
chr2	76440001	76760000	B.1.2.1.2.2.1.1.2.1	0.377423033067275	.	76440001	76760000	#9191FF	1	0.375
chr2	76760001	76840000	B.1.2.2.1.1.2.1	0.364880273660205	.	76760001	76840000	#9191FF	1	0.375
chr2	76840001	77280000	B.2.2.1.2.1.1.2.2.2.2.2	0.115165336374002	.	76840001	77280000	#0000FF	1	0.125
chr2	77280001	77480000	B.2.2.1.2.1.1.2.1.1	0.120866590649943	.	77280001	77480000	#0000FF	1	0.125
chr2	77480001	77760000	B.2.2.1.2.1.1.2.2.2.1	0.117445838084379	.	77480001	77760000	#0000FF	1	0.125
chr2	77760001	78480000	B.2.2.2.2.1.1.2.1.1.2	0.0182440136830103	.	77760001	78480000	#0000FF	1	0.125
chr2	78480001	79080000	B.2.2.1.2.1.1.2.2.2.2.1	0.11630558722919	.	78480001	79080000	#0000FF	1	0.125
chr2	79080001	79240000	B.1.1.2.1.2.2.1	0.437856328392246	.	79080001	79240000	#DADAFF	1	0.5
chr2	79240001	79480000	B.2.2.1.1.2.2.1.2	0.140250855188141	.	79240001	79480000	#0000FF	1	0.125
chr2	79480001	79760000	B.2.2.2.1.2.1.2.2.1	0.0421892816419612	.	79480001	79760000	#0000FF	1	0.125
chr2	79760001	80080000	B.2.2.2.1.2.1.1.2.1.1	0.0513112884834664	.	79760001	80080000	#0000FF	1	0.125
chr2	80080001	80520000	B.2.2.1.2.2.1.2.2.2.2.2	0.0912200684150513	.	80080001	80520000	#0000FF	1	0.125
chr2	80520001	80680000	B.1.1.1.2.1.1.2	0.462941847206385	.	80520001	80680000	#DADAFF	1	0.5
chr2	80680001	80840000	A.1.2.2.2.2.2.2.2	0.676168757126568	.	80680001	80840000	#FF4848	1	0.875
chr2	80840001	81160000	B.2.1.1.1.1.1.2.2.2	0.318129988597491	.	80840001	81160000	#4848FF	1	0.25
chr2	81160001	81400000	B.2.2.1.2.1.1.2.1.2	0.119726339794755	.	81160001	81400000	#0000FF	1	0.125
chr2	81400001	81680000	B.2.1.2.2.1.1.1.1.2	0.22690992018244	.	81400001	81680000	#4848FF	1	0.25
chr2	81680001	81960000	B.1.2.1.2.2.1.1.1	0.378563283922463	.	81680001	81960000	#9191FF	1	0.375
chr2	81960001	82480000	B.2.2.2.1.2.2.1.1.2	0.0353477765108324	.	81960001	82480000	#0000FF	1	0.125
chr2	82480001	83200000	B.2.2.2.2.1.1.2.1.1.1	0.0193842645381984	.	82480001	83200000	#0000FF	1	0.125
chr2	83200001	83360000	B.2.2.1.1.2.2.1.1.2	0.14139110604333	.	83200001	83360000	#0000FF	1	0.125
chr2	83360001	83640000	B.2.2.2.1.1.1.2.1.2.2	0.0672748004561003	.	83360001	83640000	#0000FF	1	0.125
chr2	83640001	84080000	B.2.2.2.1.2.2.2.2.2.2.1	0.0250855188141391	.	83640001	84080000	#0000FF	1	0.125
chr2	84080001	84640000	B.2.2.1.2.2.2.2.1.1.2	0.0866590649942987	.	84080001	84640000	#0000FF	1	0.125
chr2	84640001	84760000	A.2.2.1.2.2.1.2.1.2	0.540478905359179	.	84640001	84760000	#FFDADA	1	0.625
chr2	84760001	85120000	B.1.1.1.1.1.2.2.2	0.478905359179019	.	84760001	85120000	#DADAFF	1	0.5
chr2	85120001	85280000	A.1.1.1.2.2.1.1.1.2.1	0.924743443557583	.	85120001	85280000	#FF0000	1	1
chr2	85280001	85520000	A.2.2.2.1.1.2.1.1.2	0.524515393386545	.	85280001	85520000	#FFDADA	1	0.625
chr2	85520001	85760000	A.1.1.1.2.2.2.1.2.2	0.909920182440137	.	85520001	85760000	#FF0000	1	1
chr2	85760001	86040000	A.1.1.1.2.1.1.1.1.1.1.2	0.953249714937286	.	85760001	86040000	#FF0000	1	1
chr2	86040001	86120000	A.1.1.2.1.2.1.2.1.1.2	0.875712656784493	.	86040001	86120000	#FF0000	1	1
chr2	86120001	86240000	A.1.1.2.1.2.1.2.1.1.1	0.876852907639681	.	86120001	86240000	#FF0000	1	1
chr2	86240001	86440000	A.1.1.1.2.1.1.1.1.1.1.1	0.954389965792474	.	86240001	86440000	#FF0000	1	1
chr2	86440001	86640000	A.1.2.1.1.2.2.1.1.2.1	0.777651083238312	.	86440001	86640000	#FF4848	1	0.875
chr2	86640001	86800000	A.1.1.2.2.2.2.1.1.2.1	0.820980615735462	.	86640001	86800000	#FF0000	1	1
chr2	86800001	87040000	A.1.2.2.1.2.1.2.1.2	0.708095781071836	.	86800001	87040000	#FF4848	1	0.875
chr2	87040001	87160000	B.1.1.1.1.2.1.1.2.1	0.476624857468643	.	87040001	87160000	#DADAFF	1	0.5
chr2	87280001	87320000	B.1.1.1.1.2.1.1.2.1	0.476624857468643	.	87280001	87320000	#DADAFF	1	0.5
chr2	87400001	87440000	B.1.1.1.1.2.1.1.2.1	0.476624857468643	.	87400001	87440000	#DADAFF	1	0.5
chr2	87440001	87640000	B.1.1.2.2.2.2.1.2.1.1.2	0.413911060433295	.	87440001	87640000	#DADAFF	1	0.5
chr2	87720001	87840000	A.2.1.1.1.2.2.1.1	0.656784492588369	.	87720001	87840000	#FF9191	1	0.75
chr2	87840001	88000000	B.1.1.2.2.2.1.2	0.418472063854048	.	87840001	88000000	#DADAFF	1	0.5
chr2	88280001	88680000	B.1.1.2.2.1.2.2.2.2	0.420752565564424	.	88280001	88680000	#DADAFF	1	0.5
chr2	88680001	88840000	B.1.2.1.1.1.2.2	0.397947548460661	.	88680001	88840000	#9191FF	1	0.375
chr2	88840001	89000000	A.1.1.2.2.1.1.2.2	0.844925883694413	.	88840001	89000000	#FF0000	1	1
chr2	89000001	89200000	A.2.1.2.1.1.2.2.2.2	0.610034207525656	.	89000001	89200000	#FF9191	1	0.75
chr2	89200001	89320000	B.1.2.1.1.1.1.2.2.1	0.403648802736602	.	89200001	89320000	#9191FF	1	0.375
chr2	89440001	89600000	B.1.2.1.1.1.1.2.2.1	0.403648802736602	.	89440001	89600000	#9191FF	1	0.375
chr2	89800001	90240000	B.2.1.2.2.2.1.1.1.2.1	0.199543899657925	.	89800001	90240000	#4848FF	1	0.25
chr2	90240001	90280000	B.2.1.2.2.2.2.1.1.1	0.191562143671608	.	90240001	90280000	#4848FF	1	0.25
chr2	90400001	90480000	B.2.1.2.2.2.2.1.1.1	0.191562143671608	.	90400001	90480000	#4848FF	1	0.25
chr2	91640001	91920000	B.2.1.2.2.2.2.1.1.1	0.191562143671608	.	91640001	91920000	#4848FF	1	0.25
chr2	91920001	92200000	B.2.2.1.2.1.2.2.1.1	0.107183580387685	.	91920001	92200000	#0000FF	1	0.125
chr2	92240001	92360000	B.2.2.1.2.1.2.2.1.1	0.107183580387685	.	92240001	92360000	#0000FF	1	0.125
chr2	95320001	95680000	B.2.1.2.1.2.1.2.2.2	0.237172177879133	.	95320001	95680000	#4848FF	1	0.25
chr2	95680001	95880000	A.1.2.1.2.1.1.2.1.1.2	0.758266818700114	.	95680001	95880000	#FF4848	1	0.875
chr2	95880001	96040000	B.1.1.2.2.2.2.1.2.1.2	0.412770809578107	.	95880001	96040000	#DADAFF	1	0.5
chr2	96040001	96120000	A.2.2.1.2.1.1.1.2.2.2	0.556442417331813	.	96040001	96120000	#FFDADA	1	0.625
chr2	96160001	96280000	A.2.2.1.2.1.1.1.2.2.2	0.556442417331813	.	96160001	96280000	#FFDADA	1	0.625
chr2	96320001	96520000	B.1.1.1.1.2.1.1.2.2.1	0.475484606613455	.	96320001	96520000	#DADAFF	1	0.5
chr2	96520001	96800000	A.1.2.1.2.2.1.1.2.2.2	0.737742303306728	.	96520001	96800000	#FF4848	1	0.875
chr2	96800001	97040000	A.1.1.1.1.2.1.2.1.2	0.965792474344356	.	96800001	97040000	#FF0000	1	1
chr2	97040001	97160000	A.1.2.1.2.2.1.2	0.736602052451539	.	97040001	97160000	#FF4848	1	0.875
chr2	97160001	97560000	A.1.1.1.2.2.2.1.2.1.2	0.911060433295325	.	97160001	97560000	#FF0000	1	1
chr2	97560001	97920000	A.2.1.1.2.1.2.1.1.1	0.641961231470924	.	97560001	97920000	#FF9191	1	0.75
chr2	98000001	98040000	A.2.1.1.2.1.2.1.1.1	0.641961231470924	.	98000001	98040000	#FF9191	1	0.75
chr2	98160001	98200000	A.1.2.1.2.2.1.1.1.2.2	0.741163055872292	.	98160001	98200000	#FF4848	1	0.875
chr2	98240001	98480000	A.1.2.1.2.2.1.1.1.2.2	0.741163055872292	.	98240001	98480000	#FF4848	1	0.875
chr2	98480001	98640000	A.1.1.1.2.1.2.2.2.1	0.930444697833523	.	98480001	98640000	#FF0000	1	1
chr2	98640001	99000000	A.2.1.2.2.2.2.2.2	0.579247434435576	.	98640001	99000000	#FF9191	1	0.75
chr2	99000001	99160000	A.1.1.1.2.2.2.2.2.1	0.903078677309008	.	99000001	99160000	#FF0000	1	1
chr2	99160001	99440000	A.1.2.1.1.2.1.1.1.1.1	0.793614595210946	.	99160001	99440000	#FF4848	1	0.875
chr2	99440001	99680000	B.1.1.1.1.2.1.1.2.2.2	0.474344355758267	.	99440001	99680000	#DADAFF	1	0.5
chr2	99680001	99920000	A.1.2.2.2.1.1.1.1	0.697833523375142	.	99680001	99920000	#FF4848	1	0.875
chr2	99920001	100120000	A.1.1.2.1.2.2.1.1.1.1	0.87115165336374	.	99920001	100120000	#FF0000	1	1
chr2	100120001	100680000	B.2.1.1.1.2.2.2.1.2	0.302166476624857	.	100120001	100680000	#4848FF	1	0.25
chr2	100680001	100960000	B.1.2.1.1.2.1.2.2.2	0.389965792474344	.	100680001	100960000	#9191FF	1	0.375
chr2	100960001	101240000	A.2.2.2.1.1.2.1.1.1.2	0.525655644241733	.	100960001	101240000	#FFDADA	1	0.625
chr2	101240001	101600000	B.1.2.2.2.2.2.2.2.1.1	0.330672748004561	.	101240001	101600000	#9191FF	1	0.375
chr2	101600001	101840000	A.2.1.1.2.1.1.2.1.1	0.646522234891676	.	101600001	101840000	#FF9191	1	0.75
chr2	101840001	101960000	A.1.2.1.1.1.2.2.2	0.794754846066135	.	101840001	101960000	#FF4848	1	0.875
chr2	101960001	102240000	B.1.1.1.1.2.1.1.1	0.477765108323831	.	101960001	102240000	#DADAFF	1	0.5
chr2	102240001	102440000	A.1.2.1.2.1.1.1.2.2.1	0.761687571265678	.	102240001	102440000	#FF4848	1	0.875
chr2	102440001	102640000	A.2.1.2.1.1.2.1.2.1	0.615735461801596	.	102440001	102640000	#FF9191	1	0.75
chr2	102640001	102760000	A.1.2.2.1.1.1.2.1	0.72405929304447	.	102640001	102760000	#FF4848	1	0.875
chr2	102760001	103080000	A.2.1.1.1.1.1.2.1	0.672748004561003	.	102760001	103080000	#FF9191	1	0.75
chr2	103080001	103440000	B.1.2.1.1.1.1.1.2	0.407069555302166	.	103080001	103440000	#9191FF	1	0.375
chr2	103440001	103840000	B.2.2.2.1.2.1.2.1.2	0.0433295324971494	.	103440001	103840000	#0000FF	1	0.125
chr2	103840001	104080000	B.2.2.2.2.1.1.2.2	0.015963511972634	.	103840001	104080000	#0000FF	1	0.125
chr2	104080001	104440000	B.2.2.2.2.2.1.2.2.1	0.00798175598631699	.	104080001	104440000	#0000FF	1	0.125
chr2	104440001	104960000	B.2.2.2.2.2.2.2.1.2	0.00228050171037628	.	104440001	104960000	#0000FF	1	0.125
chr2	104960001	105640000	B.2.2.2.1.1.2.2.2	0.0547320410490308	.	104960001	105640000	#0000FF	1	0.125
chr2	105640001	105880000	A.2.2.2.1.1.1.1.2.1	0.532497149372862	.	105640001	105880000	#FFDADA	1	0.625
chr2	105880001	106000000	A.1.2.2.1.1.2.2.1	0.718358038768529	.	105880001	106000000	#FF4848	1	0.875
chr2	106000001	106360000	B.1.1.2.2.2.2.2.2	0.409350057012543	.	106000001	106360000	#DADAFF	1	0.5
chr2	106360001	106520000	A.1.1.2.2.1.1.2.1.2	0.846066134549601	.	106360001	106520000	#FF0000	1	1
chr2	106520001	106720000	B.1.1.2.2.1.2.2.2.1.1	0.4230330672748	.	106520001	106720000	#DADAFF	1	0.5
chr2	106720001	106840000	A.2.1.2.1.1.2.2.2.1	0.611174458380844	.	106720001	106840000	#FF9191	1	0.75
chr2	106840001	107040000	B.2.1.1.2.1.2.1.2.1.1	0.291904218928164	.	106840001	107040000	#4848FF	1	0.25
chr2	107080001	107200000	B.2.1.1.2.1.2.1.2.1.1	0.291904218928164	.	107080001	107200000	#4848FF	1	0.25
chr2	107200001	107520000	B.2.2.2.1.2.1.1.2.1.2	0.0501710376282782	.	107200001	107520000	#0000FF	1	0.125
chr2	107520001	107880000	B.2.2.2.2.2.1.2.1	0.00912200684150513	.	107520001	107880000	#0000FF	1	0.125
chr2	107880001	107960000	B.2.2.1.1.2.2.1.1.1	0.142531356898518	.	107880001	107960000	#0000FF	1	0.125
chr2	107960001	108440000	B.2.2.2.2.2.2.2.2	0.00114025085518814	.	107960001	108440000	#0000FF	1	0.125
chr2	108480001	108960000	B.2.2.1.1.1.1.1.1.1	0.179019384264538	.	108480001	108960000	#0000FF	1	0.125
chr2	108960001	109320000	A.1.1.1.2.2.1.1.2.1.1.1	0.922462941847206	.	108960001	109320000	#FF0000	1	1
chr2	109320001	109480000	A.1.1.2.2.2.1.1.1.1	0.833523375142531	.	109320001	109480000	#FF0000	1	1
chr2	109480001	109760000	B.1.1.1.1.1.1.2.2	0.48460661345496	.	109480001	109760000	#DADAFF	1	0.5
chr2	109760001	109880000	A.2.1.2.2.1.1.1.2	0.592930444697834	.	109760001	109880000	#FF9191	1	0.75
chr2	109880001	110120000	A.2.2.2.2.1.1.1.1.2.1.2	0.506271379703535	.	109880001	110120000	#FFDADA	1	0.625
chr2	110240001	110280000	A.2.2.2.2.1.1.1.1.2.1.2	0.506271379703535	.	110240001	110280000	#FFDADA	1	0.625
chr2	110280001	110520000	A.1.2.2.1.2.1.1.1.2.2	0.712656784492588	.	110280001	110520000	#FF4848	1	0.875
chr2	110840001	111000000	B.1.1.2.2.2.2.1.2.1.1.1	0.415051311288483	.	110840001	111000000	#DADAFF	1	0.5
chr2	111360001	111520000	A.1.2.1.1.2.2.1.2.2	0.774230330672748	.	111360001	111520000	#FF4848	1	0.875
chr2	111520001	111640000	A.2.1.1.2.2.1.1.2.2.1	0.63169897377423	.	111520001	111640000	#FF9191	1	0.75
chr2	111640001	111800000	A.2.2.2.2.1.1.1.1.1.1	0.509692132269099	.	111640001	111800000	#FFDADA	1	0.625
chr2	111800001	112040000	A.1.2.2.1.2.1.1.1.1.1	0.716077537058153	.	111800001	112040000	#FF4848	1	0.875
chr2	112040001	112200000	A.2.2.2.1.1.2.1.2.2	0.522234891676169	.	112040001	112200000	#FFDADA	1	0.625
chr2	112200001	112280000	A.2.2.1.2.2.2.2.1	0.535917901938426	.	112200001	112280000	#FFDADA	1	0.625
chr2	112280001	112480000	B.1.1.1.1.2.1.2.2.1	0.470923603192702	.	112280001	112480000	#DADAFF	1	0.5
chr2	112480001	112800000	A.1.2.1.2.2.1.1.1.1	0.743443557582668	.	112480001	112800000	#FF4848	1	0.875
chr2	112800001	113120000	A.1.1.2.2.2.2.1.2.1.2	0.817559863169897	.	112800001	113120000	#FF0000	1	1
chr2	113160001	113240000	A.1.1.2.2.2.2.1.2.1.2	0.817559863169897	.	113160001	113240000	#FF0000	1	1
chr2	113240001	113680000	A.1.1.1.1.1.1.1.1.2	0.998859749144812	.	113240001	113680000	#FF0000	1	1
chr2	113680001	113880000	A.2.1.2.2.2.2.2.1	0.580387685290764	.	113680001	113880000	#FF9191	1	0.75
chr2	113880001	114000000	A.1.2.1.1.2.2.2.2.2	0.769669327251995	.	113880001	114000000	#FF4848	1	0.875
chr2	114000001	114240000	A.1.2.2.1.2.2.2.1	0.703534777651083	.	114000001	114240000	#FF4848	1	0.875
chr2	114240001	114360000	A.2.1.1.2.1.1.1	0.647662485746864	.	114240001	114360000	#FF9191	1	0.75
chr2	114360001	114760000	A.1.1.1.2.2.1.1.1.1.1	0.928164196123147	.	114360001	114760000	#FF0000	1	1
chr2	114760001	115360000	B.2.2.2.1.1.2.1.1.1	0.0638540478905359	.	114760001	115360000	#0000FF	1	0.125
chr2	115360001	116000000	B.2.2.2.2.2.2.2.1.1	0.00342075256556442	.	115360001	116000000	#0000FF	1	0.125
chr2	116000001	116680000	B.2.2.2.2.2.2.1.1	0.00570125427594071	.	116000001	116680000	#0000FF	1	0.125
chr2	116680001	117040000	B.2.2.2.1.2.2.2.1.1.2	0.031927023945268	.	116680001	117040000	#0000FF	1	0.125
chr2	117040001	117760000	B.2.2.2.2.2.1.2.2.2	0.00684150513112885	.	117040001	117760000	#0000FF	1	0.125
chr2	117760001	118040000	B.2.2.2.1.2.2.1.1.1.2	0.0364880273660205	.	117760001	118040000	#0000FF	1	0.125
chr2	118040001	118400000	B.2.2.2.1.2.1.1.2.2.1.2	0.0478905359179019	.	118040001	118400000	#0000FF	1	0.125
chr2	118400001	118560000	B.2.1.1.2.2.1.2.2.2	0.273660205245154	.	118400001	118560000	#4848FF	1	0.25
chr2	118560001	118760000	A.2.2.2.1.2.2.2.1	0.511972633979475	.	118560001	118760000	#FFDADA	1	0.625
chr2	118760001	119040000	A.2.1.1.1.1.2.2.2.2	0.660205245153934	.	118760001	119040000	#FF9191	1	0.75
chr2	119040001	119320000	B.2.2.1.1.1.2.1.1.1.2	0.166476624857469	.	119040001	119320000	#0000FF	1	0.125
chr2	119320001	119560000	B.2.2.1.1.1.2.2.2.2.1	0.158494868871152	.	119320001	119560000	#0000FF	1	0.125
chr2	119560001	119960000	B.2.1.1.1.2.1.2.2	0.30672748004561	.	119560001	119960000	#4848FF	1	0.25
chr2	119960001	120040000	A.2.2.1.2.2.1.1.1.1	0.547320410490308	.	119960001	120040000	#FFDADA	1	0.625
chr2	120040001	120200000	A.1.2.1.2.1.1.2.1.1.1	0.759407069555302	.	120040001	120200000	#FF4848	1	0.875
chr2	120200001	120440000	A.2.2.2.2.1.1.1.1.2.1.1	0.507411630558723	.	120200001	120440000	#FFDADA	1	0.625
chr2	120440001	120960000	A.1.1.2.2.2.1.2.1.1.1	0.830102622576967	.	120440001	120960000	#FF0000	1	1
chr2	120960001	121080000	A.1.1.2.1.1.1.2.1.2	0.887115165336374	.	120960001	121080000	#FF0000	1	1
chr2	121080001	121480000	B.1.2.2.2.1.1.2	0.350057012542759	.	121080001	121480000	#9191FF	1	0.375
chr2	121480001	121800000	B.2.1.1.1.2.1.2.1	0.307867730900798	.	121480001	121800000	#4848FF	1	0.25
chr2	121800001	121880000	B.1.2.1.1.2.1.2.2.1.1	0.392246294184721	.	121800001	121880000	#9191FF	1	0.375
chr2	121880001	122120000	B.1.2.1.1.2.1.2.2.1.2	0.391106043329532	.	121880001	122120000	#9191FF	1	0.375
chr2	122120001	122280000	A.1.2.1.1.2.2.2.1.1	0.77309007981756	.	122120001	122280000	#FF4848	1	0.875
chr2	122280001	122520000	A.1.1.1.2.1.2.1.2.2.2.1	0.93842645381984	.	122280001	122520000	#FF0000	1	1
chr2	122520001	123040000	B.1.2.1.1.1.1.2.1.2	0.40478905359179	.	122520001	123040000	#9191FF	1	0.375
chr2	123040001	123240000	A.2.2.2.1.2.1	0.518814139110604	.	123040001	123240000	#FFDADA	1	0.625
chr2	123240001	123520000	A.2.1.1.1.2.1.2	0.657924743443558	.	123240001	123520000	#FF9191	1	0.75
chr2	123520001	123920000	A.2.2.1.1.2.2.2	0.565564424173318	.	123520001	123920000	#FFDADA	1	0.625
chr2	123920001	124080000	B.1.2.1.2.1.2	0.379703534777651	.	123920001	124080000	#9191FF	1	0.375
chr2	124080001	124720000	B.2.2.1.2.1.2.2.2	0.102622576966933	.	124080001	124720000	#0000FF	1	0.125
chr2	124720001	125520000	B.2.2.2.2.2.2.1.2	0.00456100342075257	.	124720001	125520000	#0000FF	1	0.125
chr2	125520001	125840000	B.2.1.2.2.1.1.1.2	0.225769669327252	.	125520001	125840000	#4848FF	1	0.25
chr2	125840001	126000000	B.1.1.1.2.2.1.1	0.457240592930445	.	125840001	126000000	#DADAFF	1	0.5
chr2	126000001	126200000	A.2.1.2.1.2.1.1.2	0.606613454960091	.	126000001	126200000	#FF9191	1	0.75
chr2	126200001	126520000	A.2.2.2.2.2.2.1.2	0.490307867730901	.	126200001	126520000	#FFDADA	1	0.625
chr2	126520001	126960000	B.2.2.2.1.1.1.2.1.2.1	0.0684150513112885	.	126520001	126960000	#0000FF	1	0.125
chr2	126960001	127200000	B.2.2.2.1.1.1.2.2.1	0.0661345496009122	.	126960001	127200000	#0000FF	1	0.125
chr2	127200001	127360000	B.2.1.1.2.2.2.2.2.2	0.262257696693273	.	127200001	127360000	#4848FF	1	0.25
chr2	127360001	127520000	B.1.1.1.1.1.2.1	0.483466362599772	.	127360001	127520000	#DADAFF	1	0.5
chr2	127520001	127800000	B.2.1.1.1.2.1.1.1.2.1	0.311288483466363	.	127520001	127800000	#4848FF	1	0.25
chr2	127800001	128040000	A.2.1.1.2.1.1.2.1.2	0.645381984036488	.	127800001	128040000	#FF9191	1	0.75
chr2	128040001	128240000	A.1.1.2.1.1.1.1.1.1.2	0.896237172177879	.	128040001	128240000	#FF0000	1	1
chr2	128240001	128440000	A.1.1.2.2.2.2.1.2.1.1	0.818700114025085	.	128240001	128440000	#FF0000	1	1
chr2	128440001	128640000	A.1.1.1.1.1.1.1.2.2.2	0.995438996579247	.	128440001	128640000	#FF0000	1	1
chr2	128640001	128960000	A.1.2.1.1.2.1.1.2.1.1	0.790193842645382	.	128640001	128960000	#FF4848	1	0.875
chr2	128960001	129080000	A.2.2.1.2.1.1.1.2.2.1.2	0.557582668187001	.	128960001	129080000	#FFDADA	1	0.625
chr2	129080001	129560000	B.1.2.2.2.2.2.2.2.1.2	0.329532497149373	.	129080001	129560000	#9191FF	1	0.375
chr2	129560001	129800000	B.2.2.1.1.1.2.1.2.2	0.163055872291904	.	129560001	129800000	#0000FF	1	0.125
chr2	129800001	129960000	B.1.2.1.1.1.1.2.1.1	0.405929304446978	.	129800001	129960000	#9191FF	1	0.375
chr2	129960001	130080000	B.2.1.1.2.1.2.2.1.1.2	0.283922462941847	.	129960001	130080000	#4848FF	1	0.25
chr2	130080001	130200000	B.2.1.1.1.2.1.1.2	0.309007981755986	.	130080001	130200000	#4848FF	1	0.25
chr2	130200001	130560000	B.2.2.1.2.2.2.1.1	0.0900798175598632	.	130200001	130560000	#0000FF	1	0.125
chr2	130560001	130840000	B.2.1.1.2.1.1.1.2.2.1	0.297605473204105	.	130560001	130840000	#4848FF	1	0.25
chr2	130880001	131080000	A.2.2.1.2.2.1.2.2.2	0.538198403648803	.	130880001	131080000	#FFDADA	1	0.625
chr2	131080001	131200000	A.2.1.1.1.1.1.1.2	0.673888255416192	.	131080001	131200000	#FF9191	1	0.75
chr2	131320001	131520000	B.1.2.2.2.1.2.1.1	0.348916761687571	.	131320001	131520000	#9191FF	1	0.375
chr2	131520001	131640000	B.1.1.1.1.1.1.1.2	0.486887115165336	.	131520001	131640000	#DADAFF	1	0.5
chr2	131640001	131800000	B.1.2.1.1.2.1.2.1	0.393386545039909	.	131640001	131800000	#9191FF	1	0.375
chr2	131800001	131920000	A.1.2.2.2.2.1.1.1.2	0.687571265678449	.	131800001	131920000	#FF4848	1	0.875
chr2	131920001	132000000	B.1.2.2.2.2.1.1.2.1.2	0.342075256556442	.	131920001	132000000	#9191FF	1	0.375
chr2	132040001	132240000	B.1.2.2.2.2.1.1.2.1.2	0.342075256556442	.	132040001	132240000	#9191FF	1	0.375
chr2	132240001	132560000	A.1.2.2.2.2.1.1.2.2.1	0.684150513112885	.	132240001	132560000	#FF4848	1	0.875
chr2	132560001	132760000	B.2.1.2.2.1.1.2.1.2	0.223489167616876	.	132560001	132760000	#4848FF	1	0.25
chr2	132760001	132880000	B.2.1.2.2.1.2.2.2.1.1	0.207525655644242	.	132760001	132880000	#4848FF	1	0.25
chr2	132880001	132960000	B.2.1.1.2.2.1.2.1	0.277080957810718	.	132880001	132960000	#4848FF	1	0.25
chr2	132960001	133280000	B.2.2.2.1.1.1.2.2.2	0.0649942987457241	.	132960001	133280000	#0000FF	1	0.125
chr2	133280001	133640000	B.2.2.1.2.2.2.2.2.2.1	0.0832383124287343	.	133280001	133640000	#0000FF	1	0.125
chr2	133640001	133760000	B.2.1.1.1.1.1.2.1	0.321550741163056	.	133640001	133760000	#4848FF	1	0.25
chr2	133760001	134160000	B.2.2.1.1.1.1.1.1.2	0.17787913340935	.	133760001	134160000	#0000FF	1	0.125
chr2	134160001	134320000	B.1.1.2.1.1.2.1	0.445838084378563	.	134160001	134320000	#DADAFF	1	0.5
chr2	134320001	134600000	B.2.2.1.1.1.2.2.2.1.2	0.15963511972634	.	134320001	134600000	#0000FF	1	0.125
chr2	134600001	134880000	B.1.1.2.2.1.2.2.2.1.2	0.421892816419612	.	134600001	134880000	#DADAFF	1	0.5
chr2	134880001	135120000	A.1.1.2.2.1.1.1.2.1	0.850627137970353	.	134880001	135120000	#FF0000	1	1
chr2	135120001	135680000	B.1.1.1.1.1.1.1.1	0.488027366020524	.	135120001	135680000	#DADAFF	1	0.5
chr2	135680001	135920000	A.1.1.2.1.1.1.1.2.2.2.2	0.88939566704675	.	135680001	135920000	#FF0000	1	1
chr2	135920001	136240000	A.1.2.2.1.2.2.1	0.704675028506271	.	135920001	136240000	#FF4848	1	0.875
chr2	136240001	136560000	A.1.1.1.1.2.2.1.2	0.962371721778791	.	136240001	136560000	#FF0000	1	1
chr2	136560001	136840000	A.1.1.1.1.1.2.1.1.2.1	0.990877993158495	.	136560001	136840000	#FF0000	1	1
chr2	136840001	137160000	A.1.1.1.2.1.2.1.1	0.942987457240593	.	136840001	137160000	#FF0000	1	1
chr2	137160001	137520000	B.2.1.2.1.2.1.1.2.1	0.242873432155074	.	137160001	137520000	#4848FF	1	0.25
chr2	137520001	137880000	B.2.2.1.2.2.2.2.2.2.2	0.0820980615735462	.	137520001	137880000	#0000FF	1	0.125
chr2	137880001	138040000	B.2.1.1.1.1.1.2.2.1.1	0.320410490307868	.	137880001	138040000	#4848FF	1	0.25
chr2	138040001	138600000	B.2.2.2.1.2.1.1.2.2.2	0.0467502850627138	.	138040001	138600000	#0000FF	1	0.125
chr2	138600001	138960000	B.1.1.1.2.2.1.2.2.1	0.454960091220068	.	138600001	138960000	#DADAFF	1	0.5
chr2	138960001	139200000	A.2.1.1.1.2.2.2.1.2.2	0.649942987457241	.	138960001	139200000	#FF9191	1	0.75
chr2	139200001	139360000	A.1.2.1.2.1.1.1.1.1.1	0.768529076396807	.	139200001	139360000	#FF4848	1	0.875
chr2	139360001	139600000	B.1.2.2.1.1.1	0.366020524515393	.	139360001	139600000	#9191FF	1	0.375
chr2	139600001	140360000	B.2.2.2.2.1.2.2	0.0114025085518814	.	139600001	140360000	#0000FF	1	0.125
chr2	140360001	140480000	B.2.2.1.1.2.1.1.2.2	0.151653363740023	.	140360001	140480000	#0000FF	1	0.125
chr2	140480001	140800000	B.2.2.2.1.1.1.1.1.2.2.2	0.0752565564424173	.	140480001	140800000	#0000FF	1	0.125
chr2	140800001	141040000	B.2.2.1.2.1.2.1.2.1.1	0.11060433295325	.	140800001	141040000	#0000FF	1	0.125
chr2	141040001	141280000	B.2.2.1.1.2.2.2.2.2.1.2.1.2	0.131128848346636	.	141040001	141280000	#0000FF	1	0.125
chr2	141280001	141640000	B.2.1.2.1.1.2.2.2.2.2	0.24515393386545	.	141280001	141640000	#4848FF	1	0.25
chr2	141640001	142040000	B.2.2.2.1.1.1.1.1.1.2	0.0798175598631699	.	141640001	142040000	#0000FF	1	0.125
chr2	142040001	142200000	B.2.1.2.2.1.2.2.2.2.1.2	0.204104903078677	.	142040001	142200000	#4848FF	1	0.25
chr2	142200001	142360000	B.2.1.1.1.1.2.2.1.1	0.315849486887115	.	142200001	142360000	#4848FF	1	0.25
chr2	142360001	142640000	B.2.2.1.2.1.2.1.1.1.1	0.114025085518814	.	142360001	142640000	#0000FF	1	0.125
chr2	142640001	142840000	B.2.2.1.2.1.1.1.1.2	0.126567844925884	.	142640001	142840000	#0000FF	1	0.125
chr2	142840001	143440000	B.2.2.2.1.1.1.1.2.1.1	0.0741163055872292	.	142840001	143440000	#0000FF	1	0.125
chr2	143440001	143600000	B.1.1.2.1.2.2.2	0.436716077537058	.	143440001	143600000	#DADAFF	1	0.5
chr2	143600001	143720000	A.1.2.1.2.1.2.1.2.1.1	0.750285062713797	.	143600001	143720000	#FF4848	1	0.875
chr2	143720001	143880000	A.2.1.2.1.1.2.2.1.1	0.61345496009122	.	143720001	143880000	#FF9191	1	0.75
chr2	143880001	144000000	A.1.2.1.2.1.1.1.1.2.2	0.763968072976055	.	143880001	144000000	#FF4848	1	0.875
chr2	144000001	144200000	A.2.1.2.1.2.2.2.1.2	0.598631698973774	.	144000001	144200000	#FF9191	1	0.75
chr2	144200001	144520000	A.2.2.1.2.1.2.1.2.1	0.550741163055872	.	144200001	144520000	#FFDADA	1	0.625
chr2	144520001	144680000	B.1.1.1.1.2.2.2.2	0.46636259977195	.	144520001	144680000	#DADAFF	1	0.5
chr2	144680001	144920000	A.2.1.2.1.2.2.2.1.1	0.599771949828962	.	144680001	144920000	#FF9191	1	0.75
chr2	144920001	145120000	A.1.1.2.1.1.2.1.1	0.88369441277081	.	144920001	145120000	#FF0000	1	1
chr2	145120001	145360000	A.2.1.1.1.2.2.2.2	0.648802736602052	.	145120001	145360000	#FF9191	1	0.75
chr2	145360001	145640000	B.2.1.2.2.2.2.1.2.2	0.185860889395667	.	145360001	145640000	#4848FF	1	0.25
chr2	145640001	146120000	B.2.2.2.1.1.1.1.2.2.2	0.0706955530216648	.	145640001	146120000	#0000FF	1	0.125
chr2	146120001	146320000	B.2.1.2.2.1.2.2.1.2.2.2	0.20866590649943	.	146120001	146320000	#4848FF	1	0.25
chr2	146320001	146560000	B.2.1.1.1.1.1.2.2.1.2	0.31927023945268	.	146320001	146560000	#4848FF	1	0.25
chr2	146560001	146880000	B.2.2.2.1.1.1.1.1.2.2.1.1	0.0775370581527936	.	146560001	146880000	#0000FF	1	0.125
chr2	146880001	147040000	B.1.2.2.1.2.2.1.1.1	0.359179019384265	.	146880001	147040000	#9191FF	1	0.375
chr2	147040001	147440000	B.2.2.2.1.1.1.1.1.2.2.1.2	0.0763968072976055	.	147040001	147440000	#0000FF	1	0.125
chr2	147440001	147800000	B.2.2.1.1.2.2.2.2.2.2	0.12884834663626	.	147440001	147800000	#0000FF	1	0.125
chr2	147800001	148080000	A.2.1.2.1.1.1.2	0.619156214367161	.	147800001	148080000	#FF9191	1	0.75
chr2	148080001	148320000	A.2.2.2.2.2.2.1.1	0.491448118586089	.	148080001	148320000	#FFDADA	1	0.625
chr2	148320001	148480000	A.2.1.1.1.1.2.1.2.2.1	0.668187001140251	.	148320001	148480000	#FF9191	1	0.75
chr2	148480001	148720000	A.2.2.1.1.1.2.2	0.571265678449259	.	148480001	148720000	#FFDADA	1	0.625
chr2	148720001	148880000	A.1.1.2.2.1.2.2.1.1.1.1	0.842645381984036	.	148720001	148880000	#FF0000	1	1
chr2	148880001	149360000	A.2.1.1.1.1.1.2.2	0.671607753705815	.	148880001	149360000	#FF9191	1	0.75
chr2	149360001	149520000	A.1.2.1.1.1.1.2.2.2	0.801596351197263	.	149360001	149520000	#FF4848	1	0.875
chr2	149520001	149680000	A.2.2.1.2.1.2.1.1	0.55188141391106	.	149520001	149680000	#FFDADA	1	0.625
chr2	149760001	149880000	A.2.2.1.2.1.2.1.1	0.55188141391106	.	149760001	149880000	#FFDADA	1	0.625
chr2	149880001	150160000	A.2.2.1.2.1.2.1.2.2	0.549600912200684	.	149880001	150160000	#FFDADA	1	0.625
chr2	150160001	150480000	B.1.2.1.2.2.2.1	0.370581527936146	.	150160001	150480000	#9191FF	1	0.375
chr2	150480001	150840000	B.2.2.2.1.2.1.1.2.2.1.1	0.0490307867730901	.	150480001	150840000	#0000FF	1	0.125
chr2	150840001	151040000	B.2.1.2.2.1.1.2.1.1	0.224629418472064	.	150840001	151040000	#4848FF	1	0.25
chr2	151040001	151320000	B.2.2.1.2.1.1.1.1.1	0.127708095781072	.	151040001	151320000	#0000FF	1	0.125
chr2	151320001	151480000	B.1.1.1.2.2.1.2.2.2	0.45381984036488	.	151320001	151480000	#DADAFF	1	0.5
chr2	151480001	152080000	B.2.2.1.2.2.2.2.1.1.1	0.0877993158494869	.	151480001	152080000	#0000FF	1	0.125
chr2	152080001	152360000	A.1.2.1.2.1.1.1.1.2.1	0.765108323831243	.	152080001	152360000	#FF4848	1	0.875
chr2	152360001	152600000	B.1.1.1.1.1.2.2.1.2.1	0.481185860889396	.	152360001	152600000	#DADAFF	1	0.5
chr2	152600001	152720000	A.1.2.1.2.1.1.2.2.2	0.75484606613455	.	152600001	152720000	#FF4848	1	0.875
chr2	152720001	152880000	A.2.2.1.2.1.2.2	0.548460661345496	.	152720001	152880000	#FFDADA	1	0.625
chr2	152880001	153040000	A.1.2.1.1.1.1.1.2.2.2	0.806157354618016	.	152880001	153040000	#FF4848	1	0.875
chr2	153040001	153200000	A.2.2.2.1.1.1.2.1	0.530216647662486	.	153040001	153200000	#FFDADA	1	0.625
chr2	153200001	153600000	A.1.1.2.2.1.1.1.2.2	0.849486887115165	.	153200001	153600000	#FF0000	1	1
chr2	153600001	154080000	B.2.2.1.1.2.2.2.1.2.1	0.137970353477765	.	153600001	154080000	#0000FF	1	0.125
chr2	154080001	154280000	B.2.2.1.2.1.2.1.1.2	0.111744583808438	.	154080001	154280000	#0000FF	1	0.125
chr2	154280001	154440000	B.2.1.2.2.1.2.2.2.2.1.1	0.205245153933865	.	154280001	154440000	#4848FF	1	0.25
chr2	154440001	154720000	B.2.2.2.1.2.2.2.1.2	0.0307867730900798	.	154440001	154720000	#0000FF	1	0.125
chr2	154720001	155000000	B.2.2.2.1.2.2.1.2	0.0342075256556442	.	154720001	155000000	#0000FF	1	0.125
chr2	155000001	155240000	B.2.2.1.1.2.2.2.2.1.2	0.134549600912201	.	155000001	155240000	#0000FF	1	0.125
chr2	155240001	155480000	B.1.1.1.2.2.2.2	0.451539338654504	.	155240001	155480000	#DADAFF	1	0.5
chr2	155480001	155960000	B.1.1.2.1.2.1.2.1.2	0.440136830102623	.	155480001	155960000	#DADAFF	1	0.5
chr2	155960001	156080000	A.1.2.2.2.2.2.2.1	0.677309007981756	.	155960001	156080000	#FF4848	1	0.875
chr2	156080001	156560000	B.2.1.1.2.2.2.1.2.1.1	0.270239452679589	.	156080001	156560000	#4848FF	1	0.25
chr2	156560001	156840000	B.2.1.2.2.1.2.1.2.1.2	0.215507411630559	.	156560001	156840000	#4848FF	1	0.25
chr2	156840001	157160000	B.2.1.2.1.1.1.1.2.1.1.2	0.258836944127708	.	156840001	157160000	#4848FF	1	0.25
chr2	157160001	157440000	A.1.1.2.2.1.2.2.1.2.2	0.836944127708096	.	157160001	157440000	#FF0000	1	1
chr2	157440001	157880000	B.2.1.2.1.1.2.2.2.2.1	0.246294184720639	.	157440001	157880000	#4848FF	1	0.25
chr2	157880001	158200000	B.1.1.1.2.1.1.1.2	0.464082098061574	.	157880001	158200000	#DADAFF	1	0.5
chr2	158200001	158360000	A.1.1.2.2.1.2.2.1.1.1.2	0.841505131128848	.	158200001	158360000	#FF0000	1	1
chr2	158360001	158640000	B.2.1.1.2.2.1.2.2.1.2	0.274800456100342	.	158360001	158640000	#4848FF	1	0.25
chr2	158640001	158840000	B.2.1.1.2.1.2.2.1.1.1	0.285062713797035	.	158640001	158840000	#4848FF	1	0.25
chr2	158840001	159280000	B.2.2.1.2.2.1.1.2.1	0.100342075256556	.	158840001	159280000	#0000FF	1	0.125
chr2	159280001	159520000	A.2.2.2.1.2.2.2.2	0.510832383124287	.	159280001	159520000	#FFDADA	1	0.625
chr2	159520001	159720000	B.2.1.1.1.2.1.1.1.1	0.312428734321551	.	159520001	159720000	#4848FF	1	0.25
chr2	159720001	160040000	A.2.2.2.2.1.2.2.1.1	0.498289623717218	.	159720001	160040000	#FFDADA	1	0.625
chr2	160040001	160280000	A.1.1.2.2.2.1.2.2.2.2	0.824401368301026	.	160040001	160280000	#FF0000	1	1
chr2	160280001	160560000	A.1.1.2.1.1.1.1.2.2.1.2	0.891676168757127	.	160280001	160560000	#FF0000	1	1
chr2	160560001	160840000	A.1.1.1.1.1.2.1.1.2.2	0.989737742303307	.	160560001	160840000	#FF0000	1	1
chr2	160840001	161120000	B.1.1.1.1.1.2.2.1.1	0.482326111744584	.	160840001	161120000	#DADAFF	1	0.5
chr2	161120001	161320000	B.1.2.2.2.2.1.1.1.2	0.344355758266819	.	161120001	161320000	#9191FF	1	0.375
chr2	161320001	161480000	B.2.1.2.2.2.2.1.2.1.1	0.188141391106043	.	161320001	161480000	#4848FF	1	0.25
chr2	161480001	161920000	B.2.2.1.1.1.1.2.1.2	0.173318129988597	.	161480001	161920000	#0000FF	1	0.125
chr2	161920001	162040000	A.1.1.2.1.1.2.1.2.2	0.881413911060433	.	161920001	162040000	#FF0000	1	1
chr2	162040001	162280000	A.1.1.2.2.1.2.2.1.2.1.2	0.838084378563284	.	162040001	162280000	#FF0000	1	1
chr2	162280001	162840000	B.2.2.1.1.2.1.2.1.2.2	0.145952109464082	.	162280001	162840000	#0000FF	1	0.125
chr2	162840001	163000000	A.2.2.1.1.1.2.1.2	0.572405929304447	.	162840001	163000000	#FFDADA	1	0.625
chr2	163000001	163240000	A.2.2.1.1.1.1.1.2	0.576966932725199	.	163000001	163240000	#FFDADA	1	0.625
chr2	163240001	163560000	B.2.2.1.1.2.1.1.2.1	0.152793614595211	.	163240001	163560000	#0000FF	1	0.125
chr2	163560001	163680000	B.1.2.2.1.2.2.1.1.2.1.1	0.358038768529076	.	163560001	163680000	#9191FF	1	0.375
chr2	163680001	163960000	B.2.2.1.2.1.1.1.2.2.1.2	0.123147092360319	.	163680001	163960000	#0000FF	1	0.125
chr2	163960001	164200000	B.2.2.1.1.2.2.2.2.2.1.2.1.1	0.132269099201824	.	163960001	164200000	#0000FF	1	0.125
chr2	164200001	164320000	B.2.1.1.2.2.2.1.2.1.2	0.269099201824401	.	164200001	164320000	#4848FF	1	0.25
chr2	164320001	164480000	B.2.2.1.1.2.2.2.1.1	0.139110604332953	.	164320001	164480000	#0000FF	1	0.125
chr2	164480001	164800000	B.2.2.1.2.1.2.1.1.1.2	0.112884834663626	.	164480001	164800000	#0000FF	1	0.125
chr2	164800001	164920000	B.1.2.2.1.2.2.1.2.2	0.353477765108324	.	164800001	164920000	#9191FF	1	0.375
chr2	164920001	165080000	B.2.1.2.2.1.2.2.1.2.2.1	0.209806157354618	.	164920001	165080000	#4848FF	1	0.25
chr2	165080001	165560000	B.2.2.2.1.1.1.1.2.1.2	0.0729760547320411	.	165080001	165560000	#0000FF	1	0.125
chr2	165560001	165720000	B.2.1.1.2.2.1.2.2.1.1	0.27594070695553	.	165560001	165720000	#4848FF	1	0.25
chr2	165720001	166000000	B.2.2.1.1.2.2.2.1.2.2	0.136830102622577	.	165720001	166000000	#0000FF	1	0.125
chr2	166000001	166160000	B.2.1.1.2.2.2.2.1	0.264538198403649	.	166000001	166160000	#4848FF	1	0.25
chr2	166160001	166400000	B.2.1.2.1.1.1.1.2.2	0.256556442417332	.	166160001	166400000	#4848FF	1	0.25
chr2	166400001	166520000	B.1.1.1.2.1.1.1.1	0.465222348916762	.	166400001	166520000	#DADAFF	1	0.5
chr2	166520001	166720000	B.1.2.1.2.2.1.2.1.2	0.37400228050171	.	166520001	166720000	#9191FF	1	0.375
chr2	166720001	166840000	A.2.2.1.1.1.2.1.1.1	0.574686431014823	.	166720001	166840000	#FFDADA	1	0.625
chr2	166840001	167040000	B.2.1.2.2.1.2.2.1.2.1	0.210946408209806	.	166840001	167040000	#4848FF	1	0.25
chr2	167040001	167320000	B.2.2.1.2.1.2.1.2.1.2	0.109464082098062	.	167040001	167320000	#0000FF	1	0.125
chr2	167320001	167560000	B.2.2.2.1.1.1.1.1.2.1	0.0786773090079818	.	167320001	167560000	#0000FF	1	0.125
chr2	167560001	167680000	B.2.1.1.2.2.2.1.2.2.2	0.265678449258837	.	167560001	167680000	#4848FF	1	0.25
chr2	167680001	167960000	B.2.2.2.1.2.2.2.1.1.1	0.0330672748004561	.	167680001	167960000	#0000FF	1	0.125
chr2	167960001	168600000	B.2.2.2.2.2.1.1	0.0102622576966933	.	167960001	168600000	#0000FF	1	0.125
chr2	168600001	169000000	B.2.2.1.2.2.1.1.2.2.2	0.0980615735461802	.	168600001	169000000	#0000FF	1	0.125
chr2	169000001	169200000	B.1.2.2.2.2.1.1.1.1	0.345496009122007	.	169000001	169200000	#9191FF	1	0.375
chr2	169200001	169440000	A.1.1.2.2.1.1.1.1.2.1	0.85290763968073	.	169200001	169440000	#FF0000	1	1
chr2	169440001	169520000	A.1.2.1.2.1.1.1.1.1.2.2	0.766248574686431	.	169440001	169520000	#FF4848	1	0.875
chr2	169520001	169600000	A.2.1.1.1.1.2.1.2.2.2	0.667046750285063	.	169520001	169600000	#FF9191	1	0.75
chr2	169600001	169800000	A.2.2.2.2.1.2.2.2.1	0.496009122006841	.	169600001	169800000	#FFDADA	1	0.625
chr2	169800001	170320000	B.1.2.2.2.2.2.2.2.2	0.328392246294185	.	169800001	170320000	#9191FF	1	0.375
chr2	170320001	170640000	A.1.1.1.2.2.2.1.1.2	0.913340935005701	.	170320001	170640000	#FF0000	1	1
chr2	170640001	171080000	A.1.1.1.1.1.2.1.2.2.2	0.98175598631699	.	170640001	171080000	#FF0000	1	1
chr2	171080001	171240000	A.1.2.2.1.2.1.1.1.2.1	0.713797035347776	.	171080001	171240000	#FF4848	1	0.875
chr2	171240001	171760000	A.2.1.1.2.2.2.2.1.2	0.622576966932725	.	171240001	171760000	#FF9191	1	0.75
chr2	171760001	172040000	A.1.1.1.1.1.2.2.1.1	0.980615735461802	.	171760001	172040000	#FF0000	1	1
chr2	172040001	172160000	A.1.1.1.2.2.2.2.1.1.2	0.906499429874572	.	172040001	172160000	#FF0000	1	1
chr2	172160001	172400000	A.1.1.1.1.1.1.2	0.994298745724059	.	172160001	172400000	#FF0000	1	1
chr2	172400001	172560000	A.1.2.2.2.1.2.2	0.689851767388826	.	172400001	172560000	#FF4848	1	0.875
chr2	172560001	172680000	A.1.2.1.2.2.1.1.1.2.1	0.74230330672748	.	172560001	172680000	#FF4848	1	0.875
chr2	172680001	173000000	A.1.1.2.1.2.2.1.2.2.1.2	0.865450399087799	.	172680001	173000000	#FF0000	1	1
chr2	173000001	173360000	B.1.2.1.1.2.1.1.2.2	0.394526795895097	.	173000001	173360000	#9191FF	1	0.375
chr2	173360001	173520000	A.2.1.1.2.1.2.2.2	0.635119726339795	.	173360001	173520000	#FF9191	1	0.75
chr2	173520001	173920000	B.1.2.2.2.2.2.1.2.1	0.334093500570125	.	173520001	173920000	#9191FF	1	0.375
chr2	173920001	174280000	A.1.2.2.2.1.2.1.2	0.690992018244014	.	173920001	174280000	#FF4848	1	0.875
chr2	174280001	174720000	B.1.2.2.2.2.2.1.2.2	0.332953249714937	.	174280001	174720000	#9191FF	1	0.375
chr2	174720001	174880000	A.1.1.2.1.2.2.1.1.2	0.868871151653364	.	174720001	174880000	#FF0000	1	1
chr2	174880001	175120000	A.1.1.2.2.2.2.1.1.1.2	0.82212086659065	.	174880001	175120000	#FF0000	1	1
chr2	175120001	175240000	A.2.1.1.2.2.1.1.2.2.2.2	0.629418472063854	.	175120001	175240000	#FF9191	1	0.75
chr2	175240001	175560000	A.1.1.1.2.1.2.1.2.2.1	0.939566704675028	.	175240001	175560000	#FF0000	1	1
chr2	175560001	175920000	B.1.1.2.2.1.1.2.1	0.429874572405929	.	175560001	175920000	#DADAFF	1	0.5
chr2	175920001	176080000	A.1.2.1.1.1.2.2.1	0.795895096921323	.	175920001	176080000	#FF4848	1	0.875
chr2	176080001	176480000	B.2.2.1.1.1.2.1.1.2	0.16533637400228	.	176080001	176480000	#0000FF	1	0.125
chr2	176480001	176760000	B.2.2.1.2.2.1.1.1	0.101482326111745	.	176480001	176760000	#0000FF	1	0.125
chr2	176760001	176880000	A.2.2.2.1.1.1.2.2	0.529076396807298	.	176760001	176880000	#FFDADA	1	0.625
chr2	176880001	177080000	B.1.2.2.2.2.1.1.2.1.1	0.343215507411631	.	176880001	177080000	#9191FF	1	0.375
chr2	177080001	177240000	A.2.2.1.2.2.1.1.1.2	0.54618015963512	.	177080001	177240000	#FFDADA	1	0.625
chr2	177240001	177520000	B.1.1.2.2.2.2.1.1.1	0.41733181299886	.	177240001	177520000	#DADAFF	1	0.5
chr2	177520001	177720000	A.2.2.2.1.1.2.1.1.1.1.1	0.527936145952109	.	177520001	177720000	#FFDADA	1	0.625
chr2	177720001	177880000	A.1.2.1.2.1.1.1.2.2.2	0.76054732041049	.	177720001	177880000	#FF4848	1	0.875
chr2	177880001	178040000	A.2.1.1.2.2.1.1.2.2.2.1	0.630558722919042	.	177880001	178040000	#FF9191	1	0.75
chr2	178040001	178160000	A.1.1.1.2.1.2.2.2.2	0.929304446978335	.	178040001	178160000	#FF0000	1	1
chr2	178160001	178640000	A.1.1.2.2.2.1.1.2	0.831242873432155	.	178160001	178640000	#FF0000	1	1
chr2	178640001	178960000	B.2.1.2.1.2.1.2.1	0.23945267958951	.	178640001	178960000	#4848FF	1	0.25
chr2	178960001	179240000	B.1.1.2.2.1.2.2.1	0.424173318129989	.	178960001	179240000	#DADAFF	1	0.5
chr2	179240001	179440000	A.1.1.1.2.2.1.1.2.1.2	0.92018244013683	.	179240001	179440000	#FF0000	1	1
chr2	179440001	179840000	A.1.2.1.2.1.1.2.2.1	0.755986316989738	.	179440001	179840000	#FF4848	1	0.875
chr2	179840001	180000000	A.1.1.2.2.1.2.1	0.843785632839225	.	179840001	180000000	#FF0000	1	1
chr2	180000001	180160000	A.1.2.2.1.1.1.2.2.1	0.722919042189282	.	180000001	180160000	#FF4848	1	0.875
chr2	180160001	180320000	B.1.2.1.2.1.1.2.1.2	0.383124287343216	.	180160001	180320000	#9191FF	1	0.375
chr2	180320001	180520000	B.2.2.1.1.2.1.2.1.1.1	0.150513112884835	.	180320001	180520000	#0000FF	1	0.125
chr2	180520001	180760000	B.2.1.2.2.1.2.2.1.1	0.212086659064994	.	180520001	180760000	#4848FF	1	0.25
chr2	180760001	180920000	A.2.2.2.1.2.2.1.2.1	0.51539338654504	.	180760001	180920000	#FFDADA	1	0.625
chr2	180920001	181160000	B.2.1.2.2.1.2.2.2.2.2.1	0.202964652223489	.	180920001	181160000	#4848FF	1	0.25
chr2	181160001	181280000	B.1.2.1.2.2.1.2.2.1	0.372862029646522	.	181160001	181280000	#9191FF	1	0.375
chr2	181280001	181800000	B.2.2.1.2.1.1.1.2.2.1.1	0.124287343215507	.	181280001	181800000	#0000FF	1	0.125
chr2	181800001	181960000	A.2.1.2.1.2.1.2.1.1	0.605473204104903	.	181800001	181960000	#FF9191	1	0.75
chr2	181960001	182160000	A.1.2.1.1.1.2.1.2.2	0.797035347776511	.	181960001	182160000	#FF4848	1	0.875
chr2	182160001	182360000	A.1.2.1.1.1.1.2.1.2	0.80387685290764	.	182160001	182360000	#FF4848	1	0.875
chr2	182360001	182680000	A.2.2.1.1.1.1.1.1	0.578107183580388	.	182360001	182680000	#FFDADA	1	0.625
chr2	182680001	182880000	A.2.2.2.1.2.2.1.1.2	0.516533637400228	.	182680001	182880000	#FFDADA	1	0.625
chr2	182880001	183120000	B.2.1.2.1.1.1.1.2.1.2	0.25769669327252	.	182880001	183120000	#4848FF	1	0.25
chr2	183120001	183360000	B.2.2.1.1.2.1.2.1.2.1.2	0.14709236031927	.	183120001	183360000	#0000FF	1	0.125
chr2	183360001	183560000	B.1.2.1.2.2.1.2.1.1	0.375142531356899	.	183360001	183560000	#9191FF	1	0.375
chr2	183560001	183680000	A.2.2.1.1.1.2.1.1.2	0.573546180159635	.	183560001	183680000	#FFDADA	1	0.625
chr2	183680001	183920000	B.1.2.1.2.1.1.2.1.1	0.384264538198404	.	183680001	183920000	#9191FF	1	0.375
chr2	183920001	184080000	A.2.1.1.1.1.2.1.2.1	0.669327251995439	.	183920001	184080000	#FF9191	1	0.75
chr2	184080001	184360000	B.2.1.1.2.2.1.1.2	0.278221208665906	.	184080001	184360000	#4848FF	1	0.25
chr2	184360001	184440000	B.1.2.2.1.2.2.1.2.1	0.354618015963512	.	184360001	184440000	#9191FF	1	0.375
chr2	184440001	184800000	B.2.1.2.2.1.2.1.2.2.1	0.214367160775371	.	184440001	184800000	#4848FF	1	0.25
chr2	184800001	184920000	B.1.1.2.1.1.1.1.2	0.449258836944128	.	184800001	184920000	#DADAFF	1	0.5
chr2	184920001	185240000	B.2.1.1.2.2.2.1.2.2.1.2	0.266818700114025	.	184920001	185240000	#4848FF	1	0.25
chr2	185240001	185400000	B.1.1.1.2.1.2.2.1	0.460661345496009	.	185240001	185400000	#DADAFF	1	0.5
chr2	185400001	185800000	B.2.1.1.2.2.1.1.1	0.279361459521095	.	185400001	185800000	#4848FF	1	0.25
chr2	185800001	186040000	B.2.1.2.2.1.2.1.2.1.1	0.216647662485747	.	185800001	186040000	#4848FF	1	0.25
chr2	186040001	186360000	B.2.1.2.1.1.2.1.2.2	0.250855188141391	.	186040001	186360000	#4848FF	1	0.25
chr2	186360001	186840000	B.2.1.2.2.1.2.1.2.2.2	0.213226909920182	.	186360001	186840000	#4848FF	1	0.25
chr2	186840001	187160000	B.1.1.2.1.1.1.1.1	0.450399087799316	.	186840001	187160000	#DADAFF	1	0.5
chr2	187160001	187320000	A.2.1.1.1.2.2.2.1.2.1.2	0.651083238312429	.	187160001	187320000	#FF9191	1	0.75
chr2	187320001	187640000	A.1.2.1.2.1.2.1.2.1.2	0.749144811858609	.	187320001	187640000	#FF4848	1	0.875
chr2	187640001	187800000	B.1.1.2.1.1.1.2.2	0.446978335233751	.	187640001	187800000	#DADAFF	1	0.5
chr2	187800001	188000000	B.1.2.2.1.2.2.1.1.2.2	0.3557582668187	.	187800001	188000000	#9191FF	1	0.375
chr2	188000001	188200000	B.1.1.1.2.1.2.2.2.2	0.458380843785633	.	188000001	188200000	#DADAFF	1	0.5
chr2	188200001	188360000	A.2.1.2.1.1.1.1	0.620296465222349	.	188200001	188360000	#FF9191	1	0.75
chr2	188360001	188760000	B.2.1.2.1.1.2.1.1	0.254275940706956	.	188360001	188760000	#4848FF	1	0.25
chr2	188760001	189080000	B.2.1.2.2.1.2.1.1.2.1	0.218928164196123	.	188760001	189080000	#4848FF	1	0.25
chr2	189080001	189440000	B.2.1.2.1.1.2.1.2.1.2	0.251995438996579	.	189080001	189440000	#4848FF	1	0.25
chr2	189440001	189800000	B.2.2.1.2.1.1.1.2.1	0.125427594070696	.	189440001	189800000	#0000FF	1	0.125
chr2	189800001	190040000	B.1.2.2.1.2.2.1.1.2.1.2	0.356898517673888	.	189800001	190040000	#9191FF	1	0.375
chr2	190040001	190280000	B.2.1.1.1.1.2.2.1.2	0.314709236031927	.	190040001	190280000	#4848FF	1	0.25
chr2	190280001	190520000	A.2.2.2.1.2.2.1.1.1	0.517673888255416	.	190280001	190520000	#FFDADA	1	0.625
chr2	190520001	190760000	A.1.1.2.2.1.2.2.2.1	0.835803876852908	.	190520001	190760000	#FF0000	1	1
chr2	190760001	190960000	A.1.2.2.1.1.1.2.2.2	0.721778791334094	.	190760001	190960000	#FF4848	1	0.875
chr2	190960001	191160000	A.1.1.2.2.1.2.2.2.2	0.834663625997719	.	190960001	191160000	#FF0000	1	1
chr2	191160001	191600000	A.1.1.1.1.1.2.1.1.1.1	0.993158494868871	.	191160001	191600000	#FF0000	1	1
chr2	191600001	191720000	A.1.1.2.2.2.2.2.1.2	0.812998859749145	.	191600001	191720000	#FF0000	1	1
chr2	191720001	191880000	A.1.1.1.2.1.2.2.1.1.1	0.935005701254276	.	191720001	191880000	#FF0000	1	1
chr2	191880001	192080000	A.1.2.1.1.1.2.1.1.1	0.800456100342075	.	191880001	192080000	#FF4848	1	0.875
chr2	192080001	192440000	B.1.1.1.1.2.2.2.1	0.467502850627138	.	192080001	192440000	#DADAFF	1	0.5
chr2	192440001	192600000	A.1.2.1.1.1.2.1.2.1	0.798175598631699	.	192440001	192600000	#FF4848	1	0.875
chr2	192600001	192760000	A.2.2.2.1.2.2.1.2.2.2	0.513112884834664	.	192600001	192760000	#FFDADA	1	0.625
chr2	192760001	193040000	A.2.1.2.1.2.1.2.2	0.603192702394527	.	192760001	193040000	#FF9191	1	0.75
chr2	193040001	194080000	B.2.2.1.2.1.1.1.2.2.2	0.122006841505131	.	193040001	194080000	#0000FF	1	0.125
chr2	194080001	194280000	B.2.1.2.1.1.1.1.1	0.261117445838084	.	194080001	194280000	#4848FF	1	0.25
chr2	194280001	194440000	B.2.1.1.1.1.1.1.1.1	0.327251995438997	.	194280001	194440000	#4848FF	1	0.25
chr2	194440001	194920000	B.2.1.2.1.1.2.1.2.1.1	0.253135689851767	.	194440001	194920000	#4848FF	1	0.25
chr2	194920001	195240000	B.2.1.1.1.1.1.1.1.2	0.326111744583808	.	194920001	195240000	#4848FF	1	0.25
chr2	195240001	195400000	B.2.1.1.1.1.1.1.2.2	0.322690992018244	.	195240001	195400000	#4848FF	1	0.25
chr2	195400001	195520000	B.1.1.2.1.2.1.2.1.1	0.441277080957811	.	195400001	195520000	#DADAFF	1	0.5
chr2	195520001	195680000	B.1.2.2.1.2.2.2	0.352337514253136	.	195520001	195680000	#9191FF	1	0.375
chr2	195680001	195840000	B.1.1.2.1.2.1.2.2	0.438996579247434	.	195680001	195840000	#DADAFF	1	0.5
chr2	195840001	196000000	A.2.2.2.2.2.1.1	0.493728620296465	.	195840001	196000000	#FFDADA	1	0.625
chr2	196000001	196200000	B.1.1.1.2.2.2.1	0.452679589509692	.	196000001	196200000	#DADAFF	1	0.5
chr2	196200001	196600000	A.1.2.1.2.1.2.1.1.2.2	0.751425313568985	.	196200001	196600000	#FF4848	1	0.875
chr2	196600001	196920000	B.1.2.1.2.1.1.1.1	0.38654503990878	.	196600001	196920000	#9191FF	1	0.375
chr2	196920001	197120000	A.1.1.1.2.2.1.2.2	0.916761687571266	.	196920001	197120000	#FF0000	1	1
chr2	197120001	197320000	A.1.1.2.1.1.2.1.2.1	0.882554161915621	.	197120001	197320000	#FF0000	1	1
chr2	197320001	197520000	A.2.1.2.1.1.2.1.1.1	0.618015963511973	.	197320001	197520000	#FF9191	1	0.75
chr2	197520001	197960000	A.1.1.2.1.1.1.1.2.2.1.1	0.892816419612315	.	197520001	197960000	#FF0000	1	1
chr2	197960001	198240000	A.1.1.1.1.1.2.1.1.1.2	0.992018244013683	.	197960001	198240000	#FF0000	1	1
chr2	198240001	198440000	A.1.1.1.1.2.1.1.2.2	0.968072976054732	.	198240001	198440000	#FF0000	1	1
chr2	198440001	198600000	A.1.2.1.1.1.1.2.2.1	0.802736602052452	.	198440001	198600000	#FF4848	1	0.875
chr2	198600001	199000000	A.1.2.1.2.1.1.1.1.1.2.1	0.767388825541619	.	198600001	199000000	#FF4848	1	0.875
chr2	199000001	199240000	B.1.2.2.2.2.2.2.1	0.331812998859749	.	199000001	199240000	#9191FF	1	0.375
chr2	199240001	199520000	B.2.2.1.1.1.1.2.1.1	0.174458380843786	.	199240001	199520000	#0000FF	1	0.125
chr2	199520001	199680000	B.2.1.1.2.2.2.2.2.1	0.263397947548461	.	199520001	199680000	#4848FF	1	0.25
chr2	199680001	199840000	B.1.1.2.1.1.1.2.1	0.44811858608894	.	199680001	199840000	#DADAFF	1	0.5
chr2	199840001	200000000	B.2.1.2.1.1.2.2.1.1	0.249714937286203	.	199840001	200000000	#4848FF	1	0.25
chr2	200000001	200160000	B.1.2.1.2.1.1.1.2	0.385404789053592	.	200000001	200160000	#9191FF	1	0.375
chr2	200160001	200760000	B.2.1.2.1.2.1.2.2.1	0.238312428734322	.	200160001	200760000	#4848FF	1	0.25
chr2	200760001	200880000	A.1.2.2.2.2.1.1.2.1.2	0.685290763968073	.	200760001	200880000	#FF4848	1	0.875
chr2	200880001	201160000	B.1.2.2.2.2.1.1.2.2.1	0.340935005701254	.	200880001	201160000	#9191FF	1	0.375
chr2	201160001	201320000	A.1.2.2.1.1.2.2.2	0.717217787913341	.	201160001	201320000	#FF4848	1	0.875
chr2	201320001	201680000	A.1.2.1.1.2.2.2.2.1	0.770809578107184	.	201320001	201680000	#FF4848	1	0.875
chr2	201680001	202120000	A.1.1.1.1.1.1.1.1.1	1	.	201680001	202120000	#FF0000	1	1
chr2	202120001	202320000	A.1.2.1.1.2.2.1.1.1	0.778791334093501	.	202120001	202320000	#FF4848	1	0.875
chr2	202320001	202480000	A.2.1.2.2.2.1.1	0.584948688711517	.	202320001	202480000	#FF9191	1	0.75
chr2	202480001	202680000	A.1.2.2.2.1.1.1.2.2	0.695553021664766	.	202480001	202680000	#FF4848	1	0.875
chr2	202680001	203080000	A.1.2.2.1.2.2.2.2.1.2	0.701254275940707	.	202680001	203080000	#FF4848	1	0.875
chr2	203080001	203280000	A.1.1.1.2.1.1.1.1.1.2.2	0.95096921322691	.	203080001	203280000	#FF0000	1	1
chr2	203280001	203560000	A.1.1.1.2.2.2.1.1.1.1	0.915621436716078	.	203280001	203560000	#FF0000	1	1
chr2	203560001	204320000	A.1.1.1.2.1.1.2.1.1	0.946408209806157	.	203560001	204320000	#FF0000	1	1
chr2	204320001	204760000	A.2.2.2.1.1.2.1.1.1.1.2	0.526795895096921	.	204320001	204760000	#FFDADA	1	0.625
chr2	204760001	205200000	B.2.1.1.1.2.1.1.1.2.2	0.310148232611174	.	204760001	205200000	#4848FF	1	0.25
chr2	205200001	205480000	B.2.2.2.1.1.2.1.1.2.1	0.0627137970353478	.	205200001	205480000	#0000FF	1	0.125
chr2	205480001	205720000	B.2.2.1.2.2.2.2.2.1	0.0843785632839225	.	205480001	205720000	#0000FF	1	0.125
chr2	205720001	205800000	B.2.1.2.1.2.2.2.2	0.229190421892816	.	205720001	205800000	#4848FF	1	0.25
chr2	205800001	206160000	B.2.2.2.1.2.1.2.1.1.1	0.0456100342075257	.	205800001	206160000	#0000FF	1	0.125
chr2	206160001	206520000	B.2.2.1.1.1.2.2.2.1.1	0.160775370581528	.	206160001	206520000	#0000FF	1	0.125
chr2	206520001	206640000	A.2.2.1.2.2.1.2.2.1	0.539338654503991	.	206520001	206640000	#FFDADA	1	0.625
chr2	206640001	206840000	B.1.1.2.2.2.2.2.1	0.410490307867731	.	206640001	206840000	#DADAFF	1	0.5
chr2	206840001	207040000	A.1.1.2.2.2.1.2.2.2.1	0.825541619156214	.	206840001	207040000	#FF0000	1	1
chr2	207040001	207440000	A.2.1.1.2.2.1.2.1	0.628278221208666	.	207040001	207440000	#FF9191	1	0.75
chr2	207440001	207560000	B.1.1.2.2.1.1.1.2	0.431014823261117	.	207440001	207560000	#DADAFF	1	0.5
chr2	207560001	207680000	A.2.1.2.1.2.2.1.2	0.600912200684151	.	207560001	207680000	#FF9191	1	0.75
chr2	207680001	207920000	B.1.1.2.2.2.2.1.2.2	0.411630558722919	.	207680001	207920000	#DADAFF	1	0.5
chr2	207920001	208240000	A.1.2.1.2.1.1.1.2.1	0.762827822120867	.	207920001	208240000	#FF4848	1	0.875
chr2	208240001	208360000	A.2.1.2.1.1.2.1.1.2	0.616875712656785	.	208240001	208360000	#FF9191	1	0.75
chr2	208360001	208600000	A.1.1.1.1.2.2.1.1	0.963511972633979	.	208360001	208600000	#FF0000	1	1
chr2	208600001	208960000	A.1.2.1.2.1.1.2.1.2	0.757126567844926	.	208600001	208960000	#FF4848	1	0.875
chr2	208960001	209080000	B.1.1.1.1.1.2.2.1.2.2	0.480045610034208	.	208960001	209080000	#DADAFF	1	0.5
chr2	209080001	209240000	A.1.2.1.1.1.1.1.2.1	0.808437856328392	.	209080001	209240000	#FF4848	1	0.875
chr2	209240001	210000000	B.2.2.1.2.1.2.1.2.2	0.108323831242873	.	209240001	210000000	#0000FF	1	0.125
chr2	210000001	210200000	B.2.1.2.2.1.2.2.2.2.2.2	0.201824401368301	.	210000001	210200000	#4848FF	1	0.25
chr2	210200001	210480000	B.2.1.2.1.1.1.1.2.1.1.1	0.259977194982896	.	210200001	210480000	#4848FF	1	0.25
chr2	210480001	210840000	B.2.1.2.2.1.2.1.1.1	0.220068415051311	.	210480001	210840000	#4848FF	1	0.25
chr2	210840001	211080000	A.2.1.1.1.2.2.2.1.1.2	0.653363740022805	.	210840001	211080000	#FF9191	1	0.75
chr2	211080001	211280000	B.2.1.2.1.1.2.2.2.1	0.247434435575827	.	211080001	211280000	#4848FF	1	0.25
chr2	211280001	211400000	A.2.2.2.1.2.2.1.2.2.1	0.514253135689852	.	211280001	211400000	#FFDADA	1	0.625
chr2	211400001	211880000	B.2.2.1.1.2.2.2.2.2.1.1	0.133409350057013	.	211400001	211880000	#0000FF	1	0.125
chr2	211880001	212200000	B.2.2.1.1.2.2.2.2.2.1.2.2	0.129988597491448	.	211880001	212200000	#0000FF	1	0.125
chr2	212200001	212560000	B.2.2.1.1.2.2.2.2.1.1	0.135689851767389	.	212200001	212560000	#0000FF	1	0.125
chr2	212560001	212760000	B.2.1.1.2.2.2.1.2.2.1.1	0.267958950969213	.	212560001	212760000	#4848FF	1	0.25
chr2	212760001	212920000	B.2.1.1.1.1.1.1.2.1.2	0.323831242873432	.	212760001	212920000	#4848FF	1	0.25
chr2	212920001	213520000	B.2.1.2.2.1.2.1.1.2.2	0.217787913340935	.	212920001	213520000	#4848FF	1	0.25
chr2	213520001	213840000	A.2.1.1.1.2.2.2.1.1.1	0.654503990877993	.	213520001	213840000	#FF9191	1	0.75
chr2	213840001	214120000	A.1.1.1.2.2.1.2.1	0.917901938426454	.	213840001	214120000	#FF0000	1	1
chr2	214120001	214400000	B.1.1.1.2.1.2.2.2.1	0.459521094640821	.	214120001	214400000	#DADAFF	1	0.5
chr2	214400001	214680000	A.2.1.2.1.2.1.1.1.2	0.607753705815279	.	214400001	214680000	#FF9191	1	0.75
chr2	214680001	215160000	B.2.1.1.1.1.2.2.2	0.313568985176739	.	214680001	215160000	#4848FF	1	0.25
chr2	215160001	215360000	B.2.1.1.1.1.1.1.2.1.1	0.32497149372862	.	215160001	215360000	#4848FF	1	0.25
chr2	215360001	215560000	B.1.1.1.2.1.2.1	0.461801596351197	.	215360001	215560000	#DADAFF	1	0.5
chr2	215560001	215720000	A.1.2.1.2.1.2.1.1.2.1	0.752565564424173	.	215560001	215720000	#FF4848	1	0.875
chr2	215720001	215920000	A.2.1.1.1.2.2.2.1.2.1.1	0.652223489167617	.	215720001	215920000	#FF9191	1	0.75
chr2	215920001	216160000	A.2.1.2.1.2.1.1.1.1	0.608893956670468	.	215920001	216160000	#FF9191	1	0.75
chr2	216160001	216840000	A.1.2.1.1.1.1.2.1.1	0.805017103762828	.	216160001	216840000	#FF4848	1	0.875
chr2	216840001	217080000	A.1.1.1.1.1.2.1.2.2.1.2.1	0.984036488027366	.	216840001	217080000	#FF0000	1	1
chr2	217080001	217240000	A.2.2.1.2.1.1.1.1.1.1	0.56442417331813	.	217080001	217240000	#FFDADA	1	0.625
chr2	217240001	217400000	A.1.2.1.2.2.2.1.1.1	0.735461801596351	.	217240001	217400000	#FF4848	1	0.875
chr2	217400001	217560000	A.2.2.2.2.1.1.1.1.1.2	0.508551881413911	.	217400001	217560000	#FFDADA	1	0.625
chr2	217560001	217920000	B.1.2.2.2.1.1.1	0.351197263397948	.	217560001	217920000	#9191FF	1	0.375
chr2	217920001	218160000	A.2.2.2.1.1.2.1.2.1	0.523375142531357	.	217920001	218160000	#FFDADA	1	0.625
chr2	218160001	218400000	B.1.1.2.2.2.2.1.1.2	0.416191562143672	.	218160001	218400000	#DADAFF	1	0.5
chr2	218400001	218640000	B.1.2.1.1.2.1.1.2.1	0.395667046750285	.	218400001	218640000	#9191FF	1	0.375
chr2	218640001	218880000	B.1.1.2.2.1.1.1.1.1.1	0.43557582668187	.	218640001	218880000	#DADAFF	1	0.5
chr2	218880001	219080000	A.2.1.2.2.1.1.1.1.2	0.594070695553022	.	218880001	219080000	#FF9191	1	0.75
chr2	219080001	219440000	A.1.1.1.1.1.2.2.2.1.2	0.976054732041049	.	219080001	219440000	#FF0000	1	1
chr2	219440001	219600000	A.1.1.2.1.2.2.2.1.1	0.863169897377423	.	219440001	219600000	#FF0000	1	1
chr2	219600001	219800000	A.1.2.1.1.2.1.2.2.1.1	0.782212086659065	.	219600001	219800000	#FF4848	1	0.875
chr2	219800001	220000000	A.2.1.1.2.1.2.1.2.1.2	0.638540478905359	.	219800001	220000000	#FF9191	1	0.75
chr2	220000001	220160000	A.1.1.1.2.2.2.2.2.2.2	0.899657924743444	.	220000001	220160000	#FF0000	1	1
chr2	220160001	220560000	A.1.2.2.2.1.2.1.1	0.692132269099202	.	220160001	220560000	#FF4848	1	0.875
chr2	220560001	220760000	B.2.1.1.1.2.2.2.2	0.301026225769669	.	220560001	220760000	#4848FF	1	0.25
chr2	220760001	221080000	B.2.2.1.1.1.2.2.2.2.2	0.157354618015964	.	220760001	221080000	#0000FF	1	0.125
chr2	221080001	221480000	B.2.2.2.1.2.1.2.1.1.2	0.0444697833523375	.	221080001	221480000	#0000FF	1	0.125
chr2	221480001	221840000	B.2.1.2.1.1.2.2.1.2	0.248574686431015	.	221480001	221840000	#4848FF	1	0.25
chr2	221840001	222000000	A.2.2.1.1.2.2.1	0.566704675028506	.	221840001	222000000	#FFDADA	1	0.625
chr2	222000001	222440000	A.2.2.2.2.2.1.2	0.492588369441277	.	222000001	222440000	#FFDADA	1	0.625
chr2	222440001	222880000	B.2.2.2.1.1.2.1.1.2.2	0.0615735461801596	.	222440001	222880000	#0000FF	1	0.125
chr2	222880001	223160000	B.2.1.2.2.2.2.1.2.1.2	0.187001140250855	.	222880001	223160000	#4848FF	1	0.25
chr2	223160001	223400000	A.1.2.2.2.2.1.1.2.1.1	0.686431014823261	.	223160001	223400000	#FF4848	1	0.875
chr2	223400001	223840000	A.1.2.2.1.1.1.1.2.1	0.727480045610034	.	223400001	223840000	#FF4848	1	0.875
chr2	223840001	224040000	B.2.1.1.2.1.1.1.1	0.299885974914481	.	223840001	224040000	#4848FF	1	0.25
chr2	224040001	224600000	B.2.2.1.2.2.2.2.1.2	0.0855188141391106	.	224040001	224600000	#0000FF	1	0.125
chr2	224600001	224840000	A.1.2.1.1.1.1.1.2.2.1	0.807297605473204	.	224600001	224840000	#FF4848	1	0.875
chr2	224840001	225120000	B.1.2.2.2.2.1.1.2.2.2	0.339794754846066	.	224840001	225120000	#9191FF	1	0.375
chr2	225120001	225320000	A.2.2.2.2.1.2.2.2.2	0.494868871151653	.	225120001	225320000	#FFDADA	1	0.625
chr2	225320001	225480000	A.1.1.2.1.1.2.2.1	0.880273660205245	.	225320001	225480000	#FF0000	1	1
chr2	225480001	225720000	A.1.2.2.1.1.1.1.2.2.2	0.725199543899658	.	225480001	225720000	#FF4848	1	0.875
chr2	225720001	225920000	A.1.1.2.2.1.2.2.1.2.1.1	0.839224629418472	.	225720001	225920000	#FF0000	1	1
chr2	225920001	226160000	B.1.2.1.2.1.1.2.2.1	0.381984036488027	.	225920001	226160000	#9191FF	1	0.375
chr2	226160001	226480000	B.2.2.1.1.2.1.2.1.2.1.1	0.148232611174458	.	226160001	226480000	#0000FF	1	0.125
chr2	226480001	227040000	B.2.2.2.1.1.1.1.1.1.1	0.080957810718358	.	226480001	227040000	#0000FF	1	0.125
chr2	227040001	227640000	B.2.2.1.1.2.1.2.1.1.2	0.149372862029647	.	227040001	227640000	#0000FF	1	0.125
chr2	227640001	227840000	A.1.2.2.1.1.1.1.1.2	0.728620296465222	.	227640001	227840000	#FF4848	1	0.875
chr2	227840001	228160000	B.1.1.2.1.1.2.2.2	0.443557582668187	.	227840001	228160000	#DADAFF	1	0.5
chr2	228160001	228440000	A.1.1.2.2.1.1.1.1.2.2	0.851767388825542	.	228160001	228440000	#FF0000	1	1
chr2	228440001	228600000	A.2.2.2.2.1.2.2.1.2	0.49714937286203	.	228440001	228600000	#FFDADA	1	0.625
chr2	228600001	228760000	A.2.1.2.1.1.2.2.1.2	0.612314709236032	.	228600001	228760000	#FF9191	1	0.75
chr2	228760001	229360000	B.2.2.2.1.2.1.1.1.2	0.0524515393386545	.	228760001	229360000	#0000FF	1	0.125
chr2	229360001	229520000	B.1.2.1.2.2.1.2.2.2	0.371721778791334	.	229360001	229520000	#9191FF	1	0.375
chr2	229520001	229960000	B.2.2.2.1.2.1.1.1.1	0.0535917901938426	.	229520001	229960000	#0000FF	1	0.125
chr2	229960001	230160000	B.2.2.1.2.2.1.2.2.1	0.0946408209806157	.	229960001	230160000	#0000FF	1	0.125
chr2	230160001	230640000	B.2.1.1.2.1.1.2.2	0.29418472063854	.	230160001	230640000	#4848FF	1	0.25
chr2	230640001	230800000	A.1.1.1.2.1.2.1.2.1.1	0.941847206385405	.	230640001	230800000	#FF0000	1	1
chr2	230800001	231040000	A.1.2.1.2.2.2.1.2	0.733181299885975	.	230800001	231040000	#FF4848	1	0.875
chr2	231040001	231280000	A.1.1.1.1.2.1.1.1.1	0.972633979475485	.	231040001	231280000	#FF0000	1	1
chr2	231280001	231520000	A.1.1.1.1.2.1.1.1.2	0.971493728620296	.	231280001	231520000	#FF0000	1	1
chr2	231520001	231720000	A.1.1.1.1.2.1.2.2	0.964652223489168	.	231520001	231720000	#FF0000	1	1
chr2	231720001	231880000	A.1.1.1.2.1.1.1.2	0.947548460661345	.	231720001	231880000	#FF0000	1	1
chr2	231880001	232120000	A.1.1.1.2.2.2.2.1.2.2	0.904218928164196	.	231880001	232120000	#FF0000	1	1
chr2	232120001	232280000	A.1.1.2.1.2.2.2.2.1.1.1.1	0.860889395667047	.	232120001	232280000	#FF0000	1	1
chr2	232280001	232680000	A.1.1.1.1.1.2.2.2.1.1	0.977194982896237	.	232280001	232680000	#FF0000	1	1
chr2	232680001	232800000	A.2.2.1.2.1.1.1.1.2	0.562143671607754	.	232680001	232800000	#FFDADA	1	0.625
chr2	232800001	232960000	A.1.2.2.2.1.1.1.2.1	0.696693272519954	.	232800001	232960000	#FF4848	1	0.875
chr2	232960001	233200000	A.2.1.1.2.1.2.1.2.1.1	0.639680729760547	.	232960001	233200000	#FF9191	1	0.75
chr2	233200001	233400000	A.2.2.2.1.1.2.2.1	0.521094640820981	.	233200001	233400000	#FFDADA	1	0.625
chr2	233400001	233560000	A.2.1.1.2.2.2.1.1	0.62599771949829	.	233400001	233560000	#FF9191	1	0.75
chr2	233560001	233720000	A.1.2.1.1.2.1.2.1.2.1	0.785632839224629	.	233560001	233720000	#FF4848	1	0.875
chr2	233720001	233920000	A.2.1.2.2.1.1.1.1.1.2	0.59521094640821	.	233720001	233920000	#FF9191	1	0.75
chr2	233920001	234000000	A.1.1.1.2.1.1.1.1.1.2.1	0.952109464082098	.	233920001	234000000	#FF0000	1	1
chr2	234040001	234280000	A.1.1.1.2.1.1.1.1.1.2.1	0.952109464082098	.	234040001	234280000	#FF0000	1	1
chr2	234280001	234480000	A.1.1.2.2.2.2.1.1.2.2	0.819840364880274	.	234280001	234480000	#FF0000	1	1
chr2	234480001	234800000	A.2.2.2.2.1.1.2	0.501710376282782	.	234480001	234800000	#FFDADA	1	0.625
chr2	234800001	235160000	B.2.1.1.2.1.1.1.2.2.2	0.296465222348917	.	234800001	235160000	#4848FF	1	0.25
chr2	235160001	235440000	B.1.1.2.2.1.1.1.1.2.1	0.433295324971494	.	235160001	235440000	#DADAFF	1	0.5
chr2	235440001	235920000	B.2.2.2.1.1.2.1.2.1	0.0604332953249715	.	235440001	235920000	#0000FF	1	0.125
chr2	235920001	236440000	B.2.2.2.1.1.2.1.2.2	0.0592930444697834	.	235920001	236440000	#0000FF	1	0.125
chr2	236440001	236760000	B.2.1.2.2.2.1.2.1	0.193842645381984	.	236440001	236760000	#4848FF	1	0.25
chr2	236760001	237200000	B.2.2.1.1.1.2.1.1.1.1	0.167616875712657	.	236760001	237200000	#0000FF	1	0.125
chr2	237200001	237400000	B.1.2.2.2.1.2.1.2	0.347776510832383	.	237200001	237400000	#9191FF	1	0.375
chr2	237400001	237520000	A.2.1.1.2.2.1.1.1	0.633979475484607	.	237400001	237520000	#FF9191	1	0.75
chr2	237520001	237920000	B.1.2.2.2.2.2.1.1.2	0.335233751425314	.	237520001	237920000	#9191FF	1	0.375
chr2	237920001	238080000	A.2.2.2.2.1.1.1.1.2.2	0.505131128848347	.	237920001	238080000	#FFDADA	1	0.625
chr2	238080001	238360000	B.1.2.2.2.2.2.1.1.1	0.336374002280502	.	238080001	238360000	#9191FF	1	0.375
chr2	238360001	238560000	A.2.2.1.2.1.1.1.1.1.2	0.563283922462942	.	238360001	238560000	#FFDADA	1	0.625
chr2	238560001	238880000	A.1.2.1.1.2.1.1.1.1.2	0.792474344355758	.	238560001	238880000	#FF4848	1	0.875
chr2	238880001	239200000	A.1.1.2.1.2.2.1.2.2.1.1	0.866590649942988	.	238880001	239200000	#FF0000	1	1
chr2	239200001	239400000	A.2.1.2.2.2.1.2	0.583808437856328	.	239200001	239400000	#FF9191	1	0.75
chr2	239400001	239800000	B.2.1.1.2.1.1.2.1	0.295324971493729	.	239400001	239800000	#4848FF	1	0.25
chr2	239840001	239960000	B.2.1.1.2.1.1.2.1	0.295324971493729	.	239840001	239960000	#4848FF	1	0.25
chr2	239960001	240160000	B.1.1.2.2.1.1.1.1.2.2	0.432155074116306	.	239960001	240160000	#DADAFF	1	0.5
chr2	240160001	240360000	A.2.1.1.2.2.1.2.2	0.627137970353478	.	240160001	240360000	#FF9191	1	0.75
chr2	240360001	240880000	B.2.1.1.1.2.2.2.1.1	0.303306727480046	.	240360001	240880000	#4848FF	1	0.25
chr2	240880001	241440000	B.1.1.2.2.1.1.2.2.1	0.428734321550741	.	240880001	241440000	#DADAFF	1	0.5
chr2	241440001	241600000	A.1.2.2.1.2.1.1.2.1	0.7115165336374	.	241440001	241600000	#FF4848	1	0.875
chr2	241600001	241760000	A.2.2.2.2.1.1.1.2.1	0.503990877993158	.	241600001	241760000	#FFDADA	1	0.625
chr2	241760001	241960000	A.2.2.1.2.2.2.2.2	0.534777651083238	.	241760001	241960000	#FFDADA	1	0.625
chr2	241960001	242200000	A.1.1.2.1.2.2.2.2.1.1.1.2	0.859749144811859	.	241960001	242200000	#FF0000	1	1
chr2	242200001	242320000	A.1.1.2.1.2.1.2.2.2	0.872291904218928	.	242200001	242320000	#FF0000	1	1
chr2	242320001	242560000	A.1.2.1.1.2.1.2.2.1.2	0.781071835803877	.	242320001	242560000	#FF4848	1	0.875
chr2	242560001	242840000	A.1.1.1.2.2.2.2.2.2.1.1	0.90193842645382	.	242560001	242840000	#FF0000	1	1
chr2	242840001	243080000	A.2.1.1.2.1.2.1.2.2	0.637400228050171	.	242840001	243080000	#FF9191	1	0.75
chr3	40001	240000	A.2.2.1.2.2.2.1.1	0.540277777777778	.	40001	240000	#FFDADA	1	0.625
chr3	240001	400000	A.1.2.2.1.1.1.1.1	0.701388888888889	.	240001	400000	#FF4848	1	0.875
chr3	400001	560000	B.1.1.1.1.2.1.1.2	0.473611111111111	.	400001	560000	#DADAFF	1	0.5
chr3	560001	880000	B.2.2.1.2.1.1.2.1.2	0.140277777777778	.	560001	880000	#0000FF	1	0.125
chr3	880001	1000000	B.2.1.1.2.2.2.1.1.1.2	0.277777777777778	.	880001	1000000	#4848FF	1	0.25
chr3	1000001	1360000	B.2.2.2.1.2.1.1.2.2.1	0.0694444444444444	.	1000001	1360000	#0000FF	1	0.125
chr3	1360001	1680000	B.2.2.2.2.1.2.2.1.2.1	0.0222222222222222	.	1360001	1680000	#0000FF	1	0.125
chr3	1720001	1960000	B.2.2.2.2.1.2.2.1.2.1	0.0222222222222222	.	1720001	1960000	#0000FF	1	0.125
chr3	1960001	2120000	B.2.2.1.1.1.1.1.2.1.1	0.193055555555556	.	1960001	2120000	#0000FF	1	0.125
chr3	2120001	2480000	B.2.1.1.2.2.2.1.1.2.1	0.276388888888889	.	2120001	2480000	#4848FF	1	0.25
chr3	2480001	2640000	A.2.1.1.2.2.1.2.1.1	0.618055555555556	.	2480001	2640000	#FF9191	1	0.75
chr3	2640001	3120000	B.1.1.2.2.2.1.2	0.4125	.	2640001	3120000	#DADAFF	1	0.5
chr3	3120001	3240000	A.2.1.1.2.1.1.1.1.2.1	0.633333333333333	.	3120001	3240000	#FF9191	1	0.75
chr3	3240001	3600000	B.2.2.1.1.2.1.1.2.1	0.1625	.	3240001	3600000	#0000FF	1	0.125
chr3	3600001	3760000	B.1.2.2.2.2.2.2.2	0.323611111111111	.	3600001	3760000	#9191FF	1	0.375
chr3	3760001	4040000	B.2.2.1.2.1.1.2.2.2.1	0.1375	.	3760001	4040000	#0000FF	1	0.125
chr3	4040001	4320000	B.2.1.2.2.2.2.2.1.1.2	0.202777777777778	.	4040001	4320000	#4848FF	1	0.25
chr3	4320001	4720000	A.1.1.2.1.2.2.1.1.2	0.848611111111111	.	4320001	4720000	#FF0000	1	1
chr3	4720001	4880000	A.1.1.1.2.1.2.1.1.2.1	0.929166666666667	.	4720001	4880000	#FF0000	1	1
chr3	4880001	5080000	A.1.1.1.1.2.1.2.1.1	0.970833333333333	.	4880001	5080000	#FF0000	1	1
chr3	5080001	5280000	A.1.1.1.2.1.1.2.2.1.2.2.1	0.9375	.	5080001	5280000	#FF0000	1	1
chr3	5280001	5760000	A.2.2.1.2.2.1.2.1	0.543055555555556	.	5280001	5760000	#FFDADA	1	0.625
chr3	5760001	6120000	A.2.2.1.2.2.1.1	0.544444444444444	.	5760001	6120000	#FFDADA	1	0.625
chr3	6120001	6360000	A.2.1.1.2.1.2	0.627777777777778	.	6120001	6360000	#FF9191	1	0.75
chr3	6360001	6640000	A.2.1.2.2.1.1.1	0.588888888888889	.	6360001	6640000	#FF9191	1	0.75
chr3	6640001	6840000	A.1.2.2.1.2.2.2	0.680555555555556	.	6640001	6840000	#FF4848	1	0.875
chr3	6840001	7160000	B.1.2.1.2.2.1	0.381944444444444	.	6840001	7160000	#9191FF	1	0.375
chr3	7160001	7320000	A.2.2.2.2.1.2.1.1	0.5	.	7160001	7320000	#FFDADA	1	0.625
chr3	7320001	7520000	B.1.2.2.2.1.1.1.2	0.341666666666667	.	7320001	7520000	#9191FF	1	0.375
chr3	7520001	7840000	B.2.2.1.2.2.1.2.1.2.2.2	0.113888888888889	.	7520001	7840000	#0000FF	1	0.125
chr3	7840001	8200000	B.2.2.2.1.2.2.2.1	0.0486111111111111	.	7840001	8200000	#0000FF	1	0.125
chr3	8200001	8480000	B.2.1.2.2.2.2.2.1.1.1	0.204166666666667	.	8200001	8480000	#4848FF	1	0.25
chr3	8480001	8720000	A.2.2.2.1.2.1.1.2.1	0.513888888888889	.	8480001	8720000	#FFDADA	1	0.625
chr3	8720001	8920000	A.2.2.1.1.1.2.1.1	0.566666666666667	.	8720001	8920000	#FFDADA	1	0.625
chr3	8920001	9400000	A.2.1.2.1.1.1.1.1	0.605555555555556	.	8920001	9400000	#FF9191	1	0.75
chr3	9400001	9520000	A.1.1.1.2.2.1.2.2.2.2	0.895833333333333	.	9400001	9520000	#FF0000	1	1
chr3	9520001	9680000	A.2.1.2.1.2.2.2	0.590277777777778	.	9520001	9680000	#FF9191	1	0.75
chr3	9680001	10000000	A.1.1.1.2.2.1.2.1.1	0.901388888888889	.	9680001	10000000	#FF0000	1	1
chr3	10000001	10160000	A.1.1.2.1.1.2.1.1.2	0.877777777777778	.	10000001	10160000	#FF0000	1	1
chr3	10160001	10360000	A.1.1.1.1.1.2.1.2.1	0.986111111111111	.	10160001	10360000	#FF0000	1	1
chr3	10360001	10840000	B.1.1.2.1.2.2.1.1	0.426388888888889	.	10360001	10840000	#DADAFF	1	0.5
chr3	10840001	11280000	B.1.2.2.1.1.1.2.1	0.372222222222222	.	10840001	11280000	#9191FF	1	0.375
chr3	11280001	11440000	A.1.2.2.2.2.2.2.2.2	0.655555555555556	.	11280001	11440000	#FF4848	1	0.875
chr3	11440001	11600000	A.2.2.1.1.2.1.1.2.1	0.558333333333333	.	11440001	11600000	#FFDADA	1	0.625
chr3	11600001	11920000	A.2.1.1.1.1.1.2.1.2	0.65	.	11600001	11920000	#FF9191	1	0.75
chr3	11920001	12160000	B.2.1.1.1.2.2.2.1	0.302777777777778	.	11920001	12160000	#4848FF	1	0.25
chr3	12160001	12520000	B.1.1.2.1.1.1.2.1.2	0.440277777777778	.	12160001	12520000	#DADAFF	1	0.5
chr3	12520001	12720000	A.1.1.2.1.1.1.1.2.2	0.883333333333333	.	12520001	12720000	#FF0000	1	1
chr3	12720001	13160000	A.1.1.2.2.2.1.2.2	0.786111111111111	.	12720001	13160000	#FF0000	1	1
chr3	13160001	13360000	A.2.2.1.1.2.1.1.2.2	0.556944444444444	.	13160001	13360000	#FFDADA	1	0.625
chr3	13360001	13520000	A.1.2.1.2.2.2.1.2.2	0.705555555555556	.	13360001	13520000	#FF4848	1	0.875
chr3	13520001	13720000	B.1.1.2.1.1.2.2	0.434722222222222	.	13520001	13720000	#DADAFF	1	0.5
chr3	13720001	13960000	B.1.2.2.1.2.2.1.1.2	0.352777777777778	.	13720001	13960000	#9191FF	1	0.375
chr3	13960001	14160000	B.1.2.2.1.1.1.2.2	0.370833333333333	.	13960001	14160000	#9191FF	1	0.375
chr3	14160001	14400000	A.2.1.1.1.1.2.2	0.645833333333333	.	14160001	14400000	#FF9191	1	0.75
chr3	14400001	14520000	A.1.2.1.2.2.2.1.2.1	0.706944444444444	.	14400001	14520000	#FF4848	1	0.875
chr3	14520001	14680000	A.2.2.2.1.1.2.1.2	0.520833333333333	.	14520001	14680000	#FFDADA	1	0.625
chr3	14680001	14800000	A.1.1.2.2.2.2.2.1.2.2	0.776388888888889	.	14680001	14800000	#FF0000	1	1
chr3	14800001	14960000	A.2.1.2.1.2.2.1.1	0.593055555555556	.	14800001	14960000	#FF9191	1	0.75
chr3	14960001	15160000	A.1.1.1.2.2.1.1.1.1	0.908333333333333	.	14960001	15160000	#FF0000	1	1
chr3	15160001	15480000	A.1.1.1.1.1.1.2.1.2	0.991666666666667	.	15160001	15480000	#FF0000	1	1
chr3	15480001	15640000	A.1.1.2.2.2.1.1.1	0.794444444444444	.	15480001	15640000	#FF0000	1	1
chr3	15640001	15920000	A.1.1.1.1.1.1.2.2.2	0.988888888888889	.	15640001	15920000	#FF0000	1	1
chr3	15920001	16280000	A.2.2.2.1.1.1.1.2.2	0.529166666666667	.	15920001	16280000	#FFDADA	1	0.625
chr3	16280001	16640000	A.1.1.1.2.1.2.1.1.1.1	0.931944444444444	.	16280001	16640000	#FF0000	1	1
chr3	16640001	16840000	A.2.2.2.1.1.1.1.2.1	0.530555555555556	.	16640001	16840000	#FFDADA	1	0.625
chr3	16840001	17080000	A.1.1.2.1.2.1.2.1.1.1.1	0.859722222222222	.	16840001	17080000	#FF0000	1	1
chr3	17080001	17280000	A.1.1.2.2.1.2.2.1.1.2	0.801388888888889	.	17080001	17280000	#FF0000	1	1
chr3	17280001	17480000	A.1.2.1.1.1.2.1.1.2	0.761111111111111	.	17280001	17480000	#FF4848	1	0.875
chr3	17480001	17680000	A.1.2.1.1.1.1.2.2.1.1	0.768055555555556	.	17480001	17680000	#FF4848	1	0.875
chr3	17680001	17880000	A.1.1.2.2.1.1.1.2.2.2.1	0.822222222222222	.	17680001	17880000	#FF0000	1	1
chr3	17880001	18320000	B.1.2.2.2.2.1.1	0.330555555555556	.	17880001	18320000	#9191FF	1	0.375
chr3	18320001	18480000	B.2.1.1.2.1.1.2	0.291666666666667	.	18320001	18480000	#4848FF	1	0.25
chr3	18480001	18680000	B.2.2.1.1.1.1.1.1.2.2.1	0.195833333333333	.	18480001	18680000	#0000FF	1	0.125
chr3	18680001	18840000	B.1.2.2.2.1.2.1.1	0.338888888888889	.	18680001	18840000	#9191FF	1	0.375
chr3	18840001	19080000	B.2.2.1.1.1.2.1.2.2	0.170833333333333	.	18840001	19080000	#0000FF	1	0.125
chr3	19080001	19160000	B.2.1.1.2.1.2.2.1	0.2875	.	19080001	19160000	#4848FF	1	0.25
chr3	19160001	19360000	B.2.1.1.2.2.2.1.1.1.1	0.279166666666667	.	19160001	19360000	#4848FF	1	0.25
chr3	19360001	19560000	B.1.2.1.2.1.1.2.1	0.393055555555556	.	19360001	19560000	#9191FF	1	0.375
chr3	19560001	19680000	A.2.2.2.2.1.2.1.2	0.498611111111111	.	19560001	19680000	#FFDADA	1	0.625
chr3	19680001	19960000	B.1.2.2.2.2.2.2.1.2	0.325	.	19680001	19960000	#9191FF	1	0.375
chr3	19960001	20240000	A.1.2.1.1.1.1.2.2.1.2	0.766666666666667	.	19960001	20240000	#FF4848	1	0.875
chr3	20240001	20640000	B.2.1.1.2.2.2.1.1.2.2	0.275	.	20240001	20640000	#4848FF	1	0.25
chr3	20640001	21400000	B.2.2.2.2.2.1.2.1.2.2	0.0111111111111111	.	20640001	21400000	#0000FF	1	0.125
chr3	21400001	22080000	B.2.2.2.1.2.2.1.1.2	0.0541666666666667	.	21400001	22080000	#0000FF	1	0.125
chr3	22080001	22240000	B.2.1.1.1.1.2.1.1.1	0.318055555555556	.	22080001	22240000	#4848FF	1	0.25
chr3	22240001	22560000	B.2.2.1.2.1.1.2.1.1.1	0.143055555555556	.	22240001	22560000	#0000FF	1	0.125
chr3	22560001	22960000	B.2.2.1.2.1.1.2.2.1	0.138888888888889	.	22560001	22960000	#0000FF	1	0.125
chr3	22960001	23040000	B.1.1.1.1.1.1.2	0.477777777777778	.	22960001	23040000	#DADAFF	1	0.5
chr3	23040001	23200000	A.2.1.1.2.2.1.1.1.2	0.625	.	23040001	23200000	#FF9191	1	0.75
chr3	23200001	23360000	A.1.1.2.1.2.2.2.1.1.2	0.838888888888889	.	23200001	23360000	#FF0000	1	1
chr3	23360001	23600000	A.1.1.2.1.2.2.2.2.2.1	0.830555555555556	.	23360001	23600000	#FF0000	1	1
chr3	23600001	23840000	A.1.1.2.1.2.1.2.1.1.1.2	0.858333333333333	.	23600001	23840000	#FF0000	1	1
chr3	23840001	24000000	A.1.1.1.2.1.2.1.2.2.1	0.923611111111111	.	23840001	24000000	#FF0000	1	1
chr3	24000001	24320000	B.1.2.1.1.2.2.2	0.395833333333333	.	24000001	24320000	#9191FF	1	0.375
chr3	24320001	24720000	B.2.2.1.2.2.2.2.2.2	0.0875	.	24320001	24720000	#0000FF	1	0.125
chr3	24720001	25160000	B.2.2.2.1.1.1.2.2.1.2	0.0819444444444444	.	24720001	25160000	#0000FF	1	0.125
chr3	25160001	25320000	B.2.2.1.2.2.2.2.2.1	0.0888888888888889	.	25160001	25320000	#0000FF	1	0.125
chr3	25320001	25640000	B.2.1.2.1.2.2.1.2.2	0.234722222222222	.	25320001	25640000	#4848FF	1	0.25
chr3	25640001	25920000	A.1.2.1.2.1.2.1.1.1.1.1	0.731944444444444	.	25640001	25920000	#FF4848	1	0.875
chr3	25920001	26200000	B.2.1.2.1.1.2.1.2.2	0.25	.	25920001	26200000	#4848FF	1	0.25
chr3	26200001	26400000	B.2.2.2.2.1.2.1.1.1.2	0.0305555555555556	.	26200001	26400000	#0000FF	1	0.125
chr3	26440001	26640000	B.2.2.2.2.1.2.1.1.1.2	0.0305555555555556	.	26440001	26640000	#0000FF	1	0.125
chr3	26640001	26800000	B.2.2.1.2.2.1.2.2.1.1	0.1125	.	26640001	26800000	#0000FF	1	0.125
chr3	26800001	26960000	B.2.2.1.2.2.2.2.1.2.2.1.1	0.0930555555555556	.	26800001	26960000	#0000FF	1	0.125
chr3	26960001	27360000	B.2.2.1.1.1.2.1.1.1	0.176388888888889	.	26960001	27360000	#0000FF	1	0.125
chr3	27360001	27560000	A.1.2.1.1.1.2.2.2.1	0.756944444444444	.	27360001	27560000	#FF4848	1	0.875
chr3	27560001	27680000	A.2.2.1.2.1.1.2.1	0.548611111111111	.	27560001	27680000	#FFDADA	1	0.625
chr3	27680001	28000000	A.1.2.2.1.1.1.2.2	0.695833333333333	.	27680001	28000000	#FF4848	1	0.875
chr3	28000001	28400000	A.1.1.2.2.1.2.1.2.1	0.805555555555556	.	28000001	28400000	#FF0000	1	1
chr3	28400001	28640000	B.2.2.1.1.1.1.1.1.2.1	0.197222222222222	.	28400001	28640000	#0000FF	1	0.125
chr3	28640001	28920000	B.2.2.1.1.1.2.1.2.1.1	0.173611111111111	.	28640001	28920000	#0000FF	1	0.125
chr3	28920001	29080000	B.1.1.1.1.2.1.1.1	0.475	.	28920001	29080000	#DADAFF	1	0.5
chr3	29080001	29280000	B.1.2.2.2.2.2.1	0.327777777777778	.	29080001	29280000	#9191FF	1	0.375
chr3	29280001	29440000	A.1.2.1.1.1.2.2.2.2	0.755555555555556	.	29280001	29440000	#FF4848	1	0.875
chr3	29440001	29760000	A.2.2.1.2.2.2.1.2	0.538888888888889	.	29440001	29760000	#FFDADA	1	0.625
chr3	29760001	30040000	B.2.1.1.1.1.2.1.1.2	0.316666666666667	.	29760001	30040000	#4848FF	1	0.25
chr3	30040001	30320000	B.2.2.1.1.1.2.1.2.1.2	0.172222222222222	.	30040001	30320000	#0000FF	1	0.125
chr3	30320001	30480000	B.2.1.2.2.1.1.1.1.1	0.229166666666667	.	30320001	30480000	#4848FF	1	0.25
chr3	30480001	30960000	B.1.2.2.1.1.2.2.2.1	0.359722222222222	.	30480001	30960000	#9191FF	1	0.375
chr3	30960001	31200000	A.2.2.1.2.1.1.2.2	0.547222222222222	.	30960001	31200000	#FFDADA	1	0.625
chr3	31200001	31320000	A.1.1.2.2.1.2.2.1.1.1	0.802777777777778	.	31200001	31320000	#FF0000	1	1
chr3	31320001	31560000	A.1.2.1.2.1.2.1.1.2	0.727777777777778	.	31320001	31560000	#FF4848	1	0.875
chr3	31560001	31720000	A.1.1.2.1.2.1.1.2.2	0.861111111111111	.	31560001	31720000	#FF0000	1	1
chr3	31720001	31920000	B.1.1.2.1.2.1.1.1	0.433333333333333	.	31720001	31920000	#DADAFF	1	0.5
chr3	31920001	32120000	B.1.1.1.2.1.2.2.1.1.2	0.459722222222222	.	31920001	32120000	#DADAFF	1	0.5
chr3	32120001	32400000	A.2.2.2.2.2.1.1.1	0.494444444444444	.	32120001	32400000	#FFDADA	1	0.625
chr3	32400001	32600000	A.1.1.1.2.1.1.2.1.1.1	0.945833333333333	.	32400001	32600000	#FF0000	1	1
chr3	32600001	32840000	A.1.1.2.2.2.1.2.1.1	0.788888888888889	.	32600001	32840000	#FF0000	1	1
chr3	32840001	33000000	A.1.2.2.2.2.1.1.1.1	0.673611111111111	.	32840001	33000000	#FF4848	1	0.875
chr3	33000001	33200000	A.1.1.2.1.2.2.1.2.1.1	0.847222222222222	.	33000001	33200000	#FF0000	1	1
chr3	33200001	33400000	A.2.2.1.1.2.1.2.2	0.554166666666667	.	33200001	33400000	#FFDADA	1	0.625
chr3	33400001	33920000	A.1.1.2.1.2.1.2.1.2.1	0.855555555555556	.	33400001	33920000	#FF0000	1	1
chr3	33920001	34040000	B.1.1.2.2.2.1.1	0.413888888888889	.	33920001	34040000	#DADAFF	1	0.5
chr3	34040001	34320000	A.2.1.2.2.2.1.1.1	0.583333333333333	.	34040001	34320000	#FF9191	1	0.75
chr3	34320001	34760000	B.2.2.1.2.1.1.2.1.1.2	0.141666666666667	.	34320001	34760000	#0000FF	1	0.125
chr3	34760001	34960000	B.2.2.1.2.2.1.2.2.1.2	0.111111111111111	.	34760001	34960000	#0000FF	1	0.125
chr3	34960001	35120000	B.2.2.1.2.2.2.2.1.2.2.1.2	0.0916666666666667	.	34960001	35120000	#0000FF	1	0.125
chr3	35120001	35560000	B.2.2.2.2.2.2.2.2.2	0.00138888888888889	.	35120001	35560000	#0000FF	1	0.125
chr3	35560001	35720000	B.2.1.2.2.1.1.1.1.2	0.227777777777778	.	35560001	35720000	#4848FF	1	0.25
chr3	35720001	35920000	B.2.2.1.2.2.1.2.2.2	0.109722222222222	.	35720001	35920000	#0000FF	1	0.125
chr3	35920001	36040000	B.2.1.2.1.1.2.1.2.1	0.251388888888889	.	35920001	36040000	#4848FF	1	0.25
chr3	36040001	36400000	B.2.2.2.2.2.1.2.2	0.00972222222222222	.	36040001	36400000	#0000FF	1	0.125
chr3	36400001	36720000	B.2.2.1.1.2.1.2.2	0.155555555555556	.	36400001	36720000	#0000FF	1	0.125
chr3	36720001	36920000	A.2.2.2.2.2.2.2	0.480555555555556	.	36720001	36920000	#FFDADA	1	0.625
chr3	36920001	37440000	A.1.1.1.2.1.1.2.2.1.1	0.940277777777778	.	36920001	37440000	#FF0000	1	1
chr3	37440001	37840000	B.1.2.1.1.1.2.2.2	0.4	.	37440001	37840000	#9191FF	1	0.375
chr3	37840001	38000000	A.2.2.2.1.1.2.1.1	0.522222222222222	.	37840001	38000000	#FFDADA	1	0.625
chr3	38000001	38160000	A.1.2.1.1.2.2.1.2.2.2	0.741666666666667	.	38000001	38160000	#FF4848	1	0.875
chr3	38160001	38280000	A.1.1.1.2.2.1.2.2.1	0.898611111111111	.	38160001	38280000	#FF0000	1	1
chr3	38280001	38600000	A.2.1.1.1.1.1.2.2	0.648611111111111	.	38280001	38600000	#FF9191	1	0.75
chr3	38600001	38720000	B.1.1.2.1.2.2.1.2.1	0.425	.	38600001	38720000	#DADAFF	1	0.5
chr3	38720001	39080000	B.1.2.2.1.2.2.1.2	0.351388888888889	.	38720001	39080000	#9191FF	1	0.375
chr3	39080001	39480000	A.1.1.1.1.2.1.1.2	0.972222222222222	.	39080001	39480000	#FF0000	1	1
chr3	39480001	39840000	B.2.1.1.1.2.1.1.2	0.311111111111111	.	39480001	39840000	#4848FF	1	0.25
chr3	39840001	40200000	B.2.1.2.1.2.2.1.1	0.240277777777778	.	39840001	40200000	#4848FF	1	0.25
chr3	40200001	40480000	B.1.1.1.2.2.1.2.2	0.45	.	40200001	40480000	#DADAFF	1	0.5
chr3	40480001	40600000	A.1.2.1.2.2.1.2.1	0.713888888888889	.	40480001	40600000	#FF4848	1	0.875
chr3	40600001	40920000	B.1.2.2.1.2.2.1.1.1	0.354166666666667	.	40600001	40920000	#9191FF	1	0.375
chr3	40920001	41200000	B.1.1.2.1.1.1.2.2	0.438888888888889	.	40920001	41200000	#DADAFF	1	0.5
chr3	41200001	41320000	A.2.2.1.1.1.2.1.2	0.565277777777778	.	41200001	41320000	#FFDADA	1	0.625
chr3	41320001	41520000	B.2.1.1.1.2.2.1.1	0.305555555555556	.	41320001	41520000	#4848FF	1	0.25
chr3	41520001	41960000	B.1.2.1.1.1.1	0.406944444444444	.	41520001	41960000	#9191FF	1	0.375
chr3	41960001	42280000	A.1.1.1.2.1.1.2.2.2.2	0.933333333333333	.	41960001	42280000	#FF0000	1	1
chr3	42280001	42600000	A.2.2.2.1.1.1.2.1.2.2	0.525	.	42280001	42600000	#FFDADA	1	0.625
chr3	42600001	42680000	A.1.1.2.1.1.1.1.2.1	0.884722222222222	.	42600001	42680000	#FF0000	1	1
chr3	42680001	42920000	A.1.2.2.2.2.1.1.2.2.1	0.668055555555556	.	42680001	42920000	#FF4848	1	0.875
chr3	42920001	43240000	B.1.1.2.1.2.2.1.2.2	0.423611111111111	.	42920001	43240000	#DADAFF	1	0.5
chr3	43240001	43440000	A.2.1.2.1.1.1.2.1	0.602777777777778	.	43240001	43440000	#FF9191	1	0.75
chr3	43440001	43560000	A.2.2.2.2.2.1.2.2.1	0.484722222222222	.	43440001	43560000	#FFDADA	1	0.625
chr3	43560001	43760000	A.2.1.1.1.2.2.2.2	0.6375	.	43560001	43760000	#FF9191	1	0.75
chr3	43760001	43920000	B.1.1.2.1.1.1.2.1.1.1	0.443055555555556	.	43760001	43920000	#DADAFF	1	0.5
chr3	43920001	44000000	A.2.2.2.1.1.1.2.1.2.1	0.526388888888889	.	43920001	44000000	#FFDADA	1	0.625
chr3	44000001	44160000	A.1.2.2.2.2.2.2.1	0.658333333333333	.	44000001	44160000	#FF4848	1	0.875
chr3	44160001	44360000	B.1.1.2.1.1.1.2.1.1.2	0.441666666666667	.	44160001	44360000	#DADAFF	1	0.5
chr3	44360001	44800000	A.1.2.1.1.2.1.1.2.1	0.75	.	44360001	44800000	#FF4848	1	0.875
chr3	44800001	45120000	A.1.2.1.1.2.1.1.1.1.1	0.754166666666667	.	44800001	45120000	#FF4848	1	0.875
chr3	45120001	45400000	A.2.2.2.1.1.2.2.2	0.516666666666667	.	45120001	45400000	#FFDADA	1	0.625
chr3	45400001	45720000	A.1.1.2.1.1.1.2.1	0.881944444444444	.	45400001	45720000	#FF0000	1	1
chr3	45720001	46200000	A.1.1.1.2.2.1.1.2.1.1	0.905555555555556	.	45720001	46200000	#FF0000	1	1
chr3	46200001	46440000	A.1.2.1.1.2.2.2.1	0.740277777777778	.	46200001	46440000	#FF4848	1	0.875
chr3	46440001	46720000	A.2.1.2.1.1.1.2.2.1	0.601388888888889	.	46440001	46720000	#FF9191	1	0.75
chr3	46720001	46960000	A.1.2.2.2.2.1.2.1	0.665277777777778	.	46720001	46960000	#FF4848	1	0.875
chr3	46960001	47440000	A.1.1.1.1.1.2.2.2.2.2	0.976388888888889	.	46960001	47440000	#FF0000	1	1
chr3	47480001	47640000	A.1.1.2.2.2.2.1.2.1	0.783333333333333	.	47480001	47640000	#FF0000	1	1
chr3	47760001	47880000	A.1.1.2.2.2.2.1.1	0.784722222222222	.	47760001	47880000	#FF0000	1	1
chr3	47880001	48000000	A.1.1.2.1.1.2.1.2.2	0.873611111111111	.	47880001	48000000	#FF0000	1	1
chr3	48040001	48200000	A.1.1.2.1.1.2.1.2.2	0.873611111111111	.	48040001	48200000	#FF0000	1	1
chr3	48200001	48320000	A.1.2.1.1.2.1.2	0.747222222222222	.	48200001	48320000	#FF4848	1	0.875
chr3	48320001	48960000	A.1.1.2.1.1.2.1.1.1	0.879166666666667	.	48320001	48960000	#FF0000	1	1
chr3	48960001	49080000	A.1.1.2.1.1.2.2.2	0.869444444444444	.	48960001	49080000	#FF0000	1	1
chr3	49120001	49160000	A.1.1.2.1.1.2.2.2	0.869444444444444	.	49120001	49160000	#FF0000	1	1
chr3	49160001	49320000	A.1.2.2.2.1.1	0.679166666666667	.	49160001	49320000	#FF4848	1	0.875
chr3	49320001	49520000	A.1.1.2.1.1.2.1.2.1.2	0.875	.	49320001	49520000	#FF0000	1	1
chr3	49520001	49680000	A.2.1.1.1.1.2.1	0.647222222222222	.	49520001	49680000	#FF9191	1	0.75
chr3	49720001	50160000	A.1.1.1.2.2.2.2.1.2.2	0.888888888888889	.	49720001	50160000	#FF0000	1	1
chr3	50160001	50400000	A.1.1.2.1.1.2.2.1.2	0.870833333333333	.	50160001	50400000	#FF0000	1	1
chr3	50400001	50680000	A.2.1.1.1.2.2.1	0.640277777777778	.	50400001	50680000	#FF9191	1	0.75
chr3	50680001	51040000	B.2.1.1.1.2.1.1.1	0.3125	.	50680001	51040000	#4848FF	1	0.25
chr3	51040001	51400000	B.2.1.1.2.2.1.1	0.284722222222222	.	51040001	51400000	#4848FF	1	0.25
chr3	51400001	51760000	A.1.1.2.2.2.2.2.1.2.1	0.777777777777778	.	51400001	51760000	#FF0000	1	1
chr3	51760001	51960000	A.2.2.2.2.2.1.2.1.1.2.2	0.488888888888889	.	51760001	51960000	#FFDADA	1	0.625
chr3	51960001	52240000	A.1.1.2.1.1.2.2.1.1	0.872222222222222	.	51960001	52240000	#FF0000	1	1
chr3	52240001	52360000	A.1.1.2.1.1.2.1.2.1.1	0.876388888888889	.	52240001	52360000	#FF0000	1	1
chr3	52360001	52520000	A.1.1.2.2.2.2.1.2.2	0.781944444444444	.	52360001	52520000	#FF0000	1	1
chr3	52520001	52800000	A.1.1.1.2.2.2.2.1.2.1	0.890277777777778	.	52520001	52800000	#FF0000	1	1
chr3	52800001	52920000	A.1.1.2.2.2.2.2.2	0.775	.	52800001	52920000	#FF0000	1	1
chr3	52920001	53400000	A.1.1.1.1.1.2.1.1	0.9875	.	52920001	53400000	#FF0000	1	1
chr3	53400001	53560000	A.2.2.2.2.2.1.2.1.1.2.1	0.490277777777778	.	53400001	53560000	#FFDADA	1	0.625
chr3	53560001	53760000	A.2.1.1.1.2.1.1	0.644444444444444	.	53560001	53760000	#FF9191	1	0.75
chr3	53760001	53960000	A.1.2.1.1.2.2.1.2.2.1	0.743055555555556	.	53760001	53960000	#FF4848	1	0.875
chr3	53960001	54200000	B.2.1.1.1.2.2.2.2	0.301388888888889	.	53960001	54200000	#4848FF	1	0.25
chr3	54200001	54440000	B.2.1.2.2.2.1.2.2.2	0.206944444444444	.	54200001	54440000	#4848FF	1	0.25
chr3	54440001	54800000	B.2.2.2.1.1.2.1	0.0791666666666667	.	54440001	54800000	#0000FF	1	0.125
chr3	54800001	54960000	B.2.1.2.2.2.1.2.2.1	0.208333333333333	.	54800001	54960000	#4848FF	1	0.25
chr3	54960001	55160000	B.2.2.1.1.2.2.2.2	0.147222222222222	.	54960001	55160000	#0000FF	1	0.125
chr3	55160001	55520000	B.2.2.1.1.2.2.1.1.2.1	0.152777777777778	.	55160001	55520000	#0000FF	1	0.125
chr3	55520001	55600000	A.2.2.2.2.2.1.1.2	0.493055555555556	.	55520001	55600000	#FFDADA	1	0.625
chr3	55600001	55760000	A.1.2.1.2.1.1.1.2	0.734722222222222	.	55600001	55760000	#FF4848	1	0.875
chr3	55760001	55960000	B.2.1.1.1.2.2.1.2	0.304166666666667	.	55760001	55960000	#4848FF	1	0.25
chr3	55960001	56280000	B.2.2.1.1.2.2.1.1.2.2	0.151388888888889	.	55960001	56280000	#0000FF	1	0.125
chr3	56280001	56600000	B.1.2.2.1.1.1.1.2	0.373611111111111	.	56280001	56600000	#9191FF	1	0.375
chr3	56600001	56840000	A.1.1.1.1.2.2.1.2	0.961111111111111	.	56600001	56840000	#FF0000	1	1
chr3	56840001	57320000	A.1.1.2.1.1.1.1.1	0.886111111111111	.	56840001	57320000	#FF0000	1	1
chr3	57320001	57520000	A.2.2.1.1.2.1.1.1.2.1	0.561111111111111	.	57320001	57520000	#FFDADA	1	0.625
chr3	57520001	57840000	A.1.1.1.1.1.2.1.2.2	0.984722222222222	.	57520001	57840000	#FF0000	1	1
chr3	57840001	58520000	A.1.1.1.1.1.1.2.2.1	0.990277777777778	.	57840001	58520000	#FF0000	1	1
chr3	58520001	58840000	B.1.1.1.2.1.2.2.1.2.2	0.456944444444444	.	58520001	58840000	#DADAFF	1	0.5
chr3	58840001	59200000	B.1.1.1.2.1.2.2.1.2.1	0.458333333333333	.	58840001	59200000	#DADAFF	1	0.5
chr3	59200001	59320000	A.2.1.1.2.2.2.1	0.611111111111111	.	59200001	59320000	#FF9191	1	0.75
chr3	59320001	59560000	A.1.1.2.1.2.2.2.2.2.2	0.829166666666667	.	59320001	59560000	#FF0000	1	1
chr3	59560001	59880000	B.1.1.2.1.2.1.1.2	0.431944444444444	.	59560001	59880000	#DADAFF	1	0.5
chr3	59880001	60080000	B.1.2.2.1.2.1.2	0.355555555555556	.	59880001	60080000	#9191FF	1	0.375
chr3	60080001	60480000	B.2.1.2.2.2.1.2.1	0.209722222222222	.	60080001	60480000	#4848FF	1	0.25
chr3	60480001	60800000	B.1.2.2.1.2.1.1	0.356944444444444	.	60480001	60800000	#9191FF	1	0.375
chr3	60800001	61120000	B.1.1.1.2.1.2.1	0.4625	.	60800001	61120000	#DADAFF	1	0.5
[truncated: 8,239 more rows]
