# Supplementary material for: Systematic inference and comparison of multi-scale chromatin sub-compartments connects spatial organization to cell phenotypes
Source: Nat Commun. 2021 May 10;12:2439. doi: 10.1038/s41467-021-22666-3 (PMC8110550; doi:10.1038/s41467-021-22666-3)
Supplement: Supplementary file 5 — Supplementary Dataset 2 [file 41467_2021_22666_MOESM5_ESM.zip › Supplementary_Data_1_domain_hierarchies_127HiCmaps/H9_embryonic_stem_t6_binsize=40kb.bed]

#fields: chr, pos_start, pos_end, the full compartment label describing the position in the hierachy, normalized compartment domain rank, ., pos_start, pos_end, color based on eight compartment model (A.1.1 - B.2.2), 1, eight compartment score (A.1.1 to B.2.2: 8 to 1 devided by 8)
chr1	720001	1080000	A.2.1.1.2.1.1.2.2.2	0.686493184634449	.	720001	1080000	#FF9191	1	0.75
chr1	1080001	1400000	A.1.2.1.1.2.1.1.2	0.883519206939281	.	1080001	1400000	#FF4848	1	0.875
chr1	1400001	1560000	A.2.1.1.2.1.1.2.2.1	0.687732342007435	.	1400001	1560000	#FF9191	1	0.75
chr1	1560001	1680000	A.1.2.2.2.2.1.2	0.754646840148699	.	1560001	1680000	#FF4848	1	0.875
chr1	1680001	1840000	A.1.2.1.1.2.1.1.1.2.2	0.884758364312268	.	1680001	1840000	#FF4848	1	0.875
chr1	1840001	2040000	A.2.1.1.2.1.2.1.2.1	0.684014869888476	.	1840001	2040000	#FF9191	1	0.75
chr1	2040001	2280000	A.1.2.2.2.2.1.1.1.1	0.762081784386617	.	2040001	2280000	#FF4848	1	0.875
chr1	2280001	2560000	A.2.1.2.2.1.1.1.1	0.625774473358117	.	2280001	2560000	#FF9191	1	0.75
chr1	2560001	2640000	B.1.2.1.1.2.1	0.374225526641884	.	2560001	2640000	#9191FF	1	0.375
chr1	2680001	2960000	B.1.2.1.1.2.1	0.374225526641884	.	2680001	2960000	#9191FF	1	0.375
chr1	2960001	3160000	A.2.2.1.1.2.2.2.1	0.568773234200744	.	2960001	3160000	#FFDADA	1	0.625
chr1	3160001	3360000	A.2.2.1.1.2.1.2.1.1	0.576208178438662	.	3160001	3360000	#FFDADA	1	0.625
chr1	3360001	3800000	A.1.2.1.1.1.2.2.1.2	0.889714993804213	.	3360001	3800000	#FF4848	1	0.875
chr1	3800001	3880000	A.2.2.2.1.2.1	0.520446096654275	.	3800001	3880000	#FFDADA	1	0.625
chr1	3960001	4000000	A.2.2.2.1.2.1	0.520446096654275	.	3960001	4000000	#FFDADA	1	0.625
chr1	4000001	4240000	A.2.2.1.1.2.2.1.2	0.57001239157373	.	4000001	4240000	#FFDADA	1	0.625
chr1	4240001	4360000	B.1.1.1.1.2.2.2.2.1.1.2	0.452292441140025	.	4240001	4360000	#DADAFF	1	0.5
chr1	4360001	4640000	A.2.2.2.1.2.2.1.1.1.1.1	0.519206939281289	.	4360001	4640000	#FFDADA	1	0.625
chr1	4640001	4880000	A.2.2.2.1.2.2.2.2	0.510532837670384	.	4640001	4880000	#FFDADA	1	0.625
chr1	4880001	5040000	B.1.1.2.2.1.2.1	0.382899628252788	.	4880001	5040000	#DADAFF	1	0.5
chr1	5040001	5160000	B.1.2.1.1.1	0.37546468401487	.	5040001	5160000	#9191FF	1	0.375
chr1	5160001	5720000	A.2.2.2.1.2.2.2.1	0.51177199504337	.	5160001	5720000	#FFDADA	1	0.625
chr1	5720001	6040000	A.2.1.1.1.1.1.2.2.1	0.729863692688972	.	5720001	6040000	#FF9191	1	0.75
chr1	6040001	6280000	A.1.2.1.2.2.2.2.1	0.809169764560099	.	6040001	6280000	#FF4848	1	0.875
chr1	6280001	6520000	A.1.1.2.1.2.1.1.2.2	0.947955390334573	.	6280001	6520000	#FF0000	1	1
chr1	6520001	6720000	A.1.2.1.1.2.1.1.1.1	0.88723667905824	.	6520001	6720000	#FF4848	1	0.875
chr1	6720001	7000000	A.1.2.1.2.2.1.1.1.2	0.837670384138786	.	6720001	7000000	#FF4848	1	0.875
chr1	7000001	7360000	A.1.2.1.2.2.1.2.2.2.2	0.814126394052045	.	7000001	7360000	#FF4848	1	0.875
chr1	7360001	7520000	A.2.1.2.2.1.2.2.2	0.612143742255266	.	7360001	7520000	#FF9191	1	0.75
chr1	7520001	7720000	A.2.1.1.2.2.2.1.1.1	0.672862453531598	.	7520001	7720000	#FF9191	1	0.75
chr1	7720001	8040000	A.1.2.1.2.2.1.2.1.2.1.1	0.827757125154895	.	7720001	8040000	#FF4848	1	0.875
chr1	8040001	8440000	A.1.2.1.2.2.1.1.2.1.2	0.835192069392813	.	8040001	8440000	#FF4848	1	0.875
chr1	8440001	8720000	A.1.2.2.2.1.2.1.1	0.773234200743494	.	8440001	8720000	#FF4848	1	0.875
chr1	8720001	8920000	A.1.2.1.1.2.2.2.2.2.2	0.866171003717472	.	8720001	8920000	#FF4848	1	0.875
chr1	8920001	9120000	A.2.1.1.2.2.2.1.2	0.670384138785626	.	8920001	9120000	#FF9191	1	0.75
chr1	9120001	9240000	A.2.1.1.2.2.1.2.2.2	0.674101610904585	.	9120001	9240000	#FF9191	1	0.75
chr1	9240001	9640000	A.1.1.2.2.1.1.2.1.2	0.928128872366791	.	9240001	9640000	#FF0000	1	1
chr1	9640001	10160000	A.1.1.2.1.1.2.1.1.1	0.95910780669145	.	9640001	10160000	#FF0000	1	1
chr1	10160001	10520000	A.1.2.1.1.1.1.2.1.1	0.907063197026022	.	10160001	10520000	#FF4848	1	0.875
chr1	10520001	10720000	A.1.2.1.2.2.2.2.2.1	0.807930607187113	.	10520001	10720000	#FF4848	1	0.875
chr1	10720001	11080000	A.1.1.2.1.2.2.1.2.1.2.2.1.1	0.940520446096654	.	10720001	11080000	#FF0000	1	1
chr1	11080001	11360000	A.1.1.2.1.1.2.1.2.1	0.956629491945477	.	11080001	11360000	#FF0000	1	1
chr1	11360001	11720000	A.1.2.1.1.1.2.2.2	0.888475836431227	.	11360001	11720000	#FF4848	1	0.875
chr1	11720001	11880000	A.1.2.1.1.2.2.2.2.1.1	0.869888475836431	.	11720001	11880000	#FF4848	1	0.875
chr1	11880001	12120000	A.1.1.2.1.1.2.2.2	0.951672862453532	.	11880001	12120000	#FF0000	1	1
chr1	12120001	12320000	A.1.2.2.2.1.2.2.2.1	0.76456009913259	.	12120001	12320000	#FF4848	1	0.875
chr1	12320001	12840000	A.2.2.1.1.1.2.1.1	0.59727385377943	.	12320001	12840000	#FFDADA	1	0.625
chr1	12840001	12920000	B.2.1.2.1.1.2.2.1	0.223048327137546	.	12840001	12920000	#4848FF	1	0.25
chr1	13160001	13200000	B.2.1.2.1.1.2.2.1	0.223048327137546	.	13160001	13200000	#4848FF	1	0.25
chr1	13760001	13960000	B.1.1.1.1.2.2.2.2.1.1.1.1	0.454770755885998	.	13760001	13960000	#DADAFF	1	0.5
chr1	13960001	14240000	B.1.1.1.1.2.1.1.2	0.460966542750929	.	13960001	14240000	#DADAFF	1	0.5
chr1	14240001	14680000	A.2.2.2.1.2.2.1.1.1.2	0.516728624535316	.	14240001	14680000	#FFDADA	1	0.625
chr1	14680001	14920000	A.2.2.2.1.2.2.1.1.1.1.2	0.517967781908302	.	14680001	14920000	#FFDADA	1	0.625
chr1	14920001	15080000	A.2.2.1.1.2.1.2.2	0.573729863692689	.	14920001	15080000	#FFDADA	1	0.625
chr1	15080001	15280000	A.2.2.1.1.2.1.1.1.1	0.579925650557621	.	15080001	15280000	#FFDADA	1	0.625
chr1	15280001	15440000	A.2.1.2.2.2.1.2.2	0.608426270136307	.	15280001	15440000	#FF9191	1	0.75
chr1	15440001	15840000	A.1.2.1.2.2.1.2.1.2.2.1.1	0.825278810408922	.	15440001	15840000	#FF4848	1	0.875
chr1	15840001	16120000	A.1.1.2.1.1.1.1.2.1.2	0.967781908302354	.	15840001	16120000	#FF0000	1	1
chr1	16120001	16280000	A.1.2.2.2.2.2.1.2.1.1.2	0.75092936802974	.	16120001	16280000	#FF4848	1	0.875
chr1	16280001	16800000	A.1.1.1.1.2.1.1.1	0.998760842627014	.	16280001	16800000	#FF0000	1	1
chr1	16800001	16880000	A.2.2.1.1.2.1.1.1.2	0.578686493184634	.	16800001	16880000	#FFDADA	1	0.625
chr1	16880001	17080000	A.1.2.2.2.2.1.1.2.2.1	0.757125154894672	.	16880001	17080000	#FF4848	1	0.875
chr1	17080001	17120000	A.1.1.2.1.2.1.1.2.1	0.949194547707559	.	17080001	17120000	#FF0000	1	1
chr1	17200001	17640000	A.1.1.2.1.2.1.1.2.1	0.949194547707559	.	17200001	17640000	#FF0000	1	1
chr1	17640001	17720000	A.2.1.2.2.1.2.2.1	0.613382899628253	.	17640001	17720000	#FF9191	1	0.75
chr1	17720001	17920000	A.1.2.1.1.2.1.2.1.1.2	0.881040892193309	.	17720001	17920000	#FF4848	1	0.875
chr1	17920001	18280000	A.1.2.2.2.1.2.2.1.2	0.765799256505576	.	17920001	18280000	#FF4848	1	0.875
chr1	18280001	18720000	A.1.2.2.1.2.1.2.2.1.1	0.789343246592317	.	18280001	18720000	#FF4848	1	0.875
chr1	18720001	18920000	A.1.2.2.2.1.2.2.2.2	0.763320941759604	.	18720001	18920000	#FF4848	1	0.875
chr1	18920001	19240000	A.1.2.1.1.2.1.2.1.1.1	0.882280049566295	.	18920001	19240000	#FF4848	1	0.875
chr1	19240001	19440000	A.1.2.2.2.1.2.1.2.1.1.2	0.770755885997522	.	19240001	19440000	#FF4848	1	0.875
chr1	19440001	19920000	A.1.1.2.1.1.1.2.2.1.2.1	0.962825278810409	.	19440001	19920000	#FF0000	1	1
chr1	19920001	20000000	A.2.1.1.2.2.2.1.1.2	0.671623296158612	.	19920001	20000000	#FF9191	1	0.75
chr1	20000001	20200000	A.1.2.2.2.1.2.1.2.1.1.1	0.771995043370508	.	20000001	20200000	#FF4848	1	0.875
chr1	20200001	20480000	A.2.1.1.2.2.1.1	0.680297397769517	.	20200001	20480000	#FF9191	1	0.75
chr1	20480001	20840000	A.1.2.1.2.2.1.1.1.1.2.2	0.838909541511772	.	20480001	20840000	#FF4848	1	0.875
chr1	20840001	21040000	A.1.2.1.1.2.1.1.1.2.1	0.885997521685254	.	20840001	21040000	#FF4848	1	0.875
chr1	21040001	21520000	A.1.1.2.1.2.2.1.2.1.2.1	0.941759603469641	.	21040001	21520000	#FF0000	1	1
chr1	21520001	21680000	A.2.1.1.2.2.1.2.1.2.2	0.676579925650558	.	21520001	21680000	#FF9191	1	0.75
chr1	21680001	21840000	A.2.1.1.2.2.1.2.2.1	0.675340768277571	.	21680001	21840000	#FF9191	1	0.75
chr1	21840001	22040000	A.1.2.2.2.1.2.1.2.2	0.768277571251549	.	21840001	22040000	#FF4848	1	0.875
chr1	22040001	22360000	A.1.2.1.1.1.1.1.2.1	0.909541511771995	.	22040001	22360000	#FF4848	1	0.875
chr1	22360001	22760000	A.1.2.1.1.1.2.1.1.2	0.893432465923172	.	22360001	22760000	#FF4848	1	0.875
chr1	22760001	23040000	A.2.1.1.2.2.2.2.2	0.667905824039653	.	22760001	23040000	#FF9191	1	0.75
chr1	23040001	23280000	A.1.2.2.2.1.2.2.1.1	0.767038413878563	.	23040001	23280000	#FF4848	1	0.875
chr1	23280001	23600000	A.1.1.2.1.1.1.1.2.2	0.966542750929368	.	23280001	23600000	#FF0000	1	1
chr1	23600001	23800000	A.1.2.2.2.2.2.1.2.2.1	0.748451053283767	.	23600001	23800000	#FF4848	1	0.875
chr1	23800001	24120000	A.1.1.2.1.2.1.1.1	0.950433705080545	.	23800001	24120000	#FF0000	1	1
chr1	24120001	24520000	A.1.2.1.1.1.1.2.2.1.2	0.900867410161091	.	24120001	24520000	#FF4848	1	0.875
chr1	24520001	24760000	A.1.2.1.2.1.2.2.1.2	0.847583643122677	.	24520001	24760000	#FF4848	1	0.875
chr1	24760001	24960000	A.1.2.2.1.2.1.2.1	0.790582403965304	.	24760001	24960000	#FF4848	1	0.875
chr1	24960001	25600000	A.1.1.2.1.2.2.1.2.1.1	0.942998760842627	.	24960001	25600000	#FF0000	1	1
chr1	25600001	25720000	A.2.2.1.1.1.1.2.2	0.598513011152416	.	25600001	25720000	#FFDADA	1	0.625
chr1	25720001	26200000	A.1.1.2.1.1.1.2.1	0.965303593556382	.	25720001	26200000	#FF0000	1	1
chr1	26200001	26360000	A.1.2.1.1.1.2.1.1.1	0.894671623296159	.	26200001	26360000	#FF4848	1	0.875
chr1	26360001	26600000	A.1.2.1.1.1.1.2.2.1.1.1	0.90458488228005	.	26360001	26600000	#FF4848	1	0.875
chr1	26600001	26800000	A.1.1.2.1.2.2.2.1.1.2	0.934324659231722	.	26600001	26800000	#FF0000	1	1
chr1	26800001	27000000	A.1.2.1.1.2.2.2.2.1.2	0.868649318463445	.	26800001	27000000	#FF4848	1	0.875
chr1	27000001	27080000	A.1.2.2.2.2.1.1.2.1.2	0.758364312267658	.	27000001	27080000	#FF4848	1	0.875
chr1	27080001	27440000	A.1.1.2.1.2.2.1.1.1	0.9454770755886	.	27080001	27440000	#FF0000	1	1
chr1	27440001	27720000	A.1.2.1.1.2.1.2.2.2	0.877323420074349	.	27440001	27720000	#FF4848	1	0.875
chr1	27720001	28000000	A.1.2.1.1.2.1.2.1.2	0.879801734820322	.	27720001	28000000	#FF4848	1	0.875
chr1	28000001	28320000	A.1.1.2.1.2.2.1.2.1.2.2.2	0.938042131350681	.	28000001	28320000	#FF0000	1	1
chr1	28320001	28640000	A.1.2.2.2.2.2.1.2.1.1.1	0.752168525402726	.	28320001	28640000	#FF4848	1	0.875
chr1	28640001	28840000	A.1.2.1.1.1.1.2.2.2.2.1	0.898389095415118	.	28640001	28840000	#FF4848	1	0.875
chr1	28840001	29040000	A.1.2.1.1.2.2.2.1.1	0.872366790582404	.	28840001	29040000	#FF4848	1	0.875
chr1	29040001	29280000	A.1.2.1.2.2.1.1.2.1.1	0.836431226765799	.	29040001	29280000	#FF4848	1	0.875
chr1	29280001	29560000	A.1.2.2.2.2.2.1.1	0.753407682775712	.	29280001	29560000	#FF4848	1	0.875
chr1	29560001	29840000	A.2.1.1.2.2.1.2.1.1	0.67905824039653	.	29560001	29840000	#FF9191	1	0.75
chr1	29840001	29880000	A.2.1.2.2.1.2.1.2	0.614622057001239	.	29840001	29880000	#FF9191	1	0.75
chr1	30000001	30120000	A.2.1.2.2.1.2.1.2	0.614622057001239	.	30000001	30120000	#FF9191	1	0.75
chr1	30120001	30320000	A.2.1.2.2.1.1.2.1.1	0.620817843866171	.	30120001	30320000	#FF9191	1	0.75
chr1	30320001	30520000	A.2.1.2.2.1.1.1.2.2.1	0.623296158612144	.	30320001	30520000	#FF9191	1	0.75
chr1	30520001	30920000	A.2.1.2.2.1.1.2.2	0.617100371747212	.	30520001	30920000	#FF9191	1	0.75
chr1	30920001	31200000	A.2.1.2.2.2.1.1	0.61090458488228	.	30920001	31200000	#FF9191	1	0.75
chr1	31200001	31400000	A.1.2.1.2.2.1.2.2.1.1.2.2	0.817843866171004	.	31200001	31400000	#FF4848	1	0.875
chr1	31400001	31720000	A.1.1.2.1.2.2.2.2	0.93184634448575	.	31400001	31720000	#FF0000	1	1
chr1	31720001	32080000	A.1.2.1.1.2.2.1.1.2	0.874845105328377	.	31720001	32080000	#FF4848	1	0.875
chr1	32080001	32480000	A.1.1.1.2.1.2.2.2.1	0.978934324659232	.	32080001	32480000	#FF0000	1	1
chr1	32480001	32840000	A.1.1.1.2.1.1.1.1.1.2	0.987608426270136	.	32480001	32840000	#FF0000	1	1
chr1	32840001	33320000	A.1.1.2.1.1.2.1.1.2	0.957868649318463	.	32840001	33320000	#FF0000	1	1
chr1	33320001	33560000	A.1.2.1.2.2.1.1.2.2.2.1	0.831474597273854	.	33320001	33560000	#FF4848	1	0.875
chr1	33560001	34000000	A.1.2.1.2.2.1.1.2.2.1.2	0.83271375464684	.	33560001	34000000	#FF4848	1	0.875
chr1	34000001	34080000	A.2.2.1.1.2.1.2.1.2	0.574969021065675	.	34000001	34080000	#FFDADA	1	0.625
chr1	34080001	34480000	A.2.2.1.1.1.2.2.2	0.581164807930607	.	34080001	34480000	#FFDADA	1	0.625
chr1	34480001	34600000	B.1.1.1.1.2.1.1.1.1	0.463444857496902	.	34480001	34600000	#DADAFF	1	0.5
chr1	34600001	35240000	A.2.2.1.1.2.2.1.1.2	0.571251548946716	.	34600001	35240000	#FFDADA	1	0.625
chr1	35240001	35600000	A.1.2.1.2.2.1.1.1.1.1.2.1	0.842627013630731	.	35240001	35600000	#FF4848	1	0.875
chr1	35600001	36000000	A.1.2.1.1.1.1.2.1.2	0.905824039653036	.	35600001	36000000	#FF4848	1	0.875
chr1	36000001	36320000	A.1.1.2.1.2.2.1.2.2	0.936802973977695	.	36000001	36320000	#FF0000	1	1
chr1	36320001	36560000	A.1.2.1.1.2.2.2.1.2	0.871127633209418	.	36320001	36560000	#FF4848	1	0.875
chr1	36560001	36800000	A.1.1.2.1.2.2.1.2.1.2.2.1.2	0.939281288723668	.	36560001	36800000	#FF0000	1	1
chr1	36800001	36960000	A.1.2.2.2.2.2.2.2.2.2	0.739776951672863	.	36800001	36960000	#FF4848	1	0.875
chr1	36960001	37120000	A.2.1.1.2.2.2.2.1	0.669144981412639	.	36960001	37120000	#FF9191	1	0.75
chr1	37120001	37240000	A.2.2.1.1.1.1.1.2.2	0.600991325898389	.	37120001	37240000	#FFDADA	1	0.625
chr1	37240001	37320000	A.2.1.2.2.1.1.1.2.2.2	0.622057001239157	.	37240001	37320000	#FF9191	1	0.75
chr1	37320001	37600000	A.1.2.2.1.2.1.2.2.2	0.786864931846345	.	37320001	37600000	#FF4848	1	0.875
chr1	37600001	37920000	A.1.2.2.1.2.1.2.2.1.2	0.788104089219331	.	37600001	37920000	#FF4848	1	0.875
chr1	37920001	38480000	A.1.1.1.2.1.1.1.1.1.1	0.988847583643123	.	37920001	38480000	#FF0000	1	1
chr1	38480001	38720000	A.1.2.1.1.2.1.2.2.1	0.878562577447336	.	38480001	38720000	#FF4848	1	0.875
chr1	38720001	38960000	A.2.1.1.2.2.1.2.1.2.1	0.677819083023544	.	38720001	38960000	#FF9191	1	0.75
chr1	38960001	39080000	A.2.2.1.1.1.1.2.1	0.599752168525403	.	38960001	39080000	#FFDADA	1	0.625
chr1	39080001	39360000	A.2.1.1.2.1.2.2	0.681536555142503	.	39080001	39360000	#FF9191	1	0.75
chr1	39360001	39560000	A.1.2.2.2.2.1.1.2.2.2	0.755885997521685	.	39360001	39560000	#FF4848	1	0.875
chr1	39560001	39720000	A.1.2.2.2.2.2.1.2.2.2	0.747211895910781	.	39560001	39720000	#FF4848	1	0.875
chr1	39720001	40040000	A.1.2.1.1.1.1.2.2.1.1.2.1	0.903345724907063	.	39720001	40040000	#FF4848	1	0.875
chr1	40040001	40280000	A.1.1.2.1.2.2.2.1.2	0.933085501858736	.	40040001	40280000	#FF0000	1	1
chr1	40280001	40520000	A.1.2.1.1.2.2.2.2.2.1	0.867410161090459	.	40280001	40520000	#FF4848	1	0.875
chr1	40520001	40760000	A.1.2.1.1.1.1.2.2.2.1	0.899628252788104	.	40520001	40760000	#FF4848	1	0.875
chr1	40760001	40920000	A.1.2.2.2.2.2.2.1.1	0.745972738537794	.	40760001	40920000	#FF4848	1	0.875
chr1	40920001	41000000	A.2.1.2.2.1.2.1.1	0.615861214374225	.	40920001	41000000	#FF9191	1	0.75
chr1	41000001	41280000	A.1.2.1.2.2.1.1.1.1.1.1	0.843866171003718	.	41000001	41280000	#FF4848	1	0.875
chr1	41280001	41520000	A.1.2.2.2.2.2.2.2.2.1.1	0.742255266418835	.	41280001	41520000	#FF4848	1	0.875
chr1	41520001	41720000	A.2.2.1.1.1.2.1.2.2.1.1	0.594795539033457	.	41520001	41720000	#FFDADA	1	0.625
chr1	41720001	41920000	A.1.2.2.1.2.1.1.1.1	0.794299876084263	.	41720001	41920000	#FF4848	1	0.875
chr1	41920001	42640000	A.2.1.1.1.1.1.1.1.2	0.734820322180917	.	41920001	42640000	#FF9191	1	0.75
chr1	42640001	42840000	A.2.2.1.1.1.1.1.2.1	0.602230483271376	.	42640001	42840000	#FFDADA	1	0.625
chr1	42840001	43200000	A.1.2.2.1.2.2.2.2.2.2	0.77819083023544	.	42840001	43200000	#FF4848	1	0.875
chr1	43200001	43640000	A.1.1.2.1.2.2.1.1.2	0.944237918215613	.	43200001	43640000	#FF0000	1	1
chr1	43640001	43920000	A.1.2.1.1.1.1.2.2.1.1.2.2	0.902106567534077	.	43640001	43920000	#FF4848	1	0.875
chr1	43920001	44200000	A.1.1.2.1.1.1.2.2.1.2.2	0.961586121437423	.	43920001	44200000	#FF0000	1	1
chr1	44200001	44560000	A.1.1.2.1.1.1.2.2.1.1	0.964064436183395	.	44200001	44560000	#FF0000	1	1
chr1	44560001	44880000	A.1.2.1.2.2.1.2.2.2.1	0.815365551425031	.	44560001	44880000	#FF4848	1	0.875
chr1	44880001	45160000	A.1.2.1.1.1.2.1.2	0.892193308550186	.	44880001	45160000	#FF4848	1	0.875
chr1	45160001	45480000	A.1.2.1.1.1.1.2.2.2.2.2.1	0.897149938042131	.	45160001	45480000	#FF4848	1	0.875
chr1	45480001	45680000	A.2.2.1.1.1.1.1.1	0.603469640644362	.	45480001	45680000	#FFDADA	1	0.625
chr1	45680001	46000000	A.1.2.1.1.1.1.2.2.2.2.2.2	0.895910780669145	.	45680001	46000000	#FF4848	1	0.875
chr1	46000001	46080000	A.1.2.2.2.2.2.1.2.1.2	0.749690210656753	.	46000001	46080000	#FF4848	1	0.875
chr1	46080001	46480000	A.1.1.1.2.1.1.2.2	0.982651796778191	.	46080001	46480000	#FF0000	1	1
chr1	46480001	46840000	A.1.1.1.1.2.1.2.2	0.995043370508054	.	46480001	46840000	#FF0000	1	1
chr1	46840001	47240000	A.1.1.2.2.2.1.2.1	0.916976456009913	.	46840001	47240000	#FF0000	1	1
chr1	47240001	47400000	A.2.2.2.2.2.2.1.2	0.486988847583643	.	47240001	47400000	#FFDADA	1	0.625
chr1	47400001	47600000	A.2.2.1.1.1.2.1.2.2.2.2	0.591078066914498	.	47400001	47600000	#FFDADA	1	0.625
chr1	47600001	47840000	A.1.2.1.2.2.2.1.2	0.810408921933085	.	47600001	47840000	#FF4848	1	0.875
chr1	47840001	48200000	A.2.1.1.1.2.2.1.1.1.1	0.701363073110285	.	47840001	48200000	#FF9191	1	0.75
chr1	48200001	48520000	B.1.1.1.1.1.1.1.1.2	0.478314745972739	.	48200001	48520000	#DADAFF	1	0.5
chr1	48520001	48760000	B.1.2.2.2.2.2.1.1	0.287484510532838	.	48520001	48760000	#9191FF	1	0.375
chr1	48760001	48920000	B.2.2.2.1.1.2.2.2	0.0446096654275093	.	48760001	48920000	#0000FF	1	0.125
chr1	48920001	49320000	B.2.2.2.1.1.2.2.1	0.0458488228004957	.	48920001	49320000	#0000FF	1	0.125
chr1	49320001	49760000	B.2.2.2.2.2.2.2	0.00123915737298637	.	49320001	49760000	#0000FF	1	0.125
chr1	49760001	50400000	B.2.2.2.2.2.2.1	0.00247831474597274	.	49760001	50400000	#0000FF	1	0.125
chr1	50400001	50840000	B.2.2.2.2.2.1.2.1.2.2	0.00743494423791822	.	50400001	50840000	#0000FF	1	0.125
chr1	50840001	51080000	B.2.1.2.1.1.1	0.225526641883519	.	50840001	51080000	#4848FF	1	0.25
chr1	51080001	51200000	B.1.2.2.2.2.1.2.1.2	0.28996282527881	.	51080001	51200000	#9191FF	1	0.375
chr1	51200001	51400000	B.1.1.2.1.1.2.2.1	0.408921933085502	.	51200001	51400000	#DADAFF	1	0.5
chr1	51400001	51680000	B.1.2.1.2.1.2.2.1.1	0.366790582403965	.	51400001	51680000	#9191FF	1	0.375
chr1	51680001	52240000	A.1.2.1.2.1.2.2.2.2	0.845105328376704	.	51680001	52240000	#FF4848	1	0.875
chr1	52240001	52440000	A.1.1.2.2.2.2.2	0.912019826517968	.	52240001	52440000	#FF0000	1	1
chr1	52440001	52600000	A.1.2.1.2.2.1.1.1.1.1.2.2	0.841387856257745	.	52440001	52600000	#FF4848	1	0.875
chr1	52600001	52800000	A.1.2.2.1.1.1.2	0.802973977695167	.	52600001	52800000	#FF4848	1	0.875
chr1	52800001	53240000	A.1.1.1.1.2.1.2.1	0.996282527881041	.	52800001	53240000	#FF0000	1	1
chr1	53240001	53680000	A.1.1.2.2.2.1.1.2	0.9182156133829	.	53240001	53680000	#FF0000	1	1
chr1	53680001	53920000	A.1.1.2.1.2.2.2.1.1.1	0.935563816604709	.	53680001	53920000	#FF0000	1	1
chr1	53920001	54280000	A.1.1.1.2.1.1.2.1	0.983890954151177	.	53920001	54280000	#FF0000	1	1
chr1	54280001	54480000	A.1.1.2.2.2.1.1.1	0.919454770755886	.	54280001	54480000	#FF0000	1	1
chr1	54480001	54800000	A.1.2.1.2.1.2.1.1.1	0.857496902106567	.	54480001	54800000	#FF4848	1	0.875
chr1	54800001	55000000	A.1.2.1.2.2.1.1.1.1.2.1	0.840148698884758	.	54800001	55000000	#FF4848	1	0.875
chr1	55000001	55320000	A.1.1.2.2.2.1.2.2.1	0.915737298636927	.	55000001	55320000	#FF0000	1	1
chr1	55320001	55520000	A.1.2.1.2.1.2.1.2.1.2.1	0.852540272614622	.	55320001	55520000	#FF4848	1	0.875
chr1	55520001	56040000	A.2.2.2.2.1.1.2.2	0.505576208178439	.	55520001	56040000	#FFDADA	1	0.625
chr1	56040001	56240000	B.1.2.2.1.2.1.1.2	0.325898389095415	.	56040001	56240000	#9191FF	1	0.375
chr1	56240001	56400000	B.2.1.2.2.1.1.1.1	0.216852540272615	.	56240001	56400000	#4848FF	1	0.25
chr1	56400001	56800000	B.1.2.1.2.1.2.2.2.2	0.359355638166047	.	56400001	56800000	#9191FF	1	0.375
chr1	56800001	56920000	B.1.1.2.1.1.1.2.2.2	0.412639405204461	.	56800001	56920000	#DADAFF	1	0.5
chr1	56920001	57120000	B.1.1.1.2.1.2.1.1.1	0.438661710037175	.	56920001	57120000	#DADAFF	1	0.5
chr1	57120001	57280000	B.1.2.2.1.2.1.1.1.2.1.1	0.329615861214374	.	57120001	57280000	#9191FF	1	0.375
chr1	57280001	57480000	B.2.1.2.2.1.1.1.2.2.2	0.211895910780669	.	57280001	57480000	#4848FF	1	0.25
chr1	57480001	57560000	B.1.2.2.1.2.1.1.1.2.1.2	0.328376703841388	.	57480001	57560000	#9191FF	1	0.375
chr1	57560001	57840000	B.1.1.2.2.1.1.2.2.1.1.2	0.386617100371747	.	57560001	57840000	#DADAFF	1	0.5
chr1	57840001	57920000	B.1.2.1.2.1.1.1	0.371747211895911	.	57840001	57920000	#9191FF	1	0.375
chr1	57920001	58280000	B.1.1.1.2.1.2.2.2	0.431226765799257	.	57920001	58280000	#DADAFF	1	0.5
chr1	58280001	58480000	B.1.1.1.2.1.2.2.1	0.432465923172243	.	58280001	58480000	#DADAFF	1	0.5
chr1	58480001	58680000	A.2.2.1.2.2.2.2.2	0.536555142503098	.	58480001	58680000	#FFDADA	1	0.625
chr1	58680001	59120000	A.2.2.2.2.1.1.2.1	0.506815365551425	.	58680001	59120000	#FFDADA	1	0.625
chr1	59120001	59520000	A.2.2.1.2.1.2.2.1.1	0.558859975216852	.	59120001	59520000	#FFDADA	1	0.625
chr1	59520001	59760000	B.1.1.2.2.1.1.1.2.2	0.390334572490706	.	59520001	59760000	#DADAFF	1	0.5
chr1	59760001	60000000	B.1.2.1.2.1.2.2.2.1.1.1.1	0.364312267657993	.	59760001	60000000	#9191FF	1	0.375
chr1	60000001	60280000	B.1.1.2.1.1.2.2.2.2	0.406443618339529	.	60000001	60280000	#DADAFF	1	0.5
chr1	60280001	60600000	B.1.2.2.1.2.1.2.2.2.1	0.319702602230483	.	60280001	60600000	#9191FF	1	0.375
chr1	60600001	60760000	B.2.2.1.1.1.2.2.2.1	0.115241635687732	.	60600001	60760000	#0000FF	1	0.125
chr1	60760001	60960000	B.2.2.2.1.2.1.1.1.1	0.0433705080545229	.	60760001	60960000	#0000FF	1	0.125
chr1	60960001	61280000	B.2.1.2.2.2.1.1.2.1.1	0.171003717472119	.	60960001	61280000	#4848FF	1	0.25
chr1	61280001	61560000	B.1.1.2.2.1.1.2.1	0.38909541511772	.	61280001	61560000	#DADAFF	1	0.5
chr1	61560001	61720000	B.1.1.1.2.1.2.1.2.2	0.433705080545229	.	61560001	61720000	#DADAFF	1	0.5
chr1	61720001	62000000	A.2.2.2.1.1.2.2.1.2	0.526641883519207	.	61720001	62000000	#FFDADA	1	0.625
chr1	62000001	62120000	B.1.1.2.1.1.1.1.2	0.41635687732342	.	62000001	62120000	#DADAFF	1	0.5
chr1	62120001	62400000	A.2.1.2.1.1.1.2.1.1.1	0.66542750929368	.	62120001	62400000	#FF9191	1	0.75
chr1	62400001	62640000	A.1.2.2.1.2.2.2.2.1	0.780669144981413	.	62400001	62640000	#FF4848	1	0.875
chr1	62640001	62920000	A.1.1.2.2.2.1.2.2.2	0.91449814126394	.	62640001	62920000	#FF0000	1	1
chr1	62920001	63240000	A.1.2.1.2.1.2.2.2.1	0.84634448574969	.	62920001	63240000	#FF4848	1	0.875
chr1	63240001	63480000	A.2.1.1.1.2.1.1.2.1	0.71003717472119	.	63240001	63480000	#FF9191	1	0.75
chr1	63480001	63800000	A.1.2.2.1.2.2.1.1.1	0.785625774473358	.	63480001	63800000	#FF4848	1	0.875
chr1	63800001	64000000	A.2.1.1.1.2.1.2.1.1.2	0.706319702602231	.	63800001	64000000	#FF9191	1	0.75
chr1	64000001	64240000	A.2.1.1.1.2.1.2.1.2.1	0.705080545229244	.	64000001	64240000	#FF9191	1	0.75
chr1	64240001	64720000	A.1.2.2.1.2.1.1.1.2	0.793060718711276	.	64240001	64720000	#FF4848	1	0.875
chr1	64720001	64960000	A.2.1.2.1.1.1.2.1.2.1.1	0.661710037174721	.	64720001	64960000	#FF9191	1	0.75
chr1	64960001	65320000	A.1.2.2.1.1.2.2.2	0.795539033457249	.	64960001	65320000	#FF4848	1	0.875
chr1	65320001	65520000	A.2.1.2.1.1.1.2.1.2.1.2	0.660470879801735	.	65320001	65520000	#FF9191	1	0.75
chr1	65520001	65680000	A.2.2.1.2.2.1.1.2	0.551425030978934	.	65520001	65680000	#FFDADA	1	0.625
chr1	65680001	66040000	A.2.2.2.2.1.2.2.2	0.500619578686493	.	65680001	66040000	#FFDADA	1	0.625
chr1	66040001	66200000	B.1.2.2.1.2.2.2.1.1.1.1	0.30731102850062	.	66040001	66200000	#9191FF	1	0.375
chr1	66200001	66520000	B.2.2.2.1.1.2.1.2	0.047087980173482	.	66200001	66520000	#0000FF	1	0.125
chr1	66520001	66680000	B.2.2.2.1.2.1.1.1.2.2.2	0.0396530359355638	.	66520001	66680000	#0000FF	1	0.125
chr1	66680001	67000000	B.2.2.1.1.1.2.2.1	0.116480793060719	.	66680001	67000000	#0000FF	1	0.125
chr1	67000001	67400000	B.2.1.2.2.2.1.1.1.2.2.2.1	0.173482032218092	.	67000001	67400000	#4848FF	1	0.25
chr1	67400001	67640000	B.1.1.2.2.1.1.2.2.1.2	0.385377942998761	.	67400001	67640000	#DADAFF	1	0.5
chr1	67640001	67800000	B.1.1.1.2.2.2.2.2	0.418835192069393	.	67640001	67800000	#DADAFF	1	0.5
chr1	67800001	67960000	A.2.1.2.1.1.1.2.1.1.2.1	0.664188351920694	.	67800001	67960000	#FF9191	1	0.75
chr1	67960001	68240000	B.1.1.1.1.1.1.2.1	0.474597273853779	.	67960001	68240000	#DADAFF	1	0.5
chr1	68240001	68520000	B.2.1.2.2.1.1.1.2.2.1	0.213135068153656	.	68240001	68520000	#4848FF	1	0.25
chr1	68520001	68640000	B.2.1.2.2.1.2.1.1.1.2.1.1	0.197026022304833	.	68520001	68640000	#4848FF	1	0.25
chr1	68640001	68800000	B.1.2.2.1.2.1.1.1.2.2	0.327137546468401	.	68640001	68800000	#9191FF	1	0.375
chr1	68800001	69320000	B.2.1.2.2.1.2.2.1.2.1	0.183395291201983	.	68800001	69320000	#4848FF	1	0.25
chr1	69320001	69440000	B.1.2.2.1.2.2.1.2.2.1.2	0.309789343246592	.	69320001	69440000	#9191FF	1	0.375
chr1	69440001	69880000	B.2.1.2.2.2.1.1.1.2.1	0.175960346964064	.	69440001	69880000	#4848FF	1	0.25
chr1	69880001	70240000	B.2.2.1.1.1.2.2.2.2	0.114002478314746	.	69880001	70240000	#0000FF	1	0.125
chr1	70240001	70440000	B.2.2.1.1.2.2.1.2.1.1	0.0991325898389095	.	70240001	70440000	#0000FF	1	0.125
chr1	70440001	70680000	B.2.1.2.2.1.1.2.2.1.2.2	0.200743494423792	.	70440001	70680000	#4848FF	1	0.25
chr1	70680001	70920000	A.2.2.2.2.1.2.2.1	0.50185873605948	.	70680001	70920000	#FFDADA	1	0.625
chr1	70920001	71560000	B.2.1.2.2.2.1.2.2	0.163568773234201	.	70920001	71560000	#4848FF	1	0.25
chr1	71560001	71880000	B.2.2.2.1.2.2.1.2	0.0309789343246592	.	71560001	71880000	#0000FF	1	0.125
chr1	71880001	71960000	B.2.1.2.2.1.2.2.2.1.2	0.179677819083024	.	71880001	71960000	#4848FF	1	0.25
chr1	71960001	72200000	B.2.2.2.1.2.1.2.2.1	0.0346964064436183	.	71960001	72200000	#0000FF	1	0.125
chr1	72200001	72560000	B.2.1.2.2.2.1.1.1.2.2.1	0.174721189591078	.	72200001	72560000	#4848FF	1	0.25
chr1	72560001	72840000	B.2.2.2.1.2.1.2.1.1	0.0371747211895911	.	72560001	72840000	#0000FF	1	0.125
chr1	72840001	73000000	B.2.2.2.1.2.2.2.1	0.0297397769516729	.	72840001	73000000	#0000FF	1	0.125
chr1	73000001	73080000	B.2.1.2.2.2.2.1.1.1	0.162329615861214	.	73000001	73080000	#4848FF	1	0.25
chr1	73080001	73160000	B.2.1.2.2.2.2.2.1.1.1.1	0.154894671623296	.	73080001	73160000	#4848FF	1	0.25
chr1	73160001	73400000	B.2.1.2.2.1.2.1.2.2.2.1	0.187112763320942	.	73160001	73400000	#4848FF	1	0.25
chr1	73400001	73560000	B.2.2.1.1.1.2.1.2.2.1	0.118959107806691	.	73400001	73560000	#0000FF	1	0.125
chr1	73560001	73840000	B.2.2.2.1.2.1.1.2	0.0384138785625774	.	73560001	73840000	#0000FF	1	0.125
chr1	73840001	73920000	B.2.1.2.2.2.2.2.1.1.1.2	0.15365551425031	.	73840001	73920000	#4848FF	1	0.25
chr1	73920001	74200000	B.2.2.2.1.2.2.2.2	0.0285006195786865	.	73920001	74200000	#0000FF	1	0.125
chr1	74200001	74480000	B.2.1.2.2.2.2.2.2.2.1	0.143742255266419	.	74200001	74480000	#4848FF	1	0.25
chr1	74480001	74560000	B.2.2.2.1.2.1.2.1.2	0.0359355638166047	.	74480001	74560000	#0000FF	1	0.125
chr1	74560001	74800000	B.2.1.2.2.2.2.2.2.2.2	0.142503097893432	.	74560001	74800000	#4848FF	1	0.25
chr1	74800001	74920000	B.2.1.2.2.2.2.2.1.1.2	0.152416356877323	.	74800001	74920000	#4848FF	1	0.25
chr1	74920001	75200000	B.2.1.2.2.2.1.1.2.2.2	0.16728624535316	.	74920001	75200000	#4848FF	1	0.25
chr1	75200001	75480000	B.2.2.1.1.1.2.1.1	0.121437422552664	.	75200001	75480000	#0000FF	1	0.125
chr1	75480001	75680000	B.2.2.1.1.1.2.1.2.2.2	0.117719950433705	.	75480001	75680000	#0000FF	1	0.125
chr1	75680001	75920000	B.2.1.2.2.1.1.2.2.2	0.199504337050805	.	75680001	75920000	#4848FF	1	0.25
chr1	75920001	76200000	B.2.1.2.2.2.1.1.2.2.1	0.168525402726146	.	75920001	76200000	#4848FF	1	0.25
chr1	76200001	76280000	B.1.1.2.1.1.1.2.1	0.415117719950434	.	76200001	76280000	#DADAFF	1	0.5
chr1	76280001	76600000	B.1.2.2.1.2.1.2.1.2.2	0.322180916976456	.	76280001	76600000	#9191FF	1	0.375
chr1	76600001	76760000	B.1.2.2.1.2.1.2.2.2.2	0.318463444857497	.	76600001	76760000	#9191FF	1	0.375
chr1	76760001	76880000	B.1.2.2.1.2.1.2.2.1	0.32094175960347	.	76760001	76880000	#9191FF	1	0.375
chr1	76880001	77400000	B.2.1.2.2.2.1.1.1.2.2.2.2	0.172242874845105	.	76880001	77400000	#4848FF	1	0.25
chr1	77400001	77680000	B.1.1.2.2.1.1.2.2.1.1.1	0.387856257744734	.	77400001	77680000	#DADAFF	1	0.5
chr1	77680001	78040000	B.1.1.1.2.1.2.1.2.1.1	0.436183395291202	.	77680001	78040000	#DADAFF	1	0.5
chr1	78040001	78440000	A.2.1.2.1.1.1.2.2.1	0.656753407682776	.	78040001	78440000	#FF9191	1	0.75
chr1	78440001	78880000	B.2.1.2.2.1.1.2.2.1.2.1	0.201982651796778	.	78440001	78880000	#4848FF	1	0.25
chr1	78880001	79080000	B.2.2.2.1.2.1.1.1.2.1	0.0421313506815366	.	78880001	79080000	#0000FF	1	0.125
chr1	79080001	79240000	B.2.1.2.2.1.1.2.1.1.2	0.209417596034696	.	79080001	79240000	#4848FF	1	0.25
chr1	79240001	79400000	B.2.2.1.1.1.2.1.2.1	0.120198265179678	.	79240001	79400000	#0000FF	1	0.125
chr1	79400001	79680000	B.2.1.2.2.2.1.1.2.1.2	0.169764560099133	.	79400001	79680000	#4848FF	1	0.25
chr1	79680001	79920000	B.2.1.2.2.1.1.1.2.1.1	0.215613382899628	.	79680001	79920000	#4848FF	1	0.25
chr1	79920001	80080000	B.1.2.2.1.2.1.1.1.1	0.330855018587361	.	79920001	80080000	#9191FF	1	0.375
chr1	80080001	80280000	B.2.2.2.1.2.2.1.1	0.0322180916976456	.	80080001	80280000	#0000FF	1	0.125
chr1	80280001	80520000	B.2.1.2.2.1.2.2.2.2	0.178438661710037	.	80280001	80520000	#4848FF	1	0.25
chr1	80520001	80600000	B.2.1.2.2.2.2.2.1.2.1.1	0.151177199504337	.	80520001	80600000	#4848FF	1	0.25
chr1	80600001	80960000	B.2.1.2.2.1.2.1.1.1.2.2	0.19454770755886	.	80600001	80960000	#4848FF	1	0.25
chr1	80960001	81040000	B.2.1.2.2.1.2.1.1.1.1	0.198265179677819	.	80960001	81040000	#4848FF	1	0.25
chr1	81040001	81200000	B.2.1.2.2.1.2.1.1.1.2.1.2	0.195786864931846	.	81040001	81200000	#4848FF	1	0.25
chr1	81200001	81360000	B.2.1.2.2.1.2.1.1.2.2	0.192069392812887	.	81200001	81360000	#4848FF	1	0.25
chr1	81360001	81640000	B.1.2.2.1.2.2.1.1.2	0.315985130111524	.	81360001	81640000	#9191FF	1	0.375
chr1	81640001	81880000	B.1.1.1.2.1.2.1.1.2	0.437422552664188	.	81640001	81880000	#DADAFF	1	0.5
chr1	81880001	82080000	B.1.1.1.1.1.2.2.2	0.464684014869888	.	81880001	82080000	#DADAFF	1	0.5
chr1	82080001	82240000	A.2.2.2.1.1.2.2.1.1	0.527881040892193	.	82080001	82240000	#FFDADA	1	0.625
chr1	82240001	82480000	A.2.2.2.1.1.2.2.2.1	0.525402726146221	.	82240001	82480000	#FFDADA	1	0.625
chr1	82480001	82640000	B.1.2.2.1.2.2.1.1.1	0.317224287484511	.	82480001	82640000	#9191FF	1	0.375
chr1	82640001	83280000	B.2.1.2.2.2.2.1.2.1.1	0.159851301115242	.	82640001	83280000	#4848FF	1	0.25
chr1	83280001	83760000	B.2.1.2.2.1.2.1.1.2.1	0.193308550185874	.	83280001	83760000	#4848FF	1	0.25
chr1	83760001	83960000	B.1.2.2.1.2.2.1.2.1.2	0.312267657992565	.	83760001	83960000	#9191FF	1	0.375
chr1	83960001	84400000	B.2.1.2.2.1.1.2.1.2.2.2	0.205700123915737	.	83960001	84400000	#4848FF	1	0.25
chr1	84400001	84600000	B.1.2.2.1.2.1.2.1.2.1	0.323420074349442	.	84400001	84600000	#9191FF	1	0.375
chr1	84600001	84880000	B.2.1.2.2.1.1.2.2.1.1.1	0.204460966542751	.	84600001	84880000	#4848FF	1	0.25
chr1	84880001	85040000	B.1.2.1.2.1.2.2.2.1.1.1.2	0.363073110285006	.	84880001	85040000	#9191FF	1	0.375
chr1	85040001	85280000	B.1.1.2.1.1.1.2.2.1	0.413878562577447	.	85040001	85280000	#DADAFF	1	0.5
chr1	85280001	85440000	B.1.1.2.1.1.2.2.2.1	0.407682775712515	.	85280001	85440000	#DADAFF	1	0.5
chr1	85440001	85720000	B.1.1.1.2.1.2.1.2.1.2	0.434944237918216	.	85440001	85720000	#DADAFF	1	0.5
chr1	85720001	85960000	B.1.1.1.1.1.2.2.1.2.2	0.465923172242875	.	85720001	85960000	#DADAFF	1	0.5
chr1	85960001	86080000	B.1.1.2.1.2.2.1.1	0.399008674101611	.	85960001	86080000	#DADAFF	1	0.5
chr1	86080001	86520000	B.2.1.2.2.2.2.1.2.2.1	0.157372986369269	.	86080001	86520000	#4848FF	1	0.25
chr1	86520001	86800000	B.2.1.2.2.2.2.2.2.1.1	0.146220570012392	.	86520001	86800000	#4848FF	1	0.25
chr1	86800001	87000000	B.2.1.2.2.1.1.1.2.1.2	0.214374225526642	.	86800001	87000000	#4848FF	1	0.25
chr1	87000001	87240000	B.1.2.2.1.2.2.2.1.2	0.30359355638166	.	87000001	87240000	#9191FF	1	0.375
chr1	87240001	87560000	B.1.1.2.1.2.2.2.1	0.396530359355638	.	87240001	87560000	#DADAFF	1	0.5
chr1	87560001	87960000	B.1.1.2.1.2.1.2.1	0.401486988847584	.	87560001	87960000	#DADAFF	1	0.5
chr1	87960001	88400000	B.2.1.2.2.2.2.1.2.2.2	0.156133828996283	.	87960001	88400000	#4848FF	1	0.25
chr1	88400001	88640000	B.2.1.2.2.2.2.2.1.2.2.2	0.147459727385378	.	88400001	88640000	#4848FF	1	0.25
chr1	88640001	88800000	B.2.1.2.2.2.1.1.1.1	0.177199504337051	.	88640001	88800000	#4848FF	1	0.25
chr1	88800001	88880000	B.2.1.2.2.1.1.2.1.2.2.1	0.206939281288724	.	88800001	88880000	#4848FF	1	0.25
chr1	88880001	89120000	B.2.1.2.2.1.2.2.2.1.1	0.18091697645601	.	88880001	89120000	#4848FF	1	0.25
chr1	89120001	89400000	B.1.1.2.1.1.2.1.2	0.410161090458488	.	89120001	89400000	#DADAFF	1	0.5
chr1	89400001	89920000	B.2.1.2.2.2.2.2.2.1.2	0.144981412639405	.	89400001	89920000	#4848FF	1	0.25
chr1	89920001	90280000	B.1.1.2.1.1.2.1.1	0.411400247831475	.	89920001	90280000	#DADAFF	1	0.5
chr1	90280001	90480000	A.2.1.2.1.1.2.1.2.2	0.650557620817844	.	90280001	90480000	#FF9191	1	0.75
chr1	90480001	90640000	B.1.1.1.1.1.2.2.1.2.1	0.467162329615861	.	90480001	90640000	#DADAFF	1	0.5
chr1	90640001	91000000	B.1.2.2.1.2.2.1.2.2.2	0.308550185873606	.	90640001	91000000	#9191FF	1	0.375
chr1	91000001	91160000	B.1.2.1.2.1.2.2.2.1.1.2	0.36183395291202	.	91000001	91160000	#9191FF	1	0.375
chr1	91160001	91440000	A.2.2.2.1.1.1.1.1.1	0.535315985130111	.	91160001	91440000	#FFDADA	1	0.625
chr1	91440001	91600000	A.2.2.2.1.1.2.2.2.2.1.1	0.524163568773234	.	91440001	91600000	#FFDADA	1	0.625
chr1	91600001	91920000	B.1.1.1.1.1.2.1.1.1	0.472118959107807	.	91600001	91920000	#DADAFF	1	0.5
chr1	91920001	92040000	A.2.2.1.1.1.2.1.2.2.1.2	0.593556381660471	.	91920001	92040000	#FFDADA	1	0.625
chr1	92040001	92480000	A.2.1.2.1.1.1.2.2.2	0.655514250309789	.	92040001	92480000	#FF9191	1	0.75
chr1	92480001	92720000	A.2.2.2.1.1.2.2.2.2.1.2	0.522924411400248	.	92480001	92720000	#FFDADA	1	0.625
chr1	92720001	93280000	A.2.1.1.1.2.1.2.1.1.1	0.707558859975217	.	92720001	93280000	#FF9191	1	0.75
chr1	93280001	93560000	A.2.1.1.1.2.1.2.2	0.702602230483271	.	93280001	93560000	#FF9191	1	0.75
chr1	93560001	93680000	A.2.1.2.1.1.1.2.1.2.2.2	0.657992565055762	.	93560001	93680000	#FF9191	1	0.75
chr1	93680001	94000000	A.1.2.1.2.1.2.2.1.1	0.848822800495663	.	93680001	94000000	#FF4848	1	0.875
chr1	94000001	94080000	A.2.2.1.2.2.1.1.1.1	0.553903345724907	.	94000001	94080000	#FFDADA	1	0.625
chr1	94080001	94360000	A.2.1.1.1.2.1.2.1.2.2	0.703841387856258	.	94080001	94360000	#FF9191	1	0.75
chr1	94360001	94720000	A.1.2.2.1.2.2.2.2.2.1	0.779429987608426	.	94360001	94720000	#FF4848	1	0.875
chr1	94720001	94920000	A.2.2.2.1.1.1.2.1	0.531598513011152	.	94720001	94920000	#FFDADA	1	0.625
chr1	94920001	95080000	A.2.1.2.1.1.1.2.1.2.2.1	0.659231722428749	.	94920001	95080000	#FF9191	1	0.75
chr1	95080001	95320000	A.2.1.1.1.2.2.2.1.2.1	0.695167286245353	.	95080001	95320000	#FF9191	1	0.75
chr1	95320001	95520000	A.2.1.2.2.1.1.2.1.2.2	0.618339529120198	.	95320001	95520000	#FF9191	1	0.75
chr1	95520001	95720000	B.1.1.1.1.1.2.2.1.1	0.468401486988848	.	95520001	95720000	#DADAFF	1	0.5
chr1	95720001	95960000	B.1.2.1.2.1.2.2.2.1.2	0.360594795539033	.	95720001	95960000	#9191FF	1	0.375
chr1	95960001	96040000	B.1.2.2.1.2.2.1.2.1.1.2	0.313506815365551	.	95960001	96040000	#9191FF	1	0.375
chr1	96040001	96160000	B.2.1.2.2.1.2.1.2.2.2.2	0.185873605947955	.	96040001	96160000	#4848FF	1	0.25
chr1	96160001	96320000	B.1.2.2.1.2.2.1.2.1.1.1	0.314745972738538	.	96160001	96320000	#9191FF	1	0.375
chr1	96320001	97160000	B.1.2.1.2.1.2.1.2	0.368029739776952	.	96320001	97160000	#9191FF	1	0.375
chr1	97160001	97320000	B.1.1.2.2.1.2.2.2	0.377942998760843	.	97160001	97320000	#DADAFF	1	0.5
chr1	97320001	97600000	B.2.1.2.2.1.1.2.1.1.1	0.210656753407683	.	97320001	97600000	#4848FF	1	0.25
chr1	97600001	97840000	B.2.1.2.2.1.2.1.2.2.1.2	0.188351920693928	.	97600001	97840000	#4848FF	1	0.25
chr1	97840001	98120000	B.2.2.2.1.2.1.1.1.2.2.1	0.0408921933085502	.	97840001	98120000	#0000FF	1	0.125
chr1	98120001	98240000	B.2.2.2.1.1.1.2.2.2.1	0.0508054522924411	.	98120001	98240000	#0000FF	1	0.125
chr1	98240001	98560000	B.2.1.2.2.2.2.2.1.2.1.2	0.149938042131351	.	98240001	98560000	#4848FF	1	0.25
chr1	98560001	98760000	B.1.2.2.1.2.2.1.2.2.1.1	0.311028500619579	.	98560001	98760000	#9191FF	1	0.375
chr1	98760001	98960000	B.2.1.2.2.2.2.2.1.2.2.1	0.148698884758364	.	98760001	98960000	#4848FF	1	0.25
chr1	98960001	99200000	B.2.1.2.2.1.2.1.2.1	0.190830235439901	.	98960001	99200000	#4848FF	1	0.25
chr1	99200001	99440000	B.2.1.2.2.1.2.1.2.2.1.1	0.189591078066914	.	99200001	99440000	#4848FF	1	0.25
chr1	99440001	99560000	B.2.1.2.2.1.1.2.1.2.1	0.20817843866171	.	99440001	99560000	#4848FF	1	0.25
chr1	99560001	99760000	B.2.1.2.2.2.2.1.2.1.2	0.158612143742255	.	99560001	99760000	#4848FF	1	0.25
chr1	99760001	100240000	B.2.2.2.1.1.1.2.1.1	0.057001239157373	.	99760001	100240000	#0000FF	1	0.125
chr1	100240001	100520000	A.2.2.2.1.1.1.2.2	0.530359355638166	.	100240001	100520000	#FFDADA	1	0.625
chr1	100520001	100960000	A.2.1.2.1.1.1.2.1.1.2.2	0.662949194547708	.	100520001	100960000	#FF9191	1	0.75
chr1	100960001	101360000	B.1.2.2.2.1.1.2.1.2	0.297397769516729	.	100960001	101360000	#9191FF	1	0.375
chr1	101360001	101920000	B.1.2.1.2.1.2.1.1	0.369268897149938	.	101360001	101920000	#9191FF	1	0.375
chr1	101920001	102120000	B.2.1.2.2.1.1.2.2.1.1.2	0.203221809169765	.	101920001	102120000	#4848FF	1	0.25
chr1	102120001	102480000	B.2.2.2.1.1.1.2.1.2.1	0.0557620817843866	.	102120001	102480000	#0000FF	1	0.125
chr1	102480001	102600000	B.2.1.2.2.1.2.2.1.1	0.184634448574969	.	102480001	102600000	#4848FF	1	0.25
chr1	102600001	102840000	B.2.2.2.1.1.1.2.2.2.2	0.0495662949194548	.	102600001	102840000	#0000FF	1	0.125
chr1	102840001	103000000	B.2.2.2.1.2.1.2.2.2	0.033457249070632	.	102840001	103000000	#0000FF	1	0.125
chr1	103000001	103480000	B.2.2.2.1.1.2.1.1	0.0483271375464684	.	103000001	103480000	#0000FF	1	0.125
chr1	103480001	103760000	B.2.2.2.1.1.1.2.2.1.1	0.0532837670384139	.	103480001	103760000	#0000FF	1	0.125
chr1	103760001	103800000	B.2.1.2.2.2.2.1.1.2	0.161090458488228	.	103760001	103800000	#4848FF	1	0.25
chr1	103880001	103960000	B.2.1.2.2.2.2.1.1.2	0.161090458488228	.	103880001	103960000	#4848FF	1	0.25
chr1	104000001	104080000	B.2.1.2.2.2.2.1.1.2	0.161090458488228	.	104000001	104080000	#4848FF	1	0.25
chr1	104080001	104160000	B.2.2.2.2.2.1.2.1.2.1.1	0.00991325898389095	.	104080001	104160000	#0000FF	1	0.125
chr1	104280001	104680000	B.2.2.2.2.2.1.2.1.2.1.1	0.00991325898389095	.	104280001	104680000	#0000FF	1	0.125
chr1	104680001	104800000	B.2.2.2.1.1.1.1.2.2	0.0582403965303594	.	104680001	104800000	#0000FF	1	0.125
chr1	104800001	105200000	B.2.2.2.1.1.1.1.2.1	0.0594795539033457	.	104800001	105200000	#0000FF	1	0.125
chr1	105200001	105280000	B.2.2.2.2.1.2.1	0.0210656753407683	.	105200001	105280000	#0000FF	1	0.125
chr1	105280001	105480000	B.2.2.2.2.1.2.2.2	0.0185873605947955	.	105280001	105480000	#0000FF	1	0.125
chr1	105480001	105840000	B.2.2.2.2.2.1.2.1.2.1.2	0.00867410161090459	.	105480001	105840000	#0000FF	1	0.125
chr1	105840001	106200000	B.2.2.2.2.1.2.2.1	0.0198265179677819	.	105840001	106200000	#0000FF	1	0.125
chr1	106200001	106680000	B.2.2.2.2.2.1.2.2.2	0.00371747211895911	.	106200001	106680000	#0000FF	1	0.125
chr1	106680001	106880000	B.2.2.2.2.2.1.2.2.1.1	0.00619578686493185	.	106680001	106880000	#0000FF	1	0.125
chr1	106880001	107120000	B.2.2.2.2.2.1.2.2.1.2	0.00495662949194548	.	106880001	107120000	#0000FF	1	0.125
chr1	107120001	107200000	B.2.1.2.1.2.2	0.218091697645601	.	107120001	107200000	#4848FF	1	0.25
chr1	107200001	107320000	B.2.2.2.1.1.1.2.2.1.2	0.0520446096654275	.	107200001	107320000	#0000FF	1	0.125
chr1	107320001	107520000	B.2.2.2.1.1.1.1.1.2	0.0607187112763321	.	107320001	107520000	#0000FF	1	0.125
chr1	107520001	107760000	B.1.2.2.2.1.1.1.2	0.299876084262701	.	107520001	107760000	#9191FF	1	0.375
chr1	107760001	108320000	B.1.2.2.2.1.1.2.2	0.296158612143742	.	107760001	108320000	#9191FF	1	0.375
chr1	108320001	108760000	B.1.1.2.1.2.2.1.2	0.397769516728625	.	108320001	108760000	#DADAFF	1	0.5
chr1	108840001	108880000	B.1.1.2.1.2.2.1.2	0.397769516728625	.	108840001	108880000	#DADAFF	1	0.5
chr1	108880001	108920000	B.1.1.1.1.2.2.2.2.2	0.449814126394052	.	108880001	108920000	#DADAFF	1	0.5
chr1	109000001	109200000	B.1.1.1.1.2.2.2.2.2	0.449814126394052	.	109000001	109200000	#DADAFF	1	0.5
chr1	109200001	109440000	A.2.1.1.1.2.1.1.1	0.711276332094176	.	109200001	109440000	#FF9191	1	0.75
chr1	109440001	109560000	A.2.1.1.1.2.2.2.2	0.69268897149938	.	109440001	109560000	#FF9191	1	0.75
chr1	109560001	109720000	A.2.1.2.2.1.1.2.1.2.1	0.619578686493185	.	109560001	109720000	#FF9191	1	0.75
chr1	109720001	110000000	A.1.1.2.2.2.2.1	0.913258983890954	.	109720001	110000000	#FF0000	1	1
chr1	110000001	110320000	A.1.2.1.2.2.1.1.2.2.1.1	0.833952912019826	.	110000001	110320000	#FF4848	1	0.875
chr1	110320001	110600000	A.1.2.1.2.2.1.1.2.2.2.2	0.830235439900867	.	110320001	110600000	#FF4848	1	0.875
chr1	110600001	111080000	A.1.2.2.1.2.2.1.1.2	0.784386617100372	.	110600001	111080000	#FF4848	1	0.875
chr1	111080001	111320000	B.1.1.2.1.2.1.1.2.1	0.403965303593556	.	111080001	111320000	#DADAFF	1	0.5
chr1	111320001	111640000	B.2.2.2.2.1.1.2.1	0.0247831474597274	.	111320001	111640000	#0000FF	1	0.125
chr1	111640001	112000000	A.2.2.2.1.1.1.1.2	0.532837670384139	.	111640001	112000000	#FFDADA	1	0.625
chr1	112000001	112280000	A.2.1.1.1.2.2.1.1.1.2	0.700123915737299	.	112000001	112280000	#FF9191	1	0.75
chr1	112280001	112920000	A.2.1.2.2.2.2.2.1	0.605947955390335	.	112280001	112920000	#FF9191	1	0.75
chr1	112920001	113160000	A.1.2.2.2.2.2.2.2.2.1.2	0.741016109045849	.	112920001	113160000	#FF4848	1	0.875
chr1	113160001	113600000	A.1.1.2.1.1.1.2.2.2	0.960346964064436	.	113160001	113600000	#FF0000	1	1
chr1	113600001	114040000	A.1.2.2.1.2.2.1.2	0.783147459727385	.	113600001	114040000	#FF4848	1	0.875
chr1	114040001	114280000	A.2.2.1.1.1.2.2.1.1.2	0.586121437422553	.	114040001	114280000	#FFDADA	1	0.625
chr1	114280001	114520000	A.2.1.1.1.2.1.1.2.2	0.708798017348203	.	114280001	114520000	#FF9191	1	0.75
chr1	114520001	114680000	A.2.2.1.1.1.2.2.1.1.1.1.2	0.588599752168525	.	114520001	114680000	#FFDADA	1	0.625
chr1	114680001	114920000	A.2.2.1.1.1.2.2.1.1.1.1.1	0.589838909541512	.	114680001	114920000	#FFDADA	1	0.625
chr1	114920001	115120000	A.2.2.1.1.1.2.2.1.2.1	0.584882280049566	.	114920001	115120000	#FFDADA	1	0.625
chr1	115120001	115360000	A.2.1.1.1.2.2.1.2	0.697645600991326	.	115120001	115360000	#FF9191	1	0.75
chr1	115360001	115480000	B.1.1.1.1.1.1.2.2	0.473358116480793	.	115360001	115480000	#DADAFF	1	0.5
chr1	115480001	115680000	B.1.1.1.1.1.1.1.2.2	0.475836431226766	.	115480001	115680000	#DADAFF	1	0.5
chr1	115680001	115840000	B.1.1.1.1.2.2.2.2.1.1.1.2	0.453531598513011	.	115680001	115840000	#DADAFF	1	0.5
chr1	115840001	116240000	B.1.1.2.1.2.1.1.1	0.405204460966543	.	115840001	116240000	#DADAFF	1	0.5
chr1	116240001	116360000	A.2.2.2.1.1.2.1	0.52912019826518	.	116240001	116360000	#FFDADA	1	0.625
chr1	116360001	116560000	B.1.1.1.1.1.2.1.2	0.469640644361834	.	116360001	116560000	#DADAFF	1	0.5
chr1	116560001	116800000	B.1.1.1.1.1.2.1.1.2	0.47087980173482	.	116560001	116800000	#DADAFF	1	0.5
chr1	116800001	117080000	A.2.2.1.1.1.2.2.1.1.1.2	0.587360594795539	.	116800001	117080000	#FFDADA	1	0.625
chr1	117080001	117240000	B.1.1.1.1.1.1.1.2.1	0.477075588599752	.	117080001	117240000	#DADAFF	1	0.5
chr1	117240001	117600000	A.2.2.1.1.1.2.2.1.2.2.1	0.58364312267658	.	117240001	117600000	#FFDADA	1	0.625
chr1	117600001	118000000	A.2.2.1.1.1.2.2.1.2.2.2	0.582403965303594	.	117600001	118000000	#FFDADA	1	0.625
chr1	118000001	118280000	B.1.1.2.1.2.1.2.2	0.400247831474597	.	118000001	118280000	#DADAFF	1	0.5
chr1	118280001	118520000	B.1.1.2.1.2.1.1.2.2	0.40272614622057	.	118280001	118520000	#DADAFF	1	0.5
chr1	118520001	118600000	B.1.1.2.1.2.2.2.2	0.395291201982652	.	118520001	118600000	#DADAFF	1	0.5
chr1	118600001	118920000	B.1.2.1.2.1.2.2.1.2	0.365551425030979	.	118600001	118920000	#9191FF	1	0.375
chr1	118920001	119280000	B.2.2.2.1.1.1.2.1.2.2	0.0545229244114002	.	118920001	119280000	#0000FF	1	0.125
chr1	119280001	119400000	B.1.2.2.2.1.1.1.1	0.301115241635688	.	119280001	119400000	#9191FF	1	0.375
chr1	119400001	119640000	B.1.2.2.2.1.1.2.1.1	0.298636926889715	.	119400001	119640000	#9191FF	1	0.375
chr1	119640001	120160000	A.2.2.2.1.2.2.1.2.2	0.513011152416357	.	119640001	120160000	#FFDADA	1	0.625
chr1	120160001	120640000	A.2.2.2.1.1.1.1.1.2	0.534076827757125	.	120160001	120640000	#FFDADA	1	0.625
chr1	121120001	121360000	B.1.2.2.2.2.2.1.2.1	0.286245353159851	.	121120001	121360000	#9191FF	1	0.375
chr1	121480001	121520000	B.1.2.2.2.2.2.1.2.1	0.286245353159851	.	121480001	121520000	#9191FF	1	0.375
chr1	142520001	142560000	B.1.1.1.1.2.2.1	0.45724907063197	.	142520001	142560000	#DADAFF	1	0.5
chr1	142600001	142640000	B.1.1.1.1.2.2.1	0.45724907063197	.	142600001	142640000	#DADAFF	1	0.5
chr1	144000001	144040000	A.2.1.2.1.1.1.1	0.666666666666667	.	144000001	144040000	#FF9191	1	0.75
chr1	144520001	144600000	A.2.1.2.1.1.1.1	0.666666666666667	.	144520001	144600000	#FF9191	1	0.75
chr1	144680001	144720000	A.2.1.2.1.1.1.1	0.666666666666667	.	144680001	144720000	#FF9191	1	0.75
chr1	144840001	145120000	A.2.1.2.1.1.1.1	0.666666666666667	.	144840001	145120000	#FF9191	1	0.75
chr1	145120001	145280000	A.2.2.1.1.2.1.1.2	0.577447335811648	.	145120001	145280000	#FFDADA	1	0.625
chr1	145280001	145320000	A.1.2.2.2.2.2.2.1.2	0.744733581164808	.	145280001	145320000	#FF4848	1	0.875
chr1	145360001	145760000	A.1.2.2.2.2.2.2.1.2	0.744733581164808	.	145360001	145760000	#FF4848	1	0.875
chr1	145800001	145840000	A.1.2.2.2.2.2.2.1.2	0.744733581164808	.	145800001	145840000	#FF4848	1	0.875
chr1	146320001	146360000	A.2.2.1.1.1.2.1.2.1	0.596034696406444	.	146320001	146360000	#FFDADA	1	0.625
chr1	146480001	146680000	A.2.2.1.1.1.2.1.2.1	0.596034696406444	.	146480001	146680000	#FFDADA	1	0.625
chr1	146680001	146960000	A.2.1.2.2.2.2.2.2	0.604708798017348	.	146680001	146960000	#FF9191	1	0.75
chr1	146960001	147400000	A.1.2.1.2.1.2.1.1.2.2	0.855018587360595	.	146960001	147400000	#FF4848	1	0.875
chr1	147680001	147840000	A.1.2.1.2.1.2.1.1.2.2	0.855018587360595	.	147680001	147840000	#FF4848	1	0.875
chr1	148520001	148560000	A.1.2.1.2.1.2.1.1.2.2	0.855018587360595	.	148520001	148560000	#FF4848	1	0.875
chr1	148840001	148880000	B.1.1.2.2.2	0.376703841387856	.	148840001	148880000	#DADAFF	1	0.5
chr1	148920001	148960000	B.1.1.2.2.2	0.376703841387856	.	148920001	148960000	#DADAFF	1	0.5
chr1	149000001	149320000	B.1.1.2.2.2	0.376703841387856	.	149000001	149320000	#DADAFF	1	0.5
chr1	149680001	149760000	A.1.2.1.2.2.2.2.2.2	0.806691449814126	.	149680001	149760000	#FF4848	1	0.875
chr1	149800001	150160000	A.1.2.1.2.2.2.2.2.2	0.806691449814126	.	149800001	150160000	#FF4848	1	0.875
chr1	150160001	150520000	A.1.1.1.2.1.2.2.1	0.980173482032218	.	150160001	150520000	#FF0000	1	1
chr1	150520001	151000000	A.1.1.1.2.1.1.1.2	0.985130111524164	.	150520001	151000000	#FF0000	1	1
chr1	151000001	151240000	A.1.2.1.1.1.1.1.2.2	0.908302354399009	.	151000001	151240000	#FF4848	1	0.875
chr1	151240001	151360000	A.1.2.2.2.2.1.1.1.2	0.760842627013631	.	151240001	151360000	#FF4848	1	0.875
chr1	151360001	151840000	A.1.2.1.2.2.2.1.1.1	0.812887236679058	.	151360001	151840000	#FF4848	1	0.875
chr1	151840001	152000000	B.1.1.1.1.2.2.2.1	0.456009913258984	.	151840001	152000000	#DADAFF	1	0.5
chr1	152000001	152200000	B.2.1.2.1.1.2.1	0.224287484510533	.	152000001	152200000	#4848FF	1	0.25
chr1	152200001	152480000	B.2.1.2.1.1.2.2.2	0.22180916976456	.	152200001	152480000	#4848FF	1	0.25
chr1	152480001	152680000	B.2.2.2.2.1.1.2.2.1	0.023543990086741	.	152480001	152680000	#0000FF	1	0.125
chr1	152680001	152880000	B.2.2.2.2.1.1.1.1	0.0272614622057001	.	152680001	152880000	#0000FF	1	0.125
chr1	152880001	153000000	B.2.2.2.2.1.1.2.2.2	0.0223048327137546	.	152880001	153000000	#0000FF	1	0.125
chr1	153000001	153440000	B.2.1.2.1.2.1.1	0.220570012391574	.	153000001	153440000	#4848FF	1	0.25
chr1	153440001	153600000	A.2.2.2.1.2.2.1.1.2	0.51548946716233	.	153440001	153600000	#FFDADA	1	0.625
chr1	153600001	153960000	A.1.2.1.2.2.2.1.1.2	0.811648079306072	.	153600001	153960000	#FF4848	1	0.875
chr1	153960001	154120000	A.2.1.2.2.1.1.1.2.1	0.62453531598513	.	153960001	154120000	#FF9191	1	0.75
chr1	154120001	154360000	A.1.2.1.1.2.2.1.1.1	0.876084262701363	.	154120001	154360000	#FF4848	1	0.875
chr1	154360001	154480000	A.1.2.2.2.1.2.1.2.1.2	0.769516728624535	.	154360001	154480000	#FF4848	1	0.875
chr1	154480001	154720000	A.1.2.1.1.2.2.1.2	0.87360594795539	.	154480001	154720000	#FF4848	1	0.875
chr1	154720001	154880000	A.2.1.1.2.1.1.2.1	0.688971499380421	.	154720001	154880000	#FF9191	1	0.75
chr1	154880001	155160000	A.1.1.2.1.1.1.1.2.1.1	0.969021065675341	.	154880001	155160000	#FF0000	1	1
chr1	155160001	155240000	A.2.1.1.2.1.2.1.2.2	0.68277571251549	.	155160001	155240000	#FF9191	1	0.75
chr1	155240001	155320000	A.1.2.2.2.2.1.1.2.1.1	0.759603469640644	.	155240001	155320000	#FF4848	1	0.875
chr1	155320001	155400000	A.2.1.1.2.1.2.1.1	0.685254027261462	.	155320001	155400000	#FF9191	1	0.75
chr1	155400001	155520000	A.1.2.2.2.1.1.2	0.774473358116481	.	155400001	155520000	#FF4848	1	0.875
chr1	155520001	155800000	A.1.1.2.1.1.1.1.1	0.970260223048327	.	155520001	155800000	#FF0000	1	1
chr1	155800001	156080000	A.1.1.1.2.1.2.2.2.2	0.977695167286245	.	155800001	156080000	#FF0000	1	1
chr1	156080001	156320000	A.1.1.1.2.1.1.1.1.2	0.98636926889715	.	156080001	156320000	#FF0000	1	1
chr1	156320001	156640000	A.1.1.1.1.2.1.1.2	0.997521685254027	.	156320001	156640000	#FF0000	1	1
chr1	156640001	156920000	A.1.1.2.1.1.2.2.1.2	0.952912019826518	.	156640001	156920000	#FF0000	1	1
chr1	156920001	157160000	A.1.2.1.2.2.1.2.1.2.2.1.2	0.824039653035936	.	156920001	157160000	#FF4848	1	0.875
chr1	157160001	157640000	A.2.2.1.1.1.2.1.2.2.2.1	0.592317224287484	.	157160001	157640000	#FFDADA	1	0.625
chr1	157640001	157920000	B.1.2.2.2.2.1.2.1.1	0.291201982651797	.	157640001	157920000	#9191FF	1	0.375
chr1	157920001	158120000	A.2.2.1.1.2.2.2.2.1	0.567534076827757	.	157920001	158120000	#FFDADA	1	0.625
chr1	158120001	158720000	B.1.2.2.2.2.2.1.2.2	0.285006195786865	.	158120001	158720000	#9191FF	1	0.375
chr1	158720001	159200000	B.1.2.2.2.2.2.2	0.283767038413879	.	158720001	159200000	#9191FF	1	0.375
chr1	159200001	159480000	B.2.2.2.2.2.1.2.1.1.1	0.0123915737298637	.	159200001	159480000	#0000FF	1	0.125
chr1	159480001	159720000	B.2.2.2.2.2.1.2.1.1.2	0.0111524163568773	.	159480001	159720000	#0000FF	1	0.125
chr1	159720001	160040000	A.2.1.2.2.2.2.1	0.607187112763321	.	159720001	160040000	#FF9191	1	0.75
chr1	160040001	160400000	A.1.1.1.1.2.2.1.2	0.992565055762082	.	160040001	160400000	#FF0000	1	1
chr1	160400001	160680000	A.1.2.2.1.2.2.2.1	0.781908302354399	.	160400001	160680000	#FF4848	1	0.875
chr1	160680001	160920000	A.1.2.1.2.2.1.2.2.1.1.2.1.1	0.820322180916977	.	160680001	160920000	#FF4848	1	0.875
chr1	160920001	161160000	A.1.1.1.2.1.2.1	0.981412639405205	.	160920001	161160000	#FF0000	1	1
chr1	161160001	161440000	A.1.2.1.1.1.2.2.1.1	0.890954151177199	.	161160001	161440000	#FF4848	1	0.875
chr1	161440001	161640000	A.2.1.2.2.2.1.2.1	0.609665427509294	.	161440001	161640000	#FF9191	1	0.75
chr1	161640001	162040000	A.2.1.1.1.1.1.1.1.1.1.2	0.73729863692689	.	161640001	162040000	#FF9191	1	0.75
chr1	162040001	162480000	A.1.2.1.2.1.2.1.2.2	0.850061957868649	.	162040001	162480000	#FF4848	1	0.875
chr1	162480001	162800000	A.2.2.1.2.2.2.2.1.1.1	0.540272614622057	.	162480001	162800000	#FFDADA	1	0.625
chr1	162800001	163080000	B.1.2.1.2.2.1.2.2.2.2	0.345724907063197	.	162800001	163080000	#9191FF	1	0.375
chr1	163080001	163320000	B.1.2.2.1.2.1.2.1.1	0.324659231722429	.	163080001	163320000	#9191FF	1	0.375
chr1	163320001	163640000	B.1.2.1.2.2.1.2.1.2.1	0.350681536555143	.	163320001	163640000	#9191FF	1	0.375
chr1	163640001	164000000	B.2.1.2.2.1.2.2.1.2.2	0.182156133828996	.	163640001	164000000	#4848FF	1	0.25
chr1	164000001	164240000	B.2.2.2.1.1.1.1.1.1	0.0619578686493185	.	164000001	164240000	#0000FF	1	0.125
chr1	164240001	164880000	A.2.2.2.1.1.2.2.2.2.2	0.521685254027262	.	164240001	164880000	#FFDADA	1	0.625
chr1	164880001	165080000	B.1.2.1.2.2.1.1.2.2.1	0.355638166047088	.	164880001	165080000	#9191FF	1	0.375
chr1	165080001	165320000	B.1.1.1.1.1.1.1.1.1.2	0.479553903345725	.	165080001	165320000	#DADAFF	1	0.5
chr1	165320001	165600000	A.2.2.2.1.2.2.1.2.1	0.514250309789343	.	165320001	165600000	#FFDADA	1	0.625
chr1	165600001	165840000	A.2.1.2.1.1.2.2	0.649318463444858	.	165600001	165840000	#FF9191	1	0.75
chr1	165840001	166280000	B.1.2.1.1.2.2	0.372986369268897	.	165840001	166280000	#9191FF	1	0.375
chr1	166280001	166480000	B.1.2.2.2.2.1.1	0.292441140024783	.	166280001	166480000	#9191FF	1	0.375
chr1	166480001	166800000	B.2.1.2.1.2.1.2	0.219330855018587	.	166480001	166800000	#4848FF	1	0.25
chr1	166800001	167360000	A.2.1.1.1.2.2.1.1.2	0.698884758364312	.	166800001	167360000	#FF9191	1	0.75
chr1	167360001	167480000	A.2.1.2.1.2.1.2.1	0.645600991325898	.	167360001	167480000	#FF9191	1	0.75
chr1	167480001	167880000	A.2.1.1.1.1.1.1.1.1.1.1	0.738537794299876	.	167480001	167880000	#FF9191	1	0.75
chr1	167880001	168200000	A.2.1.1.1.1.1.1.2	0.733581164807931	.	167880001	168200000	#FF9191	1	0.75
chr1	168200001	168360000	A.2.2.2.2.2.2.2.1.2	0.483271375464684	.	168200001	168360000	#FFDADA	1	0.625
chr1	168360001	168560000	B.1.1.1.1.1.1.1.1.1.1	0.480793060718711	.	168360001	168560000	#DADAFF	1	0.5
chr1	168560001	169160000	B.2.1.1.1.2.1.2.2.2	0.266418835192069	.	168560001	169160000	#4848FF	1	0.25
chr1	169160001	169360000	B.1.2.1.2.2.1.1.2.2.2.2	0.353159851301115	.	169160001	169360000	#9191FF	1	0.375
chr1	169360001	169680000	B.1.2.2.2.1.2.1	0.294919454770756	.	169360001	169680000	#9191FF	1	0.375
chr1	169680001	169840000	B.1.2.1.2.2.1.1.1	0.358116480793061	.	169680001	169840000	#9191FF	1	0.375
chr1	169840001	170400000	B.2.1.1.1.2.1.2.1	0.268897149938042	.	169840001	170400000	#4848FF	1	0.25
chr1	170400001	170680000	B.2.1.1.1.2.1.2.2.1	0.267657992565056	.	170400001	170680000	#4848FF	1	0.25
chr1	170680001	170960000	B.2.1.2.2.2.1.2.1.2	0.164807930607187	.	170680001	170960000	#4848FF	1	0.25
chr1	170960001	171200000	B.2.1.1.2.1.1.1.2	0.255266418835192	.	170960001	171200000	#4848FF	1	0.25
chr1	171200001	171440000	A.2.2.2.2.2.1.1.2.1.2.2	0.494423791821561	.	171200001	171440000	#FFDADA	1	0.625
chr1	171440001	171560000	A.2.1.1.1.2.2.2.1.1	0.696406443618339	.	171440001	171560000	#FF9191	1	0.75
chr1	171560001	171760000	A.2.1.2.1.1.2.1.1.2	0.653035935563817	.	171560001	171760000	#FF9191	1	0.75
chr1	171760001	171960000	B.1.2.1.2.2.1.1.2.2.2.1	0.354399008674102	.	171760001	171960000	#9191FF	1	0.375
chr1	171960001	172400000	B.2.1.2.2.2.1.2.1.1	0.166047087980173	.	171960001	172400000	#4848FF	1	0.25
chr1	172400001	172680000	B.1.2.1.2.2.1.1.2.1	0.356877323420074	.	172400001	172680000	#9191FF	1	0.375
chr1	172680001	173120000	B.2.1.1.1.2.2.1.1.1.2	0.263940520446097	.	172680001	173120000	#4848FF	1	0.25
chr1	173120001	173400000	B.1.2.2.2.1.2.2	0.29368029739777	.	173120001	173400000	#9191FF	1	0.375
chr1	173400001	173800000	B.1.1.1.2.2.2.2.1	0.420074349442379	.	173400001	173800000	#DADAFF	1	0.5
chr1	173800001	174240000	A.2.1.2.1.1.2.1.1.1	0.654275092936803	.	173800001	174240000	#FF9191	1	0.75
chr1	174240001	174560000	B.2.1.1.1.1.1.2.1	0.278810408921933	.	174240001	174560000	#4848FF	1	0.25
chr1	174560001	174720000	B.1.2.1.2.2.1.2.1.1	0.351920693928129	.	174560001	174720000	#9191FF	1	0.375
chr1	174720001	175000000	A.2.1.1.1.2.2.2.1.2.2	0.693928128872367	.	174720001	175000000	#FF9191	1	0.75
chr1	175000001	175320000	A.2.2.2.2.2.1.1.2.2	0.493184634448575	.	175000001	175320000	#FFDADA	1	0.625
chr1	175320001	175480000	B.1.1.2.2.1.2.2.1.2.2	0.379182156133829	.	175320001	175480000	#DADAFF	1	0.5
chr1	175480001	175720000	A.2.2.2.2.2.2.2.1.1.2	0.48451053283767	.	175480001	175720000	#FFDADA	1	0.625
chr1	175720001	175880000	B.1.1.1.1.2.1.1.1.2	0.462205700123916	.	175720001	175880000	#DADAFF	1	0.5
chr1	175880001	176080000	B.1.1.1.2.2.2.1.1.2	0.423791821561338	.	175880001	176080000	#DADAFF	1	0.5
chr1	176080001	176240000	B.1.1.2.2.1.2.2.1.1	0.381660470879802	.	176080001	176240000	#DADAFF	1	0.5
chr1	176240001	176560000	B.2.1.1.1.2.2.1.1.2	0.26270136307311	.	176240001	176560000	#4848FF	1	0.25
chr1	176560001	176640000	B.1.2.2.1.1.2.1	0.333333333333333	.	176560001	176640000	#9191FF	1	0.375
chr1	176640001	176920000	B.1.2.1.2.2.1.2.1.2.2	0.349442379182156	.	176640001	176920000	#9191FF	1	0.375
chr1	176920001	177120000	B.1.2.1.2.2.1.2.2.2.1	0.346964064436183	.	176920001	177120000	#9191FF	1	0.375
chr1	177120001	177320000	B.1.2.1.2.2.1.2.2.1	0.34820322180917	.	177120001	177320000	#9191FF	1	0.375
chr1	177320001	177960000	B.2.1.1.1.1.1.1.1.2	0.281288723667906	.	177320001	177960000	#4848FF	1	0.25
chr1	177960001	178200000	A.2.2.2.2.2.1.2.2.1	0.490706319702602	.	177960001	178200000	#FFDADA	1	0.625
chr1	178200001	178480000	A.2.1.2.1.1.2.1.2.1	0.65179677819083	.	178200001	178480000	#FF9191	1	0.75
chr1	178480001	179040000	A.1.2.2.1.1.2.1.2.1.1	0.800495662949194	.	178480001	179040000	#FF4848	1	0.875
chr1	179040001	179360000	A.1.2.2.1.1.1.1.2	0.804213135068154	.	179040001	179360000	#FF4848	1	0.875
chr1	179360001	179760000	A.2.2.1.2.2.1.2.2	0.548946716232962	.	179360001	179760000	#FFDADA	1	0.625
chr1	179760001	179840000	A.2.2.1.2.2.1.1.1.2	0.552664188351921	.	179760001	179840000	#FFDADA	1	0.625
chr1	179840001	180240000	A.1.2.1.2.1.1.2.2.1	0.861214374225527	.	179840001	180240000	#FF4848	1	0.875
chr1	180240001	180440000	A.2.1.1.1.1.2.1.1.1.1.2	0.726146220570012	.	180240001	180440000	#FF9191	1	0.75
chr1	180440001	180640000	A.2.1.2.1.2.2.1.1.2.1.2	0.635687732342007	.	180440001	180640000	#FF9191	1	0.75
chr1	180640001	180840000	A.2.2.2.2.1.1.1.2	0.508054522924411	.	180640001	180840000	#FFDADA	1	0.625
chr1	180840001	181160000	A.1.2.1.2.2.1.2.1.2.2.2	0.822800495662949	.	180840001	181160000	#FF4848	1	0.875
chr1	181160001	181400000	A.2.2.1.2.2.2.1.2.1.1	0.543990086741016	.	181160001	181400000	#FFDADA	1	0.625
chr1	181400001	181600000	B.1.1.1.1.2.1.2.2	0.458488228004957	.	181400001	181600000	#DADAFF	1	0.5
chr1	181600001	181720000	B.1.1.1.1.2.1.2.1	0.459727385377943	.	181600001	181720000	#DADAFF	1	0.5
chr1	181720001	181840000	B.1.1.1.1.2.2.2.2.1.2	0.451053283767038	.	181720001	181840000	#DADAFF	1	0.5
chr1	181840001	182040000	A.2.2.1.2.2.2.2.1.1.2	0.539033457249071	.	181840001	182040000	#FFDADA	1	0.625
chr1	182040001	182400000	A.2.1.2.1.2.1.1.1	0.648079306071871	.	182040001	182400000	#FF9191	1	0.75
chr1	182400001	182560000	A.2.2.1.2.2.2.1.1.1.2	0.546468401486989	.	182400001	182560000	#FFDADA	1	0.625
chr1	182560001	182800000	A.2.1.1.1.1.1.1.1.1.2	0.736059479553903	.	182560001	182800000	#FF9191	1	0.75
chr1	182800001	183280000	A.1.1.2.2.1.2.1.1	0.924411400247832	.	182800001	183280000	#FF0000	1	1
chr1	183280001	183640000	A.1.1.2.2.1.2.2.1	0.921933085501859	.	183280001	183640000	#FF0000	1	1
chr1	183640001	183800000	A.2.2.2.2.2.1.1.2.1.2.1	0.495662949194548	.	183640001	183800000	#FFDADA	1	0.625
chr1	183800001	184040000	A.2.2.1.2.2.2.2.1.2	0.537794299876084	.	183800001	184040000	#FFDADA	1	0.625
chr1	184040001	184200000	B.1.1.2.2.1.2.2.1.2.1	0.380421313506815	.	184040001	184200000	#DADAFF	1	0.5
chr1	184200001	184680000	A.2.1.2.1.2.2.1.1.2.2	0.634448574969021	.	184200001	184680000	#FF9191	1	0.75
chr1	184680001	185160000	B.1.1.1.2.2.2.1.2.2	0.421313506815366	.	184680001	185160000	#DADAFF	1	0.5
chr1	185160001	185720000	B.1.2.1.2.2.2.1.2	0.342007434944238	.	185160001	185720000	#9191FF	1	0.375
chr1	185720001	186400000	B.2.1.1.1.2.2.2	0.258983890954151	.	185720001	186400000	#4848FF	1	0.25
chr1	186400001	186680000	B.2.2.1.1.2.1.1.1.2	0.111524163568773	.	186400001	186680000	#0000FF	1	0.125
chr1	186680001	186960000	B.2.2.1.2.1.2.2.1.2	0.080545229244114	.	186680001	186960000	#0000FF	1	0.125
chr1	186960001	187240000	B.2.1.1.2.2.1.1.2.1.1	0.242874845105328	.	186960001	187240000	#4848FF	1	0.25
chr1	187240001	187520000	B.2.1.1.2.2.2.2.2.2	0.226765799256506	.	187240001	187520000	#4848FF	1	0.25
chr1	187520001	187720000	B.2.1.1.1.2.2.1.2.2	0.260223048327138	.	187520001	187720000	#4848FF	1	0.25
chr1	187720001	187800000	B.2.1.1.2.2.1.2.1	0.236679058240397	.	187720001	187800000	#4848FF	1	0.25
chr1	187800001	188360000	B.2.2.1.2.1.2.2.2	0.0793060718711276	.	187800001	188360000	#0000FF	1	0.125
chr1	188360001	188600000	B.2.2.1.1.2.1.2.1.2.2	0.105328376703841	.	188360001	188600000	#0000FF	1	0.125
chr1	188600001	189160000	B.2.2.1.1.2.2.2.2	0.0916976456009913	.	188600001	189160000	#0000FF	1	0.125
chr1	189160001	189400000	B.2.2.1.2.1.2.1.1	0.0855018587360595	.	189160001	189400000	#0000FF	1	0.125
chr1	189400001	189840000	B.2.2.1.1.2.2.2.1	0.0929368029739777	.	189400001	189840000	#0000FF	1	0.125
chr1	189840001	190040000	B.2.2.1.1.2.2.1.2.2.1.2	0.0954151177199504	.	189840001	190040000	#0000FF	1	0.125
chr1	190040001	190360000	B.2.2.1.1.2.2.1.2.2.1.1	0.0966542750929368	.	190040001	190360000	#0000FF	1	0.125
chr1	190360001	190560000	B.2.2.1.1.2.2.1.2.1.2	0.0978934324659232	.	190360001	190560000	#0000FF	1	0.125
chr1	190560001	190760000	B.2.2.1.1.2.1.2.1.1	0.107806691449814	.	190560001	190760000	#0000FF	1	0.125
chr1	190760001	191120000	B.2.2.1.2.1.1.1.1	0.090458488228005	.	190760001	191120000	#0000FF	1	0.125
chr1	191120001	191400000	B.2.2.1.1.2.1.2.1.2.1	0.106567534076828	.	191120001	191400000	#0000FF	1	0.125
chr1	191400001	191640000	B.2.2.1.2.1.2.1.2.1	0.0842627013630731	.	191400001	191640000	#0000FF	1	0.125
chr1	191640001	191880000	B.2.2.1.1.2.2.1.1.2	0.100371747211896	.	191640001	191880000	#0000FF	1	0.125
chr1	191880001	192080000	B.2.2.1.1.2.2.1.1.1	0.101610904584882	.	191880001	192080000	#0000FF	1	0.125
chr1	192080001	192440000	B.2.2.1.2.1.1.2.2	0.0867410161090458	.	192080001	192440000	#0000FF	1	0.125
chr1	192440001	192680000	B.2.1.1.1.2.2.1.1.1.1	0.265179677819083	.	192440001	192680000	#4848FF	1	0.25
chr1	192680001	193040000	B.2.1.1.1.1.1.1.1.1	0.282527881040892	.	192680001	193040000	#4848FF	1	0.25
chr1	193040001	193280000	B.1.2.1.2.2.2.1.1.1	0.344485749690211	.	193040001	193280000	#9191FF	1	0.375
chr1	193280001	193440000	B.2.1.1.1.1.2.1.1.2	0.275092936802974	.	193280001	193440000	#4848FF	1	0.25
chr1	193440001	193640000	B.2.2.1.1.1.1.1.2.2.2	0.133828996282528	.	193440001	193640000	#0000FF	1	0.125
chr1	193640001	193840000	B.2.2.1.1.2.2.1.2.2.2	0.0941759603469641	.	193640001	193840000	#0000FF	1	0.125
chr1	193840001	193920000	B.2.1.1.1.2.2.1.2.1	0.261462205700124	.	193840001	193920000	#4848FF	1	0.25
chr1	193920001	194000000	B.2.1.1.1.1.1.2.2	0.277571251548947	.	193920001	194000000	#4848FF	1	0.25
chr1	194000001	194320000	B.2.2.1.2.1.2.1.2.2	0.0830235439900867	.	194000001	194320000	#0000FF	1	0.125
chr1	194320001	194520000	B.2.2.1.2.1.1.2.1	0.0879801734820322	.	194320001	194520000	#0000FF	1	0.125
chr1	194520001	194960000	B.2.2.1.2.2.2.2	0.0631970260223048	.	194520001	194960000	#0000FF	1	0.125
chr1	194960001	195160000	B.2.2.1.1.2.1.2.2.1	0.104089219330855	.	194960001	195160000	#0000FF	1	0.125
chr1	195160001	195400000	B.2.1.1.2.2.2.2.2.1	0.228004956629492	.	195160001	195400000	#4848FF	1	0.25
chr1	195400001	195600000	B.2.2.1.2.2.1.2.2.1.2.2	0.0681536555142503	.	195400001	195600000	#0000FF	1	0.125
chr1	195600001	195920000	B.2.2.1.1.1.1.1.2.2.1	0.135068153655514	.	195600001	195920000	#0000FF	1	0.125
chr1	195920001	196160000	B.2.1.1.2.2.2.1.1	0.231722428748451	.	195920001	196160000	#4848FF	1	0.25
chr1	196160001	196320000	B.2.1.1.1.2.1.1	0.270136307311029	.	196160001	196320000	#4848FF	1	0.25
chr1	196320001	196720000	B.2.2.1.1.2.1.1.2.2	0.1090458488228	.	196320001	196720000	#0000FF	1	0.125
chr1	196720001	196840000	B.2.1.1.2.2.2.2.1	0.229244114002478	.	196720001	196840000	#4848FF	1	0.25
chr1	196840001	197080000	B.2.2.1.2.2.1.2.2.1.2.1	0.0693928128872367	.	196840001	197080000	#0000FF	1	0.125
chr1	197080001	197400000	B.2.2.1.2.1.1.1.2	0.0892193308550186	.	197080001	197400000	#0000FF	1	0.125
chr1	197400001	197600000	B.1.2.2.1.1.2.2	0.332094175960347	.	197400001	197600000	#9191FF	1	0.375
chr1	197600001	197680000	B.2.1.1.1.1.2.1.2	0.273853779429988	.	197600001	197680000	#4848FF	1	0.25
chr1	197680001	197800000	B.1.2.2.1.1.1.1.2.2	0.337050805452292	.	197680001	197800000	#9191FF	1	0.375
chr1	197800001	198120000	B.2.2.1.1.2.1.1.2.1	0.110285006195787	.	197800001	198120000	#0000FF	1	0.125
chr1	198120001	198320000	B.2.2.1.1.2.1.1.1.1	0.11276332094176	.	198120001	198320000	#0000FF	1	0.125
chr1	198320001	198520000	B.2.2.1.1.2.1.2.2.2	0.102850061957869	.	198320001	198520000	#0000FF	1	0.125
chr1	198520001	198800000	B.2.1.1.2.2.2.1.2	0.230483271375465	.	198520001	198800000	#4848FF	1	0.25
chr1	198800001	198960000	B.2.2.1.1.1.1.2.2.1.1	0.12639405204461	.	198800001	198960000	#0000FF	1	0.125
chr1	198960001	199520000	B.2.2.1.2.2.2.1.2	0.0644361833952912	.	198960001	199520000	#0000FF	1	0.125
chr1	199520001	199880000	B.2.1.1.1.1.1.1.2	0.280049566294919	.	199520001	199880000	#4848FF	1	0.25
chr1	199880001	200280000	A.2.1.2.1.2.1.2.2.1	0.644361833952912	.	199880001	200280000	#FF9191	1	0.75
chr1	200280001	200520000	A.2.1.2.1.2.1.2.2.2.1	0.643122676579926	.	200280001	200520000	#FF9191	1	0.75
chr1	200520001	200840000	A.1.1.2.2.1.2.1.2	0.923172242874845	.	200520001	200840000	#FF0000	1	1
chr1	200840001	201120000	A.1.1.1.2.2.2.1	0.9727385377943	.	200840001	201120000	#FF0000	1	1
chr1	201120001	201480000	A.1.1.2.2.1.1.2.1.1	0.929368029739777	.	201120001	201480000	#FF0000	1	1
chr1	201480001	201840000	A.1.1.1.1.2.2.2.2	0.990086741016109	.	201480001	201840000	#FF0000	1	1
chr1	201840001	201960000	A.1.2.1.2.1.1.2.1.2	0.862453531598513	.	201840001	201960000	#FF4848	1	0.875
chr1	201960001	202120000	A.1.2.1.2.2.1.2.1.1	0.828996282527881	.	201960001	202120000	#FF4848	1	0.875
chr1	202120001	202440000	A.1.2.1.2.2.1.2.2.1.1.1	0.821561338289963	.	202120001	202440000	#FF4848	1	0.875
chr1	202440001	202600000	A.2.1.1.1.1.1.2.1.2	0.731102850061958	.	202440001	202600000	#FF9191	1	0.75
chr1	202600001	203000000	A.1.1.1.1.2.2.2.1	0.991325898389095	.	202600001	203000000	#FF0000	1	1
chr1	203000001	203440000	A.1.1.2.2.1.1.1	0.930607187112763	.	203000001	203440000	#FF0000	1	1
chr1	203440001	203840000	A.1.1.2.1.1.2.2.1.1	0.954151177199504	.	203440001	203840000	#FF0000	1	1
chr1	203840001	204560000	A.1.1.1.1.1	1	.	203840001	204560000	#FF0000	1	1
chr1	204560001	204760000	A.1.2.1.2.1.2.1.1.2.1	0.856257744733581	.	204560001	204760000	#FF4848	1	0.875
chr1	204760001	205080000	A.1.1.1.2.2.1.2.2	0.973977695167286	.	204760001	205080000	#FF0000	1	1
chr1	205080001	205320000	A.1.1.2.2.1.1.2.2.2	0.925650557620818	.	205080001	205320000	#FF0000	1	1
chr1	205320001	205480000	A.1.2.2.2.1.1.1.2	0.775712515489467	.	205320001	205480000	#FF4848	1	0.875
chr1	205480001	205920000	A.1.1.1.2.2.1.1	0.976456009913259	.	205480001	205920000	#FF0000	1	1
chr1	205920001	205960000	A.2.1.2.1.2.2.1.2.2.1	0.631970260223048	.	205920001	205960000	#FF9191	1	0.75
chr1	206160001	206360000	A.2.1.2.1.2.2.1.2.2.1	0.631970260223048	.	206160001	206360000	#FF9191	1	0.75
chr1	206520001	206600000	A.2.1.2.1.2.2.1.2.2.1	0.631970260223048	.	206520001	206600000	#FF9191	1	0.75
chr1	206600001	206840000	A.1.2.1.2.1.2.1.2.1.2.2	0.851301115241636	.	206600001	206840000	#FF4848	1	0.875
chr1	206840001	207240000	A.2.1.1.1.1.2.1.2.1	0.721189591078067	.	206840001	207240000	#FF9191	1	0.75
chr1	207240001	207520000	A.2.2.2.2.2.2.2.2	0.482032218091698	.	207240001	207520000	#FFDADA	1	0.625
chr1	207520001	207800000	B.1.1.1.2.2.2.1.1.1	0.425030978934325	.	207520001	207800000	#DADAFF	1	0.5
chr1	207800001	208120000	A.2.1.2.1.2.1.2.2.2.2.2	0.640644361833953	.	207800001	208120000	#FF9191	1	0.75
chr1	208120001	208440000	A.2.2.2.2.2.1.1.1.1	0.499380421313507	.	208120001	208440000	#FFDADA	1	0.625
chr1	208440001	208840000	B.1.2.1.2.2.2.1.1.2	0.343246592317224	.	208440001	208840000	#9191FF	1	0.375
chr1	208840001	208920000	B.2.1.1.1.1.2.1.1.1	0.27633209417596	.	208840001	208920000	#4848FF	1	0.25
chr1	208920001	209480000	B.1.2.2.1.1.1.1.2.1	0.338289962825279	.	208920001	209480000	#9191FF	1	0.375
chr1	209480001	209760000	B.1.1.2.2.1.1.1.1.1	0.394052044609665	.	209480001	209760000	#DADAFF	1	0.5
chr1	209760001	210000000	A.2.2.1.2.1.2.2.2.1	0.55638166047088	.	209760001	210000000	#FFDADA	1	0.625
chr1	210000001	210320000	B.1.1.2.2.1.1.2.2.2	0.384138785625774	.	210000001	210320000	#DADAFF	1	0.5
chr1	210320001	210520000	B.1.1.1.2.2.2.1.2.1	0.422552664188352	.	210320001	210520000	#DADAFF	1	0.5
chr1	210520001	210960000	B.1.1.2.2.1.1.1.2.1	0.391573729863693	.	210520001	210960000	#DADAFF	1	0.5
chr1	210960001	211400000	B.2.2.1.1.1.1.1.1.1	0.141263940520446	.	210960001	211400000	#0000FF	1	0.125
chr1	211400001	211480000	B.1.1.1.2.2.1.1	0.42998760842627	.	211400001	211480000	#DADAFF	1	0.5
chr1	211480001	211680000	A.2.1.2.1.2.1.2.2.2.2.1	0.641883519206939	.	211480001	211680000	#FF9191	1	0.75
chr1	211680001	211880000	A.2.1.1.1.1.2.1.2.2	0.71995043370508	.	211680001	211880000	#FF9191	1	0.75
chr1	211880001	212160000	A.2.1.1.1.1.2.2.2.2	0.712515489467162	.	211880001	212160000	#FF9191	1	0.75
chr1	212160001	212520000	A.2.1.1.1.1.2.2.1.1.2	0.717472118959108	.	212160001	212520000	#FF9191	1	0.75
chr1	212520001	212680000	A.2.1.1.1.1.2.2.1.1.1	0.718711276332094	.	212520001	212680000	#FF9191	1	0.75
chr1	212680001	213200000	A.1.1.1.2.2.2.2	0.971499380421313	.	212680001	213200000	#FF0000	1	1
chr1	213200001	213720000	B.1.1.1.2.2.1.2.2.2	0.426270136307311	.	213200001	213720000	#DADAFF	1	0.5
chr1	213720001	213920000	B.1.1.1.2.1.1.2.1	0.441140024783147	.	213720001	213920000	#DADAFF	1	0.5
chr1	213920001	214120000	B.1.1.2.2.1.1.1.1.2	0.392812887236679	.	213920001	214120000	#DADAFF	1	0.5
chr1	214120001	214360000	A.2.2.2.2.2.1.2.2.2	0.489467162329616	.	214120001	214360000	#FFDADA	1	0.625
chr1	214360001	214560000	A.2.1.2.1.2.2.2.2.2	0.627013630731103	.	214360001	214560000	#FF9191	1	0.75
chr1	214560001	214840000	A.2.1.2.1.2.2.1.2.1	0.633209417596035	.	214560001	214840000	#FF9191	1	0.75
chr1	214840001	215120000	B.2.2.1.1.1.1.2.1.1.2.2	0.130111524163569	.	214840001	215120000	#0000FF	1	0.125
chr1	215120001	215280000	B.2.2.1.1.1.1.1.2.1.2.2	0.136307311028501	.	215120001	215280000	#0000FF	1	0.125
chr1	215280001	215800000	B.2.2.1.2.1.2.2.1.1	0.0817843866171004	.	215280001	215800000	#0000FF	1	0.125
chr1	215800001	215880000	B.2.1.1.2.1.1.1.1.2	0.256505576208178	.	215800001	215880000	#4848FF	1	0.25
chr1	215880001	216360000	B.2.2.1.2.2.1.2.1.2	0.0718711276332094	.	215880001	216360000	#0000FF	1	0.125
chr1	216360001	216520000	B.2.1.1.2.1.1.1.1.1	0.257744733581165	.	216360001	216520000	#4848FF	1	0.25
chr1	216520001	216760000	B.2.1.1.2.2.1.1.2.1.2.1	0.241635687732342	.	216520001	216760000	#4848FF	1	0.25
chr1	216760001	217120000	B.2.1.1.1.1.2.2.1	0.272614622057001	.	216760001	217120000	#4848FF	1	0.25
chr1	217120001	217320000	B.1.2.2.1.1.1.2.1	0.335811648079306	.	217120001	217320000	#9191FF	1	0.375
chr1	217320001	217440000	B.2.2.1.1.1.1.1.2.1.1	0.138785625774473	.	217320001	217440000	#0000FF	1	0.125
chr1	217440001	217600000	B.2.1.1.2.2.1.2.2.1.2	0.234200743494424	.	217440001	217600000	#4848FF	1	0.25
chr1	217600001	218080000	B.2.2.1.1.1.1.2.1.2.2	0.127633209417596	.	217600001	218080000	#0000FF	1	0.125
chr1	218080001	218400000	B.2.1.1.2.2.1.1.1.1	0.245353159851301	.	218080001	218400000	#4848FF	1	0.25
chr1	218400001	218680000	B.2.1.1.2.1.1.2.1.1	0.254027261462206	.	218400001	218680000	#4848FF	1	0.25
chr1	218680001	218840000	B.2.1.1.2.1.1.2.2	0.251548946716233	.	218680001	218840000	#4848FF	1	0.25
chr1	218840001	219080000	B.2.2.1.2.2.1.2.2.1.1	0.0706319702602231	.	218840001	219080000	#0000FF	1	0.125
chr1	219080001	219200000	B.2.2.1.2.2.1.2.1.1	0.0731102850061958	.	219080001	219200000	#0000FF	1	0.125
chr1	219200001	219600000	B.2.2.1.2.2.1.2.2.2	0.0669144981412639	.	219200001	219600000	#0000FF	1	0.125
chr1	219600001	219720000	B.2.2.1.2.2.1.1.1.1	0.0780669144981413	.	219600001	219720000	#0000FF	1	0.125
chr1	219720001	220000000	B.2.1.1.2.1.2.2.2.2	0.246592317224287	.	219720001	220000000	#4848FF	1	0.25
chr1	220000001	220240000	B.1.1.1.2.2.1.2.1	0.428748451053284	.	220000001	220240000	#DADAFF	1	0.5
chr1	220240001	220440000	A.2.2.1.2.1.2.1	0.560099132589839	.	220240001	220440000	#FFDADA	1	0.625
chr1	220440001	221000000	B.1.1.1.2.2.1.2.2.1	0.427509293680297	.	220440001	221000000	#DADAFF	1	0.5
chr1	221000001	221320000	B.2.2.1.1.1.1.2.2.1.2.1	0.125154894671623	.	221000001	221320000	#0000FF	1	0.125
chr1	221320001	221600000	B.2.2.1.2.2.1.1.1.2	0.0768277571251549	.	221320001	221600000	#0000FF	1	0.125
chr1	221600001	221720000	B.2.1.1.2.2.1.1.2.1.2.2	0.240396530359356	.	221600001	221720000	#4848FF	1	0.25
chr1	221720001	222360000	B.2.2.1.2.2.1.1.2.2	0.0743494423791822	.	221720001	222360000	#0000FF	1	0.125
chr1	222360001	222640000	B.2.2.1.1.1.1.2.1.1.2.1	0.131350681536555	.	222360001	222640000	#0000FF	1	0.125
chr1	222640001	222720000	B.1.2.2.1.1.1.1.1	0.339529120198265	.	222640001	222720000	#9191FF	1	0.375
chr1	222720001	222880000	A.2.2.2.2.2.1.1.1.2	0.49814126394052	.	222720001	222880000	#FFDADA	1	0.625
chr1	222880001	223240000	A.2.1.1.1.1.2.1.1.1.1.1	0.727385377942999	.	222880001	223240000	#FF9191	1	0.75
chr1	223240001	223680000	A.2.1.1.1.1.2.1.1.2	0.722428748451053	.	223240001	223680000	#FF9191	1	0.75
chr1	223680001	223840000	A.2.1.2.1.2.2.2.1	0.629491945477076	.	223680001	223840000	#FF9191	1	0.75
chr1	223840001	224080000	A.1.2.2.1.1.2.1.1	0.801734820322181	.	223840001	224080000	#FF4848	1	0.875
chr1	224080001	224200000	B.1.1.1.2.1.1.2.2	0.439900867410161	.	224080001	224200000	#DADAFF	1	0.5
chr1	224200001	224440000	A.1.2.1.2.1.1.2.2.2.1	0.85997521685254	.	224200001	224440000	#FF4848	1	0.875
chr1	224440001	224640000	A.1.2.1.2.1.1.2.2.2.2	0.858736059479554	.	224440001	224640000	#FF4848	1	0.875
chr1	224640001	224840000	A.1.2.2.1.1.2.1.2.1.2	0.799256505576208	.	224640001	224840000	#FF4848	1	0.875
chr1	224840001	225120000	A.2.1.2.1.2.2.1.1.1.2	0.63816604708798	.	224840001	225120000	#FF9191	1	0.75
chr1	225120001	225600000	A.2.2.2.2.2.1.1.2.1.1	0.496902106567534	.	225120001	225600000	#FFDADA	1	0.625
chr1	225600001	225920000	A.1.1.2.2.1.1.2.2.1	0.926889714993804	.	225600001	225920000	#FF0000	1	1
chr1	225920001	226000000	A.1.2.2.2.1.1.1.1	0.776951672862453	.	225920001	226000000	#FF4848	1	0.875
chr1	226000001	226240000	A.1.1.2.1.1.2.1.2.2	0.955390334572491	.	226000001	226240000	#FF0000	1	1
chr1	226240001	226520000	A.1.1.1.2.2.1.2.1	0.975216852540273	.	226240001	226520000	#FF0000	1	1
chr1	226520001	227120000	A.1.1.1.1.2.2.1.1	0.993804213135068	.	226520001	227120000	#FF0000	1	1
chr1	227120001	227360000	A.2.1.1.2.1.1.1.2	0.690210656753408	.	227120001	227360000	#FF9191	1	0.75
chr1	227360001	227600000	A.1.2.2.2.2.2.2.2.1	0.743494423791822	.	227360001	227600000	#FF4848	1	0.875
chr1	227600001	227920000	A.2.2.1.1.2.2.2.2.2	0.566294919454771	.	227600001	227920000	#FFDADA	1	0.625
chr1	227920001	228200000	A.2.1.1.2.1.1.1.1	0.691449814126394	.	227920001	228200000	#FF9191	1	0.75
chr1	228200001	228400000	A.1.2.1.1.1.1.1.1	0.910780669144981	.	228200001	228400000	#FF4848	1	0.875
chr1	228400001	228760000	A.1.1.2.1.2.1.2	0.946716232961586	.	228400001	228760000	#FF0000	1	1
chr1	228760001	229040000	A.1.2.1.2.2.1.2.2.1.1.2.1.2	0.81908302354399	.	228760001	229040000	#FF4848	1	0.875
chr1	229040001	229360000	A.1.2.1.2.2.1.2.2.1.2	0.816604708798017	.	229040001	229360000	#FF4848	1	0.875
chr1	229360001	229680000	A.1.2.1.2.1.1.1	0.864931846344486	.	229360001	229680000	#FF4848	1	0.875
chr1	229680001	229960000	A.1.2.2.1.2.1.1.2	0.79182156133829	.	229680001	229960000	#FF4848	1	0.875
chr1	229960001	230240000	A.2.2.1.1.2.2.1.1.1	0.572490706319703	.	229960001	230240000	#FFDADA	1	0.625
chr1	230240001	230520000	A.1.2.1.2.2.1.2.1.2.1.2	0.826517967781908	.	230240001	230520000	#FF4848	1	0.875
chr1	230520001	230800000	A.2.1.1.1.1.1.2.2.2	0.728624535315985	.	230520001	230800000	#FF9191	1	0.75
chr1	230800001	230960000	A.2.1.1.1.1.1.2.1.1	0.732342007434944	.	230800001	230960000	#FF9191	1	0.75
chr1	230960001	231200000	A.2.1.2.1.2.1.1.2	0.646840148698885	.	230960001	231200000	#FF9191	1	0.75
chr1	231200001	231400000	A.2.2.1.2.2.2.1.1.1.1	0.547707558859975	.	231200001	231400000	#FFDADA	1	0.625
chr1	231400001	231760000	A.2.1.1.1.1.2.2.1.2	0.716232961586121	.	231400001	231760000	#FF9191	1	0.75
chr1	231760001	232280000	A.2.1.1.1.1.2.2.2.1.2	0.713754646840149	.	231760001	232280000	#FF9191	1	0.75
chr1	232280001	232480000	A.2.2.1.2.2.2.1.2.1.2	0.54275092936803	.	232280001	232480000	#FFDADA	1	0.625
chr1	232480001	232760000	A.2.2.1.2.1.1.1.2.1	0.563816604708798	.	232480001	232760000	#FFDADA	1	0.625
chr1	232760001	233200000	A.2.2.1.2.1.1.2	0.561338289962825	.	232760001	233200000	#FFDADA	1	0.625
chr1	233200001	233440000	A.2.2.1.2.1.2.2.2.2	0.555142503097893	.	233200001	233440000	#FFDADA	1	0.625
chr1	233440001	233600000	B.1.1.2.1.1.1.1.1	0.417596034696406	.	233440001	233600000	#DADAFF	1	0.5
chr1	233600001	233840000	B.1.1.1.2.1.1.1.1.2.1	0.447335811648079	.	233600001	233840000	#DADAFF	1	0.5
chr1	233840001	234200000	B.1.1.1.2.1.1.1.1.2.2.2	0.444857496902107	.	233840001	234200000	#DADAFF	1	0.5
chr1	234200001	234480000	A.2.2.2.2.1.1.1.1	0.509293680297398	.	234200001	234480000	#FFDADA	1	0.625
chr1	234480001	234640000	A.2.1.2.1.2.2.1.1.1.1	0.639405204460966	.	234480001	234640000	#FF9191	1	0.75
chr1	234640001	234880000	A.2.1.1.1.1.2.1.1.1.2.2	0.72366790582404	.	234640001	234880000	#FF9191	1	0.75
chr1	234880001	234960000	B.1.1.1.2.1.1.1.2.2	0.442379182156134	.	234880001	234960000	#DADAFF	1	0.5
chr1	234960001	235200000	A.1.2.1.2.1.2.1.2.1.1	0.853779429987608	.	234960001	235200000	#FF4848	1	0.875
chr1	235240001	235320000	A.1.2.1.2.1.2.1.2.1.1	0.853779429987608	.	235240001	235320000	#FF4848	1	0.875
chr1	235320001	235640000	A.1.1.2.2.1.2.2.2	0.920693928128872	.	235320001	235640000	#FF0000	1	1
chr1	235640001	235960000	A.2.1.1.1.1.2.1.1.1.2.1	0.724907063197026	.	235640001	235960000	#FF9191	1	0.75
chr1	235960001	236040000	A.2.2.2.2.1.2.1.2	0.503097893432466	.	235960001	236040000	#FFDADA	1	0.625
chr1	236040001	236120000	A.2.2.2.2.1.2.1.1	0.504337050805452	.	236040001	236120000	#FFDADA	1	0.625
chr1	236120001	236200000	A.2.2.1.2.1.1.1.1	0.565055762081784	.	236120001	236200000	#FFDADA	1	0.625
chr1	236200001	236280000	A.2.1.2.1.2.2.2.2.1	0.628252788104089	.	236200001	236280000	#FF9191	1	0.75
chr1	236280001	236760000	A.1.2.2.1.1.2.2.1	0.796778190830235	.	236280001	236760000	#FF4848	1	0.875
chr1	236760001	236960000	A.2.2.1.2.1.2.2.1.2	0.557620817843866	.	236760001	236960000	#FFDADA	1	0.625
chr1	236960001	237240000	B.1.1.1.2.1.1.1.1.1	0.448574969021066	.	236960001	237240000	#DADAFF	1	0.5
chr1	237240001	237520000	B.1.2.2.1.2.2.2.1.1.1.2	0.306071871127633	.	237240001	237520000	#9191FF	1	0.375
chr1	237520001	237760000	B.2.1.1.2.1.2.2.2.1	0.247831474597274	.	237520001	237760000	#4848FF	1	0.25
chr1	237760001	237960000	B.2.2.1.1.1.1.2.1.1.1	0.132589838909542	.	237760001	237960000	#0000FF	1	0.125
chr1	237960001	238200000	B.1.2.2.1.1.1.2.2	0.33457249070632	.	237960001	238200000	#9191FF	1	0.375
chr1	238200001	238480000	B.2.1.1.2.1.2.2.1	0.24907063197026	.	238200001	238480000	#4848FF	1	0.25
chr1	238480001	238640000	B.2.1.1.2.2.1.1.2.2.1	0.239157372986369	.	238480001	238640000	#4848FF	1	0.25
chr1	238640001	238760000	B.2.1.1.2.2.1.1.2.2.2	0.237918215613383	.	238640001	238760000	#4848FF	1	0.25
chr1	238760001	239160000	B.2.2.1.1.1.1.1.2.1.2.1	0.137546468401487	.	238760001	239160000	#0000FF	1	0.125
chr1	239160001	239400000	B.1.2.2.1.2.2.2.2	0.302354399008674	.	239160001	239400000	#9191FF	1	0.375
chr1	239400001	239560000	B.2.1.1.2.2.1.2.2.1.1	0.23543990086741	.	239400001	239560000	#4848FF	1	0.25
chr1	239560001	239800000	B.2.2.1.1.1.1.2.1.2.1	0.128872366790582	.	239560001	239800000	#0000FF	1	0.125
chr1	239800001	240040000	B.2.2.1.1.1.1.2.2.2	0.122676579925651	.	239800001	240040000	#0000FF	1	0.125
chr1	240040001	240160000	B.2.1.1.2.1.2.1	0.250309789343247	.	240040001	240160000	#4848FF	1	0.25
chr1	240160001	240360000	B.2.1.1.2.2.1.2.2.2	0.232961586121437	.	240160001	240360000	#4848FF	1	0.25
chr1	240360001	240600000	B.2.2.1.1.1.1.2.2.1.2.2	0.123915737298637	.	240360001	240600000	#0000FF	1	0.125
chr1	240600001	240840000	B.2.2.1.1.1.1.1.1.2	0.14002478314746	.	240600001	240840000	#0000FF	1	0.125
chr1	240840001	241000000	B.2.2.1.2.2.1.1.2.1	0.0755885997521685	.	240840001	241000000	#0000FF	1	0.125
chr1	241000001	241160000	B.2.1.1.2.2.1.1.1.2	0.244114002478315	.	241000001	241160000	#4848FF	1	0.25
chr1	241160001	241440000	B.2.1.1.2.1.1.2.1.2	0.252788104089219	.	241160001	241440000	#4848FF	1	0.25
chr1	241440001	241680000	B.2.1.1.1.1.2.2.2	0.271375464684015	.	241440001	241680000	#4848FF	1	0.25
chr1	241680001	242000000	B.2.2.1.2.2.2.1.1	0.0656753407682776	.	241680001	242000000	#0000FF	1	0.125
chr1	242000001	242440000	B.1.2.1.2.1.1.2	0.370508054522924	.	242000001	242440000	#9191FF	1	0.375
chr1	242440001	242840000	B.1.2.1.2.2.2.2	0.340768277571252	.	242440001	242840000	#9191FF	1	0.375
chr1	242840001	243200000	B.1.2.2.1.2.2.2.1.1.2	0.304832713754647	.	242840001	243200000	#9191FF	1	0.375
chr1	243240001	243840000	A.2.2.2.2.2.1.2.1	0.491945477075589	.	243240001	243840000	#FFDADA	1	0.625
chr1	243840001	244200000	A.2.1.2.1.2.2.1.1.2.1.1	0.636926889714994	.	243840001	244200000	#FF9191	1	0.75
chr1	244200001	244520000	A.2.1.1.1.1.2.2.2.1.1	0.714993804213135	.	244200001	244520000	#FF9191	1	0.75
chr1	244520001	244760000	A.2.2.1.2.1.1.1.2.2	0.562577447335812	.	244520001	244760000	#FFDADA	1	0.625
chr1	244760001	245000000	A.1.2.2.1.1.2.1.2.2	0.798017348203222	.	244760001	245000000	#FF4848	1	0.875
chr1	245000001	245240000	A.1.2.2.1.1.1.1.1	0.80545229244114	.	245000001	245240000	#FF4848	1	0.875
chr1	245240001	245480000	A.2.2.1.2.2.2.1.2.2	0.541511771995043	.	245240001	245480000	#FFDADA	1	0.625
chr1	245480001	245880000	A.2.2.1.2.2.2.1.1.2	0.545229244114003	.	245480001	245880000	#FFDADA	1	0.625
chr1	245880001	246080000	B.1.1.1.2.1.1.1.1.2.2.1	0.446096654275093	.	245880001	246080000	#DADAFF	1	0.5
chr1	246080001	246280000	A.2.2.1.2.2.1.2.1	0.550185873605948	.	246080001	246280000	#FFDADA	1	0.625
chr1	246280001	246720000	A.2.1.2.1.2.2.1.2.2.2	0.630731102850062	.	246280001	246720000	#FF9191	1	0.75
chr1	246720001	247120000	A.1.2.1.2.1.1.2.1.1	0.863692688971499	.	246720001	247120000	#FF4848	1	0.875
chr1	247120001	247320000	A.2.2.2.2.2.2.1.1	0.488228004956629	.	247120001	247320000	#FFDADA	1	0.625
chr1	247320001	247600000	A.2.2.2.2.2.2.2.1.1.1	0.485749690210657	.	247320001	247600000	#FFDADA	1	0.625
chr1	247600001	247840000	B.1.2.2.2.2.1.2.2	0.288723667905824	.	247600001	247840000	#9191FF	1	0.375
chr1	247840001	248000000	B.2.2.2.2.2.1.1.2	0.0136307311028501	.	247840001	248000000	#0000FF	1	0.125
chr1	248000001	248240000	B.2.2.2.2.2.1.1.1.2	0.0148698884758364	.	248000001	248240000	#0000FF	1	0.125
chr1	248240001	248560000	B.2.2.2.2.2.1.1.1.1.2	0.0161090458488228	.	248240001	248560000	#0000FF	1	0.125
chr1	248560001	248640000	B.2.2.2.2.2.1.1.1.1.1	0.0173482032218092	.	248560001	248640000	#0000FF	1	0.125
chr1	248680001	248760000	B.2.2.2.2.2.1.1.1.1.1	0.0173482032218092	.	248680001	248760000	#0000FF	1	0.125
chr1	248760001	248920000	B.2.2.2.2.1.1.1.2	0.0260223048327138	.	248760001	248920000	#0000FF	1	0.125
chr1	249040001	249120000	B.2.2.2.2.1.1.1.2	0.0260223048327138	.	249040001	249120000	#0000FF	1	0.125
chr1	249120001	249200000	B.1.1.1.2.1.1.1.2.1	0.44361833952912	.	249120001	249200000	#DADAFF	1	0.5
chr2	1	240000	A.2.1.1.1.1.2.1.2.1.1	0.766120218579235	.	1	240000	#FF9191	1	0.75
chr2	240001	720000	A.1.2.2.2.1.2.1.1.1	0.802185792349727	.	240001	720000	#FF4848	1	0.875
chr2	720001	1120000	A.1.2.1.1.2.1.1.2	0.892896174863388	.	720001	1120000	#FF4848	1	0.875
chr2	1120001	1280000	A.2.2.2.1.2.1.1.1	0.567213114754098	.	1120001	1280000	#FFDADA	1	0.625
chr2	1280001	1440000	A.2.1.1.1.1.1.1.1	0.775956284153005	.	1280001	1440000	#FF9191	1	0.75
chr2	1440001	1600000	A.2.1.1.1.2.2.2.1.1	0.746448087431694	.	1440001	1600000	#FF9191	1	0.75
chr2	1600001	1840000	A.1.1.2.2.2.2.1.2.1.1	0.915846994535519	.	1600001	1840000	#FF0000	1	1
chr2	1840001	2040000	A.2.1.1.1.1.1.2.1	0.773770491803279	.	1840001	2040000	#FF9191	1	0.75
chr2	2040001	2320000	A.2.1.1.1.2.1.2.1.2.1	0.754098360655738	.	2040001	2320000	#FF9191	1	0.75
chr2	2320001	2720000	A.2.1.1.2.2.1.2.1	0.721311475409836	.	2320001	2720000	#FF9191	1	0.75
chr2	2720001	3240000	A.1.1.2.2.2.1.2.2.1.2	0.920218579234973	.	2720001	3240000	#FF0000	1	1
chr2	3240001	3640000	A.1.2.1.1.1.1.2.2.1	0.904918032786885	.	3240001	3640000	#FF4848	1	0.875
chr2	3640001	3960000	A.2.2.2.2.2.2.1.1	0.536612021857923	.	3640001	3960000	#FFDADA	1	0.625
chr2	3960001	4120000	B.2.1.2.1.1.2.2.1.1.1.1	0.201092896174863	.	3960001	4120000	#4848FF	1	0.25
chr2	4120001	4240000	B.2.1.2.1.1.2.2.1.1.1.2	0.2	.	4120001	4240000	#4848FF	1	0.25
chr2	4240001	4560000	B.2.2.2.2.1.1.2.1.1	0.0174863387978142	.	4240001	4560000	#0000FF	1	0.125
chr2	4560001	4720000	B.2.2.1.1.1.1.2.1.2.1.1	0.115846994535519	.	4560001	4720000	#0000FF	1	0.125
chr2	4720001	5000000	B.2.2.1.1.1.2.2.2.2	0.0939890710382514	.	4720001	5000000	#0000FF	1	0.125
chr2	5000001	5040000	B.2.1.2.1.1.2.1.2.2	0.202185792349727	.	5000001	5040000	#4848FF	1	0.25
chr2	5080001	5160000	B.2.1.2.1.1.2.1.2.2	0.202185792349727	.	5080001	5160000	#4848FF	1	0.25
chr2	5160001	5560000	B.2.2.1.2.1.2.1.1.2.1.1	0.0655737704918033	.	5160001	5560000	#0000FF	1	0.125
chr2	5560001	5680000	B.1.2.2.2.1.2.1.1	0.323497267759563	.	5560001	5680000	#9191FF	1	0.375
chr2	5680001	5840000	B.1.2.1.2.1.2.2.2	0.395628415300546	.	5680001	5840000	#9191FF	1	0.375
chr2	5840001	5960000	B.1.1.2.2.2.1.2.2.2	0.453551912568306	.	5840001	5960000	#DADAFF	1	0.5
chr2	5960001	6160000	B.1.2.2.2.1.2.1.2	0.322404371584699	.	5960001	6160000	#9191FF	1	0.375
chr2	6160001	6280000	B.2.1.2.1.1.2.2.1.1.2	0.198907103825137	.	6160001	6280000	#4848FF	1	0.25
chr2	6280001	6480000	B.2.1.2.1.1.1.2.2	0.20655737704918	.	6280001	6480000	#4848FF	1	0.25
chr2	6480001	6720000	B.1.2.2.2.1.2.2.2.2	0.318032786885246	.	6480001	6720000	#9191FF	1	0.375
chr2	6720001	7000000	B.2.1.2.1.1.1.1.2.2	0.208743169398907	.	6720001	7000000	#4848FF	1	0.25
chr2	7000001	7200000	B.1.1.1.2.1.1.1.1	0.507103825136612	.	7000001	7200000	#DADAFF	1	0.5
chr2	7200001	7480000	A.2.2.1.1.2.2.2.2.1	0.602185792349727	.	7200001	7480000	#FFDADA	1	0.625
chr2	7480001	7640000	A.2.2.1.1.1.2.1.2.2	0.633879781420765	.	7480001	7640000	#FFDADA	1	0.625
chr2	7640001	7760000	A.2.2.2.2.1.1.2.2	0.554098360655738	.	7640001	7760000	#FFDADA	1	0.625
chr2	7760001	7880000	A.2.2.1.1.1.2.1.1.2	0.638251366120219	.	7760001	7880000	#FFDADA	1	0.625
chr2	7880001	8240000	A.2.1.1.2.1.2.2.1	0.727868852459016	.	7880001	8240000	#FF9191	1	0.75
chr2	8240001	8320000	A.2.2.1.1.2.2.2.1.2	0.60327868852459	.	8240001	8320000	#FFDADA	1	0.625
chr2	8320001	8680000	A.1.2.2.1.2.2.2.2	0.814207650273224	.	8320001	8680000	#FF4848	1	0.875
chr2	8680001	8920000	A.1.2.2.1.2.2.2.1	0.815300546448087	.	8680001	8920000	#FF4848	1	0.875
chr2	8920001	9280000	A.1.1.2.2.2.1.2.2.1.1	0.921311475409836	.	8920001	9280000	#FF0000	1	1
chr2	9280001	9640000	A.1.1.1.1.2.2.2	0.984699453551913	.	9280001	9640000	#FF0000	1	1
chr2	9640001	9920000	A.1.1.1.2.2.2.2.1	0.968306010928962	.	9640001	9920000	#FF0000	1	1
chr2	9920001	10200000	A.1.1.2.2.2.2.1.1.1	0.918032786885246	.	9920001	10200000	#FF0000	1	1
chr2	10200001	10600000	A.1.1.1.1.1.2.1.1.1	0.995628415300546	.	10200001	10600000	#FF0000	1	1
chr2	10600001	10800000	A.1.1.1.1.2.1.2	0.986885245901639	.	10600001	10800000	#FF0000	1	1
chr2	10800001	10960000	A.1.1.2.2.1.2.1.1.2.1	0.93551912568306	.	10800001	10960000	#FF0000	1	1
chr2	10960001	11320000	A.1.1.2.2.2.1.2.1.1.2.1	0.92568306010929	.	10960001	11320000	#FF0000	1	1
chr2	11320001	11520000	A.1.1.2.2.2.1.1.2	0.927868852459016	.	11320001	11520000	#FF0000	1	1
chr2	11520001	11920000	A.1.2.1.1.1.2.1.2	0.901639344262295	.	11520001	11920000	#FF4848	1	0.875
chr2	11920001	12280000	B.1.1.1.2.1.1.1.2.1	0.506010928961749	.	11920001	12280000	#DADAFF	1	0.5
chr2	12280001	12720000	B.1.2.2.2.1.2.2.1	0.321311475409836	.	12280001	12720000	#9191FF	1	0.375
chr2	12720001	12920000	B.2.1.2.1.1.1.1.2.1.2	0.20983606557377	.	12720001	12920000	#4848FF	1	0.25
chr2	12920001	13160000	B.2.1.2.2.2.2.1.1.1	0.127868852459016	.	12920001	13160000	#4848FF	1	0.25
chr2	13160001	13360000	B.2.2.1.2.2.2.2.1.2	0.0404371584699454	.	13160001	13360000	#0000FF	1	0.125
chr2	13360001	13520000	B.2.2.2.2.1.1.2.2.2	0.014207650273224	.	13360001	13520000	#0000FF	1	0.125
chr2	13520001	13920000	B.2.2.1.2.1.1.2.2	0.06775956284153	.	13520001	13920000	#0000FF	1	0.125
chr2	13920001	14160000	B.2.2.1.1.1.1.2.2.2	0.109289617486339	.	13920001	14160000	#0000FF	1	0.125
chr2	14160001	14320000	B.2.2.1.2.2.2.2.1.1.2.1.2	0.0426229508196721	.	14160001	14320000	#0000FF	1	0.125
chr2	14320001	14560000	B.2.2.1.2.1.1.1.2	0.073224043715847	.	14320001	14560000	#0000FF	1	0.125
chr2	14560001	14840000	B.2.2.1.2.2.2.2.1.1.2.1.1	0.0437158469945355	.	14560001	14840000	#0000FF	1	0.125
chr2	14840001	15120000	B.2.2.2.1.2.1.1	0.0295081967213115	.	14840001	15120000	#0000FF	1	0.125
chr2	15120001	15320000	B.2.1.2.2.2.2.2.2.1	0.122404371584699	.	15120001	15320000	#4848FF	1	0.25
chr2	15320001	15760000	B.2.1.2.2.2.1.1.1.1.1	0.136612021857924	.	15320001	15760000	#4848FF	1	0.25
chr2	15760001	16200000	A.2.1.1.2.1.1.2.1.2.2.2	0.73224043715847	.	15760001	16200000	#FF9191	1	0.75
chr2	16200001	16280000	A.2.2.2.2.1.1.2.1	0.555191256830601	.	16200001	16280000	#FFDADA	1	0.625
chr2	16320001	16480000	A.2.2.1.1.2.2.1.1.1.2.2	0.608743169398907	.	16320001	16480000	#FFDADA	1	0.625
chr2	16480001	16720000	B.1.1.1.2.2.2.2.2	0.488524590163934	.	16480001	16720000	#DADAFF	1	0.5
chr2	16720001	16960000	B.1.2.2.2.1.2.2.2.1.2	0.319125683060109	.	16720001	16960000	#9191FF	1	0.375
chr2	16960001	17280000	B.2.1.2.2.2.2.2.2.2	0.121311475409836	.	16960001	17280000	#4848FF	1	0.25
chr2	17280001	17680000	B.2.2.1.2.2.1.2.1.2.2	0.0491803278688525	.	17280001	17680000	#0000FF	1	0.125
chr2	17680001	17960000	B.1.1.2.2.2.1.1.2.1	0.459016393442623	.	17680001	17960000	#DADAFF	1	0.5
chr2	17960001	18080000	B.1.2.1.2.1.2.2.1	0.39672131147541	.	17960001	18080000	#9191FF	1	0.375
chr2	18080001	18240000	B.2.2.1.2.1.2.1.1.1	0.0666666666666667	.	18080001	18240000	#0000FF	1	0.125
chr2	18240001	18520000	B.2.1.2.2.2.1.2.2	0.12896174863388	.	18240001	18520000	#4848FF	1	0.25
chr2	18520001	18720000	B.2.2.1.2.1.2.2.1	0.0612021857923497	.	18520001	18720000	#0000FF	1	0.125
chr2	18720001	18880000	B.2.1.2.2.2.1.1.1.1.2	0.13551912568306	.	18720001	18880000	#4848FF	1	0.25
chr2	18880001	19040000	B.2.2.1.2.2.2.2.1.1.1	0.0448087431693989	.	18880001	19040000	#0000FF	1	0.125
chr2	19040001	19240000	B.2.1.2.2.2.1.2.1.1.1	0.13224043715847	.	19040001	19240000	#4848FF	1	0.25
chr2	19240001	19600000	B.2.2.1.2.2.1.2.1.2.1	0.0502732240437158	.	19240001	19600000	#0000FF	1	0.125
chr2	19600001	19920000	B.2.1.2.2.2.2.2.1.2	0.123497267759563	.	19600001	19920000	#4848FF	1	0.25
chr2	19920001	20120000	B.1.1.1.2.1.1.1.2.2	0.504918032786885	.	19920001	20120000	#DADAFF	1	0.5
chr2	20120001	20560000	A.1.2.1.1.1.2.1.1	0.902732240437158	.	20120001	20560000	#FF4848	1	0.875
chr2	20560001	20840000	A.2.1.1.2.1.1.2.1.1.1.2	0.736612021857924	.	20560001	20840000	#FF9191	1	0.75
chr2	20840001	21240000	B.2.1.2.1.1.1.2.1	0.207650273224044	.	20840001	21240000	#4848FF	1	0.25
chr2	21240001	21560000	B.2.2.1.2.1.2.1.1.2.2	0.0633879781420765	.	21240001	21560000	#0000FF	1	0.125
chr2	21560001	21720000	B.2.1.2.2.2.1.2.1.1.2	0.131147540983607	.	21560001	21720000	#4848FF	1	0.25
chr2	21720001	22080000	B.2.2.2.2.1.1.2.1.2	0.0163934426229508	.	21720001	22080000	#0000FF	1	0.125
chr2	22080001	22240000	B.2.2.1.2.2.2.2.2	0.039344262295082	.	22080001	22240000	#0000FF	1	0.125
chr2	22240001	22360000	B.2.1.2.2.2.1.2.1.2	0.130054644808743	.	22240001	22360000	#4848FF	1	0.25
chr2	22360001	22440000	B.2.2.1.2.1.2.2.2.1	0.0601092896174863	.	22360001	22440000	#0000FF	1	0.125
chr2	22440001	22600000	B.2.1.2.1.1.2.2.1.2	0.197814207650273	.	22440001	22600000	#4848FF	1	0.25
chr2	22600001	23120000	B.2.2.1.2.2.1.2.2.2	0.0469945355191257	.	22600001	23120000	#0000FF	1	0.125
chr2	23120001	23560000	B.1.2.1.2.1.1.2.2	0.405464480874317	.	23120001	23560000	#9191FF	1	0.375
chr2	23560001	24000000	A.2.1.1.2.1.2.1	0.72896174863388	.	23560001	24000000	#FF9191	1	0.75
chr2	24000001	24080000	A.2.1.1.2.2.2.2	0.714754098360656	.	24000001	24080000	#FF9191	1	0.75
chr2	24080001	24400000	A.1.1.1.1.2.1.1	0.987978142076503	.	24080001	24400000	#FF0000	1	1
chr2	24400001	24640000	A.1.2.1.1.1.1.2.1	0.906010928961749	.	24400001	24640000	#FF4848	1	0.875
chr2	24640001	25040000	A.1.1.2.2.2.1.2.1.1.2.2	0.924590163934426	.	24640001	25040000	#FF0000	1	1
chr2	25040001	25440000	A.1.1.2.2.2.2.1.1.2	0.916939890710383	.	25040001	25440000	#FF0000	1	1
chr2	25440001	25840000	A.1.1.1.1.1.2.1.2.1	0.992349726775956	.	25440001	25840000	#FF0000	1	1
chr2	25840001	26040000	A.1.1.2.2.2.2.1.2.2.2	0.912568306010929	.	25840001	26040000	#FF0000	1	1
chr2	26040001	26400000	A.1.1.1.1.1.2.1.1.2.2	0.99344262295082	.	26040001	26400000	#FF0000	1	1
chr2	26400001	26840000	A.1.1.1.1.1.2.1.1.2.1	0.994535519125683	.	26400001	26840000	#FF0000	1	1
chr2	26840001	27040000	A.1.2.1.2.2.2.1.1.1.1.1.2	0.854644808743169	.	26840001	27040000	#FF4848	1	0.875
chr2	27040001	27320000	A.1.2.1.2.2.2.2.2	0.845901639344262	.	27040001	27320000	#FF4848	1	0.875
chr2	27320001	27520000	A.1.2.1.2.2.2.1.1.2.1	0.851366120218579	.	27320001	27520000	#FF4848	1	0.875
chr2	27520001	27600000	A.1.2.1.2.2.2.2.1.2	0.846994535519126	.	27520001	27600000	#FF4848	1	0.875
chr2	27600001	27920000	A.1.1.1.2.1.1.1	0.983606557377049	.	27600001	27920000	#FF0000	1	1
chr2	27920001	28120000	A.2.1.2.1.2.1.1.2.1.1	0.698360655737705	.	27920001	28120000	#FF9191	1	0.75
chr2	28120001	28440000	A.2.1.2.1.2.1.1.2.2	0.696174863387978	.	28120001	28440000	#FF9191	1	0.75
chr2	28440001	28680000	A.1.2.2.2.1.1.2.2.2.1.2	0.805464480874317	.	28440001	28680000	#FF4848	1	0.875
chr2	28680001	29160000	A.1.1.1.2.2.1.1	0.977049180327869	.	28680001	29160000	#FF0000	1	1
chr2	29160001	29480000	A.2.1.1.1.1.2.1.1.1.1	0.770491803278688	.	29160001	29480000	#FF9191	1	0.75
chr2	29480001	29640000	A.2.1.2.1.2.2.2.2	0.685245901639344	.	29480001	29640000	#FF9191	1	0.75
chr2	29640001	30120000	A.2.1.1.1.2.1.1.1.2	0.758469945355191	.	29640001	30120000	#FF9191	1	0.75
chr2	30120001	30360000	A.2.1.1.1.2.1.2.1.2.2	0.753005464480874	.	30120001	30360000	#FF9191	1	0.75
chr2	30360001	30640000	A.1.2.2.1.2.1.1.2.1	0.824043715846995	.	30360001	30640000	#FF4848	1	0.875
chr2	30640001	30880000	A.2.1.1.1.2.1.1.2.2	0.756284153005464	.	30640001	30880000	#FF9191	1	0.75
chr2	30880001	31160000	A.2.1.1.1.1.1.1.2	0.774863387978142	.	30880001	31160000	#FF9191	1	0.75
chr2	31160001	31600000	A.1.2.1.1.2.2.2.1	0.885245901639344	.	31160001	31600000	#FF4848	1	0.875
chr2	31600001	31920000	A.2.2.1.1.1.2.1.2.1.2.1	0.636065573770492	.	31600001	31920000	#FFDADA	1	0.625
chr2	31920001	32080000	A.2.2.1.1.1.2.2.2.1	0.630601092896175	.	31920001	32080000	#FFDADA	1	0.625
chr2	32080001	32440000	A.1.2.1.1.1.2.2.2.1.1	0.899453551912568	.	32080001	32440000	#FF4848	1	0.875
chr2	32440001	32720000	A.1.2.1.1.1.2.2.1	0.900546448087432	.	32440001	32720000	#FF4848	1	0.875
chr2	32720001	32920000	A.1.2.1.1.1.2.2.2.1.2	0.898360655737705	.	32720001	32920000	#FF4848	1	0.875
chr2	32920001	33560000	B.1.1.1.2.1.2.1	0.502732240437158	.	32920001	33560000	#DADAFF	1	0.5
chr2	33560001	33640000	B.1.1.2.2.2.1.1.2.2	0.45792349726776	.	33560001	33640000	#DADAFF	1	0.5
chr2	33640001	33880000	B.1.1.2.2.1.2.1.2.1	0.465573770491803	.	33640001	33880000	#DADAFF	1	0.5
chr2	33880001	34200000	B.2.1.2.2.2.1.1.1.2	0.134426229508197	.	33880001	34200000	#4848FF	1	0.25
chr2	34200001	34400000	B.2.2.1.2.1.2.1.2	0.0622950819672131	.	34200001	34400000	#0000FF	1	0.125
chr2	34400001	34680000	B.2.2.1.2.2.1.1.2.1.1	0.0557377049180328	.	34400001	34680000	#0000FF	1	0.125
chr2	34680001	35200000	B.2.2.2.2.2.1.2.2	0.00327868852459016	.	34680001	35200000	#0000FF	1	0.125
chr2	35200001	35440000	B.2.2.1.2.2.2.2.1.1.2.2	0.0415300546448087	.	35200001	35440000	#0000FF	1	0.125
chr2	35440001	35720000	B.2.2.1.2.2.1.2.1.1	0.0513661202185792	.	35440001	35720000	#0000FF	1	0.125
chr2	35720001	35920000	B.2.2.1.2.2.1.1.2.1.2.2	0.053551912568306	.	35720001	35920000	#0000FF	1	0.125
chr2	35920001	36080000	B.2.2.1.2.2.1.1.1.1	0.0579234972677596	.	35920001	36080000	#0000FF	1	0.125
chr2	36080001	36240000	B.2.1.2.2.2.1.1.2	0.133333333333333	.	36080001	36240000	#4848FF	1	0.25
chr2	36240001	36560000	B.2.2.1.2.2.1.2.2.1	0.0480874316939891	.	36240001	36560000	#0000FF	1	0.125
chr2	36560001	36720000	B.1.1.2.2.2.1.1.1	0.460109289617486	.	36560001	36720000	#DADAFF	1	0.5
chr2	36720001	37000000	A.2.2.1.1.2.2.1.2.1	0.60655737704918	.	36720001	37000000	#FFDADA	1	0.625
chr2	37000001	37320000	A.1.2.2.1.2.2.1	0.816393442622951	.	37000001	37320000	#FF4848	1	0.875
chr2	37320001	37560000	A.1.1.2.1.2.2.1	0.940983606557377	.	37320001	37560000	#FF0000	1	1
chr2	37560001	37880000	A.2.2.1.1.2.2.1.1.1.1	0.612021857923497	.	37560001	37880000	#FFDADA	1	0.625
chr2	37880001	38120000	A.2.2.1.1.2.2.2.1.1	0.604371584699454	.	37880001	38120000	#FFDADA	1	0.625
chr2	38120001	38520000	A.1.2.2.1.2.1.1.1.1	0.826229508196721	.	38120001	38520000	#FF4848	1	0.875
chr2	38520001	38800000	A.1.1.2.2.1.2.1.2	0.933333333333333	.	38520001	38800000	#FF0000	1	1
chr2	38800001	39080000	A.1.1.2.1.2.2.2	0.939890710382514	.	38800001	39080000	#FF0000	1	1
chr2	39080001	39520000	A.1.2.1.1.1.2.2.2.2	0.897267759562842	.	39080001	39520000	#FF4848	1	0.875
chr2	39520001	39760000	A.2.1.1.2.2.2.1.1	0.718032786885246	.	39520001	39760000	#FF9191	1	0.75
chr2	39760001	40040000	A.2.2.2.2.2.2.1.2	0.53551912568306	.	39760001	40040000	#FFDADA	1	0.625
chr2	40040001	40560000	B.2.1.2.2.2.2.2.1.1	0.124590163934426	.	40040001	40560000	#4848FF	1	0.25
chr2	40560001	40920000	B.2.2.1.2.1.2.2.2.2	0.059016393442623	.	40560001	40920000	#0000FF	1	0.125
chr2	40920001	41080000	B.2.2.1.2.1.1.1.1.1	0.0754098360655738	.	40920001	41080000	#0000FF	1	0.125
chr2	41080001	41200000	B.2.2.1.2.1.1.2.1.2.2	0.0688524590163934	.	41080001	41200000	#0000FF	1	0.125
chr2	41200001	41720000	B.2.2.2.2.2.1.2.1	0.00437158469945355	.	41200001	41720000	#0000FF	1	0.125
chr2	41720001	41880000	B.2.2.2.2.1.1.1	0.0185792349726776	.	41720001	41880000	#0000FF	1	0.125
chr2	41880001	42040000	B.1.2.2.1.2.2.2.1.1	0.334426229508197	.	41880001	42040000	#9191FF	1	0.375
chr2	42040001	42280000	A.2.1.1.2.1.2.2.2	0.726775956284153	.	42040001	42280000	#FF9191	1	0.75
chr2	42280001	42560000	A.1.2.2.1.2.1.2.2.2	0.817486338797814	.	42280001	42560000	#FF4848	1	0.875
chr2	42560001	42760000	A.1.2.1.1.1.1.1.2.2	0.907103825136612	.	42560001	42760000	#FF4848	1	0.875
chr2	42760001	43040000	A.1.1.2.2.2.1.1.1	0.92896174863388	.	42760001	43040000	#FF0000	1	1
chr2	43040001	43240000	A.1.2.1.2.2.2.1.1.2.2	0.850273224043716	.	43040001	43240000	#FF4848	1	0.875
chr2	43240001	43520000	A.1.1.2.2.1.2.1.1.2.2	0.934426229508197	.	43240001	43520000	#FF0000	1	1
chr2	43520001	43840000	A.1.2.1.2.1.2.1.1.1.1	0.875409836065574	.	43520001	43840000	#FF4848	1	0.875
chr2	43840001	44200000	A.1.1.1.2.1.2.1.2	0.980327868852459	.	43840001	44200000	#FF0000	1	1
chr2	44200001	44320000	A.1.2.1.2.2.2.2.1.1	0.848087431693989	.	44200001	44320000	#FF4848	1	0.875
chr2	44320001	44480000	A.1.1.2.1.1.2.2.2	0.954098360655738	.	44320001	44480000	#FF0000	1	1
chr2	44480001	45000000	A.1.1.2.1.1.1.1.1.2	0.965027322404372	.	44480001	45000000	#FF0000	1	1
chr2	45000001	45160000	A.1.2.1.2.2.1.1.2.2	0.860109289617486	.	45000001	45160000	#FF4848	1	0.875
chr2	45160001	45280000	A.2.1.2.1.2.1.2.1.1	0.695081967213115	.	45160001	45280000	#FF9191	1	0.75
chr2	45280001	45480000	A.1.2.2.2.1.1.2.1.2	0.808743169398907	.	45280001	45480000	#FF4848	1	0.875
chr2	45480001	45800000	A.1.1.2.2.2.2.1.2.2.1	0.913661202185792	.	45480001	45800000	#FF0000	1	1
chr2	45800001	46200000	A.1.2.1.2.2.1.2.1.2	0.85792349726776	.	45800001	46200000	#FF4848	1	0.875
chr2	46200001	46480000	A.2.1.2.1.1.1.2.1.1	0.709289617486339	.	46200001	46480000	#FF9191	1	0.75
chr2	46480001	46720000	A.1.2.1.2.1.1.1.1	0.883060109289618	.	46480001	46720000	#FF4848	1	0.875
chr2	46720001	47160000	A.1.1.2.1.1.1.1.1.1	0.966120218579235	.	46720001	47160000	#FF0000	1	1
chr2	47160001	47600000	A.1.1.1.1.1.1.1.2	0.997814207650273	.	47160001	47600000	#FF0000	1	1
chr2	47600001	47720000	A.1.2.1.2.2.2.1.1.1.2	0.852459016393443	.	47600001	47720000	#FF4848	1	0.875
chr2	47720001	48080000	A.1.1.1.2.1.2.2.2	0.978142076502732	.	47720001	48080000	#FF0000	1	1
chr2	48080001	48320000	A.1.2.2.1.2.1.2.1.2	0.819672131147541	.	48080001	48320000	#FF4848	1	0.875
chr2	48320001	48400000	A.2.2.1.1.2.2.1.1.1.2.1.2	0.60983606557377	.	48320001	48400000	#FFDADA	1	0.625
chr2	48400001	48520000	A.2.2.1.1.2.2.1.1.2	0.607650273224044	.	48400001	48520000	#FFDADA	1	0.625
chr2	48520001	48800000	A.1.2.2.1.2.1.2.1.1.1	0.821857923497268	.	48520001	48800000	#FF4848	1	0.875
chr2	48800001	49120000	B.1.1.1.2.1.2.2	0.501639344262295	.	48800001	49120000	#DADAFF	1	0.5
chr2	49120001	49560000	B.1.2.2.1.2.2.1.2.2	0.33551912568306	.	49120001	49560000	#9191FF	1	0.375
chr2	49560001	49720000	B.2.1.1.1.1.2.2.1.2	0.27431693989071	.	49560001	49720000	#4848FF	1	0.25
chr2	49720001	50000000	B.2.2.1.2.1.1.2.1.2.1.2	0.0699453551912568	.	49720001	50000000	#0000FF	1	0.125
chr2	50000001	50320000	B.2.2.1.2.1.1.2.1.2.1.1	0.0710382513661202	.	50000001	50320000	#0000FF	1	0.125
chr2	50320001	50560000	B.2.1.1.1.2.2.2.1	0.25792349726776	.	50320001	50560000	#4848FF	1	0.25
chr2	50560001	50720000	B.2.2.1.2.1.1.1.1.2	0.0743169398907104	.	50560001	50720000	#0000FF	1	0.125
chr2	50720001	51080000	B.2.2.1.2.2.1.1.2.1.2.1	0.0546448087431694	.	50720001	51080000	#0000FF	1	0.125
chr2	51080001	51600000	B.2.2.1.2.1.2.1.1.2.1.2	0.0644808743169399	.	51080001	51600000	#0000FF	1	0.125
chr2	51600001	51760000	B.2.1.1.1.2.2.1.1.2.2	0.26120218579235	.	51600001	51760000	#4848FF	1	0.25
chr2	51760001	51960000	B.2.1.1.2.2.2.1.2.1	0.220765027322404	.	51760001	51960000	#4848FF	1	0.25
chr2	51960001	52280000	B.2.2.1.2.2.1.1.2.2	0.0524590163934426	.	51960001	52280000	#0000FF	1	0.125
chr2	52280001	52720000	B.2.1.1.2.2.2.1.1	0.221857923497268	.	52280001	52720000	#4848FF	1	0.25
chr2	52720001	52800000	B.2.1.1.2.2.1.2.1.2	0.224043715846995	.	52720001	52800000	#4848FF	1	0.25
chr2	52800001	53040000	B.2.2.1.2.2.1.1.1.2	0.0568306010928962	.	52800001	53040000	#0000FF	1	0.125
chr2	53040001	53280000	B.2.1.1.2.2.2.1.2.2	0.219672131147541	.	53040001	53280000	#4848FF	1	0.25
chr2	53280001	53400000	B.2.1.1.1.2.2.1.1.1	0.263387978142076	.	53280001	53400000	#4848FF	1	0.25
chr2	53400001	53640000	B.2.1.1.1.2.2.1.1.2.1	0.262295081967213	.	53400001	53640000	#4848FF	1	0.25
chr2	53640001	54000000	A.2.2.2.1.1.2.1	0.573770491803279	.	53640001	54000000	#FFDADA	1	0.625
chr2	54000001	54320000	A.1.2.2.1.2.1.2.2.1	0.818579234972678	.	54000001	54320000	#FF4848	1	0.875
chr2	54320001	54760000	A.1.2.2.1.2.1.2.1.1.2	0.820765027322404	.	54320001	54760000	#FF4848	1	0.875
chr2	54760001	54920000	A.1.2.2.2.2.1.1.2.1	0.792349726775956	.	54760001	54920000	#FF4848	1	0.875
chr2	54920001	55240000	A.2.1.2.2.1.1.2.2.2.1	0.676502732240437	.	54920001	55240000	#FF9191	1	0.75
chr2	55240001	55520000	A.1.2.1.2.1.2.1.2.2	0.869945355191257	.	55240001	55520000	#FF4848	1	0.875
chr2	55520001	55920000	A.1.2.2.1.2.1.1.1.2	0.825136612021858	.	55520001	55920000	#FF4848	1	0.875
chr2	55920001	56240000	B.1.2.1.1.1.1.2.2.1.1	0.429508196721311	.	55920001	56240000	#9191FF	1	0.375
chr2	56240001	56600000	B.2.1.1.1.1.2.1.2.2.1.2	0.278688524590164	.	56240001	56600000	#4848FF	1	0.25
chr2	56600001	56800000	B.2.1.1.1.1.2.1.2.2.2	0.277595628415301	.	56600001	56800000	#4848FF	1	0.25
chr2	56800001	57440000	B.2.1.1.2.2.1.1.2.1.1	0.229508196721311	.	56800001	57440000	#4848FF	1	0.25
chr2	57440001	57600000	B.2.1.1.1.1.2.1.2.2.1.1	0.279781420765027	.	57440001	57600000	#4848FF	1	0.25
chr2	57600001	57760000	B.1.2.2.1.2.2.2.1.2	0.333333333333333	.	57600001	57760000	#9191FF	1	0.375
chr2	57760001	57920000	B.1.2.1.1.1.1.2.2.2.1	0.426229508196721	.	57760001	57920000	#9191FF	1	0.375
chr2	57920001	58320000	B.1.2.1.1.1.2.2.2.2	0.419672131147541	.	57920001	58320000	#9191FF	1	0.375
chr2	58320001	58440000	B.1.1.2.1.1.2	0.484153005464481	.	58320001	58440000	#DADAFF	1	0.5
chr2	58440001	58640000	B.1.2.1.1.1.1.1.1.2.2	0.437158469945355	.	58440001	58640000	#9191FF	1	0.375
chr2	58640001	58960000	A.2.2.2.1.1.2.2.2.2.2	0.568306010928962	.	58640001	58960000	#FFDADA	1	0.625
chr2	58960001	59120000	B.1.2.2.1.2.2.2.2.2	0.331147540983607	.	58960001	59120000	#9191FF	1	0.375
chr2	59120001	59280000	B.1.2.1.1.1.2.1.2	0.422950819672131	.	59120001	59280000	#9191FF	1	0.375
chr2	59280001	59440000	B.1.2.1.1.1.2.1.1	0.424043715846995	.	59280001	59440000	#9191FF	1	0.375
chr2	59440001	59600000	B.1.2.1.1.1.2.2.1	0.421857923497268	.	59440001	59600000	#9191FF	1	0.375
chr2	59600001	59920000	B.1.2.2.1.2.2.2.2.1	0.33224043715847	.	59600001	59920000	#9191FF	1	0.375
chr2	59920001	60080000	B.1.2.2.1.2.2.1.1.1.1.2	0.343169398907104	.	59920001	60080000	#9191FF	1	0.375
chr2	60080001	60200000	B.1.1.2.2.1.1.1.1.1	0.478688524590164	.	60080001	60200000	#DADAFF	1	0.5
chr2	60200001	60480000	B.1.1.1.1.2.2.2.2.1.1.2.1.2	0.513661202185792	.	60200001	60480000	#DADAFF	1	0.5
chr2	60480001	60560000	B.1.1.2.1.1.1.2	0.485245901639344	.	60480001	60560000	#DADAFF	1	0.5
chr2	60560001	60920000	A.1.2.2.1.2.1.1.2.2	0.822950819672131	.	60560001	60920000	#FF4848	1	0.875
chr2	60920001	61320000	A.1.1.2.1.2.1.2.1.2	0.944262295081967	.	60920001	61320000	#FF0000	1	1
chr2	61320001	61600000	A.1.2.1.2.1.2.2.1.2	0.86775956284153	.	61320001	61600000	#FF4848	1	0.875
chr2	61600001	61760000	A.1.2.1.2.2.1.2.1.1	0.859016393442623	.	61600001	61760000	#FF4848	1	0.875
chr2	61760001	62120000	A.1.1.2.1.1.2.2.1.1.1	0.957377049180328	.	61760001	62120000	#FF0000	1	1
chr2	62120001	62680000	A.1.1.2.1.1.1.1.2	0.963934426229508	.	62120001	62680000	#FF0000	1	1
chr2	62680001	62960000	A.2.1.2.1.1.1.1.1.2	0.712568306010929	.	62680001	62960000	#FF9191	1	0.75
chr2	62960001	63040000	A.2.2.1.2.1.1.2.1.1	0.597814207650273	.	62960001	63040000	#FFDADA	1	0.625
chr2	63040001	63240000	A.2.1.2.2.2.1.2.2	0.66120218579235	.	63040001	63240000	#FF9191	1	0.75
chr2	63240001	63440000	A.2.2.1.1.1.1.1.1.1.1.2	0.653551912568306	.	63240001	63440000	#FFDADA	1	0.625
chr2	63440001	63800000	A.2.1.2.2.1.2.1	0.67431693989071	.	63440001	63800000	#FF9191	1	0.75
chr2	63800001	64080000	A.1.2.2.2.1.1.2.2.2.1.1	0.80655737704918	.	63800001	64080000	#FF4848	1	0.875
chr2	64080001	64160000	A.2.2.1.2.1.1.1.2	0.598907103825137	.	64080001	64160000	#FFDADA	1	0.625
chr2	64160001	64280000	A.2.1.2.1.1.2.1.2	0.702732240437158	.	64160001	64280000	#FF9191	1	0.75
chr2	64280001	64840000	A.1.1.1.2.1.2.1.1	0.981420765027322	.	64280001	64840000	#FF0000	1	1
chr2	64840001	65120000	A.1.2.1.2.2.1.1.2.1	0.86120218579235	.	64840001	65120000	#FF4848	1	0.875
chr2	65120001	65480000	A.1.2.1.2.1.2.1.1.2.2	0.872131147540984	.	65120001	65480000	#FF4848	1	0.875
chr2	65480001	65840000	A.2.1.2.2.1.1.2.2.1.1	0.678688524590164	.	65480001	65840000	#FF9191	1	0.75
chr2	65840001	66400000	A.2.2.2.1.1.2.2.2.1	0.570491803278689	.	65840001	66400000	#FFDADA	1	0.625
chr2	66400001	66800000	B.1.1.1.1.2.2.2.2.1.1.2.2.2	0.511475409836066	.	66400001	66800000	#DADAFF	1	0.5
chr2	66800001	67120000	B.1.1.2.2.1.1.2.2.1.2	0.469945355191257	.	66800001	67120000	#DADAFF	1	0.5
chr2	67120001	67520000	B.1.2.2.1.2.1.1.1.2.2	0.350819672131148	.	67120001	67520000	#9191FF	1	0.375
chr2	67520001	67920000	B.1.1.2.2.1.1.2.2.1.1	0.47103825136612	.	67520001	67920000	#DADAFF	1	0.5
chr2	67920001	68080000	B.1.1.2.2.1.1.2.2.2.2	0.46775956284153	.	67920001	68080000	#DADAFF	1	0.5
chr2	68080001	68360000	B.1.1.2.2.1.1.1.2	0.475409836065574	.	68080001	68360000	#DADAFF	1	0.5
chr2	68360001	68720000	A.2.2.1.1.2.1.2.1.2.1	0.617486338797814	.	68360001	68720000	#FFDADA	1	0.625
chr2	68720001	69080000	A.2.2.2.1.1.2.2.1.2	0.571584699453552	.	68720001	69080000	#FFDADA	1	0.625
chr2	69080001	69160000	B.1.1.1.1.1.2	0.53224043715847	.	69080001	69160000	#DADAFF	1	0.5
chr2	69160001	69360000	A.2.1.2.2.2.2.2.1	0.656830601092896	.	69160001	69360000	#FF9191	1	0.75
chr2	69360001	69560000	A.2.2.1.1.2.1.1.1.2.1	0.627322404371585	.	69360001	69560000	#FFDADA	1	0.625
chr2	69560001	70080000	A.1.1.1.2.1.2.2.1	0.979234972677596	.	69560001	70080000	#FF0000	1	1
chr2	70080001	70480000	A.1.1.1.2.1.1.2	0.982513661202186	.	70080001	70480000	#FF0000	1	1
chr2	70480001	70960000	A.1.1.1.1.1.1.1.1.2	0.998907103825137	.	70480001	70960000	#FF0000	1	1
chr2	70960001	71200000	A.1.2.2.2.1.1.2.1.1	0.809836065573771	.	70960001	71200000	#FF4848	1	0.875
chr2	71200001	71280000	A.2.1.2.1.2.1.2.2	0.692896174863388	.	71200001	71280000	#FF9191	1	0.75
chr2	71280001	71680000	A.1.1.2.1.1.2.2.1.2	0.955191256830601	.	71280001	71680000	#FF0000	1	1
chr2	71680001	72200000	A.1.2.2.2.1.1.2.2.2.2.1	0.804371584699454	.	71680001	72200000	#FF4848	1	0.875
chr2	72200001	72640000	A.2.2.1.1.2.1.2.1.2.2.2	0.615300546448087	.	72200001	72640000	#FFDADA	1	0.625
chr2	72640001	72840000	A.2.2.2.1.2.1.2.1.1	0.565027322404372	.	72640001	72840000	#FFDADA	1	0.625
chr2	72840001	73080000	A.2.1.2.2.2.2.1.1.2	0.659016393442623	.	72840001	73080000	#FF9191	1	0.75
chr2	73080001	73280000	A.1.2.1.2.2.2.1.1.1.1.2	0.853551912568306	.	73080001	73280000	#FF4848	1	0.875
chr2	73280001	73480000	A.1.2.1.2.1.2.2.2.1	0.866666666666667	.	73280001	73480000	#FF4848	1	0.875
chr2	73480001	73800000	A.1.2.1.2.1.2.2.2.2	0.865573770491803	.	73480001	73800000	#FF4848	1	0.875
chr2	73800001	73920000	A.2.1.2.1.2.2.1.2.1	0.688524590163934	.	73800001	73920000	#FF9191	1	0.75
chr2	73920001	74400000	A.1.1.2.1.1.2.1.1.1	0.961748633879781	.	73920001	74400000	#FF0000	1	1
chr2	74400001	74680000	A.1.1.2.1.1.2.1.2.1	0.959562841530055	.	74400001	74680000	#FF0000	1	1
chr2	74680001	74840000	A.1.1.2.1.1.1.2	0.962841530054645	.	74680001	74840000	#FF0000	1	1
chr2	74840001	75160000	A.1.2.1.2.1.2.1.2.1	0.87103825136612	.	74840001	75160000	#FF4848	1	0.875
chr2	75160001	75320000	A.2.2.1.2.1.1.2.1.2	0.59672131147541	.	75160001	75320000	#FFDADA	1	0.625
chr2	75320001	75880000	A.2.1.2.2.1.1.2.1.1	0.680874316939891	.	75320001	75880000	#FF9191	1	0.75
chr2	75880001	76120000	B.1.1.2.2.1.1.1.1.2.2	0.476502732240437	.	75880001	76120000	#DADAFF	1	0.5
chr2	76120001	76440000	B.1.2.2.1.1.1.2.2.2	0.365027322404372	.	76120001	76440000	#9191FF	1	0.375
chr2	76440001	76520000	B.2.1.1.1.1.2.1.2.1.2	0.280874316939891	.	76440001	76520000	#4848FF	1	0.25
chr2	76520001	76800000	B.2.1.1.1.1.1.2.1.1.1	0.296174863387978	.	76520001	76800000	#4848FF	1	0.25
chr2	76800001	77120000	B.1.2.2.1.2.2.1.1.1.1.1.1	0.345355191256831	.	76800001	77120000	#9191FF	1	0.375
chr2	77120001	77200000	B.1.2.1.1.1.1.1.1.2.1	0.438251366120219	.	77120001	77200000	#9191FF	1	0.375
chr2	77200001	77360000	B.1.2.1.1.1.1.1.1.1	0.439344262295082	.	77200001	77360000	#9191FF	1	0.375
chr2	77360001	77520000	B.1.2.2.1.2.2.1.2.1.2	0.336612021857923	.	77360001	77520000	#9191FF	1	0.375
chr2	77520001	77640000	B.2.1.1.1.2.1.1	0.266666666666667	.	77520001	77640000	#4848FF	1	0.25
chr2	77640001	77800000	B.1.2.2.1.1.1.1.1.1.2	0.379234972677596	.	77640001	77800000	#9191FF	1	0.375
chr2	77800001	78000000	B.1.2.2.1.2.2.1.2.1.1.2	0.337704918032787	.	77800001	78000000	#9191FF	1	0.375
chr2	78000001	78360000	B.2.1.1.2.2.2.2.1.2	0.217486338797814	.	78000001	78360000	#4848FF	1	0.25
chr2	78360001	78520000	B.1.2.2.1.2.2.1.2.1.1.1.2	0.33879781420765	.	78360001	78520000	#9191FF	1	0.375
chr2	78520001	78600000	B.1.2.1.1.2.2	0.413114754098361	.	78520001	78600000	#9191FF	1	0.375
chr2	78600001	78760000	B.2.1.1.1.2.2.1.2.1	0.260109289617486	.	78600001	78760000	#4848FF	1	0.25
chr2	78760001	78960000	B.2.1.1.1.2.2.1.2.2	0.259016393442623	.	78760001	78960000	#4848FF	1	0.25
chr2	78960001	79280000	B.2.1.1.1.2.1.2.2	0.26448087431694	.	78960001	79280000	#4848FF	1	0.25
chr2	79280001	79480000	B.2.1.1.1.2.1.2.1	0.265573770491803	.	79280001	79480000	#4848FF	1	0.25
chr2	79480001	79680000	B.1.2.2.1.2.2.1.1.1.1.1.2	0.344262295081967	.	79480001	79680000	#9191FF	1	0.375
chr2	79680001	80200000	B.1.1.1.1.2.2.2.2.1.2	0.510382513661202	.	79680001	80200000	#DADAFF	1	0.5
chr2	80200001	80440000	B.1.2.1.1.1.1.2.2.1.2.1	0.428415300546448	.	80200001	80440000	#9191FF	1	0.375
chr2	80440001	80760000	B.1.2.2.1.2.1.1.1.2.1	0.351912568306011	.	80440001	80760000	#9191FF	1	0.375
chr2	80760001	80960000	B.1.2.2.1.2.2.1.1.1.2	0.34207650273224	.	80760001	80960000	#9191FF	1	0.375
chr2	80960001	81160000	B.2.1.1.1.1.2.1.1.1.2	0.285245901639344	.	80960001	81160000	#4848FF	1	0.25
chr2	81160001	81440000	B.2.1.1.1.1.2.1.1.2.1	0.284153005464481	.	81160001	81440000	#4848FF	1	0.25
chr2	81440001	81720000	B.2.1.1.1.1.1.1.2.1	0.298360655737705	.	81440001	81720000	#4848FF	1	0.25
chr2	81720001	82040000	B.2.1.1.2.2.2.2.1.1	0.218579234972678	.	81720001	82040000	#4848FF	1	0.25
chr2	82040001	82120000	B.1.2.2.1.2.2.1.1.2	0.340983606557377	.	82040001	82120000	#9191FF	1	0.375
chr2	82120001	82280000	B.1.2.2.1.2.2.1.2.1.1.1.1	0.339890710382514	.	82120001	82280000	#9191FF	1	0.375
chr2	82280001	82440000	B.2.1.1.2.2.1.1.1.2.2	0.230601092896175	.	82280001	82440000	#4848FF	1	0.25
chr2	82440001	82640000	B.2.1.1.1.1.1.1.1.2.2	0.299453551912568	.	82440001	82640000	#4848FF	1	0.25
chr2	82640001	82800000	B.2.1.1.2.2.1.1.1.1	0.232786885245902	.	82640001	82800000	#4848FF	1	0.25
chr2	82800001	83040000	B.2.1.1.2.2.2.2.2.1	0.216393442622951	.	82800001	83040000	#4848FF	1	0.25
chr2	83040001	83200000	B.2.1.1.2.2.1.1.1.2.1	0.231693989071038	.	83040001	83200000	#4848FF	1	0.25
chr2	83200001	83600000	B.2.1.1.1.1.1.2.1.1.2	0.295081967213115	.	83200001	83600000	#4848FF	1	0.25
chr2	83600001	84080000	B.2.1.1.1.2.2.2.2	0.256830601092896	.	83600001	84080000	#4848FF	1	0.25
chr2	84080001	84640000	B.2.1.1.1.1.1.2.2.1.2.2	0.288524590163934	.	84080001	84640000	#4848FF	1	0.25
chr2	84640001	84960000	A.2.2.2.1.1.2.2.2.2.1	0.569398907103825	.	84640001	84960000	#FFDADA	1	0.625
chr2	84960001	85160000	A.2.2.1.1.2.2.1.1.1.2.1.1	0.610928961748634	.	84960001	85160000	#FFDADA	1	0.625
chr2	85160001	85360000	A.1.2.1.2.1.2.1.1.1.2	0.87431693989071	.	85160001	85360000	#FF4848	1	0.875
chr2	85360001	85560000	A.1.2.2.2.2.1.1.1.1	0.794535519125683	.	85360001	85560000	#FF4848	1	0.875
chr2	85560001	85800000	A.1.1.2.1.1.2.1.1.2	0.960655737704918	.	85560001	85800000	#FF0000	1	1
chr2	85800001	86120000	A.1.1.2.1.1.2.1.2.2	0.958469945355191	.	85800001	86120000	#FF0000	1	1
chr2	86120001	86240000	A.2.1.2.1.1.1.1.2.2	0.710382513661202	.	86120001	86240000	#FF9191	1	0.75
chr2	86240001	86400000	A.1.2.2.2.2.1.1.1.2	0.79344262295082	.	86240001	86400000	#FF4848	1	0.875
chr2	86400001	86680000	A.1.2.2.2.2.2.2.2	0.777049180327869	.	86400001	86680000	#FF4848	1	0.875
chr2	86680001	87160000	A.2.1.2.1.1.1.2.1.2.2	0.707103825136612	.	86680001	87160000	#FF9191	1	0.75
chr2	87360001	87400000	A.2.1.2.1.1.1.2.1.2.2	0.707103825136612	.	87360001	87400000	#FF9191	1	0.75
chr2	87440001	87480000	A.2.1.2.1.1.1.2.1.2.2	0.707103825136612	.	87440001	87480000	#FF9191	1	0.75
chr2	87480001	87560000	A.2.1.2.2.2.2.1.1.1	0.660109289617486	.	87480001	87560000	#FF9191	1	0.75
chr2	87760001	87800000	A.2.1.2.2.2.2.1.1.1	0.660109289617486	.	87760001	87800000	#FF9191	1	0.75
chr2	88280001	88600000	A.2.1.2.2.2.2.1.1.1	0.660109289617486	.	88280001	88600000	#FF9191	1	0.75
chr2	88600001	88720000	A.2.2.1.2.1.2.2.1.1	0.592349726775956	.	88600001	88720000	#FFDADA	1	0.625
chr2	88720001	89040000	A.2.2.1.1.2.1.2.1.1.1.2	0.619672131147541	.	88720001	89040000	#FFDADA	1	0.625
chr2	89040001	89320000	B.1.2.1.1.2.1.2.1	0.415300546448087	.	89040001	89320000	#9191FF	1	0.375
chr2	89320001	89360000	B.1.2.1.1.2.1.1.1.1	0.418579234972678	.	89320001	89360000	#9191FF	1	0.375
chr2	89400001	89520000	B.1.2.1.1.2.1.1.1.1	0.418579234972678	.	89400001	89520000	#9191FF	1	0.375
chr2	89800001	89920000	B.1.1.2.1.2.1.2.1	0.481967213114754	.	89800001	89920000	#DADAFF	1	0.5
chr2	90000001	90120000	B.1.1.2.1.2.1.2.1	0.481967213114754	.	90000001	90120000	#DADAFF	1	0.5
chr2	90200001	90240000	B.1.1.2.1.2.1.2.1	0.481967213114754	.	90200001	90240000	#DADAFF	1	0.5
chr2	90240001	90280000	B.1.2.1.1.2.1.1.1.2	0.417486338797814	.	90240001	90280000	#9191FF	1	0.375
chr2	90440001	90480000	B.1.2.1.1.2.1.1.1.2	0.417486338797814	.	90440001	90480000	#9191FF	1	0.375
chr2	91760001	91840000	B.1.2.1.1.2.1.1.2	0.416393442622951	.	91760001	91840000	#9191FF	1	0.375
chr2	91840001	91960000	B.1.1.2.1.2.2	0.479781420765027	.	91840001	91960000	#DADAFF	1	0.5
chr2	91960001	92200000	B.1.1.1.1.1.1	0.533333333333333	.	91960001	92200000	#DADAFF	1	0.5
chr2	92240001	92320000	B.1.1.1.1.1.1	0.533333333333333	.	92240001	92320000	#DADAFF	1	0.5
chr2	92320001	92360000	B.1.2.1.1.2.1.2.2	0.414207650273224	.	92320001	92360000	#9191FF	1	0.375
chr2	95320001	95520000	B.1.2.1.1.2.1.2.2	0.414207650273224	.	95320001	95520000	#9191FF	1	0.375
chr2	95520001	95880000	A.2.2.2.1.2.1.2.1.2	0.563934426229508	.	95520001	95880000	#FFDADA	1	0.625
chr2	95880001	96040000	A.2.1.2.1.2.2.1.2.2	0.687431693989071	.	95880001	96040000	#FF9191	1	0.75
chr2	96040001	96200000	A.2.2.1.2.2.2.1.1	0.584699453551913	.	96040001	96200000	#FFDADA	1	0.625
chr2	96200001	96280000	B.1.1.2.1.1.1.1.1	0.487431693989071	.	96200001	96280000	#DADAFF	1	0.5
chr2	96320001	96360000	B.1.1.2.1.1.1.1.1	0.487431693989071	.	96320001	96360000	#DADAFF	1	0.5
chr2	96360001	96640000	A.2.2.1.2.2.1.1	0.587978142076503	.	96360001	96640000	#FFDADA	1	0.625
chr2	96640001	96920000	A.2.1.2.1.2.1.1.2.1.2	0.697267759562841	.	96640001	96920000	#FF9191	1	0.75
chr2	96920001	97040000	A.1.2.2.2.2.1.2.2	0.789071038251366	.	96920001	97040000	#FF4848	1	0.875
chr2	97040001	97200000	A.2.1.2.1.1.1.1.2.1	0.711475409836066	.	97040001	97200000	#FF9191	1	0.75
chr2	97200001	97840000	A.1.2.1.2.1.2.2.1.1	0.868852459016393	.	97200001	97840000	#FF4848	1	0.875
chr2	97840001	97880000	A.2.2.1.2.2.2.1.2	0.583606557377049	.	97840001	97880000	#FFDADA	1	0.625
chr2	98000001	98040000	A.2.2.1.2.2.2.1.2	0.583606557377049	.	98000001	98040000	#FFDADA	1	0.625
chr2	98120001	98240000	A.2.2.1.2.2.2.2	0.582513661202186	.	98120001	98240000	#FFDADA	1	0.625
chr2	98240001	98480000	A.2.1.2.1.2.2.1.1.1.1	0.691803278688525	.	98240001	98480000	#FF9191	1	0.75
chr2	98480001	98840000	A.2.1.2.2.2.1.1.1.1	0.67103825136612	.	98480001	98840000	#FF9191	1	0.75
chr2	98840001	99000000	A.2.2.1.2.1.1.2.2	0.595628415300546	.	98840001	99000000	#FFDADA	1	0.625
chr2	99000001	99240000	A.2.1.2.1.2.1.2.1.2	0.693989071038251	.	99000001	99240000	#FF9191	1	0.75
chr2	99240001	99720000	A.2.1.2.2.2.1.1.1.2	0.669945355191257	.	99240001	99720000	#FF9191	1	0.75
chr2	99720001	100040000	A.1.2.2.2.2.2.2.1.2.2	0.778142076502732	.	99720001	100040000	#FF4848	1	0.875
chr2	100040001	100240000	A.1.2.2.2.2.1.2.1	0.790163934426229	.	100040001	100240000	#FF4848	1	0.875
chr2	100240001	100600000	A.2.2.2.1.2.1.2.2	0.562841530054645	.	100240001	100600000	#FFDADA	1	0.625
chr2	100600001	100880000	A.2.1.2.2.2.2.1.2	0.65792349726776	.	100600001	100880000	#FF9191	1	0.75
chr2	100880001	101080000	A.2.1.2.2.2.1.2.1.2.2.1	0.66448087431694	.	100880001	101080000	#FF9191	1	0.75
chr2	101080001	101160000	A.2.2.2.1.2.2.1.1	0.561748633879781	.	101080001	101160000	#FFDADA	1	0.625
chr2	101160001	101400000	A.2.2.1.1.2.1.2.1.1.1.1	0.620765027322404	.	101160001	101400000	#FFDADA	1	0.625
chr2	101400001	101680000	A.1.2.2.2.2.2.2.1.1.1.1	0.783606557377049	.	101400001	101680000	#FF4848	1	0.875
chr2	101680001	101920000	A.1.2.2.2.2.2.2.1.1.2.1	0.781420765027322	.	101680001	101920000	#FF4848	1	0.875
chr2	101920001	102160000	A.1.2.2.2.2.2.2.1.2.1	0.779234972677596	.	101920001	102160000	#FF4848	1	0.875
chr2	102160001	102440000	A.1.2.2.2.2.2.1.2.1	0.785792349726776	.	102160001	102440000	#FF4848	1	0.875
chr2	102440001	102840000	A.2.2.1.1.2.1.2.1.2.2.1	0.616393442622951	.	102440001	102840000	#FFDADA	1	0.625
chr2	102840001	103080000	B.1.1.2.2.1.1.2.1.1	0.47431693989071	.	102840001	103080000	#DADAFF	1	0.5
chr2	103080001	103400000	B.1.2.1.1.1.2.2.2.1	0.420765027322404	.	103080001	103400000	#9191FF	1	0.375
chr2	103400001	103760000	B.1.2.2.1.2.1.1.1.1	0.353005464480874	.	103400001	103760000	#9191FF	1	0.375
chr2	103760001	103960000	B.2.1.1.1.1.1.1.1.1.2	0.301639344262295	.	103760001	103960000	#4848FF	1	0.25
chr2	103960001	104120000	B.1.2.2.1.1.1.2.1.2.1	0.368306010928962	.	103960001	104120000	#9191FF	1	0.375
chr2	104120001	104280000	B.1.2.2.1.2.1.2.1.1	0.348633879781421	.	104120001	104280000	#9191FF	1	0.375
chr2	104280001	104600000	B.2.1.1.1.1.1.2.2.1.1.1.1	0.292896174863388	.	104280001	104600000	#4848FF	1	0.25
chr2	104600001	104960000	B.1.2.2.1.1.1.1.2.2.1.2	0.372677595628415	.	104600001	104960000	#9191FF	1	0.375
chr2	104960001	105160000	B.1.1.2.2.2.2.2.2.1.2	0.443715846994536	.	104960001	105160000	#DADAFF	1	0.5
chr2	105160001	105440000	B.1.1.2.2.1.1.2.2.2.1	0.468852459016393	.	105160001	105440000	#DADAFF	1	0.5
chr2	105440001	105640000	B.1.1.1.1.2.2.2.1	0.516939890710382	.	105440001	105640000	#DADAFF	1	0.5
chr2	105640001	105880000	A.2.1.2.2.1.1.2.2.1.2	0.677595628415301	.	105640001	105880000	#FF9191	1	0.75
chr2	105880001	106040000	A.2.1.2.2.1.1.1.2	0.681967213114754	.	105880001	106040000	#FF9191	1	0.75
chr2	106040001	106200000	A.2.2.1.2.1.2.2.1.2	0.591256830601093	.	106040001	106200000	#FFDADA	1	0.625
chr2	106200001	106480000	A.2.1.2.2.1.1.2.2.2.2	0.675409836065574	.	106200001	106480000	#FF9191	1	0.75
chr2	106480001	106640000	A.2.1.2.2.2.2.2.2	0.655737704918033	.	106480001	106640000	#FF9191	1	0.75
chr2	106640001	107000000	A.2.2.2.1.1.1.1.2.2.1	0.579234972677596	.	106640001	107000000	#FFDADA	1	0.625
chr2	107000001	107040000	B.1.1.2.1.2.1.2.2	0.480874316939891	.	107000001	107040000	#DADAFF	1	0.5
chr2	107080001	107160000	B.1.1.2.1.2.1.2.2	0.480874316939891	.	107080001	107160000	#DADAFF	1	0.5
chr2	107160001	107440000	B.1.2.2.1.1.1.2.1.1	0.369398907103825	.	107160001	107440000	#9191FF	1	0.375
chr2	107440001	107800000	B.1.2.2.1.1.1.1.2.2.2.2	0.370491803278689	.	107440001	107800000	#9191FF	1	0.375
chr2	107800001	108120000	B.1.2.2.1.2.1.2.2	0.346448087431694	.	107800001	108120000	#9191FF	1	0.375
chr2	108120001	108240000	B.1.2.2.1.2.1.2.1.2	0.347540983606557	.	108120001	108240000	#9191FF	1	0.375
chr2	108240001	108440000	B.2.1.1.1.1.2.1.1.2.2	0.283060109289618	.	108240001	108440000	#4848FF	1	0.25
chr2	108440001	108480000	B.1.1.2.1.2.1.1	0.483060109289618	.	108440001	108480000	#DADAFF	1	0.5
chr2	108520001	108560000	B.1.1.2.1.2.1.1	0.483060109289618	.	108520001	108560000	#DADAFF	1	0.5
chr2	108560001	108880000	B.1.2.2.1.1.1.2.1.2.2	0.367213114754098	.	108560001	108880000	#9191FF	1	0.375
chr2	108880001	109080000	A.2.2.2.1.1.2.2.1.1	0.572677595628415	.	108880001	109080000	#FFDADA	1	0.625
chr2	109080001	109360000	A.2.1.2.2.1.1.1.1.2	0.683060109289617	.	109080001	109360000	#FF9191	1	0.75
chr2	109360001	109680000	A.1.2.1.2.1.1.1.2.2	0.879781420765027	.	109360001	109680000	#FF4848	1	0.875
chr2	109680001	110120000	A.1.2.1.2.1.1.1.2.1.1	0.881967213114754	.	109680001	110120000	#FF4848	1	0.875
chr2	110240001	110320000	A.1.2.1.2.1.1.1.2.1.1	0.881967213114754	.	110240001	110320000	#FF4848	1	0.875
chr2	110320001	110520000	A.2.1.2.1.1.2.1.1.2	0.703825136612022	.	110320001	110520000	#FF9191	1	0.75
chr2	110840001	110920000	A.2.1.2.1.2.2.2.1	0.686338797814208	.	110840001	110920000	#FF9191	1	0.75
chr2	110920001	111000000	A.2.2.1.2.2.1.2.2	0.585792349726776	.	110920001	111000000	#FFDADA	1	0.625
chr2	111360001	112000000	A.1.1.2.1.1.2.2.1.1.2	0.956284153005464	.	111360001	112000000	#FF0000	1	1
chr2	112000001	112040000	A.2.2.2.1.2.2.1.2	0.560655737704918	.	112000001	112040000	#FFDADA	1	0.625
chr2	112240001	112320000	A.2.2.2.1.2.2.1.2	0.560655737704918	.	112240001	112320000	#FFDADA	1	0.625
chr2	112360001	112480000	A.2.1.2.1.1.2.2	0.701639344262295	.	112360001	112480000	#FF9191	1	0.75
chr2	112480001	112520000	A.2.2.1.2.1.1.1.1	0.6	.	112480001	112520000	#FFDADA	1	0.625
chr2	112560001	112640000	A.2.2.1.2.1.1.1.1	0.6	.	112560001	112640000	#FFDADA	1	0.625
chr2	112640001	112840000	A.1.2.2.2.2.2.2.1.1.1.2	0.782513661202186	.	112640001	112840000	#FF4848	1	0.875
chr2	112840001	113040000	A.1.2.2.2.2.2.1.2.2	0.784699453551913	.	112840001	113040000	#FF4848	1	0.875
chr2	113040001	113120000	A.2.2.1.2.2.1.2.1	0.586885245901639	.	113040001	113120000	#FFDADA	1	0.625
chr2	113160001	113200000	A.2.2.1.2.2.1.2.1	0.586885245901639	.	113160001	113200000	#FFDADA	1	0.625
chr2	113200001	113520000	A.1.2.1.2.1.2.1.1.2.1	0.873224043715847	.	113200001	113520000	#FF4848	1	0.875
chr2	113520001	113760000	A.1.2.1.2.1.1.2.1.2	0.877595628415301	.	113520001	113760000	#FF4848	1	0.875
chr2	113760001	114200000	A.2.1.2.2.1.2.2.2	0.672131147540984	.	113760001	114200000	#FF9191	1	0.75
chr2	114240001	114280000	A.2.1.2.2.1.2.2.2	0.672131147540984	.	114240001	114280000	#FF9191	1	0.75
chr2	114280001	114400000	B.1.1.2.1.1.1.1.2	0.486338797814208	.	114280001	114400000	#DADAFF	1	0.5
chr2	114400001	114680000	A.2.2.1.1.2.1.1.1.1	0.628415300546448	.	114400001	114680000	#FFDADA	1	0.625
chr2	114680001	115000000	B.1.2.2.1.1.1.1.2.1.2.2	0.374863387978142	.	114680001	115000000	#9191FF	1	0.375
chr2	115000001	115360000	B.2.1.1.1.1.2.1.1.1.1	0.286338797814208	.	115000001	115360000	#4848FF	1	0.25
chr2	115360001	115520000	B.1.1.2.2.1.2.2.1.1	0.463387978142076	.	115360001	115520000	#DADAFF	1	0.5
chr2	115520001	115680000	B.1.2.1.1.1.1.1.2.2	0.431693989071038	.	115520001	115680000	#9191FF	1	0.375
chr2	115680001	116040000	B.2.1.1.1.1.1.1.1.2.1	0.300546448087432	.	115680001	116040000	#4848FF	1	0.25
chr2	116040001	116240000	B.2.1.1.2.2.2.2.2.2.2	0.214207650273224	.	116040001	116240000	#4848FF	1	0.25
chr2	116240001	116480000	B.2.1.1.2.2.1.1.2.1.2.1	0.228415300546448	.	116240001	116480000	#4848FF	1	0.25
chr2	116480001	116680000	B.2.1.1.1.1.1.2.1.2	0.293989071038251	.	116480001	116680000	#4848FF	1	0.25
chr2	116680001	116880000	B.2.1.1.1.1.1.2.2.1.1.2	0.290710382513661	.	116680001	116880000	#4848FF	1	0.25
chr2	116880001	117160000	B.2.1.1.2.2.1.1.2.2	0.226229508196721	.	116880001	117160000	#4848FF	1	0.25
chr2	117160001	117480000	B.2.1.1.2.2.1.1.2.1.2.2	0.227322404371585	.	117160001	117480000	#4848FF	1	0.25
chr2	117480001	117800000	B.2.1.1.2.2.2.2.2.2.1	0.215300546448087	.	117480001	117800000	#4848FF	1	0.25
chr2	117800001	118320000	B.2.1.1.1.1.1.1.1.1.1	0.302732240437158	.	117800001	118320000	#4848FF	1	0.25
chr2	118320001	118600000	B.1.1.2.2.1.1.2.1.2.2	0.472131147540984	.	118320001	118600000	#DADAFF	1	0.5
chr2	118600001	118760000	A.2.2.1.2.1.2.2.2.1	0.590163934426229	.	118600001	118760000	#FFDADA	1	0.625
chr2	118760001	118920000	A.2.1.2.2.2.1.2.1.2.2.2.2	0.662295081967213	.	118760001	118920000	#FF9191	1	0.75
chr2	118920001	119320000	A.2.1.2.2.1.2.2.1	0.673224043715847	.	118920001	119320000	#FF9191	1	0.75
chr2	119320001	119560000	A.2.2.1.1.2.1.2.1.1.2	0.618579234972678	.	119320001	119560000	#FFDADA	1	0.625
chr2	119560001	119640000	A.2.2.1.2.1.2.1.1	0.594535519125683	.	119560001	119640000	#FFDADA	1	0.625
chr2	119640001	119920000	A.2.1.1.1.2.1.2.1.1	0.755191256830601	.	119640001	119920000	#FF9191	1	0.75
chr2	119920001	120120000	A.1.2.1.2.1.1.2.1.1	0.878688524590164	.	119920001	120120000	#FF4848	1	0.875
chr2	120120001	120400000	A.1.2.2.2.1.1.1.1	0.813114754098361	.	120120001	120400000	#FF4848	1	0.875
chr2	120400001	120520000	A.2.1.2.1.1.1.2.2	0.706010928961749	.	120400001	120520000	#FF9191	1	0.75
chr2	120520001	120680000	A.1.2.2.2.2.2.1.1.2	0.786885245901639	.	120520001	120680000	#FF4848	1	0.875
chr2	120680001	120920000	A.2.1.2.1.1.2.1.1.1	0.704918032786885	.	120680001	120920000	#FF9191	1	0.75
chr2	120920001	121120000	A.2.1.2.1.2.2.1.1.1.2	0.690710382513661	.	120920001	121120000	#FF9191	1	0.75
chr2	121120001	121480000	A.1.1.2.1.2.1.2.2.2	0.94207650273224	.	121120001	121480000	#FF0000	1	1
chr2	121480001	121840000	A.1.2.1.2.1.1.1.2.1.2	0.880874316939891	.	121480001	121840000	#FF4848	1	0.875
chr2	121840001	122160000	A.1.1.2.1.2.1.1.2.1	0.947540983606557	.	121840001	122160000	#FF0000	1	1
chr2	122160001	122520000	A.1.1.2.1.2.1.1.2.2	0.946448087431694	.	122160001	122520000	#FF0000	1	1
chr2	122520001	122720000	A.2.1.2.2.2.1.2.1.2.1	0.665573770491803	.	122520001	122720000	#FF9191	1	0.75
chr2	122720001	122920000	B.1.1.1.1.2.2.2.2.1.1.1	0.515846994535519	.	122720001	122920000	#DADAFF	1	0.5
chr2	122920001	123080000	B.1.1.2.2.1.2.2.1.2	0.462295081967213	.	122920001	123080000	#DADAFF	1	0.5
chr2	123080001	123360000	B.1.2.2.1.1.2.1.1.2.2	0.361748633879781	.	123080001	123360000	#9191FF	1	0.375
chr2	123360001	123520000	B.1.2.2.1.1.2.1.1.1	0.363934426229508	.	123360001	123520000	#9191FF	1	0.375
chr2	123520001	123720000	B.1.2.1.1.1.1.1.2.1.1.1	0.436065573770492	.	123520001	123720000	#9191FF	1	0.375
chr2	123720001	123920000	B.2.1.1.1.1.1.2.2.2	0.287431693989071	.	123720001	123920000	#4848FF	1	0.25
chr2	123920001	124480000	B.2.2.2.1.1.1.2.2	0.0327868852459016	.	123920001	124480000	#0000FF	1	0.125
chr2	124480001	124760000	B.2.1.1.2.1.2.2.1.1.1	0.242622950819672	.	124480001	124760000	#4848FF	1	0.25
chr2	124760001	125120000	B.1.2.1.1.1.1.2.2.2.2	0.425136612021858	.	124760001	125120000	#9191FF	1	0.375
chr2	125120001	125360000	B.1.1.2.2.1.1.2.1.2.1	0.473224043715847	.	125120001	125360000	#DADAFF	1	0.5
chr2	125360001	125480000	B.1.2.2.1.1.2.1.2.2.1	0.359562841530055	.	125360001	125480000	#9191FF	1	0.375
chr2	125480001	125640000	B.2.1.1.2.2.1.2.2	0.222950819672131	.	125480001	125640000	#4848FF	1	0.25
chr2	125640001	126080000	B.2.1.1.1.1.1.1.2.2	0.297267759562842	.	125640001	126080000	#4848FF	1	0.25
chr2	126080001	126360000	B.2.1.1.1.1.1.2.2.1.1.1.2	0.291803278688525	.	126080001	126360000	#4848FF	1	0.25
chr2	126360001	126560000	B.1.2.2.1.1.1.1.1.2	0.378142076502732	.	126360001	126560000	#9191FF	1	0.375
chr2	126560001	126960000	B.2.2.1.2.1.1.2.1.1	0.0721311475409836	.	126560001	126960000	#0000FF	1	0.125
chr2	126960001	127200000	B.2.1.1.2.1.2.1.1.1	0.249180327868852	.	126960001	127200000	#4848FF	1	0.25
chr2	127200001	127320000	B.1.2.2.1.1.1.1.2.2.1.1	0.373770491803279	.	127200001	127320000	#9191FF	1	0.375
chr2	127320001	127560000	B.1.1.2.2.1.1.1.1.2.1	0.477595628415301	.	127320001	127560000	#DADAFF	1	0.5
chr2	127560001	127800000	A.2.2.1.1.2.1.1.1.2.2.1	0.626229508196721	.	127560001	127800000	#FFDADA	1	0.625
chr2	127800001	127960000	A.1.2.2.1.1.2.1.2.2.1	0.830601092896175	.	127800001	127960000	#FF4848	1	0.875
chr2	127960001	128240000	A.1.1.2.1.2.1.1.1.1.1.2	0.951912568306011	.	127960001	128240000	#FF0000	1	1
chr2	128240001	128480000	A.1.1.2.1.2.1.2.2.1	0.943169398907104	.	128240001	128480000	#FF0000	1	1
chr2	128480001	128880000	A.1.1.1.1.1.1.1.1.1	1	.	128480001	128880000	#FF0000	1	1
chr2	128880001	129080000	A.2.1.2.1.1.1.1.1.1	0.713661202185792	.	128880001	129080000	#FF9191	1	0.75
chr2	129080001	129280000	A.1.2.2.2.2.1.1.2.2	0.791256830601093	.	129080001	129280000	#FF4848	1	0.875
chr2	129280001	129520000	A.1.2.2.2.1.1.2.2.2.2.2	0.80327868852459	.	129280001	129520000	#FF4848	1	0.875
chr2	129520001	129960000	A.2.1.2.2.2.1.1.2.1	0.668852459016393	.	129520001	129960000	#FF9191	1	0.75
chr2	129960001	130280000	A.2.2.1.1.2.1.2.2.2	0.613114754098361	.	129960001	130280000	#FFDADA	1	0.625
chr2	130280001	130400000	A.2.2.1.2.1.2.2.2.2	0.589071038251366	.	130280001	130400000	#FFDADA	1	0.625
chr2	130400001	130480000	A.2.2.1.2.1.2.1.2	0.59344262295082	.	130400001	130480000	#FFDADA	1	0.625
chr2	130480001	130800000	A.2.1.2.1.1.1.2.1.2.1	0.708196721311475	.	130480001	130800000	#FF9191	1	0.75
chr2	130880001	131160000	A.1.2.2.2.2.2.1.1.1	0.787978142076503	.	130880001	131160000	#FF4848	1	0.875
chr2	131440001	131480000	A.1.2.2.2.2.2.1.1.1	0.787978142076503	.	131440001	131480000	#FF4848	1	0.875
chr2	131480001	131920000	A.1.1.2.1.2.1.1.1.1.1.1	0.953005464480874	.	131480001	131920000	#FF0000	1	1
chr2	131920001	132000000	A.2.2.2.1.2.2.2.1.2	0.558469945355191	.	131920001	132000000	#FFDADA	1	0.625
chr2	132040001	132120000	A.2.2.2.1.2.2.2.1.2	0.558469945355191	.	132040001	132120000	#FFDADA	1	0.625
chr2	132120001	132320000	A.2.1.2.1.2.2.1.1.2	0.689617486338798	.	132120001	132320000	#FF9191	1	0.75
chr2	132320001	132520000	B.1.1.1.1.2.2.1.1.1	0.520218579234973	.	132320001	132520000	#DADAFF	1	0.5
chr2	132520001	132800000	B.1.2.2.1.1.1.1.2.2.2.1	0.371584699453552	.	132520001	132800000	#9191FF	1	0.375
chr2	132800001	132920000	B.1.2.2.1.1.1.1.2.1.2.1	0.375956284153005	.	132800001	132920000	#9191FF	1	0.375
chr2	132920001	133040000	B.1.2.2.1.1.1.1.2.1.1	0.377049180327869	.	132920001	133040000	#9191FF	1	0.375
chr2	133040001	133440000	B.1.1.1.1.2.2.2.2.2.1	0.509289617486339	.	133040001	133440000	#DADAFF	1	0.5
chr2	133440001	133640000	B.1.2.1.1.1.1.1.2.1.1.2.1	0.434972677595628	.	133440001	133640000	#9191FF	1	0.375
chr2	133640001	134040000	B.1.2.2.1.1.1.1.1.1.1	0.380327868852459	.	133640001	134040000	#9191FF	1	0.375
chr2	134040001	134320000	B.1.2.1.1.1.1.2.2.1.2.2	0.427322404371585	.	134040001	134320000	#9191FF	1	0.375
chr2	134320001	134640000	B.1.1.1.1.2.2.2.2.1.1.2.1.1	0.514754098360656	.	134320001	134640000	#DADAFF	1	0.5
chr2	134640001	134840000	A.2.2.2.1.1.1.2.1.2	0.575956284153005	.	134640001	134840000	#FFDADA	1	0.625
chr2	134840001	135040000	A.2.2.1.1.2.1.1.1.2.2.2	0.625136612021858	.	134840001	135040000	#FFDADA	1	0.625
chr2	135040001	135120000	A.2.2.2.1.2.2.2.2	0.557377049180328	.	135040001	135120000	#FFDADA	1	0.625
chr2	135120001	135280000	A.2.1.2.2.2.1.2.1.2.2.2.1	0.663387978142077	.	135120001	135280000	#FF9191	1	0.75
chr2	135280001	135720000	A.2.1.2.2.1.1.2.1.2	0.679781420765027	.	135280001	135720000	#FF9191	1	0.75
chr2	135720001	136000000	A.1.2.2.2.2.2.2.1.1.2.2	0.780327868852459	.	135720001	136000000	#FF4848	1	0.875
chr2	136000001	136280000	A.2.1.2.2.1.1.1.1.1	0.684153005464481	.	136000001	136280000	#FF9191	1	0.75
chr2	136280001	136600000	A.1.1.2.1.2.1.1.1.2.1	0.949726775956284	.	136280001	136600000	#FF0000	1	1
chr2	136600001	137160000	A.1.2.2.1.1.2.2.2	0.827322404371585	.	136600001	137160000	#FF4848	1	0.875
chr2	137160001	137400000	B.1.1.1.1.2.2.2.2.2.2	0.508196721311475	.	137160001	137400000	#DADAFF	1	0.5
chr2	137400001	137600000	B.1.2.2.1.1.1.2.2.1	0.366120218579235	.	137400001	137600000	#9191FF	1	0.375
chr2	137600001	137800000	B.2.1.1.1.1.2.2.2.2.1.1	0.27103825136612	.	137600001	137800000	#4848FF	1	0.25
chr2	137800001	137920000	B.2.1.1.2.1.2.1.1.2.2.1	0.245901639344262	.	137800001	137920000	#4848FF	1	0.25
chr2	137920001	138040000	B.1.2.2.1.1.2.1.2.1	0.360655737704918	.	137920001	138040000	#9191FF	1	0.375
chr2	138040001	138160000	B.2.1.1.2.1.2.2.1.2	0.240437158469945	.	138040001	138160000	#4848FF	1	0.25
chr2	138160001	138240000	B.2.1.1.1.1.2.1.2.1.1	0.281967213114754	.	138160001	138240000	#4848FF	1	0.25
chr2	138240001	138600000	B.2.1.1.2.1.2.2.2.2	0.233879781420765	.	138240001	138600000	#4848FF	1	0.25
chr2	138600001	138960000	B.1.2.2.1.1.2.2.1.1.1	0.357377049180328	.	138600001	138960000	#9191FF	1	0.375
chr2	138960001	139080000	B.1.2.1.2.2.2.1.2.2.1	0.384699453551913	.	138960001	139080000	#9191FF	1	0.375
chr2	139080001	139240000	B.1.2.2.1.2.1.1.2	0.349726775956284	.	139080001	139240000	#9191FF	1	0.375
chr2	139240001	139360000	B.1.2.1.2.2.2.1.2.1.2.1	0.386885245901639	.	139240001	139360000	#9191FF	1	0.375
chr2	139360001	139600000	B.1.2.1.2.2.2.1.2.1.2.2	0.385792349726776	.	139360001	139600000	#9191FF	1	0.375
chr2	139600001	139960000	B.2.1.1.2.1.2.1.1.2.2.2	0.244808743169399	.	139600001	139960000	#4848FF	1	0.25
chr2	139960001	140160000	B.1.2.2.1.1.2.2.2	0.354098360655738	.	139960001	140160000	#9191FF	1	0.375
chr2	140160001	140320000	B.2.1.1.1.1.2.2.2.1.2	0.272131147540984	.	140160001	140320000	#4848FF	1	0.25
chr2	140320001	140520000	B.2.1.1.2.1.2.1.1.2.1.2	0.246994535519126	.	140320001	140520000	#4848FF	1	0.25
chr2	140520001	140840000	B.2.1.1.2.1.2.1.2	0.243715846994536	.	140520001	140840000	#4848FF	1	0.25
chr2	140840001	141240000	B.2.2.1.1.2.2.1.1.1.2	0.0830601092896175	.	140840001	141240000	#0000FF	1	0.125
chr2	141240001	141720000	B.2.2.1.1.2.2.1.1.2	0.0819672131147541	.	141240001	141720000	#0000FF	1	0.125
chr2	141720001	141960000	B.2.1.1.2.1.2.2.1.1.2	0.241530054644809	.	141720001	141960000	#4848FF	1	0.25
chr2	141960001	142360000	B.2.1.1.2.1.2.2.2.1.2.1.2	0.237158469945355	.	141960001	142360000	#4848FF	1	0.25
chr2	142360001	142600000	B.2.1.1.2.1.2.2.2.1.2.1.1	0.238251366120219	.	142360001	142600000	#4848FF	1	0.25
chr2	142600001	142760000	B.1.2.2.1.1.2.1.1.2.1	0.362841530054645	.	142600001	142760000	#9191FF	1	0.375
chr2	142760001	142960000	B.2.1.1.2.1.1.1.1.1	0.255737704918033	.	142760001	142960000	#4848FF	1	0.25
chr2	142960001	143280000	B.2.2.1.1.2.2.1.2	0.0808743169398907	.	142960001	143280000	#0000FF	1	0.125
chr2	143280001	143440000	B.2.2.1.1.2.1.1.1.1.2	0.0918032786885246	.	143280001	143440000	#0000FF	1	0.125
chr2	143440001	143800000	B.2.1.1.2.1.2.2.2.1.1	0.239344262295082	.	143440001	143800000	#4848FF	1	0.25
chr2	143800001	144200000	B.2.2.2.1.1.1.2.1.1	0.0349726775956284	.	143800001	144200000	#0000FF	1	0.125
chr2	144200001	144440000	B.2.1.1.1.1.2.2.2.1.1	0.273224043715847	.	144200001	144440000	#4848FF	1	0.25
chr2	144440001	144800000	B.1.2.1.2.2.2.2.2	0.381420765027322	.	144440001	144800000	#9191FF	1	0.375
chr2	144800001	145000000	B.1.2.1.2.2.1.2	0.391256830601093	.	144800001	145000000	#9191FF	1	0.375
chr2	145000001	145280000	A.2.2.2.1.1.1.2.2	0.574863387978142	.	145000001	145280000	#FFDADA	1	0.625
chr2	145280001	145360000	B.1.2.1.1.1.1.1.2.1.1.2.2	0.433879781420765	.	145280001	145360000	#9191FF	1	0.375
chr2	145360001	145440000	B.1.2.1.2.2.1.1.2	0.392349726775956	.	145360001	145440000	#9191FF	1	0.375
chr2	145440001	145680000	B.2.1.1.1.1.2.2.2.2.2.2	0.26775956284153	.	145440001	145680000	#4848FF	1	0.25
chr2	145680001	146280000	B.2.2.1.1.2.1.2.1.2	0.087431693989071	.	145680001	146280000	#0000FF	1	0.125
chr2	146280001	146400000	B.1.2.1.1.1.1.1.2.1.2	0.432786885245902	.	146280001	146400000	#9191FF	1	0.375
chr2	146400001	146600000	B.2.1.1.1.1.2.2.2.2.1.2	0.269945355191257	.	146400001	146600000	#4848FF	1	0.25
chr2	146600001	146840000	B.2.2.1.1.2.1.1.1.1.1	0.092896174863388	.	146600001	146840000	#0000FF	1	0.125
chr2	146840001	146960000	B.2.1.1.2.1.1.1.1.2	0.254644808743169	.	146840001	146960000	#4848FF	1	0.25
chr2	146960001	147080000	B.2.1.1.2.1.1.2.1	0.251366120218579	.	146960001	147080000	#4848FF	1	0.25
chr2	147080001	147480000	B.2.1.1.2.1.1.1.2.1	0.253551912568306	.	147080001	147480000	#4848FF	1	0.25
chr2	147480001	147800000	B.2.1.1.2.1.2.1.1.2.1.1	0.248087431693989	.	147480001	147800000	#4848FF	1	0.25
chr2	147800001	148160000	B.2.1.1.1.1.1.2.2.1.2.1	0.289617486338798	.	147800001	148160000	#4848FF	1	0.25
chr2	148160001	148400000	B.1.2.2.1.1.2.2.1.2	0.355191256830601	.	148160001	148400000	#9191FF	1	0.375
chr2	148400001	148680000	B.1.2.1.2.2.2.1.2.1.1	0.387978142076503	.	148400001	148680000	#9191FF	1	0.375
chr2	148680001	148880000	B.1.1.1.1.2.1.2.1.1	0.527868852459016	.	148680001	148880000	#DADAFF	1	0.5
chr2	148880001	149080000	B.1.1.2.2.2.2.2.2.1.1.1	0.445901639344262	.	148880001	149080000	#DADAFF	1	0.5
chr2	149080001	149280000	B.1.1.1.1.2.1.2.2.2.2	0.521311475409836	.	149080001	149280000	#DADAFF	1	0.5
chr2	149280001	149400000	B.1.1.1.1.2.2.1.1.2	0.519125683060109	.	149280001	149400000	#DADAFF	1	0.5
chr2	149400001	149640000	A.2.1.1.1.2.1.2.2.2	0.749726775956284	.	149400001	149640000	#FF9191	1	0.75
chr2	149640001	149720000	A.2.2.1.1.1.2.2.1.1	0.632786885245902	.	149640001	149720000	#FFDADA	1	0.625
chr2	149760001	149840000	A.2.2.1.1.1.2.2.1.1	0.632786885245902	.	149760001	149840000	#FFDADA	1	0.625
chr2	149840001	150040000	A.2.2.1.1.2.1.1.2.2.1	0.622950819672131	.	149840001	150040000	#FFDADA	1	0.625
chr2	150040001	150160000	A.2.2.2.1.2.2.2.1.1	0.559562841530055	.	150040001	150160000	#FFDADA	1	0.625
chr2	150160001	150440000	A.2.2.2.1.1.1.1.2.2.2	0.578142076502732	.	150160001	150440000	#FFDADA	1	0.625
chr2	150440001	150720000	B.1.1.2.2.1.2.1.2.2	0.46448087431694	.	150440001	150720000	#DADAFF	1	0.5
chr2	150720001	150920000	B.1.2.2.1.1.2.2.1.1.2	0.356284153005464	.	150720001	150920000	#9191FF	1	0.375
chr2	150920001	151040000	B.1.1.2.2.2.2.2.1.2	0.446994535519126	.	150920001	151040000	#DADAFF	1	0.5
chr2	151040001	151520000	B.1.1.1.1.2.2.1.2	0.518032786885246	.	151040001	151520000	#DADAFF	1	0.5
chr2	151520001	151760000	B.1.1.1.1.2.2.2.2.1.1.2.2.1	0.512568306010929	.	151520001	151760000	#DADAFF	1	0.5
chr2	151760001	152120000	A.2.2.2.1.1.1.2.1.1	0.577049180327869	.	151760001	152120000	#FFDADA	1	0.625
chr2	152120001	152440000	A.1.2.1.1.2.2.2.2	0.884153005464481	.	152120001	152440000	#FF4848	1	0.875
chr2	152440001	152680000	A.2.1.1.1.2.1.2.2.1.1	0.751912568306011	.	152440001	152680000	#FF9191	1	0.75
chr2	152680001	152920000	A.2.1.1.2.2.1.1.1	0.72568306010929	.	152680001	152920000	#FF9191	1	0.75
chr2	152920001	153280000	A.1.2.1.1.2.2.1.2	0.886338797814208	.	152920001	153280000	#FF4848	1	0.875
chr2	153280001	153560000	A.1.2.1.1.2.2.1.1.2.2.1	0.888524590163934	.	153280001	153560000	#FF4848	1	0.875
chr2	153560001	153760000	B.1.1.2.2.1.2.2.2	0.46120218579235	.	153560001	153760000	#DADAFF	1	0.5
chr2	153760001	153960000	B.2.1.1.2.1.2.2.2.1.2.2.2	0.234972677595628	.	153760001	153960000	#4848FF	1	0.25
chr2	153960001	154320000	B.1.2.2.1.1.2.1.2.2.2	0.358469945355191	.	153960001	154320000	#9191FF	1	0.375
chr2	154320001	154400000	B.1.2.2.2.2.1.1.1.2	0.315846994535519	.	154320001	154400000	#9191FF	1	0.375
chr2	154400001	154480000	B.2.1.1.2.2.1.2.1.1	0.225136612021858	.	154400001	154480000	#4848FF	1	0.25
chr2	154480001	154600000	B.2.1.1.1.1.2.2.2.2.2.1	0.268852459016393	.	154480001	154600000	#4848FF	1	0.25
chr2	154600001	154840000	B.2.1.2.1.2.2.1.2.2.1.2	0.174863387978142	.	154600001	154840000	#4848FF	1	0.25
chr2	154840001	155040000	B.2.2.2.1.1.2.1	0.0316939890710383	.	154840001	155040000	#0000FF	1	0.125
chr2	155040001	155320000	B.2.2.1.2.2.2.1	0.0459016393442623	.	155040001	155320000	#0000FF	1	0.125
chr2	155320001	155480000	B.2.1.2.2.1.2.1.2.1.2.2	0.145355191256831	.	155320001	155480000	#4848FF	1	0.25
chr2	155480001	155640000	B.2.2.2.1.1.1.1.2	0.0360655737704918	.	155480001	155640000	#0000FF	1	0.125
chr2	155640001	156200000	B.2.2.2.2.2.2.1	0.00218579234972678	.	155640001	156200000	#0000FF	1	0.125
chr2	156200001	156640000	B.2.2.2.1.1.1.2.1.2	0.033879781420765	.	156200001	156640000	#0000FF	1	0.125
chr2	156640001	157000000	B.2.1.1.2.1.1.1.2.2	0.252459016393443	.	156640001	157000000	#4848FF	1	0.25
chr2	157000001	157200000	B.2.1.2.1.2.2.1.1.2	0.180327868852459	.	157000001	157200000	#4848FF	1	0.25
chr2	157200001	157360000	B.1.2.1.2.2.2.1.1.2	0.389071038251366	.	157200001	157360000	#9191FF	1	0.375
chr2	157360001	157480000	B.1.2.1.2.2.2.1.2.2.2	0.383606557377049	.	157360001	157480000	#9191FF	1	0.375
chr2	157480001	157720000	B.1.2.1.2.2.1.1.1.1	0.394535519125683	.	157480001	157720000	#9191FF	1	0.375
chr2	157720001	158120000	B.2.1.1.2.1.2.2.2.1.2.2.1	0.236065573770492	.	157720001	158120000	#4848FF	1	0.25
chr2	158120001	158320000	B.2.1.1.1.1.2.2.1.1.2	0.275409836065574	.	158120001	158320000	#4848FF	1	0.25
chr2	158320001	158600000	B.2.1.1.1.1.2.2.1.1.1	0.276502732240437	.	158320001	158600000	#4848FF	1	0.25
chr2	158600001	158840000	A.2.2.2.1.1.1.1.1	0.581420765027322	.	158600001	158840000	#FFDADA	1	0.625
chr2	158840001	159160000	B.1.1.2.2.1.2.1.1	0.466666666666667	.	158840001	159160000	#DADAFF	1	0.5
chr2	159160001	159320000	B.1.1.2.2.2.2.1.1.2.2	0.450273224043716	.	159160001	159320000	#DADAFF	1	0.5
chr2	159320001	159680000	A.2.2.2.1.1.1.1.2.1	0.580327868852459	.	159320001	159680000	#FFDADA	1	0.625
chr2	159680001	160080000	A.1.2.2.1.1.2.1.1.2.1	0.833879781420765	.	159680001	160080000	#FF4848	1	0.875
chr2	160080001	160360000	A.1.2.2.1.1.2.2.1	0.828415300546448	.	160080001	160360000	#FF4848	1	0.875
chr2	160360001	160560000	A.1.2.1.1.2.2.1.1.2.2.2	0.887431693989071	.	160360001	160560000	#FF4848	1	0.875
chr2	160560001	160880000	A.1.2.2.1.1.2.1.2.2.2	0.829508196721311	.	160560001	160880000	#FF4848	1	0.875
chr2	160880001	161040000	A.2.2.2.1.2.1.1.2	0.566120218579235	.	160880001	161040000	#FFDADA	1	0.625
chr2	161040001	161440000	A.2.2.2.2.1.2.1.1.2.1	0.551912568306011	.	161040001	161440000	#FFDADA	1	0.625
chr2	161440001	161560000	B.1.2.2.2.2.1.1.1.1	0.316939890710383	.	161440001	161560000	#9191FF	1	0.375
chr2	161560001	161760000	B.1.2.1.2.2.2.2.1	0.382513661202186	.	161560001	161760000	#9191FF	1	0.375
chr2	161760001	161960000	B.1.1.2.2.2.2.2.2.2.2.1	0.441530054644809	.	161760001	161960000	#DADAFF	1	0.5
chr2	161960001	162280000	A.2.2.2.2.2.2.2	0.534426229508197	.	161960001	162280000	#FFDADA	1	0.625
chr2	162280001	162360000	B.1.2.2.2.1.1.1.2	0.327868852459016	.	162280001	162360000	#9191FF	1	0.375
chr2	162360001	162800000	B.2.2.2.1.1.2.2	0.0306010928961749	.	162360001	162800000	#0000FF	1	0.125
chr2	162800001	163000000	B.2.1.2.2.1.2.1.2.1.2.1	0.146448087431694	.	162800001	163000000	#4848FF	1	0.25
chr2	163000001	163200000	B.2.1.2.1.2.2.1.2.1.2.2	0.177049180327869	.	163000001	163200000	#4848FF	1	0.25
chr2	163200001	163400000	B.2.1.2.2.1.2.1.2.1.1	0.147540983606557	.	163200001	163400000	#4848FF	1	0.25
chr2	163400001	163720000	B.2.2.2.2.2.2.2	0.00109289617486339	.	163400001	163720000	#0000FF	1	0.125
chr2	163720001	164000000	B.2.2.2.1.1.1.1.1.1	0.0382513661202186	.	163720001	164000000	#0000FF	1	0.125
chr2	164000001	164440000	B.2.2.2.1.1.1.1.1.2	0.0371584699453552	.	164000001	164440000	#0000FF	1	0.125
chr2	164440001	164680000	B.2.1.2.2.1.2.1.2.2	0.144262295081967	.	164440001	164680000	#4848FF	1	0.25
chr2	164680001	164880000	B.2.2.1.1.2.1.1.1.2	0.0907103825136612	.	164680001	164880000	#0000FF	1	0.125
chr2	164880001	165240000	B.2.2.1.1.2.1.1.2	0.0896174863387978	.	164880001	165240000	#0000FF	1	0.125
chr2	165240001	165400000	B.1.2.2.2.1.1.2.2.1	0.32568306010929	.	165240001	165400000	#9191FF	1	0.375
chr2	165400001	165880000	B.2.2.1.1.2.1.2.1.1	0.0885245901639344	.	165400001	165880000	#0000FF	1	0.125
chr2	165880001	166280000	B.2.1.1.2.1.1.2.2	0.250273224043716	.	165880001	166280000	#4848FF	1	0.25
chr2	166280001	166480000	B.1.2.1.2.2.1.1.1.2	0.39344262295082	.	166280001	166480000	#9191FF	1	0.375
chr2	166480001	166800000	B.1.1.2.2.2.2.2.2.2.1	0.442622950819672	.	166480001	166800000	#DADAFF	1	0.5
chr2	166800001	167080000	B.2.1.2.2.1.2.2.1.1	0.143169398907104	.	166800001	167080000	#4848FF	1	0.25
chr2	167080001	167360000	B.2.2.2.2.2.1.1.1.1.1.1	0.00983606557377049	.	167080001	167360000	#0000FF	1	0.125
chr2	167360001	167560000	B.2.2.1.1.2.2.1.1.1.1	0.0841530054644809	.	167360001	167560000	#0000FF	1	0.125
chr2	167560001	167680000	B.2.1.2.2.1.2.1.1	0.148633879781421	.	167560001	167680000	#4848FF	1	0.25
chr2	167680001	168040000	B.2.2.1.1.2.2.2.1.2	0.0786885245901639	.	167680001	168040000	#0000FF	1	0.125
chr2	168040001	168600000	B.1.1.2.2.2.2.2.2.2.2.2	0.440437158469945	.	168040001	168600000	#DADAFF	1	0.5
chr2	168600001	168760000	B.1.1.2.2.2.2.2.2.1.1.2	0.444808743169399	.	168600001	168760000	#DADAFF	1	0.5
chr2	168760001	169000000	B.1.1.1.1.2.1.2.2.2.1.1	0.523497267759563	.	168760001	169000000	#DADAFF	1	0.5
chr2	169000001	169200000	A.2.2.1.1.2.2.1.2.2	0.605464480874317	.	169000001	169200000	#FFDADA	1	0.625
chr2	169200001	169480000	A.2.1.1.2.1.1.2.2.1	0.731147540983607	.	169200001	169480000	#FF9191	1	0.75
chr2	169480001	169600000	A.2.2.2.2.1.2.2.2.1	0.546448087431694	.	169480001	169600000	#FFDADA	1	0.625
chr2	169600001	169800000	A.2.1.1.2.1.1.2.2.2	0.730054644808743	.	169600001	169800000	#FF9191	1	0.75
chr2	169800001	169880000	A.2.2.2.2.1.2.1.1.2.2	0.550819672131148	.	169800001	169880000	#FFDADA	1	0.625
chr2	169880001	170120000	A.2.1.2.2.2.1.2.1.1	0.666666666666667	.	169880001	170120000	#FF9191	1	0.75
chr2	170120001	170280000	A.2.1.1.2.2.1.2.2.1	0.720218579234973	.	170120001	170280000	#FF9191	1	0.75
chr2	170280001	170480000	A.1.2.2.1.1.2.1.1.1	0.834972677595628	.	170280001	170480000	#FF4848	1	0.875
chr2	170480001	170760000	A.1.1.2.1.2.1.1.1.1.2	0.950819672131147	.	170480001	170760000	#FF0000	1	1
chr2	170760001	171360000	A.1.1.2.1.2.1.1.1.2.2	0.948633879781421	.	170760001	171360000	#FF0000	1	1
chr2	171360001	171760000	A.1.2.1.1.2.1.1.1.1.2	0.895081967213115	.	171360001	171760000	#FF4848	1	0.875
chr2	171760001	172120000	A.1.1.1.2.2.2.1.2	0.969398907103825	.	171760001	172120000	#FF0000	1	1
chr2	172120001	172200000	A.1.2.2.2.1.1.1.2.2	0.810928961748634	.	172120001	172200000	#FF4848	1	0.875
chr2	172200001	172400000	A.1.2.2.2.1.1.2.2.1	0.807650273224044	.	172200001	172400000	#FF4848	1	0.875
chr2	172400001	173040000	A.1.1.1.1.1.1.2	0.99672131147541	.	172400001	173040000	#FF0000	1	1
chr2	173040001	173400000	A.1.1.2.1.2.1.2.1.1	0.945355191256831	.	173040001	173400000	#FF0000	1	1
chr2	173400001	173640000	A.1.2.1.2.2.1.2.2	0.856830601092896	.	173400001	173640000	#FF4848	1	0.875
chr2	173640001	173800000	A.2.1.2.2.2.1.1.2.2	0.66775956284153	.	173640001	173800000	#FF9191	1	0.75
chr2	173800001	174040000	A.1.2.2.1.1.2.1.1.2.2	0.832786885245902	.	173800001	174040000	#FF4848	1	0.875
chr2	174040001	174240000	A.1.2.2.1.1.2.1.2.1	0.831693989071038	.	174040001	174240000	#FF4848	1	0.875
chr2	174240001	174560000	A.2.1.1.1.2.1.2.2.1.2	0.750819672131148	.	174240001	174560000	#FF9191	1	0.75
chr2	174560001	175040000	A.1.1.2.2.1.1.2	0.937704918032787	.	174560001	175040000	#FF0000	1	1
chr2	175040001	175280000	A.1.2.2.2.1.1.1.2.1	0.812021857923497	.	175040001	175280000	#FF4848	1	0.875
chr2	175280001	175520000	A.1.2.1.2.1.1.2.2	0.876502732240437	.	175280001	175520000	#FF4848	1	0.875
chr2	175520001	175680000	A.1.2.2.1.1.1.1.2.1	0.843715846994536	.	175520001	175680000	#FF4848	1	0.875
chr2	175680001	175840000	A.2.1.1.1.1.1.2.2.1	0.772677595628415	.	175680001	175840000	#FF9191	1	0.75
chr2	175840001	176080000	A.1.2.1.1.2.2.1.1.2.1	0.889617486338798	.	175840001	176080000	#FF4848	1	0.875
chr2	176080001	176320000	B.1.1.1.1.2.1.1.1	0.531147540983607	.	176080001	176320000	#DADAFF	1	0.5
chr2	176320001	176560000	A.2.2.1.1.1.1.1.2	0.646994535519126	.	176320001	176560000	#FFDADA	1	0.625
chr2	176560001	176920000	A.2.2.1.1.2.1.1.2.1	0.624043715846995	.	176560001	176920000	#FFDADA	1	0.625
chr2	176920001	177080000	A.2.1.1.1.2.1.1.2.1	0.757377049180328	.	176920001	177080000	#FF9191	1	0.75
chr2	177080001	177280000	A.2.2.2.2.1.2.1.2.2	0.548633879781421	.	177080001	177280000	#FFDADA	1	0.625
chr2	177280001	177520000	A.2.2.1.1.2.1.2.2.1	0.614207650273224	.	177280001	177520000	#FFDADA	1	0.625
chr2	177520001	177720000	B.1.1.1.1.2.1.1.2.2	0.52896174863388	.	177520001	177720000	#DADAFF	1	0.5
chr2	177720001	178000000	A.2.2.1.1.2.2.2.2.2	0.601092896174863	.	177720001	178000000	#FFDADA	1	0.625
chr2	178000001	178240000	A.2.1.1.2.1.1.1.2.2	0.73879781420765	.	178000001	178240000	#FF9191	1	0.75
chr2	178240001	178480000	A.2.2.1.1.2.1.1.2.2.2	0.621857923497268	.	178240001	178480000	#FFDADA	1	0.625
chr2	178480001	178640000	B.1.1.1.1.2.1.1.2.1	0.530054644808743	.	178480001	178640000	#DADAFF	1	0.5
chr2	178640001	178920000	B.1.1.1.1.2.1.2.1.2	0.526775956284153	.	178640001	178920000	#DADAFF	1	0.5
chr2	178920001	179120000	B.1.1.1.1.2.1.2.2.1.1	0.52568306010929	.	178920001	179120000	#DADAFF	1	0.5
chr2	179120001	179440000	B.1.1.1.1.2.1.2.2.1.2	0.524590163934426	.	179120001	179440000	#DADAFF	1	0.5
chr2	179440001	180000000	B.2.1.2.2.1.2.2.1.2.1	0.14207650273224	.	179440001	180000000	#4848FF	1	0.25
chr2	180000001	180240000	B.1.2.2.2.2.2.2.1	0.304918032786885	.	180000001	180240000	#9191FF	1	0.375
chr2	180240001	180400000	B.1.2.2.2.1.1.2.1	0.326775956284153	.	180240001	180400000	#9191FF	1	0.375
chr2	180400001	180520000	B.2.1.2.1.2.2.1.2.1.2.1	0.178142076502732	.	180400001	180520000	#4848FF	1	0.25
chr2	180520001	180920000	B.2.1.2.1.2.2.1.2.2.2	0.173770491803279	.	180520001	180920000	#4848FF	1	0.25
chr2	180920001	181280000	B.2.2.2.1.2.1.2.1.2	0.0273224043715847	.	180920001	181280000	#0000FF	1	0.125
chr2	181280001	181560000	B.2.2.1.1.2.1.2.2.1	0.0863387978142077	.	181280001	181560000	#0000FF	1	0.125
chr2	181560001	181720000	B.2.2.1.1.2.1.2.2.2	0.0852459016393443	.	181560001	181720000	#0000FF	1	0.125
chr2	181720001	181880000	B.2.1.2.1.2.1.1.1	0.194535519125683	.	181720001	181880000	#4848FF	1	0.25
chr2	181880001	182000000	B.2.1.2.1.2.1.2.2.1.2	0.184699453551913	.	181880001	182000000	#4848FF	1	0.25
chr2	182000001	182240000	B.2.2.2.1.2.1.2.1.1	0.0284153005464481	.	182000001	182240000	#0000FF	1	0.125
chr2	182240001	182600000	B.2.1.2.1.2.2.1.1.1	0.181420765027322	.	182240001	182600000	#4848FF	1	0.25
chr2	182600001	182800000	B.2.1.2.2.1.1.1.2.1.1	0.163934426229508	.	182600001	182800000	#4848FF	1	0.25
chr2	182800001	183040000	B.2.1.2.2.1.2.2.1.2.2	0.140983606557377	.	182800001	183040000	#4848FF	1	0.25
chr2	183040001	183120000	B.2.1.2.1.2.2.2.1	0.172677595628415	.	183040001	183120000	#4848FF	1	0.25
chr2	183120001	183600000	B.2.2.1.1.2.2.2.1.1	0.0797814207650273	.	183120001	183600000	#0000FF	1	0.125
chr2	183600001	183920000	A.2.1.1.2.2.1.2.2.2	0.719125683060109	.	183600001	183920000	#FF9191	1	0.75
chr2	183920001	184080000	A.2.2.2.2.1.2.1.2.1	0.549726775956284	.	183920001	184080000	#FFDADA	1	0.625
chr2	184080001	184360000	B.1.2.2.2.2.1.2.2.2	0.311475409836066	.	184080001	184360000	#9191FF	1	0.375
chr2	184360001	184640000	B.2.1.2.1.2.1.2.1.1.2	0.191256830601093	.	184360001	184640000	#4848FF	1	0.25
chr2	184640001	184880000	B.2.1.2.2.1.2.2.2.2.2	0.137704918032787	.	184640001	184880000	#4848FF	1	0.25
chr2	184880001	185440000	B.2.2.2.2.2.1.1.1.1.2	0.00765027322404372	.	184880001	185440000	#0000FF	1	0.125
chr2	185440001	185760000	B.2.2.2.2.2.1.1.2	0.00546448087431694	.	185440001	185760000	#0000FF	1	0.125
chr2	185760001	186040000	B.2.2.1.1.2.2.2.2.1	0.0775956284153005	.	185760001	186040000	#0000FF	1	0.125
chr2	186040001	186200000	B.2.1.2.1.2.2.1.2.1.1	0.179234972677596	.	186040001	186200000	#4848FF	1	0.25
chr2	186200001	186360000	B.2.2.1.1.1.1.2.1.2.2	0.113661202185792	.	186200001	186360000	#0000FF	1	0.125
chr2	186360001	186600000	B.2.2.2.1.2.1.2.2.1	0.0262295081967213	.	186360001	186600000	#0000FF	1	0.125
chr2	186600001	186800000	B.2.1.2.2.1.2.2.2.2.1	0.13879781420765	.	186600001	186800000	#4848FF	1	0.25
chr2	186800001	187360000	B.2.2.1.1.1.2.1.1.2.2	0.102732240437158	.	186800001	187360000	#0000FF	1	0.125
chr2	187360001	187680000	B.2.1.2.1.2.1.2.1.1.1	0.192349726775956	.	187360001	187680000	#4848FF	1	0.25
chr2	187680001	188000000	B.2.2.2.1.2.1.2.2.2.2	0.0240437158469945	.	187680001	188000000	#0000FF	1	0.125
chr2	188000001	188320000	B.2.2.2.2.1.2.1.2	0.0120218579234973	.	188000001	188320000	#0000FF	1	0.125
chr2	188320001	188520000	B.2.1.2.1.1.1.1.1.1	0.213114754098361	.	188320001	188520000	#4848FF	1	0.25
chr2	188520001	188800000	B.2.1.2.2.2.2.1.2	0.12568306010929	.	188520001	188800000	#4848FF	1	0.25
chr2	188800001	189120000	B.1.2.1.2.2.2.1.1.1	0.390163934426229	.	188800001	189120000	#9191FF	1	0.375
chr2	189120001	189400000	B.1.1.1.2.2.1.2.1	0.497267759562842	.	189120001	189400000	#DADAFF	1	0.5
chr2	189400001	189640000	B.2.1.2.2.1.2.2.2.1	0.139890710382514	.	189400001	189640000	#4848FF	1	0.25
chr2	189640001	190000000	B.2.2.2.1.2.2.1.2.2	0.0207650273224044	.	189640001	190000000	#0000FF	1	0.125
chr2	190000001	190320000	B.2.2.2.1.2.1.2.2.2.1	0.0251366120218579	.	190000001	190320000	#0000FF	1	0.125
chr2	190320001	190520000	B.1.1.2.2.2.2.1.2	0.449180327868852	.	190320001	190520000	#DADAFF	1	0.5
chr2	190520001	190680000	A.2.2.2.2.2.1.2.2	0.537704918032787	.	190520001	190680000	#FFDADA	1	0.625
chr2	190680001	190840000	B.1.2.2.2.1.1.2.2.2	0.324590163934426	.	190680001	190840000	#9191FF	1	0.375
chr2	190840001	191040000	B.1.2.2.2.2.1.2.1	0.313661202185792	.	190840001	191040000	#9191FF	1	0.375
chr2	191040001	191200000	B.1.2.2.2.2.1.1.2	0.314754098360656	.	191040001	191200000	#9191FF	1	0.375
chr2	191200001	191440000	B.1.1.1.2.2.1.2.2.1.1	0.496174863387978	.	191200001	191440000	#DADAFF	1	0.5
chr2	191440001	191720000	A.2.2.2.2.1.2.1.1.1	0.553005464480874	.	191440001	191720000	#FFDADA	1	0.625
chr2	191720001	191880000	A.2.1.1.2.2.1.1.2.2	0.7224043715847	.	191720001	191880000	#FF9191	1	0.75
chr2	191880001	192080000	A.2.2.2.2.1.2.2.2.2	0.545355191256831	.	191880001	192080000	#FFDADA	1	0.625
chr2	192080001	192360000	A.2.2.2.2.2.1.1.1.2.2	0.54207650273224	.	192080001	192360000	#FFDADA	1	0.625
chr2	192360001	192600000	B.1.1.2.2.2.2.1.1.2.1	0.451366120218579	.	192360001	192600000	#DADAFF	1	0.5
chr2	192600001	192760000	B.1.2.2.2.2.2.1.1.1	0.310382513661202	.	192600001	192760000	#9191FF	1	0.375
chr2	192760001	193000000	B.2.1.2.1.2.1.2.1.2.2	0.189071038251366	.	192760001	193000000	#4848FF	1	0.25
chr2	193000001	193360000	B.2.2.1.1.1.2.1.1.1.1	0.108196721311475	.	193000001	193360000	#0000FF	1	0.125
chr2	193360001	193600000	B.2.2.1.1.1.2.1.1.1.2.2	0.104918032786885	.	193360001	193600000	#0000FF	1	0.125
chr2	193600001	193920000	B.2.2.2.2.2.1.1.1.2	0.00655737704918033	.	193600001	193920000	#0000FF	1	0.125
chr2	193920001	194000000	B.2.2.1.1.1.2.2.2.1.2	0.0950819672131148	.	193920001	194000000	#0000FF	1	0.125
chr2	194000001	194080000	B.2.1.2.2.1.1.2.2.2.2	0.149726775956284	.	194000001	194080000	#4848FF	1	0.25
chr2	194080001	194360000	B.2.2.2.1.2.2.2	0.019672131147541	.	194080001	194360000	#0000FF	1	0.125
chr2	194360001	194480000	B.2.1.2.2.1.1.2.1.2.1	0.155191256830601	.	194360001	194480000	#4848FF	1	0.25
chr2	194480001	194720000	B.2.2.1.1.1.2.1.1.2.1	0.103825136612022	.	194480001	194720000	#0000FF	1	0.125
chr2	194720001	194880000	B.2.2.1.1.1.2.1.1.1.2.1.2	0.106010928961749	.	194720001	194880000	#0000FF	1	0.125
chr2	194880001	195280000	B.2.2.2.1.2.2.1.1	0.0229508196721311	.	194880001	195280000	#0000FF	1	0.125
chr2	195280001	195520000	B.2.2.2.2.1.2.2	0.0109289617486339	.	195280001	195520000	#0000FF	1	0.125
chr2	195520001	195800000	B.2.2.1.1.1.2.1.2.2.2.2	0.0983606557377049	.	195520001	195800000	#0000FF	1	0.125
chr2	195800001	196080000	B.2.2.2.2.2.1.1.1.1.1.2	0.0087431693989071	.	195800001	196080000	#0000FF	1	0.125
chr2	196080001	196240000	B.2.1.2.2.1.1.1.1.1.2	0.168306010928962	.	196080001	196240000	#4848FF	1	0.25
chr2	196240001	196360000	B.1.2.2.2.2.2.1.2.1	0.308196721311475	.	196240001	196360000	#9191FF	1	0.375
chr2	196360001	196520000	B.1.2.1.2.1.1.1.2	0.410928961748634	.	196360001	196520000	#9191FF	1	0.375
chr2	196520001	196720000	B.2.1.2.1.2.1.1.2	0.19344262295082	.	196520001	196720000	#4848FF	1	0.25
chr2	196720001	196960000	B.2.2.1.1.1.1.2.1.1	0.116939890710383	.	196720001	196960000	#0000FF	1	0.125
chr2	196960001	197160000	B.1.2.1.2.1.1.2.1.2.2	0.40655737704918	.	196960001	197160000	#9191FF	1	0.375
chr2	197160001	197400000	B.1.2.1.2.1.1.2.1.2.1	0.407650273224044	.	197160001	197400000	#9191FF	1	0.375
chr2	197400001	197640000	B.1.1.1.2.2.2.1.1	0.492896174863388	.	197400001	197640000	#DADAFF	1	0.5
chr2	197640001	197920000	B.1.1.1.2.2.2.1.2	0.491803278688525	.	197640001	197920000	#DADAFF	1	0.5
chr2	197920001	198040000	B.1.1.1.2.2.2.2.1.2	0.489617486338798	.	197920001	198040000	#DADAFF	1	0.5
chr2	198040001	198280000	A.2.2.2.2.2.1.2.1	0.53879781420765	.	198040001	198280000	#FFDADA	1	0.625
chr2	198280001	198600000	A.1.2.2.1.1.1.2.1	0.841530054644809	.	198280001	198600000	#FF4848	1	0.875
chr2	198600001	199160000	B.2.2.1.1.2.2.2.2.2	0.0765027322404372	.	198600001	199160000	#0000FF	1	0.125
chr2	199160001	199280000	B.2.1.2.1.1.2.1.1.2	0.204371584699454	.	199160001	199280000	#4848FF	1	0.25
chr2	199280001	199440000	B.2.2.1.1.1.2.1.2.2.1	0.100546448087432	.	199280001	199440000	#0000FF	1	0.125
chr2	199440001	199760000	B.2.2.2.1.2.2.1.2.1	0.0218579234972678	.	199440001	199760000	#0000FF	1	0.125
chr2	199760001	199960000	B.2.2.1.1.1.2.1.1.1.2.1.1	0.107103825136612	.	199760001	199960000	#0000FF	1	0.125
chr2	199960001	200080000	B.2.1.2.1.2.2.2.2	0.171584699453552	.	199960001	200080000	#4848FF	1	0.25
chr2	200080001	200160000	B.2.1.2.1.1.2.2.2.2	0.195628415300546	.	200080001	200160000	#4848FF	1	0.25
chr2	200160001	200240000	B.2.1.2.2.1.1.1.2.1.2.2	0.161748633879781	.	200160001	200240000	#4848FF	1	0.25
chr2	200240001	200440000	B.1.2.2.2.2.1.2.2.1	0.312568306010929	.	200240001	200440000	#9191FF	1	0.375
chr2	200440001	200800000	A.2.2.2.2.2.1.1.1.1	0.544262295081967	.	200440001	200800000	#FFDADA	1	0.625
chr2	200800001	201040000	A.2.1.1.2.1.1.2.1.1.2	0.73551912568306	.	200800001	201040000	#FF9191	1	0.75
chr2	201040001	201320000	A.1.2.2.1.1.1.2.2.2.1.2	0.837158469945355	.	201040001	201320000	#FF4848	1	0.875
chr2	201320001	201480000	A.2.1.1.2.1.1.1.1	0.740983606557377	.	201320001	201480000	#FF9191	1	0.75
chr2	201480001	201720000	A.1.2.1.1.2.2.1.1.1	0.890710382513661	.	201480001	201720000	#FF4848	1	0.875
chr2	201720001	202080000	A.1.1.1.2.2.1.2.2.2.2	0.972677595628415	.	201720001	202080000	#FF0000	1	1
chr2	202080001	202480000	A.1.1.1.2.2.1.2.2.1	0.974863387978142	.	202080001	202480000	#FF0000	1	1
chr2	202480001	202720000	A.1.1.2.2.1.2.1.1.1	0.936612021857923	.	202480001	202720000	#FF0000	1	1
chr2	202720001	203040000	A.1.1.1.2.2.1.2.2.2.1	0.973770491803279	.	202720001	203040000	#FF0000	1	1
chr2	203040001	203440000	A.1.1.1.2.2.1.2.1	0.975956284153006	.	203040001	203440000	#FF0000	1	1
chr2	203440001	203600000	A.2.1.1.1.1.1.2.2.2	0.771584699453552	.	203440001	203600000	#FF9191	1	0.75
chr2	203600001	203840000	A.1.2.2.1.1.1.2.2.2.1.1	0.838251366120219	.	203600001	203840000	#FF4848	1	0.875
chr2	203840001	203960000	A.2.1.1.1.1.2.2.2.2	0.760655737704918	.	203840001	203960000	#FF9191	1	0.75
chr2	203960001	204320000	A.1.2.1.1.1.1.2.2.2	0.903825136612022	.	203960001	204320000	#FF4848	1	0.875
chr2	204320001	204520000	A.2.2.1.1.1.2.1.2.1.2.2	0.634972677595628	.	204320001	204520000	#FFDADA	1	0.625
chr2	204520001	204760000	A.2.2.1.1.1.2.1.1.1.2.2	0.639344262295082	.	204520001	204760000	#FFDADA	1	0.625
chr2	204760001	205200000	B.1.1.2.2.2.2.1.1.1	0.452459016393443	.	204760001	205200000	#DADAFF	1	0.5
chr2	205200001	205560000	B.1.2.2.2.1.1.1.1.1	0.330054644808743	.	205200001	205560000	#9191FF	1	0.375
chr2	205560001	205800000	B.2.1.2.1.2.1.2.1.2.1	0.19016393442623	.	205560001	205800000	#4848FF	1	0.25
chr2	205800001	205920000	B.1.2.1.2.1.2.1.1.1	0.404371584699454	.	205800001	205920000	#9191FF	1	0.375
chr2	205920001	206400000	B.1.1.1.1.2.1.2.2.2.1.2	0.522404371584699	.	205920001	206400000	#DADAFF	1	0.5
chr2	206400001	206560000	A.2.2.1.1.1.2.2.1.2	0.631693989071038	.	206400001	206560000	#FFDADA	1	0.625
chr2	206560001	206840000	A.2.1.1.2.1.1.2.1.1.1.1	0.737704918032787	.	206560001	206840000	#FF9191	1	0.75
chr2	206840001	207040000	A.1.2.1.1.1.1.1.1.1	0.910382513661202	.	206840001	207040000	#FF4848	1	0.875
chr2	207040001	207280000	A.1.2.2.1.1.1.2.2.1.2	0.839344262295082	.	207040001	207280000	#FF4848	1	0.875
chr2	207280001	207440000	A.2.2.1.1.1.2.1.1.1.2.1	0.640437158469945	.	207280001	207440000	#FFDADA	1	0.625
chr2	207440001	207800000	A.2.1.1.2.1.1.1.2.1	0.739890710382514	.	207440001	207800000	#FF9191	1	0.75
chr2	207800001	208160000	A.1.2.2.1.1.1.1.1	0.844808743169399	.	207800001	208160000	#FF4848	1	0.875
chr2	208160001	208240000	A.2.2.2.2.1.1.1	0.556284153005465	.	208160001	208240000	#FFDADA	1	0.625
chr2	208240001	208480000	A.1.2.1.1.2.1.1.1.1.1	0.896174863387978	.	208240001	208480000	#FF4848	1	0.875
chr2	208480001	208640000	A.1.2.2.1.1.1.1.2.2	0.842622950819672	.	208480001	208640000	#FF4848	1	0.875
chr2	208640001	208960000	A.1.2.1.1.2.1.1.1.2	0.893989071038251	.	208640001	208960000	#FF4848	1	0.875
chr2	208960001	209240000	A.1.1.2.2.2.1.2.2.2	0.919125683060109	.	208960001	209240000	#FF0000	1	1
chr2	209240001	209600000	B.2.1.2.1.2.1.2.2.1.1.1	0.187978142076503	.	209240001	209600000	#4848FF	1	0.25
chr2	209600001	209760000	B.2.1.2.2.1.1.1.1.2.1.2	0.166120218579235	.	209600001	209760000	#4848FF	1	0.25
chr2	209760001	209880000	B.2.1.2.1.2.1.2.2.1.1.2.1	0.186885245901639	.	209760001	209880000	#4848FF	1	0.25
chr2	209880001	210240000	B.1.2.2.2.1.2.2.2.1.1	0.320218579234973	.	209880001	210240000	#9191FF	1	0.375
chr2	210240001	210440000	B.1.2.1.2.1.1.1.1	0.412021857923497	.	210240001	210440000	#9191FF	1	0.375
chr2	210440001	210640000	B.2.1.2.1.1.1.1.2.1.1	0.210928961748634	.	210440001	210640000	#4848FF	1	0.25
chr2	210640001	210880000	B.1.2.2.2.2.2.2.2	0.303825136612022	.	210640001	210880000	#9191FF	1	0.375
chr2	210880001	211080000	B.1.2.1.2.1.1.2.1.1.2	0.408743169398907	.	210880001	211080000	#9191FF	1	0.375
chr2	211080001	211320000	B.2.1.2.2.1.1.2.1.2.2	0.154098360655738	.	211080001	211320000	#4848FF	1	0.25
chr2	211320001	211440000	B.2.1.2.2.1.1.1.1.1.1.1	0.170491803278689	.	211320001	211440000	#4848FF	1	0.25
chr2	211440001	211600000	B.2.1.2.1.2.1.2.2.2.2	0.182513661202186	.	211440001	211600000	#4848FF	1	0.25
chr2	211600001	211880000	B.2.2.1.1.1.2.2.1	0.0972677595628415	.	211600001	211880000	#0000FF	1	0.125
chr2	211880001	212120000	B.2.1.2.2.1.1.2.1.1.1	0.158469945355191	.	211880001	212120000	#4848FF	1	0.25
chr2	212120001	212320000	B.2.1.2.2.1.1.2.2.1.2	0.151912568306011	.	212120001	212320000	#4848FF	1	0.25
chr2	212320001	212680000	B.2.2.1.1.1.2.1.2.1	0.101639344262295	.	212320001	212680000	#0000FF	1	0.125
chr2	212680001	212840000	B.2.1.2.2.1.1.1.2.2.1	0.160655737704918	.	212680001	212840000	#4848FF	1	0.25
chr2	212840001	212960000	B.2.1.2.2.1.1.1.2.1.2.1	0.162841530054645	.	212840001	212960000	#4848FF	1	0.25
chr2	212960001	213240000	B.2.2.1.1.1.1.1.1.2	0.119125683060109	.	212960001	213240000	#0000FF	1	0.125
chr2	213240001	213480000	B.2.1.2.1.1.2.2.2.1	0.19672131147541	.	213240001	213480000	#4848FF	1	0.25
chr2	213480001	213800000	B.2.1.2.2.1.1.2.2.2.1	0.150819672131148	.	213480001	213800000	#4848FF	1	0.25
chr2	213800001	214040000	B.2.2.1.1.1.1.1.1.1	0.120218579234973	.	213800001	214040000	#0000FF	1	0.125
chr2	214040001	214200000	B.1.2.2.2.2.2.1.2.2.1	0.307103825136612	.	214040001	214200000	#9191FF	1	0.375
chr2	214200001	214320000	B.2.1.2.2.1.1.1.2.2.2	0.159562841530055	.	214200001	214320000	#4848FF	1	0.25
chr2	214320001	214480000	B.2.2.1.1.1.2.2.2.1.1	0.0961748633879781	.	214320001	214480000	#0000FF	1	0.125
chr2	214480001	214640000	B.2.1.2.2.1.1.2.2.1.1	0.153005464480874	.	214480001	214640000	#4848FF	1	0.25
chr2	214640001	214920000	B.2.2.1.1.1.2.1.2.2.2.1	0.0994535519125683	.	214640001	214920000	#0000FF	1	0.125
chr2	214920001	215120000	B.2.1.2.2.1.1.1.1.1.1.2	0.169398907103825	.	214920001	215120000	#4848FF	1	0.25
chr2	215120001	215200000	B.2.1.2.1.1.2.1.1.1	0.205464480874317	.	215120001	215200000	#4848FF	1	0.25
chr2	215200001	215560000	B.2.1.2.1.2.2.1.2.2.1.1	0.175956284153005	.	215200001	215560000	#4848FF	1	0.25
chr2	215560001	215760000	B.1.2.1.2.1.2.1.2.2.2.2	0.397814207650273	.	215560001	215760000	#9191FF	1	0.375
chr2	215760001	215960000	B.2.1.2.1.2.1.2.2.2.1	0.183606557377049	.	215760001	215960000	#4848FF	1	0.25
chr2	215960001	216160000	B.1.2.2.2.2.2.1.1.2	0.309289617486339	.	215960001	216160000	#9191FF	1	0.375
chr2	216160001	216360000	B.1.1.2.2.2.1.2.2.1	0.454644808743169	.	216160001	216360000	#DADAFF	1	0.5
chr2	216360001	216560000	B.1.2.1.2.1.2.1.2.2.1	0.4	.	216360001	216560000	#9191FF	1	0.375
chr2	216560001	216880000	B.1.1.1.2.1.1.2	0.503825136612022	.	216560001	216880000	#DADAFF	1	0.5
chr2	216880001	217360000	A.1.1.1.1.2.2.1	0.985792349726776	.	216880001	217360000	#FF0000	1	1
chr2	217360001	217520000	A.1.2.1.1.2.1.2	0.891803278688525	.	217360001	217520000	#FF4848	1	0.875
chr2	217520001	218040000	A.1.1.2.2.2.1.2.1.1.1	0.926775956284153	.	217520001	218040000	#FF0000	1	1
chr2	218040001	218320000	A.2.1.1.2.2.1.1.2.1.2	0.723497267759563	.	218040001	218320000	#FF9191	1	0.75
chr2	218320001	218440000	A.2.2.1.1.1.1.2.2.1	0.643715846994536	.	218320001	218440000	#FFDADA	1	0.625
chr2	218440001	218640000	A.2.1.1.2.2.1.1.2.1.1	0.724590163934426	.	218440001	218640000	#FF9191	1	0.75
chr2	218640001	219040000	A.1.1.1.1.1.2.2	0.989071038251366	.	218640001	219040000	#FF0000	1	1
chr2	219040001	219280000	A.1.1.1.2.2.2.1.1.1	0.971584699453552	.	219040001	219280000	#FF0000	1	1
chr2	219280001	219720000	A.1.1.1.1.1.2.1.2.2.1	0.991256830601093	.	219280001	219720000	#FF0000	1	1
chr2	219720001	220040000	A.1.1.2.2.1.1.1	0.93879781420765	.	219720001	220040000	#FF0000	1	1
chr2	220040001	220200000	A.1.1.2.2.2.1.2.1.2.1	0.923497267759563	.	220040001	220200000	#FF0000	1	1
chr2	220200001	220400000	A.1.2.1.1.1.1.1.2.1	0.908196721311475	.	220200001	220400000	#FF4848	1	0.875
chr2	220400001	220560000	A.1.2.2.1.1.1.2.2.1.1	0.840437158469945	.	220400001	220560000	#FF4848	1	0.875
chr2	220560001	220840000	A.2.1.1.2.1.1.2.1.2.2.1	0.733333333333333	.	220560001	220840000	#FF9191	1	0.75
chr2	220840001	221040000	A.2.2.2.2.1.2.2.1	0.547540983606557	.	220840001	221040000	#FFDADA	1	0.625
chr2	221040001	221160000	B.2.1.2.1.1.2.1.2.1	0.20327868852459	.	221040001	221160000	#4848FF	1	0.25
chr2	221160001	221480000	B.1.2.2.2.1.1.1.1.2	0.32896174863388	.	221160001	221480000	#9191FF	1	0.375
chr2	221480001	221600000	B.1.2.1.2.1.2.1.1.2	0.40327868852459	.	221480001	221600000	#9191FF	1	0.375
chr2	221600001	221880000	B.1.2.1.1.1.1.2.1	0.430601092896175	.	221600001	221880000	#9191FF	1	0.375
chr2	221880001	222000000	B.1.2.1.2.1.2.1.2.1.2	0.401092896174863	.	221880001	222000000	#9191FF	1	0.375
chr2	222000001	222120000	B.1.2.1.2.1.2.1.2.2.2.1	0.398907103825137	.	222000001	222120000	#9191FF	1	0.375
chr2	222120001	222320000	B.1.2.1.2.1.2.1.2.1.1	0.402185792349727	.	222120001	222320000	#9191FF	1	0.375
chr2	222320001	222480000	B.1.1.1.2.2.1.2.2.1.2	0.495081967213115	.	222320001	222480000	#DADAFF	1	0.5
chr2	222480001	222920000	B.1.2.1.2.1.1.2.1.1.1	0.409836065573771	.	222480001	222920000	#9191FF	1	0.375
chr2	222920001	223080000	B.1.1.1.2.2.1.2.2.2	0.493989071038251	.	222920001	223080000	#DADAFF	1	0.5
chr2	223080001	223520000	A.2.1.1.2.2.2.1.2.2	0.715846994535519	.	223080001	223520000	#FF9191	1	0.75
chr2	223520001	223840000	A.1.2.2.1.1.1.2.2.2.2	0.836065573770492	.	223520001	223840000	#FF4848	1	0.875
chr2	223840001	224040000	B.1.1.1.2.2.1.1.2.2	0.498360655737705	.	223840001	224040000	#DADAFF	1	0.5
chr2	224040001	224120000	B.1.1.1.2.2.2.2.1.1	0.490710382513661	.	224040001	224120000	#DADAFF	1	0.5
chr2	224120001	224480000	B.1.1.2.2.2.1.2.1.2	0.455737704918033	.	224120001	224480000	#DADAFF	1	0.5
chr2	224480001	224840000	A.2.1.1.2.2.2.1.2.1	0.716939890710383	.	224480001	224840000	#FF9191	1	0.75
chr2	224840001	225240000	A.2.2.2.2.2.1.1.2.1	0.540983606557377	.	224840001	225240000	#FFDADA	1	0.625
chr2	225240001	225520000	A.2.2.2.2.2.1.1.2.2	0.539890710382514	.	225240001	225520000	#FFDADA	1	0.625
chr2	225520001	225800000	B.2.1.2.2.1.1.1.1.2.1.1	0.167213114754098	.	225520001	225800000	#4848FF	1	0.25
chr2	225800001	226000000	B.2.1.2.2.1.1.2.1.1.2.1	0.157377049180328	.	225800001	226000000	#4848FF	1	0.25
chr2	226000001	226200000	B.2.2.1.1.1.1.2.2.1.1.1	0.112568306010929	.	226000001	226200000	#0000FF	1	0.125
chr2	226200001	226480000	B.2.2.1.1.1.1.2.2.1.1.2	0.111475409836066	.	226200001	226480000	#0000FF	1	0.125
chr2	226480001	226760000	B.2.2.1.1.1.1.2.2.1.2	0.110382513661202	.	226480001	226760000	#0000FF	1	0.125
chr2	226760001	226920000	B.2.2.1.1.1.1.1.2	0.118032786885246	.	226760001	226920000	#0000FF	1	0.125
chr2	226920001	227400000	B.2.1.2.2.2.2.1.1.2	0.126775956284153	.	226920001	227400000	#4848FF	1	0.25
chr2	227400001	227680000	B.2.1.2.1.2.1.2.2.1.1.2.2	0.185792349726776	.	227400001	227680000	#4848FF	1	0.25
chr2	227680001	228000000	B.2.1.2.1.1.1.1.1.2	0.212021857923497	.	227680001	228000000	#4848FF	1	0.25
chr2	228000001	228280000	B.1.1.2.2.2.2.2.1.1	0.448087431693989	.	228000001	228280000	#DADAFF	1	0.5
chr2	228280001	228480000	B.1.1.1.2.2.1.1.1	0.500546448087432	.	228280001	228480000	#DADAFF	1	0.5
chr2	228480001	228720000	B.1.1.1.2.2.1.1.2.1	0.499453551912568	.	228480001	228720000	#DADAFF	1	0.5
chr2	228720001	229000000	B.2.1.2.2.1.1.2.1.1.2.2	0.156284153005464	.	228720001	229000000	#4848FF	1	0.25
chr2	229000001	229200000	B.2.2.1.1.1.1.2.1.2.1.2	0.114754098360656	.	229000001	229200000	#0000FF	1	0.125
chr2	229200001	229480000	B.2.2.2.2.1.1.2.2.1	0.0153005464480874	.	229200001	229480000	#0000FF	1	0.125
chr2	229480001	230040000	B.2.2.2.2.1.2.1.1	0.0131147540983607	.	229480001	230040000	#0000FF	1	0.125
chr2	230040001	230160000	B.1.2.2.2.2.2.1.2.2.2	0.306010928961749	.	230040001	230160000	#9191FF	1	0.375
chr2	230160001	230560000	B.2.1.2.2.1.1.1.1.2.2	0.165027322404372	.	230160001	230560000	#4848FF	1	0.25
chr2	230560001	230800000	A.2.2.1.1.1.2.1.1.1.1	0.641530054644809	.	230560001	230800000	#FFDADA	1	0.625
chr2	230800001	231240000	A.2.2.2.2.2.1.1.1.2.1	0.543169398907104	.	230800001	231240000	#FFDADA	1	0.625
chr2	231240001	231480000	B.1.1.2.2.2.1.2.1.1	0.456830601092896	.	231240001	231480000	#DADAFF	1	0.5
chr2	231480001	231720000	A.2.1.1.2.1.1.2.1.2.1	0.734426229508197	.	231480001	231720000	#FF9191	1	0.75
chr2	231720001	231920000	A.1.2.1.1.1.1.1.1.2	0.909289617486339	.	231720001	231920000	#FF4848	1	0.875
chr2	231920001	232080000	A.1.1.2.2.2.1.2.1.2.2	0.922404371584699	.	231920001	232080000	#FF0000	1	1
chr2	232080001	232400000	A.1.1.1.2.2.2.2.2	0.967213114754098	.	232080001	232400000	#FF0000	1	1
chr2	232400001	232680000	A.1.1.1.1.1.2.1.2.2.2	0.99016393442623	.	232400001	232680000	#FF0000	1	1
chr2	232680001	233000000	A.1.2.2.2.1.2.1.2.2	0.798907103825137	.	232680001	233000000	#FF4848	1	0.875
chr2	233000001	233400000	A.1.1.2.2.1.2.2.2	0.930054644808743	.	233000001	233400000	#FF0000	1	1
chr2	233400001	233680000	A.1.1.1.2.2.2.1.1.2	0.970491803278689	.	233400001	233680000	#FF0000	1	1
chr2	233680001	233960000	A.1.1.2.2.1.2.2.1.1	0.93224043715847	.	233680001	233960000	#FF0000	1	1
chr2	233960001	234240000	A.1.2.2.2.1.2.1.2.1	0.8	.	233960001	234240000	#FF4848	1	0.875
chr2	234240001	234520000	A.2.1.1.1.1.2.1.1.1.2.1	0.769398907103825	.	234240001	234520000	#FF9191	1	0.75
chr2	234520001	234800000	A.2.1.1.1.2.2.2.2.1.2	0.743169398907104	.	234520001	234800000	#FF9191	1	0.75
chr2	234800001	235240000	A.2.1.1.1.2.1.1.1.1	0.759562841530055	.	234800001	235240000	#FF9191	1	0.75
chr2	235240001	235400000	A.2.2.1.1.1.2.1.2.1.1	0.637158469945355	.	235240001	235400000	#FFDADA	1	0.625
chr2	235400001	235520000	A.2.2.1.1.1.2.2.2.2	0.629508196721312	.	235400001	235520000	#FFDADA	1	0.625
chr2	235520001	235720000	A.2.1.1.1.1.2.1.2.1.2	0.765027322404372	.	235520001	235720000	#FF9191	1	0.75
chr2	235720001	236040000	A.2.1.1.1.1.2.2.1	0.762841530054645	.	235720001	236040000	#FF9191	1	0.75
chr2	236040001	236320000	A.2.1.1.1.1.2.1.1.2	0.767213114754098	.	236040001	236320000	#FF9191	1	0.75
chr2	236320001	236440000	A.2.1.1.1.2.2.2.1.2	0.745355191256831	.	236320001	236440000	#FF9191	1	0.75
chr2	236440001	236680000	A.1.2.2.2.1.2.2.1.1	0.797814207650273	.	236440001	236680000	#FF4848	1	0.875
chr2	236680001	236920000	A.1.2.2.2.1.2.1.1.2	0.801092896174863	.	236680001	236920000	#FF4848	1	0.875
chr2	236920001	237080000	A.1.2.2.2.1.2.2.2	0.795628415300546	.	236920001	237080000	#FF4848	1	0.875
chr2	237080001	237160000	A.2.2.1.1.1.1.1.1.2.1.1.1	0.651366120218579	.	237080001	237160000	#FFDADA	1	0.625
chr2	237160001	237400000	A.2.2.1.1.1.1.1.1.2.2	0.648087431693989	.	237160001	237400000	#FFDADA	1	0.625
chr2	237400001	238000000	A.1.2.1.2.2.1.1.1.1.2	0.863387978142076	.	237400001	238000000	#FF4848	1	0.875
chr2	238000001	238200000	A.2.2.1.1.1.1.1.1.1.1.1	0.654644808743169	.	238000001	238200000	#FFDADA	1	0.625
chr2	238200001	238400000	A.2.1.1.1.1.2.2.2.1	0.761748633879781	.	238200001	238400000	#FF9191	1	0.75
chr2	238400001	238680000	A.1.1.2.2.2.2.2	0.911475409836066	.	238400001	238680000	#FF0000	1	1
chr2	238680001	238760000	A.2.1.1.1.2.2.2.2.1.1	0.744262295081967	.	238680001	238760000	#FF9191	1	0.75
chr2	238760001	239160000	A.1.1.2.2.2.2.1.2.1.2	0.914754098360656	.	238760001	239160000	#FF0000	1	1
chr2	239160001	239360000	A.1.2.1.2.2.1.1.1.1.1	0.86448087431694	.	239160001	239360000	#FF4848	1	0.875
chr2	239360001	239640000	A.1.2.2.2.1.2.2.1.2	0.79672131147541	.	239360001	239640000	#FF4848	1	0.875
chr2	239640001	239720000	A.2.2.1.1.1.1.1.1.1.2	0.652459016393443	.	239640001	239720000	#FFDADA	1	0.625
chr2	239720001	239920000	A.2.2.1.1.1.1.1.1.2.1.1.2	0.650273224043716	.	239720001	239920000	#FFDADA	1	0.625
chr2	239920001	240000000	A.2.2.1.1.1.1.1.1.2.1.2	0.649180327868852	.	239920001	240000000	#FFDADA	1	0.625
chr2	240000001	240120000	A.2.2.1.1.1.1.2.1.1	0.645901639344262	.	240000001	240120000	#FFDADA	1	0.625
chr2	240120001	240240000	A.2.2.1.1.1.1.2.1.2	0.644808743169399	.	240120001	240240000	#FFDADA	1	0.625
chr2	240240001	240440000	A.2.1.1.1.2.2.1.1	0.748633879781421	.	240240001	240440000	#FF9191	1	0.75
chr2	240440001	240760000	A.2.1.1.1.1.2.1.1.1.2.2	0.768306010928962	.	240440001	240760000	#FF9191	1	0.75
chr2	240760001	240920000	A.2.1.1.1.2.2.2.2.2	0.74207650273224	.	240760001	240920000	#FF9191	1	0.75
chr2	240920001	241080000	A.2.1.2.1.2.1.1.1.2	0.699453551912568	.	240920001	241080000	#FF9191	1	0.75
chr2	241080001	241440000	A.1.2.1.2.2.1.1.1.2	0.862295081967213	.	241080001	241440000	#FF4848	1	0.875
chr2	241440001	241520000	A.2.2.1.1.1.1.2.2.2	0.642622950819672	.	241440001	241520000	#FFDADA	1	0.625
chr2	241520001	241840000	A.1.2.1.2.2.2.1.1.1.1.1.1	0.855737704918033	.	241520001	241840000	#FF4848	1	0.875
chr2	241840001	242040000	A.2.1.1.1.2.2.1.2	0.747540983606557	.	241840001	242040000	#FF9191	1	0.75
chr2	242040001	242200000	A.2.1.2.1.2.1.1.1.1	0.700546448087432	.	242040001	242200000	#FF9191	1	0.75
chr2	242200001	242680000	A.1.1.2.2.1.2.2.1.2	0.931147540983607	.	242200001	242680000	#FF0000	1	1
chr2	242680001	242840000	A.1.2.1.2.2.2.1.2	0.849180327868852	.	242680001	242840000	#FF4848	1	0.875
chr2	242840001	243080000	A.2.1.1.1.1.2.1.2.2	0.763934426229508	.	242840001	243080000	#FF9191	1	0.75
chr3	80001	200000	B.2.1.2.1.1.2.2.1.1.1.2	0.171542553191489	.	80001	200000	#4848FF	1	0.25
chr3	200001	440000	B.2.2.1.2.1.1.1.2.1.1	0.0757978723404255	.	200001	440000	#0000FF	1	0.125
chr3	440001	600000	B.2.1.2.1.1.2.2.1.1.1.1	0.172872340425532	.	440001	600000	#4848FF	1	0.25
chr3	680001	880000	B.2.2.1.2.1.1.2.2.1.2	0.0651595744680851	.	680001	880000	#0000FF	1	0.125
chr3	880001	1160000	B.2.2.2.1.2.2.1.2	0.0132978723404255	.	880001	1160000	#0000FF	1	0.125
chr3	1160001	1600000	B.2.2.2.2.2.2.1.2	0.00398936170212766	.	1160001	1600000	#0000FF	1	0.125
chr3	1600001	1880000	B.2.2.1.2.1.1.1.2.2.1	0.0731382978723404	.	1600001	1880000	#0000FF	1	0.125
chr3	1880001	2400000	B.2.2.2.2.2.2.1.1	0.00531914893617021	.	1880001	2400000	#0000FF	1	0.125
chr3	2400001	2520000	B.2.1.2.1.1.2.2.1.1.2	0.170212765957447	.	2400001	2520000	#4848FF	1	0.25
chr3	2520001	2720000	B.2.1.1.2.2.2.1.1	0.194148936170213	.	2520001	2720000	#4848FF	1	0.25
chr3	2720001	2840000	B.1.2.2.1.2.2.1.1	0.289893617021277	.	2720001	2840000	#9191FF	1	0.375
chr3	2840001	3200000	B.2.1.1.1.1.1.2.2	0.253989361702128	.	2840001	3200000	#4848FF	1	0.25
chr3	3200001	3440000	B.1.2.2.1.2.2.1.2	0.288563829787234	.	3200001	3440000	#9191FF	1	0.375
chr3	3440001	3760000	B.2.1.2.1.1.1.1.2.1	0.183510638297872	.	3440001	3760000	#4848FF	1	0.25
chr3	3760001	3880000	B.1.1.1.1.2.2.2.1	0.534574468085106	.	3760001	3880000	#DADAFF	1	0.5
chr3	3880001	4120000	B.1.2.2.1.1.2.2.1.2.2	0.304521276595745	.	3880001	4120000	#9191FF	1	0.375
chr3	4120001	4400000	B.1.1.2.2.1.1.2.2	0.446808510638298	.	4120001	4400000	#DADAFF	1	0.5
chr3	4400001	4640000	A.2.2.2.1.1.2.1	0.597074468085106	.	4400001	4640000	#FFDADA	1	0.625
chr3	4640001	4760000	B.1.1.2.2.1.1.1.2	0.449468085106383	.	4640001	4760000	#DADAFF	1	0.5
chr3	4760001	5000000	A.2.2.2.1.2.2.1.1	0.589095744680851	.	4760001	5000000	#FFDADA	1	0.625
chr3	5000001	5280000	A.2.2.2.1.1.2.2	0.595744680851064	.	5000001	5280000	#FFDADA	1	0.625
chr3	5280001	5520000	B.2.1.1.1.1.2.2.1.2	0.248670212765957	.	5280001	5520000	#4848FF	1	0.25
chr3	5520001	5760000	B.2.2.2.1.1.2.1.1.2	0.0319148936170213	.	5520001	5760000	#0000FF	1	0.125
chr3	5760001	5840000	B.1.2.2.1.2.2.2.1	0.287234042553192	.	5760001	5840000	#9191FF	1	0.375
chr3	5840001	6120000	B.2.2.1.2.1.1.1.2.2.2.2	0.0704787234042553	.	5840001	6120000	#0000FF	1	0.125
chr3	6120001	6480000	B.2.2.1.2.1.1.2.2.2	0.0638297872340425	.	6120001	6480000	#0000FF	1	0.125
chr3	6480001	6680000	B.2.2.1.2.2.2.1	0.0438829787234043	.	6480001	6680000	#0000FF	1	0.125
chr3	6680001	7000000	B.2.2.1.2.1.1.2.1.1	0.0691489361702128	.	6680001	7000000	#0000FF	1	0.125
chr3	7000001	7200000	B.2.1.2.1.2.2.2.2	0.150265957446809	.	7000001	7200000	#4848FF	1	0.25
chr3	7200001	7520000	B.2.2.2.1.1.2.2	0.0292553191489362	.	7200001	7520000	#0000FF	1	0.125
chr3	7520001	7600000	B.2.1.1.1.1.2.2.2	0.247340425531915	.	7520001	7600000	#4848FF	1	0.25
chr3	7600001	8040000	B.2.2.1.2.1.1.1.1.2	0.0771276595744681	.	7600001	8040000	#0000FF	1	0.125
chr3	8040001	8160000	B.2.1.2.1.1.2.1.1.1	0.17686170212766	.	8040001	8160000	#4848FF	1	0.25
chr3	8160001	8480000	B.1.1.2.2.1.2.2.2.2	0.440159574468085	.	8160001	8480000	#DADAFF	1	0.5
chr3	8480001	8680000	A.2.2.2.1.1.1.1.1.2	0.605053191489362	.	8480001	8680000	#FFDADA	1	0.625
chr3	8680001	9000000	A.1.2.1.2.2.1.2.2.2	0.859042553191489	.	8680001	9000000	#FF4848	1	0.875
chr3	9000001	9200000	A.1.2.2.2.2.2.2.2.2	0.780585106382979	.	9000001	9200000	#FF4848	1	0.875
chr3	9200001	9360000	A.1.2.2.1.1.2.2.2	0.832446808510638	.	9200001	9360000	#FF4848	1	0.875
chr3	9360001	9720000	A.1.1.1.1.1.2.2.2	0.993351063829787	.	9360001	9720000	#FF0000	1	1
chr3	9720001	10040000	A.1.1.1.1.1.1.2	0.997340425531915	.	9720001	10040000	#FF0000	1	1
chr3	10040001	10200000	A.1.2.1.1.2.1.1	0.897606382978723	.	10040001	10200000	#FF4848	1	0.875
chr3	10200001	10320000	A.1.2.2.1.1.1.2.2.1.2	0.843085106382979	.	10200001	10320000	#FF4848	1	0.875
chr3	10320001	10800000	A.1.1.1.1.2.1.1	0.992021276595745	.	10320001	10800000	#FF0000	1	1
chr3	10800001	11000000	A.1.2.2.1.1.1.1.1.2	0.849734042553192	.	10800001	11000000	#FF4848	1	0.875
chr3	11000001	11440000	A.1.1.2.1.1.2.1.2.2.2	0.965425531914894	.	11000001	11440000	#FF0000	1	1
chr3	11440001	11560000	A.2.1.1.2.2.2.1.1.2	0.707446808510638	.	11440001	11560000	#FF9191	1	0.75
chr3	11560001	11920000	A.1.2.1.2.1.1.1	0.886968085106383	.	11560001	11920000	#FF4848	1	0.875
chr3	11920001	12160000	A.2.1.1.1.2.1.2.2.1.1	0.747340425531915	.	11920001	12160000	#FF9191	1	0.75
chr3	12160001	12280000	A.2.2.1.2.2.2.2.1	0.609042553191489	.	12160001	12280000	#FFDADA	1	0.625
chr3	12280001	12520000	A.1.2.2.2.1.1.2.1	0.81781914893617	.	12280001	12520000	#FF4848	1	0.875
chr3	12520001	12840000	A.1.1.2.2.1.1.2.2.1.1	0.946808510638298	.	12520001	12840000	#FF0000	1	1
chr3	12840001	13120000	A.1.1.1.1.1.1.1.1	1	.	12840001	13120000	#FF0000	1	1
chr3	13120001	13520000	A.1.1.1.2.2.1.1.1.2	0.978723404255319	.	13120001	13520000	#FF0000	1	1
chr3	13520001	13680000	A.1.2.2.1.2.2.2	0.82313829787234	.	13520001	13680000	#FF4848	1	0.875
chr3	13680001	13960000	A.1.2.2.1.1.1.2.1.1	0.847074468085106	.	13680001	13960000	#FF4848	1	0.875
chr3	13960001	14120000	A.2.2.1.2.1.1	0.627659574468085	.	13960001	14120000	#FFDADA	1	0.625
chr3	14120001	14600000	A.1.1.1.1.2.2.1	0.98936170212766	.	14120001	14600000	#FF0000	1	1
chr3	14600001	14720000	A.1.2.2.1.1.1.1.2	0.848404255319149	.	14600001	14720000	#FF4848	1	0.875
chr3	14720001	15120000	A.1.1.1.1.2.2.2	0.988031914893617	.	14720001	15120000	#FF0000	1	1
chr3	15120001	15640000	A.1.1.1.1.1.2.1	0.996010638297872	.	15120001	15640000	#FF0000	1	1
chr3	15640001	15840000	A.1.2.1.2.2.2.1.2	0.856382978723404	.	15640001	15840000	#FF4848	1	0.875
chr3	15840001	16040000	A.2.1.1.1.2.1.2.1.1	0.75	.	15840001	16040000	#FF9191	1	0.75
chr3	16040001	16320000	A.1.2.2.2.1.2.2.1.1.2.1.2	0.803191489361702	.	16040001	16320000	#FF4848	1	0.875
chr3	16320001	16600000	A.1.2.2.2.2.1.1	0.792553191489362	.	16320001	16600000	#FF4848	1	0.875
chr3	16600001	16840000	A.2.1.2.1.2.1.2.1	0.684840425531915	.	16600001	16840000	#FF9191	1	0.75
chr3	16840001	17280000	A.2.1.2.1.2.1.1.1	0.6875	.	16840001	17280000	#FF9191	1	0.75
chr3	17280001	17520000	B.1.2.2.1.1.2.1.2.2	0.308510638297872	.	17280001	17520000	#9191FF	1	0.375
chr3	17520001	17640000	B.1.2.2.1.1.2.2.1.2.1	0.305851063829787	.	17520001	17640000	#9191FF	1	0.375
chr3	17640001	17920000	B.1.2.2.1.2.1.2.1.1.2	0.296542553191489	.	17640001	17920000	#9191FF	1	0.375
chr3	17920001	18480000	B.2.1.2.2.1.2.2.1	0.126329787234043	.	17920001	18480000	#4848FF	1	0.25
chr3	18480001	18840000	B.2.2.2.2.2.2.2.2	0.00132978723404255	.	18480001	18840000	#0000FF	1	0.125
chr3	18840001	19080000	B.2.1.1.1.1.1.2.1.2	0.25531914893617	.	18840001	19080000	#4848FF	1	0.25
chr3	19080001	19240000	B.2.1.1.1.1.2.2.1.1	0.25	.	19080001	19240000	#4848FF	1	0.25
chr3	19240001	19400000	B.2.1.1.2.1.2.1.2	0.212765957446809	.	19240001	19400000	#4848FF	1	0.25
chr3	19400001	19560000	B.2.2.1.2.2.1.2.2.1.1.1	0.0492021276595745	.	19400001	19560000	#0000FF	1	0.125
chr3	19560001	19680000	B.2.2.1.2.1.2.2.2.2	0.0545212765957447	.	19560001	19680000	#0000FF	1	0.125
chr3	19680001	19960000	B.2.2.1.2.2.1.2.1	0.050531914893617	.	19680001	19960000	#0000FF	1	0.125
chr3	19960001	20240000	B.1.1.2.2.2.2.2.1.1.2	0.433510638297872	.	19960001	20240000	#DADAFF	1	0.5
chr3	20240001	20440000	B.2.2.1.1.1.2.1.1.1.1	0.0984042553191489	.	20240001	20440000	#0000FF	1	0.125
chr3	20440001	20760000	B.2.2.2.1.2.1.1.1.2	0.0265957446808511	.	20440001	20760000	#0000FF	1	0.125
chr3	20760001	20920000	B.2.2.1.2.1.1.2.1.2	0.0678191489361702	.	20760001	20920000	#0000FF	1	0.125
chr3	20920001	21320000	B.2.2.1.2.2.2.2.2	0.0412234042553191	.	20920001	21320000	#0000FF	1	0.125
chr3	21320001	21400000	B.2.2.1.2.2.1.2.2.1.2	0.0465425531914894	.	21320001	21400000	#0000FF	1	0.125
chr3	21400001	21640000	B.2.2.1.1.2.1.2.2	0.0851063829787234	.	21400001	21640000	#0000FF	1	0.125
chr3	21640001	21840000	B.2.2.2.1.2.1.1.1.1	0.0279255319148936	.	21640001	21840000	#0000FF	1	0.125
chr3	21840001	22040000	B.2.2.1.2.2.2.2.1	0.0425531914893617	.	21840001	22040000	#0000FF	1	0.125
chr3	22040001	22200000	B.2.1.2.1.1.2.2.2	0.167553191489362	.	22040001	22200000	#4848FF	1	0.25
chr3	22200001	22600000	B.2.2.2.2.2.2.2.1	0.00265957446808511	.	22200001	22600000	#0000FF	1	0.125
chr3	22600001	22760000	B.2.1.1.2.2.2.1.2	0.19281914893617	.	22600001	22760000	#4848FF	1	0.25
chr3	22760001	22960000	B.2.2.1.2.1.2.1.1	0.0625	.	22760001	22960000	#0000FF	1	0.125
chr3	22960001	23040000	B.2.1.1.1.1.1.2.1.1	0.256648936170213	.	22960001	23040000	#4848FF	1	0.25
chr3	23040001	23440000	B.1.1.2.2.2.2.2.1.2	0.43218085106383	.	23040001	23440000	#DADAFF	1	0.5
chr3	23440001	23680000	B.1.1.1.1.1.1.2.1.2	0.545212765957447	.	23440001	23680000	#DADAFF	1	0.5
chr3	23680001	24000000	A.2.1.2.1.2.2.1	0.68218085106383	.	23680001	24000000	#FF9191	1	0.75
chr3	24000001	24320000	B.1.1.2.2.2.1	0.438829787234043	.	24000001	24320000	#DADAFF	1	0.5
chr3	24320001	24720000	B.2.1.2.1.1.1.2.1.1	0.180851063829787	.	24320001	24720000	#4848FF	1	0.25
chr3	24720001	25040000	B.2.1.1.1.2.2.2.2.1.2	0.230053191489362	.	24720001	25040000	#4848FF	1	0.25
chr3	25040001	25240000	B.1.2.2.1.2.2.2.2.2	0.284574468085106	.	25040001	25240000	#9191FF	1	0.375
chr3	25240001	25440000	B.1.2.2.1.2.1.2.1.1.1	0.297872340425532	.	25240001	25440000	#9191FF	1	0.375
chr3	25440001	25680000	B.1.2.2.1.1.2.1.1.1.1	0.316489361702128	.	25440001	25680000	#9191FF	1	0.375
chr3	25680001	25880000	B.1.2.1.2.2.1.1.1.2	0.348404255319149	.	25680001	25880000	#9191FF	1	0.375
chr3	25880001	26040000	B.1.2.2.1.2.2.2.2.1	0.285904255319149	.	25880001	26040000	#9191FF	1	0.375
chr3	26040001	26320000	B.2.1.2.1.2.2.1.1.2.2	0.155585106382979	.	26040001	26320000	#4848FF	1	0.25
chr3	26320001	26600000	B.2.2.1.2.2.1.2.2.1.1.2	0.0478723404255319	.	26320001	26600000	#0000FF	1	0.125
chr3	26600001	26720000	B.2.2.1.2.1.2.2.1.1.2	0.0585106382978723	.	26600001	26720000	#0000FF	1	0.125
chr3	26720001	26800000	B.2.1.1.1.1.2.1.2	0.251329787234043	.	26720001	26800000	#4848FF	1	0.25
chr3	26800001	26920000	B.2.2.1.2.1.2.2.1.1.1	0.0598404255319149	.	26800001	26920000	#0000FF	1	0.125
chr3	26920001	27160000	B.2.2.1.2.1.1.2.2.1.1	0.0664893617021277	.	26920001	27160000	#0000FF	1	0.125
chr3	27160001	27400000	B.2.1.2.1.1.1.1.2.2	0.18218085106383	.	27160001	27400000	#4848FF	1	0.25
chr3	27400001	27680000	A.2.2.2.1.1.1.2.2.2	0.598404255319149	.	27400001	27680000	#FFDADA	1	0.625
chr3	27680001	27960000	B.1.2.2.1.2.1.2.2.1	0.292553191489362	.	27680001	27960000	#9191FF	1	0.375
chr3	27960001	28080000	B.2.1.2.1.1.1.1.1	0.184840425531915	.	27960001	28080000	#4848FF	1	0.25
chr3	28080001	28400000	B.2.1.2.1.1.2.2.1.2	0.168882978723404	.	28080001	28400000	#4848FF	1	0.25
chr3	28400001	28720000	B.2.2.1.2.2.1.2.2.2	0.0452127659574468	.	28400001	28720000	#0000FF	1	0.125
chr3	28720001	28880000	B.2.2.1.2.1.2.2.2.1	0.0558510638297872	.	28720001	28880000	#0000FF	1	0.125
chr3	28880001	29120000	B.2.1.2.1.2.2.2.1.2	0.151595744680851	.	28880001	29120000	#4848FF	1	0.25
chr3	29120001	29600000	B.2.2.2.1.2.1.1.2	0.0252659574468085	.	29120001	29600000	#0000FF	1	0.125
chr3	29600001	30040000	B.2.2.1.2.1.1.1.2.2.2.1	0.0718085106382979	.	29600001	30040000	#0000FF	1	0.125
chr3	30040001	30200000	B.1.2.2.1.2.1.2.2.2	0.291223404255319	.	30040001	30200000	#9191FF	1	0.375
chr3	30200001	30440000	B.2.1.1.2.2.2.2.2.2	0.186170212765957	.	30200001	30440000	#4848FF	1	0.25
chr3	30440001	30720000	B.1.2.2.1.2.1.2.1.2.1	0.295212765957447	.	30440001	30720000	#9191FF	1	0.375
chr3	30720001	30840000	B.1.2.1.1.2.2.1.1.1	0.394946808510638	.	30720001	30840000	#9191FF	1	0.375
chr3	30840001	31280000	B.1.2.2.1.1.2.2.2	0.303191489361702	.	30840001	31280000	#9191FF	1	0.375
chr3	31280001	31600000	B.1.1.1.1.1.1.2.1.1	0.546542553191489	.	31280001	31600000	#DADAFF	1	0.5
chr3	31600001	31760000	A.2.2.1.2.2.1.2.2	0.611702127659574	.	31600001	31760000	#FFDADA	1	0.625
chr3	31760001	32240000	A.1.2.1.2.2.1.2.2.1	0.860372340425532	.	31760001	32240000	#FF4848	1	0.875
chr3	32240001	32480000	A.1.2.1.2.2.1.2.1	0.861702127659574	.	32240001	32480000	#FF4848	1	0.875
chr3	32480001	32760000	A.1.1.2.1.2.1.2.2	0.956117021276596	.	32480001	32760000	#FF0000	1	1
chr3	32760001	32960000	A.1.1.2.2.1.2.1.1.1.1.2.1	0.940159574468085	.	32760001	32960000	#FF0000	1	1
chr3	32960001	33120000	A.1.2.1.1.1.1.2.1	0.908244680851064	.	32960001	33120000	#FF4848	1	0.875
chr3	33120001	33440000	A.1.2.1.2.1.1.2.2	0.884308510638298	.	33120001	33440000	#FF4848	1	0.875
chr3	33440001	33640000	A.1.2.2.2.2.2.1.1.1	0.788563829787234	.	33440001	33640000	#FF4848	1	0.875
chr3	33640001	33880000	A.2.1.2.1.2.1.1.2	0.686170212765957	.	33640001	33880000	#FF9191	1	0.75
chr3	33880001	34120000	B.1.1.2.2.2.2.1.2	0.436170212765957	.	33880001	34120000	#DADAFF	1	0.5
chr3	34120001	34600000	B.2.1.2.1.2.2.1.2	0.154255319148936	.	34120001	34600000	#4848FF	1	0.25
chr3	34600001	34680000	B.2.1.2.1.1.2.1.1.2	0.175531914893617	.	34600001	34680000	#4848FF	1	0.25
chr3	34680001	34760000	B.2.1.2.1.2.2.2.1.1	0.152925531914894	.	34680001	34760000	#4848FF	1	0.25
chr3	34760001	35040000	B.2.2.1.2.1.1.1.2.1.2	0.074468085106383	.	34760001	35040000	#0000FF	1	0.125
chr3	35040001	35160000	B.2.1.1.2.2.2.2.2.1.2	0.1875	.	35040001	35160000	#4848FF	1	0.25
chr3	35160001	35600000	B.2.2.2.2.2.1	0.00664893617021277	.	35160001	35600000	#0000FF	1	0.125
chr3	35600001	35720000	B.2.2.1.2.2.1.1.2	0.0518617021276596	.	35600001	35720000	#0000FF	1	0.125
chr3	35720001	36040000	B.2.2.1.2.2.1.1.1	0.0531914893617021	.	35720001	36040000	#0000FF	1	0.125
chr3	36040001	36240000	B.2.1.2.1.1.1.2.2	0.178191489361702	.	36040001	36240000	#4848FF	1	0.25
chr3	36240001	36440000	B.2.2.1.2.1.2.2.1.2	0.0571808510638298	.	36240001	36440000	#0000FF	1	0.125
chr3	36440001	36600000	B.2.2.1.2.1.1.1.1.1	0.0784574468085106	.	36440001	36600000	#0000FF	1	0.125
chr3	36600001	36760000	B.2.1.2.1.2.1.2.2	0.159574468085106	.	36600001	36760000	#4848FF	1	0.25
chr3	36760001	37040000	A.2.2.1.1.2.1	0.631648936170213	.	36760001	37040000	#FFDADA	1	0.625
chr3	37040001	37280000	A.2.1.1.1.1.1.1.1.2.2	0.776595744680851	.	37040001	37280000	#FF9191	1	0.75
chr3	37280001	37400000	A.2.1.1.1.1.2.1.2.2	0.768617021276596	.	37280001	37400000	#FF9191	1	0.75
chr3	37400001	37840000	A.1.2.1.2.2.1.1.1.2.1	0.868351063829787	.	37400001	37840000	#FF4848	1	0.875
chr3	37840001	38040000	A.1.2.1.2.2.2.2.2	0.852393617021277	.	37840001	38040000	#FF4848	1	0.875
chr3	38040001	38320000	A.1.1.2.1.1.2.1.2.2.1	0.966755319148936	.	38040001	38320000	#FF0000	1	1
chr3	38320001	38520000	A.1.2.2.1.1.2.2.1.1	0.835106382978723	.	38320001	38520000	#FF4848	1	0.875
chr3	38520001	38720000	A.1.2.2.1.2.2.1	0.824468085106383	.	38520001	38720000	#FF4848	1	0.875
chr3	38720001	39080000	A.2.1.2.2.1.1.1	0.679521276595745	.	38720001	39080000	#FF9191	1	0.75
chr3	39080001	39440000	A.1.2.1.2.2.1.1.1.2.2.2	0.86436170212766	.	39080001	39440000	#FF4848	1	0.875
chr3	39440001	39720000	A.2.2.2.1.2.2.1.2	0.587765957446808	.	39440001	39720000	#FFDADA	1	0.625
chr3	39720001	39920000	B.1.1.2.1.1.1.1.1.1	0.49468085106383	.	39720001	39920000	#DADAFF	1	0.5
chr3	39920001	40200000	B.1.2.2.1.1.2.1.1.2.2	0.3125	.	39920001	40200000	#9191FF	1	0.375
chr3	40200001	40360000	A.2.2.2.2.1.2.2.2.2	0.56781914893617	.	40200001	40360000	#FFDADA	1	0.625
chr3	40360001	40560000	A.2.2.1.1.1.1.2.2.1	0.642287234042553	.	40360001	40560000	#FFDADA	1	0.625
chr3	40560001	40760000	A.2.2.1.1.1.1.2.2.2	0.640957446808511	.	40560001	40760000	#FFDADA	1	0.625
chr3	40760001	40920000	A.2.1.2.2.2.1.1.2	0.666223404255319	.	40760001	40920000	#FF9191	1	0.75
chr3	40920001	41240000	A.2.2.1.2.2.1.2.1	0.613031914893617	.	40920001	41240000	#FFDADA	1	0.625
chr3	41240001	41360000	A.2.2.1.2.2.2.1	0.610372340425532	.	41240001	41360000	#FFDADA	1	0.625
chr3	41360001	41520000	A.2.2.2.1.1.1.2.1	0.601063829787234	.	41360001	41520000	#FFDADA	1	0.625
chr3	41520001	41720000	A.2.2.2.2.1.2.2.2.1.1	0.570478723404255	.	41520001	41720000	#FFDADA	1	0.625
chr3	41720001	42000000	A.2.1.2.2.1.2.1.1.1.1	0.67686170212766	.	41720001	42000000	#FF9191	1	0.75
chr3	42000001	42240000	A.1.2.2.2.1.1.2.2.1	0.816489361702128	.	42000001	42240000	#FF4848	1	0.875
chr3	42240001	42600000	A.1.2.2.2.1.2.2.1.1.1	0.805851063829787	.	42240001	42600000	#FF4848	1	0.875
chr3	42600001	42800000	A.1.2.1.1.2.1.2.1	0.896276595744681	.	42600001	42800000	#FF4848	1	0.875
chr3	42800001	42880000	A.1.2.1.2.2.2.2.1.2	0.853723404255319	.	42800001	42880000	#FF4848	1	0.875
chr3	42880001	43200000	A.1.2.1.2.2.2.2.1.1	0.855053191489362	.	42880001	43200000	#FF4848	1	0.875
chr3	43200001	43560000	A.1.2.1.2.2.1.1.1.2.2.1.1	0.867021276595745	.	43200001	43560000	#FF4848	1	0.875
chr3	43560001	43760000	A.2.1.1.1.2.1.2.1.2	0.748670212765957	.	43560001	43760000	#FF9191	1	0.75
chr3	43760001	43960000	A.2.1.1.2.2.2.1.1.1	0.708776595744681	.	43760001	43960000	#FF9191	1	0.75
chr3	43960001	44320000	A.1.2.2.2.1.2.2.2.1.2	0.796542553191489	.	43960001	44320000	#FF4848	1	0.875
chr3	44320001	44480000	A.2.1.1.2.2.1.2.1	0.711436170212766	.	44320001	44480000	#FF9191	1	0.75
chr3	44480001	44800000	A.1.2.1.1.1.2.2.1	0.901595744680851	.	44480001	44800000	#FF4848	1	0.875
chr3	44800001	45040000	A.1.2.2.1.1.1.2.2.2.2.2	0.839095744680851	.	44800001	45040000	#FF4848	1	0.875
chr3	45040001	45520000	A.1.1.1.2.1.1.2.2	0.982712765957447	.	45040001	45520000	#FF0000	1	1
chr3	45520001	45760000	A.1.2.1.1.1.2.1.1.1	0.905585106382979	.	45520001	45760000	#FF4848	1	0.875
chr3	45760001	46040000	A.1.1.2.2.1.2.1.1.2.2	0.934840425531915	.	45760001	46040000	#FF0000	1	1
chr3	46040001	46200000	A.2.1.2.2.2.1.1.1.2.2	0.667553191489362	.	46040001	46200000	#FF9191	1	0.75
chr3	46200001	46520000	A.2.1.1.2.2.1.1.1.1	0.716755319148936	.	46200001	46520000	#FF9191	1	0.75
chr3	46520001	46640000	A.2.1.1.2.2.2.2.2	0.702127659574468	.	46520001	46640000	#FF9191	1	0.75
chr3	46640001	46960000	A.1.2.2.1.1.1.2.2.1.1	0.844414893617021	.	46640001	46960000	#FF4848	1	0.875
chr3	46960001	47440000	A.1.2.1.1.2.2.1.2.1	0.890957446808511	.	46960001	47440000	#FF4848	1	0.875
chr3	47440001	47880000	A.1.1.2.2.1.1.2.1.2	0.94813829787234	.	47440001	47880000	#FF0000	1	1
chr3	47880001	48080000	A.1.2.2.1.2.1.1.2	0.829787234042553	.	47880001	48080000	#FF4848	1	0.875
chr3	48080001	48240000	A.2.1.1.2.1.1.1.2.1	0.726063829787234	.	48080001	48240000	#FF9191	1	0.75
chr3	48240001	48440000	A.1.2.2.1.2.1.2.1	0.828457446808511	.	48240001	48440000	#FF4848	1	0.875
chr3	48440001	48720000	A.1.2.1.1.2.2.1.1.2	0.892287234042553	.	48440001	48720000	#FF4848	1	0.875
chr3	48720001	49000000	A.1.2.2.1.2.1.2.2.2	0.825797872340426	.	48720001	49000000	#FF4848	1	0.875
chr3	49000001	49080000	A.2.1.1.2.1.2.1.2	0.719414893617021	.	49000001	49080000	#FF9191	1	0.75
chr3	49120001	49200000	A.2.1.1.2.1.2.1.2	0.719414893617021	.	49120001	49200000	#FF9191	1	0.75
chr3	49200001	49560000	A.1.2.1.1.2.2.1.2.2	0.889627659574468	.	49200001	49560000	#FF4848	1	0.875
chr3	49600001	49680000	A.1.2.1.1.2.2.1.2.2	0.889627659574468	.	49600001	49680000	#FF4848	1	0.875
chr3	49760001	50080000	A.1.2.2.1.2.1.1.1	0.831117021276596	.	49760001	50080000	#FF4848	1	0.875
chr3	50080001	50160000	A.2.2.1.2.1.2.1	0.626329787234043	.	50080001	50160000	#FFDADA	1	0.625
chr3	50160001	50320000	A.1.2.2.1.2.1.2.2.1	0.827127659574468	.	50160001	50320000	#FF4848	1	0.875
chr3	50320001	50640000	A.1.1.1.2.2.2.1	0.973404255319149	.	50320001	50640000	#FF0000	1	1
chr3	50640001	50720000	A.2.2.1.2.2.1.1.1.2.2	0.61968085106383	.	50640001	50720000	#FFDADA	1	0.625
chr3	50720001	50920000	A.2.1.1.2.1.1.1.2.2	0.724734042553192	.	50720001	50920000	#FF9191	1	0.75
chr3	50960001	51000000	A.2.1.1.2.1.1.1.2.2	0.724734042553192	.	50960001	51000000	#FF9191	1	0.75
chr3	51000001	51080000	A.2.2.2.2.1.2.2.1	0.571808510638298	.	51000001	51080000	#FFDADA	1	0.625
chr3	51080001	51440000	A.2.1.1.2.2.1.1.2.2	0.712765957446808	.	51080001	51440000	#FF9191	1	0.75
chr3	51440001	51760000	A.1.2.2.1.1.1.2.2.2.1	0.841755319148936	.	51440001	51760000	#FF4848	1	0.875
chr3	51760001	51960000	A.1.2.2.2.1.1.2.2.2	0.815159574468085	.	51760001	51960000	#FF4848	1	0.875
chr3	51960001	52240000	A.1.1.1.1.2.1.2	0.990691489361702	.	51960001	52240000	#FF0000	1	1
chr3	52240001	52360000	A.2.1.1.2.1.1.2	0.723404255319149	.	52240001	52360000	#FF9191	1	0.75
chr3	52360001	52600000	A.1.1.2.2.1.2.2	0.93218085106383	.	52360001	52600000	#FF0000	1	1
chr3	52600001	52800000	A.1.2.1.1.2.2.2	0.888297872340426	.	52600001	52800000	#FF4848	1	0.875
chr3	52800001	53040000	A.1.1.2.2.1.2.1.1.1.1.1	0.941489361702128	.	52800001	53040000	#FF0000	1	1
chr3	53040001	53320000	A.1.1.1.2.2.2.2	0.972074468085106	.	53040001	53320000	#FF0000	1	1
chr3	53320001	53400000	A.2.1.1.2.1.2.2	0.718085106382979	.	53320001	53400000	#FF9191	1	0.75
chr3	53400001	53920000	A.1.1.1.2.2.1.2.2	0.974734042553192	.	53400001	53920000	#FF0000	1	1
chr3	53920001	54240000	A.2.1.1.2.2.1.1.2.1	0.714095744680851	.	53920001	54240000	#FF9191	1	0.75
chr3	54240001	54400000	A.2.1.2.2.2.2.2.2.2	0.656914893617021	.	54240001	54400000	#FF9191	1	0.75
chr3	54400001	54600000	A.2.1.2.2.2.2.2.2.1	0.658244680851064	.	54400001	54600000	#FF9191	1	0.75
chr3	54600001	54800000	A.2.1.1.2.2.2.2.1.2	0.703457446808511	.	54600001	54800000	#FF9191	1	0.75
chr3	54800001	55280000	A.2.1.1.1.2.1.1.2.2	0.751329787234043	.	54800001	55280000	#FF9191	1	0.75
chr3	55280001	55520000	A.2.2.1.2.2.1.1.2.2.2.1	0.615691489361702	.	55280001	55520000	#FFDADA	1	0.625
chr3	55520001	55760000	A.2.1.1.1.2.1.1.2.1.1	0.753989361702128	.	55520001	55760000	#FF9191	1	0.75
chr3	55760001	55960000	A.2.2.1.1.1.2.2.1	0.63563829787234	.	55760001	55960000	#FFDADA	1	0.625
chr3	55960001	56040000	B.1.1.1.2.2.1.1.2.1.2	0.511968085106383	.	55960001	56040000	#DADAFF	1	0.5
[truncated: 8,188 more rows]
