# Supplementary material for: Systematic inference and comparison of multi-scale chromatin sub-compartments connects spatial organization to cell phenotypes
Source: Nat Commun. 2021 May 10;12:2439. doi: 10.1038/s41467-021-22666-3 (PMC8110550; doi:10.1038/s41467-021-22666-3)
Supplement: Supplementary file 5 — Supplementary Dataset 2 [file 41467_2021_22666_MOESM5_ESM.zip › Supplementary_Data_1_domain_hierarchies_127HiCmaps/LI_liver_binsize=40kb.bed]

#fields: chr, pos_start, pos_end, the full compartment label describing the position in the hierachy, normalized compartment domain rank, ., pos_start, pos_end, color based on eight compartment model (A.1.1 - B.2.2), 1, eight compartment score (A.1.1 to B.2.2: 8 to 1 devided by 8)
chr1	560001	600000	A.1.2.1.1.2.2.1.2.1.2	0.835697399527187	.	560001	600000	#FF4848	1	0.875
chr1	720001	1160000	A.1.2.1.1.2.2.1.2.1.2	0.835697399527187	.	720001	1160000	#FF4848	1	0.875
chr1	1200001	1240000	A.1.1.2.2.1.1.1.2.1.2	0.907801418439716	.	1200001	1240000	#FF0000	1	1
chr1	1280001	1560000	A.1.1.2.2.1.1.1.2.1.2	0.907801418439716	.	1280001	1560000	#FF0000	1	1
chr1	1560001	1680000	A.1.2.2.2.1.1.1	0.74113475177305	.	1560001	1680000	#FF4848	1	0.875
chr1	1680001	1840000	A.1.2.2.2.1.1.2.1.2.1.2	0.737588652482269	.	1680001	1840000	#FF4848	1	0.875
chr1	1840001	2160000	A.2.1.1.1.1.1.1.1.1.1	0.697399527186761	.	1840001	2160000	#FF9191	1	0.75
chr1	2160001	2360000	A.2.1.1.1.2.2.1.1	0.666666666666667	.	2160001	2360000	#FF9191	1	0.75
chr1	2400001	2520000	A.2.1.2.1.2.1.2.2	0.588652482269504	.	2400001	2520000	#FF9191	1	0.75
chr1	2520001	2600000	A.2.2.1.2.2.2.1	0.49290780141844	.	2520001	2600000	#FFDADA	1	0.625
chr1	2680001	3040000	A.2.2.2.2.1.1.2.1	0.463356973995272	.	2680001	3040000	#FFDADA	1	0.625
chr1	3040001	3160000	A.2.2.1.2.2.2.2	0.491725768321513	.	3040001	3160000	#FFDADA	1	0.625
chr1	3160001	3400000	A.2.2.1.2.2.1.2.1	0.495271867612293	.	3160001	3400000	#FFDADA	1	0.625
chr1	3400001	3760000	A.2.1.1.1.1.1.2.1.1	0.687943262411348	.	3400001	3760000	#FF9191	1	0.75
chr1	3760001	3840000	B.1.1.1.2.2.2.1.2	0.390070921985816	.	3760001	3840000	#DADAFF	1	0.5
chr1	3960001	4360000	B.1.1.1.2.2.2.1.2	0.390070921985816	.	3960001	4360000	#DADAFF	1	0.5
chr1	4360001	4840000	B.1.2.1.2.1.1.2.2.1	0.296690307328605	.	4360001	4840000	#9191FF	1	0.375
chr1	4840001	4920000	B.1.1.1.2.2.2.2.1.2.2.1	0.386524822695035	.	4840001	4920000	#DADAFF	1	0.5
chr1	4920001	5240000	B.1.2.2.2.1.2.2	0.224586288416076	.	4920001	5240000	#9191FF	1	0.375
chr1	5240001	5520000	B.1.2.2.2.1.1.2.2.2	0.226950354609929	.	5240001	5520000	#9191FF	1	0.375
chr1	5520001	5720000	B.1.2.1.2.1.1.2.1	0.297872340425532	.	5520001	5720000	#9191FF	1	0.375
chr1	5720001	6000000	B.1.1.2.1.2.2.1.2.2.1	0.356973995271868	.	5720001	6000000	#DADAFF	1	0.5
chr1	6000001	6240000	A.2.2.1.2.2.1.2.2	0.494089834515366	.	6000001	6240000	#FFDADA	1	0.625
chr1	6240001	6400000	A.2.1.2.1.1.1.2.1.2	0.613475177304965	.	6240001	6400000	#FF9191	1	0.75
chr1	6400001	6560000	A.2.1.1.1.2.1.1.2.1	0.671394799054373	.	6400001	6560000	#FF9191	1	0.75
chr1	6560001	6800000	A.1.2.2.2.2.2.1.1.1.2.1	0.710401891252955	.	6560001	6800000	#FF4848	1	0.875
chr1	6800001	7000000	A.2.1.1.1.1.1.1.2.2.1.2	0.690307328605201	.	6800001	7000000	#FF9191	1	0.75
chr1	7000001	7440000	A.2.2.1.2.1.2.2	0.501182033096927	.	7000001	7440000	#FFDADA	1	0.625
chr1	7440001	7640000	A.2.1.2.1.1.2.2.2.2.1.1	0.599290780141844	.	7440001	7640000	#FF9191	1	0.75
chr1	7640001	7760000	A.2.2.1.2.2.1.1.1.2	0.498817966903073	.	7640001	7760000	#FFDADA	1	0.625
chr1	7760001	8000000	A.2.1.1.1.1.1.1.1.1.2.1	0.696217494089834	.	7760001	8000000	#FF9191	1	0.75
chr1	8000001	8440000	A.1.1.2.2.2.1.1.2.1	0.891252955082742	.	8000001	8440000	#FF0000	1	1
chr1	8440001	8600000	A.1.1.2.2.2.1.2.2.2	0.881796690307329	.	8440001	8600000	#FF0000	1	1
chr1	8600001	8920000	A.1.1.2.2.1.1.2.1.1	0.904255319148936	.	8600001	8920000	#FF0000	1	1
chr1	8920001	9000000	A.2.1.1.1.2.1.1.1.1.1	0.67612293144208	.	8920001	9000000	#FF9191	1	0.75
chr1	9000001	9320000	A.1.2.1.1.2.2.1.2.2.2	0.833333333333333	.	9000001	9320000	#FF4848	1	0.875
chr1	9320001	9480000	A.1.2.1.1.2.2.1.1.1	0.839243498817967	.	9320001	9480000	#FF4848	1	0.875
chr1	9480001	9600000	A.1.2.2.2.1.2.2.2.1.1	0.725768321513002	.	9480001	9600000	#FF4848	1	0.875
chr1	9600001	9720000	A.1.2.1.1.2.2.2.2.1	0.828605200945627	.	9600001	9720000	#FF4848	1	0.875
chr1	9720001	10040000	A.1.2.1.1.2.2.2.1.2.1	0.83096926713948	.	9720001	10040000	#FF4848	1	0.875
chr1	10040001	10120000	A.2.1.1.1.2.1.1.1.1.2	0.674940898345154	.	10040001	10120000	#FF9191	1	0.75
chr1	10120001	10280000	A.1.2.1.1.2.2.1.1.2	0.83806146572104	.	10120001	10280000	#FF4848	1	0.875
chr1	10280001	10400000	A.1.2.1.1.2.2.2.1.2.2	0.829787234042553	.	10280001	10400000	#FF4848	1	0.875
chr1	10400001	10560000	A.1.2.2.2.1.1.2.1.2.1.1	0.738770685579196	.	10400001	10560000	#FF4848	1	0.875
chr1	10560001	10680000	A.2.1.1.1.2.1.2.2	0.667848699763593	.	10560001	10680000	#FF9191	1	0.75
chr1	10680001	10840000	A.2.1.1.1.2.1.1.2.2	0.670212765957447	.	10680001	10840000	#FF9191	1	0.75
chr1	10840001	11040000	A.2.1.1.1.2.1.1.1.2.2	0.6725768321513	.	10840001	11040000	#FF9191	1	0.75
chr1	11040001	11120000	A.2.1.1.1.2.2.2.1	0.664302600472813	.	11040001	11120000	#FF9191	1	0.75
chr1	11120001	11360000	A.1.2.1.1.2.1.1.1.1.1	0.849881796690307	.	11120001	11360000	#FF4848	1	0.875
chr1	11360001	11760000	A.2.1.1.1.1.1.2.2	0.684397163120567	.	11360001	11760000	#FF9191	1	0.75
chr1	11760001	12080000	A.1.2.1.1.2.1.1.1.2.2	0.846335697399527	.	11760001	12080000	#FF4848	1	0.875
chr1	12080001	12280000	A.1.2.1.1.1.1.2.2.1	0.860520094562648	.	12080001	12280000	#FF4848	1	0.875
chr1	12280001	12720000	A.1.2.1.2.1.2.1.2.1.1.1.1	0.815602836879433	.	12280001	12720000	#FF4848	1	0.875
chr1	12720001	12960000	B.1.1.1.2.2.1.2.2.2	0.393617021276596	.	12720001	12960000	#DADAFF	1	0.5
chr1	12960001	13040000	B.1.1.1.1.1.2	0.432624113475177	.	12960001	13040000	#DADAFF	1	0.5
chr1	13120001	13200000	B.1.1.1.1.1.2	0.432624113475177	.	13120001	13200000	#DADAFF	1	0.5
chr1	13200001	13240000	B.1.1.1.1.1.1	0.433806146572104	.	13200001	13240000	#DADAFF	1	0.5
chr1	13480001	13520000	B.1.1.1.1.1.1	0.433806146572104	.	13480001	13520000	#DADAFF	1	0.5
chr1	13720001	13760000	B.1.1.1.1.1.1	0.433806146572104	.	13720001	13760000	#DADAFF	1	0.5
chr1	13760001	14000000	B.1.1.2.1.2.2.1.2.2.2	0.355791962174941	.	13760001	14000000	#DADAFF	1	0.5
chr1	14000001	14160000	A.2.2.2.2.2.1.1.1	0.455082742316785	.	14000001	14160000	#FFDADA	1	0.625
chr1	14160001	14320000	B.1.1.2.1.2.2.1.1.1	0.360520094562648	.	14160001	14320000	#DADAFF	1	0.5
chr1	14320001	14640000	B.1.2.2.2.1.1.2.2.1	0.228132387706856	.	14320001	14640000	#9191FF	1	0.375
chr1	14640001	14920000	B.1.2.1.2.1.2.2.2.1	0.283687943262411	.	14640001	14920000	#9191FF	1	0.375
chr1	14920001	15160000	B.1.2.1.2.1.1.1.2	0.299054373522459	.	14920001	15160000	#9191FF	1	0.375
chr1	15160001	15440000	B.1.1.1.2.2.2.2.2.2.1	0.382978723404255	.	15160001	15440000	#DADAFF	1	0.5
chr1	15440001	15640000	A.2.2.1.2.1.1.2	0.50709219858156	.	15440001	15640000	#FFDADA	1	0.625
chr1	15640001	15840000	A.2.1.2.1.1.1.1.2	0.617021276595745	.	15640001	15840000	#FF9191	1	0.75
chr1	15840001	16080000	A.1.1.2.2.2.1.2.1.2.2	0.884160756501182	.	15840001	16080000	#FF0000	1	1
chr1	16080001	16320000	A.1.1.2.2.2.1.1.1.1.2	0.893617021276596	.	16080001	16320000	#FF0000	1	1
chr1	16320001	16560000	A.1.2.1.1.1.1.1.1.2.2	0.873522458628842	.	16320001	16560000	#FF4848	1	0.875
chr1	16560001	16840000	A.1.1.2.2.2.1.2.1.1	0.888888888888889	.	16560001	16840000	#FF0000	1	1
chr1	16840001	17240000	A.1.1.2.2.2.1.1.2.2	0.890070921985816	.	16840001	17240000	#FF0000	1	1
chr1	17240001	17720000	A.2.1.2.1.1.2.1.2.2.2	0.602836879432624	.	17240001	17720000	#FF9191	1	0.75
chr1	17720001	17920000	A.2.1.2.1.1.2.1.2.1	0.605200945626478	.	17720001	17920000	#FF9191	1	0.75
chr1	17920001	18440000	B.1.1.1.2.2.1.1.2	0.397163120567376	.	17920001	18440000	#DADAFF	1	0.5
chr1	18440001	18720000	B.1.1.1.2.2.2.2.1.2.2.2	0.385342789598109	.	18440001	18720000	#DADAFF	1	0.5
chr1	18720001	18840000	A.2.2.2.2.1.1.1.1	0.468085106382979	.	18720001	18840000	#FFDADA	1	0.625
chr1	18840001	19200000	B.1.1.1.2.2.1.1.1	0.398345153664303	.	18840001	19200000	#DADAFF	1	0.5
chr1	19200001	19440000	A.1.2.2.2.2.2.1.2.2	0.705673758865248	.	19200001	19440000	#FF4848	1	0.875
chr1	19440001	19600000	A.1.2.2.2.2.2.2.1.2	0.703309692671395	.	19440001	19600000	#FF4848	1	0.875
chr1	19600001	19840000	A.1.2.2.2.2.2.1.1.1.2.2	0.709219858156028	.	19600001	19840000	#FF4848	1	0.875
chr1	19840001	19960000	A.1.2.2.2.1.2.1.2	0.729314420803783	.	19840001	19960000	#FF4848	1	0.875
chr1	19960001	20400000	A.2.1.2.1.1.2.1.1.2	0.606382978723404	.	19960001	20400000	#FF9191	1	0.75
chr1	20400001	20560000	A.2.1.2.1.1.2.2.2.1	0.600472813238771	.	20400001	20560000	#FF9191	1	0.75
chr1	20560001	20840000	A.2.1.2.1.1.2.2.2.2.1.2	0.598108747044917	.	20560001	20840000	#FF9191	1	0.75
chr1	20840001	21000000	A.2.1.1.1.2.1.1.1.2.1	0.673758865248227	.	20840001	21000000	#FF9191	1	0.75
chr1	21000001	21280000	A.1.2.1.1.2.1.1.2.2	0.843971631205674	.	21000001	21280000	#FF4848	1	0.875
chr1	21280001	21520000	A.1.2.1.1.2.2.1.2.2.1	0.83451536643026	.	21280001	21520000	#FF4848	1	0.875
chr1	21520001	22000000	A.1.2.1.1.1.1.2.1.2.2.2	0.861702127659574	.	21520001	22000000	#FF4848	1	0.875
chr1	22000001	22120000	A.1.2.2.2.1.2.1.1.2.2.1	0.731678486997636	.	22000001	22120000	#FF4848	1	0.875
chr1	22120001	22360000	A.2.1.1.1.1.1.1.1.1.2.2	0.695035460992908	.	22120001	22360000	#FF9191	1	0.75
chr1	22360001	22840000	A.2.1.2.1.1.2.1.1.1.2.2	0.607565011820331	.	22360001	22840000	#FF9191	1	0.75
chr1	22840001	23160000	A.2.1.2.1.1.2.1.2.2.1	0.604018912529551	.	22840001	23160000	#FF9191	1	0.75
chr1	23160001	23320000	A.2.2.1.2.2.1.1.1.1	0.5	.	23160001	23320000	#FFDADA	1	0.625
chr1	23320001	23680000	A.2.1.1.1.1.1.1.2.1	0.692671394799054	.	23320001	23680000	#FF9191	1	0.75
chr1	23680001	24080000	A.1.2.1.1.1.1.2.1.2.2.1	0.862884160756501	.	23680001	24080000	#FF4848	1	0.875
chr1	24080001	24360000	A.1.2.1.1.2.2.2.1.1	0.832151300236407	.	24080001	24360000	#FF4848	1	0.875
chr1	24360001	24440000	A.2.1.2.1.1.1.2.2.1	0.612293144208038	.	24360001	24440000	#FF9191	1	0.75
chr1	24440001	24600000	A.1.2.2.2.2.2.2.2.1.1	0.702127659574468	.	24440001	24600000	#FF4848	1	0.875
chr1	24600001	24960000	A.1.2.2.2.2.2.2.1.1	0.704491725768322	.	24600001	24960000	#FF4848	1	0.875
chr1	24960001	25240000	A.1.2.1.1.2.1.2.2.2	0.840425531914894	.	24960001	25240000	#FF4848	1	0.875
chr1	25240001	25400000	A.2.1.1.1.2.2.1.2	0.66548463356974	.	25240001	25400000	#FF9191	1	0.75
chr1	25400001	25560000	A.2.1.2.1.1.1.2.1.1.2	0.614657210401891	.	25400001	25560000	#FF9191	1	0.75
chr1	25560001	25960000	A.1.2.2.2.1.1.2.1.1	0.739952718676123	.	25560001	25960000	#FF4848	1	0.875
chr1	25960001	26160000	A.2.1.1.1.1.1.1.2.2.2	0.689125295508274	.	25960001	26160000	#FF9191	1	0.75
chr1	26160001	26520000	A.1.2.1.1.1.1.2.1.1.1	0.867612293144208	.	26160001	26520000	#FF4848	1	0.875
chr1	26520001	26800000	A.1.2.1.1.1.1.1.1.2.1	0.874704491725768	.	26520001	26800000	#FF4848	1	0.875
chr1	26800001	26920000	A.1.2.2.2.1.2.2.2.2.2	0.722222222222222	.	26800001	26920000	#FF4848	1	0.875
chr1	26920001	27240000	A.1.1.1.2.2.2.2.1.1.1	0.955082742316785	.	26920001	27240000	#FF0000	1	1
chr1	27240001	27600000	A.1.2.1.1.1.1.1.1.1.2.2	0.875886524822695	.	27240001	27600000	#FF4848	1	0.875
chr1	27600001	27720000	A.1.2.2.2.1.2.2.2.2.1	0.723404255319149	.	27600001	27720000	#FF4848	1	0.875
chr1	27720001	28040000	A.1.1.2.2.1.1.2.2	0.899527186761229	.	27720001	28040000	#FF0000	1	1
chr1	28040001	28160000	A.1.2.2.2.1.1.2.1.2.2	0.736406619385343	.	28040001	28160000	#FF4848	1	0.875
chr1	28160001	28280000	A.1.2.2.2.1.2.2.2.1.2	0.724586288416076	.	28160001	28280000	#FF4848	1	0.875
chr1	28280001	28560000	A.1.2.1.1.1.1.1.1.1.1	0.878250591016548	.	28280001	28560000	#FF4848	1	0.875
chr1	28560001	28800000	A.1.1.2.2.1.1.1.2.2.2	0.905437352245863	.	28560001	28800000	#FF0000	1	1
chr1	28800001	28960000	A.1.2.2.2.1.2.1.1.1	0.734042553191489	.	28800001	28960000	#FF4848	1	0.875
chr1	28960001	29120000	A.1.2.1.1.2.1.2.2.1	0.84160756501182	.	28960001	29120000	#FF4848	1	0.875
chr1	29120001	29240000	A.2.1.2.1.1.1.2.1.1.1	0.615839243498818	.	29120001	29240000	#FF9191	1	0.75
chr1	29240001	29560000	A.1.2.1.1.2.1.1.1.1.2	0.848699763593381	.	29240001	29560000	#FF4848	1	0.875
chr1	29560001	29600000	B.1.1.1.2.2.2.2.1.2.1	0.387706855791962	.	29560001	29600000	#DADAFF	1	0.5
chr1	29640001	29880000	B.1.1.1.2.2.2.2.1.2.1	0.387706855791962	.	29640001	29880000	#DADAFF	1	0.5
chr1	30000001	30080000	B.1.1.1.2.2.2.2.1.2.1	0.387706855791962	.	30000001	30080000	#DADAFF	1	0.5
chr1	30080001	30440000	B.1.1.1.2.2.2.1.1.2	0.391252955082742	.	30080001	30440000	#DADAFF	1	0.5
chr1	30440001	30840000	B.1.1.2.1.2.2.1.2.1	0.358156028368794	.	30440001	30840000	#DADAFF	1	0.5
chr1	30840001	31160000	B.1.1.1.2.2.1.2.2.1	0.394799054373522	.	30840001	31160000	#DADAFF	1	0.5
chr1	31160001	31440000	A.2.1.1.1.1.1.2.1.2.2	0.685579196217494	.	31160001	31440000	#FF9191	1	0.75
chr1	31440001	31520000	A.1.2.2.2.1.2.1.1.2.2.2	0.730496453900709	.	31440001	31520000	#FF4848	1	0.875
chr1	31520001	31640000	A.2.1.1.1.2.2.2.2	0.663120567375887	.	31520001	31640000	#FF9191	1	0.75
chr1	31640001	31920000	A.2.1.1.1.1.1.1.2.2.1.1	0.691489361702128	.	31640001	31920000	#FF9191	1	0.75
chr1	31920001	32040000	A.2.1.1.1.2.1.2.1	0.66903073286052	.	31920001	32040000	#FF9191	1	0.75
chr1	32040001	32120000	A.2.1.2.1.1.1.2.2.2	0.611111111111111	.	32040001	32120000	#FF9191	1	0.75
chr1	32120001	32280000	A.1.2.2.2.1.1.2.2	0.735224586288416	.	32120001	32280000	#FF4848	1	0.875
chr1	32280001	32600000	A.1.1.2.2.2.1.2.1.2.1.1.2	0.886524822695035	.	32280001	32600000	#FF0000	1	1
chr1	32600001	32880000	A.1.1.2.2.2.1.2.1.2.1.1.1	0.887706855791962	.	32600001	32880000	#FF0000	1	1
chr1	32880001	33280000	A.1.1.1.2.2.2.2.2	0.950354609929078	.	32880001	33280000	#FF0000	1	1
chr1	33280001	33560000	A.1.1.2.2.2.1.2.2.1	0.882978723404255	.	33280001	33560000	#FF0000	1	1
chr1	33560001	34000000	A.2.1.1.2.1.1.2.1.2.2	0.653664302600473	.	33560001	34000000	#FF9191	1	0.75
chr1	34000001	34480000	B.1.2.1.2.1.1.1.1	0.300236406619385	.	34000001	34480000	#9191FF	1	0.375
chr1	34480001	34600000	B.1.2.1.2.1.1.2.2.2	0.295508274231678	.	34480001	34600000	#9191FF	1	0.375
chr1	34600001	35000000	B.1.2.2.2.1.1.2.1	0.229314420803783	.	34600001	35000000	#9191FF	1	0.375
chr1	35000001	35240000	B.1.1.2.1.2.2.1.1.2	0.359338061465721	.	35000001	35240000	#DADAFF	1	0.5
chr1	35240001	35480000	A.2.1.2.1.1.2.1.1.1.1	0.609929078014184	.	35240001	35480000	#FF9191	1	0.75
chr1	35480001	35760000	A.1.2.1.1.1.1.1.2.2.2	0.868794326241135	.	35480001	35760000	#FF4848	1	0.875
chr1	35760001	36040000	A.1.1.2.2.2.1.1.1.1.1	0.894799054373522	.	35760001	36040000	#FF0000	1	1
chr1	36040001	36280000	A.1.2.1.1.2.1.1.1.2.1	0.847517730496454	.	36040001	36280000	#FF4848	1	0.875
chr1	36280001	36560000	A.1.1.2.2.2.1.1.1.2	0.892434988179669	.	36280001	36560000	#FF0000	1	1
chr1	36560001	36680000	A.1.2.2.2.1.2.2.1.1	0.728132387706856	.	36560001	36680000	#FF4848	1	0.875
chr1	36680001	36960000	A.1.1.2.2.1.1.2.1.2.2.2	0.900709219858156	.	36680001	36960000	#FF0000	1	1
chr1	36960001	37360000	B.1.1.1.2.2.2.2.2.2.2	0.381796690307329	.	36960001	37360000	#DADAFF	1	0.5
chr1	37360001	37560000	B.1.1.1.2.2.2.2.2.1	0.384160756501182	.	37360001	37560000	#DADAFF	1	0.5
chr1	37560001	37920000	B.1.1.1.2.2.2.1.1.1	0.392434988179669	.	37560001	37920000	#DADAFF	1	0.5
chr1	37920001	38080000	A.1.2.2.2.2.2.2.2.1.2.1	0.700945626477541	.	37920001	38080000	#FF4848	1	0.875
chr1	38080001	38280000	A.2.1.2.2.2.1.1.2	0.548463356973995	.	38080001	38280000	#FF9191	1	0.75
chr1	38280001	38480000	A.1.2.2.2.2.2.1.2.1	0.706855791962175	.	38280001	38480000	#FF4848	1	0.875
chr1	38480001	38960000	A.2.2.2.1.1.2.1.2	0.478723404255319	.	38480001	38960000	#FFDADA	1	0.625
chr1	38960001	39320000	B.1.1.1.2.2.1.2.1	0.395981087470449	.	38960001	39320000	#DADAFF	1	0.5
chr1	39320001	39520000	A.1.2.2.2.2.2.2.2.1.2.2	0.699763593380615	.	39320001	39520000	#FF4848	1	0.875
chr1	39520001	39920000	A.1.1.2.1.1.2.2.1.2	0.934988179669031	.	39520001	39920000	#FF0000	1	1
chr1	39920001	40040000	A.1.2.2.2.1.2.1.1.2.1	0.732860520094563	.	39920001	40040000	#FF4848	1	0.875
chr1	40040001	40280000	A.1.2.2.2.2.2.1.1.2	0.708037825059102	.	40040001	40280000	#FF4848	1	0.875
chr1	40280001	40520000	A.1.2.1.1.2.2.1.2.1.1	0.836879432624113	.	40280001	40520000	#FF4848	1	0.875
chr1	40520001	40760000	A.1.1.2.2.1.1.2.1.2.1	0.903073286052009	.	40520001	40760000	#FF0000	1	1
chr1	40760001	40880000	A.1.2.1.1.2.2.2.2.2	0.8274231678487	.	40760001	40880000	#FF4848	1	0.875
chr1	40880001	41120000	A.1.2.1.1.1.1.2.1.1.2.2	0.865248226950355	.	40880001	41120000	#FF4848	1	0.875
chr1	41120001	41240000	A.1.2.1.1.1.1.2.1.2.1	0.864066193853428	.	41120001	41240000	#FF4848	1	0.875
chr1	41240001	41480000	A.1.2.1.1.1.1.2.1.1.2.1	0.866430260047281	.	41240001	41480000	#FF4848	1	0.875
chr1	41480001	41720000	A.2.1.2.1.1.2.1.1.1.2.1	0.608747044917258	.	41480001	41720000	#FF9191	1	0.75
chr1	41720001	42000000	A.2.1.1.1.1.1.2.1.2.1	0.686761229314421	.	41720001	42000000	#FF9191	1	0.75
chr1	42000001	42280000	A.2.1.2.2.2.1.1.1.1	0.552009456264775	.	42000001	42280000	#FF9191	1	0.75
chr1	42280001	42600000	A.2.1.2.2.2.1.1.1.2.2	0.549645390070922	.	42280001	42600000	#FF9191	1	0.75
chr1	42600001	43240000	A.1.2.2.1.1.2.1	0.774231678486998	.	42600001	43240000	#FF4848	1	0.875
chr1	43240001	43400000	A.1.2.2.2.2.2.1.1.1.1	0.711583924349882	.	43240001	43400000	#FF4848	1	0.875
chr1	43400001	43640000	A.2.1.1.1.1.1.1.1.2	0.693853427895981	.	43400001	43640000	#FF9191	1	0.75
chr1	43640001	43880000	A.1.2.1.1.1.1.1.2.1.1	0.872340425531915	.	43640001	43880000	#FF4848	1	0.875
chr1	43880001	44200000	A.1.2.1.1.2.1.1.2.1	0.845153664302601	.	43880001	44200000	#FF4848	1	0.875
chr1	44200001	44480000	A.1.2.1.1.1.1.1.2.1.2	0.871158392434988	.	44200001	44480000	#FF4848	1	0.875
chr1	44480001	45200000	A.1.2.1.2.1.2.1.1.2	0.816784869976359	.	44480001	45200000	#FF4848	1	0.875
chr1	45200001	45480000	A.1.2.1.1.1.1.1.1.1.2.1	0.877068557919622	.	45200001	45480000	#FF4848	1	0.875
chr1	45480001	45760000	A.1.2.1.1.1.1.2.2.2	0.859338061465721	.	45480001	45760000	#FF4848	1	0.875
chr1	45760001	46040000	A.1.1.1.2.2.2.2.1.1.2	0.953900709219858	.	45760001	46040000	#FF0000	1	1
chr1	46040001	46240000	A.1.1.2.2.1.1.1.2.1.1	0.908983451536643	.	46040001	46240000	#FF0000	1	1
chr1	46240001	46440000	A.1.1.2.2.1.1.2.1.2.2.1	0.901891252955083	.	46240001	46440000	#FF0000	1	1
chr1	46440001	46800000	A.1.1.1.1.2.2.2.1	0.984633569739953	.	46440001	46800000	#FF0000	1	1
chr1	46800001	47240000	A.1.1.2.1.1.2.2.2.1	0.933806146572104	.	46800001	47240000	#FF0000	1	1
chr1	47240001	47640000	A.2.1.2.2.2.2.2.2.2.1	0.531914893617021	.	47240001	47640000	#FF9191	1	0.75
chr1	47640001	47840000	A.1.2.1.2.1.2.1.2.1.1.2	0.813238770685579	.	47640001	47840000	#FF4848	1	0.875
chr1	47840001	48200000	A.2.1.1.2.1.2.2.2	0.646572104018913	.	47840001	48200000	#FF9191	1	0.75
chr1	48200001	48520000	A.2.2.2.1.1.1.2.2.2.1.2	0.484633569739953	.	48200001	48520000	#FFDADA	1	0.625
chr1	48520001	48760000	B.1.1.2.1.2.1.1.2.1	0.364066193853428	.	48520001	48760000	#DADAFF	1	0.5
chr1	48760001	48920000	B.1.2.1.2.1.2.2.1.1	0.286052009456265	.	48760001	48920000	#9191FF	1	0.375
chr1	48920001	49480000	B.1.2.2.2.1.2.1	0.225768321513002	.	48920001	49480000	#9191FF	1	0.375
chr1	49480001	49800000	B.2.2.1.1.2.1.1.1.2	0.0957446808510638	.	49480001	49800000	#0000FF	1	0.125
chr1	49800001	49920000	B.2.1.2.1.1.2.1.1.1	0.151300236406619	.	49800001	49920000	#4848FF	1	0.25
chr1	49920001	50120000	B.2.1.2.1.1.2.1.2.1	0.148936170212766	.	49920001	50120000	#4848FF	1	0.25
chr1	50120001	50280000	B.2.1.2.1.1.2.1.2.2	0.147754137115839	.	50120001	50280000	#4848FF	1	0.25
chr1	50280001	50640000	B.2.2.1.1.2.1.1.1.1	0.0969267139479905	.	50280001	50640000	#0000FF	1	0.125
chr1	50640001	50840000	B.1.2.1.2.1.2.1.1.2.2	0.289598108747045	.	50640001	50840000	#9191FF	1	0.375
chr1	50840001	51080000	A.2.2.2.1.2.2	0.469267139479905	.	50840001	51080000	#FFDADA	1	0.625
chr1	51080001	51200000	A.2.1.2.1.1.2.2.1	0.601654846335697	.	51080001	51200000	#FF9191	1	0.75
chr1	51200001	51480000	A.1.2.2.1.1.2.2.1.2.1	0.769503546099291	.	51200001	51480000	#FF4848	1	0.875
chr1	51480001	51680000	A.2.1.2.2.1.2.1.2.2	0.561465721040189	.	51480001	51680000	#FF9191	1	0.75
chr1	51680001	52080000	A.1.1.1.2.1.1.1	0.979905437352246	.	51680001	52080000	#FF0000	1	1
chr1	52080001	52480000	A.1.1.1.1.1.2.1.2	0.995271867612293	.	52080001	52480000	#FF0000	1	1
chr1	52480001	52800000	A.1.1.2.1.1.2.2.2.2.1	0.932624113475177	.	52480001	52800000	#FF0000	1	1
chr1	52800001	52920000	A.1.1.2.2.2.1.2.1.2.1.2	0.885342789598109	.	52800001	52920000	#FF0000	1	1
chr1	52920001	53080000	A.1.2.1.1.1.1.1.2.2.1	0.869976359338062	.	52920001	53080000	#FF4848	1	0.875
chr1	53080001	53360000	A.1.1.1.2.2.2.1.1.1	0.960992907801418	.	53080001	53360000	#FF0000	1	1
chr1	53360001	53680000	A.1.1.2.1.1.2.2.2.2.2	0.931442080378251	.	53360001	53680000	#FF0000	1	1
chr1	53680001	53840000	A.1.2.2.2.2.2.2.2.2	0.698581560283688	.	53680001	53840000	#FF4848	1	0.875
chr1	53840001	54240000	A.2.1.2.2.2.1.1.1.2.1	0.550827423167849	.	53840001	54240000	#FF9191	1	0.75
chr1	54240001	54480000	A.1.2.1.2.1.2.1.1.1	0.817966903073286	.	54240001	54480000	#FF4848	1	0.875
chr1	54480001	54880000	A.1.1.2.1.1.2.2.1.1	0.936170212765957	.	54480001	54880000	#FF0000	1	1
chr1	54880001	55080000	A.1.2.1.1.2.1.2.1	0.842789598108747	.	54880001	55080000	#FF4848	1	0.875
chr1	55080001	55320000	A.1.2.1.2.1.2.1.2.1.2	0.812056737588652	.	55080001	55320000	#FF4848	1	0.875
chr1	55320001	55520000	A.1.2.1.2.1.2.1.2.1.1.1.2	0.814420803782506	.	55320001	55520000	#FF4848	1	0.875
chr1	55520001	55760000	A.1.2.1.2.1.2.1.2.2	0.810874704491726	.	55520001	55760000	#FF4848	1	0.875
chr1	55760001	56160000	B.1.1.2.1.2.1.2	0.361702127659574	.	55760001	56160000	#DADAFF	1	0.5
chr1	56160001	56440000	B.1.2.1.2.1.2.1.2.1	0.288416075650118	.	56160001	56440000	#9191FF	1	0.375
chr1	56440001	56840000	B.1.1.2.1.2.1.1.1.1.1	0.367612293144208	.	56440001	56840000	#DADAFF	1	0.5
chr1	56840001	57040000	A.1.2.2.1.1.1.1.2.2	0.778959810874704	.	56840001	57040000	#FF4848	1	0.875
chr1	57040001	57200000	A.2.2.2.2.2.1.2.2.2.1	0.446808510638298	.	57040001	57200000	#FFDADA	1	0.625
chr1	57200001	57280000	A.2.2.2.2.1.2.1	0.460992907801418	.	57200001	57280000	#FFDADA	1	0.625
chr1	57280001	57520000	A.2.2.1.1.2.1.2	0.516548463356974	.	57280001	57520000	#FFDADA	1	0.625
chr1	57520001	57840000	B.1.1.2.1.2.1.1.1.2	0.365248226950355	.	57520001	57840000	#DADAFF	1	0.5
chr1	57840001	58240000	B.2.1.1.1.1.2.2.1	0.198581560283688	.	57840001	58240000	#4848FF	1	0.25
chr1	58240001	58480000	B.1.2.1.2.1.2.2.2.2	0.282505910165485	.	58240001	58480000	#9191FF	1	0.375
chr1	58480001	58600000	B.1.1.2.1.2.2.2	0.354609929078014	.	58480001	58600000	#DADAFF	1	0.5
chr1	58600001	58800000	B.1.1.2.1.2.1.1.2.2	0.362884160756501	.	58600001	58800000	#DADAFF	1	0.5
chr1	58800001	58880000	A.2.2.2.2.1.1.2.2	0.462174940898345	.	58800001	58880000	#FFDADA	1	0.625
chr1	58880001	59160000	A.2.1.2.2.2.2.2.2.1.2	0.533096926713948	.	58880001	59160000	#FF9191	1	0.75
chr1	59160001	59520000	A.2.1.1.2.1.1.2.1.2.1.1	0.656028368794326	.	59160001	59520000	#FF9191	1	0.75
chr1	59520001	59720000	A.2.2.1.1.2.1.1.1	0.518912529550827	.	59520001	59720000	#FFDADA	1	0.625
chr1	59720001	60000000	A.2.1.2.2.2.1.2.2.2	0.544917257683215	.	59720001	60000000	#FF9191	1	0.75
chr1	60000001	60240000	A.2.2.2.1.1.1.2.2.1	0.486997635933806	.	60000001	60240000	#FFDADA	1	0.625
chr1	60240001	60440000	B.1.1.1.2.1.2.2.2	0.399527186761229	.	60240001	60440000	#DADAFF	1	0.5
chr1	60440001	60640000	B.1.2.2.2.1.1.1	0.230496453900709	.	60440001	60640000	#9191FF	1	0.375
chr1	60640001	60760000	B.1.1.2.1.1.1.2.1	0.378250591016548	.	60640001	60760000	#DADAFF	1	0.5
chr1	60760001	61240000	B.2.1.2.1.1.1.1	0.1548463356974	.	60760001	61240000	#4848FF	1	0.25
chr1	61240001	61520000	B.1.1.1.2.1.2.1.1	0.405437352245863	.	61240001	61520000	#DADAFF	1	0.5
chr1	61520001	61760000	A.1.1.2.1.2.2.1.1.2	0.914893617021277	.	61520001	61760000	#FF0000	1	1
chr1	61760001	62120000	A.2.2.1.1.2.2.2.2	0.51063829787234	.	61760001	62120000	#FFDADA	1	0.625
chr1	62120001	62640000	A.2.1.2.2.2.1.2.2.1	0.546099290780142	.	62120001	62640000	#FF9191	1	0.75
chr1	62640001	62880000	A.2.1.2.1.1.2.2.2.2.2	0.596926713947991	.	62640001	62880000	#FF9191	1	0.75
chr1	62880001	63280000	A.1.1.2.1.2.2.2.1	0.912529550827423	.	62880001	63280000	#FF0000	1	1
chr1	63280001	63720000	B.1.1.1.2.1.2.2.1.1	0.401891252955083	.	63280001	63720000	#DADAFF	1	0.5
chr1	63720001	64040000	A.2.1.2.2.2.2.2.2.2.2	0.530732860520095	.	63720001	64040000	#FF9191	1	0.75
chr1	64040001	64440000	A.2.1.2.2.2.2.2.2.1.1	0.534278959810875	.	64040001	64440000	#FF9191	1	0.75
chr1	64440001	64640000	B.1.1.1.2.1.2.1.2.1	0.404255319148936	.	64440001	64640000	#DADAFF	1	0.5
chr1	64640001	64720000	A.2.2.2.2.1.1.1.2.1.1	0.466903073286052	.	64640001	64720000	#FFDADA	1	0.625
chr1	64720001	64920000	A.2.2.2.2.1.2.2.1.1	0.459810874704492	.	64720001	64920000	#FFDADA	1	0.625
chr1	64920001	65320000	A.2.1.2.2.2.2.2.1.2.1.1	0.537825059101655	.	64920001	65320000	#FF9191	1	0.75
chr1	65320001	65480000	A.1.2.2.1.1.1.1.2.1	0.780141843971631	.	65320001	65480000	#FF4848	1	0.875
chr1	65480001	65680000	A.1.2.1.2.1.1.2.1	0.820330969267139	.	65480001	65680000	#FF4848	1	0.875
chr1	65680001	66000000	A.2.1.1.2.1.1.2.1.1.1	0.65839243498818	.	65680001	66000000	#FF9191	1	0.75
chr1	66000001	66200000	A.2.2.2.2.2.1.2.2.1	0.447990543735225	.	66000001	66200000	#FFDADA	1	0.625
chr1	66200001	66360000	B.1.2.1.2.1.2.1.1.1.1	0.294326241134752	.	66200001	66360000	#9191FF	1	0.375
chr1	66360001	66720000	B.1.2.1.2.1.2.1.2.2	0.287234042553192	.	66360001	66720000	#9191FF	1	0.375
chr1	66720001	66920000	A.2.1.1.2.1.1.1.2	0.659574468085106	.	66720001	66920000	#FF9191	1	0.75
chr1	66920001	67200000	B.1.1.1.2.1.2.1.2.2	0.403073286052009	.	66920001	67200000	#DADAFF	1	0.5
chr1	67200001	67360000	A.2.2.1.2.1.2.1.1.1.1	0.505910165484634	.	67200001	67360000	#FFDADA	1	0.625
chr1	67360001	67640000	A.1.2.2.1.1.2.2.1.1.2.1	0.771867612293144	.	67360001	67640000	#FF4848	1	0.875
chr1	67640001	67800000	A.2.1.2.2.1.2.2.1.2.1.2	0.557919621749409	.	67640001	67800000	#FF9191	1	0.75
chr1	67800001	68000000	A.1.2.2.1.1.1.1.1.2.1.1	0.788416075650118	.	67800001	68000000	#FF4848	1	0.875
chr1	68000001	68240000	A.2.1.1.2.1.1.1.1.1	0.66193853427896	.	68000001	68240000	#FF9191	1	0.75
chr1	68240001	68320000	A.2.1.2.1.2.2.1.1	0.587470449172577	.	68240001	68320000	#FF9191	1	0.75
chr1	68320001	68480000	B.1.2.1.1.2.2.1.1	0.304964539007092	.	68320001	68480000	#9191FF	1	0.375
chr1	68480001	68600000	B.1.1.1.1.2.1.2.2.2.2	0.418439716312057	.	68480001	68600000	#DADAFF	1	0.5
chr1	68600001	68880000	B.1.1.1.1.2.1.2.2.2.1.2	0.419621749408983	.	68600001	68880000	#DADAFF	1	0.5
chr1	68880001	68960000	B.1.2.2.1.1.1.1.1.2.1	0.265957446808511	.	68880001	68960000	#9191FF	1	0.375
chr1	68960001	69160000	B.2.1.1.1.2.2.1.2.2	0.180851063829787	.	68960001	69160000	#4848FF	1	0.25
chr1	69160001	69480000	B.2.2.1.1.1.1.1.1	0.112293144208038	.	69160001	69480000	#0000FF	1	0.125
chr1	69480001	69680000	B.2.2.1.1.1.1.1.2	0.111111111111111	.	69480001	69680000	#0000FF	1	0.125
chr1	69680001	69760000	B.1.2.2.1.1.1.1.1.2.2	0.264775413711584	.	69680001	69760000	#9191FF	1	0.375
chr1	69760001	70120000	B.2.2.1.1.2.2.2.1.1.2	0.0780141843971631	.	69760001	70120000	#0000FF	1	0.125
chr1	70120001	70280000	B.2.1.2.1.2.2.2.1	0.135933806146572	.	70120001	70280000	#4848FF	1	0.25
chr1	70280001	70600000	B.2.1.2.1.1.2.2.2.2	0.139479905437352	.	70280001	70600000	#4848FF	1	0.25
chr1	70600001	70960000	A.2.1.2.2.1.2.2.2.1.1	0.555555555555556	.	70600001	70960000	#FF9191	1	0.75
chr1	70960001	71560000	B.2.2.1.1.2.2.1.1.2.2.2	0.0862884160756501	.	70960001	71560000	#0000FF	1	0.125
chr1	71560001	71840000	B.2.2.1.1.2.2.1.1.1	0.091016548463357	.	71560001	71840000	#0000FF	1	0.125
chr1	71840001	72360000	B.2.2.2.2.1.1.2.1.2	0.0236406619385343	.	71840001	72360000	#0000FF	1	0.125
chr1	72360001	72560000	B.2.1.1.1.2.2.2.1.1	0.179669030732861	.	72360001	72560000	#4848FF	1	0.25
chr1	72560001	72720000	B.2.1.2.1.2.2.1	0.137115839243499	.	72560001	72720000	#4848FF	1	0.25
chr1	72720001	72840000	B.1.2.2.1.1.2.2.2.1	0.252955082742317	.	72720001	72840000	#9191FF	1	0.375
chr1	72840001	73000000	B.2.1.2.1.2.2.2.2	0.134751773049645	.	72840001	73000000	#4848FF	1	0.25
chr1	73000001	73360000	B.2.2.2.2.1.2.2.2.2	0.0141843971631206	.	73000001	73360000	#0000FF	1	0.125
chr1	73360001	73440000	B.2.1.1.1.2.1.2.2.1.1	0.189125295508274	.	73360001	73440000	#4848FF	1	0.25
chr1	73440001	73720000	B.2.2.2.2.1.1.1.2	0.0271867612293144	.	73440001	73720000	#0000FF	1	0.125
chr1	73720001	74040000	B.2.2.2.2.1.1.2.1.1.2	0.024822695035461	.	73720001	74040000	#0000FF	1	0.125
chr1	74040001	74160000	B.2.2.1.1.1.2.2.1	0.100472813238771	.	74040001	74160000	#0000FF	1	0.125
chr1	74160001	74640000	B.2.2.2.2.1.2.2.1	0.016548463356974	.	74160001	74640000	#0000FF	1	0.125
chr1	74640001	75240000	B.2.2.1.1.2.1.2.1	0.0933806146572104	.	74640001	75240000	#0000FF	1	0.125
chr1	75240001	75600000	B.2.2.2.2.1.1.2.1.1.1	0.0260047281323877	.	75240001	75600000	#0000FF	1	0.125
chr1	75600001	75960000	B.2.2.1.1.2.2.1.1.2.1.2	0.0886524822695035	.	75600001	75960000	#0000FF	1	0.125
chr1	75960001	76160000	B.2.1.1.2.1.2.1	0.167848699763593	.	75960001	76160000	#4848FF	1	0.25
chr1	76160001	76280000	A.2.2.1.2.1.2.1.1.2	0.50354609929078	.	76160001	76280000	#FFDADA	1	0.625
chr1	76280001	76440000	B.1.2.2.1.1.2.2.2.2.2.2	0.249408983451537	.	76280001	76440000	#9191FF	1	0.375
chr1	76440001	76560000	B.1.2.2.1.1.2.2.1.1.2	0.25531914893617	.	76440001	76560000	#9191FF	1	0.375
chr1	76560001	76800000	B.1.2.2.1.1.2.2.1.1.1	0.256501182033097	.	76560001	76800000	#9191FF	1	0.375
chr1	76800001	77080000	B.2.1.2.1.1.2.1.1.2	0.150118203309693	.	76800001	77080000	#4848FF	1	0.25
chr1	77080001	77560000	B.2.2.1.1.2.2.1.1.2.2.1	0.0874704491725768	.	77080001	77560000	#0000FF	1	0.125
chr1	77560001	77680000	B.1.1.2.2.2.1.2.1.1.2.2	0.33806146572104	.	77560001	77680000	#DADAFF	1	0.5
chr1	77680001	78000000	B.1.2.2.1.1.2.1.2.1	0.25886524822695	.	77680001	78000000	#9191FF	1	0.375
chr1	78000001	78200000	A.1.2.2.1.1.1.1.1.2.1.2.1.1	0.787234042553192	.	78000001	78200000	#FF4848	1	0.875
chr1	78200001	78400000	A.2.1.2.2.1.2.2.1.2.1.1	0.559101654846336	.	78200001	78400000	#FF9191	1	0.75
chr1	78400001	78600000	A.1.2.2.1.1.1.1.1.2.1.2.1.2	0.786052009456265	.	78400001	78600000	#FF4848	1	0.875
chr1	78600001	78800000	B.1.2.1.1.1.2.2.2	0.315602836879433	.	78600001	78800000	#9191FF	1	0.375
chr1	78800001	79040000	B.2.1.1.1.2.1.2.1.2.2	0.190307328605201	.	78800001	79040000	#4848FF	1	0.25
chr1	79040001	79160000	B.1.1.2.2.2.1.2.1.1.2.1	0.339243498817967	.	79040001	79160000	#DADAFF	1	0.5
chr1	79160001	79720000	B.2.2.2.2.2.2.1.1	0.00472813238770686	.	79160001	79720000	#0000FF	1	0.125
chr1	79720001	79880000	B.2.2.1.1.1.2.1.2.2.2	0.101654846335697	.	79720001	79880000	#0000FF	1	0.125
chr1	79880001	80160000	B.2.2.1.1.2.2.2.1.2.1	0.0768321513002364	.	79880001	80160000	#0000FF	1	0.125
chr1	80160001	80280000	B.2.1.1.1.2.1.1.1	0.195035460992908	.	80160001	80280000	#4848FF	1	0.25
chr1	80280001	80640000	B.2.2.2.2.1.1.1.1	0.0283687943262411	.	80280001	80640000	#0000FF	1	0.125
chr1	80640001	80920000	B.2.2.1.1.1.2.2.2.1	0.099290780141844	.	80640001	80920000	#0000FF	1	0.125
chr1	80920001	81000000	B.2.1.1.1.2.1.2.2.1.2	0.187943262411348	.	80920001	81000000	#4848FF	1	0.25
chr1	81000001	81160000	B.2.1.1.1.2.1.2.1.2.1	0.191489361702128	.	81000001	81160000	#4848FF	1	0.25
chr1	81160001	81600000	B.2.2.1.1.2.2.1.2.1.1.2	0.0839243498817967	.	81160001	81600000	#0000FF	1	0.125
chr1	81600001	81960000	B.2.2.1.1.2.2.1.2.1.1.1	0.0851063829787234	.	81600001	81960000	#0000FF	1	0.125
chr1	81960001	82240000	B.1.2.2.1.1.2.1.2.2	0.257683215130024	.	81960001	82240000	#9191FF	1	0.375
chr1	82240001	82480000	B.1.1.2.2.1.1.1	0.353427895981087	.	82240001	82480000	#DADAFF	1	0.5
chr1	82480001	82840000	B.2.1.2.1.1.2.2.1.1.1.1	0.146572104018913	.	82480001	82840000	#4848FF	1	0.25
chr1	82840001	82960000	B.1.2.2.1.1.1.2.2	0.261229314420804	.	82840001	82960000	#9191FF	1	0.375
chr1	82960001	83280000	B.2.1.2.1.1.2.2.1.1.1.2	0.145390070921986	.	82960001	83280000	#4848FF	1	0.25
chr1	83280001	83440000	B.2.1.1.2.1.2.2	0.166666666666667	.	83280001	83440000	#4848FF	1	0.25
chr1	83440001	83720000	B.2.1.1.1.2.2.1.2.1	0.182033096926714	.	83440001	83720000	#4848FF	1	0.25
chr1	83720001	83840000	B.1.2.2.1.1.1.1.1.1	0.267139479905437	.	83720001	83840000	#9191FF	1	0.375
chr1	83840001	84000000	B.1.2.1.1.1.2.2.1	0.316784869976359	.	83840001	84000000	#9191FF	1	0.375
chr1	84000001	84320000	B.1.2.1.1.1.2.1	0.317966903073286	.	84000001	84320000	#9191FF	1	0.375
chr1	84320001	84520000	B.1.1.1.1.2.1.2.2.2.1.1	0.42080378250591	.	84320001	84520000	#DADAFF	1	0.5
chr1	84520001	84600000	A.2.2.1.2.1.2.1.2	0.502364066193853	.	84520001	84600000	#FFDADA	1	0.625
chr1	84600001	84720000	A.2.2.1.2.1.2.1.1.1.2	0.504728132387707	.	84600001	84720000	#FFDADA	1	0.625
chr1	84720001	84920000	A.2.2.2.1.1.1.2.1.1	0.48936170212766	.	84720001	84920000	#FFDADA	1	0.625
chr1	84920001	85240000	A.2.1.1.2.1.1.1.1.2	0.660756501182033	.	84920001	85240000	#FF9191	1	0.75
chr1	85240001	85440000	A.2.2.2.2.2.1.2.1.1.2	0.450354609929078	.	85240001	85440000	#FFDADA	1	0.625
chr1	85440001	85760000	A.2.2.1.1.2.2.1.2.2	0.513002364066194	.	85440001	85760000	#FFDADA	1	0.625
chr1	85760001	85920000	A.2.1.2.2.1.2.2.2.2	0.553191489361702	.	85760001	85920000	#FF9191	1	0.75
chr1	85920001	86040000	A.2.2.2.2.2.1.1.2.2	0.452718676122931	.	85920001	86040000	#FFDADA	1	0.625
chr1	86040001	86200000	A.2.2.2.2.2.1.2.1.2	0.449172576832151	.	86040001	86200000	#FFDADA	1	0.625
chr1	86200001	86560000	B.2.2.1.1.2.1.2.2	0.0921985815602837	.	86200001	86560000	#0000FF	1	0.125
chr1	86560001	86800000	B.2.2.1.1.1.1.2	0.109929078014184	.	86560001	86800000	#0000FF	1	0.125
chr1	86800001	87160000	B.2.1.1.1.2.2.2.2	0.177304964539007	.	86800001	87160000	#4848FF	1	0.25
chr1	87160001	87400000	A.2.1.2.2.1.2.2.1.1	0.560283687943262	.	87160001	87400000	#FF9191	1	0.75
chr1	87400001	87560000	A.2.1.2.2.1.2.2.1.2.2	0.556737588652482	.	87400001	87560000	#FF9191	1	0.75
chr1	87560001	87760000	B.1.2.1.1.2.2.1.2.2	0.302600472813239	.	87560001	87760000	#9191FF	1	0.375
chr1	87760001	87920000	B.1.1.2.2.2.1.2.1.1.1	0.340425531914894	.	87760001	87920000	#DADAFF	1	0.5
chr1	87920001	88200000	B.1.2.2.1.2.2.1.1.1	0.239952718676123	.	87920001	88200000	#9191FF	1	0.375
chr1	88200001	88760000	B.2.1.2.1.1.1.2.2	0.152482269503546	.	88200001	88760000	#4848FF	1	0.25
chr1	88760001	89080000	B.2.1.1.1.2.2.1.1.2.1	0.184397163120567	.	88760001	89080000	#4848FF	1	0.25
chr1	89080001	89400000	A.1.2.2.1.1.1.2.2.2	0.775413711583924	.	89080001	89400000	#FF4848	1	0.875
chr1	89400001	89920000	A.1.2.2.1.1.2.2.1.1.2.2	0.770685579196217	.	89400001	89920000	#FF4848	1	0.875
chr1	89920001	90240000	A.1.2.2.1.1.2.2.1.2.2	0.768321513002364	.	89920001	90240000	#FF4848	1	0.875
chr1	90240001	90520000	A.1.2.2.1.1.1.1.1.2.1.2.2.2.2	0.782505910165485	.	90240001	90520000	#FF4848	1	0.875
chr1	90520001	91160000	B.2.1.2.1.1.2.2.1.2	0.141843971631206	.	90520001	91160000	#4848FF	1	0.25
chr1	91160001	91320000	B.1.1.2.1.1.1.1.1	0.380614657210402	.	91160001	91320000	#DADAFF	1	0.5
chr1	91320001	91560000	A.2.2.1.1.2.2.1.2.1	0.514184397163121	.	91320001	91560000	#FFDADA	1	0.625
chr1	91560001	91920000	B.1.2.1.2.2.2.2.2	0.268321513002364	.	91560001	91920000	#9191FF	1	0.375
chr1	91920001	92160000	A.2.2.2.1.1.1.2.1.2	0.488179669030733	.	91920001	92160000	#FFDADA	1	0.625
chr1	92160001	92360000	A.1.2.2.1.1.1.2.1	0.777777777777778	.	92160001	92360000	#FF4848	1	0.875
chr1	92360001	92720000	A.2.2.2.1.1.2.2	0.477541371158392	.	92360001	92720000	#FFDADA	1	0.625
chr1	92720001	93280000	A.1.2.2.1.1.2.2.1.1.1	0.773049645390071	.	92720001	93280000	#FF4848	1	0.875
chr1	93280001	93560000	A.1.1.1.2.2.2.1.1.2.2	0.958628841607565	.	93280001	93560000	#FF0000	1	1
chr1	93560001	93920000	A.1.1.1.1.1.2.2	0.994089834515366	.	93560001	93920000	#FF0000	1	1
chr1	93920001	94360000	A.1.1.1.2.1.1.2	0.978723404255319	.	93920001	94360000	#FF0000	1	1
chr1	94360001	94640000	A.1.2.1.2.1.2.2.1.2.2	0.806146572104019	.	94360001	94640000	#FF4848	1	0.875
chr1	94640001	94960000	A.1.1.2.1.2.2.1.1.1	0.916075650118203	.	94640001	94960000	#FF0000	1	1
chr1	94960001	95320000	A.2.1.1.2.1.1.2.1.1.2	0.657210401891253	.	94960001	95320000	#FF9191	1	0.75
chr1	95320001	95520000	A.1.2.2.1.1.1.1.1.2.1.2.2.1	0.784869976359338	.	95320001	95520000	#FF4848	1	0.875
chr1	95520001	95720000	A.2.1.2.2.1.2.1.2.1.1	0.563829787234043	.	95520001	95720000	#FF9191	1	0.75
chr1	95720001	96240000	B.2.2.1.1.2.2.1.2.2.2	0.0803782505910166	.	95720001	96240000	#0000FF	1	0.125
chr1	96240001	96680000	B.2.2.1.1.2.2.1.2.2.1	0.0815602836879433	.	96240001	96680000	#0000FF	1	0.125
chr1	96680001	96800000	B.1.2.2.1.1.1.2.1	0.26241134751773	.	96680001	96800000	#9191FF	1	0.375
chr1	96800001	97160000	B.2.1.2.1.1.2.2.1.1.2.1	0.144208037825059	.	96800001	97160000	#4848FF	1	0.25
chr1	97160001	97320000	A.2.2.2.2.2.1.1.2.1	0.453900709219858	.	97160001	97320000	#FFDADA	1	0.625
chr1	97320001	97600000	B.1.2.2.1.1.2.1.1	0.260047281323877	.	97320001	97600000	#9191FF	1	0.375
chr1	97600001	98000000	B.1.1.1.1.2.1.2.1.1	0.42434988179669	.	97600001	98000000	#DADAFF	1	0.5
chr1	98000001	98400000	A.2.1.2.2.1.2.2.2.1.2	0.554373522458629	.	98000001	98400000	#FF9191	1	0.75
chr1	98400001	98560000	B.1.1.2.2.2.1.2.1.2	0.336879432624113	.	98400001	98560000	#DADAFF	1	0.5
chr1	98560001	98760000	B.2.1.1.1.2.2.2.1.2	0.178486997635934	.	98560001	98760000	#4848FF	1	0.25
chr1	98760001	98960000	B.2.1.1.1.2.1.2.1.1	0.192671394799054	.	98760001	98960000	#4848FF	1	0.25
chr1	98960001	99120000	B.2.1.1.1.2.1.2.2.2	0.186761229314421	.	98960001	99120000	#4848FF	1	0.25
chr1	99120001	99560000	B.2.2.1.1.2.2.1.1.2.1.1	0.0898345153664303	.	99120001	99560000	#0000FF	1	0.125
chr1	99560001	99760000	B.2.1.1.1.2.2.1.1.2.2	0.183215130023641	.	99560001	99760000	#4848FF	1	0.25
chr1	99760001	99960000	B.1.2.2.1.1.2.2.2.2.1	0.25177304964539	.	99760001	99960000	#9191FF	1	0.375
chr1	99960001	100200000	B.1.1.1.1.2.1.2.2.1	0.421985815602837	.	99960001	100200000	#DADAFF	1	0.5
chr1	100200001	100480000	A.1.2.2.1.1.1.1.1.2.2	0.781323877068558	.	100200001	100480000	#FF4848	1	0.875
chr1	100480001	100760000	A.1.2.2.1.1.1.1.1.2.1.2.2.2.1	0.783687943262411	.	100480001	100760000	#FF4848	1	0.875
chr1	100760001	101000000	A.1.2.2.1.1.1.2.2.1	0.776595744680851	.	100760001	101000000	#FF4848	1	0.875
chr1	101000001	101360000	A.2.2.1.1.2.2.1.1	0.515366430260047	.	101000001	101360000	#FFDADA	1	0.625
chr1	101360001	101800000	A.2.1.2.2.1.2.1.1	0.565011820330969	.	101360001	101800000	#FF9191	1	0.75
chr1	101800001	102040000	B.1.2.2.1.1.2.2.2.2.2.1	0.250591016548463	.	101800001	102040000	#9191FF	1	0.375
chr1	102040001	102520000	B.2.2.2.2.2.2.1.2	0.00354609929078014	.	102040001	102520000	#0000FF	1	0.125
chr1	102520001	102640000	B.2.2.1.1.1.2.1.2.1.1.1	0.106382978723404	.	102520001	102640000	#0000FF	1	0.125
chr1	102640001	102960000	B.2.2.2.2.1.1.2.2.1.1	0.0224586288416076	.	102640001	102960000	#0000FF	1	0.125
chr1	102960001	103480000	B.2.2.2.2.2.2.2.2	0.00118203309692671	.	102960001	103480000	#0000FF	1	0.125
chr1	103480001	103760000	B.2.2.1.1.2.2.2.1.1.1	0.0791962174940898	.	103480001	103760000	#0000FF	1	0.125
chr1	103760001	103800000	B.2.1.1.1.2.1.1.2	0.193853427895981	.	103760001	103800000	#4848FF	1	0.25
chr1	103880001	103960000	B.2.1.1.1.2.1.1.2	0.193853427895981	.	103880001	103960000	#4848FF	1	0.25
chr1	104000001	104160000	B.1.2.2.1.1.2.2.1.2	0.254137115839243	.	104000001	104160000	#9191FF	1	0.375
chr1	104160001	104200000	B.2.2.1.1.1.2.2.2.2	0.0981087470449173	.	104160001	104200000	#0000FF	1	0.125
chr1	104240001	104480000	B.2.2.1.1.1.2.2.2.2	0.0981087470449173	.	104240001	104480000	#0000FF	1	0.125
chr1	104480001	104840000	B.2.2.2.2.1.1.2.2.2.2	0.0189125295508274	.	104480001	104840000	#0000FF	1	0.125
chr1	104840001	105040000	B.2.2.1.1.2.2.2.1.2.2	0.0756501182033097	.	104840001	105040000	#0000FF	1	0.125
chr1	105040001	105520000	B.2.2.2.2.2.2.2.1	0.00236406619385343	.	105040001	105520000	#0000FF	1	0.125
chr1	105520001	105880000	B.2.2.2.2.1.2.2.2.1	0.0153664302600473	.	105520001	105880000	#0000FF	1	0.125
chr1	105880001	106160000	B.2.2.2.2.1.2.1	0.0177304964539007	.	105880001	106160000	#0000FF	1	0.125
chr1	106160001	106280000	B.2.2.1.1.1.2.1.1.2	0.107565011820331	.	106160001	106280000	#0000FF	1	0.125
chr1	106280001	106400000	B.2.2.1.1.1.2.1.2.2.1	0.102836879432624	.	106280001	106400000	#0000FF	1	0.125
chr1	106400001	106600000	B.2.2.1.1.2.2.2.2	0.074468085106383	.	106400001	106600000	#0000FF	1	0.125
chr1	106600001	106800000	B.2.2.2.2.1.1.2.2.1.2	0.0212765957446809	.	106600001	106800000	#0000FF	1	0.125
chr1	106800001	106880000	B.2.1.2.1.2.1	0.138297872340426	.	106800001	106880000	#4848FF	1	0.25
chr1	106880001	107000000	B.2.2.1.1.1.2.1.2.1.1.2	0.105200945626478	.	106880001	107000000	#0000FF	1	0.125
chr1	107000001	107080000	B.2.2.1.1.1.2.1.2.1.2	0.104018912529551	.	107000001	107080000	#0000FF	1	0.125
chr1	107080001	107400000	B.2.2.2.2.1.1.2.2.2.1	0.0200945626477541	.	107080001	107400000	#0000FF	1	0.125
chr1	107400001	107520000	B.2.2.1.1.1.2.1.1.1	0.108747044917258	.	107400001	107520000	#0000FF	1	0.125
chr1	107520001	107960000	B.2.2.1.1.2.2.1.2.1.2	0.08274231678487	.	107520001	107960000	#0000FF	1	0.125
chr1	107960001	108320000	B.2.1.2.1.1.2.2.2.1	0.140661938534279	.	107960001	108320000	#4848FF	1	0.25
chr1	108320001	108560000	B.1.2.1.1.2.2.1.2.1	0.303782505910165	.	108320001	108560000	#9191FF	1	0.375
chr1	108560001	108760000	B.1.2.1.1.2.2.2	0.301418439716312	.	108560001	108760000	#9191FF	1	0.375
chr1	108760001	108880000	B.1.2.1.1.1.1.2	0.319148936170213	.	108760001	108880000	#9191FF	1	0.375
chr1	108880001	108920000	B.1.1.1.1.2.1.2.1.2	0.423167848699764	.	108880001	108920000	#DADAFF	1	0.5
chr1	108960001	109240000	B.1.1.1.1.2.1.2.1.2	0.423167848699764	.	108960001	109240000	#DADAFF	1	0.5
chr1	109240001	109480000	A.1.2.2.1.1.1.1.1.1	0.789598108747045	.	109240001	109480000	#FF4848	1	0.875
chr1	109480001	109720000	A.1.1.2.1.1.1.2.2.1	0.942080378250591	.	109480001	109720000	#FF0000	1	1
chr1	109720001	109960000	A.1.1.2.1.2.2.1.2	0.91371158392435	.	109720001	109960000	#FF0000	1	1
chr1	109960001	110040000	A.1.1.2.2.2.2.1	0.880614657210402	.	109960001	110040000	#FF0000	1	1
chr1	110040001	110280000	A.1.1.2.1.1.1.2.1	0.943262411347518	.	110040001	110280000	#FF0000	1	1
chr1	110280001	110560000	A.1.1.1.2.2.2.1.1.2.1	0.959810874704492	.	110280001	110560000	#FF0000	1	1
chr1	110560001	110720000	A.2.1.1.2.1.1.2.2	0.652482269503546	.	110560001	110720000	#FF9191	1	0.75
chr1	110720001	110840000	A.2.1.2.1.1.1.1.1	0.618203309692671	.	110720001	110840000	#FF9191	1	0.75
chr1	110840001	111000000	A.1.2.1.2.1.2.2.2	0.804964539007092	.	110840001	111000000	#FF4848	1	0.875
chr1	111000001	111520000	A.2.2.2.1.1.2.1.1.1.1	0.482269503546099	.	111000001	111520000	#FFDADA	1	0.625
chr1	111520001	111640000	A.2.2.2.2.2.1.2.2.2.2	0.445626477541371	.	111520001	111640000	#FFDADA	1	0.625
chr1	111640001	111960000	A.2.1.1.2.1.1.2.1.2.1.2	0.654846335697399	.	111640001	111960000	#FF9191	1	0.75
chr1	111960001	112280000	A.1.1.2.1.2.2.2.2	0.911347517730496	.	111960001	112280000	#FF0000	1	1
chr1	112280001	112560000	A.2.2.1.1.2.1.1.2	0.517730496453901	.	112280001	112560000	#FFDADA	1	0.625
chr1	112560001	112880000	B.1.1.2.1.2.1.1.1.1.2	0.366430260047281	.	112560001	112880000	#DADAFF	1	0.5
chr1	112880001	113080000	A.2.1.1.2.1.2.2.1	0.647754137115839	.	112880001	113080000	#FF9191	1	0.75
chr1	113080001	113280000	A.1.2.1.2.1.2.2.1.2.1	0.807328605200946	.	113080001	113280000	#FF4848	1	0.875
chr1	113280001	113600000	A.1.2.1.2.1.2.2.1.1.1	0.809692671394799	.	113280001	113600000	#FF4848	1	0.875
chr1	113600001	113720000	A.2.1.1.1.1.2.1.2	0.682033096926714	.	113600001	113720000	#FF9191	1	0.75
chr1	113720001	114000000	A.2.1.2.2.2.2.2.1.2.1.2	0.536643026004728	.	113720001	114000000	#FF9191	1	0.75
chr1	114000001	114160000	A.2.1.2.2.2.2.2.1.1	0.539007092198582	.	114000001	114160000	#FF9191	1	0.75
chr1	114160001	114520000	A.1.2.1.2.1.2.2.1.1.2	0.808510638297872	.	114160001	114520000	#FF4848	1	0.875
chr1	114520001	114960000	A.2.2.2.1.1.2.1.1.1.2	0.481087470449173	.	114520001	114960000	#FFDADA	1	0.625
chr1	114960001	115080000	A.1.2.2.2.2.1.2.1.2	0.713947990543735	.	114960001	115080000	#FF4848	1	0.875
chr1	115080001	115360000	A.1.2.2.1.1.2.2.2.2.1	0.765957446808511	.	115080001	115360000	#FF4848	1	0.875
chr1	115360001	115680000	B.1.2.1.2.1.2.2.1.2	0.284869976359338	.	115360001	115680000	#9191FF	1	0.375
chr1	115680001	115800000	B.1.2.1.2.1.2.1.1.1.2.2	0.291962174940898	.	115680001	115800000	#9191FF	1	0.375
chr1	115800001	116000000	B.1.2.1.2.1.2.1.1.2.1	0.290780141843972	.	115800001	116000000	#9191FF	1	0.375
chr1	116000001	116160000	B.1.2.1.2.1.2.1.1.1.2.1	0.293144208037825	.	116000001	116160000	#9191FF	1	0.375
chr1	116160001	116640000	B.1.2.1.2.2.2.2.1	0.269503546099291	.	116160001	116640000	#9191FF	1	0.375
chr1	116640001	116800000	A.2.2.2.2.1.1.1.2.1.2	0.465721040189125	.	116640001	116800000	#FFDADA	1	0.625
chr1	116800001	117200000	A.1.2.2.1.1.2.2.2.2.2	0.764775413711584	.	116800001	117200000	#FF4848	1	0.875
chr1	117200001	117680000	A.2.2.2.1.1.1.2.2.2.2	0.483451536643026	.	117200001	117680000	#FFDADA	1	0.625
chr1	117680001	117880000	B.1.1.1.1.2.2.2.2.2	0.407801418439716	.	117680001	117880000	#DADAFF	1	0.5
chr1	117880001	118040000	A.2.1.1.2.1.2.1.1	0.651300236406619	.	117880001	118040000	#FF9191	1	0.75
chr1	118040001	118240000	A.2.1.2.2.1.2.1.2.1.2	0.562647754137116	.	118040001	118240000	#FF9191	1	0.75
chr1	118240001	118520000	A.2.2.2.1.1.1.2.2.2.1.1	0.485815602836879	.	118240001	118520000	#FFDADA	1	0.625
chr1	118520001	118720000	B.2.1.1.1.1.1.1.1	0.211583924349882	.	118520001	118720000	#4848FF	1	0.25
chr1	118720001	119040000	B.2.2.1.1.2.1.1.2	0.0945626477541371	.	118720001	119040000	#0000FF	1	0.125
chr1	119040001	119240000	B.2.1.2.1.1.2.2.1.1.2.2	0.143026004728132	.	119040001	119240000	#4848FF	1	0.25
chr1	119240001	119520000	B.1.2.2.2.2.2.2	0.212765957446809	.	119240001	119520000	#9191FF	1	0.375
chr1	119520001	119600000	B.1.1.2.2.2.1.2.2.1	0.335697399527187	.	119520001	119600000	#DADAFF	1	0.5
chr1	119600001	119840000	A.2.2.2.2.2.1.2.1.1.1	0.451536643026005	.	119600001	119840000	#FFDADA	1	0.625
chr1	119840001	120120000	A.2.1.1.2.1.2.1.2.2	0.648936170212766	.	119840001	120120000	#FF9191	1	0.75
chr1	120120001	120320000	A.1.2.1.2.1.1.2.2	0.819148936170213	.	120120001	120320000	#FF4848	1	0.875
chr1	120320001	120560000	A.1.1.2.1.1.1.2.2.2	0.940898345153664	.	120320001	120560000	#FF0000	1	1
chr1	120560001	120720000	A.1.2.1.1.1.2.1.2	0.856973995271868	.	120560001	120720000	#FF4848	1	0.875
chr1	120760001	120960000	A.2.1.1.2.1.2.1.2.1	0.650118203309693	.	120760001	120960000	#FF9191	1	0.75
chr1	121080001	121320000	A.2.1.1.2.1.2.1.2.1	0.650118203309693	.	121080001	121320000	#FF9191	1	0.75
chr1	121320001	121520000	B.2.1.1.1.2.2.1.1.1	0.185579196217494	.	121320001	121520000	#4848FF	1	0.25
chr1	142520001	142760000	B.1.1.2.2.2.1.2.2.2	0.33451536643026	.	142520001	142760000	#DADAFF	1	0.5
chr1	142800001	142880000	B.1.1.2.2.2.1.2.2.2	0.33451536643026	.	142800001	142880000	#DADAFF	1	0.5
chr1	142880001	142920000	B.1.2.2.1.1.1.1.2	0.263593380614657	.	142880001	142920000	#9191FF	1	0.375
chr1	143080001	143320000	B.1.2.2.1.1.1.1.2	0.263593380614657	.	143080001	143320000	#9191FF	1	0.375
chr1	143400001	143560000	B.1.1.2.2.2.1.1.2	0.34160756501182	.	143400001	143560000	#DADAFF	1	0.5
chr1	143640001	143680000	A.2.1.2.1.2.1.2.1.2	0.58983451536643	.	143640001	143680000	#FF9191	1	0.75
chr1	143720001	143800000	A.2.1.2.1.2.1.2.1.2	0.58983451536643	.	143720001	143800000	#FF9191	1	0.75
chr1	143920001	144120000	A.2.1.2.1.2.1.1.1.1	0.595744680851064	.	143920001	144120000	#FF9191	1	0.75
chr1	144480001	144720000	A.1.2.2.2.2.1.2.1.1	0.715130023640662	.	144480001	144720000	#FF4848	1	0.875
chr1	144800001	145120000	A.1.1.1.1.1.2.1.1	0.99645390070922	.	144800001	145120000	#FF0000	1	1
chr1	145120001	145320000	A.1.1.1.2.2.1.1.2	0.964539007092199	.	145120001	145320000	#FF0000	1	1
chr1	145360001	145400000	A.1.1.1.2.2.1.1.2	0.964539007092199	.	145360001	145400000	#FF0000	1	1
chr1	145400001	145600000	A.1.1.1.1.2.2.1.2.2.1	0.986997635933806	.	145400001	145600000	#FF0000	1	1
chr1	145600001	145840000	A.1.1.2.1.1.1.1.1.2	0.947990543735225	.	145600001	145840000	#FF0000	1	1
chr1	145960001	146000000	A.1.1.2.1.1.1.1.1.2	0.947990543735225	.	145960001	146000000	#FF0000	1	1
chr1	146120001	146160000	A.2.1.1.2.2.1.1.2.2.1	0.643026004728132	.	146120001	146160000	#FF9191	1	0.75
chr1	146280001	146400000	A.2.1.1.2.2.1.1.2.2.1	0.643026004728132	.	146280001	146400000	#FF9191	1	0.75
chr1	146440001	146800000	A.2.1.1.2.2.1.1.2.2.1	0.643026004728132	.	146440001	146800000	#FF9191	1	0.75
chr1	146800001	146960000	A.2.2.2.2.1.1.1.2.2	0.464539007092199	.	146800001	146960000	#FFDADA	1	0.625
chr1	146960001	147400000	A.2.1.1.2.2.1.2.2.2.1.2	0.630023640661938	.	146960001	147400000	#FF9191	1	0.75
chr1	147400001	147440000	A.2.1.1.1.1.2.2.2.2	0.677304964539007	.	147400001	147440000	#FF9191	1	0.75
chr1	147520001	147560000	A.2.1.1.1.1.2.2.2.2	0.677304964539007	.	147520001	147560000	#FF9191	1	0.75
chr1	147680001	147840000	A.2.1.1.1.1.2.2.2.2	0.677304964539007	.	147680001	147840000	#FF9191	1	0.75
chr1	147880001	147960000	A.2.1.1.1.1.2.2.2.2	0.677304964539007	.	147880001	147960000	#FF9191	1	0.75
chr1	148160001	148280000	A.2.2.1.2.1.1.1.1	0.509456264775414	.	148160001	148280000	#FFDADA	1	0.625
chr1	148320001	148360000	A.2.2.1.2.1.1.1.1	0.509456264775414	.	148320001	148360000	#FFDADA	1	0.625
chr1	148480001	148560000	A.2.2.1.2.1.1.1.1	0.509456264775414	.	148480001	148560000	#FFDADA	1	0.625
chr1	148560001	148600000	B.1.2.2.1.2.2.1.2.1	0.236406619385343	.	148560001	148600000	#9191FF	1	0.375
chr1	148640001	148680000	B.1.2.2.1.2.2.1.2.1	0.236406619385343	.	148640001	148680000	#9191FF	1	0.375
chr1	148760001	148960000	B.1.2.2.1.2.2.1.2.1	0.236406619385343	.	148760001	148960000	#9191FF	1	0.375
chr1	149000001	149200000	B.1.2.2.1.2.2.1.2.1	0.236406619385343	.	149000001	149200000	#9191FF	1	0.375
chr1	149200001	149440000	A.2.2.1.2.1.1.1.2	0.508274231678487	.	149200001	149440000	#FFDADA	1	0.625
chr1	149560001	149760000	A.2.1.2.1.2.1.1.2	0.59338061465721	.	149560001	149760000	#FF9191	1	0.75
chr1	149760001	150200000	A.1.1.1.1.2.2.2.2.2	0.981087470449173	.	149760001	150200000	#FF0000	1	1
chr1	150200001	150600000	A.1.1.1.1.2.2.2.2.1.2	0.982269503546099	.	150200001	150600000	#FF0000	1	1
chr1	150600001	151000000	A.1.1.1.1.2.2.2.2.1.1	0.983451536643026	.	150600001	151000000	#FF0000	1	1
chr1	151000001	151280000	A.1.1.1.1.2.1.2	0.991725768321513	.	151000001	151280000	#FF0000	1	1
chr1	151280001	151560000	A.1.1.1.1.2.2.1.2.1.2	0.988179669030733	.	151280001	151560000	#FF0000	1	1
chr1	151560001	151840000	A.1.1.2.1.1.1.1.2.1.2	0.945626477541371	.	151560001	151840000	#FF0000	1	1
chr1	151840001	152000000	A.1.2.2.1.2.1.1.2.2.1	0.760047281323877	.	151840001	152000000	#FF4848	1	0.875
chr1	152000001	152200000	B.1.1.1.2.2.2.2.1.1	0.388888888888889	.	152000001	152200000	#DADAFF	1	0.5
chr1	152200001	152520000	B.1.2.2.2.2.1.1.2	0.219858156028369	.	152200001	152520000	#9191FF	1	0.375
chr1	152520001	152960000	B.2.1.1.1.1.2.1.1	0.200945626477541	.	152520001	152960000	#4848FF	1	0.25
chr1	152960001	153120000	B.1.2.2.2.2.2.1.1	0.216312056737589	.	152960001	153120000	#9191FF	1	0.375
chr1	153120001	153280000	B.1.2.1.2.2.1.2.2.1	0.275413711583924	.	153120001	153280000	#9191FF	1	0.375
chr1	153280001	153520000	A.2.2.2.2.1.2.2.2	0.456264775413712	.	153280001	153520000	#FFDADA	1	0.625
chr1	153520001	154160000	A.1.1.1.1.1.1.2.2	0.997635933806147	.	153520001	154160000	#FF0000	1	1
chr1	154160001	154360000	A.1.1.2.2.1.1.1.2.2.1	0.90661938534279	.	154160001	154360000	#FF0000	1	1
chr1	154360001	154920000	A.1.1.1.1.1.1.2.1	0.998817966903073	.	154360001	154920000	#FF0000	1	1
chr1	154920001	155120000	A.1.1.1.2.2.2.2.1.2.1	0.952718676122931	.	154920001	155120000	#FF0000	1	1
chr1	155120001	155480000	A.1.1.1.2.2.1.2.2	0.962174940898345	.	155120001	155480000	#FF0000	1	1
chr1	155480001	155640000	A.1.1.2.2.1.1.1.1	0.91016548463357	.	155480001	155640000	#FF0000	1	1
chr1	155640001	155880000	A.1.1.1.2.2.2.2.1.2.2	0.951536643026005	.	155640001	155880000	#FF0000	1	1
chr1	155880001	155960000	A.1.1.2.2.1.2.2	0.895981087470449	.	155880001	155960000	#FF0000	1	1
chr1	155960001	156040000	A.1.2.1.1.1.2.1.1	0.858156028368794	.	155960001	156040000	#FF4848	1	0.875
chr1	156040001	156320000	A.1.1.1.1.2.1.1	0.99290780141844	.	156040001	156320000	#FF0000	1	1
chr1	156320001	156560000	A.1.1.1.2.2.1.1.1	0.965721040189125	.	156320001	156560000	#FF0000	1	1
chr1	156560001	157160000	A.1.1.1.2.1.2.2.1.2	0.971631205673759	.	156560001	157160000	#FF0000	1	1
chr1	157160001	157520000	B.1.1.1.2.1.2.2.1.2	0.400709219858156	.	157160001	157520000	#DADAFF	1	0.5
chr1	157520001	157880000	B.1.2.2.1.2.2.2.2	0.231678486997636	.	157520001	157880000	#9191FF	1	0.375
chr1	157880001	158160000	B.1.1.2.2.2.2.2.2.2.1	0.32387706855792	.	157880001	158160000	#DADAFF	1	0.5
chr1	158160001	158520000	B.2.1.2.2.1.2.1.2.2	0.126477541371158	.	158160001	158520000	#4848FF	1	0.25
chr1	158520001	158960000	B.2.2.1.2.1.1.1	0.0732860520094563	.	158520001	158960000	#0000FF	1	0.125
chr1	158960001	159240000	B.1.2.1.1.2.1.1.2.2.2	0.307328605200946	.	158960001	159240000	#9191FF	1	0.375
chr1	159240001	159440000	B.1.2.1.2.2.2.1.2	0.270685579196217	.	159240001	159440000	#9191FF	1	0.375
chr1	159440001	159720000	B.1.1.1.1.2.2.2.2.1.1	0.41016548463357	.	159440001	159720000	#DADAFF	1	0.5
chr1	159720001	160040000	A.2.1.1.2.2.2.2.1.1	0.622931442080378	.	159720001	160040000	#FF9191	1	0.75
chr1	160040001	160400000	A.1.1.1.2.1.2.1.2.2.2	0.973995271867612	.	160040001	160400000	#FF0000	1	1
chr1	160400001	160560000	A.1.2.1.2.1.1.1.2.2	0.821513002364066	.	160400001	160560000	#FF4848	1	0.875
chr1	160560001	160920000	A.1.2.1.2.2.1.1.1	0.803782505910166	.	160560001	160920000	#FF4848	1	0.875
chr1	160920001	161160000	A.1.1.2.1.1.1.1.2.1.1	0.946808510638298	.	160920001	161160000	#FF0000	1	1
chr1	161160001	161400000	A.1.1.1.1.2.2.1.2.2.2	0.985815602836879	.	161160001	161400000	#FF0000	1	1
chr1	161400001	161680000	A.1.2.1.2.1.1.1.1.1	0.826241134751773	.	161400001	161680000	#FF4848	1	0.875
chr1	161680001	162000000	A.1.2.1.2.2.1.1.2.2	0.801418439716312	.	161680001	162000000	#FF4848	1	0.875
chr1	162000001	162560000	A.1.2.2.1.1.2.2.2.1	0.767139479905437	.	162000001	162560000	#FF4848	1	0.875
chr1	162560001	162800000	A.2.1.2.2.1.1.2.1.1.1.1.1	0.573286052009456	.	162560001	162800000	#FF9191	1	0.75
chr1	162800001	163360000	B.2.1.2.1.1.1.2.1	0.153664302600473	.	162800001	163360000	#4848FF	1	0.25
chr1	163360001	163600000	B.2.2.1.2.1.2.1.2	0.0697399527186761	.	163360001	163600000	#0000FF	1	0.125
chr1	163600001	164000000	B.2.2.2.2.2.1.1.2.1.1	0.0118203309692671	.	163600001	164000000	#0000FF	1	0.125
chr1	164000001	164200000	B.2.2.1.2.2.1.1.1.1	0.0650118203309693	.	164000001	164200000	#0000FF	1	0.125
chr1	164200001	164480000	B.2.2.2.1.1.2.2.1.2	0.0401891252955083	.	164200001	164480000	#0000FF	1	0.125
chr1	164480001	164760000	B.2.1.1.1.1.1.1.2.2.2	0.208037825059102	.	164480001	164760000	#4848FF	1	0.25
chr1	164760001	165080000	B.2.2.1.2.1.2.2.2.2	0.066193853427896	.	164760001	165080000	#0000FF	1	0.125
chr1	165080001	165320000	B.1.2.2.1.2.2.1.1.2.2	0.23758865248227	.	165080001	165320000	#9191FF	1	0.375
chr1	165320001	165560000	B.1.2.2.1.2.1.1.1.2	0.247044917257683	.	165320001	165560000	#9191FF	1	0.375
chr1	165560001	165880000	A.2.1.2.2.1.1.2.1.2.1	0.568557919621749	.	165560001	165880000	#FF9191	1	0.75
chr1	165880001	166160000	B.2.1.1.1.1.1.1.2.2.1	0.209219858156028	.	165880001	166160000	#4848FF	1	0.25
chr1	166160001	166480000	B.2.1.2.2.1.1.2.2	0.130023640661939	.	166160001	166480000	#4848FF	1	0.25
chr1	166480001	166800000	B.2.2.1.2.1.2.2.2.1	0.0673758865248227	.	166480001	166800000	#0000FF	1	0.125
chr1	166800001	166960000	B.1.1.1.1.2.1.1.2.1.1	0.429078014184397	.	166800001	166960000	#DADAFF	1	0.5
chr1	166960001	167200000	A.2.2.2.2.2.2.1.2.2	0.439716312056738	.	166960001	167200000	#FFDADA	1	0.625
chr1	167200001	167360000	A.1.2.2.1.2.2.2.1.2.2	0.747044917257683	.	167200001	167360000	#FF4848	1	0.875
chr1	167360001	167680000	A.1.2.1.2.2.1.2.2.1	0.797872340425532	.	167360001	167680000	#FF4848	1	0.875
chr1	167680001	167880000	A.1.1.2.1.2.1.1.1.1	0.930260047281324	.	167680001	167880000	#FF0000	1	1
chr1	167880001	168000000	A.1.1.1.2.2.2.1.2.2	0.956264775413712	.	167880001	168000000	#FF0000	1	1
chr1	168000001	168280000	A.1.1.2.1.2.1.2.1.2	0.919621749408983	.	168000001	168280000	#FF0000	1	1
chr1	168280001	168600000	A.2.1.1.2.2.1.2.1.2.1.1	0.639479905437352	.	168280001	168600000	#FF9191	1	0.75
chr1	168600001	169000000	A.2.1.2.2.2.2.1.2.2	0.540189125295508	.	168600001	169000000	#FF9191	1	0.75
chr1	169000001	169120000	A.2.1.2.2.1.1.1.2.1.2	0.576832151300236	.	169000001	169120000	#FF9191	1	0.75
chr1	169120001	169320000	A.2.1.1.2.2.1.2.2.2.2	0.628841607565012	.	169120001	169320000	#FF9191	1	0.75
chr1	169320001	169560000	A.1.2.2.1.2.2.2.2.1.1	0.745862884160757	.	169320001	169560000	#FF4848	1	0.875
chr1	169560001	169880000	A.2.1.1.2.2.1.2.1.2.1.2	0.638297872340426	.	169560001	169880000	#FF9191	1	0.75
chr1	169880001	170080000	B.1.1.2.2.1.2.2	0.3451536643026	.	169880001	170080000	#DADAFF	1	0.5
chr1	170080001	170440000	B.2.1.2.2.1.2.1.2.1	0.127659574468085	.	170080001	170440000	#4848FF	1	0.25
chr1	170440001	170840000	B.2.1.2.2.1.2.1.1	0.128841607565012	.	170440001	170840000	#4848FF	1	0.25
chr1	170840001	171040000	B.2.1.1.1.1.1.2.2.1.2	0.203309692671395	.	170840001	171040000	#4848FF	1	0.25
chr1	171040001	171440000	A.2.2.2.1.2.1.2.2.2	0.470449172576832	.	171040001	171440000	#FFDADA	1	0.625
chr1	171440001	171800000	A.2.1.2.2.1.1.1.1.2	0.57919621749409	.	171440001	171800000	#FF9191	1	0.75
chr1	171800001	171920000	B.1.1.2.2.2.2.2.2.1	0.325059101654846	.	171800001	171920000	#DADAFF	1	0.5
chr1	171920001	172320000	B.1.2.1.1.2.1.1.2.1	0.309692671394799	.	171920001	172320000	#9191FF	1	0.375
chr1	172320001	172680000	A.2.2.2.1.2.1.1.1.1	0.476359338061466	.	172320001	172680000	#FFDADA	1	0.625
chr1	172680001	173160000	B.1.1.1.1.2.2.2.1.1	0.412529550827423	.	172680001	173160000	#DADAFF	1	0.5
chr1	173160001	173360000	B.1.1.1.1.2.2.1.2.1.2	0.414893617021277	.	173160001	173360000	#DADAFF	1	0.5
chr1	173360001	173520000	A.2.1.1.2.2.2.1.1.2	0.625295508274232	.	173360001	173520000	#FF9191	1	0.75
chr1	173520001	173800000	A.2.1.1.2.2.1.2.2.1.1.1.1	0.635933806146572	.	173520001	173800000	#FF9191	1	0.75
chr1	173800001	174160000	A.1.1.2.1.2.1.1.2.1.2	0.92434988179669	.	173800001	174160000	#FF0000	1	1
chr1	174160001	174520000	A.1.2.2.1.2.2.1.1	0.754137115839243	.	174160001	174520000	#FF4848	1	0.875
chr1	174520001	174720000	A.2.1.1.2.2.1.1.1	0.645390070921986	.	174520001	174720000	#FF9191	1	0.75
chr1	174720001	175000000	A.1.1.2.1.2.1.1.2.2.2	0.921985815602837	.	174720001	175000000	#FF0000	1	1
chr1	175000001	175320000	A.2.1.2.2.2.2.2.1.2.2	0.535460992907801	.	175000001	175320000	#FF9191	1	0.75
chr1	175320001	175880000	B.1.1.1.2.1.1	0.40661938534279	.	175320001	175880000	#DADAFF	1	0.5
chr1	175880001	176200000	A.2.1.1.2.2.1.2.2.1.1.1.2	0.634751773049645	.	175880001	176200000	#FF9191	1	0.75
chr1	176200001	176560000	B.1.1.2.1.1.2.2.2.1	0.369976359338061	.	176200001	176560000	#DADAFF	1	0.5
chr1	176560001	176760000	B.1.2.1.2.2.1.2.1.1.2	0.277777777777778	.	176560001	176760000	#9191FF	1	0.375
chr1	176760001	176840000	B.1.1.2.1.1.1.2.2	0.377068557919622	.	176760001	176840000	#DADAFF	1	0.5
chr1	176840001	177160000	B.1.2.2.2.2.1.2.2	0.217494089834515	.	176840001	177160000	#9191FF	1	0.375
chr1	177160001	177400000	B.1.2.1.2.2.1.2.1.1.1	0.278959810874705	.	177160001	177400000	#9191FF	1	0.375
chr1	177400001	177960000	B.1.2.2.2.2.1.1.1.1	0.223404255319149	.	177400001	177960000	#9191FF	1	0.375
chr1	177960001	178080000	A.2.1.2.1.2.2.2.1.2	0.583924349881797	.	177960001	178080000	#FF9191	1	0.75
chr1	178080001	178200000	A.2.2.2.1.1.1.1	0.490543735224586	.	178080001	178200000	#FFDADA	1	0.625
chr1	178200001	178520000	A.2.1.2.2.2.2.1.2.1	0.541371158392435	.	178200001	178520000	#FF9191	1	0.75
chr1	178520001	178720000	A.1.2.1.2.1.1.1.2.1	0.822695035460993	.	178520001	178720000	#FF4848	1	0.875
chr1	178720001	179000000	A.1.2.1.2.2.2.2.1	0.793144208037825	.	178720001	179000000	#FF4848	1	0.875
chr1	179000001	179360000	A.1.1.2.1.2.1.1.1.2	0.929078014184397	.	179000001	179360000	#FF0000	1	1
chr1	179360001	179640000	B.1.1.2.1.1.2.1.1.2.2	0.373522458628842	.	179360001	179640000	#DADAFF	1	0.5
chr1	179640001	179800000	A.2.2.2.2.1.2.2.1.2.2	0.457446808510638	.	179640001	179800000	#FFDADA	1	0.625
chr1	179800001	180120000	A.1.1.2.1.1.2.1.2	0.937352245862884	.	179800001	180120000	#FF0000	1	1
chr1	180120001	180480000	A.1.2.2.1.2.2.1.2.2.2	0.750591016548463	.	180120001	180480000	#FF4848	1	0.875
chr1	180480001	180640000	A.2.1.2.1.2.1.1.1.2	0.594562647754137	.	180480001	180640000	#FF9191	1	0.75
chr1	180640001	181000000	A.2.1.1.2.2.1.2.1.2.2	0.637115839243499	.	180640001	181000000	#FF9191	1	0.75
chr1	181000001	181160000	A.1.2.2.1.2.2.2.1.1	0.749408983451537	.	181000001	181160000	#FF4848	1	0.875
chr1	181160001	181480000	B.1.2.1.2.2.1.1.1	0.281323877068558	.	181160001	181480000	#9191FF	1	0.375
chr1	181480001	181760000	B.1.2.1.2.2.2.1.1.1	0.273049645390071	.	181480001	181760000	#9191FF	1	0.375
chr1	181760001	182000000	B.1.2.2.2.2.2.1.2.1	0.215130023640662	.	181760001	182000000	#9191FF	1	0.375
chr1	182000001	182400000	A.2.1.2.2.2.2.1.1.1	0.543735224586288	.	182000001	182400000	#FF9191	1	0.75
chr1	182400001	182520000	A.2.2.2.2.2.2.2.2.1.1	0.437352245862884	.	182400001	182520000	#FFDADA	1	0.625
chr1	182520001	182800000	A.2.1.1.2.2.1.2.2.1.1.2	0.633569739952719	.	182520001	182800000	#FF9191	1	0.75
chr1	182800001	182960000	A.1.2.2.2.2.1.1.2.2.2	0.716312056737589	.	182800001	182960000	#FF4848	1	0.875
chr1	182960001	183440000	A.1.2.1.2.2.2.1.1	0.795508274231678	.	182960001	183440000	#FF4848	1	0.875
chr1	183440001	183640000	A.1.2.1.2.2.1.2.1.2	0.799054373522459	.	183440001	183640000	#FF4848	1	0.875
chr1	183640001	183800000	A.2.1.1.2.2.2.1.2	0.624113475177305	.	183640001	183800000	#FF9191	1	0.75
chr1	183800001	183920000	A.2.1.2.2.1.1.1.2.2.2	0.574468085106383	.	183800001	183920000	#FF9191	1	0.75
chr1	183920001	184480000	A.2.1.2.2.2.2.1.1.2	0.542553191489362	.	183920001	184480000	#FF9191	1	0.75
chr1	184480001	184760000	A.1.2.2.1.2.2.2.1.2.1	0.74822695035461	.	184480001	184760000	#FF4848	1	0.875
chr1	184760001	185160000	A.2.1.2.2.1.1.1.1.1.1	0.581560283687943	.	184760001	185160000	#FF9191	1	0.75
chr1	185160001	185320000	A.2.1.2.2.1.1.2.1.1.1.1.2	0.57210401891253	.	185160001	185320000	#FF9191	1	0.75
chr1	185320001	185720000	A.2.2.1.1.1.2.1.2.1	0.524822695035461	.	185320001	185720000	#FFDADA	1	0.625
chr1	185720001	186240000	B.1.2.2.1.2.2.1.1.2.1	0.238770685579196	.	185720001	186240000	#9191FF	1	0.375
chr1	186240001	186400000	A.2.2.1.1.1.2.1.1	0.526004728132388	.	186240001	186400000	#FFDADA	1	0.625
chr1	186400001	186640000	B.2.1.1.1.1.1.2.2.2	0.202127659574468	.	186400001	186640000	#4848FF	1	0.25
chr1	186640001	187040000	B.2.2.2.1.1.1.2.1	0.0449172576832151	.	186640001	187040000	#0000FF	1	0.125
chr1	187040001	187400000	B.2.2.2.2.2.1.2.1.1	0.008274231678487	.	187040001	187400000	#0000FF	1	0.125
chr1	187400001	187720000	B.2.2.2.1.1.2.1	0.0425531914893617	.	187400001	187720000	#0000FF	1	0.125
chr1	187720001	187800000	B.2.1.1.2.2.2.2.2	0.156028368794326	.	187720001	187800000	#4848FF	1	0.25
chr1	187800001	188000000	B.2.1.2.2.1.2.2.2.1	0.122931442080378	.	187800001	188000000	#4848FF	1	0.25
chr1	188000001	188080000	B.2.1.2.2.2.2.1.1	0.117021276595745	.	188000001	188080000	#4848FF	1	0.25
chr1	188080001	188400000	B.2.2.1.2.2.2.1.2.1	0.0508274231678487	.	188080001	188400000	#0000FF	1	0.125
chr1	188400001	188680000	B.2.2.2.1.2.2.2.2	0.0295508274231678	.	188400001	188680000	#0000FF	1	0.125
chr1	188680001	189080000	B.2.2.2.2.2.1.2.1.2	0.00709219858156028	.	188680001	189080000	#0000FF	1	0.125
chr1	189080001	189200000	B.2.1.1.2.2.1.2.2	0.159574468085106	.	189080001	189200000	#4848FF	1	0.25
chr1	189200001	189360000	B.2.2.1.2.2.1.1.2.2.2	0.0567375886524823	.	189200001	189360000	#0000FF	1	0.125
chr1	189360001	189560000	B.2.2.1.2.2.1.1.1.2.1.2	0.0626477541371158	.	189360001	189560000	#0000FF	1	0.125
chr1	189560001	189880000	B.2.2.2.1.1.1.1	0.0460992907801418	.	189560001	189880000	#0000FF	1	0.125
chr1	189880001	190000000	B.2.1.2.2.2.2.1.2	0.115839243498818	.	189880001	190000000	#4848FF	1	0.25
chr1	190000001	190160000	B.2.2.1.2.2.1.2	0.0555555555555556	.	190000001	190160000	#0000FF	1	0.125
chr1	190160001	190480000	B.2.2.2.2.2.1.1.1	0.0130023640661939	.	190160001	190480000	#0000FF	1	0.125
chr1	190480001	190800000	B.2.2.2.1.2.1.1	0.0366430260047281	.	190480001	190800000	#0000FF	1	0.125
chr1	190800001	191040000	B.2.2.2.1.2.1.2.2	0.0342789598108747	.	190800001	191040000	#0000FF	1	0.125
chr1	191040001	191160000	B.2.1.2.2.2.1.2.1	0.119385342789598	.	191040001	191160000	#4848FF	1	0.25
chr1	191160001	191520000	B.2.2.2.1.2.2.1.1	0.033096926713948	.	191160001	191520000	#0000FF	1	0.125
chr1	191520001	191720000	B.2.2.2.1.1.1.2.2	0.0437352245862884	.	191520001	191720000	#0000FF	1	0.125
chr1	191720001	191800000	B.2.1.1.2.2.1.1.2.2	0.163120567375887	.	191720001	191800000	#4848FF	1	0.25
chr1	191800001	192440000	B.2.2.2.2.2.1.1.2.2	0.00945626477541371	.	191800001	192440000	#0000FF	1	0.125
chr1	192440001	192640000	B.1.1.2.2.1.2.1.1.1	0.348699763593381	.	192440001	192640000	#DADAFF	1	0.5
chr1	192640001	192800000	B.1.2.1.1.1.1.1.1	0.321513002364066	.	192640001	192800000	#9191FF	1	0.375
chr1	192800001	193000000	B.1.1.2.2.2.2.2.1.1.2.1	0.328605200945626	.	192800001	193000000	#DADAFF	1	0.5
chr1	193000001	193240000	A.2.2.1.1.1.2.2.1	0.522458628841608	.	193000001	193240000	#FFDADA	1	0.625
chr1	193240001	193440000	B.1.2.1.1.2.1.1.1.1.1	0.314420803782506	.	193240001	193440000	#9191FF	1	0.375
chr1	193440001	193600000	B.1.1.2.2.2.2.2.1.1.1	0.329787234042553	.	193440001	193600000	#DADAFF	1	0.5
chr1	193600001	193760000	B.1.2.2.1.2.1.1.2	0.245862884160756	.	193600001	193760000	#9191FF	1	0.375
chr1	193760001	193960000	B.2.1.1.2.1.1.1.2.2	0.1725768321513	.	193760001	193960000	#4848FF	1	0.25
chr1	193960001	194120000	B.1.2.2.1.2.1.2.1	0.24468085106383	.	193960001	194120000	#9191FF	1	0.375
chr1	194120001	194320000	B.2.1.2.2.1.1.1.2	0.132387706855792	.	194120001	194320000	#4848FF	1	0.25
chr1	194320001	194520000	B.2.1.2.2.2.2.2.2	0.113475177304965	.	194320001	194520000	#4848FF	1	0.25
chr1	194520001	194920000	B.2.2.2.1.2.2.1.2	0.0319148936170213	.	194520001	194920000	#0000FF	1	0.125
chr1	194920001	195000000	B.2.1.1.2.2.1.1.2.1	0.164302600472813	.	194920001	195000000	#4848FF	1	0.25
chr1	195000001	195120000	B.2.1.1.2.2.1.2.1.1	0.16193853427896	.	195000001	195120000	#4848FF	1	0.25
chr1	195120001	195360000	B.2.2.2.1.2.1.2.1	0.0354609929078014	.	195120001	195360000	#0000FF	1	0.125
chr1	195360001	195520000	B.2.2.1.2.2.2.2.2	0.0472813238770686	.	195360001	195520000	#0000FF	1	0.125
chr1	195520001	195720000	B.2.2.1.2.2.2.1.1.2.2	0.0520094562647754	.	195520001	195720000	#0000FF	1	0.125
chr1	195720001	195840000	B.2.1.1.2.2.1.2.1.2	0.160756501182033	.	195720001	195840000	#4848FF	1	0.25
chr1	195840001	196080000	B.2.2.1.2.2.1.1.1.2.2.1	0.0614657210401891	.	195840001	196080000	#0000FF	1	0.125
chr1	196080001	196280000	B.1.2.2.1.2.1.2.2.1.1	0.243498817966903	.	196080001	196280000	#9191FF	1	0.375
chr1	196280001	196720000	A.2.2.1.1.1.1.2.1	0.528368794326241	.	196280001	196720000	#FFDADA	1	0.625
chr1	196720001	196840000	A.2.2.2.2.2.2.2.1	0.438534278959811	.	196720001	196840000	#FFDADA	1	0.625
chr1	196840001	197040000	B.1.1.2.2.1.1.2.2.1	0.351063829787234	.	196840001	197040000	#DADAFF	1	0.5
chr1	197040001	197200000	A.2.2.2.2.2.2.1.1.1.2	0.443262411347518	.	197040001	197200000	#FFDADA	1	0.625
chr1	197200001	197520000	B.1.2.1.1.2.1.1.1.2	0.310874704491726	.	197200001	197520000	#9191FF	1	0.375
chr1	197520001	197800000	A.2.2.2.1.2.1.2.2.1	0.471631205673759	.	197520001	197800000	#FFDADA	1	0.625
chr1	197800001	197920000	B.1.1.2.2.2.1.1.1.2	0.342789598108747	.	197800001	197920000	#DADAFF	1	0.5
chr1	197920001	198120000	B.1.1.2.2.1.1.2.1	0.352245862884161	.	197920001	198120000	#DADAFF	1	0.5
chr1	198120001	198280000	A.2.2.1.1.1.1.1	0.529550827423168	.	198120001	198280000	#FFDADA	1	0.625
chr1	198280001	198440000	B.1.1.2.2.2.2.1.2.2	0.33096926713948	.	198280001	198440000	#DADAFF	1	0.5
chr1	198440001	198640000	B.1.1.2.2.1.2.1.2	0.346335697399527	.	198440001	198640000	#DADAFF	1	0.5
chr1	198640001	199080000	B.1.2.1.1.2.1.1.1.1.2.1	0.313238770685579	.	198640001	199080000	#9191FF	1	0.375
chr1	199080001	199280000	B.1.2.1.1.2.1.2	0.306146572104019	.	199080001	199280000	#9191FF	1	0.375
chr1	199280001	199600000	B.2.1.1.1.1.1.2.2.1.1	0.204491725768322	.	199280001	199600000	#4848FF	1	0.25
chr1	199600001	200000000	A.2.2.1.1.1.1.2.2	0.527186761229314	.	199600001	200000000	#FFDADA	1	0.625
chr1	200000001	200240000	A.2.1.1.2.2.2.1.1.1.2	0.626477541371158	.	200000001	200240000	#FF9191	1	0.75
chr1	200240001	200520000	A.1.2.2.1.2.2.2.2.1.2	0.74468085106383	.	200240001	200520000	#FF4848	1	0.875
chr1	200520001	200880000	A.1.2.1.2.2.1.1.2.1	0.802600472813239	.	200520001	200880000	#FF4848	1	0.875
chr1	200880001	201120000	A.1.2.1.2.2.1.2.1.1	0.800236406619385	.	200880001	201120000	#FF4848	1	0.875
chr1	201120001	201360000	A.1.2.2.1.2.1.2.1.2	0.756501182033097	.	201120001	201360000	#FF4848	1	0.875
chr1	201360001	201840000	A.1.1.2.1.2.1.1.2.1.1.2	0.925531914893617	.	201360001	201840000	#FF0000	1	1
chr1	201840001	202080000	A.1.1.2.2.1.2.1.1	0.898345153664303	.	201840001	202080000	#FF0000	1	1
chr1	202080001	202400000	A.1.2.1.1.1.2.2.2.1.2.2	0.852245862884161	.	202080001	202400000	#FF4848	1	0.875
chr1	202400001	202480000	A.1.2.2.2.2.1.1.1.2	0.719858156028369	.	202400001	202480000	#FF4848	1	0.875
chr1	202480001	202960000	A.1.1.1.2.1.2.2.2.1.2.1	0.969267139479905	.	202480001	202960000	#FF0000	1	1
chr1	202960001	203240000	A.1.1.2.2.2.2.2	0.879432624113475	.	202960001	203240000	#FF0000	1	1
chr1	203240001	203440000	A.1.2.1.1.1.2.2.2.2	0.851063829787234	.	203240001	203440000	#FF4848	1	0.875
chr1	203440001	203720000	A.1.1.1.2.2.2.1.2.1	0.957446808510638	.	203440001	203720000	#FF0000	1	1
chr1	203720001	204000000	A.1.1.2.2.1.2.1.2	0.897163120567376	.	203720001	204000000	#FF0000	1	1
chr1	204000001	204080000	A.1.2.2.2.1.2.2.1.2	0.726950354609929	.	204000001	204080000	#FF4848	1	0.875
chr1	204080001	204520000	A.1.1.1.2.1.2.1.1	0.977541371158392	.	204080001	204520000	#FF0000	1	1
chr1	204520001	204920000	A.2.1.1.2.2.1.1.2.2.2	0.641843971631206	.	204520001	204920000	#FF9191	1	0.75
chr1	204920001	205280000	A.1.1.2.1.1.2.1.1.2	0.938534278959811	.	204920001	205280000	#FF0000	1	1
chr1	205280001	205480000	A.1.2.1.1.1.2.2.2.1.2.1	0.853427895981087	.	205280001	205480000	#FF4848	1	0.875
chr1	205480001	205720000	A.1.1.1.2.2.1.2.1	0.963356973995272	.	205480001	205720000	#FF0000	1	1
chr1	205720001	205920000	A.1.2.1.1.1.2.2.2.1.1	0.854609929078014	.	205720001	205920000	#FF4848	1	0.875
chr1	205920001	205960000	A.2.1.2.1.2.1.2.1.1.1	0.592198581560284	.	205920001	205960000	#FF9191	1	0.75
chr1	206080001	206160000	A.2.1.2.1.2.1.2.1.1.1	0.592198581560284	.	206080001	206160000	#FF9191	1	0.75
chr1	206160001	206360000	A.1.2.2.2.2.1.1.1.1	0.721040189125296	.	206160001	206360000	#FF4848	1	0.875
chr1	206480001	206560000	A.2.1.2.1.2.1.2.1.1.2	0.591016548463357	.	206480001	206560000	#FF9191	1	0.75
chr1	206560001	207000000	A.1.1.1.2.1.2.2.2.1.1	0.970449172576832	.	206560001	207000000	#FF0000	1	1
chr1	207000001	207200000	A.1.2.1.2.1.1.1.1.2.2	0.82387706855792	.	207000001	207200000	#FF4848	1	0.875
chr1	207200001	207760000	A.1.1.2.1.2.1.2.2.1	0.918439716312057	.	207200001	207760000	#FF0000	1	1
chr1	207760001	208000000	A.1.2.2.1.2.1.2.1.1	0.757683215130024	.	207760001	208000000	#FF4848	1	0.875
chr1	208000001	208440000	A.2.1.1.2.2.1.2.1.1	0.640661938534279	.	208000001	208440000	#FF9191	1	0.75
chr1	208440001	208640000	B.1.1.2.1.1.2.1.2	0.372340425531915	.	208440001	208640000	#DADAFF	1	0.5
chr1	208640001	208880000	B.1.2.1.2.2.2.1.1.2	0.271867612293144	.	208640001	208880000	#9191FF	1	0.375
chr1	208880001	209160000	B.2.1.1.1.1.2.2.2.1	0.197399527186761	.	208880001	209160000	#4848FF	1	0.25
chr1	209160001	209440000	B.1.2.2.2.2.1.1.1.2.1	0.222222222222222	.	209160001	209440000	#9191FF	1	0.375
chr1	209440001	209720000	B.1.2.2.2.2.2.1.2.2	0.213947990543735	.	209440001	209720000	#9191FF	1	0.375
chr1	209720001	210040000	A.2.1.1.2.2.2.2.1.2	0.621749408983452	.	209720001	210040000	#FF9191	1	0.75
chr1	210040001	210480000	B.2.1.1.1.1.2.2.2.2	0.196217494089835	.	210040001	210480000	#4848FF	1	0.25
chr1	210480001	210600000	A.2.2.2.2.2.2.1.1.1.1	0.444444444444444	.	210480001	210600000	#FFDADA	1	0.625
chr1	210600001	210960000	B.1.2.1.2.2.1.1.2	0.280141843971631	.	210600001	210960000	#9191FF	1	0.375
chr1	210960001	211400000	B.1.2.2.2.2.1.1.1.2.2	0.221040189125296	.	210960001	211400000	#9191FF	1	0.375
chr1	211400001	211680000	A.1.2.2.1.2.2.1.2.1	0.752955082742317	.	211400001	211680000	#FF4848	1	0.875
chr1	211680001	211840000	A.1.2.2.1.2.1.1.2.1	0.761229314420804	.	211680001	211840000	#FF4848	1	0.875
chr1	211840001	212160000	A.1.1.2.1.1.1.1.2.2	0.944444444444444	.	211840001	212160000	#FF0000	1	1
chr1	212160001	212240000	A.1.2.2.2.2.1.1.2.1	0.718676122931442	.	212160001	212240000	#FF4848	1	0.875
chr1	212240001	212680000	A.1.1.1.2.1.2.2.1.1	0.972813238770686	.	212240001	212680000	#FF0000	1	1
chr1	212680001	212960000	A.1.1.2.1.1.1.1.1.1	0.949172576832151	.	212680001	212960000	#FF0000	1	1
chr1	212960001	213240000	A.1.2.1.2.2.1.2.2.2	0.796690307328605	.	212960001	213240000	#FF4848	1	0.875
chr1	213240001	213560000	A.2.2.2.1.2.1.1.1.2	0.475177304964539	.	213240001	213560000	#FFDADA	1	0.625
chr1	213560001	213720000	B.1.1.2.2.2.2.1.2.1	0.332151300236407	.	213560001	213720000	#DADAFF	1	0.5
chr1	213720001	214080000	B.1.1.2.1.1.2.2.1	0.371158392434988	.	213720001	214080000	#DADAFF	1	0.5
chr1	214080001	214320000	A.2.2.2.1.2.1.1.2	0.473995271867612	.	214080001	214320000	#FFDADA	1	0.625
chr1	214320001	214560000	B.1.1.1.1.2.1.1.1.1	0.431442080378251	.	214320001	214560000	#DADAFF	1	0.5
chr1	214560001	214840000	B.1.2.1.1.2.1.1.1.1.2.2	0.312056737588652	.	214560001	214840000	#9191FF	1	0.375
chr1	214840001	215080000	B.2.1.2.2.1.2.2.1.2	0.124113475177305	.	214840001	215080000	#4848FF	1	0.25
chr1	215080001	215280000	B.2.1.2.2.1.2.2.1.1	0.125295508274232	.	215080001	215280000	#4848FF	1	0.25
chr1	215280001	215720000	B.2.2.2.1.1.2.2.2.2	0.0378250591016548	.	215280001	215720000	#0000FF	1	0.125
chr1	215720001	215840000	B.1.1.1.1.2.1.1.2.2.1	0.426713947990544	.	215720001	215840000	#DADAFF	1	0.5
chr1	215840001	216120000	B.2.1.2.2.1.1.2.1	0.131205673758865	.	215840001	216120000	#4848FF	1	0.25
chr1	216120001	216440000	B.2.2.1.2.2.1.1.2.1	0.0591016548463357	.	216120001	216440000	#0000FF	1	0.125
chr1	216440001	216560000	B.2.1.2.2.2.1.1	0.120567375886525	.	216440001	216560000	#4848FF	1	0.25
chr1	216560001	216800000	B.2.1.2.2.1.2.2.2.2	0.121749408983452	.	216560001	216800000	#4848FF	1	0.25
chr1	216800001	216880000	B.2.1.1.2.2.2.1	0.15839243498818	.	216800001	216880000	#4848FF	1	0.25
chr1	216880001	217280000	B.2.2.2.1.1.2.2.1.1	0.041371158392435	.	216880001	217280000	#0000FF	1	0.125
chr1	217280001	217600000	B.2.2.1.2.2.2.1.2.2	0.049645390070922	.	217280001	217600000	#0000FF	1	0.125
chr1	217600001	217840000	B.2.1.1.1.1.1.2.1.1	0.206855791962175	.	217600001	217840000	#4848FF	1	0.25
chr1	217840001	218440000	B.2.2.2.2.2.1.1.2.1.2	0.0106382978723404	.	217840001	218440000	#0000FF	1	0.125
chr1	218440001	218720000	B.1.2.2.1.2.2.1.2.2.1	0.235224586288416	.	218440001	218720000	#9191FF	1	0.375
chr1	218720001	219280000	B.2.2.1.2.1.2.2.1	0.0685579196217494	.	218720001	219280000	#0000FF	1	0.125
chr1	219280001	219400000	B.1.1.2.2.2.2.1.1	0.333333333333333	.	219280001	219400000	#DADAFF	1	0.5
chr1	219400001	219600000	B.1.2.2.1.2.1.2.2.1.2	0.242316784869976	.	219400001	219600000	#9191FF	1	0.375
chr1	219600001	220040000	B.2.1.1.1.1.1.1.2.1	0.210401891252955	.	219600001	220040000	#4848FF	1	0.25
chr1	220040001	220320000	A.2.1.1.2.2.2.2.2.1	0.620567375886525	.	220040001	220320000	#FF9191	1	0.75
chr1	220320001	220440000	A.1.2.2.1.2.2.2.2.2.1	0.743498817966903	.	220320001	220440000	#FF4848	1	0.875
chr1	220440001	220840000	B.1.1.2.1.1.2.1.1.2.1	0.374704491725768	.	220440001	220840000	#DADAFF	1	0.5
chr1	220840001	220960000	A.2.1.2.1.2.2.2.1.1	0.585106382978723	.	220840001	220960000	#FF9191	1	0.75
chr1	220960001	221160000	A.2.1.2.2.1.1.2.2	0.566193853427896	.	220960001	221160000	#FF9191	1	0.75
chr1	221160001	221320000	A.2.2.1.1.1.2.2.2.1	0.521276595744681	.	221160001	221320000	#FFDADA	1	0.625
chr1	221320001	221640000	A.2.2.1.1.2.2.2.1	0.511820330969267	.	221320001	221640000	#FFDADA	1	0.625
chr1	221640001	221920000	A.2.1.2.2.1.1.1.2.1.1	0.578014184397163	.	221640001	221920000	#FF9191	1	0.75
chr1	221920001	222400000	A.2.1.1.2.2.1.2.2.1.2	0.632387706855792	.	221920001	222400000	#FF9191	1	0.75
chr1	222400001	222600000	B.1.1.2.1.1.2.1.1.1	0.375886524822695	.	222400001	222600000	#DADAFF	1	0.5
chr1	222600001	223200000	A.1.1.2.1.2.1.2.2.2	0.91725768321513	.	222600001	223200000	#FF0000	1	1
chr1	223200001	223280000	A.2.1.1.1.1.2.2.2.1	0.678486997635934	.	223200001	223280000	#FF9191	1	0.75
chr1	223280001	223680000	A.2.1.1.2.2.1.2.2.2.1.1	0.631205673758865	.	223280001	223680000	#FF9191	1	0.75
chr1	223680001	223800000	A.2.1.2.1.2.2.1.2	0.58628841607565	.	223680001	223800000	#FF9191	1	0.75
chr1	223800001	224080000	A.1.2.1.2.1.1.1.1.2.1	0.825059101654846	.	223800001	224080000	#FF4848	1	0.875
chr1	224080001	224240000	A.2.1.1.1.1.2.1.1	0.683215130023641	.	224080001	224240000	#FF9191	1	0.75
chr1	224240001	224680000	A.1.1.1.2.1.2.1.2.2.1	0.975177304964539	.	224240001	224680000	#FF0000	1	1
chr1	224680001	225120000	A.2.2.2.1.1.2.1.1.2	0.479905437352246	.	224680001	225120000	#FFDADA	1	0.625
chr1	225120001	225560000	B.1.1.2.1.1.2.2.2.2	0.368794326241135	.	225120001	225560000	#DADAFF	1	0.5
chr1	225560001	225920000	A.1.1.1.2.1.2.2.2.2	0.966903073286052	.	225560001	225920000	#FF0000	1	1
chr1	225920001	226240000	A.1.1.1.1.2.2.1.1	0.990543735224586	.	225920001	226240000	#FF0000	1	1
chr1	226240001	226400000	A.1.2.1.1.1.2.2.1	0.855791962174941	.	226240001	226400000	#FF4848	1	0.875
chr1	226400001	226720000	A.1.2.1.2.2.2.2.2.2	0.790780141843972	.	226400001	226720000	#FF4848	1	0.875
chr1	226720001	227040000	A.1.2.2.1.2.1.2.2	0.75531914893617	.	226720001	227040000	#FF4848	1	0.875
chr1	227040001	227200000	A.1.2.2.1.2.1.1.2.2.2	0.75886524822695	.	227040001	227200000	#FF4848	1	0.875
chr1	227200001	227600000	A.2.1.2.2.2.1.2.1	0.547281323877069	.	227200001	227600000	#FF9191	1	0.75
chr1	227600001	227680000	A.2.2.1.2.2.1.1.2.2	0.49645390070922	.	227600001	227680000	#FFDADA	1	0.625
chr1	227680001	227920000	B.1.1.1.1.2.2.1.2.1.1	0.416075650118203	.	227680001	227920000	#DADAFF	1	0.5
chr1	227920001	228160000	A.2.2.2.2.1.2.2.1.2.1	0.458628841607565	.	227920001	228160000	#FFDADA	1	0.625
chr1	228160001	228240000	A.2.2.1.2.2.1.1.2.1	0.497635933806147	.	228160001	228240000	#FFDADA	1	0.625
chr1	228240001	228440000	A.2.1.1.1.1.2.2.1.2	0.679669030732861	.	228240001	228440000	#FF9191	1	0.75
chr1	228440001	228760000	A.1.2.2.2.2.1.2.2	0.712765957446808	.	228440001	228760000	#FF4848	1	0.875
chr1	228760001	229040000	A.1.1.2.1.2.1.1.2.1.1.1.2	0.926713947990544	.	228760001	229040000	#FF0000	1	1
chr1	229040001	229440000	A.1.1.1.2.1.2.2.2.1.2.2	0.968085106382979	.	229040001	229440000	#FF0000	1	1
chr1	229440001	229760000	A.1.1.2.1.2.1.1.2.1.1.1.1	0.92789598108747	.	229440001	229760000	#FF0000	1	1
chr1	229760001	230160000	A.1.2.1.2.2.2.2.2.1	0.791962174940898	.	229760001	230160000	#FF4848	1	0.875
chr1	230160001	230480000	A.1.1.2.1.1.2.1.1.1	0.939716312056738	.	230160001	230480000	#FF0000	1	1
chr1	230480001	230760000	A.2.1.1.2.2.1.1.2.1	0.644208037825059	.	230480001	230760000	#FF9191	1	0.75
chr1	230760001	230840000	A.2.1.1.1.1.2.2.1.1	0.680851063829787	.	230760001	230840000	#FF9191	1	0.75
chr1	230840001	231240000	A.1.2.1.2.2.2.1.2	0.794326241134752	.	230840001	231240000	#FF4848	1	0.875
chr1	231240001	231400000	A.2.1.2.2.1.1.1.2.2.1	0.57565011820331	.	231240001	231400000	#FF9191	1	0.75
chr1	231400001	231800000	A.1.2.2.1.2.2.1.2.2.1	0.75177304964539	.	231400001	231800000	#FF4848	1	0.875
chr1	231800001	231960000	B.1.1.1.1.2.2.1.2.2	0.41371158392435	.	231800001	231960000	#DADAFF	1	0.5
chr1	231960001	232160000	B.1.2.1.2.2.1.2.2.2	0.274231678486998	.	231960001	232160000	#9191FF	1	0.375
chr1	232160001	232560000	B.2.1.1.1.1.2.1.2	0.199763593380615	.	232160001	232560000	#4848FF	1	0.25
chr1	232560001	232760000	B.1.1.1.1.2.2.2.2.1.2	0.408983451536643	.	232560001	232760000	#DADAFF	1	0.5
chr1	232760001	232880000	A.2.2.2.2.2.2.2.2.2	0.434988179669031	.	232760001	232880000	#FFDADA	1	0.625
chr1	232880001	232960000	A.2.2.2.2.2.2.2.2.1.2	0.436170212765957	.	232880001	232960000	#FFDADA	1	0.625
chr1	232960001	233200000	B.1.1.2.1.1.1.1.2	0.379432624113475	.	232960001	233200000	#DADAFF	1	0.5
chr1	233200001	233440000	B.1.2.1.1.2.1.1.2.2.1	0.308510638297872	.	233200001	233440000	#9191FF	1	0.375
chr1	233440001	233600000	B.1.1.1.1.2.2.1.1	0.41725768321513	.	233440001	233600000	#DADAFF	1	0.5
chr1	233600001	233920000	B.1.2.1.2.2.1.2.1.2	0.276595744680851	.	233600001	233920000	#9191FF	1	0.375
chr1	233920001	234200000	B.1.2.2.2.2.1.2.1	0.218676122931442	.	233920001	234200000	#9191FF	1	0.375
chr1	234200001	234480000	B.1.1.1.1.2.2.2.1.2	0.411347517730496	.	234200001	234480000	#DADAFF	1	0.5
chr1	234480001	234600000	A.1.2.2.2.2.1.1.2.2.1	0.717494089834515	.	234480001	234600000	#FF4848	1	0.875
chr1	234600001	234880000	A.1.1.1.2.1.2.1.2.1	0.976359338061466	.	234600001	234880000	#FF0000	1	1
chr1	234880001	235000000	A.1.1.2.1.2.1.1.2.2.1	0.923167848699764	.	234880001	235000000	#FF0000	1	1
chr1	235000001	235200000	A.1.1.1.1.2.2.1.2.1.1	0.98936170212766	.	235000001	235200000	#FF0000	1	1
chr1	235240001	235280000	A.1.1.1.1.2.2.1.2.1.1	0.98936170212766	.	235240001	235280000	#FF0000	1	1
chr1	235280001	235680000	A.1.1.1.1.1.1.1	1	.	235280001	235680000	#FF0000	1	1
chr1	235680001	236240000	A.1.1.2.1.2.1.2.1.1	0.92080378250591	.	235680001	236240000	#FF0000	1	1
chr1	236240001	236520000	A.1.2.2.1.2.2.2.2.2.2	0.742316784869976	.	236240001	236520000	#FF4848	1	0.875
chr1	236520001	236760000	A.2.1.1.2.2.2.2.2.2	0.619385342789598	.	236520001	236760000	#FF9191	1	0.75
chr1	236760001	236920000	B.1.1.2.2.2.2.2.2.2.2	0.322695035460993	.	236760001	236920000	#DADAFF	1	0.5
chr1	236920001	237080000	A.2.2.1.1.1.2.2.2.2	0.520094562647754	.	236920001	237080000	#FFDADA	1	0.625
chr1	237080001	237560000	B.2.2.1.2.1.1.2	0.0721040189125296	.	237080001	237560000	#0000FF	1	0.125
chr1	237560001	237760000	B.2.1.2.2.2.2.2.1	0.114657210401891	.	237560001	237760000	#4848FF	1	0.25
chr1	237760001	237960000	B.1.2.2.1.2.1.2.2.2	0.24113475177305	.	237760001	237960000	#9191FF	1	0.375
chr1	237960001	238120000	B.2.1.1.2.1.1.1.1.1	0.17612293144208	.	237960001	238120000	#4848FF	1	0.25
chr1	238120001	238440000	B.2.2.1.2.1.2.1.1	0.0709219858156028	.	238120001	238440000	#0000FF	1	0.125
chr1	238440001	238640000	B.2.1.1.2.1.1.1.1.2	0.174940898345154	.	238440001	238640000	#4848FF	1	0.25
chr1	238640001	238840000	B.2.1.2.2.2.1.2.2	0.118203309692671	.	238640001	238840000	#4848FF	1	0.25
chr1	238840001	239280000	B.2.2.2.1.1.2.2.2.1	0.0390070921985816	.	238840001	239280000	#0000FF	1	0.125
chr1	239280001	239480000	B.2.1.1.2.1.1.2.2.2	0.16903073286052	.	239280001	239480000	#4848FF	1	0.25
chr1	239480001	239640000	B.1.2.2.1.2.2.2.1	0.232860520094563	.	239480001	239640000	#9191FF	1	0.375
chr1	239640001	239920000	B.2.1.1.2.1.1.2.1	0.171394799054374	.	239640001	239920000	#4848FF	1	0.25
chr1	239920001	240160000	B.2.1.1.2.1.1.2.2.1	0.170212765957447	.	239920001	240160000	#4848FF	1	0.25
chr1	240160001	240360000	B.2.1.2.2.1.1.1.1	0.133569739952719	.	240160001	240360000	#4848FF	1	0.25
chr1	240360001	240640000	B.2.2.1.2.2.2.2.1	0.0484633569739953	.	240360001	240640000	#0000FF	1	0.125
chr1	240640001	240840000	B.1.1.2.2.1.1.2.2.2	0.349881796690307	.	240640001	240840000	#DADAFF	1	0.5
chr1	240840001	241040000	B.2.2.1.2.2.1.1.1.2.2.2	0.0602836879432624	.	240840001	241040000	#0000FF	1	0.125
chr1	241040001	241280000	B.2.2.1.2.2.1.1.2.2.1	0.057919621749409	.	241040001	241280000	#0000FF	1	0.125
chr1	241280001	241400000	B.2.1.1.2.2.2.2.1	0.157210401891253	.	241280001	241400000	#4848FF	1	0.25
chr1	241400001	241640000	B.2.2.1.2.2.1.1.1.2.1.1	0.0638297872340425	.	241400001	241640000	#0000FF	1	0.125
chr1	241640001	241800000	B.1.1.1.1.2.1.1.2.2.2	0.425531914893617	.	241640001	241800000	#DADAFF	1	0.5
chr1	241800001	242040000	B.1.2.2.1.2.1.1.1.1	0.24822695035461	.	241800001	242040000	#9191FF	1	0.375
chr1	242040001	242200000	B.1.2.1.1.1.1.1.2	0.320330969267139	.	242040001	242200000	#9191FF	1	0.375
chr1	242200001	242560000	B.2.2.1.2.2.2.1.1.1	0.0543735224586288	.	242200001	242560000	#0000FF	1	0.125
chr1	242560001	242680000	B.2.1.1.2.1.1.1.2.1	0.173758865248227	.	242560001	242680000	#4848FF	1	0.25
chr1	242680001	243000000	B.2.2.1.2.2.2.1.1.2.1	0.0531914893617021	.	242680001	243000000	#0000FF	1	0.125
chr1	243000001	243240000	B.2.1.1.1.1.1.2.1.2	0.205673758865248	.	243000001	243240000	#4848FF	1	0.25
chr1	243240001	243520000	A.2.1.2.2.1.1.2.1.2.2	0.567375886524823	.	243240001	243520000	#FF9191	1	0.75
chr1	243520001	243680000	A.2.1.1.2.2.2.1.1.1.1	0.627659574468085	.	243520001	243680000	#FF9191	1	0.75
chr1	243680001	243840000	A.2.2.2.2.2.2.1.1.2	0.442080378250591	.	243680001	243840000	#FFDADA	1	0.625
chr1	243840001	243960000	A.2.1.2.1.2.2.2.2	0.58274231678487	.	243840001	243960000	#FF9191	1	0.75
chr1	243960001	244160000	B.1.1.1.1.2.1.1.2.1.2	0.42789598108747	.	243960001	244160000	#DADAFF	1	0.5
chr1	244160001	244280000	A.2.1.2.2.1.1.2.1.1.2	0.569739952718676	.	244160001	244280000	#FF9191	1	0.75
chr1	244280001	244760000	A.2.2.1.1.1.2.1.2.2	0.523640661938534	.	244280001	244760000	#FFDADA	1	0.625
chr1	244760001	244960000	A.2.1.2.2.1.1.1.1.1.2	0.580378250591017	.	244760001	244960000	#FF9191	1	0.75
chr1	244960001	245240000	A.1.2.2.1.2.1.1.1.2	0.762411347517731	.	244960001	245240000	#FF4848	1	0.875
chr1	245240001	245480000	A.2.2.2.2.2.2.1.2.1	0.440898345153664	.	245240001	245480000	#FFDADA	1	0.625
chr1	245480001	245680000	B.1.1.2.2.2.2.2.1.2	0.326241134751773	.	245480001	245680000	#DADAFF	1	0.5
chr1	245680001	245760000	B.1.1.2.2.2.1.1.1.1	0.343971631205674	.	245680001	245760000	#DADAFF	1	0.5
chr1	245760001	246200000	B.1.1.2.2.1.2.1.1.2	0.347517730496454	.	245760001	246200000	#DADAFF	1	0.5
chr1	246200001	246680000	A.2.2.2.1.2.1.2.1	0.472813238770686	.	246200001	246680000	#FFDADA	1	0.625
chr1	246680001	246960000	A.1.2.2.1.2.1.1.1.1	0.763593380614657	.	246680001	246960000	#FF4848	1	0.875
chr1	246960001	247120000	A.2.1.2.2.1.1.2.1.1.1.2	0.570921985815603	.	246960001	247120000	#FF9191	1	0.75
chr1	247120001	247360000	B.1.1.1.1.2.1.1.1.2	0.430260047281324	.	247120001	247360000	#DADAFF	1	0.5
chr1	247360001	247680000	B.1.2.2.1.2.2.1.2.2.2	0.234042553191489	.	247360001	247680000	#9191FF	1	0.375
chr1	247680001	248200000	B.2.2.2.2.2.1.2.2	0.00591016548463357	.	247680001	248200000	#0000FF	1	0.125
chr1	248200001	248640000	B.2.2.2.1.2.2.2.1	0.0307328605200946	.	248200001	248640000	#0000FF	1	0.125
chr1	248640001	248760000	B.2.1.1.2.2.1.1.1	0.16548463356974	.	248640001	248760000	#4848FF	1	0.25
chr1	248760001	248920000	B.1.1.2.2.2.2.2.1.1.2.2	0.3274231678487	.	248760001	248920000	#DADAFF	1	0.5
chr1	249040001	249240000	B.1.1.2.2.2.2.2.1.1.2.2	0.3274231678487	.	249040001	249240000	#DADAFF	1	0.5
chr2	1	320000	A.2.2.2.1.1.2.1.1	0.528683914510686	.	1	320000	#FFDADA	1	0.625
chr2	320001	440000	B.1.2.1.1.1.2.1.1.2	0.389201349831271	.	320001	440000	#9191FF	1	0.375
chr2	440001	600000	B.1.2.1.2.1.2.1.1.1	0.366704161979753	.	440001	600000	#9191FF	1	0.375
chr2	600001	720000	A.2.2.1.2.1.2.2.2.2	0.538807649043869	.	600001	720000	#FFDADA	1	0.625
chr2	760001	1000000	B.1.2.1.1.2.1.2.2	0.380202474690664	.	760001	1000000	#9191FF	1	0.375
chr2	1000001	1080000	B.1.2.1.2.1.2.1.1.2	0.365579302587177	.	1000001	1080000	#9191FF	1	0.375
chr2	1080001	1440000	B.2.1.1.2.2.1.1.1.1.2	0.210348706411699	.	1080001	1440000	#4848FF	1	0.25
chr2	1440001	1840000	B.1.2.1.1.2.1.2.1.1	0.382452193475816	.	1440001	1840000	#9191FF	1	0.375
chr2	1840001	2120000	B.1.2.1.2.2.2.1.1.2	0.343082114735658	.	1840001	2120000	#9191FF	1	0.375
chr2	2120001	2320000	B.2.1.1.2.2.1.1.2.1.2.1	0.206974128233971	.	2120001	2320000	#4848FF	1	0.25
chr2	2320001	2520000	B.2.1.2.2.1.2.2.1.2	0.134983127109111	.	2320001	2520000	#4848FF	1	0.25
chr2	2520001	2840000	B.1.2.2.2.2.1.1	0.281214848143982	.	2520001	2840000	#9191FF	1	0.375
chr2	2840001	3120000	B.1.2.1.2.1.2.1.2	0.364454443194601	.	2840001	3120000	#9191FF	1	0.375
chr2	3120001	3520000	A.2.1.2.1.1.2.1	0.623172103487064	.	3120001	3520000	#FF9191	1	0.75
chr2	3520001	3680000	A.2.1.1.1.1.1.2.1.1.2	0.688413948256468	.	3520001	3680000	#FF9191	1	0.75
chr2	3680001	3960000	B.1.2.1.2.2.2.1.1.1	0.344206974128234	.	3680001	3960000	#9191FF	1	0.375
chr2	3960001	4080000	B.1.2.2.1.2.2.2.1.2.1	0.295838020247469	.	3960001	4080000	#9191FF	1	0.375
chr2	4080001	4560000	B.2.2.2.1.2.1.1.1	0.0247469066366704	.	4080001	4560000	#0000FF	1	0.125
chr2	4560001	4680000	B.2.1.2.2.1.2.1.1.2.1	0.140607424071991	.	4560001	4680000	#4848FF	1	0.25
chr2	4680001	4960000	B.2.2.1.2.1.2.1.2.2.2.2	0.0528683914510686	.	4680001	4960000	#0000FF	1	0.125
chr2	4960001	5040000	B.2.2.1.2.1.2.1.2.2.2.1	0.0539932508436445	.	4960001	5040000	#0000FF	1	0.125
chr2	5120001	5400000	B.2.2.1.2.1.2.1.2.2.2.1	0.0539932508436445	.	5120001	5400000	#0000FF	1	0.125
chr2	5400001	5880000	B.2.2.1.2.1.1.1.1.1	0.0708661417322835	.	5400001	5880000	#0000FF	1	0.125
chr2	5880001	6080000	B.2.1.2.2.1.2.2.2.1.2	0.131608548931384	.	5880001	6080000	#4848FF	1	0.25
chr2	6080001	6240000	B.2.1.2.2.1.2.1.1.1.2	0.141732283464567	.	6080001	6240000	#4848FF	1	0.25
chr2	6240001	6520000	B.2.1.2.2.1.2.1.1.2.2.1	0.139482564679415	.	6240001	6520000	#4848FF	1	0.25
chr2	6520001	6680000	B.2.1.1.2.2.2.1.1.1.2	0.200224971878515	.	6520001	6680000	#4848FF	1	0.25
chr2	6680001	6960000	B.2.1.2.2.1.2.2.2.2	0.130483689538808	.	6680001	6960000	#4848FF	1	0.25
chr2	6960001	7160000	A.2.2.2.2.2.2.1.1.2.2	0.482564679415073	.	6960001	7160000	#FFDADA	1	0.625
chr2	7160001	7520000	B.1.2.1.1.2.1.2.1.2	0.38132733408324	.	7160001	7520000	#9191FF	1	0.375
chr2	7520001	7600000	A.2.2.2.1.2.2.2.2.1	0.511811023622047	.	7520001	7600000	#FFDADA	1	0.625
chr2	7600001	7760000	B.1.1.2.2.2.1.1.1	0.404949381327334	.	7600001	7760000	#DADAFF	1	0.5
chr2	7760001	8200000	B.1.1.1.2.1.1.1.1	0.456692913385827	.	7760001	8200000	#DADAFF	1	0.5
chr2	8200001	8440000	A.1.2.2.1.1.2.2.1.1.2	0.746906636670416	.	8200001	8440000	#FF4848	1	0.875
chr2	8440001	8640000	A.1.2.1.2.2.2.1.2.2.1	0.766029246344207	.	8440001	8640000	#FF4848	1	0.875
chr2	8640001	8840000	A.1.2.1.2.2.2.1.2.2.2	0.764904386951631	.	8640001	8840000	#FF4848	1	0.875
chr2	8840001	9000000	A.2.1.1.1.1.1.2.1.1.1	0.689538807649044	.	8840001	9000000	#FF9191	1	0.75
chr2	9000001	9280000	A.2.2.1.1.1.2.2.2	0.564679415073116	.	9000001	9280000	#FFDADA	1	0.625
chr2	9280001	9560000	A.2.1.1.1.1.2.1.1.2	0.682789651293588	.	9280001	9560000	#FF9191	1	0.75
chr2	9560001	9840000	A.1.1.2.2.1.1.1.2.1.2	0.889763779527559	.	9560001	9840000	#FF0000	1	1
chr2	9840001	9920000	A.1.2.2.2.1.2.2.2	0.71541057367829	.	9840001	9920000	#FF4848	1	0.875
chr2	9920001	10120000	A.1.1.2.2.1.1.1.2.2	0.888638920134983	.	9920001	10120000	#FF0000	1	1
chr2	10120001	10240000	A.1.2.2.2.1.1.1.2.1	0.732283464566929	.	10120001	10240000	#FF4848	1	0.875
chr2	10240001	10400000	A.1.2.1.1.1.1.2.1.1.1.1	0.832395950506187	.	10240001	10400000	#FF4848	1	0.875
chr2	10400001	10600000	A.1.1.2.1.2.2.1.2.2.2.2.2	0.906636670416198	.	10400001	10600000	#FF0000	1	1
chr2	10600001	10760000	A.1.2.1.1.1.1.2.1.1.1.2	0.831271091113611	.	10600001	10760000	#FF4848	1	0.875
chr2	10760001	10960000	A.1.2.1.1.1.1.2.1.2	0.829021372328459	.	10760001	10960000	#FF4848	1	0.875
chr2	10960001	11240000	A.1.2.2.2.2.2.2.2.1.1	0.698537682789651	.	10960001	11240000	#FF4848	1	0.875
chr2	11240001	11600000	A.1.1.2.1.1.2.2.2.1	0.937007874015748	.	11240001	11600000	#FF0000	1	1
chr2	11600001	11960000	A.1.2.2.1.2.2.1.1	0.736782902137233	.	11600001	11960000	#FF4848	1	0.875
chr2	11960001	12280000	B.1.1.1.2.1.1.1.2	0.455568053993251	.	11960001	12280000	#DADAFF	1	0.5
chr2	12280001	12560000	B.1.1.2.2.2.2.1.1	0.40044994375703	.	12280001	12560000	#DADAFF	1	0.5
chr2	12560001	12680000	A.2.2.2.2.2.1.2.1.2	0.489313835770529	.	12560001	12680000	#FFDADA	1	0.625
chr2	12680001	12920000	B.1.1.2.2.2.2.1.2.1	0.399325084364454	.	12680001	12920000	#DADAFF	1	0.5
chr2	12920001	13160000	B.1.1.2.2.2.2.1.2.2.2	0.397075365579303	.	12920001	13160000	#DADAFF	1	0.5
chr2	13160001	13760000	B.2.2.2.1.2.1.2.2.1	0.0202474690663667	.	13160001	13760000	#0000FF	1	0.125
chr2	13760001	13880000	B.2.1.1.2.2.2.1.2.2	0.194600674915636	.	13760001	13880000	#4848FF	1	0.25
chr2	13880001	14360000	B.2.2.2.1.2.1.1.2	0.0236220472440945	.	13880001	14360000	#0000FF	1	0.125
chr2	14360001	14560000	B.2.1.2.2.1.2.2.1.1	0.136107986501687	.	14360001	14560000	#4848FF	1	0.25
chr2	14560001	14720000	B.1.2.2.2.2.2.2.2	0.272215973003375	.	14560001	14720000	#9191FF	1	0.375
chr2	14720001	15280000	B.2.2.1.2.1.1.1.1.2.1	0.0697412823397075	.	14720001	15280000	#0000FF	1	0.125
chr2	15280001	15480000	A.2.2.2.2.2.2.1.1.1	0.484814398200225	.	15280001	15480000	#FFDADA	1	0.625
chr2	15480001	15720000	A.2.2.1.1.2.1.1.2.1	0.562429696287964	.	15480001	15720000	#FFDADA	1	0.625
chr2	15720001	16240000	A.2.2.2.2.1.1.1	0.509561304836895	.	15720001	16240000	#FFDADA	1	0.625
chr2	16240001	16280000	B.1.1.2.1.1.2.2.2	0.429696287964004	.	16240001	16280000	#DADAFF	1	0.5
chr2	16320001	16480000	B.1.1.2.1.1.2.2.2	0.429696287964004	.	16320001	16480000	#DADAFF	1	0.5
chr2	16480001	16600000	B.1.1.2.1.1.1.2.2	0.433070866141732	.	16480001	16600000	#DADAFF	1	0.5
chr2	16600001	16800000	B.1.1.1.1.1.2.2.2.2	0.470191226096738	.	16600001	16800000	#DADAFF	1	0.5
chr2	16800001	16960000	A.2.1.2.1.2.1.2.2.1.2	0.614173228346457	.	16800001	16960000	#FF9191	1	0.75
chr2	16960001	17280000	B.1.2.1.2.2.2.2.1	0.33970753655793	.	16960001	17280000	#9191FF	1	0.375
chr2	17280001	17640000	B.1.2.1.2.2.2.2.2.2	0.335208098987627	.	17280001	17640000	#9191FF	1	0.375
chr2	17640001	17880000	A.2.2.2.2.2.2.1.2.2	0.480314960629921	.	17640001	17880000	#FFDADA	1	0.625
chr2	17880001	18080000	A.2.1.2.1.2.1.2.2.1.1	0.615298087739033	.	17880001	18080000	#FF9191	1	0.75
chr2	18080001	18280000	B.1.2.1.1.2.1.1.2	0.383577052868391	.	18080001	18280000	#9191FF	1	0.375
chr2	18280001	18520000	B.1.2.1.1.2.1.1.1	0.384701912260967	.	18280001	18520000	#9191FF	1	0.375
chr2	18520001	18680000	B.1.1.2.1.1.2.2.1	0.43082114735658	.	18520001	18680000	#DADAFF	1	0.5
chr2	18680001	18840000	A.2.2.1.2.2.1	0.537682789651294	.	18680001	18840000	#FFDADA	1	0.625
chr2	18840001	19160000	B.1.1.1.2.1.2.1.2.1	0.448818897637795	.	18840001	19160000	#DADAFF	1	0.5
chr2	19160001	19240000	A.2.2.2.1.2.1.2.2	0.515185601799775	.	19160001	19240000	#FFDADA	1	0.625
chr2	19240001	19440000	B.1.1.2.1.1.1.2.1.2	0.434195725534308	.	19240001	19440000	#DADAFF	1	0.5
chr2	19440001	19640000	B.1.1.1.2.1.2.1.2.2	0.447694038245219	.	19440001	19640000	#DADAFF	1	0.5
chr2	19640001	19840000	B.1.1.2.1.1.1.2.1.1	0.435320584926884	.	19640001	19840000	#DADAFF	1	0.5
chr2	19840001	20080000	B.1.1.1.2.1.2.1.1.2.1	0.451068616422947	.	19840001	20080000	#DADAFF	1	0.5
chr2	20080001	20320000	A.1.2.2.1.1.2.2.1.1.1	0.748031496062992	.	20080001	20320000	#FF4848	1	0.875
chr2	20320001	20560000	A.1.1.2.1.1.2.1.1.2.1	0.948256467941507	.	20320001	20560000	#FF0000	1	1
chr2	20560001	20880000	A.1.1.2.2.2.1.1.2.2.1.2	0.854893138357705	.	20560001	20880000	#FF0000	1	1
chr2	20880001	21080000	A.2.1.1.1.1.2.1.2.2	0.680539932508436	.	20880001	21080000	#FF9191	1	0.75
chr2	21080001	21200000	A.2.1.2.2.2.2.2.2.1.2	0.578177727784027	.	21080001	21200000	#FF9191	1	0.75
chr2	21200001	21360000	A.2.1.2.2.2.2.1.2	0.584926884139483	.	21200001	21360000	#FF9191	1	0.75
chr2	21360001	21520000	B.1.1.1.1.2.2.1.2	0.460067491563555	.	21360001	21520000	#DADAFF	1	0.5
chr2	21520001	21600000	B.1.1.1.1.2.2.1.1	0.46119235095613	.	21520001	21600000	#DADAFF	1	0.5
chr2	21600001	21680000	B.1.1.2.2.2.1.2.2	0.401574803149606	.	21600001	21680000	#DADAFF	1	0.5
chr2	21680001	21880000	B.1.2.2.1.1.2.1.1	0.326209223847019	.	21680001	21880000	#9191FF	1	0.375
chr2	21880001	22320000	B.2.1.1.2.2.1.2	0.202474690663667	.	21880001	22320000	#4848FF	1	0.25
chr2	22320001	22480000	B.1.2.2.1.1.2.2.2	0.319460067491564	.	22320001	22480000	#9191FF	1	0.375
chr2	22480001	23040000	B.2.1.2.2.1.1.1	0.15185601799775	.	22480001	23040000	#4848FF	1	0.25
chr2	23040001	23200000	B.1.1.2.2.2.1.1.2	0.403824521934758	.	23040001	23200000	#DADAFF	1	0.5
chr2	23200001	23560000	A.2.2.2.2.2.2.1.2.1	0.481439820022497	.	23200001	23560000	#FFDADA	1	0.625
chr2	23560001	23640000	A.2.2.1.2.1.2.2.2.1	0.539932508436445	.	23560001	23640000	#FFDADA	1	0.625
chr2	23640001	23960000	A.2.2.1.2.1.1.1.1.1	0.553430821147357	.	23640001	23960000	#FFDADA	1	0.625
chr2	23960001	24160000	A.1.1.2.2.1.1.1.1.1.1	0.895388076490439	.	23960001	24160000	#FF0000	1	1
chr2	24160001	24440000	A.1.1.2.1.2.2.1.2.2.1.1	0.911136107986502	.	24160001	24440000	#FF0000	1	1
chr2	24440001	24600000	A.1.1.2.2.1.1.1.1.1.2	0.894263217097863	.	24440001	24600000	#FF0000	1	1
chr2	24600001	25040000	A.1.1.2.1.2.2.1.1.1.1	0.916760404949381	.	24600001	25040000	#FF0000	1	1
chr2	25040001	25160000	A.1.2.2.2.1.2.1.1.1.1	0.726659167604049	.	25040001	25160000	#FF4848	1	0.875
chr2	25160001	25440000	A.1.2.1.1.1.2.2.2.1.1	0.816647919010124	.	25160001	25440000	#FF4848	1	0.875
chr2	25440001	25640000	A.1.2.1.1.1.1.1.1.2	0.835770528683915	.	25440001	25640000	#FF4848	1	0.875
chr2	25640001	25760000	A.1.1.2.2.1.2.2.2.2.2	0.862767154105737	.	25640001	25760000	#FF0000	1	1
chr2	25760001	26080000	A.1.1.2.1.2.2.2.1.1.1.1	0.905511811023622	.	25760001	26080000	#FF0000	1	1
chr2	26080001	26200000	A.1.2.1.1.2.2.1.2	0.804274465691789	.	26080001	26200000	#FF4848	1	0.875
chr2	26200001	26440000	A.1.1.2.1.2.2.2.1.1.1.2.2	0.90326209223847	.	26200001	26440000	#FF0000	1	1
chr2	26440001	26600000	A.1.2.1.1.1.1.1.1.1	0.83689538807649	.	26440001	26600000	#FF4848	1	0.875
chr2	26600001	26920000	A.1.1.2.2.1.2.2.2.1	0.865016872890889	.	26600001	26920000	#FF0000	1	1
chr2	26920001	27360000	A.1.1.2.1.2.2.2.2.1	0.898762654668167	.	26920001	27360000	#FF0000	1	1
chr2	27360001	27600000	A.1.1.2.1.2.2.2.1.1.2	0.902137232845894	.	27360001	27600000	#FF0000	1	1
chr2	27600001	27920000	A.1.1.2.1.2.2.2.1.2.1	0.901012373453318	.	27600001	27920000	#FF0000	1	1
chr2	27920001	28240000	A.1.1.2.2.1.2.1.1.2.1	0.879640044994376	.	27920001	28240000	#FF0000	1	1
chr2	28240001	28320000	A.1.2.1.1.2.2.1.1	0.805399325084364	.	28240001	28320000	#FF4848	1	0.875
chr2	28320001	28720000	A.1.1.2.2.1.2.1.1.2.2	0.8785151856018	.	28320001	28720000	#FF0000	1	1
chr2	28720001	28960000	A.1.1.2.2.1.2.2.2.2.1	0.863892013498313	.	28720001	28960000	#FF0000	1	1
chr2	28960001	29160000	A.1.1.2.2.1.2.2.1.1.1.2	0.871766029246344	.	28960001	29160000	#FF0000	1	1
chr2	29160001	29440000	A.1.2.2.2.2.1.1	0.714285714285714	.	29160001	29440000	#FF4848	1	0.875
chr2	29440001	29920000	A.2.2.2.1.1.1.1	0.53318335208099	.	29440001	29920000	#FFDADA	1	0.625
chr2	29920001	30320000	A.2.2.2.2.1.2.1.2	0.503937007874016	.	29920001	30320000	#FFDADA	1	0.625
chr2	30320001	30600000	A.1.2.2.1.1.1.2.1	0.755905511811024	.	30320001	30600000	#FF4848	1	0.875
chr2	30600001	30880000	A.1.2.2.2.2.2.2.2.2.1.1	0.695163104611924	.	30600001	30880000	#FF4848	1	0.875
chr2	30880001	30960000	A.2.1.2.2.1.2.2.2	0.591676040494938	.	30880001	30960000	#FF9191	1	0.75
chr2	30960001	31240000	A.2.2.1.2.1.1.1.1.2	0.552305961754781	.	30960001	31240000	#FFDADA	1	0.625
chr2	31240001	31400000	A.2.1.2.2.2.2.2.1.2.2.2	0.580427446569179	.	31240001	31400000	#FF9191	1	0.75
chr2	31400001	31640000	A.2.1.1.2.1.1.2.2	0.651293588301462	.	31400001	31640000	#FF9191	1	0.75
chr2	31640001	32080000	A.2.1.1.2.1.2.1.1	0.650168728908886	.	31640001	32080000	#FF9191	1	0.75
chr2	32080001	32400000	A.1.1.2.1.1.2.1.1.1	0.949381327334083	.	32080001	32400000	#FF0000	1	1
chr2	32400001	32560000	A.1.1.2.1.2.2.1.2.1.2	0.912260967379078	.	32400001	32560000	#FF0000	1	1
chr2	32560001	32880000	A.1.1.1.2.2.2.2.1.1.2	0.962879640044994	.	32560001	32880000	#FF0000	1	1
chr2	32880001	33200000	A.1.2.1.2.2.2.2.1.1.2	0.761529808773903	.	32880001	33200000	#FF4848	1	0.875
chr2	33200001	33360000	A.1.2.2.1.1.2.2.1.2	0.74578177727784	.	33200001	33360000	#FF4848	1	0.875
chr2	33360001	33840000	A.2.1.1.1.1.2.2.1	0.67941507311586	.	33360001	33840000	#FF9191	1	0.75
chr2	33840001	34200000	B.2.1.2.2.1.1.2.1.2.1	0.149606299212598	.	33840001	34200000	#4848FF	1	0.25
chr2	34200001	34400000	B.2.1.2.2.1.2.1.1.1.1	0.142857142857143	.	34200001	34400000	#4848FF	1	0.25
chr2	34400001	34680000	B.2.1.2.2.1.2.1.1.2.2.2	0.138357705286839	.	34400001	34680000	#4848FF	1	0.25
chr2	34680001	35160000	B.2.2.1.1.1.1.1.1.2	0.114735658042745	.	34680001	35160000	#0000FF	1	0.125
chr2	35160001	35440000	B.2.2.1.1.1.1.1.2	0.113610798650169	.	35160001	35440000	#0000FF	1	0.125
chr2	35440001	35560000	B.2.1.1.2.2.2.1.1.2.1.1	0.199100112485939	.	35440001	35560000	#4848FF	1	0.25
chr2	35560001	35720000	B.2.1.1.2.2.2.2.2	0.192350956130484	.	35560001	35720000	#4848FF	1	0.25
chr2	35720001	36000000	B.2.2.1.1.1.2.2	0.101237345331834	.	35720001	36000000	#0000FF	1	0.125
chr2	36000001	36080000	B.2.1.1.1.1.2.1.2.1	0.259842519685039	.	36000001	36080000	#4848FF	1	0.25
chr2	36080001	36360000	B.2.1.2.2.1.2.1.2	0.137232845894263	.	36080001	36360000	#4848FF	1	0.25
chr2	36360001	36560000	B.2.1.1.1.1.2.2.1.2.2	0.255343082114736	.	36360001	36560000	#4848FF	1	0.25
chr2	36560001	36720000	B.1.1.2.2.2.2.1.2.2.1	0.398200224971879	.	36560001	36720000	#DADAFF	1	0.5
chr2	36720001	37000000	B.1.1.2.1.2.2.1.2.1	0.418447694038245	.	36720001	37000000	#DADAFF	1	0.5
chr2	37000001	37160000	A.2.1.2.1.1.2.2.2	0.619797525309336	.	37000001	37160000	#FF9191	1	0.75
chr2	37160001	37640000	A.1.1.2.1.1.2.1.2.1	0.946006749156355	.	37160001	37640000	#FF0000	1	1
chr2	37640001	38040000	A.1.2.1.2.2.1.1.1	0.778402699662542	.	37640001	38040000	#FF4848	1	0.875
chr2	38040001	38520000	A.1.1.2.2.2.1.1.1	0.861642294713161	.	38040001	38520000	#FF0000	1	1
chr2	38520001	38760000	A.1.1.2.1.1.2.1.2.2.2	0.943757030371204	.	38520001	38760000	#FF0000	1	1
chr2	38760001	39080000	A.1.1.2.1.2.2.1.2.1.1	0.913385826771654	.	38760001	39080000	#FF0000	1	1
chr2	39080001	39360000	A.1.1.2.2.2.1.1.2.2.1.1.1	0.857142857142857	.	39080001	39360000	#FF0000	1	1
chr2	39360001	39440000	A.2.1.1.1.1.1.1.2	0.69066366704162	.	39360001	39440000	#FF9191	1	0.75
chr2	39440001	39520000	A.1.2.2.1.1.2.2.2	0.744656917885264	.	39440001	39520000	#FF4848	1	0.875
chr2	39520001	39760000	A.1.2.2.1.2.2.1.2	0.735658042744657	.	39520001	39760000	#FF4848	1	0.875
chr2	39760001	40040000	A.2.1.2.1.2.1.2.2.2.2	0.611923509561305	.	39760001	40040000	#FF9191	1	0.75
chr2	40040001	40800000	B.2.2.1.2.1.1.1.1.2.2	0.0686164229471316	.	40040001	40800000	#0000FF	1	0.125
chr2	40800001	41080000	B.2.1.2.2.2.2.1.2	0.1214848143982	.	40800001	41080000	#4848FF	1	0.25
chr2	41080001	41240000	B.2.1.1.2.2.1.1.2.2.2	0.203599550056243	.	41080001	41240000	#4848FF	1	0.25
chr2	41240001	41560000	B.2.2.1.1.1.2.1.2.1	0.104611923509561	.	41240001	41560000	#0000FF	1	0.125
chr2	41560001	41920000	B.2.1.2.2.2.1.2.2.2	0.123734533183352	.	41560001	41920000	#4848FF	1	0.25
chr2	41920001	42040000	B.1.1.2.1.1.1.1.1	0.437570303712036	.	41920001	42040000	#DADAFF	1	0.5
chr2	42040001	42320000	A.2.1.2.1.1.2.2.1.1	0.622047244094488	.	42040001	42320000	#FF9191	1	0.75
chr2	42320001	42680000	A.1.1.2.1.1.2.2.1.2.1.2	0.9392575928009	.	42320001	42680000	#FF0000	1	1
chr2	42680001	43000000	A.1.1.2.2.2.1.1.2.2.1.1.2	0.856017997750281	.	42680001	43000000	#FF0000	1	1
chr2	43000001	43320000	A.1.1.1.2.1.1.1.2.2.2	0.984251968503937	.	43000001	43320000	#FF0000	1	1
chr2	43320001	43840000	A.1.1.1.1.2.1.1.2	0.997750281214848	.	43320001	43840000	#FF0000	1	1
chr2	43840001	44000000	A.1.2.1.1.1.2.2.2.1.2	0.815523059617548	.	43840001	44000000	#FF4848	1	0.875
chr2	44000001	44240000	A.1.1.2.1.2.2.2.1.1.1.2.1	0.904386951631046	.	44000001	44240000	#FF0000	1	1
chr2	44240001	44440000	A.1.1.2.2.1.1.2.1.2.1	0.886389201349831	.	44240001	44440000	#FF0000	1	1
chr2	44440001	44520000	A.1.2.2.2.1.1.1.2.2	0.731158605174353	.	44440001	44520000	#FF4848	1	0.875
chr2	44520001	44800000	A.1.1.2.2.2.1.2.2	0.850393700787402	.	44520001	44800000	#FF0000	1	1
chr2	44800001	45000000	A.1.2.2.2.2.2.1.1.1.2	0.709786276715411	.	44800001	45000000	#FF4848	1	0.875
chr2	45000001	45160000	A.2.1.1.2.1.1.1.1.1.1	0.658042744656918	.	45000001	45160000	#FF9191	1	0.75
chr2	45160001	45360000	A.1.2.2.2.1.2.1.2.1.2	0.718785151856018	.	45160001	45360000	#FF4848	1	0.875
chr2	45360001	45760000	A.1.2.1.1.1.2.1.2.1	0.825646794150731	.	45360001	45760000	#FF4848	1	0.875
chr2	45760001	46200000	A.1.1.1.2.2.1.1.2.2	0.971878515185602	.	45760001	46200000	#FF0000	1	1
chr2	46200001	46480000	A.1.1.2.1.2.2.1.1.2	0.914510686164229	.	46200001	46480000	#FF0000	1	1
chr2	46480001	46640000	A.1.1.2.2.1.1.1.1.2.2	0.892013498312711	.	46480001	46640000	#FF0000	1	1
chr2	46640001	46960000	A.1.1.1.2.1.2.2.1.2	0.976377952755906	.	46640001	46960000	#FF0000	1	1
chr2	46960001	47160000	A.1.1.2.1.2.2.1.2.2.2.1	0.90888638920135	.	46960001	47160000	#FF0000	1	1
chr2	47160001	47400000	A.1.1.2.1.1.2.2.2.2.2.2	0.93363329583802	.	47160001	47400000	#FF0000	1	1
chr2	47400001	47640000	A.1.1.2.2.2.1.1.2.1.1	0.860517435320585	.	47400001	47640000	#FF0000	1	1
chr2	47640001	47720000	A.2.1.1.1.1.1.1.1	0.691788526434196	.	47640001	47720000	#FF9191	1	0.75
chr2	47720001	47960000	A.2.1.2.1.1.1.2.1.2.1	0.628796400449944	.	47720001	47960000	#FF9191	1	0.75
chr2	47960001	48160000	A.1.2.1.2.2.2.2.1.1.1.1	0.763779527559055	.	47960001	48160000	#FF4848	1	0.875
chr2	48160001	48520000	A.2.1.1.1.1.2.2.2.2.1	0.677165354330709	.	48160001	48520000	#FF9191	1	0.75
chr2	48520001	48760000	A.1.2.1.2.1.1.2.1	0.791901012373453	.	48520001	48760000	#FF4848	1	0.875
chr2	48760001	49120000	B.2.1.1.1.1.2.2.2.1	0.25421822272216	.	48760001	49120000	#4848FF	1	0.25
chr2	49120001	49240000	B.1.2.2.2.2.2.2.1.1.1	0.275590551181102	.	49120001	49240000	#9191FF	1	0.375
chr2	49240001	49560000	B.2.2.1.1.1.2.1.2.2.1	0.103487064116985	.	49240001	49560000	#0000FF	1	0.125
chr2	49560001	49880000	B.2.2.1.2.1.2.1.1.2.1	0.0596175478065242	.	49560001	49880000	#0000FF	1	0.125
chr2	49880001	50040000	B.2.1.2.2.1.2.2.2.1.1.2	0.132733408323959	.	49880001	50040000	#4848FF	1	0.25
chr2	50040001	50320000	B.2.2.1.2.1.2.1.1.1.1	0.061867266591676	.	50040001	50320000	#0000FF	1	0.125
chr2	50320001	50680000	B.2.2.1.2.1.2.2.1.2.2	0.0483689538807649	.	50320001	50680000	#0000FF	1	0.125
chr2	50680001	50880000	B.2.1.1.1.1.2.2.2.2.2	0.251968503937008	.	50680001	50880000	#4848FF	1	0.25
chr2	50880001	51040000	B.2.1.1.2.2.1.1.1.1.1.1	0.21259842519685	.	50880001	51040000	#4848FF	1	0.25
chr2	51040001	51320000	B.2.1.2.2.2.1.1.1.1	0.129358830146232	.	51040001	51320000	#4848FF	1	0.25
chr2	51320001	51480000	B.2.1.1.2.2.2.2.1	0.19347581552306	.	51320001	51480000	#4848FF	1	0.25
chr2	51480001	51560000	B.1.2.1.2.1.1.1.2.1	0.371203599550056	.	51480001	51560000	#9191FF	1	0.375
chr2	51560001	51960000	B.2.2.1.2.1.2.1.1.2.2	0.0584926884139483	.	51560001	51960000	#0000FF	1	0.125
chr2	51960001	52240000	B.2.2.1.1.1.2.1.1.1.2	0.106861642294713	.	51960001	52240000	#0000FF	1	0.125
chr2	52240001	52600000	B.2.2.1.1.1.1.1.1.1.2	0.115860517435321	.	52240001	52600000	#0000FF	1	0.125
chr2	52600001	52760000	B.1.2.1.2.1.1.1.2.2	0.37007874015748	.	52600001	52760000	#9191FF	1	0.375
chr2	52760001	53080000	B.2.1.2.2.2.1.1.2	0.12710911136108	.	52760001	53080000	#4848FF	1	0.25
chr2	53080001	53280000	B.2.1.2.2.1.2.2.2.1.1.1	0.133858267716535	.	53080001	53280000	#4848FF	1	0.25
chr2	53280001	53640000	B.2.2.1.1.1.1.1.1.1.1	0.116985376827897	.	53280001	53640000	#0000FF	1	0.125
chr2	53640001	54000000	B.1.2.1.2.2.2.1.2.1	0.341957255343082	.	53640001	54000000	#9191FF	1	0.375
chr2	54000001	54320000	A.1.2.1.2.1.1.1.1.2.2	0.796400449943757	.	54000001	54320000	#FF4848	1	0.875
chr2	54320001	54720000	A.1.2.1.2.2.2.2.1.2.1	0.760404949381327	.	54320001	54720000	#FF4848	1	0.875
chr2	54720001	54920000	A.1.1.1.2.2.2.2.1.2	0.961754780652418	.	54720001	54920000	#FF0000	1	1
chr2	54920001	55120000	A.1.2.1.2.2.2.2.1.2.2	0.759280089988751	.	54920001	55120000	#FF4848	1	0.875
chr2	55120001	55520000	A.1.1.2.2.2.1.1.2.2.2.2	0.852643419572553	.	55120001	55520000	#FF0000	1	1
chr2	55520001	55600000	A.1.2.2.2.1.2.2.1	0.716535433070866	.	55520001	55600000	#FF4848	1	0.875
chr2	55600001	55920000	A.1.2.1.2.2.2.2.1.1.1.2	0.762654668166479	.	55600001	55920000	#FF4848	1	0.875
chr2	55920001	56200000	B.1.2.1.2.2.2.1.2.2	0.340832395950506	.	55920001	56200000	#9191FF	1	0.375
chr2	56200001	56480000	B.2.1.1.2.2.1.1.2.1.2.2	0.205849268841395	.	56200001	56480000	#4848FF	1	0.25
chr2	56480001	56760000	B.1.2.2.2.2.1.2	0.280089988751406	.	56480001	56760000	#9191FF	1	0.375
chr2	56760001	57080000	B.2.1.2.2.2.1.2.2.1	0.124859392575928	.	56760001	57080000	#4848FF	1	0.25
chr2	57080001	57280000	B.2.1.1.2.2.2.1.2.1	0.195725534308211	.	57080001	57280000	#4848FF	1	0.25
chr2	57280001	57360000	B.1.2.2.1.2.2.2.1.2.2	0.294713160854893	.	57280001	57360000	#9191FF	1	0.375
chr2	57360001	57440000	B.2.1.1.2.2.2.1.1.1.1	0.201349831271091	.	57360001	57440000	#4848FF	1	0.25
chr2	57440001	57720000	B.2.2.1.2.1.2.1.1.1.2	0.0607424071991001	.	57440001	57720000	#0000FF	1	0.125
chr2	57720001	58240000	B.2.1.2.2.2.1.2.1	0.125984251968504	.	57720001	58240000	#4848FF	1	0.25
chr2	58240001	58480000	A.2.2.2.2.2.2.1.1.2.1	0.483689538807649	.	58240001	58480000	#FFDADA	1	0.625
chr2	58480001	58760000	B.2.1.1.2.2.1.1.2.2.1	0.204724409448819	.	58480001	58760000	#4848FF	1	0.25
chr2	58760001	59120000	B.2.1.2.2.1.1.2.1.2.2	0.148481439820022	.	58760001	59120000	#4848FF	1	0.25
chr2	59120001	59440000	B.2.1.1.2.2.1.1.2.1.1	0.208098987626547	.	59120001	59440000	#4848FF	1	0.25
chr2	59440001	59600000	B.2.1.1.1.1.2.2.2.2.1	0.253093363329584	.	59440001	59600000	#4848FF	1	0.25
chr2	59600001	59840000	B.2.1.2.2.1.1.2.2.2.2	0.143982002249719	.	59600001	59840000	#4848FF	1	0.25
chr2	59840001	60120000	B.2.1.1.2.2.1.1.1.2	0.209223847019123	.	59840001	60120000	#4848FF	1	0.25
chr2	60120001	60440000	B.1.2.2.2.2.2.2.1.2	0.273340832395951	.	60120001	60440000	#9191FF	1	0.375
chr2	60440001	60920000	B.1.1.1.1.1.1.1	0.475815523059618	.	60440001	60920000	#DADAFF	1	0.5
chr2	60920001	61360000	A.1.1.2.2.2.1.1.2.2.2.1	0.853768278965129	.	60920001	61360000	#FF0000	1	1
chr2	61360001	61760000	A.1.1.1.2.1.2.2.2	0.97525309336333	.	61360001	61760000	#FF0000	1	1
chr2	61760001	62120000	A.1.1.2.1.1.2.1.1.2.2	0.947131608548931	.	61760001	62120000	#FF0000	1	1
chr2	62120001	62280000	A.1.2.1.1.2.2.2.2	0.800899887514061	.	62120001	62280000	#FF4848	1	0.875
chr2	62280001	62400000	A.1.2.2.2.1.1.2.2.1	0.728908886389201	.	62280001	62400000	#FF4848	1	0.875
chr2	62400001	62680000	A.1.2.1.2.2.2.1.1.1.2	0.769403824521935	.	62400001	62680000	#FF4848	1	0.875
chr2	62680001	62880000	A.1.2.1.2.2.2.1.1.1.1	0.770528683914511	.	62680001	62880000	#FF4848	1	0.875
chr2	62880001	63040000	A.1.2.1.1.1.1.2.2	0.827896512935883	.	62880001	63040000	#FF4848	1	0.875
chr2	63040001	63280000	A.1.2.2.2.2.2.2.2.1.2.1	0.697412823397075	.	63040001	63280000	#FF4848	1	0.875
chr2	63280001	63720000	A.2.2.1.2.2.2.1	0.536557930258718	.	63280001	63720000	#FFDADA	1	0.625
chr2	63720001	63800000	A.2.2.1.2.1.2.1.1.1	0.547806524184477	.	63720001	63800000	#FFDADA	1	0.625
chr2	63800001	64080000	A.1.1.2.1.1.2.2.2.2.2.1	0.934758155230596	.	63800001	64080000	#FF0000	1	1
chr2	64080001	64240000	A.1.1.2.2.1.2.2.1.1.1.1	0.87289088863892	.	64080001	64240000	#FF0000	1	1
chr2	64240001	64520000	A.1.1.1.2.1.2.2.1.1	0.977502812148481	.	64240001	64520000	#FF0000	1	1
chr2	64520001	64800000	A.1.1.2.1.1.2.1.2.2.1	0.94488188976378	.	64520001	64800000	#FF0000	1	1
chr2	64800001	64880000	A.1.1.2.2.1.1.1.2.1.1	0.890888638920135	.	64800001	64880000	#FF0000	1	1
chr2	64880001	65000000	A.1.1.2.1.2.2.1.2.2.2.2.1	0.907761529808774	.	64880001	65000000	#FF0000	1	1
chr2	65000001	65080000	A.1.2.1.1.1.1.2.1.1.2	0.830146231721035	.	65000001	65080000	#FF4848	1	0.875
chr2	65080001	65440000	A.1.1.1.2.2.2.2.1.1.1	0.96400449943757	.	65080001	65440000	#FF0000	1	1
chr2	65440001	65840000	A.1.1.2.2.2.1.1.2.1.2.1	0.859392575928009	.	65440001	65840000	#FF0000	1	1
chr2	65840001	66320000	B.1.2.1.2.2.2.2.2.1.2	0.336332958380202	.	65840001	66320000	#9191FF	1	0.375
chr2	66320001	66600000	B.2.1.1.1.1.2.2.1.1	0.257592800899888	.	66320001	66600000	#4848FF	1	0.25
chr2	66600001	66800000	B.1.1.1.2.1.2.1.1.2.2	0.449943757030371	.	66600001	66800000	#DADAFF	1	0.5
chr2	66800001	67000000	B.1.2.2.1.1.2.1.2.2	0.323959505061867	.	66800001	67000000	#9191FF	1	0.375
chr2	67000001	67160000	B.1.2.2.1.1.2.1.2.1	0.325084364454443	.	67000001	67160000	#9191FF	1	0.375
chr2	67160001	67360000	B.1.2.1.2.2.2.2.2.1.1.1	0.338582677165354	.	67160001	67360000	#9191FF	1	0.375
chr2	67360001	67600000	B.1.2.2.1.1.2.2.1.1	0.322834645669291	.	67360001	67600000	#9191FF	1	0.375
chr2	67600001	67720000	B.1.1.2.2.2.1.2.1	0.402699662542182	.	67600001	67720000	#DADAFF	1	0.5
chr2	67720001	67840000	B.1.2.1.1.1.2.1.1.1	0.390326209223847	.	67720001	67840000	#9191FF	1	0.375
chr2	67840001	68040000	B.1.2.1.2.2.2.2.2.1.1.2	0.337457817772778	.	67840001	68040000	#9191FF	1	0.375
chr2	68040001	68280000	B.1.1.1.2.1.2.1.1.1	0.452193475815523	.	68040001	68280000	#DADAFF	1	0.5
chr2	68280001	68520000	A.1.2.1.2.1.1.1.1.2.1	0.797525309336333	.	68280001	68520000	#FF4848	1	0.875
chr2	68520001	68640000	A.2.1.1.1.1.1.2.2	0.68503937007874	.	68520001	68640000	#FF9191	1	0.75
chr2	68640001	68760000	A.1.2.1.2.2.2.1.2.1	0.767154105736783	.	68640001	68760000	#FF4848	1	0.875
chr2	68760001	68960000	A.2.1.1.2.1.1.2.1	0.652418447694038	.	68760001	68960000	#FF9191	1	0.75
chr2	68960001	69160000	A.1.2.2.1.1.1.1	0.7570303712036	.	68960001	69160000	#FF4848	1	0.875
chr2	69160001	69360000	A.1.2.2.1.1.1.2.2	0.754780652418448	.	69160001	69360000	#FF4848	1	0.875
chr2	69360001	69520000	A.2.1.1.1.1.2.1.2.1	0.681664791901012	.	69360001	69520000	#FF9191	1	0.75
chr2	69520001	70280000	A.1.1.1.1.1	1	.	69520001	70280000	#FF0000	1	1
chr2	70280001	70520000	A.1.1.1.2.2.2.2.2.2	0.959505061867267	.	70280001	70520000	#FF0000	1	1
chr2	70520001	70920000	A.1.1.2.2.1.2.2.1.1.2.1	0.870641169853768	.	70520001	70920000	#FF0000	1	1
chr2	70920001	71040000	A.2.1.1.2.2.2.2.1	0.635545556805399	.	70920001	71040000	#FF9191	1	0.75
chr2	71040001	71200000	A.1.2.2.2.1.2.1.2.1.1	0.719910011248594	.	71040001	71200000	#FF4848	1	0.875
chr2	71200001	71400000	A.1.1.2.1.2.2.2.2.2.2	0.896512935883015	.	71200001	71400000	#FF0000	1	1
chr2	71400001	71760000	A.1.1.2.1.1.1.2.1.1	0.953880764904387	.	71400001	71760000	#FF0000	1	1
chr2	71760001	71960000	A.1.2.2.2.2.2.2.2.2.2	0.692913385826772	.	71760001	71960000	#FF4848	1	0.875
chr2	71960001	72120000	A.2.1.2.2.1.1.1.2	0.59955005624297	.	71960001	72120000	#FF9191	1	0.75
chr2	72120001	72400000	A.2.1.1.2.1.1.1.1.2	0.655793025871766	.	72120001	72400000	#FF9191	1	0.75
chr2	72400001	72480000	A.2.1.1.2.1.1.1.2.2	0.653543307086614	.	72400001	72480000	#FF9191	1	0.75
chr2	72480001	73160000	A.1.2.1.2.2.1.2.1.2	0.773903262092238	.	72480001	73160000	#FF4848	1	0.875
chr2	73160001	73440000	A.1.1.2.1.2.2.2.2.2.1	0.897637795275591	.	73160001	73440000	#FF0000	1	1
chr2	73440001	73960000	A.1.1.1.2.2.1.1.2.1	0.973003374578178	.	73440001	73960000	#FF0000	1	1
chr2	73960001	74120000	A.1.1.2.2.1.1.2.1.2.2.2	0.884139482564679	.	73960001	74120000	#FF0000	1	1
chr2	74120001	74400000	A.1.1.1.2.2.2.2.2.1	0.960629921259842	.	74120001	74400000	#FF0000	1	1
chr2	74400001	74880000	A.1.1.1.1.2.2.2.1	0.993250843644544	.	74400001	74880000	#FF0000	1	1
chr2	74880001	75240000	A.2.1.1.1.1.2.2.2.2.2	0.676040494938133	.	74880001	75240000	#FF9191	1	0.75
chr2	75240001	75480000	B.1.1.1.1.1.1.2	0.474690663667042	.	75240001	75480000	#DADAFF	1	0.5
chr2	75480001	75640000	B.1.1.2.1.1.1.1.2	0.43644544431946	.	75480001	75640000	#DADAFF	1	0.5
chr2	75640001	75960000	A.2.1.2.1.1.2.2.1.2	0.620922384701912	.	75640001	75960000	#FF9191	1	0.75
chr2	75960001	76160000	B.2.1.1.1.1.2.2.1.2.1	0.256467941507312	.	75960001	76160000	#4848FF	1	0.25
chr2	76160001	76560000	B.2.2.2.1.2.1.2.1.1	0.0224971878515186	.	76160001	76560000	#0000FF	1	0.125
chr2	76560001	76840000	B.2.2.1.1.1.1.2.1.2.2	0.110236220472441	.	76560001	76840000	#0000FF	1	0.125
chr2	76840001	76960000	B.2.1.1.1.1.2.1.2.2	0.258717660292463	.	76840001	76960000	#4848FF	1	0.25
chr2	76960001	77480000	B.2.2.2.1.1.2.1	0.0292463442069741	.	76960001	77480000	#0000FF	1	0.125
chr2	77480001	77600000	B.2.1.1.1.1.2.1.1.1	0.262092238470191	.	77480001	77600000	#4848FF	1	0.25
chr2	77600001	77920000	B.2.2.1.1.1.2.1.1.1.1	0.107986501687289	.	77600001	77920000	#0000FF	1	0.125
chr2	77920001	78320000	B.2.2.1.2.1.2.1.2.2.1.1	0.0562429696287964	.	77920001	78320000	#0000FF	1	0.125
chr2	78320001	78400000	B.2.1.1.2.2.2.1.1.2.2	0.196850393700787	.	78320001	78400000	#4848FF	1	0.25
chr2	78400001	78600000	B.2.2.1.2.1.2.1.2.1	0.0573678290213723	.	78400001	78600000	#0000FF	1	0.125
chr2	78600001	78760000	B.2.2.1.1.1.1.2.2	0.109111361079865	.	78600001	78760000	#0000FF	1	0.125
chr2	78760001	78920000	B.2.1.2.2.2.2.1.1	0.122609673790776	.	78760001	78920000	#4848FF	1	0.25
chr2	78920001	79320000	B.2.2.1.2.1.1.1.2.2	0.0663667041619797	.	78920001	79320000	#0000FF	1	0.125
chr2	79320001	79520000	B.2.2.1.1.1.1.2.1.2.1	0.111361079865017	.	79320001	79520000	#0000FF	1	0.125
chr2	79520001	79800000	B.2.2.1.2.1.1.1.2.1	0.0674915635545557	.	79520001	79800000	#0000FF	1	0.125
chr2	79800001	80200000	B.2.2.1.2.1.2.2.1.1.1	0.0517435320584927	.	79800001	80200000	#0000FF	1	0.125
chr2	80200001	80480000	B.2.2.1.1.1.2.1.2.2.2	0.102362204724409	.	80200001	80480000	#0000FF	1	0.125
chr2	80480001	80760000	B.2.2.1.1.1.2.1.1.2	0.105736782902137	.	80480001	80760000	#0000FF	1	0.125
chr2	80760001	81160000	B.2.2.2.1.2.1.2.2.2	0.0191226096737908	.	80760001	81160000	#0000FF	1	0.125
chr2	81160001	81400000	B.2.2.1.2.1.2.2.2	0.047244094488189	.	81160001	81400000	#0000FF	1	0.125
chr2	81400001	82080000	B.2.2.2.2.1.2.2.1	0.00449943757030371	.	81400001	82080000	#0000FF	1	0.125
chr2	82080001	82520000	B.2.2.1.2.1.2.2.1.1.2	0.0506186726659168	.	82080001	82520000	#0000FF	1	0.125
chr2	82520001	82640000	B.1.2.2.1.1.2.2.1.2.2	0.320584926884139	.	82520001	82640000	#9191FF	1	0.375
chr2	82640001	82800000	B.2.1.1.2.2.2.1.1.2.1.2	0.197975253093363	.	82640001	82800000	#4848FF	1	0.25
chr2	82800001	83120000	B.2.1.2.2.2.1.1.1.2	0.128233970753656	.	82800001	83120000	#4848FF	1	0.25
chr2	83120001	83280000	B.1.2.2.1.1.2.2.1.2.1	0.321709786276715	.	83120001	83280000	#9191FF	1	0.375
chr2	83280001	83440000	B.1.2.1.2.1.1.1.1.1.1	0.37570303712036	.	83280001	83440000	#9191FF	1	0.375
chr2	83440001	83560000	B.1.2.1.1.1.2.1.2	0.388076490438695	.	83440001	83560000	#9191FF	1	0.375
chr2	83560001	83800000	B.2.1.1.1.1.1.2.1.1.1	0.268841394825647	.	83560001	83800000	#4848FF	1	0.25
chr2	83800001	84120000	B.2.2.1.2.1.1.2.1.1	0.0652418447694038	.	83800001	84120000	#0000FF	1	0.125
chr2	84120001	84400000	B.2.2.1.1.1.1.2.1.1	0.112485939257593	.	84120001	84400000	#0000FF	1	0.125
chr2	84400001	84640000	B.1.2.2.2.2.2.2.1.1.2	0.274465691788526	.	84400001	84640000	#9191FF	1	0.375
chr2	84640001	85120000	A.2.2.2.2.2.2.2.2.1	0.478065241844769	.	84640001	85120000	#FFDADA	1	0.625
chr2	85120001	85560000	A.1.1.1.2.1.2.1.2	0.978627671541057	.	85120001	85560000	#FF0000	1	1
chr2	85560001	85800000	A.1.1.1.2.1.1.1.2.2.1.2	0.985376827896513	.	85560001	85800000	#FF0000	1	1
chr2	85800001	85960000	A.1.1.1.2.1.1.1.2.1	0.987626546681665	.	85800001	85960000	#FF0000	1	1
chr2	85960001	86080000	A.1.1.2.2.1.1.2.1.1	0.887514060742407	.	85960001	86080000	#FF0000	1	1
chr2	86080001	86440000	A.1.1.1.1.2.1.1.1	0.998875140607424	.	86080001	86440000	#FF0000	1	1
chr2	86440001	86600000	A.1.1.2.2.1.1.2.1.2.2.1	0.885264341957255	.	86440001	86600000	#FF0000	1	1
chr2	86600001	86760000	A.1.1.2.1.2.2.1.1.1.2	0.915635545556805	.	86600001	86760000	#FF0000	1	1
chr2	86760001	86880000	A.1.1.2.1.2.2.1.2.2.1.2	0.910011248593926	.	86760001	86880000	#FF0000	1	1
chr2	86880001	87040000	A.1.1.2.2.1.1.1.1.2.1	0.893138357705287	.	86880001	87040000	#FF0000	1	1
chr2	87040001	87160000	A.1.2.2.2.1.2.1.1.1.2.2.1	0.724409448818898	.	87040001	87160000	#FF4848	1	0.875
chr2	87280001	87360000	A.1.2.2.2.1.2.1.1.1.2.2.1	0.724409448818898	.	87280001	87360000	#FF4848	1	0.875
chr2	87360001	87480000	A.1.2.2.2.1.2.1.1.2.1	0.722159730033746	.	87360001	87480000	#FF4848	1	0.875
chr2	87480001	87600000	A.1.2.2.2.1.2.1.1.2.2	0.72103487064117	.	87480001	87600000	#FF4848	1	0.875
chr2	87760001	87800000	A.1.2.2.2.1.2.1.1.2.2	0.72103487064117	.	87760001	87800000	#FF4848	1	0.875
chr2	87800001	88000000	A.1.2.2.2.1.1.2.2.2	0.727784026996625	.	87800001	88000000	#FF4848	1	0.875
chr2	88160001	88520000	A.1.2.1.2.1.1.1.1.1.1	0.799775028121485	.	88160001	88520000	#FF4848	1	0.875
chr2	88520001	88840000	A.2.2.2.2.1.2.1.1.2	0.505061867266592	.	88520001	88840000	#FFDADA	1	0.625
chr2	88840001	89000000	A.2.1.1.1.1.2.2.2.1	0.678290213723285	.	88840001	89000000	#FF9191	1	0.75
chr2	89000001	89440000	B.1.2.1.2.1.2.2.1.1	0.363329583802025	.	89000001	89440000	#9191FF	1	0.375
chr2	89440001	89600000	B.1.1.2.2.1.1.1.2	0.412823397075366	.	89440001	89600000	#DADAFF	1	0.5
chr2	89600001	89640000	B.2.1.1.2.2.1.1.1.1.1.2	0.211473565804274	.	89600001	89640000	#4848FF	1	0.25
chr2	89880001	90280000	B.2.1.1.2.2.1.1.1.1.1.2	0.211473565804274	.	89880001	90280000	#4848FF	1	0.25
chr2	90400001	90480000	B.2.1.2.2.1.1.2.2.2.1	0.145106861642295	.	90400001	90480000	#4848FF	1	0.25
chr2	91640001	91720000	B.2.1.2.2.1.1.2.2.2.1	0.145106861642295	.	91640001	91720000	#4848FF	1	0.25
chr2	91760001	91960000	B.2.1.2.2.1.1.2.2.2.1	0.145106861642295	.	91760001	91960000	#4848FF	1	0.25
chr2	91960001	92000000	B.1.2.2.2.1.1.2.2	0.290213723284589	.	91960001	92000000	#9191FF	1	0.375
chr2	92040001	92200000	B.1.2.2.2.1.1.2.2	0.290213723284589	.	92040001	92200000	#9191FF	1	0.375
chr2	92240001	92360000	B.1.2.2.2.1.1.2.2	0.290213723284589	.	92240001	92360000	#9191FF	1	0.375
chr2	95320001	95720000	B.1.1.2.1.2.2.2.1	0.416197975253093	.	95320001	95720000	#DADAFF	1	0.5
chr2	95720001	95880000	A.1.2.2.1.1.2.1.1.1.2	0.752530933633296	.	95720001	95880000	#FF4848	1	0.875
chr2	95880001	96000000	A.2.1.2.2.1.2.2.1	0.592800899887514	.	95880001	96000000	#FF9191	1	0.75
chr2	96000001	96080000	A.1.2.2.2.2.2.2.2.1.2.2	0.696287964004499	.	96000001	96080000	#FF4848	1	0.875
chr2	96120001	96280000	A.1.2.2.2.2.2.2.2.1.2.2	0.696287964004499	.	96120001	96280000	#FF4848	1	0.875
chr2	96320001	96480000	A.1.2.2.2.2.2.2.2.1.2.2	0.696287964004499	.	96320001	96480000	#FF4848	1	0.875
chr2	96480001	96640000	A.1.2.2.2.2.2.2.2.2.1.2	0.694038245219348	.	96480001	96640000	#FF4848	1	0.875
chr2	96640001	96680000	A.1.1.1.1.2.2.1	0.99437570303712	.	96640001	96680000	#FF0000	1	1
chr2	96720001	97240000	A.1.1.1.1.2.2.1	0.99437570303712	.	96720001	97240000	#FF0000	1	1
chr2	97240001	97520000	A.1.1.1.2.2.1.1.1	0.974128233970754	.	97240001	97520000	#FF0000	1	1
chr2	97560001	97600000	A.1.1.1.2.2.1.1.1	0.974128233970754	.	97560001	97600000	#FF0000	1	1
chr2	97640001	97880000	A.1.2.2.2.1.1.2.1	0.730033745781777	.	97640001	97880000	#FF4848	1	0.875
chr2	97880001	97920000	A.1.1.2.2.1.2.2.1.1.2.2	0.869516310461192	.	97880001	97920000	#FF0000	1	1
chr2	98000001	98040000	A.1.1.2.2.1.2.2.1.1.2.2	0.869516310461192	.	98000001	98040000	#FF0000	1	1
chr2	98120001	98520000	A.1.1.2.2.1.2.2.1.1.2.2	0.869516310461192	.	98120001	98520000	#FF0000	1	1
chr2	98520001	98640000	A.1.2.1.1.2.1.2.2.2.1	0.807649043869516	.	98520001	98640000	#FF4848	1	0.875
chr2	98640001	99440000	A.1.1.2.1.1.1.2.1.2	0.952755905511811	.	98640001	99440000	#FF0000	1	1
chr2	99440001	99720000	A.1.2.2.2.2.2.1.1.1.1	0.710911136107987	.	99440001	99720000	#FF4848	1	0.875
chr2	99720001	100000000	A.1.1.2.2.1.2.2.1.2.2.2	0.866141732283465	.	99720001	100000000	#FF0000	1	1
chr2	100000001	100120000	A.1.1.2.2.1.2.2.1.2.2.1	0.86726659167604	.	100000001	100120000	#FF0000	1	1
chr2	100160001	100640000	A.1.2.1.1.1.2.1.2.2	0.824521934758155	.	100160001	100640000	#FF4848	1	0.875
chr2	100640001	100880000	A.1.2.1.1.2.1.2.2.1	0.808773903262092	.	100640001	100880000	#FF4848	1	0.875
chr2	100880001	100960000	A.2.1.1.2.2.1.1.1.1	0.646794150731159	.	100880001	100960000	#FF9191	1	0.75
chr2	100960001	101040000	A.2.1.2.2.1.2.1.1	0.595050618672666	.	100960001	101040000	#FF9191	1	0.75
chr2	101040001	101160000	A.2.1.1.2.2.1.1.1.2	0.645669291338583	.	101040001	101160000	#FF9191	1	0.75
chr2	101160001	101640000	A.1.1.2.1.1.1.2.2.2	0.950506186726659	.	101160001	101640000	#FF0000	1	1
chr2	101640001	101920000	A.1.1.1.1.2.2.2.2	0.992125984251969	.	101640001	101920000	#FF0000	1	1
chr2	101920001	102160000	A.1.2.1.2.1.1.1.1.1.2	0.798650168728909	.	101920001	102160000	#FF4848	1	0.875
chr2	102160001	102280000	A.1.2.1.2.2.2.1.1.2	0.768278965129359	.	102160001	102280000	#FF4848	1	0.875
chr2	102280001	102480000	A.1.1.1.2.2.2.1.1	0.966254218222722	.	102280001	102480000	#FF0000	1	1
chr2	102480001	102640000	A.1.1.2.2.2.2.2.1.2.1	0.841394825646794	.	102480001	102640000	#FF0000	1	1
chr2	102640001	102880000	A.1.1.2.1.1.2.2.1.1.2	0.941507311586052	.	102640001	102880000	#FF0000	1	1
chr2	102880001	103080000	A.2.1.2.1.2.1.2.2.2.1	0.613048368953881	.	102880001	103080000	#FF9191	1	0.75
chr2	103080001	103440000	B.1.1.2.1.2.2.1.1	0.419572553430821	.	103080001	103440000	#DADAFF	1	0.5
chr2	103440001	103680000	B.2.2.1.2.1.2.2.1.2.1	0.0494938132733408	.	103440001	103680000	#0000FF	1	0.125
chr2	103680001	104080000	B.2.2.2.1.2.1.2.1.2	0.0213723284589426	.	103680001	104080000	#0000FF	1	0.125
chr2	104080001	104320000	B.2.2.1.2.1.2.1.2.2.1.2	0.0551181102362205	.	104080001	104320000	#0000FF	1	0.125
chr2	104320001	104720000	B.2.2.1.2.1.1.2.2	0.062992125984252	.	104320001	104720000	#0000FF	1	0.125
chr2	104720001	104960000	B.2.1.2.2.2.2.2.2.1	0.119235095613048	.	104720001	104960000	#4848FF	1	0.25
chr2	104960001	105120000	B.1.2.2.2.2.2.1.1.1	0.27896512935883	.	104960001	105120000	#9191FF	1	0.375
chr2	105120001	105200000	B.1.2.2.1.2.2.2.1.1.2	0.296962879640045	.	105120001	105200000	#9191FF	1	0.375
chr2	105200001	105440000	B.2.1.2.2.2.2.2.2.2	0.118110236220472	.	105200001	105440000	#4848FF	1	0.25
chr2	105440001	105640000	B.1.2.1.2.1.2.2.1.2	0.362204724409449	.	105440001	105640000	#9191FF	1	0.375
chr2	105640001	105920000	B.1.1.1.1.1.2.2.2.1	0.471316085489314	.	105640001	105920000	#DADAFF	1	0.5
chr2	105920001	106160000	A.1.2.2.1.1.2.1.1.2.2	0.750281214848144	.	105920001	106160000	#FF4848	1	0.875
chr2	106160001	106320000	A.2.2.1.1.1.2.2.1.1.2.1	0.568053993250844	.	106160001	106320000	#FFDADA	1	0.625
chr2	106320001	106520000	A.2.1.2.1.1.1.2.1.2.2	0.627671541057368	.	106320001	106520000	#FF9191	1	0.75
chr2	106520001	106640000	A.2.2.2.1.2.2.2.2.2	0.510686164229471	.	106520001	106640000	#FFDADA	1	0.625
chr2	106640001	106840000	A.2.2.1.1.1.2.2.1.1.2.2	0.566929133858268	.	106640001	106840000	#FFDADA	1	0.625
chr2	106840001	106960000	A.2.1.2.1.2.2.2.1.2	0.606299212598425	.	106840001	106960000	#FF9191	1	0.75
chr2	106960001	107040000	A.2.2.2.1.2.2.2.1	0.512935883014623	.	106960001	107040000	#FFDADA	1	0.625
chr2	107080001	107160000	A.2.2.2.1.2.2.2.1	0.512935883014623	.	107080001	107160000	#FFDADA	1	0.625
chr2	107160001	107480000	B.2.1.2.2.1.1.2.1.1	0.150731158605174	.	107160001	107480000	#4848FF	1	0.25
chr2	107480001	108200000	B.2.2.2.2.1.1.2.1	0.00899887514060742	.	107480001	108200000	#0000FF	1	0.125
chr2	108200001	108360000	B.2.1.1.1.1.1.2.1.2.1	0.266591676040495	.	108200001	108360000	#4848FF	1	0.25
chr2	108360001	108440000	B.1.2.2.1.2.2.2.1.1.1	0.298087739032621	.	108360001	108440000	#9191FF	1	0.375
chr2	108440001	108480000	B.1.2.2.1.2.2.1	0.299212598425197	.	108440001	108480000	#9191FF	1	0.375
chr2	108520001	108600000	B.1.2.2.1.2.2.1	0.299212598425197	.	108520001	108600000	#9191FF	1	0.375
chr2	108600001	108800000	B.2.1.2.2.2.2.2.1	0.120359955005624	.	108600001	108800000	#4848FF	1	0.25
chr2	108800001	109040000	B.1.2.1.2.2.1.1.1.1.1.2.1.2	0.356580427446569	.	108800001	109040000	#9191FF	1	0.375
chr2	109040001	109280000	A.1.2.2.1.1.2.1.1.2.1	0.75140607424072	.	109040001	109280000	#FF4848	1	0.875
chr2	109280001	109640000	A.1.1.2.2.2.1.1.2.1.2.2	0.858267716535433	.	109280001	109640000	#FF0000	1	1
chr2	109640001	110120000	A.1.2.1.2.2.1.1.2.1	0.777277840269966	.	109640001	110120000	#FF4848	1	0.875
chr2	110240001	110280000	A.1.2.1.2.2.1.1.2.1	0.777277840269966	.	110240001	110280000	#FF4848	1	0.875
chr2	110280001	110520000	A.1.1.2.2.2.1.2.1	0.851518560179978	.	110280001	110520000	#FF0000	1	1
chr2	110840001	111000000	A.1.2.2.2.2.2.2.1.1.2	0.700787401574803	.	110840001	111000000	#FF4848	1	0.875
chr2	111360001	111560000	A.1.2.1.1.1.2.2.1.1.2.2	0.821147356580427	.	111360001	111560000	#FF4848	1	0.875
chr2	111560001	111760000	A.1.2.2.2.2.2.1.1.2.1.2	0.707536557930259	.	111560001	111760000	#FF4848	1	0.875
chr2	111760001	112040000	A.1.1.2.1.2.1.1.1.2	0.930258717660292	.	111760001	112040000	#FF0000	1	1
chr2	112040001	112160000	A.1.2.2.2.1.2.1.2.2	0.717660292463442	.	112040001	112160000	#FF4848	1	0.875
chr2	112160001	112480000	A.1.1.2.2.1.2.1.1.1	0.880764904386952	.	112160001	112480000	#FF0000	1	1
chr2	112480001	112600000	A.1.2.2.2.1.1.1.1	0.733408323959505	.	112480001	112600000	#FF4848	1	0.875
chr2	112600001	112840000	A.1.1.1.2.1.1.1.1.2	0.988751406074241	.	112600001	112840000	#FF0000	1	1
chr2	112840001	113120000	A.1.1.1.2.1.1.1.1.1.2	0.989876265466817	.	112840001	113120000	#FF0000	1	1
chr2	113160001	113480000	A.1.1.1.2.1.1.1.1.1.1	0.991001124859393	.	113160001	113480000	#FF0000	1	1
chr2	113480001	113760000	A.1.1.2.1.1.1.1.1	0.958380202474691	.	113480001	113760000	#FF0000	1	1
chr2	113760001	114040000	A.1.1.2.1.1.2.2.2.2.1	0.935883014623172	.	113760001	114040000	#FF0000	1	1
chr2	114040001	114240000	A.1.1.2.2.2.2.2.1.2.2	0.840269966254218	.	114040001	114240000	#FF0000	1	1
chr2	114280001	114720000	A.2.1.2.1.1.1.1.1.1	0.633295838020247	.	114280001	114720000	#FF9191	1	0.75
chr2	114720001	114960000	B.1.2.1.2.2.1.1.1.1.1.2.2	0.355455568053993	.	114720001	114960000	#9191FF	1	0.375
chr2	114960001	115360000	B.2.2.1.1.2.2.1.1.2.2	0.0888638920134983	.	114960001	115360000	#0000FF	1	0.125
chr2	115360001	115960000	B.2.2.2.2.1.2.2.2	0.00337457817772778	.	115360001	115960000	#0000FF	1	0.125
chr2	115960001	116840000	B.2.2.2.2.2.2	0.00112485939257593	.	115960001	116840000	#0000FF	1	0.125
chr2	116840001	117160000	B.2.2.2.1.2.2.2.2.2.2	0.0112485939257593	.	116840001	117160000	#0000FF	1	0.125
chr2	117160001	117880000	B.2.2.2.2.2.1	0.00224971878515186	.	117160001	117880000	#0000FF	1	0.125
chr2	117880001	118160000	B.2.2.2.1.2.2.2.2.2.1	0.0123734533183352	.	117880001	118160000	#0000FF	1	0.125
chr2	118160001	118560000	B.2.2.2.1.1.2.2.1.2	0.0269966254218223	.	118160001	118560000	#0000FF	1	0.125
chr2	118560001	118760000	A.2.2.2.2.2.1.1.2.1.1	0.494938132733408	.	118560001	118760000	#FFDADA	1	0.625
chr2	118760001	118960000	A.1.2.2.1.2.2.2	0.734533183352081	.	118760001	118960000	#FF4848	1	0.875
chr2	118960001	119560000	B.2.1.1.2.1.1.2.1.2	0.228346456692913	.	118960001	119560000	#4848FF	1	0.25
chr2	119560001	119960000	B.1.1.2.1.2.2.1.2.2	0.417322834645669	.	119560001	119960000	#DADAFF	1	0.5
chr2	119960001	120400000	A.1.1.2.2.2.2.2.2.2	0.838020247469066	.	119960001	120400000	#FF0000	1	1
chr2	120400001	120800000	A.1.1.2.1.1.2.2.1.1.1	0.942632170978628	.	120400001	120800000	#FF0000	1	1
chr2	120800001	121000000	A.1.1.2.2.2.2.2.1.1.2	0.84251968503937	.	120800001	121000000	#FF0000	1	1
chr2	121000001	121080000	A.1.2.1.2.1.1.2.2	0.790776152980877	.	121000001	121080000	#FF4848	1	0.875
chr2	121080001	121520000	A.1.2.1.2.2.1.1.2.2	0.77615298087739	.	121080001	121520000	#FF4848	1	0.875
chr2	121520001	121800000	A.2.2.1.1.1.1.2.1	0.573678290213723	.	121520001	121800000	#FFDADA	1	0.625
chr2	121800001	121920000	A.2.1.2.2.1.2.1.2	0.59392575928009	.	121800001	121920000	#FF9191	1	0.75
chr2	121920001	122080000	A.2.1.2.1.2.1.2.1	0.616422947131609	.	121920001	122080000	#FF9191	1	0.75
chr2	122080001	122520000	A.1.1.2.1.1.2.2.1.2.1.1	0.940382452193476	.	122080001	122520000	#FF0000	1	1
chr2	122520001	123080000	B.2.1.1.2.1.1.1.1.1	0.237345331833521	.	122520001	123080000	#4848FF	1	0.25
chr2	123080001	123360000	B.2.1.1.2.1.1.1.2.2	0.230596175478065	.	123080001	123360000	#4848FF	1	0.25
chr2	123360001	123480000	B.1.2.1.2.1.1.1.1.1.2.1	0.374578177727784	.	123360001	123480000	#9191FF	1	0.375
chr2	123480001	123840000	B.2.2.1.2.1.1.2.1.2	0.0641169853768279	.	123480001	123840000	#0000FF	1	0.125
chr2	123840001	124280000	B.2.2.2.2.1.2.1.2	0.00562429696287964	.	123840001	124280000	#0000FF	1	0.125
chr2	124280001	124680000	B.2.2.2.2.1.2.1.1	0.00674915635545557	.	124280001	124680000	#0000FF	1	0.125
chr2	124680001	125000000	B.2.2.2.1.1.2.2.1.1	0.0281214848143982	.	124680001	125000000	#0000FF	1	0.125
chr2	125000001	125160000	B.2.1.2.1.1.2.2.2.2.2	0.170978627671541	.	125000001	125160000	#4848FF	1	0.25
chr2	125160001	125280000	B.2.1.1.1.1.2.1.1.2	0.260967379077615	.	125160001	125280000	#4848FF	1	0.25
chr2	125280001	125440000	B.1.2.2.2.2.2.1.1.2	0.277840269966254	.	125280001	125440000	#9191FF	1	0.375
chr2	125440001	125600000	B.2.1.2.1.1.2.2.2.1.1	0.174353205849269	.	125440001	125600000	#4848FF	1	0.25
chr2	125600001	125800000	B.2.1.2.1.1.2.2.2.2.1	0.172103487064117	.	125600001	125800000	#4848FF	1	0.25
chr2	125800001	126240000	B.2.2.2.1.2.2.1.2.1	0.0168728908886389	.	125800001	126240000	#0000FF	1	0.125
chr2	126240001	126480000	B.2.2.1.2.2.2.1	0.0404949381327334	.	126240001	126480000	#0000FF	1	0.125
chr2	126480001	126960000	B.2.2.1.1.2.2.1.1.2.1	0.0899887514060742	.	126480001	126960000	#0000FF	1	0.125
chr2	126960001	127200000	B.2.1.2.1.1.1.1.1	0.191226096737908	.	126960001	127200000	#4848FF	1	0.25
chr2	127200001	127400000	B.1.2.2.1.1.1.1.2.2	0.329583802024747	.	127200001	127400000	#9191FF	1	0.375
chr2	127400001	127640000	B.1.2.1.2.2.1.1.1.1.1.2.1.1	0.357705286839145	.	127400001	127640000	#9191FF	1	0.375
chr2	127640001	127800000	A.2.2.1.1.2.1.1.2.2.1	0.561304836895388	.	127640001	127800000	#FFDADA	1	0.625
chr2	127800001	128000000	A.1.2.2.1.1.2.1.1.1.1	0.753655793025872	.	127800001	128000000	#FF4848	1	0.875
chr2	128000001	128440000	A.1.1.1.2.1.2.1.1	0.979752530933633	.	128000001	128440000	#FF0000	1	1
chr2	128440001	128640000	A.1.1.1.2.1.1.1.2.2.1.1	0.986501687289089	.	128440001	128640000	#FF0000	1	1
chr2	128640001	129080000	A.1.1.1.2.2.2.1.2	0.965129358830146	.	128640001	129080000	#FF0000	1	1
chr2	129080001	129360000	A.2.2.1.1.1.2.2.1.1.1	0.56917885264342	.	129080001	129360000	#FFDADA	1	0.625
chr2	129360001	129560000	B.1.1.1.2.1.1.2.1	0.454443194600675	.	129360001	129560000	#DADAFF	1	0.5
chr2	129560001	129880000	B.2.1.2.2.1.1.2.2.1.1	0.147356580427447	.	129560001	129880000	#4848FF	1	0.25
chr2	129880001	130240000	B.2.1.1.2.1.1.2.1.1	0.229471316085489	.	129880001	130240000	#4848FF	1	0.25
chr2	130240001	130440000	B.2.1.1.1.1.1.1.2	0.269966254218223	.	130240001	130440000	#4848FF	1	0.25
chr2	130440001	130800000	B.1.2.2.2.1.1.1	0.292463442069741	.	130440001	130800000	#9191FF	1	0.375
chr2	130840001	131200000	A.2.2.2.2.2.1.1.1.1	0.498312710911136	.	130840001	131200000	#FFDADA	1	0.625
chr2	131200001	131240000	B.1.1.2.2.1.1.1.1	0.413948256467942	.	131200001	131240000	#DADAFF	1	0.5
chr2	131360001	131400000	B.1.1.2.2.1.1.1.1	0.413948256467942	.	131360001	131400000	#DADAFF	1	0.5
chr2	131440001	131800000	B.1.1.2.2.1.1.1.1	0.413948256467942	.	131440001	131800000	#DADAFF	1	0.5
chr2	131800001	131920000	A.1.2.2.1.1.2.1.2	0.749156355455568	.	131800001	131920000	#FF4848	1	0.875
chr2	131920001	132000000	B.1.2.1.2.1.2.2.2.2	0.359955005624297	.	131920001	132000000	#9191FF	1	0.375
chr2	132040001	132200000	B.1.2.1.2.1.2.2.2.2	0.359955005624297	.	132040001	132200000	#9191FF	1	0.375
chr2	132200001	132320000	A.2.2.2.1.2.2.1	0.514060742407199	.	132200001	132320000	#FFDADA	1	0.625
chr2	132320001	132640000	B.1.2.1.2.1.2.2.2.1	0.361079865016873	.	132320001	132640000	#9191FF	1	0.375
chr2	132640001	132760000	B.2.1.2.1.2.1.1.2	0.168728908886389	.	132640001	132760000	#4848FF	1	0.25
chr2	132800001	132920000	B.2.1.2.1.2.1.1.2	0.168728908886389	.	132800001	132920000	#4848FF	1	0.25
chr2	132920001	133320000	B.1.2.2.2.1.1.2.1	0.291338582677165	.	132920001	133320000	#9191FF	1	0.375
chr2	133320001	133480000	B.1.1.1.2.2.2.2.1.1	0.440944881889764	.	133320001	133480000	#DADAFF	1	0.5
chr2	133480001	133640000	B.1.2.2.2.2.2.1.2	0.276715410573678	.	133480001	133640000	#9191FF	1	0.375
chr2	133640001	133880000	B.1.2.2.2.1.2.2.2	0.282339707536558	.	133640001	133880000	#9191FF	1	0.375
chr2	133880001	134240000	B.1.1.2.2.2.2.2	0.395950506186727	.	133880001	134240000	#DADAFF	1	0.5
chr2	134240001	134440000	A.2.2.2.1.1.2.1.2.2.1.1	0.525309336332958	.	134240001	134440000	#FFDADA	1	0.625
chr2	134440001	134640000	A.2.2.2.2.2.2.2.2.2	0.476940382452194	.	134440001	134640000	#FFDADA	1	0.625
chr2	134640001	134840000	B.1.1.2.1.2.1.2.1.2.1	0.422947131608549	.	134640001	134840000	#DADAFF	1	0.5
chr2	134840001	135240000	A.1.2.2.1.2.1.1.1	0.743532058492688	.	134840001	135240000	#FF4848	1	0.875
chr2	135240001	135600000	A.2.1.1.1.2.1.1.2	0.673790776152981	.	135240001	135600000	#FF9191	1	0.75
chr2	135600001	135720000	A.1.2.1.2.1.1.1.2.1.2	0.794150731158605	.	135600001	135720000	#FF4848	1	0.875
chr2	135720001	135960000	A.1.2.1.2.1.2.1.1.2	0.788526434195726	.	135720001	135960000	#FF4848	1	0.875
chr2	135960001	136240000	A.2.1.2.1.1.1.2.1.1	0.62992125984252	.	135960001	136240000	#FF9191	1	0.75
chr2	136240001	136560000	A.1.1.2.2.2.2.2.2.1	0.839145106861642	.	136240001	136560000	#FF0000	1	1
chr2	136560001	136760000	A.2.1.1.1.1.1.2.1.2.1	0.687289088863892	.	136560001	136760000	#FF9191	1	0.75
chr2	136760001	137200000	B.1.1.1.2.1.1.2.2	0.453318335208099	.	136760001	137200000	#DADAFF	1	0.5
chr2	137200001	137520000	B.2.2.1.1.2.2.1.1.1	0.0911136107986502	.	137200001	137520000	#0000FF	1	0.125
chr2	137520001	137840000	B.2.1.2.2.1.1.2.2.1.2	0.146231721034871	.	137520001	137840000	#4848FF	1	0.25
chr2	137840001	138040000	B.2.1.2.1.2.1.1.1	0.169853768278965	.	137840001	138040000	#4848FF	1	0.25
chr2	138040001	138640000	B.2.2.2.1.2.2.1.2.2	0.015748031496063	.	138040001	138640000	#0000FF	1	0.125
chr2	138640001	138800000	B.1.1.1.1.1.2.2.1	0.47244094488189	.	138640001	138800000	#DADAFF	1	0.5
chr2	138800001	139200000	B.1.2.1.1.2.2.1	0.379077615298088	.	138800001	139200000	#9191FF	1	0.375
chr2	139200001	139360000	A.2.2.1.1.2.1.1.2.2.2	0.560179977502812	.	139200001	139360000	#FFDADA	1	0.625
chr2	139360001	139600000	B.1.2.1.2.2.1.1.1.2.1.1	0.353205849268841	.	139360001	139600000	#9191FF	1	0.375
chr2	139600001	140040000	B.2.2.2.2.1.1.1	0.0101237345331834	.	139600001	140040000	#0000FF	1	0.125
chr2	140040001	140200000	B.2.2.1.2.2.2.2	0.0393700787401575	.	140040001	140200000	#0000FF	1	0.125
chr2	140200001	140480000	B.2.2.2.1.2.2.2.2.1	0.0134983127109111	.	140200001	140480000	#0000FF	1	0.125
chr2	140480001	140800000	B.2.2.2.1.2.2.2.1	0.0146231721034871	.	140480001	140800000	#0000FF	1	0.125
chr2	140800001	141000000	B.2.2.1.1.2.2.2.1.2.2	0.077615298087739	.	140800001	141000000	#0000FF	1	0.125
chr2	141000001	141160000	B.2.1.2.1.1.2.2.2.1.2	0.173228346456693	.	141000001	141160000	#4848FF	1	0.25
chr2	141160001	141320000	B.2.1.2.1.1.2.1.2.1	0.183352080989876	.	141160001	141320000	#4848FF	1	0.25
chr2	141320001	141800000	B.2.2.2.1.1.1.1.2	0.0371203599550056	.	141320001	141800000	#0000FF	1	0.125
chr2	141800001	142560000	B.2.2.2.1.1.1.1.1	0.0382452193475816	.	141800001	142560000	#0000FF	1	0.125
chr2	142560001	142880000	B.2.2.1.1.2.1.2.1	0.094488188976378	.	142560001	142880000	#0000FF	1	0.125
chr2	142880001	143240000	B.2.2.1.1.2.1.2.2.2	0.0922384701912261	.	142880001	143240000	#0000FF	1	0.125
chr2	143240001	143400000	B.2.1.1.2.1.2.1.2.2.1	0.21822272215973	.	143240001	143400000	#4848FF	1	0.25
chr2	143400001	143600000	B.1.2.1.2.1.1.1.1.1.2.2	0.373453318335208	.	143400001	143600000	#9191FF	1	0.375
chr2	143600001	143800000	A.2.2.2.2.2.2.2.1	0.479190101237345	.	143600001	143800000	#FFDADA	1	0.625
chr2	143800001	144080000	B.1.2.1.2.2.1.1.1.1.1.1	0.358830146231721	.	143800001	144080000	#9191FF	1	0.375
chr2	144080001	144160000	B.1.2.1.1.1.1.2.1	0.392575928008999	.	144080001	144160000	#9191FF	1	0.375
chr2	144160001	144400000	B.1.2.2.1.1.1.1.1.1.2	0.332958380202475	.	144160001	144400000	#9191FF	1	0.375
chr2	144400001	144680000	B.2.1.1.1.1.1.1.1	0.271091113610799	.	144400001	144680000	#4848FF	1	0.25
chr2	144680001	144880000	B.1.1.2.1.2.1.2.1.2.2	0.421822272215973	.	144680001	144880000	#DADAFF	1	0.5
chr2	144880001	145280000	A.2.2.1.1.2.1.1.1	0.56355455568054	.	144880001	145280000	#FFDADA	1	0.625
chr2	145280001	145440000	B.1.2.1.1.1.1.1.1	0.394825646794151	.	145280001	145440000	#9191FF	1	0.375
chr2	145440001	145720000	B.1.2.1.2.2.1.1.2.2	0.348706411698538	.	145440001	145720000	#9191FF	1	0.375
chr2	145720001	146040000	B.1.2.1.2.2.1.1.2.1	0.349831271091114	.	145720001	146040000	#9191FF	1	0.375
chr2	146040001	146560000	B.2.1.1.2.1.1.1.1.2.2	0.235095613048369	.	146040001	146560000	#4848FF	1	0.25
chr2	146560001	146800000	B.2.1.1.1.1.1.2.1.2.2	0.265466816647919	.	146560001	146800000	#4848FF	1	0.25
chr2	146800001	146960000	B.1.2.2.1.2.1.2.1.2.2	0.307086614173228	.	146800001	146960000	#9191FF	1	0.375
chr2	146960001	147440000	B.2.2.1.2.2.1.1	0.046119235095613	.	146960001	147440000	#0000FF	1	0.125
chr2	147440001	147760000	B.2.2.1.1.2.1.1.1.1.2	0.0989876265466817	.	147440001	147760000	#0000FF	1	0.125
chr2	147760001	148120000	B.2.1.1.2.1.1.1.2.1.1	0.233970753655793	.	147760001	148120000	#4848FF	1	0.25
chr2	148120001	148360000	B.1.1.2.1.2.1.1.1.1	0.428571428571429	.	148120001	148360000	#DADAFF	1	0.5
chr2	148360001	148680000	B.1.2.1.2.2.1.1.1.2.2	0.35095613048369	.	148360001	148680000	#9191FF	1	0.375
chr2	148680001	149400000	A.2.2.2.2.1.1.2	0.508436445444319	.	148680001	149400000	#FFDADA	1	0.625
chr2	149400001	149520000	A.2.1.1.1.1.1.2.1.2.2	0.686164229471316	.	149400001	149520000	#FF9191	1	0.75
chr2	149520001	149640000	A.2.2.1.2.1.2.2.1.1.2	0.543307086614173	.	149520001	149640000	#FFDADA	1	0.625
chr2	149640001	149720000	A.2.2.2.2.2.1.2.1.1	0.490438695163105	.	149640001	149720000	#FFDADA	1	0.625
chr2	149760001	149840000	A.2.2.2.2.2.1.2.1.1	0.490438695163105	.	149760001	149840000	#FFDADA	1	0.625
chr2	149840001	149960000	B.1.1.1.1.2.1.2.1	0.464566929133858	.	149840001	149960000	#DADAFF	1	0.5
chr2	149960001	150200000	B.1.1.2.1.2.2.2.2	0.415073115860517	.	149960001	150200000	#DADAFF	1	0.5
chr2	150200001	150400000	B.1.1.1.2.2.2.2.2	0.438695163104612	.	150200001	150400000	#DADAFF	1	0.5
chr2	150400001	150800000	A.2.2.2.2.1.2.2.2.2	0.499437570303712	.	150400001	150800000	#FFDADA	1	0.625
chr2	150800001	150880000	A.2.2.1.2.1.2.1.1.2	0.546681664791901	.	150800001	150880000	#FFDADA	1	0.625
chr2	150880001	150960000	A.2.2.1.2.1.2.2.1.1.1	0.544431946006749	.	150880001	150960000	#FFDADA	1	0.625
chr2	150960001	151160000	A.2.2.1.1.1.1.1	0.574803149606299	.	150960001	151160000	#FFDADA	1	0.625
chr2	151160001	151240000	A.2.2.2.1.1.2.1.2.1.2	0.526434195725534	.	151160001	151240000	#FFDADA	1	0.625
chr2	151240001	151680000	A.2.2.2.2.1.2.2.2.1	0.500562429696288	.	151240001	151680000	#FFDADA	1	0.625
chr2	151680001	152120000	B.1.1.2.1.2.1.1.1.2	0.427446569178853	.	151680001	152120000	#DADAFF	1	0.5
chr2	152120001	152320000	A.2.1.2.1.1.1.2.2.1.1	0.626546681664792	.	152120001	152320000	#FF9191	1	0.75
chr2	152320001	152560000	A.2.2.1.1.1.2.2.1.2	0.565804274465692	.	152320001	152560000	#FFDADA	1	0.625
chr2	152560001	152720000	A.2.1.2.1.2.2.1.1.2	0.609673790776153	.	152560001	152720000	#FF9191	1	0.75
chr2	152720001	153080000	A.2.2.2.2.2.1.1.2.1.2.1	0.493813273340832	.	152720001	153080000	#FFDADA	1	0.625
chr2	153080001	153240000	B.1.1.1.2.2.2.1.1.1	0.444319460067492	.	153080001	153240000	#DADAFF	1	0.5
chr2	153240001	153600000	A.2.2.1.1.2.2.1.2	0.555680539932508	.	153240001	153600000	#FFDADA	1	0.625
chr2	153600001	154280000	B.2.2.2.2.1.1.2.2	0.0078740157480315	.	153600001	154280000	#0000FF	1	0.125
chr2	154280001	154400000	B.1.2.2.1.2.2.2.2	0.293588301462317	.	154280001	154400000	#9191FF	1	0.375
chr2	154400001	154640000	B.2.2.1.1.2.2.2.2.2	0.0719910011248594	.	154400001	154640000	#0000FF	1	0.125
chr2	154640001	154920000	B.2.2.2.1.2.2.1.1	0.0179977502812148	.	154640001	154920000	#0000FF	1	0.125
chr2	154920001	155240000	B.2.2.2.1.1.2.2.2	0.0258717660292463	.	154920001	155240000	#0000FF	1	0.125
chr2	155240001	155600000	B.2.1.1.2.1.2.2.1	0.215973003374578	.	155240001	155600000	#4848FF	1	0.25
chr2	155600001	155760000	B.1.2.2.1.2.1.2.1.1.2.2.2	0.311586051743532	.	155600001	155760000	#9191FF	1	0.375
chr2	155760001	156200000	B.2.2.1.1.2.2.2.1.2.1.2.2	0.078740157480315	.	155760001	156200000	#0000FF	1	0.125
chr2	156200001	156360000	B.2.1.2.1.1.2.2.1.2.2	0.175478065241845	.	156200001	156360000	#4848FF	1	0.25
chr2	156360001	156760000	B.2.2.2.1.1.1.2.2.1	0.0326209223847019	.	156360001	156760000	#0000FF	1	0.125
chr2	156760001	156960000	B.2.1.1.2.1.2.2.2.1	0.214848143982002	.	156760001	156960000	#4848FF	1	0.25
chr2	156960001	157160000	B.1.2.2.1.2.1.2.1.2.1.2	0.308211473565804	.	156960001	157160000	#9191FF	1	0.375
chr2	157160001	157440000	A.2.2.2.2.2.1.1.2.1.2.2	0.492688413948256	.	157160001	157440000	#FFDADA	1	0.625
chr2	157440001	157720000	B.2.1.1.2.1.1.1.2.1.2.1	0.232845894263217	.	157440001	157720000	#4848FF	1	0.25
chr2	157720001	158120000	B.2.2.1.1.2.2.2.1.1.2	0.0832395950506187	.	157720001	158120000	#0000FF	1	0.125
chr2	158120001	158360000	B.1.1.1.1.1.2.1	0.473565804274466	.	158120001	158360000	#DADAFF	1	0.5
chr2	158360001	158600000	A.2.2.2.2.2.1.2.2.1.1	0.488188976377953	.	158360001	158600000	#FFDADA	1	0.625
chr2	158600001	158760000	A.2.1.1.1.2.1.2.1.2.2	0.669291338582677	.	158600001	158760000	#FF9191	1	0.75
chr2	158760001	158880000	A.2.1.2.1.2.2.2.2.2.2	0.602924634420697	.	158760001	158880000	#FF9191	1	0.75
chr2	158880001	159080000	A.2.1.2.1.1.1.2.2.1.2	0.625421822272216	.	158880001	159080000	#FF9191	1	0.75
chr2	159080001	159280000	A.2.2.2.1.1.2.1.2.2.2	0.523059617547806	.	159080001	159280000	#FFDADA	1	0.625
chr2	159280001	159440000	A.2.1.1.1.2.2.2.1.1	0.663667041619798	.	159280001	159440000	#FF9191	1	0.75
chr2	159440001	159720000	A.2.1.1.2.2.1.2.1	0.642294713160855	.	159440001	159720000	#FF9191	1	0.75
chr2	159720001	160000000	A.1.2.1.2.1.1.1.2.2	0.793025871766029	.	159720001	160000000	#FF4848	1	0.875
chr2	160000001	160200000	A.1.2.1.2.1.1.1.2.1.1	0.795275590551181	.	160000001	160200000	#FF4848	1	0.875
chr2	160200001	160280000	A.1.2.1.1.2.1.1.1	0.813273340832396	.	160200001	160280000	#FF4848	1	0.875
chr2	160280001	160680000	A.1.1.2.1.1.2.2.1.2.2	0.938132733408324	.	160280001	160680000	#FF0000	1	1
chr2	160680001	161080000	A.2.2.2.2.1.2.1.1.1.2	0.506186726659168	.	160680001	161080000	#FFDADA	1	0.625
chr2	161080001	161360000	A.2.1.2.1.1.1.1.1.2	0.632170978627672	.	161080001	161360000	#FF9191	1	0.75
chr2	161360001	161760000	B.1.2.1.2.2.1.1.1.1.2	0.354330708661417	.	161360001	161760000	#9191FF	1	0.375
chr2	161760001	161960000	A.2.2.2.2.1.2.1.1.1.1	0.507311586051744	.	161760001	161960000	#FFDADA	1	0.625
chr2	161960001	162120000	A.2.1.1.1.2.1.2.2.2	0.667041619797525	.	161960001	162120000	#FF9191	1	0.75
chr2	162120001	162280000	A.2.2.1.1.1.2.1.1	0.571428571428571	.	162120001	162280000	#FFDADA	1	0.625
chr2	162280001	162800000	B.2.2.2.1.1.1.2.2.2.1	0.031496062992126	.	162280001	162800000	#0000FF	1	0.125
chr2	162800001	163000000	B.1.1.1.2.2.2.2.1.2	0.439820022497188	.	162800001	163000000	#DADAFF	1	0.5
chr2	163000001	163240000	B.1.1.2.2.1.1.2.2	0.410573678290214	.	163000001	163240000	#DADAFF	1	0.5
chr2	163240001	163640000	B.2.1.2.1.1.1.2.2	0.186726659167604	.	163240001	163640000	#4848FF	1	0.25
chr2	163640001	163960000	B.2.2.1.1.2.2.2.1.2.1.2.1	0.0798650168728909	.	163640001	163960000	#0000FF	1	0.125
chr2	163960001	164200000	B.2.2.1.1.2.1.1.1.1.1	0.100112485939258	.	163960001	164200000	#0000FF	1	0.125
chr2	164200001	164640000	B.2.1.2.1.2.1.2.2	0.16310461192351	.	164200001	164640000	#4848FF	1	0.25
chr2	164640001	164840000	B.2.1.2.1.1.2.2.1.2.1	0.176602924634421	.	164640001	164840000	#4848FF	1	0.25
chr2	164840001	165040000	B.2.2.1.1.2.1.1.1.2.2	0.0967379077615298	.	164840001	165040000	#0000FF	1	0.125
chr2	165040001	165360000	B.2.1.2.1.2.1.2.1.2	0.164229471316085	.	165040001	165360000	#4848FF	1	0.25
chr2	165360001	165560000	A.2.2.1.1.2.2.2	0.554555680539933	.	165360001	165560000	#FFDADA	1	0.625
chr2	165560001	165800000	A.1.2.1.2.2.2.2.2	0.758155230596176	.	165560001	165800000	#FF4848	1	0.875
chr2	165800001	166120000	B.2.1.1.1.1.1.2.2.1	0.264341957255343	.	165800001	166120000	#4848FF	1	0.25
chr2	166120001	166240000	B.1.2.1.2.1.1.2.2	0.367829021372328	.	166120001	166240000	#9191FF	1	0.375
chr2	166240001	166680000	B.2.1.1.1.1.1.2.2.2	0.263217097862767	.	166240001	166680000	#4848FF	1	0.25
chr2	166680001	166840000	B.1.1.2.2.1.2.2.1	0.408323959505062	.	166680001	166840000	#DADAFF	1	0.5
chr2	166840001	167000000	B.2.1.1.1.2.1.1.1	0.250843644544432	.	166840001	167000000	#4848FF	1	0.25
chr2	167000001	167400000	B.2.1.1.2.1.1.1.2.1.2.2	0.231721034870641	.	167000001	167400000	#4848FF	1	0.25
chr2	167400001	167640000	B.2.2.1.1.2.2.2.2.1.2.1.2	0.0742407199100112	.	167400001	167640000	#0000FF	1	0.125
chr2	167640001	167760000	B.2.1.2.1.1.2.1.1.2	0.184476940382452	.	167640001	167760000	#4848FF	1	0.25
chr2	167760001	167960000	B.2.2.1.1.2.1.1.2	0.0956130483689539	.	167760001	167960000	#0000FF	1	0.125
chr2	167960001	168240000	B.2.2.1.2.2.1.2.2.2	0.0416197975253093	.	167960001	168240000	#0000FF	1	0.125
chr2	168240001	168320000	B.2.1.1.1.2.2.2.2	0.238470191226097	.	168240001	168320000	#4848FF	1	0.25
chr2	168320001	168600000	B.2.2.1.1.2.2.2.2.1.1	0.0764904386951631	.	168320001	168600000	#0000FF	1	0.125
chr2	168600001	168800000	B.1.2.2.1.1.1.2.1	0.328458942632171	.	168600001	168800000	#9191FF	1	0.375
chr2	168800001	169000000	B.1.2.2.1.1.1.1.1.1.1	0.334083239595051	.	168800001	169000000	#9191FF	1	0.375
chr2	169000001	169200000	B.1.1.2.1.2.1.2.1.1.2	0.424071991001125	.	169000001	169200000	#DADAFF	1	0.5
chr2	169200001	169640000	A.2.2.1.1.2.2.1.1	0.556805399325084	.	169200001	169640000	#FFDADA	1	0.625
chr2	169640001	169800000	A.2.1.2.1.1.1.2.2.2	0.62429696287964	.	169640001	169800000	#FF9191	1	0.75
chr2	169800001	170000000	A.1.2.2.1.2.1.2.1.1	0.740157480314961	.	169800001	170000000	#FF4848	1	0.875
chr2	170000001	170280000	A.2.1.2.1.2.1.1.1	0.61867266591676	.	170000001	170280000	#FF9191	1	0.75
chr2	170280001	170600000	A.1.1.2.1.1.1.1.2.1.2	0.956130483689539	.	170280001	170600000	#FF0000	1	1
chr2	170600001	170840000	A.1.1.2.1.1.1.1.2.1.1	0.957255343082115	.	170600001	170840000	#FF0000	1	1
chr2	170840001	171520000	A.1.2.1.2.2.1.2.1.1	0.775028121484814	.	170840001	171520000	#FF4848	1	0.875
chr2	171520001	171760000	A.1.2.2.2.2.1.2.2	0.712035995500562	.	171520001	171760000	#FF4848	1	0.875
chr2	171760001	172040000	A.1.1.1.2.2.1.2.2.2	0.967379077615298	.	171760001	172040000	#FF0000	1	1
chr2	172040001	172320000	A.1.1.2.1.2.1.2.2.1	0.921259842519685	.	172040001	172320000	#FF0000	1	1
chr2	172320001	172520000	A.1.2.1.1.2.1.2.1.2	0.809898762654668	.	172320001	172520000	#FF4848	1	0.875
chr2	172520001	172800000	A.1.1.2.1.2.1.1.1.1.2	0.931383577052868	.	172520001	172800000	#FF0000	1	1
chr2	172800001	173000000	A.1.2.1.1.1.2.2.1.1.1	0.823397075365579	.	172800001	173000000	#FF4848	1	0.875
chr2	173000001	173440000	A.1.1.2.1.2.1.2.2.2.1.2	0.919010123734533	.	173000001	173440000	#FF0000	1	1
chr2	173440001	174120000	A.1.1.2.1.1.1.2.2.1	0.951631046119235	.	173440001	174120000	#FF0000	1	1
chr2	174120001	174360000	A.1.2.2.2.2.2.2.1.1.1	0.701912260967379	.	174120001	174360000	#FF4848	1	0.875
chr2	174360001	174560000	A.2.1.1.2.2.1.1.2.2	0.643419572553431	.	174360001	174560000	#FF9191	1	0.75
chr2	174560001	174640000	A.2.1.2.2.2.1.2.1	0.58830146231721	.	174560001	174640000	#FF9191	1	0.75
chr2	174640001	174920000	A.1.1.2.1.2.1.2.1	0.922384701912261	.	174640001	174920000	#FF0000	1	1
chr2	174920001	175280000	A.1.1.2.1.2.1.2.2.2.1.1	0.920134983127109	.	174920001	175280000	#FF0000	1	1
chr2	175280001	175560000	A.1.1.2.1.2.1.1.1.1.1	0.932508436445444	.	175280001	175560000	#FF0000	1	1
chr2	175560001	175800000	A.2.1.1.1.1.2.1.1.1	0.683914510686164	.	175560001	175800000	#FF9191	1	0.75
chr2	175800001	176080000	A.1.2.1.2.2.1.2.2.1	0.772778402699663	.	175800001	176080000	#FF4848	1	0.875
chr2	176080001	176320000	A.2.2.2.1.1.1.2.1.2	0.530933633295838	.	176080001	176320000	#FFDADA	1	0.625
chr2	176320001	176760000	B.1.1.1.2.1.2.2	0.446569178852643	.	176320001	176760000	#DADAFF	1	0.5
chr2	176760001	176920000	A.2.1.2.2.1.1.1.1.2	0.600674915635546	.	176760001	176920000	#FF9191	1	0.75
chr2	176920001	177040000	A.2.1.2.2.2.1.2.2	0.587176602924634	.	176920001	177040000	#FF9191	1	0.75
chr2	177040001	177240000	A.2.1.2.2.1.1.2.1	0.598425196850394	.	177040001	177240000	#FF9191	1	0.75
chr2	177240001	177520000	A.2.1.2.2.2.2.2.1.2.2.1	0.581552305961755	.	177240001	177520000	#FF9191	1	0.75
chr2	177520001	177680000	A.2.2.1.2.2.2.2.2	0.534308211473566	.	177520001	177680000	#FFDADA	1	0.625
chr2	177680001	178040000	A.2.2.1.1.1.1.2.2	0.572553430821147	.	177680001	178040000	#FFDADA	1	0.625
chr2	178040001	178200000	A.1.1.2.1.2.1.1.2.1.2	0.928008998875141	.	178040001	178200000	#FF0000	1	1
chr2	178200001	178640000	A.1.1.2.2.2.2.1.1.1	0.849268841394826	.	178200001	178640000	#FF0000	1	1
chr2	178640001	179000000	A.2.1.1.1.2.1.1.1	0.674915635545557	.	178640001	179000000	#FF9191	1	0.75
chr2	179000001	179400000	A.1.2.2.1.2.1.1.2.2	0.741282339707537	.	179000001	179400000	#FF4848	1	0.875
chr2	179400001	179800000	B.1.2.1.1.2.2.2.1	0.377952755905512	.	179400001	179800000	#9191FF	1	0.375
chr2	179800001	180000000	B.1.1.1.1.2.1.2.2.2	0.462317210348706	.	179800001	180000000	#DADAFF	1	0.5
chr2	180000001	180120000	A.2.2.1.1.2.1.2.1	0.559055118110236	.	180000001	180120000	#FFDADA	1	0.625
chr2	180120001	180480000	A.2.2.2.2.1.2.2.1.2	0.501687289088864	.	180120001	180480000	#FFDADA	1	0.625
chr2	180480001	180880000	B.1.1.1.2.2.1	0.445444319460068	.	180480001	180880000	#DADAFF	1	0.5
chr2	180880001	181080000	B.1.2.2.1.2.1.2.1.2.1.1.1	0.310461192350956	.	180880001	181080000	#9191FF	1	0.375
chr2	181080001	181440000	B.2.2.1.1.2.1.2.2.1	0.093363329583802	.	181080001	181440000	#0000FF	1	0.125
chr2	181440001	181600000	B.1.2.2.1.1.1.1.2.1	0.330708661417323	.	181440001	181600000	#9191FF	1	0.375
chr2	181600001	181800000	B.2.1.1.1.2.1.2.2.1.1	0.245219347581552	.	181600001	181800000	#4848FF	1	0.25
chr2	181800001	181960000	B.1.1.1.1.2.1.2.2.1	0.463442069741282	.	181800001	181960000	#DADAFF	1	0.5
chr2	181960001	182240000	B.1.2.2.2.1.2.1.1.2.2	0.286839145106862	.	181960001	182240000	#9191FF	1	0.375
chr2	182240001	182560000	B.1.2.2.2.1.2.1.1.2.1	0.287964004499438	.	182240001	182560000	#9191FF	1	0.375
chr2	182560001	182680000	B.1.1.1.2.2.2.1.1.2	0.443194600674916	.	182560001	182680000	#DADAFF	1	0.5
chr2	182680001	182880000	A.2.2.2.2.2.1.2.2.1.2	0.487064116985377	.	182680001	182880000	#FFDADA	1	0.625
chr2	182880001	183000000	B.1.1.1.2.2.2.1.2	0.44206974128234	.	182880001	183000000	#DADAFF	1	0.5
chr2	183000001	183560000	B.2.2.1.1.2.2.1.2.1	0.0877390326209224	.	183000001	183560000	#0000FF	1	0.125
chr2	183560001	184080000	A.2.1.2.1.1.1.1.2	0.631046119235096	.	183560001	184080000	#FF9191	1	0.75
chr2	184080001	184440000	B.2.2.1.1.2.2.2.1.1.1.1	0.0854893138357705	.	184080001	184440000	#0000FF	1	0.125
chr2	184440001	184880000	B.2.2.2.1.1.1.2.1.1.1	0.0359955005624297	.	184440001	184880000	#0000FF	1	0.125
chr2	184880001	185000000	B.1.2.2.1.2.1.2.2.2.1.2	0.303712035995501	.	184880001	185000000	#9191FF	1	0.375
chr2	185000001	185360000	B.2.1.2.1.2.1.2.1.1.2	0.165354330708661	.	185000001	185360000	#4848FF	1	0.25
chr2	185360001	185480000	B.1.2.1.1.1.1.2.2	0.391451068616423	.	185360001	185480000	#9191FF	1	0.375
chr2	185480001	185720000	B.2.1.1.2.1.1.2.2.1	0.227221597300337	.	185480001	185720000	#4848FF	1	0.25
chr2	185720001	186040000	B.2.2.1.2.2.1.2.1.1	0.0449943757030371	.	185720001	186040000	#0000FF	1	0.125
chr2	186040001	186240000	B.2.1.2.1.2.2.1.2.1	0.159730033745782	.	186040001	186240000	#4848FF	1	0.25
chr2	186240001	186640000	B.2.2.2.1.1.1.2.1.1.2	0.0348706411698538	.	186240001	186640000	#0000FF	1	0.125
chr2	186640001	186880000	B.2.1.1.2.1.2.1.1.2.1	0.222722159730034	.	186640001	186880000	#4848FF	1	0.25
chr2	186880001	187280000	B.1.2.2.2.1.2.2.1.2	0.283464566929134	.	186880001	187280000	#9191FF	1	0.375
chr2	187280001	187560000	A.2.2.2.2.2.1.1.2.2	0.491563554555681	.	187280001	187560000	#FFDADA	1	0.625
chr2	187560001	187840000	B.2.1.2.1.1.1.1.2	0.190101237345332	.	187560001	187840000	#4848FF	1	0.25
chr2	187840001	188040000	B.2.1.1.2.1.2.1.2.1.2	0.219347581552306	.	187840001	188040000	#4848FF	1	0.25
chr2	188040001	188160000	B.1.2.1.2.1.1.2.1	0.368953880764904	.	188040001	188160000	#9191FF	1	0.375
chr2	188160001	188320000	B.1.2.1.1.1.1.1.2	0.393700787401575	.	188160001	188320000	#9191FF	1	0.375
chr2	188320001	188480000	A.2.2.2.1.1.2.1.2.1.1	0.52755905511811	.	188320001	188480000	#FFDADA	1	0.625
chr2	188480001	188680000	B.2.1.1.1.2.1.2.2.2	0.2429696287964	.	188480001	188680000	#4848FF	1	0.25
chr2	188680001	188880000	B.1.2.2.1.2.1.2.1.1.2.2.1	0.312710911136108	.	188680001	188880000	#9191FF	1	0.375
chr2	188880001	189360000	B.2.2.1.1.2.2.2.1.2.1.1.1	0.0821147356580427	.	188880001	189360000	#0000FF	1	0.125
chr2	189360001	189480000	B.1.2.2.1.2.1.2.1.1.1	0.31496062992126	.	189360001	189480000	#9191FF	1	0.375
chr2	189480001	189640000	B.2.1.2.1.1.2.1.1.1	0.185601799775028	.	189480001	189640000	#4848FF	1	0.25
chr2	189640001	189920000	B.2.1.2.1.2.2.2.2.1	0.154105736782902	.	189640001	189920000	#4848FF	1	0.25
chr2	189920001	190280000	B.1.2.2.1.2.1.2.1.1.2.1	0.313835770528684	.	189920001	190280000	#9191FF	1	0.375
chr2	190280001	190520000	A.2.1.1.1.2.2.2.1.2.1	0.662542182227222	.	190280001	190520000	#FF9191	1	0.75
chr2	190520001	190680000	A.2.1.1.1.2.1.2.2.1	0.668166479190101	.	190520001	190680000	#FF9191	1	0.75
chr2	190680001	190920000	A.2.2.2.1.1.2.2.2	0.520809898762655	.	190680001	190920000	#FFDADA	1	0.625
chr2	190920001	191160000	A.2.2.1.1.1.2.1.2	0.570303712035996	.	190920001	191160000	#FFDADA	1	0.625
chr2	191160001	191560000	A.1.2.1.2.1.2.1.1.1	0.789651293588301	.	191160001	191560000	#FF4848	1	0.875
chr2	191560001	191720000	A.2.1.1.1.2.2.1.1	0.665916760404949	.	191560001	191720000	#FF9191	1	0.75
chr2	191720001	191880000	A.1.2.1.2.1.2.2.1.2.2	0.78177727784027	.	191720001	191880000	#FF4848	1	0.875
chr2	191880001	192040000	A.2.1.1.1.2.2.2.1.2.2	0.661417322834646	.	191880001	192040000	#FF9191	1	0.75
chr2	192040001	192320000	A.1.2.1.2.1.2.1.2	0.78740157480315	.	192040001	192320000	#FF4848	1	0.875
chr2	192320001	192600000	A.2.1.2.1.2.2.2.2.2.1	0.604049493813273	.	192320001	192600000	#FF9191	1	0.75
chr2	192600001	192800000	B.1.1.2.1.2.1.2.1.1.1	0.425196850393701	.	192600001	192800000	#DADAFF	1	0.5
chr2	192800001	193080000	B.1.2.1.2.2.1.1.1.2.1.2	0.352080989876265	.	192800001	193080000	#9191FF	1	0.375
chr2	193080001	193360000	B.2.1.2.1.2.2.1.2.2.2.2	0.156355455568054	.	193080001	193360000	#4848FF	1	0.25
chr2	193360001	193880000	B.2.2.1.2.2.1.2.2.1	0.0427446569178853	.	193360001	193880000	#0000FF	1	0.125
chr2	193880001	194200000	B.2.1.1.2.1.2.2.2.2	0.213723284589426	.	193880001	194200000	#4848FF	1	0.25
chr2	194200001	194400000	B.1.2.1.2.2.1.2.1.2	0.346456692913386	.	194200001	194400000	#9191FF	1	0.375
chr2	194400001	194880000	B.2.2.2.1.1.1.2.2.2.2	0.0303712035995501	.	194400001	194880000	#0000FF	1	0.125
chr2	194880001	195080000	B.2.2.1.1.2.2.2.2.1.2.1.1	0.0753655793025872	.	194880001	195080000	#0000FF	1	0.125
chr2	195080001	195240000	B.2.1.1.2.1.2.1.2.1.1	0.220472440944882	.	195080001	195240000	#4848FF	1	0.25
chr2	195240001	195400000	B.2.1.1.1.2.2.2.1.1	0.240719910011249	.	195240001	195400000	#4848FF	1	0.25
chr2	195400001	195720000	B.2.2.1.1.2.2.2.2.1.2.2	0.0731158605174353	.	195400001	195720000	#0000FF	1	0.125
chr2	195720001	195840000	B.2.1.1.1.2.2.2.1.2	0.239595050618673	.	195720001	195840000	#4848FF	1	0.25
chr2	195840001	195920000	B.2.1.1.1.2.2.1	0.241844769403825	.	195840001	195920000	#4848FF	1	0.25
chr2	195920001	196080000	B.2.1.2.1.2.2.2.2.2	0.152980877390326	.	195920001	196080000	#4848FF	1	0.25
chr2	196080001	196360000	B.2.1.1.1.2.1.1.2.2	0.24859392575928	.	196080001	196360000	#4848FF	1	0.25
chr2	196360001	196560000	B.1.1.1.1.2.1.1.1	0.469066366704162	.	196360001	196560000	#DADAFF	1	0.5
chr2	196560001	196760000	B.2.1.1.1.2.1.1.2.1	0.249718785151856	.	196560001	196760000	#4848FF	1	0.25
chr2	196760001	196920000	B.1.2.2.1.2.1.2.2.1	0.305961754780652	.	196760001	196920000	#9191FF	1	0.375
chr2	196920001	197200000	A.2.2.2.2.2.1.1.1.2.2	0.496062992125984	.	196920001	197200000	#FFDADA	1	0.625
chr2	197200001	197640000	B.1.1.2.2.1.1.2.1	0.41169853768279	.	197200001	197640000	#DADAFF	1	0.5
chr2	197640001	197800000	A.2.1.2.1.2.2.1.2	0.608548931383577	.	197640001	197800000	#FF9191	1	0.75
chr2	197800001	198000000	A.2.1.1.1.2.2.2.2.1	0.66029246344207	.	197800001	198000000	#FF9191	1	0.75
chr2	198000001	198160000	A.1.2.1.2.1.2.2.2.2	0.779527559055118	.	198000001	198160000	#FF4848	1	0.875
chr2	198160001	198280000	A.2.1.1.1.2.2.1.2	0.664791901012373	.	198160001	198280000	#FF9191	1	0.75
chr2	198280001	198400000	A.1.2.1.2.1.2.2.1.1.1	0.786276715410574	.	198280001	198400000	#FF4848	1	0.875
chr2	198400001	199120000	B.1.2.2.2.1.2.1.2	0.285714285714286	.	198400001	199120000	#9191FF	1	0.375
chr2	199120001	199280000	B.1.2.2.1.2.1.2.2.2.1.1	0.304836895388077	.	199120001	199280000	#9191FF	1	0.375
chr2	199280001	199440000	B.2.1.2.1.2.2.1.1.2	0.160854893138358	.	199280001	199440000	#4848FF	1	0.25
chr2	199440001	199600000	B.2.1.1.1.2.1.2.1.1	0.247469066366704	.	199440001	199600000	#4848FF	1	0.25
chr2	199600001	199920000	B.2.2.1.2.2.1.2.1.2	0.0438695163104612	.	199600001	199920000	#0000FF	1	0.125
chr2	199920001	200280000	B.2.2.1.1.2.2.2.1.2.1.1.2	0.0809898762654668	.	199920001	200280000	#0000FF	1	0.125
chr2	200280001	200760000	B.1.1.2.1.2.1.1.2	0.426321709786277	.	200280001	200760000	#DADAFF	1	0.5
chr2	200760001	200960000	A.1.2.2.1.2.1.2.2	0.737907761529809	.	200760001	200960000	#FF4848	1	0.875
chr2	200960001	201360000	A.1.1.2.2.2.2.1.2.1	0.845894263217098	.	200960001	201360000	#FF0000	1	1
chr2	201360001	201440000	A.1.2.1.2.1.2.2.2.1	0.780652418447694	.	201360001	201440000	#FF4848	1	0.875
chr2	201440001	201520000	A.1.1.2.2.1.1.2.2.2	0.881889763779528	.	201440001	201520000	#FF0000	1	1
chr2	201520001	201720000	A.1.1.2.1.2.1.1.2.1.1	0.929133858267717	.	201520001	201720000	#FF0000	1	1
chr2	201720001	202120000	A.1.1.1.1.2.1.2.1	0.996625421822272	.	201720001	202120000	#FF0000	1	1
chr2	202120001	202360000	A.1.1.2.1.2.1.1.2.2.1.1	0.926884139482565	.	202120001	202360000	#FF0000	1	1
chr2	202360001	202560000	A.1.2.1.1.1.2.2.1.2.1.1	0.820022497187851	.	202360001	202560000	#FF4848	1	0.875
chr2	202560001	202680000	A.1.1.2.2.1.2.2.1.2.1	0.868391451068616	.	202560001	202680000	#FF0000	1	1
chr2	202680001	203040000	A.1.2.1.1.1.2.1.1	0.826771653543307	.	202680001	203040000	#FF4848	1	0.875
chr2	203040001	203440000	A.1.1.1.2.1.1.2.1.2	0.982002249718785	.	203040001	203440000	#FF0000	1	1
chr2	203440001	203720000	A.1.1.2.2.1.2.1.2.2.1	0.875140607424072	.	203440001	203720000	#FF0000	1	1
chr2	203720001	204080000	A.1.1.1.2.2.1.2.1.2	0.96962879640045	.	203720001	204080000	#FF0000	1	1
chr2	204080001	204240000	A.1.2.1.1.1.2.2.1.2.1.2	0.818897637795276	.	204080001	204240000	#FF4848	1	0.875
chr2	204240001	204520000	A.1.1.2.1.2.1.1.2.2.1.2	0.925759280089989	.	204240001	204520000	#FF0000	1	1
chr2	204520001	204800000	A.1.1.2.2.2.2.1.1.2.1	0.84814398200225	.	204520001	204800000	#FF0000	1	1
chr2	204800001	205080000	A.2.1.1.2.1.2.1.2	0.64904386951631	.	204800001	205080000	#FF9191	1	0.75
chr2	205080001	205200000	A.2.2.1.2.1.1.2.1	0.550056242969629	.	205080001	205200000	#FFDADA	1	0.625
chr2	205200001	205320000	A.2.2.1.2.1.2.2.1.2.2	0.541057367829021	.	205200001	205320000	#FFDADA	1	0.625
chr2	205320001	205520000	A.2.1.2.2.2.2.2.1.2.1	0.582677165354331	.	205320001	205520000	#FF9191	1	0.75
chr2	205520001	205920000	A.2.2.1.2.2.2.2.1	0.535433070866142	.	205520001	205920000	#FFDADA	1	0.625
chr2	205920001	206000000	A.2.2.2.1.2.1.2.1	0.516310461192351	.	205920001	206000000	#FFDADA	1	0.625
chr2	206000001	206120000	A.2.2.2.1.1.1.2.2	0.529808773903262	.	206000001	206120000	#FFDADA	1	0.625
chr2	206120001	206520000	A.2.2.2.1.1.1.2.1.1	0.532058492688414	.	206120001	206520000	#FFDADA	1	0.625
chr2	206520001	206640000	A.2.1.1.2.2.1.1.2.1	0.644544431946007	.	206520001	206640000	#FF9191	1	0.75
chr2	206640001	206840000	A.1.2.2.2.2.2.1.2	0.703037120359955	.	206640001	206840000	#FF4848	1	0.875
chr2	206840001	207040000	A.1.2.1.2.1.2.2.1.2.1.1	0.784026996625422	.	206840001	207040000	#FF4848	1	0.875
chr2	207040001	207240000	A.2.1.2.2.2.2.1.1	0.586051743532058	.	207040001	207240000	#FF9191	1	0.75
chr2	207240001	207560000	A.2.2.2.2.2.1.2.2.2	0.485939257592801	.	207240001	207560000	#FFDADA	1	0.625
chr2	207560001	207760000	A.2.2.1.1.2.1.2.2	0.55793025871766	.	207560001	207760000	#FFDADA	1	0.625
chr2	207760001	208360000	A.2.1.2.1.2.1.1.2	0.617547806524185	.	207760001	208360000	#FF9191	1	0.75
chr2	208360001	208600000	A.1.2.1.2.1.2.2.1.2.1.2	0.782902137232846	.	208360001	208600000	#FF4848	1	0.875
chr2	208600001	208960000	A.1.1.2.2.2.2.1.2.2	0.844769403824522	.	208600001	208960000	#FF0000	1	1
chr2	208960001	209240000	A.2.1.1.1.2.1.2.1.1	0.672665916760405	.	208960001	209240000	#FF9191	1	0.75
chr2	209240001	209720000	B.2.2.1.1.2.2.1.2.2	0.0866141732283465	.	209240001	209720000	#0000FF	1	0.125
chr2	209720001	209960000	B.2.1.2.1.2.2.1.2.2.2.1	0.15748031496063	.	209720001	209960000	#4848FF	1	0.25
chr2	209960001	210200000	B.2.1.2.1.2.2.1.2.2.1	0.158605174353206	.	209960001	210200000	#4848FF	1	0.25
chr2	210200001	210560000	B.2.1.1.2.1.1.1.1.2.1	0.236220472440945	.	210200001	210560000	#4848FF	1	0.25
chr2	210560001	210800000	B.2.1.1.2.1.2.1.2.2.2	0.217097862767154	.	210560001	210800000	#4848FF	1	0.25
chr2	210800001	211120000	A.2.2.2.2.1.2.2.1.1	0.50281214848144	.	210800001	211120000	#FFDADA	1	0.625
chr2	211120001	211320000	B.1.2.1.2.1.1.1.1.2	0.372328458942632	.	211120001	211320000	#9191FF	1	0.375
chr2	211320001	211560000	A.2.1.2.1.2.2.2.2.1	0.605174353205849	.	211320001	211560000	#FF9191	1	0.75
chr2	211560001	211800000	B.2.1.1.1.2.1.2.1.2	0.246344206974128	.	211560001	211800000	#4848FF	1	0.25
chr2	211800001	212000000	B.1.2.2.1.2.1.2.1.2.1.1.2	0.30933633295838	.	211800001	212000000	#9191FF	1	0.375
chr2	212000001	212520000	B.2.2.2.1.1.1.2.1.2	0.0337457817772778	.	212000001	212520000	#0000FF	1	0.125
chr2	212520001	212760000	B.2.2.1.1.2.2.2.1.1.1.2	0.0843644544431946	.	212520001	212760000	#0000FF	1	0.125
chr2	212760001	212960000	B.2.1.2.1.2.2.1.1.1	0.161979752530934	.	212760001	212960000	#4848FF	1	0.25
chr2	212960001	213120000	B.1.2.2.1.2.1.2.2.2.2.2.1	0.301462317210349	.	212960001	213120000	#9191FF	1	0.375
chr2	213120001	213480000	B.2.1.2.1.1.1.2.1.2	0.18785151856018	.	213120001	213480000	#4848FF	1	0.25
chr2	213480001	213760000	B.2.1.1.2.1.2.1.1.1.2	0.22384701912261	.	213480001	213760000	#4848FF	1	0.25
chr2	213760001	213920000	B.1.1.2.2.1.2.2.2.2	0.40607424071991	.	213760001	213920000	#DADAFF	1	0.5
chr2	213920001	214200000	B.1.1.1.1.2.1.1.2.2.1	0.46681664791901	.	213920001	214200000	#DADAFF	1	0.5
chr2	214200001	214480000	B.2.1.1.2.1.2.1.1.2.2	0.221597300337458	.	214200001	214480000	#4848FF	1	0.25
chr2	214480001	214840000	B.2.1.2.1.1.1.2.1.1	0.188976377952756	.	214480001	214840000	#4848FF	1	0.25
chr2	214840001	215080000	B.2.1.2.1.1.2.1.2.2.2.1	0.181102362204724	.	214840001	215080000	#4848FF	1	0.25
chr2	215080001	215160000	B.1.2.1.1.1.2.2.2	0.385826771653543	.	215080001	215160000	#9191FF	1	0.375
chr2	215160001	215240000	B.1.2.2.1.2.1.1.1	0.318335208098988	.	215160001	215240000	#9191FF	1	0.375
chr2	215240001	215560000	B.2.1.1.1.1.1.2.1.1.2	0.267716535433071	.	215240001	215560000	#4848FF	1	0.25
chr2	215560001	215720000	B.1.1.1.1.2.1.1.2.1	0.467941507311586	.	215560001	215720000	#DADAFF	1	0.5
chr2	215720001	216160000	B.1.2.2.2.1.2.2.1.1	0.28458942632171	.	215720001	216160000	#9191FF	1	0.375
chr2	216160001	216480000	A.2.1.1.1.2.2.2.2.2	0.659167604049494	.	216160001	216480000	#FF9191	1	0.75
chr2	216480001	216880000	A.1.2.2.1.2.1.2.1.2	0.739032620922385	.	216480001	216880000	#FF4848	1	0.875
chr2	216880001	217320000	A.1.1.2.2.2.2.1.1.2.2	0.847019122609674	.	216880001	217320000	#FF0000	1	1
chr2	217320001	217440000	A.1.2.1.1.1.2.2.1.2.2	0.8177727784027	.	217320001	217440000	#FF4848	1	0.875
chr2	217440001	217640000	A.1.2.1.1.2.1.1.2	0.81214848143982	.	217440001	217640000	#FF4848	1	0.875
chr2	217640001	217800000	A.2.1.1.2.2.1.2.2	0.641169853768279	.	217640001	217800000	#FF9191	1	0.75
chr2	217800001	217920000	A.2.1.2.2.1.1.1.1.1	0.601799775028121	.	217800001	217920000	#FF9191	1	0.75
chr2	217920001	218240000	A.2.1.2.2.1.1.2.2.1	0.597300337457818	.	217920001	218240000	#FF9191	1	0.75
chr2	218240001	218320000	A.2.1.2.2.2.2.2.2.2.1	0.577052868391451	.	218240001	218320000	#FF9191	1	0.75
chr2	218320001	218600000	A.2.1.2.2.1.1.2.2.2	0.596175478065242	.	218320001	218600000	#FF9191	1	0.75
chr2	218600001	218960000	A.1.1.2.1.2.1.2.2.2.2	0.917885264341957	.	218600001	218960000	#FF0000	1	1
chr2	218960001	219080000	A.1.2.1.1.1.1.1.2.2	0.833520809898763	.	218960001	219080000	#FF4848	1	0.875
chr2	219080001	219520000	A.1.1.1.1.2.1.2.2	0.995500562429696	.	219080001	219520000	#FF0000	1	1
chr2	219520001	219800000	A.1.1.1.2.2.1.2.1.1	0.970753655793026	.	219520001	219800000	#FF0000	1	1
chr2	219800001	220240000	A.1.1.1.2.1.1.2.2	0.980877390326209	.	219800001	220240000	#FF0000	1	1
chr2	220240001	220520000	A.1.2.1.2.1.2.2.1.1.2	0.785151856017998	.	220240001	220520000	#FF4848	1	0.875
chr2	220520001	220920000	B.1.2.2.2.1.2.1.1.1	0.289088863892013	.	220520001	220920000	#9191FF	1	0.375
chr2	220920001	221040000	B.1.2.2.1.2.1.1.2.2	0.316085489313836	.	220920001	221040000	#9191FF	1	0.375
chr2	221040001	221240000	B.2.1.1.1.2.1.2.2.1.2	0.244094488188976	.	221040001	221240000	#4848FF	1	0.25
chr2	221240001	221360000	B.1.2.2.1.2.1.2.2.2.2.1	0.302587176602925	.	221240001	221360000	#9191FF	1	0.375
chr2	221360001	221680000	B.2.1.2.1.1.2.2.1.1.2	0.177727784026997	.	221360001	221680000	#4848FF	1	0.25
chr2	221680001	221920000	B.2.1.2.1.1.2.1.2.2.2.2	0.179977502812148	.	221680001	221920000	#4848FF	1	0.25
chr2	221920001	222360000	B.2.1.2.1.2.1.2.1.1.1.2	0.166479190101237	.	221920001	222360000	#4848FF	1	0.25
chr2	222360001	222480000	B.1.1.2.2.1.2.2.2.1	0.407199100112486	.	222360001	222480000	#DADAFF	1	0.5
chr2	222480001	222840000	B.2.2.1.1.2.1.1.1.2.1	0.0978627671541057	.	222480001	222840000	#0000FF	1	0.125
chr2	222840001	223440000	B.2.1.1.2.1.1.2.2.2	0.226096737907762	.	222840001	223440000	#4848FF	1	0.25
chr2	223440001	223800000	A.2.1.1.1.2.1.2.1.2.1.1	0.671541057367829	.	223440001	223800000	#FF9191	1	0.75
chr2	223800001	224320000	B.2.1.2.1.2.1.2.1.1.1.1	0.167604049493813	.	223800001	224320000	#4848FF	1	0.25
chr2	224320001	224720000	B.1.2.1.1.2.2.2.2	0.376827896512936	.	224320001	224720000	#9191FF	1	0.375
chr2	224720001	224880000	A.2.1.2.1.2.2.1.1.1	0.610798650168729	.	224720001	224880000	#FF9191	1	0.75
chr2	224880001	225160000	B.1.1.2.2.1.2.1	0.409448818897638	.	224880001	225160000	#DADAFF	1	0.5
chr2	225160001	225240000	A.2.2.2.1.2.1.1.2	0.517435320584927	.	225160001	225240000	#FFDADA	1	0.625
chr2	225240001	225480000	A.1.2.2.1.2.1.1.2.1	0.742407199100112	.	225240001	225480000	#FF4848	1	0.875
chr2	225480001	225680000	A.2.2.2.1.1.2.2.1	0.521934758155231	.	225480001	225680000	#FFDADA	1	0.625
chr2	225680001	225920000	A.2.2.2.2.2.1.1.1.2.1	0.49718785151856	.	225680001	225920000	#FFDADA	1	0.625
chr2	225920001	226160000	B.1.2.2.1.1.1.1.1.2	0.331833520809899	.	225920001	226160000	#9191FF	1	0.375
chr2	226160001	226240000	B.1.2.1.1.1.2.2.1	0.386951631046119	.	226160001	226240000	#9191FF	1	0.375
chr2	226240001	226480000	B.2.1.2.1.1.2.2.1.1.1	0.178852643419573	.	226240001	226480000	#4848FF	1	0.25
chr2	226480001	226720000	B.1.2.2.1.2.1.2.2.2.2.2.2	0.300337457817773	.	226480001	226720000	#9191FF	1	0.375
chr2	226720001	226800000	B.1.1.1.1.2.2.2.2	0.457817772778403	.	226720001	226800000	#DADAFF	1	0.5
chr2	226800001	227200000	B.1.2.1.2.2.1.2.1.1	0.347581552305962	.	226800001	227200000	#9191FF	1	0.375
chr2	227200001	227360000	B.1.1.1.1.2.2.2.1	0.458942632170979	.	227200001	227360000	#DADAFF	1	0.5
chr2	227360001	227440000	A.2.2.2.1.2.1.1.1.1	0.519685039370079	.	227360001	227440000	#FFDADA	1	0.625
chr2	227440001	227720000	A.2.1.2.1.2.2.2.1.1	0.607424071991001	.	227440001	227720000	#FF9191	1	0.75
chr2	227720001	227960000	B.1.1.2.1.2.1.2.2	0.420697412823397	.	227720001	227960000	#DADAFF	1	0.5
chr2	227960001	228200000	B.1.1.1.1.2.1.1.2.2.2	0.465691788526434	.	227960001	228200000	#DADAFF	1	0.5
chr2	228200001	228440000	A.2.1.1.1.2.1.2.1.2.1.2	0.670416197975253	.	228200001	228440000	#FF9191	1	0.75
chr2	228440001	228520000	A.2.2.1.2.1.2.1.2	0.545556805399325	.	228440001	228520000	#FFDADA	1	0.625
chr2	228520001	228640000	A.2.2.2.1.2.1.1.1.2	0.518560179977503	.	228520001	228640000	#FFDADA	1	0.625
chr2	228640001	229000000	B.2.1.1.2.1.2.1.1.1.1	0.224971878515186	.	228640001	229000000	#4848FF	1	0.25
chr2	229000001	229080000	B.1.2.2.1.2.1.1.2.1	0.317210348706412	.	229000001	229080000	#9191FF	1	0.375
chr2	229080001	229240000	B.2.1.2.1.1.2.1.2.2.1	0.1822272215973	.	229080001	229240000	#4848FF	1	0.25
chr2	229240001	229480000	B.2.1.2.1.2.2.2.1	0.155230596175478	.	229240001	229480000	#4848FF	1	0.25
chr2	229480001	229840000	B.1.2.2.1.1.1.2.2	0.327334083239595	.	229480001	229840000	#9191FF	1	0.375
chr2	229840001	229960000	B.1.1.2.1.1.2.1	0.431946006749156	.	229840001	229960000	#DADAFF	1	0.5
chr2	229960001	230160000	A.2.2.2.1.1.2.1.2.2.1.2	0.524184476940383	.	229960001	230160000	#FFDADA	1	0.625
chr2	230160001	230600000	B.1.2.1.2.2.1.2.2	0.34533183352081	.	230160001	230600000	#9191FF	1	0.375
chr2	230600001	230760000	A.1.1.2.2.2.2.2.1.1.1	0.843644544431946	.	230600001	230760000	#FF0000	1	1
chr2	230760001	231040000	A.1.2.1.2.2.1.2.2.2	0.771653543307087	.	230760001	231040000	#FF4848	1	0.875
chr2	231040001	231240000	A.1.2.1.1.1.2.2.2.2	0.814398200224972	.	231040001	231240000	#FF4848	1	0.875
chr2	231240001	231640000	A.1.1.2.1.1.1.1.2.2	0.955005624296963	.	231240001	231640000	#FF0000	1	1
chr2	231640001	231920000	A.1.1.2.1.2.1.1.2.2.2.2	0.923509561304837	.	231640001	231920000	#FF0000	1	1
chr2	231920001	232360000	A.1.1.1.2.1.1.2.1.1	0.983127109111361	.	231920001	232360000	#FF0000	1	1
chr2	232360001	232640000	A.1.1.2.1.2.1.1.2.2.2.1	0.924634420697413	.	232360001	232640000	#FF0000	1	1
chr2	232640001	232960000	A.1.1.2.2.1.2.1.2.1.1	0.877390326209224	.	232640001	232960000	#FF0000	1	1
chr2	232960001	233120000	A.1.2.1.1.2.2.2.1.1	0.803149606299213	.	232960001	233120000	#FF4848	1	0.875
chr2	233120001	233400000	A.1.2.1.1.2.1.2.1.1	0.811023622047244	.	233120001	233400000	#FF4848	1	0.875
chr2	233400001	233680000	A.1.1.1.2.2.1.2.2.1	0.968503937007874	.	233400001	233680000	#FF0000	1	1
chr2	233680001	234000000	A.1.1.2.2.1.1.2.2.1	0.883014623172103	.	233680001	234000000	#FF0000	1	1
chr2	234080001	234520000	A.1.1.2.2.1.2.1.2.1.2	0.876265466816648	.	234080001	234520000	#FF0000	1	1
chr2	234520001	234800000	A.1.2.2.2.2.2.1.1.2.2.1	0.706411698537683	.	234520001	234800000	#FF4848	1	0.875
chr2	234800001	235000000	A.1.2.2.2.2.2.1.1.2.2.2.2	0.704161979752531	.	234800001	235000000	#FF4848	1	0.875
chr2	235000001	235400000	A.1.2.1.1.2.1.2.2.2.2	0.80652418447694	.	235000001	235400000	#FF4848	1	0.875
chr2	235400001	235720000	A.2.1.2.2.2.2.2.1.1	0.583802024746907	.	235400001	235720000	#FF9191	1	0.75
chr2	235720001	236080000	A.1.2.2.2.2.2.2.1.2	0.699662542182227	.	235720001	236080000	#FF4848	1	0.875
chr2	236080001	236200000	A.2.1.2.2.2.2.2.2.2.2	0.575928008998875	.	236080001	236200000	#FF9191	1	0.75
chr2	236200001	236480000	A.2.1.1.2.1.1.1.1.1.2	0.656917885264342	.	236200001	236480000	#FF9191	1	0.75
chr2	236520001	236680000	A.2.1.1.2.1.1.1.1.1.2	0.656917885264342	.	236520001	236680000	#FF9191	1	0.75
chr2	236680001	236880000	A.2.2.1.2.1.1.2.2	0.548931383577053	.	236680001	236880000	#FFDADA	1	0.625
chr2	236880001	237000000	A.2.2.1.2.1.1.1.2	0.551181102362205	.	236880001	237000000	#FFDADA	1	0.625
chr2	237000001	237160000	A.2.2.1.2.1.2.2.1.2.1	0.542182227221597	.	237000001	237160000	#FFDADA	1	0.625
chr2	237160001	237840000	A.1.2.2.2.2.1.2.1	0.713160854893138	.	237160001	237840000	#FF4848	1	0.875
chr2	237840001	238000000	A.2.1.1.2.1.1.1.2.1	0.65466816647919	.	237840001	238000000	#FF9191	1	0.75
chr2	238000001	238400000	A.2.1.1.2.1.2.2	0.647919010123735	.	238000001	238400000	#FF9191	1	0.75
chr2	238400001	238520000	A.2.1.1.2.2.2.1.2.1	0.638920134983127	.	238400001	238520000	#FF9191	1	0.75
chr2	238520001	238680000	A.1.2.1.1.1.1.1.2.1	0.834645669291339	.	238520001	238680000	#FF4848	1	0.875
chr2	238680001	238960000	A.1.2.1.1.1.2.2.1.1.2.1	0.822272215973003	.	238680001	238960000	#FF4848	1	0.875
chr2	238960001	239520000	A.1.1.2.2.1.2.1.2.2.2	0.874015748031496	.	238960001	239520000	#FF0000	1	1
chr2	239520001	239640000	A.2.1.2.2.2.2.2.2.1.1	0.579302587176603	.	239520001	239640000	#FF9191	1	0.75
chr2	239640001	239800000	A.2.1.2.2.2.1.1.2	0.589426321709786	.	239640001	239800000	#FF9191	1	0.75
chr2	239840001	239960000	A.2.1.2.2.2.1.1.2	0.589426321709786	.	239840001	239960000	#FF9191	1	0.75
chr2	239960001	240360000	A.1.2.2.2.2.2.1.1.2.1.1	0.708661417322835	.	239960001	240360000	#FF4848	1	0.875
chr2	240360001	240520000	A.2.1.1.2.2.2.1.1	0.640044994375703	.	240360001	240520000	#FF9191	1	0.75
chr2	240520001	240720000	A.2.1.1.2.2.2.2.2	0.634420697412823	.	240520001	240720000	#FF9191	1	0.75
chr2	240720001	240880000	A.2.1.2.2.2.1.1.1	0.590551181102362	.	240720001	240880000	#FF9191	1	0.75
chr2	240880001	241160000	A.1.2.2.2.2.2.1.1.2.2.2.1	0.705286839145107	.	240880001	241160000	#FF4848	1	0.875
chr2	241160001	241520000	A.1.2.2.2.1.2.1.1.1.2.1	0.725534308211474	.	241160001	241520000	#FF4848	1	0.875
chr2	241520001	241600000	A.2.1.1.2.2.2.1.2.2.2	0.636670416197975	.	241520001	241600000	#FF9191	1	0.75
chr2	241640001	241680000	A.2.1.1.2.2.2.1.2.2.2	0.636670416197975	.	241640001	241680000	#FF9191	1	0.75
chr2	241720001	241800000	A.2.1.1.2.2.2.1.2.2.1	0.637795275590551	.	241720001	241800000	#FF9191	1	0.75
chr2	241800001	241840000	A.1.2.1.1.2.2.2.1.2	0.802024746906637	.	241800001	241840000	#FF4848	1	0.875
chr2	241880001	241920000	A.1.2.1.1.2.2.2.1.2	0.802024746906637	.	241880001	241920000	#FF4848	1	0.875
chr2	241960001	242120000	A.1.2.1.1.2.2.2.1.2	0.802024746906637	.	241960001	242120000	#FF4848	1	0.875
chr2	242200001	242480000	A.1.1.2.1.2.2.2.1.2.2	0.899887514060742	.	242200001	242480000	#FF0000	1	1
chr2	242520001	242760000	A.1.1.2.1.2.2.2.1.2.2	0.899887514060742	.	242520001	242760000	#FF0000	1	1
chr2	242800001	242840000	A.1.1.2.1.2.2.2.1.2.2	0.899887514060742	.	242800001	242840000	#FF0000	1	1
chr2	242840001	243040000	A.1.2.2.2.1.2.1.1.1.2.2.2	0.723284589426322	.	242840001	243040000	#FF4848	1	0.875
chr3	40001	640000	B.2.2.1.1.1.2.2.1.1	0.12533692722372	.	40001	640000	#0000FF	1	0.125
chr3	640001	840000	B.2.2.1.1.1.1.2.1.1	0.132075471698113	.	640001	840000	#0000FF	1	0.125
chr3	840001	1080000	B.2.2.1.1.1.1.1.1	0.137466307277628	.	840001	1080000	#0000FF	1	0.125
chr3	1080001	1280000	B.2.1.2.2.2.2.2.2.1.1.1.2	0.1455525606469	.	1080001	1280000	#4848FF	1	0.25
chr3	1280001	1440000	B.2.1.1.1.2.2.2.2.2.2	0.269541778975741	.	1280001	1440000	#4848FF	1	0.25
chr3	1440001	1600000	B.2.1.2.2.2.1.2.2.2	0.154986522911051	.	1440001	1600000	#4848FF	1	0.25
chr3	1600001	2080000	B.2.2.1.1.1.2.2.2.1.2	0.121293800539084	.	1600001	2080000	#0000FF	1	0.125
chr3	2080001	2240000	B.2.1.1.1.2.2.1.2	0.276280323450135	.	2080001	2240000	#4848FF	1	0.25
chr3	2240001	2800000	B.2.2.1.1.1.2.2.2.2	0.119946091644205	.	2240001	2800000	#0000FF	1	0.125
chr3	2800001	3000000	B.1.1.1.1.1.2.2.2	0.501347708894879	.	2800001	3000000	#DADAFF	1	0.5
chr3	3000001	3160000	B.1.1.1.2.2.1.2.1	0.466307277628032	.	3000001	3160000	#DADAFF	1	0.5
chr3	3160001	3240000	A.2.1.2.2.1.1.2.2	0.621293800539084	.	3160001	3240000	#FF9191	1	0.75
chr3	3240001	3640000	B.2.2.1.1.1.2.2.2.1.1	0.122641509433962	.	3240001	3640000	#0000FF	1	0.125
chr3	3640001	3760000	B.1.2.1.1.1.2.1	0.412398921832884	.	3640001	3760000	#9191FF	1	0.375
chr3	3760001	4000000	B.1.2.2.1.2.2.1.1	0.33288409703504	.	3760001	4000000	#9191FF	1	0.375
chr3	4000001	4320000	B.1.2.2.1.1.1.2.2.2.1	0.359838274932615	.	4000001	4320000	#9191FF	1	0.375
chr3	4320001	4760000	A.1.2.2.2.2.1.2.1	0.731805929919138	.	4320001	4760000	#FF4848	1	0.875
chr3	4760001	4960000	A.1.2.1.2.2.2.1.2.2	0.797843665768194	.	4760001	4960000	#FF4848	1	0.875
chr3	4960001	5160000	A.1.2.2.2.2.1.1.2.2.1.2	0.734501347708895	.	4960001	5160000	#FF4848	1	0.875
chr3	5160001	5280000	A.2.1.1.2.1.2.1.1	0.680592991913747	.	5160001	5280000	#FF9191	1	0.75
chr3	5280001	5560000	B.1.2.2.1.1.2.1.2.1.2	0.349056603773585	.	5280001	5560000	#9191FF	1	0.375
chr3	5560001	5720000	B.2.1.1.1.1.1.1.1.1.2.2	0.292452830188679	.	5560001	5720000	#4848FF	1	0.25
chr3	5720001	5920000	B.2.1.1.1.2.2.2.2.1	0.272237196765499	.	5720001	5920000	#4848FF	1	0.25
chr3	5920001	6080000	B.1.2.2.1.2.1.1.2	0.339622641509434	.	5920001	6080000	#9191FF	1	0.375
chr3	6080001	6280000	B.1.2.2.1.1.1.2.2.1	0.361185983827493	.	6080001	6280000	#9191FF	1	0.375
chr3	6280001	6560000	B.2.2.1.1.1.1.1.2.2.2	0.133423180592992	.	6280001	6560000	#0000FF	1	0.125
chr3	6560001	6760000	B.2.1.2.2.2.1.1.1	0.161725067385445	.	6560001	6760000	#4848FF	1	0.25
chr3	6760001	7040000	B.2.1.1.1.1.1.1.1.1.2.1	0.293800539083558	.	6760001	7040000	#4848FF	1	0.25
chr3	7040001	7280000	B.2.1.1.1.1.1.2.2	0.285714285714286	.	7040001	7280000	#4848FF	1	0.25
chr3	7280001	7600000	B.2.1.1.1.1.1.2.1	0.287061994609164	.	7280001	7600000	#4848FF	1	0.25
chr3	7600001	7800000	B.1.1.2.2.2.1.2.1	0.432614555256065	.	7600001	7800000	#DADAFF	1	0.5
chr3	7800001	8160000	B.2.1.2.2.1.2.2.2.2.1.2	0.165768194070081	.	7800001	8160000	#4848FF	1	0.25
chr3	8160001	8480000	B.1.2.1.1.2.2.1.1.2	0.402964959568733	.	8160001	8480000	#9191FF	1	0.375
chr3	8480001	8760000	A.2.2.1.1.1.2.2.2.2	0.576819407008086	.	8480001	8760000	#FFDADA	1	0.625
chr3	8760001	8920000	B.1.1.2.1.2.1.1	0.452830188679245	.	8760001	8920000	#DADAFF	1	0.5
chr3	8920001	9120000	A.2.1.2.2.1.2.1.1.1	0.619946091644205	.	8920001	9120000	#FF9191	1	0.75
chr3	9120001	9400000	A.1.2.2.2.2.2.1.2	0.727762803234501	.	9120001	9400000	#FF4848	1	0.875
chr3	9400001	9560000	A.1.1.2.1.2.2.2.1.2	0.919137466307278	.	9400001	9560000	#FF0000	1	1
chr3	9560001	9720000	A.1.2.1.1.1.2.1.2.2.2	0.863881401617251	.	9560001	9720000	#FF4848	1	0.875
chr3	9720001	9880000	A.1.2.1.1.1.2.1.2.1	0.867924528301887	.	9720001	9880000	#FF4848	1	0.875
chr3	9880001	10360000	A.1.1.1.1.2.1.1	0.994609164420485	.	9880001	10360000	#FF0000	1	1
chr3	10360001	10600000	A.1.2.1.1.2.1.2.1.2.1.2	0.845013477088949	.	10360001	10600000	#FF4848	1	0.875
chr3	10600001	10800000	A.2.1.1.1.2.1.2.1.2.1	0.699460916442049	.	10600001	10800000	#FF9191	1	0.75
chr3	10800001	10960000	A.2.1.2.1.1.2.2.1.2.2	0.633423180592992	.	10800001	10960000	#FF9191	1	0.75
chr3	10960001	11240000	A.2.1.2.1.1.1.1.1.1.2	0.649595687331536	.	10960001	11240000	#FF9191	1	0.75
chr3	11240001	11440000	A.1.2.2.1.2.1.1	0.773584905660377	.	11240001	11440000	#FF4848	1	0.875
chr3	11440001	11680000	A.1.2.1.1.2.1.2.1.2.2	0.84366576819407	.	11440001	11680000	#FF4848	1	0.875
chr3	11680001	11800000	A.1.2.2.1.2.2.2.1.2	0.761455525606469	.	11680001	11800000	#FF4848	1	0.875
chr3	11800001	12120000	A.2.1.1.1.2.2.2.2	0.691374663072776	.	11800001	12120000	#FF9191	1	0.75
chr3	12120001	12520000	A.1.2.1.1.2.1.2.1.1.2.2.1	0.850404312668464	.	12120001	12520000	#FF4848	1	0.875
chr3	12520001	12800000	A.1.1.1.2.2.2.2.1	0.952830188679245	.	12520001	12800000	#FF0000	1	1
chr3	12800001	13080000	A.1.2.1.1.1.2.1.1.1	0.870619946091644	.	12800001	13080000	#FF4848	1	0.875
chr3	13080001	13520000	A.1.1.2.2.1.1.2.2.1	0.908355795148248	.	13080001	13520000	#FF0000	1	1
chr3	13520001	13760000	A.2.1.1.1.2.2.1.2	0.694070080862534	.	13520001	13760000	#FF9191	1	0.75
chr3	13760001	13920000	A.2.2.1.2.1.2.2.1.2	0.557951482479784	.	13760001	13920000	#FFDADA	1	0.625
chr3	13920001	14160000	A.2.1.2.1.1.2.2.2	0.632075471698113	.	13920001	14160000	#FF9191	1	0.75
chr3	14160001	14360000	A.1.2.1.1.2.1.2.1.1.2.2.2	0.849056603773585	.	14160001	14360000	#FF4848	1	0.875
chr3	14360001	14520000	A.1.2.2.1.1.2.1.1.2	0.78167115902965	.	14360001	14520000	#FF4848	1	0.875
chr3	14520001	14680000	A.2.1.1.1.1.1.2.1.1.2	0.719676549865229	.	14520001	14680000	#FF9191	1	0.75
chr3	14680001	15160000	A.1.1.2.1.2.2.1.1.1	0.925876010781671	.	14680001	15160000	#FF0000	1	1
chr3	15160001	15400000	A.1.1.1.2.2.2.2.2.1	0.951482479784367	.	15160001	15400000	#FF0000	1	1
chr3	15440001	15640000	A.1.1.2.1.2.2.2.1.1	0.920485175202156	.	15440001	15640000	#FF0000	1	1
chr3	15640001	15880000	A.1.1.2.1.2.2.2.2.2	0.91644204851752	.	15640001	15880000	#FF0000	1	1
chr3	15880001	16320000	A.1.2.1.2.2.1.1.1.2	0.807277628032345	.	15880001	16320000	#FF4848	1	0.875
chr3	16320001	16640000	A.1.1.2.1.2.2.2.2.1	0.917789757412399	.	16320001	16640000	#FF0000	1	1
chr3	16640001	16840000	A.2.2.1.1.2.1.2.1.2	0.568733153638814	.	16640001	16840000	#FFDADA	1	0.625
chr3	16840001	17080000	A.1.2.2.2.2.1.1.2.2.1.1.2	0.735849056603774	.	16840001	17080000	#FF4848	1	0.875
chr3	17080001	17320000	A.2.1.1.2.2.1.2.2	0.659029649595687	.	17080001	17320000	#FF9191	1	0.75
chr3	17320001	17480000	A.2.1.2.2.1.2.2.1	0.613207547169811	.	17320001	17480000	#FF9191	1	0.75
chr3	17480001	17880000	A.2.1.2.2.1.2.1.1.2.1	0.618598382749326	.	17480001	17880000	#FF9191	1	0.75
chr3	17880001	18360000	B.2.2.1.1.1.2.2.1.2	0.123989218328841	.	17880001	18360000	#0000FF	1	0.125
chr3	18360001	18520000	B.1.1.1.2.2.1.2.2	0.464959568733154	.	18360001	18520000	#DADAFF	1	0.5
chr3	18520001	18880000	B.2.1.2.2.1.2.1.2	0.173854447439353	.	18520001	18880000	#4848FF	1	0.25
chr3	18880001	19600000	B.2.2.2.2.1.2.2.1.2.2	0.0121293800539084	.	18880001	19600000	#0000FF	1	0.125
chr3	19600001	19920000	B.2.1.2.2.1.2.1.1.2	0.175202156334232	.	19600001	19920000	#4848FF	1	0.25
chr3	19920001	20240000	A.2.2.1.1.1.2.2.2.1	0.578167115902965	.	19920001	20240000	#FFDADA	1	0.625
chr3	20240001	20320000	A.2.2.2.1.1.1.1.2.2	0.549865229110512	.	20240001	20320000	#FFDADA	1	0.625
chr3	20320001	20400000	B.1.1.2.1.2.2.1	0.448787061994609	.	20320001	20400000	#DADAFF	1	0.5
chr3	20400001	20800000	B.2.1.2.2.2.2.1.2	0.152291105121294	.	20400001	20800000	#4848FF	1	0.25
chr3	20800001	20960000	B.1.2.2.1.1.2.1.1.1.1.1	0.357142857142857	.	20800001	20960000	#9191FF	1	0.375
chr3	20960001	21080000	B.2.1.1.1.1.1.1.1.1.1	0.295148247978437	.	20960001	21080000	#4848FF	1	0.25
chr3	21080001	21280000	B.2.1.2.2.2.2.2.1.1	0.150943396226415	.	21080001	21280000	#4848FF	1	0.25
chr3	21280001	21600000	B.2.2.1.1.1.1.1.2.1	0.136118598382749	.	21280001	21600000	#0000FF	1	0.125
chr3	21600001	21800000	B.1.2.2.1.1.2.1.1.2.1	0.353099730458221	.	21600001	21800000	#9191FF	1	0.375
chr3	21800001	22120000	B.2.1.2.2.1.1.1.2.1	0.183288409703504	.	21800001	22120000	#4848FF	1	0.25
chr3	22120001	22600000	B.2.2.1.1.1.2.1	0.126684636118598	.	22120001	22600000	#0000FF	1	0.125
chr3	22600001	22920000	B.2.1.2.2.2.2.2.2.1.1.2	0.144204851752022	.	22600001	22920000	#4848FF	1	0.25
chr3	22920001	23200000	B.1.2.2.1.2.2.2.2	0.326145552560647	.	22920001	23200000	#9191FF	1	0.375
chr3	23200001	23400000	A.2.2.1.1.2.1.2.1.1.2	0.570080862533693	.	23200001	23400000	#FFDADA	1	0.625
chr3	23400001	23480000	A.2.1.2.2.1.2.2.2.1	0.611859838274933	.	23400001	23480000	#FF9191	1	0.75
chr3	23480001	23600000	A.2.2.2.1.1.1.1.2.1	0.551212938005391	.	23480001	23600000	#FFDADA	1	0.625
chr3	23600001	23840000	B.1.1.1.1.1.1.1.1	0.512129380053908	.	23600001	23840000	#DADAFF	1	0.5
chr3	23840001	24280000	A.1.2.2.2.2.1.2.2	0.730458221024259	.	23840001	24280000	#FF4848	1	0.875
chr3	24280001	24360000	A.2.1.1.1.1.2.1.2	0.708894878706199	.	24280001	24360000	#FF9191	1	0.75
chr3	24360001	24560000	A.1.2.2.2.2.2.2.1	0.726415094339623	.	24360001	24560000	#FF4848	1	0.875
chr3	24560001	24760000	A.2.2.2.1.2.1.2	0.539083557951482	.	24560001	24760000	#FFDADA	1	0.625
chr3	24760001	24960000	B.1.2.2.1.2.1.2.2.1.2	0.335579514824798	.	24760001	24960000	#9191FF	1	0.375
chr3	24960001	25040000	B.1.2.1.1.1.1.1.2.2	0.41644204851752	.	24960001	25040000	#9191FF	1	0.375
chr3	25040001	25160000	B.1.2.2.1.1.2.2.1.1	0.346361185983827	.	25040001	25160000	#9191FF	1	0.375
chr3	25160001	25400000	B.1.2.2.1.2.2.2.1.1	0.328840970350404	.	25160001	25400000	#9191FF	1	0.375
chr3	25400001	25640000	A.2.2.2.1.1.2.1.1	0.545822102425876	.	25400001	25640000	#FFDADA	1	0.625
chr3	25640001	25880000	A.2.1.2.2.1.2.1.1.2.2	0.617250673854447	.	25640001	25880000	#FF9191	1	0.75
chr3	25880001	26160000	B.2.1.2.2.2.1.1.2.2	0.159029649595687	.	25880001	26160000	#4848FF	1	0.25
chr3	26160001	26400000	B.2.2.1.1.1.1.1.2.2.1	0.134770889487871	.	26160001	26400000	#0000FF	1	0.125
chr3	26400001	26520000	B.1.2.2.1.1.2.2.1.2	0.345013477088949	.	26400001	26520000	#9191FF	1	0.375
chr3	26520001	26800000	B.2.1.2.2.1.2.2.2.2.1.1	0.16711590296496	.	26520001	26800000	#4848FF	1	0.25
chr3	26800001	26880000	B.1.2.2.1.2.1.1.1	0.340970350404313	.	26800001	26880000	#9191FF	1	0.375
chr3	26880001	27120000	B.2.1.2.2.2.2.2.2.1.1.1.1	0.146900269541779	.	26880001	27120000	#4848FF	1	0.25
chr3	27120001	27320000	B.1.2.2.1.1.2.2.2.1	0.34366576819407	.	27120001	27320000	#9191FF	1	0.375
chr3	27320001	27720000	A.2.2.1.1.2.1.2.2	0.567385444743935	.	27320001	27720000	#FFDADA	1	0.625
chr3	27720001	28280000	B.2.1.1.1.1.2.1.1.1	0.284366576819407	.	27720001	28280000	#4848FF	1	0.25
chr3	28280001	28440000	A.2.2.1.1.2.1.2.1.1.1	0.571428571428571	.	28280001	28440000	#FFDADA	1	0.625
chr3	28440001	28640000	B.1.2.2.1.1.2.1.2.2	0.347708894878706	.	28440001	28640000	#9191FF	1	0.375
chr3	28640001	28960000	B.2.1.1.1.1.2.1.1.2	0.283018867924528	.	28640001	28960000	#4848FF	1	0.25
chr3	28960001	29080000	B.1.2.1.1.1.1.1.1	0.419137466307278	.	28960001	29080000	#9191FF	1	0.375
chr3	29080001	29240000	B.2.1.1.1.1.1.1.1.2.2	0.289757412398922	.	29080001	29240000	#4848FF	1	0.25
chr3	29240001	29720000	B.1.2.1.1.2.2.1.1.1	0.404312668463612	.	29240001	29720000	#9191FF	1	0.375
chr3	29720001	29840000	A.2.2.2.1.1.2.1.2	0.544474393530997	.	29720001	29840000	#FFDADA	1	0.625
chr3	29840001	30040000	B.1.2.2.1.1.2.1.1.1.2	0.3544474393531	.	29840001	30040000	#9191FF	1	0.375
chr3	30040001	30240000	B.1.1.1.1.1.1.1.2.2	0.509433962264151	.	30040001	30240000	#DADAFF	1	0.5
chr3	30240001	30320000	A.2.1.1.2.2.1.2.1.1	0.661725067385445	.	30240001	30320000	#FF9191	1	0.75
chr3	30320001	30440000	A.2.1.2.2.1.2.2.2.2	0.610512129380054	.	30320001	30440000	#FF9191	1	0.75
chr3	30440001	30560000	A.2.1.1.2.2.1.2.1.2	0.660377358490566	.	30440001	30560000	#FF9191	1	0.75
chr3	30560001	30800000	A.1.2.1.2.2.2.1.2.1.1.2	0.800539083557951	.	30560001	30800000	#FF4848	1	0.875
chr3	30800001	31200000	B.1.1.2.2.2.1.1.1	0.435309973045822	.	30800001	31200000	#DADAFF	1	0.5
chr3	31200001	31560000	A.2.1.2.2.1.2.1.2.1	0.615902964959569	.	31200001	31560000	#FF9191	1	0.75
chr3	31560001	31800000	A.1.2.2.2.2.1.1.2.2.1.1.1	0.737196765498652	.	31560001	31800000	#FF4848	1	0.875
chr3	31800001	32040000	A.2.2.1.1.1.2.2.1.1	0.580862533692722	.	31800001	32040000	#FFDADA	1	0.625
chr3	32040001	32200000	A.2.1.1.1.2.1.2.2	0.696765498652291	.	32040001	32200000	#FF9191	1	0.75
chr3	32200001	32520000	A.1.1.2.2.2.2.2	0.888140161725067	.	32200001	32520000	#FF0000	1	1
chr3	32520001	32960000	A.1.2.1.2.2.2.2.1.1.1	0.796495956873315	.	32520001	32960000	#FF4848	1	0.875
chr3	32960001	33200000	A.1.2.2.2.2.1.1.2.2.2	0.733153638814016	.	32960001	33200000	#FF4848	1	0.875
chr3	33200001	33400000	A.2.2.2.1.2.1.1.2	0.540431266846361	.	33200001	33400000	#FFDADA	1	0.625
chr3	33400001	33920000	A.1.2.1.2.2.2.2.1.2	0.792452830188679	.	33400001	33920000	#FF4848	1	0.875
chr3	33920001	34360000	B.2.1.2.2.1.1.1.2.2	0.181940700808625	.	33920001	34360000	#4848FF	1	0.25
chr3	34360001	34680000	B.2.1.2.2.2.2.2.2.1.2.2	0.141509433962264	.	34360001	34680000	#4848FF	1	0.25
chr3	34680001	34800000	B.1.2.1.1.1.2.2.1	0.411051212938005	.	34680001	34800000	#9191FF	1	0.375
chr3	34800001	35160000	B.2.1.2.2.1.1.2.2.2	0.177897574123989	.	34800001	35160000	#4848FF	1	0.25
chr3	35160001	35560000	B.2.1.2.2.1.1.2.2.1	0.179245283018868	.	35160001	35560000	#4848FF	1	0.25
chr3	35560001	36040000	B.1.2.2.1.1.1.1.2	0.366576819407008	.	35560001	36040000	#9191FF	1	0.375
chr3	36040001	36200000	B.1.2.2.1.2.1.2.2.2	0.334231805929919	.	36040001	36200000	#9191FF	1	0.375
chr3	36200001	36400000	B.1.2.2.1.1.1.2.1.1.1	0.365229110512129	.	36200001	36400000	#9191FF	1	0.375
chr3	36400001	36560000	B.1.2.2.1.1.2.1.2.1.1	0.350404312668464	.	36400001	36560000	#9191FF	1	0.375
chr3	36560001	36720000	B.1.2.1.1.1.2.2.2	0.409703504043127	.	36560001	36720000	#9191FF	1	0.375
chr3	36720001	36920000	A.2.2.1.1.1.2.1.1	0.58355795148248	.	36720001	36920000	#FFDADA	1	0.625
chr3	36920001	37320000	A.1.1.1.1.2.1.2	0.993261455525607	.	36920001	37320000	#FF0000	1	1
chr3	37320001	37640000	A.1.2.1.2.2.1.1.1.1	0.808625336927224	.	37320001	37640000	#FF4848	1	0.875
chr3	37640001	37840000	A.2.1.1.1.1.1.1.1	0.723719676549865	.	37640001	37840000	#FF9191	1	0.75
chr3	37840001	38160000	A.1.1.2.2.1.1.2.1	0.909703504043127	.	37840001	38160000	#FF0000	1	1
chr3	38160001	38280000	A.1.2.1.1.1.2.1.2.2.1.2	0.865229110512129	.	38160001	38280000	#FF4848	1	0.875
chr3	38280001	38560000	A.1.2.1.1.2.1.2.1.2.1.1.1	0.847708894878706	.	38280001	38560000	#FF4848	1	0.875
chr3	38560001	38680000	A.2.2.1.2.1.2.2.1.1	0.559299191374663	.	38560001	38680000	#FFDADA	1	0.625
chr3	38680001	38760000	A.2.2.2.1.1.1.2.1	0.548517520215633	.	38680001	38760000	#FFDADA	1	0.625
chr3	38760001	39080000	A.2.2.2.1.2.2.2.1	0.536388140161725	.	38760001	39080000	#FFDADA	1	0.625
chr3	39080001	39240000	A.1.2.1.1.1.2.1.2.2.1.1	0.866576819407008	.	39080001	39240000	#FF4848	1	0.875
chr3	39240001	39480000	A.1.2.2.1.2.2.1.2.2.1.1	0.766846361185984	.	39240001	39480000	#FF4848	1	0.875
chr3	39480001	39640000	A.2.2.1.2.1.2.1	0.560646900269542	.	39480001	39640000	#FFDADA	1	0.625
chr3	39640001	40080000	A.2.1.2.1.1.1.2.2	0.644204851752022	.	39640001	40080000	#FF9191	1	0.75
chr3	40080001	40200000	A.2.1.2.1.1.2.1.2.1	0.638814016172507	.	40080001	40200000	#FF9191	1	0.75
chr3	40200001	40280000	A.2.1.2.1.1.2.1.1.1.2	0.641509433962264	.	40200001	40280000	#FF9191	1	0.75
chr3	40280001	40520000	A.2.1.1.1.1.1.1.2	0.722371967654987	.	40280001	40520000	#FF9191	1	0.75
chr3	40520001	40680000	A.2.1.1.1.2.1.2.1.2.2	0.69811320754717	.	40520001	40680000	#FF9191	1	0.75
chr3	40680001	40920000	A.2.1.2.1.1.1.1.2	0.646900269541779	.	40680001	40920000	#FF9191	1	0.75
chr3	40920001	41080000	A.2.1.2.1.1.1.2.1	0.6455525606469	.	40920001	41080000	#FF9191	1	0.75
chr3	41080001	41360000	A.2.1.1.1.2.1.1.1.2	0.704851752021563	.	41080001	41360000	#FF9191	1	0.75
chr3	41360001	41920000	A.2.1.1.1.2.1.1.2	0.703504043126685	.	41360001	41920000	#FF9191	1	0.75
chr3	41920001	42280000	A.1.2.1.2.2.1.2	0.804582210242588	.	41920001	42280000	#FF4848	1	0.875
chr3	42280001	42480000	A.2.1.1.1.2.1.2.1.1.2	0.700808625336927	.	42280001	42480000	#FF9191	1	0.75
chr3	42520001	42600000	A.2.1.1.1.2.1.2.1.1.2	0.700808625336927	.	42520001	42600000	#FF9191	1	0.75
chr3	42600001	42800000	A.1.2.1.1.2.1.2.1.1.1	0.853099730458221	.	42600001	42800000	#FF4848	1	0.875
chr3	42800001	42920000	A.1.2.2.1.1.1.2.2.1	0.785714285714286	.	42800001	42920000	#FF4848	1	0.875
chr3	42920001	43200000	A.2.1.1.1.2.1.2.1.1.1	0.702156334231806	.	42920001	43200000	#FF9191	1	0.75
chr3	43200001	43680000	A.1.2.1.2.2.2.2.2	0.791105121293801	.	43200001	43680000	#FF4848	1	0.875
chr3	43680001	43760000	A.2.1.2.1.1.2.1.1.1.1	0.642857142857143	.	43680001	43760000	#FF9191	1	0.75
chr3	43760001	43960000	A.2.1.2.1.1.2.2.1.2.1	0.634770889487871	.	43760001	43960000	#FF9191	1	0.75
chr3	43960001	44320000	A.2.2.1.2.2.1	0.555256064690027	.	43960001	44320000	#FFDADA	1	0.625
chr3	44320001	44640000	A.1.2.1.1.2.1.2.1.2.1.1.2	0.846361185983827	.	44320001	44640000	#FF4848	1	0.875
chr3	44640001	44720000	A.2.1.2.1.1.2.1.2.2	0.637466307277628	.	44640001	44720000	#FF9191	1	0.75
chr3	44720001	45000000	A.2.1.2.1.1.1.1.1.1.1	0.650943396226415	.	44720001	45000000	#FF9191	1	0.75
chr3	45000001	45280000	A.2.1.1.1.1.1.2.1.2	0.71832884097035	.	45000001	45280000	#FF9191	1	0.75
chr3	45280001	45560000	A.2.1.2.1.1.1.1.1.2	0.648247978436658	.	45280001	45560000	#FF9191	1	0.75
chr3	45560001	45720000	A.1.2.1.1.2.2.1.1	0.839622641509434	.	45560001	45720000	#FF4848	1	0.875
chr3	45720001	45920000	A.1.2.2.1.2.2.1.2.1	0.768194070080862	.	45720001	45920000	#FF4848	1	0.875
chr3	45920001	46240000	A.1.2.2.1.2.2.1.2.2.2	0.764150943396226	.	45920001	46240000	#FF4848	1	0.875
chr3	46240001	46520000	A.2.1.2.1.1.2.2.1.1	0.636118598382749	.	46240001	46520000	#FF9191	1	0.75
chr3	46520001	46720000	A.1.2.2.1.2.2.1.1	0.769541778975741	.	46520001	46720000	#FF4848	1	0.875
chr3	46800001	46880000	A.1.2.2.1.2.2.1.1	0.769541778975741	.	46800001	46880000	#FF4848	1	0.875
chr3	46880001	46960000	A.2.1.1.1.1.2.2	0.707547169811321	.	46880001	46960000	#FF9191	1	0.75
chr3	46960001	47000000	A.1.1.2.2.1.2.2	0.904312668463612	.	46960001	47000000	#FF0000	1	1
chr3	47040001	47440000	A.1.1.2.2.1.2.2	0.904312668463612	.	47040001	47440000	#FF0000	1	1
chr3	47440001	47600000	A.1.2.1.1.2.2.1.2.2.2	0.835579514824798	.	47440001	47600000	#FF4848	1	0.875
chr3	47600001	47880000	A.1.2.1.1.1.2.1.1.2	0.869272237196765	.	47600001	47880000	#FF4848	1	0.875
chr3	47920001	48040000	A.1.2.1.1.1.2.1.1.2	0.869272237196765	.	47920001	48040000	#FF4848	1	0.875
chr3	48040001	48080000	A.1.2.2.1.1.2.2.2	0.774932614555256	.	48040001	48080000	#FF4848	1	0.875
chr3	48200001	48400000	A.1.2.2.1.1.2.2.2	0.774932614555256	.	48200001	48400000	#FF4848	1	0.875
chr3	48400001	48600000	A.1.2.2.1.1.2.2.1.2.2	0.776280323450135	.	48400001	48600000	#FF4848	1	0.875
chr3	48640001	48680000	A.1.2.1.1.2.2.2	0.834231805929919	.	48640001	48680000	#FF4848	1	0.875
chr3	48720001	48880000	A.1.2.1.1.2.2.2	0.834231805929919	.	48720001	48880000	#FF4848	1	0.875
chr3	48920001	49000000	A.1.2.1.1.2.2.2	0.834231805929919	.	48920001	49000000	#FF4848	1	0.875
chr3	49000001	49160000	A.1.2.2.1.1.2.2.1.1	0.778975741239892	.	49000001	49160000	#FF4848	1	0.875
chr3	49240001	49320000	A.1.2.2.1.1.2.2.1.1	0.778975741239892	.	49240001	49320000	#FF4848	1	0.875
chr3	49440001	49480000	A.1.2.2.1.1.2.2.1.1	0.778975741239892	.	49440001	49480000	#FF4848	1	0.875
chr3	49560001	49720000	A.1.2.1.1.2.2.1.2.1	0.838274932614555	.	49560001	49720000	#FF4848	1	0.875
chr3	49760001	49800000	A.1.2.1.1.2.2.1.2.1	0.838274932614555	.	49760001	49800000	#FF4848	1	0.875
[truncated: 8,281 more rows]
