# Supplementary material for: Systematic inference and comparison of multi-scale chromatin sub-compartments connects spatial organization to cell phenotypes
Source: Nat Commun. 2021 May 10;12:2439. doi: 10.1038/s41467-021-22666-3 (PMC8110550; doi:10.1038/s41467-021-22666-3)
Supplement: Supplementary file 5 — Supplementary Dataset 2 [file 41467_2021_22666_MOESM5_ESM.zip › Supplementary_Data_1_domain_hierarchies_127HiCmaps/Psoas_1_binsize=40kb.bed]

#fields: chr, pos_start, pos_end, the full compartment label describing the position in the hierachy, normalized compartment domain rank, ., pos_start, pos_end, color based on eight compartment model (A.1.1 - B.2.2), 1, eight compartment score (A.1.1 to B.2.2: 8 to 1 devided by 8)
chr1	560001	600000	A.1.1.1.2.2.1.1.1.1.1	0.960829493087558	.	560001	600000	#FF0000	1	1
chr1	640001	680000	A.1.1.1.2.2.1.1.1.1.1	0.960829493087558	.	640001	680000	#FF0000	1	1
chr1	720001	960000	A.1.1.1.2.2.1.1.1.1.1	0.960829493087558	.	720001	960000	#FF0000	1	1
chr1	960001	1120000	A.1.1.2.2.2.1.1.1	0.876728110599078	.	960001	1120000	#FF0000	1	1
chr1	1120001	1160000	A.1.1.2.2.2.2.1.2	0.868663594470046	.	1120001	1160000	#FF0000	1	1
chr1	1200001	1240000	A.1.1.2.2.2.2.1.2	0.868663594470046	.	1200001	1240000	#FF0000	1	1
chr1	1240001	1560000	A.1.1.1.1.1.2.1.2	0.993087557603687	.	1240001	1560000	#FF0000	1	1
chr1	1560001	1680000	A.1.1.1.2.2.2.2	0.942396313364055	.	1560001	1680000	#FF0000	1	1
chr1	1680001	1880000	A.1.1.1.1.1.2.2.1.2.1.2	0.988479262672811	.	1680001	1880000	#FF0000	1	1
chr1	1880001	2120000	A.1.1.1.2.2.1.2.1.2	0.950460829493088	.	1880001	2120000	#FF0000	1	1
chr1	2120001	2480000	A.1.1.2.2.1.2.1.2.2.1.1	0.88594470046083	.	2120001	2480000	#FF0000	1	1
chr1	2480001	2600000	A.1.2.1.1.2.1.1.1.1	0.834101382488479	.	2480001	2600000	#FF4848	1	0.875
chr1	2680001	3040000	A.1.2.2.1.2.1.1.1	0.789170506912442	.	2680001	3040000	#FF4848	1	0.875
chr1	3040001	3120000	A.1.1.2.2.2.2.1.1	0.869815668202765	.	3040001	3120000	#FF0000	1	1
chr1	3120001	3320000	A.1.2.1.1.2.1.1.1.2	0.83294930875576	.	3120001	3320000	#FF4848	1	0.875
chr1	3320001	3600000	A.1.2.1.1.1.2.1.1	0.853686635944701	.	3320001	3600000	#FF4848	1	0.875
chr1	3600001	3680000	A.1.1.2.2.2.2.2	0.867511520737327	.	3600001	3680000	#FF0000	1	1
chr1	3680001	3840000	A.2.2.1.2.2.1.1.2.2	0.584101382488479	.	3680001	3840000	#FFDADA	1	0.625
chr1	3960001	4360000	A.2.2.1.2.2.1.1.2.2	0.584101382488479	.	3960001	4360000	#FFDADA	1	0.625
chr1	4360001	4440000	A.2.2.1.1.1.2.2	0.637096774193548	.	4360001	4440000	#FFDADA	1	0.625
chr1	4440001	4680000	A.2.2.1.2.2.2.2.1.2.1	0.578341013824885	.	4440001	4680000	#FFDADA	1	0.625
chr1	4680001	5280000	B.1.2.1.2.2.1.2.2	0.334101382488479	.	4680001	5280000	#9191FF	1	0.375
chr1	5280001	5400000	B.1.1.2.1.2.2.1.1.1.1	0.433179723502304	.	5280001	5400000	#DADAFF	1	0.5
chr1	5400001	6000000	B.1.1.2.1.2.2.2.1.2.1	0.426267281105991	.	5400001	6000000	#DADAFF	1	0.5
chr1	6000001	6200000	A.2.1.1.1.1.1.2.2.1.2.1	0.735023041474654	.	6000001	6200000	#FF9191	1	0.75
chr1	6200001	6440000	A.1.1.2.2.2.1.2.2	0.870967741935484	.	6200001	6440000	#FF0000	1	1
chr1	6440001	6520000	A.1.1.2.2.2.1.2.1.1.1	0.874423963133641	.	6440001	6520000	#FF0000	1	1
chr1	6520001	7000000	A.1.2.1.1.1.2.2.2.2.2	0.835253456221198	.	6520001	7000000	#FF4848	1	0.875
chr1	7000001	7120000	A.2.1.1.1.1.1.2.1.1.1	0.73963133640553	.	7000001	7120000	#FF9191	1	0.75
chr1	7120001	7440000	A.2.1.1.1.2.2.1.1.1	0.723502304147465	.	7120001	7440000	#FF9191	1	0.75
chr1	7440001	7600000	A.2.1.1.1.1.1.2.2.1.2.2	0.733870967741935	.	7440001	7600000	#FF9191	1	0.75
chr1	7600001	7760000	A.1.2.2.1.1.1.1.1.1	0.798387096774194	.	7600001	7760000	#FF4848	1	0.875
chr1	7760001	8000000	A.1.2.1.1.1.2.1.2.1.1.2	0.849078341013825	.	7760001	8000000	#FF4848	1	0.875
chr1	8000001	8280000	A.1.1.2.2.1.1.1.1.1.2	0.905529953917051	.	8000001	8280000	#FF0000	1	1
chr1	8280001	8400000	A.1.1.1.1.1.1.2.2.1	0.997695852534562	.	8280001	8400000	#FF0000	1	1
chr1	8400001	8640000	A.1.1.1.1.2.1.1.1.2	0.982718894009217	.	8400001	8640000	#FF0000	1	1
chr1	8640001	8760000	A.1.1.1.2.2.1.1.1.2.2.2	0.956221198156682	.	8640001	8760000	#FF0000	1	1
chr1	8760001	9080000	A.1.1.1.1.2.1.2.1.2.2	0.978110599078341	.	8760001	9080000	#FF0000	1	1
chr1	9080001	9280000	A.1.1.1.1.1.1.2.1	0.998847926267281	.	9080001	9280000	#FF0000	1	1
chr1	9280001	9480000	A.1.1.1.2.1.2.1.1.1	0.967741935483871	.	9280001	9480000	#FF0000	1	1
chr1	9480001	9720000	A.1.1.1.2.2.1.1.1.1.2	0.959677419354839	.	9480001	9720000	#FF0000	1	1
chr1	9720001	10120000	A.1.1.2.2.1.1.2.1.1.2	0.898617511520737	.	9720001	10120000	#FF0000	1	1
chr1	10120001	10320000	A.1.1.1.1.2.1.2.2	0.976958525345622	.	10120001	10320000	#FF0000	1	1
chr1	10320001	10800000	A.1.2.1.1.1.1.1.2.1.1	0.861751152073733	.	10320001	10800000	#FF4848	1	0.875
chr1	10800001	11040000	A.1.1.1.2.2.2.1.1	0.944700460829493	.	10800001	11040000	#FF0000	1	1
chr1	11040001	11400000	A.1.1.1.2.1.2.2.2.2	0.961981566820276	.	11040001	11400000	#FF0000	1	1
chr1	11400001	11640000	A.1.2.2.1.2.2.1.1.1	0.784562211981567	.	11400001	11640000	#FF4848	1	0.875
chr1	11640001	12000000	A.1.1.1.2.1.2.1.2	0.965437788018433	.	11640001	12000000	#FF0000	1	1
chr1	12000001	12080000	A.1.1.1.1.1.2.2.2.1	0.986175115207373	.	12000001	12080000	#FF0000	1	1
chr1	12080001	12320000	A.1.1.2.2.1.1.1.1.2.1	0.904377880184332	.	12080001	12320000	#FF0000	1	1
chr1	12320001	12760000	A.1.1.2.1.1.2.2.1	0.930875576036866	.	12320001	12760000	#FF0000	1	1
chr1	12760001	12920000	A.2.1.1.1.2.2.1.1.2	0.722350230414747	.	12760001	12920000	#FF9191	1	0.75
chr1	12920001	13040000	A.2.1.1.1.2.2.2	0.720046082949309	.	12920001	13040000	#FF9191	1	0.75
chr1	13160001	13240000	A.2.2.1.1.1.1.2.2	0.639400921658986	.	13160001	13240000	#FFDADA	1	0.625
chr1	13480001	13520000	A.2.2.1.1.1.1.2.2	0.639400921658986	.	13480001	13520000	#FFDADA	1	0.625
chr1	13760001	14080000	A.2.2.1.1.1.1.2.2	0.639400921658986	.	13760001	14080000	#FFDADA	1	0.625
chr1	14080001	14360000	A.2.2.1.2.1.2.1.1.2	0.600230414746544	.	14080001	14360000	#FFDADA	1	0.625
chr1	14360001	14680000	B.1.2.1.1.1.2.1	0.373271889400922	.	14360001	14680000	#9191FF	1	0.375
chr1	14680001	15280000	B.1.1.2.1.2.2.2.1.2.2	0.425115207373272	.	14680001	15280000	#DADAFF	1	0.5
chr1	15280001	15440000	A.2.2.1.2.2.1.1.1.1.1	0.588709677419355	.	15280001	15440000	#FFDADA	1	0.625
chr1	15440001	15600000	A.1.2.2.1.2.1.2	0.785714285714286	.	15440001	15600000	#FF4848	1	0.875
chr1	15600001	15800000	A.1.2.2.1.2.2.1.2	0.782258064516129	.	15600001	15800000	#FF4848	1	0.875
chr1	15800001	16120000	A.1.1.1.1.2.2.1	0.975806451612903	.	15800001	16120000	#FF0000	1	1
chr1	16120001	16400000	A.1.1.1.2.1.2.2.1	0.964285714285714	.	16120001	16400000	#FF0000	1	1
chr1	16400001	16800000	A.1.1.1.2.1.1.1.1.2.1	0.972350230414747	.	16400001	16800000	#FF0000	1	1
chr1	16800001	17080000	A.1.1.2.2.1.1.1.1.2.2	0.903225806451613	.	16800001	17080000	#FF0000	1	1
chr1	17080001	17720000	A.1.2.2.1.2.2.2.1	0.78110599078341	.	17080001	17720000	#FF4848	1	0.875
chr1	17720001	18240000	A.2.1.1.1.2.2.1.2	0.721198156682028	.	17720001	18240000	#FF9191	1	0.75
chr1	18240001	18440000	A.2.2.1.1.1.1.1.2.2.1	0.642857142857143	.	18240001	18440000	#FFDADA	1	0.625
chr1	18440001	18640000	A.2.1.1.1.2.1.2.2	0.724654377880184	.	18440001	18640000	#FF9191	1	0.75
chr1	18640001	18720000	A.2.1.1.1.2.1.2.1.1	0.726958525345622	.	18640001	18720000	#FF9191	1	0.75
chr1	18720001	19160000	A.2.2.1.1.1.1.1.2.1	0.644009216589862	.	18720001	19160000	#FFDADA	1	0.625
chr1	19160001	19360000	A.1.2.2.1.1.2.2.1.1	0.792626728110599	.	19160001	19360000	#FF4848	1	0.875
chr1	19360001	19600000	A.1.1.2.2.1.2.1.2.1.1.1.1	0.890552995391705	.	19360001	19600000	#FF0000	1	1
chr1	19600001	19800000	A.1.1.2.2.1.2.1.2.1.1.1.2	0.889400921658986	.	19600001	19800000	#FF0000	1	1
chr1	19800001	19960000	A.1.1.1.2.2.1.2.2.1	0.949308755760369	.	19800001	19960000	#FF0000	1	1
chr1	19960001	20080000	A.1.1.2.2.2.1.2.1.1.2	0.873271889400922	.	19960001	20080000	#FF0000	1	1
chr1	20080001	20360000	A.1.2.2.1.2.2.1.1.2	0.783410138248848	.	20080001	20360000	#FF4848	1	0.875
chr1	20360001	20520000	A.1.2.2.1.1.1.2	0.794930875576037	.	20360001	20520000	#FF4848	1	0.875
chr1	20520001	20720000	A.1.2.2.1.1.2.2.2	0.790322580645161	.	20520001	20720000	#FF4848	1	0.875
chr1	20720001	20960000	A.1.2.2.1.1.1.1.1.2	0.797235023041475	.	20720001	20960000	#FF4848	1	0.875
chr1	20960001	21520000	A.1.1.2.1.1.2.2.2.1	0.929723502304147	.	20960001	21520000	#FF0000	1	1
chr1	21520001	21840000	A.1.1.2.2.1.2.1.2.2.1.2	0.884792626728111	.	21520001	21840000	#FF0000	1	1
chr1	21840001	22240000	A.1.2.1.1.1.1.1.1.1.2.1	0.865207373271889	.	21840001	22240000	#FF4848	1	0.875
chr1	22240001	22600000	A.1.2.1.1.1.1.1.1.1.2.2	0.86405529953917	.	22240001	22600000	#FF4848	1	0.875
chr1	22600001	22680000	A.1.2.1.1.2.1.2	0.830645161290323	.	22600001	22680000	#FF4848	1	0.875
chr1	22680001	22840000	A.1.2.1.1.2.1.1.2	0.831797235023041	.	22680001	22840000	#FF4848	1	0.875
chr1	22840001	22960000	A.1.1.2.2.2.1.2.1.2	0.872119815668203	.	22840001	22960000	#FF0000	1	1
chr1	22960001	23240000	A.1.2.2.1.2.1.1.2.1	0.788018433179724	.	22960001	23240000	#FF4848	1	0.875
chr1	23240001	23560000	A.1.2.1.1.1.2.2.2.1.1.2	0.839861751152074	.	23240001	23560000	#FF4848	1	0.875
chr1	23560001	23840000	A.1.1.2.2.1.2.1.2.2.2	0.883640552995392	.	23560001	23840000	#FF0000	1	1
chr1	23840001	24160000	A.1.1.1.2.1.1.1.1.2.2	0.971198156682028	.	23840001	24160000	#FF0000	1	1
chr1	24160001	24280000	A.1.1.1.2.2.1.1.2.2.1	0.953917050691244	.	24160001	24280000	#FF0000	1	1
chr1	24280001	24400000	A.1.1.1.1.1.1.2.2.2	0.996543778801843	.	24280001	24400000	#FF0000	1	1
chr1	24400001	25000000	A.1.2.2.2.1.2.2.1	0.763824884792627	.	24400001	25000000	#FF4848	1	0.875
chr1	25000001	25120000	A.1.1.2.2.2.1.1.2	0.875576036866359	.	25000001	25120000	#FF0000	1	1
chr1	25120001	25560000	A.1.2.2.1.2.2.2.2	0.779953917050691	.	25120001	25560000	#FF4848	1	0.875
chr1	25560001	26160000	A.1.2.1.1.1.1.1.2.1.2	0.860599078341014	.	25560001	26160000	#FF4848	1	0.875
chr1	26160001	26400000	A.1.1.2.2.1.1.1.2.2	0.900921658986175	.	26160001	26400000	#FF0000	1	1
chr1	26400001	26560000	A.1.1.2.2.1.1.2.1.2	0.897465437788018	.	26400001	26560000	#FF0000	1	1
chr1	26560001	26800000	A.1.1.2.2.1.1.2.1.1.1	0.899769585253456	.	26560001	26800000	#FF0000	1	1
chr1	26800001	27240000	A.1.1.2.2.1.1.2.2.2	0.895161290322581	.	26800001	27240000	#FF0000	1	1
chr1	27240001	27440000	A.1.1.1.2.2.1.1.1.2.1	0.95852534562212	.	27240001	27440000	#FF0000	1	1
chr1	27440001	27600000	A.1.1.1.2.2.2.1.2	0.943548387096774	.	27440001	27600000	#FF0000	1	1
chr1	27600001	27760000	A.1.1.1.2.2.1.1.2.2.2	0.952764976958525	.	27600001	27760000	#FF0000	1	1
chr1	27760001	28200000	A.1.1.1.2.1.1.1.2	0.970046082949309	.	27760001	28200000	#FF0000	1	1
chr1	28200001	28280000	A.1.1.1.1.1.2.1.1.2	0.994239631336406	.	28200001	28280000	#FF0000	1	1
chr1	28280001	28360000	A.1.1.1.1.1.2.2.1.2.1.1	0.98963133640553	.	28280001	28360000	#FF0000	1	1
chr1	28360001	28600000	A.1.1.1.1.2.1.2.1.1	0.980414746543779	.	28360001	28600000	#FF0000	1	1
chr1	28600001	28800000	A.1.1.1.1.1.2.2.1.1.1	0.991935483870968	.	28600001	28800000	#FF0000	1	1
chr1	28800001	28960000	A.1.1.1.1.1.2.2.1.2.2	0.987327188940092	.	28800001	28960000	#FF0000	1	1
chr1	28960001	29560000	A.1.1.2.1.1.1.2.2.2	0.935483870967742	.	28960001	29560000	#FF0000	1	1
chr1	29560001	29600000	A.2.1.1.1.2.1.1	0.728110599078341	.	29560001	29600000	#FF9191	1	0.75
chr1	29640001	29840000	A.2.1.1.1.2.1.1	0.728110599078341	.	29640001	29840000	#FF9191	1	0.75
chr1	29840001	29880000	A.2.2.1.1.1.1.2.1	0.640552995391705	.	29840001	29880000	#FFDADA	1	0.625
chr1	30000001	30400000	A.2.2.1.1.1.1.2.1	0.640552995391705	.	30000001	30400000	#FFDADA	1	0.625
chr1	30400001	30840000	A.2.2.1.1.1.1.1.2.2.2	0.641705069124424	.	30400001	30840000	#FFDADA	1	0.625
chr1	30840001	30920000	A.2.1.1.1.1.1.2.1.2	0.737327188940092	.	30840001	30920000	#FF9191	1	0.75
chr1	30920001	31160000	A.2.1.1.1.1.1.2.2.1.1	0.736175115207373	.	30920001	31160000	#FF9191	1	0.75
chr1	31160001	31640000	A.1.1.2.2.1.2.2.2	0.877880184331797	.	31160001	31640000	#FF0000	1	1
chr1	31640001	32040000	A.1.2.1.1.1.2.2.2.2.1	0.836405529953917	.	31640001	32040000	#FF4848	1	0.875
chr1	32040001	32160000	A.1.1.1.1.1.2.2.1.1.2	0.990783410138249	.	32040001	32160000	#FF0000	1	1
chr1	32160001	32240000	A.1.1.1.1.1.2.1.1.1	0.995391705069124	.	32160001	32240000	#FF0000	1	1
chr1	32240001	32320000	A.1.1.1.1.1.2.2.2.2	0.985023041474654	.	32240001	32320000	#FF0000	1	1
chr1	32320001	32800000	A.1.1.2.2.1.1.1.1.1.1	0.90668202764977	.	32320001	32800000	#FF0000	1	1
chr1	32800001	33280000	A.1.1.1.1.2.1.1.1.1	0.983870967741935	.	32800001	33280000	#FF0000	1	1
chr1	33280001	33640000	A.1.1.1.1.2.2.2	0.974654377880184	.	33280001	33640000	#FF0000	1	1
chr1	33640001	33720000	A.1.2.1.1.2.2.2.2	0.823732718894009	.	33640001	33720000	#FF4848	1	0.875
chr1	33720001	33920000	A.1.2.1.1.1.2.1.2.1.1.1.1	0.852534562211982	.	33720001	33920000	#FF4848	1	0.875
chr1	33920001	34480000	A.2.2.1.2.1.2.1.2.2	0.597926267281106	.	33920001	34480000	#FFDADA	1	0.625
chr1	34480001	35120000	B.1.2.1.1.1.2.2.1.2	0.370967741935484	.	34480001	35120000	#9191FF	1	0.375
chr1	35120001	35280000	A.2.2.1.1.1.2.1	0.638248847926267	.	35120001	35280000	#FFDADA	1	0.625
chr1	35280001	35400000	A.1.2.2.1.1.2.1	0.793778801843318	.	35280001	35400000	#FF4848	1	0.875
chr1	35400001	35600000	A.2.1.1.1.1.1.2.1.1.2	0.738479262672811	.	35400001	35600000	#FF9191	1	0.75
chr1	35600001	35880000	A.1.2.1.1.1.2.1.2.2	0.846774193548387	.	35600001	35880000	#FF4848	1	0.875
chr1	35880001	36160000	A.1.1.2.2.1.2.1.1.2.2	0.891705069124424	.	35880001	36160000	#FF0000	1	1
chr1	36160001	36320000	A.1.2.1.1.2.2.1.2	0.826036866359447	.	36160001	36320000	#FF4848	1	0.875
chr1	36320001	36560000	A.1.1.2.2.1.2.2.1.1.1.1	0.882488479262673	.	36320001	36560000	#FF0000	1	1
chr1	36560001	36760000	A.1.1.1.2.1.2.2.2.1	0.963133640552995	.	36560001	36760000	#FF0000	1	1
chr1	36760001	36960000	A.1.1.1.2.1.2.1.1.2	0.966589861751152	.	36760001	36960000	#FF0000	1	1
chr1	36960001	37200000	A.2.2.1.1.1.1.1.1.1	0.646313364055299	.	36960001	37200000	#FFDADA	1	0.625
chr1	37200001	37360000	A.2.2.1.2.2.1.2	0.58294930875576	.	37200001	37360000	#FFDADA	1	0.625
chr1	37360001	37560000	A.2.2.1.2.2.1.1.2.1	0.585253456221198	.	37360001	37560000	#FFDADA	1	0.625
chr1	37560001	37640000	A.2.1.1.1.2.1.2.1.2	0.725806451612903	.	37560001	37640000	#FF9191	1	0.75
chr1	37640001	37880000	A.2.2.1.2.2.1.1.1.1.2	0.587557603686636	.	37640001	37880000	#FFDADA	1	0.625
chr1	37880001	38200000	A.1.2.1.1.1.2.2.1.2	0.844470046082949	.	37880001	38200000	#FF4848	1	0.875
chr1	38200001	38360000	A.1.1.2.2.1.2.1.2.1.2	0.887096774193548	.	38200001	38360000	#FF0000	1	1
chr1	38360001	38480000	A.1.1.1.2.2.1.2.2.2.1.2	0.947004608294931	.	38360001	38480000	#FF0000	1	1
chr1	38480001	38760000	A.2.1.1.1.1.1.1.2.2.1	0.741935483870968	.	38480001	38760000	#FF9191	1	0.75
chr1	38760001	39360000	A.2.2.1.2.1.2.1.1.1	0.601382488479263	.	38760001	39360000	#FFDADA	1	0.625
chr1	39360001	39760000	A.1.1.2.1.1.1.1.2.1	0.940092165898618	.	39360001	39760000	#FF0000	1	1
chr1	39760001	40080000	A.1.1.1.2.1.1.1.1.1	0.973502304147465	.	39760001	40080000	#FF0000	1	1
chr1	40080001	40280000	A.1.1.2.2.1.1.2.2.1	0.896313364055299	.	40080001	40280000	#FF0000	1	1
chr1	40280001	40520000	A.1.2.1.1.1.2.1.2.1.2	0.847926267281106	.	40280001	40520000	#FF4848	1	0.875
chr1	40520001	40680000	A.1.1.2.2.1.2.2.1.1.1.2	0.881336405529954	.	40520001	40680000	#FF0000	1	1
chr1	40680001	40880000	A.1.2.1.1.1.1.1.1.2	0.862903225806452	.	40680001	40880000	#FF4848	1	0.875
chr1	40880001	41000000	A.1.1.1.2.2.1.2.2.2.1.1	0.94815668202765	.	40880001	41000000	#FF0000	1	1
chr1	41000001	41320000	A.1.2.1.1.1.1.1.2.2.2	0.858294930875576	.	41000001	41320000	#FF4848	1	0.875
chr1	41320001	41600000	A.1.2.1.1.1.1.1.1.1.1	0.866359447004608	.	41320001	41600000	#FF4848	1	0.875
chr1	41600001	41760000	A.1.2.1.1.2.2.1.1.2	0.827188940092166	.	41600001	41760000	#FF4848	1	0.875
chr1	41760001	41920000	A.1.1.2.2.1.2.2.1.2	0.879032258064516	.	41760001	41920000	#FF0000	1	1
chr1	41920001	42240000	A.1.2.2.2.1.2.2.2	0.762672811059908	.	41920001	42240000	#FF4848	1	0.875
chr1	42240001	42440000	A.2.1.1.1.1.1.1.1	0.744239631336406	.	42240001	42440000	#FF9191	1	0.75
chr1	42440001	42600000	A.2.1.1.1.1.1.2.2.2	0.732718894009217	.	42440001	42600000	#FF9191	1	0.75
chr1	42600001	43120000	A.2.1.1.2.1.1.2.1.2	0.715437788018433	.	42600001	43120000	#FF9191	1	0.75
chr1	43120001	43440000	A.1.2.2.2.1.1.1.1.1.1	0.778801843317972	.	43120001	43440000	#FF4848	1	0.875
chr1	43440001	43560000	A.1.2.2.1.2.1.1.2.2	0.786866359447005	.	43440001	43560000	#FF4848	1	0.875
chr1	43560001	43760000	A.1.2.2.1.1.2.2.1.2	0.79147465437788	.	43560001	43760000	#FF4848	1	0.875
chr1	43760001	44040000	A.1.1.2.2.1.2.1.2.1.1.2	0.888248847926267	.	43760001	44040000	#FF0000	1	1
chr1	44040001	44160000	A.1.2.1.1.2.2.1.1.1.2	0.828341013824885	.	44040001	44160000	#FF4848	1	0.875
chr1	44160001	44360000	A.1.2.1.1.1.2.2.1.1	0.845622119815668	.	44160001	44360000	#FF4848	1	0.875
chr1	44360001	44480000	A.1.1.1.2.2.1.1.2.1	0.955069124423963	.	44360001	44480000	#FF0000	1	1
chr1	44480001	44880000	A.2.1.1.1.1.1.1.2.1	0.743087557603687	.	44480001	44880000	#FF9191	1	0.75
chr1	44880001	45160000	A.1.2.2.2.1.2.1.2.1	0.766129032258065	.	44880001	45160000	#FF4848	1	0.875
chr1	45160001	45360000	A.1.1.1.2.2.1.1.1.2.2.1	0.957373271889401	.	45160001	45360000	#FF0000	1	1
chr1	45360001	45520000	A.1.1.1.2.2.1.2.2.2.2	0.945852534562212	.	45360001	45520000	#FF0000	1	1
chr1	45520001	45680000	A.1.2.1.1.2.2.2.1	0.824884792626728	.	45520001	45680000	#FF4848	1	0.875
chr1	45680001	46040000	A.1.1.2.1.1.2.2.2.2.1	0.928571428571429	.	45680001	46040000	#FF0000	1	1
chr1	46040001	46120000	A.1.1.1.2.2.1.2.1.1	0.951612903225806	.	46040001	46120000	#FF0000	1	1
chr1	46120001	46320000	A.1.1.1.1.1.1.1	1	.	46120001	46320000	#FF0000	1	1
chr1	46320001	46480000	A.1.1.1.1.2.1.2.1.2.1	0.97926267281106	.	46320001	46480000	#FF0000	1	1
chr1	46480001	46840000	A.1.1.1.1.2.1.1.2	0.981566820276498	.	46480001	46840000	#FF0000	1	1
chr1	46840001	47320000	A.1.2.2.2.1.2.1.1.1	0.768433179723502	.	46840001	47320000	#FF4848	1	0.875
chr1	47320001	47520000	A.2.2.1.2.2.1.1.1.2	0.586405529953917	.	47320001	47520000	#FFDADA	1	0.625
chr1	47520001	47640000	A.2.1.1.1.1.2.2.2	0.72926267281106	.	47520001	47640000	#FF9191	1	0.75
chr1	47640001	47840000	A.2.1.1.1.1.1.1.2.2.2	0.740783410138249	.	47640001	47840000	#FF9191	1	0.75
chr1	47840001	48280000	A.2.2.1.2.1.2.1.2.1	0.599078341013825	.	47840001	48280000	#FFDADA	1	0.625
chr1	48280001	48680000	B.1.1.2.1.2.2.2.1.1	0.42741935483871	.	48280001	48680000	#DADAFF	1	0.5
chr1	48680001	48760000	A.2.2.1.2.2.2.2.1.1	0.579493087557604	.	48680001	48760000	#FFDADA	1	0.625
chr1	48760001	48840000	A.2.2.1.2.2.2.1.1	0.581797235023041	.	48760001	48840000	#FFDADA	1	0.625
chr1	48840001	48960000	A.2.2.1.2.2.2.2.2.1	0.576036866359447	.	48840001	48960000	#FFDADA	1	0.625
chr1	48960001	49040000	A.2.2.1.2.2.2.2.1.2.2	0.577188940092166	.	48960001	49040000	#FFDADA	1	0.625
chr1	49040001	49200000	B.1.1.2.1.2.2.2.2.1.2	0.422811059907834	.	49040001	49200000	#DADAFF	1	0.5
chr1	49200001	49480000	B.1.2.1.2.2.2.2.2.1	0.321428571428571	.	49200001	49480000	#9191FF	1	0.375
chr1	49480001	49680000	B.1.2.1.2.1.1.2.1	0.351382488479263	.	49480001	49680000	#9191FF	1	0.375
chr1	49680001	49800000	B.1.2.1.2.1.1.1.1	0.3536866359447	.	49680001	49800000	#9191FF	1	0.375
chr1	49800001	49960000	B.1.2.1.2.1.2.1	0.349078341013825	.	49800001	49960000	#9191FF	1	0.375
chr1	49960001	50120000	B.1.2.1.2.1.1.2.2	0.350230414746544	.	49960001	50120000	#9191FF	1	0.375
chr1	50120001	50400000	B.1.2.1.2.2.2.1.2.1	0.326036866359447	.	50120001	50400000	#9191FF	1	0.375
chr1	50400001	50800000	B.1.2.1.2.2.2.2.1.2	0.32258064516129	.	50400001	50800000	#9191FF	1	0.375
chr1	50800001	51120000	A.2.2.1.2.1.2.2.2.1.1	0.59331797235023	.	50800001	51120000	#FFDADA	1	0.625
chr1	51120001	51400000	A.2.1.1.2.1.2.2.1	0.705069124423963	.	51120001	51400000	#FF9191	1	0.75
chr1	51400001	51560000	A.2.1.1.2.1.2.1.1.1	0.713133640552995	.	51400001	51560000	#FF9191	1	0.75
chr1	51560001	51680000	A.2.1.1.1.1.2.1	0.731566820276498	.	51560001	51680000	#FF9191	1	0.75
chr1	51680001	52480000	A.1.1.2.1.1.1.2.1	0.93778801843318	.	51680001	52480000	#FF0000	1	1
chr1	52480001	52720000	A.1.1.2.1.1.1.1.2.2	0.938940092165899	.	52480001	52720000	#FF0000	1	1
chr1	52720001	52920000	A.1.1.2.2.1.1.1.2.1	0.902073732718894	.	52720001	52920000	#FF0000	1	1
chr1	52920001	53240000	A.1.1.2.1.1.1.1.1	0.941244239631336	.	52920001	53240000	#FF0000	1	1
chr1	53240001	53400000	A.1.1.2.2.1.2.2.1.1.2	0.880184331797235	.	53240001	53400000	#FF0000	1	1
chr1	53400001	53640000	A.1.2.1.1.1.2.1.2.1.1.1.2.1	0.851382488479263	.	53400001	53640000	#FF4848	1	0.875
chr1	53640001	53720000	A.1.1.2.2.1.2.1.1.1	0.894009216589862	.	53640001	53720000	#FF0000	1	1
chr1	53720001	53880000	A.1.2.1.1.1.2.2.2.1.2.2	0.837557603686636	.	53720001	53880000	#FF4848	1	0.875
chr1	53880001	54080000	A.2.2.1.1.1.1.1.1.2	0.645161290322581	.	53880001	54080000	#FFDADA	1	0.625
chr1	54080001	54200000	A.1.2.2.1.1.1.1.2	0.796082949308756	.	54080001	54200000	#FF4848	1	0.875
chr1	54200001	54360000	A.1.2.1.1.1.2.1.2.1.1.1.2.2	0.850230414746544	.	54200001	54360000	#FF4848	1	0.875
chr1	54360001	54480000	A.1.2.1.1.2.2.1.1.1.1	0.829493087557604	.	54360001	54480000	#FF4848	1	0.875
chr1	54480001	54640000	A.1.2.1.1.1.2.2.2.1.1.1.1.1	0.84331797235023	.	54480001	54640000	#FF4848	1	0.875
chr1	54640001	55000000	A.1.1.2.1.1.2.2.2.2.2	0.92741935483871	.	54640001	55000000	#FF0000	1	1
chr1	55000001	55320000	A.1.2.1.1.1.2.2.2.1.1.1.1.2	0.842165898617512	.	55000001	55320000	#FF4848	1	0.875
chr1	55320001	56040000	A.1.2.2.2.1.1.1.2	0.775345622119816	.	55320001	56040000	#FF4848	1	0.875
chr1	56040001	56520000	A.2.1.1.2.1.1.2.1.1	0.716589861751152	.	56040001	56520000	#FF9191	1	0.75
chr1	56520001	56720000	A.1.2.1.1.1.1.2.1	0.857142857142857	.	56520001	56720000	#FF4848	1	0.875
chr1	56720001	56800000	A.1.2.1.1.1.2.2.2.1.2.1	0.838709677419355	.	56720001	56800000	#FF4848	1	0.875
chr1	56800001	57200000	A.1.2.2.2.1.1.1.1.2	0.776497695852535	.	56800001	57200000	#FF4848	1	0.875
chr1	57200001	57280000	A.2.1.1.1.1.2.2.1	0.730414746543779	.	57200001	57280000	#FF9191	1	0.75
chr1	57280001	57640000	B.1.1.2.2.1.1.2.2	0.413594470046083	.	57280001	57640000	#DADAFF	1	0.5
chr1	57640001	58160000	B.1.2.1.2.2.1.2.1	0.335253456221198	.	57640001	58160000	#9191FF	1	0.375
chr1	58160001	58360000	B.1.1.2.1.2.2.2.2.2	0.421658986175115	.	58160001	58360000	#DADAFF	1	0.5
chr1	58360001	58520000	B.1.2.1.1.2.1.1.1.1	0.368663594470046	.	58360001	58520000	#9191FF	1	0.375
chr1	58520001	58640000	B.1.1.2.1.2.2.1.1.2	0.430875576036866	.	58520001	58640000	#DADAFF	1	0.5
chr1	58640001	58920000	B.1.1.2.2.1.1.2.1	0.414746543778802	.	58640001	58920000	#DADAFF	1	0.5
chr1	58920001	59160000	A.2.1.1.2.1.2.1.2.2.2.1	0.707373271889401	.	58920001	59160000	#FF9191	1	0.75
chr1	59160001	59360000	A.1.2.1.1.1.1.1.2.2.1	0.859447004608295	.	59160001	59360000	#FF4848	1	0.875
chr1	59360001	59840000	A.1.1.2.1.1.2.1.2.1	0.933179723502304	.	59360001	59840000	#FF0000	1	1
chr1	59840001	60280000	A.1.2.1.2.1.2.1.1.2	0.814516129032258	.	59840001	60280000	#FF4848	1	0.875
chr1	60280001	60440000	A.2.1.1.2.2.1.2.1.2	0.700460829493088	.	60280001	60440000	#FF9191	1	0.75
chr1	60440001	60640000	A.2.2.1.2.2.2.2.2.2	0.574884792626728	.	60440001	60640000	#FFDADA	1	0.625
chr1	60640001	60800000	B.1.1.2.1.2.1.2.1.1.2	0.436635944700461	.	60640001	60800000	#DADAFF	1	0.5
chr1	60800001	61000000	B.1.1.2.1.2.2.1.2.1	0.429723502304147	.	60800001	61000000	#DADAFF	1	0.5
chr1	61000001	61160000	B.1.1.2.1.2.2.1.2.2	0.428571428571429	.	61000001	61160000	#DADAFF	1	0.5
chr1	61160001	61480000	A.2.2.1.1.2.2.2.1.2	0.615207373271889	.	61160001	61480000	#FFDADA	1	0.625
chr1	61480001	61920000	A.1.2.1.2.1.2.1.1.1	0.815668202764977	.	61480001	61920000	#FF4848	1	0.875
chr1	61920001	62240000	A.2.1.1.2.2.2.2.2.1.1	0.690092165898618	.	61920001	62240000	#FF9191	1	0.75
chr1	62240001	62600000	A.2.2.1.2.1.2.2.1.2.1	0.595622119815668	.	62240001	62600000	#FFDADA	1	0.625
chr1	62600001	62720000	A.2.2.1.2.2.2.1.2	0.580645161290323	.	62600001	62720000	#FFDADA	1	0.625
chr1	62720001	62920000	A.2.2.1.1.2.1.1.1.1.1	0.63594470046083	.	62720001	62920000	#FFDADA	1	0.625
chr1	62920001	63240000	A.2.1.1.2.1.2.1.2.2.2.2	0.706221198156682	.	62920001	63240000	#FF9191	1	0.75
chr1	63240001	63800000	B.1.2.1.1.1.2.2.1.1	0.372119815668203	.	63240001	63800000	#9191FF	1	0.375
chr1	63800001	64280000	A.2.2.1.2.1.2.2.1.1	0.596774193548387	.	63800001	64280000	#FFDADA	1	0.625
chr1	64280001	64560000	A.2.2.1.2.1.2.2.1.2.2	0.594470046082949	.	64280001	64560000	#FFDADA	1	0.625
chr1	64560001	64720000	B.1.1.2.1.2.2.1.1.1.2	0.432027649769585	.	64560001	64720000	#DADAFF	1	0.5
chr1	64720001	64920000	B.1.1.2.1.2.1.2.1.1.1	0.43778801843318	.	64720001	64920000	#DADAFF	1	0.5
chr1	64920001	65000000	A.2.2.1.1.2.1.1.1.1.2	0.634792626728111	.	64920001	65000000	#FFDADA	1	0.625
chr1	65000001	65360000	A.2.2.1.1.2.2.2.2.2.2	0.609447004608295	.	65000001	65360000	#FFDADA	1	0.625
chr1	65360001	65520000	A.2.1.1.2.1.2.1.1.2	0.711981566820276	.	65360001	65520000	#FF9191	1	0.75
chr1	65520001	66000000	A.2.2.1.2.1.2.2.2.2.2	0.589861751152074	.	65520001	66000000	#FFDADA	1	0.625
chr1	66000001	66120000	B.1.1.2.2.2.1.2.1	0.403225806451613	.	66000001	66120000	#DADAFF	1	0.5
chr1	66120001	66440000	B.1.2.1.1.1.1.2.1.1.2.1.1	0.383640552995392	.	66120001	66440000	#9191FF	1	0.375
chr1	66440001	66680000	B.1.2.1.1.1.1.2.1.1.2.1.2	0.382488479262673	.	66440001	66680000	#9191FF	1	0.375
chr1	66680001	66880000	A.2.2.1.1.2.2.1.1.2.1.2.1	0.625576036866359	.	66680001	66880000	#FFDADA	1	0.625
chr1	66880001	67360000	B.1.1.2.2.1.2.1.1	0.412442396313364	.	66880001	67360000	#DADAFF	1	0.5
chr1	67360001	67800000	A.2.2.1.1.2.2.1.2.2.2.1	0.618663594470046	.	67360001	67800000	#FFDADA	1	0.625
chr1	67800001	67960000	A.2.1.1.2.1.2.2.2	0.703917050691244	.	67800001	67960000	#FF9191	1	0.75
chr1	67960001	68240000	A.2.1.1.2.1.2.1.2.1.2	0.709677419354839	.	67960001	68240000	#FF9191	1	0.75
chr1	68240001	68600000	B.1.1.2.2.1.1.1.1.1.1	0.420506912442396	.	68240001	68600000	#DADAFF	1	0.5
chr1	68600001	68800000	A.2.2.1.2.1.1.1.2	0.607142857142857	.	68600001	68800000	#FFDADA	1	0.625
chr1	68800001	68960000	B.1.1.2.2.2.2.1.1	0.400921658986175	.	68800001	68960000	#DADAFF	1	0.5
chr1	68960001	69320000	B.2.1.2.1.1.1.2.1.1	0.158986175115207	.	68960001	69320000	#4848FF	1	0.25
chr1	69320001	69440000	B.1.2.1.1.2.1.1.2	0.366359447004608	.	69320001	69440000	#9191FF	1	0.375
chr1	69440001	69600000	B.2.1.2.1.1.1.1.1	0.162442396313364	.	69440001	69600000	#4848FF	1	0.25
chr1	69600001	69880000	B.1.2.1.2.2.2.1.1.2.2.1.1.2	0.329493087557604	.	69600001	69880000	#9191FF	1	0.375
chr1	69880001	70200000	B.1.2.1.2.2.2.1.1.2.2.1.1.1	0.330645161290323	.	69880001	70200000	#9191FF	1	0.375
chr1	70200001	70360000	B.1.2.1.2.1.1.1.2	0.352534562211982	.	70200001	70360000	#9191FF	1	0.375
chr1	70360001	70640000	B.1.2.1.1.1.1.2.1.1.1.1	0.38594470046083	.	70360001	70640000	#9191FF	1	0.375
chr1	70640001	70960000	A.2.1.1.2.2.1.2.2.1.1	0.699308755760369	.	70640001	70960000	#FF9191	1	0.75
chr1	70960001	71320000	B.1.2.1.2.2.2.1.1.2.2.2	0.327188940092166	.	70960001	71320000	#9191FF	1	0.375
chr1	71320001	71560000	B.1.2.1.1.1.1.2.1.2.2	0.379032258064516	.	71320001	71560000	#9191FF	1	0.375
chr1	71560001	71880000	B.2.1.2.2.1.1.2.2	0.127880184331797	.	71560001	71880000	#4848FF	1	0.25
chr1	71880001	72160000	B.2.1.2.1.2.2.1.2	0.142857142857143	.	71880001	72160000	#4848FF	1	0.25
chr1	72160001	72560000	B.2.1.2.2.1.1.2.1.1.2	0.130184331797235	.	72160001	72560000	#4848FF	1	0.25
chr1	72560001	72880000	B.1.2.1.2.2.2.1.1.2.1	0.331797235023041	.	72560001	72880000	#9191FF	1	0.375
chr1	72880001	73080000	B.2.1.2.1.1.1.2.2	0.15668202764977	.	72880001	73080000	#4848FF	1	0.25
chr1	73080001	73360000	B.2.1.2.2.1.1.1.1.2	0.135944700460829	.	73080001	73360000	#4848FF	1	0.25
chr1	73360001	73520000	B.1.2.1.2.1.2.2.2.1.1	0.344470046082949	.	73360001	73520000	#9191FF	1	0.375
chr1	73520001	73920000	B.2.1.2.2.1.2.2.2.1	0.120967741935484	.	73520001	73920000	#4848FF	1	0.25
chr1	73920001	74040000	B.2.1.2.1.2.2.2.1.1	0.141705069124424	.	73920001	74040000	#4848FF	1	0.25
chr1	74040001	74200000	B.2.1.2.1.1.1.1.2.1	0.161290322580645	.	74040001	74200000	#4848FF	1	0.25
chr1	74200001	74640000	B.2.1.2.2.1.1.2.1.1.1.1.1	0.133640552995392	.	74200001	74640000	#4848FF	1	0.25
chr1	74640001	75240000	B.2.1.2.2.1.1.2.1.1.1.1.2	0.132488479262673	.	74640001	75240000	#4848FF	1	0.25
chr1	75240001	75480000	B.2.1.2.1.1.2.2.1.1	0.153225806451613	.	75240001	75480000	#4848FF	1	0.25
chr1	75480001	75600000	B.1.2.1.2.1.2.2.2.1.2	0.34331797235023	.	75480001	75600000	#9191FF	1	0.375
chr1	75600001	76240000	B.2.1.2.2.1.1.2.1.1.1.2	0.131336405529954	.	75600001	76240000	#4848FF	1	0.25
chr1	76240001	76520000	B.1.1.2.1.2.2.2.2.1.1	0.423963133640553	.	76240001	76520000	#DADAFF	1	0.5
chr1	76520001	76800000	B.1.1.2.2.1.2.2.1.1	0.410138248847926	.	76520001	76800000	#DADAFF	1	0.5
chr1	76800001	76920000	B.1.2.1.1.1.1.1.1.1	0.3963133640553	.	76800001	76920000	#9191FF	1	0.375
chr1	76920001	77360000	B.1.2.1.2.2.2.1.1.1	0.33294930875576	.	76920001	77360000	#9191FF	1	0.375
chr1	77360001	77560000	B.1.2.1.2.1.2.2.1.2	0.345622119815668	.	77360001	77560000	#9191FF	1	0.375
chr1	77560001	77680000	B.1.1.2.2.2.1.1.2.2	0.404377880184332	.	77560001	77680000	#DADAFF	1	0.5
chr1	77680001	78280000	A.2.2.1.2.1.2.2.2.2.1	0.591013824884793	.	77680001	78280000	#FFDADA	1	0.625
chr1	78280001	78440000	A.1.2.2.2.1.1.2.1.2	0.771889400921659	.	78280001	78440000	#FF4848	1	0.875
chr1	78440001	78600000	A.1.2.1.1.1.2.2.2.1.1.1.2	0.841013824884793	.	78440001	78600000	#FF4848	1	0.875
chr1	78600001	78920000	B.1.2.1.1.1.1.2.2.2.2.2	0.374423963133641	.	78600001	78920000	#9191FF	1	0.375
chr1	78920001	79520000	B.1.2.1.2.2.1.1.1.2	0.338709677419355	.	78920001	79520000	#9191FF	1	0.375
chr1	79520001	79680000	B.1.2.1.1.2.1.2.2.1	0.36405529953917	.	79520001	79680000	#9191FF	1	0.375
chr1	79680001	79840000	B.1.2.1.1.2.1.1.1.2	0.367511520737327	.	79680001	79840000	#9191FF	1	0.375
chr1	79840001	80160000	B.2.1.2.1.1.2.2.1.2	0.152073732718894	.	79840001	80160000	#4848FF	1	0.25
chr1	80160001	80280000	B.1.2.1.2.1.2.2.2.2	0.342165898617512	.	80160001	80280000	#9191FF	1	0.375
chr1	80280001	80440000	B.1.2.1.1.2.2.2.2.2.1.2	0.355990783410138	.	80280001	80440000	#9191FF	1	0.375
chr1	80440001	80800000	B.2.1.2.1.1.1.2.1.2	0.157834101382488	.	80440001	80800000	#4848FF	1	0.25
chr1	80800001	80960000	B.2.1.2.1.2.1.1.2	0.147465437788018	.	80800001	80960000	#4848FF	1	0.25
chr1	80960001	81120000	B.2.1.2.1.2.1.2.2	0.145161290322581	.	80960001	81120000	#4848FF	1	0.25
chr1	81120001	81400000	B.2.1.2.2.1.1.1.1.1	0.137096774193548	.	81120001	81400000	#4848FF	1	0.25
chr1	81400001	81760000	B.2.1.2.2.1.2.2.2.2	0.119815668202765	.	81400001	81760000	#4848FF	1	0.25
chr1	81760001	81840000	B.1.2.1.1.2.1.2.1	0.365207373271889	.	81760001	81840000	#9191FF	1	0.375
chr1	81840001	82240000	B.1.2.1.1.1.1.1.2.2.1.1	0.389400921658986	.	81840001	82240000	#9191FF	1	0.375
chr1	82240001	82440000	B.1.1.2.1.1.2.1.2.2	0.44815668202765	.	82240001	82440000	#DADAFF	1	0.5
chr1	82440001	82840000	B.1.2.1.1.1.1.1.2.2.2	0.387096774193548	.	82440001	82840000	#9191FF	1	0.375
chr1	82840001	82960000	B.1.2.1.1.2.2.2.2.1	0.359447004608295	.	82840001	82960000	#9191FF	1	0.375
chr1	82960001	83400000	B.1.2.1.2.2.2.1.1.2.2.1.2	0.328341013824885	.	82960001	83400000	#9191FF	1	0.375
chr1	83400001	83720000	B.1.2.1.1.1.1.2.2.2.2.1	0.375576036866359	.	83400001	83720000	#9191FF	1	0.375
chr1	83720001	83800000	B.1.1.2.2.2.1.2.2	0.402073732718894	.	83720001	83800000	#DADAFF	1	0.5
chr1	83800001	84160000	B.2.1.2.1.1.2.1.2	0.154377880184332	.	83800001	84160000	#4848FF	1	0.25
chr1	84160001	84440000	B.1.2.1.1.1.1.2.1.2.1	0.380184331797235	.	84160001	84440000	#9191FF	1	0.375
chr1	84440001	84520000	B.1.1.2.1.2.1.2.2	0.434331797235023	.	84440001	84520000	#DADAFF	1	0.5
chr1	84520001	84600000	B.1.1.2.1.1.2.1.1	0.450460829493088	.	84520001	84600000	#DADAFF	1	0.5
chr1	84600001	84920000	A.2.2.1.2.1.2.2.2.1.2	0.592165898617512	.	84600001	84920000	#FFDADA	1	0.625
chr1	84920001	85280000	B.1.1.2.1.1.1.2.1	0.452764976958525	.	84920001	85280000	#DADAFF	1	0.5
chr1	85280001	85360000	B.1.2.1.1.2.2.2.2.2.1.1.2	0.357142857142857	.	85280001	85360000	#9191FF	1	0.375
chr1	85360001	85560000	B.1.2.1.1.2.1.2.2.2	0.362903225806452	.	85360001	85560000	#9191FF	1	0.375
chr1	85560001	85720000	B.1.1.2.2.2.1.1.1	0.40668202764977	.	85560001	85720000	#DADAFF	1	0.5
chr1	85720001	85920000	A.2.1.1.2.2.2.2.1.2	0.691244239631336	.	85720001	85920000	#FF9191	1	0.75
chr1	85920001	86080000	A.2.1.1.2.2.2.2.2.1.2	0.688940092165899	.	85920001	86080000	#FF9191	1	0.75
chr1	86080001	86200000	A.2.2.1.2.1.1.2.1.2	0.604838709677419	.	86080001	86200000	#FFDADA	1	0.625
chr1	86200001	86520000	B.2.1.2.1.1.2.1.1	0.155529953917051	.	86200001	86520000	#4848FF	1	0.25
chr1	86520001	87200000	B.1.2.1.2.2.1.1.1.1.2	0.339861751152074	.	86520001	87200000	#9191FF	1	0.375
chr1	87200001	87400000	A.2.2.1.1.2.2.1.2.2.1	0.619815668202765	.	87200001	87400000	#FFDADA	1	0.625
chr1	87400001	87920000	B.1.2.1.1.1.1.1.2.1.1	0.392857142857143	.	87400001	87920000	#9191FF	1	0.375
chr1	87920001	88000000	B.1.2.1.1.2.2.2.2.2.2	0.354838709677419	.	87920001	88000000	#9191FF	1	0.375
chr1	88000001	88200000	B.1.2.1.1.1.1.2.2.2.1	0.376728110599078	.	88000001	88200000	#9191FF	1	0.375
chr1	88200001	88360000	B.1.1.2.2.2.2.1.2.2	0.398617511520737	.	88200001	88360000	#DADAFF	1	0.5
chr1	88360001	88600000	B.2.1.2.1.2.2.1.1	0.144009216589862	.	88360001	88600000	#4848FF	1	0.25
chr1	88600001	88800000	B.2.1.2.1.1.2.2.2.1	0.150921658986175	.	88600001	88800000	#4848FF	1	0.25
chr1	88800001	89120000	B.2.1.2.1.1.2.2.2.2	0.149769585253456	.	88800001	89120000	#4848FF	1	0.25
chr1	89120001	89360000	A.2.2.1.1.2.2.1.1.2.1.1.1	0.627880184331797	.	89120001	89360000	#FFDADA	1	0.625
chr1	89360001	89960000	A.2.2.1.2.1.1.2.2.1	0.603686635944701	.	89360001	89960000	#FFDADA	1	0.625
chr1	89960001	90080000	A.2.2.1.1.2.2.1.2.1.2	0.620967741935484	.	89960001	90080000	#FFDADA	1	0.625
chr1	90080001	90240000	A.2.2.1.1.2.2.2.2.2.1.1	0.611751152073733	.	90080001	90240000	#FFDADA	1	0.625
chr1	90240001	90520000	A.2.2.1.1.2.2.1.1.2.1.2.2	0.624423963133641	.	90240001	90520000	#FFDADA	1	0.625
chr1	90520001	90840000	B.1.2.1.2.2.2.2.2.2	0.320276497695853	.	90520001	90840000	#9191FF	1	0.375
chr1	90840001	91000000	B.2.1.2.1.1.1.1.2.2	0.160138248847926	.	90840001	91000000	#4848FF	1	0.25
chr1	91000001	91360000	B.1.2.1.1.1.1.2.1.1.2.2	0.381336405529954	.	91000001	91360000	#9191FF	1	0.375
chr1	91360001	91480000	A.2.2.1.2.1.1.1.1	0.608294930875576	.	91360001	91480000	#FFDADA	1	0.625
chr1	91480001	91680000	B.1.1.2.2.2.1.1.2.1	0.405529953917051	.	91480001	91680000	#DADAFF	1	0.5
chr1	91680001	91880000	B.1.2.1.2.1.2.2.1.1.1	0.347926267281106	.	91680001	91880000	#9191FF	1	0.375
chr1	91880001	92400000	A.2.1.1.2.2.1.2.2.1.2	0.69815668202765	.	91880001	92400000	#FF9191	1	0.75
chr1	92400001	92760000	B.1.1.2.2.1.1.1.1.2	0.418202764976959	.	92400001	92760000	#DADAFF	1	0.5
chr1	92760001	93240000	A.2.2.1.1.2.2.1.1.2.1.1.2	0.626728110599078	.	92760001	93240000	#FFDADA	1	0.625
chr1	93240001	93680000	A.1.2.1.2.1.2.1.2.2	0.81221198156682	.	93240001	93680000	#FF4848	1	0.875
chr1	93680001	93960000	A.1.2.2.2.1.2.1.1.2	0.767281105990783	.	93680001	93960000	#FF4848	1	0.875
chr1	93960001	94360000	A.1.2.1.2.1.2.1.2.1	0.813364055299539	.	93960001	94360000	#FF4848	1	0.875
chr1	94360001	94640000	A.2.1.1.2.1.2.1.2.2.1	0.70852534562212	.	94360001	94640000	#FF9191	1	0.75
chr1	94640001	94800000	A.1.2.2.2.1.1.2.1.1.1	0.774193548387097	.	94640001	94800000	#FF4848	1	0.875
chr1	94800001	94920000	A.2.1.1.2.2.1.1	0.702764976958525	.	94800001	94920000	#FF9191	1	0.75
chr1	94920001	95000000	A.2.1.1.2.2.2.1.1.2	0.694700460829493	.	94920001	95000000	#FF9191	1	0.75
chr1	95000001	95120000	A.2.2.1.1.2.1.1.2.2	0.631336405529954	.	95000001	95120000	#FFDADA	1	0.625
chr1	95120001	95240000	A.2.2.1.1.2.1.1.2.1	0.632488479262673	.	95120001	95240000	#FFDADA	1	0.625
chr1	95240001	95560000	A.2.1.1.2.2.2.2.1.1	0.692396313364055	.	95240001	95560000	#FF9191	1	0.75
chr1	95560001	96120000	B.1.2.1.2.2.2.1.2.2	0.324884792626728	.	95560001	96120000	#9191FF	1	0.375
chr1	96120001	96240000	B.2.1.2.1.2.1.2.1	0.1463133640553	.	96120001	96240000	#4848FF	1	0.25
chr1	96240001	96800000	B.2.1.2.2.1.1.2.1.2	0.129032258064516	.	96240001	96800000	#4848FF	1	0.25
chr1	96800001	97280000	B.1.2.1.2.2.1.1.2.2	0.336405529953917	.	96800001	97280000	#9191FF	1	0.375
chr1	97280001	97880000	B.1.2.1.2.2.1.1.1.1.1	0.341013824884793	.	97280001	97880000	#9191FF	1	0.375
chr1	97880001	98040000	B.1.2.1.1.1.1.2.1.1.1.2	0.384792626728111	.	97880001	98040000	#9191FF	1	0.375
chr1	98040001	98280000	B.1.1.2.2.1.1.1.2.2	0.415898617511521	.	98040001	98280000	#DADAFF	1	0.5
chr1	98280001	98400000	B.1.1.2.1.2.1.1.2.1	0.442396313364055	.	98280001	98400000	#DADAFF	1	0.5
chr1	98400001	98640000	B.1.2.1.2.2.1.1.2.1	0.337557603686636	.	98400001	98640000	#9191FF	1	0.375
chr1	98640001	98760000	B.2.1.2.1.2.2.2.2.2	0.138248847926267	.	98640001	98760000	#4848FF	1	0.25
chr1	98760001	98960000	B.2.1.2.1.2.2.2.2.1	0.139400921658986	.	98760001	98960000	#4848FF	1	0.25
chr1	98960001	99120000	B.2.1.2.1.2.1.1.1	0.148617511520737	.	98960001	99120000	#4848FF	1	0.25
chr1	99120001	99280000	B.1.2.1.2.1.2.2.1.1.2	0.346774193548387	.	99120001	99280000	#9191FF	1	0.375
chr1	99280001	99760000	B.1.2.1.2.2.2.2.1.1	0.323732718894009	.	99280001	99760000	#9191FF	1	0.375
chr1	99760001	99960000	B.1.1.2.2.2.2.2	0.397465437788018	.	99760001	99960000	#DADAFF	1	0.5
chr1	99960001	100280000	A.2.2.1.2.1.1.2.1.1	0.605990783410138	.	99960001	100280000	#FFDADA	1	0.625
chr1	100280001	100440000	A.2.2.1.1.2.2.2.2.1.1	0.61405529953917	.	100280001	100440000	#FFDADA	1	0.625
chr1	100440001	100640000	A.1.2.2.2.1.1.2.1.1.2	0.773041474654378	.	100440001	100640000	#FF4848	1	0.875
chr1	100640001	100760000	A.2.1.1.2.2.2.1.2	0.693548387096774	.	100640001	100760000	#FF9191	1	0.75
chr1	100760001	100920000	A.2.1.1.2.2.2.2.2.2	0.68778801843318	.	100760001	100920000	#FF9191	1	0.75
chr1	100920001	101360000	B.1.1.2.2.1.2.2.1.2	0.408986175115207	.	100920001	101360000	#DADAFF	1	0.5
chr1	101360001	101560000	A.2.1.1.2.2.1.2.2.2	0.697004608294931	.	101360001	101560000	#FF9191	1	0.75
chr1	101560001	101800000	A.2.2.1.1.2.2.1.2.2.2.2	0.617511520737327	.	101560001	101800000	#FFDADA	1	0.625
chr1	101800001	102000000	B.2.1.2.1.2.2.2.1.2	0.140552995391705	.	101800001	102000000	#4848FF	1	0.25
chr1	102000001	102320000	B.2.1.2.2.2.2.2.2.1	0.104838709677419	.	102000001	102320000	#4848FF	1	0.25
chr1	102320001	102640000	B.2.1.2.2.1.2.1.1.1	0.126728110599078	.	102320001	102640000	#4848FF	1	0.25
chr1	102640001	102840000	B.2.1.2.2.2.1.1.1	0.118663594470046	.	102640001	102840000	#4848FF	1	0.25
chr1	102840001	103160000	B.2.1.2.2.1.2.1.1.2.1	0.125576036866359	.	102840001	103160000	#4848FF	1	0.25
chr1	103160001	103440000	B.2.1.2.2.1.1.1.2	0.134792626728111	.	103160001	103440000	#4848FF	1	0.25
chr1	103440001	103760000	B.2.1.2.2.1.2.1.1.2.2	0.124423963133641	.	103440001	103760000	#4848FF	1	0.25
chr1	103760001	103800000	B.1.2.1.1.2.2.2.2.2.1.1.1	0.358294930875576	.	103760001	103800000	#9191FF	1	0.375
chr1	103880001	103960000	B.1.2.1.1.2.2.2.2.2.1.1.1	0.358294930875576	.	103880001	103960000	#9191FF	1	0.375
chr1	104000001	104080000	B.1.2.1.1.2.2.2.2.2.1.1.1	0.358294930875576	.	104000001	104080000	#9191FF	1	0.375
chr1	104080001	104200000	B.1.1.2.1.1.2.2.2	0.445852534562212	.	104080001	104200000	#DADAFF	1	0.5
chr1	104280001	104600000	B.2.1.2.2.2.2.1.1.2.2	0.109447004608295	.	104280001	104600000	#4848FF	1	0.25
chr1	104600001	104840000	B.2.2.1.1.1.1	0.102534562211982	.	104600001	104840000	#0000FF	1	0.125
chr1	104840001	105160000	B.2.1.2.2.2.2.2.2.2	0.1036866359447	.	104840001	105160000	#4848FF	1	0.25
chr1	105160001	105400000	B.2.1.2.2.2.2.2.1.1	0.107142857142857	.	105160001	105400000	#4848FF	1	0.25
chr1	105400001	105800000	B.2.1.2.2.2.2.1.1.1	0.111751152073733	.	105400001	105800000	#4848FF	1	0.25
chr1	105800001	105920000	B.2.1.2.2.2.1.2.2.2	0.112903225806452	.	105800001	105920000	#4848FF	1	0.25
chr1	105920001	106280000	B.2.1.2.2.1.2.2.1	0.122119815668203	.	105920001	106280000	#4848FF	1	0.25
chr1	106280001	106400000	B.2.1.2.2.2.1.1.2.1	0.117511520737327	.	106280001	106400000	#4848FF	1	0.25
chr1	106400001	106600000	B.2.1.2.2.2.2.1.1.2.1	0.110599078341014	.	106400001	106600000	#4848FF	1	0.25
chr1	106600001	107000000	B.2.2.1.1.1.2	0.101382488479263	.	106600001	107000000	#0000FF	1	0.125
chr1	107000001	107200000	B.2.1.2.2.2.2.1.2	0.108294930875576	.	107000001	107200000	#4848FF	1	0.25
chr1	107200001	107360000	B.2.1.2.2.2.1.2.1	0.115207373271889	.	107200001	107360000	#4848FF	1	0.25
chr1	107360001	107520000	B.2.1.2.2.2.2.2.1.2	0.105990783410138	.	107360001	107520000	#4848FF	1	0.25
chr1	107520001	107680000	B.2.1.2.2.2.1.1.2.2	0.116359447004608	.	107520001	107680000	#4848FF	1	0.25
chr1	107680001	107800000	B.2.1.2.2.2.1.2.2.1	0.114055299539171	.	107680001	107800000	#4848FF	1	0.25
chr1	107800001	108280000	B.2.1.2.2.1.2.1.2	0.123271889400922	.	107800001	108280000	#4848FF	1	0.25
chr1	108280001	108520000	B.1.1.2.2.1.1.1.2.1	0.41705069124424	.	108280001	108520000	#DADAFF	1	0.5
chr1	108520001	108760000	B.1.1.2.1.2.1.1.2.2.2.1	0.440092165898617	.	108520001	108760000	#DADAFF	1	0.5
chr1	108760001	108800000	B.1.2.1.1.2.2.2.1	0.360599078341014	.	108760001	108800000	#9191FF	1	0.375
chr1	108840001	108920000	B.1.2.1.1.2.2.2.1	0.360599078341014	.	108840001	108920000	#9191FF	1	0.375
chr1	109000001	109240000	A.2.2.1.2.1.1.2.2.2	0.602534562211982	.	109000001	109240000	#FFDADA	1	0.625
chr1	109240001	109520000	A.1.2.2.2.1.1.2.2.1	0.77073732718894	.	109240001	109520000	#FF4848	1	0.875
chr1	109520001	109800000	A.1.1.2.1.1.2.1.2.2	0.932027649769585	.	109520001	109800000	#FF0000	1	1
chr1	109800001	109920000	A.1.2.1.1.1.1.2.2.2	0.854838709677419	.	109800001	109920000	#FF4848	1	0.875
chr1	109920001	110160000	A.1.1.2.1.1.1.2.2.1	0.936635944700461	.	109920001	110160000	#FF0000	1	1
chr1	110160001	110280000	A.1.1.2.2.1.2.1.1.2.1	0.892857142857143	.	110160001	110280000	#FF0000	1	1
chr1	110280001	110560000	A.1.2.1.1.1.1.2.2.1	0.855990783410138	.	110280001	110560000	#FF4848	1	0.875
chr1	110560001	110720000	A.1.2.2.2.1.2.1.2.2	0.764976958525346	.	110560001	110720000	#FF4848	1	0.875
chr1	110720001	111040000	A.2.1.1.2.1.2.1.2.1.1	0.710829493087558	.	110720001	111040000	#FF9191	1	0.75
chr1	111040001	111480000	B.1.2.1.1.1.2.2.2	0.369815668202765	.	111040001	111480000	#9191FF	1	0.375
chr1	111480001	111640000	B.1.2.1.1.1.1.2.2.1	0.377880184331797	.	111480001	111640000	#9191FF	1	0.375
chr1	111640001	111960000	B.1.1.2.2.1.1.1.1.1.2	0.419354838709677	.	111640001	111960000	#DADAFF	1	0.5
chr1	111960001	112480000	A.1.2.2.2.1.1.2.2.2	0.769585253456221	.	111960001	112480000	#FF4848	1	0.875
chr1	112480001	112560000	B.1.1.2.1.2.1.1.1.2	0.443548387096774	.	112480001	112560000	#DADAFF	1	0.5
chr1	112560001	112760000	B.1.2.1.1.1.1.1.2.1.2.1	0.391705069124424	.	112560001	112760000	#9191FF	1	0.375
chr1	112760001	113040000	A.2.2.1.1.2.2.1.1.1	0.629032258064516	.	112760001	113040000	#FFDADA	1	0.625
chr1	113040001	113240000	A.1.2.2.2.1.1.1.1.1.2	0.777649769585253	.	113040001	113240000	#FF4848	1	0.875
chr1	113240001	113400000	A.2.1.1.2.2.2.1.1.1	0.695852534562212	.	113240001	113400000	#FF9191	1	0.75
chr1	113400001	113600000	A.2.1.1.2.1.1.1.2	0.717741935483871	.	113400001	113600000	#FF9191	1	0.75
chr1	113600001	113720000	A.2.2.1.1.2.1.1.1.2	0.633640552995392	.	113600001	113720000	#FFDADA	1	0.625
chr1	113720001	113920000	B.1.2.1.1.1.1.1.1.2.1	0.395161290322581	.	113720001	113920000	#9191FF	1	0.375
chr1	113920001	114200000	B.1.1.2.1.2.1.1.2.2.2.2	0.438940092165899	.	113920001	114200000	#DADAFF	1	0.5
chr1	114200001	114480000	A.2.1.1.2.1.1.2.2	0.714285714285714	.	114200001	114480000	#FF9191	1	0.75
chr1	114480001	115000000	A.2.2.1.1.2.2.2.2.2.1.2	0.610599078341014	.	114480001	115000000	#FFDADA	1	0.625
chr1	115000001	115360000	A.2.1.1.2.1.1.1.1	0.71889400921659	.	115000001	115360000	#FF9191	1	0.75
chr1	115360001	116160000	B.1.1.2.2.1.2.2.2	0.407834101382488	.	115360001	116160000	#DADAFF	1	0.5
chr1	116160001	116360000	B.1.1.2.1.2.1.1.2.2.1	0.441244239631336	.	116160001	116360000	#DADAFF	1	0.5
chr1	116360001	116600000	B.1.2.1.1.1.1.1.1.2.2	0.394009216589862	.	116360001	116600000	#9191FF	1	0.375
chr1	116600001	116800000	B.1.1.2.1.1.2.1.2.1	0.449308755760369	.	116600001	116800000	#DADAFF	1	0.5
chr1	116800001	117160000	A.2.2.1.1.2.2.1.2.1.1	0.622119815668203	.	116800001	117160000	#FFDADA	1	0.625
chr1	117160001	117560000	B.1.1.2.1.2.1.1.1.1	0.444700460829493	.	117160001	117560000	#DADAFF	1	0.5
chr1	117560001	117920000	A.2.1.1.2.2.1.2.1.1	0.701612903225806	.	117560001	117920000	#FF9191	1	0.75
chr1	117920001	118280000	A.2.2.1.1.2.2.1.1.2.2	0.623271889400922	.	117920001	118280000	#FFDADA	1	0.625
chr1	118280001	118520000	A.2.2.1.1.2.2.2.2.1.2	0.612903225806452	.	118280001	118520000	#FFDADA	1	0.625
chr1	118520001	118920000	B.1.1.2.2.1.2.1.2	0.411290322580645	.	118520001	118920000	#DADAFF	1	0.5
chr1	118920001	119040000	B.1.1.2.2.2.2.1.2.1	0.399769585253456	.	118920001	119040000	#DADAFF	1	0.5
chr1	119040001	119280000	B.1.2.1.1.1.1.1.2.2.1.2	0.388248847926267	.	119040001	119280000	#9191FF	1	0.375
chr1	119280001	119720000	B.1.1.2.1.1.1.2.2	0.451612903225806	.	119280001	119720000	#DADAFF	1	0.5
chr1	119720001	120120000	B.1.2.1.1.1.1.1.2.1.2.2	0.390552995391705	.	119720001	120120000	#9191FF	1	0.375
chr1	120120001	120240000	A.2.2.1.1.2.1.2	0.630184331797235	.	120120001	120240000	#FFDADA	1	0.625
chr1	120240001	120720000	A.2.2.1.1.2.2.2.1.1	0.616359447004608	.	120240001	120720000	#FFDADA	1	0.625
chr1	120760001	120840000	A.2.2.1.1.2.2.2.1.1	0.616359447004608	.	120760001	120840000	#FFDADA	1	0.625
chr1	120840001	120960000	B.2.1.1.1.1.1.1.1.1.2	0.251152073732719	.	120840001	120960000	#4848FF	1	0.25
chr1	121080001	121520000	B.2.1.1.1.1.1.1.1.1.2	0.251152073732719	.	121080001	121520000	#4848FF	1	0.25
chr1	142520001	142720000	B.1.1.2.1.1.2.2.1	0.447004608294931	.	142520001	142720000	#DADAFF	1	0.5
chr1	142720001	142760000	B.1.2.1.1.2.2.1	0.361751152073733	.	142720001	142760000	#9191FF	1	0.375
chr1	142800001	142840000	B.1.2.1.1.2.2.1	0.361751152073733	.	142800001	142840000	#9191FF	1	0.375
chr1	142880001	142920000	B.1.2.1.1.2.2.1	0.361751152073733	.	142880001	142920000	#9191FF	1	0.375
chr1	143120001	143320000	B.2.1.1.2.1.2.2.1	0.191244239631336	.	143120001	143320000	#4848FF	1	0.25
chr1	143400001	143440000	B.2.1.1.2.1.2.2.1	0.191244239631336	.	143400001	143440000	#4848FF	1	0.25
chr1	143440001	143560000	B.1.1.2.1.2.1.2.1.2	0.435483870967742	.	143440001	143560000	#DADAFF	1	0.5
chr1	143720001	143800000	B.1.1.1.1.2.2.2.2	0.481566820276498	.	143720001	143800000	#DADAFF	1	0.5
chr1	143920001	144000000	B.1.1.1.1.2.2.2.2	0.481566820276498	.	143920001	144000000	#DADAFF	1	0.5
chr1	144000001	144080000	A.2.1.2.2.2.2	0.647465437788018	.	144000001	144080000	#FF9191	1	0.75
chr1	144480001	144680000	A.2.1.2.2.2.2	0.647465437788018	.	144480001	144680000	#FF9191	1	0.75
chr1	144680001	144720000	A.1.1.2.1.2.1.2.2	0.921658986175115	.	144680001	144720000	#FF0000	1	1
chr1	144800001	145320000	A.1.1.2.1.2.1.2.2	0.921658986175115	.	144800001	145320000	#FF0000	1	1
chr1	145360001	145840000	A.1.1.2.1.1.2.1.1	0.934331797235023	.	145360001	145840000	#FF0000	1	1
chr1	146120001	146160000	A.1.1.2.1.1.2.1.1	0.934331797235023	.	146120001	146160000	#FF0000	1	1
chr1	146280001	146400000	B.2.1.1.1.1.1.2.1.2	0.244239631336406	.	146280001	146400000	#4848FF	1	0.25
chr1	146440001	146880000	B.2.1.1.1.1.1.2.1.2	0.244239631336406	.	146440001	146880000	#4848FF	1	0.25
chr1	146880001	146960000	B.2.1.1.1.2.2.1.1.1.1	0.214285714285714	.	146880001	146960000	#4848FF	1	0.25
chr1	146960001	147400000	B.1.1.1.1.1.1.2.1	0.503456221198157	.	146960001	147400000	#DADAFF	1	0.5
chr1	147400001	147440000	B.1.1.1.2.1.2.1.2.1.2	0.46889400921659	.	147400001	147440000	#DADAFF	1	0.5
chr1	147680001	147840000	B.1.1.1.2.1.2.1.2.1.2	0.46889400921659	.	147680001	147840000	#DADAFF	1	0.5
chr1	147880001	147960000	B.1.1.2.1.1.1.1	0.453917050691244	.	147880001	147960000	#DADAFF	1	0.5
chr1	148160001	148200000	B.1.1.2.1.1.1.1	0.453917050691244	.	148160001	148200000	#DADAFF	1	0.5
chr1	148200001	148280000	B.1.2.2.1.1.1.1	0.319124423963134	.	148200001	148280000	#9191FF	1	0.375
chr1	148320001	148360000	B.1.2.2.1.1.1.1	0.319124423963134	.	148320001	148360000	#9191FF	1	0.375
chr1	148520001	148560000	B.1.2.2.1.1.1.1	0.319124423963134	.	148520001	148560000	#9191FF	1	0.375
chr1	148840001	148960000	B.2.1.1.1.1.1.2.1.1	0.245391705069124	.	148840001	148960000	#4848FF	1	0.25
chr1	149000001	149440000	B.2.1.1.1.1.1.2.1.1	0.245391705069124	.	149000001	149440000	#4848FF	1	0.25
chr1	149560001	149600000	A.1.2.1.2.1.1.1.1.1	0.82258064516129	.	149560001	149600000	#FF4848	1	0.875
chr1	149640001	150200000	A.1.2.1.2.1.1.1.1.1	0.82258064516129	.	149640001	150200000	#FF4848	1	0.875
chr1	150200001	150480000	A.1.1.2.1.2.2.2.1.1.2.1.1.1	0.915898617511521	.	150200001	150480000	#FF0000	1	1
chr1	150480001	150760000	A.1.1.2.1.2.2.2.1.1.2.1.2	0.913594470046083	.	150480001	150760000	#FF0000	1	1
chr1	150760001	150960000	A.1.1.2.1.2.2.1.2	0.918202764976959	.	150760001	150960000	#FF0000	1	1
chr1	150960001	151080000	A.1.2.2.2.2.2.1.1.1	0.758064516129032	.	150960001	151080000	#FF4848	1	0.875
chr1	151080001	151280000	A.1.1.2.1.2.2.2.1.1.2.2	0.912442396313364	.	151080001	151280000	#FF0000	1	1
chr1	151280001	151440000	A.1.2.1.2.1.1.2.1	0.817972350230415	.	151280001	151440000	#FF4848	1	0.875
chr1	151440001	151560000	A.2.1.2.1.2.2.2.2.2	0.668202764976959	.	151440001	151560000	#FF9191	1	0.75
chr1	151560001	151720000	A.1.2.2.2.2.2.2.1.1.1.1	0.754608294930876	.	151560001	151720000	#FF4848	1	0.875
chr1	151720001	151840000	A.1.2.2.2.2.2.2.1.1.1.2	0.753456221198157	.	151720001	151840000	#FF4848	1	0.875
chr1	151840001	152040000	A.2.1.2.2.1.1.1.2.2	0.663594470046083	.	151840001	152040000	#FF9191	1	0.75
chr1	152040001	152280000	B.2.1.1.1.1.2.2.2.1.1	0.232718894009217	.	152040001	152280000	#4848FF	1	0.25
chr1	152280001	152480000	B.2.1.1.1.1.2.2.2.2.2	0.22926267281106	.	152280001	152480000	#4848FF	1	0.25
chr1	152480001	152760000	B.2.2.1.1.2.1.2.1.1.1	0.0910138248847926	.	152480001	152760000	#0000FF	1	0.125
chr1	152760001	153400000	B.2.1.1.1.1.1.2.2.2	0.241935483870968	.	152760001	153400000	#4848FF	1	0.25
chr1	153400001	153480000	A.2.2.2.2.1.2.1.2.2.1	0.536866359447005	.	153400001	153480000	#FFDADA	1	0.625
chr1	153480001	153960000	A.1.2.1.2.1.1.1.2.1	0.820276497695853	.	153480001	153960000	#FF4848	1	0.875
chr1	153960001	154320000	A.1.2.1.2.2.2.1.1.1	0.806451612903226	.	153960001	154320000	#FF4848	1	0.875
chr1	154320001	154400000	A.1.2.2.2.2.2.1.1.2	0.756912442396313	.	154320001	154400000	#FF4848	1	0.875
chr1	154400001	154720000	A.1.1.2.1.2.2.2.2.1	0.910138248847926	.	154400001	154720000	#FF0000	1	1
chr1	154720001	154840000	A.1.2.1.2.2.2.1.2.1	0.802995391705069	.	154720001	154840000	#FF4848	1	0.875
chr1	154840001	155120000	A.1.1.2.1.2.2.1.1.2	0.919354838709677	.	154840001	155120000	#FF0000	1	1
chr1	155120001	155480000	A.1.1.1.2.1.1.2	0.96889400921659	.	155120001	155480000	#FF0000	1	1
chr1	155480001	155560000	A.1.2.1.2.2.1.2.1	0.808755760368664	.	155480001	155560000	#FF4848	1	0.875
chr1	155560001	155760000	A.1.1.2.1.2.2.1.1.1	0.920506912442396	.	155560001	155760000	#FF0000	1	1
chr1	155760001	155960000	A.1.2.1.2.2.1.1	0.809907834101382	.	155760001	155960000	#FF4848	1	0.875
chr1	155960001	156080000	A.1.1.2.1.2.2.2.1.2	0.911290322580645	.	155960001	156080000	#FF0000	1	1
chr1	156080001	156160000	A.1.2.1.2.2.1.2.2	0.807603686635945	.	156080001	156160000	#FF4848	1	0.875
chr1	156160001	156320000	A.1.1.2.1.2.2.2.1.1.2.1.1.2	0.914746543778802	.	156160001	156320000	#FF0000	1	1
chr1	156320001	156680000	A.1.1.2.1.2.2.2.1.1.1	0.91705069124424	.	156320001	156680000	#FF0000	1	1
chr1	156680001	157120000	A.1.2.2.2.2.1.2.2	0.759216589861751	.	156680001	157120000	#FF4848	1	0.875
chr1	157120001	157560000	B.2.1.1.1.1.2.2.1.2	0.233870967741935	.	157120001	157560000	#4848FF	1	0.25
chr1	157560001	157960000	B.2.1.1.2.2.2.2.1.1	0.172811059907834	.	157560001	157960000	#4848FF	1	0.25
chr1	157960001	158160000	B.1.2.2.2.1.1.2.2.1.2	0.282258064516129	.	157960001	158160000	#9191FF	1	0.375
chr1	158160001	158360000	B.2.1.1.2.1.2.2.2.2	0.18778801843318	.	158160001	158360000	#4848FF	1	0.25
chr1	158360001	158920000	B.2.1.1.2.2.2.1.2	0.173963133640553	.	158360001	158920000	#4848FF	1	0.25
chr1	158920001	159080000	B.2.1.1.2.1.1.1.1	0.201612903225806	.	158920001	159080000	#4848FF	1	0.25
chr1	159080001	159200000	B.2.1.1.1.2.1.2.1.1.1	0.222350230414747	.	159080001	159200000	#4848FF	1	0.25
chr1	159200001	159720000	B.2.1.1.2.2.1.1.1.2	0.185483870967742	.	159200001	159720000	#4848FF	1	0.25
chr1	159720001	159800000	B.1.2.2.1.1.2.1.2.1	0.31221198156682	.	159720001	159800000	#9191FF	1	0.375
chr1	159800001	159920000	B.1.1.1.1.2.2.2.1	0.482718894009217	.	159800001	159920000	#DADAFF	1	0.5
chr1	159920001	160040000	A.2.2.2.2.2.1.2.2.2	0.514976958525346	.	159920001	160040000	#FFDADA	1	0.625
chr1	160040001	160360000	A.2.1.2.1.1.1.1.1	0.686635944700461	.	160040001	160360000	#FF9191	1	0.75
chr1	160360001	160960000	B.1.2.2.2.1.2.2.2.1	0.276497695852535	.	160360001	160960000	#9191FF	1	0.375
chr1	160960001	161160000	A.2.1.2.2.1.1.2.2.1	0.658986175115207	.	160960001	161160000	#FF9191	1	0.75
chr1	161160001	161520000	A.2.1.2.1.1.1.1.2.2.2	0.679723502304147	.	161160001	161520000	#FF9191	1	0.75
chr1	161520001	161640000	B.1.1.1.2.1.2.2.2	0.465437788018433	.	161520001	161640000	#DADAFF	1	0.5
chr1	161640001	161960000	A.2.2.2.1.2.1.2.2	0.554147465437788	.	161640001	161960000	#FFDADA	1	0.625
chr1	161960001	162040000	B.1.1.1.2.1.2.1.1.2.2	0.471198156682028	.	161960001	162040000	#DADAFF	1	0.5
chr1	162040001	162440000	B.1.2.2.2.1.2.2.2.2	0.275345622119816	.	162040001	162440000	#9191FF	1	0.375
chr1	162440001	162600000	B.1.1.1.2.1.2.1.2.1.1	0.470046082949309	.	162440001	162600000	#DADAFF	1	0.5
chr1	162600001	162800000	B.1.1.1.2.1.2.1.2.2	0.467741935483871	.	162600001	162800000	#DADAFF	1	0.5
chr1	162800001	163040000	B.2.1.1.1.1.1.1.2.1	0.248847926267281	.	162800001	163040000	#4848FF	1	0.25
chr1	163040001	163320000	B.2.1.1.1.1.2.1.2.2	0.237327188940092	.	163040001	163320000	#4848FF	1	0.25
chr1	163320001	163720000	B.2.2.1.1.2.1.2.1.2	0.0887096774193548	.	163320001	163720000	#0000FF	1	0.125
chr1	163720001	163800000	B.2.1.1.2.1.2.2.2.1.1	0.190092165898618	.	163720001	163800000	#4848FF	1	0.25
chr1	163800001	164080000	B.2.2.1.1.2.2.1.2.1.1	0.0817972350230415	.	163800001	164080000	#0000FF	1	0.125
chr1	164080001	164520000	B.1.2.2.1.2.1.2.2.2	0.300691244239631	.	164080001	164520000	#9191FF	1	0.375
chr1	164520001	164760000	A.2.2.2.1.2.1.1.1.2	0.558755760368664	.	164520001	164760000	#FFDADA	1	0.625
chr1	164760001	165080000	B.1.2.2.1.2.1.2.1	0.302995391705069	.	164760001	165080000	#9191FF	1	0.375
chr1	165080001	165320000	B.1.2.2.2.1.1.1.2.1	0.288018433179723	.	165080001	165320000	#9191FF	1	0.375
chr1	165320001	165560000	A.2.2.2.2.2.1.2.1.1.1.2.1	0.521889400921659	.	165320001	165560000	#FFDADA	1	0.625
chr1	165560001	165640000	B.1.1.1.2.1.2.1.1.2.1	0.472350230414747	.	165560001	165640000	#DADAFF	1	0.5
chr1	165640001	165920000	A.2.2.2.1.2.1.1.1.1	0.559907834101382	.	165640001	165920000	#FFDADA	1	0.625
chr1	165920001	166080000	B.2.1.1.2.1.1.1.2.1.2	0.199308755760369	.	165920001	166080000	#4848FF	1	0.25
chr1	166080001	166280000	B.2.1.1.2.1.1.1.2.1.1	0.200460829493088	.	166080001	166280000	#4848FF	1	0.25
chr1	166280001	166520000	B.2.1.1.2.2.1.2.1.1.1	0.183179723502304	.	166280001	166520000	#4848FF	1	0.25
chr1	166520001	166760000	B.2.2.1.1.2.1.1.2.2.2.2.2	0.0921658986175115	.	166520001	166760000	#0000FF	1	0.125
chr1	166760001	167000000	B.1.2.2.1.2.2.1.2.1.2.1	0.296082949308756	.	166760001	167000000	#9191FF	1	0.375
chr1	167000001	167200000	B.1.1.1.2.2.1.2.2.1	0.460829493087558	.	167000001	167200000	#DADAFF	1	0.5
chr1	167200001	167680000	A.2.1.2.2.1.1.1.1.2	0.665898617511521	.	167200001	167680000	#FF9191	1	0.75
chr1	167680001	167880000	A.2.1.2.2.1.1.2.2.2.2	0.65668202764977	.	167680001	167880000	#FF9191	1	0.75
chr1	167880001	168000000	A.2.1.2.2.1.2.1.1	0.655529953917051	.	167880001	168000000	#FF9191	1	0.75
chr1	168000001	168560000	A.2.2.2.1.2.2.1.2.1.2	0.550691244239631	.	168000001	168560000	#FFDADA	1	0.625
chr1	168560001	168960000	A.2.1.2.1.1.1.1.2.1.2	0.682027649769585	.	168560001	168960000	#FF9191	1	0.75
chr1	168960001	169120000	A.2.2.2.1.2.2.2.2	0.546082949308756	.	168960001	169120000	#FFDADA	1	0.625
chr1	169120001	169320000	A.2.2.2.1.1.1.1.1.1.2	0.570276497695853	.	169120001	169320000	#FFDADA	1	0.625
chr1	169320001	169520000	B.1.1.1.1.2.1.2.2.1	0.486175115207373	.	169320001	169520000	#DADAFF	1	0.5
chr1	169520001	169880000	B.1.1.1.2.2.2.1.2.2	0.456221198156682	.	169520001	169880000	#DADAFF	1	0.5
chr1	169880001	169960000	B.1.2.2.1.1.1.2.2.2	0.315668202764977	.	169880001	169960000	#9191FF	1	0.375
chr1	169960001	170160000	B.1.2.2.1.2.2.2.2	0.29147465437788	.	169960001	170160000	#9191FF	1	0.375
chr1	170160001	170240000	B.2.1.1.1.2.1.2.1.1.2.2.1	0.220046082949309	.	170160001	170240000	#4848FF	1	0.25
chr1	170240001	170440000	B.1.2.2.2.1.1.1.2.2	0.286866359447005	.	170240001	170440000	#9191FF	1	0.375
chr1	170440001	170760000	A.2.2.2.2.2.1.1.2.2	0.525345622119816	.	170440001	170760000	#FFDADA	1	0.625
chr1	170760001	170960000	B.2.1.1.1.1.1.1.1.2	0.25	.	170760001	170960000	#4848FF	1	0.25
chr1	170960001	171240000	B.1.2.2.1.2.2.1.2.2	0.293778801843318	.	170960001	171240000	#9191FF	1	0.375
chr1	171240001	171400000	B.1.2.2.2.2.2.2.2.2	0.253456221198157	.	171240001	171400000	#9191FF	1	0.375
chr1	171400001	171800000	A.2.2.2.1.2.2.1.2.2	0.549539170506912	.	171400001	171800000	#FFDADA	1	0.625
chr1	171800001	171960000	B.2.1.1.1.1.1.1.2.2.1	0.247695852534562	.	171800001	171960000	#4848FF	1	0.25
chr1	171960001	172120000	B.1.2.2.2.2.2.1.1.1	0.266129032258065	.	171960001	172120000	#9191FF	1	0.375
chr1	172120001	172240000	B.1.2.2.2.2.2.2.2.1	0.254608294930876	.	172120001	172240000	#9191FF	1	0.375
chr1	172240001	172400000	B.1.2.2.2.2.1.1.2.1.2	0.27073732718894	.	172240001	172400000	#9191FF	1	0.375
chr1	172400001	172600000	B.1.2.2.1.2.2.1.1.1	0.299539170506912	.	172400001	172600000	#9191FF	1	0.375
chr1	172600001	172880000	B.2.1.1.1.1.2.2.2.2.1	0.230414746543779	.	172600001	172880000	#4848FF	1	0.25
chr1	172880001	173360000	B.1.2.2.2.1.2.1.1	0.279953917050691	.	172880001	173360000	#9191FF	1	0.375
chr1	173360001	173480000	B.1.1.1.2.1.1.1.1.2	0.47926267281106	.	173360001	173480000	#DADAFF	1	0.5
chr1	173480001	173680000	B.2.1.1.1.2.1.2.1.2	0.217741935483871	.	173480001	173680000	#4848FF	1	0.25
chr1	173680001	173840000	A.2.2.2.2.2.2.1.2.2	0.51036866359447	.	173680001	173840000	#FFDADA	1	0.625
chr1	173840001	173960000	B.1.1.1.1.2.1.2.1.2	0.487327188940092	.	173840001	173960000	#DADAFF	1	0.5
chr1	173960001	174240000	B.1.1.1.1.1.2.2.1.1	0.495391705069124	.	173960001	174240000	#DADAFF	1	0.5
chr1	174240001	174520000	B.1.2.2.2.1.1.1.1.1	0.290322580645161	.	174240001	174520000	#9191FF	1	0.375
chr1	174520001	174680000	B.2.1.1.1.2.2.1.1.2.2.1	0.210829493087558	.	174520001	174680000	#4848FF	1	0.25
chr1	174680001	174880000	B.2.1.1.1.2.1.1.1.2.2	0.225806451612903	.	174680001	174880000	#4848FF	1	0.25
chr1	174880001	175320000	B.1.1.1.1.1.2.2.2.1	0.493087557603687	.	174880001	175320000	#DADAFF	1	0.5
chr1	175320001	175520000	B.2.1.1.2.2.1.2.2.1.1	0.179723502304147	.	175320001	175520000	#4848FF	1	0.25
chr1	175520001	175680000	B.2.1.1.2.2.1.2.1.2	0.180875576036866	.	175520001	175680000	#4848FF	1	0.25
chr1	175680001	175960000	B.1.2.2.2.2.2.1.2.2	0.258064516129032	.	175680001	175960000	#9191FF	1	0.375
chr1	175960001	176160000	B.1.1.1.2.1.1.2.1	0.476958525345622	.	175960001	176160000	#DADAFF	1	0.5
chr1	176160001	176640000	B.2.1.1.2.2.1.1.1.1	0.186635944700461	.	176160001	176640000	#4848FF	1	0.25
chr1	176640001	176720000	B.2.1.1.2.1.1.1.2.2	0.19815668202765	.	176640001	176720000	#4848FF	1	0.25
chr1	176720001	176880000	B.2.1.1.1.2.2.1.1.2.1	0.211981566820276	.	176720001	176880000	#4848FF	1	0.25
chr1	176880001	177160000	B.2.2.1.1.2.1.1.2.1.1	0.0990783410138249	.	176880001	177160000	#0000FF	1	0.125
chr1	177160001	177280000	B.2.1.1.1.2.1.1.1.1	0.228110599078341	.	177160001	177280000	#4848FF	1	0.25
chr1	177280001	177720000	B.2.1.1.2.2.2.2.2.1.2	0.16705069124424	.	177280001	177720000	#4848FF	1	0.25
chr1	177720001	177920000	B.2.1.1.1.1.2.2.2.1.2	0.231566820276498	.	177720001	177920000	#4848FF	1	0.25
chr1	177920001	178200000	A.2.2.2.2.2.1.2.1.1.1.1.1	0.524193548387097	.	177920001	178200000	#FFDADA	1	0.625
chr1	178200001	178640000	A.2.2.2.2.2.1.1.2.1	0.526497695852535	.	178200001	178640000	#FFDADA	1	0.625
chr1	178640001	178800000	B.1.1.1.1.2.2.1	0.483870967741935	.	178640001	178800000	#DADAFF	1	0.5
chr1	178800001	179040000	A.2.2.2.2.2.2.2	0.509216589861751	.	178800001	179040000	#FFDADA	1	0.625
chr1	179040001	179120000	A.2.2.2.2.1.2.1.2.1	0.538018433179724	.	179040001	179120000	#FFDADA	1	0.625
chr1	179120001	179400000	A.2.2.2.2.2.1.2.2.1.1	0.517281105990783	.	179120001	179400000	#FFDADA	1	0.625
chr1	179400001	179640000	B.2.1.1.1.2.2.1.1.2.2.2	0.209677419354839	.	179400001	179640000	#4848FF	1	0.25
chr1	179640001	179840000	B.1.1.1.2.2.2.2	0.455069124423963	.	179640001	179840000	#DADAFF	1	0.5
chr1	179840001	180120000	A.2.1.2.1.1.2.1	0.67741935483871	.	179840001	180120000	#FF9191	1	0.75
chr1	180120001	180440000	A.2.2.2.2.2.1.2.2.1.2	0.516129032258065	.	180120001	180440000	#FFDADA	1	0.625
chr1	180440001	180680000	A.2.2.2.2.2.2.1.1.2	0.512672811059908	.	180440001	180680000	#FFDADA	1	0.625
chr1	180680001	181160000	A.2.1.2.1.1.1.1.2.1.1.1	0.685483870967742	.	180680001	181160000	#FF9191	1	0.75
chr1	181160001	181320000	B.1.2.2.2.1.1.2.1.2	0.284562211981567	.	181160001	181320000	#9191FF	1	0.375
chr1	181320001	181760000	B.1.2.2.2.1.2.1.2	0.278801843317972	.	181320001	181760000	#9191FF	1	0.375
chr1	181760001	181960000	B.2.1.1.1.2.2.1.2.2.2	0.206221198156682	.	181760001	181960000	#4848FF	1	0.25
chr1	181960001	182080000	B.1.1.1.2.1.2.1.1.1.2	0.473502304147465	.	181960001	182080000	#DADAFF	1	0.5
chr1	182080001	182240000	B.1.1.1.1.2.1.1.1	0.490783410138249	.	182080001	182240000	#DADAFF	1	0.5
chr1	182240001	182400000	A.2.2.2.2.1.1.2.1.2	0.54147465437788	.	182240001	182400000	#FFDADA	1	0.625
chr1	182400001	182520000	B.1.2.2.1.1.2.1.2.2	0.311059907834101	.	182400001	182520000	#9191FF	1	0.375
chr1	182520001	182800000	A.2.2.2.1.2.2.2.1.1	0.548387096774194	.	182520001	182800000	#FFDADA	1	0.625
chr1	182800001	183240000	A.1.2.2.2.2.1.1	0.761520737327189	.	182800001	183240000	#FF4848	1	0.875
chr1	183240001	183440000	A.2.2.2.1.1.1.2.2	0.56221198156682	.	183240001	183440000	#FFDADA	1	0.625
chr1	183440001	183560000	A.2.2.2.2.1.2.2.2.2	0.529953917050691	.	183440001	183560000	#FFDADA	1	0.625
chr1	183560001	184000000	A.2.2.2.1.2.2.1.1	0.552995391705069	.	183560001	184000000	#FFDADA	1	0.625
chr1	184000001	184200000	A.2.2.2.1.1.1.1.1.1.1.2.2	0.571428571428571	.	184000001	184200000	#FFDADA	1	0.625
chr1	184200001	184760000	A.1.1.2.1.2.1.2.1.2	0.922811059907834	.	184200001	184760000	#FF0000	1	1
chr1	184760001	185240000	A.1.2.2.2.2.2.2.2.2.2.1	0.746543778801843	.	184760001	185240000	#FF4848	1	0.875
chr1	185240001	185480000	B.1.1.1.2.2.1.1.1	0.464285714285714	.	185240001	185480000	#DADAFF	1	0.5
chr1	185480001	185600000	B.1.2.2.2.2.2.1.1.2.1.1.2	0.263824884792627	.	185480001	185600000	#9191FF	1	0.375
chr1	185600001	185800000	B.1.2.2.2.1.1.2.1.1	0.285714285714286	.	185600001	185800000	#9191FF	1	0.375
chr1	185800001	185960000	B.1.2.2.1.1.1.2.1	0.317972350230415	.	185800001	185960000	#9191FF	1	0.375
chr1	185960001	186120000	B.1.2.2.2.2.1.1.2.1.1	0.271889400921659	.	185960001	186120000	#9191FF	1	0.375
chr1	186120001	186400000	A.2.2.2.2.2.1.2.1.1.2	0.519585253456221	.	186120001	186400000	#FFDADA	1	0.625
chr1	186400001	186720000	B.2.1.1.2.2.2.2.2.2.2.1	0.164746543778802	.	186400001	186720000	#4848FF	1	0.25
chr1	186720001	186880000	B.2.2.2.1.1.2.1.1	0.0380184331797235	.	186720001	186880000	#0000FF	1	0.125
chr1	186880001	187040000	B.2.2.1.2.2.2.2.2.2.2	0.0426267281105991	.	186880001	187040000	#0000FF	1	0.125
chr1	187040001	187240000	B.2.2.2.1.1.2.1.2.2	0.0357142857142857	.	187040001	187240000	#0000FF	1	0.125
chr1	187240001	187560000	B.2.2.2.1.2.1.2	0.0299539170506912	.	187240001	187560000	#0000FF	1	0.125
chr1	187560001	187840000	B.2.2.2.1.2.1.1.2	0.0311059907834101	.	187560001	187840000	#0000FF	1	0.125
chr1	187840001	188080000	B.2.2.2.1.2.2.2.2.1	0.0264976958525346	.	187840001	188080000	#0000FF	1	0.125
chr1	188080001	188200000	B.2.2.1.2.1.1.2.1	0.0691244239631336	.	188080001	188200000	#0000FF	1	0.125
chr1	188200001	188280000	B.2.2.1.2.2.2.1.2	0.0529953917050691	.	188200001	188280000	#0000FF	1	0.125
chr1	188280001	188400000	B.2.2.2.2.2.2.2.2.1	0.00345622119815668	.	188280001	188400000	#0000FF	1	0.125
chr1	188400001	188880000	B.2.2.2.1.2.2.2.2.2	0.0253456221198157	.	188400001	188880000	#0000FF	1	0.125
chr1	188880001	189080000	B.2.2.2.2.2.2.2.1.2	0.00460829493087558	.	188880001	189080000	#0000FF	1	0.125
chr1	189080001	189200000	B.2.2.1.2.1.1.2.2.1	0.0679723502304147	.	189080001	189200000	#0000FF	1	0.125
chr1	189200001	189400000	B.2.2.1.2.2.1.2.1.1	0.0587557603686636	.	189200001	189400000	#0000FF	1	0.125
chr1	189400001	189560000	B.2.2.2.2.1.2.2.2	0.0184331797235023	.	189400001	189560000	#0000FF	1	0.125
chr1	189560001	189680000	B.2.2.1.2.2.2.2.1.1.2.1	0.0506912442396313	.	189560001	189680000	#0000FF	1	0.125
chr1	189680001	190000000	B.2.2.2.1.1.2.1.2.1	0.0368663594470046	.	189680001	190000000	#0000FF	1	0.125
chr1	190000001	190160000	B.2.2.2.2.1.2.2.1	0.0195852534562212	.	190000001	190160000	#0000FF	1	0.125
chr1	190160001	190280000	B.2.2.1.2.2.2.2.1.2.1	0.0483870967741935	.	190160001	190280000	#0000FF	1	0.125
chr1	190280001	190600000	B.2.2.1.1.2.2.2.1	0.0737327188940092	.	190280001	190600000	#0000FF	1	0.125
chr1	190600001	190720000	B.2.2.2.2.2.1.2.2	0.0115207373271889	.	190600001	190720000	#0000FF	1	0.125
chr1	190720001	190880000	B.2.2.2.2.1.1.1.2	0.0230414746543779	.	190720001	190880000	#0000FF	1	0.125
chr1	190880001	191040000	B.2.2.1.2.2.1.2.1.2	0.0576036866359447	.	190880001	191040000	#0000FF	1	0.125
chr1	191040001	191160000	B.2.2.1.2.2.1.1.2.2	0.0599078341013825	.	191040001	191160000	#0000FF	1	0.125
chr1	191160001	191320000	B.2.2.1.2.2.2.2.2.2.1	0.043778801843318	.	191160001	191320000	#0000FF	1	0.125
chr1	191320001	191480000	B.2.2.2.2.2.1.1.1.1.1	0.0172811059907834	.	191320001	191480000	#0000FF	1	0.125
chr1	191480001	191880000	B.2.2.1.1.2.2.1.1.1	0.0852534562211982	.	191480001	191880000	#0000FF	1	0.125
chr1	191880001	192120000	B.2.2.2.2.2.1.1.1.2	0.0149769585253456	.	191880001	192120000	#0000FF	1	0.125
chr1	192120001	192440000	B.2.2.1.1.2.1.1.2.2.2.2.1	0.0933179723502304	.	192120001	192440000	#0000FF	1	0.125
chr1	192440001	192760000	B.2.1.1.2.2.1.1.2	0.184331797235023	.	192440001	192760000	#4848FF	1	0.25
chr1	192760001	192840000	B.2.1.1.1.2.1.2.2.1	0.216589861751152	.	192760001	192840000	#4848FF	1	0.25
chr1	192840001	193000000	B.1.2.2.2.2.2.1.1.2.1.2.1	0.262672811059908	.	192840001	193000000	#9191FF	1	0.375
chr1	193000001	193160000	B.1.1.1.2.1.1.1.1.1	0.480414746543779	.	193000001	193160000	#DADAFF	1	0.5
chr1	193160001	193440000	B.2.1.1.1.2.2.1.2.1	0.20852534562212	.	193160001	193440000	#4848FF	1	0.25
chr1	193440001	193800000	B.2.2.1.1.2.2.2.2.2	0.0714285714285714	.	193440001	193800000	#0000FF	1	0.125
chr1	193800001	193880000	B.2.2.1.2.2.2.1.1.2	0.054147465437788	.	193800001	193880000	#0000FF	1	0.125
chr1	193880001	194000000	B.2.2.2.2.1.1.1.1	0.0241935483870968	.	193880001	194000000	#0000FF	1	0.125
chr1	194000001	194160000	B.2.2.2.2.2.1.1.2	0.0138248847926267	.	194000001	194160000	#0000FF	1	0.125
chr1	194160001	194520000	B.2.2.2.1.1.2.2.2	0.0334101382488479	.	194160001	194520000	#0000FF	1	0.125
chr1	194520001	194720000	B.2.2.1.2.2.2.2.2.1.1	0.0460829493087558	.	194520001	194720000	#0000FF	1	0.125
chr1	194720001	194920000	B.2.2.2.2.2.2.2.1.1.1	0.00806451612903226	.	194720001	194920000	#0000FF	1	0.125
chr1	194920001	195000000	B.2.2.2.2.2.1.2.1	0.0126728110599078	.	194920001	195000000	#0000FF	1	0.125
chr1	195000001	195120000	B.2.2.1.2.2.2.2.1.1.2.2	0.0495391705069124	.	195000001	195120000	#0000FF	1	0.125
chr1	195120001	195320000	B.2.2.1.2.2.2.2.2.1.2	0.0449308755760369	.	195120001	195320000	#0000FF	1	0.125
chr1	195320001	195520000	B.2.2.2.2.2.2.2.1.1.2.2	0.00576036866359447	.	195320001	195520000	#0000FF	1	0.125
chr1	195520001	195720000	B.2.2.1.1.2.2.2.2.1	0.0725806451612903	.	195520001	195720000	#0000FF	1	0.125
chr1	195720001	195840000	B.2.2.1.2.1.1.2.2.2	0.0668202764976959	.	195720001	195840000	#0000FF	1	0.125
chr1	195840001	196120000	B.2.2.2.1.1.1.2.2	0.0391705069124424	.	195840001	196120000	#0000FF	1	0.125
chr1	196120001	196240000	B.2.2.1.2.2.2.1.1.1	0.0552995391705069	.	196120001	196240000	#0000FF	1	0.125
chr1	196240001	196440000	B.2.1.1.2.2.2.2.2.2.1	0.165898617511521	.	196240001	196440000	#4848FF	1	0.25
chr1	196440001	196560000	B.2.1.1.2.1.2.1.2.2	0.192396313364055	.	196440001	196560000	#4848FF	1	0.25
chr1	196560001	196720000	B.2.1.1.2.1.1.2.1	0.197004608294931	.	196560001	196720000	#4848FF	1	0.25
chr1	196720001	196800000	B.1.2.2.2.2.1.2	0.267281105990783	.	196720001	196800000	#9191FF	1	0.375
chr1	196800001	197080000	B.2.2.2.1.1.1.1	0.0414746543778802	.	196800001	197080000	#0000FF	1	0.125
chr1	197080001	197240000	B.2.1.1.1.2.2.2.1.2	0.203917050691244	.	197080001	197240000	#4848FF	1	0.25
chr1	197240001	197440000	B.2.1.1.2.1.1.2.2	0.195852534562212	.	197240001	197440000	#4848FF	1	0.25
chr1	197440001	197800000	B.2.1.1.1.1.2.2.1.1.2	0.235023041474654	.	197440001	197800000	#4848FF	1	0.25
chr1	197800001	198080000	B.2.2.1.1.2.1.1.2.2.2.1	0.0944700460829493	.	197800001	198080000	#0000FF	1	0.125
chr1	198080001	198280000	B.1.2.2.1.2.2.1.2.1.1	0.297235023041475	.	198080001	198280000	#9191FF	1	0.375
chr1	198280001	198680000	B.2.1.1.2.2.2.2.2.1.1.1	0.169354838709677	.	198280001	198680000	#4848FF	1	0.25
chr1	198680001	198960000	B.1.2.2.2.1.1.1.1.2	0.289170506912442	.	198680001	198960000	#9191FF	1	0.375
chr1	198960001	199160000	B.1.2.2.2.1.1.2.2.2	0.28110599078341	.	198960001	199160000	#9191FF	1	0.375
chr1	199160001	199560000	B.2.1.1.2.2.1.2.1.1.2	0.182027649769585	.	199160001	199560000	#4848FF	1	0.25
chr1	199560001	199800000	B.2.1.1.2.2.2.2.1.2.1	0.171658986175115	.	199560001	199800000	#4848FF	1	0.25
chr1	199800001	200120000	B.2.1.1.1.1.2.2.1.1.1	0.236175115207373	.	199800001	200120000	#4848FF	1	0.25
chr1	200120001	200280000	B.1.2.2.2.2.2.2.1.2	0.255760368663594	.	200120001	200280000	#9191FF	1	0.375
chr1	200280001	200400000	B.1.2.2.2.2.1.1.2.2.1	0.269585253456221	.	200280001	200400000	#9191FF	1	0.375
chr1	200400001	200600000	B.1.1.1.2.2.2.1.1	0.45852534562212	.	200400001	200600000	#DADAFF	1	0.5
chr1	200600001	200880000	A.2.2.2.2.1.2.2.1.1	0.534562211981567	.	200600001	200880000	#FFDADA	1	0.625
chr1	200880001	201120000	A.2.1.2.2.1.2.1.2.2	0.653225806451613	.	200880001	201120000	#FF9191	1	0.75
chr1	201120001	201200000	A.2.2.2.2.1.1.1.2	0.543778801843318	.	201120001	201200000	#FFDADA	1	0.625
chr1	201200001	202040000	A.1.1.2.1.2.1.1.1	0.926267281105991	.	201200001	202040000	#FF0000	1	1
chr1	202040001	202120000	A.2.1.2.2.2.1.2.2	0.648617511520737	.	202040001	202120000	#FF9191	1	0.75
chr1	202120001	202400000	A.2.1.2.1.2.1.1	0.675115207373272	.	202120001	202400000	#FF9191	1	0.75
chr1	202400001	202680000	A.1.2.1.2.2.2.2.1	0.800691244239631	.	202400001	202680000	#FF4848	1	0.875
chr1	202680001	203080000	A.1.2.1.2.1.1.1.1.2	0.821428571428571	.	202680001	203080000	#FF4848	1	0.875
chr1	203080001	203480000	A.1.1.2.1.2.2.2.2.2.1	0.908986175115207	.	203080001	203480000	#FF0000	1	1
chr1	203480001	203680000	A.1.2.1.2.2.2.1.1.2.1	0.805299539170507	.	203480001	203680000	#FF4848	1	0.875
chr1	203680001	203960000	A.1.1.2.1.2.2.2.2.2.2	0.907834101382488	.	203680001	203960000	#FF0000	1	1
chr1	203960001	204520000	A.1.2.1.2.1.1.1.2.2	0.819124423963134	.	203960001	204520000	#FF4848	1	0.875
chr1	204520001	204920000	A.2.1.2.1.2.1.2	0.673963133640553	.	204520001	204920000	#FF9191	1	0.75
chr1	204920001	205320000	A.2.1.2.1.1.1.1.2.1.1.2.2	0.683179723502304	.	204920001	205320000	#FF9191	1	0.75
chr1	205320001	205720000	A.1.2.1.2.2.2.2.2	0.799539170506912	.	205320001	205720000	#FF4848	1	0.875
chr1	205720001	205960000	A.2.1.2.1.2.2.2.1.1	0.671658986175115	.	205720001	205960000	#FF9191	1	0.75
chr1	206080001	206160000	A.2.2.2.2.1.1.1.1	0.544930875576037	.	206080001	206160000	#FFDADA	1	0.625
chr1	206160001	206360000	A.2.2.2.1.1.1.2.1	0.563364055299539	.	206160001	206360000	#FFDADA	1	0.625
chr1	206480001	206560000	A.2.2.2.1.1.2	0.561059907834101	.	206480001	206560000	#FFDADA	1	0.625
chr1	206560001	206920000	A.2.1.2.1.1.1.1.2.1.1.2.1	0.684331797235023	.	206560001	206920000	#FF9191	1	0.75
chr1	206920001	207040000	A.2.2.2.1.1.1.1.2.2.1.2	0.565668202764977	.	206920001	207040000	#FFDADA	1	0.625
chr1	207040001	207440000	A.2.2.2.1.2.2.1.2.1.1	0.55184331797235	.	207040001	207440000	#FFDADA	1	0.625
chr1	207440001	207880000	A.2.2.2.2.2.1.1.1.1	0.528801843317972	.	207440001	207880000	#FFDADA	1	0.625
chr1	207880001	208160000	A.2.1.2.2.1.1.2.2.2.1	0.657834101382488	.	207880001	208160000	#FF9191	1	0.75
chr1	208160001	208480000	A.2.2.2.2.2.1.1.1.2	0.527649769585253	.	208160001	208480000	#FFDADA	1	0.625
chr1	208480001	208600000	B.2.1.1.1.2.1.1.2.2	0.223502304147465	.	208480001	208600000	#4848FF	1	0.25
chr1	208600001	209000000	B.2.1.1.1.1.2.1.2.1.1	0.23963133640553	.	208600001	209000000	#4848FF	1	0.25
chr1	209000001	209120000	B.2.1.1.1.2.1.1.2.1	0.224654377880184	.	209000001	209120000	#4848FF	1	0.25
chr1	209120001	209280000	B.2.1.1.1.2.2.1.1.1.2	0.213133640552995	.	209120001	209280000	#4848FF	1	0.25
chr1	209280001	209520000	B.2.1.1.2.2.2.2.2.2.2.2	0.163594470046083	.	209280001	209520000	#4848FF	1	0.25
chr1	209520001	209720000	B.2.2.1.1.2.1.1.2.2.1.2	0.0956221198156682	.	209520001	209720000	#0000FF	1	0.125
chr1	209720001	210040000	B.1.1.1.1.1.1.1.1.2	0.506912442396313	.	209720001	210040000	#DADAFF	1	0.5
chr1	210040001	210400000	B.2.1.1.2.2.1.2.2.2.1	0.17741935483871	.	210040001	210400000	#4848FF	1	0.25
chr1	210400001	210560000	B.1.2.2.2.2.2.1.1.2.1.2.2	0.261520737327189	.	210400001	210560000	#9191FF	1	0.375
chr1	210560001	210760000	B.2.2.1.1.2.1.1.2.2.1.1	0.0967741935483871	.	210560001	210760000	#0000FF	1	0.125
chr1	210760001	210880000	B.2.1.1.2.1.2.1.2.1	0.193548387096774	.	210760001	210880000	#4848FF	1	0.25
chr1	210880001	210960000	B.2.2.1.2.1.1.1	0.0702764976958525	.	210880001	210960000	#0000FF	1	0.125
chr1	210960001	211080000	B.2.2.1.2.2.1.2.2	0.0564516129032258	.	210960001	211080000	#0000FF	1	0.125
chr1	211080001	211400000	B.2.2.1.1.2.2.1.2.2.1.1	0.0783410138248848	.	211080001	211400000	#0000FF	1	0.125
chr1	211400001	211480000	B.1.2.2.1.1.2.2.1.1	0.309907834101383	.	211400001	211480000	#9191FF	1	0.375
chr1	211480001	211680000	B.1.1.1.2.1.1.2.2	0.475806451612903	.	211480001	211680000	#DADAFF	1	0.5
chr1	211680001	211880000	B.1.1.1.1.2.1.2.2.2	0.485023041474654	.	211680001	211880000	#DADAFF	1	0.5
chr1	211880001	212200000	A.2.2.2.1.2.1.2.1	0.555299539170507	.	211880001	212200000	#FFDADA	1	0.625
chr1	212200001	212280000	A.2.2.2.2.1.1.2.2	0.540322580645161	.	212200001	212280000	#FFDADA	1	0.625
chr1	212280001	212800000	A.1.2.2.2.2.1.2.1	0.76036866359447	.	212280001	212800000	#FF4848	1	0.875
chr1	212800001	213000000	A.2.2.2.1.1.1.1.2.2.1.1	0.566820276497696	.	212800001	213000000	#FFDADA	1	0.625
chr1	213000001	213120000	B.1.1.1.2.1.2.1.1.1.1	0.474654377880184	.	213000001	213120000	#DADAFF	1	0.5
chr1	213120001	213400000	B.1.1.1.1.1.2.1.1.2	0.498847926267281	.	213120001	213400000	#DADAFF	1	0.5
chr1	213400001	213600000	B.1.2.2.2.2.2.1.2.1	0.259216589861751	.	213400001	213600000	#9191FF	1	0.375
chr1	213600001	214040000	B.2.1.1.1.1.1.2.2.1	0.243087557603687	.	213600001	214040000	#4848FF	1	0.25
chr1	214040001	214360000	B.1.2.2.1.2.1.1.2.1	0.305299539170507	.	214040001	214360000	#9191FF	1	0.375
chr1	214360001	214800000	A.2.1.2.2.1.1.1.1.1	0.66705069124424	.	214360001	214800000	#FF9191	1	0.75
chr1	214800001	215280000	B.2.1.1.2.2.1.2.2.2.2	0.176267281105991	.	214800001	215280000	#4848FF	1	0.25
chr1	215280001	215840000	B.2.1.1.2.2.2.1.1	0.175115207373272	.	215280001	215840000	#4848FF	1	0.25
chr1	215840001	216160000	B.2.2.1.1.2.2.1.2.2.1.2.1	0.0771889400921659	.	215840001	216160000	#0000FF	1	0.125
chr1	216160001	216240000	B.2.2.1.2.1.2.1	0.065668202764977	.	216160001	216240000	#0000FF	1	0.125
chr1	216240001	216680000	B.2.1.1.2.2.2.2.1.2.2	0.170506912442396	.	216240001	216680000	#4848FF	1	0.25
chr1	216680001	217080000	B.1.2.2.1.2.2.1.2.1.2.2	0.294930875576037	.	216680001	217080000	#9191FF	1	0.375
chr1	217080001	217280000	B.1.2.2.2.2.2.1.1.2.2	0.26036866359447	.	217080001	217280000	#9191FF	1	0.375
chr1	217280001	217680000	B.2.1.1.1.1.1.1.2.2.2	0.246543778801843	.	217280001	217680000	#4848FF	1	0.25
chr1	217680001	217800000	B.2.1.1.1.2.2.2.1.1	0.205069124423963	.	217680001	217800000	#4848FF	1	0.25
chr1	217800001	218440000	B.2.2.1.1.2.1.1.1	0.100230414746544	.	217800001	218440000	#0000FF	1	0.125
chr1	218440001	218720000	B.1.1.1.1.1.1.1.1.1	0.508064516129032	.	218440001	218720000	#DADAFF	1	0.5
chr1	218720001	219320000	B.1.2.2.2.1.2.2.1	0.277649769585253	.	218720001	219320000	#9191FF	1	0.375
chr1	219320001	220200000	B.2.1.1.1.1.2.1.1	0.240783410138249	.	219320001	220200000	#4848FF	1	0.25
chr1	220200001	220520000	B.1.1.1.1.1.2.1.2.1	0.497695852534562	.	220200001	220520000	#DADAFF	1	0.5
chr1	220520001	220680000	B.2.1.1.1.2.1.2.1.1.2.2.2	0.21889400921659	.	220520001	220680000	#4848FF	1	0.25
chr1	220680001	220920000	B.1.2.2.1.2.2.2.1	0.292626728110599	.	220680001	220920000	#9191FF	1	0.375
chr1	220920001	221320000	B.1.1.1.1.1.2.2.2.2	0.491935483870968	.	220920001	221320000	#DADAFF	1	0.5
chr1	221320001	221640000	B.1.1.1.1.1.1.2.2	0.502304147465438	.	221320001	221640000	#DADAFF	1	0.5
chr1	221640001	221720000	B.1.2.2.1.1.2.2.1.2	0.308755760368664	.	221640001	221720000	#9191FF	1	0.375
chr1	221720001	221800000	B.1.2.2.1.1.2.1.1.1	0.314516129032258	.	221720001	221800000	#9191FF	1	0.375
chr1	221800001	222000000	A.2.2.2.2.2.1.2.1.1.1.2.2	0.52073732718894	.	221800001	222000000	#FFDADA	1	0.625
chr1	222000001	222240000	B.1.1.1.1.1.2.1.1.1.2	0.5	.	222000001	222240000	#DADAFF	1	0.5
chr1	222240001	222400000	B.1.2.2.2.2.2.2.1.1	0.256912442396313	.	222240001	222400000	#9191FF	1	0.375
chr1	222400001	222720000	B.2.1.1.1.2.1.1.1.2.1	0.226958525345622	.	222400001	222720000	#4848FF	1	0.25
chr1	222720001	223000000	A.2.2.2.2.2.1.2.1.2	0.518433179723502	.	222720001	223000000	#FFDADA	1	0.625
chr1	223000001	223120000	A.2.2.2.2.1.2.1.2.2.2	0.535714285714286	.	223000001	223120000	#FFDADA	1	0.625
chr1	223120001	223360000	A.2.2.2.1.2.1.1.2.2	0.556451612903226	.	223120001	223360000	#FFDADA	1	0.625
chr1	223360001	223520000	B.1.2.2.1.1.2.1.1.2	0.313364055299539	.	223360001	223520000	#9191FF	1	0.375
chr1	223520001	223680000	B.1.2.2.2.2.1.1.2.2.2	0.268433179723502	.	223520001	223680000	#9191FF	1	0.375
chr1	223680001	223840000	B.1.2.2.1.1.2.2.2	0.307603686635945	.	223680001	223840000	#9191FF	1	0.375
chr1	223840001	224120000	A.2.1.2.2.1.1.2.1.2	0.660138248847926	.	223840001	224120000	#FF9191	1	0.75
chr1	224120001	224200000	A.2.2.2.2.1.2.1.1	0.539170506912442	.	224120001	224200000	#FFDADA	1	0.625
chr1	224200001	224400000	A.2.2.2.2.1.1.2.1.1	0.542626728110599	.	224200001	224400000	#FFDADA	1	0.625
chr1	224400001	224640000	A.2.1.2.1.1.2.2	0.676267281105991	.	224400001	224640000	#FF9191	1	0.75
chr1	224640001	225200000	B.1.2.2.1.2.1.1.2.2	0.304147465437788	.	224640001	225200000	#9191FF	1	0.375
chr1	225200001	225280000	B.2.1.1.2.1.2.1.1	0.194700460829493	.	225200001	225280000	#4848FF	1	0.25
chr1	225280001	225600000	B.2.1.1.1.1.1.1.1.1.1	0.252304147465438	.	225280001	225600000	#4848FF	1	0.25
chr1	225600001	225960000	A.1.2.1.2.1.1.2.2	0.816820276497696	.	225600001	225960000	#FF4848	1	0.875
chr1	225960001	226240000	A.2.1.2.1.1.1.2	0.678571428571429	.	225960001	226240000	#FF9191	1	0.75
chr1	226240001	226440000	A.2.1.2.1.1.1.1.2.2.1	0.680875576036866	.	226240001	226440000	#FF9191	1	0.75
chr1	226440001	226800000	A.1.2.2.2.2.2.2.2.2.1	0.747695852534562	.	226440001	226800000	#FF4848	1	0.875
chr1	226800001	227040000	A.1.2.1.2.2.2.1.2.2	0.80184331797235	.	226800001	227040000	#FF4848	1	0.875
chr1	227040001	227360000	A.1.2.2.2.2.2.2.2.1	0.748847926267281	.	227040001	227360000	#FF4848	1	0.875
chr1	227360001	227480000	A.2.1.2.1.2.2.2.2.1	0.669354838709677	.	227360001	227480000	#FF9191	1	0.75
chr1	227480001	227680000	A.1.2.2.2.2.2.1.2	0.755760368663594	.	227480001	227680000	#FF4848	1	0.875
chr1	227680001	227800000	A.2.2.2.1.1.1.1.1.2	0.569124423963134	.	227680001	227800000	#FFDADA	1	0.625
chr1	227800001	228160000	A.2.1.2.2.1.1.2.1.1.1	0.662442396313364	.	227800001	228160000	#FF9191	1	0.75
chr1	228160001	228480000	A.1.2.2.2.2.2.2.1.2	0.75	.	228160001	228480000	#FF4848	1	0.875
chr1	228480001	228720000	A.2.1.2.2.2.1.1	0.650921658986175	.	228480001	228720000	#FF9191	1	0.75
chr1	228720001	228960000	A.2.1.2.2.2.1.2.1	0.649769585253456	.	228720001	228960000	#FF9191	1	0.75
chr1	228960001	229160000	A.2.2.2.1.1.1.1.1.1.1.2.1	0.57258064516129	.	228960001	229160000	#FFDADA	1	0.625
chr1	229160001	229440000	A.2.2.2.1.1.1.1.1.1.1.1	0.573732718894009	.	229160001	229440000	#FFDADA	1	0.625
chr1	229440001	229600000	A.2.1.2.2.1.2.2	0.652073732718894	.	229440001	229600000	#FF9191	1	0.75
chr1	229600001	229800000	A.2.1.2.1.2.2.2.1.2	0.670506912442396	.	229600001	229800000	#FF9191	1	0.75
chr1	229800001	230000000	A.2.1.2.2.1.1.2.1.1.2	0.661290322580645	.	229800001	230000000	#FF9191	1	0.75
chr1	230000001	230200000	A.2.1.2.2.1.2.1.2.1	0.654377880184332	.	230000001	230200000	#FF9191	1	0.75
chr1	230200001	230560000	A.1.2.2.2.2.2.2.2.2.2.2	0.745391705069124	.	230200001	230560000	#FF4848	1	0.875
chr1	230560001	230760000	A.2.2.2.2.1.2.2.2.1	0.53110599078341	.	230560001	230760000	#FFDADA	1	0.625
chr1	230760001	231360000	A.1.2.1.2.1.2.2	0.811059907834101	.	230760001	231360000	#FF4848	1	0.875
chr1	231360001	231520000	A.1.2.2.2.2.2.2.1.1.2.2	0.751152073732719	.	231360001	231520000	#FF4848	1	0.875
chr1	231520001	231800000	A.1.2.2.2.2.2.2.1.1.2.1	0.752304147465438	.	231520001	231800000	#FF4848	1	0.875
chr1	231800001	232000000	B.1.1.1.1.1.1.1.2.1	0.505760368663594	.	231800001	232000000	#DADAFF	1	0.5
chr1	232000001	232160000	B.1.1.1.2.2.1.2.2.2	0.459677419354839	.	232000001	232160000	#DADAFF	1	0.5
chr1	232160001	232360000	B.1.2.2.1.2.2.1.1.2	0.298387096774194	.	232160001	232360000	#9191FF	1	0.375
chr1	232360001	232560000	B.1.1.1.1.1.1.1.2.2	0.504608294930876	.	232360001	232560000	#DADAFF	1	0.5
chr1	232560001	232800000	A.2.2.2.2.2.1.2.1.1.1.1.2	0.523041474654378	.	232560001	232800000	#FFDADA	1	0.625
chr1	232800001	232960000	B.1.1.1.2.2.1.1.2	0.463133640552995	.	232800001	232960000	#DADAFF	1	0.5
chr1	232960001	233120000	B.1.1.1.2.2.1.2.1	0.461981566820277	.	232960001	233120000	#DADAFF	1	0.5
chr1	233120001	233480000	B.1.1.1.2.2.2.1.2.1	0.457373271889401	.	233120001	233480000	#DADAFF	1	0.5
chr1	233480001	233640000	B.2.1.1.2.1.2.2.2.1.2	0.188940092165899	.	233480001	233640000	#4848FF	1	0.25
chr1	233640001	233800000	B.2.2.1.1.2.1.2.2.1	0.0875576036866359	.	233640001	233800000	#0000FF	1	0.125
chr1	233800001	234000000	B.2.2.1.1.2.2.1.1.2.1	0.0841013824884793	.	233800001	234000000	#0000FF	1	0.125
chr1	234000001	234240000	B.2.2.1.1.2.2.1.2.2.1.2.2	0.076036866359447	.	234000001	234240000	#0000FF	1	0.125
chr1	234240001	234520000	B.1.2.2.1.2.1.2.2.1	0.30184331797235	.	234240001	234520000	#9191FF	1	0.375
chr1	234520001	234880000	A.1.1.2.1.2.1.2.1.1	0.923963133640553	.	234520001	234880000	#FF0000	1	1
chr1	234880001	235000000	A.1.2.1.2.2.2.1.1.2.2	0.804147465437788	.	234880001	235000000	#FF4848	1	0.875
chr1	235000001	235200000	A.1.1.2.1.2.1.1.2	0.925115207373272	.	235000001	235200000	#FF0000	1	1
chr1	235240001	235440000	A.1.1.2.1.2.1.1.2	0.925115207373272	.	235240001	235440000	#FF0000	1	1
chr1	235440001	235600000	A.2.1.2.1.2.2.1	0.672811059907834	.	235440001	235600000	#FF9191	1	0.75
chr1	235600001	235680000	A.2.2.2.1.1.1.1.2.2.2	0.564516129032258	.	235600001	235680000	#FFDADA	1	0.625
chr1	235680001	235880000	B.1.1.1.1.2.1.1.2	0.48963133640553	.	235680001	235880000	#DADAFF	1	0.5
chr1	235880001	236000000	A.2.2.2.2.1.2.2.1.2.2	0.532258064516129	.	235880001	236000000	#FFDADA	1	0.625
chr1	236000001	236080000	A.2.2.2.2.1.2.2.1.2.1	0.533410138248848	.	236000001	236080000	#FFDADA	1	0.625
chr1	236080001	236240000	B.1.1.1.1.2.1.2.1.1	0.488479262672811	.	236080001	236240000	#DADAFF	1	0.5
chr1	236240001	236480000	B.1.2.2.2.1.1.2.2.1.1	0.283410138248848	.	236240001	236480000	#9191FF	1	0.375
chr1	236480001	236640000	B.2.1.1.1.2.1.2.1.1.2.1	0.221198156682028	.	236480001	236640000	#4848FF	1	0.25
chr1	236640001	236880000	A.2.2.2.1.2.1.1.2.1	0.557603686635945	.	236640001	236880000	#FFDADA	1	0.625
chr1	236880001	237080000	B.1.1.1.1.1.2.1.1.1.1	0.501152073732719	.	236880001	237080000	#DADAFF	1	0.5
chr1	237080001	237360000	B.2.2.1.1.2.1.1.2.1.2	0.097926267281106	.	237080001	237360000	#0000FF	1	0.125
chr1	237360001	237520000	B.2.2.1.2.2.1.1.1.2	0.0622119815668203	.	237360001	237520000	#0000FF	1	0.125
chr1	237520001	237680000	B.2.2.1.2.2.1.1.1.1	0.0633640552995392	.	237520001	237680000	#0000FF	1	0.125
chr1	237680001	238160000	B.2.2.2.1.2.2.1	0.0288018433179724	.	237680001	238160000	#0000FF	1	0.125
chr1	238160001	238360000	B.2.2.2.2.2.2.2.2.2.1	0.00230414746543779	.	238160001	238360000	#0000FF	1	0.125
chr1	238360001	238440000	B.2.2.1.2.2.2.2.1.2.2	0.0472350230414747	.	238360001	238440000	#0000FF	1	0.125
chr1	238440001	238640000	B.2.2.2.2.2.2.1.1	0.01036866359447	.	238440001	238640000	#0000FF	1	0.125
chr1	238640001	238760000	B.2.2.2.2.2.2.2.1.1.2.1	0.00691244239631336	.	238640001	238760000	#0000FF	1	0.125
chr1	238760001	238960000	B.2.2.2.2.2.2.2.2.2.2	0.00115207373271889	.	238760001	238960000	#0000FF	1	0.125
chr1	238960001	239120000	B.2.2.1.2.2.1.1.2.1	0.0610599078341014	.	238960001	239120000	#0000FF	1	0.125
chr1	239120001	239320000	B.2.2.2.1.1.2.2.1	0.0345622119815668	.	239120001	239320000	#0000FF	1	0.125
chr1	239320001	239440000	B.2.2.2.2.2.1.1.1.1.2	0.0161290322580645	.	239320001	239440000	#0000FF	1	0.125
chr1	239440001	239600000	B.2.2.2.1.1.1.2.1	0.0403225806451613	.	239440001	239600000	#0000FF	1	0.125
chr1	239600001	239680000	B.2.2.1.2.2.2.2.1.1.1	0.0518433179723502	.	239600001	239680000	#0000FF	1	0.125
chr1	239680001	239880000	B.2.2.1.1.2.1.2.2.2	0.0864055299539171	.	239680001	239880000	#0000FF	1	0.125
chr1	239880001	240240000	B.2.2.1.1.2.1.2.1.1.2	0.0898617511520737	.	239880001	240240000	#0000FF	1	0.125
chr1	240240001	240680000	B.2.2.2.1.2.2.2.1	0.0276497695852535	.	240240001	240680000	#0000FF	1	0.125
chr1	240680001	241080000	B.2.2.1.1.2.2.1.2.2.2	0.0748847926267281	.	240680001	241080000	#0000FF	1	0.125
chr1	241080001	241400000	B.2.2.2.1.2.1.1.1	0.032258064516129	.	241080001	241400000	#0000FF	1	0.125
chr1	241400001	241600000	B.2.2.2.2.1.2.1	0.0207373271889401	.	241400001	241600000	#0000FF	1	0.125
chr1	241600001	242160000	B.2.1.1.1.1.2.1.2.1.2	0.238479262672811	.	241600001	242160000	#4848FF	1	0.25
chr1	242160001	242400000	B.2.2.2.2.2.2.1.2	0.00921658986175115	.	242160001	242400000	#0000FF	1	0.125
chr1	242400001	242760000	B.2.1.1.2.2.2.2.2.1.1.2	0.168202764976959	.	242400001	242760000	#4848FF	1	0.25
chr1	242760001	243280000	B.2.2.1.1.2.2.1.2.1.2.1	0.0806451612903226	.	242760001	243280000	#0000FF	1	0.125
chr1	243280001	243720000	B.1.1.1.1.1.2.1.2.2	0.496543778801843	.	243280001	243720000	#DADAFF	1	0.5
chr1	243720001	243960000	B.1.1.1.2.1.1.1.2	0.478110599078341	.	243720001	243960000	#DADAFF	1	0.5
chr1	243960001	244080000	B.1.1.1.2.1.2.2.1	0.466589861751152	.	243960001	244080000	#DADAFF	1	0.5
chr1	244080001	244640000	A.2.2.2.1.2.2.2.1.2	0.547235023041475	.	244080001	244640000	#FFDADA	1	0.625
chr1	244640001	244760000	B.2.1.1.1.2.1.2.2.2	0.215437788018433	.	244640001	244760000	#4848FF	1	0.25
chr1	244760001	244960000	B.1.1.1.1.1.2.2.1.2	0.494239631336406	.	244760001	244960000	#DADAFF	1	0.5
chr1	244960001	245200000	A.2.2.2.2.2.2.1.2.1	0.511520737327189	.	244960001	245200000	#FFDADA	1	0.625
chr1	245200001	245360000	B.1.2.2.2.2.1.1.1.1	0.274193548387097	.	245200001	245360000	#9191FF	1	0.375
chr1	245360001	245680000	B.2.1.1.1.2.2.1.2.2.1	0.207373271889401	.	245360001	245680000	#4848FF	1	0.25
chr1	245680001	245800000	B.2.1.1.1.2.2.2.2	0.202764976958525	.	245680001	245800000	#4848FF	1	0.25
chr1	245800001	246120000	B.2.1.1.2.2.1.2.2.1.2	0.178571428571429	.	245800001	246120000	#4848FF	1	0.25
chr1	246120001	246240000	B.1.2.2.2.2.1.1.1.2	0.273041474654378	.	246120001	246240000	#9191FF	1	0.375
chr1	246240001	246680000	B.1.2.2.1.2.1.1.1	0.306451612903226	.	246240001	246680000	#9191FF	1	0.375
chr1	246680001	246880000	A.2.1.2.2.1.1.1.2.1	0.664746543778802	.	246680001	246880000	#FF9191	1	0.75
chr1	246880001	247080000	A.2.2.2.1.1.1.1.2.1	0.567972350230415	.	246880001	247080000	#FFDADA	1	0.625
chr1	247080001	247360000	A.2.2.2.2.2.2.1.1.1	0.513824884792627	.	247080001	247360000	#FFDADA	1	0.625
chr1	247360001	247560000	B.1.2.2.2.2.2.1.1.2.1.1.1	0.264976958525346	.	247360001	247560000	#9191FF	1	0.375
chr1	247560001	248120000	B.2.2.1.1.2.2.1.2.1.2.2	0.0794930875576037	.	247560001	248120000	#0000FF	1	0.125
chr1	248120001	248200000	B.2.2.1.2.1.2.2	0.0645161290322581	.	248120001	248200000	#0000FF	1	0.125
chr1	248200001	248320000	B.2.2.2.2.1.1.2	0.021889400921659	.	248200001	248320000	#0000FF	1	0.125
chr1	248320001	248760000	B.2.2.1.1.2.2.1.1.2.2	0.0829493087557604	.	248320001	248760000	#0000FF	1	0.125
chr1	248760001	248920000	B.1.2.2.1.1.1.2.2.1	0.316820276497696	.	248760001	248920000	#9191FF	1	0.375
chr1	249040001	249240000	B.1.2.2.1.1.1.2.2.1	0.316820276497696	.	249040001	249240000	#9191FF	1	0.375
chr2	1	320000	B.2.1.1.2.1.2.2.1.1.1.1	0.243301178992497	.	1	320000	#4848FF	1	0.25
chr2	320001	440000	B.1.2.1.2.2.2.1.2.1	0.379421221864952	.	320001	440000	#9191FF	1	0.375
chr2	440001	600000	B.2.1.1.2.2.1.1.1	0.235798499464094	.	440001	600000	#4848FF	1	0.25
chr2	600001	720000	B.1.1.2.1.2.1.2.2.2.1.2	0.476956055734191	.	600001	720000	#DADAFF	1	0.5
chr2	760001	880000	B.1.1.2.1.2.1.2.2.2.1.2	0.476956055734191	.	760001	880000	#DADAFF	1	0.5
chr2	880001	1040000	B.1.1.2.1.2.1.1.2.1	0.483386923901393	.	880001	1040000	#DADAFF	1	0.5
chr2	1040001	1200000	B.1.1.2.1.2.1.2.2.2.2	0.47588424437299	.	1040001	1200000	#DADAFF	1	0.5
chr2	1200001	1600000	B.1.2.1.1.1.1.1.2.2	0.435155412647374	.	1200001	1600000	#9191FF	1	0.375
chr2	1600001	1680000	A.2.2.1.2.2.2.2.2	0.608788853161844	.	1600001	1680000	#FFDADA	1	0.625
chr2	1680001	1760000	A.2.2.1.2.2.1.1.1	0.621650589496249	.	1680001	1760000	#FFDADA	1	0.625
chr2	1760001	2320000	B.2.1.1.1.2.2.1.1.1	0.265809217577706	.	1760001	2320000	#4848FF	1	0.25
chr2	2320001	2560000	B.1.2.1.2.2.1.1.2.1.2	0.385852090032154	.	2320001	2560000	#9191FF	1	0.375
chr2	2560001	2720000	B.1.1.1.1.2.2.1.1.2	0.533762057877814	.	2560001	2720000	#DADAFF	1	0.5
chr2	2720001	2840000	B.1.1.1.1.2.1.1.1	0.538049303322615	.	2720001	2840000	#DADAFF	1	0.5
chr2	2840001	3520000	A.2.2.1.2.1.2.2.1	0.62486602357985	.	2840001	3520000	#FFDADA	1	0.625
chr2	3520001	3640000	A.1.2.2.2.1.2.2.1.2	0.803858520900322	.	3520001	3640000	#FF4848	1	0.875
chr2	3640001	3960000	B.1.1.2.1.1.2.2.2.1	0.487674169346195	.	3640001	3960000	#DADAFF	1	0.5
chr2	3960001	4040000	B.2.1.1.2.1.2.1.2.1.2.2.1	0.248660235798499	.	3960001	4040000	#4848FF	1	0.25
chr2	4040001	4320000	B.2.2.1.2.1.1.2.1.1	0.0621650589496249	.	4040001	4320000	#0000FF	1	0.125
chr2	4320001	4680000	B.2.2.1.2.1.1.1	0.0632368703108253	.	4320001	4680000	#0000FF	1	0.125
chr2	4680001	4920000	B.2.1.2.2.2.2.1.1.2	0.117899249732047	.	4680001	4920000	#4848FF	1	0.25
chr2	4920001	5040000	B.1.2.1.1.2.2.2.2.1.1.1	0.414790996784566	.	4920001	5040000	#9191FF	1	0.375
chr2	5120001	5280000	B.2.1.1.2.1.2.2.1.1.1.2.1	0.242229367631297	.	5120001	5280000	#4848FF	1	0.25
chr2	5280001	5480000	B.2.1.1.2.1.2.2.1.1.1.2.2	0.241157556270096	.	5280001	5480000	#4848FF	1	0.25
chr2	5480001	5680000	B.1.2.1.1.2.1.1.2.2	0.420150053590568	.	5480001	5680000	#9191FF	1	0.375
chr2	5680001	5800000	B.1.1.2.1.2.1.1.1.1	0.485530546623794	.	5680001	5800000	#DADAFF	1	0.5
chr2	5800001	5880000	B.1.1.2.1.2.1.2.1.2	0.480171489817792	.	5800001	5880000	#DADAFF	1	0.5
chr2	5880001	6080000	B.1.2.1.2.1.2.1.1.2.1.2	0.398713826366559	.	5880001	6080000	#9191FF	1	0.375
chr2	6080001	6160000	B.1.2.1.2.2.2.1.2.2	0.378349410503751	.	6080001	6160000	#9191FF	1	0.375
chr2	6160001	6280000	B.1.2.1.2.2.1.2.2	0.381564844587353	.	6160001	6280000	#9191FF	1	0.375
chr2	6280001	6640000	B.2.1.2.2.2.2.1.2.1.2.1.1	0.115755627009646	.	6280001	6640000	#4848FF	1	0.25
chr2	6640001	7000000	B.1.2.1.2.1.2.1.1.2.1.1.1	0.40085744908896	.	6640001	7000000	#9191FF	1	0.375
chr2	7000001	7200000	A.2.2.1.2.1.1.2.2.2	0.628081457663451	.	7000001	7200000	#FFDADA	1	0.625
chr2	7200001	7520000	B.1.2.1.1.2.1.1.1.2.2	0.42443729903537	.	7200001	7520000	#9191FF	1	0.375
chr2	7520001	7720000	B.1.2.1.2.2.1.1.2.2.1	0.384780278670954	.	7520001	7720000	#9191FF	1	0.375
chr2	7720001	8120000	B.1.2.1.2.1.2.1.2.2.1.1	0.395498392282958	.	7720001	8120000	#9191FF	1	0.375
chr2	8120001	8200000	B.1.1.1.1.2.1.1.2	0.536977491961415	.	8120001	8200000	#DADAFF	1	0.5
chr2	8200001	8440000	B.1.1.1.1.1.1.1.1.1.2	0.554126473740622	.	8200001	8440000	#DADAFF	1	0.5
chr2	8440001	8880000	B.1.1.1.1.1.1.1.1.1.1	0.555198285101822	.	8440001	8880000	#DADAFF	1	0.5
chr2	8880001	9240000	A.2.1.1.2.2.1.1.2.1	0.739549839228296	.	8880001	9240000	#FF9191	1	0.75
chr2	9240001	9640000	A.1.1.2.2.1.1.2.2.1.1.2	0.930332261521972	.	9240001	9640000	#FF0000	1	1
chr2	9640001	9840000	A.1.1.1.2.1.2.2.1	0.97427652733119	.	9640001	9840000	#FF0000	1	1
chr2	9840001	9960000	A.1.1.1.2.1.2.1.1	0.976420150053591	.	9840001	9960000	#FF0000	1	1
chr2	9960001	10120000	A.1.1.2.1.1.1.1.1.2	0.964630225080386	.	9960001	10120000	#FF0000	1	1
chr2	10120001	10240000	A.1.2.1.1.1.1.2.2.2	0.898177920685959	.	10120001	10240000	#FF4848	1	0.875
chr2	10240001	10400000	A.1.2.1.1.1.1.1.1.1	0.905680600214362	.	10240001	10400000	#FF4848	1	0.875
chr2	10400001	10600000	A.1.1.2.1.1.1.1.1.1	0.965702036441586	.	10400001	10600000	#FF0000	1	1
chr2	10600001	10800000	A.1.1.2.1.2.2.1.2	0.941050375133976	.	10600001	10800000	#FF0000	1	1
chr2	10800001	10880000	A.1.2.2.2.1.2.2.1.1	0.804930332261522	.	10800001	10880000	#FF4848	1	0.875
chr2	10880001	11240000	A.1.2.1.1.2.2.2.2	0.87459807073955	.	10880001	11240000	#FF4848	1	0.875
chr2	11240001	11600000	A.1.1.1.2.1.1.2.2.1.1	0.979635584137192	.	11240001	11600000	#FF0000	1	1
chr2	11600001	11800000	A.1.2.1.1.1.2.2.2.1	0.893890675241158	.	11600001	11800000	#FF4848	1	0.875
chr2	11800001	11960000	A.1.2.1.1.1.1.1.2.1	0.902465166130761	.	11800001	11960000	#FF4848	1	0.875
chr2	11960001	12400000	B.1.1.1.1.1.2.2.1.1	0.541264737406217	.	11960001	12400000	#DADAFF	1	0.5
chr2	12400001	12480000	A.2.2.1.2.2.1.2.2.2.2	0.614147909967846	.	12400001	12480000	#FFDADA	1	0.625
chr2	12480001	12640000	A.2.2.1.2.1.1.1.2.1.2	0.633440514469453	.	12480001	12640000	#FFDADA	1	0.625
chr2	12640001	12880000	A.2.2.1.2.1.1.2.1.1	0.631296891747053	.	12640001	12880000	#FFDADA	1	0.625
chr2	12880001	13040000	A.1.2.2.2.2.1.2.2.1	0.790996784565916	.	12880001	13040000	#FF4848	1	0.875
chr2	13040001	13200000	A.2.2.1.2.2.1.2.1	0.617363344051447	.	13040001	13200000	#FFDADA	1	0.625
chr2	13200001	13400000	B.2.1.1.2.2.1.2.1.2.2.1	0.228295819935691	.	13200001	13400000	#4848FF	1	0.25
chr2	13400001	13480000	B.2.1.1.2.1.2.1.2.1.2.1	0.2497320471597	.	13400001	13480000	#4848FF	1	0.25
chr2	13480001	13760000	B.2.1.2.2.2.1.1.2	0.131832797427653	.	13480001	13760000	#4848FF	1	0.25
chr2	13760001	14160000	B.2.1.2.2.2.2.1.1.1.2.2	0.118971061093248	.	13760001	14160000	#4848FF	1	0.25
chr2	14160001	14320000	B.1.2.1.2.2.1.1.2.2.2	0.383708467309753	.	14160001	14320000	#9191FF	1	0.375
chr2	14320001	14680000	B.2.2.1.2.1.1.2.1.2	0.0610932475884244	.	14320001	14680000	#0000FF	1	0.125
chr2	14680001	15320000	B.2.2.1.2.2.2.1.1	0.030010718113612	.	14680001	15320000	#0000FF	1	0.125
chr2	15320001	15440000	A.2.2.1.2.2.1.2.2.1	0.616291532690247	.	15320001	15440000	#FFDADA	1	0.625
chr2	15440001	15720000	A.2.1.2.2.1.2.1.1.2.1	0.684887459807074	.	15440001	15720000	#FF9191	1	0.75
chr2	15720001	16280000	B.1.1.1.1.1.1.1.1.2.1	0.553054662379421	.	15720001	16280000	#DADAFF	1	0.5
chr2	16320001	16360000	B.1.1.1.1.1.1.1.1.2.1	0.553054662379421	.	16320001	16360000	#DADAFF	1	0.5
chr2	16360001	16480000	B.1.1.2.1.2.1.1.1.2	0.484458735262594	.	16360001	16480000	#DADAFF	1	0.5
chr2	16480001	16680000	B.1.2.1.1.2.1.1.1.1	0.426580921757771	.	16480001	16680000	#9191FF	1	0.375
chr2	16680001	16800000	B.1.2.1.1.2.1.1.2.1.1.1	0.423365487674169	.	16680001	16800000	#9191FF	1	0.375
chr2	16800001	16920000	A.2.2.1.2.2.1.1.2.1	0.620578778135048	.	16800001	16920000	#FFDADA	1	0.625
chr2	16920001	17280000	B.2.1.2.2.2.2.1.2.1.2.1.2	0.114683815648446	.	16920001	17280000	#4848FF	1	0.25
chr2	17280001	17440000	B.2.1.1.2.1.2.1.2.2.2	0.244372990353698	.	17280001	17440000	#4848FF	1	0.25
chr2	17440001	17640000	B.2.1.2.2.2.1.1.1.1	0.133976420150054	.	17440001	17640000	#4848FF	1	0.25
chr2	17640001	17840000	B.2.1.1.2.1.2.2.2.2	0.236870310825295	.	17640001	17840000	#4848FF	1	0.25
chr2	17840001	18160000	B.1.1.2.1.1.2.2.1	0.488745980707395	.	17840001	18160000	#DADAFF	1	0.5
chr2	18160001	18280000	B.1.1.2.1.2.2.2.1	0.472668810289389	.	18160001	18280000	#DADAFF	1	0.5
chr2	18280001	18560000	B.1.2.1.2.2.1.1.2.1.1	0.386923901393355	.	18280001	18560000	#9191FF	1	0.375
chr2	18560001	18880000	B.1.2.1.2.1.2.1.1.2.1.1.2	0.39978563772776	.	18560001	18880000	#9191FF	1	0.375
chr2	18880001	19000000	B.1.1.2.1.2.1.2.2.1	0.479099678456592	.	18880001	19000000	#DADAFF	1	0.5
chr2	19000001	19200000	B.1.2.1.1.2.1.1.2.1.2	0.421221864951768	.	19000001	19200000	#9191FF	1	0.375
chr2	19200001	19280000	A.2.2.2.2.1.2	0.571275455519829	.	19200001	19280000	#FFDADA	1	0.625
chr2	19280001	19480000	B.1.1.2.1.1.2.1.2.2	0.489817792068596	.	19280001	19480000	#DADAFF	1	0.5
chr2	19480001	19600000	B.1.1.1.1.2.1.2	0.535905680600214	.	19480001	19600000	#DADAFF	1	0.5
chr2	19600001	19800000	B.1.1.2.1.1.1.1.2	0.495176848874598	.	19600001	19800000	#DADAFF	1	0.5
chr2	19800001	20160000	A.2.2.2.2.2.1.1.2	0.569131832797428	.	19800001	20160000	#FFDADA	1	0.625
chr2	20160001	20360000	A.2.1.1.2.1.2.1.2.1.2	0.7491961414791	.	20160001	20360000	#FF9191	1	0.75
chr2	20360001	20560000	A.1.2.2.2.2.1.1.1.2	0.798499464094319	.	20360001	20560000	#FF4848	1	0.875
chr2	20560001	20840000	A.1.2.2.2.2.1.2.1.1.2	0.795284030010718	.	20560001	20840000	#FF4848	1	0.875
chr2	20840001	21040000	B.1.1.1.1.2.2.1.1.1	0.534833869239014	.	20840001	21040000	#DADAFF	1	0.5
chr2	21040001	21400000	B.1.2.1.2.1.2.1.2.1	0.396570203644159	.	21040001	21400000	#9191FF	1	0.375
chr2	21400001	21600000	B.2.1.1.2.1.2.1.2.2.1.2	0.245444801714898	.	21400001	21600000	#4848FF	1	0.25
chr2	21600001	21880000	B.2.1.2.2.2.2.1.2.2.2.2	0.109324758842444	.	21600001	21880000	#4848FF	1	0.25
chr2	21880001	22040000	B.2.1.1.2.2.1.2.2.1	0.22615219721329	.	21880001	22040000	#4848FF	1	0.25
chr2	22040001	22400000	B.2.1.2.2.2.2.1.2.2.1.2	0.111468381564845	.	22040001	22400000	#4848FF	1	0.25
chr2	22400001	22600000	B.2.1.2.2.2.2.1.2.2.1.1	0.112540192926045	.	22400001	22600000	#4848FF	1	0.25
chr2	22600001	22720000	B.1.2.1.2.2.2.1.1	0.380493033226152	.	22600001	22720000	#9191FF	1	0.375
chr2	22720001	22880000	B.2.1.2.2.2.1.2.2	0.122186495176849	.	22720001	22880000	#4848FF	1	0.25
chr2	22880001	23280000	B.2.2.1.2.1.1.2.2.1.2.1	0.0578778135048231	.	22880001	23280000	#0000FF	1	0.125
chr2	23280001	23600000	B.1.2.1.1.2.1.2.1	0.419078242229368	.	23280001	23600000	#9191FF	1	0.375
chr2	23600001	24000000	A.1.2.2.2.2.2.2.1.1.2	0.785637727759914	.	23600001	24000000	#FF4848	1	0.875
chr2	24000001	24160000	A.1.2.1.1.1.1.1.2.2	0.901393354769561	.	24000001	24160000	#FF4848	1	0.875
chr2	24160001	24360000	A.1.1.2.1.1.1.2.1.2	0.958199356913183	.	24160001	24360000	#FF0000	1	1
chr2	24360001	24760000	A.1.1.2.1.1.1.2.1.1	0.959271168274384	.	24360001	24760000	#FF0000	1	1
chr2	24760001	24840000	A.1.2.1.1.1.1.2.2.1	0.89924973204716	.	24760001	24840000	#FF4848	1	0.875
chr2	24840001	25160000	A.1.1.1.2.1.2.1.2	0.97534833869239	.	24840001	25160000	#FF0000	1	1
chr2	25160001	25440000	A.1.1.1.2.1.2.2.2	0.973204715969989	.	25160001	25440000	#FF0000	1	1
chr2	25440001	25880000	A.1.1.2.1.1.1.2.2.2	0.956055734190782	.	25440001	25880000	#FF0000	1	1
chr2	25880001	25960000	A.1.2.2.2.1.2.1.2.1.2	0.807073954983923	.	25880001	25960000	#FF4848	1	0.875
chr2	25960001	26440000	A.1.1.1.2.1.1.1.1.1	0.988210075026795	.	25960001	26440000	#FF0000	1	1
chr2	26440001	26600000	A.1.1.2.1.1.2.1.1.1.1	0.954983922829582	.	26440001	26600000	#FF0000	1	1
chr2	26600001	26760000	A.1.2.2.2.1.1.1.2.2	0.812433011789925	.	26600001	26760000	#FF4848	1	0.875
chr2	26760001	26960000	A.1.2.2.2.1.1.1.1	0.814576634512326	.	26760001	26960000	#FF4848	1	0.875
chr2	26960001	27520000	A.1.1.1.1.2.1.1.2	0.991425509110397	.	26960001	27520000	#FF0000	1	1
chr2	27520001	27640000	A.1.1.2.1.1.2.1.2.1	0.951768488745981	.	27520001	27640000	#FF0000	1	1
chr2	27640001	27880000	A.1.1.2.1.2.2.1.1	0.942122186495177	.	27640001	27880000	#FF0000	1	1
chr2	27880001	28120000	A.1.1.1.1.2.1.1.1	0.992497320471597	.	27880001	28120000	#FF0000	1	1
chr2	28120001	28440000	A.1.1.1.1.2.1.2	0.990353697749196	.	28120001	28440000	#FF0000	1	1
chr2	28440001	28760000	A.1.1.1.2.1.1.2.1.1	0.982851018220793	.	28440001	28760000	#FF0000	1	1
chr2	28760001	28840000	A.1.2.1.1.1.1.2.1	0.90032154340836	.	28760001	28840000	#FF4848	1	0.875
chr2	28840001	29040000	A.1.1.2.1.1.2.1.2.2	0.95069667738478	.	28840001	29040000	#FF0000	1	1
chr2	29040001	29160000	A.1.2.1.1.1.1.1.1.2.1	0.904608788853162	.	29040001	29160000	#FF4848	1	0.875
chr2	29160001	29440000	A.1.2.1.1.2.2.1.1.1	0.882100750267953	.	29160001	29440000	#FF4848	1	0.875
chr2	29440001	29800000	B.1.1.1.1.1.1.2.2.1.1	0.546623794212219	.	29440001	29800000	#DADAFF	1	0.5
chr2	29800001	30320000	B.1.2.1.2.1.2.1.1.2.2	0.397642015005359	.	29800001	30320000	#9191FF	1	0.375
chr2	30320001	30520000	A.2.1.2.2.1.1.2.2.1	0.689174705251876	.	30320001	30520000	#FF9191	1	0.75
chr2	30520001	30840000	A.1.2.2.2.2.1.2.1.2.1.1	0.794212218649518	.	30520001	30840000	#FF4848	1	0.875
chr2	30840001	30960000	A.2.2.1.2.1.1.1.2.1.1	0.634512325830654	.	30840001	30960000	#FFDADA	1	0.625
chr2	30960001	31240000	B.1.2.1.1.2.1.2.2	0.418006430868167	.	30960001	31240000	#9191FF	1	0.375
chr2	31240001	31360000	B.1.1.2.1.2.1.1.2.2	0.482315112540193	.	31240001	31360000	#DADAFF	1	0.5
chr2	31360001	31520000	B.1.1.2.1.2.1.2.2.2.1.1	0.478027867095391	.	31360001	31520000	#DADAFF	1	0.5
chr2	31520001	32080000	B.2.1.1.2.1.2.2.1.2	0.239013933547696	.	31520001	32080000	#4848FF	1	0.25
chr2	32080001	32560000	A.1.1.2.2.1.1.2.2.2	0.927116827438371	.	32080001	32560000	#FF0000	1	1
chr2	32560001	32720000	A.1.1.2.1.1.2.1.1.1.2	0.953912111468382	.	32560001	32720000	#FF0000	1	1
chr2	32720001	32920000	A.1.1.2.1.1.2.2.2	0.948553054662379	.	32720001	32920000	#FF0000	1	1
chr2	32920001	33000000	A.2.1.1.2.1.1.1.1.1	0.757770632368703	.	32920001	33000000	#FF9191	1	0.75
chr2	33000001	33560000	A.1.2.1.1.2.1.1.1.2.2	0.889603429796356	.	33000001	33560000	#FF4848	1	0.875
chr2	33560001	33640000	A.1.2.2.2.1.2.2.2.1	0.802786709539121	.	33560001	33640000	#FF4848	1	0.875
chr2	33640001	33880000	A.1.2.2.2.2.2.2.1.2	0.784565916398714	.	33640001	33880000	#FF4848	1	0.875
chr2	33880001	34320000	B.2.2.1.2.1.1.2.2.1.1.2	0.0589496248660236	.	33880001	34320000	#0000FF	1	0.125
chr2	34320001	34800000	B.2.2.1.2.2.2.2.1	0.0278670953912111	.	34320001	34800000	#0000FF	1	0.125
chr2	34800001	35000000	B.2.2.1.2.1.2.1.1.1	0.0546623794212219	.	34800001	35000000	#0000FF	1	0.125
chr2	35000001	35200000	B.2.2.1.2.1.2.1.2.2	0.0493033226152197	.	35000001	35200000	#0000FF	1	0.125
chr2	35200001	35400000	B.2.1.2.2.2.1.2.1.1.2.2.2.2	0.126473740621651	.	35200001	35400000	#4848FF	1	0.25
chr2	35400001	36000000	B.2.2.1.2.2.1.1.2.1.1.2	0.0418006430868167	.	35400001	36000000	#0000FF	1	0.125
chr2	36000001	36560000	B.2.1.2.2.2.2.1.2.1.1	0.116827438370847	.	36000001	36560000	#4848FF	1	0.25
chr2	36560001	36840000	A.2.1.1.2.2.2.1.2.1	0.727759914255091	.	36560001	36840000	#FF9191	1	0.75
chr2	36840001	37080000	A.2.1.1.2.2.1.2.1	0.734190782422294	.	36840001	37080000	#FF9191	1	0.75
chr2	37080001	37240000	A.1.2.1.1.2.2.2.1.2	0.87566988210075	.	37080001	37240000	#FF4848	1	0.875
chr2	37240001	37640000	A.1.1.2.2.1.1.1.2.1	0.934619506966774	.	37240001	37640000	#FF0000	1	1
chr2	37640001	37840000	A.1.2.2.2.2.1.1.1.1.1	0.80064308681672	.	37640001	37840000	#FF4848	1	0.875
chr2	37840001	38160000	A.1.2.2.2.2.1.1.2	0.797427652733119	.	37840001	38160000	#FF4848	1	0.875
chr2	38160001	38520000	A.2.2.1.2.1.2.2.2.1	0.62379421221865	.	38160001	38520000	#FFDADA	1	0.625
chr2	38520001	38640000	A.1.2.2.2.1.2.2.2.2	0.801714898177921	.	38520001	38640000	#FF4848	1	0.875
chr2	38640001	38800000	A.2.1.1.2.1.2.2.1.1	0.747052518756699	.	38640001	38800000	#FF9191	1	0.75
chr2	38800001	38960000	A.1.2.2.2.1.2.1.2.1.1.2	0.808145766345123	.	38800001	38960000	#FF4848	1	0.875
chr2	38960001	39040000	A.1.2.2.2.1.2.1.2.1.1.1	0.809217577706324	.	38960001	39040000	#FF4848	1	0.875
chr2	39040001	39320000	A.1.2.1.1.2.1.2.1.2.2	0.884244372990354	.	39040001	39320000	#FF4848	1	0.875
chr2	39320001	39480000	A.2.1.1.2.1.2.1.2.1.1	0.7502679528403	.	39320001	39480000	#FF9191	1	0.75
chr2	39480001	39600000	A.1.2.2.2.1.2.1.1	0.810289389067524	.	39480001	39600000	#FF4848	1	0.875
chr2	39600001	39760000	A.1.2.1.1.1.2.2.1.2	0.894962486602358	.	39600001	39760000	#FF4848	1	0.875
chr2	39760001	40040000	A.1.2.2.2.2.2.2.2.1	0.783494105037513	.	39760001	40040000	#FF4848	1	0.875
chr2	40040001	40200000	B.1.1.2.1.2.2.2.2	0.471596998928189	.	40040001	40200000	#DADAFF	1	0.5
chr2	40200001	40320000	B.1.2.1.1.2.2.2.2.1.1.2	0.413719185423365	.	40200001	40320000	#9191FF	1	0.375
chr2	40320001	40600000	B.1.2.1.1.2.1.1.1.2.1	0.42550911039657	.	40320001	40600000	#9191FF	1	0.375
chr2	40600001	40800000	B.1.1.2.1.1.2.1.2.1	0.490889603429796	.	40600001	40800000	#DADAFF	1	0.5
chr2	40800001	41160000	B.2.1.2.2.2.2.1.2.2.2.1	0.110396570203644	.	40800001	41160000	#4848FF	1	0.25
chr2	41160001	41240000	B.1.2.1.1.2.2.2.2.1.2	0.412647374062165	.	41160001	41240000	#9191FF	1	0.375
chr2	41240001	41360000	B.2.1.1.2.2.1.1.2.1.2.2	0.232583065380493	.	41240001	41360000	#4848FF	1	0.25
chr2	41360001	41440000	B.2.1.1.2.1.2.1.2.2.1.1	0.246516613076099	.	41360001	41440000	#4848FF	1	0.25
chr2	41440001	41520000	B.1.2.1.1.2.2.2.2.2	0.411575562700965	.	41440001	41520000	#9191FF	1	0.375
chr2	41520001	41720000	B.2.1.1.2.1.2.2.2.1	0.237942122186495	.	41520001	41720000	#4848FF	1	0.25
chr2	41720001	41880000	B.2.1.1.2.1.2.1.1	0.251875669882101	.	41720001	41880000	#4848FF	1	0.25
chr2	41880001	42040000	B.1.2.1.1.2.1.1.2.1.1.2	0.422293676312969	.	41880001	42040000	#9191FF	1	0.375
chr2	42040001	42360000	A.2.1.1.2.2.1.1.2.2.1	0.738478027867095	.	42040001	42360000	#FF9191	1	0.75
chr2	42360001	42760000	A.1.2.2.2.2.1.2.1.2.1.2	0.793140407288317	.	42360001	42760000	#FF4848	1	0.875
chr2	42760001	42920000	A.2.1.2.2.1.1.2.2.2.2	0.687031082529475	.	42760001	42920000	#FF9191	1	0.75
chr2	42920001	43000000	A.2.1.1.2.1.1.1.2.1.2	0.754555198285102	.	42920001	43000000	#FF9191	1	0.75
chr2	43000001	43200000	A.1.2.1.1.1.1.1.1.2.2	0.903536977491961	.	43000001	43200000	#FF4848	1	0.875
chr2	43200001	43320000	A.1.2.1.1.1.2.1	0.897106109324759	.	43200001	43320000	#FF4848	1	0.875
chr2	43320001	43480000	A.1.1.1.1.2.2	0.989281886387996	.	43320001	43480000	#FF0000	1	1
chr2	43480001	43640000	A.1.1.2.1.1.1.1.2.1.1	0.963558413719185	.	43480001	43640000	#FF0000	1	1
chr2	43640001	43840000	A.1.1.2.1.2.2.2.2.1.2	0.937834941050375	.	43640001	43840000	#FF0000	1	1
chr2	43840001	44120000	A.1.2.2.2.2.2.2.2.2.2	0.781350482315113	.	43840001	44120000	#FF4848	1	0.875
chr2	44120001	44240000	A.1.1.2.1.2.2.2.2.2	0.936763129689175	.	44120001	44240000	#FF0000	1	1
chr2	44240001	44400000	A.1.2.2.2.1.1.1.2.1	0.813504823151125	.	44240001	44400000	#FF4848	1	0.875
chr2	44400001	44720000	A.1.2.1.1.2.2.1.1.2.1	0.881028938906752	.	44400001	44720000	#FF4848	1	0.875
chr2	44720001	44840000	A.2.2.1.2.2.1.1.2.2.1	0.619506966773848	.	44720001	44840000	#FFDADA	1	0.625
chr2	44840001	45200000	A.2.2.1.2.1.1.2.1.2	0.630225080385852	.	44840001	45200000	#FFDADA	1	0.625
chr2	45200001	45400000	A.2.1.1.2.1.1.1.2.1.1	0.755627009646302	.	45200001	45400000	#FF9191	1	0.75
chr2	45400001	45600000	A.2.1.1.2.2.2.2.2	0.723472668810289	.	45400001	45600000	#FF9191	1	0.75
chr2	45600001	45800000	A.2.1.1.2.1.2.2.1.2	0.745980707395498	.	45600001	45800000	#FF9191	1	0.75
chr2	45800001	46120000	A.1.2.1.1.2.1.2.2	0.883172561629153	.	45800001	46120000	#FF4848	1	0.875
chr2	46120001	46200000	A.2.1.1.2.1.1.2	0.752411575562701	.	46120001	46200000	#FF9191	1	0.75
chr2	46200001	46400000	A.1.2.1.1.1.2.2.2.2	0.892818863879957	.	46200001	46400000	#FF4848	1	0.875
chr2	46400001	46720000	A.1.2.1.1.2.1.1.2	0.888531618435155	.	46400001	46720000	#FF4848	1	0.875
chr2	46720001	47160000	A.1.1.1.2.1.1.2.2.2	0.977491961414791	.	46720001	47160000	#FF0000	1	1
chr2	47160001	47400000	A.1.1.2.1.2.2.2.2.1.1	0.938906752411576	.	47160001	47400000	#FF0000	1	1
chr2	47400001	47720000	A.1.1.2.1.2.2.2.1	0.939978563772776	.	47400001	47720000	#FF0000	1	1
chr2	47720001	47960000	B.1.1.1.1.2.2.2.1.2	0.528403001071811	.	47720001	47960000	#DADAFF	1	0.5
chr2	47960001	48160000	A.2.1.2.2.1.1.2.1.1	0.691318327974277	.	47960001	48160000	#FF9191	1	0.75
chr2	48160001	48400000	A.2.2.2.2.2.1.2.2.1	0.566988210075027	.	48160001	48400000	#FFDADA	1	0.625
chr2	48400001	48480000	A.2.1.2.2.1.1.2.2.2.1	0.688102893890675	.	48400001	48480000	#FF9191	1	0.75
chr2	48480001	48720000	A.2.1.2.2.1.1.1.2	0.692390139335477	.	48480001	48720000	#FF9191	1	0.75
chr2	48720001	48800000	A.2.2.1.2.2.1.2.2.2.1	0.615219721329046	.	48720001	48800000	#FFDADA	1	0.625
chr2	48800001	49360000	B.2.2.1.2.1.1.2.2.1.2.2	0.0568060021436227	.	48800001	49360000	#0000FF	1	0.125
chr2	49360001	49480000	B.2.1.1.2.2.1.1.2.1.2.1	0.233654876741693	.	49360001	49480000	#4848FF	1	0.25
chr2	49480001	49600000	B.2.1.2.2.2.1.2.1.2.1.2	0.12433011789925	.	49480001	49600000	#4848FF	1	0.25
chr2	49600001	49680000	B.2.1.1.2.2.2.1.1.2.2	0.221864951768489	.	49600001	49680000	#4848FF	1	0.25
chr2	49680001	49880000	B.2.1.1.2.2.1.1.2.2	0.231511254019293	.	49680001	49880000	#4848FF	1	0.25
chr2	49880001	50000000	B.2.1.2.2.1.1.2.2.2.2.2	0.140407288317256	.	49880001	50000000	#4848FF	1	0.25
chr2	50000001	50080000	B.2.2.1.2.1.2.2.1.2	0.0471596998928189	.	50000001	50080000	#0000FF	1	0.125
chr2	50080001	50440000	B.2.2.2.1.1.2.1.2.1.1	0.0214362272240086	.	50080001	50440000	#0000FF	1	0.125
chr2	50440001	50760000	B.2.2.2.1.1.2.1.1.2	0.022508038585209	.	50440001	50760000	#0000FF	1	0.125
chr2	50760001	51080000	B.2.2.1.2.2.1.1.2.1.2	0.0407288317256163	.	50760001	51080000	#0000FF	1	0.125
chr2	51080001	51280000	B.2.1.1.2.2.1.1.2.1.1	0.234726688102894	.	51080001	51280000	#4848FF	1	0.25
chr2	51280001	51480000	B.2.1.2.2.2.1.2.1.1.2.2.1	0.128617363344051	.	51280001	51480000	#4848FF	1	0.25
chr2	51480001	51560000	B.2.1.1.2.2.2.1.2.1.1.2	0.219721329046088	.	51480001	51560000	#4848FF	1	0.25
chr2	51560001	51640000	B.2.1.2.2.2.1.2.1.1.1	0.130760986066452	.	51560001	51640000	#4848FF	1	0.25
chr2	51640001	51880000	B.2.1.2.2.2.1.1.1.2	0.132904608788853	.	51640001	51880000	#4848FF	1	0.25
chr2	51880001	51960000	B.2.2.1.2.1.2.1.1.2	0.0535905680600214	.	51880001	51960000	#0000FF	1	0.125
chr2	51960001	52040000	B.2.1.2.2.1.1.2.1.1.2	0.146838156484459	.	51960001	52040000	#4848FF	1	0.25
chr2	52040001	52480000	B.2.2.2.2.1.2.1	0.00643086816720257	.	52040001	52480000	#0000FF	1	0.125
chr2	52480001	52600000	B.2.1.1.2.2.2.1.2.1.1.1	0.220793140407288	.	52480001	52600000	#4848FF	1	0.25
chr2	52600001	52880000	B.2.2.1.2.2.1.1.2.1.1.1	0.0428724544480171	.	52600001	52880000	#0000FF	1	0.125
chr2	52880001	53040000	B.2.2.1.2.1.2.1.2.1.1.1	0.052518756698821	.	52880001	53040000	#0000FF	1	0.125
chr2	53040001	53240000	B.2.1.2.2.2.1.2.1.1.2.2.2.1	0.127545551982851	.	53040001	53240000	#4848FF	1	0.25
chr2	53240001	53560000	B.2.2.1.2.1.1.2.2.2	0.0557341907824223	.	53240001	53560000	#0000FF	1	0.125
chr2	53560001	53960000	B.1.2.1.2.1.2.1.2.2.2	0.393354769560557	.	53560001	53960000	#9191FF	1	0.375
chr2	53960001	54320000	A.1.1.2.1.2.1.1.1.2	0.945337620578778	.	53960001	54320000	#FF0000	1	1
chr2	54320001	54600000	A.1.1.2.1.1.1.2.2.1	0.957127545551983	.	54320001	54600000	#FF0000	1	1
chr2	54600001	54960000	A.1.1.1.2.2.1.1.1	0.972132904608789	.	54600001	54960000	#FF0000	1	1
chr2	54960001	55240000	A.1.1.2.1.2.1.1.1.1.1	0.947481243301179	.	54960001	55240000	#FF0000	1	1
chr2	55240001	55640000	A.1.1.1.2.2.1.1.2	0.971061093247588	.	55240001	55640000	#FF0000	1	1
chr2	55640001	55920000	A.1.2.1.1.2.1.2.1.1.2	0.886387995712755	.	55640001	55920000	#FF4848	1	0.875
chr2	55920001	56400000	B.2.1.2.2.2.2.1.2.1.2.2	0.113612004287245	.	55920001	56400000	#4848FF	1	0.25
chr2	56400001	56720000	B.1.2.1.2.1.2.2.2	0.389067524115756	.	56400001	56720000	#9191FF	1	0.375
chr2	56720001	57080000	B.2.1.1.2.2.1.2.1.2.2.2	0.227224008574491	.	56720001	57080000	#4848FF	1	0.25
chr2	57080001	57200000	B.2.1.1.2.1.2.1.2.1.2.2.2	0.247588424437299	.	57080001	57200000	#4848FF	1	0.25
chr2	57200001	57360000	B.2.1.2.2.2.1.2.1.2.2	0.123258306538049	.	57200001	57360000	#4848FF	1	0.25
chr2	57360001	57560000	B.2.2.1.2.2.1.1.2.2.1.1.1	0.0396570203644159	.	57360001	57560000	#0000FF	1	0.125
chr2	57560001	57760000	B.2.1.2.2.2.1.2.1.1.2.1	0.129689174705252	.	57560001	57760000	#4848FF	1	0.25
chr2	57760001	57880000	B.2.1.1.2.2.1.2.2.2	0.22508038585209	.	57760001	57880000	#4848FF	1	0.25
chr2	57880001	58240000	B.2.2.1.2.1.1.2.2.1.1.1	0.060021436227224	.	57880001	58240000	#0000FF	1	0.125
chr2	58240001	58360000	B.1.1.2.1.2.1.2.1.1	0.481243301178992	.	58240001	58360000	#DADAFF	1	0.5
chr2	58360001	58840000	B.2.1.2.2.2.2.1.1.1.2.1	0.120042872454448	.	58360001	58840000	#4848FF	1	0.25
chr2	58840001	59000000	B.2.1.2.2.1.1.1.2	0.14898177920686	.	58840001	59000000	#4848FF	1	0.25
chr2	59000001	59520000	B.2.2.2.1.1.2.2.2	0.0171489817792069	.	59000001	59520000	#0000FF	1	0.125
chr2	59520001	59840000	B.2.2.2.1.1.1	0.0246516613076099	.	59520001	59840000	#0000FF	1	0.125
chr2	59840001	60360000	B.2.2.1.2.2.2.2.2.1	0.0267952840300107	.	59840001	60360000	#0000FF	1	0.125
chr2	60360001	60960000	B.1.2.1.2.1.2.1.2.2.1.2	0.394426580921758	.	60360001	60960000	#9191FF	1	0.375
chr2	60960001	61160000	A.2.1.1.2.1.2.2.2.2.2	0.741693461950697	.	60960001	61160000	#FF9191	1	0.75
chr2	61160001	61280000	A.2.1.1.2.1.2.2.2.2.1	0.742765273311897	.	61160001	61280000	#FF9191	1	0.75
chr2	61280001	61800000	A.1.1.1.1.1.2.1.1.1	0.997856377277599	.	61280001	61800000	#FF0000	1	1
chr2	61800001	61880000	A.2.1.1.2.1.1.1.1.2	0.756698821007503	.	61800001	61880000	#FF9191	1	0.75
chr2	61880001	62120000	A.1.1.2.1.2.1.2	0.943193997856377	.	61880001	62120000	#FF0000	1	1
chr2	62120001	62440000	A.1.2.2.2.2.2.1	0.788853161843516	.	62120001	62440000	#FF4848	1	0.875
chr2	62440001	62520000	A.2.2.1.2.2.1.1.2.2.2	0.618435155412647	.	62440001	62520000	#FFDADA	1	0.625
chr2	62520001	62720000	A.2.2.1.2.1.1.1.1.1	0.638799571275456	.	62520001	62720000	#FFDADA	1	0.625
chr2	62720001	62920000	B.1.1.2.1.1.1.2.1	0.494105037513398	.	62720001	62920000	#DADAFF	1	0.5
chr2	62920001	63040000	A.2.2.1.2.1.1.1.1.2.1	0.637727759914255	.	62920001	63040000	#FFDADA	1	0.625
chr2	63040001	63520000	B.1.1.2.2.2.1.1.2	0.448017148981779	.	63040001	63520000	#DADAFF	1	0.5
chr2	63520001	63720000	B.1.1.2.1.1.1.1.1	0.496248660235798	.	63520001	63720000	#DADAFF	1	0.5
chr2	63720001	64120000	A.1.2.1.1.2.2.1.2	0.878885316184352	.	63720001	64120000	#FF4848	1	0.875
chr2	64120001	64400000	A.1.1.2.1.1.1.1.2.1.2	0.962486602357985	.	64120001	64400000	#FF0000	1	1
chr2	64400001	64560000	A.1.1.2.1.2.1.1.1.1.2	0.946409431939979	.	64400001	64560000	#FF0000	1	1
chr2	64560001	64720000	A.1.1.1.2.1.1.2.1.2.2	0.980707395498392	.	64560001	64720000	#FF0000	1	1
chr2	64720001	64920000	A.1.1.1.2.1.1.1.2.2.1	0.984994640943194	.	64720001	64920000	#FF0000	1	1
chr2	64920001	65040000	A.1.1.2.1.1.1.1.2.2.1	0.961414790996785	.	64920001	65040000	#FF0000	1	1
chr2	65040001	65160000	A.1.1.2.1.1.1.1.2.2.2	0.960342979635584	.	65040001	65160000	#FF0000	1	1
chr2	65160001	65440000	A.1.1.1.2.1.1.2.2.1.2	0.978563772775991	.	65160001	65440000	#FF0000	1	1
chr2	65440001	65640000	A.1.2.1.1.2.1.2.1.1.1	0.887459807073955	.	65440001	65640000	#FF4848	1	0.875
chr2	65640001	65840000	A.1.2.1.1.2.2.2.1.1.2	0.876741693461951	.	65640001	65840000	#FF4848	1	0.875
chr2	65840001	66040000	B.1.2.1.1.1.1.2.1	0.434083601286174	.	65840001	66040000	#9191FF	1	0.375
chr2	66040001	66200000	B.1.2.1.2.2.1.2.1	0.382636655948553	.	66040001	66200000	#9191FF	1	0.375
chr2	66200001	66400000	B.2.1.1.2.2.1.2.1.2.1	0.229367631296892	.	66200001	66400000	#4848FF	1	0.25
chr2	66400001	66480000	B.1.2.1.1.2.2.1	0.416934619506967	.	66400001	66480000	#9191FF	1	0.375
chr2	66480001	66800000	B.1.2.1.2.1.2.2.1.1.1	0.392282958199357	.	66480001	66800000	#9191FF	1	0.375
chr2	66800001	67280000	B.2.1.2.2.2.2.1.1.1.1	0.121114683815648	.	66800001	67280000	#4848FF	1	0.25
chr2	67280001	67560000	B.2.1.1.2.1.2.2.1.1.2	0.240085744908896	.	67280001	67560000	#4848FF	1	0.25
chr2	67560001	67840000	B.1.1.2.1.1.2.2.2.2	0.486602357984995	.	67560001	67840000	#DADAFF	1	0.5
chr2	67840001	68320000	B.1.2.1.2.1.2.1.1.1	0.401929260450161	.	67840001	68320000	#9191FF	1	0.375
chr2	68320001	68520000	A.2.1.1.2.2.2.1.2.2.2	0.72561629153269	.	68320001	68520000	#FF9191	1	0.75
chr2	68520001	68680000	B.1.1.1.1.2.2.1.2.2	0.531618435155413	.	68520001	68680000	#DADAFF	1	0.5
chr2	68680001	68760000	A.2.2.1.2.2.2.1.2.2	0.610932475884244	.	68680001	68760000	#FFDADA	1	0.625
chr2	68760001	68960000	B.1.1.2.1.1.1.2.2	0.493033226152197	.	68760001	68960000	#DADAFF	1	0.5
chr2	68960001	69200000	A.2.2.1.2.1.1.1.1.2.2.2	0.635584137191854	.	68960001	69200000	#FFDADA	1	0.625
chr2	69200001	69600000	A.1.2.1.1.2.1.1.1.1	0.891747052518757	.	69200001	69600000	#FF4848	1	0.875
chr2	69600001	70160000	A.1.1.1.1.1.2.1.1.2	0.996784565916399	.	69600001	70160000	#FF0000	1	1
chr2	70160001	70280000	A.1.1.2.1.1.2.2.1	0.94962486602358	.	70160001	70280000	#FF0000	1	1
chr2	70280001	70560000	A.1.1.1.2.1.1.1.2.2.2	0.983922829581994	.	70280001	70560000	#FF0000	1	1
chr2	70560001	71200000	B.1.1.1.1.1.2.2.2	0.539121114683816	.	70560001	71200000	#DADAFF	1	0.5
chr2	71200001	71520000	A.1.1.2.2.1.2.2.1.2.1	0.920685959271168	.	71200001	71520000	#FF0000	1	1
chr2	71520001	71720000	A.1.1.1.2.1.1.2.1.2.1	0.981779206859593	.	71520001	71720000	#FF0000	1	1
chr2	71720001	71880000	A.1.2.1.1.1.2.2.1.1	0.896034297963558	.	71720001	71880000	#FF4848	1	0.875
chr2	71880001	72200000	A.1.2.1.1.2.2.1.1.2.2	0.879957127545552	.	71880001	72200000	#FF4848	1	0.875
chr2	72200001	72400000	A.2.1.1.2.2.2.2.1	0.72454448017149	.	72200001	72400000	#FF9191	1	0.75
chr2	72400001	72600000	A.2.1.2.2.1.1.2.1.2	0.690246516613076	.	72400001	72600000	#FF9191	1	0.75
chr2	72600001	73160000	A.1.2.2.2.2.2.2.1.1.1.2	0.786709539121115	.	72600001	73160000	#FF4848	1	0.875
chr2	73160001	73520000	A.1.2.1.1.2.2.2.1.1.1	0.877813504823151	.	73160001	73520000	#FF4848	1	0.875
chr2	73520001	74000000	A.2.1.1.2.2.2.1.2.2.1	0.726688102893891	.	73520001	74000000	#FF9191	1	0.75
chr2	74000001	74600000	A.1.1.1.2.1.1.1.1.2	0.987138263665595	.	74000001	74600000	#FF0000	1	1
chr2	74600001	74800000	A.1.1.2.1.2.1.1.2	0.944265809217578	.	74600001	74800000	#FF0000	1	1
chr2	74800001	74920000	A.2.1.1.2.1.2.1.2.2	0.748124330117899	.	74800001	74920000	#FF9191	1	0.75
chr2	74920001	75120000	A.1.2.2.2.1.1.2	0.811361200428725	.	74920001	75120000	#FF4848	1	0.875
chr2	75120001	75560000	A.2.2.2.2.2.1.2.2.2	0.565916398713826	.	75120001	75560000	#FFDADA	1	0.625
chr2	75560001	75960000	B.1.1.2.1.1.2.1.1	0.491961414790997	.	75560001	75960000	#DADAFF	1	0.5
chr2	75960001	76560000	B.2.2.2.1.1.2.2.1	0.0182207931404073	.	75960001	76560000	#0000FF	1	0.125
chr2	76560001	76960000	B.2.2.2.1.1.2.1.1.1	0.0235798499464094	.	76560001	76960000	#0000FF	1	0.125
chr2	76960001	77120000	B.2.2.1.2.2.1.2.1.1	0.0353697749196141	.	76960001	77120000	#0000FF	1	0.125
chr2	77120001	77480000	B.2.2.1.2.2.1.1.2.2.2	0.0364415862808146	.	77120001	77480000	#0000FF	1	0.125
chr2	77480001	77560000	B.2.1.1.2.2.2.1.2.1.2	0.218649517684887	.	77480001	77560000	#4848FF	1	0.25
chr2	77560001	77640000	B.2.1.1.2.2.2.1.1.2.1	0.222936763129689	.	77560001	77640000	#4848FF	1	0.25
chr2	77640001	77800000	B.2.2.1.2.1.2.2.1.1	0.0482315112540193	.	77640001	77800000	#0000FF	1	0.125
chr2	77800001	77880000	B.2.1.1.2.2.2.1.2.2.1	0.217577706323687	.	77800001	77880000	#4848FF	1	0.25
chr2	77880001	78080000	B.2.2.1.2.1.2.1.2.1.1.2	0.0514469453376206	.	77880001	78080000	#0000FF	1	0.125
chr2	78080001	78280000	B.2.1.2.2.2.1.2.1.2.1.1	0.12540192926045	.	78080001	78280000	#4848FF	1	0.25
chr2	78280001	78400000	B.2.1.1.2.2.2.1.2.2.2	0.216505894962487	.	78280001	78400000	#4848FF	1	0.25
chr2	78400001	78480000	B.2.1.1.2.1.2.1.2.1.1	0.2508038585209	.	78400001	78480000	#4848FF	1	0.25
chr2	78480001	78880000	B.2.2.1.2.2.2.2.2.2	0.0257234726688103	.	78480001	78880000	#0000FF	1	0.125
chr2	78880001	79440000	B.2.2.2.2.1.2.2	0.00535905680600214	.	78880001	79440000	#0000FF	1	0.125
chr2	79440001	79720000	B.2.2.2.1.1.2.1.2.1.2	0.0203644158628081	.	79440001	79720000	#0000FF	1	0.125
chr2	79720001	79920000	B.2.2.1.2.2.1.1.2.2.1.2	0.037513397642015	.	79720001	79920000	#0000FF	1	0.125
chr2	79920001	80160000	B.2.2.1.2.2.1.1.2.2.1.1.2	0.0385852090032154	.	79920001	80160000	#0000FF	1	0.125
chr2	80160001	80320000	B.2.1.2.2.1.1.2.2.1.2	0.143622722400857	.	80160001	80320000	#4848FF	1	0.25
chr2	80320001	80480000	B.2.1.2.2.1.1.2.1.2	0.145766345123258	.	80320001	80480000	#4848FF	1	0.25
chr2	80480001	80600000	B.2.1.2.2.1.1.2.1.1.1	0.147909967845659	.	80480001	80600000	#4848FF	1	0.25
chr2	80600001	80680000	B.2.1.1.2.2.2.1.1.1	0.22400857449089	.	80600001	80680000	#4848FF	1	0.25
chr2	80680001	80800000	B.2.1.1.2.2.2.2.2.1	0.214362272240086	.	80680001	80800000	#4848FF	1	0.25
chr2	80800001	81000000	B.2.2.1.2.2.1.2.2.2.2	0.0310825294748124	.	80800001	81000000	#0000FF	1	0.125
chr2	81000001	81240000	B.2.2.1.2.2.1.2.1.2	0.0342979635584137	.	81000001	81240000	#0000FF	1	0.125
chr2	81240001	81400000	B.2.2.1.2.2.1.2.2.1	0.0332261521972133	.	81240001	81400000	#0000FF	1	0.125
chr2	81400001	81960000	B.2.2.2.2.1.1.2.2	0.007502679528403	.	81400001	81960000	#0000FF	1	0.125
chr2	81960001	82160000	B.2.1.2.2.1.1.2.2.2.2.1	0.141479099678457	.	81960001	82160000	#4848FF	1	0.25
chr2	82160001	82240000	B.2.1.1.2.2.2.2.1	0.215434083601286	.	82160001	82240000	#4848FF	1	0.25
chr2	82240001	82560000	B.2.2.1.2.2.1.1.1.2	0.0439442658092176	.	82240001	82560000	#0000FF	1	0.125
chr2	82560001	82680000	B.2.1.1.2.1.1.2.1	0.254019292604502	.	82560001	82680000	#4848FF	1	0.25
chr2	82680001	82840000	B.2.1.2.2.1.1.2.2.1.1	0.144694533762058	.	82680001	82840000	#4848FF	1	0.25
chr2	82840001	83360000	B.2.2.2.1.1.2.1.2.2	0.0192926045016077	.	82840001	83360000	#0000FF	1	0.125
chr2	83360001	83680000	B.2.2.1.2.2.1.1.1.1	0.045016077170418	.	83360001	83680000	#0000FF	1	0.125
chr2	83680001	83840000	B.2.2.1.2.1.2.1.2.1.2	0.0503751339764201	.	83680001	83840000	#0000FF	1	0.125
chr2	83840001	84120000	B.2.2.2.2.1.1.2.1	0.00857449088960343	.	83840001	84120000	#0000FF	1	0.125
chr2	84120001	84640000	B.2.2.2.1.2.1.1	0.0160771704180064	.	84120001	84640000	#0000FF	1	0.125
chr2	84640001	84800000	A.2.2.2.2.2.2.1.2	0.561629153269025	.	84640001	84800000	#FFDADA	1	0.625
chr2	84800001	85120000	B.1.1.2.2.2.1.1.1.1	0.45016077170418	.	84800001	85120000	#DADAFF	1	0.5
chr2	85120001	85560000	A.1.1.1.2.2.1.2.1	0.969989281886388	.	85120001	85560000	#FF0000	1	1
chr2	85560001	85960000	A.1.1.1.1.1.1.2	0.9989281886388	.	85560001	85960000	#FF0000	1	1
chr2	85960001	86080000	A.1.1.2.1.1.2.1.1.2	0.952840300107181	.	85960001	86080000	#FF0000	1	1
chr2	86080001	86480000	A.1.1.1.1.1.1.1	1	.	86080001	86480000	#FF0000	1	1
chr2	86480001	86880000	A.1.1.1.1.1.2.1.2	0.995712754555198	.	86480001	86880000	#FF0000	1	1
chr2	86880001	87040000	A.2.1.1.2.1.2.1.1	0.751339764201501	.	86880001	87040000	#FF9191	1	0.75
chr2	87040001	87160000	A.2.2.1.2.2.2.1.2.1	0.612004287245445	.	87040001	87160000	#FFDADA	1	0.625
chr2	87280001	87320000	A.2.2.1.2.2.2.1.2.1	0.612004287245445	.	87280001	87320000	#FFDADA	1	0.625
chr2	87320001	87360000	A.2.1.2.2.2.1.2	0.676312968917471	.	87320001	87360000	#FF9191	1	0.75
chr2	87400001	87520000	A.2.1.2.2.2.1.2	0.676312968917471	.	87400001	87520000	#FF9191	1	0.75
chr2	87760001	88000000	A.2.1.2.2.2.1.2	0.676312968917471	.	87760001	88000000	#FF9191	1	0.75
chr2	88160001	88480000	A.2.1.2.2.1.2.2	0.680600214362272	.	88160001	88480000	#FF9191	1	0.75
chr2	88480001	88840000	B.2.1.1.2.2.1.2.1.1	0.230439442658092	.	88480001	88840000	#4848FF	1	0.25
chr2	88840001	89040000	A.2.1.1.2.2.1.1.2.2.2.1.1	0.737406216505895	.	88840001	89040000	#FF9191	1	0.75
chr2	89040001	89520000	B.1.2.1.2.1.2.2.1.2	0.390139335476956	.	89040001	89520000	#9191FF	1	0.375
chr2	89520001	89640000	B.1.1.2.1.2.2.1.2	0.473740621650589	.	89520001	89640000	#DADAFF	1	0.5
chr2	89880001	90080000	B.2.1.1.2.2.2.2.2.2	0.213290460878885	.	89880001	90080000	#4848FF	1	0.25
chr2	90080001	90280000	B.2.1.2.2.1.1.2.2.2.1	0.142550911039657	.	90080001	90280000	#4848FF	1	0.25
chr2	90400001	90480000	B.1.2.1.1.2.2.2.1	0.415862808145766	.	90400001	90480000	#9191FF	1	0.375
chr2	91680001	91720000	B.1.2.1.1.2.2.2.1	0.415862808145766	.	91680001	91720000	#9191FF	1	0.375
chr2	91760001	91960000	B.2.1.2.2.1.1.1.1	0.15005359056806	.	91760001	91960000	#4848FF	1	0.25
chr2	91960001	92000000	B.1.2.1.1.1.1.1.1	0.437299035369775	.	91960001	92000000	#9191FF	1	0.375
chr2	92040001	92200000	B.1.2.1.1.1.1.1.1	0.437299035369775	.	92040001	92200000	#9191FF	1	0.375
chr2	92280001	92360000	B.1.2.1.1.1.1.1.1	0.437299035369775	.	92280001	92360000	#9191FF	1	0.375
chr2	95320001	95440000	B.1.2.1.2.2.2.2	0.377277599142551	.	95320001	95440000	#9191FF	1	0.375
chr2	95440001	95680000	B.1.2.1.2.2.1.1.1	0.387995712754555	.	95440001	95680000	#9191FF	1	0.375
chr2	95680001	95880000	A.2.1.2.2.1.2.1.1.2.2.1	0.683815648445874	.	95680001	95880000	#FF9191	1	0.75
chr2	95880001	96000000	B.1.1.1.1.2.2.2.2.2	0.526259378349411	.	95880001	96000000	#DADAFF	1	0.5
chr2	96000001	96080000	A.2.2.1.2.2.2.2.1	0.609860664523044	.	96000001	96080000	#FFDADA	1	0.625
chr2	96120001	96240000	A.2.2.1.2.2.2.2.1	0.609860664523044	.	96120001	96240000	#FFDADA	1	0.625
chr2	96240001	96280000	B.1.1.1.1.2.2.2.1.1.1	0.530546623794212	.	96240001	96280000	#DADAFF	1	0.5
chr2	96320001	96400000	B.1.1.1.1.2.2.2.1.1.1	0.530546623794212	.	96320001	96400000	#DADAFF	1	0.5
chr2	96400001	96520000	A.2.2.2.2.1.1.2	0.572347266881029	.	96400001	96520000	#FFDADA	1	0.625
chr2	96520001	96680000	A.1.1.2.2.1.1.1.1	0.935691318327974	.	96520001	96680000	#FF0000	1	1
chr2	96720001	97200000	A.1.1.2.2.1.1.1.1	0.935691318327974	.	96720001	97200000	#FF0000	1	1
chr2	97200001	97520000	A.1.1.2.2.1.2.1.2.2	0.922829581993569	.	97200001	97520000	#FF0000	1	1
chr2	97560001	97720000	A.1.1.2.2.1.2.1.2.2	0.922829581993569	.	97560001	97720000	#FF0000	1	1
chr2	97720001	97840000	A.2.2.1.2.2.2.1.1	0.613076098606645	.	97720001	97840000	#FFDADA	1	0.625
chr2	97840001	97920000	A.1.2.2.2.2.2.2.1.1.1.1	0.787781350482315	.	97840001	97920000	#FF4848	1	0.875
chr2	98000001	98040000	A.1.2.2.2.2.2.2.1.1.1.1	0.787781350482315	.	98000001	98040000	#FF4848	1	0.875
chr2	98160001	98200000	A.1.2.2.2.2.2.2.1.1.1.1	0.787781350482315	.	98160001	98200000	#FF4848	1	0.875
chr2	98240001	98800000	A.1.2.2.2.2.2.2.1.1.1.1	0.787781350482315	.	98240001	98800000	#FF4848	1	0.875
chr2	98800001	98920000	A.2.1.2.2.2.2	0.67524115755627	.	98800001	98920000	#FF9191	1	0.75
chr2	98920001	99200000	A.2.1.1.2.2.2.1.1.1	0.729903536977492	.	98920001	99200000	#FF9191	1	0.75
chr2	99200001	99280000	A.2.1.1.2.1.2.2.2.1.2	0.743837084673098	.	99200001	99280000	#FF9191	1	0.75
chr2	99280001	99400000	A.1.2.2.2.1.2.1.2.2	0.806002143622722	.	99280001	99400000	#FF4848	1	0.875
chr2	99400001	99560000	A.2.2.1.2.1.1.2.2.1	0.629153269024652	.	99400001	99560000	#FFDADA	1	0.625
chr2	99560001	99720000	B.1.1.1.1.2.2.1.2.1	0.532690246516613	.	99560001	99720000	#DADAFF	1	0.5
chr2	99720001	99920000	A.2.1.1.2.1.1.1.2.2	0.753483386923901	.	99720001	99920000	#FF9191	1	0.75
chr2	99920001	100120000	A.2.1.2.2.1.1.1.1.1	0.694533762057878	.	99920001	100120000	#FF9191	1	0.75
chr2	100160001	100400000	A.2.1.2.2.1.1.1.1.1	0.694533762057878	.	100160001	100400000	#FF9191	1	0.75
chr2	100400001	100680000	B.1.1.1.1.1.2.2.1.2	0.540192926045016	.	100400001	100680000	#DADAFF	1	0.5
chr2	100680001	100760000	B.1.1.1.1.2.2.2.2.1	0.527331189710611	.	100680001	100760000	#DADAFF	1	0.5
chr2	100760001	101040000	A.2.2.1.2.1.2.2.2.2	0.622722400857449	.	100760001	101040000	#FFDADA	1	0.625
chr2	101040001	101600000	A.2.1.1.2.2.1.1.2.2.2.1.2	0.736334405144695	.	101040001	101600000	#FF9191	1	0.75
chr2	101600001	101840000	A.1.2.1.1.2.1.1.1.2.1	0.890675241157556	.	101600001	101840000	#FF4848	1	0.875
chr2	101840001	102160000	A.1.1.2.2.1.1.2.1	0.932475884244373	.	101840001	102160000	#FF0000	1	1
chr2	102160001	102320000	A.1.2.1.1.2.1.2.1.2.1	0.885316184351554	.	102160001	102320000	#FF4848	1	0.875
chr2	102320001	102520000	A.1.1.2.2.1.1.2.2.1.2.2	0.928188638799571	.	102320001	102520000	#FF0000	1	1
chr2	102520001	103120000	A.1.1.1.2.2.1.2.2	0.968917470525188	.	102520001	103120000	#FF0000	1	1
chr2	103120001	103280000	B.1.1.1.1.2.2.2.1.1.2	0.529474812433012	.	103120001	103280000	#DADAFF	1	0.5
chr2	103280001	103440000	A.2.2.1.1.2.1.1.1.2	0.661307609860665	.	103280001	103440000	#FFDADA	1	0.625
chr2	103440001	103680000	B.2.1.2.2.2.2.2.1	0.108252947481243	.	103440001	103680000	#4848FF	1	0.25
chr2	103680001	104080000	B.2.2.2.2.1.1.1	0.00964630225080386	.	103680001	104080000	#0000FF	1	0.125
chr2	104080001	104200000	B.2.1.2.2.1.2.1.2.2	0.136120042872454	.	104080001	104200000	#4848FF	1	0.25
chr2	104200001	104480000	B.2.2.1.1.1.1.2.1.1.2.2	0.0964630225080386	.	104200001	104480000	#0000FF	1	0.125
chr2	104480001	104680000	B.2.2.1.1.2.2.1.1.2.1	0.0771704180064309	.	104480001	104680000	#0000FF	1	0.125
chr2	104680001	104840000	B.2.2.1.1.1.1.1.2.1.2	0.101822079314041	.	104680001	104840000	#0000FF	1	0.125
chr2	104840001	104960000	B.2.1.1.2.1.1.2.2	0.252947481243301	.	104840001	104960000	#4848FF	1	0.25
chr2	104960001	105400000	B.2.1.2.2.2.2.2.2.1	0.107181136120043	.	104960001	105400000	#4848FF	1	0.25
chr2	105400001	105640000	B.2.1.1.1.2.2.2.2	0.258306538049303	.	105400001	105640000	#4848FF	1	0.25
chr2	105640001	105880000	B.1.1.2.2.2.1.2.1.2	0.444801714898178	.	105640001	105880000	#DADAFF	1	0.5
chr2	105880001	106040000	A.2.1.1.2.2.1.1.1	0.740621650589496	.	105880001	106040000	#FF9191	1	0.75
chr2	106040001	106160000	A.2.1.2.2.2.1.1.2.1	0.678456591639871	.	106040001	106160000	#FF9191	1	0.75
chr2	106160001	106360000	A.2.1.2.2.1.2.1.2	0.681672025723473	.	106160001	106360000	#FF9191	1	0.75
chr2	106360001	106560000	A.2.1.1.2.2.1.2.2.1.2	0.732047159699893	.	106360001	106560000	#FF9191	1	0.75
chr2	106560001	106640000	A.2.2.1.2.1.1.1.2.2	0.632368703108253	.	106560001	106640000	#FFDADA	1	0.625
chr2	106640001	106840000	A.2.2.1.2.1.2.1.1	0.627009646302251	.	106640001	106840000	#FFDADA	1	0.625
chr2	106840001	106920000	B.1.1.2.1.2.2.1.1	0.47481243301179	.	106840001	106920000	#DADAFF	1	0.5
chr2	106920001	107000000	B.1.1.2.2.2.1.1.1.2	0.44908896034298	.	106920001	107000000	#DADAFF	1	0.5
chr2	107080001	107200000	B.1.1.2.2.2.1.1.1.2	0.44908896034298	.	107080001	107200000	#DADAFF	1	0.5
chr2	107200001	107760000	B.2.2.1.2.2.2.1.2	0.0289389067524116	.	107200001	107760000	#0000FF	1	0.125
chr2	107760001	108160000	B.2.2.1.1.2.2.2.1.1.1	0.0696677384780279	.	107760001	108160000	#0000FF	1	0.125
chr2	108160001	108440000	B.2.1.2.2.1.2.2	0.135048231511254	.	108160001	108440000	#4848FF	1	0.25
chr2	108520001	109040000	B.2.1.1.1.2.2.1.2.2.1	0.261521972132905	.	108520001	109040000	#4848FF	1	0.25
chr2	109040001	109240000	A.1.2.2.2.2.1.2.1.2.2	0.792068595927117	.	109040001	109240000	#FF4848	1	0.875
chr2	109240001	109400000	A.1.2.2.2.2.1.2.2.2	0.789924973204716	.	109240001	109400000	#FF4848	1	0.875
chr2	109400001	109640000	A.2.1.2.2.1.1.1.1.2	0.693461950696677	.	109400001	109640000	#FF9191	1	0.75
chr2	109640001	109920000	A.1.2.1.2.1.1.2.2.2.1	0.866023579849946	.	109640001	109920000	#FF4848	1	0.875
chr2	109920001	110120000	A.1.1.2.2.1.1.2.2.1.1.1	0.931404072883173	.	109920001	110120000	#FF0000	1	1
chr2	110240001	110520000	A.1.1.2.2.1.1.2.2.1.1.1	0.931404072883173	.	110240001	110520000	#FF0000	1	1
chr2	110840001	110920000	A.1.1.2.2.1.1.2.2.1.1.1	0.931404072883173	.	110840001	110920000	#FF0000	1	1
chr2	110920001	111000000	A.1.2.2.2.2.1.1.1.1.2	0.79957127545552	.	110920001	111000000	#FF4848	1	0.875
chr2	111360001	111600000	A.1.2.2.2.2.1.1.1.1.2	0.79957127545552	.	111360001	111600000	#FF4848	1	0.875
chr2	111600001	111760000	A.2.1.1.2.1.2.2.2.1.1	0.744908896034298	.	111600001	111760000	#FF9191	1	0.75
chr2	111760001	112160000	A.1.2.2.1.1.1.1.2.1.2	0.841371918542337	.	111760001	112160000	#FF4848	1	0.875
chr2	112160001	112560000	A.1.2.1.2.1.1.2.2.1.1	0.868167202572347	.	112160001	112560000	#FF4848	1	0.875
chr2	112600001	112640000	A.1.2.1.2.1.1.2.2.1.1	0.868167202572347	.	112600001	112640000	#FF4848	1	0.875
chr2	112640001	113040000	A.1.2.2.1.1.2.2.2	0.828510182207931	.	112640001	113040000	#FF4848	1	0.875
chr2	113040001	113120000	A.1.2.2.2.2.2.2.2.2.1	0.782422293676313	.	113040001	113120000	#FF4848	1	0.875
chr2	113160001	113240000	A.1.2.2.2.2.2.2.2.2.1	0.782422293676313	.	113160001	113240000	#FF4848	1	0.875
chr2	113240001	113400000	A.1.2.2.2.2.1.2.1.1.1	0.796355841371919	.	113240001	113400000	#FF4848	1	0.875
chr2	113400001	113680000	A.2.2.1.2.1.2.1.2	0.62593783494105	.	113400001	113680000	#FFDADA	1	0.625
chr2	113680001	113960000	B.1.2.1.2.1.2.2.1.1.2	0.391211146838156	.	113680001	113960000	#9191FF	1	0.375
chr2	113960001	114240000	A.2.2.1.1.2.1.2	0.655948553054662	.	113960001	114240000	#FFDADA	1	0.625
chr2	114320001	114720000	A.2.1.1.2.2.1.2.2.2	0.730975348338692	.	114320001	114720000	#FF9191	1	0.75
chr2	114720001	115120000	B.2.1.2.1.1.1.2.1.2.2	0.206859592711683	.	114720001	115120000	#4848FF	1	0.25
chr2	115120001	115200000	B.2.1.1.2.1.1.1.2.2	0.255091103965702	.	115120001	115200000	#4848FF	1	0.25
chr2	115200001	115320000	B.2.1.2.1.1.2.2.1.1.1	0.197213290460879	.	115200001	115320000	#4848FF	1	0.25
chr2	115320001	115560000	B.2.2.1.1.1.1.1.1.1	0.105037513397642	.	115320001	115560000	#0000FF	1	0.125
chr2	115560001	115680000	B.2.2.1.2.1.2.2.2	0.0460878885316184	.	115560001	115680000	#0000FF	1	0.125
chr2	115680001	115760000	B.2.1.1.2.1.1.1.2.1	0.256162915326902	.	115680001	115760000	#4848FF	1	0.25
chr2	115760001	115840000	B.2.1.2.2.1.2.1.1	0.139335476956056	.	115760001	115840000	#4848FF	1	0.25
chr2	115840001	116160000	B.2.2.1.2.2.1.2.2.2.1	0.0321543408360129	.	115840001	116160000	#0000FF	1	0.125
chr2	116160001	116560000	B.2.2.2.2.2.2.1	0.00321543408360129	.	116160001	116560000	#0000FF	1	0.125
chr2	116560001	116880000	B.2.2.2.1.2.1.2.2.2	0.0117899249732047	.	116560001	116880000	#0000FF	1	0.125
chr2	116880001	117000000	B.2.1.2.2.1.2.1.2.1.1	0.138263665594855	.	116880001	117000000	#4848FF	1	0.25
chr2	117000001	117480000	B.2.2.2.2.2.2.2.1	0.00214362272240086	.	117000001	117480000	#0000FF	1	0.125
chr2	117480001	117600000	B.2.2.1.1.1.1.1.2.2.2	0.0996784565916399	.	117480001	117600000	#0000FF	1	0.125
chr2	117600001	118240000	B.2.2.2.2.2.2.2.2	0.00107181136120043	.	117600001	118240000	#0000FF	1	0.125
chr2	118240001	118560000	B.2.1.2.2.2.2.2.2.2	0.106109324758842	.	118240001	118560000	#4848FF	1	0.25
chr2	118560001	118840000	A.2.2.2.2.2.1.1.1	0.570203644158628	.	118560001	118840000	#FFDADA	1	0.625
chr2	118840001	118960000	B.1.1.2.2.2.2.2.1	0.439442658092176	.	118840001	118960000	#DADAFF	1	0.5
chr2	118960001	119640000	B.2.1.2.1.1.1.1.2	0.210075026795284	.	118960001	119640000	#4848FF	1	0.25
chr2	119640001	119960000	B.1.1.2.2.2.1.2.2.2.1	0.442658092175777	.	119640001	119960000	#DADAFF	1	0.5
chr2	119960001	120160000	A.2.1.2.2.1.2.1.1.2.2.2	0.682743837084673	.	119960001	120160000	#FF9191	1	0.75
chr2	120160001	120360000	A.2.2.1.1.2.1.1.2.2.1	0.659163987138264	.	120160001	120360000	#FFDADA	1	0.625
chr2	120360001	120440000	A.2.1.2.2.2.1.1.2.2	0.677384780278671	.	120360001	120440000	#FF9191	1	0.75
chr2	120440001	120880000	A.1.1.2.2.1.2.2.2	0.918542336548767	.	120440001	120880000	#FF0000	1	1
chr2	120880001	121200000	A.1.1.2.2.1.2.1.1	0.92604501607717	.	120880001	121200000	#FF0000	1	1
chr2	121200001	121520000	A.1.1.2.2.1.1.2.2.1.2.1	0.929260450160772	.	121200001	121520000	#FF0000	1	1
chr2	121520001	121600000	A.2.1.2.2.2.1.1.1	0.679528403001072	.	121520001	121600000	#FF9191	1	0.75
chr2	121600001	121880000	A.1.2.2.1.1.1.1.2.1.1	0.842443729903537	.	121600001	121880000	#FF4848	1	0.875
chr2	121880001	122520000	A.1.1.2.2.1.1.1.2.2	0.933547695605573	.	121880001	122520000	#FF0000	1	1
chr2	122520001	123080000	B.2.1.1.1.2.2.1.2.1.1	0.263665594855305	.	122520001	123080000	#4848FF	1	0.25
chr2	123080001	123160000	B.1.2.2.2.2.1.2	0.317256162915327	.	123080001	123160000	#9191FF	1	0.375
chr2	123160001	123280000	B.2.1.2.1.1.2.1.2.2.1	0.19935691318328	.	123160001	123280000	#4848FF	1	0.25
chr2	123280001	123480000	B.2.2.1.1.1.1.2.1.2	0.0953912111468382	.	123280001	123480000	#0000FF	1	0.125
chr2	123480001	123680000	B.2.2.1.1.2.2.1.1.2.2.2	0.07502679528403	.	123480001	123680000	#0000FF	1	0.125
chr2	123680001	123840000	B.2.2.1.1.2.2.2.2.2.1	0.0653804930332262	.	123680001	123840000	#0000FF	1	0.125
chr2	123840001	124240000	B.2.2.2.1.2.1.2.2.1	0.0128617363344051	.	123840001	124240000	#0000FF	1	0.125
chr2	124240001	124360000	B.2.2.1.1.1.1.1.2.2.1	0.10075026795284	.	124240001	124360000	#0000FF	1	0.125
chr2	124360001	124560000	B.2.2.1.1.1.1.2.2.2.1	0.0932475884244373	.	124360001	124560000	#0000FF	1	0.125
chr2	124560001	124760000	B.2.2.1.1.1.1.1.1.2	0.103965702036442	.	124560001	124760000	#0000FF	1	0.125
chr2	124760001	124960000	B.2.2.1.1.2.2.2.2.2.2	0.0643086816720257	.	124760001	124960000	#0000FF	1	0.125
chr2	124960001	125280000	B.2.2.1.1.1.1.2.1.1.2.1	0.097534833869239	.	124960001	125280000	#0000FF	1	0.125
chr2	125280001	125440000	B.2.2.1.1.1.1.2.2.2.2.1.2	0.0911039657020364	.	125280001	125440000	#0000FF	1	0.125
chr2	125440001	125600000	B.2.2.1.1.1.1.2.2.2.2.1.1	0.0921757770632369	.	125440001	125600000	#0000FF	1	0.125
chr2	125600001	125800000	B.2.2.1.1.1.1.2.1.1.1	0.0986066452304394	.	125600001	125800000	#0000FF	1	0.125
chr2	125800001	125880000	B.2.1.2.1.1.2.2.1.2.1	0.193997856377278	.	125800001	125880000	#4848FF	1	0.25
chr2	125880001	126080000	B.2.2.1.1.1.1.2.2.2.2.2	0.090032154340836	.	125880001	126080000	#0000FF	1	0.125
chr2	126080001	126200000	B.2.1.2.2.1.2.1.2.1.2	0.137191854233655	.	126080001	126200000	#4848FF	1	0.25
chr2	126200001	126280000	B.2.1.1.2.1.1.1.1	0.257234726688103	.	126200001	126280000	#4848FF	1	0.25
chr2	126280001	126360000	B.2.1.2.1.1.2.2.1.2.2	0.192926045016077	.	126280001	126360000	#4848FF	1	0.25
chr2	126360001	126640000	B.2.2.1.1.2.2.1.2.2.2	0.0707395498392283	.	126360001	126640000	#0000FF	1	0.125
chr2	126640001	127360000	B.2.2.1.1.1.2.1.2.2	0.0857449088960343	.	126640001	127360000	#0000FF	1	0.125
chr2	127360001	127480000	A.2.2.1.1.2.1.1.2.2.2.1	0.658092175777063	.	127360001	127480000	#FFDADA	1	0.625
chr2	127480001	127800000	A.2.2.1.1.2.1.1.2.2.2.2	0.657020364415863	.	127480001	127800000	#FFDADA	1	0.625
chr2	127800001	128040000	A.1.1.2.2.1.2.2.1.2.2	0.919614147909968	.	127800001	128040000	#FF0000	1	1
chr2	128040001	128320000	A.1.1.1.2.1.1.1.2.1	0.986066452304394	.	128040001	128320000	#FF0000	1	1
chr2	128320001	128480000	A.1.1.2.2.1.2.1.2.1.2	0.92390139335477	.	128320001	128480000	#FF0000	1	1
chr2	128480001	128760000	A.1.1.2.2.1.2.1.2.1.1	0.92497320471597	.	128480001	128760000	#FF0000	1	1
chr2	128760001	129080000	A.1.1.2.2.1.2.2.1.1	0.921757770632369	.	128760001	129080000	#FF0000	1	1
chr2	129080001	129320000	A.2.2.2.2.2.2.1.1.1	0.564844587352626	.	129080001	129320000	#FFDADA	1	0.625
chr2	129320001	129600000	B.1.1.2.2.2.1.2.1.1.1	0.446945337620579	.	129320001	129600000	#DADAFF	1	0.5
chr2	129600001	129840000	B.2.1.1.1.1.1.2.1.2.2.2	0.294748124330118	.	129600001	129840000	#4848FF	1	0.25
chr2	129840001	129960000	B.2.1.1.1.1.1.1.1.1.1	0.305466237942122	.	129840001	129960000	#4848FF	1	0.25
chr2	129960001	130160000	B.1.2.1.2.1.1.1.1.2.2	0.408360128617363	.	129960001	130160000	#9191FF	1	0.375
chr2	130160001	130240000	B.2.1.1.1.1.1.1.1.2	0.303322615219721	.	130160001	130240000	#4848FF	1	0.25
chr2	130240001	130840000	B.2.1.1.1.2.2.1.2.1.2	0.262593783494105	.	130240001	130840000	#4848FF	1	0.25
chr2	130840001	131160000	B.1.1.1.1.1.1.1.1.2.2	0.551982851018221	.	130840001	131160000	#DADAFF	1	0.5
chr2	131480001	131520000	B.1.1.1.1.1.1.1.1.2.2	0.551982851018221	.	131480001	131520000	#DADAFF	1	0.5
chr2	131520001	131800000	B.1.2.1.1.1.1.2.2	0.433011789924973	.	131520001	131800000	#9191FF	1	0.375
chr2	131800001	131920000	A.2.1.2.2.1.2.1.1.1	0.685959271168274	.	131800001	131920000	#FF9191	1	0.75
chr2	131920001	132000000	B.1.1.2.2.2.2.1	0.440514469453376	.	131920001	132000000	#DADAFF	1	0.5
chr2	132040001	132120000	B.1.1.2.2.2.2.1	0.440514469453376	.	132040001	132120000	#DADAFF	1	0.5
chr2	132120001	132320000	B.1.1.1.2.1.1.1.2	0.523043944265809	.	132120001	132320000	#DADAFF	1	0.5
chr2	132320001	132520000	B.1.1.2.2.2.1.2.2.2.2	0.441586280814577	.	132320001	132520000	#DADAFF	1	0.5
chr2	132520001	132640000	B.1.1.2.2.2.2.2.2	0.438370846730975	.	132520001	132640000	#DADAFF	1	0.5
chr2	132640001	132760000	B.2.2.2.1.2.2	0.0107181136120043	.	132640001	132760000	#0000FF	1	0.125
chr2	132800001	134080000	B.2.2.2.1.2.2	0.0107181136120043	.	132800001	134080000	#0000FF	1	0.125
chr2	134080001	134280000	B.2.1.1.1.2.2.2.1	0.259378349410504	.	134080001	134280000	#4848FF	1	0.25
chr2	134280001	134840000	B.2.1.2.1.1.1.2.1.1	0.209003215434084	.	134280001	134840000	#4848FF	1	0.25
chr2	134840001	134960000	A.2.2.2.2.1.1.1	0.573419078242229	.	134840001	134960000	#FFDADA	1	0.625
chr2	134960001	135200000	B.1.1.1.1.1.1.1.2.1.1	0.55091103965702	.	134960001	135200000	#DADAFF	1	0.5
chr2	135200001	135400000	B.1.2.1.1.1.2.2.1.2	0.428724544480171	.	135200001	135400000	#9191FF	1	0.375
chr2	135400001	135720000	A.2.2.2.2.2.2.1.1.2.2	0.562700964630225	.	135400001	135720000	#FFDADA	1	0.625
chr2	135720001	136040000	A.2.1.1.2.2.1.2.2.1.1	0.733118971061093	.	135720001	136040000	#FF9191	1	0.75
chr2	136040001	136160000	B.1.1.1.2.1.1.1.1.2	0.52411575562701	.	136040001	136160000	#DADAFF	1	0.5
chr2	136160001	136360000	A.2.2.2.2.2.2.1.1.2.1	0.563772775991426	.	136160001	136360000	#FFDADA	1	0.625
chr2	136360001	136480000	A.2.2.1.2.1.1.1.1.2.2.1	0.636655948553055	.	136360001	136480000	#FFDADA	1	0.625
chr2	136480001	136800000	A.2.1.1.2.2.1.1.2.2.2.2	0.735262593783494	.	136480001	136800000	#FF9191	1	0.75
chr2	136800001	137200000	A.2.2.2.2.2.1.2.1	0.568060021436227	.	136800001	137200000	#FFDADA	1	0.625
chr2	137200001	137560000	B.2.2.1.1.1.2.1.1.1	0.0889603429796356	.	137200001	137560000	#0000FF	1	0.125
chr2	137560001	138040000	B.2.2.2.1.2.1.2.1.2	0.0139335476956056	.	137560001	138040000	#0000FF	1	0.125
chr2	138040001	138160000	B.2.1.1.1.1.2.2.2.2	0.278670953912111	.	138040001	138160000	#4848FF	1	0.25
chr2	138160001	138280000	B.2.1.2.1.1.2.2.1.1.2.2	0.195069667738478	.	138160001	138280000	#4848FF	1	0.25
chr2	138280001	138400000	B.2.1.2.1.1.2.1.1.2	0.202572347266881	.	138280001	138400000	#4848FF	1	0.25
chr2	138400001	138600000	B.2.1.2.1.1.2.1.2.1.1	0.201500535905681	.	138400001	138600000	#4848FF	1	0.25
chr2	138600001	138760000	B.1.2.1.2.1.1.1.1.2.1	0.409431939978564	.	138600001	138760000	#9191FF	1	0.375
chr2	138760001	139200000	B.2.1.2.1.1.1.2.1.2.1	0.207931404072883	.	138760001	139200000	#4848FF	1	0.25
chr2	139200001	139560000	B.1.1.2.2.2.1.2.2.1	0.443729903536977	.	139200001	139560000	#DADAFF	1	0.5
chr2	139560001	139760000	B.2.2.1.1.1.2.2.2	0.082529474812433	.	139560001	139760000	#0000FF	1	0.125
chr2	139760001	139840000	B.2.2.1.1.1.1.2.2.1	0.0943193997856377	.	139760001	139840000	#0000FF	1	0.125
chr2	139840001	140000000	B.2.2.1.1.1.1.1.2.1.1	0.102893890675241	.	139840001	140000000	#0000FF	1	0.125
chr2	140000001	140200000	B.2.2.1.1.2.2.2.2.1	0.0664523043944266	.	140000001	140200000	#0000FF	1	0.125
chr2	140200001	140480000	B.2.2.1.1.2.2.1.1.2.2.1	0.0760986066452304	.	140200001	140480000	#0000FF	1	0.125
chr2	140480001	141040000	B.2.2.1.1.2.2.2.1.2	0.067524115755627	.	140480001	141040000	#0000FF	1	0.125
chr2	141040001	141160000	B.2.1.1.1.1.1.2.2	0.293676312968917	.	141040001	141160000	#4848FF	1	0.25
chr2	141160001	141240000	B.1.2.2.1.2.2.2.2.2	0.334405144694534	.	141160001	141240000	#9191FF	1	0.375
chr2	141240001	141320000	B.1.2.2.1.2.2.2.2.1	0.335476956055734	.	141240001	141320000	#9191FF	1	0.375
chr2	141320001	141440000	B.2.1.1.1.1.1.1.2.1	0.302250803858521	.	141320001	141440000	#4848FF	1	0.25
chr2	141440001	141640000	B.2.1.2.1.1.2.1.2.1.2	0.20042872454448	.	141440001	141640000	#4848FF	1	0.25
chr2	141640001	141840000	B.2.1.2.1.1.2.2.2.2	0.189710610932476	.	141640001	141840000	#4848FF	1	0.25
chr2	141840001	142200000	B.2.2.1.1.2.2.2.1.1.2	0.0685959271168274	.	141840001	142200000	#0000FF	1	0.125
chr2	142200001	142480000	B.2.2.1.1.2.2.1.2.1.2	0.0728831725616292	.	142200001	142480000	#0000FF	1	0.125
chr2	142480001	142640000	B.2.1.2.1.1.2.2.1.1.2.1	0.196141479099678	.	142480001	142640000	#4848FF	1	0.25
chr2	142640001	142960000	B.2.1.2.1.1.1.2.2	0.205787781350482	.	142640001	142960000	#4848FF	1	0.25
chr2	142960001	143120000	B.2.1.2.1.1.2.1.2.2.2	0.198285101822079	.	142960001	143120000	#4848FF	1	0.25
chr2	143120001	143480000	B.2.2.1.1.2.2.1.2.1.1	0.0739549839228296	.	143120001	143480000	#0000FF	1	0.125
chr2	143480001	143760000	B.2.2.1.1.2.2.1.1.1	0.0782422293676313	.	143480001	143760000	#0000FF	1	0.125
chr2	143760001	143920000	B.2.1.1.1.1.1.2.1.2.2.1.1	0.296891747052519	.	143760001	143920000	#4848FF	1	0.25
chr2	143920001	144160000	B.2.1.1.1.1.1.2.1.1	0.30010718113612	.	143920001	144160000	#4848FF	1	0.25
chr2	144160001	144440000	B.1.2.2.2.2.1.1.2.2	0.318327974276527	.	144160001	144440000	#9191FF	1	0.375
chr2	144440001	144680000	B.1.1.2.2.1.1.2.1.1.2	0.464094319399786	.	144440001	144680000	#DADAFF	1	0.5
chr2	144680001	145000000	B.1.1.1.1.1.1.2.2.1.2.2	0.544480171489818	.	144680001	145000000	#DADAFF	1	0.5
chr2	145000001	145280000	A.2.2.1.1.2.1.1.1.1.2.1	0.663451232583065	.	145000001	145280000	#FFDADA	1	0.625
chr2	145280001	145560000	B.1.1.2.2.1.1.1.1	0.470525187566988	.	145280001	145560000	#DADAFF	1	0.5
chr2	145560001	145960000	B.1.2.1.2.1.1.1.2	0.407288317256163	.	145560001	145960000	#9191FF	1	0.375
chr2	145960001	146200000	B.1.2.2.1.2.1.2.2.1.1	0.348338692390139	.	145960001	146200000	#9191FF	1	0.375
chr2	146200001	146360000	B.1.2.2.2.2.1.1.2.1	0.319399785637728	.	146200001	146360000	#9191FF	1	0.375
chr2	146360001	146800000	B.2.1.1.1.2.1.2.1.2.2	0.271168274383708	.	146360001	146800000	#4848FF	1	0.25
chr2	146800001	147080000	B.2.1.2.1.2.2.2.1.2.1.1.1	0.158628081457663	.	146800001	147080000	#4848FF	1	0.25
chr2	147080001	147440000	B.2.1.2.1.1.2.2.2.1.1	0.191854233654877	.	147080001	147440000	#4848FF	1	0.25
chr2	147440001	147600000	B.2.1.1.1.1.1.1.1.1.2	0.304394426580922	.	147440001	147600000	#4848FF	1	0.25
chr2	147600001	148120000	B.1.2.1.1.1.2.2.1.1	0.429796355841372	.	147600001	148120000	#9191FF	1	0.375
chr2	148120001	148320000	B.1.1.1.1.1.1.2.2.1.2.1	0.545551982851018	.	148120001	148320000	#DADAFF	1	0.5
chr2	148320001	148400000	B.1.1.1.2.1.1.1.1.1	0.52518756698821	.	148320001	148400000	#DADAFF	1	0.5
chr2	148400001	148680000	B.1.1.1.1.1.1.1.2.1.2	0.54983922829582	.	148400001	148680000	#DADAFF	1	0.5
chr2	148680001	148880000	A.2.1.2.1.2.2.1.1.2.1	0.703108252947481	.	148680001	148880000	#FF9191	1	0.75
chr2	148880001	149080000	B.1.1.1.1.1.1.2.2.2	0.543408360128617	.	148880001	149080000	#DADAFF	1	0.5
chr2	149080001	149200000	B.1.1.1.2.2.1.1.2.1	0.506966773847803	.	149080001	149200000	#DADAFF	1	0.5
chr2	149200001	149400000	B.1.1.2.2.1.1.1.2.1.2	0.468381564844587	.	149200001	149400000	#DADAFF	1	0.5
chr2	149400001	149520000	A.2.2.1.1.2.2.2.1.1.1.2	0.647374062165059	.	149400001	149520000	#FFDADA	1	0.625
chr2	149520001	149640000	B.1.1.1.2.2.1.2.2	0.503751339764202	.	149520001	149640000	#DADAFF	1	0.5
chr2	149640001	149720000	B.1.2.2.1.2.1.2.2.2.2.1	0.344051446945338	.	149640001	149720000	#9191FF	1	0.375
chr2	149760001	149840000	B.1.2.2.1.2.1.2.2.2.2.1	0.344051446945338	.	149760001	149840000	#9191FF	1	0.375
chr2	149840001	150040000	B.2.1.2.1.1.1.1.1.2	0.211146838156484	.	149840001	150040000	#4848FF	1	0.25
chr2	150040001	150200000	B.2.1.2.1.2.2.1.2.1	0.166130760986066	.	150040001	150200000	#4848FF	1	0.25
chr2	150200001	150400000	B.2.1.1.1.1.1.2.1.2.1.2	0.297963558413719	.	150200001	150400000	#4848FF	1	0.25
chr2	150400001	151040000	B.1.2.1.2.1.1.2.2	0.403001071811361	.	150400001	151040000	#9191FF	1	0.375
chr2	151040001	151440000	B.1.2.1.2.1.1.2.1.1.1	0.406216505894962	.	151040001	151440000	#9191FF	1	0.375
chr2	151440001	151640000	B.1.2.2.1.2.1.2.2.2.2.2	0.342979635584137	.	151440001	151640000	#9191FF	1	0.375
chr2	151640001	151760000	B.1.2.2.1.2.2.1.1	0.341907824222937	.	151640001	151760000	#9191FF	1	0.375
chr2	151760001	152280000	B.2.1.1.1.2.2.1.1.2	0.264737406216506	.	151760001	152280000	#4848FF	1	0.25
chr2	152280001	152640000	A.1.2.1.2.1.2.1.2	0.861736334405145	.	152280001	152640000	#FF4848	1	0.875
chr2	152640001	152720000	A.2.1.1.1.1.2.2.2.2	0.767416934619507	.	152640001	152720000	#FF9191	1	0.75
chr2	152720001	153000000	A.1.2.2.1.1.2.1.1.1	0.832797427652733	.	152720001	153000000	#FF4848	1	0.875
chr2	153000001	153600000	A.1.1.1.1.1.2.2.1	0.994640943193998	.	153000001	153600000	#FF0000	1	1
chr2	153600001	153840000	B.1.2.2.1.2.2.2.1.1.1	0.339764201500536	.	153600001	153840000	#9191FF	1	0.375
chr2	153840001	153960000	B.2.1.1.1.1.2.1.1.1.2.2	0.289389067524116	.	153840001	153960000	#4848FF	1	0.25
chr2	153960001	154040000	B.2.1.1.1.1.1.2.1.2.1.1	0.29903536977492	.	153960001	154040000	#4848FF	1	0.25
chr2	154040001	154240000	B.2.1.2.1.1.2.2.2.1.2	0.190782422293676	.	154040001	154240000	#4848FF	1	0.25
chr2	154240001	154400000	B.2.1.1.1.1.1.2.1.2.2.1.2	0.295819935691318	.	154240001	154400000	#4848FF	1	0.25
chr2	154400001	154960000	B.2.2.2.2.2.1	0.00428724544480171	.	154400001	154960000	#0000FF	1	0.125
chr2	154960001	155240000	B.2.2.1.1.2.2.1.2.2.1	0.0718113612004287	.	154960001	155240000	#0000FF	1	0.125
chr2	155240001	155520000	B.2.1.2.1.2.2.2.1.2.1.1.2.2	0.156484458735263	.	155240001	155520000	#4848FF	1	0.25
chr2	155520001	156000000	B.2.2.1.1.2.1.2.1	0.0803858520900322	.	155520001	156000000	#0000FF	1	0.125
chr2	156000001	156280000	B.2.1.2.1.2.2.1.2.2.1.1	0.165058949624866	.	156000001	156280000	#4848FF	1	0.25
chr2	156280001	156400000	B.2.1.2.1.1.2.1.1.1.1	0.204715969989282	.	156280001	156400000	#4848FF	1	0.25
chr2	156400001	156720000	B.2.1.2.1.2.2.1.1.1.2.2.2	0.169346195069668	.	156400001	156720000	#4848FF	1	0.25
chr2	156720001	156880000	B.2.1.1.1.1.2.1.1.1.2.1.1	0.291532690246517	.	156720001	156880000	#4848FF	1	0.25
chr2	156880001	157160000	B.2.1.1.1.2.1.2.2.1.2	0.269024651661308	.	156880001	157160000	#4848FF	1	0.25
chr2	157160001	157280000	A.2.2.2.1.2.1.2.1.1	0.583065380493033	.	157160001	157280000	#FFDADA	1	0.625
chr2	157280001	157960000	B.2.2.1.1.1.2.1.2.1	0.0868167202572347	.	157280001	157960000	#0000FF	1	0.125
chr2	157960001	158160000	B.2.1.2.1.1.2.1.1.1.2	0.203644158628081	.	157960001	158160000	#4848FF	1	0.25
chr2	158160001	158360000	B.2.1.1.1.1.2.2.2.1	0.279742765273312	.	158160001	158360000	#4848FF	1	0.25
chr2	158360001	158600000	B.1.2.2.1.2.1.1.2.2.2.1	0.353697749196141	.	158360001	158600000	#9191FF	1	0.375
chr2	158600001	158760000	A.2.1.2.1.2.2.1.1.2.2	0.702036441586281	.	158600001	158760000	#FF9191	1	0.75
chr2	158760001	159280000	B.2.1.1.1.2.1.2.1.1.1	0.27545551982851	.	158760001	159280000	#4848FF	1	0.25
chr2	159280001	159720000	B.1.1.2.2.1.1.2.1.1.1.1	0.466237942122186	.	159280001	159720000	#DADAFF	1	0.5
chr2	159720001	160040000	A.2.1.2.1.2.1.2.1.1	0.707395498392283	.	159720001	160040000	#FF9191	1	0.75
chr2	160040001	160200000	A.1.2.2.1.2.2.1.1	0.819935691318328	.	160040001	160200000	#FF4848	1	0.875
chr2	160200001	160440000	A.1.2.2.1.1.1.1.2.2.2	0.839228295819936	.	160200001	160440000	#FF4848	1	0.875
chr2	160440001	160680000	A.1.2.2.1.1.1.1.2.2.1	0.840300107181136	.	160440001	160680000	#FF4848	1	0.875
chr2	160680001	160920000	A.2.1.2.1.2.2.1.1.1	0.704180064308682	.	160680001	160920000	#FF9191	1	0.75
chr2	160920001	161240000	A.1.1.2.2.2.1.2.2	0.911039657020364	.	160920001	161240000	#FF0000	1	1
chr2	161240001	161360000	A.1.2.1.2.1.2.2.1.2.1	0.859592711682744	.	161240001	161360000	#FF4848	1	0.875
chr2	161360001	161680000	A.1.2.1.2.1.1.2.2.2.2	0.864951768488746	.	161360001	161680000	#FF4848	1	0.875
chr2	161680001	162080000	A.1.2.1.2.1.1.2.1.1	0.870310825294748	.	161680001	162080000	#FF4848	1	0.875
chr2	162080001	162320000	A.2.1.2.1.2.2.2.1.1	0.69882100750268	.	162080001	162320000	#FF9191	1	0.75
chr2	162320001	162640000	B.2.1.2.1.2.2.1.1.1.2.1.2	0.171489817792069	.	162320001	162640000	#4848FF	1	0.25
chr2	162640001	163200000	B.2.1.1.1.2.2.1.2.2.2	0.260450160771704	.	162640001	163200000	#4848FF	1	0.25
chr2	163200001	163560000	B.2.1.2.1.2.2.1.1.1.1	0.173633440514469	.	163200001	163560000	#4848FF	1	0.25
chr2	163560001	163800000	B.2.1.2.1.2.1.1.1.2	0.187566988210075	.	163560001	163800000	#4848FF	1	0.25
chr2	163800001	164240000	B.2.2.2.1.2.1.2.1.1	0.015005359056806	.	163800001	164240000	#0000FF	1	0.125
chr2	164240001	164520000	B.2.1.2.1.2.2.1.2.2.1.2	0.163987138263666	.	164240001	164520000	#4848FF	1	0.25
chr2	164520001	164840000	B.2.1.1.1.2.1.2.2.2.2	0.266881028938907	.	164520001	164840000	#4848FF	1	0.25
chr2	164840001	165200000	B.2.1.2.1.2.2.2.1.2.2	0.154340836012862	.	164840001	165200000	#4848FF	1	0.25
chr2	165200001	165520000	B.2.1.1.1.2.1.2.1.1.2.2	0.273311897106109	.	165200001	165520000	#4848FF	1	0.25
chr2	165520001	165880000	B.1.2.1.2.1.1.1.1.1	0.410503751339764	.	165520001	165880000	#9191FF	1	0.375
chr2	165880001	166040000	B.2.1.1.1.1.1.1.2.2	0.30117899249732	.	165880001	166040000	#4848FF	1	0.25
chr2	166040001	166240000	B.2.1.1.1.1.2.1.2.1.2.2	0.284030010718114	.	166040001	166240000	#4848FF	1	0.25
chr2	166240001	166680000	B.2.1.1.1.2.1.2.2.2.1	0.267952840300107	.	166240001	166680000	#4848FF	1	0.25
chr2	166680001	166880000	B.1.2.2.1.2.1.1.1.2.1	0.357984994640943	.	166680001	166880000	#9191FF	1	0.375
chr2	166880001	167000000	B.1.2.2.2.1.2.2.2.2.1	0.322615219721329	.	166880001	167000000	#9191FF	1	0.375
chr2	167000001	167160000	B.2.1.2.1.2.1.1.2.1	0.186495176848875	.	167000001	167160000	#4848FF	1	0.25
chr2	167160001	167600000	B.2.1.1.1.2.1.2.1.2.1	0.272240085744909	.	167160001	167600000	#4848FF	1	0.25
chr2	167600001	167760000	B.1.2.2.1.2.2.2.1.2	0.336548767416935	.	167600001	167760000	#9191FF	1	0.375
chr2	167760001	167920000	B.1.2.2.2.2.2.2.1.1.2.2	0.308681672025723	.	167760001	167920000	#9191FF	1	0.375
chr2	167920001	168120000	B.1.2.2.1.2.2.1.2	0.340836012861736	.	167920001	168120000	#9191FF	1	0.375
chr2	168120001	168320000	B.1.2.2.1.2.2.2.1.1.2.2	0.337620578778135	.	168120001	168320000	#9191FF	1	0.375
chr2	168320001	168640000	B.1.2.1.1.1.2.1.1	0.431939978563773	.	168320001	168640000	#9191FF	1	0.375
chr2	168640001	169000000	B.1.1.1.1.1.1.2.1	0.547695605573419	.	168640001	169000000	#DADAFF	1	0.5
chr2	169000001	169360000	B.1.1.2.2.1.1.2.1.1.1.2	0.465166130760986	.	169000001	169360000	#DADAFF	1	0.5
chr2	169360001	169440000	A.2.2.2.1.2.1.2.1.2	0.581993569131833	.	169360001	169440000	#FFDADA	1	0.625
chr2	169440001	169640000	A.2.2.2.1.1.2.1.2.2.1	0.598070739549839	.	169440001	169640000	#FFDADA	1	0.625
chr2	169640001	169800000	B.1.1.1.2.1.2.2.1.2.1.1	0.515541264737406	.	169640001	169800000	#DADAFF	1	0.5
chr2	169800001	170320000	B.2.1.2.1.2.2.2.1.1.2.1	0.160771704180064	.	169800001	170320000	#4848FF	1	0.25
chr2	170320001	170520000	A.2.1.1.1.1.1.1.2.1	0.779206859592712	.	170320001	170520000	#FF9191	1	0.75
chr2	170520001	170600000	A.2.1.2.1.1.1.2.1.2.1.1	0.715969989281886	.	170520001	170600000	#FF9191	1	0.75
chr2	170600001	170920000	A.1.2.1.2.1.1.1.1.1	0.873526259378349	.	170600001	170920000	#FF4848	1	0.875
chr2	170920001	171560000	B.1.2.1.2.1.1.2.1.2	0.404072883172562	.	170920001	171560000	#9191FF	1	0.375
chr2	171560001	171760000	B.1.1.2.2.1.2.1.1.1	0.460878885316184	.	171560001	171760000	#DADAFF	1	0.5
chr2	171760001	172040000	A.2.1.1.1.1.1.2.2.1	0.77599142550911	.	171760001	172040000	#FF9191	1	0.75
chr2	172040001	172280000	A.2.1.2.1.2.1.2.1.2	0.706323687031083	.	172040001	172280000	#FF9191	1	0.75
chr2	172280001	172560000	A.2.1.2.1.2.1.2.2	0.705251875669882	.	172280001	172560000	#FF9191	1	0.75
chr2	172560001	172800000	A.1.2.2.1.1.1.2.1.1.1	0.838156484458735	.	172560001	172800000	#FF4848	1	0.875
chr2	172800001	172880000	A.1.2.2.1.2.1.2.1.1.1	0.82422293676313	.	172800001	172880000	#FF4848	1	0.875
chr2	172880001	173080000	A.2.1.2.1.1.1.2.1.1.1.2.1	0.719185423365488	.	172880001	173080000	#FF9191	1	0.75
chr2	173080001	173280000	A.2.2.1.1.2.1.1.1.1.2.2	0.662379421221865	.	173080001	173280000	#FFDADA	1	0.625
chr2	173280001	173480000	A.2.2.1.1.2.2.1.1.1.1	0.654876741693462	.	173280001	173480000	#FFDADA	1	0.625
chr2	173480001	173560000	A.2.2.2.1.2.1.1.2.2.2	0.584137191854234	.	173480001	173560000	#FFDADA	1	0.625
chr2	173560001	173840000	A.2.2.1.1.2.2.1.2.2	0.64951768488746	.	173560001	173840000	#FFDADA	1	0.625
chr2	173840001	174080000	A.1.2.1.2.1.2.2.2.2.2	0.855305466237942	.	173840001	174080000	#FF4848	1	0.875
chr2	174080001	174280000	A.2.2.1.1.2.2.2.1.1.2	0.646302250803859	.	174080001	174280000	#FFDADA	1	0.625
chr2	174280001	174520000	A.2.2.2.1.1.2.1.2.1	0.59914255091104	.	174280001	174520000	#FFDADA	1	0.625
chr2	174520001	174720000	A.2.1.2.1.1.1.2.1.1.1.2.2	0.718113612004287	.	174520001	174720000	#FF9191	1	0.75
chr2	174720001	174840000	A.2.1.1.1.1.2.2.1	0.769560557341908	.	174720001	174840000	#FF9191	1	0.75
chr2	174840001	175280000	A.1.2.2.1.1.1.1.1.1.2	0.844587352625938	.	174840001	175280000	#FF4848	1	0.875
chr2	175280001	175600000	A.2.2.1.1.2.2.1.1.2.1	0.652733118971061	.	175280001	175600000	#FFDADA	1	0.625
chr2	175600001	175800000	A.2.1.2.1.2.2.2.2.1	0.696677384780279	.	175600001	175800000	#FF9191	1	0.75
chr2	175800001	176000000	A.2.2.1.1.2.1.1.1.1.1	0.664523043944266	.	175800001	176000000	#FFDADA	1	0.625
chr2	176000001	176360000	B.1.2.1.1.1.2.1.2	0.430868167202572	.	176000001	176360000	#9191FF	1	0.375
chr2	176360001	176440000	B.1.2.2.1.1.2.1.2.1.1.2	0.366559485530547	.	176360001	176440000	#9191FF	1	0.375
chr2	176440001	176520000	B.1.2.2.1.1.2.1.1.2.1.1	0.370846730975348	.	176440001	176520000	#9191FF	1	0.375
chr2	176520001	176720000	B.1.1.1.2.2.1.1.1.1	0.510182207931404	.	176520001	176720000	#DADAFF	1	0.5
chr2	176720001	176840000	A.2.2.2.1.1.2.1.1.2	0.60021436227224	.	176720001	176840000	#FFDADA	1	0.625
chr2	176840001	177120000	A.2.2.2.1.1.1.2.2	0.602357984994641	.	176840001	177120000	#FFDADA	1	0.625
chr2	177120001	177240000	A.2.1.1.1.1.2.2.2.1	0.768488745980707	.	177120001	177240000	#FF9191	1	0.75
chr2	177240001	177440000	A.2.2.1.1.2.2.2.2.2.2.2	0.639871382636656	.	177240001	177440000	#FFDADA	1	0.625
chr2	177440001	177680000	B.1.1.2.2.2.1.2.1.1.2	0.445873526259378	.	177440001	177680000	#DADAFF	1	0.5
chr2	177680001	178000000	B.1.2.2.2.2.1.1.1	0.320471596998928	.	177680001	178000000	#9191FF	1	0.375
chr2	178000001	178400000	A.1.2.1.2.1.1.2.1.2	0.869239013933548	.	178000001	178400000	#FF4848	1	0.875
chr2	178400001	179000000	A.1.2.2.1.1.2.1.2	0.830653804930332	.	178400001	179000000	#FF4848	1	0.875
chr2	179000001	179120000	A.2.1.1.1.2.2.1.2	0.759914255091104	.	179000001	179120000	#FF9191	1	0.75
chr2	179120001	179280000	A.1.2.2.1.2.2.2.2	0.815648445873526	.	179120001	179280000	#FF4848	1	0.875
chr2	179280001	179440000	A.1.1.2.2.2.1.2.1	0.912111468381565	.	179280001	179440000	#FF0000	1	1
chr2	179440001	179600000	A.1.2.2.1.2.2.2.1	0.816720257234727	.	179440001	179600000	#FF4848	1	0.875
chr2	179600001	179840000	A.1.2.2.1.1.1.1.1.2	0.843515541264737	.	179600001	179840000	#FF4848	1	0.875
chr2	179840001	179960000	A.2.1.2.1.1.1.2.2	0.711682743837085	.	179840001	179960000	#FF9191	1	0.75
chr2	179960001	180120000	A.1.2.2.1.2.2.1.2.1	0.818863879957128	.	179960001	180120000	#FF4848	1	0.875
chr2	180120001	180320000	A.2.2.1.1.2.1.1.2.1	0.660235798499464	.	180120001	180320000	#FFDADA	1	0.625
chr2	180320001	180480000	A.2.2.2.1.1.2.2.2.1	0.594855305466238	.	180320001	180480000	#FFDADA	1	0.625
chr2	180480001	180720000	A.2.2.2.1.2.1.1.2.2.1	0.585209003215434	.	180480001	180720000	#FFDADA	1	0.625
chr2	180720001	180920000	A.2.2.2.1.2.2.2.2	0.57449088960343	.	180720001	180920000	#FFDADA	1	0.625
chr2	180920001	181600000	B.2.1.2.1.2.2.2.1.1.2.2	0.159699892818864	.	180920001	181600000	#4848FF	1	0.25
chr2	181600001	181760000	B.1.1.2.2.1.2.2.2.1.2.1	0.453376205787781	.	181600001	181760000	#DADAFF	1	0.5
chr2	181760001	181920000	A.2.2.2.1.2.2.2.1	0.57556270096463	.	181760001	181920000	#FFDADA	1	0.625
chr2	181920001	182240000	B.2.1.2.1.2.1.1.1.1	0.188638799571275	.	181920001	182240000	#4848FF	1	0.25
chr2	182240001	182680000	B.2.1.1.1.2.1.1.2	0.276527331189711	.	182240001	182680000	#4848FF	1	0.25
chr2	182680001	182840000	A.2.2.2.1.1.1.2.1.2	0.603429796355841	.	182680001	182840000	#FFDADA	1	0.625
chr2	182840001	183120000	B.1.2.2.1.2.1.1.2.2.1	0.354769560557342	.	182840001	183120000	#9191FF	1	0.375
chr2	183120001	183560000	B.2.1.2.1.1.1.1.1.1	0.212218649517685	.	183120001	183560000	#4848FF	1	0.25
chr2	183560001	183800000	A.2.1.2.1.1.1.1.1	0.722400857449089	.	183560001	183800000	#FF9191	1	0.75
chr2	183800001	183920000	A.1.2.2.1.2.2.1.2.2	0.817792068595927	.	183800001	183920000	#FF4848	1	0.875
chr2	183920001	184000000	A.2.1.2.1.2.2.1.2.2	0.69989281886388	.	183920001	184000000	#FF9191	1	0.75
chr2	184000001	184760000	B.2.2.1.1.1.2.1.1.2	0.0878885316184352	.	184000001	184760000	#0000FF	1	0.125
chr2	184760001	184880000	B.1.2.2.1.1.2.2.2.2	0.360128617363344	.	184760001	184880000	#9191FF	1	0.375
chr2	184880001	185080000	B.2.2.1.1.1.2.2.1.1	0.0846730975348339	.	184880001	185080000	#0000FF	1	0.125
chr2	185080001	185360000	B.2.1.2.1.2.2.2.1.2.1.2	0.155412647374062	.	185080001	185360000	#4848FF	1	0.25
chr2	185360001	185720000	B.2.2.1.1.2.1.1	0.0814576634512326	.	185360001	185720000	#0000FF	1	0.125
chr2	185720001	186000000	B.2.2.1.1.1.2.2.1.2	0.0836012861736334	.	185720001	186000000	#0000FF	1	0.125
chr2	186000001	186160000	B.1.2.2.2.1.2.2.2.1.2.1	0.32475884244373	.	186000001	186160000	#9191FF	1	0.375
chr2	186160001	186360000	B.2.1.1.1.1.2.2.1.1	0.281886387995713	.	186160001	186360000	#4848FF	1	0.25
chr2	186360001	186800000	B.2.1.2.1.2.2.2.1.2.1.1.2.1	0.157556270096463	.	186360001	186800000	#4848FF	1	0.25
chr2	186800001	186880000	B.1.2.2.1.1.2.1.1.1.1	0.372990353697749	.	186800001	186880000	#9191FF	1	0.375
chr2	186880001	187000000	B.1.2.2.1.1.2.1.1.1.2	0.371918542336549	.	186880001	187000000	#9191FF	1	0.375
chr2	187000001	187160000	B.1.2.2.1.1.2.1.1.2.1.2	0.369774919614148	.	187000001	187160000	#9191FF	1	0.375
chr2	187160001	187360000	B.1.1.1.2.1.1.2	0.521972132904609	.	187160001	187360000	#DADAFF	1	0.5
chr2	187360001	187440000	A.2.2.1.1.1.2.2.2.2	0.665594855305466	.	187360001	187440000	#FFDADA	1	0.625
chr2	187440001	188040000	B.1.1.2.2.1.1.2.2	0.461950696677385	.	187440001	188040000	#DADAFF	1	0.5
chr2	188040001	188120000	B.1.1.1.2.2.2.2.1.2	0.4994640943194	.	188040001	188120000	#DADAFF	1	0.5
chr2	188120001	188320000	B.1.1.1.2.1.2.1.2.1	0.518756698821008	.	188120001	188320000	#DADAFF	1	0.5
chr2	188320001	188440000	A.2.1.2.1.1.1.2.1.2.2.1	0.713826366559486	.	188320001	188440000	#FF9191	1	0.75
chr2	188440001	189000000	B.1.2.1.1.1.2.2.2	0.427652733118971	.	188440001	189000000	#9191FF	1	0.375
chr2	189000001	189080000	B.1.1.1.2.2.2.1.2	0.501607717041801	.	189000001	189080000	#DADAFF	1	0.5
chr2	189080001	189160000	B.1.1.1.2.2.1.1.2.2	0.505894962486602	.	189080001	189160000	#DADAFF	1	0.5
chr2	189160001	189360000	A.2.2.2.1.2.1.1.1.2	0.588424437299035	.	189160001	189360000	#FFDADA	1	0.625
chr2	189360001	189560000	B.1.2.2.1.2.2.2.1.1.2.1	0.338692390139335	.	189360001	189560000	#9191FF	1	0.375
chr2	189560001	189680000	B.1.1.1.2.2.1.1.1.2.1	0.509110396570204	.	189560001	189680000	#DADAFF	1	0.5
chr2	189680001	189880000	B.1.2.2.1.2.1.1.1.2.2	0.356913183279743	.	189680001	189880000	#9191FF	1	0.375
chr2	189880001	190000000	B.1.1.1.2.2.2.2.1.1	0.5005359056806	.	189880001	190000000	#DADAFF	1	0.5
chr2	190000001	190280000	B.1.1.1.2.2.1.2.1	0.504823151125402	.	190000001	190280000	#DADAFF	1	0.5
chr2	190280001	190680000	A.2.1.1.1.1.1.2.2.2.1	0.77491961414791	.	190280001	190680000	#FF9191	1	0.75
chr2	190680001	190920000	B.1.1.1.2.1.2.2.1.1	0.516613076098607	.	190680001	190920000	#DADAFF	1	0.5
chr2	190920001	191120000	A.2.2.2.1.2.2.1	0.576634512325831	.	190920001	191120000	#FFDADA	1	0.625
chr2	191120001	191200000	A.2.2.2.1.2.1.2.2.2.2.1	0.578778135048232	.	191120001	191200000	#FFDADA	1	0.625
chr2	191200001	191720000	A.2.1.1.2.2.2.1.1.2	0.728831725616292	.	191200001	191720000	#FF9191	1	0.75
chr2	191720001	191920000	A.1.2.2.1.1.1.2.1.2.2	0.834941050375134	.	191720001	191920000	#FF4848	1	0.875
chr2	191920001	192240000	A.2.2.2.2.2.2.2.2.1.2	0.557341907824223	.	191920001	192240000	#FFDADA	1	0.625
chr2	192240001	192440000	A.2.2.2.1.1.1.2.1.1	0.604501607717042	.	192240001	192440000	#FFDADA	1	0.625
chr2	192440001	192640000	A.2.2.2.1.1.1.1.2	0.605573419078242	.	192440001	192640000	#FFDADA	1	0.625
chr2	192640001	192800000	A.2.2.2.1.2.1.1.2.1.1	0.587352625937835	.	192640001	192800000	#FFDADA	1	0.625
chr2	192800001	193080000	B.1.1.1.1.1.2.1	0.542336548767417	.	192800001	193080000	#DADAFF	1	0.5
chr2	193080001	193240000	B.1.1.2.2.1.2.2.2.2	0.45123258306538	.	193080001	193240000	#DADAFF	1	0.5
chr2	193240001	193320000	B.1.2.2.1.1.2.1.2.1.1.1	0.367631296891747	.	193240001	193320000	#9191FF	1	0.375
chr2	193320001	193440000	B.1.2.2.2.1.1.1.2	0.332261521972133	.	193320001	193440000	#9191FF	1	0.375
chr2	193440001	193520000	B.1.2.2.1.1.2.1.1.2.2	0.368703108252947	.	193440001	193520000	#9191FF	1	0.375
chr2	193520001	194000000	B.2.1.2.1.2.2.2.2.2	0.15112540192926	.	193520001	194000000	#4848FF	1	0.25
chr2	194000001	194160000	B.1.2.2.2.2.2.2.1.1.2.1	0.309753483386924	.	194000001	194160000	#9191FF	1	0.375
chr2	194160001	194320000	B.2.1.2.1.2.1.2.1.1.2.2	0.181136120042872	.	194160001	194320000	#4848FF	1	0.25
chr2	194320001	194520000	B.2.1.2.1.2.1.2.1.1.1.2	0.183279742765273	.	194320001	194520000	#4848FF	1	0.25
chr2	194520001	194720000	B.2.1.2.1.2.1.2.2.2.1	0.17577706323687	.	194520001	194720000	#4848FF	1	0.25
chr2	194720001	194840000	B.2.1.2.1.2.1.2.2.1.2	0.176848874598071	.	194720001	194840000	#4848FF	1	0.25
chr2	194840001	195040000	B.1.2.2.2.2.2.1.1.2.2	0.312968917470525	.	194840001	195040000	#9191FF	1	0.375
chr2	195040001	195240000	B.2.1.2.1.2.1.2.1.1.2.1	0.182207931404073	.	195040001	195240000	#4848FF	1	0.25
chr2	195240001	195720000	B.2.1.2.1.2.2.1.1.1.2.1.1	0.172561629153269	.	195240001	195720000	#4848FF	1	0.25
chr2	195720001	196000000	B.2.1.2.1.2.1.2.2.1.1	0.177920685959271	.	195720001	196000000	#4848FF	1	0.25
chr2	196000001	196200000	B.2.1.2.1.2.1.2.1.2.1	0.180064308681672	.	196000001	196200000	#4848FF	1	0.25
chr2	196200001	196600000	B.2.1.1.1.2.1.2.1.1.2.1	0.27438370846731	.	196200001	196600000	#4848FF	1	0.25
chr2	196600001	196720000	B.1.2.2.1.1.2.2.2.1.2	0.361200428724544	.	196600001	196720000	#9191FF	1	0.375
chr2	196720001	196920000	B.1.2.2.2.2.2.1.1.2.1.2	0.314040728831726	.	196720001	196920000	#9191FF	1	0.375
chr2	196920001	197680000	B.1.1.2.2.1.1.2.1.2	0.463022508038585	.	196920001	197680000	#DADAFF	1	0.5
chr2	197680001	197800000	A.2.2.1.1.1.2.2.2.1	0.666666666666667	.	197680001	197800000	#FFDADA	1	0.625
chr2	197800001	198440000	A.1.2.2.1.1.2.1.1.2	0.831725616291533	.	197800001	198440000	#FF4848	1	0.875
chr2	198440001	198520000	A.2.2.2.1.1.2.2.1	0.595927116827438	.	198440001	198520000	#FFDADA	1	0.625
chr2	198520001	198640000	A.2.2.1.1.1.2.2.1.1	0.668810289389068	.	198520001	198640000	#FFDADA	1	0.625
chr2	198640001	198840000	A.2.2.2.2.2.2.2.2.1.1	0.558413719185423	.	198640001	198840000	#FFDADA	1	0.625
chr2	198840001	199000000	B.1.1.1.2.1.2.1.1.1	0.520900321543408	.	198840001	199000000	#DADAFF	1	0.5
chr2	199000001	199240000	B.1.2.2.1.2.1.2.1.2.1	0.35048231511254	.	199000001	199240000	#9191FF	1	0.375
chr2	199240001	199400000	B.2.1.1.1.1.2.1.2.1.2.1.2	0.285101822079314	.	199240001	199400000	#4848FF	1	0.25
chr2	199400001	199520000	B.1.2.2.2.1.2.2.2.2.2	0.321543408360129	.	199400001	199520000	#9191FF	1	0.375
chr2	199520001	199840000	B.2.1.2.1.2.1.2.2.2.2	0.17470525187567	.	199520001	199840000	#4848FF	1	0.25
chr2	199840001	200160000	B.2.1.2.1.2.1.2.1.2.2	0.178992497320472	.	199840001	200160000	#4848FF	1	0.25
chr2	200160001	200720000	B.2.1.1.1.2.1.1.1	0.277599142550911	.	200160001	200720000	#4848FF	1	0.25
chr2	200720001	201080000	A.2.2.1.1.2.2.2.1.2	0.645230439442658	.	200720001	201080000	#FFDADA	1	0.625
chr2	201080001	201160000	A.2.2.2.1.1.1.1.1.1	0.607717041800643	.	201080001	201160000	#FFDADA	1	0.625
chr2	201160001	201600000	A.1.2.2.1.1.1.2.1.2.1	0.836012861736334	.	201160001	201600000	#FF4848	1	0.875
chr2	201600001	202040000	A.1.1.2.2.2.1.1.1.1	0.917470525187567	.	201600001	202040000	#FF0000	1	1
chr2	202040001	202360000	A.1.2.1.2.1.2.2.1.2.2	0.858520900321543	.	202040001	202360000	#FF4848	1	0.875
chr2	202360001	202840000	A.1.2.2.1.1.2.2.1	0.829581993569132	.	202360001	202840000	#FF4848	1	0.875
chr2	202840001	203320000	A.1.2.1.2.1.1.2.2.1.2	0.867095391211147	.	202840001	203320000	#FF4848	1	0.875
chr2	203320001	203440000	A.2.1.2.1.1.1.2.1.2.2.2	0.712754555198285	.	203320001	203440000	#FF9191	1	0.75
chr2	203440001	203760000	A.2.1.2.1.1.1.1.2	0.721329046087889	.	203440001	203760000	#FF9191	1	0.75
chr2	203760001	204200000	A.1.2.1.2.1.1.1.1.2	0.872454448017149	.	203760001	204200000	#FF4848	1	0.875
chr2	204200001	204480000	A.1.1.2.2.2.2.1.1	0.909967845659164	.	204200001	204480000	#FF0000	1	1
chr2	204480001	204760000	A.1.2.1.2.1.2.2.2.2.1	0.856377277599143	.	204480001	204760000	#FF4848	1	0.875
chr2	204760001	205160000	B.1.1.2.2.1.1.1.2.1.1	0.469453376205788	.	204760001	205160000	#DADAFF	1	0.5
chr2	205160001	205360000	B.1.1.1.2.1.2.2.2.2	0.511254019292605	.	205160001	205360000	#DADAFF	1	0.5
chr2	205360001	205520000	B.1.1.1.2.2.2.2.2.1	0.498392282958199	.	205360001	205520000	#DADAFF	1	0.5
chr2	205520001	205760000	A.2.2.2.1.2.1.1.1.1.2	0.589496248660236	.	205520001	205760000	#FFDADA	1	0.625
chr2	205760001	205960000	B.1.1.1.2.1.2.1.1.2	0.519828510182208	.	205760001	205960000	#DADAFF	1	0.5
chr2	205960001	206040000	B.1.1.1.2.2.2.1.1	0.502679528403001	.	205960001	206040000	#DADAFF	1	0.5
chr2	206040001	207000000	B.1.1.1.1.1.1.1.2.2	0.54876741693462	.	206040001	207000000	#DADAFF	1	0.5
chr2	207000001	207200000	A.2.2.1.1.2.2.2.1.1.1.1	0.648445873526259	.	207000001	207200000	#FFDADA	1	0.625
chr2	207200001	207560000	B.1.1.2.2.1.2.2.2.1.1	0.454448017148982	.	207200001	207560000	#DADAFF	1	0.5
chr2	207560001	207880000	A.2.2.1.1.2.2.1.1.1.2	0.653804930332262	.	207560001	207880000	#FFDADA	1	0.625
chr2	207880001	208200000	A.2.1.2.1.2.1.1	0.708467309753483	.	207880001	208200000	#FF9191	1	0.75
chr2	208200001	208400000	A.2.2.1.1.2.2.1.1.2.2	0.651661307609861	.	208200001	208400000	#FFDADA	1	0.625
chr2	208400001	208720000	A.2.1.1.1.1.1.1.2.2	0.778135048231511	.	208400001	208720000	#FF9191	1	0.75
chr2	208720001	209240000	A.2.2.2.2.2.2.2.1.2	0.559485530546624	.	208720001	209240000	#FFDADA	1	0.625
chr2	209240001	209560000	B.2.1.2.1.2.2.1.1.2.2	0.167202572347267	.	209240001	209560000	#4848FF	1	0.25
chr2	209560001	209720000	B.2.1.1.1.1.2.1.1.2	0.288317256162915	.	209560001	209720000	#4848FF	1	0.25
chr2	209720001	209880000	B.1.2.2.2.1.2.2.2.1.2.2	0.323687031082529	.	209720001	209880000	#9191FF	1	0.375
chr2	209880001	210040000	B.1.2.2.2.1.2.2.2.1.1	0.32583065380493	.	209880001	210040000	#9191FF	1	0.375
chr2	210040001	210240000	B.2.1.1.1.1.2.1.2.1.2.1.1	0.286173633440514	.	210040001	210240000	#4848FF	1	0.25
chr2	210240001	210400000	B.1.1.2.2.1.2.2.1.2	0.455519828510182	.	210240001	210400000	#DADAFF	1	0.5
chr2	210400001	210560000	B.1.2.2.1.2.1.2.2.1.2	0.347266881028939	.	210400001	210560000	#9191FF	1	0.375
chr2	210560001	210880000	B.1.2.2.1.2.1.1.2.1	0.355841371918542	.	210560001	210880000	#9191FF	1	0.375
chr2	210880001	211040000	A.2.1.2.1.2.2.2.1.2	0.697749196141479	.	210880001	211040000	#FF9191	1	0.75
chr2	211040001	211200000	A.2.2.2.1.2.1.1.1.1.1.1	0.591639871382637	.	211040001	211200000	#FFDADA	1	0.625
chr2	211200001	211360000	B.1.1.2.2.1.2.1.2	0.458735262593783	.	211200001	211360000	#DADAFF	1	0.5
chr2	211360001	211760000	B.2.1.2.1.2.2.2.2.1.1	0.153269024651661	.	211360001	211760000	#4848FF	1	0.25
chr2	211760001	212080000	B.2.1.1.1.1.2.1.1.1.2.1.2	0.290460878885316	.	211760001	212080000	#4848FF	1	0.25
chr2	212080001	212640000	B.2.2.1.1.2.1.2.2	0.0793140407288317	.	212080001	212640000	#0000FF	1	0.125
chr2	212640001	212960000	B.1.2.2.2.2.2.2.2	0.306538049303323	.	212640001	212960000	#9191FF	1	0.375
chr2	212960001	213240000	B.1.2.2.2.2.2.1.1.2.1.1	0.315112540192926	.	212960001	213240000	#9191FF	1	0.375
chr2	213240001	213440000	B.1.2.2.1.2.1.2.1.2.2	0.34941050375134	.	213240001	213440000	#9191FF	1	0.375
chr2	213440001	213760000	B.2.1.1.1.1.2.1.2.1.1	0.287245444801715	.	213440001	213760000	#4848FF	1	0.25
chr2	213760001	214080000	B.1.2.2.1.2.1.1.1.1	0.359056806002144	.	213760001	214080000	#9191FF	1	0.375
chr2	214080001	214240000	B.1.2.2.1.1.1.2.1	0.37513397642015	.	214080001	214240000	#9191FF	1	0.375
chr2	214240001	214400000	B.2.1.2.1.2.1.2.1.1.1.1	0.184351554126474	.	214240001	214400000	#4848FF	1	0.25
chr2	214400001	214480000	B.1.2.2.2.1.1.2.1	0.331189710610932	.	214400001	214480000	#9191FF	1	0.375
chr2	214480001	214600000	B.1.2.2.2.1.1.2.2	0.330117899249732	.	214480001	214600000	#9191FF	1	0.375
chr2	214600001	214680000	B.1.2.2.2.1.2.2.1.2	0.326902465166131	.	214600001	214680000	#9191FF	1	0.375
chr2	214680001	215080000	B.2.1.2.1.2.2.1.2.2.2	0.162915326902465	.	214680001	215080000	#4848FF	1	0.25
chr2	215080001	215360000	B.2.1.1.1.1.2.2.1.2	0.280814576634512	.	215080001	215360000	#4848FF	1	0.25
chr2	215360001	215440000	B.1.2.2.1.1.2.1.2.2	0.364415862808146	.	215360001	215440000	#9191FF	1	0.375
chr2	215440001	215560000	B.1.2.2.1.1.2.1.2.1.2	0.365487674169346	.	215440001	215560000	#9191FF	1	0.375
chr2	215560001	215720000	B.1.1.2.2.1.2.2.1.1.2	0.456591639871383	.	215560001	215720000	#DADAFF	1	0.5
chr2	215720001	216120000	B.2.1.1.1.1.2.1.2.2	0.282958199356913	.	215720001	216120000	#4848FF	1	0.25
chr2	216120001	216280000	B.1.1.1.2.1.2.1.2.2	0.517684887459807	.	216120001	216280000	#DADAFF	1	0.5
chr2	216280001	216480000	A.2.2.2.1.1.2.1.2.2.2	0.596998928188639	.	216280001	216480000	#FFDADA	1	0.625
chr2	216480001	216600000	A.2.2.1.1.1.2.1.2	0.669882100750268	.	216480001	216600000	#FFDADA	1	0.625
chr2	216600001	216920000	A.2.2.1.1.2.2.1.2.1	0.65058949624866	.	216600001	216920000	#FFDADA	1	0.625
chr2	216920001	217280000	A.1.2.2.1.1.1.1.1.1.1	0.845659163987138	.	216920001	217280000	#FF4848	1	0.875
chr2	217280001	217520000	A.1.1.2.2.2.1.1.2.2.1	0.914255091103966	.	217280001	217520000	#FF0000	1	1
chr2	217520001	217800000	A.1.2.1.2.1.2.1.1.1	0.863879957127546	.	217520001	217800000	#FF4848	1	0.875
chr2	217800001	217880000	A.2.1.1.1.2.1.1.1.2	0.765273311897106	.	217800001	217880000	#FF9191	1	0.75
chr2	217880001	218360000	A.1.2.1.2.1.2.2.1.1	0.860664523043944	.	217880001	218360000	#FF4848	1	0.875
chr2	218360001	218680000	A.1.2.1.2.1.2.1.1.2	0.862808145766345	.	218360001	218680000	#FF4848	1	0.875
chr2	218680001	218960000	A.1.1.1.2.2.2.1	0.967845659163987	.	218680001	218960000	#FF0000	1	1
chr2	218960001	219120000	A.1.2.1.2.2.2.1.2.2	0.84887459807074	.	218960001	219120000	#FF4848	1	0.875
chr2	219120001	219800000	A.1.1.1.1.1.2.2.2	0.993569131832797	.	219120001	219800000	#FF0000	1	1
chr2	219800001	220400000	A.1.1.2.2.2.1.1.1.2	0.916398713826367	.	219800001	220400000	#FF0000	1	1
chr2	220400001	221040000	B.1.1.2.2.1.1.1.2.2	0.467309753483387	.	220400001	221040000	#DADAFF	1	0.5
chr2	221040001	221360000	B.2.1.2.1.2.2.2.1.1.1	0.161843515541265	.	221040001	221360000	#4848FF	1	0.25
chr2	221360001	221560000	B.1.2.2.2.2.2.2.1.2	0.307609860664523	.	221360001	221560000	#9191FF	1	0.375
chr2	221560001	221760000	B.1.1.2.2.1.2.2.1.1.1	0.457663451232583	.	221560001	221760000	#DADAFF	1	0.5
chr2	221760001	221920000	B.1.1.2.2.1.2.2.2.1.2.2	0.452304394426581	.	221760001	221920000	#DADAFF	1	0.5
chr2	221920001	222120000	B.1.1.2.2.1.2.1.1.2	0.459807073954984	.	221920001	222120000	#DADAFF	1	0.5
chr2	222120001	222480000	B.1.2.1.1.1.1.1.2.1	0.436227224008574	.	222120001	222480000	#9191FF	1	0.375
chr2	222480001	222720000	B.2.1.2.1.2.1.1.2.2	0.185423365487674	.	222480001	222720000	#4848FF	1	0.25
chr2	222720001	222880000	B.2.1.1.1.1.2.1.1.1.1	0.292604501607717	.	222720001	222880000	#4848FF	1	0.25
chr2	222880001	223480000	B.1.2.1.2.1.1.2.1.1.2	0.405144694533762	.	222880001	223480000	#9191FF	1	0.375
chr2	223480001	223760000	A.2.1.2.1.2.2.1.2.1	0.70096463022508	.	223480001	223760000	#FF9191	1	0.75
chr2	223760001	224040000	B.1.1.1.2.1.2.2.1.2.1.2	0.514469453376206	.	223760001	224040000	#DADAFF	1	0.5
chr2	224040001	224720000	B.2.1.1.1.2.1.2.2.1.1	0.270096463022508	.	224040001	224720000	#4848FF	1	0.25
chr2	224720001	224800000	A.2.2.2.1.1.2.2.2.2.1	0.593783494105038	.	224720001	224800000	#FFDADA	1	0.625
chr2	224800001	224920000	A.2.2.2.1.1.2.2.2.2.2	0.592711682743837	.	224800001	224920000	#FFDADA	1	0.625
chr2	224920001	225280000	B.1.1.1.2.1.2.2.1.2.2	0.513397642015005	.	224920001	225280000	#DADAFF	1	0.5
chr2	225280001	225560000	A.2.1.2.1.2.2.2.2.2	0.695605573419078	.	225280001	225560000	#FF9191	1	0.75
chr2	225560001	225920000	A.2.2.2.2.2.2.2.1.1	0.560557341907824	.	225560001	225920000	#FFDADA	1	0.625
chr2	225920001	226120000	B.1.2.2.1.2.1.2.1.1	0.351554126473741	.	225920001	226120000	#9191FF	1	0.375
chr2	226120001	226240000	B.1.2.2.1.1.2.2.1	0.363344051446945	.	226120001	226240000	#9191FF	1	0.375
chr2	226240001	226480000	B.1.2.2.1.2.1.2.2.2.1.1	0.346195069667738	.	226240001	226480000	#9191FF	1	0.375
chr2	226480001	226720000	B.1.2.2.1.1.1.2.2	0.37406216505895	.	226480001	226720000	#9191FF	1	0.375
chr2	226720001	226800000	A.2.2.2.1.2.1.2.2.2.2.2	0.577706323687031	.	226720001	226800000	#FFDADA	1	0.625
chr2	226800001	227080000	A.2.2.1.1.2.2.2.2.2.2.1	0.640943193997856	.	226800001	227080000	#FFDADA	1	0.625
chr2	227080001	227280000	A.2.2.1.1.1.1.2.1	0.673097534833869	.	227080001	227280000	#FFDADA	1	0.625
chr2	227280001	227400000	A.2.1.1.1.1.2.1.1.2	0.771704180064309	.	227280001	227400000	#FF9191	1	0.75
chr2	227400001	227480000	A.2.1.2.1.1.1.2.1.1.1.1	0.720257234726688	.	227400001	227480000	#FF9191	1	0.75
chr2	227480001	227680000	A.1.2.2.1.1.1.2.2	0.833869239013934	.	227480001	227680000	#FF4848	1	0.875
chr2	227680001	227960000	A.2.2.1.1.2.2.2.2.1.2	0.643086816720257	.	227680001	227960000	#FFDADA	1	0.625
chr2	227960001	228160000	A.2.2.1.1.1.2.1.1	0.670953912111468	.	227960001	228160000	#FFDADA	1	0.625
chr2	228160001	228360000	A.2.2.1.1.2.2.2.2.2.1	0.642015005359057	.	228160001	228360000	#FFDADA	1	0.625
chr2	228360001	228520000	A.2.2.2.1.2.1.1.2.1.2	0.586280814576635	.	228360001	228520000	#FFDADA	1	0.625
chr2	228520001	228640000	B.1.1.1.2.2.2.2.2.2	0.497320471596999	.	228520001	228640000	#DADAFF	1	0.5
chr2	228640001	228880000	B.1.2.2.2.2.2.1.2	0.311897106109325	.	228640001	228880000	#9191FF	1	0.375
chr2	228880001	228960000	B.1.2.2.2.1.1.1.1	0.333333333333333	.	228880001	228960000	#9191FF	1	0.375
chr2	228960001	229080000	B.1.2.2.2.1.2.1	0.329046087888532	.	228960001	229080000	#9191FF	1	0.375
chr2	229080001	229400000	B.2.1.2.1.2.2.2.2.1.2	0.152197213290461	.	229080001	229400000	#4848FF	1	0.25
chr2	229400001	229680000	B.2.1.2.1.2.2.1.1.2.1	0.168274383708467	.	229400001	229680000	#4848FF	1	0.25
chr2	229680001	229800000	B.1.2.2.1.1.2.2.2.1.1	0.362272240085745	.	229680001	229800000	#9191FF	1	0.375
chr2	229800001	230120000	B.2.1.2.1.2.2.1.1.1.2.2.1	0.170418006430868	.	229800001	230120000	#4848FF	1	0.25
chr2	230120001	230320000	B.1.2.2.2.2.2.1.1.1	0.316184351554126	.	230120001	230320000	#9191FF	1	0.375
chr2	230320001	230440000	B.1.2.2.2.1.2.2.1.1	0.327974276527331	.	230320001	230440000	#9191FF	1	0.375
chr2	230440001	230600000	B.1.2.2.2.2.2.2.1.1.1	0.310825294748124	.	230440001	230600000	#9191FF	1	0.375
chr2	230600001	230840000	A.2.1.1.1.1.2.1.1.1	0.772775991425509	.	230600001	230840000	#FF9191	1	0.75
chr2	230840001	231040000	A.2.2.2.1.2.1.1.1.1.1.2	0.590568060021436	.	230840001	231040000	#FFDADA	1	0.625
chr2	231040001	231240000	A.2.2.2.1.2.1.2.2.2.1	0.579849946409432	.	231040001	231240000	#FFDADA	1	0.625
chr2	231240001	231320000	A.2.2.2.1.2.1.2.2.1	0.580921757770632	.	231240001	231320000	#FFDADA	1	0.625
chr2	231320001	231520000	A.2.2.2.1.1.1.1.1.2	0.606645230439443	.	231320001	231520000	#FFDADA	1	0.625
chr2	231520001	231880000	A.2.1.1.1.1.1.2.2.2.2	0.77384780278671	.	231520001	231880000	#FF9191	1	0.75
chr2	231880001	232160000	A.1.2.2.1.1.1.2.1.1.2	0.837084673097535	.	231880001	232160000	#FF4848	1	0.875
chr2	232160001	232480000	A.1.2.1.2.2.1.1	0.854233654876742	.	232160001	232480000	#FF4848	1	0.875
chr2	232480001	232600000	A.1.2.2.1.2.1.1.1.1	0.827438370846731	.	232480001	232600000	#FF4848	1	0.875
chr2	232600001	232760000	A.1.2.2.1.2.1.1.1.2	0.826366559485531	.	232600001	232760000	#FF4848	1	0.875
chr2	232760001	232920000	A.2.1.1.1.1.1.1.1	0.780278670953912	.	232760001	232920000	#FF9191	1	0.75
chr2	232920001	233160000	A.1.2.1.2.2.2.1.1	0.85101822079314	.	232920001	233160000	#FF4848	1	0.875
chr2	233160001	233320000	A.1.2.2.1.2.1.2.1.1.2	0.823151125401929	.	233160001	233320000	#FF4848	1	0.875
chr2	233320001	233800000	A.1.1.1.2.2.2.2	0.966773847802787	.	233320001	233800000	#FF0000	1	1
chr2	233800001	233920000	A.2.1.1.1.2.1.2.1	0.763129689174705	.	233800001	233920000	#FF9191	1	0.75
chr2	233920001	234000000	A.1.1.2.2.2.1.1.2.2.2	0.913183279742765	.	233920001	234000000	#FF0000	1	1
chr2	234080001	234520000	A.1.1.2.2.2.1.1.2.2.2	0.913183279742765	.	234080001	234520000	#FF0000	1	1
chr2	234520001	234600000	A.2.2.1.1.1.1.1	0.67416934619507	.	234520001	234600000	#FFDADA	1	0.625
chr2	234600001	234880000	B.1.2.2.1.2.1.1.2.2.2.2	0.352625937834941	.	234600001	234880000	#9191FF	1	0.375
chr2	234880001	235000000	B.1.2.2.1.1.1.1	0.37620578778135	.	234880001	235000000	#9191FF	1	0.375
chr2	235000001	235200000	B.1.2.2.1.2.1.2.2.2.1.2	0.345123258306538	.	235000001	235200000	#9191FF	1	0.375
chr2	235200001	235320000	B.1.1.1.2.2.1.1.1.2.2	0.508038585209003	.	235200001	235320000	#DADAFF	1	0.5
chr2	235320001	235600000	A.2.2.2.2.2.2.2.2.2	0.556270096463023	.	235320001	235600000	#FFDADA	1	0.625
chr2	235600001	235800000	B.1.1.1.2.1.2.2.2.1	0.512325830653805	.	235600001	235800000	#DADAFF	1	0.5
chr2	235800001	236280000	A.2.2.1.1.2.2.2.2.1.1	0.644158628081458	.	235800001	236280000	#FFDADA	1	0.625
chr2	236280001	236480000	A.2.1.1.1.1.2.1.2	0.770632368703108	.	236280001	236480000	#FF9191	1	0.75
chr2	236520001	236560000	A.2.1.1.1.1.2.1.2	0.770632368703108	.	236520001	236560000	#FF9191	1	0.75
chr2	236560001	236680000	A.2.1.2.1.1.1.2.1.1.2	0.717041800643087	.	236560001	236680000	#FF9191	1	0.75
chr2	236680001	236840000	A.2.1.2.1.1.1.2.1.2.1.2	0.714898177920686	.	236680001	236840000	#FF9191	1	0.75
chr2	236840001	237000000	A.2.2.1.1.1.2.2.1.2	0.667738478027867	.	236840001	237000000	#FFDADA	1	0.625
chr2	237000001	237160000	A.2.2.2.1.1.2.1.1.1	0.601286173633441	.	237000001	237160000	#FFDADA	1	0.625
chr2	237160001	237640000	A.1.2.1.2.1.2.2.2.1	0.857449088960343	.	237160001	237640000	#FF4848	1	0.875
chr2	237640001	238000000	A.1.2.1.2.1.1.1.2	0.871382636655949	.	237640001	238000000	#FF4848	1	0.875
chr2	238000001	238280000	A.1.2.1.2.2.2.1.2.1	0.84994640943194	.	238000001	238280000	#FF4848	1	0.875
chr2	238280001	238520000	A.1.1.2.2.2.2.2.2	0.906752411575563	.	238280001	238520000	#FF0000	1	1
chr2	238520001	238720000	A.1.2.1.2.2.1.2.1	0.853161843515541	.	238520001	238720000	#FF4848	1	0.875
chr2	238720001	239080000	A.1.1.2.2.2.1.1.2.1	0.915326902465166	.	238720001	239080000	#FF0000	1	1
chr2	239080001	239240000	A.1.1.2.2.2.2.2.1	0.907824222936763	.	239080001	239240000	#FF0000	1	1
chr2	239240001	239400000	A.1.2.2.1.2.1.2.1.2	0.822079314040729	.	239240001	239400000	#FF4848	1	0.875
chr2	239400001	239560000	A.2.2.1.1.1.1.2.2	0.672025723472669	.	239400001	239560000	#FFDADA	1	0.625
chr2	239560001	239800000	A.2.1.1.1.1.1.2.1	0.777063236870311	.	239560001	239800000	#FF9191	1	0.75
chr2	239840001	240120000	A.2.1.1.1.1.1.2.1	0.777063236870311	.	239840001	240120000	#FF9191	1	0.75
chr2	240120001	240320000	A.1.2.1.2.2.2.2.1	0.847802786709539	.	240120001	240320000	#FF4848	1	0.875
chr2	240320001	240480000	A.2.1.1.1.2.1.2.2	0.762057877813505	.	240320001	240480000	#FF9191	1	0.75
chr2	240480001	240760000	A.2.1.1.1.2.2.1.1	0.760986066452304	.	240480001	240760000	#FF9191	1	0.75
chr2	240760001	241240000	A.1.2.2.1.2.1.2.2	0.821007502679528	.	240760001	241240000	#FF4848	1	0.875
chr2	241240001	241360000	A.2.1.1.1.2.1.1.2	0.764201500535906	.	241240001	241360000	#FF9191	1	0.75
chr2	241360001	241640000	A.1.2.1.2.2.2.2.2	0.846730975348339	.	241360001	241640000	#FF4848	1	0.875
chr2	241640001	241800000	A.2.1.1.1.2.1.1.1.1	0.766345123258307	.	241640001	241800000	#FF9191	1	0.75
chr2	241800001	241920000	A.2.1.1.1.2.2.2	0.758842443729904	.	241800001	241920000	#FF9191	1	0.75
chr2	241920001	242200000	A.1.2.1.2.2.1.2.2	0.852090032154341	.	241920001	242200000	#FF4848	1	0.875
chr2	242200001	242400000	A.1.2.2.1.2.1.1.2	0.82529474812433	.	242200001	242400000	#FF4848	1	0.875
chr2	242400001	242760000	A.1.1.2.2.2.2.1.2	0.908896034297964	.	242400001	242760000	#FF0000	1	1
chr2	242760001	242840000	A.2.1.2.1.1.2.1	0.710610932475884	.	242760001	242840000	#FF9191	1	0.75
chr2	242840001	243040000	A.2.1.2.1.1.2.2	0.709539121114684	.	242840001	243040000	#FF9191	1	0.75
chr3	40001	360000	B.1.2.1.2.1.1.2.1.2	0.362134688691233	.	40001	360000	#9191FF	1	0.375
chr3	360001	560000	B.1.2.1.1.2.2.2.1.1.1.2.2	0.373570520965692	.	360001	560000	#9191FF	1	0.375
chr3	560001	880000	B.2.2.2.1.2.1	0.0533672172808132	.	560001	880000	#0000FF	1	0.125
chr3	880001	960000	B.1.2.1.1.1.2.2.2.1.2	0.395171537484117	.	880001	960000	#9191FF	1	0.375
chr3	960001	1440000	B.2.2.1.2.2.2.1	0.0571791613722999	.	960001	1440000	#0000FF	1	0.125
chr3	1440001	1680000	B.1.2.1.2.2.2.1.1	0.335451080050826	.	1440001	1680000	#9191FF	1	0.375
chr3	1680001	1800000	B.1.2.1.1.1.1.2.1	0.41423125794155	.	1680001	1800000	#9191FF	1	0.375
chr3	1800001	2120000	B.2.1.2.2.2.2.1.1.2	0.147395171537484	.	1800001	2120000	#4848FF	1	0.25
chr3	2120001	2240000	B.1.2.1.2.2.1.2.1.2.2.1.1	0.343074968233799	.	2120001	2240000	#9191FF	1	0.375
chr3	2240001	2440000	B.2.1.2.2.1.2.1.2	0.163913595933926	.	2240001	2440000	#4848FF	1	0.25
chr3	2440001	2640000	B.2.1.2.2.1.1.2.1	0.167725540025413	.	2440001	2640000	#4848FF	1	0.25
chr3	2640001	2840000	B.1.2.1.2.2.1.2.1.2.2.1.2	0.341804320203304	.	2640001	2840000	#9191FF	1	0.375
chr3	2840001	3120000	B.2.1.2.1.1.2.1	0.195679796696315	.	2840001	3120000	#4848FF	1	0.25
chr3	3120001	3240000	A.2.1.2.2.1.2.1.2.1	0.653113087674714	.	3120001	3240000	#FF9191	1	0.75
chr3	3240001	3520000	B.2.1.2.1.2.2.2.2.1.2.2.1	0.174078780177891	.	3240001	3520000	#4848FF	1	0.25
chr3	3520001	3840000	B.2.1.2.1.1.1.1.1.1	0.212198221092757	.	3520001	3840000	#4848FF	1	0.25
chr3	3840001	3960000	B.1.2.1.2.2.1.2.2.1.2	0.337992376111817	.	3840001	3960000	#9191FF	1	0.375
chr3	3960001	4120000	B.2.1.2.1.1.1.2.1.2	0.202033036848793	.	3960001	4120000	#4848FF	1	0.25
chr3	4120001	4320000	B.1.2.1.2.1.2.1.1	0.354510800508259	.	4120001	4320000	#9191FF	1	0.375
chr3	4320001	4560000	A.2.1.2.1.1.2.2.2.1.1	0.683608640406607	.	4320001	4560000	#FF9191	1	0.75
chr3	4560001	4760000	A.2.1.2.2.2.2.2.1.2	0.632782719186785	.	4560001	4760000	#FF9191	1	0.75
chr3	4760001	5160000	A.1.1.2.1.1.2.1.1.2	0.949174078780178	.	4760001	5160000	#FF0000	1	1
chr3	5160001	5280000	A.1.2.2.2.2.1.2.1.2	0.776365946632783	.	5160001	5280000	#FF4848	1	0.875
chr3	5280001	5640000	B.1.2.1.2.1.1.2.2.2.1	0.358322744599746	.	5280001	5640000	#9191FF	1	0.375
chr3	5640001	5920000	B.2.2.1.2.2.1.2.1.1	0.0609911054637865	.	5640001	5920000	#0000FF	1	0.125
chr3	5920001	6360000	B.2.2.1.2.2.2.2	0.0559085133418043	.	5920001	6360000	#0000FF	1	0.125
chr3	6360001	6560000	B.2.1.2.1.1.2.2.2	0.193138500635324	.	6360001	6560000	#4848FF	1	0.25
chr3	6560001	6720000	B.2.1.2.1.1.2.2.1	0.19440914866582	.	6560001	6720000	#4848FF	1	0.25
chr3	6720001	6880000	B.2.1.2.1.1.1.2.1.1.1	0.204574332909784	.	6720001	6880000	#4848FF	1	0.25
chr3	6880001	7040000	B.1.2.1.2.2.2.2.2.1.1	0.331639135959339	.	6880001	7040000	#9191FF	1	0.375
chr3	7040001	7240000	B.2.1.2.1.1.1.1.2.1.1	0.209656925031766	.	7040001	7240000	#4848FF	1	0.25
chr3	7240001	7400000	B.1.2.1.1.1.1.2.2.1	0.412960609911055	.	7240001	7400000	#9191FF	1	0.375
chr3	7400001	7480000	B.1.1.1.2.2.1.1.2	0.49428208386277	.	7400001	7480000	#DADAFF	1	0.5
chr3	7480001	7880000	B.2.1.2.2.2.1.2.1.2.2	0.152477763659466	.	7480001	7880000	#4848FF	1	0.25
chr3	7880001	8200000	B.2.1.2.2.2.1.2.1.1.1	0.156289707750953	.	7880001	8200000	#4848FF	1	0.25
chr3	8200001	8480000	B.1.2.1.2.1.1.2.2.1.1	0.360864040660737	.	8200001	8480000	#9191FF	1	0.375
chr3	8480001	8640000	A.1.2.2.2.2.2.2.2	0.763659466327827	.	8480001	8640000	#FF4848	1	0.875
chr3	8640001	8920000	A.2.1.2.2.2.1.2.1.2	0.644218551461245	.	8640001	8920000	#FF9191	1	0.75
chr3	8920001	9320000	A.1.2.2.2.1.2.2.2	0.787801778907243	.	8920001	9320000	#FF4848	1	0.875
chr3	9320001	9560000	A.1.1.2.1.1.2.1.2.2.1	0.944091486658196	.	9320001	9560000	#FF0000	1	1
chr3	9560001	9680000	A.1.2.2.2.2.1.1.2.1.2.2	0.781448538754765	.	9560001	9680000	#FF4848	1	0.875
chr3	9680001	9880000	A.1.1.2.1.1.1.2.1.2.1	0.955527318932656	.	9680001	9880000	#FF0000	1	1
chr3	9880001	10000000	A.1.1.2.1.2.2.2.1.2	0.923761118170267	.	9880001	10000000	#FF0000	1	1
chr3	10000001	10160000	A.1.1.2.1.1.1.2.1.2.2	0.95425667090216	.	10000001	10160000	#FF0000	1	1
chr3	10200001	10360000	A.1.1.2.1.1.1.2.1.2.2	0.95425667090216	.	10200001	10360000	#FF0000	1	1
chr3	10360001	10720000	A.2.1.2.1.1.2.2.2.2	0.681067344345616	.	10360001	10720000	#FF9191	1	0.75
chr3	10720001	10960000	A.2.2.1.2.2.1.1	0.593392630241423	.	10720001	10960000	#FFDADA	1	0.625
chr3	10960001	11160000	A.2.1.2.2.2.2.1.2	0.636594663278272	.	10960001	11160000	#FF9191	1	0.75
chr3	11160001	11680000	A.1.1.2.1.1.1.1.1	0.960609911054638	.	11160001	11680000	#FF0000	1	1
chr3	11680001	11920000	A.1.2.2.1.2.1.1.2.2	0.819567979669631	.	11680001	11920000	#FF4848	1	0.875
chr3	11920001	12560000	A.2.1.2.1.1.2.2.2.1.2	0.682337992376112	.	11920001	12560000	#FF9191	1	0.75
chr3	12560001	12800000	A.1.1.1.2.1.2.1.2	0.970775095298602	.	12560001	12800000	#FF0000	1	1
chr3	12840001	13000000	A.1.1.1.2.1.2.1.2	0.970775095298602	.	12840001	13000000	#FF0000	1	1
chr3	13000001	13200000	A.1.2.2.2.2.1.2.1.1	0.777636594663278	.	13000001	13200000	#FF4848	1	0.875
chr3	13200001	13360000	A.2.1.2.1.2.1.1.2.1	0.673443456162643	.	13200001	13360000	#FF9191	1	0.75
chr3	13360001	13440000	A.2.1.2.2.1.1.1.1	0.660736975857687	.	13360001	13440000	#FF9191	1	0.75
chr3	13480001	13560000	A.2.1.2.2.1.1.1.1	0.660736975857687	.	13480001	13560000	#FF9191	1	0.75
chr3	13560001	14000000	A.2.1.2.2.1.2.2.1	0.650571791613723	.	13560001	14000000	#FF9191	1	0.75
chr3	14000001	14320000	A.1.2.2.2.2.2.1.1.1	0.772554002541296	.	14000001	14320000	#FF4848	1	0.875
chr3	14320001	14520000	A.1.1.2.1.2.1.2.1	0.932655654383736	.	14320001	14520000	#FF0000	1	1
chr3	14520001	14680000	A.1.1.2.1.2.2.2.2	0.922490470139771	.	14520001	14680000	#FF0000	1	1
chr3	14680001	14920000	A.1.1.2.1.1.2.2.1.2.1	0.937738246505718	.	14680001	14920000	#FF0000	1	1
chr3	14920001	15040000	A.1.2.2.2.2.1.1.2.1.1	0.783989834815756	.	14920001	15040000	#FF4848	1	0.875
chr3	15040001	15240000	A.1.1.2.1.1.2.2.2	0.935196950444727	.	15040001	15240000	#FF0000	1	1
chr3	15240001	15400000	A.1.1.1.2.2.2.2.1.2.1	0.964421855146125	.	15240001	15400000	#FF0000	1	1
chr3	15440001	15560000	A.1.1.1.2.2.2.2.1.2.1	0.964421855146125	.	15440001	15560000	#FF0000	1	1
chr3	15560001	15640000	A.1.2.2.1.1.1.2.1.2	0.827191867852605	.	15560001	15640000	#FF4848	1	0.875
chr3	15640001	15840000	A.1.1.1.2.2.2.2.1.1	0.96569250317662	.	15640001	15840000	#FF0000	1	1
chr3	15840001	16080000	A.1.1.1.2.2.2.1	0.966963151207116	.	15840001	16080000	#FF0000	1	1
chr3	16080001	16280000	A.1.1.2.1.2.1.2.2	0.93138500635324	.	16080001	16280000	#FF0000	1	1
chr3	16280001	16400000	A.1.2.2.1.1.1.2.1.1	0.8284625158831	.	16280001	16400000	#FF4848	1	0.875
chr3	16400001	16560000	A.1.2.2.1.2.1.1.2.1.1	0.822109275730623	.	16400001	16560000	#FF4848	1	0.875
chr3	16560001	16680000	A.1.1.2.1.1.2.2.1.2.2	0.936467598475222	.	16560001	16680000	#FF0000	1	1
chr3	16680001	16840000	A.1.2.2.2.1.1.2.1.1.1	0.801778907242694	.	16680001	16840000	#FF4848	1	0.875
chr3	16840001	17080000	A.1.2.2.1.2.1.1.2.1.2	0.820838627700127	.	16840001	17080000	#FF4848	1	0.875
chr3	17080001	17280000	A.1.1.2.1.1.2.1.2.2.2	0.9428208386277	.	17080001	17280000	#FF0000	1	1
chr3	17280001	17480000	A.2.1.2.1.1.1.1.1	0.698856416772554	.	17280001	17480000	#FF9191	1	0.75
chr3	17480001	17880000	A.2.1.2.1.1.2.1.1.1	0.691232528589581	.	17480001	17880000	#FF9191	1	0.75
chr3	17880001	18240000	B.2.1.2.2.2.1.2.1.1.2	0.155019059720457	.	17880001	18240000	#4848FF	1	0.25
chr3	18240001	18360000	B.1.2.1.1.1.2.1.2.2.1.1	0.405336721728081	.	18240001	18360000	#9191FF	1	0.375
chr3	18360001	18520000	B.1.1.1.2.1.2.2.1.2.2	0.501905972045743	.	18360001	18520000	#DADAFF	1	0.5
chr3	18520001	19040000	B.2.2.2.1.2.2	0.0520965692503177	.	18520001	19040000	#0000FF	1	0.125
chr3	19040001	19160000	B.1.2.1.2.2.1.2.1.1.2	0.34561626429479	.	19040001	19160000	#9191FF	1	0.375
chr3	19160001	19320000	B.2.1.2.1.1.1.2.1.1.2	0.203303684879288	.	19160001	19320000	#4848FF	1	0.25
chr3	19320001	19560000	B.2.1.2.1.1.1.1.2.2.2	0.20584498094028	.	19320001	19560000	#4848FF	1	0.25
chr3	19560001	19680000	B.1.2.1.2.2.1.2.2.2	0.336721728081321	.	19560001	19680000	#9191FF	1	0.375
chr3	19680001	19960000	B.1.2.1.1.2.1.2.1.2.2	0.381194409148666	.	19680001	19960000	#9191FF	1	0.375
chr3	19960001	20200000	A.2.1.2.1.2.2.2.2.1	0.663278271918678	.	19960001	20200000	#FF9191	1	0.75
chr3	20200001	20720000	B.1.2.1.2.1.2.2.2	0.349428208386277	.	20200001	20720000	#9191FF	1	0.375
chr3	20720001	21040000	B.1.2.1.1.2.2.2.1.1.2	0.372299872935197	.	20720001	21040000	#9191FF	1	0.375
chr3	21040001	21480000	B.1.2.1.1.2.2.2.1.1.1.1.1	0.377382465057179	.	21040001	21480000	#9191FF	1	0.375
chr3	21480001	21600000	A.2.2.1.2.1.2.1.2	0.59720457433291	.	21480001	21600000	#FFDADA	1	0.625
chr3	21600001	21800000	A.2.1.2.1.2.2.2.1.2.1	0.66581956797967	.	21600001	21800000	#FF9191	1	0.75
chr3	21800001	22000000	B.1.1.1.1.2.1.2.2	0.518424396442186	.	21800001	22000000	#DADAFF	1	0.5
chr3	22000001	22200000	B.1.2.1.1.1.2.1.2.2.1.2	0.404066073697586	.	22000001	22200000	#9191FF	1	0.375
chr3	22200001	22680000	B.2.1.2.2.2.2.1.1.1	0.14866581956798	.	22200001	22680000	#4848FF	1	0.25
chr3	22680001	22800000	B.1.2.1.2.2.2.2.2.2	0.329097839898348	.	22680001	22800000	#9191FF	1	0.375
chr3	22800001	22960000	B.1.2.1.1.1.2.2.1.2	0.397712833545108	.	22800001	22960000	#9191FF	1	0.375
chr3	22960001	23120000	A.2.2.1.1.1.2.1.2.1	0.621346886912325	.	22960001	23120000	#FFDADA	1	0.625
chr3	23120001	23480000	A.1.2.2.2.1.1.1.1.2	0.80559085133418	.	23120001	23480000	#FF4848	1	0.875
chr3	23520001	23760000	A.1.2.2.2.1.1.1.1.2	0.80559085133418	.	23520001	23760000	#FF4848	1	0.875
chr3	23760001	23880000	A.2.1.2.1.2.1.1.1.2.2.2	0.674714104193138	.	23760001	23880000	#FF9191	1	0.75
chr3	23880001	24040000	A.1.1.2.1.1.2.1.2.1.2.1	0.946632782719187	.	23880001	24040000	#FF0000	1	1
chr3	24040001	24240000	A.1.2.2.2.2.2.1.1.2	0.771283354510801	.	24040001	24240000	#FF4848	1	0.875
chr3	24240001	24360000	A.1.2.2.2.2.1.2.2.2	0.773824650571792	.	24240001	24360000	#FF4848	1	0.875
chr3	24360001	24440000	A.2.1.2.2.1.1.1.2.1	0.659466327827192	.	24360001	24440000	#FF9191	1	0.75
chr3	24440001	24560000	A.2.1.2.1.1.1.2.1.1.2	0.695044472681067	.	24440001	24560000	#FF9191	1	0.75
chr3	24560001	24800000	A.1.2.2.2.1.2.2.1.1	0.790343074968234	.	24560001	24800000	#FF4848	1	0.875
chr3	24800001	25080000	A.2.2.1.2.2.1.2	0.592121982210928	.	24800001	25080000	#FFDADA	1	0.625
chr3	25080001	25160000	A.2.2.1.2.1.2.1.1	0.598475222363405	.	25080001	25160000	#FFDADA	1	0.625
chr3	25160001	25240000	B.1.1.1.1.2.1.1	0.520965692503177	.	25160001	25240000	#DADAFF	1	0.5
chr3	25240001	25640000	A.2.1.2.2.2.2.2.2	0.63151207115629	.	25240001	25640000	#FF9191	1	0.75
chr3	25640001	25880000	A.2.1.2.1.1.1.1.2	0.697585768742058	.	25640001	25880000	#FF9191	1	0.75
chr3	25880001	26160000	B.1.1.1.2.1.1.2.1	0.513341804320203	.	25880001	26160000	#DADAFF	1	0.5
chr3	26160001	26520000	B.1.1.1.2.2.1.2.2	0.491740787801779	.	26160001	26520000	#DADAFF	1	0.5
chr3	26520001	26800000	B.1.2.1.1.2.1.2.1.2.1	0.382465057179161	.	26520001	26800000	#9191FF	1	0.375
chr3	26800001	27160000	B.2.1.2.2.2.2.2.1	0.143583227445997	.	26800001	27160000	#4848FF	1	0.25
chr3	27160001	27400000	A.2.2.1.2.1.1.2.1	0.602287166454892	.	27160001	27400000	#FFDADA	1	0.625
chr3	27400001	27640000	A.2.1.2.1.2.2.2.1.1	0.667090216010165	.	27400001	27640000	#FF9191	1	0.75
chr3	27640001	27760000	A.2.2.1.2.1.2.2.1	0.595933926302414	.	27640001	27760000	#FFDADA	1	0.625
chr3	27760001	28240000	B.1.2.1.2.1.1.2.2.1.2	0.359593392630241	.	27760001	28240000	#9191FF	1	0.375
chr3	28240001	28440000	A.2.2.1.1.2.1.1	0.617534942820839	.	28240001	28440000	#FFDADA	1	0.625
chr3	28440001	28760000	B.1.1.1.2.1.2.1.2.1	0.506988564167726	.	28440001	28760000	#DADAFF	1	0.5
chr3	28760001	28880000	A.2.2.1.2.2.2.1.1	0.590851334180432	.	28760001	28880000	#FFDADA	1	0.625
chr3	28880001	28960000	A.2.2.1.1.1.2.1.1.2	0.622617534942821	.	28880001	28960000	#FFDADA	1	0.625
chr3	28960001	29080000	A.2.2.1.1.1.1.1.2	0.628970775095299	.	28960001	29080000	#FFDADA	1	0.625
chr3	29080001	29360000	A.2.1.2.1.1.2.1.2.1.2	0.687420584498094	.	29080001	29360000	#FF9191	1	0.75
chr3	29360001	29760000	A.1.2.2.1.2.2.1.1.1.1	0.814485387547649	.	29360001	29760000	#FF4848	1	0.875
chr3	29760001	30040000	A.2.1.2.1.1.1.2.1.2	0.693773824650572	.	29760001	30040000	#FF9191	1	0.75
chr3	30040001	30240000	A.2.1.2.2.2.1.1.2	0.646759847522236	.	30040001	30240000	#FF9191	1	0.75
chr3	30240001	30320000	A.1.2.2.2.2.1.1.2.2.1	0.780177890724269	.	30240001	30320000	#FF4848	1	0.875
chr3	30320001	30440000	A.1.2.2.1.1.1.2.2	0.825921219822109	.	30320001	30440000	#FF4848	1	0.875
chr3	30440001	30600000	A.1.1.2.1.1.2.2.1.1.1.1	0.941550190597205	.	30440001	30600000	#FF0000	1	1
chr3	30600001	30760000	A.1.2.2.1.2.2.1.2	0.810673443456163	.	30600001	30760000	#FF4848	1	0.875
chr3	30760001	31040000	A.1.2.2.1.2.2.2.2	0.808132147395172	.	30760001	31040000	#FF4848	1	0.875
chr3	31040001	31280000	A.2.1.2.2.2.1.2.1.1	0.645489199491741	.	31040001	31280000	#FF9191	1	0.75
chr3	31280001	31440000	A.2.2.1.1.2.2.1.1.1	0.612452350698856	.	31280001	31440000	#FFDADA	1	0.625
chr3	31440001	31760000	A.2.1.2.1.1.2.2.1	0.684879288437103	.	31440001	31760000	#FF9191	1	0.75
chr3	31760001	32080000	A.2.1.2.1.1.2.1.1.2	0.689961880559085	.	31760001	32080000	#FF9191	1	0.75
chr3	32080001	32240000	A.2.1.2.1.2.2.1.1	0.669631512071156	.	32080001	32240000	#FF9191	1	0.75
[truncated: 8,834 more rows]
