# Supplementary material for: Systematic inference and comparison of multi-scale chromatin sub-compartments connects spatial organization to cell phenotypes
Source: Nat Commun. 2021 May 10;12:2439. doi: 10.1038/s41467-021-22666-3 (PMC8110550; doi:10.1038/s41467-021-22666-3)
Supplement: Supplementary file 5 — Supplementary Dataset 2 [file 41467_2021_22666_MOESM5_ESM.zip › Supplementary_Data_1_domain_hierarchies_127HiCmaps/KBM7_CML_binsize=40kb.bed]

#fields: chr, pos_start, pos_end, the full compartment label describing the position in the hierachy, normalized compartment domain rank, ., pos_start, pos_end, color based on eight compartment model (A.1.1 - B.2.2), 1, eight compartment score (A.1.1 to B.2.2: 8 to 1 devided by 8)
chr1	560001	600000	A.1.2.1.1.2.2.1.2.2.1	0.728907330567082	.	560001	600000	#FF4848	1	0.875
chr1	640001	1280000	A.1.2.1.1.2.2.1.2.2.1	0.728907330567082	.	640001	1280000	#FF4848	1	0.875
chr1	1280001	1520000	A.1.2.1.1.2.2.1.2.2.2	0.727524204702628	.	1280001	1520000	#FF4848	1	0.875
chr1	1520001	1680000	A.1.2.2.1.2.2.1.2	0.633471645919779	.	1520001	1680000	#FF4848	1	0.875
chr1	1680001	1880000	A.1.2.1.2.2.2.2.1.1.2.1	0.681881051175657	.	1680001	1880000	#FF4848	1	0.875
chr1	1880001	2320000	A.1.2.1.1.2.1.1.2.2	0.745504840940526	.	1880001	2320000	#FF4848	1	0.875
chr1	2320001	2560000	A.2.2.2.1.2.1.2.2.1	0.455048409405256	.	2320001	2560000	#FFDADA	1	0.625
chr1	2560001	2640000	B.1.2.2.1.1.2.2	0.318118948824343	.	2560001	2640000	#9191FF	1	0.375
chr1	2680001	2800000	B.1.2.2.1.1.2.2	0.318118948824343	.	2680001	2800000	#9191FF	1	0.375
chr1	2800001	3040000	B.2.1.1.2.1.1.1.1	0.225449515905947	.	2800001	3040000	#4848FF	1	0.25
chr1	3040001	3160000	B.1.2.2.1.1.2.1.2.2	0.319502074688797	.	3040001	3160000	#9191FF	1	0.375
chr1	3160001	3360000	B.2.1.1.2.1.1.2.2	0.219917012448133	.	3160001	3360000	#4848FF	1	0.25
chr1	3360001	3840000	A.2.1.1.1.2.2.1	0.571230982019364	.	3360001	3840000	#FF9191	1	0.75
chr1	3840001	3880000	B.2.2.2.1.1.2.1.1.2	0.04149377593361	.	3840001	3880000	#0000FF	1	0.125
chr1	3960001	4800000	B.2.2.2.1.1.2.1.1.2	0.04149377593361	.	3960001	4800000	#0000FF	1	0.125
chr1	4800001	4960000	B.2.2.1.1.1.2.1.2	0.0995850622406639	.	4800001	4960000	#0000FF	1	0.125
chr1	4960001	5520000	B.2.2.2.2.1.2.2.2	0.00968188105117566	.	4960001	5520000	#0000FF	1	0.125
chr1	5520001	6040000	B.2.1.2.2.1.1.2.2.1.2.2	0.141078838174274	.	5520001	6040000	#4848FF	1	0.25
chr1	6040001	6240000	A.2.2.1.2.1.1.2	0.484094052558783	.	6040001	6240000	#FFDADA	1	0.625
chr1	6240001	6520000	A.1.2.2.1.2.2.1.1.1	0.639004149377593	.	6240001	6520000	#FF4848	1	0.875
chr1	6520001	6720000	A.1.2.1.1.2.1.1.2.1.2	0.746887966804979	.	6520001	6720000	#FF4848	1	0.875
chr1	6720001	6960000	A.2.2.1.2.1.2.2.2	0.478561549100968	.	6720001	6960000	#FFDADA	1	0.625
chr1	6960001	7320000	B.2.1.1.2.2.1.1.1.1.2	0.213001383125864	.	6960001	7320000	#4848FF	1	0.25
chr1	7320001	7720000	B.2.2.1.1.1.2.2.1.1.1.1	0.0982019363762102	.	7320001	7720000	#0000FF	1	0.125
chr1	7720001	8000000	A.2.1.1.1.2.1	0.572614107883817	.	7720001	8000000	#FF9191	1	0.75
chr1	8000001	8120000	A.2.2.1.2.1.2.1	0.482710926694329	.	8000001	8120000	#FFDADA	1	0.625
chr1	8120001	8400000	A.2.2.2.1.2.2.2	0.450899031811895	.	8120001	8400000	#FFDADA	1	0.625
chr1	8400001	8920000	A.1.1.2.1.1.2.2.2.2	0.867219917012448	.	8400001	8920000	#FF0000	1	1
chr1	8920001	9360000	A.1.1.1.2.1.1.2.1.1.2.2.2	0.955739972337483	.	8920001	9360000	#FF0000	1	1
chr1	9360001	9640000	A.1.1.2.1.1.2.1.2.1.2	0.872752420470263	.	9360001	9640000	#FF0000	1	1
chr1	9640001	10000000	A.1.1.1.2.1.1.2.1.2.2.2	0.947441217150761	.	9640001	10000000	#FF0000	1	1
chr1	10000001	10240000	A.1.1.1.2.1.2.2.1.1.2.1.1	0.93222683264177	.	10000001	10240000	#FF0000	1	1
chr1	10240001	10560000	A.1.1.2.2.2.1.2.1.1	0.810511756569848	.	10240001	10560000	#FF0000	1	1
chr1	10560001	10920000	A.1.1.2.2.2.2.1.2.2.2	0.79253112033195	.	10560001	10920000	#FF0000	1	1
chr1	10920001	11080000	A.1.2.1.2.2.2.2.2.1.1.2.2.2	0.66804979253112	.	10920001	11080000	#FF4848	1	0.875
chr1	11080001	11400000	A.1.2.1.1.2.1.2.2.2.1	0.739972337482711	.	11080001	11400000	#FF4848	1	0.875
chr1	11400001	11680000	A.2.1.2.2.1.2.2	0.520055325034578	.	11400001	11680000	#FF9191	1	0.75
chr1	11680001	11880000	A.1.2.2.1.2.2.1.1.2.2.1	0.636237897648686	.	11680001	11880000	#FF4848	1	0.875
chr1	11880001	12120000	A.1.1.2.2.2.1.2.2.2.1	0.80359612724758	.	11880001	12120000	#FF0000	1	1
chr1	12120001	12320000	A.1.2.1.2.2.1.1.2	0.69432918395574	.	12120001	12320000	#FF4848	1	0.875
chr1	12320001	12520000	A.2.2.2.1.1.1.1.1	0.4716459197787	.	12320001	12520000	#FFDADA	1	0.625
chr1	12520001	12720000	B.1.1.1.2.1.2.2.2	0.395573997233748	.	12520001	12720000	#DADAFF	1	0.5
chr1	12720001	13000000	B.2.1.2.2.1.1.1.1.1	0.149377593360996	.	12720001	13000000	#4848FF	1	0.25
chr1	13000001	13080000	B.2.1.1.2.2.1.2	0.20746887966805	.	13000001	13080000	#4848FF	1	0.25
chr1	13120001	13240000	B.2.1.1.2.2.1.2	0.20746887966805	.	13120001	13240000	#4848FF	1	0.25
chr1	13320001	13400000	B.2.1.1.2.2.1.2	0.20746887966805	.	13320001	13400000	#4848FF	1	0.25
chr1	13480001	13520000	B.2.1.2.1.2.1.2	0.175656984785615	.	13480001	13520000	#4848FF	1	0.25
chr1	13680001	13720000	B.2.1.2.1.2.1.2	0.175656984785615	.	13680001	13720000	#4848FF	1	0.25
chr1	13760001	14000000	B.2.1.2.1.2.1.2	0.175656984785615	.	13760001	14000000	#4848FF	1	0.25
chr1	14000001	14120000	A.2.2.2.1.2.1.1.1	0.459197786998617	.	14000001	14120000	#FFDADA	1	0.625
chr1	14120001	14480000	B.2.2.1.1.1.2.2.1.2	0.0940525587828492	.	14120001	14480000	#0000FF	1	0.125
chr1	14480001	14880000	B.2.2.2.1.1.2.1.1.1	0.0428769017980636	.	14480001	14880000	#0000FF	1	0.125
chr1	14880001	15040000	B.2.1.1.2.1.1.2.1.2	0.221300138312586	.	14880001	15040000	#4848FF	1	0.25
chr1	15040001	15440000	B.1.1.1.2.1.2.2.1	0.396957123098202	.	15040001	15440000	#DADAFF	1	0.5
chr1	15440001	15640000	A.1.2.1.2.2.1.2.1.2	0.691562932226833	.	15440001	15640000	#FF4848	1	0.875
chr1	15640001	15840000	A.1.2.1.2.2.1.2.1.1	0.692946058091286	.	15640001	15840000	#FF4848	1	0.875
chr1	15840001	16080000	A.1.1.2.2.2.1.2.2.1.2	0.804979253112033	.	15840001	16080000	#FF0000	1	1
chr1	16080001	16400000	A.1.1.1.2.1.1.2.1.1.1	0.959889349930844	.	16080001	16400000	#FF0000	1	1
chr1	16400001	16600000	A.1.1.2.1.1.2.2.2.1	0.868603042876902	.	16400001	16600000	#FF0000	1	1
chr1	16600001	16880000	A.1.1.2.1.1.1.1.2	0.886583679114799	.	16600001	16880000	#FF0000	1	1
chr1	16880001	17240000	A.1.2.1.2.2.2.2.1.1.1.2	0.683264177040111	.	16880001	17240000	#FF4848	1	0.875
chr1	17240001	17400000	A.1.2.2.1.2.2.2.1.2	0.630705394190871	.	17240001	17400000	#FF4848	1	0.875
chr1	17400001	17800000	A.2.1.1.1.2.2.2.2	0.568464730290456	.	17400001	17800000	#FF9191	1	0.75
chr1	17800001	18000000	B.1.2.2.1.1.2.1.1	0.322268326417704	.	17800001	18000000	#9191FF	1	0.375
chr1	18000001	18400000	B.2.2.1.1.1.2.2.2	0.0926694329183956	.	18000001	18400000	#0000FF	1	0.125
chr1	18400001	18560000	B.2.1.2.2.1.1.1.1.2	0.147994467496542	.	18400001	18560000	#4848FF	1	0.25
chr1	18560001	18880000	B.2.2.1.1.1.2.2.1.1.2	0.0954356846473029	.	18560001	18880000	#0000FF	1	0.125
chr1	18880001	19200000	B.2.1.1.2.2.1.1.2	0.208852005532503	.	18880001	19200000	#4848FF	1	0.25
chr1	19200001	19440000	A.2.2.1.2.1.2.2.1.1	0.481327800829876	.	19200001	19440000	#FFDADA	1	0.625
chr1	19440001	19760000	A.1.2.2.1.2.2.2.2.2.1	0.627939142461964	.	19440001	19760000	#FF4848	1	0.875
chr1	19760001	20000000	A.1.2.2.1.2.2.2.1.1	0.632088520055325	.	19760001	20000000	#FF4848	1	0.875
chr1	20000001	20240000	B.1.1.2.1.1.2.1	0.384508990318119	.	20000001	20240000	#DADAFF	1	0.5
chr1	20240001	20440000	B.2.1.1.2.1.1.2.1.1	0.22268326417704	.	20240001	20440000	#4848FF	1	0.25
chr1	20440001	20560000	B.1.2.2.1.1.2.1.2.1	0.32088520055325	.	20440001	20560000	#9191FF	1	0.375
chr1	20560001	20800000	B.2.1.1.2.1.1.1.2	0.224066390041494	.	20560001	20800000	#4848FF	1	0.25
chr1	20800001	21000000	A.2.2.1.2.1.1.1	0.485477178423237	.	20800001	21000000	#FFDADA	1	0.625
chr1	21000001	21360000	A.1.2.1.2.2.2.2.2.1.1.1.2	0.672199170124481	.	21000001	21360000	#FF4848	1	0.875
chr1	21360001	21520000	A.1.2.1.2.2.2.2.2.1.1.2.2.1	0.669432918395574	.	21360001	21520000	#FF4848	1	0.875
chr1	21520001	21720000	A.1.2.2.1.2.2.1.1.2.2.2	0.634854771784232	.	21520001	21720000	#FF4848	1	0.875
chr1	21720001	22000000	A.1.2.1.2.2.2.2.2.1.1.1.1	0.673582295988935	.	21720001	22000000	#FF4848	1	0.875
chr1	22000001	22440000	A.1.1.2.2.2.1.2.1.2.1	0.809128630705394	.	22000001	22440000	#FF0000	1	1
chr1	22440001	22720000	B.1.1.1.2.1.2.1.2	0.398340248962656	.	22440001	22720000	#DADAFF	1	0.5
chr1	22720001	22840000	A.2.2.2.1.2.1.2.1	0.45643153526971	.	22720001	22840000	#FFDADA	1	0.625
chr1	22840001	23000000	B.1.1.1.2.1.2.1.1	0.399723374827109	.	22840001	23000000	#DADAFF	1	0.5
chr1	23000001	23280000	A.2.2.2.1.2.2.1	0.452282157676349	.	23000001	23280000	#FFDADA	1	0.625
chr1	23280001	23600000	A.1.2.1.1.2.1.2.2.2.2	0.738589211618257	.	23280001	23600000	#FF4848	1	0.875
chr1	23600001	23800000	A.1.2.1.1.2.2.1.2.1.1.2	0.733056708160443	.	23600001	23800000	#FF4848	1	0.875
chr1	23800001	24080000	A.1.1.2.2.2.1.2.1.2.2	0.807745504840941	.	23800001	24080000	#FF0000	1	1
chr1	24080001	24280000	A.1.2.2.1.2.2.1.1.2.1	0.63762102351314	.	24080001	24280000	#FF4848	1	0.875
chr1	24360001	24720000	A.1.2.2.1.2.1.2.1	0.641770401106501	.	24360001	24720000	#FF4848	1	0.875
chr1	24720001	24960000	A.1.2.1.2.2.2.2.1.1.1.1	0.684647302904564	.	24720001	24960000	#FF4848	1	0.875
chr1	24960001	25160000	A.1.2.1.1.2.2.1.1.2	0.73582295988935	.	24960001	25160000	#FF4848	1	0.875
chr1	25160001	25600000	A.1.1.1.2.1.1.2.1.2.2.1.1	0.950207468879668	.	25160001	25600000	#FF0000	1	1
chr1	25600001	26160000	A.1.1.1.2.1.2.2.2.2	0.925311203319502	.	25600001	26160000	#FF0000	1	1
chr1	26160001	26360000	A.1.2.1.1.2.2.1.2.1.2.1	0.731673582295989	.	26160001	26360000	#FF4848	1	0.875
chr1	26360001	26520000	A.1.2.1.2.2.2.2.1.1.2.2.2	0.67911479944675	.	26360001	26520000	#FF4848	1	0.875
chr1	26520001	26800000	A.1.1.2.1.1.1.2.2.2	0.881051175656985	.	26520001	26800000	#FF0000	1	1
chr1	26800001	27280000	A.1.1.1.2.1.2.2.1.1.1	0.933609958506224	.	26800001	27280000	#FF0000	1	1
chr1	27280001	27600000	A.1.1.2.1.1.2.1.1.1.2.2	0.876901798063624	.	27280001	27600000	#FF0000	1	1
chr1	27600001	27760000	A.1.2.1.2.2.2.2.1.1.2.2.1	0.680497925311203	.	27600001	27760000	#FF4848	1	0.875
chr1	27760001	28000000	A.1.1.2.1.1.2.1.1.1.2.1	0.878284923928077	.	27760001	28000000	#FF0000	1	1
chr1	28000001	28160000	A.1.2.1.1.2.2.1.2.1.2.2	0.730290456431535	.	28000001	28160000	#FF4848	1	0.875
chr1	28160001	28560000	A.1.1.1.2.1.1.2.1.2.1.1.2	0.952973720608575	.	28160001	28560000	#FF0000	1	1
chr1	28560001	29080000	A.1.1.1.2.1.2.2.1.1.2.2	0.929460580912863	.	28560001	29080000	#FF0000	1	1
chr1	29080001	29560000	A.1.2.1.1.2.1.1.1.2	0.749654218533887	.	29080001	29560000	#FF4848	1	0.875
chr1	29560001	29880000	B.2.1.2.2.1.1.1.2	0.146611341632089	.	29560001	29880000	#4848FF	1	0.25
chr1	30000001	30120000	B.2.1.2.2.1.1.1.2	0.146611341632089	.	30000001	30120000	#4848FF	1	0.25
chr1	30120001	30360000	B.2.2.1.1.1.2.2.1.1.1.2	0.0968188105117566	.	30120001	30360000	#0000FF	1	0.125
chr1	30360001	30520000	B.2.1.2.2.1.2.2.2	0.134163208852006	.	30360001	30520000	#4848FF	1	0.25
chr1	30520001	30640000	B.2.1.2.2.1.1.2.2.2.1	0.13969571230982	.	30520001	30640000	#4848FF	1	0.25
chr1	30640001	30800000	B.2.1.2.2.1.1.2.2.2.2	0.138312586445367	.	30640001	30800000	#4848FF	1	0.25
chr1	30800001	30920000	B.2.1.2.2.1.2.1	0.136929460580913	.	30800001	30920000	#4848FF	1	0.25
chr1	30920001	31200000	B.2.1.2.2.1.1.2.2.1.2.1	0.142461964038728	.	30920001	31200000	#4848FF	1	0.25
chr1	31200001	31400000	A.1.2.2.1.2.2.2.2.1	0.629322268326418	.	31200001	31400000	#FF4848	1	0.875
chr1	31400001	31600000	A.1.2.1.2.2.2.2.2.1.1.2.1	0.670816044260028	.	31400001	31600000	#FF4848	1	0.875
chr1	31600001	31880000	A.1.1.2.2.2.1.2.2.1.1	0.806362378976487	.	31600001	31880000	#FF0000	1	1
chr1	31880001	32040000	A.1.2.1.1.2.2.1.2.1.1.1	0.734439834024896	.	31880001	32040000	#FF4848	1	0.875
chr1	32040001	32280000	A.1.1.2.2.2.2.2.1.2	0.788381742738589	.	32040001	32280000	#FF0000	1	1
chr1	32280001	32640000	A.1.1.1.2.1.1.2.1.2.1.1.1	0.954356846473029	.	32280001	32640000	#FF0000	1	1
chr1	32640001	32840000	A.1.1.2.1.1.2.1.1.2	0.87551867219917	.	32640001	32840000	#FF0000	1	1
chr1	32840001	33280000	A.1.1.1.2.1.2.2.1.2	0.928077455048409	.	32840001	33280000	#FF0000	1	1
chr1	33280001	33600000	A.1.1.2.2.2.2.2.2.1	0.786998616874136	.	33280001	33600000	#FF0000	1	1
chr1	33600001	33960000	A.2.1.1.1.2.2.2.1	0.56984785615491	.	33600001	33960000	#FF9191	1	0.75
chr1	33960001	34120000	B.2.1.2.1.2.1.1	0.177040110650069	.	33960001	34120000	#4848FF	1	0.25
chr1	34120001	34600000	B.2.2.2.2.1.2.2.1.2	0.0110650069156293	.	34120001	34600000	#0000FF	1	0.125
chr1	34600001	35240000	B.2.2.2.2.1.2.2.1.1	0.012448132780083	.	34600001	35240000	#0000FF	1	0.125
chr1	35240001	35440000	A.2.2.2.1.2.1.2.2.2	0.453665283540802	.	35240001	35440000	#FFDADA	1	0.625
chr1	35440001	35880000	A.1.2.1.1.2.1.1.1.1	0.75103734439834	.	35440001	35880000	#FF4848	1	0.875
chr1	35880001	36000000	A.2.1.1.2.2.1.1	0.553250345781466	.	35880001	36000000	#FF9191	1	0.75
chr1	36000001	36280000	A.1.2.1.2.2.1.1.1	0.695712309820194	.	36000001	36280000	#FF4848	1	0.875
chr1	36280001	36560000	A.1.1.2.2.2.1.2.2.2.2	0.802213001383126	.	36280001	36560000	#FF0000	1	1
chr1	36560001	36960000	A.1.1.2.1.1.2.2.1	0.869986168741355	.	36560001	36960000	#FF0000	1	1
chr1	36960001	37440000	B.2.1.1.2.2.1.1.1.2.1	0.211618257261411	.	36960001	37440000	#4848FF	1	0.25
chr1	37440001	37920000	B.2.1.2.2.1.1.2.2.1.1	0.143845089903181	.	37440001	37920000	#4848FF	1	0.25
chr1	37920001	38080000	A.2.1.2.2.1.2.1	0.521438450899032	.	37920001	38080000	#FF9191	1	0.75
chr1	38080001	38280000	A.2.2.2.1.2.1.1.2	0.457814661134163	.	38080001	38280000	#FFDADA	1	0.625
chr1	38280001	38520000	A.1.2.2.1.2.2.2.2.2.2	0.62655601659751	.	38280001	38520000	#FF4848	1	0.875
chr1	38520001	38760000	B.2.1.1.2.2.1.1.1.1.1	0.214384508990318	.	38520001	38760000	#4848FF	1	0.25
chr1	38760001	38960000	B.2.2.1.1.1.2.1.1	0.100968188105118	.	38760001	38960000	#0000FF	1	0.125
chr1	38960001	39280000	B.2.1.1.2.2.1.1.1.2.2	0.210235131396957	.	38960001	39280000	#4848FF	1	0.25
chr1	39280001	39480000	A.2.2.1.2.1.2.2.1.2	0.479944674965422	.	39280001	39480000	#FFDADA	1	0.625
chr1	39480001	40040000	A.1.1.1.2.1.1.2.1.2.1.2	0.951590594744122	.	39480001	40040000	#FF0000	1	1
chr1	40040001	40240000	A.1.2.1.1.2.1.1.2.1.1	0.748271092669433	.	40040001	40240000	#FF4848	1	0.875
chr1	40240001	40520000	A.1.1.1.2.1.2.2.1.1.2.1.2	0.930843706777317	.	40240001	40520000	#FF0000	1	1
chr1	40520001	40920000	A.1.1.1.1.2.1.1.1.2	0.990318118948824	.	40520001	40920000	#FF0000	1	1
chr1	40920001	41280000	A.1.1.1.2.1.1.2.1.2.2.1.2	0.948824343015214	.	40920001	41280000	#FF0000	1	1
chr1	41280001	41480000	A.1.1.2.2.2.1.1.2.2.1	0.813278008298755	.	41280001	41480000	#FF0000	1	1
chr1	41480001	41680000	A.1.2.1.1.2.2.2.1.2.2	0.723374827109267	.	41480001	41680000	#FF4848	1	0.875
chr1	41680001	41920000	A.1.2.1.2.2.2.2.1.2.1	0.677731673582296	.	41680001	41920000	#FF4848	1	0.875
chr1	41920001	42080000	A.2.1.1.2.2.1.2	0.551867219917012	.	41920001	42080000	#FF9191	1	0.75
chr1	42080001	42240000	A.1.2.1.1.2.2.2.1.1	0.726141078838174	.	42080001	42240000	#FF4848	1	0.875
chr1	42240001	42640000	A.2.1.2.2.1.1.1	0.524204702627939	.	42240001	42640000	#FF9191	1	0.75
chr1	42640001	42960000	A.1.2.1.1.2.2.2.1.2.1	0.724757952973721	.	42640001	42960000	#FF4848	1	0.875
chr1	42960001	43240000	A.1.2.1.1.2.2.1.1.1	0.737206085753804	.	42960001	43240000	#FF4848	1	0.875
chr1	43240001	43640000	A.1.1.2.1.1.2.1.2.1.1	0.874135546334716	.	43240001	43640000	#FF0000	1	1
chr1	43640001	43880000	A.1.1.2.2.2.1.1.2.2.2	0.811894882434302	.	43640001	43880000	#FF0000	1	1
chr1	43880001	44240000	A.1.1.2.2.2.1.1.2.1	0.814661134163209	.	43880001	44240000	#FF0000	1	1
chr1	44240001	44520000	A.1.1.2.1.1.1.2.2.1	0.882434301521438	.	44240001	44520000	#FF0000	1	1
chr1	44520001	44840000	A.1.2.1.2.2.2.2.2.1.2	0.666666666666667	.	44520001	44840000	#FF4848	1	0.875
chr1	44840001	45160000	A.1.1.2.2.2.2.1.2.2.1	0.793914246196404	.	44840001	45160000	#FF0000	1	1
chr1	45160001	45520000	A.1.1.1.2.1.2.2.2.1	0.926694329183956	.	45160001	45520000	#FF0000	1	1
chr1	45520001	45760000	A.2.2.1.2.2.2.1	0.474412171507607	.	45520001	45760000	#FFDADA	1	0.625
chr1	45760001	46080000	A.1.1.1.2.1.1.2.1.1.2.2.1	0.957123098201936	.	45760001	46080000	#FF0000	1	1
chr1	46080001	46440000	A.1.1.1.2.1.1.2.1.1.2.1	0.95850622406639	.	46080001	46440000	#FF0000	1	1
chr1	46440001	46840000	A.1.1.1.1.2.1.2.1.1	0.986168741355463	.	46440001	46840000	#FF0000	1	1
chr1	46840001	47200000	A.1.2.1.2.2.1.2.2	0.690179806362379	.	46840001	47200000	#FF4848	1	0.875
chr1	47200001	47640000	B.2.1.1.2.2.2	0.206085753803596	.	47200001	47640000	#4848FF	1	0.25
chr1	47640001	47840000	A.1.2.1.2.1.1.1.1	0.719225449515906	.	47640001	47840000	#FF4848	1	0.875
chr1	47840001	48240000	B.1.2.2.1.2	0.316735822959889	.	47840001	48240000	#9191FF	1	0.375
chr1	48240001	48520000	B.2.2.2.1.1.2.1.2	0.0401106500691563	.	48240001	48520000	#0000FF	1	0.125
chr1	48520001	48760000	B.2.2.2.1.1.1.1.1.2	0.0497925311203319	.	48520001	48760000	#0000FF	1	0.125
chr1	48760001	48960000	B.2.2.2.1.1.2.2.1.1	0.0387275242047026	.	48760001	48960000	#0000FF	1	0.125
chr1	48960001	49160000	B.2.2.1.2.2.2.1	0.0539419087136929	.	48960001	49160000	#0000FF	1	0.125
chr1	49160001	49320000	B.2.1.1.2.1.2.1.2	0.217150760719225	.	49160001	49320000	#4848FF	1	0.25
chr1	49320001	49880000	B.2.2.2.2.2.2.2.1	0.00276625172890733	.	49320001	49880000	#0000FF	1	0.125
chr1	49880001	50400000	B.2.2.2.2.2.2.2.2	0.00138312586445367	.	49880001	50400000	#0000FF	1	0.125
chr1	50400001	50560000	B.2.2.2.1.1.2.2.2.1.2	0.033195020746888	.	50400001	50560000	#0000FF	1	0.125
chr1	50560001	50800000	B.2.2.2.1.1.2.2.1.2.2	0.0359612724757953	.	50560001	50800000	#0000FF	1	0.125
chr1	50800001	51160000	A.2.2.2.1.1.1.1.2.1	0.470262793914246	.	50800001	51160000	#FFDADA	1	0.625
chr1	51160001	51480000	A.1.2.1.2.1.1.1.2	0.717842323651452	.	51160001	51480000	#FF4848	1	0.875
chr1	51480001	51680000	A.1.2.2.2.2.1.2.1	0.605809128630705	.	51480001	51680000	#FF4848	1	0.875
chr1	51680001	52040000	A.1.1.1.2.1.1.2.2.1	0.946058091286307	.	51680001	52040000	#FF0000	1	1
chr1	52040001	52280000	A.1.1.1.2.1.1.2.2.2.1.1	0.944674965421853	.	52040001	52280000	#FF0000	1	1
chr1	52280001	52520000	A.1.1.1.2.1.1.2.2.2.1.2	0.9432918395574	.	52280001	52520000	#FF0000	1	1
chr1	52520001	52840000	A.1.1.1.1.2.1.2.1.2	0.98478561549101	.	52520001	52840000	#FF0000	1	1
chr1	52840001	53160000	A.1.1.1.1.1.2.1.2	0.995850622406639	.	52840001	53160000	#FF0000	1	1
chr1	53160001	53680000	A.1.1.1.1.2.1.2.2.2	0.982019363762102	.	53160001	53680000	#FF0000	1	1
chr1	53680001	53880000	A.1.1.2.1.1.1.1.1.1	0.889349930843707	.	53680001	53880000	#FF0000	1	1
chr1	53880001	54280000	A.1.1.1.2.2.2.1.1.2	0.894882434301521	.	53880001	54280000	#FF0000	1	1
chr1	54280001	54520000	A.1.1.1.2.1.1.2.2.2.2	0.941908713692946	.	54280001	54520000	#FF0000	1	1
chr1	54520001	55080000	A.1.1.1.1.1.1.2	0.998616874135546	.	54520001	55080000	#FF0000	1	1
chr1	55080001	55360000	A.1.1.1.2.2.2.1.1.1	0.896265560165975	.	55080001	55360000	#FF0000	1	1
chr1	55360001	55720000	A.2.1.1.1.1.2.1.2.1	0.586445366528354	.	55360001	55720000	#FF9191	1	0.75
chr1	55720001	56280000	B.2.2.2.1.1.2.2.1.2.1	0.037344398340249	.	55720001	56280000	#0000FF	1	0.125
chr1	56280001	56440000	B.2.2.2.1.1.1.1.2	0.0484094052558783	.	56280001	56440000	#0000FF	1	0.125
chr1	56440001	56880000	B.2.2.2.1.1.2.2.2.1.1	0.0345781466113416	.	56440001	56880000	#0000FF	1	0.125
chr1	56880001	57080000	B.2.1.1.2.1.2.1.1	0.218533886583679	.	56880001	57080000	#4848FF	1	0.25
chr1	57080001	57280000	B.2.2.1.1.1.1.1.2.1	0.105117565698479	.	57080001	57280000	#0000FF	1	0.125
chr1	57280001	57880000	B.2.2.2.2.2.2.1.1	0.00553250345781466	.	57280001	57880000	#0000FF	1	0.125
chr1	57880001	58360000	B.2.2.2.2.1.2.1.1	0.0152143845089903	.	57880001	58360000	#0000FF	1	0.125
chr1	58360001	58640000	B.2.2.2.1.1.1.1.1.1	0.0511756569847856	.	58360001	58640000	#0000FF	1	0.125
chr1	58640001	58920000	B.2.2.1.1.1.1.1.2.2	0.103734439834025	.	58640001	58920000	#0000FF	1	0.125
chr1	58920001	59160000	A.2.2.2.1.1.1.1.2.2	0.468879668049793	.	58920001	59160000	#FFDADA	1	0.625
chr1	59160001	59600000	A.1.1.1.2.2.2.1.2	0.893499308437068	.	59160001	59600000	#FF0000	1	1
chr1	59600001	59840000	A.2.1.1.1.1.2.1.2.2	0.5850622406639	.	59600001	59840000	#FF9191	1	0.75
chr1	59840001	60240000	A.2.1.1.1.1.2.2.1.2.1	0.580912863070539	.	59840001	60240000	#FF9191	1	0.75
chr1	60240001	60640000	B.2.2.1.1.2.2.2.2.1.2	0.0691562932226833	.	60240001	60640000	#0000FF	1	0.125
chr1	60640001	61240000	B.2.2.2.2.1.2.1.2	0.0138312586445367	.	60640001	61240000	#0000FF	1	0.125
chr1	61240001	61520000	B.2.1.2.2.2.1.2.2.2	0.121715076071923	.	61240001	61520000	#4848FF	1	0.25
chr1	61520001	61880000	B.1.1.2.2.1.2.1	0.360995850622407	.	61520001	61880000	#DADAFF	1	0.5
chr1	61880001	62120000	B.2.1.1.2.1.2.2	0.215767634854772	.	61880001	62120000	#4848FF	1	0.25
chr1	62120001	62280000	A.2.1.2.2.2.2.1.1	0.510373443983402	.	62120001	62280000	#FF9191	1	0.75
chr1	62280001	62600000	B.1.2.1.2.2.2.1	0.326417704011065	.	62280001	62600000	#9191FF	1	0.375
chr1	62600001	62920000	A.2.2.2.2.2.2.1.2	0.421853388658368	.	62600001	62920000	#FFDADA	1	0.625
chr1	62920001	63280000	A.1.2.1.2.1.1.2.2.2.1	0.712309820193638	.	62920001	63280000	#FF4848	1	0.875
chr1	63280001	63760000	B.2.1.2.2.2.1.1.1	0.132780082987552	.	63280001	63760000	#4848FF	1	0.25
chr1	63760001	64040000	A.2.1.2.1.1.2.1.1.2	0.538035961272476	.	63760001	64040000	#FF9191	1	0.75
chr1	64040001	64400000	B.2.2.1.1.1.1.1.1	0.106500691562932	.	64040001	64400000	#0000FF	1	0.125
chr1	64400001	64720000	B.2.2.1.1.2.2.1.2.2	0.0788381742738589	.	64400001	64720000	#0000FF	1	0.125
chr1	64720001	64920000	B.1.1.2.1.1.2.2	0.383125864453665	.	64720001	64920000	#DADAFF	1	0.5
chr1	64920001	65200000	A.2.1.1.1.1.2.2.2.1.2	0.575380359612725	.	64920001	65200000	#FF9191	1	0.75
chr1	65200001	65320000	A.1.2.2.2.2.1.2.2.2.2.2	0.600276625172891	.	65200001	65320000	#FF4848	1	0.875
chr1	65320001	65480000	A.1.1.2.2.1.2.1.2.1.2	0.821576763485477	.	65320001	65480000	#FF0000	1	1
chr1	65480001	65680000	A.1.1.2.2.1.2.1.1.2.2	0.824343015214384	.	65480001	65680000	#FF0000	1	1
chr1	65680001	65880000	A.2.2.1.1.2.1.1.2.1.2	0.49792531120332	.	65680001	65880000	#FFDADA	1	0.625
chr1	65880001	66160000	B.1.1.1.1.2.1.1.2	0.408022130013831	.	65880001	66160000	#DADAFF	1	0.5
chr1	66160001	66440000	A.2.1.1.2.1.1.1.1.2	0.565698478561549	.	66160001	66440000	#FF9191	1	0.75
chr1	66440001	66720000	B.1.1.1.1.2.1.1.1	0.409405255878285	.	66440001	66720000	#DADAFF	1	0.5
chr1	66720001	66960000	A.1.2.1.1.1.2.2.1.1.2	0.760719225449516	.	66720001	66960000	#FF4848	1	0.875
chr1	66960001	67200000	A.2.1.2.1.1.2.2	0.533886583679115	.	66960001	67200000	#FF9191	1	0.75
chr1	67200001	67440000	A.1.2.1.2.1.1.2.2.1.2	0.713692946058091	.	67200001	67440000	#FF4848	1	0.875
chr1	67440001	67680000	A.1.2.1.1.1.2.2.1.1.1	0.76210235131397	.	67440001	67680000	#FF4848	1	0.875
chr1	67680001	67960000	A.1.2.1.1.1.2.2.2.2.2	0.752420470262794	.	67680001	67960000	#FF4848	1	0.875
chr1	67960001	68240000	A.2.1.1.1.1.2.2.1.2.2.1	0.579529737206086	.	67960001	68240000	#FF9191	1	0.75
chr1	68240001	68520000	B.2.1.2.1.2.2.2.2.2.1.2	0.156293222683264	.	68240001	68520000	#4848FF	1	0.25
chr1	68520001	68840000	B.2.2.1.1.2.2.2.1.1.1.2	0.0760719225449516	.	68520001	68840000	#0000FF	1	0.125
chr1	68840001	69440000	B.2.2.1.1.2.2.2.1.1.1.1	0.0774550484094053	.	68840001	69440000	#0000FF	1	0.125
chr1	69440001	69520000	B.2.1.1.1.2.2.1.2.2.1	0.233748271092669	.	69440001	69520000	#4848FF	1	0.25
chr1	69520001	70240000	B.2.2.2.1.1.1.2.1.2	0.045643153526971	.	69520001	70240000	#0000FF	1	0.125
chr1	70240001	70640000	B.2.1.1.1.2.1.2.1.2	0.243430152143845	.	70240001	70640000	#4848FF	1	0.25
chr1	70640001	70960000	A.1.2.2.1.1.2.2.2	0.644536652835408	.	70640001	70960000	#FF4848	1	0.875
chr1	70960001	71520000	B.1.2.2.2.1.2.2.1.2	0.304287690179806	.	70960001	71520000	#9191FF	1	0.375
chr1	71520001	71960000	A.2.2.2.2.2.2.2.1	0.420470262793914	.	71520001	71960000	#FFDADA	1	0.625
chr1	71960001	72840000	A.1.2.1.2.1.1.2.1	0.716459197786999	.	71960001	72840000	#FF4848	1	0.875
chr1	72840001	73080000	A.2.2.2.2.1.2.2.2.2	0.435684647302905	.	72840001	73080000	#FFDADA	1	0.625
chr1	73080001	73400000	B.1.2.2.2.1.2.1.1	0.308437067773167	.	73080001	73400000	#9191FF	1	0.375
chr1	73400001	73560000	B.1.2.2.2.1.2.1.2	0.307053941908714	.	73400001	73560000	#9191FF	1	0.375
chr1	73560001	73880000	B.2.1.1.1.2.2.1.2.1.1	0.236514522821577	.	73560001	73880000	#4848FF	1	0.25
chr1	73880001	74200000	B.2.1.1.1.2.2.2.2.2	0.226832641770401	.	73880001	74200000	#4848FF	1	0.25
chr1	74200001	74520000	B.2.1.2.1.2.2.2.2.2.1.1.2.2	0.157676348547718	.	74200001	74520000	#4848FF	1	0.25
chr1	74520001	74720000	B.2.1.1.1.2.1.2.1.1.1	0.246196403872752	.	74520001	74720000	#4848FF	1	0.25
chr1	74720001	75000000	B.2.1.2.1.2.2.2.2.2.1.1.2.1	0.159059474412171	.	74720001	75000000	#4848FF	1	0.25
chr1	75000001	75240000	B.1.2.2.2.1.1.2.1	0.312586445366528	.	75000001	75240000	#9191FF	1	0.375
chr1	75240001	75680000	B.2.1.2.1.2.2.2.2.2.2.2.2	0.15076071922545	.	75240001	75680000	#4848FF	1	0.25
chr1	75680001	76160000	B.2.1.2.1.2.2.1.2.1.1	0.171507607192254	.	75680001	76160000	#4848FF	1	0.25
chr1	76160001	76320000	A.2.2.2.2.1.2.2.2.1	0.437067773167358	.	76160001	76320000	#FFDADA	1	0.625
chr1	76320001	76560000	B.1.2.2.2.1.2.2.1.1	0.30567081604426	.	76320001	76560000	#9191FF	1	0.375
chr1	76560001	76840000	B.2.1.2.1.2.2.2.2.2.2.2.1	0.152143845089903	.	76560001	76840000	#4848FF	1	0.25
chr1	76840001	77320000	B.2.2.1.1.2.2.2.1.1.2.1	0.0746887966804979	.	76840001	77320000	#0000FF	1	0.125
chr1	77320001	77640000	B.2.1.1.1.2.2.1.2.2.2	0.232365145228216	.	77320001	77640000	#4848FF	1	0.25
chr1	77640001	78040000	A.2.1.1.1.1.2.2.1.2.2.2	0.578146611341632	.	77640001	78040000	#FF9191	1	0.75
chr1	78040001	78280000	A.1.1.2.1.2.2.1.2.1	0.850622406639004	.	78040001	78280000	#FF0000	1	1
chr1	78280001	78560000	A.1.2.1.1.1.2.2.2.2.1	0.753803596127248	.	78280001	78560000	#FF4848	1	0.875
chr1	78560001	78800000	B.1.2.2.2.1.1.2.2.1	0.311203319502075	.	78560001	78800000	#9191FF	1	0.375
chr1	78800001	79240000	B.2.1.1.1.2.1.1.2	0.247579529737206	.	78800001	79240000	#4848FF	1	0.25
chr1	79240001	79640000	B.2.1.2.1.2.2.2.2.2.2.1.1	0.154910096818811	.	79240001	79640000	#4848FF	1	0.25
chr1	79640001	79880000	B.2.1.2.1.2.2.1.2.1.2.2	0.168741355463347	.	79640001	79880000	#4848FF	1	0.25
chr1	79880001	80080000	B.2.1.1.1.2.2.2.2.1	0.228215767634855	.	79880001	80080000	#4848FF	1	0.25
chr1	80080001	80320000	B.2.1.2.1.2.2.2.2.2.2.1.2	0.153526970954357	.	80080001	80320000	#4848FF	1	0.25
chr1	80320001	80600000	B.2.1.2.1.2.2.1.2.1.2.1	0.170124481327801	.	80320001	80600000	#4848FF	1	0.25
chr1	80600001	81000000	B.2.1.2.1.2.2.2.2.1	0.161825726141079	.	80600001	81000000	#4848FF	1	0.25
chr1	81000001	81880000	B.2.2.1.1.2.2.2.2.2.2	0.0663900414937759	.	81000001	81880000	#0000FF	1	0.125
chr1	81880001	82320000	B.2.1.2.2.2.1.2.1.1.1	0.130013831258645	.	81880001	82320000	#4848FF	1	0.25
chr1	82320001	82680000	B.2.1.2.2.2.1.2.1.1.2	0.128630705394191	.	82320001	82680000	#4848FF	1	0.25
chr1	82680001	83200000	B.2.2.1.1.2.2.1.1.2	0.0816044260027663	.	82680001	83200000	#0000FF	1	0.125
chr1	83200001	83760000	B.2.1.2.2.2.1.2.2.1.2	0.123098201936376	.	83200001	83760000	#4848FF	1	0.25
chr1	83760001	84360000	B.2.2.1.1.2.2.1.1.1	0.0829875518672199	.	83760001	84360000	#0000FF	1	0.125
chr1	84360001	84600000	A.2.1.2.1.1.2.1.2.2	0.535269709543568	.	84360001	84600000	#FF9191	1	0.75
chr1	84600001	84840000	A.1.2.2.1.1.2.1.2.1	0.651452282157676	.	84600001	84840000	#FF4848	1	0.875
chr1	84840001	85240000	A.1.2.1.1.1.2.1.2.1	0.764868603042877	.	84840001	85240000	#FF4848	1	0.875
chr1	85240001	85400000	A.2.1.2.2.2.1.2.2.2.2	0.511756569847856	.	85240001	85400000	#FF9191	1	0.75
chr1	85400001	85720000	A.1.1.2.2.1.2.2.1	0.81881051175657	.	85400001	85720000	#FF0000	1	1
chr1	85720001	85960000	A.1.2.1.1.1.2.2.1.2.1	0.759336099585062	.	85720001	85960000	#FF4848	1	0.875
chr1	85960001	86040000	A.1.2.2.2.2.1.1.1.2	0.608575380359613	.	85960001	86040000	#FF4848	1	0.875
chr1	86040001	86320000	A.1.2.1.2.2.2.2.1.2.2.2	0.674965421853389	.	86040001	86320000	#FF4848	1	0.875
chr1	86320001	86600000	A.1.1.2.2.1.2.1.1.1.2	0.827109266943292	.	86320001	86600000	#FF0000	1	1
chr1	86600001	86840000	A.1.1.2.2.1.2.1.1.1.1	0.828492392807746	.	86600001	86840000	#FF0000	1	1
chr1	86840001	87160000	A.1.2.1.2.1.1.2.2.1.1	0.715076071922545	.	86840001	87160000	#FF4848	1	0.875
chr1	87160001	87560000	A.1.1.2.1.2.2.1.2.2	0.84923928077455	.	87160001	87560000	#FF0000	1	1
chr1	87560001	87840000	A.2.2.2.2.1.2.2.1.1	0.439834024896266	.	87560001	87840000	#FFDADA	1	0.625
chr1	87840001	88480000	B.2.2.1.1.2.2.2.1.1.2.2	0.0733056708160443	.	87840001	88480000	#0000FF	1	0.125
chr1	88480001	88840000	B.2.2.1.1.2.2.2.2.1.1	0.0705394190871369	.	88480001	88840000	#0000FF	1	0.125
chr1	88840001	89120000	B.2.1.2.2.2.1.2.2.1.1	0.12448132780083	.	88840001	89120000	#4848FF	1	0.25
chr1	89120001	89360000	A.2.1.1.1.1.2.2.1.1.1	0.583679114799447	.	89120001	89360000	#FF9191	1	0.75
chr1	89360001	89920000	B.1.1.1.1.2.1.2.1	0.406639004149378	.	89360001	89920000	#DADAFF	1	0.5
chr1	89920001	90280000	A.1.2.1.1.1.2.2.2.1	0.755186721991701	.	89920001	90280000	#FF4848	1	0.875
chr1	90280001	90480000	A.1.2.1.1.1.2.1.2.2	0.763485477178423	.	90280001	90480000	#FF4848	1	0.875
chr1	90480001	91080000	B.2.2.1.1.2.2.2.2.2.1	0.0677731673582296	.	90480001	91080000	#0000FF	1	0.125
chr1	91080001	91320000	B.2.1.2.1.2.2.1.2.2.1	0.167358229598893	.	91080001	91320000	#4848FF	1	0.25
chr1	91320001	91560000	A.2.2.1.1.2.1.1.2.2	0.496542185338866	.	91320001	91560000	#FFDADA	1	0.625
chr1	91560001	91880000	B.1.2.2.2.1.1.1.1	0.315352697095436	.	91560001	91880000	#9191FF	1	0.375
chr1	91880001	92400000	A.2.1.1.1.1.2.2.1.1.2	0.582295988934993	.	91880001	92400000	#FF9191	1	0.75
chr1	92400001	92800000	A.1.2.1.1.1.2.2.1.2.2.2	0.756569847856155	.	92400001	92800000	#FF4848	1	0.875
chr1	92800001	93040000	A.1.1.1.2.2.2.2.2	0.89073305670816	.	92800001	93040000	#FF0000	1	1
chr1	93040001	93280000	A.1.1.2.1.2.2.2.2	0.843706777316736	.	93040001	93280000	#FF0000	1	1
chr1	93280001	93560000	A.1.1.2.2.1.2.1.2.2	0.820193637621023	.	93280001	93560000	#FF0000	1	1
chr1	93560001	93720000	A.1.1.2.1.2.2.2.1.1	0.847856154910097	.	93560001	93720000	#FF0000	1	1
chr1	93720001	93920000	A.1.1.2.2.1.2.1.1.2.1	0.825726141078838	.	93720001	93920000	#FF0000	1	1
chr1	93920001	94080000	A.1.2.1.1.1.2.2.1.2.2.1	0.757952973720609	.	93920001	94080000	#FF4848	1	0.875
chr1	94080001	94360000	A.1.2.1.1.1.2.1.1	0.766251728907331	.	94080001	94360000	#FF4848	1	0.875
chr1	94360001	94560000	A.2.2.2.1.1.1.2.2	0.464730290456432	.	94360001	94560000	#FFDADA	1	0.625
chr1	94560001	94760000	B.1.1.2.2.1.2.2.1	0.359612724757953	.	94560001	94760000	#DADAFF	1	0.5
chr1	94760001	95000000	A.2.1.2.2.2.1.2.2.2.1	0.51313969571231	.	94760001	95000000	#FF9191	1	0.75
chr1	95000001	95280000	A.1.2.1.2.1.1.2.2.2.2	0.710926694329184	.	95000001	95280000	#FF4848	1	0.875
chr1	95280001	95560000	A.2.2.1.1.2.1.1.2.1.1	0.499308437067773	.	95280001	95560000	#FFDADA	1	0.625
chr1	95560001	95720000	B.1.2.2.2.1.1.2.2.2	0.309820193637621	.	95560001	95720000	#9191FF	1	0.375
chr1	95720001	96600000	B.2.2.2.1.1.1.2.2	0.0442600276625173	.	95720001	96600000	#0000FF	1	0.125
chr1	96600001	96960000	B.2.1.2.1.2.2.2.2.2.1.1.1	0.160442600276625	.	96600001	96960000	#4848FF	1	0.25
chr1	96960001	97160000	B.2.1.1.1.2.1.2.1.1.2	0.244813278008299	.	96960001	97160000	#4848FF	1	0.25
chr1	97160001	97320000	A.2.2.2.2.1.2.2.1.2	0.438450899031812	.	97160001	97320000	#FFDADA	1	0.625
chr1	97320001	97720000	B.2.1.1.1.2.2.2.1.2	0.229598893499308	.	97320001	97720000	#4848FF	1	0.25
chr1	97720001	98320000	B.2.1.2.2.2.1.2.1.2.1	0.127247579529737	.	97720001	98320000	#4848FF	1	0.25
chr1	98320001	98600000	B.2.1.1.1.2.2.1.1.2.1	0.239280774550484	.	98320001	98600000	#4848FF	1	0.25
chr1	98600001	99000000	B.2.1.2.1.2.2.1.2.2.2	0.16597510373444	.	98600001	99000000	#4848FF	1	0.25
chr1	99000001	99200000	B.2.1.1.1.2.2.1.2.1.2	0.235131396957123	.	99000001	99200000	#4848FF	1	0.25
chr1	99200001	99600000	B.2.1.1.1.2.2.2.1.1	0.230982019363762	.	99200001	99600000	#4848FF	1	0.25
chr1	99600001	99920000	B.2.1.1.1.2.1.2.2	0.242047026279391	.	99600001	99920000	#4848FF	1	0.25
chr1	99920001	100200000	B.1.2.2.2.1.2.2.2	0.302904564315353	.	99920001	100200000	#9191FF	1	0.375
chr1	100200001	100520000	A.1.2.2.1.1.2.2.1.2.2	0.645919778699862	.	100200001	100520000	#FF4848	1	0.875
chr1	100520001	100920000	A.1.1.2.1.2.2.1.1.1	0.853388658367911	.	100520001	100920000	#FF0000	1	1
chr1	100920001	101360000	B.1.1.2.1.1.1.2	0.385892116182573	.	100920001	101360000	#DADAFF	1	0.5
chr1	101360001	101760000	A.1.2.2.1.1.2.2.1.2.1	0.647302904564315	.	101360001	101760000	#FF4848	1	0.875
chr1	101760001	101920000	B.1.2.1.2.2.2.2	0.325034578146611	.	101760001	101920000	#9191FF	1	0.375
chr1	101920001	102240000	B.2.1.2.1.2.2.1.1.1	0.174273858921162	.	101920001	102240000	#4848FF	1	0.25
chr1	102240001	102720000	B.2.2.1.1.2.2.2.1.2	0.0719225449515906	.	102240001	102720000	#0000FF	1	0.125
chr1	102720001	102960000	B.2.1.2.1.2.2.1.1.2	0.172890733056708	.	102720001	102960000	#4848FF	1	0.25
chr1	102960001	103520000	B.2.1.2.1.2.2.2.1.2	0.163208852005533	.	102960001	103520000	#4848FF	1	0.25
chr1	103520001	103800000	B.2.1.1.1.2.1.1.1	0.24896265560166	.	103520001	103800000	#4848FF	1	0.25
chr1	103880001	103960000	B.2.1.1.1.2.1.1.1	0.24896265560166	.	103880001	103960000	#4848FF	1	0.25
chr1	104000001	104160000	B.2.1.1.1.2.1.1.1	0.24896265560166	.	104000001	104160000	#4848FF	1	0.25
chr1	104280001	104640000	B.1.2.2.2.1.1.1.2	0.313969571230982	.	104280001	104640000	#9191FF	1	0.375
chr1	104640001	104840000	A.2.2.1.1.2.1.1.1	0.500691562932227	.	104640001	104840000	#FFDADA	1	0.625
chr1	104840001	105160000	A.2.1.2.1.1.2.1.2.1	0.536652835408022	.	104840001	105160000	#FF9191	1	0.75
chr1	105160001	105680000	B.1.1.1.1.2.1.2.2	0.405255878284924	.	105160001	105680000	#DADAFF	1	0.5
chr1	105680001	106000000	B.1.1.2.2.2.2	0.352697095435685	.	105680001	106000000	#DADAFF	1	0.5
chr1	106000001	106400000	B.1.2.1.1.1.2.2	0.344398340248963	.	106000001	106400000	#9191FF	1	0.375
chr1	106400001	106920000	B.2.1.2.1.2.2.2.1.1	0.164591977869986	.	106400001	106920000	#4848FF	1	0.25
chr1	106920001	107520000	B.2.1.2.2.2.1.2.1.2.2	0.125864453665284	.	106920001	107520000	#4848FF	1	0.25
chr1	107520001	107760000	B.2.1.1.1.2.2.1.1.1	0.240663900414938	.	107520001	107760000	#4848FF	1	0.25
chr1	107760001	108120000	B.2.1.1.1.2.2.1.1.2.2	0.23789764868603	.	107760001	108120000	#4848FF	1	0.25
chr1	108120001	108320000	A.2.2.2.2.2.2.2.2	0.419087136929461	.	108120001	108320000	#FFDADA	1	0.625
chr1	108320001	108760000	A.1.1.2.2.1.2.2.2	0.817427385892116	.	108320001	108760000	#FF0000	1	1
chr1	108760001	108920000	B.1.1.2.2.1.1.1.1.1	0.367911479944675	.	108760001	108920000	#DADAFF	1	0.5
chr1	109000001	109040000	B.1.1.2.2.1.1.1.1.1	0.367911479944675	.	109000001	109040000	#DADAFF	1	0.5
chr1	109040001	109200000	A.2.1.1.2.1.1.1.1.1	0.567081604426003	.	109040001	109200000	#FF9191	1	0.75
chr1	109200001	109480000	A.1.1.2.1.2.2.1.1.2	0.852005532503458	.	109200001	109480000	#FF0000	1	1
chr1	109480001	109720000	A.1.1.1.1.2.2.2.1.2	0.975103734439834	.	109480001	109720000	#FF0000	1	1
chr1	109720001	110080000	A.1.1.1.1.2.1.2.2.1	0.983402489626556	.	109720001	110080000	#FF0000	1	1
chr1	110080001	110320000	A.1.1.2.1.2.2.2.1.2.2	0.845089903181189	.	110080001	110320000	#FF0000	1	1
chr1	110320001	110600000	A.1.1.2.2.2.2.1.2.1	0.795297372060857	.	110320001	110600000	#FF0000	1	1
chr1	110600001	110840000	A.2.2.2.1.1.2.2	0.460580912863071	.	110600001	110840000	#FFDADA	1	0.625
chr1	110840001	111000000	A.2.1.1.1.1.2.1.1.1	0.589211618257261	.	110840001	111000000	#FF9191	1	0.75
chr1	111000001	111360000	B.1.2.2.1.1.1	0.323651452282158	.	111000001	111360000	#9191FF	1	0.375
chr1	111360001	111520000	A.2.2.1.2.2.1.1	0.477178423236515	.	111360001	111520000	#FFDADA	1	0.625
chr1	111520001	111640000	B.1.1.1.2.2.2	0.390041493775934	.	111520001	111640000	#DADAFF	1	0.5
chr1	111640001	111760000	A.2.1.1.1.1.2.1.1.2	0.587828492392808	.	111640001	111760000	#FF9191	1	0.75
chr1	111760001	112000000	A.2.2.1.2.2.1.2	0.475795297372061	.	111760001	112000000	#FFDADA	1	0.625
chr1	112000001	112320000	A.1.1.2.1.1.1.1.1.2	0.887966804979253	.	112000001	112320000	#FF0000	1	1
chr1	112320001	112640000	B.2.1.2.2.1.1.2.1	0.145228215767635	.	112320001	112640000	#4848FF	1	0.25
chr1	112640001	112880000	B.2.1.2.2.1.2.2.1	0.135546334716459	.	112640001	112880000	#4848FF	1	0.25
chr1	112880001	113240000	A.1.2.1.2.2.2.2.2.2.2	0.663900414937759	.	112880001	113240000	#FF4848	1	0.875
chr1	113240001	113360000	A.1.2.1.2.2.2.2.2.2.1	0.665283540802213	.	113240001	113360000	#FF4848	1	0.875
chr1	113360001	113600000	A.1.1.2.2.2.1.1.1	0.816044260027663	.	113360001	113600000	#FF0000	1	1
chr1	113600001	114000000	A.1.2.1.2.2.2.2.1.2.2.1	0.676348547717842	.	113600001	114000000	#FF4848	1	0.875
chr1	114000001	114280000	A.1.2.2.2.2.1.2.2.1	0.604426002766252	.	114000001	114280000	#FF4848	1	0.875
chr1	114280001	114520000	A.1.1.2.1.2.2.2.1.2.1	0.846473029045643	.	114280001	114520000	#FF0000	1	1
chr1	114520001	114880000	B.1.1.1.2.1.1.2	0.401106500691563	.	114520001	114880000	#DADAFF	1	0.5
chr1	114880001	115080000	A.1.2.2.1.1.2.1.1	0.65283540802213	.	114880001	115080000	#FF4848	1	0.875
chr1	115080001	115320000	A.2.1.1.1.1.2.2.2.2	0.573997233748271	.	115080001	115320000	#FF9191	1	0.75
chr1	115320001	115680000	B.2.1.2.2.2.1.1.2	0.131396957123098	.	115320001	115680000	#4848FF	1	0.25
chr1	115680001	116120000	B.2.2.2.1.1.2.2.2.2	0.0318118948824343	.	115680001	116120000	#0000FF	1	0.125
chr1	116120001	116360000	A.2.2.2.1.1.1.2.1.2	0.466113416320885	.	116120001	116360000	#FFDADA	1	0.625
chr1	116360001	116600000	A.2.1.2.1.1.2.1.1.1.2	0.539419087136929	.	116360001	116600000	#FF9191	1	0.75
chr1	116600001	116920000	B.1.1.1.2.1.1.1	0.402489626556017	.	116600001	116920000	#DADAFF	1	0.5
chr1	116920001	117080000	A.2.1.2.1.1.2.1.1.1.1	0.540802213001383	.	116920001	117080000	#FF9191	1	0.75
chr1	117080001	117600000	A.1.1.1.1.2.2.2.1.1	0.976486860304288	.	117080001	117600000	#FF0000	1	1
chr1	117600001	117880000	A.1.2.2.1.1.2.2.1.1	0.648686030428769	.	117600001	117880000	#FF4848	1	0.875
chr1	117880001	118000000	A.2.1.1.1.1.2.2.2.1.1	0.576763485477178	.	117880001	118000000	#FF9191	1	0.75
chr1	118000001	118240000	A.1.2.2.1.1.2.1.2.2	0.650069156293223	.	118000001	118240000	#FF4848	1	0.875
chr1	118240001	118520000	A.2.2.2.1.1.1.2.1.1	0.467496542185339	.	118240001	118520000	#FFDADA	1	0.625
chr1	118520001	118840000	B.2.2.2.1.1.1.2.1.1	0.0470262793914246	.	118520001	118840000	#0000FF	1	0.125
chr1	118840001	119600000	B.2.2.2.2.2.2.1.2	0.004149377593361	.	118840001	119600000	#0000FF	1	0.125
chr1	119600001	119760000	B.1.1.2.2.1.2.2.2	0.358229598893499	.	119600001	119760000	#DADAFF	1	0.5
chr1	119760001	120080000	B.2.2.1.1.2.2.1.2.1	0.0802213001383126	.	119760001	120080000	#0000FF	1	0.125
chr1	120080001	120360000	A.2.1.2.2.2.1.2.2.1	0.514522821576763	.	120080001	120360000	#FF9191	1	0.75
chr1	120360001	120520000	A.1.2.2.2.2.1.2.2.2.2.1	0.601659751037344	.	120360001	120520000	#FF4848	1	0.875
chr1	120520001	120720000	A.1.1.2.2.1.2.1.2.1.1	0.822959889349931	.	120520001	120720000	#FF0000	1	1
chr1	120720001	120960000	A.1.2.2.2.2.1.2.2.2.1	0.603042876901798	.	120720001	120960000	#FF4848	1	0.875
chr1	121080001	121160000	A.1.2.2.2.2.1.2.2.2.1	0.603042876901798	.	121080001	121160000	#FF4848	1	0.875
chr1	121160001	121520000	A.2.2.2.2.2.2.1.1	0.423236514522822	.	121160001	121520000	#FFDADA	1	0.625
chr1	142520001	142720000	B.1.2.1.1.1.1.1.2	0.348547717842324	.	142520001	142720000	#9191FF	1	0.375
chr1	142760001	142920000	B.1.1.2.2.1.1.1.1.2.2	0.365145228215768	.	142760001	142920000	#DADAFF	1	0.5
chr1	143120001	143320000	B.2.1.2.1.1.2.1.2.2.1	0.182572614107884	.	143120001	143320000	#4848FF	1	0.25
chr1	143400001	143560000	B.1.1.2.2.1.1.1.1.2.1	0.366528354080221	.	143400001	143560000	#DADAFF	1	0.5
chr1	143640001	143680000	A.2.1.2.2.2.1.2.1.2	0.515905947441217	.	143640001	143680000	#FF9191	1	0.75
chr1	143720001	143800000	A.2.1.2.2.2.1.2.1.2	0.515905947441217	.	143720001	143800000	#FF9191	1	0.75
chr1	143840001	143880000	A.2.1.2.2.2.1.2.1.2	0.515905947441217	.	143840001	143880000	#FF9191	1	0.75
chr1	143880001	144120000	A.1.2.2.1.1.1.2.2.1.1	0.656984785615491	.	143880001	144120000	#FF4848	1	0.875
chr1	144440001	144720000	A.1.2.2.2.2.1.1.2	0.607192254495159	.	144440001	144720000	#FF4848	1	0.875
chr1	144800001	145120000	A.1.1.1.1.2.1.1.2.1	0.988934993084371	.	144800001	145120000	#FF0000	1	1
chr1	145120001	145400000	A.1.1.1.2.2.2.2.1	0.892116182572614	.	145120001	145400000	#FF0000	1	1
chr1	145400001	145600000	A.1.1.1.2.1.1.1.1.2	0.965421853388658	.	145400001	145600000	#FF0000	1	1
chr1	145600001	145840000	A.1.2.2.1.1.1.1.1	0.662517289073306	.	145600001	145840000	#FF4848	1	0.875
chr1	145960001	146000000	A.1.2.2.1.1.1.1.1	0.662517289073306	.	145960001	146000000	#FF4848	1	0.875
chr1	146000001	146040000	A.2.2.1.1.1.1.1	0.504840940525588	.	146000001	146040000	#FFDADA	1	0.625
chr1	146320001	146400000	A.2.2.1.1.1.1.1	0.504840940525588	.	146320001	146400000	#FFDADA	1	0.625
chr1	146440001	146760000	A.2.2.1.1.1.1.1	0.504840940525588	.	146440001	146760000	#FFDADA	1	0.625
chr1	146760001	147000000	B.1.2.1.1.2.1.2.1	0.341632088520055	.	146760001	147000000	#9191FF	1	0.375
chr1	147000001	147160000	A.2.2.1.1.1.1.2	0.503457814661134	.	147000001	147160000	#FFDADA	1	0.625
chr1	147160001	147440000	A.2.2.1.2.2.2.2	0.473029045643154	.	147160001	147440000	#FFDADA	1	0.625
chr1	147680001	147840000	A.2.2.1.2.2.2.2	0.473029045643154	.	147680001	147840000	#FFDADA	1	0.625
chr1	147920001	148040000	A.2.1.1.2.1.1.1.2	0.564315352697095	.	147920001	148040000	#FF9191	1	0.75
chr1	148160001	148280000	A.2.1.2.2.2.1.2.1.1	0.517289073305671	.	148160001	148280000	#FF9191	1	0.75
chr1	148320001	148360000	A.2.1.2.2.2.1.2.1.1	0.517289073305671	.	148320001	148360000	#FF9191	1	0.75
chr1	148520001	148600000	A.2.1.2.2.2.1.2.1.1	0.517289073305671	.	148520001	148600000	#FF9191	1	0.75
chr1	148600001	148680000	B.2.1.1.1.1.1.2.1	0.269709543568465	.	148600001	148680000	#4848FF	1	0.25
chr1	148840001	148960000	B.2.1.1.1.1.1.2.1	0.269709543568465	.	148840001	148960000	#4848FF	1	0.25
chr1	149000001	149200000	B.2.1.1.1.1.1.2.1	0.269709543568465	.	149000001	149200000	#4848FF	1	0.25
chr1	149200001	149440000	A.2.1.2.1.2.2.2.2.1	0.526970954356846	.	149200001	149440000	#FF9191	1	0.75
chr1	149560001	149760000	A.1.2.2.2.2.1.1.1.1	0.609958506224066	.	149560001	149760000	#FF4848	1	0.875
chr1	149760001	150200000	A.1.1.1.2.1.2.1.2.1	0.936376210235131	.	149760001	150200000	#FF0000	1	1
chr1	150200001	151000000	A.1.1.1.1.1.1.1	1	.	150200001	151000000	#FF0000	1	1
chr1	151000001	151240000	A.1.1.1.2.1.2.1.2.2	0.934993084370678	.	151000001	151240000	#FF0000	1	1
chr1	151240001	151400000	A.1.1.2.2.2.2.2.1.1.2	0.789764868603043	.	151240001	151400000	#FF0000	1	1
chr1	151400001	152000000	A.1.1.1.1.2.2.1.2.1	0.979253112033195	.	151400001	152000000	#FF0000	1	1
chr1	152000001	152160000	B.1.2.1.1.2.1.1	0.343015214384509	.	152000001	152160000	#9191FF	1	0.375
chr1	152160001	152520000	B.2.2.1.2.2.2.2	0.0525587828492393	.	152160001	152520000	#0000FF	1	0.125
chr1	152520001	152800000	B.2.2.2.1.2.2.1.1	0.0235131396957123	.	152520001	152800000	#0000FF	1	0.125
chr1	152800001	153240000	B.2.2.2.1.2.2.1.2	0.0221300138312586	.	152800001	153240000	#0000FF	1	0.125
chr1	153240001	153480000	B.1.2.1.2.1.1.1.2	0.336099585062241	.	153240001	153480000	#9191FF	1	0.375
chr1	153480001	153760000	A.1.1.2.2.2.2.2.2.2	0.785615491009682	.	153480001	153760000	#FF0000	1	1
chr1	153760001	153960000	A.1.1.2.2.2.2.2.1.1.1	0.791147994467497	.	153760001	153960000	#FF0000	1	1
chr1	153960001	154120000	A.2.1.1.2.2.2.2.2	0.544951590594744	.	153960001	154120000	#FF9191	1	0.75
chr1	154120001	154520000	A.1.1.1.2.1.2.1.1.2.2	0.937759336099585	.	154120001	154520000	#FF0000	1	1
chr1	154520001	154880000	A.1.1.2.1.1.1.2.1.2	0.883817427385892	.	154520001	154880000	#FF0000	1	1
chr1	154880001	155160000	A.1.1.1.2.1.1.1.2.2.1	0.962655601659751	.	154880001	155160000	#FF0000	1	1
chr1	155160001	155560000	A.1.1.1.2.1.1.1.2.1	0.964038727524205	.	155160001	155560000	#FF0000	1	1
chr1	155560001	155880000	A.1.1.1.2.1.2.1.1.2.1	0.939142461964039	.	155560001	155880000	#FF0000	1	1
chr1	155880001	156040000	A.1.1.2.1.1.2.1.1.1.1	0.879668049792531	.	155880001	156040000	#FF0000	1	1
chr1	156040001	156320000	A.1.1.1.2.1.1.1.2.2.2	0.961272475795297	.	156040001	156320000	#FF0000	1	1
chr1	156320001	156600000	A.1.1.1.1.2.1.1.1.1	0.991701244813278	.	156320001	156600000	#FF0000	1	1
chr1	156600001	156920000	A.1.1.1.1.1.2.2.2	0.993084370677732	.	156600001	156920000	#FF0000	1	1
chr1	156920001	157120000	A.1.2.1.1.1.1.2.2.2	0.767634854771784	.	156920001	157120000	#FF4848	1	0.875
chr1	157120001	157320000	B.1.1.2.1.2.2.2.1	0.370677731673582	.	157120001	157320000	#DADAFF	1	0.5
chr1	157320001	157480000	A.2.1.2.2.2.2.1.2.1	0.508990318118949	.	157320001	157480000	#FF9191	1	0.75
chr1	157480001	157640000	B.1.2.1.2.1.1.1.1	0.337482710926694	.	157480001	157640000	#9191FF	1	0.375
chr1	157640001	157920000	B.2.2.1.1.2.1.2.1	0.0871369294605809	.	157640001	157920000	#0000FF	1	0.125
chr1	157920001	158080000	A.2.2.1.1.2.1.2.2.2	0.491009681881051	.	157920001	158080000	#FFDADA	1	0.625
chr1	158080001	158320000	B.2.1.1.1.1.1.2.2.1	0.268326417704011	.	158080001	158320000	#4848FF	1	0.25
chr1	158320001	158440000	B.2.1.2.2.2.2.1.1	0.120331950207469	.	158320001	158440000	#4848FF	1	0.25
chr1	158440001	158720000	B.2.2.1.2.2.1.1.1.1	0.0622406639004149	.	158440001	158720000	#0000FF	1	0.125
chr1	158720001	158960000	B.2.1.2.1.1.2.2.2	0.178423236514523	.	158720001	158960000	#4848FF	1	0.25
chr1	158960001	159080000	B.1.1.2.1.2.2.1.2	0.372060857538036	.	158960001	159080000	#DADAFF	1	0.5
chr1	159080001	159720000	B.2.2.1.2.2.1.2.1.2	0.0567081604426003	.	159080001	159720000	#0000FF	1	0.125
chr1	159720001	160040000	A.2.1.2.2.2.2.1.2.2	0.507607192254495	.	159720001	160040000	#FF9191	1	0.75
chr1	160040001	160400000	A.1.1.1.1.2.2.2.2.2.2	0.968188105117566	.	160040001	160400000	#FF0000	1	1
chr1	160400001	160640000	A.1.1.1.1.2.2.1.1	0.980636237897649	.	160400001	160640000	#FF0000	1	1
chr1	160640001	160960000	A.1.1.1.1.2.2.2.2.1	0.97372060857538	.	160640001	160960000	#FF0000	1	1
chr1	160960001	161160000	A.1.1.1.2.1.1.1.1.1	0.966804979253112	.	160960001	161160000	#FF0000	1	1
chr1	161160001	161360000	A.1.1.1.1.2.2.1.2.2	0.977869986168741	.	161160001	161360000	#FF0000	1	1
chr1	161360001	161720000	A.1.1.2.2.1.1.2.2.2	0.829875518672199	.	161360001	161720000	#FF0000	1	1
chr1	161720001	162040000	A.2.1.1.1.1.1.2.1.2	0.593360995850622	.	161720001	162040000	#FF9191	1	0.75
chr1	162040001	162600000	B.2.1.1.1.1.2.2.2.1	0.251728907330567	.	162040001	162600000	#4848FF	1	0.25
chr1	162600001	162840000	B.2.1.1.1.1.1.2.2.2	0.266943291839557	.	162600001	162840000	#4848FF	1	0.25
chr1	162840001	163320000	B.2.2.1.1.2.1.2.2.1	0.0857538035961272	.	162840001	163320000	#0000FF	1	0.125
chr1	163320001	163600000	B.2.2.1.2.2.1.1.1.2	0.0608575380359613	.	163320001	163600000	#0000FF	1	0.125
chr1	163600001	164120000	B.2.2.2.2.1.1.1	0.0193637621023513	.	163600001	164120000	#0000FF	1	0.125
chr1	164120001	164440000	B.2.2.2.1.2.1.2.2.1	0.0262793914246196	.	164120001	164440000	#0000FF	1	0.125
chr1	164440001	164840000	B.2.2.2.1.2.1.2.1.1	0.029045643153527	.	164440001	164840000	#0000FF	1	0.125
chr1	164840001	165080000	B.2.2.1.2.2.1.2.1.1	0.0580912863070539	.	164840001	165080000	#0000FF	1	0.125
chr1	165080001	165280000	B.2.2.2.1.2.1.1	0.0304287690179806	.	165080001	165280000	#0000FF	1	0.125
chr1	165280001	165560000	B.2.1.2.2.2.2.1.2.1	0.118948824343015	.	165280001	165560000	#4848FF	1	0.25
chr1	165560001	165880000	A.2.1.1.2.1.2.2.1	0.556016597510373	.	165560001	165880000	#FF9191	1	0.75
chr1	165880001	166400000	B.2.2.2.1.2.1.2.1.2	0.0276625172890733	.	165880001	166400000	#0000FF	1	0.125
chr1	166400001	166800000	B.2.1.2.1.1.2.2.1	0.179806362378976	.	166400001	166800000	#4848FF	1	0.25
chr1	166800001	167040000	A.2.1.1.1.1.1.2.2.1	0.591977869986169	.	166800001	167040000	#FF9191	1	0.75
chr1	167040001	167200000	A.1.2.1.1.1.1.2.1.2.2	0.770401106500692	.	167040001	167200000	#FF4848	1	0.875
chr1	167200001	167520000	A.1.1.1.2.2.1.2.1.2.1.2	0.908713692946058	.	167200001	167520000	#FF0000	1	1
chr1	167520001	167680000	A.1.1.1.2.2.1.2.1.2.2.2	0.905947441217151	.	167520001	167680000	#FF0000	1	1
chr1	167680001	168000000	A.1.1.1.1.1.2.2.1	0.994467496542185	.	167680001	168000000	#FF0000	1	1
chr1	168000001	168280000	A.1.1.1.2.2.1.2.1.1.2.1.1	0.915629322268326	.	168000001	168280000	#FF0000	1	1
chr1	168280001	168560000	A.1.2.1.1.1.1.1.1.1.2.2	0.781466113416321	.	168280001	168560000	#FF4848	1	0.875
chr1	168560001	169160000	A.1.2.1.2.1.2.1.2.1	0.708160442600277	.	168560001	169160000	#FF4848	1	0.875
chr1	169160001	169320000	A.1.2.2.1.1.1.1.2.1	0.661134163208852	.	169160001	169320000	#FF4848	1	0.875
chr1	169320001	169560000	A.1.2.2.2.1.2.2.2.1	0.612724757952974	.	169320001	169560000	#FF4848	1	0.875
chr1	169560001	169880000	A.1.2.1.2.1.2.2.2.2.1.1	0.699861687413555	.	169560001	169880000	#FF4848	1	0.875
chr1	169880001	170080000	B.1.2.1.2.2.1.1.2	0.329183955739972	.	169880001	170080000	#9191FF	1	0.375
chr1	170080001	170400000	B.2.2.1.1.2.1.1.1	0.0912863070539419	.	170080001	170400000	#0000FF	1	0.125
chr1	170400001	170560000	B.1.1.2.2.2.1.2.2	0.354080221300138	.	170400001	170560000	#DADAFF	1	0.5
chr1	170560001	170960000	B.2.2.1.2.1.2	0.0636237897648686	.	170560001	170960000	#0000FF	1	0.125
chr1	170960001	171160000	B.2.1.2.1.1.2.1.2.1	0.183955739972337	.	170960001	171160000	#4848FF	1	0.25
chr1	171160001	171440000	B.1.1.2.2.2.1.2.1	0.355463347164592	.	171160001	171440000	#DADAFF	1	0.5
chr1	171440001	171720000	A.1.2.2.2.1.1.1.2	0.622406639004149	.	171440001	171720000	#FF4848	1	0.875
chr1	171720001	171960000	A.1.2.2.2.1.2.2.2.2	0.61134163208852	.	171720001	171960000	#FF4848	1	0.875
chr1	171960001	172400000	A.1.2.1.2.1.2.1.2.2	0.706777316735823	.	171960001	172400000	#FF4848	1	0.875
chr1	172400001	172680000	A.1.1.2.2.1.1.1.2.2.1	0.836791147994468	.	172400001	172680000	#FF0000	1	1
chr1	172680001	173160000	A.1.1.2.1.2.1.1.1.1	0.865836791147995	.	172680001	173160000	#FF0000	1	1
chr1	173160001	173440000	A.1.2.1.1.1.1.1.1.1.2.1	0.782849239280775	.	173160001	173440000	#FF4848	1	0.875
chr1	173440001	173760000	A.1.1.1.1.2.1.1.2.2	0.987551867219917	.	173440001	173760000	#FF0000	1	1
chr1	173760001	174240000	A.1.1.1.2.2.1.2.1.1.2.2	0.911479944674965	.	173760001	174240000	#FF0000	1	1
chr1	174240001	174440000	A.1.2.2.2.1.2.1.2	0.616874135546335	.	174240001	174440000	#FF4848	1	0.875
chr1	174440001	174760000	A.1.2.2.2.1.2.1.1	0.618257261410788	.	174440001	174760000	#FF4848	1	0.875
chr1	174760001	175000000	A.1.2.2.1.1.1.2.2.1.2	0.655601659751037	.	174760001	175000000	#FF4848	1	0.875
chr1	175000001	175280000	A.2.2.1.1.2.1.2.2.1	0.492392807745505	.	175000001	175280000	#FFDADA	1	0.625
chr1	175280001	175680000	B.2.1.2.1.1.2.1.1	0.185338865836791	.	175280001	175680000	#4848FF	1	0.25
chr1	175680001	175920000	B.2.1.1.1.1.2.2.1	0.253112033195021	.	175680001	175920000	#4848FF	1	0.25
chr1	175920001	176200000	A.2.2.2.2.2.1.2.2.2	0.424619640387275	.	175920001	176200000	#FFDADA	1	0.625
chr1	176200001	176840000	B.2.2.2.1.2.2.2	0.020746887966805	.	176200001	176840000	#0000FF	1	0.125
chr1	176840001	177480000	B.2.2.2.2.2.1.1	0.00829875518672199	.	176840001	177480000	#0000FF	1	0.125
chr1	177480001	178000000	B.2.2.2.1.2.1.2.2.2	0.024896265560166	.	177480001	178000000	#0000FF	1	0.125
chr1	178000001	178240000	A.1.2.1.2.1.2.2.2.2.1.2	0.698478561549101	.	178000001	178240000	#FF4848	1	0.875
chr1	178240001	178480000	A.2.1.2.1.2.2.2.2.2	0.525587828492393	.	178240001	178480000	#FF9191	1	0.75
chr1	178480001	178680000	A.2.2.2.2.1.2.1.1.2	0.443983402489627	.	178480001	178680000	#FFDADA	1	0.625
chr1	178680001	179000000	A.1.2.2.2.1.2.2.1.2	0.614107883817427	.	178680001	179000000	#FF4848	1	0.875
chr1	179000001	179360000	A.1.1.2.2.1.1.1.2.1	0.838174273858921	.	179000001	179360000	#FF0000	1	1
chr1	179360001	179640000	B.1.2.1.1.2.1.2.2	0.340248962655602	.	179360001	179640000	#9191FF	1	0.375
chr1	179640001	179800000	A.2.2.2.2.2.1.1.2.1	0.432918395573997	.	179640001	179800000	#FFDADA	1	0.625
chr1	179800001	180160000	A.1.1.1.2.2.1.2.1.1.1	0.91701244813278	.	179800001	180160000	#FF0000	1	1
chr1	180160001	180480000	A.1.2.1.1.1.1.2.2.1	0.769017980636238	.	180160001	180480000	#FF4848	1	0.875
chr1	180480001	180800000	A.1.2.2.1.1.1.2.2.2	0.654218533886584	.	180480001	180800000	#FF4848	1	0.875
chr1	180800001	181160000	A.1.2.1.2.1.2.2.1.2.2	0.702627939142462	.	180800001	181160000	#FF4848	1	0.875
chr1	181160001	181440000	B.2.2.1.1.1.1.2	0.102351313969571	.	181160001	181440000	#0000FF	1	0.125
chr1	181440001	182040000	B.2.2.2.2.1.1.2.2	0.016597510373444	.	181440001	182040000	#0000FF	1	0.125
chr1	182040001	182360000	A.2.2.2.2.2.1.1.1	0.434301521438451	.	182040001	182360000	#FFDADA	1	0.625
chr1	182360001	182520000	B.1.2.2.2.2.2.2.1	0.289073305670816	.	182360001	182520000	#9191FF	1	0.375
chr1	182520001	182800000	B.1.1.2.1.2.1.1.2.1	0.380359612724758	.	182520001	182800000	#DADAFF	1	0.5
chr1	182800001	183120000	A.2.1.1.1.1.1.2.1.1	0.594744121715076	.	182800001	183120000	#FF9191	1	0.75
chr1	183120001	183280000	B.1.1.1.1.1.1.2	0.4149377593361	.	183120001	183280000	#DADAFF	1	0.5
chr1	183280001	183440000	B.1.1.2.1.2.2.1.1.1	0.374827109266943	.	183280001	183440000	#DADAFF	1	0.5
chr1	183440001	183600000	A.1.2.2.2.1.2.2.1.1	0.615491009681881	.	183440001	183600000	#FF4848	1	0.875
chr1	183600001	184000000	B.1.1.2.1.2.1.1.2.2	0.378976486860304	.	183600001	184000000	#DADAFF	1	0.5
chr1	184000001	184320000	A.2.1.2.1.2.2.2.1	0.5283540802213	.	184000001	184320000	#FF9191	1	0.75
chr1	184320001	184720000	A.1.2.1.2.1.2.1.1	0.70954356846473	.	184320001	184720000	#FF4848	1	0.875
chr1	184720001	185120000	A.1.2.2.2.1.1.1.1.1	0.625172890733057	.	184720001	185120000	#FF4848	1	0.875
chr1	185120001	185320000	A.2.2.2.2.2.1.2.1.1	0.43015214384509	.	185120001	185320000	#FFDADA	1	0.625
chr1	185320001	185720000	B.2.1.1.1.1.1.1.2.1.2	0.276625172890733	.	185320001	185720000	#4848FF	1	0.25
chr1	185720001	185960000	B.2.1.2.1.1.1.1.2.2.2.1	0.193637621023513	.	185720001	185960000	#4848FF	1	0.25
chr1	185960001	186360000	B.1.2.1.2.2.1.1.1.2	0.330567081604426	.	185960001	186360000	#9191FF	1	0.375
chr1	186360001	186760000	B.1.1.1.1.1.2.2	0.410788381742739	.	186360001	186760000	#DADAFF	1	0.5
chr1	186760001	186960000	A.2.2.2.2.1.2.1.1.1	0.44536652835408	.	186760001	186960000	#FFDADA	1	0.625
chr1	186960001	187800000	B.2.1.2.1.1.1.2.1.1.1	0.190871369294606	.	186960001	187800000	#4848FF	1	0.25
chr1	187800001	188160000	B.2.1.2.1.1.1.2.1.1.2	0.189488243430152	.	187800001	188160000	#4848FF	1	0.25
chr1	188160001	188480000	B.2.1.1.1.1.1.1.2.2.2.2.2	0.271092669432918	.	188160001	188480000	#4848FF	1	0.25
chr1	188480001	188720000	B.2.1.1.1.1.2.1.1.1.2	0.26417704011065	.	188480001	188720000	#4848FF	1	0.25
chr1	188720001	188920000	B.2.1.1.1.1.2.1.1.1.1	0.265560165975104	.	188720001	188920000	#4848FF	1	0.25
chr1	188920001	189120000	B.2.1.1.1.1.1.1.2.2.1	0.275242047026279	.	188920001	189120000	#4848FF	1	0.25
chr1	189120001	189360000	B.2.1.1.1.1.1.1.2.2.2.2.1	0.272475795297372	.	189120001	189360000	#4848FF	1	0.25
chr1	189360001	189720000	B.2.1.1.1.1.2.1.1.2	0.262793914246196	.	189360001	189720000	#4848FF	1	0.25
chr1	189720001	189920000	B.1.2.2.2.2.2.1.1.1	0.293222683264177	.	189720001	189920000	#9191FF	1	0.375
chr1	189920001	190400000	B.2.1.2.1.1.1.1.1	0.204702627939142	.	189920001	190400000	#4848FF	1	0.25
chr1	190400001	190600000	B.1.2.1.1.1.1.1.1.2	0.349930843706777	.	190400001	190600000	#9191FF	1	0.375
chr1	190600001	190960000	B.1.1.2.2.2.1.1	0.356846473029046	.	190600001	190960000	#DADAFF	1	0.5
chr1	190960001	191400000	A.2.2.2.2.1.1.2	0.446749654218534	.	190960001	191400000	#FFDADA	1	0.625
chr1	191400001	192000000	A.2.1.1.2.1.2.1.1.2	0.558782849239281	.	191400001	192000000	#FF9191	1	0.75
chr1	192000001	192240000	A.2.1.1.2.1.2.1.2	0.557399723374827	.	192000001	192240000	#FF9191	1	0.75
chr1	192240001	192440000	A.2.2.1.1.2.2.1.2	0.488243430152144	.	192240001	192440000	#FFDADA	1	0.625
chr1	192440001	192720000	A.1.2.2.2.1.1.2.2	0.619640387275242	.	192440001	192720000	#FF4848	1	0.875
chr1	192720001	193080000	A.1.2.1.1.1.1.1.2.2	0.774550484094053	.	192720001	193080000	#FF4848	1	0.875
chr1	193080001	193720000	A.1.2.2.2.1.1.2.1	0.621023513139696	.	193080001	193720000	#FF4848	1	0.875
chr1	193720001	194280000	A.2.2.1.1.2.2.1.1	0.489626556016597	.	193720001	194280000	#FFDADA	1	0.625
chr1	194280001	194880000	A.2.2.2.2.1.1.1.1	0.449515905947441	.	194280001	194880000	#FFDADA	1	0.625
chr1	194880001	195120000	B.1.1.2.1.1.1.1.1	0.38865836791148	.	194880001	195120000	#DADAFF	1	0.5
chr1	195120001	195320000	B.1.1.2.1.1.1.1.2	0.387275242047026	.	195120001	195320000	#DADAFF	1	0.5
chr1	195320001	195800000	A.2.2.2.2.1.1.1.2	0.448132780082988	.	195320001	195800000	#FFDADA	1	0.625
chr1	195800001	196320000	A.2.1.2.1.1.1.2	0.542185338865837	.	195800001	196320000	#FF9191	1	0.75
chr1	196320001	196680000	A.2.1.2.2.2.2.2	0.506224066390041	.	196320001	196680000	#FF9191	1	0.75
chr1	196680001	197120000	A.2.1.2.1.1.1.1	0.54356846473029	.	196680001	197120000	#FF9191	1	0.75
chr1	197120001	197360000	A.2.1.1.2.1.2.1.1.1	0.560165975103734	.	197120001	197360000	#FF9191	1	0.75
chr1	197360001	197800000	A.1.2.1.1.1.1.1.1.1.1	0.784232365145228	.	197360001	197800000	#FF4848	1	0.875
chr1	197800001	198280000	A.1.1.1.2.2.1.2.2.1.2	0.90179806362379	.	197800001	198280000	#FF0000	1	1
chr1	198280001	198480000	A.1.2.1.1.1.1.1.2.1	0.775933609958506	.	198280001	198480000	#FF4848	1	0.875
chr1	198480001	198720000	A.1.1.2.1.2.1.1.1.2.1	0.864453665283541	.	198480001	198720000	#FF0000	1	1
chr1	198720001	199040000	A.1.1.1.2.2.1.2.2.1.1.2	0.903181189488243	.	198720001	199040000	#FF0000	1	1
chr1	199040001	199600000	A.1.1.1.2.2.1.1.1.1.2	0.922544951590595	.	199040001	199600000	#FF0000	1	1
chr1	199600001	200080000	A.1.1.1.2.2.1.1.1.1.1	0.923928077455048	.	199600001	200080000	#FF0000	1	1
chr1	200080001	200240000	A.1.1.2.1.2.1.1.2.1	0.861687413554634	.	200080001	200240000	#FF0000	1	1
chr1	200240001	200520000	A.1.1.2.1.2.1.1.2.2	0.86030428769018	.	200240001	200520000	#FF0000	1	1
chr1	200520001	200880000	A.1.1.1.2.2.1.1.2.2	0.918395573997234	.	200520001	200880000	#FF0000	1	1
chr1	200880001	201120000	A.1.2.1.2.2.2.1.2.2	0.686030428769018	.	200880001	201120000	#FF4848	1	0.875
chr1	201120001	201400000	B.1.1.1.2.2.1.1.1	0.394190871369295	.	201120001	201400000	#DADAFF	1	0.5
chr1	201400001	201800000	A.1.2.1.2.2.2.1.1	0.688796680497925	.	201400001	201800000	#FF4848	1	0.875
chr1	201800001	201960000	A.1.2.1.2.2.2.1.2.1	0.687413554633472	.	201800001	201960000	#FF4848	1	0.875
chr1	201960001	202120000	A.1.2.2.2.2.2	0.598893499308437	.	201960001	202120000	#FF4848	1	0.875
chr1	202120001	202360000	A.1.2.1.1.2.1.2.1	0.744121715076072	.	202120001	202360000	#FF4848	1	0.875
chr1	202360001	202720000	A.1.1.2.2.2.2.1.1.1.1.2	0.799446749654219	.	202360001	202720000	#FF0000	1	1
chr1	202720001	203000000	A.1.1.1.2.1.2.1.1.1	0.940525587828492	.	202720001	203000000	#FF0000	1	1
chr1	203000001	203320000	A.1.2.2.1.2.1.2.2	0.640387275242047	.	203000001	203320000	#FF4848	1	0.875
chr1	203320001	203560000	A.2.2.2.1.1.2.1.1	0.463347164591978	.	203320001	203560000	#FFDADA	1	0.625
chr1	203560001	203840000	A.1.2.1.1.2.1.2.2.1.2	0.741355463347165	.	203560001	203840000	#FF4848	1	0.875
chr1	203840001	204080000	B.1.2.1.1.2.2	0.338865836791148	.	203840001	204080000	#9191FF	1	0.375
chr1	204080001	204360000	B.1.1.1.2.2.1.1.2	0.392807745504841	.	204080001	204360000	#DADAFF	1	0.5
chr1	204360001	204520000	A.1.2.1.1.2.1.2.2.1.1	0.742738589211618	.	204360001	204520000	#FF4848	1	0.875
chr1	204520001	204920000	B.1.2.1.2.1.2	0.333333333333333	.	204520001	204920000	#9191FF	1	0.375
chr1	204920001	205080000	A.2.1.2.2.1.1.2	0.522821576763486	.	204920001	205080000	#FF9191	1	0.75
chr1	205080001	205560000	A.1.1.1.2.2.1.1.2.1	0.919778699861687	.	205080001	205560000	#FF0000	1	1
chr1	205560001	205720000	A.1.1.1.2.2.1.2.2.2.1	0.900414937759336	.	205560001	205720000	#FF0000	1	1
chr1	205720001	205960000	A.1.1.1.2.2.1.2.2.2.2.2	0.897648686030429	.	205720001	205960000	#FF0000	1	1
chr1	206040001	206360000	A.1.1.2.2.1.1.1.1.2	0.839557399723375	.	206040001	206360000	#FF0000	1	1
chr1	206480001	206600000	A.1.2.2.1.1.1.1.2.2	0.659751037344398	.	206480001	206600000	#FF4848	1	0.875
chr1	206600001	206880000	A.1.1.1.1.2.2.2.2.2.1.1.2	0.970954356846473	.	206600001	206880000	#FF0000	1	1
chr1	206880001	207200000	A.1.2.2.1.1.1.2.1	0.658367911479945	.	206880001	207200000	#FF4848	1	0.875
chr1	207200001	207440000	B.1.1.2.1.2.2.2.2	0.369294605809129	.	207200001	207440000	#DADAFF	1	0.5
chr1	207440001	207760000	B.1.1.1.1.1.1.1.1	0.417704011065007	.	207440001	207760000	#DADAFF	1	0.5
chr1	207760001	207920000	B.1.1.1.2.2.1.2	0.391424619640387	.	207760001	207920000	#DADAFF	1	0.5
chr1	207920001	208160000	A.1.2.1.2.1.2.2.1.2.1	0.704011065006916	.	207920001	208160000	#FF4848	1	0.875
chr1	208160001	208440000	B.1.2.1.2.1.1.2	0.334716459197787	.	208160001	208440000	#9191FF	1	0.375
chr1	208440001	208840000	B.2.2.2.2.1.1.2.1	0.0179806362378976	.	208440001	208840000	#0000FF	1	0.125
chr1	208840001	209480000	B.2.2.2.2.2.1.2	0.00691562932226833	.	208840001	209480000	#0000FF	1	0.125
chr1	209480001	209720000	B.2.2.1.2.2.1.2.2	0.0553250345781466	.	209480001	209720000	#0000FF	1	0.125
chr1	209720001	209920000	B.2.1.1.1.1.2.2.2.2	0.250345781466113	.	209720001	209920000	#4848FF	1	0.25
chr1	209920001	210040000	A.2.2.2.2.2.1.2.2.1	0.426002766251729	.	209920001	210040000	#FFDADA	1	0.625
chr1	210040001	210480000	B.2.2.1.2.1.1	0.0650069156293223	.	210040001	210480000	#0000FF	1	0.125
chr1	210480001	210800000	B.2.1.2.1.1.2.1.2.2.2	0.18118948824343	.	210480001	210800000	#4848FF	1	0.25
chr1	210800001	211440000	B.2.2.1.2.2.1.1.2	0.0594744121715076	.	210800001	211440000	#0000FF	1	0.125
chr1	211440001	211840000	A.1.2.1.1.1.1.2.1.2.1	0.771784232365145	.	211440001	211840000	#FF4848	1	0.875
chr1	211840001	212160000	A.1.1.1.2.2.1.2.1.2.1.1	0.910096818810512	.	211840001	212160000	#FF0000	1	1
chr1	212160001	212280000	A.1.2.1.2.1.2.2.2.1	0.701244813278008	.	212160001	212280000	#FF4848	1	0.875
chr1	212280001	212440000	A.1.1.2.1.2.1.1.1.2.2	0.863070539419087	.	212280001	212440000	#FF0000	1	1
chr1	212440001	212640000	A.1.1.2.2.1.1.1.1.1.2	0.840940525587829	.	212440001	212640000	#FF0000	1	1
chr1	212640001	212960000	A.1.1.1.2.2.1.2.1.2.2.1	0.907330567081604	.	212640001	212960000	#FF0000	1	1
chr1	212960001	213240000	A.1.1.2.2.1.1.2.1.2	0.832641770401107	.	212960001	213240000	#FF0000	1	1
chr1	213240001	213560000	B.1.1.2.1.2.1.2.1	0.377593360995851	.	213240001	213560000	#DADAFF	1	0.5
chr1	213560001	214360000	B.2.2.1.1.2.1.1.2.2	0.0885200553250346	.	213560001	214360000	#0000FF	1	0.125
chr1	214360001	214520000	A.2.2.2.2.2.1.2.1.2.2	0.427385892116183	.	214360001	214520000	#FFDADA	1	0.625
chr1	214520001	214800000	A.1.2.2.2.1.1.1.1.2	0.623789764868603	.	214520001	214800000	#FF4848	1	0.875
chr1	214800001	215400000	B.2.1.2.1.1.1.2.2	0.186721991701245	.	214800001	215400000	#4848FF	1	0.25
chr1	215400001	215800000	B.2.1.1.1.1.1.1.1.2.1.2	0.282157676348548	.	215400001	215800000	#4848FF	1	0.25
chr1	215800001	216160000	B.2.1.2.1.1.1.1.2.1.2.2.2	0.197786998616874	.	215800001	216160000	#4848FF	1	0.25
chr1	216160001	216360000	B.2.1.2.1.1.1.2.1.2	0.188105117565698	.	216160001	216360000	#4848FF	1	0.25
chr1	216360001	216840000	B.2.1.2.2.2.2.2.1.1	0.112033195020747	.	216360001	216840000	#4848FF	1	0.25
chr1	216840001	217360000	B.2.1.2.2.2.2.2.2.2	0.107883817427386	.	216840001	217360000	#4848FF	1	0.25
chr1	217360001	217600000	B.2.1.2.1.1.1.1.2.1.1.1	0.203319502074689	.	217360001	217600000	#4848FF	1	0.25
chr1	217600001	217840000	B.1.2.2.2.2.1.1.1	0.301521438450899	.	217600001	217840000	#9191FF	1	0.375
chr1	217840001	218440000	B.2.1.2.1.1.1.1.2.2.1.2	0.195020746887967	.	217840001	218440000	#4848FF	1	0.25
chr1	218440001	219280000	B.2.1.1.1.1.2.1.2.2.1	0.257261410788382	.	218440001	219280000	#4848FF	1	0.25
chr1	219280001	219440000	B.1.2.1.1.1.2.1	0.345781466113416	.	219280001	219440000	#9191FF	1	0.375
chr1	219440001	219640000	B.2.1.1.1.1.2.1.2.2.2.2	0.254495159059474	.	219440001	219640000	#4848FF	1	0.25
chr1	219640001	220000000	B.2.1.1.1.1.2.1.2.1.1	0.261410788381743	.	219640001	220000000	#4848FF	1	0.25
chr1	220000001	220160000	B.1.1.2.2.1.1.1.2	0.363762102351314	.	220000001	220160000	#DADAFF	1	0.5
chr1	220160001	220440000	A.2.1.1.1.1.1.1.2	0.59612724757953	.	220160001	220440000	#FF9191	1	0.75
chr1	220440001	220680000	B.1.2.2.2.2.2.1.2	0.29045643153527	.	220440001	220680000	#9191FF	1	0.375
chr1	220680001	221040000	B.2.1.1.1.1.1.1.1.2.1.1	0.283540802213001	.	220680001	221040000	#4848FF	1	0.25
chr1	221040001	221400000	A.2.1.1.1.1.1.1.1	0.597510373443983	.	221040001	221400000	#FF9191	1	0.75
chr1	221400001	221640000	B.1.2.2.2.2.1.2.2.2	0.294605809128631	.	221400001	221640000	#9191FF	1	0.375
chr1	221640001	221760000	B.2.1.1.1.1.1.1.1.1.2	0.284923928077455	.	221640001	221760000	#4848FF	1	0.25
chr1	221760001	221960000	A.2.2.2.2.1.2.1.2.2	0.441217150760719	.	221760001	221960000	#FFDADA	1	0.625
chr1	221960001	222400000	B.2.1.2.1.1.1.1.2.1.2.2.1	0.199170124481328	.	221960001	222400000	#4848FF	1	0.25
chr1	222400001	222640000	B.2.1.2.1.1.1.1.2.1.1.2	0.201936376210235	.	222400001	222640000	#4848FF	1	0.25
chr1	222640001	222840000	A.2.2.1.1.2.1.2.1.1	0.495159059474412	.	222640001	222840000	#FFDADA	1	0.625
chr1	222840001	223320000	A.2.2.2.2.1.2.1.2.1	0.442600276625173	.	222840001	223320000	#FFDADA	1	0.625
chr1	223320001	223680000	B.2.1.2.2.2.2.1.2.2.2.1.2	0.114799446749654	.	223320001	223680000	#4848FF	1	0.25
chr1	223680001	223880000	B.1.2.2.2.2.1.1.2	0.300138312586445	.	223680001	223880000	#9191FF	1	0.375
chr1	223880001	224320000	A.1.2.1.2.1.2.2.2.2.2	0.697095435684647	.	223880001	224320000	#FF4848	1	0.875
chr1	224320001	224480000	A.1.1.2.2.1.1.2.2.1	0.831258644536653	.	224320001	224480000	#FF0000	1	1
chr1	224480001	224680000	A.1.2.1.2.1.2.2.1.1	0.705394190871369	.	224480001	224680000	#FF4848	1	0.875
chr1	224680001	225120000	B.1.1.2.2.1.1.2	0.36237897648686	.	224680001	225120000	#DADAFF	1	0.5
chr1	225120001	225560000	B.1.1.2.1.2.1.1.1	0.381742738589212	.	225120001	225560000	#DADAFF	1	0.5
chr1	225560001	225960000	A.1.1.1.2.2.1.2.2.2.2.1	0.899031811894882	.	225560001	225960000	#FF0000	1	1
chr1	225960001	226240000	A.1.1.1.1.2.2.2.2.2.1.2	0.969571230982019	.	225960001	226240000	#FF0000	1	1
chr1	226240001	226600000	A.1.1.1.1.1.2.1.1	0.997233748271093	.	226240001	226600000	#FF0000	1	1
chr1	226600001	226840000	A.1.1.2.2.2.2.1.1.1.1.1	0.800829875518672	.	226600001	226840000	#FF0000	1	1
chr1	226840001	226960000	A.1.2.1.1.2.2.2.2.1	0.721991701244813	.	226840001	226960000	#FF4848	1	0.875
chr1	226960001	227200000	A.1.1.2.2.2.2.1.1.2	0.796680497925311	.	226960001	227200000	#FF0000	1	1
chr1	227200001	227640000	A.1.2.1.1.2.2.2.2.2	0.72060857538036	.	227200001	227640000	#FF4848	1	0.875
chr1	227640001	227880000	A.2.1.2.1.2.1	0.532503457814661	.	227640001	227880000	#FF9191	1	0.75
chr1	227880001	228160000	A.2.1.1.2.2.2.2.1.2	0.546334716459198	.	227880001	228160000	#FF9191	1	0.75
chr1	228160001	228760000	A.1.1.2.1.1.2.1.2.2	0.871369294605809	.	228160001	228760000	#FF0000	1	1
chr1	228760001	229000000	A.2.1.1.2.2.2.2.1.1	0.547717842323652	.	228760001	229000000	#FF9191	1	0.75
chr1	229000001	229360000	A.1.2.2.1.2.1.1	0.643153526970954	.	229000001	229360000	#FF4848	1	0.875
chr1	229360001	229760000	A.1.1.2.1.1.1.2.1.1	0.885200553250346	.	229360001	229760000	#FF0000	1	1
chr1	229760001	230200000	A.2.1.1.2.2.2.1.2	0.549100968188105	.	229760001	230200000	#FF9191	1	0.75
chr1	230200001	230440000	A.1.1.2.2.2.2.1.1.1.2	0.798063623789765	.	230200001	230440000	#FF0000	1	1
chr1	230440001	230760000	A.2.2.2.1.1.2.1.2	0.461964038727524	.	230440001	230760000	#FFDADA	1	0.625
chr1	230760001	230960000	A.2.2.1.1.1.2	0.50207468879668	.	230760001	230960000	#FFDADA	1	0.625
chr1	230960001	231200000	A.2.1.1.2.2.2.1.1	0.550484094052559	.	230960001	231200000	#FF9191	1	0.75
chr1	231200001	231400000	A.2.1.2.2.2.1.1	0.518672199170125	.	231200001	231400000	#FF9191	1	0.75
chr1	231400001	231760000	A.1.1.2.1.2.1.2.1.2	0.857538035961272	.	231400001	231760000	#FF0000	1	1
chr1	231760001	231960000	A.2.1.1.2.1.1.2.2	0.561549100968188	.	231760001	231960000	#FF9191	1	0.75
chr1	231960001	232160000	B.1.2.1.1.1.1.2	0.34716459197787	.	231960001	232160000	#9191FF	1	0.375
chr1	232160001	232400000	B.2.1.2.2.2.2.1.2.2.1	0.117565698478562	.	232160001	232400000	#4848FF	1	0.25
chr1	232400001	232720000	B.2.2.1.1.2.1.2.2.2	0.0843706777316736	.	232400001	232720000	#0000FF	1	0.125
chr1	232720001	233000000	B.1.2.2.2.2.2.2.2	0.287690179806362	.	232720001	233000000	#9191FF	1	0.375
chr1	233000001	233200000	B.1.1.1.1.1.1.1.2	0.416320885200553	.	233000001	233200000	#DADAFF	1	0.5
chr1	233200001	233400000	A.2.2.2.2.2.1.1.2.2	0.431535269709544	.	233200001	233400000	#FFDADA	1	0.625
chr1	233400001	234000000	B.2.1.2.2.2.2.1.2.2.2.1.1	0.116182572614108	.	233400001	234000000	#4848FF	1	0.25
chr1	234000001	234200000	B.2.1.2.2.2.2.1.2.2.2.2	0.113416320885201	.	234000001	234200000	#4848FF	1	0.25
chr1	234200001	234440000	B.1.1.2.1.2.2.1.1.2	0.37344398340249	.	234200001	234440000	#DADAFF	1	0.5
chr1	234440001	234600000	A.2.1.1.2.1.1.2.1	0.562932226832642	.	234440001	234600000	#FF9191	1	0.75
chr1	234600001	234880000	A.1.1.1.2.2.1.2.1.1.2.1.2.1	0.914246196403873	.	234600001	234880000	#FF0000	1	1
chr1	234880001	235000000	A.1.1.2.2.1.1.1.1.1.1	0.842323651452282	.	234880001	235000000	#FF0000	1	1
chr1	235000001	235200000	A.1.1.1.2.2.1.2.1.1.2.1.2.2	0.912863070539419	.	235000001	235200000	#FF0000	1	1
chr1	235240001	235680000	A.1.1.1.1.2.2.2.2.2.1.1.1	0.972337482710927	.	235240001	235680000	#FF0000	1	1
chr1	235680001	236000000	A.1.1.2.1.2.1.2.1.1	0.858921161825726	.	235680001	236000000	#FF0000	1	1
chr1	236000001	236240000	A.1.1.2.1.2.1.2.2.1	0.856154910096819	.	236000001	236240000	#FF0000	1	1
chr1	236240001	236760000	A.1.1.2.2.1.1.2.1.1	0.83402489626556	.	236240001	236760000	#FF0000	1	1
chr1	236760001	236920000	B.1.1.2.1.2.1.2.2	0.376210235131397	.	236760001	236920000	#DADAFF	1	0.5
chr1	236920001	237080000	A.2.2.2.2.2.1.2.1.2.1	0.428769017980636	.	236920001	237080000	#FFDADA	1	0.625
chr1	237080001	237320000	B.2.1.1.1.1.1.1.1.2.2.1	0.280774550484094	.	237080001	237320000	#4848FF	1	0.25
chr1	237320001	237640000	B.2.2.1.1.2.1.1.2.1	0.0899031811894882	.	237320001	237640000	#0000FF	1	0.125
chr1	237640001	237960000	B.2.1.2.1.1.1.1.2.2.2.2	0.192254495159059	.	237640001	237960000	#4848FF	1	0.25
chr1	237960001	238360000	B.2.1.1.1.1.2.1.2.2.2.1	0.255878284923928	.	237960001	238360000	#4848FF	1	0.25
chr1	238360001	238840000	B.2.1.1.1.1.1.1.2.1.1	0.278008298755187	.	238360001	238840000	#4848FF	1	0.25
chr1	238840001	239200000	B.2.1.1.1.1.2.1.2.1.2.2	0.258644536652835	.	238840001	239200000	#4848FF	1	0.25
chr1	239200001	239360000	B.1.2.1.1.1.1.1.1.1	0.351313969571231	.	239200001	239360000	#9191FF	1	0.375
chr1	239360001	239600000	B.1.1.1.1.1.2.1.2	0.412171507607192	.	239360001	239600000	#DADAFF	1	0.5
chr1	239600001	240160000	A.2.1.1.2.1.2.2.2	0.55463347164592	.	239600001	240160000	#FF9191	1	0.75
chr1	240160001	240360000	B.1.2.2.2.2.1.2.2.1.1	0.297372060857538	.	240160001	240360000	#9191FF	1	0.375
chr1	240360001	240600000	B.2.1.1.1.1.2.1.2.1.2.1	0.260027662517289	.	240360001	240600000	#4848FF	1	0.25
chr1	240600001	240840000	B.2.1.1.1.1.1.1.2.2.2.1	0.273858921161826	.	240600001	240840000	#4848FF	1	0.25
chr1	240840001	241200000	B.2.1.2.1.1.1.1.2.2.1.1	0.19640387275242	.	240840001	241200000	#4848FF	1	0.25
chr1	241200001	241680000	B.2.1.2.1.1.1.1.2.1.2.1	0.200553250345781	.	241200001	241680000	#4848FF	1	0.25
chr1	241680001	241800000	A.2.2.1.1.2.2.2	0.48686030428769	.	241680001	241800000	#FFDADA	1	0.625
chr1	241800001	242000000	B.1.2.2.2.2.1.2.2.1.2	0.295988934993084	.	241800001	242000000	#9191FF	1	0.375
chr1	242000001	242560000	B.2.1.1.1.1.1.1.1.2.2.2	0.27939142461964	.	242000001	242560000	#4848FF	1	0.25
chr1	242560001	242960000	B.2.1.2.2.2.2.2.2.1	0.10926694329184	.	242560001	242960000	#4848FF	1	0.25
chr1	242960001	243280000	B.2.1.1.1.1.1.1.1.1.1	0.286307053941909	.	242960001	243280000	#4848FF	1	0.25
chr1	243280001	243480000	A.2.1.2.1.2.2.1.1	0.531120331950207	.	243280001	243480000	#FF9191	1	0.75
chr1	243480001	243680000	B.1.1.1.1.1.2.1.1	0.413554633471646	.	243480001	243680000	#DADAFF	1	0.5
chr1	243680001	243960000	B.1.2.2.2.2.2.1.1.2	0.291839557399723	.	243680001	243960000	#9191FF	1	0.375
chr1	243960001	244160000	B.1.2.1.2.2.1.2	0.327800829875519	.	243960001	244160000	#9191FF	1	0.375
chr1	244160001	244480000	A.2.2.1.1.2.1.2.1.2	0.493775933609959	.	244160001	244480000	#FFDADA	1	0.625
chr1	244480001	244720000	A.2.1.1.1.1.1.2.2.2	0.590594744121715	.	244480001	244720000	#FF9191	1	0.75
chr1	244720001	245000000	A.1.2.1.1.1.1.1.1.2.2.2	0.77731673582296	.	244720001	245000000	#FF4848	1	0.875
chr1	245000001	245240000	A.1.1.2.2.1.1.1.2.2.2	0.835408022130014	.	245000001	245240000	#FF0000	1	1
chr1	245240001	245480000	A.1.2.1.1.1.1.1.1.2.2.1	0.778699861687414	.	245240001	245480000	#FF4848	1	0.875
chr1	245480001	246200000	A.1.2.1.1.1.1.1.1.2.1	0.780082987551867	.	245480001	246200000	#FF4848	1	0.875
chr1	246200001	246680000	A.1.1.1.2.2.1.1.1.2	0.921161825726141	.	246200001	246680000	#FF0000	1	1
chr1	246680001	246960000	A.1.1.1.2.2.1.2.2.1.1.1	0.904564315352697	.	246680001	246960000	#FF0000	1	1
chr1	246960001	247360000	A.1.1.2.1.2.1.2.2.2	0.854771784232365	.	246960001	247360000	#FF0000	1	1
chr1	247360001	247760000	A.1.2.1.1.1.1.2.1.1	0.773167358229599	.	247360001	247760000	#FF4848	1	0.875
chr1	247760001	248120000	B.1.1.1.1.2.2	0.40387275242047	.	247760001	248120000	#DADAFF	1	0.5
chr1	248120001	248600000	B.2.1.2.2.2.2.2.1.2	0.110650069156293	.	248120001	248600000	#4848FF	1	0.25
chr1	248600001	248760000	B.1.2.2.2.2.1.2.1	0.298755186721992	.	248600001	248760000	#9191FF	1	0.375
chr1	248760001	248920000	B.1.2.1.2.2.1.1.1.1	0.33195020746888	.	248760001	248920000	#9191FF	1	0.375
chr1	249040001	249120000	B.1.2.1.2.2.1.1.1.1	0.33195020746888	.	249040001	249120000	#9191FF	1	0.375
chr1	249120001	249240000	A.2.1.2.1.2.2.1.2	0.529737206085754	.	249120001	249240000	#FF9191	1	0.75
chr2	1	320000	B.1.1.1.1.2.1.1	0.488	.	1	320000	#DADAFF	1	0.5
chr2	320001	720000	B.1.2.1.1.2.1.2.1	0.422666666666667	.	320001	720000	#9191FF	1	0.375
chr2	720001	960000	B.2.2.1.1.2.2.1.1.1	0.0973333333333333	.	720001	960000	#0000FF	1	0.125
chr2	960001	1240000	B.2.2.1.2.2.1.2.1	0.0573333333333333	.	960001	1240000	#0000FF	1	0.125
chr2	1240001	1600000	B.2.1.2.1.2.1.2.2.2.2	0.212	.	1240001	1600000	#4848FF	1	0.25
chr2	1600001	1840000	B.2.1.2.1.1.2.1	0.237333333333333	.	1600001	1840000	#4848FF	1	0.25
chr2	1840001	2120000	B.2.1.2.1.2.1.2.2.2.1.1	0.214666666666667	.	1840001	2120000	#4848FF	1	0.25
chr2	2120001	2440000	B.2.2.1.2.2.1.2.2	0.056	.	2120001	2440000	#0000FF	1	0.125
chr2	2440001	2600000	B.2.1.2.1.2.1.2.2.1	0.216	.	2440001	2600000	#4848FF	1	0.25
chr2	2600001	3120000	B.2.1.2.1.2.1.2.2.2.1.2	0.213333333333333	.	2600001	3120000	#4848FF	1	0.25
chr2	3120001	3320000	A.2.2.2.2.1.2.1	0.510666666666667	.	3120001	3320000	#FFDADA	1	0.625
chr2	3320001	3640000	A.2.1.1.1.2.2.1	0.632	.	3320001	3640000	#FF9191	1	0.75
chr2	3640001	3920000	B.1.1.2.2.2.2.2	0.434666666666667	.	3640001	3920000	#DADAFF	1	0.5
chr2	3920001	4080000	B.2.1.1.2.1.1.2.1	0.297333333333333	.	3920001	4080000	#4848FF	1	0.25
chr2	4080001	4280000	B.2.1.1.2.1.1.2.2.1	0.296	.	4080001	4280000	#4848FF	1	0.25
chr2	4280001	5000000	B.2.2.2.1.1.2.2	0.0453333333333333	.	4280001	5000000	#0000FF	1	0.125
chr2	5120001	5200000	B.2.2.2.1.1.2.2	0.0453333333333333	.	5120001	5200000	#0000FF	1	0.125
chr2	5200001	5520000	B.2.2.2.1.1.1.1.1	0.0506666666666667	.	5200001	5520000	#0000FF	1	0.125
chr2	5520001	5800000	B.2.2.1.1.2.2.1.2	0.0946666666666667	.	5520001	5800000	#0000FF	1	0.125
chr2	5800001	6200000	B.2.2.2.1.1.1.1.2	0.0493333333333333	.	5800001	6200000	#0000FF	1	0.125
chr2	6200001	6400000	B.2.2.1.1.2.2.2.2.2.1	0.0893333333333333	.	6200001	6400000	#0000FF	1	0.125
chr2	6400001	6720000	B.2.2.1.2.2.2.1	0.0546666666666667	.	6400001	6720000	#0000FF	1	0.125
chr2	6720001	6960000	B.2.1.2.1.1.2.2.2	0.234666666666667	.	6720001	6960000	#4848FF	1	0.25
chr2	6960001	7200000	A.1.2.2.1.1.2.2.1	0.694666666666667	.	6960001	7200000	#FF4848	1	0.875
chr2	7200001	7520000	B.1.2.1.1.2.1.1.1.1	0.428	.	7200001	7520000	#9191FF	1	0.375
chr2	7520001	7800000	B.1.2.2.2.1.1.1.1.2.1	0.372	.	7520001	7800000	#9191FF	1	0.375
chr2	7800001	8120000	B.1.1.2.1.1.1.2.1	0.464	.	7800001	8120000	#DADAFF	1	0.5
chr2	8120001	8280000	A.2.2.1.2.2.2.1	0.537333333333333	.	8120001	8280000	#FFDADA	1	0.625
chr2	8280001	8520000	A.1.2.2.2.2.2.1.2.2	0.654666666666667	.	8280001	8520000	#FF4848	1	0.875
chr2	8520001	8920000	A.1.1.2.2.1.1.2.2.1	0.84	.	8520001	8920000	#FF0000	1	1
chr2	8920001	9280000	A.1.1.2.1.1.2.2.2.1.2	0.888	.	8920001	9280000	#FF0000	1	1
chr2	9280001	9560000	A.1.1.1.2.2.2.2.1.2.2.1	0.913333333333333	.	9280001	9560000	#FF0000	1	1
chr2	9560001	9880000	A.1.1.1.2.1.1.1.1	0.952	.	9560001	9880000	#FF0000	1	1
chr2	9880001	10240000	A.1.1.1.1.2.1.2.1.1.2.1.1	0.978666666666667	.	9880001	10240000	#FF0000	1	1
chr2	10240001	10400000	A.1.1.2.2.2.2.1.2.2	0.798666666666667	.	10240001	10400000	#FF0000	1	1
chr2	10400001	10560000	A.1.1.1.2.1.2.2.2.2	0.930666666666667	.	10400001	10560000	#FF0000	1	1
chr2	10560001	10960000	A.1.1.1.1.2.2.1.2.1.2	0.957333333333333	.	10560001	10960000	#FF0000	1	1
chr2	10960001	11240000	A.2.2.1.1.2.1.1.2.1	0.562666666666667	.	10960001	11240000	#FFDADA	1	0.625
chr2	11240001	11600000	A.1.1.1.2.2.2.1.1.2	0.92	.	11240001	11600000	#FF0000	1	1
chr2	11600001	11760000	A.2.1.1.1.2.1.1.1	0.637333333333333	.	11600001	11760000	#FF9191	1	0.75
chr2	11760001	11960000	A.2.1.1.1.2.2.2	0.630666666666667	.	11760001	11960000	#FF9191	1	0.75
chr2	11960001	12560000	B.2.1.1.1.1.1.2.2	0.333333333333333	.	11960001	12560000	#4848FF	1	0.25
chr2	12560001	12680000	B.1.2.2.1.1.2.1.1	0.389333333333333	.	12560001	12680000	#9191FF	1	0.375
chr2	12680001	12840000	B.2.1.1.1.1.2.1.1	0.332	.	12680001	12840000	#4848FF	1	0.25
chr2	12840001	13160000	B.1.2.1.1.2.1.1.1.2	0.426666666666667	.	12840001	13160000	#9191FF	1	0.375
chr2	13160001	13600000	B.2.1.2.1.2.1.1.2.1.2.1	0.224	.	13160001	13600000	#4848FF	1	0.25
chr2	13600001	13960000	B.2.2.1.1.2.2.2.2.2.2	0.088	.	13600001	13960000	#0000FF	1	0.125
chr2	13960001	14240000	B.2.1.2.1.2.1.1.2.2.1.2	0.22	.	13960001	14240000	#4848FF	1	0.25
chr2	14240001	14720000	B.2.2.1.1.2.1.1.1.2	0.109333333333333	.	14240001	14720000	#0000FF	1	0.125
chr2	14720001	15080000	B.1.2.2.2.1.1.2.2.1.1	0.362666666666667	.	14720001	15080000	#9191FF	1	0.375
chr2	15080001	15400000	A.1.2.2.2.2.2.1.2.1	0.656	.	15080001	15400000	#FF4848	1	0.875
chr2	15400001	15760000	A.1.2.1.2.1.2.2.1.2.2	0.741333333333333	.	15400001	15760000	#FF4848	1	0.875
chr2	15760001	16080000	B.1.2.2.2.1.1.2.2.1.2	0.361333333333333	.	15760001	16080000	#9191FF	1	0.375
chr2	16080001	16280000	B.1.2.1.1.2.1.2.2	0.421333333333333	.	16080001	16280000	#9191FF	1	0.375
chr2	16320001	16520000	B.1.2.2.2.1.1.1.1.1	0.373333333333333	.	16320001	16520000	#9191FF	1	0.375
chr2	16520001	16800000	B.1.2.2.1.1.2.1.2	0.388	.	16520001	16800000	#9191FF	1	0.375
chr2	16800001	16920000	A.2.1.2.2.2.2.1.1	0.573333333333333	.	16800001	16920000	#FF9191	1	0.75
chr2	16920001	17600000	B.2.2.1.1.2.2.2.1.2	0.092	.	16920001	17600000	#0000FF	1	0.125
chr2	17600001	17880000	B.2.1.2.1.1.2.2.1	0.236	.	17600001	17880000	#4848FF	1	0.25
chr2	17880001	18000000	A.2.2.2.1.1.1.2.1	0.532	.	17880001	18000000	#FFDADA	1	0.625
chr2	18000001	18560000	B.2.1.2.1.2.1.1.2.1.1.1	0.226666666666667	.	18000001	18560000	#4848FF	1	0.25
chr2	18560001	18840000	B.2.1.1.2.1.1.2.2.2	0.294666666666667	.	18560001	18840000	#4848FF	1	0.25
chr2	18840001	19120000	B.2.1.2.1.2.1.1.2.2.1.1	0.221333333333333	.	18840001	19120000	#4848FF	1	0.25
chr2	19120001	19240000	B.2.1.1.1.1.2.1.2	0.330666666666667	.	19120001	19240000	#4848FF	1	0.25
chr2	19240001	19480000	B.2.1.2.1.2.2.1.2	0.209333333333333	.	19240001	19480000	#4848FF	1	0.25
chr2	19480001	19640000	B.1.2.2.2.1.1.2.2.2	0.36	.	19480001	19640000	#9191FF	1	0.375
chr2	19640001	19880000	B.2.1.2.1.2.1.1.2.1.1.2	0.225333333333333	.	19640001	19880000	#4848FF	1	0.25
chr2	19880001	20120000	B.1.2.1.1.2.1.1.2.2	0.424	.	19880001	20120000	#9191FF	1	0.375
chr2	20120001	20560000	A.1.1.2.1.1.2.2.1	0.890666666666667	.	20120001	20560000	#FF0000	1	1
chr2	20560001	20880000	A.2.1.1.2.2.2.1.1	0.609333333333333	.	20560001	20880000	#FF9191	1	0.75
chr2	20880001	21040000	B.1.1.1.1.2.1.2.1.2	0.485333333333333	.	20880001	21040000	#DADAFF	1	0.5
chr2	21040001	21360000	B.1.2.2.2.1.1.1.1.2.2	0.370666666666667	.	21040001	21360000	#9191FF	1	0.375
chr2	21360001	21600000	B.2.2.1.1.2.1.1.1.1	0.110666666666667	.	21360001	21600000	#0000FF	1	0.125
chr2	21600001	22480000	B.2.2.2.2.1.2.1	0.0106666666666667	.	21600001	22480000	#0000FF	1	0.125
chr2	22480001	23120000	B.2.2.2.1.1.2.1	0.0466666666666667	.	22480001	23120000	#0000FF	1	0.125
chr2	23120001	23560000	B.2.2.1.1.2.2.1.1.2	0.096	.	23120001	23560000	#0000FF	1	0.125
chr2	23560001	24000000	B.1.1.1.1.2.1.2.2	0.484	.	23560001	24000000	#DADAFF	1	0.5
chr2	24000001	24400000	A.1.1.1.2.2.2.1.2	0.918666666666667	.	24000001	24400000	#FF0000	1	1
chr2	24400001	24600000	A.1.1.2.1.1.2.1.2.1	0.893333333333333	.	24400001	24600000	#FF0000	1	1
chr2	24600001	25080000	A.1.1.1.1.2.1.2.1.1.2.2	0.976	.	24600001	25080000	#FF0000	1	1
chr2	25080001	25440000	A.1.1.1.1.2.1.2.2.2.2.2	0.965333333333333	.	25080001	25440000	#FF0000	1	1
chr2	25440001	25800000	A.1.1.1.1.2.1.2.2.1.1.2	0.970666666666667	.	25440001	25800000	#FF0000	1	1
chr2	25800001	26080000	A.1.1.2.1.2.2.2.2.2	0.846666666666667	.	25800001	26080000	#FF0000	1	1
chr2	26080001	26400000	A.1.1.1.2.1.1.1.2.1.2	0.949333333333333	.	26080001	26400000	#FF0000	1	1
chr2	26400001	26760000	A.1.1.2.1.2.1.2.1.1.1	0.877333333333333	.	26400001	26760000	#FF0000	1	1
chr2	26760001	27000000	A.1.2.1.2.2.2.1.2	0.724	.	26760001	27000000	#FF4848	1	0.875
chr2	27000001	27280000	A.1.2.1.1.1.2.2	0.78	.	27000001	27280000	#FF4848	1	0.875
chr2	27280001	27600000	A.1.1.2.1.2.1.2.2.2	0.870666666666667	.	27280001	27600000	#FF0000	1	1
chr2	27600001	27920000	A.1.1.2.1.2.1.2.2.1.1	0.873333333333333	.	27600001	27920000	#FF0000	1	1
chr2	27920001	28240000	A.1.1.1.2.1.2.2.2.1.2	0.932	.	27920001	28240000	#FF0000	1	1
chr2	28240001	28680000	A.1.1.1.2.1.2.2.2.1.1	0.933333333333333	.	28240001	28680000	#FF0000	1	1
chr2	28680001	29000000	A.1.1.1.2.1.2.2.1.2.2	0.934666666666667	.	28680001	29000000	#FF0000	1	1
chr2	29000001	29160000	A.1.2.1.2.1.2.1.1	0.748	.	29000001	29160000	#FF4848	1	0.875
chr2	29160001	29440000	A.2.1.1.2.1.1.2.2	0.625333333333333	.	29160001	29440000	#FF9191	1	0.75
chr2	29440001	30040000	B.1.2.2.2.1.2.1.2	0.357333333333333	.	29440001	30040000	#9191FF	1	0.375
chr2	30040001	30360000	B.1.2.2.1.1.1.1.1	0.398666666666667	.	30040001	30360000	#9191FF	1	0.375
chr2	30360001	30680000	A.2.1.1.1.2.1.1.2.1	0.636	.	30360001	30680000	#FF9191	1	0.75
chr2	30680001	30920000	A.2.1.1.1.2.1.1.2.2	0.634666666666667	.	30680001	30920000	#FF9191	1	0.75
chr2	30920001	31120000	B.1.1.2.2.1.2.1	0.448	.	30920001	31120000	#DADAFF	1	0.5
chr2	31120001	31360000	A.2.2.1.1.2.1.1.1	0.564	.	31120001	31360000	#FFDADA	1	0.625
chr2	31360001	31600000	B.1.1.1.2.1.2.2.2	0.472	.	31360001	31600000	#DADAFF	1	0.5
chr2	31600001	31880000	B.1.2.2.1.1.1.2.2.2	0.390666666666667	.	31600001	31880000	#9191FF	1	0.375
chr2	31880001	32080000	A.2.2.1.1.2.1.1.2.2	0.561333333333333	.	31880001	32080000	#FFDADA	1	0.625
chr2	32080001	32720000	A.1.1.1.1.2.2.1.1.2.1	0.961333333333333	.	32080001	32720000	#FF0000	1	1
chr2	32720001	32960000	A.1.2.2.1.1.2.2.2.2	0.692	.	32720001	32960000	#FF4848	1	0.875
chr2	32960001	33240000	A.2.1.2.2.2.2.2.1	0.570666666666667	.	32960001	33240000	#FF9191	1	0.75
chr2	33240001	33680000	A.2.2.1.1.2.1.2.2	0.558666666666667	.	33240001	33680000	#FFDADA	1	0.625
chr2	33680001	33840000	A.2.1.2.2.2.2.2.2	0.569333333333333	.	33680001	33840000	#FF9191	1	0.75
chr2	33840001	34200000	B.2.1.2.1.1.1.1.1.1.1	0.258666666666667	.	33840001	34200000	#4848FF	1	0.25
chr2	34200001	34360000	B.1.2.2.2.1.1.2.1.2	0.364	.	34200001	34360000	#9191FF	1	0.375
chr2	34360001	35080000	B.2.2.2.1.1.1.2	0.048	.	34360001	35080000	#0000FF	1	0.125
chr2	35080001	35320000	B.2.1.2.1.2.1.1.2.1.2.2	0.222666666666667	.	35080001	35320000	#4848FF	1	0.25
chr2	35320001	35720000	B.2.1.2.1.2.1.1.2.2.2	0.218666666666667	.	35320001	35720000	#4848FF	1	0.25
chr2	35720001	36040000	B.2.1.2.1.1.1.1.2.2.2.2	0.245333333333333	.	35720001	36040000	#4848FF	1	0.25
chr2	36040001	36200000	B.2.1.1.2.1.1.1.1	0.3	.	36040001	36200000	#4848FF	1	0.25
chr2	36200001	36320000	B.1.2.1.1.2.2.2	0.418666666666667	.	36200001	36320000	#9191FF	1	0.375
chr2	36320001	36560000	B.2.1.1.1.1.1.2.1.1	0.336	.	36320001	36560000	#4848FF	1	0.25
chr2	36560001	37000000	A.2.1.2.2.2.2.1.2	0.572	.	36560001	37000000	#FF9191	1	0.75
chr2	37000001	37320000	A.1.2.1.1.2.2.1.1.2	0.762666666666667	.	37000001	37320000	#FF4848	1	0.875
chr2	37320001	37520000	A.1.1.2.1.1.2.2.2.2.2.2	0.882666666666667	.	37320001	37520000	#FF0000	1	1
chr2	37520001	38120000	A.1.1.1.2.2.2.2.1.2.2.2	0.912	.	37520001	38120000	#FF0000	1	1
chr2	38120001	38520000	A.1.1.2.1.1.2.1.2.2	0.892	.	38120001	38520000	#FF0000	1	1
chr2	38520001	38800000	A.1.1.2.2.2.2.1.2.1	0.8	.	38520001	38800000	#FF0000	1	1
chr2	38800001	39000000	A.1.1.1.2.2.2.2.1.1.2	0.916	.	38800001	39000000	#FF0000	1	1
chr2	39000001	39480000	A.1.1.1.2.2.2.1.1.1	0.921333333333333	.	39000001	39480000	#FF0000	1	1
chr2	39480001	39720000	A.1.2.1.1.2.2.1.2	0.761333333333333	.	39480001	39720000	#FF4848	1	0.875
chr2	39720001	40040000	A.1.2.1.2.1.2.2.1.2.1	0.742666666666667	.	39720001	40040000	#FF4848	1	0.875
chr2	40040001	40360000	B.1.1.2.1.1.1.2.2	0.462666666666667	.	40040001	40360000	#DADAFF	1	0.5
chr2	40360001	40560000	B.1.2.2.2.1.1.2.1.1	0.365333333333333	.	40360001	40560000	#9191FF	1	0.375
chr2	40560001	40760000	B.1.2.1.1.2.1.1.2.1	0.425333333333333	.	40560001	40760000	#9191FF	1	0.375
chr2	40760001	41160000	B.2.1.2.1.2.2.1.1	0.210666666666667	.	40760001	41160000	#4848FF	1	0.25
chr2	41160001	41360000	B.1.2.2.1.1.2.2.1	0.386666666666667	.	41160001	41360000	#9191FF	1	0.375
chr2	41360001	41440000	B.1.2.2.1.1.2.2.2	0.385333333333333	.	41360001	41440000	#9191FF	1	0.375
chr2	41440001	41720000	B.2.2.1.1.2.2.2.1.1	0.0933333333333333	.	41440001	41720000	#0000FF	1	0.125
chr2	41720001	42040000	B.2.1.2.1.2.1.1.1.2.1.2	0.229333333333333	.	41720001	42040000	#4848FF	1	0.25
chr2	42040001	42320000	B.1.1.1.1.2.1.2.1.1	0.486666666666667	.	42040001	42320000	#DADAFF	1	0.5
chr2	42320001	42560000	A.1.2.2.1.1.2.2.2.1	0.693333333333333	.	42320001	42560000	#FF4848	1	0.875
chr2	42560001	43040000	A.1.1.1.1.2.2.1.1.2.2	0.96	.	42560001	43040000	#FF0000	1	1
chr2	43040001	43480000	A.1.1.1.1.1.2.1.1	0.993333333333333	.	43040001	43480000	#FF0000	1	1
chr2	43480001	43680000	A.1.1.2.1.2.2.2.2.1	0.848	.	43480001	43680000	#FF0000	1	1
chr2	43680001	43840000	A.1.2.1.2.2.1.1.1.1	0.737333333333333	.	43680001	43840000	#FF4848	1	0.875
chr2	43840001	44080000	A.1.1.2.2.2.2.2.1.2.2	0.794666666666667	.	43840001	44080000	#FF0000	1	1
chr2	44080001	44200000	A.1.2.2.1.2.1.2.2.2	0.684	.	44080001	44200000	#FF4848	1	0.875
chr2	44200001	44480000	A.1.1.2.1.2.1.2.2.1.2	0.872	.	44200001	44480000	#FF0000	1	1
chr2	44480001	45200000	A.1.1.1.1.2.1.2.2.1.2	0.969333333333333	.	44480001	45200000	#FF0000	1	1
chr2	45200001	45840000	A.1.1.1.2.1.1.1.2.2.1	0.948	.	45200001	45840000	#FF0000	1	1
chr2	45840001	46200000	A.1.1.1.2.1.1.1.2.2.2	0.946666666666667	.	45840001	46200000	#FF0000	1	1
chr2	46200001	46720000	A.1.1.1.1.2.1.2.2.1.1.1	0.972	.	46200001	46720000	#FF0000	1	1
chr2	46720001	46840000	A.1.2.1.2.2.1.1.1.2	0.736	.	46720001	46840000	#FF4848	1	0.875
chr2	46840001	47160000	A.1.1.1.2.1.2.2.1.2.1	0.936	.	46840001	47160000	#FF0000	1	1
chr2	47160001	47560000	A.1.1.1.1.2.2.1.2.1.1	0.958666666666667	.	47160001	47560000	#FF0000	1	1
chr2	47560001	48040000	A.1.1.1.2.2.2.2.1.2.1	0.914666666666667	.	47560001	48040000	#FF0000	1	1
chr2	48040001	48360000	A.1.1.2.2.1.1.2.2.2	0.838666666666667	.	48040001	48360000	#FF0000	1	1
chr2	48360001	48800000	A.1.1.2.2.1.1.1.1.2	0.844	.	48360001	48800000	#FF0000	1	1
chr2	48800001	49200000	B.1.2.2.2.1.1.1.2.1	0.369333333333333	.	48800001	49200000	#9191FF	1	0.375
chr2	49200001	49840000	B.2.2.1.2.2.2.2.2	0.052	.	49200001	49840000	#0000FF	1	0.125
chr2	49840001	50440000	B.2.2.1.1.2.1.1.2.1.2	0.104	.	49840001	50440000	#0000FF	1	0.125
chr2	50440001	50720000	B.2.1.2.1.2.1.1.1.1.1	0.233333333333333	.	50440001	50720000	#4848FF	1	0.25
chr2	50720001	50920000	B.2.1.1.1.1.1.2.1.2	0.334666666666667	.	50720001	50920000	#4848FF	1	0.25
chr2	50920001	51280000	B.2.1.2.1.1.1.1.2.2.2.1.1	0.248	.	50920001	51280000	#4848FF	1	0.25
chr2	51280001	51680000	B.2.1.2.1.1.1.1.2.2.2.1.2	0.246666666666667	.	51280001	51680000	#4848FF	1	0.25
chr2	51680001	51960000	B.2.1.1.2.1.2.2.2	0.286666666666667	.	51680001	51960000	#4848FF	1	0.25
chr2	51960001	52320000	B.2.1.1.2.1.2.2.1.2	0.288	.	51960001	52320000	#4848FF	1	0.25
chr2	52320001	52640000	B.2.1.1.2.1.2.2.1.1	0.289333333333333	.	52320001	52640000	#4848FF	1	0.25
chr2	52640001	53000000	B.2.1.2.1.1.1.1.1.2.2.2	0.253333333333333	.	52640001	53000000	#4848FF	1	0.25
chr2	53000001	53240000	B.2.1.2.1.1.1.1.2.1.2	0.250666666666667	.	53000001	53240000	#4848FF	1	0.25
chr2	53240001	53600000	B.2.1.2.1.1.1.1.1.2.2.1	0.254666666666667	.	53240001	53600000	#4848FF	1	0.25
chr2	53600001	54080000	B.1.1.2.1.2.1.1	0.457333333333333	.	53600001	54080000	#DADAFF	1	0.5
chr2	54080001	54320000	A.1.2.2.1.1.2.1.1.1	0.7	.	54080001	54320000	#FF4848	1	0.875
chr2	54320001	54440000	A.2.1.2.2.2.1.2	0.574666666666667	.	54320001	54440000	#FF9191	1	0.75
chr2	54440001	54640000	A.2.1.2.1.1.2.1	0.594666666666667	.	54440001	54640000	#FF9191	1	0.75
chr2	54640001	54720000	A.2.1.2.1.1.2.2	0.593333333333333	.	54640001	54720000	#FF9191	1	0.75
chr2	54720001	54880000	A.1.2.2.1.1.2.1.2.1	0.697333333333333	.	54720001	54880000	#FF4848	1	0.875
chr2	54880001	55160000	A.1.2.1.2.1.2.2.1.1	0.744	.	54880001	55160000	#FF4848	1	0.875
chr2	55160001	55480000	A.1.1.2.2.1.1.1.2	0.842666666666667	.	55160001	55480000	#FF0000	1	1
chr2	55480001	55680000	A.1.2.1.2.1.2.1.2.2	0.745333333333333	.	55480001	55680000	#FF4848	1	0.875
chr2	55680001	55920000	A.1.2.2.1.1.2.1.1.2	0.698666666666667	.	55680001	55920000	#FF4848	1	0.875
chr2	55920001	56320000	B.2.1.1.2.1.1.1.2	0.298666666666667	.	55920001	56320000	#4848FF	1	0.25
chr2	56320001	56880000	B.2.2.1.1.2.1.2.1.2	0.1	.	56320001	56880000	#0000FF	1	0.125
chr2	56880001	57160000	B.2.1.2.1.2.2.2.1.1.2.1	0.206666666666667	.	56880001	57160000	#4848FF	1	0.25
chr2	57160001	57600000	B.2.2.1.1.2.1.2.1.1	0.101333333333333	.	57160001	57600000	#0000FF	1	0.125
chr2	57600001	57760000	B.1.2.1.1.2.2.1	0.42	.	57600001	57760000	#9191FF	1	0.375
chr2	57760001	57920000	B.1.1.2.1.2.1.2.1	0.456	.	57760001	57920000	#DADAFF	1	0.5
chr2	57920001	58160000	A.2.2.2.2.2.1.2.1	0.505333333333333	.	57920001	58160000	#FFDADA	1	0.625
chr2	58160001	58480000	A.2.1.1.2.2.1.1.1.1	0.621333333333333	.	58160001	58480000	#FF9191	1	0.75
chr2	58480001	58680000	A.2.2.2.2.2.1.2.2	0.504	.	58480001	58680000	#FFDADA	1	0.625
chr2	58680001	58800000	A.2.2.1.2.1.2.1.1	0.550666666666667	.	58680001	58800000	#FFDADA	1	0.625
chr2	58800001	58960000	A.1.2.2.2.2.2.2.1	0.653333333333333	.	58800001	58960000	#FF4848	1	0.875
chr2	58960001	59120000	A.2.1.1.1.2.1.2	0.633333333333333	.	58960001	59120000	#FF9191	1	0.75
chr2	59120001	59440000	A.1.2.2.2.2.2.2.2.1	0.652	.	59120001	59440000	#FF4848	1	0.875
chr2	59440001	59880000	A.2.1.1.2.2.1.2.2	0.610666666666667	.	59440001	59880000	#FF9191	1	0.75
chr2	59880001	60160000	A.2.1.2.1.1.1.2	0.596	.	59880001	60160000	#FF9191	1	0.75
chr2	60160001	60320000	A.1.2.2.2.2.2.2.2.2	0.650666666666667	.	60160001	60320000	#FF4848	1	0.875
chr2	60320001	60440000	A.2.1.2.1.1.1.1	0.597333333333333	.	60320001	60440000	#FF9191	1	0.75
chr2	60440001	60920000	A.1.1.2.1.1.2.2.2.1.1	0.889333333333333	.	60440001	60920000	#FF0000	1	1
chr2	60920001	61280000	A.1.1.1.2.1.2.2.1.1.1	0.938666666666667	.	60920001	61280000	#FF0000	1	1
chr2	61280001	61760000	A.1.1.1.1.2.1.2.2.2.1	0.968	.	61280001	61760000	#FF0000	1	1
chr2	61760001	62120000	A.1.1.2.1.2.1.2.1.2	0.874666666666667	.	61760001	62120000	#FF0000	1	1
chr2	62120001	62640000	A.1.1.1.1.2.1.2.1.1.2.1.2	0.977333333333333	.	62120001	62640000	#FF0000	1	1
chr2	62640001	63040000	A.1.1.2.2.2.2.2.1.2.1	0.796	.	62640001	63040000	#FF0000	1	1
chr2	63040001	63320000	A.1.2.1.2.2.1.2	0.730666666666667	.	63040001	63320000	#FF4848	1	0.875
chr2	63320001	63800000	A.1.1.2.2.2.2.2.2.2	0.790666666666667	.	63320001	63800000	#FF0000	1	1
chr2	63800001	64240000	A.1.1.2.1.2.2.2.1.1	0.850666666666667	.	63800001	64240000	#FF0000	1	1
chr2	64240001	64520000	A.1.1.2.2.2.2.2.2.1.1	0.793333333333333	.	64240001	64520000	#FF0000	1	1
chr2	64520001	64840000	A.1.1.2.1.2.2.2.1.2	0.849333333333333	.	64520001	64840000	#FF0000	1	1
chr2	64840001	65080000	A.1.1.1.2.2.2.2.1.1.1	0.917333333333333	.	64840001	65080000	#FF0000	1	1
chr2	65080001	65280000	A.1.1.2.1.1.2.2.2.2.1.2	0.885333333333333	.	65080001	65280000	#FF0000	1	1
chr2	65280001	65440000	A.1.2.1.2.1.2.1.2.1	0.746666666666667	.	65280001	65440000	#FF4848	1	0.875
chr2	65440001	65680000	A.1.2.2.1.1.2.1.2.2	0.696	.	65440001	65680000	#FF4848	1	0.875
chr2	65680001	65840000	A.2.1.2.2.2.1.1	0.576	.	65680001	65840000	#FF9191	1	0.75
chr2	65840001	66280000	B.2.2.1.1.2.1.1.2.2	0.102666666666667	.	65840001	66280000	#0000FF	1	0.125
chr2	66280001	66640000	B.2.2.1.1.2.2.2.2.1	0.0906666666666667	.	66280001	66640000	#0000FF	1	0.125
chr2	66640001	66800000	A.2.2.1.2.2.2.2.2	0.534666666666667	.	66640001	66800000	#FFDADA	1	0.625
chr2	66800001	67400000	B.2.2.1.2.2.2.2.1	0.0533333333333333	.	66800001	67400000	#0000FF	1	0.125
chr2	67400001	67520000	B.2.1.2.1.1.1.1.2.2.1	0.249333333333333	.	67400001	67520000	#4848FF	1	0.25
chr2	67520001	67720000	B.2.1.1.1.1.2.2.1	0.329333333333333	.	67520001	67720000	#4848FF	1	0.25
chr2	67720001	67920000	B.2.1.1.2.1.2.1.1.2	0.292	.	67720001	67920000	#4848FF	1	0.25
chr2	67920001	68280000	B.1.2.2.2.1.2.2.2	0.353333333333333	.	67920001	68280000	#9191FF	1	0.375
chr2	68280001	68680000	A.1.1.2.2.1.1.2.1	0.841333333333333	.	68280001	68680000	#FF0000	1	1
chr2	68680001	68920000	A.1.2.1.1.2.2.2.2.1	0.758666666666667	.	68680001	68920000	#FF4848	1	0.875
chr2	68920001	69160000	A.1.1.2.1.1.2.2.2.2.2.1	0.884	.	68920001	69160000	#FF0000	1	1
chr2	69160001	69560000	A.1.2.2.1.2.1.1.2	0.689333333333333	.	69160001	69560000	#FF4848	1	0.875
chr2	69560001	69760000	A.1.1.2.2.2.2.2.2.1.2	0.792	.	69560001	69760000	#FF0000	1	1
chr2	69760001	69920000	A.1.2.1.1.1.2.1	0.781333333333333	.	69760001	69920000	#FF4848	1	0.875
chr2	69920001	70160000	A.1.1.2.1.1.2.1.1.2	0.894666666666667	.	69920001	70160000	#FF0000	1	1
chr2	70160001	70520000	A.1.1.1.2.1.2.2.1.1.2	0.937333333333333	.	70160001	70520000	#FF0000	1	1
chr2	70520001	70880000	A.1.2.2.2.1.2.1	0.672	.	70520001	70880000	#FF4848	1	0.875
chr2	70880001	71040000	A.1.2.2.2.1.2.2	0.670666666666667	.	70880001	71040000	#FF4848	1	0.875
chr2	71040001	71240000	A.1.2.1.1.2.2.2.1	0.76	.	71040001	71240000	#FF4848	1	0.875
chr2	71240001	71360000	A.1.2.1.2.1.2.2.2.2	0.738666666666667	.	71240001	71360000	#FF4848	1	0.875
chr2	71360001	71760000	A.1.2.2.2.2.2.1.1	0.657333333333333	.	71360001	71760000	#FF4848	1	0.875
chr2	71760001	72200000	B.2.1.2.1.2.1.2.1	0.217333333333333	.	71760001	72200000	#4848FF	1	0.25
chr2	72200001	72320000	B.2.1.1.1.1.2.2.2.1	0.328	.	72200001	72320000	#4848FF	1	0.25
chr2	72320001	72440000	B.1.2.2.2.1.2.1.1	0.358666666666667	.	72320001	72440000	#9191FF	1	0.375
chr2	72440001	72720000	B.2.1.2.1.2.1.1.1.2.2	0.228	.	72440001	72720000	#4848FF	1	0.25
chr2	72720001	72960000	B.1.2.2.1.1.1.2.2.1	0.392	.	72720001	72960000	#9191FF	1	0.375
chr2	72960001	73120000	A.2.2.2.1.1.1.1	0.533333333333333	.	72960001	73120000	#FFDADA	1	0.625
chr2	73120001	73440000	A.1.2.1.2.1.2.2.2.1	0.74	.	73120001	73440000	#FF4848	1	0.875
chr2	73440001	73840000	A.1.2.1.1.2.2.2.2.2	0.757333333333333	.	73440001	73840000	#FF4848	1	0.875
chr2	73840001	74000000	A.1.2.2.1.2.1.2.1	0.688	.	73840001	74000000	#FF4848	1	0.875
chr2	74000001	74440000	A.1.1.1.1.2.2.1.2.2	0.956	.	74000001	74440000	#FF0000	1	1
chr2	74440001	74680000	A.1.1.2.2.2.2.1.1	0.801333333333333	.	74440001	74680000	#FF0000	1	1
chr2	74680001	74840000	A.1.1.2.1.1.2.2.2.2.1.1	0.886666666666667	.	74680001	74840000	#FF0000	1	1
chr2	74840001	75120000	A.1.2.1.1.2.2.1.1.1	0.764	.	74840001	75120000	#FF4848	1	0.875
chr2	75120001	75520000	B.1.1.1.1.2.2.1	0.482666666666667	.	75120001	75520000	#DADAFF	1	0.5
chr2	75520001	75720000	B.1.2.2.2.1.2.2.1.1	0.356	.	75520001	75720000	#9191FF	1	0.375
chr2	75720001	75960000	B.1.1.1.2.1.2.2.1	0.473333333333333	.	75720001	75960000	#DADAFF	1	0.5
chr2	75960001	76360000	B.2.1.2.1.2.2.2.1.2	0.204	.	75960001	76360000	#4848FF	1	0.25
chr2	76360001	76840000	B.2.1.2.1.2.2.2.1.1.2.2	0.205333333333333	.	76360001	76840000	#4848FF	1	0.25
chr2	76840001	77120000	B.2.1.1.2.1.2.1.2	0.290666666666667	.	76840001	77120000	#4848FF	1	0.25
chr2	77120001	77520000	B.2.2.1.1.2.1.1.2.1.1.2	0.105333333333333	.	77120001	77520000	#0000FF	1	0.125
chr2	77520001	77880000	B.2.1.2.1.2.2.2.2.1	0.202666666666667	.	77520001	77880000	#4848FF	1	0.25
chr2	77920001	78520000	B.2.1.2.1.2.2.2.1.1.1	0.208	.	77920001	78520000	#4848FF	1	0.25
chr2	78520001	79240000	B.2.1.2.1.1.1.2.1.2.2	0.24	.	78520001	79240000	#4848FF	1	0.25
chr2	79240001	79480000	B.2.1.2.1.1.1.1.2.1.1	0.252	.	79240001	79480000	#4848FF	1	0.25
chr2	79480001	79760000	B.2.1.2.1.1.1.1.1.2.1	0.256	.	79480001	79760000	#4848FF	1	0.25
chr2	79760001	79920000	B.1.1.1.1.2.2.2	0.481333333333333	.	79760001	79920000	#DADAFF	1	0.5
chr2	79920001	80160000	B.1.2.2.2.1.1.1.2.2.1	0.368	.	79920001	80160000	#9191FF	1	0.375
chr2	80160001	80480000	B.1.2.2.2.1.2.2.1.2	0.354666666666667	.	80160001	80480000	#9191FF	1	0.375
chr2	80480001	80880000	B.2.1.2.1.2.1.1.1.1.2	0.232	.	80480001	80880000	#4848FF	1	0.25
chr2	80880001	81120000	B.2.1.2.1.1.1.2.1.2.1.1	0.242666666666667	.	80880001	81120000	#4848FF	1	0.25
chr2	81120001	81440000	B.2.1.2.1.2.1.1.1.2.1.1	0.230666666666667	.	81120001	81440000	#4848FF	1	0.25
chr2	81440001	81720000	B.2.1.2.1.1.1.2.1.2.1.2	0.241333333333333	.	81440001	81720000	#4848FF	1	0.25
chr2	81720001	81800000	B.2.1.1.1.1.2.2.2.2	0.326666666666667	.	81720001	81800000	#4848FF	1	0.25
chr2	81800001	82520000	B.2.2.1.1.2.1.2.2	0.0986666666666667	.	81800001	82520000	#0000FF	1	0.125
chr2	82520001	82720000	B.2.1.2.1.1.1.2.1.1	0.244	.	82520001	82720000	#4848FF	1	0.25
chr2	82720001	83000000	B.2.1.1.2.1.2.1.1.1	0.293333333333333	.	82720001	83000000	#4848FF	1	0.25
chr2	83000001	83520000	B.2.2.1.1.2.1.1.2.1.1.1.1	0.108	.	83000001	83520000	#0000FF	1	0.125
chr2	83520001	83680000	B.1.2.2.2.1.1.1.2.2.2	0.366666666666667	.	83520001	83680000	#9191FF	1	0.375
chr2	83680001	84160000	B.2.2.1.1.2.1.1.2.1.1.1.2	0.106666666666667	.	83680001	84160000	#0000FF	1	0.125
chr2	84160001	84640000	B.2.1.2.1.1.1.1.1.1.2	0.257333333333333	.	84160001	84640000	#4848FF	1	0.25
chr2	84640001	85120000	B.1.1.2.1.2.1.2.2	0.454666666666667	.	84640001	85120000	#DADAFF	1	0.5
chr2	85120001	85560000	A.1.1.2.2.1.1.1.1.1	0.845333333333333	.	85120001	85560000	#FF0000	1	1
chr2	85560001	85840000	A.1.1.1.1.2.2.1.1.1.2	0.962666666666667	.	85560001	85840000	#FF0000	1	1
chr2	85840001	86080000	A.1.1.2.1.1.2.1.1.1	0.896	.	85840001	86080000	#FF0000	1	1
chr2	86080001	86440000	A.1.1.1.1.1.2.1.2	0.992	.	86080001	86440000	#FF0000	1	1
chr2	86440001	87040000	A.1.1.1.1.2.1.2.1.1.1	0.98	.	86440001	87040000	#FF0000	1	1
chr2	87040001	87160000	A.2.1.1.2.1.1.2.1.2	0.626666666666667	.	87040001	87160000	#FF9191	1	0.75
chr2	87280001	87320000	A.2.1.1.2.1.1.2.1.2	0.626666666666667	.	87280001	87320000	#FF9191	1	0.75
chr2	87360001	87560000	A.2.1.1.2.1.1.2.1.1	0.628	.	87360001	87560000	#FF9191	1	0.75
chr2	87560001	87640000	A.2.2.2.1.1.1.2.2	0.530666666666667	.	87560001	87640000	#FFDADA	1	0.625
chr2	87720001	87760000	A.2.2.2.1.1.1.2.2	0.530666666666667	.	87720001	87760000	#FFDADA	1	0.625
chr2	87760001	88000000	A.1.2.2.1.2.2.1	0.682666666666667	.	87760001	88000000	#FF4848	1	0.875
chr2	88280001	88520000	A.2.2.1.1.2.1.2.1	0.56	.	88280001	88520000	#FFDADA	1	0.625
chr2	88520001	88840000	B.1.2.2.1.1.1.2.1.1	0.394666666666667	.	88520001	88840000	#9191FF	1	0.375
chr2	88840001	89040000	A.2.1.1.2.2.2.1.2	0.608	.	88840001	89040000	#FF9191	1	0.75
chr2	89040001	89240000	A.2.2.2.2.1.1.1.2	0.513333333333333	.	89040001	89240000	#FFDADA	1	0.625
chr2	89240001	89440000	B.1.2.2.1.1.1.2.1.2	0.393333333333333	.	89240001	89440000	#9191FF	1	0.375
chr2	89440001	89600000	A.2.2.1.2.2.2.2.1	0.536	.	89440001	89600000	#FFDADA	1	0.625
chr2	89800001	89920000	B.2.1.2.1.1.1.2.2	0.238666666666667	.	89800001	89920000	#4848FF	1	0.25
chr2	89960001	90280000	B.2.1.2.1.1.1.2.2	0.238666666666667	.	89960001	90280000	#4848FF	1	0.25
chr2	90360001	90440000	B.2.1.2.1.1.1.2.2	0.238666666666667	.	90360001	90440000	#4848FF	1	0.25
chr2	90440001	90480000	B.2.1.2.1.2.2.2.2.2	0.201333333333333	.	90440001	90480000	#4848FF	1	0.25
chr2	91640001	91920000	B.2.1.2.1.2.2.2.2.2	0.201333333333333	.	91640001	91920000	#4848FF	1	0.25
chr2	91920001	92200000	B.2.2.1.2.2.1.1	0.0586666666666667	.	91920001	92200000	#0000FF	1	0.125
chr2	92240001	92360000	B.2.2.1.2.2.1.1	0.0586666666666667	.	92240001	92360000	#0000FF	1	0.125
chr2	95320001	95680000	B.2.2.1.2.1.1.1.2.2	0.08	.	95320001	95680000	#0000FF	1	0.125
chr2	95680001	95880000	A.2.2.2.2.1.1.1.1	0.514666666666667	.	95680001	95880000	#FFDADA	1	0.625
chr2	95880001	96120000	B.1.2.1.2.1.1.2.1.2	0.414666666666667	.	95880001	96120000	#9191FF	1	0.375
chr2	96120001	96240000	B.1.2.1.2.1.1.2.2.2	0.410666666666667	.	96120001	96240000	#9191FF	1	0.375
chr2	96320001	96520000	B.1.2.1.2.1.1.2.2.2	0.410666666666667	.	96320001	96520000	#9191FF	1	0.375
chr2	96520001	97000000	A.1.1.1.1.2.2.1.1.1.1	0.964	.	96520001	97000000	#FF0000	1	1
chr2	97000001	97240000	A.1.1.2.1.2.1.2.1.1.2	0.876	.	97000001	97240000	#FF0000	1	1
chr2	97240001	97520000	A.1.1.1.1.2.1.2.1.2.1	0.974666666666667	.	97240001	97520000	#FF0000	1	1
chr2	97520001	97640000	A.1.1.2.2.2.2.2.1.1	0.797333333333333	.	97520001	97640000	#FF0000	1	1
chr2	97640001	97880000	A.1.2.1.2.2.1.1.2.2	0.732	.	97640001	97880000	#FF4848	1	0.875
chr2	98000001	98040000	A.1.2.2.1.2.1.2.2.1.1	0.686666666666667	.	98000001	98040000	#FF4848	1	0.875
chr2	98120001	98320000	A.1.2.2.1.2.1.2.2.1.1	0.686666666666667	.	98120001	98320000	#FF4848	1	0.875
chr2	98320001	98760000	A.1.1.2.2.2.1.1.2.2	0.808	.	98320001	98760000	#FF0000	1	1
chr2	98760001	99040000	A.2.1.1.2.1.1.1	0.629333333333333	.	98760001	99040000	#FF9191	1	0.75
chr2	99040001	99240000	A.1.1.2.1.2.2.1.2.2.2.2.2	0.852	.	99040001	99240000	#FF0000	1	1
chr2	99240001	99480000	A.1.1.2.1.2.2.1.2.2.2.2.1.2	0.853333333333333	.	99240001	99480000	#FF0000	1	1
chr2	99480001	99680000	A.2.1.1.2.1.2.2	0.622666666666667	.	99480001	99680000	#FF9191	1	0.75
chr2	99680001	99800000	A.1.2.2.2.1.1.1.2	0.676	.	99680001	99800000	#FF4848	1	0.875
chr2	99800001	100120000	A.1.2.1.1.1.1.1.1.2	0.788	.	99800001	100120000	#FF4848	1	0.875
chr2	100120001	100520000	B.1.2.2.1.1.1.1.2.2	0.396	.	100120001	100520000	#9191FF	1	0.375
chr2	100520001	100880000	B.2.1.1.2.2.1.2.1	0.277333333333333	.	100520001	100880000	#4848FF	1	0.25
chr2	100880001	101000000	B.1.2.1.2.1.1.1	0.417333333333333	.	100880001	101000000	#9191FF	1	0.375
chr2	101000001	101600000	A.2.2.2.1.2.1.1	0.521333333333333	.	101000001	101600000	#FFDADA	1	0.625
chr2	101600001	101840000	A.1.1.2.1.1.1.1.1.2.2	0.904	.	101600001	101840000	#FF0000	1	1
chr2	101840001	102480000	A.1.1.1.1.1.1.2.1	0.998666666666667	.	101840001	102480000	#FF0000	1	1
chr2	102480001	102640000	A.1.2.1.2.1.1.2.1	0.752	.	102480001	102640000	#FF4848	1	0.875
chr2	102640001	103080000	A.1.1.1.2.2.1.2.1.1.1	0.926666666666667	.	102640001	103080000	#FF0000	1	1
chr2	103080001	103400000	A.2.1.1.2.2.2.2.2.2.2	0.598666666666667	.	103080001	103400000	#FF9191	1	0.75
chr2	103400001	103840000	B.2.1.1.1.1.1.1	0.337333333333333	.	103400001	103840000	#4848FF	1	0.25
chr2	103840001	104240000	B.2.2.2.1.2.1.2.2	0.0293333333333333	.	103840001	104240000	#0000FF	1	0.125
chr2	104240001	104520000	B.2.2.1.2.1.2.2.2.2.2	0.06	.	104240001	104520000	#0000FF	1	0.125
chr2	104520001	104680000	B.2.1.1.2.2.2.2.2.2	0.26	.	104520001	104680000	#4848FF	1	0.25
chr2	104680001	105040000	B.2.1.2.2.2.1.1.1	0.177333333333333	.	104680001	105040000	#4848FF	1	0.25
chr2	105040001	105480000	A.1.2.2.1.1.1.1.2.1	0.713333333333333	.	105040001	105480000	#FF4848	1	0.875
chr2	105480001	105640000	A.2.2.2.2.2.2.1	0.502666666666667	.	105480001	105640000	#FFDADA	1	0.625
chr2	105640001	105920000	A.2.2.1.1.2.2.2	0.556	.	105640001	105920000	#FFDADA	1	0.625
chr2	105920001	106200000	A.1.2.2.2.2.1.1.1.1.1	0.669333333333333	.	105920001	106200000	#FF4848	1	0.875
chr2	106200001	106600000	A.1.1.2.2.1.2.2.2.2.1	0.818666666666667	.	106200001	106600000	#FF0000	1	1
chr2	106600001	106840000	A.2.1.1.2.2.1.2.1.1.1	0.617333333333333	.	106600001	106840000	#FF9191	1	0.75
chr2	106840001	107040000	A.2.1.1.2.2.2.2.2.2.1	0.6	.	106840001	107040000	#FF9191	1	0.75
chr2	107080001	107200000	A.2.1.1.2.2.2.2.2.2.1	0.6	.	107080001	107200000	#FF9191	1	0.75
chr2	107200001	108120000	B.2.2.2.2.2.2.2.1	0.00266666666666667	.	107200001	108120000	#0000FF	1	0.125
chr2	108120001	108440000	B.2.2.2.2.1.1.2.1.1	0.0146666666666667	.	108120001	108440000	#0000FF	1	0.125
chr2	108520001	108800000	B.2.2.1.2.1.1.1.2.1	0.0813333333333333	.	108520001	108800000	#0000FF	1	0.125
chr2	108800001	108960000	B.1.2.1.2.2.2.1	0.401333333333333	.	108800001	108960000	#9191FF	1	0.375
chr2	108960001	109480000	A.1.1.2.2.1.2.2.2.1.1	0.821333333333333	.	108960001	109480000	#FF0000	1	1
chr2	109480001	109800000	B.1.1.1.2.1.2.1.1.2	0.476	.	109480001	109800000	#DADAFF	1	0.5
chr2	109800001	110120000	B.1.2.1.2.1.1.2.2.1.2	0.412	.	109800001	110120000	#9191FF	1	0.375
chr2	110240001	110320000	B.1.2.1.2.1.1.2.2.1.2	0.412	.	110240001	110320000	#9191FF	1	0.375
chr2	110320001	110520000	B.1.2.2.1.1.1.1.2.1	0.397333333333333	.	110320001	110520000	#9191FF	1	0.375
chr2	110840001	111000000	B.1.1.1.1.1.1.2.2	0.496	.	110840001	111000000	#DADAFF	1	0.5
chr2	111080001	111120000	B.1.1.1.1.1.1.2.2	0.496	.	111080001	111120000	#DADAFF	1	0.5
chr2	111360001	111840000	A.1.2.2.1.2.1.1.1	0.690666666666667	.	111360001	111840000	#FF4848	1	0.875
chr2	111840001	112080000	A.1.2.1.2.2.2.2	0.722666666666667	.	111840001	112080000	#FF4848	1	0.875
chr2	112080001	112200000	A.1.2.2.2.1.1.1.1.1	0.678666666666667	.	112080001	112200000	#FF4848	1	0.875
chr2	112200001	112600000	A.1.1.2.1.2.2.1.2.2.1.2.2	0.857333333333333	.	112200001	112600000	#FF0000	1	1
chr2	112600001	112800000	A.1.1.2.1.2.2.1.2.1.1.2	0.862666666666667	.	112600001	112800000	#FF0000	1	1
chr2	112800001	113120000	A.1.1.1.2.1.1.1.2.1.1	0.950666666666667	.	112800001	113120000	#FF0000	1	1
chr2	113160001	113280000	A.1.1.1.2.1.1.1.2.1.1	0.950666666666667	.	113160001	113280000	#FF0000	1	1
chr2	113280001	113360000	A.1.2.1.2.2.1.1.2.1.2	0.733333333333333	.	113280001	113360000	#FF4848	1	0.875
chr2	113360001	113520000	A.1.1.1.2.1.1.2.2	0.942666666666667	.	113360001	113520000	#FF0000	1	1
chr2	113520001	113720000	A.1.1.1.1.2.1.2.2.2.2.1	0.966666666666667	.	113520001	113720000	#FF0000	1	1
chr2	113720001	113960000	A.1.1.2.1.2.2.1.2.2.1.1	0.86	.	113720001	113960000	#FF0000	1	1
chr2	113960001	114240000	A.1.1.2.2.2.1.2.1.1	0.806666666666667	.	113960001	114240000	#FF0000	1	1
chr2	114240001	114480000	A.1.2.2.2.2.1.1.1.2	0.666666666666667	.	114240001	114480000	#FF4848	1	0.875
chr2	114480001	114720000	A.1.2.2.1.1.1.1.2.2.1	0.712	.	114480001	114720000	#FF4848	1	0.875
chr2	114720001	115360000	B.2.2.1.2.1.2.2.1.1	0.0653333333333333	.	114720001	115360000	#0000FF	1	0.125
chr2	115360001	115640000	B.2.2.1.2.1.2.2.1.2	0.064	.	115360001	115640000	#0000FF	1	0.125
chr2	115640001	115960000	B.2.1.2.2.2.2.2.2.1.2	0.144	.	115640001	115960000	#4848FF	1	0.25
chr2	115960001	116640000	B.2.2.2.1.2.1.1.1.2.1.2	0.0386666666666667	.	115960001	116640000	#0000FF	1	0.125
chr2	116640001	117160000	B.2.2.2.1.2.2.1.2.2	0.0226666666666667	.	116640001	117160000	#0000FF	1	0.125
chr2	117160001	117600000	B.2.2.2.1.2.1.2.1.1.1	0.0333333333333333	.	117160001	117600000	#0000FF	1	0.125
chr2	117600001	118160000	B.2.2.2.2.1.1.2.2	0.012	.	117600001	118160000	#0000FF	1	0.125
chr2	118160001	118320000	B.2.2.1.1.1.1.2.1.2	0.129333333333333	.	118160001	118320000	#0000FF	1	0.125
chr2	118320001	118560000	B.2.1.2.2.2.2.1.1.2.1	0.156	.	118320001	118560000	#4848FF	1	0.25
chr2	118560001	118760000	B.1.1.1.1.1.2.2	0.489333333333333	.	118560001	118760000	#DADAFF	1	0.5
chr2	118760001	119000000	B.1.1.1.2.1.2.1.1.1	0.477333333333333	.	118760001	119000000	#DADAFF	1	0.5
chr2	119000001	119200000	B.2.2.1.2.1.1.1.1.2.1	0.084	.	119000001	119200000	#0000FF	1	0.125
chr2	119200001	119600000	B.2.2.2.2.1.1.2.1.2	0.0133333333333333	.	119200001	119600000	#0000FF	1	0.125
chr2	119600001	119960000	B.1.2.2.2.2.1.1.2.2	0.349333333333333	.	119600001	119960000	#9191FF	1	0.375
chr2	119960001	120240000	A.1.2.2.1.1.1.1.2.2.2	0.710666666666667	.	119960001	120240000	#FF4848	1	0.875
chr2	120240001	120440000	A.2.2.1.2.2.1.1	0.542666666666667	.	120240001	120440000	#FFDADA	1	0.625
chr2	120440001	121080000	A.1.1.2.2.1.2.1.2.1.2	0.834666666666667	.	120440001	121080000	#FF0000	1	1
chr2	121080001	121440000	B.1.2.1.2.1.1.2.1.1	0.416	.	121080001	121440000	#9191FF	1	0.375
chr2	121440001	121840000	B.1.2.1.2.1.1.2.2.1.1	0.413333333333333	.	121440001	121840000	#9191FF	1	0.375
chr2	121840001	122160000	A.1.2.2.2.2.1.1.2	0.665333333333333	.	121840001	122160000	#FF4848	1	0.875
chr2	122160001	122480000	A.1.1.2.1.1.1.1.1.1.2.1	0.908	.	122160001	122480000	#FF0000	1	1
chr2	122480001	122760000	A.1.1.2.2.1.2.1.2.2.2.1.2	0.830666666666667	.	122480001	122760000	#FF0000	1	1
chr2	122760001	122960000	A.1.1.2.2.1.2.1.2.2.2.1.1	0.832	.	122760001	122960000	#FF0000	1	1
chr2	122960001	123560000	A.1.2.2.1.1.1.2.2.1.1	0.705333333333333	.	122960001	123560000	#FF4848	1	0.875
chr2	123560001	123920000	A.2.2.2.1.1.2.1.2.1.2	0.526666666666667	.	123560001	123920000	#FFDADA	1	0.625
chr2	123920001	124120000	B.1.1.1.2.1.1.2	0.478666666666667	.	123920001	124120000	#DADAFF	1	0.5
chr2	124120001	124560000	A.2.2.2.2.2.2.2	0.501333333333333	.	124120001	124560000	#FFDADA	1	0.625
chr2	124560001	124760000	B.1.1.1.1.1.2.1.2.1	0.492	.	124560001	124760000	#DADAFF	1	0.5
chr2	124760001	125120000	B.2.2.1.1.1.1.2.2.2	0.125333333333333	.	124760001	125120000	#0000FF	1	0.125
chr2	125120001	126160000	B.2.2.2.2.2.2.1	0.004	.	125120001	126160000	#0000FF	1	0.125
chr2	126160001	126360000	B.2.1.2.2.2.2.2.2.2.1	0.142666666666667	.	126160001	126360000	#4848FF	1	0.25
chr2	126360001	126520000	B.2.2.1.1.1.1.2.1.1	0.130666666666667	.	126360001	126520000	#0000FF	1	0.125
chr2	126520001	126880000	B.2.2.2.2.1.1.1.2.1	0.0173333333333333	.	126520001	126880000	#0000FF	1	0.125
chr2	126880001	126960000	B.2.1.2.2.1.2.1	0.189333333333333	.	126880001	126960000	#4848FF	1	0.25
chr2	126960001	127360000	B.2.2.2.1.2.1.2.1.1.2	0.032	.	126960001	127360000	#0000FF	1	0.125
chr2	127360001	127800000	B.1.2.2.2.2.1.1.2.1	0.350666666666667	.	127360001	127800000	#9191FF	1	0.375
chr2	127800001	127960000	A.1.2.2.1.1.1.2.2.2.2	0.701333333333333	.	127800001	127960000	#FF4848	1	0.875
chr2	127960001	128240000	A.1.1.1.2.2.1.2.1.2	0.924	.	127960001	128240000	#FF0000	1	1
chr2	128240001	128480000	A.1.1.1.2.2.2.2.2	0.910666666666667	.	128240001	128480000	#FF0000	1	1
chr2	128480001	128600000	A.1.1.2.2.2.1.1.1.1.2	0.814666666666667	.	128480001	128600000	#FF0000	1	1
chr2	128600001	128800000	A.1.1.2.1.2.2.1.1.2	0.865333333333333	.	128600001	128800000	#FF0000	1	1
chr2	128800001	129120000	A.1.1.2.2.1.2.2.2.2.2	0.817333333333333	.	128800001	129120000	#FF0000	1	1
chr2	129120001	129280000	A.1.2.2.1.1.1.1.1.2.2	0.714666666666667	.	129120001	129280000	#FF4848	1	0.875
chr2	129280001	129520000	A.2.1.1.1.1.1.2.1	0.646666666666667	.	129280001	129520000	#FF9191	1	0.75
chr2	129520001	130240000	B.2.2.2.1.2.1.1.1.1.2	0.0426666666666667	.	129520001	130240000	#0000FF	1	0.125
chr2	130240001	130560000	B.2.2.2.1.2.1.2.1.2	0.0306666666666667	.	130240001	130560000	#0000FF	1	0.125
chr2	130560001	130720000	B.1.2.2.1.2.2.2	0.374666666666667	.	130560001	130720000	#9191FF	1	0.375
chr2	130720001	130840000	B.1.1.2.2.2.2.1	0.436	.	130720001	130840000	#DADAFF	1	0.5
chr2	130880001	131160000	B.1.1.2.2.2.2.1	0.436	.	130880001	131160000	#DADAFF	1	0.5
chr2	131360001	131800000	B.2.1.1.2.2.1.1.1.1	0.285333333333333	.	131360001	131800000	#4848FF	1	0.25
chr2	131800001	131920000	A.2.1.2.2.1.1.1.1	0.582666666666667	.	131800001	131920000	#FF9191	1	0.75
chr2	131920001	132000000	B.2.1.1.2.2.1.1.2.2.2	0.278666666666667	.	131920001	132000000	#4848FF	1	0.25
chr2	132040001	132160000	B.2.1.1.2.2.1.1.2.2.2	0.278666666666667	.	132040001	132160000	#4848FF	1	0.25
chr2	132160001	132560000	A.2.2.2.2.1.1.2	0.512	.	132160001	132560000	#FFDADA	1	0.625
chr2	132560001	132960000	B.2.2.1.1.1.1.1.2.2	0.132	.	132560001	132960000	#0000FF	1	0.125
chr2	132960001	133960000	B.2.2.2.2.2.2.2.2	0.00133333333333333	.	132960001	133960000	#0000FF	1	0.125
chr2	133960001	134240000	B.2.2.2.2.1.1.1.1	0.0186666666666667	.	133960001	134240000	#0000FF	1	0.125
chr2	134240001	134320000	B.2.1.2.2.2.2.1.2.2	0.152	.	134240001	134320000	#4848FF	1	0.25
chr2	134320001	134600000	B.2.2.2.1.2.1.1.1.1.1	0.044	.	134320001	134600000	#0000FF	1	0.125
chr2	134600001	134840000	B.2.1.1.2.2.1.1.1.2	0.284	.	134600001	134840000	#4848FF	1	0.25
chr2	134840001	135160000	A.1.2.2.2.2.1.1.1.1.2	0.668	.	134840001	135160000	#FF4848	1	0.875
chr2	135160001	135360000	A.2.1.1.2.2.2.2.2.1	0.601333333333333	.	135160001	135360000	#FF9191	1	0.75
chr2	135360001	135520000	A.1.2.2.1.1.1.2.2.2.1	0.702666666666667	.	135360001	135520000	#FF4848	1	0.875
chr2	135520001	135680000	A.2.1.1.2.2.1.2.1.1.2	0.616	.	135520001	135680000	#FF9191	1	0.75
chr2	135680001	135960000	A.1.2.1.1.1.1.2.1	0.784	.	135680001	135960000	#FF4848	1	0.875
chr2	135960001	136280000	A.1.2.1.1.2.1.2.1.1.1.1	0.773333333333333	.	135960001	136280000	#FF4848	1	0.875
chr2	136280001	136600000	A.1.1.2.1.1.1.1.1.1.2.2	0.906666666666667	.	136280001	136600000	#FF0000	1	1
chr2	136600001	137160000	A.1.1.2.2.1.2.2.2.1.2	0.82	.	136600001	137160000	#FF0000	1	1
chr2	137160001	137560000	B.2.2.2.1.2.1.1.2.2	0.0346666666666667	.	137160001	137560000	#0000FF	1	0.125
chr2	137560001	137800000	B.2.2.1.2.1.2.2.2.2.1	0.0613333333333333	.	137560001	137800000	#0000FF	1	0.125
chr2	137800001	138160000	B.2.2.2.2.1.1.1.2.2	0.016	.	137800001	138160000	#0000FF	1	0.125
chr2	138160001	138600000	B.2.2.2.1.2.2.1.2.1	0.024	.	138160001	138600000	#0000FF	1	0.125
chr2	138600001	138840000	B.1.2.1.1.1.2	0.429333333333333	.	138600001	138840000	#9191FF	1	0.375
chr2	138840001	139200000	B.2.1.2.2.2.2.2.2.1.1	0.145333333333333	.	138840001	139200000	#4848FF	1	0.25
chr2	139200001	139360000	A.2.2.2.1.1.2.1.2.1.1	0.528	.	139200001	139360000	#FFDADA	1	0.625
chr2	139360001	139600000	B.1.2.2.2.2.1.2.1.1	0.348	.	139360001	139600000	#9191FF	1	0.375
chr2	139600001	140000000	B.2.2.1.1.1.1.1.2.1.1	0.134666666666667	.	139600001	140000000	#0000FF	1	0.125
chr2	140000001	140480000	B.2.2.2.1.2.1.1.1.2.2	0.0373333333333333	.	140000001	140480000	#0000FF	1	0.125
chr2	140480001	141080000	B.2.2.1.1.1.1.2.2.1.2	0.126666666666667	.	140480001	141080000	#0000FF	1	0.125
chr2	141080001	141280000	B.2.1.1.2.2.2.2.2.1	0.261333333333333	.	141080001	141280000	#4848FF	1	0.25
chr2	141280001	141720000	B.2.1.2.2.1.2.2.2.2.1.1.2	0.181333333333333	.	141280001	141720000	#4848FF	1	0.25
chr2	141720001	142160000	B.2.1.1.1.2.2.1.1	0.314666666666667	.	141720001	142160000	#4848FF	1	0.25
chr2	142160001	142320000	B.1.1.1.1.1.2.1.1.1	0.494666666666667	.	142160001	142320000	#DADAFF	1	0.5
chr2	142320001	142720000	B.2.1.2.2.1.2.2.1.2	0.185333333333333	.	142320001	142720000	#4848FF	1	0.25
chr2	142720001	142920000	B.1.2.2.2.2.1.2.1.2.2	0.345333333333333	.	142720001	142920000	#9191FF	1	0.375
chr2	142920001	143440000	B.1.1.2.1.2.2	0.453333333333333	.	142920001	143440000	#DADAFF	1	0.5
chr2	143440001	143800000	A.2.1.1.2.2.1.2.1.2.2.2	0.612	.	143440001	143800000	#FF9191	1	0.75
chr2	143800001	144200000	A.1.2.1.1.2.1.2.1.2	0.768	.	143800001	144200000	#FF4848	1	0.875
chr2	144200001	144480000	A.2.1.1.2.2.1.2.1.2.1	0.614666666666667	.	144200001	144480000	#FF9191	1	0.75
chr2	144480001	144880000	A.2.1.2.1.2.1.1.1	0.592	.	144480001	144880000	#FF9191	1	0.75
chr2	144880001	145120000	A.1.2.2.1.1.1.2.1.2.1	0.708	.	144880001	145120000	#FF4848	1	0.875
chr2	145120001	145480000	A.1.1.2.2.1.2.2.1.1.1	0.828	.	145120001	145480000	#FF0000	1	1
chr2	145480001	145640000	A.2.1.1.1.1.1.2.2.2	0.641333333333333	.	145480001	145640000	#FF9191	1	0.75
chr2	145640001	146000000	A.2.2.1.2.1.2.2.2	0.544	.	145640001	146000000	#FFDADA	1	0.625
chr2	146000001	146280000	B.1.2.2.1.2.1.2	0.382666666666667	.	146000001	146280000	#9191FF	1	0.375
chr2	146280001	146560000	B.2.1.1.1.2.2.1.2	0.313333333333333	.	146280001	146560000	#4848FF	1	0.25
chr2	146560001	146760000	B.2.1.2.2.2.2.2.1.1.1	0.150666666666667	.	146560001	146760000	#4848FF	1	0.25
chr2	146760001	147000000	B.2.1.2.2.2.2.1.2.1	0.153333333333333	.	146760001	147000000	#4848FF	1	0.25
chr2	147000001	147120000	B.2.1.1.2.2.2.2.1	0.262666666666667	.	147000001	147120000	#4848FF	1	0.25
chr2	147120001	147440000	B.2.2.1.1.1.1.1.1.2.1	0.138666666666667	.	147120001	147440000	#0000FF	1	0.125
chr2	147440001	147720000	B.2.1.2.2.2.2.2.2.2.2	0.141333333333333	.	147440001	147720000	#4848FF	1	0.25
chr2	147720001	147880000	B.2.1.2.2.2.2.1.1.1	0.157333333333333	.	147720001	147880000	#4848FF	1	0.25
chr2	147880001	148160000	B.2.2.1.2.1.1.1.1.1.2	0.0853333333333333	.	147880001	148160000	#0000FF	1	0.125
chr2	148160001	148680000	B.2.2.1.1.1.1.1.1.2.2.2	0.136	.	148160001	148680000	#0000FF	1	0.125
chr2	148680001	149240000	A.2.1.1.1.1.1.2.2.1.2	0.642666666666667	.	148680001	149240000	#FF9191	1	0.75
chr2	149240001	149360000	A.2.1.1.2.2.1.2.1.2.2.1	0.613333333333333	.	149240001	149360000	#FF9191	1	0.75
chr2	149360001	149560000	A.1.2.2.2.2.1.2.2.1	0.66	.	149360001	149560000	#FF4848	1	0.875
chr2	149560001	149680000	A.2.2.2.1.1.2.2.1	0.524	.	149560001	149680000	#FFDADA	1	0.625
chr2	149800001	149880000	A.2.2.2.1.1.2.2.1	0.524	.	149800001	149880000	#FFDADA	1	0.625
chr2	149880001	150440000	B.2.2.1.2.1.1.1.1.2.2	0.0826666666666667	.	149880001	150440000	#0000FF	1	0.125
chr2	150440001	150840000	B.2.2.2.1.2.1.1.1.2.1.1.2	0.04	.	150440001	150840000	#0000FF	1	0.125
chr2	150840001	151320000	B.2.2.1.2.1.2.2.2.1	0.0626666666666667	.	150840001	151320000	#0000FF	1	0.125
chr2	151320001	151680000	B.2.2.1.2.1.1.1.1.1.1	0.0866666666666667	.	151320001	151680000	#0000FF	1	0.125
chr2	151680001	152120000	B.2.1.2.2.2.2.1.1.2.2	0.154666666666667	.	151680001	152120000	#4848FF	1	0.25
chr2	152120001	152280000	A.2.1.1.2.2.2.2.1.2.2.1	0.604	.	152120001	152280000	#FF9191	1	0.75
chr2	152280001	152440000	A.1.2.2.2.2.1.2.1.2.2	0.661333333333333	.	152280001	152440000	#FF4848	1	0.875
chr2	152440001	152640000	A.2.1.2.2.1.1.1.2	0.581333333333333	.	152440001	152640000	#FF9191	1	0.75
chr2	152640001	152880000	A.1.2.1.2.1.1.2.2.1	0.750666666666667	.	152640001	152880000	#FF4848	1	0.875
chr2	152880001	153040000	A.1.2.1.1.2.1.2.1.1.2.2	0.769333333333333	.	152880001	153040000	#FF4848	1	0.875
chr2	153040001	153600000	A.1.1.2.1.1.1.2.2.2	0.897333333333333	.	153040001	153600000	#FF0000	1	1
chr2	153600001	153960000	B.2.1.2.2.2.1.1.2.2.1.2	0.170666666666667	.	153600001	153960000	#4848FF	1	0.25
chr2	153960001	154400000	B.2.2.2.1.2.1.1.1.2.1.1.1	0.0413333333333333	.	153960001	154400000	#0000FF	1	0.125
chr2	154400001	155240000	B.2.2.2.1.2.2.1.1.1.1	0.028	.	154400001	155240000	#0000FF	1	0.125
chr2	155240001	155920000	B.2.2.2.1.2.1.1.2.1	0.036	.	155240001	155920000	#0000FF	1	0.125
chr2	155920001	156200000	B.2.1.2.2.1.2.2.1.1.1	0.188	.	155920001	156200000	#4848FF	1	0.25
chr2	156200001	156880000	B.2.2.1.2.1.2.1.1.2.2	0.0693333333333333	.	156200001	156880000	#0000FF	1	0.125
chr2	156880001	157160000	B.1.2.2.2.2.1.2.2	0.344	.	156880001	157160000	#9191FF	1	0.375
chr2	157160001	157440000	A.2.1.2.2.1.1.2.1	0.58	.	157160001	157440000	#FF9191	1	0.75
chr2	157440001	157760000	B.2.1.1.2.2.2.1.2.2	0.264	.	157440001	157760000	#4848FF	1	0.25
chr2	157760001	157840000	B.2.1.1.1.2.2.2.1.2.2	0.304	.	157760001	157840000	#4848FF	1	0.25
chr2	157840001	158120000	B.2.1.2.2.1.2.2.2.2.1.1.1	0.182666666666667	.	157840001	158120000	#4848FF	1	0.25
chr2	158120001	158360000	A.1.2.2.1.1.1.2.1.1	0.709333333333333	.	158120001	158360000	#FF4848	1	0.875
chr2	158360001	158600000	A.2.2.1.2.1.2.2.1.2.1	0.546666666666667	.	158360001	158600000	#FFDADA	1	0.625
chr2	158600001	158880000	A.1.2.1.1.2.1.2.1.1.2.1	0.770666666666667	.	158600001	158880000	#FF4848	1	0.875
chr2	158880001	159120000	A.1.2.1.1.2.1.2.2.1	0.766666666666667	.	158880001	159120000	#FF4848	1	0.875
chr2	159120001	159720000	A.1.1.2.1.1.1.2.2.1	0.898666666666667	.	159120001	159720000	#FF0000	1	1
chr2	159720001	160080000	A.1.1.1.2.2.1.2.1.1.2	0.925333333333333	.	159720001	160080000	#FF0000	1	1
chr2	160080001	160640000	A.1.1.1.1.1.1.1	1	.	160080001	160640000	#FF0000	1	1
chr2	160640001	160880000	A.1.2.1.1.2.1.2.2.2	0.765333333333333	.	160640001	160880000	#FF4848	1	0.875
chr2	160880001	161160000	B.1.1.1.2.2.2.2	0.466666666666667	.	160880001	161160000	#DADAFF	1	0.5
chr2	161160001	161320000	A.2.2.1.1.1.1.2	0.566666666666667	.	161160001	161320000	#FFDADA	1	0.625
chr2	161320001	161920000	B.2.1.2.2.1.2.2.2.1	0.184	.	161320001	161920000	#4848FF	1	0.25
chr2	161920001	162080000	A.2.1.1.1.1.1.2.2.1.1.1	0.645333333333333	.	161920001	162080000	#FF9191	1	0.75
chr2	162080001	162280000	A.2.1.2.1.2.1.2.2.1	0.586666666666667	.	162080001	162280000	#FF9191	1	0.75
chr2	162280001	162800000	B.2.1.1.2.2.2.1.1.2.1	0.272	.	162280001	162800000	#4848FF	1	0.25
chr2	162800001	163000000	A.2.2.2.1.1.2.1.1	0.529333333333333	.	162800001	163000000	#FFDADA	1	0.625
chr2	163000001	163240000	B.1.1.1.2.2.2.1.2	0.468	.	163000001	163240000	#DADAFF	1	0.5
chr2	163240001	163680000	B.2.2.1.2.1.2.1.1.1	0.072	.	163240001	163680000	#0000FF	1	0.125
chr2	163680001	164000000	B.2.2.1.1.1.1.1.2.1.2	0.133333333333333	.	163680001	164000000	#0000FF	1	0.125
chr2	164000001	164200000	B.2.1.1.1.2.1.1.1	0.325333333333333	.	164000001	164200000	#4848FF	1	0.25
chr2	164200001	164360000	B.1.1.2.2.2.1.2.1.1	0.44	.	164200001	164360000	#DADAFF	1	0.5
chr2	164360001	164680000	B.2.1.2.2.2.1.2.2.1.1.2.1	0.165333333333333	.	164360001	164680000	#4848FF	1	0.25
chr2	164680001	165000000	B.2.1.2.2.2.2.2.1.1.2	0.149333333333333	.	164680001	165000000	#4848FF	1	0.25
chr2	165000001	165200000	B.2.2.1.1.1.1.2.2.1.1	0.128	.	165000001	165200000	#0000FF	1	0.125
chr2	165200001	165520000	B.2.1.2.2.1.2.2.2.2.1.2	0.18	.	165200001	165520000	#4848FF	1	0.25
chr2	165520001	165800000	B.2.1.2.2.1.2.2.1.1.2	0.186666666666667	.	165520001	165800000	#4848FF	1	0.25
chr2	165800001	166200000	B.2.2.1.1.1.1.1.1.1	0.14	.	165800001	166200000	#0000FF	1	0.125
chr2	166200001	166800000	B.2.1.2.2.2.1.1.2.2.1.1	0.172	.	166200001	166800000	#4848FF	1	0.25
chr2	166800001	167200000	B.2.1.2.2.2.1.1.2.2.2	0.169333333333333	.	166800001	167200000	#4848FF	1	0.25
chr2	167200001	167360000	B.1.2.2.2.2.1.2.1.2.1	0.346666666666667	.	167200001	167360000	#9191FF	1	0.375
chr2	167360001	167960000	B.2.2.2.1.2.2.1.1.2	0.0253333333333333	.	167360001	167960000	#0000FF	1	0.125
chr2	167960001	168560000	B.2.2.2.1.2.2.1.1.1.2	0.0266666666666667	.	167960001	168560000	#0000FF	1	0.125
chr2	168560001	168800000	B.2.2.1.1.1.1.1.1.2.2.1	0.137333333333333	.	168560001	168800000	#0000FF	1	0.125
chr2	168800001	169000000	B.1.1.2.1.1.1.1	0.465333333333333	.	168800001	169000000	#DADAFF	1	0.5
chr2	169000001	169240000	A.1.2.2.2.2.1.2.2.2	0.658666666666667	.	169000001	169240000	#FF4848	1	0.875
chr2	169240001	169520000	A.1.1.2.2.1.2.1.1	0.837333333333333	.	169240001	169520000	#FF0000	1	1
chr2	169520001	169800000	A.1.2.1.1.2.1.1.1.1	0.778666666666667	.	169520001	169800000	#FF4848	1	0.875
chr2	169800001	170000000	A.2.1.2.1.2.1.1.2	0.590666666666667	.	169800001	170000000	#FF9191	1	0.75
chr2	170000001	170320000	A.2.2.2.1.2.2.1.1	0.518666666666667	.	170000001	170320000	#FFDADA	1	0.625
chr2	170320001	170760000	A.1.1.1.1.1.2.2.2	0.988	.	170320001	170760000	#FF0000	1	1
chr2	170760001	171080000	A.1.2.2.2.1.1.2.1	0.674666666666667	.	170760001	171080000	#FF4848	1	0.875
chr2	171080001	171280000	A.2.2.1.2.2.1.2.2.2	0.538666666666667	.	171080001	171280000	#FFDADA	1	0.625
chr2	171280001	171760000	B.1.1.1.1.1.1.2.1	0.497333333333333	.	171280001	171760000	#DADAFF	1	0.5
chr2	171760001	172400000	A.1.1.1.1.1.2.2.1.1	0.990666666666667	.	171760001	172400000	#FF0000	1	1
chr2	172400001	172560000	A.1.1.2.1.2.2.1.2.1.1.1	0.864	.	172400001	172560000	#FF0000	1	1
chr2	172560001	172680000	A.1.2.1.2.2.1.1.2.1.1	0.734666666666667	.	172560001	172680000	#FF4848	1	0.875
chr2	172680001	173000000	A.1.1.1.1.2.1.1.2.2.2	0.981333333333333	.	172680001	173000000	#FF0000	1	1
chr2	173000001	173440000	A.1.1.1.1.1.1.2.2.1	0.997333333333333	.	173000001	173440000	#FF0000	1	1
chr2	173440001	173640000	A.1.1.2.1.2.1.1.2.1	0.88	.	173440001	173640000	#FF0000	1	1
chr2	173640001	173840000	A.1.1.2.1.2.2.1.2.2.1.2.1	0.858666666666667	.	173640001	173840000	#FF0000	1	1
chr2	173840001	174080000	A.1.1.2.1.2.2.1.2.2.2.1	0.856	.	173840001	174080000	#FF0000	1	1
chr2	174080001	174240000	A.1.1.2.2.2.1.1.2.1.1.2	0.810666666666667	.	174080001	174240000	#FF0000	1	1
chr2	174240001	174440000	A.1.2.1.1.1.1.1.1.1	0.789333333333333	.	174240001	174440000	#FF4848	1	0.875
chr2	174440001	174760000	A.1.1.2.2.2.1.1.2.1.2	0.809333333333333	.	174440001	174760000	#FF0000	1	1
chr2	174760001	175040000	A.1.1.1.2.1.2.1.1	0.941333333333333	.	174760001	175040000	#FF0000	1	1
chr2	175040001	175240000	A.1.1.2.2.2.1.1.2.1.1.1	0.812	.	175040001	175240000	#FF0000	1	1
chr2	175240001	175560000	A.1.1.1.2.2.1.2.2	0.922666666666667	.	175240001	175560000	#FF0000	1	1
chr2	175560001	175840000	B.1.2.2.2.2.1.1.1	0.352	.	175560001	175840000	#9191FF	1	0.375
chr2	175840001	175920000	B.1.1.1.2.2.1	0.470666666666667	.	175840001	175920000	#DADAFF	1	0.5
chr2	175920001	176080000	A.2.1.2.1.2.1.2.1.1	0.589333333333333	.	175920001	176080000	#FF9191	1	0.75
chr2	176080001	176480000	B.2.2.1.1.1.2.1.2.1	0.12	.	176080001	176480000	#0000FF	1	0.125
chr2	176480001	176760000	B.2.2.2.1.2.2.2.2	0.02	.	176480001	176760000	#0000FF	1	0.125
chr2	176760001	176960000	B.1.2.1.2.2.1.1.1	0.405333333333333	.	176760001	176960000	#9191FF	1	0.375
chr2	176960001	177240000	B.1.1.2.2.2.1.2.2	0.437333333333333	.	176960001	177240000	#DADAFF	1	0.5
chr2	177240001	177560000	B.2.1.2.2.2.2.2.1.2.2	0.146666666666667	.	177240001	177560000	#4848FF	1	0.25
chr2	177560001	177680000	B.2.1.2.2.2.2.2.1.2.1	0.148	.	177560001	177680000	#4848FF	1	0.25
chr2	177680001	178040000	B.2.1.1.2.2.1.1.2.1.2	0.281333333333333	.	177680001	178040000	#4848FF	1	0.25
chr2	178040001	178640000	A.1.2.1.1.2.1.1.1.2.1	0.777333333333333	.	178040001	178640000	#FF4848	1	0.875
chr2	178640001	178960000	B.1.2.1.2.2.1.2	0.402666666666667	.	178640001	178960000	#9191FF	1	0.375
chr2	178960001	179360000	A.1.2.1.1.2.1.1.2	0.774666666666667	.	178960001	179360000	#FF4848	1	0.875
chr2	179360001	179560000	B.2.1.1.1.2.1.1.2.1.1	0.324	.	179360001	179560000	#4848FF	1	0.25
chr2	179560001	180040000	B.2.1.2.2.1.1.2.1.1.2	0.196	.	179560001	180040000	#4848FF	1	0.25
chr2	180040001	180200000	B.1.1.1.1.1.2.1.1.2	0.493333333333333	.	180040001	180200000	#DADAFF	1	0.5
chr2	180200001	180360000	B.2.1.1.1.2.2.2.1.1.2.2	0.306666666666667	.	180200001	180360000	#4848FF	1	0.25
chr2	180360001	180680000	B.2.2.1.2.1.2.1.2.1	0.068	.	180360001	180680000	#0000FF	1	0.125
chr2	180680001	180960000	B.1.2.1.1.1.1.2	0.430666666666667	.	180680001	180960000	#9191FF	1	0.375
chr2	180960001	181360000	B.2.1.2.2.2.1.2.2.1.2	0.162666666666667	.	180960001	181360000	#4848FF	1	0.25
chr2	181360001	181960000	B.1.1.2.1.1.2.1.2	0.46	.	181360001	181960000	#DADAFF	1	0.5
chr2	181960001	182160000	A.1.2.2.1.1.1.1.1.2.1	0.716	.	181960001	182160000	#FF4848	1	0.875
chr2	182160001	182360000	A.1.1.2.2.1.2.1.2.2.1	0.833333333333333	.	182160001	182360000	#FF0000	1	1
chr2	182360001	182600000	A.2.2.1.1.1.1.1	0.568	.	182360001	182600000	#FFDADA	1	0.625
chr2	182600001	182800000	A.1.2.2.2.2.1.2.1.2.1	0.662666666666667	.	182600001	182800000	#FF4848	1	0.875
chr2	182800001	183000000	B.1.2.1.1.1.1.1.1	0.433333333333333	.	182800001	183000000	#9191FF	1	0.375
chr2	183000001	183560000	B.2.1.2.2.2.1.2.2.1.1.1	0.166666666666667	.	183000001	183560000	#4848FF	1	0.25
chr2	183560001	183920000	B.1.1.1.2.2.2.1.1	0.469333333333333	.	183560001	183920000	#DADAFF	1	0.5
chr2	183920001	184080000	A.2.1.2.2.1.1.2.2	0.578666666666667	.	183920001	184080000	#FF9191	1	0.75
chr2	184080001	184480000	B.2.1.2.2.2.1.1.2.1.1	0.176	.	184080001	184480000	#4848FF	1	0.25
chr2	184480001	184880000	B.2.2.1.2.1.2.1.1.2.1	0.0706666666666667	.	184480001	184880000	#0000FF	1	0.125
chr2	184880001	185080000	B.2.1.1.2.2.2.1.1.1.1	0.274666666666667	.	184880001	185080000	#4848FF	1	0.25
chr2	185080001	185480000	B.2.1.1.1.2.2.2.1.1.1.1	0.312	.	185080001	185480000	#4848FF	1	0.25
chr2	185480001	185760000	A.2.2.1.2.1.1.1	0.554666666666667	.	185480001	185760000	#FFDADA	1	0.625
chr2	185760001	186040000	B.2.1.1.1.2.2.2.1.2.1	0.305333333333333	.	185760001	186040000	#4848FF	1	0.25
chr2	186040001	186160000	B.1.2.2.1.2.1.1	0.384	.	186040001	186160000	#9191FF	1	0.375
chr2	186160001	186360000	B.2.1.1.2.2.2.1.2.1.1	0.269333333333333	.	186160001	186360000	#4848FF	1	0.25
chr2	186360001	186640000	B.2.1.1.1.2.2.2.1.1.2.1.1	0.309333333333333	.	186360001	186640000	#4848FF	1	0.25
chr2	186640001	187360000	B.2.1.1.1.2.2.2.1.1.1.2	0.310666666666667	.	186640001	187360000	#4848FF	1	0.25
chr2	187360001	187720000	A.1.2.2.1.1.1.1.1.1.2.1	0.718666666666667	.	187360001	187720000	#FF4848	1	0.875
chr2	187720001	187920000	A.2.1.1.1.1.1.1.2	0.648	.	187720001	187920000	#FF9191	1	0.75
chr2	187920001	188360000	A.2.2.2.2.2.1.1	0.506666666666667	.	187920001	188360000	#FFDADA	1	0.625
chr2	188360001	188760000	B.1.2.1.1.1.1.1.2	0.432	.	188360001	188760000	#9191FF	1	0.375
chr2	188760001	189400000	B.2.1.2.2.2.1.2.2.1.1.2.2	0.164	.	188760001	189400000	#4848FF	1	0.25
chr2	189400001	189600000	B.2.1.1.2.2.2.1.2.1.2.2.2	0.265333333333333	.	189400001	189600000	#4848FF	1	0.25
chr2	189600001	190000000	B.2.2.1.2.1.1.2.2.2	0.0733333333333333	.	189600001	190000000	#0000FF	1	0.125
chr2	190000001	190280000	B.2.1.1.2.2.2.1.1.2.2	0.270666666666667	.	190000001	190280000	#4848FF	1	0.25
chr2	190280001	190520000	A.2.1.1.2.2.2.2.1.2.1	0.605333333333333	.	190280001	190520000	#FF9191	1	0.75
chr2	190520001	190920000	A.1.2.2.1.1.1.1.1.1.2.2	0.717333333333333	.	190520001	190920000	#FF4848	1	0.875
chr2	190920001	191200000	A.1.2.1.2.1.1.1.1	0.756	.	190920001	191200000	#FF4848	1	0.875
chr2	191200001	191560000	A.1.1.1.1.2.2.2.1	0.954666666666667	.	191200001	191560000	#FF0000	1	1
chr2	191560001	191720000	A.1.2.1.1.1.1.2.2	0.782666666666667	.	191560001	191720000	#FF4848	1	0.875
chr2	191720001	191880000	A.1.1.2.2.2.1.1.1.1.1	0.816	.	191720001	191880000	#FF0000	1	1
chr2	191880001	192400000	A.1.1.2.1.1.1.1.2.1	0.902666666666667	.	191880001	192400000	#FF0000	1	1
chr2	192400001	192600000	A.2.1.1.1.1.1.2.2.1.1.2	0.644	.	192400001	192600000	#FF9191	1	0.75
chr2	192600001	192720000	B.1.1.1.1.1.2.1.2.2	0.490666666666667	.	192600001	192720000	#DADAFF	1	0.5
chr2	192720001	193000000	B.2.1.1.1.2.1.1.2.2	0.321333333333333	.	192720001	193000000	#4848FF	1	0.25
chr2	193000001	193360000	B.2.1.1.2.2.2.1.2.1.2.1	0.268	.	193000001	193360000	#4848FF	1	0.25
chr2	193360001	193880000	B.2.1.2.2.2.1.1.2.1.2.1	0.174666666666667	.	193360001	193880000	#4848FF	1	0.25
chr2	193880001	194480000	B.2.1.2.2.1.1.2.2.1.1	0.193333333333333	.	193880001	194480000	#4848FF	1	0.25
chr2	194480001	194840000	B.1.1.2.1.1.2.2	0.458666666666667	.	194480001	194840000	#DADAFF	1	0.5
chr2	194840001	195080000	A.2.2.2.1.1.2.1.2.2	0.525333333333333	.	194840001	195080000	#FFDADA	1	0.625
chr2	195080001	195320000	A.2.2.2.1.1.2.2.2	0.522666666666667	.	195080001	195320000	#FFDADA	1	0.625
chr2	195320001	195760000	A.2.2.1.2.1.2.1.2	0.549333333333333	.	195320001	195760000	#FFDADA	1	0.625
chr2	195760001	196200000	A.2.1.1.2.2.1.1.1.2	0.62	.	195760001	196200000	#FF9191	1	0.75
chr2	196200001	196560000	A.1.1.1.2.2.1.1.1	0.929333333333333	.	196200001	196560000	#FF0000	1	1
chr2	196560001	196760000	A.1.2.2.2.2.1.2.1.1	0.664	.	196560001	196760000	#FF4848	1	0.875
chr2	196760001	196960000	A.1.2.2.1.1.1.2.1.2.2	0.706666666666667	.	196760001	196960000	#FF4848	1	0.875
chr2	196960001	197160000	A.1.1.2.2.1.2.2.1.2.1	0.824	.	196960001	197160000	#FF0000	1	1
chr2	197160001	197360000	A.1.2.2.1.2.2.2.1	0.681333333333333	.	197160001	197360000	#FF4848	1	0.875
chr2	197360001	197640000	A.1.2.2.1.2.2.2.2	0.68	.	197360001	197640000	#FF4848	1	0.875
chr2	197640001	197880000	A.1.2.1.1.2.1.2.1.1.1.2	0.772	.	197640001	197880000	#FF4848	1	0.875
chr2	197880001	198040000	A.1.2.1.2.1.1.2.2.2	0.749333333333333	.	197880001	198040000	#FF4848	1	0.875
chr2	198040001	198440000	A.1.1.1.2.2.1.1.2	0.928	.	198040001	198440000	#FF0000	1	1
chr2	198440001	198680000	A.2.1.2.1.2.1.2.1.2	0.588	.	198440001	198680000	#FF9191	1	0.75
chr2	198680001	199160000	B.2.2.1.1.1.2.1.2.2.2.2.2	0.113333333333333	.	198680001	199160000	#0000FF	1	0.125
chr2	199160001	199440000	B.2.1.1.2.2.2.1.2.1.2.2.1	0.266666666666667	.	199160001	199440000	#4848FF	1	0.25
chr2	199440001	200080000	B.2.2.1.2.1.1.2.2.1	0.0746666666666667	.	199440001	200080000	#0000FF	1	0.125
chr2	200080001	200480000	A.2.2.1.2.1.1.2.2	0.552	.	200080001	200480000	#FFDADA	1	0.625
chr2	200480001	200800000	A.1.2.2.1.1.1.2.2.1.2	0.704	.	200480001	200800000	#FF4848	1	0.875
chr2	200800001	201160000	A.1.2.2.2.1.1.2.2	0.673333333333333	.	200800001	201160000	#FF4848	1	0.875
chr2	201160001	201360000	A.1.2.1.2.1.1.1.2.2	0.753333333333333	.	201160001	201360000	#FF4848	1	0.875
chr2	201360001	201680000	A.1.1.2.1.2.2.1.1.1.1	0.869333333333333	.	201360001	201680000	#FF0000	1	1
chr2	201680001	202040000	A.1.1.1.1.1.1.2.2.2.2	0.994666666666667	.	201680001	202040000	#FF0000	1	1
chr2	202040001	202320000	A.1.1.1.1.2.1.1.1.2	0.985333333333333	.	202040001	202320000	#FF0000	1	1
chr2	202320001	202640000	A.1.1.1.2.1.2.1.2	0.94	.	202320001	202640000	#FF0000	1	1
chr2	202640001	203120000	A.1.1.1.1.1.1.2.2.2.1	0.996	.	202640001	203120000	#FF0000	1	1
chr2	203120001	203400000	A.1.1.1.2.1.1.2.1.2	0.944	.	203120001	203400000	#FF0000	1	1
chr2	203400001	203640000	A.1.1.2.1.2.2.1.1.1.2.1	0.868	.	203400001	203640000	#FF0000	1	1
chr2	203640001	204080000	A.1.1.2.1.1.1.1.2.2	0.901333333333333	.	203640001	204080000	#FF0000	1	1
chr2	204080001	204320000	A.1.2.1.2.1.1.1.2.1	0.754666666666667	.	204080001	204320000	#FF4848	1	0.875
chr2	204320001	204520000	A.2.2.1.2.2.1.2.1	0.541333333333333	.	204320001	204520000	#FFDADA	1	0.625
chr2	204520001	204800000	B.1.2.1.2.2.1.1.2	0.404	.	204520001	204800000	#9191FF	1	0.375
chr2	204800001	205120000	B.2.2.1.1.1.2.1.1.2	0.121333333333333	.	204800001	205120000	#0000FF	1	0.125
chr2	205120001	205960000	B.2.2.2.2.2.1	0.00533333333333333	.	205120001	205960000	#0000FF	1	0.125
chr2	205960001	206080000	B.2.1.2.2.1.1.2.1.1.1.2	0.197333333333333	.	205960001	206080000	#4848FF	1	0.25
chr2	206080001	206520000	B.2.2.1.2.1.2.1.2.2	0.0666666666666667	.	206080001	206520000	#0000FF	1	0.125
chr2	206520001	206840000	B.1.1.1.1.1.1.1.2	0.498666666666667	.	206520001	206840000	#DADAFF	1	0.5
chr2	206840001	207040000	A.2.1.1.1.1.1.1.1	0.649333333333333	.	206840001	207040000	#FF9191	1	0.75
chr2	207040001	207160000	B.1.1.1.1.1.1.1.1	0.5	.	207040001	207160000	#DADAFF	1	0.5
chr2	207160001	207520000	B.2.1.1.2.2.1.1.2.1.1	0.282666666666667	.	207160001	207520000	#4848FF	1	0.25
chr2	207520001	207680000	B.1.1.2.2.2.1.2.1.2	0.438666666666667	.	207520001	207680000	#DADAFF	1	0.5
chr2	207680001	207840000	B.1.2.2.1.2.2.1.1.2	0.378666666666667	.	207680001	207840000	#9191FF	1	0.375
chr2	207840001	208120000	A.2.1.2.1.2.1.2.2.2	0.585333333333333	.	207840001	208120000	#FF9191	1	0.75
chr2	208120001	208360000	B.1.1.2.2.2.1.1.1.1	0.445333333333333	.	208120001	208360000	#DADAFF	1	0.5
chr2	208360001	208640000	A.1.1.2.2.1.2.2.1.2.2	0.822666666666667	.	208360001	208640000	#FF0000	1	1
chr2	208640001	208960000	A.1.1.2.2.1.2.2.1.1.2.1	0.826666666666667	.	208640001	208960000	#FF0000	1	1
chr2	208960001	209240000	A.1.2.2.1.1.1.1.1.1.1.1	0.721333333333333	.	208960001	209240000	#FF4848	1	0.875
chr2	209240001	209760000	B.2.2.1.1.1.2.1.2.2.2.2.1	0.114666666666667	.	209240001	209760000	#0000FF	1	0.125
chr2	209760001	210000000	B.2.1.2.2.2.1.2.2.2.1.2	0.16	.	209760001	210000000	#4848FF	1	0.25
chr2	210000001	210200000	B.2.1.2.2.1.2.2.2.2.2	0.178666666666667	.	210000001	210200000	#4848FF	1	0.25
chr2	210200001	210480000	B.2.1.1.1.2.2.2.1.1.2.1.2	0.308	.	210200001	210480000	#4848FF	1	0.25
chr2	210480001	210840000	B.2.1.2.2.2.1.2.2.2.2	0.158666666666667	.	210480001	210840000	#4848FF	1	0.25
chr2	210840001	211080000	A.2.1.1.2.2.1.1.2	0.618666666666667	.	210840001	211080000	#FF9191	1	0.75
chr2	211080001	211280000	B.2.1.1.1.2.1.2.2.2.2	0.316	.	211080001	211280000	#4848FF	1	0.25
chr2	211280001	211360000	B.1.1.2.2.2.1.1.2.1	0.442666666666667	.	211280001	211360000	#DADAFF	1	0.5
chr2	211360001	211520000	B.2.1.1.1.2.1.1.2.1.2	0.322666666666667	.	211360001	211520000	#4848FF	1	0.25
chr2	211520001	211880000	B.2.2.1.1.1.2.1.2.2.1.1	0.118666666666667	.	211520001	211880000	#0000FF	1	0.125
chr2	211880001	212080000	B.2.1.1.2.2.2.1.1.1.2	0.273333333333333	.	211880001	212080000	#4848FF	1	0.25
chr2	212080001	212560000	B.2.2.1.1.1.2.1.2.2.1.2	0.117333333333333	.	212080001	212560000	#0000FF	1	0.125
chr2	212560001	212840000	B.2.1.2.2.1.1.2.1.2	0.194666666666667	.	212560001	212840000	#4848FF	1	0.25
chr2	212840001	213240000	B.2.1.2.2.2.1.1.2.1.2.2	0.173333333333333	.	212840001	213240000	#4848FF	1	0.25
chr2	213240001	213440000	B.1.2.2.2.2.2.1.1	0.342666666666667	.	213240001	213440000	#9191FF	1	0.375
chr2	213440001	213760000	A.2.2.1.2.1.2.2.1.1	0.548	.	213440001	213760000	#FFDADA	1	0.625
chr2	213760001	214040000	A.1.1.2.2.1.2.1.2.2.2.2	0.829333333333333	.	213760001	214040000	#FF0000	1	1
chr2	214040001	214640000	B.1.2.2.1.2.2.1.2.1	0.377333333333333	.	214040001	214640000	#9191FF	1	0.375
chr2	214640001	214960000	B.2.1.2.2.1.1.2.1.1.1.1	0.198666666666667	.	214640001	214960000	#4848FF	1	0.25
chr2	214960001	215200000	B.2.1.2.2.1.1.2.2.1.2	0.192	.	214960001	215200000	#4848FF	1	0.25
chr2	215200001	215560000	B.2.1.2.2.1.1.2.2.2	0.190666666666667	.	215200001	215560000	#4848FF	1	0.25
chr2	215560001	215720000	B.1.1.1.2.1.1.1	0.48	.	215560001	215720000	#DADAFF	1	0.5
chr2	215720001	215920000	B.2.1.1.1.2.2.2.2.2	0.301333333333333	.	215720001	215920000	#4848FF	1	0.25
chr2	215920001	216160000	B.2.1.1.1.2.2.2.2.1	0.302666666666667	.	215920001	216160000	#4848FF	1	0.25
chr2	216160001	216400000	B.1.1.2.2.2.1.1.1.2	0.444	.	216160001	216400000	#DADAFF	1	0.5
chr2	216400001	216880000	B.1.1.2.2.2.1.1.2.2	0.441333333333333	.	216400001	216880000	#DADAFF	1	0.5
chr2	216880001	217280000	A.1.1.2.2.1.2.2.1.1.2.2	0.825333333333333	.	216880001	217280000	#FF0000	1	1
chr2	217280001	217560000	A.1.1.2.2.1.2.1.2.1.1	0.836	.	217280001	217560000	#FF0000	1	1
chr2	217560001	218000000	B.1.2.1.2.1.2.2.1	0.408	.	217560001	218000000	#9191FF	1	0.375
chr2	218000001	218120000	B.1.1.1.2.1.2.1.2	0.474666666666667	.	218000001	218120000	#DADAFF	1	0.5
chr2	218120001	218320000	B.1.2.1.2.1.2.2.2	0.406666666666667	.	218120001	218320000	#9191FF	1	0.375
chr2	218320001	218640000	B.1.1.2.2.1.2.2	0.446666666666667	.	218320001	218640000	#DADAFF	1	0.5
chr2	218640001	219000000	A.1.1.2.1.1.1.2.1	0.9	.	218640001	219000000	#FF0000	1	1
chr2	219000001	219240000	A.1.1.1.1.1.2.2.1.2	0.989333333333333	.	219000001	219240000	#FF0000	1	1
chr2	219240001	219560000	A.1.1.1.1.2.1.1.1.1	0.986666666666667	.	219240001	219560000	#FF0000	1	1
chr2	219560001	219760000	A.1.1.2.1.2.2.1.1.1.2.2	0.866666666666667	.	219560001	219760000	#FF0000	1	1
chr2	219760001	220040000	A.1.1.2.2.2.1.1.1.2	0.813333333333333	.	219760001	220040000	#FF0000	1	1
chr2	220040001	220240000	A.1.1.2.1.1.1.1.1.2.1	0.905333333333333	.	220040001	220240000	#FF0000	1	1
chr2	220240001	220560000	A.1.2.1.1.2.1.1.1.2.2	0.776	.	220240001	220560000	#FF4848	1	0.875
chr2	220560001	220800000	B.2.1.2.2.1.1.1	0.2	.	220560001	220800000	#4848FF	1	0.25
chr2	220800001	221480000	B.2.2.2.1.2.2.2.1	0.0213333333333333	.	220800001	221480000	#0000FF	1	0.125
chr2	221480001	222080000	B.2.2.2.2.1.2.2.1.1	0.00933333333333333	.	221480001	222080000	#0000FF	1	0.125
chr2	222080001	222520000	B.2.2.1.2.1.1.2.1.2.1	0.0773333333333333	.	222080001	222520000	#0000FF	1	0.125
chr2	222520001	222880000	B.2.2.1.2.1.1.2.1.2.2	0.076	.	222520001	222880000	#0000FF	1	0.125
chr2	222880001	223160000	B.2.1.1.1.2.1.2.2.2.1	0.317333333333333	.	222880001	223160000	#4848FF	1	0.25
chr2	223160001	223320000	A.2.2.1.1.1.2	0.565333333333333	.	223160001	223320000	#FFDADA	1	0.625
chr2	223320001	223480000	A.2.2.2.2.1.2.2.2	0.508	.	223320001	223480000	#FFDADA	1	0.625
chr2	223480001	223800000	A.2.1.1.2.2.2.2.1.2.2.2	0.602666666666667	.	223480001	223800000	#FF9191	1	0.75
chr2	223800001	224000000	B.1.2.2.1.2.2.1.1.1.1	0.381333333333333	.	223800001	224000000	#9191FF	1	0.375
chr2	224000001	224240000	B.2.2.1.1.1.2.1.2.2.2.1	0.116	.	224000001	224240000	#0000FF	1	0.125
chr2	224240001	224600000	B.2.1.2.2.2.1.2.2.2.1.1	0.161333333333333	.	224240001	224600000	#4848FF	1	0.25
chr2	224600001	224840000	A.2.1.1.2.2.2.2.1.1	0.606666666666667	.	224600001	224840000	#FF9191	1	0.75
chr2	224840001	224920000	A.2.2.2.2.1.2.2.1	0.509333333333333	.	224840001	224920000	#FFDADA	1	0.625
chr2	224920001	225240000	B.1.2.2.1.2.2.1.2.2	0.376	.	224920001	225240000	#9191FF	1	0.375
chr2	225240001	225520000	A.1.2.2.1.1.1.1.1.1.1.2	0.72	.	225240001	225520000	#FF4848	1	0.875
chr2	225520001	225720000	B.2.1.1.1.2.1.2.2.1	0.318666666666667	.	225520001	225720000	#4848FF	1	0.25
chr2	225720001	225920000	B.1.2.1.2.2.2.2	0.4	.	225720001	225920000	#9191FF	1	0.375
chr2	225920001	226160000	B.2.2.1.1.1.2.1.1.1.2	0.122666666666667	.	225920001	226160000	#0000FF	1	0.125
chr2	226160001	226520000	B.2.2.1.2.1.1.2.1.1	0.0786666666666667	.	226160001	226520000	#0000FF	1	0.125
chr2	226520001	226800000	B.2.1.2.2.2.1.2.1	0.168	.	226520001	226800000	#4848FF	1	0.25
chr2	226800001	227040000	A.2.2.1.2.1.2.2.1.2.2	0.545333333333333	.	226800001	227040000	#FFDADA	1	0.625
chr2	227040001	227320000	B.1.1.2.1.1.2.1.1	0.461333333333333	.	227040001	227320000	#DADAFF	1	0.5
chr2	227320001	227680000	B.1.2.2.1.2.2.1.1.1.2	0.38	.	227320001	227680000	#9191FF	1	0.375
chr2	227680001	227960000	B.2.2.1.1.1.2.1.1.1.1	0.124	.	227680001	227960000	#0000FF	1	0.125
chr2	227960001	228160000	B.1.2.2.2.2.2.1.2	0.341333333333333	.	227960001	228160000	#9191FF	1	0.375
chr2	228160001	228480000	A.2.2.1.2.1.1.2.1	0.553333333333333	.	228160001	228480000	#FFDADA	1	0.625
chr2	228480001	228720000	B.2.1.1.1.2.1.2.1	0.32	.	228480001	228720000	#4848FF	1	0.25
chr2	228720001	229480000	B.2.2.2.2.1.2.2.1.2	0.008	.	228720001	229480000	#0000FF	1	0.125
chr2	229480001	230160000	B.2.2.2.2.1.2.2.2	0.00666666666666667	.	229480001	230160000	#0000FF	1	0.125
chr2	230160001	230600000	B.2.1.1.2.2.1.1.2.2.1	0.28	.	230160001	230600000	#4848FF	1	0.25
chr2	230600001	231200000	A.1.1.1.1.2.2.2.2	0.953333333333333	.	230600001	231200000	#FF0000	1	1
chr2	231200001	231520000	A.1.1.2.1.1.1.1.1.1.1	0.909333333333333	.	231200001	231520000	#FF0000	1	1
chr2	231520001	231680000	A.1.1.2.2.2.1.2.1.2	0.805333333333333	.	231520001	231680000	#FF0000	1	1
chr2	231680001	231920000	A.1.1.1.2.1.1.2.1.1	0.945333333333333	.	231680001	231920000	#FF0000	1	1
chr2	231920001	232320000	A.1.1.1.1.2.1.1.2.1	0.984	.	231920001	232320000	#FF0000	1	1
chr2	232320001	232640000	A.1.1.1.1.2.1.1.2.2.1	0.982666666666667	.	232320001	232640000	#FF0000	1	1
chr2	232640001	232960000	A.1.2.1.1.1.1.1.2.2	0.785333333333333	.	232640001	232960000	#FF4848	1	0.875
chr2	232960001	233400000	A.1.2.1.1.1.1.1.2.1	0.786666666666667	.	232960001	233400000	#FF4848	1	0.875
chr2	233400001	233720000	A.1.1.2.1.2.1.1.1	0.881333333333333	.	233400001	233720000	#FF0000	1	1
chr2	233720001	233920000	A.1.1.2.2.2.1.2.2.2	0.802666666666667	.	233720001	233920000	#FF0000	1	1
chr2	233920001	234000000	A.1.1.2.1.2.1.1.2.2	0.878666666666667	.	233920001	234000000	#FF0000	1	1
chr2	234040001	234160000	A.1.1.2.1.2.1.1.2.2	0.878666666666667	.	234040001	234160000	#FF0000	1	1
chr2	234160001	234360000	A.1.1.2.1.2.2.1.2.2.2.2.1.1	0.854666666666667	.	234160001	234360000	#FF0000	1	1
chr2	234360001	234840000	A.2.1.2.1.2.2	0.584	.	234360001	234840000	#FF9191	1	0.75
chr2	234840001	235040000	B.1.2.2.2.2.2.2.1	0.34	.	234840001	235040000	#9191FF	1	0.375
chr2	235040001	235440000	B.2.1.1.2.2.1.2.2	0.276	.	235040001	235440000	#4848FF	1	0.25
chr2	235440001	235800000	B.1.2.2.2.2.2.2.2	0.338666666666667	.	235440001	235800000	#9191FF	1	0.375
chr2	235800001	235960000	A.2.2.1.2.2.1.2.2.1	0.54	.	235800001	235960000	#FFDADA	1	0.625
chr2	235960001	236680000	A.2.2.1.1.2.2.1	0.557333333333333	.	235960001	236680000	#FFDADA	1	0.625
chr2	236680001	237160000	A.2.2.2.1.2.2.1.2	0.517333333333333	.	236680001	237160000	#FFDADA	1	0.625
chr2	237160001	238000000	B.2.2.1.1.1.2.2	0.112	.	237160001	238000000	#0000FF	1	0.125
chr2	238000001	238320000	B.1.1.2.2.1.1.2	0.449333333333333	.	238000001	238320000	#DADAFF	1	0.5
chr2	238320001	238480000	A.2.1.1.1.1.2.2	0.638666666666667	.	238320001	238480000	#FF9191	1	0.75
chr2	238480001	238760000	A.1.1.2.2.2.1.2.2.1	0.804	.	238480001	238760000	#FF0000	1	1
chr2	238760001	239200000	A.1.1.1.1.2.1.2.1.2.2	0.973333333333333	.	238760001	239200000	#FF0000	1	1
chr2	239200001	239400000	A.1.2.2.2.1.1.1.1.2	0.677333333333333	.	239200001	239400000	#FF4848	1	0.875
chr2	239400001	239800000	B.1.1.2.2.1.1.1.1	0.452	.	239400001	239800000	#DADAFF	1	0.5
chr2	239840001	239920000	B.1.1.2.2.1.1.1.1	0.452	.	239840001	239920000	#DADAFF	1	0.5
chr2	239920001	240360000	A.2.1.1.1.1.2.1	0.64	.	239920001	240360000	#FF9191	1	0.75
chr2	240360001	240760000	B.1.2.1.2.1.2.1	0.409333333333333	.	240360001	240760000	#9191FF	1	0.375
chr2	240760001	240920000	B.1.1.2.2.1.1.1.2	0.450666666666667	.	240760001	240920000	#DADAFF	1	0.5
chr2	240920001	241120000	A.2.2.2.1.2.1.2	0.52	.	240920001	241120000	#FFDADA	1	0.625
chr2	241120001	241400000	A.2.2.2.1.2.2.2	0.516	.	241120001	241400000	#FFDADA	1	0.625
chr2	241400001	241600000	A.1.2.2.1.2.1.2.2.1.2	0.685333333333333	.	241400001	241600000	#FF4848	1	0.875
chr2	241600001	241760000	A.2.1.2.2.1.2	0.577333333333333	.	241600001	241760000	#FF9191	1	0.75
chr2	241760001	242000000	A.2.1.1.2.1.2.1	0.624	.	241760001	242000000	#FF9191	1	0.75
chr2	242000001	242200000	A.1.2.1.2.2.2.1.1.2.2.2	0.725333333333333	.	242000001	242200000	#FF4848	1	0.875
chr2	242200001	242360000	A.1.2.1.2.2.2.1.1.2.1	0.728	.	242200001	242360000	#FF4848	1	0.875
chr2	242360001	242560000	A.1.2.1.2.2.2.1.1.1	0.729333333333333	.	242360001	242560000	#FF4848	1	0.875
chr2	242560001	242880000	A.1.1.2.1.2.2.1.2.1.2	0.861333333333333	.	242560001	242880000	#FF0000	1	1
chr2	242880001	243080000	A.1.2.1.2.2.2.1.1.2.2.1	0.726666666666667	.	242880001	243080000	#FF4848	1	0.875
chr3	80001	200000	B.1.2.1.2.1.1.1	0.396933560477002	.	80001	200000	#9191FF	1	0.375
chr3	200001	400000	B.1.2.2.1.2.1.2.2.2	0.354344122657581	.	200001	400000	#9191FF	1	0.375
chr3	400001	600000	B.2.1.2.2.1.2.2.1.1.2	0.189097103918228	.	400001	600000	#4848FF	1	0.25
chr3	600001	920000	B.2.2.1.2.2.1.1.1.2.2	0.0766609880749574	.	600001	920000	#0000FF	1	0.125
chr3	920001	1120000	B.2.2.1.2.1.2.2.1.2.1	0.0954003407155026	.	920001	1120000	#0000FF	1	0.125
chr3	1160001	1320000	B.2.2.1.2.1.2.2.1.2.1	0.0954003407155026	.	1160001	1320000	#0000FF	1	0.125
chr3	1320001	1640000	B.2.1.2.2.1.2.2.2.1	0.183986371379898	.	1320001	1640000	#4848FF	1	0.25
chr3	1640001	2240000	B.2.2.1.2.1.2.2.2.2	0.0868824531516184	.	1640001	2240000	#0000FF	1	0.125
chr3	2240001	2280000	B.2.1.2.2.1.2.2.2.2	0.182282793867121	.	2240001	2280000	#4848FF	1	0.25
chr3	2320001	2680000	B.2.1.2.2.1.2.2.2.2	0.182282793867121	.	2320001	2680000	#4848FF	1	0.25
chr3	2680001	3080000	B.2.1.1.2.2.2.1.1.1.2.2	0.264054514480409	.	2680001	3080000	#4848FF	1	0.25
chr3	3080001	3240000	A.2.1.2.1.2.2.2.2	0.54855195911414	.	3080001	3240000	#FF9191	1	0.75
chr3	3240001	3600000	B.2.1.2.2.2.2.1.1	0.175468483816014	.	3240001	3600000	#4848FF	1	0.25
chr3	3600001	4080000	B.2.2.1.2.1.2.2.1.1.1	0.0988074957410562	.	3600001	4080000	#0000FF	1	0.125
chr3	4080001	4360000	B.1.2.2.1.1.2.1.1.1	0.37649063032368	.	4080001	4360000	#9191FF	1	0.375
chr3	4360001	4760000	A.1.1.2.2.2.1.2.1	0.812606473594549	.	4360001	4760000	#FF0000	1	1
chr3	4760001	5240000	A.1.1.1.2.2.1.2.1	0.909710391822828	.	4760001	5240000	#FF0000	1	1
chr3	5240001	5480000	B.1.1.1.1.2.1.1	0.463373083475298	.	5240001	5480000	#DADAFF	1	0.5
chr3	5480001	5840000	B.2.1.1.2.2.2.1.2.2	0.253833049403748	.	5480001	5840000	#4848FF	1	0.25
chr3	5840001	6320000	B.2.2.1.2.2.1.1.1.1.1.2	0.0834752981260647	.	5840001	6320000	#0000FF	1	0.125
chr3	6320001	6800000	B.2.2.1.2.2.1.2.1.1.1	0.0698466780238501	.	6320001	6800000	#0000FF	1	0.125
chr3	6800001	6880000	B.1.2.2.1.2.1.1.1	0.364565587734242	.	6800001	6880000	#9191FF	1	0.375
chr3	6880001	7320000	B.2.2.1.2.1.2.2.2.1.1.2	0.0902896081771721	.	6880001	7320000	#0000FF	1	0.125
chr3	7320001	7520000	A.2.2.1.1.1.1.1.2	0.533219761499148	.	7320001	7520000	#FFDADA	1	0.625
chr3	7520001	7800000	B.1.1.1.2.1.2.1	0.448040885860307	.	7520001	7800000	#DADAFF	1	0.5
chr3	7800001	8360000	B.2.2.1.2.2.1.1.1.1.1.1	0.0851788756388416	.	7800001	8360000	#0000FF	1	0.125
chr3	8360001	8480000	A.2.1.2.1.2.2.2.1	0.550255536626917	.	8360001	8480000	#FF9191	1	0.75
chr3	8480001	8680000	B.1.2.1.2.1.2.1.1.1	0.391822827938671	.	8480001	8680000	#9191FF	1	0.375
chr3	8680001	8920000	A.2.2.2.2.2.2	0.470187393526405	.	8680001	8920000	#FFDADA	1	0.625
chr3	8920001	9360000	A.1.2.1.1.1.1.2.2	0.780238500851789	.	8920001	9360000	#FF4848	1	0.875
chr3	9360001	9520000	A.1.2.1.1.1.2.1.2.2	0.764906303236797	.	9360001	9520000	#FF4848	1	0.875
chr3	9520001	9760000	A.1.2.2.2.2.1	0.609880749574106	.	9520001	9760000	#FF4848	1	0.875
chr3	9760001	10040000	A.1.1.1.2.1.1.1.2	0.952299829642249	.	9760001	10040000	#FF0000	1	1
chr3	10040001	10160000	A.1.2.1.1.2.2.2	0.732538330494037	.	10040001	10160000	#FF4848	1	0.875
chr3	10160001	10360000	A.1.1.2.1.1.2.1.2	0.867120954003407	.	10160001	10360000	#FF0000	1	1
chr3	10360001	10800000	A.2.1.2.2.1.1	0.546848381601363	.	10360001	10800000	#FF9191	1	0.75
chr3	10800001	11120000	A.2.2.2.2.1.1.2.1	0.480408858603066	.	10800001	11120000	#FFDADA	1	0.625
chr3	11120001	11400000	A.1.2.1.1.1.1.1.2.2	0.783645655877342	.	11120001	11400000	#FF4848	1	0.875
chr3	11400001	11680000	A.1.2.1.1.2.1.1.1.2.1	0.75809199318569	.	11400001	11680000	#FF4848	1	0.875
chr3	11680001	11880000	A.1.2.2.1.1.2.2.1.1.1	0.654173764906303	.	11680001	11880000	#FF4848	1	0.875
chr3	11880001	12160000	A.2.2.2.2.1.1.1	0.482112436115843	.	11880001	12160000	#FFDADA	1	0.625
chr3	12160001	12560000	A.2.2.1.2.1.1.2.1	0.51618398637138	.	12160001	12560000	#FFDADA	1	0.625
chr3	12560001	12760000	A.1.1.2.2.1.2.2.2	0.819420783645656	.	12560001	12760000	#FF0000	1	1
chr3	12760001	12960000	A.1.2.1.1.2.1.1.2.2.1	0.749574105621806	.	12760001	12960000	#FF4848	1	0.875
chr3	12960001	13240000	A.1.1.2.1.1.1.1.2.2.2	0.882453151618399	.	12960001	13240000	#FF0000	1	1
chr3	13240001	13520000	A.1.1.2.1.1.1.1.2.1	0.887563884156729	.	13240001	13520000	#FF0000	1	1
chr3	13520001	13720000	A.2.1.1.1.2	0.594548551959114	.	13520001	13720000	#FF9191	1	0.75
chr3	13720001	13880000	B.1.1.1.1.1.1	0.468483816013629	.	13720001	13880000	#DADAFF	1	0.5
chr3	13880001	14160000	A.2.2.2.2.1.1.2.2	0.47870528109029	.	13880001	14160000	#FFDADA	1	0.625
chr3	14160001	14520000	A.1.1.1.2.1.2.2.1.2.1	0.93015332197615	.	14160001	14520000	#FF0000	1	1
chr3	14520001	14680000	A.2.1.1.1.1.2	0.596252129471891	.	14520001	14680000	#FF9191	1	0.75
chr3	14680001	14960000	A.1.2.2.1.1.2.2.1.2.2	0.649063032367973	.	14680001	14960000	#FF4848	1	0.875
chr3	14960001	15160000	A.1.2.1.1.1.2.1.2.1	0.766609880749574	.	14960001	15160000	#FF4848	1	0.875
chr3	15160001	15440000	A.1.1.2.1.1.1.1.2.2.1.2	0.884156729131175	.	15160001	15440000	#FF0000	1	1
chr3	15440001	15640000	A.1.1.2.2.1.2.2.1	0.821124361158433	.	15440001	15640000	#FF0000	1	1
chr3	15640001	15880000	A.1.1.2.1.1.1.1.2.2.1.1	0.885860306643952	.	15640001	15880000	#FF0000	1	1
chr3	15880001	16040000	A.1.2.1.1.2.1.1.1.2.2	0.756388415672913	.	15880001	16040000	#FF4848	1	0.875
chr3	16040001	16320000	A.1.2.1.1.1.1.1.2.1.1	0.787052810902896	.	16040001	16320000	#FF4848	1	0.875
chr3	16320001	16600000	A.1.1.2.2.1.2.1	0.82282793867121	.	16320001	16600000	#FF0000	1	1
chr3	16600001	16920000	A.1.2.1.1.2.2.1.2.1.1	0.739352640545145	.	16600001	16920000	#FF4848	1	0.875
chr3	16920001	17280000	A.1.2.1.1.1.1.1.1.1	0.79045996592845	.	16920001	17280000	#FF4848	1	0.875
chr3	17280001	17520000	A.1.2.2.1.1.1.2.2	0.657580919931857	.	17280001	17520000	#FF4848	1	0.875
chr3	17520001	17680000	A.1.2.1.2.2.2.2.1	0.674616695059625	.	17520001	17680000	#FF4848	1	0.875
chr3	17680001	17960000	A.1.1.2.2.2.1.1.1	0.817717206132879	.	17680001	17960000	#FF0000	1	1
chr3	17960001	18440000	A.1.1.1.2.2.1.1.1.2.2	0.916524701873935	.	17960001	18440000	#FF0000	1	1
chr3	18440001	18840000	A.1.1.1.2.2.2.1.1	0.906303236797274	.	18440001	18840000	#FF0000	1	1
chr3	18840001	19080000	A.2.1.1.2.2.1.2.1	0.579216354344123	.	18840001	19080000	#FF9191	1	0.75
chr3	19080001	19320000	A.2.2.2.1.1.2.2.1	0.492333901192504	.	19080001	19320000	#FFDADA	1	0.625
chr3	19320001	19960000	B.2.1.1.2.1.2.1	0.287904599659284	.	19320001	19960000	#4848FF	1	0.25
chr3	19960001	20240000	A.2.1.1.2.2.1.1	0.580919931856899	.	19960001	20240000	#FF9191	1	0.75
chr3	20240001	20480000	B.1.2.2.1.2.1.2.2.1.1	0.357751277683135	.	20240001	20480000	#9191FF	1	0.375
chr3	20480001	21000000	B.2.2.1.2.2.1.2.2.1	0.0630323679727428	.	20480001	21000000	#0000FF	1	0.125
chr3	21000001	21640000	B.2.2.1.2.2.1.2.2.2	0.0613287904599659	.	21000001	21640000	#0000FF	1	0.125
chr3	21640001	22000000	B.2.1.2.2.2.2.1.2.1	0.173764906303237	.	21640001	22000000	#4848FF	1	0.25
chr3	22000001	22200000	B.2.1.1.2.2.2.1.1.1.2.1	0.265758091993186	.	22000001	22200000	#4848FF	1	0.25
chr3	22200001	22560000	B.2.2.1.2.2.1.1.1.2.1	0.0783645655877342	.	22200001	22560000	#0000FF	1	0.125
chr3	22560001	22920000	B.2.2.2.1.2.1.1	0.0255536626916525	.	22560001	22920000	#0000FF	1	0.125
chr3	22920001	23240000	B.1.2.2.1.1.2.1.1.2.1	0.374787052810903	.	22920001	23240000	#9191FF	1	0.375
chr3	23240001	24040000	A.1.2.1.2.2.2.1.1	0.678023850085179	.	23240001	24040000	#FF4848	1	0.875
chr3	24040001	24320000	B.1.2.2.1.1.2.1.1.2.2	0.373083475298126	.	24040001	24320000	#9191FF	1	0.375
chr3	24320001	24480000	B.2.1.2.2.1.2.2.1.1.1	0.190800681431005	.	24320001	24480000	#4848FF	1	0.25
chr3	24480001	24760000	B.2.1.1.2.2.1.1	0.2793867120954	.	24480001	24760000	#4848FF	1	0.25
chr3	24760001	25080000	B.2.2.1.2.1.2.2.1.1.2	0.0971039182282794	.	24760001	25080000	#0000FF	1	0.125
chr3	25080001	25400000	B.2.2.1.2.2.1.1.1.1.2.2	0.0800681431005111	.	25080001	25400000	#0000FF	1	0.125
chr3	25400001	25640000	B.1.2.2.1.2.1.2.1.1	0.361158432708688	.	25400001	25640000	#9191FF	1	0.375
chr3	25640001	25840000	A.2.1.1.2.1.1.2	0.59114139693356	.	25640001	25840000	#FF9191	1	0.75
chr3	25840001	26200000	A.2.2.2.1.1.2.2.2.1	0.490630323679727	.	25840001	26200000	#FFDADA	1	0.625
chr3	26200001	26800000	B.2.2.1.2.2.1.2.1.2.1	0.0664395229982964	.	26200001	26800000	#0000FF	1	0.125
chr3	26800001	27080000	B.2.1.2.2.2.2.1.2.2.2	0.170357751277683	.	26800001	27080000	#4848FF	1	0.25
chr3	27080001	27360000	B.2.1.1.2.2.1.2.2.2.2.2	0.270868824531516	.	27080001	27360000	#4848FF	1	0.25
chr3	27360001	27720000	A.2.2.1.1.1.1.1.1	0.534923339011925	.	27360001	27720000	#FFDADA	1	0.625
chr3	27720001	27920000	B.1.2.2.1.2.1.2.2.1.2	0.356047700170358	.	27720001	27920000	#9191FF	1	0.375
chr3	27920001	28400000	B.1.2.1.2.1.1.2.2	0.393526405451448	.	27920001	28400000	#9191FF	1	0.375
chr3	28400001	28680000	B.2.1.1.2.2.2.1.2.1.2	0.255536626916525	.	28400001	28680000	#4848FF	1	0.25
chr3	28680001	28840000	B.2.1.2.2.2.2.1.2.2.1	0.17206132879046	.	28680001	28840000	#4848FF	1	0.25
chr3	28840001	29120000	B.2.1.2.2.1.2.2.1.2.1	0.187393526405451	.	28840001	29120000	#4848FF	1	0.25
chr3	29120001	29680000	B.2.2.1.2.2.1.2.1.1.2	0.0681431005110733	.	29120001	29680000	#0000FF	1	0.125
chr3	29680001	30040000	B.2.2.1.2.2.1.2.1.2.2	0.0647359454855196	.	29680001	30040000	#0000FF	1	0.125
chr3	30040001	30240000	A.2.2.2.1.1.1.1.2	0.500851788756388	.	30040001	30240000	#FFDADA	1	0.625
chr3	30240001	30560000	A.1.2.2.1.2.2.1.1.2	0.632027257240204	.	30240001	30560000	#FF4848	1	0.875
chr3	30560001	30760000	A.1.2.1.2.2.2.1.2	0.676320272572402	.	30560001	30760000	#FF4848	1	0.875
chr3	30760001	31200000	B.1.1.2.1.2.1	0.429301533219761	.	30760001	31200000	#DADAFF	1	0.5
chr3	31200001	31520000	A.1.2.2.1.2.2.1.2	0.630323679727428	.	31200001	31520000	#FF4848	1	0.875
chr3	31520001	31720000	A.1.2.2.1.2.2.1.1.1	0.633730834752981	.	31520001	31720000	#FF4848	1	0.875
chr3	31720001	32040000	A.2.2.2.1.1.1.1.1	0.502555366269165	.	31720001	32040000	#FFDADA	1	0.625
chr3	32040001	32200000	A.2.1.1.2.2.1.2.2	0.577512776831346	.	32040001	32200000	#FF9191	1	0.75
chr3	32200001	32520000	A.1.1.2.1.1.1.2.2.1	0.879045996592845	.	32200001	32520000	#FF0000	1	1
chr3	32520001	32720000	A.1.1.2.1.1.1.2.2.2	0.877342419080068	.	32520001	32720000	#FF0000	1	1
chr3	32720001	32960000	A.1.1.1.2.2.2.2.2.2	0.894378194207836	.	32720001	32960000	#FF0000	1	1
chr3	32960001	33160000	A.1.1.1.2.2.2.2.2.1	0.896081771720613	.	32960001	33160000	#FF0000	1	1
chr3	33160001	33480000	A.1.1.2.2.2.1.1.2.2	0.814310051107325	.	33160001	33480000	#FF0000	1	1
chr3	33480001	33880000	A.1.1.1.2.2.1.2.2	0.908006814310051	.	33480001	33880000	#FF0000	1	1
chr3	33880001	34200000	A.2.2.1.1.1.1.2	0.531516183986371	.	33880001	34200000	#FFDADA	1	0.625
chr3	34200001	34680000	B.2.2.1.2.1.2.2.2.1.2	0.0885860306643952	.	34200001	34680000	#0000FF	1	0.125
chr3	34680001	34800000	B.1.2.2.1.2.1.1.2	0.362862010221465	.	34680001	34800000	#9191FF	1	0.375
chr3	34800001	35040000	B.2.2.1.2.1.2.2.2.1.1.1	0.0919931856899489	.	34800001	35040000	#0000FF	1	0.125
chr3	35040001	35200000	B.2.1.1.2.2.2.1.2.1.1	0.257240204429302	.	35040001	35200000	#4848FF	1	0.25
chr3	35200001	35360000	B.2.1.2.2.1.2.2.1.2.2	0.185689948892675	.	35200001	35360000	#4848FF	1	0.25
chr3	35360001	36000000	B.2.2.1.2.2.1.1.1.1.2.1	0.0817717206132879	.	35360001	36000000	#0000FF	1	0.125
chr3	36000001	36400000	B.2.2.2.1.2.1.2.2	0.020442930153322	.	36000001	36400000	#0000FF	1	0.125
chr3	36400001	36760000	B.2.2.1.2.1.2.2.1.2.2	0.0936967632027257	.	36400001	36760000	#0000FF	1	0.125
chr3	36760001	36920000	A.2.1.2.1.2.2.1.1	0.55366269165247	.	36760001	36920000	#FF9191	1	0.75
chr3	36920001	37320000	A.1.1.2.1.2.1.1	0.858603066439523	.	36920001	37320000	#FF0000	1	1
chr3	37320001	37600000	A.1.1.2.2.2.1.2.2	0.810902896081772	.	37320001	37600000	#FF0000	1	1
chr3	37600001	37880000	A.1.2.2.1.1.1.2.1.2.1	0.660988074957411	.	37600001	37880000	#FF4848	1	0.875
chr3	37880001	38040000	A.1.1.2.2.2.1.1.2.1	0.816013628620102	.	37880001	38040000	#FF0000	1	1
chr3	38040001	38320000	A.1.1.1.2.2.2.2.1.2	0.89778534923339	.	38040001	38320000	#FF0000	1	1
chr3	38320001	38560000	A.1.2.1.1.2.2.1.2.2	0.734241908006814	.	38320001	38560000	#FF4848	1	0.875
chr3	38560001	38720000	A.2.1.2.2.2.2	0.536626916524702	.	38560001	38720000	#FF9191	1	0.75
chr3	38720001	39080000	B.1.1.1.2.2.2.1	0.439522998296422	.	38720001	39080000	#DADAFF	1	0.5
chr3	39080001	39440000	A.1.1.1.2.2.1.1.2.2	0.911413969335605	.	39080001	39440000	#FF0000	1	1
chr3	39440001	40200000	B.2.2.1.2.2.2.1.1	0.0596252129471891	.	39440001	40200000	#0000FF	1	0.125
chr3	40200001	40600000	A.2.2.2.2.2.1.1	0.473594548551959	.	40200001	40600000	#FFDADA	1	0.625
chr3	40600001	40960000	B.1.2.2.1.1.2.1.2.2.2	0.367972742759796	.	40600001	40960000	#9191FF	1	0.375
chr3	40960001	41160000	B.1.1.1.2.2.2.2	0.437819420783646	.	40960001	41160000	#DADAFF	1	0.5
chr3	41160001	41280000	A.2.2.1.2.2.1.2	0.509369676320273	.	41160001	41280000	#FFDADA	1	0.625
chr3	41280001	41520000	B.1.1.2.2.2.2.1	0.417376490630324	.	41280001	41520000	#DADAFF	1	0.5
chr3	41520001	41680000	B.1.2.2.1.1.2.1.2.1	0.371379897785349	.	41520001	41680000	#9191FF	1	0.375
chr3	41680001	41960000	A.2.2.2.2.2.1.2	0.471890971039182	.	41680001	41960000	#FFDADA	1	0.625
chr3	41960001	42120000	A.1.2.1.1.2.2.1.1	0.741056218057922	.	41960001	42120000	#FF4848	1	0.875
chr3	42120001	42280000	A.1.2.2.1.1.1.2.1.2.2	0.659284497444634	.	42120001	42280000	#FF4848	1	0.875
chr3	42280001	42520000	A.2.2.1.2.1.1.2.2	0.514480408858603	.	42280001	42520000	#FFDADA	1	0.625
chr3	42520001	42960000	A.1.1.1.2.2.2.2.1.1	0.899488926746167	.	42520001	42960000	#FF0000	1	1
chr3	42960001	43200000	A.1.2.1.1.2.1.1.1.1	0.759795570698467	.	42960001	43200000	#FF4848	1	0.875
chr3	43200001	43520000	A.1.1.2.1.1.1.1.1.1.2	0.890971039182283	.	43200001	43520000	#FF0000	1	1
chr3	43520001	43800000	A.1.2.1.1.1.1.1.2.1.2	0.785349233390119	.	43520001	43800000	#FF4848	1	0.875
chr3	43800001	44280000	A.1.2.2.1.1.2.2.1.2.1	0.65076660988075	.	43800001	44280000	#FF4848	1	0.875
chr3	44280001	44560000	A.1.1.1.2.1.2.1.1.2	0.940374787052811	.	44280001	44560000	#FF0000	1	1
chr3	44560001	45040000	A.1.1.1.2.1.2.1.1.1	0.942078364565588	.	44560001	45040000	#FF0000	1	1
chr3	45040001	45560000	A.1.1.2.1.1.1.1.1.1.1	0.89267461669506	.	45040001	45560000	#FF0000	1	1
chr3	45560001	45760000	A.1.1.1.2.1.2.2.1.1.2	0.931856899488927	.	45560001	45760000	#FF0000	1	1
chr3	45760001	45960000	A.1.2.1.1.1.2.1.1.1.1.2.2	0.775127768313458	.	45760001	45960000	#FF4848	1	0.875
chr3	45960001	46120000	A.1.2.1.1.1.2.1.1.1.1.2.1	0.776831345826235	.	45960001	46120000	#FF4848	1	0.875
chr3	46120001	46480000	A.1.1.1.2.1.2.2.1.1.1	0.933560477001704	.	46120001	46480000	#FF0000	1	1
chr3	46480001	46680000	A.1.2.1.1.1.2.1.1.1.1.1	0.778534923339012	.	46480001	46680000	#FF4848	1	0.875
chr3	46680001	46960000	A.1.2.1.1.1.2.1.1.2.2.2	0.768313458262351	.	46680001	46960000	#FF4848	1	0.875
chr3	46960001	47440000	A.1.1.1.1.2.1.2.2.2.1	0.979557069846678	.	46960001	47440000	#FF0000	1	1
chr3	47440001	47840000	A.1.1.1.2.1.1.1.1.1.2.2	0.955706984667802	.	47440001	47840000	#FF0000	1	1
chr3	47840001	48240000	A.1.1.1.2.1.1.1.1.1.1.1	0.960817717206133	.	47840001	48240000	#FF0000	1	1
chr3	48240001	48680000	A.1.1.1.2.1.1.1.1.1.1.2	0.959114139693356	.	48240001	48680000	#FF0000	1	1
chr3	48680001	49000000	A.1.1.2.1.1.2.1.1.2.1	0.873935264054514	.	48680001	49000000	#FF0000	1	1
chr3	49000001	49320000	A.1.2.1.1.1.2.2.1	0.76320272572402	.	49000001	49320000	#FF4848	1	0.875
chr3	49320001	49520000	A.1.2.1.1.1.2.2.2	0.761499148211244	.	49320001	49520000	#FF4848	1	0.875
chr3	49520001	49720000	A.1.2.2.1.1.2.1	0.65587734241908	.	49520001	49720000	#FF4848	1	0.875
chr3	49720001	50360000	A.1.1.1.2.1.1.1.1.2	0.954003407155026	.	49720001	50360000	#FF0000	1	1
chr3	50360001	50680000	A.1.1.2.2.1.1.1.1.2	0.834752981260647	.	50360001	50680000	#FF0000	1	1
chr3	50680001	51080000	A.1.1.2.2.1.1.1.1.1	0.836456558773424	.	50680001	51080000	#FF0000	1	1
chr3	51080001	51440000	A.1.2.1.1.1.2.1.1.2.2.1	0.770017035775128	.	51080001	51440000	#FF4848	1	0.875
chr3	51440001	51720000	A.1.1.1.2.1.2.2.2.2.1	0.925042589437819	.	51440001	51720000	#FF0000	1	1
chr3	51720001	52000000	A.1.2.1.1.1.2.1.1.2.1	0.771720613287905	.	51720001	52000000	#FF4848	1	0.875
chr3	52000001	52240000	A.1.1.1.2.1.2.2.2.2.2	0.923339011925043	.	52000001	52240000	#FF0000	1	1
chr3	52240001	52480000	A.1.1.1.2.1.1.1.1.1.2.1	0.957410562180579	.	52240001	52480000	#FF0000	1	1
chr3	52480001	52760000	A.1.1.1.1.2.1.2.2.2.2	0.977853492333901	.	52480001	52760000	#FF0000	1	1
chr3	52760001	53120000	A.1.1.1.1.2.1.2.2.1	0.981260647359455	.	52760001	53120000	#FF0000	1	1
chr3	53120001	53320000	A.1.1.1.1.2.1.2.1	0.982964224872232	.	53120001	53320000	#FF0000	1	1
chr3	53320001	53960000	A.1.2.1.1.1.1.2.1	0.781942078364566	.	53320001	53960000	#FF4848	1	0.875
chr3	53960001	54200000	B.1.2.1.2.1.2.1.1.2	0.390119250425894	.	53960001	54200000	#9191FF	1	0.375
chr3	54200001	54480000	B.2.1.1.2.2.2.2.1	0.252129471890971	.	54200001	54480000	#4848FF	1	0.25
chr3	54480001	54800000	B.2.2.1.2.2.2.1.2.2.2	0.0545144804088586	.	54480001	54800000	#0000FF	1	0.125
chr3	54800001	55480000	B.2.2.2.2.1.1.2.2.1	0.00851788756388416	.	54800001	55480000	#0000FF	1	0.125
chr3	55480001	55880000	B.2.2.1.2.2.2.1.2.1	0.0579216354344123	.	55480001	55880000	#0000FF	1	0.125
chr3	55880001	56360000	B.2.2.1.2.2.2.1.2.2.1	0.0562180579216354	.	55880001	56360000	#0000FF	1	0.125
chr3	56360001	56600000	B.1.1.2.2.2.2.2	0.415672913117547	.	56360001	56600000	#DADAFF	1	0.5
chr3	56600001	57000000	A.1.1.1.2.2.1.1.1.2.1.2	0.918228279386712	.	56600001	57000000	#FF0000	1	1
chr3	57000001	57320000	A.1.1.2.1.1.1.2.1	0.880749574105622	.	57000001	57320000	#FF0000	1	1
chr3	57320001	57520000	A.1.2.2.1.1.2.2.1.1.2	0.652470187393526	.	57320001	57520000	#FF4848	1	0.875
chr3	57520001	57880000	A.1.1.1.2.2.1.1.2.1.2	0.913117546848382	.	57520001	57880000	#FF0000	1	1
chr3	57880001	58160000	A.1.1.1.2.2.1.1.2.1.1	0.914821124361158	.	57880001	58160000	#FF0000	1	1
chr3	58160001	58520000	A.1.1.1.2.2.1.1.1.2.1.1	0.919931856899489	.	58160001	58520000	#FF0000	1	1
chr3	58520001	58920000	B.1.2.2.1.1.2.1.2.2.1	0.369676320272572	.	58520001	58920000	#9191FF	1	0.375
chr3	58920001	59160000	B.2.1.2.2.2.2.2.2.2	0.163543441226576	.	58920001	59160000	#4848FF	1	0.25
chr3	59160001	59520000	B.2.2.1.2.1.2.1.2.2.2	0.100511073253833	.	59160001	59520000	#0000FF	1	0.125
chr3	59520001	59880000	B.2.2.1.2.1.2.1.1	0.105621805792164	.	59520001	59880000	#0000FF	1	0.125
chr3	59880001	60360000	B.2.2.2.1.2.1.2.1.1	0.0238500851788756	.	59880001	60360000	#0000FF	1	0.125
chr3	60360001	60920000	B.2.2.2.2.1.1.1.1.1	0.0170357751277683	.	60360001	60920000	#0000FF	1	0.125
chr3	60920001	61520000	B.2.2.1.2.1.2.1.2.1	0.103918228279387	.	60920001	61520000	#0000FF	1	0.125
chr3	61520001	62200000	A.1.2.2.1.2.2.2	0.628620102214651	.	61520001	62200000	#FF4848	1	0.875
chr3	62200001	62600000	B.2.1.1.2.2.1.2.2.2.1	0.27427597955707	.	62200001	62600000	#4848FF	1	0.25
chr3	62600001	63280000	B.2.2.2.2.1.1.1.2.1	0.0136286201022147	.	62600001	63280000	#0000FF	1	0.125
chr3	63280001	63520000	B.2.2.1.2.1.2.1.2.2.1	0.10221465076661	.	63280001	63520000	#0000FF	1	0.125
chr3	63520001	63840000	B.2.1.1.2.2.1.2.2.2.2.1	0.272572402044293	.	63520001	63840000	#4848FF	1	0.25
chr3	63840001	64000000	A.1.2.2.1.1.1.2.1.1.2	0.662691652470187	.	63840001	64000000	#FF4848	1	0.875
chr3	64000001	64480000	B.2.1.2.2.2.2.2.2.1	0.165247018739353	.	64000001	64480000	#4848FF	1	0.25
chr3	64480001	65280000	B.2.2.2.2.1.1.2.2.2	0.00681431005110733	.	64480001	65280000	#0000FF	1	0.125
chr3	65280001	65440000	B.2.1.1.2.2.2.2.2.1	0.250425894378194	.	65280001	65440000	#4848FF	1	0.25
chr3	65440001	65760000	B.2.1.2.2.2.2.2.1.2	0.166950596252129	.	65440001	65760000	#4848FF	1	0.25
chr3	65760001	66160000	B.1.1.1.1.2.2.2	0.454855195911414	.	65760001	66160000	#DADAFF	1	0.5
chr3	66280001	66600000	A.2.1.2.1.2.1.1	0.558773424190801	.	66280001	66600000	#FF9191	1	0.75
chr3	66600001	66960000	B.1.2.1.2.1.2.1.2	0.388415672913118	.	66600001	66960000	#9191FF	1	0.375
chr3	66960001	67160000	B.1.1.1.1.2.2.1.2	0.456558773424191	.	66960001	67160000	#DADAFF	1	0.5
chr3	67160001	67440000	B.2.1.2.2.1.2.1	0.192504258943782	.	67160001	67440000	#4848FF	1	0.25
chr3	67440001	67720000	A.2.2.2.1.1.2.2.2.2	0.488926746166951	.	67440001	67720000	#FFDADA	1	0.625
chr3	67720001	67920000	B.1.2.2.1.2.1.2.1.2	0.359454855195911	.	67720001	67920000	#9191FF	1	0.375
chr3	67920001	68640000	B.2.2.2.2.1.1.1.2.2	0.0119250425894378	.	67920001	68640000	#0000FF	1	0.125
chr3	68640001	69040000	B.2.1.1.2.2.2.2.2.2	0.248722316865417	.	68640001	69040000	#4848FF	1	0.25
chr3	69040001	69480000	A.1.2.1.2.1.1.2	0.727427597955707	.	69040001	69480000	#FF4848	1	0.875
chr3	69480001	69720000	B.1.2.1.1.2.1.2	0.402044293015332	.	69480001	69720000	#9191FF	1	0.375
chr3	69720001	69840000	B.1.1.2.2.2.1	0.419080068143101	.	69720001	69840000	#DADAFF	1	0.5
chr3	69840001	70040000	B.2.1.1.2.2.1.2.1	0.277683134582624	.	69840001	70040000	#4848FF	1	0.25
chr3	70040001	70560000	B.2.2.1.2.2.1.1.2.2	0.0715502555366269	.	70040001	70560000	#0000FF	1	0.125
chr3	70560001	71040000	B.1.2.2.1.1.1.2	0.378194207836457	.	70560001	71040000	#9191FF	1	0.375
chr3	71040001	71440000	A.1.2.1.2.1.1.1.2	0.729131175468484	.	71040001	71440000	#FF4848	1	0.875
chr3	71440001	71640000	A.1.2.1.2.1.1.1.1	0.730834752981261	.	71440001	71640000	#FF4848	1	0.875
chr3	71640001	71720000	A.2.2.1.1.2.1	0.522998296422487	.	71640001	71720000	#FFDADA	1	0.625
chr3	71720001	71920000	A.2.1.2.1.2.2.1.2	0.551959114139693	.	71720001	71920000	#FF9191	1	0.75
chr3	71920001	72120000	A.2.1.1.2.1.1.1	0.592844974446337	.	71920001	72120000	#FF9191	1	0.75
chr3	72120001	72320000	A.1.2.1.1.2.2.1.2.1.2.2	0.735945485519591	.	72120001	72320000	#FF4848	1	0.875
chr3	72320001	72680000	A.1.1.1.2.2.1.1.1.1	0.921635434412266	.	72320001	72680000	#FF0000	1	1
chr3	72680001	72920000	A.1.2.1.1.2.2.1.2.1.2.1	0.737649063032368	.	72680001	72920000	#FF4848	1	0.875
chr3	72920001	73160000	A.1.2.2.1.1.1.2.1.1.1	0.664395229982964	.	72920001	73160000	#FF4848	1	0.875
chr3	73160001	73600000	B.2.1.1.2.2.1.2.2.1	0.275979557069847	.	73160001	73600000	#4848FF	1	0.25
chr3	73600001	73880000	B.2.2.1.2.2.1.1.2.1.2	0.0732538330494037	.	73600001	73880000	#0000FF	1	0.125
chr3	73880001	74240000	B.2.2.1.2.2.1.1.2.1.1	0.0749574105621806	.	73880001	74240000	#0000FF	1	0.125
chr3	74240001	74720000	B.2.2.1.2.2.2.2.2.1.1	0.0511073253833049	.	74240001	74720000	#0000FF	1	0.125
chr3	74720001	75240000	B.2.2.2.2.1.1.1.1.2	0.0153321976149915	.	74720001	75240000	#0000FF	1	0.125
chr3	75240001	75600000	B.1.2.2.1.1.1.1	0.379897785349233	.	75240001	75600000	#9191FF	1	0.375
chr3	75800001	76080000	B.2.1.2.2.2.1.2.2	0.17717206132879	.	75800001	76080000	#4848FF	1	0.25
chr3	76080001	76680000	B.2.2.2.1.2.1.2.1.2	0.0221465076660988	.	76080001	76680000	#0000FF	1	0.125
chr3	76680001	77040000	B.2.2.1.2.2.2.2.2.1.2	0.0494037478705281	.	76680001	77040000	#0000FF	1	0.125
chr3	77040001	77320000	B.2.1.2.2.2.1.1	0.180579216354344	.	77040001	77320000	#4848FF	1	0.25
chr3	77320001	77560000	B.2.1.2.2.2.2.2.1.1	0.168654173764906	.	77320001	77560000	#4848FF	1	0.25
chr3	77560001	78120000	B.2.2.1.2.2.2.2.2.2	0.0477001703577513	.	77560001	78120000	#0000FF	1	0.125
chr3	78120001	78680000	B.2.2.1.2.2.2.2.1	0.0528109028960818	.	78120001	78680000	#0000FF	1	0.125
chr3	78680001	79160000	B.2.2.1.2.1.1.1.1.1	0.114139693356048	.	78680001	79160000	#0000FF	1	0.125
chr3	79160001	79560000	B.2.2.1.2.1.1.1.1.2	0.112436115843271	.	79160001	79560000	#0000FF	1	0.125
chr3	79560001	80280000	B.2.2.1.2.1.1.1.2	0.110732538330494	.	79560001	80280000	#0000FF	1	0.125
chr3	80280001	80480000	B.2.1.1.2.1.2.2.1.2	0.284497444633731	.	80280001	80480000	#4848FF	1	0.25
chr3	80520001	80760000	B.1.2.1.1.2.2.2	0.398637137989779	.	80520001	80760000	#9191FF	1	0.375
chr3	80760001	81360000	B.1.2.1.1.2.2.1	0.400340715502555	.	80760001	81360000	#9191FF	1	0.375
chr3	81360001	81680000	A.2.1.2.1.2.1.2.2	0.555366269165247	.	81360001	81680000	#FF9191	1	0.75
chr3	81680001	81880000	A.1.2.2.2.1.1.1	0.626916524701874	.	81680001	81880000	#FF4848	1	0.875
chr3	81880001	82200000	A.2.1.2.1.2.1.2.1	0.557069846678024	.	81880001	82200000	#FF9191	1	0.75
chr3	82200001	82640000	B.1.2.2.1.1.2.2	0.366269165247019	.	82200001	82640000	#9191FF	1	0.375
chr3	82680001	82720000	B.1.2.2.1.1.2.2	0.366269165247019	.	82680001	82720000	#9191FF	1	0.375
chr3	82720001	82920000	B.2.1.1.2.1.1	0.289608177172061	.	82720001	82920000	#4848FF	1	0.25
chr3	83000001	83040000	B.2.1.1.2.1.1	0.289608177172061	.	83000001	83040000	#4848FF	1	0.25
chr3	83040001	83080000	B.2.1.2.2.1.1	0.194207836456559	.	83040001	83080000	#4848FF	1	0.25
chr3	83120001	83200000	B.2.1.2.2.1.1	0.194207836456559	.	83120001	83200000	#4848FF	1	0.25
chr3	83240001	83640000	B.2.1.2.2.1.1	0.194207836456559	.	83240001	83640000	#4848FF	1	0.25
chr3	83640001	83760000	B.2.1.1.2.1.2.2.2.2	0.281090289608177	.	83640001	83760000	#4848FF	1	0.25
chr3	83800001	83880000	B.2.1.1.2.1.2.2.2.2	0.281090289608177	.	83800001	83880000	#4848FF	1	0.25
chr3	83920001	84040000	B.2.1.1.2.1.2.2.2.2	0.281090289608177	.	83920001	84040000	#4848FF	1	0.25
chr3	84040001	84160000	B.2.1.2.2.2.1.2.1	0.178875638841567	.	84040001	84160000	#4848FF	1	0.25
chr3	84200001	84560000	B.2.1.2.2.2.1.2.1	0.178875638841567	.	84200001	84560000	#4848FF	1	0.25
chr3	84560001	84840000	B.1.2.1.2.1.2.2	0.386712095400341	.	84560001	84840000	#9191FF	1	0.375
chr3	84840001	85440000	B.2.2.1.2.1.1.2.2	0.10732538330494	.	84840001	85440000	#0000FF	1	0.125
chr3	85440001	85680000	B.2.1.1.2.1.2.2.2.1	0.282793867120954	.	85440001	85680000	#4848FF	1	0.25
chr3	85680001	85840000	B.2.1.1.2.2.2.1.1.2.1.1	0.262350936967632	.	85680001	85840000	#4848FF	1	0.25
chr3	85840001	86000000	B.2.1.1.2.2.2.1.1.2.1.2	0.260647359454855	.	85840001	86000000	#4848FF	1	0.25
chr3	86000001	86720000	B.2.2.2.2.1.1.2.1	0.010221465076661	.	86000001	86720000	#0000FF	1	0.125
chr3	86720001	86960000	B.2.1.1.2.2.2.1.1.2.2	0.258943781942078	.	86720001	86960000	#4848FF	1	0.25
chr3	86960001	87280000	B.1.2.2.1.2.2	0.352640545144804	.	86960001	87280000	#9191FF	1	0.375
chr3	87280001	87600000	B.1.2.1.1.2.1.1	0.403747870528109	.	87280001	87600000	#9191FF	1	0.375
chr3	87600001	87800000	B.2.1.1.2.2.2.1.1.1.1.1	0.269165247018739	.	87600001	87800000	#4848FF	1	0.25
chr3	87800001	88080000	B.1.2.1.2.1.1.2.1	0.395229982964225	.	87800001	88080000	#9191FF	1	0.375
chr3	88080001	88240000	A.1.2.2.2.1.1.2	0.625212947189097	.	88080001	88240000	#FF4848	1	0.875
chr3	88240001	88520000	B.2.1.1.2.1.2.2.1.1	0.286201022146508	.	88240001	88520000	#4848FF	1	0.25
chr3	88520001	89400000	B.2.2.2.1.2.2	0.0187393526405451	.	88520001	89400000	#0000FF	1	0.125
chr3	89440001	89600000	B.2.1.1.2.2.2.1.1.1.1.2	0.267461669505963	.	89440001	89600000	#4848FF	1	0.25
chr3	89600001	90280000	B.2.2.1.2.1.1.2.1	0.109028960817717	.	89600001	90280000	#0000FF	1	0.125
chr3	90280001	90520000	A.2.2.2.1.1.1.2.2	0.497444633730835	.	90280001	90520000	#FFDADA	1	0.625
chr3	93520001	93840000	A.2.2.1.2.2.1.1	0.511073253833049	.	93520001	93840000	#FFDADA	1	0.625
chr3	93840001	94520000	B.2.2.1.1.1.1.1.1	0.161839863713799	.	93840001	94520000	#0000FF	1	0.125
chr3	94520001	94880000	B.2.1.2.1.2.1.1.1.1.1	0.221465076660988	.	94520001	94880000	#4848FF	1	0.25
chr3	94920001	95080000	B.2.2.2.1.1.1.1.2.1	0.0408858603066439	.	94920001	95080000	#0000FF	1	0.125
chr3	95120001	95240000	B.2.2.2.1.1.1.1.2.1	0.0408858603066439	.	95120001	95240000	#0000FF	1	0.125
chr3	95280001	95880000	B.2.2.2.1.1.1.1.2.1	0.0408858603066439	.	95280001	95880000	#0000FF	1	0.125
chr3	95880001	96200000	B.2.1.2.1.2.1.1.1.2	0.216354344122658	.	95880001	96200000	#4848FF	1	0.25
chr3	96200001	96520000	B.2.1.2.1.1.1.1.1	0.247018739352641	.	96200001	96520000	#4848FF	1	0.25
chr3	96560001	97160000	B.2.2.1.1.2.1.2.2.1	0.136286201022147	.	96560001	97160000	#0000FF	1	0.125
chr3	97200001	97480000	B.1.2.2.2.2.2.2.2	0.321976149914821	.	97200001	97480000	#9191FF	1	0.375
chr3	97480001	97720000	A.1.2.2.2.1.2.2.1.2	0.613287904599659	.	97480001	97720000	#FF4848	1	0.875
chr3	97720001	98200000	B.1.2.1.1.1.1.1	0.41396933560477	.	97720001	98200000	#9191FF	1	0.375
chr3	98200001	98560000	A.1.2.2.1.2.1.2.1.2.2	0.637137989778535	.	98200001	98560000	#FF4848	1	0.875
chr3	98560001	98680000	A.2.2.2.1.2.1.1	0.487223168654174	.	98560001	98680000	#FFDADA	1	0.625
chr3	98680001	98960000	B.2.1.2.1.2.1.1.2.1.1	0.214650766609881	.	98680001	98960000	#4848FF	1	0.25
chr3	98960001	99520000	B.2.2.1.1.2.1.2.1.2	0.137989778534923	.	98960001	99520000	#0000FF	1	0.125
chr3	99520001	99760000	A.1.2.1.2.1.2.2.1.2.2.1.2	0.705281090289608	.	99520001	99760000	#FF4848	1	0.875
chr3	99760001	100000000	A.1.1.2.2.2.2.2.2.2.1	0.793867120954003	.	99760001	100000000	#FF0000	1	1
chr3	100000001	100120000	A.1.2.2.1.2.1.2.1.2.1.2	0.638841567291312	.	100000001	100120000	#FF4848	1	0.875
chr3	100120001	100520000	A.2.2.1.1.2.2.1	0.52129471890971	.	100120001	100520000	#FFDADA	1	0.625
chr3	100520001	100720000	B.2.1.1.1.2.2.2.2.1	0.293015332197615	.	100520001	100720000	#4848FF	1	0.25
chr3	100720001	101120000	B.1.2.1.1.1.1.2	0.412265758091993	.	100720001	101120000	#9191FF	1	0.375
chr3	101120001	101440000	A.1.2.2.1.2.1.2.1.2.1.1	0.640545144804089	.	101120001	101440000	#FF4848	1	0.875
chr3	101440001	101920000	A.1.2.1.2.2.1.2.1.1.2	0.686541737649063	.	101440001	101920000	#FF4848	1	0.875
chr3	101920001	102320000	B.2.1.2.1.1.1.1.2	0.245315161839864	.	101920001	102320000	#4848FF	1	0.25
chr3	102320001	102480000	B.2.1.1.1.2.1.2.2	0.299829642248722	.	102320001	102480000	#4848FF	1	0.25
chr3	102480001	102680000	B.2.2.1.1.2.1.2.2.2.2	0.132879045996593	.	102480001	102680000	#0000FF	1	0.125
chr3	102720001	102840000	B.2.2.1.1.2.1.2.2.2.2	0.132879045996593	.	102720001	102840000	#0000FF	1	0.125
chr3	102880001	102920000	B.2.1.2.1.2.1.1.2.2	0.211243611584327	.	102880001	102920000	#4848FF	1	0.25
chr3	102960001	103240000	B.2.1.2.1.2.1.1.2.2	0.211243611584327	.	102960001	103240000	#4848FF	1	0.25
chr3	103280001	103480000	B.2.1.1.1.2.1.1	0.303236797274276	.	103280001	103480000	#4848FF	1	0.25
chr3	103680001	103880000	B.1.2.2.2.1.1.1	0.350936967632027	.	103680001	103880000	#9191FF	1	0.375
chr3	103920001	104240000	B.1.2.2.2.1.1.1	0.350936967632027	.	103920001	104240000	#9191FF	1	0.375
chr3	104240001	104600000	A.2.2.1.1.2.2.2	0.519591141396934	.	104240001	104600000	#FFDADA	1	0.625
chr3	104600001	105080000	A.2.1.2.1.1.2.2	0.560477001703578	.	104600001	105080000	#FF9191	1	0.75
chr3	105080001	105400000	A.2.1.1.2.1.2.1.2	0.587734241908007	.	105080001	105400000	#FF9191	1	0.75
chr3	105400001	105600000	A.1.2.1.2.2.2.2.2	0.672913117546848	.	105400001	105600000	#FF4848	1	0.875
chr3	105600001	106360000	A.1.1.2.2.2.2.2.2.2.2	0.792163543441227	.	105600001	106360000	#FF0000	1	1
chr3	106360001	106600000	B.1.1.1.1.1.2.2	0.465076660988075	.	106360001	106600000	#DADAFF	1	0.5
chr3	106600001	106880000	B.1.1.2.1.2.2.1	0.427597955706985	.	106600001	106880000	#DADAFF	1	0.5
chr3	106880001	107240000	A.2.1.1.2.1.2.1.1	0.589437819420784	.	106880001	107240000	#FF9191	1	0.75
chr3	107240001	107640000	A.1.2.1.2.1.2.1.1.2.2	0.722316865417376	.	107240001	107640000	#FF4848	1	0.875
chr3	107640001	108200000	A.1.1.1.1.2.2.2.2.1.2.2	0.964224872231687	.	107640001	108200000	#FF0000	1	1
chr3	108200001	108320000	A.2.2.1.1.1.2.1.1	0.529812606473595	.	108200001	108320000	#FFDADA	1	0.625
chr3	108320001	108680000	B.2.1.2.1.1.1.2.2	0.24190800681431	.	108320001	108680000	#4848FF	1	0.25
chr3	108680001	108920000	B.2.1.2.1.1.1.2.1	0.243611584327087	.	108680001	108920000	#4848FF	1	0.25
chr3	108920001	109200000	B.2.1.2.1.2.1.1.2.1.2	0.212947189097104	.	108920001	109200000	#4848FF	1	0.25
chr3	109200001	109480000	B.2.1.1.1.2.2.2.2.2	0.291311754684838	.	109200001	109480000	#4848FF	1	0.25
chr3	109480001	109640000	B.1.1.2.1.2.2.2	0.425894378194208	.	109480001	109640000	#DADAFF	1	0.5
chr3	109640001	110080000	B.2.2.1.1.1.1.1.2.1.1	0.160136286201022	.	109640001	110080000	#0000FF	1	0.125
chr3	110080001	110680000	B.2.2.2.1.1.1.2.2.1	0.0340715502555366	.	110080001	110680000	#0000FF	1	0.125
chr3	110680001	110840000	B.2.1.1.1.2.1.2.1	0.301533219761499	.	110680001	110840000	#4848FF	1	0.25
chr3	110880001	111360000	B.2.2.1.1.2.1.2.2.2.1	0.13458262350937	.	110880001	111360000	#0000FF	1	0.125
chr3	111360001	111760000	B.2.1.1.1.2.2.2.1	0.294718909710392	.	111360001	111760000	#4848FF	1	0.25
chr3	111760001	112040000	B.1.1.2.2.1.1.2	0.422487223168654	.	111760001	112040000	#DADAFF	1	0.5
chr3	112040001	112280000	A.1.2.1.2.2.1.1.1.1	0.695059625212947	.	112040001	112280000	#FF4848	1	0.875
chr3	112280001	112480000	A.2.1.2.1.1.1.1.1	0.574105621805792	.	112280001	112480000	#FF9191	1	0.75
chr3	112480001	112720000	A.2.1.1.2.2.2	0.575809199318569	.	112480001	112720000	#FF9191	1	0.75
chr3	112720001	113080000	A.1.2.1.2.1.2.2.2.1.1	0.701873935264055	.	112720001	113080000	#FF4848	1	0.875
chr3	113080001	113440000	A.1.1.2.1.2.1.2.2.2.1	0.850085178875639	.	113080001	113440000	#FF0000	1	1
chr3	113440001	113840000	A.1.2.1.2.1.2.2.2.1.2	0.700170357751278	.	113440001	113840000	#FF4848	1	0.875
chr3	113840001	114000000	B.1.1.2.1.1.2.1	0.434412265758092	.	113840001	114000000	#DADAFF	1	0.5
chr3	114000001	114160000	B.1.1.2.1.1.2.2.2	0.431005110732538	.	114000001	114160000	#DADAFF	1	0.5
chr3	114160001	114560000	B.1.1.1.2.1.1.2	0.449744463373083	.	114160001	114560000	#DADAFF	1	0.5
chr3	114560001	114760000	A.2.1.1.2.1.2.2.1.1	0.58603066439523	.	114560001	114760000	#FF9191	1	0.75
chr3	114760001	114920000	A.2.2.1.1.1.2.2.2	0.524701873935264	.	114760001	114920000	#FFDADA	1	0.625
chr3	114920001	115120000	B.2.2.1.1.2.1.1	0.141396933560477	.	114920001	115120000	#0000FF	1	0.125
chr3	115120001	115360000	B.2.2.1.1.1.1.1.2.1.2	0.158432708688245	.	115120001	115360000	#0000FF	1	0.125
chr3	115360001	115560000	B.1.2.2.2.1.1.2.1	0.34923339011925	.	115360001	115560000	#9191FF	1	0.375
chr3	115560001	115880000	B.1.1.1.1.2.2.1.1.1	0.459965928449744	.	115560001	115880000	#DADAFF	1	0.5
chr3	115880001	116200000	A.1.2.2.2.1.2.1.1.2.1.1	0.621805792163543	.	115880001	116200000	#FF4848	1	0.875
chr3	116200001	116480000	B.1.2.2.2.2.2.1.2.2.2	0.328790459965928	.	116200001	116480000	#9191FF	1	0.375
chr3	116480001	116720000	B.2.2.2.1.1.1.2.1.2	0.0357751277683135	.	116480001	116720000	#0000FF	1	0.125
chr3	116720001	117040000	B.2.2.1.1.2.2.2.2	0.115843270868825	.	116720001	117040000	#0000FF	1	0.125
chr3	117040001	117200000	B.1.2.2.2.2.2.1.2.1.2	0.332197614991482	.	117040001	117200000	#9191FF	1	0.375
chr3	117200001	117440000	B.2.2.1.1.2.2.2.1.1.2.1	0.120954003407155	.	117200001	117440000	#0000FF	1	0.125
chr3	117440001	117800000	B.2.2.2.1.1.1.1.1.1.1	0.0459965928449744	.	117440001	117800000	#0000FF	1	0.125
chr3	117800001	118160000	B.2.2.2.1.1.1.2.2.2	0.0323679727427598	.	117800001	118160000	#0000FF	1	0.125
chr3	118160001	118560000	B.2.2.2.1.1.1.1.1.2	0.0425894378194208	.	118160001	118560000	#0000FF	1	0.125
chr3	118560001	118960000	B.2.1.1.1.1.1.2.1	0.316865417376491	.	118560001	118960000	#4848FF	1	0.25
chr3	118960001	119160000	A.1.2.2.2.1.2.1.1.2.2	0.61839863713799	.	118960001	119160000	#FF4848	1	0.875
chr3	119160001	119400000	A.1.1.2.1.2.2.1.2.2	0.843270868824532	.	119160001	119400000	#FF0000	1	1
chr3	119400001	119560000	A.2.1.2.1.1.2.1.1.1	0.565587734241908	.	119400001	119560000	#FF9191	1	0.75
chr3	119560001	119840000	A.1.2.1.2.1.2.2.1.2.1	0.708688245315162	.	119560001	119840000	#FF4848	1	0.875
chr3	119840001	120320000	A.1.2.2.2.1.2.1.1.1	0.62350936967632	.	119840001	120320000	#FF4848	1	0.875
chr3	120320001	120480000	A.1.2.1.2.2.1.2.2.1	0.683134582623509	.	120320001	120480000	#FF4848	1	0.875
chr3	120480001	121200000	B.1.1.2.2.1.1.1	0.424190800681431	.	120480001	121200000	#DADAFF	1	0.5
chr3	121200001	121800000	A.1.1.1.1.1.2.2.1	0.993185689948893	.	121200001	121800000	#FF0000	1	1
chr3	121800001	122080000	A.1.1.2.2.1.1.2.1.1	0.829642248722317	.	121800001	122080000	#FF0000	1	1
chr3	122080001	122480000	A.1.1.1.1.1.2.2.2	0.991482112436116	.	122080001	122480000	#FF0000	1	1
chr3	122480001	122800000	A.1.1.2.2.1.1.2.1.2.2	0.826235093696763	.	122480001	122800000	#FF0000	1	1
chr3	122800001	123000000	A.1.2.1.1.2.1.1.2.1.1.1	0.754684838160136	.	122800001	123000000	#FF4848	1	0.875
chr3	123000001	123320000	A.1.2.1.1.2.1.1.2.1.2	0.751277683134583	.	123000001	123320000	#FF4848	1	0.875
chr3	123320001	123720000	A.1.1.2.1.1.1.1.1.2	0.889267461669506	.	123320001	123720000	#FF0000	1	1
chr3	123720001	124040000	A.2.2.2.2.1.2.2	0.475298126064736	.	123720001	124040000	#FFDADA	1	0.625
chr3	124040001	124280000	B.1.1.1.2.2.1.1	0.442930153321976	.	124040001	124280000	#DADAFF	1	0.5
chr3	124280001	124440000	A.2.1.2.2.1.2.1.1	0.545144804088586	.	124280001	124440000	#FF9191	1	0.75
chr3	124440001	124640000	A.2.1.2.2.2.1.2	0.538330494037479	.	124440001	124640000	#FF9191	1	0.75
chr3	124640001	124960000	A.1.2.1.1.2.1.1.2.1.1.2	0.752981260647359	.	124640001	124960000	#FF4848	1	0.875
chr3	124960001	125120000	A.1.1.2.1.1.2.2.2.2	0.8603066439523	.	124960001	125120000	#FF0000	1	1
chr3	125120001	125320000	A.1.2.1.1.1.2.1.1.1.2	0.773424190800681	.	125120001	125320000	#FF4848	1	0.875
chr3	125320001	125640000	A.2.2.1.2.2.2.2.2	0.504258943781942	.	125320001	125640000	#FFDADA	1	0.625
chr3	125640001	125840000	A.2.2.1.2.2.2.2.1	0.505962521294719	.	125640001	125840000	#FFDADA	1	0.625
chr3	125840001	126160000	A.2.2.1.2.1.1.1	0.517887563884157	.	125840001	126160000	#FFDADA	1	0.625
chr3	126160001	126400000	A.1.1.2.2.1.1.2.2	0.824531516183986	.	126160001	126400000	#FF0000	1	1
chr3	126400001	126760000	A.2.1.1.1.1.1	0.597955706984668	.	126400001	126760000	#FF9191	1	0.75
chr3	126760001	127040000	A.2.1.2.2.1.2.2	0.541737649063032	.	126760001	127040000	#FF9191	1	0.75
chr3	127040001	127280000	A.2.2.2.2.1.2.1	0.477001703577513	.	127040001	127280000	#FFDADA	1	0.625
chr3	127280001	127480000	A.1.2.1.1.2.1.1.2.2.2	0.747870528109029	.	127280001	127480000	#FF4848	1	0.875
chr3	127480001	127760000	A.2.1.2.2.1.2.1.2	0.543441226575809	.	127480001	127760000	#FF9191	1	0.75
chr3	127760001	128120000	A.1.1.1.2.1.2.2.1.2.2	0.928449744463373	.	127760001	128120000	#FF0000	1	1
chr3	128120001	128320000	A.1.1.2.1.1.2.1.1.1	0.875638841567291	.	128120001	128320000	#FF0000	1	1
chr3	128320001	128640000	A.1.1.1.1.2.1.1.1	0.989778534923339	.	128320001	128640000	#FF0000	1	1
chr3	128640001	129040000	A.1.1.1.1.1.2.1	0.99488926746167	.	128640001	129040000	#FF0000	1	1
chr3	129040001	129360000	A.1.1.1.1.2.1.1.2.2.1	0.986371379897785	.	129040001	129360000	#FF0000	1	1
chr3	129360001	129760000	A.1.1.1.2.1.1.2.1	0.950596252129472	.	129360001	129760000	#FF0000	1	1
chr3	129800001	129840000	A.1.1.1.2.1.1.2.1	0.950596252129472	.	129800001	129840000	#FF0000	1	1
chr3	129840001	130400000	B.1.2.1.2.2.2	0.38160136286201	.	129840001	130400000	#9191FF	1	0.375
chr3	130400001	130720000	A.1.1.2.2.2.2.2.1.1	0.804088586030664	.	130400001	130720000	#FF0000	1	1
chr3	130720001	130920000	A.1.2.2.2.2.2.1.1.2	0.606473594548552	.	130720001	130920000	#FF4848	1	0.875
chr3	130920001	131240000	A.2.1.2.2.2.1.1	0.540034071550256	.	130920001	131240000	#FF9191	1	0.75
chr3	131240001	131560000	B.2.1.1.1.2.2.1.2	0.296422487223169	.	131240001	131560000	#4848FF	1	0.25
chr3	131560001	131960000	B.1.2.2.2.2.1	0.339011925042589	.	131560001	131960000	#9191FF	1	0.375
chr3	131960001	132160000	A.1.2.2.1.1.1.1.2.2	0.666098807495741	.	131960001	132160000	#FF4848	1	0.875
chr3	132160001	132440000	A.1.2.1.2.1.2.2.2.2.1	0.698466780238501	.	132160001	132440000	#FF4848	1	0.875
chr3	132440001	132680000	B.2.1.1.1.2.2.1.1	0.298126064735945	.	132440001	132680000	#4848FF	1	0.25
chr3	132680001	133160000	B.2.1.2.1.2.1.2.2	0.207836456558773	.	132680001	133160000	#4848FF	1	0.25
chr3	133160001	133400000	A.1.2.1.2.2.1.1.2.2	0.689948892674617	.	133160001	133400000	#FF4848	1	0.875
chr3	133400001	133520000	A.2.2.1.2.2.2.1	0.507666098807496	.	133400001	133520000	#FFDADA	1	0.625
chr3	133520001	134000000	A.1.1.1.2.2.2.1.2.1.2	0.902896081771721	.	133520001	134000000	#FF0000	1	1
chr3	134000001	134280000	A.1.2.2.2.2.2.1.2	0.604770017035775	.	134000001	134280000	#FF4848	1	0.875
chr3	134280001	135280000	B.2.2.2.1.1.2.2.2	0.0272572402044293	.	134280001	135280000	#0000FF	1	0.125
chr3	135280001	135600000	B.2.2.2.1.1.2.1	0.030664395229983	.	135280001	135600000	#0000FF	1	0.125
chr3	135600001	135800000	B.1.1.2.1.1.1	0.436115843270869	.	135600001	135800000	#DADAFF	1	0.5
chr3	135800001	136000000	A.1.2.1.2.2.1.2.2.2.1	0.681431005110733	.	135800001	136000000	#FF4848	1	0.875
chr3	136000001	136240000	A.1.2.1.2.2.1.2.2.2.2	0.679727427597956	.	136000001	136240000	#FF4848	1	0.875
chr3	136240001	136440000	A.1.1.2.2.2.2.2.1.2.2.1	0.800681431005111	.	136240001	136440000	#FF0000	1	1
chr3	136440001	136760000	A.1.1.2.2.2.2.2.1.2.2.2	0.798977853492334	.	136440001	136760000	#FF0000	1	1
chr3	136760001	137400000	B.2.2.2.1.1.2.2.1	0.0289608177172061	.	136760001	137400000	#0000FF	1	0.125
chr3	137400001	137760000	B.2.2.1.1.1.1.1.2.2	0.156729131175468	.	137400001	137760000	#0000FF	1	0.125
chr3	137760001	138040000	A.1.2.1.2.2.1.1.2.1	0.691652470187394	.	137760001	138040000	#FF4848	1	0.875
chr3	138040001	138200000	A.1.2.2.2.2.2.1.1.1	0.608177172061329	.	138040001	138200000	#FF4848	1	0.875
chr3	138200001	138440000	A.1.1.2.2.2.2.2.1.2.1	0.802385008517888	.	138200001	138440000	#FF0000	1	1
chr3	138440001	138640000	A.1.1.2.1.2.1.2.1.1.1	0.856899488926746	.	138440001	138640000	#FF0000	1	1
chr3	138640001	139120000	B.1.1.1.2.2.1.2	0.441226575809199	.	138640001	139120000	#DADAFF	1	0.5
chr3	139120001	139480000	B.2.1.2.1.2.1.2.1	0.20954003407155	.	139120001	139480000	#4848FF	1	0.25
chr3	139480001	140000000	B.2.2.2.2.2.1	0.00340715502555366	.	139480001	140000000	#0000FF	1	0.125
chr3	140000001	140600000	B.2.2.2.2.2.2	0.00170357751277683	.	140000001	140600000	#0000FF	1	0.125
chr3	140600001	140960000	A.2.2.1.2.1.2	0.512776831345826	.	140600001	140960000	#FFDADA	1	0.625
chr3	140960001	141160000	A.1.1.2.1.2.2.2.2.1	0.839863713798978	.	140960001	141160000	#FF0000	1	1
chr3	141160001	141640000	A.1.1.1.1.1.1.1.2	0.998296422487223	.	141160001	141640000	#FF0000	1	1
chr3	141640001	142080000	A.1.1.1.1.1.1.2	0.996592844974446	.	141640001	142080000	#FF0000	1	1
chr3	142080001	142280000	A.1.1.1.2.2.2.1.2.2	0.901192504258944	.	142080001	142280000	#FF0000	1	1
chr3	142280001	142480000	A.1.1.2.1.2.2.2.2.2	0.838160136286201	.	142280001	142480000	#FF0000	1	1
chr3	142480001	142760000	A.1.1.2.2.2.2.1.1	0.809199318568995	.	142480001	142760000	#FF0000	1	1
chr3	142760001	143120000	A.1.2.2.2.1.2.1.1.2.1.2	0.620102214650767	.	142760001	143120000	#FF4848	1	0.875
chr3	143120001	143440000	B.1.2.2.2.2.2.2.1.2.2	0.323679727427598	.	143120001	143440000	#9191FF	1	0.375
chr3	143440001	143760000	B.1.1.2.1.1.2.2.1	0.432708688245315	.	143440001	143760000	#DADAFF	1	0.5
chr3	143760001	144080000	B.2.1.1.1.1.2.1.2.1.1	0.31175468483816	.	143760001	144080000	#4848FF	1	0.25
chr3	144080001	144160000	B.1.2.2.2.2.2.1.1	0.337308347529813	.	144080001	144160000	#9191FF	1	0.375
chr3	144160001	144560000	B.2.1.2.1.2.2.2.2	0.195911413969336	.	144160001	144560000	#4848FF	1	0.25
chr3	144560001	144720000	B.1.1.1.2.1.1.1.2	0.45144804088586	.	144560001	144720000	#DADAFF	1	0.5
chr3	144720001	144960000	A.2.1.2.1.1.2.1.1.2	0.563884156729131	.	144720001	144960000	#FF9191	1	0.75
chr3	144960001	145200000	B.1.2.2.2.1.2.2.2	0.340715502555366	.	144960001	145200000	#9191FF	1	0.375
chr3	145200001	145520000	B.2.1.2.1.1.2.1.2.2.2	0.231686541737649	.	145200001	145520000	#4848FF	1	0.25
chr3	145520001	145720000	B.2.1.2.1.2.2.1.2	0.202725724020443	.	145520001	145720000	#4848FF	1	0.25
chr3	145720001	145920000	B.2.1.1.1.1.2.1.2.1.2	0.310051107325383	.	145720001	145920000	#4848FF	1	0.25
chr3	145920001	146160000	B.1.2.2.2.2.2.2.1.1	0.327086882453152	.	145920001	146160000	#9191FF	1	0.375
chr3	146160001	146320000	B.1.1.1.1.2.2.1.1.2	0.458262350936968	.	146160001	146320000	#DADAFF	1	0.5
chr3	146320001	147040000	B.2.2.2.2.1.2	0.00511073253833049	.	146320001	147040000	#0000FF	1	0.125
chr3	147040001	147360000	B.2.1.1.1.1.1.2.2	0.315161839863714	.	147040001	147360000	#4848FF	1	0.25
chr3	147360001	147880000	B.2.2.2.1.1.1.1.2.2	0.0391822827938671	.	147360001	147880000	#0000FF	1	0.125
chr3	147880001	148200000	B.2.2.1.1.1.1.2.2	0.151618398637138	.	147880001	148200000	#0000FF	1	0.125
chr3	148200001	148680000	B.2.2.1.1.1.1.2.1.2	0.153321976149915	.	148200001	148680000	#0000FF	1	0.125
chr3	148680001	149200000	A.1.2.1.2.2.1.2.1.2	0.684838160136286	.	148680001	149200000	#FF4848	1	0.875
chr3	149200001	149520000	A.1.2.1.2.1.2.2.1.2.2.2	0.703577512776831	.	149200001	149520000	#FF4848	1	0.875
chr3	149520001	149720000	A.1.2.1.2.1.2.1.1.1	0.72572402044293	.	149520001	149720000	#FF4848	1	0.875
chr3	149720001	149920000	A.1.2.2.1.1.1.1.1	0.671209540034072	.	149720001	149920000	#FF4848	1	0.875
chr3	149920001	150240000	A.1.1.2.1.2.2.2.1	0.841567291311755	.	149920001	150240000	#FF0000	1	1
chr3	150240001	150400000	A.1.1.2.2.2.2.2.2.1.1	0.797274275979557	.	150240001	150400000	#FF0000	1	1
chr3	150400001	150880000	A.1.1.1.2.1.2.1.2.2.2	0.93526405451448	.	150400001	150880000	#FF0000	1	1
chr3	150880001	151200000	A.1.1.1.2.1.2.1.2.2.1	0.936967632027257	.	150880001	151200000	#FF0000	1	1
chr3	151200001	151680000	A.1.1.1.1.2.2.1.1.1.1	0.976149914821124	.	151200001	151680000	#FF0000	1	1
chr3	151680001	151840000	A.1.2.1.1.1.1.1.1.2	0.788756388415673	.	151680001	151840000	#FF4848	1	0.875
chr3	151840001	152160000	A.1.1.1.1.2.2.1.1.1.2	0.974446337308348	.	151840001	152160000	#FF0000	1	1
chr3	152160001	152720000	A.1.1.1.1.2.2.1.1.2	0.972742759795571	.	152160001	152720000	#FF0000	1	1
chr3	152720001	153160000	A.1.1.2.1.1.2.2.1.1	0.86541737649063	.	152720001	153160000	#FF0000	1	1
chr3	153160001	153520000	A.1.2.1.1.2.1.2.2.2	0.742759795570698	.	153160001	153520000	#FF4848	1	0.875
chr3	153520001	153720000	A.1.2.2.2.2.2.2.2	0.599659284497445	.	153520001	153720000	#FF4848	1	0.875
chr3	153720001	154000000	A.1.2.1.1.2.1.2.2.1	0.744463373083475	.	153720001	154000000	#FF4848	1	0.875
chr3	154000001	154440000	A.1.2.2.2.2.2.2.1.2	0.601362862010221	.	154000001	154440000	#FF4848	1	0.875
chr3	154440001	154720000	A.1.2.2.2.2.2.2.1.1	0.603066439522998	.	154440001	154720000	#FF4848	1	0.875
chr3	154720001	155080000	A.1.2.1.1.2.1.2.1	0.746166950596252	.	154720001	155080000	#FF4848	1	0.875
chr3	155080001	155440000	A.1.1.1.1.2.2.2.2.1.2.1	0.965928449744463	.	155080001	155440000	#FF0000	1	1
chr3	155440001	155680000	A.1.1.2.1.2.1.2.1.2	0.853492333901193	.	155440001	155680000	#FF0000	1	1
chr3	155680001	155880000	B.1.1.1.1.1.2.1	0.466780238500852	.	155680001	155880000	#DADAFF	1	0.5
chr3	155880001	156240000	B.1.2.2.2.2.2.1.2.2.1	0.330494037478705	.	155880001	156240000	#9191FF	1	0.375
chr3	156240001	156560000	A.1.2.1.2.1.2.2.1.1.2	0.710391822827939	.	156240001	156560000	#FF4848	1	0.875
chr3	156560001	156880000	A.2.1.2.1.1.2.1.2	0.562180579216354	.	156560001	156880000	#FF9191	1	0.75
chr3	156880001	157240000	B.2.1.2.1.2.1.1.1.1.2.1	0.219761499148211	.	156880001	157240000	#4848FF	1	0.25
chr3	157240001	157560000	B.2.2.1.1.2.1.2.1.1	0.1396933560477	.	157240001	157560000	#0000FF	1	0.125
chr3	157560001	157800000	B.2.1.2.1.2.1.1.1.1.2.2	0.218057921635434	.	157560001	157800000	#4848FF	1	0.25
chr3	157800001	158000000	A.2.1.1.2.1.2.2.1.2	0.584327086882453	.	157800001	158000000	#FF9191	1	0.75
chr3	158000001	158360000	A.2.2.2.1.1.2.1.2	0.494037478705281	.	158000001	158360000	#FFDADA	1	0.625
[truncated: 6,782 more rows]
