# Supplementary material for: Systematic inference and comparison of multi-scale chromatin sub-compartments connects spatial organization to cell phenotypes
Source: Nat Commun. 2021 May 10;12:2439. doi: 10.1038/s41467-021-22666-3 (PMC8110550; doi:10.1038/s41467-021-22666-3)
Supplement: Supplementary file 5 — Supplementary Dataset 2 [file 41467_2021_22666_MOESM5_ESM.zip › Supplementary_Data_1_domain_hierarchies_127HiCmaps/HEK293T_embryonic_kidney_binsize=40kb.bed]

#fields: chr, pos_start, pos_end, the full compartment label describing the position in the hierachy, normalized compartment domain rank, ., pos_start, pos_end, color based on eight compartment model (A.1.1 - B.2.2), 1, eight compartment score (A.1.1 to B.2.2: 8 to 1 devided by 8)
chr1	640001	680000	A.2.1.1.1.1.2.2.2	0.762645914396887	.	640001	680000	#FF9191	1	0.75
chr1	720001	880000	A.2.1.1.1.1.2.2.2	0.762645914396887	.	720001	880000	#FF9191	1	0.75
chr1	920001	960000	A.2.1.1.1.1.2.2.2	0.762645914396887	.	920001	960000	#FF9191	1	0.75
chr1	1040001	1160000	A.2.1.1.1.1.2.2.2	0.762645914396887	.	1040001	1160000	#FF9191	1	0.75
chr1	1200001	1240000	A.2.1.1.1.1.2.2.2	0.762645914396887	.	1200001	1240000	#FF9191	1	0.75
chr1	1280001	1320000	A.2.1.1.1.1.1	0.769130998702983	.	1280001	1320000	#FF9191	1	0.75
chr1	1360001	1520000	A.2.1.1.1.1.1	0.769130998702983	.	1360001	1520000	#FF9191	1	0.75
chr1	1520001	1680000	A.2.1.2.2.1.1.2.2	0.664072632944228	.	1520001	1680000	#FF9191	1	0.75
chr1	1680001	1800000	A.2.1.2.2.1.1.2.1	0.665369649805447	.	1680001	1800000	#FF9191	1	0.75
chr1	1800001	2120000	A.2.1.1.1.1.2.1.1	0.767833981841764	.	1800001	2120000	#FF9191	1	0.75
chr1	2120001	2360000	A.1.2.2.1.1.2.2.2.2	0.811932555123217	.	2120001	2360000	#FF4848	1	0.875
chr1	2400001	2600000	A.2.2.1.1.1.1.2.1.1.1	0.631647211413748	.	2400001	2600000	#FFDADA	1	0.625
chr1	2680001	2760000	A.2.2.1.1.1.1.2.2.2	0.626459143968872	.	2680001	2760000	#FFDADA	1	0.625
chr1	2800001	3040000	A.2.2.1.1.1.1.2.2.2	0.626459143968872	.	2800001	3040000	#FFDADA	1	0.625
chr1	3040001	3160000	A.2.1.2.2.1.1.1	0.666666666666667	.	3040001	3160000	#FF9191	1	0.75
chr1	3160001	3360000	A.2.2.1.1.1.1.2.1.2	0.62905317769131	.	3160001	3360000	#FFDADA	1	0.625
chr1	3360001	3640000	A.2.2.1.1.1.1.2.1.1.2	0.630350194552529	.	3360001	3640000	#FFDADA	1	0.625
chr1	3640001	3840000	B.1.1.2.1.2.1.2.1	0.440985732814527	.	3640001	3840000	#DADAFF	1	0.5
chr1	3960001	4160000	B.1.1.2.1.2.1.2.1	0.440985732814527	.	3960001	4160000	#DADAFF	1	0.5
chr1	4160001	4360000	B.2.1.2.2.2.1.1	0.101167315175097	.	4160001	4360000	#4848FF	1	0.25
chr1	4360001	4840000	B.2.1.2.2.2.2.1.2.2	0.0881971465629053	.	4360001	4840000	#4848FF	1	0.25
chr1	4840001	5200000	B.2.2.1.2.1.1.1.2	0.0544747081712062	.	4840001	5200000	#0000FF	1	0.125
chr1	5200001	5520000	B.2.2.1.1.1.2.1.1.2	0.0804150453955901	.	5200001	5520000	#0000FF	1	0.125
chr1	5520001	6040000	B.2.1.2.2.2.1.2.2.2	0.0946822308690013	.	5520001	6040000	#4848FF	1	0.25
chr1	6040001	6280000	A.2.1.1.2.2.2.1.1.2	0.704280155642023	.	6040001	6280000	#FF9191	1	0.75
chr1	6280001	6520000	A.1.2.2.2.1.1.1.2	0.798962386511025	.	6280001	6520000	#FF4848	1	0.875
chr1	6520001	7080000	A.1.1.2.1.2.2.1.2.2.2.2	0.932555123216602	.	6520001	7080000	#FF0000	1	1
chr1	7080001	7440000	A.2.2.2.1.1.1.2.2.1	0.552529182879377	.	7080001	7440000	#FFDADA	1	0.625
chr1	7440001	7680000	A.2.2.2.1.2.1.1.2	0.543450064850843	.	7440001	7680000	#FFDADA	1	0.625
chr1	7680001	8040000	A.2.2.1.1.1.1.2.2.1	0.627756160830091	.	7680001	8040000	#FFDADA	1	0.625
chr1	8040001	8400000	A.2.1.1.1.2.2.1.2.1	0.75745784695201	.	8040001	8400000	#FF9191	1	0.75
chr1	8400001	8920000	A.1.1.2.1.1.1.1.1	0.962386511024643	.	8400001	8920000	#FF0000	1	1
chr1	8920001	9200000	A.1.2.1.1.2.2.2.1	0.863813229571984	.	8920001	9200000	#FF4848	1	0.875
chr1	9200001	9720000	A.1.1.2.1.2.2.1.2.2.1	0.93514915693904	.	9200001	9720000	#FF0000	1	1
chr1	9720001	10000000	A.1.1.1.2.2.1.2.1	0.96757457846952	.	9720001	10000000	#FF0000	1	1
chr1	10000001	10520000	A.1.1.1.2.2.1.1.2.2	0.968871595330739	.	10000001	10520000	#FF0000	1	1
chr1	10520001	10760000	A.1.2.1.1.2.2.1.1.1.2	0.872892347600519	.	10520001	10760000	#FF4848	1	0.875
chr1	10760001	11040000	A.1.2.1.1.2.2.1.1.2.2.2.1	0.869001297016861	.	10760001	11040000	#FF4848	1	0.875
chr1	11040001	11400000	A.1.1.2.1.2.1.1.2.2.2	0.946822308690013	.	11040001	11400000	#FF0000	1	1
chr1	11400001	11920000	A.1.2.2.1.1.1.1.2	0.823605706874189	.	11400001	11920000	#FF4848	1	0.875
chr1	11920001	12080000	A.1.2.2.1.2.2.2.1.1.1	0.805447470817121	.	11920001	12080000	#FF4848	1	0.875
chr1	12080001	12280000	A.2.2.1.1.1.1.1.1.1.1	0.639429312581064	.	12080001	12280000	#FFDADA	1	0.625
chr1	12280001	12720000	A.2.2.1.2.1.2.2.2	0.578469520103761	.	12280001	12720000	#FFDADA	1	0.625
chr1	12720001	13040000	B.2.1.1.2.1.1.2	0.181582360570687	.	12720001	13040000	#4848FF	1	0.25
chr1	13120001	13160000	B.2.1.1.2.1.1.2	0.181582360570687	.	13120001	13160000	#4848FF	1	0.25
chr1	13160001	13240000	B.1.2.2.2.2.2.2.1.2	0.263294422827497	.	13160001	13240000	#9191FF	1	0.375
chr1	13720001	14120000	B.1.2.2.2.2.2.2.1.2	0.263294422827497	.	13720001	14120000	#9191FF	1	0.375
chr1	14120001	14640000	B.2.1.2.2.2.2.1.2.1	0.0894941634241245	.	14120001	14640000	#4848FF	1	0.25
chr1	14640001	15240000	B.2.1.2.2.2.2.1.1.2	0.0907911802853437	.	14640001	15240000	#4848FF	1	0.25
chr1	15240001	15440000	B.1.1.2.1.2.1.2.2.2.1	0.438391699092088	.	15240001	15440000	#DADAFF	1	0.5
chr1	15440001	15680000	A.2.1.2.2.1.2.2	0.66147859922179	.	15440001	15680000	#FF9191	1	0.75
chr1	15680001	15840000	A.2.1.2.2.2.1.1.2.1.1	0.653696498054475	.	15680001	15840000	#FF9191	1	0.75
chr1	15840001	16120000	A.1.1.2.1.2.2.1.2.1.1.2	0.937743190661479	.	15840001	16120000	#FF0000	1	1
chr1	16120001	16320000	A.1.1.2.1.2.2.1.2.2.2.1	0.933852140077821	.	16120001	16320000	#FF0000	1	1
chr1	16320001	16640000	A.1.2.1.1.2.2.1.1.1.1	0.874189364461738	.	16320001	16640000	#FF4848	1	0.875
chr1	16640001	16880000	A.1.2.2.1.1.2.2.1	0.815823605706874	.	16640001	16880000	#FF4848	1	0.875
chr1	16880001	17240000	A.2.1.1.1.1.2.2.1.2	0.763942931258106	.	16880001	17240000	#FF9191	1	0.75
chr1	17240001	17760000	A.1.2.1.1.2.2.1.2.1	0.866407263294423	.	17240001	17760000	#FF4848	1	0.875
chr1	17760001	18360000	A.2.2.2.1.2.1.2.2.1	0.539559014267185	.	17760001	18360000	#FFDADA	1	0.625
chr1	18360001	18560000	B.1.1.1.2.1.1.2.2	0.478599221789883	.	18360001	18560000	#DADAFF	1	0.5
chr1	18560001	18640000	B.1.1.1.2.1.2.1.1.1	0.477302204928664	.	18560001	18640000	#DADAFF	1	0.5
chr1	18640001	18720000	B.1.1.1.2.1.2.2.2.2	0.46822308690013	.	18640001	18720000	#DADAFF	1	0.5
chr1	18720001	18920000	B.1.1.1.2.1.2.1.2.2.2	0.472114137483787	.	18720001	18920000	#DADAFF	1	0.5
chr1	18920001	19200000	A.2.2.2.1.1.2.1.2	0.54863813229572	.	18920001	19200000	#FFDADA	1	0.625
chr1	19200001	19440000	A.1.2.2.1.1.1.1.1.2.2.1	0.826199740596628	.	19200001	19440000	#FF4848	1	0.875
chr1	19440001	19600000	A.1.2.2.1.2.2.1.1	0.808041504539559	.	19440001	19600000	#FF4848	1	0.875
chr1	19600001	20000000	A.2.1.1.1.2.2.1.1.2	0.75875486381323	.	19600001	20000000	#FF9191	1	0.75
chr1	20000001	20520000	B.1.1.1.2.1.1.2.1	0.479896238651102	.	20000001	20520000	#DADAFF	1	0.5
chr1	20520001	20840000	A.2.2.2.1.1.2.2.1	0.547341115434501	.	20520001	20840000	#FFDADA	1	0.625
chr1	20840001	21000000	A.2.1.1.1.1.2.1.2	0.766536964980545	.	20840001	21000000	#FF9191	1	0.75
chr1	21000001	21240000	A.1.2.2.1.1.2.2.2.1.2	0.813229571984436	.	21000001	21240000	#FF4848	1	0.875
chr1	21240001	21520000	A.1.2.2.1.1.2.1.1.2	0.818417639429313	.	21240001	21520000	#FF4848	1	0.875
chr1	21520001	21960000	A.1.2.2.1.2.2.2.1.1.2	0.804150453955901	.	21520001	21960000	#FF4848	1	0.875
chr1	21960001	22400000	A.1.2.1.1.2.2.1.1.2.2.2.2	0.867704280155642	.	21960001	22400000	#FF4848	1	0.875
chr1	22400001	22760000	A.2.1.2.2.2.1.1.1.1.2.2	0.657587548638132	.	22400001	22760000	#FF9191	1	0.75
chr1	22760001	23000000	A.2.1.1.1.2.2.1.2.2	0.756160830090791	.	22760001	23000000	#FF9191	1	0.75
chr1	23000001	23280000	A.2.1.2.2.2.1.1.1.1.1	0.660181582360571	.	23000001	23280000	#FF9191	1	0.75
chr1	23280001	23800000	A.1.1.2.1.1.1.2.2	0.958495460440986	.	23280001	23800000	#FF0000	1	1
chr1	23800001	24080000	A.1.1.1.2.2.1.1.2.1.2	0.970168612191958	.	23800001	24080000	#FF0000	1	1
chr1	24080001	24280000	A.1.2.2.1.1.1.1.1.2.1	0.827496757457847	.	24080001	24280000	#FF4848	1	0.875
chr1	24360001	24400000	A.1.2.2.1.1.1.1.1.2.1	0.827496757457847	.	24360001	24400000	#FF4848	1	0.875
chr1	24400001	24800000	A.2.1.1.1.2.2.2.1	0.754863813229572	.	24400001	24800000	#FF9191	1	0.75
chr1	24800001	25000000	A.1.2.2.1.2.2.2.2	0.801556420233463	.	24800001	25000000	#FF4848	1	0.875
chr1	25000001	25160000	A.1.2.2.1.2.2.2.1.2	0.802853437094682	.	25000001	25160000	#FF4848	1	0.875
chr1	25160001	25480000	A.2.1.2.2.2.1.2.2.1	0.647211413748379	.	25160001	25480000	#FF9191	1	0.75
chr1	25480001	25560000	A.2.1.2.2.2.1.2.2.2.1	0.64591439688716	.	25480001	25560000	#FF9191	1	0.75
chr1	25560001	25600000	A.1.2.1.1.2.1.1.2.2	0.878080415045396	.	25560001	25600000	#FF4848	1	0.875
chr1	25640001	26160000	A.1.2.1.1.2.1.1.2.2	0.878080415045396	.	25640001	26160000	#FF4848	1	0.875
chr1	26160001	26400000	A.1.2.1.1.2.2.1.1.2.1	0.8715953307393	.	26160001	26400000	#FF4848	1	0.875
chr1	26400001	26560000	A.1.2.1.1.2.1.1.2.1.2	0.879377431906615	.	26400001	26560000	#FF4848	1	0.875
chr1	26560001	26800000	A.1.1.2.1.2.1.1.2.2.1	0.948119325551232	.	26560001	26800000	#FF0000	1	1
chr1	26800001	27320000	A.1.1.1.2.1.2.1.1	0.980544747081712	.	26800001	27320000	#FF0000	1	1
chr1	27320001	27600000	A.1.2.2.1.1.2.1.1.1	0.819714656290532	.	27320001	27600000	#FF4848	1	0.875
chr1	27600001	27720000	A.1.2.2.1.1.2.2.2.1.1	0.814526588845655	.	27600001	27720000	#FF4848	1	0.875
chr1	27720001	28000000	A.1.1.2.1.1.1.2.1	0.959792477302205	.	27720001	28000000	#FF0000	1	1
chr1	28000001	28360000	A.1.1.1.2.1.1.2.1	0.98313878080415	.	28000001	28360000	#FF0000	1	1
chr1	28360001	28560000	A.1.1.2.1.1.2.2.1.2.2	0.953307392996109	.	28360001	28560000	#FF0000	1	1
chr1	28560001	28760000	A.1.1.1.1.2.1.1.1.1	0.994811932555123	.	28560001	28760000	#FF0000	1	1
chr1	28760001	28960000	A.1.1.2.1.1.2.2.2	0.95201037613489	.	28760001	28960000	#FF0000	1	1
chr1	28960001	29560000	A.1.1.2.1.1.2.2.1.1	0.955901426718547	.	28960001	29560000	#FF0000	1	1
chr1	29560001	29600000	B.1.1.1.2.2.2.1.1	0.465629053177691	.	29560001	29600000	#DADAFF	1	0.5
chr1	29640001	29840000	B.1.1.1.2.2.2.1.1	0.465629053177691	.	29640001	29840000	#DADAFF	1	0.5
chr1	29840001	29880000	B.1.2.2.2.2.1.1.2.2	0.269779507133593	.	29840001	29880000	#9191FF	1	0.375
chr1	30000001	30400000	B.1.2.2.2.2.1.1.2.2	0.269779507133593	.	30000001	30400000	#9191FF	1	0.375
chr1	30400001	30480000	B.1.2.1.1.2.1.2.2.2	0.359273670557717	.	30400001	30480000	#9191FF	1	0.375
chr1	30480001	30640000	B.1.1.1.1.2.1.2.1	0.488975356679637	.	30480001	30640000	#DADAFF	1	0.5
chr1	30640001	30960000	B.1.1.2.2.2.1.2.2.1	0.389105058365759	.	30640001	30960000	#DADAFF	1	0.5
chr1	30960001	31200000	B.1.1.1.2.2.2.1.2	0.464332036316472	.	30960001	31200000	#DADAFF	1	0.5
chr1	31200001	31440000	A.1.1.2.1.2.2.2.1	0.931258106355383	.	31200001	31440000	#FF0000	1	1
chr1	31440001	31880000	A.1.1.2.1.1.2.2.1.2.1	0.954604409857328	.	31440001	31880000	#FF0000	1	1
chr1	31880001	32040000	A.2.1.1.2.2.1.2.1.2	0.7094682230869	.	31880001	32040000	#FF9191	1	0.75
chr1	32040001	32320000	A.1.1.2.1.2.2.1.2.1.2	0.936446173800259	.	32040001	32320000	#FF0000	1	1
chr1	32320001	32800000	A.1.1.1.1.1.1	1	.	32320001	32800000	#FF0000	1	1
chr1	32800001	33280000	A.1.1.1.1.2.1.1.2.1	0.992217898832685	.	32800001	33280000	#FF0000	1	1
chr1	33280001	33600000	A.1.2.2.2.1.1.1.1	0.800259403372244	.	33280001	33600000	#FF4848	1	0.875
chr1	33600001	33920000	A.2.1.2.1.1.2.2	0.680933852140078	.	33600001	33920000	#FF9191	1	0.75
chr1	33920001	34160000	B.1.2.1.1.2.1.2.2.1	0.360570687418936	.	33920001	34160000	#9191FF	1	0.375
chr1	34160001	34680000	B.2.2.2.1.1.1.1	0.0181582360570687	.	34160001	34680000	#0000FF	1	0.125
chr1	34680001	35200000	B.2.2.2.1.1.1.2.1	0.0168612191958495	.	34680001	35200000	#0000FF	1	0.125
chr1	35200001	35480000	A.2.2.1.1.2.2.2.2	0.588845654993515	.	35200001	35480000	#FFDADA	1	0.625
chr1	35480001	35600000	A.2.1.2.2.2.1.1.2.1.2	0.652399481193256	.	35480001	35600000	#FF9191	1	0.75
chr1	35600001	36240000	A.1.2.1.1.1.2.1	0.893644617380026	.	35600001	36240000	#FF4848	1	0.875
chr1	36240001	36560000	A.1.1.2.1.2.1.2.1	0.945525291828794	.	36240001	36560000	#FF0000	1	1
chr1	36560001	36920000	A.1.2.2.1.1.1.1.1.1	0.828793774319066	.	36560001	36920000	#FF4848	1	0.875
chr1	36920001	37280000	B.1.1.1.2.1.2.1.1.2	0.476005188067445	.	36920001	37280000	#DADAFF	1	0.5
chr1	37280001	37360000	B.1.1.2.2.2.2.2.1	0.383916990920882	.	37280001	37360000	#DADAFF	1	0.5
chr1	37360001	37560000	B.1.1.2.2.2.2.1	0.385214007782101	.	37360001	37560000	#DADAFF	1	0.5
chr1	37560001	37920000	B.1.2.1.1.2.1.2.1	0.361867704280156	.	37560001	37920000	#9191FF	1	0.375
chr1	37920001	38200000	A.1.2.2.1.1.1.2.2	0.821011673151751	.	37920001	38200000	#FF4848	1	0.875
chr1	38200001	38440000	A.1.2.1.1.2.2.1.2.2	0.865110246433204	.	38200001	38440000	#FF4848	1	0.875
chr1	38440001	39080000	A.2.2.1.2.2.2.1.1	0.568093385214008	.	38440001	39080000	#FFDADA	1	0.625
chr1	39080001	39320000	A.2.1.1.2.2.1.2.2	0.708171206225681	.	39080001	39320000	#FF9191	1	0.75
chr1	39320001	39480000	A.2.1.1.1.2.2.2.2.1	0.753566796368353	.	39320001	39480000	#FF9191	1	0.75
chr1	39480001	40040000	A.1.1.2.1.2.2.1.1.1	0.941634241245136	.	39480001	40040000	#FF0000	1	1
chr1	40040001	40240000	A.1.2.1.1.2.1.1.1.2	0.881971465629053	.	40040001	40240000	#FF4848	1	0.875
chr1	40240001	40520000	A.1.1.2.1.2.1.1.2.1	0.949416342412451	.	40240001	40520000	#FF0000	1	1
chr1	40520001	40920000	A.1.1.2.1.1.1.1.2	0.961089494163424	.	40520001	40920000	#FF0000	1	1
chr1	40920001	41200000	A.1.2.2.1.1.2.1.2	0.817120622568093	.	40920001	41200000	#FF4848	1	0.875
chr1	41200001	41480000	A.1.2.1.1.2.1.1.1.1.1	0.884565499351492	.	41200001	41480000	#FF4848	1	0.875
chr1	41480001	41720000	A.2.2.2.1.1.1.2.2.2	0.551232166018158	.	41480001	41720000	#FFDADA	1	0.625
chr1	41720001	41960000	A.2.2.1.2.1.2.2.1.1.2	0.5810635538262	.	41720001	41960000	#FFDADA	1	0.625
chr1	41960001	42080000	B.1.1.1.2.1.1.1.2	0.481193255512322	.	41960001	42080000	#DADAFF	1	0.5
chr1	42080001	42600000	B.1.1.1.2.2.2.2	0.463035019455253	.	42080001	42600000	#DADAFF	1	0.5
chr1	42600001	42960000	A.2.1.2.2.2.1.2.1.1	0.649805447470817	.	42600001	42960000	#FF9191	1	0.75
chr1	42960001	43200000	A.2.1.2.2.2.1.2.1.2	0.648508430609598	.	42960001	43200000	#FF9191	1	0.75
chr1	43200001	43640000	A.2.1.1.1.2.1	0.761348897535668	.	43200001	43640000	#FF9191	1	0.75
chr1	43640001	43880000	A.1.2.2.1.2.2.1.2	0.80674448767834	.	43640001	43880000	#FF4848	1	0.875
chr1	43880001	44160000	A.2.1.1.1.2.2.1.1.1	0.760051880674449	.	43880001	44160000	#FF9191	1	0.75
chr1	44160001	44480000	A.1.2.2.1.1.1.1.1.2.2.2	0.824902723735409	.	44160001	44480000	#FF4848	1	0.875
chr1	44480001	45200000	A.1.1.2.1.2.2.2.2	0.929961089494163	.	44480001	45200000	#FF0000	1	1
chr1	45200001	45480000	A.1.2.1.1.2.1.1.2.1.1	0.880674448767834	.	45200001	45480000	#FF4848	1	0.875
chr1	45480001	45760000	A.1.2.2.1.1.1.2.1	0.82230869001297	.	45480001	45760000	#FF4848	1	0.875
chr1	45760001	46040000	A.1.1.2.1.2.2.1.2.1.1.1	0.939040207522698	.	45760001	46040000	#FF0000	1	1
chr1	46040001	46120000	A.1.2.1.1.2.2.1.1.2.2.1	0.87029831387808	.	46040001	46120000	#FF4848	1	0.875
chr1	46120001	46440000	A.1.1.2.1.2.2.1.1.2	0.940337224383917	.	46120001	46440000	#FF0000	1	1
chr1	46440001	46520000	A.2.1.1.1.2.2.2.2.2	0.752269779507134	.	46440001	46520000	#FF9191	1	0.75
chr1	46520001	46800000	A.1.1.1.1.2.1.1.1.2	0.993514915693904	.	46520001	46800000	#FF0000	1	1
chr1	46800001	47200000	A.1.2.1.1.2.2.2.2.1	0.862516212710765	.	46800001	47200000	#FF4848	1	0.875
chr1	47200001	47360000	B.1.1.2.1.2.1.2.2.2.2	0.437094682230869	.	47200001	47360000	#DADAFF	1	0.5
chr1	47360001	47640000	B.1.1.2.2.2.2.2.2	0.382619974059663	.	47360001	47640000	#DADAFF	1	0.5
chr1	47640001	47840000	A.1.2.2.2.1.2.1.2.1.2	0.78988326848249	.	47640001	47840000	#FF4848	1	0.875
chr1	47840001	48200000	A.2.1.1.2.2.1.1.2.2.1.2	0.714656290531777	.	47840001	48200000	#FF9191	1	0.75
chr1	48200001	48560000	B.1.1.1.2.2.1	0.466926070038911	.	48200001	48560000	#DADAFF	1	0.5
chr1	48560001	48760000	B.2.1.2.2.2.2.2.1.1	0.0869001297016861	.	48560001	48760000	#4848FF	1	0.25
chr1	48760001	49000000	B.2.1.2.2.1.2.2.2.1	0.103761348897536	.	48760001	49000000	#4848FF	1	0.25
chr1	49000001	49680000	B.2.2.2.2.1	0.00259403372243839	.	49000001	49680000	#0000FF	1	0.125
chr1	49680001	50440000	B.2.2.2.2.2	0.0012970168612192	.	49680001	50440000	#0000FF	1	0.125
chr1	50440001	50840000	B.2.2.2.1.1.1.2.2	0.0155642023346304	.	50440001	50840000	#0000FF	1	0.125
chr1	50840001	51080000	B.1.2.2.2.2.2.2.1.1	0.264591439688716	.	50840001	51080000	#9191FF	1	0.375
chr1	51080001	51400000	A.2.2.2.2.1.1.2.2.2	0.521400778210117	.	51080001	51400000	#FFDADA	1	0.625
chr1	51400001	51680000	A.2.2.1.1.1.1.1.1.2.1	0.635538261997406	.	51400001	51680000	#FFDADA	1	0.625
chr1	51680001	52040000	A.1.1.2.2.2.1.1.2.1	0.915693904020752	.	51680001	52040000	#FF0000	1	1
chr1	52040001	52240000	A.1.1.2.2.2.1.1.2.2	0.914396887159533	.	52040001	52240000	#FF0000	1	1
chr1	52240001	52520000	A.1.1.2.1.2.1.2.2.1	0.944228274967575	.	52240001	52520000	#FF0000	1	1
chr1	52520001	52840000	A.1.1.1.2.1.2.1.2	0.979247730220493	.	52520001	52840000	#FF0000	1	1
chr1	52840001	52920000	A.1.1.2.1.2.1.2.2.2	0.942931258106355	.	52840001	52920000	#FF0000	1	1
chr1	52920001	53120000	A.1.1.1.2.2.1.2.2	0.966277561608301	.	52920001	53120000	#FF0000	1	1
chr1	53120001	53440000	A.1.1.1.1.2.1.2	0.989623865110246	.	53120001	53440000	#FF0000	1	1
chr1	53440001	53720000	A.1.2.1.1.2.1.1.1.1.2	0.883268482490272	.	53440001	53720000	#FF4848	1	0.875
chr1	53720001	53840000	A.1.2.1.1.2.2.2.2.2	0.861219195849546	.	53720001	53840000	#FF4848	1	0.875
chr1	53840001	54320000	A.1.2.1.1.2.1.2.1	0.876783398184176	.	53840001	54320000	#FF4848	1	0.875
chr1	54320001	54520000	A.1.2.1.1.2.1.2.2	0.875486381322957	.	54320001	54520000	#FF4848	1	0.875
chr1	54520001	55000000	A.1.1.2.2.2.2.1	0.911802853437095	.	54520001	55000000	#FF0000	1	1
chr1	55000001	55360000	A.1.2.1.2.2.1.2.1	0.83916990920882	.	55000001	55360000	#FF4848	1	0.875
chr1	55360001	55480000	A.2.1.2.2.2.1.1.2.2	0.651102464332036	.	55360001	55480000	#FF9191	1	0.75
chr1	55480001	55720000	A.2.1.1.2.2.1.1.1.2.1	0.722438391699092	.	55480001	55720000	#FF9191	1	0.75
chr1	55720001	56400000	B.2.1.1.2.1.2.2.1	0.17769130998703	.	55720001	56400000	#4848FF	1	0.25
chr1	56400001	56680000	B.2.1.1.2.1.2.1.2	0.178988326848249	.	56400001	56680000	#4848FF	1	0.25
chr1	56680001	56800000	B.1.2.1.1.2.2.2.1.1.1	0.356679636835279	.	56680001	56800000	#9191FF	1	0.375
chr1	56800001	57000000	B.1.1.2.2.1.2.2.1.1.1	0.404669260700389	.	56800001	57000000	#DADAFF	1	0.5
chr1	57000001	57280000	A.2.2.2.2.2.1.1.1	0.518806744487678	.	57000001	57280000	#FFDADA	1	0.625
chr1	57280001	57720000	B.2.1.2.2.1.1.1.1.1	0.116731517509728	.	57280001	57720000	#4848FF	1	0.25
chr1	57720001	57960000	B.2.1.1.2.2.2.2.2.2	0.159533073929961	.	57720001	57960000	#4848FF	1	0.25
chr1	57960001	58160000	B.2.1.2.2.1.1.1.1.2	0.115434500648508	.	57960001	58160000	#4848FF	1	0.25
chr1	58160001	58640000	B.2.1.1.2.2.2.2.2.1	0.16083009079118	.	58160001	58640000	#4848FF	1	0.25
chr1	58640001	58920000	B.2.1.1.2.2.2.1.1	0.168612191958495	.	58640001	58920000	#4848FF	1	0.25
chr1	58920001	59160000	B.1.1.2.2.1.2.2.1.1.2	0.40337224383917	.	58920001	59160000	#DADAFF	1	0.5
chr1	59160001	59360000	A.2.1.2.1.2.1.2.2.1.2	0.674448767833982	.	59160001	59360000	#FF9191	1	0.75
chr1	59360001	59520000	A.2.2.1.1.1.2.1.2.2.2	0.617380025940337	.	59360001	59520000	#FFDADA	1	0.625
chr1	59520001	59720000	A.2.2.1.1.1.2.1.1.1.2	0.623865110246433	.	59520001	59720000	#FFDADA	1	0.625
chr1	59720001	59880000	B.1.1.2.2.1.2.2.1.2	0.402075226977951	.	59720001	59880000	#DADAFF	1	0.5
chr1	59880001	60000000	B.1.1.2.2.1.2.2.2	0.400778210116732	.	59880001	60000000	#DADAFF	1	0.5
chr1	60000001	60280000	B.1.1.2.2.2.1.2.2.2.2	0.38651102464332	.	60000001	60280000	#DADAFF	1	0.5
chr1	60280001	60640000	B.2.1.1.2.2.2.2.1.1.1	0.166018158236057	.	60280001	60640000	#4848FF	1	0.25
chr1	60640001	60800000	B.2.2.1.1.1.1	0.0830090791180285	.	60640001	60800000	#0000FF	1	0.125
chr1	60800001	60920000	B.2.1.2.2.1.2.2.1	0.105058365758755	.	60800001	60920000	#4848FF	1	0.25
chr1	60920001	61080000	B.2.1.2.2.1.2.2.2.2	0.102464332036316	.	60920001	61080000	#4848FF	1	0.25
chr1	61080001	61280000	B.2.2.1.2.2.1.1.1	0.0402075226977951	.	61080001	61280000	#0000FF	1	0.125
chr1	61280001	61360000	B.1.2.2.2.2.2.1.1	0.267185473411154	.	61280001	61360000	#9191FF	1	0.375
chr1	61360001	61440000	B.1.1.2.1.2.2.1.2.2	0.429312581063554	.	61360001	61440000	#DADAFF	1	0.5
chr1	61440001	61520000	A.2.2.1.1.1.2.1.2.1	0.621271076523995	.	61440001	61520000	#FFDADA	1	0.625
chr1	61520001	62120000	A.2.2.2.2.1.2	0.520103761348898	.	61520001	62120000	#FFDADA	1	0.625
chr1	62120001	62280000	A.2.1.2.1.2.1.2.2.2	0.673151750972763	.	62120001	62280000	#FF9191	1	0.75
chr1	62280001	62360000	B.1.1.1.1.1.1.1.2.2.2	0.504539559014267	.	62280001	62360000	#DADAFF	1	0.5
chr1	62360001	62600000	A.2.2.1.1.1.2.1.2.2.1.1	0.619974059662776	.	62360001	62600000	#FFDADA	1	0.625
chr1	62600001	62920000	A.2.1.2.1.2.1.2.2.1.1	0.675745784695201	.	62600001	62920000	#FF9191	1	0.75
chr1	62920001	63240000	A.1.2.1.2.2.1.1.2.1.2	0.843060959792477	.	62920001	63240000	#FF4848	1	0.875
chr1	63240001	63520000	A.2.1.2.1.2.2.2.1	0.669260700389105	.	63240001	63520000	#FF9191	1	0.75
chr1	63520001	63800000	A.2.2.1.1.1.2.1.1.1.1	0.625162127107652	.	63520001	63800000	#FFDADA	1	0.625
chr1	63800001	64040000	A.2.1.1.2.2.1.1.2.1.2	0.718547341115435	.	63800001	64040000	#FF9191	1	0.75
chr1	64040001	64720000	A.2.2.1.1.1.2.1.1.2	0.622568093385214	.	64040001	64720000	#FFDADA	1	0.625
chr1	64720001	64960000	A.2.1.2.1.2.1.1.1	0.679636835278859	.	64720001	64960000	#FF9191	1	0.75
chr1	64960001	65120000	A.2.1.1.2.2.1.1.2.2.1.1.2	0.715953307392996	.	64960001	65120000	#FF9191	1	0.75
chr1	65120001	65320000	A.2.1.1.2.2.1.1.2.1.1	0.719844357976654	.	65120001	65320000	#FF9191	1	0.75
chr1	65320001	65480000	A.1.2.2.2.1.1.2.1.2	0.796368352788586	.	65320001	65480000	#FF4848	1	0.875
chr1	65480001	65680000	A.2.1.1.2.2.1.1.2.2.2.2	0.712062256809339	.	65480001	65680000	#FF9191	1	0.75
chr1	65680001	66200000	B.1.2.1.1.1.1.1.2.1	0.380025940337224	.	65680001	66200000	#9191FF	1	0.375
chr1	66200001	66440000	B.2.1.1.1.2.2.1.1.2.2.2	0.201037613488975	.	66200001	66440000	#4848FF	1	0.25
chr1	66440001	66640000	B.2.1.1.1.1.1.2.2.2.2.1	0.24124513618677	.	66440001	66640000	#4848FF	1	0.25
chr1	66640001	66960000	B.2.1.1.1.2.2.1.1.1.1	0.206225680933852	.	66640001	66960000	#4848FF	1	0.25
chr1	66960001	67280000	B.2.1.1.1.1.1.2.1.2.1	0.247730220492866	.	66960001	67280000	#4848FF	1	0.25
chr1	67280001	67440000	A.2.2.1.1.2.1.2.2.2.1	0.604409857328145	.	67280001	67440000	#FFDADA	1	0.625
chr1	67440001	67720000	A.2.2.2.2.2.1.1.2.1	0.517509727626459	.	67440001	67720000	#FFDADA	1	0.625
chr1	67720001	67800000	A.2.2.2.2.1.1.1.2.1	0.527885862516213	.	67720001	67800000	#FFDADA	1	0.625
chr1	67800001	67960000	A.1.2.1.2.2.1.1.2.1.1	0.844357976653696	.	67800001	67960000	#FF4848	1	0.875
chr1	67960001	68240000	A.2.1.2.1.1.2.1	0.682230869001297	.	67960001	68240000	#FF9191	1	0.75
chr1	68240001	68520000	B.1.2.2.2.1.2.1	0.278858625162127	.	68240001	68520000	#9191FF	1	0.375
chr1	68520001	68640000	B.1.1.2.1.1.2.2.2	0.448767833981842	.	68520001	68640000	#DADAFF	1	0.5
chr1	68640001	68800000	A.2.2.2.2.1.1.1.2.2	0.526588845654994	.	68640001	68800000	#FFDADA	1	0.625
chr1	68800001	68960000	B.2.1.1.1.1.1.2.1.1.1.1	0.251621271076524	.	68800001	68960000	#4848FF	1	0.25
chr1	68960001	69320000	B.2.2.2.1.2.1.1.2.2	0.00778210116731518	.	68960001	69320000	#0000FF	1	0.125
chr1	69320001	69600000	B.2.2.2.1.2.1.2.2	0.00518806744487678	.	69320001	69600000	#0000FF	1	0.125
chr1	69600001	69800000	B.2.2.1.2.2.2.1.1.2	0.0350194552529183	.	69600001	69800000	#0000FF	1	0.125
chr1	69800001	69920000	B.2.2.1.1.2.1.1.1.2	0.0739299610894942	.	69800001	69920000	#0000FF	1	0.125
chr1	69920001	70240000	B.2.2.2.1.2.1.1.2.1	0.00907911802853437	.	69920001	70240000	#0000FF	1	0.125
chr1	70240001	70640000	B.2.2.1.2.2.2.1.2.1.1	0.0337224383916991	.	70240001	70640000	#0000FF	1	0.125
chr1	70640001	70960000	A.2.2.1.1.1.1.1.2	0.632944228274968	.	70640001	70960000	#FFDADA	1	0.625
chr1	70960001	71240000	B.2.1.2.1.1.1.1.2.2	0.154345006485084	.	70960001	71240000	#4848FF	1	0.25
chr1	71240001	71560000	B.2.1.2.1.1.2.2	0.138780804150454	.	71240001	71560000	#4848FF	1	0.25
chr1	71560001	71960000	B.2.2.1.2.2.2.2.2.1.1.1.2	0.0272373540856031	.	71560001	71960000	#0000FF	1	0.125
chr1	71960001	72480000	B.2.2.1.2.2.2.2.2.2.1.1.1	0.0233463035019455	.	71960001	72480000	#0000FF	1	0.125
chr1	72480001	72720000	B.2.2.1.2.2.2.2.2.2.2	0.0194552529182879	.	72480001	72720000	#0000FF	1	0.125
chr1	72720001	72800000	B.1.2.2.2.1.2.2.1.2	0.276264591439689	.	72720001	72800000	#9191FF	1	0.375
chr1	72800001	72880000	B.2.1.2.1.1.1.1.2.1.2	0.155642023346304	.	72800001	72880000	#4848FF	1	0.25
chr1	72880001	73000000	B.2.1.2.1.1.2.1.1.2.2	0.141374837872892	.	72880001	73000000	#4848FF	1	0.25
chr1	73000001	73400000	B.2.2.2.1.2.1.2.1	0.00648508430609598	.	73000001	73400000	#0000FF	1	0.125
chr1	73400001	73600000	B.2.2.1.1.2.1.2.2.2.1.1	0.0687418936446174	.	73400001	73600000	#0000FF	1	0.125
chr1	73600001	73880000	B.2.2.1.2.2.2.2.2.1.1.2	0.0259403372243839	.	73600001	73880000	#0000FF	1	0.125
chr1	73880001	74200000	B.2.2.1.2.2.2.1.2.2	0.0311284046692607	.	73880001	74200000	#0000FF	1	0.125
chr1	74200001	74600000	B.2.2.1.1.2.1.2.2.2.2	0.066147859922179	.	74200001	74600000	#0000FF	1	0.125
chr1	74600001	74920000	B.2.1.2.1.1.2.1.1.2.1.2	0.142671854734112	.	74600001	74920000	#4848FF	1	0.25
chr1	74920001	75200000	B.2.1.2.1.1.1.2.1	0.153047989623865	.	74920001	75200000	#4848FF	1	0.25
chr1	75200001	75480000	B.2.2.1.1.2.1.1.2	0.072632944228275	.	75200001	75480000	#0000FF	1	0.125
chr1	75480001	75680000	B.2.1.1.1.1.1.2.2.2.2.2.2	0.238651102464332	.	75480001	75680000	#4848FF	1	0.25
chr1	75680001	76280000	B.2.1.1.1.1.1.2.1.1.1.2	0.250324254215305	.	75680001	76280000	#4848FF	1	0.25
chr1	76280001	76840000	B.1.1.2.1.1.2.1.2.2	0.453955901426719	.	76280001	76840000	#DADAFF	1	0.5
chr1	76840001	77040000	B.2.1.1.1.1.1.2.2.2.1	0.24254215304799	.	76840001	77040000	#4848FF	1	0.25
chr1	77040001	77360000	B.2.1.1.2.2.2.2.1.2.2	0.162127107652399	.	77040001	77360000	#4848FF	1	0.25
chr1	77360001	77600000	B.2.1.1.1.1.1.2.2.2.2.2.1	0.239948119325551	.	77360001	77600000	#4848FF	1	0.25
chr1	77600001	78040000	B.1.1.2.1.1.2.1.1.2	0.456549935149157	.	77600001	78040000	#DADAFF	1	0.5
chr1	78040001	78200000	A.1.2.1.2.2.2.1.1	0.835278858625162	.	78040001	78200000	#FF4848	1	0.875
chr1	78200001	78440000	A.1.1.2.2.2.1.2	0.913099870298314	.	78200001	78440000	#FF0000	1	1
chr1	78440001	78600000	A.2.1.1.2.2.1.1.1.1.2	0.723735408560311	.	78440001	78600000	#FF9191	1	0.75
chr1	78600001	78840000	B.2.1.1.1.2.2.1.1.1.2	0.204928664072633	.	78600001	78840000	#4848FF	1	0.25
chr1	78840001	79080000	B.2.1.1.1.1.2.2.2.1.2.2	0.22568093385214	.	78840001	79080000	#4848FF	1	0.25
chr1	79080001	79640000	B.2.1.1.1.2.1.1.2.1.2	0.219195849546044	.	79080001	79640000	#4848FF	1	0.25
chr1	79640001	79920000	B.2.1.1.1.1.1.2.1.1.2	0.249027237354086	.	79640001	79920000	#4848FF	1	0.25
chr1	79920001	80080000	B.1.2.2.2.1.1.2.1.2.1	0.285343709468223	.	79920001	80080000	#9191FF	1	0.375
chr1	80080001	80280000	B.1.2.2.2.1.1.2.2.2.1	0.281452658884565	.	80080001	80280000	#9191FF	1	0.375
chr1	80280001	80640000	B.2.1.2.2.1.2.1.2	0.106355382619974	.	80280001	80640000	#4848FF	1	0.25
chr1	80640001	80960000	B.1.1.2.1.1.2.2.1.2	0.450064850843061	.	80640001	80960000	#DADAFF	1	0.5
chr1	80960001	81160000	B.1.2.1.1.1.2.1.2.2.2	0.368352788586252	.	80960001	81160000	#9191FF	1	0.375
chr1	81160001	81320000	B.1.1.2.1.1.2.2.1.1.2	0.45136186770428	.	81160001	81320000	#DADAFF	1	0.5
chr1	81320001	81480000	B.1.2.1.1.1.1.2.2.1	0.376134889753567	.	81320001	81480000	#9191FF	1	0.375
chr1	81480001	81840000	B.1.1.2.2.1.2.1.1.1.2	0.408560311284047	.	81480001	81840000	#DADAFF	1	0.5
chr1	81840001	82440000	A.2.1.2.1.2.1.2.1	0.67704280155642	.	81840001	82440000	#FF9191	1	0.75
chr1	82440001	82760000	B.1.2.1.1.1.2.2.2	0.365758754863813	.	82440001	82760000	#9191FF	1	0.375
chr1	82760001	83000000	B.1.2.1.1.1.1.1.1	0.381322957198444	.	82760001	83000000	#9191FF	1	0.375
chr1	83000001	83160000	B.1.2.1.1.1.1.2.1	0.377431906614786	.	83000001	83160000	#9191FF	1	0.375
chr1	83160001	83360000	B.1.2.2.2.1.1.1.1	0.2905317769131	.	83160001	83360000	#9191FF	1	0.375
chr1	83360001	83560000	B.1.2.2.2.2.1.2	0.268482490272374	.	83360001	83560000	#9191FF	1	0.375
chr1	83560001	83720000	B.1.1.2.2.1.2.1.1.2	0.407263294422827	.	83560001	83720000	#DADAFF	1	0.5
chr1	83720001	83800000	B.1.1.2.1.2.2.1.1.1.2.2	0.433203631647211	.	83720001	83800000	#DADAFF	1	0.5
chr1	83800001	84040000	B.1.2.1.1.1.1.2.2.2	0.374837872892348	.	83800001	84040000	#9191FF	1	0.375
chr1	84040001	84360000	B.1.1.2.1.1.2.2.1.1.1	0.452658884565499	.	84040001	84360000	#DADAFF	1	0.5
chr1	84360001	84600000	A.2.2.1.1.1.1.1.1.1.2.2	0.636835278858625	.	84360001	84600000	#FFDADA	1	0.625
chr1	84600001	84800000	A.2.2.1.1.1.2.2.2	0.614785992217899	.	84600001	84800000	#FFDADA	1	0.625
chr1	84800001	84920000	A.2.2.2.2.2.1.2.1.2	0.513618677042802	.	84800001	84920000	#FFDADA	1	0.625
chr1	84920001	85400000	A.1.2.2.2.1.1.2.1.1	0.797665369649806	.	84920001	85400000	#FF4848	1	0.875
chr1	85400001	85760000	A.1.2.1.2.2.2.2.2	0.830090791180285	.	85400001	85760000	#FF4848	1	0.875
chr1	85760001	85960000	B.1.1.2.2.1.2.1.1.1.1	0.409857328145266	.	85760001	85960000	#DADAFF	1	0.5
chr1	85960001	86040000	A.2.2.1.1.2.1.1.1.1	0.61348897535668	.	85960001	86040000	#FFDADA	1	0.625
chr1	86040001	86200000	A.2.2.1.1.2.1.2.2.2.2.2	0.601815823605707	.	86040001	86200000	#FFDADA	1	0.625
chr1	86200001	86760000	B.2.1.2.1.1.1.2.2.1.1	0.151750972762646	.	86200001	86760000	#4848FF	1	0.25
chr1	86760001	87200000	B.2.1.2.1.1.1.1.1	0.158236057068742	.	86760001	87200000	#4848FF	1	0.25
chr1	87200001	87400000	A.2.1.1.2.2.1.1.2.2.1.1.1	0.717250324254215	.	87200001	87400000	#FF9191	1	0.75
chr1	87400001	87560000	A.2.2.1.1.2.1.2.1.1.1	0.609597924773022	.	87400001	87560000	#FFDADA	1	0.625
chr1	87560001	87880000	B.1.1.1.1.1.1.2.2.1	0.501945525291829	.	87560001	87880000	#DADAFF	1	0.5
chr1	87880001	88200000	B.1.1.1.1.2.1.1.2.2.1	0.492866407263294	.	87880001	88200000	#DADAFF	1	0.5
chr1	88200001	88560000	B.1.1.2.2.1.2.1.2	0.405966277561608	.	88200001	88560000	#DADAFF	1	0.5
chr1	88560001	88800000	B.1.2.1.1.1.1.1.2.2	0.378728923476005	.	88560001	88800000	#9191FF	1	0.375
chr1	88800001	89120000	B.1.2.1.1.1.2.1.2.2.1.2	0.369649805447471	.	88800001	89120000	#9191FF	1	0.375
chr1	89120001	89400000	A.2.2.1.1.2.1.2.2.1	0.605706874189364	.	89120001	89400000	#FFDADA	1	0.625
chr1	89400001	89920000	B.2.1.2.2.1.1.1.2	0.114137483787289	.	89400001	89920000	#4848FF	1	0.25
chr1	89920001	90240000	A.2.2.2.2.2.1.2.2	0.512321660181582	.	89920001	90240000	#FFDADA	1	0.625
chr1	90240001	90480000	A.2.2.1.1.1.2.1.2.2.1.2	0.618677042801556	.	90240001	90480000	#FFDADA	1	0.625
chr1	90480001	90760000	B.1.2.1.1.1.2.1.2.2.1.1	0.37094682230869	.	90480001	90760000	#9191FF	1	0.375
chr1	90760001	91000000	B.2.1.1.2.2.2.1.2	0.167315175097276	.	90760001	91000000	#4848FF	1	0.25
chr1	91000001	91360000	B.1.1.1.1.2.1.1.2.2.2.2	0.490272373540856	.	91000001	91360000	#DADAFF	1	0.5
chr1	91360001	91680000	A.2.1.2.1.2.2.2.2	0.667963683527886	.	91360001	91680000	#FF9191	1	0.75
chr1	91680001	91920000	B.1.1.1.1.1.1.1.1.2	0.508430609597925	.	91680001	91920000	#DADAFF	1	0.5
chr1	91920001	92400000	A.1.2.1.2.2.2.2.1.1	0.832684824902724	.	91920001	92400000	#FF4848	1	0.875
chr1	92400001	92800000	A.2.1.1.2.2.1.1.1.1.1	0.72503242542153	.	92400001	92800000	#FF9191	1	0.75
chr1	92800001	93280000	A.1.2.1.2.2.2.2.1.2	0.831387808041505	.	92800001	93280000	#FF4848	1	0.875
chr1	93280001	93680000	A.1.1.1.2.1.2.2.1	0.977950713359274	.	93280001	93680000	#FF0000	1	1
chr1	93680001	93880000	A.1.2.1.2.1.1.2.2	0.857328145265888	.	93680001	93880000	#FF4848	1	0.875
chr1	93880001	94400000	A.1.2.1.2.1.1.1	0.859922178988327	.	93880001	94400000	#FF4848	1	0.875
chr1	94400001	94920000	A.2.1.1.2.2.1.1.2.2.2.1	0.713359273670558	.	94400001	94920000	#FF9191	1	0.75
chr1	94920001	95240000	B.1.1.1.2.1.1.1.1	0.482490272373541	.	94920001	95240000	#DADAFF	1	0.5
chr1	95240001	95520000	A.2.2.1.1.2.1.1.2	0.610894941634241	.	95240001	95520000	#FFDADA	1	0.625
chr1	95520001	95720000	B.1.1.2.1.1.2.1.1.1	0.457846952010376	.	95520001	95720000	#DADAFF	1	0.5
chr1	95720001	95920000	B.2.1.2.2.1.2.1.1.2	0.107652399481193	.	95720001	95920000	#4848FF	1	0.25
chr1	95920001	96120000	B.2.2.1.2.2.1.1.2	0.0389105058365759	.	95920001	96120000	#0000FF	1	0.125
chr1	96120001	96280000	B.2.2.1.2.2.2.2.2.1.1.1.1	0.0285343709468223	.	96120001	96280000	#0000FF	1	0.125
chr1	96280001	96680000	B.2.2.2.1.2.1.1.1	0.0103761348897536	.	96280001	96680000	#0000FF	1	0.125
chr1	96680001	96960000	B.2.1.2.1.1.2.1.1.2.1.1	0.143968871595331	.	96680001	96960000	#4848FF	1	0.25
chr1	96960001	97160000	B.1.2.2.2.1.2.2.1.1	0.277561608300908	.	96960001	97160000	#9191FF	1	0.375
chr1	97160001	97280000	B.1.1.2.1.2.1.1.2.2	0.442282749675746	.	97160001	97280000	#DADAFF	1	0.5
chr1	97280001	97520000	B.2.1.2.1.1.2.1.1.1.1	0.146562905317769	.	97280001	97520000	#4848FF	1	0.25
chr1	97520001	97840000	B.2.2.1.2.2.2.1.2.1.2	0.0324254215304799	.	97520001	97840000	#0000FF	1	0.125
chr1	97840001	98560000	B.2.2.1.2.2.2.2.2.2.1.2	0.0207522697795071	.	97840001	98560000	#0000FF	1	0.125
chr1	98560001	99000000	B.2.2.1.2.2.2.2.2.2.1.1.2	0.0220492866407263	.	98560001	99000000	#0000FF	1	0.125
chr1	99000001	99200000	B.2.1.2.1.1.1.2.2.1.2.1	0.150453955901427	.	99000001	99200000	#4848FF	1	0.25
chr1	99200001	99320000	B.1.2.2.2.1.2.2.2	0.27496757457847	.	99200001	99320000	#9191FF	1	0.375
chr1	99320001	99480000	B.2.1.2.1.1.2.1.2	0.140077821011673	.	99320001	99480000	#4848FF	1	0.25
chr1	99480001	99760000	B.2.1.1.1.2.2.2.1.2.1	0.19325551232166	.	99480001	99760000	#4848FF	1	0.25
chr1	99760001	99840000	B.1.2.2.2.1.1.2.1.1.2	0.286640726329442	.	99760001	99840000	#9191FF	1	0.375
chr1	99840001	100240000	B.2.1.1.1.2.2.2.1.1.1	0.195849546044099	.	99840001	100240000	#4848FF	1	0.25
chr1	100240001	100600000	A.1.2.1.2.2.2.1.2	0.833981841763943	.	100240001	100600000	#FF4848	1	0.875
chr1	100600001	100880000	A.2.1.1.2.2.2.2.1.1.2	0.695201037613489	.	100600001	100880000	#FF9191	1	0.75
chr1	100880001	101040000	B.1.1.1.1.1.1.2.1	0.503242542153048	.	100880001	101040000	#DADAFF	1	0.5
chr1	101040001	101360000	B.1.2.2.2.1.1.2.2.1	0.282749675745785	.	101040001	101360000	#9191FF	1	0.375
chr1	101360001	101760000	A.2.2.2.2.2.1.1.2.2	0.51621271076524	.	101360001	101760000	#FFDADA	1	0.625
chr1	101760001	102440000	B.2.2.1.2.2.1.2	0.0376134889753567	.	101760001	102440000	#0000FF	1	0.125
chr1	102440001	102640000	B.2.1.2.1.1.2.1.1.1.2	0.14526588845655	.	102440001	102640000	#4848FF	1	0.25
chr1	102640001	102960000	B.2.2.1.1.2.1.1.1.1	0.0752269779507134	.	102640001	102960000	#0000FF	1	0.125
chr1	102960001	103120000	B.2.1.1.1.1.2.2.2.1.2.1.2	0.226977950713359	.	102960001	103120000	#4848FF	1	0.25
chr1	103120001	103240000	B.1.2.2.2.1.1.2.1.1.1	0.287937743190661	.	103120001	103240000	#9191FF	1	0.375
chr1	103240001	103520000	B.2.1.1.1.1.2.2.2.2.2	0.223086900129702	.	103240001	103520000	#4848FF	1	0.25
chr1	103520001	103760000	B.2.1.2.1.1.1.2.2.2	0.147859922178988	.	103520001	103760000	#4848FF	1	0.25
chr1	103760001	103800000	B.1.2.1.2.1.2.1.1	0.341115434500649	.	103760001	103800000	#9191FF	1	0.375
chr1	103880001	103960000	B.1.2.1.2.1.2.1.1	0.341115434500649	.	103880001	103960000	#9191FF	1	0.375
chr1	104000001	104080000	B.1.2.1.2.1.2.1.1	0.341115434500649	.	104000001	104080000	#9191FF	1	0.375
chr1	104080001	104160000	B.1.2.1.2.1.2.1.2.1	0.339818417639429	.	104080001	104160000	#9191FF	1	0.375
chr1	104160001	104200000	B.2.1.1.2.2.2.2.1.2.1	0.163424124513619	.	104160001	104200000	#4848FF	1	0.25
chr1	104240001	104640000	B.2.1.1.2.2.2.2.1.2.1	0.163424124513619	.	104240001	104640000	#4848FF	1	0.25
chr1	104640001	105320000	B.2.1.1.1.1.1.2.1.2.2.2	0.245136186770428	.	104640001	105320000	#4848FF	1	0.25
chr1	105320001	105880000	B.1.2.2.2.1.1.1.2	0.289234760051881	.	105320001	105880000	#9191FF	1	0.375
chr1	105880001	106080000	B.1.2.1.2.1.2.1.2.2	0.33852140077821	.	105880001	106080000	#9191FF	1	0.375
chr1	106080001	106400000	B.1.2.1.1.1.2.2.1	0.367055771725032	.	106080001	106400000	#9191FF	1	0.375
chr1	106400001	106560000	B.2.1.1.1.2.2.2.1.1.2	0.194552529182879	.	106400001	106560000	#4848FF	1	0.25
chr1	106560001	106680000	B.1.2.2.2.1.1.2.2.2.2	0.280155642023346	.	106560001	106680000	#9191FF	1	0.375
chr1	106680001	106840000	B.2.1.1.1.2.2.2.1.2.2	0.191958495460441	.	106680001	106840000	#4848FF	1	0.25
chr1	106840001	106920000	B.1.1.2.1.2.2.2.1.1.1.2	0.426718547341115	.	106840001	106920000	#DADAFF	1	0.5
chr1	106920001	107200000	B.2.1.2.1.1.1.1.2.1.1	0.156939040207523	.	106920001	107200000	#4848FF	1	0.25
chr1	107200001	107360000	B.2.1.1.1.1.2.2.1.1.1	0.233463035019455	.	107200001	107360000	#4848FF	1	0.25
chr1	107360001	107480000	B.2.1.1.1.1.2.2.2.1.2.1.1	0.228274967574578	.	107360001	107480000	#4848FF	1	0.25
chr1	107480001	107720000	B.1.2.2.2.1.1.2.1.2.2	0.284046692607004	.	107480001	107720000	#9191FF	1	0.375
chr1	107720001	107800000	B.1.1.2.1.2.2.1.1.1.2.1	0.434500648508431	.	107720001	107800000	#DADAFF	1	0.5
chr1	107800001	108120000	B.2.1.1.2.2.2.2.1.1.2	0.164721141374838	.	107800001	108120000	#4848FF	1	0.25
chr1	108120001	108320000	B.1.1.2.1.2.1.1.1.2.1	0.446173800259403	.	108120001	108320000	#DADAFF	1	0.5
chr1	108320001	108760000	B.1.1.2.1.1.2.1.2.1	0.455252918287938	.	108320001	108760000	#DADAFF	1	0.5
chr1	108760001	108880000	B.1.1.2.1.2.2.2.1.1.1.1	0.428015564202335	.	108760001	108880000	#DADAFF	1	0.5
chr1	108880001	108920000	A.2.2.1.1.2.1.2.2.2.2.1	0.603112840466926	.	108880001	108920000	#FFDADA	1	0.625
chr1	109000001	109240000	A.2.2.1.1.2.1.2.2.2.2.1	0.603112840466926	.	109000001	109240000	#FFDADA	1	0.625
chr1	109240001	109520000	A.1.1.2.2.2.2.2.2.1.2	0.906614785992218	.	109240001	109520000	#FF0000	1	1
chr1	109520001	109720000	A.1.1.1.2.1.2.2.2	0.976653696498054	.	109520001	109720000	#FF0000	1	1
chr1	109720001	110040000	A.1.1.1.1.2.2	0.988326848249027	.	109720001	110040000	#FF0000	1	1
chr1	110040001	110160000	A.1.2.1.2.1.2.2.1	0.852140077821012	.	110040001	110160000	#FF4848	1	0.875
chr1	110160001	110640000	A.1.1.2.2.2.2.2.2.2	0.905317769130999	.	110160001	110640000	#FF0000	1	1
chr1	110640001	110840000	A.2.1.1.2.2.2.1.1.1.1	0.706874189364462	.	110640001	110840000	#FF9191	1	0.75
chr1	110840001	111000000	A.1.2.1.2.1.1.2.1	0.858625162127108	.	110840001	111000000	#FF4848	1	0.875
chr1	111000001	111520000	B.1.2.2.2.2.2.2.2.1.2	0.260700389105058	.	111000001	111520000	#9191FF	1	0.375
chr1	111520001	111960000	B.1.2.2.2.2.2.2.2.1.1	0.261997405966278	.	111520001	111960000	#9191FF	1	0.375
chr1	111960001	112280000	A.2.2.1.1.1.1.1.1.2.2	0.634241245136187	.	111960001	112280000	#FFDADA	1	0.625
chr1	112280001	112920000	B.2.1.2.2.2.1.2.1.2	0.0985732814526589	.	112280001	112920000	#4848FF	1	0.25
chr1	112920001	113240000	A.2.1.1.2.2.2.1.1.1.2	0.705577172503243	.	112920001	113240000	#FF9191	1	0.75
chr1	113240001	113440000	A.1.2.2.2.1.2.2.2.1	0.785992217898833	.	113240001	113440000	#FF4848	1	0.875
chr1	113440001	113640000	A.1.1.2.2.2.2.2.2.1.1	0.907911802853437	.	113440001	113640000	#FF0000	1	1
chr1	113640001	114000000	A.1.2.2.2.1.2.2.2.2	0.784695201037613	.	113640001	114000000	#FF4848	1	0.875
chr1	114000001	114280000	A.2.2.2.2.2.1.2.1.1	0.514915693904021	.	114000001	114280000	#FFDADA	1	0.625
chr1	114280001	114480000	A.1.2.1.2.1.2.1.2.2	0.853437094682231	.	114280001	114480000	#FF4848	1	0.875
chr1	114480001	114760000	A.2.1.2.1.2.1.1.2	0.678339818417639	.	114480001	114760000	#FF9191	1	0.75
chr1	114760001	115080000	A.2.1.1.2.2.2.2.1.1.1.1	0.697795071335927	.	114760001	115080000	#FF9191	1	0.75
chr1	115080001	115320000	A.1.2.2.2.1.1.2.2.1	0.795071335927367	.	115080001	115320000	#FF4848	1	0.875
chr1	115320001	115680000	B.1.1.1.1.2.1.2.2.2	0.486381322957198	.	115320001	115680000	#DADAFF	1	0.5
chr1	115680001	116080000	B.1.2.1.1.2.2.2.2.2.2	0.347600518806744	.	115680001	116080000	#9191FF	1	0.375
chr1	116080001	116360000	B.1.1.2.2.2.1.2.1.1	0.394293125810636	.	116080001	116360000	#DADAFF	1	0.5
chr1	116360001	116680000	B.1.1.1.1.2.1.1.2.1	0.494163424124514	.	116360001	116680000	#DADAFF	1	0.5
chr1	116680001	116800000	A.2.2.1.1.2.1.2.1.2	0.607003891050584	.	116680001	116800000	#FFDADA	1	0.625
chr1	116800001	117080000	A.2.2.1.1.1.1.1.1.1.2.1	0.638132295719844	.	116800001	117080000	#FFDADA	1	0.625
chr1	117080001	117600000	A.2.1.2.1.2.2.1.2	0.670557717250324	.	117080001	117600000	#FF9191	1	0.75
chr1	117600001	117920000	A.1.2.2.2.1.1.2.2.2	0.793774319066148	.	117600001	117920000	#FF4848	1	0.875
chr1	117920001	118520000	A.2.2.1.1.1.2.2.1	0.616083009079118	.	117920001	118520000	#FFDADA	1	0.625
chr1	118520001	118920000	B.2.1.1.2.2.1.1.2	0.173800259403372	.	118520001	118920000	#4848FF	1	0.25
chr1	118920001	119280000	B.2.1.2.2.1.2.1.1.1.1	0.110246433203632	.	118920001	119280000	#4848FF	1	0.25
chr1	119280001	119640000	B.2.1.2.2.1.2.1.1.1.2	0.108949416342412	.	119280001	119640000	#4848FF	1	0.25
chr1	119640001	120080000	B.1.2.1.1.2.2.2.2.1	0.350194552529183	.	119640001	120080000	#9191FF	1	0.375
chr1	120080001	120280000	A.2.2.2.2.1.1.2.1	0.525291828793774	.	120080001	120280000	#FFDADA	1	0.625
chr1	120280001	120520000	A.2.1.1.2.2.2.2.1.1.1.2	0.696498054474708	.	120280001	120520000	#FF9191	1	0.75
chr1	120520001	120720000	A.1.2.2.2.1.2.2.1	0.787289234760052	.	120520001	120720000	#FF4848	1	0.875
chr1	120760001	120960000	B.1.2.1.1.1.2.1.2.1	0.372243839169909	.	120760001	120960000	#9191FF	1	0.375
chr1	121080001	121520000	B.1.2.1.1.1.2.1.2.1	0.372243839169909	.	121080001	121520000	#9191FF	1	0.375
chr1	142560001	142680000	B.1.2.1.2.1.1.1.1	0.346303501945525	.	142560001	142680000	#9191FF	1	0.375
chr1	142800001	142840000	B.1.2.1.2.1.1.1.1	0.346303501945525	.	142800001	142840000	#9191FF	1	0.375
chr1	143120001	143320000	B.2.1.1.1.1.2.1.2.1	0.236057068741894	.	143120001	143320000	#4848FF	1	0.25
chr1	143400001	143440000	B.2.1.1.1.1.2.1.2.1	0.236057068741894	.	143400001	143440000	#4848FF	1	0.25
chr1	143480001	143520000	B.2.1.1.1.1.2.1.2.1	0.236057068741894	.	143480001	143520000	#4848FF	1	0.25
chr1	143720001	143800000	A.2.1.2.2.2.2.1.1	0.643320363164721	.	143720001	143800000	#FF9191	1	0.75
chr1	143880001	144120000	A.2.1.2.2.2.2.1.1	0.643320363164721	.	143880001	144120000	#FF9191	1	0.75
chr1	144480001	144520000	A.2.1.2.2.2.2.1.1	0.643320363164721	.	144480001	144520000	#FF9191	1	0.75
chr1	144520001	144720000	A.1.2.2.2.1.2.1.2.2	0.788586251621271	.	144520001	144720000	#FF4848	1	0.875
chr1	144800001	145120000	A.1.2.2.2.1.2.1.2.2	0.788586251621271	.	144800001	145120000	#FF4848	1	0.875
chr1	145120001	145320000	A.1.2.1.2.1.2.2.2.2	0.849546044098573	.	145120001	145320000	#FF4848	1	0.875
chr1	145360001	145840000	A.1.1.2.2.2.2.2.1.1	0.910505836575875	.	145360001	145840000	#FF0000	1	1
chr1	146360001	146400000	A.2.2.2.1.1.2.2.2	0.546044098573281	.	146360001	146400000	#FFDADA	1	0.625
chr1	146440001	146720000	A.2.2.2.1.1.2.2.2	0.546044098573281	.	146440001	146720000	#FFDADA	1	0.625
chr1	146720001	146920000	A.2.2.2.1.1.1.1.2.1.1	0.557717250324254	.	146720001	146920000	#FFDADA	1	0.625
chr1	146920001	147440000	A.2.1.2.1.1.1.1.1.2	0.690012970168612	.	146920001	147440000	#FF9191	1	0.75
chr1	147680001	147840000	A.2.1.2.1.1.1.1.1.2	0.690012970168612	.	147680001	147840000	#FF9191	1	0.75
chr1	147880001	147960000	A.2.1.2.1.1.1.1.1.2	0.690012970168612	.	147880001	147960000	#FF9191	1	0.75
chr1	148160001	148280000	A.2.1.2.2.2.2.2	0.640726329442283	.	148160001	148280000	#FF9191	1	0.75
chr1	148320001	148360000	A.2.1.2.2.2.2.2	0.640726329442283	.	148320001	148360000	#FF9191	1	0.75
chr1	148520001	148600000	B.1.1.1.1.2.1.2.2.1	0.487678339818418	.	148520001	148600000	#DADAFF	1	0.5
chr1	148640001	148680000	B.1.1.1.1.2.1.2.2.1	0.487678339818418	.	148640001	148680000	#DADAFF	1	0.5
chr1	148840001	148960000	B.1.1.1.1.2.1.2.2.1	0.487678339818418	.	148840001	148960000	#DADAFF	1	0.5
chr1	149000001	149200000	B.1.1.1.1.2.1.2.2.1	0.487678339818418	.	149000001	149200000	#DADAFF	1	0.5
chr1	149200001	149440000	A.2.2.2.2.2.2	0.511024643320363	.	149200001	149440000	#FFDADA	1	0.625
chr1	149560001	149600000	A.2.2.2.2.2.2	0.511024643320363	.	149560001	149600000	#FFDADA	1	0.625
chr1	149600001	149760000	A.2.1.2.2.2.2.1.2	0.642023346303502	.	149600001	149760000	#FF9191	1	0.75
chr1	149760001	150200000	A.1.1.2.1.1.2.1	0.957198443579767	.	149760001	150200000	#FF0000	1	1
chr1	150200001	150520000	A.1.1.1.2.2.1.1.2.1.1	0.971465629053178	.	150200001	150520000	#FF0000	1	1
chr1	150520001	150600000	A.1.2.2.1.2.1.2	0.809338521400778	.	150520001	150600000	#FF4848	1	0.875
chr1	150600001	151000000	A.1.1.1.2.1.1.1.1.1	0.987029831387808	.	150600001	151000000	#FF0000	1	1
chr1	151000001	151160000	A.1.1.2.1.2.1.1.1	0.950713359273671	.	151000001	151160000	#FF0000	1	1
chr1	151160001	151240000	A.1.2.1.1.1.2.2.2.2	0.885862516212711	.	151160001	151240000	#FF4848	1	0.875
chr1	151240001	151680000	A.1.1.1.1.2.1.1.2.2	0.990920881971466	.	151240001	151680000	#FF0000	1	1
chr1	151680001	151840000	A.2.1.1.2.2.2.1.2.1	0.702983138780804	.	151680001	151840000	#FF9191	1	0.75
chr1	151840001	152000000	A.2.1.1.2.2.2.1.2.2.2	0.699092088197147	.	151840001	152000000	#FF9191	1	0.75
chr1	152000001	152480000	B.2.2.1.1.1.2.2	0.0765239948119326	.	152000001	152480000	#0000FF	1	0.125
chr1	152480001	152680000	B.2.2.1.1.1.2.1.1.1	0.0817120622568093	.	152480001	152680000	#0000FF	1	0.125
chr1	152680001	152760000	B.2.1.2.2.2.1.2.1.1	0.0998702983138781	.	152680001	152760000	#4848FF	1	0.25
chr1	152760001	152960000	B.2.1.2.2.2.1.2.2.1.2	0.0959792477302205	.	152760001	152960000	#4848FF	1	0.25
chr1	152960001	153160000	B.2.2.1.2.1.2.1.1	0.0518806744487678	.	152960001	153160000	#0000FF	1	0.125
chr1	153160001	153280000	B.2.1.1.2.2.1.1.1	0.175097276264591	.	153160001	153280000	#4848FF	1	0.25
chr1	153280001	153600000	B.1.1.2.1.2.1.2.2.1	0.439688715953307	.	153280001	153600000	#DADAFF	1	0.5
chr1	153600001	153760000	A.1.2.2.2.1.2.1.1	0.792477302204929	.	153600001	153760000	#FF4848	1	0.875
chr1	153760001	153960000	A.1.1.1.2.2.1.1.1.2	0.972762645914397	.	153760001	153960000	#FF0000	1	1
chr1	153960001	154160000	A.1.2.1.2.1.2.2.2.1	0.850843060959792	.	153960001	154160000	#FF4848	1	0.875
chr1	154160001	154240000	A.1.2.1.1.1.2.2.1.2.2	0.889753566796368	.	154160001	154240000	#FF4848	1	0.875
chr1	154240001	154440000	A.1.2.1.1.1.2.2.2.1.2	0.88715953307393	.	154240001	154440000	#FF4848	1	0.875
chr1	154440001	154600000	A.1.2.1.1.1.2.2.2.1.1	0.888456549935149	.	154440001	154600000	#FF4848	1	0.875
chr1	154600001	154920000	A.1.2.1.1.1.2.2.1.2.1	0.891050583657588	.	154600001	154920000	#FF4848	1	0.875
chr1	154920001	155160000	A.1.1.1.2.2.1.1.1.1.1	0.975356679636835	.	154920001	155160000	#FF0000	1	1
chr1	155160001	155600000	A.1.1.1.2.1.1.1.1.2	0.985732814526589	.	155160001	155600000	#FF0000	1	1
chr1	155600001	155960000	A.1.1.1.1.1.2.2	0.996108949416342	.	155600001	155960000	#FF0000	1	1
chr1	155960001	156080000	A.2.1.1.1.1.2.2.1.1	0.765239948119325	.	155960001	156080000	#FF9191	1	0.75
chr1	156080001	156280000	A.1.1.1.2.2.1.1.1.1.2	0.974059662775616	.	156080001	156280000	#FF0000	1	1
chr1	156280001	156600000	A.1.1.1.1.1.2.1.1	0.998702983138781	.	156280001	156600000	#FF0000	1	1
chr1	156600001	156920000	A.1.1.2.2.2.1.1.1	0.916990920881971	.	156600001	156920000	#FF0000	1	1
chr1	156920001	157120000	A.2.1.1.2.2.2.1.2.2.1.1	0.701686121919585	.	156920001	157120000	#FF9191	1	0.75
chr1	157120001	157560000	B.2.1.1.2.2.1.2.1	0.172503242542153	.	157120001	157560000	#4848FF	1	0.25
chr1	157560001	157920000	B.2.2.1.2.1.2.1.2	0.0505836575875486	.	157560001	157920000	#0000FF	1	0.125
chr1	157920001	158120000	B.1.2.1.2.1.2.2.2.2	0.330739299610895	.	157920001	158120000	#9191FF	1	0.375
chr1	158120001	158400000	B.2.2.1.2.1.2.2.1.1	0.0492866407263294	.	158120001	158400000	#0000FF	1	0.125
chr1	158400001	158680000	B.2.2.2.1.1.2.2	0.0116731517509728	.	158400001	158680000	#0000FF	1	0.125
chr1	158680001	158760000	B.2.2.1.2.1.2.2.1.2.1.1	0.0479896238651102	.	158680001	158760000	#0000FF	1	0.125
chr1	158760001	159080000	B.2.2.1.2.1.2.2.1.2.1.2	0.0466926070038911	.	158760001	159080000	#0000FF	1	0.125
chr1	159080001	159280000	B.2.2.1.2.1.2.2.1.2.2.2	0.0440985732814527	.	159080001	159280000	#0000FF	1	0.125
chr1	159280001	159480000	B.2.2.2.1.1.2.1.2	0.012970168612192	.	159280001	159480000	#0000FF	1	0.125
chr1	159480001	159640000	B.2.2.1.2.1.2.2.2.2	0.0415045395590143	.	159480001	159640000	#0000FF	1	0.125
chr1	159640001	160000000	B.2.1.2.2.2.2.1.1.1.2	0.0920881971465629	.	159640001	160000000	#4848FF	1	0.25
chr1	160000001	160360000	A.2.1.1.2.2.2.1.2.2.1.2	0.700389105058366	.	160000001	160360000	#FF9191	1	0.75
chr1	160360001	160640000	B.2.1.1.2.2.1.2.2.2	0.169909208819715	.	160360001	160640000	#4848FF	1	0.25
chr1	160640001	160920000	B.1.2.1.1.2.2.1	0.357976653696498	.	160640001	160920000	#9191FF	1	0.375
chr1	160920001	161120000	A.1.2.2.2.2.1.2.2.1	0.77431906614786	.	160920001	161120000	#FF4848	1	0.875
chr1	161120001	161440000	A.1.1.1.2.1.1.1.2	0.98443579766537	.	161120001	161440000	#FF0000	1	1
chr1	161440001	161680000	A.1.2.1.2.1.2.1.1	0.856031128404669	.	161440001	161680000	#FF4848	1	0.875
chr1	161680001	162000000	A.1.2.1.2.2.1.1.1.2.2	0.845654993514916	.	161680001	162000000	#FF4848	1	0.875
chr1	162000001	162080000	A.2.1.1.2.1.2.2.2.2.2	0.72632944228275	.	162000001	162080000	#FF9191	1	0.75
chr1	162080001	162520000	A.2.1.2.1.2.2.1.1	0.671854734111543	.	162080001	162520000	#FF9191	1	0.75
chr1	162520001	162800000	B.1.1.1.1.2.1.1.1.2	0.495460440985733	.	162520001	162800000	#DADAFF	1	0.5
chr1	162800001	163000000	B.1.2.2.2.2.2.1.2	0.265888456549935	.	162800001	163000000	#9191FF	1	0.375
chr1	163000001	163120000	B.1.2.1.1.2.2.2.1.2	0.351491569390402	.	163000001	163120000	#9191FF	1	0.375
chr1	163120001	163320000	B.1.2.1.1.2.2.2.1.1.2.2.2	0.352788586251621	.	163120001	163320000	#9191FF	1	0.375
chr1	163320001	163680000	B.2.2.1.1.1.2.1.2.1	0.0791180285343709	.	163320001	163680000	#0000FF	1	0.125
chr1	163680001	163960000	B.2.2.1.2.2.2.2.2.1.2	0.0246433203631647	.	163680001	163960000	#0000FF	1	0.125
chr1	163960001	164080000	B.2.1.1.1.1.2.2.2.2.1	0.224383916990921	.	163960001	164080000	#4848FF	1	0.25
chr1	164080001	164520000	B.2.1.2.2.1.1.2.2	0.111543450064851	.	164080001	164520000	#4848FF	1	0.25
chr1	164520001	164840000	B.1.1.2.2.1.1.2.1.2	0.412451361867704	.	164520001	164840000	#DADAFF	1	0.5
chr1	164840001	165080000	B.2.1.2.2.1.1.2.1	0.11284046692607	.	164840001	165080000	#4848FF	1	0.25
chr1	165080001	165320000	B.1.2.2.2.2.2.2.2.2	0.259403372243839	.	165080001	165320000	#9191FF	1	0.375
chr1	165320001	165600000	B.1.1.2.2.2.1.2.2.2.1	0.38780804150454	.	165320001	165600000	#DADAFF	1	0.5
chr1	165600001	165880000	A.2.1.1.2.2.2.2.1.2	0.69390402075227	.	165600001	165880000	#FF9191	1	0.75
chr1	165880001	166480000	B.2.2.1.2.1.1.1.1	0.0557717250324254	.	165880001	166480000	#0000FF	1	0.125
chr1	166480001	166800000	B.2.2.1.2.1.2.2.1.2.2.1	0.0453955901426719	.	166480001	166800000	#0000FF	1	0.125
chr1	166800001	167040000	B.1.1.2.1.2.1.1.1.2.2	0.444876783398184	.	166800001	167040000	#DADAFF	1	0.5
chr1	167040001	167200000	A.2.1.1.2.1.2.2.2.1.2	0.728923476005188	.	167040001	167200000	#FF9191	1	0.75
chr1	167200001	167520000	A.1.2.2.2.1.2.1.2.1.1	0.791180285343709	.	167200001	167520000	#FF4848	1	0.875
chr1	167520001	167680000	A.1.2.2.2.2.2.2	0.770428015564202	.	167520001	167680000	#FF4848	1	0.875
chr1	167680001	167880000	A.1.2.1.2.2.1.1.1.1	0.848249027237354	.	167680001	167880000	#FF4848	1	0.875
chr1	167880001	168240000	A.1.2.1.2.2.1.1.1.2.1	0.846952010376135	.	167880001	168240000	#FF4848	1	0.875
chr1	168240001	168560000	A.2.2.2.1.2.1.1.1	0.544747081712062	.	168240001	168560000	#FFDADA	1	0.625
chr1	168560001	168720000	B.1.2.1.1.2.2.2.1.1.2.1	0.35538261997406	.	168560001	168720000	#9191FF	1	0.375
chr1	168720001	168960000	B.1.1.2.2.2.1.2.1.2.1.2	0.391699092088197	.	168720001	168960000	#DADAFF	1	0.5
chr1	168960001	169080000	B.1.1.1.1.1.1.1.1.1	0.509727626459144	.	168960001	169080000	#DADAFF	1	0.5
chr1	169080001	169360000	B.1.1.2.2.2.1.1.1.2	0.396887159533074	.	169080001	169360000	#DADAFF	1	0.5
chr1	169360001	169840000	B.1.2.1.1.1.2.1.1	0.373540856031128	.	169360001	169840000	#9191FF	1	0.375
chr1	169840001	170080000	B.1.1.2.1.2.2.1.1.1.1	0.43579766536965	.	169840001	170080000	#DADAFF	1	0.5
chr1	170080001	170160000	B.1.1.2.1.2.1.1.2.1	0.443579766536965	.	170080001	170160000	#DADAFF	1	0.5
chr1	170160001	170560000	B.2.1.2.1.1.1.2.2.1.2.2	0.149156939040208	.	170160001	170560000	#4848FF	1	0.25
chr1	170560001	170960000	B.2.2.1.1.2.1.2.1	0.0713359273670558	.	170560001	170960000	#0000FF	1	0.125
chr1	170960001	171440000	B.2.1.1.1.2.2.1.1.2.2.1	0.202334630350195	.	170960001	171440000	#4848FF	1	0.25
chr1	171440001	171800000	A.2.2.1.1.2.1.1.1.2	0.61219195849546	.	171440001	171800000	#FFDADA	1	0.625
chr1	171800001	171920000	B.2.1.1.1.1.1.2.2.1	0.243839169909209	.	171800001	171920000	#4848FF	1	0.25
chr1	171920001	172120000	B.2.1.1.1.1.1.2.1.2.2.1	0.246433203631647	.	171920001	172120000	#4848FF	1	0.25
chr1	172120001	172400000	B.2.1.1.1.2.1.1.2.1.1	0.220492866407263	.	172120001	172400000	#4848FF	1	0.25
chr1	172400001	172680000	B.1.1.2.1.2.2.2.2.2	0.420233463035019	.	172400001	172680000	#DADAFF	1	0.5
chr1	172680001	173320000	B.2.2.1.2.2.2.1.1.1	0.0363164721141375	.	172680001	173320000	#0000FF	1	0.125
chr1	173320001	173840000	A.2.2.2.2.1.1.2.2.1.2	0.522697795071336	.	173320001	173840000	#FFDADA	1	0.625
chr1	173840001	174240000	A.2.1.2.1.1.1.1.2.2	0.687418936446174	.	173840001	174240000	#FF9191	1	0.75
chr1	174240001	174520000	B.1.2.1.1.2.2.2.2.2.1	0.348897535667964	.	174240001	174520000	#9191FF	1	0.375
chr1	174520001	174720000	B.1.2.1.2.1.2.2.2.1.2.2	0.332036316472114	.	174520001	174720000	#9191FF	1	0.375
chr1	174720001	175000000	A.2.2.1.1.2.2.2.1.1	0.591439688715953	.	174720001	175000000	#FFDADA	1	0.625
chr1	175000001	175320000	B.2.1.1.2.2.1.2.2.1	0.171206225680934	.	175000001	175320000	#4848FF	1	0.25
chr1	175320001	175560000	B.2.1.2.2.2.2.1.1.1.1	0.0933852140077821	.	175320001	175560000	#4848FF	1	0.25
chr1	175560001	175880000	B.2.1.2.2.2.1.2.2.1.1	0.0972762645914397	.	175560001	175880000	#4848FF	1	0.25
chr1	175880001	176080000	B.1.2.1.2.1.2.2.2.1.1	0.334630350194553	.	175880001	176080000	#9191FF	1	0.375
chr1	176080001	176240000	B.1.2.1.2.1.2.2.1.1	0.337224383916991	.	176080001	176240000	#9191FF	1	0.375
chr1	176240001	176480000	B.2.2.1.2.1.2.2.2.1	0.0428015564202335	.	176240001	176480000	#0000FF	1	0.125
chr1	176480001	176840000	B.2.2.2.1.1.2.1.1	0.0142671854734112	.	176480001	176840000	#0000FF	1	0.125
chr1	176840001	177160000	B.2.2.1.1.1.2.1.2.2	0.0778210116731518	.	176840001	177160000	#0000FF	1	0.125
chr1	177160001	177360000	B.2.1.2.2.2.2.2.1.2	0.0856031128404669	.	177160001	177360000	#4848FF	1	0.25
chr1	177360001	177920000	B.2.2.2.1.2.2	0.00389105058365759	.	177360001	177920000	#0000FF	1	0.125
chr1	177920001	178240000	B.1.2.1.2.1.2.2.1.2	0.335927367055772	.	177920001	178240000	#9191FF	1	0.375
chr1	178240001	178400000	B.1.2.1.2.1.2.2.2.1.2.1	0.333333333333333	.	178240001	178400000	#9191FF	1	0.375
chr1	178400001	178480000	B.1.1.2.1.2.2.1.1.2	0.431906614785992	.	178400001	178480000	#DADAFF	1	0.5
chr1	178480001	178680000	A.2.2.2.2.1.1.2.2.1.1	0.523994811932555	.	178480001	178680000	#FFDADA	1	0.625
chr1	178680001	179000000	B.1.1.1.1.2.1.1.2.2.2.1	0.491569390402075	.	178680001	179000000	#DADAFF	1	0.5
chr1	179000001	179440000	A.2.1.1.2.2.1.1.1.2.2	0.721141374837873	.	179000001	179440000	#FF9191	1	0.75
chr1	179440001	179640000	B.1.2.1.1.2.2.2.1.1.2.2.1	0.35408560311284	.	179440001	179640000	#9191FF	1	0.375
chr1	179640001	179800000	A.2.2.2.1.1.1.1.2.1.2	0.556420233463035	.	179640001	179800000	#FFDADA	1	0.625
chr1	179800001	180160000	A.1.1.2.2.1.1.2	0.923476005188067	.	179800001	180160000	#FF0000	1	1
chr1	180160001	180480000	A.2.1.1.2.1.2.2.2.1.1	0.730220492866407	.	180160001	180480000	#FF9191	1	0.75
chr1	180480001	180680000	A.2.2.1.2.1.2.1.1	0.586251621271077	.	180480001	180680000	#FFDADA	1	0.625
chr1	180680001	181160000	A.2.1.1.2.1.2.1.2.2.2	0.738002594033722	.	180680001	181160000	#FF9191	1	0.75
chr1	181160001	181400000	B.2.1.1.2.1.1.1.2.2	0.182879377431907	.	181160001	181400000	#4848FF	1	0.25
chr1	181400001	182080000	B.2.2.1.2.1.1.2	0.053177691309987	.	181400001	182080000	#0000FF	1	0.125
chr1	182080001	182200000	A.2.2.2.1.2.2.2.1.1	0.533073929961089	.	182080001	182200000	#FFDADA	1	0.625
chr1	182200001	182360000	A.2.2.1.2.2.2.1.2.2.1	0.565499351491569	.	182200001	182360000	#FFDADA	1	0.625
chr1	182360001	182600000	B.1.1.1.2.1.2.1.2.1	0.474708171206226	.	182360001	182600000	#DADAFF	1	0.5
chr1	182600001	182840000	A.2.1.1.2.2.1.2.1.1	0.710765239948119	.	182600001	182840000	#FF9191	1	0.75
chr1	182840001	183200000	A.1.2.1.2.1.2.1.2.1	0.85473411154345	.	182840001	183200000	#FF4848	1	0.875
chr1	183200001	183600000	A.1.1.2.2.1.2.1	0.922178988326848	.	183200001	183600000	#FF0000	1	1
chr1	183600001	184000000	A.1.2.2.2.2.2.1	0.771725032425422	.	183600001	184000000	#FF4848	1	0.875
chr1	184000001	184200000	A.2.2.1.2.2.1.1.2.2.1	0.573281452658885	.	184000001	184200000	#FFDADA	1	0.625
chr1	184200001	184480000	A.2.2.1.2.2.1.2.2	0.569390402075227	.	184200001	184480000	#FFDADA	1	0.625
chr1	184480001	184720000	A.2.2.1.2.2.2.2.2	0.561608300907912	.	184480001	184720000	#FFDADA	1	0.625
chr1	184720001	185160000	A.2.1.1.2.1.2.2.1.2.1.1	0.735408560311284	.	184720001	185160000	#FF9191	1	0.75
chr1	185160001	185720000	B.1.1.2.1.1.1.2.2	0.459143968871595	.	185160001	185720000	#DADAFF	1	0.5
chr1	185720001	185960000	B.1.2.2.1.1.2.2	0.30609597924773	.	185720001	185960000	#9191FF	1	0.375
chr1	185960001	186080000	B.1.2.1.2.2.2.1	0.321660181582361	.	185960001	186080000	#9191FF	1	0.375
chr1	186080001	186360000	B.1.1.2.1.1.1.1	0.461738002594034	.	186080001	186360000	#DADAFF	1	0.5
chr1	186360001	186600000	B.1.2.1.2.2.1.2.1.1	0.325551232166018	.	186360001	186600000	#9191FF	1	0.375
chr1	186600001	186960000	B.2.1.1.1.2.1.2.1.2.1	0.212710765239948	.	186600001	186960000	#4848FF	1	0.25
chr1	186960001	187200000	B.2.1.1.1.2.1.1.2.2	0.217898832684825	.	186960001	187200000	#4848FF	1	0.25
chr1	187200001	187400000	B.1.2.1.2.2.1.1.2	0.326848249027237	.	187200001	187400000	#9191FF	1	0.375
chr1	187400001	187680000	B.2.1.1.1.2.1.1.1	0.221789883268482	.	187400001	187680000	#4848FF	1	0.25
chr1	187680001	188000000	B.2.1.2.1.2.1.2.2.1.1	0.12970168612192	.	187680001	188000000	#4848FF	1	0.25
chr1	188000001	188080000	B.1.2.2.1.2.2.2.2	0.291828793774319	.	188000001	188080000	#9191FF	1	0.375
chr1	188080001	188640000	B.2.1.1.1.2.2.2.2.1.2	0.189364461738003	.	188080001	188640000	#4848FF	1	0.25
chr1	188640001	189040000	B.2.1.1.1.2.2.2.2.1.1	0.190661478599222	.	188640001	189040000	#4848FF	1	0.25
chr1	189040001	189200000	B.1.2.2.1.2.2.1.1.1	0.298313878080415	.	189040001	189200000	#9191FF	1	0.375
chr1	189200001	189400000	B.2.1.1.1.1.1.1.2.1	0.255512321660182	.	189200001	189400000	#4848FF	1	0.25
chr1	189400001	189800000	B.1.2.2.1.1.2.1.2	0.307392996108949	.	189400001	189800000	#9191FF	1	0.375
chr1	189800001	190000000	B.2.1.1.1.2.2.2.2.2.2	0.186770428015564	.	189800001	190000000	#4848FF	1	0.25
chr1	190000001	190200000	B.2.1.1.1.1.1.1.2.2.2	0.252918287937743	.	190000001	190200000	#4848FF	1	0.25
chr1	190200001	190560000	B.2.1.1.1.1.1.1.2.2.1	0.254215304798962	.	190200001	190560000	#4848FF	1	0.25
chr1	190560001	191160000	B.2.1.1.1.2.1.2.1.1.1.1	0.216601815823606	.	190560001	191160000	#4848FF	1	0.25
chr1	191160001	191360000	B.1.2.2.1.1.1.2	0.311284046692607	.	191160001	191360000	#9191FF	1	0.375
chr1	191360001	191880000	B.2.1.1.1.2.1.2.1.2.2	0.211413748378729	.	191360001	191880000	#4848FF	1	0.25
chr1	191880001	192080000	B.2.1.1.1.2.1.2.1.1.2	0.214007782101167	.	191880001	192080000	#4848FF	1	0.25
chr1	192080001	192440000	B.1.2.2.1.1.2.1.1.1	0.309987029831388	.	192080001	192440000	#9191FF	1	0.375
chr1	192440001	192680000	B.1.2.1.2.1.1.2.1	0.343709468223087	.	192440001	192680000	#9191FF	1	0.375
chr1	192680001	192760000	B.1.1.1.1.1.2.2	0.498054474708171	.	192680001	192760000	#DADAFF	1	0.5
chr1	192760001	193080000	A.2.1.1.2.1.1.1.2	0.747081712062257	.	192760001	193080000	#FF9191	1	0.75
chr1	193080001	193320000	A.2.2.1.1.2.2.1.2.1	0.59662775616083	.	193080001	193320000	#FFDADA	1	0.625
chr1	193320001	193760000	B.2.1.1.1.2.2.1.2.2.1	0.198443579766537	.	193320001	193760000	#4848FF	1	0.25
chr1	193760001	193840000	B.1.2.2.1.2.2.1.1.2	0.297016861219196	.	193760001	193840000	#9191FF	1	0.375
chr1	193840001	194280000	B.2.1.2.1.2.1.2.2.1.2	0.1284046692607	.	193840001	194280000	#4848FF	1	0.25
chr1	194280001	194800000	B.2.2.1.1.2.1.2.2.1	0.0700389105058366	.	194280001	194800000	#0000FF	1	0.125
chr1	194800001	194920000	B.1.2.1.2.2.1.2.1.2	0.324254215304799	.	194800001	194920000	#9191FF	1	0.375
chr1	194920001	195360000	B.2.1.2.1.2.1.2.1.2	0.130998702983139	.	194920001	195360000	#4848FF	1	0.25
chr1	195360001	195800000	B.2.1.1.1.2.1.2.1.1.1.2	0.215304798962387	.	195360001	195800000	#4848FF	1	0.25
chr1	195800001	196120000	B.1.2.2.1.1.1.1.1.2.1	0.316472114137484	.	195800001	196120000	#9191FF	1	0.375
chr1	196120001	196280000	B.1.2.2.1.1.1.1.1.1	0.317769130998703	.	196120001	196280000	#9191FF	1	0.375
chr1	196280001	196680000	B.2.1.1.1.2.1.2.2.2	0.207522697795071	.	196280001	196680000	#4848FF	1	0.25
chr1	196680001	197080000	B.2.1.1.1.2.1.2.2.1.1	0.21011673151751	.	196680001	197080000	#4848FF	1	0.25
chr1	197080001	197360000	B.1.2.1.2.2.1.1.1.2	0.328145265888457	.	197080001	197360000	#9191FF	1	0.375
chr1	197360001	197840000	B.1.2.2.1.1.2.1.1.2	0.308690012970169	.	197360001	197840000	#9191FF	1	0.375
chr1	197840001	198120000	B.1.2.1.2.2.1.1.1.1	0.329442282749676	.	197840001	198120000	#9191FF	1	0.375
chr1	198120001	198240000	B.1.1.1.1.1.1.2.2.2	0.50064850843061	.	198120001	198240000	#DADAFF	1	0.5
chr1	198240001	198480000	B.1.2.2.1.1.1.1.1.2.2	0.315175097276265	.	198240001	198480000	#9191FF	1	0.375
chr1	198480001	198720000	B.2.1.1.1.2.2.1.2.2.2	0.197146562905318	.	198480001	198720000	#4848FF	1	0.25
chr1	198720001	198920000	B.1.2.2.1.1.1.1.2.2	0.312581063553826	.	198720001	198920000	#9191FF	1	0.375
chr1	198920001	199240000	B.2.1.1.1.2.2.2.2.2.1	0.188067444876783	.	198920001	199240000	#4848FF	1	0.25
chr1	199240001	199600000	B.2.2.1.1.2.1.2.2.2.1.2	0.0674448767833982	.	199240001	199600000	#0000FF	1	0.125
chr1	199600001	199960000	B.1.1.2.1.1.1.2.1	0.460440985732815	.	199600001	199960000	#DADAFF	1	0.5
chr1	199960001	200120000	A.2.2.1.1.2.1.2.1.1.2	0.608300907911803	.	199960001	200120000	#FFDADA	1	0.625
chr1	200120001	200280000	A.2.1.2.1.1.1.2.2	0.683527885862516	.	200120001	200280000	#FF9191	1	0.75
chr1	200280001	200520000	A.1.2.1.2.2.1.1.2.2.2	0.840466926070039	.	200280001	200520000	#FF4848	1	0.875
chr1	200520001	200880000	A.1.1.2.2.1.1.1.1	0.928664072632944	.	200520001	200880000	#FF0000	1	1
chr1	200880001	201120000	A.1.2.1.1.1.1.1.2.1	0.900129701686122	.	200880001	201120000	#FF4848	1	0.875
chr1	201120001	201400000	A.2.1.1.2.1.2.2.1.2.2.1	0.732814526588846	.	201120001	201400000	#FF9191	1	0.75
chr1	201400001	201640000	A.1.2.1.1.1.1.2.2	0.894941634241245	.	201400001	201640000	#FF4848	1	0.875
chr1	201640001	201840000	A.1.1.2.2.1.2.2.1	0.920881971465629	.	201640001	201840000	#FF0000	1	1
chr1	201840001	202120000	A.1.1.2.2.1.1.1.2.2.2	0.924773022049287	.	201840001	202120000	#FF0000	1	1
chr1	202120001	202800000	A.1.1.2.2.1.2.2.2.1	0.91958495460441	.	202120001	202800000	#FF0000	1	1
chr1	202800001	203000000	A.1.1.2.2.1.1.1.2.2.1	0.926070038910506	.	202800001	203000000	#FF0000	1	1
chr1	203000001	203160000	A.1.2.2.2.2.1.2.1.1.1	0.778210116731518	.	203000001	203160000	#FF4848	1	0.875
chr1	203160001	203800000	A.1.1.2.2.1.2.2.2.2	0.918287937743191	.	203160001	203800000	#FF0000	1	1
chr1	203800001	204120000	A.1.2.1.2.2.1.2.2.2	0.836575875486381	.	203800001	204120000	#FF4848	1	0.875
chr1	204120001	204520000	A.1.1.1.2.1.1.2.2	0.981841763942931	.	204120001	204520000	#FF0000	1	1
chr1	204520001	205000000	A.2.1.1.2.1.2.1.2.2.1.1	0.740596627756161	.	204520001	205000000	#FF9191	1	0.75
chr1	205000001	205280000	A.1.2.1.1.1.1.2.1.1	0.897535667963684	.	205000001	205280000	#FF4848	1	0.875
chr1	205280001	205720000	A.1.1.2.2.1.1.1.2.1	0.927367055771725	.	205280001	205720000	#FF0000	1	1
chr1	205720001	205960000	A.1.2.1.1.1.1.2.1.2	0.896238651102464	.	205720001	205960000	#FF4848	1	0.875
chr1	206080001	206160000	A.2.1.1.2.1.2.2.2.2.1	0.727626459143969	.	206080001	206160000	#FF9191	1	0.75
chr1	206160001	206360000	A.2.2.1.2.1.2.1.2.1	0.584954604409857	.	206160001	206360000	#FFDADA	1	0.625
chr1	206480001	206840000	A.2.1.1.2.2.2.2.2	0.692607003891051	.	206480001	206840000	#FF9191	1	0.75
chr1	206840001	207200000	A.2.2.1.2.2.1.2.1	0.570687418936446	.	206840001	207200000	#FFDADA	1	0.625
chr1	207200001	207760000	B.1.1.1.1.2.2.1	0.485084306095979	.	207200001	207760000	#DADAFF	1	0.5
chr1	207760001	207960000	A.2.2.1.2.2.1.1.2.1.2	0.574578469520104	.	207760001	207960000	#FFDADA	1	0.625
chr1	207960001	208160000	A.2.2.1.2.2.2.1.2.1	0.566796368352789	.	207960001	208160000	#FFDADA	1	0.625
chr1	208160001	208400000	A.2.2.1.2.1.2.1.2.2	0.583657587548638	.	208160001	208400000	#FFDADA	1	0.625
chr1	208400001	208520000	A.2.2.2.1.2.2.2.2	0.530479896238651	.	208400001	208520000	#FFDADA	1	0.625
chr1	208520001	208600000	B.1.1.2.2.1.1.1.1.1	0.4189364461738	.	208520001	208600000	#DADAFF	1	0.5
chr1	208600001	208720000	B.1.1.2.2.2.1.2.1.2.1.1	0.392996108949416	.	208600001	208720000	#DADAFF	1	0.5
chr1	208720001	208920000	B.1.2.2.2.2.1.1.1.2	0.272373540856031	.	208720001	208920000	#9191FF	1	0.375
chr1	208920001	209120000	B.2.1.1.2.1.1.1.2.1	0.184176394293126	.	208920001	209120000	#4848FF	1	0.25
chr1	209120001	209480000	B.2.1.1.2.1.2.1.1	0.180285343709468	.	209120001	209480000	#4848FF	1	0.25
chr1	209480001	209720000	B.2.1.1.2.1.2.2.2	0.176394293125811	.	209480001	209720000	#4848FF	1	0.25
chr1	209720001	209960000	B.1.1.2.2.2.1.1.1.1.1	0.399481193255512	.	209720001	209960000	#DADAFF	1	0.5
chr1	209960001	210320000	B.1.1.2.2.1.1.2.1.1	0.413748378728923	.	209960001	210320000	#DADAFF	1	0.5
chr1	210320001	210520000	A.2.2.1.2.2.2.1.2.2.2	0.56420233463035	.	210320001	210520000	#FFDADA	1	0.625
chr1	210520001	210800000	B.1.2.1.1.2.1.1.2	0.363164721141375	.	210520001	210800000	#9191FF	1	0.375
chr1	210800001	211360000	B.2.1.1.2.1.1.1.1	0.185473411154345	.	210800001	211360000	#4848FF	1	0.25
chr1	211360001	211680000	A.2.1.2.1.1.1.1.2.1	0.688715953307393	.	211360001	211680000	#FF9191	1	0.75
chr1	211680001	211840000	A.2.1.1.2.1.2.2.1.2.1.2	0.734111543450065	.	211680001	211840000	#FF9191	1	0.75
chr1	211840001	212120000	A.1.2.2.2.2.1.1.2.1	0.782101167315175	.	211840001	212120000	#FF4848	1	0.875
chr1	212120001	212280000	A.1.2.2.2.2.1.2.1.1.2	0.776913099870298	.	212120001	212280000	#FF4848	1	0.875
chr1	212280001	212640000	A.1.2.2.2.2.1.1.1	0.783398184176394	.	212280001	212640000	#FF4848	1	0.875
chr1	212640001	213000000	A.1.2.1.1.1.1.1.1.1.1	0.90402075226978	.	212640001	213000000	#FF4848	1	0.875
chr1	213000001	213200000	A.2.1.1.2.1.2.2.1.1	0.736705577172503	.	213000001	213200000	#FF9191	1	0.75
chr1	213200001	213800000	B.1.1.2.2.1.1.2.2	0.411154345006485	.	213200001	213800000	#DADAFF	1	0.5
chr1	213800001	214320000	B.1.1.2.1.2.1.1.1.1	0.447470817120623	.	213800001	214320000	#DADAFF	1	0.5
chr1	214320001	214520000	A.2.2.1.1.2.2.1.2.2.2	0.592736705577173	.	214320001	214520000	#FFDADA	1	0.625
chr1	214520001	214800000	A.2.1.1.2.1.1.1.1.1	0.750972762645914	.	214520001	214800000	#FF9191	1	0.75
chr1	214800001	215040000	B.2.1.1.1.1.2.1.2.2	0.234760051880674	.	214800001	215040000	#4848FF	1	0.25
chr1	215040001	215320000	B.2.2.1.1.2.2.2.2.2	0.0570687418936446	.	215040001	215320000	#0000FF	1	0.125
chr1	215320001	215800000	B.2.2.1.1.2.2.1.2.1	0.0635538261997406	.	215320001	215800000	#0000FF	1	0.125
chr1	215800001	216120000	B.2.2.1.1.2.2.1.1	0.0648508430609598	.	215800001	216120000	#0000FF	1	0.125
chr1	216120001	216240000	B.1.2.2.1.2.1.1.2	0.302204928664073	.	216120001	216240000	#9191FF	1	0.375
chr1	216240001	216400000	B.2.1.2.1.2.2.2.1	0.120622568093385	.	216240001	216400000	#4848FF	1	0.25
chr1	216400001	216720000	B.2.1.2.1.2.2.2.2.1	0.119325551232166	.	216400001	216720000	#4848FF	1	0.25
chr1	216720001	216920000	B.2.1.2.1.2.2.1.1.2.1	0.124513618677043	.	216720001	216920000	#4848FF	1	0.25
chr1	216920001	217080000	B.2.1.1.1.1.2.1.1	0.237354085603113	.	216920001	217080000	#4848FF	1	0.25
chr1	217080001	217600000	B.2.2.1.1.2.2.2.2.1.2	0.0583657587548638	.	217080001	217600000	#0000FF	1	0.125
chr1	217600001	217840000	B.1.2.1.2.1.1.2.2	0.342412451361868	.	217600001	217840000	#9191FF	1	0.375
chr1	217840001	218160000	B.2.1.1.1.2.2.1.2.1	0.199740596627756	.	217840001	218160000	#4848FF	1	0.25
chr1	218160001	218440000	B.2.1.1.1.1.1.1.1.2	0.256809338521401	.	218160001	218440000	#4848FF	1	0.25
chr1	218440001	218640000	B.1.1.2.1.2.2.2.1.2.2	0.422827496757458	.	218440001	218640000	#DADAFF	1	0.5
chr1	218640001	219000000	B.2.1.1.1.1.1.1.1.1	0.25810635538262	.	218640001	219000000	#4848FF	1	0.25
chr1	219000001	219280000	B.2.1.2.1.2.2.2.2.2	0.118028534370947	.	219000001	219280000	#4848FF	1	0.25
chr1	219280001	219520000	B.1.2.2.1.1.1.1.2.1	0.313878080415045	.	219280001	219520000	#9191FF	1	0.375
chr1	219520001	219600000	B.1.1.2.1.2.2.2.1.1.2	0.425421530479896	.	219520001	219600000	#DADAFF	1	0.5
chr1	219600001	220000000	B.1.2.1.2.2.2.2.1	0.320363164721141	.	219600001	220000000	#9191FF	1	0.375
chr1	220000001	220320000	A.2.1.1.2.1.1.1.1.2.1	0.749675745784695	.	220000001	220320000	#FF9191	1	0.75
chr1	220320001	220960000	A.2.1.1.2.1.1.2	0.745784695201038	.	220320001	220960000	#FF9191	1	0.75
chr1	220960001	221320000	A.2.1.1.2.1.2.1.2.1.2	0.74189364461738	.	220960001	221320000	#FF9191	1	0.75
chr1	221320001	221600000	A.2.2.2.1.1.1.1.1.2	0.559014267185473	.	221320001	221600000	#FFDADA	1	0.625
chr1	221600001	222000000	B.1.1.2.2.1.1.1.2.2	0.415045395590143	.	221600001	222000000	#DADAFF	1	0.5
chr1	222000001	222240000	B.1.1.1.2.1.2.2.2.1	0.469520103761349	.	222000001	222240000	#DADAFF	1	0.5
chr1	222240001	222360000	B.1.1.2.2.2.1.1.2	0.395590142671855	.	222240001	222360000	#DADAFF	1	0.5
chr1	222360001	222640000	B.1.1.2.2.1.1.1.1.2	0.417639429312581	.	222360001	222640000	#DADAFF	1	0.5
chr1	222640001	222880000	A.2.1.2.1.1.1.1.1.1	0.691309987029831	.	222640001	222880000	#FF9191	1	0.75
chr1	222880001	223200000	A.2.1.1.2.1.2.1.2.2.1.2	0.739299610894942	.	222880001	223200000	#FF9191	1	0.75
chr1	223200001	223480000	A.2.2.1.2.2.1.1.2.1.1	0.575875486381323	.	223200001	223480000	#FFDADA	1	0.625
chr1	223480001	223680000	B.1.1.1.1.1.1.1.2.1	0.507133592736706	.	223480001	223680000	#DADAFF	1	0.5
chr1	223680001	223840000	A.2.2.1.2.2.1.1.2.2.2	0.571984435797665	.	223680001	223840000	#FFDADA	1	0.625
chr1	223840001	224280000	A.1.2.1.2.2.1.2.2.1	0.837872892347601	.	223840001	224280000	#FF4848	1	0.875
chr1	224280001	224600000	A.1.2.1.1.1.1.1.1.1.2	0.90272373540856	.	224280001	224600000	#FF4848	1	0.875
chr1	224600001	224920000	A.2.2.2.1.1.1.1.1.1	0.560311284046693	.	224600001	224920000	#FFDADA	1	0.625
chr1	224920001	225120000	A.2.2.2.1.2.1.2.1.1	0.542153047989624	.	224920001	225120000	#FFDADA	1	0.625
chr1	225120001	225200000	A.2.2.2.1.2.2.2.1.2	0.53177691309987	.	225120001	225200000	#FFDADA	1	0.625
chr1	225200001	225640000	B.1.1.1.2.1.2.2.1	0.470817120622568	.	225200001	225640000	#DADAFF	1	0.5
chr1	225640001	225920000	A.1.1.2.2.2.2.2.1.2	0.909208819714656	.	225640001	225920000	#FF0000	1	1
chr1	225920001	226200000	A.1.1.1.2.2.2.1	0.964980544747082	.	225920001	226200000	#FF0000	1	1
chr1	226200001	226600000	A.1.1.1.1.1.2.1.2	0.997405966277562	.	226200001	226600000	#FF0000	1	1
chr1	226600001	226840000	A.1.2.2.2.2.1.2.1.2	0.775616083009079	.	226600001	226840000	#FF4848	1	0.875
chr1	226840001	227040000	A.2.1.2.2.2.1.1.1.2.1	0.656290531776913	.	226840001	227040000	#FF9191	1	0.75
chr1	227040001	227360000	A.2.1.2.2.2.1.1.1.1.2.1	0.658884565499351	.	227040001	227360000	#FF9191	1	0.75
chr1	227360001	227480000	A.2.2.1.2.1.2.2.1.1.1	0.582360570687419	.	227360001	227480000	#FFDADA	1	0.625
chr1	227480001	227640000	A.2.2.1.2.1.2.2.1.2	0.579766536964981	.	227480001	227640000	#FFDADA	1	0.625
chr1	227640001	227880000	B.1.1.1.2.1.2.1.2.2.1	0.473411154345006	.	227640001	227880000	#DADAFF	1	0.5
chr1	227880001	228000000	A.2.2.2.1.1.2.1.1	0.549935149156939	.	227880001	228000000	#FFDADA	1	0.625
chr1	228000001	228280000	A.2.1.2.2.2.1.2.2.2.2	0.64461738002594	.	228000001	228280000	#FF9191	1	0.75
chr1	228280001	228760000	A.1.2.2.1.2.1.1	0.810635538261997	.	228280001	228760000	#FF4848	1	0.875
chr1	228760001	229320000	A.2.1.1.2.1.2.1.1	0.744487678339818	.	228760001	229320000	#FF9191	1	0.75
chr1	229320001	229760000	A.1.2.1.1.1.2.2.1.1	0.892347600518807	.	229320001	229760000	#FF4848	1	0.875
chr1	229760001	230000000	A.2.1.2.2.2.1.1.1.2.2	0.654993514915694	.	229760001	230000000	#FF9191	1	0.75
chr1	230000001	230120000	B.1.1.1.1.2.1.1.1.1	0.496757457846952	.	230000001	230120000	#DADAFF	1	0.5
chr1	230120001	230520000	A.2.2.2.1.1.1.2.1	0.553826199740597	.	230120001	230520000	#FFDADA	1	0.625
chr1	230520001	230880000	A.2.2.2.1.2.1.2.1.2	0.540856031128405	.	230520001	230880000	#FFDADA	1	0.625
chr1	230880001	231400000	A.2.2.1.2.1.1	0.587548638132296	.	230880001	231400000	#FFDADA	1	0.625
chr1	231400001	231760000	A.2.1.1.2.1.2.1.2.1.1	0.743190661478599	.	231400001	231760000	#FF9191	1	0.75
chr1	231760001	231920000	A.2.2.2.1.2.1.2.2.2	0.538261997405966	.	231760001	231920000	#FFDADA	1	0.625
chr1	231920001	232240000	B.1.2.2.2.2.1.1.2.1	0.271076523994812	.	231920001	232240000	#9191FF	1	0.375
chr1	232240001	232800000	B.1.2.1.1.2.1.1.1	0.364461738002594	.	232240001	232800000	#9191FF	1	0.375
chr1	232800001	233080000	B.1.1.2.2.2.1.1.1.1.2	0.398184176394293	.	232800001	233080000	#DADAFF	1	0.5
chr1	233080001	233440000	B.1.1.2.2.2.1.2.1.2.2	0.390402075226978	.	233080001	233440000	#DADAFF	1	0.5
chr1	233440001	233600000	B.1.1.1.1.1.1.1.2.2.1	0.505836575875486	.	233440001	233600000	#DADAFF	1	0.5
chr1	233600001	233800000	B.1.1.2.2.1.1.1.2.1	0.416342412451362	.	233600001	233800000	#DADAFF	1	0.5
chr1	233800001	234200000	B.1.2.2.2.2.1.1.1.1	0.27367055771725	.	233800001	234200000	#9191FF	1	0.375
chr1	234200001	234600000	B.1.1.1.1.2.2.2	0.48378728923476	.	234200001	234600000	#DADAFF	1	0.5
chr1	234600001	234880000	A.1.2.1.1.1.1.1.2.2	0.898832684824903	.	234600001	234880000	#FF4848	1	0.875
chr1	234880001	235000000	A.2.1.2.2.1.2.1	0.662775616083009	.	234880001	235000000	#FF9191	1	0.75
chr1	235000001	235200000	A.1.2.2.2.2.1.2.2.2	0.773022049286641	.	235000001	235200000	#FF4848	1	0.875
chr1	235240001	235280000	A.1.2.2.2.2.1.2.2.2	0.773022049286641	.	235240001	235280000	#FF4848	1	0.875
chr1	235280001	235640000	A.1.1.1.2.2.2.2	0.963683527885863	.	235280001	235640000	#FF0000	1	1
chr1	235640001	235880000	A.2.1.1.2.1.2.2.1.2.2.2	0.731517509727626	.	235640001	235880000	#FF9191	1	0.75
chr1	235880001	236240000	A.1.2.1.2.2.1.1.2.2.1	0.841763942931258	.	235880001	236240000	#FF4848	1	0.875
chr1	236240001	236760000	A.1.2.1.1.1.1.1.1.2	0.901426718547341	.	236240001	236760000	#FF4848	1	0.875
chr1	236760001	237080000	A.2.2.1.1.2.2.1.1.2.2	0.597924773022049	.	236760001	237080000	#FFDADA	1	0.625
chr1	237080001	237240000	B.1.2.1.2.2.1.2.2	0.32295719844358	.	237080001	237240000	#9191FF	1	0.375
chr1	237240001	237360000	B.1.2.2.1.2.2.1.2.1	0.295719844357977	.	237240001	237360000	#9191FF	1	0.375
chr1	237360001	237560000	B.2.1.1.1.2.2.1.1.2.1	0.203631647211414	.	237360001	237560000	#4848FF	1	0.25
chr1	237560001	237760000	B.2.1.2.1.2.1.2.1.1	0.132295719844358	.	237560001	237760000	#4848FF	1	0.25
chr1	237760001	237960000	B.2.1.2.1.2.1.1.1	0.137483787289235	.	237760001	237960000	#4848FF	1	0.25
chr1	237960001	238160000	B.2.1.2.1.2.2.1.2	0.121919584954604	.	237960001	238160000	#4848FF	1	0.25
chr1	238160001	238360000	B.2.2.1.1.2.2.1.2.2	0.0622568093385214	.	238160001	238360000	#0000FF	1	0.125
chr1	238360001	238680000	B.2.2.1.1.2.2.2.2.1.1	0.059662775616083	.	238360001	238680000	#0000FF	1	0.125
chr1	238680001	239160000	B.2.2.1.2.2.2.2.1	0.0298313878080415	.	238680001	239160000	#0000FF	1	0.125
chr1	239160001	239280000	B.2.1.2.1.2.1.1.2.2.2	0.133592736705577	.	239160001	239280000	#4848FF	1	0.25
chr1	239280001	239480000	B.2.1.2.1.2.1.1.2.1	0.136186770428016	.	239280001	239480000	#4848FF	1	0.25
chr1	239480001	240160000	B.2.2.1.1.2.2.2.1	0.0609597924773022	.	239480001	240160000	#0000FF	1	0.125
chr1	240160001	240320000	B.1.1.1.1.1.2.1	0.49935149156939	.	240160001	240320000	#DADAFF	1	0.5
chr1	240320001	240600000	B.2.1.2.1.2.1.2.2.2	0.127107652399481	.	240320001	240600000	#4848FF	1	0.25
chr1	240600001	240840000	B.1.2.1.2.2.2.2.2	0.319066147859922	.	240600001	240840000	#9191FF	1	0.375
chr1	240840001	241120000	B.2.1.1.1.2.1.2.2.1.2	0.208819714656291	.	240840001	241120000	#4848FF	1	0.25
chr1	241120001	241200000	B.1.2.2.1.2.1.2.1	0.300907911802853	.	241120001	241200000	#9191FF	1	0.375
chr1	241200001	241360000	B.2.1.1.1.1.2.2.2.1.1	0.229571984435798	.	241200001	241360000	#4848FF	1	0.25
chr1	241360001	241640000	B.1.2.2.1.2.1.1.1.2	0.303501945525292	.	241360001	241640000	#9191FF	1	0.375
chr1	241640001	241760000	B.1.1.2.1.2.2.2.1.2.1	0.424124513618677	.	241640001	241760000	#DADAFF	1	0.5
chr1	241760001	242000000	B.1.1.2.1.2.2.1.2.1	0.430609597924773	.	241760001	242000000	#DADAFF	1	0.5
chr1	242000001	242400000	B.1.2.2.1.2.1.1.1.1	0.304798962386511	.	242000001	242400000	#9191FF	1	0.375
chr1	242400001	242560000	B.1.2.2.1.2.1.2.2	0.299610894941634	.	242400001	242560000	#9191FF	1	0.375
chr1	242560001	242840000	B.2.1.2.2.2.2.2.2	0.0843060959792477	.	242560001	242840000	#4848FF	1	0.25
chr1	242840001	242960000	B.2.1.1.1.1.2.2.1.2	0.230869001297017	.	242840001	242960000	#4848FF	1	0.25
chr1	242960001	243040000	B.2.1.1.1.1.2.2.1.1.2	0.232166018158236	.	242960001	243040000	#4848FF	1	0.25
chr1	243040001	243320000	B.1.1.2.1.2.2.2.2.1	0.421530479896239	.	243040001	243320000	#DADAFF	1	0.5
chr1	243320001	243440000	A.2.2.1.1.2.2.1.1.1	0.600518806744488	.	243320001	243440000	#FFDADA	1	0.625
chr1	243440001	243960000	A.2.2.1.1.2.2.1.2.2.1.2	0.594033722438392	.	243440001	243960000	#FFDADA	1	0.625
chr1	243960001	244080000	A.2.2.1.2.2.2.2.1	0.562905317769131	.	243960001	244080000	#FFDADA	1	0.625
chr1	244080001	244240000	A.2.2.1.1.2.2.2.1.2	0.590142671854734	.	244080001	244240000	#FFDADA	1	0.625
chr1	244240001	244520000	A.2.2.1.1.2.2.1.2.2.1.1	0.595330739299611	.	244240001	244520000	#FFDADA	1	0.625
chr1	244520001	244720000	A.2.1.2.1.1.1.2.1.1	0.686121919584955	.	244520001	244720000	#FF9191	1	0.75
chr1	244720001	245000000	A.2.1.2.1.1.1.2.1.2	0.684824902723735	.	244720001	245000000	#FF9191	1	0.75
chr1	245000001	245280000	A.1.2.2.2.2.1.1.2.2.1	0.780804150453956	.	245000001	245280000	#FF4848	1	0.875
chr1	245280001	245800000	A.2.2.2.1.1.1.1.2.2	0.555123216601816	.	245280001	245800000	#FFDADA	1	0.625
chr1	245800001	245920000	A.2.2.2.1.2.2.1.1.1	0.536964980544747	.	245800001	245920000	#FFDADA	1	0.625
chr1	245920001	246120000	A.2.2.2.1.2.2.1.1.2	0.535667963683528	.	245920001	246120000	#FFDADA	1	0.625
chr1	246120001	246440000	A.2.2.2.1.2.2.1.2	0.534370946822309	.	246120001	246440000	#FFDADA	1	0.625
chr1	246440001	246680000	A.2.2.1.2.2.1.1.1	0.577172503242542	.	246440001	246680000	#FFDADA	1	0.625
chr1	246680001	246960000	A.1.2.2.2.2.1.1.2.2.2	0.779507133592737	.	246680001	246960000	#FF4848	1	0.875
chr1	246960001	247360000	A.2.1.1.2.1.1.1.1.2.2	0.748378728923476	.	246960001	247360000	#FF9191	1	0.75
chr1	247360001	247520000	A.2.2.1.1.2.2.1.1.2.1	0.599221789883268	.	247360001	247520000	#FFDADA	1	0.625
chr1	247520001	247800000	B.1.2.2.1.2.2.2.1	0.293125810635538	.	247520001	247800000	#9191FF	1	0.375
chr1	247800001	248120000	B.2.1.2.1.2.2.1.1.1	0.125810635538262	.	247800001	248120000	#4848FF	1	0.25
chr1	248120001	248400000	B.2.1.2.1.2.1.1.2.2.1	0.134889753566796	.	248120001	248400000	#4848FF	1	0.25
chr1	248400001	248640000	B.2.1.2.1.2.2.1.1.2.2	0.123216601815824	.	248400001	248640000	#4848FF	1	0.25
chr1	248640001	248760000	B.1.2.1.2.1.1.1.2	0.345006485084306	.	248640001	248760000	#9191FF	1	0.375
chr1	248760001	248920000	B.1.2.2.1.2.2.1.2.2	0.294422827496757	.	248760001	248920000	#9191FF	1	0.375
chr1	249040001	249120000	B.1.2.2.1.2.2.1.2.2	0.294422827496757	.	249040001	249120000	#9191FF	1	0.375
chr1	249120001	249240000	A.2.2.2.2.1.1.1.1	0.529182879377432	.	249120001	249240000	#FFDADA	1	0.625
chr2	1	160000	B.1.1.1.1.1.1.2.2.2	0.498199279711885	.	1	160000	#DADAFF	1	0.5
chr2	160001	720000	A.2.2.1.2.2.2.2.1.2	0.551020408163265	.	160001	720000	#FFDADA	1	0.625
chr2	760001	1160000	A.2.2.2.1.2.1.2.2	0.529411764705882	.	760001	1160000	#FFDADA	1	0.625
chr2	1160001	1560000	A.2.2.1.1.1.2.2	0.600240096038415	.	1160001	1560000	#FFDADA	1	0.625
chr2	1560001	1840000	A.2.1.1.2.1.2.1.1	0.709483793517407	.	1560001	1840000	#FF9191	1	0.75
chr2	1840001	2160000	B.1.1.1.1.1.2.2.1.2	0.489795918367347	.	1840001	2160000	#DADAFF	1	0.5
chr2	2160001	2520000	B.2.1.1.1.2.2.1.2.1	0.202881152460984	.	2160001	2520000	#4848FF	1	0.25
chr2	2520001	2720000	B.1.2.2.2.1.2.2.1	0.249699879951981	.	2520001	2720000	#9191FF	1	0.375
chr2	2720001	2840000	B.1.1.1.2.1.2.1.1.2	0.458583433373349	.	2720001	2840000	#DADAFF	1	0.5
chr2	2840001	3520000	A.2.2.1.2.2.1.2.2.1.2	0.558223289315726	.	2840001	3520000	#FFDADA	1	0.625
chr2	3520001	3720000	A.1.2.2.2.1.2.1.1	0.752701080432173	.	3520001	3720000	#FF4848	1	0.875
chr2	3720001	4320000	B.2.2.1.1.2.1.1.2.2	0.0936374549819928	.	3720001	4320000	#0000FF	1	0.125
chr2	4320001	4400000	B.2.1.1.1.2.2.2.1.2	0.199279711884754	.	4320001	4400000	#4848FF	1	0.25
chr2	4400001	4680000	B.2.2.2.1.2.1.2.1.2	0.0240096038415366	.	4400001	4680000	#0000FF	1	0.125
chr2	4680001	4920000	B.2.2.1.1.2.1.2.2.2.1	0.0888355342136855	.	4680001	4920000	#0000FF	1	0.125
chr2	4920001	5040000	B.2.2.2.1.2.2.2.2	0.0192076830732293	.	4920001	5040000	#0000FF	1	0.125
chr2	5120001	5400000	B.2.2.2.1.2.2.2.2	0.0192076830732293	.	5120001	5400000	#0000FF	1	0.125
chr2	5400001	5680000	B.2.2.2.1.2.2.2.1	0.0204081632653061	.	5400001	5680000	#0000FF	1	0.125
chr2	5680001	5960000	B.2.2.1.1.2.2.1.1	0.0864345738295318	.	5680001	5960000	#0000FF	1	0.125
chr2	5960001	6080000	B.1.2.2.2.1.2.1.2	0.250900360144058	.	5960001	6080000	#9191FF	1	0.375
chr2	6080001	6280000	B.2.2.1.1.2.1.2.2.2.2	0.0876350540216086	.	6080001	6280000	#0000FF	1	0.125
chr2	6280001	6360000	B.2.1.1.1.2.1.2	0.206482593037215	.	6280001	6360000	#4848FF	1	0.25
chr2	6360001	6720000	B.2.2.2.2.1.2.1.2	0.00840336134453781	.	6360001	6720000	#0000FF	1	0.125
chr2	6720001	6960000	B.2.2.1.1.1.1.2	0.110444177671068	.	6720001	6960000	#0000FF	1	0.125
chr2	6960001	7200000	B.1.1.2.2.2.2.1.1	0.392557022809124	.	6960001	7200000	#DADAFF	1	0.5
chr2	7200001	7520000	B.2.1.2.2.2.2.2	0.112845138055222	.	7200001	7520000	#4848FF	1	0.25
chr2	7520001	7600000	B.2.1.1.1.2.1.1	0.207683073229292	.	7520001	7600000	#4848FF	1	0.25
chr2	7600001	7680000	B.2.1.1.1.2.2.2.2.2	0.1968787515006	.	7600001	7680000	#4848FF	1	0.25
chr2	7680001	7960000	B.2.2.1.1.2.2.2.2.1	0.0816326530612245	.	7680001	7960000	#0000FF	1	0.125
chr2	7960001	8040000	B.2.1.1.1.1.1.1.1.2.1.1	0.232893157262905	.	7960001	8040000	#4848FF	1	0.25
chr2	8040001	8280000	B.2.1.2.1.2.1.1.1	0.146458583433373	.	8040001	8280000	#4848FF	1	0.25
chr2	8280001	8440000	B.2.1.1.1.1.1.1.1.2.1.2	0.231692677070828	.	8280001	8440000	#4848FF	1	0.25
chr2	8440001	8640000	B.1.1.2.1.1.2.1.1.2	0.424969987995198	.	8440001	8640000	#DADAFF	1	0.5
chr2	8640001	8920000	A.2.2.1.2.2.1.2.2.1.1	0.559423769507803	.	8640001	8920000	#FFDADA	1	0.625
chr2	8920001	9280000	A.1.2.1.1.2.1.1.1	0.861944777911164	.	8920001	9280000	#FF4848	1	0.875
chr2	9280001	9560000	A.1.2.1.1.2.2.2.2	0.846338535414166	.	9280001	9560000	#FF4848	1	0.875
chr2	9560001	9960000	A.1.1.1.1.1.1.2.2	0.997599039615846	.	9560001	9960000	#FF0000	1	1
chr2	9960001	10160000	A.1.1.2.2.1.1.2.1.2.2.2.2	0.914765906362545	.	9960001	10160000	#FF0000	1	1
chr2	10160001	10240000	A.1.2.1.2.1.1.1.1.2.2	0.842737094837935	.	10160001	10240000	#FF4848	1	0.875
chr2	10240001	10640000	A.1.1.1.2.2.2.1.1.1.1	0.972388955582233	.	10240001	10640000	#FF0000	1	1
chr2	10640001	10880000	A.1.1.2.2.1.1.2.1.2.2.1	0.917166866746699	.	10640001	10880000	#FF0000	1	1
chr2	10880001	10960000	A.1.2.1.1.1.2.1.2.1	0.867947178871549	.	10880001	10960000	#FF4848	1	0.875
chr2	10960001	11280000	A.1.2.1.1.1.2.1.2.2.2	0.865546218487395	.	10960001	11280000	#FF4848	1	0.875
chr2	11280001	11640000	A.1.1.2.2.2.1.2.1	0.889555822328932	.	11280001	11640000	#FF0000	1	1
chr2	11640001	11960000	A.2.1.2.1.1.2.1.1.2	0.667466986794718	.	11640001	11960000	#FF9191	1	0.75
chr2	11960001	12560000	B.2.2.1.1.2.1.1.2.1.2.2.1	0.0960384153661465	.	11960001	12560000	#0000FF	1	0.125
chr2	12560001	12640000	B.2.1.1.1.2.2.2.2.1	0.198079231692677	.	12560001	12640000	#4848FF	1	0.25
chr2	12640001	12840000	B.2.1.2.2.2.2.1.2	0.114045618247299	.	12640001	12840000	#4848FF	1	0.25
chr2	12840001	12920000	B.2.1.1.1.2.2.2.1.1	0.200480192076831	.	12840001	12920000	#4848FF	1	0.25
chr2	12920001	13160000	B.2.2.1.1.1.2.1.1.2	0.108043217286915	.	12920001	13160000	#0000FF	1	0.125
chr2	13160001	13760000	B.2.2.2.2.1.1.1.1	0.0180072028811525	.	13160001	13760000	#0000FF	1	0.125
chr2	13760001	13960000	B.2.2.1.1.1.2.1.1.1	0.109243697478992	.	13760001	13960000	#0000FF	1	0.125
chr2	13960001	14240000	B.2.2.1.1.2.1.2.1.2	0.0912364945978391	.	13960001	14240000	#0000FF	1	0.125
chr2	14240001	14320000	B.2.1.2.1.1.2.1.1.2	0.151260504201681	.	14240001	14320000	#4848FF	1	0.25
chr2	14320001	14760000	B.2.2.1.1.1.2.1.2	0.106842737094838	.	14320001	14760000	#0000FF	1	0.125
chr2	14760001	15160000	B.2.2.1.1.2.1.1.2.1.2.1.1	0.0984393757503001	.	14760001	15160000	#0000FF	1	0.125
chr2	15160001	15240000	B.1.1.2.1.2.2.1.2	0.409363745498199	.	15160001	15240000	#DADAFF	1	0.5
chr2	15240001	15480000	B.1.2.1.2.1.2.2.2.2	0.339735894357743	.	15240001	15480000	#9191FF	1	0.375
chr2	15480001	15760000	A.2.2.2.2.1.2	0.518607442977191	.	15480001	15760000	#FFDADA	1	0.625
chr2	15760001	16080000	B.1.1.2.1.1.2.1.2.1	0.423769507803121	.	15760001	16080000	#DADAFF	1	0.5
chr2	16080001	16240000	B.1.2.1.2.1.2.1.1	0.346938775510204	.	16080001	16240000	#9191FF	1	0.375
chr2	16240001	16280000	B.1.1.2.1.2.1.1	0.414165666266507	.	16240001	16280000	#DADAFF	1	0.5
chr2	16320001	16400000	B.1.1.2.1.2.1.1	0.414165666266507	.	16320001	16400000	#DADAFF	1	0.5
chr2	16400001	16720000	B.2.1.1.1.2.2.1.1.2	0.204081632653061	.	16400001	16720000	#4848FF	1	0.25
chr2	16720001	16960000	B.1.2.2.2.1.2.1.1	0.252100840336134	.	16720001	16960000	#9191FF	1	0.375
chr2	16960001	17640000	B.2.2.2.1.2.1.2.1.1	0.0252100840336134	.	16960001	17640000	#0000FF	1	0.125
chr2	17640001	17880000	B.1.2.2.2.1.1.2.2.1.2	0.254501800720288	.	17640001	17880000	#9191FF	1	0.375
chr2	17880001	18120000	B.1.2.1.2.1.2.2.1.1	0.343337334933974	.	17880001	18120000	#9191FF	1	0.375
chr2	18120001	18280000	B.2.1.2.1.2.1.2.2.1	0.142857142857143	.	18120001	18280000	#4848FF	1	0.25
chr2	18280001	18560000	B.2.2.1.1.2.1.2.1.1	0.092436974789916	.	18280001	18560000	#0000FF	1	0.125
chr2	18560001	18920000	B.1.2.2.2.1.1.2.1.2.2	0.256902761104442	.	18560001	18920000	#9191FF	1	0.375
chr2	18920001	19040000	B.1.2.1.2.1.2.1.2.1	0.345738295318127	.	18920001	19040000	#9191FF	1	0.375
chr2	19040001	19120000	B.1.2.2.1.1.1.1.1	0.31452581032413	.	19040001	19120000	#9191FF	1	0.375
chr2	19120001	19320000	B.1.2.1.2.1.2.1.2.2	0.34453781512605	.	19120001	19320000	#9191FF	1	0.375
chr2	19320001	19600000	B.1.2.2.2.1.1.2.1.1.1	0.261704681872749	.	19320001	19600000	#9191FF	1	0.375
chr2	19600001	19800000	B.1.2.1.2.1.2.2.1.2	0.342136854741897	.	19600001	19800000	#9191FF	1	0.375
chr2	19800001	20120000	A.2.2.2.2.1.1	0.519807923169268	.	19800001	20120000	#FFDADA	1	0.625
chr2	20120001	20320000	A.1.2.1.1.2.2.1.2.1	0.854741896758703	.	20120001	20320000	#FF4848	1	0.875
chr2	20320001	20560000	A.1.1.2.1.2.2.1	0.938775510204082	.	20320001	20560000	#FF0000	1	1
chr2	20560001	20880000	A.2.1.1.1.2.1	0.722689075630252	.	20560001	20880000	#FF9191	1	0.75
chr2	20880001	21040000	B.1.2.2.2.1.1.2.1.2.1	0.258103241296519	.	20880001	21040000	#9191FF	1	0.375
chr2	21040001	21200000	B.1.2.2.2.1.1.2.1.1.2.1	0.260504201680672	.	21040001	21200000	#9191FF	1	0.375
chr2	21200001	21440000	B.2.1.2.1.2.1.1.2	0.145258103241297	.	21200001	21440000	#4848FF	1	0.25
chr2	21440001	21840000	B.2.2.1.1.2.2.2.2.2.1	0.0804321728691477	.	21440001	21840000	#0000FF	1	0.125
chr2	21840001	22520000	B.2.2.2.2.1.2.2	0.00720288115246098	.	21840001	22520000	#0000FF	1	0.125
chr2	22520001	22600000	B.2.2.1.1.2.1.2.2.1	0.0900360144057623	.	22520001	22600000	#0000FF	1	0.125
chr2	22600001	23040000	B.2.2.2.2.1.2.1.1	0.00960384153661465	.	22600001	23040000	#0000FF	1	0.125
chr2	23040001	23400000	B.2.2.1.1.2.1.1.2.1.1.2	0.099639855942377	.	23040001	23400000	#0000FF	1	0.125
chr2	23400001	23560000	B.1.2.2.2.1.1.1	0.262905162064826	.	23400001	23560000	#9191FF	1	0.375
chr2	23560001	23760000	A.2.2.2.1.2.2.2.2.2	0.521008403361345	.	23560001	23760000	#FFDADA	1	0.625
chr2	23760001	23960000	A.2.2.1.2.2.1.2.2.2	0.557022809123649	.	23760001	23960000	#FFDADA	1	0.625
chr2	23960001	24360000	A.1.1.2.2.2.1.2.2.2	0.887154861944778	.	23960001	24360000	#FF0000	1	1
chr2	24360001	24600000	A.1.1.2.2.2.1.2.2.1	0.888355342136855	.	24360001	24600000	#FF0000	1	1
chr2	24600001	24840000	A.1.1.1.2.1.1.2.2.1	0.986794717887155	.	24600001	24840000	#FF0000	1	1
chr2	24840001	25120000	A.1.1.1.2.2.2.2.1.1	0.966386554621849	.	24840001	25120000	#FF0000	1	1
chr2	25120001	25440000	A.1.1.1.2.2.2.1.1.2.1	0.969987995198079	.	25120001	25440000	#FF0000	1	1
chr2	25440001	25800000	A.1.1.2.2.1.1.1.2.1	0.926770708283313	.	25440001	25800000	#FF0000	1	1
chr2	25800001	26040000	A.1.1.2.2.1.2.2.2.1.1	0.900360144057623	.	25800001	26040000	#FF0000	1	1
chr2	26040001	26400000	A.1.1.1.1.1.1.1	1	.	26040001	26400000	#FF0000	1	1
chr2	26400001	26600000	A.1.1.1.2.2.1.2.2	0.97358943577431	.	26400001	26600000	#FF0000	1	1
chr2	26600001	26840000	A.1.1.2.2.1.2.2.2.1.2	0.899159663865546	.	26600001	26840000	#FF0000	1	1
chr2	26840001	27000000	A.1.2.1.2.1.2.1.2.1	0.82953181272509	.	26840001	27000000	#FF4848	1	0.875
chr2	27000001	27240000	A.1.1.2.2.1.2.2.2.2.2	0.895558223289316	.	27000001	27240000	#FF0000	1	1
chr2	27240001	27560000	A.1.1.2.2.1.2.1.2.1	0.911164465786314	.	27240001	27560000	#FF0000	1	1
chr2	27560001	27920000	A.1.1.1.2.2.1.2.1	0.974789915966387	.	27560001	27920000	#FF0000	1	1
chr2	27920001	28360000	A.1.2.1.2.1.2.1.1	0.830732292917167	.	27920001	28360000	#FF4848	1	0.875
chr2	28360001	28720000	A.1.2.2.1.2.1.1.2.1	0.782713085234094	.	28360001	28720000	#FF4848	1	0.875
chr2	28720001	29160000	A.1.1.1.2.2.1.1.2	0.975990396158463	.	28720001	29160000	#FF0000	1	1
chr2	29160001	29480000	A.2.1.1.2.1.2.1.2.1	0.70828331332533	.	29160001	29480000	#FF9191	1	0.75
chr2	29480001	29720000	B.1.1.1.1.2.2.1.2	0.464585834333734	.	29480001	29720000	#DADAFF	1	0.5
chr2	29720001	30160000	B.1.1.2.2.1.2.1.2	0.404561824729892	.	29720001	30160000	#DADAFF	1	0.5
chr2	30160001	30360000	B.1.1.1.1.1.2.2.1.1.2	0.490996398559424	.	30160001	30360000	#DADAFF	1	0.5
chr2	30360001	30640000	A.2.2.1.1.2.1.2.1.1.2.2	0.593037214885954	.	30360001	30640000	#FFDADA	1	0.625
chr2	30640001	30880000	A.2.1.2.1.1.1.1.1.2	0.680672268907563	.	30640001	30880000	#FF9191	1	0.75
chr2	30880001	31160000	A.2.2.2.1.2.1.2.1	0.530612244897959	.	30880001	31160000	#FFDADA	1	0.625
chr2	31160001	31360000	A.2.2.1.1.2.1.2.1.1.2.1	0.594237695078031	.	31160001	31360000	#FFDADA	1	0.625
chr2	31360001	31600000	B.1.1.1.1.2.1.1.1.1	0.48499399759904	.	31360001	31600000	#DADAFF	1	0.5
chr2	31600001	31840000	B.1.1.2.2.1.2.2.2	0.400960384153661	.	31600001	31840000	#DADAFF	1	0.5
chr2	31840001	32120000	A.2.1.2.1.1.1.2.1.2.2	0.673469387755102	.	31840001	32120000	#FF9191	1	0.75
chr2	32120001	32760000	A.1.1.1.2.1.1.2.2.2	0.985594237695078	.	32120001	32760000	#FF0000	1	1
chr2	32760001	32920000	A.1.2.1.1.2.2.1.1	0.85594237695078	.	32760001	32920000	#FF4848	1	0.875
chr2	32920001	33160000	A.2.1.2.1.1.2.1.1.1.2	0.668667466986795	.	32920001	33160000	#FF9191	1	0.75
chr2	33160001	33360000	A.2.2.1.2.2.2.2.1.1	0.552220888355342	.	33160001	33360000	#FFDADA	1	0.625
chr2	33360001	33640000	B.1.1.1.2.1.2.1.2.2	0.456182472989196	.	33360001	33640000	#DADAFF	1	0.5
chr2	33640001	33840000	B.1.1.1.2.1.2.1.1.1	0.459783913565426	.	33640001	33840000	#DADAFF	1	0.5
chr2	33840001	34240000	B.2.2.1.1.2.1.1.2.1.1.1	0.100840336134454	.	33840001	34240000	#0000FF	1	0.125
chr2	34240001	34440000	B.2.2.1.1.2.1.1.1.2	0.102040816326531	.	34240001	34440000	#0000FF	1	0.125
chr2	34440001	34800000	B.2.2.2.2.1.1.1.2.2	0.0156062424969988	.	34440001	34800000	#0000FF	1	0.125
chr2	34800001	34880000	B.2.2.1.1.2.1.1.2.1.2.1.2	0.0972388955582233	.	34800001	34880000	#0000FF	1	0.125
chr2	34880001	35120000	B.2.2.1.1.2.2.2.2.2.2	0.0792316926770708	.	34880001	35120000	#0000FF	1	0.125
chr2	35120001	35200000	B.2.1.2.1.2.2.2	0.132052821128451	.	35120001	35200000	#4848FF	1	0.25
chr2	35200001	35400000	B.2.2.1.1.2.2.2.1.1	0.0840336134453782	.	35200001	35400000	#0000FF	1	0.125
chr2	35400001	35560000	B.2.1.2.2.2.2.1.1	0.115246098439376	.	35400001	35560000	#4848FF	1	0.25
chr2	35560001	35720000	B.2.2.1.1.2.1.1.2.1.2.2.2	0.0948379351740696	.	35560001	35720000	#0000FF	1	0.125
chr2	35720001	35960000	B.2.2.2.1.2.1.1	0.0264105642256903	.	35720001	35960000	#0000FF	1	0.125
chr2	35960001	36560000	B.2.2.2.1.2.1.2.2	0.0228091236494598	.	35960001	36560000	#0000FF	1	0.125
chr2	36560001	36720000	B.1.1.1.1.1.1.1.1	0.505402160864346	.	36560001	36720000	#DADAFF	1	0.5
chr2	36720001	37080000	B.1.1.1.2.1.2.1.2.1	0.457382953181273	.	36720001	37080000	#DADAFF	1	0.5
chr2	37080001	37320000	A.1.2.1.1.2.2.2.1.2	0.847539015606242	.	37080001	37320000	#FF4848	1	0.875
chr2	37320001	37560000	A.1.1.2.2.2.1.1.1.1	0.894357743097239	.	37320001	37560000	#FF0000	1	1
chr2	37560001	38160000	A.1.2.2.2.1.2.1.2.1	0.751500600240096	.	37560001	38160000	#FF4848	1	0.875
chr2	38160001	38520000	A.1.1.2.2.1.1.2.2	0.913565426170468	.	38160001	38520000	#FF0000	1	1
chr2	38520001	38760000	A.1.1.1.1.1.1.2.1	0.998799519807923	.	38520001	38760000	#FF0000	1	1
chr2	38760001	39040000	A.1.1.1.2.1.2.2.2.1.1	0.980792316926771	.	38760001	39040000	#FF0000	1	1
chr2	39040001	39320000	A.1.1.2.2.2.1.1.2.1	0.891956782713085	.	39040001	39320000	#FF0000	1	1
chr2	39320001	39480000	A.1.2.1.1.2.2.1.2.2	0.853541416566627	.	39320001	39480000	#FF4848	1	0.875
chr2	39480001	40040000	A.1.2.2.1.2.1.1.1.2.1	0.785114045618247	.	39480001	40040000	#FF4848	1	0.875
chr2	40040001	40520000	B.1.2.1.2.2.1.1.2	0.336134453781513	.	40040001	40520000	#9191FF	1	0.375
chr2	40520001	41080000	B.1.2.1.2.2.1.1.1.2	0.337334933973589	.	40520001	41080000	#9191FF	1	0.375
chr2	41080001	41560000	B.2.1.2.2.2.1.2	0.116446578631453	.	41080001	41560000	#4848FF	1	0.25
chr2	41560001	41680000	B.1.2.2.2.1.1.2.2.1.1	0.255702280912365	.	41560001	41680000	#9191FF	1	0.375
chr2	41680001	42040000	B.2.1.1.1.2.2.1.2.2	0.201680672268908	.	41680001	42040000	#4848FF	1	0.25
chr2	42040001	42320000	A.2.1.1.2.1.2.1.2.2.1	0.707082833133253	.	42040001	42320000	#FF9191	1	0.75
chr2	42320001	42520000	A.1.2.1.1.1.2.1.2.2.1	0.866746698679472	.	42320001	42520000	#FF4848	1	0.875
chr2	42520001	42720000	A.1.1.2.2.1.1.2.1.1.1	0.920768307322929	.	42520001	42720000	#FF0000	1	1
chr2	42720001	43040000	A.1.1.2.2.1.1.2.1.1.2	0.919567827130852	.	42720001	43040000	#FF0000	1	1
chr2	43040001	43280000	A.1.2.1.2.1.2.2.2.1	0.822328931572629	.	43040001	43280000	#FF4848	1	0.875
chr2	43280001	43480000	A.1.1.2.2.1.2.2.2.2.1.1	0.897959183673469	.	43280001	43480000	#FF0000	1	1
chr2	43480001	43800000	A.1.1.2.2.1.1.1.1.2.2	0.92797118847539	.	43480001	43800000	#FF0000	1	1
chr2	43800001	44000000	A.1.2.1.2.1.1.1.1.1	0.845138055222089	.	43800001	44000000	#FF4848	1	0.875
chr2	44000001	44080000	A.1.2.1.2.1.2.1.2.2.2	0.827130852340936	.	44000001	44080000	#FF4848	1	0.875
chr2	44080001	44160000	A.1.2.2.1.2.1.2.2.2	0.774309723889556	.	44080001	44160000	#FF4848	1	0.875
chr2	44160001	44400000	A.1.1.2.2.1.2.2.1.2.2.1.1	0.903961584633854	.	44160001	44400000	#FF0000	1	1
chr2	44400001	44600000	A.1.1.2.2.2.2.2.1	0.877551020408163	.	44400001	44600000	#FF0000	1	1
chr2	44600001	44720000	A.1.2.2.1.2.1.1.2.2	0.781512605042017	.	44600001	44720000	#FF4848	1	0.875
chr2	44720001	45200000	A.1.2.1.2.2.1.1.2.2.1	0.812725090036014	.	44720001	45200000	#FF4848	1	0.875
chr2	45200001	45840000	A.1.1.2.2.1.1.1.1.1	0.930372148859544	.	45200001	45840000	#FF0000	1	1
chr2	45840001	46160000	A.1.2.1.2.2.1.1.2.2.2	0.811524609843938	.	45840001	46160000	#FF4848	1	0.875
chr2	46160001	46720000	A.1.2.2.1.1.2.1.1	0.791116446578631	.	46160001	46720000	#FF4848	1	0.875
chr2	46720001	46920000	A.1.1.2.2.1.2.2.1.2.1.2	0.90516206482593	.	46720001	46920000	#FF0000	1	1
chr2	46920001	47160000	A.1.2.1.2.1.1.1.1.2.1	0.843937575030012	.	46920001	47160000	#FF4848	1	0.875
chr2	47160001	47640000	A.1.1.1.2.1.1.2.1	0.987995198079232	.	47160001	47640000	#FF0000	1	1
chr2	47640001	47800000	A.1.2.1.1.2.2.2.1.1.2.2	0.848739495798319	.	47640001	47800000	#FF4848	1	0.875
chr2	47800001	48040000	A.1.2.1.1.2.2.2.1.1.2.1.1	0.851140456182473	.	47800001	48040000	#FF4848	1	0.875
chr2	48040001	48400000	A.2.1.2.1.1.2.2.1.2	0.662665066026411	.	48040001	48400000	#FF9191	1	0.75
chr2	48400001	48600000	A.2.2.1.2.2.1.2.1.1	0.561824729891957	.	48400001	48600000	#FFDADA	1	0.625
chr2	48600001	48800000	A.2.2.1.2.2.1.1.1	0.565426170468187	.	48600001	48800000	#FFDADA	1	0.625
chr2	48800001	48920000	B.1.1.2.1.1.2.1.1.1.1	0.427370948379352	.	48800001	48920000	#DADAFF	1	0.5
chr2	48920001	49000000	B.1.1.1.1.1.2.1.2	0.493397358943577	.	48920001	49000000	#DADAFF	1	0.5
chr2	49000001	49200000	B.1.2.2.2.1.2.2.2	0.248499399759904	.	49000001	49200000	#9191FF	1	0.375
chr2	49200001	49360000	B.2.2.1.1.2.2.2.1.2	0.0828331332533013	.	49200001	49360000	#0000FF	1	0.125
chr2	49360001	49560000	B.2.2.1.2.2.1.1.1.1	0.0576230492196879	.	49360001	49560000	#0000FF	1	0.125
chr2	49560001	49680000	B.2.1.2.1.1.2.2.2	0.14765906362545	.	49560001	49680000	#4848FF	1	0.25
chr2	49680001	50000000	B.2.2.2.1.2.2.1	0.021608643457383	.	49680001	50000000	#0000FF	1	0.125
chr2	50000001	50720000	B.2.2.2.2.1.1.2.2	0.0108043217286915	.	50000001	50720000	#0000FF	1	0.125
chr2	50720001	51040000	B.2.2.2.1.1.1.2.2.1	0.0384153661464586	.	50720001	51040000	#0000FF	1	0.125
chr2	51040001	51160000	B.2.2.1.1.2.1.1.1.1	0.103241296518607	.	51040001	51160000	#0000FF	1	0.125
chr2	51160001	51520000	B.2.2.2.2.1.1.1.2.1	0.0168067226890756	.	51160001	51520000	#0000FF	1	0.125
chr2	51520001	51600000	B.2.1.1.1.1.2.1.2.2.1	0.21968787515006	.	51520001	51600000	#4848FF	1	0.25
chr2	51600001	51960000	B.2.2.1.2.2.1.2	0.0516206482593037	.	51600001	51960000	#0000FF	1	0.125
chr2	51960001	52160000	B.2.2.1.1.2.2.1.2	0.085234093637455	.	51960001	52160000	#0000FF	1	0.125
chr2	52160001	52280000	B.2.1.2.1.2.2.1.1.2	0.134453781512605	.	52160001	52280000	#4848FF	1	0.25
chr2	52280001	52480000	B.2.2.1.2.1.1.2.2.1.2	0.0732292917166867	.	52280001	52480000	#0000FF	1	0.125
chr2	52480001	53160000	B.2.2.2.2.1.1.2.1.1.2	0.0132052821128451	.	52480001	53160000	#0000FF	1	0.125
chr2	53160001	53640000	B.2.2.1.2.2.1.1.1.2.2	0.0552220888355342	.	53160001	53640000	#0000FF	1	0.125
chr2	53640001	54000000	B.1.2.2.2.1.1.2.2.2	0.253301320528211	.	53640001	54000000	#9191FF	1	0.375
chr2	54000001	54280000	A.1.2.1.1.2.2.2.1.1.2.1.2	0.849939975990396	.	54000001	54280000	#FF4848	1	0.875
chr2	54280001	54400000	A.2.1.2.1.1.1.2.1.2.1	0.674669867947179	.	54280001	54400000	#FF9191	1	0.75
chr2	54400001	54640000	A.2.1.2.1.1.2.2.2.1.1	0.661464585834334	.	54400001	54640000	#FF9191	1	0.75
chr2	54640001	54960000	A.1.2.1.1.2.1.1.2	0.860744297719088	.	54640001	54960000	#FF4848	1	0.875
chr2	54960001	55160000	A.2.1.1.2.1.2.1.2.2.2	0.705882352941177	.	54960001	55160000	#FF9191	1	0.75
chr2	55160001	55480000	A.1.1.2.2.2.1.1.2.2	0.890756302521008	.	55160001	55480000	#FF0000	1	1
chr2	55480001	55920000	A.1.1.2.2.2.1.1.1.2	0.893157262905162	.	55480001	55920000	#FF0000	1	1
chr2	55920001	56080000	A.2.2.1.2.2.2.2.2.2	0.547418967587035	.	55920001	56080000	#FFDADA	1	0.625
chr2	56080001	56360000	B.1.1.1.1.1.1.2.2.1	0.499399759903962	.	56080001	56360000	#DADAFF	1	0.5
chr2	56360001	56800000	B.1.2.1.2.2.1.2.2.1	0.328931572629052	.	56360001	56800000	#9191FF	1	0.375
chr2	56800001	57000000	B.2.1.1.1.1.2.1.2.2.2.2	0.217286914765906	.	56800001	57000000	#4848FF	1	0.25
chr2	57000001	57160000	B.1.2.2.2.1.1.2.1.1.2.2	0.259303721488595	.	57000001	57160000	#9191FF	1	0.375
chr2	57160001	57560000	B.2.1.1.1.1.1.1.2.1	0.229291716686675	.	57160001	57560000	#4848FF	1	0.25
chr2	57560001	57880000	B.1.2.2.2.2.2.2.1.2.2	0.236494597839136	.	57560001	57880000	#9191FF	1	0.375
chr2	57880001	58200000	B.2.1.1.1.1.1.1.1.2.2	0.230492196878751	.	57880001	58200000	#4848FF	1	0.25
chr2	58200001	58320000	B.1.1.1.1.1.2.2.2.1	0.48859543817527	.	58200001	58320000	#DADAFF	1	0.5
chr2	58320001	58720000	B.1.1.2.1.1.2.2.2.1.2	0.41656662665066	.	58320001	58720000	#DADAFF	1	0.5
chr2	58720001	58960000	A.2.2.2.1.1.2.1.2.1	0.541416566626651	.	58720001	58960000	#FFDADA	1	0.625
chr2	58960001	59480000	B.1.1.1.1.1.2.2.1.1.1	0.492196878751501	.	58960001	59480000	#DADAFF	1	0.5
chr2	59480001	59840000	B.2.1.1.1.1.1.1.2.2	0.228091236494598	.	59480001	59840000	#4848FF	1	0.25
chr2	59840001	60200000	B.1.2.2.2.2.1.1.2	0.24609843937575	.	59840001	60200000	#9191FF	1	0.375
chr2	60200001	60440000	B.1.1.2.1.1.2.1.1.1.2	0.426170468187275	.	60200001	60440000	#DADAFF	1	0.5
chr2	60440001	60600000	A.2.2.2.1.2.2.2.1.2	0.524609843937575	.	60440001	60600000	#FFDADA	1	0.625
chr2	60600001	60920000	A.1.2.2.2.1.2.1.2.2	0.750300120048019	.	60600001	60920000	#FF4848	1	0.875
chr2	60920001	61280000	A.1.1.1.2.1.2.2.2.1.2	0.979591836734694	.	60920001	61280000	#FF0000	1	1
chr2	61280001	61760000	A.1.1.1.2.1.2.2.1.2	0.981992797118848	.	61280001	61760000	#FF0000	1	1
chr2	61760001	62120000	A.1.1.2.2.1.1.2.1.2.2.2.1	0.915966386554622	.	61760001	62120000	#FF0000	1	1
chr2	62120001	62680000	A.1.2.2.1.2.1.1.1.1	0.786314525810324	.	62120001	62680000	#FF4848	1	0.875
chr2	62680001	63080000	A.2.1.2.2.2.2.1.1.2.2.2.2	0.619447779111645	.	62680001	63080000	#FF9191	1	0.75
chr2	63080001	63280000	A.2.2.2.1.2.2.1.1	0.528211284513806	.	63080001	63280000	#FFDADA	1	0.625
chr2	63280001	63600000	B.1.1.1.1.1.2.1.1.2	0.494597839135654	.	63280001	63600000	#DADAFF	1	0.5
chr2	63600001	63800000	A.2.2.1.1.2.1.2.2	0.589435774309724	.	63600001	63800000	#FFDADA	1	0.625
chr2	63800001	64120000	A.2.1.2.1.1.1.1.2.2	0.678271308523409	.	63800001	64120000	#FF9191	1	0.75
chr2	64120001	64200000	A.2.1.1.2.2.1.2.2.1.1.2	0.687875150060024	.	64120001	64200000	#FF9191	1	0.75
chr2	64200001	64520000	A.1.1.2.2.2.2.1.1.2.2	0.882352941176471	.	64200001	64520000	#FF0000	1	1
chr2	64520001	64800000	A.1.2.1.2.2.1.2.2.1.2	0.80672268907563	.	64520001	64800000	#FF4848	1	0.875
chr2	64800001	65120000	A.1.1.1.2.2.2.1.1.2.2	0.968787515006002	.	64800001	65120000	#FF0000	1	1
chr2	65120001	65280000	A.1.2.2.1.2.1.2.1.2.1.1	0.779111644657863	.	65120001	65280000	#FF4848	1	0.875
chr2	65280001	65440000	A.1.1.2.2.2.2.1.2.1.1	0.881152460984394	.	65280001	65440000	#FF0000	1	1
chr2	65440001	65840000	A.1.1.1.2.2.2.2.2	0.963985594237695	.	65440001	65840000	#FF0000	1	1
chr2	65840001	66360000	A.1.2.2.1.2.2.2.2	0.761104441776711	.	65840001	66360000	#FF4848	1	0.875
chr2	66360001	66520000	A.2.1.2.2.2.1.1.2.2	0.626650660264106	.	66360001	66520000	#FF9191	1	0.75
chr2	66520001	66600000	A.2.1.2.2.2.2.1.1.2.2.1	0.621848739495798	.	66520001	66600000	#FF9191	1	0.75
chr2	66600001	66800000	A.2.1.1.2.2.1.1.2.1	0.692677070828331	.	66600001	66800000	#FF9191	1	0.75
chr2	66800001	67080000	A.2.1.1.2.1.2.2.2.1.1.2	0.699879951980792	.	66800001	67080000	#FF9191	1	0.75
chr2	67080001	67400000	A.2.1.2.2.2.2.2.2.2	0.613445378151261	.	67080001	67400000	#FF9191	1	0.75
chr2	67400001	67680000	A.2.1.2.2.2.2.1.1.2.2.2.1	0.620648259303721	.	67400001	67680000	#FF9191	1	0.75
chr2	67680001	67840000	A.2.2.2.1.1.2.1.2.2	0.540216086434574	.	67680001	67840000	#FFDADA	1	0.625
chr2	67840001	68320000	A.2.1.1.2.1.2.2.2.2	0.697478991596639	.	67840001	68320000	#FF9191	1	0.75
chr2	68320001	68680000	A.1.1.2.2.1.1.1.2.2.2.2	0.921968787515006	.	68320001	68680000	#FF0000	1	1
chr2	68680001	69160000	A.2.1.2.2.1.1.1.1.2.1	0.647058823529412	.	68680001	69160000	#FF9191	1	0.75
chr2	69160001	69560000	A.2.1.1.2.1.1.1.1.2	0.717887154861945	.	69160001	69560000	#FF9191	1	0.75
chr2	69560001	69920000	A.1.1.2.2.1.1.1.1.2.1	0.929171668667467	.	69560001	69920000	#FF0000	1	1
chr2	69920001	70080000	A.1.1.2.2.1.2.2.1.2.2.1.2	0.902761104441777	.	69920001	70080000	#FF0000	1	1
chr2	70080001	70320000	A.1.1.2.2.1.2.2.2.2.1.2	0.896758703481393	.	70080001	70320000	#FF0000	1	1
chr2	70320001	70480000	A.1.1.2.2.1.2.1.2.2	0.909963985594238	.	70320001	70480000	#FF0000	1	1
chr2	70480001	70880000	A.1.1.2.2.1.1.1.2.2.2.1.2	0.923169267707083	.	70480001	70880000	#FF0000	1	1
chr2	70880001	71240000	A.1.1.1.2.1.1.1	0.989195678271308	.	70880001	71240000	#FF0000	1	1
chr2	71240001	71760000	A.1.1.2.2.1.1.1.2.2.2.1.1	0.92436974789916	.	71240001	71760000	#FF0000	1	1
chr2	71760001	72000000	A.2.2.1.1.1.1.1.2.2.1	0.608643457382953	.	71760001	72000000	#FFDADA	1	0.625
chr2	72000001	72200000	A.2.2.1.1.2.1.2.1.1.1	0.595438175270108	.	72000001	72200000	#FFDADA	1	0.625
chr2	72200001	72440000	A.2.1.2.2.2.2.2.2.1	0.614645858343337	.	72200001	72440000	#FF9191	1	0.75
chr2	72440001	72720000	A.2.2.2.1.1.2.2.2.2.1	0.535414165666267	.	72440001	72720000	#FFDADA	1	0.625
chr2	72720001	73120000	A.1.2.2.1.2.2.2.1.1.1	0.764705882352941	.	72720001	73120000	#FF4848	1	0.875
chr2	73120001	73480000	A.1.2.1.2.1.1.2.1.1.1	0.840336134453782	.	73120001	73480000	#FF4848	1	0.875
chr2	73480001	73920000	A.1.1.2.2.1.1.1.2.2.1	0.925570228091236	.	73480001	73920000	#FF0000	1	1
chr2	73920001	74080000	A.1.2.1.2.1.2.2.1.2.1	0.824729891956783	.	73920001	74080000	#FF4848	1	0.875
chr2	74080001	74360000	A.1.1.2.2.1.2.2.1.2.1.1.2	0.906362545018007	.	74080001	74360000	#FF0000	1	1
chr2	74360001	74680000	A.1.1.1.1.1.2.1	0.99639855942377	.	74360001	74680000	#FF0000	1	1
chr2	74680001	74880000	A.1.1.1.2.1.2.2.1.1	0.983193277310924	.	74680001	74880000	#FF0000	1	1
chr2	74880001	75120000	A.1.1.2.2.2.2.1.2.1.2	0.879951980792317	.	74880001	75120000	#FF0000	1	1
chr2	75120001	75440000	A.2.1.1.2.2.1.2.2.1.2	0.686674669867947	.	75120001	75440000	#FF9191	1	0.75
chr2	75440001	75640000	A.2.1.1.2.2.1.2.2.1.1.1	0.689075630252101	.	75440001	75640000	#FF9191	1	0.75
chr2	75640001	75920000	A.1.2.2.1.2.2.1.2.1.1	0.770708283313325	.	75640001	75920000	#FF4848	1	0.875
chr2	75920001	76200000	B.1.2.1.2.2.1.2.2.2.2	0.326530612244898	.	75920001	76200000	#9191FF	1	0.375
chr2	76200001	76400000	B.2.1.1.1.1.2.2.2.1.2.2.1	0.212484993997599	.	76200001	76400000	#4848FF	1	0.25
chr2	76400001	76560000	B.2.1.1.1.1.2.1.2.1.2	0.220888355342137	.	76400001	76560000	#4848FF	1	0.25
chr2	76560001	76840000	B.2.1.1.1.1.2.2.2.2.2	0.208883553421369	.	76560001	76840000	#4848FF	1	0.25
chr2	76840001	77160000	B.1.2.1.2.2.2.2.2.2	0.315726290516206	.	76840001	77160000	#9191FF	1	0.375
chr2	77160001	77480000	B.2.1.1.1.1.2.1.1.1	0.225690276110444	.	77160001	77480000	#4848FF	1	0.25
chr2	77480001	77880000	B.1.2.2.2.2.2.2.1.2.1	0.237695078031212	.	77480001	77880000	#9191FF	1	0.375
chr2	77880001	78280000	B.1.2.1.2.2.1.2.2.2.1	0.327731092436975	.	77880001	78280000	#9191FF	1	0.375
chr2	78280001	78480000	B.1.2.2.2.2.2.2.1.1	0.238895558223289	.	78280001	78480000	#9191FF	1	0.375
chr2	78480001	78760000	B.2.1.2.1.1.2.1.1.1	0.152460984393757	.	78480001	78760000	#4848FF	1	0.25
chr2	78760001	79040000	B.2.1.1.1.1.2.2.2.1.2.2.2	0.211284513805522	.	78760001	79040000	#4848FF	1	0.25
chr2	79040001	79240000	B.2.1.2.1.2.2.1.1.1.2.1	0.136854741896759	.	79040001	79240000	#4848FF	1	0.25
chr2	79240001	79480000	B.2.2.1.2.1.1.2.2.2.1.2	0.070828331332533	.	79240001	79480000	#0000FF	1	0.125
chr2	79480001	79800000	B.2.2.2.1.1.1.2.1.1	0.0408163265306122	.	79480001	79800000	#0000FF	1	0.125
chr2	79800001	80160000	B.2.2.1.2.1.1.2.2.1.1	0.0744297719087635	.	79800001	80160000	#0000FF	1	0.125
chr2	80160001	80320000	B.1.1.1.1.1.2.2.2.2.2	0.486194477791116	.	80160001	80320000	#DADAFF	1	0.5
chr2	80320001	80480000	B.2.1.1.1.1.2.1.2.2.2.1	0.218487394957983	.	80320001	80480000	#4848FF	1	0.25
chr2	80480001	80600000	B.2.1.2.1.1.1.2.1	0.156062424969988	.	80480001	80600000	#4848FF	1	0.25
chr2	80600001	80760000	B.2.2.1.2.2.1.1.1.2.1	0.056422569027611	.	80600001	80760000	#0000FF	1	0.125
chr2	80760001	80960000	B.2.1.2.1.2.2.1.1.1.2.2	0.135654261704682	.	80760001	80960000	#4848FF	1	0.25
chr2	80960001	81200000	B.2.2.2.1.1.1.1.1	0.0432172869147659	.	80960001	81200000	#0000FF	1	0.125
chr2	81200001	81480000	B.2.2.2.1.1.1.2.1.2	0.0396158463385354	.	81200001	81480000	#0000FF	1	0.125
chr2	81480001	81840000	B.2.2.2.2.1.1.2.1.2	0.0120048019207683	.	81480001	81840000	#0000FF	1	0.125
chr2	81840001	82080000	B.2.2.1.2.1.1.2.2.2.1.1	0.0720288115246098	.	81840001	82080000	#0000FF	1	0.125
chr2	82080001	82160000	B.2.1.1.1.1.2.1.2.1.1	0.222088835534214	.	82080001	82160000	#4848FF	1	0.25
chr2	82160001	82560000	B.2.2.2.1.1.1.1.2	0.0420168067226891	.	82160001	82560000	#0000FF	1	0.125
chr2	82560001	82680000	B.2.1.2.1.1.1.2.2.2	0.153661464585834	.	82560001	82680000	#4848FF	1	0.25
chr2	82680001	82840000	B.2.2.1.2.2.2.2.2.1	0.0456182472989196	.	82680001	82840000	#0000FF	1	0.125
chr2	82840001	83000000	B.2.2.1.2.2.1.1.2.2	0.0528211284513806	.	82840001	83000000	#0000FF	1	0.125
chr2	83000001	83360000	B.2.2.2.1.1.2.2.2	0.0276110444177671	.	83000001	83360000	#0000FF	1	0.125
chr2	83360001	83480000	B.2.1.2.1.1.2.1.2	0.150060024009604	.	83360001	83480000	#4848FF	1	0.25
chr2	83480001	83800000	B.2.2.2.1.1.1.2.2.2	0.0372148859543818	.	83480001	83800000	#0000FF	1	0.125
chr2	83800001	84400000	B.2.2.2.2.1.1.2.1.1.1	0.014405762304922	.	83800001	84400000	#0000FF	1	0.125
chr2	84400001	84640000	B.2.1.1.1.1.2.2.2.1.1	0.214885954381753	.	84400001	84640000	#4848FF	1	0.25
chr2	84640001	85120000	B.1.2.2.2.2.1.2.1	0.244897959183673	.	84640001	85120000	#9191FF	1	0.375
chr2	85120001	85560000	A.1.2.1.1.2.2.2.1.1.1	0.85234093637455	.	85120001	85560000	#FF4848	1	0.875
chr2	85560001	85840000	A.1.1.2.2.1.1.2.1.2.1	0.918367346938776	.	85560001	85840000	#FF0000	1	1
chr2	85840001	86080000	A.1.1.2.2.2.2.1.2.2	0.87875150060024	.	85840001	86080000	#FF0000	1	1
chr2	86080001	86400000	A.1.1.1.2.1.2.2.2.2	0.978391356542617	.	86080001	86400000	#FF0000	1	1
chr2	86400001	86720000	A.1.1.2.2.2.2.1.1.2.1	0.883553421368547	.	86400001	86720000	#FF0000	1	1
chr2	86720001	86880000	A.1.2.2.1.2.1.2.2.1	0.775510204081633	.	86720001	86880000	#FF4848	1	0.875
chr2	86880001	87040000	A.2.1.1.2.2.1.1.1.2.1	0.695078031212485	.	86880001	87040000	#FF9191	1	0.75
chr2	87040001	87160000	A.2.1.2.1.1.1.2.1.1.1	0.677070828331333	.	87040001	87160000	#FF9191	1	0.75
chr2	87280001	87360000	A.2.1.2.1.1.1.2.1.1.1	0.677070828331333	.	87280001	87360000	#FF9191	1	0.75
chr2	87400001	87440000	A.2.1.2.1.1.1.2.1.1.1	0.677070828331333	.	87400001	87440000	#FF9191	1	0.75
chr2	87440001	87600000	A.2.2.2.1.1.2.2.2.1	0.536614645858343	.	87440001	87600000	#FFDADA	1	0.625
chr2	87760001	87800000	A.2.2.2.1.1.2.2.2.1	0.536614645858343	.	87760001	87800000	#FFDADA	1	0.625
chr2	87800001	88000000	A.2.1.2.1.1.1.2.2.2	0.671068427370948	.	87800001	88000000	#FF9191	1	0.75
chr2	88160001	88520000	A.2.2.2.1.2.1.1.2	0.531812725090036	.	88160001	88520000	#FFDADA	1	0.625
chr2	88520001	88720000	B.1.1.1.1.1.2.1.1.1.2	0.495798319327731	.	88520001	88720000	#DADAFF	1	0.5
chr2	88720001	88840000	B.1.1.1.1.1.2.1.1.1.1	0.496998799519808	.	88720001	88840000	#DADAFF	1	0.5
chr2	88840001	89040000	A.2.2.1.2.2.1.2.1.2	0.56062424969988	.	88840001	89040000	#FFDADA	1	0.625
chr2	89040001	89640000	B.2.1.1.1.2.2.1.1.1	0.205282112845138	.	89040001	89640000	#4848FF	1	0.25
chr2	89880001	89920000	B.2.1.1.1.2.2.1.1.1	0.205282112845138	.	89880001	89920000	#4848FF	1	0.25
chr2	89960001	90160000	B.1.2.2.2.2.2.1	0.240096038415366	.	89960001	90160000	#9191FF	1	0.375
chr2	90200001	90280000	B.1.2.2.2.2.2.1	0.240096038415366	.	90200001	90280000	#9191FF	1	0.375
chr2	90400001	90480000	B.2.1.1.1.1.2.2.2.1.2.1	0.213685474189676	.	90400001	90480000	#4848FF	1	0.25
chr2	91640001	91720000	B.2.1.1.1.1.2.2.2.1.2.1	0.213685474189676	.	91640001	91720000	#4848FF	1	0.25
chr2	91760001	91920000	B.2.1.1.1.1.2.2.2.1.2.1	0.213685474189676	.	91760001	91920000	#4848FF	1	0.25
chr2	91920001	92000000	B.1.2.1.2.1.1.1	0.351740696278511	.	91920001	92000000	#9191FF	1	0.375
chr2	92040001	92200000	B.2.1.2.1.1.1.1.2.2.1.1	0.159663865546218	.	92040001	92200000	#4848FF	1	0.25
chr2	92240001	92360000	B.2.1.2.1.1.1.1.2.2.1.1	0.159663865546218	.	92240001	92360000	#4848FF	1	0.25
chr2	95320001	96000000	A.2.2.1.2.1.2.1.2.1	0.576230492196879	.	95320001	96000000	#FFDADA	1	0.625
chr2	96000001	96080000	A.1.2.2.1.2.1.2.1.2.1.2	0.777911164465786	.	96000001	96080000	#FF4848	1	0.875
chr2	96120001	96280000	A.1.2.2.1.2.1.2.1.2.1.2	0.777911164465786	.	96120001	96280000	#FF4848	1	0.875
chr2	96320001	96400000	A.1.2.2.1.2.1.2.1.2.1.2	0.777911164465786	.	96320001	96400000	#FF4848	1	0.875
chr2	96400001	96480000	A.2.2.1.2.1.2.1.1	0.577430972388956	.	96400001	96480000	#FFDADA	1	0.625
chr2	96480001	96680000	A.1.1.1.2.2.2.1.2	0.967587034813926	.	96480001	96680000	#FF0000	1	1
chr2	96720001	97240000	A.1.1.1.2.2.2.1.2	0.967587034813926	.	96720001	97240000	#FF0000	1	1
chr2	97240001	97320000	A.1.2.1.2.1.1.2.1.2	0.837935174069628	.	97240001	97320000	#FF4848	1	0.875
chr2	97320001	97520000	A.1.1.2.2.1.2.1.1	0.912364945978391	.	97320001	97520000	#FF0000	1	1
chr2	97560001	97600000	A.1.2.1.2.1.1.2.1.1.2	0.839135654261705	.	97560001	97600000	#FF4848	1	0.875
chr2	97640001	97840000	A.1.2.1.2.1.1.2.1.1.2	0.839135654261705	.	97640001	97840000	#FF4848	1	0.875
chr2	97840001	97880000	A.1.1.2.2.1.2.2.1.2.1.1.1	0.907563025210084	.	97840001	97880000	#FF0000	1	1
chr2	98000001	98040000	A.1.1.2.2.1.2.2.1.2.1.1.1	0.907563025210084	.	98000001	98040000	#FF0000	1	1
chr2	98120001	98200000	A.1.1.2.2.1.2.2.1.2.1.1.1	0.907563025210084	.	98120001	98200000	#FF0000	1	1
chr2	98240001	98640000	A.1.1.2.2.1.2.2.1.2.1.1.1	0.907563025210084	.	98240001	98640000	#FF0000	1	1
chr2	98640001	99000000	A.1.2.2.1.2.1.2.1.1	0.78031212484994	.	98640001	99000000	#FF4848	1	0.875
chr2	99000001	99240000	A.1.2.1.2.1.1.2.2.2.2.1	0.83313325330132	.	99000001	99240000	#FF4848	1	0.875
chr2	99240001	99480000	A.1.2.1.2.1.2.2.2.2.2.2	0.818727490996399	.	99240001	99480000	#FF4848	1	0.875
chr2	99480001	99960000	A.1.2.1.2.1.1.2.2.2.1	0.834333733493397	.	99480001	99960000	#FF4848	1	0.875
chr2	99960001	100120000	A.1.1.2.2.1.2.2.1.2.2.2	0.9015606242497	.	99960001	100120000	#FF0000	1	1
chr2	100120001	100600000	A.1.2.2.1.2.2.1.2.2.1	0.768307322929172	.	100120001	100600000	#FF4848	1	0.875
chr2	100600001	100880000	A.1.2.2.1.2.2.2.1.1.2	0.763505402160864	.	100600001	100880000	#FF4848	1	0.875
chr2	100880001	101160000	A.1.2.2.1.1.2.2.1	0.788715486194478	.	100880001	101160000	#FF4848	1	0.875
chr2	101160001	101600000	A.1.2.2.1.1.2.1.2	0.789915966386555	.	101160001	101600000	#FF4848	1	0.875
chr2	101600001	101920000	A.1.2.1.2.1.1.1.2	0.841536614645858	.	101600001	101920000	#FF4848	1	0.875
chr2	101920001	102240000	A.1.2.2.1.2.2.1.2.2.2.2	0.765906362545018	.	101920001	102240000	#FF4848	1	0.875
chr2	102240001	102320000	A.2.1.1.2.2.1.2.2.2	0.68547418967587	.	102240001	102320000	#FF9191	1	0.75
chr2	102320001	102520000	A.1.2.2.1.2.2.1.1.2	0.771908763505402	.	102320001	102520000	#FF4848	1	0.875
chr2	102520001	103040000	B.1.2.1.2.2.2.2.2.1	0.316926770708283	.	102520001	103040000	#9191FF	1	0.375
chr2	103040001	103360000	B.1.2.1.2.1.1.2.2.2	0.348139255702281	.	103040001	103360000	#9191FF	1	0.375
chr2	103360001	103600000	B.1.2.2.2.2.1.2.2.2	0.241296518607443	.	103360001	103600000	#9191FF	1	0.375
chr2	103600001	104040000	B.2.2.1.2.1.2.2.2.2	0.0588235294117647	.	103600001	104040000	#0000FF	1	0.125
chr2	104040001	104200000	B.2.1.2.1.1.1.1.1.2	0.162064825930372	.	104040001	104200000	#4848FF	1	0.25
chr2	104200001	104560000	B.2.2.1.2.2.1.1.2.1	0.0540216086434574	.	104200001	104560000	#0000FF	1	0.125
chr2	104560001	104840000	B.1.2.2.2.2.1.2.2.1.2	0.24249699879952	.	104560001	104840000	#9191FF	1	0.375
chr2	104840001	105120000	B.1.1.2.2.2.2.2.2.1.1	0.384153661464586	.	104840001	105120000	#DADAFF	1	0.5
chr2	105120001	105200000	A.2.2.2.1.2.2.2.2.1.2	0.522208883553421	.	105120001	105200000	#FFDADA	1	0.625
chr2	105200001	105640000	A.2.2.1.2.2.1.1.2.2	0.563025210084034	.	105200001	105640000	#FFDADA	1	0.625
chr2	105640001	105920000	A.2.1.2.1.1.2.1.2.2	0.665066026410564	.	105640001	105920000	#FF9191	1	0.75
chr2	105920001	106160000	A.2.1.2.1.1.2.1.1.1.1	0.669867947178872	.	105920001	106160000	#FF9191	1	0.75
chr2	106160001	106320000	B.1.1.1.1.1.1.2.1.1	0.501800720288115	.	106160001	106320000	#DADAFF	1	0.5
chr2	106320001	106560000	A.2.1.2.1.1.2.1.2.1	0.666266506602641	.	106320001	106560000	#FF9191	1	0.75
chr2	106560001	106920000	B.1.1.1.1.1.2.2.2.2.1	0.487394957983193	.	106560001	106920000	#DADAFF	1	0.5
chr2	106920001	107000000	B.1.1.1.2.2.2.1.2	0.440576230492197	.	106920001	107000000	#DADAFF	1	0.5
chr2	107080001	107200000	B.1.1.1.2.2.2.1.2	0.440576230492197	.	107080001	107200000	#DADAFF	1	0.5
chr2	107200001	107560000	B.2.2.1.2.1.2.1.2.2.1	0.0648259303721489	.	107200001	107560000	#0000FF	1	0.125
chr2	107560001	107880000	B.2.2.1.2.2.2.1.1	0.0504201680672269	.	107560001	107880000	#0000FF	1	0.125
chr2	107880001	107960000	B.2.2.1.2.1.2.1.1	0.0684273709483793	.	107880001	107960000	#0000FF	1	0.125
chr2	107960001	108080000	B.2.1.1.1.1.1.2	0.226890756302521	.	107960001	108080000	#4848FF	1	0.25
chr2	108080001	108280000	B.2.2.1.2.2.2.1.2.1	0.0492196878751501	.	108080001	108280000	#0000FF	1	0.125
chr2	108280001	108440000	B.2.2.1.2.1.1.1	0.078031212484994	.	108280001	108440000	#0000FF	1	0.125
chr2	108520001	108880000	B.2.2.1.2.1.2.2.2.1	0.0600240096038415	.	108520001	108880000	#0000FF	1	0.125
chr2	108880001	109120000	B.1.1.1.1.1.1.1.2.1	0.504201680672269	.	108880001	109120000	#DADAFF	1	0.5
chr2	109120001	109360000	A.2.1.1.2.2.1.2.1	0.690276110444178	.	109120001	109360000	#FF9191	1	0.75
chr2	109360001	109600000	A.2.1.1.2.2.1.1.1.1	0.696278511404562	.	109360001	109600000	#FF9191	1	0.75
chr2	109600001	110120000	A.1.2.1.1.1.2.2.2	0.863145258103241	.	109600001	110120000	#FF4848	1	0.875
chr2	110240001	110520000	A.1.2.1.1.1.2.1.1.1	0.871548619447779	.	110240001	110520000	#FF4848	1	0.875
chr2	110840001	111000000	A.1.2.1.2.1.2.2.1.2.2	0.823529411764706	.	110840001	111000000	#FF4848	1	0.875
chr2	111360001	111400000	A.1.2.1.2.1.2.2.1.2.2	0.823529411764706	.	111360001	111400000	#FF4848	1	0.875
chr2	111400001	111560000	A.1.2.1.2.1.2.2.2.2.2.1	0.819927971188475	.	111400001	111560000	#FF4848	1	0.875
chr2	111560001	111720000	A.2.1.2.2.2.1.2	0.625450180072029	.	111560001	111720000	#FF9191	1	0.75
chr2	111720001	112040000	A.1.2.1.2.1.1.2.2.1.2	0.835534213685474	.	111720001	112040000	#FF4848	1	0.875
chr2	112040001	112200000	A.2.1.1.2.2.1.1.1.2.2	0.693877551020408	.	112040001	112200000	#FF9191	1	0.75
chr2	112200001	112560000	A.2.1.1.2.2.1.1.2.2	0.691476590636255	.	112200001	112560000	#FF9191	1	0.75
chr2	112600001	112840000	A.1.1.2.2.1.2.2.1.1	0.908763505402161	.	112600001	112840000	#FF0000	1	1
chr2	112840001	113040000	A.1.2.1.2.1.2.2.2.2.1	0.821128451380552	.	112840001	113040000	#FF4848	1	0.875
chr2	113040001	113120000	A.1.1.1.2.2.2.2.1.2	0.965186074429772	.	113040001	113120000	#FF0000	1	1
chr2	113160001	113360000	A.1.1.1.2.2.2.2.1.2	0.965186074429772	.	113160001	113360000	#FF0000	1	1
chr2	113360001	113520000	A.1.2.1.1.2.1.2.1.1	0.859543817527011	.	113360001	113520000	#FF4848	1	0.875
chr2	113520001	113760000	A.2.1.1.2.1.2.2.2.1.1.1	0.701080432172869	.	113520001	113760000	#FF9191	1	0.75
chr2	113760001	114240000	A.1.2.2.1.2.2.1.2.2.2.1	0.767106842737095	.	113760001	114240000	#FF4848	1	0.875
chr2	114280001	114760000	A.2.2.1.2.2.2.2.2.1.2	0.548619447779112	.	114280001	114760000	#FFDADA	1	0.625
chr2	114760001	115000000	B.2.1.2.1.2.1.2.1	0.14405762304922	.	114760001	115000000	#4848FF	1	0.25
chr2	115000001	115360000	B.2.2.1.2.1.1.2.1.1	0.0768307322929172	.	115000001	115360000	#0000FF	1	0.125
chr2	115360001	115440000	B.2.1.2.1.1.2.2.1	0.148859543817527	.	115360001	115440000	#4848FF	1	0.25
chr2	115440001	115520000	B.2.1.1.1.1.2.2.1	0.21608643457383	.	115440001	115520000	#4848FF	1	0.25
chr2	115520001	115840000	B.2.2.2.1.1.2.2.1.2	0.0288115246098439	.	115520001	115840000	#0000FF	1	0.125
chr2	115840001	116040000	B.2.2.1.2.1.1.2.2.2.2	0.0696278511404562	.	115840001	116040000	#0000FF	1	0.125
chr2	116040001	116280000	B.2.2.1.2.2.2.1.2.2	0.0480192076830732	.	116040001	116280000	#0000FF	1	0.125
chr2	116280001	116600000	B.2.2.2.1.1.2.1.2.2	0.0312124849939976	.	116280001	116600000	#0000FF	1	0.125
chr2	116600001	116720000	B.2.1.2.1.2.2.1.1.1.1.1	0.140456182472989	.	116600001	116720000	#4848FF	1	0.25
chr2	116720001	116920000	B.2.1.2.1.2.2.1.1.1.1.2.2	0.138055222088836	.	116720001	116920000	#4848FF	1	0.25
chr2	116920001	117200000	B.2.2.1.2.2.2.2.1	0.0468187274909964	.	116920001	117200000	#0000FF	1	0.125
chr2	117200001	117840000	B.2.2.2.2.2.1.2.2.2	0.00240096038415366	.	117200001	117840000	#0000FF	1	0.125
chr2	117840001	118120000	B.2.2.2.1.1.2.1.2.1.1	0.0336134453781513	.	117840001	118120000	#0000FF	1	0.125
chr2	118120001	118560000	B.2.2.1.2.1.2.1.2.2.2.2	0.0624249699879952	.	118120001	118560000	#0000FF	1	0.125
chr2	118560001	118760000	B.1.1.1.1.1.1.1.2.2	0.503001200480192	.	118560001	118760000	#DADAFF	1	0.5
chr2	118760001	118960000	A.2.2.1.2.2.1.1.2.1	0.56422569027611	.	118760001	118960000	#FFDADA	1	0.625
chr2	118960001	119280000	B.1.2.2.2.2.1.1.1	0.247298919567827	.	118960001	119280000	#9191FF	1	0.375
chr2	119280001	119560000	B.1.2.2.2.2.1.2.2.1.1	0.243697478991597	.	119280001	119560000	#9191FF	1	0.375
chr2	119560001	119680000	B.1.1.1.1.1.1.2.1.2	0.500600240096038	.	119560001	119680000	#DADAFF	1	0.5
chr2	119680001	119920000	B.1.2.1.2.1.1.2.1	0.350540216086435	.	119680001	119920000	#9191FF	1	0.375
chr2	119920001	120120000	A.2.1.2.1.1.2.2.2.1.2	0.660264105642257	.	119920001	120120000	#FF9191	1	0.75
chr2	120120001	120400000	A.2.1.1.2.1.2.2.2.1.2	0.698679471788715	.	120120001	120400000	#FF9191	1	0.75
chr2	120400001	120920000	A.1.2.1.1.1.2.2.1	0.864345738295318	.	120400001	120920000	#FF4848	1	0.875
chr2	120920001	121200000	A.1.2.2.1.2.2.1.1.1	0.773109243697479	.	120920001	121200000	#FF4848	1	0.875
chr2	121200001	121440000	A.1.2.2.1.2.2.2.1.2	0.762304921968788	.	121200001	121440000	#FF4848	1	0.875
chr2	121440001	121840000	A.1.1.2.2.2.2.1.1.1.1	0.885954381752701	.	121440001	121840000	#FF0000	1	1
chr2	121840001	122040000	A.2.1.2.1.1.1.1.1.1	0.68187274909964	.	121840001	122040000	#FF9191	1	0.75
chr2	122040001	122120000	A.2.1.2.1.1.1.2.1.1.2	0.675870348139256	.	122040001	122120000	#FF9191	1	0.75
chr2	122120001	122520000	A.1.2.1.1.2.1.2.2	0.857142857142857	.	122120001	122520000	#FF4848	1	0.875
chr2	122520001	122720000	B.1.2.1.2.1.2.2.2.1	0.34093637454982	.	122520001	122720000	#9191FF	1	0.375
chr2	122720001	123280000	B.2.2.2.1.1.2.1.1.1	0.0360144057623049	.	122720001	123280000	#0000FF	1	0.125
chr2	123280001	123400000	B.2.1.2.1.1.1.1.2.2.1.2	0.158463385354142	.	123280001	123400000	#4848FF	1	0.25
chr2	123400001	123480000	B.2.1.2.1.1.1.1.2.2.2	0.157262905162065	.	123400001	123480000	#4848FF	1	0.25
chr2	123480001	123680000	B.2.1.2.1.2.2.1.2	0.133253301320528	.	123480001	123680000	#4848FF	1	0.25
chr2	123680001	123960000	B.2.2.1.2.1.2.1.2.2.2.1	0.063625450180072	.	123680001	123960000	#0000FF	1	0.125
chr2	123960001	124360000	B.2.2.2.2.2.1.1	0.00600240096038415	.	123960001	124360000	#0000FF	1	0.125
chr2	124360001	124760000	B.2.2.2.2.2.1.2.2.1	0.00360144057623049	.	124360001	124760000	#0000FF	1	0.125
chr2	124760001	125000000	B.2.2.1.2.2.2.2.2.2	0.0444177671068427	.	124760001	125000000	#0000FF	1	0.125
chr2	125000001	125120000	B.2.1.2.1.1.1.1.2.1	0.160864345738295	.	125000001	125120000	#4848FF	1	0.25
chr2	125120001	125240000	B.2.1.2.1.1.1.1.1.1	0.163265306122449	.	125120001	125240000	#4848FF	1	0.25
chr2	125240001	125400000	B.2.1.2.1.2.1.2.2.2	0.141656662665066	.	125240001	125400000	#4848FF	1	0.25
chr2	125400001	125680000	B.2.2.2.1.1.2.2.1.1	0.0300120048019208	.	125400001	125680000	#0000FF	1	0.125
chr2	125680001	125800000	B.2.1.2.1.1.1.2.2.1	0.154861944777911	.	125680001	125800000	#4848FF	1	0.25
chr2	125800001	126200000	B.2.2.2.2.2.1.2.1	0.00480192076830732	.	125800001	126200000	#0000FF	1	0.125
chr2	126200001	126320000	B.2.2.1.2.1.2.2.1	0.0612244897959184	.	126200001	126320000	#0000FF	1	0.125
chr2	126320001	126680000	B.2.2.2.1.1.2.1.2.1.2	0.0324129651860744	.	126320001	126680000	#0000FF	1	0.125
chr2	126680001	126920000	B.2.2.1.2.1.1.2.1.2	0.0756302521008403	.	126680001	126920000	#0000FF	1	0.125
chr2	126920001	127320000	B.2.1.2.1.2.2.1.1.1.1.2.1	0.139255702280912	.	126920001	127320000	#4848FF	1	0.25
chr2	127320001	127600000	B.1.2.2.2.2.2.2.2	0.235294117647059	.	127320001	127600000	#9191FF	1	0.375
chr2	127600001	127800000	B.1.1.2.1.1.2.1.2.2	0.422569027611044	.	127600001	127800000	#DADAFF	1	0.5
chr2	127800001	127960000	A.2.1.2.1.1.2.2.1.1	0.663865546218487	.	127800001	127960000	#FF9191	1	0.75
chr2	127960001	128440000	A.1.1.1.2.1.2.1	0.984393757503001	.	127960001	128440000	#FF0000	1	1
chr2	128440001	128800000	A.1.1.1.1.1.2.2	0.995198079231693	.	128440001	128800000	#FF0000	1	1
chr2	128800001	129080000	A.1.2.1.2.1.1.2.2.2.2.2	0.831932773109244	.	128800001	129080000	#FF4848	1	0.875
chr2	129080001	129520000	A.2.2.1.1.2.1.2.1.2.2	0.590636254501801	.	129080001	129520000	#FFDADA	1	0.625
chr2	129520001	129680000	B.1.1.2.2.1.1	0.406962785114046	.	129520001	129680000	#DADAFF	1	0.5
chr2	129680001	129840000	B.1.1.2.2.2.2.1.2.2.2	0.388955582232893	.	129680001	129840000	#DADAFF	1	0.5
chr2	129840001	130040000	B.1.1.2.2.2.2.1.2.1	0.391356542617047	.	129840001	130040000	#DADAFF	1	0.5
chr2	130040001	130160000	B.1.1.2.2.2.2.2.2.2.2	0.380552220888355	.	130040001	130160000	#DADAFF	1	0.5
chr2	130160001	130320000	B.1.2.1.2.2.2.2.1	0.31812725090036	.	130160001	130320000	#9191FF	1	0.375
chr2	130320001	130520000	B.1.1.2.2.2.2.1.2.2.1	0.39015606242497	.	130320001	130520000	#DADAFF	1	0.5
chr2	130520001	130840000	A.2.2.1.1.2.1.2.1.2.1	0.591836734693878	.	130520001	130840000	#FFDADA	1	0.625
chr2	130840001	131240000	A.2.1.1.2.2.2.1	0.684273709483794	.	130840001	131240000	#FF9191	1	0.75
chr2	131360001	131400000	A.2.1.1.2.2.2.1	0.684273709483794	.	131360001	131400000	#FF9191	1	0.75
chr2	131480001	131840000	A.1.2.1.2.2.1.2.2.2	0.805522208883553	.	131480001	131840000	#FF4848	1	0.875
chr2	131840001	132000000	A.2.1.1.2.1.2.2.1.1.1	0.7046818727491	.	131840001	132000000	#FF9191	1	0.75
chr2	132040001	132160000	A.2.1.1.2.1.2.2.1.1.1	0.7046818727491	.	132040001	132160000	#FF9191	1	0.75
chr2	132160001	132320000	A.2.1.2.1.1.1.2.2.1	0.672268907563025	.	132160001	132320000	#FF9191	1	0.75
chr2	132320001	132600000	A.2.2.2.1.1.2.2.1.2	0.53781512605042	.	132320001	132600000	#FFDADA	1	0.625
chr2	132600001	132760000	B.1.1.2.2.2.2.2.1.2.2	0.385354141656663	.	132600001	132760000	#DADAFF	1	0.5
chr2	132800001	132920000	B.1.1.2.2.2.2.2.1.2.2	0.385354141656663	.	132800001	132920000	#DADAFF	1	0.5
chr2	132920001	133200000	B.1.1.2.2.2.2.2.1.2.1	0.38655462184874	.	132920001	133200000	#DADAFF	1	0.5
chr2	133200001	134000000	B.1.1.1.1.2.2.2.2	0.46218487394958	.	133200001	134000000	#DADAFF	1	0.5
chr2	134000001	134240000	A.2.2.1.1.2.2.2	0.584633853541417	.	134000001	134240000	#FFDADA	1	0.625
chr2	134240001	134640000	B.1.1.1.1.2.2.2.1	0.463385354141657	.	134240001	134640000	#DADAFF	1	0.5
chr2	134640001	134840000	B.1.1.2.2.1.2.1.1	0.405762304921969	.	134640001	134840000	#DADAFF	1	0.5
chr2	134840001	135200000	A.2.2.1.1.2.1.1.1	0.599039615846339	.	134840001	135200000	#FFDADA	1	0.625
chr2	135200001	135480000	A.2.2.2.1.1.1.1	0.546218487394958	.	135200001	135480000	#FFDADA	1	0.625
chr2	135480001	135680000	A.2.2.2.1.2.1.1.1	0.533013205282113	.	135480001	135680000	#FFDADA	1	0.625
chr2	135680001	136200000	A.1.2.1.1.2.1.2.1.2	0.858343337334934	.	135680001	136200000	#FF4848	1	0.875
chr2	136200001	136600000	A.1.1.2.2.2.2.1.1.1.2	0.884753901560624	.	136200001	136600000	#FF0000	1	1
chr2	136600001	136920000	A.2.2.1.2.2.2.2.2.1.1	0.549819927971189	.	136600001	136920000	#FFDADA	1	0.625
chr2	136920001	137160000	B.1.1.2.1.1.1.2.2	0.428571428571429	.	136920001	137160000	#DADAFF	1	0.5
chr2	137160001	137520000	B.2.2.2.1.1.2.1.1.2	0.0348139255702281	.	137160001	137520000	#0000FF	1	0.125
chr2	137520001	138120000	B.2.2.2.2.2.2	0.00120048019207683	.	137520001	138120000	#0000FF	1	0.125
chr2	138120001	138360000	B.2.2.1.2.1.2.1.2.1.1	0.0672268907563025	.	138120001	138360000	#0000FF	1	0.125
chr2	138360001	138600000	B.2.2.1.2.1.2.1.2.1.2	0.0660264105642257	.	138360001	138600000	#0000FF	1	0.125
chr2	138600001	138800000	B.1.2.2.1.2.2.1.1	0.270108043217287	.	138600001	138800000	#9191FF	1	0.375
chr2	138800001	139000000	B.2.1.1.1.1.1.1.1.1	0.234093637454982	.	138800001	139000000	#4848FF	1	0.25
chr2	139000001	139160000	B.1.2.2.1.1.2.2.1	0.294117647058824	.	139000001	139160000	#9191FF	1	0.375
chr2	139160001	139600000	B.1.2.1.2.1.1.2.2.1	0.349339735894358	.	139160001	139600000	#9191FF	1	0.375
chr2	139600001	139880000	B.2.1.2.2.1.1.2.2.2.1	0.12484993997599	.	139600001	139880000	#4848FF	1	0.25
chr2	139880001	140200000	B.2.1.2.2.1.1.2.2.2.2	0.123649459783914	.	139880001	140200000	#4848FF	1	0.25
chr2	140200001	140360000	B.1.1.2.2.2.2.2.2.2.1	0.381752701080432	.	140200001	140360000	#DADAFF	1	0.5
chr2	140360001	140560000	B.1.2.1.2.2.2.1.2.1	0.320528211284514	.	140360001	140560000	#9191FF	1	0.375
chr2	140560001	140760000	B.2.1.1.1.1.2.1.1.2.2	0.223289315726291	.	140560001	140760000	#4848FF	1	0.25
chr2	140760001	141040000	B.2.1.1.1.1.2.2.2.2.1	0.210084033613445	.	140760001	141040000	#4848FF	1	0.25
chr2	141040001	141160000	B.1.1.2.1.1.1.2.1.1	0.430972388955582	.	141040001	141160000	#DADAFF	1	0.5
chr2	141160001	141320000	B.1.1.1.1.2.1.1.2.2	0.475390156062425	.	141160001	141320000	#DADAFF	1	0.5
chr2	141320001	141520000	B.1.1.1.1.2.1.2.2.2	0.470588235294118	.	141320001	141520000	#DADAFF	1	0.5
chr2	141520001	141800000	B.1.2.1.2.2.2.1.1.1.1	0.325330132052821	.	141520001	141800000	#9191FF	1	0.375
chr2	142080001	142440000	B.1.1.2.2.2.2.2.2.1.2	0.382953181272509	.	142080001	142440000	#DADAFF	1	0.5
chr2	142440001	142640000	B.1.2.1.1.1.1.1.1	0.379351740696279	.	142440001	142640000	#9191FF	1	0.375
chr2	142640001	142960000	B.1.1.1.1.2.1.1.1.2.1	0.483793517406963	.	142640001	142960000	#DADAFF	1	0.5
chr2	142960001	143440000	B.2.1.1.2.1.2.2	0.176470588235294	.	142960001	143440000	#4848FF	1	0.25
chr2	143440001	143800000	B.2.1.1.1.1.2.1.1.2.1	0.224489795918367	.	143440001	143800000	#4848FF	1	0.25
chr2	143800001	144160000	B.1.1.2.2.1.2.2.1.2	0.402160864345738	.	143800001	144160000	#DADAFF	1	0.5
chr2	144160001	144520000	A.2.2.2.1.1.1.2.2	0.543817527010804	.	144160001	144520000	#FFDADA	1	0.625
chr2	144520001	144600000	A.2.2.2.1.1.2.2.1.1	0.539015606242497	.	144520001	144600000	#FFDADA	1	0.625
chr2	144600001	145000000	A.2.2.2.1.1.1.2.1	0.545018007202881	.	144600001	145000000	#FFDADA	1	0.625
chr2	145000001	145280000	A.1.2.2.1.1.1.1.2.2	0.797118847539016	.	145000001	145280000	#FF4848	1	0.875
chr2	145280001	145520000	A.2.2.1.2.1.2.1.2.2.1	0.575030012004802	.	145280001	145520000	#FFDADA	1	0.625
chr2	145520001	145720000	B.1.1.1.1.2.1.1.1.2.2.1.2	0.480192076830732	.	145520001	145720000	#DADAFF	1	0.5
chr2	145720001	145880000	B.1.1.1.2.2.2.2.2	0.438175270108043	.	145720001	145880000	#DADAFF	1	0.5
chr2	145880001	146080000	B.1.1.2.1.1.1.2.1.2	0.429771908763505	.	145880001	146080000	#DADAFF	1	0.5
chr2	146080001	146240000	B.1.1.1.1.2.1.2.1	0.474189675870348	.	146080001	146240000	#DADAFF	1	0.5
chr2	146240001	146440000	B.1.2.1.2.2.2.1.1.2.1	0.322929171668667	.	146240001	146440000	#9191FF	1	0.375
chr2	146440001	146800000	B.1.1.2.2.2.1.1.2.2.2	0.394957983193277	.	146440001	146800000	#DADAFF	1	0.5
chr2	146800001	147120000	B.1.1.2.2.2.1.1.2.2.1	0.396158463385354	.	146800001	147120000	#DADAFF	1	0.5
chr2	147120001	147480000	B.1.2.1.1.2.1.2	0.357743097238896	.	147120001	147480000	#9191FF	1	0.375
chr2	147480001	147680000	B.1.2.1.2.2.1.2.1.2.2.1	0.331332533013205	.	147480001	147680000	#9191FF	1	0.375
chr2	147680001	147880000	B.1.2.1.2.2.1.2.1.2.1.1	0.333733493397359	.	147680001	147880000	#9191FF	1	0.375
chr2	147880001	148120000	B.1.2.2.1.1.2.1.1.2.2	0.304921968787515	.	147880001	148120000	#9191FF	1	0.375
chr2	148120001	148520000	B.1.2.1.2.2.1.1.1.1	0.338535414165666	.	148120001	148520000	#9191FF	1	0.375
chr2	148520001	148680000	A.2.2.2.1.2.2.2.2.1.1	0.523409363745498	.	148520001	148680000	#FFDADA	1	0.625
chr2	148680001	149000000	A.2.2.1.2.1.1.1.1.2	0.582232893157263	.	148680001	149000000	#FFDADA	1	0.625
chr2	149000001	149320000	A.2.2.2.1.2.2.1.2	0.527010804321729	.	149000001	149320000	#FFDADA	1	0.625
chr2	149320001	149400000	A.2.1.2.1.1.1.1.2.1	0.679471788715486	.	149320001	149400000	#FF9191	1	0.75
chr2	149400001	149480000	A.1.2.2.1.2.1.2.1.2.2	0.776710684273709	.	149400001	149480000	#FF4848	1	0.875
chr2	149480001	149640000	A.1.2.2.1.2.2.1.2.1.2	0.769507803121248	.	149480001	149640000	#FF4848	1	0.875
chr2	149640001	149720000	A.2.1.2.1.1.2.2.2.2	0.65906362545018	.	149640001	149720000	#FF9191	1	0.75
chr2	149760001	149840000	A.2.1.2.1.1.2.2.2.2	0.65906362545018	.	149760001	149840000	#FF9191	1	0.75
chr2	149840001	150440000	A.2.1.1.2.1.1.2.1.2.2	0.713085234093637	.	149840001	150440000	#FF9191	1	0.75
chr2	150440001	151040000	B.1.1.2.2.2.2.2.1.1	0.387755102040816	.	150440001	151040000	#DADAFF	1	0.5
chr2	151040001	151520000	B.1.1.2.2.1.2.2.1.1	0.403361344537815	.	151040001	151520000	#DADAFF	1	0.5
chr2	151520001	152280000	B.1.1.1.1.2.1.2.2.1.2	0.471788715486194	.	151520001	152280000	#DADAFF	1	0.5
chr2	152280001	152680000	A.1.2.2.1.1.2.2.2	0.787515006002401	.	152280001	152680000	#FF4848	1	0.875
chr2	152680001	152880000	A.2.1.1.2.1.1.2.1.2.1	0.714285714285714	.	152680001	152880000	#FF9191	1	0.75
chr2	152880001	153560000	A.1.1.2.1.1.2.1.1	0.953181272509004	.	152880001	153560000	#FF0000	1	1
chr2	153560001	153760000	B.1.1.1.2.2.1.1.1	0.453781512605042	.	153560001	153760000	#DADAFF	1	0.5
chr2	153760001	154400000	B.1.2.2.1.2.2.1.2	0.26890756302521	.	153760001	154400000	#9191FF	1	0.375
chr2	154400001	154720000	B.1.2.2.1.1.2.1.2.1.2.2	0.297719087635054	.	154400001	154720000	#9191FF	1	0.375
chr2	154720001	155040000	B.1.2.1.2.2.2.1.1.2.2	0.321728691476591	.	154720001	155040000	#9191FF	1	0.375
chr2	155040001	155240000	B.1.2.1.2.2.2.1.1.1.2	0.324129651860744	.	155040001	155240000	#9191FF	1	0.375
chr2	155240001	155440000	B.1.2.2.1.1.2.1.2.1.1.2.1	0.301320528211285	.	155240001	155440000	#9191FF	1	0.375
chr2	155440001	155560000	B.1.2.2.1.1.2.2.2.1.1	0.292917166866747	.	155440001	155560000	#9191FF	1	0.375
chr2	155560001	155760000	B.1.2.2.1.2.1.2.1.1.1	0.276110444177671	.	155560001	155760000	#9191FF	1	0.375
chr2	155760001	156200000	B.2.1.2.2.1.1.2.2.1.1	0.127250900360144	.	155760001	156200000	#4848FF	1	0.25
chr2	156200001	156640000	B.2.1.2.2.1.2.2.2	0.118847539015606	.	156200001	156640000	#4848FF	1	0.25
chr2	156640001	156960000	B.2.1.1.2.1.2.1.1.2	0.183673469387755	.	156640001	156960000	#4848FF	1	0.25
chr2	156960001	157160000	A.2.2.2.2.2.2.2.2	0.506602641056423	.	156960001	157160000	#FFDADA	1	0.625
chr2	157160001	157400000	A.2.2.1.2.1.2.1.2.2.2	0.573829531812725	.	157160001	157400000	#FFDADA	1	0.625
chr2	157400001	157560000	B.1.1.1.2.2.2.1.1	0.441776710684274	.	157400001	157560000	#DADAFF	1	0.5
chr2	157560001	157720000	B.1.1.2.1.1.1.1.2.2.2	0.432172869147659	.	157560001	157720000	#DADAFF	1	0.5
chr2	157720001	158120000	B.2.1.2.2.1.1.1.1	0.130852340936375	.	157720001	158120000	#4848FF	1	0.25
chr2	158120001	158320000	B.1.2.2.1.1.2.2.2.1.2	0.29171668667467	.	158120001	158320000	#9191FF	1	0.375
chr2	158320001	158640000	B.1.2.2.1.2.1.2.1.1.2.1	0.274909963985594	.	158320001	158640000	#9191FF	1	0.375
chr2	158640001	158880000	B.1.1.2.1.1.1.1.2.1.2	0.434573829531813	.	158640001	158880000	#DADAFF	1	0.5
chr2	158880001	159120000	B.1.2.1.2.2.1.2.1.1	0.334933973589436	.	158880001	159120000	#9191FF	1	0.375
chr2	159120001	159440000	B.1.1.1.2.2.1.1.2	0.452581032412965	.	159120001	159440000	#DADAFF	1	0.5
chr2	159440001	159680000	A.2.2.2.1.2.2.2.1.1	0.525810324129652	.	159440001	159680000	#FFDADA	1	0.625
chr2	159680001	159960000	A.1.2.1.1.1.2.1.1.2.1	0.870348139255702	.	159680001	159960000	#FF4848	1	0.875
chr2	159960001	160160000	A.1.2.2.1.2.1.1.1.2.2	0.783913565426171	.	159960001	160160000	#FF4848	1	0.875
chr2	160160001	160600000	A.1.1.2.1.1.2.2.2	0.948379351740696	.	160160001	160600000	#FF0000	1	1
chr2	160600001	160880000	A.1.2.1.1.1.2.1.1.2.2	0.869147659063625	.	160600001	160880000	#FF4848	1	0.875
chr2	160880001	161240000	A.2.2.1.2.1.2.2.2.1	0.567827130852341	.	160880001	161240000	#FFDADA	1	0.625
chr2	161240001	161360000	A.2.1.1.1.2.2.2	0.720288115246098	.	161240001	161360000	#FF9191	1	0.75
chr2	161360001	161560000	B.1.1.1.2.2.1.2.2.1.1.1.1	0.450180072028812	.	161360001	161560000	#DADAFF	1	0.5
chr2	161560001	161760000	B.1.1.2.1.1.1.1.2.2.1	0.433373349339736	.	161560001	161760000	#DADAFF	1	0.5
chr2	161760001	161960000	B.1.1.1.1.2.1.1.2.1.2	0.476590636254502	.	161760001	161960000	#DADAFF	1	0.5
chr2	161960001	162280000	A.2.2.1.2.1.2.2.1.1.1	0.572629051620648	.	161960001	162280000	#FFDADA	1	0.625
chr2	162280001	162480000	B.1.2.2.1.1.2.2.2.2	0.290516206482593	.	162280001	162480000	#9191FF	1	0.375
chr2	162480001	162640000	B.2.1.1.2.1.2.1.2.1.1.1.1	0.182472989195678	.	162480001	162640000	#4848FF	1	0.25
chr2	162640001	163000000	B.2.1.1.2.1.2.1.1.1.1	0.186074429771909	.	162640001	163000000	#4848FF	1	0.25
chr2	163000001	163200000	B.1.2.2.1.1.2.1.1.2.1	0.306122448979592	.	163000001	163200000	#9191FF	1	0.375
chr2	163200001	163520000	B.2.1.2.2.1.1.1.2	0.129651860744298	.	163200001	163520000	#4848FF	1	0.25
chr2	163520001	163680000	B.1.2.2.1.2.2.2.1.2	0.266506602641056	.	163520001	163680000	#9191FF	1	0.375
chr2	163680001	164000000	B.2.1.2.2.1.1.2.2.1.2	0.126050420168067	.	163680001	164000000	#4848FF	1	0.25
chr2	164000001	164480000	B.2.1.1.2.1.1.1.2.1	0.192076830732293	.	164000001	164480000	#4848FF	1	0.25
chr2	164480001	164640000	A.2.2.2.2.2.1.1.2.1	0.51500600240096	.	164480001	164640000	#FFDADA	1	0.625
chr2	164640001	165000000	B.1.2.2.1.2.2.2.2.2	0.264105642256903	.	164640001	165000000	#9191FF	1	0.375
chr2	165000001	165400000	B.2.1.1.2.1.2.1.2.1.1.2	0.180072028811525	.	165000001	165400000	#4848FF	1	0.25
chr2	165400001	165800000	A.2.2.1.2.1.2.2.1.2.2	0.569027611044418	.	165400001	165800000	#FFDADA	1	0.625
chr2	165800001	166240000	B.1.2.1.2.2.1.2.1.2.2.2	0.330132052821128	.	165800001	166240000	#9191FF	1	0.375
chr2	166240001	166760000	B.1.1.1.2.2.2.2.1	0.43937575030012	.	166240001	166760000	#DADAFF	1	0.5
chr2	166760001	167040000	B.1.2.1.1.1.1.2.2.2	0.368547418967587	.	166760001	167040000	#9191FF	1	0.375
chr2	167040001	167360000	B.1.2.2.1.1.2.1.2.1.1.1.2	0.302521008403361	.	167040001	167360000	#9191FF	1	0.375
chr2	167360001	167600000	B.1.2.2.1.2.1.2.1.1.2.2	0.273709483793517	.	167360001	167600000	#9191FF	1	0.375
chr2	167600001	167800000	B.2.1.1.2.1.1.1.2.2.2	0.189675870348139	.	167600001	167800000	#4848FF	1	0.25
chr2	167800001	167960000	B.1.2.2.1.2.1.2.1.2	0.272509003601441	.	167800001	167960000	#9191FF	1	0.375
chr2	167960001	168160000	B.2.1.1.2.1.2.1.2.1.1.1.2	0.181272509003601	.	167960001	168160000	#4848FF	1	0.25
chr2	168160001	168240000	B.1.2.1.1.1.1.2.2.1.1	0.370948379351741	.	168160001	168240000	#9191FF	1	0.375
chr2	168240001	168320000	B.1.2.1.1.2.1.1.2	0.358943577430972	.	168240001	168320000	#9191FF	1	0.375
chr2	168320001	168440000	B.1.2.2.1.1.2.1.2.1.1.2.2	0.300120048019208	.	168320001	168440000	#9191FF	1	0.375
chr2	168440001	168800000	B.2.1.2.2.1.2.1.1	0.122448979591837	.	168440001	168800000	#4848FF	1	0.25
chr2	168800001	169000000	B.1.1.2.1.1.1.1.2.1.1	0.43577430972389	.	168800001	169000000	#DADAFF	1	0.5
chr2	169000001	169200000	A.2.1.1.1.1.2.1.1.1	0.73109243697479	.	169000001	169200000	#FF9191	1	0.75
chr2	169200001	169520000	A.2.1.1.2.1.1.2.1.1	0.715486194477791	.	169200001	169520000	#FF9191	1	0.75
chr2	169520001	169800000	A.1.2.2.1.1.1.1.2.1	0.798319327731092	.	169520001	169800000	#FF4848	1	0.875
chr2	169800001	170280000	A.1.2.2.1.1.1.1.1	0.799519807923169	.	169800001	170280000	#FF4848	1	0.875
chr2	170280001	170400000	A.1.1.2.1.2.1.2.2	0.939975990396158	.	170280001	170400000	#FF0000	1	1
chr2	170400001	170520000	A.1.1.2.1.2.1.1.1.2.2	0.944777911164466	.	170400001	170520000	#FF0000	1	1
chr2	170520001	170680000	A.1.1.2.1.1.1.1.1.1	0.962785114045618	.	170520001	170680000	#FF0000	1	1
chr2	170680001	171000000	A.1.1.1.2.2.2.1.1.1.2	0.971188475390156	.	170680001	171000000	#FF0000	1	1
chr2	171000001	171760000	A.1.2.1.2.2.2.2.1.1	0.8031212484994	.	171000001	171760000	#FF4848	1	0.875
chr2	171760001	172040000	A.1.1.1.2.2.1.1.1	0.97719087635054	.	171760001	172040000	#FF0000	1	1
chr2	172040001	172400000	A.1.1.2.1.1.2.2.1	0.949579831932773	.	172040001	172400000	#FF0000	1	1
chr2	172400001	172880000	A.1.1.1.1.2.1.2	0.992797118847539	.	172400001	172880000	#FF0000	1	1
chr2	172880001	173000000	A.1.1.2.1.2.1.2.1	0.941176470588235	.	172880001	173000000	#FF0000	1	1
chr2	173000001	173400000	A.1.2.1.2.2.1.1.1.2	0.816326530612245	.	173000001	173400000	#FF4848	1	0.875
chr2	173400001	173640000	A.1.2.1.2.2.1.2.1.1	0.810324129651861	.	173400001	173640000	#FF4848	1	0.875
chr2	173640001	173920000	A.2.1.1.2.1.1.1.1.1	0.719087635054022	.	173640001	173920000	#FF9191	1	0.75
chr2	173920001	174240000	A.1.2.1.2.2.2.2.1.2	0.801920768307323	.	173920001	174240000	#FF4848	1	0.875
chr2	174240001	174520000	A.2.1.1.2.1.1.1.2	0.716686674669868	.	174240001	174520000	#FF9191	1	0.75
chr2	174520001	174600000	A.2.2.1.1.1.1.1.2.1.2	0.60984393757503	.	174520001	174600000	#FFDADA	1	0.625
chr2	174600001	175000000	A.1.2.1.2.1.1.2.2.1.1	0.836734693877551	.	174600001	175000000	#FF4848	1	0.875
chr2	175000001	175280000	A.1.1.2.1.1.1.2.1.2	0.957983193277311	.	175000001	175280000	#FF0000	1	1
chr2	175280001	175560000	A.1.2.2.1.1.1.2.1.1.1	0.795918367346939	.	175280001	175560000	#FF4848	1	0.875
chr2	175560001	175840000	A.1.2.2.1.1.1.2.2	0.792316926770708	.	175560001	175840000	#FF4848	1	0.875
chr2	175840001	176160000	A.1.2.1.2.2.1.2.2.1.1	0.807923169267707	.	175840001	176160000	#FF4848	1	0.875
chr2	176160001	176560000	A.2.1.2.2.1.2.2.1.1.1	0.63625450180072	.	176160001	176560000	#FF9191	1	0.75
chr2	176560001	176680000	A.2.2.2.1.1.2.2.2.2.2	0.53421368547419	.	176560001	176680000	#FFDADA	1	0.625
chr2	176680001	176960000	A.2.1.2.2.2.2.1.1.1	0.624249699879952	.	176680001	176960000	#FF9191	1	0.75
chr2	176960001	177520000	A.1.2.1.2.2.1.1.1.1	0.817527010804322	.	176960001	177520000	#FF4848	1	0.875
chr2	177520001	177760000	A.1.2.2.1.1.1.2.1.1.2	0.794717887154862	.	177520001	177760000	#FF4848	1	0.875
chr2	177760001	178040000	A.1.2.2.1.1.1.2.1.2	0.793517406962785	.	177760001	178040000	#FF4848	1	0.875
chr2	178040001	178400000	A.1.1.1.1.2.2.2	0.990396158463385	.	178040001	178400000	#FF0000	1	1
chr2	178400001	178680000	A.1.1.2.1.2.1.1.2.1	0.943577430972389	.	178400001	178680000	#FF0000	1	1
chr2	178680001	179360000	A.1.1.2.1.1.2.1.2.2	0.95078031212485	.	178680001	179360000	#FF0000	1	1
chr2	179360001	179560000	A.2.1.2.1.2.1.2.2	0.65546218487395	.	179360001	179560000	#FF9191	1	0.75
chr2	179560001	179760000	B.1.1.1.1.2.1.1.1.2.2.1.1.2	0.481392557022809	.	179560001	179760000	#DADAFF	1	0.5
chr2	179760001	179920000	B.1.1.1.2.2.1.2.2.1.1.2.1	0.447779111644658	.	179760001	179920000	#DADAFF	1	0.5
chr2	179920001	180360000	B.1.1.2.2.2.1.1.2.1.2	0.397358943577431	.	179920001	180360000	#DADAFF	1	0.5
chr2	180360001	180480000	B.1.1.1.2.2.1.2.2.2.1	0.444177671068427	.	180360001	180480000	#DADAFF	1	0.5
chr2	180480001	180640000	B.1.1.2.2.2.1.1.1	0.399759903961585	.	180480001	180640000	#DADAFF	1	0.5
chr2	180640001	180960000	B.1.1.1.1.2.1.1.1.2.2.1.1.1	0.482593037214886	.	180640001	180960000	#DADAFF	1	0.5
chr2	180960001	181600000	B.1.1.1.1.2.1.2.2.1.1	0.472989195678271	.	180960001	181600000	#DADAFF	1	0.5
chr2	181600001	181680000	B.1.1.1.2.2.1.2.2.1.1.1.2	0.448979591836735	.	181600001	181680000	#DADAFF	1	0.5
chr2	181680001	181920000	A.2.2.1.2.1.2.2.1.2.1	0.570228091236495	.	181680001	181920000	#FFDADA	1	0.625
chr2	181920001	182280000	A.2.2.2.2.2.1.1.1.1	0.517406962785114	.	181920001	182280000	#FFDADA	1	0.625
chr2	182280001	182600000	A.2.1.2.1.2.2.2.2	0.649459783913565	.	182280001	182600000	#FF9191	1	0.75
chr2	182600001	183040000	A.2.2.1.2.1.2.2.1.1.2	0.571428571428571	.	182600001	183040000	#FFDADA	1	0.625
chr2	183040001	183320000	B.1.1.1.1.2.1.1.2.1.1	0.477791116446579	.	183040001	183320000	#DADAFF	1	0.5
chr2	183320001	183600000	A.2.2.1.2.1.2.2.2.2	0.566626650660264	.	183320001	183600000	#FFDADA	1	0.625
chr2	183600001	183920000	A.1.2.1.1.1.1.1	0.87515006002401	.	183600001	183920000	#FF4848	1	0.875
chr2	183920001	184080000	A.1.2.2.2.1.2.2.1.2.1	0.746698679471789	.	183920001	184080000	#FF4848	1	0.875
chr2	184080001	184280000	B.1.2.1.2.2.2.1.2.2	0.319327731092437	.	184080001	184280000	#9191FF	1	0.375
chr2	184280001	184560000	B.2.1.2.2.1.1.2.1	0.128451380552221	.	184280001	184560000	#4848FF	1	0.25
chr2	184560001	184880000	B.2.1.1.2.1.2.1.2.2	0.177671068427371	.	184560001	184880000	#4848FF	1	0.25
chr2	184880001	184960000	B.1.2.1.1.1.2.1	0.36734693877551	.	184880001	184960000	#9191FF	1	0.375
chr2	184960001	185400000	B.2.1.1.2.1.2.1.2.1.2	0.178871548619448	.	184960001	185400000	#4848FF	1	0.25
chr2	185400001	185480000	B.1.2.1.1.1.1.2.2.1.2	0.369747899159664	.	185400001	185480000	#9191FF	1	0.375
chr2	185480001	185680000	B.1.2.1.1.1.2.2.1	0.366146458583433	.	185480001	185680000	#9191FF	1	0.375
chr2	185680001	185800000	B.1.2.2.1.1.2.1.2.1.2.1	0.298919567827131	.	185680001	185800000	#9191FF	1	0.375
chr2	185800001	186080000	B.2.1.1.2.1.2.1.1.1.2	0.184873949579832	.	185800001	186080000	#4848FF	1	0.25
chr2	186080001	186440000	B.1.2.2.1.2.2.2.2.1	0.26530612244898	.	186080001	186440000	#9191FF	1	0.375
chr2	186440001	187360000	B.2.1.2.2.1.2.1.2	0.12124849939976	.	186440001	187360000	#4848FF	1	0.25
chr2	187360001	187520000	A.2.1.2.1.2.2.2.1	0.650660264105642	.	187360001	187520000	#FF9191	1	0.75
chr2	187520001	187680000	B.1.1.2.1.1.1.1.1	0.436974789915966	.	187520001	187680000	#DADAFF	1	0.5
chr2	187680001	188040000	B.2.1.1.2.1.1.1.1.1.2	0.194477791116447	.	187680001	188040000	#4848FF	1	0.25
chr2	188040001	188160000	B.1.2.1.1.1.1.1.2.1	0.378151260504202	.	188040001	188160000	#9191FF	1	0.375
chr2	188160001	188360000	B.1.2.2.1.1.2.1.2.2.2	0.2953181272509	.	188160001	188360000	#9191FF	1	0.375
chr2	188360001	188680000	B.1.2.2.1.1.2.1.1.1	0.307322929171669	.	188360001	188680000	#9191FF	1	0.375
chr2	188680001	189360000	B.1.2.1.1.1.1.2.1.1.2	0.374549819927971	.	188680001	189360000	#9191FF	1	0.375
chr2	189360001	189800000	B.1.2.2.1.2.1.2.2	0.271308523409364	.	189360001	189800000	#9191FF	1	0.375
chr2	189800001	190000000	B.1.2.1.1.1.1.2.1.2.2	0.372148859543818	.	189800001	190000000	#9191FF	1	0.375
chr2	190000001	190320000	B.1.2.2.1.2.1.1.2.1.1.1	0.284513805522209	.	190000001	190320000	#9191FF	1	0.375
chr2	190320001	190520000	A.2.1.1.1.2.2.1	0.721488595438175	.	190320001	190520000	#FF9191	1	0.75
chr2	190520001	190840000	A.1.2.2.2.1.2.2.2	0.744297719087635	.	190520001	190840000	#FF4848	1	0.875
chr2	190840001	190920000	A.2.2.2.2.2.1.1.2.2.1	0.513805522208884	.	190840001	190920000	#FFDADA	1	0.625
chr2	190920001	191120000	A.2.1.2.1.2.1.2.1	0.656662665066026	.	190920001	191120000	#FF9191	1	0.75
chr2	191120001	191200000	A.2.1.2.2.1.1.2.2	0.639855942376951	.	191120001	191200000	#FF9191	1	0.75
chr2	191200001	191600000	A.2.1.1.1.1.2.2.2.1	0.725090036014406	.	191200001	191600000	#FF9191	1	0.75
chr2	191600001	191880000	A.1.1.2.1.2.2.2.1.2	0.936374549819928	.	191600001	191880000	#FF0000	1	1
chr2	191880001	192160000	A.1.2.2.2.1.2.2.1.1.1	0.749099639855942	.	191880001	192160000	#FF4848	1	0.875
chr2	192160001	192400000	A.2.1.1.1.1.2.2.1.1	0.727490996398559	.	192160001	192400000	#FF9191	1	0.75
chr2	192400001	192600000	A.2.1.2.1.2.2.1.1.1	0.654261704681873	.	192400001	192600000	#FF9191	1	0.75
chr2	192600001	192760000	A.2.2.2.2.2.2.1.2	0.509003601440576	.	192600001	192760000	#FFDADA	1	0.625
chr2	192760001	193040000	B.1.2.1.1.1.2.2.2	0.364945978391357	.	192760001	193040000	#9191FF	1	0.375
chr2	193040001	193240000	B.1.2.1.1.2.2.1.2	0.355342136854742	.	193040001	193240000	#9191FF	1	0.375
chr2	193240001	193440000	B.1.2.2.1.1.2.1.2.1.1.1.1	0.303721488595438	.	193240001	193440000	#9191FF	1	0.375
chr2	193440001	193720000	B.2.1.1.2.1.1.2.1	0.188475390156062	.	193440001	193720000	#4848FF	1	0.25
chr2	193720001	193800000	B.1.1.2.1.2.2.1.1.2	0.410564225690276	.	193720001	193800000	#DADAFF	1	0.5
chr2	193800001	193880000	B.1.1.2.1.2.2.2	0.408163265306122	.	193800001	193880000	#DADAFF	1	0.5
chr2	193880001	194000000	B.1.2.1.1.2.1.1.1.2.2.1	0.361344537815126	.	193880001	194000000	#9191FF	1	0.375
chr2	194000001	194280000	B.1.2.2.1.2.2.2.1.1	0.267707082833133	.	194000001	194280000	#9191FF	1	0.375
chr2	194280001	194520000	B.1.2.2.1.2.1.1.2.1.1.2.1	0.283313325330132	.	194280001	194520000	#9191FF	1	0.375
chr2	194520001	194880000	B.1.2.2.1.1.1.2.1.2	0.310924369747899	.	194520001	194880000	#9191FF	1	0.375
chr2	194880001	195040000	B.1.2.1.1.1.1.1.2.2	0.376950780312125	.	194880001	195040000	#9191FF	1	0.375
chr2	195040001	195240000	B.1.2.2.1.1.1.2.1.1	0.312124849939976	.	195040001	195240000	#9191FF	1	0.375
chr2	195240001	195760000	B.2.1.1.2.1.1.2.2	0.187274909963986	.	195240001	195760000	#4848FF	1	0.25
chr2	195760001	196240000	B.1.2.2.1.1.1.2.2.1	0.309723889555822	.	195760001	196240000	#9191FF	1	0.375
chr2	196240001	196520000	B.1.1.2.1.1.2.2.1.2.2	0.418967587034814	.	196240001	196520000	#DADAFF	1	0.5
chr2	196520001	196600000	A.2.2.1.2.2.2.1.2.2	0.553421368547419	.	196520001	196600000	#FFDADA	1	0.625
chr2	196600001	196960000	B.1.2.1.1.2.1.1.1.1	0.36374549819928	.	196600001	196960000	#9191FF	1	0.375
chr2	196960001	197640000	A.2.1.2.1.2.2.1.1.2	0.653061224489796	.	196960001	197640000	#FF9191	1	0.75
chr2	197640001	198280000	A.1.2.1.1.1.1.2.1	0.873949579831933	.	197640001	198280000	#FF4848	1	0.875
chr2	198280001	198640000	A.1.2.2.2.1.2.2.1.2.2	0.745498199279712	.	198280001	198640000	#FF4848	1	0.875
chr2	198640001	199000000	B.1.1.1.1.2.1.1.1.2.2.2	0.478991596638655	.	198640001	199000000	#DADAFF	1	0.5
chr2	199000001	199160000	B.1.1.1.2.2.1.2.2.1.1.2.2	0.446578631452581	.	199000001	199160000	#DADAFF	1	0.5
chr2	199160001	199480000	B.1.1.2.2.2.1.1.2.1.1	0.398559423769508	.	199160001	199480000	#DADAFF	1	0.5
chr2	199480001	199800000	B.1.1.2.1.2.1.2	0.41296518607443	.	199480001	199800000	#DADAFF	1	0.5
chr2	199800001	200120000	B.1.2.1.2.2.1.2.1.2.1.2	0.332533013205282	.	199800001	200120000	#9191FF	1	0.375
chr2	200120001	200480000	A.2.2.1.2.1.1.1.1.1	0.58343337334934	.	200120001	200480000	#FFDADA	1	0.625
chr2	200480001	200800000	A.1.2.2.2.1.2.2.1.1.2	0.747899159663866	.	200480001	200800000	#FF4848	1	0.875
chr2	200800001	201160000	A.2.1.2.2.1.1.2.1.1	0.642256902761104	.	200800001	201160000	#FF9191	1	0.75
chr2	201160001	201320000	A.2.1.2.2.1.1.2.1.2	0.641056422569028	.	201160001	201320000	#FF9191	1	0.75
chr2	201320001	201720000	A.1.2.1.1.1.1.2.2	0.872749099639856	.	201320001	201720000	#FF4848	1	0.875
chr2	201720001	202080000	A.1.1.2.1.1.1.1.2	0.960384153661465	.	201720001	202080000	#FF0000	1	1
chr2	202080001	202480000	A.1.1.2.1.2.1.1.2.2	0.942376950780312	.	202080001	202480000	#FF0000	1	1
chr2	202480001	202640000	A.1.1.2.1.1.1.2.2.2.2	0.95438175270108	.	202480001	202640000	#FF0000	1	1
chr2	202640001	203120000	A.1.1.1.1.2.1.1	0.993997599039616	.	202640001	203120000	#FF0000	1	1
chr2	203120001	203360000	A.1.1.2.1.2.1.1.1.1	0.947178871548619	.	203120001	203360000	#FF0000	1	1
chr2	203360001	203680000	A.1.1.2.1.2.1.1.1.2.1	0.945978391356543	.	203360001	203680000	#FF0000	1	1
chr2	203680001	204200000	A.1.1.2.1.1.1.2.2.2.1	0.955582232893157	.	203680001	204200000	#FF0000	1	1
chr2	204200001	204520000	A.1.2.1.2.2.1.1.2.1.1	0.815126050420168	.	204200001	204520000	#FF4848	1	0.875
chr2	204520001	204800000	A.1.2.2.2.2.1.2	0.741896758703481	.	204520001	204800000	#FF4848	1	0.875
chr2	204800001	205240000	A.2.1.1.2.1.1.2.2.2	0.710684273709484	.	204800001	205240000	#FF9191	1	0.75
chr2	205240001	205520000	A.2.1.1.1.1.2.2.2.2	0.723889555822329	.	205240001	205520000	#FF9191	1	0.75
chr2	205520001	205760000	A.2.2.1.1.2.1.1.2.2	0.596638655462185	.	205520001	205760000	#FFDADA	1	0.625
chr2	205760001	206080000	A.2.1.2.2.1.2.2.2	0.630252100840336	.	205760001	206080000	#FF9191	1	0.75
chr2	206080001	206160000	A.2.2.2.2.2.1.1.1.2	0.516206482593037	.	206080001	206160000	#FFDADA	1	0.625
chr2	206160001	206240000	A.2.2.1.1.2.2.1.1.1	0.588235294117647	.	206160001	206240000	#FFDADA	1	0.625
chr2	206240001	206360000	A.2.2.1.1.2.2.1.2	0.585834333733493	.	206240001	206360000	#FFDADA	1	0.625
chr2	206360001	206600000	A.2.1.2.2.1.2.2.1.1.2	0.635054021608643	.	206360001	206600000	#FF9191	1	0.75
chr2	206600001	206840000	A.2.1.1.2.1.2.2.1.2	0.702280912364946	.	206600001	206840000	#FF9191	1	0.75
chr2	206840001	207160000	A.1.1.2.1.1.1.1.1.2	0.961584633853541	.	206840001	207160000	#FF0000	1	1
chr2	207160001	207560000	A.1.2.1.2.2.2.1	0.804321728691477	.	207160001	207560000	#FF4848	1	0.875
chr2	207560001	207880000	A.2.1.2.2.1.2.2.1.2.1.1	0.633853541416567	.	207560001	207880000	#FF9191	1	0.75
chr2	207880001	208400000	A.1.2.2.2.1.1.2.2	0.75390156062425	.	207880001	208400000	#FF4848	1	0.875
chr2	208400001	208960000	A.1.1.2.1.1.2.1.2.1	0.951980792316927	.	208400001	208960000	#FF0000	1	1
chr2	208960001	209200000	A.2.1.1.1.1.2.1.1.2	0.729891956782713	.	208960001	209200000	#FF9191	1	0.75
chr2	209200001	209880000	B.2.1.1.2.2.2.2.1.2	0.165666266506603	.	209200001	209880000	#4848FF	1	0.25
chr2	209880001	210040000	B.1.2.2.1.2.1.1.1.2.2	0.285714285714286	.	209880001	210040000	#9191FF	1	0.375
chr2	210040001	210240000	B.1.2.2.1.2.1.1.1.1.1	0.289315726290516	.	210040001	210240000	#9191FF	1	0.375
chr2	210240001	210440000	B.1.1.1.2.2.1.2.2.2.2	0.442977190876351	.	210240001	210440000	#DADAFF	1	0.5
chr2	210440001	210560000	B.1.2.1.1.2.2.1.1	0.356542617046819	.	210440001	210560000	#9191FF	1	0.375
chr2	210560001	210840000	B.1.2.2.1.2.1.1.2.1.1.2.2	0.282112845138055	.	210560001	210840000	#9191FF	1	0.375
chr2	210840001	211080000	A.2.1.2.1.2.1.1	0.657863145258103	.	210840001	211080000	#FF9191	1	0.75
chr2	211080001	211360000	B.1.1.2.2.2.1.2	0.3937575030012	.	211080001	211360000	#DADAFF	1	0.5
chr2	211360001	211600000	B.1.2.2.1.1.1.1.2	0.313325330132053	.	211360001	211600000	#9191FF	1	0.375
chr2	211600001	211840000	B.1.2.2.1.2.1.1.2.1.2.1	0.280912364945978	.	211600001	211840000	#9191FF	1	0.375
chr2	211840001	212600000	B.2.1.1.2.2.2.2.1.1	0.166866746698679	.	211840001	212600000	#4848FF	1	0.25
chr2	212600001	212920000	B.1.2.2.1.2.1.1.1.2.1	0.286914765906363	.	212600001	212920000	#9191FF	1	0.375
chr2	212920001	213080000	B.1.1.2.1.1.2.2.2.2	0.415366146458583	.	212920001	213080000	#DADAFF	1	0.5
chr2	213080001	213200000	B.1.1.1.2.2.1.2.1	0.451380552220888	.	213080001	213200000	#DADAFF	1	0.5
chr2	213200001	213480000	B.1.2.1.1.2.2.2.1	0.354141656662665	.	213200001	213480000	#9191FF	1	0.375
chr2	213480001	214040000	B.1.2.2.1.2.1.1.1.1.2	0.288115246098439	.	213480001	214040000	#9191FF	1	0.375
chr2	214040001	214400000	B.1.2.2.1.2.1.1.2.1.2.2	0.279711884753902	.	214040001	214400000	#9191FF	1	0.375
chr2	214400001	214560000	B.2.1.1.2.1.1.1.1.1.1	0.195678271308523	.	214400001	214560000	#4848FF	1	0.25
chr2	214560001	214920000	B.2.1.1.2.2.2.1.2.1	0.169267707082833	.	214560001	214920000	#4848FF	1	0.25
chr2	214920001	215320000	B.2.1.1.2.2.2.1.2.2	0.168067226890756	.	214920001	215320000	#4848FF	1	0.25
chr2	215320001	215520000	B.1.2.1.1.2.1.1.1.2.2.2	0.360144057623049	.	215320001	215520000	#9191FF	1	0.375
chr2	215520001	215760000	B.1.1.2.1.1.2.2.1.1	0.421368547418968	.	215520001	215760000	#DADAFF	1	0.5
chr2	215760001	215880000	B.1.1.2.1.2.2.1.1.1	0.411764705882353	.	215760001	215880000	#DADAFF	1	0.5
chr2	215880001	216160000	B.1.2.1.1.1.1.2.1.1.1	0.375750300120048	.	215880001	216160000	#9191FF	1	0.375
chr2	216160001	216400000	A.2.2.1.2.1.1.1.2.2	0.579831932773109	.	216160001	216400000	#FFDADA	1	0.625
chr2	216400001	216600000	A.2.2.2.2.2.2.2.1	0.507803121248499	.	216400001	216600000	#FFDADA	1	0.625
chr2	216600001	216960000	A.2.1.1.1.1.2.2.1.2	0.726290516206483	.	216600001	216960000	#FF9191	1	0.75
chr2	216960001	217360000	A.1.1.2.1.2.2.2.1.1	0.937575030012005	.	216960001	217360000	#FF0000	1	1
chr2	217360001	217520000	A.2.1.1.1.1.2.1.2	0.728691476590636	.	217360001	217520000	#FF9191	1	0.75
chr2	217520001	217800000	A.2.2.1.1.1.2.1.2	0.601440576230492	.	217520001	217800000	#FFDADA	1	0.625
chr2	217800001	218080000	A.2.2.1.1.1.2.1.1	0.602641056422569	.	217800001	218080000	#FFDADA	1	0.625
chr2	218080001	218240000	A.2.1.2.2.1.2.1.1	0.638655462184874	.	218080001	218240000	#FF9191	1	0.75
chr2	218240001	218400000	A.2.1.2.2.1.2.2.1.2.1.2	0.63265306122449	.	218240001	218400000	#FF9191	1	0.75
chr2	218400001	218640000	A.2.1.2.2.1.2.2.1.2.2	0.631452581032413	.	218400001	218640000	#FF9191	1	0.75
chr2	218640001	219080000	A.1.2.1.2.2.2.2.2	0.800720288115246	.	218640001	219080000	#FF4848	1	0.875
chr2	219080001	219320000	A.1.1.2.1.2.2.2.2.1.2	0.933973589435774	.	219080001	219320000	#FF0000	1	1
chr2	219320001	219880000	A.1.1.1.1.2.2.1	0.991596638655462	.	219320001	219880000	#FF0000	1	1
chr2	219880001	220200000	A.1.1.2.1.2.2.2.2.2.1	0.932773109243697	.	219880001	220200000	#FF0000	1	1
chr2	220200001	220520000	A.1.1.2.2.2.2.2.2	0.876350540216086	.	220200001	220520000	#FF0000	1	1
chr2	220520001	220960000	A.2.1.2.2.1.1.1.1.2.2	0.645858343337335	.	220520001	220960000	#FF9191	1	0.75
chr2	220960001	221240000	A.2.2.1.1.1.1.1.2.2.2	0.607442977190876	.	220960001	221240000	#FFDADA	1	0.625
chr2	221240001	221760000	A.2.2.1.1.1.1.2.1.2	0.605042016806723	.	221240001	221760000	#FFDADA	1	0.625
chr2	221760001	221840000	A.2.2.1.1.1.1.1.1	0.612244897959184	.	221760001	221840000	#FFDADA	1	0.625
chr2	221840001	222160000	A.2.1.2.2.1.1.1.2.2	0.643457382953181	.	221840001	222160000	#FF9191	1	0.75
chr2	222160001	222480000	A.1.2.2.2.1.1.2.1.2	0.755102040816326	.	222160001	222480000	#FF4848	1	0.875
chr2	222480001	222880000	A.2.2.2.2.2.1.2	0.51140456182473	.	222480001	222880000	#FFDADA	1	0.625
chr2	222880001	223120000	A.1.2.2.2.1.1.2.1.1.2	0.756302521008403	.	222880001	223120000	#FF4848	1	0.875
chr2	223120001	223200000	A.2.1.2.2.1.2.1.2	0.637454981992797	.	223120001	223200000	#FF9191	1	0.75
chr2	223200001	223520000	A.1.2.2.2.1.1.2.1.1.1	0.75750300120048	.	223200001	223520000	#FF4848	1	0.875
chr2	223520001	223800000	A.1.2.2.2.1.1.1.2	0.758703481392557	.	223520001	223800000	#FF4848	1	0.875
chr2	223800001	224080000	A.2.2.2.2.2.1.1.2.2.2	0.512605042016807	.	223800001	224080000	#FFDADA	1	0.625
chr2	224080001	224520000	B.1.1.1.2.2.1.2.2.1.2	0.445378151260504	.	224080001	224520000	#DADAFF	1	0.5
chr2	224520001	224800000	A.2.2.1.2.1.1.2	0.578631452581032	.	224520001	224800000	#FFDADA	1	0.625
chr2	224800001	225200000	B.1.1.1.2.1.1	0.460984393757503	.	224800001	225200000	#DADAFF	1	0.5
chr2	225200001	225560000	A.2.2.1.2.2.2.1.1	0.555822328931573	.	225200001	225560000	#FFDADA	1	0.625
chr2	225560001	225960000	B.2.1.1.2.2.1.1.2.2	0.172869147659064	.	225560001	225960000	#4848FF	1	0.25
chr2	225960001	226120000	B.2.1.1.2.2.2.1.1	0.17046818727491	.	225960001	226120000	#4848FF	1	0.25
chr2	226120001	226560000	B.2.1.2.2.1.2.2.1	0.120048019207683	.	226120001	226560000	#4848FF	1	0.25
chr2	226560001	226800000	B.2.1.1.2.2.1.2	0.171668667466987	.	226560001	226800000	#4848FF	1	0.25
chr2	226800001	227000000	B.2.1.1.2.2.2.2.2	0.164465786314526	.	226800001	227000000	#4848FF	1	0.25
chr2	227000001	227320000	B.2.1.2.2.2.1.1	0.117647058823529	.	227000001	227320000	#4848FF	1	0.25
chr2	227320001	227440000	B.2.1.1.2.1.1.1.1.2	0.19327731092437	.	227320001	227440000	#4848FF	1	0.25
chr2	227440001	227600000	B.1.2.2.1.1.2.1.2.2.1	0.296518607442977	.	227440001	227600000	#9191FF	1	0.375
chr2	227600001	227680000	B.1.2.1.1.2.1.1.1.2.1	0.362545018007203	.	227600001	227680000	#9191FF	1	0.375
chr2	227680001	227960000	B.1.2.2.1.1.1.2.2.2	0.308523409363746	.	227680001	227960000	#9191FF	1	0.375
chr2	227960001	228160000	B.1.1.2.1.1.2.2.1.2.1	0.420168067226891	.	227960001	228160000	#DADAFF	1	0.5
chr2	228160001	228320000	A.2.2.2.2.2.2.1.1	0.510204081632653	.	228160001	228320000	#FFDADA	1	0.625
chr2	228320001	228440000	A.2.2.1.2.2.2.1.2.1	0.554621848739496	.	228320001	228440000	#FFDADA	1	0.625
chr2	228440001	228720000	B.1.1.2.1.1.2.2.2.1.1	0.417767106842737	.	228440001	228720000	#DADAFF	1	0.5
chr2	228720001	228920000	B.1.2.2.1.2.1.1.2.2.2	0.277310924369748	.	228720001	228920000	#9191FF	1	0.375
chr2	228920001	229280000	B.2.2.1.1.1.2.2.1	0.105642256902761	.	228920001	229280000	#0000FF	1	0.125
chr2	229280001	229360000	B.1.2.2.1.2.1.1.2.2.1	0.278511404561825	.	229280001	229360000	#9191FF	1	0.375
chr2	229360001	229520000	B.2.1.1.2.1.1.1.2.2.1	0.190876350540216	.	229360001	229520000	#4848FF	1	0.25
chr2	229520001	229800000	B.2.2.1.1.1.1.1	0.111644657863145	.	229520001	229800000	#0000FF	1	0.125
chr2	229800001	229920000	B.2.1.1.2.2.1.1.1	0.175270108043217	.	229800001	229920000	#4848FF	1	0.25
chr2	229920001	230240000	B.2.2.1.1.1.2.2.2	0.104441776710684	.	229920001	230240000	#0000FF	1	0.125
chr2	230240001	230600000	B.2.1.1.2.2.1.1.2.1	0.17406962785114	.	230240001	230600000	#4848FF	1	0.25
chr2	230600001	230800000	A.2.2.1.2.1.1.1.2.1	0.581032412965186	.	230600001	230800000	#FFDADA	1	0.625
chr2	230800001	230960000	B.1.1.1.2.1.2.2	0.454981992797119	.	230800001	230960000	#DADAFF	1	0.5
chr2	230960001	231240000	B.1.2.1.1.2.2.2.2	0.352941176470588	.	230960001	231240000	#9191FF	1	0.375
chr2	231240001	231520000	B.1.2.1.1.1.1.2.1.2.1	0.373349339735894	.	231240001	231520000	#9191FF	1	0.375
chr2	231520001	231680000	A.2.1.2.1.2.2.1.2	0.651860744297719	.	231520001	231680000	#FF9191	1	0.75
chr2	231680001	231920000	A.1.2.2.2.1.1.1.1	0.759903961584634	.	231680001	231920000	#FF4848	1	0.875
chr2	231920001	232320000	A.1.1.2.1.1.1.2.2.1	0.956782713085234	.	231920001	232320000	#FF0000	1	1
chr2	232320001	232480000	A.1.1.2.1.2.2.2.2.2.2	0.931572629051621	.	232320001	232480000	#FF0000	1	1
chr2	232480001	232680000	A.1.1.2.1.2.2.2.2.1.1	0.935174069627851	.	232480001	232680000	#FF0000	1	1
chr2	232680001	233160000	A.1.2.1.2.2.1.1.2.1.2	0.813925570228091	.	232680001	233160000	#FF4848	1	0.875
chr2	233160001	233400000	A.1.2.2.2.2.2.2.1	0.73469387755102	.	233160001	233400000	#FF4848	1	0.875
chr2	233400001	233720000	A.1.1.2.1.1.1.2.1.1	0.959183673469388	.	233400001	233720000	#FF0000	1	1
chr2	233720001	233800000	A.1.2.2.2.2.2.2.2	0.733493397358944	.	233720001	233800000	#FF4848	1	0.875
chr2	233800001	234000000	A.1.2.1.2.2.1.2.1.2	0.809123649459784	.	233800001	234000000	#FF4848	1	0.875
chr2	234080001	234280000	A.1.2.1.2.2.1.2.1.2	0.809123649459784	.	234080001	234280000	#FF4848	1	0.875
chr2	234280001	234480000	A.2.1.1.1.1.1	0.732292917166867	.	234280001	234480000	#FF9191	1	0.75
chr2	234480001	234680000	A.2.2.1.1.1.1.1.2.1.1	0.611044417767107	.	234480001	234680000	#FFDADA	1	0.625
chr2	234680001	234840000	A.2.1.2.2.2.2.1.2.2	0.617046818727491	.	234680001	234840000	#FF9191	1	0.75
chr2	234840001	235400000	A.2.1.2.2.1.1.1.2.1	0.644657863145258	.	234840001	235400000	#FF9191	1	0.75
chr2	235400001	235760000	B.1.1.1.1.2.2.1.1.1.1	0.469387755102041	.	235400001	235760000	#DADAFF	1	0.5
chr2	235760001	236040000	A.2.1.2.2.2.2.1.1.2.1	0.623049219687875	.	235760001	236040000	#FF9191	1	0.75
chr2	236040001	236280000	A.2.2.1.1.2.2.1.1.2	0.58703481392557	.	236040001	236280000	#FFDADA	1	0.625
chr2	236280001	236480000	A.2.1.2.2.1.1.1.1.1	0.648259303721489	.	236280001	236480000	#FF9191	1	0.75
chr2	236520001	236680000	A.2.1.2.2.1.1.1.1.1	0.648259303721489	.	236520001	236680000	#FF9191	1	0.75
chr2	236680001	237160000	A.2.1.1.2.1.1.2.2.1	0.711884753901561	.	236680001	237160000	#FF9191	1	0.75
chr2	237160001	237440000	B.1.1.1.1.2.2.1.1.1.2.1	0.468187274909964	.	237160001	237440000	#DADAFF	1	0.5
chr2	237440001	237840000	B.1.1.1.1.2.2.1.1.2	0.46578631452581	.	237440001	237840000	#DADAFF	1	0.5
chr2	237840001	238000000	B.1.1.1.1.2.2.1.1.1.2.2	0.466986794717887	.	237840001	238000000	#DADAFF	1	0.5
chr2	238000001	238440000	A.2.2.1.1.2.1.1.2.1	0.597839135654262	.	238000001	238440000	#FFDADA	1	0.625
chr2	238440001	238520000	A.2.2.2.1.1.2.1.1	0.542617046818727	.	238440001	238520000	#FFDADA	1	0.625
chr2	238520001	238680000	A.1.2.2.2.2.2.1.2.1	0.737094837935174	.	238520001	238680000	#FF4848	1	0.875
chr2	238680001	239000000	A.1.2.2.2.2.1.1	0.743097238895558	.	238680001	239000000	#FF4848	1	0.875
chr2	239000001	239160000	A.1.2.2.2.2.2.1.2.2	0.735894357743097	.	239000001	239160000	#FF4848	1	0.875
chr2	239160001	239400000	A.1.2.2.2.2.2.1.1.1.2	0.739495798319328	.	239160001	239400000	#FF4848	1	0.875
chr2	239400001	239800000	A.2.1.2.2.2.2.2.1	0.615846338535414	.	239400001	239800000	#FF9191	1	0.75
chr2	239840001	239960000	A.2.1.2.2.2.2.2.1	0.615846338535414	.	239840001	239960000	#FF9191	1	0.75
chr2	239960001	240080000	A.2.2.1.1.1.1.2.2	0.603841536614646	.	239960001	240080000	#FFDADA	1	0.625
chr2	240080001	240480000	A.2.1.2.2.2.1.1.2.1	0.627851140456183	.	240080001	240480000	#FF9191	1	0.75
chr2	240480001	240760000	A.2.2.1.1.1.1.2.1.1	0.6062424969988	.	240480001	240760000	#FFDADA	1	0.625
chr2	240760001	240920000	A.2.1.2.2.2.2.1.2.1	0.618247298919568	.	240760001	240920000	#FF9191	1	0.75
chr2	240920001	241160000	A.2.1.1.2.2.2.2	0.683073229291717	.	240920001	241160000	#FF9191	1	0.75
chr2	241160001	241400000	A.2.1.2.2.2.1.1.1	0.629051620648259	.	241160001	241400000	#FF9191	1	0.75
chr2	241400001	241760000	A.1.2.2.2.2.2.1.1.2	0.738295318127251	.	241400001	241760000	#FF4848	1	0.875
chr2	241760001	242240000	A.1.2.1.2.1.2.1.2.2.1	0.828331332533013	.	241760001	242240000	#FF4848	1	0.875
chr2	242240001	242680000	A.1.2.1.2.1.2.2.1.1	0.82593037214886	.	242240001	242680000	#FF4848	1	0.875
chr2	242680001	242880000	A.1.2.2.2.2.2.1.1.1.1	0.740696278511405	.	242680001	242880000	#FF4848	1	0.875
chr2	242880001	243080000	A.2.1.1.2.1.2.2.1.1.2	0.703481392557023	.	242880001	243080000	#FF9191	1	0.75
chr3	40001	400000	B.2.2.2.2.2.1.1	0.0101596516690856	.	40001	400000	#0000FF	1	0.125
chr3	400001	640000	B.2.2.2.1.2.2.1.2	0.0174165457184325	.	400001	640000	#0000FF	1	0.125
chr3	640001	840000	B.2.2.1.1.2.2.2.1.1	0.0609579100145138	.	640001	840000	#0000FF	1	0.125
chr3	840001	1120000	B.2.2.1.2.1.2.2.1	0.0493468795355588	.	840001	1120000	#0000FF	1	0.125
chr3	1120001	1400000	B.2.2.2.1.1.1.1	0.0319303338171263	.	1120001	1400000	#0000FF	1	0.125
chr3	1400001	1800000	B.2.2.2.2.2.2.2.2	0.00145137880986938	.	1400001	1800000	#0000FF	1	0.125
chr3	1800001	2120000	B.2.2.2.1.2.1.1.2	0.02322206095791	.	1800001	2120000	#0000FF	1	0.125
chr3	2120001	2200000	B.2.1.1.1.2.1.1.1	0.149492017416546	.	2120001	2200000	#4848FF	1	0.25
chr3	2200001	2640000	B.2.2.2.1.2.2.2	0.0159651669085631	.	2200001	2640000	#0000FF	1	0.125
chr3	2640001	2840000	B.2.1.2.1.1.2	0.105950653120464	.	2640001	2840000	#4848FF	1	0.25
chr3	2840001	3120000	B.2.1.2.1.2.2.2.2.2	0.0841799709724238	.	2840001	3120000	#4848FF	1	0.25
chr3	3120001	3640000	B.2.1.2.1.2.2.1.1.1	0.0957910014513788	.	3120001	3640000	#4848FF	1	0.25
chr3	3640001	3800000	B.2.2.1.1.1.1.2	0.0682148040638607	.	3640001	3800000	#0000FF	1	0.125
chr3	3800001	3960000	B.2.1.2.1.2.2.1.2.2.1	0.0914368650217707	.	3800001	3960000	#4848FF	1	0.25
chr3	3960001	4360000	B.2.1.2.1.2.2.1.1.2	0.0943396226415094	.	3960001	4360000	#4848FF	1	0.25
chr3	4360001	4680000	A.2.1.2.2.1.2.1.1.2	0.65166908563135	.	4360001	4680000	#FF9191	1	0.75
chr3	4680001	4840000	A.2.2.1.2.1.1.2.1.2.2	0.609579100145138	.	4680001	4840000	#FFDADA	1	0.625
chr3	4840001	5040000	A.1.2.2.1.1.1.2.2.2	0.79100145137881	.	4840001	5040000	#FF4848	1	0.875
chr3	5040001	5280000	A.1.2.2.2.2.2.2.2	0.724238026124819	.	5040001	5280000	#FF4848	1	0.875
chr3	5280001	5520000	B.2.1.1.1.2.1.2	0.146589259796807	.	5280001	5520000	#4848FF	1	0.25
chr3	5520001	6120000	B.2.2.2.2.2.2.1.2.1	0.0058055152394775	.	5520001	6120000	#0000FF	1	0.125
chr3	6120001	6480000	B.2.2.1.2.2.2.1.1.1	0.0435413642960813	.	6120001	6480000	#0000FF	1	0.125
chr3	6480001	6720000	B.2.2.2.1.2.1.1.1.1	0.0261248185776488	.	6480001	6720000	#0000FF	1	0.125
chr3	6720001	7280000	B.2.2.2.2.2.2.1.2.2	0.00435413642960813	.	6720001	7280000	#0000FF	1	0.125
chr3	7280001	7720000	B.2.2.2.2.1.2.2	0.011611030478955	.	7280001	7720000	#0000FF	1	0.125
chr3	7720001	7800000	B.2.1.2.1.1.1.2.1	0.108853410740203	.	7720001	7800000	#4848FF	1	0.25
chr3	7800001	8000000	B.2.2.1.2.1.1.1.1	0.0566037735849057	.	7800001	8000000	#0000FF	1	0.125
chr3	8000001	8120000	B.2.1.2.1.2.1.2.2	0.0972423802612482	.	8000001	8120000	#4848FF	1	0.25
chr3	8120001	8480000	B.2.2.1.2.1.2.1	0.0507982583454282	.	8120001	8480000	#0000FF	1	0.125
chr3	8480001	8680000	B.1.1.2.1.2.1.2	0.41799709724238	.	8480001	8680000	#DADAFF	1	0.5
chr3	8680001	8880000	A.2.2.2.2.2.1.2.2	0.542815674891147	.	8680001	8880000	#FFDADA	1	0.625
chr3	8880001	9200000	A.1.2.2.1.1.1.1.2.2.2.1.2.2.1	0.798258345428157	.	8880001	9200000	#FF4848	1	0.875
chr3	9200001	9400000	A.1.2.2.1.1.1.2.1	0.793904208998549	.	9200001	9400000	#FF4848	1	0.875
chr3	9400001	9760000	A.1.1.2.2.2.2.1.1	0.896952104499274	.	9400001	9760000	#FF0000	1	1
chr3	9760001	10040000	A.1.1.1.1.2.1.1	0.994194484760523	.	9760001	10040000	#FF0000	1	1
chr3	10040001	10360000	A.1.1.2.1.1.1.1.1.2.2	0.950653120464441	.	10040001	10360000	#FF0000	1	1
chr3	10360001	10760000	A.2.1.1.1.1.1.2.1.1	0.71988388969521	.	10360001	10760000	#FF9191	1	0.75
chr3	10760001	10960000	A.2.1.1.2.1.1.2.2	0.692307692307692	.	10760001	10960000	#FF9191	1	0.75
chr3	10960001	11160000	A.2.1.1.2.1.1.2.1.1	0.695210449927431	.	10960001	11160000	#FF9191	1	0.75
chr3	11160001	11320000	A.1.2.2.2.2.1.2.1.1	0.738751814223512	.	11160001	11320000	#FF4848	1	0.875
chr3	11320001	11920000	A.1.1.1.2.2.1.1.2.2	0.972423802612482	.	11320001	11920000	#FF0000	1	1
chr3	11920001	12600000	A.1.1.2.2.1.2.1.2.1	0.920174165457184	.	11920001	12600000	#FF0000	1	1
chr3	12600001	12840000	A.1.1.1.1.1.2.1.1	0.998548621190131	.	12600001	12840000	#FF0000	1	1
chr3	12840001	13520000	A.1.1.1.1.1.1	1	.	12840001	13520000	#FF0000	1	1
chr3	13520001	13680000	A.1.2.2.2.2.1.2.1.2.2	0.735849056603774	.	13520001	13680000	#FF4848	1	0.875
chr3	13680001	13920000	A.2.1.1.2.1.1.2.1.2	0.693759071117562	.	13680001	13920000	#FF9191	1	0.75
chr3	13920001	14160000	A.2.1.2.1.2.1.1.1	0.666182873730044	.	13920001	14160000	#FF9191	1	0.75
chr3	14160001	14640000	A.1.1.2.2.1.2.1.1.1	0.923076923076923	.	14160001	14640000	#FF0000	1	1
chr3	14640001	15160000	A.1.1.1.1.1.2.2	0.995645863570392	.	14640001	15160000	#FF0000	1	1
chr3	15160001	15320000	A.1.2.1.1.2.1.2.1	0.857764876632801	.	15160001	15320000	#FF4848	1	0.875
chr3	15320001	15640000	A.1.1.1.2.2.1.1.2.1.2.1	0.975326560232221	.	15320001	15640000	#FF0000	1	1
chr3	15640001	15880000	A.1.1.2.2.1.2.2.1	0.915820029027576	.	15640001	15880000	#FF0000	1	1
chr3	15880001	16320000	A.1.2.2.1.1.1.1.1.2	0.808417997097242	.	15880001	16320000	#FF4848	1	0.875
chr3	16320001	16640000	A.2.1.2.2.1.2.2	0.647314949201742	.	16320001	16640000	#FF9191	1	0.75
chr3	16640001	16880000	A.2.2.1.2.2.1.1.2.1	0.593613933236575	.	16640001	16880000	#FFDADA	1	0.625
chr3	16880001	17120000	A.2.2.1.2.1.1.2.1.1	0.612481857764877	.	16880001	17120000	#FFDADA	1	0.625
chr3	17120001	17280000	B.1.1.1.2.1.2.1.1.1.2	0.481857764876633	.	17120001	17280000	#DADAFF	1	0.5
chr3	17280001	17480000	A.2.2.2.2.2.1.1.2	0.545718432510885	.	17280001	17480000	#FFDADA	1	0.625
chr3	17480001	17880000	A.2.2.2.2.2.1.1.1.2	0.547169811320755	.	17480001	17880000	#FFDADA	1	0.625
chr3	17880001	18200000	B.2.1.1.1.1.1.1.2.1	0.165457184325109	.	17880001	18200000	#4848FF	1	0.25
chr3	18200001	18520000	B.1.2.2.1.2.2.2.2.1.2	0.206095791001451	.	18200001	18520000	#9191FF	1	0.375
chr3	18520001	18880000	B.2.2.1.2.2.1.2	0.0449927431059507	.	18520001	18880000	#0000FF	1	0.125
chr3	18880001	19080000	B.2.2.1.1.1.2.2	0.0653120464441219	.	18880001	19080000	#0000FF	1	0.125
chr3	19080001	19360000	B.2.2.1.2.1.2.2.2	0.0478955007256894	.	19080001	19360000	#0000FF	1	0.125
chr3	19360001	19560000	B.2.2.1.2.2.2.1.2.2.2	0.0362844702467344	.	19360001	19560000	#0000FF	1	0.125
chr3	19560001	19960000	B.2.2.1.2.1.1.2.2	0.0522496371552975	.	19560001	19960000	#0000FF	1	0.125
chr3	19960001	20240000	B.1.1.1.1.1.2.2.1	0.525399129172714	.	19960001	20240000	#DADAFF	1	0.5
chr3	20240001	20800000	B.2.2.2.1.2.1.2.1	0.0217706821480406	.	20240001	20800000	#0000FF	1	0.125
chr3	20800001	20920000	B.2.2.1.1.2.2.1	0.0624092888243832	.	20800001	20920000	#0000FF	1	0.125
chr3	20920001	21080000	B.2.2.1.2.2.1.1	0.04644412191582	.	20920001	21080000	#0000FF	1	0.125
chr3	21080001	21280000	B.2.2.1.2.1.1.1.2	0.0551523947750363	.	21080001	21280000	#0000FF	1	0.125
chr3	21280001	21680000	B.2.2.2.1.1.1.2.2	0.0290275761973875	.	21280001	21680000	#0000FF	1	0.125
chr3	21680001	22120000	B.2.2.2.2.2.2.1.1	0.00725689404934688	.	21680001	22120000	#0000FF	1	0.125
chr3	22120001	22520000	B.2.2.1.2.1.1.2.1	0.0537010159651669	.	22120001	22520000	#0000FF	1	0.125
chr3	22520001	22760000	B.2.1.2.1.2.1.2.1.2	0.0986937590711176	.	22520001	22760000	#4848FF	1	0.25
chr3	22760001	23080000	B.1.2.2.1.1.2.1.2.1	0.258345428156749	.	22760001	23080000	#9191FF	1	0.375
chr3	23080001	23480000	A.2.2.1.1.1.2.2.1	0.629898403483309	.	23080001	23480000	#FFDADA	1	0.625
chr3	23480001	23600000	A.2.2.2.2.1.2.1.2.2.1	0.555878084179971	.	23480001	23600000	#FFDADA	1	0.625
chr3	23600001	23920000	A.1.2.2.1.1.1.2.2.1	0.792452830188679	.	23600001	23920000	#FF4848	1	0.875
chr3	23920001	24320000	A.2.1.2.2.1.2.1.2.1	0.65021770682148	.	23920001	24320000	#FF9191	1	0.75
chr3	24320001	24440000	A.2.1.2.2.1.2.1.2.2	0.648766328011611	.	24320001	24440000	#FF9191	1	0.75
chr3	24440001	24760000	A.2.1.1.1.2.2.2.2	0.69811320754717	.	24440001	24760000	#FF9191	1	0.75
chr3	24760001	25080000	A.2.2.2.2.2.1.2.1	0.544267053701016	.	24760001	25080000	#FFDADA	1	0.625
chr3	25080001	25280000	B.1.1.1.2.1.2.1.2.1	0.476052249637155	.	25080001	25280000	#DADAFF	1	0.5
chr3	25280001	25400000	B.1.1.2.1.2.1.1.1	0.420899854862119	.	25280001	25400000	#DADAFF	1	0.5
chr3	25400001	25680000	A.2.2.2.2.2.1.1.1.1	0.548621190130624	.	25400001	25680000	#FFDADA	1	0.625
chr3	25680001	25960000	B.1.2.1.2.1.1.1.1	0.310595065312046	.	25680001	25960000	#9191FF	1	0.375
chr3	25960001	26520000	B.2.2.2.2.1.2.1	0.0130624092888244	.	25960001	26520000	#0000FF	1	0.125
chr3	26520001	26880000	B.2.2.2.1.2.2.1.1	0.0188679245283019	.	26520001	26880000	#0000FF	1	0.125
chr3	26880001	27120000	B.2.2.1.2.2.2.1.1.2	0.0420899854862119	.	26880001	27120000	#0000FF	1	0.125
chr3	27120001	27400000	B.2.2.1.2.2.2.2.1	0.034833091436865	.	27120001	27400000	#0000FF	1	0.125
chr3	27400001	27680000	B.1.1.1.2.1.1.2.1.1.1	0.494920174165457	.	27400001	27680000	#DADAFF	1	0.5
chr3	27680001	28040000	B.1.2.2.1.2.1.2.1.2.2	0.224963715529753	.	27680001	28040000	#9191FF	1	0.375
chr3	28040001	28400000	B.2.1.1.1.1.2.1.2	0.158200290275762	.	28040001	28400000	#4848FF	1	0.25
chr3	28400001	28880000	B.2.1.1.1.1.2.2.2.1.2	0.152394775036284	.	28400001	28880000	#4848FF	1	0.25
chr3	28880001	29280000	B.2.1.1.1.1.1.1.2.2	0.164005805515239	.	28880001	29280000	#4848FF	1	0.25
chr3	29280001	29680000	B.1.2.1.1.2.1.1.2.1	0.343976777939042	.	29280001	29680000	#9191FF	1	0.375
chr3	29680001	30040000	B.1.2.2.1.2.2.1.2.2	0.213352685050798	.	29680001	30040000	#9191FF	1	0.375
chr3	30040001	30240000	B.1.2.1.1.2.1.1.2.2	0.342525399129173	.	30040001	30240000	#9191FF	1	0.375
chr3	30240001	30360000	B.1.2.1.2.2.1.1.2.1.2	0.290275761973875	.	30240001	30360000	#9191FF	1	0.375
chr3	30360001	30440000	B.1.1.2.1.1.2.2.1.2	0.429608127721335	.	30360001	30440000	#DADAFF	1	0.5
chr3	30440001	30800000	B.1.2.1.2.2.1.1.2.1.1	0.291727140783745	.	30440001	30800000	#9191FF	1	0.375
chr3	30800001	31240000	B.1.2.1.1.1.1.1.1.2	0.365747460087083	.	30800001	31240000	#9191FF	1	0.375
chr3	31240001	31560000	B.1.1.1.1.2.1.2.1.1	0.516690856313498	.	31240001	31560000	#DADAFF	1	0.5
chr3	31560001	31800000	A.1.2.2.2.2.1.1.2	0.740203193033382	.	31560001	31800000	#FF4848	1	0.875
chr3	31800001	31960000	A.2.2.1.1.1.2.2.2.2	0.62699564586357	.	31800001	31960000	#FFDADA	1	0.625
chr3	31960001	32200000	A.1.2.1.1.1.1.2.2	0.875181422351234	.	31960001	32200000	#FF4848	1	0.875
chr3	32200001	32520000	A.1.1.1.2.2.1.2.1.1.1	0.970972423802613	.	32200001	32520000	#FF0000	1	1
chr3	32520001	32720000	A.1.1.1.2.2.1.2.1.1.2	0.969521044992743	.	32520001	32720000	#FF0000	1	1
chr3	32720001	32960000	A.1.1.1.1.2.2.2	0.988388969521045	.	32720001	32960000	#FF0000	1	1
chr3	32960001	33160000	A.1.2.1.1.1.1.2.1	0.876632801161103	.	32960001	33160000	#FF4848	1	0.875
chr3	33160001	33440000	A.1.1.2.2.1.1.1.2	0.925979680696662	.	33160001	33440000	#FF0000	1	1
chr3	33440001	33880000	A.1.1.1.2.2.1.2.2	0.966618287373004	.	33440001	33880000	#FF0000	1	1
chr3	33880001	34200000	B.1.2.2.1.1.1.2	0.262699564586357	.	33880001	34200000	#9191FF	1	0.375
chr3	34200001	34320000	B.2.1.2.1.2.1.2.1.1	0.100145137880987	.	34200001	34320000	#4848FF	1	0.25
chr3	34320001	34720000	B.2.2.2.1.1.1.2.1	0.0304789550072569	.	34320001	34720000	#0000FF	1	0.125
chr3	34720001	34840000	B.2.1.2.1.1.1.2.2	0.107402031930334	.	34720001	34840000	#4848FF	1	0.25
chr3	34840001	35080000	B.2.2.2.1.2.1.2.2	0.0203193033381713	.	34840001	35080000	#0000FF	1	0.125
chr3	35080001	35200000	B.2.2.1.1.1.2.1	0.0667634252539913	.	35080001	35200000	#0000FF	1	0.125
chr3	35200001	35360000	B.2.2.1.1.1.1.1	0.06966618287373	.	35200001	35360000	#0000FF	1	0.125
chr3	35360001	35560000	B.2.2.2.2.2.1.2	0.00870827285921625	.	35360001	35560000	#0000FF	1	0.125
chr3	35560001	35720000	B.2.2.1.1.2.2.2.1.2	0.0595065312046444	.	35560001	35720000	#0000FF	1	0.125
chr3	35720001	35920000	B.2.2.2.1.2.1.1.1.2	0.0246734397677794	.	35720001	35920000	#0000FF	1	0.125
chr3	35920001	36040000	B.2.1.2.1.2.2.2.2.1	0.0856313497822932	.	35920001	36040000	#4848FF	1	0.25
chr3	36040001	36280000	B.2.2.1.1.2.2.2.2	0.058055152394775	.	36040001	36280000	#0000FF	1	0.125
chr3	36280001	36760000	B.2.2.1.2.2.2.1.2.1.2	0.0391872278664731	.	36280001	36760000	#0000FF	1	0.125
chr3	36760001	37120000	A.2.2.2.2.2.2.2	0.538461538461538	.	36760001	37120000	#FFDADA	1	0.625
chr3	37120001	37240000	A.2.1.1.1.2.1.1	0.706821480406386	.	37120001	37240000	#FF9191	1	0.75
chr3	37240001	37400000	A.1.1.2.2.2.2.1.2.2	0.891146589259797	.	37240001	37400000	#FF0000	1	1
chr3	37400001	37840000	A.2.1.1.1.2.2.1.2.1	0.702467343976778	.	37400001	37840000	#FF9191	1	0.75
chr3	37840001	38040000	A.1.2.1.2.1.2.1.2	0.838896952104499	.	37840001	38040000	#FF4848	1	0.875
chr3	38040001	38360000	A.1.1.2.2.1.2.1.1.2	0.921625544267054	.	38040001	38360000	#FF0000	1	1
chr3	38360001	38560000	A.1.2.2.2.2.1.2.2.1.2.2	0.731494920174166	.	38360001	38560000	#FF4848	1	0.875
chr3	38560001	38760000	A.2.1.2.1.1.2.1.2.1	0.670537010159652	.	38560001	38760000	#FF9191	1	0.75
chr3	38760001	39080000	B.1.1.1.2.2.2.2.1.1	0.445573294629898	.	38760001	39080000	#DADAFF	1	0.5
chr3	39080001	39440000	A.1.2.2.1.1.1.1.2.2.1	0.802612481857765	.	39080001	39440000	#FF4848	1	0.875
chr3	39440001	39640000	B.1.1.1.1.1.2.1	0.526850507982583	.	39440001	39640000	#DADAFF	1	0.5
chr3	39640001	40200000	B.2.1.1.1.2.2.2	0.143686502177068	.	39640001	40200000	#4848FF	1	0.25
chr3	40200001	40360000	B.1.1.2.1.2.1.1.2	0.41944847605225	.	40200001	40360000	#DADAFF	1	0.5
chr3	40360001	40600000	A.2.2.1.2.1.1.2.2	0.608127721335268	.	40360001	40600000	#FFDADA	1	0.625
chr3	40600001	40920000	B.1.2.1.1.1.2.2.1.2	0.34978229317852	.	40600001	40920000	#9191FF	1	0.375
chr3	40920001	41040000	B.1.1.2.1.2.2.1.2	0.413642960812772	.	40920001	41040000	#DADAFF	1	0.5
chr3	41040001	41480000	B.1.1.1.2.2.2.2.1.2	0.444121915820029	.	41040001	41480000	#DADAFF	1	0.5
chr3	41480001	41960000	B.1.2.1.1.1.2.2.2	0.34833091436865	.	41480001	41960000	#9191FF	1	0.375
chr3	41960001	42240000	A.1.2.2.2.2.1.2.2.1.1	0.734397677793904	.	41960001	42240000	#FF4848	1	0.875
chr3	42240001	42600000	A.2.1.1.1.2.1.2	0.705370101596517	.	42240001	42600000	#FF9191	1	0.75
chr3	42600001	42960000	A.1.1.2.2.1.2.1.2.2.1	0.918722786647315	.	42600001	42960000	#FF0000	1	1
chr3	42960001	43120000	A.1.2.2.2.1.1.2.2.2	0.754716981132076	.	42960001	43120000	#FF4848	1	0.875
chr3	43120001	43520000	A.2.1.1.1.2.2.1.1	0.703918722786647	.	43120001	43520000	#FF9191	1	0.75
chr3	43520001	43760000	A.1.2.2.1.1.2.2.1	0.788098693759071	.	43520001	43760000	#FF4848	1	0.875
chr3	43760001	43920000	A.2.1.1.2.2.2.2.1	0.680696661828737	.	43760001	43920000	#FF9191	1	0.75
chr3	43920001	44320000	A.2.2.2.1.1.1.2.1	0.576197387518142	.	43920001	44320000	#FFDADA	1	0.625
chr3	44320001	44520000	A.1.2.2.2.1.2.1	0.753265602322206	.	44320001	44520000	#FF4848	1	0.875
chr3	44520001	44840000	A.1.2.2.1.1.1.1.2.1.2	0.804063860667634	.	44520001	44840000	#FF4848	1	0.875
chr3	44840001	45000000	A.1.2.1.1.2.1.2.2	0.856313497822932	.	44840001	45000000	#FF4848	1	0.875
chr3	45000001	45320000	A.1.2.1.1.1.1.1.2.1	0.880986937590711	.	45000001	45320000	#FF4848	1	0.875
chr3	45320001	45440000	A.2.2.1.1.2.1.1.2	0.624092888243832	.	45320001	45440000	#FFDADA	1	0.625
chr3	45440001	45760000	A.1.1.2.2.1.2.1.2.2.2	0.917271407837446	.	45440001	45760000	#FF0000	1	1
chr3	45760001	45960000	A.2.1.1.2.1.1.1	0.6966618287373	.	45760001	45960000	#FF9191	1	0.75
chr3	45960001	46240000	A.2.1.2.1.2.1.1.2	0.664731494920174	.	45960001	46240000	#FF9191	1	0.75
chr3	46240001	46560000	A.2.2.1.1.2.2.1	0.621190130624093	.	46240001	46560000	#FFDADA	1	0.625
chr3	46560001	46680000	A.2.1.2.1.1.2.1.1	0.671988388969521	.	46560001	46680000	#FF9191	1	0.75
chr3	46680001	46760000	A.2.1.2.1.2.2.1.1.1	0.661828737300435	.	46680001	46760000	#FF9191	1	0.75
chr3	46800001	46960000	A.2.1.2.1.2.2.1.1.1	0.661828737300435	.	46800001	46960000	#FF9191	1	0.75
chr3	46960001	47000000	A.1.1.1.2.2.2.1.2	0.960812772133527	.	46960001	47000000	#FF0000	1	1
chr3	47040001	47480000	A.1.1.1.2.2.2.1.2	0.960812772133527	.	47040001	47480000	#FF0000	1	1
chr3	47480001	47880000	A.1.1.2.1.2.2.2.1	0.93033381712627	.	47480001	47880000	#FF0000	1	1
chr3	47920001	48240000	A.1.1.2.1.2.2.2.2	0.928882438316401	.	47920001	48240000	#FF0000	1	1
chr3	48240001	48600000	A.1.2.1.1.2.2.1	0.854862119013062	.	48240001	48600000	#FF4848	1	0.875
chr3	48640001	48680000	A.1.2.1.1.2.2.1	0.854862119013062	.	48640001	48680000	#FF4848	1	0.875
chr3	48720001	49040000	A.1.1.2.1.2.1.2.2	0.933236574746009	.	48720001	49040000	#FF0000	1	1
chr3	49040001	49320000	A.1.2.1.1.2.1.1.1.1	0.862119013062409	.	49040001	49320000	#FF4848	1	0.875
chr3	49440001	49480000	A.1.2.1.1.2.1.1.1.1	0.862119013062409	.	49440001	49480000	#FF4848	1	0.875
chr3	49520001	49720000	A.1.2.2.2.1.1.1.1	0.761973875181422	.	49520001	49720000	#FF4848	1	0.875
chr3	49760001	49800000	A.1.2.2.2.1.1.1.1	0.761973875181422	.	49760001	49800000	#FF4848	1	0.875
chr3	49880001	49920000	A.1.2.1.1.1.2.1.1.2.1	0.872278664731495	.	49880001	49920000	#FF4848	1	0.875
chr3	50000001	50160000	A.1.2.1.1.1.2.1.1.2.1	0.872278664731495	.	50000001	50160000	#FF4848	1	0.875
chr3	50200001	50320000	A.1.2.2.2.1.2.2.2.1	0.747460087082729	.	50200001	50320000	#FF4848	1	0.875
chr3	50360001	50400000	A.1.2.2.2.1.1.1.2	0.760522496371553	.	50360001	50400000	#FF4848	1	0.875
chr3	50440001	50600000	A.1.2.2.2.1.1.1.2	0.760522496371553	.	50440001	50600000	#FF4848	1	0.875
chr3	50600001	50800000	A.1.2.2.2.1.2.2.1.2	0.748911465892598	.	50600001	50800000	#FF4848	1	0.875
chr3	50800001	50920000	A.2.1.2.1.1.1.1.1	0.677793904208999	.	50800001	50920000	#FF9191	1	0.75
chr3	50920001	51000000	A.2.1.2.1.2.2.1.2	0.658925979680697	.	50920001	51000000	#FF9191	1	0.75
chr3	51000001	51120000	A.2.2.1.1.2.1.2	0.622641509433962	.	51000001	51120000	#FFDADA	1	0.625
chr3	51120001	51440000	A.2.1.2.1.2.2.2	0.657474600870827	.	51120001	51440000	#FF9191	1	0.75
chr3	51440001	51760000	A.1.2.1.1.2.1.1.2	0.859216255442671	.	51440001	51760000	#FF4848	1	0.875
chr3	51760001	51960000	A.1.2.2.2.1.2.2.2.2	0.746008708272859	.	51760001	51960000	#FF4848	1	0.875
chr3	51960001	52240000	A.1.2.1.1.2.2.2.2.1	0.850507982583454	.	51960001	52240000	#FF4848	1	0.875
chr3	52240001	52520000	A.1.2.1.1.2.2.2.2.2	0.849056603773585	.	52240001	52520000	#FF4848	1	0.875
chr3	52560001	52760000	A.1.1.2.1.2.2.1	0.931785195936139	.	52560001	52760000	#FF0000	1	1
chr3	52760001	53280000	A.1.1.1.1.1.2.1.2	0.997097242380261	.	52760001	53280000	#FF0000	1	1
chr3	53280001	53960000	A.1.2.1.2.1.2.2.2	0.835994194484761	.	53280001	53960000	#FF4848	1	0.875
chr3	53960001	54240000	A.2.1.2.1.2.1.2	0.663280116110305	.	53960001	54240000	#FF9191	1	0.75
chr3	54240001	54400000	A.2.1.2.1.2.2.1.1.2	0.660377358490566	.	54240001	54400000	#FF9191	1	0.75
chr3	54400001	54840000	B.1.1.1.1.1.1.2.1.2	0.531204644412192	.	54400001	54840000	#DADAFF	1	0.5
chr3	54840001	55280000	A.2.2.1.1.1.2.1.2	0.631349782293179	.	54840001	55280000	#FFDADA	1	0.625
chr3	55280001	55520000	A.2.2.2.1.1.1.2.2	0.574746008708273	.	55280001	55520000	#FFDADA	1	0.625
chr3	55520001	55680000	A.1.2.2.2.2.1.1.1.1.1	0.74455732946299	.	55520001	55680000	#FF4848	1	0.875
chr3	55680001	55800000	A.2.1.2.1.1.2.1.2.2	0.669085631349782	.	55680001	55800000	#FF9191	1	0.75
chr3	55800001	56080000	A.2.2.1.1.2.2.2.1.1.2	0.618287373004354	.	55800001	56080000	#FFDADA	1	0.625
chr3	56080001	56360000	A.2.2.2.1.1.2.1.1.2	0.571843251088534	.	56080001	56360000	#FFDADA	1	0.625
chr3	56360001	56640000	A.1.2.2.2.2.1.2.1.2.1	0.737300435413643	.	56360001	56640000	#FF4848	1	0.875
chr3	56640001	57040000	A.1.1.1.2.2.1.1.2.1.1	0.97677793904209	.	56640001	57040000	#FF0000	1	1
chr3	57040001	57360000	A.1.1.1.2.2.1.1.1	0.978229317851959	.	57040001	57360000	#FF0000	1	1
chr3	57360001	57560000	A.1.1.2.2.2.2.1.2.1.1.2	0.894049346879536	.	57360001	57560000	#FF0000	1	1
chr3	57560001	57640000	A.1.2.1.1.2.2.2.1.1	0.853410740203193	.	57560001	57640000	#FF4848	1	0.875
chr3	57640001	57880000	A.1.1.2.2.1.1.2	0.924528301886792	.	57640001	57880000	#FF0000	1	1
chr3	57880001	58160000	A.1.1.1.1.2.2.1.2	0.989840348330914	.	57880001	58160000	#FF0000	1	1
chr3	58160001	58520000	A.1.1.1.2.2.1.1.2.1.2.2	0.973875181422351	.	58160001	58520000	#FF0000	1	1
chr3	58520001	58800000	A.2.1.1.2.2.2.2.2	0.679245283018868	.	58520001	58800000	#FF9191	1	0.75
chr3	58800001	59120000	B.1.1.1.1.1.1.1.1.2	0.5355587808418	.	58800001	59120000	#DADAFF	1	0.5
chr3	59120001	59520000	A.2.2.1.1.2.2.2.1.1.1	0.619738751814224	.	59120001	59520000	#FFDADA	1	0.625
chr3	59520001	59800000	A.2.2.1.1.2.2.2.1.2	0.616835994194485	.	59520001	59800000	#FFDADA	1	0.625
chr3	59800001	59880000	B.1.1.1.1.2.2.1.2.1	0.506531204644412	.	59800001	59880000	#DADAFF	1	0.5
chr3	59880001	60080000	A.2.2.2.1.1.2.1.2	0.570391872278665	.	59880001	60080000	#FFDADA	1	0.625
chr3	60080001	60480000	B.1.1.1.2.2.2.1.2	0.447024673439768	.	60080001	60480000	#DADAFF	1	0.5
chr3	60480001	60560000	B.1.1.2.2.2.1.1.1	0.386066763425254	.	60480001	60560000	#DADAFF	1	0.5
chr3	60560001	60840000	B.1.1.1.2.2.2.1.1	0.448476052249637	.	60560001	60840000	#DADAFF	1	0.5
chr3	60840001	61480000	B.1.1.1.1.1.1.2.1.1	0.532656023222061	.	60840001	61480000	#DADAFF	1	0.5
chr3	61480001	62200000	A.1.2.2.1.1.2.2.2	0.786647314949202	.	61480001	62200000	#FF4848	1	0.875
chr3	62200001	62600000	B.1.1.1.1.1.1.2.2.1	0.529753265602322	.	62200001	62600000	#DADAFF	1	0.5
chr3	62600001	62840000	B.2.1.2.1.2.1.1.1.1	0.104499274310595	.	62600001	62840000	#4848FF	1	0.25
chr3	62840001	63200000	B.2.1.2.1.2.2.2.1.2	0.0870827285921626	.	62840001	63200000	#4848FF	1	0.25
chr3	63200001	63600000	B.2.1.2.1.2.1.1.1.2	0.103047895500726	.	63200001	63600000	#4848FF	1	0.25
chr3	63600001	63840000	B.1.1.1.2.2.2.2.2	0.44267053701016	.	63600001	63840000	#DADAFF	1	0.5
chr3	63840001	64480000	A.1.2.2.1.1.1.1.2.2.2.2	0.795355587808418	.	63840001	64480000	#FF4848	1	0.875
chr3	64480001	65000000	A.2.2.1.1.1.2.1.1.2	0.632801161103048	.	64480001	65000000	#FFDADA	1	0.625
chr3	65000001	65160000	B.1.1.1.1.1.2.2.2.1	0.523947750362845	.	65000001	65160000	#DADAFF	1	0.5
chr3	65160001	65560000	A.2.1.1.1.2.2.1.2.2	0.701015965166909	.	65160001	65560000	#FF9191	1	0.75
chr3	65560001	65760000	A.2.2.2.1.1.1.1.1	0.579100145137881	.	65560001	65760000	#FFDADA	1	0.625
chr3	65760001	66160000	A.1.2.1.2.1.2.2.1	0.83744557329463	.	65760001	66160000	#FF4848	1	0.875
chr3	66280001	66640000	A.2.2.1.1.1.2.1.1.1	0.634252539912917	.	66280001	66640000	#FFDADA	1	0.625
chr3	66640001	66920000	B.1.1.1.1.1.2.2.2.2	0.522496371552975	.	66640001	66920000	#DADAFF	1	0.5
chr3	66920001	67120000	B.1.2.2.1.1.1.1.1	0.265602322206096	.	66920001	67120000	#9191FF	1	0.375
chr3	67120001	67480000	B.2.2.1.2.2.2.2.2	0.0333817126269956	.	67120001	67480000	#0000FF	1	0.125
chr3	67480001	67800000	B.2.1.2.1.2.1.1.2	0.101596516690856	.	67480001	67800000	#4848FF	1	0.25
chr3	67800001	67920000	B.1.2.2.1.1.1.1.2	0.264150943396226	.	67800001	67920000	#9191FF	1	0.375
chr3	67920001	68200000	B.2.2.2.1.1.2	0.0275761973875181	.	67920001	68200000	#0000FF	1	0.125
chr3	68200001	68640000	B.2.2.2.2.2.2.2.1	0.00290275761973875	.	68200001	68640000	#0000FF	1	0.125
chr3	68640001	69040000	B.2.1.2.1.2.2.2.1.1	0.0885341074020319	.	68640001	69040000	#4848FF	1	0.25
chr3	69040001	69480000	A.2.1.1.1.2.2.2.1	0.699564586357039	.	69040001	69480000	#FF9191	1	0.75
chr3	69480001	69680000	A.2.2.2.2.2.2.1.2	0.539912917271408	.	69480001	69680000	#FFDADA	1	0.625
chr3	69680001	70040000	A.2.2.2.2.2.2.1.1	0.541364296081277	.	69680001	70040000	#FFDADA	1	0.625
chr3	70040001	70480000	B.1.2.1.1.2.1.1.1.2	0.345428156748911	.	70040001	70480000	#9191FF	1	0.375
chr3	70480001	70840000	B.1.1.2.1.2.2.2.2.2	0.409288824383164	.	70480001	70840000	#DADAFF	1	0.5
chr3	70840001	70960000	B.1.1.1.1.2.2.2.1.1	0.503628447024673	.	70840001	70960000	#DADAFF	1	0.5
chr3	70960001	71120000	A.2.1.2.1.1.1.2.2	0.67343976777939	.	70960001	71120000	#FF9191	1	0.75
chr3	71120001	71480000	A.1.2.1.2.1.2.1.1	0.840348330914369	.	71120001	71480000	#FF4848	1	0.875
chr3	71480001	71720000	A.1.2.2.1.1.1.1.2.1.1.2	0.805515239477504	.	71480001	71720000	#FF4848	1	0.875
chr3	71720001	71920000	A.1.2.2.1.1.1.1.2.2.2.1.2.2.2	0.796806966618287	.	71720001	71920000	#FF4848	1	0.875
chr3	71920001	72320000	A.1.2.2.1.1.1.1.2.2.2.1.1	0.801161103047895	.	71920001	72320000	#FF4848	1	0.875
chr3	72320001	72600000	A.1.2.2.1.1.1.1.2.1.1.1	0.806966618287373	.	72320001	72600000	#FF4848	1	0.875
chr3	72600001	72680000	A.2.1.2.1.1.2.2	0.667634252539913	.	72600001	72680000	#FF9191	1	0.75
chr3	72680001	72920000	A.1.1.2.2.1.2.2.2	0.914368650217707	.	72680001	72920000	#FF0000	1	1
chr3	72920001	73160000	A.1.1.2.2.1.1.1.1	0.927431059506531	.	72920001	73160000	#FF0000	1	1
chr3	73160001	73560000	A.1.2.2.1.1.1.1.2.2.2.1.2.1	0.799709724238026	.	73160001	73560000	#FF4848	1	0.875
chr3	73560001	73920000	B.1.1.2.1.2.2.2.2.1	0.410740203193033	.	73560001	73920000	#DADAFF	1	0.5
chr3	73920001	74120000	B.2.1.2.1.2.2.1.2.2.2	0.0899854862119013	.	73920001	74120000	#4848FF	1	0.25
chr3	74120001	74400000	B.2.2.1.2.2.2.1.2.1.1	0.0406386066763425	.	74120001	74400000	#0000FF	1	0.125
chr3	74400001	74560000	B.2.2.1.1.2.1	0.0638606676342525	.	74400001	74560000	#0000FF	1	0.125
chr3	74560001	74840000	B.2.2.2.2.1.1	0.0145137880986938	.	74560001	74840000	#0000FF	1	0.125
chr3	74840001	75080000	B.2.2.1.2.2.2.1.2.2.1	0.0377358490566038	.	74840001	75080000	#0000FF	1	0.125
chr3	75080001	75240000	B.2.1.2.1.2.2.1.2.1	0.0928882438316401	.	75080001	75240000	#4848FF	1	0.25
chr3	75240001	75640000	B.1.2.1.1.2.1.2.2.1.1	0.339622641509434	.	75240001	75640000	#9191FF	1	0.375
chr3	75800001	76000000	B.1.2.2.1.2.1.2.1.1.1.2.2	0.230769230769231	.	75800001	76000000	#9191FF	1	0.375
chr3	76000001	76200000	B.1.2.2.1.2.2.2.2.1.1	0.207547169811321	.	76000001	76200000	#9191FF	1	0.375
chr3	76200001	76360000	B.1.2.2.1.2.1.2.1.2.1	0.226415094339623	.	76200001	76360000	#9191FF	1	0.375
chr3	76360001	76640000	B.1.2.2.1.2.1.1.1.2.2	0.239477503628447	.	76360001	76640000	#9191FF	1	0.375
chr3	76640001	76920000	B.1.1.1.2.1.1.2.1.2.2	0.48911465892598	.	76640001	76920000	#DADAFF	1	0.5
chr3	76920001	77120000	B.1.1.2.1.2.2.1.1.1	0.416545718432511	.	76920001	77120000	#DADAFF	1	0.5
chr3	77120001	77440000	A.2.2.2.2.1.2.2.2	0.550072568940494	.	77120001	77440000	#FFDADA	1	0.625
chr3	77440001	77800000	B.1.2.2.1.2.1.2.2	0.223512336719884	.	77440001	77800000	#9191FF	1	0.375
chr3	77800001	78160000	B.2.1.1.1.1.1.2.2	0.161103047895501	.	77800001	78160000	#4848FF	1	0.25
chr3	78160001	78360000	B.1.2.1.2.2.1.1.2.2.1.2.2	0.285921625544267	.	78160001	78360000	#9191FF	1	0.375
chr3	78360001	78480000	B.1.2.1.1.1.1.1.1.1	0.367198838896952	.	78360001	78480000	#9191FF	1	0.375
chr3	78480001	78560000	B.1.1.1.2.1.2.2.2	0.468795355587808	.	78480001	78560000	#DADAFF	1	0.5
chr3	78560001	78720000	A.2.2.1.1.1.2.2.2.1	0.62844702467344	.	78560001	78720000	#FFDADA	1	0.625
chr3	78720001	79120000	A.1.2.2.1.1.1.1.1.1	0.809869375907112	.	78720001	79120000	#FF4848	1	0.875
chr3	79120001	79560000	B.1.2.1.1.2.1.1.1.1	0.346879535558781	.	79120001	79560000	#9191FF	1	0.375
chr3	79560001	79760000	B.1.1.2.1.1.2.2.2.2	0.422351233671988	.	79560001	79760000	#DADAFF	1	0.5
chr3	79760001	80080000	B.1.1.2.1.1.2.2.2.1.2.2.1	0.425253991291727	.	79760001	80080000	#DADAFF	1	0.5
chr3	80080001	80560000	B.1.1.2.1.2.2.1.1.2	0.415094339622642	.	80080001	80560000	#DADAFF	1	0.5
chr3	80560001	80800000	B.1.2.1.2.2.1.1.2.2.1.2.1	0.287373004354136	.	80560001	80800000	#9191FF	1	0.375
chr3	80800001	80960000	B.1.2.1.2.1.2.2.2	0.297532656023222	.	80800001	80960000	#9191FF	1	0.375
chr3	80960001	81160000	B.1.2.2.1.2.2.2.2.2.1	0.204644412191582	.	80960001	81160000	#9191FF	1	0.375
chr3	81160001	81400000	B.2.1.1.1.1.2.2.2.1.1	0.153846153846154	.	81160001	81400000	#4848FF	1	0.25
chr3	81400001	81880000	B.1.1.2.1.1.2.2.2.1.1	0.428156748911466	.	81400001	81880000	#DADAFF	1	0.5
chr3	81880001	82200000	B.1.1.2.1.1.2.2.1.1	0.431059506531205	.	81880001	82200000	#DADAFF	1	0.5
chr3	82200001	82600000	B.2.1.1.1.1.2.1.1	0.159651669085631	.	82200001	82600000	#4848FF	1	0.25
chr3	82600001	82960000	B.1.2.2.1.2.1.2.1.1.2.2	0.227866473149492	.	82600001	82960000	#9191FF	1	0.375
chr3	82960001	83160000	B.1.2.2.1.2.1.1.2.2.2	0.235123367198839	.	82960001	83160000	#9191FF	1	0.375
chr3	83160001	83400000	B.1.2.2.1.2.2.2.1.1.2	0.21044992743106	.	83160001	83400000	#9191FF	1	0.375
chr3	83400001	83600000	B.1.2.1.2.2.1.1.2.2.1.1	0.288824383164006	.	83400001	83600000	#9191FF	1	0.375
chr3	83600001	84000000	B.2.1.1.1.1.2.2.2.2	0.150943396226415	.	83600001	84000000	#4848FF	1	0.25
chr3	84000001	84320000	B.1.2.2.1.2.1.2.1.1.1.2.1	0.2322206095791	.	84000001	84320000	#9191FF	1	0.375
chr3	84320001	84520000	B.1.2.2.1.2.1.2.1.1.1.1	0.23367198838897	.	84320001	84520000	#9191FF	1	0.375
chr3	84520001	84680000	B.2.1.1.2.2.1.1.1	0.126269956458636	.	84520001	84680000	#4848FF	1	0.25
chr3	84680001	84880000	B.1.2.2.1.2.1.1.2.2.1	0.236574746008708	.	84680001	84880000	#9191FF	1	0.375
chr3	84880001	85000000	B.1.2.1.1.2.1.2.2.2.2	0.333817126269956	.	84880001	85000000	#9191FF	1	0.375
chr3	85000001	85200000	B.1.2.1.1.2.1.2.1	0.341074020319303	.	85000001	85200000	#9191FF	1	0.375
chr3	85200001	85480000	B.2.1.1.1.1.2.2.1.1	0.156748911465893	.	85200001	85480000	#4848FF	1	0.25
chr3	85480001	85680000	B.1.1.2.1.1.1.1.2	0.439767779390421	.	85480001	85680000	#DADAFF	1	0.5
chr3	85680001	85880000	B.1.2.1.1.2.1.2.2.1.2.1	0.338171262699565	.	85680001	85880000	#9191FF	1	0.375
chr3	85880001	86080000	B.1.1.2.1.1.1.2.1.2	0.435413642960813	.	85880001	86080000	#DADAFF	1	0.5
chr3	86080001	86400000	B.2.1.1.1.1.2.2.1.2	0.155297532656023	.	86080001	86400000	#4848FF	1	0.25
chr3	86400001	86720000	B.1.2.2.1.2.1.1.1.1.1	0.243831640058055	.	86400001	86720000	#9191FF	1	0.375
chr3	86720001	87040000	B.1.2.2.1.2.1.1.1.1.2	0.242380261248186	.	86720001	87040000	#9191FF	1	0.375
chr3	87040001	87280000	B.1.1.1.2.1.1.2.1.1.2	0.493468795355588	.	87040001	87280000	#DADAFF	1	0.5
chr3	87280001	87560000	B.1.1.2.1.1.1.2.1.1.1	0.438316400580552	.	87280001	87560000	#DADAFF	1	0.5
chr3	87560001	87880000	B.1.2.2.1.2.1.2.1.1.2.1	0.229317851959361	.	87560001	87880000	#9191FF	1	0.375
chr3	87880001	88200000	B.1.1.1.1.1.1.1.2	0.53410740203193	.	87880001	88200000	#DADAFF	1	0.5
chr3	88200001	88520000	B.1.1.2.1.1.1.2.2	0.433962264150943	.	88200001	88520000	#DADAFF	1	0.5
chr3	88520001	88840000	B.1.2.2.1.2.1.1.1.2.1	0.240928882438316	.	88520001	88840000	#9191FF	1	0.375
chr3	88840001	89160000	B.1.2.1.1.2.1.2.2.1.2.2	0.336719883889695	.	88840001	89160000	#9191FF	1	0.375
chr3	89160001	89960000	B.1.1.2.1.1.2.2.2.1.2.2.2	0.423802612481858	.	89160001	89960000	#DADAFF	1	0.5
chr3	89960001	90120000	B.1.1.2.1.1.1.2.1.1.2	0.436865021770682	.	89960001	90120000	#DADAFF	1	0.5
chr3	90120001	90280000	B.1.2.2.1.2.1.1.2.1	0.238026124818578	.	90120001	90280000	#9191FF	1	0.375
chr3	90280001	90520000	B.2.1.2.2.1.2.2.2	0.0783744557329463	.	90280001	90520000	#4848FF	1	0.25
chr3	93480001	93760000	B.1.1.2.2.1.2.1.1.1.1.2	0.397677793904209	.	93480001	93760000	#DADAFF	1	0.5
chr3	93760001	94000000	A.2.1.1.1.1.2.2.1.1	0.711175616835994	.	93760001	94000000	#FF9191	1	0.75
chr3	94000001	94160000	B.1.1.1.2.2.1.1.2.2	0.458635703918723	.	94000001	94160000	#DADAFF	1	0.5
chr3	94160001	94360000	B.1.2.2.1.2.2.1.1.1.2.2	0.219158200290276	.	94160001	94360000	#9191FF	1	0.375
chr3	94360001	94480000	B.1.2.1.1.2.2.1.2.1.1	0.32510885341074	.	94360001	94480000	#9191FF	1	0.375
chr3	94480001	94640000	B.1.2.1.1.1.1.2.1.1	0.359941944847605	.	94480001	94640000	#9191FF	1	0.375
chr3	94640001	94800000	B.1.1.2.2.1.1.1.1.2	0.406386066763425	.	94640001	94800000	#DADAFF	1	0.5
chr3	94800001	95000000	B.1.2.1.1.2.2.1.1.1.1.2	0.330914368650218	.	94800001	95000000	#9191FF	1	0.375
chr3	95000001	95080000	B.1.2.1.2.2.1.2.2.2	0.274310595065312	.	95000001	95080000	#9191FF	1	0.375
chr3	95080001	95200000	B.1.2.1.2.2.1.2.2.1.2.1.1	0.27866473149492	.	95080001	95200000	#9191FF	1	0.375
chr3	95200001	95280000	B.1.2.1.2.2.1.2.2.1.2.2	0.275761973875181	.	95200001	95280000	#9191FF	1	0.375
chr3	95280001	95440000	B.1.2.2.1.2.2.1.1.1.1	0.222060957910015	.	95280001	95440000	#9191FF	1	0.375
chr3	95440001	95560000	B.1.2.1.2.2.1.2.2.1.2.1.2	0.277213352685051	.	95440001	95560000	#9191FF	1	0.375
chr3	95560001	95880000	B.2.1.1.2.2.1.1.2.2.2	0.120464441219158	.	95560001	95880000	#4848FF	1	0.25
chr3	95880001	96000000	B.1.1.1.2.1.2.2.1.2.2	0.470246734397678	.	95880001	96000000	#DADAFF	1	0.5
chr3	96000001	96240000	B.2.1.1.2.2.2.1.2	0.114658925979681	.	96000001	96240000	#4848FF	1	0.25
[truncated: 7,625 more rows]
