# Supplementary material for: Systematic inference and comparison of multi-scale chromatin sub-compartments connects spatial organization to cell phenotypes
Source: Nat Commun. 2021 May 10;12:2439. doi: 10.1038/s41467-021-22666-3 (PMC8110550; doi:10.1038/s41467-021-22666-3)
Supplement: Supplementary file 5 — Supplementary Dataset 2 [file 41467_2021_22666_MOESM5_ESM.zip › Supplementary_Data_1_domain_hierarchies_127HiCmaps/H1_mesendoderm_binsize=40kb.bed]

#fields: chr, pos_start, pos_end, the full compartment label describing the position in the hierachy, normalized compartment domain rank, ., pos_start, pos_end, color based on eight compartment model (A.1.1 - B.2.2), 1, eight compartment score (A.1.1 to B.2.2: 8 to 1 devided by 8)
chr1	520001	560000	A.2.1.1.1.1.2.1.2.1	0.675837320574163	.	520001	560000	#FF9191	1	0.75
chr1	640001	1240000	A.2.1.1.1.1.2.1.2.1	0.675837320574163	.	640001	1240000	#FF9191	1	0.75
chr1	1240001	1560000	A.1.2.2.2.2.2.2.2	0.690191387559809	.	1240001	1560000	#FF4848	1	0.875
chr1	1560001	1840000	A.1.2.2.2.1.1.2.2.1	0.726076555023923	.	1560001	1840000	#FF4848	1	0.875
chr1	1840001	2120000	A.1.2.2.2.2.2.1.2.2	0.692583732057416	.	1840001	2120000	#FF4848	1	0.875
chr1	2120001	2360000	A.2.1.1.1.1.2.2.1	0.673444976076555	.	2120001	2360000	#FF9191	1	0.75
chr1	2360001	2600000	A.2.2.2.1.1.1.2.1	0.482057416267943	.	2360001	2600000	#FFDADA	1	0.625
chr1	2680001	3160000	A.2.1.1.2.2.2.2	0.632775119617225	.	2680001	3160000	#FF9191	1	0.75
chr1	3160001	3360000	A.2.1.1.1.1.1.2.2.1	0.680622009569378	.	3160001	3360000	#FF9191	1	0.75
chr1	3360001	3600000	A.2.1.1.2.1.1.2.1	0.645933014354067	.	3360001	3600000	#FF9191	1	0.75
chr1	3600001	3760000	A.2.1.1.2.2.2.1	0.633971291866029	.	3600001	3760000	#FF9191	1	0.75
chr1	3760001	3840000	B.1.1.1.1.2.1.1.1	0.421052631578947	.	3760001	3840000	#DADAFF	1	0.5
chr1	3960001	4360000	B.1.1.1.1.2.1.1.1	0.421052631578947	.	3960001	4360000	#DADAFF	1	0.5
chr1	4360001	4480000	B.1.1.1.1.2.2.1	0.417464114832536	.	4360001	4480000	#DADAFF	1	0.5
chr1	4480001	4720000	B.1.1.1.1.2.1.1.2	0.419856459330144	.	4480001	4720000	#DADAFF	1	0.5
chr1	4720001	4960000	A.2.2.2.1.1.2.2.2	0.472488038277512	.	4720001	4960000	#FFDADA	1	0.625
chr1	4960001	5200000	A.2.2.2.1.1.2.2.1	0.473684210526316	.	4960001	5200000	#FFDADA	1	0.625
chr1	5200001	5680000	B.1.1.1.2.1.2.2.1	0.410287081339713	.	5200001	5680000	#DADAFF	1	0.5
chr1	5680001	6080000	A.2.2.1.1.1.1.2.2	0.546650717703349	.	5680001	6080000	#FFDADA	1	0.625
chr1	6080001	6240000	A.2.1.1.1.1.1.2.2.2	0.679425837320574	.	6080001	6240000	#FF9191	1	0.75
chr1	6240001	6520000	A.1.1.2.1.2.2.1.1.1.2.2	0.892344497607656	.	6240001	6520000	#FF0000	1	1
chr1	6520001	6720000	A.1.2.2.2.1.1.2.1.1.2	0.728468899521531	.	6520001	6720000	#FF4848	1	0.875
chr1	6720001	7000000	A.1.1.2.1.2.2.1.1.2.2.2	0.886363636363636	.	6720001	7000000	#FF0000	1	1
chr1	7000001	7280000	A.2.1.1.1.2.1.2.2	0.660287081339713	.	7000001	7280000	#FF9191	1	0.75
chr1	7280001	7720000	A.1.2.2.2.2.1.2.1.2.1.1.1	0.711722488038278	.	7280001	7720000	#FF4848	1	0.875
chr1	7720001	8000000	A.1.2.2.2.2.1.2.1.1	0.712918660287081	.	7720001	8000000	#FF4848	1	0.875
chr1	8000001	8440000	A.1.1.1.2.2.2.2.2	0.944976076555024	.	8000001	8440000	#FF0000	1	1
chr1	8440001	8600000	A.1.2.2.1.1.2.2.1.2.1	0.761961722488038	.	8440001	8600000	#FF4848	1	0.875
chr1	8600001	8920000	A.1.1.2.1.1.1.1.1.2.2.2	0.937799043062201	.	8600001	8920000	#FF0000	1	1
chr1	8920001	9160000	A.1.2.2.2.2.1.2.2.1.2	0.698564593301435	.	8920001	9160000	#FF4848	1	0.875
chr1	9160001	9680000	A.1.1.2.1.1.1.1.1.2.2.1	0.938995215311005	.	9160001	9680000	#FF0000	1	1
chr1	9680001	10120000	A.1.1.2.1.1.1.1.1.1.1	0.94377990430622	.	9680001	10120000	#FF0000	1	1
chr1	10120001	10280000	A.1.2.2.1.2.1.2.1	0.753588516746411	.	10120001	10280000	#FF4848	1	0.875
chr1	10280001	10520000	A.1.1.2.1.2.1.1.1.1	0.906698564593301	.	10280001	10520000	#FF0000	1	1
chr1	10520001	10680000	A.1.2.2.2.1.1.2.1.2	0.727272727272727	.	10520001	10680000	#FF4848	1	0.875
chr1	10680001	10840000	A.1.2.2.2.2.2.2.1	0.691387559808612	.	10680001	10840000	#FF4848	1	0.875
chr1	10840001	11080000	A.1.2.2.1.2.2.1.2.2.2	0.744019138755981	.	10840001	11080000	#FF4848	1	0.875
chr1	11080001	11320000	A.1.1.2.1.2.1.2.2.1	0.897129186602871	.	11080001	11320000	#FF0000	1	1
chr1	11320001	12080000	A.1.1.1.1.2.1.1	0.994019138755981	.	11320001	12080000	#FF0000	1	1
chr1	12080001	12280000	A.1.2.2.2.1.2.2	0.715311004784689	.	12080001	12280000	#FF4848	1	0.875
chr1	12280001	12600000	A.2.1.2.2.1.2.1.1.2	0.572966507177033	.	12280001	12600000	#FF9191	1	0.75
chr1	12600001	12720000	A.2.2.2.1.1.1.2.2.2.2	0.478468899521531	.	12600001	12720000	#FFDADA	1	0.625
chr1	12720001	12960000	B.1.2.1.2.2.1.2	0.315789473684211	.	12720001	12960000	#9191FF	1	0.375
chr1	12960001	13040000	B.1.2.1.2.2.1.1.1	0.318181818181818	.	12960001	13040000	#9191FF	1	0.375
chr1	13120001	13160000	B.1.2.1.2.2.1.1.1	0.318181818181818	.	13120001	13160000	#9191FF	1	0.375
chr1	13160001	13240000	B.1.1.2.2.1.2.2	0.363636363636364	.	13160001	13240000	#DADAFF	1	0.5
chr1	13480001	13520000	B.1.1.2.2.1.2.2	0.363636363636364	.	13480001	13520000	#DADAFF	1	0.5
chr1	13760001	14160000	B.1.1.2.2.1.2.2	0.363636363636364	.	13760001	14160000	#DADAFF	1	0.5
chr1	14160001	14920000	B.1.2.2.1.1.1.2	0.307416267942584	.	14160001	14920000	#9191FF	1	0.375
chr1	14920001	15080000	A.2.1.2.2.1.2.1.2.1	0.57177033492823	.	14920001	15080000	#FF9191	1	0.75
chr1	15080001	15160000	A.2.2.1.1.1.1.2.1	0.547846889952153	.	15080001	15160000	#FFDADA	1	0.625
chr1	15160001	15440000	A.2.1.2.2.1.2.1.2.2	0.570574162679426	.	15160001	15440000	#FF9191	1	0.75
chr1	15440001	15560000	A.2.1.2.2.1.2.2.2.1	0.565789473684211	.	15440001	15560000	#FF9191	1	0.75
chr1	15560001	15840000	A.1.2.2.2.1.2.1.2.1.1	0.721291866028708	.	15560001	15840000	#FF4848	1	0.875
chr1	15840001	16000000	A.1.1.2.1.2.1.2.2.2	0.895933014354067	.	15840001	16000000	#FF0000	1	1
chr1	16000001	16080000	A.2.1.1.2.2.1.1.1	0.63755980861244	.	16000001	16080000	#FF9191	1	0.75
chr1	16080001	16320000	A.1.1.2.1.2.1.2.1.1.1.1	0.901913875598086	.	16080001	16320000	#FF0000	1	1
chr1	16320001	16520000	A.1.2.2.1.2.1.1.1	0.757177033492823	.	16320001	16520000	#FF4848	1	0.875
chr1	16520001	16840000	A.1.2.2.1.1.1.1	0.77511961722488	.	16520001	16840000	#FF4848	1	0.875
chr1	16840001	17200000	A.1.2.2.1.1.2.2.1.1.2	0.763157894736842	.	16840001	17200000	#FF4848	1	0.875
chr1	17200001	17760000	A.1.1.2.1.1.1.1.1.2.1.2	0.940191387559809	.	17200001	17760000	#FF0000	1	1
chr1	17760001	17960000	A.1.2.2.2.1.1.2.1.1.1	0.729665071770335	.	17760001	17960000	#FF4848	1	0.875
chr1	17960001	18240000	A.1.2.2.2.1.2.1.2.2.2	0.716507177033493	.	17960001	18240000	#FF4848	1	0.875
chr1	18240001	18480000	A.1.2.2.2.2.1.2.1.2.1.2.1	0.70933014354067	.	18240001	18480000	#FF4848	1	0.875
chr1	18480001	18640000	A.2.1.1.1.1.1.2.1	0.681818181818182	.	18480001	18640000	#FF9191	1	0.75
chr1	18640001	18920000	A.1.2.2.2.2.1.2.2.1.1.2.1.1	0.702153110047847	.	18640001	18920000	#FF4848	1	0.875
chr1	18920001	19240000	A.1.2.2.1.1.2.2.2.2	0.758373205741627	.	18920001	19240000	#FF4848	1	0.875
chr1	19240001	19440000	A.1.2.2.2.1.1.1.1.2.2.1	0.73444976076555	.	19240001	19440000	#FF4848	1	0.875
chr1	19440001	19800000	A.1.2.2.1.2.2.1.1.1.2.2	0.748803827751196	.	19440001	19800000	#FF4848	1	0.875
chr1	19800001	20000000	A.2.1.1.2.1.1.1.2.1	0.648325358851675	.	19800001	20000000	#FF9191	1	0.75
chr1	20000001	20240000	A.2.1.1.1.1.1.1.2.1.2	0.685406698564593	.	20000001	20240000	#FF9191	1	0.75
chr1	20240001	20480000	A.2.1.1.2.1.2.1	0.641148325358852	.	20240001	20480000	#FF9191	1	0.75
chr1	20480001	20840000	A.1.2.2.2.1.2.1.2.2.1.1	0.7188995215311	.	20480001	20840000	#FF4848	1	0.875
chr1	20840001	21000000	A.2.1.1.1.1.1.1.1.2	0.687799043062201	.	20840001	21000000	#FF9191	1	0.75
chr1	21000001	21520000	A.1.1.1.2.2.1.1.2	0.962918660287081	.	21000001	21520000	#FF0000	1	1
chr1	21520001	21960000	A.1.1.2.1.2.2.1.1.2.2.1.2.1	0.888755980861244	.	21520001	21960000	#FF0000	1	1
chr1	21960001	22120000	A.1.2.2.2.1.1.1.1.2.1.1	0.738038277511962	.	21960001	22120000	#FF4848	1	0.875
chr1	22120001	22400000	A.1.2.2.2.2.2.1.2.1	0.69377990430622	.	22120001	22400000	#FF4848	1	0.875
chr1	22400001	22840000	A.1.1.2.1.1.1.1.2.2.2.2	0.930622009569378	.	22400001	22840000	#FF0000	1	1
chr1	22840001	23000000	A.2.1.1.1.1.2.2.2.1.1	0.672248803827751	.	22840001	23000000	#FF9191	1	0.75
chr1	23000001	23160000	A.2.1.1.1.1.2.2.2.2	0.669856459330144	.	23000001	23160000	#FF9191	1	0.75
chr1	23160001	23320000	A.2.1.1.2.1.1.2.2.1.2	0.643540669856459	.	23160001	23320000	#FF9191	1	0.75
chr1	23320001	23600000	A.1.2.2.2.1.1.1.1.1.2	0.739234449760766	.	23320001	23600000	#FF4848	1	0.875
chr1	23600001	23680000	A.2.1.1.1.1.2.1.1.1	0.67822966507177	.	23600001	23680000	#FF9191	1	0.75
chr1	23680001	23800000	A.2.1.1.1.1.2.1.1.2	0.677033492822967	.	23680001	23800000	#FF9191	1	0.75
chr1	23800001	24080000	A.1.1.2.1.2.1.2.1.1.2	0.899521531100478	.	23800001	24080000	#FF0000	1	1
chr1	24080001	24320000	A.1.2.2.2.1.1.1.1.2.1.2.2	0.735645933014354	.	24080001	24320000	#FF4848	1	0.875
chr1	24320001	24480000	A.2.1.1.1.1.1.1.2.2.2	0.683014354066986	.	24320001	24480000	#FF9191	1	0.75
chr1	24480001	24720000	A.1.2.2.2.2.1.2.1.2.1.1.2	0.710526315789474	.	24480001	24720000	#FF4848	1	0.875
chr1	24720001	24800000	A.2.1.1.2.1.1.2.2.1.1	0.644736842105263	.	24720001	24800000	#FF9191	1	0.75
chr1	24800001	25000000	A.1.2.2.1.1.2.2.1.1.1.1	0.76555023923445	.	24800001	25000000	#FF4848	1	0.875
chr1	25000001	25560000	A.1.1.2.1.1.2.2.1.2.2	0.910287081339713	.	25000001	25560000	#FF0000	1	1
chr1	25560001	25880000	A.1.2.2.2.1.1.1.2.1	0.732057416267943	.	25560001	25880000	#FF4848	1	0.875
chr1	25880001	26160000	A.1.2.2.1.1.2.1.2.1	0.767942583732057	.	25880001	26160000	#FF4848	1	0.875
chr1	26160001	26360000	A.1.2.2.1.2.2.1.1.2	0.747607655502392	.	26160001	26360000	#FF4848	1	0.875
chr1	26360001	26560000	A.1.2.2.1.2.1.1.2.1	0.755980861244019	.	26360001	26560000	#FF4848	1	0.875
chr1	26560001	26800000	A.1.2.2.1.1.1.2.2.2	0.771531100478469	.	26560001	26800000	#FF4848	1	0.875
chr1	26800001	27240000	A.1.1.2.1.1.1.1.2.2.1.1	0.935406698564593	.	26800001	27240000	#FF0000	1	1
chr1	27240001	27720000	A.1.1.2.1.2.2.1.1.1.2.1	0.893540669856459	.	27240001	27720000	#FF0000	1	1
chr1	27720001	28000000	A.1.1.2.1.2.2.1.1.2.2.1.2.2	0.88755980861244	.	27720001	28000000	#FF0000	1	1
chr1	28000001	28160000	A.2.1.1.1.1.2.1.2.2	0.674641148325359	.	28000001	28160000	#FF9191	1	0.75
chr1	28160001	28320000	A.2.1.1.1.1.2.2.2.1.2	0.671052631578947	.	28160001	28320000	#FF9191	1	0.75
chr1	28320001	28560000	A.1.2.2.2.1.1.1.1.1.1	0.740430622009569	.	28320001	28560000	#FF4848	1	0.875
chr1	28560001	28840000	A.1.2.2.1.1.2.1.2.2	0.766746411483254	.	28560001	28840000	#FF4848	1	0.875
chr1	28840001	29240000	A.1.2.2.1.1.2.1.1.2	0.769138755980861	.	28840001	29240000	#FF4848	1	0.875
chr1	29240001	29560000	A.1.2.2.1.2.2.2.1	0.742822966507177	.	29240001	29560000	#FF4848	1	0.875
chr1	29560001	29600000	A.2.1.1.1.1.1.1.2.1.1	0.686602870813397	.	29560001	29600000	#FF9191	1	0.75
chr1	29640001	29840000	A.2.1.1.1.1.1.1.2.1.1	0.686602870813397	.	29640001	29840000	#FF9191	1	0.75
chr1	29840001	29880000	A.2.1.2.1.2.1.1.1.2	0.614832535885168	.	29840001	29880000	#FF9191	1	0.75
chr1	30000001	30560000	A.2.1.2.1.2.1.1.1.2	0.614832535885168	.	30000001	30560000	#FF9191	1	0.75
chr1	30560001	30840000	A.2.1.1.1.2.1.1.1.1	0.66866028708134	.	30560001	30840000	#FF9191	1	0.75
chr1	30840001	31000000	A.2.2.2.1.1.1.2.2.2.1	0.479665071770335	.	30840001	31000000	#FFDADA	1	0.625
chr1	31000001	31200000	A.2.1.1.2.1.2.2.1	0.639952153110048	.	31000001	31200000	#FF9191	1	0.75
chr1	31200001	31440000	A.2.1.1.1.1.1.1.2.2.1	0.684210526315789	.	31200001	31440000	#FF9191	1	0.75
chr1	31440001	31840000	A.1.1.2.1.2.2.1.1.1.1	0.894736842105263	.	31440001	31840000	#FF0000	1	1
chr1	31840001	32120000	A.1.2.2.1.2.1.2.2	0.752392344497608	.	31840001	32120000	#FF4848	1	0.875
chr1	32120001	32360000	A.1.2.2.2.1.1.1.1.2.1.2.1	0.736842105263158	.	32120001	32360000	#FF4848	1	0.875
chr1	32360001	32440000	A.2.1.1.2.1.1.1.1	0.649521531100478	.	32360001	32440000	#FF9191	1	0.75
chr1	32440001	32800000	A.1.1.1.2.2.1.2.2.1	0.956937799043062	.	32440001	32800000	#FF0000	1	1
chr1	32800001	33280000	A.1.1.2.1.1.1.1.2.2.2.1	0.931818181818182	.	32800001	33280000	#FF0000	1	1
chr1	33280001	33520000	A.1.2.2.1.1.2.1.1.1	0.770334928229665	.	33280001	33520000	#FF4848	1	0.875
chr1	33520001	33920000	A.1.2.2.2.1.2.1.1.2	0.722488038277512	.	33520001	33920000	#FF4848	1	0.875
chr1	33920001	34000000	A.2.2.2.1.1.2.1.1.2	0.476076555023923	.	33920001	34000000	#FFDADA	1	0.625
chr1	34000001	34080000	A.2.2.2.1.1.1.2.2.1	0.480861244019139	.	34000001	34080000	#FFDADA	1	0.625
chr1	34080001	34920000	A.1.2.1.2.1.1.2	0.808612440191388	.	34080001	34920000	#FF4848	1	0.875
chr1	34920001	35240000	A.2.1.2.2.1.2.2.1.2.2	0.566985645933014	.	34920001	35240000	#FF9191	1	0.75
chr1	35240001	35480000	A.1.2.2.2.2.1.2.1.2.1.2.2	0.708133971291866	.	35240001	35480000	#FF4848	1	0.875
chr1	35480001	35640000	A.2.1.1.2.2.1.1.2	0.636363636363636	.	35480001	35640000	#FF9191	1	0.75
chr1	35640001	35880000	A.1.2.2.2.1.2.1.1.1	0.723684210526316	.	35640001	35880000	#FF4848	1	0.875
chr1	35880001	36040000	A.1.2.2.2.1.1.1.1.2.2.2	0.733253588516746	.	35880001	36040000	#FF4848	1	0.875
chr1	36040001	36280000	A.1.1.2.1.2.2.1.2.1.1.1	0.885167464114832	.	36040001	36280000	#FF0000	1	1
chr1	36280001	36560000	A.1.1.2.1.2.2.1.2.1.1.2	0.883971291866029	.	36280001	36560000	#FF0000	1	1
chr1	36560001	36920000	A.1.1.2.1.2.2.1.2.2	0.880382775119617	.	36560001	36920000	#FF0000	1	1
chr1	36920001	37120000	A.1.2.2.2.2.1.2.2.1.1.2.2	0.699760765550239	.	36920001	37120000	#FF4848	1	0.875
chr1	37120001	37240000	A.2.1.1.1.1.1.1.1.1	0.688995215311005	.	37120001	37240000	#FF9191	1	0.75
chr1	37240001	37360000	A.2.1.1.2.1.2.2.2	0.638755980861244	.	37240001	37360000	#FF9191	1	0.75
chr1	37360001	37520000	A.2.1.1.2.1.1.2.2.2	0.642344497607656	.	37360001	37520000	#FF9191	1	0.75
chr1	37520001	37800000	A.1.2.2.2.2.1.2.1.2.2.1	0.706937799043062	.	37520001	37800000	#FF4848	1	0.875
chr1	37800001	38000000	A.1.2.2.2.2.1.2.1.2.2.2	0.705741626794258	.	37800001	38000000	#FF4848	1	0.875
chr1	38000001	38200000	A.1.2.2.1.2.2.1.1.1.2.1	0.75	.	38000001	38200000	#FF4848	1	0.875
chr1	38200001	38440000	A.1.2.2.1.2.2.2.2	0.741626794258373	.	38200001	38440000	#FF4848	1	0.875
chr1	38440001	38800000	A.1.1.2.1.2.2.1.1.2.1	0.891148325358852	.	38440001	38800000	#FF0000	1	1
chr1	38800001	38880000	A.2.1.1.1.2.1.1.2.1.2	0.665071770334928	.	38800001	38880000	#FF9191	1	0.75
chr1	38880001	39120000	A.1.2.2.2.1.2.1.2.2.1.2	0.717703349282297	.	38880001	39120000	#FF4848	1	0.875
chr1	39120001	39320000	A.2.1.1.1.2.1.1.2.1.1	0.666267942583732	.	39120001	39320000	#FF9191	1	0.75
chr1	39320001	39560000	A.1.2.2.2.2.1.2.2.1.1.1.1	0.704545454545455	.	39320001	39560000	#FF4848	1	0.875
chr1	39560001	40040000	A.1.1.1.2.2.1.2.1.2.1.1	0.960526315789474	.	39560001	40040000	#FF0000	1	1
chr1	40040001	40240000	A.1.2.2.1.2.1.1.2.2	0.754784688995215	.	40040001	40240000	#FF4848	1	0.875
chr1	40240001	40520000	A.1.1.2.1.2.2.1.2.1.2.1	0.882775119617225	.	40240001	40520000	#FF0000	1	1
chr1	40520001	40720000	A.1.1.2.1.2.2.1.2.1.2.2	0.881578947368421	.	40520001	40720000	#FF0000	1	1
chr1	40720001	40880000	A.1.2.2.2.1.1.1.2.2	0.730861244019139	.	40720001	40880000	#FF4848	1	0.875
chr1	40880001	41120000	A.2.1.1.1.2.1.1.2.2	0.663875598086124	.	40880001	41120000	#FF9191	1	0.75
chr1	41120001	41240000	A.1.2.2.2.2.1.2.2.1.1.2.1.2	0.700956937799043	.	41120001	41240000	#FF4848	1	0.875
chr1	41240001	41480000	A.1.2.2.1.1.2.2.1.2.2	0.760765550239234	.	41240001	41480000	#FF4848	1	0.875
chr1	41480001	41720000	A.2.1.1.1.2.1.2.1.2	0.661483253588517	.	41480001	41720000	#FF9191	1	0.75
chr1	41720001	41960000	A.1.2.1.1.1.2.2.2.2	0.833732057416268	.	41720001	41960000	#FF4848	1	0.875
chr1	41960001	42160000	A.2.1.1.1.2.1.2.1.1	0.662679425837321	.	41960001	42160000	#FF9191	1	0.75
chr1	42160001	42280000	A.2.2.1.1.2.2.1	0.526315789473684	.	42160001	42280000	#FFDADA	1	0.625
chr1	42280001	42440000	A.2.1.2.2.1.2.2.1.2.1	0.568181818181818	.	42280001	42440000	#FF9191	1	0.75
chr1	42440001	42600000	A.2.2.2.1.1.2.1.2	0.47488038277512	.	42440001	42600000	#FFDADA	1	0.625
chr1	42600001	43000000	A.1.2.1.2.2.2.2.2	0.776315789473684	.	42600001	43000000	#FF4848	1	0.875
chr1	43000001	43240000	A.1.2.2.2.2.1.2.2.2	0.697368421052632	.	43000001	43240000	#FF4848	1	0.875
chr1	43240001	43640000	A.1.1.1.2.2.1.2.1.2.1.2	0.95933014354067	.	43240001	43640000	#FF0000	1	1
chr1	43640001	43960000	A.1.2.2.1.1.1.2.1	0.773923444976077	.	43640001	43960000	#FF4848	1	0.875
chr1	43960001	44200000	A.1.2.2.1.2.2.1.2.1	0.746411483253589	.	43960001	44200000	#FF4848	1	0.875
chr1	44200001	44480000	A.1.1.2.1.2.2.1.1.2.2.1.1	0.889952153110048	.	44200001	44480000	#FF0000	1	1
chr1	44480001	44720000	A.1.2.2.1.1.2.2.1.1.1.2	0.764354066985646	.	44480001	44720000	#FF4848	1	0.875
chr1	44720001	45200000	A.1.1.1.2.1.2.1.1.2	0.97488038277512	.	44720001	45200000	#FF0000	1	1
chr1	45200001	45760000	A.1.1.2.1.1.1.1.1.1.2	0.942583732057416	.	45200001	45760000	#FF0000	1	1
chr1	45760001	46040000	A.1.1.2.1.1.2.2.1.2.1	0.911483253588517	.	45760001	46040000	#FF0000	1	1
chr1	46040001	46240000	A.1.2.2.1.2.2.1.1.1.1	0.751196172248804	.	46040001	46240000	#FF4848	1	0.875
chr1	46240001	46440000	A.1.1.1.2.2.1.2.1.2.2	0.958133971291866	.	46240001	46440000	#FF0000	1	1
chr1	46440001	46720000	A.1.1.2.1.1.1.1.2.2.1.2.1	0.934210526315789	.	46440001	46720000	#FF0000	1	1
chr1	46720001	46840000	A.1.1.2.1.1.1.1.2.2.1.2.2	0.933014354066986	.	46720001	46840000	#FF0000	1	1
chr1	46840001	47200000	A.1.1.1.2.1.2.1.1.1.2	0.976076555023923	.	46840001	47200000	#FF0000	1	1
chr1	47200001	47440000	A.2.1.2.1.2.1.1.1.1	0.616028708133971	.	47200001	47440000	#FF9191	1	0.75
chr1	47440001	47640000	A.2.1.2.2.1.2.1.1.1	0.574162679425837	.	47440001	47640000	#FF9191	1	0.75
chr1	47640001	47840000	A.1.1.2.1.1.2.1.1.1.1	0.922248803827751	.	47640001	47840000	#FF0000	1	1
chr1	47840001	48200000	A.1.1.2.2.1.2.2.1.1	0.867224880382775	.	47840001	48200000	#FF0000	1	1
chr1	48200001	48560000	A.2.1.2.1.2.2.1.2.2.2	0.590909090909091	.	48200001	48560000	#FF9191	1	0.75
chr1	48560001	48720000	B.1.1.2.2.2.2.1.2	0.356459330143541	.	48560001	48720000	#DADAFF	1	0.5
chr1	48720001	49000000	B.1.2.2.1.1.2.2.1.1	0.303827751196172	.	48720001	49000000	#9191FF	1	0.375
chr1	49000001	49400000	B.2.1.1.1.1.1.1.2	0.264354066985646	.	49000001	49400000	#4848FF	1	0.25
chr1	49400001	49760000	B.2.2.2.2.1.2.1.2	0.00358851674641148	.	49400001	49760000	#0000FF	1	0.125
chr1	49760001	49840000	B.2.2.1.1.2.1.1.2	0.102870813397129	.	49760001	49840000	#0000FF	1	0.125
chr1	49840001	49920000	B.2.2.1.1.2.1.2.2.2	0.0980861244019139	.	49840001	49920000	#0000FF	1	0.125
chr1	49920001	50000000	B.2.2.1.1.2.1.1.1	0.104066985645933	.	49920001	50000000	#0000FF	1	0.125
chr1	50000001	50120000	B.2.2.1.1.2.1.2.2.1	0.0992822966507177	.	50000001	50120000	#0000FF	1	0.125
chr1	50120001	50480000	B.2.2.2.2.1.2.1.1	0.00478468899521531	.	50120001	50480000	#0000FF	1	0.125
chr1	50480001	50640000	B.2.1.2.1.1.1.2.2.2	0.188995215311005	.	50480001	50640000	#4848FF	1	0.25
chr1	50640001	50840000	B.1.2.2.2.1.2.1.2.2.1	0.276315789473684	.	50640001	50840000	#9191FF	1	0.375
chr1	50840001	51080000	B.1.2.2.1.1.2.2.1.2	0.302631578947368	.	50840001	51080000	#9191FF	1	0.375
chr1	51080001	51200000	B.1.1.2.1.1.2.1.2	0.380382775119617	.	51080001	51200000	#DADAFF	1	0.5
chr1	51200001	51440000	B.1.1.2.2.2.2.2.2	0.352870813397129	.	51200001	51440000	#DADAFF	1	0.5
chr1	51440001	51760000	B.1.1.1.2.2.1.1.1.2.1	0.405502392344498	.	51440001	51760000	#DADAFF	1	0.5
chr1	51760001	52080000	A.1.1.2.2.1.2.2.1.2.2	0.864832535885168	.	51760001	52080000	#FF0000	1	1
chr1	52080001	52280000	A.1.1.2.2.1.2.1.2.2.2	0.868421052631579	.	52080001	52280000	#FF0000	1	1
chr1	52280001	52480000	A.1.1.2.1.1.2.1.1.2.2	0.916267942583732	.	52280001	52480000	#FF0000	1	1
chr1	52480001	52840000	A.1.1.1.2.1.2.1.2.2.2	0.970095693779904	.	52480001	52840000	#FF0000	1	1
chr1	52840001	53080000	A.1.1.1.2.2.1.2.1.1	0.961722488038278	.	52840001	53080000	#FF0000	1	1
chr1	53080001	53720000	A.1.1.1.1.1.1.1	1	.	53080001	53720000	#FF0000	1	1
chr1	53720001	53920000	A.1.1.1.2.1.2.1.2.1.1	0.973684210526316	.	53720001	53920000	#FF0000	1	1
chr1	53920001	54240000	A.1.1.1.1.2.2.1	0.991626794258373	.	53920001	54240000	#FF0000	1	1
chr1	54240001	54320000	A.1.2.2.2.2.1.2.2.1.1.1.2	0.703349282296651	.	54240001	54320000	#FF4848	1	0.875
chr1	54320001	54520000	A.1.1.2.1.1.2.1.2.2	0.913875598086124	.	54320001	54520000	#FF0000	1	1
chr1	54520001	54720000	A.1.1.2.1.1.2.1.1.1.2.1	0.921052631578947	.	54520001	54720000	#FF0000	1	1
chr1	54720001	55120000	A.1.1.1.2.1.2.1.1.1.1	0.977272727272727	.	54720001	55120000	#FF0000	1	1
chr1	55120001	55320000	A.1.1.1.2.1.2.1.2.2.1	0.971291866028708	.	55120001	55320000	#FF0000	1	1
chr1	55320001	55520000	A.1.1.2.1.2.2.2.1	0.879186602870813	.	55320001	55520000	#FF0000	1	1
chr1	55520001	55720000	A.1.2.1.1.1.2.2.1	0.837320574162679	.	55520001	55720000	#FF4848	1	0.875
chr1	55720001	56040000	B.1.1.1.2.2.2.2.2.1	0.393540669856459	.	55720001	56040000	#DADAFF	1	0.5
chr1	56040001	56400000	B.1.2.1.1.2.1.2	0.334928229665072	.	56040001	56400000	#9191FF	1	0.375
chr1	56400001	56680000	B.2.1.1.1.1.1.1.1.1	0.267942583732057	.	56400001	56680000	#4848FF	1	0.25
chr1	56680001	56800000	B.1.2.2.2.1.2.1.1.1	0.2811004784689	.	56680001	56800000	#9191FF	1	0.375
chr1	56800001	56880000	B.1.1.1.1.2.2.2	0.416267942583732	.	56800001	56880000	#DADAFF	1	0.5
chr1	56880001	57120000	A.2.2.2.2.2.2.1.1.1	0.433014354066986	.	56880001	57120000	#FFDADA	1	0.625
chr1	57120001	57280000	B.1.1.1.1.2.1.2	0.41866028708134	.	57120001	57280000	#DADAFF	1	0.5
chr1	57280001	57480000	B.1.1.1.2.1.2.1.2	0.411483253588517	.	57280001	57480000	#DADAFF	1	0.5
chr1	57480001	57640000	A.2.2.2.2.1.2.2.1.2	0.453349282296651	.	57480001	57640000	#FFDADA	1	0.625
chr1	57640001	57720000	A.2.2.2.1.1.2.1.1.1	0.477272727272727	.	57640001	57720000	#FFDADA	1	0.625
chr1	57720001	57920000	A.2.1.2.1.2.2.1.2.2.1.2	0.592105263157895	.	57720001	57920000	#FF9191	1	0.75
chr1	57920001	58080000	A.2.1.2.1.2.2.1.1.1	0.601674641148325	.	57920001	58080000	#FF9191	1	0.75
chr1	58080001	58240000	A.2.1.2.1.2.2.1.2.2.1.1.1	0.594497607655502	.	58080001	58240000	#FF9191	1	0.75
chr1	58240001	58480000	A.2.2.1.2.2.2.2.1.1	0.491626794258373	.	58240001	58480000	#FFDADA	1	0.625
chr1	58480001	58680000	A.2.2.2.2.1.2.2.1.1	0.454545454545455	.	58480001	58680000	#FFDADA	1	0.625
chr1	58680001	58960000	A.2.2.1.2.2.2.2.1.2	0.490430622009569	.	58680001	58960000	#FFDADA	1	0.625
chr1	58960001	59160000	A.2.1.2.1.2.2.1.2.2.1.1.2	0.593301435406699	.	58960001	59160000	#FF9191	1	0.75
chr1	59160001	59560000	A.2.1.2.2.2.2.1.2	0.555023923444976	.	59160001	59560000	#FF9191	1	0.75
chr1	59560001	60280000	A.2.2.2.2.2.2.2	0.427033492822966	.	59560001	60280000	#FFDADA	1	0.625
chr1	60280001	60600000	B.2.1.1.1.1.1.1.1.2.2	0.26555023923445	.	60280001	60600000	#4848FF	1	0.25
chr1	60600001	60760000	B.2.2.1.1.1.1.1.1.1	0.129186602870813	.	60600001	60760000	#0000FF	1	0.125
chr1	60760001	60920000	B.2.2.1.1.2.1.2.1.2	0.100478468899522	.	60760001	60920000	#0000FF	1	0.125
chr1	60920001	61280000	B.2.2.2.1.1.2.2.1	0.0215311004784689	.	60920001	61280000	#0000FF	1	0.125
chr1	61280001	61560000	B.1.2.1.1.2.1.1.1.2	0.339712918660287	.	61280001	61560000	#9191FF	1	0.375
chr1	61560001	61720000	B.1.2.2.2.1.2.1.2.2.2	0.27511961722488	.	61560001	61720000	#9191FF	1	0.375
chr1	61720001	62160000	B.1.2.2.1.1.1.1.1	0.309808612440191	.	61720001	62160000	#9191FF	1	0.375
chr1	62160001	62360000	A.2.2.1.2.1.2.2.2.2	0.503588516746411	.	62160001	62360000	#FFDADA	1	0.625
chr1	62360001	62640000	A.2.1.2.1.1.1.1	0.631578947368421	.	62360001	62640000	#FF9191	1	0.75
chr1	62640001	62920000	A.1.1.2.2.1.2.1.2.2.1	0.869617224880383	.	62640001	62920000	#FF0000	1	1
chr1	62920001	63240000	A.1.2.1.2.1.1.1.2.1.1	0.812200956937799	.	62920001	63240000	#FF4848	1	0.875
chr1	63240001	63720000	A.1.2.1.2.1.1.1.2.2	0.809808612440191	.	63240001	63720000	#FF4848	1	0.875
chr1	63720001	64040000	A.1.2.1.2.1.1.1.2.1.2	0.811004784688995	.	63720001	64040000	#FF4848	1	0.875
chr1	64040001	64240000	A.1.2.1.2.2.1.1.1.1	0.795454545454545	.	64040001	64240000	#FF4848	1	0.875
chr1	64240001	64480000	A.1.2.1.1.1.1.1.1	0.84688995215311	.	64240001	64480000	#FF4848	1	0.875
chr1	64480001	64640000	A.1.2.1.2.2.1.1.2	0.793062200956938	.	64480001	64640000	#FF4848	1	0.875
chr1	64640001	64720000	A.2.1.2.1.2.1.2.1.2.1	0.611244019138756	.	64640001	64720000	#FF9191	1	0.75
chr1	64720001	64920000	A.1.2.1.2.2.1.1.1.2	0.794258373205742	.	64720001	64920000	#FF4848	1	0.875
chr1	64920001	65160000	A.1.1.2.2.1.2.1.2.1	0.870813397129187	.	64920001	65160000	#FF0000	1	1
chr1	65160001	65320000	A.2.1.2.1.2.2.1.1.2.1	0.600478468899522	.	65160001	65320000	#FF9191	1	0.75
chr1	65320001	65480000	A.2.1.2.1.2.2.1.1.2.2.2	0.598086124401914	.	65320001	65480000	#FF9191	1	0.75
chr1	65480001	65600000	A.2.2.2.1.1.1.1.2.1	0.48444976076555	.	65480001	65600000	#FFDADA	1	0.625
chr1	65600001	65680000	B.1.1.2.1.1.2.1.1	0.381578947368421	.	65600001	65680000	#DADAFF	1	0.5
chr1	65680001	66000000	B.1.2.2.1.1.2.1.1	0.30622009569378	.	65680001	66000000	#9191FF	1	0.375
chr1	66000001	66080000	B.2.1.1.2.1.1.1.2.1	0.230861244019139	.	66000001	66080000	#4848FF	1	0.25
chr1	66080001	66200000	B.2.1.1.2.1.1.1.2.2.2.2	0.227272727272727	.	66080001	66200000	#4848FF	1	0.25
chr1	66200001	66480000	B.2.2.2.1.1.1.1.1.1	0.0370813397129187	.	66200001	66480000	#0000FF	1	0.125
chr1	66480001	66720000	B.2.2.1.1.1.2.2.2.2	0.105263157894737	.	66480001	66720000	#0000FF	1	0.125
chr1	66720001	66840000	B.1.1.1.2.2.1.1.2.2	0.401913875598086	.	66720001	66840000	#DADAFF	1	0.5
chr1	66840001	67000000	B.2.1.1.1.1.2.2.1.2	0.258373205741627	.	66840001	67000000	#4848FF	1	0.25
chr1	67000001	67240000	B.2.1.2.1.1.2.2.1.2.2.2	0.177033492822967	.	67000001	67240000	#4848FF	1	0.25
chr1	67240001	67360000	B.2.1.2.2.2.1.1.2.2.1	0.143540669856459	.	67240001	67360000	#4848FF	1	0.25
chr1	67360001	67520000	B.1.2.1.1.2.1.1.2.2.1	0.337320574162679	.	67360001	67520000	#9191FF	1	0.375
chr1	67520001	67600000	B.2.1.1.2.1.1.1.2.2.2.1	0.228468899521531	.	67520001	67600000	#4848FF	1	0.25
chr1	67600001	67800000	B.1.2.1.1.2.1.1.2.1	0.338516746411483	.	67600001	67800000	#9191FF	1	0.375
chr1	67800001	67960000	A.2.1.2.2.2.2.2.2.2	0.551435406698565	.	67800001	67960000	#FF9191	1	0.75
chr1	67960001	68240000	A.2.2.1.2.1.2.1.2.2.2	0.508373205741627	.	67960001	68240000	#FFDADA	1	0.625
chr1	68240001	68480000	B.1.2.1.1.2.1.1.2.2.2	0.336124401913876	.	68240001	68480000	#9191FF	1	0.375
chr1	68480001	68600000	B.1.2.1.2.1.2.1	0.320574162679426	.	68480001	68600000	#9191FF	1	0.375
chr1	68600001	68800000	A.2.2.1.2.1.2.1.2.2.1.2	0.509569377990431	.	68600001	68800000	#FFDADA	1	0.625
chr1	68800001	68960000	B.1.2.2.2.1.2.1.2.1.2	0.277511961722488	.	68800001	68960000	#9191FF	1	0.375
chr1	68960001	69440000	B.2.2.2.1.1.2.1.1.2.2	0.0239234449760766	.	68960001	69440000	#0000FF	1	0.125
chr1	69440001	69560000	B.2.1.2.2.2.1.1.2.2.2	0.142344497607655	.	69440001	69560000	#4848FF	1	0.25
chr1	69560001	69760000	B.2.2.1.1.1.1.1.2.2	0.123205741626794	.	69560001	69760000	#0000FF	1	0.125
chr1	69760001	69960000	B.2.2.1.1.2.1.2.1.1	0.101674641148325	.	69760001	69960000	#0000FF	1	0.125
chr1	69960001	70280000	B.2.2.1.1.1.2.2.2.1.1	0.107655502392345	.	69960001	70280000	#0000FF	1	0.125
chr1	70280001	70440000	B.2.2.2.1.1.1.1.2.2	0.0322966507177034	.	70280001	70440000	#0000FF	1	0.125
chr1	70440001	70680000	B.2.2.1.1.1.1.2.1.1	0.12200956937799	.	70440001	70680000	#0000FF	1	0.125
chr1	70680001	70920000	A.2.2.1.2.1.2.1.2.1.2	0.511961722488038	.	70680001	70920000	#FFDADA	1	0.625
chr1	70920001	71520000	B.2.2.2.1.1.2.1.1.1	0.0263157894736842	.	70920001	71520000	#0000FF	1	0.125
chr1	71520001	71760000	B.2.1.2.1.1.2.2.1.2.1	0.179425837320574	.	71520001	71760000	#4848FF	1	0.25
chr1	71760001	71960000	B.2.2.1.1.1.2.2.1	0.108851674641148	.	71760001	71960000	#0000FF	1	0.125
chr1	71960001	72600000	B.2.2.2.1.1.2.1.1.2.1	0.0251196172248804	.	71960001	72600000	#0000FF	1	0.125
chr1	72600001	72680000	B.2.1.1.2.1.1.1.2.2.1	0.229665071770335	.	72600001	72680000	#4848FF	1	0.25
chr1	72680001	73160000	B.2.2.1.1.1.1.2.2.2	0.114832535885167	.	72680001	73160000	#0000FF	1	0.125
chr1	73160001	73280000	B.2.1.2.2.2.1.1.1.1	0.148325358851675	.	73160001	73280000	#4848FF	1	0.25
chr1	73280001	73560000	B.2.1.2.1.1.1.2.2.1.1.2	0.19377990430622	.	73280001	73560000	#4848FF	1	0.25
chr1	73560001	73720000	B.2.1.2.2.2.1.1.2.1	0.144736842105263	.	73560001	73720000	#4848FF	1	0.25
chr1	73720001	73920000	B.2.2.1.1.1.1.1.2.1.1	0.125598086124402	.	73720001	73920000	#0000FF	1	0.125
chr1	73920001	74240000	B.2.1.2.1.1.2.1.1	0.187799043062201	.	73920001	74240000	#4848FF	1	0.25
chr1	74240001	74320000	B.2.1.2.2.2.1.2.1.1	0.141148325358852	.	74240001	74320000	#4848FF	1	0.25
chr1	74320001	74520000	B.2.2.1.1.1.1.1.2.1.2	0.124401913875598	.	74320001	74520000	#0000FF	1	0.125
chr1	74520001	75240000	B.2.2.2.1.1.2.1.2	0.0227272727272727	.	74520001	75240000	#0000FF	1	0.125
chr1	75240001	75480000	B.2.2.1.1.1.2.2.2.1.2	0.106459330143541	.	75240001	75480000	#0000FF	1	0.125
chr1	75480001	75680000	B.2.1.2.1.1.2.2.1.2.2.1	0.17822966507177	.	75480001	75680000	#4848FF	1	0.25
chr1	75680001	76040000	B.2.1.2.1.1.2.1.2	0.186602870813397	.	75680001	76040000	#4848FF	1	0.25
chr1	76040001	76280000	B.1.1.2.2.2.2.2.1.1	0.355263157894737	.	76040001	76280000	#DADAFF	1	0.5
chr1	76280001	76560000	B.1.1.2.2.2.2.1.1	0.357655502392345	.	76280001	76560000	#DADAFF	1	0.5
chr1	76560001	77080000	B.1.1.2.2.2.1.2.1	0.360047846889952	.	76560001	77080000	#DADAFF	1	0.5
chr1	77080001	77400000	B.1.2.2.1.1.1.1.2	0.308612440191388	.	77080001	77400000	#9191FF	1	0.375
chr1	77400001	77560000	B.1.1.2.2.2.1.1.1	0.36244019138756	.	77400001	77560000	#DADAFF	1	0.5
chr1	77560001	77640000	B.1.1.2.1.2.2	0.375598086124402	.	77560001	77640000	#DADAFF	1	0.5
chr1	77640001	77840000	B.1.2.1.1.2.2.1.1.1.1.1	0.333732057416268	.	77640001	77840000	#9191FF	1	0.375
chr1	77840001	78040000	B.1.1.1.2.2.1.1.1.2.2	0.404306220095694	.	77840001	78040000	#DADAFF	1	0.5
chr1	78040001	78200000	A.2.2.1.2.1.2.1.1	0.514354066985646	.	78040001	78200000	#FFDADA	1	0.625
chr1	78200001	78440000	A.2.1.2.1.2.2.2.2.2	0.587320574162679	.	78200001	78440000	#FF9191	1	0.75
chr1	78440001	78800000	B.2.1.2.1.1.1.2.2.1.2.1.2	0.191387559808612	.	78440001	78800000	#4848FF	1	0.25
chr1	78800001	78880000	B.2.1.1.2.1.2.2.2.2.1.1	0.2188995215311	.	78800001	78880000	#4848FF	1	0.25
chr1	78880001	79080000	B.2.2.2.1.1.1.2.1.1	0.0311004784688995	.	78880001	79080000	#0000FF	1	0.125
chr1	79080001	79680000	B.2.2.2.1.1.2.2.2.1	0.0203349282296651	.	79080001	79680000	#0000FF	1	0.125
chr1	79680001	79920000	B.2.1.2.1.1.1.2.2.1.1.1	0.194976076555024	.	79680001	79920000	#4848FF	1	0.25
chr1	79920001	80160000	B.1.2.1.1.2.2.1.1.2.1	0.330143540669856	.	79920001	80160000	#9191FF	1	0.375
chr1	80160001	80440000	B.1.2.2.2.1.2.1.2.1.1	0.278708133971292	.	80160001	80440000	#9191FF	1	0.375
chr1	80440001	80600000	B.2.1.1.2.1.2.1.2	0.222488038277512	.	80440001	80600000	#4848FF	1	0.25
chr1	80600001	80840000	B.2.1.2.2.2.1.1.1.2.1	0.147129186602871	.	80600001	80840000	#4848FF	1	0.25
chr1	80840001	80920000	B.2.1.1.2.1.2.2.1	0.221291866028708	.	80840001	80920000	#4848FF	1	0.25
chr1	80920001	81240000	B.2.2.1.1.1.2.1.1.2	0.11244019138756	.	80920001	81240000	#0000FF	1	0.125
chr1	81240001	81600000	B.2.1.2.1.1.1.2.2.1.2.1.1	0.192583732057416	.	81240001	81600000	#4848FF	1	0.25
chr1	81600001	81760000	B.1.2.1.1.2.2.1.1.2.2	0.328947368421053	.	81600001	81760000	#9191FF	1	0.375
chr1	81760001	81960000	B.1.1.1.2.2.1.1.2.1	0.40311004784689	.	81760001	81960000	#DADAFF	1	0.5
chr1	81960001	82040000	B.1.1.1.1.1.2.2	0.422248803827751	.	81960001	82040000	#DADAFF	1	0.5
chr1	82040001	82280000	A.2.2.1.2.1.2.1.2.2.1.1	0.510765550239234	.	82040001	82280000	#FFDADA	1	0.625
chr1	82280001	82440000	A.2.1.2.2.2.2.2.1	0.553827751196172	.	82280001	82440000	#FF9191	1	0.75
chr1	82440001	82920000	B.1.1.2.2.2.1.2.2	0.358851674641148	.	82440001	82920000	#DADAFF	1	0.5
chr1	82920001	83240000	B.2.1.1.1.1.1.1.1.2.1	0.266746411483254	.	82920001	83240000	#4848FF	1	0.25
chr1	83240001	83600000	B.2.1.1.1.1.1.2.2	0.261961722488038	.	83240001	83600000	#4848FF	1	0.25
chr1	83600001	84000000	B.2.1.1.2.1.2.1.1	0.223684210526316	.	83600001	84000000	#4848FF	1	0.25
chr1	84000001	84160000	B.1.2.2.2.1.2.2.2.2.1	0.271531100478469	.	84000001	84160000	#9191FF	1	0.375
chr1	84160001	84360000	B.1.2.1.1.2.2.1.2.2.2	0.325358851674641	.	84160001	84360000	#9191FF	1	0.375
chr1	84360001	84600000	B.2.1.1.1.1.2.2.1.1	0.259569377990431	.	84360001	84600000	#4848FF	1	0.25
chr1	84600001	84880000	B.2.1.1.1.1.1.2.1	0.263157894736842	.	84600001	84880000	#4848FF	1	0.25
chr1	84880001	85000000	B.1.2.1.2.2.2.2.1	0.313397129186603	.	84880001	85000000	#9191FF	1	0.375
chr1	85000001	85400000	B.1.1.1.2.2.2.2.2.2	0.392344497607655	.	85000001	85400000	#DADAFF	1	0.5
chr1	85400001	85760000	A.2.2.2.2.2.2.1.2.1.1	0.430622009569378	.	85400001	85760000	#FFDADA	1	0.625
chr1	85760001	85960000	B.1.1.1.2.2.1.1.1.1.2	0.406698564593301	.	85760001	85960000	#DADAFF	1	0.5
chr1	85960001	86040000	B.1.1.1.1.1.2.1	0.423444976076555	.	85960001	86040000	#DADAFF	1	0.5
chr1	86040001	86200000	B.1.2.1.1.2.1.1.1.1	0.340909090909091	.	86040001	86200000	#9191FF	1	0.375
chr1	86200001	86600000	B.2.2.2.1.1.2.2.2.2	0.0191387559808612	.	86200001	86600000	#0000FF	1	0.125
chr1	86600001	86800000	B.2.2.1.1.1.1.2.2.1.2.1	0.118421052631579	.	86600001	86800000	#0000FF	1	0.125
chr1	86800001	87240000	B.2.2.1.1.1.1.2.1.2	0.120813397129187	.	86800001	87240000	#0000FF	1	0.125
chr1	87240001	87560000	A.2.2.2.2.2.2.1.2.1.2	0.429425837320574	.	87240001	87560000	#FFDADA	1	0.625
chr1	87560001	87920000	B.1.2.2.1.1.2.2.2.2.1	0.300239234449761	.	87560001	87920000	#9191FF	1	0.375
chr1	87920001	88080000	B.2.1.1.1.1.2.2.2	0.257177033492823	.	87920001	88080000	#4848FF	1	0.25
chr1	88080001	88200000	B.2.1.2.2.2.1.1.1.2.2	0.145933014354067	.	88080001	88200000	#4848FF	1	0.25
chr1	88200001	88560000	B.2.2.2.1.1.1.1.1.2	0.0358851674641148	.	88200001	88560000	#0000FF	1	0.125
chr1	88560001	88840000	B.2.2.2.1.1.1.1.2.1.2	0.0334928229665072	.	88560001	88840000	#0000FF	1	0.125
chr1	88840001	89120000	B.2.2.1.1.1.2.1.2.2	0.110047846889952	.	88840001	89120000	#0000FF	1	0.125
chr1	89120001	89360000	B.1.1.2.2.2.2.2.1.2	0.354066985645933	.	89120001	89360000	#DADAFF	1	0.5
chr1	89360001	89760000	B.1.2.2.1.1.2.2.2.2.2.2	0.297846889952153	.	89360001	89760000	#9191FF	1	0.375
chr1	89760001	89920000	B.2.1.1.1.1.2.1	0.260765550239234	.	89760001	89920000	#4848FF	1	0.25
chr1	89920001	90280000	B.1.1.1.2.2.1.1.1.1.1	0.407894736842105	.	89920001	90280000	#DADAFF	1	0.5
chr1	90280001	90480000	A.2.1.2.1.2.2.1.1.2.2.1	0.599282296650718	.	90280001	90480000	#FF9191	1	0.75
chr1	90480001	90640000	B.1.1.1.2.2.1.2.2.1	0.398325358851675	.	90480001	90640000	#DADAFF	1	0.5
chr1	90640001	90840000	B.1.2.1.1.2.2.1.1.1.1.2	0.332535885167464	.	90640001	90840000	#9191FF	1	0.375
chr1	90840001	91040000	B.1.2.2.2.1.2.1.1.2	0.279904306220096	.	90840001	91040000	#9191FF	1	0.375
chr1	91040001	91560000	A.2.2.2.2.1.2.2.2	0.452153110047847	.	91040001	91560000	#FFDADA	1	0.625
chr1	91560001	91960000	B.1.1.2.2.2.1.1.2	0.361244019138756	.	91560001	91960000	#DADAFF	1	0.5
chr1	91960001	92280000	A.2.2.1.2.1.2.2.2.1.1	0.505980861244019	.	91960001	92280000	#FFDADA	1	0.625
chr1	92280001	92440000	A.2.2.2.1.1.1.1.1.1	0.488038277511962	.	92280001	92440000	#FFDADA	1	0.625
chr1	92440001	92760000	A.2.2.2.2.2.2.1.1.2	0.431818181818182	.	92440001	92760000	#FFDADA	1	0.625
chr1	92760001	93280000	A.2.2.1.2.1.2.2.1	0.507177033492823	.	92760001	93280000	#FFDADA	1	0.625
chr1	93280001	93560000	A.1.1.2.2.1.2.1.1	0.87200956937799	.	93280001	93560000	#FF0000	1	1
chr1	93560001	93680000	A.1.2.1.1.1.2.1.2.2.2	0.838516746411483	.	93560001	93680000	#FF4848	1	0.875
chr1	93680001	93960000	A.1.2.1.1.1.2.1.2.2.1	0.839712918660287	.	93680001	93960000	#FF4848	1	0.875
chr1	93960001	94360000	A.1.1.2.2.1.1.2	0.873205741626794	.	93960001	94360000	#FF0000	1	1
chr1	94360001	94920000	A.1.1.2.2.1.1.1.1	0.875598086124402	.	94360001	94920000	#FF0000	1	1
chr1	94920001	95320000	A.1.1.2.2.1.2.2.2	0.863636363636364	.	94920001	95320000	#FF0000	1	1
chr1	95320001	95520000	A.1.2.1.2.2.1.2.2.1	0.787081339712919	.	95320001	95520000	#FF4848	1	0.875
chr1	95520001	95720000	A.2.2.2.2.1.2.1.1	0.456937799043062	.	95520001	95720000	#FFDADA	1	0.625
chr1	95720001	96040000	B.1.2.2.1.1.2.1.2	0.305023923444976	.	95720001	96040000	#9191FF	1	0.375
chr1	96040001	96240000	B.2.1.2.1.1.1.2.1.2.2.1.1	0.199760765550239	.	96040001	96240000	#4848FF	1	0.25
chr1	96240001	96400000	B.1.2.1.2.2.2.2.2.1	0.312200956937799	.	96240001	96400000	#9191FF	1	0.375
chr1	96400001	96680000	B.2.1.2.1.1.1.2.1.2.2.2.2	0.196172248803828	.	96400001	96680000	#4848FF	1	0.25
chr1	96680001	96800000	B.1.2.2.2.1.2.2.2.2.2	0.270334928229665	.	96680001	96800000	#9191FF	1	0.375
chr1	96800001	97320000	B.1.2.2.1.1.2.2.2.2.2.1	0.299043062200957	.	96800001	97320000	#9191FF	1	0.375
chr1	97320001	97560000	B.2.1.2.2.2.1.2.2.1	0.13755980861244	.	97320001	97560000	#4848FF	1	0.25
chr1	97560001	97720000	B.2.2.1.1.1.1.1.1.2.1	0.12799043062201	.	97560001	97720000	#0000FF	1	0.125
chr1	97720001	98000000	B.2.2.2.1.1.1.2.2	0.027511961722488	.	97720001	98000000	#0000FF	1	0.125
chr1	98000001	98280000	B.2.1.2.1.1.2.2.1.1.2.2.1	0.181818181818182	.	98000001	98280000	#4848FF	1	0.25
chr1	98280001	98360000	B.2.1.2.2.2.1.2.2.2	0.136363636363636	.	98280001	98360000	#4848FF	1	0.25
chr1	98360001	98600000	B.2.1.2.1.1.2.2.1.1.1.2	0.184210526315789	.	98360001	98600000	#4848FF	1	0.25
chr1	98600001	98840000	B.2.1.2.1.1.1.2.1.2.2.1.2	0.198564593301435	.	98600001	98840000	#4848FF	1	0.25
chr1	98840001	98960000	B.2.1.1.2.1.2.2.2.2.2	0.216507177033493	.	98840001	98960000	#4848FF	1	0.25
chr1	98960001	99200000	B.2.2.1.1.2.2.1.1	0.0968899521531101	.	98960001	99200000	#0000FF	1	0.125
chr1	99200001	99640000	B.2.2.1.1.1.1.2.2.1.1	0.119617224880383	.	99200001	99640000	#0000FF	1	0.125
chr1	99640001	99960000	B.2.2.1.1.1.1.2.2.1.2.2.2	0.116028708133971	.	99640001	99960000	#0000FF	1	0.125
chr1	99960001	100240000	B.1.2.1.1.2.2.1.2.2.1	0.326555023923445	.	99960001	100240000	#9191FF	1	0.375
chr1	100240001	100640000	A.2.1.2.1.2.2.2.2.1	0.588516746411483	.	100240001	100640000	#FF9191	1	0.75
chr1	100640001	100760000	A.2.2.1.1.2.1.2.2.2	0.527511961722488	.	100640001	100760000	#FFDADA	1	0.625
chr1	100760001	100920000	A.2.1.2.2.2.2.2.2.1	0.552631578947368	.	100760001	100920000	#FF9191	1	0.75
chr1	100920001	101360000	B.2.1.2.1.1.2.2.1.1.2.1	0.183014354066986	.	100920001	101360000	#4848FF	1	0.25
chr1	101360001	101920000	B.2.1.2.1.1.1.1.2	0.203349282296651	.	101360001	101920000	#4848FF	1	0.25
chr1	101920001	102280000	B.2.1.2.1.1.2.2.1.1.1.1	0.185406698564593	.	101920001	102280000	#4848FF	1	0.25
chr1	102280001	102680000	B.2.2.1.1.1.1.2.2.1.2.2.1	0.117224880382775	.	102280001	102680000	#0000FF	1	0.125
chr1	102680001	102840000	B.2.2.1.1.2.2.1.2.1	0.0956937799043062	.	102680001	102840000	#0000FF	1	0.125
chr1	102840001	102960000	B.2.1.2.2.2.1.2.1.2.2	0.138755980861244	.	102840001	102960000	#4848FF	1	0.25
chr1	102960001	103520000	B.2.2.2.1.1.1.1.2.1.1	0.034688995215311	.	102960001	103520000	#0000FF	1	0.125
chr1	103520001	103800000	B.2.1.2.1.1.1.2.2.1.2.2	0.190191387559809	.	103520001	103800000	#4848FF	1	0.25
chr1	103880001	103960000	B.2.1.1.2.1.2.2.2.2.1.2	0.217703349282297	.	103880001	103960000	#4848FF	1	0.25
chr1	104000001	104080000	B.2.1.1.2.1.2.2.2.2.1.2	0.217703349282297	.	104000001	104080000	#4848FF	1	0.25
chr1	104080001	104160000	B.2.1.2.2.2.1.2.1.2.1	0.139952153110048	.	104080001	104160000	#4848FF	1	0.25
chr1	104160001	104200000	B.2.2.1.1.2.2.2	0.0933014354066986	.	104160001	104200000	#0000FF	1	0.125
chr1	104280001	104600000	B.2.2.1.1.2.2.2	0.0933014354066986	.	104280001	104600000	#0000FF	1	0.125
chr1	104600001	104840000	B.1.2.2.2.1.2.2.2.1	0.272727272727273	.	104600001	104840000	#9191FF	1	0.375
chr1	104840001	105200000	B.2.1.2.1.1.2.2.1.1.2.2.2	0.180622009569378	.	104840001	105200000	#4848FF	1	0.25
chr1	105200001	105560000	B.2.2.1.1.1.1.1.1.2.2	0.126794258373206	.	105200001	105560000	#0000FF	1	0.125
chr1	105560001	105880000	B.2.2.2.1.1.1.2.1.2.2	0.0287081339712919	.	105560001	105880000	#0000FF	1	0.125
chr1	105880001	106120000	B.2.2.2.1.1.1.2.1.2.1	0.0299043062200957	.	105880001	106120000	#0000FF	1	0.125
chr1	106120001	106400000	B.2.2.1.1.1.2.1.1.1	0.113636363636364	.	106120001	106400000	#0000FF	1	0.125
chr1	106400001	106600000	B.2.2.1.1.2.2.1.2.2	0.0944976076555024	.	106400001	106600000	#0000FF	1	0.125
chr1	106600001	106880000	B.2.2.1.1.1.2.1.2.1	0.111244019138756	.	106600001	106880000	#0000FF	1	0.125
chr1	106880001	107000000	B.2.1.1.2.1.2.2.2.1	0.220095693779904	.	106880001	107000000	#4848FF	1	0.25
chr1	107000001	107400000	B.2.1.2.1.1.2.2.2	0.175837320574163	.	107000001	107400000	#4848FF	1	0.25
chr1	107400001	107760000	B.2.1.2.1.1.1.2.1.2.2.2.1	0.197368421052632	.	107400001	107760000	#4848FF	1	0.25
chr1	107760001	108000000	B.1.2.1.1.2.2.1.2.1	0.327751196172249	.	107760001	108000000	#9191FF	1	0.375
chr1	108000001	108120000	B.1.2.1.1.2.2.1.1.1.2	0.33133971291866	.	108000001	108120000	#9191FF	1	0.375
chr1	108120001	108320000	B.1.2.2.2.1.2.2.1	0.273923444976077	.	108120001	108320000	#9191FF	1	0.375
chr1	108320001	108560000	A.2.2.2.2.2.2.1.2.2	0.42822966507177	.	108320001	108560000	#FFDADA	1	0.625
chr1	108560001	108760000	A.2.2.2.2.1.2.1.2	0.455741626794258	.	108560001	108760000	#FFDADA	1	0.625
chr1	108760001	108840000	B.1.2.1.2.1.1.1	0.322966507177034	.	108760001	108840000	#9191FF	1	0.375
chr1	108840001	108920000	B.1.2.1.2.1.2.2	0.319377990430622	.	108840001	108920000	#9191FF	1	0.375
chr1	108960001	109040000	B.1.2.1.2.1.2.2	0.319377990430622	.	108960001	109040000	#9191FF	1	0.375
chr1	109040001	109240000	A.2.2.1.2.1.2.2.2.1.2	0.504784688995215	.	109040001	109240000	#FFDADA	1	0.625
chr1	109240001	109600000	A.1.1.2.2.1.2.2.1.2.1	0.866028708133971	.	109240001	109600000	#FF0000	1	1
chr1	109600001	109720000	A.1.2.1.2.2.1.2.1.1.2	0.79066985645933	.	109600001	109720000	#FF4848	1	0.875
chr1	109720001	110040000	A.1.1.1.2.1.2.1.2.1.2	0.972488038277512	.	109720001	110040000	#FF0000	1	1
chr1	110040001	110320000	A.1.1.2.1.1.2.1.1.2.1.1	0.91866028708134	.	110040001	110320000	#FF0000	1	1
chr1	110320001	110560000	A.1.1.2.1.1.2.1.1.2.1.2	0.917464114832536	.	110320001	110560000	#FF0000	1	1
chr1	110560001	111040000	A.1.1.2.2.1.1.1.2	0.874401913875598	.	110560001	111040000	#FF0000	1	1
chr1	111040001	111400000	B.1.1.1.2.2.2.1	0.395933014354067	.	111040001	111400000	#DADAFF	1	0.5
chr1	111400001	111520000	B.1.2.1.2.2.2.2.2.2	0.311004784688995	.	111400001	111520000	#9191FF	1	0.375
chr1	111520001	111680000	B.2.1.1.2.1.1.1.1	0.232057416267943	.	111520001	111680000	#4848FF	1	0.25
chr1	111680001	112000000	A.2.1.2.2.2.2.1.1.1	0.557416267942584	.	111680001	112000000	#FF9191	1	0.75
chr1	112000001	112280000	A.1.2.1.2.2.1.2.1.2.2	0.788277511961722	.	112000001	112280000	#FF4848	1	0.875
chr1	112280001	112920000	A.1.2.1.2.1.1.1.1.1	0.814593301435407	.	112280001	112920000	#FF4848	1	0.875
chr1	112920001	113240000	A.1.1.2.1.1.2.1.1.1.2.2	0.919856459330144	.	112920001	113240000	#FF0000	1	1
chr1	113240001	113360000	A.2.1.1.1.2.2.2.1.2.1	0.65311004784689	.	113240001	113360000	#FF9191	1	0.75
chr1	113360001	113600000	A.1.1.2.1.1.2.1.2.1	0.915071770334928	.	113360001	113600000	#FF0000	1	1
chr1	113600001	114280000	A.1.2.1.1.1.1.2.1	0.844497607655502	.	113600001	114280000	#FF4848	1	0.875
chr1	114280001	114520000	A.1.2.1.1.1.2.2.2.1.2	0.834928229665072	.	114280001	114520000	#FF4848	1	0.875
chr1	114520001	114880000	A.1.2.1.1.1.2.2.2.1.1	0.836124401913876	.	114520001	114880000	#FF4848	1	0.875
chr1	114880001	115120000	A.1.2.1.2.2.1.2.1.1.1	0.791866028708134	.	114880001	115120000	#FF4848	1	0.875
chr1	115120001	115280000	A.2.2.1.1.1.1.1.1	0.550239234449761	.	115120001	115280000	#FFDADA	1	0.625
chr1	115280001	115640000	A.2.2.1.2.2.2.2.2	0.489234449760766	.	115280001	115640000	#FFDADA	1	0.625
chr1	115640001	116000000	A.2.1.2.2.2.2.1.1.2	0.55622009569378	.	115640001	116000000	#FF9191	1	0.75
chr1	116000001	116160000	A.2.2.1.1.1.2.2.1.1.2	0.539473684210526	.	116000001	116160000	#FFDADA	1	0.625
chr1	116160001	116640000	A.1.2.1.1.1.1.2.2	0.843301435406699	.	116160001	116640000	#FF4848	1	0.875
chr1	116640001	116880000	A.2.1.2.1.2.2.1.2.1.2	0.595693779904306	.	116640001	116880000	#FF9191	1	0.75
chr1	116880001	117080000	A.1.2.1.2.2.1.2.1.2.1	0.789473684210526	.	116880001	117080000	#FF4848	1	0.875
chr1	117080001	117600000	A.1.2.1.1.1.1.1.2	0.845693779904306	.	117080001	117600000	#FF4848	1	0.875
chr1	117600001	117920000	A.2.1.2.1.2.2.1.2.1.1	0.59688995215311	.	117600001	117920000	#FF9191	1	0.75
chr1	117920001	118520000	B.1.1.1.2.2.2.2.1	0.394736842105263	.	117920001	118520000	#DADAFF	1	0.5
chr1	118520001	118840000	B.1.2.2.1.1.2.2.2.1	0.301435406698565	.	118520001	118840000	#9191FF	1	0.375
chr1	118840001	119000000	B.2.1.2.1.1.1.2.1.1	0.202153110047847	.	118840001	119000000	#4848FF	1	0.25
chr1	119000001	119600000	B.2.1.2.1.1.1.1.1	0.204545454545455	.	119000001	119600000	#4848FF	1	0.25
chr1	119600001	119840000	B.1.1.2.1.1.2.2	0.379186602870813	.	119600001	119840000	#DADAFF	1	0.5
chr1	119840001	120160000	A.2.2.1.2.1.2.1.2.1.1	0.513157894736842	.	119840001	120160000	#FFDADA	1	0.625
chr1	120160001	120320000	A.2.1.1.1.2.2.1.1	0.659090909090909	.	120160001	120320000	#FF9191	1	0.75
chr1	120320001	120560000	A.1.2.1.2.2.1.2.2.2	0.785885167464115	.	120320001	120560000	#FF4848	1	0.875
chr1	120560001	120720000	A.2.2.1.1.2.1.2.2.1.1	0.529904306220096	.	120560001	120720000	#FFDADA	1	0.625
chr1	120760001	120960000	B.1.1.1.1.1.1.2	0.424641148325359	.	120760001	120960000	#DADAFF	1	0.5
chr1	121080001	121160000	B.1.1.1.1.1.1.2	0.424641148325359	.	121080001	121160000	#DADAFF	1	0.5
chr1	121160001	121520000	B.2.1.2.1.1.1.2.1.2.1	0.200956937799043	.	121160001	121520000	#4848FF	1	0.25
chr1	142560001	142680000	B.1.2.2.2.2	0.269138755980861	.	142560001	142680000	#9191FF	1	0.375
chr1	142800001	142840000	B.1.2.2.2.2	0.269138755980861	.	142800001	142840000	#9191FF	1	0.375
chr1	143120001	143320000	B.1.2.1.2.2.1.1.2	0.316985645933014	.	143120001	143320000	#9191FF	1	0.375
chr1	143400001	143560000	B.1.2.1.2.1.1.2	0.32177033492823	.	143400001	143560000	#9191FF	1	0.375
chr1	143720001	143800000	A.2.2.1.1.2.1.1	0.533492822966507	.	143720001	143800000	#FFDADA	1	0.625
chr1	143920001	144040000	A.2.2.1.1.2.1.1	0.533492822966507	.	143920001	144040000	#FFDADA	1	0.625
chr1	144040001	144120000	A.2.2.1.1.1.1.1.2	0.549043062200957	.	144040001	144120000	#FFDADA	1	0.625
chr1	144440001	144600000	A.2.2.1.1.1.1.1.2	0.549043062200957	.	144440001	144600000	#FFDADA	1	0.625
chr1	144600001	144720000	B.1.1.1.1.1.1.1	0.425837320574163	.	144600001	144720000	#DADAFF	1	0.5
chr1	144800001	145120000	A.1.1.1.2.1.2.2	0.9688995215311	.	144800001	145120000	#FF0000	1	1
chr1	145120001	145320000	A.2.1.1.1.2.2.2.1.2.2	0.651913875598086	.	145120001	145320000	#FF9191	1	0.75
chr1	145360001	145840000	A.1.1.2.1.1.2.2.1.1	0.912679425837321	.	145360001	145840000	#FF0000	1	1
chr1	145960001	146000000	A.2.2.2.1.2.1.1.2	0.4688995215311	.	145960001	146000000	#FFDADA	1	0.625
chr1	146120001	146160000	A.2.2.2.1.2.1.1.2	0.4688995215311	.	146120001	146160000	#FFDADA	1	0.625
chr1	146280001	146400000	A.2.2.2.1.2.1.1.2	0.4688995215311	.	146280001	146400000	#FFDADA	1	0.625
chr1	146440001	146520000	A.2.2.2.1.2.1.1.2	0.4688995215311	.	146440001	146520000	#FFDADA	1	0.625
chr1	146520001	146720000	A.2.2.1.1.1.2.2.1.1.1	0.54066985645933	.	146520001	146720000	#FFDADA	1	0.625
chr1	146720001	146960000	A.2.2.1.1.1.2.2.1.2	0.538277511961722	.	146720001	146960000	#FFDADA	1	0.625
chr1	146960001	147200000	A.1.2.1.1.1.2.1.1	0.842105263157895	.	146960001	147200000	#FF4848	1	0.875
chr1	147200001	147440000	A.1.2.2.2.1.2.1.2.1.2	0.720095693779904	.	147200001	147440000	#FF4848	1	0.875
chr1	147520001	147560000	A.2.1.1.1.2.2.2.1.1	0.654306220095694	.	147520001	147560000	#FF9191	1	0.75
chr1	147680001	147840000	A.2.1.1.1.2.2.2.1.1	0.654306220095694	.	147680001	147840000	#FF9191	1	0.75
chr1	147880001	147920000	A.2.1.1.1.2.2.2.1.1	0.654306220095694	.	147880001	147920000	#FF9191	1	0.75
chr1	147920001	148040000	A.2.2.2.1.2.1.2.1	0.467703349282297	.	147920001	148040000	#FFDADA	1	0.625
chr1	148160001	148280000	A.2.2.2.1.2.1.1.1.1	0.471291866028708	.	148160001	148280000	#FFDADA	1	0.625
chr1	148320001	148360000	A.2.2.2.1.2.1.1.1.1	0.471291866028708	.	148320001	148360000	#FFDADA	1	0.625
chr1	148480001	148560000	A.2.2.2.1.2.1.1.1.1	0.471291866028708	.	148480001	148560000	#FFDADA	1	0.625
chr1	148560001	148600000	B.1.1.2.1.1.1.2.2.2.1	0.383971291866029	.	148560001	148600000	#DADAFF	1	0.5
chr1	148640001	148680000	B.1.1.2.1.1.1.2.2.2.1	0.383971291866029	.	148640001	148680000	#DADAFF	1	0.5
chr1	148840001	148960000	B.1.1.2.1.1.1.2.2.2.1	0.383971291866029	.	148840001	148960000	#DADAFF	1	0.5
chr1	149000001	149200000	B.1.1.2.1.1.1.2.2.2.1	0.383971291866029	.	149000001	149200000	#DADAFF	1	0.5
chr1	149200001	149320000	A.2.2.1.1.2.1.2.2.1.2	0.528708133971292	.	149200001	149320000	#FFDADA	1	0.625
chr1	149320001	149440000	A.2.2.2.1.2.1.1.1.2	0.470095693779904	.	149320001	149440000	#FFDADA	1	0.625
chr1	149560001	149600000	A.2.2.2.1.2.1.1.1.2	0.470095693779904	.	149560001	149600000	#FFDADA	1	0.625
chr1	149640001	149760000	A.2.2.2.1.2.1.1.1.2	0.470095693779904	.	149640001	149760000	#FFDADA	1	0.625
chr1	149760001	150200000	A.1.1.2.1.1.1.1.1.2.1.1	0.941387559808612	.	149760001	150200000	#FF0000	1	1
chr1	150200001	150600000	A.1.1.2.1.1.1.1.2.1	0.936602870813397	.	150200001	150600000	#FF0000	1	1
chr1	150600001	151000000	A.1.1.1.2.2.1.1.1.2.2	0.964114832535885	.	150600001	151000000	#FF0000	1	1
chr1	151000001	151240000	A.1.2.2.1.1.1.2.2.1	0.772727272727273	.	151000001	151240000	#FF4848	1	0.875
chr1	151240001	151560000	A.1.1.1.2.2.2.1.2.1	0.948564593301435	.	151240001	151560000	#FF0000	1	1
chr1	151560001	151840000	A.1.2.1.1.1.2.1.2.1	0.840909090909091	.	151560001	151840000	#FF4848	1	0.875
chr1	151840001	152000000	A.2.1.2.2.2.1.1	0.562200956937799	.	151840001	152000000	#FF9191	1	0.75
chr1	152000001	152280000	B.2.1.2.2.1.2.1.1	0.15311004784689	.	152000001	152280000	#4848FF	1	0.25
chr1	152280001	152480000	B.2.1.2.2.1.2.2.2	0.149521531100478	.	152280001	152480000	#4848FF	1	0.25
chr1	152480001	152680000	B.2.1.2.2.1.2.1.2	0.151913875598086	.	152480001	152680000	#4848FF	1	0.25
chr1	152680001	152840000	B.2.1.2.2.1.2.2.1	0.150717703349282	.	152680001	152840000	#4848FF	1	0.25
chr1	152840001	153520000	B.1.1.2.2.1.2.1.1	0.366028708133971	.	152840001	153520000	#DADAFF	1	0.5
chr1	153520001	154160000	A.1.1.1.2.1.1.2.1.2	0.983253588516746	.	153520001	154160000	#FF0000	1	1
chr1	154160001	154480000	A.1.1.2.1.2.1.1.1.2	0.905502392344498	.	154160001	154480000	#FF0000	1	1
chr1	154480001	154960000	A.1.1.1.2.2.1.1.1.2.1.1	0.966507177033493	.	154480001	154960000	#FF0000	1	1
chr1	154960001	155160000	A.1.1.2.1.2.1.1.2.2	0.90311004784689	.	154960001	155160000	#FF0000	1	1
chr1	155160001	155480000	A.1.1.1.2.2.1.2.2.2	0.955741626794258	.	155160001	155480000	#FF0000	1	1
chr1	155480001	155640000	A.1.2.2.1.2.2.1.2.2.1	0.745215311004785	.	155480001	155640000	#FF4848	1	0.875
chr1	155640001	155800000	A.1.2.2.2.2.2.1.1.1	0.696172248803828	.	155640001	155800000	#FF4848	1	0.875
chr1	155800001	156040000	A.1.1.2.1.2.1.1.2.1	0.904306220095694	.	155800001	156040000	#FF0000	1	1
chr1	156040001	156320000	A.1.1.1.2.2.1.1.1.2.1.2	0.965311004784689	.	156040001	156320000	#FF0000	1	1
chr1	156320001	156600000	A.1.1.1.1.2.1.2	0.992822966507177	.	156320001	156600000	#FF0000	1	1
chr1	156600001	156920000	A.1.1.1.2.1.1.2.2.2.2	0.978468899521531	.	156600001	156920000	#FF0000	1	1
chr1	156920001	157120000	A.1.1.2.2.2.2.2.1.2	0.849282296650718	.	156920001	157120000	#FF0000	1	1
chr1	157120001	157520000	A.2.1.2.1.1.2.2.2.1	0.618421052631579	.	157120001	157520000	#FF9191	1	0.75
chr1	157520001	157920000	B.1.2.2.1.2.2.2	0.288277511961722	.	157520001	157920000	#9191FF	1	0.375
chr1	157920001	158120000	A.2.2.1.2.1.1.2.1.2.2	0.516746411483254	.	157920001	158120000	#FFDADA	1	0.625
chr1	158120001	158400000	B.2.2.1.2.1.1.2.2.1.1	0.0825358851674641	.	158120001	158400000	#0000FF	1	0.125
chr1	158400001	158520000	B.2.1.2.2.1.1.1.2.1	0.157894736842105	.	158400001	158520000	#4848FF	1	0.25
chr1	158520001	158640000	B.2.1.2.2.1.1.1.2.2.1	0.156698564593301	.	158520001	158640000	#4848FF	1	0.25
chr1	158640001	158920000	B.2.2.2.1.2.2.2	0.00956937799043062	.	158640001	158920000	#0000FF	1	0.125
chr1	158920001	159120000	B.2.1.1.1.2.1.1.2.1.1.1	0.253588516746411	.	158920001	159120000	#4848FF	1	0.25
chr1	159120001	159480000	B.2.2.1.2.1.1.2.1	0.0837320574162679	.	159120001	159480000	#0000FF	1	0.125
chr1	159480001	159560000	B.2.1.2.2.1.1.1.1	0.159090909090909	.	159480001	159560000	#4848FF	1	0.25
chr1	159560001	159760000	B.2.1.2.1.2.1.2.1	0.169856459330144	.	159560001	159760000	#4848FF	1	0.25
chr1	159760001	160040000	A.2.1.2.1.1.2.2.1	0.619617224880383	.	159760001	160040000	#FF9191	1	0.75
chr1	160040001	160240000	A.1.1.2.2.2.1.2.2.1	0.858851674641148	.	160040001	160240000	#FF0000	1	1
chr1	160240001	160560000	A.1.1.1.2.1.1.2.2.2.1.1	0.980861244019139	.	160240001	160560000	#FF0000	1	1
chr1	160560001	160920000	A.1.1.1.2.1.1.2.1.1	0.98444976076555	.	160560001	160920000	#FF0000	1	1
chr1	160920001	161160000	A.1.1.1.2.2.2.1.2.2	0.947368421052632	.	160920001	161160000	#FF0000	1	1
chr1	161160001	161440000	A.1.1.1.2.1.1.2.2.1	0.982057416267943	.	161160001	161440000	#FF0000	1	1
chr1	161440001	161720000	A.1.2.1.1.2.1.2.1.1.2.2	0.828947368421053	.	161440001	161720000	#FF4848	1	0.875
chr1	161720001	162080000	A.1.2.1.2.1.2.1.2.1	0.803827751196172	.	161720001	162080000	#FF4848	1	0.875
chr1	162080001	162240000	A.1.2.1.2.2.2.1.2.1.1	0.782296650717703	.	162080001	162240000	#FF4848	1	0.875
chr1	162240001	162560000	A.2.1.2.1.1.2.1.1.2.2	0.623205741626794	.	162240001	162560000	#FF9191	1	0.75
chr1	162560001	162800000	A.2.1.2.2.2.1.2.2.2	0.558612440191388	.	162560001	162800000	#FF9191	1	0.75
chr1	162800001	163000000	B.1.1.2.2.1.1.2.2	0.367224880382775	.	162800001	163000000	#DADAFF	1	0.5
chr1	163000001	163120000	B.1.2.2.2.1.1.1.2.1	0.285885167464115	.	163000001	163120000	#9191FF	1	0.375
chr1	163120001	163280000	B.1.2.1.1.1.1.1.2.1	0.350478468899522	.	163120001	163280000	#9191FF	1	0.375
chr1	163280001	163560000	B.1.2.1.1.1.1.2.2	0.345693779904306	.	163280001	163560000	#9191FF	1	0.375
chr1	163560001	163680000	B.1.1.2.1.1.1.1.1.1.2	0.389952153110048	.	163560001	163680000	#DADAFF	1	0.5
chr1	163680001	163800000	B.1.2.1.2.2.2.1	0.314593301435407	.	163680001	163800000	#9191FF	1	0.375
chr1	163800001	164000000	B.2.1.1.1.2.1.1.2.1.2.1	0.251196172248804	.	163800001	164000000	#4848FF	1	0.25
chr1	164000001	164240000	B.2.1.1.1.2.1.1.2.1.2.2	0.25	.	164000001	164240000	#4848FF	1	0.25
chr1	164240001	164400000	B.1.2.2.2.1.1.1.1	0.287081339712919	.	164240001	164400000	#9191FF	1	0.375
chr1	164400001	164520000	B.1.1.2.1.1.1.1.1.1.1	0.391148325358852	.	164400001	164520000	#DADAFF	1	0.5
chr1	164520001	164680000	A.2.2.1.2.2.2.1.2.1	0.494019138755981	.	164520001	164680000	#FFDADA	1	0.625
chr1	164680001	165080000	A.2.2.2.2.2.1.2.1.2.2	0.437799043062201	.	164680001	165080000	#FFDADA	1	0.625
chr1	165080001	165360000	A.2.2.2.2.1.1.2	0.458133971291866	.	165080001	165360000	#FFDADA	1	0.625
chr1	165360001	165600000	A.2.2.1.2.2.2.1.1	0.495215311004785	.	165360001	165600000	#FFDADA	1	0.625
chr1	165600001	165880000	A.2.2.1.2.1.1.1.1.1	0.523923444976077	.	165600001	165880000	#FFDADA	1	0.625
chr1	165880001	166080000	B.2.1.2.2.1.1.1.2.2.2	0.155502392344498	.	165880001	166080000	#4848FF	1	0.25
chr1	166080001	166480000	B.2.1.1.1.2.1.2.2.1	0.246411483253589	.	166080001	166480000	#4848FF	1	0.25
chr1	166480001	166800000	B.2.1.2.1.2.2.2	0.160287081339713	.	166480001	166800000	#4848FF	1	0.25
chr1	166800001	167040000	A.2.2.2.2.2.1.1.1.1	0.450956937799043	.	166800001	167040000	#FFDADA	1	0.625
chr1	167040001	167520000	A.1.1.2.2.2.2.1.1.2.2	0.854066985645933	.	167040001	167520000	#FF0000	1	1
chr1	167520001	167720000	A.1.2.1.1.2.1.2.1.1.1	0.83133971291866	.	167520001	167720000	#FF4848	1	0.875
chr1	167720001	168080000	A.1.1.2.2.2.2.1.1.2.1	0.855263157894737	.	167720001	168080000	#FF0000	1	1
chr1	168080001	168360000	A.2.1.2.1.1.2.2.2.2	0.617224880382775	.	168080001	168360000	#FF9191	1	0.75
chr1	168360001	168560000	B.1.2.1.1.1.1.1.2.2.1	0.349282296650718	.	168360001	168560000	#9191FF	1	0.375
chr1	168560001	169000000	B.2.1.2.1.2.1.2.2.2.1	0.167464114832536	.	168560001	169000000	#4848FF	1	0.25
chr1	169000001	169080000	B.2.1.1.2.1.1.2.2	0.22488038277512	.	169000001	169080000	#4848FF	1	0.25
chr1	169080001	169360000	B.1.2.2.1.2.1.2.2	0.291866028708134	.	169080001	169360000	#9191FF	1	0.375
chr1	169360001	169840000	B.1.2.1.1.1.2.1.1	0.344497607655502	.	169360001	169840000	#9191FF	1	0.375
chr1	169840001	170000000	B.2.1.1.1.2.1.1.2.2	0.248803827751196	.	169840001	170000000	#4848FF	1	0.25
chr1	170000001	170240000	B.2.2.1.2.1.1.2.2.2.2	0.0789473684210526	.	170000001	170240000	#0000FF	1	0.125
chr1	170240001	170320000	B.2.1.2.2.2.2.2.2	0.130382775119617	.	170240001	170320000	#4848FF	1	0.25
chr1	170320001	170640000	B.2.2.1.2.1.1.2.2.2.1	0.0801435406698565	.	170320001	170640000	#0000FF	1	0.125
chr1	170640001	170920000	B.2.2.1.2.1.1.2.2.1.2	0.0813397129186603	.	170640001	170920000	#0000FF	1	0.125
chr1	170920001	171400000	B.2.1.2.1.2.1.2.2.2.2	0.166267942583732	.	170920001	171400000	#4848FF	1	0.25
chr1	171400001	171720000	A.2.2.1.2.1.1.2.2	0.51555023923445	.	171400001	171720000	#FFDADA	1	0.625
chr1	171720001	171960000	B.1.1.2.2.1.1.2.1.1.1	0.370813397129187	.	171720001	171960000	#DADAFF	1	0.5
chr1	171960001	172360000	B.2.1.1.1.2.1.2.2.2.1	0.245215311004785	.	171960001	172360000	#4848FF	1	0.25
chr1	172360001	172720000	B.1.1.1.2.2.1.2.1.2	0.399521531100478	.	172360001	172720000	#DADAFF	1	0.5
chr1	172720001	172800000	B.2.1.1.2.1.1.2.1	0.226076555023923	.	172720001	172800000	#4848FF	1	0.25
chr1	172800001	173120000	B.2.1.1.1.2.1.2.2.2.2	0.244019138755981	.	172800001	173120000	#4848FF	1	0.25
chr1	173120001	173200000	B.2.1.1.2.2.1.2	0.212918660287081	.	173120001	173200000	#4848FF	1	0.25
chr1	173200001	173400000	B.1.2.2.2.1.1.2.1	0.283492822966507	.	173200001	173400000	#9191FF	1	0.375
chr1	173400001	173800000	B.1.1.2.2.1.1.2.1.1.2	0.369617224880383	.	173400001	173800000	#DADAFF	1	0.5
chr1	173800001	174240000	B.1.1.1.2.2.1.2.1.1	0.400717703349282	.	173800001	174240000	#DADAFF	1	0.5
chr1	174240001	174720000	B.2.2.1.2.1.2.2.2.1.2.1	0.0586124401913876	.	174240001	174720000	#0000FF	1	0.125
chr1	174720001	175000000	A.2.2.2.2.2.1.1.1.2.1	0.449760765550239	.	174720001	175000000	#FFDADA	1	0.625
chr1	175000001	175320000	A.2.2.2.2.2.1.2.1.1.1.1	0.442583732057416	.	175000001	175320000	#FFDADA	1	0.625
chr1	175320001	175480000	A.2.2.2.1.1.1.1.2.2	0.483253588516746	.	175320001	175480000	#FFDADA	1	0.625
chr1	175480001	175920000	A.2.1.2.2.2.1.2.1	0.561004784688995	.	175480001	175920000	#FF9191	1	0.75
chr1	175920001	176080000	A.2.2.2.2.1.1.1.1	0.460526315789474	.	175920001	176080000	#FFDADA	1	0.625
chr1	176080001	176280000	B.1.1.1.2.2.1.2.2.2	0.397129186602871	.	176080001	176280000	#DADAFF	1	0.5
chr1	176280001	176520000	B.2.1.1.1.2.1.1.2.1.1.2	0.252392344497608	.	176280001	176520000	#4848FF	1	0.25
chr1	176520001	176840000	B.1.2.2.1.2.1.1.1	0.296650717703349	.	176520001	176840000	#9191FF	1	0.375
chr1	176840001	177160000	B.1.2.1.1.1.2.1.2	0.343301435406699	.	176840001	177160000	#9191FF	1	0.375
chr1	177160001	177400000	B.1.2.2.2.1.1.1.2.2	0.284688995215311	.	177160001	177400000	#9191FF	1	0.375
chr1	177400001	178040000	B.2.1.2.1.2.1.1.1	0.174641148325359	.	177400001	178040000	#4848FF	1	0.25
chr1	178040001	178280000	A.2.1.2.2.2.1.2.2.1	0.559808612440191	.	178040001	178280000	#FF9191	1	0.75
chr1	178280001	178480000	A.2.1.2.1.1.1.2.2.2	0.626794258373206	.	178280001	178480000	#FF9191	1	0.75
chr1	178480001	178760000	A.2.2.1.2.1.1.2.1.2.1	0.517942583732057	.	178480001	178760000	#FFDADA	1	0.625
chr1	178760001	179000000	A.2.2.1.2.2.2.1.2.2	0.492822966507177	.	178760001	179000000	#FFDADA	1	0.625
chr1	179000001	179400000	A.2.2.1.2.1.1.2.1.1	0.519138755980861	.	179000001	179400000	#FFDADA	1	0.625
chr1	179400001	179640000	B.1.2.1.1.1.1.2.1	0.34688995215311	.	179400001	179640000	#9191FF	1	0.375
chr1	179640001	179800000	B.1.1.2.1.1.1.2.2.2.2	0.382775119617225	.	179640001	179800000	#DADAFF	1	0.5
chr1	179800001	180120000	A.2.1.2.1.1.2.1.2.1	0.62200956937799	.	179800001	180120000	#FF9191	1	0.75
chr1	180120001	180240000	A.2.2.2.1.1.1.1.1.2.1	0.486842105263158	.	180120001	180240000	#FFDADA	1	0.625
chr1	180240001	180440000	A.2.2.2.2.2.1.2.1.2.1	0.438995215311005	.	180240001	180440000	#FFDADA	1	0.625
chr1	180440001	180640000	A.2.2.1.1.1.2.1.2.1	0.543062200956938	.	180440001	180640000	#FFDADA	1	0.625
chr1	180640001	180840000	A.2.2.2.2.1.1.1.2	0.45933014354067	.	180640001	180840000	#FFDADA	1	0.625
chr1	180840001	181160000	A.1.2.1.1.2.2.2.2	0.815789473684211	.	180840001	181160000	#FF4848	1	0.875
chr1	181160001	181440000	A.2.2.2.2.2.1.2.1.1.1.2	0.441387559808612	.	181160001	181440000	#FFDADA	1	0.625
chr1	181440001	181720000	B.1.1.2.1.1.1.2.1	0.386363636363636	.	181440001	181720000	#DADAFF	1	0.5
chr1	181720001	182040000	B.1.1.2.2.1.2.1.2	0.364832535885167	.	181720001	182040000	#DADAFF	1	0.5
chr1	182040001	182200000	A.2.1.2.2.1.1.1.1.2	0.584928229665072	.	182040001	182200000	#FF9191	1	0.75
chr1	182200001	182600000	A.2.1.2.1.1.2.1.1.2.1	0.624401913875598	.	182200001	182600000	#FF9191	1	0.75
chr1	182600001	182840000	A.1.2.1.1.2.1.2.1.1.2.1	0.830143540669856	.	182600001	182840000	#FF4848	1	0.875
chr1	182840001	183080000	A.1.1.2.2.2.1.2.1	0.860047846889952	.	182840001	183080000	#FF0000	1	1
chr1	183080001	183600000	A.1.1.1.2.1.1.1.1	0.986842105263158	.	183080001	183600000	#FF0000	1	1
chr1	183600001	184040000	A.1.2.1.2.1.2.1.1.1	0.807416267942584	.	183600001	184040000	#FF4848	1	0.875
chr1	184040001	184360000	A.2.1.2.2.1.1.2.2.1	0.576555023923445	.	184040001	184360000	#FF9191	1	0.75
chr1	184360001	184720000	A.2.1.2.1.1.2.1.1.1	0.625598086124402	.	184360001	184720000	#FF9191	1	0.75
chr1	184720001	185120000	A.2.2.2.2.2.1.1.1.2.2	0.448564593301435	.	184720001	185120000	#FFDADA	1	0.625
chr1	185120001	185240000	B.1.1.2.1.1.1.2.2.1	0.385167464114833	.	185120001	185240000	#DADAFF	1	0.5
chr1	185240001	185720000	A.2.2.1.2.1.1.1.1.2	0.522727272727273	.	185240001	185720000	#FFDADA	1	0.625
chr1	185720001	185880000	B.1.2.2.2.1.1.2.2	0.282296650717703	.	185720001	185880000	#9191FF	1	0.375
chr1	185880001	186320000	B.2.1.1.1.2.2.1.1	0.242822966507177	.	185880001	186320000	#4848FF	1	0.25
chr1	186320001	186640000	B.2.1.1.1.2.1.2.1	0.247607655502392	.	186320001	186640000	#4848FF	1	0.25
chr1	186640001	186960000	B.2.2.1.2.1.2.2.1.1.1.1	0.0705741626794258	.	186640001	186960000	#0000FF	1	0.125
chr1	186960001	187200000	B.2.2.1.2.2.2.2.1.2.1	0.041866028708134	.	186960001	187200000	#0000FF	1	0.125
chr1	187200001	187600000	B.2.1.2.1.2.1.1.2.2.2	0.171052631578947	.	187200001	187600000	#4848FF	1	0.25
chr1	187600001	188080000	B.2.1.2.1.2.1.2.2.1	0.16866028708134	.	187600001	188080000	#4848FF	1	0.25
chr1	188080001	188280000	B.2.2.1.2.1.1.1.1.2.1	0.0897129186602871	.	188080001	188280000	#0000FF	1	0.125
chr1	188280001	188600000	B.2.2.1.2.1.2.2.1.2.1.2	0.062200956937799	.	188280001	188600000	#0000FF	1	0.125
chr1	188600001	189160000	B.2.2.1.2.1.2.2.2.1.2.2	0.0574162679425837	.	188600001	189160000	#0000FF	1	0.125
chr1	189160001	189360000	B.2.2.1.2.2.2.2.1.2.2	0.0406698564593301	.	189160001	189360000	#0000FF	1	0.125
chr1	189360001	189680000	B.2.2.1.2.1.1.1.1.1.1	0.0921052631578947	.	189360001	189680000	#0000FF	1	0.125
chr1	189680001	190120000	B.2.2.1.2.1.2.2.1.1.1.2	0.069377990430622	.	189680001	190120000	#0000FF	1	0.125
chr1	190120001	190520000	B.2.2.1.2.1.2.2.2.1.1	0.0598086124401914	.	190120001	190520000	#0000FF	1	0.125
chr1	190520001	191040000	B.2.2.2.1.2.1.2.1.2	0.0143540669856459	.	190520001	191040000	#0000FF	1	0.125
chr1	191040001	191160000	B.2.1.2.2.1.1.2	0.154306220095694	.	191040001	191160000	#4848FF	1	0.25
chr1	191160001	191720000	B.2.2.1.2.1.2.2.1.1.2.1	0.0681818181818182	.	191160001	191720000	#0000FF	1	0.125
chr1	191720001	191960000	B.2.2.1.2.1.1.1.1.2.2	0.0885167464114833	.	191720001	191960000	#0000FF	1	0.125
chr1	191960001	192440000	B.2.2.1.2.1.2.2.1.1.2.2	0.0669856459330144	.	191960001	192440000	#0000FF	1	0.125
chr1	192440001	192760000	B.1.2.1.1.1.2.2	0.342105263157895	.	192440001	192760000	#9191FF	1	0.375
chr1	192760001	192840000	B.1.1.2.1.1.1.1.1.2	0.388755980861244	.	192760001	192840000	#DADAFF	1	0.5
chr1	192840001	193080000	B.1.1.2.2.1.1.2.1.2	0.368421052631579	.	192840001	193080000	#DADAFF	1	0.5
chr1	193080001	193280000	B.1.2.1.1.1.1.1.2.2.2	0.348086124401914	.	193080001	193280000	#9191FF	1	0.375
chr1	193280001	193440000	B.2.1.1.1.2.1.1.1.1	0.255980861244019	.	193280001	193440000	#4848FF	1	0.25
chr1	193440001	193680000	B.2.2.1.2.1.1.1.1.1.2	0.0909090909090909	.	193440001	193680000	#0000FF	1	0.125
chr1	193680001	194040000	B.2.2.2.1.2.1.2.1.1	0.0155502392344498	.	193680001	194040000	#0000FF	1	0.125
chr1	194040001	194320000	B.2.2.1.2.2.2.2.1.1	0.0430622009569378	.	194040001	194320000	#0000FF	1	0.125
chr1	194320001	194480000	B.2.2.1.2.2.2.2.2.1	0.0394736842105263	.	194320001	194480000	#0000FF	1	0.125
chr1	194480001	194920000	B.2.2.2.2.1.1.1.2	0.00717703349282297	.	194480001	194920000	#0000FF	1	0.125
chr1	194920001	195000000	B.2.2.1.2.2.1.2.2	0.0514354066985646	.	194920001	195000000	#0000FF	1	0.125
chr1	195000001	195120000	B.2.2.1.2.2.1.2.1	0.0526315789473684	.	195000001	195120000	#0000FF	1	0.125
chr1	195120001	195360000	B.2.2.1.2.2.2.2.2.2	0.0382775119617225	.	195120001	195360000	#0000FF	1	0.125
chr1	195360001	195720000	B.2.2.1.2.1.2.2.1.2.1.1.2.1	0.0645933014354067	.	195360001	195720000	#0000FF	1	0.125
chr1	195720001	195840000	B.1.1.2.1.2.1.2	0.376794258373206	.	195720001	195840000	#DADAFF	1	0.5
chr1	195840001	196120000	B.2.1.1.1.2.2.1.2	0.241626794258373	.	195840001	196120000	#4848FF	1	0.25
chr1	196120001	196320000	B.2.1.1.1.2.2.2.2.1.1	0.239234449760766	.	196120001	196320000	#4848FF	1	0.25
chr1	196320001	196680000	B.2.1.2.1.2.1.1.2.1	0.173444976076555	.	196320001	196680000	#4848FF	1	0.25
chr1	196680001	196840000	B.2.2.1.2.2.1.1.2	0.0538277511961723	.	196680001	196840000	#0000FF	1	0.125
chr1	196840001	197080000	B.2.2.2.1.2.2.1	0.0107655502392345	.	196840001	197080000	#0000FF	1	0.125
chr1	197080001	197360000	B.2.2.1.2.1.1.1.2.2.1	0.0861244019138756	.	197080001	197360000	#0000FF	1	0.125
chr1	197360001	197600000	B.2.2.1.2.1.2.2.1.2.1.1.1	0.0657894736842105	.	197360001	197600000	#0000FF	1	0.125
chr1	197600001	197800000	B.2.2.1.2.1.1.1.2.2.2	0.0849282296650718	.	197600001	197800000	#0000FF	1	0.125
chr1	197800001	198080000	B.2.1.1.1.2.2.2.2.1.2	0.238038277511962	.	197800001	198080000	#4848FF	1	0.25
chr1	198080001	198320000	B.1.2.2.1.2.1.2.1.2	0.293062200956938	.	198080001	198320000	#9191FF	1	0.375
chr1	198320001	198720000	B.2.2.1.2.1.2.2.1.2.1.1.2.2	0.0633971291866029	.	198320001	198720000	#0000FF	1	0.125
chr1	198720001	199000000	B.2.2.2.1.2.1.2.2.1	0.0131578947368421	.	198720001	199000000	#0000FF	1	0.125
chr1	199000001	199280000	B.2.2.2.1.2.1.1.1	0.0179425837320574	.	199000001	199280000	#0000FF	1	0.125
chr1	199280001	199520000	B.2.2.1.2.1.2.2.1.2.2	0.0610047846889952	.	199280001	199520000	#0000FF	1	0.125
chr1	199520001	199840000	B.2.2.1.2.1.1.1.2.1	0.0873205741626794	.	199520001	199840000	#0000FF	1	0.125
chr1	199840001	200000000	B.1.2.2.1.2.1.2.1.1	0.294258373205742	.	199840001	200000000	#9191FF	1	0.375
chr1	200000001	200240000	A.2.2.2.2.2.1.2.2.2.2	0.434210526315789	.	200000001	200240000	#FFDADA	1	0.625
chr1	200240001	200520000	A.2.1.2.1.2.2.2.1	0.589712918660287	.	200240001	200520000	#FF9191	1	0.75
chr1	200520001	200840000	A.1.1.2.2.2.2.1.1.1	0.856459330143541	.	200520001	200840000	#FF0000	1	1
chr1	200840001	201160000	A.1.1.1.2.1.1.1.2	0.985645933014354	.	200840001	201160000	#FF0000	1	1
chr1	201160001	201360000	A.1.1.2.2.2.1.1.2	0.861244019138756	.	201160001	201360000	#FF0000	1	1
chr1	201360001	201840000	A.1.1.1.1.1.1.2	0.998803827751196	.	201360001	201840000	#FF0000	1	1
chr1	201840001	202120000	A.1.1.2.1.1.1.2.1.2	0.92822966507177	.	201840001	202120000	#FF0000	1	1
chr1	202120001	202320000	A.1.1.2.1.2.2.2.2.2	0.876794258373206	.	202120001	202320000	#FF0000	1	1
chr1	202320001	202640000	A.1.1.1.1.2.2.2.2.2	0.988038277511962	.	202320001	202640000	#FF0000	1	1
chr1	202640001	202960000	A.1.1.1.1.1.2.1.2	0.996411483253589	.	202640001	202960000	#FF0000	1	1
chr1	202960001	203280000	A.1.1.1.2.2.2.1.1.1.1	0.954545454545455	.	202960001	203280000	#FF0000	1	1
chr1	203280001	203480000	A.1.1.2.1.2.1.2.1.2	0.898325358851675	.	203280001	203480000	#FF0000	1	1
chr1	203480001	203800000	A.1.1.1.1.2.2.2.2.1	0.989234449760766	.	203480001	203800000	#FF0000	1	1
chr1	203800001	204120000	A.1.1.2.1.1.1.2.2.1.2	0.924641148325359	.	203800001	204120000	#FF0000	1	1
chr1	204120001	204520000	A.1.1.1.1.1.2.1.1	0.997607655502392	.	204120001	204520000	#FF0000	1	1
chr1	204520001	205040000	A.1.1.1.1.1.2.2	0.995215311004785	.	204520001	205040000	#FF0000	1	1
chr1	205040001	205280000	A.1.1.1.2.2.2.2.1	0.946172248803828	.	205040001	205280000	#FF0000	1	1
chr1	205280001	205520000	A.1.1.2.1.1.1.2.2.1.1.1	0.927033492822967	.	205280001	205520000	#FF0000	1	1
chr1	205520001	205720000	A.1.1.1.2.2.2.1.1.2.2.2	0.949760765550239	.	205520001	205720000	#FF0000	1	1
chr1	205720001	205960000	A.1.1.2.1.1.2.2.2.1	0.909090909090909	.	205720001	205960000	#FF0000	1	1
chr1	206040001	206360000	A.1.1.2.1.2.2.2.2.1	0.87799043062201	.	206040001	206360000	#FF0000	1	1
chr1	206480001	206560000	A.2.2.1.1.2.1.2.1.2	0.5311004784689	.	206480001	206560000	#FFDADA	1	0.625
chr1	206560001	206760000	A.1.2.1.1.2.1.1	0.832535885167464	.	206560001	206760000	#FF4848	1	0.875
chr1	206760001	207000000	A.1.1.2.2.2.1.1.1	0.86244019138756	.	206760001	207000000	#FF0000	1	1
chr1	207000001	207200000	A.2.1.2.1.1.1.2.1.2	0.629186602870813	.	207000001	207200000	#FF9191	1	0.75
chr1	207200001	207800000	A.2.1.2.1.2.1.1.2	0.613636363636364	.	207200001	207800000	#FF9191	1	0.75
chr1	207800001	207960000	A.2.1.2.2.1.1.1.1.1	0.586124401913876	.	207800001	207960000	#FF9191	1	0.75
chr1	207960001	208160000	A.1.2.1.2.1.2.2.2.2.1.1	0.799043062200957	.	207960001	208160000	#FF4848	1	0.875
chr1	208160001	208440000	A.2.1.2.1.1.1.2.1.1	0.630382775119617	.	208160001	208440000	#FF9191	1	0.75
chr1	208440001	208520000	A.2.2.1.1.1.2.1.2.2	0.541866028708134	.	208440001	208520000	#FFDADA	1	0.625
chr1	208520001	208600000	A.2.2.1.1.1.2.2.2.2	0.534688995215311	.	208520001	208600000	#FFDADA	1	0.625
chr1	208600001	208880000	A.2.2.1.2.2.1.2.1	0.498803827751196	.	208600001	208880000	#FFDADA	1	0.625
chr1	208880001	209160000	A.2.2.2.2.2.1.2.1.1.2	0.440191387559809	.	208880001	209160000	#FFDADA	1	0.625
chr1	209160001	209240000	A.2.2.2.1.2.1.2.2	0.466507177033493	.	209160001	209240000	#FFDADA	1	0.625
chr1	209240001	209400000	A.2.2.1.1.1.2.2.2.1.1	0.537081339712919	.	209240001	209400000	#FFDADA	1	0.625
chr1	209400001	209760000	A.1.2.1.2.1.2.1.2.2	0.802631578947368	.	209400001	209760000	#FF4848	1	0.875
chr1	209760001	209960000	A.2.1.2.2.1.1.2.1.2	0.577751196172249	.	209760001	209960000	#FF9191	1	0.75
chr1	209960001	210280000	A.2.2.2.2.2.1.2.2.1	0.436602870813397	.	209960001	210280000	#FFDADA	1	0.625
chr1	210280001	210560000	A.2.2.1.2.1.1.1.2.2	0.520334928229665	.	210280001	210560000	#FFDADA	1	0.625
chr1	210560001	211000000	B.1.2.2.1.2.2.1.1	0.29066985645933	.	210560001	211000000	#9191FF	1	0.375
chr1	211000001	211440000	B.1.2.2.1.2.2.1.2	0.289473684210526	.	211000001	211440000	#9191FF	1	0.375
chr1	211440001	211680000	A.2.1.2.1.2.1.2.2.2.1	0.604066985645933	.	211440001	211680000	#FF9191	1	0.75
chr1	211680001	211840000	A.2.1.2.2.1.1.1.2.1.2	0.582535885167464	.	211680001	211840000	#FF9191	1	0.75
chr1	211840001	212200000	A.1.2.1.2.1.2.1.1.2.2	0.805023923444976	.	211840001	212200000	#FF4848	1	0.875
chr1	212200001	212640000	A.1.1.2.2.2.2.1.2.2	0.851674641148325	.	212200001	212640000	#FF0000	1	1
chr1	212640001	212880000	A.1.1.2.2.2.2.1.2.1	0.852870813397129	.	212640001	212880000	#FF0000	1	1
chr1	212880001	213200000	A.1.1.2.2.2.1.2.2.2	0.857655502392344	.	212880001	213200000	#FF0000	1	1
chr1	213200001	213480000	A.2.2.1.2.2.1.1.2	0.5	.	213200001	213480000	#FFDADA	1	0.625
chr1	213480001	213680000	B.1.2.1.1.1.1.1.1	0.351674641148325	.	213480001	213680000	#9191FF	1	0.375
chr1	213680001	213920000	B.1.2.2.1.2.1.1.2	0.295454545454545	.	213680001	213920000	#9191FF	1	0.375
chr1	213920001	214080000	B.2.1.1.1.2.1.1.1.2	0.254784688995215	.	213920001	214080000	#4848FF	1	0.25
chr1	214080001	214360000	B.1.1.2.2.1.1.1.2	0.37200956937799	.	214080001	214360000	#DADAFF	1	0.5
chr1	214360001	214520000	A.2.2.1.2.2.1.2.2.2	0.496411483253589	.	214360001	214520000	#FFDADA	1	0.625
chr1	214520001	214800000	A.2.1.2.1.1.2.1.2.2	0.620813397129187	.	214520001	214800000	#FF9191	1	0.75
chr1	214800001	215080000	B.2.1.2.1.2.2.1.2.1	0.163875598086124	.	214800001	215080000	#4848FF	1	0.25
chr1	215080001	215400000	B.2.2.1.2.1.2.2.2.2	0.0562200956937799	.	215080001	215400000	#0000FF	1	0.125
chr1	215400001	215800000	B.2.2.2.1.2.1.2.2.2	0.0119617224880383	.	215400001	215800000	#0000FF	1	0.125
chr1	215800001	216240000	B.2.1.2.1.2.1.1.2.2.1	0.172248803827751	.	215800001	216240000	#4848FF	1	0.25
chr1	216240001	216400000	B.1.2.1.1.2.2.2	0.324162679425837	.	216240001	216400000	#9191FF	1	0.375
chr1	216400001	216520000	B.2.1.1.2.2.2.2.2.1	0.206937799043062	.	216400001	216520000	#4848FF	1	0.25
chr1	216520001	216680000	B.2.1.1.2.2.2.1.2	0.20933014354067	.	216520001	216680000	#4848FF	1	0.25
chr1	216680001	216880000	B.2.1.1.1.2.2.2.2.2.2.2.2	0.233253588516746	.	216680001	216880000	#4848FF	1	0.25
chr1	216880001	217000000	B.2.1.1.2.2.1.1.1	0.215311004784689	.	216880001	217000000	#4848FF	1	0.25
chr1	217000001	217160000	B.2.1.1.1.2.2.2.2.2.1	0.236842105263158	.	217000001	217160000	#4848FF	1	0.25
chr1	217160001	217480000	B.2.1.2.1.2.2.1.2.2.1	0.162679425837321	.	217160001	217480000	#4848FF	1	0.25
chr1	217480001	217600000	B.2.1.1.2.2.2.2.1	0.208133971291866	.	217480001	217600000	#4848FF	1	0.25
chr1	217600001	217680000	B.2.1.1.2.2.2.2.2.2	0.205741626794258	.	217600001	217680000	#4848FF	1	0.25
chr1	217680001	217800000	B.2.1.2.2.2.2.2.1	0.131578947368421	.	217680001	217800000	#4848FF	1	0.25
chr1	217800001	217960000	B.2.1.1.2.2.2.1.1.2	0.210526315789474	.	217800001	217960000	#4848FF	1	0.25
chr1	217960001	218400000	B.2.2.2.1.2.1.1.2	0.0167464114832536	.	217960001	218400000	#0000FF	1	0.125
chr1	218400001	218760000	B.2.1.1.1.2.2.2.2.2.2.1	0.235645933014354	.	218400001	218760000	#4848FF	1	0.25
chr1	218760001	219000000	B.2.2.1.2.2.2.1.2.1	0.0454545454545455	.	218760001	219000000	#0000FF	1	0.125
chr1	219000001	219320000	B.2.2.2.2.1.1.1.1	0.00837320574162679	.	219000001	219320000	#0000FF	1	0.125
chr1	219320001	219600000	B.2.2.1.2.2.2.1.1.2.1	0.0478468899521531	.	219320001	219600000	#0000FF	1	0.125
chr1	219600001	219720000	B.2.2.1.2.2.1.1.1	0.0550239234449761	.	219600001	219720000	#0000FF	1	0.125
chr1	219720001	219840000	B.2.1.1.2.2.2.1.1.1	0.211722488038278	.	219720001	219840000	#4848FF	1	0.25
chr1	219840001	220040000	B.2.1.2.2.2.2.1.1.1	0.135167464114833	.	219840001	220040000	#4848FF	1	0.25
chr1	220040001	220240000	B.1.1.2.2.1.1.1.1.1	0.374401913875598	.	220040001	220240000	#DADAFF	1	0.5
chr1	220240001	220320000	A.2.2.2.1.2.2.1	0.465311004784689	.	220240001	220320000	#FFDADA	1	0.625
chr1	220320001	220560000	A.1.2.1.2.1.2.2.2.1	0.800239234449761	.	220320001	220560000	#FF4848	1	0.875
chr1	220560001	220960000	A.2.1.2.1.2.1.2.2.2.2	0.602870813397129	.	220560001	220960000	#FF9191	1	0.75
chr1	220960001	221360000	A.2.2.2.2.2.1.1.2.1.1.2	0.446172248803828	.	220960001	221360000	#FFDADA	1	0.625
chr1	221360001	221600000	A.2.2.2.2.2.1.1.2.1.2	0.444976076555024	.	221360001	221600000	#FFDADA	1	0.625
chr1	221600001	221840000	A.2.2.1.2.2.1.2.2.1	0.497607655502392	.	221600001	221840000	#FFDADA	1	0.625
chr1	221840001	222200000	A.2.2.2.2.2.1.1.2.1.1.1	0.447368421052632	.	221840001	222200000	#FFDADA	1	0.625
chr1	222200001	222440000	A.2.2.2.2.2.1.2.2.2.1	0.435406698564593	.	222200001	222440000	#FFDADA	1	0.625
chr1	222440001	222680000	B.1.1.1.2.1.2.1.1.2	0.412679425837321	.	222440001	222680000	#DADAFF	1	0.5
chr1	222680001	222880000	A.1.2.1.2.1.2.2.2.2.1.2	0.797846889952153	.	222680001	222880000	#FF4848	1	0.875
chr1	222880001	223120000	A.1.2.1.1.2.1.2.2.2.2	0.822966507177033	.	222880001	223120000	#FF4848	1	0.875
chr1	223120001	223280000	A.1.2.1.2.2.2.1.1.1	0.784688995215311	.	223120001	223280000	#FF4848	1	0.875
chr1	223280001	223680000	A.1.1.2.2.2.2.2.2	0.848086124401914	.	223280001	223680000	#FF0000	1	1
chr1	223680001	223840000	A.2.2.1.1.1.2.1.1.2	0.544258373205742	.	223680001	223840000	#FFDADA	1	0.625
chr1	223840001	224080000	A.1.2.1.1.2.1.2.2.1	0.826555023923445	.	223840001	224080000	#FF4848	1	0.875
chr1	224080001	224240000	A.2.1.1.2.2.1.2	0.635167464114832	.	224080001	224240000	#FF9191	1	0.75
chr1	224240001	224320000	A.2.1.1.1.2.2.2.2	0.650717703349282	.	224240001	224320000	#FF9191	1	0.75
chr1	224320001	224600000	A.1.1.1.2.2.2.1.1.2.1	0.952153110047847	.	224320001	224600000	#FF0000	1	1
chr1	224600001	224840000	A.1.1.2.2.2.2.2.1.1	0.850478468899522	.	224600001	224840000	#FF0000	1	1
chr1	224840001	225120000	A.1.2.1.1.2.2.1.2	0.820574162679426	.	224840001	225120000	#FF4848	1	0.875
chr1	225120001	225640000	A.2.1.2.2.1.1.2.2.2	0.575358851674641	.	225120001	225640000	#FF9191	1	0.75
chr1	225640001	225960000	A.1.1.1.2.1.1.2.2.2.1.2	0.979665071770335	.	225640001	225960000	#FF0000	1	1
chr1	225960001	226240000	A.1.1.1.2.2.2.1.1.1.2	0.953349282296651	.	225960001	226240000	#FF0000	1	1
chr1	226240001	226520000	A.1.1.1.2.2.1.1.1.1	0.967703349282297	.	226240001	226520000	#FF0000	1	1
chr1	226520001	226720000	A.1.1.1.2.2.2.1.1.2.2.1	0.950956937799043	.	226520001	226720000	#FF0000	1	1
chr1	226720001	227080000	A.1.1.2.1.1.1.2.2.1.1.2	0.925837320574163	.	226720001	227080000	#FF0000	1	1
chr1	227080001	227200000	A.2.1.1.2.1.1.1.2.2	0.647129186602871	.	227080001	227200000	#FF9191	1	0.75
chr1	227200001	227440000	A.1.2.1.2.2.2.2.1.1	0.778708133971292	.	227200001	227440000	#FF4848	1	0.875
chr1	227440001	227640000	A.1.2.2.1.1.2.2.2.1	0.759569377990431	.	227440001	227640000	#FF4848	1	0.875
chr1	227640001	227880000	A.2.1.1.1.2.1.1.1.2	0.667464114832536	.	227640001	227880000	#FF9191	1	0.75
chr1	227880001	228240000	A.1.2.2.2.2.2.1.1.2	0.694976076555024	.	227880001	228240000	#FF4848	1	0.875
chr1	228240001	228560000	A.1.1.2.1.2.1.2.1.1.1.2	0.900717703349282	.	228240001	228560000	#FF0000	1	1
chr1	228560001	228760000	A.1.2.2.2.1.1.2.2.2	0.72488038277512	.	228560001	228760000	#FF4848	1	0.875
chr1	228760001	229240000	A.1.1.1.1.2.2.2.1	0.990430622009569	.	228760001	229240000	#FF0000	1	1
chr1	229240001	229400000	A.1.1.2.1.1.2.2.2.2	0.907894736842105	.	229240001	229400000	#FF0000	1	1
chr1	229400001	229680000	A.1.1.2.1.1.1.2.2.2	0.923444976076555	.	229400001	229680000	#FF0000	1	1
chr1	229680001	230000000	A.1.2.1.2.2.2.2.1.2	0.777511961722488	.	229680001	230000000	#FF4848	1	0.875
chr1	230000001	230120000	A.2.2.1.1.1.2.2.2.1.2	0.535885167464115	.	230000001	230120000	#FFDADA	1	0.625
chr1	230120001	230480000	A.1.2.1.1.2.2.1.1	0.82177033492823	.	230120001	230480000	#FF4848	1	0.875
chr1	230480001	230760000	A.2.1.2.2.1.2.2.1.1	0.569377990430622	.	230480001	230760000	#FF9191	1	0.75
chr1	230760001	230920000	A.2.1.2.1.2.1.2.1.1	0.61244019138756	.	230760001	230920000	#FF9191	1	0.75
chr1	230920001	231440000	A.1.2.1.2.1.1.1.1.2	0.813397129186603	.	230920001	231440000	#FF4848	1	0.875
chr1	231440001	231800000	A.1.2.1.2.1.2.2.1	0.801435406698565	.	231440001	231800000	#FF4848	1	0.875
chr1	231800001	232240000	A.1.2.1.1.2.2.2.1.1.1	0.819377990430622	.	231800001	232240000	#FF4848	1	0.875
chr1	232240001	232600000	A.1.2.1.1.2.2.2.1.2	0.816985645933014	.	232240001	232600000	#FF4848	1	0.875
chr1	232600001	232760000	A.1.2.1.2.2.2.1.2.1.2	0.7811004784689	.	232600001	232760000	#FF4848	1	0.875
chr1	232760001	232960000	A.2.1.2.1.2.1.2.1.2.2.2	0.608851674641148	.	232760001	232960000	#FF9191	1	0.75
chr1	232960001	233200000	A.2.1.2.1.2.1.2.2.1.1.1	0.607655502392344	.	232960001	233200000	#FF9191	1	0.75
chr1	233200001	233440000	A.1.2.1.2.2.2.1.2.2	0.779904306220096	.	233200001	233440000	#FF4848	1	0.875
chr1	233440001	233760000	B.1.1.1.2.1.2.1.1.1	0.413875598086124	.	233440001	233760000	#DADAFF	1	0.5
chr1	233760001	233880000	A.2.2.2.1.2.2.2.2	0.461722488038278	.	233760001	233880000	#FFDADA	1	0.625
chr1	233880001	233960000	B.1.1.2.1.2.1.1	0.37799043062201	.	233880001	233960000	#DADAFF	1	0.5
chr1	233960001	234240000	B.1.1.1.2.1.2.2.2	0.409090909090909	.	233960001	234240000	#DADAFF	1	0.5
chr1	234240001	234480000	A.2.1.2.2.1.2.2.2.2.1	0.564593301435407	.	234240001	234480000	#FF9191	1	0.75
chr1	234480001	234600000	A.2.2.1.1.1.2.1.1.1	0.545454545454545	.	234480001	234600000	#FFDADA	1	0.625
chr1	234600001	234720000	A.2.1.1.1.2.2.1.2.1.1	0.657894736842105	.	234600001	234720000	#FF9191	1	0.75
chr1	234720001	234880000	A.1.2.1.1.2.1.2.2.2.1.2	0.824162679425837	.	234720001	234880000	#FF4848	1	0.875
chr1	234880001	235000000	A.2.1.1.1.2.2.1.2.1.2	0.656698564593301	.	234880001	235000000	#FF9191	1	0.75
chr1	235000001	235200000	A.1.2.1.1.2.1.2.2.2.1.1	0.825358851674641	.	235000001	235200000	#FF4848	1	0.875
chr1	235240001	235280000	A.1.2.1.1.2.1.2.2.2.1.1	0.825358851674641	.	235240001	235280000	#FF4848	1	0.875
chr1	235280001	235480000	A.1.1.2.1.1.1.2.1.1	0.929425837320574	.	235280001	235480000	#FF0000	1	1
chr1	235480001	235640000	A.1.2.2.2.2.1.1	0.714114832535885	.	235480001	235640000	#FF4848	1	0.875
chr1	235640001	236240000	A.1.2.1.1.2.2.2.1.1.2	0.818181818181818	.	235640001	236240000	#FF4848	1	0.875
chr1	236240001	236440000	A.2.2.1.2.1.1.1.2.1	0.521531100478469	.	236240001	236440000	#FFDADA	1	0.625
chr1	236440001	236760000	A.2.1.2.2.1.1.1.2.2.1	0.58133971291866	.	236440001	236760000	#FF9191	1	0.75
chr1	236760001	237080000	A.2.2.1.2.2.1.1.1.2	0.501196172248804	.	236760001	237080000	#FFDADA	1	0.625
chr1	237080001	237160000	A.2.2.2.1.2.2.2.1.1	0.464114832535885	.	237080001	237160000	#FFDADA	1	0.625
chr1	237160001	237760000	B.1.1.1.2.1.1	0.415071770334928	.	237160001	237760000	#DADAFF	1	0.5
chr1	237760001	237960000	B.2.1.1.1.2.2.2.2.2.2.2.1	0.23444976076555	.	237760001	237960000	#4848FF	1	0.25
chr1	237960001	238360000	B.2.2.1.2.1.2.1.1.1	0.0777511961722488	.	237960001	238360000	#0000FF	1	0.125
chr1	238360001	238560000	B.2.2.1.2.2.2.1.1.1.2	0.0490430622009569	.	238360001	238560000	#0000FF	1	0.125
chr1	238560001	238640000	B.2.1.2.2.2.2.1.1.2	0.133971291866029	.	238560001	238640000	#4848FF	1	0.25
chr1	238640001	238880000	B.2.2.1.2.2.2.1.1.1.1	0.0502392344497608	.	238640001	238880000	#0000FF	1	0.125
chr1	238880001	239240000	B.2.2.1.2.2.2.1.1.2.2	0.0466507177033493	.	238880001	239240000	#0000FF	1	0.125
chr1	239240001	239600000	B.2.2.1.2.1.2.1.1.2.1	0.076555023923445	.	239240001	239600000	#0000FF	1	0.125
chr1	239600001	240160000	B.2.2.1.2.1.2.1.2.2	0.0717703349282297	.	239600001	240160000	#0000FF	1	0.125
chr1	240160001	240360000	B.1.1.2.2.1.1.1.1.2	0.373205741626794	.	240160001	240360000	#DADAFF	1	0.5
chr1	240360001	240600000	B.2.1.2.1.2.2.1.1	0.165071770334928	.	240360001	240600000	#4848FF	1	0.25
chr1	240600001	240880000	B.2.1.1.1.2.2.2.1	0.240430622009569	.	240600001	240880000	#4848FF	1	0.25
chr1	240880001	241160000	B.2.2.1.2.2.2.1.2.2	0.0442583732057416	.	240880001	241160000	#0000FF	1	0.125
chr1	241160001	241680000	B.2.2.1.2.1.2.1.1.2.2	0.0753588516746412	.	241160001	241680000	#0000FF	1	0.125
chr1	241680001	242040000	B.2.1.2.1.2.2.1.2.2.2	0.161483253588517	.	241680001	242040000	#4848FF	1	0.25
chr1	242040001	242600000	B.2.2.1.2.1.2.1.2.1.1	0.0741626794258373	.	242040001	242600000	#0000FF	1	0.125
chr1	242600001	243280000	B.2.2.1.2.1.2.1.2.1.2	0.0729665071770335	.	242600001	243280000	#0000FF	1	0.125
chr1	243280001	243480000	A.2.2.2.1.2.2.2.1.2	0.462918660287081	.	243280001	243480000	#FFDADA	1	0.625
chr1	243480001	243920000	A.2.2.1.2.2.1.1.1.1	0.502392344497608	.	243480001	243920000	#FFDADA	1	0.625
chr1	243920001	244240000	A.2.1.2.1.2.1.2.2.1.1.2	0.606459330143541	.	243920001	244240000	#FF9191	1	0.75
chr1	244240001	244480000	A.2.1.2.1.2.1.2.2.1.2	0.605263157894737	.	244240001	244480000	#FF9191	1	0.75
chr1	244480001	244640000	A.2.1.2.1.1.1.2.2.1	0.62799043062201	.	244480001	244640000	#FF9191	1	0.75
chr1	244640001	244760000	A.2.2.2.1.1.1.1.1.2.2	0.485645933014354	.	244640001	244760000	#FFDADA	1	0.625
chr1	244760001	245000000	A.1.2.1.2.2.2.1.1.2	0.783492822966507	.	244760001	245000000	#FF4848	1	0.875
chr1	245000001	245240000	A.1.2.1.1.2.1.2.1.2	0.827751196172249	.	245000001	245240000	#FF4848	1	0.875
chr1	245240001	245680000	A.1.2.1.2.1.2.2.2.2.2	0.796650717703349	.	245240001	245680000	#FF4848	1	0.875
chr1	245680001	245760000	A.2.2.1.1.2.2.2	0.52511961722488	.	245680001	245760000	#FFDADA	1	0.625
chr1	245760001	245840000	A.2.2.1.1.2.1.2.1.1	0.532296650717703	.	245760001	245840000	#FFDADA	1	0.625
chr1	245840001	246240000	A.2.1.2.2.1.1.2.1.1	0.578947368421053	.	245840001	246240000	#FF9191	1	0.75
chr1	246240001	246440000	A.2.1.2.2.1.2.2.2.2.2	0.563397129186603	.	246240001	246440000	#FF9191	1	0.75
chr1	246440001	246600000	A.2.1.2.2.1.1.1.2.1.1	0.583732057416268	.	246440001	246600000	#FF9191	1	0.75
chr1	246600001	246720000	A.2.1.2.1.2.1.2.1.2.2.1	0.610047846889952	.	246600001	246720000	#FF9191	1	0.75
chr1	246720001	247000000	A.1.2.1.2.1.2.1.1.2.1	0.80622009569378	.	246720001	247000000	#FF4848	1	0.875
chr1	247000001	247080000	A.2.1.1.1.2.2.1.2.2	0.655502392344498	.	247000001	247080000	#FF9191	1	0.75
chr1	247080001	247320000	A.2.1.2.2.1.1.1.2.2.2	0.580143540669856	.	247080001	247320000	#FF9191	1	0.75
chr1	247320001	247560000	A.2.2.2.2.2.1.1.2.2	0.44377990430622	.	247320001	247560000	#FFDADA	1	0.625
chr1	247560001	247680000	B.2.1.1.2.2.1.1.2	0.214114832535885	.	247560001	247680000	#4848FF	1	0.25
chr1	247680001	248040000	B.2.2.2.2.1.1.2	0.00598086124401914	.	247680001	248040000	#0000FF	1	0.125
chr1	248040001	248640000	B.2.2.2.2.2	0.00119617224880383	.	248040001	248640000	#0000FF	1	0.125
chr1	248640001	248760000	B.2.1.2.2.2.2.1.2	0.132775119617225	.	248640001	248760000	#4848FF	1	0.25
chr1	248760001	248920000	B.2.2.2.2.1.2.2	0.00239234449760766	.	248760001	248920000	#0000FF	1	0.125
chr1	249040001	249120000	B.2.2.2.2.1.2.2	0.00239234449760766	.	249040001	249120000	#0000FF	1	0.125
chr1	249120001	249240000	B.1.1.2.1.1.1.1.2	0.38755980861244	.	249120001	249240000	#DADAFF	1	0.5
chr2	1	240000	A.2.2.1.2.2.1.1.2.1	0.592210767468499	.	1	240000	#FFDADA	1	0.625
chr2	240001	680000	A.2.2.1.2.2.2.1.2.1.1	0.586483390607102	.	240001	680000	#FFDADA	1	0.625
chr2	680001	720000	A.2.2.2.1.1.2.2.1	0.56815578465063	.	680001	720000	#FFDADA	1	0.625
chr2	760001	1000000	A.2.2.2.1.1.2.2.1	0.56815578465063	.	760001	1000000	#FFDADA	1	0.625
chr2	1000001	1120000	B.1.1.2.1.1.1.1.2.1	0.492554410080183	.	1000001	1120000	#DADAFF	1	0.5
chr2	1120001	1440000	B.1.1.2.1.1.2.2.1.2	0.483390607101947	.	1120001	1440000	#DADAFF	1	0.5
chr2	1440001	1600000	A.2.2.2.2.2.1	0.548682703321879	.	1440001	1600000	#FFDADA	1	0.625
chr2	1600001	1840000	A.2.1.1.2.1.2.2.1.2.1	0.703321878579611	.	1600001	1840000	#FF9191	1	0.75
chr2	1840001	2120000	A.2.2.2.1.1.2.2.2	0.56701030927835	.	1840001	2120000	#FFDADA	1	0.625
chr2	2120001	2360000	B.1.2.2.2.2.1.1.1.2	0.358533791523482	.	2120001	2360000	#9191FF	1	0.375
chr2	2360001	2840000	B.1.1.2.1.1.2.2.1.1.1	0.485681557846506	.	2360001	2840000	#DADAFF	1	0.5
chr2	2840001	2920000	B.1.1.2.1.2.2.1	0.474226804123711	.	2840001	2920000	#DADAFF	1	0.5
chr2	2920001	3160000	B.1.1.2.1.1.2.2.1.1.2	0.484536082474227	.	2920001	3160000	#DADAFF	1	0.5
chr2	3160001	3440000	A.2.2.1.2.2.1.1.2.2.1	0.59106529209622	.	3160001	3440000	#FFDADA	1	0.625
chr2	3440001	3720000	A.2.1.2.1.1.1.1.2.1.1	0.679266895761741	.	3440001	3720000	#FF9191	1	0.75
chr2	3720001	3960000	B.1.2.2.2.2.1.1.1.1.2.2	0.359679266895762	.	3720001	3960000	#9191FF	1	0.375
chr2	3960001	4080000	B.2.1.1.2.2.2.2.1.1.1	0.245131729667812	.	3960001	4080000	#4848FF	1	0.25
chr2	4080001	4240000	B.2.2.1.2.2.2.2.1.1	0.0595647193585338	.	4080001	4240000	#0000FF	1	0.125
chr2	4240001	4640000	B.2.2.2.1.2.2.1.1	0.0171821305841924	.	4240001	4640000	#0000FF	1	0.125
chr2	4640001	4720000	B.2.1.1.2.2.2.2.1.2.1.2	0.241695303550974	.	4640001	4720000	#4848FF	1	0.25
chr2	4720001	5040000	B.2.2.2.1.2.1.1.1.2.2.2	0.0229095074455899	.	4720001	5040000	#0000FF	1	0.125
chr2	5120001	5320000	B.2.1.1.1.1.1.1.2.1.1.2	0.334478808705613	.	5120001	5320000	#4848FF	1	0.25
chr2	5320001	5480000	B.1.2.2.2.2.1.1.1.1.1	0.361970217640321	.	5320001	5480000	#9191FF	1	0.375
chr2	5480001	5960000	B.1.2.2.1.2.2.2.1.2.2.1.1	0.379152348224513	.	5480001	5960000	#9191FF	1	0.375
chr2	5960001	6080000	B.2.1.1.2.1.1.1.2	0.271477663230241	.	5960001	6080000	#4848FF	1	0.25
chr2	6080001	6240000	B.1.2.2.2.2.1.1.1.1.2.1	0.360824742268041	.	6080001	6240000	#9191FF	1	0.375
chr2	6240001	6520000	B.2.2.1.2.1.1.1.1	0.0904925544100802	.	6240001	6520000	#0000FF	1	0.125
chr2	6520001	6600000	B.2.1.1.2.2.2.2.1.2.1.1	0.242840778923253	.	6520001	6600000	#4848FF	1	0.25
chr2	6600001	6720000	B.2.1.1.2.2.2.2.2.2.1	0.238258877434135	.	6600001	6720000	#4848FF	1	0.25
chr2	6720001	7000000	B.2.1.2.2.2.2.1.2.2	0.152348224513173	.	6720001	7000000	#4848FF	1	0.25
chr2	7000001	7200000	B.1.1.2.1.1.1.1.1	0.493699885452463	.	7000001	7200000	#DADAFF	1	0.5
chr2	7200001	7520000	B.1.2.1.1.2.2.1.1.2.2	0.422680412371134	.	7200001	7520000	#9191FF	1	0.375
chr2	7520001	7800000	B.1.2.1.1.1.2.1.1.1	0.438717067583047	.	7520001	7800000	#9191FF	1	0.375
chr2	7800001	8080000	A.2.2.2.2.2.2.2.2.1	0.544100801832761	.	7800001	8080000	#FFDADA	1	0.625
chr2	8080001	8440000	A.2.2.1.2.1.1.2.2	0.608247422680412	.	8080001	8440000	#FFDADA	1	0.625
chr2	8440001	8640000	A.2.1.2.1.1.2.1.2.1	0.671248568155785	.	8440001	8640000	#FF9191	1	0.75
chr2	8640001	8960000	A.2.1.1.2.1.2.1.2.1.2	0.709049255441008	.	8640001	8960000	#FF9191	1	0.75
chr2	8960001	9280000	A.1.2.2.2.1.2.1.2.2	0.77319587628866	.	8960001	9280000	#FF4848	1	0.875
chr2	9280001	9600000	A.1.1.2.1.1.2.1.1	0.936998854524628	.	9280001	9600000	#FF0000	1	1
chr2	9600001	9920000	A.1.1.1.2.1.2.1.1.1.1	0.967926689576174	.	9600001	9920000	#FF0000	1	1
chr2	9920001	10240000	A.1.1.1.2.2.2.1.2	0.953035509736541	.	9920001	10240000	#FF0000	1	1
chr2	10240001	10640000	A.1.1.1.1.1.2.1.1	0.993127147766323	.	10240001	10640000	#FF0000	1	1
chr2	10640001	10880000	A.1.1.1.2.2.2.1.1	0.95418098510882	.	10640001	10880000	#FF0000	1	1
chr2	10880001	11320000	A.1.1.1.1.1.2.2.1.1	0.989690721649485	.	10880001	11320000	#FF0000	1	1
chr2	11320001	11600000	A.1.1.2.1.1.2.1.2.1	0.935853379152348	.	11320001	11600000	#FF0000	1	1
chr2	11600001	11920000	A.1.2.1.1.1.1.1	0.88659793814433	.	11600001	11920000	#FF4848	1	0.875
chr2	11920001	12080000	B.1.1.1.2.1.1.1.1	0.512027491408935	.	11920001	12080000	#DADAFF	1	0.5
chr2	12080001	12240000	B.1.1.1.1.1.1.1.1.1.1	0.540664375715922	.	12080001	12240000	#DADAFF	1	0.5
chr2	12240001	12480000	B.1.2.1.1.1.2.1.2.1.1	0.436426116838488	.	12240001	12480000	#9191FF	1	0.375
chr2	12480001	12680000	B.1.2.1.2.2.2.2	0.395189003436426	.	12480001	12680000	#9191FF	1	0.375
chr2	12680001	12920000	B.1.2.1.1.1.2.1.2.2	0.434135166093929	.	12680001	12920000	#9191FF	1	0.375
chr2	12920001	13160000	B.2.1.1.1.1.2.1.1.1	0.323024054982818	.	12920001	13160000	#4848FF	1	0.25
chr2	13160001	13480000	B.2.2.2.1.2.1.1.1.2.1	0.0252004581901489	.	13160001	13480000	#0000FF	1	0.125
chr2	13480001	13840000	B.2.2.2.1.2.1.1.1.1	0.0263459335624284	.	13480001	13840000	#0000FF	1	0.125
chr2	13840001	13960000	B.2.1.1.1.1.2.1.2.2.2	0.313860252004582	.	13840001	13960000	#4848FF	1	0.25
chr2	13960001	14160000	B.2.2.2.1.2.1.1.2.2	0.0206185567010309	.	13960001	14160000	#0000FF	1	0.125
chr2	14160001	14360000	B.2.2.1.2.2.2.2.1.2.2	0.0572737686139748	.	14160001	14360000	#0000FF	1	0.125
chr2	14360001	14560000	B.2.2.1.2.1.2.1.1.2	0.0836197021764032	.	14360001	14560000	#0000FF	1	0.125
chr2	14560001	14840000	B.2.2.2.1.2.1.1.1.2.2.1	0.0240549828178694	.	14560001	14840000	#0000FF	1	0.125
chr2	14840001	15160000	B.2.2.1.2.2.1.2.2.2.2	0.0630011454753723	.	14840001	15160000	#0000FF	1	0.125
chr2	15160001	15440000	B.1.2.2.1.2.2.2.2.1	0.375715922107675	.	15160001	15440000	#9191FF	1	0.375
chr2	15440001	15760000	B.1.2.2.1.2.2.1	0.382588774341352	.	15440001	15760000	#9191FF	1	0.375
chr2	15760001	16080000	A.2.1.1.2.1.2.1.1.1	0.712485681557847	.	15760001	16080000	#FF9191	1	0.75
chr2	16080001	16280000	A.2.1.1.2.1.2.1.2.2.1.1	0.707903780068729	.	16080001	16280000	#FF9191	1	0.75
chr2	16320001	16360000	A.2.1.1.2.1.2.1.2.2.1.1	0.707903780068729	.	16320001	16360000	#FF9191	1	0.75
chr2	16360001	16720000	A.2.1.2.1.1.2.2.2	0.667812142038946	.	16360001	16720000	#FF9191	1	0.75
chr2	16720001	16960000	B.1.1.1.1.1.1.1.1.1.2	0.539518900343643	.	16720001	16960000	#DADAFF	1	0.5
chr2	16960001	17160000	B.1.2.2.2.2.1.1.2.1.2	0.356242840778923	.	16960001	17160000	#9191FF	1	0.375
chr2	17160001	17280000	B.1.2.1.2.2.2.1.1.1	0.398625429553265	.	17160001	17280000	#9191FF	1	0.375
chr2	17280001	17520000	B.2.1.1.1.1.2.1.2.1.1.1	0.3184421534937	.	17280001	17520000	#4848FF	1	0.25
chr2	17520001	17680000	B.1.2.2.2.2.1.1.2.2	0.355097365406644	.	17520001	17680000	#9191FF	1	0.375
chr2	17680001	17920000	B.1.1.1.1.1.1.2.2	0.533791523482245	.	17680001	17920000	#DADAFF	1	0.5
chr2	17920001	18120000	B.1.2.1.1.2.2.1.1.1.2	0.424971363115693	.	17920001	18120000	#9191FF	1	0.375
chr2	18120001	18560000	B.2.2.1.2.2.1.2.2.1	0.0652920962199313	.	18120001	18560000	#0000FF	1	0.125
chr2	18560001	18840000	B.2.1.2.2.2.2.2.1.1.2.1.1.1	0.148911798396334	.	18560001	18840000	#4848FF	1	0.25
chr2	18840001	19240000	B.2.2.1.2.2.1.2.1.1.2	0.0687285223367698	.	18840001	19240000	#0000FF	1	0.125
chr2	19240001	19520000	B.2.2.1.2.1.1.1.2.1	0.0893470790378007	.	19240001	19520000	#0000FF	1	0.125
chr2	19520001	19600000	B.1.2.1.2.2.2.1.2	0.396334478808706	.	19520001	19600000	#9191FF	1	0.375
chr2	19600001	19880000	B.2.2.1.2.2.1.1.1.2.1	0.0767468499427262	.	19600001	19880000	#0000FF	1	0.125
chr2	19880001	20120000	B.1.2.1.1.1.2.1.1.2	0.437571592210767	.	19880001	20120000	#9191FF	1	0.375
chr2	20120001	20560000	A.1.2.2.2.1.2.1.1.1	0.776632302405498	.	20120001	20560000	#FF4848	1	0.875
chr2	20560001	20840000	A.2.1.1.2.1.2.1.2.2.1.2	0.706758304696449	.	20560001	20840000	#FF9191	1	0.75
chr2	20840001	21200000	B.2.2.1.2.2.1.1.1.1	0.0778923253150057	.	20840001	21200000	#0000FF	1	0.125
chr2	21200001	21320000	B.2.1.2.1.1.2.1.2.2	0.215349369988545	.	21200001	21320000	#4848FF	1	0.25
chr2	21320001	21560000	B.2.2.1.2.1.2.1.1.1	0.0847651775486827	.	21320001	21560000	#0000FF	1	0.125
chr2	21560001	21800000	B.2.2.1.2.1.2.1.2	0.0824742268041237	.	21560001	21800000	#0000FF	1	0.125
chr2	21800001	22080000	B.2.2.1.2.2.1.1.1.2.2.2	0.0744558991981672	.	21800001	22080000	#0000FF	1	0.125
chr2	22080001	22200000	B.2.2.1.2.2.2.2.1.2.1	0.0584192439862543	.	22080001	22200000	#0000FF	1	0.125
chr2	22200001	22280000	B.2.1.2.1.1.2.1.2.1	0.216494845360825	.	22200001	22280000	#4848FF	1	0.25
chr2	22280001	22480000	B.2.2.1.2.1.2.2.2	0.0790378006872852	.	22280001	22480000	#0000FF	1	0.125
chr2	22480001	22720000	B.2.1.1.1.1.2.1.2.2.1	0.315005727376861	.	22480001	22720000	#4848FF	1	0.25
chr2	22720001	22840000	B.2.1.1.1.1.2.1.1.2.2	0.319587628865979	.	22720001	22840000	#4848FF	1	0.25
chr2	22840001	23160000	B.2.1.2.2.2.1.2.1.2.2	0.160366552119129	.	22840001	23160000	#4848FF	1	0.25
chr2	23160001	23600000	B.1.1.2.2.1.1.2.2	0.463917525773196	.	23160001	23600000	#DADAFF	1	0.5
chr2	23600001	23720000	A.2.1.2.1.1.2.2.1	0.668957617411226	.	23600001	23720000	#FF9191	1	0.75
chr2	23720001	24000000	A.2.1.1.2.1.2.1.2.1.1	0.710194730813288	.	23720001	24000000	#FF9191	1	0.75
chr2	24000001	24160000	A.1.2.2.2.1.2.1.2.1	0.774341351660939	.	24000001	24160000	#FF4848	1	0.875
chr2	24160001	24240000	A.1.2.2.1.2.1.2.2.2	0.792668957617411	.	24160001	24240000	#FF4848	1	0.875
chr2	24240001	24600000	A.1.1.2.1.1.2.1.2.2	0.934707903780069	.	24240001	24600000	#FF0000	1	1
chr2	24600001	25080000	A.1.1.1.2.1.2.1.1.2	0.965635738831615	.	24600001	25080000	#FF0000	1	1
chr2	25080001	25160000	A.1.2.2.1.2.1.2.2.1.1	0.79495990836197	.	25080001	25160000	#FF4848	1	0.875
chr2	25160001	25440000	A.1.1.2.2.1.1.1.1	0.906071019473081	.	25160001	25440000	#FF0000	1	1
chr2	25440001	25640000	A.1.1.2.2.1.1.1.2	0.904925544100802	.	25440001	25640000	#FF0000	1	1
chr2	25640001	25760000	A.1.2.1.2.1.2.1.2.2	0.848797250859107	.	25640001	25760000	#FF4848	1	0.875
chr2	25760001	25960000	A.1.1.2.2.2.1.1.2	0.892325315005727	.	25760001	25960000	#FF0000	1	1
chr2	25960001	26200000	A.1.1.2.2.1.1.2.1.1	0.903780068728522	.	25960001	26200000	#FF0000	1	1
chr2	26200001	26400000	A.1.1.2.2.1.1.2.2	0.901489117983963	.	26200001	26400000	#FF0000	1	1
chr2	26400001	26720000	A.1.1.1.2.2.1.2.1.1	0.958762886597938	.	26400001	26720000	#FF0000	1	1
chr2	26720001	27000000	A.1.1.2.2.1.2.1.2	0.899198167239404	.	26720001	27000000	#FF0000	1	1
chr2	27000001	27280000	A.1.1.2.2.2.2	0.887743413516609	.	27000001	27280000	#FF0000	1	1
chr2	27280001	27560000	A.1.1.2.2.1.1.2.1.2	0.902634593356243	.	27280001	27560000	#FF0000	1	1
chr2	27560001	27880000	A.1.1.2.2.1.2.2.1.1	0.898052691867125	.	27560001	27880000	#FF0000	1	1
chr2	27880001	28240000	A.1.2.2.1.2.2.1.1.2.1	0.790378006872852	.	27880001	28240000	#FF4848	1	0.875
chr2	28240001	28440000	A.2.1.2.2.1.2.2.2.2	0.6368843069874	.	28240001	28440000	#FF9191	1	0.75
chr2	28440001	28720000	A.1.2.1.2.2.2.2.1.2	0.829324169530355	.	28440001	28720000	#FF4848	1	0.875
chr2	28720001	29040000	A.1.1.2.1.2.2.2.1.1	0.910652920962199	.	28720001	29040000	#FF0000	1	1
chr2	29040001	29160000	A.1.2.2.1.2.1.1.1.1.2	0.809851088201604	.	29040001	29160000	#FF4848	1	0.875
chr2	29160001	29440000	A.1.2.2.1.2.2.1.2.1	0.788087056128293	.	29160001	29440000	#FF4848	1	0.875
chr2	29440001	29920000	A.2.1.1.1.2.2.2.2.2	0.721649484536082	.	29440001	29920000	#FF9191	1	0.75
chr2	29920001	30080000	A.2.2.2.1.2.1.1.2	0.563573883161512	.	29920001	30080000	#FFDADA	1	0.625
chr2	30080001	30360000	A.2.1.1.1.2.2.2.2.1	0.722794959908362	.	30080001	30360000	#FF9191	1	0.75
chr2	30360001	30960000	A.1.1.2.1.2.1.2.1.2.2.1	0.922107674684994	.	30360001	30960000	#FF0000	1	1
chr2	30960001	31240000	A.2.1.1.1.1.1.1.2	0.752577319587629	.	30960001	31240000	#FF9191	1	0.75
chr2	31240001	31400000	A.2.1.2.2.1.1.1.2.1	0.650630011454754	.	31240001	31400000	#FF9191	1	0.75
chr2	31400001	31640000	A.2.1.2.2.1.2.2.2.1	0.638029782359679	.	31400001	31640000	#FF9191	1	0.75
chr2	31640001	31800000	B.1.1.1.2.2.2.1.1.1	0.49942726231386	.	31640001	31800000	#DADAFF	1	0.5
chr2	31800001	32120000	B.1.1.1.2.2.2.1.1.2	0.498281786941581	.	31800001	32120000	#DADAFF	1	0.5
chr2	32120001	32280000	A.2.1.1.1.1.1.1.1	0.753722794959908	.	32120001	32280000	#FF9191	1	0.75
chr2	32280001	32760000	A.1.2.1.1.2.1.2.2.1.1	0.865979381443299	.	32280001	32760000	#FF4848	1	0.875
chr2	32760001	32920000	A.2.1.2.2.1.1.2.2	0.647193585337915	.	32760001	32920000	#FF9191	1	0.75
chr2	32920001	33200000	A.2.2.1.2.2.1.1.2.2.2	0.58991981672394	.	32920001	33200000	#FFDADA	1	0.625
chr2	33200001	33400000	B.1.1.1.1.1.1.1.1.2.1	0.538373424971363	.	33200001	33400000	#DADAFF	1	0.5
chr2	33400001	33640000	B.1.1.1.1.1.1.1.1.2.2	0.537227949599084	.	33400001	33640000	#DADAFF	1	0.5
chr2	33640001	33840000	A.2.2.2.2.2.2.2.2.2.1	0.542955326460481	.	33640001	33840000	#FFDADA	1	0.625
chr2	33840001	34200000	B.2.1.2.2.2.2.1.1.2.2	0.154639175257732	.	33840001	34200000	#4848FF	1	0.25
chr2	34200001	34360000	B.2.1.2.1.1.2.2.2.1	0.213058419243986	.	34200001	34360000	#4848FF	1	0.25
chr2	34360001	34680000	B.2.2.1.2.1.1.1.2.2	0.0882016036655212	.	34360001	34680000	#0000FF	1	0.125
chr2	34680001	34800000	B.2.1.1.2.2.2.2.2.1	0.239404352806415	.	34680001	34800000	#4848FF	1	0.25
chr2	34800001	35040000	B.2.1.1.1.1.2.1.2.1.2	0.316151202749141	.	34800001	35040000	#4848FF	1	0.25
chr2	35040001	35360000	B.2.2.1.2.2.1.1.1.2.2.1	0.0756013745704467	.	35040001	35360000	#0000FF	1	0.125
chr2	35360001	35680000	B.2.1.2.2.2.2.1.1.2.1	0.155784650630011	.	35360001	35680000	#4848FF	1	0.25
chr2	35680001	36000000	B.2.1.1.1.1.2.1.2.1.1.2	0.31729667812142	.	35680001	36000000	#4848FF	1	0.25
chr2	36000001	36080000	B.1.2.1.2.2.1.1.1	0.406643757159221	.	36000001	36080000	#9191FF	1	0.375
chr2	36080001	36240000	B.1.2.1.2.2.2.1.1.2	0.397479954180985	.	36080001	36240000	#9191FF	1	0.375
chr2	36240001	36600000	B.1.2.2.1.2.2.2.1.1	0.381443298969072	.	36240001	36600000	#9191FF	1	0.375
chr2	36600001	36720000	A.2.2.2.1.1.2.1	0.569301260022909	.	36600001	36720000	#FFDADA	1	0.625
chr2	36720001	37000000	A.2.1.1.2.1.2.1.2.2.2	0.70561282932417	.	36720001	37000000	#FF9191	1	0.75
chr2	37000001	37320000	A.1.1.2.1.2.1.2.2.1	0.919816723940435	.	37000001	37320000	#FF0000	1	1
chr2	37320001	37760000	A.1.1.1.1.2.1.2.2	0.981672394043528	.	37320001	37760000	#FF0000	1	1
chr2	37760001	38040000	A.1.2.1.1.2.1.1.1.1	0.876288659793814	.	37760001	38040000	#FF4848	1	0.875
chr2	38040001	38560000	A.1.1.1.1.2.2.2	0.97823596792669	.	38040001	38560000	#FF0000	1	1
chr2	38560001	38760000	A.1.1.2.1.1.2.2.2.2.2	0.928980526918671	.	38560001	38760000	#FF0000	1	1
chr2	38760001	39080000	A.1.1.2.1.1.2.2.2.2.1	0.930126002290951	.	38760001	39080000	#FF0000	1	1
chr2	39080001	39480000	A.1.1.2.1.2.1.2.2.2	0.918671248568156	.	39080001	39480000	#FF0000	1	1
chr2	39480001	39680000	A.2.1.1.2.1.2.2.1.2.2	0.702176403207331	.	39480001	39680000	#FF9191	1	0.75
chr2	39680001	40000000	A.2.2.1.2.1.1.2.1	0.609392898052692	.	39680001	40000000	#FFDADA	1	0.625
chr2	40000001	40320000	B.2.1.2.2.2.1.2.2.2	0.15807560137457	.	40000001	40320000	#4848FF	1	0.25
chr2	40320001	40520000	B.2.1.2.2.2.2.1.1.1	0.156930126002291	.	40320001	40520000	#4848FF	1	0.25
chr2	40520001	40760000	B.2.1.2.2.2.1.2.1.2.1	0.161512027491409	.	40520001	40760000	#4848FF	1	0.25
chr2	40760001	41080000	B.2.2.1.2.2.1.2.1.2.1	0.0675830469644903	.	40760001	41080000	#0000FF	1	0.125
chr2	41080001	41280000	B.2.1.2.2.2.2.2.1.1.2.2.2	0.144329896907216	.	41080001	41280000	#4848FF	1	0.25
chr2	41280001	41440000	B.2.2.1.2.2.2.1.2	0.0607101947308133	.	41280001	41440000	#0000FF	1	0.125
chr2	41440001	41520000	B.2.1.2.1.1.2.2.2.2	0.211912943871707	.	41440001	41520000	#4848FF	1	0.25
chr2	41520001	41680000	B.2.1.2.2.2.2.2.1.1.2.2.1	0.145475372279496	.	41520001	41680000	#4848FF	1	0.25
chr2	41680001	42080000	B.2.2.1.2.1.1.2.1	0.0870561282932417	.	41680001	42080000	#0000FF	1	0.125
chr2	42080001	42320000	A.2.1.2.1.1.1.1.2.1.2	0.678121420389462	.	42080001	42320000	#FF9191	1	0.75
chr2	42320001	42560000	A.1.2.2.2.1.2.1.1.2	0.775486827033219	.	42320001	42560000	#FF4848	1	0.875
chr2	42560001	43000000	A.1.1.1.1.2.1.1	0.985108820160367	.	42560001	43000000	#FF0000	1	1
chr2	43000001	43440000	A.1.1.1.1.2.1.2.1.2	0.982817869415808	.	43000001	43440000	#FF0000	1	1
chr2	43440001	43840000	A.1.1.2.1.1.2.2.1.1	0.933562428407789	.	43440001	43840000	#FF0000	1	1
chr2	43840001	44040000	A.1.2.1.2.1.1.2.2.1	0.853379152348224	.	43840001	44040000	#FF4848	1	0.875
chr2	44040001	44240000	A.1.2.1.2.1.1.1.2	0.856815578465063	.	44040001	44240000	#FF4848	1	0.875
chr2	44240001	44520000	A.1.1.2.2.2.1.1.1	0.893470790378007	.	44240001	44520000	#FF0000	1	1
chr2	44520001	44720000	A.1.2.1.2.1.1.2.2.2	0.852233676975945	.	44520001	44720000	#FF4848	1	0.875
chr2	44720001	45000000	A.1.2.1.2.2.2.1.2	0.831615120274914	.	44720001	45000000	#FF4848	1	0.875
chr2	45000001	45200000	A.1.2.2.1.2.1.1.1.2.1.1	0.808705612829324	.	45000001	45200000	#FF4848	1	0.875
chr2	45200001	45360000	A.2.1.1.1.1.1.2.2.2.1.2	0.746849942726231	.	45200001	45360000	#FF9191	1	0.75
chr2	45360001	45840000	A.1.1.2.1.1.1.1.1.2.2	0.946162657502864	.	45360001	45840000	#FF0000	1	1
chr2	45840001	46200000	A.1.2.1.2.2.2.1.1	0.832760595647194	.	45840001	46200000	#FF4848	1	0.875
chr2	46200001	46400000	A.1.2.2.1.2.1.1.1.2.2	0.806414662084765	.	46200001	46400000	#FF4848	1	0.875
chr2	46400001	46800000	A.1.1.2.1.2.2.2.2.2	0.907216494845361	.	46400001	46800000	#FF0000	1	1
chr2	46800001	47160000	A.1.1.2.1.1.2.2.1.2	0.93241695303551	.	46800001	47160000	#FF0000	1	1
chr2	47160001	47640000	A.1.1.1.1.1.1.1.1.1	1	.	47160001	47640000	#FF0000	1	1
chr2	47640001	48040000	A.1.1.1.1.2.1.2.1.1	0.983963344788087	.	47640001	48040000	#FF0000	1	1
chr2	48040001	48360000	A.1.2.2.2.2.2.2.1	0.757159221076747	.	48040001	48360000	#FF4848	1	0.875
chr2	48360001	48800000	A.1.2.2.2.2.2.2.2.1	0.756013745704467	.	48360001	48800000	#FF4848	1	0.875
chr2	48800001	49000000	B.1.2.1.1.1.2.1.2.1.2	0.435280641466208	.	48800001	49000000	#9191FF	1	0.375
chr2	49000001	49160000	B.1.2.2.1.2.2.2.2.2	0.374570446735395	.	49000001	49160000	#9191FF	1	0.375
chr2	49160001	49480000	B.2.1.2.2.2.1.2.1.1	0.162657502863688	.	49160001	49480000	#4848FF	1	0.25
chr2	49480001	49720000	B.2.1.2.2.2.2.2.1.1.2.1.2	0.146620847651775	.	49480001	49720000	#4848FF	1	0.25
chr2	49720001	50040000	B.2.2.1.2.2.1.2.2.2.1	0.0641466208476518	.	49720001	50040000	#0000FF	1	0.125
chr2	50040001	50200000	B.2.1.2.2.2.2.2.2.2	0.140893470790378	.	50040001	50200000	#4848FF	1	0.25
chr2	50200001	50320000	B.2.2.1.2.1.2.2.1.2	0.0801832760595647	.	50200001	50320000	#0000FF	1	0.125
chr2	50320001	50720000	B.2.2.2.1.2.1.2.1	0.0194730813287514	.	50320001	50720000	#0000FF	1	0.125
chr2	50720001	51320000	B.2.1.1.1.1.1.1.2.2	0.331042382588774	.	50720001	51320000	#4848FF	1	0.25
chr2	51320001	51520000	B.2.1.2.2.2.2.2.1.1.2.1.1.2	0.147766323024055	.	51320001	51520000	#4848FF	1	0.25
chr2	51520001	52000000	B.2.2.1.2.2.1.2.1.2.2	0.0664375715922108	.	51520001	52000000	#0000FF	1	0.125
chr2	52000001	52240000	B.2.2.1.2.2.1.2.1.1.1	0.0698739977090493	.	52000001	52240000	#0000FF	1	0.125
chr2	52240001	52560000	B.2.1.2.2.2.2.1.2.1	0.153493699885452	.	52240001	52560000	#4848FF	1	0.25
chr2	52560001	52720000	B.1.2.2.2.2.1.2.1	0.353951890034364	.	52560001	52720000	#9191FF	1	0.375
chr2	52720001	52880000	B.2.1.1.1.1.2.1.1.2.1.1	0.321878579610538	.	52720001	52880000	#4848FF	1	0.25
chr2	52880001	53240000	B.2.2.1.2.2.2.2.2	0.0561282932416953	.	52880001	53240000	#0000FF	1	0.125
chr2	53240001	53440000	B.2.1.1.1.1.1.1.2.1.1.1.2.1	0.336769759450172	.	53240001	53440000	#4848FF	1	0.25
chr2	53440001	53680000	B.2.1.2.2.2.2.2.1.1.1.1	0.151202749140893	.	53440001	53680000	#4848FF	1	0.25
chr2	53680001	54040000	B.2.1.1.1.1.1.1.2.1.1.1.1	0.337915234822451	.	53680001	54040000	#4848FF	1	0.25
chr2	54040001	54240000	A.2.1.1.2.1.2.1.1.2	0.711340206185567	.	54040001	54240000	#FF9191	1	0.75
chr2	54240001	54400000	A.2.2.1.2.2.1.1.1	0.593356242840779	.	54240001	54400000	#FFDADA	1	0.625
chr2	54400001	54760000	A.2.1.2.1.1.1.2.1.2	0.674684994272623	.	54400001	54760000	#FF9191	1	0.75
chr2	54760001	54920000	A.2.1.1.2.1.2.2.1.1	0.70446735395189	.	54760001	54920000	#FF9191	1	0.75
chr2	54920001	55160000	A.2.1.2.1.1.1.2.1.1	0.675830469644903	.	54920001	55160000	#FF9191	1	0.75
chr2	55160001	55480000	A.1.2.1.1.2.1.2.2.2	0.86368843069874	.	55160001	55480000	#FF4848	1	0.875
chr2	55480001	55880000	A.1.2.2.2.2.2.2.2.2	0.754868270332188	.	55480001	55880000	#FF4848	1	0.875
chr2	55880001	56360000	B.1.2.2.1.2.2.2.1.2.2.2	0.376861397479954	.	55880001	56360000	#9191FF	1	0.375
chr2	56360001	56920000	B.2.2.2.1.2.2.2	0.0148911798396334	.	56360001	56920000	#0000FF	1	0.125
chr2	56920001	57320000	B.2.2.2.1.2.1.1.2.1	0.0217640320733104	.	56920001	57320000	#0000FF	1	0.125
chr2	57320001	57440000	B.2.2.1.2.2.2.1.1	0.0618556701030928	.	57320001	57440000	#0000FF	1	0.125
chr2	57440001	57760000	B.2.2.1.2.2.1.1.2.2.2	0.0710194730813287	.	57440001	57760000	#0000FF	1	0.125
chr2	57760001	57920000	B.2.1.2.1.1.2.1.1.1	0.218785796105384	.	57760001	57920000	#4848FF	1	0.25
chr2	57920001	58360000	B.2.1.2.2.2.1.2.2.1	0.15922107674685	.	57920001	58360000	#4848FF	1	0.25
chr2	58360001	58800000	B.1.1.1.1.1.2.2.2	0.529209621993127	.	58360001	58800000	#DADAFF	1	0.5
chr2	58800001	59120000	B.2.1.1.1.1.2.2.2.1.1.2.2	0.303550973654066	.	58800001	59120000	#4848FF	1	0.25
chr2	59120001	59480000	B.2.2.1.2.2.1.1.2.2.1	0.0721649484536082	.	59120001	59480000	#0000FF	1	0.125
chr2	59480001	59600000	B.2.1.1.2.2.2.2.2.2.2	0.237113402061856	.	59480001	59600000	#4848FF	1	0.25
chr2	59600001	59720000	B.2.1.2.1.1.2.2.1	0.214203894616266	.	59600001	59720000	#4848FF	1	0.25
chr2	59720001	59920000	B.2.1.2.2.2.2.2.1.1.1.2	0.150057273768614	.	59720001	59920000	#4848FF	1	0.25
chr2	59920001	60120000	B.2.1.1.1.1.2.2.1.2.1.1.2	0.310423825887743	.	59920001	60120000	#4848FF	1	0.25
chr2	60120001	60440000	B.1.2.2.1.2.2.2.1.2.2.1.2	0.378006872852234	.	60120001	60440000	#9191FF	1	0.375
chr2	60440001	60920000	A.2.1.2.1.1.1.1.2.2	0.676975945017182	.	60440001	60920000	#FF9191	1	0.75
chr2	60920001	61320000	A.1.2.1.1.2.1.2.2.1.2	0.86483390607102	.	60920001	61320000	#FF4848	1	0.875
chr2	61320001	61800000	A.1.1.1.2.1.2.1.1.1.2	0.966781214203895	.	61320001	61800000	#FF0000	1	1
chr2	61800001	62120000	A.1.1.2.1.2.2.2.1.2	0.90950744558992	.	61800001	62120000	#FF0000	1	1
chr2	62120001	62280000	A.1.2.2.1.2.1.1.2.2.1	0.799541809851088	.	62120001	62280000	#FF4848	1	0.875
chr2	62280001	62680000	A.1.2.1.1.2.1.1.1.2.2	0.872852233676976	.	62280001	62680000	#FF4848	1	0.875
chr2	62680001	63040000	A.2.1.1.2.1.2.2.2	0.701030927835051	.	62680001	63040000	#FF9191	1	0.75
chr2	63040001	63280000	A.2.2.2.1.2.1.2.1	0.562428407789233	.	63040001	63280000	#FFDADA	1	0.625
chr2	63280001	63520000	A.2.2.2.1.2.1.2.2	0.561282932416953	.	63280001	63520000	#FFDADA	1	0.625
chr2	63520001	63800000	A.2.2.1.2.1.1.1.1	0.615120274914089	.	63520001	63800000	#FFDADA	1	0.625
chr2	63800001	63960000	A.2.1.1.1.2.2.1.1.1	0.728522336769759	.	63800001	63960000	#FF9191	1	0.75
chr2	63960001	64320000	A.1.2.1.1.2.1.1.1.2.1.1	0.875143184421535	.	63960001	64320000	#FF4848	1	0.875
chr2	64320001	64520000	A.1.1.2.1.2.1.2.1.1	0.924398625429553	.	64320001	64520000	#FF0000	1	1
chr2	64520001	64800000	A.1.2.1.1.2.1.1.1.2.1.2	0.873997709049255	.	64520001	64800000	#FF4848	1	0.875
chr2	64800001	65080000	A.1.1.2.1.2.1.2.1.2.1	0.923253150057274	.	64800001	65080000	#FF0000	1	1
chr2	65080001	65280000	A.1.2.2.1.2.1.1.2.2.2	0.798396334478809	.	65080001	65280000	#FF4848	1	0.875
chr2	65280001	65440000	A.1.2.2.1.2.1.1.1.1.1	0.810996563573883	.	65280001	65440000	#FF4848	1	0.875
chr2	65440001	65800000	A.1.2.1.1.2.1.2.1.1.2	0.868270332187858	.	65440001	65800000	#FF4848	1	0.875
chr2	65800001	66120000	B.1.1.1.1.1.1.2.1	0.534936998854525	.	65800001	66120000	#DADAFF	1	0.5
chr2	66120001	66240000	B.1.1.2.1.1.1.1.2.2	0.491408934707904	.	66120001	66240000	#DADAFF	1	0.5
chr2	66240001	66600000	B.1.1.1.1.1.2.2.1	0.530355097365407	.	66240001	66600000	#DADAFF	1	0.5
chr2	66600001	66800000	A.2.2.2.2.2.2.2.2.2.2	0.541809851088202	.	66600001	66800000	#FFDADA	1	0.625
chr2	66800001	67440000	B.2.1.2.2.2.1.1.2	0.163802978235968	.	66800001	67440000	#4848FF	1	0.25
chr2	67440001	67520000	B.1.2.1.2.2.1.2.1	0.403207331042383	.	67440001	67520000	#9191FF	1	0.375
chr2	67520001	67720000	B.1.2.1.1.2.2.1.1.2.1	0.423825887743414	.	67520001	67720000	#9191FF	1	0.375
chr2	67720001	68320000	B.1.2.2.1.2.2.2.1.2.1	0.380297823596793	.	67720001	68320000	#9191FF	1	0.375
chr2	68320001	68520000	A.2.2.1.2.2.2.2.2	0.580756013745705	.	68320001	68520000	#FFDADA	1	0.625
chr2	68520001	68680000	B.1.1.1.1.1.1.1.2	0.536082474226804	.	68520001	68680000	#DADAFF	1	0.5
chr2	68680001	68920000	A.2.2.2.2.2.2.2.1	0.54524627720504	.	68680001	68920000	#FFDADA	1	0.625
chr2	68920001	69160000	A.2.1.2.1.1.1.2.2	0.673539518900344	.	68920001	69160000	#FF9191	1	0.75
chr2	69160001	69560000	A.1.2.1.1.2.1.2.1.1.1	0.869415807560137	.	69160001	69560000	#FF4848	1	0.875
chr2	69560001	70120000	A.1.1.1.1.1.1.1.1.2.2	0.997709049255441	.	69560001	70120000	#FF0000	1	1
chr2	70120001	70520000	A.1.1.1.1.1.1.2.2	0.994272623138603	.	70120001	70520000	#FF0000	1	1
chr2	70520001	70920000	A.1.1.1.2.2.1.2.2.2	0.9553264604811	.	70520001	70920000	#FF0000	1	1
chr2	70920001	71040000	A.1.2.1.2.1.2.2.1.1	0.847651775486827	.	70920001	71040000	#FF4848	1	0.875
chr2	71040001	71240000	A.1.2.1.2.1.2.2.1.2	0.846506300114548	.	71040001	71240000	#FF4848	1	0.875
chr2	71240001	71720000	A.1.1.1.1.1.1.2.1	0.995418098510882	.	71240001	71720000	#FF0000	1	1
chr2	71720001	71960000	A.2.1.1.1.1.1.2.2.2.1.1	0.747995418098511	.	71720001	71960000	#FF9191	1	0.75
chr2	71960001	72040000	A.2.1.2.2.2.1.1.2	0.634593356242841	.	71960001	72040000	#FF9191	1	0.75
chr2	72040001	72400000	A.2.1.1.1.1.1.2.2.1.1	0.75028636884307	.	72040001	72400000	#FF9191	1	0.75
chr2	72400001	73120000	A.1.2.2.1.1.1.2.1	0.821305841924399	.	72400001	73120000	#FF4848	1	0.875
chr2	73120001	73440000	A.1.1.2.2.1.2.1.1	0.900343642611684	.	73120001	73440000	#FF0000	1	1
chr2	73440001	73680000	A.1.2.2.1.2.1.1.1.2.1.2	0.807560137457045	.	73440001	73680000	#FF4848	1	0.875
chr2	73680001	73960000	A.2.1.1.1.1.1.2.2.1.2	0.74914089347079	.	73680001	73960000	#FF9191	1	0.75
chr2	73960001	74440000	A.1.1.1.2.2.1.2.1.2	0.957617411225659	.	73960001	74440000	#FF0000	1	1
chr2	74440001	74680000	A.1.1.1.2.2.1.2.2.1	0.956471935853379	.	74440001	74680000	#FF0000	1	1
chr2	74680001	74880000	A.1.1.2.1.1.2.2.2.1	0.93127147766323	.	74680001	74880000	#FF0000	1	1
chr2	74880001	75160000	A.1.1.2.1.2.1.2.1.2.2.2	0.920962199312715	.	74880001	75160000	#FF0000	1	1
chr2	75160001	75920000	A.1.2.2.2.1.1.1.1	0.783505154639175	.	75160001	75920000	#FF4848	1	0.875
chr2	75920001	76360000	B.2.1.2.2.2.1.1.1	0.164948453608247	.	75920001	76360000	#4848FF	1	0.25
chr2	76360001	76480000	B.2.1.1.2.1.1.2.2.2	0.266895761741123	.	76360001	76480000	#4848FF	1	0.25
chr2	76480001	76560000	B.1.2.2.2.2.1.1.2.1.1	0.357388316151203	.	76480001	76560000	#9191FF	1	0.375
chr2	76560001	76800000	B.2.1.1.1.1.1.1.2.1.2.2	0.332187857961054	.	76560001	76800000	#4848FF	1	0.25
chr2	76800001	77200000	B.2.1.1.1.1.1.1.2.1.1.1.2.2	0.335624284077892	.	76800001	77200000	#4848FF	1	0.25
chr2	77200001	77400000	B.1.2.1.1.2.2.1.1.1.1	0.426116838487972	.	77200001	77400000	#9191FF	1	0.375
chr2	77400001	77680000	B.2.2.1.2.1.2.2.1.1	0.0813287514318442	.	77400001	77680000	#0000FF	1	0.125
chr2	77680001	78000000	B.2.1.1.1.1.2.2.1.2.1.1.1	0.311569301260023	.	77680001	78000000	#4848FF	1	0.25
chr2	78000001	78240000	B.2.1.1.1.1.2.1.1.2.1.2	0.320733104238259	.	78000001	78240000	#4848FF	1	0.25
chr2	78240001	78320000	B.1.2.2.2.1.1.2.1	0.369988545246277	.	78240001	78320000	#9191FF	1	0.375
chr2	78320001	78560000	B.2.1.2.2.2.2.2.2.1	0.142038946162657	.	78320001	78560000	#4848FF	1	0.25
chr2	78560001	78920000	B.2.2.1.2.2.1.1.2.1	0.0733104238258877	.	78560001	78920000	#0000FF	1	0.125
chr2	78920001	79240000	B.2.1.1.1.1.1.1.2.1.2.1	0.333333333333333	.	78920001	79240000	#4848FF	1	0.25
chr2	79240001	79480000	B.1.2.2.1.2.1.1.2.1	0.38717067583047	.	79240001	79480000	#9191FF	1	0.375
chr2	79480001	79640000	B.1.2.1.2.2.1.1.2.1	0.405498281786942	.	79480001	79640000	#9191FF	1	0.375
chr2	79640001	80160000	B.2.1.1.1.1.2.2.2.2.1	0.301260022909507	.	79640001	80160000	#4848FF	1	0.25
chr2	80160001	80480000	B.2.1.1.1.1.1.1.1.2.1	0.34020618556701	.	80160001	80480000	#4848FF	1	0.25
chr2	80480001	80680000	B.1.2.1.1.2.2.1.2.2	0.420389461626575	.	80480001	80680000	#9191FF	1	0.375
chr2	80680001	81160000	B.2.2.1.2.1.1.2.2	0.0859106529209622	.	80680001	81160000	#0000FF	1	0.125
chr2	81160001	81440000	B.2.1.1.1.1.2.2.1.2.2	0.308132875143184	.	81160001	81440000	#4848FF	1	0.25
chr2	81440001	81680000	B.1.2.2.2.2.1.2.2.1	0.352806414662085	.	81440001	81680000	#9191FF	1	0.375
chr2	81680001	81880000	B.1.2.2.2.2.1.2.2.2	0.351660939289805	.	81680001	81880000	#9191FF	1	0.375
chr2	81880001	82160000	B.1.2.2.1.2.1.1.1	0.388316151202749	.	81880001	82160000	#9191FF	1	0.375
chr2	82160001	82520000	B.1.2.1.1.2.2.1.2.1	0.421534936998855	.	82160001	82520000	#9191FF	1	0.375
chr2	82520001	82800000	B.2.1.2.2.1.1.1.1.2.2	0.187857961053837	.	82520001	82800000	#4848FF	1	0.25
chr2	82800001	83120000	B.2.1.2.2.2.2.2.1.2	0.143184421534937	.	82800001	83120000	#4848FF	1	0.25
chr2	83120001	83280000	B.2.1.2.1.1.1.1.2.2.1.2	0.230240549828179	.	83120001	83280000	#4848FF	1	0.25
chr2	83280001	83440000	B.2.1.1.2.2.2.1.2.1	0.247422680412371	.	83280001	83440000	#4848FF	1	0.25
chr2	83440001	83640000	B.2.1.1.1.1.2.2.1.2.1.2	0.309278350515464	.	83440001	83640000	#4848FF	1	0.25
chr2	83640001	83720000	B.2.1.2.1.1.2.1.1.2	0.217640320733104	.	83640001	83720000	#4848FF	1	0.25
chr2	83720001	83840000	B.2.1.1.2.2.2.1.1.1	0.25085910652921	.	83720001	83840000	#4848FF	1	0.25
chr2	83840001	83960000	B.2.1.2.1.1.1.1.2.2.1.1	0.231386025200458	.	83840001	83960000	#4848FF	1	0.25
chr2	83960001	84080000	B.1.2.2.2.1.1.1.1.1	0.373424971363116	.	83960001	84080000	#9191FF	1	0.375
chr2	84080001	84360000	B.2.1.1.1.1.1.1.1.2.2	0.339060710194731	.	84080001	84360000	#4848FF	1	0.25
chr2	84360001	84480000	B.1.2.2.2.1.1.2.2	0.368843069873998	.	84360001	84480000	#9191FF	1	0.375
chr2	84480001	84680000	B.1.2.1.2.2.1.1.2.2	0.404352806414662	.	84480001	84680000	#9191FF	1	0.375
chr2	84680001	85160000	B.1.1.2.2.1.1.2.1	0.465063001145475	.	84680001	85160000	#DADAFF	1	0.5
chr2	85160001	85560000	A.1.1.1.2.1.2.1.2.2	0.963344788087056	.	85160001	85560000	#FF0000	1	1
chr2	85560001	85840000	A.1.1.1.2.2.1.1	0.959908361970218	.	85560001	85840000	#FF0000	1	1
chr2	85840001	86400000	A.1.1.1.1.1.1.1.1.2.1	0.998854524627721	.	85840001	86400000	#FF0000	1	1
chr2	86400001	86680000	A.1.2.1.2.1.1.2.1.2	0.854524627720504	.	86400001	86680000	#FF4848	1	0.875
chr2	86680001	86880000	A.2.1.1.1.1.1.2.2.2.2	0.745704467353952	.	86680001	86880000	#FF9191	1	0.75
chr2	86880001	87040000	A.2.1.2.2.1.1.2.1	0.648339060710195	.	86880001	87040000	#FF9191	1	0.75
chr2	87040001	87160000	A.2.2.1.1.1.1.2.2	0.621993127147766	.	87040001	87160000	#FFDADA	1	0.625
chr2	87280001	87360000	A.2.2.1.1.1.1.2.2	0.621993127147766	.	87280001	87360000	#FFDADA	1	0.625
chr2	87400001	87440000	A.2.2.1.1.1.1.2.2	0.621993127147766	.	87400001	87440000	#FFDADA	1	0.625
chr2	87440001	87560000	A.2.2.1.1.1.1.1.1	0.625429553264605	.	87440001	87560000	#FFDADA	1	0.625
chr2	87760001	87840000	A.2.2.1.1.1.1.1.1	0.625429553264605	.	87760001	87840000	#FFDADA	1	0.625
chr2	87840001	88000000	A.2.2.1.1.1.2.1	0.620847651775487	.	87840001	88000000	#FFDADA	1	0.625
chr2	88160001	88440000	A.2.1.1.1.2.2.1.2.2	0.725085910652921	.	88160001	88440000	#FF9191	1	0.75
chr2	88440001	89000000	A.1.2.1.1.2.1.2.1.2	0.867124856815578	.	88440001	89000000	#FF4848	1	0.875
chr2	89000001	89280000	B.1.1.2.1.1.1.2.2	0.489117983963345	.	89000001	89280000	#DADAFF	1	0.5
chr2	89280001	89560000	B.1.2.1.2.2.1.2.2.1.2	0.400916380297824	.	89280001	89560000	#9191FF	1	0.375
chr2	89880001	89920000	B.1.2.2.2.1.1.1.1.2	0.372279495990836	.	89880001	89920000	#9191FF	1	0.375
chr2	89960001	90280000	B.1.2.2.2.1.1.1.1.2	0.372279495990836	.	89960001	90280000	#9191FF	1	0.375
chr2	90400001	90480000	B.1.2.2.2.1.1.1.1.2	0.372279495990836	.	90400001	90480000	#9191FF	1	0.375
chr2	91680001	91720000	B.1.2.2.2.1.1.1.1.2	0.372279495990836	.	91680001	91720000	#9191FF	1	0.375
chr2	91760001	91960000	B.1.2.1.2.2.1.2.2.1.1	0.402061855670103	.	91760001	91960000	#9191FF	1	0.375
chr2	91960001	92000000	B.1.2.2.2.1.2.2.2.1	0.36426116838488	.	91960001	92000000	#9191FF	1	0.375
chr2	92040001	92200000	B.1.2.2.2.1.2.2.2.1	0.36426116838488	.	92040001	92200000	#9191FF	1	0.375
chr2	92280001	92360000	B.2.1.1.1.1.2.2.1.1	0.312714776632302	.	92280001	92360000	#4848FF	1	0.25
chr2	95320001	95600000	B.2.1.1.2.1.1.2.2.1.2	0.268041237113402	.	95320001	95600000	#4848FF	1	0.25
chr2	95600001	95880000	B.1.1.2.1.1.1.2.1	0.490263459335624	.	95600001	95880000	#DADAFF	1	0.5
chr2	95880001	96080000	B.1.1.1.2.2.2.1.2	0.497136311569301	.	95880001	96080000	#DADAFF	1	0.5
chr2	96120001	96280000	B.1.2.1.1.1.1.1.2.1	0.446735395189003	.	96120001	96280000	#9191FF	1	0.375
chr2	96320001	96640000	B.1.2.1.1.1.1.1.2.1	0.446735395189003	.	96320001	96640000	#9191FF	1	0.375
chr2	96640001	96680000	A.2.1.1.1.1.1.2.1	0.751431844215349	.	96640001	96680000	#FF9191	1	0.75
chr2	96720001	96920000	A.2.1.1.1.1.1.2.1	0.751431844215349	.	96720001	96920000	#FF9191	1	0.75
chr2	96920001	97200000	A.1.2.1.2.1.1.1.1	0.857961053837342	.	96920001	97200000	#FF4848	1	0.875
chr2	97200001	97480000	A.1.1.2.2.2.1.2.2	0.888888888888889	.	97200001	97480000	#FF0000	1	1
chr2	97480001	97520000	A.2.1.1.1.1.2.2.2.2	0.736540664375716	.	97480001	97520000	#FF9191	1	0.75
chr2	97560001	97840000	A.2.1.1.1.1.2.2.2.2	0.736540664375716	.	97560001	97840000	#FF9191	1	0.75
chr2	97840001	97920000	A.1.1.2.1.2.2.2.2.1	0.90836197021764	.	97840001	97920000	#FF0000	1	1
chr2	98000001	98040000	A.1.1.2.1.2.2.2.2.1	0.90836197021764	.	98000001	98040000	#FF0000	1	1
chr2	98160001	98200000	A.1.1.2.1.2.2.2.2.1	0.90836197021764	.	98160001	98200000	#FF0000	1	1
chr2	98240001	98640000	A.1.1.2.1.2.2.2.2.1	0.90836197021764	.	98240001	98640000	#FF0000	1	1
chr2	98640001	98800000	A.1.2.2.1.2.2.1.2.2	0.786941580756014	.	98640001	98800000	#FF4848	1	0.875
chr2	98800001	99000000	A.2.1.1.1.1.2.2.1.1	0.739977090492554	.	98800001	99000000	#FF9191	1	0.75
chr2	99000001	99240000	A.1.2.1.2.2.1.2.2.2	0.833906071019473	.	99000001	99240000	#FF4848	1	0.875
chr2	99240001	99480000	A.2.1.2.2.1.2.2.1.1.1	0.641466208476518	.	99240001	99480000	#FF9191	1	0.75
chr2	99480001	99960000	A.2.1.2.2.1.2.2.1.2	0.639175257731959	.	99480001	99960000	#FF9191	1	0.75
chr2	99960001	100120000	A.1.2.2.1.2.1.1.2.1.2.2.2	0.800687285223368	.	99960001	100120000	#FF4848	1	0.875
chr2	100160001	100520000	A.2.1.1.1.2.2.1.2.1	0.7262313860252	.	100160001	100520000	#FF9191	1	0.75
chr2	100520001	101040000	A.2.1.2.1.2.1.2	0.660939289805269	.	100520001	101040000	#FF9191	1	0.75
chr2	101040001	101200000	A.2.2.1.1.2.1.2	0.617411225658648	.	101040001	101200000	#FFDADA	1	0.625
chr2	101200001	101640000	A.1.2.2.1.2.2.2.2	0.784650630011455	.	101200001	101640000	#FF4848	1	0.875
chr2	101640001	101880000	A.1.2.2.1.2.1.1.2.1.2.2.1	0.801832760595647	.	101640001	101880000	#FF4848	1	0.875
chr2	101880001	102320000	A.1.2.1.1.2.1.1.2.1	0.871706758304696	.	101880001	102320000	#FF4848	1	0.875
chr2	102320001	102520000	A.1.2.2.2.2.1.1.1	0.769759450171821	.	102320001	102520000	#FF4848	1	0.875
chr2	102520001	102880000	A.2.2.2.2.1.2.2.1	0.552119129438717	.	102520001	102880000	#FFDADA	1	0.625
chr2	102880001	103080000	B.1.2.2.2.1.1.1.2	0.371134020618557	.	102880001	103080000	#9191FF	1	0.375
chr2	103080001	103400000	B.1.2.1.1.1.1.1.2.2	0.445589919816724	.	103080001	103400000	#9191FF	1	0.375
chr2	103400001	103640000	B.2.1.1.1.1.2.2.2.1.1.2.1	0.304696449026346	.	103400001	103640000	#4848FF	1	0.25
chr2	103640001	104000000	B.2.1.1.1.1.1.2.2.2	0.324169530355097	.	103640001	104000000	#4848FF	1	0.25
chr2	104000001	104280000	B.2.1.1.1.1.1.2.1.1	0.329896907216495	.	104000001	104280000	#4848FF	1	0.25
chr2	104280001	104720000	B.2.1.1.1.1.1.2.2.1.2	0.325315005727377	.	104280001	104720000	#4848FF	1	0.25
chr2	104720001	104800000	B.1.2.2.2.1.2.2.1	0.365406643757159	.	104720001	104800000	#9191FF	1	0.375
chr2	104800001	105240000	B.2.1.2.2.1.1.1.1.2.1	0.189003436426117	.	104800001	105240000	#4848FF	1	0.25
chr2	105240001	105640000	B.1.2.2.1.2.1.2.1	0.384879725085911	.	105240001	105640000	#9191FF	1	0.375
chr2	105640001	105920000	A.2.2.1.2.1.1.1.2.2.2.2	0.610538373424971	.	105640001	105920000	#FFDADA	1	0.625
chr2	105920001	106160000	A.2.1.1.2.2.2.2.1	0.683848797250859	.	105920001	106160000	#FF9191	1	0.75
chr2	106160001	106520000	A.1.2.2.2.2.2.1.2.1	0.759450171821306	.	106160001	106520000	#FF4848	1	0.875
chr2	106520001	106760000	A.2.2.1.2.1.1.1.2.2.2.1	0.611683848797251	.	106520001	106760000	#FFDADA	1	0.625
chr2	106760001	107000000	B.1.1.1.1.2.2.2.2	0.513172966781214	.	106760001	107000000	#DADAFF	1	0.5
chr2	107080001	107200000	B.1.1.1.1.2.2.2.2	0.513172966781214	.	107080001	107200000	#DADAFF	1	0.5
chr2	107200001	107480000	B.1.2.2.1.2.1.1.2.2	0.38602520045819	.	107200001	107480000	#9191FF	1	0.375
chr2	107480001	107720000	B.2.1.1.1.1.1.2.2.1.1	0.326460481099656	.	107480001	107720000	#4848FF	1	0.25
chr2	107720001	107840000	B.1.2.2.2.1.2.2.2.2	0.3631156930126	.	107720001	107840000	#9191FF	1	0.375
chr2	107840001	107960000	B.2.1.1.2.2.2.1.1.2.1	0.24971363115693	.	107840001	107960000	#4848FF	1	0.25
chr2	107960001	108080000	B.2.1.2.1.1.1.1.2.2.2	0.229095074455899	.	107960001	108080000	#4848FF	1	0.25
chr2	108080001	108440000	B.2.2.1.1.1.2.1.2.2.1	0.120274914089347	.	108080001	108440000	#0000FF	1	0.125
chr2	108520001	108600000	B.1.2.2.2.1.2.1.1	0.367697594501718	.	108520001	108600000	#9191FF	1	0.375
chr2	108600001	108880000	B.2.2.1.1.1.1.1.2.1	0.135166093928981	.	108600001	108880000	#0000FF	1	0.125
chr2	108880001	109280000	A.2.2.1.2.1.2.2.1.2	0.595647193585338	.	108880001	109280000	#FFDADA	1	0.625
chr2	109280001	109640000	A.1.2.1.1.2.1.1.2.2	0.870561282932417	.	109280001	109640000	#FF4848	1	0.875
chr2	109640001	110120000	A.1.1.1.2.1.2.1.2.1	0.964490263459336	.	109640001	110120000	#FF0000	1	1
chr2	110240001	110280000	A.1.1.1.2.1.2.1.2.1	0.964490263459336	.	110240001	110280000	#FF0000	1	1
chr2	110280001	110520000	A.1.1.2.2.2.1.2.1.1	0.891179839633448	.	110280001	110520000	#FF0000	1	1
chr2	110840001	111000000	A.1.2.2.1.2.1.1.2.1.1.1	0.805269186712486	.	110840001	111000000	#FF4848	1	0.875
chr2	111360001	111560000	A.1.2.1.2.1.1.2.1.1	0.855670103092783	.	111360001	111560000	#FF4848	1	0.875
chr2	111560001	111720000	A.2.1.2.2.2.1.1.1	0.63573883161512	.	111560001	111720000	#FF9191	1	0.75
chr2	111720001	111880000	A.2.1.1.1.2.2.1.1.2	0.72737686139748	.	111720001	111880000	#FF9191	1	0.75
chr2	111880001	112040000	A.2.1.1.1.1.2.2.1.2	0.738831615120275	.	111880001	112040000	#FF9191	1	0.75
chr2	112040001	112200000	A.2.1.2.2.2.1.2.1	0.633447880870561	.	112040001	112200000	#FF9191	1	0.75
chr2	112200001	112360000	A.2.1.2.2.2.1.2.2	0.632302405498282	.	112200001	112360000	#FF9191	1	0.75
chr2	112360001	112480000	A.2.1.1.1.1.2.2.2.1	0.737686139747995	.	112360001	112480000	#FF9191	1	0.75
chr2	112480001	112840000	A.1.1.2.2.2.1.2.1.2	0.890034364261168	.	112480001	112840000	#FF0000	1	1
chr2	112840001	113040000	A.1.2.2.1.2.1.1.2.1.1.2	0.804123711340206	.	112840001	113040000	#FF4848	1	0.875
chr2	113040001	113120000	A.1.2.1.2.2.1.2.2.1	0.835051546391753	.	113040001	113120000	#FF4848	1	0.875
chr2	113160001	113280000	A.1.2.1.2.2.1.2.2.1	0.835051546391753	.	113160001	113280000	#FF4848	1	0.875
chr2	113280001	113480000	A.1.1.2.1.2.2.1.1.1	0.917525773195876	.	113280001	113480000	#FF0000	1	1
chr2	113480001	113720000	A.1.2.1.2.2.1.1.1.2.1	0.84192439862543	.	113480001	113720000	#FF4848	1	0.875
chr2	113720001	114200000	A.1.2.1.1.2.2.2.1	0.860252004581902	.	113720001	114200000	#FF4848	1	0.875
chr2	114200001	114720000	A.2.1.1.2.2.2.1.1.2	0.688430698739977	.	114200001	114720000	#FF9191	1	0.75
chr2	114720001	115040000	B.2.1.2.2.1.2.2.1.2.2.1	0.168384879725086	.	114720001	115040000	#4848FF	1	0.25
chr2	115040001	115360000	B.2.2.1.1.1.1.1.2.2.1	0.134020618556701	.	115040001	115360000	#0000FF	1	0.125
chr2	115360001	115640000	B.2.1.2.2.1.1.1.1.1.2.2.1	0.191294387170676	.	115360001	115640000	#4848FF	1	0.25
chr2	115640001	115800000	B.2.1.1.2.2.2.1.1.2.2	0.248568155784651	.	115640001	115800000	#4848FF	1	0.25
chr2	115800001	116240000	B.2.1.1.1.1.2.2.2.2.2	0.300114547537228	.	115800001	116240000	#4848FF	1	0.25
chr2	116240001	116360000	B.1.2.2.2.2.2.1.2.2	0.348224513172967	.	116240001	116360000	#9191FF	1	0.375
chr2	116360001	116640000	B.2.1.2.2.1.1.1.2.1.1	0.186712485681558	.	116360001	116640000	#4848FF	1	0.25
chr2	116640001	116840000	B.2.1.2.1.1.1.1.2.1	0.232531500572738	.	116640001	116840000	#4848FF	1	0.25
chr2	116840001	117200000	B.2.1.1.1.1.2.2.2.1.1.1.2	0.305841924398625	.	116840001	117200000	#4848FF	1	0.25
chr2	117200001	117440000	B.2.1.2.1.1.1.2.2.1.2	0.221076746849943	.	117200001	117440000	#4848FF	1	0.25
chr2	117440001	117800000	B.2.2.1.1.1.2.1.2.2.2	0.119129438717068	.	117440001	117800000	#0000FF	1	0.125
chr2	117800001	118280000	B.2.2.1.1.1.2.1.2.1.1	0.122565864833906	.	117800001	118280000	#0000FF	1	0.125
chr2	118280001	118560000	B.2.1.2.2.1.1.1.2.1.2	0.185567010309278	.	118280001	118560000	#4848FF	1	0.25
chr2	118560001	118760000	A.2.2.2.1.1.1.2.1.2.2	0.571592210767468	.	118560001	118760000	#FFDADA	1	0.625
chr2	118760001	118880000	A.2.1.1.2.2.2.2.2.2	0.6815578465063	.	118760001	118880000	#FF9191	1	0.75
chr2	118880001	119640000	A.1.2.2.2.2.2.1.1.2	0.760595647193585	.	118880001	119640000	#FF4848	1	0.875
chr2	119640001	120080000	A.1.2.2.2.2.2.1.1.1	0.761741122565865	.	119640001	120080000	#FF4848	1	0.875
chr2	120080001	120480000	A.1.1.2.1.2.2.1.1.2.2	0.915234822451317	.	120080001	120480000	#FF0000	1	1
chr2	120480001	121080000	A.1.1.2.1.2.1.1.1.1	0.927835051546392	.	120480001	121080000	#FF0000	1	1
chr2	121080001	121440000	A.1.1.2.1.2.2.1.1.2.1	0.916380297823597	.	121080001	121440000	#FF0000	1	1
chr2	121440001	121840000	A.1.1.1.1.2.2.1.2	0.979381443298969	.	121440001	121840000	#FF0000	1	1
chr2	121840001	122120000	A.1.2.1.2.2.1.2.1.2	0.836197021764032	.	121840001	122120000	#FF4848	1	0.875
chr2	122120001	122520000	A.1.1.2.1.2.1.1.2	0.925544100801833	.	122120001	122520000	#FF0000	1	1
chr2	122520001	123080000	B.1.1.1.1.1.2.1.2	0.531500572737686	.	122520001	123080000	#DADAFF	1	0.5
chr2	123080001	123320000	B.2.1.1.1.1.2.2.2.1.1.1.1	0.306987399770905	.	123080001	123320000	#4848FF	1	0.25
chr2	123320001	123520000	B.2.1.1.1.1.1.2.1.2.2	0.327605956471936	.	123320001	123520000	#4848FF	1	0.25
chr2	123520001	123680000	B.2.1.1.2.2.2.1.2.2	0.246277205040092	.	123520001	123680000	#4848FF	1	0.25
chr2	123680001	124200000	B.2.2.2.1.2.1.2.2	0.0183276059564719	.	123680001	124200000	#0000FF	1	0.125
chr2	124200001	124280000	B.2.1.2.1.1.1.1.1.1.1	0.235967926689576	.	124200001	124280000	#4848FF	1	0.25
chr2	124280001	124480000	B.2.1.2.1.1.1.2.1.2.2.1	0.224513172966781	.	124280001	124480000	#4848FF	1	0.25
chr2	124480001	124760000	B.2.1.2.2.1.1.1.2.2.1	0.184421534936999	.	124480001	124760000	#4848FF	1	0.25
chr2	124760001	125160000	B.2.1.2.2.1.1.1.1.1.2.1	0.192439862542955	.	124760001	125160000	#4848FF	1	0.25
chr2	125160001	125280000	B.1.2.2.2.1.2.1.2	0.366552119129439	.	125160001	125280000	#9191FF	1	0.375
chr2	125280001	125640000	B.2.1.2.2.1.1.1.1.1.2.2.2	0.190148911798396	.	125280001	125640000	#4848FF	1	0.25
chr2	125640001	125800000	B.2.1.2.1.1.1.2.2.1.1	0.222222222222222	.	125640001	125800000	#4848FF	1	0.25
chr2	125800001	126320000	B.2.2.2.2.1.1.1.2	0.011454753722795	.	125800001	126320000	#0000FF	1	0.125
chr2	126320001	126600000	B.2.2.1.1.1.2.1.2.1.2	0.121420389461627	.	126320001	126600000	#0000FF	1	0.125
chr2	126600001	126760000	B.2.2.1.1.1.2.1.1.2	0.123711340206186	.	126600001	126760000	#0000FF	1	0.125
chr2	126760001	127080000	B.2.2.1.1.1.1.1.2.2.2	0.132875143184422	.	126760001	127080000	#0000FF	1	0.125
chr2	127080001	127400000	B.2.1.2.2.1.1.1.2.2.2	0.183276059564719	.	127080001	127400000	#4848FF	1	0.25
chr2	127400001	127600000	B.1.1.2.2.2.2.1.2.1	0.452462772050401	.	127400001	127600000	#DADAFF	1	0.5
chr2	127600001	127880000	A.2.2.1.2.1.1.1.2.2.1	0.61282932416953	.	127600001	127880000	#FFDADA	1	0.625
chr2	127880001	128280000	A.1.1.1.1.2.2.1.1	0.980526918671249	.	127880001	128280000	#FF0000	1	1
chr2	128280001	128520000	A.1.1.2.1.1.1.2.1	0.939289805269187	.	128280001	128520000	#FF0000	1	1
chr2	128520001	128760000	A.1.1.2.1.1.1.2.2	0.938144329896907	.	128520001	128760000	#FF0000	1	1
chr2	128760001	128960000	A.1.2.1.2.2.1.1.1.2.2	0.84077892325315	.	128760001	128960000	#FF4848	1	0.875
chr2	128960001	129480000	A.1.1.2.1.1.1.1.1.2.1	0.947308132875143	.	128960001	129480000	#FF0000	1	1
chr2	129480001	129720000	A.2.1.2.2.1.2.2.1.1.2	0.640320733104238	.	129480001	129720000	#FF9191	1	0.75
chr2	129720001	129920000	A.2.2.2.1.2.1.1.1.1	0.565864833906071	.	129720001	129920000	#FFDADA	1	0.625
chr2	129920001	130120000	A.2.2.1.1.2.1.1	0.618556701030928	.	129920001	130120000	#FFDADA	1	0.625
chr2	130120001	130280000	A.2.2.1.1.2.2	0.616265750286369	.	130120001	130280000	#FFDADA	1	0.625
chr2	130280001	130800000	A.1.2.2.1.2.2.2.1	0.785796105383734	.	130280001	130800000	#FF4848	1	0.875
chr2	130880001	131200000	A.1.2.2.1.2.1.1.2.1.2.1	0.802978235967927	.	130880001	131200000	#FF4848	1	0.875
chr2	131200001	131240000	A.1.2.1.1.2.2.2.2	0.859106529209622	.	131200001	131240000	#FF4848	1	0.875
chr2	131360001	131400000	A.1.2.1.1.2.2.2.2	0.859106529209622	.	131360001	131400000	#FF4848	1	0.875
chr2	131440001	131880000	A.1.2.1.1.2.2.2.2	0.859106529209622	.	131440001	131880000	#FF4848	1	0.875
chr2	131880001	132000000	A.2.2.2.2.1.1.1	0.558991981672394	.	131880001	132000000	#FFDADA	1	0.625
chr2	132040001	132320000	A.2.2.2.2.1.1.1	0.558991981672394	.	132040001	132320000	#FFDADA	1	0.625
chr2	132320001	132520000	B.2.1.1.2.1.1.2.1	0.270332187857961	.	132320001	132520000	#4848FF	1	0.25
chr2	132520001	132760000	B.2.1.1.2.1.1.2.2.1.1	0.269186712485682	.	132520001	132760000	#4848FF	1	0.25
chr2	132800001	132960000	B.2.1.1.2.1.1.2.2.1.1	0.269186712485682	.	132800001	132960000	#4848FF	1	0.25
chr2	132960001	133040000	B.1.2.1.2.2.1.2.2.2	0.399770904925544	.	132960001	133040000	#9191FF	1	0.375
chr2	133040001	133280000	B.1.1.1.1.2.2.1.2.1	0.516609392898053	.	133040001	133280000	#DADAFF	1	0.5
chr2	133280001	133480000	B.1.1.1.2.1.1.2.1	0.509736540664376	.	133280001	133480000	#DADAFF	1	0.5
chr2	133480001	133640000	B.1.1.2.2.2.2.1.2.2	0.451317296678121	.	133480001	133640000	#DADAFF	1	0.5
chr2	133640001	134000000	B.1.2.2.1.2.1.2.2	0.383734249713631	.	133640001	134000000	#9191FF	1	0.375
chr2	134000001	134280000	B.1.1.2.2.2.2.2.2	0.449026345933562	.	134000001	134280000	#DADAFF	1	0.5
chr2	134280001	134360000	B.1.1.2.1.2.1.1	0.479954180985109	.	134280001	134360000	#DADAFF	1	0.5
chr2	134360001	134640000	B.1.1.2.2.2.2.1.1	0.45360824742268	.	134360001	134640000	#DADAFF	1	0.5
chr2	134640001	134880000	A.2.2.1.2.2.2.2.1.1	0.583046964490263	.	134640001	134880000	#FFDADA	1	0.625
chr2	134880001	135200000	A.2.1.1.2.2.2.1.2.1.2	0.686139747995418	.	134880001	135200000	#FF9191	1	0.75
chr2	135200001	135480000	A.2.1.2.1.2.1.1.1.1.2.2	0.664375715922108	.	135200001	135480000	#FF9191	1	0.75
chr2	135480001	135720000	A.2.1.1.2.2.2.2.2.1	0.68270332187858	.	135480001	135720000	#FF9191	1	0.75
chr2	135720001	135960000	A.1.2.2.2.2.1.1.2.1.2.1	0.767468499427262	.	135720001	135960000	#FF4848	1	0.875
chr2	135960001	136280000	A.2.2.1.2.2.2.2.1.2	0.581901489117984	.	135960001	136280000	#FFDADA	1	0.625
chr2	136280001	136560000	A.1.2.2.2.2.1.1.2.2	0.765177548682703	.	136280001	136560000	#FF4848	1	0.875
chr2	136560001	136880000	A.2.1.2.1.2.1.1.1.1.1	0.666666666666667	.	136560001	136880000	#FF9191	1	0.75
chr2	136880001	137160000	A.2.2.2.1.1.1.2.1.1	0.573883161512027	.	136880001	137160000	#FFDADA	1	0.625
chr2	137160001	137520000	B.2.1.2.2.1.1.2.2.2	0.177548682703322	.	137160001	137520000	#4848FF	1	0.25
chr2	137520001	137680000	B.2.1.2.2.1.1.1.1.1.1	0.193585337915235	.	137520001	137680000	#4848FF	1	0.25
chr2	137680001	138040000	B.2.1.2.2.1.2.2.1.2.2.2	0.167239404352806	.	137680001	138040000	#4848FF	1	0.25
chr2	138040001	138120000	B.2.1.2.1.1.1.2.2.2	0.219931271477663	.	138040001	138120000	#4848FF	1	0.25
chr2	138120001	138400000	B.2.2.2.1.1.1.2.1.1	0.0515463917525773	.	138120001	138400000	#0000FF	1	0.125
chr2	138400001	138600000	B.2.2.1.1.1.1.2.1.1.2	0.130584192439863	.	138400001	138600000	#0000FF	1	0.125
chr2	138600001	139080000	B.1.1.2.2.1.2.1.1	0.462772050400916	.	138600001	139080000	#DADAFF	1	0.5
chr2	139080001	139600000	B.1.1.2.2.1.2.1.2	0.461626575028637	.	139080001	139600000	#DADAFF	1	0.5
chr2	139600001	139840000	B.2.1.1.1.1.2.2.2.1.2	0.302405498281787	.	139600001	139840000	#4848FF	1	0.25
chr2	139840001	140080000	B.2.2.1.1.1.1.2.2.2.2	0.126002290950745	.	139840001	140080000	#0000FF	1	0.125
chr2	140080001	140520000	B.2.2.1.1.1.1.1.1.1.2.1	0.138602520045819	.	140080001	140520000	#0000FF	1	0.125
chr2	140520001	140800000	B.2.1.1.1.1.1.2.1.2.1	0.328751431844215	.	140520001	140800000	#4848FF	1	0.25
chr2	140800001	141080000	B.2.1.2.2.1.1.2.1.2.1	0.18098510882016	.	140800001	141080000	#4848FF	1	0.25
chr2	141080001	141240000	B.1.2.2.2.2.2.1.1	0.350515463917526	.	141080001	141240000	#9191FF	1	0.375
chr2	141240001	141320000	B.1.2.2.2.2.2.1.2.1	0.349369988545246	.	141240001	141320000	#9191FF	1	0.375
chr2	141320001	141720000	B.2.1.2.2.1.1.2.1.2.2	0.179839633447881	.	141320001	141720000	#4848FF	1	0.25
chr2	141720001	141960000	B.2.2.1.1.1.1.2.1.2	0.129438717067583	.	141720001	141960000	#0000FF	1	0.125
chr2	141960001	142240000	B.2.2.1.1.1.2.1.1.1	0.124856815578465	.	141960001	142240000	#0000FF	1	0.125
chr2	142240001	142400000	B.2.1.2.1.1.1.2.1.2.2.2	0.223367697594502	.	142240001	142400000	#4848FF	1	0.25
chr2	142400001	142720000	B.2.2.2.1.1.1.2.2.1	0.0492554410080183	.	142400001	142720000	#0000FF	1	0.125
chr2	142720001	142920000	B.2.1.1.1.2.2.2.2.2	0.274914089347079	.	142720001	142920000	#4848FF	1	0.25
chr2	142920001	143440000	B.2.2.2.1.1.1.2.2.2	0.0481099656357388	.	142920001	143440000	#0000FF	1	0.125
chr2	143440001	143600000	B.2.1.2.1.1.1.2.1.1.1	0.22794959908362	.	143440001	143600000	#4848FF	1	0.25
chr2	143600001	143800000	B.2.1.1.1.2.2.2.1.2	0.277205040091638	.	143600001	143800000	#4848FF	1	0.25
chr2	143800001	144040000	B.2.2.1.1.1.1.2.2.2.1	0.127147766323024	.	143800001	144040000	#0000FF	1	0.125
chr2	144040001	144160000	B.2.2.1.1.1.1.2.2.1	0.128293241695304	.	144040001	144160000	#0000FF	1	0.125
chr2	144160001	144360000	B.2.1.1.2.2.1.1.2.2	0.258877434135166	.	144160001	144360000	#4848FF	1	0.25
chr2	144360001	144560000	B.1.2.1.1.2.1.1.1.1	0.430698739977091	.	144360001	144560000	#9191FF	1	0.375
chr2	144560001	144680000	B.1.1.2.1.2.1.2.1	0.478808705612829	.	144560001	144680000	#DADAFF	1	0.5
chr2	144680001	144840000	B.1.1.2.2.2.1.1.2.1	0.457044673539519	.	144680001	144840000	#DADAFF	1	0.5
chr2	144840001	145000000	B.1.1.1.2.1.1.2.2	0.508591065292096	.	144840001	145000000	#DADAFF	1	0.5
chr2	145000001	145480000	B.1.1.1.1.1.2.1.1	0.532646048109966	.	145000001	145480000	#DADAFF	1	0.5
chr2	145480001	145560000	B.2.1.1.2.1.1.1.1.1	0.2737686139748	.	145480001	145560000	#4848FF	1	0.25
chr2	145560001	145880000	B.2.1.1.1.2.2.1.1	0.281786941580756	.	145560001	145880000	#4848FF	1	0.25
chr2	145880001	146120000	B.2.1.2.1.1.1.2.1.1.2	0.22680412371134	.	145880001	146120000	#4848FF	1	0.25
chr2	146120001	146520000	B.2.1.2.2.1.2.2.1.1	0.171821305841924	.	146120001	146520000	#4848FF	1	0.25
chr2	146520001	146680000	B.2.1.1.1.2.2.2.1.1	0.278350515463918	.	146520001	146680000	#4848FF	1	0.25
chr2	146680001	147120000	B.2.2.1.1.1.1.1.1.1.2.2	0.13745704467354	.	146680001	147120000	#0000FF	1	0.125
chr2	147120001	147480000	B.2.1.1.1.1.1.1.1.1	0.34135166093929	.	147120001	147480000	#4848FF	1	0.25
chr2	147480001	147800000	B.1.2.1.1.2.1.1.1.2	0.429553264604811	.	147480001	147800000	#9191FF	1	0.375
chr2	147800001	148120000	B.1.2.1.1.2.1.1.2	0.428407789232531	.	147800001	148120000	#9191FF	1	0.375
chr2	148120001	148320000	B.1.1.2.2.2.1.1.1	0.458190148911798	.	148120001	148320000	#DADAFF	1	0.5
chr2	148320001	148680000	B.1.1.2.2.1.1.1.1.1	0.471935853379152	.	148320001	148680000	#DADAFF	1	0.5
chr2	148680001	148920000	B.1.2.1.1.1.1.1.1	0.447880870561283	.	148680001	148920000	#9191FF	1	0.375
chr2	148920001	149280000	B.1.2.1.1.2.2.2.1.1	0.419243986254296	.	148920001	149280000	#9191FF	1	0.375
chr2	149280001	149640000	A.2.1.1.2.2.2.1.2.2	0.684994272623139	.	149280001	149640000	#FF9191	1	0.75
chr2	149640001	149720000	A.2.1.2.1.2.2.2.1.1.2	0.655211912943872	.	149640001	149720000	#FF9191	1	0.75
chr2	149760001	149880000	A.2.1.2.1.2.2.2.1.1.2	0.655211912943872	.	149760001	149880000	#FF9191	1	0.75
chr2	149880001	150200000	A.2.1.1.2.2.2.1.1.1	0.689576174112257	.	149880001	150200000	#FF9191	1	0.75
chr2	150200001	150440000	A.2.1.2.1.2.1.1.1.1.2.1	0.665521191294387	.	150200001	150440000	#FF9191	1	0.75
chr2	150440001	150800000	B.1.1.1.1.2.2.1.2.2	0.515463917525773	.	150440001	150800000	#DADAFF	1	0.5
chr2	150800001	151160000	A.2.2.2.2.1.2.2.2.2	0.549828178694158	.	150800001	151160000	#FFDADA	1	0.625
chr2	151160001	151240000	B.1.1.1.2.2.2.2.1	0.495990836197022	.	151160001	151240000	#DADAFF	1	0.5
chr2	151240001	151360000	A.2.2.2.1.1.1.2.1.2.1	0.572737686139748	.	151240001	151360000	#FFDADA	1	0.625
chr2	151360001	151440000	B.1.1.1.2.2.2.2.2	0.494845360824742	.	151360001	151440000	#DADAFF	1	0.5
chr2	151440001	151520000	B.1.1.2.1.2.1.2.2.2.2	0.475372279495991	.	151440001	151520000	#DADAFF	1	0.5
chr2	151520001	151640000	B.1.1.2.1.2.1.2.2.1	0.47766323024055	.	151520001	151640000	#DADAFF	1	0.5
chr2	151640001	151760000	B.1.1.2.1.2.1.2.2.2.1	0.47651775486827	.	151640001	151760000	#DADAFF	1	0.5
chr2	151760001	152320000	A.2.2.2.2.1.2.2.2.1	0.550973654066438	.	151760001	152320000	#FFDADA	1	0.625
chr2	152320001	152480000	A.2.1.2.1.2.1.1.2	0.662084765177549	.	152320001	152480000	#FF9191	1	0.75
chr2	152480001	152920000	A.2.1.1.2.2.2.1.2.1.1	0.687285223367698	.	152480001	152920000	#FF9191	1	0.75
chr2	152920001	153560000	A.1.2.2.2.1.1.1.2.1	0.782359679266896	.	152920001	153560000	#FF4848	1	0.875
chr2	153560001	153760000	B.1.2.1.1.2.2.2.2.1.2	0.415807560137457	.	153560001	153760000	#9191FF	1	0.375
chr2	153760001	154000000	B.2.2.1.1.1.2.2.2.2	0.115693012600229	.	153760001	154000000	#0000FF	1	0.125
chr2	154000001	154520000	B.2.2.2.1.1.1.1.2	0.0526918671248568	.	154000001	154520000	#0000FF	1	0.125
chr2	154520001	154760000	B.2.2.1.1.1.1.2.1.1.1	0.131729667812142	.	154520001	154760000	#0000FF	1	0.125
chr2	154760001	155000000	B.2.1.1.1.2.2.2.2.1	0.276059564719359	.	154760001	155000000	#4848FF	1	0.25
chr2	155000001	155280000	B.2.1.1.1.2.2.1.2.2	0.279495990836197	.	155000001	155280000	#4848FF	1	0.25
chr2	155280001	155480000	B.1.1.2.2.2.1.1.2.2	0.455899198167239	.	155280001	155480000	#DADAFF	1	0.5
chr2	155480001	155600000	B.1.2.1.2.1.2.1.2	0.40893470790378	.	155480001	155600000	#9191FF	1	0.375
chr2	155600001	155760000	B.1.2.2.1.1.2.1.2	0.390607101947308	.	155600001	155760000	#9191FF	1	0.375
chr2	155760001	156200000	B.2.1.2.2.1.1.2.1.1	0.18213058419244	.	155760001	156200000	#4848FF	1	0.25
chr2	156200001	156520000	B.2.2.2.1.1.2.2.2.2.2	0.0274914089347079	.	156200001	156520000	#0000FF	1	0.125
chr2	156520001	156960000	B.2.2.2.2.1.1.1.1.2	0.0126002290950745	.	156520001	156960000	#0000FF	1	0.125
chr2	156960001	157080000	B.2.1.1.2.2.1.1.1	0.261168384879725	.	156960001	157080000	#4848FF	1	0.25
chr2	157080001	157200000	B.2.1.1.2.2.1.1.2.1	0.260022909507446	.	157080001	157200000	#4848FF	1	0.25
chr2	157200001	157440000	B.1.1.1.1.2.2.1.1.2.2	0.517754868270332	.	157200001	157440000	#DADAFF	1	0.5
chr2	157440001	157720000	B.1.1.2.2.1.1.1.1.2	0.470790378006873	.	157440001	157720000	#DADAFF	1	0.5
chr2	157720001	158120000	B.2.1.2.2.1.2.2.1.2.1.1	0.170675830469645	.	157720001	158120000	#4848FF	1	0.25
chr2	158120001	158320000	B.2.1.2.1.1.1.1.1.1.2	0.234822451317297	.	158120001	158320000	#4848FF	1	0.25
chr2	158320001	158600000	B.2.1.1.1.2.2.1.2.1	0.280641466208477	.	158320001	158600000	#4848FF	1	0.25
chr2	158600001	158880000	A.2.2.1.2.1.2.2.1.1.2	0.596792668957617	.	158600001	158880000	#FFDADA	1	0.625
chr2	158880001	159280000	B.1.1.2.2.2.2.2.1	0.450171821305842	.	158880001	159280000	#DADAFF	1	0.5
chr2	159280001	159680000	A.2.2.1.2.1.2.2.1.1.1	0.597938144329897	.	159280001	159680000	#FFDADA	1	0.625
chr2	159680001	160040000	A.1.2.2.2.1.1.2.1.1	0.780068728522337	.	159680001	160040000	#FF4848	1	0.875
chr2	160040001	160360000	A.1.2.2.2.2.2.1.2.2	0.758304696449026	.	160040001	160360000	#FF4848	1	0.875
chr2	160360001	160640000	A.1.2.1.1.2.2.1.2	0.861397479954181	.	160360001	160640000	#FF4848	1	0.875
chr2	160640001	160920000	A.2.1.2.1.2.2.2.1.1.1	0.656357388316151	.	160640001	160920000	#FF9191	1	0.75
chr2	160920001	161160000	A.2.1.2.1.2.2.1.2.1	0.65864833906071	.	160920001	161160000	#FF9191	1	0.75
chr2	161160001	161920000	A.2.2.1.2.1.2.2.2	0.594501718213058	.	161160001	161920000	#FFDADA	1	0.625
chr2	161920001	162280000	A.2.2.2.2.1.2.1.1	0.554410080183276	.	161920001	162280000	#FFDADA	1	0.625
chr2	162280001	162480000	B.2.2.1.1.2.2.1.1.1.1	0.100801832760596	.	162280001	162480000	#0000FF	1	0.125
chr2	162480001	162840000	B.2.2.2.2.2.2	0.0011454753722795	.	162480001	162840000	#0000FF	1	0.125
chr2	162840001	163000000	B.2.1.2.1.2.1.2	0.20504009163803	.	162840001	163000000	#4848FF	1	0.25
chr2	163000001	163200000	B.2.2.1.1.2.2.1.1.2.2	0.0973654066437572	.	163000001	163200000	#0000FF	1	0.125
chr2	163200001	163480000	B.2.2.2.2.1.2.2.2	0.00343642611683849	.	163200001	163480000	#0000FF	1	0.125
chr2	163480001	163720000	B.2.2.2.2.1.2.2.1	0.00458190148911798	.	163480001	163720000	#0000FF	1	0.125
chr2	163720001	164000000	B.2.2.2.1.1.2.2.2.1	0.0309278350515464	.	163720001	164000000	#0000FF	1	0.125
chr2	164000001	164200000	B.2.1.2.2.1.2.2.1.2.1.2	0.169530355097365	.	164000001	164200000	#4848FF	1	0.25
chr2	164200001	164440000	B.2.2.1.1.1.1.1.1.1.1	0.139747995418099	.	164200001	164440000	#0000FF	1	0.125
chr2	164440001	164600000	B.1.2.1.1.2.2.2.2.1.1	0.416953035509737	.	164440001	164600000	#9191FF	1	0.375
chr2	164600001	164880000	B.2.2.1.1.2.2.2.2	0.0916380297823597	.	164600001	164880000	#0000FF	1	0.125
chr2	164880001	165000000	B.2.1.2.1.1.1.1.1.2	0.233676975945017	.	164880001	165000000	#4848FF	1	0.25
chr2	165000001	165400000	B.2.2.2.1.1.1.2.1.2	0.0504009163802978	.	165000001	165400000	#0000FF	1	0.125
chr2	165400001	165600000	B.1.2.2.2.2.2.2.2.1	0.343642611683849	.	165400001	165600000	#9191FF	1	0.375
chr2	165600001	165760000	B.1.1.1.1.2.2.2.1	0.514318442153494	.	165600001	165760000	#DADAFF	1	0.5
chr2	165760001	166080000	B.1.2.2.1.1.2.2	0.389461626575029	.	165760001	166080000	#9191FF	1	0.375
chr2	166080001	166240000	B.1.2.2.2.2.2.2.2.2	0.342497136311569	.	166080001	166240000	#9191FF	1	0.375
chr2	166240001	166720000	B.1.1.2.2.1.2.2.2	0.459335624284078	.	166240001	166720000	#DADAFF	1	0.5
chr2	166720001	167040000	B.2.2.1.1.1.2.2.2.1	0.116838487972509	.	166720001	167040000	#0000FF	1	0.125
chr2	167040001	167360000	B.2.2.2.2.1.1.2	0.0103092783505155	.	167040001	167360000	#0000FF	1	0.125
chr2	167360001	167760000	B.2.2.2.1.1.1.1.1.2	0.0538373424971363	.	167360001	167760000	#0000FF	1	0.125
chr2	167760001	167880000	B.2.1.2.1.1.1.2.1.2.1	0.225658648339061	.	167760001	167880000	#4848FF	1	0.25
chr2	167880001	168120000	B.2.2.1.1.1.2.2.1	0.117983963344788	.	167880001	168120000	#0000FF	1	0.125
chr2	168120001	168320000	B.1.1.1.1.2.2.1.1.1	0.520045819014891	.	168120001	168320000	#DADAFF	1	0.5
chr2	168320001	168680000	B.1.1.2.2.1.1.1.2.1.1	0.469644902634593	.	168320001	168680000	#DADAFF	1	0.5
chr2	168680001	169000000	B.1.1.1.1.2.2.1.1.2.1	0.518900343642612	.	168680001	169000000	#DADAFF	1	0.5
chr2	169000001	169200000	A.2.1.2.1.2.2.1.1	0.65979381443299	.	169000001	169200000	#FF9191	1	0.75
chr2	169200001	169400000	A.1.2.2.2.2.1.1.2.1.1	0.768613974799542	.	169200001	169400000	#FF4848	1	0.875
chr2	169400001	169800000	A.1.2.2.2.1.1.1.2.2	0.781214203894616	.	169400001	169800000	#FF4848	1	0.875
chr2	169800001	170120000	A.1.2.1.1.2.2.1.1	0.862542955326461	.	169800001	170120000	#FF4848	1	0.875
chr2	170120001	170280000	A.1.2.2.1.1.1.1.1	0.827033218785796	.	170120001	170280000	#FF4848	1	0.875
chr2	170280001	170600000	A.1.1.2.1.1.1.1.1.1.2.2	0.948453608247423	.	170280001	170600000	#FF0000	1	1
chr2	170600001	170720000	A.1.2.2.1.2.1.2.1.2	0.79610538373425	.	170600001	170720000	#FF4848	1	0.875
chr2	170720001	170840000	A.1.2.1.2.2.1.2.1.1.1	0.838487972508591	.	170720001	170840000	#FF4848	1	0.875
chr2	170840001	171040000	A.1.1.2.1.2.2.1.2.2.2	0.911798396334479	.	170840001	171040000	#FF0000	1	1
chr2	171040001	171280000	A.1.1.2.1.2.2.1.2.2.1	0.912943871706758	.	171040001	171280000	#FF0000	1	1
chr2	171280001	171440000	A.1.1.2.1.1.1.1.2.1.2.1	0.942726231386025	.	171280001	171440000	#FF0000	1	1
chr2	171440001	171760000	A.1.1.2.1.1.1.1.1.1.1	0.950744558991982	.	171440001	171760000	#FF0000	1	1
chr2	171760001	172040000	A.1.1.1.2.1.1.2.1.2	0.971363115693013	.	171760001	172040000	#FF0000	1	1
chr2	172040001	172360000	A.1.1.1.1.1.1.1.2	0.996563573883162	.	172040001	172360000	#FF0000	1	1
chr2	172360001	172640000	A.1.1.2.1.2.2.1.2.1	0.914089347079038	.	172360001	172640000	#FF0000	1	1
chr2	172640001	173000000	A.1.1.1.2.1.1.2.1.1.2	0.972508591065292	.	172640001	173000000	#FF0000	1	1
chr2	173000001	173440000	A.1.1.1.2.1.1.2.1.1.1	0.973654066437572	.	173000001	173440000	#FF0000	1	1
chr2	173440001	173640000	A.1.2.1.2.2.1.1.1.1.2	0.843069873997709	.	173440001	173640000	#FF4848	1	0.875
chr2	173640001	173800000	A.1.2.1.2.2.1.1.1.1.1	0.844215349369989	.	173640001	173800000	#FF4848	1	0.875
chr2	173800001	174240000	A.1.1.2.1.1.1.1.2.1.1.1	0.945017182130584	.	173800001	174240000	#FF0000	1	1
chr2	174240001	174560000	A.1.2.2.1.1.1.1.2.1.2	0.824742268041237	.	174240001	174560000	#FF4848	1	0.875
chr2	174560001	174640000	A.2.2.1.1.1.1.2.1	0.623138602520046	.	174560001	174640000	#FFDADA	1	0.625
chr2	174640001	174840000	A.1.2.1.2.2.2.2.2	0.828178694158076	.	174640001	174840000	#FF4848	1	0.875
chr2	174840001	174920000	A.1.2.1.2.2.1.2.1.1.2	0.837342497136312	.	174840001	174920000	#FF4848	1	0.875
chr2	174920001	175280000	A.1.1.2.1.1.1.1.1.1.2.1	0.949599083619702	.	174920001	175280000	#FF0000	1	1
chr2	175280001	175440000	A.1.2.2.1.1.2.1.1.2	0.81786941580756	.	175280001	175440000	#FF4848	1	0.875
chr2	175440001	175840000	A.1.1.2.1.2.1.1.1.2	0.926689576174112	.	175440001	175840000	#FF0000	1	1
chr2	175840001	176040000	A.1.2.2.2.2.1.1.2.1.2.2	0.766323024054983	.	175840001	176040000	#FF4848	1	0.875
chr2	176040001	176200000	A.2.2.1.2.1.2.1.1.2	0.603665521191294	.	176040001	176200000	#FFDADA	1	0.625
chr2	176200001	176760000	B.1.2.1.1.2.2.2.1.2	0.418098510882016	.	176200001	176760000	#9191FF	1	0.375
chr2	176760001	177040000	A.2.2.2.2.1.1.2.2	0.555555555555556	.	176760001	177040000	#FFDADA	1	0.625
chr2	177040001	177320000	A.2.2.1.2.2.2.1.2.2	0.584192439862543	.	177040001	177320000	#FFDADA	1	0.625
chr2	177320001	177520000	A.2.2.2.1.1.1.1.1.2.1	0.577319587628866	.	177320001	177520000	#FFDADA	1	0.625
chr2	177520001	177720000	B.1.1.1.1.2.1.1.2.1	0.52348224513173	.	177520001	177720000	#DADAFF	1	0.5
chr2	177720001	178040000	B.1.1.1.1.2.1.1.2.2	0.52233676975945	.	177720001	178040000	#DADAFF	1	0.5
chr2	178040001	178200000	A.2.1.1.2.1.1.2.1.2	0.715922107674685	.	178040001	178200000	#FF9191	1	0.75
chr2	178200001	178440000	A.2.1.1.2.2.1.1.2.1	0.698739977090493	.	178200001	178440000	#FF9191	1	0.75
chr2	178440001	178680000	A.2.1.2.1.2.1.1.1.2	0.663230240549828	.	178440001	178680000	#FF9191	1	0.75
chr2	178680001	178880000	B.1.2.1.1.1.1.2.2.2	0.439862542955326	.	178680001	178880000	#9191FF	1	0.375
chr2	178880001	179200000	B.1.1.2.2.1.1.1.2.1.2.2	0.467353951890034	.	178880001	179200000	#DADAFF	1	0.5
chr2	179200001	179360000	B.1.1.1.1.2.1.1.1.2.2.1	0.525773195876289	.	179200001	179360000	#DADAFF	1	0.5
chr2	179360001	179520000	B.2.1.1.1.2.1.1.2.1	0.293241695303551	.	179360001	179520000	#4848FF	1	0.25
chr2	179520001	179800000	B.2.1.2.2.1.2.1.1.1	0.176403207331042	.	179520001	179800000	#4848FF	1	0.25
chr2	179800001	180000000	B.2.1.2.1.2.1.1.1.1.2	0.209621993127148	.	179800001	180000000	#4848FF	1	0.25
chr2	180000001	180120000	B.2.1.1.2.1.1.1.1.2	0.27262313860252	.	180000001	180120000	#4848FF	1	0.25
chr2	180120001	180280000	B.2.1.2.1.2.2.2.2.2	0.194730813287514	.	180120001	180280000	#4848FF	1	0.25
chr2	180280001	180640000	B.2.2.1.1.2.2.2.1	0.0927835051546392	.	180280001	180640000	#0000FF	1	0.125
chr2	180640001	180960000	B.2.1.2.2.1.1.2.2.1	0.178694158075601	.	180640001	180960000	#4848FF	1	0.25
chr2	180960001	181400000	B.2.2.2.2.1.1.1.1.1	0.013745704467354	.	180960001	181400000	#0000FF	1	0.125
chr2	181400001	181520000	B.2.1.1.2.2.1.2.2.1.1.2	0.255441008018328	.	181400001	181520000	#4848FF	1	0.25
chr2	181520001	181800000	B.2.2.1.1.2.1.1.2.2.1	0.109965635738832	.	181520001	181800000	#0000FF	1	0.125
chr2	181800001	181920000	B.1.2.2.2.2.2.2.1.1	0.347079037800687	.	181800001	181920000	#9191FF	1	0.375
chr2	181920001	182600000	B.2.2.1.1.1.1.1.1.2	0.13631156930126	.	181920001	182600000	#0000FF	1	0.125
chr2	182600001	182800000	B.1.2.1.1.2.1.2	0.427262313860252	.	182600001	182800000	#9191FF	1	0.375
chr2	182800001	183000000	B.2.1.2.1.2.2.2.2.1.2.2	0.195876288659794	.	182800001	183000000	#4848FF	1	0.25
chr2	183000001	183240000	B.2.1.2.1.2.2.2.1.2.2	0.199312714776632	.	183000001	183240000	#4848FF	1	0.25
chr2	183240001	183600000	B.2.1.2.2.1.2.2.2	0.166093928980527	.	183240001	183600000	#4848FF	1	0.25
chr2	183600001	183880000	A.2.1.1.2.2.1.1.2.2	0.697594501718213	.	183600001	183880000	#FF9191	1	0.75
chr2	183880001	184080000	A.2.1.2.1.2.2.1.2.2	0.657502863688431	.	183880001	184080000	#FF9191	1	0.75
chr2	184080001	184440000	B.1.2.2.1.1.2.1.1	0.391752577319588	.	184080001	184440000	#9191FF	1	0.375
chr2	184440001	184880000	B.2.1.1.1.2.1.2.2.1.2	0.285223367697594	.	184440001	184880000	#4848FF	1	0.25
chr2	184880001	185000000	B.1.2.1.2.1.1.1	0.413516609392898	.	184880001	185000000	#9191FF	1	0.375
chr2	185000001	185360000	B.2.1.1.1.2.1.2.2.1.1	0.286368843069874	.	185000001	185360000	#4848FF	1	0.25
chr2	185360001	185520000	B.2.1.1.1.2.1.1.1.1.2.1	0.297823596792669	.	185360001	185520000	#4848FF	1	0.25
chr2	185520001	185720000	B.2.2.1.1.2.1.1.2.1.1.2	0.112256586483391	.	185520001	185720000	#0000FF	1	0.125
chr2	185720001	186040000	B.2.2.2.1.1.2.2.2.2.1.1	0.0297823596792669	.	185720001	186040000	#0000FF	1	0.125
chr2	186040001	186160000	B.2.1.1.2.1.2.2.2.2	0.262313860252005	.	186040001	186160000	#4848FF	1	0.25
chr2	186160001	186640000	B.2.2.2.1.1.2.1.1.2.2	0.0400916380297824	.	186160001	186640000	#0000FF	1	0.125
chr2	186640001	187080000	B.2.2.2.2.2.1	0.00229095074455899	.	186640001	187080000	#0000FF	1	0.125
chr2	187080001	187160000	B.2.1.1.2.2.2.2.1.2.2	0.240549828178694	.	187080001	187160000	#4848FF	1	0.25
chr2	187160001	187360000	B.2.2.1.1.2.2.1.1.1.2	0.0996563573883162	.	187160001	187360000	#0000FF	1	0.125
chr2	187360001	187720000	B.1.2.1.1.1.2.2.1	0.43298969072165	.	187360001	187720000	#9191FF	1	0.375
chr2	187720001	188040000	B.2.2.2.2.1.2.1.2.1	0.00687285223367698	.	187720001	188040000	#0000FF	1	0.125
chr2	188040001	188120000	B.2.1.1.2.1.2.1	0.265750286368843	.	188040001	188120000	#4848FF	1	0.25
chr2	188120001	188320000	B.2.2.2.1.1.2.1.1.2.1.2	0.0412371134020619	.	188120001	188320000	#0000FF	1	0.125
chr2	188320001	188800000	B.1.1.2.2.1.2.2.1	0.460481099656357	.	188320001	188800000	#DADAFF	1	0.5
chr2	188800001	188880000	A.2.2.2.1.1.1.1.2	0.575028636884307	.	188800001	188880000	#FFDADA	1	0.625
chr2	188880001	188960000	A.2.2.2.1.1.1.2.2	0.570446735395189	.	188880001	188960000	#FFDADA	1	0.625
chr2	188960001	189160000	A.2.2.1.2.2.2.1.1	0.587628865979381	.	188960001	189160000	#FFDADA	1	0.625
chr2	189160001	189360000	A.2.2.1.2.1.1.1.2.1	0.61397479954181	.	189160001	189360000	#FFDADA	1	0.625
chr2	189360001	189480000	B.1.1.1.2.1.2.1.1.2	0.506300114547537	.	189360001	189480000	#DADAFF	1	0.5
chr2	189480001	189680000	B.1.2.1.1.2.2.2.2.2	0.414662084765178	.	189480001	189680000	#9191FF	1	0.375
chr2	189680001	189960000	B.1.1.1.1.2.1.2	0.521191294387171	.	189680001	189960000	#DADAFF	1	0.5
chr2	189960001	190120000	A.2.1.1.2.1.1.1.2.1	0.719358533791523	.	189960001	190120000	#FF9191	1	0.75
chr2	190120001	190320000	A.2.1.1.2.2.1.2.2.1.1	0.693012600229095	.	190120001	190320000	#FF9191	1	0.75
chr2	190320001	190520000	A.2.1.1.2.2.1.2.2.1.2	0.691867124856816	.	190320001	190520000	#FF9191	1	0.75
chr2	190520001	190880000	A.2.2.2.2.1.2.1.2	0.553264604810997	.	190520001	190880000	#FFDADA	1	0.625
chr2	190880001	191080000	B.1.1.1.1.2.1.1.1.1	0.528064146620848	.	190880001	191080000	#DADAFF	1	0.5
chr2	191080001	191160000	B.1.1.1.2.1.2.1.2.2	0.504009163802978	.	191080001	191160000	#DADAFF	1	0.5
chr2	191160001	191400000	A.2.2.2.1.1.1.1.1.1.1	0.579610538373425	.	191160001	191400000	#FFDADA	1	0.625
chr2	191400001	191600000	A.2.2.1.2.1.2.1.2.1	0.602520045819015	.	191400001	191600000	#FFDADA	1	0.625
chr2	191600001	191720000	A.2.1.2.1.2.2.2.2	0.652920962199313	.	191600001	191720000	#FF9191	1	0.75
chr2	191720001	191880000	A.2.1.1.2.1.1.1.2.2	0.718213058419244	.	191720001	191880000	#FF9191	1	0.75
chr2	191880001	192080000	A.2.2.2.1.1.1.1.1.1.2	0.578465063001146	.	191880001	192080000	#FFDADA	1	0.625
chr2	192080001	192400000	A.2.2.1.2.1.2.1.2.2.1.2	0.600229095074456	.	192080001	192400000	#FFDADA	1	0.625
chr2	192400001	192600000	B.1.1.2.2.2.1.2	0.45475372279496	.	192400001	192600000	#DADAFF	1	0.5
chr2	192600001	192800000	B.1.2.2.2.2.2.2.1.2.1	0.345933562428408	.	192600001	192800000	#9191FF	1	0.375
chr2	192800001	193000000	B.2.2.1.1.2.1.1.2.1.2	0.111111111111111	.	192800001	193000000	#0000FF	1	0.125
chr2	193000001	193440000	B.2.2.2.1.1.2.1.2.2.2	0.0366552119129439	.	193000001	193440000	#0000FF	1	0.125
chr2	193440001	193640000	B.2.2.2.1.1.2.1.1.2.1.1	0.0423825887743414	.	193440001	193640000	#0000FF	1	0.125
chr2	193640001	193840000	B.2.2.1.1.2.1.1.2.2.2	0.108820160366552	.	193640001	193840000	#0000FF	1	0.125
chr2	193840001	194200000	B.2.2.2.1.1.2.2.2.2.1.2	0.0286368843069874	.	193840001	194200000	#0000FF	1	0.125
chr2	194200001	194280000	B.2.1.1.2.1.2.2.1	0.264604810996564	.	194200001	194280000	#4848FF	1	0.25
chr2	194280001	194520000	B.2.2.2.1.1.2.2.1.1.1.1	0.0355097365406644	.	194280001	194520000	#0000FF	1	0.125
chr2	194520001	194720000	B.2.2.1.1.2.2.1.2.1.2	0.0950744558991982	.	194520001	194720000	#0000FF	1	0.125
chr2	194720001	194800000	B.2.1.2.1.2.2.1.1	0.20389461626575	.	194720001	194800000	#4848FF	1	0.25
chr2	194800001	195280000	B.2.2.2.2.1.2.1.1.2	0.00801832760595647	.	194800001	195280000	#0000FF	1	0.125
chr2	195280001	195440000	B.2.1.2.1.2.2.1.2	0.202749140893471	.	195280001	195440000	#4848FF	1	0.25
chr2	195440001	195640000	B.2.2.2.1.1.2.2.1.2	0.0320733104238259	.	195440001	195640000	#0000FF	1	0.125
chr2	195640001	195840000	B.2.2.1.1.2.2.1.2.2	0.0939289805269187	.	195640001	195840000	#0000FF	1	0.125
chr2	195840001	196080000	B.2.2.2.2.1.2.1.2.2	0.00572737686139748	.	195840001	196080000	#0000FF	1	0.125
chr2	196080001	196200000	B.2.1.1.2.2.1.2.2.1.1.1	0.256586483390607	.	196080001	196200000	#4848FF	1	0.25
chr2	196200001	196440000	B.2.1.1.1.2.1.2.2.2.2	0.282932416953036	.	196200001	196440000	#4848FF	1	0.25
chr2	196440001	196560000	B.1.1.2.1.1.2.1.2	0.486827033218786	.	196440001	196560000	#DADAFF	1	0.5
chr2	196560001	196760000	B.2.1.1.2.2.1.2.1	0.257731958762887	.	196560001	196760000	#4848FF	1	0.25
chr2	196760001	196920000	B.2.1.2.1.2.1.1.1.2	0.208476517754868	.	196760001	196920000	#4848FF	1	0.25
chr2	196920001	197280000	B.1.1.2.2.1.1.1.2.1.2.1	0.468499427262314	.	196920001	197280000	#DADAFF	1	0.5
chr2	197280001	197360000	B.1.1.1.2.1.2.1.1.1	0.507445589919817	.	197280001	197360000	#DADAFF	1	0.5
chr2	197360001	197680000	A.2.2.1.2.1.2.1.2.2.2	0.599083619702176	.	197360001	197680000	#FFDADA	1	0.625
chr2	197680001	197920000	A.2.1.1.2.2.1.2.1.1.2	0.695303550973654	.	197680001	197920000	#FF9191	1	0.75
chr2	197920001	198160000	A.2.2.1.2.1.2.1.2.2.1.1	0.601374570446735	.	197920001	198160000	#FFDADA	1	0.625
chr2	198160001	198280000	A.2.2.1.2.2.1.2	0.588774341351661	.	198160001	198280000	#FFDADA	1	0.625
chr2	198280001	198520000	A.1.2.2.2.2.1.2.2	0.762886597938144	.	198280001	198520000	#FF4848	1	0.875
chr2	198520001	198960000	B.1.2.2.1.1.1.2	0.392898052691867	.	198520001	198960000	#9191FF	1	0.375
chr2	198960001	199160000	B.2.1.1.1.2.1.1.1.2.1	0.29553264604811	.	198960001	199160000	#4848FF	1	0.25
chr2	199160001	199280000	B.2.1.1.2.2.1.2.2.2.1	0.253150057273769	.	199160001	199280000	#4848FF	1	0.25
chr2	199280001	199440000	B.2.2.2.1.1.2.2.1.1.1.2	0.0343642611683849	.	199280001	199440000	#0000FF	1	0.125
chr2	199440001	199720000	B.2.2.2.2.1.2.1.1.1	0.00916380297823597	.	199440001	199720000	#0000FF	1	0.125
chr2	199720001	199920000	B.2.2.1.1.2.2.1.1.2.1	0.0985108820160367	.	199720001	199920000	#0000FF	1	0.125
chr2	199920001	200280000	B.2.2.2.1.1.1.1.1.1	0.0549828178694158	.	199920001	200280000	#0000FF	1	0.125
chr2	200280001	200440000	B.1.2.2.2.2.2.2.1.2.2	0.344788087056128	.	200280001	200440000	#9191FF	1	0.375
chr2	200440001	200600000	B.1.2.2.1.1.1.1	0.394043528064147	.	200440001	200600000	#9191FF	1	0.375
chr2	200600001	200800000	B.1.1.1.1.2.1.1.1.2.2.2	0.524627720504009	.	200600001	200800000	#DADAFF	1	0.5
chr2	200800001	201080000	A.1.2.2.2.1.1.2.1.2	0.778923253150057	.	200800001	201080000	#FF4848	1	0.875
chr2	201080001	201360000	A.1.2.2.2.1.1.2.2	0.777777777777778	.	201080001	201360000	#FF4848	1	0.875
chr2	201360001	201520000	A.1.2.2.2.2.1.2.1	0.764032073310424	.	201360001	201520000	#FF4848	1	0.875
chr2	201520001	201680000	A.1.2.2.1.1.2.2.2	0.812142038946163	.	201520001	201680000	#FF4848	1	0.875
chr2	201680001	202000000	A.1.1.1.1.1.2.2.2.1	0.987399770904926	.	201680001	202000000	#FF0000	1	1
chr2	202000001	202080000	A.1.2.2.1.2.1.2.2.1.2	0.793814432989691	.	202000001	202080000	#FF4848	1	0.875
chr2	202080001	202560000	A.1.1.2.1.1.1.1.2.2	0.940435280641466	.	202080001	202560000	#FF0000	1	1
chr2	202560001	202840000	A.1.1.1.1.1.2.2.2.2	0.986254295532646	.	202560001	202840000	#FF0000	1	1
chr2	202840001	203080000	A.1.1.1.2.1.1.2.2.1	0.970217640320733	.	202840001	203080000	#FF0000	1	1
chr2	203080001	203400000	A.1.1.1.2.1.1.1.1	0.97709049255441	.	203080001	203400000	#FF0000	1	1
chr2	203400001	203840000	A.1.1.2.1.1.1.1.2.1.1.2	0.943871706758305	.	203400001	203840000	#FF0000	1	1
chr2	203840001	204080000	A.1.2.1.2.2.1.1.2	0.839633447880871	.	203840001	204080000	#FF4848	1	0.875
chr2	204080001	204200000	A.2.1.1.1.2.1.1.2.1	0.731958762886598	.	204080001	204200000	#FF9191	1	0.75
chr2	204200001	204520000	A.1.2.1.1.1.1.2.2.1.2	0.883161512027491	.	204200001	204520000	#FF4848	1	0.875
chr2	204520001	204800000	A.1.2.1.1.1.1.2.2.2.2	0.880870561282932	.	204520001	204800000	#FF4848	1	0.875
chr2	204800001	205200000	A.2.1.1.2.1.1.2.2.1	0.714776632302406	.	204800001	205200000	#FF9191	1	0.75
chr2	205200001	205520000	A.2.2.2.2.1.1.2.1.1	0.557846506300115	.	205200001	205520000	#FFDADA	1	0.625
chr2	205520001	205680000	B.1.1.1.2.2.1.2	0.50057273768614	.	205520001	205680000	#DADAFF	1	0.5
chr2	205680001	205760000	B.1.1.1.2.2.1.1	0.501718213058419	.	205680001	205760000	#DADAFF	1	0.5
chr2	205760001	206040000	A.2.2.2.2.1.1.2.1.2	0.556701030927835	.	205760001	206040000	#FFDADA	1	0.625
chr2	206040001	206240000	A.2.2.2.1.2.1.1.1.2	0.564719358533792	.	206040001	206240000	#FFDADA	1	0.625
chr2	206240001	206600000	A.2.1.2.1.2.2.2.1.2	0.654066437571592	.	206240001	206600000	#FF9191	1	0.75
chr2	206600001	206840000	A.2.1.1.2.1.1.2.2.2	0.713631156930126	.	206600001	206840000	#FF9191	1	0.75
chr2	206840001	207040000	A.1.2.1.1.1.2.2.2	0.877434135166094	.	206840001	207040000	#FF4848	1	0.875
chr2	207040001	207320000	A.2.1.1.2.2.1.1.1	0.699885452462772	.	207040001	207320000	#FF9191	1	0.75
chr2	207320001	207520000	A.2.2.1.2.1.2.1.1.1.1.2	0.605956471935853	.	207320001	207520000	#FFDADA	1	0.625
chr2	207520001	207760000	A.2.1.1.2.2.1.2.2.2	0.690721649484536	.	207520001	207760000	#FF9191	1	0.75
chr2	207760001	207880000	A.2.1.1.1.2.1.2	0.729667812142039	.	207760001	207880000	#FF9191	1	0.75
chr2	207880001	208120000	A.1.2.1.1.1.1.2.2.1.1	0.884306987399771	.	207880001	208120000	#FF4848	1	0.875
chr2	208120001	208400000	A.1.2.1.1.1.1.2.2.2.1	0.882016036655212	.	208120001	208400000	#FF4848	1	0.875
chr2	208400001	208600000	A.1.2.1.1.1.2.2.1	0.878579610538373	.	208400001	208600000	#FF4848	1	0.875
chr2	208600001	208960000	A.1.1.1.2.1.2.2.2	0.961053837342497	.	208600001	208960000	#FF0000	1	1
chr2	208960001	209200000	A.1.2.2.2.1.2.2.2	0.770904925544101	.	208960001	209200000	#FF4848	1	0.875
chr2	209200001	209600000	B.2.1.1.1.2.1.1.2.2	0.292096219931271	.	209200001	209600000	#4848FF	1	0.25
chr2	209600001	209720000	B.2.1.1.2.2.1.2.2.1.2	0.254295532646048	.	209600001	209720000	#4848FF	1	0.25
chr2	209720001	209920000	B.2.1.1.1.2.1.2.1.2.1	0.288659793814433	.	209720001	209920000	#4848FF	1	0.25
chr2	209920001	210240000	B.2.1.1.1.2.1.1.1.1.1	0.298969072164948	.	209920001	210240000	#4848FF	1	0.25
chr2	210240001	210560000	B.2.2.1.1.2.1.2.1.1.2	0.105383734249714	.	210240001	210560000	#0000FF	1	0.125
chr2	210560001	210840000	B.2.2.2.1.1.2.1.1.1.2.1	0.0446735395189003	.	210560001	210840000	#0000FF	1	0.125
chr2	210840001	211120000	B.2.1.1.1.2.1.1.1.1.2.2	0.296678121420389	.	210840001	211120000	#4848FF	1	0.25
chr2	211120001	211320000	B.2.1.2.1.2.2.2.1.2.1	0.200458190148912	.	211120001	211320000	#4848FF	1	0.25
chr2	211320001	211560000	B.2.1.2.2.1.2.1.1.2	0.175257731958763	.	211320001	211560000	#4848FF	1	0.25
chr2	211560001	211680000	B.2.1.2.1.2.2.2.2.1.2.1	0.197021764032073	.	211560001	211680000	#4848FF	1	0.25
chr2	211680001	211920000	B.2.2.1.1.2.1.2.2.2	0.101947308132875	.	211680001	211920000	#0000FF	1	0.125
chr2	211920001	212120000	B.2.1.1.2.2.1.2.2.2.2	0.252004581901489	.	211920001	212120000	#4848FF	1	0.25
chr2	212120001	212320000	B.2.1.2.1.2.1.1.2.1	0.207331042382589	.	212120001	212320000	#4848FF	1	0.25
chr2	212320001	212520000	B.2.1.2.1.2.2.2.1.1	0.201603665521191	.	212320001	212520000	#4848FF	1	0.25
chr2	212520001	212840000	B.2.2.2.1.1.2.1.1.1.2.2	0.0435280641466208	.	212520001	212840000	#0000FF	1	0.125
chr2	212840001	212960000	B.2.1.2.1.2.1.1.1.1.1	0.210767468499427	.	212840001	212960000	#4848FF	1	0.25
chr2	212960001	213200000	B.2.2.1.1.2.2.1.2.1.1	0.0962199312714777	.	212960001	213200000	#0000FF	1	0.125
chr2	213200001	213480000	B.2.2.1.1.2.1.2.1.1.1.2	0.106529209621993	.	213200001	213480000	#0000FF	1	0.125
chr2	213480001	213760000	B.2.2.1.1.2.1.1.2.1.1.1	0.11340206185567	.	213480001	213760000	#0000FF	1	0.125
chr2	213760001	214040000	B.2.1.1.1.2.1.2.1.1.1	0.290950744558992	.	213760001	214040000	#4848FF	1	0.25
chr2	214040001	214560000	B.2.2.2.1.1.2.1.2.2.1	0.0378006872852234	.	214040001	214560000	#0000FF	1	0.125
chr2	214560001	214840000	B.2.2.1.1.2.1.2.2.1	0.103092783505155	.	214560001	214840000	#0000FF	1	0.125
chr2	214840001	215160000	B.2.2.2.1.1.2.1.1.1.1.2	0.0458190148911798	.	214840001	215160000	#0000FF	1	0.125
chr2	215160001	215440000	B.2.2.1.1.2.1.2.1.2	0.104238258877434	.	215160001	215440000	#0000FF	1	0.125
chr2	215440001	215520000	B.1.2.1.2.1.2.1.1	0.41008018327606	.	215440001	215520000	#9191FF	1	0.375
chr2	215520001	215720000	B.2.1.1.1.2.1.1.1.2.2	0.29438717067583	.	215520001	215720000	#4848FF	1	0.25
chr2	215720001	215920000	B.2.1.2.1.2.2.2.2.1.1	0.198167239404353	.	215720001	215920000	#4848FF	1	0.25
chr2	215920001	216200000	B.2.1.1.1.2.1.2.1.2.2	0.287514318442153	.	215920001	216200000	#4848FF	1	0.25
chr2	216200001	216600000	A.2.1.1.2.1.1.1.1	0.720504009163803	.	216200001	216600000	#FF9191	1	0.75
chr2	216600001	216920000	A.1.2.2.2.1.2.2.1	0.77205040091638	.	216600001	216920000	#FF4848	1	0.875
chr2	216920001	217000000	A.2.1.1.2.1.1.2.1.1	0.717067583046964	.	216920001	217000000	#FF9191	1	0.75
chr2	217000001	217320000	A.1.1.1.2.1.2.2.1	0.962199312714777	.	217000001	217320000	#FF0000	1	1
chr2	217320001	217520000	A.1.2.1.1.1.1.2.1	0.88545246277205	.	217320001	217520000	#FF4848	1	0.875
chr2	217520001	217760000	A.1.2.2.1.1.2.2.1.2	0.813287514318442	.	217520001	217760000	#FF4848	1	0.875
chr2	217760001	217880000	A.2.1.2.2.1.2.1.2	0.642611683848797	.	217760001	217880000	#FF9191	1	0.75
chr2	217880001	217960000	A.2.1.2.2.1.1.1.1	0.651775486827033	.	217880001	217960000	#FF9191	1	0.75
chr2	217960001	218320000	A.1.2.2.1.1.1.1.2.2.1	0.823596792668958	.	217960001	218320000	#FF4848	1	0.875
chr2	218320001	218400000	A.2.1.2.2.2.2.2.2	0.626575028636884	.	218320001	218400000	#FF9191	1	0.75
chr2	218400001	218640000	A.1.2.2.1.1.1.1.2.2.2	0.822451317296678	.	218400001	218640000	#FF4848	1	0.875
chr2	218640001	219040000	A.1.1.1.2.1.1.1.2.1	0.975945017182131	.	218640001	219040000	#FF0000	1	1
chr2	219040001	219120000	A.1.2.1.2.1.2.1.2.1	0.849942726231386	.	219040001	219120000	#FF4848	1	0.875
chr2	219120001	219480000	A.1.1.1.1.1.2.1.2.1	0.991981672394044	.	219120001	219480000	#FF0000	1	1
chr2	219480001	219840000	A.1.1.1.1.1.2.1.2.2	0.990836197021764	.	219480001	219840000	#FF0000	1	1
chr2	219840001	219920000	A.2.1.2.2.2.2.1.2	0.630011454753723	.	219840001	219920000	#FF9191	1	0.75
chr2	219920001	220240000	A.1.1.1.2.2.2.2	0.951890034364261	.	219920001	220240000	#FF0000	1	1
chr2	220240001	220440000	A.1.2.2.1.2.1.2.1.1	0.797250859106529	.	220240001	220440000	#FF4848	1	0.875
chr2	220440001	220920000	A.2.1.2.1.1.1.1.1	0.680412371134021	.	220440001	220920000	#FF9191	1	0.75
chr2	220920001	221080000	B.1.1.1.2.1.2.1.2.1	0.505154639175258	.	220920001	221080000	#DADAFF	1	0.5
chr2	221080001	221240000	B.1.2.1.1.1.1.2.1.2.2	0.442153493699885	.	221080001	221240000	#9191FF	1	0.375
chr2	221240001	221520000	B.1.1.2.1.1.2.2.2.1	0.482245131729668	.	221240001	221520000	#DADAFF	1	0.5
chr2	221520001	222000000	B.1.1.2.1.1.2.2.2.2	0.481099656357388	.	221520001	222000000	#DADAFF	1	0.5
chr2	222000001	222280000	B.1.2.1.1.1.1.2.1.2.1	0.443298969072165	.	222000001	222280000	#9191FF	1	0.375
chr2	222280001	222520000	A.2.2.2.1.1.1.1.1.2.2	0.576174112256586	.	222280001	222520000	#FFDADA	1	0.625
chr2	222520001	222880000	B.1.1.2.2.1.1.1.2.2	0.466208476517755	.	222520001	222880000	#DADAFF	1	0.5
chr2	222880001	223120000	A.2.2.1.2.2.2.1.2.1.2	0.585337915234822	.	222880001	223120000	#FFDADA	1	0.625
chr2	223120001	223520000	A.2.2.1.2.1.2.1.1.1.1.1	0.607101947308133	.	223120001	223520000	#FFDADA	1	0.625
chr2	223520001	223800000	A.2.1.1.2.2.1.2.1.2	0.694158075601375	.	223520001	223800000	#FF9191	1	0.75
chr2	223800001	224080000	B.1.1.1.1.2.1.1.1.2.1	0.526918671248568	.	223800001	224080000	#DADAFF	1	0.5
chr2	224080001	224200000	B.1.1.2.1.2.2.2	0.473081328751432	.	224080001	224200000	#DADAFF	1	0.5
chr2	224200001	224560000	B.1.2.1.1.1.1.2.2.1	0.441008018327606	.	224200001	224560000	#9191FF	1	0.375
chr2	224560001	224840000	A.2.1.1.2.2.1.2.1.1.1	0.696449026345934	.	224560001	224840000	#FF9191	1	0.75
chr2	224840001	225160000	A.1.2.1.1.1.2.1	0.879725085910653	.	224840001	225160000	#FF4848	1	0.875
chr2	225160001	225520000	A.2.2.1.2.1.2.1.1.1.2	0.604810996563574	.	225160001	225520000	#FFDADA	1	0.625
chr2	225520001	225680000	B.1.2.1.2.1.1.2.2	0.411225658648339	.	225520001	225680000	#9191FF	1	0.375
chr2	225680001	225920000	B.2.1.2.2.1.2.1.2.1	0.174112256586483	.	225680001	225920000	#4848FF	1	0.25
chr2	225920001	226120000	B.2.2.1.1.2.1.1.1	0.11454753722795	.	225920001	226120000	#0000FF	1	0.125
chr2	226120001	226240000	B.2.1.1.2.2.2.2.1.1.2	0.243986254295533	.	226120001	226240000	#4848FF	1	0.25
chr2	226240001	226480000	B.2.2.2.1.1.2.2.1.1.2	0.0332187857961054	.	226240001	226480000	#0000FF	1	0.125
chr2	226480001	226840000	B.2.2.2.1.1.2.1.1.1.1.1	0.0469644902634593	.	226480001	226840000	#0000FF	1	0.125
chr2	226840001	227200000	B.2.1.2.2.1.2.1.2.2	0.172966781214204	.	226840001	227200000	#4848FF	1	0.25
chr2	227200001	227480000	B.2.1.1.1.2.1.2.1.1.2	0.289805269186713	.	227200001	227480000	#4848FF	1	0.25
chr2	227480001	227680000	B.1.2.1.1.1.1.2.1.1	0.444444444444444	.	227480001	227680000	#9191FF	1	0.375
chr2	227680001	227840000	B.1.2.1.2.1.1.2.1	0.412371134020619	.	227680001	227840000	#9191FF	1	0.375
chr2	227840001	228000000	B.1.2.1.2.1.2.2	0.407789232531501	.	227840001	228000000	#9191FF	1	0.375
chr2	228000001	228200000	B.1.1.2.1.1.2.1.1	0.487972508591065	.	228000001	228200000	#DADAFF	1	0.5
chr2	228200001	228440000	A.2.2.2.2.2.2.1.2	0.54639175257732	.	228200001	228440000	#FFDADA	1	0.625
chr2	228440001	228520000	B.1.1.1.2.1.1.1.2	0.510882016036655	.	228440001	228520000	#DADAFF	1	0.5
chr2	228520001	228720000	B.1.1.1.2.1.2.2	0.502863688430699	.	228520001	228720000	#DADAFF	1	0.5
chr2	228720001	229000000	B.2.1.2.1.2.1.1.2.2	0.206185567010309	.	228720001	229000000	#4848FF	1	0.25
chr2	229000001	229080000	B.2.1.1.2.1.2.2.2.1	0.263459335624284	.	229000001	229080000	#4848FF	1	0.25
chr2	229080001	229440000	B.2.2.1.1.2.1.2.1.1.1.1	0.107674684994273	.	229080001	229440000	#0000FF	1	0.125
chr2	229440001	229800000	B.2.2.2.1.1.2.1.2.1	0.0389461626575029	.	229440001	229800000	#0000FF	1	0.125
chr2	229800001	230200000	B.2.2.2.1.2.2.1.2	0.0160366552119129	.	229800001	230200000	#0000FF	1	0.125
chr2	230200001	230640000	B.2.1.1.1.2.1.2.2.2.1	0.284077892325315	.	230200001	230640000	#4848FF	1	0.25
chr2	230640001	230760000	A.2.1.2.1.1.2.1.2.2	0.670103092783505	.	230640001	230760000	#FF9191	1	0.75
chr2	230760001	230960000	A.2.2.2.2.2.2.1.1	0.547537227949599	.	230760001	230960000	#FFDADA	1	0.625
chr2	230960001	231560000	B.1.2.1.1.1.2.2.2	0.43184421534937	.	230960001	231560000	#9191FF	1	0.375
chr2	231560001	231680000	A.2.1.2.1.1.2.1.1	0.672394043528064	.	231560001	231680000	#FF9191	1	0.75
chr2	231680001	231920000	A.1.2.2.1.1.2.2.1.1	0.814432989690722	.	231680001	231920000	#FF4848	1	0.875
chr2	231920001	232320000	A.1.1.1.1.1.2.2.1.2	0.988545246277205	.	231920001	232320000	#FF0000	1	1
chr2	232320001	232680000	A.1.1.1.2.1.1.1.2.2	0.974799541809851	.	232320001	232680000	#FF0000	1	1
chr2	232680001	233120000	A.1.1.2.1.1.1.1.2.1.2.2	0.941580756013746	.	232680001	233120000	#FF0000	1	1
chr2	233120001	233400000	A.1.2.1.2.2.2.2.1.1	0.830469644902635	.	233120001	233400000	#FF4848	1	0.875
chr2	233400001	233640000	A.1.1.2.2.1.2.2.2.1	0.895761741122566	.	233400001	233640000	#FF0000	1	1
chr2	233640001	234000000	A.1.1.1.2.1.1.2.2.2	0.969072164948454	.	233640001	234000000	#FF0000	1	1
chr2	234080001	234280000	A.1.1.1.2.1.1.2.2.2	0.969072164948454	.	234080001	234280000	#FF0000	1	1
chr2	234280001	234520000	A.2.1.2.2.1.2.1.1.1.2	0.644902634593356	.	234280001	234520000	#FF9191	1	0.75
chr2	234520001	234800000	A.2.2.2.1.2.2	0.560137457044674	.	234520001	234800000	#FFDADA	1	0.625
chr2	234800001	235240000	A.2.1.2.2.1.2.1.1.2	0.643757159221077	.	234800001	235240000	#FF9191	1	0.75
chr2	235240001	235440000	A.2.1.2.2.1.1.1.2.2	0.649484536082474	.	235240001	235440000	#FF9191	1	0.75
chr2	235440001	235640000	A.1.2.2.1.1.2.1.2.1	0.816723940435281	.	235440001	235640000	#FF4848	1	0.875
chr2	235640001	235720000	A.2.1.2.2.2.2.2.1.2	0.627720504009164	.	235640001	235720000	#FF9191	1	0.75
chr2	235720001	236040000	A.1.2.2.1.1.2.1.2.2	0.815578465063001	.	235720001	236040000	#FF4848	1	0.875
chr2	236040001	236240000	A.2.1.2.2.1.2.1.1.1.1	0.646048109965636	.	236040001	236240000	#FF9191	1	0.75
chr2	236240001	236480000	A.1.2.2.1.1.2.1.1.1	0.81901489117984	.	236240001	236480000	#FF4848	1	0.875
chr2	236520001	236680000	A.1.2.2.1.1.2.1.1.1	0.81901489117984	.	236520001	236680000	#FF4848	1	0.875
chr2	236680001	237160000	A.1.2.2.1.1.1.1.2.1.1	0.825887743413517	.	236680001	237160000	#FF4848	1	0.875
chr2	237160001	237680000	A.1.2.2.1.1.1.2.2	0.820160366552119	.	237160001	237680000	#FF4848	1	0.875
chr2	237680001	237800000	A.2.1.2.2.2.2.2.1.1	0.628865979381443	.	237680001	237800000	#FF9191	1	0.75
chr2	237800001	238000000	A.2.1.1.1.2.1.1.1.2	0.733104238258877	.	237800001	238000000	#FF9191	1	0.75
chr2	238000001	238360000	A.1.2.2.1.2.2.1.1.2.2	0.789232531500573	.	238000001	238360000	#FF4848	1	0.875
chr2	238360001	238680000	A.1.2.1.2.1.2.1.1	0.851088201603665	.	238360001	238680000	#FF4848	1	0.875
chr2	238680001	239160000	A.1.1.2.2.1.2.2.1.2	0.896907216494845	.	238680001	239160000	#FF0000	1	1
chr2	239160001	239400000	A.2.1.1.1.1.2.1.2.1	0.742268041237113	.	239160001	239400000	#FF9191	1	0.75
chr2	239400001	239800000	A.2.1.1.1.2.2.2.1	0.723940435280641	.	239400001	239800000	#FF9191	1	0.75
chr2	239840001	239920000	A.2.1.1.1.2.2.2.1	0.723940435280641	.	239840001	239920000	#FF9191	1	0.75
chr2	239920001	240120000	A.2.1.1.1.1.2.1.2.2	0.741122565864834	.	239920001	240120000	#FF9191	1	0.75
chr2	240120001	240360000	A.2.1.1.1.2.1.1.1.1.1	0.735395189003436	.	240120001	240360000	#FF9191	1	0.75
chr2	240360001	240520000	A.2.2.1.1.1.2.2	0.619702176403207	.	240360001	240520000	#FFDADA	1	0.625
chr2	240520001	240760000	A.2.1.1.1.2.1.1.1.1.2	0.734249713631157	.	240520001	240760000	#FF9191	1	0.75
chr2	240760001	240920000	A.2.2.1.1.1.1.1.2	0.624284077892325	.	240760001	240920000	#FFDADA	1	0.625
chr2	240920001	241480000	A.1.2.2.1.2.2.1.1.1	0.791523482245132	.	240920001	241480000	#FF4848	1	0.875
chr2	241480001	241680000	A.2.1.1.1.1.2.1.1.2	0.743413516609393	.	241480001	241680000	#FF9191	1	0.75
chr2	241720001	241760000	A.2.1.1.1.1.2.1.1.2	0.743413516609393	.	241720001	241760000	#FF9191	1	0.75
chr2	241760001	242080000	A.1.2.1.2.1.2.2.2	0.845360824742268	.	241760001	242080000	#FF4848	1	0.875
chr2	242080001	242200000	A.2.1.2.2.2.2.1.1	0.631156930126002	.	242080001	242200000	#FF9191	1	0.75
chr2	242200001	242640000	A.1.1.2.2.1.2.2.2.2	0.894616265750286	.	242200001	242640000	#FF0000	1	1
chr2	242640001	242840000	A.2.1.1.1.2.1.1.2.2	0.730813287514318	.	242640001	242840000	#FF9191	1	0.75
chr2	242840001	243080000	A.2.1.1.1.1.2.1.1.1	0.744558991981672	.	242840001	243080000	#FF9191	1	0.75
chr3	40001	240000	B.2.1.2.1.2.1.2.2.1.2	0.199146514935989	.	40001	240000	#4848FF	1	0.25
chr3	240001	440000	B.2.1.2.1.2.1.2.2.2.1	0.197724039829303	.	240001	440000	#4848FF	1	0.25
chr3	440001	600000	B.2.2.1.2.2.1.1.1.2.1.2	0.0782361308677098	.	440001	600000	#0000FF	1	0.125
chr3	600001	840000	B.2.2.2.1.1.2.1	0.0512091038406828	.	600001	840000	#0000FF	1	0.125
chr3	840001	1040000	B.2.2.1.2.2.1.1.1.1.2.1	0.0825035561877667	.	840001	1040000	#0000FF	1	0.125
chr3	1040001	1360000	B.2.2.2.1.1.1.1.2.1.2	0.058321479374111	.	1040001	1360000	#0000FF	1	0.125
chr3	1360001	1520000	B.2.2.1.1.1.1.2.2.1	0.126600284495021	.	1360001	1520000	#0000FF	1	0.125
chr3	1520001	1640000	B.2.1.2.2.1.2.1.2	0.157894736842105	.	1520001	1640000	#4848FF	1	0.25
chr3	1640001	1760000	B.2.1.1.2.1.1.1.1.2.1	0.261735419630156	.	1640001	1760000	#4848FF	1	0.25
chr3	1760001	1960000	B.2.2.1.2.2.1.2.2	0.0668563300142248	.	1760001	1960000	#0000FF	1	0.125
chr3	1960001	2240000	B.2.1.2.1.2.2.2.1.1	0.186344238975818	.	1960001	2240000	#4848FF	1	0.25
chr3	2240001	2640000	B.2.2.1.2.1.2.1.1.1	0.0995732574679943	.	2240001	2640000	#0000FF	1	0.125
chr3	2640001	2800000	B.1.2.1.2.2.2.2.2.1	0.392603129445235	.	2640001	2800000	#9191FF	1	0.375
chr3	2800001	3200000	B.1.2.1.1.1.1.2.1.1	0.469416785206259	.	2800001	3200000	#9191FF	1	0.375
chr3	3200001	3400000	B.1.2.1.1.1.2.2.2.2	0.453769559032717	.	3200001	3400000	#9191FF	1	0.375
chr3	3400001	3840000	B.2.1.2.1.2.1.2.1.2	0.20199146514936	.	3400001	3840000	#4848FF	1	0.25
chr3	3840001	3920000	B.1.2.1.2.2.2.2.1.1.1	0.399715504978663	.	3840001	3920000	#9191FF	1	0.375
chr3	3920001	4120000	B.2.2.1.1.1.1.2.2.2	0.125177809388336	.	3920001	4120000	#0000FF	1	0.125
chr3	4120001	4360000	B.2.1.2.2.1.2.1.1.1	0.160739687055477	.	4120001	4360000	#4848FF	1	0.25
chr3	4360001	4680000	B.1.1.2.1.2.1.1.2.1.1	0.514935988620199	.	4360001	4680000	#DADAFF	1	0.5
chr3	4680001	5240000	A.2.1.1.2.2.1.1.2.1	0.716927453769559	.	4680001	5240000	#FF9191	1	0.75
chr3	5240001	5440000	B.2.1.1.1.1.1.2.1.1	0.321479374110953	.	5240001	5440000	#4848FF	1	0.25
chr3	5440001	5760000	B.2.2.1.2.2.1.1.1.2.1.1	0.0796586059743954	.	5440001	5760000	#0000FF	1	0.125
chr3	5760001	6200000	B.2.2.2.2.1.2.2	0.0128022759601707	.	5760001	6200000	#0000FF	1	0.125
chr3	6200001	6360000	B.2.2.1.1.1.1.2.1	0.128022759601707	.	6200001	6360000	#0000FF	1	0.125
chr3	6360001	6480000	B.2.1.2.2.2.2.1.2.2	0.135135135135135	.	6360001	6480000	#4848FF	1	0.25
chr3	6480001	6800000	B.2.2.2.2.1.2.1.1	0.015647226173542	.	6480001	6800000	#0000FF	1	0.125
chr3	6800001	7240000	B.2.2.1.2.2.1.1.1.2.2.2	0.0753911806543385	.	6800001	7240000	#0000FF	1	0.125
chr3	7240001	7600000	B.2.1.1.1.1.1.1.2.1.1	0.327169274537696	.	7240001	7600000	#4848FF	1	0.25
chr3	7600001	7760000	B.1.2.1.2.2.1.2.1.1	0.409672830725462	.	7600001	7760000	#9191FF	1	0.375
chr3	7760001	7880000	B.1.1.2.1.2.2.1.1.1	0.509246088193457	.	7760001	7880000	#DADAFF	1	0.5
chr3	7880001	8080000	B.1.2.1.1.1.1.1.2.1.1	0.473684210526316	.	7880001	8080000	#9191FF	1	0.375
chr3	8080001	8160000	B.1.1.1.1.2.2.2	0.561877667140825	.	8080001	8160000	#DADAFF	1	0.5
chr3	8160001	8480000	A.2.2.1.2.2.1.1.2	0.62873399715505	.	8160001	8480000	#FFDADA	1	0.625
chr3	8480001	8720000	A.2.1.1.2.2.1.2.2.2	0.709815078236131	.	8480001	8720000	#FF9191	1	0.75
chr3	8720001	8960000	A.1.1.2.2.2.1.2.2.2.2	0.897581792318634	.	8720001	8960000	#FF0000	1	1
chr3	8960001	9120000	A.1.2.1.2.1.1.2.2	0.846372688477952	.	8960001	9120000	#FF4848	1	0.875
chr3	9120001	9440000	A.1.1.1.1.2.2.2.1	0.968705547652916	.	9120001	9440000	#FF0000	1	1
chr3	9440001	9800000	A.1.1.1.1.2.1.1.2.1	0.984352773826458	.	9440001	9800000	#FF0000	1	1
chr3	9800001	10080000	A.1.1.1.2.2.2.2.2	0.950213371266003	.	9800001	10080000	#FF0000	1	1
chr3	10080001	10360000	A.1.1.1.2.2.2.1.2	0.953058321479374	.	10080001	10360000	#FF0000	1	1
chr3	10360001	10600000	A.1.2.1.1.2.1.2.1.2.2.2	0.860597439544808	.	10360001	10600000	#FF4848	1	0.875
chr3	10600001	10760000	A.2.1.1.1.2.1.2.1	0.743954480796586	.	10600001	10760000	#FF9191	1	0.75
chr3	10760001	11080000	A.1.2.2.1.1.1.1.1.2.1.2	0.80796586059744	.	10760001	11080000	#FF4848	1	0.875
chr3	11080001	11280000	A.1.2.1.2.2.2.2.2.2	0.817923186344239	.	11080001	11280000	#FF4848	1	0.875
chr3	11280001	11680000	A.1.2.1.2.2.1.2.1.1	0.834992887624467	.	11280001	11680000	#FF4848	1	0.875
chr3	11680001	12040000	A.1.2.2.1.1.1.1.1.1.1.1.2.1	0.815078236130868	.	11680001	12040000	#FF4848	1	0.875
chr3	12040001	12360000	A.1.2.2.1.1.1.1.1.2.2.2	0.805120910384068	.	12040001	12360000	#FF4848	1	0.875
chr3	12360001	12560000	A.1.2.2.1.1.1.1.1.2.2.1	0.806543385490754	.	12360001	12560000	#FF4848	1	0.875
chr3	12560001	12880000	A.1.1.1.1.2.1.1.2.2.1	0.982930298719772	.	12560001	12880000	#FF0000	1	1
chr3	12880001	13080000	A.1.2.1.1.1.1.1.1	0.889046941678521	.	12880001	13080000	#FF4848	1	0.875
chr3	13080001	13480000	A.1.1.2.1.1.2.1.1.1	0.941678520625889	.	13080001	13480000	#FF0000	1	1
chr3	13480001	13760000	A.1.2.1.1.2.1.2.2	0.859174964438122	.	13480001	13760000	#FF4848	1	0.875
chr3	13760001	13840000	A.2.1.2.2.1.1.1.2	0.689900426742532	.	13760001	13840000	#FF9191	1	0.75
chr3	13840001	13920000	A.1.2.2.2.1.1.2.2.1	0.758179231863442	.	13840001	13920000	#FF4848	1	0.875
chr3	13920001	14200000	A.2.1.1.1.2.1.1	0.745376955903272	.	13920001	14200000	#FF9191	1	0.75
chr3	14200001	14680000	A.1.1.1.1.1.1.2.1	0.997155049786629	.	14200001	14680000	#FF0000	1	1
chr3	14680001	15160000	A.1.1.1.1.1.1.2.2	0.995732574679943	.	14680001	15160000	#FF0000	1	1
chr3	15160001	15400000	A.1.1.2.2.2.1.2.1.1	0.904694167852063	.	15160001	15400000	#FF0000	1	1
chr3	15440001	15640000	A.1.1.2.2.2.1.2.1.1	0.904694167852063	.	15440001	15640000	#FF0000	1	1
chr3	15640001	16320000	A.2.2.1.2.1.1.1.2	0.640113798008535	.	15640001	16320000	#FFDADA	1	0.625
chr3	16320001	16600000	A.2.2.1.2.1.2.1.2	0.634423897581792	.	16320001	16600000	#FFDADA	1	0.625
chr3	16600001	17120000	B.1.2.1.1.1.2.2.1	0.456614509246088	.	16600001	17120000	#9191FF	1	0.375
chr3	17120001	17280000	B.1.2.1.2.2.2.2.1.2.2	0.39402560455192	.	17120001	17280000	#9191FF	1	0.375
chr3	17280001	17520000	B.2.1.1.1.1.1.2.2.2.1.2	0.314366998577525	.	17280001	17520000	#4848FF	1	0.25
chr3	17520001	17720000	B.1.2.1.1.1.2.1.2.1	0.460881934566145	.	17520001	17720000	#9191FF	1	0.375
chr3	17720001	17880000	B.1.1.2.1.1.1.1.1	0.529160739687055	.	17720001	17880000	#DADAFF	1	0.5
chr3	17880001	18240000	B.2.1.1.1.1.1.1.2.2	0.322901849217639	.	17880001	18240000	#4848FF	1	0.25
chr3	18240001	18440000	B.1.2.1.1.1.2.2.2.1	0.455192034139403	.	18240001	18440000	#9191FF	1	0.375
chr3	18440001	18840000	B.2.1.2.1.2.1.2.1.1	0.203413940256046	.	18440001	18840000	#4848FF	1	0.25
chr3	18840001	19080000	B.2.2.1.2.1.2.1.2.2	0.0924608819345661	.	18840001	19080000	#0000FF	1	0.125
chr3	19080001	19320000	B.2.2.1.2.2.1.1.1.2.2.1	0.0768136557610242	.	19080001	19320000	#0000FF	1	0.125
chr3	19320001	19680000	B.2.2.2.1.1.2.2.2	0.0483641536273115	.	19320001	19680000	#0000FF	1	0.125
chr3	19680001	19960000	B.2.2.2.1.1.2.2.1	0.0497866287339972	.	19680001	19960000	#0000FF	1	0.125
chr3	19960001	20240000	B.1.2.2.2.1.2.1.1.1	0.34850640113798	.	19960001	20240000	#9191FF	1	0.375
chr3	20240001	20600000	B.2.1.2.1.2.1.2.2.2.2	0.196301564722617	.	20240001	20600000	#4848FF	1	0.25
chr3	20600001	20960000	B.2.2.1.2.2.1.1.2.2.2.1	0.0711237553342817	.	20600001	20960000	#0000FF	1	0.125
chr3	20960001	21160000	B.1.2.1.1.1.1.1.2.2	0.470839260312945	.	20960001	21160000	#9191FF	1	0.375
chr3	21160001	21280000	B.1.2.1.2.1.1.1.2.1	0.428165007112376	.	21160001	21280000	#9191FF	1	0.375
chr3	21280001	21360000	B.1.2.1.2.1.1.1.1	0.429587482219061	.	21280001	21360000	#9191FF	1	0.375
chr3	21360001	21440000	B.1.1.2.1.2.2.1.2	0.506401137980085	.	21360001	21440000	#DADAFF	1	0.5
chr3	21440001	21600000	B.1.2.1.1.1.2.1.2.2.1	0.459459459459459	.	21440001	21600000	#9191FF	1	0.375
chr3	21600001	21800000	B.1.2.2.2.1.2.2.1	0.344238975817923	.	21600001	21800000	#9191FF	1	0.375
chr3	21800001	22200000	B.2.2.1.2.1.2.1.1.2.1	0.0981507823613087	.	21800001	22200000	#0000FF	1	0.125
chr3	22200001	22560000	B.2.2.2.2.1.1.2	0.0170697012802276	.	22200001	22560000	#0000FF	1	0.125
chr3	22560001	22800000	B.2.2.1.2.1.2.1.2.1.1	0.0953058321479374	.	22560001	22800000	#0000FF	1	0.125
chr3	22800001	22920000	B.2.1.1.2.1.1.2.1	0.254623044096728	.	22800001	22920000	#4848FF	1	0.25
chr3	22920001	23080000	B.2.1.1.1.1.2.2.1.1.1.1	0.305832147937411	.	22920001	23080000	#4848FF	1	0.25
chr3	23080001	23240000	B.1.2.1.1.1.1.1.1.2	0.475106685633001	.	23080001	23240000	#9191FF	1	0.375
chr3	23240001	23400000	B.1.1.1.2.1.1.2.2.1	0.556187766714083	.	23240001	23400000	#DADAFF	1	0.5
chr3	23400001	23480000	B.1.1.1.2.1.1.2.2.2	0.554765291607397	.	23400001	23480000	#DADAFF	1	0.5
chr3	23480001	23960000	A.2.2.1.2.1.2.1.1	0.635846372688478	.	23480001	23960000	#FFDADA	1	0.625
chr3	23960001	24280000	B.1.2.2.2.1.2.2.2.2	0.341394025604552	.	23960001	24280000	#9191FF	1	0.375
chr3	24280001	24360000	B.2.1.1.2.1.1.2.2	0.253200568990043	.	24280001	24360000	#4848FF	1	0.25
chr3	24360001	24760000	B.2.2.2.1.1.1.2.1.2	0.0540540540540541	.	24360001	24760000	#0000FF	1	0.125
chr3	24760001	25080000	B.2.2.1.2.2.1.1.1.1.2.2	0.0810810810810811	.	24760001	25080000	#0000FF	1	0.125
chr3	25080001	25240000	B.2.1.1.1.1.1.2.1.2	0.320056899004267	.	25080001	25240000	#4848FF	1	0.25
chr3	25240001	25640000	B.2.1.1.1.1.1.1.2.1.2.1	0.32574679943101	.	25240001	25640000	#4848FF	1	0.25
chr3	25640001	25880000	B.1.2.1.1.1.2.1.2.2.2	0.458036984352774	.	25640001	25880000	#9191FF	1	0.375
chr3	25880001	26040000	B.2.1.1.1.1.1.2.2.1.2	0.317211948790896	.	25880001	26040000	#4848FF	1	0.25
chr3	26040001	26560000	B.2.2.1.2.2.1.1.2.1	0.0739687055476529	.	26040001	26560000	#0000FF	1	0.125
chr3	26560001	26840000	B.2.1.2.1.2.2.2.2.2.2	0.180654338549075	.	26560001	26840000	#4848FF	1	0.25
chr3	26840001	26960000	B.1.2.2.2.2.1.2	0.337126600284495	.	26840001	26960000	#9191FF	1	0.375
chr3	26960001	27160000	B.2.1.1.1.1.1.2.2.2.1.1	0.315789473684211	.	26960001	27160000	#4848FF	1	0.25
chr3	27160001	27400000	B.2.1.1.1.1.1.2.2.2.2	0.312944523470839	.	27160001	27400000	#4848FF	1	0.25
chr3	27400001	27720000	A.2.2.2.2.1.2.1.2	0.594594594594595	.	27400001	27720000	#FFDADA	1	0.625
chr3	27720001	28120000	B.1.1.2.2.2.1.1.1.1	0.492176386913229	.	27720001	28120000	#DADAFF	1	0.5
chr3	28120001	28400000	B.1.2.2.2.1.2.1.1.2	0.347083926031294	.	28120001	28400000	#9191FF	1	0.375
chr3	28400001	28800000	B.2.2.1.2.2.1.1.2.2.2.2	0.069701280227596	.	28400001	28800000	#0000FF	1	0.125
chr3	28800001	29040000	B.2.1.1.1.1.1.2.2.1.1	0.318634423897582	.	28800001	29040000	#4848FF	1	0.25
chr3	29040001	29280000	B.2.2.1.2.1.2.1.1.2.2	0.096728307254623	.	29040001	29280000	#0000FF	1	0.125
chr3	29280001	29680000	B.2.1.1.1.1.1.1.2.1.2.2	0.324324324324324	.	29280001	29680000	#4848FF	1	0.25
chr3	29680001	30040000	B.1.2.2.2.1.2.1.2	0.345661450924609	.	29680001	30040000	#9191FF	1	0.375
chr3	30040001	30200000	B.1.1.2.1.2.2.1.1.2	0.507823613086771	.	30040001	30200000	#DADAFF	1	0.5
chr3	30200001	30440000	B.1.1.2.2.2.1.1.2	0.489331436699858	.	30200001	30440000	#DADAFF	1	0.5
chr3	30440001	30520000	B.1.2.1.2.1.1.1.2.2	0.42674253200569	.	30440001	30520000	#9191FF	1	0.375
chr3	30520001	30800000	B.1.1.1.2.1.1.2.1	0.557610241820768	.	30520001	30800000	#DADAFF	1	0.5
chr3	30800001	31240000	A.2.2.1.2.1.1.1.1	0.64153627311522	.	30800001	31240000	#FFDADA	1	0.625
chr3	31240001	31600000	A.2.1.1.2.2.1.1.2.2	0.715504978662873	.	31240001	31600000	#FF9191	1	0.75
chr3	31600001	31800000	A.2.1.1.2.1.1.2.1.2	0.731152204836415	.	31600001	31800000	#FF9191	1	0.75
chr3	31800001	32200000	A.1.1.2.2.2.1.2.2.2.1.1	0.900426742532006	.	31800001	32200000	#FF0000	1	1
chr3	32200001	32440000	A.1.1.2.2.2.1.2.2.2.1.2	0.89900426742532	.	32200001	32440000	#FF0000	1	1
chr3	32440001	32560000	A.1.1.2.1.1.1.2.2.2	0.943100995732575	.	32440001	32560000	#FF0000	1	1
chr3	32560001	32720000	A.1.2.1.2.1.1.1.2	0.850640113798009	.	32560001	32720000	#FF4848	1	0.875
chr3	32720001	32880000	A.1.1.2.1.1.1.2.2.1	0.94452347083926	.	32720001	32880000	#FF0000	1	1
chr3	32880001	32960000	A.1.1.2.2.2.1.2.1.2	0.903271692745377	.	32880001	32960000	#FF0000	1	1
chr3	33000001	33160000	A.1.1.2.2.2.1.2.1.2	0.903271692745377	.	33000001	33160000	#FF0000	1	1
chr3	33160001	33440000	A.1.2.2.1.2.1.2.2.2	0.776671408250356	.	33160001	33440000	#FF4848	1	0.875
chr3	33440001	33880000	A.1.2.2.1.2.1.1.1	0.785206258890469	.	33440001	33880000	#FF4848	1	0.875
chr3	33880001	34120000	B.1.1.2.2.2.1.2.2.2	0.485064011379801	.	33880001	34120000	#DADAFF	1	0.5
chr3	34120001	34360000	B.2.1.2.1.2.1.2.2.1.1	0.200568990042674	.	34120001	34360000	#4848FF	1	0.25
chr3	34360001	34560000	B.2.1.2.1.2.2.2.1.2	0.184921763869132	.	34360001	34560000	#4848FF	1	0.25
chr3	34560001	34720000	B.1.2.2.2.1.2.2.2.1	0.342816500711238	.	34560001	34720000	#9191FF	1	0.375
chr3	34720001	34800000	B.1.2.1.2.2.2.2.1.1.2.2	0.396870554765292	.	34720001	34800000	#9191FF	1	0.375
chr3	34800001	35080000	B.2.1.2.1.2.2.1.2.1.2	0.189189189189189	.	34800001	35080000	#4848FF	1	0.25
chr3	35080001	35440000	B.2.2.2.1.1.1.2.1.1	0.0554765291607397	.	35080001	35440000	#0000FF	1	0.125
chr3	35440001	35520000	B.2.1.1.2.1.1.1.1.1.1	0.266002844950213	.	35440001	35520000	#4848FF	1	0.25
chr3	35520001	36040000	B.2.2.2.1.1.1.1.2.1.1	0.0597439544807966	.	35520001	36040000	#0000FF	1	0.125
chr3	36040001	36560000	B.2.2.2.2.1.2.1.2	0.0142247510668563	.	36040001	36560000	#0000FF	1	0.125
chr3	36560001	36760000	B.2.1.2.1.2.2.1.1.2.2	0.19203413940256	.	36560001	36760000	#4848FF	1	0.25
chr3	36760001	37040000	A.2.2.1.2.1.1.2.2	0.637268847795164	.	36760001	37040000	#FFDADA	1	0.625
chr3	37040001	37320000	A.1.2.2.1.1.2.2.1.2.1	0.792318634423898	.	37040001	37320000	#FF4848	1	0.875
chr3	37320001	37840000	A.1.1.2.2.2.2.2.1.2	0.891891891891892	.	37320001	37840000	#FF0000	1	1
chr3	37840001	38040000	A.1.2.1.2.2.1.1.1.1.2	0.839260312944524	.	37840001	38040000	#FF4848	1	0.875
chr3	38040001	38320000	A.1.1.2.2.2.1.2.2.1	0.901849217638691	.	38040001	38320000	#FF0000	1	1
chr3	38320001	38560000	A.1.2.2.1.1.1.1.1.1.1.2	0.812233285917496	.	38320001	38560000	#FF4848	1	0.875
chr3	38560001	38680000	A.2.1.1.1.2.2.2.2.1	0.736842105263158	.	38560001	38680000	#FF9191	1	0.75
chr3	38680001	38760000	A.2.2.1.1.2.2.1.1.1	0.648648648648649	.	38680001	38760000	#FFDADA	1	0.625
chr3	38760001	39120000	A.2.2.1.1.2.2.2.1	0.644381223328592	.	38760001	39120000	#FFDADA	1	0.625
chr3	39120001	39440000	A.2.1.1.2.1.1.2.1.1	0.732574679943101	.	39120001	39440000	#FF9191	1	0.75
chr3	39440001	39760000	A.2.2.1.1.2.2.2.2	0.642958748221906	.	39440001	39760000	#FFDADA	1	0.625
chr3	39760001	40240000	B.1.1.2.2.2.1.2.1	0.487908961593172	.	39760001	40240000	#DADAFF	1	0.5
chr3	40240001	40560000	A.2.2.1.1.2.2.1.1.2	0.647226173541963	.	40240001	40560000	#FFDADA	1	0.625
chr3	40560001	40920000	A.2.1.1.2.1.2.2.2.2.2	0.71977240398293	.	40560001	40920000	#FF9191	1	0.75
chr3	40920001	41200000	A.2.1.1.2.1.2.2.2.1	0.722617354196302	.	40920001	41200000	#FF9191	1	0.75
chr3	41200001	41280000	A.2.1.2.2.1.1.2.2.2	0.685633001422475	.	41200001	41280000	#FF9191	1	0.75
chr3	41280001	41960000	A.2.1.2.2.2.2.2	0.667140825035562	.	41280001	41960000	#FF9191	1	0.75
chr3	41960001	42240000	A.1.2.2.1.1.2.2.1.2.2.2	0.789473684210526	.	41960001	42240000	#FF4848	1	0.875
chr3	42240001	42600000	A.1.2.2.1.1.1.1.1.1.1.1.1	0.816500711237553	.	42240001	42600000	#FF4848	1	0.875
chr3	42600001	42920000	A.1.1.2.2.2.1.1.1.1.1.1	0.913229018492176	.	42600001	42920000	#FF0000	1	1
chr3	42920001	43200000	A.1.2.1.2.2.1.1.1.2	0.837837837837838	.	42920001	43200000	#FF4848	1	0.875
chr3	43200001	43560000	A.1.1.2.2.2.1.1.1.2.1	0.908961593172119	.	43200001	43560000	#FF0000	1	1
chr3	43560001	43800000	A.1.2.2.1.1.1.1.1.1.1.1.2.2	0.813655761024182	.	43560001	43800000	#FF4848	1	0.875
chr3	43800001	43960000	A.2.1.1.1.2.1.2.2	0.7425320056899	.	43800001	43960000	#FF9191	1	0.75
chr3	43960001	44360000	A.1.2.2.1.1.1.1.1.1.2	0.810810810810811	.	43960001	44360000	#FF4848	1	0.875
chr3	44360001	44560000	A.1.2.2.2.1.2.2	0.7524893314367	.	44360001	44560000	#FF4848	1	0.875
chr3	44560001	44800000	A.1.2.1.1.2.1.2.1.2.2.1	0.862019914651494	.	44560001	44800000	#FF4848	1	0.875
chr3	44800001	45040000	A.1.2.1.2.2.2.2.1	0.822190611664296	.	44800001	45040000	#FF4848	1	0.875
chr3	45040001	45520000	A.1.1.1.1.2.1.2.2.2	0.974395448079659	.	45040001	45520000	#FF0000	1	1
chr3	45520001	45720000	A.1.2.1.1.2.2.1.2	0.856330014224751	.	45520001	45720000	#FF4848	1	0.875
chr3	45720001	46000000	A.1.2.2.1.1.1.1.1.2.1.1	0.809388335704125	.	45720001	46000000	#FF4848	1	0.875
chr3	46000001	46120000	A.1.2.2.2.1.1.2.2.2	0.756756756756757	.	46000001	46120000	#FF4848	1	0.875
chr3	46120001	46240000	A.2.1.2.2.1.2.2.1.2	0.681365576102418	.	46120001	46240000	#FF9191	1	0.75
chr3	46240001	46480000	A.1.2.2.2.1.2.1.2	0.753911806543386	.	46240001	46480000	#FF4848	1	0.875
chr3	46480001	46720000	A.1.2.1.1.2.1.2.1.2.1	0.863442389758179	.	46480001	46720000	#FF4848	1	0.875
chr3	46800001	46920000	A.1.2.1.1.2.1.2.1.2.1	0.863442389758179	.	46800001	46920000	#FF4848	1	0.875
chr3	46960001	47000000	A.1.2.1.1.1.2.1.2	0.877667140825036	.	46960001	47000000	#FF4848	1	0.875
chr3	47040001	47440000	A.1.2.1.1.1.2.1.2	0.877667140825036	.	47040001	47440000	#FF4848	1	0.875
chr3	47440001	47880000	A.1.1.1.2.2.2.1.1	0.95448079658606	.	47440001	47880000	#FF0000	1	1
chr3	47920001	48120000	A.1.2.2.2.1.1.2.1.1	0.761024182076814	.	47920001	48120000	#FF4848	1	0.875
chr3	48200001	48600000	A.1.2.1.1.1.2.2.1.1	0.87624466571835	.	48200001	48600000	#FF4848	1	0.875
chr3	48640001	48680000	A.1.2.1.1.1.2.2.1.1	0.87624466571835	.	48640001	48680000	#FF4848	1	0.875
chr3	48720001	48920000	A.1.2.2.2.2.2.2	0.748221906116643	.	48720001	48920000	#FF4848	1	0.875
chr3	48920001	49080000	A.2.1.1.1.1	0.746799431009957	.	48920001	49080000	#FF9191	1	0.75
chr3	49080001	49160000	A.1.2.1.1.1.2.2.1.2	0.874822190611664	.	49080001	49160000	#FF4848	1	0.875
chr3	49200001	49320000	A.1.2.1.1.1.2.2.1.2	0.874822190611664	.	49200001	49320000	#FF4848	1	0.875
chr3	49440001	49480000	A.1.2.1.1.1.2.2.1.2	0.874822190611664	.	49440001	49480000	#FF4848	1	0.875
chr3	49520001	49720000	A.1.2.1.1.1.2.2.1.2	0.874822190611664	.	49520001	49720000	#FF4848	1	0.875
chr3	49760001	49800000	A.1.2.1.1.1.2.2.1.2	0.874822190611664	.	49760001	49800000	#FF4848	1	0.875
chr3	49880001	49920000	A.1.2.1.1.2.1.2.1.1	0.864864864864865	.	49880001	49920000	#FF4848	1	0.875
chr3	50000001	50160000	A.1.2.1.1.2.1.2.1.1	0.864864864864865	.	50000001	50160000	#FF4848	1	0.875
chr3	50200001	50320000	A.1.2.1.1.2.1.2.1.1	0.864864864864865	.	50200001	50320000	#FF4848	1	0.875
chr3	50360001	50400000	A.1.2.1.1.2.2.1.1	0.857752489331437	.	50360001	50400000	#FF4848	1	0.875
chr3	50440001	50600000	A.1.2.1.1.2.2.1.1	0.857752489331437	.	50440001	50600000	#FF4848	1	0.875
chr3	50600001	51000000	A.2.1.1.1.2.2.2.2.2	0.735419630156472	.	50600001	51000000	#FF9191	1	0.75
chr3	51040001	51200000	A.2.2.2.1.2.2.1	0.603129445234708	.	51040001	51200000	#FFDADA	1	0.625
chr3	51200001	51440000	A.2.2.1.1.2.1.2.2	0.650071123755334	.	51200001	51440000	#FFDADA	1	0.625
chr3	51440001	51760000	A.1.2.1.1.1.2.1.1	0.879089615931721	.	51440001	51760000	#FF4848	1	0.875
chr3	51760001	51960000	A.1.2.2.2.1.1.2.1.2	0.759601706970128	.	51760001	51960000	#FF4848	1	0.875
chr3	52000001	52320000	A.1.1.1.2.2.2.2.1	0.951635846372688	.	52000001	52320000	#FF0000	1	1
chr3	52360001	52480000	A.1.1.1.2.2.2.2.1	0.951635846372688	.	52360001	52480000	#FF0000	1	1
chr3	52480001	52520000	A.1.2.1.1.1.2.2.2	0.873399715504979	.	52480001	52520000	#FF4848	1	0.875
chr3	52560001	52760000	A.1.2.1.1.1.2.2.2	0.873399715504979	.	52560001	52760000	#FF4848	1	0.875
chr3	52760001	52920000	A.1.2.2.2.2.2.1	0.749644381223329	.	52760001	52920000	#FF4848	1	0.875
chr3	52920001	53320000	A.1.1.2.1.1.2.1.1.2	0.940256045519203	.	52920001	53320000	#FF0000	1	1
chr3	53320001	53920000	A.1.2.1.2.2.1.2.1.2	0.833570412517781	.	53320001	53920000	#FF4848	1	0.875
chr3	53920001	54440000	A.2.1.1.2.1.2.2.1	0.724039829302987	.	53920001	54440000	#FF9191	1	0.75
chr3	54440001	54560000	A.2.2.2.1.2.2.2	0.601706970128023	.	54440001	54560000	#FFDADA	1	0.625
chr3	54560001	54840000	A.2.1.2.2.2.2.1.1	0.669985775248933	.	54560001	54840000	#FF9191	1	0.75
chr3	54840001	55440000	A.1.2.2.1.1.1.1.2	0.803698435277383	.	54840001	55440000	#FF4848	1	0.875
chr3	55480001	55800000	A.1.1.2.2.2.1.1.1.2.2	0.907539118065434	.	55480001	55800000	#FF0000	1	1
chr3	55800001	55920000	A.2.1.2.2.1.2.2.1.1	0.682788051209104	.	55800001	55920000	#FF9191	1	0.75
chr3	55920001	56120000	A.2.1.1.2.1.2.2.2.2.1	0.721194879089616	.	55920001	56120000	#FF9191	1	0.75
chr3	56120001	56360000	A.2.1.1.2.1.1.1	0.733997155049787	.	56120001	56360000	#FF9191	1	0.75
chr3	56360001	56640000	A.1.2.1.2.2.1.2.2	0.832147937411095	.	56360001	56640000	#FF4848	1	0.875
chr3	56640001	57080000	A.1.1.2.2.2.1.1.1.1.1.2	0.911806543385491	.	56640001	57080000	#FF0000	1	1
chr3	57080001	57560000	A.1.1.1.1.2.1.2.2.1.1	0.97724039829303	.	57080001	57560000	#FF0000	1	1
chr3	57560001	57920000	A.1.1.1.1.2.2.2.2	0.96728307254623	.	57560001	57920000	#FF0000	1	1
chr3	57920001	57960000	A.1.1.1.2.2.1	0.955903271692745	.	57920001	57960000	#FF0000	1	1
chr3	58000001	58160000	A.1.1.1.2.2.1	0.955903271692745	.	58000001	58160000	#FF0000	1	1
chr3	58160001	58520000	A.1.1.2.2.2.1.1.1.1.2	0.910384068278805	.	58160001	58520000	#FF0000	1	1
chr3	58520001	59160000	B.1.1.2.2.1.1	0.499288762446657	.	58520001	59160000	#DADAFF	1	0.5
chr3	59160001	59520000	B.1.1.2.1.2.1.1.1.2	0.516358463726885	.	59160001	59520000	#DADAFF	1	0.5
chr3	59520001	59640000	B.1.1.1.1.1.1.2.2	0.574679943100996	.	59520001	59640000	#DADAFF	1	0.5
chr3	59640001	59840000	A.2.2.2.1.1.1.2.1	0.617354196301565	.	59640001	59840000	#FFDADA	1	0.625
chr3	59840001	60200000	B.1.1.2.1.2.1.1.1.1	0.51778093883357	.	59840001	60200000	#DADAFF	1	0.5
chr3	60200001	60400000	B.1.2.1.2.1.1.2	0.425320056899004	.	60200001	60400000	#9191FF	1	0.375
chr3	60400001	60520000	B.1.1.2.1.2.1.2	0.510668563300142	.	60400001	60520000	#DADAFF	1	0.5
chr3	60520001	60760000	B.1.1.1.2.2.2.2.2	0.530583214793741	.	60520001	60760000	#DADAFF	1	0.5
chr3	60760001	60960000	B.1.1.1.1.1.1.1	0.577524893314367	.	60760001	60960000	#DADAFF	1	0.5
chr3	60960001	61400000	A.2.2.2.2.2.2.1	0.584637268847795	.	60960001	61400000	#FFDADA	1	0.625
chr3	61400001	61560000	A.2.2.1.1.1.1.1	0.665718349928876	.	61400001	61560000	#FFDADA	1	0.625
chr3	61560001	61880000	A.1.2.2.1.1.2.1.2.1.1	0.79800853485064	.	61560001	61880000	#FF4848	1	0.875
chr3	61880001	61960000	A.2.1.2.2.1.1.2.1	0.688477951635846	.	61880001	61960000	#FF9191	1	0.75
chr3	61960001	62200000	A.1.2.2.1.1.2.1.2.1.2	0.796586059743954	.	61960001	62200000	#FF4848	1	0.875
[truncated: 7,793 more rows]
