# Supplementary material for: Systematic inference and comparison of multi-scale chromatin sub-compartments connects spatial organization to cell phenotypes
Source: Nat Commun. 2021 May 10;12:2439. doi: 10.1038/s41467-021-22666-3 (PMC8110550; doi:10.1038/s41467-021-22666-3)
Supplement: Supplementary file 5 — Supplementary Dataset 2 [file 41467_2021_22666_MOESM5_ESM.zip › Supplementary_Data_1_domain_hierarchies_127HiCmaps/GM19193_B_lymphocyte_binsize=40kb.bed]

#fields: chr, pos_start, pos_end, the full compartment label describing the position in the hierachy, normalized compartment domain rank, ., pos_start, pos_end, color based on eight compartment model (A.1.1 - B.2.2), 1, eight compartment score (A.1.1 to B.2.2: 8 to 1 devided by 8)
chr1	560001	600000	A.2.2.2.1.2.1.2	0.493714285714286	.	560001	600000	#FFDADA	1	0.625
chr1	720001	880000	A.2.2.2.1.2.1.2	0.493714285714286	.	720001	880000	#FFDADA	1	0.625
chr1	920001	1000000	A.2.2.2.1.2.1.2	0.493714285714286	.	920001	1000000	#FFDADA	1	0.625
chr1	1040001	1160000	A.2.2.2.1.2.1.2	0.493714285714286	.	1040001	1160000	#FFDADA	1	0.625
chr1	1200001	1240000	A.2.2.2.1.2.1.2	0.493714285714286	.	1200001	1240000	#FFDADA	1	0.625
chr1	1280001	1320000	A.2.2.2.1.2.1.2	0.493714285714286	.	1280001	1320000	#FFDADA	1	0.625
chr1	1320001	1600000	A.1.2.1.2.2.2.2.1.1	0.814857142857143	.	1320001	1600000	#FF4848	1	0.875
chr1	1640001	1720000	A.1.2.1.2.2.2.2.1.1	0.814857142857143	.	1640001	1720000	#FF4848	1	0.875
chr1	1720001	1840000	A.2.1.1.2.2.1.2.1	0.652571428571429	.	1720001	1840000	#FF9191	1	0.75
chr1	1840001	2120000	A.2.2.1.1.2.1.1.1	0.578285714285714	.	1840001	2120000	#FFDADA	1	0.625
chr1	2120001	2280000	A.2.1.1.2.2.1.1.1.1	0.656	.	2120001	2280000	#FF9191	1	0.75
chr1	2280001	2360000	A.2.2.1.1.2.2.1.1.2	0.573714285714286	.	2280001	2360000	#FFDADA	1	0.625
chr1	2400001	2520000	A.2.2.1.1.2.2.1.1.2	0.573714285714286	.	2400001	2520000	#FFDADA	1	0.625
chr1	2520001	2600000	A.2.2.2.2.1.2.2.1	0.48	.	2520001	2600000	#FFDADA	1	0.625
chr1	2680001	2760000	B.1.2.1.1.2.1.2.1	0.339428571428571	.	2680001	2760000	#9191FF	1	0.375
chr1	2800001	3160000	B.1.2.1.1.2.1.2.1	0.339428571428571	.	2800001	3160000	#9191FF	1	0.375
chr1	3160001	3320000	B.1.1.1.1.2.2.1.2	0.441142857142857	.	3160001	3320000	#DADAFF	1	0.5
chr1	3320001	3520000	B.1.1.1.1.2.1.1.2.1.2	0.451428571428571	.	3320001	3520000	#DADAFF	1	0.5
chr1	3520001	3840000	B.1.1.1.1.2.1.2.1.1.1	0.449142857142857	.	3520001	3840000	#DADAFF	1	0.5
chr1	3960001	4360000	B.1.1.1.1.2.1.2.1.1.1	0.449142857142857	.	3960001	4360000	#DADAFF	1	0.5
chr1	4360001	4400000	B.1.2.2.1.2.1.1.1.2	0.284571428571429	.	4360001	4400000	#9191FF	1	0.375
chr1	4440001	4640000	B.1.2.2.1.2.1.1.1.2	0.284571428571429	.	4440001	4640000	#9191FF	1	0.375
chr1	4640001	4920000	B.1.1.2.2.1.2.2.2.1.1.2	0.356571428571429	.	4640001	4920000	#DADAFF	1	0.5
chr1	4920001	5080000	B.1.2.1.1.2.1.2.2	0.338285714285714	.	4920001	5080000	#9191FF	1	0.375
chr1	5080001	5280000	B.1.2.2.1.2.1.2.2	0.281142857142857	.	5080001	5280000	#9191FF	1	0.375
chr1	5280001	5720000	B.1.2.2.1.2.1.2.1	0.282285714285714	.	5280001	5720000	#9191FF	1	0.375
chr1	5720001	5960000	B.1.2.1.1.2.1.1	0.340571428571429	.	5720001	5960000	#9191FF	1	0.375
chr1	5960001	6240000	A.2.2.2.2.2.1.1.2	0.476571428571429	.	5960001	6240000	#FFDADA	1	0.625
chr1	6240001	6520000	A.2.1.2.1.2.1.1.2.2.1	0.636571428571429	.	6240001	6520000	#FF9191	1	0.75
chr1	6520001	6960000	A.1.2.2.1.1.2.2.2	0.785142857142857	.	6520001	6960000	#FF4848	1	0.875
chr1	6960001	7120000	B.1.1.1.1.2.1.1.2.1.1	0.452571428571429	.	6960001	7120000	#DADAFF	1	0.5
chr1	7120001	7440000	B.1.1.1.1.2.2.2.1	0.44	.	7120001	7440000	#DADAFF	1	0.5
chr1	7440001	7640000	B.1.1.1.1.2.1.1.2.2	0.450285714285714	.	7440001	7640000	#DADAFF	1	0.5
chr1	7640001	7760000	A.2.2.2.2.2.2.2.1.2	0.470857142857143	.	7640001	7760000	#FFDADA	1	0.625
chr1	7760001	8000000	A.2.2.1.1.1.2.2.1	0.580571428571429	.	7760001	8000000	#FFDADA	1	0.625
chr1	8000001	8280000	A.1.2.1.2.2.1.1.1.2	0.827428571428571	.	8000001	8280000	#FF4848	1	0.875
chr1	8280001	8440000	A.1.2.2.1.2.2.2.1.1.2	0.771428571428571	.	8280001	8440000	#FF4848	1	0.875
chr1	8440001	8600000	A.1.2.2.1.1.1.2.2.2	0.802285714285714	.	8440001	8600000	#FF4848	1	0.875
chr1	8600001	8920000	A.1.1.2.2.1.1.2.1.1.2.2	0.908571428571429	.	8600001	8920000	#FF0000	1	1
chr1	8920001	9080000	A.1.2.2.1.2.1.2.2.2.2	0.776	.	8920001	9080000	#FF4848	1	0.875
chr1	9080001	9160000	A.1.2.2.1.2.1.2.1.2	0.781714285714286	.	9080001	9160000	#FF4848	1	0.875
chr1	9160001	9280000	A.1.2.1.2.2.2.2.2.2	0.809142857142857	.	9160001	9280000	#FF4848	1	0.875
chr1	9280001	9480000	A.1.2.2.1.2.1.2.2.2.1.1	0.778285714285714	.	9280001	9480000	#FF4848	1	0.875
chr1	9480001	9720000	A.1.2.1.2.1.1.2.1.2.2	0.836571428571429	.	9480001	9720000	#FF4848	1	0.875
chr1	9720001	10040000	A.1.2.1.2.1.1.2.1.2.1	0.837714285714286	.	9720001	10040000	#FF4848	1	0.875
chr1	10040001	10400000	A.1.2.2.1.1.2.2.1	0.786285714285714	.	10040001	10400000	#FF4848	1	0.875
chr1	10400001	10560000	A.2.1.1.2.2.1.1.1.2	0.654857142857143	.	10400001	10560000	#FF9191	1	0.75
chr1	10560001	10760000	A.2.1.2.1.2.2.2.1.1	0.625142857142857	.	10560001	10760000	#FF9191	1	0.75
chr1	10760001	11120000	A.2.1.1.2.2.2.1.2	0.649142857142857	.	10760001	11120000	#FF9191	1	0.75
chr1	11120001	11400000	A.2.1.1.2.1.1.2.2.2	0.661714285714286	.	11120001	11400000	#FF9191	1	0.75
chr1	11400001	11640000	A.2.2.1.1.2.1.1.2	0.577142857142857	.	11400001	11640000	#FFDADA	1	0.625
chr1	11640001	11800000	A.2.2.1.1.2.2.1.2.1	0.572571428571429	.	11640001	11800000	#FFDADA	1	0.625
chr1	11800001	12000000	A.1.2.2.1.2.2.2.2.1.1	0.769142857142857	.	11800001	12000000	#FF4848	1	0.875
chr1	12040001	12120000	A.2.1.2.1.1.1.2.2	0.642285714285714	.	12040001	12120000	#FF9191	1	0.75
chr1	12120001	12320000	A.1.2.2.1.2.2.1.1	0.774857142857143	.	12120001	12320000	#FF4848	1	0.875
chr1	12320001	12720000	A.2.2.1.1.1.2.1	0.581714285714286	.	12320001	12720000	#FFDADA	1	0.625
chr1	12720001	12960000	B.1.1.2.2.1.1.1	0.364571428571429	.	12720001	12960000	#DADAFF	1	0.5
chr1	13160001	13200000	B.1.2.1.1.1.2.2.1	0.342857142857143	.	13160001	13200000	#9191FF	1	0.375
chr1	13760001	13960000	B.1.2.1.1.1.2.2.1	0.342857142857143	.	13760001	13960000	#9191FF	1	0.375
chr1	13960001	14120000	A.2.1.2.1.2.2.1.2	0.626285714285714	.	13960001	14120000	#FF9191	1	0.75
chr1	14120001	14760000	B.1.2.2.1.2.1.1.1.1	0.285714285714286	.	14120001	14760000	#9191FF	1	0.375
chr1	14760001	14960000	B.1.1.2.2.1.2.2.2.2	0.354285714285714	.	14760001	14960000	#DADAFF	1	0.5
chr1	14960001	15080000	B.1.1.2.2.1.2.2.1	0.361142857142857	.	14960001	15080000	#DADAFF	1	0.5
chr1	15080001	15160000	B.1.2.1.1.1.1.2	0.345142857142857	.	15080001	15160000	#9191FF	1	0.375
chr1	15160001	15240000	B.1.1.2.2.1.1.2	0.363428571428571	.	15160001	15240000	#DADAFF	1	0.5
chr1	15240001	15440000	B.1.1.1.1.2.1.1.1	0.453714285714286	.	15240001	15440000	#DADAFF	1	0.5
chr1	15440001	15640000	A.2.1.1.2.2.2.2	0.648	.	15440001	15640000	#FF9191	1	0.75
chr1	15640001	15840000	A.2.1.1.2.1.1.1.1.2	0.668571428571429	.	15640001	15840000	#FF9191	1	0.75
chr1	15840001	16080000	A.1.2.1.2.1.2.2.2.2.2	0.829714285714286	.	15840001	16080000	#FF4848	1	0.875
chr1	16080001	16320000	A.1.2.1.2.2.2.1.1.2	0.817142857142857	.	16080001	16320000	#FF4848	1	0.875
chr1	16320001	16880000	A.1.1.2.2.2.2.1.2	0.886857142857143	.	16320001	16880000	#FF0000	1	1
chr1	16880001	17080000	A.2.1.2.1.2.1.1.2.2.2	0.635428571428571	.	16880001	17080000	#FF9191	1	0.75
chr1	17080001	17200000	A.2.2.1.1.2.2.1.1.1	0.574857142857143	.	17080001	17200000	#FFDADA	1	0.625
chr1	17200001	17520000	A.1.2.2.1.1.1.1.2	0.806857142857143	.	17200001	17520000	#FF4848	1	0.875
chr1	17520001	17760000	A.2.2.1.1.2.1.2	0.576	.	17520001	17760000	#FFDADA	1	0.625
chr1	17760001	17880000	A.2.2.1.1.2.2.2	0.570285714285714	.	17760001	17880000	#FFDADA	1	0.625
chr1	17880001	18240000	B.1.1.2.2.1.2.1	0.362285714285714	.	17880001	18240000	#DADAFF	1	0.5
chr1	18240001	18440000	B.1.2.1.1.1.2.1	0.344	.	18240001	18440000	#9191FF	1	0.375
chr1	18440001	18600000	B.1.2.1.1.1.1.1	0.346285714285714	.	18440001	18600000	#9191FF	1	0.375
chr1	18600001	18720000	B.1.1.1.1.2.2.1.1	0.442285714285714	.	18600001	18720000	#DADAFF	1	0.5
chr1	18720001	19200000	B.1.1.2.2.1.2.2.2.1.1.1.1	0.36	.	18720001	19200000	#DADAFF	1	0.5
chr1	19200001	19440000	A.2.2.1.1.1.1.1.2.1	0.585142857142857	.	19200001	19440000	#FFDADA	1	0.625
chr1	19440001	19640000	A.2.1.1.2.1.1.2.2.1	0.662857142857143	.	19440001	19640000	#FF9191	1	0.75
chr1	19640001	19880000	A.2.2.1.1.1.2.2.2	0.579428571428571	.	19640001	19880000	#FFDADA	1	0.625
chr1	19880001	20000000	A.2.2.2.2.1.2.1	0.481142857142857	.	19880001	20000000	#FFDADA	1	0.625
chr1	20000001	20200000	A.2.2.2.2.2.1.1.1	0.477714285714286	.	20000001	20200000	#FFDADA	1	0.625
chr1	20200001	20360000	A.2.2.2.2.2.1.2.2	0.474285714285714	.	20200001	20360000	#FFDADA	1	0.625
chr1	20360001	20520000	A.2.2.1.1.1.1.1.2.2	0.584	.	20360001	20520000	#FFDADA	1	0.625
chr1	20520001	20840000	B.1.1.1.1.2.1.2.1.2.1	0.446857142857143	.	20520001	20840000	#DADAFF	1	0.5
chr1	20840001	20960000	A.2.2.1.1.2.2.1.2.2	0.571428571428571	.	20840001	20960000	#FFDADA	1	0.625
chr1	20960001	21320000	A.1.2.2.1.1.2.1.2.1.1.2	0.798857142857143	.	20960001	21320000	#FF4848	1	0.875
chr1	21320001	21480000	A.2.1.1.2.1.1.2.1	0.664	.	21320001	21480000	#FF9191	1	0.75
chr1	21480001	21720000	A.2.1.1.2.1.2.2	0.657142857142857	.	21480001	21720000	#FF9191	1	0.75
chr1	21720001	22040000	A.2.1.2.1.2.2.1.1.2.1.1	0.629714285714286	.	21720001	22040000	#FF9191	1	0.75
chr1	22040001	22120000	A.2.1.1.2.1.1.1.2.2	0.665142857142857	.	22040001	22120000	#FF9191	1	0.75
chr1	22120001	22320000	A.1.2.2.1.2.2.2.1.2	0.770285714285714	.	22120001	22320000	#FF4848	1	0.875
chr1	22320001	22520000	A.1.2.2.1.1.2.1.2.1.2.1.2	0.796571428571429	.	22320001	22520000	#FF4848	1	0.875
chr1	22520001	22840000	A.2.2.1.1.1.1.1.1.1	0.587428571428571	.	22520001	22840000	#FFDADA	1	0.625
chr1	22840001	23040000	A.2.2.2.2.1.2.2.2	0.478857142857143	.	22840001	23040000	#FFDADA	1	0.625
chr1	23040001	23280000	A.2.1.2.1.2.2.1.1.2.2	0.627428571428571	.	23040001	23280000	#FF9191	1	0.75
chr1	23280001	23680000	A.1.2.2.1.1.2.1.2.2.1.2.1	0.793142857142857	.	23280001	23680000	#FF4848	1	0.875
chr1	23680001	23840000	A.2.1.2.1.1.2	0.641142857142857	.	23680001	23840000	#FF9191	1	0.75
chr1	23840001	24040000	A.1.2.1.2.1.1.1.1.1	0.842285714285714	.	23840001	24040000	#FF4848	1	0.875
chr1	24040001	24320000	A.1.1.2.2.2.2.2.1	0.885714285714286	.	24040001	24320000	#FF0000	1	1
chr1	24320001	24560000	A.2.1.1.2.1.2.1.1.1	0.660571428571429	.	24320001	24560000	#FF9191	1	0.75
chr1	24560001	24680000	A.2.2.1.1.1.1.1.1.2	0.586285714285714	.	24560001	24680000	#FFDADA	1	0.625
chr1	24680001	25000000	A.2.1.1.1.2.2.1.1.1.1	0.685714285714286	.	24680001	25000000	#FF9191	1	0.75
chr1	25000001	25120000	A.2.1.2.1.1.1.1	0.646857142857143	.	25000001	25120000	#FF9191	1	0.75
chr1	25120001	25400000	A.2.1.1.1.2.2.1.1.1.2.2	0.683428571428571	.	25120001	25400000	#FF9191	1	0.75
chr1	25400001	25560000	A.2.1.2.1.2.2.2.1.2	0.624	.	25400001	25560000	#FF9191	1	0.75
chr1	25600001	25720000	A.2.1.2.1.1.1.2.1.2	0.643428571428571	.	25600001	25720000	#FF9191	1	0.75
chr1	25720001	26080000	A.2.1.1.2.1.2.1.2	0.658285714285714	.	25720001	26080000	#FF9191	1	0.75
chr1	26080001	26400000	A.1.2.2.1.1.2.1.2.2.2.1.2	0.788571428571429	.	26080001	26400000	#FF4848	1	0.875
chr1	26400001	26800000	A.1.1.2.2.2.2.2.2	0.884571428571429	.	26400001	26800000	#FF0000	1	1
chr1	26800001	27080000	A.1.1.2.2.2.1.1.2.1	0.892571428571429	.	26800001	27080000	#FF0000	1	1
chr1	27080001	27240000	A.1.2.1.2.2.2.2.1.2.2	0.811428571428571	.	27080001	27240000	#FF4848	1	0.875
chr1	27240001	27440000	A.1.2.2.1.2.1.2.2.1.1	0.780571428571429	.	27240001	27440000	#FF4848	1	0.875
chr1	27440001	27600000	A.1.2.2.1.2.1.2.2.1.2	0.779428571428571	.	27440001	27600000	#FF4848	1	0.875
chr1	27600001	27720000	A.2.1.1.2.1.1.1.2.1.1	0.667428571428571	.	27600001	27720000	#FF9191	1	0.75
chr1	27720001	28040000	A.1.1.2.2.1.1.2.2.1.1.2	0.905142857142857	.	27720001	28040000	#FF0000	1	1
chr1	28040001	28280000	A.1.2.2.1.2.1.2.1.1	0.782857142857143	.	28040001	28280000	#FF4848	1	0.875
chr1	28280001	28560000	A.1.2.1.2.1.1.1.1.2	0.841142857142857	.	28280001	28560000	#FF4848	1	0.875
chr1	28560001	28760000	A.1.1.2.2.2.1.1.2.2	0.891428571428571	.	28560001	28760000	#FF0000	1	1
chr1	28760001	28960000	A.1.2.1.2.2.2.2.1.2.1.1	0.813714285714286	.	28760001	28960000	#FF4848	1	0.875
chr1	28960001	29240000	A.2.1.1.2.2.1.1.2	0.653714285714286	.	28960001	29240000	#FF9191	1	0.75
chr1	29240001	29560000	A.2.1.2.1.2.2.1.1.1.1	0.632	.	29240001	29560000	#FF9191	1	0.75
chr1	29560001	29600000	B.1.1.2.2.2.2.2.1.2	0.348571428571429	.	29560001	29600000	#DADAFF	1	0.5
chr1	29640001	29880000	B.1.1.2.2.2.2.2.1.2	0.348571428571429	.	29640001	29880000	#DADAFF	1	0.5
chr1	30000001	30080000	B.1.1.2.2.2.2.2.1.2	0.348571428571429	.	30000001	30080000	#DADAFF	1	0.5
chr1	30080001	30320000	B.1.1.2.2.1.2.2.2.1.1.1.2.2	0.357714285714286	.	30080001	30320000	#DADAFF	1	0.5
chr1	30320001	30520000	B.1.1.2.2.1.2.2.2.1.2	0.355428571428571	.	30320001	30520000	#DADAFF	1	0.5
chr1	30520001	30760000	B.1.2.1.1.1.2.2.2	0.341714285714286	.	30520001	30760000	#9191FF	1	0.375
chr1	30760001	31160000	B.1.1.2.2.1.2.2.2.1.1.1.2.1	0.358857142857143	.	30760001	31160000	#DADAFF	1	0.5
chr1	31160001	31520000	A.1.2.1.2.2.1.2.2.1.2	0.820571428571429	.	31160001	31520000	#FF4848	1	0.875
chr1	31520001	31800000	A.1.2.2.1.1.2.1.2.1.2.1.1	0.797714285714286	.	31520001	31800000	#FF4848	1	0.875
chr1	31800001	32120000	A.1.2.1.2.1.2.2.1	0.833142857142857	.	31800001	32120000	#FF4848	1	0.875
chr1	32120001	32280000	A.1.2.2.1.2.2.2.1.1.1	0.772571428571429	.	32120001	32280000	#FF4848	1	0.875
chr1	32280001	32880000	A.1.1.1.1.2.2.1.1	0.988571428571429	.	32280001	32880000	#FF0000	1	1
chr1	32880001	33320000	A.1.2.1.2.1.2.2.2.2.1	0.830857142857143	.	32880001	33320000	#FF4848	1	0.875
chr1	33320001	33560000	A.1.2.1.2.2.1.1.1.1	0.828571428571429	.	33320001	33560000	#FF4848	1	0.875
chr1	33560001	34000000	A.2.2.1.2.1.2.1.1.2	0.556571428571429	.	33560001	34000000	#FFDADA	1	0.625
chr1	34000001	34520000	B.1.2.1.1.2.2	0.337142857142857	.	34000001	34520000	#9191FF	1	0.375
chr1	34520001	34800000	B.1.1.2.2.2.2.2.1.1	0.349714285714286	.	34520001	34800000	#DADAFF	1	0.5
chr1	34800001	35000000	B.1.1.2.2.2.2.1.2	0.350857142857143	.	34800001	35000000	#DADAFF	1	0.5
chr1	35000001	35240000	B.1.1.2.2.2.2.2.2	0.347428571428571	.	35000001	35240000	#DADAFF	1	0.5
chr1	35240001	35480000	A.2.1.2.1.2.2.1.1.2.1.2	0.628571428571429	.	35240001	35480000	#FF9191	1	0.75
chr1	35480001	35880000	A.1.2.2.1.1.2.1.2.2.1.1	0.794285714285714	.	35480001	35880000	#FF4848	1	0.875
chr1	35880001	36080000	A.1.2.1.2.1.2.2.2.1	0.832	.	35880001	36080000	#FF4848	1	0.875
chr1	36080001	36320000	A.1.2.2.1.1.2.1.2.1.1.1	0.8	.	36080001	36320000	#FF4848	1	0.875
chr1	36320001	36600000	A.1.2.1.2.2.1.2.1.2.1	0.824	.	36320001	36600000	#FF4848	1	0.875
chr1	36600001	36680000	A.2.1.1.2.1.1.1.2.1.2	0.666285714285714	.	36600001	36680000	#FF9191	1	0.75
chr1	36680001	36760000	A.1.2.1.2.2.2.2.1.2.1.2	0.812571428571429	.	36680001	36760000	#FF4848	1	0.875
chr1	36760001	36960000	A.1.2.2.1.2.1.2.2.2.1.2	0.777142857142857	.	36760001	36960000	#FF4848	1	0.875
chr1	36960001	37360000	B.1.1.1.1.2.1.2.1.2.2.2	0.444571428571429	.	36960001	37360000	#DADAFF	1	0.5
chr1	37360001	37560000	A.2.2.2.2.2.2.2.1.1	0.472	.	37360001	37560000	#FFDADA	1	0.625
chr1	37560001	37920000	B.1.1.1.1.2.1.2.1.2.2.1	0.445714285714286	.	37560001	37920000	#DADAFF	1	0.5
chr1	37920001	38280000	A.1.2.1.2.2.1.2.2.1.1	0.821714285714286	.	37920001	38280000	#FF4848	1	0.875
chr1	38280001	38640000	A.1.2.1.2.2.1.2.2.2	0.819428571428571	.	38280001	38640000	#FF4848	1	0.875
chr1	38640001	39120000	A.2.1.1.1.2.2.1.2.2	0.68	.	38640001	39120000	#FF9191	1	0.75
chr1	39120001	39280000	A.2.2.2.2.2.1.2.1	0.475428571428571	.	39120001	39280000	#FFDADA	1	0.625
chr1	39280001	39480000	A.1.2.2.1.1.2.1.2.2.2.2	0.787428571428571	.	39280001	39480000	#FF4848	1	0.875
chr1	39480001	39600000	A.1.2.2.1.1.1.2.2.1	0.803428571428571	.	39480001	39600000	#FF4848	1	0.875
chr1	39600001	39920000	A.1.1.2.2.1.1.2.1.1.1.1	0.912	.	39600001	39920000	#FF0000	1	1
chr1	39920001	40000000	A.2.1.2.1.1.1.2.1.1.2	0.644571428571429	.	39920001	40000000	#FF9191	1	0.75
chr1	40000001	40280000	A.1.1.2.2.1.1.2.1.1.1.2	0.910857142857143	.	40000001	40280000	#FF0000	1	1
chr1	40280001	40520000	A.1.1.2.2.1.1.1.2	0.913142857142857	.	40280001	40520000	#FF0000	1	1
chr1	40520001	40680000	A.1.2.1.2.1.1.1.2	0.84	.	40520001	40680000	#FF4848	1	0.875
chr1	40680001	40880000	A.1.1.2.2.1.1.2.2.1.2	0.904	.	40680001	40880000	#FF0000	1	1
chr1	40880001	41280000	A.1.1.2.2.2.2.1.1	0.888	.	40880001	41280000	#FF0000	1	1
chr1	41280001	41480000	A.1.2.2.1.1.2.1.2.2.2.1.1.2	0.789714285714286	.	41280001	41480000	#FF4848	1	0.875
chr1	41480001	41720000	A.2.1.1.1.2.1.1.1.1.2	0.697142857142857	.	41480001	41720000	#FF9191	1	0.75
chr1	41720001	41920000	A.2.2.1.1.1.1.2	0.582857142857143	.	41720001	41920000	#FFDADA	1	0.625
chr1	41920001	42120000	A.2.2.1.2.1.2.1.1.1	0.557714285714286	.	41920001	42120000	#FFDADA	1	0.625
chr1	42120001	42240000	A.1.2.2.1.2.2.2.2.1.2	0.768	.	42120001	42240000	#FF4848	1	0.875
chr1	42240001	42400000	A.1.2.2.2.2.1.2.2.1	0.733714285714286	.	42240001	42400000	#FF4848	1	0.875
chr1	42400001	43120000	A.1.2.2.2.2.1.2.2.2	0.732571428571429	.	42400001	43120000	#FF4848	1	0.875
chr1	43120001	43400000	A.1.2.1.2.2.1.2.1.1	0.825142857142857	.	43120001	43400000	#FF4848	1	0.875
chr1	43400001	43680000	A.1.2.2.1.1.2.1.2.2.2.1.1.1	0.790857142857143	.	43400001	43680000	#FF4848	1	0.875
chr1	43680001	43920000	A.1.2.2.1.1.1.1.1	0.808	.	43680001	43920000	#FF4848	1	0.875
chr1	43920001	44080000	A.2.1.1.2.1.1.1.1.1	0.669714285714286	.	43920001	44080000	#FF9191	1	0.75
chr1	44080001	44200000	A.2.1.2.1.1.1.2.1.1.1	0.645714285714286	.	44080001	44200000	#FF9191	1	0.75
chr1	44200001	44360000	A.1.2.2.1.2.2.2.2.2.1	0.766857142857143	.	44200001	44360000	#FF4848	1	0.875
chr1	44360001	44520000	A.2.1.1.2.2.2.1.1	0.650285714285714	.	44360001	44520000	#FF9191	1	0.75
chr1	44520001	44800000	A.2.1.2.1.2.2.1.1.1.2	0.630857142857143	.	44520001	44800000	#FF9191	1	0.75
chr1	44800001	45160000	A.2.1.1.1.2.2.1.2.1	0.681142857142857	.	44800001	45160000	#FF9191	1	0.75
chr1	45160001	45320000	A.1.1.2.2.1.1.2.1.2	0.907428571428571	.	45160001	45320000	#FF0000	1	1
chr1	45320001	45520000	A.1.2.1.2.2.1.2.1.2.2	0.822857142857143	.	45320001	45520000	#FF4848	1	0.875
chr1	45520001	45760000	A.2.1.2.1.2.1.1.1.1	0.64	.	45520001	45760000	#FF9191	1	0.75
chr1	45760001	46040000	A.1.1.1.1.2.2.1.2	0.987428571428571	.	45760001	46040000	#FF0000	1	1
chr1	46040001	46120000	A.1.2.1.2.2.2.2.2.1	0.810285714285714	.	46040001	46120000	#FF4848	1	0.875
chr1	46120001	46320000	A.1.1.2.2.1.1.2.2.1.1.1	0.906285714285714	.	46120001	46320000	#FF0000	1	1
chr1	46320001	46520000	A.1.1.2.2.1.2.2.2	0.894857142857143	.	46320001	46520000	#FF0000	1	1
chr1	46520001	46840000	A.1.1.1.1.2.1.1.1	0.993142857142857	.	46520001	46840000	#FF0000	1	1
chr1	46840001	47240000	A.1.2.2.2.2.1.2.1	0.734857142857143	.	46840001	47240000	#FF4848	1	0.875
chr1	47240001	47440000	B.1.2.2.1.2.2.1	0.28	.	47240001	47440000	#9191FF	1	0.375
chr1	47440001	47680000	B.1.1.2.1.2.2.1.1.2	0.373714285714286	.	47440001	47680000	#DADAFF	1	0.5
chr1	47680001	47840000	A.2.1.1.1.2.1.1.1.2	0.696	.	47680001	47840000	#FF9191	1	0.75
chr1	47840001	48240000	B.1.1.1.1.2.1.2.1.1.2	0.448	.	47840001	48240000	#DADAFF	1	0.5
chr1	48240001	48520000	B.1.2.2.1.2.1.1.2	0.283428571428571	.	48240001	48520000	#9191FF	1	0.375
chr1	48520001	48680000	B.2.1.1.2.1.1.1.2.2	0.230857142857143	.	48520001	48680000	#4848FF	1	0.25
chr1	48680001	48920000	B.2.2.1.2.2.2.1.1.1	0.0537142857142857	.	48680001	48920000	#0000FF	1	0.125
chr1	48920001	49360000	B.2.1.2.1.2.1.2.1.1	0.168	.	48920001	49360000	#4848FF	1	0.25
chr1	49360001	49560000	B.2.2.1.2.1.2.2.1	0.0754285714285714	.	49360001	49560000	#0000FF	1	0.125
chr1	49560001	49800000	B.2.2.1.2.2.2.2.2	0.048	.	49560001	49800000	#0000FF	1	0.125
chr1	49800001	49920000	B.2.2.1.2.2.2.2.1	0.0491428571428571	.	49800001	49920000	#0000FF	1	0.125
chr1	49920001	50480000	B.2.2.2.2.2	0.00114285714285714	.	49920001	50480000	#0000FF	1	0.125
chr1	50480001	50640000	B.2.1.2.1.2.2.2.2	0.157714285714286	.	50480001	50640000	#4848FF	1	0.25
chr1	50640001	50800000	B.1.2.2.1.2.2.2	0.278857142857143	.	50640001	50800000	#9191FF	1	0.375
chr1	50800001	51200000	A.2.2.1.2.1.2.2.1.2	0.553142857142857	.	50800001	51200000	#FFDADA	1	0.625
chr1	51200001	51680000	A.1.1.2.1.2.2.1.1.2	0.923428571428571	.	51200001	51680000	#FF0000	1	1
chr1	51680001	51960000	A.1.1.1.1.2.2.2	0.986285714285714	.	51680001	51960000	#FF0000	1	1
chr1	51960001	52400000	A.1.1.1.1.1.1.2	0.998857142857143	.	51960001	52400000	#FF0000	1	1
chr1	52400001	52520000	A.1.2.1.2.2.2.1.2	0.816	.	52400001	52520000	#FF4848	1	0.875
chr1	52520001	52760000	A.1.1.2.2.1.1.2.2.2	0.902857142857143	.	52520001	52760000	#FF0000	1	1
chr1	52760001	52920000	A.1.1.2.2.1.1.1.1	0.914285714285714	.	52760001	52920000	#FF0000	1	1
chr1	52920001	53440000	A.1.1.1.1.2.1.1.2	0.992	.	52920001	53440000	#FF0000	1	1
chr1	53440001	53760000	A.1.2.1.1.2.1.2.2.2.2	0.851428571428571	.	53440001	53760000	#FF4848	1	0.875
chr1	53760001	53880000	A.2.1.1.2.1.2.1.1.2	0.659428571428571	.	53760001	53880000	#FF9191	1	0.75
chr1	53880001	54080000	A.2.2.1.2.1.2.1.2	0.555428571428571	.	53880001	54080000	#FFDADA	1	0.625
chr1	54080001	54200000	A.2.2.2.2.2.2.2.2	0.469714285714286	.	54080001	54200000	#FFDADA	1	0.625
chr1	54200001	54480000	A.1.1.2.1.2.2.2.1.2.1	0.918857142857143	.	54200001	54480000	#FF0000	1	1
chr1	54480001	55000000	A.1.1.2.1.2.2.2.1.1	0.92	.	54480001	55000000	#FF0000	1	1
chr1	55000001	55160000	A.2.1.2.1.2.1.2.1	0.634285714285714	.	55000001	55160000	#FF9191	1	0.75
chr1	55160001	55320000	A.1.2.2.1.2.2.2.2.2.2	0.765714285714286	.	55160001	55320000	#FF4848	1	0.875
chr1	55320001	55760000	A.1.2.1.1.2.1.1.2.1	0.857142857142857	.	55320001	55760000	#FF4848	1	0.875
chr1	55760001	56160000	B.2.1.1.2.1.1.2.2.1	0.226285714285714	.	55760001	56160000	#4848FF	1	0.25
chr1	56160001	56280000	B.2.1.1.2.1.1.1.1	0.233142857142857	.	56160001	56280000	#4848FF	1	0.25
chr1	56280001	56360000	B.2.1.1.2.1.1.2.2.2.2.1	0.224	.	56280001	56360000	#4848FF	1	0.25
chr1	56360001	56520000	B.2.1.1.2.1.1.2.1.1	0.229714285714286	.	56360001	56520000	#4848FF	1	0.25
chr1	56520001	56600000	B.1.2.1.2.1.1.2.1	0.334857142857143	.	56520001	56600000	#9191FF	1	0.375
chr1	56600001	56880000	B.2.1.1.2.1.1.1.2.1	0.232	.	56600001	56880000	#4848FF	1	0.25
chr1	56880001	57040000	B.1.1.2.1.2.2.1.1.1.1	0.376	.	56880001	57040000	#DADAFF	1	0.5
chr1	57040001	57280000	B.1.2.2.1.1.2.1.1.1	0.296	.	57040001	57280000	#9191FF	1	0.375
chr1	57280001	57760000	B.2.1.2.1.2.1.2.1.2	0.166857142857143	.	57280001	57760000	#4848FF	1	0.25
chr1	57760001	58160000	B.2.2.2.1.2.1.1	0.0251428571428571	.	57760001	58160000	#0000FF	1	0.125
chr1	58160001	58520000	B.2.2.1.2.1.2.2.2	0.0742857142857143	.	58160001	58520000	#0000FF	1	0.125
chr1	58520001	58920000	B.2.1.1.2.1.1.2.2.2.1	0.225142857142857	.	58520001	58920000	#4848FF	1	0.25
chr1	58920001	59200000	A.2.2.1.2.1.1.1.1.2.2.2	0.565714285714286	.	58920001	59200000	#FFDADA	1	0.625
chr1	59200001	59320000	A.2.1.1.1.2.1.1.1.1.1	0.698285714285714	.	59200001	59320000	#FF9191	1	0.75
chr1	59320001	59520000	A.1.2.1.1.2.1.1.1.1.1	0.860571428571429	.	59320001	59520000	#FF4848	1	0.875
chr1	59520001	59840000	A.1.2.2.2.1.1.2.2	0.76	.	59520001	59840000	#FF4848	1	0.875
chr1	59840001	60240000	A.2.2.1.2.1.2.2.1.1	0.554285714285714	.	59840001	60240000	#FFDADA	1	0.625
chr1	60240001	60480000	B.2.1.1.2.1.2.2.1.1	0.219428571428571	.	60240001	60480000	#4848FF	1	0.25
chr1	60480001	60680000	B.2.2.1.2.2.2.1.1.2	0.0525714285714286	.	60480001	60680000	#0000FF	1	0.125
chr1	60680001	60800000	B.2.1.2.1.1.2.2.2.1.1	0.177142857142857	.	60680001	60800000	#4848FF	1	0.25
chr1	60800001	60880000	B.2.1.2.1.1.1.2.1.2.2	0.196571428571429	.	60800001	60880000	#4848FF	1	0.25
chr1	60880001	60960000	B.2.1.2.1.1.2.2.2.2	0.174857142857143	.	60880001	60960000	#4848FF	1	0.25
chr1	60960001	61160000	B.2.2.2.1.2.2.1.2.1	0.0182857142857143	.	60960001	61160000	#0000FF	1	0.125
chr1	61160001	61520000	B.2.2.1.2.2.2.1.2.2	0.0502857142857143	.	61160001	61520000	#0000FF	1	0.125
chr1	61520001	61720000	B.2.1.1.2.1.2.1.2	0.220571428571429	.	61520001	61720000	#4848FF	1	0.25
chr1	61720001	61800000	B.1.2.1.2.1.2.2.2.2	0.326857142857143	.	61720001	61800000	#9191FF	1	0.375
chr1	61800001	62120000	B.2.1.1.2.1.2.2.1.2	0.218285714285714	.	61800001	62120000	#4848FF	1	0.25
chr1	62120001	62280000	B.1.1.1.1.1.1.2.2.1	0.459428571428571	.	62120001	62280000	#DADAFF	1	0.5
chr1	62280001	62600000	B.1.2.1.2.1.2.1	0.331428571428571	.	62280001	62600000	#9191FF	1	0.375
chr1	62600001	62880000	B.1.1.1.2.2.1.1.1.2	0.420571428571429	.	62600001	62880000	#DADAFF	1	0.5
chr1	62880001	63280000	A.1.2.1.1.2.1.1.2.2	0.856	.	62880001	63280000	#FF4848	1	0.875
chr1	63280001	63600000	B.1.1.1.1.1.1.2.2.2	0.458285714285714	.	63280001	63600000	#DADAFF	1	0.5
chr1	63600001	63800000	B.1.1.2.1.2.2.1.2.2	0.371428571428571	.	63600001	63800000	#DADAFF	1	0.5
chr1	63800001	64080000	A.1.2.2.2.1.1.1.1.2	0.763428571428571	.	63800001	64080000	#FF4848	1	0.875
chr1	64080001	64440000	A.2.2.2.1.2.2.1.2.1	0.490285714285714	.	64080001	64440000	#FFDADA	1	0.625
chr1	64440001	64720000	B.1.1.2.1.1.1.2.2.1	0.397714285714286	.	64440001	64720000	#DADAFF	1	0.5
chr1	64720001	64920000	B.2.1.1.2.1.2.1.1	0.221714285714286	.	64720001	64920000	#4848FF	1	0.25
chr1	64920001	65320000	B.2.1.1.2.1.2.2.2	0.217142857142857	.	64920001	65320000	#4848FF	1	0.25
chr1	65320001	65480000	A.2.2.1.2.1.1.1.1.2.1	0.568	.	65320001	65480000	#FFDADA	1	0.625
chr1	65480001	65600000	A.2.2.2.1.2.2.1.1.1	0.492571428571429	.	65480001	65600000	#FFDADA	1	0.625
chr1	65600001	65720000	A.2.2.1.2.1.1.2.2.2.1	0.56	.	65600001	65720000	#FFDADA	1	0.625
chr1	65720001	65960000	B.1.1.2.1.2.1.2.2.1.2	0.379428571428571	.	65720001	65960000	#DADAFF	1	0.5
chr1	65960001	66200000	B.2.1.2.1.2.2.1.1.2.1	0.162285714285714	.	65960001	66200000	#4848FF	1	0.25
chr1	66200001	66320000	B.1.2.2.1.1.1.1.2.1	0.300571428571429	.	66200001	66320000	#9191FF	1	0.375
chr1	66320001	66440000	B.1.2.2.1.1.1.1.1	0.301714285714286	.	66320001	66440000	#9191FF	1	0.375
chr1	66440001	66720000	B.1.2.2.1.1.2.1.2.2	0.292571428571429	.	66440001	66720000	#9191FF	1	0.375
chr1	66720001	66920000	A.1.1.2.1.2.2.1.1.1.2.2	0.924571428571429	.	66720001	66920000	#FF0000	1	1
chr1	66920001	67120000	B.1.2.1.2.1.2.2.2.1	0.328	.	66920001	67120000	#9191FF	1	0.375
chr1	67120001	67360000	B.1.1.1.2.2.1.1.1.1.2	0.421714285714286	.	67120001	67360000	#DADAFF	1	0.5
chr1	67360001	67640000	A.1.2.1.1.2.1.1.1.1.2	0.859428571428571	.	67360001	67640000	#FF4848	1	0.875
chr1	67640001	67960000	A.1.1.2.1.1.2.2.1.1.2	0.949714285714286	.	67640001	67960000	#FF0000	1	1
chr1	67960001	68240000	A.1.2.2.2.2.1.1.1.1.2.1	0.745142857142857	.	67960001	68240000	#FF4848	1	0.875
chr1	68240001	68480000	B.1.2.1.2.1.2.2.1.1	0.330285714285714	.	68240001	68480000	#9191FF	1	0.375
chr1	68480001	68600000	B.1.2.2.1.1.1.1.2.2	0.299428571428571	.	68480001	68600000	#9191FF	1	0.375
chr1	68600001	69000000	B.1.2.2.1.1.2.1.2.1	0.293714285714286	.	68600001	69000000	#9191FF	1	0.375
chr1	69000001	69440000	B.2.2.2.2.1.1.1.1	0.0125714285714286	.	69000001	69440000	#0000FF	1	0.125
chr1	69440001	69760000	B.2.2.2.1.2.2.2	0.0137142857142857	.	69440001	69760000	#0000FF	1	0.125
chr1	69760001	70320000	B.2.2.2.1.2.1.2.2	0.0205714285714286	.	69760001	70320000	#0000FF	1	0.125
chr1	70320001	70600000	B.2.1.2.1.2.2.1.1.1.2	0.163428571428571	.	70320001	70600000	#4848FF	1	0.25
chr1	70600001	70920000	A.1.2.1.1.2.2.2.1	0.848	.	70600001	70920000	#FF4848	1	0.875
chr1	70920001	71240000	B.2.1.1.2.2.2.2.1.1	0.206857142857143	.	70920001	71240000	#4848FF	1	0.25
chr1	71240001	71560000	B.2.1.2.1.2.2.1.1.1.1	0.164571428571429	.	71240001	71560000	#4848FF	1	0.25
chr1	71560001	71880000	B.2.2.1.2.2.1.1.2.2.2	0.064	.	71560001	71880000	#0000FF	1	0.125
chr1	71880001	72000000	B.2.1.2.1.1.2.2.2.1.2	0.176	.	71880001	72000000	#4848FF	1	0.25
chr1	72000001	72080000	B.2.1.2.1.1.1.2.2.1.2	0.194285714285714	.	72000001	72080000	#4848FF	1	0.25
chr1	72080001	72240000	B.2.1.2.1.1.2.1.2.2	0.186285714285714	.	72080001	72240000	#4848FF	1	0.25
chr1	72240001	72560000	B.2.2.2.1.2.2.1.2.2.1.1	0.0171428571428571	.	72240001	72560000	#0000FF	1	0.125
chr1	72560001	73080000	B.2.2.2.1.2.1.2.1.1.2	0.0228571428571429	.	72560001	73080000	#0000FF	1	0.125
chr1	73080001	73520000	B.2.2.2.1.2.1.2.1.2	0.0217142857142857	.	73080001	73520000	#0000FF	1	0.125
chr1	73520001	73680000	B.2.2.1.2.2.1.2.1.2.2	0.0594285714285714	.	73520001	73680000	#0000FF	1	0.125
chr1	73680001	73960000	B.2.2.2.1.2.2.1.2.2.1.2	0.016	.	73680001	73960000	#0000FF	1	0.125
chr1	73960001	74040000	B.2.1.2.1.1.2.1.1.1.1	0.190857142857143	.	73960001	74040000	#4848FF	1	0.25
chr1	74040001	74120000	B.2.2.1.2.1.1.2.1.1.1	0.0857142857142857	.	74040001	74120000	#0000FF	1	0.125
chr1	74120001	74200000	B.2.1.2.1.1.2.1.1.2	0.188571428571429	.	74120001	74200000	#4848FF	1	0.25
chr1	74200001	74600000	B.2.2.1.2.2.1.1.1.2.2	0.0685714285714286	.	74200001	74600000	#0000FF	1	0.125
chr1	74600001	74960000	B.2.1.1.2.2.2.2.2	0.204571428571429	.	74600001	74960000	#4848FF	1	0.25
chr1	74960001	75240000	B.1.1.1.1.1.1.2.1.1.1	0.462857142857143	.	74960001	75240000	#DADAFF	1	0.5
chr1	75240001	75720000	B.2.1.2.1.2.1.1.1.1.1	0.173714285714286	.	75240001	75720000	#4848FF	1	0.25
chr1	75720001	75880000	A.2.1.2.2.1.2.2.1	0.605714285714286	.	75720001	75880000	#FF9191	1	0.75
chr1	75880001	76160000	B.1.1.2.1.2.1.1.2.2.2	0.384	.	75880001	76160000	#DADAFF	1	0.5
chr1	76160001	76280000	A.2.1.1.1.2.1.2.1.2.2.2	0.688	.	76160001	76280000	#FF9191	1	0.75
chr1	76280001	76480000	B.1.2.1.2.1.1.2.2.2	0.332571428571429	.	76280001	76480000	#9191FF	1	0.375
chr1	76480001	76840000	B.2.1.1.2.2.2.1.1.2	0.210285714285714	.	76480001	76840000	#4848FF	1	0.25
chr1	76840001	76960000	B.2.1.1.2.2.1.2.2.2	0.212571428571429	.	76840001	76960000	#4848FF	1	0.25
chr1	76960001	77360000	B.2.1.2.1.2.1.1.1.1.2.2	0.171428571428571	.	76960001	77360000	#4848FF	1	0.25
chr1	77360001	77560000	B.1.2.2.1.1.2.2.2.2.1	0.288	.	77360001	77560000	#9191FF	1	0.375
chr1	77560001	78040000	A.2.2.2.1.2.2.1.1.2	0.491428571428571	.	77560001	78040000	#FFDADA	1	0.625
chr1	78040001	78400000	A.1.1.2.1.1.2.2.2.1	0.947428571428571	.	78040001	78400000	#FF0000	1	1
chr1	78400001	78560000	A.1.1.2.1.1.2.2.1.2	0.948571428571429	.	78400001	78560000	#FF0000	1	1
chr1	78560001	78800000	B.1.1.2.1.2.1.1.2.2.1	0.385142857142857	.	78560001	78800000	#DADAFF	1	0.5
chr1	78800001	79160000	B.1.1.2.1.2.1.1.1.1	0.388571428571429	.	78800001	79160000	#DADAFF	1	0.5
chr1	79160001	79480000	B.2.1.2.1.1.1.1.2.2	0.2	.	79160001	79480000	#4848FF	1	0.25
chr1	79480001	79840000	B.2.1.2.1.2.2.1.1.2.2	0.161142857142857	.	79480001	79840000	#4848FF	1	0.25
chr1	79840001	80280000	B.1.2.1.2.2.2.1.1	0.314285714285714	.	79840001	80280000	#9191FF	1	0.375
chr1	80280001	80560000	B.2.2.1.2.1.2.1.2.1.1	0.0788571428571429	.	80280001	80560000	#0000FF	1	0.125
chr1	80560001	80920000	B.2.2.2.1.2.2.1.1	0.0194285714285714	.	80560001	80920000	#0000FF	1	0.125
chr1	80920001	81080000	B.2.2.1.2.2.1.2.2.2.2	0.0548571428571429	.	80920001	81080000	#0000FF	1	0.125
chr1	81080001	81320000	B.2.2.1.2.2.1.2.2.1.1	0.0582857142857143	.	81080001	81320000	#0000FF	1	0.125
chr1	81320001	81480000	B.2.2.1.2.1.1.2.1.1.2	0.0845714285714286	.	81320001	81480000	#0000FF	1	0.125
chr1	81480001	81840000	B.2.2.1.2.2.1.1.2.2.1.2	0.0651428571428571	.	81480001	81840000	#0000FF	1	0.125
chr1	81840001	82120000	B.2.1.1.2.2.2.1.2.1	0.209142857142857	.	81840001	82120000	#4848FF	1	0.25
chr1	82120001	82240000	B.2.1.2.1.1.1.2.1.1	0.198857142857143	.	82120001	82240000	#4848FF	1	0.25
chr1	82240001	82560000	B.2.1.2.1.2.2.2.1	0.158857142857143	.	82240001	82560000	#4848FF	1	0.25
chr1	82560001	82800000	B.2.1.2.1.1.1.1.2.1	0.201142857142857	.	82560001	82800000	#4848FF	1	0.25
chr1	82800001	82920000	B.2.1.2.1.1.1.2.2.2.1	0.193142857142857	.	82800001	82920000	#4848FF	1	0.25
chr1	82920001	83160000	B.2.2.1.2.2.1.2.2.1.2	0.0571428571428571	.	82920001	83160000	#0000FF	1	0.125
chr1	83160001	83320000	B.2.1.2.1.1.2.2.1.1.2	0.181714285714286	.	83160001	83320000	#4848FF	1	0.25
chr1	83320001	83840000	B.2.2.2.1.2.1.2.1.1.1	0.024	.	83320001	83840000	#0000FF	1	0.125
chr1	83840001	84000000	B.1.1.1.2.1.1.2.2.1	0.432	.	83840001	84000000	#DADAFF	1	0.5
chr1	84000001	84360000	B.2.1.1.2.2.2.1.2.2	0.208	.	84000001	84360000	#4848FF	1	0.25
chr1	84360001	84600000	B.1.1.1.2.2.1.1.2	0.419428571428571	.	84360001	84600000	#DADAFF	1	0.5
chr1	84600001	84920000	A.2.2.1.2.1.2.2.2.1.1	0.552	.	84600001	84920000	#FFDADA	1	0.625
chr1	84920001	85080000	A.1.2.1.1.2.2.2.2.2	0.843428571428571	.	84920001	85080000	#FF4848	1	0.875
chr1	85080001	85400000	A.2.1.1.1.2.1.1.2.2.2	0.692571428571429	.	85080001	85400000	#FF9191	1	0.75
chr1	85400001	85560000	A.1.2.1.1.2.2.2.2.1.1.2	0.845714285714286	.	85400001	85560000	#FF4848	1	0.875
chr1	85560001	85760000	A.2.1.1.1.2.1.2.1.2.1	0.690285714285714	.	85560001	85760000	#FF9191	1	0.75
chr1	85760001	85960000	B.1.1.2.1.2.1.2.2.1.1	0.380571428571429	.	85760001	85960000	#DADAFF	1	0.5
chr1	85960001	86040000	B.1.1.2.1.2.2.2.2.1	0.368	.	85960001	86040000	#DADAFF	1	0.5
chr1	86040001	86200000	A.2.2.2.1.1.2.2.1.1.1	0.509714285714286	.	86040001	86200000	#FFDADA	1	0.625
chr1	86200001	86360000	B.1.1.1.2.2.1.2.2.2	0.416	.	86200001	86360000	#DADAFF	1	0.5
chr1	86360001	86520000	A.2.2.2.1.1.2.2.2.1	0.506285714285714	.	86360001	86520000	#FFDADA	1	0.625
chr1	86520001	86800000	B.1.2.2.1.1.2.2.2.2.2	0.286857142857143	.	86520001	86800000	#9191FF	1	0.375
chr1	86800001	86960000	B.1.1.1.1.1.1.2.1.2	0.460571428571429	.	86800001	86960000	#DADAFF	1	0.5
chr1	86960001	87320000	B.1.1.1.1.1.1.2.1.1.2	0.461714285714286	.	86960001	87320000	#DADAFF	1	0.5
chr1	87320001	87560000	A.1.2.2.2.1.1.2.1	0.761142857142857	.	87320001	87560000	#FF4848	1	0.875
chr1	87560001	87800000	A.2.2.2.1.2.2.1.2.2	0.489142857142857	.	87560001	87800000	#FFDADA	1	0.625
chr1	87800001	88000000	A.2.2.1.2.1.2.2.2.2	0.549714285714286	.	87800001	88000000	#FFDADA	1	0.625
chr1	88000001	88560000	B.1.2.2.1.1.2.1.1.2	0.294857142857143	.	88000001	88560000	#9191FF	1	0.375
chr1	88560001	89080000	B.2.2.1.2.2.2.1.2.1	0.0514285714285714	.	88560001	89080000	#0000FF	1	0.125
chr1	89080001	89400000	A.1.2.2.2.1.1.1.1.1	0.764571428571429	.	89080001	89400000	#FF4848	1	0.875
chr1	89400001	89600000	A.1.2.2.2.2.1.1.1.1.2.2.2	0.742857142857143	.	89400001	89600000	#FF4848	1	0.875
chr1	89600001	89760000	A.2.1.2.2.1.1.1.1	0.620571428571429	.	89600001	89760000	#FF9191	1	0.75
chr1	89760001	90000000	A.1.2.2.2.2.1.1.1.1.2.2.1	0.744	.	89760001	90000000	#FF4848	1	0.875
chr1	90000001	90080000	A.2.1.1.1.2.1.2.1.2.2.1	0.689142857142857	.	90000001	90080000	#FF9191	1	0.75
chr1	90080001	90520000	A.1.1.2.1.2.2.1.1.1.2.1	0.925714285714286	.	90080001	90520000	#FF0000	1	1
chr1	90520001	90920000	B.2.1.2.1.2.1.1.1.2	0.170285714285714	.	90520001	90920000	#4848FF	1	0.25
chr1	90920001	91360000	B.2.1.1.2.1.1.2.1.2.1	0.228571428571429	.	90920001	91360000	#4848FF	1	0.25
chr1	91360001	91560000	A.2.1.1.1.2.1.2.1.1	0.691428571428571	.	91360001	91560000	#FF9191	1	0.75
chr1	91560001	91920000	B.1.2.1.2.1.2.2.1.2	0.329142857142857	.	91560001	91920000	#9191FF	1	0.375
chr1	91920001	92120000	A.2.1.1.1.1.1.1.1	0.715428571428571	.	91920001	92120000	#FF9191	1	0.75
chr1	92120001	92400000	A.1.1.2.1.1.2.2.2.2.2	0.945142857142857	.	92120001	92400000	#FF0000	1	1
chr1	92400001	92680000	B.1.1.2.1.2.1.2.2.2.1	0.378285714285714	.	92400001	92680000	#DADAFF	1	0.5
chr1	92680001	92760000	A.2.2.2.1.1.2.2.2.2	0.505142857142857	.	92680001	92760000	#FFDADA	1	0.625
chr1	92760001	93080000	A.1.1.2.1.2.2.1.2.1	0.922285714285714	.	92760001	93080000	#FF0000	1	1
chr1	93080001	93280000	A.2.2.1.2.1.1.2.2.1.1	0.562285714285714	.	93080001	93280000	#FFDADA	1	0.625
chr1	93280001	93480000	A.1.1.2.1.1.2.1	0.952	.	93280001	93480000	#FF0000	1	1
chr1	93480001	93680000	A.1.1.1.2.1.1.1.2	0.984	.	93480001	93680000	#FF0000	1	1
chr1	93680001	93840000	A.1.2.1.1.2.1.1.1.2	0.858285714285714	.	93680001	93840000	#FF4848	1	0.875
chr1	93840001	94400000	A.2.1.1.1.2.1.1.2.2.1	0.693714285714286	.	93840001	94400000	#FF9191	1	0.75
chr1	94400001	94760000	B.1.1.2.1.2.1.2.1.1	0.382857142857143	.	94400001	94760000	#DADAFF	1	0.5
chr1	94760001	95000000	A.2.2.2.1.1.2.2.1.1.2	0.508571428571429	.	94760001	95000000	#FFDADA	1	0.625
chr1	95000001	95200000	B.1.1.2.1.2.1.2.2.2.2	0.377142857142857	.	95000001	95200000	#DADAFF	1	0.5
chr1	95200001	95320000	B.1.1.1.2.2.1.2.2.1	0.417142857142857	.	95200001	95320000	#DADAFF	1	0.5
chr1	95320001	95560000	A.2.2.1.2.1.1.1.2	0.564571428571429	.	95320001	95560000	#FFDADA	1	0.625
chr1	95560001	95720000	B.1.1.2.1.2.1.1.2.1	0.386285714285714	.	95560001	95720000	#DADAFF	1	0.5
chr1	95720001	96440000	B.2.2.2.2.1.1.1.2	0.0114285714285714	.	95720001	96440000	#0000FF	1	0.125
chr1	96440001	96800000	B.2.2.2.1.2.2.1.2.2.2	0.0148571428571429	.	96440001	96800000	#0000FF	1	0.125
chr1	96800001	97160000	B.2.2.1.2.1.2.1.2.2	0.0765714285714286	.	96800001	97160000	#0000FF	1	0.125
chr1	97160001	97320000	B.1.1.2.1.2.1.1.1.2	0.387428571428571	.	97160001	97320000	#DADAFF	1	0.5
chr1	97320001	97560000	B.2.2.1.2.2.1.1.2.2.1.1	0.0662857142857143	.	97320001	97560000	#0000FF	1	0.125
chr1	97560001	97840000	B.2.2.1.2.1.1.1.1	0.0891428571428571	.	97560001	97840000	#0000FF	1	0.125
chr1	97840001	98000000	B.1.2.1.2.1.1.2.2.1	0.333714285714286	.	97840001	98000000	#9191FF	1	0.375
chr1	98000001	98200000	B.2.1.2.1.1.2.2.1.1.1.2.1	0.184	.	98000001	98200000	#4848FF	1	0.25
chr1	98200001	98280000	B.2.1.1.2.2.1.2.2.1	0.213714285714286	.	98200001	98280000	#4848FF	1	0.25
chr1	98280001	98440000	B.1.2.2.1.1.2.2.2.1.1	0.290285714285714	.	98280001	98440000	#9191FF	1	0.375
chr1	98440001	98600000	B.2.1.2.1.1.2.2.1.1.1.2.2	0.182857142857143	.	98440001	98600000	#4848FF	1	0.25
chr1	98600001	98760000	B.2.2.1.2.2.1.2.1.2.1.1	0.0617142857142857	.	98600001	98760000	#0000FF	1	0.125
chr1	98760001	98960000	B.2.2.1.2.2.1.2.2.2.1	0.056	.	98760001	98960000	#0000FF	1	0.125
chr1	98960001	99120000	B.2.2.1.2.2.1.1.1.1.2	0.0708571428571429	.	98960001	99120000	#0000FF	1	0.125
chr1	99120001	99280000	B.2.1.2.1.1.1.2.2.1.1	0.195428571428571	.	99120001	99280000	#4848FF	1	0.25
chr1	99280001	99600000	B.2.2.1.2.1.2.1.2.1.2	0.0777142857142857	.	99280001	99600000	#0000FF	1	0.125
chr1	99600001	99760000	B.2.1.2.1.1.1.1.1.1	0.203428571428571	.	99600001	99760000	#4848FF	1	0.25
chr1	99760001	100200000	B.2.1.1.2.2.2.1.1.1	0.211428571428571	.	99760001	100200000	#4848FF	1	0.25
chr1	100200001	100480000	A.1.1.2.1.2.2.1.2.2	0.921142857142857	.	100200001	100480000	#FF0000	1	1
chr1	100480001	100640000	A.1.1.2.1.2.2.1.1.1.1	0.926857142857143	.	100480001	100640000	#FF0000	1	1
chr1	100640001	100840000	A.1.2.1.1.2.2.2.2.1.1.1	0.846857142857143	.	100640001	100840000	#FF4848	1	0.875
chr1	100840001	100960000	A.1.2.2.2.2.1.1.2.1.2	0.738285714285714	.	100840001	100960000	#FF4848	1	0.875
chr1	100960001	101160000	B.1.1.1.1.1.1.1.1.1.2	0.467428571428571	.	100960001	101160000	#DADAFF	1	0.5
chr1	101160001	101320000	B.1.1.1.1.1.1.1.1.1.1	0.468571428571429	.	101160001	101320000	#DADAFF	1	0.5
chr1	101320001	101640000	A.1.1.1.2.2.2.1	0.965714285714286	.	101320001	101640000	#FF0000	1	1
chr1	101640001	101720000	A.1.2.1.1.2.2.1.2	0.849142857142857	.	101640001	101720000	#FF4848	1	0.875
chr1	101720001	101960000	A.1.1.2.1.1.2.2.1.1.1	0.950857142857143	.	101720001	101960000	#FF0000	1	1
chr1	101960001	102520000	B.2.1.2.1.2.1.1.1.1.2.1	0.172571428571429	.	101960001	102520000	#4848FF	1	0.25
chr1	102520001	102760000	B.2.1.2.1.2.2.1.2	0.16	.	102520001	102760000	#4848FF	1	0.25
chr1	102760001	102960000	B.2.1.2.1.1.1.2.2.2.2	0.192	.	102760001	102960000	#4848FF	1	0.25
chr1	102960001	103200000	B.2.2.1.2.1.1.2.1.2	0.0834285714285714	.	102960001	103200000	#0000FF	1	0.125
chr1	103200001	103480000	B.2.2.1.2.2.1.1.1.1.1.1	0.0731428571428571	.	103200001	103480000	#0000FF	1	0.125
chr1	103480001	103720000	B.2.1.2.1.1.2.2.1.2.1	0.180571428571429	.	103480001	103720000	#4848FF	1	0.25
chr1	103720001	103800000	B.1.2.2.1.1.2.2.2.1.2	0.289142857142857	.	103720001	103800000	#9191FF	1	0.375
chr1	103880001	103920000	B.1.2.2.1.1.2.2.2.1.2	0.289142857142857	.	103880001	103920000	#9191FF	1	0.375
chr1	104000001	104160000	B.1.2.2.1.1.2.2.2.1.2	0.289142857142857	.	104000001	104160000	#9191FF	1	0.375
chr1	104160001	104200000	B.2.1.1.2.2.1.2.1	0.214857142857143	.	104160001	104200000	#4848FF	1	0.25
chr1	104280001	104440000	B.2.1.1.2.2.1.2.1	0.214857142857143	.	104280001	104440000	#4848FF	1	0.25
chr1	104440001	104720000	B.2.1.2.1.1.2.2.1.2.2.1	0.179428571428571	.	104440001	104720000	#4848FF	1	0.25
chr1	104720001	105040000	B.2.1.2.1.1.2.2.1.1.1.1	0.185142857142857	.	104720001	105040000	#4848FF	1	0.25
chr1	105040001	105400000	B.2.1.1.2.2.2.2.1.2	0.205714285714286	.	105040001	105400000	#4848FF	1	0.25
chr1	105400001	105480000	B.2.1.1.2.2.1.1	0.216	.	105400001	105480000	#4848FF	1	0.25
chr1	105480001	105760000	B.2.2.1.2.1.1.1.2.2	0.0868571428571429	.	105480001	105760000	#0000FF	1	0.125
chr1	105760001	105880000	B.2.2.1.2.2.1.2.1.1	0.0628571428571429	.	105760001	105880000	#0000FF	1	0.125
chr1	105880001	106040000	B.2.2.1.2.1.1.2.2.2	0.0811428571428571	.	105880001	106040000	#0000FF	1	0.125
chr1	106040001	106120000	B.2.1.2.1.1.2.1.1.1.2	0.189714285714286	.	106040001	106120000	#4848FF	1	0.25
chr1	106120001	106440000	B.2.2.1.2.2.1.1.1.1.1.2	0.072	.	106120001	106440000	#0000FF	1	0.125
chr1	106440001	106600000	B.2.2.1.2.1.1.1.2.1	0.088	.	106440001	106600000	#0000FF	1	0.125
chr1	106600001	106800000	B.2.2.1.2.2.1.2.1.2.1.2	0.0605714285714286	.	106600001	106800000	#0000FF	1	0.125
chr1	106800001	107000000	B.2.1.2.1.1.2.1.2.1	0.187428571428571	.	106800001	107000000	#4848FF	1	0.25
chr1	107000001	107200000	B.2.1.2.1.1.2.2.1.2.2.2	0.178285714285714	.	107000001	107200000	#4848FF	1	0.25
chr1	107200001	107520000	B.2.2.1.2.2.1.1.2.1	0.0674285714285714	.	107200001	107520000	#0000FF	1	0.125
chr1	107520001	107640000	B.1.2.1.2.1.1.1	0.336	.	107520001	107640000	#9191FF	1	0.375
chr1	107640001	107920000	B.2.1.2.1.1.1.2.1.2.1	0.197714285714286	.	107640001	107920000	#4848FF	1	0.25
chr1	107920001	108080000	B.1.1.2.1.2.2.2.1.1	0.370285714285714	.	107920001	108080000	#DADAFF	1	0.5
chr1	108080001	108320000	B.2.1.2.1.1.1.1.1.2	0.202285714285714	.	108080001	108320000	#4848FF	1	0.25
chr1	108320001	108560000	B.1.2.2.1.1.1.2.2	0.297142857142857	.	108320001	108560000	#9191FF	1	0.375
chr1	108560001	108760000	B.2.1.1.2.1.1.2.1.2.2	0.227428571428571	.	108560001	108760000	#4848FF	1	0.25
chr1	108840001	108920000	B.2.1.1.2.1.1.2.1.2.2	0.227428571428571	.	108840001	108920000	#4848FF	1	0.25
chr1	109000001	109200000	A.2.1.2.2.2.2.1.2	0.590857142857143	.	109000001	109200000	#FF9191	1	0.75
chr1	109200001	109400000	A.1.2.1.1.2.2.1.1	0.850285714285714	.	109200001	109400000	#FF4848	1	0.875
chr1	109400001	109520000	A.1.2.2.2.2.1.1.2.1.1.1	0.740571428571429	.	109400001	109520000	#FF4848	1	0.875
chr1	109520001	109720000	A.1.1.1.2.2.2.2.1	0.964571428571429	.	109520001	109720000	#FF0000	1	1
chr1	109720001	109840000	A.1.2.1.1.2.1.2.1	0.854857142857143	.	109720001	109840000	#FF4848	1	0.875
chr1	109840001	110160000	A.1.1.1.2.1.1.1.1	0.985142857142857	.	109840001	110160000	#FF0000	1	1
chr1	110160001	110320000	A.1.2.2.1.1.2.1.1	0.801142857142857	.	110160001	110320000	#FF4848	1	0.875
chr1	110320001	110560000	A.1.2.1.2.1.2.1	0.834285714285714	.	110320001	110560000	#FF4848	1	0.875
chr1	110560001	110840000	A.1.2.1.1.2.1.2.2.1	0.853714285714286	.	110560001	110840000	#FF4848	1	0.875
chr1	110840001	111000000	A.1.2.2.2.2.1.1.2.2.2	0.736	.	110840001	111000000	#FF4848	1	0.875
chr1	111000001	111120000	A.2.1.2.1.2.1.1.2.1	0.637714285714286	.	111000001	111120000	#FF9191	1	0.75
chr1	111120001	111480000	A.1.2.1.1.2.1.2.2.2.1	0.852571428571429	.	111120001	111480000	#FF4848	1	0.875
chr1	111480001	111760000	A.1.1.2.1.2.2.2.2.2	0.915428571428571	.	111480001	111760000	#FF0000	1	1
chr1	111760001	112200000	A.1.1.2.1.2.2.2.2.1	0.916571428571429	.	111760001	112200000	#FF0000	1	1
chr1	112200001	112360000	A.1.2.1.1.2.2.2.2.1.2	0.844571428571429	.	112200001	112360000	#FF4848	1	0.875
chr1	112360001	112840000	B.1.1.2.2.2.1	0.353142857142857	.	112360001	112840000	#DADAFF	1	0.5
chr1	112840001	112920000	A.2.2.2.2.2.2.1	0.473142857142857	.	112840001	112920000	#FFDADA	1	0.625
chr1	112920001	113240000	A.1.2.2.2.2.1.1.2.1.1.2	0.739428571428571	.	112920001	113240000	#FF4848	1	0.875
chr1	113240001	113400000	A.2.1.2.1.2.1.2.2	0.633142857142857	.	113240001	113400000	#FF9191	1	0.75
chr1	113400001	113640000	A.1.2.2.2.2.1.1.1.2	0.741714285714286	.	113400001	113640000	#FF4848	1	0.875
chr1	113640001	113920000	B.1.1.1.1.2.2.2.2	0.438857142857143	.	113640001	113920000	#DADAFF	1	0.5
chr1	113920001	114200000	B.1.1.2.1.2.2.1.2.1	0.372571428571429	.	113920001	114200000	#DADAFF	1	0.5
chr1	114200001	114520000	A.1.1.2.1.1.2.2.2.2.1	0.946285714285714	.	114200001	114520000	#FF0000	1	1
chr1	114520001	114960000	A.2.2.1.2.1.2.2.2.1.2	0.550857142857143	.	114520001	114960000	#FFDADA	1	0.625
chr1	114960001	115080000	A.1.2.2.2.2.1.1.2.2.1	0.737142857142857	.	114960001	115080000	#FF4848	1	0.875
chr1	115080001	115360000	A.2.1.2.2.2.1.1.1.2	0.602285714285714	.	115080001	115360000	#FF9191	1	0.75
chr1	115360001	115560000	B.1.2.2.1.1.1.2.1	0.298285714285714	.	115360001	115560000	#9191FF	1	0.375
chr1	115560001	115680000	B.1.1.2.1.2.2.2.2.2.2	0.365714285714286	.	115560001	115680000	#DADAFF	1	0.5
chr1	115680001	116000000	B.2.1.1.2.1.1.2.2.2.2.2	0.222857142857143	.	115680001	116000000	#4848FF	1	0.25
chr1	116000001	116120000	B.1.1.2.1.2.2.2.2.2.1	0.366857142857143	.	116000001	116120000	#DADAFF	1	0.5
chr1	116120001	116320000	A.2.2.2.1.2.2.2.1.1	0.488	.	116120001	116320000	#FFDADA	1	0.625
chr1	116320001	116600000	B.1.1.2.1.1.1.1.1.2.2	0.403428571428571	.	116320001	116600000	#DADAFF	1	0.5
chr1	116600001	116680000	A.2.1.2.2.2.2.1.1	0.592	.	116600001	116680000	#FF9191	1	0.75
chr1	116680001	116880000	A.2.2.1.2.1.1.2.2.1.2	0.561142857142857	.	116680001	116880000	#FFDADA	1	0.625
chr1	116880001	117080000	A.2.1.1.1.2.1.1.2.1	0.694857142857143	.	116880001	117080000	#FF9191	1	0.75
chr1	117080001	117200000	A.1.2.2.2.2.1.1.1.1.1	0.746285714285714	.	117080001	117200000	#FF4848	1	0.875
chr1	117200001	117480000	A.2.2.1.2.1.1.1.1.1	0.569142857142857	.	117200001	117480000	#FFDADA	1	0.625
chr1	117480001	117680000	A.2.2.1.2.1.1.2.2.2.2	0.558857142857143	.	117480001	117680000	#FFDADA	1	0.625
chr1	117680001	117880000	B.1.1.2.1.2.2.1.1.1.2	0.374857142857143	.	117680001	117880000	#DADAFF	1	0.5
chr1	117880001	118280000	A.2.1.1.1.2.1.2.2	0.686857142857143	.	117880001	118280000	#FF9191	1	0.75
chr1	118280001	118520000	A.2.2.2.1.1.2.2.1.2	0.507428571428571	.	118280001	118520000	#FFDADA	1	0.625
chr1	118520001	118920000	B.2.1.2.1.2.1.2.2	0.165714285714286	.	118520001	118920000	#4848FF	1	0.25
chr1	118920001	119200000	B.2.2.1.2.2.1.1.1.2.1	0.0697142857142857	.	118920001	119200000	#0000FF	1	0.125
chr1	119200001	119360000	B.2.2.1.2.1.1.2.2.1	0.0822857142857143	.	119200001	119360000	#0000FF	1	0.125
chr1	119360001	119640000	B.1.2.2.1.1.2.2.1	0.291428571428571	.	119360001	119640000	#9191FF	1	0.375
chr1	119640001	119800000	B.1.1.1.1.1.1.1.1.2.1	0.466285714285714	.	119640001	119800000	#DADAFF	1	0.5
chr1	119800001	120080000	A.2.2.2.1.2.2.2.1.2	0.486857142857143	.	119800001	120080000	#FFDADA	1	0.625
chr1	120080001	120280000	A.2.2.1.2.1.1.1.1.2.2.1	0.566857142857143	.	120080001	120280000	#FFDADA	1	0.625
chr1	120280001	120560000	B.1.1.2.1.2.1.2.1.2	0.381714285714286	.	120280001	120560000	#DADAFF	1	0.5
chr1	120560001	120720000	A.2.2.2.1.2.2.2.2.1	0.485714285714286	.	120560001	120720000	#FFDADA	1	0.625
chr1	120760001	120800000	A.2.2.2.1.2.2.2.2.1	0.485714285714286	.	120760001	120800000	#FFDADA	1	0.625
chr1	120880001	120920000	A.2.2.2.1.2.2.2.2.1	0.485714285714286	.	120880001	120920000	#FFDADA	1	0.625
chr1	121080001	121360000	B.2.2.1.2.1.2.1.1	0.08	.	121080001	121360000	#0000FF	1	0.125
chr1	142800001	142840000	B.2.2.1.2.1.2.1.1	0.08	.	142800001	142840000	#0000FF	1	0.125
chr1	143120001	143240000	B.2.2.1.2.1.2.1.1	0.08	.	143120001	143240000	#0000FF	1	0.125
chr1	143440001	143480000	A.2.2.2.1.2.1.1.1.1.1.1	0.504	.	143440001	143480000	#FFDADA	1	0.625
chr1	143960001	144080000	A.2.2.2.1.2.1.1.1.1.1.1	0.504	.	143960001	144080000	#FFDADA	1	0.625
chr1	144520001	144600000	A.2.2.2.1.2.1.1.1.1.1.1	0.504	.	144520001	144600000	#FFDADA	1	0.625
chr1	144640001	144720000	A.2.2.2.1.2.1.1.1.1.1.1	0.504	.	144640001	144720000	#FFDADA	1	0.625
chr1	144800001	145120000	A.2.1.2.2.2.1.1.1.1	0.603428571428571	.	144800001	145120000	#FF9191	1	0.75
chr1	145120001	145320000	A.2.1.2.1.2.1.1.1.2	0.638857142857143	.	145120001	145320000	#FF9191	1	0.75
chr1	145360001	145840000	A.1.1.1.2.2.2.2.2	0.963428571428571	.	145360001	145840000	#FF0000	1	1
chr1	146320001	146400000	A.2.2.2.1.1.2.1.2.1.1.2	0.516571428571429	.	146320001	146400000	#FFDADA	1	0.625
chr1	146440001	146760000	A.2.2.2.1.1.2.1.2.1.1.2	0.516571428571429	.	146440001	146760000	#FFDADA	1	0.625
chr1	146760001	147000000	B.1.1.2.1.1.1.1.2.2	0.401142857142857	.	146760001	147000000	#DADAFF	1	0.5
chr1	147000001	147440000	A.2.2.2.1.2.1.1.1.1.2	0.501714285714286	.	147000001	147440000	#FFDADA	1	0.625
chr1	147680001	147840000	A.2.2.2.1.2.1.1.1.1.2	0.501714285714286	.	147680001	147840000	#FFDADA	1	0.625
chr1	148520001	148560000	A.2.2.2.1.2.1.1.1.1.2	0.501714285714286	.	148520001	148560000	#FFDADA	1	0.625
chr1	148840001	148960000	B.1.2.2.2.1.1.2.2.1	0.274285714285714	.	148840001	148960000	#9191FF	1	0.375
chr1	149000001	149200000	B.1.2.2.2.1.1.2.2.1	0.274285714285714	.	149000001	149200000	#9191FF	1	0.375
chr1	149200001	149320000	A.2.2.2.1.2.2.2.2.2	0.484571428571429	.	149200001	149320000	#FFDADA	1	0.625
chr1	149320001	149440000	B.1.1.2.1.2.2.2.1.2	0.369142857142857	.	149320001	149440000	#DADAFF	1	0.5
chr1	149640001	149720000	B.1.1.2.1.2.2.2.1.2	0.369142857142857	.	149640001	149720000	#DADAFF	1	0.5
chr1	149720001	150160000	A.1.1.1.2.1.2.2.1	0.977142857142857	.	149720001	150160000	#FF0000	1	1
chr1	150160001	150600000	A.1.1.1.1.2.1.2.1	0.990857142857143	.	150160001	150600000	#FF0000	1	1
chr1	150600001	150760000	A.1.1.2.2.1.2.1.1.2.1	0.899428571428571	.	150600001	150760000	#FF0000	1	1
chr1	150760001	151040000	A.1.1.1.2.1.2.2.2	0.976	.	150760001	151040000	#FF0000	1	1
chr1	151040001	151280000	A.1.1.2.2.1.2.2.1	0.896	.	151040001	151280000	#FF0000	1	1
chr1	151280001	151640000	A.1.1.1.2.1.1.2.2.1.2	0.980571428571429	.	151280001	151640000	#FF0000	1	1
chr1	151640001	151880000	A.1.1.2.1.2.2.2.1.2.2	0.917714285714286	.	151640001	151880000	#FF0000	1	1
chr1	151880001	152080000	A.2.1.1.1.2.2.1.1.2	0.682285714285714	.	151880001	152080000	#FF9191	1	0.75
chr1	152080001	152360000	B.2.1.1.1.2.1.2.2.1	0.241142857142857	.	152080001	152360000	#4848FF	1	0.25
chr1	152360001	152480000	B.1.2.1.2.2.1.2.1.1	0.324571428571429	.	152360001	152480000	#9191FF	1	0.375
chr1	152480001	152760000	B.2.1.1.1.2.1.2.2.2	0.24	.	152480001	152760000	#4848FF	1	0.25
chr1	152760001	152960000	B.1.1.1.1.2.1.2.2	0.443428571428571	.	152760001	152960000	#DADAFF	1	0.5
chr1	152960001	153160000	B.1.1.2.2.2.2.1.1	0.352	.	152960001	153160000	#DADAFF	1	0.5
chr1	153160001	153480000	A.2.1.2.2.2.1.1.2.2.2	0.597714285714286	.	153160001	153480000	#FF9191	1	0.75
chr1	153520001	153760000	A.1.1.2.2.2.1.2.1	0.890285714285714	.	153520001	153760000	#FF0000	1	1
chr1	153760001	153960000	A.1.1.2.2.1.2.1.1.2.2	0.898285714285714	.	153760001	153960000	#FF0000	1	1
chr1	153960001	154120000	A.1.2.2.1.1.2.1.2.2.1.2.2	0.792	.	153960001	154120000	#FF4848	1	0.875
chr1	154120001	154240000	A.1.2.1.2.2.2.1.1.1	0.818285714285714	.	154120001	154240000	#FF4848	1	0.875
chr1	154240001	154440000	A.1.2.2.1.1.1.2.1.1	0.805714285714286	.	154240001	154440000	#FF4848	1	0.875
chr1	154440001	154640000	A.1.2.2.1.1.1.2.1.2	0.804571428571429	.	154440001	154640000	#FF4848	1	0.875
chr1	154640001	154760000	A.1.2.2.1.1.2.1.2.1.2.2	0.795428571428571	.	154640001	154760000	#FF4848	1	0.875
chr1	154760001	155120000	A.1.1.2.2.1.1.2.1.1.2.1	0.909714285714286	.	154760001	155120000	#FF0000	1	1
chr1	155120001	155480000	A.1.1.2.2.2.1.1.1	0.893714285714286	.	155120001	155480000	#FF0000	1	1
chr1	155480001	155560000	A.2.1.1.2.2.1.2.2	0.651428571428571	.	155480001	155560000	#FF9191	1	0.75
chr1	155560001	155760000	A.1.2.1.2.1.1.2.2	0.835428571428571	.	155560001	155760000	#FF4848	1	0.875
chr1	155760001	156080000	A.1.2.1.2.1.1.2.1.1	0.838857142857143	.	155760001	156080000	#FF4848	1	0.875
chr1	156080001	156320000	A.1.1.1.2.1.2.1	0.978285714285714	.	156080001	156320000	#FF0000	1	1
chr1	156320001	156600000	A.1.1.2.2.1.2.1.1.1.2	0.900571428571429	.	156320001	156600000	#FF0000	1	1
chr1	156600001	156880000	A.1.1.2.2.1.2.1.1.1.1	0.901714285714286	.	156600001	156880000	#FF0000	1	1
chr1	156880001	157160000	A.1.2.2.2.2.2.2.1.2.2	0.717714285714286	.	156880001	157160000	#FF4848	1	0.875
chr1	157160001	157560000	A.2.1.1.1.2.2.2.1.1.1	0.678857142857143	.	157160001	157560000	#FF9191	1	0.75
chr1	157560001	157760000	A.2.2.1.2.1.1.2.1	0.563428571428571	.	157560001	157760000	#FFDADA	1	0.625
chr1	157760001	158200000	B.1.1.1.2.2.2.2.1	0.409142857142857	.	157760001	158200000	#DADAFF	1	0.5
chr1	158200001	158360000	B.1.1.1.1.1.1.1.1.2.2	0.465142857142857	.	158200001	158360000	#DADAFF	1	0.5
chr1	158360001	158480000	B.1.2.1.2.2.1.2.1.2	0.323428571428571	.	158360001	158480000	#9191FF	1	0.375
chr1	158480001	158720000	B.1.2.1.2.2.1.2.2.2.1.2	0.317714285714286	.	158480001	158720000	#9191FF	1	0.375
chr1	158720001	159080000	A.2.1.2.2.2.1.2.2.1	0.594285714285714	.	158720001	159080000	#FF9191	1	0.75
chr1	159080001	159360000	B.1.2.2.2.1.1.1.1	0.277714285714286	.	159080001	159360000	#9191FF	1	0.375
chr1	159360001	159720000	B.2.1.2.1.2.1.1.2	0.169142857142857	.	159360001	159720000	#4848FF	1	0.25
chr1	159720001	159800000	A.2.2.2.1.1.1.1.1.2	0.528	.	159720001	159800000	#FFDADA	1	0.625
chr1	159800001	160040000	A.2.1.1.1.2.2.2.2.2.1.1	0.673142857142857	.	159800001	160040000	#FF9191	1	0.75
chr1	160040001	160160000	A.2.1.1.1.2.2.1.1.1.2.1	0.684571428571429	.	160040001	160160000	#FF9191	1	0.75
chr1	160160001	160400000	A.1.1.1.2.2.1.1.1.2.1	0.972571428571429	.	160160001	160400000	#FF0000	1	1
chr1	160400001	160640000	A.1.1.1.2.1.1.2.2.1.1	0.981714285714286	.	160400001	160640000	#FF0000	1	1
chr1	160640001	160960000	A.1.1.1.2.1.1.2.2.2	0.979428571428571	.	160640001	160960000	#FF0000	1	1
chr1	160960001	161160000	A.1.1.1.2.2.1.2.1	0.968	.	160960001	161160000	#FF0000	1	1
chr1	161160001	161440000	A.1.1.1.1.2.1.2.2	0.989714285714286	.	161160001	161440000	#FF0000	1	1
chr1	161440001	161720000	A.1.1.2.1.1.1.2.1.1.2	0.957714285714286	.	161440001	161720000	#FF0000	1	1
chr1	161720001	162000000	A.1.2.2.2.1.2.1.1.2	0.756571428571429	.	161720001	162000000	#FF4848	1	0.875
chr1	162000001	162080000	A.2.2.2.1.2.1.1.1.1.1.2	0.502857142857143	.	162000001	162080000	#FFDADA	1	0.625
chr1	162080001	162360000	B.1.1.2.1.1.1.1.1.2.1	0.404571428571429	.	162080001	162360000	#DADAFF	1	0.5
chr1	162360001	162520000	A.2.2.1.2.2.1.1.2.2.1	0.545142857142857	.	162360001	162520000	#FFDADA	1	0.625
chr1	162520001	162800000	A.1.2.2.2.1.2.1.1.1.1	0.758857142857143	.	162520001	162800000	#FF4848	1	0.875
chr1	162800001	163160000	B.1.2.2.2.1.1.1.2	0.276571428571429	.	162800001	163160000	#9191FF	1	0.375
chr1	163160001	163320000	B.1.1.2.1.1.2.1.2.2	0.390857142857143	.	163160001	163320000	#DADAFF	1	0.5
chr1	163320001	163960000	B.2.2.2.2.1.1.2.2	0.00914285714285714	.	163320001	163960000	#0000FF	1	0.125
chr1	163960001	164200000	B.2.2.2.1.1.1.2.2	0.0422857142857143	.	163960001	164200000	#0000FF	1	0.125
chr1	164200001	164480000	B.2.2.2.2.1.1.2.1	0.0102857142857143	.	164200001	164480000	#0000FF	1	0.125
chr1	164480001	164600000	B.2.1.1.1.2.2.2.1	0.235428571428571	.	164480001	164600000	#4848FF	1	0.25
chr1	164600001	164800000	B.2.1.2.2.1.2.2.2.1.1	0.142857142857143	.	164600001	164800000	#4848FF	1	0.25
chr1	164800001	165040000	B.2.2.2.1.1.1.1.1	0.0468571428571429	.	164800001	165040000	#0000FF	1	0.125
chr1	165040001	165280000	B.2.1.1.1.2.2.1.2.2	0.236571428571429	.	165040001	165280000	#4848FF	1	0.25
chr1	165280001	165560000	B.1.2.1.2.2.1.2.2.2.2.1	0.316571428571429	.	165280001	165560000	#9191FF	1	0.375
chr1	165560001	165880000	A.1.2.2.2.1.1.1.2	0.762285714285714	.	165560001	165880000	#FF4848	1	0.875
chr1	165880001	166040000	B.1.1.1.2.2.1.2.1	0.418285714285714	.	165880001	166040000	#DADAFF	1	0.5
chr1	166040001	166520000	B.1.1.2.1.1.2.1.2.1.1	0.394285714285714	.	166040001	166520000	#DADAFF	1	0.5
chr1	166520001	166800000	B.2.1.1.1.2.2.1.1	0.238857142857143	.	166520001	166800000	#4848FF	1	0.25
chr1	166800001	167200000	A.2.1.1.1.1.1.1.2.2	0.712	.	166800001	167200000	#FF9191	1	0.75
chr1	167200001	167400000	A.1.1.2.1.2.1.1.2.2.1.1	0.936	.	167200001	167400000	#FF0000	1	1
chr1	167400001	167560000	A.1.2.1.1.1.2.1.1.2	0.868571428571429	.	167400001	167560000	#FF4848	1	0.875
chr1	167560001	167760000	A.1.1.2.1.1.1.2.1.1.1	0.958857142857143	.	167560001	167760000	#FF0000	1	1
chr1	167760001	168160000	A.1.1.2.1.2.1.1.2.1.1	0.938285714285714	.	167760001	168160000	#FF0000	1	1
chr1	168160001	168240000	A.1.2.2.2.2.2.1.2.1.2.2	0.723428571428571	.	168160001	168240000	#FF4848	1	0.875
chr1	168240001	168320000	A.2.2.1.2.2.2.1.2.1.1.1	0.537142857142857	.	168240001	168320000	#FFDADA	1	0.625
chr1	168320001	168480000	A.2.1.2.2.2.2.2.1	0.589714285714286	.	168320001	168480000	#FF9191	1	0.75
chr1	168480001	168920000	A.2.2.1.2.2.2.2.2.1	0.531428571428571	.	168480001	168920000	#FFDADA	1	0.625
chr1	168920001	169120000	A.1.2.2.2.1.2.1.1.1.2	0.757714285714286	.	168920001	169120000	#FF4848	1	0.875
chr1	169120001	169400000	A.2.2.1.2.2.2.1.2.1.1.2	0.536	.	169120001	169400000	#FFDADA	1	0.625
chr1	169400001	169560000	A.2.2.1.2.2.2.1.2.1.2	0.534857142857143	.	169400001	169560000	#FFDADA	1	0.625
chr1	169560001	169880000	A.1.2.1.1.1.2.1.2.2	0.864	.	169560001	169880000	#FF4848	1	0.875
chr1	169880001	170080000	A.2.2.1.2.2.2.2.2.2	0.530285714285714	.	169880001	170080000	#FFDADA	1	0.625
chr1	170080001	170240000	B.1.2.1.2.2.2.2.1.1.2	0.309714285714286	.	170080001	170240000	#9191FF	1	0.375
chr1	170240001	170400000	B.1.2.2.2.1.1.2.2.2	0.273142857142857	.	170240001	170400000	#9191FF	1	0.375
chr1	170400001	170560000	B.1.2.1.2.2.2.2.2.2.1	0.304	.	170400001	170560000	#9191FF	1	0.375
chr1	170560001	170760000	B.2.1.1.1.2.1.1.2	0.248	.	170560001	170760000	#4848FF	1	0.25
chr1	170760001	170920000	B.1.2.1.2.2.2.2.2.2.2	0.302857142857143	.	170760001	170920000	#9191FF	1	0.375
chr1	170920001	171440000	B.2.1.1.1.2.1.1.1.2	0.249142857142857	.	170920001	171440000	#4848FF	1	0.25
chr1	171440001	171600000	A.1.2.1.1.1.1.1.2.2.1	0.878857142857143	.	171440001	171600000	#FF4848	1	0.875
chr1	171600001	171800000	A.2.1.2.2.2.1.2.1.1	0.596571428571429	.	171600001	171800000	#FF9191	1	0.75
chr1	171800001	171960000	B.1.1.2.1.1.2.1.2.1.2.2	0.392	.	171800001	171960000	#DADAFF	1	0.5
chr1	171960001	172280000	B.1.2.1.2.2.1.2.2.2.1.1	0.318857142857143	.	171960001	172280000	#9191FF	1	0.375
chr1	172280001	172680000	A.2.1.2.2.2.1.2.1.2	0.595428571428571	.	172280001	172680000	#FF9191	1	0.75
chr1	172680001	172840000	A.2.2.2.1.1.2.1.2.1.1.1	0.517714285714286	.	172680001	172840000	#FFDADA	1	0.625
chr1	172840001	173200000	A.2.2.2.1.2.1.1.1.2.2.1.1	0.499428571428571	.	172840001	173200000	#FFDADA	1	0.625
chr1	173200001	173760000	A.1.2.2.2.1.2.1.2.2.2	0.752	.	173200001	173760000	#FF4848	1	0.875
chr1	173760001	174040000	A.1.1.2.1.2.1.1.2.2.1.2	0.934857142857143	.	173760001	174040000	#FF0000	1	1
chr1	174040001	174120000	A.2.1.2.2.1.1.2.2.2	0.610285714285714	.	174040001	174120000	#FF9191	1	0.75
chr1	174120001	174240000	A.1.2.2.2.2.2.1.2.1.2.1	0.724571428571429	.	174120001	174240000	#FF4848	1	0.875
chr1	174240001	174560000	A.2.1.2.2.1.1.1.2.2.1.1	0.618285714285714	.	174240001	174560000	#FF9191	1	0.75
chr1	174560001	174680000	A.2.2.2.1.1.2.1.2.1.2.2.1	0.514285714285714	.	174560001	174680000	#FFDADA	1	0.625
chr1	174680001	175000000	A.1.2.1.1.1.1.1.2.1.2	0.88	.	174680001	175000000	#FF4848	1	0.875
chr1	175000001	175320000	A.1.2.1.1.1.2.1.1.1	0.869714285714286	.	175000001	175320000	#FF4848	1	0.875
chr1	175320001	175840000	A.2.2.2.1.2.1.1.1.2.2.2	0.497142857142857	.	175320001	175840000	#FFDADA	1	0.625
chr1	175840001	176200000	A.2.1.2.2.2.1.2.2.2	0.593142857142857	.	175840001	176200000	#FF9191	1	0.75
chr1	176200001	176480000	B.2.1.1.1.2.1.2.1.1.1	0.246857142857143	.	176200001	176480000	#4848FF	1	0.25
chr1	176480001	177120000	B.2.2.2.1.1.1.1.2.1	0.0457142857142857	.	176480001	177120000	#0000FF	1	0.125
chr1	177120001	177280000	B.2.1.2.2.1.2.2.2.1.2	0.141714285714286	.	177120001	177280000	#4848FF	1	0.25
chr1	177280001	177400000	B.2.1.2.2.1.2.2.1.1	0.145142857142857	.	177280001	177400000	#4848FF	1	0.25
chr1	177400001	177600000	B.2.2.2.1.1.1.2.1	0.0434285714285714	.	177400001	177600000	#0000FF	1	0.125
chr1	177600001	177720000	B.1.2.2.2.1.2.1.2.2.2	0.267428571428571	.	177600001	177720000	#9191FF	1	0.375
chr1	177720001	177960000	B.2.1.1.1.2.1.1.1.1	0.250285714285714	.	177720001	177960000	#4848FF	1	0.25
chr1	177960001	178280000	B.1.2.2.2.1.1.2.1	0.275428571428571	.	177960001	178280000	#9191FF	1	0.375
chr1	178280001	178520000	B.1.1.2.1.1.2.1.2.1.2.1	0.393142857142857	.	178280001	178520000	#DADAFF	1	0.5
chr1	178520001	178760000	A.1.2.1.1.1.1.1.2.2.2.1	0.877714285714286	.	178520001	178760000	#FF4848	1	0.875
chr1	178760001	179040000	A.2.1.2.2.1.1.1.2.2.1.2	0.617142857142857	.	178760001	179040000	#FF9191	1	0.75
chr1	179040001	179360000	A.1.2.1.1.1.1.1.2.2.2.2	0.876571428571429	.	179040001	179360000	#FF4848	1	0.875
chr1	179360001	179800000	B.1.1.2.1.1.1.1.2.1	0.402285714285714	.	179360001	179800000	#DADAFF	1	0.5
chr1	179800001	180120000	A.1.1.2.1.1.1.1.1	0.962285714285714	.	179800001	180120000	#FF0000	1	1
chr1	180120001	180240000	A.2.1.2.2.2.2.2.2	0.588571428571429	.	180120001	180240000	#FF9191	1	0.75
chr1	180240001	180440000	A.1.2.2.2.2.2.1.1.2.2	0.726857142857143	.	180240001	180440000	#FF4848	1	0.875
chr1	180440001	180640000	A.2.1.1.1.2.2.2.2.1	0.674285714285714	.	180440001	180640000	#FF9191	1	0.75
chr1	180640001	180960000	A.1.2.1.1.1.1.1.2.1.1	0.881142857142857	.	180640001	180960000	#FF4848	1	0.875
chr1	180960001	181160000	A.1.2.1.1.1.1.1.1.1	0.883428571428571	.	180960001	181160000	#FF4848	1	0.875
chr1	181160001	181320000	A.2.2.2.1.1.2.1.2.1.2.2.2	0.513142857142857	.	181160001	181320000	#FFDADA	1	0.625
chr1	181320001	181520000	A.1.2.2.2.2.2.1.1.2.1.1	0.729142857142857	.	181320001	181520000	#FF4848	1	0.875
chr1	181520001	181720000	A.2.1.2.2.2.1.1.2.1.1	0.601142857142857	.	181520001	181720000	#FF9191	1	0.75
chr1	181720001	181960000	B.1.1.1.1.1.2.2	0.454857142857143	.	181720001	181960000	#DADAFF	1	0.5
chr1	181960001	182280000	A.2.1.2.2.2.1.1.2.1.2	0.6	.	181960001	182280000	#FF9191	1	0.75
chr1	182280001	182560000	A.1.2.2.2.2.2.2.1.1.1	0.721142857142857	.	182280001	182560000	#FF4848	1	0.875
chr1	182560001	182840000	A.1.2.1.1.1.1.2.2.1.1	0.873142857142857	.	182560001	182840000	#FF4848	1	0.875
chr1	182840001	183120000	A.1.1.2.1.1.1.2.1.2.1	0.956571428571429	.	182840001	183120000	#FF0000	1	1
chr1	183120001	183240000	A.1.2.2.2.2.2.1.2.2	0.722285714285714	.	183120001	183240000	#FF4848	1	0.875
chr1	183240001	183440000	A.1.2.2.2.2.2.1.1.1.2	0.730285714285714	.	183240001	183440000	#FF4848	1	0.875
chr1	183440001	183600000	A.1.1.2.2.1.2.1.2	0.897142857142857	.	183440001	183600000	#FF0000	1	1
chr1	183600001	183960000	A.1.1.1.2.2.1.1.2	0.969142857142857	.	183600001	183960000	#FF0000	1	1
chr1	183960001	184200000	A.2.2.1.2.2.1.1.2.1.1	0.547428571428571	.	183960001	184200000	#FFDADA	1	0.625
chr1	184200001	184480000	A.2.2.2.1.2.1.1.1.2.2.1.2	0.498285714285714	.	184200001	184480000	#FFDADA	1	0.625
chr1	184480001	184720000	A.2.2.2.1.1.1.1.1.1	0.529142857142857	.	184480001	184720000	#FFDADA	1	0.625
chr1	184720001	184920000	A.1.1.2.1.2.1.1.2.2.2	0.933714285714286	.	184720001	184920000	#FF0000	1	1
chr1	184920001	185120000	A.2.1.1.1.1.2.2.1.2.2.2	0.701714285714286	.	184920001	185120000	#FF9191	1	0.75
chr1	185120001	185400000	A.2.1.2.2.1.1.1.2.2.2	0.616	.	185120001	185400000	#FF9191	1	0.75
chr1	185400001	185720000	B.1.1.1.1.1.1.1.2	0.464	.	185400001	185720000	#DADAFF	1	0.5
chr1	185720001	186080000	B.2.2.1.1.1.2.1.1	0.112	.	185720001	186080000	#0000FF	1	0.125
chr1	186080001	186280000	B.1.1.1.2.2.2.1.2.2.2	0.410285714285714	.	186080001	186280000	#DADAFF	1	0.5
chr1	186280001	186440000	A.2.1.1.1.1.2.2.2.1	0.700571428571429	.	186280001	186440000	#FF9191	1	0.75
chr1	186440001	186680000	A.2.2.1.2.2.2.2.1	0.532571428571429	.	186440001	186680000	#FFDADA	1	0.625
chr1	186680001	186960000	A.1.2.2.2.1.2.2.1.1	0.750857142857143	.	186680001	186960000	#FF4848	1	0.875
chr1	186960001	187560000	B.2.2.2.1.1.2.2.1.1.2	0.0331428571428571	.	186960001	187560000	#0000FF	1	0.125
chr1	187560001	187880000	B.2.2.1.1.1.2.2.2	0.105142857142857	.	187560001	187880000	#0000FF	1	0.125
chr1	187880001	188000000	B.1.2.1.2.2.2.1.2.2	0.312	.	187880001	188000000	#9191FF	1	0.375
chr1	188000001	188400000	B.2.2.2.1.1.2.2.1.2.2	0.0297142857142857	.	188000001	188400000	#0000FF	1	0.125
chr1	188400001	188520000	B.2.2.1.1.2.1.1.2	0.0994285714285714	.	188400001	188520000	#0000FF	1	0.125
chr1	188520001	188920000	B.2.2.2.1.1.2.1.1.2.1.2	0.0377142857142857	.	188520001	188920000	#0000FF	1	0.125
chr1	188920001	189040000	B.2.2.1.1.1.1.2.2.1.2.2	0.116571428571429	.	188920001	189040000	#0000FF	1	0.125
chr1	189040001	189440000	B.2.2.2.1.1.2.2.1.1.1	0.0342857142857143	.	189040001	189440000	#0000FF	1	0.125
chr1	189440001	189560000	B.2.2.1.1.1.1.1	0.125714285714286	.	189440001	189560000	#0000FF	1	0.125
chr1	189560001	190000000	B.2.2.2.2.1.2.1.1	0.008	.	189560001	190000000	#0000FF	1	0.125
chr1	190000001	190160000	B.2.2.1.1.1.1.2.2.2.2	0.113142857142857	.	190000001	190160000	#0000FF	1	0.125
chr1	190160001	190440000	B.2.2.2.1.1.2.1.1.2.1.1	0.0388571428571429	.	190160001	190440000	#0000FF	1	0.125
chr1	190440001	190600000	B.2.2.1.1.1.1.2.1.1	0.124571428571429	.	190440001	190600000	#0000FF	1	0.125
chr1	190600001	190800000	B.2.1.2.2.2.2.2.1.2.2	0.130285714285714	.	190600001	190800000	#4848FF	1	0.25
chr1	190800001	191080000	B.2.2.1.1.1.2.2.1.1.2	0.107428571428571	.	190800001	191080000	#0000FF	1	0.125
chr1	191080001	191200000	B.1.2.1.2.2.2.2.1.2	0.308571428571429	.	191080001	191200000	#9191FF	1	0.375
chr1	191200001	191480000	B.2.2.2.1.1.2.2.2.1	0.0285714285714286	.	191200001	191480000	#0000FF	1	0.125
chr1	191480001	191680000	B.2.1.1.1.1.1.2.1	0.257142857142857	.	191480001	191680000	#4848FF	1	0.25
chr1	191680001	191920000	B.2.1.2.2.2.2.2.1.1	0.132571428571429	.	191680001	191920000	#4848FF	1	0.25
chr1	191920001	192080000	B.2.2.1.1.1.2.2.1.1.1	0.108571428571429	.	191920001	192080000	#0000FF	1	0.125
chr1	192080001	192440000	B.2.2.1.1.1.2.2.1.2	0.106285714285714	.	192080001	192440000	#0000FF	1	0.125
chr1	192440001	192600000	A.2.1.1.1.1.2.2.2.2	0.699428571428571	.	192440001	192600000	#FF9191	1	0.75
chr1	192600001	193000000	B.1.1.1.2.2.2.1.1.1	0.414857142857143	.	192600001	193000000	#DADAFF	1	0.5
chr1	193000001	193280000	A.1.2.2.2.1.2.2.1.2	0.749714285714286	.	193000001	193280000	#FF4848	1	0.875
chr1	193280001	193600000	B.1.2.1.2.2.2.2.2.1.1.1	0.307428571428571	.	193280001	193600000	#9191FF	1	0.375
chr1	193600001	193840000	B.2.2.1.1.1.1.2.1.2	0.123428571428571	.	193600001	193840000	#0000FF	1	0.125
chr1	193840001	194040000	B.2.2.1.1.2.2.1.2.1	0.096	.	193840001	194040000	#0000FF	1	0.125
chr1	194040001	194320000	B.2.1.1.1.1.2.1.1	0.254857142857143	.	194040001	194320000	#4848FF	1	0.25
chr1	194320001	194520000	B.2.2.1.1.1.1.2.2.2.1.2	0.114285714285714	.	194320001	194520000	#0000FF	1	0.125
chr1	194520001	194720000	B.2.2.1.1.2.1.1.1.2.1	0.102857142857143	.	194520001	194720000	#0000FF	1	0.125
chr1	194720001	194920000	B.2.2.1.1.1.1.2.2.2.1.1	0.115428571428571	.	194720001	194920000	#0000FF	1	0.125
chr1	194920001	195120000	B.2.2.1.1.2.1.1.1.2.2.1	0.101714285714286	.	194920001	195120000	#0000FF	1	0.125
chr1	195120001	195360000	B.2.1.2.2.2.2.2.1.2.1	0.131428571428571	.	195120001	195360000	#4848FF	1	0.25
chr1	195360001	195560000	B.2.2.1.1.2.2.1.2.2.2	0.0937142857142857	.	195360001	195560000	#0000FF	1	0.125
chr1	195560001	195720000	B.2.2.1.1.2.1.1.1.2.2.2	0.100571428571429	.	195560001	195720000	#0000FF	1	0.125
chr1	195720001	195840000	B.2.1.2.2.2.1.1.1	0.139428571428571	.	195720001	195840000	#4848FF	1	0.25
chr1	195840001	196000000	B.2.2.1.1.2.2.1.1	0.0971428571428571	.	195840001	196000000	#0000FF	1	0.125
chr1	196000001	196440000	B.2.2.2.1.1.2.1.1.1.1	0.0411428571428571	.	196000001	196440000	#0000FF	1	0.125
chr1	196440001	196720000	B.2.2.1.1.2.2.2.2	0.0902857142857143	.	196440001	196720000	#0000FF	1	0.125
chr1	196800001	196920000	B.1.2.2.2.2.2	0.262857142857143	.	196800001	196920000	#9191FF	1	0.375
chr1	196920001	197000000	B.1.2.2.2.2.1	0.264	.	196920001	197000000	#9191FF	1	0.375
chr1	197000001	197200000	A.2.2.2.1.2.1.1.2.2	0.494857142857143	.	197000001	197200000	#FFDADA	1	0.625
chr1	197200001	197440000	B.2.1.2.2.1.1.2.1.2	0.153142857142857	.	197200001	197440000	#4848FF	1	0.25
chr1	197440001	197640000	B.2.1.1.1.1.2.2.1	0.252571428571429	.	197440001	197640000	#4848FF	1	0.25
chr1	197640001	197800000	B.1.2.1.2.2.2.2.1.1.1	0.310857142857143	.	197640001	197800000	#9191FF	1	0.375
chr1	197800001	198080000	B.1.2.2.2.1.2.1.2.1	0.269714285714286	.	197800001	198080000	#9191FF	1	0.375
chr1	198080001	198280000	A.2.1.1.1.1.2.2.1.2.2.1	0.702857142857143	.	198080001	198280000	#FF9191	1	0.75
chr1	198280001	198480000	B.1.1.1.2.2.2.1.2.2.1	0.411428571428571	.	198280001	198480000	#DADAFF	1	0.5
chr1	198480001	198680000	A.1.2.1.1.1.2.1.2.1.2.2	0.865142857142857	.	198480001	198680000	#FF4848	1	0.875
chr1	198680001	199000000	A.2.2.2.1.1.1.2.1.2	0.523428571428571	.	198680001	199000000	#FFDADA	1	0.625
chr1	199000001	199240000	A.2.2.2.1.1.1.2.1.1	0.524571428571429	.	199000001	199240000	#FFDADA	1	0.625
chr1	199240001	199480000	B.2.1.1.1.1.2.2.2	0.251428571428571	.	199240001	199480000	#4848FF	1	0.25
chr1	199480001	199640000	B.2.1.2.2.1.1.2.1.1	0.154285714285714	.	199480001	199640000	#4848FF	1	0.25
chr1	199640001	199840000	B.2.1.2.2.1.2.2.2.2	0.140571428571429	.	199640001	199840000	#4848FF	1	0.25
chr1	199840001	200160000	B.1.1.1.2.2.2.1.2.1	0.412571428571429	.	199840001	200160000	#DADAFF	1	0.5
chr1	200160001	200280000	A.2.2.2.1.1.2.1.1.1	0.521142857142857	.	200160001	200280000	#FFDADA	1	0.625
chr1	200280001	200520000	A.1.2.1.1.1.2.1.2.1.1	0.867428571428571	.	200280001	200520000	#FF4848	1	0.875
chr1	200520001	200880000	A.1.1.1.1.1.2.2.2	0.994285714285714	.	200520001	200880000	#FF0000	1	1
chr1	200880001	201200000	A.1.1.2.1.2.1.1.1.1	0.944	.	200880001	201200000	#FF0000	1	1
chr1	201200001	201320000	A.2.2.2.1.1.2.1.2.2.1	0.512	.	201200001	201320000	#FFDADA	1	0.625
chr1	201320001	201520000	A.1.2.1.1.1.1.2.1.2	0.874285714285714	.	201320001	201520000	#FF4848	1	0.875
chr1	201520001	201840000	A.1.2.2.2.2.2.2.1.1.2	0.72	.	201520001	201840000	#FF4848	1	0.875
chr1	201840001	202120000	A.1.2.1.2.2.1.1.2	0.826285714285714	.	201840001	202120000	#FF4848	1	0.875
chr1	202120001	202400000	A.1.2.2.2.2.2.2.1.2.1	0.718857142857143	.	202120001	202400000	#FF4848	1	0.875
chr1	202400001	202480000	A.2.1.2.1.2.2.2.2.2	0.621714285714286	.	202400001	202480000	#FF9191	1	0.75
chr1	202480001	202560000	A.2.1.1.1.2.2.2.2.2.2	0.670857142857143	.	202480001	202560000	#FF9191	1	0.75
chr1	202560001	202960000	A.1.2.1.1.1.2.2.2	0.861714285714286	.	202560001	202960000	#FF4848	1	0.875
chr1	202960001	203200000	A.2.1.1.1.2.2.2.1.2.1	0.676571428571429	.	202960001	203200000	#FF9191	1	0.75
chr1	203200001	203640000	A.1.2.1.1.1.1.2.1.1	0.875428571428571	.	203200001	203640000	#FF4848	1	0.875
chr1	203640001	203840000	A.1.2.2.2.2.2.1.1.1.1	0.731428571428571	.	203640001	203840000	#FF4848	1	0.875
chr1	203840001	204000000	A.2.2.2.2.1.1.2	0.482285714285714	.	203840001	204000000	#FFDADA	1	0.625
chr1	204000001	204400000	A.2.1.1.1.2.2.2.1.2.2	0.675428571428571	.	204000001	204400000	#FF9191	1	0.75
chr1	204400001	204520000	A.1.1.2.2.2.1.2.2	0.889142857142857	.	204400001	204520000	#FF0000	1	1
chr1	204520001	205160000	A.2.1.1.1.2.2.2.1.1.2	0.677714285714286	.	204520001	205160000	#FF9191	1	0.75
chr1	205160001	205320000	A.1.2.2.1.2.1.1	0.784	.	205160001	205320000	#FF4848	1	0.875
chr1	205320001	205560000	A.2.1.1.1.2.2.2.2.2.1.2	0.672	.	205320001	205560000	#FF9191	1	0.75
chr1	205560001	205760000	A.1.2.1.1.1.1.2.2.2	0.870857142857143	.	205560001	205760000	#FF4848	1	0.875
chr1	205760001	205960000	A.2.1.2.1.2.2.2.2.1	0.622857142857143	.	205760001	205960000	#FF9191	1	0.75
chr1	206080001	206160000	A.2.2.2.2.1.1.1	0.483428571428571	.	206080001	206160000	#FFDADA	1	0.625
chr1	206160001	206360000	A.2.1.1.1.1.1.2.2.2	0.708571428571429	.	206160001	206360000	#FF9191	1	0.75
chr1	206480001	206560000	A.2.2.2.1.1.2.1.2.2.2	0.510857142857143	.	206480001	206560000	#FFDADA	1	0.625
chr1	206560001	206960000	A.1.1.1.1.1.2.1.2	0.996571428571429	.	206560001	206960000	#FF0000	1	1
chr1	206960001	207200000	A.1.1.1.2.2.1.1.1.2.2.2	0.970285714285714	.	206960001	207200000	#FF0000	1	1
chr1	207200001	207480000	A.1.2.2.2.2.2.1.1.2.1.2	0.728	.	207200001	207480000	#FF4848	1	0.875
chr1	207480001	207720000	A.1.2.1.1.1.1.2.2.1.2	0.872	.	207480001	207720000	#FF4848	1	0.875
chr1	207720001	208080000	A.1.2.2.2.2.2.2.2	0.716571428571429	.	207720001	208080000	#FF4848	1	0.875
chr1	208080001	208480000	A.2.2.2.1.1.1.1.2.1	0.526857142857143	.	208080001	208480000	#FFDADA	1	0.625
chr1	208480001	208800000	B.2.1.2.2.1.2.1.1.2.2	0.148571428571429	.	208480001	208800000	#4848FF	1	0.25
chr1	208800001	209200000	B.2.1.1.1.2.1.2.1.2.1.1	0.244571428571429	.	208800001	209200000	#4848FF	1	0.25
chr1	209200001	209320000	A.2.2.2.1.1.2.1.1.2.2	0.518857142857143	.	209200001	209320000	#FFDADA	1	0.625
chr1	209320001	209760000	B.1.1.2.1.1.2.2	0.389714285714286	.	209320001	209760000	#DADAFF	1	0.5
chr1	209760001	210040000	A.1.2.2.2.1.2.1.2.2.1	0.753142857142857	.	209760001	210040000	#FF4848	1	0.875
chr1	210040001	210440000	B.2.1.1.1.2.2.1.2.1	0.237714285714286	.	210040001	210440000	#4848FF	1	0.25
chr1	210440001	210600000	A.2.2.2.1.2.1.1.2.1	0.496	.	210440001	210600000	#FFDADA	1	0.625
chr1	210600001	210960000	B.1.2.2.2.1.2.2.2	0.265142857142857	.	210600001	210960000	#9191FF	1	0.375
chr1	210960001	211240000	B.2.1.1.1.2.1.2.1.1.2	0.245714285714286	.	210960001	211240000	#4848FF	1	0.25
chr1	211240001	211400000	B.1.2.1.2.2.1.2.2.1.2.1	0.321142857142857	.	211240001	211400000	#9191FF	1	0.375
chr1	211400001	211680000	A.1.1.2.1.2.1.1.1.2.1	0.942857142857143	.	211400001	211680000	#FF0000	1	1
chr1	211680001	211880000	A.1.1.2.1.2.1.2.2.1.1	0.931428571428571	.	211680001	211880000	#FF0000	1	1
chr1	211880001	212080000	A.1.1.2.1.2.1.2.2.2	0.928	.	211880001	212080000	#FF0000	1	1
chr1	212080001	212320000	A.1.1.1.2.2.1.1.1.1.1	0.974857142857143	.	212080001	212320000	#FF0000	1	1
chr1	212320001	212520000	A.1.1.1.2.2.1.1.1.1.2	0.973714285714286	.	212320001	212520000	#FF0000	1	1
chr1	212520001	212680000	A.1.1.2.1.1.1.2.2.1	0.954285714285714	.	212520001	212680000	#FF0000	1	1
chr1	212680001	213000000	A.1.1.1.1.1.2.2.1	0.995428571428571	.	212680001	213000000	#FF0000	1	1
chr1	213000001	213240000	A.1.1.1.2.1.1.2.1	0.982857142857143	.	213000001	213240000	#FF0000	1	1
chr1	213240001	213480000	A.1.2.2.2.1.2.2.2.1	0.748571428571429	.	213240001	213480000	#FF4848	1	0.875
chr1	213480001	214040000	B.2.1.2.2.1.2.1.2.2	0.146285714285714	.	213480001	214040000	#4848FF	1	0.25
chr1	214040001	214160000	B.2.1.1.1.1.1.1.2.2	0.258285714285714	.	214040001	214160000	#4848FF	1	0.25
chr1	214160001	214400000	B.2.1.1.1.1.2.1.2	0.253714285714286	.	214160001	214400000	#4848FF	1	0.25
chr1	214400001	214840000	A.2.2.2.1.1.1.2.2	0.522285714285714	.	214400001	214840000	#FFDADA	1	0.625
chr1	214840001	215080000	B.2.1.2.2.2.2.2.2.1	0.129142857142857	.	214840001	215080000	#4848FF	1	0.25
chr1	215080001	215280000	B.2.2.1.1.1.1.2.2.1.2.1	0.117714285714286	.	215080001	215280000	#0000FF	1	0.125
chr1	215280001	215720000	B.2.2.2.1.1.2.2.1.2.1.2	0.0308571428571429	.	215280001	215720000	#0000FF	1	0.125
chr1	215720001	215880000	B.2.1.1.1.1.1.2.2	0.256	.	215720001	215880000	#4848FF	1	0.25
chr1	215880001	216160000	B.2.2.2.1.1.2.2.2.2.2	0.0262857142857143	.	215880001	216160000	#0000FF	1	0.125
chr1	216160001	216360000	B.2.2.2.1.1.2.1.1.1.2	0.04	.	216160001	216360000	#0000FF	1	0.125
chr1	216360001	216440000	B.2.1.2.2.2.2.1.2.2	0.133714285714286	.	216360001	216440000	#4848FF	1	0.25
chr1	216440001	216760000	B.2.2.2.1.1.2.2.2.2.1	0.0274285714285714	.	216440001	216760000	#0000FF	1	0.125
chr1	216760001	216920000	B.2.2.1.1.2.2.1.2.2.1	0.0948571428571429	.	216760001	216920000	#0000FF	1	0.125
chr1	216920001	217080000	B.2.2.1.1.1.1.2.2.1.1.1.1	0.122285714285714	.	216920001	217080000	#0000FF	1	0.125
chr1	217080001	217560000	B.2.2.1.1.2.2.2.1.1	0.0925714285714286	.	217080001	217560000	#0000FF	1	0.125
chr1	217560001	217840000	B.1.1.2.1.1.2.1.1	0.395428571428571	.	217560001	217840000	#DADAFF	1	0.5
chr1	217840001	218440000	B.2.2.2.1.1.1.1.2.2	0.0445714285714286	.	217840001	218440000	#0000FF	1	0.125
chr1	218440001	218560000	B.1.1.1.2.1.2.2.2.2	0.424	.	218440001	218560000	#DADAFF	1	0.5
chr1	218560001	218720000	B.2.1.1.1.1.1.1.1.1	0.261714285714286	.	218560001	218720000	#4848FF	1	0.25
chr1	218720001	219240000	B.2.1.2.2.1.1.2.2	0.152	.	218720001	219240000	#4848FF	1	0.25
chr1	219240001	219400000	A.2.2.1.2.2.2.1.1	0.538285714285714	.	219240001	219400000	#FFDADA	1	0.625
chr1	219400001	219560000	B.1.2.1.2.2.2.1.2.1	0.313142857142857	.	219400001	219560000	#9191FF	1	0.375
chr1	219560001	219720000	A.2.1.2.2.1.1.2.1.1.2	0.613714285714286	.	219560001	219720000	#FF9191	1	0.75
chr1	219720001	220160000	B.1.1.1.2.2.2.1.1.2	0.413714285714286	.	219720001	220160000	#DADAFF	1	0.5
chr1	220160001	220320000	A.2.1.1.1.1.2.1.1	0.707428571428571	.	220160001	220320000	#FF9191	1	0.75
chr1	220320001	220480000	A.2.1.1.1.1.2.2.1.2.1	0.704	.	220320001	220480000	#FF9191	1	0.75
chr1	220480001	220680000	B.1.1.2.1.1.1.2.1.1	0.4	.	220480001	220680000	#DADAFF	1	0.5
chr1	220680001	220840000	B.2.1.1.1.1.1.1.2.1	0.259428571428571	.	220680001	220840000	#4848FF	1	0.25
chr1	220840001	220960000	B.1.1.1.2.1.2.2.2.1	0.425142857142857	.	220840001	220960000	#DADAFF	1	0.5
chr1	220960001	221320000	B.1.2.1.2.2.2.2.2.1.2	0.305142857142857	.	220960001	221320000	#9191FF	1	0.375
chr1	221320001	221680000	B.2.1.1.1.2.1.2.1.2.2	0.242285714285714	.	221320001	221680000	#4848FF	1	0.25
chr1	221680001	221840000	A.2.2.1.2.2.1.1.1	0.548571428571429	.	221680001	221840000	#FFDADA	1	0.625
chr1	221840001	222240000	A.1.1.2.1.1.1.1.2.1	0.961142857142857	.	221840001	222240000	#FF0000	1	1
chr1	222240001	222640000	B.1.2.1.2.2.1.2.2.1.1	0.322285714285714	.	222240001	222640000	#9191FF	1	0.375
chr1	222640001	222920000	A.2.1.1.1.1.2.2.1.1	0.705142857142857	.	222640001	222920000	#FF9191	1	0.75
chr1	222920001	223000000	B.1.1.1.2.1.1.2.2.2.1	0.430857142857143	.	222920001	223000000	#DADAFF	1	0.5
chr1	223000001	223200000	B.1.2.2.2.1.2.1.2.2.1	0.268571428571429	.	223000001	223200000	#9191FF	1	0.375
chr1	223200001	223400000	B.1.2.1.2.2.1.2.2.1.2.2	0.32	.	223200001	223400000	#9191FF	1	0.375
chr1	223400001	223680000	B.2.1.2.2.1.2.1.1.1	0.150857142857143	.	223400001	223680000	#4848FF	1	0.25
chr1	223680001	223800000	B.1.2.1.2.2.1.1	0.325714285714286	.	223680001	223800000	#9191FF	1	0.375
chr1	223800001	224080000	A.2.2.1.2.2.1.2.2.2.1	0.540571428571429	.	223800001	224080000	#FFDADA	1	0.625
chr1	224080001	224200000	B.1.1.1.2.1.2.1.1	0.428571428571429	.	224080001	224200000	#DADAFF	1	0.5
chr1	224200001	224640000	A.1.1.2.1.1.1.1.2.2	0.96	.	224200001	224640000	#FF0000	1	1
chr1	224640001	224840000	B.1.1.1.2.1.1.1.1.2.2	0.435428571428571	.	224640001	224840000	#DADAFF	1	0.5
chr1	224840001	225040000	A.2.1.1.1.1.1.1.2.1.1	0.714285714285714	.	224840001	225040000	#FF9191	1	0.75
chr1	225040001	225560000	B.2.1.2.2.1.2.1.2.1	0.147428571428571	.	225040001	225560000	#4848FF	1	0.25
chr1	225560001	225920000	A.2.1.2.2.1.1.1.2.1	0.619428571428571	.	225560001	225920000	#FF9191	1	0.75
chr1	225920001	226200000	A.1.1.2.1.2.1.2.2.1.2.2	0.929142857142857	.	225920001	226200000	#FF0000	1	1
chr1	226200001	226400000	A.1.1.1.2.2.1.2.2	0.966857142857143	.	226200001	226400000	#FF0000	1	1
chr1	226400001	226600000	A.1.2.1.1.1.1.1.1.2	0.882285714285714	.	226400001	226600000	#FF4848	1	0.875
chr1	226600001	226840000	A.2.1.1.1.1.1.2.1	0.710857142857143	.	226600001	226840000	#FF9191	1	0.75
chr1	226840001	227040000	A.1.1.2.1.2.1.1.1.2.2.1.1	0.941714285714286	.	226840001	227040000	#FF0000	1	1
chr1	227040001	227200000	A.2.1.2.2.1.1.2.1.2	0.612571428571429	.	227040001	227200000	#FF9191	1	0.75
chr1	227200001	227440000	B.1.2.2.2.1.2.1.1.1	0.272	.	227200001	227440000	#9191FF	1	0.375
chr1	227440001	227920000	B.1.2.2.2.1.2.2.1	0.266285714285714	.	227440001	227920000	#9191FF	1	0.375
chr1	227920001	228240000	B.1.1.1.2.2.2.2.2.2	0.406857142857143	.	227920001	228240000	#DADAFF	1	0.5
chr1	228240001	228440000	A.2.1.2.2.1.1.2.2.1	0.611428571428571	.	228240001	228440000	#FF9191	1	0.75
chr1	228440001	228720000	A.2.2.1.2.2.1.2.1	0.542857142857143	.	228440001	228720000	#FFDADA	1	0.625
chr1	228720001	229040000	A.2.2.2.1.1.2.1.2.1.2.1	0.515428571428571	.	228720001	229040000	#FFDADA	1	0.625
chr1	229040001	229360000	B.1.1.1.1.1.2.1.2	0.456	.	229040001	229360000	#DADAFF	1	0.5
chr1	229360001	229640000	A.1.1.2.1.2.1.1.1.2.2.2	0.939428571428571	.	229360001	229640000	#FF0000	1	1
chr1	229640001	229760000	A.1.2.2.2.2.2.1.2.1.1	0.725714285714286	.	229640001	229760000	#FF4848	1	0.875
chr1	229760001	230000000	A.2.2.1.2.2.1.1.2.1.2	0.546285714285714	.	229760001	230000000	#FFDADA	1	0.625
chr1	230000001	230160000	A.2.2.1.2.2.2.1.2.2	0.533714285714286	.	230000001	230160000	#FFDADA	1	0.625
chr1	230160001	230480000	A.1.2.1.1.1.2.2.1	0.862857142857143	.	230160001	230480000	#FF4848	1	0.875
chr1	230480001	230680000	B.1.1.1.2.2.2.2.2.1	0.408	.	230480001	230680000	#DADAFF	1	0.5
chr1	230680001	231000000	B.1.1.1.1.1.2.1.1	0.457142857142857	.	230680001	231000000	#DADAFF	1	0.5
chr1	231000001	231240000	A.2.1.2.2.2.1.1.2.2.1	0.598857142857143	.	231000001	231240000	#FF9191	1	0.75
chr1	231240001	231360000	B.1.1.1.2.1.1.1.1.1	0.437714285714286	.	231240001	231360000	#DADAFF	1	0.5
chr1	231360001	231760000	A.1.2.2.2.1.2.1.2.1.2	0.754285714285714	.	231360001	231760000	#FF4848	1	0.875
chr1	231760001	232000000	B.2.1.1.1.2.1.2.1.2.1.2	0.243428571428571	.	231760001	232000000	#4848FF	1	0.25
chr1	232000001	232240000	B.2.1.2.2.1.2.1.1.2.1	0.149714285714286	.	232000001	232240000	#4848FF	1	0.25
chr1	232240001	232400000	B.2.1.2.2.1.2.2.1.2	0.144	.	232240001	232400000	#4848FF	1	0.25
chr1	232400001	232560000	B.2.1.1.1.2.2.2.2	0.234285714285714	.	232400001	232560000	#4848FF	1	0.25
chr1	232560001	232760000	B.1.2.1.2.2.1.2.2.2.2.2	0.315428571428571	.	232560001	232760000	#9191FF	1	0.375
chr1	232760001	232880000	B.1.1.2.1.1.1.2.1.2	0.398857142857143	.	232760001	232880000	#DADAFF	1	0.5
chr1	232880001	232960000	B.1.1.1.2.1.1.1.1.2.1	0.436571428571429	.	232880001	232960000	#DADAFF	1	0.5
chr1	232960001	233160000	B.1.1.1.2.2.1.1.1.1.1	0.422857142857143	.	232960001	233160000	#DADAFF	1	0.5
chr1	233160001	233440000	B.1.2.2.2.1.2.1.1.2	0.270857142857143	.	233160001	233440000	#9191FF	1	0.375
chr1	233440001	233720000	A.2.2.1.2.2.1.2.2.2.2	0.539428571428571	.	233440001	233720000	#FFDADA	1	0.625
chr1	233720001	233880000	A.1.2.2.2.1.2.1.2.1.1	0.755428571428571	.	233720001	233880000	#FF4848	1	0.875
chr1	233880001	234200000	B.1.1.2.1.1.1.1.1.1	0.405714285714286	.	233880001	234200000	#DADAFF	1	0.5
chr1	234200001	234600000	A.1.1.2.1.2.1.1.2.1.2	0.937142857142857	.	234200001	234600000	#FF0000	1	1
chr1	234600001	234880000	A.1.1.1.2.2.1.1.1.2.2.1	0.971428571428571	.	234600001	234880000	#FF0000	1	1
chr1	234880001	234960000	A.1.2.2.1.2.2.1.2	0.773714285714286	.	234880001	234960000	#FF4848	1	0.875
chr1	234960001	235200000	A.1.1.1.1.1.2.1.1	0.997714285714286	.	234960001	235200000	#FF0000	1	1
chr1	235240001	235280000	A.1.1.1.1.1.2.1.1	0.997714285714286	.	235240001	235280000	#FF0000	1	1
chr1	235280001	235680000	A.1.1.1.1.1.1.1	1	.	235280001	235680000	#FF0000	1	1
chr1	235680001	236000000	A.1.1.2.1.1.1.2.1.2.2	0.955428571428571	.	235680001	236000000	#FF0000	1	1
chr1	236000001	236160000	A.1.1.2.1.2.1.2.2.1.2.1	0.930285714285714	.	236000001	236160000	#FF0000	1	1
chr1	236160001	236440000	A.1.1.2.1.1.1.2.2.2	0.953142857142857	.	236160001	236440000	#FF0000	1	1
chr1	236440001	236760000	A.1.1.2.1.2.1.1.1.2.2.1.2	0.940571428571429	.	236440001	236760000	#FF0000	1	1
chr1	236760001	237080000	A.2.2.1.2.2.1.2.2.1	0.541714285714286	.	236760001	237080000	#FFDADA	1	0.625
chr1	237080001	237360000	B.2.1.1.1.1.1.1.1.2	0.260571428571429	.	237080001	237360000	#4848FF	1	0.25
chr1	237360001	237560000	B.2.1.2.2.1.1.1.2	0.155428571428571	.	237360001	237560000	#4848FF	1	0.25
chr1	237560001	237760000	B.2.2.1.1.1.1.2.2.1.1.2.2	0.118857142857143	.	237560001	237760000	#0000FF	1	0.125
chr1	237760001	237960000	B.2.2.1.1.2.2.2.1.2	0.0914285714285714	.	237760001	237960000	#0000FF	1	0.125
chr1	237960001	238480000	B.2.2.2.1.1.2.2.1.2.1.1	0.032	.	237960001	238480000	#0000FF	1	0.125
chr1	238480001	238960000	B.2.2.2.2.1.2.2.2	0.00228571428571429	.	238480001	238960000	#0000FF	1	0.125
chr1	238960001	239280000	B.2.2.2.2.1.2.2.1.2	0.00342857142857143	.	238960001	239280000	#0000FF	1	0.125
chr1	239280001	239440000	B.2.2.2.2.1.2.1.2.1	0.00685714285714286	.	239280001	239440000	#0000FF	1	0.125
chr1	239440001	239560000	B.2.2.1.1.2.1.1.1.1	0.104	.	239440001	239560000	#0000FF	1	0.125
chr1	239560001	239920000	B.2.2.2.2.1.2.2.1.1	0.00457142857142857	.	239560001	239920000	#0000FF	1	0.125
chr1	239920001	240040000	B.2.2.1.1.2.1.2	0.0982857142857143	.	239920001	240040000	#0000FF	1	0.125
chr1	240040001	240240000	B.2.2.1.1.1.1.2.2.1.1.1.2	0.121142857142857	.	240040001	240240000	#0000FF	1	0.125
chr1	240240001	240600000	B.2.2.2.2.1.2.1.2.2	0.00571428571428571	.	240240001	240600000	#0000FF	1	0.125
chr1	240600001	240680000	B.2.1.2.2.2.1.1.2	0.138285714285714	.	240600001	240680000	#4848FF	1	0.25
chr1	240680001	240760000	B.2.1.2.2.2.2.1.2.1	0.134857142857143	.	240680001	240760000	#4848FF	1	0.25
chr1	240760001	241000000	B.2.1.2.2.2.2.2.2.2.2	0.126857142857143	.	240760001	241000000	#4848FF	1	0.25
chr1	241000001	241080000	B.2.1.2.2.2.1.2	0.137142857142857	.	241000001	241080000	#4848FF	1	0.25
chr1	241080001	241200000	B.2.1.2.2.2.2.1.1	0.136	.	241080001	241200000	#4848FF	1	0.25
chr1	241200001	241640000	B.2.2.1.1.1.2.1.2.1	0.110857142857143	.	241200001	241640000	#0000FF	1	0.125
chr1	241640001	241840000	A.2.1.1.1.1.2.1.2	0.706285714285714	.	241640001	241840000	#FF9191	1	0.75
chr1	241840001	242040000	A.2.1.2.2.1.2.1.2.1	0.608	.	241840001	242040000	#FF9191	1	0.75
chr1	242040001	242400000	B.1.2.1.2.2.2.2.2.1.1.2	0.306285714285714	.	242040001	242400000	#9191FF	1	0.375
chr1	242400001	242840000	B.2.2.1.1.1.2.1.2.2	0.109714285714286	.	242400001	242840000	#0000FF	1	0.125
chr1	242840001	243200000	B.2.1.2.2.1.1.1.1	0.156571428571429	.	242840001	243200000	#4848FF	1	0.25
chr1	243240001	243440000	A.2.1.2.2.1.1.2.1.1.1	0.614857142857143	.	243240001	243440000	#FF9191	1	0.75
chr1	243440001	243720000	A.2.1.2.2.1.2.1.2.2	0.606857142857143	.	243440001	243720000	#FF9191	1	0.75
chr1	243720001	244040000	A.2.1.1.1.1.1.1.2.1.2	0.713142857142857	.	243720001	244040000	#FF9191	1	0.75
chr1	244040001	244440000	A.2.2.1.2.2.1.1.2.2.2	0.544	.	244040001	244440000	#FFDADA	1	0.625
chr1	244440001	244640000	A.1.2.1.1.1.2.1.2.1.2.1	0.866285714285714	.	244440001	244640000	#FF4848	1	0.875
chr1	244640001	244720000	B.1.1.1.2.1.1.1.2	0.434285714285714	.	244640001	244720000	#DADAFF	1	0.5
chr1	244720001	245000000	A.2.1.2.2.1.2.1.1	0.609142857142857	.	244720001	245000000	#FF9191	1	0.75
chr1	245000001	245200000	A.1.1.2.1.2.1.2.1	0.932571428571429	.	245000001	245200000	#FF0000	1	1
chr1	245200001	245760000	B.1.1.2.1.1.1.2.2.2	0.396571428571429	.	245200001	245760000	#DADAFF	1	0.5
chr1	245760001	246120000	A.2.2.2.1.2.1.1.1.2.1	0.500571428571429	.	245760001	246120000	#FFDADA	1	0.625
chr1	246120001	246240000	B.1.1.1.2.1.2.2.1	0.426285714285714	.	246120001	246240000	#DADAFF	1	0.5
chr1	246240001	246680000	A.2.2.2.1.1.1.1.2.2	0.525714285714286	.	246240001	246680000	#FFDADA	1	0.625
chr1	246680001	246840000	A.2.1.1.1.1.1.2.2.1	0.709714285714286	.	246680001	246840000	#FF9191	1	0.75
chr1	246840001	247120000	A.1.2.2.2.1.2.2.2.2	0.747428571428571	.	246840001	247120000	#FF4848	1	0.875
chr1	247120001	247520000	A.2.2.2.1.1.2.1.1.2.1	0.52	.	247120001	247520000	#FFDADA	1	0.625
chr1	247520001	247680000	B.1.1.1.2.1.1.2.2.2.2	0.429714285714286	.	247520001	247680000	#DADAFF	1	0.5
chr1	247680001	247960000	B.2.2.2.1.1.2.1.1.2.2	0.0365714285714286	.	247680001	247960000	#0000FF	1	0.125
chr1	247960001	248120000	B.2.2.1.1.1.1.2.2.1.1.2.1	0.12	.	247960001	248120000	#0000FF	1	0.125
chr1	248120001	248320000	B.2.2.2.1.1.2.1.2	0.0354285714285714	.	248120001	248320000	#0000FF	1	0.125
chr1	248320001	248560000	B.2.1.2.2.2.2.2.2.2.1	0.128	.	248320001	248560000	#4848FF	1	0.25
chr1	248560001	248640000	B.1.1.1.2.1.1.2.1	0.433142857142857	.	248560001	248640000	#DADAFF	1	0.5
chr1	248640001	248760000	B.1.1.1.2.1.2.1.2	0.427428571428571	.	248640001	248760000	#DADAFF	1	0.5
chr1	248760001	248920000	A.2.1.2.2.1.2.2.2	0.604571428571429	.	248760001	248920000	#FF9191	1	0.75
chr1	249040001	249240000	A.2.1.2.2.1.2.2.2	0.604571428571429	.	249040001	249240000	#FF9191	1	0.75
chr2	1	200000	B.1.2.2.1.2.1.1.2.2	0.318526543878657	.	1	200000	#9191FF	1	0.375
chr2	200001	320000	B.1.1.1.2.2.2.1.1	0.438786565547129	.	200001	320000	#DADAFF	1	0.5
chr2	320001	440000	B.1.2.1.2.1.2.1.2.1	0.345612134344529	.	320001	440000	#9191FF	1	0.375
chr2	440001	600000	B.1.1.2.2.1.2.1.1.2.1	0.408450704225352	.	440001	600000	#DADAFF	1	0.5
chr2	600001	720000	A.2.2.1.2.2.2.2.2.2	0.537378114842904	.	600001	720000	#FFDADA	1	0.625
chr2	760001	1000000	B.1.1.2.2.1.1.2.1.1	0.414951245937161	.	760001	1000000	#DADAFF	1	0.5
chr2	1000001	1480000	B.2.2.1.1.1.2.1.2.2.1	0.115926327193933	.	1000001	1480000	#0000FF	1	0.125
chr2	1480001	1560000	B.1.2.1.2.1.2.2	0.343445287107259	.	1480001	1560000	#9191FF	1	0.375
chr2	1560001	1800000	B.2.1.1.2.2.1.1.2.1	0.226435536294691	.	1560001	1800000	#4848FF	1	0.25
chr2	1800001	1880000	B.1.2.1.1.2.1.1.2.2	0.370530877573131	.	1800001	1880000	#9191FF	1	0.375
chr2	1880001	2200000	B.2.1.1.2.2.1.1.1.2.2	0.227518959913326	.	1880001	2200000	#4848FF	1	0.25
chr2	2200001	2520000	B.2.2.1.1.2.1.1.1	0.109425785482124	.	2200001	2520000	#0000FF	1	0.125
chr2	2520001	2720000	B.1.2.1.1.2.2.2.1.2	0.366197183098592	.	2520001	2720000	#9191FF	1	0.375
chr2	2760001	2800000	B.1.2.1.1.2.2.2.1.2	0.366197183098592	.	2760001	2800000	#9191FF	1	0.375
chr2	2800001	3120000	B.1.1.1.1.1.1.1.2.1	0.482123510292524	.	2800001	3120000	#DADAFF	1	0.5
chr2	3120001	3360000	A.2.1.1.1.1.2.2.2	0.698808234019502	.	3120001	3360000	#FF9191	1	0.75
chr2	3360001	3520000	A.1.2.2.2.1.2.1.1.1	0.733477789815818	.	3360001	3520000	#FF4848	1	0.875
chr2	3520001	3720000	A.1.2.2.1.2.1.1.2.2	0.76056338028169	.	3520001	3720000	#FF4848	1	0.875
chr2	3720001	4480000	B.2.2.2.1.2.2.1.2.2.2	0.0227518959913326	.	3720001	4480000	#0000FF	1	0.125
chr2	4480001	4760000	B.2.2.2.1.2.2.1.2.1.2	0.0260021668472373	.	4480001	4760000	#0000FF	1	0.125
chr2	4760001	4920000	B.2.2.1.1.2.2.2.2	0.0996749729144095	.	4760001	4920000	#0000FF	1	0.125
chr2	4920001	5040000	B.2.1.1.2.1.2.2.1	0.238353196099675	.	4920001	5040000	#4848FF	1	0.25
chr2	5120001	5280000	B.2.2.2.1.2.2.1.2.1.1	0.0270855904658722	.	5120001	5280000	#0000FF	1	0.125
chr2	5280001	5440000	B.2.2.1.1.2.2.2.1	0.100758396533044	.	5280001	5440000	#0000FF	1	0.125
chr2	5440001	5880000	B.2.2.1.1.2.2.1	0.101841820151679	.	5440001	5880000	#0000FF	1	0.125
chr2	5880001	6080000	B.2.1.1.2.1.1.2.1.2.2	0.247020585048754	.	5880001	6080000	#4848FF	1	0.25
chr2	6080001	6360000	B.1.2.1.2.1.1.1.1.1.1.2	0.361863488624052	.	6080001	6360000	#9191FF	1	0.375
chr2	6360001	6600000	A.2.2.1.2.2.2.2.1.2	0.539544962080173	.	6360001	6600000	#FFDADA	1	0.625
chr2	6600001	6960000	B.1.2.2.1.2.1.1.1.1.1	0.325027085590466	.	6600001	6960000	#9191FF	1	0.375
chr2	6960001	7160000	A.2.2.2.1.2.2.1.2.1.2	0.514626218851571	.	6960001	7160000	#FFDADA	1	0.625
chr2	7160001	7520000	B.1.1.2.2.1.1.2.1.2.1	0.413867822318527	.	7160001	7520000	#DADAFF	1	0.5
chr2	7520001	7840000	B.1.1.2.2.1.2.2.1.2.1	0.403033586132178	.	7520001	7840000	#DADAFF	1	0.5
chr2	7840001	8200000	A.2.2.2.2.2.1.2.1.2.2	0.497291440953413	.	7840001	8200000	#FFDADA	1	0.625
chr2	8200001	8360000	A.2.1.2.1.2.2.1.2.2	0.62296858071506	.	8200001	8360000	#FF9191	1	0.75
chr2	8360001	8560000	A.1.2.1.2.1.1.2.2.2	0.80931744312026	.	8360001	8560000	#FF4848	1	0.875
chr2	8560001	8720000	A.1.2.1.2.1.1.2.2.1	0.810400866738895	.	8560001	8720000	#FF4848	1	0.875
chr2	8720001	9240000	A.1.2.2.2.1.2.2.1.2	0.729144095341278	.	8720001	9240000	#FF4848	1	0.875
chr2	9240001	9560000	A.2.1.1.1.2.1.1.2.2.1	0.694474539544962	.	9240001	9560000	#FF9191	1	0.75
chr2	9560001	9800000	A.1.1.1.2.2.1.1.2.1.2	0.964247020585049	.	9560001	9800000	#FF0000	1	1
chr2	9800001	10120000	A.1.1.2.1.1.2.1.1.2	0.933911159263272	.	9800001	10120000	#FF0000	1	1
chr2	10120001	10240000	A.1.2.2.1.2.1.2.1.2.2.2	0.754062838569881	.	10120001	10240000	#FF4848	1	0.875
chr2	10240001	10320000	A.2.1.1.1.2.1.2.1.1.2	0.691224268689057	.	10240001	10320000	#FF9191	1	0.75
chr2	10320001	10600000	A.1.1.1.2.2.1.2.1.1.2	0.957746478873239	.	10320001	10600000	#FF0000	1	1
chr2	10600001	10960000	A.1.1.1.2.1.2.2.2.2	0.972914409534128	.	10600001	10960000	#FF0000	1	1
chr2	10960001	11040000	A.2.1.2.1.1.2.2.1	0.645720476706392	.	10960001	11040000	#FF9191	1	0.75
chr2	11040001	11240000	A.2.1.2.1.2.2.1.2.1.2.1.1	0.626218851570964	.	11040001	11240000	#FF9191	1	0.75
chr2	11240001	11600000	A.1.1.2.2.1.1.2.1.2	0.903575297941495	.	11240001	11600000	#FF0000	1	1
chr2	11600001	11960000	A.2.1.1.2.2.2.1	0.653304442036836	.	11600001	11960000	#FF9191	1	0.75
chr2	11960001	12280000	A.2.2.2.1.1.1.1	0.536294691224269	.	11960001	12280000	#FFDADA	1	0.625
chr2	12280001	12600000	B.1.1.2.2.1.1.1.1.1	0.418201516793066	.	12280001	12600000	#DADAFF	1	0.5
chr2	12600001	12920000	B.1.1.2.2.1.1.2.1.2.2	0.412784398699892	.	12600001	12920000	#DADAFF	1	0.5
chr2	12920001	13160000	B.2.1.2.2.1.2.1.1.1	0.151679306608884	.	12920001	13160000	#4848FF	1	0.25
chr2	13160001	13440000	B.2.1.2.2.2.2.2.2.1	0.125677139761647	.	13160001	13440000	#4848FF	1	0.25
chr2	13440001	13600000	B.2.1.1.2.2.2.1.2.2	0.212351029252438	.	13440001	13600000	#4848FF	1	0.25
chr2	13600001	13760000	B.1.1.2.2.1.2.2.2	0.400866738894908	.	13600001	13760000	#DADAFF	1	0.5
chr2	13760001	14280000	B.2.2.2.1.2.2.1.2.2.1.1	0.0249187432286024	.	13760001	14280000	#0000FF	1	0.125
chr2	14280001	14360000	B.2.1.1.2.1.2.2.2.2	0.23510292524377	.	14280001	14360000	#4848FF	1	0.25
chr2	14360001	14560000	B.1.1.2.2.1.2.1.2	0.406283856988082	.	14360001	14560000	#DADAFF	1	0.5
chr2	14560001	14760000	B.2.1.1.2.2.2.1.2.1	0.213434452871073	.	14560001	14760000	#4848FF	1	0.25
chr2	14760001	15000000	B.2.1.2.2.1.2.1.1.2.2	0.149512459371614	.	14760001	15000000	#4848FF	1	0.25
chr2	15000001	15240000	B.1.2.1.2.1.1.1.1.2.2	0.357529794149512	.	15000001	15240000	#9191FF	1	0.375
chr2	15240001	15440000	A.2.2.1.2.2.2.2.1.1.1	0.541711809317443	.	15240001	15440000	#FFDADA	1	0.625
chr2	15440001	15760000	A.1.2.2.2.1.2.2.1.1	0.730227518959913	.	15440001	15760000	#FF4848	1	0.875
chr2	15760001	15960000	B.1.1.1.2.2.1.1.1	0.442036836403034	.	15760001	15960000	#DADAFF	1	0.5
chr2	15960001	16240000	B.1.2.1.1.2.2.1	0.368364030335861	.	15960001	16240000	#9191FF	1	0.375
chr2	16240001	16280000	B.1.2.1.1.2.1.1.1	0.372697724810401	.	16240001	16280000	#9191FF	1	0.375
chr2	16320001	16400000	B.1.2.1.1.2.1.1.1	0.372697724810401	.	16320001	16400000	#9191FF	1	0.375
chr2	16400001	16480000	B.1.2.1.2.1.2.1.2.2	0.344528710725894	.	16400001	16480000	#9191FF	1	0.375
chr2	16480001	16800000	B.1.2.2.1.2.1.1.1.1.2	0.323943661971831	.	16480001	16800000	#9191FF	1	0.375
chr2	16800001	16960000	B.1.1.1.2.2.2.2	0.436619718309859	.	16800001	16960000	#DADAFF	1	0.5
chr2	16960001	17280000	B.2.1.1.2.2.1.1.1.1.2.2.1	0.231852654387866	.	16960001	17280000	#4848FF	1	0.25
chr2	17280001	17640000	B.1.2.1.2.1.1.1.1.2.1.2	0.358613217768147	.	17280001	17640000	#9191FF	1	0.375
chr2	17640001	17880000	A.2.2.1.2.2.2.2.1.1.2	0.540628385698808	.	17640001	17880000	#FFDADA	1	0.625
chr2	17880001	18040000	A.1.2.2.2.1.2.1.2	0.731310942578548	.	17880001	18040000	#FF4848	1	0.875
chr2	18040001	18440000	B.1.2.1.2.1.1.1.2.2	0.354279523293608	.	18040001	18440000	#9191FF	1	0.375
chr2	18440001	18600000	B.1.2.2.1.2.1.1.1.2.2.1	0.321776814734561	.	18440001	18600000	#9191FF	1	0.375
chr2	18600001	18760000	B.1.1.2.2.1.2.2.1.1.2	0.404117009750813	.	18600001	18760000	#DADAFF	1	0.5
chr2	18760001	19160000	B.2.1.1.2.1.1.2.1.2.1	0.248104008667389	.	18760001	19160000	#4848FF	1	0.25
chr2	19160001	19280000	B.1.2.1.1.2.1.1.2.1	0.371614301191766	.	19160001	19280000	#9191FF	1	0.375
chr2	19280001	19480000	B.1.2.2.1.2.1.1.1.2.2.2	0.320693391115926	.	19280001	19480000	#9191FF	1	0.375
chr2	19480001	19760000	B.1.1.2.2.1.1.1.1.2	0.417118093174431	.	19480001	19760000	#DADAFF	1	0.5
chr2	19760001	20080000	A.2.2.2.2.2.1.2.1.2.1	0.498374864572048	.	19760001	20080000	#FFDADA	1	0.625
chr2	20080001	20320000	A.1.1.2.2.1.1.1.1.1.1.1	0.911159263271939	.	20080001	20320000	#FF0000	1	1
chr2	20320001	20480000	A.1.1.2.2.1.2.1.2.1.1	0.894907908992416	.	20320001	20480000	#FF0000	1	1
chr2	20480001	20840000	A.1.1.1.2.2.1.1.1.1.1.2	0.970747562296858	.	20480001	20840000	#FF0000	1	1
chr2	20840001	21040000	A.2.1.1.1.1.2.2.1	0.699891657638137	.	20840001	21040000	#FF9191	1	0.75
chr2	21040001	21200000	A.2.2.2.1.2.2.1.2.1.1	0.515709642470206	.	21040001	21200000	#FFDADA	1	0.625
chr2	21200001	21520000	B.1.2.1.2.1.1.1.1.1.2	0.360780065005417	.	21200001	21520000	#9191FF	1	0.375
chr2	21520001	21600000	B.1.2.1.2.1.2.1.1	0.346695557963164	.	21520001	21600000	#9191FF	1	0.375
chr2	21600001	21760000	B.2.1.1.2.2.2.2.1	0.211267605633803	.	21600001	21760000	#4848FF	1	0.25
chr2	21760001	21880000	B.2.1.2.2.2.2.2.1.2.2	0.126760563380282	.	21760001	21880000	#4848FF	1	0.25
chr2	21880001	22200000	B.2.2.2.2.1.1.2.1	0.0162513542795233	.	21880001	22200000	#0000FF	1	0.125
chr2	22200001	22400000	B.2.2.2.1.2.2.1.1.1	0.0314192849404117	.	22200001	22400000	#0000FF	1	0.125
chr2	22400001	22680000	B.2.2.2.1.2.2.1.2.2.1.2	0.0238353196099675	.	22400001	22680000	#0000FF	1	0.125
chr2	22680001	23040000	B.2.2.2.2.1.1.2.2	0.0151679306608884	.	22680001	23040000	#0000FF	1	0.125
chr2	23040001	23280000	B.2.1.1.2.2.1.1.1.1.2.1	0.232936078006501	.	23040001	23280000	#4848FF	1	0.25
chr2	23280001	23560000	B.1.1.1.2.2.1.1.2	0.440953412784399	.	23280001	23560000	#DADAFF	1	0.5
chr2	23560001	24000000	A.1.2.2.2.1.2.1.1.2	0.732394366197183	.	23560001	24000000	#FF4848	1	0.875
chr2	24000001	24360000	A.1.1.1.2.1.2.1.1.1	0.984832069339112	.	24000001	24360000	#FF0000	1	1
chr2	24360001	24560000	A.1.1.1.2.2.1.1.2.1.1	0.965330444203684	.	24360001	24560000	#FF0000	1	1
chr2	24560001	24840000	A.1.1.1.2.1.2.2.1.1.1	0.980498374864572	.	24560001	24840000	#FF0000	1	1
chr2	24840001	25000000	A.1.2.1.1.1.1.1.2.1.2	0.861321776814735	.	24840001	25000000	#FF4848	1	0.875
chr2	25000001	25440000	A.1.1.1.2.2.1.2.1.1.1	0.958829902491874	.	25000001	25440000	#FF0000	1	1
chr2	25440001	25640000	A.1.1.2.1.1.2.1.1.1	0.934994582881907	.	25440001	25640000	#FF0000	1	1
chr2	25640001	25760000	A.1.2.1.2.1.1.1.1.2.2.1.1	0.819068255687974	.	25640001	25760000	#FF4848	1	0.875
chr2	25760001	26160000	A.1.1.1.2.1.2.2.1.2.2	0.976164680390032	.	25760001	26160000	#FF0000	1	1
chr2	26160001	26600000	A.1.1.1.2.2.1.2.1.2.1	0.956663055254605	.	26160001	26600000	#FF0000	1	1
chr2	26600001	26840000	A.1.2.2.2.2.2.2.1.2.1	0.71397616468039	.	26600001	26840000	#FF4848	1	0.875
chr2	26840001	26960000	A.2.2.1.1.2.2.2.2.2	0.57204767063922	.	26840001	26960000	#FFDADA	1	0.625
chr2	26960001	27200000	A.1.2.2.1.2.1.2.1.2.1.2	0.757313109425785	.	26960001	27200000	#FF4848	1	0.875
chr2	27200001	27320000	A.1.2.2.1.2.1.2.1.2.2.1.1	0.756229685807151	.	27200001	27320000	#FF4848	1	0.875
chr2	27320001	27640000	A.1.1.2.2.1.2.1.2.1.2.2	0.892741061755146	.	27320001	27640000	#FF0000	1	1
chr2	27640001	27960000	A.1.2.1.1.1.1.1.2.2.1	0.8602383531961	.	27640001	27960000	#FF4848	1	0.875
chr2	27960001	28240000	A.2.1.1.1.2.1.1.2.1	0.695557963163597	.	27960001	28240000	#FF9191	1	0.75
chr2	28240001	28400000	A.2.1.2.1.2.2.2.1.2	0.62080173347779	.	28240001	28400000	#FF9191	1	0.75
chr2	28400001	28760000	A.1.2.2.1.2.1.2.1.2.1.1	0.75839653304442	.	28400001	28760000	#FF4848	1	0.875
chr2	28760001	28840000	A.2.1.2.1.1.2.2.2	0.644637053087757	.	28760001	28840000	#FF9191	1	0.75
chr2	28840001	29040000	A.1.2.2.1.2.1.2.1.1	0.759479956663055	.	28840001	29040000	#FF4848	1	0.875
chr2	29040001	29440000	A.1.1.1.2.2.1.1.1.2.2	0.966413867822319	.	29040001	29440000	#FF0000	1	1
chr2	29440001	29840000	A.2.1.2.1.2.2.1.2.1.2.1.2	0.625135427952329	.	29440001	29840000	#FF9191	1	0.75
chr2	29840001	30040000	A.1.2.2.2.2.1.2.2	0.720476706392199	.	29840001	30040000	#FF4848	1	0.875
chr2	30040001	30160000	A.2.2.2.2.1.1.1.1	0.511375947995666	.	30040001	30160000	#FFDADA	1	0.625
chr2	30160001	30360000	A.2.2.1.1.1.2.2.1.2	0.587215601300108	.	30160001	30360000	#FFDADA	1	0.625
chr2	30360001	30560000	A.1.2.1.2.1.1.1.1.2.1.2	0.820151679306609	.	30360001	30560000	#FF4848	1	0.875
chr2	30560001	30960000	A.1.1.2.2.1.1.1.1.1.2	0.90899241603467	.	30560001	30960000	#FF0000	1	1
chr2	30960001	31160000	B.1.1.1.1.1.1.2	0.479956663055255	.	30960001	31160000	#DADAFF	1	0.5
chr2	31160001	31240000	B.1.1.1.2.2.1.2	0.439869989165764	.	31160001	31240000	#DADAFF	1	0.5
chr2	31240001	31400000	A.2.2.2.1.2.2.1.2.2	0.513542795232936	.	31240001	31400000	#FFDADA	1	0.625
chr2	31400001	31600000	A.2.2.1.1.1.2.1.2	0.589382448537378	.	31400001	31600000	#FFDADA	1	0.625
chr2	31600001	32080000	A.2.2.2.2.2.1.1.1	0.504875406283857	.	31600001	32080000	#FFDADA	1	0.625
chr2	32080001	32240000	A.1.1.2.2.1.2.1.2.2.1.2	0.889490790899242	.	32080001	32240000	#FF0000	1	1
chr2	32240001	32560000	A.1.1.1.2.2.1.1.2.2.2.1.2	0.960996749729144	.	32240001	32560000	#FF0000	1	1
chr2	32560001	32760000	A.1.2.1.1.1.1.1.2.1.1	0.862405200433369	.	32560001	32760000	#FF4848	1	0.875
chr2	32760001	32960000	A.1.2.1.1.1.1.1.1	0.863488624052004	.	32760001	32960000	#FF4848	1	0.875
chr2	32960001	33160000	A.2.1.2.1.2.2.1.1.2.2	0.629469122426869	.	32960001	33160000	#FF9191	1	0.75
chr2	33160001	33640000	A.2.2.2.1.1.1.2	0.535211267605634	.	33160001	33640000	#FFDADA	1	0.625
chr2	33640001	33840000	A.1.2.2.2.1.2.2.2	0.728060671722644	.	33640001	33840000	#FF4848	1	0.875
chr2	33840001	34040000	B.1.2.1.2.1.1.1.1.1.1.1.1	0.364030335861322	.	33840001	34040000	#9191FF	1	0.375
chr2	34040001	34280000	B.2.1.1.2.2.1.1.1.2.1	0.228602383531961	.	34040001	34280000	#4848FF	1	0.25
chr2	34280001	34360000	B.1.2.2.1.2.2.1	0.314192849404117	.	34280001	34360000	#9191FF	1	0.375
chr2	34360001	34840000	B.2.2.2.1.2.2.1.1.2.1	0.0303358613217768	.	34360001	34840000	#0000FF	1	0.125
chr2	34840001	35000000	B.2.1.2.2.1.1.1.1.1	0.163596966413868	.	34840001	35000000	#4848FF	1	0.25
chr2	35000001	35120000	B.2.1.2.2.1.1.1.2.2.1.2	0.157096424702059	.	35000001	35120000	#4848FF	1	0.25
chr2	35120001	35440000	B.2.2.2.1.2.2.1.1.2.2.1	0.0292524377031419	.	35120001	35440000	#0000FF	1	0.125
chr2	35440001	35560000	B.2.1.2.2.1.1.1.1.2	0.162513542795233	.	35440001	35560000	#4848FF	1	0.25
chr2	35560001	35720000	B.2.1.2.2.1.2.2.2	0.145178764897075	.	35560001	35720000	#4848FF	1	0.25
chr2	35720001	36080000	B.2.2.1.1.2.1.1.2.1.2.2	0.106175514626219	.	35720001	36080000	#0000FF	1	0.125
chr2	36080001	36440000	B.2.1.1.2.1.1.2.2.1	0.245937161430119	.	36080001	36440000	#4848FF	1	0.25
chr2	36440001	36560000	B.1.1.2.2.1.2.2.1.1.1	0.405200433369447	.	36440001	36560000	#DADAFF	1	0.5
chr2	36560001	36720000	A.2.2.2.2.2.1.2.2.1.2	0.495124593716143	.	36560001	36720000	#FFDADA	1	0.625
chr2	36720001	36840000	A.2.2.2.2.2.1.2.2.2	0.494041170097508	.	36720001	36840000	#FFDADA	1	0.625
chr2	36840001	37120000	A.2.1.2.2.2.2	0.598049837486457	.	36840001	37120000	#FF9191	1	0.75
chr2	37120001	37320000	A.1.1.2.2.1.1.1.2.2	0.905742145178765	.	37120001	37320000	#FF0000	1	1
chr2	37320001	37760000	A.1.1.1.2.1.2.1.2	0.981581798483207	.	37320001	37760000	#FF0000	1	1
chr2	37760001	37880000	A.1.1.2.2.1.2.1.2.2.1.1.2	0.890574214517876	.	37760001	37880000	#FF0000	1	1
chr2	37880001	38040000	A.1.2.2.2.2.2.2.1.2.2	0.712892741061755	.	37880001	38040000	#FF4848	1	0.875
chr2	38040001	38360000	A.1.2.1.1.1.1.2.2.2.2.2	0.851570964247021	.	38040001	38360000	#FF4848	1	0.875
chr2	38360001	38560000	A.1.1.2.2.1.2.1.2.2.2.2	0.886240520043337	.	38360001	38560000	#FF0000	1	1
chr2	38560001	38680000	A.1.1.2.2.1.2.1.2.2.2.1.1	0.888407367280607	.	38560001	38680000	#FF0000	1	1
chr2	38680001	38800000	A.1.2.1.2.1.1.1.1.2.2.2	0.816901408450704	.	38680001	38800000	#FF4848	1	0.875
chr2	38800001	39080000	A.1.1.2.1.1.2.1.2.2	0.931744312026002	.	38800001	39080000	#FF0000	1	1
chr2	39080001	39440000	A.1.1.2.2.1.1.1.2.1	0.9068255687974	.	39080001	39440000	#FF0000	1	1
chr2	39440001	39760000	A.1.2.1.1.1.2.2.2	0.845070422535211	.	39440001	39760000	#FF4848	1	0.875
chr2	39760001	40040000	A.2.2.1.1.1.2.2.1.1	0.588299024918743	.	39760001	40040000	#FFDADA	1	0.625
chr2	40040001	40600000	B.2.1.2.2.1.2.1.2.1	0.148429035752979	.	40040001	40600000	#4848FF	1	0.25
chr2	40600001	40760000	B.2.1.1.2.1.1.2.1.1	0.249187432286024	.	40600001	40760000	#4848FF	1	0.25
chr2	40760001	41080000	B.2.2.1.1.1.2.2.1.2.2	0.111592632719393	.	40760001	41080000	#0000FF	1	0.125
chr2	41080001	41200000	B.2.1.1.2.1.2.2.2.1.2	0.236186348862405	.	41080001	41200000	#4848FF	1	0.25
chr2	41200001	41360000	B.2.1.2.2.1.2.2.1	0.14626218851571	.	41200001	41360000	#4848FF	1	0.25
chr2	41360001	41440000	B.2.1.1.2.2.2.2.2	0.210184182015168	.	41360001	41440000	#4848FF	1	0.25
chr2	41440001	41640000	B.2.1.1.2.2.1.2.2.2.2.2	0.218851570964247	.	41440001	41640000	#4848FF	1	0.25
chr2	41640001	41920000	B.2.1.1.2.2.1.1.1.1.2.2.2.2	0.229685807150596	.	41640001	41920000	#4848FF	1	0.25
chr2	41920001	42080000	B.1.1.1.2.2.2.1.2	0.437703141928494	.	41920001	42080000	#DADAFF	1	0.5
chr2	42080001	42320000	A.2.1.2.1.2.2.1.1.2.1	0.630552546045504	.	42080001	42320000	#FF9191	1	0.75
chr2	42320001	42720000	A.1.1.2.1.1.1.2.2.1	0.937161430119177	.	42320001	42720000	#FF0000	1	1
chr2	42720001	43000000	A.1.1.1.2.2.1.1.1.1.1.1	0.971830985915493	.	42720001	43000000	#FF0000	1	1
chr2	43000001	43320000	A.1.1.2.1.1.1.1.2.1.2	0.942578548212351	.	43000001	43320000	#FF0000	1	1
chr2	43320001	43640000	A.1.1.1.2.1.2.2.1.1.2	0.979414951245937	.	43320001	43640000	#FF0000	1	1
chr2	43640001	43840000	A.1.1.2.2.1.2.1.2.2.2.1.2	0.887323943661972	.	43640001	43840000	#FF0000	1	1
chr2	43840001	44240000	A.1.1.2.2.1.2.1.1.1.1	0.90032502708559	.	43840001	44240000	#FF0000	1	1
chr2	44240001	44400000	A.1.2.2.1.2.1.2.1.2.2.1.2	0.755146262188516	.	44240001	44400000	#FF4848	1	0.875
chr2	44400001	44720000	A.1.2.1.1.1.1.1.2.2.2	0.859154929577465	.	44400001	44720000	#FF4848	1	0.875
chr2	44720001	44840000	A.2.1.1.1.2.1.2.2.1	0.687973997833153	.	44720001	44840000	#FF9191	1	0.75
chr2	44840001	45200000	A.1.1.2.1.1.1.1.2.2.1	0.941495124593716	.	44840001	45200000	#FF0000	1	1
chr2	45200001	45360000	A.2.1.2.1.1.2.1.1	0.647887323943662	.	45200001	45360000	#FF9191	1	0.75
chr2	45360001	45680000	A.2.1.1.1.2.1.1.2.2.2	0.693391115926327	.	45360001	45680000	#FF9191	1	0.75
chr2	45680001	45840000	A.1.2.2.2.2.1.1.1.2.1	0.725893824485374	.	45680001	45840000	#FF4848	1	0.875
chr2	45840001	46200000	A.1.1.2.2.1.2.1.1.1.2.2.1	0.898158179848321	.	45840001	46200000	#FF0000	1	1
chr2	46200001	46400000	A.1.2.2.2.2.1.2.1	0.721560130010834	.	46200001	46400000	#FF4848	1	0.875
chr2	46400001	46600000	A.1.2.1.2.1.1.1.1.2.2.1.2	0.817984832069339	.	46400001	46600000	#FF4848	1	0.875
chr2	46600001	46720000	A.2.1.2.1.1.1.1	0.650054171180932	.	46600001	46720000	#FF9191	1	0.75
chr2	46720001	46880000	A.1.1.2.2.1.2.1.2.1.2.1	0.893824485373781	.	46720001	46880000	#FF0000	1	1
chr2	46880001	47160000	A.1.2.1.2.1.1.1.1.1	0.822318526543879	.	46880001	47160000	#FF4848	1	0.875
chr2	47160001	47560000	A.1.1.2.1.1.1.1.2.2.2	0.940411700975081	.	47160001	47560000	#FF0000	1	1
chr2	47560001	47840000	A.1.2.2.1.2.1.1.1.1	0.763813651137595	.	47560001	47840000	#FF4848	1	0.875
chr2	47840001	48080000	A.1.1.2.2.1.2.1.1.1.2.1	0.899241603466956	.	47840001	48080000	#FF0000	1	1
chr2	48080001	48360000	A.1.2.1.2.1.1.2.1	0.81148429035753	.	48080001	48360000	#FF4848	1	0.875
chr2	48360001	48720000	A.1.1.1.2.2.1.1.2.2.1	0.963163596966414	.	48360001	48720000	#FF0000	1	1
chr2	48720001	49000000	B.1.1.1.1.1.1.1.1.1	0.484290357529794	.	48720001	49000000	#DADAFF	1	0.5
chr2	49000001	49200000	B.1.2.1.2.1.1.1.1.2.1.1	0.359696641386782	.	49000001	49200000	#9191FF	1	0.375
chr2	49200001	49320000	A.2.2.2.2.2.1.2.2.1.1	0.496208017334778	.	49200001	49320000	#FFDADA	1	0.625
chr2	49320001	49480000	B.2.1.1.2.2.1.1.1.1.1	0.234019501625135	.	49320001	49480000	#4848FF	1	0.25
chr2	49480001	49680000	B.2.1.1.2.1.1.2.2.2	0.244853737811484	.	49480001	49680000	#4848FF	1	0.25
chr2	49680001	50080000	B.2.2.1.1.1.2.2.1.2.1	0.112676056338028	.	49680001	50080000	#0000FF	1	0.125
chr2	50080001	50280000	B.2.1.2.2.2.2.2.2.2	0.124593716143012	.	50080001	50280000	#4848FF	1	0.25
chr2	50280001	50440000	B.2.1.1.2.2.1.1.2.2	0.225352112676056	.	50280001	50440000	#4848FF	1	0.25
chr2	50440001	50720000	B.2.1.2.2.1.2.1.2.2	0.147345612134345	.	50440001	50720000	#4848FF	1	0.25
chr2	50720001	51160000	B.2.2.1.1.2.1.1.2.2	0.105092091007584	.	50720001	51160000	#0000FF	1	0.125
chr2	51160001	51440000	B.2.2.1.1.1.2.1.1	0.118093174431203	.	51160001	51440000	#0000FF	1	0.125
chr2	51440001	51640000	B.2.1.2.2.1.2.1.1.2.1	0.150595882990249	.	51440001	51640000	#4848FF	1	0.25
chr2	51640001	52000000	B.2.2.2.1.2.2.2.1.1.2	0.0205850487540628	.	51640001	52000000	#0000FF	1	0.125
chr2	52000001	52160000	B.2.1.2.2.1.1.1.2.2.2.2	0.154929577464789	.	52000001	52160000	#4848FF	1	0.25
chr2	52160001	52400000	B.2.2.1.1.2.1.1.2.1.2.1	0.107258938244854	.	52160001	52400000	#0000FF	1	0.125
chr2	52400001	52520000	B.2.1.2.2.1.1.1.2.2.2.1	0.156013001083424	.	52400001	52520000	#4848FF	1	0.25
chr2	52520001	52920000	B.2.2.2.1.2.2.1.1.2.2.2	0.028169014084507	.	52520001	52920000	#0000FF	1	0.125
chr2	52920001	53080000	B.2.1.2.2.2.2.2.1.2.1	0.127843986998917	.	52920001	53080000	#4848FF	1	0.25
chr2	53080001	53240000	B.2.1.2.2.1.1.1.2.2.1.1	0.158179848320693	.	53080001	53240000	#4848FF	1	0.25
chr2	53240001	53480000	B.2.1.2.2.2.2.2.1.1	0.128927410617551	.	53240001	53480000	#4848FF	1	0.25
chr2	53480001	53640000	B.2.1.1.2.1.2.2.2.1.1	0.23726977248104	.	53480001	53640000	#4848FF	1	0.25
chr2	53640001	53920000	B.1.2.1.2.1.1.1.1.1.1.1.2	0.362946912242687	.	53640001	53920000	#9191FF	1	0.375
chr2	53920001	54080000	A.2.1.1.2.1.1.2.2	0.670639219934995	.	53920001	54080000	#FF9191	1	0.75
chr2	54080001	54240000	A.1.2.2.1.2.1.1.2.1	0.761646803900325	.	54080001	54240000	#FF4848	1	0.875
chr2	54240001	54560000	A.2.1.2.1.2.2.1.2.1.1.1	0.628385698808234	.	54240001	54560000	#FF9191	1	0.75
chr2	54560001	54720000	A.2.2.1.1.2.2.1.2.2	0.575297941495125	.	54560001	54720000	#FFDADA	1	0.625
chr2	54720001	54880000	A.1.1.2.2.1.1.1.1.2	0.907908992416035	.	54720001	54880000	#FF0000	1	1
chr2	54880001	55200000	A.1.2.1.1.1.2.2.1.1.2	0.847237269772481	.	54880001	55200000	#FF4848	1	0.875
chr2	55200001	55440000	A.1.1.2.1.1.1.2.1.1	0.939328277356446	.	55200001	55440000	#FF0000	1	1
chr2	55440001	55640000	A.1.1.2.1.1.1.2.1.2	0.938244853737812	.	55440001	55640000	#FF0000	1	1
chr2	55640001	55920000	A.1.1.2.2.1.1.1.1.1.1.2	0.910075839653304	.	55640001	55920000	#FF0000	1	1
chr2	55920001	56360000	B.1.2.1.2.1.1.1.2.1.1	0.356446370530878	.	55920001	56360000	#9191FF	1	0.375
chr2	56360001	56720000	B.2.2.1.1.1.2.1.2.1	0.117009750812568	.	56360001	56720000	#0000FF	1	0.125
chr2	56720001	57080000	B.2.2.2.1.2.1.2.2	0.0325027085590466	.	56720001	57080000	#0000FF	1	0.125
chr2	57080001	57160000	B.2.1.1.2.2.2.1.1.1	0.217768147345612	.	57080001	57160000	#4848FF	1	0.25
chr2	57160001	57280000	B.2.1.2.2.2.2.1.2	0.130010834236186	.	57160001	57280000	#4848FF	1	0.25
chr2	57280001	57560000	B.2.2.1.1.2.1.1.2.1.1	0.108342361863489	.	57280001	57560000	#0000FF	1	0.125
chr2	57560001	57920000	B.2.1.2.2.2.2.1.1.2	0.131094257854821	.	57560001	57920000	#4848FF	1	0.25
chr2	57920001	58120000	B.1.1.2.2.1.1.2.2	0.411700975081257	.	57920001	58120000	#DADAFF	1	0.5
chr2	58120001	58480000	A.1.2.1.2.2.2.2.2	0.778981581798483	.	58120001	58480000	#FF4848	1	0.875
chr2	58480001	58760000	B.1.2.1.1.2.2.2.2	0.365113759479957	.	58480001	58760000	#9191FF	1	0.375
chr2	58760001	59000000	B.2.1.1.2.1.1.1.2.1	0.251354279523294	.	58760001	59000000	#4848FF	1	0.25
chr2	59000001	59120000	B.1.1.2.2.1.2.1.1.2.2	0.407367280606717	.	59000001	59120000	#DADAFF	1	0.5
chr2	59120001	59520000	B.1.2.2.1.2.1.2.1	0.317443120260022	.	59120001	59520000	#9191FF	1	0.375
chr2	59520001	59840000	B.2.1.1.2.2.1.1.1.1.2.2.2.1	0.230769230769231	.	59520001	59840000	#4848FF	1	0.25
chr2	59840001	59920000	B.1.2.2.1.2.2.2.1.1	0.313109425785482	.	59840001	59920000	#9191FF	1	0.375
chr2	59920001	60360000	B.1.2.1.2.1.1.1.2.1.2	0.355362946912243	.	59920001	60360000	#9191FF	1	0.375
chr2	60360001	60520000	A.2.2.2.2.2.1.2.1.1.2	0.499458288190683	.	60360001	60520000	#FFDADA	1	0.625
chr2	60520001	60760000	A.1.1.2.2.1.1.2.2.1	0.90249187432286	.	60520001	60760000	#FF0000	1	1
chr2	60760001	60920000	A.2.1.1.2.1.1.2.1	0.671722643553629	.	60760001	60920000	#FF9191	1	0.75
chr2	60920001	61160000	A.1.1.2.1.1.2.1.2.1	0.932827735644637	.	60920001	61160000	#FF0000	1	1
chr2	61160001	61320000	A.1.1.2.2.1.2.1.2.2.1.1.1	0.891657638136511	.	61160001	61320000	#FF0000	1	1
chr2	61320001	61400000	A.1.2.2.2.2.2.2.1.1	0.715059588299025	.	61320001	61400000	#FF4848	1	0.875
chr2	61400001	61760000	A.1.1.1.2.1.2.2.1.2.1.2	0.977248104008667	.	61400001	61760000	#FF0000	1	1
chr2	61760001	62080000	A.1.1.1.2.2.1.2.1.2.2	0.95557963163597	.	61760001	62080000	#FF0000	1	1
chr2	62080001	62360000	A.1.1.1.2.2.1.1.2.2.2.2	0.959913326110509	.	62080001	62360000	#FF0000	1	1
chr2	62360001	62680000	A.1.1.1.2.2.1.1.2.2.2.1.1	0.962080173347779	.	62360001	62680000	#FF0000	1	1
chr2	62680001	62880000	A.2.1.2.1.2.2.1.2.1.1.2	0.627302275189599	.	62680001	62880000	#FF9191	1	0.75
chr2	62880001	63040000	A.2.1.1.1.2.1.2.2.2	0.686890574214518	.	62880001	63040000	#FF9191	1	0.75
chr2	63040001	63360000	A.2.2.2.1.2.2.2	0.512459371614301	.	63040001	63360000	#FFDADA	1	0.625
chr2	63360001	63560000	B.1.2.2.1.2.1.1.2.1	0.319609967497291	.	63360001	63560000	#9191FF	1	0.375
chr2	63560001	63800000	B.1.1.2.2.1.2.1.1.1.1	0.410617551462622	.	63560001	63800000	#DADAFF	1	0.5
chr2	63800001	64040000	A.2.2.1.2.2.2.2.2.1	0.538461538461538	.	63800001	64040000	#FFDADA	1	0.625
chr2	64040001	64200000	A.1.2.2.2.2.1.1.1.1	0.726977248104009	.	64040001	64200000	#FF4848	1	0.875
chr2	64200001	64520000	A.1.1.1.2.1.2.2.2.1.1	0.975081256771398	.	64200001	64520000	#FF0000	1	1
chr2	64520001	64720000	A.1.2.2.2.2.1.1.2.2	0.722643553629469	.	64520001	64720000	#FF4848	1	0.875
chr2	64720001	64880000	A.1.2.1.2.1.1.1.1.2.1.1	0.821235102925244	.	64720001	64880000	#FF4848	1	0.875
chr2	64880001	65080000	A.1.1.1.2.2.1.1.1.1.2.2	0.968580715059588	.	64880001	65080000	#FF0000	1	1
chr2	65080001	65280000	A.1.2.1.1.1.1.2.2.1.1	0.85590465872156	.	65080001	65280000	#FF4848	1	0.875
chr2	65280001	65480000	A.1.2.1.1.1.1.2.2.2.2.1	0.852654387865656	.	65280001	65480000	#FF4848	1	0.875
chr2	65480001	65840000	A.1.1.2.2.1.1.2.2.2	0.901408450704225	.	65480001	65840000	#FF0000	1	1
chr2	65840001	66240000	B.1.1.2.2.1.1.1.2	0.416034669555796	.	65840001	66240000	#DADAFF	1	0.5
chr2	66240001	66600000	B.2.1.1.2.2.1.2.2.1	0.222101841820152	.	66240001	66600000	#4848FF	1	0.25
chr2	66600001	66920000	B.2.1.1.2.2.1.2.2.2.2.1	0.219934994582882	.	66600001	66920000	#4848FF	1	0.25
chr2	66920001	67400000	B.2.2.1.1.1.2.1.2.2.2	0.114842903575298	.	66920001	67400000	#0000FF	1	0.125
chr2	67400001	67520000	B.1.2.2.1.2.2.2.1.2	0.312026002166847	.	67400001	67520000	#9191FF	1	0.375
chr2	67520001	67640000	B.1.1.2.2.1.2.2.1.2.2	0.401950162513543	.	67520001	67640000	#DADAFF	1	0.5
chr2	67640001	67840000	B.1.2.2.1.2.1.2.2.1	0.316359696641387	.	67640001	67840000	#9191FF	1	0.375
chr2	67840001	68080000	B.1.2.1.2.1.1.2.2.2	0.347778981581798	.	67840001	68080000	#9191FF	1	0.375
chr2	68080001	68280000	B.1.1.1.1.1.1.1.2.2	0.481040086673889	.	68080001	68280000	#DADAFF	1	0.5
chr2	68280001	68720000	A.1.1.2.1.1.1.2.2.2	0.936078006500542	.	68280001	68720000	#FF0000	1	1
chr2	68720001	68880000	A.2.2.1.1.2.2.1.2.1.2	0.576381365113759	.	68720001	68880000	#FFDADA	1	0.625
chr2	68880001	69080000	A.1.2.2.2.2.1.1.2.1	0.723726977248104	.	68880001	69080000	#FF4848	1	0.875
chr2	69080001	69520000	A.2.2.1.1.1.2.1.1.1	0.591549295774648	.	69080001	69520000	#FFDADA	1	0.625
chr2	69520001	69760000	A.1.2.1.1.1.1.2.2.1.2	0.854821235102925	.	69520001	69760000	#FF4848	1	0.875
chr2	69760001	69920000	A.1.1.2.2.1.2.1.1.1.2.2.2	0.897074756229686	.	69760001	69920000	#FF0000	1	1
chr2	69920001	70280000	A.1.1.1.2.1.2.2.1.2.1.1	0.978331527627302	.	69920001	70280000	#FF0000	1	1
chr2	70280001	70520000	A.1.1.2.1.1.1.1.2.1.1	0.943661971830986	.	70280001	70520000	#FF0000	1	1
chr2	70520001	70760000	A.2.1.2.1.2.1.1.2.2.2	0.635969664138678	.	70520001	70760000	#FF9191	1	0.75
chr2	70760001	70880000	A.2.2.2.2.1.1.1.2	0.510292524377031	.	70760001	70880000	#FFDADA	1	0.625
chr2	70880001	71200000	A.2.1.2.1.2.2.1.2.1.2.2	0.624052004333694	.	70880001	71200000	#FF9191	1	0.75
chr2	71200001	71400000	A.1.2.2.1.2.1.1.1.2	0.76273022751896	.	71200001	71400000	#FF4848	1	0.875
chr2	71400001	71720000	A.2.1.1.1.1.1.1.2	0.70964247020585	.	71400001	71720000	#FF9191	1	0.75
chr2	71720001	72080000	B.1.1.2.1.2.2.1.1.2	0.422535211267606	.	71720001	72080000	#DADAFF	1	0.5
chr2	72080001	72560000	B.2.1.1.2.1.1.1.1.2	0.252437703141928	.	72080001	72560000	#4848FF	1	0.25
chr2	72560001	72760000	B.2.1.2.2.1.1.1.2.1.1	0.161430119176598	.	72560001	72760000	#4848FF	1	0.25
chr2	72760001	73080000	B.1.2.1.1.2.2.2.1.1	0.367280606717226	.	72760001	73080000	#9191FF	1	0.375
chr2	73080001	73440000	A.2.1.2.1.2.2.1.1.1	0.631635969664139	.	73080001	73440000	#FF9191	1	0.75
chr2	73440001	73600000	A.1.2.2.2.2.1.1.1.2.2	0.724810400866739	.	73440001	73600000	#FF4848	1	0.875
chr2	73600001	73960000	A.1.1.2.2.1.1.2.1.1	0.90465872156013	.	73600001	73960000	#FF0000	1	1
chr2	73960001	74120000	A.1.2.1.1.1.1.2.2.2.1	0.85373781148429	.	73960001	74120000	#FF4848	1	0.875
chr2	74120001	74640000	A.1.1.1.1.2.1.2	0.996749729144095	.	74120001	74640000	#FF0000	1	1
chr2	74640001	74840000	A.1.1.1.2.2.1.1.1.1.2.1	0.969664138678223	.	74640001	74840000	#FF0000	1	1
chr2	74840001	75160000	A.1.2.1.1.1.2.2.1.2	0.846153846153846	.	74840001	75160000	#FF4848	1	0.875
chr2	75160001	75240000	A.2.2.1.1.2.2.1.1.1	0.580715059588299	.	75160001	75240000	#FFDADA	1	0.625
chr2	75240001	75560000	A.2.2.1.2.2.2.1.1.1	0.546045503791983	.	75240001	75560000	#FFDADA	1	0.625
chr2	75560001	75720000	A.2.2.1.1.2.2.1.2.1.1	0.577464788732394	.	75560001	75720000	#FFDADA	1	0.625
chr2	75720001	75920000	A.2.2.2.1.2.2.1.1	0.516793066088841	.	75720001	75920000	#FFDADA	1	0.625
chr2	75920001	76160000	B.1.1.1.1.1.1.1.1.2	0.483206933911159	.	75920001	76160000	#DADAFF	1	0.5
chr2	76160001	76400000	B.2.2.1.1.1.2.2.1.1	0.113759479956663	.	76160001	76400000	#0000FF	1	0.125
chr2	76400001	76480000	B.2.1.1.2.2.2.1.1.2.2	0.214517876489707	.	76400001	76480000	#4848FF	1	0.25
chr2	76480001	76560000	B.2.1.1.2.1.2.1.2.1.1	0.24160346695558	.	76480001	76560000	#4848FF	1	0.25
chr2	76560001	76840000	B.2.2.1.1.1.1.1.2.1	0.122426868905742	.	76560001	76840000	#0000FF	1	0.125
chr2	76840001	77480000	B.2.2.2.1.2.1.2.1	0.0335861321776815	.	76840001	77480000	#0000FF	1	0.125
chr2	77480001	77600000	B.2.1.2.2.2.1.2.1	0.135427952329361	.	77480001	77600000	#4848FF	1	0.25
chr2	77600001	77800000	B.2.2.1.1.1.1.1.2.2.1	0.121343445287107	.	77600001	77800000	#0000FF	1	0.125
chr2	77800001	77880000	B.2.1.1.2.2.2.1.1.2.1.2	0.215601300108342	.	77800001	77880000	#4848FF	1	0.25
chr2	77880001	77960000	B.2.1.1.2.1.2.1.2.1.2	0.240520043336945	.	77880001	77960000	#4848FF	1	0.25
chr2	77960001	78080000	B.2.1.2.2.1.1.1.2.1.2.2	0.159263271939328	.	77960001	78080000	#4848FF	1	0.25
chr2	78080001	78480000	B.2.2.2.1.2.2.2.2	0.0184182015167931	.	78080001	78480000	#0000FF	1	0.125
chr2	78480001	78760000	B.2.2.1.1.2.1.2.2	0.102925243770314	.	78480001	78760000	#0000FF	1	0.125
chr2	78760001	79120000	B.2.2.1.1.1.1.1.2.2.2	0.120260021668472	.	78760001	79120000	#0000FF	1	0.125
chr2	79120001	79280000	B.1.2.2.1.2.1.1.1.2.1	0.322860238353196	.	79120001	79280000	#9191FF	1	0.375
chr2	79280001	79560000	B.2.2.1.1.1.1.1.1	0.123510292524377	.	79280001	79560000	#0000FF	1	0.125
chr2	79560001	80280000	B.2.2.2.2.1.1.1	0.0173347778981582	.	79560001	80280000	#0000FF	1	0.125
chr2	80280001	80480000	B.2.1.1.2.1.2.1.2.2	0.23943661971831	.	80280001	80480000	#4848FF	1	0.25
chr2	80480001	80680000	B.2.1.1.2.1.1.1.1.1.2	0.253521126760563	.	80480001	80680000	#4848FF	1	0.25
chr2	80680001	80800000	B.1.1.2.2.1.2.1.1.1.2	0.409534127843987	.	80680001	80800000	#DADAFF	1	0.5
chr2	80800001	81040000	B.2.1.1.2.1.1.1.2.2	0.250270855904659	.	80800001	81040000	#4848FF	1	0.25
chr2	81040001	81440000	B.2.2.2.1.2.1.1.1.2	0.0357529794149512	.	81040001	81440000	#0000FF	1	0.125
chr2	81440001	81600000	B.2.1.1.2.2.2.1.1.2.1.1	0.216684723726977	.	81440001	81600000	#4848FF	1	0.25
chr2	81600001	81840000	B.2.1.2.2.2.2.1.1.1	0.132177681473456	.	81600001	81840000	#4848FF	1	0.25
chr2	81840001	82160000	B.2.1.2.2.2.1.2.2.2	0.133261105092091	.	81840001	82160000	#4848FF	1	0.25
chr2	82160001	82240000	B.2.1.1.2.1.2.1.1.2	0.242686890574215	.	82160001	82240000	#4848FF	1	0.25
chr2	82240001	82680000	B.2.2.1.1.2.1.2.1	0.104008667388949	.	82240001	82680000	#0000FF	1	0.125
chr2	82680001	83040000	B.2.2.2.1.2.1.1.1.1	0.0368364030335861	.	82680001	83040000	#0000FF	1	0.125
chr2	83040001	83360000	B.2.2.2.1.2.1.1.2	0.0346695557963164	.	83040001	83360000	#0000FF	1	0.125
chr2	83360001	83480000	B.2.1.2.2.1.1.1.2.1.2.1	0.160346695557963	.	83360001	83480000	#4848FF	1	0.25
chr2	83480001	83880000	B.2.2.2.1.2.2.2.1.1.1	0.0216684723726977	.	83480001	83880000	#0000FF	1	0.125
chr2	83880001	84080000	B.2.2.1.1.1.1.2	0.119176598049837	.	83880001	84080000	#0000FF	1	0.125
chr2	84080001	84640000	B.2.1.1.2.2.1.2.2.2.1	0.221018418201517	.	84080001	84640000	#4848FF	1	0.25
chr2	84640001	85120000	A.2.2.1.2.2.2.1.1.2	0.544962080173348	.	84640001	85120000	#FFDADA	1	0.625
chr2	85120001	85280000	A.1.2.1.2.1.1.1.2.1.2	0.814734561213434	.	85120001	85280000	#FF4848	1	0.875
chr2	85280001	85520000	A.2.1.1.1.2.1.2.1.2.1	0.690140845070423	.	85280001	85520000	#FF9191	1	0.75
chr2	85520001	85680000	A.1.2.1.2.1.1.1.2.1.1	0.815817984832069	.	85520001	85680000	#FF4848	1	0.875
chr2	85680001	86080000	A.1.1.1.2.1.2.1.1.2.1	0.983748645720477	.	85680001	86080000	#FF0000	1	1
chr2	86080001	86480000	A.1.1.1.2.1.2.1.1.2.2	0.982665222101842	.	86080001	86480000	#FF0000	1	1
chr2	86480001	86720000	A.1.1.2.2.1.2.2.2.1	0.884073672806067	.	86480001	86720000	#FF0000	1	1
chr2	86720001	86880000	A.1.2.1.2.1.1.1.2.2.2	0.812567713976165	.	86720001	86880000	#FF4848	1	0.875
chr2	86880001	87040000	A.2.1.1.1.2.1.2.1.1.1	0.692307692307692	.	86880001	87040000	#FF9191	1	0.75
chr2	87040001	87160000	A.2.2.1.1.2.2.1.1.2.2	0.578548212351029	.	87040001	87160000	#FFDADA	1	0.625
chr2	87280001	87360000	A.2.2.1.1.2.2.1.1.2.2	0.578548212351029	.	87280001	87360000	#FFDADA	1	0.625
chr2	87440001	87520000	A.2.2.1.1.2.2.1.1.2.2	0.578548212351029	.	87440001	87520000	#FFDADA	1	0.625
chr2	87560001	87600000	A.2.2.1.1.2.2.1.1.2.2	0.578548212351029	.	87560001	87600000	#FFDADA	1	0.625
chr2	87760001	87880000	A.2.2.1.1.2.2.1.1.2.2	0.578548212351029	.	87760001	87880000	#FFDADA	1	0.625
chr2	87920001	87960000	A.2.2.1.1.2.2.1.1.2.2	0.578548212351029	.	87920001	87960000	#FFDADA	1	0.625
chr2	88160001	88520000	A.2.2.2.2.2.1.2.1.1.1	0.500541711809317	.	88160001	88520000	#FFDADA	1	0.625
chr2	88520001	88840000	B.1.1.2.1.2.1.2	0.42578548212351	.	88520001	88840000	#DADAFF	1	0.5
chr2	88840001	89360000	A.1.2.1.1.1.2.2.1.1.1	0.848320693391116	.	88840001	89360000	#FF4848	1	0.875
chr2	89400001	89480000	A.1.2.1.1.1.2.2.1.1.1	0.848320693391116	.	89400001	89480000	#FF4848	1	0.875
chr2	89480001	89600000	B.1.1.1.1.1.2.2	0.470205850487541	.	89480001	89600000	#DADAFF	1	0.5
chr2	89880001	89920000	B.1.1.2.1.2.2.2	0.419284940411701	.	89880001	89920000	#DADAFF	1	0.5
chr2	90000001	90160000	B.1.1.2.1.2.2.2	0.419284940411701	.	90000001	90160000	#DADAFF	1	0.5
chr2	90200001	90280000	B.1.1.2.1.2.2.2	0.419284940411701	.	90200001	90280000	#DADAFF	1	0.5
chr2	90400001	90480000	B.1.2.2.1.2.2.2.2	0.310942578548212	.	90400001	90480000	#9191FF	1	0.375
chr2	91640001	91720000	B.1.2.2.1.2.2.2.2	0.310942578548212	.	91640001	91720000	#9191FF	1	0.375
chr2	91760001	92000000	B.2.1.1.2.1.1.1.1.1.1	0.254604550379198	.	91760001	92000000	#4848FF	1	0.25
chr2	92040001	92200000	B.2.1.1.2.1.2.1.1.1	0.243770314192849	.	92040001	92200000	#4848FF	1	0.25
chr2	95360001	95600000	B.1.2.2.1.2.1.2.2.2	0.315276273022752	.	95360001	95600000	#9191FF	1	0.375
chr2	95600001	95960000	A.2.1.1.1.1.1.1.1	0.710725893824485	.	95600001	95960000	#FF9191	1	0.75
chr2	96000001	96040000	A.2.1.1.1.1.1.1.1	0.710725893824485	.	96000001	96040000	#FF9191	1	0.75
chr2	96040001	96080000	A.1.2.2.2.2.2.1.1	0.719393282773565	.	96040001	96080000	#FF4848	1	0.875
chr2	96120001	96280000	A.1.2.2.2.2.2.1.1	0.719393282773565	.	96120001	96280000	#FF4848	1	0.875
chr2	96320001	96520000	A.1.2.2.2.2.2.1.1	0.719393282773565	.	96320001	96520000	#FF4848	1	0.875
chr2	96520001	96680000	A.1.2.2.1.2.1.2.2	0.752979414951246	.	96520001	96680000	#FF4848	1	0.875
chr2	96720001	96920000	A.1.1.2.2.1.2.2.1	0.885157096424702	.	96720001	96920000	#FF0000	1	1
chr2	96920001	97240000	A.1.1.1.2.2.1.2.2	0.954496208017335	.	96920001	97240000	#FF0000	1	1
chr2	97240001	97520000	A.1.1.2.1.1.2.2	0.930660888407367	.	97240001	97520000	#FF0000	1	1
chr2	97560001	97640000	A.2.1.2.1.1.1.2	0.648970747562297	.	97560001	97640000	#FF9191	1	0.75
chr2	97640001	97880000	A.1.2.2.2.2.2.1.2.1	0.71830985915493	.	97640001	97880000	#FF4848	1	0.875
chr2	98000001	98040000	A.1.1.1.2.2.1.1.1.2.1	0.967497291440953	.	98000001	98040000	#FF0000	1	1
chr2	98120001	98200000	A.1.1.1.2.2.1.1.1.2.1	0.967497291440953	.	98120001	98200000	#FF0000	1	1
chr2	98240001	98680000	A.1.1.1.2.2.1.1.1.2.1	0.967497291440953	.	98240001	98680000	#FF0000	1	1
chr2	98680001	98840000	A.1.2.2.2.2.2.1.2.2.2	0.71614301191766	.	98680001	98840000	#FF4848	1	0.875
chr2	98840001	99040000	A.2.1.1.1.2.1.2.1.2.2	0.689057421451788	.	98840001	99040000	#FF9191	1	0.75
chr2	99040001	99200000	A.1.1.2.2.1.2.2.2.2	0.882990249187432	.	99040001	99200000	#FF0000	1	1
chr2	99200001	99480000	A.2.1.1.1.2.1.1.1.2	0.696641386782232	.	99200001	99480000	#FF9191	1	0.75
chr2	99480001	99720000	A.2.2.1.1.2.2.1.1.2.1	0.579631635969664	.	99480001	99720000	#FFDADA	1	0.625
chr2	99720001	99920000	A.1.2.2.2.2.2.1.2.2.1	0.717226435536295	.	99720001	99920000	#FF4848	1	0.875
chr2	99920001	100120000	A.1.2.1.1.1.1.2.1.1	0.85807150595883	.	99920001	100120000	#FF4848	1	0.875
chr2	100160001	100480000	B.1.1.1.1.1.2.1.2.1	0.475622968580715	.	100160001	100480000	#DADAFF	1	0.5
chr2	100480001	100680000	B.1.1.1.2.1.2.1.1.1.2.2	0.451787648970748	.	100480001	100680000	#DADAFF	1	0.5
chr2	100680001	100760000	B.1.1.1.1.1.2.1.2.2.1.1.2	0.473456121343445	.	100680001	100760000	#DADAFF	1	0.5
chr2	100760001	100840000	A.2.2.2.2.1.1.2	0.509209100758397	.	100760001	100840000	#FFDADA	1	0.625
chr2	100840001	100920000	B.1.1.2.1.2.1.1	0.426868905742145	.	100840001	100920000	#DADAFF	1	0.5
chr2	100920001	101240000	A.2.1.2.1.2.1.1.1.2.1	0.642470205850488	.	100920001	101240000	#FF9191	1	0.75
chr2	101240001	101600000	A.2.1.2.1.2.1.2.1.1	0.634886240520043	.	101240001	101600000	#FF9191	1	0.75
chr2	101600001	101960000	A.1.1.2.1.1.1.1.1	0.944745395449621	.	101600001	101960000	#FF0000	1	1
chr2	101960001	102240000	A.2.2.1.1.1.2.1.1.2	0.590465872156013	.	101960001	102240000	#FFDADA	1	0.625
chr2	102240001	102400000	A.2.1.2.1.2.1.1.2.2.1.1.1	0.639219934994583	.	102240001	102400000	#FF9191	1	0.75
chr2	102400001	102480000	A.2.2.2.1.2.1.1.1.2.1	0.526543878656555	.	102400001	102480000	#FFDADA	1	0.625
chr2	102480001	102680000	A.2.2.2.2.2.2.1.1.2.2	0.490790899241603	.	102480001	102680000	#FFDADA	1	0.625
chr2	102680001	102840000	A.2.2.2.2.2.2.2.1.2	0.486457204767064	.	102680001	102840000	#FFDADA	1	0.625
chr2	102840001	103080000	A.2.2.2.2.2.2.1.2.1	0.489707475622969	.	102840001	103080000	#FFDADA	1	0.625
chr2	103080001	103400000	A.2.2.1.2.2.2.1.2.1	0.543878656554713	.	103080001	103400000	#FFDADA	1	0.625
chr2	103400001	103600000	B.1.2.2.1.1.2.2	0.326110509209101	.	103400001	103600000	#9191FF	1	0.375
chr2	103600001	103800000	B.2.1.2.2.2.1.1.1.1.2	0.143011917659805	.	103600001	103800000	#4848FF	1	0.25
chr2	103800001	103880000	B.2.1.2.2.2.1.2.2.1	0.134344528710726	.	103800001	103880000	#4848FF	1	0.25
chr2	103880001	104040000	B.2.1.2.2.2.1.1.2.1.2	0.1397616468039	.	103880001	104040000	#4848FF	1	0.25
chr2	104040001	104200000	B.2.2.1.2.2.2.1.2.1.2	0.0606717226435536	.	104040001	104200000	#0000FF	1	0.125
chr2	104200001	104480000	B.2.2.2.1.1.2.2.1.1	0.0433369447453954	.	104200001	104480000	#0000FF	1	0.125
chr2	104480001	104760000	B.2.2.1.2.1.2.2.1.1.1	0.0845070422535211	.	104480001	104760000	#0000FF	1	0.125
chr2	104760001	104960000	B.2.1.2.2.1.1.2.1	0.153846153846154	.	104760001	104960000	#4848FF	1	0.25
chr2	104960001	105280000	B.2.1.1.2.2.1.2.1.1	0.224268689057421	.	104960001	105280000	#4848FF	1	0.25
chr2	105280001	105400000	B.1.2.1.2.1.1.2.2.1	0.348862405200433	.	105280001	105400000	#9191FF	1	0.375
chr2	105400001	105640000	B.1.1.1.2.1.2.2.1.1.1	0.447453954496208	.	105400001	105640000	#DADAFF	1	0.5
chr2	105640001	105880000	A.2.1.1.2.1.1.1.2.2.2	0.672806067172264	.	105640001	105880000	#FF9191	1	0.75
chr2	105880001	106040000	A.2.1.1.1.1.1.2.1	0.708559046587216	.	105880001	106040000	#FF9191	1	0.75
chr2	106040001	106320000	A.2.2.2.1.2.1.1.1.1	0.52762730227519	.	106040001	106320000	#FFDADA	1	0.625
chr2	106320001	106520000	A.1.2.1.1.1.2.1.2	0.849404117009751	.	106320001	106520000	#FF4848	1	0.875
chr2	106520001	106840000	A.2.1.2.1.2.1.2.1.2	0.633802816901408	.	106520001	106840000	#FF9191	1	0.75
chr2	106840001	106920000	B.1.1.2.2.2.2.2	0.387865655471289	.	106840001	106920000	#DADAFF	1	0.5
chr2	106920001	107000000	B.1.2.1.2.1.1.2.1.2.1	0.351029252437703	.	106920001	107000000	#9191FF	1	0.375
chr2	107080001	107240000	B.1.2.1.2.1.1.2.1.2.1	0.351029252437703	.	107080001	107240000	#9191FF	1	0.375
chr2	107240001	107560000	B.2.2.1.1.1.2.2.2	0.110509209100758	.	107240001	107560000	#0000FF	1	0.125
chr2	107560001	108000000	B.2.2.2.1.2.2.2.1.2	0.019501625135428	.	107560001	108000000	#0000FF	1	0.125
chr2	108000001	108440000	B.2.2.2.2.1.2.2.2.1.2	0.00541711809317443	.	108000001	108440000	#0000FF	1	0.125
chr2	108520001	108640000	B.2.2.2.2.1.2.2.2.1.2	0.00541711809317443	.	108520001	108640000	#0000FF	1	0.125
chr2	108640001	109040000	B.1.2.1.2.1.1.2.1.2.2	0.349945828819068	.	108640001	109040000	#9191FF	1	0.375
chr2	109040001	109240000	A.1.2.1.2.2.2.2.1.1.1.2	0.784398699891658	.	109040001	109240000	#FF4848	1	0.875
chr2	109240001	109440000	A.1.2.2.1.1.2.2.1	0.767063921993499	.	109240001	109440000	#FF4848	1	0.875
chr2	109440001	109760000	A.2.1.2.1.2.1.1.1.1	0.643553629469122	.	109440001	109760000	#FF9191	1	0.75
chr2	109760001	110080000	A.2.1.1.2.2.2.2.1	0.652221018418202	.	109760001	110080000	#FF9191	1	0.75
chr2	110080001	110120000	A.2.1.1.2.2.2.2.2	0.651137594799567	.	110080001	110120000	#FF9191	1	0.75
chr2	110240001	110520000	A.2.1.1.2.2.2.2.2	0.651137594799567	.	110240001	110520000	#FF9191	1	0.75
chr2	110840001	111000000	A.2.1.1.2.2.2.2.2	0.651137594799567	.	110840001	111000000	#FF9191	1	0.75
chr2	111360001	111760000	A.1.2.2.1.1.2.1.1.1.1	0.772481040086674	.	111360001	111760000	#FF4848	1	0.875
chr2	111760001	112040000	A.1.1.2.2.2.2.2.2	0.864572047670639	.	111760001	112040000	#FF0000	1	1
chr2	112080001	112200000	A.2.2.2.1.2.1.1.2.2	0.522210184182015	.	112080001	112200000	#FFDADA	1	0.625
chr2	112320001	112480000	A.2.1.2.1.2.1.1.2.2.1.1.2	0.638136511375948	.	112320001	112480000	#FF9191	1	0.75
chr2	112480001	112560000	A.2.2.1.1.2.2.2.1	0.57421451787649	.	112480001	112560000	#FFDADA	1	0.625
chr2	112600001	112920000	A.1.1.2.1.2.2.2	0.912242686890574	.	112600001	112920000	#FF0000	1	1
chr2	112920001	113040000	A.1.2.1.2.1.2.1.1	0.808234019501625	.	112920001	113040000	#FF4848	1	0.875
chr2	113040001	113120000	A.1.1.1.1.2.1.1.1	0.998916576381365	.	113040001	113120000	#FF0000	1	1
chr2	113160001	113720000	A.1.1.1.1.2.1.1.1	0.998916576381365	.	113160001	113720000	#FF0000	1	1
chr2	113720001	113880000	A.1.2.2.1.1.2.1.1.1.2	0.771397616468039	.	113720001	113880000	#FF4848	1	0.875
chr2	113880001	114240000	A.1.2.1.2.1.1.1.2.2.1	0.8136511375948	.	113880001	114240000	#FF4848	1	0.875
chr2	114360001	114720000	A.1.1.2.1.2.1.2.2	0.917659804983749	.	114360001	114720000	#FF0000	1	1
chr2	114720001	115160000	B.1.2.1.2.1.1.2.1.1.1	0.353196099674973	.	114720001	115160000	#9191FF	1	0.375
chr2	115160001	115400000	B.2.1.1.2.2.1.2.1.2	0.223185265438787	.	115160001	115400000	#4848FF	1	0.25
chr2	115400001	115560000	B.2.1.2.2.2.1.1.1.1.1	0.14409534127844	.	115400001	115560000	#4848FF	1	0.25
chr2	115560001	115960000	B.2.2.2.1.1.2.2.2.1	0.0390032502708559	.	115560001	115960000	#0000FF	1	0.125
chr2	115960001	116280000	B.2.2.2.2.1.2.2.1.2.2	0.0075839653304442	.	115960001	116280000	#0000FF	1	0.125
chr2	116280001	116600000	B.2.2.2.1.1.2.2.1.2.2.1	0.0411700975081257	.	116280001	116600000	#0000FF	1	0.125
chr2	116600001	116720000	B.2.2.1.2.1.2.1.2	0.085590465872156	.	116600001	116720000	#0000FF	1	0.125
chr2	116720001	116880000	B.2.2.1.2.1.2.1.1.2	0.0866738894907909	.	116720001	116880000	#0000FF	1	0.125
chr2	116880001	117560000	B.2.2.2.2.2.1.2	0.00216684723726977	.	116880001	117560000	#0000FF	1	0.125
chr2	117560001	117680000	B.2.1.2.2.2.1.1.2.1.1	0.140845070422535	.	117560001	117680000	#4848FF	1	0.25
chr2	117680001	117800000	B.2.1.2.2.2.1.1.2.2.2.2	0.136511375947996	.	117680001	117800000	#4848FF	1	0.25
chr2	117800001	118080000	B.2.2.2.2.1.2.2.1.1	0.00975081256771398	.	117800001	118080000	#0000FF	1	0.125
chr2	118080001	118560000	B.2.1.2.1.1.2.2.2	0.185265438786566	.	118080001	118560000	#4848FF	1	0.25
chr2	118560001	118760000	A.2.2.2.1.2.1.2.2.2.1	0.51895991332611	.	118560001	118760000	#FFDADA	1	0.625
chr2	118760001	119040000	A.1.2.1.2.2.2.2.1.1.1.1	0.785482123510293	.	118760001	119040000	#FF4848	1	0.875
chr2	119040001	119560000	B.1.1.2.1.2.2.1.2.2	0.420368364030336	.	119040001	119560000	#DADAFF	1	0.5
chr2	119560001	119720000	A.2.2.2.1.2.1.1.1.2.2.2	0.524377031419285	.	119560001	119720000	#FFDADA	1	0.625
chr2	119720001	119960000	B.1.1.1.1.1.2.1.2.2.1.1.1	0.47453954496208	.	119720001	119960000	#DADAFF	1	0.5
chr2	119960001	120040000	A.2.1.2.1.2.1.2.2	0.632719393282774	.	119960001	120040000	#FF9191	1	0.75
chr2	120040001	120360000	A.1.2.1.2.2.2.1.1.1.1.2	0.789815817984832	.	120040001	120360000	#FF4848	1	0.875
chr2	120360001	120480000	A.2.1.2.1.2.1.1.2.2.1.2	0.637053087757313	.	120360001	120480000	#FF9191	1	0.75
chr2	120480001	120920000	A.1.1.2.2.2.2.1.2.1.2	0.868905742145179	.	120480001	120920000	#FF0000	1	1
chr2	120920001	121080000	A.1.1.2.2.2.2.2.1.2	0.865655471289274	.	120920001	121080000	#FF0000	1	1
chr2	121080001	121520000	A.2.2.1.2.1.1.1.2.2.2	0.566630552546046	.	121080001	121520000	#FFDADA	1	0.625
chr2	121520001	121600000	B.1.1.1.1.1.2.1.2.2.2	0.471289274106175	.	121520001	121600000	#DADAFF	1	0.5
chr2	121600001	121800000	B.1.1.1.1.1.2.1.2.2.1.2	0.47237269772481	.	121600001	121800000	#DADAFF	1	0.5
chr2	121800001	122520000	A.1.1.2.2.2.2.1.2.2	0.867822318526544	.	121800001	122520000	#FF0000	1	1
chr2	122520001	123080000	B.1.1.2.1.2.2.1.1.1.1	0.424702058504875	.	122520001	123080000	#DADAFF	1	0.5
chr2	123080001	123200000	B.1.1.1.2.1.2.2.2	0.443120260021668	.	123080001	123200000	#DADAFF	1	0.5
chr2	123200001	123400000	A.2.2.2.2.2.2.2.2	0.485373781148429	.	123200001	123400000	#FFDADA	1	0.625
chr2	123400001	123560000	A.2.2.1.2.2.1.1.2.1.2	0.552546045503792	.	123400001	123560000	#FFDADA	1	0.625
chr2	123560001	123880000	B.2.1.2.2.1.1.2.2	0.152762730227519	.	123560001	123880000	#4848FF	1	0.25
chr2	123880001	124240000	B.2.2.2.1.1.2.2.1.2.1	0.0422535211267606	.	123880001	124240000	#0000FF	1	0.125
chr2	124240001	124360000	B.2.1.2.1.1.2.1.2.1	0.191765980498375	.	124240001	124360000	#4848FF	1	0.25
chr2	124360001	124720000	B.2.2.2.2.1.2.2.1.2.1	0.00866738894907909	.	124360001	124720000	#0000FF	1	0.125
chr2	124720001	125120000	B.2.2.2.1.1.2.1.2.2.2	0.0444203683640303	.	124720001	125120000	#0000FF	1	0.125
chr2	125120001	125240000	B.2.1.2.2.2.1.1.2.2.2.1	0.137594799566631	.	125120001	125240000	#4848FF	1	0.25
chr2	125240001	125600000	B.2.2.1.2.2.2.1.2.2	0.0595882990249187	.	125240001	125600000	#0000FF	1	0.125
chr2	125600001	125800000	B.2.1.2.2.2.1.1.2.2.1	0.138678223185265	.	125600001	125800000	#4848FF	1	0.25
chr2	125800001	126040000	B.2.2.1.2.2.2.1.2.1.1	0.0617551462621885	.	125800001	126040000	#0000FF	1	0.125
chr2	126040001	126240000	B.1.1.2.1.1.2.2.1.1.2	0.43011917659805	.	126040001	126240000	#DADAFF	1	0.5
chr2	126240001	126520000	B.2.1.2.2.2.1.1.1.2	0.14192849404117	.	126240001	126520000	#4848FF	1	0.25
chr2	126520001	126920000	B.2.2.2.1.1.2.2.1.2.2.2	0.0400866738894908	.	126520001	126920000	#0000FF	1	0.125
chr2	126920001	127200000	B.2.1.1.1.2.1.1.1.1	0.274106175514626	.	126920001	127200000	#4848FF	1	0.25
chr2	127200001	127360000	B.1.2.1.1.2.1.2	0.369447453954496	.	127200001	127360000	#9191FF	1	0.375
chr2	127360001	127800000	A.2.2.1.2.2.2.1.2.2	0.542795232936078	.	127360001	127800000	#FFDADA	1	0.625
chr2	127800001	128040000	A.1.2.2.1.1.2.2.2.1	0.765980498374865	.	127800001	128040000	#FF4848	1	0.875
chr2	128040001	128440000	A.1.1.1.1.2.1.1.2	0.99783315276273	.	128040001	128440000	#FF0000	1	1
chr2	128440001	128600000	A.1.1.1.2.1.2.2.2.1.2	0.973997833152763	.	128440001	128600000	#FF0000	1	1
chr2	128600001	128800000	A.1.2.1.2.1.2.1.2	0.80715059588299	.	128600001	128800000	#FF4848	1	0.875
chr2	128800001	129000000	A.1.2.1.1.1.1.2.1.2	0.856988082340195	.	128800001	129000000	#FF4848	1	0.875
chr2	129000001	129080000	A.2.2.1.1.2.2.2.2.1	0.573131094257855	.	129000001	129080000	#FFDADA	1	0.625
chr2	129080001	129320000	A.2.2.1.2.1.1.1.2.2.1	0.56771397616468	.	129080001	129320000	#FFDADA	1	0.625
chr2	129320001	129560000	A.2.2.2.1.2.1.1.1.2.2.1	0.52546045503792	.	129320001	129560000	#FFDADA	1	0.625
chr2	129560001	130000000	B.1.2.2.1.1.1	0.328277356446371	.	129560001	130000000	#9191FF	1	0.375
chr2	130000001	130320000	B.1.2.2.1.1.2.1	0.327193932827736	.	130000001	130320000	#9191FF	1	0.375
chr2	130320001	130800000	B.1.1.1.2.1.2.1.1.1.2.1	0.452871072589382	.	130320001	130800000	#DADAFF	1	0.5
chr2	130880001	130920000	B.1.1.1.2.1.2.1.1.1.2.1	0.452871072589382	.	130880001	130920000	#DADAFF	1	0.5
chr2	130920001	131160000	A.1.2.2.1.1.2.2.2.2	0.76489707475623	.	130920001	131160000	#FF4848	1	0.875
chr2	131480001	131640000	A.2.1.2.1.2.1.1.1.2.2	0.641386782231853	.	131480001	131640000	#FF9191	1	0.75
chr2	131640001	131920000	A.2.1.1.2.1.1.1.1.2.2	0.676056338028169	.	131640001	131920000	#FF9191	1	0.75
chr2	131920001	132000000	B.1.1.1.1.1.2.1.1.2.1	0.477789815817985	.	131920001	132000000	#DADAFF	1	0.5
chr2	132040001	132200000	B.1.1.1.1.1.2.1.1.2.1	0.477789815817985	.	132040001	132200000	#DADAFF	1	0.5
chr2	132200001	132320000	A.2.2.2.1.2.1.1.2.1	0.52329360780065	.	132200001	132320000	#FFDADA	1	0.625
chr2	132320001	132640000	B.1.1.1.2.1.2.2.1.2.1	0.445287107258938	.	132320001	132640000	#DADAFF	1	0.5
chr2	132640001	132760000	B.2.1.2.1.1.2.1.1.2	0.19284940411701	.	132640001	132760000	#4848FF	1	0.25
chr2	132800001	132840000	B.2.1.2.1.1.2.1.1.2	0.19284940411701	.	132800001	132840000	#4848FF	1	0.25
chr2	132840001	133360000	B.2.2.1.2.2.2.1.1.2	0.0628385698808234	.	132840001	133360000	#0000FF	1	0.125
chr2	133360001	133760000	B.1.1.2.1.2.2.1.1.1.2	0.423618634886241	.	133360001	133760000	#DADAFF	1	0.5
chr2	133760001	134040000	B.1.2.1.2.1.1.2.1.1.2	0.352112676056338	.	133760001	134040000	#9191FF	1	0.375
chr2	134040001	134360000	B.1.1.2.1.2.2.1.2.1	0.421451787648971	.	134040001	134360000	#DADAFF	1	0.5
chr2	134360001	134640000	B.1.2.1.1.1.2.2.1.2	0.374864572047671	.	134360001	134640000	#9191FF	1	0.375
chr2	134640001	134840000	A.2.2.1.2.1.1.2.1	0.565547128927411	.	134640001	134840000	#FFDADA	1	0.625
chr2	134840001	135040000	A.1.1.2.2.2.2.1.2.1.1	0.869989165763814	.	134840001	135040000	#FF0000	1	1
chr2	135040001	135120000	A.2.1.1.1.1.1.2.2	0.707475622968581	.	135040001	135120000	#FF9191	1	0.75
chr2	135120001	135360000	A.2.1.1.2.1.1.1.1.2.1	0.677139761646804	.	135120001	135360000	#FF9191	1	0.75
chr2	135360001	135400000	A.1.2.1.2.2.2.1.2	0.786565547128927	.	135360001	135400000	#FF4848	1	0.875
chr2	135440001	135720000	A.1.2.1.2.2.2.1.2	0.786565547128927	.	135440001	135720000	#FF4848	1	0.875
chr2	135720001	136000000	A.1.2.1.2.2.2.1.1.1.1.1	0.790899241603467	.	135720001	136000000	#FF4848	1	0.875
chr2	136000001	136200000	A.2.2.1.2.1.1.2.2.1	0.564463705308776	.	136000001	136200000	#FFDADA	1	0.625
chr2	136200001	136480000	A.1.2.1.1.1.2.1.1	0.850487540628386	.	136200001	136480000	#FF4848	1	0.875
chr2	136480001	136680000	A.1.1.2.2.2.2.2.1.1	0.866738894907909	.	136480001	136680000	#FF0000	1	1
chr2	136680001	136840000	A.1.1.1.2.2.2.2.1.2.1	0.947995666305525	.	136680001	136840000	#FF0000	1	1
chr2	136840001	137160000	A.1.1.1.2.2.2.2.2	0.945828819068256	.	136840001	137160000	#FF0000	1	1
chr2	137160001	137560000	B.1.2.1.1.1.2.2.2	0.373781148429036	.	137160001	137560000	#9191FF	1	0.375
chr2	137560001	138040000	B.2.2.1.2.1.2.2.1.2	0.0801733477789816	.	137560001	138040000	#0000FF	1	0.125
chr2	138040001	138360000	B.2.2.2.1.1.2.1.2.2.1	0.0455037919826652	.	138040001	138360000	#0000FF	1	0.125
chr2	138360001	138480000	B.1.2.2.2.2.2.2.2	0.28819068255688	.	138360001	138480000	#9191FF	1	0.375
chr2	138480001	139000000	B.2.1.1.1.1.2.2.1	0.277356446370531	.	138480001	139000000	#4848FF	1	0.25
chr2	139000001	139240000	B.1.1.1.1.1.2.1.1.2.2	0.47670639219935	.	139000001	139240000	#DADAFF	1	0.5
chr2	139240001	139360000	A.1.2.2.2.1.1.2.2	0.734561213434453	.	139240001	139360000	#FF4848	1	0.875
chr2	139360001	139600000	B.1.1.2.1.1.2.1.1	0.433369447453955	.	139360001	139600000	#DADAFF	1	0.5
chr2	139600001	140040000	B.2.2.2.1.1.2.2.2.2	0.037919826652221	.	139600001	140040000	#0000FF	1	0.125
chr2	140040001	140280000	B.2.2.2.1.1.2.1.1.2.2	0.047670639219935	.	140040001	140280000	#0000FF	1	0.125
chr2	140280001	140360000	B.2.1.2.1.2.2.2.2	0.164680390032503	.	140280001	140360000	#4848FF	1	0.25
chr2	140360001	140720000	B.2.2.2.2.1.2.2.2.2	0.00433369447453954	.	140360001	140720000	#0000FF	1	0.125
chr2	140720001	140880000	B.2.2.1.2.1.2.2.1.1.2.1.1	0.0834236186348862	.	140720001	140880000	#0000FF	1	0.125
chr2	140880001	140960000	B.2.1.2.1.1.2.1.1.1	0.193932827735645	.	140880001	140960000	#4848FF	1	0.25
chr2	140960001	141240000	B.2.2.2.1.1.2.1.1.2.1	0.0487540628385699	.	140960001	141240000	#0000FF	1	0.125
chr2	141240001	141320000	B.2.1.1.1.2.1.1.2.2	0.269772481040087	.	141240001	141320000	#4848FF	1	0.25
chr2	141320001	141440000	B.2.1.1.1.2.1.1.1.2.2	0.271939328277356	.	141320001	141440000	#4848FF	1	0.25
chr2	141440001	141840000	B.2.2.2.2.1.2.2.2.1.1	0.00650054171180932	.	141440001	141840000	#0000FF	1	0.125
chr2	141840001	141960000	B.2.1.2.1.1.2.1.2.2.1	0.19068255687974	.	141840001	141960000	#4848FF	1	0.25
chr2	141960001	142080000	B.2.2.1.2.1.2.1.1.1	0.0877573131094258	.	141960001	142080000	#0000FF	1	0.125
chr2	142080001	142200000	B.2.1.2.1.1.2.1.2.2.2	0.189599133261105	.	142080001	142200000	#4848FF	1	0.25
chr2	142200001	142480000	B.2.2.2.1.1.2.1.2.1	0.0465872156013001	.	142200001	142480000	#0000FF	1	0.125
chr2	142480001	142760000	B.2.2.1.2.2.2.1.1.1	0.0639219934994583	.	142480001	142760000	#0000FF	1	0.125
chr2	142760001	142840000	B.2.1.2.1.1.2.2.1.1	0.18851570964247	.	142760001	142840000	#4848FF	1	0.25
chr2	142840001	143600000	B.2.2.1.2.2.1.2.1	0.0693391115926327	.	142840001	143600000	#0000FF	1	0.125
chr2	143600001	143840000	A.2.1.1.2.1.1.1.2.2.1	0.673889490790899	.	143600001	143840000	#FF9191	1	0.75
chr2	143840001	144000000	A.1.2.2.2.1.1.2.1.1.2.1	0.737811484290357	.	143840001	144000000	#FF4848	1	0.875
chr2	144000001	144200000	A.2.2.2.1.2.1.2.2.1	0.520043336944745	.	144000001	144200000	#FFDADA	1	0.625
chr2	144200001	144480000	A.2.2.2.2.2.2.1.2.2	0.488624052004334	.	144200001	144480000	#FFDADA	1	0.625
chr2	144480001	144640000	B.1.1.1.2.1.2.1.1.1.1	0.453954496208017	.	144480001	144640000	#DADAFF	1	0.5
chr2	144640001	144920000	A.2.2.1.2.2.1.2.1.2	0.549295774647887	.	144640001	144920000	#FFDADA	1	0.625
chr2	144920001	145120000	A.1.1.2.1.2.1.2.1	0.918743228602384	.	144920001	145120000	#FF0000	1	1
chr2	145120001	145360000	A.2.1.1.2.1.1.1.1.1.2.1	0.679306608884074	.	145120001	145360000	#FF9191	1	0.75
chr2	145360001	146080000	B.2.1.2.1.2.2.1.2	0.174431202600217	.	145360001	146080000	#4848FF	1	0.25
chr2	146080001	146400000	B.2.2.1.2.1.2.2.1.1.2.2	0.0812567713976165	.	146080001	146400000	#0000FF	1	0.125
chr2	146400001	146560000	B.2.1.1.1.1.2.2.2.1	0.276273022751896	.	146400001	146560000	#4848FF	1	0.25
chr2	146560001	147120000	B.2.2.2.2.2.1.1	0.00325027085590466	.	146560001	147120000	#0000FF	1	0.125
chr2	147120001	147440000	B.2.2.2.1.1.1.2.1	0.0520043336944745	.	147120001	147440000	#0000FF	1	0.125
chr2	147440001	147840000	B.2.2.1.2.1.2.2.1.1.2.1.2	0.0823401950162514	.	147440001	147840000	#0000FF	1	0.125
chr2	147840001	148080000	A.2.1.2.2.1.1.1.1.2.2	0.614301191765981	.	147840001	148080000	#FF9191	1	0.75
chr2	148080001	148320000	B.1.1.2.1.1.2.2.1.1.1	0.431202600216685	.	148080001	148320000	#DADAFF	1	0.5
chr2	148320001	148480000	A.2.1.2.2.1.1.1.1.2.1	0.615384615384615	.	148320001	148480000	#FF9191	1	0.75
chr2	148480001	148720000	A.2.2.2.2.2.2.2.1.1	0.487540628385699	.	148480001	148720000	#FFDADA	1	0.625
chr2	148720001	148880000	A.1.2.1.2.2.2.2.1.2.2.1	0.781148429035753	.	148720001	148880000	#FF4848	1	0.875
chr2	148880001	148960000	A.2.2.1.1.2.1.1.1.2	0.583965330444204	.	148880001	148960000	#FFDADA	1	0.625
chr2	148960001	149040000	A.2.2.1.1.2.1.1.1.1	0.585048754062839	.	148960001	149040000	#FFDADA	1	0.625
chr2	149040001	149240000	A.2.2.1.1.2.1.1.2	0.582881906825569	.	149040001	149240000	#FFDADA	1	0.625
chr2	149240001	149520000	A.1.2.1.1.2.1.2.2.1	0.834236186348862	.	149240001	149520000	#FF4848	1	0.875
chr2	149520001	149720000	A.2.1.1.2.1.1.1.2.1	0.674972914409534	.	149520001	149720000	#FF9191	1	0.75
chr2	149760001	149840000	A.2.1.1.2.1.1.1.2.1	0.674972914409534	.	149760001	149840000	#FF9191	1	0.75
chr2	149840001	149960000	A.2.1.2.2.1.1.1.1.1.1	0.617551462621885	.	149840001	149960000	#FF9191	1	0.75
chr2	149960001	150200000	A.2.1.2.2.1.1.1.2	0.613217768147346	.	149960001	150200000	#FF9191	1	0.75
chr2	150200001	150440000	A.2.2.2.2.2.1.1.2.1	0.503791982665222	.	150200001	150440000	#FFDADA	1	0.625
chr2	150440001	150680000	B.2.1.2.1.1.1.1.1.2.1	0.205850487540628	.	150440001	150680000	#4848FF	1	0.25
chr2	150680001	151080000	B.2.2.2.1.1.1.2.2	0.0509209100758397	.	150680001	151080000	#0000FF	1	0.125
chr2	151080001	151160000	B.2.1.1.1.1.2.1.1	0.279523293607801	.	151080001	151160000	#4848FF	1	0.25
chr2	151160001	151320000	B.1.2.2.2.2.1.2.1.2	0.295774647887324	.	151160001	151320000	#9191FF	1	0.375
chr2	151320001	151520000	A.2.2.2.2.2.2.1.1.2.1	0.491874322860238	.	151320001	151520000	#FFDADA	1	0.625
chr2	151520001	151640000	B.1.1.2.1.1.2.2.1.2	0.429035752979415	.	151520001	151640000	#DADAFF	1	0.5
chr2	151640001	152080000	B.1.2.2.2.2.2.1.1.1.2	0.292524377031419	.	151640001	152080000	#9191FF	1	0.375
chr2	152080001	152360000	A.1.2.1.2.2.2.2.1.2.2.2	0.780065005417118	.	152080001	152360000	#FF4848	1	0.875
chr2	152360001	152600000	A.1.2.2.2.1.1.2.1.1.2.2	0.736728060671723	.	152360001	152600000	#FF4848	1	0.875
chr2	152600001	152760000	A.1.2.1.2.2.2.1.1.1.2	0.788732394366197	.	152600001	152760000	#FF4848	1	0.875
chr2	152760001	153040000	A.1.2.1.2.2.2.2.1.1.2	0.783315276273023	.	152760001	153040000	#FF4848	1	0.875
chr2	153040001	153600000	A.2.1.1.2.1.1.1.1.1.2.2	0.678223185265439	.	153040001	153600000	#FF9191	1	0.75
chr2	153600001	153880000	B.2.1.1.1.2.1.2.1	0.268689057421452	.	153600001	153880000	#4848FF	1	0.25
chr2	153880001	154280000	B.2.2.2.2.1.2.1.1.1	0.0140845070422535	.	153880001	154280000	#0000FF	1	0.125
chr2	154280001	154440000	B.2.1.2.1.1.1.1.1.2.2.2	0.202600216684724	.	154280001	154440000	#4848FF	1	0.25
chr2	154440001	154640000	B.2.2.2.1.1.2.1.1.1	0.0498374864572048	.	154440001	154640000	#0000FF	1	0.125
chr2	154640001	155240000	B.2.2.2.2.2.2	0.00108342361863489	.	154640001	155240000	#0000FF	1	0.125
chr2	155240001	155440000	B.2.1.2.1.1.2.2.1.2.2	0.1863488624052	.	155240001	155440000	#4848FF	1	0.25
chr2	155440001	155520000	B.2.1.1.1.2.1.1.2.1	0.270855904658722	.	155440001	155520000	#4848FF	1	0.25
chr2	155520001	155680000	B.2.1.2.1.1.1.2.1.1.1	0.199349945828819	.	155520001	155680000	#4848FF	1	0.25
chr2	155680001	155960000	B.2.1.1.1.2.1.2.2.2	0.265438786565547	.	155680001	155960000	#4848FF	1	0.25
chr2	155960001	156080000	A.2.2.2.1.2.1.2.1	0.52112676056338	.	155960001	156080000	#FFDADA	1	0.625
chr2	156080001	156200000	B.1.2.2.2.1.2.1.1.1	0.305525460455038	.	156080001	156200000	#9191FF	1	0.375
chr2	156200001	156400000	B.2.1.2.1.1.2.2.1.2.1	0.187432286023835	.	156200001	156400000	#4848FF	1	0.25
chr2	156400001	156520000	B.2.1.1.1.2.1.1.1.2.1	0.273022751895991	.	156400001	156520000	#4848FF	1	0.25
chr2	156520001	156800000	B.2.2.1.2.1.1.1.1.2	0.0964247020585049	.	156520001	156800000	#0000FF	1	0.125
chr2	156800001	156880000	B.1.2.2.2.2.2.2.1	0.289274106175515	.	156800001	156880000	#9191FF	1	0.375
chr2	156880001	157200000	B.1.2.1.2.2.1.1.2	0.340195016251354	.	156880001	157200000	#9191FF	1	0.375
chr2	157200001	157440000	A.1.2.1.1.2.1.2.1.1	0.836403033586132	.	157200001	157440000	#FF4848	1	0.875
chr2	157440001	157640000	B.1.2.1.2.2.1.1.1.2	0.341278439869989	.	157440001	157640000	#9191FF	1	0.375
chr2	157640001	157840000	B.2.1.1.1.1.2.2.2.2	0.275189599133261	.	157640001	157840000	#4848FF	1	0.25
chr2	157840001	158160000	B.1.1.1.2.1.1.2.1.2	0.456121343445287	.	157840001	158160000	#DADAFF	1	0.5
chr2	158160001	158360000	A.1.2.1.2.2.2.2.1.2.1	0.782231852654388	.	158160001	158360000	#FF4848	1	0.875
chr2	158360001	158640000	B.1.2.1.2.2.1.1.1.1	0.342361863488624	.	158360001	158640000	#9191FF	1	0.375
chr2	158640001	158960000	B.1.2.2.2.2.2.1.1.1.1	0.293607800650054	.	158640001	158960000	#9191FF	1	0.375
chr2	158960001	159120000	B.1.2.1.2.2.1.2.2.1.2	0.33694474539545	.	158960001	159120000	#9191FF	1	0.375
chr2	159120001	159280000	B.2.1.1.1.1.2.1.2	0.278439869989166	.	159120001	159280000	#4848FF	1	0.25
chr2	159280001	159440000	B.1.2.1.2.2.1.2.2.1.1	0.338028169014085	.	159280001	159440000	#9191FF	1	0.375
chr2	159440001	159720000	B.1.2.1.1.1.1.1.1	0.386782231852654	.	159440001	159720000	#9191FF	1	0.375
chr2	159720001	160040000	A.2.1.1.2.1.1.1.1.1.1	0.680390032502709	.	159720001	160040000	#FF9191	1	0.75
chr2	160040001	160160000	A.1.2.2.2.1.1.2.1.2	0.735644637053088	.	160040001	160160000	#FF4848	1	0.875
chr2	160160001	160480000	A.1.1.2.2.2.2.1.1	0.871072589382449	.	160160001	160480000	#FF0000	1	1
chr2	160480001	160560000	A.2.1.1.2.2.1.2.1.1.2	0.656554712892741	.	160480001	160560000	#FF9191	1	0.75
chr2	160560001	160840000	A.1.1.1.2.1.1.1.2.2.1.2	0.990249187432286	.	160560001	160840000	#FF0000	1	1
chr2	160840001	161240000	A.2.2.2.1.1.2.2.1.2.1	0.530877573131094	.	160840001	161240000	#FFDADA	1	0.625
chr2	161240001	161360000	B.1.1.1.1.1.2.1.1.1	0.47887323943662	.	161240001	161360000	#DADAFF	1	0.5
chr2	161360001	161560000	B.1.1.2.2.2.2.1.2.2	0.388949079089924	.	161360001	161560000	#DADAFF	1	0.5
chr2	161560001	161920000	B.1.1.1.2.1.2.2.1.1.2	0.446370530877573	.	161560001	161920000	#DADAFF	1	0.5
chr2	161920001	162040000	A.1.1.1.2.2.2.1.2.2	0.950162513542795	.	161920001	162040000	#FF0000	1	1
chr2	162040001	162280000	A.1.2.1.2.2.2.1.1.2	0.787648970747562	.	162040001	162280000	#FF4848	1	0.875
chr2	162280001	162440000	B.1.1.2.2.2.2.1.2.1.1.1	0.392199349945829	.	162280001	162440000	#DADAFF	1	0.5
chr2	162440001	162840000	B.2.2.1.2.1.1.2.2.2	0.0888407367280607	.	162440001	162840000	#0000FF	1	0.125
chr2	162840001	163080000	B.1.1.2.1.1.1.1	0.435536294691224	.	162840001	163080000	#DADAFF	1	0.5
chr2	163080001	163240000	A.2.1.2.2.2.1.1.2.2.1	0.603466955579632	.	163080001	163240000	#FF9191	1	0.75
chr2	163240001	163680000	B.2.2.1.2.1.1.2.1.1	0.0931744312026002	.	163240001	163680000	#0000FF	1	0.125
chr2	163680001	163800000	B.2.1.2.1.1.1.2.1.1.2	0.198266522210184	.	163680001	163800000	#4848FF	1	0.25
chr2	163800001	164320000	B.2.2.1.2.2.1.2.2.2.2	0.0650054171180932	.	163800001	164320000	#0000FF	1	0.125
chr2	164320001	164480000	B.2.1.2.1.1.1.1.1.2.2.1.2	0.203683640303359	.	164320001	164480000	#4848FF	1	0.25
chr2	164480001	165080000	B.2.2.2.2.1.2.1.1.2	0.0130010834236186	.	164480001	165080000	#0000FF	1	0.125
chr2	165080001	165160000	B.2.1.1.1.2.1.2.2.1.2	0.266522210184182	.	165080001	165160000	#4848FF	1	0.25
chr2	165160001	165600000	B.2.2.1.2.2.1.2.2.2.1	0.0660888407367281	.	165160001	165600000	#0000FF	1	0.125
chr2	165600001	165800000	B.1.2.1.1.1.1.2.1.2.2	0.380281690140845	.	165600001	165800000	#9191FF	1	0.375
chr2	165800001	166160000	B.2.1.1.1.2.2.1.1.1.2	0.263271939328277	.	165800001	166160000	#4848FF	1	0.25
chr2	166160001	166480000	B.2.1.2.1.2.2.1.1	0.175514626218852	.	166160001	166480000	#4848FF	1	0.25
chr2	166480001	166680000	B.1.2.1.1.1.1.1.2.1.2	0.384615384615385	.	166480001	166680000	#9191FF	1	0.375
chr2	166680001	166840000	A.2.2.2.1.2.1.2.2.2.2	0.517876489707476	.	166680001	166840000	#FFDADA	1	0.625
chr2	166840001	167000000	B.2.1.1.1.2.1.2.2.1.1	0.267605633802817	.	166840001	167000000	#4848FF	1	0.25
chr2	167000001	167360000	B.2.2.2.2.1.2.1.2.1	0.0119176598049837	.	167000001	167360000	#0000FF	1	0.125
chr2	167360001	167520000	B.2.2.1.2.2.2.2.2.2	0.0563380281690141	.	167360001	167520000	#0000FF	1	0.125
chr2	167520001	167800000	B.2.2.2.2.1.2.1.2.2	0.0108342361863489	.	167520001	167800000	#0000FF	1	0.125
chr2	167800001	167960000	B.2.2.1.2.2.2.2.2.1	0.057421451787649	.	167800001	167960000	#0000FF	1	0.125
chr2	167960001	168120000	B.2.2.1.2.2.2.2.1	0.0585048754062839	.	167960001	168120000	#0000FF	1	0.125
chr2	168120001	168320000	B.2.2.1.2.1.2.2.2	0.0790899241603467	.	168120001	168320000	#0000FF	1	0.125
chr2	168320001	168720000	B.2.2.1.2.2.1.1.1.2.1	0.0769230769230769	.	168320001	168720000	#0000FF	1	0.125
chr2	168720001	168800000	B.1.1.2.2.2.2.1.1.2	0.393282773564464	.	168720001	168800000	#DADAFF	1	0.5
chr2	168800001	169000000	B.1.1.2.1.1.1.2	0.434452871072589	.	168800001	169000000	#DADAFF	1	0.5
chr2	169000001	169240000	B.1.2.1.2.2.1.2.2.2	0.335861321776815	.	169000001	169240000	#9191FF	1	0.375
chr2	169240001	169440000	B.1.1.1.1.2.1.1.1.1	0.469122426868906	.	169240001	169440000	#DADAFF	1	0.5
chr2	169440001	169680000	B.1.1.1.2.1.2.2.1.2.2	0.444203683640303	.	169440001	169680000	#DADAFF	1	0.5
chr2	169680001	169920000	A.2.2.2.2.2.2.1.1.1	0.492957746478873	.	169680001	169920000	#FFDADA	1	0.625
chr2	169920001	170320000	A.2.2.1.2.1.1.1.1.1	0.570964247020585	.	169920001	170320000	#FFDADA	1	0.625
chr2	170320001	170600000	A.1.1.1.2.1.1.1.2.1	0.992416034669556	.	170320001	170600000	#FF0000	1	1
chr2	170600001	170960000	A.1.1.1.2.2.2.2.1.2.2	0.946912242686891	.	170600001	170960000	#FF0000	1	1
chr2	170960001	171520000	A.1.1.1.2.2.2.2.1.1	0.94907908992416	.	170960001	171520000	#FF0000	1	1
chr2	171520001	171760000	A.1.2.2.1.1.2.1.1.2.1	0.770314192849404	.	171520001	171760000	#FF4848	1	0.875
chr2	171760001	172280000	A.1.1.1.1.1	1	.	171760001	172280000	#FF0000	1	1
chr2	172280001	172400000	A.1.1.2.1.2.1.1.1.2.2.1	0.925243770314193	.	172280001	172400000	#FF0000	1	1
chr2	172400001	173000000	A.1.1.1.1.2.2.1	0.99566630552546	.	172400001	173000000	#FF0000	1	1
chr2	173000001	173480000	A.2.1.1.1.2.1.1.1.1	0.697724810400867	.	173000001	173480000	#FF9191	1	0.75
chr2	173480001	173920000	A.2.1.1.2.2.1.1.1	0.659804983748646	.	173480001	173920000	#FF9191	1	0.75
chr2	173920001	174280000	A.1.2.2.1.1.2.1.1.2.2	0.769230769230769	.	173920001	174280000	#FF4848	1	0.875
chr2	174280001	174480000	A.2.2.1.2.1.2.1.1.2	0.560130010834236	.	174280001	174480000	#FFDADA	1	0.625
chr2	174480001	174760000	A.2.1.1.2.2.1.2.1.2	0.655471289274106	.	174480001	174760000	#FF9191	1	0.75
chr2	174760001	174880000	A.1.1.2.2.2.1.2.1.1.2.1.2	0.876489707475623	.	174760001	174880000	#FF0000	1	1
chr2	174880001	175000000	A.1.2.2.1.1.2.1.2	0.768147345612134	.	174880001	175000000	#FF4848	1	0.875
chr2	175000001	175240000	A.1.2.1.1.2.2.1.1	0.832069339111593	.	175000001	175240000	#FF4848	1	0.875
chr2	175240001	175600000	A.1.1.2.1.2.1.1.1.2.1	0.926327193932828	.	175240001	175600000	#FF0000	1	1
chr2	175600001	175920000	A.2.2.2.1.1.2.2.1.1	0.531960996749729	.	175600001	175920000	#FFDADA	1	0.625
chr2	175920001	176080000	A.1.2.2.2.1.1.2.1.1.1	0.738894907908992	.	175920001	176080000	#FF4848	1	0.875
chr2	176080001	176320000	B.1.2.1.1.1.2.2.1.1	0.375947995666306	.	176080001	176320000	#9191FF	1	0.375
chr2	176320001	176760000	B.1.2.2.2.2.2.1.1.2	0.291440953412784	.	176320001	176760000	#9191FF	1	0.375
chr2	176760001	177120000	A.2.2.1.2.1.1.1.1.2	0.56988082340195	.	176760001	177120000	#FFDADA	1	0.625
chr2	177120001	177280000	A.2.1.1.2.1.2.1.1	0.66955579631636	.	177120001	177280000	#FF9191	1	0.75
chr2	177280001	177440000	A.2.1.2.2.2.1.2.2	0.599133261105092	.	177280001	177440000	#FF9191	1	0.75
chr2	177440001	177560000	A.2.2.1.2.1.1.2.2.2.1	0.563380281690141	.	177440001	177560000	#FFDADA	1	0.625
chr2	177560001	177720000	A.2.1.2.2.1.2.1.2	0.608884073672806	.	177560001	177720000	#FF9191	1	0.75
chr2	177720001	177840000	A.2.1.1.2.2.1.2.1.1.1	0.657638136511376	.	177720001	177840000	#FF9191	1	0.75
chr2	177840001	178040000	A.2.1.1.2.1.2.1.2.2	0.666305525460455	.	177840001	178040000	#FF9191	1	0.75
chr2	178040001	178160000	A.1.1.2.2.2.1.2.1.1.2.1.1	0.877573131094258	.	178040001	178160000	#FF0000	1	1
chr2	178160001	178520000	A.1.1.2.2.2.1.1.1.2	0.880823401950163	.	178160001	178520000	#FF0000	1	1
chr2	178520001	178680000	A.2.2.1.2.2.1.2.1.1	0.550379198266522	.	178520001	178680000	#FFDADA	1	0.625
chr2	178680001	178920000	B.1.2.2.2.2.1.1	0.297941495124594	.	178680001	178920000	#9191FF	1	0.375
chr2	178920001	179000000	A.2.2.1.2.1.1.2.2.2.2	0.562296858071506	.	178920001	179000000	#FFDADA	1	0.625
chr2	179000001	179240000	A.2.2.2.1.1.2.1.1	0.534127843986999	.	179000001	179240000	#FFDADA	1	0.625
chr2	179240001	179400000	A.1.2.1.1.2.1.1.2.1	0.839653304442037	.	179240001	179400000	#FF4848	1	0.875
chr2	179400001	179800000	A.1.2.1.1.2.1.2.1.2	0.835319609967497	.	179400001	179800000	#FF4848	1	0.875
chr2	179800001	179960000	A.1.2.1.2.2.1.2.1.1.1	0.795232936078006	.	179800001	179960000	#FF4848	1	0.875
chr2	179960001	180160000	A.2.1.1.2.1.2.2.1.1	0.66522210184182	.	179960001	180160000	#FF9191	1	0.75
chr2	180160001	180320000	B.1.1.2.1.1.2.2.2	0.42795232936078	.	180160001	180320000	#DADAFF	1	0.5
chr2	180320001	180760000	B.2.1.2.1.1.1.1.2.2	0.200433369447454	.	180320001	180760000	#4848FF	1	0.25
chr2	180760001	180920000	B.1.1.1.2.1.1.2.1.1	0.457204767063922	.	180760001	180920000	#DADAFF	1	0.5
chr2	180920001	181440000	B.2.2.1.2.1.1.1.1.1.1	0.0985915492957746	.	180920001	181440000	#0000FF	1	0.125
chr2	181440001	181560000	B.1.2.2.2.1.2.1.2.2	0.302275189599133	.	181440001	181560000	#9191FF	1	0.375
chr2	181560001	181800000	B.2.1.2.1.1.1.1.1.1.2.1	0.208017334777898	.	181560001	181800000	#4848FF	1	0.25
chr2	181800001	181960000	A.2.2.1.2.2.1.1.2.2	0.551462621885157	.	181800001	181960000	#FFDADA	1	0.625
chr2	181960001	182160000	A.1.1.2.2.2.1.2.1.1.2.2	0.875406283856988	.	181960001	182160000	#FF0000	1	1
chr2	182160001	182320000	A.1.1.1.2.2.2.1.1.1	0.9534127843987	.	182160001	182320000	#FF0000	1	1
chr2	182320001	182480000	A.1.2.2.2.1.1.1.1.1.2.2	0.743228602383532	.	182320001	182480000	#FF4848	1	0.875
chr2	182480001	182680000	A.2.1.1.2.1.2.2.2.2.1	0.661971830985915	.	182480001	182680000	#FF9191	1	0.75
chr2	182680001	182840000	A.2.1.2.2.2.1.1.1.2	0.605633802816901	.	182680001	182840000	#FF9191	1	0.75
chr2	182840001	183040000	B.1.1.2.2.2.2.1.2.1.2	0.390032502708559	.	182840001	183040000	#DADAFF	1	0.5
chr2	183040001	183160000	B.1.2.1.2.2.1.2.1	0.339111592632719	.	183040001	183160000	#9191FF	1	0.375
chr2	183160001	183360000	B.1.2.2.2.1.2.1.2.1	0.303358613217768	.	183160001	183360000	#9191FF	1	0.375
chr2	183360001	183560000	B.1.1.1.1.2.1.1.1.2	0.468039003250271	.	183360001	183560000	#DADAFF	1	0.5
chr2	183560001	183920000	A.2.1.2.2.1.1.2.2	0.611050920910076	.	183560001	183920000	#FF9191	1	0.75
chr2	183920001	184080000	A.1.2.2.2.1.1.1.1.1.2.1	0.744312026002167	.	183920001	184080000	#FF4848	1	0.875
chr2	184080001	184240000	B.1.1.2.2.2.2.1.2.1.1.2	0.391115926327194	.	184080001	184240000	#DADAFF	1	0.5
chr2	184240001	184440000	B.2.1.2.1.1.1.1.1.2.2.1.1	0.204767063921994	.	184240001	184440000	#4848FF	1	0.25
chr2	184440001	184800000	B.2.2.1.2.1.1.1.2.1	0.09534127843987	.	184440001	184800000	#0000FF	1	0.125
chr2	184800001	185200000	B.2.1.2.1.1.1.1.1.1.1	0.209100758396533	.	184800001	185200000	#4848FF	1	0.25
chr2	185200001	185440000	B.2.1.1.1.1.1.2.1	0.28169014084507	.	185200001	185440000	#4848FF	1	0.25
chr2	185440001	185720000	A.2.2.1.2.2.1.1.2.1.1	0.553629469122427	.	185440001	185720000	#FFDADA	1	0.625
chr2	185720001	186120000	B.2.2.1.2.1.1.1.2.2	0.0942578548212351	.	185720001	186120000	#0000FF	1	0.125
chr2	186120001	186320000	B.2.1.2.1.2.2.2.1.1.2.1.1	0.172264355362947	.	186120001	186320000	#4848FF	1	0.25
chr2	186320001	186640000	B.2.2.1.2.2.1.1.2.1.1.1	0.0747562296858072	.	186320001	186640000	#0000FF	1	0.125
chr2	186640001	186880000	B.2.2.1.2.1.1.2.2.1	0.0899241603466956	.	186640001	186880000	#0000FF	1	0.125
chr2	186880001	187320000	B.1.2.2.2.2.2.1.2	0.29035752979415	.	186880001	187320000	#9191FF	1	0.375
chr2	187320001	187560000	A.2.1.1.1.1.2.1.1.1.1	0.706392199349946	.	187320001	187560000	#FF9191	1	0.75
chr2	187560001	187880000	B.1.2.2.2.2.1.2.1.1	0.296858071505959	.	187560001	187880000	#9191FF	1	0.375
chr2	187880001	188040000	B.1.2.2.2.1.2.1.1.2	0.304442036836403	.	187880001	188040000	#9191FF	1	0.375
chr2	188040001	188160000	B.1.2.2.2.1.1.2.1.1	0.308775731310943	.	188040001	188160000	#9191FF	1	0.375
chr2	188160001	188440000	B.1.2.1.1.1.1.2.1.2.1	0.38136511375948	.	188160001	188440000	#9191FF	1	0.375
chr2	188440001	188680000	B.2.1.2.1.2.2.2.1.2.2.1.2	0.166847237269772	.	188440001	188680000	#4848FF	1	0.25
chr2	188680001	189000000	B.2.2.1.2.2.1.1.1.2.2	0.075839653304442	.	188680001	189000000	#0000FF	1	0.125
chr2	189000001	189520000	B.2.2.2.1.1.1.1.2.2	0.0530877573131094	.	189000001	189520000	#0000FF	1	0.125
chr2	189520001	189920000	B.2.2.1.2.2.1.2.2.1.2	0.0671722643553629	.	189520001	189920000	#0000FF	1	0.125
chr2	189920001	190280000	B.2.1.1.1.1.1.1.2.1	0.28602383531961	.	189920001	190280000	#4848FF	1	0.25
chr2	190280001	190520000	A.2.1.1.2.1.2.2.2.2.2	0.660888407367281	.	190280001	190520000	#FF9191	1	0.75
chr2	190520001	190760000	A.1.2.1.2.2.1.2.1.1.2	0.794149512459372	.	190520001	190760000	#FF4848	1	0.875
chr2	190760001	190920000	A.2.1.2.2.2.1.1.1.1	0.606717226435536	.	190760001	190920000	#FF9191	1	0.75
chr2	190920001	191160000	A.1.2.1.1.2.1.1.1.2.1	0.841820151679307	.	190920001	191160000	#FF4848	1	0.875
chr2	191160001	191440000	A.1.1.1.2.1.1.1.2.2.2	0.989165763813651	.	191160001	191440000	#FF0000	1	1
chr2	191440001	191600000	A.1.1.1.2.1.1.1.1	0.993499458288191	.	191440001	191600000	#FF0000	1	1
chr2	191600001	191880000	A.1.1.1.2.1.1.1.2.2.1.1	0.991332611050921	.	191600001	191880000	#FF0000	1	1
chr2	191880001	192080000	A.2.1.1.2.1.2.2.1.2	0.664138678223185	.	191880001	192080000	#FF9191	1	0.75
chr2	192080001	192440000	A.2.1.2.2.2.1.2.1.1	0.601300108342362	.	192080001	192440000	#FF9191	1	0.75
chr2	192440001	192600000	A.1.2.1.1.2.1.2.2.2	0.833152762730228	.	192440001	192600000	#FF4848	1	0.875
chr2	192600001	192800000	A.2.2.2.1.1.2.1.2	0.533044420368364	.	192600001	192800000	#FFDADA	1	0.625
chr2	192800001	193120000	B.1.1.1.2.1.1.2.2	0.455037919826652	.	192800001	193120000	#DADAFF	1	0.5
chr2	193120001	193440000	B.2.1.2.1.2.2.2.1.1.2.1.2	0.171180931744312	.	193120001	193440000	#4848FF	1	0.25
chr2	193440001	193800000	B.2.2.1.2.2.1.1.2.1.2	0.0725893824485374	.	193440001	193800000	#0000FF	1	0.125
chr2	193800001	193880000	B.2.1.2.1.1.1.2.2.2	0.19501625135428	.	193800001	193880000	#4848FF	1	0.25
chr2	193880001	194280000	B.2.2.1.2.2.1.1.2.1.1.2	0.0736728060671723	.	193880001	194280000	#0000FF	1	0.125
chr2	194280001	194480000	B.2.1.1.1.1.1.1.2.2.2	0.282773564463705	.	194280001	194480000	#4848FF	1	0.25
chr2	194480001	195040000	B.2.2.2.1.1.1.1.2.1	0.0541711809317443	.	194480001	195040000	#0000FF	1	0.125
chr2	195040001	195280000	B.2.1.2.1.2.2.2.1.1.1	0.173347778981582	.	195040001	195280000	#4848FF	1	0.25
chr2	195280001	195600000	B.2.1.2.1.2.2.2.1.1.2.2	0.170097508125677	.	195280001	195600000	#4848FF	1	0.25
chr2	195600001	195840000	B.2.1.2.1.1.1.1.1.1.2.2	0.206933911159263	.	195600001	195840000	#4848FF	1	0.25
chr2	195840001	196000000	B.2.1.1.1.1.1.1.1	0.287107258938245	.	195840001	196000000	#4848FF	1	0.25
chr2	196000001	196160000	B.2.1.1.1.2.2.2.2.1	0.257854821235103	.	196000001	196160000	#4848FF	1	0.25
chr2	196160001	196320000	B.1.1.1.2.1.1.1.2	0.458288190682557	.	196160001	196320000	#DADAFF	1	0.5
chr2	196320001	196560000	A.2.1.1.1.1.2.1.1.1.2	0.705308775731311	.	196320001	196560000	#FF9191	1	0.75
chr2	196560001	196920000	B.1.2.1.2.2.2.1.2.1	0.333694474539545	.	196560001	196920000	#9191FF	1	0.375
chr2	196920001	197120000	A.1.2.1.1.2.1.1.2.2.2	0.837486457204767	.	196920001	197120000	#FF4848	1	0.875
chr2	197120001	197360000	A.1.2.2.1.1.1.2.2	0.773564463705309	.	197120001	197360000	#FF4848	1	0.875
chr2	197360001	197560000	A.2.1.2.2.2.1.1.2.2.2	0.602383531960997	.	197360001	197560000	#FF9191	1	0.75
chr2	197560001	197800000	A.1.2.1.2.2.1.2.2	0.791982665222102	.	197560001	197800000	#FF4848	1	0.875
chr2	197800001	197960000	A.1.2.2.2.1.1.1.1.2.1	0.742145178764897	.	197800001	197960000	#FF4848	1	0.875
chr2	197960001	198160000	A.1.1.1.2.1.1.2.2	0.985915492957746	.	197960001	198160000	#FF0000	1	1
chr2	198160001	198480000	A.1.1.1.2.2.2.1.2.1	0.95124593716143	.	198160001	198480000	#FF0000	1	1
chr2	198480001	198560000	A.2.1.2.2.1.2.1.1	0.609967497291441	.	198480001	198560000	#FF9191	1	0.75
chr2	198560001	198960000	A.2.1.1.2.1.2.1.2.1.1	0.668472372697725	.	198560001	198960000	#FF9191	1	0.75
chr2	198960001	199320000	B.1.2.1.1.1.1.1.2.1.1	0.385698808234019	.	198960001	199320000	#9191FF	1	0.375
chr2	199320001	199840000	B.2.2.1.2.2.1.1.2.2.1	0.0715059588299025	.	199320001	199840000	#0000FF	1	0.125
chr2	199840001	200040000	B.2.1.2.1.2.1.2.2.1	0.177681473456121	.	199840001	200040000	#4848FF	1	0.25
chr2	200040001	200280000	B.2.1.2.1.2.1.1.2.1	0.182015167930661	.	200040001	200280000	#4848FF	1	0.25
chr2	200280001	200520000	B.1.2.1.2.2.2.2.1.1	0.331527627302275	.	200280001	200520000	#9191FF	1	0.375
chr2	200520001	200760000	B.1.1.1.2.1.2.1.1.2.2	0.449620801733478	.	200520001	200760000	#DADAFF	1	0.5
chr2	200760001	201160000	A.2.1.1.2.1.2.1.2.1.2	0.66738894907909	.	200760001	201160000	#FF9191	1	0.75
chr2	201160001	201440000	A.1.1.2.2.2.1.1.2	0.879739978331528	.	201160001	201440000	#FF0000	1	1
chr2	201440001	201640000	A.1.2.1.2.2.1.2.1.2	0.793066088840737	.	201440001	201640000	#FF4848	1	0.875
chr2	201640001	201880000	A.1.1.1.2.2.2.1.1.2	0.952329360780065	.	201640001	201880000	#FF0000	1	1
chr2	201880001	202480000	A.1.1.1.1.2.2.2	0.994582881906826	.	201880001	202480000	#FF0000	1	1
chr2	202480001	202680000	A.1.2.1.2.2.1.1.1	0.797399783315276	.	202480001	202680000	#FF4848	1	0.875
chr2	202680001	203080000	A.1.1.2.1.2.1.1.2.1	0.923076923076923	.	202680001	203080000	#FF0000	1	1
chr2	203080001	203240000	A.1.1.2.1.2.2.1.2.1	0.915492957746479	.	203080001	203240000	#FF0000	1	1
chr2	203240001	203480000	A.1.1.2.1.2.1.1.1.1.1.2	0.928494041170097	.	203240001	203480000	#FF0000	1	1
chr2	203480001	203640000	A.1.1.2.1.2.1.1.1.2.2.2	0.924160346695558	.	203480001	203640000	#FF0000	1	1
chr2	203640001	203840000	A.1.1.2.2.2.1.2.1.2.1	0.874322860238353	.	203640001	203840000	#FF0000	1	1
chr2	203840001	203920000	A.1.2.1.2.1.2.2.1.1.2	0.804983748645721	.	203840001	203920000	#FF4848	1	0.875
chr2	203920001	204080000	A.1.2.1.1.2.2.1.2.1.1	0.830985915492958	.	203920001	204080000	#FF4848	1	0.875
chr2	204080001	204200000	A.1.2.2.1.2.2.2.1	0.749729144095341	.	204080001	204200000	#FF4848	1	0.875
chr2	204200001	204480000	A.1.1.2.1.2.1.1.2.2.2.2	0.919826652221018	.	204200001	204480000	#FF0000	1	1
chr2	204480001	204760000	A.1.1.2.1.2.1.1.2.2.2.1	0.920910075839653	.	204480001	204760000	#FF0000	1	1
chr2	204760001	205200000	A.2.2.2.1.1.2.2.2	0.528710725893825	.	204760001	205200000	#FFDADA	1	0.625
chr2	205200001	205400000	B.2.1.1.1.2.2.1.1.2.2	0.261105092091008	.	205200001	205400000	#4848FF	1	0.25
chr2	205400001	205600000	B.2.1.1.1.2.2.1.1.2.1	0.262188515709642	.	205400001	205600000	#4848FF	1	0.25
chr2	205600001	205800000	B.2.1.2.1.1.1.2.1.2	0.197183098591549	.	205600001	205800000	#4848FF	1	0.25
chr2	205800001	206160000	B.2.1.2.1.2.1.1.2.2	0.180931744312026	.	205800001	206160000	#4848FF	1	0.25
chr2	206160001	206520000	B.1.2.1.1.1.1.1.2.2	0.38353196099675	.	206160001	206520000	#9191FF	1	0.375
chr2	206520001	206840000	A.2.1.2.2.1.1.2.1	0.612134344528711	.	206520001	206840000	#FF9191	1	0.75
chr2	206840001	207080000	A.1.2.1.1.2.1.1.2.2.1	0.838569880823402	.	206840001	207080000	#FF4848	1	0.875
chr2	207080001	207560000	A.2.1.2.2.2.1.2.1.2	0.600216684723727	.	207080001	207560000	#FF9191	1	0.75
chr2	207560001	207680000	A.2.1.2.2.1.2.2	0.607800650054171	.	207560001	207680000	#FF9191	1	0.75
chr2	207680001	207920000	A.2.2.1.2.1.2.1.2	0.559046587215601	.	207680001	207920000	#FFDADA	1	0.625
chr2	207920001	208160000	A.1.2.1.2.2.1.1.2	0.796316359696641	.	207920001	208160000	#FF4848	1	0.875
chr2	208160001	208240000	A.1.2.2.2.1.1.1.2	0.739978331527627	.	208160001	208240000	#FF4848	1	0.875
chr2	208240001	208400000	A.1.2.1.1.2.1.1.1.2.2	0.840736728060672	.	208240001	208400000	#FF4848	1	0.875
chr2	208400001	208600000	A.1.1.2.1.2.1.1.1.1.1.1	0.929577464788732	.	208400001	208600000	#FF0000	1	1
chr2	208600001	208960000	A.1.1.2.2.2.1.1.1.1	0.881906825568797	.	208600001	208960000	#FF0000	1	1
chr2	208960001	209080000	A.2.2.1.1.2.1.2	0.581798483206934	.	208960001	209080000	#FFDADA	1	0.625
chr2	209080001	209240000	A.1.2.2.2.1.1.1.1.1.1.1	0.746478873239437	.	209080001	209240000	#FF4848	1	0.875
chr2	209240001	209560000	B.2.1.1.1.2.2.1.1.1.1	0.264355362946912	.	209240001	209560000	#4848FF	1	0.25
chr2	209560001	209720000	B.2.1.2.1.1.1.2.2.1	0.196099674972914	.	209560001	209720000	#4848FF	1	0.25
chr2	209720001	209920000	B.2.1.2.1.2.2.2.1.2.2.1.1	0.167930660888407	.	209720001	209920000	#4848FF	1	0.25
chr2	209920001	210280000	B.2.1.2.1.2.1.2.1.2	0.178764897074756	.	209920001	210280000	#4848FF	1	0.25
chr2	210280001	210440000	B.1.2.1.2.2.2.1.2.2	0.33261105092091	.	210280001	210440000	#9191FF	1	0.375
chr2	210440001	210840000	B.2.1.1.1.2.2.1.2	0.260021668472373	.	210440001	210840000	#4848FF	1	0.25
chr2	210840001	211080000	A.2.2.1.2.2.1.1.1.2	0.554712892741062	.	210840001	211080000	#FFDADA	1	0.625
chr2	211080001	211240000	B.1.2.2.2.1.2.2.2.1	0.300108342361864	.	211080001	211240000	#9191FF	1	0.375
chr2	211240001	211560000	B.1.2.1.2.2.2.1.1	0.33477789815818	.	211240001	211560000	#9191FF	1	0.375
chr2	211560001	211760000	B.2.1.1.1.2.2.2.2.2.2	0.255687973997833	.	211560001	211760000	#4848FF	1	0.25
chr2	211760001	212120000	B.2.2.1.2.2.1.1.2.2.2	0.0704225352112676	.	211760001	212120000	#0000FF	1	0.125
chr2	212120001	212280000	B.2.1.1.1.2.2.2.2.2.1	0.256771397616468	.	212120001	212280000	#4848FF	1	0.25
chr2	212280001	212520000	B.2.1.2.1.2.1.2.1.1	0.179848320693391	.	212280001	212520000	#4848FF	1	0.25
chr2	212520001	212960000	B.2.1.2.1.2.2.2.1.2.1	0.169014084507042	.	212520001	212960000	#4848FF	1	0.25
chr2	212960001	213080000	B.1.2.2.2.1.1.2.2	0.306608884073673	.	212960001	213080000	#9191FF	1	0.375
chr2	213080001	213560000	B.2.2.1.2.1.1.1.1.1.2	0.0975081256771398	.	213080001	213560000	#0000FF	1	0.125
chr2	213560001	213760000	A.2.1.2.2.2.1.1.2.1	0.604550379198266	.	213560001	213760000	#FF9191	1	0.75
chr2	213760001	213920000	A.1.2.2.2.1.1.1.1.2.2	0.741061755146262	.	213760001	213920000	#FF4848	1	0.875
chr2	213920001	214120000	A.1.2.2.1.1.1.2.1.2	0.774647887323944	.	213920001	214120000	#FF4848	1	0.875
chr2	214120001	214520000	B.2.1.1.1.1.1.2.2	0.280606717226436	.	214120001	214520000	#4848FF	1	0.25
chr2	214520001	214680000	B.1.1.2.2.2.2.1.1.1	0.394366197183099	.	214520001	214680000	#DADAFF	1	0.5
chr2	214680001	214960000	B.2.1.2.1.2.1.2.2.2	0.176598049837486	.	214680001	214960000	#4848FF	1	0.25
chr2	214960001	215520000	B.2.1.2.1.2.2.2.1.2.2.2	0.165763813651138	.	214960001	215520000	#4848FF	1	0.25
chr2	215520001	215720000	A.2.1.2.2.1.1.1.1.1.2	0.61646803900325	.	215520001	215720000	#FF9191	1	0.75
chr2	215720001	215920000	B.1.1.1.1.2.1.2.1	0.465872156013001	.	215720001	215920000	#DADAFF	1	0.5
chr2	215920001	216160000	B.1.1.1.1.2.1.2.2	0.464788732394366	.	215920001	216160000	#DADAFF	1	0.5
chr2	216160001	216600000	A.2.2.2.1.1.2.2.1.2.2	0.529794149512459	.	216160001	216600000	#FFDADA	1	0.625
chr2	216600001	216880000	A.2.1.1.1.1.2.1.1.2	0.704225352112676	.	216600001	216880000	#FF9191	1	0.75
chr2	216880001	217240000	A.1.1.2.1.2.1.1.2.2.1	0.921993499458288	.	216880001	217240000	#FF0000	1	1
chr2	217240001	217520000	A.1.2.1.1.2.2.1.2.1.2	0.829902491874323	.	217240001	217520000	#FF4848	1	0.875
chr2	217520001	217760000	A.2.2.1.2.1.1.1.2.1	0.568797399783315	.	217520001	217760000	#FFDADA	1	0.625
chr2	217760001	217920000	A.2.2.1.1.1.1.1.2	0.594799566630553	.	217760001	217920000	#FFDADA	1	0.625
chr2	217920001	218120000	A.2.1.1.1.1.2.1.2.1	0.703141928494041	.	217920001	218120000	#FF9191	1	0.75
chr2	218120001	218440000	A.2.2.1.1.1.1.1.1.1	0.596966413867822	.	218120001	218440000	#FFDADA	1	0.625
chr2	218440001	218680000	A.2.1.2.1.2.1.1.2.1	0.640303358613218	.	218440001	218680000	#FF9191	1	0.75
chr2	218680001	218960000	A.2.1.1.2.2.1.1.2	0.658721560130011	.	218680001	218960000	#FF9191	1	0.75
chr2	218960001	219120000	A.1.2.1.2.1.2.2.1.1.1	0.806067172264355	.	218960001	219120000	#FF4848	1	0.875
chr2	219120001	219480000	A.1.1.1.2.1.1.2.1.1	0.988082340195016	.	219120001	219480000	#FF0000	1	1
chr2	219480001	219560000	A.1.2.1.2.1.2.2.2.2	0.798483206933911	.	219480001	219560000	#FF4848	1	0.875
chr2	219560001	219760000	A.1.1.2.1.2.2.1.2.2.2	0.913326110509209	.	219560001	219760000	#FF0000	1	1
chr2	219760001	219960000	A.1.2.1.2.1.2.2.2.1.1	0.800650054171181	.	219760001	219960000	#FF4848	1	0.875
chr2	219960001	220280000	A.1.1.2.1.2.2.1.2.2.1	0.914409534127844	.	219960001	220280000	#FF0000	1	1
chr2	220280001	220480000	A.2.1.1.1.2.2.1.2	0.684723726977248	.	220280001	220480000	#FF9191	1	0.75
chr2	220480001	220920000	B.1.1.1.2.1.2.1.1.2.1	0.450704225352113	.	220480001	220920000	#DADAFF	1	0.5
chr2	220920001	221360000	B.2.2.1.2.2.1.1.1.1	0.0780065005417118	.	220920001	221360000	#0000FF	1	0.125
chr2	221360001	221560000	B.2.1.2.1.2.1.1.1.2	0.183098591549296	.	221360001	221560000	#4848FF	1	0.25
chr2	221560001	221760000	B.2.1.1.1.2.2.2.1	0.258938244853738	.	221560001	221760000	#4848FF	1	0.25
chr2	221760001	221920000	B.1.2.2.2.1.1.1	0.309859154929577	.	221760001	221920000	#9191FF	1	0.375
chr2	221920001	222040000	B.1.2.1.1.1.1.2.1.1	0.382448537378115	.	221920001	222040000	#9191FF	1	0.375
chr2	222040001	222360000	B.1.2.2.2.2.1.2.2	0.294691224268689	.	222040001	222360000	#9191FF	1	0.375
chr2	222360001	222480000	B.1.1.2.1.1.2.1.2	0.43228602383532	.	222360001	222480000	#DADAFF	1	0.5
chr2	222480001	222840000	B.2.1.2.1.1.1.1.2.1	0.201516793066089	.	222480001	222840000	#4848FF	1	0.25
chr2	222840001	223160000	B.1.2.1.2.2.2.2.1.2	0.33044420368364	.	222840001	223160000	#9191FF	1	0.375
chr2	223160001	223360000	A.2.1.1.2.1.2.2.2.1	0.66305525460455	.	223160001	223360000	#FF9191	1	0.75
chr2	223360001	223560000	A.2.1.1.1.1.2.1.2.2.2	0.700975081256771	.	223360001	223560000	#FF9191	1	0.75
chr2	223560001	223800000	A.1.2.1.1.2.2.1.2.2.1	0.828819068255688	.	223560001	223800000	#FF4848	1	0.875
chr2	223800001	224040000	A.2.2.1.2.2.1.1.1.1	0.555796316359697	.	223800001	224040000	#FFDADA	1	0.625
chr2	224040001	224320000	B.1.2.1.2.2.2.2.2	0.329360780065005	.	224040001	224320000	#9191FF	1	0.375
chr2	224320001	224600000	B.1.1.1.2.1.1.1.1	0.459371614301192	.	224320001	224600000	#DADAFF	1	0.5
chr2	224600001	224840000	A.1.2.1.1.2.1.1.1.1.1	0.843986998916576	.	224600001	224840000	#FF4848	1	0.875
chr2	224840001	225120000	A.2.2.2.2.2.1.1.2.2.1	0.502708559046587	.	224840001	225120000	#FFDADA	1	0.625
chr2	225120001	225320000	A.2.2.1.2.2.1.2.2.1	0.548212351029252	.	225120001	225320000	#FFDADA	1	0.625
chr2	225320001	225480000	A.1.1.2.2.2.1.2.2	0.872156013001083	.	225320001	225480000	#FF0000	1	1
chr2	225480001	225720000	A.2.1.1.1.1.2.1.2.2.1	0.702058504875406	.	225480001	225720000	#FF9191	1	0.75
chr2	225720001	225920000	A.1.2.2.2.1.1.1.1.1.1.2	0.745395449620802	.	225720001	225920000	#FF4848	1	0.875
chr2	225920001	226240000	B.2.1.1.1.1.1.1.2.2.1.1	0.284940411700975	.	225920001	226240000	#4848FF	1	0.25
chr2	226240001	226480000	B.2.1.2.1.2.1.1.1.1	0.184182015167931	.	226240001	226480000	#4848FF	1	0.25
chr2	226480001	226560000	B.1.2.2.2.1.1.2.1.2	0.307692307692308	.	226480001	226560000	#9191FF	1	0.375
chr2	226560001	227280000	B.2.2.1.2.1.1.2.1.2.2	0.0910075839653304	.	226560001	227280000	#0000FF	1	0.125
chr2	227280001	227480000	B.1.2.1.1.1.1.2.2	0.37919826652221	.	227280001	227480000	#9191FF	1	0.375
chr2	227480001	227680000	A.2.2.2.2.2.1.1.2.2.2	0.501625135427952	.	227480001	227680000	#FFDADA	1	0.625
chr2	227680001	227840000	A.1.2.2.1.1.1.2.1.1	0.775731310942579	.	227680001	227840000	#FF4848	1	0.875
chr2	227840001	228160000	A.2.2.1.2.2.1.2.2.2	0.547128927410618	.	227840001	228160000	#FFDADA	1	0.625
chr2	228160001	228440000	A.1.2.1.1.2.1.1.1.1.2	0.842903575297941	.	228160001	228440000	#FF4848	1	0.875
chr2	228440001	228760000	A.2.2.1.1.1.2.2.2	0.586132177681473	.	228440001	228760000	#FFDADA	1	0.625
chr2	228760001	229280000	B.2.2.1.2.2.1.2.2.1.1	0.0682556879739978	.	228760001	229280000	#0000FF	1	0.125
chr2	229280001	229360000	B.1.2.2.2.1.2.2.1	0.301191765980498	.	229280001	229360000	#9191FF	1	0.375
chr2	229360001	229560000	B.2.1.1.1.1.1.1.2.2.1.2	0.28385698808234	.	229360001	229560000	#4848FF	1	0.25
chr2	229560001	229920000	B.2.2.2.1.1.1.1.1	0.0552546045503792	.	229560001	229920000	#0000FF	1	0.125
chr2	229920001	230160000	B.2.2.1.2.1.1.2.1.2.1	0.0920910075839653	.	229920001	230160000	#0000FF	1	0.125
chr2	230160001	230360000	B.1.2.2.2.1.2.2.2.2	0.299024918743229	.	230160001	230360000	#9191FF	1	0.375
chr2	230360001	230600000	B.1.1.1.1.2.1.1.2	0.466955579631636	.	230360001	230600000	#DADAFF	1	0.5
chr2	230600001	230840000	A.1.1.2.2.2.1.2.1.1.1	0.878656554712893	.	230600001	230840000	#FF0000	1	1
chr2	230840001	231040000	A.1.2.2.1.1.1.1.2	0.776814734561213	.	230840001	231040000	#FF4848	1	0.875
chr2	231040001	231280000	A.1.2.1.1.2.2.1.2.2.2	0.827735644637053	.	231040001	231280000	#FF4848	1	0.875
chr2	231280001	231440000	A.1.1.2.2.2.1.2.1.2.2	0.873239436619718	.	231280001	231440000	#FF0000	1	1
chr2	231440001	231720000	A.1.1.2.1.2.1.1.1.1.2	0.927410617551463	.	231440001	231720000	#FF0000	1	1
chr2	231720001	231920000	A.1.2.1.1.2.2.2.1.1	0.826652221018418	.	231720001	231920000	#FF4848	1	0.875
chr2	231920001	232240000	A.1.1.1.2.1.1.2.1.2	0.986998916576381	.	231920001	232240000	#FF0000	1	1
chr2	232240001	232360000	A.1.2.1.1.2.2.2.2	0.823401950162513	.	232240001	232360000	#FF4848	1	0.875
chr2	232360001	232640000	A.1.1.2.1.2.2.1.1	0.916576381365114	.	232360001	232640000	#FF0000	1	1
chr2	232640001	232880000	A.1.2.2.1.2.2.2.2.1	0.748645720476706	.	232640001	232880000	#FF4848	1	0.875
chr2	232880001	233200000	A.1.2.1.2.1.2.2.1.2.2.2	0.801733477789816	.	232880001	233200000	#FF4848	1	0.875
chr2	233200001	233360000	A.2.1.1.1.2.2.2.2	0.681473456121343	.	233200001	233360000	#FF9191	1	0.75
chr2	233360001	233680000	A.1.2.1.2.1.2.2.1.2.2.1	0.802816901408451	.	233360001	233680000	#FF4848	1	0.875
chr2	233680001	233880000	A.2.1.1.1.2.2.2.1.1	0.683640303358613	.	233680001	233880000	#FF9191	1	0.75
chr2	233880001	234000000	A.1.2.2.1.2.2.1.1	0.751895991332611	.	233880001	234000000	#FF4848	1	0.875
chr2	234080001	234320000	A.1.2.1.1.2.2.2.1.2.1	0.825568797399783	.	234080001	234320000	#FF4848	1	0.875
chr2	234320001	234520000	A.1.2.1.1.2.2.2.1.2.2	0.824485373781148	.	234320001	234520000	#FF4848	1	0.875
chr2	234520001	234800000	A.2.2.1.2.1.2.1.1.1	0.561213434452871	.	234520001	234800000	#FFDADA	1	0.625
chr2	234800001	235000000	A.2.2.2.2.1.2.1	0.508125677139762	.	234800001	235000000	#FFDADA	1	0.625
chr2	235000001	235200000	A.2.2.1.2.1.2.2.1	0.557963163596966	.	235000001	235200000	#FFDADA	1	0.625
chr2	235200001	235400000	A.1.2.2.1.1.1.1.1	0.777898158179848	.	235200001	235400000	#FF4848	1	0.875
chr2	235400001	235600000	B.1.1.1.1.2.2.1.2	0.462621885157096	.	235400001	235600000	#DADAFF	1	0.5
chr2	235600001	235760000	B.1.1.2.2.2.1.2.1.1	0.397616468039003	.	235600001	235760000	#DADAFF	1	0.5
chr2	235760001	235880000	B.1.1.2.2.2.1.1.1	0.399783315276273	.	235760001	235880000	#DADAFF	1	0.5
chr2	235880001	236280000	B.1.1.2.2.2.1.2.2	0.395449620801733	.	235880001	236280000	#DADAFF	1	0.5
chr2	236280001	236480000	B.1.2.1.1.1.2.1.1	0.378114842903575	.	236280001	236480000	#9191FF	1	0.375
chr2	236520001	236560000	B.1.2.1.1.1.2.1.1	0.378114842903575	.	236520001	236560000	#9191FF	1	0.375
chr2	236560001	236680000	B.1.1.2.2.2.1.1.2	0.398699891657638	.	236560001	236680000	#DADAFF	1	0.5
chr2	236680001	236880000	B.1.1.2.2.2.1.2.1.2	0.396533044420368	.	236680001	236880000	#DADAFF	1	0.5
chr2	236880001	236960000	B.1.1.1.2.1.2.1.2	0.448537378114843	.	236880001	236960000	#DADAFF	1	0.5
chr2	236960001	237200000	B.1.2.1.1.1.2.1.2	0.37703141928494	.	236960001	237200000	#9191FF	1	0.375
chr2	237200001	237360000	B.1.1.1.1.2.2.2.2	0.460455037919827	.	237200001	237360000	#DADAFF	1	0.5
chr2	237360001	237520000	A.2.1.2.1.2.2.2.1.1	0.621885157096425	.	237360001	237520000	#FF9191	1	0.75
chr2	237520001	237680000	B.1.1.1.1.2.2.1.1	0.463705308775731	.	237520001	237680000	#DADAFF	1	0.5
chr2	237680001	237800000	B.1.1.1.1.2.2.2.1	0.461538461538462	.	237680001	237800000	#DADAFF	1	0.5
chr2	237800001	238000000	A.2.2.2.2.1.2.2.2	0.505958829902492	.	237800001	238000000	#FFDADA	1	0.625
chr2	238000001	238400000	A.2.2.1.1.1.1.1.1.2	0.595882990249187	.	238000001	238400000	#FFDADA	1	0.625
chr2	238400001	238800000	A.1.2.1.2.1.2.2.1.2.1	0.803900325027086	.	238400001	238800000	#FF4848	1	0.875
chr2	238800001	239080000	A.1.2.1.2.1.2.2.2.1.2	0.799566630552546	.	238800001	239080000	#FF4848	1	0.875
chr2	239080001	239240000	A.1.2.2.1.2.2.2.2.2	0.747562296858072	.	239080001	239240000	#FF4848	1	0.875
chr2	239240001	239400000	A.2.2.1.1.1.1.2.2	0.592632719393283	.	239240001	239400000	#FFDADA	1	0.625
chr2	239400001	239800000	A.2.2.2.2.1.2.2.1	0.507042253521127	.	239400001	239800000	#FFDADA	1	0.625
chr2	239840001	239920000	A.2.2.2.2.1.2.2.1	0.507042253521127	.	239840001	239920000	#FFDADA	1	0.625
chr2	239920001	240200000	A.2.1.2.1.2.2.2.2.1	0.619718309859155	.	239920001	240200000	#FF9191	1	0.75
chr2	240200001	240320000	A.2.1.1.2.2.1.2.2	0.654387865655471	.	240200001	240320000	#FF9191	1	0.75
chr2	240320001	240880000	A.2.2.1.2.1.2.2.2	0.556879739978332	.	240320001	240880000	#FFDADA	1	0.625
chr2	240880001	241080000	A.2.1.2.1.2.2.2.2.2	0.61863488624052	.	240880001	241080000	#FF9191	1	0.75
chr2	241080001	241560000	A.2.1.2.1.1.2.1.2	0.646803900325027	.	241080001	241560000	#FF9191	1	0.75
chr2	241560001	241600000	A.2.2.1.1.1.1.2.1	0.593716143011918	.	241560001	241600000	#FFDADA	1	0.625
chr2	241640001	241760000	A.2.2.1.1.1.1.2.1	0.593716143011918	.	241640001	241760000	#FFDADA	1	0.625
chr2	241760001	242080000	A.1.2.2.2.2.2.2.2	0.71180931744312	.	241760001	242080000	#FF4848	1	0.875
chr2	242080001	242200000	A.2.1.1.1.2.2.1.1	0.685807150595883	.	242080001	242200000	#FF9191	1	0.75
chr2	242200001	242480000	A.1.1.2.2.1.2.1.1.2	0.895991332611051	.	242200001	242480000	#FF0000	1	1
chr2	242520001	242640000	A.1.1.2.2.1.2.1.1.2	0.895991332611051	.	242520001	242640000	#FF0000	1	1
chr2	242640001	242840000	A.1.2.2.1.2.2.1.2	0.750812567713976	.	242640001	242840000	#FF4848	1	0.875
chr2	242840001	243040000	A.2.1.1.1.2.2.2.1.2	0.682556879739978	.	242840001	243040000	#FF9191	1	0.75
chr3	40001	160000	B.1.1.2.1.2.1.2.2.1	0.444444444444444	.	40001	160000	#DADAFF	1	0.5
chr3	160001	600000	B.1.2.1.2.1.1.2	0.383597883597884	.	160001	600000	#9191FF	1	0.375
chr3	600001	880000	B.2.2.1.1.2.2.2.2.2	0.112433862433862	.	600001	880000	#0000FF	1	0.125
chr3	880001	1120000	B.2.2.1.1.2.1.1.1	0.125661375661376	.	880001	1120000	#0000FF	1	0.125
chr3	1120001	1480000	B.2.2.1.1.2.2.2.2.1.2	0.113756613756614	.	1120001	1480000	#0000FF	1	0.125
chr3	1480001	1640000	B.2.1.2.2.2.1.1.1	0.167989417989418	.	1480001	1640000	#4848FF	1	0.25
chr3	1640001	1760000	B.2.1.1.2.1.1.1.1	0.272486772486772	.	1640001	1760000	#4848FF	1	0.25
chr3	1760001	2120000	B.2.2.2.1.1.1.2.1.2.1	0.0515873015873016	.	1760001	2120000	#0000FF	1	0.125
chr3	2120001	2240000	B.1.2.1.2.2.2.1.2	0.366402116402116	.	2120001	2240000	#9191FF	1	0.375
chr3	2240001	2480000	B.2.1.2.2.2.1.2.2.1	0.161375661375661	.	2240001	2480000	#4848FF	1	0.25
chr3	2480001	2640000	B.1.2.2.1.2.1.2.1.1	0.350529100529101	.	2480001	2640000	#9191FF	1	0.375
chr3	2640001	2720000	B.1.2.1.2.2.2.1.1	0.367724867724868	.	2640001	2720000	#9191FF	1	0.375
chr3	2720001	2920000	B.1.1.2.1.1.2.2.1.2	0.455026455026455	.	2720001	2920000	#DADAFF	1	0.5
chr3	2920001	3040000	A.2.2.1.1.1.1.1.2.2	0.596560846560847	.	2920001	3040000	#FFDADA	1	0.625
chr3	3040001	3240000	A.2.2.1.1.1.2.1.1.1	0.592592592592593	.	3040001	3240000	#FFDADA	1	0.625
chr3	3240001	3600000	B.2.1.1.2.1.2.2.2.2.2	0.252645502645503	.	3240001	3600000	#4848FF	1	0.25
chr3	3600001	3800000	B.1.1.2.1.1.2.2.2.2.1	0.452380952380952	.	3600001	3800000	#DADAFF	1	0.5
chr3	3800001	3920000	B.1.2.1.2.2.1.1.1.1	0.373015873015873	.	3800001	3920000	#9191FF	1	0.375
chr3	3920001	4040000	B.1.2.1.2.2.2.2	0.365079365079365	.	3920001	4040000	#9191FF	1	0.375
chr3	4040001	4360000	B.1.2.1.2.1.2.2.1.1	0.378306878306878	.	4040001	4360000	#9191FF	1	0.375
chr3	4360001	4760000	A.1.2.2.1.1.1.1.2	0.806878306878307	.	4360001	4760000	#FF4848	1	0.875
chr3	4760001	5040000	A.1.1.1.2.2.1.2.1	0.957671957671958	.	4760001	5040000	#FF0000	1	1
chr3	5080001	5280000	A.1.2.1.2.2.2.2.2.1	0.810846560846561	.	5080001	5280000	#FF4848	1	0.875
chr3	5280001	5600000	B.1.1.2.1.1.2.2.2.1	0.453703703703704	.	5280001	5600000	#DADAFF	1	0.5
chr3	5600001	5880000	B.2.1.1.2.1.2.2.1.2	0.260582010582011	.	5600001	5880000	#4848FF	1	0.25
chr3	5880001	6080000	B.2.1.2.2.2.1.2.2.2	0.16005291005291	.	5880001	6080000	#4848FF	1	0.25
chr3	6080001	6200000	B.2.2.1.1.1.1.1.1.2.2.1	0.142857142857143	.	6080001	6200000	#0000FF	1	0.125
chr3	6200001	6640000	B.2.2.2.1.1.1.2.2.1	0.0489417989417989	.	6200001	6640000	#0000FF	1	0.125
chr3	6640001	6800000	B.1.1.1.2.1.1.1.1.1	0.486772486772487	.	6640001	6800000	#DADAFF	1	0.5
chr3	6800001	7120000	B.2.2.1.1.1.1.1.1.2.1	0.144179894179894	.	6800001	7120000	#0000FF	1	0.125
chr3	7120001	7200000	B.2.1.1.2.1.1.1.2	0.271164021164021	.	7120001	7200000	#4848FF	1	0.25
chr3	7200001	7400000	B.2.1.1.2.1.1.2.1.2.1	0.268518518518519	.	7200001	7400000	#4848FF	1	0.25
chr3	7400001	7880000	B.2.2.2.1.1.1.2.1.1	0.0529100529100529	.	7400001	7880000	#0000FF	1	0.125
chr3	7880001	8280000	B.2.2.1.1.1.1.1.2	0.14021164021164	.	7880001	8280000	#0000FF	1	0.125
chr3	8280001	8480000	B.1.1.2.2.2.1.1.2	0.424603174603175	.	8280001	8480000	#DADAFF	1	0.5
chr3	8480001	8720000	A.2.1.2.2.1.1.1.1	0.641534391534392	.	8480001	8720000	#FF9191	1	0.75
chr3	8720001	8960000	A.2.1.1.1.2.1.1.2.1.1	0.714285714285714	.	8720001	8960000	#FF9191	1	0.75
chr3	8960001	9120000	A.1.2.2.1.1.2.1.1	0.797619047619048	.	8960001	9120000	#FF4848	1	0.875
chr3	9120001	9200000	A.2.1.2.1.1.2.1.2	0.653439153439153	.	9120001	9200000	#FF9191	1	0.75
chr3	9200001	9360000	A.2.1.1.1.1.1.2.2.1.1.1	0.736772486772487	.	9200001	9360000	#FF9191	1	0.75
chr3	9360001	9560000	A.1.2.1.1.1.2.2.1.2.1	0.862433862433862	.	9360001	9560000	#FF4848	1	0.875
chr3	9560001	9760000	A.2.1.1.1.1.1.1	0.742063492063492	.	9560001	9760000	#FF9191	1	0.75
chr3	9760001	9800000	A.1.1.2.1.2.1.2.2.2	0.917989417989418	.	9760001	9800000	#FF0000	1	1
chr3	9840001	9960000	A.1.1.2.1.2.1.2.2.2	0.917989417989418	.	9840001	9960000	#FF0000	1	1
chr3	10000001	10080000	A.1.1.2.1.2.1.2.2.2	0.917989417989418	.	10000001	10080000	#FF0000	1	1
chr3	10080001	10200000	A.1.2.1.1.2.2.1.2.2	0.845238095238095	.	10080001	10200000	#FF4848	1	0.875
chr3	10200001	10360000	A.1.2.1.1.1.1.1.1	0.875661375661376	.	10200001	10360000	#FF4848	1	0.875
chr3	10360001	10560000	A.2.1.2.1.1.2.1.1	0.654761904761905	.	10360001	10560000	#FF9191	1	0.75
chr3	10560001	10960000	A.2.2.1.2.2.2.1.1	0.555555555555556	.	10560001	10960000	#FFDADA	1	0.625
chr3	10960001	11080000	A.2.2.2.2.1.2.2.1	0.527777777777778	.	10960001	11080000	#FFDADA	1	0.625
chr3	11080001	11600000	A.2.1.1.1.2.1.2.2.2	0.706349206349206	.	11080001	11600000	#FF9191	1	0.75
chr3	11600001	11960000	A.2.1.1.1.2.1.2.2.1	0.707671957671958	.	11600001	11960000	#FF9191	1	0.75
chr3	11960001	12600000	A.2.1.1.1.2.1.2.1	0.708994708994709	.	11960001	12600000	#FF9191	1	0.75
chr3	12600001	12720000	A.1.1.2.2.2.2.1	0.87962962962963	.	12600001	12720000	#FF0000	1	1
chr3	12720001	13000000	A.1.2.1.1.1.2.2.1.2.2	0.861111111111111	.	12720001	13000000	#FF4848	1	0.875
chr3	13000001	13160000	A.1.2.1.1.1.2.2.2.1.1	0.85978835978836	.	13000001	13160000	#FF4848	1	0.875
chr3	13160001	13360000	A.2.1.1.1.1.1.2.2.2.2	0.731481481481482	.	13160001	13360000	#FF9191	1	0.75
chr3	13360001	13520000	A.1.2.2.2.1.1.2.2	0.757936507936508	.	13360001	13520000	#FF4848	1	0.875
chr3	13520001	13760000	A.2.2.2.2.1.1.1	0.533068783068783	.	13520001	13760000	#FFDADA	1	0.625
chr3	13760001	14000000	B.1.1.1.1.2.1.2.2	0.492063492063492	.	13760001	14000000	#DADAFF	1	0.5
chr3	14000001	14160000	A.2.2.2.2.1.1.2.1	0.531746031746032	.	14000001	14160000	#FFDADA	1	0.625
chr3	14160001	14360000	A.2.1.1.1.1.1.2.1.2.1	0.739417989417989	.	14160001	14360000	#FF9191	1	0.75
chr3	14360001	14480000	A.2.1.1.1.2.1.1.1.1.2.2	0.718253968253968	.	14360001	14480000	#FF9191	1	0.75
chr3	14480001	14680000	A.2.1.1.1.2.1.1.1.2.1	0.716931216931217	.	14480001	14680000	#FF9191	1	0.75
chr3	14680001	14800000	A.1.2.2.2.2.2.1.1	0.746031746031746	.	14680001	14800000	#FF4848	1	0.875
chr3	14800001	15160000	A.1.2.1.1.1.1.2.1	0.87037037037037	.	14800001	15160000	#FF4848	1	0.875
chr3	15160001	15400000	A.1.1.2.1.2.1.2.2.1	0.919312169312169	.	15160001	15400000	#FF0000	1	1
chr3	15440001	15480000	A.1.1.2.1.2.1.2.2.1	0.919312169312169	.	15440001	15480000	#FF0000	1	1
chr3	15480001	15560000	A.2.1.1.1.1.1.2.2.2.1	0.732804232804233	.	15480001	15560000	#FF9191	1	0.75
chr3	15560001	15920000	A.1.1.1.2.1.1.1.1.2	0.985449735449735	.	15560001	15920000	#FF0000	1	1
chr3	15920001	16360000	A.2.1.1.1.1.2.1.1	0.73015873015873	.	15920001	16360000	#FF9191	1	0.75
chr3	16360001	16440000	A.1.2.2.1.1.1.2.1.2.2	0.801587301587302	.	16360001	16440000	#FF4848	1	0.875
chr3	16440001	16600000	A.1.2.1.2.1.1.1.1	0.842592592592593	.	16440001	16600000	#FF4848	1	0.875
chr3	16600001	16880000	A.2.1.1.1.2.2.2	0.702380952380952	.	16600001	16880000	#FF9191	1	0.75
chr3	16880001	17040000	A.1.2.1.2.2.1.1.1	0.829365079365079	.	16880001	17040000	#FF4848	1	0.875
chr3	17040001	17280000	A.1.2.2.1.1.1.1.1	0.808201058201058	.	17040001	17280000	#FF4848	1	0.875
chr3	17280001	17480000	A.2.1.1.1.1.2.2.2.2	0.722222222222222	.	17280001	17480000	#FF9191	1	0.75
chr3	17480001	17680000	A.2.1.1.1.2.2.1.1	0.705026455026455	.	17480001	17680000	#FF9191	1	0.75
chr3	17680001	17880000	A.1.2.2.1.1.1.2.1.2.1	0.802910052910053	.	17680001	17880000	#FF4848	1	0.875
chr3	17880001	18360000	B.1.2.1.2.1.1.1.2	0.384920634920635	.	17880001	18360000	#9191FF	1	0.375
chr3	18360001	18840000	B.2.1.1.2.1.2.2.1.1	0.261904761904762	.	18360001	18840000	#4848FF	1	0.25
chr3	18840001	19240000	B.2.2.1.1.2.1.1.2.2	0.123015873015873	.	18840001	19240000	#0000FF	1	0.125
chr3	19240001	19560000	B.2.1.1.2.2.1.1.2.2.2	0.240740740740741	.	19240001	19560000	#4848FF	1	0.25
chr3	19560001	19680000	B.1.1.2.1.1.2.2.1.1	0.456349206349206	.	19560001	19680000	#DADAFF	1	0.5
chr3	19680001	19800000	B.2.1.1.2.1.2.2.2.1.1.2	0.257936507936508	.	19680001	19800000	#4848FF	1	0.25
chr3	19800001	19960000	B.1.2.2.1.2.1.2.1.2	0.349206349206349	.	19800001	19960000	#9191FF	1	0.375
chr3	19960001	20240000	A.2.1.1.1.2.2.1.2	0.703703703703704	.	19960001	20240000	#FF9191	1	0.75
chr3	20240001	20400000	B.1.2.1.1.1.2.2.1	0.400793650793651	.	20240001	20400000	#9191FF	1	0.375
chr3	20400001	20680000	B.2.1.2.2.1.1.2.1.2	0.183862433862434	.	20400001	20680000	#4848FF	1	0.25
chr3	20680001	21080000	B.2.2.2.1.1.2.2.2	0.0423280423280423	.	20680001	21080000	#0000FF	1	0.125
chr3	21080001	21280000	B.2.2.2.1.1.1.2.1.2.2	0.0502645502645503	.	21080001	21280000	#0000FF	1	0.125
chr3	21280001	21400000	B.2.1.2.2.1.1.2.1.1.1	0.186507936507937	.	21280001	21400000	#4848FF	1	0.25
chr3	21400001	21640000	B.2.2.1.1.2.2.2.1	0.116402116402116	.	21400001	21640000	#0000FF	1	0.125
chr3	21640001	21800000	B.2.2.1.1.1.1.1.1.2.2.2	0.141534391534392	.	21640001	21800000	#0000FF	1	0.125
chr3	21800001	22080000	B.2.2.1.1.2.2.2.2.1.1	0.115079365079365	.	21800001	22080000	#0000FF	1	0.125
chr3	22080001	22280000	B.2.1.1.2.1.1.2.2.2	0.264550264550265	.	22080001	22280000	#4848FF	1	0.25
chr3	22280001	22520000	B.2.1.2.2.1.1.2.2.1	0.182539682539683	.	22280001	22520000	#4848FF	1	0.25
chr3	22520001	22680000	B.2.1.2.2.2.1.1.2.2.1	0.165343915343915	.	22520001	22680000	#4848FF	1	0.25
chr3	22680001	23000000	B.2.1.1.2.1.2.2.2.1.1.1	0.259259259259259	.	22680001	23000000	#4848FF	1	0.25
chr3	23000001	23160000	A.2.2.1.1.1.2.1.2.1.2.2	0.587301587301587	.	23000001	23160000	#FFDADA	1	0.625
chr3	23160001	23400000	A.1.2.1.2.1.1.2	0.83994708994709	.	23160001	23400000	#FF4848	1	0.875
chr3	23400001	23600000	A.1.2.2.1.1.2.2	0.793650793650794	.	23400001	23600000	#FF4848	1	0.875
chr3	23600001	24000000	A.1.1.2.2.1.1.1.1	0.907407407407407	.	23600001	24000000	#FF0000	1	1
chr3	24000001	24360000	B.1.1.1.2.1.2	0.48015873015873	.	24000001	24360000	#DADAFF	1	0.5
chr3	24360001	24440000	B.1.2.2.1.2.1.1	0.351851851851852	.	24360001	24440000	#9191FF	1	0.375
chr3	24440001	24640000	B.2.1.1.2.2.1.1.2.1.2.2	0.243386243386243	.	24440001	24640000	#4848FF	1	0.25
chr3	24640001	24720000	B.1.2.2.1.1.1.2.2.2.2	0.355820105820106	.	24640001	24720000	#9191FF	1	0.375
chr3	24720001	24880000	B.1.2.2.1.1.1.2.1	0.35978835978836	.	24720001	24880000	#9191FF	1	0.375
chr3	24880001	25000000	B.2.1.1.2.2.1.1.2.1.2.1	0.244708994708995	.	24880001	25000000	#4848FF	1	0.25
chr3	25000001	25160000	B.2.1.1.2.1.2.2.2.1.2.1	0.256613756613757	.	25000001	25160000	#4848FF	1	0.25
chr3	25160001	25360000	B.2.2.1.1.1.1.1.1.1	0.145502645502645	.	25160001	25360000	#0000FF	1	0.125
chr3	25360001	25640000	B.1.2.2.1.2.1.2.2.2	0.346560846560847	.	25360001	25640000	#9191FF	1	0.375
chr3	25640001	25920000	A.2.1.1.1.1.2.1.2.1.2	0.727513227513228	.	25640001	25920000	#FF9191	1	0.75
chr3	25920001	26400000	B.2.2.2.1.1.2.2.1	0.0436507936507936	.	25920001	26400000	#0000FF	1	0.125
chr3	26400001	26960000	B.2.2.2.1.1.2.1.1	0.0462962962962963	.	26400001	26960000	#0000FF	1	0.125
chr3	26960001	27360000	B.2.1.2.2.1.1.1.2.2	0.187830687830688	.	26960001	27360000	#4848FF	1	0.25
chr3	27360001	27560000	A.2.1.1.1.1.2.1.2.1.1	0.728835978835979	.	27360001	27560000	#FF9191	1	0.75
chr3	27560001	27760000	A.2.2.2.2.2.2.2.1	0.513227513227513	.	27560001	27760000	#FFDADA	1	0.625
chr3	27760001	27960000	B.1.1.2.1.1.2.2.2.2.2	0.451058201058201	.	27760001	27960000	#DADAFF	1	0.5
chr3	27960001	28040000	B.1.1.1.1.1.1.1	0.510582010582011	.	27960001	28040000	#DADAFF	1	0.5
chr3	28040001	28400000	A.2.1.2.2.1.1.2	0.636243386243386	.	28040001	28400000	#FF9191	1	0.75
chr3	28400001	28560000	B.2.1.2.2.1.1.2.1.1.2	0.185185185185185	.	28400001	28560000	#4848FF	1	0.25
chr3	28560001	28640000	B.2.1.1.2.2.1.1.2.1.1	0.246031746031746	.	28560001	28640000	#4848FF	1	0.25
chr3	28640001	28800000	B.2.1.1.2.2.1.1.1.2.1	0.248677248677249	.	28640001	28800000	#4848FF	1	0.25
chr3	28800001	28920000	B.2.1.1.2.1.1.2.1.2.2	0.267195767195767	.	28800001	28920000	#4848FF	1	0.25
chr3	28920001	29080000	B.1.2.1.2.1.2.1.2.1	0.380952380952381	.	28920001	29080000	#9191FF	1	0.375
chr3	29080001	29280000	B.2.1.1.2.1.2.2.2.1.2.2	0.255291005291005	.	29080001	29280000	#4848FF	1	0.25
chr3	29280001	29440000	B.1.1.1.2.2.2.2.2	0.464285714285714	.	29280001	29440000	#DADAFF	1	0.5
chr3	29440001	29800000	B.2.1.1.2.2.1.1.2.2.1	0.242063492063492	.	29440001	29800000	#4848FF	1	0.25
chr3	29800001	30040000	B.2.1.2.2.2.1.2.1	0.162698412698413	.	29800001	30040000	#4848FF	1	0.25
chr3	30040001	30440000	B.2.1.2.2.2.1.1.2.2.2	0.164021164021164	.	30040001	30440000	#4848FF	1	0.25
chr3	30440001	31000000	B.1.2.1.2.1.1.1.1	0.386243386243386	.	30440001	31000000	#9191FF	1	0.375
chr3	31000001	31200000	A.2.2.2.2.2.2.1.2	0.514550264550265	.	31000001	31200000	#FFDADA	1	0.625
chr3	31200001	31560000	A.1.2.2.1.1.1.2.2.2	0.798941798941799	.	31200001	31560000	#FF4848	1	0.875
chr3	31560001	31720000	A.1.2.2.1.1.2.1.2.2	0.794973544973545	.	31560001	31720000	#FF4848	1	0.875
chr3	31720001	31920000	A.2.2.1.1.1.2.1.2.1.2.1	0.588624338624339	.	31720001	31920000	#FFDADA	1	0.625
chr3	31920001	32200000	A.2.1.2.2.2.2.2.2.2.1	0.603174603174603	.	31920001	32200000	#FF9191	1	0.75
chr3	32200001	32400000	A.2.2.1.1.1.2.1.2.1.1	0.58994708994709	.	32200001	32400000	#FFDADA	1	0.625
chr3	32400001	32600000	A.1.1.2.1.1.2.2	0.927248677248677	.	32400001	32600000	#FF0000	1	1
chr3	32600001	32840000	A.1.2.1.2.2.1.1.2.2	0.824074074074074	.	32600001	32840000	#FF4848	1	0.875
[truncated: 8,574 more rows]
