# Supplementary material for: Systematic inference and comparison of multi-scale chromatin sub-compartments connects spatial organization to cell phenotypes
Source: Nat Commun. 2021 May 10;12:2439. doi: 10.1038/s41467-021-22666-3 (PMC8110550; doi:10.1038/s41467-021-22666-3)
Supplement: Supplementary file 5 — Supplementary Dataset 2 [file 41467_2021_22666_MOESM5_ESM.zip › Supplementary_Data_1_domain_hierarchies_127HiCmaps/BT474_breast_cancer_binsize=40kb.bed]

#fields: chr, pos_start, pos_end, the full compartment label describing the position in the hierachy, normalized compartment domain rank, ., pos_start, pos_end, color based on eight compartment model (A.1.1 - B.2.2), 1, eight compartment score (A.1.1 to B.2.2: 8 to 1 devided by 8)
chr1	680001	1080000	A.1.1.1.2.2.1.2.2.1	0.950943396226415	.	680001	1080000	#FF0000	1	1
chr1	1080001	1200000	A.1.1.1.2.1.2.1.1.2.1	0.968553459119497	.	1080001	1200000	#FF0000	1	1
chr1	1200001	1480000	A.1.1.1.2.1.1.2.1.2	0.972327044025157	.	1200001	1480000	#FF0000	1	1
chr1	1480001	1680000	A.1.1.1.2.1.2.2.2.1.1	0.961006289308176	.	1480001	1680000	#FF0000	1	1
chr1	1680001	1840000	A.1.1.1.2.1.1.2.1.1.2	0.973584905660377	.	1680001	1840000	#FF0000	1	1
chr1	1840001	2120000	A.1.1.2.2.1.2.2.2.2.1.2.2	0.875471698113208	.	1840001	2120000	#FF0000	1	1
chr1	2120001	2520000	A.1.1.2.2.1.2.2.1	0.880503144654088	.	2120001	2520000	#FF0000	1	1
chr1	2520001	2640000	A.2.1.1.2.1.2.1.1.1	0.625157232704402	.	2520001	2640000	#FF9191	1	0.75
chr1	2680001	2760000	A.2.1.1.2.1.2.1.1.1	0.625157232704402	.	2680001	2760000	#FF9191	1	0.75
chr1	2760001	2960000	A.2.1.1.2.2.2.2	0.611320754716981	.	2760001	2960000	#FF9191	1	0.75
chr1	2960001	3120000	A.1.2.1.2.2.1.1.2	0.750943396226415	.	2960001	3120000	#FF4848	1	0.875
chr1	3120001	3240000	A.2.1.1.2.2.2.1.2	0.612578616352201	.	3120001	3240000	#FF9191	1	0.75
chr1	3240001	3360000	A.1.2.1.1.2.2.1.2	0.778616352201258	.	3240001	3360000	#FF4848	1	0.875
chr1	3360001	3600000	A.1.1.1.2.2.2.1.1.2.2	0.945911949685535	.	3360001	3600000	#FF0000	1	1
chr1	3600001	3800000	A.1.1.2.2.2.1.2.2.1	0.861635220125786	.	3600001	3800000	#FF0000	1	1
chr1	3800001	3880000	B.2.1.1.2.2.1.2.1.1	0.130817610062893	.	3800001	3880000	#4848FF	1	0.25
chr1	3960001	4360000	B.2.1.1.2.2.1.2.1.1	0.130817610062893	.	3960001	4360000	#4848FF	1	0.25
chr1	4360001	4880000	B.2.1.1.2.2.1.2.1.2	0.129559748427673	.	4360001	4880000	#4848FF	1	0.25
chr1	4880001	5080000	B.2.1.1.2.2.1.1.1	0.133333333333333	.	4880001	5080000	#4848FF	1	0.25
chr1	5080001	5560000	B.2.1.1.2.2.1.2.2	0.128301886792453	.	5080001	5560000	#4848FF	1	0.25
chr1	5560001	5760000	A.2.2.2.2.2.2.1.1	0.438993710691824	.	5560001	5760000	#FFDADA	1	0.625
chr1	5760001	6040000	B.1.1.1.1.1.2.2.1.1	0.412578616352201	.	5760001	6040000	#DADAFF	1	0.5
chr1	6040001	6200000	A.2.1.1.2.1.2.2.1	0.621383647798742	.	6040001	6200000	#FF9191	1	0.75
chr1	6200001	6400000	A.1.1.2.2.2.2.1.1.1.2.1.2	0.854088050314465	.	6200001	6400000	#FF0000	1	1
chr1	6400001	6760000	A.1.1.2.1.1.2.1.2.1.2	0.925786163522013	.	6400001	6760000	#FF0000	1	1
chr1	6760001	6960000	A.1.2.1.2.2.2.1.2.1.2.2	0.737106918238994	.	6760001	6960000	#FF4848	1	0.875
chr1	6960001	7200000	A.2.1.1.2.2.2.1.1.1	0.615094339622641	.	6960001	7200000	#FF9191	1	0.75
chr1	7200001	7360000	A.2.1.1.2.1.1.1	0.630188679245283	.	7200001	7360000	#FF9191	1	0.75
chr1	7360001	7520000	A.2.1.1.2.1.1.2.1	0.628930817610063	.	7360001	7520000	#FF9191	1	0.75
chr1	7520001	7720000	A.2.1.1.2.1.2.1.2	0.622641509433962	.	7520001	7720000	#FF9191	1	0.75
chr1	7720001	8000000	A.1.2.1.2.2.2.1.1.1.2.1	0.744654088050314	.	7720001	8000000	#FF4848	1	0.875
chr1	8000001	8280000	A.1.1.2.1.1.2.1.2.2	0.924528301886792	.	8000001	8280000	#FF0000	1	1
chr1	8280001	8480000	A.1.2.1.1.1.2.1.2.1.2	0.807547169811321	.	8280001	8480000	#FF4848	1	0.875
chr1	8480001	8600000	A.1.1.2.2.2.2.2.2.2.1	0.827672955974843	.	8480001	8600000	#FF0000	1	1
chr1	8600001	8920000	A.1.1.2.2.1.1.1.1.2	0.89559748427673	.	8600001	8920000	#FF0000	1	1
chr1	8920001	9120000	A.1.1.2.2.1.1.1.2.1.2	0.893081761006289	.	8920001	9120000	#FF0000	1	1
chr1	9120001	9320000	A.1.1.1.2.1.1.1.2.2.2.2	0.976100628930818	.	9120001	9320000	#FF0000	1	1
chr1	9320001	9520000	A.1.1.2.2.1.1.1.2.1.1	0.894339622641509	.	9320001	9520000	#FF0000	1	1
chr1	9520001	9640000	A.1.1.1.2.2.2.2.2.2	0.937106918238994	.	9520001	9640000	#FF0000	1	1
chr1	9640001	10080000	A.1.1.1.2.1.1.2.2	0.971069182389937	.	9640001	10080000	#FF0000	1	1
chr1	10080001	10400000	A.1.1.2.2.1.1.1.1.1	0.89685534591195	.	10080001	10400000	#FF0000	1	1
chr1	10400001	10560000	A.1.1.2.2.2.2.1.2.2.2	0.840251572327044	.	10400001	10560000	#FF0000	1	1
chr1	10560001	10760000	A.1.1.2.2.2.2.2.2.1.2.2	0.828930817610063	.	10560001	10760000	#FF0000	1	1
chr1	10760001	10840000	A.1.1.1.2.1.2.2.1.2	0.962264150943396	.	10760001	10840000	#FF0000	1	1
chr1	10840001	11040000	A.1.1.2.2.1.2.1.2.1.1	0.884276729559748	.	10840001	11040000	#FF0000	1	1
chr1	11040001	11400000	A.1.1.1.2.1.1.1.2.2.2.1	0.977358490566038	.	11040001	11400000	#FF0000	1	1
chr1	11400001	11720000	A.1.2.1.2.2.2.1.2.1.2.1	0.738364779874214	.	11400001	11720000	#FF4848	1	0.875
chr1	11720001	11800000	A.1.1.1.2.1.2.1.1.2.2	0.967295597484277	.	11720001	11800000	#FF0000	1	1
chr1	11800001	12080000	A.1.1.1.2.1.1.1.2.2.1	0.978616352201258	.	11800001	12080000	#FF0000	1	1
chr1	12080001	12440000	A.1.2.1.2.2.2.1.2.1.1	0.739622641509434	.	12080001	12440000	#FF4848	1	0.875
chr1	12440001	12720000	A.2.1.1.1.1.2.1.1.1	0.664150943396226	.	12440001	12720000	#FF9191	1	0.75
chr1	12720001	13080000	A.2.2.2.2.2.2.1.2.1.2	0.436477987421384	.	12720001	13080000	#FFDADA	1	0.625
chr1	13120001	13200000	A.2.2.2.2.2.2.1.2.1.2	0.436477987421384	.	13120001	13200000	#FFDADA	1	0.625
chr1	13200001	13240000	B.1.1.1.1.1.2.2.2.1	0.410062893081761	.	13200001	13240000	#DADAFF	1	0.5
chr1	13360001	13400000	B.1.1.1.1.1.2.2.2.1	0.410062893081761	.	13360001	13400000	#DADAFF	1	0.5
chr1	13680001	13720000	B.1.1.1.1.1.2.2.2.1	0.410062893081761	.	13680001	13720000	#DADAFF	1	0.5
chr1	13760001	14000000	B.1.1.1.1.1.2.2.2.1	0.410062893081761	.	13760001	14000000	#DADAFF	1	0.5
chr1	14000001	14280000	A.2.1.1.2.2.2.1.1.2	0.613836477987421	.	14000001	14280000	#FF9191	1	0.75
chr1	14280001	14640000	B.1.2.1.1.2.1.1.1.2	0.272955974842767	.	14280001	14640000	#9191FF	1	0.375
chr1	14640001	14840000	B.1.1.1.1.1.2.2.1.2	0.411320754716981	.	14640001	14840000	#DADAFF	1	0.5
chr1	14840001	15200000	B.1.2.1.1.2.1.2.2.1	0.269182389937107	.	14840001	15200000	#9191FF	1	0.375
chr1	15200001	15440000	A.2.2.2.1.2.2.1.2.2.1	0.470440251572327	.	15200001	15440000	#FFDADA	1	0.625
chr1	15440001	15640000	A.1.2.1.2.2.2.1.1.1.2.2	0.743396226415094	.	15440001	15640000	#FF4848	1	0.875
chr1	15640001	15840000	A.1.2.1.1.2.1.1.1.2.1	0.79874213836478	.	15640001	15840000	#FF4848	1	0.875
chr1	15840001	16120000	A.1.1.1.1.1.2.2.1.1.1	0.99622641509434	.	15840001	16120000	#FF0000	1	1
chr1	16120001	16320000	A.1.1.1.2.1.2.2.2.1.2	0.959748427672956	.	16120001	16320000	#FF0000	1	1
chr1	16320001	16800000	A.1.1.1.2.2.1.2.2.2	0.949685534591195	.	16320001	16800000	#FF0000	1	1
chr1	16800001	17080000	A.1.1.2.2.2.2.2.2.2.2.2	0.825157232704403	.	16800001	17080000	#FF0000	1	1
chr1	17080001	17240000	A.1.2.1.2.2.1.1.1	0.752201257861635	.	17080001	17240000	#FF4848	1	0.875
chr1	17240001	17760000	A.1.1.2.2.2.1.1.1.2.2	0.869182389937107	.	17240001	17760000	#FF0000	1	1
chr1	17760001	17960000	A.1.1.2.2.2.2.2.2.1.1.1	0.832704402515723	.	17760001	17960000	#FF0000	1	1
chr1	17960001	18640000	A.2.1.1.2.2.1.1	0.618867924528302	.	17960001	18640000	#FF9191	1	0.75
chr1	18640001	18840000	A.1.2.1.1.2.1.2.1.2.1	0.789937106918239	.	18640001	18840000	#FF4848	1	0.875
chr1	18840001	18920000	A.1.1.2.2.2.2.1.2.2.1	0.841509433962264	.	18840001	18920000	#FF0000	1	1
chr1	18920001	19240000	A.1.2.1.1.2.2.2.1	0.777358490566038	.	18920001	19240000	#FF4848	1	0.875
chr1	19240001	19400000	A.1.1.2.2.1.2.2.2.1	0.879245283018868	.	19240001	19400000	#FF0000	1	1
chr1	19400001	19680000	A.1.1.2.2.1.1.1.2.2.2	0.890566037735849	.	19400001	19680000	#FF0000	1	1
chr1	19680001	20000000	A.1.2.1.1.1.2.2.2.2	0.80125786163522	.	19680001	20000000	#FF4848	1	0.875
chr1	20000001	20200000	A.2.1.1.2.1.2.2.2	0.620125786163522	.	20000001	20200000	#FF9191	1	0.75
chr1	20200001	20440000	A.1.2.1.1.1.2.1.2.1.1	0.808805031446541	.	20200001	20440000	#FF4848	1	0.875
chr1	20440001	20560000	A.1.1.2.2.1.2.2.2.2.2	0.874213836477987	.	20440001	20560000	#FF0000	1	1
chr1	20560001	20800000	A.1.2.1.1.2.1.2.2.1.1.2	0.786163522012579	.	20560001	20800000	#FF4848	1	0.875
chr1	20800001	21040000	A.1.2.1.1.2.1.2.2.1.2.1.2	0.783647798742138	.	20800001	21040000	#FF4848	1	0.875
chr1	21040001	21480000	A.1.1.2.2.2.2.2.1.1.2.2	0.836477987421384	.	21040001	21480000	#FF0000	1	1
chr1	21480001	21680000	A.1.1.2.2.2.2.1.1.1.1.1	0.857861635220126	.	21480001	21680000	#FF0000	1	1
chr1	21680001	22000000	A.1.1.2.2.2.2.1.1.2.1.2.1	0.847798742138365	.	21680001	22000000	#FF0000	1	1
chr1	22000001	22280000	A.1.2.1.1.2.1.1.1.1	0.8	.	22000001	22280000	#FF4848	1	0.875
chr1	22280001	22360000	A.1.2.1.1.2.2.1.1	0.779874213836478	.	22280001	22360000	#FF4848	1	0.875
chr1	22360001	22720000	A.1.1.2.2.2.2.2.2.2.2.1	0.826415094339623	.	22360001	22720000	#FF0000	1	1
chr1	22720001	23000000	A.1.2.1.1.2.1.2.2.1.1.1	0.787421383647799	.	22720001	23000000	#FF4848	1	0.875
chr1	23000001	23240000	A.1.1.2.2.2.2.1.2.1.2	0.842767295597484	.	23000001	23240000	#FF0000	1	1
chr1	23240001	23600000	A.1.1.2.2.2.2.2.1.1.2.1	0.837735849056604	.	23240001	23600000	#FF0000	1	1
chr1	23600001	23880000	A.1.1.1.2.2.1.2.1.2	0.952201257861635	.	23600001	23880000	#FF0000	1	1
chr1	23880001	24080000	A.1.1.2.2.2.2.2.2.1.2.1	0.830188679245283	.	23880001	24080000	#FF0000	1	1
chr1	24080001	24280000	A.1.1.2.2.1.2.1.2.2	0.881761006289308	.	24080001	24280000	#FF0000	1	1
chr1	24360001	24560000	A.1.2.1.1.2.1.2.1.2.2	0.788679245283019	.	24360001	24560000	#FF4848	1	0.875
chr1	24560001	24680000	A.1.1.1.2.2.2.2.2.1	0.938364779874214	.	24560001	24680000	#FF0000	1	1
chr1	24680001	25000000	A.1.1.1.2.2.2.1.2.1.1.2	0.943396226415094	.	24680001	25000000	#FF0000	1	1
chr1	25000001	25160000	A.1.1.2.2.2.2.1.1.1.2.2.1.1	0.852830188679245	.	25000001	25160000	#FF0000	1	1
chr1	25160001	25360000	A.1.2.1.2.2.1.2.1	0.749685534591195	.	25160001	25360000	#FF4848	1	0.875
chr1	25360001	25600000	A.2.1.1.2.1.1.2.2.1	0.627672955974843	.	25360001	25600000	#FF9191	1	0.75
chr1	25600001	25960000	A.1.1.2.2.2.1.1.2.1	0.867924528301887	.	25600001	25960000	#FF0000	1	1
chr1	25960001	26080000	A.1.2.1.1.2.1.2.1.1.2.1	0.792452830188679	.	25960001	26080000	#FF4848	1	0.875
chr1	26080001	26360000	A.1.1.1.2.2.2.1.2.2	0.940880503144654	.	26080001	26360000	#FF0000	1	1
chr1	26360001	26520000	A.1.1.2.2.1.2.2.2.2.1.2.1	0.876729559748428	.	26360001	26520000	#FF0000	1	1
chr1	26520001	26800000	A.1.1.1.2.1.1.2.1.1.1	0.974842767295597	.	26520001	26800000	#FF0000	1	1
chr1	26800001	27280000	A.1.1.1.1.1.2.2.2.2	0.991194968553459	.	26800001	27280000	#FF0000	1	1
chr1	27280001	27440000	A.1.1.1.2.1.2.2.1.1.1	0.964779874213836	.	27280001	27440000	#FF0000	1	1
chr1	27440001	27560000	A.1.1.1.2.2.2.1.1.2.1	0.947169811320755	.	27440001	27560000	#FF0000	1	1
chr1	27560001	27760000	A.1.1.1.2.1.2.1.1.1	0.969811320754717	.	27560001	27760000	#FF0000	1	1
chr1	27760001	27920000	A.1.1.1.2.2.2.1.1.1	0.948427672955975	.	27760001	27920000	#FF0000	1	1
chr1	27920001	28280000	A.1.1.2.2.1.1.2.2.1	0.888050314465409	.	27920001	28280000	#FF0000	1	1
chr1	28280001	28360000	A.1.1.1.2.1.2.1.2	0.966037735849057	.	28280001	28360000	#FF0000	1	1
chr1	28360001	28600000	A.1.1.2.2.1.2.1.2.1.2	0.883018867924528	.	28360001	28600000	#FF0000	1	1
chr1	28600001	29000000	A.1.1.1.1.1.1.1	1	.	28600001	29000000	#FF0000	1	1
chr1	29000001	29080000	A.1.1.1.2.1.2.2.1.1.2	0.963522012578616	.	29000001	29080000	#FF0000	1	1
chr1	29080001	29560000	A.1.2.1.2.1.1.1.2	0.771069182389937	.	29080001	29560000	#FF4848	1	0.875
chr1	29560001	29840000	A.2.2.2.1.2.2.1.2.2.2	0.469182389937107	.	29560001	29840000	#FFDADA	1	0.625
chr1	29840001	29880000	A.2.2.2.1.2.1.2.1	0.477987421383648	.	29840001	29880000	#FFDADA	1	0.625
chr1	30000001	30040000	A.2.2.2.1.2.1.2.1	0.477987421383648	.	30000001	30040000	#FFDADA	1	0.625
chr1	30040001	30120000	A.2.2.2.1.2.2.2	0.467924528301887	.	30040001	30120000	#FFDADA	1	0.625
chr1	30120001	30680000	B.1.1.2.2.2.1.2.2.2	0.311949685534591	.	30120001	30680000	#DADAFF	1	0.5
chr1	30680001	31200000	A.2.2.2.2.2.2.1.2.2.2	0.433962264150943	.	30680001	31200000	#FFDADA	1	0.625
chr1	31200001	31440000	A.1.2.1.1.2.1.2.1.1.2.2	0.791194968553459	.	31200001	31440000	#FF4848	1	0.875
chr1	31440001	31560000	A.1.1.1.1.1.2.1	0.99748427672956	.	31440001	31560000	#FF0000	1	1
chr1	31560001	32000000	A.1.1.1.1.2.2.1	0.984905660377358	.	31560001	32000000	#FF0000	1	1
chr1	32000001	32280000	A.1.1.2.2.2.2.1.1.2.1.1	0.849056603773585	.	32000001	32280000	#FF0000	1	1
chr1	32280001	32560000	A.1.1.1.2.1.1.1.2.1	0.979874213836478	.	32280001	32560000	#FF0000	1	1
chr1	32560001	32840000	A.1.1.1.2.2.1.2.1.1	0.953459119496855	.	32560001	32840000	#FF0000	1	1
chr1	32840001	33000000	A.1.1.1.2.2.2.2.1	0.939622641509434	.	32840001	33000000	#FF0000	1	1
chr1	33000001	33320000	A.1.1.1.1.1.2.2.1.1.2	0.994968553459119	.	33000001	33320000	#FF0000	1	1
chr1	33320001	33560000	A.1.1.2.2.1.1.2.1	0.889308176100629	.	33320001	33560000	#FF0000	1	1
chr1	33560001	33920000	A.1.1.2.1.1.2.1.2.1.1	0.927044025157233	.	33560001	33920000	#FF0000	1	1
chr1	33920001	34160000	A.2.2.2.1.2.2.1.1.1	0.475471698113208	.	33920001	34160000	#FFDADA	1	0.625
chr1	34160001	34520000	B.1.2.1.1.2.1.1.2	0.271698113207547	.	34160001	34520000	#9191FF	1	0.375
chr1	34520001	34760000	B.1.1.2.1.2.1.2.2.2	0.333333333333333	.	34520001	34760000	#DADAFF	1	0.5
chr1	34760001	35240000	B.1.2.1.1.2.2.2	0.264150943396226	.	34760001	35240000	#9191FF	1	0.375
chr1	35240001	35440000	A.1.2.1.2.2.2.1.2.2.1	0.735849056603774	.	35240001	35440000	#FF4848	1	0.875
chr1	35440001	35640000	A.1.2.1.1.2.1.2.2.1.2.1.1	0.784905660377359	.	35440001	35640000	#FF4848	1	0.875
chr1	35640001	35800000	A.1.2.1.1.2.1.2.2.1.2.2	0.782389937106918	.	35640001	35800000	#FF4848	1	0.875
chr1	35800001	36280000	A.1.1.2.1.1.2.2.1.2	0.922012578616352	.	35800001	36280000	#FF0000	1	1
chr1	36280001	36560000	A.1.2.1.1.2.1.1.1.2.2.1	0.79748427672956	.	36280001	36560000	#FF4848	1	0.875
chr1	36560001	36960000	A.1.1.1.2.2.1.1.2.2	0.954716981132075	.	36560001	36960000	#FF0000	1	1
chr1	36960001	37200000	A.2.2.2.1.2.1.1.1.2	0.480503144654088	.	36960001	37200000	#FFDADA	1	0.625
chr1	37200001	37280000	A.2.2.2.1.2.1.2.2	0.476729559748428	.	37200001	37280000	#FFDADA	1	0.625
chr1	37280001	37920000	B.1.1.2.2.2.1.2.1.2	0.314465408805031	.	37280001	37920000	#DADAFF	1	0.5
chr1	37920001	38040000	A.1.1.2.2.1.2.1.1	0.885534591194969	.	37920001	38040000	#FF0000	1	1
chr1	38040001	38240000	A.1.2.1.1.2.2.2.2	0.776100628930818	.	38040001	38240000	#FF4848	1	0.875
chr1	38240001	38480000	A.1.1.2.2.2.2.1.1.1.2.1.1	0.855345911949686	.	38240001	38480000	#FF0000	1	1
chr1	38480001	38880000	A.2.2.2.1.1.1.1.1.2	0.50188679245283	.	38480001	38880000	#FFDADA	1	0.625
chr1	38880001	39320000	A.2.2.2.2.2.2.1.2.1.1	0.437735849056604	.	38880001	39320000	#FFDADA	1	0.625
chr1	39320001	39560000	A.1.1.2.2.2.2.2.2.1.1.2	0.831446540880503	.	39320001	39560000	#FF0000	1	1
chr1	39560001	39720000	A.1.1.1.2.1.2.2.2.2	0.958490566037736	.	39560001	39720000	#FF0000	1	1
chr1	39720001	40000000	A.1.1.1.2.2.2.1.2.1.1.1	0.944654088050314	.	39720001	40000000	#FF0000	1	1
chr1	40000001	40280000	A.1.1.2.2.2.2.1.1.2.1.2.2	0.846540880503145	.	40000001	40280000	#FF0000	1	1
chr1	40280001	40560000	A.1.1.1.2.2.1.1.1	0.957232704402516	.	40280001	40560000	#FF0000	1	1
chr1	40560001	40760000	A.1.1.2.2.1.1.2.2.2	0.886792452830189	.	40560001	40760000	#FF0000	1	1
chr1	40760001	40960000	A.1.1.2.2.2.2.1.1.1.2.2.2	0.850314465408805	.	40760001	40960000	#FF0000	1	1
chr1	40960001	41240000	A.1.2.1.1.2.1.2.2.2	0.781132075471698	.	40960001	41240000	#FF4848	1	0.875
chr1	41240001	41440000	A.1.1.2.2.2.2.2.1.2.2	0.833962264150943	.	41240001	41440000	#FF0000	1	1
chr1	41440001	41720000	A.2.1.1.1.1.1.2.1.1.2	0.676729559748428	.	41440001	41720000	#FF9191	1	0.75
chr1	41720001	41960000	A.1.1.2.2.2.2.1.1.1.2.2.1.2	0.851572327044025	.	41720001	41960000	#FF0000	1	1
chr1	41960001	42080000	A.2.1.1.2.1.2.1.1.2	0.623899371069182	.	41960001	42080000	#FF9191	1	0.75
chr1	42080001	42520000	A.2.1.1.1.2.1.1.1.2	0.651572327044025	.	42080001	42520000	#FF9191	1	0.75
chr1	42520001	42680000	A.2.1.1.2.2.1.2.1	0.617610062893082	.	42520001	42680000	#FF9191	1	0.75
chr1	42680001	42960000	A.1.2.1.1.2.1.1.1.2.2.2	0.79622641509434	.	42680001	42960000	#FF4848	1	0.875
chr1	42960001	43280000	A.1.2.1.2.2.2.1.1.2.1	0.742138364779874	.	42960001	43280000	#FF4848	1	0.875
chr1	43280001	43640000	A.1.1.2.2.2.2.2.1.2.1	0.835220125786164	.	43280001	43640000	#FF0000	1	1
chr1	43640001	43880000	A.1.1.2.2.2.2.1.1.1.1.2	0.856603773584906	.	43640001	43880000	#FF0000	1	1
chr1	43880001	44360000	A.1.1.1.2.2.1.1.2.1	0.955974842767296	.	43880001	44360000	#FF0000	1	1
chr1	44360001	44520000	A.1.1.2.2.1.2.2.2.2.1.1	0.877987421383648	.	44360001	44520000	#FF0000	1	1
chr1	44520001	44680000	A.1.2.1.1.2.1.2.1.1.1	0.793710691823899	.	44520001	44680000	#FF4848	1	0.875
chr1	44680001	44880000	A.1.1.2.2.2.1.1.2.2.2	0.865408805031447	.	44680001	44880000	#FF0000	1	1
chr1	44880001	44960000	A.1.2.1.2.2.1.2.2.1	0.748427672955975	.	44880001	44960000	#FF4848	1	0.875
chr1	44960001	45160000	A.1.2.1.2.2.1.2.2.2	0.747169811320755	.	44960001	45160000	#FF4848	1	0.875
chr1	45160001	45480000	A.1.1.2.2.2.2.2.1.1.1	0.838993710691824	.	45160001	45480000	#FF0000	1	1
chr1	45480001	45720000	A.1.2.1.2.2.2.1.2.2.2	0.734591194968553	.	45480001	45720000	#FF4848	1	0.875
chr1	45720001	45960000	A.1.1.1.2.2.2.1.2.1.2	0.942138364779874	.	45720001	45960000	#FF0000	1	1
chr1	45960001	46480000	A.1.1.1.1.1.2.2.2.1	0.992452830188679	.	45960001	46480000	#FF0000	1	1
chr1	46480001	46760000	A.1.1.1.1.1.2.2.1.2	0.993710691823899	.	46480001	46760000	#FF0000	1	1
chr1	46760001	47040000	A.1.1.2.2.1.1.1.2.2.1	0.891823899371069	.	46760001	47040000	#FF0000	1	1
chr1	47040001	47240000	A.1.1.2.2.2.1.1.1.2.1	0.870440251572327	.	47040001	47240000	#FF0000	1	1
chr1	47240001	47600000	A.1.2.1.2.1.1.2.2.1.1	0.767295597484277	.	47240001	47600000	#FF4848	1	0.875
chr1	47600001	47840000	A.1.2.1.2.2.2.2.1	0.733333333333333	.	47600001	47840000	#FF4848	1	0.875
chr1	47840001	48160000	A.1.2.1.2.2.2.1.1.2.2	0.740880503144654	.	47840001	48160000	#FF4848	1	0.875
chr1	48160001	48400000	A.1.2.1.1.1.2.1.1.2	0.810062893081761	.	48160001	48400000	#FF4848	1	0.875
chr1	48400001	48480000	A.2.1.1.2.1.1.2.2.2	0.626415094339623	.	48400001	48480000	#FF9191	1	0.75
chr1	48480001	48760000	A.2.2.2.2.2.2.1.2.2.1	0.435220125786164	.	48480001	48760000	#FFDADA	1	0.625
chr1	48760001	49000000	B.1.1.1.1.1.2.2.2.2	0.408805031446541	.	48760001	49000000	#DADAFF	1	0.5
chr1	49000001	49160000	A.2.2.2.1.2.2.1.1.2.2	0.472955974842767	.	49000001	49160000	#FFDADA	1	0.625
chr1	49160001	49280000	A.2.2.2.1.2.1.1.1.1	0.481761006289308	.	49160001	49280000	#FFDADA	1	0.625
chr1	49280001	49640000	B.1.1.1.1.2.2.1.1	0.39748427672956	.	49280001	49640000	#DADAFF	1	0.5
chr1	49640001	49800000	A.2.2.2.1.2.2.1.1.2.1	0.474213836477987	.	49640001	49800000	#FFDADA	1	0.625
chr1	49800001	50560000	B.1.2.1.1.2.1.1.1.1	0.274213836477987	.	49800001	50560000	#9191FF	1	0.375
chr1	50560001	50840000	A.2.2.2.2.2.1.2.2	0.440251572327044	.	50560001	50840000	#FFDADA	1	0.625
chr1	50840001	51160000	A.2.2.2.1.2.1.1.2	0.479245283018868	.	50840001	51160000	#FFDADA	1	0.625
chr1	51160001	51880000	A.1.2.1.1.1.1.2.2.1.1.2	0.816352201257862	.	51160001	51880000	#FF4848	1	0.875
chr1	51880001	52000000	A.1.1.2.2.2.2.1.1.2.2	0.845283018867925	.	51880001	52000000	#FF0000	1	1
chr1	52000001	52200000	A.1.2.1.1.1.2.2.1.1	0.805031446540881	.	52000001	52200000	#FF4848	1	0.875
chr1	52200001	52520000	A.1.1.2.2.2.1.2.1.1	0.864150943396226	.	52200001	52520000	#FF0000	1	1
chr1	52520001	52880000	A.1.1.2.2.2.1.2.2.2.2	0.859119496855346	.	52520001	52880000	#FF0000	1	1
chr1	52880001	53240000	A.1.2.1.1.1.2.1.2.2	0.806289308176101	.	52880001	53240000	#FF4848	1	0.875
chr1	53240001	53440000	A.1.2.1.1.1.2.2.1.2	0.80377358490566	.	53240001	53440000	#FF4848	1	0.875
chr1	53440001	53680000	A.1.1.2.2.2.1.1.2.2.1	0.866666666666667	.	53440001	53680000	#FF0000	1	1
chr1	53680001	53920000	A.1.1.2.2.2.2.1.2.1.1	0.844025157232704	.	53680001	53920000	#FF0000	1	1
chr1	53920001	54280000	A.1.2.1.1.1.2.1.1.1	0.811320754716981	.	53920001	54280000	#FF4848	1	0.875
chr1	54280001	54480000	A.1.1.1.2.1.1.1.1	0.981132075471698	.	54280001	54480000	#FF0000	1	1
chr1	54480001	55000000	A.1.1.2.1.1.2.2.1.1	0.923270440251572	.	54480001	55000000	#FF0000	1	1
chr1	55000001	55320000	A.1.2.1.1.1.1.1.1	0.823899371069182	.	55000001	55320000	#FF4848	1	0.875
chr1	55320001	55520000	A.1.1.2.2.2.1.1.1.1.1	0.872955974842767	.	55320001	55520000	#FF0000	1	1
chr1	55520001	55720000	A.1.1.2.2.2.1.2.2.2.1	0.860377358490566	.	55520001	55720000	#FF0000	1	1
chr1	55720001	56160000	A.2.1.1.1.2.2.1.1.1.1	0.642767295597484	.	55720001	56160000	#FF9191	1	0.75
chr1	56160001	57080000	A.2.1.1.1.2.2.1.1.2	0.640251572327044	.	56160001	57080000	#FF9191	1	0.75
chr1	57080001	57280000	A.2.1.1.1.1.1.2.2.2.1.1.1	0.669182389937107	.	57080001	57280000	#FF9191	1	0.75
chr1	57280001	57640000	B.1.1.2.2.2.1.2.1.1.1	0.316981132075472	.	57280001	57640000	#DADAFF	1	0.5
chr1	57640001	58240000	B.2.1.1.2.2.1.1.2	0.132075471698113	.	57640001	58240000	#4848FF	1	0.25
chr1	58240001	58680000	B.1.2.1.1.2.1.2.1	0.270440251572327	.	58240001	58680000	#9191FF	1	0.375
chr1	58680001	58960000	B.1.1.2.1.2.1.2.2.1	0.334591194968553	.	58680001	58960000	#DADAFF	1	0.5
chr1	58960001	59160000	A.2.1.1.1.1.1.2.2.2.1.2	0.666666666666667	.	58960001	59160000	#FF9191	1	0.75
chr1	59160001	59920000	A.2.2.2.2.2.2.2.1.1.2	0.431446540880503	.	59160001	59920000	#FFDADA	1	0.625
chr1	59920001	60120000	A.2.2.2.2.2.2.2.2.2.1	0.425157232704403	.	59920001	60120000	#FFDADA	1	0.625
chr1	60120001	60280000	A.2.2.2.2.2.1.1.2.2.1	0.446540880503145	.	60120001	60280000	#FFDADA	1	0.625
chr1	60280001	60400000	A.2.1.1.1.1.1.2.1.2	0.675471698113208	.	60280001	60400000	#FF9191	1	0.75
chr1	60400001	60600000	B.1.1.1.1.2.2.2.1.1.1	0.393710691823899	.	60400001	60600000	#DADAFF	1	0.5
chr1	60600001	61120000	B.1.2.1.1.2.1.2.2.2	0.267924528301887	.	60600001	61120000	#9191FF	1	0.375
chr1	61120001	61280000	B.1.1.2.1.2.1.1.1.2	0.342138364779874	.	61120001	61280000	#DADAFF	1	0.5
chr1	61280001	61560000	A.2.2.2.1.1.1.1.1.1.2.2	0.50314465408805	.	61280001	61560000	#FFDADA	1	0.625
chr1	61560001	61720000	A.2.1.1.1.1.1.2.1.1.1	0.677987421383648	.	61560001	61720000	#FF9191	1	0.75
chr1	61720001	61800000	A.2.2.2.1.1.2.1.2.1	0.491823899371069	.	61720001	61800000	#FFDADA	1	0.625
chr1	61800001	62120000	A.2.1.1.1.2.2.1.2.1	0.638993710691824	.	61800001	62120000	#FF9191	1	0.75
chr1	62120001	62360000	A.1.2.1.1.1.1.2.2.1.1.1	0.817610062893082	.	62120001	62360000	#FF4848	1	0.875
chr1	62360001	62560000	A.2.2.2.1.1.1.1.1.1.2.1.1	0.505660377358491	.	62360001	62560000	#FFDADA	1	0.625
chr1	62560001	62920000	A.2.1.1.1.2.1.1.2.2	0.649056603773585	.	62560001	62920000	#FF9191	1	0.75
chr1	62920001	63240000	A.1.2.1.1.1.1.2.1.2	0.818867924528302	.	62920001	63240000	#FF4848	1	0.875
chr1	63240001	63680000	B.1.2.2.1.1.2.1	0.238993710691824	.	63240001	63680000	#9191FF	1	0.375
chr1	63680001	64040000	B.1.1.1.1.2.2.2.1.1.2	0.392452830188679	.	63680001	64040000	#DADAFF	1	0.5
chr1	64040001	64200000	A.2.2.2.2.2.1.1.1	0.449056603773585	.	64040001	64200000	#FFDADA	1	0.625
chr1	64200001	64560000	B.1.1.2.2.2.1.2.1.1.2	0.315723270440252	.	64200001	64560000	#DADAFF	1	0.5
chr1	64560001	64720000	B.1.1.1.1.1.2.1.2.2	0.413836477987421	.	64560001	64720000	#DADAFF	1	0.5
chr1	64720001	65040000	A.2.1.1.1.2.1.1.2.1	0.650314465408805	.	64720001	65040000	#FF9191	1	0.75
chr1	65040001	65320000	A.2.2.2.1.1.1.2.2.2	0.494339622641509	.	65040001	65320000	#FFDADA	1	0.625
chr1	65320001	65480000	A.1.2.1.2.1.2.2.2.1.1.2	0.755974842767296	.	65320001	65480000	#FF4848	1	0.875
chr1	65480001	65760000	A.2.2.2.1.1.1.2.1.2	0.49685534591195	.	65480001	65760000	#FFDADA	1	0.625
chr1	65760001	65960000	B.1.1.1.1.2.1.2.2.1.2	0.4	.	65760001	65960000	#DADAFF	1	0.5
chr1	65960001	66240000	B.1.2.2.1.1.2.2.1.1.1	0.237735849056604	.	65960001	66240000	#9191FF	1	0.375
chr1	66240001	66480000	B.1.2.2.1.1.2.2.2.2	0.230188679245283	.	66240001	66480000	#9191FF	1	0.375
chr1	66480001	66720000	B.2.1.1.2.1.2.2.2.2.2	0.134591194968553	.	66480001	66720000	#4848FF	1	0.25
chr1	66720001	67000000	B.1.1.2.1.2.1.1.1.1	0.343396226415094	.	66720001	67000000	#DADAFF	1	0.5
chr1	67000001	67200000	B.2.1.1.2.1.2.2.2.1	0.137106918238994	.	67000001	67200000	#4848FF	1	0.25
chr1	67200001	67400000	B.1.2.2.1.1.1.2.1	0.241509433962264	.	67200001	67400000	#9191FF	1	0.375
chr1	67400001	67600000	B.1.1.1.1.2.1.2.2.1.1	0.40125786163522	.	67400001	67600000	#DADAFF	1	0.5
chr1	67600001	67800000	B.1.1.1.1.1.2.1.1	0.416352201257862	.	67600001	67800000	#DADAFF	1	0.5
chr1	67800001	67960000	A.1.2.1.2.1.2.2.1	0.758490566037736	.	67800001	67960000	#FF4848	1	0.875
chr1	67960001	68040000	A.2.2.2.2.1.2.1.1	0.455345911949686	.	67960001	68040000	#FFDADA	1	0.625
chr1	68040001	68240000	A.1.2.1.2.1.1.2.1.2	0.768553459119497	.	68040001	68240000	#FF4848	1	0.875
chr1	68240001	68600000	B.1.1.1.1.2.2.1.2.2	0.39496855345912	.	68240001	68600000	#DADAFF	1	0.5
chr1	68600001	68760000	A.2.1.1.1.2.1.2.1.2.1	0.646540880503145	.	68600001	68760000	#FF9191	1	0.75
chr1	68760001	69080000	B.1.2.1.1.1.2.1.2.2.1	0.280503144654088	.	68760001	69080000	#9191FF	1	0.375
chr1	69080001	69640000	B.2.1.2.2.2.2.2.1.2	0.0679245283018868	.	69080001	69640000	#4848FF	1	0.25
chr1	69640001	70280000	B.2.1.2.2.2.2.2.1.1	0.0691823899371069	.	69640001	70280000	#4848FF	1	0.25
chr1	70280001	70640000	B.2.1.2.2.2.1.2.1	0.0742138364779874	.	70280001	70640000	#4848FF	1	0.25
chr1	70640001	70880000	A.2.1.1.1.1.1.2.2.1.2.1	0.671698113207547	.	70640001	70880000	#FF9191	1	0.75
chr1	70880001	71000000	B.1.1.2.1.2.2.1.1.2	0.330817610062893	.	70880001	71000000	#DADAFF	1	0.5
chr1	71000001	71160000	B.1.1.2.1.2.2.1.1.1	0.332075471698113	.	71000001	71160000	#DADAFF	1	0.5
chr1	71160001	71520000	A.2.2.2.2.2.2.2.1.2.1	0.430188679245283	.	71160001	71520000	#FFDADA	1	0.625
chr1	71520001	71760000	B.1.2.2.1.1.1.1.1	0.244025157232704	.	71520001	71760000	#9191FF	1	0.375
chr1	71760001	71960000	B.1.2.2.1.1.1.2.2	0.240251572327044	.	71760001	71960000	#9191FF	1	0.375
chr1	71960001	72360000	B.2.1.1.2.1.1.2.2.1	0.148427672955975	.	71960001	72360000	#4848FF	1	0.25
chr1	72360001	72440000	B.1.2.2.1.1.1.1.2	0.242767295597484	.	72360001	72440000	#9191FF	1	0.375
chr1	72440001	73120000	B.2.1.1.2.2.2.2.2.1	0.124528301886792	.	72440001	73120000	#4848FF	1	0.25
chr1	73120001	73240000	B.1.2.1.1.1.1.2.2.2	0.285534591194969	.	73120001	73240000	#9191FF	1	0.375
chr1	73240001	73520000	B.2.1.1.2.1.1.1.2	0.152201257861635	.	73240001	73520000	#4848FF	1	0.25
chr1	73520001	73640000	B.1.2.2.1.2.2.2.1.1	0.222641509433962	.	73520001	73640000	#9191FF	1	0.375
chr1	73640001	73960000	B.2.1.1.2.1.1.2.1.2	0.149685534591195	.	73640001	73960000	#4848FF	1	0.25
chr1	73960001	74080000	B.1.2.1.1.1.1.1.1.1.2	0.29685534591195	.	73960001	74080000	#9191FF	1	0.375
chr1	74080001	74440000	B.2.1.1.2.1.1.2.1.1	0.150943396226415	.	74080001	74440000	#4848FF	1	0.25
chr1	74440001	74520000	B.1.2.1.1.1.1.2.2.1	0.286792452830189	.	74440001	74520000	#9191FF	1	0.375
chr1	74520001	74720000	B.2.1.1.2.1.1.1.1.2.1	0.154716981132075	.	74520001	74720000	#4848FF	1	0.25
chr1	74720001	75200000	B.1.2.2.1.1.2.2.2.1.2	0.231446540880503	.	74720001	75200000	#9191FF	1	0.375
chr1	75200001	75480000	B.2.1.1.2.1.1.2.2.2	0.147169811320755	.	75200001	75480000	#4848FF	1	0.25
chr1	75480001	75680000	B.2.1.1.2.1.2.2.1.2.1	0.139622641509434	.	75480001	75680000	#4848FF	1	0.25
chr1	75680001	76160000	B.1.2.1.1.1.1.2.1.1	0.289308176100629	.	75680001	76160000	#9191FF	1	0.375
chr1	76160001	76280000	A.2.2.2.1.1.2.2.2.1.1	0.488050314465409	.	76160001	76280000	#FFDADA	1	0.625
chr1	76280001	76560000	B.1.2.1.1.1.2.2.2.1	0.276729559748428	.	76280001	76560000	#9191FF	1	0.375
chr1	76560001	76840000	B.2.1.1.2.1.1.1.1.2.2	0.153459119496855	.	76560001	76840000	#4848FF	1	0.25
chr1	76840001	77160000	B.1.2.1.1.1.2.2.1	0.277987421383648	.	76840001	77160000	#9191FF	1	0.375
chr1	77160001	77360000	B.1.1.1.1.2.1.2.2.2	0.39874213836478	.	77160001	77360000	#DADAFF	1	0.5
chr1	77360001	77640000	B.1.2.1.1.1.1.1.1.1.1	0.29811320754717	.	77360001	77640000	#9191FF	1	0.375
chr1	77640001	78040000	B.1.1.1.1.2.2.1.2.1	0.39622641509434	.	77640001	78040000	#DADAFF	1	0.5
chr1	78040001	78320000	A.1.2.1.2.1.1.2.1.1	0.769811320754717	.	78040001	78320000	#FF4848	1	0.875
chr1	78320001	78560000	A.2.1.1.1.1.2.2.2.2.1.1	0.656603773584906	.	78320001	78560000	#FF9191	1	0.75
chr1	78560001	79000000	B.1.2.1.1.1.2.1.1.2	0.283018867924528	.	78560001	79000000	#9191FF	1	0.375
chr1	79000001	79080000	B.1.1.2.1.1.1.1	0.353459119496855	.	79000001	79080000	#DADAFF	1	0.5
chr1	79080001	79240000	B.1.1.2.1.1.1.2.1.1	0.352201257861635	.	79080001	79240000	#DADAFF	1	0.5
chr1	79240001	79400000	A.2.2.2.2.2.1.1.2.1	0.447798742138365	.	79240001	79400000	#FFDADA	1	0.625
chr1	79400001	79680000	A.2.2.2.1.1.2.2.2.2.2	0.483018867924528	.	79400001	79680000	#FFDADA	1	0.625
chr1	79680001	79920000	A.2.2.2.2.2.1.1.2.2.2	0.445283018867925	.	79680001	79920000	#FFDADA	1	0.625
chr1	79920001	80120000	B.1.1.1.1.2.2.2.2.1	0.389937106918239	.	79920001	80120000	#DADAFF	1	0.5
chr1	80120001	80200000	B.1.1.1.1.2.1.1.1.2	0.406289308176101	.	80120001	80200000	#DADAFF	1	0.5
chr1	80200001	80600000	A.2.2.2.2.2.2.2.2.2.2.2	0.422641509433962	.	80200001	80600000	#FFDADA	1	0.625
chr1	80600001	80960000	A.2.2.2.1.1.2.2.2.1.2.2	0.485534591194969	.	80600001	80960000	#FFDADA	1	0.625
chr1	80960001	81120000	A.2.2.2.1.1.2.2.2.1.2.1	0.486792452830189	.	80960001	81120000	#FFDADA	1	0.625
chr1	81120001	81720000	A.2.2.2.2.2.2.2.1.1.1	0.432704402515723	.	81120001	81720000	#FFDADA	1	0.625
chr1	81720001	81920000	A.2.2.2.1.1.2.2.1	0.489308176100629	.	81720001	81920000	#FFDADA	1	0.625
chr1	81920001	82280000	A.2.2.2.1.1.1.1.2.1	0.50062893081761	.	81920001	82280000	#FFDADA	1	0.625
chr1	82280001	82840000	A.2.2.2.1.1.1.1.2.2	0.49937106918239	.	82280001	82840000	#FFDADA	1	0.625
chr1	82840001	83320000	B.1.1.2.2.2.1.2.2.1	0.313207547169811	.	82840001	83320000	#DADAFF	1	0.5
chr1	83320001	83720000	A.2.2.2.2.2.2.2.1.2.2.2	0.427672955974843	.	83320001	83720000	#FFDADA	1	0.625
chr1	83720001	84400000	A.2.2.2.2.2.2.2.1.2.2.1	0.428930817610063	.	83720001	84400000	#FFDADA	1	0.625
chr1	84400001	84680000	A.2.1.1.1.1.1.2.2.2.2	0.665408805031447	.	84400001	84680000	#FF9191	1	0.75
chr1	84680001	84880000	A.1.2.1.2.1.1.2.2.2	0.764779874213837	.	84680001	84880000	#FF4848	1	0.875
chr1	84880001	85160000	A.1.2.1.1.1.1.1.2.2	0.821383647798742	.	84880001	85160000	#FF4848	1	0.875
chr1	85160001	85320000	A.2.1.1.1.1.2.1.2	0.661635220125786	.	85160001	85320000	#FF9191	1	0.75
chr1	85320001	85440000	A.2.1.1.1.1.2.2.2.1	0.657861635220126	.	85320001	85440000	#FF9191	1	0.75
chr1	85440001	85760000	A.2.1.1.1.1.1.2.2.1.1.1	0.674213836477987	.	85440001	85760000	#FF9191	1	0.75
chr1	85760001	85960000	A.2.2.2.2.1.1.2.1.2.1	0.461635220125786	.	85760001	85960000	#FFDADA	1	0.625
chr1	85960001	86080000	A.2.2.2.2.1.1.2.1.1.1.1	0.465408805031447	.	85960001	86080000	#FFDADA	1	0.625
chr1	86080001	86200000	A.2.2.2.2.1.2.2.2.2	0.450314465408805	.	86080001	86200000	#FFDADA	1	0.625
chr1	86200001	86840000	B.1.2.1.1.2.2.1.2	0.265408805031447	.	86200001	86840000	#9191FF	1	0.375
chr1	86840001	87160000	A.2.2.2.2.2.1.2.1.2	0.441509433962264	.	86840001	87160000	#FFDADA	1	0.625
chr1	87160001	87560000	A.2.2.2.1.1.1.1.1.1.1	0.506918238993711	.	87160001	87560000	#FFDADA	1	0.625
chr1	87560001	87800000	B.1.1.1.1.2.2.2.2.2	0.388679245283019	.	87560001	87800000	#DADAFF	1	0.5
chr1	87800001	88000000	A.2.1.1.1.1.1.2.2.2.1.1.2	0.667924528301887	.	87800001	88000000	#FF9191	1	0.75
chr1	88000001	88360000	A.2.2.2.1.1.1.1.1.1.2.1.2	0.50440251572327	.	88000001	88360000	#FFDADA	1	0.625
chr1	88360001	88800000	B.1.1.2.1.2.1.2.1.2.2	0.335849056603774	.	88360001	88800000	#DADAFF	1	0.5
chr1	88800001	89120000	B.1.1.2.1.2.1.2.1.1.2	0.338364779874214	.	88800001	89120000	#DADAFF	1	0.5
chr1	89120001	89400000	A.1.2.1.2.1.2.1.1.2	0.761006289308176	.	89120001	89400000	#FF4848	1	0.875
chr1	89400001	89560000	A.2.2.2.1.1.2.2.2.2.1	0.484276729559748	.	89400001	89560000	#FFDADA	1	0.625
chr1	89560001	89960000	B.1.2.1.1.1.2.1.1.1	0.284276729559748	.	89560001	89960000	#9191FF	1	0.375
chr1	89960001	90280000	A.2.2.2.2.2.2.2.2.2.2.1	0.423899371069182	.	89960001	90280000	#FFDADA	1	0.625
chr1	90280001	90480000	A.2.1.1.1.2.1.2.2	0.644025157232704	.	90280001	90480000	#FF9191	1	0.75
chr1	90480001	90640000	B.1.1.2.1.2.1.1.2	0.340880503144654	.	90480001	90640000	#DADAFF	1	0.5
chr1	90640001	91000000	B.1.2.2.1.1.2.2.1.1.2	0.236477987421384	.	90640001	91000000	#9191FF	1	0.375
chr1	91000001	91280000	B.1.2.2.1.1.2.2.1.2.2	0.233962264150943	.	91000001	91280000	#9191FF	1	0.375
chr1	91280001	91560000	B.1.1.2.1.2.1.2.1.2.1	0.337106918238994	.	91280001	91560000	#DADAFF	1	0.5
chr1	91560001	92000000	B.1.2.1.1.1.2.1.2.1	0.281761006289308	.	91560001	92000000	#9191FF	1	0.375
chr1	92000001	92360000	A.2.2.2.2.2.1.2.1.1.1	0.444025157232704	.	92000001	92360000	#FFDADA	1	0.625
chr1	92360001	92480000	A.2.2.2.2.1.2.2.1	0.452830188679245	.	92360001	92480000	#FFDADA	1	0.625
chr1	92480001	92760000	A.2.2.2.2.2.1.2.1.1.2	0.442767295597484	.	92480001	92760000	#FFDADA	1	0.625
chr1	92760001	93280000	A.2.2.2.1.1.1.2.1.1	0.49811320754717	.	92760001	93280000	#FFDADA	1	0.625
chr1	93280001	93560000	A.1.2.1.2.1.1.2.2.1.2	0.766037735849057	.	93280001	93560000	#FF4848	1	0.875
chr1	93560001	93720000	A.1.1.2.2.2.1.2.1.2	0.862893081761006	.	93560001	93720000	#FF0000	1	1
chr1	93720001	93920000	A.2.1.1.1.1.1.2.2.1.2.2	0.670440251572327	.	93720001	93920000	#FF9191	1	0.75
chr1	93920001	94000000	A.2.1.1.1.1.2.2.1.1	0.660377358490566	.	93920001	94000000	#FF9191	1	0.75
chr1	94000001	94360000	A.1.2.1.2.1.1.1.1.2.1	0.773584905660377	.	94000001	94360000	#FF4848	1	0.875
chr1	94360001	94520000	A.1.2.1.2.1.2.2.2.2	0.753459119496855	.	94360001	94520000	#FF4848	1	0.875
chr1	94520001	94800000	A.1.2.1.1.1.1.2.2.1.2.1	0.815094339622642	.	94520001	94800000	#FF4848	1	0.875
chr1	94800001	95040000	A.1.1.2.1.1.2.2.2.2	0.916981132075472	.	94800001	95040000	#FF0000	1	1
chr1	95040001	95280000	A.1.2.1.2.1.2.2.2.1.2	0.754716981132076	.	95040001	95280000	#FF4848	1	0.875
chr1	95280001	95520000	A.2.1.1.1.1.1.2.2.1.1.2	0.672955974842767	.	95280001	95520000	#FF9191	1	0.75
chr1	95520001	95720000	A.2.2.2.2.1.2.2.2.1	0.451572327044025	.	95520001	95720000	#FFDADA	1	0.625
chr1	95720001	96080000	B.2.1.1.2.2.2.2.2.2.1	0.123270440251572	.	95720001	96080000	#4848FF	1	0.25
chr1	96080001	96480000	B.2.1.1.2.1.2.2.2.2.1	0.135849056603774	.	96080001	96480000	#4848FF	1	0.25
chr1	96480001	96640000	A.2.2.2.2.2.2.2.2.1	0.426415094339623	.	96480001	96640000	#FFDADA	1	0.625
chr1	96640001	96920000	B.1.2.1.1.1.1.1.2.2.2	0.290566037735849	.	96640001	96920000	#9191FF	1	0.375
chr1	96920001	97160000	B.1.2.1.1.1.2.2.2.2	0.275471698113208	.	96920001	97160000	#9191FF	1	0.375
chr1	97160001	97320000	A.2.2.2.1.1.2.1.2.2	0.490566037735849	.	97160001	97320000	#FFDADA	1	0.625
chr1	97320001	97800000	B.1.2.1.1.1.2.1.2.2.2	0.279245283018868	.	97320001	97800000	#9191FF	1	0.375
chr1	97800001	97960000	B.1.2.2.1.2.2.1.1.2	0.225157232704403	.	97800001	97960000	#9191FF	1	0.375
chr1	97960001	98280000	B.2.1.1.2.1.1.1.1.1.2	0.155974842767296	.	97960001	98280000	#4848FF	1	0.25
chr1	98280001	98560000	B.1.1.2.1.2.2.2.2	0.325786163522013	.	98280001	98560000	#DADAFF	1	0.5
chr1	98560001	98840000	B.2.1.1.2.1.2.2.1.1.2	0.140880503144654	.	98560001	98840000	#4848FF	1	0.25
chr1	98840001	99000000	B.1.2.2.1.2.2.1.2	0.223899371069182	.	98840001	99000000	#9191FF	1	0.375
chr1	99000001	99200000	B.1.2.2.1.1.2.2.2.1.1	0.232704402515723	.	99000001	99200000	#9191FF	1	0.375
chr1	99200001	99440000	B.1.2.1.1.1.1.1.2.1	0.293081761006289	.	99200001	99440000	#9191FF	1	0.375
chr1	99440001	100000000	B.1.2.1.1.1.1.1.1.2.1	0.29559748427673	.	99440001	100000000	#9191FF	1	0.375
chr1	100000001	100240000	B.1.1.1.1.2.1.1.2	0.405031446540881	.	100000001	100240000	#DADAFF	1	0.5
chr1	100240001	100520000	A.1.2.1.2.1.2.2.2.1.1.1	0.757232704402516	.	100240001	100520000	#FF4848	1	0.875
chr1	100520001	100920000	A.1.2.1.2.1.1.1.1.1	0.774842767295598	.	100520001	100920000	#FF4848	1	0.875
chr1	100920001	101360000	B.1.1.1.1.2.2.2.1.2	0.391194968553459	.	100920001	101360000	#DADAFF	1	0.5
chr1	101360001	101760000	A.2.2.2.2.1.1.2.1.2.2.1	0.460377358490566	.	101360001	101760000	#FFDADA	1	0.625
chr1	101760001	101920000	B.1.2.2.1.2.2.1.1.1	0.226415094339623	.	101760001	101920000	#9191FF	1	0.375
chr1	101920001	102400000	B.1.2.2.1.1.2.2.1.2.1	0.235220125786164	.	101920001	102400000	#9191FF	1	0.375
chr1	102400001	102720000	B.1.2.1.1.1.1.1.1.2.2	0.294339622641509	.	102400001	102720000	#9191FF	1	0.375
chr1	102720001	103040000	B.2.1.1.2.1.2.2.1.1.1	0.142138364779874	.	102720001	103040000	#4848FF	1	0.25
chr1	103040001	103400000	B.1.1.2.1.2.2.2.1.1	0.328301886792453	.	103040001	103400000	#DADAFF	1	0.5
chr1	103400001	103800000	B.1.1.2.1.2.2.2.1.2	0.327044025157233	.	103400001	103800000	#DADAFF	1	0.5
chr1	103880001	103960000	B.1.1.2.1.2.2.2.1.2	0.327044025157233	.	103880001	103960000	#DADAFF	1	0.5
chr1	104000001	104040000	B.1.1.2.1.2.2.2.1.2	0.327044025157233	.	104000001	104040000	#DADAFF	1	0.5
chr1	104040001	104160000	B.1.1.2.1.2.2.1.2	0.329559748427673	.	104040001	104160000	#DADAFF	1	0.5
chr1	104160001	104280000	B.1.1.2.1.1.1.2.2.2	0.347169811320755	.	104160001	104280000	#DADAFF	1	0.5
chr1	104280001	104720000	B.2.1.2.2.2.1.2.2	0.0729559748427673	.	104280001	104720000	#4848FF	1	0.25
chr1	104720001	105040000	B.2.1.2.2.2.2.2.2	0.0666666666666667	.	104720001	105040000	#4848FF	1	0.25
chr1	105040001	105280000	B.2.1.1.2.1.2.2.1.2.2	0.138364779874214	.	105040001	105280000	#4848FF	1	0.25
chr1	105280001	105480000	B.2.1.1.2.1.2.1.1.1	0.145911949685535	.	105280001	105480000	#4848FF	1	0.25
chr1	105480001	105680000	B.2.1.1.2.1.1.1.1.1.1	0.157232704402516	.	105480001	105680000	#4848FF	1	0.25
chr1	105680001	105960000	B.2.1.1.2.1.2.1.1.2	0.144654088050314	.	105680001	105960000	#4848FF	1	0.25
chr1	105960001	106040000	B.1.2.2.1.2.2.2.1.2	0.221383647798742	.	105960001	106040000	#9191FF	1	0.375
chr1	106040001	106520000	B.2.1.2.2.2.2.1.1	0.0716981132075472	.	106040001	106520000	#4848FF	1	0.25
chr1	106520001	107120000	B.2.1.2.2.2.2.1.2	0.070440251572327	.	106520001	107120000	#4848FF	1	0.25
chr1	107120001	107360000	B.1.2.2.1.2.2.2.2	0.220125786163522	.	107120001	107360000	#9191FF	1	0.375
chr1	107360001	107760000	B.1.2.2.1.2.1.2	0.227672955974843	.	107360001	107760000	#9191FF	1	0.375
chr1	107760001	108080000	B.1.1.1.1.2.1.2.1.2	0.40251572327044	.	107760001	108080000	#DADAFF	1	0.5
chr1	108080001	108280000	A.2.1.1.1.2.1.2.1.1	0.647798742138365	.	108080001	108280000	#FF9191	1	0.75
chr1	108280001	108360000	A.2.2.2.2.1.2.1.2	0.454088050314465	.	108280001	108360000	#FFDADA	1	0.625
chr1	108360001	108720000	A.2.2.2.2.1.1.2.1.2.2.2	0.459119496855346	.	108360001	108720000	#FFDADA	1	0.625
chr1	108720001	108800000	B.1.2.1.1.1.1.1.2.2.1	0.291823899371069	.	108720001	108800000	#9191FF	1	0.375
chr1	108840001	108920000	B.1.2.1.1.1.1.1.2.2.1	0.291823899371069	.	108840001	108920000	#9191FF	1	0.375
chr1	109000001	109240000	A.2.1.1.1.2.1.2.1.2.2	0.645283018867924	.	109000001	109240000	#FF9191	1	0.75
chr1	109240001	109520000	A.1.1.2.1.1.2.2.2.1.2.2	0.918238993710692	.	109240001	109520000	#FF0000	1	1
chr1	109520001	109720000	A.1.1.2.1.1.2.2.2.1.2.1	0.919496855345912	.	109520001	109720000	#FF0000	1	1
chr1	109720001	110000000	A.1.1.2.1.1.2.1.1.1	0.929559748427673	.	109720001	110000000	#FF0000	1	1
chr1	110000001	110320000	A.1.1.2.1.1.2.1.1.2	0.928301886792453	.	110000001	110320000	#FF0000	1	1
chr1	110320001	110520000	A.1.2.1.2.2.2.2.2.1	0.732075471698113	.	110320001	110520000	#FF4848	1	0.875
chr1	110520001	110600000	A.1.1.2.2.2.1.1.1.1.2	0.871698113207547	.	110520001	110600000	#FF0000	1	1
chr1	110600001	110960000	A.1.2.1.1.1.1.2.1.1	0.820125786163522	.	110600001	110960000	#FF4848	1	0.875
chr1	110960001	111400000	A.2.1.1.1.2.2.1.1.1.2	0.641509433962264	.	110960001	111400000	#FF9191	1	0.75
chr1	111400001	111720000	A.2.1.1.1.1.2.1.1.2	0.662893081761006	.	111400001	111720000	#FF9191	1	0.75
chr1	111720001	112000000	A.2.1.1.1.2.2.2.2.2	0.631446540880503	.	111720001	112000000	#FF9191	1	0.75
chr1	112000001	112360000	A.2.1.1.1.2.2.1.2.2	0.637735849056604	.	112000001	112360000	#FF9191	1	0.75
chr1	112360001	112560000	B.1.1.1.1.1.1.2.2	0.417610062893082	.	112360001	112560000	#DADAFF	1	0.5
chr1	112560001	112920000	B.1.2.1.1.2.2.1.1	0.266666666666667	.	112560001	112920000	#9191FF	1	0.375
chr1	112920001	113240000	A.1.2.1.2.1.2.1.2	0.759748427672956	.	112920001	113240000	#FF4848	1	0.875
chr1	113240001	113680000	A.2.1.1.1.2.2.2.1	0.636477987421384	.	113240001	113680000	#FF9191	1	0.75
chr1	113680001	114000000	A.1.2.1.1.1.1.2.2.1.2.2	0.813836477987421	.	113680001	114000000	#FF4848	1	0.875
chr1	114000001	114120000	A.2.2.2.1.1.2.1.1	0.493081761006289	.	114000001	114120000	#FFDADA	1	0.625
chr1	114120001	114360000	A.2.1.1.1.2.2.2.2.1.2.1	0.633962264150943	.	114120001	114360000	#FF9191	1	0.75
chr1	114360001	114560000	A.2.1.1.1.1.2.2.2.2.2	0.654088050314465	.	114360001	114560000	#FF9191	1	0.75
chr1	114560001	114960000	B.1.1.1.1.1.2.1.2.1	0.415094339622642	.	114560001	114960000	#DADAFF	1	0.5
chr1	114960001	115120000	A.1.2.1.2.2.2.2.2.2	0.730817610062893	.	114960001	115120000	#FF4848	1	0.875
chr1	115120001	115280000	A.2.1.1.2.2.1.2.2	0.616352201257862	.	115120001	115280000	#FF9191	1	0.75
chr1	115280001	115400000	A.2.1.1.1.2.1.1.1.1	0.652830188679245	.	115280001	115400000	#FF9191	1	0.75
chr1	115400001	115680000	B.1.1.2.1.2.1.2.1.1.1	0.339622641509434	.	115400001	115680000	#DADAFF	1	0.5
chr1	115680001	115840000	A.2.2.2.2.1.1.2.1.1.1.2	0.464150943396226	.	115680001	115840000	#FFDADA	1	0.625
chr1	115840001	116160000	A.2.2.2.1.1.1.2.2.1	0.49559748427673	.	115840001	116160000	#FFDADA	1	0.625
chr1	116160001	116320000	A.1.2.1.1.1.2.2.2.1	0.80251572327044	.	116160001	116320000	#FF4848	1	0.875
chr1	116320001	116640000	A.2.1.1.1.2.2.2.2.1.2.2	0.632704402515723	.	116320001	116640000	#FF9191	1	0.75
chr1	116640001	116760000	A.2.1.1.1.1.2.2.2.2.1.2	0.655345911949686	.	116640001	116760000	#FF9191	1	0.75
chr1	116760001	117120000	A.1.2.1.1.1.1.2.2.2	0.812578616352201	.	116760001	117120000	#FF4848	1	0.875
chr1	117120001	117280000	A.1.2.1.2.2.2.1.1.1.1	0.745911949685535	.	117120001	117280000	#FF4848	1	0.875
chr1	117280001	117560000	A.1.2.1.1.1.1.1.2.1	0.822641509433962	.	117280001	117560000	#FF4848	1	0.875
chr1	117560001	117880000	A.1.2.1.2.1.1.1.1.2.2	0.772327044025157	.	117560001	117880000	#FF4848	1	0.875
chr1	117880001	118000000	A.1.2.1.2.1.2.1.1.1.2	0.762264150943396	.	117880001	118000000	#FF4848	1	0.875
chr1	118000001	118280000	A.1.2.1.2.1.2.1.1.1.1	0.763522012578616	.	118000001	118280000	#FF4848	1	0.875
chr1	118280001	118520000	A.2.1.1.1.2.2.2.2.1.1	0.635220125786163	.	118280001	118520000	#FF9191	1	0.75
chr1	118520001	118760000	A.2.2.2.2.1.1.2.2.2	0.456603773584906	.	118520001	118760000	#FFDADA	1	0.625
chr1	118760001	118880000	B.1.1.2.1.1.1.2.2.1.2	0.348427672955975	.	118760001	118880000	#DADAFF	1	0.5
chr1	118880001	119200000	B.1.1.1.1.2.1.2.1.1	0.40377358490566	.	118880001	119200000	#DADAFF	1	0.5
chr1	119200001	119280000	B.1.1.2.1.1.1.2.1.2	0.350943396226415	.	119200001	119280000	#DADAFF	1	0.5
chr1	119280001	119480000	B.1.1.2.1.1.1.2.2.1.1	0.349685534591195	.	119280001	119480000	#DADAFF	1	0.5
chr1	119480001	119640000	B.1.2.1.1.1.1.2.1.2	0.288050314465409	.	119480001	119640000	#9191FF	1	0.375
chr1	119640001	119800000	B.1.1.1.1.1.1.1	0.421383647798742	.	119640001	119800000	#DADAFF	1	0.5
chr1	119800001	119920000	B.1.1.1.1.2.1.1.1.1	0.407547169811321	.	119800001	119920000	#DADAFF	1	0.5
chr1	119920001	120160000	A.2.1.1.1.1.2.2.1.2	0.659119496855346	.	119920001	120160000	#FF9191	1	0.75
chr1	120160001	120720000	A.1.1.2.1.1.2.2.2.1.1	0.920754716981132	.	120160001	120720000	#FF0000	1	1
chr1	120720001	120840000	B.1.1.2.1.1.2.1	0.345911949685535	.	120720001	120840000	#DADAFF	1	0.5
chr1	120840001	120960000	B.1.1.2.1.1.2.2	0.344654088050314	.	120840001	120960000	#DADAFF	1	0.5
chr1	121080001	121160000	B.1.2.2.1.2.1.1	0.228930817610063	.	121080001	121160000	#9191FF	1	0.375
chr1	121160001	121360000	B.2.1.1.2.2.2.2.2.2.2	0.122012578616352	.	121160001	121360000	#4848FF	1	0.25
chr1	121480001	121520000	B.2.1.1.2.2.2.2.2.2.2	0.122012578616352	.	121480001	121520000	#4848FF	1	0.25
chr1	142520001	142560000	B.2.2.1.1.1.1.1.1	0.0654088050314465	.	142520001	142560000	#0000FF	1	0.125
chr1	142600001	142640000	B.2.2.1.1.1.1.1.1	0.0654088050314465	.	142600001	142640000	#0000FF	1	0.125
chr1	143120001	143280000	B.2.2.1.1.1.1.1.1	0.0654088050314465	.	143120001	143280000	#0000FF	1	0.125
chr1	143640001	143680000	A.2.2.1.1.2.2.1.1	0.533333333333333	.	143640001	143680000	#FFDADA	1	0.625
chr1	143720001	143800000	A.2.2.1.1.2.2.1.1	0.533333333333333	.	143720001	143800000	#FFDADA	1	0.625
chr1	143880001	144080000	B.1.1.1.2.1.2.1	0.366037735849057	.	143880001	144080000	#DADAFF	1	0.5
chr1	144080001	144120000	A.2.2.2.2.1.1.2.1.1.2	0.462893081761006	.	144080001	144120000	#FFDADA	1	0.625
chr1	144520001	144720000	A.2.2.2.2.1.1.2.1.1.2	0.462893081761006	.	144520001	144720000	#FFDADA	1	0.625
chr1	144800001	145120000	A.1.2.2.2.1.2.1.1.2	0.70188679245283	.	144800001	145120000	#FF4848	1	0.875
chr1	145120001	145320000	A.2.1.2.1.1.1.2	0.608805031446541	.	145120001	145320000	#FF9191	1	0.75
chr1	145320001	145840000	A.1.2.2.2.1.2.2.1.2	0.690566037735849	.	145320001	145840000	#FF4848	1	0.875
chr1	146000001	146040000	A.2.1.2.2.2.1.2.2	0.564779874213836	.	146000001	146040000	#FF9191	1	0.75
chr1	146360001	146400000	A.2.1.2.2.2.1.2.2	0.564779874213836	.	146360001	146400000	#FF9191	1	0.75
chr1	146440001	147000000	A.2.1.2.2.2.1.2.2	0.564779874213836	.	146440001	147000000	#FF9191	1	0.75
chr1	147000001	147440000	A.2.1.1.1.1.1.1	0.679245283018868	.	147000001	147440000	#FF9191	1	0.75
chr1	147680001	147840000	A.2.1.1.1.1.1.1	0.679245283018868	.	147680001	147840000	#FF9191	1	0.75
chr1	147920001	148040000	A.2.2.2.2.1.1.1	0.466666666666667	.	147920001	148040000	#FFDADA	1	0.625
chr1	148160001	148280000	B.1.1.1.2.1.2.2	0.364779874213836	.	148160001	148280000	#DADAFF	1	0.5
chr1	148320001	148360000	B.1.1.1.2.1.2.2	0.364779874213836	.	148320001	148360000	#DADAFF	1	0.5
chr1	148520001	148600000	B.1.1.1.2.1.2.2	0.364779874213836	.	148520001	148600000	#DADAFF	1	0.5
chr1	148600001	148680000	B.2.2.1.2.1.2	0.0477987421383648	.	148600001	148680000	#0000FF	1	0.125
chr1	148840001	148960000	B.2.2.1.2.1.2	0.0477987421383648	.	148840001	148960000	#0000FF	1	0.125
chr1	149000001	149200000	B.2.2.1.2.1.2	0.0477987421383648	.	149000001	149200000	#0000FF	1	0.125
chr1	149200001	149440000	B.1.2.1.2.1.2.1	0.254088050314465	.	149200001	149440000	#9191FF	1	0.375
chr1	149560001	149760000	A.2.2.2.2.1.1.2.2.1	0.457861635220126	.	149560001	149760000	#FFDADA	1	0.625
chr1	149760001	150240000	A.1.1.2.1.2.2.2.2.2	0.89811320754717	.	149760001	150240000	#FF0000	1	1
chr1	150240001	150600000	A.1.1.2.1.1.1.2	0.930817610062893	.	150240001	150600000	#FF0000	1	1
chr1	150600001	151240000	A.1.1.1.1.2.2.2.1	0.983647798742138	.	150600001	151240000	#FF0000	1	1
chr1	151240001	151400000	A.1.1.2.1.2.2.2.1.2.1	0.90188679245283	.	151240001	151400000	#FF0000	1	1
chr1	151400001	151600000	A.1.2.1.1.2.1.1.2	0.79496855345912	.	151400001	151600000	#FF4848	1	0.875
chr1	151600001	152000000	A.1.1.1.1.2.2.2.2	0.982389937106918	.	151600001	152000000	#FF0000	1	1
chr1	152000001	152160000	A.2.1.2.2.2.1.2.1	0.566037735849057	.	152000001	152160000	#FF9191	1	0.75
chr1	152160001	152520000	B.1.1.1.1.1.1.2.1.1	0.420125786163522	.	152160001	152520000	#DADAFF	1	0.5
chr1	152520001	152680000	B.1.1.1.1.1.1.2.1.2	0.418867924528302	.	152520001	152680000	#DADAFF	1	0.5
chr1	152680001	153240000	A.2.2.2.1.2.2.1.2.1	0.471698113207547	.	152680001	153240000	#FFDADA	1	0.625
chr1	153240001	153480000	A.2.1.2.1.2.2.1.2	0.587421383647799	.	153240001	153480000	#FF9191	1	0.75
chr1	153480001	153800000	A.1.1.1.1.2.1.2.2.1	0.987421383647799	.	153480001	153800000	#FF0000	1	1
chr1	153800001	153960000	A.1.1.2.1.2.1.1.1.1	0.915723270440252	.	153800001	153960000	#FF0000	1	1
chr1	153960001	154120000	A.1.2.2.2.2.1.1.1.1	0.685534591194969	.	153960001	154120000	#FF4848	1	0.875
chr1	154120001	154360000	A.1.1.2.1.2.1.1.2	0.911949685534591	.	154120001	154360000	#FF0000	1	1
chr1	154360001	154440000	A.1.2.2.2.2.1.2	0.681761006289308	.	154360001	154440000	#FF4848	1	0.875
chr1	154440001	154520000	A.2.1.2.1.2.2.1.1.2	0.588679245283019	.	154440001	154520000	#FF9191	1	0.75
chr1	154520001	154680000	A.1.2.2.2.2.1.1.1.2	0.684276729559748	.	154520001	154680000	#FF4848	1	0.875
chr1	154680001	154920000	A.1.2.2.2.2.1.1.2	0.683018867924528	.	154680001	154920000	#FF4848	1	0.875
chr1	154920001	155160000	A.1.1.2.1.2.1.1.1.2.2	0.913207547169811	.	154920001	155160000	#FF0000	1	1
chr1	155160001	155320000	A.1.2.2.1.1.1.2.1	0.728301886792453	.	155160001	155320000	#FF4848	1	0.875
chr1	155320001	155520000	A.1.1.2.1.2.1.1.1.2.1	0.914465408805031	.	155320001	155520000	#FF0000	1	1
chr1	155520001	155720000	A.1.1.2.1.2.2.2.1.1	0.90314465408805	.	155520001	155720000	#FF0000	1	1
chr1	155720001	156080000	A.1.1.1.1.1.1.2	0.99874213836478	.	155720001	156080000	#FF0000	1	1
chr1	156080001	156440000	A.1.1.1.1.2.1.1	0.989937106918239	.	156080001	156440000	#FF0000	1	1
chr1	156440001	156600000	A.1.1.2.1.2.1.2.2	0.908176100628931	.	156440001	156600000	#FF0000	1	1
chr1	156600001	156760000	A.1.2.2.1.2.2.2.1.1	0.711949685534591	.	156600001	156760000	#FF4848	1	0.875
chr1	156760001	156920000	A.1.2.2.2.1.2.2.2.1	0.689308176100629	.	156760001	156920000	#FF4848	1	0.875
chr1	156920001	157120000	A.2.1.2.2.2.2.2.2.1.1	0.553459119496855	.	156920001	157120000	#FF9191	1	0.75
chr1	157120001	157520000	B.2.1.1.2.2.2.1	0.127044025157233	.	157120001	157520000	#4848FF	1	0.25
chr1	157520001	157680000	B.2.2.2.1.1.1.1.1.2	0.0364779874213836	.	157520001	157680000	#0000FF	1	0.125
chr1	157680001	157960000	B.2.2.2.1.1.2.1.1.1	0.0264150943396226	.	157680001	157960000	#0000FF	1	0.125
chr1	157960001	158160000	B.2.1.2.1.1.2.2.1.1.2	0.109433962264151	.	157960001	158160000	#4848FF	1	0.25
chr1	158160001	158320000	B.2.2.2.1.1.2.1.1.2	0.0251572327044025	.	158160001	158320000	#0000FF	1	0.125
chr1	158320001	159080000	B.2.2.2.1.2.1.2.1	0.0138364779874214	.	158320001	159080000	#0000FF	1	0.125
chr1	159080001	159360000	B.2.2.2.1.1.2.1.2	0.0238993710691824	.	159080001	159360000	#0000FF	1	0.125
chr1	159360001	159840000	B.2.2.1.2.1.1.2	0.0490566037735849	.	159360001	159840000	#0000FF	1	0.125
chr1	159840001	160080000	A.2.2.1.1.1.1.1	0.549685534591195	.	159840001	160080000	#FFDADA	1	0.625
chr1	160080001	160400000	A.2.1.2.1.2.1.2	0.591194968553459	.	160080001	160400000	#FF9191	1	0.75
chr1	160400001	160600000	B.2.1.2.2.1.2.2.1	0.0779874213836478	.	160400001	160600000	#4848FF	1	0.25
chr1	160600001	160960000	B.1.1.2.2.1.1	0.324528301886792	.	160600001	160960000	#DADAFF	1	0.5
chr1	160960001	161120000	A.1.2.2.1.2.1.2	0.715723270440252	.	160960001	161120000	#FF4848	1	0.875
chr1	161120001	161520000	A.2.1.2.1.2.1.1.1	0.593710691823899	.	161120001	161520000	#FF9191	1	0.75
chr1	161520001	161680000	B.1.2.2.2.1.1.2.1	0.213836477987421	.	161520001	161680000	#9191FF	1	0.375
chr1	161680001	162040000	A.2.2.1.1.1.1.2.1	0.548427672955975	.	161680001	162040000	#FFDADA	1	0.625
chr1	162040001	162240000	A.2.1.2.2.1.2.2	0.576100628930818	.	162040001	162240000	#FF9191	1	0.75
chr1	162240001	162600000	A.2.2.1.2.1.1.2.1	0.524528301886792	.	162240001	162600000	#FFDADA	1	0.625
chr1	162600001	162840000	B.1.2.1.2.2.1.1	0.250314465408805	.	162600001	162840000	#9191FF	1	0.375
chr1	162840001	163080000	B.2.1.2.2.1.1.2.2	0.0842767295597484	.	162840001	163080000	#4848FF	1	0.25
chr1	163080001	163320000	B.2.2.1.2.2.1.2.2.1	0.0440251572327044	.	163080001	163320000	#0000FF	1	0.125
chr1	163320001	163440000	B.2.1.2.2.1.2.2.2	0.0767295597484277	.	163320001	163440000	#4848FF	1	0.25
chr1	163440001	163720000	B.2.2.1.2.2.1.2.2.2	0.0427672955974843	.	163440001	163720000	#0000FF	1	0.125
chr1	163720001	164040000	B.2.1.2.2.1.2.1.1.2	0.0817610062893082	.	163720001	164040000	#4848FF	1	0.25
chr1	164040001	164200000	B.2.2.1.2.2.1.2.1	0.0452830188679245	.	164040001	164200000	#0000FF	1	0.125
chr1	164200001	164520000	B.2.1.1.1.1.1.1.1	0.186163522012579	.	164200001	164520000	#4848FF	1	0.25
chr1	164520001	164760000	A.2.2.1.2.1.1.1	0.525786163522013	.	164520001	164760000	#FFDADA	1	0.625
chr1	164760001	165080000	B.2.1.2.2.1.2.1.1.1	0.0830188679245283	.	164760001	165080000	#4848FF	1	0.25
chr1	165080001	165400000	B.2.1.1.1.1.1.1.2	0.184905660377358	.	165080001	165400000	#4848FF	1	0.25
chr1	165400001	165640000	B.1.2.2.2.1.2.1.1	0.210062893081761	.	165400001	165640000	#9191FF	1	0.375
chr1	165640001	165880000	B.1.2.2.2.1.2.2.2	0.206289308176101	.	165640001	165880000	#9191FF	1	0.375
chr1	165880001	166440000	B.2.2.2.2.2.2.2	0.00125786163522013	.	165880001	166440000	#0000FF	1	0.125
chr1	166440001	166760000	B.2.2.1.2.2.2.1.1	0.0415094339622641	.	166440001	166760000	#0000FF	1	0.125
chr1	166760001	167080000	B.2.1.1.1.1.2.1.1.1	0.179874213836478	.	166760001	167080000	#4848FF	1	0.25
chr1	167080001	167520000	B.1.1.1.2.2.2.1	0.358490566037736	.	167080001	167520000	#DADAFF	1	0.5
chr1	167520001	167720000	B.1.1.1.2.1.1.2.1.1.2.1	0.376100628930818	.	167520001	167720000	#DADAFF	1	0.5
chr1	167720001	168080000	A.2.1.2.1.2.1.1.2	0.592452830188679	.	167720001	168080000	#FF9191	1	0.75
chr1	168080001	168280000	A.2.1.2.2.1.1.2.2.2.1	0.579874213836478	.	168080001	168280000	#FF9191	1	0.75
chr1	168280001	168440000	B.1.1.1.2.2.1.1.1	0.363522012578616	.	168280001	168440000	#DADAFF	1	0.5
chr1	168440001	168880000	A.1.2.2.2.1.1.2	0.705660377358491	.	168440001	168880000	#FF4848	1	0.875
chr1	168880001	169080000	A.2.1.2.2.1.1.2.2.1.1	0.582389937106918	.	168880001	169080000	#FF9191	1	0.75
chr1	169080001	169320000	A.2.1.2.2.1.1.2.2.2.2	0.578616352201258	.	169080001	169320000	#FF9191	1	0.75
chr1	169320001	169480000	B.1.1.1.2.2.1.2.1	0.361006289308176	.	169320001	169480000	#DADAFF	1	0.5
chr1	169480001	169720000	B.1.1.2.2.1.2.1.2	0.322012578616352	.	169480001	169720000	#DADAFF	1	0.5
chr1	169720001	169880000	B.1.1.1.2.2.1.2.2	0.359748427672956	.	169720001	169880000	#DADAFF	1	0.5
chr1	169880001	170080000	B.2.1.1.1.1.1.2.1.1	0.183647798742138	.	169880001	170080000	#4848FF	1	0.25
chr1	170080001	170240000	B.2.2.2.2.1.1.2	0.00628930817610063	.	170080001	170240000	#0000FF	1	0.125
chr1	170240001	170480000	B.2.2.2.2.2.2.1	0.00251572327044025	.	170240001	170480000	#0000FF	1	0.125
chr1	170480001	170920000	B.2.2.1.2.2.2.1.2	0.040251572327044	.	170480001	170920000	#0000FF	1	0.125
chr1	170920001	171120000	B.2.1.2.2.1.2.1.2.2	0.0792452830188679	.	170920001	171120000	#4848FF	1	0.25
chr1	171120001	171440000	B.1.2.2.2.1.2.2.1	0.207547169811321	.	171120001	171440000	#9191FF	1	0.375
chr1	171440001	171760000	A.2.2.1.2.1.1.2.2	0.523270440251572	.	171440001	171760000	#FFDADA	1	0.625
chr1	171760001	171960000	B.2.1.2.2.1.1.2.1	0.0855345911949685	.	171760001	171960000	#4848FF	1	0.25
chr1	171960001	172040000	B.2.1.1.1.1.1.2.2	0.181132075471698	.	171960001	172040000	#4848FF	1	0.25
chr1	172040001	172400000	B.1.2.1.2.2.1.2	0.249056603773585	.	172040001	172400000	#9191FF	1	0.375
chr1	172400001	172760000	A.2.2.1.1.1.1.2.2	0.547169811320755	.	172400001	172760000	#FFDADA	1	0.625
chr1	172760001	173360000	B.2.1.1.1.1.1.2.1.2	0.182389937106918	.	172760001	173360000	#4848FF	1	0.25
chr1	173360001	173480000	B.1.2.2.2.1.1.2.2.2	0.211320754716981	.	173360001	173480000	#9191FF	1	0.375
chr1	173480001	173800000	B.1.2.2.2.1.2.1.2	0.208805031446541	.	173480001	173800000	#9191FF	1	0.375
chr1	173800001	174000000	A.2.1.2.2.1.1.2.1	0.583647798742138	.	173800001	174000000	#FF9191	1	0.75
chr1	174000001	174360000	B.1.1.1.2.2.1.1.2	0.362264150943396	.	174000001	174360000	#DADAFF	1	0.5
chr1	174360001	174680000	B.1.2.2.2.2.1.1.2.1.2.1	0.2	.	174360001	174680000	#9191FF	1	0.375
chr1	174680001	175000000	A.2.1.2.2.1.2.1	0.577358490566038	.	174680001	175000000	#FF9191	1	0.75
chr1	175000001	175240000	A.2.2.1.2.1.2.2	0.520754716981132	.	175000001	175240000	#FFDADA	1	0.625
chr1	175240001	175680000	B.1.2.2.2.2.2.1	0.191194968553459	.	175240001	175680000	#9191FF	1	0.375
chr1	175680001	175880000	B.2.1.2.2.1.1.1.1	0.0880503144654088	.	175680001	175880000	#4848FF	1	0.25
chr1	175880001	176240000	B.1.1.2.2.2.1.1	0.318238993710692	.	175880001	176240000	#DADAFF	1	0.5
chr1	176240001	176640000	B.2.1.2.2.1.1.1.2	0.0867924528301887	.	176240001	176640000	#4848FF	1	0.25
chr1	176640001	176840000	B.1.2.2.2.2.1.1.2.1.1	0.20125786163522	.	176640001	176840000	#9191FF	1	0.375
chr1	176840001	177120000	B.1.1.2.2.2.2.1.2.2	0.306918238993711	.	176840001	177120000	#DADAFF	1	0.5
chr1	177120001	177400000	A.2.2.1.1.2.1.2.2.2	0.534591194968553	.	177120001	177400000	#FFDADA	1	0.625
chr1	177400001	177720000	A.2.1.2.2.2.1.1.2.1	0.569811320754717	.	177400001	177720000	#FF9191	1	0.75
chr1	177720001	177920000	B.1.1.1.2.1.1.2.2.2.2	0.367295597484277	.	177720001	177920000	#DADAFF	1	0.5
chr1	177920001	178240000	B.1.1.2.2.2.2.2.2.2.2	0.29937106918239	.	177920001	178240000	#DADAFF	1	0.5
chr1	178240001	178480000	B.1.1.2.2.2.2.2.2.1	0.30188679245283	.	178240001	178480000	#DADAFF	1	0.5
chr1	178480001	178960000	A.2.2.1.1.2.1.1.2.2	0.540880503144654	.	178480001	178960000	#FFDADA	1	0.625
chr1	178960001	179440000	A.2.1.2.2.2.1.1.2.2.1	0.568553459119497	.	178960001	179440000	#FF9191	1	0.75
chr1	179440001	179600000	B.1.2.1.2.1.1.2.1.1.2.1	0.259119496855346	.	179440001	179600000	#9191FF	1	0.375
chr1	179600001	179840000	A.2.2.1.1.2.2.2.2.2	0.527044025157233	.	179600001	179840000	#FFDADA	1	0.625
chr1	179840001	180120000	A.1.2.2.2.1.2.1.1.1.2	0.70314465408805	.	179840001	180120000	#FF4848	1	0.875
chr1	180120001	180480000	A.1.2.2.2.1.2.1.2.2.1.2	0.69559748427673	.	180120001	180480000	#FF4848	1	0.875
chr1	180480001	180760000	A.1.2.2.2.1.2.2.1.1	0.691823899371069	.	180480001	180760000	#FF4848	1	0.875
chr1	180760001	181160000	A.1.2.2.2.1.2.1.2.2.1.1	0.69685534591195	.	180760001	181160000	#FF4848	1	0.875
chr1	181160001	181440000	B.1.2.1.2.1.1.2.2	0.255345911949686	.	181160001	181440000	#9191FF	1	0.375
chr1	181440001	182000000	B.2.1.1.2.2.2.2.1	0.125786163522013	.	181440001	182000000	#4848FF	1	0.25
chr1	182000001	182360000	A.2.1.2.2.2.2.1.1.2.2	0.561006289308176	.	182000001	182360000	#FF9191	1	0.75
chr1	182360001	182560000	B.1.1.1.2.1.1.2.2.1.2.2	0.369811320754717	.	182360001	182560000	#DADAFF	1	0.5
chr1	182560001	182840000	A.2.1.2.1.1.2.1.1.1.1.1	0.607547169811321	.	182560001	182840000	#FF9191	1	0.75
chr1	182840001	183000000	A.2.1.2.2.2.1.1.1.1.2.2	0.572327044025157	.	182840001	183000000	#FF9191	1	0.75
chr1	183000001	183160000	A.2.1.2.1.1.2.1.1.2	0.60251572327044	.	183000001	183160000	#FF9191	1	0.75
chr1	183160001	183600000	A.1.2.2.2.1.2.1.2.2.2.2	0.693081761006289	.	183160001	183600000	#FF4848	1	0.875
chr1	183600001	183920000	A.2.2.1.2.2.1.1.1.2.2	0.516981132075472	.	183600001	183920000	#FFDADA	1	0.625
chr1	183920001	184360000	A.2.1.2.2.2.2.1.1.2.1	0.562264150943396	.	183920001	184360000	#FF9191	1	0.75
chr1	184360001	184480000	A.2.2.1.1.2.2.2.1	0.529559748427673	.	184360001	184480000	#FFDADA	1	0.625
chr1	184480001	184720000	A.2.1.2.2.2.2.1.2.2.2	0.557232704402516	.	184480001	184720000	#FF9191	1	0.75
chr1	184720001	184920000	A.2.1.2.2.2.1.1.1.1.2.1	0.573584905660377	.	184720001	184920000	#FF9191	1	0.75
chr1	184920001	185320000	A.2.1.2.1.1.2.1.2.2	0.6	.	184920001	185320000	#FF9191	1	0.75
chr1	185320001	185400000	A.2.2.1.2.2.2.2.1.2	0.509433962264151	.	185320001	185400000	#FFDADA	1	0.625
chr1	185400001	185680000	A.2.2.1.1.2.2.2.2.1	0.528301886792453	.	185400001	185680000	#FFDADA	1	0.625
chr1	185680001	186040000	B.1.2.1.2.1.2.2.1	0.252830188679245	.	185680001	186040000	#9191FF	1	0.375
chr1	186040001	186240000	B.1.2.1.2.1.2.2.2	0.251572327044025	.	186040001	186240000	#9191FF	1	0.375
chr1	186240001	186360000	B.1.2.1.2.1.1.1.1	0.262893081761006	.	186240001	186360000	#9191FF	1	0.375
chr1	186360001	186640000	B.2.1.1.1.2.1.1.1.2.1	0.168553459119497	.	186360001	186640000	#4848FF	1	0.25
chr1	186640001	186960000	B.2.1.1.1.2.1.1.2.1	0.164779874213836	.	186640001	186960000	#4848FF	1	0.25
chr1	186960001	187200000	B.2.1.1.1.2.1.1.2.2	0.163522012578616	.	186960001	187200000	#4848FF	1	0.25
chr1	187200001	187480000	B.1.2.2.2.2.1.2.2	0.192452830188679	.	187200001	187480000	#9191FF	1	0.375
chr1	187480001	187920000	B.2.1.2.1.1.1.2.1	0.118238993710692	.	187480001	187920000	#4848FF	1	0.25
chr1	187920001	188520000	B.2.1.1.1.2.1.2.1	0.162264150943396	.	187920001	188520000	#4848FF	1	0.25
chr1	188520001	189360000	B.2.1.1.2.1.2.1.2	0.143396226415094	.	188520001	189360000	#4848FF	1	0.25
chr1	189360001	189720000	B.1.2.1.2.1.1.2.1.2	0.256603773584906	.	189360001	189720000	#9191FF	1	0.375
chr1	189720001	190280000	B.1.2.2.2.1.1.1.2.2	0.215094339622642	.	189720001	190280000	#9191FF	1	0.375
chr1	190280001	190440000	B.2.1.2.1.2.2.1.1.2.2	0.0943396226415094	.	190280001	190440000	#4848FF	1	0.25
chr1	190440001	190760000	B.2.1.2.1.2.2.1.2.1	0.0930817610062893	.	190440001	190760000	#4848FF	1	0.25
chr1	190760001	191040000	B.2.2.1.2.2.2.2	0.0389937106918239	.	190760001	191040000	#0000FF	1	0.125
chr1	191040001	191200000	B.2.2.1.1.1.1.2	0.0628930817610063	.	191040001	191200000	#0000FF	1	0.125
chr1	191200001	191480000	B.2.1.2.1.1.2.2.2.2	0.10440251572327	.	191200001	191480000	#4848FF	1	0.25
chr1	191480001	191680000	B.1.2.2.2.1.1.2.2.1	0.212578616352201	.	191480001	191680000	#9191FF	1	0.375
chr1	191680001	192200000	B.2.2.2.1.1.1.1.2.2.2	0.0327044025157233	.	191680001	192200000	#0000FF	1	0.125
chr1	192200001	192440000	B.2.2.1.1.2.2.1.2.2	0.0528301886792453	.	192200001	192440000	#0000FF	1	0.125
chr1	192440001	192680000	B.1.2.2.2.2.1.2.1.1	0.19622641509434	.	192440001	192680000	#9191FF	1	0.375
chr1	192680001	193080000	B.1.2.1.2.1.1.1.2	0.261635220125786	.	192680001	193080000	#9191FF	1	0.375
chr1	193080001	193720000	B.1.2.2.2.2.1.1.2.1.2.2	0.19874213836478	.	193080001	193720000	#9191FF	1	0.375
chr1	193720001	194280000	B.2.1.2.1.1.1.2.2.2	0.115723270440252	.	193720001	194280000	#4848FF	1	0.25
chr1	194280001	194920000	B.2.2.2.1.1.2.2.2.2	0.0176100628930818	.	194280001	194920000	#0000FF	1	0.125
chr1	194920001	195040000	B.2.2.1.1.1.1.1.2	0.0641509433962264	.	194920001	195040000	#0000FF	1	0.125
chr1	195040001	195480000	B.2.2.1.1.2.2.1.1.1	0.0566037735849057	.	195040001	195480000	#0000FF	1	0.125
chr1	195480001	195840000	B.2.1.2.1.1.2.2.1.1.1	0.110691823899371	.	195480001	195840000	#4848FF	1	0.25
chr1	195840001	196040000	B.2.1.2.1.1.2.1.1	0.114465408805031	.	195840001	196040000	#4848FF	1	0.25
chr1	196040001	196440000	B.2.1.2.1.1.2.2.2.1.1	0.106918238993711	.	196040001	196440000	#4848FF	1	0.25
chr1	196440001	196680000	B.2.2.2.2.1.1.1	0.00754716981132075	.	196440001	196680000	#0000FF	1	0.125
chr1	196680001	196960000	B.2.2.1.2.2.1.1	0.0465408805031447	.	196680001	196960000	#0000FF	1	0.125
chr1	196960001	197040000	B.2.1.2.1.2.2.2.1	0.0905660377358491	.	196960001	197040000	#4848FF	1	0.25
chr1	197040001	197400000	B.2.1.2.1.2.2.1.1.1.2	0.0968553459119497	.	197040001	197400000	#4848FF	1	0.25
chr1	197400001	197600000	B.2.1.1.1.1.2.2.1.1	0.173584905660377	.	197400001	197600000	#4848FF	1	0.25
chr1	197600001	197840000	B.1.1.2.2.1.2.2.1	0.320754716981132	.	197600001	197840000	#DADAFF	1	0.5
chr1	197840001	198120000	B.2.1.2.1.2.1.1	0.10314465408805	.	197840001	198120000	#4848FF	1	0.25
chr1	198120001	198280000	B.1.2.2.2.1.1.1.1.1	0.218867924528302	.	198120001	198280000	#9191FF	1	0.375
chr1	198280001	198480000	B.2.1.2.1.2.2.1.1.2.1	0.0955974842767296	.	198280001	198480000	#4848FF	1	0.25
chr1	198480001	198680000	B.2.1.2.1.2.2.1.1.1.1	0.0981132075471698	.	198480001	198680000	#4848FF	1	0.25
chr1	198680001	199080000	B.2.1.1.1.1.2.2.2	0.171069182389937	.	198680001	199080000	#4848FF	1	0.25
chr1	199080001	199240000	B.2.2.2.1.1.1.2.1	0.0314465408805031	.	199080001	199240000	#0000FF	1	0.125
chr1	199240001	199360000	B.2.2.2.1.1.1.2.2.1	0.030188679245283	.	199240001	199360000	#0000FF	1	0.125
chr1	199360001	199600000	B.2.2.2.1.1.1.2.2.2.1	0.0289308176100629	.	199360001	199600000	#0000FF	1	0.125
chr1	199600001	199960000	B.2.1.2.1.1.2.2.1.2	0.108176100628931	.	199600001	199960000	#4848FF	1	0.25
chr1	199960001	200560000	A.2.2.1.2.2.1.1.1.2.1	0.518238993710692	.	199960001	200560000	#FFDADA	1	0.625
chr1	200560001	200880000	A.1.2.2.2.1.2.1.2.1.2	0.69811320754717	.	200560001	200880000	#FF4848	1	0.875
chr1	200880001	201200000	A.2.1.2.1.1.2.1.1.1.1.2	0.606289308176101	.	200880001	201200000	#FF9191	1	0.75
chr1	201200001	201400000	A.1.2.2.1.2.2.2.2.1	0.709433962264151	.	201200001	201400000	#FF4848	1	0.875
chr1	201400001	201560000	A.1.2.2.1.2.2.2.2.2	0.708176100628931	.	201400001	201560000	#FF4848	1	0.875
chr1	201560001	201720000	A.2.1.2.1.2.2.2	0.586163522012579	.	201560001	201720000	#FF9191	1	0.75
chr1	201720001	202120000	A.1.1.1.1.2.1.2.1	0.988679245283019	.	201720001	202120000	#FF0000	1	1
chr1	202120001	202480000	A.1.1.2.1.2.2.1.1	0.906918238993711	.	202120001	202480000	#FF0000	1	1
chr1	202480001	202680000	A.1.2.2.1.1.2.1.2.1	0.722012578616352	.	202480001	202680000	#FF4848	1	0.875
chr1	202680001	203000000	A.1.1.2.1.2.1.2.1.2	0.909433962264151	.	202680001	203000000	#FF0000	1	1
chr1	203000001	203280000	A.1.2.2.1.1.2.1.1.2.2	0.723270440251572	.	203000001	203280000	#FF4848	1	0.875
chr1	203280001	203800000	A.1.1.2.1.1.1.1.1.1	0.935849056603774	.	203280001	203800000	#FF0000	1	1
chr1	203800001	204280000	A.1.1.2.1.2.1.2.1.1	0.910691823899371	.	203800001	204280000	#FF0000	1	1
chr1	204280001	204440000	A.1.2.2.1.2.1.1.1	0.718238993710692	.	204280001	204440000	#FF4848	1	0.875
chr1	204440001	204720000	A.1.1.2.1.2.2.2.2.1	0.89937106918239	.	204440001	204720000	#FF0000	1	1
chr1	204720001	205280000	A.1.1.2.1.1.1.1.2.1	0.933333333333333	.	204720001	205280000	#FF0000	1	1
chr1	205280001	205480000	A.1.2.2.1.1.2.1.2.2	0.720754716981132	.	205280001	205480000	#FF4848	1	0.875
chr1	205480001	205720000	A.1.1.2.1.2.2.1.2.2	0.90440251572327	.	205480001	205720000	#FF0000	1	1
chr1	205720001	205960000	A.1.2.2.2.1.2.2.2.2.2	0.686792452830189	.	205720001	205960000	#FF4848	1	0.875
chr1	206040001	206360000	A.2.1.2.2.2.2.1.2.2.1	0.558490566037736	.	206040001	206360000	#FF9191	1	0.75
chr1	206480001	206560000	A.2.2.1.2.2.1.2	0.514465408805031	.	206480001	206560000	#FFDADA	1	0.625
chr1	206560001	207240000	A.1.1.2.1.1.1.1.2.2	0.932075471698113	.	206560001	207240000	#FF0000	1	1
chr1	207240001	207560000	A.2.1.2.2.2.2.2.1.2	0.554716981132075	.	207240001	207560000	#FF9191	1	0.75
chr1	207560001	207760000	B.1.1.1.2.1.1.2.1.1.1.2	0.377358490566038	.	207560001	207760000	#DADAFF	1	0.5
chr1	207760001	208040000	A.2.1.2.2.2.2.2.2.1.2	0.552201257861635	.	207760001	208040000	#FF9191	1	0.75
chr1	208040001	208200000	B.1.1.1.2.1.1.1.2.1.1	0.383647798742138	.	208040001	208200000	#DADAFF	1	0.5
chr1	208200001	208440000	A.2.2.1.2.2.1.1.1.1	0.519496855345912	.	208200001	208440000	#FFDADA	1	0.625
chr1	208440001	208760000	B.2.2.2.1.1.1.1.2.1	0.0352201257861635	.	208440001	208760000	#0000FF	1	0.125
chr1	208760001	209160000	B.2.2.2.1.2.1.2.2.1	0.0125786163522013	.	208760001	209160000	#0000FF	1	0.125
chr1	209160001	209360000	B.2.2.2.1.2.1.2.2.2	0.0113207547169811	.	209160001	209360000	#0000FF	1	0.125
chr1	209360001	209440000	B.2.2.1.1.2.2.2	0.0515723270440252	.	209360001	209440000	#0000FF	1	0.125
chr1	209440001	209760000	B.2.1.1.1.2.1.2.2	0.161006289308176	.	209440001	209760000	#4848FF	1	0.25
chr1	209760001	210040000	B.1.1.1.2.1.1.1.2.2.1	0.381132075471698	.	209760001	210040000	#DADAFF	1	0.5
chr1	210040001	210320000	B.2.2.2.1.1.1.1.1.1	0.0377358490566038	.	210040001	210320000	#0000FF	1	0.125
chr1	210320001	210520000	B.1.2.2.2.2.1.1.1.2	0.20251572327044	.	210320001	210520000	#9191FF	1	0.375
chr1	210520001	210800000	B.2.1.1.1.2.1.1.1.2.2.2	0.166037735849057	.	210520001	210800000	#4848FF	1	0.25
chr1	210800001	211000000	B.2.1.2.1.1.2.2.2.1.2	0.105660377358491	.	210800001	211000000	#4848FF	1	0.25
chr1	211000001	211400000	B.2.1.2.1.1.1.2.2.1	0.116981132075472	.	211000001	211400000	#4848FF	1	0.25
chr1	211400001	211680000	A.2.1.2.2.2.1.1.1.1.1	0.574842767295597	.	211400001	211680000	#FF9191	1	0.75
chr1	211680001	211840000	A.2.2.1.1.2.1.2.1.2	0.537106918238994	.	211680001	211840000	#FFDADA	1	0.625
chr1	211840001	212280000	A.1.2.2.2.1.2.1.2.1.1.1	0.70062893081761	.	211840001	212280000	#FF4848	1	0.875
chr1	212280001	212480000	A.2.1.2.1.1.2.1.1.1.2.2	0.60377358490566	.	212280001	212480000	#FF9191	1	0.75
chr1	212480001	212640000	A.2.2.1.2.2.2.1.1	0.513207547169811	.	212480001	212640000	#FFDADA	1	0.625
chr1	212640001	212800000	A.2.1.2.2.1.1.2.2.1.2	0.581132075471698	.	212640001	212800000	#FF9191	1	0.75
chr1	212800001	213240000	A.1.2.2.1.2.1.1.2	0.716981132075472	.	212800001	213240000	#FF4848	1	0.875
chr1	213240001	213760000	A.2.2.1.2.2.2.1.2	0.511949685534591	.	213240001	213760000	#FFDADA	1	0.625
chr1	213760001	214240000	B.1.1.2.2.2.2.1.1.2	0.309433962264151	.	213760001	214240000	#DADAFF	1	0.5
chr1	214240001	214560000	A.2.2.1.1.1.2	0.545911949685535	.	214240001	214560000	#FFDADA	1	0.625
chr1	214560001	214800000	A.2.1.2.2.1.1.1	0.584905660377358	.	214560001	214800000	#FF9191	1	0.75
chr1	214800001	215240000	B.1.2.1.2.2.2.1.1	0.247798742138365	.	214800001	215240000	#9191FF	1	0.375
chr1	215240001	215400000	B.2.1.1.1.1.2.2.1.2	0.172327044025157	.	215240001	215400000	#4848FF	1	0.25
chr1	215400001	215800000	B.1.2.1.2.2.2.2	0.245283018867925	.	215400001	215800000	#9191FF	1	0.375
chr1	215800001	216120000	B.2.1.1.1.1.2.1.2.2	0.174842767295597	.	215800001	216120000	#4848FF	1	0.25
chr1	216120001	216600000	B.2.1.2.1.2.1.2.2	0.0993710691823899	.	216120001	216600000	#4848FF	1	0.25
chr1	216600001	216720000	B.2.1.1.1.1.2.1.2.1.2	0.176100628930818	.	216600001	216720000	#4848FF	1	0.25
chr1	216720001	216920000	B.2.1.1.1.1.2.1.2.1.1	0.177358490566038	.	216720001	216920000	#4848FF	1	0.25
chr1	216920001	217160000	B.1.2.2.2.1.1.1.1.2	0.217610062893082	.	216920001	217160000	#9191FF	1	0.375
chr1	217160001	217400000	B.1.1.1.2.2.2.2.2.2	0.354716981132075	.	217160001	217400000	#DADAFF	1	0.5
chr1	217400001	217640000	B.1.1.2.2.2.2.1.1.1	0.310691823899371	.	217400001	217640000	#DADAFF	1	0.5
chr1	217640001	217840000	B.1.1.1.2.2.2.2.2.1	0.355974842767296	.	217640001	217840000	#DADAFF	1	0.5
chr1	217840001	218480000	B.2.1.1.1.1.2.1.1.2	0.178616352201258	.	217840001	218480000	#4848FF	1	0.25
chr1	218480001	218680000	B.1.1.1.2.2.2.2.1	0.357232704402516	.	218480001	218680000	#DADAFF	1	0.5
chr1	218680001	218920000	B.1.2.1.2.2.2.1.2	0.246540880503145	.	218680001	218920000	#9191FF	1	0.375
chr1	218920001	219040000	B.2.2.1.1.1.2.2	0.060377358490566	.	218920001	219040000	#0000FF	1	0.125
chr1	219040001	219200000	B.2.1.2.1.2.2.1.2.2	0.0918238993710692	.	219040001	219200000	#4848FF	1	0.25
chr1	219200001	219360000	B.2.1.2.1.2.1.2.1.1	0.10188679245283	.	219200001	219360000	#4848FF	1	0.25
chr1	219360001	219600000	B.2.1.2.1.2.1.2.1.2	0.10062893081761	.	219360001	219600000	#4848FF	1	0.25
chr1	219600001	220000000	B.2.1.1.1.2.1.1.1.2.2.1	0.167295597484277	.	219600001	220000000	#4848FF	1	0.25
chr1	220000001	220160000	B.1.2.2.2.2.1.2.1.2.1	0.19496855345912	.	220000001	220160000	#9191FF	1	0.375
chr1	220160001	220320000	A.2.1.2.2.2.2.2.1.1	0.555974842767296	.	220160001	220320000	#FF9191	1	0.75
chr1	220320001	220680000	A.2.1.2.1.1.2.1.2.1	0.60125786163522	.	220320001	220680000	#FF9191	1	0.75
chr1	220680001	220960000	A.2.1.2.2.2.1.1.1.2	0.571069182389937	.	220680001	220960000	#FF9191	1	0.75
chr1	220960001	221160000	B.1.2.2.2.2.1.1.1.1.1	0.205031446540881	.	220960001	221160000	#9191FF	1	0.375
chr1	221160001	221280000	B.2.1.1.1.2.2.2	0.158490566037736	.	221160001	221280000	#4848FF	1	0.25
chr1	221280001	221600000	B.1.2.2.2.2.2.2.2.1	0.188679245283019	.	221280001	221600000	#9191FF	1	0.375
chr1	221600001	222160000	A.2.1.2.2.2.2.1.1.1	0.563522012578616	.	221600001	222160000	#FF9191	1	0.75
chr1	222160001	222240000	B.1.1.2.2.2.2.2.1.1.2	0.30440251572327	.	222160001	222240000	#DADAFF	1	0.5
chr1	222240001	222440000	B.1.2.1.2.1.1.2.1.1.2.2	0.257861635220126	.	222240001	222440000	#9191FF	1	0.375
chr1	222440001	222640000	B.1.2.1.2.1.1.2.1.1.1	0.260377358490566	.	222440001	222640000	#9191FF	1	0.375
chr1	222640001	222840000	A.2.2.1.1.2.1.2.1.1.1	0.539622641509434	.	222640001	222840000	#FFDADA	1	0.625
chr1	222840001	223000000	A.2.1.2.2.2.2.2.2.2	0.550943396226415	.	222840001	223000000	#FF9191	1	0.75
chr1	223000001	223280000	A.2.1.2.1.1.2.1.1.1.2.1	0.60503144654088	.	223000001	223280000	#FF9191	1	0.75
chr1	223280001	223680000	A.2.2.1.1.2.1.1.2.1	0.542138364779874	.	223280001	223680000	#FFDADA	1	0.625
chr1	223680001	223840000	A.2.2.1.1.2.2.1.2.2	0.530817610062893	.	223680001	223840000	#FFDADA	1	0.625
chr1	223840001	224080000	A.1.2.2.1.2.2.1.2	0.713207547169811	.	223840001	224080000	#FF4848	1	0.875
chr1	224080001	224720000	A.1.2.2.1.2.2.1.1	0.714465408805031	.	224080001	224720000	#FF4848	1	0.875
chr1	224720001	224840000	A.2.1.2.1.1.2.2.2.2	0.594968553459119	.	224720001	224840000	#FF9191	1	0.75
chr1	224840001	225240000	A.2.1.2.1.1.2.2.2.1.2	0.59622641509434	.	224840001	225240000	#FF9191	1	0.75
chr1	225240001	225640000	B.1.1.1.2.1.1.2.1.2	0.373584905660377	.	225240001	225640000	#DADAFF	1	0.5
chr1	225640001	226240000	A.1.1.1.1.2.1.2.2.2	0.986163522012579	.	225640001	226240000	#FF0000	1	1
chr1	226240001	226520000	A.1.2.2.1.1.1.2.2	0.727044025157233	.	226240001	226520000	#FF4848	1	0.875
chr1	226520001	227000000	A.1.2.2.1.1.2.2	0.719496855345912	.	226520001	227000000	#FF4848	1	0.875
chr1	227000001	227640000	A.1.2.2.1.1.2.1.1.2.1	0.724528301886792	.	227000001	227640000	#FF4848	1	0.875
chr1	227640001	227920000	A.2.1.2.1.2.2.1.1.1	0.589937106918239	.	227640001	227920000	#FF9191	1	0.75
chr1	227920001	228160000	A.1.2.2.1.1.2.1.1.1	0.725786163522013	.	227920001	228160000	#FF4848	1	0.875
chr1	228160001	228760000	A.1.2.2.1.1.1.1	0.729559748427673	.	228160001	228760000	#FF4848	1	0.875
chr1	228760001	229000000	A.1.2.2.2.2.2	0.680503144654088	.	228760001	229000000	#FF4848	1	0.875
chr1	229000001	229360000	A.1.1.2.1.2.2.1.2.1	0.905660377358491	.	229000001	229360000	#FF0000	1	1
chr1	229360001	229680000	A.1.1.2.1.2.2.2.1.2.2	0.90062893081761	.	229360001	229680000	#FF0000	1	1
chr1	229680001	229760000	A.2.1.2.2.2.2.1.2.1	0.559748427672956	.	229680001	229760000	#FF9191	1	0.75
chr1	229760001	230040000	A.1.2.2.2.1.2.2.2.2.1	0.688050314465409	.	229760001	230040000	#FF4848	1	0.875
chr1	230040001	230480000	A.1.2.2.2.1.2.1.2.2.2.1	0.694339622641509	.	230040001	230480000	#FF4848	1	0.875
chr1	230480001	230720000	A.2.2.1.1.2.2.1.2.1	0.532075471698113	.	230480001	230720000	#FFDADA	1	0.625
chr1	230720001	231400000	A.1.2.2.2.1.2.1.1.1.1	0.70440251572327	.	230720001	231400000	#FF4848	1	0.875
chr1	231400001	231800000	A.2.1.2.1.1.1.1	0.610062893081761	.	231400001	231800000	#FF9191	1	0.75
chr1	231800001	232040000	A.2.2.1.2.2.2.2.1.1	0.510691823899371	.	231800001	232040000	#FFDADA	1	0.625
chr1	232040001	232360000	B.1.1.1.2.1.1.2.1.1.1.1	0.378616352201258	.	232040001	232360000	#DADAFF	1	0.5
chr1	232360001	232480000	B.1.1.1.2.1.1.2.1.1.2.2	0.374842767295597	.	232360001	232480000	#DADAFF	1	0.5
chr1	232480001	232760000	A.2.1.2.1.1.2.2.2.1.1	0.59748427672956	.	232480001	232760000	#FF9191	1	0.75
chr1	232760001	233200000	A.2.2.1.2.2.2.2.2	0.508176100628931	.	232760001	233200000	#FFDADA	1	0.625
chr1	233200001	233440000	B.1.1.2.2.2.2.2.1.2	0.30314465408805	.	233200001	233440000	#DADAFF	1	0.5
chr1	233440001	233720000	B.1.1.2.2.2.2.1.2.1	0.308176100628931	.	233440001	233720000	#DADAFF	1	0.5
chr1	233720001	233880000	A.2.2.1.1.2.1.2.1.1.2	0.538364779874214	.	233720001	233880000	#FFDADA	1	0.625
chr1	233880001	234240000	B.1.1.2.2.2.2.2.2.2.1	0.30062893081761	.	233880001	234240000	#DADAFF	1	0.5
chr1	234240001	234600000	B.1.1.1.2.1.1.2.2.1.1	0.372327044025157	.	234240001	234600000	#DADAFF	1	0.5
chr1	234600001	234880000	A.1.2.2.2.1.2.1.2.1.1.2	0.69937106918239	.	234600001	234880000	#FF4848	1	0.875
chr1	234880001	234960000	A.2.1.2.1.1.2.2.1	0.59874213836478	.	234880001	234960000	#FF9191	1	0.75
chr1	234960001	235200000	A.1.2.2.1.2.2.2.1.2	0.710691823899371	.	234960001	235200000	#FF4848	1	0.875
chr1	235240001	235640000	A.1.1.2.1.1.1.1.1.2	0.934591194968553	.	235240001	235640000	#FF0000	1	1
chr1	235640001	236160000	A.2.2.1.1.2.1.1.1.1	0.544654088050314	.	235640001	236160000	#FFDADA	1	0.625
chr1	236160001	236480000	B.1.1.1.2.1.1.1.2.1.2	0.382389937106918	.	236160001	236480000	#DADAFF	1	0.5
chr1	236480001	236680000	B.1.1.1.2.1.1.1.1.2.1	0.386163522012579	.	236480001	236680000	#DADAFF	1	0.5
chr1	236680001	236840000	B.1.2.2.2.2.2.2.1	0.189937106918239	.	236680001	236840000	#9191FF	1	0.375
chr1	236840001	237080000	B.2.1.2.1.1.1.1.2	0.119496855345912	.	236840001	237080000	#4848FF	1	0.25
chr1	237080001	237280000	B.2.2.2.1.2.1.1.1	0.0163522012578616	.	237080001	237280000	#0000FF	1	0.125
chr1	237280001	237520000	B.2.2.2.1.1.2.2.1.2	0.0213836477987421	.	237280001	237520000	#0000FF	1	0.125
chr1	237520001	237760000	B.2.2.2.1.1.2.2.1.1	0.0226415094339623	.	237520001	237760000	#0000FF	1	0.125
chr1	237760001	237960000	B.2.2.2.1.1.2.2.2.1.2	0.0188679245283019	.	237760001	237960000	#0000FF	1	0.125
chr1	237960001	238160000	B.2.2.1.1.2.1.2	0.0578616352201258	.	237960001	238160000	#0000FF	1	0.125
chr1	238160001	238440000	B.2.2.2.1.1.2.2.2.1.1	0.020125786163522	.	238160001	238440000	#0000FF	1	0.125
chr1	238440001	238720000	B.2.2.1.2.1.1.1	0.050314465408805	.	238440001	238720000	#0000FF	1	0.125
chr1	238720001	239120000	B.2.2.1.1.1.2.1	0.0616352201257862	.	238720001	239120000	#0000FF	1	0.125
chr1	239120001	239480000	B.1.2.2.2.2.1.1.1.1.2	0.20377358490566	.	239120001	239480000	#9191FF	1	0.375
chr1	239480001	239640000	B.2.1.2.1.1.2.1.2.2	0.111949685534591	.	239480001	239640000	#4848FF	1	0.25
chr1	239640001	240160000	B.2.1.2.1.1.1.1.1	0.120754716981132	.	239640001	240160000	#4848FF	1	0.25
chr1	240160001	240360000	B.2.1.1.1.2.2.1	0.159748427672956	.	240160001	240360000	#4848FF	1	0.25
chr1	240360001	240560000	B.2.2.1.1.2.1.1	0.0591194968553459	.	240360001	240560000	#0000FF	1	0.125
chr1	240560001	240880000	B.1.2.2.2.2.2.2.2.2	0.187421383647799	.	240560001	240880000	#9191FF	1	0.375
chr1	240880001	241160000	B.2.1.2.1.1.2.1.2.1	0.113207547169811	.	240880001	241160000	#4848FF	1	0.25
chr1	241160001	241680000	B.1.2.2.2.2.1.1.2.2	0.19748427672956	.	241160001	241680000	#9191FF	1	0.375
chr1	241680001	242000000	A.2.2.1.2.2.1.1.2	0.515723270440252	.	241680001	242000000	#FFDADA	1	0.625
chr1	242000001	242160000	B.1.2.2.2.2.1.2.1.2.2	0.193710691823899	.	242000001	242160000	#9191FF	1	0.375
chr1	242160001	242520000	B.2.2.1.1.2.2.1.2.1	0.0540880503144654	.	242160001	242520000	#0000FF	1	0.125
chr1	242520001	242720000	B.2.2.2.1.1.1.1.2.2.1	0.0339622641509434	.	242520001	242720000	#0000FF	1	0.125
chr1	242720001	242960000	B.2.2.2.1.2.1.1.2	0.0150943396226415	.	242720001	242960000	#0000FF	1	0.125
chr1	242960001	243120000	B.2.2.2.2.1.2	0.0050314465408805	.	242960001	243120000	#0000FF	1	0.125
chr1	243120001	243320000	B.2.1.2.1.2.2.2.2	0.0893081761006289	.	243120001	243320000	#4848FF	1	0.25
chr1	243320001	243480000	B.1.2.2.2.1.1.1.2.1	0.216352201257862	.	243320001	243480000	#9191FF	1	0.375
chr1	243480001	243720000	B.1.1.2.2.1.2.2.2	0.319496855345912	.	243480001	243720000	#DADAFF	1	0.5
chr1	243720001	244200000	B.1.1.1.2.1.1.2.2.1.2.1	0.371069182389937	.	243720001	244200000	#DADAFF	1	0.5
chr1	244200001	244480000	B.1.1.1.2.1.1.1.1.2.2	0.384905660377359	.	244200001	244480000	#DADAFF	1	0.5
chr1	244480001	244640000	A.2.2.1.1.2.1.1.1.2	0.543396226415094	.	244480001	244640000	#FFDADA	1	0.625
chr1	244640001	244800000	B.1.1.2.2.2.2.2.1.1.1	0.305660377358491	.	244640001	244800000	#DADAFF	1	0.5
chr1	244800001	245000000	A.2.2.1.1.2.1.2.2.1	0.535849056603774	.	244800001	245000000	#FFDADA	1	0.625
chr1	245000001	245240000	A.2.1.2.2.2.1.1.2.2.2	0.567295597484277	.	245000001	245240000	#FF9191	1	0.75
chr1	245240001	245520000	B.2.1.1.1.2.1.1.1.1	0.169811320754717	.	245240001	245520000	#4848FF	1	0.25
chr1	245520001	246120000	B.2.1.2.2.2.1.1	0.0754716981132075	.	245520001	246120000	#4848FF	1	0.25
chr1	246120001	246480000	B.1.1.1.2.1.1.2.2.2.1	0.368553459119497	.	246120001	246480000	#DADAFF	1	0.5
chr1	246480001	246680000	A.2.2.1.2.1.2.1	0.522012578616352	.	246480001	246680000	#FFDADA	1	0.625
chr1	246680001	247080000	A.1.2.2.2.1.1.1	0.706918238993711	.	246680001	247080000	#FF4848	1	0.875
chr1	247080001	247240000	B.1.1.1.2.1.1.1.1.1	0.387421383647799	.	247080001	247240000	#DADAFF	1	0.5
chr1	247240001	247480000	B.1.1.2.2.1.2.1.1	0.323270440251572	.	247240001	247480000	#DADAFF	1	0.5
chr1	247480001	247760000	B.2.1.2.2.1.2.1.2.1	0.080503144654088	.	247480001	247760000	#4848FF	1	0.25
chr1	247760001	248120000	B.2.2.2.2.2.1	0.00377358490566038	.	247760001	248120000	#0000FF	1	0.125
chr1	248120001	248400000	B.2.2.2.1.2.2.1	0.010062893081761	.	248120001	248400000	#0000FF	1	0.125
chr1	248400001	248640000	B.2.2.2.1.2.2.2	0.00880503144654088	.	248400001	248640000	#0000FF	1	0.125
chr1	248640001	248760000	B.2.2.2.1.1.1.2.2.2.2	0.0276729559748428	.	248640001	248760000	#0000FF	1	0.125
chr1	248760001	248920000	B.2.2.1.1.2.2.1.1.2	0.0553459119496855	.	248760001	248920000	#0000FF	1	0.125
chr1	249040001	249080000	B.2.2.1.1.2.2.1.1.2	0.0553459119496855	.	249040001	249080000	#0000FF	1	0.125
chr1	249080001	249240000	B.1.1.1.2.1.1.1.2.2.2	0.379874213836478	.	249080001	249240000	#DADAFF	1	0.5
chr2	1	120000	A.2.1.1.1.1.2.1.1	0.749712973593571	.	1	120000	#FF9191	1	0.75
chr2	120001	400000	A.2.2.2.2.1.2.2.1.1	0.486796785304248	.	120001	400000	#FFDADA	1	0.625
chr2	400001	480000	A.2.1.1.2.1.1.1.1.1	0.726750861079219	.	400001	480000	#FF9191	1	0.75
chr2	480001	760000	A.2.1.1.2.2.1.2.1.2	0.712973593570609	.	480001	760000	#FF9191	1	0.75
chr2	760001	1000000	B.1.1.1.1.2.2.2.1.1.1.2	0.447761194029851	.	760001	1000000	#DADAFF	1	0.5
chr2	1000001	1120000	B.1.1.1.1.1.1.2.1.2	0.460390355912744	.	1000001	1120000	#DADAFF	1	0.5
chr2	1120001	1560000	B.1.2.2.2.1.1.1.1	0.246842709529277	.	1120001	1560000	#9191FF	1	0.375
chr2	1560001	1720000	A.1.2.1.2.1.1.2.2.2	0.858783008036739	.	1560001	1720000	#FF4848	1	0.875
chr2	1720001	1920000	A.2.2.2.1.2.2.2.2.1	0.493685419058553	.	1720001	1920000	#FFDADA	1	0.625
chr2	1920001	2080000	A.2.2.2.2.2.1.1.1.1	0.483352468427095	.	1920001	2080000	#FFDADA	1	0.625
chr2	2080001	2440000	B.2.1.1.1.2.1.1.2	0.205510907003444	.	2080001	2440000	#4848FF	1	0.25
chr2	2440001	2680000	B.2.1.1.2.2.1.2.1.1	0.183696900114811	.	2440001	2680000	#4848FF	1	0.25
chr2	2680001	2920000	B.2.1.1.2.2.1.2.1.2	0.182548794489093	.	2680001	2920000	#4848FF	1	0.25
chr2	2920001	3120000	B.1.2.2.2.2.2.1.2.1.2	0.22158438576349	.	2920001	3120000	#9191FF	1	0.375
chr2	3120001	3520000	A.2.2.2.1.2.2.2.1.2.2.1	0.495981630309989	.	3120001	3520000	#FFDADA	1	0.625
chr2	3520001	3720000	A.2.1.1.1.1.2.1.2	0.748564867967853	.	3520001	3720000	#FF9191	1	0.75
chr2	3720001	3960000	B.1.2.2.1.2.1.1	0.257175660160735	.	3720001	3960000	#9191FF	1	0.375
chr2	3960001	4280000	B.1.2.2.2.2.2.2.2	0.218140068886338	.	3960001	4280000	#9191FF	1	0.375
chr2	4280001	4600000	B.2.1.1.1.2.2.2.2.1	0.196326061997704	.	4280001	4600000	#4848FF	1	0.25
chr2	4600001	4680000	B.1.2.2.1.2.2.1.1	0.252583237657865	.	4600001	4680000	#9191FF	1	0.375
chr2	4680001	4960000	B.2.1.1.1.2.2.1.1.1	0.202066590126292	.	4680001	4960000	#4848FF	1	0.25
chr2	4960001	5040000	B.1.1.1.1.1.1.2.2	0.459242250287026	.	4960001	5040000	#DADAFF	1	0.5
chr2	5120001	5240000	B.1.1.1.1.1.1.2.2	0.459242250287026	.	5120001	5240000	#DADAFF	1	0.5
chr2	5240001	5520000	B.1.1.1.2.1.2.1.1.2.1	0.435132032146958	.	5240001	5520000	#DADAFF	1	0.5
chr2	5520001	5800000	A.2.2.2.2.1.2.2.1.2	0.48564867967853	.	5520001	5800000	#FFDADA	1	0.625
chr2	5800001	6080000	A.2.1.1.1.2.1.2	0.739380022962112	.	5800001	6080000	#FF9191	1	0.75
chr2	6080001	6360000	A.1.2.1.1.1.1.2.2	0.880597014925373	.	6080001	6360000	#FF4848	1	0.875
chr2	6360001	6680000	A.2.2.2.2.1.2.2.2	0.484500574052813	.	6360001	6680000	#FFDADA	1	0.625
chr2	6680001	7000000	A.2.2.2.2.1.1.1	0.491389207807118	.	6680001	7000000	#FFDADA	1	0.625
chr2	7000001	7240000	A.1.2.1.1.1.2.1	0.879448909299656	.	7000001	7240000	#FF4848	1	0.875
chr2	7240001	7520000	A.2.2.2.1.2.2.1.1.1	0.504018369690011	.	7240001	7520000	#FFDADA	1	0.625
chr2	7520001	7640000	A.2.1.1.2.1.2.1	0.722158438576349	.	7520001	7640000	#FF9191	1	0.75
chr2	7640001	7760000	A.2.2.2.2.1.2.1.1	0.489092996555683	.	7640001	7760000	#FFDADA	1	0.625
chr2	7760001	8080000	A.2.1.2.2.2.1.1.2.1.2	0.638346727898967	.	7760001	8080000	#FF9191	1	0.75
chr2	8080001	8360000	A.2.1.1.1.2.2.1.2	0.734787600459242	.	8080001	8360000	#FF9191	1	0.75
chr2	8360001	8600000	A.2.1.1.2.2.1.1.2.1	0.716417910447761	.	8360001	8600000	#FF9191	1	0.75
chr2	8600001	8920000	A.1.2.1.1.1.2.2.2	0.87715269804822	.	8600001	8920000	#FF4848	1	0.875
chr2	8920001	9040000	A.1.1.2.1.2.2.1.1.2.2	0.916188289322618	.	8920001	9040000	#FF0000	1	1
chr2	9040001	9280000	A.1.1.2.1.2.2.1.1.1.2	0.918484500574053	.	9040001	9280000	#FF0000	1	1
chr2	9280001	9600000	A.1.1.2.1.1.2.2.1.2.1.2	0.940298507462687	.	9280001	9600000	#FF0000	1	1
chr2	9600001	9960000	A.1.1.1.1.1.1.2.2	0.997703788748565	.	9600001	9960000	#FF0000	1	1
chr2	9960001	10280000	A.1.1.1.1.2.2.2.1.1	0.977037887485649	.	9960001	10280000	#FF0000	1	1
chr2	10280001	10560000	A.1.1.2.1.2.2.1.1.1.1	0.91963260619977	.	10280001	10560000	#FF0000	1	1
chr2	10560001	10840000	A.1.1.1.1.2.2.1.2.2	0.978185993111366	.	10560001	10840000	#FF0000	1	1
chr2	10840001	11000000	A.1.1.2.1.1.2.1.1.1	0.954075774971297	.	10840001	11000000	#FF0000	1	1
chr2	11000001	11200000	A.1.2.1.2.1.1.2.1	0.861079219288175	.	11000001	11200000	#FF4848	1	0.875
chr2	11200001	11720000	A.1.1.1.1.1.1.1	1	.	11200001	11720000	#FF0000	1	1
chr2	11720001	11960000	A.1.1.1.1.2.2.2.2.1	0.974741676234214	.	11720001	11960000	#FF0000	1	1
chr2	11960001	12280000	A.2.2.2.2.2.2.2.1	0.469575200918484	.	11960001	12280000	#FFDADA	1	0.625
chr2	12280001	12560000	A.2.1.1.1.2.2.2.2.2.2	0.727898966704937	.	12280001	12560000	#FF9191	1	0.75
chr2	12560001	12920000	A.2.2.2.2.2.2.2.2.1.2	0.467278989667049	.	12560001	12920000	#FFDADA	1	0.625
chr2	12920001	13160000	B.1.1.1.1.2.2.2.1.2	0.445464982778416	.	12920001	13160000	#DADAFF	1	0.5
chr2	13160001	13360000	B.1.1.1.2.1.2.1.1.2.2.2.2	0.431687715269805	.	13160001	13360000	#DADAFF	1	0.5
chr2	13360001	13520000	B.1.2.2.1.2.1.2.1.2	0.2548794489093	.	13360001	13520000	#9191FF	1	0.375
chr2	13520001	13720000	B.1.2.2.1.2.1.2.1.1	0.256027554535017	.	13520001	13720000	#9191FF	1	0.375
chr2	13720001	14120000	B.2.1.1.1.2.1.2.2	0.203214695752009	.	13720001	14120000	#4848FF	1	0.25
chr2	14120001	14400000	B.1.1.1.2.1.1.2.1	0.439724454649828	.	14120001	14400000	#DADAFF	1	0.5
chr2	14400001	14600000	A.2.2.2.2.2.2.2.2.1.1	0.468427095292767	.	14400001	14600000	#FFDADA	1	0.625
chr2	14600001	14840000	A.2.2.2.1.2.2.2.1.1	0.498277841561424	.	14600001	14840000	#FFDADA	1	0.625
chr2	14840001	15040000	A.2.1.1.2.2.1.2.1.1	0.714121699196326	.	14840001	15040000	#FF9191	1	0.75
chr2	15040001	15120000	A.2.2.2.1.2.2.1.2.2	0.499425947187141	.	15040001	15120000	#FFDADA	1	0.625
chr2	15120001	15320000	B.1.1.1.1.2.2.2.1.1.1.1	0.448909299655568	.	15120001	15320000	#DADAFF	1	0.5
chr2	15320001	15760000	A.2.2.2.2.1.1.2	0.490241102181401	.	15320001	15760000	#FFDADA	1	0.625
chr2	15760001	16080000	A.2.2.2.2.2.2.1.1.1	0.473019517795637	.	15760001	16080000	#FFDADA	1	0.625
chr2	16080001	16280000	A.1.2.1.1.1.1.1.1	0.886337543053961	.	16080001	16280000	#FF4848	1	0.875
chr2	16320001	16640000	A.2.2.2.2.2.2.2.2.2	0.466130884041332	.	16320001	16640000	#FFDADA	1	0.625
chr2	16640001	16800000	A.2.2.2.2.2.1.1.1.2	0.482204362801378	.	16640001	16800000	#FFDADA	1	0.625
chr2	16800001	16960000	B.1.1.1.1.1.1.2.1.1	0.461538461538462	.	16800001	16960000	#DADAFF	1	0.5
chr2	16960001	17320000	B.1.1.1.2.1.2.2.2.1.2	0.427095292766935	.	16960001	17320000	#DADAFF	1	0.5
chr2	17320001	17560000	A.2.2.2.2.2.1.1.2.1.2	0.479908151549943	.	17320001	17560000	#FFDADA	1	0.625
chr2	17560001	17880000	B.1.1.1.1.2.2.2.2.1	0.444316877152698	.	17560001	17880000	#DADAFF	1	0.5
chr2	17880001	18080000	A.2.2.2.1.2.2.1.2.1.1	0.501722158438576	.	17880001	18080000	#FFDADA	1	0.625
chr2	18080001	18240000	B.1.1.1.1.2.2.2.2.2.1	0.44316877152698	.	18080001	18240000	#DADAFF	1	0.5
chr2	18240001	18560000	B.1.1.1.2.1.2.2.2.1.1	0.428243398392652	.	18240001	18560000	#DADAFF	1	0.5
chr2	18560001	18720000	B.1.1.1.2.1.2.1.1.2.2.1	0.43398392652124	.	18560001	18720000	#DADAFF	1	0.5
chr2	18720001	18920000	B.1.1.1.1.2.2.2.1.1.2	0.446613088404133	.	18720001	18920000	#DADAFF	1	0.5
chr2	18920001	19240000	A.2.2.2.1.2.2.2.1.2.1	0.497129735935706	.	18920001	19240000	#FFDADA	1	0.625
chr2	19240001	19520000	A.2.1.1.1.2.2.2.2.2.1	0.729047072330654	.	19240001	19520000	#FF9191	1	0.75
chr2	19520001	19840000	B.1.1.1.2.1.2.1.1.2.2.2.1	0.432835820895522	.	19520001	19840000	#DADAFF	1	0.5
chr2	19840001	20120000	B.1.1.1.2.1.1.2.2	0.43857634902411	.	19840001	20120000	#DADAFF	1	0.5
chr2	20120001	20320000	A.1.1.2.1.2.2.1.2.1	0.9150401836969	.	20120001	20320000	#FF0000	1	1
chr2	20320001	20520000	A.1.1.2.1.2.1.1.1.1.1.2	0.933409873708381	.	20320001	20520000	#FF0000	1	1
chr2	20520001	20640000	A.1.2.1.2.1.1.1.2.2	0.862227324913892	.	20520001	20640000	#FF4848	1	0.875
chr2	20640001	20840000	A.1.1.2.1.2.1.1.2.2	0.926521239954076	.	20640001	20840000	#FF0000	1	1
chr2	20840001	21160000	B.1.1.1.1.2.2.1.2	0.450057405281286	.	20840001	21160000	#DADAFF	1	0.5
chr2	21160001	21400000	B.1.1.1.1.2.2.1.1	0.451205510907003	.	21160001	21400000	#DADAFF	1	0.5
chr2	21400001	21720000	B.1.2.2.2.2.1.2.1.2	0.22617680826636	.	21400001	21720000	#9191FF	1	0.375
chr2	21720001	22040000	B.2.1.1.2.2.2.1.2	0.175660160734788	.	21720001	22040000	#4848FF	1	0.25
chr2	22040001	22320000	B.2.2.1.1.1.2.1.2	0.0757749712973594	.	22040001	22320000	#0000FF	1	0.125
chr2	22320001	22560000	B.2.1.1.2.2.1.2.2	0.181400688863375	.	22320001	22560000	#4848FF	1	0.25
chr2	22560001	22720000	B.1.2.2.2.2.2.2.1	0.219288174512055	.	22560001	22720000	#9191FF	1	0.375
chr2	22720001	23000000	B.2.1.1.1.2.2.1.1.2	0.200918484500574	.	22720001	23000000	#4848FF	1	0.25
chr2	23000001	23560000	B.2.1.1.2.2.2.1.1.2.2	0.176808266360505	.	23000001	23560000	#4848FF	1	0.25
chr2	23560001	23960000	B.1.2.2.1.2.2.2.2.1	0.249138920780712	.	23560001	23960000	#9191FF	1	0.375
chr2	23960001	24040000	A.2.1.1.2.1.1.2	0.723306544202067	.	23960001	24040000	#FF9191	1	0.75
chr2	24040001	24240000	A.1.2.1.2.1.1.2.2.1	0.859931113662457	.	24040001	24240000	#FF4848	1	0.875
chr2	24240001	24320000	A.1.2.1.2.1.1.1.2.1	0.86337543053961	.	24240001	24320000	#FF4848	1	0.875
chr2	24320001	24440000	A.2.2.2.1.2.1.1.1.1	0.517795637198622	.	24320001	24440000	#FFDADA	1	0.625
chr2	24440001	24680000	A.2.1.1.1.1.2.2.2	0.743972445464983	.	24440001	24680000	#FF9191	1	0.75
chr2	24680001	24960000	A.2.1.1.1.2.1.1.1	0.742824339839265	.	24680001	24960000	#FF9191	1	0.75
chr2	24960001	25160000	A.1.2.1.2.2.1.1.1.2	0.851894374282434	.	24960001	25160000	#FF4848	1	0.875
chr2	25160001	25440000	A.1.1.2.1.2.1.2.1.2.2	0.923076923076923	.	25160001	25440000	#FF0000	1	1
chr2	25440001	25800000	A.1.2.1.1.1.1.2.1.1	0.884041331802526	.	25440001	25800000	#FF4848	1	0.875
chr2	25800001	26040000	A.1.1.2.1.1.2.1.2.2.2.1	0.946039035591274	.	25800001	26040000	#FF0000	1	1
chr2	26040001	26200000	A.1.1.2.1.1.2.2.2.2.1	0.936854190585534	.	26040001	26200000	#FF0000	1	1
chr2	26200001	26360000	A.1.1.2.1.1.2.2.1.1.1	0.943742824339839	.	26200001	26360000	#FF0000	1	1
chr2	26360001	26560000	A.1.1.2.1.1.2.1.1.2	0.95292766934558	.	26360001	26560000	#FF0000	1	1
chr2	26560001	26840000	A.1.2.1.1.1.1.2.1.2.2	0.881745120551091	.	26560001	26840000	#FF4848	1	0.875
chr2	26840001	27000000	A.1.1.1.1.1.2.2.2.2	0.987370838117107	.	26840001	27000000	#FF0000	1	1
chr2	27000001	27320000	A.1.1.2.1.1.1.1.2	0.960964408725603	.	27000001	27320000	#FF0000	1	1
chr2	27320001	27560000	A.1.1.1.1.2.2.1.2.1	0.979334098737084	.	27320001	27560000	#FF0000	1	1
chr2	27560001	27880000	A.1.1.1.1.1.2.2.1	0.989667049368542	.	27560001	27880000	#FF0000	1	1
chr2	27880001	28320000	A.1.2.1.1.1.1.2.1.2.1	0.882893226176808	.	27880001	28320000	#FF4848	1	0.875
chr2	28320001	28600000	A.1.1.2.1.1.2.2.1.2.2	0.939150401836969	.	28320001	28600000	#FF0000	1	1
chr2	28600001	28680000	A.1.2.1.1.2.1.1.2	0.874856486796785	.	28600001	28680000	#FF4848	1	0.875
chr2	28680001	29160000	A.1.1.1.1.2.2.1.1.1	0.981630309988519	.	28680001	29160000	#FF0000	1	1
chr2	29160001	29440000	A.1.1.2.1.1.2.2.2.2.2	0.935706084959816	.	29160001	29440000	#FF0000	1	1
chr2	29440001	29920000	A.2.2.2.2.1.2.1.2	0.487944890929966	.	29440001	29920000	#FFDADA	1	0.625
chr2	29920001	30120000	A.2.2.2.1.1.2.1	0.520091848450057	.	29920001	30120000	#FFDADA	1	0.625
chr2	30120001	30360000	A.2.1.1.2.1.2.2.1	0.721010332950631	.	30120001	30360000	#FF9191	1	0.75
chr2	30360001	30640000	A.2.1.1.2.2.2.1.1	0.709529276693456	.	30360001	30640000	#FF9191	1	0.75
chr2	30640001	30920000	A.2.1.1.2.2.1.1.2.2	0.715269804822044	.	30640001	30920000	#FF9191	1	0.75
chr2	30920001	31120000	A.2.1.1.2.2.1.1.1.1	0.718714121699196	.	30920001	31120000	#FF9191	1	0.75
chr2	31120001	31280000	A.2.1.1.2.1.1.1.1.2	0.725602755453502	.	31120001	31280000	#FF9191	1	0.75
chr2	31280001	31560000	A.2.2.2.1.1.1.1	0.522388059701492	.	31280001	31560000	#FFDADA	1	0.625
chr2	31560001	31920000	A.2.2.2.1.2.2.1.1.2	0.502870264064294	.	31560001	31920000	#FFDADA	1	0.625
chr2	31920001	32120000	A.2.2.2.1.1.2.2	0.51894374282434	.	31920001	32120000	#FFDADA	1	0.625
chr2	32120001	32280000	A.1.2.1.1.2.1.2.1.2.1	0.87256027554535	.	32120001	32280000	#FF4848	1	0.875
chr2	32280001	32520000	A.1.1.2.1.1.2.2.1.2.1.1	0.941446613088404	.	32280001	32520000	#FF0000	1	1
chr2	32520001	32720000	A.1.1.1.1.2.2.2.1.2	0.975889781859931	.	32520001	32720000	#FF0000	1	1
chr2	32720001	33040000	A.1.1.2.1.2.2.1.1.2.1	0.917336394948335	.	32720001	33040000	#FF0000	1	1
chr2	33040001	33160000	A.2.2.1.1.2.1.2.2.2	0.567164179104478	.	33040001	33160000	#FFDADA	1	0.625
chr2	33160001	33240000	A.2.1.1.1.1.2.2.1.2.1	0.746268656716418	.	33160001	33240000	#FF9191	1	0.75
chr2	33240001	33360000	A.2.2.2.1.2.1.1.1.2	0.516647531572905	.	33240001	33360000	#FFDADA	1	0.625
chr2	33360001	33840000	A.2.1.1.1.2.2.2.2.1.2	0.730195177956372	.	33360001	33840000	#FF9191	1	0.75
chr2	33840001	34160000	B.1.2.2.2.2.1.2.1.1	0.227324913892078	.	33840001	34160000	#9191FF	1	0.375
chr2	34160001	34440000	B.2.1.1.1.2.2.2.1.2	0.197474167623421	.	34160001	34440000	#4848FF	1	0.25
chr2	34440001	34720000	B.1.2.2.1.2.2.2.2.2	0.247990815154994	.	34440001	34720000	#9191FF	1	0.375
chr2	34720001	35120000	B.2.1.1.1.2.2.2.1.1	0.198622273249139	.	34720001	35120000	#4848FF	1	0.25
chr2	35120001	35240000	B.1.2.2.1.2.1.2.2	0.253731343283582	.	35120001	35240000	#9191FF	1	0.375
chr2	35240001	35440000	B.1.2.2.2.2.1.2.2	0.225028702640643	.	35240001	35440000	#9191FF	1	0.375
chr2	35440001	35560000	B.1.1.1.1.1.2.1.2.2	0.455797933409874	.	35440001	35560000	#DADAFF	1	0.5
chr2	35560001	35880000	B.1.1.1.2.1.2.2.2.2	0.425947187141217	.	35560001	35880000	#DADAFF	1	0.5
chr2	35880001	36240000	B.1.2.2.2.2.2.1.2.1.1	0.222732491389208	.	35880001	36240000	#9191FF	1	0.375
chr2	36240001	36560000	B.1.2.2.1.2.2.2.1	0.250287026406429	.	36240001	36560000	#9191FF	1	0.375
chr2	36560001	37040000	A.2.1.1.1.2.2.2.2.1.1	0.73134328358209	.	36560001	37040000	#FF9191	1	0.75
chr2	37040001	37360000	A.1.1.2.1.2.1.1.1.2.2.2	0.928817451205511	.	37040001	37360000	#FF0000	1	1
chr2	37360001	37680000	A.1.1.2.1.2.2.2.2.1.1	0.91044776119403	.	37360001	37680000	#FF0000	1	1
chr2	37680001	38040000	A.1.1.1.1.2.2.2.2.2.2	0.972445464982778	.	37680001	38040000	#FF0000	1	1
chr2	38040001	38560000	A.1.1.2.1.2.1.2.1.2.1	0.924225028702641	.	38040001	38560000	#FF0000	1	1
chr2	38560001	38680000	A.1.1.2.1.2.2.1.2.2	0.913892078071183	.	38560001	38680000	#FF0000	1	1
chr2	38680001	38800000	A.1.2.1.1.2.1.2.1.2.2	0.871412169919633	.	38680001	38800000	#FF4848	1	0.875
chr2	38800001	39040000	A.1.1.2.1.2.1.1.1.1.2	0.932261768082664	.	38800001	39040000	#FF0000	1	1
chr2	39040001	39480000	A.1.1.2.1.2.1.1.1.1.1.1	0.934557979334099	.	39040001	39480000	#FF0000	1	1
chr2	39480001	39720000	A.1.2.1.2.2.2	0.843857634902411	.	39480001	39720000	#FF4848	1	0.875
chr2	39720001	40080000	A.2.2.2.1.2.2.2.1.2.2.2	0.494833524684271	.	39720001	40080000	#FFDADA	1	0.625
chr2	40080001	40240000	B.1.2.2.2.1.2.1.1	0.239954075774971	.	40080001	40240000	#9191FF	1	0.375
chr2	40240001	40440000	B.2.1.1.1.1.1.2	0.213547646383467	.	40240001	40440000	#4848FF	1	0.25
chr2	40440001	41120000	B.2.2.1.1.1.1.2.2.2.2	0.0780711825487945	.	40440001	41120000	#0000FF	1	0.125
chr2	41120001	41480000	B.2.1.1.2.2.2.1.1.1.1	0.180252583237658	.	41120001	41480000	#4848FF	1	0.25
chr2	41480001	41600000	B.1.2.2.2.1.2.1.2.2.1.2	0.235361653272101	.	41480001	41600000	#9191FF	1	0.375
chr2	41600001	42040000	B.2.1.1.1.2.2.2.2.2	0.195177956371986	.	41600001	42040000	#4848FF	1	0.25
chr2	42040001	42320000	A.2.2.2.1.2.1.1.2.1.1.2	0.51435132032147	.	42040001	42320000	#FFDADA	1	0.625
chr2	42320001	42560000	A.1.2.1.2.1.1.1.1.1	0.865671641791045	.	42320001	42560000	#FF4848	1	0.875
chr2	42560001	42720000	A.1.2.1.1.2.1.2.2	0.870264064293915	.	42560001	42720000	#FF4848	1	0.875
chr2	42720001	43040000	A.1.1.1.1.2.2.2.2.2.1	0.973593570608496	.	42720001	43040000	#FF0000	1	1
chr2	43040001	43280000	A.1.1.2.1.1.2.1.2.2.1.2.2	0.947187141216992	.	43040001	43280000	#FF0000	1	1
chr2	43280001	43520000	A.1.1.1.1.1.2.1.2.2.2	0.990815154994259	.	43280001	43520000	#FF0000	1	1
chr2	43520001	43680000	A.1.1.1.1.1.2.2.2.1	0.988518943742824	.	43520001	43680000	#FF0000	1	1
chr2	43680001	43800000	A.1.2.1.1.2.1.1.1	0.876004592422503	.	43680001	43800000	#FF4848	1	0.875
chr2	43800001	44040000	A.1.2.1.2.2.1.2.1.2.2	0.847301951779564	.	43800001	44040000	#FF4848	1	0.875
chr2	44040001	44240000	A.1.1.2.1.1.2.2.1.1.2	0.942594718714122	.	44040001	44240000	#FF0000	1	1
chr2	44240001	44360000	A.1.2.1.2.2.1.2.2.1	0.846153846153846	.	44240001	44360000	#FF4848	1	0.875
chr2	44360001	44600000	A.1.1.2.1.1.1.2.2.2.2	0.955223880597015	.	44360001	44600000	#FF0000	1	1
chr2	44600001	44720000	A.2.1.1.1.1.1.2.1.2	0.752009184845006	.	44600001	44720000	#FF9191	1	0.75
chr2	44720001	44920000	A.2.1.1.2.1.2.2.2	0.719862227324914	.	44720001	44920000	#FF9191	1	0.75
chr2	44920001	45160000	A.2.2.2.1.1.1.2	0.521239954075775	.	44920001	45160000	#FFDADA	1	0.625
chr2	45160001	45840000	A.1.2.1.1.1.2.2.1	0.878300803673938	.	45160001	45840000	#FF4848	1	0.875
chr2	45840001	46160000	A.1.1.2.1.1.2.1.2.2.2.2	0.944890929965557	.	45840001	46160000	#FF0000	1	1
chr2	46160001	46320000	A.1.1.2.1.1.2.2.2.1	0.938002296211251	.	46160001	46320000	#FF0000	1	1
chr2	46320001	46520000	A.1.2.1.1.2.2.1.1	0.869115958668197	.	46320001	46520000	#FF4848	1	0.875
chr2	46520001	46720000	A.1.1.2.1.1.2.1.2.2.1.2.1	0.94833524684271	.	46520001	46720000	#FF0000	1	1
chr2	46720001	46920000	A.1.2.1.1.2.2.1.2	0.86796785304248	.	46720001	46920000	#FF4848	1	0.875
chr2	46920001	47160000	A.1.1.2.1.2.2.2.2.2.1.2	0.907003444316877	.	46920001	47160000	#FF0000	1	1
chr2	47160001	47320000	A.1.1.2.1.1.2.1.2.1.1	0.951779563719862	.	47160001	47320000	#FF0000	1	1
chr2	47320001	47560000	A.1.1.1.1.2.2.1.1.2	0.980482204362801	.	47320001	47560000	#FF0000	1	1
chr2	47560001	48080000	A.1.1.2.1.2.1.1.1.2.2.1	0.929965556831229	.	47560001	48080000	#FF0000	1	1
chr2	48080001	48400000	A.2.1.1.1.2.2.1.1.2.2	0.73593570608496	.	48080001	48400000	#FF9191	1	0.75
chr2	48400001	48800000	A.2.1.1.1.2.1.1.2.2	0.74052812858783	.	48400001	48800000	#FF9191	1	0.75
chr2	48800001	49120000	B.1.1.1.1.1.1.1.1.2	0.463834672789897	.	48800001	49120000	#DADAFF	1	0.5
chr2	49120001	49240000	A.2.2.2.2.2.1.1.2.1.1	0.48105625717566	.	49120001	49240000	#FFDADA	1	0.625
chr2	49240001	49560000	B.1.2.2.1.2.2.1.2	0.251435132032147	.	49240001	49560000	#9191FF	1	0.375
chr2	49560001	49760000	B.1.2.2.2.1.2.1.2.1.2	0.237657864523536	.	49560001	49760000	#9191FF	1	0.375
chr2	49760001	49960000	B.1.1.1.1.1.2.1.2.1	0.456946039035591	.	49760001	49960000	#DADAFF	1	0.5
chr2	49960001	50360000	A.2.2.2.2.2.2.1.1.2	0.47187141216992	.	49960001	50360000	#FFDADA	1	0.625
chr2	50360001	50720000	B.1.2.2.1.1.1.2	0.265212399540758	.	50360001	50720000	#9191FF	1	0.375
chr2	50720001	51200000	B.2.2.1.1.1.2.1.1	0.0769230769230769	.	50720001	51200000	#0000FF	1	0.125
chr2	51200001	51520000	B.2.1.1.2.2.1.1.2.2	0.184845005740528	.	51200001	51520000	#4848FF	1	0.25
chr2	51520001	51960000	B.2.2.1.1.1.1.2.2.2.1	0.0792192881745121	.	51520001	51960000	#0000FF	1	0.125
chr2	51960001	52600000	B.2.1.1.2.2.2.1.1.2.1	0.177956371986223	.	51960001	52600000	#4848FF	1	0.25
chr2	52600001	52680000	B.1.1.1.2.1.2.1.1.1.1	0.437428243398393	.	52600001	52680000	#DADAFF	1	0.5
chr2	52680001	53040000	B.2.1.1.2.2.1.1.2.1	0.185993111366246	.	52680001	53040000	#4848FF	1	0.25
chr2	53040001	53280000	B.1.2.2.1.1.1.1	0.266360505166475	.	53040001	53280000	#9191FF	1	0.375
chr2	53280001	53480000	B.1.2.2.2.1.2.1.2.2.2	0.234213547646383	.	53280001	53480000	#9191FF	1	0.375
chr2	53480001	53640000	B.1.1.1.2.2.2.2.1	0.420206659012629	.	53480001	53640000	#DADAFF	1	0.5
chr2	53640001	54040000	A.2.2.2.1.2.1.1.2.2.2	0.510907003444317	.	53640001	54040000	#FFDADA	1	0.625
chr2	54040001	54280000	A.1.2.1.2.1.2.1.1.2	0.856486796785304	.	54040001	54280000	#FF4848	1	0.875
chr2	54280001	54760000	B.1.1.1.2.2.2.1.2.1	0.422502870264064	.	54280001	54760000	#DADAFF	1	0.5
chr2	54760001	55120000	A.2.1.1.1.2.1.1.2.1	0.741676234213548	.	54760001	55120000	#FF9191	1	0.75
chr2	55120001	55400000	A.1.1.2.1.2.1.1.2.1	0.927669345579793	.	55120001	55400000	#FF0000	1	1
chr2	55400001	55760000	B.1.1.1.1.1.2.2.1	0.454649827784156	.	55400001	55760000	#DADAFF	1	0.5
chr2	55760001	55880000	A.1.2.1.2.1.2.2	0.854190585533869	.	55760001	55880000	#FF4848	1	0.875
chr2	55880001	56000000	B.1.1.1.1.1.2.1.1	0.458094144661309	.	55880001	56000000	#DADAFF	1	0.5
chr2	56000001	56160000	A.2.2.2.1.2.1.1.2.2.1	0.512055109070034	.	56000001	56160000	#FFDADA	1	0.625
chr2	56160001	56400000	B.1.1.1.2.2.2.2.2	0.419058553386912	.	56160001	56400000	#DADAFF	1	0.5
chr2	56400001	56960000	B.2.2.1.1.1.2.2.1	0.0746268656716418	.	56400001	56960000	#0000FF	1	0.125
chr2	56960001	57160000	B.1.2.2.1.1.2.1.2.2	0.260619977037887	.	56960001	57160000	#9191FF	1	0.375
chr2	57160001	57840000	B.2.1.1.1.2.2.1.2	0.199770378874856	.	57160001	57840000	#4848FF	1	0.25
chr2	57840001	58200000	B.2.1.1.2.2.2.2.2	0.173363949483352	.	57840001	58200000	#4848FF	1	0.25
chr2	58200001	58480000	B.1.1.1.2.2.2.1.2.2	0.421354764638347	.	58200001	58480000	#DADAFF	1	0.5
chr2	58480001	58640000	B.1.2.2.2.1.1.2.1.1	0.243398392652124	.	58480001	58640000	#9191FF	1	0.375
chr2	58640001	58920000	B.1.1.1.2.2.2.1.1	0.423650975889782	.	58640001	58920000	#DADAFF	1	0.5
chr2	58920001	59080000	B.2.1.1.1.1.2.1.2.2	0.210103329506315	.	58920001	59080000	#4848FF	1	0.25
chr2	59080001	59200000	B.2.1.1.1.1.2.1.1	0.21239954075775	.	59080001	59200000	#4848FF	1	0.25
chr2	59200001	59680000	B.2.2.1.1.1.2.2.2.2	0.0723306544202067	.	59200001	59680000	#0000FF	1	0.125
chr2	59680001	59920000	B.2.1.1.2.2.1.1.1.1	0.188289322617681	.	59680001	59920000	#4848FF	1	0.25
chr2	59920001	60280000	B.2.2.1.1.1.1.2.2.1	0.0803673938002296	.	59920001	60280000	#0000FF	1	0.125
chr2	60280001	60400000	B.2.1.1.1.1.2.1.2.1	0.211251435132032	.	60280001	60400000	#4848FF	1	0.25
chr2	60400001	60560000	B.1.2.2.2.1.2.1.2.2.1.1	0.236509758897819	.	60400001	60560000	#9191FF	1	0.375
chr2	60560001	60920000	B.1.2.2.1.1.2.1.2.1	0.261768082663605	.	60560001	60920000	#9191FF	1	0.375
chr2	60920001	61360000	A.1.1.2.1.2.1.2.2.2	0.920780711825488	.	60920001	61360000	#FF0000	1	1
chr2	61360001	61760000	A.1.1.1.1.1.1.2.1	0.998851894374282	.	61360001	61760000	#FF0000	1	1
chr2	61760001	62080000	A.1.1.2.1.2.2.2.2.2.2.1	0.90585533869116	.	61760001	62080000	#FF0000	1	1
chr2	62080001	62360000	A.1.2.1.2.1.2.1.1.1	0.857634902411022	.	62080001	62360000	#FF4848	1	0.875
chr2	62360001	62440000	A.2.1.1.1.1.2.2.1.1	0.747416762342135	.	62360001	62440000	#FF9191	1	0.75
chr2	62440001	62640000	A.1.2.1.2.1.2.1.2	0.855338691159587	.	62440001	62640000	#FF4848	1	0.875
chr2	62640001	62960000	A.2.2.2.1.2.1.1.2.1.2	0.513203214695752	.	62640001	62960000	#FFDADA	1	0.625
chr2	62960001	63080000	A.2.2.2.1.2.1.2.1.1	0.509758897818599	.	62960001	63080000	#FFDADA	1	0.625
chr2	63080001	63360000	B.1.2.2.2.1.2.1.2.1.1	0.238805970149254	.	63080001	63360000	#9191FF	1	0.375
chr2	63360001	63840000	B.1.2.2.2.2.1.1.2	0.228473019517796	.	63360001	63840000	#9191FF	1	0.375
chr2	63840001	64080000	A.2.1.1.2.2.1.1.1.2	0.717566016073479	.	63840001	64080000	#FF9191	1	0.75
chr2	64080001	64200000	A.2.1.1.1.1.2.2.1.2.2	0.7451205510907	.	64080001	64200000	#FF9191	1	0.75
chr2	64200001	64480000	A.1.1.2.1.2.2.2.2.1.2	0.909299655568312	.	64200001	64480000	#FF0000	1	1
chr2	64480001	64640000	A.2.1.1.1.1.1.1.1.2	0.755453501722158	.	64480001	64640000	#FF9191	1	0.75
chr2	64640001	64880000	A.1.1.2.1.1.2.1.2.2.1.1	0.949483352468427	.	64640001	64880000	#FF0000	1	1
chr2	64880001	65120000	A.1.1.1.1.2.1.1.2	0.985074626865672	.	64880001	65120000	#FF0000	1	1
chr2	65120001	65280000	A.1.2.1.2.1.1.1.1.2	0.864523536165327	.	65120001	65280000	#FF4848	1	0.875
chr2	65280001	65520000	A.1.1.2.1.2.2.2.1.2	0.911595866819747	.	65280001	65520000	#FF0000	1	1
chr2	65520001	65800000	A.1.1.2.1.2.1.1.1.2.1	0.931113662456946	.	65520001	65800000	#FF0000	1	1
chr2	65800001	66600000	B.1.2.2.2.2.1.1.1	0.229621125143513	.	65800001	66600000	#9191FF	1	0.375
chr2	66600001	66800000	B.1.1.1.1.2.2.2.2.2.2	0.442020665901263	.	66600001	66800000	#DADAFF	1	0.5
chr2	66800001	67080000	B.1.2.2.2.2.2.1.2.2	0.220436280137773	.	66800001	67080000	#9191FF	1	0.375
chr2	67080001	67200000	B.1.2.2.2.2.2.1.1	0.223880597014925	.	67080001	67200000	#9191FF	1	0.375
chr2	67200001	67520000	B.2.1.1.1.2.1.1.1	0.206659012629162	.	67200001	67520000	#4848FF	1	0.25
chr2	67520001	68000000	B.1.1.1.1.1.1.1.2	0.462686567164179	.	67520001	68000000	#DADAFF	1	0.5
chr2	68000001	68080000	A.2.2.2.1.2.1.2.1.2	0.508610792192882	.	68000001	68080000	#FFDADA	1	0.625
chr2	68080001	68320000	B.1.1.1.1.1.1.1.1.1	0.464982778415614	.	68080001	68320000	#DADAFF	1	0.5
chr2	68320001	68640000	A.2.2.2.1.2.1.1.2.1.1.1	0.515499425947187	.	68320001	68640000	#FFDADA	1	0.625
chr2	68640001	68880000	B.1.1.1.2.1.2.1.2	0.430539609644087	.	68640001	68880000	#DADAFF	1	0.5
chr2	68880001	69160000	A.2.2.2.2.2.1.2.2.1	0.47646383467279	.	68880001	69160000	#FFDADA	1	0.625
chr2	69160001	69320000	A.2.2.2.2.2.1.1.2.2	0.478760045924225	.	69160001	69320000	#FFDADA	1	0.625
chr2	69320001	69520000	B.1.1.1.2.1.1.1	0.440872560275545	.	69320001	69520000	#DADAFF	1	0.5
chr2	69520001	69920000	A.1.2.1.1.1.1.1.2	0.885189437428243	.	69520001	69920000	#FF4848	1	0.875
chr2	69920001	70120000	A.1.1.2.1.2.2.2.1.1	0.912743972445465	.	69920001	70120000	#FF0000	1	1
chr2	70120001	70520000	A.1.1.1.1.1.2.1.2.1	0.993111366245695	.	70120001	70520000	#FF0000	1	1
chr2	70520001	70800000	A.1.2.1.1.2.2.2	0.866819747416762	.	70520001	70800000	#FF4848	1	0.875
chr2	70800001	71040000	A.1.2.1.2.2.1.2.2.2	0.845005740528129	.	70800001	71040000	#FF4848	1	0.875
chr2	71040001	71280000	A.1.1.2.1.2.2.2.2.2.2.2	0.904707233065442	.	71040001	71280000	#FF0000	1	1
chr2	71280001	71440000	A.1.1.2.1.2.2.2.2.2.1.1	0.908151549942595	.	71280001	71440000	#FF0000	1	1
chr2	71440001	71560000	A.2.1.1.1.1.1.2.1.1	0.753157290470723	.	71440001	71560000	#FF9191	1	0.75
chr2	71560001	71720000	A.1.2.1.1.2.1.2.1.1	0.873708381171068	.	71560001	71720000	#FF4848	1	0.875
chr2	71720001	72080000	A.2.1.1.1.1.1.1.2	0.754305396096441	.	71720001	72080000	#FF9191	1	0.75
chr2	72080001	72280000	A.2.1.1.2.2.1.2.2.1	0.711825487944891	.	72080001	72280000	#FF9191	1	0.75
chr2	72280001	72440000	A.2.2.2.1.2.2.1.2.1.2	0.500574052812859	.	72280001	72440000	#FFDADA	1	0.625
chr2	72440001	72720000	B.1.1.1.2.1.2.2.1	0.42939150401837	.	72440001	72720000	#DADAFF	1	0.5
chr2	72720001	73160000	A.1.2.1.2.2.1.1.2	0.850746268656716	.	72720001	73160000	#FF4848	1	0.875
chr2	73160001	73440000	A.1.1.2.1.1.1.2.1.1	0.959816303099885	.	73160001	73440000	#FF0000	1	1
chr2	73440001	73840000	A.1.1.2.1.1.1.1.1	0.96211251435132	.	73440001	73840000	#FF0000	1	1
chr2	73840001	74080000	A.1.1.2.1.1.1.2.2.2.1	0.956371986222732	.	73840001	74080000	#FF0000	1	1
chr2	74080001	74160000	A.1.2.1.2.2.1.1.1.1	0.853042479908152	.	74080001	74160000	#FF4848	1	0.875
chr2	74160001	74320000	A.1.1.2.1.1.2.1.2.1.2	0.950631458094145	.	74160001	74320000	#FF0000	1	1
chr2	74320001	74680000	A.1.1.1.1.1.2.1.1.2.1	0.99540757749713	.	74320001	74680000	#FF0000	1	1
chr2	74680001	74880000	A.1.1.2.1.1.1.2.2.1	0.95752009184845	.	74680001	74880000	#FF0000	1	1
chr2	74880001	75200000	A.1.1.1.1.2.1.1.1	0.986222732491389	.	74880001	75200000	#FF0000	1	1
chr2	75200001	75640000	A.1.1.2.1.2.1.2.2.1	0.921928817451205	.	75200001	75640000	#FF0000	1	1
chr2	75640001	75880000	A.2.1.1.1.1.1.1.1.1	0.756601607347876	.	75640001	75880000	#FF9191	1	0.75
chr2	75880001	76200000	A.2.1.1.2.2.1.2.2.2	0.710677382319173	.	75880001	76200000	#FF9191	1	0.75
chr2	76200001	76400000	A.2.2.2.2.2.1.2.2.2.2	0.474167623421355	.	76200001	76400000	#FFDADA	1	0.625
chr2	76400001	76600000	A.2.2.2.1.2.1.2.2.2.1	0.506314580941447	.	76400001	76600000	#FFDADA	1	0.625
chr2	76600001	76840000	A.2.2.2.2.2.1.2.2.2.1	0.475315729047072	.	76600001	76840000	#FFDADA	1	0.625
chr2	76840001	77080000	B.1.1.1.2.1.2.1.1.1.2	0.436280137772675	.	76840001	77080000	#DADAFF	1	0.5
chr2	77080001	77360000	B.1.2.2.2.1.2.2.2	0.230769230769231	.	77080001	77360000	#9191FF	1	0.375
chr2	77360001	77640000	B.2.1.1.1.1.2.2.2	0.207807118254879	.	77360001	77640000	#4848FF	1	0.25
chr2	77640001	77960000	B.2.1.1.2.2.2.1.1.1.2	0.17910447761194	.	77640001	77960000	#4848FF	1	0.25
chr2	77960001	78160000	B.2.1.1.1.1.1.1.1	0.21699196326062	.	77960001	78160000	#4848FF	1	0.25
chr2	78160001	78360000	B.2.1.1.2.1.1.2.1	0.192881745120551	.	78160001	78360000	#4848FF	1	0.25
chr2	78360001	78600000	B.2.2.1.1.1.1.1.2	0.0826636050516648	.	78360001	78600000	#0000FF	1	0.125
chr2	78600001	79040000	B.2.2.1.1.1.2.2.2.1	0.0734787600459242	.	78600001	79040000	#0000FF	1	0.125
chr2	79040001	79240000	B.1.2.2.2.1.2.2.1.2	0.231917336394948	.	79040001	79240000	#9191FF	1	0.375
chr2	79240001	79520000	B.2.1.1.2.2.1.1.1.2	0.187141216991963	.	79240001	79520000	#4848FF	1	0.25
chr2	79520001	79840000	B.2.2.2.1.1.1	0.0195177956371986	.	79520001	79840000	#0000FF	1	0.125
chr2	79840001	80120000	B.2.1.1.1.1.1.1.2.2	0.214695752009185	.	79840001	80120000	#4848FF	1	0.25
chr2	80120001	80480000	B.2.1.1.1.1.1.1.2.1	0.215843857634902	.	80120001	80480000	#4848FF	1	0.25
chr2	80480001	80720000	B.2.1.1.2.1.1.2.2.2	0.190585533869116	.	80480001	80720000	#4848FF	1	0.25
chr2	80720001	80880000	B.2.1.1.2.1.1.2.2.1	0.191733639494834	.	80720001	80880000	#4848FF	1	0.25
chr2	80880001	81160000	B.2.1.1.2.1.2	0.189437428243398	.	80880001	81160000	#4848FF	1	0.25
chr2	81160001	81440000	B.2.1.1.1.1.2.2.1	0.208955223880597	.	81160001	81440000	#4848FF	1	0.25
chr2	81440001	81720000	B.1.2.2.1.1.2.2.2	0.258323765786452	.	81440001	81720000	#9191FF	1	0.375
chr2	81720001	81800000	B.1.2.2.2.1.1.2.2	0.241102181400689	.	81720001	81800000	#9191FF	1	0.375
chr2	81800001	82000000	B.1.2.2.2.1.1.2.1.2	0.242250287026406	.	81800001	82000000	#9191FF	1	0.375
chr2	82000001	82160000	B.1.1.1.2.2.1	0.424799081515499	.	82000001	82160000	#DADAFF	1	0.5
chr2	82160001	82320000	B.1.2.2.1.1.2.1.1.2	0.262916188289323	.	82160001	82320000	#9191FF	1	0.375
chr2	82320001	83160000	A.2.2.2.2.2.2.1.2	0.470723306544202	.	82320001	83160000	#FFDADA	1	0.625
chr2	83160001	83400000	A.2.2.2.1.2.1.2.2.2.2	0.505166475315729	.	83160001	83400000	#FFDADA	1	0.625
chr2	83400001	83640000	B.1.2.2.1.1.2.1.1.1	0.26406429391504	.	83400001	83640000	#9191FF	1	0.375
chr2	83640001	83840000	B.2.1.1.2.1.1.1	0.194029850746269	.	83640001	83840000	#4848FF	1	0.25
chr2	83840001	84280000	B.2.2.1.1.1.1.2.1	0.0815154994259472	.	83840001	84280000	#0000FF	1	0.125
chr2	84280001	84600000	B.1.2.2.1.1.2.2.1	0.25947187141217	.	84280001	84600000	#9191FF	1	0.375
chr2	84600001	84800000	A.2.2.2.2.2.1.2.1	0.477611940298507	.	84600001	84800000	#FFDADA	1	0.625
chr2	84800001	85120000	B.1.1.1.1.1.2.2.2	0.453501722158439	.	84800001	85120000	#DADAFF	1	0.5
chr2	85120001	85560000	A.1.1.1.1.1.2.1.2.2.1	0.991963260619977	.	85120001	85560000	#FF0000	1	1
chr2	85560001	85840000	A.1.1.1.1.2.1.2.1	0.983926521239954	.	85560001	85840000	#FF0000	1	1
chr2	85840001	86120000	A.1.1.1.1.1.2.1.1.1	0.996555683122847	.	85840001	86120000	#FF0000	1	1
chr2	86120001	86280000	A.1.1.1.1.1.2.1.1.2.2	0.994259471871412	.	86120001	86280000	#FF0000	1	1
chr2	86280001	86400000	A.1.1.2.1.1.1.2.1.2	0.958668197474168	.	86280001	86400000	#FF0000	1	1
chr2	86400001	86760000	A.1.1.1.1.2.1.2.2	0.982778415614237	.	86400001	86760000	#FF0000	1	1
chr2	86760001	87040000	A.1.1.2.1.2.1.2.1.1	0.925373134328358	.	86760001	87040000	#FF0000	1	1
chr2	87040001	87160000	A.2.1.1.1.1.1.2.2	0.750861079219288	.	87040001	87160000	#FF9191	1	0.75
chr2	87280001	87320000	A.2.1.1.1.1.1.2.2	0.750861079219288	.	87280001	87320000	#FF9191	1	0.75
chr2	87400001	87440000	A.2.1.1.1.1.1.2.2	0.750861079219288	.	87400001	87440000	#FF9191	1	0.75
chr2	87440001	87560000	A.2.2.2.1.2.1.2.2.1	0.507462686567164	.	87440001	87560000	#FFDADA	1	0.625
chr2	87600001	87640000	A.2.2.2.1.2.1.2.2.1	0.507462686567164	.	87600001	87640000	#FFDADA	1	0.625
chr2	87760001	87800000	A.2.2.2.1.2.1.2.2.1	0.507462686567164	.	87760001	87800000	#FFDADA	1	0.625
chr2	87840001	87880000	A.2.1.1.2.1.1.1.2	0.724454649827784	.	87840001	87880000	#FF9191	1	0.75
chr2	87920001	88000000	A.2.1.1.2.1.1.1.2	0.724454649827784	.	87920001	88000000	#FF9191	1	0.75
chr2	88280001	88520000	A.2.2.2.1.2.2.2.2.2	0.492537313432836	.	88280001	88520000	#FFDADA	1	0.625
chr2	88520001	88840000	B.1.2.2.2.1.1.1.2.2	0.244546498277842	.	88520001	88840000	#9191FF	1	0.375
chr2	88840001	89000000	A.2.1.1.1.2.2.2.1.2	0.732491389207807	.	88840001	89000000	#FF9191	1	0.75
chr2	89000001	89400000	B.2.1.1.2.2.2.2.1	0.17451205510907	.	89000001	89400000	#4848FF	1	0.25
chr2	89400001	89560000	B.1.2.2.2.1.2.2.1.1	0.233065442020666	.	89400001	89560000	#9191FF	1	0.375
chr2	89800001	89920000	B.2.2.2.1.1.2	0.0183696900114811	.	89800001	89920000	#0000FF	1	0.125
chr2	89960001	90280000	B.2.2.2.1.1.2	0.0183696900114811	.	89960001	90280000	#0000FF	1	0.125
chr2	90400001	90480000	B.2.2.2.1.1.2	0.0183696900114811	.	90400001	90480000	#0000FF	1	0.125
chr2	91640001	91720000	B.2.2.2.1.1.2	0.0183696900114811	.	91640001	91720000	#0000FF	1	0.125
chr2	91760001	91880000	B.2.2.1.1.2.1.1.1.1.1	0.0711825487944891	.	91760001	91880000	#0000FF	1	0.125
chr2	91880001	92000000	B.2.2.1.1.1.1.1.1	0.0838117106773823	.	91880001	92000000	#0000FF	1	0.125
chr2	92040001	92200000	B.2.2.1.1.1.1.1.1	0.0838117106773823	.	92040001	92200000	#0000FF	1	0.125
chr2	92240001	92360000	B.2.2.1.1.1.1.1.1	0.0838117106773823	.	92240001	92360000	#0000FF	1	0.125
chr2	95320001	95600000	B.1.2.2.2.1.1.1.2.1	0.245694603903559	.	95320001	95600000	#9191FF	1	0.375
chr2	95600001	95840000	A.2.1.1.1.2.2.1.1.2.1	0.737083811710677	.	95600001	95840000	#FF9191	1	0.75
chr2	95840001	96080000	A.1.2.2.2.2.2.1.2.2.2	0.769230769230769	.	95840001	96080000	#FF4848	1	0.875
chr2	96160001	96280000	A.1.2.2.2.2.2.1.2.2.2	0.769230769230769	.	96160001	96280000	#FF4848	1	0.875
chr2	96320001	96360000	A.1.2.2.2.2.2.1.2.2.2	0.769230769230769	.	96320001	96360000	#FF4848	1	0.875
chr2	96360001	96560000	A.2.1.1.2.2.2.2.2	0.706084959816303	.	96360001	96560000	#FF9191	1	0.75
chr2	96560001	96680000	A.1.2.1.2.2.1.2.1.2.1	0.848450057405281	.	96560001	96680000	#FF4848	1	0.875
chr2	96720001	96840000	A.1.2.1.2.2.1.2.1.2.1	0.848450057405281	.	96720001	96840000	#FF4848	1	0.875
chr2	96840001	97080000	A.1.1.2.2.2.2.1	0.888633754305396	.	96840001	97080000	#FF0000	1	1
chr2	97080001	97280000	A.1.2.1.2.2.1.2.1.1	0.849598163030999	.	97080001	97280000	#FF4848	1	0.875
chr2	97280001	97640000	A.1.1.1.2.1.2.2	0.967853042479908	.	97280001	97640000	#FF0000	1	1
chr2	97640001	97920000	A.2.1.2.1.1.2.2.2.1.2	0.696900114810563	.	97640001	97920000	#FF9191	1	0.75
chr2	98000001	98040000	A.2.1.1.1.2.2.1.1.1	0.738231917336395	.	98000001	98040000	#FF9191	1	0.75
chr2	98160001	98600000	A.2.1.1.1.2.2.1.1.1	0.738231917336395	.	98160001	98600000	#FF9191	1	0.75
chr2	98600001	99040000	A.2.1.2.1.1.2.1	0.700344431687715	.	98600001	99040000	#FF9191	1	0.75
chr2	99040001	99280000	A.2.1.2.1.1.2.2.2.1.1	0.69804822043628	.	99040001	99280000	#FF9191	1	0.75
chr2	99280001	99480000	A.1.1.2.2.2.2.2	0.887485648679678	.	99280001	99480000	#FF0000	1	1
chr2	99480001	99720000	A.1.2.2.2.2.2.2.2.1.2	0.762342135476464	.	99480001	99720000	#FF4848	1	0.875
chr2	99720001	99960000	A.1.2.2.2.1.1.2	0.804822043628014	.	99720001	99960000	#FF4848	1	0.875
chr2	99960001	100160000	A.1.2.2.2.1.1.1	0.805970149253731	.	99960001	100160000	#FF4848	1	0.875
chr2	100160001	100520000	A.2.2.1.1.2.2.1.2.2	0.563719862227325	.	100160001	100520000	#FFDADA	1	0.625
chr2	100520001	100840000	A.2.1.1.2.2.2.2.1	0.707233065442021	.	100520001	100840000	#FF9191	1	0.75
chr2	100840001	100960000	A.2.2.1.1.1.1.2.1.1.1	0.600459242250287	.	100840001	100960000	#FFDADA	1	0.625
chr2	100960001	101200000	A.2.1.1.2.2.2.1.2	0.708381171067738	.	100960001	101200000	#FF9191	1	0.75
chr2	101200001	101360000	A.2.1.2.2.1.2.1.2.1	0.649827784156142	.	101200001	101360000	#FF9191	1	0.75
chr2	101360001	101640000	A.2.1.2.1.1.2.2.2.2	0.695752009184845	.	101360001	101640000	#FF9191	1	0.75
chr2	101640001	101840000	A.1.1.2.2.2.1.2.2.2	0.889781859931114	.	101640001	101840000	#FF0000	1	1
chr2	101840001	102160000	A.1.1.2.2.2.1.2.1.1	0.893226176808266	.	101840001	102160000	#FF0000	1	1
chr2	102160001	102440000	A.1.2.2.2.2.2.1.2.2.1	0.770378874856487	.	102160001	102440000	#FF4848	1	0.875
chr2	102440001	102640000	A.2.1.2.2.1.2.1.2.2	0.648679678530425	.	102440001	102640000	#FF9191	1	0.75
chr2	102640001	102840000	A.1.2.2.1.1.1.2.2.2	0.83467278989667	.	102640001	102840000	#FF4848	1	0.875
chr2	102840001	103080000	A.2.1.2.2.1.2.2.2.2	0.644087256027555	.	102840001	103080000	#FF9191	1	0.75
chr2	103080001	103280000	A.1.2.2.2.2.2.1.2.1.1.2	0.772675086107922	.	103080001	103280000	#FF4848	1	0.875
chr2	103280001	103360000	B.1.1.2.1.2.1.1.1.1	0.399540757749713	.	103280001	103360000	#DADAFF	1	0.5
chr2	103360001	103440000	B.1.1.2.1.2.1.1.2	0.397244546498278	.	103360001	103440000	#DADAFF	1	0.5
chr2	103440001	104080000	B.2.2.1.1.2.2.2.2.1.1	0.052812858783008	.	103440001	104080000	#0000FF	1	0.125
chr2	104080001	104560000	B.2.2.2.1.2.2.2.2	0.00918484500574053	.	104080001	104560000	#0000FF	1	0.125
chr2	104560001	104720000	B.2.1.2.1.1.1.2.1.1	0.168771526980482	.	104560001	104720000	#4848FF	1	0.25
chr2	104720001	105160000	B.1.2.1.2.2.1.1.2.2.2	0.288174512055109	.	104720001	105160000	#9191FF	1	0.375
chr2	105160001	105600000	B.2.1.2.2.1.1.2.2.1.2	0.121699196326062	.	105160001	105600000	#4848FF	1	0.25
chr2	105600001	105960000	A.2.1.1.1.2.2.2.1.1	0.733639494833525	.	105600001	105960000	#FF9191	1	0.75
chr2	105960001	106160000	A.2.2.1.1.1.1.2.1.2	0.598163030998852	.	105960001	106160000	#FFDADA	1	0.625
chr2	106160001	106240000	A.2.2.1.2.1.1.2.1.2	0.549942594718714	.	106160001	106240000	#FFDADA	1	0.625
chr2	106240001	106320000	A.2.2.1.2.1.2.1.1	0.547646383467279	.	106240001	106320000	#FFDADA	1	0.625
chr2	106320001	106520000	A.2.1.2.1.1.1.2.2	0.701492537313433	.	106320001	106520000	#FF9191	1	0.75
chr2	106520001	107040000	B.1.1.2.1.2.1.1.1.2	0.398392652123995	.	106520001	107040000	#DADAFF	1	0.5
chr2	107080001	107240000	B.1.2.1.2.1.1.1.2.2	0.305396096440873	.	107080001	107240000	#9191FF	1	0.375
chr2	107240001	107520000	B.2.2.1.1.2.2.1.1	0.0562571756601607	.	107240001	107520000	#0000FF	1	0.125
chr2	107520001	107760000	B.2.2.2.1.2.2.1.2	0.0114810562571757	.	107520001	107760000	#0000FF	1	0.125
chr2	107760001	108360000	B.2.2.2.1.2.2.2.1	0.0103329506314581	.	107760001	108360000	#0000FF	1	0.125
chr2	108360001	108440000	B.2.1.2.1.1.1.2.1.2	0.167623421354765	.	108360001	108440000	#4848FF	1	0.25
chr2	108480001	108600000	B.2.1.2.1.1.1.2.1.2	0.167623421354765	.	108480001	108600000	#4848FF	1	0.25
chr2	108600001	108960000	B.2.2.1.1.2.1.1.1.2.2	0.0677382319173364	.	108600001	108960000	#0000FF	1	0.125
chr2	108960001	109320000	A.2.1.2.2.1.2.2.1.1	0.647531572904707	.	108960001	109320000	#FF9191	1	0.75
chr2	109320001	109720000	A.2.1.2.1.1.1.2.1.1	0.703788748564868	.	109320001	109720000	#FF9191	1	0.75
chr2	109720001	110120000	A.1.2.2.2.2.2.1.1.1	0.776119402985075	.	109720001	110120000	#FF4848	1	0.875
chr2	110240001	110320000	A.1.2.2.2.2.2.1.1.1	0.776119402985075	.	110240001	110320000	#FF4848	1	0.875
chr2	110320001	110520000	A.1.2.2.1.1.1.1.2.1.1	0.840413318025258	.	110320001	110520000	#FF4848	1	0.875
chr2	110840001	111000000	A.1.2.2.2.2.2.2.1.1.2.1	0.766934557979334	.	110840001	111000000	#FF4848	1	0.875
chr2	111360001	111400000	A.1.2.2.2.2.2.2.1.1.2.1	0.766934557979334	.	111360001	111400000	#FF4848	1	0.875
chr2	111400001	111640000	A.1.2.2.1.1.1.1.1.1	0.842709529276693	.	111400001	111640000	#FF4848	1	0.875
chr2	111640001	112080000	A.1.2.2.1.1.2.2.1	0.828932261768083	.	111640001	112080000	#FF4848	1	0.875
chr2	112080001	112200000	A.1.2.2.2.2.2.2.1.1.1	0.768082663605052	.	112080001	112200000	#FF4848	1	0.875
chr2	112200001	112440000	A.1.2.2.2.2.2.2.1.1.2.2	0.765786452353617	.	112200001	112440000	#FF4848	1	0.875
chr2	112440001	112600000	A.2.1.2.2.1.2.1.1	0.65097588978186	.	112440001	112600000	#FF9191	1	0.75
chr2	112600001	112880000	A.1.1.2.2.2.1.2.2.1	0.890929965556831	.	112600001	112880000	#FF0000	1	1
chr2	112880001	113120000	A.1.2.2.1.1.1.1.2.2	0.838117106773823	.	112880001	113120000	#FF4848	1	0.875
chr2	113160001	113200000	A.1.2.2.1.1.1.1.2.2	0.838117106773823	.	113160001	113200000	#FF4848	1	0.875
chr2	113200001	113520000	A.1.1.2.2.2.1.1.1.2	0.895522388059702	.	113200001	113520000	#FF0000	1	1
chr2	113520001	113760000	A.1.2.2.1.1.1.1.1.2	0.841561423650976	.	113520001	113760000	#FF4848	1	0.875
chr2	113760001	114200000	A.1.1.1.2.1.2.1.2	0.969001148105626	.	113760001	114200000	#FF0000	1	1
chr2	114200001	114720000	A.1.2.2.2.2.2.1.2.1.1.1	0.773823191733639	.	114200001	114720000	#FF4848	1	0.875
chr2	114720001	115120000	B.2.2.1.1.2.1.2.2.1.1	0.060849598163031	.	114720001	115120000	#0000FF	1	0.125
chr2	115120001	115320000	B.2.2.1.1.2.1.1.1.1.2	0.0700344431687715	.	115120001	115320000	#0000FF	1	0.125
chr2	115320001	115480000	B.2.1.2.2.1.1.2.2.1.1	0.12284730195178	.	115320001	115480000	#4848FF	1	0.25
chr2	115480001	115600000	B.1.2.1.2.1.1.1.2.1	0.30654420206659	.	115480001	115600000	#9191FF	1	0.375
chr2	115600001	115920000	B.2.1.2.2.1.1.1.2.1.1	0.129735935706085	.	115600001	115920000	#4848FF	1	0.25
chr2	115920001	116200000	B.2.2.1.1.2.2.1.2	0.0551090700344432	.	115920001	116200000	#0000FF	1	0.125
chr2	116200001	116320000	B.2.1.2.2.1.1.1.2.1.2.2	0.12743972445465	.	116200001	116320000	#4848FF	1	0.25
chr2	116320001	116440000	B.2.2.1.1.2.1.1.2	0.0665901262916188	.	116320001	116440000	#0000FF	1	0.125
chr2	116440001	116600000	B.2.2.1.1.2.2.2.2.2.1	0.0505166475315729	.	116440001	116600000	#0000FF	1	0.125
chr2	116600001	116960000	B.2.2.2.1.2.2.1.1	0.0126291618828932	.	116600001	116960000	#0000FF	1	0.125
chr2	116960001	117160000	B.2.2.2.1.2.1.1.1.2	0.0160734787600459	.	116960001	117160000	#0000FF	1	0.125
chr2	117160001	117440000	B.2.2.1.1.2.2.2.2.2.2	0.0493685419058553	.	117160001	117440000	#0000FF	1	0.125
chr2	117440001	117680000	B.2.1.2.2.1.1.1.2.1.2.1	0.128587830080367	.	117440001	117680000	#4848FF	1	0.25
chr2	117680001	118160000	B.2.2.2.1.2.1.2	0.0137772675086108	.	117680001	118160000	#0000FF	1	0.125
chr2	118160001	118320000	B.2.1.2.2.1.2.2.1.2.1	0.107921928817451	.	118160001	118320000	#4848FF	1	0.25
chr2	118320001	118560000	B.2.1.2.2.1.1.2.2.2.1	0.120551090700344	.	118320001	118560000	#4848FF	1	0.25
chr2	118560001	118800000	A.2.2.1.2.1.1.2.1.1.1	0.552238805970149	.	118560001	118800000	#FFDADA	1	0.625
chr2	118800001	118960000	A.2.2.1.2.1.1.1.2.2.1	0.554535017221584	.	118800001	118960000	#FFDADA	1	0.625
chr2	118960001	119080000	B.1.2.1.2.1.1.1.1	0.307692307692308	.	118960001	119080000	#9191FF	1	0.375
chr2	119080001	119400000	B.2.2.1.1.2.1.2.2.1.2.1	0.0597014925373134	.	119080001	119400000	#0000FF	1	0.125
chr2	119400001	119600000	B.2.1.2.1.1.1.1.2.1	0.171067738231917	.	119400001	119600000	#4848FF	1	0.25
chr2	119600001	120080000	A.2.1.2.2.1.1.2.1.2	0.654420206659013	.	119600001	120080000	#FF9191	1	0.75
chr2	120080001	120440000	A.1.2.2.2.2.2.1.2.1.2	0.771526980482204	.	120080001	120440000	#FF4848	1	0.875
chr2	120440001	120680000	A.1.2.2.2.2.2.1.1.2	0.774971297359357	.	120440001	120680000	#FF4848	1	0.875
chr2	120680001	120760000	A.2.2.1.2.1.2.1.2	0.546498277841561	.	120680001	120760000	#FFDADA	1	0.625
chr2	120760001	120880000	A.1.2.2.1.1.1.2.2.1	0.835820895522388	.	120760001	120880000	#FF4848	1	0.875
chr2	120880001	121080000	A.1.2.2.1.1.1.2.1	0.836969001148106	.	120880001	121080000	#FF4848	1	0.875
chr2	121080001	121440000	A.1.1.1.2.1.2.1.1	0.970149253731343	.	121080001	121440000	#FF0000	1	1
chr2	121440001	121840000	A.1.2.2.2.2.2.2.2.2.2.1	0.758897818599311	.	121440001	121840000	#FF4848	1	0.875
chr2	121840001	122200000	A.2.1.2.1.1.2.2.1	0.699196326061998	.	121840001	122200000	#FF9191	1	0.75
chr2	122200001	122520000	A.1.2.2.1.1.2.1.2.1	0.831228473019518	.	122200001	122520000	#FF4848	1	0.875
chr2	122520001	122800000	B.1.1.2.1.2.2.1.2.1.2.1	0.383467278989667	.	122520001	122800000	#DADAFF	1	0.5
chr2	122800001	123080000	B.1.1.2.2.2.2.2.2.2.1.1	0.328358208955224	.	122800001	123080000	#DADAFF	1	0.5
chr2	123080001	123440000	B.1.1.2.1.2.2.2.2.1.1	0.376578645235362	.	123080001	123440000	#DADAFF	1	0.5
chr2	123440001	123960000	B.1.1.2.1.2.2.1.2.1.1.1.1	0.38691159586682	.	123440001	123960000	#DADAFF	1	0.5
chr2	123960001	124120000	B.2.1.2.1.1.1.1.1	0.172215843857635	.	123960001	124120000	#4848FF	1	0.25
chr2	124120001	124360000	B.2.1.2.2.1.2.1.2.2.1	0.111366245694604	.	124120001	124360000	#4848FF	1	0.25
chr2	124360001	124760000	B.2.1.2.2.1.2.1.1.1.1	0.118254879448909	.	124360001	124760000	#4848FF	1	0.25
chr2	124760001	124960000	B.2.1.2.1.1.2.2.2.2	0.156142365097589	.	124760001	124960000	#4848FF	1	0.25
chr2	124960001	125240000	B.2.2.1.1.2.1.1.1.2.1	0.068886337543054	.	124960001	125240000	#0000FF	1	0.125
chr2	125240001	125480000	B.2.2.1.1.2.1.2.1.1.1	0.0654420206659013	.	125240001	125480000	#0000FF	1	0.125
chr2	125480001	125800000	B.2.1.2.2.1.1.1.1	0.130884041331803	.	125480001	125800000	#4848FF	1	0.25
chr2	125800001	126080000	B.2.2.1.2.1.1.2.1	0.0470723306544202	.	125800001	126080000	#0000FF	1	0.125
chr2	126080001	126520000	B.1.1.2.2.2.2.2.2.2.1.2.2	0.326061997703789	.	126080001	126520000	#DADAFF	1	0.5
chr2	126520001	126840000	B.2.1.2.1.1.2.2.1.2.2	0.158438576349024	.	126520001	126840000	#4848FF	1	0.25
chr2	126840001	127160000	B.2.2.1.1.2.1.2.1.2.1	0.0631458094144661	.	126840001	127160000	#0000FF	1	0.125
chr2	127160001	127480000	B.2.2.1.1.2.1.2.2.2	0.0574052812858783	.	127160001	127480000	#0000FF	1	0.125
chr2	127480001	127560000	B.1.2.1.2.1.2.1.2.2	0.296211251435132	.	127480001	127560000	#9191FF	1	0.375
chr2	127560001	127840000	B.1.1.2.2.2.2.1.2.1	0.337543053960964	.	127560001	127840000	#DADAFF	1	0.5
chr2	127840001	128440000	A.1.1.1.2.1.1	0.971297359357061	.	127840001	128440000	#FF0000	1	1
chr2	128440001	128600000	A.1.2.2.1.1.1.1.2.1.2	0.839265212399541	.	128440001	128600000	#FF4848	1	0.875
chr2	128600001	129120000	A.1.1.1.2.2.1.2.1	0.965556831228473	.	128600001	129120000	#FF0000	1	1
chr2	129120001	129800000	A.2.1.2.2.2.2.1.1.1.2.2.1	0.625717566016074	.	129120001	129800000	#FF9191	1	0.75
chr2	129800001	130240000	A.2.2.1.1.2.2.1.2.1	0.564867967853042	.	129800001	130240000	#FFDADA	1	0.625
chr2	130240001	130400000	B.1.1.2.1.2.2.1.1.2	0.388059701492537	.	130240001	130400000	#DADAFF	1	0.5
chr2	130400001	130760000	A.2.2.1.1.2.2.1.1	0.56601607347876	.	130400001	130760000	#FFDADA	1	0.625
chr2	130760001	130840000	A.1.2.2.1.1.2.2.2.1	0.827784156142365	.	130760001	130840000	#FF4848	1	0.875
chr2	130880001	131160000	A.1.2.2.1.1.2.2.2.1	0.827784156142365	.	130880001	131160000	#FF4848	1	0.875
chr2	131360001	131400000	A.1.2.2.1.1.2.2.2.1	0.827784156142365	.	131360001	131400000	#FF4848	1	0.875
chr2	131440001	131880000	A.1.2.2.2.2.2.2.2.1.1	0.763490241102181	.	131440001	131880000	#FF4848	1	0.875
chr2	131880001	131960000	A.2.2.1.1.1.1.1.1.2	0.610792192881745	.	131880001	131960000	#FFDADA	1	0.625
chr2	131960001	132000000	A.2.1.2.2.2.1.2.2	0.631458094144661	.	131960001	132000000	#FF9191	1	0.75
chr2	132040001	132120000	A.2.1.2.2.2.1.2.2	0.631458094144661	.	132040001	132120000	#FF9191	1	0.75
chr2	132120001	132440000	A.1.2.2.1.1.2.2.2.2	0.826636050516648	.	132120001	132440000	#FF4848	1	0.875
chr2	132440001	132600000	B.1.1.2.2.2.2.1.1	0.338691159586682	.	132440001	132600000	#DADAFF	1	0.5
chr2	132600001	132960000	B.1.2.1.1.1.2.2.1	0.315729047072331	.	132600001	132960000	#9191FF	1	0.375
chr2	132960001	133160000	B.1.2.1.1.1.1.2.1	0.320321469575201	.	132960001	133160000	#9191FF	1	0.375
chr2	133160001	133400000	B.1.2.1.1.1.1.1.1	0.323765786452354	.	133160001	133400000	#9191FF	1	0.375
chr2	133400001	133640000	B.2.1.2.2.1.2.1.2.2.2	0.110218140068886	.	133400001	133640000	#4848FF	1	0.25
chr2	133640001	133840000	B.2.1.2.2.1.2.1.1.1.2	0.117106773823192	.	133640001	133840000	#4848FF	1	0.25
chr2	133840001	134240000	B.1.2.1.2.2.1.1.2.1	0.290470723306544	.	133840001	134240000	#9191FF	1	0.375
chr2	134240001	134640000	B.1.1.2.1.2.2.1.2.1.1.2	0.384615384615385	.	134240001	134640000	#DADAFF	1	0.5
chr2	134640001	134880000	B.2.1.2.1.1.2.2.1.1	0.160734787600459	.	134640001	134880000	#4848FF	1	0.25
chr2	134880001	135160000	B.1.1.2.2.2.1.1.1.1.1.1	0.357060849598163	.	134880001	135160000	#DADAFF	1	0.5
chr2	135160001	135480000	B.2.1.1.1.2.1.2.1	0.204362801377727	.	135160001	135480000	#4848FF	1	0.25
chr2	135480001	135720000	B.1.1.2.1.2.2.1.2.1.2.2	0.382319173363949	.	135480001	135720000	#DADAFF	1	0.5
chr2	135720001	135960000	A.2.2.1.1.1.1.1.2.1.1.2	0.607347876004592	.	135720001	135960000	#FFDADA	1	0.625
chr2	135960001	136280000	B.1.2.1.2.2.2.1.2.2	0.277841561423651	.	135960001	136280000	#9191FF	1	0.375
chr2	136280001	136440000	B.1.1.2.1.2.1.2.1.1	0.39609644087256	.	136280001	136440000	#DADAFF	1	0.5
chr2	136440001	136600000	A.2.2.1.1.1.1.1.1.1	0.611940298507463	.	136440001	136600000	#FFDADA	1	0.625
chr2	136600001	136880000	A.2.1.2.2.1.2.2.2.1	0.645235361653272	.	136600001	136880000	#FF9191	1	0.75
chr2	136880001	137080000	A.2.2.1.1.1.1.1.2.1.2.2.2	0.60390355912744	.	136880001	137080000	#FFDADA	1	0.625
chr2	137080001	137160000	B.1.1.2.1.2.1.2.1.2	0.394948335246843	.	137080001	137160000	#DADAFF	1	0.5
chr2	137160001	137480000	B.1.1.2.2.2.2.2.2.2.2	0.324913892078071	.	137160001	137480000	#DADAFF	1	0.5
chr2	137480001	137560000	B.1.1.2.2.2.2.1.2.2	0.336394948335247	.	137480001	137560000	#DADAFF	1	0.5
chr2	137560001	138040000	B.1.2.1.2.1.2.2.2	0.293915040183697	.	137560001	138040000	#9191FF	1	0.375
chr2	138040001	138440000	B.1.1.2.2.2.2.2.2.2.1.2.1	0.327210103329506	.	138040001	138440000	#DADAFF	1	0.5
chr2	138440001	138600000	B.1.2.1.1.2.2	0.308840413318025	.	138440001	138600000	#9191FF	1	0.375
chr2	138600001	139000000	A.2.2.1.1.1.1.1.2.1.1.1.1	0.609644087256028	.	138600001	139000000	#FFDADA	1	0.625
chr2	139000001	139160000	A.2.2.1.1.1.1.1.2.1.1.1.2	0.60849598163031	.	139000001	139160000	#FFDADA	1	0.625
chr2	139160001	139360000	A.1.2.2.2.2.1.1.2.2	0.78760045924225	.	139160001	139360000	#FF4848	1	0.875
chr2	139360001	139600000	A.2.1.2.2.1.2.2.1.2	0.64638346727899	.	139360001	139600000	#FF9191	1	0.75
chr2	139600001	140000000	B.2.2.1.2.2.2.1.2.2	0.0252583237657865	.	139600001	140000000	#0000FF	1	0.125
chr2	140000001	140520000	B.2.2.1.1.2.2.2.2.1.2	0.0516647531572905	.	140000001	140520000	#0000FF	1	0.125
chr2	140520001	140600000	B.1.2.1.2.1.1.2.2	0.303099885189437	.	140520001	140600000	#9191FF	1	0.375
chr2	140600001	140720000	B.2.1.2.2.1.1.2.1.1	0.125143513203215	.	140600001	140720000	#4848FF	1	0.25
chr2	140720001	141080000	B.2.2.1.2.1.1.2.2.2	0.0447761194029851	.	140720001	141080000	#0000FF	1	0.125
chr2	141080001	141240000	B.2.1.2.2.1.1.2.2.2.2	0.119402985074627	.	141080001	141240000	#4848FF	1	0.25
chr2	141240001	141320000	B.2.1.2.2.1.1.2.1.2	0.123995407577497	.	141240001	141320000	#4848FF	1	0.25
chr2	141320001	141600000	B.2.2.1.1.2.1.2.1.2.2	0.0619977037887486	.	141320001	141600000	#0000FF	1	0.125
chr2	141600001	141720000	B.2.1.2.1.1.1.2.2	0.166475315729047	.	141600001	141720000	#4848FF	1	0.25
chr2	141720001	142200000	B.1.2.1.2.1.2.1.1.1.1	0.30195177956372	.	141720001	142200000	#9191FF	1	0.375
chr2	142200001	142360000	B.1.1.2.1.2.1.2.2.1.2	0.39150401836969	.	142200001	142360000	#DADAFF	1	0.5
chr2	142360001	142600000	B.1.1.2.1.2.2.2.1.2	0.377726750861079	.	142360001	142600000	#DADAFF	1	0.5
chr2	142600001	142960000	B.1.2.1.2.1.2.1.2.1	0.29735935706085	.	142600001	142960000	#9191FF	1	0.375
chr2	142960001	143160000	B.2.2.1.2.2.2.1.2.1	0.026406429391504	.	142960001	143160000	#0000FF	1	0.125
chr2	143160001	143440000	B.2.2.1.2.1.1.1	0.0482204362801378	.	143160001	143440000	#0000FF	1	0.125
chr2	143440001	143760000	A.2.2.1.2.1.1.2.1.1.2	0.551090700344432	.	143440001	143760000	#FFDADA	1	0.625
chr2	143760001	144160000	B.2.1.2.1.1.1.1.2.2	0.1699196326062	.	143760001	144160000	#4848FF	1	0.25
chr2	144160001	144600000	B.1.2.1.2.1.2.2.1	0.295063145809414	.	144160001	144600000	#9191FF	1	0.375
chr2	144600001	144880000	B.1.2.1.2.1.1.2.1	0.304247990815155	.	144600001	144880000	#9191FF	1	0.375
chr2	144880001	145400000	B.1.2.1.2.1.2.1.1.2.2	0.298507462686567	.	144880001	145400000	#9191FF	1	0.375
chr2	145400001	145600000	B.2.1.2.2.1.2.1.1.2.2.1	0.114810562571757	.	145400001	145600000	#4848FF	1	0.25
chr2	145600001	145960000	B.2.1.2.2.1.1.1.2.2	0.126291618828932	.	145600001	145960000	#4848FF	1	0.25
chr2	145960001	146280000	B.2.2.1.1.2.1.2.1.1.2	0.0642939150401837	.	145960001	146280000	#0000FF	1	0.125
chr2	146280001	146360000	B.2.1.2.1.2.1.2.2.1.1	0.145809414466131	.	146280001	146360000	#4848FF	1	0.25
chr2	146360001	146680000	B.2.2.1.1.2.2.2.1	0.0539609644087256	.	146360001	146680000	#0000FF	1	0.125
chr2	146680001	146840000	B.2.2.2.1.2.1.1.1.1	0.0172215843857635	.	146680001	146840000	#0000FF	1	0.125
chr2	146840001	147080000	B.2.2.2.1.2.1.1.2	0.0149253731343284	.	146840001	147080000	#0000FF	1	0.125
chr2	147080001	147480000	B.2.2.1.2.2.2.1.1	0.0275545350172216	.	147080001	147480000	#0000FF	1	0.125
chr2	147480001	148000000	B.2.2.1.1.2.1.2.2.1.2.2	0.0585533869115959	.	147480001	148000000	#0000FF	1	0.125
chr2	148000001	148440000	B.1.2.1.1.1.1.2.2	0.319173363949483	.	148000001	148440000	#9191FF	1	0.375
chr2	148440001	148680000	B.1.1.2.2.2.2.2.1.2.2	0.332950631458094	.	148440001	148680000	#DADAFF	1	0.5
chr2	148680001	149320000	B.2.1.2.2.1.2.2.1.2.2	0.106773823191734	.	148680001	149320000	#4848FF	1	0.25
chr2	149320001	149640000	B.1.1.2.1.2.2.2.2.2	0.374282433983927	.	149320001	149640000	#DADAFF	1	0.5
chr2	149640001	149720000	B.1.2.1.2.2.2.2.2.2.2.2	0.267508610792193	.	149640001	149720000	#9191FF	1	0.375
chr2	149760001	149880000	B.1.2.1.2.2.2.2.2.2.2.2	0.267508610792193	.	149760001	149880000	#9191FF	1	0.375
chr2	149880001	150080000	A.2.1.2.2.1.1.1.1.1.2.1.2	0.664753157290471	.	149880001	150080000	#FF9191	1	0.75
chr2	150080001	150440000	A.2.1.2.2.1.1.2.1.1.1	0.656716417910448	.	150080001	150440000	#FF9191	1	0.75
chr2	150440001	150680000	B.1.1.2.1.1.1.1.1.1	0.417910447761194	.	150440001	150680000	#DADAFF	1	0.5
chr2	150680001	151000000	A.1.2.2.2.2.2.2.2.2.2.2	0.757749712973594	.	150680001	151000000	#FF4848	1	0.875
chr2	151000001	151240000	A.2.1.2.2.1.1.1.2	0.657864523536165	.	151000001	151240000	#FF9191	1	0.75
chr2	151240001	151560000	A.2.1.2.2.1.1.1.1.2.2.1	0.660160734787601	.	151240001	151560000	#FF9191	1	0.75
chr2	151560001	151920000	A.2.1.2.2.1.1.1.1.1.2.2	0.663605051664753	.	151560001	151920000	#FF9191	1	0.75
chr2	151920001	152160000	B.1.1.2.1.2.1.2.2.1.1.2	0.392652123995408	.	151920001	152160000	#DADAFF	1	0.5
chr2	152160001	152360000	A.2.2.1.2.1.2.2.1	0.545350172215844	.	152160001	152360000	#FFDADA	1	0.625
chr2	152360001	152880000	B.1.2.1.2.2.2.1.1.2	0.280137772675086	.	152360001	152880000	#9191FF	1	0.375
chr2	152880001	153080000	A.2.2.1.1.1.2.2.1.1.2	0.585533869115959	.	152880001	153080000	#FFDADA	1	0.625
chr2	153080001	153560000	A.2.2.1.1.1.1.2.2.1	0.597014925373134	.	153080001	153560000	#FFDADA	1	0.625
chr2	153560001	153840000	B.1.2.1.1.1.2.1.1	0.318025258323766	.	153560001	153840000	#9191FF	1	0.375
chr2	153840001	154160000	B.2.1.2.2.1.2.1.2.1	0.112514351320321	.	153840001	154160000	#4848FF	1	0.25
chr2	154160001	154280000	B.2.1.2.2.2.2.2.2.2	0.0849598163030999	.	154160001	154280000	#4848FF	1	0.25
chr2	154280001	154440000	B.2.1.2.1.1.2.1.2.1	0.163030998851894	.	154280001	154440000	#4848FF	1	0.25
chr2	154440001	154640000	B.2.1.2.2.1.2.1.1.2.2.2	0.113662456946039	.	154440001	154640000	#4848FF	1	0.25
chr2	154640001	155040000	B.2.1.2.2.1.2.2.2.1	0.105625717566016	.	154640001	155040000	#4848FF	1	0.25
chr2	155040001	155280000	B.2.1.2.2.1.2.1.1.2.1	0.115958668197474	.	155040001	155280000	#4848FF	1	0.25
chr2	155280001	155520000	B.1.1.2.2.2.1.2.1.2.2.1.2	0.343283582089552	.	155280001	155520000	#DADAFF	1	0.5
chr2	155520001	155760000	A.2.2.1.1.1.1.1.2.2.2	0.601607347876005	.	155520001	155760000	#FFDADA	1	0.625
chr2	155760001	156040000	B.1.1.2.1.2.2.1.1.1	0.389207807118255	.	155760001	156040000	#DADAFF	1	0.5
chr2	156040001	156200000	B.1.2.1.1.1.2.1.2	0.316877152698048	.	156040001	156200000	#9191FF	1	0.375
chr2	156200001	156840000	B.2.1.2.2.1.2.2.2.2	0.104477611940299	.	156200001	156840000	#4848FF	1	0.25
chr2	156840001	157240000	A.2.2.1.2.1.1.1.1	0.556831228473019	.	156840001	157240000	#FFDADA	1	0.625
chr2	157240001	157400000	A.2.2.1.1.1.2.2.1.2.1	0.584385763490241	.	157240001	157400000	#FFDADA	1	0.625
chr2	157400001	157720000	A.2.2.1.2.1.1.1.2.2.2	0.553386911595867	.	157400001	157720000	#FFDADA	1	0.625
chr2	157720001	158120000	B.1.1.2.1.1.1.2.2.2	0.411021814006889	.	157720001	158120000	#DADAFF	1	0.5
chr2	158120001	158480000	B.1.1.2.2.2.1.1.2.2	0.350172215843858	.	158120001	158480000	#DADAFF	1	0.5
chr2	158480001	158600000	B.1.1.2.2.2.1.2.2.1	0.340987370838117	.	158480001	158600000	#DADAFF	1	0.5
chr2	158600001	158880000	A.2.2.1.1.1.1.1.2.1.2.1	0.606199770378875	.	158600001	158880000	#FFDADA	1	0.625
chr2	158880001	159160000	A.2.2.1.1.1.1.1.2.1.2.2.1	0.605051664753157	.	158880001	159160000	#FFDADA	1	0.625
chr2	159160001	159640000	A.2.1.2.1.1.1.2.1.2	0.70264064293915	.	159160001	159640000	#FF9191	1	0.75
chr2	159640001	159960000	A.1.2.2.1.1.2.1.1.2	0.832376578645235	.	159640001	159960000	#FF4848	1	0.875
chr2	159960001	160480000	A.1.1.2.2.2.1.2.1.2	0.892078071182549	.	159960001	160480000	#FF0000	1	1
chr2	160480001	160920000	A.1.2.2.2.2.2.2.2.2.1.1	0.761194029850746	.	160480001	160920000	#FF4848	1	0.875
chr2	160920001	161160000	A.1.2.2.1.1.2.1.2.2	0.8300803673938	.	160920001	161160000	#FF4848	1	0.875
chr2	161160001	161440000	A.2.1.2.2.1.1.1.1.2.1.2	0.661308840413318	.	161160001	161440000	#FF9191	1	0.75
chr2	161440001	161600000	A.2.1.2.2.2.2.2.2.2.2	0.61308840413318	.	161440001	161600000	#FF9191	1	0.75
chr2	161600001	161760000	B.1.1.2.1.1.1.1.1.2	0.416762342135476	.	161600001	161760000	#DADAFF	1	0.5
chr2	161760001	161920000	A.2.2.1.1.2.2.2.2.2	0.557979334098737	.	161760001	161920000	#FFDADA	1	0.625
chr2	161920001	162200000	A.2.1.2.1.1.1.1	0.704936854190585	.	161920001	162200000	#FF9191	1	0.75
chr2	162200001	162720000	B.1.1.2.1.2.2.1.2.1.1.1.2	0.385763490241102	.	162200001	162720000	#DADAFF	1	0.5
chr2	162720001	163000000	B.1.1.2.1.2.2.1.2.2.1	0.381171067738232	.	162720001	163000000	#DADAFF	1	0.5
chr2	163000001	163160000	B.1.2.1.2.2.1.2.2.1	0.284730195177956	.	163000001	163160000	#9191FF	1	0.375
chr2	163160001	163440000	B.1.1.2.1.1.2.2.1.2	0.406429391504018	.	163160001	163440000	#DADAFF	1	0.5
chr2	163440001	163640000	B.1.1.2.1.2.2.1.2.2.2	0.380022962112514	.	163440001	163640000	#DADAFF	1	0.5
chr2	163640001	163720000	B.1.2.1.2.2.1.2.2.2.2	0.282433983926521	.	163640001	163720000	#9191FF	1	0.375
chr2	163720001	163800000	B.2.1.2.1.2.1.2.2.1.2	0.144661308840413	.	163720001	163800000	#4848FF	1	0.25
chr2	163800001	164000000	B.2.1.2.1.1.2.1.2.2	0.161882893226177	.	163800001	164000000	#4848FF	1	0.25
chr2	164000001	164200000	B.1.1.2.2.1.1.1.2.2	0.369690011481056	.	164000001	164200000	#DADAFF	1	0.5
chr2	164200001	164440000	A.2.2.1.2.1.1.1.2.1	0.555683122847302	.	164200001	164440000	#FFDADA	1	0.625
chr2	164440001	164920000	A.2.1.2.2.1.1.1.1.1.2.1.1	0.665901262916188	.	164440001	164920000	#FF9191	1	0.75
chr2	164920001	165080000	B.1.1.2.2.1.2.1.1	0.362801377726751	.	164920001	165080000	#DADAFF	1	0.5
chr2	165080001	165400000	B.1.1.2.2.2.1.1.2.1	0.351320321469575	.	165080001	165400000	#DADAFF	1	0.5
chr2	165400001	165600000	B.1.1.2.1.2.1.2.2.2	0.390355912743972	.	165400001	165600000	#DADAFF	1	0.5
chr2	165600001	165800000	B.1.1.2.1.1.1.1.2	0.415614236509759	.	165600001	165800000	#DADAFF	1	0.5
chr2	165800001	166040000	B.1.2.1.2.2.1.2.1.2	0.285878300803674	.	165800001	166040000	#9191FF	1	0.375
chr2	166040001	166320000	B.1.2.1.2.2.2.1.1.1	0.281285878300804	.	166040001	166320000	#9191FF	1	0.375
chr2	166320001	166600000	B.1.1.2.2.2.1.2.1.2.2.2	0.342135476463835	.	166320001	166600000	#DADAFF	1	0.5
chr2	166600001	166760000	A.2.2.1.1.1.2.2.1.2.2	0.583237657864524	.	166600001	166760000	#FFDADA	1	0.625
chr2	166760001	167040000	B.1.1.2.2.2.2.2.1.1	0.335246842709529	.	166760001	167040000	#DADAFF	1	0.5
chr2	167040001	167360000	B.2.2.1.2.1.2.2.1.2.2.2	0.034443168771527	.	167040001	167360000	#0000FF	1	0.125
chr2	167360001	167800000	B.2.2.2.2.2.1.1	0.00574052812858783	.	167360001	167800000	#0000FF	1	0.125
chr2	167800001	167960000	B.2.2.1.2.2.2.2.2.2	0.0206659012629162	.	167800001	167960000	#0000FF	1	0.125
chr2	167960001	168040000	B.2.2.2.2.1.2	0.0068886337543054	.	167960001	168040000	#0000FF	1	0.125
chr2	168040001	168640000	B.2.2.2.2.2.1.2.2	0.00229621125143513	.	168040001	168640000	#0000FF	1	0.125
chr2	168640001	169000000	B.2.1.2.2.2.1.1.2.2	0.101033295063146	.	168640001	169000000	#4848FF	1	0.25
chr2	169000001	169280000	A.2.2.1.2.1.1.2.2	0.548794489092997	.	169000001	169280000	#FFDADA	1	0.625
chr2	169280001	169480000	A.2.1.2.2.1.1.1.1.2.2.2	0.659012629161883	.	169280001	169480000	#FF9191	1	0.75
chr2	169480001	169800000	A.2.2.1.1.1.1.2.2.2.1.2	0.594718714121699	.	169480001	169800000	#FFDADA	1	0.625
chr2	169800001	170280000	A.1.2.2.1.1.2.1.1.1	0.833524684270953	.	169800001	170280000	#FF4848	1	0.875
chr2	170280001	170440000	A.1.2.2.2.2.1.2.2.2.2	0.777267508610792	.	170280001	170440000	#FF4848	1	0.875
chr2	170440001	170840000	A.1.1.1.2.2.1.2.2	0.964408725602755	.	170440001	170840000	#FF0000	1	1
chr2	170840001	171040000	A.2.1.2.2.2.2.1.1.1.1.2.2	0.628013777267509	.	170840001	171040000	#FF9191	1	0.75
chr2	171040001	171320000	A.2.1.2.2.2.2.1.1.1.2.2.2	0.624569460390356	.	171040001	171320000	#FF9191	1	0.75
chr2	171320001	171640000	A.2.1.2.2.1.1.1.1.2.1.1	0.662456946039036	.	171320001	171640000	#FF9191	1	0.75
chr2	171640001	171760000	A.2.2.1.1.1.2.1.1	0.591274397244546	.	171640001	171760000	#FFDADA	1	0.625
chr2	171760001	172200000	A.1.1.1.2.2.1.1	0.966704936854191	.	171760001	172200000	#FF0000	1	1
chr2	172200001	172720000	A.1.1.2.2.2.1.1.2	0.894374282433984	.	172200001	172720000	#FF0000	1	1
chr2	172720001	172960000	A.1.2.2.1.2.1.1.1.1.1	0.82548794489093	.	172720001	172960000	#FF4848	1	0.875
chr2	172960001	173080000	A.2.1.2.2.2.2.1.2.2	0.619977037887486	.	172960001	173080000	#FF9191	1	0.75
chr2	173080001	173360000	A.2.1.2.1.2.2.2.2.1.2	0.670493685419059	.	173080001	173360000	#FF9191	1	0.75
chr2	173360001	173640000	A.2.1.2.2.2.2.1.1.1.1.1	0.630309988518944	.	173360001	173640000	#FF9191	1	0.75
chr2	173640001	173920000	A.1.2.2.2.2.1.2.1.2.1.2.2	0.781859931113662	.	173640001	173920000	#FF4848	1	0.875
chr2	173920001	174040000	A.2.1.2.1.2.2.2.2.2.2	0.668197474167623	.	173920001	174040000	#FF9191	1	0.75
chr2	174040001	174200000	A.2.1.2.2.2.2.2.2.2.1	0.614236509758898	.	174040001	174200000	#FF9191	1	0.75
chr2	174200001	174720000	A.1.1.2.2.2.1.1.1.1	0.896670493685419	.	174200001	174720000	#FF0000	1	1
chr2	174720001	175000000	A.1.2.2.1.2.1.1.1.1.2	0.824339839265212	.	174720001	175000000	#FF4848	1	0.875
chr2	175000001	175280000	A.1.2.2.1.2.1.1.2.2	0.82089552238806	.	175000001	175280000	#FF4848	1	0.875
chr2	175280001	175560000	A.2.1.2.2.1.1.1.1.1.1	0.667049368541906	.	175280001	175560000	#FF9191	1	0.75
chr2	175560001	175840000	B.1.1.2.2.2.2.2.2.1.1.1	0.331802525832377	.	175560001	175840000	#DADAFF	1	0.5
chr2	175840001	176080000	A.2.2.1.1.1.1.2.1.1.2	0.599311136624569	.	175840001	176080000	#FFDADA	1	0.625
chr2	176080001	176280000	B.1.1.2.2.2.1.1.1.2.2	0.352468427095293	.	176080001	176280000	#DADAFF	1	0.5
chr2	176280001	176480000	B.1.1.2.2.2.1.2.2.2	0.3398392652124	.	176280001	176480000	#DADAFF	1	0.5
chr2	176480001	176680000	B.1.1.2.2.2.2.2.2.1.1.2	0.330654420206659	.	176480001	176680000	#DADAFF	1	0.5
chr2	176680001	177000000	A.2.2.1.2.2.2.1.1.2.2	0.529276693455798	.	176680001	177000000	#FFDADA	1	0.625
chr2	177000001	177240000	B.1.1.2.1.2.1.2.2.1.1.1	0.393800229621125	.	177000001	177240000	#DADAFF	1	0.5
chr2	177240001	177560000	B.1.1.2.2.2.1.1.1.2.1	0.35361653272101	.	177240001	177560000	#DADAFF	1	0.5
chr2	177560001	177760000	A.2.2.1.2.1.2.2.2	0.544202066590126	.	177560001	177760000	#FFDADA	1	0.625
chr2	177760001	178040000	B.1.1.2.2.2.1.2.1.2.2.1.1	0.34443168771527	.	177760001	178040000	#DADAFF	1	0.5
chr2	178040001	178320000	A.1.2.2.2.2.1.1.1.2	0.793340987370838	.	178040001	178320000	#FF4848	1	0.875
chr2	178320001	178480000	A.2.2.1.1.1.2.2.2.1.2	0.580941446613088	.	178320001	178480000	#FFDADA	1	0.625
chr2	178480001	178680000	B.1.1.2.1.1.2.2.2.2.2.2	0.400688863375431	.	178480001	178680000	#DADAFF	1	0.5
chr2	178680001	179000000	B.1.2.1.2.2.2.2.2.1.2	0.270952927669346	.	178680001	179000000	#9191FF	1	0.375
chr2	179000001	179400000	B.1.2.1.2.2.2.1.2.1	0.278989667049369	.	179000001	179400000	#9191FF	1	0.375
chr2	179400001	179520000	B.2.2.1.2.2.2.2.1.2	0.0229621125143513	.	179400001	179520000	#0000FF	1	0.125
chr2	179520001	179920000	B.2.2.2.2.2.1.2.1.2	0.0034443168771527	.	179520001	179920000	#0000FF	1	0.125
chr2	179920001	180040000	B.2.1.2.2.2.2.2.2.1	0.0861079219288175	.	179920001	180040000	#4848FF	1	0.25
chr2	180040001	180240000	B.1.2.1.2.2.2.2.1.1.1	0.276693455797933	.	180040001	180240000	#9191FF	1	0.375
chr2	180240001	180360000	B.2.1.2.2.2.2.2.1.1.2	0.0884041331802526	.	180240001	180360000	#4848FF	1	0.25
chr2	180360001	180560000	B.2.2.1.2.2.2.2.1.1	0.0241102181400689	.	180360001	180560000	#0000FF	1	0.125
chr2	180560001	180960000	B.1.2.1.2.2.2.2.2.1.1.1	0.273249138920781	.	180560001	180960000	#9191FF	1	0.375
chr2	180960001	181120000	B.1.1.2.2.1.2.2.1	0.359357060849598	.	180960001	181120000	#DADAFF	1	0.5
chr2	181120001	181280000	B.1.1.2.1.1.1.2.1.1	0.414466130884041	.	181120001	181280000	#DADAFF	1	0.5
chr2	181280001	181520000	B.1.1.2.2.2.1.2.1.2.1	0.345579793340987	.	181280001	181520000	#DADAFF	1	0.5
chr2	181520001	181880000	B.1.1.2.1.1.1.2.2.1	0.412169919632606	.	181520001	181880000	#DADAFF	1	0.5
chr2	181880001	182120000	B.2.1.2.2.2.2.2.1.1.1	0.0895522388059701	.	181880001	182120000	#4848FF	1	0.25
chr2	182120001	182640000	B.2.1.2.2.1.2.2.1.1	0.109070034443169	.	182120001	182640000	#4848FF	1	0.25
chr2	182640001	182960000	B.1.1.2.2.2.2.2.1.2.1	0.334098737083812	.	182640001	182960000	#DADAFF	1	0.5
chr2	182960001	183040000	B.1.2.1.2.2.2.2.1.2	0.274397244546498	.	182960001	183040000	#9191FF	1	0.375
chr2	183040001	183240000	B.2.1.2.1.2.2.1.2.2.2	0.13662456946039	.	183040001	183240000	#4848FF	1	0.25
chr2	183240001	183400000	B.2.2.1.2.1.2.1.2.2	0.0401836969001148	.	183240001	183400000	#0000FF	1	0.125
chr2	183400001	183560000	B.2.1.2.1.2.2.1.1.1	0.142365097588978	.	183400001	183560000	#4848FF	1	0.25
chr2	183560001	184040000	A.2.1.2.2.1.1.2.1.1.2	0.65556831228473	.	183560001	184040000	#FF9191	1	0.75
chr2	184040001	184200000	B.1.2.1.1.2.1.2.1	0.31113662456946	.	184040001	184200000	#9191FF	1	0.375
chr2	184200001	184400000	B.2.1.2.2.2.1.2.1.1	0.0998851894374282	.	184200001	184400000	#4848FF	1	0.25
chr2	184400001	184560000	B.2.1.2.1.2.1.1.2.2.1	0.151549942594719	.	184400001	184560000	#4848FF	1	0.25
chr2	184560001	184760000	B.1.2.1.1.1.2.2.2.2	0.313432835820896	.	184560001	184760000	#9191FF	1	0.375
chr2	184760001	185080000	B.1.1.2.2.2.1.2.1.1.1.2	0.347876004592423	.	184760001	185080000	#DADAFF	1	0.5
chr2	185080001	185440000	B.1.1.2.2.2.1.2.1.1.1.1	0.34902411021814	.	185080001	185440000	#DADAFF	1	0.5
chr2	185440001	185720000	B.1.1.2.2.1.2.2.2	0.358208955223881	.	185440001	185720000	#DADAFF	1	0.5
chr2	185720001	186520000	B.2.1.2.1.1.2.2.1.2.1	0.159586681974742	.	185720001	186520000	#4848FF	1	0.25
chr2	186520001	186800000	B.1.2.1.2.1.2.1.1.1.2	0.300803673938002	.	186520001	186800000	#9191FF	1	0.375
chr2	186800001	187080000	B.1.2.1.2.2.2.2.2.2.2.1	0.26865671641791	.	186800001	187080000	#9191FF	1	0.375
chr2	187080001	187160000	B.2.1.2.1.2.1.2.2.2	0.143513203214696	.	187080001	187160000	#4848FF	1	0.25
chr2	187160001	187360000	B.1.2.1.2.2.2.2.2.2.1	0.269804822043628	.	187160001	187360000	#9191FF	1	0.375
chr2	187360001	187680000	B.1.1.2.1.2.2.2.1.1	0.378874856486797	.	187360001	187680000	#DADAFF	1	0.5
chr2	187680001	188080000	B.2.2.1.2.1.1.2.2.1	0.0459242250287026	.	187680001	188080000	#0000FF	1	0.125
chr2	188080001	188360000	B.2.2.1.2.2.1.1	0.0309988518943743	.	188080001	188360000	#0000FF	1	0.125
chr2	188360001	188520000	B.1.1.2.1.1.2.2.2.1.2	0.404133180252583	.	188360001	188520000	#DADAFF	1	0.5
chr2	188520001	188680000	B.2.1.2.2.2.2.1.1	0.0941446613088404	.	188520001	188680000	#4848FF	1	0.25
chr2	188680001	188800000	B.2.1.2.2.2.2.1.2.2.2	0.0907003444316877	.	188680001	188800000	#4848FF	1	0.25
chr2	188800001	188960000	B.2.1.2.1.2.2.2.2.2.1	0.133180252583238	.	188800001	188960000	#4848FF	1	0.25
chr2	188960001	189360000	B.1.2.1.2.2.2.2.2.1.1.2	0.272101033295063	.	188960001	189360000	#9191FF	1	0.375
chr2	189360001	189760000	B.1.2.1.2.1.2.1.1.2.1	0.299655568312285	.	189360001	189760000	#9191FF	1	0.375
chr2	189760001	190000000	B.1.2.1.2.2.1.2.2.2.1	0.283582089552239	.	189760001	190000000	#9191FF	1	0.375
chr2	190000001	190320000	B.1.1.2.1.1.1.2.1.2	0.413318025258324	.	190000001	190320000	#DADAFF	1	0.5
chr2	190320001	190480000	A.1.2.2.2.2.1.1.2.1.1.1	0.792192881745121	.	190320001	190480000	#FF4848	1	0.875
chr2	190480001	190720000	A.2.1.2.2.1.1.2.2.1	0.653272101033295	.	190480001	190720000	#FF9191	1	0.75
chr2	190720001	190840000	B.1.1.2.1.1.2.2.2.1.1	0.405281285878301	.	190720001	190840000	#DADAFF	1	0.5
chr2	190840001	191160000	A.2.2.1.1.1.1.1.2.2.1	0.602755453501722	.	190840001	191160000	#FFDADA	1	0.625
chr2	191160001	191600000	A.1.2.2.2.2.1.1.2.1.2.1	0.789896670493685	.	191160001	191600000	#FF4848	1	0.875
chr2	191600001	191880000	A.1.2.2.2.2.1.1.2.1.1.2	0.791044776119403	.	191600001	191880000	#FF4848	1	0.875
chr2	191880001	192080000	A.2.2.1.1.1.2.2.2.2.2	0.578645235361653	.	191880001	192080000	#FFDADA	1	0.625
chr2	192080001	192360000	A.1.2.2.2.2.1.1.2.1.2.2	0.788748564867968	.	192080001	192360000	#FF4848	1	0.875
chr2	192360001	192600000	A.2.2.1.1.1.2.2.1.1.1	0.586681974741676	.	192360001	192600000	#FFDADA	1	0.625
chr2	192600001	192960000	B.1.2.1.2.2.1.2.1.1	0.287026406429391	.	192600001	192960000	#9191FF	1	0.375
chr2	192960001	193040000	B.1.2.1.1.2.1.2.2	0.309988518943743	.	192960001	193040000	#9191FF	1	0.375
chr2	193040001	193240000	B.2.2.1.2.1.2.1.2.1.2	0.0413318025258324	.	193040001	193240000	#0000FF	1	0.125
chr2	193240001	193560000	B.2.1.2.1.1.2.2.2.1	0.157290470723307	.	193240001	193560000	#4848FF	1	0.25
chr2	193560001	194000000	B.2.1.2.2.2.1.2.1.2	0.0987370838117107	.	193560001	194000000	#4848FF	1	0.25
chr2	194000001	194200000	B.2.2.1.2.1.2.2.1.2.2.1	0.0355912743972445	.	194000001	194200000	#0000FF	1	0.125
chr2	194200001	194600000	B.2.2.1.2.1.2.2.1.2.1	0.0367393800229621	.	194200001	194600000	#0000FF	1	0.125
chr2	194600001	194960000	B.2.1.2.2.2.1.2.2.2.1	0.0964408725602755	.	194600001	194960000	#4848FF	1	0.25
chr2	194960001	195160000	B.2.1.2.1.2.2.2.2.1	0.134328358208955	.	194960001	195160000	#4848FF	1	0.25
chr2	195160001	195320000	B.2.2.1.2.1.2.1.1	0.0436280137772675	.	195160001	195320000	#0000FF	1	0.125
chr2	195320001	195440000	B.2.1.2.1.2.1.2.1.1	0.149253731343284	.	195320001	195440000	#4848FF	1	0.25
chr2	195440001	195520000	B.2.1.2.1.2.1.2.1.2.1	0.148105625717566	.	195440001	195520000	#4848FF	1	0.25
chr2	195520001	195800000	B.2.1.2.1.2.1.1.2.2.2	0.150401836969001	.	195520001	195800000	#4848FF	1	0.25
chr2	195800001	196200000	B.2.1.2.1.2.1.1.1	0.154994259471871	.	195800001	196200000	#4848FF	1	0.25
chr2	196200001	196400000	B.1.2.1.1.2.1.1	0.312284730195178	.	196200001	196400000	#9191FF	1	0.375
chr2	196400001	196560000	B.1.1.2.2.1.1.2.1.2.1.2	0.366245694603904	.	196400001	196560000	#DADAFF	1	0.5
chr2	196560001	196680000	B.2.1.2.1.2.2.2.2.2.2	0.13203214695752	.	196560001	196680000	#4848FF	1	0.25
chr2	196680001	196960000	B.2.2.1.2.1.2.2.1.1.2	0.0378874856486797	.	196680001	196960000	#0000FF	1	0.125
chr2	196960001	197160000	A.2.2.1.1.1.2.2.2.2.1	0.579793340987371	.	196960001	197160000	#FFDADA	1	0.625
chr2	197160001	197400000	B.2.1.2.1.2.1.1.2.1.1	0.153846153846154	.	197160001	197400000	#4848FF	1	0.25
chr2	197400001	197640000	B.1.1.2.2.1.1.2.1.2.2	0.365097588978186	.	197400001	197640000	#DADAFF	1	0.5
chr2	197640001	197840000	B.1.2.1.2.2.2.2.1.1.2	0.275545350172216	.	197640001	197840000	#9191FF	1	0.375
chr2	197840001	197960000	B.2.1.2.1.2.1.1.2.1.2	0.152698048220436	.	197840001	197960000	#4848FF	1	0.25
chr2	197960001	198040000	B.1.1.2.2.1.1.2.1.1	0.368541905855339	.	197960001	198040000	#DADAFF	1	0.5
chr2	198040001	198280000	B.1.1.2.2.1.1.2.1.2.1.1	0.367393800229621	.	198040001	198280000	#DADAFF	1	0.5
chr2	198280001	198560000	A.2.1.2.1.2.1.1.2.2.2.1	0.687715269804822	.	198280001	198560000	#FF9191	1	0.75
chr2	198560001	198680000	B.2.1.2.1.2.1.2.1.2.2	0.146957520091848	.	198560001	198680000	#4848FF	1	0.25
chr2	198680001	198960000	B.2.1.2.2.2.2.2.1.2	0.087256027554535	.	198680001	198960000	#4848FF	1	0.25
chr2	198960001	199160000	B.2.2.1.2.2.2.2.2.1	0.0218140068886338	.	198960001	199160000	#0000FF	1	0.125
chr2	199160001	199440000	B.2.2.2.2.1.1	0.00803673938002296	.	199160001	199440000	#0000FF	1	0.125
chr2	199440001	199960000	B.2.2.2.2.2.2	0.00114810562571757	.	199440001	199960000	#0000FF	1	0.125
chr2	199960001	200160000	B.2.2.1.2.2.1.2.2	0.0287026406429392	.	199960001	200160000	#0000FF	1	0.125
chr2	200160001	200480000	B.2.1.2.2.2.1.1.1	0.103329506314581	.	200160001	200480000	#4848FF	1	0.25
chr2	200480001	200800000	B.1.2.1.1.1.2.2.2.1	0.314580941446613	.	200480001	200800000	#9191FF	1	0.375
chr2	200800001	201120000	A.2.2.1.1.1.1.2.2.2.1.1	0.595866819747417	.	200800001	201120000	#FFDADA	1	0.625
chr2	201120001	201360000	A.2.1.2.2.1.1.2.2.2	0.652123995407577	.	201120001	201360000	#FF9191	1	0.75
chr2	201360001	201600000	A.1.2.2.2.2.1.1.1.1	0.794489092996556	.	201360001	201600000	#FF4848	1	0.875
chr2	201600001	201720000	A.1.2.2.1.2.2.2.2	0.807118254879449	.	201600001	201720000	#FF4848	1	0.875
chr2	201720001	202040000	A.1.1.2.2.1.1.1.2	0.902411021814007	.	201720001	202040000	#FF0000	1	1
chr2	202040001	202200000	A.2.1.2.1.2.1.2.2.1.2	0.681974741676234	.	202040001	202200000	#FF9191	1	0.75
chr2	202200001	202440000	A.1.2.2.2.2.1.2.1.2.1.1	0.785304247990815	.	202200001	202440000	#FF4848	1	0.875
chr2	202440001	202560000	A.2.1.2.2.2.2.2.1.1.2	0.617680826636051	.	202440001	202560000	#FF9191	1	0.75
chr2	202560001	203000000	A.1.2.2.2.2.1.2.1.1	0.786452353616533	.	202560001	203000000	#FF4848	1	0.875
chr2	203000001	203120000	A.2.1.2.1.2.1.1.2.1.2.2	0.690011481056257	.	203000001	203120000	#FF9191	1	0.75
chr2	203120001	203360000	A.1.1.2.2.1.1.1.1	0.903559127439724	.	203120001	203360000	#FF0000	1	1
chr2	203360001	203760000	A.2.1.2.1.2.2.2.2.1.1.2	0.671641791044776	.	203360001	203760000	#FF9191	1	0.75
chr2	203760001	204040000	A.1.2.2.2.2.2.2.2.2.1.2	0.760045924225029	.	203760001	204040000	#FF4848	1	0.875
chr2	204040001	204360000	A.1.2.2.1.2.1.1.1.2	0.823191733639495	.	204040001	204360000	#FF4848	1	0.875
chr2	204360001	204480000	A.1.2.2.1.2.2.2.1	0.808266360505166	.	204360001	204480000	#FF4848	1	0.875
chr2	204480001	204800000	A.1.2.2.2.2.1.2.2.1	0.779563719862227	.	204480001	204800000	#FF4848	1	0.875
chr2	204800001	205240000	A.2.1.2.2.2.2.1.1.1.2.1	0.626865671641791	.	204800001	205240000	#FF9191	1	0.75
chr2	205240001	205480000	A.2.2.1.1.2.1.2.2.1.1.1	0.571756601607348	.	205240001	205480000	#FFDADA	1	0.625
chr2	205480001	205720000	A.2.2.1.2.2.1.1.1	0.543053960964409	.	205480001	205720000	#FFDADA	1	0.625
chr2	205720001	205840000	A.2.2.1.2.2.1.2.1.1	0.540757749712974	.	205720001	205840000	#FFDADA	1	0.625
chr2	205840001	206480000	B.1.1.2.2.2.1.1.1.1.2	0.354764638346728	.	205840001	206480000	#DADAFF	1	0.5
chr2	206480001	206560000	B.1.1.2.2.1.1.1.1.2	0.371986222732491	.	206480001	206560000	#DADAFF	1	0.5
chr2	206560001	206880000	A.2.1.2.1.2.1.1.2.1.1.2	0.692307692307692	.	206560001	206880000	#FF9191	1	0.75
chr2	206880001	207000000	A.2.1.2.1.2.1.1.2.1.2.1	0.691159586681975	.	206880001	207000000	#FF9191	1	0.75
chr2	207000001	207440000	B.1.1.2.2.2.1.1.1.1.1.2	0.355912743972445	.	207000001	207440000	#DADAFF	1	0.5
chr2	207440001	207920000	A.2.2.1.2.2.1.2.1.2.2.1	0.538461538461538	.	207440001	207920000	#FFDADA	1	0.625
chr2	207920001	208280000	A.1.2.2.2.2.1.2.2.2.1	0.77841561423651	.	207920001	208280000	#FF4848	1	0.875
chr2	208280001	208400000	A.2.2.1.1.1.2.1.2.2.2	0.587830080367394	.	208280001	208400000	#FFDADA	1	0.625
chr2	208400001	208640000	A.2.1.2.1.2.1.1.2.1.1.1	0.69345579793341	.	208400001	208640000	#FF9191	1	0.75
chr2	208640001	208960000	A.2.1.2.1.2.1.2.2.1.1	0.683122847301952	.	208640001	208960000	#FF9191	1	0.75
chr2	208960001	209240000	A.2.2.1.1.1.2.1.2.2.1	0.588978185993111	.	208960001	209240000	#FFDADA	1	0.625
chr2	209240001	209360000	B.1.1.2.1.1.2.1.2	0.408725602755453	.	209240001	209360000	#DADAFF	1	0.5
chr2	209360001	209560000	A.2.2.1.2.2.2.1.1.2.1	0.530424799081516	.	209360001	209560000	#FFDADA	1	0.625
chr2	209560001	210200000	B.1.1.2.1.2.2.2.2.1.2	0.375430539609644	.	209560001	210200000	#DADAFF	1	0.5
chr2	210200001	210480000	B.2.1.2.1.1.2.1.1.1	0.16532721010333	.	210200001	210480000	#4848FF	1	0.25
chr2	210480001	210840000	B.2.2.1.2.1.2.2.2.2	0.0321469575200918	.	210480001	210840000	#0000FF	1	0.125
chr2	210840001	211080000	B.1.1.2.2.1.1.1.2.1	0.370838117106774	.	210840001	211080000	#DADAFF	1	0.5
chr2	211080001	211400000	B.2.2.1.2.1.2.2.1.1.1	0.0390355912743972	.	211080001	211400000	#0000FF	1	0.125
chr2	211400001	211600000	B.2.1.2.1.2.2.1.2.1.2	0.138920780711825	.	211400001	211600000	#4848FF	1	0.25
chr2	211600001	211840000	B.2.1.2.2.2.2.1.2.1	0.0929965556831228	.	211600001	211840000	#4848FF	1	0.25
chr2	211840001	212080000	B.1.1.2.2.1.2.1.2.2	0.360505166475316	.	211840001	212080000	#DADAFF	1	0.5
chr2	212080001	212280000	B.1.1.2.2.1.1.2.2	0.363949483352468	.	212080001	212280000	#DADAFF	1	0.5
chr2	212280001	212600000	B.2.1.2.1.1.2.1.1.2	0.164179104477612	.	212280001	212600000	#4848FF	1	0.25
chr2	212600001	212840000	B.1.1.2.1.1.2.2.2.2.1	0.402985074626866	.	212600001	212840000	#DADAFF	1	0.5
chr2	212840001	213120000	B.1.1.2.2.2.1.2.1.1.2	0.346727898966705	.	212840001	213120000	#DADAFF	1	0.5
chr2	213120001	213440000	B.1.2.1.2.2.1.1.1.2	0.291618828932262	.	213120001	213440000	#9191FF	1	0.375
chr2	213440001	213800000	A.2.2.1.2.2.2.2.1.1	0.526980482204363	.	213440001	213800000	#FFDADA	1	0.625
chr2	213800001	214040000	A.2.2.1.2.2.2.1.1.1.2	0.531572904707233	.	213800001	214040000	#FFDADA	1	0.625
chr2	214040001	214320000	B.2.1.2.1.2.2.1.1.2	0.141216991963261	.	214040001	214320000	#4848FF	1	0.25
chr2	214320001	214600000	B.2.1.2.2.2.1.2.2.1	0.0975889781859931	.	214320001	214600000	#4848FF	1	0.25
chr2	214600001	214720000	B.2.1.2.1.2.2.1.2.2.1	0.137772675086108	.	214600001	214720000	#4848FF	1	0.25
chr2	214720001	215160000	B.2.1.2.2.2.1.2.2.2.2	0.095292766934558	.	214720001	215160000	#4848FF	1	0.25
chr2	215160001	215600000	B.1.2.1.2.2.1.1.2.2.1	0.289322617680827	.	215160001	215600000	#9191FF	1	0.375
chr2	215600001	215880000	B.1.1.2.1.1.2.1.1	0.409873708381171	.	215600001	215880000	#DADAFF	1	0.5
chr2	215880001	216040000	A.2.2.1.2.2.2.2.1.2.2	0.524684270952928	.	215880001	216040000	#FFDADA	1	0.625
chr2	216040001	216400000	A.2.2.1.1.1.2.2.2.1.1	0.582089552238806	.	216040001	216400000	#FFDADA	1	0.625
chr2	216400001	216800000	B.1.1.2.2.1.1.1.1.1	0.373134328358209	.	216400001	216800000	#DADAFF	1	0.5
chr2	216800001	216960000	A.2.1.2.2.2.2.2.1.2	0.616532721010333	.	216800001	216960000	#FF9191	1	0.75
chr2	216960001	217320000	A.1.2.2.2.2.1.2.1.2.1.2.1.2	0.78300803673938	.	216960001	217320000	#FF4848	1	0.875
chr2	217320001	217560000	A.2.1.2.2.2.2.2.1.1.1	0.618828932261768	.	217320001	217560000	#FF9191	1	0.75
chr2	217560001	217840000	A.2.1.2.1.2.1.2.2.2	0.680826636050517	.	217560001	217840000	#FF9191	1	0.75
chr2	217840001	218120000	A.1.2.2.1.2.1.2.2	0.818599311136625	.	217840001	218120000	#FF4848	1	0.875
chr2	218120001	218360000	A.1.2.2.1.2.1.2.1	0.819747416762342	.	218120001	218360000	#FF4848	1	0.875
chr2	218360001	218680000	A.1.2.2.1.2.1.1.2.1	0.822043628013777	.	218360001	218680000	#FF4848	1	0.875
chr2	218680001	219000000	A.1.2.2.1.2.2.1.1.2	0.814006888633754	.	218680001	219000000	#FF4848	1	0.875
chr2	219000001	219320000	A.1.1.2.2.1.2.2.2	0.897818599311137	.	219000001	219320000	#FF0000	1	1
chr2	219320001	219560000	A.1.2.2.1.2.2.1.1.1.2	0.815154994259472	.	219320001	219560000	#FF4848	1	0.875
chr2	219560001	219720000	A.2.1.2.1.2.2.1.1.1.1	0.679678530424799	.	219560001	219720000	#FF9191	1	0.75
chr2	219720001	220160000	A.1.2.2.1.2.2.1.2.2	0.809414466130884	.	219720001	220160000	#FF4848	1	0.875
chr2	220160001	220520000	A.1.2.2.1.2.2.1.2.1.2.1	0.811710677382319	.	220160001	220520000	#FF4848	1	0.875
chr2	220520001	220920000	A.2.1.2.2.2.2.1.1.2.1	0.623421354764638	.	220520001	220920000	#FF9191	1	0.75
chr2	220920001	221160000	A.1.2.2.2.2.2.2.1.2	0.764638346727899	.	220920001	221160000	#FF4848	1	0.875
chr2	221160001	221600000	A.2.1.2.1.2.1.1.1	0.694603903559127	.	221160001	221600000	#FF9191	1	0.75
chr2	221600001	222040000	A.2.1.2.2.2.1.1.2.2	0.637198622273249	.	221600001	222040000	#FF9191	1	0.75
chr2	222040001	222200000	A.2.2.1.1.2.2.2.2.1.2	0.559127439724455	.	222040001	222200000	#FFDADA	1	0.625
chr2	222200001	222520000	A.2.1.2.2.2.2.1.1.2.2	0.622273249138921	.	222200001	222520000	#FF9191	1	0.75
chr2	222520001	222880000	A.2.2.1.2.2.1.2.1.2.1	0.539609644087256	.	222520001	222880000	#FFDADA	1	0.625
chr2	222880001	223120000	A.2.2.1.2.2.1.1.2	0.541905855338691	.	222880001	223120000	#FFDADA	1	0.625
chr2	223120001	223520000	A.2.2.1.1.2.1.2.2.1.2.1	0.569460390355913	.	223120001	223520000	#FFDADA	1	0.625
chr2	223520001	223760000	A.1.1.2.2.1.1.2	0.901262916188289	.	223520001	223760000	#FF0000	1	1
chr2	223760001	224280000	A.2.1.2.2.2.2.1.1.1.1.2.1	0.629161882893226	.	223760001	224280000	#FF9191	1	0.75
chr2	224280001	224760000	A.1.2.2.2.2.1.2.1.2.2	0.780711825487945	.	224280001	224760000	#FF4848	1	0.875
chr2	224760001	225120000	A.2.2.1.1.1.1.2.2.2.2.2	0.592422502870264	.	224760001	225120000	#FFDADA	1	0.625
chr2	225120001	225320000	A.2.2.1.2.2.1.2.2.1.1	0.536165327210103	.	225120001	225320000	#FFDADA	1	0.625
chr2	225320001	225480000	A.2.2.1.1.1.2.1.2.1	0.590126291618829	.	225320001	225480000	#FFDADA	1	0.625
chr2	225480001	225720000	B.1.1.2.1.1.2.2.1.1	0.407577497129736	.	225480001	225720000	#DADAFF	1	0.5
chr2	225720001	225920000	A.2.2.1.2.2.2.2.2	0.52353616532721	.	225720001	225920000	#FFDADA	1	0.625
chr2	225920001	226160000	B.1.1.2.2.1.2.1.2.1	0.361653272101033	.	225920001	226160000	#DADAFF	1	0.5
chr2	226160001	226520000	B.1.2.1.2.2.1.1.1.1	0.292766934557979	.	226160001	226520000	#9191FF	1	0.375
chr2	226520001	226920000	B.1.1.2.2.2.2.2.2.1.2	0.329506314580941	.	226520001	226920000	#DADAFF	1	0.5
chr2	226920001	227400000	A.2.2.1.2.2.2.1.1.1.1	0.532721010332951	.	226920001	227400000	#FFDADA	1	0.625
chr2	227400001	227680000	B.1.2.1.1.1.1.1.2.1	0.322617680826636	.	227400001	227680000	#9191FF	1	0.375
chr2	227680001	228000000	B.1.2.1.1.1.1.1.2.2	0.321469575200919	.	227680001	228000000	#9191FF	1	0.375
chr2	228000001	228280000	B.1.1.2.1.1.2.2.2.2.2.1	0.401836969001148	.	228000001	228280000	#DADAFF	1	0.5
chr2	228280001	228440000	A.2.1.2.1.2.1.2.1	0.684270952927669	.	228280001	228440000	#FF9191	1	0.75
chr2	228440001	228720000	A.2.2.1.2.2.2.1.2	0.52812858783008	.	228440001	228720000	#FFDADA	1	0.625
chr2	228720001	229000000	B.2.2.1.2.1.2.2.2.1	0.0332950631458094	.	228720001	229000000	#0000FF	1	0.125
chr2	229000001	229480000	B.2.2.2.2.2.1.2.1.1	0.00459242250287026	.	229000001	229480000	#0000FF	1	0.125
chr2	229480001	229640000	B.2.2.1.2.1.2.1.2.1.1	0.0424799081515499	.	229480001	229640000	#0000FF	1	0.125
chr2	229640001	229760000	B.2.1.2.2.2.2.1.2.2.1	0.0918484500574053	.	229640001	229760000	#4848FF	1	0.25
chr2	229760001	229960000	B.2.2.1.2.2.1.2.1	0.0298507462686567	.	229760001	229960000	#0000FF	1	0.125
chr2	229960001	230160000	B.2.1.2.1.2.2.2.1	0.135476463834673	.	229960001	230160000	#4848FF	1	0.25
chr2	230160001	230360000	B.2.1.2.1.2.2.1.2.1.1	0.140068886337543	.	230160001	230360000	#4848FF	1	0.25
chr2	230360001	230640000	B.2.1.2.2.2.1.1.2.1	0.102181400688863	.	230360001	230640000	#4848FF	1	0.25
chr2	230640001	230800000	A.2.1.2.1.2.1.1.2.2.2.2.2	0.685419058553387	.	230640001	230800000	#FF9191	1	0.75
chr2	230800001	231000000	A.2.1.2.1.2.1.1.2.2.2.2.1	0.686567164179104	.	230800001	231000000	#FF9191	1	0.75
chr2	231000001	231360000	A.2.2.1.1.1.1.2.2.2.2.1	0.593570608495982	.	231000001	231360000	#FFDADA	1	0.625
chr2	231360001	231520000	A.2.2.1.2.2.2.2.1.2.1	0.525832376578645	.	231360001	231520000	#FFDADA	1	0.625
chr2	231520001	231680000	A.2.1.2.1.2.1.1.2.2.1	0.68886337543054	.	231520001	231680000	#FF9191	1	0.75
chr2	231680001	231960000	A.1.2.2.2.2.1.2.1.2.1.2.1.1	0.784156142365098	.	231680001	231960000	#FF4848	1	0.875
chr2	231960001	232320000	A.1.1.2.2.1.2.1	0.900114810562572	.	231960001	232320000	#FF0000	1	1
chr2	232320001	232680000	A.1.1.1.2.2.2	0.963260619977038	.	232320001	232680000	#FF0000	1	1
chr2	232680001	232880000	A.2.1.2.1.2.2.2.2.1.1.1	0.672789896670494	.	232680001	232880000	#FF9191	1	0.75
chr2	232880001	233040000	A.2.1.2.2.2.2.2.2.1	0.615384615384615	.	232880001	233040000	#FF9191	1	0.75
chr2	233040001	233200000	A.2.1.2.2.2.1.2.1.2	0.632606199770379	.	233040001	233200000	#FF9191	1	0.75
chr2	233200001	233440000	A.1.2.2.2.1.2.1.2.1	0.801377726750861	.	233200001	233440000	#FF4848	1	0.875
chr2	233440001	233600000	A.1.2.2.1.2.2.1.1.1.1.1	0.817451205510907	.	233440001	233600000	#FF4848	1	0.875
chr2	233600001	233920000	A.1.2.2.1.2.2.1.2.1.2.2	0.810562571756602	.	233600001	233920000	#FF4848	1	0.875
chr2	233920001	234000000	A.1.2.2.2.1.2.1.1.2	0.802525832376579	.	233920001	234000000	#FF4848	1	0.875
chr2	234040001	234160000	A.1.2.2.2.1.2.1.1.2	0.802525832376579	.	234040001	234160000	#FF4848	1	0.875
chr2	234160001	234320000	A.1.2.2.2.1.2.1.2.2.1	0.800229621125144	.	234160001	234320000	#FF4848	1	0.875
chr2	234320001	234440000	A.1.2.2.2.1.2.2.2.2	0.795637198622273	.	234320001	234440000	#FF4848	1	0.875
chr2	234440001	234560000	A.1.2.2.2.1.2.2.2.1	0.796785304247991	.	234440001	234560000	#FF4848	1	0.875
chr2	234560001	234840000	A.1.2.2.2.1.2.1.2.2.2	0.799081515499426	.	234560001	234840000	#FF4848	1	0.875
chr2	234840001	235120000	A.2.1.2.2.2.1.1.1.2	0.640642939150402	.	234840001	235120000	#FF9191	1	0.75
chr2	235120001	235200000	A.2.2.1.1.2.1.1.2.1	0.576349024110218	.	235120001	235200000	#FFDADA	1	0.625
chr2	235200001	235400000	A.2.1.2.1.2.2.2.2.2.1	0.669345579793341	.	235200001	235400000	#FF9191	1	0.75
chr2	235400001	235480000	A.2.2.1.1.2.1.1.2.2	0.575200918484501	.	235400001	235480000	#FFDADA	1	0.625
chr2	235480001	235840000	A.2.1.2.2.2.1.2.1.1.2.2	0.633754305396096	.	235480001	235840000	#FF9191	1	0.75
chr2	235840001	236040000	A.2.1.2.2.2.1.1.1.1.1	0.642939150401837	.	235840001	236040000	#FF9191	1	0.75
chr2	236040001	236480000	A.2.2.1.1.2.1.2.2.1.1.2	0.57060849598163	.	236040001	236480000	#FFDADA	1	0.625
chr2	236480001	236680000	A.2.2.1.1.2.1.2.2.1.2.2	0.568312284730195	.	236480001	236680000	#FFDADA	1	0.625
chr2	236680001	237040000	B.1.1.1.1.2.1	0.452353616532721	.	236680001	237040000	#DADAFF	1	0.5
chr2	237040001	237120000	A.2.2.1.2.2.1.2.2.1.2	0.535017221584386	.	237040001	237120000	#FFDADA	1	0.625
chr2	237120001	237440000	A.2.2.1.2.2.1.2.1.2.2.2	0.537313432835821	.	237120001	237440000	#FFDADA	1	0.625
chr2	237440001	237720000	A.2.1.2.1.2.2.2.1	0.673938002296211	.	237440001	237720000	#FF9191	1	0.75
chr2	237720001	238000000	A.1.2.2.1.2.2.1.1.1.1.2	0.816303099885189	.	237720001	238000000	#FF4848	1	0.875
chr2	238000001	238520000	A.2.2.1.1.2.2.2.1.1	0.562571756601607	.	238000001	238520000	#FFDADA	1	0.625
chr2	238520001	238680000	A.2.1.2.2.2.2.1.2.1	0.621125143513203	.	238520001	238680000	#FF9191	1	0.75
chr2	238680001	239080000	A.2.1.2.1.2.2.1.1.2	0.677382319173364	.	238680001	239080000	#FF9191	1	0.75
chr2	239080001	239240000	A.2.1.2.1.2.2.1.1.1.2	0.678530424799082	.	239080001	239240000	#FF9191	1	0.75
chr2	239240001	239440000	A.2.1.2.2.2.1.2.1.1.2.1	0.634902411021814	.	239240001	239440000	#FF9191	1	0.75
chr2	239440001	239600000	A.2.2.1.2.2.1.2.2.2	0.533869115958668	.	239440001	239600000	#FFDADA	1	0.625
chr2	239600001	239800000	A.2.2.1.1.2.2.2.1.2	0.56142365097589	.	239600001	239800000	#FFDADA	1	0.625
chr2	239840001	239880000	A.2.2.1.1.2.2.2.1.2	0.56142365097589	.	239840001	239880000	#FFDADA	1	0.625
chr2	239880001	240120000	A.2.2.1.1.2.1.1.1	0.577497129735936	.	239880001	240120000	#FFDADA	1	0.625
chr2	240120001	240280000	A.2.1.2.2.2.1.2.1.1.1	0.636050516647532	.	240120001	240280000	#FF9191	1	0.75
chr2	240280001	240600000	A.2.2.1.1.2.1.2.1.1	0.574052812858783	.	240280001	240600000	#FFDADA	1	0.625
chr2	240600001	240720000	A.2.2.1.1.2.1.2.1.2	0.572904707233065	.	240600001	240720000	#FFDADA	1	0.625
chr2	240720001	240960000	A.2.2.1.1.2.2.2.2.1.1	0.560275545350172	.	240720001	240960000	#FFDADA	1	0.625
chr2	240960001	241160000	A.2.1.2.2.2.1.1.2.1.1	0.639494833524684	.	240960001	241160000	#FF9191	1	0.75
chr2	241160001	241440000	A.2.1.2.2.2.1.1.1.1.2	0.641791044776119	.	241160001	241440000	#FF9191	1	0.75
chr2	241440001	241600000	A.2.1.2.1.2.2.1.2.2	0.675086107921929	.	241440001	241600000	#FF9191	1	0.75
chr2	241600001	241760000	A.2.1.2.1.2.2.1.2.1	0.676234213547646	.	241600001	241760000	#FF9191	1	0.75
chr2	241760001	242000000	A.1.2.2.2.1.2.1.1.1	0.803673938002296	.	241760001	242000000	#FF4848	1	0.875
chr2	242000001	242440000	A.1.1.2.2.1.2.2.1	0.898966704936854	.	242000001	242440000	#FF0000	1	1
chr2	242440001	242640000	A.1.2.2.1.2.2.1.2.1.1	0.812858783008037	.	242440001	242640000	#FF4848	1	0.875
chr2	242640001	243080000	A.1.2.2.2.1.2.2.1	0.797933409873708	.	242640001	243080000	#FF4848	1	0.875
chr3	40001	400000	B.1.1.2.2.1.2.2.1.2.1	0.369688385269122	.	40001	400000	#DADAFF	1	0.5
chr3	400001	600000	B.1.2.2.2.1.2.1	0.235127478753541	.	400001	600000	#9191FF	1	0.375
chr3	600001	960000	B.2.1.1.2.2.2.1.2	0.162889518413598	.	600001	960000	#4848FF	1	0.25
chr3	960001	1080000	B.1.1.2.2.2.2.1.1.1	0.351274787535411	.	960001	1080000	#DADAFF	1	0.5
chr3	1080001	1320000	B.2.1.1.2.2.2.2.2	0.158640226628895	.	1080001	1320000	#4848FF	1	0.25
chr3	1320001	1440000	B.1.2.2.2.2.1.1.2	0.230878186968839	.	1320001	1440000	#9191FF	1	0.375
chr3	1440001	1640000	B.2.1.1.1.1.2.1.1	0.21671388101983	.	1440001	1640000	#4848FF	1	0.25
chr3	1640001	1720000	B.2.1.1.1.2.1.1.1.2	0.209631728045326	.	1640001	1720000	#4848FF	1	0.25
chr3	1720001	2440000	B.2.2.2.1.2.2	0.00424929178470255	.	1720001	2440000	#0000FF	1	0.125
chr3	2440001	3160000	B.2.2.2.1.2.1	0.0056657223796034	.	2440001	3160000	#0000FF	1	0.125
chr3	3160001	3440000	B.1.1.2.1.2.1.1.1.2	0.398016997167139	.	3160001	3440000	#DADAFF	1	0.5
chr3	3440001	3640000	B.1.1.2.1.1.2.1.1.2	0.407932011331445	.	3440001	3640000	#DADAFF	1	0.5
chr3	3640001	3840000	A.2.2.1.2.2.2	0.541076487252125	.	3640001	3840000	#FFDADA	1	0.625
chr3	3840001	4000000	B.1.2.2.1.2.1.2.2.1.2	0.257790368271955	.	3840001	4000000	#9191FF	1	0.375
chr3	4000001	4360000	B.1.2.2.1.2.1.2.2.2.1	0.256373937677054	.	4000001	4360000	#9191FF	1	0.375
chr3	4360001	4680000	A.1.2.2.2.1.1.2.1.2.2	0.794617563739377	.	4360001	4680000	#FF4848	1	0.875
chr3	4680001	5080000	A.1.2.2.2.1.1.2.1.1	0.797450424929179	.	4680001	5080000	#FF4848	1	0.875
chr3	5080001	5240000	A.2.1.2.1.1.1.2.2.1	0.6671388101983	.	5080001	5240000	#FF9191	1	0.75
chr3	5240001	5440000	A.2.2.1.1.1.1.2.2	0.576487252124646	.	5240001	5440000	#FFDADA	1	0.625
chr3	5440001	5800000	B.1.1.2.2.1.2.2.2	0.36685552407932	.	5440001	5800000	#DADAFF	1	0.5
chr3	5800001	5920000	B.1.1.2.1.1.1.2.1.1	0.419263456090652	.	5800001	5920000	#DADAFF	1	0.5
chr3	5920001	6080000	A.2.2.1.2.2.1.2.1	0.543909348441926	.	5920001	6080000	#FFDADA	1	0.625
chr3	6080001	6440000	B.1.1.2.1.1.2.1.2.1	0.406515580736544	.	6080001	6440000	#DADAFF	1	0.5
chr3	6440001	6600000	B.1.1.2.2.1.1.2.2	0.375354107648725	.	6440001	6600000	#DADAFF	1	0.5
chr3	6600001	7080000	B.1.1.2.2.1.2.2.1.2.2	0.368271954674221	.	6600001	7080000	#DADAFF	1	0.5
chr3	7080001	7360000	B.1.1.2.1.2.1.1.2	0.396600566572238	.	7080001	7360000	#DADAFF	1	0.5
chr3	7360001	7800000	B.2.1.1.1.1.2.1.2	0.215297450424929	.	7360001	7800000	#4848FF	1	0.25
chr3	7800001	8080000	B.1.2.2.1.1.1.1.1	0.269121813031161	.	7800001	8080000	#9191FF	1	0.375
chr3	8080001	8480000	B.1.1.2.1.1.2.2.2	0.400849858356941	.	8080001	8480000	#DADAFF	1	0.5
chr3	8480001	8720000	A.2.1.2.1.1.1.1.1.1	0.677053824362606	.	8480001	8720000	#FF9191	1	0.75
chr3	8720001	8960000	A.2.1.2.1.1.1.1.1.2.2	0.674220963172805	.	8720001	8960000	#FF9191	1	0.75
chr3	8960001	9120000	A.1.2.2.1.1.2.2.2.1	0.815864022662889	.	8960001	9120000	#FF4848	1	0.875
chr3	9120001	9400000	A.1.2.2.2.1.2.2.2	0.777620396600567	.	9120001	9400000	#FF4848	1	0.875
chr3	9400001	9800000	A.1.2.2.2.1.2.1.1.2	0.784702549575071	.	9400001	9800000	#FF4848	1	0.875
chr3	9800001	10040000	A.1.1.2.1.2.2.1	0.932011331444759	.	9800001	10040000	#FF0000	1	1
chr3	10040001	10360000	A.1.2.2.2.2.1.1.2.1.1	0.771954674220963	.	10040001	10360000	#FF4848	1	0.875
chr3	10360001	10800000	A.2.1.2.1.1.2.2.1.2	0.657223796033994	.	10360001	10800000	#FF9191	1	0.75
chr3	10800001	11160000	A.2.1.2.1.1.2.2.1.1.1	0.660056657223796	.	10800001	11160000	#FF9191	1	0.75
chr3	11160001	11480000	A.1.2.2.2.1.1.1.2.2	0.798866855524079	.	11160001	11480000	#FF4848	1	0.875
chr3	11480001	11960000	A.1.2.2.2.1.1.1.2.1	0.80028328611898	.	11480001	11960000	#FF4848	1	0.875
chr3	11960001	12120000	A.2.1.2.2.2.2.1.2.2.1.1.2	0.597733711048159	.	11960001	12120000	#FF9191	1	0.75
chr3	12120001	12200000	A.2.1.2.2.2.2.1.2.2.1.2.1	0.596317280453258	.	12120001	12200000	#FF9191	1	0.75
chr3	12200001	12480000	A.1.2.2.2.2.1.1.1.2	0.773371104815864	.	12200001	12480000	#FF4848	1	0.875
chr3	12480001	12760000	A.1.2.2.1.1.2.1.2	0.820113314447592	.	12480001	12760000	#FF4848	1	0.875
chr3	12760001	13040000	A.1.2.2.2.2.1.1.2.1.2	0.770538243626062	.	12760001	13040000	#FF4848	1	0.875
chr3	13040001	13440000	A.1.2.2.2.2.2.2.2.1	0.74929178470255	.	13040001	13440000	#FF4848	1	0.875
chr3	13440001	13720000	A.1.2.2.2.2.1.2.1	0.767705382436261	.	13440001	13720000	#FF4848	1	0.875
chr3	13720001	13960000	A.2.1.2.2.2.1.2.2	0.61614730878187	.	13720001	13960000	#FF9191	1	0.75
chr3	13960001	14160000	A.2.1.2.1.1.2.2.2.2.1.1	0.654390934844193	.	13960001	14160000	#FF9191	1	0.75
chr3	14160001	14320000	A.1.2.2.1.1.2.2.2.2.2	0.813031161473088	.	14160001	14320000	#FF4848	1	0.875
chr3	14320001	14480000	A.1.2.2.1.1.2.2.2.2.1	0.814447592067989	.	14320001	14480000	#FF4848	1	0.875
chr3	14480001	14960000	A.1.1.2.1.2.2.2	0.930594900849858	.	14480001	14960000	#FF0000	1	1
chr3	14960001	15120000	A.1.2.2.1.1.2.2.1.1	0.818696883852691	.	14960001	15120000	#FF4848	1	0.875
chr3	15120001	15320000	A.1.2.2.2.1.2.1.2.1	0.78328611898017	.	15120001	15320000	#FF4848	1	0.875
chr3	15320001	15440000	A.1.2.2.2.1.1.2.2.1.1.2	0.791784702549575	.	15320001	15440000	#FF4848	1	0.875
chr3	15440001	15640000	A.1.2.2.2.1.1.2.2.1.1.1	0.793201133144476	.	15440001	15640000	#FF4848	1	0.875
chr3	15640001	15920000	A.1.2.2.2.1.1.2.1.2.1	0.796033994334278	.	15640001	15920000	#FF4848	1	0.875
chr3	15920001	16320000	A.2.1.2.2.1.2.2.2	0.626062322946176	.	15920001	16320000	#FF9191	1	0.75
chr3	16320001	16600000	A.2.2.1.1.2.2.2.2	0.560906515580737	.	16320001	16600000	#FFDADA	1	0.625
chr3	16600001	16880000	B.1.2.2.2.1.1.2.1.2	0.239376770538244	.	16600001	16880000	#9191FF	1	0.375
chr3	16880001	17000000	B.1.1.2.2.2.1.1.2.2.2	0.356940509915014	.	16880001	17000000	#DADAFF	1	0.5
chr3	17000001	17280000	B.1.1.2.2.1.1.1.1	0.381019830028329	.	17000001	17280000	#DADAFF	1	0.5
chr3	17280001	17520000	B.1.1.2.1.1.1.1.2	0.420679886685552	.	17280001	17520000	#DADAFF	1	0.5
chr3	17520001	17800000	B.1.1.2.2.1.1.1.2	0.379603399433428	.	17520001	17800000	#DADAFF	1	0.5
chr3	17800001	17960000	B.1.1.2.1.2.2.2.1.2	0.38385269121813	.	17800001	17960000	#DADAFF	1	0.5
chr3	17960001	18120000	B.1.2.2.2.1.1.1.2	0.242209631728045	.	17960001	18120000	#9191FF	1	0.375
chr3	18120001	18400000	B.1.2.2.2.1.1.2.1.1	0.240793201133144	.	18120001	18400000	#9191FF	1	0.375
chr3	18400001	18520000	B.1.1.2.1.1.1.2.2.2.1	0.413597733711048	.	18400001	18520000	#DADAFF	1	0.5
chr3	18520001	19080000	B.1.1.2.2.1.1.2.1.2	0.376770538243626	.	18520001	19080000	#DADAFF	1	0.5
chr3	19080001	19320000	B.2.2.1.1.1.1.2.2.2	0.0679886685552408	.	19080001	19320000	#0000FF	1	0.125
chr3	19320001	19400000	B.2.1.1.2.1.1.2.2.2.2.1	0.174220963172805	.	19320001	19400000	#4848FF	1	0.25
chr3	19400001	19640000	B.2.2.1.1.1.2.1	0.0665722379603399	.	19400001	19640000	#0000FF	1	0.125
chr3	19640001	19920000	B.2.2.1.1.1.2.2.2.1	0.0637393767705382	.	19640001	19920000	#0000FF	1	0.125
chr3	19920001	20240000	B.1.2.2.1.2.1.1	0.262039660056657	.	19920001	20240000	#9191FF	1	0.375
chr3	20240001	20760000	B.2.1.1.2.2.1.1	0.168555240793201	.	20240001	20760000	#4848FF	1	0.25
chr3	20760001	20920000	B.1.2.2.2.2.1.2.1.2.1	0.228045325779037	.	20760001	20920000	#9191FF	1	0.375
chr3	20920001	21200000	B.2.2.1.1.1.1.2.1	0.0708215297450425	.	20920001	21200000	#0000FF	1	0.125
chr3	21200001	21520000	B.2.1.1.2.1.1.2.1.2	0.179886685552408	.	21200001	21520000	#4848FF	1	0.25
chr3	21520001	21680000	B.2.1.1.2.2.1.2.1	0.1671388101983	.	21520001	21680000	#4848FF	1	0.25
chr3	21680001	21840000	B.2.1.1.2.2.1.2.2	0.165722379603399	.	21680001	21840000	#4848FF	1	0.25
chr3	21840001	22040000	B.2.1.1.2.2.2.2.1.1	0.161473087818697	.	21840001	22040000	#4848FF	1	0.25
chr3	22040001	22120000	B.2.1.1.2.1.1.1	0.18271954674221	.	22040001	22120000	#4848FF	1	0.25
chr3	22120001	22200000	B.2.1.1.1.2.1.2.1.1	0.205382436260623	.	22120001	22200000	#4848FF	1	0.25
chr3	22200001	22520000	B.2.2.1.1.1.2.2.1	0.0651558073654391	.	22200001	22520000	#0000FF	1	0.125
chr3	22520001	22760000	B.2.1.1.1.2.1.1.2.2	0.206798866855524	.	22520001	22760000	#4848FF	1	0.25
chr3	22760001	23040000	B.1.2.2.2.2.1.2.1.1	0.229461756373938	.	22760001	23040000	#9191FF	1	0.375
chr3	23040001	23360000	A.2.1.2.2.1.2.1.1	0.631728045325779	.	23040001	23360000	#FF9191	1	0.75
chr3	23360001	23560000	A.2.1.2.2.1.2.1.2	0.630311614730878	.	23360001	23560000	#FF9191	1	0.75
chr3	23560001	23920000	A.1.2.2.2.1.1.2.2.2.2	0.787535410764873	.	23560001	23920000	#FF4848	1	0.875
chr3	23920001	24360000	A.2.2.1.1.2.1	0.565155807365439	.	23920001	24360000	#FFDADA	1	0.625
chr3	24360001	24560000	A.2.2.1.1.2.2.1	0.563739376770538	.	24360001	24560000	#FFDADA	1	0.625
chr3	24560001	24720000	A.2.2.1.2.2.1.2.2	0.542492917847025	.	24560001	24720000	#FFDADA	1	0.625
chr3	24720001	25520000	B.1.2.2.2.1.2.2	0.23371104815864	.	24720001	25520000	#9191FF	1	0.375
chr3	25520001	25680000	A.2.2.1.2.2.1.1	0.545325779036827	.	25520001	25680000	#FFDADA	1	0.625
chr3	25680001	25840000	A.2.1.2.1.1.1.2.1.2	0.668555240793201	.	25680001	25840000	#FF9191	1	0.75
chr3	25840001	26040000	B.1.1.2.1.1.1.2.2.1	0.415014164305949	.	25840001	26040000	#DADAFF	1	0.5
chr3	26040001	26160000	B.1.2.2.2.2.1.2.1.2.2	0.226628895184136	.	26040001	26160000	#9191FF	1	0.375
chr3	26160001	26360000	B.2.2.1.1.1.1.2.2.1	0.0694050991501416	.	26160001	26360000	#0000FF	1	0.125
chr3	26360001	26840000	B.2.2.1.1.1.2.2.2.2	0.0623229461756374	.	26360001	26840000	#0000FF	1	0.125
chr3	26840001	27040000	B.2.2.1.1.1.1.1	0.0722379603399433	.	26840001	27040000	#0000FF	1	0.125
chr3	27040001	27320000	B.2.1.1.2.1.1.2.2.2.1.2	0.175637393767705	.	27040001	27320000	#4848FF	1	0.25
chr3	27320001	27720000	B.1.1.2.1.1.1.1.1	0.422096317280453	.	27320001	27720000	#DADAFF	1	0.5
chr3	27720001	27960000	B.2.1.1.2.1.1.2.2.2.1.1	0.177053824362606	.	27720001	27960000	#4848FF	1	0.25
chr3	27960001	28440000	B.2.1.1.2.1.1.2.1.1	0.181303116147309	.	27960001	28440000	#4848FF	1	0.25
chr3	28440001	28680000	B.2.1.1.2.1.1.2.2.2.2.2	0.172804532577904	.	28440001	28680000	#4848FF	1	0.25
chr3	28680001	28920000	B.2.1.1.1.2.1.2.2	0.202549575070822	.	28680001	28920000	#4848FF	1	0.25
chr3	28920001	29080000	B.2.1.1.2.2.2.2.1.2	0.160056657223796	.	28920001	29080000	#4848FF	1	0.25
chr3	29080001	29480000	B.2.1.1.1.2.2.2.2.1.1.1	0.189801699716714	.	29080001	29480000	#4848FF	1	0.25
chr3	29480001	30000000	B.1.1.2.2.1.1.2.1.1	0.378186968838527	.	29480001	30000000	#DADAFF	1	0.5
chr3	30000001	30440000	A.2.1.2.1.1.1.2.2.2	0.665722379603399	.	30000001	30440000	#FF9191	1	0.75
chr3	30440001	30800000	A.1.2.2.2.1.2.2.1.2	0.779036827195467	.	30440001	30800000	#FF4848	1	0.875
chr3	30800001	31280000	A.1.2.2.2.1.1.2.2.2.1	0.788951841359773	.	30800001	31280000	#FF4848	1	0.875
chr3	31280001	31360000	A.2.1.2.2.2.2.1.2.2.1.1.1	0.599150141643059	.	31280001	31360000	#FF9191	1	0.75
chr3	31360001	31560000	A.2.1.2.1.1.1.2.1.1	0.669971671388102	.	31360001	31560000	#FF9191	1	0.75
chr3	31560001	32200000	A.1.1.1.2.1	0.973087818696884	.	31560001	32200000	#FF0000	1	1
chr3	32200001	32520000	A.1.2.2.2.1.2.1.1.1	0.786118980169972	.	32200001	32520000	#FF4848	1	0.875
chr3	33040001	33480000	A.1.1.2.1.2.1	0.93342776203966	.	33040001	33480000	#FF0000	1	1
chr3	33480001	33880000	A.1.2.2.2.1.2.2.1.1	0.780453257790368	.	33480001	33880000	#FF4848	1	0.875
chr3	33880001	34520000	A.2.1.1.2.1.1.1	0.712464589235127	.	33880001	34520000	#FF9191	1	0.75
chr3	34520001	34760000	B.1.1.2.1.1.1.2.2.2.2.1	0.412181303116147	.	34520001	34760000	#DADAFF	1	0.5
chr3	34760001	35040000	B.1.1.2.2.1.2.1	0.373937677053824	.	34760001	35040000	#DADAFF	1	0.5
chr3	35040001	35280000	B.1.2.2.2.1.1.2.2.2	0.236543909348442	.	35040001	35280000	#9191FF	1	0.375
chr3	35280001	35600000	B.1.2.2.1.2.1.2.2.1.1	0.259206798866856	.	35280001	35600000	#9191FF	1	0.375
chr3	35600001	36000000	B.1.1.2.2.2.2.1.2.2	0.347025495750708	.	35600001	36000000	#DADAFF	1	0.5
chr3	36000001	36200000	B.2.1.1.2.1.1.2.2.1	0.178470254957507	.	36000001	36200000	#4848FF	1	0.25
chr3	36200001	36400000	B.2.1.1.1.1.2.2.2	0.212464589235127	.	36200001	36400000	#4848FF	1	0.25
chr3	36400001	36720000	B.2.1.1.1.2.2.2.2.1.2	0.186968838526912	.	36400001	36720000	#4848FF	1	0.25
chr3	36720001	37040000	B.1.1.2.2.2.2.1.2.1	0.348441926345609	.	36720001	37040000	#DADAFF	1	0.5
chr3	37040001	37360000	A.1.2.2.2.1.1.1.1.2	0.801699716713881	.	37040001	37360000	#FF4848	1	0.875
chr3	37360001	37640000	A.2.1.2.2.1.1.2.2.2.1	0.634560906515581	.	37360001	37640000	#FF9191	1	0.75
chr3	37640001	37880000	A.2.1.2.2.2.2.1.2.1.1	0.603399433427762	.	37640001	37880000	#FF9191	1	0.75
chr3	37880001	38040000	A.2.1.2.1.1.1.1.2.1	0.672804532577904	.	37880001	38040000	#FF9191	1	0.75
chr3	38040001	38320000	A.1.2.2.2.1.2.1.2.2	0.781869688385269	.	38040001	38320000	#FF4848	1	0.875
chr3	38320001	38520000	A.2.1.2.2.2.2.1.2.2.2.2	0.592067988668555	.	38320001	38520000	#FF9191	1	0.75
chr3	38520001	38760000	B.1.1.2.1.2.2.1.1.2.2	0.390934844192635	.	38520001	38760000	#DADAFF	1	0.5
chr3	38760001	39120000	B.1.1.2.1.2.2.1.2.2	0.388101983002833	.	38760001	39120000	#DADAFF	1	0.5
chr3	39120001	39280000	A.2.1.2.1.2.2.1.1	0.643059490084986	.	39120001	39280000	#FF9191	1	0.75
chr3	39280001	39440000	A.2.1.2.2.2.1.1.1.1	0.624645892351275	.	39280001	39440000	#FF9191	1	0.75
chr3	39440001	39840000	A.2.2.1.2.1.2.2.2.2	0.546742209631728	.	39440001	39840000	#FFDADA	1	0.625
chr3	39840001	39920000	A.2.1.2.2.2.2.1.1.1.2.1.2.2	0.609065155807365	.	39840001	39920000	#FF9191	1	0.75
chr3	39920001	40000000	A.2.1.2.2.2.2.1.1.2.2	0.604815864022663	.	39920001	40000000	#FF9191	1	0.75
chr3	40000001	40160000	A.2.1.2.2.2.2.1.1.1.1.1	0.614730878186969	.	40000001	40160000	#FF9191	1	0.75
chr3	40160001	40400000	A.2.2.1.1.1.2.2.2.2	0.56657223796034	.	40160001	40400000	#FFDADA	1	0.625
chr3	40400001	40560000	A.2.1.2.1.2.2.1.2	0.641643059490085	.	40400001	40560000	#FF9191	1	0.75
chr3	40560001	40840000	A.2.1.2.2.2.2.1.2.1.2.2	0.60056657223796	.	40560001	40840000	#FF9191	1	0.75
chr3	40840001	41240000	A.2.1.2.2.1.2.2.1.2	0.627478753541077	.	40840001	41240000	#FF9191	1	0.75
chr3	41240001	41480000	A.2.2.1.2.1.2.2.2.1	0.548158640226629	.	41240001	41480000	#FFDADA	1	0.625
chr3	41480001	41960000	B.1.1.2.1.2.2.1.1.2.1	0.392351274787535	.	41480001	41960000	#DADAFF	1	0.5
chr3	41960001	42280000	A.1.2.2.2.2.1.1.1.1.1	0.776203966005666	.	41960001	42280000	#FF4848	1	0.875
chr3	42280001	42600000	A.2.1.2.2.2.1.1.1.2.1	0.623229461756374	.	42280001	42600000	#FF9191	1	0.75
chr3	42600001	42960000	A.1.2.2.2.2.2.1.1.1.1	0.764872521246459	.	42600001	42960000	#FF4848	1	0.875
chr3	42960001	43200000	A.2.2.1.1.1.2.1.2	0.572237960339943	.	42960001	43200000	#FFDADA	1	0.625
chr3	43200001	43360000	A.2.1.2.2.2.1.1.1.2.2	0.621813031161473	.	43200001	43360000	#FF9191	1	0.75
chr3	43360001	43600000	A.2.2.1.1.1.2.1.1.1	0.575070821529745	.	43360001	43600000	#FFDADA	1	0.625
chr3	43600001	43760000	A.2.1.2.1.1.2.1.2.2	0.661473087818697	.	43600001	43760000	#FF9191	1	0.75
chr3	43760001	44080000	A.2.2.1.2.1.2.1.1	0.556657223796034	.	43760001	44080000	#FFDADA	1	0.625
chr3	44080001	44320000	A.2.1.2.2.2.2.1.2.2.1.2.2	0.594900849858357	.	44080001	44320000	#FF9191	1	0.75
chr3	44320001	44520000	A.2.1.2.2.2.2.1.1.1.1.2	0.613314447592068	.	44320001	44520000	#FF9191	1	0.75
chr3	44520001	44800000	A.2.1.2.2.2.1.2.1.1	0.618980169971671	.	44520001	44800000	#FF9191	1	0.75
chr3	44800001	44880000	A.2.2.1.1.1.2.2.2.1	0.567988668555241	.	44800001	44880000	#FFDADA	1	0.625
chr3	44880001	45040000	A.2.1.2.1.2.2.2	0.640226628895184	.	44880001	45040000	#FF9191	1	0.75
chr3	45040001	45320000	A.1.2.2.2.2.2.1.1.1.2.2.1	0.762039660056657	.	45040001	45320000	#FF4848	1	0.875
chr3	45320001	45520000	A.2.1.2.1.1.2.2.2.2.1.2	0.652974504249292	.	45320001	45520000	#FF9191	1	0.75
chr3	45520001	45720000	A.1.2.2.2.2.2.2.2.2	0.747875354107649	.	45520001	45720000	#FF4848	1	0.875
chr3	45720001	46120000	A.1.2.2.2.2.2.1.2.1.2	0.756373937677054	.	45720001	46120000	#FF4848	1	0.875
chr3	46120001	46520000	A.1.2.2.1.2.1.2	0.810198300283286	.	46120001	46520000	#FF4848	1	0.875
chr3	46560001	46960000	A.2.1.2.1.2.1.2.2.2	0.644475920679887	.	46560001	46960000	#FF9191	1	0.75
chr3	46960001	47200000	A.1.2.2.2.2.2.1.2.2.2	0.753541076487252	.	46960001	47200000	#FF4848	1	0.875
chr3	47200001	47440000	A.1.2.2.2.2.2.2.1.2	0.75070821529745	.	47200001	47440000	#FF4848	1	0.875
chr3	47480001	47840000	A.1.2.2.1.2.2.1.1.2	0.807365439093484	.	47480001	47840000	#FF4848	1	0.875
chr3	47840001	48040000	A.2.1.2.2.2.2.2.1	0.590651558073654	.	47840001	48040000	#FF9191	1	0.75
chr3	48040001	48240000	A.2.1.2.1.2.1.1.1	0.65014164305949	.	48040001	48240000	#FF9191	1	0.75
chr3	48360001	48400000	A.1.2.2.1.2.1.1	0.811614730878187	.	48360001	48400000	#FF4848	1	0.875
chr3	48520001	48560000	A.1.2.2.1.2.1.1	0.811614730878187	.	48520001	48560000	#FF4848	1	0.875
chr3	48720001	49000000	A.1.2.2.1.2.1.1	0.811614730878187	.	48720001	49000000	#FF4848	1	0.875
chr3	49040001	49120000	A.1.2.2.1.2.2.1.1.1	0.808781869688385	.	49040001	49120000	#FF4848	1	0.875
chr3	49160001	49320000	A.1.2.2.1.2.2.1.1.1	0.808781869688385	.	49160001	49320000	#FF4848	1	0.875
chr3	49320001	49480000	A.1.2.2.1.2.2.2	0.804532577903683	.	49320001	49480000	#FF4848	1	0.875
chr3	49520001	49680000	A.1.2.2.1.2.2.1.2	0.805949008498584	.	49520001	49680000	#FF4848	1	0.875
chr3	49760001	49880000	A.1.2.2.1.2.2.1.2	0.805949008498584	.	49760001	49880000	#FF4848	1	0.875
chr3	49960001	50080000	A.1.2.2.1.2.2.1.2	0.805949008498584	.	49960001	50080000	#FF4848	1	0.875
chr3	50080001	50120000	A.2.1.2.1.2.1.2.1	0.647308781869688	.	50080001	50120000	#FF9191	1	0.75
chr3	50160001	50200000	A.2.1.2.1.2.1.2.1	0.647308781869688	.	50160001	50200000	#FF9191	1	0.75
chr3	50240001	50280000	A.2.1.2.1.2.1.2.1	0.647308781869688	.	50240001	50280000	#FF9191	1	0.75
chr3	50320001	50360000	A.2.1.2.1.2.1.2.1	0.647308781869688	.	50320001	50360000	#FF9191	1	0.75
chr3	50360001	50680000	A.2.1.2.1.2.1.1.2	0.648725212464589	.	50360001	50680000	#FF9191	1	0.75
chr3	50680001	50880000	B.1.1.2.1.1.2.2.1	0.402266288951841	.	50680001	50880000	#DADAFF	1	0.5
chr3	50880001	50920000	B.1.1.2.1.2.1.2	0.395184135977337	.	50880001	50920000	#DADAFF	1	0.5
chr3	50960001	51400000	B.1.1.2.1.2.1.2	0.395184135977337	.	50960001	51400000	#DADAFF	1	0.5
chr3	51400001	51680000	A.1.2.2.2.2.1.1.2.2	0.769121813031161	.	51400001	51680000	#FF4848	1	0.875
chr3	51680001	51960000	A.2.1.2.2.2.2.1.2.2.2.1	0.593484419263456	.	51680001	51960000	#FF9191	1	0.75
chr3	51960001	52240000	A.2.1.2.1.2.1.2.2.1	0.645892351274788	.	51960001	52240000	#FF9191	1	0.75
chr3	52240001	52600000	A.1.2.2.1.1.2.1.1	0.821529745042493	.	52240001	52600000	#FF4848	1	0.875
chr3	52600001	52800000	A.1.2.2.2.2.2.2.1.1	0.752124645892351	.	52600001	52800000	#FF4848	1	0.875
chr3	52800001	52960000	A.2.1.2.2.2.1.1.2	0.620396600566572	.	52800001	52960000	#FF9191	1	0.75
chr3	52960001	53080000	A.2.1.2.2.2.2.2.2	0.589235127478754	.	52960001	53080000	#FF9191	1	0.75
chr3	53080001	53320000	A.1.2.2.2.2.2.1.2.2.1	0.754957507082153	.	53080001	53320000	#FF4848	1	0.875
chr3	53320001	53720000	A.1.2.2.2.1.1.1.1.1	0.803116147308782	.	53320001	53720000	#FF4848	1	0.875
chr3	53720001	53920000	A.2.1.2.1.1.2.1.2.1	0.662889518413598	.	53720001	53920000	#FF9191	1	0.75
chr3	53920001	54200000	A.2.2.1.2.1.2.2.1.1.1	0.552407932011331	.	53920001	54200000	#FFDADA	1	0.625
chr3	54200001	54400000	A.2.2.1.2.1.2.2.1.2	0.54957507082153	.	54200001	54400000	#FFDADA	1	0.625
chr3	54400001	54560000	B.1.1.2.1.2.2.2.2	0.382436260623229	.	54400001	54560000	#DADAFF	1	0.5
chr3	54560001	54840000	B.1.1.2.2.1.2.2.1.1.1	0.372521246458924	.	54560001	54840000	#DADAFF	1	0.5
chr3	54840001	55280000	A.2.1.2.2.2.1.2.1.2	0.617563739376771	.	54840001	55280000	#FF9191	1	0.75
chr3	55280001	56360000	A.2.1.2.2.1.1.1	0.638810198300283	.	55280001	56360000	#FF9191	1	0.75
chr3	56360001	56600000	A.2.2.1.1.1.2.1.1.2	0.573654390934844	.	56360001	56600000	#FFDADA	1	0.625
chr3	56600001	57000000	A.1.2.2.1.1.1.2.2	0.822946175637394	.	56600001	57000000	#FF4848	1	0.875
chr3	57000001	57560000	A.1.2.2.2.2.2.1.1.1.2.1	0.763456090651558	.	57000001	57560000	#FF4848	1	0.875
chr3	57560001	57800000	A.1.2.2.1.1.2.2.1.2	0.81728045325779	.	57560001	57800000	#FF4848	1	0.875
chr3	57800001	58000000	A.1.2.2.1.1.1.1.1.1	0.828611898016997	.	57800001	58000000	#FF4848	1	0.875
chr3	58000001	58120000	A.1.2.2.1.1.1.1.2	0.825779036827195	.	58000001	58120000	#FF4848	1	0.875
chr3	58120001	58280000	A.1.2.2.1.1.1.1.1.2	0.827195467422096	.	58120001	58280000	#FF4848	1	0.875
chr3	58280001	58600000	A.1.2.2.2.2.2.1.2.1.1	0.757790368271955	.	58280001	58600000	#FF4848	1	0.875
chr3	58600001	58920000	B.1.1.2.1.1.2.1.1.1	0.409348441926346	.	58600001	58920000	#DADAFF	1	0.5
chr3	58920001	59320000	A.2.1.2.2.1.1.2.2.1	0.635977337110482	.	58920001	59320000	#FF9191	1	0.75
chr3	59320001	59480000	A.2.1.2.2.2.2.1.1.2.1	0.606232294617564	.	59320001	59480000	#FF9191	1	0.75
chr3	59480001	59640000	A.2.2.1.2.1.1.2	0.558073654390935	.	59480001	59640000	#FFDADA	1	0.625
chr3	59640001	59760000	A.2.1.2.2.2.2.1.1.1.2.1.2.1	0.610481586402266	.	59640001	59760000	#FF9191	1	0.75
chr3	59760001	60280000	A.2.2.1.1.2.2.2.1	0.562322946175637	.	59760001	60280000	#FFDADA	1	0.625
chr3	60280001	60440000	B.1.1.2.1.2.2.1.1.1	0.393767705382436	.	60280001	60440000	#DADAFF	1	0.5
chr3	60440001	60760000	A.2.2.1.2.1.2.2.1.1.2	0.550991501416431	.	60440001	60760000	#FFDADA	1	0.625
chr3	60760001	61000000	A.2.1.2.2.2.2.1.2.1.2.1	0.601983002832861	.	60760001	61000000	#FF9191	1	0.75
chr3	61000001	61560000	A.2.2.1.2.1.2.1.2.1	0.555240793201133	.	61000001	61560000	#FFDADA	1	0.625
chr3	61560001	61880000	A.2.1.2.2.1.1.2.1	0.637393767705382	.	61560001	61880000	#FF9191	1	0.75
chr3	61880001	62200000	A.2.1.2.2.1.1.2.2.2.2	0.63314447592068	.	61880001	62200000	#FF9191	1	0.75
chr3	62200001	62360000	A.2.2.1.1.1.2.2.1.2	0.569405099150142	.	62200001	62360000	#FFDADA	1	0.625
chr3	62360001	62600000	B.1.1.2.1.2.2.1.2.1	0.389518413597734	.	62360001	62600000	#DADAFF	1	0.5
chr3	62600001	62840000	B.1.1.2.1.1.2.1.2.2.1	0.405099150141643	.	62600001	62840000	#DADAFF	1	0.5
chr3	62840001	63120000	B.1.2.2.1.2.2.2.2	0.245042492917847	.	62840001	63120000	#9191FF	1	0.375
chr3	63120001	63320000	B.1.1.2.2.2.1.1.1.1	0.365439093484419	.	63120001	63320000	#DADAFF	1	0.5
chr3	63320001	63520000	B.1.1.2.2.2.2.2.2.1.1.2	0.338526912181303	.	63320001	63520000	#DADAFF	1	0.5
chr3	63520001	63840000	B.1.1.2.1.1.2.1.2.2.2	0.403682719546742	.	63520001	63840000	#DADAFF	1	0.5
chr3	63840001	64080000	A.2.2.1.1.1.1.1.2.1.1	0.584985835694051	.	63840001	64080000	#FFDADA	1	0.625
chr3	64080001	64240000	A.2.2.1.1.1.2.2.1.1	0.570821529745043	.	64080001	64240000	#FFDADA	1	0.625
chr3	64240001	64480000	A.2.2.1.1.1.1.1.2.1.2.1	0.58356940509915	.	64240001	64480000	#FFDADA	1	0.625
chr3	64480001	64760000	B.1.1.2.1.2.2.2.1.1.1	0.386685552407932	.	64480001	64760000	#DADAFF	1	0.5
chr3	64760001	65120000	B.1.2.2.1.1.1.2	0.26628895184136	.	64760001	65120000	#9191FF	1	0.375
chr3	65120001	65440000	B.1.2.2.1.1.1.1.2	0.267705382436261	.	65120001	65440000	#9191FF	1	0.375
chr3	65440001	65800000	A.2.2.1.2.1.2.1.2.2	0.553824362606232	.	65440001	65800000	#FFDADA	1	0.625
chr3	65800001	66160000	A.2.1.2.2.1.2.2.1.1	0.628895184135977	.	65800001	66160000	#FF9191	1	0.75
chr3	66280001	66480000	A.2.2.1.1.1.1.1.2.1.2.2	0.582152974504249	.	66280001	66480000	#FFDADA	1	0.625
chr3	66480001	66600000	A.2.1.2.1.1.2.2.2.2.2	0.651558073654391	.	66480001	66600000	#FF9191	1	0.75
chr3	66600001	66880000	A.2.1.2.1.1.1.1.2.2	0.671388101983003	.	66600001	66880000	#FF9191	1	0.75
chr3	66880001	67240000	B.1.2.2.1.2.2.2.1	0.246458923512748	.	66880001	67240000	#9191FF	1	0.375
chr3	67240001	67400000	B.1.1.2.2.2.1.1.1.2	0.364022662889518	.	67240001	67400000	#DADAFF	1	0.5
chr3	67400001	67760000	B.1.1.2.2.1.2.2.1.1.2	0.371104815864023	.	67400001	67760000	#DADAFF	1	0.5
chr3	67760001	68560000	B.2.2.1.1.2.2.2	0.0580736543909348	.	67760001	68560000	#0000FF	1	0.125
chr3	68560001	68960000	B.2.2.1.1.2.2.1	0.0594900849858357	.	68560001	68960000	#0000FF	1	0.125
chr3	68960001	69120000	A.2.2.1.1.1.1.1.2.2	0.580736543909348	.	68960001	69120000	#FFDADA	1	0.625
chr3	69120001	69360000	A.1.2.2.2.2.2.1.1.1.2.2.2	0.760623229461756	.	69120001	69360000	#FF4848	1	0.875
chr3	69360001	69720000	A.2.1.2.1.1.1.1.1.2.1	0.675637393767705	.	69360001	69720000	#FF9191	1	0.75
chr3	69720001	70040000	A.1.2.2.2.2.1.2.2	0.76628895184136	.	69720001	70040000	#FF4848	1	0.875
chr3	70040001	70320000	A.2.2.1.1.1.1.1.1.1	0.587818696883853	.	70040001	70320000	#FFDADA	1	0.625
chr3	70320001	70760000	A.2.2.1.1.1.1.1.1.2	0.586402266288952	.	70320001	70760000	#FFDADA	1	0.625
chr3	70760001	71160000	A.2.1.2.1.1.2.2.1.1.2	0.658640226628895	.	70760001	71160000	#FF9191	1	0.75
chr3	71160001	71240000	A.2.1.2.1.1.2.2.2.1	0.655807365439093	.	71160001	71240000	#FF9191	1	0.75
chr3	71240001	71600000	A.1.2.2.2.1.1.2.2.1.2	0.790368271954674	.	71240001	71600000	#FF4848	1	0.875
chr3	71600001	71720000	A.2.2.1.2.1.1.1	0.559490084985836	.	71600001	71720000	#FFDADA	1	0.625
chr3	71720001	71920000	A.2.1.2.2.2.2.1.1.1.2.2	0.607648725212465	.	71720001	71920000	#FF9191	1	0.75
chr3	71920001	72080000	A.2.1.2.1.1.2.1.1	0.664305949008499	.	71920001	72080000	#FF9191	1	0.75
chr3	72080001	72280000	A.2.1.2.2.2.2.1.1.1.2.1.1	0.611898016997167	.	72080001	72280000	#FF9191	1	0.75
chr3	72280001	72680000	A.1.2.2.1.1.1.2.1	0.824362606232295	.	72280001	72680000	#FF4848	1	0.875
chr3	72680001	72880000	A.1.2.2.2.2.1.1.1.1.2	0.774787535410765	.	72680001	72880000	#FF4848	1	0.875
chr3	72880001	73160000	A.1.2.2.2.2.2.1.1.2	0.759206798866855	.	72880001	73160000	#FF4848	1	0.875
chr3	73160001	73400000	B.1.1.2.1.2.2.2.1.1.2	0.385269121813031	.	73160001	73400000	#DADAFF	1	0.5
chr3	73400001	73640000	A.2.2.1.1.1.1.2.1.1	0.579320113314448	.	73400001	73640000	#FFDADA	1	0.625
chr3	73640001	73880000	A.2.2.1.1.1.1.2.1.2	0.577903682719547	.	73640001	73880000	#FFDADA	1	0.625
chr3	73880001	74320000	B.2.1.1.1.1.1	0.218130311614731	.	73880001	74320000	#4848FF	1	0.25
chr3	74320001	74520000	B.1.2.2.1.2.2.1.2.2	0.247875354107649	.	74320001	74520000	#9191FF	1	0.375
chr3	74520001	74640000	B.1.2.2.1.2.1.2.1	0.260623229461756	.	74520001	74640000	#9191FF	1	0.375
chr3	74640001	74840000	B.1.1.2.2.2.2.2.2.2	0.335694050991501	.	74640001	74840000	#DADAFF	1	0.5
chr3	74840001	75280000	B.1.2.2.2.2.1.2.2.1	0.225212464589235	.	74840001	75280000	#9191FF	1	0.375
chr3	75280001	75600000	B.1.1.2.2.2.1.1.2.2.1	0.358356940509915	.	75280001	75600000	#DADAFF	1	0.5
chr3	75800001	76040000	B.2.1.1.1.2.2.2.1.1.2.1.2	0.196883852691218	.	75800001	76040000	#4848FF	1	0.25
chr3	76040001	76200000	B.1.2.2.1.1.2.1	0.264872521246459	.	76040001	76200000	#9191FF	1	0.375
chr3	76200001	76440000	B.1.1.2.2.2.1.1.2.1.1.2	0.361189801699717	.	76200001	76440000	#DADAFF	1	0.5
chr3	76440001	76640000	B.1.2.2.1.1.2.2	0.263456090651558	.	76440001	76640000	#9191FF	1	0.375
chr3	76640001	77000000	B.2.1.1.1.2.2.2.2.1.1.2	0.188385269121813	.	76640001	77000000	#4848FF	1	0.25
chr3	77000001	77280000	B.2.1.1.1.2.2.2.1.1.1	0.19971671388102	.	77000001	77280000	#4848FF	1	0.25
chr3	77280001	77520000	B.1.2.2.2.1.1.2.2.1	0.237960339943343	.	77280001	77520000	#9191FF	1	0.375
chr3	77520001	77640000	B.1.1.2.2.2.2.2.2.1.2	0.337110481586402	.	77520001	77640000	#DADAFF	1	0.5
chr3	77640001	78000000	B.1.1.2.2.2.2.2.1.1.2.1	0.344192634560907	.	77640001	78000000	#DADAFF	1	0.5
chr3	78000001	78200000	B.1.1.2.2.2.1.1.2.1.1.1	0.362606232294618	.	78000001	78200000	#DADAFF	1	0.5
chr3	78200001	78720000	B.1.2.2.2.1.1.1.1	0.243626062322946	.	78200001	78720000	#9191FF	1	0.375
chr3	78720001	78960000	B.1.1.2.2.2.1.1.2.1.2	0.359773371104816	.	78720001	78960000	#DADAFF	1	0.5
[truncated: 7,975 more rows]
