# Supplementary material for: Systematic inference and comparison of multi-scale chromatin sub-compartments connects spatial organization to cell phenotypes
Source: Nat Commun. 2021 May 10;12:2439. doi: 10.1038/s41467-021-22666-3 (PMC8110550; doi:10.1038/s41467-021-22666-3)
Supplement: Supplementary file 5 — Supplementary Dataset 2 [file 41467_2021_22666_MOESM5_ESM.zip › Supplementary_Data_1_domain_hierarchies_127HiCmaps/Hela_binsize=40kb.bed]

#fields: chr, pos_start, pos_end, the full compartment label describing the position in the hierachy, normalized compartment domain rank, ., pos_start, pos_end, color based on eight compartment model (A.1.1 - B.2.2), 1, eight compartment score (A.1.1 to B.2.2: 8 to 1 devided by 8)
chr1	560001	600000	A.2.1.1.1.2.1.1	0.588983050847458	.	560001	600000	#FF9191	1	0.75
chr1	640001	1280000	A.2.1.1.1.2.1.1	0.588983050847458	.	640001	1280000	#FF9191	1	0.75
chr1	1280001	1480000	A.1.2.2.2.2.1.2	0.617231638418079	.	1280001	1480000	#FF4848	1	0.875
chr1	1480001	1680000	A.1.2.2.1.2.1.2.1.2.1.1	0.663841807909605	.	1480001	1680000	#FF4848	1	0.875
chr1	1680001	1840000	A.1.2.1.2.2.2.2.2	0.709039548022599	.	1680001	1840000	#FF4848	1	0.875
chr1	1840001	2120000	A.1.2.1.2.2.1.2.1.1	0.72316384180791	.	1840001	2120000	#FF4848	1	0.875
chr1	2120001	2320000	A.1.2.2.2.2.1.1.1	0.620056497175141	.	2120001	2320000	#FF4848	1	0.875
chr1	2320001	2520000	A.2.1.1.1.2.1.2.1	0.587570621468927	.	2320001	2520000	#FF9191	1	0.75
chr1	2520001	2640000	A.2.2.2.2.2.2.1.2	0.388418079096045	.	2520001	2640000	#FFDADA	1	0.625
chr1	2680001	3360000	A.2.2.2.2.2.2.1.2	0.388418079096045	.	2680001	3360000	#FFDADA	1	0.625
chr1	3360001	3560000	A.1.2.2.1.1.1.1.2	0.701977401129944	.	3360001	3560000	#FF4848	1	0.875
chr1	3560001	3800000	A.1.2.1.2.1.1.1.2.1.2	0.751412429378531	.	3560001	3800000	#FF4848	1	0.875
chr1	3800001	3880000	B.1.2.1.2.2.2.1.2	0.269774011299435	.	3800001	3880000	#9191FF	1	0.375
chr1	3960001	4160000	B.1.2.1.2.2.2.1.2	0.269774011299435	.	3960001	4160000	#9191FF	1	0.375
chr1	4160001	4800000	B.2.2.1.1.2.2.2	0.0550847457627119	.	4160001	4800000	#0000FF	1	0.125
chr1	4800001	5280000	B.2.2.2.1.2.1.1.2	0.0155367231638418	.	4800001	5280000	#0000FF	1	0.125
chr1	5280001	5480000	B.2.2.1.1.2.2.1	0.0564971751412429	.	5280001	5480000	#0000FF	1	0.125
chr1	5480001	6040000	B.1.2.2.2.2.1.2.2	0.209039548022599	.	5480001	6040000	#9191FF	1	0.375
chr1	6040001	6240000	A.1.2.2.2.1.2.1.1	0.63135593220339	.	6040001	6240000	#FF4848	1	0.875
chr1	6240001	6400000	A.1.2.1.2.1.1.1.2.2	0.75	.	6240001	6400000	#FF4848	1	0.875
chr1	6400001	6720000	A.1.1.1.2.2.1.2.1.1.2	0.936440677966102	.	6400001	6720000	#FF0000	1	1
chr1	6720001	7000000	A.1.1.2.1.2.2.1.1	0.878531073446328	.	6720001	7000000	#FF0000	1	1
chr1	7000001	7320000	A.1.2.2.1.2.2.2.1	0.645480225988701	.	7000001	7320000	#FF4848	1	0.875
chr1	7320001	7720000	A.1.2.1.1.2.1.1.1.2.1	0.803672316384181	.	7320001	7720000	#FF4848	1	0.875
chr1	7720001	8040000	A.1.2.1.2.2.1.2.2.2	0.718926553672316	.	7720001	8040000	#FF4848	1	0.875
chr1	8040001	8440000	A.1.1.1.1.2.1.2.2.2.2	0.971751412429379	.	8040001	8440000	#FF0000	1	1
chr1	8440001	8600000	A.1.2.2.1.2.1.2.1.1.1	0.666666666666667	.	8440001	8600000	#FF4848	1	0.875
chr1	8600001	8920000	A.1.1.2.2.1.1.2.1.2	0.867231638418079	.	8600001	8920000	#FF0000	1	1
chr1	8920001	9160000	A.1.2.1.1.2.2.2.1.1.2.1	0.77683615819209	.	8920001	9160000	#FF4848	1	0.875
chr1	9160001	9640000	A.1.1.1.1.2.1.2.2.1.1	0.975988700564972	.	9160001	9640000	#FF0000	1	1
chr1	9640001	10200000	A.1.1.1.1.1.1.1.2.2	0.995762711864407	.	9640001	10200000	#FF0000	1	1
chr1	10200001	10520000	A.1.1.1.1.2.1.2.2.2.1	0.97316384180791	.	10200001	10520000	#FF0000	1	1
chr1	10520001	11080000	A.1.1.1.1.1.1.2.1.2	0.992937853107345	.	10520001	11080000	#FF0000	1	1
chr1	11080001	11280000	A.1.2.1.1.2.2.2.1.2.1	0.772598870056497	.	11080001	11280000	#FF4848	1	0.875
chr1	11280001	11840000	A.1.1.1.2.2.1.2.2.2	0.930790960451977	.	11280001	11840000	#FF0000	1	1
chr1	11840001	12120000	A.1.1.1.2.2.1.1.2.1.2	0.940677966101695	.	11840001	12120000	#FF0000	1	1
chr1	12120001	12320000	A.1.2.1.2.1.1.1.2.1.1.1	0.754237288135593	.	12120001	12320000	#FF4848	1	0.875
chr1	12320001	12720000	A.1.2.2.1.1.1.1.1.1	0.707627118644068	.	12320001	12720000	#FF4848	1	0.875
chr1	12720001	13000000	B.2.1.1.1.1.1.1.2	0.201977401129944	.	12720001	13000000	#4848FF	1	0.25
chr1	13000001	13080000	B.1.2.2.2.2.2.1	0.207627118644068	.	13000001	13080000	#9191FF	1	0.375
chr1	13120001	13240000	B.1.2.2.2.2.2.1	0.207627118644068	.	13120001	13240000	#9191FF	1	0.375
chr1	13320001	13400000	B.1.2.2.2.2.2.1	0.207627118644068	.	13320001	13400000	#9191FF	1	0.375
chr1	13680001	14000000	B.2.1.1.1.1.2.2.1	0.196327683615819	.	13680001	14000000	#4848FF	1	0.25
chr1	14000001	14160000	B.1.2.2.2.2.1.2.1	0.21045197740113	.	14000001	14160000	#9191FF	1	0.375
chr1	14160001	14880000	B.2.2.2.1.2.1.1.1	0.0169491525423729	.	14160001	14880000	#0000FF	1	0.125
chr1	14880001	15000000	B.2.1.2.1.1.1.2.1.1.1	0.141242937853107	.	14880001	15000000	#4848FF	1	0.25
chr1	15000001	15440000	B.1.2.2.2.2.2.2.1	0.206214689265537	.	15000001	15440000	#9191FF	1	0.375
chr1	15440001	15640000	A.2.1.1.2.1.2.2.2.2	0.559322033898305	.	15440001	15640000	#FF9191	1	0.75
chr1	15640001	15840000	A.1.2.1.2.1.1.1.2.1.1.2	0.752824858757062	.	15640001	15840000	#FF4848	1	0.875
chr1	15840001	16080000	A.1.1.2.1.2.1.2.2.1	0.88135593220339	.	15840001	16080000	#FF0000	1	1
chr1	16080001	16400000	A.1.1.1.2.2.1.2.1.1.1	0.937853107344633	.	16080001	16400000	#FF0000	1	1
chr1	16400001	16880000	A.1.1.1.1.2.2.1.1	0.970338983050847	.	16400001	16880000	#FF0000	1	1
chr1	16880001	17240000	A.1.2.1.1.2.1.1.1.2.2	0.80225988700565	.	16880001	17240000	#FF4848	1	0.875
chr1	17240001	17760000	A.1.1.1.2.2.1.2.2.1	0.932203389830508	.	17240001	17760000	#FF0000	1	1
chr1	17760001	17960000	A.1.2.1.2.2.1.2.1.2	0.721751412429379	.	17760001	17960000	#FF4848	1	0.875
chr1	17960001	18240000	B.1.1.2.1.1.2.2	0.336158192090395	.	17960001	18240000	#DADAFF	1	0.5
chr1	18240001	18640000	B.1.2.2.2.1.2.2.2	0.213276836158192	.	18240001	18640000	#9191FF	1	0.375
chr1	18640001	18920000	B.2.1.1.1.1.1.2.2	0.199152542372881	.	18640001	18920000	#4848FF	1	0.25
chr1	18920001	19200000	B.1.1.1.1.2.2.1	0.370056497175141	.	18920001	19200000	#DADAFF	1	0.5
chr1	19200001	19440000	A.1.2.2.2.2.1.1.2	0.61864406779661	.	19200001	19440000	#FF4848	1	0.875
chr1	19440001	19640000	A.1.2.2.1.2.1.2.1.2.1.2	0.662429378531073	.	19440001	19640000	#FF4848	1	0.875
chr1	19640001	20000000	A.1.2.1.2.2.1.1.1	0.727401129943503	.	19640001	20000000	#FF4848	1	0.875
chr1	20000001	20240000	A.1.2.2.2.2.2.1.2.1	0.612994350282486	.	20000001	20240000	#FF4848	1	0.875
chr1	20240001	20520000	B.1.1.2.2.2.2.1	0.307909604519774	.	20240001	20520000	#DADAFF	1	0.5
chr1	20520001	20840000	B.1.1.2.1.1.2.1	0.337570621468927	.	20520001	20840000	#DADAFF	1	0.5
chr1	20840001	21000000	A.1.2.2.1.2.1.2.2.2.2.1	0.653954802259887	.	20840001	21000000	#FF4848	1	0.875
chr1	21000001	21240000	A.1.2.2.1.2.1.2.2.2.2.2	0.652542372881356	.	21000001	21240000	#FF4848	1	0.875
chr1	21240001	21520000	A.1.1.2.1.1.2.2.1.1.1.2.1	0.901129943502825	.	21240001	21520000	#FF0000	1	1
chr1	21520001	22000000	A.1.1.2.2.1.2.1.1.1.2	0.858757062146893	.	21520001	22000000	#FF0000	1	1
chr1	22000001	22400000	A.1.1.2.1.1.2.1.1.1.2.2	0.912429378531073	.	22000001	22400000	#FF0000	1	1
chr1	22400001	22760000	A.1.2.2.2.2.2.1.2.2	0.611581920903955	.	22400001	22760000	#FF4848	1	0.875
chr1	22760001	23000000	A.2.1.1.1.1.1.1.1	0.608757062146893	.	22760001	23000000	#FF9191	1	0.75
chr1	23000001	23280000	A.1.2.2.2.2.2.1.1.1	0.615819209039548	.	23000001	23280000	#FF4848	1	0.875
chr1	23280001	23600000	A.1.1.2.2.1.2.1.2.2.2.1	0.851694915254237	.	23280001	23600000	#FF0000	1	1
chr1	23600001	23840000	A.1.2.1.1.2.2.2.1.1.1.2	0.778248587570621	.	23600001	23840000	#FF4848	1	0.875
chr1	23840001	24080000	A.1.2.1.1.2.2.2.2.2.1	0.76271186440678	.	23840001	24080000	#FF4848	1	0.875
chr1	24080001	24280000	A.1.2.2.1.2.1.2.2.1.2	0.656779661016949	.	24080001	24280000	#FF4848	1	0.875
chr1	24280001	24720000	A.1.2.1.2.2.2.2.1.1.2	0.714689265536723	.	24280001	24720000	#FF4848	1	0.875
chr1	24720001	25000000	A.1.2.1.1.2.2.2.2.1.1.1.1	0.769774011299435	.	24720001	25000000	#FF4848	1	0.875
chr1	25000001	25160000	A.1.2.1.1.2.2.2.2.1.1.2.2	0.765536723163842	.	25000001	25160000	#FF4848	1	0.875
chr1	25160001	25560000	A.1.2.2.1.2.1.2.2.2.1	0.655367231638418	.	25160001	25560000	#FF4848	1	0.875
chr1	25560001	26160000	A.1.1.1.2.1.2.2.2	0.944915254237288	.	25560001	26160000	#FF0000	1	1
chr1	26160001	26360000	A.1.2.1.1.2.2.2.1.1.2.2.1	0.775423728813559	.	26160001	26360000	#FF4848	1	0.875
chr1	26360001	26600000	A.1.1.2.2.1.2.1.2.2.2.2	0.850282485875706	.	26360001	26600000	#FF0000	1	1
chr1	26600001	26800000	A.1.2.1.1.2.2.2.2.1.2	0.764124293785311	.	26600001	26800000	#FF4848	1	0.875
chr1	26800001	27280000	A.1.1.1.2.1.1.1.2	0.959039548022599	.	26800001	27280000	#FF0000	1	1
chr1	27280001	27640000	A.1.1.1.2.1.2.2.1.1	0.94774011299435	.	27280001	27640000	#FF0000	1	1
chr1	27640001	27720000	A.2.1.1.1.2.1.2.2	0.586158192090395	.	27640001	27720000	#FF9191	1	0.75
chr1	27720001	28000000	A.1.1.2.1.1.2.2.1.1.2.1	0.898305084745763	.	27720001	28000000	#FF0000	1	1
chr1	28000001	28160000	A.1.2.1.1.2.2.2.1.1.2.2.2	0.774011299435028	.	28000001	28160000	#FF4848	1	0.875
chr1	28160001	28360000	A.1.2.1.1.2.2.2.1.1.1.1	0.779661016949153	.	28160001	28360000	#FF4848	1	0.875
chr1	28360001	28560000	A.1.1.2.2.1.2.2.2.2.2	0.838983050847458	.	28360001	28560000	#FF0000	1	1
chr1	28560001	28960000	A.1.1.1.1.1.1.2.1.1	0.994350282485876	.	28560001	28960000	#FF0000	1	1
chr1	28960001	29200000	A.1.1.2.1.1.2.2.1.1.1.1	0.902542372881356	.	28960001	29200000	#FF0000	1	1
chr1	29200001	29560000	A.1.1.2.1.2.1.2.1.1.2	0.884180790960452	.	29200001	29560000	#FF0000	1	1
chr1	29560001	29800000	A.2.2.2.2.2.2.1.1	0.389830508474576	.	29560001	29800000	#FFDADA	1	0.625
chr1	29800001	29880000	B.1.2.2.2.1.2.2.1.1	0.217514124293785	.	29800001	29880000	#9191FF	1	0.375
chr1	30000001	30240000	B.1.2.2.2.1.2.2.1.1	0.217514124293785	.	30000001	30240000	#9191FF	1	0.375
chr1	30240001	30680000	B.2.1.2.1.1.1.2.2	0.135593220338983	.	30240001	30680000	#4848FF	1	0.25
chr1	30680001	30920000	B.2.1.1.1.1.2.2.2	0.194915254237288	.	30680001	30920000	#4848FF	1	0.25
chr1	30920001	31200000	B.2.1.1.1.1.1.2.1	0.200564971751412	.	30920001	31200000	#4848FF	1	0.25
chr1	31200001	31440000	A.1.2.1.2.1.1.1.1.2.2	0.755649717514124	.	31200001	31440000	#FF4848	1	0.875
chr1	31440001	31640000	A.1.2.1.1.2.1.2.2.1	0.790960451977401	.	31440001	31640000	#FF4848	1	0.875
chr1	31640001	31840000	A.1.1.2.2.1.2.2.2.1.1	0.843220338983051	.	31640001	31840000	#FF0000	1	1
chr1	31840001	32080000	A.1.1.2.2.1.2.2.2.2.1	0.840395480225989	.	31840001	32080000	#FF0000	1	1
chr1	32080001	32320000	A.1.1.2.1.1.2.2.1.2	0.895480225988701	.	32080001	32320000	#FF0000	1	1
chr1	32320001	32640000	A.1.1.1.1.2.2.1.2.2	0.967514124293785	.	32320001	32640000	#FF0000	1	1
chr1	32640001	32840000	A.1.1.1.2.2.1.2.1.2.1	0.935028248587571	.	32640001	32840000	#FF0000	1	1
chr1	32840001	33320000	A.1.1.1.1.1.2.1.2	0.98728813559322	.	32840001	33320000	#FF0000	1	1
chr1	33320001	33560000	A.1.1.2.2.2.1.2.1.2.2	0.82909604519774	.	33320001	33560000	#FF0000	1	1
chr1	33560001	33960000	A.2.1.1.2.1.2.2.2.1	0.560734463276836	.	33560001	33960000	#FF9191	1	0.75
chr1	33960001	34120000	B.2.1.2.1.1.1.2.1.1.2	0.139830508474576	.	33960001	34120000	#4848FF	1	0.25
chr1	34120001	34520000	B.2.2.2.2.1.1.2.1	0.00706214689265537	.	34120001	34520000	#0000FF	1	0.125
chr1	34520001	35200000	B.2.2.2.2.1.1.2.2	0.00564971751412429	.	34520001	35200000	#0000FF	1	0.125
chr1	35200001	35440000	A.2.2.2.2.2.2.2	0.387005649717514	.	35200001	35440000	#FFDADA	1	0.625
chr1	35440001	35640000	A.2.1.1.2.1.2.2.1.1.2	0.564971751412429	.	35440001	35640000	#FF9191	1	0.75
chr1	35640001	36000000	A.1.1.2.2.2.1.2.1.2.1	0.830508474576271	.	35640001	36000000	#FF0000	1	1
chr1	36000001	36280000	A.1.1.2.1.2.1.2.2.2	0.879943502824859	.	36000001	36280000	#FF0000	1	1
chr1	36280001	36560000	A.1.1.2.1.2.1.2.1.1.1	0.885593220338983	.	36280001	36560000	#FF0000	1	1
chr1	36560001	36760000	A.1.1.1.2.2.1.2.1.2.2	0.93361581920904	.	36560001	36760000	#FF0000	1	1
chr1	36760001	36960000	A.1.2.1.2.1.1.1.1.1.1	0.759887005649718	.	36760001	36960000	#FF4848	1	0.875
chr1	36960001	37920000	B.1.2.2.2.1.2.1.1	0.220338983050847	.	36960001	37920000	#9191FF	1	0.375
chr1	37920001	38160000	A.1.2.1.2.1.1.1.1.2.1	0.757062146892655	.	37920001	38160000	#FF4848	1	0.875
chr1	38160001	38280000	A.2.1.1.1.1.1.2.1.2.1	0.601694915254237	.	38160001	38280000	#FF9191	1	0.75
chr1	38280001	38480000	A.1.1.2.2.2.1.1.1	0.837570621468927	.	38280001	38480000	#FF0000	1	1
chr1	38480001	38920000	B.1.2.2.2.1.2.2.1.2.2	0.214689265536723	.	38480001	38920000	#9191FF	1	0.375
chr1	38920001	39320000	B.1.2.2.2.1.2.2.1.2.1	0.216101694915254	.	38920001	39320000	#9191FF	1	0.375
chr1	39320001	39560000	A.1.2.1.1.2.1.2.2.2.2	0.786723163841808	.	39320001	39560000	#FF4848	1	0.875
chr1	39560001	39800000	A.1.2.1.1.2.1.2.2.2.1.2	0.788135593220339	.	39560001	39800000	#FF4848	1	0.875
chr1	39800001	39880000	A.1.2.2.1.2.1.2.1.2.2	0.661016949152542	.	39800001	39880000	#FF4848	1	0.875
chr1	39880001	40040000	A.1.2.1.2.1.1.1.1.1.2	0.758474576271186	.	39880001	40040000	#FF4848	1	0.875
chr1	40040001	40240000	A.1.2.1.2.2.2.2.1.2.2	0.71045197740113	.	40040001	40240000	#FF4848	1	0.875
chr1	40240001	40520000	A.1.1.2.1.1.2.1.1.1.1	0.915254237288136	.	40240001	40520000	#FF0000	1	1
chr1	40520001	40960000	A.1.1.2.1.1.2.1.1.2.1	0.911016949152542	.	40520001	40960000	#FF0000	1	1
chr1	40960001	41240000	A.1.2.1.2.2.1.1.2.1	0.725988700564972	.	40960001	41240000	#FF4848	1	0.875
chr1	41240001	41320000	A.2.1.2.1.2.2.2.1	0.509887005649718	.	41240001	41320000	#FF9191	1	0.75
chr1	41320001	41480000	A.1.1.2.1.1.2.2.1.1.2.2	0.896892655367232	.	41320001	41480000	#FF0000	1	1
chr1	41480001	41720000	A.1.2.2.2.2.2.1.1.2	0.614406779661017	.	41480001	41720000	#FF4848	1	0.875
chr1	41720001	41960000	A.1.2.1.2.2.2.2.1.2.1.1	0.713276836158192	.	41720001	41960000	#FF4848	1	0.875
chr1	41960001	42280000	A.2.1.1.1.2.2.1.1	0.584745762711864	.	41960001	42280000	#FF9191	1	0.75
chr1	42280001	42640000	A.2.1.1.1.1.1.1.2	0.607344632768362	.	42280001	42640000	#FF9191	1	0.75
chr1	42640001	42960000	A.1.2.1.2.2.2.2.1.2.1.2	0.711864406779661	.	42640001	42960000	#FF4848	1	0.875
chr1	42960001	43240000	A.1.2.2.1.2.1.2.1.1.2	0.665254237288136	.	42960001	43240000	#FF4848	1	0.875
chr1	43240001	43560000	A.1.2.1.1.2.2.2.2.1.1.1.2	0.768361581920904	.	43240001	43560000	#FF4848	1	0.875
chr1	43560001	43920000	A.1.2.1.1.2.2.2.2.1.1.2.1	0.766949152542373	.	43560001	43920000	#FF4848	1	0.875
chr1	43920001	44200000	A.1.1.2.2.1.2.1.1.2.2	0.855932203389831	.	43920001	44200000	#FF0000	1	1
chr1	44200001	44440000	A.1.2.1.2.2.2.2.1.1.1	0.716101694915254	.	44200001	44440000	#FF4848	1	0.875
chr1	44440001	44680000	A.1.1.2.2.1.2.1.2.2.1	0.853107344632768	.	44440001	44680000	#FF0000	1	1
chr1	44680001	45160000	A.1.1.2.1.1.2.1.1.2.2	0.909604519774011	.	44680001	45160000	#FF0000	1	1
chr1	45160001	45480000	A.1.1.2.1.1.2.1.1.1.2.1	0.913841807909605	.	45160001	45480000	#FF0000	1	1
chr1	45480001	45800000	A.1.1.2.2.1.2.1.1.1.1.2	0.860169491525424	.	45480001	45800000	#FF0000	1	1
chr1	45800001	46040000	A.1.1.2.2.1.2.1.1.1.1.1	0.861581920903955	.	45800001	46040000	#FF0000	1	1
chr1	46040001	46480000	A.1.1.1.1.1.1.1.1.2	0.998587570621469	.	46040001	46480000	#FF0000	1	1
chr1	46480001	46840000	A.1.1.1.1.2.2.1.2.1	0.968926553672316	.	46480001	46840000	#FF0000	1	1
chr1	46840001	47200000	A.1.1.1.2.2.1.1.2.2	0.939265536723164	.	46840001	47200000	#FF0000	1	1
chr1	47200001	47640000	B.1.1.2.1.1.1	0.338983050847458	.	47200001	47640000	#DADAFF	1	0.5
chr1	47640001	47840000	A.1.1.2.2.2.1.2.1.1.2.2	0.831920903954802	.	47640001	47840000	#FF0000	1	1
chr1	47840001	48200000	A.2.2.2.1.2.1.2.1	0.426553672316384	.	47840001	48200000	#FFDADA	1	0.625
chr1	48200001	48560000	A.2.1.2.2.1.1.1	0.507062146892655	.	48200001	48560000	#FF9191	1	0.75
chr1	48560001	48720000	B.1.2.1.2.2.2.1.1	0.271186440677966	.	48560001	48720000	#9191FF	1	0.375
chr1	48720001	49000000	B.2.2.1.2.1.2.1.2	0.0466101694915254	.	48720001	49000000	#0000FF	1	0.125
chr1	49000001	49320000	B.2.2.2.1.2.1.2.2.2	0.0112994350282486	.	49000001	49320000	#0000FF	1	0.125
chr1	49320001	49440000	B.2.1.1.1.2.2.1.1	0.18361581920904	.	49320001	49440000	#4848FF	1	0.25
chr1	49440001	49680000	B.2.2.2.1.2.1.2.1	0.0141242937853107	.	49440001	49680000	#0000FF	1	0.125
chr1	49680001	50560000	B.2.2.2.2.2	0.00141242937853107	.	49680001	50560000	#0000FF	1	0.125
chr1	50560001	50840000	B.2.2.1.2.1.2.2.1	0.0451977401129944	.	50560001	50840000	#0000FF	1	0.125
chr1	50840001	51160000	A.2.2.1.1.1.1.1.1.2	0.483050847457627	.	50840001	51160000	#FFDADA	1	0.625
chr1	51160001	51680000	A.1.1.2.2.2.1.2.1.1.1	0.834745762711864	.	51160001	51680000	#FF0000	1	1
chr1	51680001	52280000	A.1.1.1.1.1.2.1.1	0.988700564971751	.	51680001	52280000	#FF0000	1	1
chr1	52280001	52520000	A.1.1.2.1.2.1.2.1.2	0.882768361581921	.	52280001	52520000	#FF0000	1	1
chr1	52520001	52840000	A.1.1.1.2.2.1.1.1	0.943502824858757	.	52520001	52840000	#FF0000	1	1
chr1	52840001	53160000	A.1.1.1.1.2.2.2.2.1	0.963276836158192	.	52840001	53160000	#FF0000	1	1
chr1	53160001	53360000	A.1.1.2.1.1.2.2.1.1.1.2.2	0.899717514124294	.	53160001	53360000	#FF0000	1	1
chr1	53360001	53680000	A.1.2.1.1.2.1.1.2.1.2	0.799435028248588	.	53360001	53680000	#FF4848	1	0.875
chr1	53680001	53920000	A.1.2.1.1.2.1.1.2.2	0.798022598870056	.	53680001	53920000	#FF4848	1	0.875
chr1	53920001	54280000	A.1.2.1.1.2.1.1.2.1.1	0.800847457627119	.	53920001	54280000	#FF4848	1	0.875
chr1	54280001	54520000	A.1.1.1.2.1.1.1.1	0.96045197740113	.	54280001	54520000	#FF0000	1	1
chr1	54520001	55000000	A.1.1.1.1.2.2.2.2.2	0.961864406779661	.	54520001	55000000	#FF0000	1	1
chr1	55000001	55120000	A.1.2.1.2.2.1.1.2.2	0.724576271186441	.	55000001	55120000	#FF4848	1	0.875
chr1	55120001	55320000	A.1.1.2.2.1.2.2.2.1.2	0.84180790960452	.	55120001	55320000	#FF0000	1	1
chr1	55320001	55520000	A.1.2.1.1.2.1.2.2.2.1.1	0.78954802259887	.	55320001	55520000	#FF4848	1	0.875
chr1	55520001	55720000	A.1.2.1.1.1.1.2	0.817796610169492	.	55520001	55720000	#FF4848	1	0.875
chr1	55720001	56320000	A.1.2.1.2.1.1.2.2.1.1.2	0.745762711864407	.	55720001	56320000	#FF4848	1	0.875
chr1	56320001	56640000	A.2.1.2.1.2.1.1.2.2	0.522598870056497	.	56320001	56640000	#FF9191	1	0.75
chr1	56640001	56880000	A.2.2.2.1.2.1.2.2.2	0.423728813559322	.	56640001	56880000	#FFDADA	1	0.625
chr1	56880001	57280000	A.2.1.1.2.1.2.2.1.2.1	0.563559322033898	.	56880001	57280000	#FF9191	1	0.75
chr1	57280001	57480000	B.2.1.2.1.1.1.2.1.2.1	0.138418079096045	.	57280001	57480000	#4848FF	1	0.25
chr1	57480001	58160000	B.2.1.2.1.1.1.2.1.2.2	0.137005649717514	.	57480001	58160000	#4848FF	1	0.25
chr1	58160001	58680000	B.2.2.1.2.1.2.1.1	0.0480225988700565	.	58160001	58680000	#0000FF	1	0.125
chr1	58680001	58960000	B.2.2.1.1.1.1.1	0.0805084745762712	.	58680001	58960000	#0000FF	1	0.125
chr1	58960001	59160000	A.2.2.2.1.2.1.2.2.1	0.425141242937853	.	58960001	59160000	#FFDADA	1	0.625
chr1	59160001	59400000	A.2.1.1.2.1.2.2.1.2.2	0.562146892655367	.	59160001	59400000	#FF9191	1	0.75
chr1	59400001	59640000	A.2.2.1.1.1.1.1.1.1	0.484463276836158	.	59400001	59640000	#FFDADA	1	0.625
chr1	59640001	59800000	B.1.2.1.1.1.1.2	0.30225988700565	.	59640001	59800000	#9191FF	1	0.375
chr1	59800001	60000000	B.1.1.2.1.2.2.2	0.324858757062147	.	59800001	60000000	#DADAFF	1	0.5
chr1	60000001	60280000	B.1.2.2.2.2.1.1	0.211864406779661	.	60000001	60280000	#9191FF	1	0.375
chr1	60280001	60440000	B.1.2.2.1.1.2.2.2	0.244350282485876	.	60280001	60440000	#9191FF	1	0.375
chr1	60440001	61000000	B.2.2.2.2.1.2.1	0.00423728813559322	.	60440001	61000000	#0000FF	1	0.125
chr1	61000001	61280000	B.2.2.2.1.2.1.2.2.1	0.0127118644067797	.	61000001	61280000	#0000FF	1	0.125
chr1	61280001	61520000	B.1.2.2.2.2.2.2.2	0.204802259887006	.	61280001	61520000	#9191FF	1	0.375
chr1	61520001	61800000	A.2.1.2.2.1.1.2	0.505649717514124	.	61520001	61800000	#FF9191	1	0.75
chr1	61800001	62120000	A.2.2.1.2.2.1.1.2	0.44774011299435	.	61800001	62120000	#FFDADA	1	0.625
chr1	62120001	62360000	A.2.1.1.2.1.2.2.1.1.1.1	0.567796610169492	.	62120001	62360000	#FF9191	1	0.75
chr1	62360001	62600000	A.2.1.1.2.1.2.2.1.1.1.2	0.56638418079096	.	62360001	62600000	#FF9191	1	0.75
chr1	62600001	62920000	A.1.1.2.2.2.1.2.1.1.2.1	0.833333333333333	.	62600001	62920000	#FF0000	1	1
chr1	62920001	63280000	A.1.2.2.1.1.2.1.2.1	0.682203389830508	.	62920001	63280000	#FF4848	1	0.875
chr1	63280001	63800000	B.1.1.1.2.2.2.2.1.1	0.343220338983051	.	63280001	63800000	#DADAFF	1	0.5
chr1	63800001	64040000	A.2.1.1.2.1.2.1.1	0.570621468926554	.	63800001	64040000	#FF9191	1	0.75
chr1	64040001	64720000	A.2.1.2.2.1.2.1	0.504237288135593	.	64040001	64720000	#FF9191	1	0.75
chr1	64720001	65120000	B.1.1.2.2.2.2.2.2	0.305084745762712	.	64720001	65120000	#DADAFF	1	0.5
chr1	65120001	65320000	A.2.2.1.2.2.1.1.1.2	0.449152542372881	.	65120001	65320000	#FFDADA	1	0.625
chr1	65320001	65480000	A.1.2.2.2.1.1.1.2	0.635593220338983	.	65320001	65480000	#FF4848	1	0.875
chr1	65480001	65680000	A.2.1.2.1.2.1.2.2	0.518361581920904	.	65480001	65680000	#FF9191	1	0.75
chr1	65680001	65880000	A.2.1.2.1.2.2.1.2.2.1	0.51271186440678	.	65680001	65880000	#FF9191	1	0.75
chr1	65880001	66160000	A.2.2.2.1.2.2.2.1.2	0.418079096045198	.	65880001	66160000	#FFDADA	1	0.625
chr1	66160001	66400000	B.1.1.1.1.1.1.2.2.2	0.378531073446328	.	66160001	66400000	#DADAFF	1	0.5
chr1	66400001	66680000	A.2.1.2.1.2.1.1.1	0.525423728813559	.	66400001	66680000	#FF9191	1	0.75
chr1	66680001	67000000	A.1.2.2.1.1.2.2.1.1	0.679378531073446	.	66680001	67000000	#FF4848	1	0.875
chr1	67000001	67200000	A.2.2.1.2.2.1.1.1.1	0.450564971751412	.	67000001	67200000	#FFDADA	1	0.625
chr1	67200001	67440000	A.1.2.2.1.2.1.1.2.1	0.669491525423729	.	67200001	67440000	#FF4848	1	0.875
chr1	67440001	67680000	A.2.1.1.1.1.1.2.1.2.2	0.600282485875706	.	67440001	67680000	#FF9191	1	0.75
chr1	67680001	67960000	A.1.1.2.2.2.1.2.2	0.827683615819209	.	67680001	67960000	#FF0000	1	1
chr1	67960001	68240000	A.1.2.1.2.1.1.2.2.1.1.1	0.747175141242938	.	67960001	68240000	#FF4848	1	0.875
chr1	68240001	68520000	A.2.1.2.1.2.1.1.2.1	0.524011299435028	.	68240001	68520000	#FF9191	1	0.75
chr1	68520001	68760000	A.2.1.2.2.1.2.2.1.1	0.502824858757062	.	68520001	68760000	#FF9191	1	0.75
chr1	68760001	68960000	A.2.1.2.2.1.2.2.1.2	0.501412429378531	.	68760001	68960000	#FF9191	1	0.75
chr1	68960001	69200000	B.1.2.2.1.1.2.2.1.1	0.247175141242938	.	68960001	69200000	#9191FF	1	0.375
chr1	69200001	69360000	B.2.1.2.1.1.2.1.2.2	0.128531073446328	.	69200001	69360000	#4848FF	1	0.25
chr1	69360001	69920000	B.2.1.2.2.1.2.1	0.0974576271186441	.	69360001	69920000	#4848FF	1	0.25
chr1	69920001	70240000	B.1.2.2.1.1.2.2.1.2	0.245762711864407	.	69920001	70240000	#9191FF	1	0.375
chr1	70240001	70640000	A.2.2.2.2.1.2.2.2	0.403954802259887	.	70240001	70640000	#FFDADA	1	0.625
chr1	70640001	70720000	A.2.2.1.1.1.1.2.1.1	0.480225988700565	.	70640001	70720000	#FFDADA	1	0.625
chr1	70720001	71000000	A.1.2.2.1.1.2.1.2.2	0.680790960451977	.	70720001	71000000	#FF4848	1	0.875
chr1	71000001	71560000	B.2.2.1.1.1.2.2.2.2	0.0720338983050847	.	71000001	71560000	#0000FF	1	0.125
chr1	71560001	71800000	B.2.1.1.1.2.2.2.2.2.1.1	0.177966101694915	.	71560001	71800000	#4848FF	1	0.25
chr1	71800001	72000000	B.2.1.2.1.1.2.2.2	0.121468926553672	.	71800001	72000000	#4848FF	1	0.25
chr1	72000001	72720000	B.2.1.2.1.1.2.1.1.1	0.134180790960452	.	72000001	72720000	#4848FF	1	0.25
chr1	72720001	72880000	B.1.1.2.2.2.1.2.2	0.309322033898305	.	72720001	72880000	#DADAFF	1	0.5
chr1	72880001	73440000	B.1.2.2.1.1.2.1.1.2	0.25	.	72880001	73440000	#9191FF	1	0.375
chr1	73440001	73600000	B.1.2.2.1.2.1.2.1	0.234463276836158	.	73440001	73600000	#9191FF	1	0.375
chr1	73600001	73680000	B.1.2.2.1.2.1.2.2	0.233050847457627	.	73600001	73680000	#9191FF	1	0.375
chr1	73680001	74200000	B.2.1.1.1.2.2.2.2.1	0.179378531073446	.	73680001	74200000	#4848FF	1	0.25
chr1	74200001	74560000	B.2.1.2.1.1.2.1.1.2	0.132768361581921	.	74200001	74560000	#4848FF	1	0.25
chr1	74560001	74960000	B.2.1.1.1.2.2.2.2.2.2	0.175141242937853	.	74560001	74960000	#4848FF	1	0.25
chr1	74960001	75200000	B.2.1.1.1.2.2.2.1	0.180790960451977	.	74960001	75200000	#4848FF	1	0.25
chr1	75200001	75680000	B.2.2.1.1.1.2.2.2.1	0.0734463276836158	.	75200001	75680000	#0000FF	1	0.125
chr1	75680001	76160000	B.2.2.1.1.1.2.2.1	0.0748587570621469	.	75680001	76160000	#0000FF	1	0.125
chr1	76160001	76280000	A.2.2.2.2.1.2.1.1	0.40819209039548	.	76160001	76280000	#FFDADA	1	0.625
chr1	76280001	76560000	B.2.1.1.1.2.2.2.2.2.1.2	0.176553672316384	.	76280001	76560000	#4848FF	1	0.25
chr1	76560001	76800000	B.2.1.2.2.1.1.1.1	0.101694915254237	.	76560001	76800000	#4848FF	1	0.25
chr1	76800001	77320000	B.2.2.1.2.1.2.2.2	0.0437853107344633	.	76800001	77320000	#0000FF	1	0.125
chr1	77320001	77600000	B.2.1.2.1.1.2.2.1.2	0.122881355932203	.	77320001	77600000	#4848FF	1	0.25
chr1	77600001	78000000	A.2.2.2.1.2.1.1.2	0.427966101694915	.	77600001	78000000	#FFDADA	1	0.625
chr1	78000001	78200000	A.1.2.2.1.1.2.1.1	0.68361581920904	.	78000001	78200000	#FF4848	1	0.875
chr1	78200001	78440000	A.1.2.1.1.1.1.1	0.819209039548023	.	78200001	78440000	#FF4848	1	0.875
chr1	78440001	78600000	A.1.2.1.2.1.1.2.2.2	0.742937853107345	.	78440001	78600000	#FF4848	1	0.875
chr1	78600001	79120000	A.1.2.2.2.1.1.2.2	0.632768361581921	.	78600001	79120000	#FF4848	1	0.875
chr1	79120001	79680000	A.2.1.2.1.2.1.2.1.1	0.521186440677966	.	79120001	79680000	#FF9191	1	0.75
chr1	79680001	79880000	B.1.1.1.1.1.1.1.1.1	0.385593220338983	.	79680001	79880000	#DADAFF	1	0.5
chr1	79880001	80280000	B.1.1.2.1.2.2.1.2.1.2	0.327683615819209	.	79880001	80280000	#DADAFF	1	0.5
chr1	80280001	80680000	B.1.2.1.2.1.1.1.2	0.286723163841808	.	80280001	80680000	#9191FF	1	0.375
chr1	80680001	81520000	A.2.2.2.2.1.2.2.1	0.405367231638418	.	80680001	81520000	#FFDADA	1	0.625
chr1	81520001	81720000	B.1.1.1.1.1.1.1.1.2	0.384180790960452	.	81520001	81720000	#DADAFF	1	0.5
chr1	81720001	82000000	B.1.2.1.1.1.1.1	0.303672316384181	.	81720001	82000000	#9191FF	1	0.375
chr1	82000001	82280000	B.1.1.2.1.2.2.1.2.2	0.326271186440678	.	82000001	82280000	#DADAFF	1	0.5
chr1	82280001	82440000	B.1.2.2.1.1.2.1.2	0.248587570621469	.	82280001	82440000	#9191FF	1	0.375
chr1	82440001	83200000	B.2.1.2.2.1.2.2	0.096045197740113	.	82440001	83200000	#4848FF	1	0.25
chr1	83200001	83840000	B.2.2.1.2.1.1.1.1	0.0536723163841808	.	83200001	83840000	#0000FF	1	0.125
chr1	83840001	84360000	B.2.2.1.2.1.1.1.2	0.0522598870056497	.	83840001	84360000	#0000FF	1	0.125
chr1	84360001	84520000	B.1.2.1.2.1.1.1.1.1	0.290960451977401	.	84360001	84520000	#9191FF	1	0.375
chr1	84520001	84920000	A.2.2.1.2.2.1.2.1	0.446327683615819	.	84520001	84920000	#FFDADA	1	0.625
chr1	84920001	85400000	A.2.1.2.1.2.1.2.1.2	0.519774011299435	.	84920001	85400000	#FF9191	1	0.75
chr1	85400001	85560000	A.2.2.2.1.2.1.1.1	0.429378531073446	.	85400001	85560000	#FFDADA	1	0.625
chr1	85560001	85720000	A.2.1.2.2.1.2.2.2	0.5	.	85560001	85720000	#FF9191	1	0.75
chr1	85720001	86080000	A.1.2.1.2.1.1.2.2.1.2	0.744350282485876	.	85720001	86080000	#FF4848	1	0.875
chr1	86080001	86520000	B.1.1.2.1.2.2.1.1	0.330508474576271	.	86080001	86520000	#DADAFF	1	0.5
chr1	86520001	86800000	B.2.1.2.1.1.2.2.1.1.2	0.124293785310734	.	86520001	86800000	#4848FF	1	0.25
chr1	86800001	87200000	B.1.1.1.1.1.1.2.2.1	0.379943502824859	.	86800001	87200000	#DADAFF	1	0.5
chr1	87200001	87560000	A.1.2.2.1.1.2.2.1.2	0.677966101694915	.	87200001	87560000	#FF4848	1	0.875
chr1	87560001	87720000	B.1.1.2.1.2.2.1.2.1.1	0.32909604519774	.	87560001	87720000	#DADAFF	1	0.5
chr1	87720001	87920000	A.2.2.2.2.1.1.2.1.2	0.411016949152542	.	87720001	87920000	#FFDADA	1	0.625
chr1	87920001	88240000	B.1.1.2.2.2.1.2.1.1	0.313559322033898	.	87920001	88240000	#DADAFF	1	0.5
chr1	88240001	88400000	A.2.2.2.2.1.2.1.2	0.406779661016949	.	88240001	88400000	#FFDADA	1	0.625
chr1	88400001	88640000	B.1.1.2.2.2.1.2.1.2.1	0.312146892655367	.	88400001	88640000	#DADAFF	1	0.5
chr1	88640001	88760000	B.1.2.2.1.1.2.1.1.1	0.251412429378531	.	88640001	88760000	#9191FF	1	0.375
chr1	88760001	89120000	A.2.2.1.2.2.1.2.2.2	0.443502824858757	.	88760001	89120000	#FFDADA	1	0.625
chr1	89120001	89400000	A.1.2.2.1.1.2.2.2.2.2	0.673728813559322	.	89120001	89400000	#FF4848	1	0.875
chr1	89400001	89920000	A.2.2.2.2.1.1.2.1.1	0.412429378531073	.	89400001	89920000	#FFDADA	1	0.625
chr1	89920001	90280000	A.2.2.1.1.1.1.1.2	0.481638418079096	.	89920001	90280000	#FFDADA	1	0.625
chr1	90280001	90480000	A.1.2.2.1.1.2.2.2.2.1	0.675141242937853	.	90280001	90480000	#FF4848	1	0.875
chr1	90480001	91000000	B.2.1.2.1.1.2.2.1.1.1.1	0.127118644067797	.	90480001	91000000	#4848FF	1	0.25
chr1	91000001	91360000	B.2.1.1.1.2.2.1.2	0.182203389830508	.	91000001	91360000	#4848FF	1	0.25
chr1	91360001	91720000	A.2.2.1.2.2.1.2.2.1	0.444915254237288	.	91360001	91720000	#FFDADA	1	0.625
chr1	91720001	91960000	B.1.1.1.1.1.1.2.1	0.38135593220339	.	91720001	91960000	#DADAFF	1	0.5
chr1	91960001	92160000	A.1.2.2.2.1.1.1.1	0.637005649717514	.	91960001	92160000	#FF4848	1	0.875
chr1	92160001	92400000	A.1.2.1.1.2.1.2.1.2	0.792372881355932	.	92160001	92400000	#FF4848	1	0.875
chr1	92400001	92760000	A.1.2.2.1.2.1.1.2.2	0.668079096045198	.	92400001	92760000	#FF4848	1	0.875
chr1	92760001	92920000	A.2.1.1.1.1.1.2.1.1.2	0.603107344632768	.	92760001	92920000	#FF9191	1	0.75
chr1	92920001	93160000	A.2.1.1.1.1.1.2.1.1.1.1	0.605932203389831	.	92920001	93160000	#FF9191	1	0.75
chr1	93160001	93320000	A.1.1.2.2.1.2.2.1.1.2	0.847457627118644	.	93160001	93320000	#FF0000	1	1
chr1	93320001	93560000	A.1.2.1.1.2.1.2.1.1.1.2	0.795197740112994	.	93320001	93560000	#FF4848	1	0.875
chr1	93560001	94080000	A.1.2.1.1.2.1.2.1.1.1.1	0.796610169491525	.	93560001	94080000	#FF4848	1	0.875
chr1	94080001	94360000	A.1.1.2.2.1.2.2.1.1.1	0.848870056497175	.	94080001	94360000	#FF0000	1	1
chr1	94360001	94960000	A.1.2.2.1.2.1.1.1.1	0.672316384180791	.	94360001	94960000	#FF4848	1	0.875
chr1	94960001	95280000	A.1.1.2.2.2.1.1.2	0.836158192090395	.	94960001	95280000	#FF0000	1	1
chr1	95280001	95520000	A.2.1.1.1.1.1.2.1.1.1.2	0.604519774011299	.	95280001	95520000	#FF9191	1	0.75
chr1	95520001	95720000	A.2.2.1.1.1.1.2.1.2	0.478813559322034	.	95520001	95720000	#FFDADA	1	0.625
chr1	95720001	96400000	B.2.2.1.2.1.1.2.2	0.0494350282485876	.	95720001	96400000	#0000FF	1	0.125
chr1	96400001	96760000	B.2.1.2.2.1.1.1.2	0.100282485875706	.	96400001	96760000	#4848FF	1	0.25
chr1	96760001	96880000	B.1.2.1.2.1.1.2.2	0.283898305084746	.	96760001	96880000	#9191FF	1	0.375
chr1	96880001	97160000	B.1.2.2.1.2.1.1.2.2.2	0.235875706214689	.	96880001	97160000	#9191FF	1	0.375
chr1	97160001	97400000	B.1.1.1.1.1.1.1.2	0.382768361581921	.	97160001	97400000	#DADAFF	1	0.5
chr1	97400001	98040000	A.2.2.1.2.1.2.2.2	0.451977401129944	.	97400001	98040000	#FFDADA	1	0.625
chr1	98040001	98320000	A.2.2.1.1.1.2.1.2	0.474576271186441	.	98040001	98320000	#FFDADA	1	0.625
chr1	98320001	98520000	A.2.1.2.1.2.2.1.2.1	0.514124293785311	.	98320001	98520000	#FF9191	1	0.75
chr1	98520001	98960000	A.2.2.1.2.1.2.2.1.1	0.454802259887006	.	98520001	98960000	#FFDADA	1	0.625
chr1	98960001	99200000	B.1.1.2.2.2.1.2.1.2.2	0.310734463276836	.	98960001	99200000	#DADAFF	1	0.5
chr1	99200001	99640000	B.1.2.1.2.1.1.1.1.2.2	0.288135593220339	.	99200001	99640000	#9191FF	1	0.375
chr1	99640001	100000000	B.1.1.1.2.2.2.1.2	0.344632768361582	.	99640001	100000000	#DADAFF	1	0.5
chr1	100000001	100240000	A.2.1.2.1.2.2.1.2.2.2	0.511299435028249	.	100000001	100240000	#FF9191	1	0.75
chr1	100240001	100560000	A.1.2.1.2.1.1.2.1	0.748587570621469	.	100240001	100560000	#FF4848	1	0.875
chr1	100560001	100960000	A.1.2.2.1.1.2.2.2.1	0.676553672316384	.	100560001	100960000	#FF4848	1	0.875
chr1	100960001	101360000	B.1.2.1.2.1.1.1.1.2.1	0.28954802259887	.	100960001	101360000	#9191FF	1	0.375
chr1	101360001	101760000	A.2.1.1.2.2.2.2	0.53954802259887	.	101360001	101760000	#FF9191	1	0.75
chr1	101760001	101920000	B.1.2.2.1.2.1.1.1	0.242937853107345	.	101760001	101920000	#9191FF	1	0.375
chr1	101920001	102880000	B.2.2.1.1.1.2.1	0.076271186440678	.	101920001	102880000	#0000FF	1	0.125
chr1	102880001	103000000	B.1.2.2.1.2.1.1.2.1.2	0.240112994350282	.	102880001	103000000	#9191FF	1	0.375
chr1	103000001	103440000	B.2.1.1.1.2.1.2.2.2.1	0.186440677966102	.	103000001	103440000	#4848FF	1	0.25
chr1	103440001	103520000	B.1.2.1.2.1.2.1.1	0.282485875706215	.	103440001	103520000	#9191FF	1	0.375
chr1	103520001	103760000	B.1.2.1.2.1.2.1.2	0.281073446327684	.	103520001	103760000	#9191FF	1	0.375
chr1	103760001	103800000	B.1.2.1.2.1.2.2.2.2	0.27683615819209	.	103760001	103800000	#9191FF	1	0.375
chr1	103880001	103960000	B.1.2.1.2.1.2.2.2.2	0.27683615819209	.	103880001	103960000	#9191FF	1	0.375
chr1	104000001	104080000	B.1.2.1.2.1.2.2.2.2	0.27683615819209	.	104000001	104080000	#9191FF	1	0.375
chr1	104080001	104200000	B.2.1.2.1.1.2.1.2.1.2	0.129943502824859	.	104080001	104200000	#4848FF	1	0.25
chr1	104280001	104480000	B.2.1.2.1.1.2.1.2.1.2	0.129943502824859	.	104280001	104480000	#4848FF	1	0.25
chr1	104480001	104640000	B.2.1.1.1.2.1.2.2.1	0.187853107344633	.	104480001	104640000	#4848FF	1	0.25
chr1	104640001	105040000	B.2.1.1.1.2.1.2.1	0.189265536723164	.	104640001	105040000	#4848FF	1	0.25
chr1	105040001	105200000	B.2.1.1.1.2.1.1.1.1	0.193502824858757	.	105040001	105200000	#4848FF	1	0.25
chr1	105200001	105680000	B.1.2.2.1.2.1.1.2.1.1	0.241525423728814	.	105200001	105680000	#9191FF	1	0.375
chr1	105680001	106160000	B.1.2.2.1.2.1.1.2.2.1.2	0.23728813559322	.	105680001	106160000	#9191FF	1	0.375
chr1	106160001	106360000	B.2.1.1.1.2.1.1.1.2	0.192090395480226	.	106160001	106360000	#4848FF	1	0.25
chr1	106360001	106840000	B.1.2.2.1.2.1.1.2.2.1.1	0.238700564971751	.	106360001	106840000	#9191FF	1	0.375
chr1	106840001	107120000	B.2.1.1.1.2.1.2.2.2.2	0.185028248587571	.	106840001	107120000	#4848FF	1	0.25
chr1	107120001	107520000	B.2.1.2.1.1.2.1.2.1.1	0.13135593220339	.	107120001	107520000	#4848FF	1	0.25
chr1	107520001	107760000	B.2.1.1.1.2.1.1.2	0.190677966101695	.	107520001	107760000	#4848FF	1	0.25
chr1	107760001	108080000	B.2.1.2.1.1.2.2.1.1.1.2	0.125706214689266	.	107760001	108080000	#4848FF	1	0.25
chr1	108080001	108280000	A.2.2.1.2.1.2.2.1.2	0.453389830508475	.	108080001	108280000	#FFDADA	1	0.625
chr1	108280001	108720000	B.1.1.2.2.2.1.1.2.2.1	0.31638418079096	.	108280001	108720000	#DADAFF	1	0.5
chr1	108720001	108840000	A.2.2.2.1.2.2.1.1	0.422316384180791	.	108720001	108840000	#FFDADA	1	0.625
chr1	108840001	108920000	A.1.2.2.2.1.1.2.1	0.634180790960452	.	108840001	108920000	#FF4848	1	0.875
chr1	108960001	109240000	A.1.2.2.2.1.1.2.1	0.634180790960452	.	108960001	109240000	#FF4848	1	0.875
chr1	109240001	109480000	A.1.1.2.1.1.1.1.2.1	0.919491525423729	.	109240001	109480000	#FF0000	1	1
chr1	109480001	109760000	A.1.1.1.1.2.2.2.1.2	0.964689265536723	.	109480001	109760000	#FF0000	1	1
chr1	109760001	110080000	A.1.1.1.1.2.2.2.1.1	0.966101694915254	.	109760001	110080000	#FF0000	1	1
chr1	110080001	110320000	A.1.1.2.2.1.2.2.1.2.1	0.846045197740113	.	110080001	110320000	#FF0000	1	1
chr1	110320001	110600000	A.1.1.2.1.1.1.1.1	0.92090395480226	.	110320001	110600000	#FF0000	1	1
chr1	110600001	111040000	A.1.2.2.1.2.1.1.1.2	0.67090395480226	.	110600001	111040000	#FF4848	1	0.875
chr1	111040001	111520000	B.1.2.1.2.2.1.1.1	0.275423728813559	.	111040001	111520000	#9191FF	1	0.375
chr1	111520001	111720000	A.2.2.2.2.1.1.2.2	0.409604519774011	.	111520001	111720000	#FFDADA	1	0.625
chr1	111720001	111960000	B.1.2.1.2.2.1.1.2	0.274011299435028	.	111720001	111960000	#9191FF	1	0.375
chr1	111960001	112320000	A.2.1.1.1.1.2.1.2.2	0.59180790960452	.	111960001	112320000	#FF9191	1	0.75
chr1	112320001	112520000	B.1.2.2.2.1.2.1.2	0.218926553672316	.	112320001	112520000	#9191FF	1	0.375
chr1	112520001	112920000	B.2.1.2.1.1.1.1.1	0.146892655367232	.	112520001	112920000	#4848FF	1	0.25
chr1	112920001	113240000	A.1.2.1.1.2.1.2.1.1.2	0.793785310734463	.	112920001	113240000	#FF4848	1	0.875
chr1	113240001	113640000	A.1.1.2.1.1.1.2	0.916666666666667	.	113240001	113640000	#FF0000	1	1
chr1	113640001	114280000	A.1.1.2.2.1.2.2.1.2.2	0.844632768361582	.	113640001	114280000	#FF0000	1	1
chr1	114280001	114520000	A.1.2.2.2.2.2.2	0.610169491525424	.	114280001	114520000	#FF4848	1	0.875
chr1	114520001	114880000	B.1.1.1.2.2.2.2.1.2	0.34180790960452	.	114520001	114880000	#DADAFF	1	0.5
chr1	114880001	115280000	A.1.1.2.1.1.1.1.2.2	0.918079096045198	.	114880001	115280000	#FF0000	1	1
chr1	115280001	115480000	A.2.2.1.1.1.2.2.2	0.471751412429379	.	115280001	115480000	#FFDADA	1	0.625
chr1	115480001	115680000	A.2.2.2.1.2.2.1.2	0.42090395480226	.	115480001	115680000	#FFDADA	1	0.625
chr1	115680001	116160000	A.2.1.1.1.1.2.1.1.1	0.596045197740113	.	115680001	116160000	#FF9191	1	0.75
chr1	116160001	116320000	A.2.2.1.1.1.2.1.1	0.475988700564972	.	116160001	116320000	#FFDADA	1	0.625
chr1	116320001	116680000	A.2.1.2.1.2.2.1.1.2	0.515536723163842	.	116320001	116680000	#FF9191	1	0.75
chr1	116680001	117080000	A.2.1.1.1.1.2.1.2.1	0.593220338983051	.	116680001	117080000	#FF9191	1	0.75
chr1	117080001	117240000	A.2.1.2.1.2.2.1.1.1	0.516949152542373	.	117080001	117240000	#FF9191	1	0.75
chr1	117240001	117440000	A.2.2.1.2.1.2.1.1	0.457627118644068	.	117240001	117440000	#FFDADA	1	0.625
chr1	117440001	117600000	A.2.1.2.2.2.2.2	0.485875706214689	.	117440001	117600000	#FF9191	1	0.75
chr1	117600001	118040000	A.2.1.1.1.1.2.2	0.590395480225989	.	117600001	118040000	#FF9191	1	0.75
chr1	118040001	118480000	A.2.2.1.2.1.2.1.2	0.456214689265537	.	118040001	118480000	#FFDADA	1	0.625
chr1	118480001	119000000	B.2.2.1.2.1.1.2.1	0.0508474576271186	.	118480001	119000000	#0000FF	1	0.125
chr1	119000001	119560000	B.2.2.2.1.2.2	0.00988700564971751	.	119000001	119560000	#0000FF	1	0.125
chr1	119560001	119800000	B.1.1.1.2.2.2.1.1	0.346045197740113	.	119560001	119800000	#DADAFF	1	0.5
chr1	119800001	120120000	B.2.1.2.2.1.1.2	0.0988700564971751	.	119800001	120120000	#4848FF	1	0.25
chr1	120120001	120360000	B.1.1.2.1.2.1.1.2	0.333333333333333	.	120120001	120360000	#DADAFF	1	0.5
chr1	120360001	120520000	A.2.2.2.2.2.1.1.1.2.1	0.399717514124294	.	120360001	120520000	#FFDADA	1	0.625
chr1	120520001	120720000	A.2.1.2.1.1.1.2.2	0.535310734463277	.	120520001	120720000	#FF9191	1	0.75
chr1	120720001	120960000	A.2.2.1.2.1.1.2.1	0.46045197740113	.	120720001	120960000	#FFDADA	1	0.625
chr1	121080001	121160000	A.2.2.1.2.1.1.2.1	0.46045197740113	.	121080001	121160000	#FFDADA	1	0.625
chr1	121160001	121360000	B.1.2.2.1.1.1.1.2.1	0.258474576271186	.	121160001	121360000	#9191FF	1	0.375
chr1	121480001	121520000	B.1.2.2.1.1.1.1.2.1	0.258474576271186	.	121480001	121520000	#9191FF	1	0.375
chr1	142520001	142680000	B.1.2.1.1.1.2	0.300847457627119	.	142520001	142680000	#9191FF	1	0.375
chr1	142760001	142840000	B.1.2.1.2.1.2.2.1	0.279661016949153	.	142760001	142840000	#9191FF	1	0.375
chr1	143120001	143320000	B.1.2.1.2.1.2.2.2.1	0.278248587570621	.	143120001	143320000	#9191FF	1	0.375
chr1	143480001	143560000	B.1.2.1.2.1.2.2.2.1	0.278248587570621	.	143480001	143560000	#9191FF	1	0.375
chr1	143640001	143680000	A.2.1.1.1.2.2.1.2	0.583333333333333	.	143640001	143680000	#FF9191	1	0.75
chr1	143720001	143800000	A.2.1.1.1.2.2.1.2	0.583333333333333	.	143720001	143800000	#FF9191	1	0.75
chr1	143840001	144120000	A.2.1.1.1.2.2.1.2	0.583333333333333	.	143840001	144120000	#FF9191	1	0.75
chr1	144440001	144640000	A.2.2.2.2.2.1.1.1.2.2	0.398305084745763	.	144440001	144640000	#FFDADA	1	0.625
chr1	144640001	144720000	A.2.1.1.1.1.2.1.1.2	0.594632768361582	.	144640001	144720000	#FF9191	1	0.75
chr1	144800001	145120000	A.2.1.1.1.1.2.1.1.2	0.594632768361582	.	144800001	145120000	#FF9191	1	0.75
chr1	145120001	145360000	A.2.1.1.1.1.1.2.2.1	0.598870056497175	.	145120001	145360000	#FF9191	1	0.75
chr1	145360001	145600000	A.1.1.2.1.1.2.1.2.1.2	0.906779661016949	.	145360001	145600000	#FF0000	1	1
chr1	145600001	145840000	A.1.2.2.1.2.1.2.2.1.1.2	0.65819209039548	.	145600001	145840000	#FF4848	1	0.875
chr1	145960001	146040000	A.1.2.2.1.2.1.2.2.1.1.2	0.65819209039548	.	145960001	146040000	#FF4848	1	0.875
chr1	146320001	146720000	B.1.1.2.2.2.1.1.2.1	0.317796610169492	.	146320001	146720000	#DADAFF	1	0.5
chr1	146720001	146960000	B.1.2.1.2.1.1.2.1	0.285310734463277	.	146720001	146960000	#9191FF	1	0.375
chr1	146960001	147120000	A.2.1.2.2.2.1.1.1	0.498587570621469	.	146960001	147120000	#FF9191	1	0.75
chr1	147120001	147440000	A.2.2.2.2.2.1.1.1.1.1	0.402542372881356	.	147120001	147440000	#FFDADA	1	0.625
chr1	147680001	147880000	A.2.2.1.1.1.2.2.1	0.47316384180791	.	147680001	147880000	#FFDADA	1	0.625
chr1	147960001	148040000	A.2.2.1.2.1.1.2.2	0.459039548022599	.	147960001	148040000	#FFDADA	1	0.625
chr1	148160001	148280000	A.2.2.1.2.1.1.2.2	0.459039548022599	.	148160001	148280000	#FFDADA	1	0.625
chr1	148320001	148360000	A.2.2.1.2.1.1.2.2	0.459039548022599	.	148320001	148360000	#FFDADA	1	0.625
chr1	148520001	148640000	A.2.2.1.2.1.1.2.2	0.459039548022599	.	148520001	148640000	#FFDADA	1	0.625
chr1	148640001	148680000	B.1.1.2.2.2.1.1.1.1	0.320621468926554	.	148640001	148680000	#DADAFF	1	0.5
chr1	148720001	148760000	B.1.1.2.2.2.1.1.1.1	0.320621468926554	.	148720001	148760000	#DADAFF	1	0.5
chr1	148800001	148960000	B.1.1.2.2.2.1.1.1.1	0.320621468926554	.	148800001	148960000	#DADAFF	1	0.5
chr1	149000001	149200000	B.2.1.2.2.2.2.2.1	0.0861581920903955	.	149000001	149200000	#4848FF	1	0.25
chr1	149200001	149480000	B.1.1.2.1.2.1.1.1	0.334745762711864	.	149200001	149480000	#DADAFF	1	0.5
chr1	149560001	149760000	B.1.1.2.2.2.1.1.1.2	0.319209039548023	.	149560001	149760000	#DADAFF	1	0.5
chr1	149760001	150200000	A.1.1.1.1.2.1.2.1.2	0.977401129943503	.	149760001	150200000	#FF0000	1	1
chr1	150200001	150520000	A.1.1.1.1.1.1.2.2.2	0.990112994350282	.	150200001	150520000	#FF0000	1	1
chr1	150520001	151000000	A.1.1.1.1.1.1.2.2.1	0.991525423728814	.	150520001	151000000	#FF0000	1	1
chr1	151000001	151240000	A.1.1.2.1.1.2.2.2.2	0.892655367231638	.	151000001	151240000	#FF0000	1	1
chr1	151240001	151400000	A.1.2.1.1.2.2.1.1.1	0.785310734463277	.	151240001	151400000	#FF4848	1	0.875
chr1	151400001	151640000	A.1.1.2.1.1.2.2.2.1	0.894067796610169	.	151400001	151640000	#FF0000	1	1
chr1	151640001	151840000	A.1.2.1.1.2.2.1.2.1	0.782485875706215	.	151640001	151840000	#FF4848	1	0.875
chr1	151840001	152000000	A.1.2.2.1.2.1.2.2.1.1.1	0.659604519774011	.	151840001	152000000	#FF4848	1	0.875
chr1	152000001	152200000	B.1.1.1.2.2.1.2	0.347457627118644	.	152000001	152200000	#DADAFF	1	0.5
chr1	152200001	152480000	B.2.1.2.1.1.1.1.2.2	0.142655367231638	.	152200001	152480000	#4848FF	1	0.25
chr1	152480001	152800000	B.2.2.1.2.2.2.1.2	0.0338983050847458	.	152480001	152800000	#0000FF	1	0.125
chr1	152800001	153000000	B.2.1.2.2.2.1.2.1.2	0.0903954802259887	.	152800001	153000000	#4848FF	1	0.25
chr1	153000001	153280000	B.2.1.1.1.1.2.1	0.19774011299435	.	153000001	153280000	#4848FF	1	0.25
chr1	153280001	153480000	A.2.2.2.2.2.1.1.1.1.2	0.401129943502825	.	153280001	153480000	#FFDADA	1	0.625
chr1	153480001	153640000	A.1.2.1.1.2.2.1.2.2	0.781073446327684	.	153480001	153640000	#FF4848	1	0.875
chr1	153640001	153960000	A.1.1.1.2.1.1.2.1.2.2	0.954802259887006	.	153640001	153960000	#FF0000	1	1
chr1	153960001	154120000	A.1.2.1.1.2.2.1.1.2	0.783898305084746	.	153960001	154120000	#FF4848	1	0.875
chr1	154120001	154520000	A.1.1.1.1.2.1.2.1.1.1	0.980225988700565	.	154120001	154520000	#FF0000	1	1
chr1	154520001	154920000	A.1.1.2.2.1.2.1.2.1	0.854519774011299	.	154520001	154920000	#FF0000	1	1
chr1	154920001	155160000	A.1.1.2.2.1.2.1.1.2.1	0.857344632768362	.	154920001	155160000	#FF0000	1	1
chr1	155160001	155720000	A.1.1.1.1.1.1.1.1.1	1	.	155160001	155720000	#FF0000	1	1
chr1	155720001	156080000	A.1.1.1.1.2.1.2.1.1.2	0.978813559322034	.	155720001	156080000	#FF0000	1	1
chr1	156080001	156320000	A.1.1.1.2.1.2.2.1.2	0.946327683615819	.	156080001	156320000	#FF0000	1	1
chr1	156320001	156600000	A.1.1.1.2.1.1.2.1.1	0.957627118644068	.	156320001	156600000	#FF0000	1	1
chr1	156600001	156920000	A.1.1.1.1.1.2.2	0.985875706214689	.	156600001	156920000	#FF0000	1	1
chr1	156920001	157160000	A.2.1.1.2.2.2.1.1.1.2	0.545197740112994	.	156920001	157160000	#FF9191	1	0.75
chr1	157160001	157520000	B.2.2.1.1.2.1.1.1.1	0.0706214689265537	.	157160001	157520000	#0000FF	1	0.125
chr1	157520001	157920000	B.2.2.2.1.1.2.1.1	0.0211864406779661	.	157520001	157920000	#0000FF	1	0.125
chr1	157920001	158120000	A.2.2.1.2.1.1.1	0.461864406779661	.	157920001	158120000	#FFDADA	1	0.625
chr1	158120001	158480000	B.2.2.1.1.2.1.1.2.2.1.1	0.0621468926553672	.	158120001	158480000	#0000FF	1	0.125
chr1	158480001	158960000	B.2.2.1.2.2.2.1.1.1.1	0.038135593220339	.	158480001	158960000	#0000FF	1	0.125
chr1	158960001	159080000	B.1.1.2.2.2.1.1.2.2.2	0.314971751412429	.	158960001	159080000	#DADAFF	1	0.5
chr1	159080001	159800000	B.2.1.2.2.2.1.2.2	0.0889830508474576	.	159080001	159800000	#4848FF	1	0.25
chr1	159800001	160040000	A.2.1.2.1.1.1.1	0.538135593220339	.	159800001	160040000	#FF9191	1	0.75
chr1	160040001	160320000	A.1.1.2.2.2.2.2	0.820621468926554	.	160040001	160320000	#FF0000	1	1
chr1	160320001	160640000	B.1.2.1.2.2.1.2	0.272598870056497	.	160320001	160640000	#9191FF	1	0.375
chr1	160640001	160960000	B.1.1.1.2.2.1.1.1.1	0.354519774011299	.	160640001	160960000	#DADAFF	1	0.5
chr1	160960001	161120000	A.1.2.1.1.1.2.1.1.2.1	0.814971751412429	.	160960001	161120000	#FF4848	1	0.875
chr1	161120001	161440000	A.1.1.1.2.1.1.2.1.2.1	0.956214689265537	.	161120001	161440000	#FF0000	1	1
chr1	161440001	161720000	A.1.2.2.1.2.2.2.2.2.2	0.638418079096045	.	161440001	161720000	#FF4848	1	0.875
chr1	161720001	162040000	A.1.1.2.2.2.2.1.2.2	0.822033898305085	.	161720001	162040000	#FF0000	1	1
chr1	162040001	162560000	A.1.1.1.2.2.2.2.2.1	0.923728813559322	.	162040001	162560000	#FF0000	1	1
chr1	162560001	162800000	A.2.1.1.2.2.1.2.1.2	0.553672316384181	.	162560001	162800000	#FF9191	1	0.75
chr1	162800001	163320000	A.2.2.2.2.2.1.1.2.1	0.396892655367232	.	162800001	163320000	#FFDADA	1	0.625
chr1	163320001	164120000	B.2.2.2.1.1.2.2	0.018361581920904	.	163320001	164120000	#0000FF	1	0.125
chr1	164120001	164520000	B.2.1.2.2.2.1.1.1	0.0946327683615819	.	164120001	164520000	#4848FF	1	0.25
chr1	164520001	164760000	A.2.1.1.2.2.1.1.2	0.556497175141243	.	164520001	164760000	#FF9191	1	0.75
chr1	164760001	165080000	B.2.1.2.1.1.1.1.2.1.2	0.144067796610169	.	164760001	165080000	#4848FF	1	0.25
chr1	165080001	165320000	B.2.2.1.1.2.1.1.2.2.2	0.0593220338983051	.	165080001	165320000	#0000FF	1	0.125
chr1	165320001	165560000	B.2.1.2.1.1.1.1.2.1.1	0.145480225988701	.	165320001	165560000	#4848FF	1	0.25
chr1	165560001	165880000	A.2.1.1.2.2.1.1.1	0.557909604519774	.	165560001	165880000	#FF9191	1	0.75
chr1	165880001	166160000	B.2.2.1.1.2.1.1.2.2.1.2	0.0607344632768362	.	165880001	166160000	#0000FF	1	0.125
chr1	166160001	166440000	B.2.2.2.1.1.2.1.2	0.019774011299435	.	166160001	166440000	#0000FF	1	0.125
chr1	166440001	166800000	B.2.2.1.2.2.2.2.2.1	0.0282485875706215	.	166440001	166800000	#0000FF	1	0.125
chr1	166800001	167040000	B.1.2.2.1.1.1.1.2.2	0.257062146892655	.	166800001	167040000	#9191FF	1	0.375
chr1	167040001	167200000	B.1.1.1.2.2.1.1.1.2.1.2	0.351694915254237	.	167040001	167200000	#DADAFF	1	0.5
chr1	167200001	167520000	A.2.1.2.2.2.1.1.2.2	0.495762711864407	.	167200001	167520000	#FF9191	1	0.75
chr1	167520001	167680000	A.2.1.2.1.1.2.2.1.2.2	0.528248587570621	.	167520001	167680000	#FF9191	1	0.75
chr1	167680001	167840000	A.1.2.1.1.1.2.1.1.2.2	0.813559322033898	.	167680001	167840000	#FF4848	1	0.875
chr1	167840001	168000000	A.1.1.2.2.2.2.1.2.1	0.823446327683616	.	167840001	168000000	#FF0000	1	1
chr1	168000001	168280000	A.1.2.1.1.1.2.1.1.1	0.81638418079096	.	168000001	168280000	#FF4848	1	0.875
chr1	168280001	168560000	A.1.2.2.1.1.1.2.2.1.1.1	0.692090395480226	.	168280001	168560000	#FF4848	1	0.875
chr1	168560001	169120000	A.1.1.2.1.2.2.2.1	0.875706214689266	.	168560001	169120000	#FF0000	1	1
chr1	169120001	169360000	A.2.1.1.2.2.1.2.1.1	0.555084745762712	.	169120001	169360000	#FF9191	1	0.75
chr1	169360001	169520000	A.2.1.1.2.2.2.1.1.1.1.2	0.546610169491525	.	169360001	169520000	#FF9191	1	0.75
chr1	169520001	169840000	A.2.2.2.2.2.1.1.2.2.2	0.394067796610169	.	169520001	169840000	#FFDADA	1	0.625
chr1	169840001	170080000	B.1.1.1.2.2.1.1.1.2.1.1	0.353107344632768	.	169840001	170080000	#DADAFF	1	0.5
chr1	170080001	170560000	B.2.2.1.1.2.1.1.2.1.2	0.0635593220338983	.	170080001	170560000	#0000FF	1	0.125
chr1	170560001	170720000	B.2.1.2.2.2.1.2.1.1	0.0918079096045198	.	170560001	170720000	#4848FF	1	0.25
chr1	170720001	170920000	B.2.2.1.1.2.1.1.1.2.1	0.0692090395480226	.	170720001	170920000	#0000FF	1	0.125
chr1	170920001	171440000	B.2.1.1.2.2.1.2.2	0.159604519774011	.	170920001	171440000	#4848FF	1	0.25
chr1	171440001	171720000	A.2.1.1.2.2.2.1.1.1.1.1.1.1	0.550847457627119	.	171440001	171720000	#FF9191	1	0.75
chr1	171720001	171960000	A.2.1.2.2.2.1.1.2.1	0.497175141242938	.	171720001	171960000	#FF9191	1	0.75
chr1	171960001	172400000	A.1.2.2.2.1.2.2.1.2.1	0.624293785310734	.	171960001	172400000	#FF4848	1	0.875
chr1	172400001	172680000	A.1.2.1.2.1.2.2.2.1.2	0.730225988700565	.	172400001	172680000	#FF4848	1	0.875
chr1	172680001	173160000	A.1.2.1.2.1.2.2.2.1.1	0.731638418079096	.	172680001	173160000	#FF4848	1	0.875
chr1	173160001	173400000	A.1.2.2.1.1.1.2.1.1.1.1.2	0.699152542372881	.	173160001	173400000	#FF4848	1	0.875
chr1	173400001	173840000	A.1.1.2.1.2.1.1.1.1	0.891242937853107	.	173400001	173840000	#FF0000	1	1
chr1	173840001	174240000	A.1.1.1.2.2.2.2.2.2	0.922316384180791	.	173840001	174240000	#FF0000	1	1
chr1	174240001	174720000	A.2.2.1.1.2.1.2.2	0.467514124293785	.	174240001	174720000	#FFDADA	1	0.625
chr1	174720001	175000000	A.2.1.1.2.2.2.1.1.1.1.1.2	0.548022598870056	.	174720001	175000000	#FF9191	1	0.75
chr1	175000001	175280000	B.1.2.2.1.2.2.2	0.225988700564972	.	175000001	175280000	#9191FF	1	0.375
chr1	175280001	175600000	B.2.2.1.2.2.2.1.1.2	0.0353107344632768	.	175280001	175600000	#0000FF	1	0.125
chr1	175600001	175880000	B.2.2.1.1.2.1.1.1.2.2.2	0.0663841807909605	.	175600001	175880000	#0000FF	1	0.125
chr1	175880001	176200000	A.2.2.2.2.2.1.1.2.2.1	0.395480225988701	.	175880001	176200000	#FFDADA	1	0.625
chr1	176200001	176520000	B.2.2.1.2.2.2.1.1.1.2	0.0367231638418079	.	176200001	176520000	#0000FF	1	0.125
chr1	176520001	176840000	B.2.2.2.1.1.1.1	0.0254237288135593	.	176520001	176840000	#0000FF	1	0.125
chr1	176840001	177120000	B.2.2.1.2.2.2.2.2.2	0.0268361581920904	.	176840001	177120000	#0000FF	1	0.125
chr1	177120001	177240000	B.2.1.1.2.2.1.2.1	0.161016949152542	.	177120001	177240000	#4848FF	1	0.25
chr1	177240001	177920000	B.2.2.2.2.1.2.2	0.00282485875706215	.	177240001	177920000	#0000FF	1	0.125
chr1	177920001	178240000	A.2.1.2.2.2.2.1.1	0.490112994350282	.	177920001	178240000	#FF9191	1	0.75
chr1	178240001	178480000	A.2.1.1.2.2.2.1.1.1.1.1.1.2	0.549435028248588	.	178240001	178480000	#FF9191	1	0.75
chr1	178480001	178720000	A.1.2.2.1.1.1.2.2.1.1.2.1	0.690677966101695	.	178480001	178720000	#FF4848	1	0.875
chr1	178720001	179040000	A.1.2.1.1.1.2.1.2	0.812146892655367	.	178720001	179040000	#FF4848	1	0.875
chr1	179040001	179360000	A.1.1.2.1.2.1.1.2.1	0.888418079096045	.	179040001	179360000	#FF0000	1	1
chr1	179360001	179640000	B.1.1.1.2.2.1.1.1.2.2	0.350282485875706	.	179360001	179640000	#DADAFF	1	0.5
chr1	179640001	179840000	A.2.1.2.1.1.2.2.1.1	0.531073446327684	.	179640001	179840000	#FF9191	1	0.75
chr1	179840001	180160000	A.1.1.2.1.2.1.1.1.2	0.889830508474576	.	179840001	180160000	#FF0000	1	1
chr1	180160001	180480000	A.1.2.1.2.1.2.2.2.2	0.728813559322034	.	180160001	180480000	#FF4848	1	0.875
chr1	180480001	180840000	A.1.2.2.2.1.2.2.1.1.2	0.625706214689266	.	180480001	180840000	#FF4848	1	0.875
chr1	180840001	181160000	A.1.2.2.1.1.1.2.2.1.2	0.687853107344633	.	180840001	181160000	#FF4848	1	0.875
chr1	181160001	181440000	B.2.1.2.2.2.1.1.2	0.0932203389830508	.	181160001	181440000	#4848FF	1	0.25
chr1	181440001	181720000	B.2.2.2.2.1.1.1	0.00847457627118644	.	181440001	181720000	#0000FF	1	0.125
chr1	181720001	182040000	B.2.2.1.2.2.2.2.1.2	0.0296610169491525	.	181720001	182040000	#0000FF	1	0.125
chr1	182040001	182400000	B.2.1.1.2.1.1	0.173728813559322	.	182040001	182400000	#4848FF	1	0.25
chr1	182400001	182800000	B.1.1.1.2.2.1.1.2	0.348870056497175	.	182400001	182800000	#DADAFF	1	0.5
chr1	182800001	183240000	A.1.1.2.1.2.1.1.2.2	0.887005649717514	.	182800001	183240000	#FF0000	1	1
chr1	183240001	183600000	A.1.2.1.1.1.2.2.2.2	0.806497175141243	.	183240001	183600000	#FF4848	1	0.875
chr1	183600001	183920000	B.1.1.2.1.2.1.2	0.331920903954802	.	183600001	183920000	#DADAFF	1	0.5
chr1	183920001	184240000	B.2.1.1.2.2.1.1.1	0.163841807909605	.	183920001	184240000	#4848FF	1	0.25
chr1	184240001	184680000	B.2.2.1.1.2.1.1.2.1.1	0.0649717514124294	.	184240001	184680000	#0000FF	1	0.125
chr1	184680001	184960000	A.2.2.1.1.2.1.2.1	0.468926553672316	.	184680001	184960000	#FFDADA	1	0.625
chr1	184960001	185160000	A.2.1.2.1.1.2.2.1.2.1	0.529661016949153	.	184960001	185160000	#FF9191	1	0.75
chr1	185160001	185680000	A.1.2.2.1.1.1.2.2.1.1.2.2	0.689265536723164	.	185160001	185680000	#FF4848	1	0.875
chr1	185680001	186320000	A.1.2.2.1.1.1.2.1.1.1.1.1	0.700564971751412	.	185680001	186320000	#FF4848	1	0.875
chr1	186320001	186600000	A.1.2.1.2.1.2.2.1.1.1.2.1	0.73728813559322	.	186320001	186600000	#FF4848	1	0.875
chr1	186600001	186960000	A.1.2.1.1.1.2.2.1.1	0.810734463276836	.	186600001	186960000	#FF4848	1	0.875
chr1	186960001	187200000	B.1.1.1.1.1.2.2.2	0.374293785310734	.	186960001	187200000	#DADAFF	1	0.5
chr1	187200001	187720000	B.1.2.1.1.2.2.2	0.292372881355932	.	187200001	187720000	#9191FF	1	0.375
chr1	187720001	188720000	B.1.2.2.1.1.1.1.1.1.1	0.265536723163842	.	187720001	188720000	#9191FF	1	0.375
chr1	188720001	188920000	B.1.2.1.1.2.1.1.2	0.298022598870056	.	188720001	188920000	#9191FF	1	0.375
chr1	188920001	189160000	B.1.2.2.1.1.1.1.1.2.1.2	0.261299435028249	.	188920001	189160000	#9191FF	1	0.375
chr1	189160001	189480000	B.1.2.2.1.1.1.1.1.2.1.1	0.26271186440678	.	189160001	189480000	#9191FF	1	0.375
chr1	189480001	189680000	B.1.1.2.2.1.1	0.323446327683616	.	189480001	189680000	#DADAFF	1	0.5
chr1	189680001	189840000	B.1.2.1.1.2.2.1	0.293785310734463	.	189680001	189840000	#9191FF	1	0.375
chr1	189840001	190440000	B.1.2.2.1.2.2.1.1.1	0.231638418079096	.	189840001	190440000	#9191FF	1	0.375
chr1	190440001	190720000	B.2.1.1.2.1.2.2.1.1	0.168079096045198	.	190440001	190720000	#4848FF	1	0.25
chr1	190720001	191080000	B.2.1.2.1.2.2.2.1	0.104519774011299	.	190720001	191080000	#4848FF	1	0.25
chr1	191080001	191520000	B.2.1.2.1.2.2.2.2	0.103107344632768	.	191080001	191520000	#4848FF	1	0.25
chr1	191520001	191880000	B.2.1.2.1.2.2.1	0.105932203389831	.	191520001	191880000	#4848FF	1	0.25
chr1	191880001	192240000	B.2.1.2.2.2.2.1	0.0875706214689266	.	191880001	192240000	#4848FF	1	0.25
chr1	192240001	192440000	B.2.1.1.2.1.2.1.1	0.172316384180791	.	192240001	192440000	#4848FF	1	0.25
chr1	192440001	192760000	A.2.2.1.1.2.1.1	0.470338983050847	.	192440001	192760000	#FFDADA	1	0.625
chr1	192760001	193080000	A.1.2.2.2.1.2.2.1.2.2	0.622881355932203	.	192760001	193080000	#FF4848	1	0.875
chr1	193080001	193280000	A.2.1.1.2.2.1.2.2	0.55225988700565	.	193080001	193280000	#FF9191	1	0.75
chr1	193280001	193600000	B.1.1.1.2.1.2.2.1.2	0.357344632768362	.	193280001	193600000	#DADAFF	1	0.5
chr1	193600001	193760000	A.2.2.2.2.1.1.1.1	0.415254237288136	.	193600001	193760000	#FFDADA	1	0.625
chr1	193760001	194040000	B.1.1.2.2.1.2	0.322033898305085	.	193760001	194040000	#DADAFF	1	0.5
chr1	194040001	194280000	B.1.2.2.1.1.1.1.1.1.2	0.264124293785311	.	194040001	194280000	#9191FF	1	0.375
chr1	194280001	194480000	B.1.2.2.1.1.1.1.1.2.2	0.259887005649718	.	194280001	194480000	#9191FF	1	0.375
chr1	194480001	195120000	B.1.2.2.1.2.2.1.2.1	0.228813559322034	.	194480001	195120000	#9191FF	1	0.375
chr1	195120001	195320000	B.2.1.1.2.1.2.2.1.2	0.166666666666667	.	195120001	195320000	#4848FF	1	0.25
chr1	195320001	195800000	B.2.1.1.2.1.2.1.2.2	0.169491525423729	.	195320001	195800000	#4848FF	1	0.25
chr1	195800001	196120000	B.2.1.1.2.1.2.1.2.1	0.17090395480226	.	195800001	196120000	#4848FF	1	0.25
chr1	196120001	196280000	B.1.2.2.1.2.2.1.1.2	0.230225988700565	.	196120001	196280000	#9191FF	1	0.375
chr1	196280001	196680000	B.1.1.1.2.1.2.1	0.360169491525424	.	196280001	196680000	#DADAFF	1	0.5
chr1	196680001	197080000	B.1.2.1.1.2.1.1.1	0.299435028248588	.	196680001	197080000	#9191FF	1	0.375
chr1	197080001	197360000	A.2.1.2.1.1.2.1.1	0.533898305084746	.	197080001	197360000	#FF9191	1	0.75
chr1	197360001	197480000	A.2.2.1.2.2.2.1.2	0.440677966101695	.	197360001	197480000	#FFDADA	1	0.625
chr1	197480001	197880000	A.1.2.2.1.1.1.2.1.1.2	0.694915254237288	.	197480001	197880000	#FF4848	1	0.875
chr1	197880001	198120000	A.1.2.2.1.1.1.2.1.1.1.2.2	0.696327683615819	.	197880001	198120000	#FF4848	1	0.875
chr1	198120001	198480000	A.1.2.1.2.1.2.2.1.1.2	0.734463276836158	.	198120001	198480000	#FF4848	1	0.875
chr1	198480001	198680000	A.1.2.2.1.1.1.2.1.1.1.2.1	0.69774011299435	.	198480001	198680000	#FF4848	1	0.875
chr1	198680001	199120000	A.2.2.1.1.2.2.1.2	0.464689265536723	.	198680001	199120000	#FFDADA	1	0.625
chr1	199120001	199560000	A.2.2.1.1.2.2.1.1	0.466101694915254	.	199120001	199560000	#FFDADA	1	0.625
chr1	199560001	200040000	A.2.1.1.1.1.1.2.2.2	0.597457627118644	.	199560001	200040000	#FF9191	1	0.75
chr1	200040001	200280000	A.2.1.1.2.2.2.1.1.2	0.543785310734463	.	200040001	200280000	#FF9191	1	0.75
chr1	200280001	200520000	A.1.2.1.2.1.2.1.2	0.740112994350282	.	200280001	200520000	#FF4848	1	0.875
chr1	200520001	200840000	A.1.1.1.2.2.2.1.1	0.929378531073446	.	200520001	200840000	#FF0000	1	1
chr1	200840001	201160000	A.1.1.2.1.2.2.1.2	0.877118644067797	.	200840001	201160000	#FF0000	1	1
chr1	201160001	201400000	A.1.1.2.2.1.1.1.2	0.870056497175141	.	201160001	201400000	#FF0000	1	1
chr1	201400001	201840000	A.1.1.1.1.2.1.1.1.1	0.984463276836158	.	201400001	201840000	#FF0000	1	1
chr1	201840001	202120000	A.1.1.1.1.1.1.1.2.1	0.997175141242938	.	201840001	202120000	#FF0000	1	1
chr1	202120001	202360000	A.1.1.2.1.1.2.1.2.2.2	0.903954802259887	.	202120001	202360000	#FF0000	1	1
chr1	202360001	202720000	A.1.1.2.2.1.1.2.1.1	0.86864406779661	.	202360001	202720000	#FF0000	1	1
chr1	202720001	203000000	A.1.1.2.1.1.2.1.2.2.1	0.905367231638418	.	202720001	203000000	#FF0000	1	1
chr1	203000001	203240000	A.1.2.2.1.2.2.1.1.1	0.651129943502825	.	203000001	203240000	#FF4848	1	0.875
chr1	203240001	203480000	A.1.2.1.2.2.2.1	0.717514124293785	.	203240001	203480000	#FF4848	1	0.875
chr1	203480001	203800000	A.1.1.1.1.2.1.2.2.1.2	0.974576271186441	.	203480001	203800000	#FF0000	1	1
chr1	203800001	204120000	A.1.1.1.2.1.2.1.2.2	0.949152542372881	.	203800001	204120000	#FF0000	1	1
chr1	204120001	204480000	A.1.1.1.2.1.1.2.2	0.953389830508475	.	204120001	204480000	#FF0000	1	1
chr1	204480001	204800000	A.1.2.2.1.2.2.1.2.1	0.648305084745763	.	204480001	204800000	#FF4848	1	0.875
chr1	204800001	204920000	B.1.1.1.1.2.1.1	0.372881355932203	.	204800001	204920000	#DADAFF	1	0.5
chr1	204920001	205240000	A.1.1.2.2.1.1.2.2.2.1	0.864406779661017	.	204920001	205240000	#FF0000	1	1
chr1	205240001	205520000	A.1.1.2.2.1.1.2.2.2.2	0.862994350282486	.	205240001	205520000	#FF0000	1	1
chr1	205520001	205960000	A.1.1.1.2.1.2.1.2.1	0.950564971751412	.	205520001	205960000	#FF0000	1	1
chr1	206040001	206200000	A.2.1.1.1.2.2.2.1.2.1	0.57909604519774	.	206040001	206200000	#FF9191	1	0.75
chr1	206200001	206360000	A.2.1.1.1.2.2.2.2	0.576271186440678	.	206200001	206360000	#FF9191	1	0.75
chr1	206480001	206600000	A.2.1.2.1.2.2.2.2	0.508474576271186	.	206480001	206600000	#FF9191	1	0.75
chr1	206600001	206800000	A.1.1.2.2.1.1.1.1	0.871468926553672	.	206600001	206800000	#FF0000	1	1
chr1	206800001	207240000	A.1.1.1.1.2.1.1.2	0.981638418079096	.	206800001	207240000	#FF0000	1	1
chr1	207240001	207520000	A.1.1.1.2.2.2.2.1.2	0.925141242937853	.	207240001	207520000	#FF0000	1	1
chr1	207520001	207760000	A.1.2.2.2.1.2.1.2.2	0.628531073446328	.	207520001	207760000	#FF4848	1	0.875
chr1	207760001	208000000	A.1.2.1.2.1.2.2.1.1.1.1	0.738700564971751	.	207760001	208000000	#FF4848	1	0.875
chr1	208000001	208440000	A.2.1.1.2.2.2.1.2.2	0.540960451977401	.	208000001	208440000	#FF9191	1	0.75
chr1	208440001	208800000	B.2.2.1.2.2.2.2.1.1.1	0.0324858757062147	.	208440001	208800000	#0000FF	1	0.125
chr1	208800001	209400000	B.2.2.2.1.1.1.2.1	0.0240112994350282	.	208800001	209400000	#0000FF	1	0.125
chr1	209400001	209760000	B.1.2.1.1.2.1.2.1	0.296610169491525	.	209400001	209760000	#9191FF	1	0.375
chr1	209760001	210000000	A.2.2.2.1.1.2.1.1.2	0.43361581920904	.	209760001	210000000	#FFDADA	1	0.625
chr1	210000001	210200000	B.1.2.1.1.2.1.2.2	0.295197740112994	.	210000001	210200000	#9191FF	1	0.375
chr1	210200001	210560000	B.2.1.1.2.2.1.1.2	0.162429378531073	.	210200001	210560000	#4848FF	1	0.25
chr1	210560001	210800000	B.2.2.1.1.2.1.1.1.2.2.1	0.0677966101694915	.	210560001	210800000	#0000FF	1	0.125
chr1	210800001	211440000	B.2.2.1.2.2.2.2.1.1.2	0.0310734463276836	.	210800001	211440000	#0000FF	1	0.125
chr1	211440001	211680000	A.2.1.1.2.2.2.1.2.1	0.542372881355932	.	211440001	211680000	#FF9191	1	0.75
chr1	211680001	211840000	A.1.2.2.1.1.1.1.1.2.1	0.706214689265537	.	211680001	211840000	#FF4848	1	0.875
chr1	211840001	212200000	A.1.1.2.2.2.2.1.1.1	0.826271186440678	.	211840001	212200000	#FF0000	1	1
chr1	212200001	212640000	A.1.1.2.2.2.2.1.1.2	0.824858757062147	.	212200001	212640000	#FF0000	1	1
chr1	212640001	212800000	A.1.2.1.2.1.2.1.1	0.741525423728814	.	212640001	212800000	#FF4848	1	0.875
chr1	212800001	213000000	A.1.2.1.2.1.2.2.1.1.1.2.2	0.735875706214689	.	212800001	213000000	#FF4848	1	0.875
chr1	213000001	213240000	A.1.2.2.2.1.2.2.1.1.1	0.627118644067797	.	213000001	213240000	#FF4848	1	0.875
chr1	213240001	213440000	A.2.2.2.2.2.1.2.2	0.391242937853107	.	213240001	213440000	#FFDADA	1	0.625
chr1	213440001	214360000	B.2.2.2.1.1.1.2.2	0.0225988700564972	.	213440001	214360000	#0000FF	1	0.125
chr1	214360001	214520000	A.2.2.2.1.1.2.1.1.1	0.435028248587571	.	214360001	214520000	#FFDADA	1	0.625
chr1	214520001	214800000	A.1.2.2.1.1.1.2.2.2.1	0.686440677966102	.	214520001	214800000	#FF4848	1	0.875
chr1	214800001	215400000	B.2.1.1.2.2.2.2.2.1.1	0.151129943502825	.	214800001	215400000	#4848FF	1	0.25
chr1	215400001	215800000	B.2.1.1.2.1.2.2.2	0.165254237288136	.	215400001	215800000	#4848FF	1	0.25
chr1	215800001	216400000	B.2.2.1.1.2.1.2	0.057909604519774	.	215800001	216400000	#0000FF	1	0.125
chr1	216400001	216720000	B.1.2.2.1.2.2.1.2.2	0.227401129943503	.	216400001	216720000	#9191FF	1	0.375
chr1	216720001	216880000	B.2.1.1.2.2.2.2.1.1.1	0.155367231638418	.	216720001	216880000	#4848FF	1	0.25
chr1	216880001	217360000	B.2.1.2.2.2.2.2.2.2	0.0819209039548023	.	216880001	217360000	#4848FF	1	0.25
chr1	217360001	217440000	B.2.1.2.1.2.1.1.2.2	0.114406779661017	.	217360001	217440000	#4848FF	1	0.25
chr1	217440001	217600000	B.1.2.2.1.1.1.2.2	0.252824858757062	.	217440001	217600000	#9191FF	1	0.375
chr1	217600001	217840000	B.1.1.1.2.1.2.2.2	0.355932203389831	.	217600001	217840000	#DADAFF	1	0.5
chr1	217840001	218440000	B.2.1.1.2.2.2.2.2.1.2	0.149717514124294	.	217840001	218440000	#4848FF	1	0.25
chr1	218440001	218920000	A.2.1.1.2.1.1.1	0.574858757062147	.	218440001	218920000	#FF9191	1	0.75
chr1	218920001	219360000	A.2.2.1.1.2.2.2	0.463276836158192	.	218920001	219360000	#FFDADA	1	0.625
chr1	219360001	219600000	B.1.1.1.1.1.2.1	0.377118644067797	.	219360001	219600000	#DADAFF	1	0.5
chr1	219600001	219760000	B.1.1.1.2.1.2.2.1.1	0.358757062146893	.	219600001	219760000	#DADAFF	1	0.5
chr1	219760001	220000000	B.1.1.1.1.1.2.2.1	0.375706214689266	.	219760001	220000000	#DADAFF	1	0.5
chr1	220000001	220160000	A.2.1.2.1.1.2.1.2	0.532485875706215	.	220000001	220160000	#FF9191	1	0.75
chr1	220160001	220360000	A.1.2.1.1.1.2.2.1.2	0.809322033898305	.	220160001	220360000	#FF4848	1	0.875
chr1	220360001	220960000	A.1.1.2.1.2.2.2.2.2	0.872881355932203	.	220360001	220960000	#FF0000	1	1
chr1	220960001	221360000	A.1.2.2.1.1.1.2.1.2	0.693502824858757	.	220960001	221360000	#FF4848	1	0.875
chr1	221360001	221600000	A.1.2.2.1.2.2.2.2.1.1	0.644067796610169	.	221360001	221600000	#FF4848	1	0.875
chr1	221600001	221920000	A.1.2.2.2.1.2.1.2.1	0.629943502824859	.	221600001	221920000	#FF4848	1	0.875
chr1	221920001	222200000	A.1.2.2.1.2.2.2.2.1.2	0.642655367231638	.	221920001	222200000	#FF4848	1	0.875
chr1	222200001	222360000	A.2.2.2.1.2.2.2.1.1	0.419491525423729	.	222200001	222360000	#FFDADA	1	0.625
chr1	222360001	222640000	A.2.2.1.2.2.2.1.1	0.442090395480226	.	222360001	222640000	#FFDADA	1	0.625
chr1	222640001	222840000	A.2.1.1.1.2.2.2.1.2.2	0.577683615819209	.	222640001	222840000	#FF9191	1	0.75
chr1	222840001	223280000	A.1.1.1.2.2.2.1.2	0.927966101694915	.	222840001	223280000	#FF0000	1	1
chr1	223280001	223720000	B.1.1.1.1.2.2.2.2	0.367231638418079	.	223280001	223720000	#DADAFF	1	0.5
chr1	223720001	223840000	B.1.1.1.1.2.2.2.1	0.36864406779661	.	223720001	223840000	#DADAFF	1	0.5
chr1	223840001	224320000	A.1.2.1.2.2.1.2.2.1	0.720338983050847	.	223840001	224320000	#FF4848	1	0.875
chr1	224320001	224640000	A.1.1.1.2.1.2.1.1	0.951977401129944	.	224320001	224640000	#FF0000	1	1
chr1	224640001	224880000	B.1.1.1.1.2.1.2	0.371468926553672	.	224640001	224880000	#DADAFF	1	0.5
chr1	224880001	225120000	B.1.2.2.2.1.1.2	0.221751412429379	.	224880001	225120000	#9191FF	1	0.375
chr1	225120001	225640000	A.2.1.1.1.2.2.2.1.1.1	0.581920903954802	.	225120001	225640000	#FF9191	1	0.75
chr1	225640001	226240000	A.1.1.1.1.2.1.1.1.2	0.983050847457627	.	225640001	226240000	#FF0000	1	1
chr1	226240001	226600000	A.1.1.2.1.1.2.1.2.1.1	0.90819209039548	.	226240001	226600000	#FF0000	1	1
chr1	226600001	226760000	A.2.1.2.2.2.1.2.1.2	0.492937853107345	.	226600001	226760000	#FF9191	1	0.75
chr1	226760001	227240000	A.1.2.2.1.2.2.1.2.2	0.646892655367232	.	226760001	227240000	#FF4848	1	0.875
chr1	227240001	227640000	A.1.2.1.1.2.1.1.1.1	0.805084745762712	.	227240001	227640000	#FF4848	1	0.875
chr1	227640001	227920000	A.2.2.1.2.2.2.2	0.439265536723164	.	227640001	227920000	#FFDADA	1	0.625
chr1	227920001	228280000	A.1.2.2.1.2.2.1.1.2	0.649717514124294	.	227920001	228280000	#FF4848	1	0.875
chr1	228280001	228760000	A.1.2.1.1.2.2.2.2.2.2	0.761299435028249	.	228280001	228760000	#FF4848	1	0.875
chr1	228760001	229040000	A.1.2.2.1.2.2.2.2.2.1.2	0.639830508474576	.	228760001	229040000	#FF4848	1	0.875
chr1	229040001	229400000	A.1.2.1.1.2.2.2.1.2.2	0.771186440677966	.	229040001	229400000	#FF4848	1	0.875
chr1	229400001	229680000	A.1.1.2.2.1.1.2.2.1	0.865819209039548	.	229400001	229680000	#FF0000	1	1
chr1	229680001	230160000	A.2.1.1.1.2.2.2.1.1.2	0.580508474576271	.	229680001	230160000	#FF9191	1	0.75
chr1	230160001	230440000	A.1.2.2.1.2.2.2.2.2.1.1	0.641242937853107	.	230160001	230440000	#FF4848	1	0.875
chr1	230440001	230760000	B.1.1.1.2.2.2.2.2	0.340395480225989	.	230440001	230760000	#DADAFF	1	0.5
chr1	230760001	231120000	A.2.1.2.1.1.2.2.2	0.52683615819209	.	230760001	231120000	#FF9191	1	0.75
chr1	231120001	231400000	A.2.2.2.1.2.2.2.2	0.416666666666667	.	231120001	231400000	#FFDADA	1	0.625
chr1	231400001	231760000	A.1.2.2.2.1.2.2.2	0.621468926553672	.	231400001	231760000	#FF4848	1	0.875
chr1	231760001	232040000	B.2.1.1.1.1.1.1.1	0.203389830508475	.	231760001	232040000	#4848FF	1	0.25
chr1	232040001	232240000	B.2.1.1.2.2.2.2.1.2	0.152542372881356	.	232040001	232240000	#4848FF	1	0.25
chr1	232240001	232720000	B.2.1.2.1.2.1.2.2	0.107344632768362	.	232240001	232720000	#4848FF	1	0.25
chr1	232720001	233080000	B.1.2.2.2.1.1.1.2	0.22316384180791	.	232720001	233080000	#9191FF	1	0.375
chr1	233080001	233440000	A.2.1.2.2.2.1.2.2	0.491525423728814	.	233080001	233440000	#FF9191	1	0.75
chr1	233440001	233880000	A.1.2.2.1.1.1.2.2.2.2	0.685028248587571	.	233440001	233880000	#FF4848	1	0.875
chr1	233880001	234240000	A.2.2.2.1.1.2.1.2	0.432203389830508	.	233880001	234240000	#FFDADA	1	0.625
chr1	234240001	234600000	A.2.1.1.2.1.2.1.2	0.569209039548023	.	234240001	234600000	#FF9191	1	0.75
chr1	234600001	234880000	A.1.1.2.1.2.2.2.2.1	0.874293785310734	.	234600001	234880000	#FF0000	1	1
chr1	234880001	234960000	A.2.1.2.2.2.1.2.1.1	0.494350282485876	.	234880001	234960000	#FF9191	1	0.75
chr1	234960001	235200000	A.1.1.1.2.2.2.2.1.1	0.926553672316384	.	234960001	235200000	#FF0000	1	1
chr1	235240001	235280000	A.1.1.1.2.2.2.2.1.1	0.926553672316384	.	235240001	235280000	#FF0000	1	1
chr1	235280001	235640000	A.1.1.1.2.2.1.1.2.1.1	0.942090395480226	.	235280001	235640000	#FF0000	1	1
chr1	235640001	236160000	A.1.2.1.1.1.2.2.2.1	0.807909604519774	.	235640001	236160000	#FF4848	1	0.875
chr1	236160001	236760000	A.2.2.2.1.1.1.2	0.436440677966102	.	236160001	236760000	#FFDADA	1	0.625
chr1	236760001	237080000	B.1.1.1.2.1.1.1.2	0.364406779661017	.	236760001	237080000	#DADAFF	1	0.5
chr1	237080001	237280000	B.2.1.2.1.2.1.2.1.1.1	0.112994350282486	.	237080001	237280000	#4848FF	1	0.25
chr1	237280001	237600000	B.2.1.2.1.2.1.1.1.2	0.117231638418079	.	237280001	237600000	#4848FF	1	0.25
chr1	237600001	237760000	A.2.2.2.1.1.2.2	0.430790960451977	.	237600001	237760000	#FFDADA	1	0.625
chr1	237760001	237960000	A.2.1.2.2.2.2.1.2.2	0.48728813559322	.	237760001	237960000	#FF9191	1	0.75
chr1	237960001	238360000	B.2.1.2.1.2.1.2.1.2.1	0.110169491525424	.	237960001	238360000	#4848FF	1	0.25
chr1	238360001	238600000	B.2.1.2.1.2.1.1.2.1	0.115819209039548	.	238360001	238600000	#4848FF	1	0.25
chr1	238600001	238880000	B.2.1.1.2.2.2.2.2.2	0.148305084745763	.	238600001	238880000	#4848FF	1	0.25
chr1	238880001	239320000	B.2.2.1.1.1.1.2.2	0.077683615819209	.	238880001	239320000	#0000FF	1	0.125
chr1	239320001	239480000	B.2.1.1.2.2.2.2.1.1.2	0.153954802259887	.	239320001	239480000	#4848FF	1	0.25
chr1	239480001	240160000	B.2.1.1.2.2.2.1.1	0.15819209039548	.	239480001	240160000	#4848FF	1	0.25
chr1	240160001	240360000	B.1.2.2.1.1.1.2.1.2	0.254237288135593	.	240160001	240360000	#9191FF	1	0.375
chr1	240360001	240880000	B.1.1.1.2.1.1.1.1	0.365819209039548	.	240360001	240880000	#DADAFF	1	0.5
chr1	240880001	241040000	B.1.1.1.2.1.1.2.1	0.362994350282486	.	240880001	241040000	#DADAFF	1	0.5
chr1	241040001	241400000	B.2.1.2.1.2.1.2.1.2.2	0.108757062146893	.	241040001	241400000	#4848FF	1	0.25
chr1	241400001	241680000	B.2.1.2.2.2.2.2.2.1.1	0.0847457627118644	.	241400001	241680000	#4848FF	1	0.25
chr1	241680001	242040000	A.2.1.1.2.1.1.2.2	0.572033898305085	.	241680001	242040000	#FF9191	1	0.75
chr1	242040001	242160000	A.2.2.1.1.1.1.2.2	0.477401129943503	.	242040001	242160000	#FFDADA	1	0.625
chr1	242160001	242600000	B.2.1.2.1.2.1.1.1.1.2	0.11864406779661	.	242160001	242600000	#4848FF	1	0.25
chr1	242600001	242840000	B.2.2.1.1.1.1.2.1	0.0790960451977401	.	242600001	242840000	#0000FF	1	0.125
chr1	242840001	243280000	B.2.1.2.1.2.1.1.1.1.1	0.120056497175141	.	242840001	243280000	#4848FF	1	0.25
chr1	243280001	243480000	A.2.1.2.1.1.1.2.1	0.536723163841808	.	243280001	243480000	#FF9191	1	0.75
chr1	243480001	243840000	B.1.2.1.2.2.2.2.2	0.266949152542373	.	243480001	243840000	#9191FF	1	0.375
chr1	243840001	244160000	B.1.2.2.1.1.1.2.1.1	0.255649717514124	.	243840001	244160000	#9191FF	1	0.375
chr1	244160001	244480000	B.1.1.2.2.2.2.2.1	0.306497175141243	.	244160001	244480000	#DADAFF	1	0.5
chr1	244480001	244760000	A.2.1.2.2.2.2.1.2.1	0.488700564971751	.	244480001	244760000	#FF9191	1	0.75
chr1	244760001	245000000	A.1.2.2.1.1.1.1.1.2.2.2	0.703389830508475	.	244760001	245000000	#FF4848	1	0.875
chr1	245000001	245200000	A.1.2.2.1.1.1.1.1.2.2.1	0.704802259887006	.	245000001	245200000	#FF4848	1	0.875
chr1	245200001	245480000	B.1.1.1.2.1.1.2.2	0.361581920903955	.	245200001	245480000	#DADAFF	1	0.5
chr1	245480001	245920000	B.1.2.2.2.1.1.1.1	0.224576271186441	.	245480001	245920000	#9191FF	1	0.375
chr1	245920001	246200000	B.1.2.1.2.2.2.2.1	0.268361581920904	.	245920001	246200000	#9191FF	1	0.375
chr1	246200001	246680000	A.2.2.2.2.2.1.2.1	0.392655367231638	.	246200001	246680000	#FFDADA	1	0.625
chr1	246680001	247000000	A.1.2.1.2.1.2.2.1.2	0.733050847457627	.	246680001	247000000	#FF4848	1	0.875
chr1	247000001	247360000	A.2.1.1.2.1.1.2.1	0.573446327683616	.	247000001	247360000	#FF9191	1	0.75
chr1	247360001	247520000	A.2.2.2.2.1.1.1.2	0.413841807909605	.	247360001	247520000	#FFDADA	1	0.625
chr1	247520001	247680000	B.2.1.1.2.2.2.1.2	0.156779661016949	.	247520001	247680000	#4848FF	1	0.25
chr1	247680001	248120000	B.2.2.1.2.2.1.1.2	0.0409604519774011	.	247680001	248120000	#0000FF	1	0.125
chr1	248120001	248400000	B.2.2.1.2.2.1.1.1	0.0423728813559322	.	248120001	248400000	#0000FF	1	0.125
chr1	248400001	248600000	B.2.2.1.2.2.1.2	0.0395480225988701	.	248400001	248600000	#0000FF	1	0.125
chr1	248600001	248760000	B.2.1.2.2.2.2.2.2.1.2	0.0833333333333333	.	248600001	248760000	#4848FF	1	0.25
chr1	248760001	248920000	B.2.1.2.1.2.1.2.1.1.2	0.111581920903955	.	248760001	248920000	#4848FF	1	0.25
chr1	249040001	249080000	B.2.1.2.1.2.1.2.1.1.2	0.111581920903955	.	249040001	249080000	#4848FF	1	0.25
chr1	249080001	249240000	A.2.2.2.1.1.1.1	0.437853107344633	.	249080001	249240000	#FFDADA	1	0.625
chr2	1	160000	A.2.2.2.1.2.2.2.2.2	0.425383542538354	.	1	160000	#FFDADA	1	0.625
chr2	160001	480000	A.2.2.1.2.1.2.1.1.1	0.478382147838215	.	160001	480000	#FFDADA	1	0.625
chr2	480001	680000	A.2.1.2.2.1.1.2.2	0.545327754532775	.	480001	680000	#FF9191	1	0.75
chr2	680001	1240000	B.1.2.1.2.2.1.2.2	0.264993026499303	.	680001	1240000	#9191FF	1	0.375
chr2	1240001	1560000	B.1.2.1.2.2.2	0.263598326359833	.	1240001	1560000	#9191FF	1	0.375
chr2	1560001	1840000	A.1.2.2.2.2.1.2.2	0.641562064156206	.	1560001	1840000	#FF4848	1	0.875
chr2	1840001	2320000	B.2.1.1.1.2.2.1.1	0.198047419804742	.	1840001	2320000	#4848FF	1	0.25
chr2	2320001	2480000	B.2.1.2.2.2.1.2.1	0.114365411436541	.	2320001	2480000	#4848FF	1	0.25
chr2	2480001	3080000	B.2.1.1.1.2.2.2.1.1.2	0.191073919107392	.	2480001	3080000	#4848FF	1	0.25
chr2	3080001	3320000	A.2.1.2.2.2.1.1.1.1	0.534170153417015	.	3080001	3320000	#FF9191	1	0.75
chr2	3320001	3720000	A.1.2.1.1.1.1.2.2	0.825662482566248	.	3320001	3720000	#FF4848	1	0.875
chr2	3720001	3960000	B.2.1.1.2.2.1.1.2.2.1	0.161785216178522	.	3720001	3960000	#4848FF	1	0.25
chr2	3960001	4360000	B.2.2.2.1.1.1.2.1	0.0362622036262204	.	3960001	4360000	#0000FF	1	0.125
chr2	4360001	5040000	B.2.2.2.1.2.2.1.1.2.2	0.00836820083682008	.	4360001	5040000	#0000FF	1	0.125
chr2	5120001	5160000	B.2.2.2.1.2.2.1.1.2.2	0.00836820083682008	.	5120001	5160000	#0000FF	1	0.125
chr2	5160001	5840000	B.2.2.2.1.2.2.1.1.2.1	0.0097629009762901	.	5160001	5840000	#0000FF	1	0.125
chr2	5840001	6200000	B.2.2.2.1.1.1.1.1.1.2	0.0432357043235704	.	5840001	6200000	#0000FF	1	0.125
chr2	6200001	6480000	B.2.2.1.2.2.1.2.1	0.0529986052998605	.	6200001	6480000	#0000FF	1	0.125
chr2	6480001	7000000	B.2.2.2.1.1.1.1.2.1.1	0.0404463040446304	.	6480001	7000000	#0000FF	1	0.125
chr2	7000001	7200000	B.2.2.1.1.2.2.2.2.1.2.1	0.0850767085076709	.	7000001	7200000	#0000FF	1	0.125
chr2	7200001	7520000	B.2.2.2.1.1.1.1.2.1.2	0.0390516039051604	.	7200001	7520000	#0000FF	1	0.125
chr2	7520001	8080000	B.2.2.2.1.1.1.2.2.2	0.0320781032078103	.	7520001	8080000	#0000FF	1	0.125
chr2	8080001	8360000	B.2.1.2.2.2.1.2.2	0.112970711297071	.	8080001	8360000	#4848FF	1	0.25
chr2	8360001	8680000	B.2.1.1.2.2.2.1	0.157601115760112	.	8360001	8680000	#4848FF	1	0.25
chr2	8680001	8920000	A.2.2.2.1.2.1.2.2	0.437935843793584	.	8680001	8920000	#FFDADA	1	0.625
chr2	8920001	9280000	A.2.1.2.2.1.1.2.1	0.546722454672245	.	8920001	9280000	#FF9191	1	0.75
chr2	9280001	9600000	A.1.1.2.1.2.1.2.1.2.2.1	0.899581589958159	.	9280001	9600000	#FF0000	1	1
chr2	9600001	9920000	A.1.1.1.2.1.2.1.2.2.1.2	0.96373779637378	.	9600001	9920000	#FF0000	1	1
chr2	9920001	10240000	A.1.1.1.2.2.1.2	0.95118549511855	.	9920001	10240000	#FF0000	1	1
chr2	10240001	10600000	A.1.1.1.1.2.1.1.2.1	0.98744769874477	.	10240001	10600000	#FF0000	1	1
chr2	10600001	10840000	A.1.1.1.2.1.2.1.2.2.1.1.1	0.96652719665272	.	10600001	10840000	#FF0000	1	1
chr2	10840001	10960000	A.1.2.1.1.1.2.1.1	0.824267782426778	.	10840001	10960000	#FF4848	1	0.875
chr2	10960001	11240000	A.1.2.2.2.1.1.1.2	0.672245467224547	.	10960001	11240000	#FF4848	1	0.875
chr2	11240001	11600000	A.1.1.1.2.1.2.1.1	0.96931659693166	.	11240001	11600000	#FF0000	1	1
chr2	11600001	11960000	A.1.1.2.2.2.1.2.2	0.842398884239888	.	11600001	11960000	#FF0000	1	1
chr2	11960001	12240000	B.2.1.1.1.2.2.2.1.1.1	0.192468619246862	.	11960001	12240000	#4848FF	1	0.25
chr2	12240001	12720000	B.2.1.1.2.2.1.1.2.1	0.163179916317992	.	12240001	12720000	#4848FF	1	0.25
chr2	12720001	13160000	B.2.2.1.1.2.2.2.1.2.2	0.0878661087866109	.	12720001	13160000	#0000FF	1	0.125
chr2	13160001	13520000	B.2.2.2.1.1.1.1.2.2	0.0376569037656904	.	13160001	13520000	#0000FF	1	0.125
chr2	13520001	14160000	B.2.2.2.1.1.1.1.1.1.1	0.0446304044630404	.	13520001	14160000	#0000FF	1	0.125
chr2	14160001	14640000	B.2.2.2.1.1.1.2.2.1.2	0.0334728033472803	.	14160001	14640000	#0000FF	1	0.125
chr2	14640001	15040000	B.2.2.1.2.2.1.1.1	0.0557880055788006	.	14640001	15040000	#0000FF	1	0.125
chr2	15040001	15320000	B.2.1.1.2.2.1.1.1.1	0.165969316596932	.	15040001	15320000	#4848FF	1	0.25
chr2	15320001	15760000	A.2.1.2.2.2.1.1.1.2	0.532775453277545	.	15320001	15760000	#FF9191	1	0.75
chr2	15760001	16160000	B.1.1.2.2.2.1.1.2	0.291492329149233	.	15760001	16160000	#DADAFF	1	0.5
chr2	16160001	16280000	B.2.1.1.1.2.2.2.1.2	0.189679218967922	.	16160001	16280000	#4848FF	1	0.25
chr2	16320001	16440000	B.2.1.1.1.2.2.2.1.2	0.189679218967922	.	16320001	16440000	#4848FF	1	0.25
chr2	16440001	16800000	B.2.2.1.2.2.1.1.2	0.0543933054393305	.	16440001	16800000	#0000FF	1	0.125
chr2	16800001	16960000	B.2.2.1.1.2.2.2.2.2.2	0.0794979079497908	.	16800001	16960000	#0000FF	1	0.125
chr2	16960001	17320000	B.2.2.1.2.2.1.2.2.2	0.0502092050209205	.	16960001	17320000	#0000FF	1	0.125
chr2	17320001	17520000	B.2.2.1.2.2.1.2.2.1	0.0516039051603905	.	17320001	17520000	#0000FF	1	0.125
chr2	17520001	17840000	B.2.2.1.1.2.2.2.2.1.2.2	0.0836820083682008	.	17520001	17840000	#0000FF	1	0.125
chr2	17840001	18560000	B.2.1.1.2.2.1.1.2.2.2	0.160390516039052	.	17840001	18560000	#4848FF	1	0.25
chr2	18560001	18760000	B.2.1.1.2.2.1.1.1.2	0.164574616457462	.	18560001	18760000	#4848FF	1	0.25
chr2	18760001	18920000	B.2.1.2.2.2.1.1.2.1	0.117154811715481	.	18760001	18920000	#4848FF	1	0.25
chr2	18920001	19120000	B.2.1.1.1.2.2.1.2.1	0.196652719665272	.	18920001	19120000	#4848FF	1	0.25
chr2	19120001	19240000	B.1.2.2.2.1.1.1.2.1	0.237099023709902	.	19120001	19240000	#9191FF	1	0.375
chr2	19240001	19600000	B.1.2.2.2.1.1.1.2.2	0.235704323570432	.	19240001	19600000	#9191FF	1	0.375
chr2	19600001	20120000	B.1.2.1.2.2.1.1	0.269177126917713	.	19600001	20120000	#9191FF	1	0.375
chr2	20120001	20520000	A.1.1.2.1.2.1.2.1.2.1	0.900976290097629	.	20120001	20520000	#FF0000	1	1
chr2	20520001	20840000	A.1.1.1.2.1.2.2.2.2	0.95676429567643	.	20520001	20840000	#FF0000	1	1
chr2	20840001	21040000	A.2.2.1.2.2.1.1	0.471408647140865	.	20840001	21040000	#FFDADA	1	0.625
chr2	21040001	21240000	B.1.2.1.2.2.1.2.1.2	0.266387726638773	.	21040001	21240000	#9191FF	1	0.375
chr2	21240001	21400000	B.1.2.2.2.1.2.2.2.1	0.227336122733612	.	21240001	21400000	#9191FF	1	0.375
chr2	21400001	21720000	B.2.2.1.1.2.2.2.1.2.1	0.0892608089260809	.	21400001	21720000	#0000FF	1	0.125
chr2	21720001	22520000	B.2.2.2.1.1.1.1.1.2	0.0418410041841004	.	21720001	22520000	#0000FF	1	0.125
chr2	22520001	22840000	B.2.2.2.1.1.1.2.2.1.1	0.0348675034867503	.	22520001	22840000	#0000FF	1	0.125
chr2	22840001	23080000	B.2.2.1.1.2.2.2.2.1.1	0.0864714086471409	.	22840001	23080000	#0000FF	1	0.125
chr2	23080001	23400000	B.2.2.1.1.2.2.2.1.1	0.0906555090655509	.	23080001	23400000	#0000FF	1	0.125
chr2	23400001	23560000	B.1.2.2.2.1.1.1.1.2	0.238493723849372	.	23400001	23560000	#9191FF	1	0.375
chr2	23560001	24000000	A.2.1.1.2.1.1.2.2	0.603905160390516	.	23560001	24000000	#FF9191	1	0.75
chr2	24000001	24440000	A.1.1.1.2.1.2.1.2.1	0.96792189679219	.	24000001	24440000	#FF0000	1	1
chr2	24440001	24600000	A.1.2.1.2.2.1.1.2	0.744769874476987	.	24440001	24600000	#FF4848	1	0.875
chr2	24600001	25080000	A.1.1.1.1.1.2.1	0.99581589958159	.	24600001	25080000	#FF0000	1	1
chr2	25080001	25480000	A.1.1.2.1.1.1.1.1.1.1.2.1	0.935843793584379	.	25080001	25480000	#FF0000	1	1
chr2	25480001	25800000	A.1.1.2.1.1.1.1.1.1.1.2.2	0.934449093444909	.	25480001	25800000	#FF0000	1	1
chr2	25800001	26040000	A.1.1.1.2.2.2.1.2.2	0.941422594142259	.	25800001	26040000	#FF0000	1	1
chr2	26040001	26360000	A.1.1.1.2.2.2.1.1.1	0.949790794979079	.	26040001	26360000	#FF0000	1	1
chr2	26360001	26800000	A.1.1.1.2.2.2.1.1.2.2.1	0.945606694560669	.	26360001	26800000	#FF0000	1	1
chr2	26800001	27000000	A.1.1.2.2.1.1.2.2.2.1	0.871687587168759	.	26800001	27000000	#FF0000	1	1
chr2	27000001	27240000	A.1.2.1.1.2.1.2.1.1.2	0.807531380753138	.	27000001	27240000	#FF4848	1	0.875
chr2	27240001	27560000	A.1.1.2.2.1.1.1.1.1.1	0.887029288702929	.	27240001	27560000	#FF0000	1	1
chr2	27560001	27880000	A.1.1.1.2.2.2.1.1.2.2.2	0.944211994421199	.	27560001	27880000	#FF0000	1	1
chr2	27880001	28320000	A.1.1.1.1.2.1.1.2.2.1	0.9860529986053	.	27880001	28320000	#FF0000	1	1
chr2	28320001	28680000	A.1.1.1.1.2.1.2.2.1	0.98186889818689	.	28320001	28680000	#FF0000	1	1
chr2	28680001	29160000	A.1.1.1.1.1.2.2.2.1	0.99302649930265	.	28680001	29160000	#FF0000	1	1
chr2	29160001	29440000	A.1.2.1.1.1.1.2.1.1	0.828451882845188	.	29160001	29440000	#FF4848	1	0.875
chr2	29440001	30360000	B.2.1.1.2.2.2.2	0.156206415620642	.	29440001	30360000	#4848FF	1	0.25
chr2	30360001	30680000	A.2.2.2.1.2.1.2.1	0.439330543933054	.	30360001	30680000	#FFDADA	1	0.625
chr2	30680001	30920000	A.2.1.2.2.2.1.2.2	0.525801952580195	.	30680001	30920000	#FF9191	1	0.75
chr2	30920001	31400000	B.2.1.2.2.2.2.1	0.111576011157601	.	30920001	31400000	#4848FF	1	0.25
chr2	31400001	31560000	B.1.2.2.2.1.1.2.1	0.234309623430962	.	31400001	31560000	#9191FF	1	0.375
chr2	31560001	31840000	B.1.2.2.2.1.2.2.1	0.228730822873082	.	31560001	31840000	#9191FF	1	0.375
chr2	31840001	32080000	B.1.2.2.2.1.1.1.1.1	0.239888423988842	.	31840001	32080000	#9191FF	1	0.375
chr2	32080001	32760000	A.1.1.1.2.1.2.2.2.1	0.9581589958159	.	32080001	32760000	#FF0000	1	1
chr2	32760001	32960000	A.1.2.2.2.2.1.1.1	0.647140864714086	.	32760001	32960000	#FF4848	1	0.875
chr2	32960001	33320000	B.1.1.2.2.2.1.1.1	0.292887029288703	.	32960001	33320000	#DADAFF	1	0.5
chr2	33320001	33640000	B.1.2.2.2.1.1.2.2	0.232914923291492	.	33320001	33640000	#9191FF	1	0.375
chr2	33640001	33840000	B.1.2.1.2.2.1.2.1.1	0.267782426778243	.	33640001	33840000	#9191FF	1	0.375
chr2	33840001	34200000	B.2.1.2.2.2.1.1.2.2	0.115760111576011	.	33840001	34200000	#4848FF	1	0.25
chr2	34200001	34400000	B.2.2.1.1.2.2.2.2.2.1.2	0.0808926080892608	.	34200001	34400000	#0000FF	1	0.125
chr2	34400001	34840000	B.2.2.2.1.2.2.1.2	0.00697350069735007	.	34400001	34840000	#0000FF	1	0.125
chr2	34840001	35320000	B.2.2.2.1.2.2.1.1.1	0.0111576011157601	.	34840001	35320000	#0000FF	1	0.125
chr2	35320001	35640000	B.2.1.1.2.2.1.2	0.158995815899582	.	35320001	35640000	#4848FF	1	0.25
chr2	35640001	36080000	B.2.2.1.1.2.2.2.2.2.1.1	0.0822873082287308	.	35640001	36080000	#0000FF	1	0.125
chr2	36080001	36560000	B.1.2.2.2.1.2.2.2.2	0.225941422594142	.	36080001	36560000	#9191FF	1	0.375
chr2	36560001	36760000	A.2.1.1.2.1.1.2.1	0.605299860529986	.	36560001	36760000	#FF9191	1	0.75
chr2	36760001	37080000	A.1.2.1.2.2.1.2.1.1.1.2	0.741980474198047	.	36760001	37080000	#FF4848	1	0.875
chr2	37080001	37320000	A.1.1.2.1.2.1.2.1.2.2.2	0.898186889818689	.	37080001	37320000	#FF0000	1	1
chr2	37320001	37560000	A.1.1.1.2.1.2.1.2.2.1.1.2	0.96513249651325	.	37320001	37560000	#FF0000	1	1
chr2	37560001	38120000	A.1.1.2.1.1.1.1.2.2.2	0.923291492329149	.	37560001	38120000	#FF0000	1	1
chr2	38120001	38520000	A.1.1.2.1.1.1.2.2	0.916317991631799	.	38120001	38520000	#FF0000	1	1
chr2	38520001	38760000	A.1.1.2.2.1.1.1.1.2	0.884239888423989	.	38520001	38760000	#FF0000	1	1
chr2	38760001	39000000	A.1.1.1.2.1.2.1.2.2.2	0.96234309623431	.	38760001	39000000	#FF0000	1	1
chr2	39000001	39480000	A.1.1.1.2.1.1.2.1	0.9721059972106	.	39000001	39480000	#FF0000	1	1
chr2	39480001	39760000	A.1.2.1.2.2.1.2.1.1.1.1	0.743375174337517	.	39480001	39760000	#FF4848	1	0.875
chr2	39760001	40000000	A.2.2.1.2.1.2.1.1.2	0.476987447698745	.	39760001	40000000	#FFDADA	1	0.625
chr2	40000001	40480000	B.2.1.1.1.2.2.1.2.2.1	0.195258019525802	.	40000001	40480000	#4848FF	1	0.25
chr2	40480001	40720000	A.2.1.2.2.2.1.2.1.1	0.528591352859135	.	40480001	40720000	#FF9191	1	0.75
chr2	40720001	41040000	B.2.1.1.1.2.2.1.2.2.2	0.193863319386332	.	40720001	41040000	#4848FF	1	0.25
chr2	41040001	41160000	B.2.1.2.2.2.1.1.1	0.118549511854951	.	41040001	41160000	#4848FF	1	0.25
chr2	41160001	41560000	B.2.2.1.2.2.2.1.2	0.0474198047419805	.	41160001	41560000	#0000FF	1	0.125
chr2	41560001	41840000	B.2.1.2.2.2.2.2	0.110181311018131	.	41560001	41840000	#4848FF	1	0.25
chr2	41840001	42080000	B.1.1.2.2.2.1.2	0.290097629009763	.	41840001	42080000	#DADAFF	1	0.5
chr2	42080001	42320000	A.1.2.1.2.2.1.2.1.1.2	0.740585774058577	.	42080001	42320000	#FF4848	1	0.875
chr2	42320001	42560000	A.1.2.1.1.1.1.2.1.2	0.827057182705718	.	42320001	42560000	#FF4848	1	0.875
chr2	42560001	42720000	A.1.2.1.2.2.1.2.2	0.737796373779637	.	42560001	42720000	#FF4848	1	0.875
chr2	42720001	43040000	A.1.1.2.1.1.1.1.2.2.1	0.924686192468619	.	42720001	43040000	#FF0000	1	1
chr2	43040001	43480000	A.1.1.1.1.1.1.1	1	.	43040001	43480000	#FF0000	1	1
chr2	43480001	43800000	A.1.1.1.1.2.1.1.2.2.2	0.98465829846583	.	43480001	43800000	#FF0000	1	1
chr2	43800001	44200000	A.1.1.1.2.2.2.1.1.2.1.1	0.94839609483961	.	43800001	44200000	#FF0000	1	1
chr2	44200001	44600000	A.1.1.1.2.2.2.1.2.1	0.942817294281729	.	44200001	44600000	#FF0000	1	1
chr2	44600001	44920000	A.1.2.1.1.2.1.1.2.2	0.810320781032078	.	44600001	44920000	#FF4848	1	0.875
chr2	44920001	45200000	A.2.1.1.1.2.2.1.1.1	0.619246861924686	.	44920001	45200000	#FF9191	1	0.75
chr2	45200001	45800000	A.1.1.2.2.1.1.1.2.1.2	0.880055788005579	.	45200001	45800000	#FF0000	1	1
chr2	45800001	46200000	A.1.2.1.1.2.1.1.2.1	0.811715481171548	.	45800001	46200000	#FF4848	1	0.875
chr2	46200001	46680000	A.1.1.1.2.2.2.1.1.2.1.2	0.947001394700139	.	46200001	46680000	#FF0000	1	1
chr2	46680001	46880000	A.1.1.2.2.1.2.2.1.1.1	0.860529986052999	.	46680001	46880000	#FF0000	1	1
chr2	46880001	47160000	A.1.1.2.2.1.2.1.2.1.1	0.866108786610879	.	46880001	47160000	#FF0000	1	1
chr2	47160001	47560000	A.1.1.1.1.2.1.1.1.1	0.99023709902371	.	47160001	47560000	#FF0000	1	1
chr2	47560001	47640000	A.1.2.2.1.1.1.1.1.1	0.718270571827057	.	47560001	47640000	#FF4848	1	0.875
chr2	47640001	48040000	A.1.1.2.2.2.1.2.1.2	0.843793584379358	.	47640001	48040000	#FF0000	1	1
chr2	48040001	48360000	A.1.2.2.2.2.1.2.1.2	0.642956764295676	.	48040001	48360000	#FF4848	1	0.875
chr2	48360001	48520000	A.2.1.2.2.2.1.2.1.2	0.527196652719665	.	48360001	48520000	#FF9191	1	0.75
chr2	48520001	48800000	A.1.2.2.2.2.1.2.1.1	0.644351464435146	.	48520001	48800000	#FF4848	1	0.875
chr2	48800001	49120000	B.2.2.2.1.1.2.2.1.1	0.0278940027894003	.	48800001	49120000	#0000FF	1	0.125
chr2	49120001	49880000	B.2.2.2.2	0.00139470013947001	.	49120001	49880000	#0000FF	1	0.125
chr2	49880001	50160000	B.2.2.2.1.1.2.1.1	0.0306834030683403	.	49880001	50160000	#0000FF	1	0.125
chr2	50160001	50720000	B.2.2.1.2.2.2.1.1	0.0488145048814505	.	50160001	50720000	#0000FF	1	0.125
chr2	50720001	50920000	B.1.1.1.2.1.2.2.1	0.352859135285914	.	50720001	50920000	#DADAFF	1	0.5
chr2	50920001	51240000	B.1.1.2.2.2.2	0.288702928870293	.	50920001	51240000	#DADAFF	1	0.5
chr2	51240001	51560000	B.1.2.2.2.1.2.1.2	0.230125523012552	.	51240001	51560000	#9191FF	1	0.375
chr2	51560001	51960000	B.1.2.1.1.1.2.1	0.284518828451883	.	51560001	51960000	#9191FF	1	0.375
chr2	51960001	52600000	B.1.1.1.1.1.1.2	0.393305439330544	.	51960001	52600000	#DADAFF	1	0.5
chr2	52600001	53040000	A.2.2.2.2.2.2.2.1.1	0.400278940027894	.	52600001	53040000	#FFDADA	1	0.625
chr2	53040001	53240000	A.2.2.1.2.1.2.2	0.472803347280335	.	53040001	53240000	#FFDADA	1	0.625
chr2	53240001	53480000	A.2.1.2.1.1.1.2.1	0.580195258019526	.	53240001	53480000	#FF9191	1	0.75
chr2	53480001	53720000	A.1.2.1.2.2.1.2.1.2	0.739191073919107	.	53480001	53720000	#FF4848	1	0.875
chr2	53720001	54080000	A.1.1.2.1.2.1.1.2	0.903765690376569	.	53720001	54080000	#FF0000	1	1
chr2	54080001	54320000	A.1.1.2.1.2.1.1.1.2	0.905160390516039	.	54080001	54320000	#FF0000	1	1
chr2	54320001	54560000	A.1.2.1.2.2.1.1.1	0.746164574616457	.	54320001	54560000	#FF4848	1	0.875
chr2	54560001	54720000	A.1.2.2.1.2.2.1.1.2.1	0.684797768479777	.	54560001	54720000	#FF4848	1	0.875
chr2	54720001	54880000	A.1.1.2.2.1.2.2.1.1.2.1	0.859135285913529	.	54720001	54880000	#FF0000	1	1
chr2	54880001	55120000	A.1.1.2.2.1.2.2.1.1.2.2	0.857740585774059	.	54880001	55120000	#FF0000	1	1
chr2	55120001	55480000	A.1.1.1.1.2.1.1.1.2	0.98884239888424	.	55120001	55480000	#FF0000	1	1
chr2	55480001	55880000	A.1.1.1.1.1.2.2.2.2	0.99163179916318	.	55480001	55880000	#FF0000	1	1
chr2	55880001	56360000	A.1.1.2.1.2.1.2.2	0.896792189679219	.	55880001	56360000	#FF0000	1	1
chr2	56360001	56600000	B.1.2.1.1.1.2.2	0.283124128312413	.	56360001	56600000	#9191FF	1	0.375
chr2	56600001	57080000	B.1.2.2.2.1.2.1.1	0.231520223152022	.	56600001	57080000	#9191FF	1	0.375
chr2	57080001	57480000	B.2.2.1.1.2.2.1.2	0.0920502092050209	.	57080001	57480000	#0000FF	1	0.125
chr2	57480001	57560000	B.2.1.1.1.1.2.2.2.2.1	0.205020920502092	.	57480001	57560000	#4848FF	1	0.25
chr2	57560001	57800000	B.2.1.1.1.1.2.2.2.1	0.206415620641562	.	57560001	57800000	#4848FF	1	0.25
chr2	57800001	57920000	B.2.1.1.1.1.2.2.2.2.2.1	0.203626220362622	.	57800001	57920000	#4848FF	1	0.25
chr2	57920001	58200000	A.2.2.2.1.1.2.1.1	0.451882845188285	.	57920001	58200000	#FFDADA	1	0.625
chr2	58200001	58480000	A.1.2.2.2.2.1.1.2	0.645746164574616	.	58200001	58480000	#FF4848	1	0.875
chr2	58480001	58760000	A.2.2.2.2.2.2.2.1.2	0.398884239888424	.	58480001	58760000	#FFDADA	1	0.625
chr2	58760001	58960000	A.2.2.1.2.2.1.2	0.470013947001395	.	58760001	58960000	#FFDADA	1	0.625
chr2	58960001	59240000	B.2.1.1.1.1.2.2.2.2.2.2	0.202231520223152	.	58960001	59240000	#4848FF	1	0.25
chr2	59240001	59560000	B.2.2.1.1.2.2.1.1	0.0934449093444909	.	59240001	59560000	#0000FF	1	0.125
chr2	59560001	59880000	B.2.2.2.1.1.2.2.2	0.0251046025104603	.	59560001	59880000	#0000FF	1	0.125
chr2	59880001	60240000	B.2.2.2.1.1.2.2.1.2	0.0264993026499303	.	59880001	60240000	#0000FF	1	0.125
chr2	60240001	60400000	B.2.1.2.1.1.1.1.2	0.152022315202232	.	60240001	60400000	#4848FF	1	0.25
chr2	60400001	60920000	B.2.1.1.1.2.2.2.2	0.188284518828452	.	60400001	60920000	#4848FF	1	0.25
chr2	60920001	61280000	A.1.1.2.2.2.1.2.1.1	0.845188284518828	.	60920001	61280000	#FF0000	1	1
chr2	61280001	61440000	A.1.1.2.1.2.1.1.1.1	0.906555090655509	.	61280001	61440000	#FF0000	1	1
chr2	61440001	61720000	A.1.1.1.2.1.1.1.1	0.97489539748954	.	61440001	61720000	#FF0000	1	1
chr2	61720001	62120000	A.1.1.1.1.1.2.2.1	0.99442119944212	.	61720001	62120000	#FF0000	1	1
chr2	62120001	62640000	A.1.1.2.2.1.2.2.2.1.2	0.849372384937239	.	62120001	62640000	#FF0000	1	1
chr2	62640001	63000000	A.1.2.1.2.1.1.1.2.1.2	0.781032078103208	.	62640001	63000000	#FF4848	1	0.875
chr2	63000001	63280000	A.1.2.2.1.2.1.1.1.1.2	0.700139470013947	.	63000001	63280000	#FF4848	1	0.875
chr2	63280001	63560000	A.1.2.2.1.2.1.1.1.1.1	0.701534170153417	.	63280001	63560000	#FF4848	1	0.875
chr2	63560001	63800000	A.1.2.2.1.2.1.2.2.2	0.688981868898187	.	63560001	63800000	#FF4848	1	0.875
chr2	63800001	64240000	A.1.1.1.2.2.2.2.2	0.938633193863319	.	63800001	64240000	#FF0000	1	1
chr2	64240001	64560000	A.1.2.1.2.1.1.1.1.1.1.2	0.788005578800558	.	64240001	64560000	#FF4848	1	0.875
chr2	64560001	64800000	A.1.2.1.2.1.1.1.1.1.1.1	0.789400278940028	.	64560001	64800000	#FF4848	1	0.875
chr2	64800001	65120000	A.1.1.2.2.1.2.1.2.1.2.2	0.863319386331939	.	64800001	65120000	#FF0000	1	1
chr2	65120001	65280000	A.1.2.1.2.1.1.1.1.2.1	0.785216178521618	.	65120001	65280000	#FF4848	1	0.875
chr2	65280001	65440000	A.1.2.1.2.1.1.1.2.2	0.779637377963738	.	65280001	65440000	#FF4848	1	0.875
chr2	65440001	65840000	A.1.1.2.2.1.2.2.2.1.1	0.850767085076709	.	65440001	65840000	#FF0000	1	1
chr2	65840001	66640000	B.1.2.2.2.2.2	0.218967921896792	.	65840001	66640000	#9191FF	1	0.375
chr2	66640001	66800000	A.2.2.1.1.1.1.2.1.2	0.510460251046025	.	66640001	66800000	#FFDADA	1	0.625
chr2	66800001	67200000	B.1.1.1.2.1.2.1.1	0.357043235704324	.	66800001	67200000	#DADAFF	1	0.5
chr2	67200001	67560000	A.2.1.2.1.1.1.2.2.2.2.2	0.574616457461646	.	67200001	67560000	#FF9191	1	0.75
chr2	67560001	67880000	A.1.2.2.1.1.1.1.1.2	0.716875871687587	.	67560001	67880000	#FF4848	1	0.875
chr2	67880001	68080000	A.2.2.2.2.1.1.1.1	0.423988842398884	.	67880001	68080000	#FFDADA	1	0.625
chr2	68080001	68320000	A.2.1.2.1.2.1.2	0.560669456066946	.	68080001	68320000	#FF9191	1	0.75
chr2	68320001	68520000	A.1.2.2.1.2.1.1.1.2	0.698744769874477	.	68320001	68520000	#FF4848	1	0.875
chr2	68520001	68680000	A.2.2.2.2.1.2.2.2	0.417015341701534	.	68520001	68680000	#FFDADA	1	0.625
chr2	68680001	68920000	B.1.1.2.2.1.1.2.1	0.306834030683403	.	68680001	68920000	#DADAFF	1	0.5
chr2	68920001	69160000	A.2.2.2.2.1.1.1.2	0.422594142259414	.	68920001	69160000	#FFDADA	1	0.625
chr2	69160001	69560000	A.1.2.1.2.1.1.1.2.1.1	0.782426778242678	.	69160001	69560000	#FF4848	1	0.875
chr2	69560001	69760000	A.1.2.1.1.2.1.1.1.2	0.813110181311018	.	69560001	69760000	#FF4848	1	0.875
chr2	69760001	69960000	A.1.2.1.1.2.1.1.1.1	0.814504881450488	.	69760001	69960000	#FF4848	1	0.875
chr2	69960001	70120000	A.1.1.2.2.1.2.2.2.2	0.847977684797768	.	69960001	70120000	#FF0000	1	1
chr2	70120001	70520000	A.1.1.1.1.2.1.2.2.2	0.98047419804742	.	70120001	70520000	#FF0000	1	1
chr2	70520001	70880000	A.1.1.2.1.1.2.1.1	0.914923291492329	.	70520001	70880000	#FF0000	1	1
chr2	70880001	71240000	A.1.2.1.2.1.1.1.1.1.2	0.786610878661088	.	70880001	71240000	#FF4848	1	0.875
chr2	71240001	71720000	A.1.1.2.2.1.1.1.2.1.1.2	0.881450488145049	.	71240001	71720000	#FF0000	1	1
chr2	71720001	72000000	A.1.2.2.1.2.1.2.1.1	0.693165969316597	.	71720001	72000000	#FF4848	1	0.875
chr2	72000001	72400000	A.1.2.2.1.2.1.2.2.1	0.690376569037657	.	72000001	72400000	#FF4848	1	0.875
chr2	72400001	72840000	A.1.2.2.1.2.1.2.1.2	0.691771269177127	.	72400001	72840000	#FF4848	1	0.875
chr2	72840001	73000000	A.2.1.1.1.2.1.1.1.2	0.624825662482566	.	72840001	73000000	#FF9191	1	0.75
chr2	73000001	73160000	A.1.2.1.2.1.1.1.1.2.2	0.783821478382148	.	73000001	73160000	#FF4848	1	0.875
chr2	73160001	73440000	A.1.1.2.1.1.2.1.2	0.913528591352859	.	73160001	73440000	#FF0000	1	1
chr2	73440001	73840000	A.1.1.2.2.1.2.1.2.1.2.1	0.864714086471409	.	73440001	73840000	#FF0000	1	1
chr2	73840001	74400000	A.1.1.1.1.2.1.2.1	0.98326359832636	.	73840001	74400000	#FF0000	1	1
chr2	74400001	74680000	A.1.1.2.2.1.2.1.1.1	0.868898186889819	.	74400001	74680000	#FF0000	1	1
chr2	74680001	75120000	A.1.1.1.2.1.2.2.1.1	0.96094839609484	.	74680001	75120000	#FF0000	1	1
chr2	75120001	75680000	A.2.2.1.1.2.1.2	0.493723849372385	.	75120001	75680000	#FFDADA	1	0.625
chr2	75680001	75920000	A.2.2.1.1.2.1.1.1	0.497907949790795	.	75680001	75920000	#FFDADA	1	0.625
chr2	75920001	76440000	B.2.1.1.1.1.2.1.2.1.1	0.213389121338912	.	75920001	76440000	#4848FF	1	0.25
chr2	76440001	76600000	A.2.2.2.2.2.2.2.2.2	0.396094839609484	.	76440001	76600000	#FFDADA	1	0.625
chr2	76600001	76840000	B.1.1.2.2.1.1.2.2.2.2	0.301255230125523	.	76600001	76840000	#DADAFF	1	0.5
chr2	76840001	77160000	B.2.1.2.1.1.2.2	0.142259414225941	.	76840001	77160000	#4848FF	1	0.25
chr2	77160001	77320000	B.2.1.2.1.1.1.1.1.2	0.153417015341702	.	77160001	77320000	#4848FF	1	0.25
chr2	77320001	77600000	B.2.1.2.1.1.2.1.2.2	0.143654114365411	.	77320001	77600000	#4848FF	1	0.25
chr2	77600001	77840000	B.2.1.2.1.1.2.1.2.1	0.145048814504881	.	77600001	77840000	#4848FF	1	0.25
chr2	77840001	78320000	B.2.2.1.1.1.1.2.1	0.105997210599721	.	77840001	78320000	#0000FF	1	0.125
chr2	78320001	78560000	B.2.1.2.1.1.1.1.1.1	0.154811715481172	.	78320001	78560000	#4848FF	1	0.25
chr2	78560001	78880000	B.2.1.2.1.1.2.1.1	0.146443514644351	.	78560001	78880000	#4848FF	1	0.25
chr2	78880001	79240000	B.2.2.1.1.1.1.2.2	0.104602510460251	.	78880001	79240000	#0000FF	1	0.125
chr2	79240001	79480000	B.2.2.1.2.1.2.2.2	0.0571827057182706	.	79240001	79480000	#0000FF	1	0.125
chr2	79480001	79880000	B.2.2.1.2.1.2.2.1	0.0585774058577406	.	79480001	79880000	#0000FF	1	0.125
chr2	79880001	80160000	B.2.2.1.2.1.2.1	0.0599721059972106	.	79880001	80160000	#0000FF	1	0.125
chr2	80160001	80480000	B.2.2.2.1.1.2.1.2	0.0292887029288703	.	80160001	80480000	#0000FF	1	0.125
chr2	80480001	80680000	B.2.2.1.2.1.1.1.2	0.0753138075313808	.	80480001	80680000	#0000FF	1	0.125
chr2	80680001	81200000	B.2.2.1.2.1.1.2.2.1.2	0.0669456066945607	.	80680001	81200000	#0000FF	1	0.125
chr2	81200001	81440000	B.2.1.1.2.1.1.2.1	0.181311018131102	.	81200001	81440000	#4848FF	1	0.25
chr2	81440001	81760000	B.1.2.2.2.2.1.1	0.224546722454672	.	81440001	81760000	#9191FF	1	0.375
chr2	81760001	82120000	B.1.1.1.2.1.2.2.2	0.351464435146443	.	81760001	82120000	#DADAFF	1	0.5
chr2	82120001	82480000	B.1.1.2.2.1.1.2.2.1.1	0.305439330543933	.	82120001	82480000	#DADAFF	1	0.5
chr2	82480001	82840000	B.1.1.2.2.1.1.2.2.2.1	0.302649930264993	.	82480001	82840000	#DADAFF	1	0.5
chr2	82840001	83200000	A.2.2.2.2.2.2.2.2.1	0.397489539748954	.	82840001	83200000	#FFDADA	1	0.625
chr2	83200001	83400000	B.1.1.1.1.1.1.1	0.394700139470014	.	83200001	83400000	#DADAFF	1	0.5
chr2	83400001	84280000	B.2.1.1.1.1.2.1.2.1.2	0.211994421199442	.	83400001	84280000	#4848FF	1	0.25
chr2	84280001	84640000	B.1.1.2.2.1.1.2.2.1.2	0.304044630404463	.	84280001	84640000	#DADAFF	1	0.5
chr2	84640001	84920000	A.2.2.1.1.2.1.1.2.2	0.495118549511855	.	84640001	84920000	#FFDADA	1	0.625
chr2	84920001	85160000	A.1.2.2.2.2.2.1	0.640167364016736	.	84920001	85160000	#FF4848	1	0.875
chr2	85160001	85560000	A.1.1.2.1.1.2.2.2	0.907949790794979	.	85160001	85560000	#FF0000	1	1
chr2	85560001	85840000	A.1.1.1.2.1.1.1.2	0.97350069735007	.	85560001	85840000	#FF0000	1	1
chr2	85840001	86040000	A.1.1.2.2.1.2.1.1.2	0.867503486750349	.	85840001	86040000	#FF0000	1	1
chr2	86040001	86360000	A.1.1.2.1.1.2.2.1.1.2	0.910739191073919	.	86040001	86360000	#FF0000	1	1
chr2	86360001	86720000	A.1.1.2.2.1.2.1.2.2	0.861924686192469	.	86360001	86720000	#FF0000	1	1
chr2	86720001	87040000	A.1.1.2.2.1.2.2.1.2.2.1	0.854951185495119	.	86720001	87040000	#FF0000	1	1
chr2	87040001	87160000	A.2.1.1.1.2.1.2.2	0.620641562064156	.	87040001	87160000	#FF9191	1	0.75
chr2	87280001	87360000	A.2.1.1.1.2.1.2.2	0.620641562064156	.	87280001	87360000	#FF9191	1	0.75
chr2	87400001	87560000	A.2.1.2.1.2.2.1.1	0.559274755927476	.	87400001	87560000	#FF9191	1	0.75
chr2	87560001	87640000	A.2.2.2.2.2.2.1.1.2	0.403068340306834	.	87560001	87640000	#FFDADA	1	0.625
chr2	87720001	88040000	A.2.1.2.1.1.2.1.1.2	0.571827057182706	.	87720001	88040000	#FF9191	1	0.75
chr2	88160001	88240000	A.2.2.1.1.2.2.2.1.2	0.486750348675035	.	88160001	88240000	#FFDADA	1	0.625
chr2	88280001	88320000	A.2.2.1.1.2.2.2.1.2	0.486750348675035	.	88280001	88320000	#FFDADA	1	0.625
chr2	88320001	88480000	A.2.2.1.1.2.2.2.1.1	0.488145048814505	.	88320001	88480000	#FFDADA	1	0.625
chr2	88480001	89000000	A.2.1.1.2.2.2.1	0.587168758716876	.	88480001	89000000	#FF9191	1	0.75
chr2	89000001	89280000	B.1.1.2.2.1.2.2.1	0.295676429567643	.	89000001	89280000	#DADAFF	1	0.5
chr2	89280001	89560000	B.2.1.1.1.1.2.1.2.2	0.210599721059972	.	89280001	89560000	#4848FF	1	0.25
chr2	89560001	89600000	B.1.2.2.2.2.1.2.2.1	0.221757322175732	.	89560001	89600000	#9191FF	1	0.375
chr2	89800001	89920000	B.1.2.2.2.2.1.2.2.1	0.221757322175732	.	89800001	89920000	#9191FF	1	0.375
chr2	90000001	90280000	B.1.2.2.2.2.1.2.2.2	0.220362622036262	.	90000001	90280000	#9191FF	1	0.375
chr2	90360001	90480000	B.1.2.1.1.1.1.2	0.285913528591353	.	90360001	90480000	#9191FF	1	0.375
chr2	91640001	91920000	B.1.2.1.1.1.1.2	0.285913528591353	.	91640001	91920000	#9191FF	1	0.375
chr2	91920001	92200000	B.2.1.1.1.1.2.1.1	0.214783821478382	.	91920001	92200000	#4848FF	1	0.25
chr2	92240001	92360000	B.2.1.1.1.1.2.1.1	0.214783821478382	.	92240001	92360000	#4848FF	1	0.25
chr2	95320001	95520000	B.1.2.2.2.2.1.2.1	0.223152022315202	.	95320001	95520000	#9191FF	1	0.375
chr2	95520001	95680000	B.1.1.2.2.1.2.2.2	0.294281729428173	.	95520001	95680000	#DADAFF	1	0.5
chr2	95680001	96000000	A.2.2.1.1.2.1.1.2.1	0.496513249651325	.	95680001	96000000	#FFDADA	1	0.625
chr2	96000001	96080000	A.2.2.1.1.2.2.1.1	0.492329149232915	.	96000001	96080000	#FFDADA	1	0.625
chr2	96160001	96280000	B.1.1.1.1.2.1	0.384937238493724	.	96160001	96280000	#DADAFF	1	0.5
chr2	96320001	96400000	B.1.1.1.1.2.1	0.384937238493724	.	96320001	96400000	#DADAFF	1	0.5
chr2	96400001	96640000	A.2.2.1.1.1.1.1.1.1	0.516039051603905	.	96400001	96640000	#FFDADA	1	0.625
chr2	96640001	96960000	A.1.1.2.2.1.2.2.1.2.2.2.2	0.852161785216178	.	96640001	96960000	#FF0000	1	1
chr2	96960001	97200000	A.1.2.1.2.1.1.2.2.1.2.1	0.769874476987448	.	96960001	97200000	#FF4848	1	0.875
chr2	97200001	97520000	A.1.1.2.1.1.2.2.1.1.1	0.912133891213389	.	97200001	97520000	#FF0000	1	1
chr2	97520001	97840000	A.1.2.1.2.1.1.2.2.1.2.2	0.768479776847978	.	97520001	97840000	#FF4848	1	0.875
chr2	97840001	97920000	A.1.2.2.1.2.2.1.2.1	0.682008368200837	.	97840001	97920000	#FF4848	1	0.875
chr2	98000001	98040000	A.1.2.2.1.2.2.1.2.1	0.682008368200837	.	98000001	98040000	#FF4848	1	0.875
chr2	98160001	98320000	A.1.2.2.1.2.2.1.2.1	0.682008368200837	.	98160001	98320000	#FF4848	1	0.875
chr2	98320001	98600000	A.1.2.2.1.2.2.1.1.2.2	0.683403068340307	.	98320001	98600000	#FF4848	1	0.875
chr2	98600001	99040000	A.2.2.1.1.1.1.1.1.2	0.514644351464435	.	98600001	99040000	#FFDADA	1	0.625
chr2	99040001	99240000	A.2.1.1.1.2.1.2.1	0.622036262203626	.	99040001	99240000	#FF9191	1	0.75
chr2	99240001	99720000	A.2.1.2.1.1.2.1.2.2.2	0.567642956764296	.	99240001	99720000	#FF9191	1	0.75
chr2	99720001	100120000	A.1.1.2.2.1.2.2.1.2.2.2.1	0.853556485355649	.	99720001	100120000	#FF0000	1	1
chr2	100120001	100880000	B.1.1.1.2.2.2	0.347280334728033	.	100120001	100880000	#DADAFF	1	0.5
chr2	100880001	101200000	A.2.1.2.1.1.2.1.2.2.1	0.569037656903766	.	100880001	101200000	#FF9191	1	0.75
chr2	101200001	101640000	A.1.2.1.2.1.1.2.1.1	0.778242677824268	.	101200001	101640000	#FF4848	1	0.875
chr2	101640001	101880000	A.1.2.1.1.2.2.1	0.799163179916318	.	101640001	101880000	#FF4848	1	0.875
chr2	101880001	102480000	A.1.2.1.1.1.1.1.1.2	0.831241283124128	.	101880001	102480000	#FF4848	1	0.875
chr2	102480001	102880000	A.2.2.1.1.2.2.2.2	0.485355648535565	.	102480001	102880000	#FFDADA	1	0.625
chr2	102880001	103080000	B.1.1.2.2.1.1.1.2	0.308228730822873	.	102880001	103080000	#DADAFF	1	0.5
chr2	103080001	103440000	B.1.1.2.2.1.1.1.1	0.309623430962343	.	103080001	103440000	#DADAFF	1	0.5
chr2	103440001	103600000	B.2.1.1.2.1.1.2.2	0.179916317991632	.	103440001	103600000	#4848FF	1	0.25
chr2	103600001	103840000	B.2.2.1.1.1.2.2.2.1.2	0.099023709902371	.	103600001	103840000	#0000FF	1	0.125
chr2	103840001	104120000	B.2.2.1.2.1.1.2.2.1.1	0.0683403068340307	.	103840001	104120000	#0000FF	1	0.125
chr2	104120001	104480000	B.2.2.1.2.1.1.2.1.2.1	0.0711297071129707	.	104120001	104480000	#0000FF	1	0.125
chr2	104480001	104920000	B.2.2.2.1.2.1.1.1	0.0237099023709902	.	104480001	104920000	#0000FF	1	0.125
chr2	104920001	105000000	B.2.1.2.1.1.1.2.2	0.147838214783821	.	104920001	105000000	#4848FF	1	0.25
chr2	105000001	105640000	B.2.1.2.1.2.2.2	0.131101813110181	.	105000001	105640000	#4848FF	1	0.25
chr2	105640001	105880000	A.2.2.2.2.2.2.1.1.1	0.404463040446304	.	105640001	105880000	#FFDADA	1	0.625
chr2	105880001	106160000	A.1.2.2.2.2.2.2.2	0.637377963737796	.	105880001	106160000	#FF4848	1	0.875
chr2	106160001	106760000	B.1.2.1.1.2.2.2.1	0.277545327754533	.	106160001	106760000	#9191FF	1	0.375
chr2	106760001	107040000	B.1.2.1.1.1.1.1	0.287308228730823	.	106760001	107040000	#9191FF	1	0.375
chr2	107080001	107200000	B.1.2.1.1.1.1.1	0.287308228730823	.	107080001	107200000	#9191FF	1	0.375
chr2	107200001	107760000	B.2.2.2.1.2.1.2.1.2	0.0153417015341702	.	107200001	107760000	#0000FF	1	0.125
chr2	107760001	107880000	B.2.2.1.1.1.1.1.2	0.107391910739191	.	107760001	107880000	#0000FF	1	0.125
chr2	107880001	108160000	B.2.2.1.2.1.1.2.1.2.2	0.0697350069735007	.	107880001	108160000	#0000FF	1	0.125
chr2	108160001	108440000	B.2.1.2.1.2.1.1.2.2	0.138075313807531	.	108160001	108440000	#4848FF	1	0.25
chr2	108520001	108960000	B.2.2.1.1.1.2.2.2.1.1	0.100418410041841	.	108520001	108960000	#0000FF	1	0.125
chr2	108960001	109360000	A.1.2.2.2.2.2.2.1	0.638772663877266	.	108960001	109360000	#FF4848	1	0.875
chr2	109360001	109680000	A.1.2.1.2.1.1.2.2.2.2	0.765690376569038	.	109360001	109680000	#FF4848	1	0.875
chr2	109680001	110120000	A.1.2.2.1.2.2.1.1.1.1	0.687587168758717	.	109680001	110120000	#FF4848	1	0.875
chr2	110240001	110280000	A.1.2.2.1.2.2.1.1.1.1	0.687587168758717	.	110240001	110280000	#FF4848	1	0.875
chr2	110280001	110520000	A.1.2.1.2.1.1.2.2.1.1.1.2	0.774058577405858	.	110280001	110520000	#FF4848	1	0.875
chr2	110840001	111000000	A.2.1.1.1.2.1.1.1.1	0.626220362622036	.	110840001	111000000	#FF9191	1	0.75
chr2	111360001	111840000	A.2.1.2.1.2.2.1.2.2	0.556485355648536	.	111360001	111840000	#FF9191	1	0.75
chr2	111840001	112000000	A.2.1.2.1.2.2.1.2.1	0.557880055788006	.	111840001	112000000	#FF9191	1	0.75
chr2	112000001	112160000	A.2.2.2.1.1.1.1	0.454672245467225	.	112000001	112160000	#FFDADA	1	0.625
chr2	112160001	112600000	A.1.2.1.2.1.1.2.2.1.1.2.2	0.771269177126918	.	112160001	112600000	#FF4848	1	0.875
chr2	112600001	112800000	A.2.1.1.1.2.1.1.2	0.623430962343096	.	112600001	112800000	#FF9191	1	0.75
chr2	112800001	113040000	A.1.2.1.2.1.1.2.2.1.1.2.1	0.772663877266388	.	112800001	113040000	#FF4848	1	0.875
chr2	113040001	113120000	A.1.2.1.2.1.1.2.2.1.1.1.1	0.775453277545328	.	113040001	113120000	#FF4848	1	0.875
chr2	113160001	113320000	A.1.2.1.2.1.1.2.2.1.1.1.1	0.775453277545328	.	113160001	113320000	#FF4848	1	0.875
chr2	113320001	113480000	A.1.1.2.2.1.2.2.1.2.1	0.856345885634589	.	113320001	113480000	#FF0000	1	1
chr2	113480001	113760000	A.1.2.2.1.2.2.1.1.1.2	0.686192468619247	.	113480001	113760000	#FF4848	1	0.875
chr2	113760001	113960000	A.2.1.2.1.1.2.1.1.1	0.573221757322176	.	113760001	113960000	#FF9191	1	0.75
chr2	113960001	114200000	A.1.2.2.1.1.1.1.2.2	0.714086471408647	.	113960001	114200000	#FF4848	1	0.875
chr2	114200001	114720000	A.2.1.2.1.1.2.2.1	0.566248256624826	.	114200001	114720000	#FF9191	1	0.75
chr2	114720001	115040000	B.2.1.2.1.1.1.2.1.1	0.150627615062762	.	114720001	115040000	#4848FF	1	0.25
chr2	115040001	115360000	B.2.2.1.2.1.1.2.2.2.1.2.1	0.0641562064156206	.	115040001	115360000	#0000FF	1	0.125
chr2	115360001	115920000	B.2.2.1.2.1.1.2.2.2.1.2.2	0.0627615062761506	.	115360001	115920000	#0000FF	1	0.125
chr2	115920001	116760000	B.2.2.2.1.2.1.1.2.2.1	0.0195258019525802	.	115920001	116760000	#0000FF	1	0.125
chr2	116760001	116920000	B.2.1.2.1.2.1.2.2	0.135285913528591	.	116760001	116920000	#4848FF	1	0.25
chr2	116920001	117120000	B.2.1.2.1.2.1.1.2.1	0.139470013947001	.	116920001	117120000	#4848FF	1	0.25
chr2	117120001	117800000	B.2.2.2.1.2.1.2.2.1	0.0139470013947001	.	117120001	117800000	#0000FF	1	0.125
chr2	117800001	117880000	B.2.1.2.1.2.1.1.1	0.140864714086471	.	117800001	117880000	#4848FF	1	0.25
chr2	117880001	118080000	B.2.2.1.1.1.1.1.1	0.108786610878661	.	117880001	118080000	#0000FF	1	0.125
chr2	118080001	118560000	B.2.2.2.1.2.1.2.1.1	0.0167364016736402	.	118080001	118560000	#0000FF	1	0.125
chr2	118560001	118760000	B.1.1.1.2.2.1.1	0.350069735006974	.	118560001	118760000	#DADAFF	1	0.5
chr2	118760001	118960000	A.2.1.1.2.2.1.1.1	0.592747559274756	.	118760001	118960000	#FF9191	1	0.75
chr2	118960001	119360000	B.1.1.1.2.2.1.2	0.348675034867504	.	118960001	119360000	#DADAFF	1	0.5
chr2	119360001	119640000	A.2.2.1.1.2.2.1.2.1	0.490934449093445	.	119360001	119640000	#FFDADA	1	0.625
chr2	119640001	119960000	A.2.2.2.1.1.1.2	0.453277545327755	.	119640001	119960000	#FFDADA	1	0.625
chr2	119960001	120080000	A.2.2.1.1.2.2.1.2.2	0.489539748953975	.	119960001	120080000	#FFDADA	1	0.625
chr2	120080001	120400000	A.2.1.1.1.2.2.2	0.609483960948396	.	120080001	120400000	#FF9191	1	0.75
chr2	120400001	120720000	A.1.2.1.1.2.2.2.2.1.1	0.794979079497908	.	120400001	120720000	#FF4848	1	0.875
chr2	120720001	121040000	A.1.2.1.2.1.1.2.1.2	0.776847977684798	.	120720001	121040000	#FF4848	1	0.875
chr2	121040001	121440000	A.1.2.2.1.2.2.1.2.2	0.680613668061367	.	121040001	121440000	#FF4848	1	0.875
chr2	121440001	121840000	A.1.2.1.1.2.2.2.2.2	0.790794979079498	.	121440001	121840000	#FF4848	1	0.875
chr2	121840001	122120000	A.2.1.2.1.1.2.1.2.1	0.570432357043236	.	121840001	122120000	#FF9191	1	0.75
chr2	122120001	122560000	A.1.2.1.1.1.1.1.2	0.829846582984658	.	122120001	122560000	#FF4848	1	0.875
chr2	122560001	123080000	B.2.1.2.1.1.1.2.1.2	0.149232914923291	.	122560001	123080000	#4848FF	1	0.25
chr2	123080001	123280000	B.2.2.1.2.1.1.2.1.1.1	0.0739191073919107	.	123080001	123280000	#0000FF	1	0.125
chr2	123280001	124000000	B.2.2.2.1.2.1.1.2.1.2	0.0209205020920502	.	123280001	124000000	#0000FF	1	0.125
chr2	124000001	124320000	B.2.1.2.1.2.1.2.1	0.136680613668061	.	124000001	124320000	#4848FF	1	0.25
chr2	124320001	124520000	B.2.2.1.2.1.1.2.1.1.2	0.0725244072524407	.	124320001	124520000	#0000FF	1	0.125
chr2	124520001	124760000	B.2.2.1.2.1.1.2.2.2.1.1	0.0655509065550907	.	124520001	124760000	#0000FF	1	0.125
chr2	124760001	125520000	B.2.2.2.1.2.1.2.2.2	0.0125523012552301	.	124760001	125520000	#0000FF	1	0.125
chr2	125520001	126080000	B.2.2.2.1.2.1.1.2.2.2	0.0181311018131102	.	125520001	126080000	#0000FF	1	0.125
chr2	126080001	126400000	B.2.2.1.2.1.1.2.2.2.2	0.0613668061366806	.	126080001	126400000	#0000FF	1	0.125
chr2	126400001	127120000	B.2.2.2.1.2.1.1.2.1.1	0.0223152022315202	.	126400001	127120000	#0000FF	1	0.125
chr2	127120001	127320000	B.2.2.1.1.1.2.2.1	0.101813110181311	.	127120001	127320000	#0000FF	1	0.125
chr2	127320001	127560000	B.2.1.1.1.1.2.2.1.2	0.207810320781032	.	127320001	127560000	#4848FF	1	0.25
chr2	127560001	127800000	B.1.2.2.1.1.1.2.1	0.253835425383543	.	127560001	127800000	#9191FF	1	0.375
chr2	127800001	127960000	A.2.1.1.2.2.1.1.2	0.591352859135286	.	127800001	127960000	#FF9191	1	0.75
chr2	127960001	128240000	A.1.1.2.1.2.1.2.1.1	0.902370990237099	.	127960001	128240000	#FF0000	1	1
chr2	128240001	128480000	A.1.2.1.2.1.1.2.2.2.1	0.767085076708508	.	128240001	128480000	#FF4848	1	0.875
chr2	128480001	128920000	A.1.1.1.2.1.2.2.1.2	0.95955369595537	.	128480001	128920000	#FF0000	1	1
chr2	128920001	129080000	A.2.1.1.2.2.2.2	0.585774058577406	.	128920001	129080000	#FF9191	1	0.75
chr2	129080001	129560000	B.1.2.1.1.2.2.2.2	0.276150627615063	.	129080001	129560000	#9191FF	1	0.375
chr2	129560001	129720000	B.2.1.2.1.2.2.1.1	0.133891213389121	.	129560001	129720000	#4848FF	1	0.25
chr2	129720001	130160000	B.2.2.1.2.1.1.1.1.2	0.0767085076708508	.	129720001	130160000	#0000FF	1	0.125
chr2	130160001	130400000	B.2.1.2.1.2.2.1.2	0.132496513249651	.	130160001	130400000	#4848FF	1	0.25
chr2	130400001	130800000	B.2.1.1.1.1.2.2.1.1	0.209205020920502	.	130400001	130800000	#4848FF	1	0.25
chr2	130880001	131160000	A.2.1.2.1.1.2.2.2	0.564853556485356	.	130880001	131160000	#FF9191	1	0.75
chr2	131480001	131880000	A.1.2.1.1.1.1.1.1.1	0.832635983263598	.	131480001	131880000	#FF4848	1	0.875
chr2	131880001	132000000	A.2.2.2.2.2.2.1.2	0.401673640167364	.	131880001	132000000	#FFDADA	1	0.625
chr2	132040001	132320000	A.2.2.2.2.2.2.1.2	0.401673640167364	.	132040001	132320000	#FFDADA	1	0.625
chr2	132320001	132560000	B.1.2.1.1.2.1.2	0.280334728033473	.	132320001	132560000	#9191FF	1	0.375
chr2	132560001	132720000	B.1.2.2.1.1.1.2.2	0.252440725244073	.	132560001	132720000	#9191FF	1	0.375
chr2	132720001	132960000	B.2.1.1.2.1.1.1.1.2	0.185495118549512	.	132720001	132960000	#4848FF	1	0.25
chr2	132960001	133440000	B.1.1.2.2.1.2.1.1	0.299860529986053	.	132960001	133440000	#DADAFF	1	0.5
chr2	133440001	133960000	A.2.2.2.1.1.2.1.2.2	0.446304044630404	.	133440001	133960000	#FFDADA	1	0.625
chr2	133960001	134360000	A.1.2.1.1.2.2.2.2.1.2.1	0.793584379358438	.	133960001	134360000	#FF4848	1	0.875
chr2	134360001	134640000	A.2.2.1.1.1.1.1.2	0.513249651324965	.	134360001	134640000	#FFDADA	1	0.625
chr2	134640001	134840000	B.1.1.2.2.1.2.1.2.1	0.298465829846583	.	134640001	134840000	#DADAFF	1	0.5
chr2	134840001	135200000	A.2.1.2.1.2.2.2.1	0.555090655509066	.	134840001	135200000	#FF9191	1	0.75
chr2	135200001	135720000	A.2.1.2.1.2.2.2.2	0.553695955369595	.	135200001	135720000	#FF9191	1	0.75
chr2	135720001	135920000	A.1.2.2.1.1.1.1.2.1	0.715481171548117	.	135720001	135920000	#FF4848	1	0.875
chr2	135920001	136200000	A.1.2.1.2.1.2.1.1.1.2.1	0.762900976290098	.	135920001	136200000	#FF4848	1	0.875
chr2	136200001	136560000	A.1.1.2.1.1.1.1.2.1.2	0.926080892608089	.	136200001	136560000	#FF0000	1	1
chr2	136560001	136880000	A.1.2.2.2.1.2.2.1.1	0.652719665271967	.	136560001	136880000	#FF4848	1	0.875
chr2	136880001	137160000	A.2.1.1.2.1.1.1.1	0.608089260808926	.	136880001	137160000	#FF9191	1	0.75
chr2	137160001	137600000	B.2.2.1.1.1.2.2.2.2	0.097629009762901	.	137160001	137600000	#0000FF	1	0.125
chr2	137600001	137880000	B.2.1.1.1.1.1.2	0.216178521617852	.	137600001	137880000	#4848FF	1	0.25
chr2	137880001	138240000	B.1.1.2.1.1.2.1.1	0.334728033472803	.	137880001	138240000	#DADAFF	1	0.5
chr2	138240001	138640000	B.2.1.1.2.1.1.1.2.1	0.184100418410042	.	138240001	138640000	#4848FF	1	0.25
chr2	138640001	139160000	A.2.1.1.2.1.1.1.2	0.606694560669456	.	138640001	139160000	#FF9191	1	0.75
chr2	139160001	139600000	A.2.1.2.2.2.1.1.2.1	0.531380753138075	.	139160001	139600000	#FF9191	1	0.75
chr2	139600001	140160000	B.2.2.1.2.1.1.1.1.1	0.0781032078103208	.	139600001	140160000	#0000FF	1	0.125
chr2	140160001	140520000	B.2.1.1.2.1.1.1.1.1	0.186889818688982	.	140160001	140520000	#4848FF	1	0.25
chr2	140520001	140800000	B.1.2.1.1.2.1.1	0.281729428172943	.	140520001	140800000	#9191FF	1	0.375
chr2	140800001	140960000	B.1.1.2.2.1.2.1.2.2	0.297071129707113	.	140800001	140960000	#DADAFF	1	0.5
chr2	140960001	141320000	A.2.2.2.1.1.2.1.2.1.1.1	0.450488145048815	.	140960001	141320000	#FFDADA	1	0.625
chr2	141320001	141640000	A.2.2.1.2.2.2.1.2.2.2	0.458856345885635	.	141320001	141640000	#FFDADA	1	0.625
chr2	141640001	142320000	A.2.2.2.1.1.2.1.2.1.2	0.447698744769874	.	141640001	142320000	#FFDADA	1	0.625
chr2	142320001	142720000	A.2.2.2.1.1.2.1.2.1.1.2	0.449093444909344	.	142320001	142720000	#FFDADA	1	0.625
chr2	142720001	142920000	A.2.2.1.2.2.2.1.1.1.2	0.467224546722455	.	142720001	142920000	#FFDADA	1	0.625
chr2	142920001	143440000	A.2.1.2.1.1.1.2.2.1	0.578800557880056	.	142920001	143440000	#FF9191	1	0.75
chr2	143440001	143760000	A.1.2.1.1.2.2.2.2.1.2.2	0.792189679218968	.	143440001	143760000	#FF4848	1	0.875
chr2	143760001	144000000	A.2.1.2.1.1.1.2.2.2.2.1	0.576011157601116	.	143760001	144000000	#FF9191	1	0.75
chr2	144000001	144240000	A.2.1.1.1.2.2.1.2.1.2	0.612273361227336	.	144000001	144240000	#FF9191	1	0.75
chr2	144240001	144600000	A.2.1.1.1.1.1.2.1	0.634588563458856	.	144240001	144600000	#FF9191	1	0.75
chr2	144600001	144880000	A.2.1.2.1.2.1.1.1	0.563458856345886	.	144600001	144880000	#FF9191	1	0.75
chr2	144880001	145240000	A.1.2.2.1.2.1.1.2.1.2	0.695955369595537	.	144880001	145240000	#FF4848	1	0.875
chr2	145240001	146280000	A.1.2.1.2.1.2.1.2	0.757322175732218	.	145240001	146280000	#FF4848	1	0.875
chr2	146280001	146560000	A.2.2.1.1.1.1.2.1.1	0.511854951185495	.	146280001	146560000	#FFDADA	1	0.625
chr2	146560001	146720000	A.2.2.1.1.1.1.2.2.2	0.504881450488145	.	146560001	146720000	#FFDADA	1	0.625
chr2	146720001	147080000	A.2.2.2.1.1.2.2.2	0.443514644351464	.	146720001	147080000	#FFDADA	1	0.625
chr2	147080001	147480000	A.2.1.2.1.1.1.2.2.2.1	0.577405857740586	.	147080001	147480000	#FF9191	1	0.75
chr2	147480001	147840000	A.2.2.2.2.1.2.2.1	0.418410041841004	.	147480001	147840000	#FFDADA	1	0.625
chr2	147840001	148040000	A.2.2.2.1.1.2.2.1	0.444909344490934	.	147840001	148040000	#FFDADA	1	0.625
chr2	148040001	148680000	A.2.2.2.2.1.1.2	0.421199442119944	.	148040001	148680000	#FFDADA	1	0.625
chr2	148680001	149280000	A.1.2.2.1.1.2.2	0.702928870292887	.	148680001	149280000	#FF4848	1	0.875
chr2	149280001	149680000	A.1.2.2.1.1.2.1.2.1.2	0.705718270571827	.	149280001	149680000	#FF4848	1	0.875
chr2	149800001	149840000	A.1.2.2.1.1.2.1.2.1.2	0.705718270571827	.	149800001	149840000	#FF4848	1	0.875
chr2	149840001	150160000	A.2.1.1.1.2.2.1.2.1.1	0.613668061366806	.	149840001	150160000	#FF9191	1	0.75
chr2	150160001	150440000	A.1.2.1.2.1.2.1.1.1.2.2.1	0.761506276150628	.	150160001	150440000	#FF4848	1	0.875
chr2	150440001	150640000	A.2.1.1.1.2.2.1.1.2.1	0.617852161785216	.	150440001	150640000	#FF9191	1	0.75
chr2	150640001	150960000	A.2.1.1.1.1.1.2.2	0.633193863319386	.	150640001	150960000	#FF9191	1	0.75
chr2	150960001	151360000	A.1.2.1.2.1.2.1.1.1.2.2.2	0.760111576011158	.	150960001	151360000	#FF4848	1	0.875
chr2	151360001	151960000	A.1.2.2.1.2.1.1.2.1.1	0.697350069735007	.	151360001	151960000	#FF4848	1	0.875
chr2	151960001	152120000	A.2.1.2.1.2.1.1.2	0.562064156206416	.	151960001	152120000	#FF9191	1	0.75
chr2	152120001	152320000	A.1.2.1.1.2.2.2.1.1	0.797768479776848	.	152120001	152320000	#FF4848	1	0.875
chr2	152320001	152880000	A.1.2.2.1.1.2.1.2.2	0.704323570432357	.	152320001	152880000	#FF4848	1	0.875
chr2	152880001	153560000	A.1.1.1.2.1.1.2.2	0.97071129707113	.	152880001	153560000	#FF0000	1	1
chr2	153560001	154160000	B.1.1.1.2.1.1.2.2.2	0.358437935843794	.	153560001	154160000	#DADAFF	1	0.5
chr2	154160001	154400000	A.2.2.1.2.1.1.1	0.483960948396095	.	154160001	154400000	#FFDADA	1	0.625
chr2	154400001	155040000	B.2.1.1.1.1.1.1	0.217573221757322	.	154400001	155040000	#4848FF	1	0.25
chr2	155040001	155280000	B.1.2.2.1.1.1.1.2.2	0.255230125523013	.	155040001	155280000	#9191FF	1	0.375
chr2	155280001	155800000	B.2.1.2.2.1.2.2.2	0.119944211994421	.	155280001	155800000	#4848FF	1	0.25
chr2	155800001	156200000	B.2.1.1.2.1.2.2.1	0.171548117154812	.	155800001	156200000	#4848FF	1	0.25
chr2	156200001	156520000	B.1.1.1.2.1.1.2.1.1.2.2	0.362622036262204	.	156200001	156520000	#DADAFF	1	0.5
chr2	156520001	156880000	A.2.2.2.2.2.1.1.2	0.412831241283124	.	156520001	156880000	#FFDADA	1	0.625
chr2	156880001	157000000	A.2.2.1.2.2.2.1.2.1.1	0.463040446304045	.	156880001	157000000	#FFDADA	1	0.625
chr2	157000001	157200000	A.2.2.1.2.2.2.1.1.1.1	0.468619246861925	.	157000001	157200000	#FFDADA	1	0.625
chr2	157200001	157400000	A.1.2.2.2.1.2.2.1.2.1	0.651324965132496	.	157200001	157400000	#FF4848	1	0.875
chr2	157400001	157760000	A.2.2.1.2.2.2.1.2.1.2	0.461645746164575	.	157400001	157760000	#FFDADA	1	0.625
chr2	157760001	158120000	A.2.2.1.2.1.1.2.2	0.479776847977685	.	157760001	158120000	#FFDADA	1	0.625
chr2	158120001	158280000	B.1.2.2.1.1.1.1.2.1.2	0.256624825662483	.	158120001	158280000	#9191FF	1	0.375
chr2	158280001	158600000	B.2.1.2.2.1.2.1.1	0.124128312412831	.	158280001	158600000	#4848FF	1	0.25
chr2	158600001	158880000	B.1.2.1.1.2.2.1	0.278940027894003	.	158600001	158880000	#9191FF	1	0.375
chr2	158880001	159280000	B.2.1.1.2.1.1.1.2.2	0.182705718270572	.	158880001	159280000	#4848FF	1	0.25
chr2	159280001	159680000	A.2.2.1.2.1.1.2.1.1	0.482566248256625	.	159280001	159680000	#FFDADA	1	0.625
chr2	159680001	160040000	A.1.1.2.2.2.1.1	0.846582984658299	.	159680001	160040000	#FF0000	1	1
chr2	160040001	160280000	A.1.2.1.1.2.2.2.1.2	0.796373779637378	.	160040001	160280000	#FF4848	1	0.875
chr2	160280001	160600000	A.1.1.2.1.1.1.1.2.1.1.2	0.927475592747559	.	160280001	160600000	#FF0000	1	1
chr2	160600001	160840000	A.1.2.2.1.1.2.1.2.1.1	0.707112970711297	.	160600001	160840000	#FF4848	1	0.875
chr2	160840001	161160000	A.1.1.2.2.2.2.2.2.2	0.834030683403068	.	160840001	161160000	#FF0000	1	1
chr2	161160001	161440000	A.1.1.2.2.2.2.2.2.1	0.835425383542538	.	161160001	161440000	#FF0000	1	1
chr2	161440001	161920000	A.1.2.1.2.1.2.1.1.2	0.758716875871688	.	161440001	161920000	#FF4848	1	0.875
chr2	161920001	162280000	A.1.2.2.2.1.2.1.1.1	0.661087866108787	.	161920001	162280000	#FF4848	1	0.875
chr2	162280001	162800000	B.1.2.2.1.1.2	0.251046025104602	.	162280001	162800000	#9191FF	1	0.375
chr2	162800001	163000000	A.2.1.2.2.2.1.1.2.2	0.529986052998605	.	162800001	163000000	#FF9191	1	0.75
chr2	163000001	163200000	A.2.2.2.2.2.1.1.1.2	0.414225941422594	.	163000001	163200000	#FFDADA	1	0.625
chr2	163200001	163720000	B.2.1.1.2.1.2.2.2.2.1	0.168758716875872	.	163200001	163720000	#4848FF	1	0.25
chr2	163720001	164000000	B.2.1.2.2.1.2.1.2	0.122733612273361	.	163720001	164000000	#4848FF	1	0.25
chr2	164000001	164440000	B.1.1.1.2.1.1.2.1.1.1.1	0.366806136680614	.	164000001	164440000	#DADAFF	1	0.5
chr2	164440001	164640000	A.2.2.2.1.2.1.1.2	0.440725244072524	.	164440001	164640000	#FFDADA	1	0.625
chr2	164640001	164960000	A.2.2.2.2.2.1.1.1.1	0.415620641562064	.	164640001	164960000	#FFDADA	1	0.625
chr2	164960001	165080000	A.2.2.2.2.2.1.2.2.1	0.410041841004184	.	164960001	165080000	#FFDADA	1	0.625
chr2	165080001	165400000	B.1.1.2.1.1.2.1.2.2.1	0.331938633193863	.	165080001	165400000	#DADAFF	1	0.5
chr2	165400001	165560000	A.2.2.2.1.2.2.2.2.1.2	0.426778242677824	.	165400001	165560000	#FFDADA	1	0.625
chr2	165560001	165840000	A.1.2.1.2.2.2.1.2.1	0.729428172942817	.	165560001	165840000	#FF4848	1	0.875
chr2	165840001	166080000	B.1.1.1.2.1.1.1.1.1	0.370990237099024	.	165840001	166080000	#DADAFF	1	0.5
chr2	166080001	166200000	B.1.2.2.1.1.1.1.1.1	0.262203626220363	.	166080001	166200000	#9191FF	1	0.375
chr2	166200001	166560000	B.2.1.1.2.1.2.2.2.2.2	0.167364016736402	.	166200001	166560000	#4848FF	1	0.25
chr2	166560001	166800000	B.1.1.2.1.1.2.2.2.2	0.326359832635983	.	166560001	166800000	#DADAFF	1	0.5
chr2	166800001	167040000	B.1.1.1.2.1.1.1.1.2	0.369595536959554	.	166800001	167040000	#DADAFF	1	0.5
chr2	167040001	167320000	B.2.1.1.2.1.2.2.2.1	0.170153417015342	.	167040001	167320000	#4848FF	1	0.25
chr2	167320001	167720000	B.2.2.2.1.2.2.2.1.1	0.00557880055788006	.	167320001	167720000	#0000FF	1	0.125
chr2	167720001	168200000	B.2.2.2.1.2.2.2.2	0.00278940027894003	.	167720001	168200000	#0000FF	1	0.125
chr2	168200001	168800000	B.2.2.2.1.2.2.2.1.2	0.00418410041841004	.	168200001	168800000	#0000FF	1	0.125
chr2	168800001	169000000	B.1.2.2.1.1.1.1.2.1.1.2	0.258019525801953	.	168800001	169000000	#9191FF	1	0.375
chr2	169000001	169120000	B.1.1.1.2.1.1.2.1.1.1.2	0.365411436541144	.	169000001	169120000	#DADAFF	1	0.5
chr2	169120001	169640000	B.2.2.1.1.1.2.1	0.103207810320781	.	169120001	169640000	#0000FF	1	0.125
chr2	169640001	169800000	B.1.1.1.1.1.2.2.1.2	0.389121338912134	.	169640001	169800000	#DADAFF	1	0.5
chr2	169800001	169960000	A.2.2.1.2.2.2.1.1.2.2	0.464435146443515	.	169800001	169960000	#FFDADA	1	0.625
chr2	169960001	170280000	B.1.2.2.1.1.1.1.2.1.1.1	0.259414225941423	.	169960001	170280000	#9191FF	1	0.375
chr2	170280001	170760000	A.1.1.2.1.2.2.2.1	0.891213389121339	.	170280001	170760000	#FF0000	1	1
chr2	170760001	171080000	A.2.1.1.2.2.1.2.2	0.588563458856346	.	170760001	171080000	#FF9191	1	0.75
chr2	171080001	171160000	B.1.1.2.1.1.1.1.1.1	0.345885634588563	.	171080001	171160000	#DADAFF	1	0.5
chr2	171160001	171760000	A.2.2.1.2.2.2.1.1.2.1	0.465829846582985	.	171160001	171760000	#FFDADA	1	0.625
chr2	171760001	172400000	A.1.1.1.1.1.1.2.2	0.99721059972106	.	171760001	172400000	#FF0000	1	1
chr2	172400001	172560000	A.1.2.1.2.1.2.2.2.1.2	0.748953974895398	.	172400001	172560000	#FF4848	1	0.875
chr2	172560001	173000000	A.1.1.1.1.1.1.2.1	0.99860529986053	.	172560001	173000000	#FF0000	1	1
chr2	173000001	173400000	A.1.1.1.2.2.2.2.1	0.940027894002789	.	173000001	173400000	#FF0000	1	1
chr2	173400001	173600000	A.1.1.2.2.1.1.1.2.2.2	0.875871687587169	.	173400001	173600000	#FF0000	1	1
chr2	173600001	173920000	A.1.1.2.1.1.1.1.1.1.2.1	0.933054393305439	.	173600001	173920000	#FF0000	1	1
chr2	173920001	174080000	A.1.1.2.2.1.1.2.1	0.874476987447699	.	173920001	174080000	#FF0000	1	1
chr2	174080001	174240000	A.1.2.2.1.1.2.1.1.2	0.708507670850767	.	174080001	174240000	#FF4848	1	0.875
chr2	174240001	174760000	A.1.2.1.1.2.1.2.2.1	0.801952580195258	.	174240001	174760000	#FF4848	1	0.875
chr2	174760001	174960000	A.1.2.1.2.1.2.1.1.1.1	0.764295676429568	.	174760001	174960000	#FF4848	1	0.875
chr2	174960001	175240000	A.1.1.2.2.1.1.1.2.2.1.1	0.878661087866109	.	174960001	175240000	#FF0000	1	1
chr2	175240001	175560000	A.1.1.2.1.2.2.1.1	0.895397489539749	.	175240001	175560000	#FF0000	1	1
chr2	175560001	175880000	A.1.2.1.2.2.2.2.2.2.1	0.721059972105997	.	175560001	175880000	#FF4848	1	0.875
chr2	175880001	176040000	A.1.2.2.2.1.2.1.2.1.1	0.658298465829847	.	175880001	176040000	#FF4848	1	0.875
chr2	176040001	176520000	B.1.1.2.1.1.2.1.2.2.2	0.330543933054393	.	176040001	176520000	#DADAFF	1	0.5
chr2	176520001	176760000	B.1.2.2.1.2.2.2.1	0.242677824267782	.	176520001	176760000	#9191FF	1	0.375
chr2	176760001	176960000	B.1.1.1.1.1.2.1	0.391910739191074	.	176760001	176960000	#DADAFF	1	0.5
chr2	176960001	177240000	A.2.2.1.2.2.2.1.2.2.1	0.460251046025105	.	176960001	177240000	#FFDADA	1	0.625
chr2	177240001	177520000	B.1.1.1.1.1.2.2.1.1	0.390516039051604	.	177240001	177520000	#DADAFF	1	0.5
chr2	177520001	177720000	B.1.2.2.1.1.1.1.1.2	0.260808926080893	.	177520001	177720000	#9191FF	1	0.375
chr2	177720001	178040000	B.1.1.1.2.1.1.2.1.1.2.1	0.364016736401674	.	177720001	178040000	#DADAFF	1	0.5
chr2	178040001	178320000	A.1.1.2.1.2.2.2.2.2	0.888423988842399	.	178040001	178320000	#FF0000	1	1
chr2	178320001	178640000	A.1.2.2.2.1.2.2.1.2.2	0.649930264993027	.	178320001	178640000	#FF4848	1	0.875
chr2	178640001	178960000	B.1.1.2.1.1.2.2.2.1	0.327754532775453	.	178640001	178960000	#DADAFF	1	0.5
chr2	178960001	179320000	A.1.2.2.2.1.2.1.1.2	0.659693165969317	.	178960001	179320000	#FF4848	1	0.875
chr2	179320001	179560000	A.2.2.1.2.1.1.2.1.2	0.481171548117155	.	179320001	179560000	#FFDADA	1	0.625
chr2	179560001	180000000	B.1.1.1.2.1.1.2.2.1	0.359832635983264	.	179560001	180000000	#DADAFF	1	0.5
chr2	180000001	180200000	A.1.2.2.2.1.2.1.2.1.2	0.656903765690377	.	180000001	180200000	#FF4848	1	0.875
chr2	180200001	180640000	A.2.2.2.1.2.1.1.1	0.442119944211994	.	180200001	180640000	#FFDADA	1	0.625
chr2	180640001	180960000	A.2.1.2.2.2.2.1.2.1	0.521617852161785	.	180640001	180960000	#FF9191	1	0.75
chr2	180960001	181480000	A.2.1.2.2.1.2.1	0.543933054393305	.	180960001	181480000	#FF9191	1	0.75
chr2	181480001	181920000	A.1.2.2.2.1.2.1.2.2.1	0.655509065550907	.	181480001	181920000	#FF4848	1	0.875
chr2	181920001	182400000	A.2.1.1.1.1.2.2.2	0.627615062761506	.	181920001	182400000	#FF9191	1	0.75
chr2	182400001	182600000	A.1.2.2.2.1.2.2.2	0.648535564853556	.	182400001	182600000	#FF4848	1	0.875
chr2	182600001	182760000	A.1.1.2.2.2.2.1.1	0.841004184100418	.	182600001	182760000	#FF0000	1	1
chr2	182760001	183040000	A.1.1.2.1.2.2.1.2.2	0.892608089260809	.	182760001	183040000	#FF0000	1	1
chr2	183040001	183600000	A.1.1.2.1.2.2.2.2.1	0.889818688981869	.	183040001	183600000	#FF0000	1	1
chr2	183600001	183880000	A.1.1.2.2.2.2.2.1.2	0.836820083682008	.	183600001	183880000	#FF0000	1	1
chr2	183880001	184080000	A.1.2.1.2.2.2.1.2.2	0.728033472803347	.	183880001	184080000	#FF4848	1	0.875
chr2	184080001	184280000	B.1.1.1.2.1.1.2.1.2	0.361227336122734	.	184080001	184280000	#DADAFF	1	0.5
chr2	184280001	184560000	B.2.1.1.2.1.2.1.1.1	0.178521617852162	.	184280001	184560000	#4848FF	1	0.25
chr2	184560001	184760000	B.1.2.2.1.2.2.1.2.2	0.244072524407252	.	184560001	184760000	#9191FF	1	0.375
chr2	184760001	184920000	B.1.2.1.2.1.1.1	0.274755927475593	.	184760001	184920000	#9191FF	1	0.375
chr2	184920001	185280000	B.1.1.2.1.2.2.2.2.1	0.312412831241283	.	184920001	185280000	#DADAFF	1	0.5
chr2	185280001	185480000	B.1.1.2.1.1.1.2.1.1	0.338912133891213	.	185280001	185480000	#DADAFF	1	0.5
chr2	185480001	186160000	B.2.1.2.2.1.2.2.1	0.121338912133891	.	185480001	186160000	#4848FF	1	0.25
chr2	186160001	186400000	B.2.1.1.2.1.2.1.1.2.2	0.175732217573222	.	186160001	186400000	#4848FF	1	0.25
chr2	186400001	186720000	B.2.1.1.2.1.2.1.1.2.1	0.177126917712692	.	186400001	186720000	#4848FF	1	0.25
chr2	186720001	187160000	B.1.2.1.2.1.2	0.270571827057183	.	186720001	187160000	#9191FF	1	0.375
chr2	187160001	187360000	B.1.1.1.1.1.2.2.2.1	0.387726638772664	.	187160001	187360000	#DADAFF	1	0.5
chr2	187360001	187520000	A.2.1.2.2.1.1.1.1.1	0.552301255230126	.	187360001	187520000	#FF9191	1	0.75
chr2	187520001	187720000	B.1.1.2.1.2.2.1.1	0.317991631799163	.	187520001	187720000	#DADAFF	1	0.5
chr2	187720001	188120000	B.1.2.2.1.2.2.1.1	0.246861924686192	.	187720001	188120000	#9191FF	1	0.375
chr2	188120001	188360000	B.1.1.2.1.1.2.2.1	0.329149232914923	.	188120001	188360000	#DADAFF	1	0.5
chr2	188360001	188680000	A.2.1.2.2.1.1.1.1.2	0.550906555090656	.	188360001	188680000	#FF9191	1	0.75
chr2	188680001	189080000	B.1.1.2.1.1.2.1.2.1	0.333333333333333	.	188680001	189080000	#DADAFF	1	0.5
chr2	189080001	189360000	B.1.1.1.1.1.2.2.2.2	0.386331938633194	.	189080001	189360000	#DADAFF	1	0.5
chr2	189360001	189600000	A.2.1.2.2.2.2.1.2.2	0.520223152022315	.	189360001	189600000	#FF9191	1	0.75
chr2	189600001	190000000	A.2.1.1.2.1.2.1.2.1	0.601115760111576	.	189600001	190000000	#FF9191	1	0.75
chr2	190000001	190320000	A.1.1.2.2.2.2.2.1.1	0.838214783821478	.	190000001	190320000	#FF0000	1	1
chr2	190320001	190600000	A.1.1.2.1.2.2.1.2.1	0.894002789400279	.	190320001	190600000	#FF0000	1	1
chr2	190600001	190920000	A.1.1.2.1.1.1.1.2.1.1.1	0.928870292887029	.	190600001	190920000	#FF0000	1	1
chr2	190920001	191200000	A.1.2.2.1.1.2.1.1.1	0.709902370990237	.	190920001	191200000	#FF4848	1	0.875
chr2	191200001	191680000	A.1.1.1.1.2.2.2.1	0.97768479776848	.	191200001	191680000	#FF0000	1	1
chr2	191680001	191880000	A.1.1.2.1.1.1.2.1.1.2.1	0.920502092050209	.	191680001	191880000	#FF0000	1	1
chr2	191880001	192400000	A.1.1.2.1.1.1.2.1.1.2.2	0.919107391910739	.	191880001	192400000	#FF0000	1	1
chr2	192400001	192600000	A.2.1.1.2.1.2.1.1	0.602510460251046	.	192400001	192600000	#FF9191	1	0.75
chr2	192600001	193040000	A.1.2.2.2.1.2.1.2.2.2	0.654114365411437	.	192600001	193040000	#FF4848	1	0.875
chr2	193040001	193600000	A.2.1.1.2.2.1.2.1	0.589958158995816	.	193040001	193600000	#FF9191	1	0.75
chr2	193600001	193840000	A.2.2.2.1.2.2.2.1.2.2	0.429567642956764	.	193600001	193840000	#FFDADA	1	0.625
chr2	193840001	194120000	B.1.1.1.2.1.2.1.2.1	0.355648535564854	.	193840001	194120000	#DADAFF	1	0.5
chr2	194120001	194600000	B.1.1.1.1.2.2.2.2.1	0.375174337517434	.	194120001	194600000	#DADAFF	1	0.5
chr2	194600001	194800000	A.2.2.2.2.2.1.2.2.2.1.1	0.408647140864714	.	194600001	194800000	#FFDADA	1	0.625
chr2	194800001	195360000	B.1.1.2.1.2.2.2.1	0.313807531380753	.	194800001	195360000	#DADAFF	1	0.5
chr2	195360001	195760000	B.1.1.2.1.1.1.2.1.2	0.337517433751743	.	195360001	195760000	#DADAFF	1	0.5
chr2	195760001	196200000	A.2.2.2.2.2.1.2.2.2.2	0.405857740585774	.	195760001	196200000	#FFDADA	1	0.625
chr2	196200001	196560000	A.1.2.1.1.1.2.2.2.2	0.815899581589958	.	196200001	196560000	#FF4848	1	0.875
chr2	196560001	196960000	A.2.1.1.2.1.2.1.2.2.2	0.598326359832636	.	196560001	196960000	#FF9191	1	0.75
chr2	196960001	197360000	A.1.2.2.2.1.1.2.2.1.2	0.663877266387727	.	196960001	197360000	#FF4848	1	0.875
chr2	197360001	197640000	A.1.2.1.2.2.2.1.1.1.1	0.736401673640167	.	197360001	197640000	#FF4848	1	0.875
chr2	197640001	197880000	A.1.2.2.2.1.1.2.2.1.1	0.665271966527197	.	197640001	197880000	#FF4848	1	0.875
chr2	197880001	198040000	A.2.1.1.2.1.2.1.2.2.1	0.599721059972106	.	197880001	198040000	#FF9191	1	0.75
chr2	198040001	198280000	A.1.2.2.2.1.1.1.1.2.2	0.673640167364017	.	198040001	198280000	#FF4848	1	0.875
chr2	198280001	198640000	A.1.2.2.2.1.1.2.1.1	0.670850767085077	.	198280001	198640000	#FF4848	1	0.875
chr2	198640001	199000000	B.1.1.1.2.1.1.1.2	0.368200836820084	.	198640001	199000000	#DADAFF	1	0.5
chr2	199000001	199160000	B.2.1.1.1.2.1.1	0.200836820083682	.	199000001	199160000	#4848FF	1	0.25
chr2	199160001	199440000	B.2.1.2.2.1.1.2.2	0.125523012552301	.	199160001	199440000	#4848FF	1	0.25
chr2	199440001	200120000	B.2.2.1.2.2.2.2	0.0460251046025105	.	199440001	200120000	#0000FF	1	0.125
chr2	200120001	200320000	B.1.1.2.1.2.1.2.2.1	0.320781032078103	.	200120001	200320000	#DADAFF	1	0.5
chr2	200320001	200560000	B.1.2.1.2.1.1.2.2	0.271966527196653	.	200320001	200560000	#9191FF	1	0.375
chr2	200560001	200800000	A.2.1.2.2.2.2.1.1.2	0.523012552301255	.	200560001	200800000	#FF9191	1	0.75
chr2	200800001	201160000	A.1.2.2.2.1.1.1.1.2.1	0.675034867503487	.	200800001	201160000	#FF4848	1	0.875
chr2	201160001	201360000	A.1.2.1.2.2.2.1.1.1.2	0.735006973500697	.	201160001	201360000	#FF4848	1	0.875
chr2	201360001	201760000	A.1.1.1.1.2.2.1	0.97907949790795	.	201360001	201760000	#FF0000	1	1
chr2	201760001	202080000	A.1.1.1.2.2.1.1.1.2	0.95397489539749	.	201760001	202080000	#FF0000	1	1
chr2	202080001	202640000	A.1.1.1.1.2.2.2.2	0.97629009762901	.	202080001	202640000	#FF0000	1	1
chr2	202640001	202880000	A.1.2.1.2.1.2.2.1.1	0.755927475592748	.	202640001	202880000	#FF4848	1	0.875
chr2	202880001	203120000	A.1.1.2.1.1.1.2.1.2	0.917712691771269	.	202880001	203120000	#FF0000	1	1
chr2	203120001	203400000	A.1.1.1.2.2.1.1.2	0.95258019525802	.	203120001	203400000	#FF0000	1	1
chr2	203400001	203680000	A.1.1.2.2.1.1.2.2.1	0.873082287308229	.	203400001	203680000	#FF0000	1	1
chr2	203680001	204040000	A.1.1.2.1.1.1.1.1.1.1.1	0.937238493723849	.	203680001	204040000	#FF0000	1	1
chr2	204040001	204320000	A.1.1.2.1.1.1.2.1.1.1	0.921896792189679	.	204040001	204320000	#FF0000	1	1
chr2	204320001	204800000	A.1.2.1.2.2.2.2.2.2.2	0.719665271966527	.	204320001	204800000	#FF4848	1	0.875
chr2	204800001	205200000	B.1.1.2.1.1.1.2.2	0.336122733612273	.	204800001	205200000	#DADAFF	1	0.5
chr2	205200001	205560000	A.2.1.1.1.1.2.2.1	0.629009762900976	.	205200001	205560000	#FF9191	1	0.75
chr2	205560001	205720000	B.1.1.1.1.2.2.1.1.1	0.383542538354254	.	205560001	205720000	#DADAFF	1	0.5
chr2	205720001	206560000	A.2.2.2.1.2.2.1.1	0.436541143654114	.	205720001	206560000	#FFDADA	1	0.625
chr2	206560001	206840000	A.2.1.2.2.1.2.2.1.1.2	0.539748953974895	.	206560001	206840000	#FF9191	1	0.75
chr2	206840001	207200000	A.1.2.1.1.1.2.2.1	0.818688981868898	.	206840001	207200000	#FF4848	1	0.875
chr2	207200001	207360000	B.1.1.1.1.2.2.2.1.1	0.377963737796374	.	207200001	207360000	#DADAFF	1	0.5
chr2	207360001	207640000	A.2.2.1.1.1.2.1	0.503486750348675	.	207360001	207640000	#FFDADA	1	0.625
chr2	207640001	207920000	B.1.1.1.1.2.2.2.1.2	0.376569037656904	.	207640001	207920000	#DADAFF	1	0.5
chr2	207920001	208040000	A.2.2.1.2.2.2.2.2	0.456066945606695	.	207920001	208040000	#FFDADA	1	0.625
chr2	208040001	208360000	A.2.1.2.2.1.2.2.1.1.1.1	0.542538354253835	.	208040001	208360000	#FF9191	1	0.75
chr2	208360001	208640000	A.1.2.1.1.1.2.2.2.1	0.817294281729428	.	208360001	208640000	#FF4848	1	0.875
chr2	208640001	208960000	A.1.2.1.2.2.2.1.1.2.1.2	0.732217573221757	.	208640001	208960000	#FF4848	1	0.875
chr2	208960001	209240000	A.2.1.2.2.1.1.1.2.1	0.549511854951185	.	208960001	209240000	#FF9191	1	0.75
chr2	209240001	209640000	B.2.1.2.2.1.1.2.1	0.126917712691771	.	209240001	209640000	#4848FF	1	0.25
chr2	209640001	210200000	B.2.2.1.1.2.1.1	0.096234309623431	.	209640001	210200000	#0000FF	1	0.125
chr2	210200001	210400000	A.2.2.2.1.2.2.2.2.1.1	0.428172942817294	.	210200001	210400000	#FFDADA	1	0.625
chr2	210400001	210840000	B.1.1.2.1.2.1.1.2	0.323570432357043	.	210400001	210840000	#DADAFF	1	0.5
chr2	210840001	211080000	A.2.1.2.2.1.1.1.2.2	0.548117154811716	.	210840001	211080000	#FF9191	1	0.75
chr2	211080001	211320000	A.2.2.2.1.2.2.2.1.1.1	0.433751743375174	.	211080001	211320000	#FFDADA	1	0.625
chr2	211320001	211520000	A.1.2.2.2.1.1.2.1.2.1.1	0.669456066945607	.	211320001	211520000	#FF4848	1	0.875
chr2	211520001	211880000	A.2.2.2.1.2.2.2.1.1.2	0.432357043235704	.	211520001	211880000	#FFDADA	1	0.625
chr2	211880001	212320000	A.2.1.2.2.1.2.2.2	0.535564853556485	.	211880001	212320000	#FF9191	1	0.75
chr2	212320001	212560000	B.1.1.2.1.1.1.1.2.1.2	0.341701534170153	.	212320001	212560000	#DADAFF	1	0.5
chr2	212560001	213040000	B.1.1.1.1.2.2.1.2.1	0.380753138075314	.	212560001	213040000	#DADAFF	1	0.5
chr2	213040001	213480000	A.2.1.2.2.2.2.1.1.1	0.524407252440725	.	213040001	213480000	#FF9191	1	0.75
chr2	213480001	214080000	B.1.1.1.1.2.2.2.2.2.2	0.372384937238494	.	213480001	214080000	#DADAFF	1	0.5
chr2	214080001	214320000	B.1.1.1.1.2.2.2.2.2.1	0.373779637377964	.	214080001	214320000	#DADAFF	1	0.5
chr2	214320001	214640000	B.1.2.2.1.2.2.1.2.1	0.245467224546722	.	214320001	214640000	#9191FF	1	0.375
chr2	214640001	214840000	B.1.1.1.2.1.2.1.2.2	0.354253835425384	.	214640001	214840000	#DADAFF	1	0.5
chr2	214840001	215000000	B.1.1.2.1.2.2.1.2.2	0.315202231520223	.	214840001	215000000	#DADAFF	1	0.5
chr2	215000001	215600000	B.1.1.2.1.2.2.2.2.2	0.311018131101813	.	215000001	215600000	#DADAFF	1	0.5
chr2	215600001	215760000	A.2.2.2.2.2.1.2.2.2.1.2	0.407252440725244	.	215600001	215760000	#FFDADA	1	0.625
chr2	215760001	215840000	B.1.1.2.1.2.2.1.2.1	0.316596931659693	.	215760001	215840000	#DADAFF	1	0.5
chr2	215840001	216160000	A.2.2.2.2.2.1.2.1	0.411436541143654	.	215840001	216160000	#FFDADA	1	0.625
chr2	216160001	216960000	A.1.2.2.2.1.1.1.1.1	0.676429567642957	.	216160001	216960000	#FF4848	1	0.875
chr2	216960001	217360000	A.1.2.1.2.2.2.2.2.1.2	0.722454672245467	.	216960001	217360000	#FF4848	1	0.875
chr2	217360001	217520000	A.2.1.1.2.1.2.2.2.2	0.594142259414226	.	217360001	217520000	#FF9191	1	0.75
chr2	217520001	217920000	B.1.1.2.1.2.1.2.1	0.322175732217573	.	217520001	217920000	#DADAFF	1	0.5
chr2	217920001	218040000	B.1.1.1.1.2.2.1.1.2	0.382147838214784	.	217920001	218040000	#DADAFF	1	0.5
chr2	218040001	218120000	B.1.1.2.1.1.1.1.2.2	0.340306834030683	.	218040001	218120000	#DADAFF	1	0.5
chr2	218120001	218320000	A.2.2.2.1.2.2.1.2	0.435146443514644	.	218120001	218320000	#FFDADA	1	0.625
chr2	218320001	218640000	B.1.1.2.1.1.1.1.2.1.1	0.343096234309623	.	218320001	218640000	#DADAFF	1	0.5
chr2	218640001	219040000	A.2.1.2.1.1.1.1.1	0.584379358437936	.	218640001	219040000	#FF9191	1	0.75
chr2	219040001	219520000	A.1.1.1.2.2.1.1.1.1	0.95536959553696	.	219040001	219520000	#FF0000	1	1
chr2	219520001	219720000	A.1.2.1.1.1.2.1.2.2	0.820083682008368	.	219520001	219720000	#FF4848	1	0.875
chr2	219720001	220040000	A.1.1.2.2.2.2.1.2	0.839609483960948	.	219720001	220040000	#FF0000	1	1
chr2	220040001	220240000	A.1.2.1.1.1.2.1.2.1.1	0.822873082287308	.	220040001	220240000	#FF4848	1	0.875
chr2	220240001	220520000	A.1.2.1.2.2.2.2.1.2	0.725244072524407	.	220240001	220520000	#FF4848	1	0.875
chr2	220520001	221040000	B.1.1.2.1.1.1.1.1.2	0.344490934449093	.	220520001	221040000	#DADAFF	1	0.5
chr2	221040001	221200000	A.2.2.1.2.1.2.1.2.1	0.475592747559275	.	221040001	221200000	#FFDADA	1	0.625
chr2	221200001	221560000	B.1.1.2.1.2.1.1.1	0.324965132496513	.	221200001	221560000	#DADAFF	1	0.5
chr2	221560001	221760000	B.1.2.2.1.2.1.2	0.248256624825662	.	221560001	221760000	#9191FF	1	0.375
chr2	221760001	222360000	B.2.2.1.1.2.1.2	0.0948396094839609	.	221760001	222360000	#0000FF	1	0.125
chr2	222360001	222680000	B.2.1.1.2.1.2.1.2.2	0.172942817294282	.	222360001	222680000	#4848FF	1	0.25
chr2	222680001	222880000	B.2.1.2.2.1.1.1.1	0.129707112970711	.	222680001	222880000	#4848FF	1	0.25
chr2	222880001	223120000	B.2.1.1.2.1.2.1.2.1	0.174337517433752	.	222880001	223120000	#4848FF	1	0.25
chr2	223120001	223520000	B.1.2.1.2.1.1.2.1	0.273361227336123	.	223120001	223520000	#9191FF	1	0.375
chr2	223520001	223800000	A.1.2.2.2.1.1.2.1.2.2	0.666666666666667	.	223520001	223800000	#FF4848	1	0.875
chr2	223800001	224080000	B.1.1.1.1.2.2.1.2.2	0.379358437935844	.	223800001	224080000	#DADAFF	1	0.5
chr2	224080001	224320000	B.1.1.2.1.2.1.2.2.2	0.319386331938633	.	224080001	224320000	#DADAFF	1	0.5
chr2	224320001	224560000	A.2.2.1.2.2.2.2.1	0.457461645746165	.	224320001	224560000	#FFDADA	1	0.625
chr2	224560001	224800000	A.1.2.1.2.2.2.1.1.2.2	0.730822873082287	.	224560001	224800000	#FF4848	1	0.875
chr2	224800001	225160000	A.1.2.2.2.1.1.2.2.2	0.662482566248257	.	224800001	225160000	#FF4848	1	0.875
chr2	225160001	225320000	A.2.1.2.2.2.2.2.2	0.517433751743375	.	225160001	225320000	#FF9191	1	0.75
chr2	225320001	225480000	A.2.1.1.2.1.2.2.1	0.596931659693166	.	225320001	225480000	#FF9191	1	0.75
chr2	225480001	225960000	A.2.2.1.1.1.2.2.2.2	0.499302649930265	.	225480001	225960000	#FFDADA	1	0.625
chr2	225960001	226280000	A.2.2.2.1.2.2.2.1.2.1	0.430962343096234	.	225960001	226280000	#FFDADA	1	0.625
chr2	226280001	226520000	A.2.1.2.2.2.2.2.1	0.518828451882845	.	226280001	226520000	#FF9191	1	0.75
chr2	226520001	226760000	A.2.2.1.1.1.2.2.2.1	0.500697350069735	.	226520001	226760000	#FFDADA	1	0.625
chr2	226760001	227080000	A.2.1.2.2.1.2.2.1.1.1.2	0.541143654114365	.	226760001	227080000	#FF9191	1	0.75
chr2	227080001	227280000	A.2.2.1.1.1.2.2.1	0.502092050209205	.	227080001	227280000	#FFDADA	1	0.625
chr2	227280001	227680000	A.2.1.2.2.1.2.2.1.2.1	0.538354253835425	.	227280001	227680000	#FF9191	1	0.75
chr2	227680001	227960000	A.2.1.2.2.1.2.2.1.2.2	0.536959553695955	.	227680001	227960000	#FF9191	1	0.75
chr2	227960001	228200000	A.1.2.2.2.1.1.2.1.2.1.2	0.668061366806137	.	227960001	228200000	#FF4848	1	0.875
chr2	228200001	228440000	A.1.2.1.2.2.2.1.1.2.1.1	0.733612273361227	.	228200001	228440000	#FF4848	1	0.875
chr2	228440001	228760000	A.2.1.1.2.1.2.2.2.1	0.595536959553696	.	228440001	228760000	#FF9191	1	0.75
chr2	228760001	229280000	B.2.1.1.1.2.1.2	0.199442119944212	.	228760001	229280000	#4848FF	1	0.25
chr2	229280001	229520000	B.1.2.2.1.2.2.2.2	0.241283124128312	.	229280001	229520000	#9191FF	1	0.375
chr2	229520001	229960000	B.2.1.2.2.1.1.1.2	0.128312412831241	.	229520001	229960000	#4848FF	1	0.25
chr2	229960001	230200000	B.1.2.2.1.2.1.1	0.249651324965133	.	229960001	230200000	#9191FF	1	0.375
chr2	230200001	230640000	A.2.2.1.2.1.2.1.2.2	0.474198047419805	.	230200001	230640000	#FFDADA	1	0.625
chr2	230640001	231040000	A.1.2.1.2.2.2.2.1.1	0.726638772663877	.	230640001	231040000	#FF4848	1	0.875
chr2	231040001	231480000	A.1.2.1.2.2.2.2.2.1.1	0.723849372384937	.	231040001	231480000	#FF4848	1	0.875
chr2	231480001	231680000	A.1.2.1.1.1.2.1.2.1.2	0.821478382147838	.	231480001	231680000	#FF4848	1	0.875
chr2	231680001	231920000	A.1.2.2.1.1.1.2.2	0.711297071129707	.	231680001	231920000	#FF4848	1	0.875
chr2	231920001	232320000	A.1.1.2.2.1.1.1.1.1.2	0.885634588563459	.	231920001	232320000	#FF0000	1	1
chr2	232320001	232680000	A.1.1.2.1.1.1.1.1.2	0.930264993026499	.	232320001	232680000	#FF0000	1	1
chr2	232680001	233400000	A.1.1.2.2.1.1.1.2.1.1.1	0.882845188284519	.	232680001	233400000	#FF0000	1	1
chr2	233400001	233640000	A.1.2.1.1.2.1.2.1.2.2.2	0.803347280334728	.	233400001	233640000	#FF4848	1	0.875
chr2	233640001	233920000	A.1.2.1.1.2.1.2.1.2.1	0.806136680613668	.	233640001	233920000	#FF4848	1	0.875
chr2	233920001	234000000	A.1.2.1.1.2.1.2.2.2	0.800557880055788	.	233920001	234000000	#FF4848	1	0.875
chr2	234040001	234200000	A.1.2.1.1.2.1.2.2.2	0.800557880055788	.	234040001	234200000	#FF4848	1	0.875
chr2	234200001	234360000	A.1.2.1.2.1.2.2.1.2.2	0.753138075313807	.	234200001	234360000	#FF4848	1	0.875
chr2	234360001	234840000	A.1.1.2.2.1.1.2.2.2.2	0.870292887029289	.	234360001	234840000	#FF0000	1	1
chr2	234840001	235200000	A.2.2.1.1.1.1.2.2.1.2.2	0.506276150627615	.	234840001	235200000	#FFDADA	1	0.625
chr2	235200001	235440000	A.2.2.1.1.1.1.2.2.1.2.1	0.507670850767085	.	235200001	235440000	#FFDADA	1	0.625
chr2	235440001	235840000	A.2.1.1.1.2.2.1.1.2.2.1	0.616457461645746	.	235440001	235840000	#FF9191	1	0.75
chr2	235840001	236040000	A.2.1.1.1.1.2.1.1	0.631799163179916	.	235840001	236040000	#FF9191	1	0.75
chr2	236040001	236520000	A.1.2.1.2.1.2.2.2.1.1.1	0.751743375174338	.	236040001	236520000	#FF4848	1	0.875
chr2	236520001	236680000	A.1.2.2.1.2.2.2.2	0.677824267782427	.	236520001	236680000	#FF4848	1	0.875
chr2	236680001	237200000	A.2.1.1.1.1.1.1	0.635983263598326	.	236680001	237200000	#FF9191	1	0.75
chr2	237200001	237400000	A.2.2.2.2.1.2.1	0.419804741980474	.	237200001	237400000	#FFDADA	1	0.625
chr2	237400001	238000000	A.1.2.1.2.1.2.2.2.2	0.747559274755927	.	237400001	238000000	#FF4848	1	0.875
chr2	238000001	238360000	A.2.1.1.1.2.2.1.2.2	0.610878661087866	.	238000001	238360000	#FF9191	1	0.75
chr2	238360001	238520000	A.2.1.2.1.1.1.1.2.2	0.581589958158996	.	238360001	238520000	#FF9191	1	0.75
chr2	238520001	238720000	A.1.2.2.1.2.1.1.2.2	0.694560669456067	.	238520001	238720000	#FF4848	1	0.875
chr2	238720001	239120000	A.1.1.2.2.1.1.1.2.2.1.2	0.877266387726639	.	238720001	239120000	#FF0000	1	1
chr2	239120001	239800000	A.1.1.2.1.1.1.1.1.1.2.2	0.931659693165969	.	239120001	239800000	#FF0000	1	1
chr2	239840001	239960000	A.1.1.2.1.1.1.1.1.1.2.2	0.931659693165969	.	239840001	239960000	#FF0000	1	1
chr2	239960001	240040000	A.2.2.1.1.1.1.2.2.1.1	0.509065550906555	.	239960001	240040000	#FFDADA	1	0.625
chr2	240040001	240240000	A.2.1.1.1.2.2.1.1.2.2.2	0.615062761506276	.	240040001	240240000	#FF9191	1	0.75
chr2	240240001	240960000	A.1.2.1.1.2.1.2.1.1.1	0.808926080892608	.	240240001	240960000	#FF4848	1	0.875
chr2	240960001	241080000	A.2.1.2.1.1.1.1.2.1	0.582984658298466	.	240960001	241080000	#FF9191	1	0.75
chr2	241080001	241440000	A.1.2.1.1.2.1.2.1.2.2.1	0.804741980474198	.	241080001	241440000	#FF4848	1	0.875
chr2	241440001	241760000	A.1.2.1.2.1.2.2.2.1.1.2	0.750348675034867	.	241440001	241760000	#FF4848	1	0.875
chr2	241760001	242000000	A.2.1.1.1.1.2.1.2	0.630404463040446	.	241760001	242000000	#FF9191	1	0.75
chr2	242000001	242200000	A.1.2.2.1.1.1.2.1	0.712691771269177	.	242000001	242200000	#FF4848	1	0.875
chr2	242200001	242600000	A.1.1.2.1.1.2.2.1.2	0.909344490934449	.	242200001	242600000	#FF0000	1	1
chr2	242600001	242880000	A.1.2.1.2.1.2.2.1.2.1	0.754532775453278	.	242600001	242880000	#FF4848	1	0.875
chr2	242880001	243080000	A.1.2.2.1.2.2.2.1	0.679218967921897	.	242880001	243080000	#FF4848	1	0.875
chr3	40001	400000	B.2.1.2.1.1.2.2.2	0.140233722871452	.	40001	400000	#4848FF	1	0.25
chr3	400001	720000	A.2.1.2.1.2.2.1.1.1	0.535893155258765	.	400001	720000	#FF9191	1	0.75
chr3	720001	840000	A.2.2.2.2.1.2	0.407345575959933	.	720001	840000	#FFDADA	1	0.625
chr3	840001	1080000	B.1.2.1.1.1.2.1.2	0.293823038397329	.	840001	1080000	#9191FF	1	0.375
chr3	1080001	1280000	B.1.1.1.2.1.1.2	0.358931552587646	.	1080001	1280000	#DADAFF	1	0.5
chr3	1280001	2120000	B.1.2.2.1.2.1.2	0.247078464106845	.	1280001	2120000	#9191FF	1	0.375
chr3	2120001	2400000	B.2.2.1.2.2.1.1.2	0.0517529215358932	.	2120001	2400000	#0000FF	1	0.125
chr3	2400001	3240000	B.2.2.1.2.1.2.2.2.1.2	0.0584307178631052	.	2400001	3240000	#0000FF	1	0.125
chr3	3240001	4040000	B.2.2.2.2.1.2	0.00500834724540901	.	3240001	4040000	#0000FF	1	0.125
chr3	4040001	4360000	B.2.1.1.2.2.2.2	0.156928213689482	.	4040001	4360000	#4848FF	1	0.25
chr3	4360001	4680000	A.1.2.2.2.1.1.1.2	0.684474123539232	.	4360001	4680000	#FF4848	1	0.875
chr3	4680001	5120000	A.1.2.1.1.2.2.1.2	0.782971619365609	.	4680001	5120000	#FF4848	1	0.875
chr3	5120001	5280000	A.1.2.2.2.2.2.2.2	0.632721202003339	.	5120001	5280000	#FF4848	1	0.875
chr3	5280001	5480000	B.1.2.2.1.2.2	0.245409015025042	.	5280001	5480000	#9191FF	1	0.375
chr3	5480001	5840000	B.2.2.1.2.2.1.1.1.2	0.0534223706176962	.	5480001	5840000	#0000FF	1	0.125
chr3	5840001	6240000	B.2.2.2.1.2.2.1.2.1	0.015025041736227	.	5840001	6240000	#0000FF	1	0.125
chr3	6240001	6520000	B.2.2.1.2.1.2.2.1.1.2	0.0684474123539232	.	6240001	6520000	#0000FF	1	0.125
chr3	6520001	6800000	B.1.2.2.1.2.1.1.2	0.248747913188648	.	6520001	6800000	#9191FF	1	0.375
chr3	6800001	7240000	B.2.2.1.2.1.2.2.2.1.1.1.2	0.0617696160267112	.	6800001	7240000	#0000FF	1	0.125
chr3	7240001	7440000	B.2.2.1.2.1.2.2.2.1.1.2	0.0601001669449082	.	7240001	7440000	#0000FF	1	0.125
chr3	7440001	7600000	B.2.2.1.2.1.2.2.2.1.1.1.1	0.0634390651085142	.	7440001	7600000	#0000FF	1	0.125
chr3	7600001	7760000	B.2.2.1.2.1.2.2.1.1.1	0.0701168614357262	.	7600001	7760000	#0000FF	1	0.125
chr3	7760001	8160000	B.2.2.2.1.2.2.1.2.2.2	0.011686143572621	.	7760001	8160000	#0000FF	1	0.125
chr3	8160001	8480000	B.2.1.2.1.2.2.1.1.2	0.131886477462437	.	8160001	8480000	#4848FF	1	0.25
chr3	8480001	8680000	B.1.2.1.1.1.1.1.1	0.300500834724541	.	8480001	8680000	#9191FF	1	0.375
chr3	8680001	8960000	A.2.1.1.1.1.2.2.1.2	0.624373956594324	.	8680001	8960000	#FF9191	1	0.75
chr3	8960001	9360000	A.2.1.1.1.1.2.1	0.62771285475793	.	8960001	9360000	#FF9191	1	0.75
chr3	9360001	9720000	A.1.1.1.2.1.2.1.1.2.2	0.959933222036728	.	9360001	9720000	#FF0000	1	1
chr3	9720001	10000000	A.1.1.1.1.1.2.1.2.2	0.993322203672788	.	9720001	10000000	#FF0000	1	1
chr3	10000001	10360000	A.1.1.1.1.1.2.1.2.1	0.994991652754591	.	10000001	10360000	#FF0000	1	1
chr3	10360001	10800000	A.1.2.2.1.2.1.1.2.1	0.704507512520868	.	10360001	10800000	#FF4848	1	0.875
chr3	10800001	10960000	A.2.2.1.1.2.1.2.1	0.477462437395659	.	10800001	10960000	#FFDADA	1	0.625
chr3	10960001	11120000	A.2.1.1.2.1.2.1	0.590984974958264	.	10960001	11120000	#FF9191	1	0.75
chr3	11120001	11400000	A.1.1.2.1.2.2.1.2.2	0.863105175292154	.	11120001	11400000	#FF0000	1	1
chr3	11400001	11720000	A.1.2.2.1.1.2.2.1.2	0.712854757929883	.	11400001	11720000	#FF4848	1	0.875
chr3	11720001	11880000	A.1.2.1.2.2.1.2.1	0.752921535893155	.	11720001	11880000	#FF4848	1	0.875
chr3	11880001	12160000	A.2.1.2.1.1.1.1.1	0.570951585976628	.	11880001	12160000	#FF9191	1	0.75
chr3	12160001	12600000	A.1.1.1.2.1.1.2.1	0.96661101836394	.	12160001	12600000	#FF0000	1	1
chr3	12600001	12960000	A.1.1.1.2.1.1.1.1.2.2	0.969949916527546	.	12600001	12960000	#FF0000	1	1
chr3	12960001	13080000	A.2.1.1.2.1.1.2.2.1.1	0.599332220367279	.	12960001	13080000	#FF9191	1	0.75
chr3	13080001	13360000	A.1.2.2.1.1.1.2.1	0.72787979966611	.	13080001	13360000	#FF4848	1	0.875
chr3	13360001	13520000	A.1.2.1.2.2.1.1.2	0.754590984974958	.	13360001	13520000	#FF4848	1	0.875
chr3	13520001	13720000	A.1.2.2.1.2.1.1.1.2	0.706176961602671	.	13520001	13720000	#FF4848	1	0.875
chr3	13720001	13920000	A.2.1.2.1.1.2.2	0.557595993322204	.	13720001	13920000	#FF9191	1	0.75
chr3	13920001	14160000	A.2.2.1.1.2.1.2.2	0.475792988313856	.	13920001	14160000	#FFDADA	1	0.625
chr3	14160001	14520000	A.1.1.1.2.1.1.1.1.2.1	0.971619365609349	.	14160001	14520000	#FF0000	1	1
chr3	14520001	15120000	A.1.1.1.2.1.1.2.2	0.964941569282137	.	14520001	15120000	#FF0000	1	1
chr3	15120001	15440000	A.1.1.1.2.1.1.1.1.1	0.973288814691152	.	15120001	15440000	#FF0000	1	1
chr3	15440001	15640000	A.1.2.1.1.2.1.1.1.2.2	0.79465776293823	.	15440001	15640000	#FF4848	1	0.875
chr3	15640001	15880000	A.1.1.2.1.2.1.2.1.2	0.873121869782972	.	15640001	15880000	#FF0000	1	1
chr3	15880001	16320000	A.1.1.2.1.2.1.2.2.2.1	0.869782971619366	.	15880001	16320000	#FF0000	1	1
chr3	16320001	16600000	A.2.1.2.1.1.2.1.2.2	0.559265442404007	.	16320001	16600000	#FF9191	1	0.75
chr3	16600001	16920000	A.2.1.2.1.2.1.2.2.1	0.54424040066778	.	16600001	16920000	#FF9191	1	0.75
chr3	16920001	17280000	A.2.1.1.1.1.2.2.2.1.2	0.621035058430718	.	16920001	17280000	#FF9191	1	0.75
chr3	17280001	17480000	A.2.1.2.1.2.2.1.1.2	0.534223706176962	.	17280001	17480000	#FF9191	1	0.75
chr3	17480001	17880000	A.1.2.2.2.2.2.2.1.1.1	0.637729549248748	.	17480001	17880000	#FF4848	1	0.875
chr3	17880001	18280000	A.2.2.1.2.2.1.1.2.2	0.450751252086811	.	17880001	18280000	#FFDADA	1	0.625
chr3	18280001	18480000	B.1.1.2.2.2.1.2	0.307178631051753	.	18280001	18480000	#DADAFF	1	0.5
chr3	18480001	18880000	B.2.2.1.2.2.1.2.2.1	0.0484140233722871	.	18480001	18880000	#0000FF	1	0.125
chr3	18880001	19080000	B.2.2.1.2.1.2.2.2.2	0.0567612687813022	.	18880001	19080000	#0000FF	1	0.125
chr3	19080001	19280000	B.2.2.1.2.2.1.1.1.1	0.0550918196994992	.	19080001	19280000	#0000FF	1	0.125
chr3	19280001	19920000	B.2.2.2.1.2.2.1.1.1	0.0183639398998331	.	19280001	19920000	#0000FF	1	0.125
chr3	19920001	20200000	A.2.1.1.1.1.1.1	0.631051752921536	.	19920001	20200000	#FF9191	1	0.75
chr3	20200001	20400000	A.2.2.1.2.2.1.1.1.1	0.45575959933222	.	20200001	20400000	#FFDADA	1	0.625
chr3	20400001	20760000	B.1.2.2.1.2.1.1.1	0.250417362270451	.	20400001	20760000	#9191FF	1	0.375
chr3	20760001	21000000	B.2.1.1.1.2.1.2.2	0.208681135225376	.	20760001	21000000	#4848FF	1	0.25
chr3	21000001	21280000	B.2.1.1.2.2.2.1	0.158597662771285	.	21000001	21280000	#4848FF	1	0.25
chr3	21280001	21640000	B.2.1.2.1.1.2.1.1	0.148580968280467	.	21280001	21640000	#4848FF	1	0.25
chr3	21640001	21960000	B.2.1.2.1.1.2.1.2	0.146911519198664	.	21640001	21960000	#4848FF	1	0.25
chr3	21960001	22200000	B.2.1.1.1.2.1.2.1	0.210350584307179	.	21960001	22200000	#4848FF	1	0.25
chr3	22200001	22560000	B.2.2.1.2.1.2.1.1	0.0734557595993322	.	22200001	22560000	#0000FF	1	0.125
chr3	22560001	22720000	B.2.1.2.1.1.2.2.1.2.2	0.141903171953255	.	22560001	22720000	#4848FF	1	0.25
chr3	22720001	23000000	B.2.1.2.1.1.2.2.1.2.1	0.143572621035058	.	22720001	23000000	#4848FF	1	0.25
chr3	23000001	23200000	A.2.2.1.2.1.2.1.2	0.459098497495826	.	23000001	23200000	#FFDADA	1	0.625
chr3	23200001	23440000	A.2.1.1.1.1.2.2.2.2	0.619365609348915	.	23200001	23440000	#FF9191	1	0.75
chr3	23440001	23920000	A.1.1.2.2.2.2.2.1	0.819699499165276	.	23440001	23920000	#FF0000	1	1
chr3	23920001	24320000	A.1.2.1.1.2.2.1.1	0.784641068447412	.	23920001	24320000	#FF4848	1	0.875
chr3	24320001	24760000	A.2.1.1.1.1.2.2.1.1	0.626043405676127	.	24320001	24760000	#FF9191	1	0.75
chr3	24760001	25080000	B.2.1.2.1.2.2.1.1.1	0.13355592654424	.	24760001	25080000	#4848FF	1	0.25
chr3	25080001	25440000	B.2.2.1.2.1.2.1.2	0.0717863105175292	.	25080001	25440000	#0000FF	1	0.125
chr3	25440001	25680000	B.1.1.1.2.2.1.2.1.2	0.347245409015025	.	25440001	25680000	#DADAFF	1	0.5
chr3	25680001	25880000	A.2.2.1.2.1.2.2	0.457429048414023	.	25680001	25880000	#FFDADA	1	0.625
chr3	25880001	25960000	B.1.2.1.1.1.2.1.1	0.295492487479132	.	25880001	25960000	#9191FF	1	0.375
chr3	25960001	26320000	B.2.2.1.2.1.2.2.1.2.1	0.0667779632721202	.	25960001	26320000	#0000FF	1	0.125
chr3	26320001	26800000	B.2.2.2.1.2.2.1.2.2.1	0.013355592654424	.	26320001	26800000	#0000FF	1	0.125
chr3	26800001	27160000	B.2.2.1.2.2.1.2.1	0.0500834724540902	.	26800001	27160000	#0000FF	1	0.125
chr3	27160001	27360000	A.2.2.1.2.2.1.1.2.1	0.452420701168614	.	27160001	27360000	#FFDADA	1	0.625
chr3	27360001	27720000	A.1.2.1.1.2.2.2.2	0.7779632721202	.	27360001	27720000	#FF4848	1	0.875
chr3	27720001	28360000	B.1.1.2.2.2.1.1.1	0.310517529215359	.	27720001	28360000	#DADAFF	1	0.5
chr3	28360001	28680000	B.1.1.1.2.2.1.2.2	0.345575959933222	.	28360001	28680000	#DADAFF	1	0.5
chr3	28680001	28880000	B.1.1.1.2.2.1.1.2.2	0.350584307178631	.	28680001	28880000	#DADAFF	1	0.5
chr3	28880001	29120000	A.2.2.1.2.1.2.1.1	0.460767946577629	.	28880001	29120000	#FFDADA	1	0.625
chr3	29120001	29280000	A.2.2.1.2.2.1.2	0.449081803005008	.	29120001	29280000	#FFDADA	1	0.625
chr3	29280001	29520000	A.1.2.2.2.2.2.1.2	0.639398998330551	.	29280001	29520000	#FF4848	1	0.875
chr3	29520001	29840000	A.2.1.1.1.1.2.2.2.1.1	0.622704507512521	.	29520001	29840000	#FF9191	1	0.75
chr3	29840001	30040000	A.2.1.2.1.2.2.1.2	0.532554257095159	.	29840001	30040000	#FF9191	1	0.75
chr3	30040001	30280000	A.2.1.1.2.1.1.1.2	0.602671118530885	.	30040001	30280000	#FF9191	1	0.75
chr3	30280001	30800000	A.1.1.1.2.1.2.2.2	0.953255425709516	.	30280001	30800000	#FF0000	1	1
chr3	30800001	31000000	A.1.2.2.2.2.2.1.1.1	0.642737896494157	.	30800001	31000000	#FF4848	1	0.875
chr3	31000001	31200000	A.2.1.1.2.1.1.1.1	0.604340567612688	.	31000001	31200000	#FF9191	1	0.75
chr3	31200001	31560000	A.1.2.1.1.2.1.1.1.2.1	0.796327212020033	.	31200001	31560000	#FF4848	1	0.875
chr3	31560001	32200000	A.1.1.1.1.1.1	1	.	31560001	32200000	#FF0000	1	1
chr3	32200001	32520000	A.1.2.1.1.2.1.1.2.2	0.791318864774624	.	32200001	32520000	#FF4848	1	0.875
chr3	32520001	32760000	A.1.1.1.2.1.2.1.1.2.1	0.961602671118531	.	32520001	32760000	#FF0000	1	1
chr3	32760001	32960000	A.1.2.1.1.2.1.1.1.1	0.797996661101836	.	32760001	32960000	#FF4848	1	0.875
chr3	32960001	33160000	A.1.1.1.2.1.2.2.1.2	0.954924874791319	.	32960001	33160000	#FF0000	1	1
chr3	33160001	33480000	A.1.1.2.1.2.1.2.2.2.2	0.868113522537563	.	33160001	33480000	#FF0000	1	1
chr3	33480001	33640000	A.1.2.1.1.2.1.2.1	0.789649415692821	.	33480001	33640000	#FF4848	1	0.875
chr3	33640001	33880000	A.1.1.2.2.2.2.2.2.1	0.818030050083472	.	33640001	33880000	#FF0000	1	1
chr3	33880001	34120000	B.1.1.2.2.2.1.1.2	0.308848080133556	.	33880001	34120000	#DADAFF	1	0.5
chr3	34120001	34320000	B.2.1.2.1.2.2.1.2	0.130217028380634	.	34120001	34320000	#4848FF	1	0.25
chr3	34320001	34760000	B.2.2.2.1.2.2.1.1.2	0.01669449081803	.	34320001	34760000	#0000FF	1	0.125
chr3	34760001	35320000	B.2.2.1.2.2.1.2.2.2	0.0467445742904841	.	34760001	35320000	#0000FF	1	0.125
chr3	35320001	35680000	B.2.1.2.1.2.2.2	0.128547579298831	.	35320001	35680000	#4848FF	1	0.25
chr3	35680001	36000000	B.2.2.1.2.1.2.2.1.2.2	0.0651085141903172	.	35680001	36000000	#0000FF	1	0.125
chr3	36000001	36160000	B.2.1.1.1.2.1.1	0.212020033388982	.	36000001	36160000	#4848FF	1	0.25
chr3	36160001	36360000	B.1.2.1.1.1.1.1.2	0.298831385642738	.	36160001	36360000	#9191FF	1	0.375
chr3	36360001	36520000	B.1.1.1.2.2.1.1.2.1	0.352253756260434	.	36360001	36520000	#DADAFF	1	0.5
chr3	36520001	36760000	B.1.1.1.2.2.1.2.1.1	0.348914858096828	.	36520001	36760000	#DADAFF	1	0.5
chr3	36760001	37040000	A.1.2.2.2.2.2.2.1.1.2	0.636060100166945	.	36760001	37040000	#FF4848	1	0.875
chr3	37040001	37320000	A.1.1.1.2.1.2.1.1.1	0.963272120200334	.	37040001	37320000	#FF0000	1	1
chr3	37320001	37880000	A.2.1.1.2.2.2.2	0.572621035058431	.	37320001	37880000	#FF9191	1	0.75
chr3	37880001	38040000	A.1.2.2.2.2.2.1.1.2	0.641068447412354	.	37880001	38040000	#FF4848	1	0.875
chr3	38040001	38320000	A.1.1.2.2.2.2.2.2.2	0.816360601001669	.	38040001	38320000	#FF0000	1	1
chr3	38320001	38560000	A.1.2.1.1.2.2.2.1.1	0.781302170283806	.	38320001	38560000	#FF4848	1	0.875
chr3	38560001	38720000	B.1.1.1.2.2.1.1.1	0.353923205342237	.	38560001	38720000	#DADAFF	1	0.5
chr3	38720001	39080000	B.1.2.1.1.1.1.2	0.297161936560935	.	38720001	39080000	#9191FF	1	0.375
chr3	39080001	39480000	A.1.2.1.1.2.2.2.1.2	0.779632721202003	.	39080001	39480000	#FF4848	1	0.875
chr3	39480001	40360000	B.2.2.1.2.1.1.2	0.0751252086811352	.	39480001	40360000	#0000FF	1	0.125
chr3	40360001	40600000	A.2.2.1.2.2.1.1.1.2	0.454090150250417	.	40360001	40600000	#FFDADA	1	0.625
chr3	40600001	41040000	B.2.1.2.1.1.2.2.1.1	0.145242070116861	.	40600001	41040000	#4848FF	1	0.25
chr3	41040001	41240000	B.1.2.1.1.1.2.2	0.292153589315526	.	41040001	41240000	#9191FF	1	0.375
chr3	41240001	41720000	B.1.1.1.2.2.2.2	0.342237061769616	.	41240001	41720000	#DADAFF	1	0.5
chr3	41720001	41960000	A.2.2.1.2.2.2.1.2	0.445742904841402	.	41720001	41960000	#FFDADA	1	0.625
chr3	41960001	42280000	A.1.1.1.2.1.2.2.1.1	0.956594323873122	.	41960001	42280000	#FF0000	1	1
chr3	42280001	42600000	A.2.1.2.1.1.2.1.2.1	0.56093489148581	.	42280001	42600000	#FF9191	1	0.75
chr3	42600001	42920000	A.1.1.2.1.2.1.2.2.1	0.871452420701169	.	42600001	42920000	#FF0000	1	1
chr3	42920001	43160000	A.2.1.2.1.1.2.1.1.1	0.564273789649416	.	42920001	43160000	#FF9191	1	0.75
chr3	43160001	43560000	A.1.2.1.2.1.2.2	0.757929883138564	.	43160001	43560000	#FF4848	1	0.875
chr3	43560001	43800000	A.1.2.1.1.2.1.1.2.1	0.792988313856427	.	43560001	43800000	#FF4848	1	0.875
chr3	43800001	44320000	A.2.1.1.2.1.2.2	0.589315525876461	.	43800001	44320000	#FF9191	1	0.75
chr3	44320001	44520000	A.1.2.2.1.1.2.2.1.1	0.714524207011686	.	44320001	44520000	#FF4848	1	0.875
chr3	44520001	44800000	A.1.2.2.1.1.2.2.2.1	0.71118530884808	.	44520001	44800000	#FF4848	1	0.875
chr3	44800001	45040000	A.1.1.2.2.1.1.2.1	0.84974958263773	.	44800001	45040000	#FF0000	1	1
chr3	45040001	45280000	A.1.1.2.1.2.2.1.2.1	0.864774624373957	.	45040001	45280000	#FF0000	1	1
chr3	45280001	45560000	A.1.2.1.2.2.1.2.2.2	0.749582637729549	.	45280001	45560000	#FF4848	1	0.875
chr3	45560001	45760000	A.1.1.2.1.2.2.1.1	0.86644407345576	.	45560001	45760000	#FF0000	1	1
chr3	45760001	45960000	A.1.2.2.1.2.1.1.1.1	0.707846410684474	.	45760001	45960000	#FF4848	1	0.875
chr3	45960001	46480000	A.1.2.1.2.1.2.1.1	0.76126878130217	.	45960001	46480000	#FF4848	1	0.875
chr3	46480001	46720000	A.2.1.1.2.1.1.2.2.1.2.2.1	0.595993322203673	.	46480001	46720000	#FF9191	1	0.75
chr3	46720001	46800000	A.2.1.1.2.1.1.2.2.1.2.2.2	0.59432387312187	.	46720001	46800000	#FF9191	1	0.75
chr3	46840001	46960000	A.2.1.1.2.1.1.2.2.1.2.2.2	0.59432387312187	.	46840001	46960000	#FF9191	1	0.75
chr3	46960001	47440000	A.1.1.1.1.1.2.1.1.1	0.998330550918197	.	46960001	47440000	#FF0000	1	1
chr3	47440001	47840000	A.1.1.1.2.1.1.1.2	0.968280467445743	.	47440001	47840000	#FF0000	1	1
chr3	47840001	48240000	A.1.1.1.2.2.2.2.2.2.2	0.908180300500835	.	47840001	48240000	#FF0000	1	1
chr3	48240001	48480000	A.1.2.2.1.1.1.2.2.2	0.722871452420701	.	48240001	48480000	#FF4848	1	0.875
chr3	48480001	49040000	A.1.1.1.1.1.2.1.1.2	0.996661101836394	.	48480001	49040000	#FF0000	1	1
chr3	49040001	49520000	A.1.1.1.2.2.2.2.2.1	0.911519198664441	.	49040001	49520000	#FF0000	1	1
chr3	49520001	49720000	A.1.2.1.2.2.1.1.1	0.756260434056761	.	49520001	49720000	#FF4848	1	0.875
chr3	49720001	50160000	A.1.1.1.2.2.2.2.2.2.1	0.909849749582638	.	49720001	50160000	#FF0000	1	1
chr3	50160001	50360000	A.1.2.2.1.1.1.2.2.1.2	0.724540901502504	.	50160001	50360000	#FF4848	1	0.875
chr3	50360001	50640000	A.1.2.2.1.2.2.1.1	0.696160267111853	.	50360001	50640000	#FF4848	1	0.875
chr3	50640001	50920000	A.2.2.2.1.2.2.1.1	0.417362270450751	.	50640001	50920000	#FFDADA	1	0.625
chr3	50920001	51440000	A.2.2.2.1.2.2.1.2	0.415692821368948	.	50920001	51440000	#FFDADA	1	0.625
chr3	51440001	51720000	A.1.1.2.1.2.2.2.2	0.859766277128548	.	51440001	51720000	#FF0000	1	1
chr3	51720001	51960000	A.2.1.1.2.1.1.2.2.1.2.1	0.597662771285476	.	51720001	51960000	#FF9191	1	0.75
chr3	51960001	52240000	A.1.1.2.2.1.1.2.2.2	0.846410684474123	.	51960001	52240000	#FF0000	1	1
chr3	52240001	52440000	A.1.2.2.1.1.1.2.2.1.1	0.726210350584307	.	52240001	52440000	#FF4848	1	0.875
chr3	52440001	52760000	A.1.1.2.2.1.1.2.2.1	0.848080133555927	.	52440001	52760000	#FF0000	1	1
chr3	52760001	53120000	A.1.1.2.1.2.2.2.1	0.861435726210351	.	52760001	53120000	#FF0000	1	1
chr3	53120001	53320000	A.1.2.1.2.1.2.1.2	0.759599332220367	.	53120001	53320000	#FF4848	1	0.875
chr3	53320001	53400000	A.2.1.1.2.1.1.2.2.2	0.592654424040067	.	53320001	53400000	#FF9191	1	0.75
chr3	53400001	53960000	A.1.2.2.1.2.1.1.2.2	0.702838063439065	.	53400001	53960000	#FF4848	1	0.875
chr3	53960001	54160000	A.1.2.1.2.2.1.2.2.1	0.751252086811352	.	53960001	54160000	#FF4848	1	0.875
chr3	54160001	54440000	A.1.2.2.1.2.2.1.2	0.69449081803005	.	54160001	54440000	#FF4848	1	0.875
chr3	54440001	54880000	A.2.1.2.1.1.1.1.2	0.569282136894825	.	54440001	54880000	#FF9191	1	0.75
chr3	54880001	55200000	A.1.2.2.1.1.2.2.2.2	0.709515859766277	.	54880001	55200000	#FF4848	1	0.875
chr3	55200001	55520000	A.1.2.2.1.1.2.1.1.1	0.721202003338898	.	55200001	55520000	#FF4848	1	0.875
chr3	55520001	55800000	A.2.1.2.1.1.1.2.2	0.565943238731219	.	55520001	55800000	#FF9191	1	0.75
chr3	55800001	56080000	B.1.1.1.1.2.2.1	0.37228714524207	.	55800001	56080000	#DADAFF	1	0.5
chr3	56080001	56360000	B.1.1.2.1.2.1	0.333889816360601	.	56080001	56360000	#DADAFF	1	0.5
chr3	56360001	56640000	A.2.1.2.1.1.2.1.1.2	0.562604340567613	.	56360001	56640000	#FF9191	1	0.75
chr3	56640001	57040000	A.1.1.2.1.2.1.2.1.1	0.874791318864775	.	56640001	57040000	#FF0000	1	1
chr3	57040001	57360000	A.1.1.1.2.1.2.1.2	0.958263772954925	.	57040001	57360000	#FF0000	1	1
chr3	57360001	57560000	A.1.2.1.1.2.1.2.2.1	0.787979966611018	.	57360001	57560000	#FF4848	1	0.875
chr3	57560001	57880000	A.1.1.1.1.1.2.2.1	0.991652754590985	.	57560001	57880000	#FF0000	1	1
chr3	57880001	58160000	A.1.1.1.1.1.2.2.2	0.989983305509182	.	57880001	58160000	#FF0000	1	1
chr3	58160001	58280000	A.1.2.2.1.1.2.1.2	0.716193656093489	.	58160001	58280000	#FF4848	1	0.875
chr3	58280001	58560000	A.1.1.2.1.2.1.1	0.876460767946578	.	58280001	58560000	#FF0000	1	1
chr3	58560001	58880000	B.1.2.2.2.1.2.2.2	0.232053422370618	.	58560001	58880000	#9191FF	1	0.375
chr3	58880001	59160000	B.2.2.1.2.1.1.1.2.1	0.0818030050083473	.	58880001	59160000	#0000FF	1	0.125
chr3	59160001	59560000	B.2.2.2.1.2.1.1.1	0.0250417362270451	.	59160001	59560000	#0000FF	1	0.125
chr3	59560001	60040000	B.2.2.2.1.2.2.2	0.010016694490818	.	59560001	60040000	#0000FF	1	0.125
chr3	60040001	60320000	B.2.2.1.2.1.1.1.1	0.0834724540901502	.	60040001	60320000	#0000FF	1	0.125
chr3	60960001	61000000	B.2.2.1.2.2.2.2.2	0.0400667779632721	.	60960001	61000000	#0000FF	1	0.125
chr3	61120001	61400000	B.2.2.1.2.2.2.2.2	0.0400667779632721	.	61120001	61400000	#0000FF	1	0.125
chr3	61400001	62200000	B.2.2.2.1.2.1.2.2	0.0200333889816361	.	61400001	62200000	#0000FF	1	0.125
chr3	62200001	62560000	B.2.1.2.1.1.1.2.1.1	0.153589315525876	.	62200001	62560000	#4848FF	1	0.25
chr3	62560001	62800000	B.1.2.1.1.2.2.2	0.285475792988314	.	62560001	62800000	#9191FF	1	0.375
chr3	62800001	62960000	B.2.1.1.1.2.2.2.1.1	0.20534223706177	.	62800001	62960000	#4848FF	1	0.25
chr3	62960001	63280000	B.2.2.1.2.2.2.2.1	0.0417362270450751	.	62960001	63280000	#0000FF	1	0.125
chr3	63280001	63520000	B.2.1.2.1.1.1.2.1.2	0.151919866444073	.	63280001	63520000	#4848FF	1	0.25
chr3	63520001	63840000	B.1.2.2.2.1.2.2.1.1	0.235392320534224	.	63520001	63840000	#9191FF	1	0.375
chr3	63840001	64000000	A.2.1.1.1.1.1.2	0.629382303839733	.	63840001	64000000	#FF9191	1	0.75
chr3	64000001	64480000	B.2.1.1.1.2.2.1	0.207011686143573	.	64000001	64480000	#4848FF	1	0.25
chr3	64480001	64800000	B.2.2.1.2.1.1.1.2.2.2	0.0767946577629382	.	64480001	64800000	#0000FF	1	0.125
chr3	64800001	65320000	B.2.2.2.1.2.1.1.2	0.0233722871452421	.	64800001	65320000	#0000FF	1	0.125
chr3	65320001	65560000	B.2.1.1.1.2.2.2.1.2	0.203672787979967	.	65320001	65560000	#4848FF	1	0.25
chr3	65720001	65880000	B.2.1.1.1.2.2.2.1.2	0.203672787979967	.	65720001	65880000	#4848FF	1	0.25
chr3	65880001	66160000	A.2.2.1.2.2.2.2	0.444073455759599	.	65880001	66160000	#FFDADA	1	0.625
chr3	66280001	66720000	B.1.1.1.2.2.2.1	0.343906510851419	.	66280001	66720000	#DADAFF	1	0.5
chr3	66720001	66920000	B.1.2.2.2.1.2.1.1.2	0.23873121869783	.	66720001	66920000	#9191FF	1	0.375
chr3	66920001	67120000	B.2.1.2.1.1.1.1	0.155258764607679	.	66920001	67120000	#4848FF	1	0.25
chr3	67120001	67440000	B.2.1.2.1.1.1.2.2	0.15025041736227	.	67120001	67440000	#4848FF	1	0.25
chr3	67440001	67760000	A.2.2.1.2.2.2.1.1	0.447412353923205	.	67440001	67760000	#FFDADA	1	0.625
chr3	67760001	68080000	B.2.1.1.1.2.2.2.2	0.202003338898164	.	67760001	68080000	#4848FF	1	0.25
chr3	68080001	68360000	B.2.2.1.2.1.1.1.2.2.1.2	0.0784641068447412	.	68080001	68360000	#0000FF	1	0.125
chr3	68360001	68640000	B.2.2.1.2.1.1.1.2.2.1.1	0.0801335559265442	.	68360001	68640000	#0000FF	1	0.125
chr3	68640001	69040000	B.1.2.2.2.1.2.2.1.2	0.233722871452421	.	68640001	69040000	#9191FF	1	0.375
chr3	69040001	69360000	A.1.1.2.2.2.2.1	0.821368948247079	.	69040001	69360000	#FF0000	1	1
chr3	69360001	69520000	A.2.2.1.1.1.1.1.1	0.500834724540901	.	69360001	69520000	#FFDADA	1	0.625
chr3	69520001	69720000	A.2.2.2.2.2.2	0.398998330550918	.	69520001	69720000	#FFDADA	1	0.625
chr3	69720001	70040000	A.1.2.1.1.2.1.2.2.2	0.786310517529215	.	69720001	70040000	#FF4848	1	0.875
chr3	70040001	70560000	A.2.2.2.1.2.1.2	0.419031719532554	.	70040001	70560000	#FFDADA	1	0.625
chr3	70560001	70760000	A.2.2.2.1.2.2.2	0.414023372287145	.	70560001	70760000	#FFDADA	1	0.625
chr3	70760001	71040000	A.2.1.1.2.2.2.1.2.2.2	0.574290484140234	.	70760001	71040000	#FF9191	1	0.75
chr3	71040001	71480000	A.1.2.2.1.1.2.1.1.2.1	0.719532554257095	.	71040001	71480000	#FF4848	1	0.875
chr3	71480001	71720000	A.2.1.1.2.2.2.1.2.2.1	0.575959933222037	.	71480001	71720000	#FF9191	1	0.75
chr3	71720001	71920000	A.2.2.1.1.1.2.2	0.482470784641068	.	71720001	71920000	#FFDADA	1	0.625
chr3	71920001	72320000	B.1.1.1.1.1.2.1	0.392320534223706	.	71920001	72320000	#DADAFF	1	0.5
chr3	72320001	72920000	A.1.2.2.1.1.2.1.1.2.2	0.717863105175292	.	72320001	72920000	#FF4848	1	0.875
chr3	72920001	73160000	A.1.2.2.1.2.2.2	0.692821368948247	.	72920001	73160000	#FF4848	1	0.875
chr3	73160001	73560000	B.1.2.2.2.1.2.1.1.1	0.240400667779633	.	73160001	73560000	#9191FF	1	0.375
chr3	73560001	73880000	B.2.1.2.1.2.1.2	0.135225375626043	.	73560001	73880000	#4848FF	1	0.25
chr3	73880001	74080000	B.2.1.2.1.2.1.1.1	0.138564273789649	.	73880001	74080000	#4848FF	1	0.25
chr3	74080001	74720000	B.2.2.1.2.2.2.1.2	0.0434056761268781	.	74080001	74720000	#0000FF	1	0.125
chr3	74720001	75280000	B.2.2.1.2.2.2.1.1	0.0450751252086811	.	74720001	75280000	#0000FF	1	0.125
chr3	75280001	75600000	B.1.2.2.2.1.1.2	0.242070116861436	.	75280001	75600000	#9191FF	1	0.375
chr3	75800001	76640000	B.2.2.2.1.2.1.2.1	0.0217028380634391	.	75800001	76640000	#0000FF	1	0.125
chr3	76640001	77000000	B.2.1.2.1.2.1.1.2	0.136894824707846	.	76640001	77000000	#4848FF	1	0.25
chr3	77000001	77360000	B.2.1.1.2.2.1.1.2	0.1669449081803	.	77000001	77360000	#4848FF	1	0.25
chr3	77360001	77600000	B.1.1.2.2.1.1.1.2	0.32220367278798	.	77360001	77600000	#DADAFF	1	0.5
chr3	77600001	77800000	B.1.1.2.1.1.1.1	0.340567612687813	.	77600001	77800000	#DADAFF	1	0.5
chr3	77800001	78000000	B.1.1.2.2.1.1.1.1	0.323873121869783	.	77800001	78000000	#DADAFF	1	0.5
chr3	78000001	78080000	B.1.2.2.2.1.1.1	0.243739565943239	.	78000001	78080000	#9191FF	1	0.375
chr3	78080001	78280000	B.1.1.1.1.1.2.2.2.1	0.383973288814691	.	78080001	78280000	#DADAFF	1	0.5
chr3	78280001	78720000	A.2.1.2.1.2.2.2.2.1	0.529215358931553	.	78280001	78720000	#FF9191	1	0.75
chr3	78720001	79120000	A.1.2.2.2.2.2.2.1.2	0.634390651085142	.	78720001	79120000	#FF4848	1	0.875
chr3	79120001	79560000	B.1.1.2.2.2.2.2.2	0.302170283806344	.	79120001	79560000	#DADAFF	1	0.5
chr3	79560001	79760000	A.2.2.1.1.1.2.1.1	0.485809682804674	.	79560001	79760000	#FFDADA	1	0.625
chr3	79760001	80480000	A.2.1.2.1.2.1.1.1.1	0.555926544240401	.	79760001	80480000	#FF9191	1	0.75
chr3	80480001	80760000	A.2.2.1.1.1.1.2.1.2.2	0.492487479131886	.	80480001	80760000	#FFDADA	1	0.625
chr3	80760001	81040000	A.2.2.1.1.1.1.2.1.1.2	0.495826377295493	.	80760001	81040000	#FFDADA	1	0.625
chr3	81040001	81320000	A.2.1.2.1.2.2.2.2.2.1	0.52754590984975	.	81040001	81320000	#FF9191	1	0.75
chr3	81320001	81680000	A.2.1.2.1.2.1.1.2.1	0.550918196994992	.	81320001	81680000	#FF9191	1	0.75
chr3	81680001	81880000	A.2.1.1.2.2.2.1.2.1	0.57762938230384	.	81680001	81880000	#FF9191	1	0.75
chr3	81880001	82240000	A.2.2.1.1.1.1.2.1.2.1	0.49415692821369	.	81880001	82240000	#FFDADA	1	0.625
chr3	82240001	82600000	B.1.1.1.1.1.1.1.1	0.397328881469115	.	82240001	82600000	#DADAFF	1	0.5
chr3	82600001	82880000	A.2.2.2.1.2.1.1.1	0.42237061769616	.	82600001	82880000	#FFDADA	1	0.625
chr3	82880001	83120000	B.1.1.1.1.1.1.1.2	0.395659432387312	.	82880001	83120000	#DADAFF	1	0.5
chr3	83120001	83600000	A.2.2.1.1.1.1.2.1.1.1	0.497495826377296	.	83120001	83600000	#FFDADA	1	0.625
chr3	83600001	83960000	A.2.1.2.1.2.2.2.2.2.2	0.525876460767947	.	83600001	83960000	#FF9191	1	0.75
chr3	83960001	84400000	A.2.1.2.1.2.1.1.2.2	0.549248747913189	.	83960001	84400000	#FF9191	1	0.75
chr3	84400001	84600000	A.2.2.2.1.2.1.1.2	0.420701168614357	.	84400001	84600000	#FFDADA	1	0.625
chr3	84600001	84960000	B.1.1.1.1.1.2.2.2.2	0.382303839732888	.	84600001	84960000	#DADAFF	1	0.5
chr3	84960001	85040000	B.1.1.1.1.1.2.2.1.1.2	0.3889816360601	.	84960001	85040000	#DADAFF	1	0.5
chr3	85040001	85440000	A.2.2.1.1.1.1.2.2.2.1	0.48914858096828	.	85040001	85440000	#FFDADA	1	0.625
chr3	85440001	85680000	A.2.2.1.1.1.2.1.2	0.484140233722871	.	85440001	85680000	#FFDADA	1	0.625
chr3	85680001	85880000	B.1.1.1.1.1.1.2	0.393989983305509	.	85680001	85880000	#DADAFF	1	0.5
chr3	85880001	86160000	B.1.1.2.2.2.2.2.1	0.303839732888147	.	85880001	86160000	#DADAFF	1	0.5
chr3	86160001	86400000	B.1.2.2.2.1.2.1.2	0.237061769616027	.	86160001	86400000	#9191FF	1	0.375
chr3	86400001	86720000	B.1.2.1.1.2.2.1	0.287145242070117	.	86400001	86720000	#9191FF	1	0.375
chr3	86720001	87120000	A.1.2.2.2.1.2.1	0.672787979966611	.	86720001	87120000	#FF4848	1	0.875
chr3	87120001	87280000	A.2.2.1.1.1.1.2.2.1	0.490818030050083	.	87120001	87280000	#FFDADA	1	0.625
chr3	87280001	87560000	A.2.2.1.1.1.1.2.2.2.2	0.487479131886477	.	87280001	87560000	#FFDADA	1	0.625
chr3	87560001	88240000	B.1.1.1.1.1.2.2.1.1.1	0.390651085141903	.	87560001	88240000	#DADAFF	1	0.5
chr3	88240001	88480000	B.1.1.2.1.1.1.2	0.33889816360601	.	88240001	88480000	#DADAFF	1	0.5
chr3	88480001	89120000	B.1.1.1.1.1.2.2.1.2.2	0.385642737896494	.	88480001	89120000	#DADAFF	1	0.5
chr3	89120001	89600000	B.1.1.1.1.1.2.2.1.2.1	0.387312186978297	.	89120001	89600000	#DADAFF	1	0.5
chr3	89600001	89760000	B.1.1.2.1.1.2.1	0.337228714524207	.	89600001	89760000	#DADAFF	1	0.5
chr3	89760001	89920000	B.1.1.2.2.1.1.2	0.320534223706177	.	89760001	89920000	#DADAFF	1	0.5
chr3	89920001	90120000	B.1.1.2.1.1.2.2	0.335559265442404	.	89920001	90120000	#DADAFF	1	0.5
chr3	90120001	90320000	B.1.2.1.1.2.1.2	0.28881469115192	.	90120001	90320000	#9191FF	1	0.375
chr3	93520001	93800000	A.2.2.2.1.1.1.2.2	0.434056761268781	.	93520001	93800000	#FFDADA	1	0.625
chr3	93800001	93960000	A.2.1.2.1.2.1.1.1.2.1	0.554257095158598	.	93800001	93960000	#FF9191	1	0.75
chr3	93960001	94080000	A.2.2.2.1.1.1.2.1	0.435726210350584	.	93960001	94080000	#FFDADA	1	0.625
chr3	94080001	94600000	A.2.1.2.1.2.1.1.1.2.2	0.552587646076795	.	94080001	94600000	#FF9191	1	0.75
chr3	94600001	95000000	A.2.1.2.1.2.1.2.2.2.1.2.2	0.539232053422371	.	94600001	95000000	#FF9191	1	0.75
chr3	95000001	95120000	B.1.1.1.1.2.1.2.1	0.375626043405676	.	95000001	95120000	#DADAFF	1	0.5
chr3	95160001	95200000	B.1.1.1.1.2.1.2.1	0.375626043405676	.	95160001	95200000	#DADAFF	1	0.5
chr3	95200001	95240000	B.1.1.1.1.2.1.2.2	0.373956594323873	.	95200001	95240000	#DADAFF	1	0.5
chr3	95280001	95440000	B.1.1.1.1.2.1.2.2	0.373956594323873	.	95280001	95440000	#DADAFF	1	0.5
chr3	95480001	95520000	B.1.1.1.1.2.1.2.2	0.373956594323873	.	95480001	95520000	#DADAFF	1	0.5
chr3	95560001	95760000	B.1.1.1.1.2.2.2.1	0.370617696160267	.	95560001	95760000	#DADAFF	1	0.5
chr3	95800001	96040000	A.2.2.2.1.1.1.1.1.2	0.440734557595993	.	95800001	96040000	#FFDADA	1	0.625
chr3	96040001	96080000	A.2.2.2.1.1.1.1.2.2	0.437395659432387	.	96040001	96080000	#FFDADA	1	0.625
chr3	96120001	96360000	A.2.2.2.1.1.1.1.2.2	0.437395659432387	.	96120001	96360000	#FFDADA	1	0.625
chr3	96360001	96520000	A.2.2.2.1.1.2.2.2.2	0.424040066777963	.	96360001	96520000	#FFDADA	1	0.625
chr3	96600001	97040000	A.2.2.2.1.1.1.1.1.1	0.442404006677796	.	96600001	97040000	#FFDADA	1	0.625
chr3	97040001	97480000	A.2.2.2.1.1.1.1.2.1	0.43906510851419	.	97040001	97480000	#FFDADA	1	0.625
chr3	97480001	97760000	A.2.2.1.1.1.1.1.2	0.499165275459099	.	97480001	97760000	#FFDADA	1	0.625
chr3	97760001	98080000	B.1.2.1.2.1.1	0.283806343906511	.	97760001	98080000	#9191FF	1	0.375
chr3	98080001	98320000	B.1.1.2.1.2.2.2.2	0.325542570951586	.	98080001	98320000	#DADAFF	1	0.5
chr3	98320001	98560000	B.1.1.2.2.2.2.1	0.30550918196995	.	98320001	98560000	#DADAFF	1	0.5
chr3	98560001	98720000	A.2.1.2.2.2.2.1	0.504173622704507	.	98560001	98720000	#FF9191	1	0.75
chr3	98720001	99240000	B.2.1.2.2.2.1.1.2	0.111853088480801	.	98720001	99240000	#4848FF	1	0.25
chr3	99240001	99520000	B.1.1.1.1.2.2.2.2.1.2	0.367278797996661	.	99240001	99520000	#DADAFF	1	0.5
chr3	99520001	99800000	A.1.2.2.2.1.2.2.1.2.1	0.667779632721202	.	99520001	99800000	#FF4848	1	0.875
chr3	99800001	100000000	A.1.2.1.2.2.2.1.1.1.1	0.747913188647746	.	99800001	100000000	#FF4848	1	0.875
chr3	100000001	100440000	A.1.1.2.2.1.1.1.2	0.851419031719533	.	100000001	100440000	#FF0000	1	1
chr3	100440001	100960000	A.1.2.1.2.2.2.1.1.1.2	0.746243739565943	.	100440001	100960000	#FF4848	1	0.875
chr3	100960001	101440000	A.1.1.1.2.2.2.1.1.1.2	0.928213689482471	.	100960001	101440000	#FF0000	1	1
chr3	101440001	101920000	A.1.1.1.2.2.2.1.2.2.2	0.919866444073456	.	101440001	101920000	#FF0000	1	1
chr3	101920001	102280000	A.1.2.2.2.1.2.2.1.1.2	0.669449081803005	.	101920001	102280000	#FF4848	1	0.875
chr3	102280001	102480000	B.1.1.1.1.2.1.1.1.1	0.380634390651085	.	102280001	102480000	#DADAFF	1	0.5
chr3	102480001	102960000	A.2.1.2.1.2.1.2.2.2.1.1	0.542570951585977	.	102480001	102960000	#FF9191	1	0.75
chr3	102960001	103200000	B.1.1.1.1.2.1.1.1.2	0.378964941569282	.	102960001	103200000	#DADAFF	1	0.5
chr3	103200001	103480000	B.1.1.2.1.2.2.1.1.2	0.330550918196995	.	103200001	103480000	#DADAFF	1	0.5
chr3	103480001	103560000	B.1.1.2.1.2.2.1.2	0.328881469115192	.	103480001	103560000	#DADAFF	1	0.5
chr3	103560001	103960000	B.1.1.1.1.2.1.1.2	0.377295492487479	.	103560001	103960000	#DADAFF	1	0.5
chr3	103960001	104280000	A.2.2.2.1.1.2.1.1.2	0.430717863105175	.	103960001	104280000	#FFDADA	1	0.625
chr3	104280001	104600000	A.2.2.2.1.1.2.1.1.1	0.432387312186978	.	104280001	104600000	#FFDADA	1	0.625
chr3	104600001	104920000	A.2.1.2.1.2.2.2.1	0.530884808013356	.	104600001	104920000	#FF9191	1	0.75
chr3	104920001	105080000	A.2.2.1.1.2.2.1.2	0.470784641068447	.	104920001	105080000	#FFDADA	1	0.625
chr3	105080001	105240000	A.2.2.1.1.2.2.1.1.1	0.474123539232053	.	105080001	105240000	#FFDADA	1	0.625
chr3	105240001	105360000	A.2.2.2.1.1.2.1.2	0.429048414023372	.	105240001	105360000	#FFDADA	1	0.625
chr3	105360001	105600000	A.2.1.1.2.2.1.2.1	0.582637729549249	.	105360001	105600000	#FF9191	1	0.75
chr3	105600001	105960000	A.1.2.2.2.1.2.2.2.2.2	0.66110183639399	.	105600001	105960000	#FF4848	1	0.875
chr3	105960001	106360000	A.2.1.1.2.2.1.1.2.1	0.585976627712855	.	105960001	106360000	#FF9191	1	0.75
chr3	106360001	106880000	A.1.2.2.2.2.1.2.1	0.649415692821369	.	106360001	106880000	#FF4848	1	0.875
chr3	106880001	107320000	A.1.2.2.2.1.2.2.2.2.1	0.662771285475793	.	106880001	107320000	#FF4848	1	0.875
chr3	107320001	107520000	A.2.1.1.2.2.1.2.2	0.580968280467446	.	107320001	107520000	#FF9191	1	0.75
chr3	107520001	107880000	A.2.2.2.2.2.1.2.1	0.402337228714524	.	107520001	107880000	#FFDADA	1	0.625
chr3	107880001	108280000	B.1.2.1.2.1.2.1.2	0.280467445742905	.	107880001	108280000	#9191FF	1	0.375
chr3	108280001	108680000	B.1.1.2.1.2.2.2.1	0.327212020033389	.	108280001	108680000	#DADAFF	1	0.5
chr3	108680001	108880000	B.1.2.2.2.2.2.1	0.228714524207012	.	108680001	108880000	#9191FF	1	0.375
chr3	108880001	109120000	B.1.2.1.2.1.2.1.1	0.282136894824708	.	108880001	109120000	#9191FF	1	0.375
chr3	109120001	109200000	B.1.2.1.2.1.2.2.2	0.277128547579299	.	109120001	109200000	#9191FF	1	0.375
chr3	109200001	109440000	B.1.1.1.1.2.2.2.2.2	0.365609348914858	.	109200001	109440000	#DADAFF	1	0.5
chr3	109440001	109720000	B.1.1.1.1.2.2.2.2.1.1	0.368948247078464	.	109440001	109720000	#DADAFF	1	0.5
chr3	109720001	110040000	B.1.1.2.1.2.2.1.1.1	0.332220367278798	.	109720001	110040000	#DADAFF	1	0.5
chr3	110040001	110800000	A.2.2.2.1.1.2.2.1	0.427378964941569	.	110040001	110800000	#FFDADA	1	0.625
chr3	110800001	111080000	A.2.2.1.1.2.2.1.1.2	0.47245409015025	.	110800001	111080000	#FFDADA	1	0.625
chr3	111080001	111280000	A.2.2.2.1.1.2.2.2.1	0.425709515859766	.	111080001	111280000	#FFDADA	1	0.625
chr3	111280001	111440000	A.1.2.2.2.2.1.2.2.1	0.647746243739566	.	111280001	111440000	#FF4848	1	0.875
chr3	111440001	111800000	A.1.1.2.1.1.2.1.1	0.893155258764608	.	111440001	111800000	#FF0000	1	1
chr3	111800001	112000000	A.1.2.2.2.2.1.2.2.2.2	0.64440734557596	.	111800001	112000000	#FF4848	1	0.875
chr3	112000001	112280000	A.1.2.1.2.2.2.1.1.2.2	0.742904841402337	.	112000001	112280000	#FF4848	1	0.875
chr3	112280001	112760000	A.1.1.2.1.1.2.1.2.2	0.889816360601002	.	112280001	112760000	#FF0000	1	1
chr3	112760001	113040000	A.1.2.2.1.2.1.2.1.1	0.701168614357262	.	112760001	113040000	#FF4848	1	0.875
chr3	113040001	113400000	A.1.2.1.2.1.1.1.1.2	0.774624373956594	.	113040001	113400000	#FF4848	1	0.875
chr3	113400001	113840000	A.1.1.2.1.1.2.1.2.1	0.891485809682805	.	113400001	113840000	#FF0000	1	1
chr3	113840001	114080000	A.2.2.1.1.2.1.1.1	0.480801335559265	.	113840001	114080000	#FFDADA	1	0.625
chr3	114080001	114520000	A.1.2.2.2.1.2.2.2.1	0.664440734557596	.	114080001	114520000	#FF4848	1	0.875
chr3	114520001	114920000	A.1.2.2.2.1.2.2.1.1.1	0.671118530884808	.	114520001	114920000	#FF4848	1	0.875
chr3	114920001	115560000	A.2.1.1.2.2.1.1.1	0.587646076794658	.	114920001	115560000	#FF9191	1	0.75
chr3	115560001	115840000	A.2.1.2.1.2.1.2.2.2.2	0.537562604340568	.	115560001	115840000	#FF9191	1	0.75
chr3	115840001	116080000	B.1.2.1.2.1.2.2.1	0.278797996661102	.	115840001	116080000	#9191FF	1	0.375
chr3	116080001	116240000	B.1.2.2.2.2.2.2.2	0.225375626043406	.	116080001	116240000	#9191FF	1	0.375
chr3	116240001	116480000	B.2.1.1.2.2.1.2.2	0.160267111853088	.	116240001	116480000	#4848FF	1	0.25
chr3	116480001	116720000	B.2.2.1.1.1.1.1.1.1	0.106844741235392	.	116480001	116720000	#0000FF	1	0.125
chr3	116720001	117640000	B.2.2.2.2.2.2	0.00166944908180301	.	116720001	117640000	#0000FF	1	0.125
chr3	117640001	118120000	B.2.2.2.1.1.1.2.2.1	0.0333889816360601	.	117640001	118120000	#0000FF	1	0.125
chr3	118120001	118360000	B.2.1.1.2.2.1.1.1	0.168614357262103	.	118120001	118360000	#4848FF	1	0.25
chr3	118360001	118560000	B.2.1.2.2.2.1.2	0.110183639398998	.	118360001	118560000	#4848FF	1	0.25
chr3	118560001	118880000	B.2.1.1.1.1.2.2.2	0.213689482470785	.	118560001	118880000	#4848FF	1	0.25
chr3	118880001	119160000	A.2.2.2.2.2.1.2.2	0.400667779632721	.	118880001	119160000	#FFDADA	1	0.625
chr3	119160001	119400000	A.2.1.2.1.2.1.2.1.1	0.547579298831386	.	119160001	119400000	#FF9191	1	0.75
chr3	119400001	119560000	A.2.1.2.1.2.1.2.1.2	0.545909849749583	.	119400001	119560000	#FF9191	1	0.75
chr3	119560001	119920000	A.1.1.1.2.2.2.1.1.2	0.926544240400668	.	119560001	119920000	#FF0000	1	1
chr3	119920001	120280000	A.1.2.1.1.1.2.1.1.1	0.806343906510851	.	119920001	120280000	#FF4848	1	0.875
chr3	120280001	120480000	A.1.2.2.2.2.1.2.2.2.1	0.646076794657763	.	120280001	120480000	#FF4848	1	0.875
chr3	120480001	120880000	A.2.1.2.1.2.1.2.2.2.1.2.1	0.540901502504174	.	120480001	120880000	#FF9191	1	0.75
chr3	120880001	121240000	A.2.1.1.2.2.1.1.2.2	0.584307178631052	.	120880001	121240000	#FF9191	1	0.75
chr3	121240001	121560000	A.1.2.1.2.2.2.1.2.2	0.739565943238731	.	121240001	121560000	#FF4848	1	0.875
chr3	121560001	122080000	A.2.2.1.1.2.2.2.2.2	0.464106844741235	.	121560001	122080000	#FFDADA	1	0.625
chr3	122080001	122400000	A.1.1.1.2.2.2.1.1.1.1	0.929883138564274	.	122080001	122400000	#FF0000	1	1
chr3	122400001	122600000	A.1.2.1.2.2.2.1.2.1	0.741235392320534	.	122400001	122600000	#FF4848	1	0.875
chr3	122600001	122840000	A.1.2.1.2.1.1.1.2.2.1	0.771285475792988	.	122600001	122840000	#FF4848	1	0.875
chr3	122840001	123040000	A.1.2.2.1.1.1.1.1	0.731218697829716	.	122840001	123040000	#FF4848	1	0.875
chr3	123040001	123280000	A.1.2.1.2.1.1.1.2.2.2	0.769616026711185	.	123040001	123280000	#FF4848	1	0.875
chr3	123280001	123680000	A.1.2.1.2.2.2.2.2.1	0.736227045075125	.	123280001	123680000	#FF4848	1	0.875
chr3	123680001	124000000	A.2.2.1.1.2.1.1.2	0.479131886477462	.	123680001	124000000	#FFDADA	1	0.625
chr3	124000001	124280000	A.2.1.2.1.1.1.2.1	0.567612687813022	.	124000001	124280000	#FF9191	1	0.75
chr3	124280001	124440000	A.1.2.2.1.1.1.1.2	0.729549248747913	.	124280001	124440000	#FF4848	1	0.875
chr3	124440001	124640000	A.1.2.1.2.1.1.1.1.1	0.776293823038397	.	124440001	124640000	#FF4848	1	0.875
chr3	124640001	124960000	A.1.1.1.2.2.2.1.2.1.2	0.923205342237062	.	124640001	124960000	#FF0000	1	1
chr3	124960001	125320000	A.1.1.1.2.2.2.1.2.1.1	0.924874791318865	.	124960001	125320000	#FF0000	1	1
chr3	125320001	125640000	A.1.2.1.2.1.1.2.2.1	0.764607679465776	.	125320001	125640000	#FF4848	1	0.875
chr3	125640001	125840000	A.1.2.2.1.2.1.2.1.2	0.699499165275459	.	125640001	125840000	#FF4848	1	0.875
chr3	125840001	126200000	A.1.2.1.2.1.1.1.2.1	0.772954924874791	.	125840001	126200000	#FF4848	1	0.875
chr3	126200001	126360000	A.2.1.1.2.2.2.1.1	0.579298831385643	.	126200001	126360000	#FF9191	1	0.75
chr3	126360001	126680000	A.1.2.1.2.1.1.2.2.2	0.762938230383973	.	126360001	126680000	#FF4848	1	0.875
chr3	126680001	127280000	A.1.2.2.1.2.1.2.2	0.697829716193656	.	126680001	127280000	#FF4848	1	0.875
chr3	127280001	127800000	A.1.1.1.2.2.2.2.1.1	0.918196994991653	.	127280001	127800000	#FF0000	1	1
chr3	127800001	128120000	A.1.1.2.2.1.1.1.1.2	0.853088480801336	.	127800001	128120000	#FF0000	1	1
chr3	128120001	128360000	A.1.1.2.1.1.1.2.2	0.894824707846411	.	128120001	128360000	#FF0000	1	1
chr3	128360001	128680000	A.1.1.1.2.2.2.2.1.2.1.2	0.914858096828047	.	128360001	128680000	#FF0000	1	1
chr3	128680001	129040000	A.1.1.1.2.2.2.2.1.2.1.1	0.91652754590985	.	128680001	129040000	#FF0000	1	1
chr3	129040001	129360000	A.1.1.1.2.2.2.1.2.2.1	0.921535893155259	.	129040001	129360000	#FF0000	1	1
chr3	129360001	129840000	A.1.1.1.1.2.2.2.1	0.978297161936561	.	129360001	129840000	#FF0000	1	1
chr3	129840001	130400000	B.1.2.2.2.2.2.2.1	0.227045075125209	.	129840001	130400000	#9191FF	1	0.375
chr3	130400001	130720000	A.1.2.2.2.1.1.2.2.1	0.676126878130217	.	130400001	130720000	#FF4848	1	0.875
chr3	130720001	131240000	B.1.2.1.2.2.2	0.273789649415693	.	130720001	131240000	#9191FF	1	0.375
chr3	131240001	131520000	B.2.1.2.2.2.2	0.108514190317195	.	131240001	131520000	#4848FF	1	0.25
chr3	131520001	131960000	B.2.1.2.2.2.1.1.1	0.113522537562604	.	131520001	131960000	#4848FF	1	0.25
chr3	131960001	132160000	A.2.1.2.2.2.1.1.2.2	0.509181969949916	.	131960001	132160000	#FF9191	1	0.75
chr3	132160001	132440000	A.1.2.2.2.1.1.2.1.2.1	0.679465776293823	.	132160001	132440000	#FF4848	1	0.875
chr3	132440001	132680000	B.2.1.1.1.1.2.1.1	0.220367278797997	.	132440001	132680000	#4848FF	1	0.25
chr3	132680001	133160000	B.2.1.1.1.1.2.2.1.2	0.215358931552588	.	132680001	133160000	#4848FF	1	0.25
chr3	133160001	133360000	A.1.2.2.2.1.1.2.1.2.2	0.67779632721202	.	133160001	133360000	#FF4848	1	0.875
chr3	133360001	133600000	A.2.1.2.2.2.1.1.1	0.512520868113522	.	133360001	133600000	#FF9191	1	0.75
chr3	133600001	133960000	A.1.1.2.1.1.2.2.2.1.2.2	0.879799666110184	.	133600001	133960000	#FF0000	1	1
chr3	133960001	134240000	A.1.1.2.1.1.2.2.2.1.2.1	0.881469115191987	.	133960001	134240000	#FF0000	1	1
chr3	134240001	134520000	B.1.2.2.2.2.1	0.230383973288815	.	134240001	134520000	#9191FF	1	0.375
chr3	134520001	134800000	B.2.2.1.1.1.1.1.1.2	0.105175292153589	.	134520001	134800000	#0000FF	1	0.125
chr3	134800001	134880000	B.2.1.2.2.1.1.2.1	0.125208681135225	.	134800001	134880000	#4848FF	1	0.25
chr3	134880001	135200000	B.2.2.2.1.1.1.2.2.2	0.0317195325542571	.	134880001	135200000	#0000FF	1	0.125
chr3	135200001	135800000	B.2.2.1.1.1.1.1.2	0.103505843071786	.	135200001	135800000	#0000FF	1	0.125
chr3	135800001	136120000	A.1.1.2.2.2.1.2	0.823038397328882	.	135800001	136120000	#FF0000	1	1
chr3	136120001	136440000	A.1.1.2.1.1.2.2.2.1.1	0.88313856427379	.	136120001	136440000	#FF0000	1	1
chr3	136440001	136760000	A.1.1.2.1.1.2.2.1.2.2	0.884808013355593	.	136440001	136760000	#FF0000	1	1
chr3	136760001	137400000	B.2.2.1.1.1.2	0.10016694490818	.	136760001	137400000	#0000FF	1	0.125
chr3	137400001	137720000	B.2.1.1.1.1.2.2.1.1	0.217028380634391	.	137400001	137720000	#4848FF	1	0.25
chr3	137720001	138040000	A.1.2.1.1.1.2.1.2	0.801335559265442	.	137720001	138040000	#FF4848	1	0.875
chr3	138040001	138120000	A.2.1.1.1.2.2.1	0.609348914858097	.	138040001	138120000	#FF9191	1	0.75
chr3	138120001	138360000	A.1.2.2.2.1.2.2.1.2.2	0.666110183639399	.	138120001	138360000	#FF4848	1	0.875
chr3	138360001	138680000	A.1.1.2.1.1.2.2.1.2.1	0.886477462437396	.	138360001	138680000	#FF0000	1	1
chr3	138680001	139080000	A.2.1.2.2.2.1.1.2.1	0.510851419031719	.	138680001	139080000	#FF9191	1	0.75
chr3	139080001	139320000	A.2.2.2.2.2.1.1.1	0.40567612687813	.	139080001	139320000	#FFDADA	1	0.625
chr3	139320001	139640000	B.2.2.2.1.1.1.2.1	0.0350584307178631	.	139320001	139640000	#0000FF	1	0.125
chr3	139640001	140600000	B.2.2.2.2.2.1	0.00333889816360601	.	139640001	140600000	#0000FF	1	0.125
chr3	140600001	140960000	A.2.2.2.2.2.1.1.2	0.404006677796327	.	140600001	140960000	#FFDADA	1	0.625
chr3	140960001	141280000	A.1.1.1.2.2.1.2.1	0.934891485809683	.	140960001	141280000	#FF0000	1	1
chr3	141280001	141480000	A.1.2.1.2.2.2.1.1.2.1	0.74457429048414	.	141280001	141480000	#FF4848	1	0.875
chr3	141480001	141640000	A.1.1.2.1.1.2.2.1.1	0.888146911519199	.	141480001	141640000	#FF0000	1	1
chr3	141640001	142080000	A.1.1.1.1.2.1.2.2	0.984974958263773	.	141640001	142080000	#FF0000	1	1
chr3	142080001	142280000	A.1.1.2.1.1.2.2.2.2	0.878130217028381	.	142080001	142280000	#FF0000	1	1
chr3	142280001	142480000	A.1.2.1.1.1.2.1.1.2.2	0.803005008347245	.	142280001	142480000	#FF4848	1	0.875
chr3	142480001	142760000	A.1.1.2.2.2.1.1.2.1	0.829716193656094	.	142480001	142760000	#FF0000	1	1
chr3	142760001	143280000	B.1.2.1.2.2.1	0.275459098497496	.	142760001	143280000	#9191FF	1	0.375
chr3	143280001	143480000	B.2.1.1.2.2.1.2.1.1.1	0.165275459098498	.	143280001	143480000	#4848FF	1	0.25
chr3	143480001	143800000	B.2.1.1.2.2.1.2.1.1.2	0.163606010016695	.	143480001	143800000	#4848FF	1	0.25
chr3	143800001	144560000	B.2.2.2.2.1.1.2	0.00667779632721202	.	143800001	144560000	#0000FF	1	0.125
chr3	144560001	144920000	B.2.2.2.1.1.2.2	0.0267111853088481	.	144560001	144920000	#0000FF	1	0.125
chr3	144920001	145440000	B.2.2.2.2.1.1.1	0.00834724540901502	.	144920001	145440000	#0000FF	1	0.125
chr3	145440001	145760000	B.2.1.1.1.1.2.1.2	0.218697829716194	.	145440001	145760000	#4848FF	1	0.25
chr3	145760001	145920000	A.2.1.2.2.2.1.2.2	0.50584307178631	.	145760001	145920000	#FF9191	1	0.75
chr3	145920001	146320000	A.1.2.2.2.2.1.1.2.2	0.651085141903172	.	145920001	146320000	#FF4848	1	0.875
chr3	146320001	146800000	B.2.1.2.2.1.2.1.1	0.121869782971619	.	146320001	146800000	#4848FF	1	0.25
chr3	146800001	147040000	B.2.1.1.2.1.1.1.2	0.198664440734558	.	146800001	147040000	#4848FF	1	0.25
chr3	147040001	147360000	B.2.1.1.2.1.1.1.1	0.200333889816361	.	147040001	147360000	#4848FF	1	0.25
chr3	147360001	147760000	B.1.2.1.1.2.1.1	0.290484140233723	.	147360001	147760000	#9191FF	1	0.375
chr3	147760001	148120000	B.1.1.2.2.1.2.2.1.1	0.315525876460768	.	147760001	148120000	#DADAFF	1	0.5
chr3	148120001	148440000	B.1.1.2.2.1.2.2.1.2	0.313856427378965	.	148120001	148440000	#DADAFF	1	0.5
chr3	148440001	148680000	A.2.1.2.2.2.1.2.1	0.507512520868113	.	148440001	148680000	#FF9191	1	0.75
chr3	148680001	149040000	A.1.1.1.1.2.1.2.1	0.986644407345576	.	148680001	149040000	#FF0000	1	1
chr3	149040001	149200000	A.1.1.1.2.2.1.1.2.2.1.2	0.939899833055092	.	149040001	149200000	#FF0000	1	1
chr3	149200001	149640000	A.1.1.1.1.2.1.1	0.988313856427379	.	149200001	149640000	#FF0000	1	1
chr3	149640001	149960000	A.1.1.2.1.1.1.1.2.2.2	0.898163606010017	.	149640001	149960000	#FF0000	1	1
chr3	149960001	150240000	A.1.1.1.2.2.1.1.1.1.1	0.951585976627713	.	149960001	150240000	#FF0000	1	1
chr3	150240001	150640000	A.1.1.1.1.2.2.2.2.2	0.974958263772955	.	150240001	150640000	#FF0000	1	1
chr3	150640001	150880000	A.2.2.1.1.2.2.2.2.1	0.465776293823038	.	150640001	150880000	#FFDADA	1	0.625
chr3	150880001	151120000	A.1.2.2.2.1.1.2.2.2	0.674457429048414	.	150880001	151120000	#FF4848	1	0.875
chr3	151120001	151640000	A.1.2.1.1.1.1.1.2.2	0.809682804674457	.	151120001	151640000	#FF4848	1	0.875
chr3	151640001	151920000	A.1.2.1.1.1.2.1.1.2.1	0.804674457429048	.	151640001	151920000	#FF4848	1	0.875
chr3	151920001	152200000	A.1.1.2.2.2.1.1.2.2.2.1	0.826377295492488	.	151920001	152200000	#FF0000	1	1
chr3	152200001	152760000	B.2.1.1.2.2.1.2.1.2	0.161936560934891	.	152200001	152760000	#4848FF	1	0.25
chr3	152760001	152920000	A.2.1.1.1.2.1.2.2.2	0.6110183639399	.	152760001	152920000	#FF9191	1	0.75
chr3	152920001	153320000	B.2.1.2.2.1.1.1	0.126878130217028	.	152920001	153320000	#4848FF	1	0.25
chr3	153320001	153760000	B.2.2.2.1.1.2.1.1	0.0300500834724541	.	153320001	153760000	#0000FF	1	0.125
chr3	153760001	154040000	B.2.1.1.2.1.2.1.1	0.186978297161937	.	153760001	154040000	#4848FF	1	0.25
chr3	154040001	154440000	B.2.2.1.1.2.2.1	0.0868113522537563	.	154040001	154440000	#0000FF	1	0.125
chr3	154440001	154680000	B.2.2.2.1.1.1.1.2	0.0367278797996661	.	154440001	154680000	#0000FF	1	0.125
chr3	154680001	155040000	B.2.2.1.1.2.1.2.1.2	0.0901502504173623	.	154680001	155040000	#0000FF	1	0.125
chr3	155040001	155280000	B.2.1.2.2.1.2.2	0.115191986644407	.	155040001	155280000	#4848FF	1	0.25
chr3	155280001	155480000	B.1.2.2.1.1.2.1.2.1.2	0.257095158597663	.	155280001	155480000	#9191FF	1	0.375
chr3	155480001	155680000	A.1.1.2.2.2.1.1.2.2.1	0.828046744574291	.	155480001	155680000	#FF0000	1	1
chr3	155680001	156240000	B.1.1.1.2.1.2.1	0.357262103505843	.	155680001	156240000	#DADAFF	1	0.5
chr3	156240001	156600000	A.1.2.2.2.1.1.2.1.1.1	0.682804674457429	.	156240001	156600000	#FF4848	1	0.875
chr3	156600001	156880000	A.2.2.2.2.1.1.1	0.412353923205342	.	156600001	156880000	#FFDADA	1	0.625
chr3	156880001	157240000	A.1.2.2.2.1.1.2.1.1.2	0.681135225375626	.	156880001	157240000	#FF4848	1	0.875
chr3	157240001	157560000	B.2.1.1.1.1.1.1	0.223706176961603	.	157240001	157560000	#4848FF	1	0.25
chr3	157560001	157800000	B.1.2.2.1.1.2.1.2.2	0.25542570951586	.	157560001	157800000	#9191FF	1	0.375
chr3	157800001	158360000	A.2.2.2.2.1.1.2.1	0.410684474123539	.	157800001	158360000	#FFDADA	1	0.625
chr3	158360001	158520000	A.1.2.2.2.1.1.1.1.2.2.2	0.686143572621035	.	158360001	158520000	#FF4848	1	0.875
chr3	158520001	158960000	B.2.2.1.1.1.1.2	0.101836393989983	.	158520001	158960000	#0000FF	1	0.125
chr3	158960001	159320000	B.2.1.2.2.1.1.2.2	0.123539232053422	.	158960001	159320000	#4848FF	1	0.25
chr3	159320001	159520000	A.2.1.2.2.1.1.2.2	0.520868113522538	.	159320001	159520000	#FF9191	1	0.75
chr3	159520001	159760000	A.2.1.1.1.2.1.2.1.1	0.616026711185309	.	159520001	159760000	#FF9191	1	0.75
chr3	159760001	160160000	A.1.2.2.2.1.1.1.1.2.2.1	0.687813021702838	.	159760001	160160000	#FF4848	1	0.875
chr3	160160001	160640000	A.1.1.1.2.2.1.2.2.2	0.931552587646077	.	160160001	160640000	#FF0000	1	1
chr3	160640001	161000000	A.1.2.2.2.1.1.1.1.2.1	0.689482470784641	.	160640001	161000000	#FF4848	1	0.875
chr3	161000001	161160000	A.2.1.2.2.1.2.1.2	0.517529215358932	.	161000001	161160000	#FF9191	1	0.75
chr3	161160001	161520000	B.2.1.1.2.1.2.2.1.1.1	0.175292153589316	.	161160001	161520000	#4848FF	1	0.25
chr3	161520001	161920000	B.2.2.1.1.2.1.1.2.2	0.0934891485809683	.	161520001	161920000	#0000FF	1	0.125
chr3	161920001	162520000	B.2.1.1.2.1.1.2.2.2.1	0.190317195325543	.	161920001	162520000	#4848FF	1	0.25
chr3	162640001	162760000	B.2.1.1.2.1.1.2.2.2.1	0.190317195325543	.	162640001	162760000	#4848FF	1	0.25
chr3	162760001	163240000	B.1.2.2.1.1.2.2.2	0.252086811352254	.	162760001	163240000	#9191FF	1	0.375
chr3	163240001	163480000	B.1.1.2.2.1.2.2.2	0.312186978297162	.	163240001	163480000	#DADAFF	1	0.5
chr3	163480001	163640000	B.1.2.2.1.1.1.1.1	0.27212020033389	.	163480001	163640000	#9191FF	1	0.375
chr3	163640001	164080000	B.2.1.1.2.1.1.2.2.1.1	0.193656093489149	.	163640001	164080000	#4848FF	1	0.25
chr3	164080001	164320000	B.2.1.1.2.1.1.2.2.1.2	0.191986644407346	.	164080001	164320000	#4848FF	1	0.25
chr3	164320001	164920000	B.2.1.1.2.1.1.2.2.2.2	0.18864774624374	.	164320001	164920000	#4848FF	1	0.25
chr3	164920001	165560000	B.2.1.1.2.1.1.2.1.1	0.196994991652755	.	164920001	165560000	#4848FF	1	0.25
chr3	165560001	165760000	B.1.2.2.1.1.1.1.2.1	0.270450751252087	.	165560001	165760000	#9191FF	1	0.375
chr3	165760001	165960000	A.2.2.2.2.1.1.2.2	0.409015025041736	.	165760001	165960000	#FFDADA	1	0.625
chr3	165960001	166080000	A.2.2.1.1.2.2.2.1.1	0.469115191986644	.	165960001	166080000	#FFDADA	1	0.625
chr3	166080001	166800000	B.1.2.2.1.1.1.1.2.2	0.268781302170284	.	166080001	166800000	#9191FF	1	0.375
chr3	166800001	167120000	B.2.1.1.2.1.1.2.1.2	0.195325542570952	.	166800001	167120000	#4848FF	1	0.25
chr3	167120001	167400000	B.2.1.1.2.1.2.1.2.2.2.1.1	0.180300500834725	.	167120001	167400000	#4848FF	1	0.25
chr3	167400001	167760000	A.2.1.2.2.2.2.2	0.502504173622704	.	167400001	167760000	#FF9191	1	0.75
chr3	167760001	167880000	A.2.1.2.2.1.2.1.1	0.519198664440735	.	167760001	167880000	#FF9191	1	0.75
chr3	167880001	168200000	A.2.2.1.1.2.2.2.1.2	0.467445742904841	.	167880001	168200000	#FFDADA	1	0.625
chr3	168200001	168560000	B.1.2.2.1.1.2.1.1	0.260434056761269	.	168200001	168560000	#9191FF	1	0.375
chr3	168560001	168840000	A.2.1.2.2.1.1.2.1	0.522537562604341	.	168560001	168840000	#FF9191	1	0.75
chr3	168840001	169480000	A.1.2.1.1.1.1.1.2.1	0.81135225375626	.	168840001	169480000	#FF4848	1	0.875
chr3	169480001	169800000	A.1.1.2.1.1.1.1.2.1.1	0.903171953255426	.	169480001	169800000	#FF0000	1	1
chr3	169800001	170080000	A.1.1.1.2.2.1.1.2.2.1.1	0.941569282136895	.	169800001	170080000	#FF0000	1	1
chr3	170080001	170600000	A.1.1.1.2.2.1.1.2.2.2.1	0.938230383973289	.	170080001	170600000	#FF0000	1	1
chr3	170600001	170920000	A.1.2.1.2.2.2.2.2.2.1	0.734557595993322	.	170600001	170920000	#FF4848	1	0.875
chr3	170920001	171320000	A.1.1.2.2.1.2.1.1.2.1	0.843071786310517	.	170920001	171320000	#FF0000	1	1
chr3	171320001	171560000	A.1.1.2.1.1.1.1.2.2.1	0.89983305509182	.	171320001	171560000	#FF0000	1	1
chr3	171560001	171840000	A.1.1.1.2.2.1.1.1.1.2	0.94991652754591	.	171560001	171840000	#FF0000	1	1
chr3	171840001	172040000	A.1.1.2.2.1.2.1.1.2.2	0.841402337228714	.	171840001	172040000	#FF0000	1	1
chr3	172040001	172480000	A.1.1.1.2.2.1.1.1.2	0.948247078464107	.	172040001	172480000	#FF0000	1	1
chr3	172480001	172680000	A.1.2.2.2.2.1.1.1.2.1.2	0.656093489148581	.	172480001	172680000	#FF4848	1	0.875
chr3	172680001	173080000	B.2.1.1.2.1.2.1.2.1.2	0.183639398998331	.	172680001	173080000	#4848FF	1	0.25
chr3	173080001	173280000	B.2.2.1.1.2.1.1.2.1.1	0.0968280467445743	.	173080001	173280000	#0000FF	1	0.125
chr3	173280001	173520000	B.2.2.1.1.2.1.2.2	0.0884808013355593	.	173280001	173520000	#0000FF	1	0.125
chr3	173520001	173760000	B.2.1.2.2.1.2.1.2.2.2	0.11686143572621	.	173520001	173760000	#4848FF	1	0.25
chr3	173760001	174120000	B.2.2.1.1.2.1.1.1	0.0984974958263773	.	173760001	174120000	#0000FF	1	0.125
chr3	174120001	174280000	B.1.2.2.1.1.2.2.1	0.253756260434057	.	174120001	174280000	#9191FF	1	0.375
[truncated: 6,533 more rows]
