# Supplementary material for: Systematic inference and comparison of multi-scale chromatin sub-compartments connects spatial organization to cell phenotypes
Source: Nat Commun. 2021 May 10;12:2439. doi: 10.1038/s41467-021-22666-3 (PMC8110550; doi:10.1038/s41467-021-22666-3)
Supplement: Supplementary file 5 — Supplementary Dataset 2 [file 41467_2021_22666_MOESM5_ESM.zip › Supplementary_Data_1_domain_hierarchies_127HiCmaps/H9_embryonic_stem_t2_binsize=40kb.bed]

#fields: chr, pos_start, pos_end, the full compartment label describing the position in the hierachy, normalized compartment domain rank, ., pos_start, pos_end, color based on eight compartment model (A.1.1 - B.2.2), 1, eight compartment score (A.1.1 to B.2.2: 8 to 1 devided by 8)
chr1	680001	1280000	A.1.2.1.1.1.1.2.1.2	0.879227053140097	.	680001	1280000	#FF4848	1	0.875
chr1	1280001	1560000	A.1.2.1.1.1.2.1.1.2	0.869565217391304	.	1280001	1560000	#FF4848	1	0.875
chr1	1560001	1680000	A.2.1.2.2.1.2.2.2	0.611111111111111	.	1560001	1680000	#FF9191	1	0.75
chr1	1680001	1840000	A.1.2.1.1.2.2.1.1	0.844202898550725	.	1680001	1840000	#FF4848	1	0.875
chr1	1840001	2000000	A.1.2.2.1.2.2.2.1	0.763285024154589	.	1840001	2000000	#FF4848	1	0.875
chr1	2000001	2120000	A.2.1.1.1.2.2.1.1	0.708937198067633	.	2000001	2120000	#FF9191	1	0.75
chr1	2120001	2320000	A.2.1.1.1.2.1.1.2.1	0.71256038647343	.	2120001	2320000	#FF9191	1	0.75
chr1	2320001	2560000	A.2.2.2.1.2.1.2	0.503623188405797	.	2320001	2560000	#FFDADA	1	0.625
chr1	2560001	2640000	B.1.2.2.2.2.1.2.2	0.26207729468599	.	2560001	2640000	#9191FF	1	0.375
chr1	2680001	2960000	B.1.2.2.2.2.1.2.2	0.26207729468599	.	2680001	2960000	#9191FF	1	0.375
chr1	2960001	3360000	A.2.2.2.1.2.1.1	0.504830917874396	.	2960001	3360000	#FFDADA	1	0.625
chr1	3360001	3520000	A.2.1.2.2.1.2.2.1.1	0.613526570048309	.	3360001	3520000	#FF9191	1	0.75
chr1	3520001	3800000	A.1.2.2.1.2.1.2.1.1	0.774154589371981	.	3520001	3800000	#FF4848	1	0.875
chr1	3800001	3880000	B.1.1.1.1.2	0.448067632850242	.	3800001	3880000	#DADAFF	1	0.5
chr1	3960001	4000000	B.1.1.1.1.2	0.448067632850242	.	3960001	4000000	#DADAFF	1	0.5
chr1	4000001	4200000	A.2.2.2.1.1.1.2.2.1.1	0.522946859903382	.	4000001	4200000	#FFDADA	1	0.625
chr1	4200001	4480000	A.2.2.2.1.2.2.2.1	0.498792270531401	.	4200001	4480000	#FFDADA	1	0.625
chr1	4480001	5240000	A.2.2.1.2.1.2.2.2.2	0.544685990338164	.	4480001	5240000	#FFDADA	1	0.625
chr1	5240001	5640000	B.1.1.2.1.1.2.2.1.2	0.415458937198068	.	5240001	5640000	#DADAFF	1	0.5
chr1	5640001	6040000	A.2.1.2.2.1.1.2.2.1	0.617149758454106	.	5640001	6040000	#FF9191	1	0.75
chr1	6040001	6240000	A.1.2.1.1.2.1.1.2	0.855072463768116	.	6040001	6240000	#FF4848	1	0.875
chr1	6240001	6400000	A.1.2.1.1.2.2.2.1.1.2.1	0.840579710144927	.	6240001	6400000	#FF4848	1	0.875
chr1	6400001	6560000	A.1.2.1.1.2.2.2.1.1.2.2	0.839371980676328	.	6400001	6560000	#FF4848	1	0.875
chr1	6560001	6760000	A.1.2.1.1.2.2.1.2	0.842995169082126	.	6560001	6760000	#FF4848	1	0.875
chr1	6760001	7000000	A.1.2.1.1.2.1.2.2.2.1.2.2	0.846618357487923	.	6760001	7000000	#FF4848	1	0.875
chr1	7000001	7320000	A.2.1.1.1.1.1.1.2.1	0.727053140096618	.	7000001	7320000	#FF9191	1	0.75
chr1	7320001	7560000	A.2.1.2.2.1.1.1.2.1	0.620772946859903	.	7320001	7560000	#FF9191	1	0.75
chr1	7560001	7760000	A.2.1.1.1.2.2.2.1.2	0.699275362318841	.	7560001	7760000	#FF9191	1	0.75
chr1	7760001	8000000	A.2.1.1.1.1.1.2.1.2.1	0.723429951690821	.	7760001	8000000	#FF9191	1	0.75
chr1	8000001	8480000	A.1.1.2.2.1.2.1.2	0.903381642512077	.	8000001	8480000	#FF0000	1	1
chr1	8480001	8920000	A.1.1.2.2.1.1.1.2.1.1	0.914251207729469	.	8480001	8920000	#FF0000	1	1
chr1	8920001	9120000	A.1.2.2.1.2.2.1.1	0.766908212560386	.	8920001	9120000	#FF4848	1	0.875
chr1	9120001	9600000	A.1.2.1.1.2.2.2.2.1.2	0.832125603864734	.	9120001	9600000	#FF4848	1	0.875
chr1	9600001	9760000	A.1.2.2.1.1.2.1.2.1.2.1	0.782608695652174	.	9600001	9760000	#FF4848	1	0.875
chr1	9760001	10160000	A.1.1.1.1.2.2.1.2	0.983091787439614	.	9760001	10160000	#FF0000	1	1
chr1	10160001	10560000	A.1.1.1.2.2.2.1.1.2.2	0.961352657004831	.	10160001	10560000	#FF0000	1	1
chr1	10560001	10680000	A.1.2.2.1.1.2.1.2.1.1	0.783816425120773	.	10560001	10680000	#FF4848	1	0.875
chr1	10680001	10880000	A.1.2.1.1.2.2.2.2.1.1	0.833333333333333	.	10680001	10880000	#FF4848	1	0.875
chr1	10880001	11080000	A.1.1.2.1.2.2.1.2.2.1	0.926328502415459	.	10880001	11080000	#FF0000	1	1
chr1	11080001	11360000	A.1.1.2.1.2.1.2.1.2	0.933574879227053	.	11080001	11360000	#FF0000	1	1
chr1	11360001	11720000	A.1.1.1.2.2.2.1.1.1.2	0.963768115942029	.	11360001	11720000	#FF0000	1	1
chr1	11720001	11880000	A.1.1.2.1.2.1.2.2.2	0.931159420289855	.	11720001	11880000	#FF0000	1	1
chr1	11880001	12120000	A.1.1.2.1.2.1.2.2.1	0.932367149758454	.	11880001	12120000	#FF0000	1	1
chr1	12120001	12320000	A.1.2.2.1.2.1.2.2.2.2	0.768115942028985	.	12120001	12320000	#FF4848	1	0.875
chr1	12320001	12600000	A.2.1.2.2.2.2.2.2.1	0.592995169082126	.	12320001	12600000	#FF9191	1	0.75
chr1	12600001	12880000	B.1.1.2.1.1.2.2.1.1	0.416666666666667	.	12600001	12880000	#DADAFF	1	0.5
chr1	12880001	12960000	B.2.1.1.2.2.2.1.1.1	0.16304347826087	.	12880001	12960000	#4848FF	1	0.25
chr1	13160001	13200000	B.2.1.1.2.2.2.1.1.1	0.16304347826087	.	13160001	13200000	#4848FF	1	0.25
chr1	13760001	14280000	B.1.1.2.1.2.2.1.1.2.2	0.407004830917874	.	13760001	14280000	#DADAFF	1	0.5
chr1	14280001	14400000	B.1.2.1.1.2.2.2.2	0.341787439613527	.	14280001	14400000	#9191FF	1	0.375
chr1	14400001	14480000	B.1.1.2.1.2.2.1.1.2.1	0.408212560386473	.	14400001	14480000	#DADAFF	1	0.5
chr1	14480001	14560000	B.1.1.1.1.1.1.1	0.452898550724638	.	14480001	14560000	#DADAFF	1	0.5
chr1	14560001	14960000	B.1.1.2.1.1.2.1	0.417874396135266	.	14560001	14960000	#DADAFF	1	0.5
chr1	14960001	15200000	A.2.2.1.1.2.1.1.1.2	0.57487922705314	.	14960001	15200000	#FFDADA	1	0.625
chr1	15200001	15440000	A.2.1.1.1.2.2.1.2.2	0.702898550724638	.	15200001	15440000	#FF9191	1	0.75
chr1	15440001	15680000	A.1.2.2.2.1.1.2.2.1	0.756038647342995	.	15440001	15680000	#FF4848	1	0.875
chr1	15680001	15840000	A.1.2.2.1.2.1.2.2.1.2	0.770531400966184	.	15680001	15840000	#FF4848	1	0.875
chr1	15840001	16280000	A.1.1.1.1.2.1.2.2	0.986714975845411	.	15840001	16280000	#FF0000	1	1
chr1	16280001	16880000	A.1.1.1.1.2.1.1.1	0.992753623188406	.	16280001	16880000	#FF0000	1	1
chr1	16880001	17080000	A.1.2.2.1.1.1.1.1.2.2.2	0.794685990338164	.	16880001	17080000	#FF4848	1	0.875
chr1	17080001	17120000	A.2.1.2.2.1.2.2.1.2	0.61231884057971	.	17080001	17120000	#FF9191	1	0.75
chr1	17160001	17240000	A.2.1.2.2.1.2.2.1.2	0.61231884057971	.	17160001	17240000	#FF9191	1	0.75
chr1	17240001	17760000	A.1.1.2.1.1.1.1.2.1	0.956521739130435	.	17240001	17760000	#FF0000	1	1
chr1	17760001	17960000	A.1.2.1.1.2.2.2.1.2.1.1	0.838164251207729	.	17760001	17960000	#FF4848	1	0.875
chr1	17960001	18280000	A.1.2.2.1.1.2.1.2.2	0.780193236714976	.	17960001	18280000	#FF4848	1	0.875
chr1	18280001	18960000	A.1.2.1.1.1.1.1.1	0.884057971014493	.	18280001	18960000	#FF4848	1	0.875
chr1	18960001	19240000	A.1.2.1.1.2.2.2.1.2.2.1	0.835748792270531	.	18960001	19240000	#FF4848	1	0.875
chr1	19240001	19400000	A.1.2.2.1.2.2.1.2.1	0.765700483091787	.	19240001	19400000	#FF4848	1	0.875
chr1	19400001	19560000	A.1.2.2.1.1.2.1.1	0.785024154589372	.	19400001	19560000	#FF4848	1	0.875
chr1	19560001	20040000	A.1.1.2.1.1.2.2.2.2	0.940821256038647	.	19560001	20040000	#FF0000	1	1
chr1	20040001	20160000	A.2.1.1.1.2.2.1.2.1.2.1	0.706521739130435	.	20040001	20160000	#FF9191	1	0.75
chr1	20160001	20240000	A.2.2.2.1.1.2.1.2.1	0.514492753623188	.	20160001	20240000	#FFDADA	1	0.625
chr1	20240001	20840000	A.1.2.1.1.2.1.2.2.1	0.852657004830918	.	20240001	20840000	#FF4848	1	0.875
chr1	20840001	21040000	A.1.2.2.1.1.1.1.1.2.2.1	0.795893719806763	.	20840001	21040000	#FF4848	1	0.875
chr1	21040001	21280000	A.1.2.2.1.1.2.2.2	0.776570048309179	.	21040001	21280000	#FF4848	1	0.875
chr1	21280001	21480000	A.1.2.2.1.1.1.1.1.1.2.1	0.79951690821256	.	21280001	21480000	#FF4848	1	0.875
chr1	21480001	21720000	A.1.2.2.1.1.1.1.1.1.2.2	0.798309178743961	.	21480001	21720000	#FF4848	1	0.875
chr1	21720001	22320000	A.1.1.1.2.2.2.1.1.1.1	0.964975845410628	.	21720001	22320000	#FF0000	1	1
chr1	22320001	22560000	A.1.2.2.1.2.2.1.2.2	0.764492753623188	.	22320001	22560000	#FF4848	1	0.875
chr1	22560001	23000000	A.1.1.2.1.2.2.1.2.1.1	0.928743961352657	.	22560001	23000000	#FF0000	1	1
chr1	23000001	23280000	A.1.2.2.1.2.2.2.2	0.76207729468599	.	23000001	23280000	#FF4848	1	0.875
chr1	23280001	23640000	A.1.2.1.1.1.2.2.2.1	0.863526570048309	.	23280001	23640000	#FF4848	1	0.875
chr1	23640001	23840000	A.1.2.1.1.2.2.2.1.2.1.2	0.83695652173913	.	23640001	23840000	#FF4848	1	0.875
chr1	23840001	24080000	A.1.2.1.1.1.2.1.1.1.1.1.1	0.8756038647343	.	23840001	24080000	#FF4848	1	0.875
chr1	24080001	24240000	A.1.2.2.1.1.1.1.1.1.1	0.800724637681159	.	24080001	24240000	#FF4848	1	0.875
chr1	24240001	24320000	A.2.1.2.2.1.2.1	0.614734299516908	.	24240001	24320000	#FF9191	1	0.75
chr1	24320001	24800000	A.1.1.1.2.1.1.2.1	0.977053140096618	.	24320001	24800000	#FF0000	1	1
chr1	24800001	24920000	A.2.1.1.1.1.2.1.1.2	0.718599033816425	.	24800001	24920000	#FF9191	1	0.75
chr1	24920001	25160000	A.1.2.2.1.1.1.1.2	0.793478260869565	.	24920001	25160000	#FF4848	1	0.875
chr1	25160001	25600000	A.1.2.1.1.1.1.2.1.1.2	0.880434782608696	.	25160001	25600000	#FF4848	1	0.875
chr1	25600001	26160000	A.1.1.2.1.1.2.2.2.1.1	0.943236714975845	.	25600001	26160000	#FF0000	1	1
chr1	26160001	26440000	A.1.1.2.1.2.2.1.2.2.2.1	0.92512077294686	.	26160001	26440000	#FF0000	1	1
chr1	26440001	26760000	A.1.1.2.1.2.2.2.2.1.2	0.917874396135266	.	26440001	26760000	#FF0000	1	1
chr1	26760001	26880000	A.1.2.1.1.1.2.1.2.2	0.865942028985507	.	26760001	26880000	#FF4848	1	0.875
chr1	26880001	27320000	A.1.1.1.2.2.1.1.2	0.967391304347826	.	26880001	27320000	#FF0000	1	1
chr1	27320001	27720000	A.1.1.2.1.1.1.1.1	0.957729468599034	.	27320001	27720000	#FF0000	1	1
chr1	27720001	28000000	A.1.1.2.1.2.2.1.2.2.2.2	0.923913043478261	.	27720001	28000000	#FF0000	1	1
chr1	28000001	28560000	A.1.1.1.1.2.1.1.2.2	0.990338164251208	.	28000001	28560000	#FF0000	1	1
chr1	28560001	28920000	A.1.1.1.2.2.2.2	0.958937198067633	.	28560001	28920000	#FF0000	1	1
chr1	28920001	29120000	A.1.2.1.1.1.2.1.2.1.1	0.868357487922705	.	28920001	29120000	#FF4848	1	0.875
chr1	29120001	29520000	A.1.1.2.1.2.2.2.1.2.2	0.920289855072464	.	29120001	29520000	#FF0000	1	1
chr1	29520001	29840000	A.1.2.1.1.2.1.2.2.2.1.1.1.1	0.851449275362319	.	29520001	29840000	#FF4848	1	0.875
chr1	29840001	29880000	A.2.2.2.1.1.2.1.2.2	0.513285024154589	.	29840001	29880000	#FFDADA	1	0.625
chr1	30000001	30120000	A.2.2.2.1.1.2.1.2.2	0.513285024154589	.	30000001	30120000	#FFDADA	1	0.625
chr1	30120001	30360000	A.2.1.2.2.1.1.1.2.2	0.619565217391304	.	30120001	30360000	#FF9191	1	0.75
chr1	30360001	30560000	A.2.1.2.2.2.1.2.1.2.2	0.60024154589372	.	30360001	30560000	#FF9191	1	0.75
chr1	30560001	30920000	A.2.1.2.2.2.1.2.2	0.599033816425121	.	30560001	30920000	#FF9191	1	0.75
chr1	30920001	31200000	A.2.2.1.1.2.1.1.1.1.1	0.577294685990338	.	30920001	31200000	#FFDADA	1	0.625
chr1	31200001	31400000	A.1.2.1.1.2.1.2.2.2.1.1.1.2	0.85024154589372	.	31200001	31400000	#FF4848	1	0.875
chr1	31400001	31640000	A.1.1.2.1.1.2.2.2.1.2	0.942028985507246	.	31400001	31640000	#FF0000	1	1
chr1	31640001	31880000	A.1.2.1.1.1.2.1.1.1.1.1.2	0.8743961352657	.	31640001	31880000	#FF4848	1	0.875
chr1	31880001	32000000	A.2.1.1.1.2.2.1.2.1.2.2.2	0.704106280193237	.	31880001	32000000	#FF9191	1	0.75
chr1	32000001	32400000	A.1.1.2.1.2.2.2.1.2.1	0.921497584541063	.	32000001	32400000	#FF0000	1	1
chr1	32400001	32600000	A.1.1.2.1.2.2.2.2.1.1	0.919082125603865	.	32400001	32600000	#FF0000	1	1
chr1	32600001	32840000	A.1.1.2.1.2.2.2.2.2	0.916666666666667	.	32600001	32840000	#FF0000	1	1
chr1	32840001	33240000	A.1.1.2.1.1.2.1.2.1.1	0.948067632850242	.	32840001	33240000	#FF0000	1	1
chr1	33240001	33560000	A.1.2.1.1.1.2.2.2.2.1	0.86231884057971	.	33240001	33560000	#FF4848	1	0.875
chr1	33560001	34000000	A.1.2.1.2.2.2.1.1	0.805555555555556	.	33560001	34000000	#FF4848	1	0.875
chr1	34000001	34520000	A.2.2.2.1.1.2.1.1.1.2.2	0.516908212560386	.	34000001	34520000	#FFDADA	1	0.625
chr1	34520001	34760000	A.2.2.2.1.1.2.1.1.1.1	0.519323671497585	.	34520001	34760000	#FFDADA	1	0.625
chr1	34760001	35200000	A.2.2.2.1.1.2.1.1.1.2.1	0.518115942028985	.	34760001	35200000	#FFDADA	1	0.625
chr1	35200001	35520000	A.1.2.2.2.1.1.2.2.2.1	0.754830917874396	.	35200001	35520000	#FF4848	1	0.875
chr1	35520001	36000000	A.1.1.1.2.1.2.2.1	0.971014492753623	.	35520001	36000000	#FF0000	1	1
chr1	36000001	36320000	A.1.1.2.1.2.1.2.1.1.2	0.934782608695652	.	36000001	36320000	#FF0000	1	1
chr1	36320001	36520000	A.1.2.1.1.1.2.1.2.1.2	0.867149758454106	.	36320001	36520000	#FF4848	1	0.875
chr1	36520001	36960000	A.1.1.1.2.2.1.2	0.966183574879227	.	36520001	36960000	#FF0000	1	1
chr1	36960001	37320000	A.1.2.1.1.2.1.2.1	0.853864734299517	.	36960001	37320000	#FF4848	1	0.875
chr1	37320001	37720000	A.2.1.1.1.2.2.1.2.1.2.2.1	0.705314009661836	.	37320001	37720000	#FF9191	1	0.75
chr1	37720001	37920000	A.1.2.1.1.2.1.2.2.2.1.2.1	0.847826086956522	.	37720001	37920000	#FF4848	1	0.875
chr1	37920001	38280000	A.1.1.2.1.1.1.2.2	0.952898550724638	.	37920001	38280000	#FF0000	1	1
chr1	38280001	38480000	A.1.2.1.1.1.2.1.1.1.2	0.870772946859903	.	38280001	38480000	#FF4848	1	0.875
chr1	38480001	38720000	A.1.2.2.1.1.1.2.1.2.2	0.789855072463768	.	38480001	38720000	#FF4848	1	0.875
chr1	38720001	38920000	A.1.2.2.1.1.1.2.2.2	0.786231884057971	.	38720001	38920000	#FF4848	1	0.875
chr1	38920001	39120000	A.1.2.2.1.1.2.1.2.1.2.2	0.781400966183575	.	38920001	39120000	#FF4848	1	0.875
chr1	39120001	39360000	A.1.2.2.1.1.1.2.2.1.2	0.78743961352657	.	39120001	39360000	#FF4848	1	0.875
chr1	39360001	39720000	A.1.1.2.1.2.2.1.1	0.929951690821256	.	39360001	39720000	#FF0000	1	1
chr1	39720001	40040000	A.1.1.2.1.1.1.2.1	0.954106280193237	.	39720001	40040000	#FF0000	1	1
chr1	40040001	40280000	A.1.2.1.1.1.1.2.2.1	0.878019323671498	.	40040001	40280000	#FF4848	1	0.875
chr1	40280001	40560000	A.1.2.1.1.1.2.1.1.1.1.2.1	0.873188405797101	.	40280001	40560000	#FF4848	1	0.875
chr1	40560001	40920000	A.1.1.2.1.2.1.2.1.1.1	0.935990338164251	.	40560001	40920000	#FF0000	1	1
chr1	40920001	41520000	A.1.1.2.1.1.2.1.2.2	0.945652173913043	.	40920001	41520000	#FF0000	1	1
chr1	41520001	41720000	A.2.1.2.2.2.1.2.1.1.2.1	0.603864734299517	.	41520001	41720000	#FF9191	1	0.75
chr1	41720001	41960000	A.1.2.2.1.2.1.2.1.2	0.772946859903382	.	41720001	41960000	#FF4848	1	0.875
chr1	41960001	42440000	A.1.2.2.2.1.2.1.1.1.1	0.751207729468599	.	41960001	42440000	#FF4848	1	0.875
chr1	42440001	42640000	A.2.2.2.1.1.2.2.1	0.51207729468599	.	42440001	42640000	#FFDADA	1	0.625
chr1	42640001	42960000	A.1.2.2.2.1.1.1.2.2	0.758454106280193	.	42640001	42960000	#FF4848	1	0.875
chr1	42960001	43080000	A.2.2.2.1.1.2.2.2.2	0.506038647342995	.	42960001	43080000	#FFDADA	1	0.625
chr1	43080001	43400000	A.1.2.1.1.1.1.2.2.2	0.876811594202899	.	43080001	43400000	#FF4848	1	0.875
chr1	43400001	43520000	A.1.2.2.1.1.1.2.2.1.1	0.788647342995169	.	43400001	43520000	#FF4848	1	0.875
chr1	43520001	44200000	A.1.1.1.1.2.1.2.1.1	0.989130434782609	.	43520001	44200000	#FF0000	1	1
chr1	44200001	44520000	A.1.1.2.1.2.2.1.2.1.2	0.927536231884058	.	44200001	44520000	#FF0000	1	1
chr1	44520001	44880000	A.1.2.1.1.1.1.1.2	0.882850241545894	.	44520001	44880000	#FF4848	1	0.875
chr1	44880001	45320000	A.1.1.1.1.2.1.2.1.2	0.98792270531401	.	44880001	45320000	#FF0000	1	1
chr1	45320001	45560000	A.2.1.1.1.1.2.1.2.1	0.717391304347826	.	45320001	45560000	#FF9191	1	0.75
chr1	45560001	45760000	A.2.1.1.1.1.2.1.1.1	0.719806763285024	.	45560001	45760000	#FF9191	1	0.75
chr1	45760001	46080000	A.1.1.2.1.2.2.2.1.1	0.922705314009662	.	45760001	46080000	#FF0000	1	1
chr1	46080001	46440000	A.1.1.2.1.1.2.1.2.1.2	0.946859903381642	.	46080001	46440000	#FF0000	1	1
chr1	46440001	46840000	A.1.1.1.1.2.1.1.2.1	0.991545893719807	.	46440001	46840000	#FF0000	1	1
chr1	46840001	47240000	A.1.1.1.2.1.1.2.2	0.975845410628019	.	46840001	47240000	#FF0000	1	1
chr1	47240001	47440000	A.2.2.1.1.2.2.1.2.2.2	0.56280193236715	.	47240001	47440000	#FFDADA	1	0.625
chr1	47440001	47640000	A.2.2.1.1.2.1.1.1.1.2	0.576086956521739	.	47440001	47640000	#FFDADA	1	0.625
chr1	47640001	47840000	A.1.2.1.2.1.1.2	0.823671497584541	.	47640001	47840000	#FF4848	1	0.875
chr1	47840001	48120000	A.2.1.1.2.2.2.2.2.2	0.66304347826087	.	47840001	48120000	#FF9191	1	0.75
chr1	48120001	48200000	A.2.2.2.1.1.1.1.1	0.527777777777778	.	48120001	48200000	#FFDADA	1	0.625
chr1	48200001	48360000	A.2.2.1.1.2.2.2	0.561594202898551	.	48200001	48360000	#FFDADA	1	0.625
chr1	48360001	48560000	B.1.1.1.2.1.1.1.2	0.445652173913043	.	48360001	48560000	#DADAFF	1	0.5
chr1	48560001	48720000	B.1.2.2.2.2.2.2.1.1	0.254830917874396	.	48560001	48720000	#9191FF	1	0.375
chr1	48720001	48960000	B.2.2.1.1.1.1.2.2	0.0772946859903382	.	48720001	48960000	#0000FF	1	0.125
chr1	48960001	49360000	B.2.1.1.2.1.1.1.2	0.207729468599034	.	48960001	49360000	#4848FF	1	0.25
chr1	49360001	49520000	B.2.2.2.2.2.2.1	0.00241545893719807	.	49360001	49520000	#0000FF	1	0.125
chr1	49520001	49640000	B.2.2.2.1.2.1.1.1	0.0205314009661836	.	49520001	49640000	#0000FF	1	0.125
chr1	49640001	49960000	B.2.2.2.2.2.2.2	0.00120772946859903	.	49640001	49960000	#0000FF	1	0.125
chr1	49960001	50280000	B.2.2.2.1.2.2.2.1	0.0144927536231884	.	49960001	50280000	#0000FF	1	0.125
chr1	50280001	50600000	B.2.2.2.2.2.1.2.2.2	0.0036231884057971	.	50280001	50600000	#0000FF	1	0.125
chr1	50600001	50800000	B.2.2.2.2.2.1.2.2.1	0.00483091787439614	.	50600001	50800000	#0000FF	1	0.125
chr1	50800001	51120000	B.1.2.1.1.2.2.1.1	0.345410628019324	.	50800001	51120000	#9191FF	1	0.375
chr1	51120001	51280000	B.1.1.2.2.1.2.2.2.2	0.381642512077295	.	51120001	51280000	#DADAFF	1	0.5
chr1	51280001	51440000	B.1.2.2.2.2.1.1.2	0.264492753623188	.	51280001	51440000	#9191FF	1	0.375
chr1	51440001	51720000	B.1.1.2.2.1.2.2.2.1	0.382850241545894	.	51440001	51720000	#DADAFF	1	0.5
chr1	51720001	51960000	A.2.1.1.2.2.1.2.1.2	0.672705314009662	.	51720001	51960000	#FF9191	1	0.75
chr1	51960001	52240000	A.1.2.2.2.1.2.2.1	0.741545893719807	.	51960001	52240000	#FF4848	1	0.875
chr1	52240001	52520000	A.1.1.2.2.2.2.1.1	0.890096618357488	.	52240001	52520000	#FF0000	1	1
chr1	52520001	52800000	A.1.1.2.2.2.2.2.2.2	0.885265700483092	.	52520001	52800000	#FF0000	1	1
chr1	52800001	52960000	A.1.2.1.1.1.2.2.2.2.2	0.861111111111111	.	52800001	52960000	#FF4848	1	0.875
chr1	52960001	53400000	A.1.1.1.2.1.2.1.1	0.97463768115942	.	52960001	53400000	#FF0000	1	1
chr1	53400001	53520000	A.1.2.1.1.2.1.2.2.2.2	0.845410628019324	.	53400001	53520000	#FF4848	1	0.875
chr1	53520001	53680000	A.1.2.1.1.2.1.2.2.2.1.1.2	0.849033816425121	.	53520001	53680000	#FF4848	1	0.875
chr1	53680001	53880000	A.1.1.2.2.2.1.2.2	0.891304347826087	.	53680001	53880000	#FF0000	1	1
chr1	53880001	54320000	A.1.1.1.1.1.1.2	0.998792270531401	.	53880001	54320000	#FF0000	1	1
chr1	54320001	54480000	A.1.1.2.2.2.1.2.1.2.1	0.893719806763285	.	54320001	54480000	#FF0000	1	1
chr1	54480001	54720000	A.1.1.2.2.2.1.2.1.1.2	0.894927536231884	.	54480001	54720000	#FF0000	1	1
chr1	54720001	54880000	A.1.2.1.1.2.1.1.1.1	0.859903381642512	.	54720001	54880000	#FF4848	1	0.875
chr1	54880001	55000000	A.1.2.2.2.1.2.1.1.2	0.748792270531401	.	54880001	55000000	#FF4848	1	0.875
chr1	55000001	55360000	A.1.1.2.2.2.1.2.1.2.2	0.892512077294686	.	55000001	55360000	#FF0000	1	1
chr1	55360001	55560000	A.1.2.2.2.1.1.2.2.2.2.2	0.752415458937198	.	55360001	55560000	#FF4848	1	0.875
chr1	55560001	55720000	A.2.1.1.2.2.1.2.2.2	0.670289855072464	.	55560001	55720000	#FF9191	1	0.75
chr1	55720001	56080000	B.1.1.2.1.1.2.2.2	0.414251207729469	.	55720001	56080000	#DADAFF	1	0.5
chr1	56080001	56240000	B.2.1.1.2.1.1.2.2.2.2	0.196859903381643	.	56080001	56240000	#4848FF	1	0.25
chr1	56240001	56640000	B.2.1.1.2.1.1.2.2.2.1	0.198067632850242	.	56240001	56640000	#4848FF	1	0.25
chr1	56640001	56840000	B.1.2.2.2.2.1.1.1	0.265700483091787	.	56640001	56840000	#9191FF	1	0.375
chr1	56840001	57120000	A.2.2.2.2.2.1.1.2.1.1.1	0.475845410628019	.	56840001	57120000	#FFDADA	1	0.625
chr1	57120001	57680000	B.1.1.2.2.1.1.2.1	0.398550724637681	.	57120001	57680000	#DADAFF	1	0.5
chr1	57680001	57920000	B.1.1.2.2.2.2.2.2	0.364734299516908	.	57680001	57920000	#DADAFF	1	0.5
chr1	57920001	58200000	A.2.2.2.2.2.1.1.2.2	0.471014492753623	.	57920001	58200000	#FFDADA	1	0.625
chr1	58200001	58400000	A.2.2.2.2.2.2.2.2.2	0.454106280193237	.	58200001	58400000	#FFDADA	1	0.625
chr1	58400001	58520000	A.2.2.2.2.2.1.1.2.1.2.2	0.472222222222222	.	58400001	58520000	#FFDADA	1	0.625
chr1	58520001	58760000	B.1.1.1.1.1.1.2	0.451690821256039	.	58520001	58760000	#DADAFF	1	0.5
chr1	58760001	58920000	A.2.2.2.2.2.1.1.2.1.2.1	0.473429951690821	.	58760001	58920000	#FFDADA	1	0.625
chr1	58920001	59120000	A.2.2.1.1.2.2.1.2.2.1.2	0.564009661835749	.	58920001	59120000	#FFDADA	1	0.625
chr1	59120001	59480000	A.2.1.2.1.2.2.1.1.2	0.631642512077295	.	59120001	59480000	#FF9191	1	0.75
chr1	59480001	60000000	A.2.1.2.1.2.2.2.2.1.1	0.6256038647343	.	59480001	60000000	#FF9191	1	0.75
chr1	60000001	60280000	B.1.1.2.2.1.1.2.2.1.2.1	0.394927536231884	.	60000001	60280000	#DADAFF	1	0.5
chr1	60280001	60640000	B.1.2.1.2.1.1.1.1	0.340579710144928	.	60280001	60640000	#9191FF	1	0.375
chr1	60640001	61320000	B.2.2.2.2.1.2.1	0.00966183574879227	.	60640001	61320000	#0000FF	1	0.125
chr1	61320001	61480000	A.2.2.2.2.2.1.2.2.1.1	0.467391304347826	.	61320001	61480000	#FFDADA	1	0.625
chr1	61480001	62160000	A.2.2.1.1.1.1.2.2	0.583333333333333	.	61480001	62160000	#FFDADA	1	0.625
chr1	62160001	62400000	A.2.1.1.2.2.1.2.2.1	0.671497584541063	.	62160001	62400000	#FF9191	1	0.75
chr1	62400001	62640000	A.1.2.1.2.1.2.2.1	0.817632850241546	.	62400001	62640000	#FF4848	1	0.875
chr1	62640001	62960000	A.1.1.2.2.2.1.1.1	0.898550724637681	.	62640001	62960000	#FF0000	1	1
chr1	62960001	63400000	A.1.1.2.2.2.2.2.2.1	0.886473429951691	.	62960001	63400000	#FF0000	1	1
chr1	63400001	63640000	A.2.1.1.2.2.1.1.1.1	0.678743961352657	.	63400001	63640000	#FF9191	1	0.75
chr1	63640001	63920000	A.1.2.2.2.1.1.2.2.2.2.1	0.753623188405797	.	63640001	63920000	#FF4848	1	0.875
chr1	63920001	64080000	A.2.2.1.1.2.2.1.2.1	0.566425120772947	.	63920001	64080000	#FFDADA	1	0.625
chr1	64080001	64360000	A.1.2.2.2.1.2.1.1.1.2	0.75	.	64080001	64360000	#FF4848	1	0.875
chr1	64360001	64640000	A.2.2.1.1.2.2.1.1	0.567632850241546	.	64360001	64640000	#FFDADA	1	0.625
chr1	64640001	64760000	A.2.1.2.1.1.1.2.1.1	0.657004830917874	.	64640001	64760000	#FF9191	1	0.75
chr1	64760001	65320000	A.1.2.1.2.1.2.1.2.1	0.821256038647343	.	64760001	65320000	#FF4848	1	0.875
chr1	65320001	65480000	A.2.1.1.2.2.1.1.1.2.2	0.676328502415459	.	65320001	65480000	#FF9191	1	0.75
chr1	65480001	65720000	A.1.2.2.2.1.2.2.2	0.740338164251208	.	65480001	65720000	#FF4848	1	0.875
chr1	65720001	66000000	B.1.1.1.2.1.1.1.1	0.446859903381642	.	65720001	66000000	#DADAFF	1	0.5
chr1	66000001	66200000	B.1.2.2.2.1.2.1.2.1.2.1.2.2.1	0.277777777777778	.	66000001	66200000	#9191FF	1	0.375
chr1	66200001	66360000	B.2.1.1.2.1.2.2.1.1.1.2.2.1	0.181159420289855	.	66200001	66360000	#4848FF	1	0.25
chr1	66360001	66640000	B.2.1.2.1.2.2.2.2.2.1.2.2	0.1243961352657	.	66360001	66640000	#4848FF	1	0.25
chr1	66640001	67000000	B.2.1.1.2.1.1.2.2.1.2.2.1	0.20048309178744	.	66640001	67000000	#4848FF	1	0.25
chr1	67000001	67240000	B.2.1.1.1.1.1.1.1	0.251207729468599	.	67000001	67240000	#4848FF	1	0.25
chr1	67240001	67360000	B.1.2.2.2.1.2.2.1.1.1	0.271739130434783	.	67240001	67360000	#9191FF	1	0.375
chr1	67360001	67760000	B.1.1.2.2.1.1.2.2.2	0.392512077294686	.	67360001	67760000	#DADAFF	1	0.5
chr1	67760001	67960000	A.2.1.1.2.2.1.2.1.1	0.673913043478261	.	67760001	67960000	#FF9191	1	0.75
chr1	67960001	68280000	A.2.2.2.2.2.1.1.2.1.1.2	0.47463768115942	.	67960001	68280000	#FFDADA	1	0.625
chr1	68280001	68480000	B.1.2.2.2.1.2.1.2.1.2.2	0.27536231884058	.	68280001	68480000	#9191FF	1	0.375
chr1	68480001	68800000	B.1.2.2.2.1.2.2.1.2.1	0.269323671497585	.	68480001	68800000	#9191FF	1	0.375
chr1	68800001	68960000	B.2.1.1.2.1.1.2.1.1	0.206521739130435	.	68800001	68960000	#4848FF	1	0.25
chr1	68960001	69320000	B.2.1.2.1.2.2.2.2.2.1.2.1	0.1256038647343	.	68960001	69320000	#4848FF	1	0.25
chr1	69320001	69560000	B.2.1.2.1.2.2.2.1	0.132850241545894	.	69320001	69560000	#4848FF	1	0.25
chr1	69560001	69720000	B.2.1.1.2.1.2.2.1.2.2.1.2	0.172705314009662	.	69560001	69720000	#4848FF	1	0.25
chr1	69720001	69840000	B.2.1.2.1.2.1.1	0.152173913043478	.	69720001	69840000	#4848FF	1	0.25
chr1	69840001	70160000	B.2.2.1.1.1.2.2.2.2	0.0664251207729469	.	69840001	70160000	#0000FF	1	0.125
chr1	70160001	70280000	B.1.2.2.2.1.2.1.2.1.1.2	0.281400966183575	.	70160001	70280000	#9191FF	1	0.375
chr1	70280001	70680000	B.2.1.2.1.2.2.1.1.2	0.135265700483092	.	70280001	70680000	#4848FF	1	0.25
chr1	70680001	70960000	A.2.2.1.1.1.1.1.1.2.1	0.589371980676328	.	70680001	70960000	#FFDADA	1	0.625
chr1	70960001	71200000	B.1.2.2.2.1.2.1.2.1.2.1.2.2.2	0.276570048309179	.	70960001	71200000	#9191FF	1	0.375
chr1	71200001	71360000	B.2.2.1.1.1.1.1.1	0.0845410628019324	.	71200001	71360000	#0000FF	1	0.125
chr1	71360001	71560000	B.2.1.1.2.1.1.2.1.2.1	0.205314009661836	.	71360001	71560000	#4848FF	1	0.25
chr1	71560001	71760000	B.2.1.2.1.2.1.2.1.2.2.2	0.142512077294686	.	71560001	71760000	#4848FF	1	0.25
chr1	71760001	71960000	B.2.2.1.2.2.2.2.1	0.0277777777777778	.	71760001	71960000	#0000FF	1	0.125
chr1	71960001	72200000	B.2.1.2.1.2.2.1.2	0.134057971014493	.	71960001	72200000	#4848FF	1	0.25
chr1	72200001	72560000	B.2.2.1.1.1.2.1.1	0.0760869565217391	.	72200001	72560000	#0000FF	1	0.125
chr1	72560001	72720000	B.2.1.2.1.2.1.2.1.2.1.1.2	0.146135265700483	.	72560001	72720000	#4848FF	1	0.25
chr1	72720001	72840000	B.2.1.1.2.1.2.2.1.2.1.2	0.17512077294686	.	72720001	72840000	#4848FF	1	0.25
chr1	72840001	73080000	B.2.2.1.1.1.2.2.2.1.2.2.2	0.0676328502415459	.	72840001	73080000	#0000FF	1	0.125
chr1	73080001	73400000	B.2.1.2.1.2.2.2.2.2.1.1	0.126811594202899	.	73080001	73400000	#4848FF	1	0.25
chr1	73400001	73560000	B.2.1.1.2.1.1.2.2.1.1	0.202898550724638	.	73400001	73560000	#4848FF	1	0.25
chr1	73560001	73840000	B.2.2.1.1.1.2.2.2.1.2.1	0.070048309178744	.	73560001	73840000	#0000FF	1	0.125
chr1	73840001	74160000	B.2.2.1.1.1.2.2.2.1.2.2.1	0.0688405797101449	.	73840001	74160000	#0000FF	1	0.125
chr1	74160001	74560000	B.2.2.2.2.1.1.1	0.0120772946859903	.	74160001	74560000	#0000FF	1	0.125
chr1	74560001	74640000	B.2.1.2.1.2.2.2.2.2.2	0.123188405797101	.	74560001	74640000	#4848FF	1	0.25
chr1	74640001	74880000	B.2.2.2.2.1.1.2	0.0108695652173913	.	74640001	74880000	#0000FF	1	0.125
chr1	74880001	75200000	B.2.1.2.1.2.2.2.2.1.1.2.2	0.129227053140097	.	74880001	75200000	#4848FF	1	0.25
chr1	75200001	75520000	B.2.1.2.1.2.2.2.2.1.1.1	0.131642512077295	.	75200001	75520000	#4848FF	1	0.25
chr1	75520001	75720000	B.1.2.2.2.1.2.2.1.2.2	0.268115942028986	.	75520001	75720000	#9191FF	1	0.375
chr1	75720001	76280000	B.2.1.2.1.2.2.1.1.1	0.136473429951691	.	75720001	76280000	#4848FF	1	0.25
chr1	76280001	76600000	B.2.1.1.2.1.1.2.2.1.2.2.2	0.199275362318841	.	76280001	76600000	#4848FF	1	0.25
chr1	76600001	76680000	B.1.1.2.2.2.2.1.1.1	0.370772946859903	.	76600001	76680000	#DADAFF	1	0.5
chr1	76680001	76880000	B.1.1.2.2.1.1.2.2.1.1.1	0.397342995169082	.	76680001	76880000	#DADAFF	1	0.5
chr1	76880001	77080000	B.1.2.2.2.1.2.1.1.1.2.2	0.286231884057971	.	76880001	77080000	#9191FF	1	0.375
chr1	77080001	77400000	B.1.2.1.2.1.1.2	0.338164251207729	.	77080001	77400000	#9191FF	1	0.375
chr1	77400001	77560000	B.1.2.2.2.1.2.1.2.1.1.1.1	0.283816425120773	.	77400001	77560000	#9191FF	1	0.375
chr1	77560001	77640000	B.1.2.2.2.1.2.1.1.1.1.2	0.288647342995169	.	77560001	77640000	#9191FF	1	0.375
chr1	77640001	77840000	B.1.1.2.2.1.1.1.2.1	0.400966183574879	.	77640001	77840000	#DADAFF	1	0.5
chr1	77840001	78080000	A.2.2.2.2.2.1.1.1.1	0.478260869565217	.	77840001	78080000	#FFDADA	1	0.625
chr1	78080001	78520000	A.2.1.2.1.2.1.1.2	0.636473429951691	.	78080001	78520000	#FF9191	1	0.75
chr1	78520001	79120000	B.2.2.1.1.1.2.2.1.2	0.072463768115942	.	78520001	79120000	#0000FF	1	0.125
chr1	79120001	79200000	B.2.1.2.1.2.1.2.2.2.2	0.13768115942029	.	79120001	79200000	#4848FF	1	0.25
chr1	79200001	79400000	B.2.1.1.2.1.2.1.1.2.2	0.192028985507246	.	79200001	79400000	#4848FF	1	0.25
chr1	79400001	79640000	B.2.1.2.1.2.1.2.2.1.1	0.141304347826087	.	79400001	79640000	#4848FF	1	0.25
chr1	79640001	79920000	B.1.2.2.2.1.1.2.1	0.294685990338164	.	79640001	79920000	#9191FF	1	0.375
chr1	79920001	80080000	B.1.2.1.2.2.1.2	0.326086956521739	.	79920001	80080000	#9191FF	1	0.375
chr1	80080001	80240000	B.2.1.2.1.2.1.2.1.2.1.2	0.144927536231884	.	80080001	80240000	#4848FF	1	0.25
chr1	80240001	80360000	B.1.2.2.2.1.1.2.2.2.2	0.291062801932367	.	80240001	80360000	#9191FF	1	0.375
chr1	80360001	80440000	B.1.2.2.2.1.1.2.2.2.1	0.292270531400966	.	80360001	80440000	#9191FF	1	0.375
chr1	80440001	80600000	B.2.1.1.2.1.2.2.1.1.2.2	0.177536231884058	.	80440001	80600000	#4848FF	1	0.25
chr1	80600001	80760000	B.1.2.2.2.1.1.1.2	0.295893719806763	.	80600001	80760000	#9191FF	1	0.375
chr1	80760001	80880000	B.2.1.2.1.2.1.2.2.1.2	0.140096618357488	.	80760001	80880000	#4848FF	1	0.25
chr1	80880001	81440000	B.2.1.1.2.1.2.2.1.1.1.1	0.183574879227053	.	80880001	81440000	#4848FF	1	0.25
chr1	81440001	81640000	B.1.2.1.2.2.1.1	0.327294685990338	.	81440001	81640000	#9191FF	1	0.375
chr1	81640001	81880000	A.2.2.1.1.1.2.1.1.1	0.582125603864734	.	81640001	81880000	#FFDADA	1	0.625
chr1	81880001	82120000	A.2.2.2.2.2.2.1.1.1	0.461352657004831	.	81880001	82120000	#FFDADA	1	0.625
chr1	82120001	82200000	A.2.2.2.2.2.2.1.1.2.2	0.458937198067633	.	82120001	82200000	#FFDADA	1	0.625
chr1	82200001	82480000	A.2.2.1.1.1.1.1.1.2.2	0.588164251207729	.	82200001	82480000	#FFDADA	1	0.625
chr1	82480001	82640000	B.1.2.2.2.1.1.1.1.1	0.298309178743961	.	82480001	82640000	#9191FF	1	0.375
chr1	82640001	82920000	B.2.1.1.2.1.2.1.2.2.2	0.184782608695652	.	82640001	82920000	#4848FF	1	0.25
chr1	82920001	83240000	B.2.1.2.1.2.1.2.1.1.2	0.14975845410628	.	82920001	83240000	#4848FF	1	0.25
chr1	83240001	83600000	B.2.1.2.1.2.1.2.1.1.1	0.150966183574879	.	83240001	83600000	#4848FF	1	0.25
chr1	83600001	83800000	B.1.2.2.2.1.1.2.2.1	0.293478260869565	.	83600001	83800000	#9191FF	1	0.375
chr1	83800001	83960000	B.2.1.1.2.1.2.1.2.1.1.2.2	0.188405797101449	.	83800001	83960000	#4848FF	1	0.25
chr1	83960001	84400000	B.1.1.2.2.2.2.1.1.2	0.369565217391304	.	83960001	84400000	#DADAFF	1	0.5
chr1	84400001	84600000	B.1.2.1.2.1.2.1.1.1.2	0.335748792270531	.	84400001	84600000	#9191FF	1	0.375
chr1	84600001	84800000	B.1.2.2.2.1.2.1.2.1.2.1.2.1	0.278985507246377	.	84600001	84800000	#9191FF	1	0.375
chr1	84800001	84920000	B.1.2.1.2.1.2.1.1.2	0.334541062801932	.	84800001	84920000	#9191FF	1	0.375
chr1	84920001	85280000	A.2.2.2.2.2.1.2.2.2.2.1	0.463768115942029	.	84920001	85280000	#FFDADA	1	0.625
chr1	85280001	85480000	B.1.1.2.2.1.1.1.2.2	0.39975845410628	.	85280001	85480000	#DADAFF	1	0.5
chr1	85480001	85760000	A.2.2.2.2.2.1.1.1.2	0.477053140096618	.	85480001	85760000	#FFDADA	1	0.625
chr1	85760001	85920000	B.1.1.1.2.2.2.2.1	0.426328502415459	.	85760001	85920000	#DADAFF	1	0.5
chr1	85920001	86080000	A.2.2.2.2.2.1.2.2.2.1	0.464975845410628	.	85920001	86080000	#FFDADA	1	0.625
chr1	86080001	86400000	B.1.2.2.2.1.2.2.1.1.2	0.270531400966184	.	86080001	86400000	#9191FF	1	0.375
chr1	86400001	86760000	B.2.1.2.1.2.2.2.2.1.1.2.1	0.130434782608696	.	86400001	86760000	#4848FF	1	0.25
chr1	86760001	87200000	B.2.1.1.2.1.1.2.1.2.2	0.204106280193237	.	86760001	87200000	#4848FF	1	0.25
chr1	87200001	87560000	A.2.1.2.1.2.2.2.2.1.2	0.6243961352657	.	87200001	87560000	#FF9191	1	0.75
chr1	87560001	87800000	B.1.1.2.2.1.1.2.2.1.1.2	0.396135265700483	.	87560001	87800000	#DADAFF	1	0.5
chr1	87800001	87920000	B.1.1.1.2.2.2.1.1	0.428743961352657	.	87800001	87920000	#DADAFF	1	0.5
chr1	87920001	88400000	B.1.2.1.2.1.2.1.2.1	0.333333333333333	.	87920001	88400000	#9191FF	1	0.375
chr1	88400001	88560000	B.1.2.2.2.1.2.1.1.1.2.1	0.28743961352657	.	88400001	88560000	#9191FF	1	0.375
chr1	88560001	88840000	B.2.1.2.1.2.1.2.1.2.1.1.1.1	0.148550724637681	.	88560001	88840000	#4848FF	1	0.25
chr1	88840001	89120000	B.2.1.1.2.1.1.2.2.1.2.1	0.201690821256039	.	88840001	89120000	#4848FF	1	0.25
chr1	89120001	89360000	A.2.2.1.1.1.1.2.1	0.584541062801932	.	89120001	89360000	#FFDADA	1	0.625
chr1	89360001	89480000	B.1.1.2.2.2.1.2.1.2	0.3743961352657	.	89360001	89480000	#DADAFF	1	0.5
chr1	89480001	89880000	B.2.1.2.1.2.2.2.2.1.2	0.128019323671498	.	89480001	89880000	#4848FF	1	0.25
chr1	89880001	89960000	B.2.1.1.2.1.2.1.1.1.1	0.195652173913043	.	89880001	89960000	#4848FF	1	0.25
chr1	89960001	90240000	A.2.2.2.2.2.1.2.2.2.2.2	0.46256038647343	.	89960001	90240000	#FFDADA	1	0.625
chr1	90240001	90480000	A.2.2.1.1.1.1.1.1.1	0.590579710144927	.	90240001	90480000	#FFDADA	1	0.625
chr1	90480001	90640000	B.1.1.2.2.2.2.1.2.1	0.368357487922705	.	90480001	90640000	#DADAFF	1	0.5
chr1	90640001	90800000	B.1.2.1.2.1.2.1.2.2	0.332125603864734	.	90640001	90800000	#9191FF	1	0.375
chr1	90800001	91000000	B.1.1.2.2.2.2.1.2.2	0.367149758454106	.	90800001	91000000	#DADAFF	1	0.5
chr1	91000001	91160000	B.1.1.2.2.1.1.2.2.1.2.2	0.393719806763285	.	91000001	91160000	#DADAFF	1	0.5
chr1	91160001	91360000	B.1.1.1.2.2.2.2.2.1	0.42512077294686	.	91160001	91360000	#DADAFF	1	0.5
chr1	91360001	91560000	A.2.2.1.1.1.2.1.2	0.579710144927536	.	91360001	91560000	#FFDADA	1	0.625
chr1	91560001	91960000	B.1.1.1.2.2.1.1.1.1.2	0.434782608695652	.	91560001	91960000	#DADAFF	1	0.5
chr1	91960001	92080000	A.2.2.1.1.2.1.1.2.2.2	0.570048309178744	.	91960001	92080000	#FFDADA	1	0.625
chr1	92080001	92240000	A.2.2.1.1.1.2.1.1.2	0.580917874396135	.	92080001	92240000	#FFDADA	1	0.625
chr1	92240001	92480000	A.2.1.2.1.1.2.2.1.1	0.643719806763285	.	92240001	92480000	#FF9191	1	0.75
chr1	92480001	92680000	A.2.2.1.1.2.1.1.2.1.2	0.572463768115942	.	92480001	92680000	#FFDADA	1	0.625
chr1	92680001	93240000	A.2.1.1.2.2.2.1.2.1	0.667874396135266	.	92680001	93240000	#FF9191	1	0.75
chr1	93240001	93520000	A.1.2.2.2.1.1.1.2.1	0.759661835748792	.	93240001	93520000	#FF4848	1	0.875
chr1	93520001	93600000	A.2.1.1.2.2.1.1.2	0.67512077294686	.	93520001	93600000	#FF9191	1	0.75
chr1	93600001	93920000	A.1.1.2.2.2.1.1.2	0.897342995169082	.	93600001	93920000	#FF0000	1	1
chr1	93920001	94200000	A.1.2.2.2.1.2.1.2.2.2.1	0.743961352657005	.	93920001	94200000	#FF4848	1	0.875
chr1	94200001	94360000	A.2.1.1.1.1.2.2	0.714975845410628	.	94200001	94360000	#FF9191	1	0.75
chr1	94360001	94720000	A.2.1.1.2.2.2.2.1	0.665458937198068	.	94360001	94720000	#FF9191	1	0.75
chr1	94720001	94920000	A.2.2.1.1.2.1.1.2.1.1	0.573671497584541	.	94720001	94920000	#FFDADA	1	0.625
chr1	94920001	95240000	A.2.1.1.2.1.1.1.1.1	0.695652173913043	.	94920001	95240000	#FF9191	1	0.75
chr1	95240001	95320000	A.2.2.1.1.1.2.2	0.578502415458937	.	95240001	95320000	#FFDADA	1	0.625
chr1	95320001	95560000	A.2.1.2.1.2.1.2.2	0.634057971014493	.	95320001	95560000	#FF9191	1	0.75
chr1	95560001	95720000	A.2.2.2.2.1.2.1.1.2	0.483091787439614	.	95560001	95720000	#FFDADA	1	0.625
chr1	95720001	95960000	B.1.2.1.2.1.1.1.2	0.339371980676329	.	95720001	95960000	#9191FF	1	0.375
chr1	95960001	96200000	B.2.1.1.2.1.2.2.1.1.1.2.2.2	0.179951690821256	.	95960001	96200000	#4848FF	1	0.25
chr1	96200001	96280000	B.2.1.1.2.1.2.1.2.1.1.2.1	0.189613526570048	.	96200001	96280000	#4848FF	1	0.25
chr1	96280001	96640000	B.1.2.2.2.1.2.1.2.2.2	0.272946859903382	.	96280001	96640000	#9191FF	1	0.375
chr1	96640001	96800000	B.1.2.2.2.1.2.1.2.1.2.1.1	0.280193236714976	.	96640001	96800000	#9191FF	1	0.375
chr1	96800001	96960000	B.1.2.2.2.1.2.1.2.1.1.1.2	0.282608695652174	.	96800001	96960000	#9191FF	1	0.375
chr1	96960001	97160000	B.1.1.1.2.2.2.2.2.2	0.423913043478261	.	96960001	97160000	#DADAFF	1	0.5
chr1	97160001	97280000	A.2.2.2.2.2.2.1.1.2.1	0.460144927536232	.	97160001	97280000	#FFDADA	1	0.625
chr1	97280001	97560000	B.1.2.2.2.1.2.1.1.1.1.1	0.289855072463768	.	97280001	97560000	#9191FF	1	0.375
chr1	97560001	97760000	B.2.2.1.1.1.2.2.1.1	0.0736714975845411	.	97560001	97760000	#0000FF	1	0.125
chr1	97760001	98200000	B.2.2.1.1.1.2.2.2.1.1	0.071256038647343	.	97760001	98200000	#0000FF	1	0.125
chr1	98200001	98560000	B.2.1.2.1.2.1.2.1.2.1.1.1.2	0.147342995169082	.	98200001	98560000	#4848FF	1	0.25
chr1	98560001	99040000	B.2.2.1.1.1.1.1.2.1.2	0.0821256038647343	.	98560001	99040000	#0000FF	1	0.125
chr1	99040001	99200000	B.2.1.1.2.1.2.2.1.2.2.1.1	0.173913043478261	.	99040001	99200000	#4848FF	1	0.25
chr1	99200001	99280000	B.2.1.1.2.1.2.1.2.1.1.1	0.190821256038647	.	99200001	99280000	#4848FF	1	0.25
chr1	99280001	99440000	B.1.2.2.2.1.1.1.1.2	0.297101449275362	.	99280001	99440000	#9191FF	1	0.375
chr1	99440001	99600000	B.2.1.1.2.1.2.1.1.2.1	0.193236714975845	.	99440001	99600000	#4848FF	1	0.25
chr1	99600001	99840000	B.2.1.1.2.1.2.2.1.1.1.2.1	0.182367149758454	.	99600001	99840000	#4848FF	1	0.25
chr1	99840001	99920000	B.2.1.1.2.1.2.1.2.2.1	0.185990338164251	.	99840001	99920000	#4848FF	1	0.25
chr1	99920001	100240000	B.1.2.1.2.2.2.1	0.32487922705314	.	99920001	100240000	#9191FF	1	0.375
chr1	100240001	100480000	A.2.2.2.2.2.1.2.1.1	0.469806763285024	.	100240001	100480000	#FFDADA	1	0.625
chr1	100480001	100600000	A.2.1.2.2.2.2.2.2.2	0.591787439613527	.	100480001	100600000	#FF9191	1	0.75
chr1	100600001	100920000	A.2.1.2.1.2.1.1.1	0.63768115942029	.	100600001	100920000	#FF9191	1	0.75
chr1	100920001	101320000	B.1.2.1.2.1.2.1.1.1.1	0.33695652173913	.	100920001	101320000	#9191FF	1	0.375
chr1	101320001	101520000	B.1.1.1.2.2.1.1.1.1.1	0.435990338164251	.	101320001	101520000	#DADAFF	1	0.5
chr1	101520001	101920000	B.1.2.1.2.1.2.2.1.2	0.329710144927536	.	101520001	101920000	#9191FF	1	0.375
chr1	101920001	102160000	B.2.1.2.1.1.1.2.1	0.157004830917874	.	101920001	102160000	#4848FF	1	0.25
chr1	102160001	102440000	B.2.1.1.2.1.2.2.1.2.2.2	0.171497584541063	.	102160001	102440000	#4848FF	1	0.25
chr1	102440001	102640000	B.2.2.1.1.1.1.1.2.1.1	0.0833333333333333	.	102440001	102640000	#0000FF	1	0.125
chr1	102640001	103000000	B.2.2.1.1.1.1.1.2.2	0.0809178743961353	.	102640001	103000000	#0000FF	1	0.125
chr1	103000001	103160000	B.2.1.2.1.2.1.2.1.2.2.1	0.143719806763285	.	103000001	103160000	#4848FF	1	0.25
chr1	103160001	103480000	B.2.1.1.2.1.2.1.2.1.2	0.18719806763285	.	103160001	103480000	#4848FF	1	0.25
chr1	103480001	103760000	B.2.1.2.1.2.1.2.2.2.1	0.138888888888889	.	103480001	103760000	#4848FF	1	0.25
chr1	103760001	103800000	B.2.1.2.1.1.1.2.2	0.155797101449275	.	103760001	103800000	#4848FF	1	0.25
chr1	103880001	103960000	B.2.1.2.1.1.1.2.2	0.155797101449275	.	103880001	103960000	#4848FF	1	0.25
chr1	104000001	104120000	B.2.1.2.1.1.1.2.2	0.155797101449275	.	104000001	104120000	#4848FF	1	0.25
chr1	104120001	104160000	B.2.2.1.1.2.1.1	0.0652173913043478	.	104120001	104160000	#0000FF	1	0.125
chr1	104280001	104600000	B.2.2.1.1.2.1.1	0.0652173913043478	.	104280001	104600000	#0000FF	1	0.125
chr1	104600001	104680000	B.2.2.1.1.2.1.2	0.0640096618357488	.	104600001	104680000	#0000FF	1	0.125
chr1	104680001	105120000	B.2.2.2.1.2.1.1.2	0.0193236714975845	.	104680001	105120000	#0000FF	1	0.125
chr1	105120001	105680000	B.2.2.2.1.2.1.2.1	0.0181159420289855	.	105120001	105680000	#0000FF	1	0.125
chr1	105680001	105920000	B.2.2.2.2.2.1.1	0.0072463768115942	.	105680001	105920000	#0000FF	1	0.125
chr1	105920001	106040000	B.2.2.1.1.2.2.1.2	0.0615942028985507	.	105920001	106040000	#0000FF	1	0.125
chr1	106040001	106320000	B.2.2.2.1.2.1.2.2	0.0169082125603865	.	106040001	106320000	#0000FF	1	0.125
chr1	106320001	106400000	B.2.2.1.1.2.2.1.1	0.0628019323671498	.	106320001	106400000	#0000FF	1	0.125
chr1	106400001	106760000	B.2.2.2.1.2.2.2.2	0.0132850241545894	.	106400001	106760000	#0000FF	1	0.125
chr1	106760001	106960000	B.2.2.1.1.2.2.2	0.0603864734299517	.	106760001	106960000	#0000FF	1	0.125
chr1	106960001	107200000	B.2.2.1.1.1.1.2.1.2	0.0785024154589372	.	106960001	107200000	#0000FF	1	0.125
chr1	107200001	107760000	B.2.2.1.1.1.1.2.1.1	0.0797101449275362	.	107200001	107760000	#0000FF	1	0.125
chr1	107760001	107960000	B.1.2.2.2.1.2.1.1.2	0.285024154589372	.	107760001	107960000	#9191FF	1	0.375
chr1	107960001	108320000	B.1.2.2.2.1.2.2.2	0.266908212560386	.	107960001	108320000	#9191FF	1	0.375
chr1	108320001	108720000	B.1.1.2.2.1.2.1.2.1	0.388888888888889	.	108320001	108720000	#DADAFF	1	0.5
chr1	108720001	108800000	B.1.2.1.1.2.1.1	0.35024154589372	.	108720001	108800000	#9191FF	1	0.375
chr1	108840001	108920000	B.1.2.1.1.2.1.1	0.35024154589372	.	108840001	108920000	#9191FF	1	0.375
chr1	109000001	109200000	B.1.1.2.2.1.2.1.1.1	0.391304347826087	.	109000001	109200000	#DADAFF	1	0.5
chr1	109200001	109360000	A.2.1.2.1.2.1.2.1	0.635265700483092	.	109200001	109360000	#FF9191	1	0.75
chr1	109360001	109640000	A.1.2.2.2.1.1.1.1	0.760869565217391	.	109360001	109640000	#FF4848	1	0.875
chr1	109640001	109720000	A.1.2.2.2.1.2.1.2.2.1	0.745169082125604	.	109640001	109720000	#FF4848	1	0.875
chr1	109720001	110160000	A.1.1.1.2.1.1.1.2	0.978260869565217	.	109720001	110160000	#FF0000	1	1
chr1	110160001	110560000	A.1.1.2.2.2.2.1.2	0.888888888888889	.	110160001	110560000	#FF0000	1	1
chr1	110560001	110680000	A.2.1.1.1.2.1.1.1	0.713768115942029	.	110560001	110680000	#FF9191	1	0.75
chr1	110680001	110960000	A.2.1.2.2.2.1.1.1.1	0.609903381642512	.	110680001	110960000	#FF9191	1	0.75
chr1	110960001	111320000	A.2.2.2.1.2.2.1.1	0.502415458937198	.	110960001	111320000	#FFDADA	1	0.625
chr1	111320001	111680000	B.2.1.1.2.2.1.2	0.164251207729469	.	111320001	111680000	#4848FF	1	0.25
chr1	111680001	111960000	B.1.1.1.2.2.1.2.2	0.429951690821256	.	111680001	111960000	#DADAFF	1	0.5
chr1	111960001	112240000	A.2.1.1.2.2.2.1.2.2	0.666666666666667	.	111960001	112240000	#FF9191	1	0.75
chr1	112240001	112440000	A.2.1.2.2.2.1.1.2.2	0.606280193236715	.	112240001	112440000	#FF9191	1	0.75
chr1	112440001	112720000	A.2.2.1.1.2.1.2	0.568840579710145	.	112440001	112720000	#FFDADA	1	0.625
chr1	112720001	112920000	A.2.2.2.1.1.2.2.2.1.1.1	0.510869565217391	.	112720001	112920000	#FFDADA	1	0.625
chr1	112920001	113360000	A.1.1.2.2.2.2.2.1	0.88768115942029	.	112920001	113360000	#FF0000	1	1
chr1	113360001	113640000	A.1.2.1.1.1.2.2.1	0.864734299516908	.	113360001	113640000	#FF4848	1	0.875
chr1	113640001	114000000	A.1.2.2.2.1.2.1.2.2.2.2	0.742753623188406	.	113640001	114000000	#FF4848	1	0.875
chr1	114000001	114160000	A.2.2.2.2.2.2.2.2.1	0.455314009661836	.	114000001	114160000	#FFDADA	1	0.625
chr1	114160001	114280000	A.2.2.2.2.2.2.2.1	0.456521739130435	.	114160001	114280000	#FFDADA	1	0.625
chr1	114280001	114520000	A.1.2.2.2.1.2.1.2.1.1	0.747584541062802	.	114280001	114520000	#FF4848	1	0.875
chr1	114520001	114760000	A.2.1.1.2.2.2.1.1	0.669082125603865	.	114520001	114760000	#FF9191	1	0.75
chr1	114760001	114960000	A.2.1.2.2.2.1.2.1.2.1	0.601449275362319	.	114760001	114960000	#FF9191	1	0.75
chr1	114960001	115320000	A.2.1.1.2.2.1.1.1.2.1	0.677536231884058	.	114960001	115320000	#FF9191	1	0.75
chr1	115320001	115640000	B.1.1.2.2.1.2.1.2.2	0.38768115942029	.	115320001	115640000	#DADAFF	1	0.5
chr1	115640001	115880000	B.1.1.2.1.2.2.1.1.1.1	0.410628019323671	.	115640001	115880000	#DADAFF	1	0.5
chr1	115880001	115960000	B.1.2.1.2.1.2.2.1.1	0.330917874396135	.	115880001	115960000	#9191FF	1	0.375
chr1	115960001	116360000	A.2.2.2.1.1.2.2.2.1.2.1	0.508454106280193	.	115960001	116360000	#FFDADA	1	0.625
chr1	116360001	116640000	A.2.2.2.1.1.2.2.2.1.2.2	0.507246376811594	.	116360001	116640000	#FFDADA	1	0.625
chr1	116640001	116880000	B.1.1.1.2.2.1.1.1.2	0.433574879227053	.	116640001	116880000	#DADAFF	1	0.5
chr1	116880001	117120000	A.2.1.2.2.2.2.2.1.2	0.594202898550725	.	116880001	117120000	#FF9191	1	0.75
chr1	117120001	117360000	A.2.1.2.2.2.1.1.1.2	0.608695652173913	.	117120001	117360000	#FF9191	1	0.75
chr1	117360001	117640000	A.2.1.1.2.2.2.2.2.1	0.664251207729469	.	117360001	117640000	#FF9191	1	0.75
chr1	117640001	117920000	A.2.1.2.2.2.2.2.1.1	0.595410628019324	.	117640001	117920000	#FF9191	1	0.75
chr1	117920001	118280000	B.1.1.2.2.1.2.2.1.1	0.386473429951691	.	117920001	118280000	#DADAFF	1	0.5
chr1	118280001	118480000	B.1.1.2.2.1.2.1.1.2	0.390096618357488	.	118280001	118480000	#DADAFF	1	0.5
chr1	118480001	118880000	B.1.1.2.2.1.2.2.1.2.1	0.385265700483092	.	118480001	118880000	#DADAFF	1	0.5
chr1	118880001	119040000	B.2.1.1.2.1.1.1.1.2.2	0.208937198067633	.	118880001	119040000	#4848FF	1	0.25
chr1	119040001	119160000	B.1.2.1.2.2.2.2	0.323671497584541	.	119040001	119160000	#9191FF	1	0.375
chr1	119160001	119280000	B.2.1.1.2.1.2.2.2.1.1.2	0.169082125603865	.	119160001	119280000	#4848FF	1	0.25
chr1	119280001	119600000	B.1.2.1.1.2.1.2.2.2	0.346618357487923	.	119280001	119600000	#9191FF	1	0.375
chr1	119600001	119840000	B.1.1.2.2.1.2.2.1.2.2	0.384057971014493	.	119600001	119840000	#DADAFF	1	0.5
chr1	119840001	120160000	B.1.1.1.2.2.1.2.1	0.431159420289855	.	119840001	120160000	#DADAFF	1	0.5
chr1	120160001	120320000	A.2.1.2.2.2.1.1.2.1	0.607487922705314	.	120160001	120320000	#FF9191	1	0.75
chr1	120320001	120720000	A.2.2.2.1.1.2.2.2.1.1.2	0.509661835748792	.	120320001	120720000	#FFDADA	1	0.625
chr1	121120001	121360000	B.1.2.2.2.2.2.2.1.2	0.253623188405797	.	121120001	121360000	#9191FF	1	0.375
chr1	121480001	121520000	B.1.2.2.2.2.2.2.1.2	0.253623188405797	.	121480001	121520000	#9191FF	1	0.375
chr1	142520001	142560000	B.2.1.2.1.1.2.1	0.154589371980676	.	142520001	142560000	#4848FF	1	0.25
chr1	142600001	142640000	B.2.1.2.1.1.2.1	0.154589371980676	.	142600001	142640000	#4848FF	1	0.25
chr1	143120001	143160000	B.2.1.2.1.1.2.1	0.154589371980676	.	143120001	143160000	#4848FF	1	0.25
chr1	144000001	144040000	A.2.1.2.2.2.1.2.1.1.2.2	0.602657004830918	.	144000001	144040000	#FF9191	1	0.75
chr1	144520001	144600000	A.2.1.2.2.2.1.2.1.1.2.2	0.602657004830918	.	144520001	144600000	#FF9191	1	0.75
chr1	144640001	144720000	A.2.1.2.2.2.1.2.1.1.2.2	0.602657004830918	.	144640001	144720000	#FF9191	1	0.75
chr1	144800001	145120000	A.2.1.2.2.2.1.2.1.1.2.2	0.602657004830918	.	144800001	145120000	#FF9191	1	0.75
chr1	145120001	145320000	A.2.1.1.1.2.2.2.2.1	0.698067632850242	.	145120001	145320000	#FF9191	1	0.75
chr1	145360001	145840000	A.2.1.1.1.2.2.2.2.1	0.698067632850242	.	145360001	145840000	#FF9191	1	0.75
chr1	146320001	146360000	A.2.1.2.2.2.2.1.1	0.597826086956522	.	146320001	146360000	#FF9191	1	0.75
chr1	146440001	146840000	A.2.1.2.2.2.2.1.1	0.597826086956522	.	146440001	146840000	#FF9191	1	0.75
chr1	146840001	146960000	A.2.2.1.1.2.1.1.2.2.1	0.571256038647343	.	146840001	146960000	#FFDADA	1	0.625
chr1	146960001	147440000	A.1.2.1.1.2.1.1.1.2.2.1	0.857487922705314	.	146960001	147440000	#FF4848	1	0.875
chr1	147680001	147840000	A.1.2.1.1.2.1.1.1.2.2.1	0.857487922705314	.	147680001	147840000	#FF4848	1	0.875
chr1	148000001	148040000	A.1.2.1.1.2.1.1.1.2.2.1	0.857487922705314	.	148000001	148040000	#FF4848	1	0.875
chr1	148520001	148560000	A.1.2.1.1.2.1.1.1.2.2.1	0.857487922705314	.	148520001	148560000	#FF4848	1	0.875
chr1	148840001	148960000	B.1.2.1.1.2.2.2.1	0.342995169082126	.	148840001	148960000	#9191FF	1	0.375
chr1	149000001	149200000	B.1.2.1.1.2.2.2.1	0.342995169082126	.	149000001	149200000	#9191FF	1	0.375
chr1	149200001	149360000	B.1.1.2.1.2.2.1.2	0.405797101449275	.	149200001	149360000	#DADAFF	1	0.5
chr1	149640001	149720000	B.1.1.2.1.2.2.1.2	0.405797101449275	.	149640001	149720000	#DADAFF	1	0.5
chr1	149720001	150160000	A.1.2.1.1.2.1.1.1.2.2.2	0.856280193236715	.	149720001	150160000	#FF4848	1	0.875
chr1	150160001	150440000	A.1.1.2.1.1.2.1.1.1	0.951690821256039	.	150160001	150440000	#FF0000	1	1
chr1	150440001	150840000	A.1.1.1.2.2.1.1.1	0.968599033816425	.	150440001	150840000	#FF0000	1	1
chr1	150840001	151240000	A.1.1.1.1.2.2.1.1.2	0.984299516908213	.	150840001	151240000	#FF0000	1	1
chr1	151240001	151400000	A.1.2.2.1.2.1.1	0.77536231884058	.	151240001	151400000	#FF4848	1	0.875
chr1	151400001	151600000	A.1.2.1.1.2.1.1.1.2.1	0.858695652173913	.	151400001	151600000	#FF4848	1	0.875
chr1	151600001	151840000	A.1.2.2.1.2.1.2.2.2.1	0.769323671497585	.	151600001	151840000	#FF4848	1	0.875
chr1	151840001	152040000	A.2.2.2.1.2.2.1.2.2	0.5	.	151840001	152040000	#FFDADA	1	0.625
chr1	152040001	152200000	B.2.1.2.1.1.2.2	0.153381642512077	.	152040001	152200000	#4848FF	1	0.25
chr1	152200001	152360000	B.2.1.1.2.2.2.1.2	0.160628019323671	.	152200001	152360000	#4848FF	1	0.25
chr1	152360001	152480000	B.2.1.1.2.2.2.1.1.2	0.161835748792271	.	152360001	152480000	#4848FF	1	0.25
chr1	152480001	152840000	B.2.1.1.2.2.2.2	0.159420289855072	.	152480001	152840000	#4848FF	1	0.25
chr1	152840001	153080000	B.1.2.1.1.2.2.1.2	0.344202898550725	.	152840001	153080000	#9191FF	1	0.375
chr1	153080001	153280000	B.1.2.1.1.2.1.2.1	0.349033816425121	.	153080001	153280000	#9191FF	1	0.375
chr1	153280001	153480000	A.2.2.2.1.2.2.1.2.1	0.501207729468599	.	153280001	153480000	#FFDADA	1	0.625
chr1	153480001	153640000	A.2.1.1.1.2.1.1.2.2	0.711352657004831	.	153480001	153640000	#FF9191	1	0.75
chr1	153640001	153960000	A.1.1.1.2.2.2.1.2	0.960144927536232	.	153640001	153960000	#FF0000	1	1
chr1	153960001	154120000	A.2.1.1.1.1.2.1.2.2	0.716183574879227	.	153960001	154120000	#FF9191	1	0.75
chr1	154120001	154360000	A.1.1.2.1.1.2.1.1.2.1	0.95048309178744	.	154120001	154360000	#FF0000	1	1
chr1	154360001	154560000	A.1.2.1.1.2.2.2.1.2.2.2	0.834541062801932	.	154360001	154560000	#FF4848	1	0.875
chr1	154560001	154960000	A.1.2.1.1.2.2.2.1.1.1	0.841787439613527	.	154560001	154960000	#FF4848	1	0.875
chr1	154960001	155200000	A.1.1.2.1.1.1.1.2.2	0.955314009661836	.	154960001	155200000	#FF0000	1	1
chr1	155200001	155520000	A.1.1.2.1.2.1.1.2.2	0.93719806763285	.	155200001	155520000	#FF0000	1	1
chr1	155520001	155760000	A.1.2.1.1.1.2.1.1.1.1.2.2	0.871980676328502	.	155520001	155760000	#FF4848	1	0.875
chr1	155760001	156040000	A.1.1.1.2.2.2.1.1.2.1	0.96256038647343	.	155760001	156040000	#FF0000	1	1
chr1	156040001	156320000	A.1.1.1.1.2.2.1.1.1	0.985507246376812	.	156040001	156320000	#FF0000	1	1
chr1	156320001	156560000	A.1.1.2.1.1.2.2.1	0.944444444444444	.	156320001	156560000	#FF0000	1	1
chr1	156560001	156920000	A.1.1.1.2.1.1.1.1	0.979468599033816	.	156560001	156920000	#FF0000	1	1
chr1	156920001	157120000	A.1.2.2.1.2.1.2.2.1.1	0.771739130434783	.	156920001	157120000	#FF4848	1	0.875
chr1	157120001	157320000	A.2.2.2.1.1.1.1.2.1	0.526570048309179	.	157120001	157320000	#FFDADA	1	0.625
chr1	157320001	157480000	A.2.2.2.1.1.1.2.2.2	0.520531400966184	.	157320001	157480000	#FFDADA	1	0.625
chr1	157480001	157560000	A.2.2.2.1.2.2.2.2	0.497584541062802	.	157480001	157560000	#FFDADA	1	0.625
chr1	157560001	157920000	B.1.2.1.1.2.1.2.2.1	0.347826086956522	.	157560001	157920000	#9191FF	1	0.375
chr1	157920001	158120000	A.2.2.2.1.1.1.2.1	0.524154589371981	.	157920001	158120000	#FFDADA	1	0.625
chr1	158120001	158480000	B.1.2.2.2.2.2.2.2	0.252415458937198	.	158120001	158480000	#9191FF	1	0.375
chr1	158480001	158720000	B.2.1.1.2.1.2.2.2.2	0.166666666666667	.	158480001	158720000	#4848FF	1	0.25
chr1	158720001	159200000	B.2.1.1.2.2.1.1	0.165458937198068	.	158720001	159200000	#4848FF	1	0.25
chr1	159200001	159480000	B.2.2.2.2.2.1.2.1	0.00603864734299517	.	159200001	159480000	#0000FF	1	0.125
chr1	159480001	159760000	B.2.2.2.1.2.2.1	0.0157004830917874	.	159480001	159760000	#0000FF	1	0.125
chr1	159760001	160040000	A.2.1.1.1.2.1.2	0.710144927536232	.	159760001	160040000	#FF9191	1	0.75
chr1	160040001	160400000	A.1.1.2.1.1.2.1.1.2.2	0.949275362318841	.	160040001	160400000	#FF0000	1	1
chr1	160400001	160680000	A.1.2.2.2.1.2.1.2.1.2	0.746376811594203	.	160400001	160680000	#FF4848	1	0.875
chr1	160680001	160760000	A.2.1.2.2.1.1.2.1	0.618357487922705	.	160680001	160760000	#FF9191	1	0.75
chr1	160760001	160920000	A.2.1.1.1.1.1.1.1	0.728260869565217	.	160760001	160920000	#FF9191	1	0.75
chr1	160920001	161200000	A.1.1.1.2.1.2.2.2	0.969806763285024	.	160920001	161200000	#FF0000	1	1
chr1	161200001	161440000	A.1.1.2.1.2.1.1.2.1	0.938405797101449	.	161200001	161440000	#FF0000	1	1
chr1	161440001	161640000	A.2.1.2.2.1.1.2.2.2	0.615942028985507	.	161440001	161640000	#FF9191	1	0.75
chr1	161640001	161720000	A.2.1.1.1.2.2.2.1.1.2	0.70048309178744	.	161640001	161720000	#FF9191	1	0.75
chr1	161720001	162080000	A.2.1.2.1.1.2.1.2.1.1.2	0.648550724637681	.	161720001	162080000	#FF9191	1	0.75
chr1	162080001	162280000	A.1.2.2.2.2.1.1.2.2	0.736714975845411	.	162080001	162280000	#FF4848	1	0.875
chr1	162280001	162520000	A.2.1.1.2.1.2.1.2.2	0.682367149758454	.	162280001	162520000	#FF9191	1	0.75
chr1	162520001	162800000	A.2.2.2.2.2.1.2.1.2	0.468599033816425	.	162520001	162800000	#FFDADA	1	0.625
chr1	162800001	163080000	B.1.2.2.2.2.2.1.1.1.1	0.260869565217391	.	162800001	163080000	#9191FF	1	0.375
chr1	163080001	163280000	B.1.2.1.2.1.2.2.2	0.328502415458937	.	163080001	163280000	#9191FF	1	0.375
chr1	163280001	163600000	A.2.2.2.2.1.2.2.1	0.480676328502415	.	163280001	163600000	#FFDADA	1	0.625
chr1	163600001	163800000	B.1.2.1.1.1.2.1.2.2	0.355072463768116	.	163600001	163800000	#9191FF	1	0.375
chr1	163800001	163960000	B.2.1.1.2.1.1.1.1.1.1	0.21256038647343	.	163800001	163960000	#4848FF	1	0.25
chr1	163960001	164440000	B.1.2.2.2.2.2.1.1.1.2	0.259661835748792	.	163960001	164440000	#9191FF	1	0.375
chr1	164440001	164720000	A.2.2.2.1.1.1.2.2.1.2	0.521739130434783	.	164440001	164720000	#FFDADA	1	0.625
chr1	164720001	164880000	B.1.1.2.1.2.2.1.1.1.2	0.409420289855072	.	164720001	164880000	#DADAFF	1	0.5
chr1	164880001	165120000	B.1.2.1.1.1.2.2.1	0.353864734299517	.	164880001	165120000	#9191FF	1	0.375
chr1	165120001	165360000	A.2.2.2.1.1.1.1.2.2	0.52536231884058	.	165120001	165360000	#FFDADA	1	0.625
chr1	165360001	165600000	A.2.2.2.2.1.2.2.2	0.479468599033816	.	165360001	165600000	#FFDADA	1	0.625
chr1	165600001	165880000	A.2.1.2.1.1.2.1.2.2.2	0.644927536231884	.	165600001	165880000	#FF9191	1	0.75
chr1	165880001	166200000	B.1.2.1.1.1.1.1.1	0.363526570048309	.	165880001	166200000	#9191FF	1	0.375
chr1	166200001	166520000	B.1.2.2.2.2.1.2.1	0.263285024154589	.	166200001	166520000	#9191FF	1	0.375
chr1	166520001	166800000	B.2.1.2.1.1.1.1	0.158212560386473	.	166520001	166800000	#4848FF	1	0.25
chr1	166800001	167080000	A.2.2.2.2.1.1.2.1	0.493961352657005	.	166800001	167080000	#FFDADA	1	0.625
chr1	167080001	167240000	A.2.1.1.1.2.2.2.2.2	0.696859903381642	.	167080001	167240000	#FF9191	1	0.75
chr1	167240001	167360000	A.2.1.1.2.1.1.2.2	0.688405797101449	.	167240001	167360000	#FF9191	1	0.75
chr1	167360001	167720000	A.1.2.1.2.1.2.1.2.2.2	0.818840579710145	.	167360001	167720000	#FF4848	1	0.875
chr1	167720001	167960000	A.1.2.1.2.1.2.1.2.2.1	0.820048309178744	.	167720001	167960000	#FF4848	1	0.875
chr1	167960001	168200000	A.2.1.1.2.1.1.2.1.2.2	0.689613526570048	.	167960001	168200000	#FF9191	1	0.75
chr1	168200001	168360000	B.1.1.1.2.1.1.2.2.1.1	0.443236714975845	.	168200001	168360000	#DADAFF	1	0.5
chr1	168360001	168560000	B.1.1.2.2.1.1.1.1	0.402173913043478	.	168360001	168560000	#DADAFF	1	0.5
chr1	168560001	168680000	B.2.1.1.2.1.2.1.1.1.2	0.194444444444444	.	168560001	168680000	#4848FF	1	0.25
chr1	168680001	169080000	B.1.2.2.2.2.2.1.1.2	0.258454106280193	.	168680001	169080000	#9191FF	1	0.375
chr1	169080001	169160000	B.1.2.1.1.1.2.1.2.1	0.356280193236715	.	169080001	169160000	#9191FF	1	0.375
chr1	169160001	169360000	B.1.1.2.2.2.1.2.1.1	0.3756038647343	.	169160001	169360000	#DADAFF	1	0.5
chr1	169360001	169560000	B.1.1.2.2.2.1.2.2.2	0.371980676328502	.	169360001	169560000	#DADAFF	1	0.5
chr1	169560001	169840000	B.1.2.1.1.1.1.2.2	0.358695652173913	.	169560001	169840000	#9191FF	1	0.375
chr1	169840001	170080000	B.2.1.1.1.2.1.2.1	0.228260869565217	.	169840001	170080000	#4848FF	1	0.25
chr1	170080001	170560000	B.2.2.1.2.2.2.1.1	0.0314009661835749	.	170080001	170560000	#0000FF	1	0.125
chr1	170560001	170720000	B.2.1.1.1.1.2.1.1.2.2	0.240338164251208	.	170560001	170720000	#4848FF	1	0.25
chr1	170720001	170840000	B.2.1.2.2.1.1.2.1.2	0.118357487922705	.	170720001	170840000	#4848FF	1	0.25
chr1	170840001	171000000	B.2.1.1.2.1.2.2.1.2.1.1	0.176328502415459	.	170840001	171000000	#4848FF	1	0.25
chr1	171000001	171440000	B.1.1.1.2.1.1.2.1	0.444444444444444	.	171000001	171440000	#DADAFF	1	0.5
chr1	171440001	171600000	A.2.1.2.1.2.2.2.1.1	0.628019323671498	.	171440001	171600000	#FF9191	1	0.75
chr1	171600001	171960000	A.2.1.2.2.2.2.1.2	0.596618357487923	.	171600001	171960000	#FF9191	1	0.75
chr1	171960001	172080000	B.1.2.1.1.1.2.2.2.2	0.351449275362319	.	171960001	172080000	#9191FF	1	0.375
chr1	172080001	172400000	B.1.2.2.2.2.2.1.2.2	0.256038647342995	.	172080001	172400000	#9191FF	1	0.375
chr1	172400001	172520000	B.1.2.1.1.1.1.2.1.1	0.361111111111111	.	172400001	172520000	#9191FF	1	0.375
chr1	172520001	172680000	B.1.2.2.1.2.1.2.2.1.1	0.306763285024155	.	172520001	172680000	#9191FF	1	0.375
chr1	172680001	172800000	B.2.1.1.2.1.2.2.1.1.2.1	0.178743961352657	.	172680001	172800000	#4848FF	1	0.25
chr1	172800001	173040000	B.2.2.1.2.1.2.1	0.0471014492753623	.	172800001	173040000	#0000FF	1	0.125
chr1	173040001	173400000	B.2.1.2.2.1.2.1.1	0.115942028985507	.	173040001	173400000	#4848FF	1	0.25
chr1	173400001	173800000	B.1.1.2.2.2.1.2.2.1	0.373188405797101	.	173400001	173800000	#DADAFF	1	0.5
chr1	173800001	173920000	A.2.2.1.2.2.1.2.1	0.542270531400966	.	173800001	173920000	#FFDADA	1	0.625
chr1	173920001	174000000	A.2.2.1.2.2.1.2.2	0.541062801932367	.	173920001	174000000	#FFDADA	1	0.625
chr1	174000001	174240000	A.2.2.2.2.2.1.2.2.1.2	0.466183574879227	.	174000001	174240000	#FFDADA	1	0.625
chr1	174240001	174720000	B.1.2.2.2.2.2.1.2.1	0.257246376811594	.	174240001	174720000	#9191FF	1	0.375
chr1	174720001	175000000	A.2.2.1.2.2.1.1	0.543478260869565	.	174720001	175000000	#FFDADA	1	0.625
chr1	175000001	175280000	A.2.2.1.2.2.2.2.2.1.2	0.530193236714976	.	175000001	175280000	#FFDADA	1	0.625
chr1	175280001	175600000	B.1.1.1.2.1.1.2.2.2	0.440821256038647	.	175280001	175600000	#DADAFF	1	0.5
chr1	175600001	175920000	A.2.2.1.2.2.2.2.2.2	0.528985507246377	.	175600001	175920000	#FFDADA	1	0.625
chr1	175920001	176080000	B.1.1.1.2.2.2.1.2	0.427536231884058	.	175920001	176080000	#DADAFF	1	0.5
chr1	176080001	176280000	B.1.1.1.2.2.1.1.2	0.432367149758454	.	176080001	176280000	#DADAFF	1	0.5
chr1	176280001	176520000	B.2.1.1.2.1.1.1.1.2.1	0.210144927536232	.	176280001	176520000	#4848FF	1	0.25
chr1	176520001	176840000	B.2.1.2.2.1.2.1.2.2.2.2	0.107487922705314	.	176520001	176840000	#4848FF	1	0.25
chr1	176840001	176920000	B.2.1.1.2.1.1.1.1.1.2	0.211352657004831	.	176840001	176920000	#4848FF	1	0.25
chr1	176920001	177160000	B.1.2.1.1.1.2.1.1	0.357487922705314	.	176920001	177160000	#9191FF	1	0.375
chr1	177160001	177480000	B.2.1.1.2.1.2.2.2.1.2	0.167874396135266	.	177160001	177480000	#4848FF	1	0.25
chr1	177480001	177680000	B.2.1.1.2.1.2.2.2.1.1.1	0.170289855072464	.	177480001	177680000	#4848FF	1	0.25
chr1	177680001	177960000	B.1.2.2.2.1.2.1.2.2.1	0.274154589371981	.	177680001	177960000	#9191FF	1	0.375
chr1	177960001	178240000	A.2.1.1.2.1.1.1.2	0.693236714975845	.	177960001	178240000	#FF9191	1	0.75
chr1	178240001	178440000	A.2.2.1.2.1.1.1.1.2.2	0.556763285024155	.	178240001	178440000	#FFDADA	1	0.625
chr1	178440001	178800000	A.2.1.1.2.1.2.1.1.2.1	0.685990338164251	.	178440001	178800000	#FF9191	1	0.75
chr1	178800001	179040000	A.2.1.2.1.1.2.2.2.1.2	0.640096618357488	.	178800001	179040000	#FF9191	1	0.75
chr1	179040001	179360000	A.2.1.2.1.1.2.1.2.1.1.1	0.64975845410628	.	179040001	179360000	#FF9191	1	0.75
chr1	179360001	179440000	B.1.1.2.1.1.1.1.2	0.421497584541063	.	179360001	179440000	#DADAFF	1	0.5
chr1	179440001	179680000	A.2.2.2.2.1.1.2.2.1.2.1	0.491545893719807	.	179440001	179680000	#FFDADA	1	0.625
chr1	179680001	179840000	A.2.1.2.1.1.2.2.2.1.1	0.641304347826087	.	179680001	179840000	#FF9191	1	0.75
chr1	179840001	180000000	A.1.2.2.2.2.1.2.2.1	0.734299516908213	.	179840001	180000000	#FF4848	1	0.875
chr1	180000001	180200000	A.1.2.2.2.1.1.2.1	0.757246376811594	.	180000001	180200000	#FF4848	1	0.875
chr1	180200001	180480000	A.1.2.2.2.2.1.2.2.2	0.733091787439614	.	180200001	180480000	#FF4848	1	0.875
chr1	180480001	180840000	A.1.2.2.2.2.1.2.1	0.735507246376812	.	180480001	180840000	#FF4848	1	0.875
chr1	180840001	181160000	A.1.2.1.2.2.1.1.2.2	0.810386473429952	.	180840001	181160000	#FF4848	1	0.875
chr1	181160001	181440000	A.2.2.2.2.1.1.2.2.1.2.2	0.490338164251208	.	181160001	181440000	#FFDADA	1	0.625
chr1	181440001	181880000	A.2.2.2.1.1.2.1.1.2	0.515700483091787	.	181440001	181880000	#FFDADA	1	0.625
chr1	181880001	182120000	A.2.1.2.1.1.2.1.2.1.2	0.647342995169082	.	181880001	182120000	#FF9191	1	0.75
chr1	182120001	182400000	A.2.1.2.1.1.2.2.2.2	0.638888888888889	.	182120001	182400000	#FF9191	1	0.75
chr1	182400001	182560000	A.2.2.1.2.1.2.2.2.1	0.545893719806763	.	182400001	182560000	#FFDADA	1	0.625
chr1	182560001	182800000	A.1.2.1.2.2.1.1.2.1	0.811594202898551	.	182560001	182800000	#FF4848	1	0.875
chr1	182800001	183040000	A.1.2.1.2.2.1.1.1	0.81280193236715	.	182800001	183040000	#FF4848	1	0.875
chr1	183040001	183280000	A.1.2.1.2.1.2.2.2.1.1	0.816425120772947	.	183040001	183280000	#FF4848	1	0.875
chr1	183280001	183600000	A.1.2.1.2.1.1.1.1.1	0.829710144927536	.	183280001	183600000	#FF4848	1	0.875
chr1	183600001	183840000	A.2.1.2.1.1.1.2.2.1	0.654589371980676	.	183600001	183840000	#FF9191	1	0.75
chr1	183840001	184000000	A.2.2.1.2.1.1.1.1.2.1	0.557971014492754	.	183840001	184000000	#FFDADA	1	0.625
chr1	184000001	184320000	A.2.2.2.2.1.1.2.2.2.1.1	0.489130434782609	.	184000001	184320000	#FFDADA	1	0.625
chr1	184320001	184480000	A.2.2.2.2.2.2.1.2	0.457729468599034	.	184320001	184480000	#FFDADA	1	0.625
chr1	184480001	184680000	A.2.2.2.2.1.1.2.2.2.1.2	0.48792270531401	.	184480001	184680000	#FFDADA	1	0.625
chr1	184680001	185160000	A.2.2.1.2.2.2.2.2.1.1.1	0.532608695652174	.	184680001	185160000	#FFDADA	1	0.625
chr1	185160001	185360000	A.2.2.2.2.1.2.1.1.1.1	0.485507246376812	.	185160001	185360000	#FFDADA	1	0.625
chr1	185360001	185720000	B.1.1.2.2.2.1.1.2.1.2	0.378019323671498	.	185360001	185720000	#DADAFF	1	0.5
chr1	185720001	186120000	B.1.2.2.1.2.2.1.2.2	0.300724637681159	.	185720001	186120000	#9191FF	1	0.375
chr1	186120001	186400000	B.1.1.2.2.2.1.1.2.1.1	0.379227053140097	.	186120001	186400000	#DADAFF	1	0.5
chr1	186400001	186680000	B.2.1.1.1.2.2.2.1.1.2	0.216183574879227	.	186400001	186680000	#4848FF	1	0.25
chr1	186680001	186960000	B.2.1.2.2.1.2.1.2.1.1.2	0.113526570048309	.	186680001	186960000	#4848FF	1	0.25
chr1	186960001	187200000	B.2.1.2.2.1.1.2.2	0.117149758454106	.	186960001	187200000	#4848FF	1	0.25
chr1	187200001	187400000	B.2.1.1.1.2.1.2.2.2	0.225845410628019	.	187200001	187400000	#4848FF	1	0.25
chr1	187400001	187640000	B.1.2.2.1.2.1.1	0.309178743961353	.	187400001	187640000	#9191FF	1	0.375
chr1	187640001	187840000	B.2.1.1.1.2.2.2.1.1.1.1	0.218599033816425	.	187640001	187840000	#4848FF	1	0.25
chr1	187840001	187920000	B.1.2.2.1.1.2.2.1	0.311594202898551	.	187840001	187920000	#9191FF	1	0.375
chr1	187920001	188120000	B.2.1.2.2.1.2.1.2.1.2	0.11231884057971	.	187920001	188120000	#4848FF	1	0.25
chr1	188120001	188560000	B.2.2.1.2.1.2.2.2.1.1.2	0.0434782608695652	.	188120001	188560000	#0000FF	1	0.125
chr1	188560001	188840000	B.2.1.1.1.2.2.2.1.2	0.214975845410628	.	188560001	188840000	#4848FF	1	0.25
chr1	188840001	189240000	B.2.1.2.2.1.2.2.1.2	0.105072463768116	.	188840001	189240000	#4848FF	1	0.25
chr1	189240001	189360000	B.2.1.1.1.2.2.1.2.2	0.219806763285024	.	189240001	189360000	#4848FF	1	0.25
chr1	189360001	189720000	B.2.2.1.2.1.2.2.2.1.1.1	0.0446859903381642	.	189360001	189720000	#0000FF	1	0.125
chr1	189720001	189960000	B.2.1.2.2.1.2.1.2.2.1.2	0.109903381642512	.	189720001	189960000	#4848FF	1	0.25
chr1	189960001	190160000	B.2.2.1.2.1.2.2.2.1.2	0.0422705314009662	.	189960001	190160000	#0000FF	1	0.125
chr1	190160001	190360000	B.2.1.1.1.2.2.1.2.1	0.221014492753623	.	190160001	190360000	#4848FF	1	0.25
chr1	190360001	190520000	B.2.1.1.1.2.1.1	0.229468599033816	.	190360001	190520000	#4848FF	1	0.25
chr1	190520001	190800000	B.2.1.2.2.1.1.1.2	0.120772946859903	.	190520001	190800000	#4848FF	1	0.25
chr1	190800001	191280000	B.2.2.1.2.1.2.2.1	0.0458937198067633	.	190800001	191280000	#0000FF	1	0.125
chr1	191280001	191840000	B.2.2.1.2.1.2.2.2.2	0.0410628019323672	.	191280001	191840000	#0000FF	1	0.125
chr1	191840001	192000000	B.2.1.2.2.1.2.2.1.1	0.106280193236715	.	191840001	192000000	#4848FF	1	0.25
chr1	192000001	192080000	B.2.2.1.2.1.1.2.1.1.1	0.0567632850241546	.	192000001	192080000	#0000FF	1	0.125
chr1	192080001	192440000	B.2.1.2.2.1.2.1.2.2.1.1	0.111111111111111	.	192080001	192440000	#4848FF	1	0.25
chr1	192440001	192720000	B.2.1.2.2.1.2.1.2.2.2.1	0.108695652173913	.	192440001	192720000	#4848FF	1	0.25
chr1	192720001	193240000	B.1.1.1.2.1.2.2	0.43719806763285	.	192720001	193240000	#DADAFF	1	0.5
chr1	193240001	193440000	B.2.1.1.1.2.2.2.1.1.1.2	0.217391304347826	.	193240001	193440000	#4848FF	1	0.25
chr1	193440001	193640000	B.2.1.2.2.1.2.2.2	0.103864734299517	.	193440001	193640000	#4848FF	1	0.25
chr1	193640001	193720000	B.1.2.2.1.1.2.1	0.31280193236715	.	193640001	193720000	#9191FF	1	0.375
chr1	193720001	193800000	B.2.1.1.1.2.2.1.1.1.2	0.223429951690821	.	193720001	193800000	#4848FF	1	0.25
chr1	193800001	193960000	B.2.2.1.2.1.1.2.1.1.2.2.2	0.0531400966183575	.	193800001	193960000	#0000FF	1	0.125
chr1	193960001	194240000	B.2.2.1.2.1.1.2.1.1.2.2.1	0.0543478260869565	.	193960001	194240000	#0000FF	1	0.125
chr1	194240001	194480000	B.2.1.1.1.2.2.1.1.1.1	0.22463768115942	.	194240001	194480000	#4848FF	1	0.25
chr1	194480001	194640000	B.2.2.1.2.2.1.2.2.2	0.0326086956521739	.	194480001	194640000	#0000FF	1	0.125
chr1	194640001	195040000	B.2.2.1.2.2.2.1.2.2	0.0289855072463768	.	194640001	195040000	#0000FF	1	0.125
chr1	195040001	195160000	B.2.2.1.2.2.1.2.1	0.035024154589372	.	195040001	195160000	#0000FF	1	0.125
chr1	195160001	195360000	B.2.2.1.2.2.1.2.2.1	0.0338164251207729	.	195160001	195360000	#0000FF	1	0.125
chr1	195360001	195920000	B.2.1.2.2.1.1.1.1	0.121980676328502	.	195360001	195920000	#4848FF	1	0.25
chr1	195920001	196080000	B.1.2.2.1.2.1.2.2.2	0.304347826086957	.	195920001	196080000	#9191FF	1	0.375
chr1	196080001	196240000	B.2.1.1.1.2.1.2.2.1	0.227053140096618	.	196080001	196240000	#4848FF	1	0.25
chr1	196240001	196600000	B.1.2.2.1.2.2.1.1	0.303140096618358	.	196240001	196600000	#9191FF	1	0.375
chr1	196600001	196840000	B.2.2.1.2.2.2.1.2.1	0.0301932367149758	.	196600001	196840000	#0000FF	1	0.125
chr1	196840001	197040000	B.2.2.1.2.1.1.2.1.2.1	0.0519323671497585	.	196840001	197040000	#0000FF	1	0.125
chr1	197040001	197440000	B.1.2.2.1.2.2.2	0.29951690821256	.	197040001	197440000	#9191FF	1	0.375
chr1	197440001	197640000	B.2.1.2.2.1.1.2.1.1	0.119565217391304	.	197440001	197640000	#4848FF	1	0.25
chr1	197640001	197840000	B.1.2.2.1.2.1.2.2.1.2	0.305555555555556	.	197640001	197840000	#9191FF	1	0.375
chr1	197840001	198080000	B.2.1.1.1.1.2.1.1.2.1	0.241545893719807	.	197840001	198080000	#4848FF	1	0.25
chr1	198080001	198320000	B.2.1.1.1.2.2.1.1.2	0.222222222222222	.	198080001	198320000	#4848FF	1	0.25
chr1	198320001	198480000	B.2.2.1.2.1.1.2.1.1.2.1	0.0555555555555556	.	198320001	198480000	#0000FF	1	0.125
chr1	198480001	198640000	B.2.1.2.2.2.1.2.2.1.1	0.0942028985507246	.	198480001	198640000	#4848FF	1	0.25
chr1	198640001	198760000	B.1.2.2.1.1.2.2.2	0.310386473429952	.	198640001	198760000	#9191FF	1	0.375
chr1	198760001	199080000	B.2.2.1.2.2.2.2.2	0.0265700483091787	.	198760001	199080000	#0000FF	1	0.125
chr1	199080001	199560000	B.2.2.1.2.1.1.1.2	0.0579710144927536	.	199080001	199560000	#0000FF	1	0.125
chr1	199560001	199840000	B.1.1.2.2.2.1.1.1	0.380434782608696	.	199560001	199840000	#DADAFF	1	0.5
chr1	199840001	200080000	B.1.1.1.2.1.1.2.2.1.2	0.442028985507246	.	199840001	200080000	#DADAFF	1	0.5
chr1	200080001	200240000	A.2.2.1.2.2.2.2.1.1.1	0.536231884057971	.	200080001	200240000	#FFDADA	1	0.625
chr1	200240001	200520000	A.1.2.1.2.1.2.1.1	0.822463768115942	.	200240001	200520000	#FF4848	1	0.875
chr1	200520001	200840000	A.1.1.2.2.1.1.2.2.2	0.905797101449275	.	200520001	200840000	#FF0000	1	1
chr1	200840001	201320000	A.1.1.1.1.1.2.2.1	0.995169082125604	.	200840001	201320000	#FF0000	1	1
chr1	201320001	201400000	A.1.2.2.1.1.2.2.1.1	0.778985507246377	.	201320001	201400000	#FF4848	1	0.875
chr1	201400001	201640000	A.1.1.2.2.1.1.1.2.2	0.910628019323672	.	201400001	201640000	#FF0000	1	1
chr1	201640001	201760000	A.1.2.1.2.2.1.2.1.1	0.809178743961353	.	201640001	201760000	#FF4848	1	0.875
chr1	201760001	202080000	A.1.1.1.1.2.2.2.1	0.981884057971015	.	201760001	202080000	#FF0000	1	1
chr1	202080001	202400000	A.1.1.1.1.1.2.2.2	0.993961352657005	.	202080001	202400000	#FF0000	1	1
chr1	202400001	202480000	A.2.2.1.2.1.2.1.2	0.548309178743961	.	202400001	202480000	#FFDADA	1	0.625
chr1	202480001	202680000	A.1.2.1.2.2.1.2.1.2	0.807971014492754	.	202480001	202680000	#FF4848	1	0.875
chr1	202680001	202920000	A.1.1.1.1.2.2.2.2	0.980676328502415	.	202680001	202920000	#FF0000	1	1
chr1	202920001	203240000	A.1.1.1.1.1.2.1.2	0.996376811594203	.	202920001	203240000	#FF0000	1	1
chr1	203240001	203480000	A.1.2.1.2.2.2.1.2.2	0.803140096618358	.	203240001	203480000	#FF4848	1	0.875
chr1	203480001	203840000	A.1.1.1.2.1.2.1.2.2	0.972222222222222	.	203480001	203840000	#FF0000	1	1
chr1	203840001	204040000	A.1.2.1.1.1.1.2.1.1.1	0.881642512077295	.	203840001	204040000	#FF4848	1	0.875
chr1	204040001	204560000	A.1.1.1.1.1.1.1	1	.	204040001	204560000	#FF0000	1	1
chr1	204560001	204760000	A.1.1.2.2.1.2.2.2.2	0.89975845410628	.	204560001	204760000	#FF0000	1	1
chr1	204760001	204920000	A.1.2.2.1.1.1.2.1.2.1	0.791062801932367	.	204760001	204920000	#FF4848	1	0.875
chr1	204920001	205040000	A.1.2.2.1.1.2.2.1.2	0.777777777777778	.	204920001	205040000	#FF4848	1	0.875
chr1	205040001	205320000	A.1.1.1.2.1.2.1.2.1	0.973429951690821	.	205040001	205320000	#FF0000	1	1
chr1	205320001	205520000	A.1.1.2.2.1.2.2.2.1	0.900966183574879	.	205320001	205520000	#FF0000	1	1
chr1	205520001	205760000	A.1.1.2.2.1.2.2.1	0.902173913043478	.	205520001	205760000	#FF0000	1	1
chr1	205760001	205920000	A.1.2.1.2.2.2.1.2.1	0.804347826086957	.	205760001	205920000	#FF4848	1	0.875
chr1	205920001	205960000	B.1.1.2.1.1.1.2.1	0.420289855072464	.	205920001	205960000	#DADAFF	1	0.5
chr1	206080001	206120000	B.1.1.2.1.1.1.2.1	0.420289855072464	.	206080001	206120000	#DADAFF	1	0.5
chr1	206160001	206200000	B.1.1.2.1.1.1.2.1	0.420289855072464	.	206160001	206200000	#DADAFF	1	0.5
chr1	206200001	206360000	A.2.1.2.1.1.1.1.1	0.661835748792271	.	206200001	206360000	#FF9191	1	0.75
chr1	206480001	206560000	B.1.1.2.1.1.1.2.2	0.419082125603865	.	206480001	206560000	#DADAFF	1	0.5
chr1	206560001	206920000	A.1.2.1.2.2.1.2.2	0.806763285024155	.	206560001	206920000	#FF4848	1	0.875
chr1	206920001	207240000	A.2.1.2.1.1.2.1.1.1	0.652173913043478	.	206920001	207240000	#FF9191	1	0.75
chr1	207240001	207640000	A.2.2.1.2.2.2.2.2.1.1.2	0.531400966183575	.	207240001	207640000	#FFDADA	1	0.625
chr1	207640001	207760000	A.2.2.2.2.1.2.1.1.1.2	0.484299516908213	.	207640001	207760000	#FFDADA	1	0.625
chr1	207760001	207920000	A.2.2.2.2.1.1.1.1	0.496376811594203	.	207760001	207920000	#FFDADA	1	0.625
chr1	207920001	208400000	A.2.1.1.2.1.2.1.1.1	0.68719806763285	.	207920001	208400000	#FF9191	1	0.75
chr1	208400001	208480000	B.1.1.2.1.2.2.2.1	0.404589371980676	.	208400001	208480000	#DADAFF	1	0.5
chr1	208480001	208880000	B.1.2.1.1.1.1.1.2	0.36231884057971	.	208480001	208880000	#9191FF	1	0.375
chr1	208880001	209320000	B.2.1.1.1.1.2.1.1.1.2	0.242753623188406	.	208880001	209320000	#4848FF	1	0.25
chr1	209320001	209480000	B.1.1.2.1.1.1.1.1	0.422705314009662	.	209320001	209480000	#DADAFF	1	0.5
chr1	209480001	209760000	A.2.2.1.1.1.1.1.2.2	0.585748792270531	.	209480001	209760000	#FFDADA	1	0.625
chr1	209760001	210040000	A.2.2.1.2.2.2.1.2	0.53743961352657	.	209760001	210040000	#FFDADA	1	0.625
chr1	210040001	210120000	B.1.1.1.1.1.2.1	0.45048309178744	.	210040001	210120000	#DADAFF	1	0.5
chr1	210120001	210520000	B.1.1.1.2.1.2.1.1	0.439613526570048	.	210120001	210520000	#DADAFF	1	0.5
chr1	210520001	210920000	B.1.2.1.1.1.2.2.2.1	0.352657004830918	.	210520001	210920000	#9191FF	1	0.375
chr1	210920001	211040000	B.2.1.1.1.1.2.1.2.1.1.1	0.239130434782609	.	210920001	211040000	#4848FF	1	0.25
chr1	211040001	211400000	B.2.1.2.2.1.2.1.2.1.1.1	0.114734299516908	.	211040001	211400000	#4848FF	1	0.25
chr1	211400001	211640000	A.1.2.2.2.2.2.2.1	0.730676328502415	.	211400001	211640000	#FF4848	1	0.875
chr1	211640001	211880000	A.2.1.2.1.1.1.1.2.2.1	0.659420289855073	.	211640001	211880000	#FF9191	1	0.75
chr1	211880001	212160000	A.2.1.2.1.1.2.2.1.2	0.642512077294686	.	211880001	212160000	#FF9191	1	0.75
chr1	212160001	212520000	A.2.1.1.2.1.1.2.1.1	0.692028985507246	.	212160001	212520000	#FF9191	1	0.75
chr1	212520001	212640000	A.2.1.2.1.1.2.1.1.2	0.650966183574879	.	212520001	212640000	#FF9191	1	0.75
chr1	212640001	213000000	A.1.1.2.2.1.1.2.2.1	0.907004830917874	.	212640001	213000000	#FF0000	1	1
chr1	213000001	213200000	A.1.1.2.2.1.1.2.1.2	0.908212560386473	.	213000001	213200000	#FF0000	1	1
chr1	213200001	213600000	A.2.2.1.2.2.2.1.1.2	0.538647342995169	.	213200001	213600000	#FFDADA	1	0.625
chr1	213600001	213680000	B.1.2.2.1.1.1.1	0.322463768115942	.	213600001	213680000	#9191FF	1	0.375
chr1	213680001	214000000	B.1.1.2.1.2.1.1	0.41304347826087	.	213680001	214000000	#DADAFF	1	0.5
chr1	214000001	214120000	B.1.2.1.1.1.1.2.1.2	0.359903381642512	.	214000001	214120000	#9191FF	1	0.375
chr1	214120001	214520000	A.2.2.1.1.1.1.1.2.1	0.58695652173913	.	214120001	214520000	#FFDADA	1	0.625
chr1	214520001	214840000	A.2.1.1.2.1.2.2.2	0.679951690821256	.	214520001	214840000	#FF9191	1	0.75
chr1	214840001	215240000	B.2.1.2.2.2.1.2.2.1.2	0.0929951690821256	.	214840001	215240000	#4848FF	1	0.25
chr1	215240001	215400000	B.2.2.1.2.1.1.2.1.2.2	0.0507246376811594	.	215240001	215400000	#0000FF	1	0.125
chr1	215400001	215680000	B.2.2.1.2.2.1.1.1.1	0.0398550724637681	.	215400001	215680000	#0000FF	1	0.125
chr1	215680001	215920000	B.1.2.2.1.2.2.1.2.1	0.301932367149758	.	215680001	215920000	#9191FF	1	0.375
chr1	215920001	216240000	B.2.1.2.2.2.1.1.2.1	0.101449275362319	.	215920001	216240000	#4848FF	1	0.25
chr1	216240001	216360000	B.2.1.1.1.1.2.1.2.1.2.1.1	0.236714975845411	.	216240001	216360000	#4848FF	1	0.25
chr1	216360001	216560000	B.2.1.1.1.1.2.1.2.1.2.1.2	0.235507246376812	.	216360001	216560000	#4848FF	1	0.25
chr1	216560001	216720000	B.2.1.2.2.2.1.1.1	0.102657004830918	.	216560001	216720000	#4848FF	1	0.25
chr1	216720001	216880000	B.2.1.2.2.2.1.2.1.1.1.1	0.0990338164251208	.	216720001	216880000	#4848FF	1	0.25
chr1	216880001	217200000	B.1.2.2.1.1.1.2.1	0.321256038647343	.	216880001	217200000	#9191FF	1	0.375
chr1	217200001	217560000	B.2.1.2.2.2.1.2.2.2.2	0.0905797101449275	.	217200001	217560000	#4848FF	1	0.25
chr1	217560001	217800000	B.2.1.2.2.2.2.1	0.0893719806763285	.	217560001	217800000	#4848FF	1	0.25
chr1	217800001	217960000	B.2.1.2.2.2.2.2.2.1	0.0869565217391304	.	217800001	217960000	#4848FF	1	0.25
chr1	217960001	218120000	B.2.1.2.2.2.1.2.1.1.1.2	0.0978260869565217	.	217960001	218120000	#4848FF	1	0.25
chr1	218120001	218440000	B.2.1.2.2.2.1.2.1.1.2	0.0966183574879227	.	218120001	218440000	#4848FF	1	0.25
chr1	218440001	218760000	B.2.1.1.1.2.2.2.2	0.213768115942029	.	218440001	218760000	#4848FF	1	0.25
chr1	218760001	219000000	B.2.2.1.2.2.1.1.2.2	0.036231884057971	.	218760001	219000000	#0000FF	1	0.125
chr1	219000001	219280000	B.2.2.2.2.1.2.2	0.00845410628019324	.	219000001	219280000	#0000FF	1	0.125
chr1	219280001	219720000	B.2.2.1.2.2.1.1.1.2	0.0386473429951691	.	219280001	219720000	#0000FF	1	0.125
chr1	219720001	220000000	B.2.1.2.2.2.2.2.2.2	0.0857487922705314	.	219720001	220000000	#4848FF	1	0.25
chr1	220000001	220400000	A.2.1.2.1.2.2.2.1.2	0.626811594202899	.	220000001	220400000	#FF9191	1	0.75
chr1	220400001	221000000	A.2.2.1.2.2.2.1.1.1	0.539855072463768	.	220400001	221000000	#FFDADA	1	0.625
chr1	221000001	221360000	B.2.2.1.2.1.1.2.2.1	0.0495169082125604	.	221000001	221360000	#0000FF	1	0.125
chr1	221360001	221600000	B.2.1.2.2.2.2.2.1	0.0881642512077295	.	221360001	221600000	#4848FF	1	0.25
chr1	221600001	221880000	B.2.2.1.2.1.1.2.2.2	0.0483091787439614	.	221600001	221880000	#0000FF	1	0.125
chr1	221880001	222040000	B.1.2.2.1.2.1.2.1	0.307971014492754	.	221880001	222040000	#9191FF	1	0.375
chr1	222040001	222360000	B.2.1.1.1.1.2.1.2.1.2.2	0.234299516908213	.	222040001	222360000	#4848FF	1	0.25
chr1	222360001	222680000	B.1.2.2.1.1.1.2.2.2.2.2	0.314009661835749	.	222360001	222680000	#9191FF	1	0.375
chr1	222680001	222880000	A.2.2.1.2.2.2.2.1.1.2	0.535024154589372	.	222680001	222880000	#FFDADA	1	0.625
chr1	222880001	223280000	A.1.2.2.2.2.2.1	0.731884057971015	.	222880001	223280000	#FF4848	1	0.875
chr1	223280001	223680000	A.2.1.1.2.1.2.1.1.2.2	0.684782608695652	.	223280001	223680000	#FF9191	1	0.75
chr1	223680001	223840000	A.2.2.2.2.1.1.1.2	0.495169082125604	.	223680001	223840000	#FFDADA	1	0.625
chr1	223840001	224080000	A.1.2.1.2.1.2.2.2.1.2	0.815217391304348	.	223840001	224080000	#FF4848	1	0.875
chr1	224080001	224200000	B.1.1.1.1.1.2.2	0.449275362318841	.	224080001	224200000	#DADAFF	1	0.5
chr1	224200001	224640000	A.1.1.2.2.1.1.2.1.1	0.909420289855073	.	224200001	224640000	#FF0000	1	1
chr1	224640001	225120000	A.1.2.1.2.1.1.1.1.2.2.1	0.827294685990338	.	224640001	225120000	#FF4848	1	0.875
chr1	225120001	225320000	B.1.1.2.1.2.1.2	0.411835748792271	.	225120001	225320000	#DADAFF	1	0.5
chr1	225320001	225600000	A.2.2.1.2.1.1.1.1.1.1	0.560386473429952	.	225320001	225600000	#FFDADA	1	0.625
chr1	225600001	225960000	A.1.1.2.2.1.1.1.2.1.2.2	0.911835748792271	.	225600001	225960000	#FF0000	1	1
chr1	225960001	226240000	A.1.1.2.2.1.1.1.2.1.2.1	0.91304347826087	.	225960001	226240000	#FF0000	1	1
chr1	226240001	226600000	A.1.1.1.1.1.2.1.1	0.997584541062802	.	226240001	226600000	#FF0000	1	1
chr1	226600001	226840000	A.1.1.2.2.1.2.1.1	0.904589371980676	.	226600001	226840000	#FF0000	1	1
chr1	226840001	227200000	A.1.2.2.1.1.1.2.1.1	0.792270531400966	.	226840001	227200000	#FF4848	1	0.875
chr1	227200001	227400000	A.2.1.2.2.2.1.2.1.1.1	0.605072463768116	.	227200001	227400000	#FF9191	1	0.75
chr1	227400001	227640000	A.2.1.1.1.1.1.2.1.2.2	0.722222222222222	.	227400001	227640000	#FF9191	1	0.75
chr1	227640001	227880000	A.2.2.1.2.1.2.2.1	0.547101449275362	.	227640001	227880000	#FFDADA	1	0.625
chr1	227880001	228160000	A.2.1.1.1.1.1.1.2.2	0.725845410628019	.	227880001	228160000	#FF9191	1	0.75
chr1	228160001	228240000	A.2.1.1.1.2.2.1.2.1.1	0.707729468599034	.	228160001	228240000	#FF9191	1	0.75
chr1	228240001	228400000	A.1.2.1.1.2.2.2.2.2	0.830917874396135	.	228240001	228400000	#FF4848	1	0.875
chr1	228400001	228760000	A.1.2.2.1.1.1.1.1.2.1	0.797101449275362	.	228400001	228760000	#FF4848	1	0.875
chr1	228760001	229400000	A.1.1.2.2.2.1.2.1.1.1	0.896135265700483	.	228760001	229400000	#FF0000	1	1
chr1	229400001	229680000	A.1.1.2.1.2.1.1.1	0.939613526570048	.	229400001	229680000	#FF0000	1	1
chr1	229680001	229760000	A.2.1.2.2.1.1.1.1	0.621980676328502	.	229680001	229760000	#FF9191	1	0.75
chr1	229760001	230080000	A.2.1.1.1.1.1.2.1.1	0.72463768115942	.	229760001	230080000	#FF9191	1	0.75
chr1	230080001	230320000	A.2.1.1.1.1.1.2.2	0.721014492753623	.	230080001	230320000	#FF9191	1	0.75
chr1	230320001	230480000	A.2.1.1.1.2.2.2.1.1.1	0.701690821256039	.	230320001	230480000	#FF9191	1	0.75
chr1	230480001	231000000	A.1.2.1.2.2.2.2	0.801932367149758	.	230480001	231000000	#FF4848	1	0.875
chr1	231000001	231400000	A.2.1.2.1.1.2.1.2.2.1	0.646135265700483	.	231000001	231400000	#FF9191	1	0.75
chr1	231400001	231760000	A.2.1.1.2.1.2.1.2.1	0.683574879227053	.	231400001	231760000	#FF9191	1	0.75
chr1	231760001	232080000	A.2.2.1.2.1.1.2.1.1.2	0.553140096618358	.	231760001	232080000	#FFDADA	1	0.625
chr1	232080001	232280000	A.2.2.1.2.1.1.2.1.2	0.551932367149758	.	232080001	232280000	#FFDADA	1	0.625
chr1	232280001	232760000	A.2.1.2.1.1.1.2.1.2	0.655797101449275	.	232280001	232760000	#FF9191	1	0.75
chr1	232760001	233200000	A.2.2.1.2.1.1.2.2	0.550724637681159	.	232760001	233200000	#FFDADA	1	0.625
chr1	233200001	233440000	A.2.1.2.1.1.1.1.2.1	0.660628019323672	.	233200001	233440000	#FF9191	1	0.75
chr1	233440001	233600000	A.2.2.1.2.1.1.1.1.1.2	0.559178743961353	.	233440001	233600000	#FFDADA	1	0.625
chr1	233600001	234200000	A.2.2.2.2.1.1.2.2.1.1	0.492753623188406	.	233600001	234200000	#FFDADA	1	0.625
chr1	234200001	234640000	A.2.1.2.1.1.1.1.2.2.2	0.658212560386473	.	234200001	234640000	#FF9191	1	0.75
chr1	234640001	234880000	A.1.2.2.2.2.1.1.2.1	0.73792270531401	.	234640001	234880000	#FF4848	1	0.875
chr1	234880001	234960000	A.2.2.1.2.1.2.1.1	0.54951690821256	.	234880001	234960000	#FFDADA	1	0.625
chr1	234960001	235200000	A.1.2.1.2.1.1.1.1.2.1	0.828502415458937	.	234960001	235200000	#FF4848	1	0.875
chr1	235240001	235320000	A.1.2.1.2.1.1.1.1.2.1	0.828502415458937	.	235240001	235320000	#FF4848	1	0.875
chr1	235320001	235640000	A.1.1.2.2.1.1.1.1	0.915458937198068	.	235320001	235640000	#FF0000	1	1
chr1	235640001	236200000	A.1.2.1.2.1.1.1.1.2.2.2	0.826086956521739	.	235640001	236200000	#FF4848	1	0.875
chr1	236200001	236480000	A.2.1.1.2.1.1.1.1.2	0.694444444444444	.	236200001	236480000	#FF9191	1	0.75
chr1	236480001	236760000	A.2.1.1.2.1.2.2.1	0.681159420289855	.	236480001	236760000	#FF9191	1	0.75
chr1	236760001	237080000	A.2.1.2.1.2.2.2.2.2	0.623188405797101	.	236760001	237080000	#FF9191	1	0.75
chr1	237080001	237360000	B.1.1.2.2.2.2.2.1	0.365942028985507	.	237080001	237360000	#DADAFF	1	0.5
chr1	237360001	237520000	B.1.2.2.1.1.1.2.2.1.1	0.320048309178744	.	237360001	237520000	#9191FF	1	0.375
chr1	237520001	237720000	B.2.1.1.1.1.1.2.1.2.2	0.246376811594203	.	237520001	237720000	#4848FF	1	0.25
chr1	237720001	237960000	B.2.1.1.1.1.1.1.2	0.25	.	237720001	237960000	#4848FF	1	0.25
chr1	237960001	238320000	B.2.2.1.2.2.1.1.2.1	0.03743961352657	.	237960001	238320000	#0000FF	1	0.125
chr1	238320001	238640000	B.2.1.1.1.1.2.1.2.1.1.2	0.23792270531401	.	238320001	238640000	#4848FF	1	0.25
chr1	238640001	238880000	B.2.1.2.2.2.1.1.2.2	0.10024154589372	.	238640001	238880000	#4848FF	1	0.25
chr1	238880001	239200000	B.2.2.1.2.1.1.1.1	0.0591787439613527	.	238880001	239200000	#0000FF	1	0.125
chr1	239200001	239400000	B.1.2.2.1.1.1.2.2.2.2.1.1	0.316425120772947	.	239200001	239400000	#9191FF	1	0.375
chr1	239400001	239720000	B.2.1.1.1.1.1.2.1.2.1	0.247584541062802	.	239400001	239720000	#4848FF	1	0.25
chr1	239720001	240040000	B.2.1.2.2.2.1.2.2.2.1	0.0917874396135266	.	239720001	240040000	#4848FF	1	0.25
chr1	240040001	240160000	B.1.2.2.1.1.1.2.2.2.2.1.2	0.315217391304348	.	240040001	240160000	#9191FF	1	0.375
chr1	240160001	240360000	B.1.2.2.1.1.1.2.2.2.1	0.317632850241546	.	240160001	240360000	#9191FF	1	0.375
chr1	240360001	240840000	B.2.1.2.2.2.1.2.1.2	0.0954106280193237	.	240360001	240840000	#4848FF	1	0.25
chr1	240840001	240920000	B.2.1.1.1.1.1.2.1.1	0.248792270531401	.	240840001	240920000	#4848FF	1	0.25
chr1	240920001	241160000	B.2.1.1.1.1.2.1.2.2.1	0.233091787439614	.	240920001	241160000	#4848FF	1	0.25
chr1	241160001	241360000	B.2.1.1.1.1.1.2.2	0.245169082125604	.	241160001	241360000	#4848FF	1	0.25
chr1	241360001	241760000	B.2.2.1.1.1.2.1.2	0.0748792270531401	.	241360001	241760000	#0000FF	1	0.125
chr1	241760001	242000000	B.2.1.1.1.1.2.1.2.2.2	0.231884057971014	.	241760001	242000000	#4848FF	1	0.25
chr1	242000001	242400000	B.1.1.1.2.1.2.1.2	0.438405797101449	.	242000001	242400000	#DADAFF	1	0.5
chr1	242400001	242520000	B.1.2.2.1.1.1.2.2.1.2	0.318840579710145	.	242400001	242520000	#9191FF	1	0.375
chr1	242520001	243120000	B.1.1.2.2.2.1.1.2.2	0.376811594202899	.	242520001	243120000	#DADAFF	1	0.5
chr1	243120001	243280000	B.1.1.2.1.2.2.2.2	0.403381642512077	.	243120001	243280000	#DADAFF	1	0.5
chr1	243280001	243600000	A.2.2.1.2.2.2.2.1.2	0.533816425120773	.	243280001	243600000	#FFDADA	1	0.625
chr1	243600001	243800000	A.2.1.2.1.2.2.1.1.1	0.632850241545894	.	243600001	243800000	#FF9191	1	0.75
chr1	243800001	244480000	A.1.2.2.2.2.2.2.2	0.729468599033816	.	243800001	244480000	#FF4848	1	0.875
chr1	244480001	244800000	A.2.1.1.2.1.1.2.1.2.1	0.690821256038647	.	244480001	244800000	#FF9191	1	0.75
chr1	244800001	245000000	A.1.2.2.2.2.1.1.1	0.739130434782609	.	244800001	245000000	#FF4848	1	0.875
chr1	245000001	245200000	A.1.2.1.2.1.2.2.2.2	0.814009661835749	.	245000001	245200000	#FF4848	1	0.875
chr1	245200001	245440000	A.2.2.1.2.1.1.2.1.1.1	0.554347826086957	.	245200001	245440000	#FFDADA	1	0.625
chr1	245440001	245520000	A.2.2.1.1.2.2.1.2.2.1.1	0.565217391304348	.	245440001	245520000	#FFDADA	1	0.625
chr1	245520001	246200000	A.2.1.2.1.1.1.2.2.2	0.653381642512077	.	245520001	246200000	#FF9191	1	0.75
chr1	246200001	246480000	A.2.2.2.2.1.1.2.2.2.2	0.486714975845411	.	246200001	246480000	#FFDADA	1	0.625
chr1	246480001	246640000	A.2.2.1.2.1.1.1.2	0.555555555555556	.	246480001	246640000	#FFDADA	1	0.625
chr1	246640001	247120000	A.1.2.1.2.1.1.1.2	0.82487922705314	.	246640001	247120000	#FF4848	1	0.875
chr1	247120001	247320000	A.2.1.2.1.2.2.1.2.2	0.629227053140097	.	247120001	247320000	#FF9191	1	0.75
chr1	247320001	247560000	A.2.1.2.1.2.2.1.2.1	0.630434782608696	.	247320001	247560000	#FF9191	1	0.75
chr1	247560001	247840000	B.2.1.1.1.1.2.1.1.1.1	0.243961352657005	.	247560001	247840000	#4848FF	1	0.25
chr1	247840001	248080000	B.2.2.2.1.1.2.1	0.0229468599033816	.	247840001	248080000	#0000FF	1	0.125
chr1	248080001	248280000	B.2.2.2.1.1.2.2	0.0217391304347826	.	248080001	248280000	#0000FF	1	0.125
chr1	248280001	248640000	B.2.2.2.1.1.1.2	0.0241545893719807	.	248280001	248640000	#0000FF	1	0.125
chr1	248640001	248760000	B.2.1.1.1.1.2.2	0.230676328502415	.	248640001	248760000	#4848FF	1	0.25
chr1	248760001	248920000	B.2.2.2.1.1.1.1	0.0253623188405797	.	248760001	248920000	#0000FF	1	0.125
chr1	249040001	249120000	B.2.2.2.1.1.1.1	0.0253623188405797	.	249040001	249120000	#0000FF	1	0.125
chr1	249120001	249200000	A.2.2.2.2.1.2.1.2	0.481884057971014	.	249120001	249200000	#FFDADA	1	0.625
chr2	1	80000	A.2.2.2.2.1.2.1.1	0.511061946902655	.	1	80000	#FFDADA	1	0.625
chr2	80001	240000	A.1.2.2.2.1.1.2.1.1.2	0.757743362831858	.	80001	240000	#FF4848	1	0.875
chr2	240001	720000	A.1.2.1.1.2.1.1.1.2.1.2	0.853982300884956	.	240001	720000	#FF4848	1	0.875
chr2	720001	1120000	A.1.2.1.1.2.1.2.1	0.845132743362832	.	720001	1120000	#FF4848	1	0.875
chr2	1120001	1320000	A.2.1.1.1.2.2.2.2.2.1.2	0.682522123893805	.	1120001	1320000	#FF9191	1	0.75
chr2	1320001	1440000	A.2.2.1.1.1.2.1.1.2.1	0.600663716814159	.	1320001	1440000	#FFDADA	1	0.625
chr2	1440001	1600000	A.2.1.1.1.2.2.1.2.2	0.691371681415929	.	1440001	1600000	#FF9191	1	0.75
chr2	1600001	1840000	A.1.2.1.1.2.1.1.1.1.2	0.856194690265487	.	1600001	1840000	#FF4848	1	0.875
chr2	1840001	2120000	A.1.2.2.2.1.1.2.1.1.1.1	0.759955752212389	.	1840001	2120000	#FF4848	1	0.875
chr2	2120001	2320000	A.2.1.2.2.2.2.2.1.1	0.618362831858407	.	2120001	2320000	#FF9191	1	0.75
chr2	2320001	2480000	A.2.2.1.1.1.1.1.2.1	0.61283185840708	.	2320001	2480000	#FFDADA	1	0.625
chr2	2480001	2920000	A.2.1.1.1.2.2.2.2.1.2	0.684734513274336	.	2480001	2920000	#FF9191	1	0.75
chr2	2920001	3200000	A.2.1.1.2.1.2.2.2.1	0.672566371681416	.	2920001	3200000	#FF9191	1	0.75
chr2	3200001	3280000	A.2.2.1.1.1.2.1.1.1.1	0.60287610619469	.	3200001	3280000	#FFDADA	1	0.625
chr2	3280001	3680000	A.1.2.1.2.1.2.2.2	0.825221238938053	.	3280001	3680000	#FF4848	1	0.875
chr2	3680001	3960000	A.2.2.1.2.2.2.1.2	0.547566371681416	.	3680001	3960000	#FFDADA	1	0.625
chr2	3960001	4240000	B.2.1.2.1.1.1.2.2.1	0.188053097345133	.	3960001	4240000	#4848FF	1	0.25
chr2	4240001	4480000	B.2.2.1.1.2.1.2.2.1.2	0.0873893805309734	.	4240001	4480000	#0000FF	1	0.125
chr2	4480001	4640000	B.2.2.1.2.2.2.2	0.0376106194690266	.	4480001	4640000	#0000FF	1	0.125
chr2	4640001	5000000	B.2.2.1.1.2.1.2.1.1	0.0907079646017699	.	4640001	5000000	#0000FF	1	0.125
chr2	5000001	5040000	B.2.1.1.1.2.1.1.2.1	0.276548672566372	.	5000001	5040000	#4848FF	1	0.25
chr2	5080001	5160000	B.2.1.1.1.2.1.1.2.1	0.276548672566372	.	5080001	5160000	#4848FF	1	0.25
chr2	5160001	5520000	B.2.1.2.1.2.1.1.2	0.176991150442478	.	5160001	5520000	#4848FF	1	0.25
chr2	5520001	5680000	B.1.2.1.2.2.2.1.2.2	0.345132743362832	.	5520001	5680000	#9191FF	1	0.375
chr2	5680001	5840000	B.1.2.1.2.2.1.2.1	0.350663716814159	.	5680001	5840000	#9191FF	1	0.375
chr2	5840001	6000000	B.1.2.1.2.1.2.1.2.2.1	0.358407079646018	.	5840001	6000000	#9191FF	1	0.375
chr2	6000001	6160000	B.1.1.2.1.1.2.2.2	0.446902654867257	.	6000001	6160000	#DADAFF	1	0.5
chr2	6160001	6320000	B.2.1.1.1.2.1.2	0.274336283185841	.	6160001	6320000	#4848FF	1	0.25
chr2	6320001	6720000	B.2.2.1.1.2.1.1.2.1	0.0929203539823009	.	6320001	6720000	#0000FF	1	0.125
chr2	6720001	7000000	B.1.2.1.2.2.2.1.1	0.348451327433628	.	6720001	7000000	#9191FF	1	0.375
chr2	7000001	7240000	A.2.2.1.2.1.1.2.1.2.2	0.567477876106195	.	7000001	7240000	#FFDADA	1	0.625
chr2	7240001	7360000	A.2.2.1.2.2.2.2.1	0.54646017699115	.	7240001	7360000	#FFDADA	1	0.625
chr2	7360001	7480000	A.2.2.1.2.2.2.2.2.2	0.544247787610619	.	7360001	7480000	#FFDADA	1	0.625
chr2	7480001	7640000	A.2.2.1.2.1.1.2.2.2	0.565265486725664	.	7480001	7640000	#FFDADA	1	0.625
chr2	7640001	7800000	A.2.2.1.2.1.1.2.2.1	0.566371681415929	.	7640001	7800000	#FFDADA	1	0.625
chr2	7800001	8040000	A.2.1.1.2.2.2.2	0.665929203539823	.	7800001	8040000	#FF9191	1	0.75
chr2	8040001	8320000	A.1.2.2.2.1.1.1.2	0.761061946902655	.	8040001	8320000	#FF4848	1	0.875
chr2	8320001	8400000	A.2.2.1.1.1.2.1.2.1	0.598451327433628	.	8320001	8400000	#FFDADA	1	0.625
chr2	8400001	8520000	A.2.1.2.2.2.2.2.1.2	0.617256637168142	.	8400001	8520000	#FF9191	1	0.75
chr2	8520001	8680000	A.2.1.2.2.2.2.1.2	0.619469026548673	.	8520001	8680000	#FF9191	1	0.75
chr2	8680001	8920000	A.1.2.2.2.1.1.2.1.2.2.2	0.753318584070796	.	8680001	8920000	#FF4848	1	0.875
chr2	8920001	9280000	A.1.1.2.2.2.2.1.2.2.1.1.2	0.88716814159292	.	8920001	9280000	#FF0000	1	1
chr2	9280001	9560000	A.1.1.2.2.2.1.2.1.2.1	0.89712389380531	.	9280001	9560000	#FF0000	1	1
chr2	9560001	9880000	A.1.1.1.1.2.1.2.2	0.982300884955752	.	9560001	9880000	#FF0000	1	1
chr2	9880001	10200000	A.1.1.1.2.1.2.1.1.1	0.966814159292035	.	9880001	10200000	#FF0000	1	1
chr2	10200001	10400000	A.1.1.2.1.1.1.1.1.2.1	0.948008849557522	.	10200001	10400000	#FF0000	1	1
chr2	10400001	10600000	A.1.1.2.2.2.1.2.2	0.894911504424779	.	10400001	10600000	#FF0000	1	1
chr2	10600001	10920000	A.1.1.1.1.2.2.2.1	0.978982300884956	.	10600001	10920000	#FF0000	1	1
chr2	10920001	11320000	A.1.1.1.2.1.1.1.2.1	0.973451327433628	.	10920001	11320000	#FF0000	1	1
chr2	11320001	11600000	A.1.1.1.2.1.1.1.2.2	0.972345132743363	.	11320001	11600000	#FF0000	1	1
chr2	11600001	11880000	A.1.2.1.2.1.1.2.2	0.831858407079646	.	11600001	11880000	#FF4848	1	0.875
chr2	11880001	12280000	A.2.2.1.2.2.2.1.1	0.548672566371681	.	11880001	12280000	#FFDADA	1	0.625
chr2	12280001	12400000	B.1.1.2.1.1.1.1.2	0.45353982300885	.	12280001	12400000	#DADAFF	1	0.5
chr2	12400001	12640000	B.1.2.1.2.1.2.1.1.1.2	0.36283185840708	.	12400001	12640000	#9191FF	1	0.375
chr2	12640001	12960000	B.1.2.1.2.1.2.1.2.1.1	0.360619469026549	.	12640001	12960000	#9191FF	1	0.375
chr2	12960001	13160000	B.1.2.2.2.1.1.2.1.2	0.311946902654867	.	12960001	13160000	#9191FF	1	0.375
chr2	13160001	13520000	B.2.2.2.2.1.2.2	0.00663716814159292	.	13160001	13520000	#0000FF	1	0.125
chr2	13520001	13800000	B.2.2.2.2.1.2.1	0.00774336283185841	.	13520001	13800000	#0000FF	1	0.125
chr2	13800001	14000000	B.2.2.2.1.2.1.2.2.2.1.2	0.0176991150442478	.	13800001	14000000	#0000FF	1	0.125
chr2	14000001	14280000	B.2.2.2.1.2.1.2.2.2.2	0.0165929203539823	.	14000001	14280000	#0000FF	1	0.125
chr2	14280001	14560000	B.2.1.2.2.2.1.2.2.1.2	0.11283185840708	.	14280001	14560000	#4848FF	1	0.25
chr2	14560001	15160000	B.2.2.1.1.2.1.2.1.2	0.0896017699115044	.	14560001	15160000	#0000FF	1	0.125
chr2	15160001	15400000	B.1.2.2.2.1.2.1.2	0.308628318584071	.	15160001	15400000	#9191FF	1	0.375
chr2	15400001	15480000	B.1.2.2.2.1.1.1	0.314159292035398	.	15400001	15480000	#9191FF	1	0.375
chr2	15480001	15760000	B.1.2.1.2.1.2.2.2.2	0.353982300884956	.	15480001	15760000	#9191FF	1	0.375
chr2	15760001	16120000	A.1.2.2.2.2.2.1.2	0.735619469026549	.	15760001	16120000	#FF4848	1	0.875
chr2	16120001	16280000	A.1.2.2.2.1.1.1.1	0.76216814159292	.	16120001	16280000	#FF4848	1	0.875
chr2	16320001	16480000	A.1.2.2.2.1.1.1.1	0.76216814159292	.	16320001	16480000	#FF4848	1	0.875
chr2	16480001	16720000	A.2.2.2.1.1.1.2.2.1	0.538716814159292	.	16480001	16720000	#FFDADA	1	0.625
chr2	16720001	16960000	B.1.2.1.2.1.2.1.2.1.2	0.359513274336283	.	16720001	16960000	#9191FF	1	0.375
chr2	16960001	17640000	B.2.2.2.1.2.2.1	0.0154867256637168	.	16960001	17640000	#0000FF	1	0.125
chr2	17640001	17960000	B.1.1.1.2.2.2.1.1	0.463495575221239	.	17640001	17960000	#DADAFF	1	0.5
chr2	17960001	18120000	B.1.2.1.2.1.2.2.2.1	0.355088495575221	.	17960001	18120000	#9191FF	1	0.375
chr2	18120001	18280000	B.2.1.2.1.2.1.2.2.2	0.173672566371681	.	18120001	18280000	#4848FF	1	0.25
chr2	18280001	18560000	B.2.2.2.1.2.1.2.2.2.1.1	0.0188053097345133	.	18280001	18560000	#0000FF	1	0.125
chr2	18560001	18720000	B.2.1.2.1.2.1.2.2.1	0.174778761061947	.	18560001	18720000	#4848FF	1	0.25
chr2	18720001	18880000	B.2.2.1.1.2.1.1.2.2	0.0918141592920354	.	18720001	18880000	#0000FF	1	0.125
chr2	18880001	19280000	B.2.2.1.1.2.1.1.1	0.0940265486725664	.	18880001	19280000	#0000FF	1	0.125
chr2	19280001	19480000	B.2.1.2.2.2.2.1.1.1.2.2	0.107300884955752	.	19280001	19480000	#4848FF	1	0.25
chr2	19480001	19600000	B.2.1.1.1.2.1.1.2.2	0.275442477876106	.	19480001	19600000	#4848FF	1	0.25
chr2	19600001	19840000	B.2.2.1.1.2.1.2.2.1.1	0.0884955752212389	.	19600001	19840000	#0000FF	1	0.125
chr2	19840001	20120000	B.1.2.1.2.2.1.2.2	0.349557522123894	.	19840001	20120000	#9191FF	1	0.375
chr2	20120001	20560000	A.1.1.2.2.1.2.1	0.907079646017699	.	20120001	20560000	#FF0000	1	1
chr2	20560001	20840000	A.2.1.1.2.2.2.1.2.2	0.667035398230089	.	20560001	20840000	#FF9191	1	0.75
chr2	20840001	21080000	B.1.2.2.2.1.1.2.1.1	0.313053097345133	.	20840001	21080000	#9191FF	1	0.375
chr2	21080001	21200000	B.2.1.1.1.2.1.1.1	0.277654867256637	.	21080001	21200000	#4848FF	1	0.25
chr2	21200001	21520000	B.2.1.2.2.2.2.1.2.1	0.105088495575221	.	21200001	21520000	#4848FF	1	0.25
chr2	21520001	21680000	B.2.1.2.2.2.1.2.2.1.1.2	0.113938053097345	.	21520001	21680000	#4848FF	1	0.25
chr2	21680001	21840000	B.2.2.1.1.2.1.2.2.2	0.086283185840708	.	21680001	21840000	#0000FF	1	0.125
chr2	21840001	21960000	B.2.1.2.2.2.2.1.2.2	0.103982300884956	.	21840001	21960000	#4848FF	1	0.25
chr2	21960001	22240000	B.2.2.2.1.2.1.2.1	0.0221238938053097	.	21960001	22240000	#0000FF	1	0.125
chr2	22240001	22520000	B.2.1.2.2.2.2.2.2.1	0.100663716814159	.	22240001	22520000	#4848FF	1	0.25
chr2	22520001	22680000	B.2.1.2.2.2.1.2.2.1.1.1	0.115044247787611	.	22520001	22680000	#4848FF	1	0.25
chr2	22680001	22840000	B.2.1.2.2.2.2.2.2.2.1	0.0995575221238938	.	22680001	22840000	#4848FF	1	0.25
chr2	22840001	23120000	B.2.1.2.2.2.1.1.1.1	0.119469026548673	.	22840001	23120000	#4848FF	1	0.25
chr2	23120001	23560000	B.1.1.2.1.1.1.2.2	0.451327433628319	.	23120001	23560000	#DADAFF	1	0.5
chr2	23560001	24040000	A.1.2.1.2.2.2.2.2	0.809734513274336	.	23560001	24040000	#FF4848	1	0.875
chr2	24040001	24360000	A.1.1.1.2.1.1.1.1.2.2	0.974557522123894	.	24040001	24360000	#FF0000	1	1
chr2	24360001	24440000	A.1.2.2.2.1.1.2.2	0.752212389380531	.	24360001	24440000	#FF4848	1	0.875
chr2	24440001	24600000	A.1.2.2.1.2.1.1.1.2	0.779867256637168	.	24440001	24600000	#FF4848	1	0.875
chr2	24600001	24800000	A.1.2.2.2.1.1.2.1.1.1.2	0.758849557522124	.	24600001	24800000	#FF4848	1	0.875
chr2	24800001	25040000	A.1.2.2.2.1.2.1.2	0.748893805309734	.	24800001	25040000	#FF4848	1	0.875
chr2	25040001	25120000	A.2.1.1.1.2.2.1.1.2	0.69358407079646	.	25040001	25120000	#FF9191	1	0.75
chr2	25120001	25440000	A.1.1.1.1.2.1.1.2.1	0.986725663716814	.	25120001	25440000	#FF0000	1	1
chr2	25440001	25840000	A.1.1.1.1.2.2.1.1	0.981194690265487	.	25440001	25840000	#FF0000	1	1
chr2	25840001	26360000	A.1.1.1.1.1.2.2.1.1	0.993362831858407	.	25840001	26360000	#FF0000	1	1
chr2	26360001	26760000	A.1.1.1.1.1.2.2.1.2	0.992256637168142	.	26360001	26760000	#FF0000	1	1
chr2	26760001	27040000	A.1.1.2.1.2.1.1.2.1.1	0.926991150442478	.	26760001	27040000	#FF0000	1	1
chr2	27040001	27240000	A.1.1.2.1.2.1.1.2.1.2	0.925884955752212	.	27040001	27240000	#FF0000	1	1
chr2	27240001	27400000	A.1.1.2.1.2.1.1.1.1	0.930309734513274	.	27240001	27400000	#FF0000	1	1
chr2	27400001	27560000	A.1.1.2.1.2.1.1.2.2	0.924778761061947	.	27400001	27560000	#FF0000	1	1
chr2	27560001	27920000	A.1.1.1.1.1.1.2.1.2	0.996681415929204	.	27560001	27920000	#FF0000	1	1
chr2	27920001	28320000	A.1.2.1.1.2.2.2.1.1	0.839601769911504	.	27920001	28320000	#FF4848	1	0.875
chr2	28320001	28560000	A.1.2.2.1.2.2.1.1.2	0.767699115044248	.	28320001	28560000	#FF4848	1	0.875
chr2	28560001	28720000	A.2.1.1.1.2.1.2.2	0.696902654867257	.	28560001	28720000	#FF9191	1	0.75
chr2	28720001	28880000	A.1.2.2.1.2.2.2.1	0.765486725663717	.	28720001	28880000	#FF4848	1	0.875
chr2	28880001	29160000	A.1.1.2.1.1.1.2.2	0.942477876106195	.	28880001	29160000	#FF0000	1	1
chr2	29160001	29360000	A.1.2.2.1.2.2.2.2.2	0.763274336283186	.	29160001	29360000	#FF4848	1	0.875
chr2	29360001	29600000	A.1.2.2.1.2.2.1.1.1.1	0.769911504424779	.	29360001	29600000	#FF4848	1	0.875
chr2	29600001	29840000	A.2.2.1.1.1.2.2.2.2.1	0.591814159292035	.	29600001	29840000	#FFDADA	1	0.625
chr2	29840001	29960000	A.2.2.2.2.1.2.1.2	0.509955752212389	.	29840001	29960000	#FFDADA	1	0.625
chr2	29960001	30160000	A.2.2.1.1.1.2.2.2.1.2	0.592920353982301	.	29960001	30160000	#FFDADA	1	0.625
chr2	30160001	30360000	A.2.1.2.1.2.1.1.2.1	0.651548672566372	.	30160001	30360000	#FF9191	1	0.75
chr2	30360001	30520000	A.2.1.1.1.2.2.2.2.1.1	0.685840707964602	.	30360001	30520000	#FF9191	1	0.75
chr2	30520001	30880000	A.1.2.1.1.2.2.1.1	0.842920353982301	.	30520001	30880000	#FF4848	1	0.875
chr2	30880001	31160000	A.2.1.1.1.1.1.1.2.2	0.725663716814159	.	30880001	31160000	#FF9191	1	0.75
chr2	31160001	31640000	A.2.1.1.1.1.1.1.1.2	0.72787610619469	.	31160001	31640000	#FF9191	1	0.75
chr2	31640001	31840000	A.2.2.2.2.1.2.2.1	0.508849557522124	.	31640001	31840000	#FFDADA	1	0.625
chr2	31840001	32080000	A.2.2.1.1.2.2.2.1	0.579646017699115	.	31840001	32080000	#FFDADA	1	0.625
chr2	32080001	32440000	A.1.1.2.2.1.2.2.1.2.2	0.903761061946903	.	32080001	32440000	#FF0000	1	1
chr2	32440001	32520000	A.2.1.2.1.1.2.1.2	0.660398230088496	.	32440001	32520000	#FF9191	1	0.75
chr2	32520001	32760000	A.1.1.2.2.1.2.2.1.2.1	0.904867256637168	.	32520001	32760000	#FF0000	1	1
chr2	32760001	32920000	A.2.1.1.2.2.2.1.1	0.669247787610619	.	32760001	32920000	#FF9191	1	0.75
chr2	32920001	33200000	A.2.2.1.2.1.1.2.1.2.1	0.56858407079646	.	32920001	33200000	#FFDADA	1	0.625
chr2	33200001	33400000	B.1.1.1.2.2.2.1.2	0.462389380530973	.	33200001	33400000	#DADAFF	1	0.5
chr2	33400001	33600000	B.1.1.2.1.1.1.1.1	0.454646017699115	.	33400001	33600000	#DADAFF	1	0.5
chr2	33600001	33840000	A.2.2.2.1.2.1.2.2	0.524336283185841	.	33600001	33840000	#FFDADA	1	0.625
chr2	33840001	34200000	B.1.2.2.2.1.2.1.1	0.309734513274336	.	33840001	34200000	#9191FF	1	0.375
chr2	34200001	34360000	B.2.1.1.2.1.1.2.1	0.254424778761062	.	34200001	34360000	#4848FF	1	0.25
chr2	34360001	34680000	B.2.2.2.1.2.2.2	0.0143805309734513	.	34360001	34680000	#0000FF	1	0.125
chr2	34680001	35080000	B.2.2.1.1.2.2.2.2.2	0.0752212389380531	.	34680001	35080000	#0000FF	1	0.125
chr2	35080001	35280000	B.2.2.2.1.2.1.2.2.1.2	0.0199115044247788	.	35080001	35280000	#0000FF	1	0.125
chr2	35280001	35400000	B.2.1.2.2.2.2.1.1.1.1	0.109513274336283	.	35280001	35400000	#4848FF	1	0.25
chr2	35400001	35680000	B.2.2.2.1.2.1.2.2.1.1	0.0210176991150442	.	35400001	35680000	#0000FF	1	0.125
chr2	35680001	35880000	B.2.2.1.1.2.2.1.1.2	0.084070796460177	.	35680001	35880000	#0000FF	1	0.125
chr2	35880001	36000000	B.2.1.2.2.2.1.2.2.2.1	0.111725663716814	.	35880001	36000000	#4848FF	1	0.25
chr2	36000001	36080000	B.2.1.2.2.2.1.2.2.2.2	0.110619469026549	.	36000001	36080000	#4848FF	1	0.25
chr2	36080001	36560000	B.2.1.2.2.2.2.2.1.2	0.101769911504425	.	36080001	36560000	#4848FF	1	0.25
chr2	36560001	36760000	A.2.2.1.2.1.2.1.2.2	0.559734513274336	.	36560001	36760000	#FFDADA	1	0.625
chr2	36760001	37040000	A.2.1.2.2.1.1.2.1.2	0.638274336283186	.	36760001	37040000	#FF9191	1	0.75
chr2	37040001	37320000	A.1.2.1.2.1.1.1.1	0.836283185840708	.	37040001	37320000	#FF4848	1	0.875
chr2	37320001	37560000	A.1.1.2.2.1.1.2.1	0.90929203539823	.	37320001	37560000	#FF0000	1	1
chr2	37560001	37880000	A.1.2.2.2.2.2.2.1.2.2.1	0.732300884955752	.	37560001	37880000	#FF4848	1	0.875
chr2	37880001	38080000	A.2.1.2.2.1.1.2.2	0.63716814159292	.	37880001	38080000	#FF9191	1	0.75
chr2	38080001	38520000	A.1.2.1.2.1.1.2.1.2	0.832964601769911	.	38080001	38520000	#FF4848	1	0.875
chr2	38520001	38800000	A.1.2.1.2.1.1.2.1.1	0.834070796460177	.	38520001	38800000	#FF4848	1	0.875
chr2	38800001	39040000	A.1.1.2.2.1.1.2.2	0.908185840707965	.	38800001	39040000	#FF0000	1	1
chr2	39040001	39480000	A.1.1.1.2.1.1.1.1.1	0.976769911504425	.	39040001	39480000	#FF0000	1	1
chr2	39480001	39720000	A.1.2.2.2.2.2.1.1	0.736725663716814	.	39480001	39720000	#FF4848	1	0.875
chr2	39720001	40040000	A.2.2.2.1.2.1.2.1	0.525442477876106	.	39720001	40040000	#FFDADA	1	0.625
chr2	40040001	40240000	B.1.2.2.1.1.1.2.2.2	0.336283185840708	.	40040001	40240000	#9191FF	1	0.375
chr2	40240001	40640000	B.2.1.2.2.2.2.1.1.2	0.106194690265487	.	40240001	40640000	#4848FF	1	0.25
chr2	40640001	41080000	B.2.2.1.1.2.2.2.2.1	0.0763274336283186	.	40640001	41080000	#0000FF	1	0.125
chr2	41080001	41440000	B.2.2.2.1.2.1.1	0.0232300884955752	.	41080001	41440000	#0000FF	1	0.125
chr2	41440001	41720000	B.2.1.2.2.2.2.2.2.2.2	0.0984513274336283	.	41440001	41720000	#4848FF	1	0.25
chr2	41720001	42040000	B.2.1.2.2.2.2.2.1.1	0.10287610619469	.	41720001	42040000	#4848FF	1	0.25
chr2	42040001	42320000	A.2.1.1.2.1.1.2.2	0.676991150442478	.	42040001	42320000	#FF9191	1	0.75
chr2	42320001	42520000	A.1.2.2.2.1.1.2.1.2.1	0.756637168141593	.	42320001	42520000	#FF4848	1	0.875
chr2	42520001	42720000	A.1.2.1.2.2.2.1.2	0.811946902654867	.	42520001	42720000	#FF4848	1	0.875
chr2	42720001	43040000	A.1.1.1.2.1.1.1.1.2.1	0.975663716814159	.	42720001	43040000	#FF0000	1	1
chr2	43040001	43240000	A.1.1.2.2.2.2.1.2.2.2	0.884955752212389	.	43040001	43240000	#FF0000	1	1
chr2	43240001	43480000	A.1.1.2.2.1.1.1	0.910398230088496	.	43240001	43480000	#FF0000	1	1
chr2	43480001	43800000	A.1.1.2.1.2.1.2.1.1	0.923672566371681	.	43480001	43800000	#FF0000	1	1
chr2	43800001	44040000	A.1.1.2.1.1.1.1.2.2	0.944690265486726	.	43800001	44040000	#FF0000	1	1
chr2	44040001	44240000	A.1.1.2.1.2.1.2.1.2.2	0.92146017699115	.	44040001	44240000	#FF0000	1	1
chr2	44240001	44480000	A.1.1.2.1.2.1.1.1.2.2	0.928097345132743	.	44240001	44480000	#FF0000	1	1
chr2	44480001	44720000	A.1.2.1.1.2.1.1.1.1.1.2	0.857300884955752	.	44480001	44720000	#FF4848	1	0.875
chr2	44720001	44880000	A.2.1.1.1.2.1.1.2.1	0.701327433628319	.	44720001	44880000	#FF9191	1	0.75
chr2	44880001	45160000	A.1.2.2.1.2.1.2.2.2.2	0.771017699115044	.	44880001	45160000	#FF4848	1	0.875
chr2	45160001	45280000	A.2.1.1.1.2.2.2.1.2.1	0.689159292035398	.	45160001	45280000	#FF9191	1	0.75
chr2	45280001	45600000	A.1.2.1.1.2.1.1.1.1.1.1	0.858407079646018	.	45280001	45600000	#FF4848	1	0.875
chr2	45600001	45800000	A.1.2.2.1.2.1.1.1.1.1.2.2	0.782079646017699	.	45600001	45800000	#FF4848	1	0.875
chr2	45800001	46240000	A.1.1.2.1.1.1.1.1.2.2	0.946902654867257	.	45800001	46240000	#FF0000	1	1
chr2	46240001	46320000	A.2.2.1.1.1.1.2.1.1.1	0.609513274336283	.	46240001	46320000	#FFDADA	1	0.625
chr2	46320001	46680000	A.1.1.2.1.1.2.2.2.1.1	0.933628318584071	.	46320001	46680000	#FF0000	1	1
chr2	46680001	46920000	A.1.2.1.1.2.1.2.2	0.844026548672566	.	46680001	46920000	#FF4848	1	0.875
chr2	46920001	47120000	A.1.2.1.1.1.1.1.1	0.880530973451327	.	46920001	47120000	#FF4848	1	0.875
chr2	47120001	47400000	A.1.1.1.2.1.2.1.2.2	0.963495575221239	.	47120001	47400000	#FF0000	1	1
chr2	47400001	47640000	A.1.1.1.2.1.2.2.1.2	0.960176991150443	.	47400001	47640000	#FF0000	1	1
chr2	47640001	47720000	A.1.2.1.1.1.2.1.1.1.1	0.868362831858407	.	47640001	47720000	#FF4848	1	0.875
chr2	47720001	48040000	A.1.1.2.1.2.2.1.1.1	0.918141592920354	.	47720001	48040000	#FF0000	1	1
chr2	48040001	48360000	A.1.1.2.2.1.2.2.2.2	0.901548672566372	.	48040001	48360000	#FF0000	1	1
chr2	48360001	48760000	A.1.1.2.2.1.2.2.2.1	0.902654867256637	.	48360001	48760000	#FF0000	1	1
chr2	48760001	49120000	B.1.1.2.1.1.1.2.1	0.452433628318584	.	48760001	49120000	#DADAFF	1	0.5
chr2	49120001	49760000	B.2.2.1.1.2.2.2.1.2	0.0774336283185841	.	49120001	49760000	#0000FF	1	0.125
chr2	49760001	50000000	B.2.2.1.1.2.2.1.2.2.2.1	0.0807522123893805	.	49760001	50000000	#0000FF	1	0.125
chr2	50000001	50120000	B.2.1.2.2.2.1.2.1	0.116150442477876	.	50000001	50120000	#4848FF	1	0.25
chr2	50120001	50320000	B.2.1.1.2.1.1.2.2	0.253318584070796	.	50120001	50320000	#4848FF	1	0.25
chr2	50320001	50560000	B.2.2.1.1.2.2.2.1.1	0.0785398230088496	.	50320001	50560000	#0000FF	1	0.125
chr2	50560001	50720000	B.2.1.1.2.1.2.2.2.1.2.1	0.236725663716814	.	50560001	50720000	#4848FF	1	0.25
chr2	50720001	51000000	B.2.1.1.2.1.1.1.2.1.2.1	0.257743362831858	.	50720001	51000000	#4848FF	1	0.25
chr2	51000001	51200000	B.2.1.2.2.2.1.1.1.2	0.118362831858407	.	51000001	51200000	#4848FF	1	0.25
chr2	51200001	51320000	B.2.1.1.2.1.1.1.2.1.2.2	0.256637168141593	.	51200001	51320000	#4848FF	1	0.25
chr2	51320001	51560000	B.2.1.2.2.2.2.1.1.1.2.1	0.108407079646018	.	51320001	51560000	#4848FF	1	0.25
chr2	51560001	51880000	B.2.2.1.1.2.2.1.2.2.1	0.081858407079646	.	51560001	51880000	#0000FF	1	0.125
chr2	51880001	52040000	B.2.1.1.2.1.2.2.2.1.2.2	0.235619469026549	.	51880001	52040000	#4848FF	1	0.25
chr2	52040001	52200000	B.2.2.1.1.2.2.1.2.2.2.2	0.079646017699115	.	52040001	52200000	#0000FF	1	0.125
chr2	52200001	52520000	B.2.2.1.1.2.2.1.2.1	0.0829646017699115	.	52200001	52520000	#0000FF	1	0.125
chr2	52520001	52680000	B.2.1.1.2.1.1.1.2.2	0.255530973451327	.	52520001	52680000	#4848FF	1	0.25
chr2	52680001	52840000	B.2.1.1.2.1.2.2.2.1.1	0.23783185840708	.	52680001	52840000	#4848FF	1	0.25
chr2	52840001	53280000	B.2.2.1.1.2.2.1.1.1	0.0851769911504425	.	52840001	53280000	#0000FF	1	0.125
chr2	53280001	53720000	B.2.1.1.2.1.1.1.2.1.1.1	0.259955752212389	.	53280001	53720000	#4848FF	1	0.25
chr2	53720001	54040000	A.2.2.2.1.2.1.1.1	0.527654867256637	.	53720001	54040000	#FFDADA	1	0.625
chr2	54040001	54240000	A.1.2.1.2.1.1.1.2	0.835176991150443	.	54040001	54240000	#FF4848	1	0.875
chr2	54240001	54600000	A.1.2.2.2.2.2.2.1.2.2.2	0.731194690265487	.	54240001	54600000	#FF4848	1	0.875
chr2	54600001	54800000	A.1.2.2.2.2.2.2.1.2.1	0.733407079646018	.	54600001	54800000	#FF4848	1	0.875
chr2	54800001	55160000	A.1.1.2.1.2.2.1.2.2	0.914823008849557	.	54800001	55160000	#FF0000	1	1
chr2	55160001	55480000	A.1.1.2.2.1.2.2.1.1	0.905973451327434	.	55160001	55480000	#FF0000	1	1
chr2	55480001	55680000	A.1.2.2.1.1.1.1.2	0.80641592920354	.	55480001	55680000	#FF4848	1	0.875
chr2	55680001	55920000	A.2.1.1.1.1.2.1.2	0.713495575221239	.	55680001	55920000	#FF9191	1	0.75
chr2	55920001	56240000	B.1.2.2.1.1.2.2.1	0.32853982300885	.	55920001	56240000	#9191FF	1	0.375
chr2	56240001	56440000	B.1.1.2.2.2.2.2.2.2	0.418141592920354	.	56240001	56440000	#DADAFF	1	0.5
chr2	56440001	56720000	B.2.1.1.2.1.2.1.2.2	0.247787610619469	.	56440001	56720000	#4848FF	1	0.25
chr2	56720001	56960000	B.1.2.2.1.2.2.2.2	0.315265486725664	.	56720001	56960000	#9191FF	1	0.375
chr2	56960001	57160000	B.2.1.1.2.1.2.1.2.1	0.248893805309735	.	56960001	57160000	#4848FF	1	0.25
chr2	57160001	57360000	B.1.2.2.1.2.2.2.1	0.316371681415929	.	57160001	57360000	#9191FF	1	0.375
chr2	57360001	57760000	B.2.1.2.2.1.2.1.2	0.129424778761062	.	57360001	57760000	#4848FF	1	0.25
chr2	57760001	57920000	B.1.2.1.1.2.1.2.2.2	0.389380530973451	.	57760001	57920000	#9191FF	1	0.375
chr2	57920001	58360000	B.1.2.1.1.2.1.2.2.1.1.2	0.393805309734513	.	57920001	58360000	#9191FF	1	0.375
chr2	58360001	58640000	A.2.2.2.2.2.1.2.1	0.502212389380531	.	58360001	58640000	#FFDADA	1	0.625
chr2	58640001	58960000	A.2.2.2.1.2.1.1.2	0.526548672566372	.	58640001	58960000	#FFDADA	1	0.625
chr2	58960001	59320000	B.1.2.1.1.2.2.2.2.1	0.373893805309735	.	58960001	59320000	#9191FF	1	0.375
chr2	59320001	59560000	B.1.2.2.1.1.1.2.1.2	0.338495575221239	.	59320001	59560000	#9191FF	1	0.375
chr2	59560001	59840000	B.2.1.2.2.1.2.1.1.1.1	0.133849557522124	.	59560001	59840000	#4848FF	1	0.25
chr2	59840001	60480000	B.1.1.2.2.2.2.2.1.1	0.422566371681416	.	59840001	60480000	#DADAFF	1	0.5
chr2	60480001	60920000	A.1.2.2.2.2.2.2.1.1	0.734513274336283	.	60480001	60920000	#FF4848	1	0.875
chr2	60920001	61280000	A.1.1.1.2.1.2.2.2	0.959070796460177	.	60920001	61280000	#FF0000	1	1
chr2	61280001	61400000	A.1.2.1.1.1.2.1.2.2	0.86283185840708	.	61280001	61400000	#FF4848	1	0.875
chr2	61400001	61800000	A.1.1.1.1.1.2.1	0.994469026548673	.	61400001	61800000	#FF0000	1	1
chr2	61800001	62120000	A.1.1.2.1.1.1.2.1	0.94358407079646	.	61800001	62120000	#FF0000	1	1
chr2	62120001	62320000	A.1.2.2.1.2.2.1.1.1.2	0.768805309734513	.	62120001	62320000	#FF4848	1	0.875
chr2	62320001	62640000	A.1.2.1.1.1.1.2.1.2.1	0.875	.	62320001	62640000	#FF4848	1	0.875
chr2	62640001	62840000	A.1.2.2.1.2.1.2.2.1.1	0.774336283185841	.	62640001	62840000	#FF4848	1	0.875
chr2	62840001	63040000	A.2.1.1.1.1.1.2.2.2	0.719026548672566	.	62840001	63040000	#FF9191	1	0.75
chr2	63040001	63320000	A.2.1.2.1.2.2.2.2	0.643805309734513	.	63040001	63320000	#FF9191	1	0.75
chr2	63320001	63520000	A.2.2.1.1.1.2.2.2.2.2	0.59070796460177	.	63320001	63520000	#FFDADA	1	0.625
chr2	63520001	63800000	A.2.1.2.1.1.2.1.1	0.661504424778761	.	63520001	63800000	#FF9191	1	0.75
chr2	63800001	64120000	A.1.2.1.1.1.1.2.1.2.2.1	0.873893805309734	.	63800001	64120000	#FF4848	1	0.875
chr2	64120001	64280000	A.1.2.2.1.2.1.2.2.2.1	0.77212389380531	.	64120001	64280000	#FF4848	1	0.875
chr2	64280001	64520000	A.1.2.2.1.2.1.2.2.1.2	0.773230088495575	.	64280001	64520000	#FF4848	1	0.875
chr2	64520001	64760000	A.1.2.1.1.1.1.2.2.2.2	0.869469026548673	.	64520001	64760000	#FF4848	1	0.875
chr2	64760001	65080000	A.1.1.2.1.1.2.2.2.1.2	0.932522123893805	.	64760001	65080000	#FF0000	1	1
chr2	65080001	65440000	A.1.1.2.1.2.2.1.1.2	0.917035398230089	.	65080001	65440000	#FF0000	1	1
chr2	65440001	65840000	A.1.2.2.1.2.1.2.1	0.775442477876106	.	65440001	65840000	#FF4848	1	0.875
chr2	65840001	66120000	A.2.2.2.2.2.1.1.2.1	0.504424778761062	.	65840001	66120000	#FFDADA	1	0.625
chr2	66120001	66480000	B.1.1.1.1.2.1.1	0.48783185840708	.	66120001	66480000	#DADAFF	1	0.5
chr2	66480001	66800000	B.1.1.1.1.2.2.2	0.482300884955752	.	66480001	66800000	#DADAFF	1	0.5
chr2	66800001	67000000	B.1.2.1.1.2.1.2.2.1.1.1.1	0.396017699115044	.	66800001	67000000	#9191FF	1	0.375
chr2	67000001	67480000	B.2.1.1.2.1.1.1.1.2	0.261061946902655	.	67000001	67480000	#4848FF	1	0.25
chr2	67480001	67680000	B.1.1.2.2.2.1.2.2.2.2	0.424778761061947	.	67480001	67680000	#DADAFF	1	0.5
chr2	67680001	67920000	B.1.2.1.1.2.1.2.2.1.2.2.2	0.390486725663717	.	67680001	67920000	#9191FF	1	0.375
chr2	67920001	68120000	B.1.2.1.1.2.1.2.1.2	0.39712389380531	.	67920001	68120000	#9191FF	1	0.375
chr2	68120001	68320000	B.1.1.2.2.2.1.1.2	0.43141592920354	.	68120001	68320000	#DADAFF	1	0.5
chr2	68320001	68680000	A.2.1.2.2.1.1.1.2.2	0.640486725663717	.	68320001	68680000	#FF9191	1	0.75
chr2	68680001	68800000	B.1.1.1.1.2.2.1.1	0.484513274336283	.	68680001	68800000	#DADAFF	1	0.5
chr2	68800001	68960000	A.2.2.2.2.2.1.2.2	0.501106194690266	.	68800001	68960000	#FFDADA	1	0.625
chr2	68960001	69160000	A.2.2.2.2.2.1.1.2.2	0.503318584070796	.	68960001	69160000	#FFDADA	1	0.625
chr2	69160001	69320000	A.2.2.1.1.2.2.1.2.1	0.582964601769911	.	69160001	69320000	#FFDADA	1	0.625
chr2	69320001	69520000	A.2.1.2.1.2.1.1.2.2.1	0.650442477876106	.	69320001	69520000	#FF9191	1	0.75
chr2	69520001	69760000	A.1.2.1.1.1.2.1.2.1	0.863938053097345	.	69520001	69760000	#FF4848	1	0.875
chr2	69760001	70120000	A.1.1.1.2.1.2.2.1.1.2	0.961283185840708	.	69760001	70120000	#FF0000	1	1
chr2	70120001	70520000	A.1.1.1.1.1.2.2.2.1	0.991150442477876	.	70120001	70520000	#FF0000	1	1
chr2	70520001	70920000	A.1.1.1.2.2.1.2.1	0.954646017699115	.	70520001	70920000	#FF0000	1	1
chr2	70920001	71200000	A.1.1.2.1.2.2.2.2.2	0.911504424778761	.	70920001	71200000	#FF0000	1	1
chr2	71200001	71720000	A.1.1.2.1.2.1.1.1.2.1	0.929203539823009	.	71200001	71720000	#FF0000	1	1
chr2	71720001	71960000	A.2.1.1.1.1.2.2.2.1.1	0.709070796460177	.	71720001	71960000	#FF9191	1	0.75
chr2	71960001	72200000	A.2.2.1.1.1.1.2.1.1.2	0.608407079646018	.	71960001	72200000	#FFDADA	1	0.625
chr2	72200001	72480000	A.2.2.1.1.1.2.2.2.1.1	0.594026548672566	.	72200001	72480000	#FFDADA	1	0.625
chr2	72480001	72960000	A.2.1.1.1.1.1.2.2.1	0.720132743362832	.	72480001	72960000	#FF9191	1	0.75
chr2	72960001	73120000	A.2.1.1.1.1.2.2.1.1.1	0.712389380530973	.	72960001	73120000	#FF9191	1	0.75
chr2	73120001	73440000	A.1.1.1.2.1.2.1.2.1	0.964601769911504	.	73120001	73440000	#FF0000	1	1
chr2	73440001	73680000	A.1.2.1.1.1.2.1.1.2.1	0.866150442477876	.	73440001	73680000	#FF4848	1	0.875
chr2	73680001	73840000	A.2.1.1.1.1.2.1.1.1.1.1	0.717920353982301	.	73680001	73840000	#FF9191	1	0.75
chr2	73840001	73920000	A.2.1.2.1.1.2.2.1.1	0.65929203539823	.	73840001	73920000	#FF9191	1	0.75
chr2	73920001	74120000	A.1.2.2.1.1.1.2.1.2.1	0.803097345132743	.	73920001	74120000	#FF4848	1	0.875
chr2	74120001	74320000	A.1.2.1.1.1.2.1.1.1.2	0.867256637168142	.	74120001	74320000	#FF4848	1	0.875
chr2	74320001	74840000	A.1.1.1.1.1.1.2.1.1	0.997787610619469	.	74320001	74840000	#FF0000	1	1
chr2	74840001	75160000	A.1.2.1.1.1.1.2.1.1	0.876106194690266	.	74840001	75160000	#FF4848	1	0.875
chr2	75160001	75280000	A.2.1.2.1.2.2.1	0.646017699115044	.	75160001	75280000	#FF9191	1	0.75
chr2	75280001	75920000	A.1.2.2.2.2.1.1.1.1	0.745575221238938	.	75280001	75920000	#FF4848	1	0.875
chr2	75920001	76200000	B.1.2.1.1.2.1.2.2.1.1.1.2	0.394911504424779	.	75920001	76200000	#9191FF	1	0.375
chr2	76200001	76800000	B.2.1.1.2.1.1.1.2.1.1.2	0.258849557522124	.	76200001	76800000	#4848FF	1	0.25
chr2	76800001	77200000	B.1.2.2.1.1.2.1.2.1	0.330752212389381	.	76800001	77200000	#9191FF	1	0.375
chr2	77200001	77320000	B.1.1.1.1.2.2.1.2	0.483407079646018	.	77200001	77320000	#DADAFF	1	0.5
chr2	77320001	77560000	B.1.2.1.1.2.1.2.2.1.2.2.1	0.391592920353982	.	77320001	77560000	#9191FF	1	0.375
chr2	77560001	77640000	B.1.2.2.1.2.2.1.2.2	0.317477876106195	.	77560001	77640000	#9191FF	1	0.375
chr2	77640001	77880000	B.1.2.1.1.2.1.2.1.1.1.2.2.1	0.401548672566372	.	77640001	77880000	#9191FF	1	0.375
chr2	77880001	78280000	B.1.2.2.2.2.2.2.1.1	0.288716814159292	.	77880001	78280000	#9191FF	1	0.375
chr2	78280001	78720000	B.2.1.2.2.1.2.1.1.2.2	0.130530973451327	.	78280001	78720000	#4848FF	1	0.25
chr2	78720001	78920000	B.2.1.1.2.1.2.2.2.2.1.1	0.234513274336283	.	78720001	78920000	#4848FF	1	0.25
chr2	78920001	79280000	B.2.1.1.2.1.2.2.1.2.1	0.242256637168142	.	78920001	79280000	#4848FF	1	0.25
chr2	79280001	79520000	B.1.2.1.1.2.2.2.2.2	0.372787610619469	.	79280001	79520000	#9191FF	1	0.375
chr2	79520001	79720000	B.1.2.1.1.2.1.2.2.1.2.1	0.392699115044248	.	79520001	79720000	#9191FF	1	0.375
chr2	79720001	80200000	B.1.1.1.1.2.1.2.1	0.486725663716814	.	79720001	80200000	#DADAFF	1	0.5
chr2	80200001	80480000	B.1.2.1.1.2.2.2.1.1.1.2	0.378318584070796	.	80200001	80480000	#9191FF	1	0.375
chr2	80480001	80720000	B.1.2.2.1.1.2.1.1.1.1	0.335176991150442	.	80480001	80720000	#9191FF	1	0.375
chr2	80720001	81200000	B.2.1.2.2.1.2.2.1.2.1.1.1	0.126106194690265	.	80720001	81200000	#4848FF	1	0.25
chr2	81200001	81480000	B.2.1.2.2.1.2.2.1.1.1	0.128318584070796	.	81200001	81480000	#4848FF	1	0.25
chr2	81480001	81880000	B.2.1.2.2.1.2.2.2.2	0.120575221238938	.	81480001	81880000	#4848FF	1	0.25
chr2	81880001	82080000	B.2.1.1.2.1.2.2.2.2.1.2	0.233407079646018	.	81880001	82080000	#4848FF	1	0.25
chr2	82080001	82520000	B.2.2.1.1.1.2	0.0951327433628319	.	82080001	82520000	#0000FF	1	0.125
chr2	82520001	82760000	B.2.1.2.2.1.2.1.1.1.2	0.132743362831858	.	82520001	82760000	#4848FF	1	0.25
chr2	82760001	83200000	B.2.1.2.2.1.2.1.1.2.1	0.131637168141593	.	82760001	83200000	#4848FF	1	0.25
chr2	83200001	83320000	B.2.1.1.2.2.1.2.2.1.2	0.223451327433628	.	83200001	83320000	#4848FF	1	0.25
chr2	83320001	83400000	B.1.2.2.1.2.2.1.2.1	0.31858407079646	.	83320001	83400000	#9191FF	1	0.375
chr2	83400001	83520000	B.2.1.1.2.1.2.1.1.2	0.25	.	83400001	83520000	#4848FF	1	0.25
chr2	83520001	83680000	B.2.1.1.2.1.2.2.2.2.2	0.232300884955752	.	83520001	83680000	#4848FF	1	0.25
chr2	83680001	83800000	B.2.1.1.2.1.2.1.1.1.2	0.251106194690265	.	83680001	83800000	#4848FF	1	0.25
chr2	83800001	83880000	B.2.1.1.2.1.2.1.1.1.1	0.252212389380531	.	83800001	83880000	#4848FF	1	0.25
chr2	83880001	84080000	B.1.2.2.1.1.1.2.1.1	0.339601769911504	.	83880001	84080000	#9191FF	1	0.375
chr2	84080001	84240000	B.1.2.2.1.1.1.2.2.1	0.337389380530973	.	84080001	84240000	#9191FF	1	0.375
chr2	84240001	84320000	B.1.2.1.1.1.2.1	0.413716814159292	.	84240001	84320000	#9191FF	1	0.375
chr2	84320001	84480000	B.1.2.1.1.2.1.2.1.1.2.2	0.398230088495575	.	84320001	84480000	#9191FF	1	0.375
chr2	84480001	84640000	B.1.2.1.1.2.1.2.1.1.2.1	0.399336283185841	.	84480001	84640000	#9191FF	1	0.375
chr2	84640001	84920000	B.1.1.1.1.2.1.2.2	0.485619469026549	.	84640001	84920000	#DADAFF	1	0.5
chr2	84920001	85120000	A.2.2.1.2.1.2.1.1.2.2	0.561946902654867	.	84920001	85120000	#FFDADA	1	0.625
chr2	85120001	85560000	A.1.1.1.2.1.1.2.1.1	0.971238938053097	.	85120001	85560000	#FF0000	1	1
chr2	85560001	85840000	A.1.1.1.2.1.2.2.1.1.1	0.962389380530973	.	85560001	85840000	#FF0000	1	1
chr2	85840001	85920000	A.1.2.2.1.1.1.2.2.2	0.799778761061947	.	85840001	85920000	#FF4848	1	0.875
chr2	85920001	86080000	A.1.1.2.1.2.2.2.1	0.913716814159292	.	85920001	86080000	#FF0000	1	1
chr2	86080001	86240000	A.1.2.2.1.1.1.2.1.2.2	0.801991150442478	.	86080001	86240000	#FF4848	1	0.875
chr2	86240001	86400000	A.1.2.2.1.1.1.2.2.1	0.800884955752212	.	86240001	86400000	#FF4848	1	0.875
chr2	86400001	86880000	A.1.1.2.1.2.1.2.1.2.1	0.922566371681416	.	86400001	86880000	#FF0000	1	1
chr2	86880001	87160000	A.2.1.2.1.1.2.2.2	0.657079646017699	.	86880001	87160000	#FF9191	1	0.75
chr2	87360001	87400000	A.2.1.2.1.1.2.2.2	0.657079646017699	.	87360001	87400000	#FF9191	1	0.75
chr2	87480001	87560000	A.2.1.1.1.1.2.2.1.1.2	0.711283185840708	.	87480001	87560000	#FF9191	1	0.75
chr2	87760001	87800000	A.2.1.1.1.1.2.2.1.1.2	0.711283185840708	.	87760001	87800000	#FF9191	1	0.75
chr2	88280001	88480000	A.2.1.1.1.1.2.2.1.1.2	0.711283185840708	.	88280001	88480000	#FF9191	1	0.75
chr2	88480001	89080000	A.2.1.1.1.1.2.2.2.1.2	0.707964601769911	.	88480001	89080000	#FF9191	1	0.75
chr2	89080001	89320000	B.1.2.1.1.1.2.2.2	0.411504424778761	.	89080001	89320000	#9191FF	1	0.375
chr2	89400001	89520000	B.1.2.1.1.1.1.1.1	0.417035398230089	.	89400001	89520000	#9191FF	1	0.375
chr2	89800001	89840000	B.1.2.1.1.1.1.1.1	0.417035398230089	.	89800001	89840000	#9191FF	1	0.375
chr2	89840001	89920000	B.1.2.1.1.1.2.2.1	0.412610619469027	.	89840001	89920000	#9191FF	1	0.375
chr2	90000001	90040000	B.1.2.1.1.1.2.2.1	0.412610619469027	.	90000001	90040000	#9191FF	1	0.375
chr2	90080001	90120000	B.1.2.1.1.1.2.2.1	0.412610619469027	.	90080001	90120000	#9191FF	1	0.375
chr2	90200001	90240000	B.1.2.1.1.1.2.2.1	0.412610619469027	.	90200001	90240000	#9191FF	1	0.375
chr2	90240001	90280000	B.1.2.1.1.1.1.1.2	0.415929203539823	.	90240001	90280000	#9191FF	1	0.375
chr2	90440001	90480000	B.1.2.1.1.1.1.1.2	0.415929203539823	.	90440001	90480000	#9191FF	1	0.375
chr2	91760001	91920000	B.1.1.2.2.1.1.2	0.435840707964602	.	91760001	91920000	#DADAFF	1	0.5
chr2	91920001	92000000	B.1.1.2.2.1.1.1	0.436946902654867	.	91920001	92000000	#DADAFF	1	0.5
chr2	92040001	92200000	B.1.1.2.2.1.1.1	0.436946902654867	.	92040001	92200000	#DADAFF	1	0.5
chr2	92240001	92320000	B.1.1.2.2.1.1.1	0.436946902654867	.	92240001	92320000	#DADAFF	1	0.5
chr2	95320001	95480000	B.1.2.1.1.1.1.2	0.414823008849558	.	95320001	95480000	#9191FF	1	0.375
chr2	95480001	96080000	A.2.1.2.1.2.1.1.2.2.2	0.649336283185841	.	95480001	96080000	#FF9191	1	0.75
chr2	96080001	96160000	B.1.1.2.2.1.2	0.434734513274336	.	96080001	96160000	#DADAFF	1	0.5
chr2	96160001	96280000	B.1.1.1.1.1.1.2.2	0.493362831858407	.	96160001	96280000	#DADAFF	1	0.5
chr2	96320001	96440000	B.1.1.1.1.1.1.2.2	0.493362831858407	.	96320001	96440000	#DADAFF	1	0.5
chr2	96440001	96600000	B.1.1.1.1.1.2.1	0.492256637168142	.	96440001	96600000	#DADAFF	1	0.5
chr2	96600001	96920000	A.1.2.2.1.1.2.2.2.1.2	0.788716814159292	.	96600001	96920000	#FF4848	1	0.875
chr2	96920001	97040000	A.2.1.1.1.1.2.1.1.2	0.714601769911504	.	96920001	97040000	#FF9191	1	0.75
chr2	97040001	97200000	A.2.1.1.1.1.2.1.1.1.2	0.71570796460177	.	97040001	97200000	#FF9191	1	0.75
chr2	97200001	97440000	A.1.2.1.1.1.2.1.1.2.2	0.865044247787611	.	97200001	97440000	#FF4848	1	0.875
chr2	97440001	97720000	A.2.1.1.1.1.2.1.1.1.1.2	0.716814159292035	.	97440001	97720000	#FF9191	1	0.75
chr2	97720001	97880000	A.2.2.1.1.2.1.2.1.2	0.586283185840708	.	97720001	97880000	#FFDADA	1	0.625
chr2	98000001	98040000	A.2.2.1.1.2.1.2.1.2	0.586283185840708	.	98000001	98040000	#FFDADA	1	0.625
chr2	98120001	98240000	A.2.2.2.2.1.1	0.51216814159292	.	98120001	98240000	#FFDADA	1	0.625
chr2	98240001	98680000	A.1.2.1.1.1.2.2.2.2	0.859513274336283	.	98240001	98680000	#FF4848	1	0.875
chr2	98680001	98880000	A.2.2.1.1.1.1.1.1.2	0.613938053097345	.	98680001	98880000	#FFDADA	1	0.625
chr2	98880001	99000000	A.2.2.1.1.2.1.2.2	0.585176991150443	.	98880001	99000000	#FFDADA	1	0.625
chr2	99000001	99280000	A.1.2.2.1.1.2.1.2.2	0.793141592920354	.	99000001	99280000	#FF4848	1	0.875
chr2	99280001	99720000	A.2.1.2.1.2.1.2.2	0.64712389380531	.	99280001	99720000	#FF9191	1	0.75
chr2	99720001	99960000	A.2.1.2.1.2.1.1.1.1.2	0.654867256637168	.	99720001	99960000	#FF9191	1	0.75
chr2	99960001	100120000	A.1.2.2.1.1.1.2.1.1.2	0.804203539823009	.	99960001	100120000	#FF4848	1	0.875
chr2	100120001	100320000	A.2.1.2.1.2.1.1.1.2.1	0.653761061946903	.	100120001	100320000	#FF9191	1	0.75
chr2	100320001	100480000	A.2.2.1.1.2.2.2.2.1.2	0.577433628318584	.	100320001	100480000	#FFDADA	1	0.625
chr2	100480001	100800000	A.2.2.1.1.2.2.2.2.1.1	0.57853982300885	.	100480001	100800000	#FFDADA	1	0.625
chr2	100800001	100920000	A.2.2.1.1.2.2.1.2.2.1	0.581858407079646	.	100800001	100920000	#FFDADA	1	0.625
chr2	100920001	101160000	A.2.1.2.1.2.1.1.1.1.1	0.655973451327434	.	100920001	101160000	#FF9191	1	0.75
chr2	101160001	101640000	A.1.2.1.1.1.1.1.2.1	0.879424778761062	.	101160001	101640000	#FF4848	1	0.875
chr2	101640001	101960000	A.1.1.2.1.1.2.2.1	0.934734513274336	.	101640001	101960000	#FF0000	1	1
chr2	101960001	102160000	A.1.2.2.1.1.2.1.2.1.2	0.794247787610619	.	101960001	102160000	#FF4848	1	0.875
chr2	102160001	102440000	A.1.2.2.1.1.2.2.1.2	0.790929203539823	.	102160001	102440000	#FF4848	1	0.875
chr2	102440001	102680000	A.2.2.1.1.2.2.1.2.2.2	0.580752212389381	.	102440001	102680000	#FFDADA	1	0.625
chr2	102680001	102840000	B.1.1.1.1.1.1.2.1	0.494469026548673	.	102680001	102840000	#DADAFF	1	0.5
chr2	102840001	103040000	B.1.1.2.2.2.1.2.1	0.430309734513274	.	102840001	103040000	#DADAFF	1	0.5
chr2	103040001	103400000	B.1.2.1.1.2.1.2.1.1.1.1.1	0.404867256637168	.	103040001	103400000	#9191FF	1	0.375
chr2	103400001	103720000	B.2.1.1.2.1.2.2.1.1.2.1.1	0.245575221238938	.	103400001	103720000	#4848FF	1	0.25
chr2	103720001	104000000	B.1.2.2.1.1.2.1.1.1.2.1	0.334070796460177	.	103720001	104000000	#9191FF	1	0.375
chr2	104000001	104120000	B.1.2.1.1.2.1.1.1.1.1	0.410398230088496	.	104000001	104120000	#9191FF	1	0.375
chr2	104120001	104520000	B.2.1.1.2.1.2.2.1.2.2.2.2	0.238938053097345	.	104120001	104520000	#4848FF	1	0.25
chr2	104520001	104680000	B.1.2.2.1.2.2.1.1.1	0.320796460176991	.	104520001	104680000	#9191FF	1	0.375
chr2	104680001	104960000	B.2.1.1.2.1.2.2.1.1.2.2	0.243362831858407	.	104680001	104960000	#4848FF	1	0.25
chr2	104960001	105200000	B.1.1.2.2.2.2.2.2.1.2	0.419247787610619	.	104960001	105200000	#DADAFF	1	0.5
chr2	105200001	105680000	A.2.2.2.2.2.2.1.2	0.498893805309735	.	105200001	105680000	#FFDADA	1	0.625
chr2	105680001	105920000	A.2.1.1.1.1.1.2.1.2.1	0.722345132743363	.	105680001	105920000	#FF9191	1	0.75
chr2	105920001	106240000	A.1.2.2.2.2.2.2.2	0.730088495575221	.	105920001	106240000	#FF4848	1	0.875
chr2	106240001	106840000	A.1.2.2.2.2.1.1.1.2.2	0.743362831858407	.	106240001	106840000	#FF4848	1	0.875
chr2	106840001	107000000	B.1.1.1.1.1.2.2.2.2	0.488938053097345	.	106840001	107000000	#DADAFF	1	0.5
chr2	107000001	107040000	B.1.1.1.1.1.2.2.2.1	0.490044247787611	.	107000001	107040000	#DADAFF	1	0.5
chr2	107080001	107160000	B.1.1.1.1.1.2.2.2.1	0.490044247787611	.	107080001	107160000	#DADAFF	1	0.5
chr2	107160001	107440000	B.1.1.2.2.2.2.2.1.2	0.42146017699115	.	107160001	107440000	#DADAFF	1	0.5
chr2	107440001	107680000	B.1.2.1.1.2.2.2.1.1.1.1	0.379424778761062	.	107440001	107680000	#9191FF	1	0.375
chr2	107680001	107880000	B.1.2.2.1.2.2.1.1.2	0.319690265486726	.	107680001	107880000	#9191FF	1	0.375
chr2	107880001	108280000	B.2.1.1.2.1.2.2.1.2.2.2.1	0.240044247787611	.	107880001	108280000	#4848FF	1	0.25
chr2	108280001	108440000	B.2.1.1.2.1.2.2.1.2.2.1	0.241150442477876	.	108280001	108440000	#4848FF	1	0.25
chr2	108440001	108480000	B.1.2.2.1.2.1.2.1	0.324115044247788	.	108440001	108480000	#9191FF	1	0.375
chr2	108520001	108600000	B.1.2.2.1.2.1.2.1	0.324115044247788	.	108520001	108600000	#9191FF	1	0.375
chr2	108600001	108880000	B.1.2.1.1.2.2.2.1.2.1	0.376106194690265	.	108600001	108880000	#9191FF	1	0.375
chr2	108880001	109040000	A.2.2.2.2.2.1.1.1.2	0.505530973451327	.	108880001	109040000	#FFDADA	1	0.625
chr2	109040001	109280000	A.2.1.1.1.1.2.2.2.2	0.706858407079646	.	109040001	109280000	#FF9191	1	0.75
chr2	109280001	109760000	A.1.2.2.1.1.2.1.1.1.1	0.798672566371681	.	109280001	109760000	#FF4848	1	0.875
chr2	109760001	109960000	A.2.1.1.1.1.1.1.2.1	0.726769911504425	.	109760001	109960000	#FF9191	1	0.75
chr2	109960001	110120000	A.1.2.2.1.1.2.2.1.1	0.792035398230089	.	109960001	110120000	#FF4848	1	0.875
chr2	110240001	110280000	A.1.2.2.1.1.2.2.1.1	0.792035398230089	.	110240001	110280000	#FF4848	1	0.875
chr2	110280001	110520000	A.1.2.1.1.1.1.1.2.2.2	0.877212389380531	.	110280001	110520000	#FF4848	1	0.875
chr2	110840001	110920000	A.2.2.1.1.2.1.2.1.1.2	0.587389380530973	.	110840001	110920000	#FFDADA	1	0.625
chr2	110920001	111000000	A.2.1.2.1.1.2.2.1.2	0.658185840707965	.	110920001	111000000	#FF9191	1	0.75
chr2	111360001	111600000	A.1.1.2.1.2.2.2.2.1	0.912610619469027	.	111360001	111600000	#FF0000	1	1
chr2	111600001	111840000	A.2.1.2.1.2.1.2.1	0.648230088495575	.	111600001	111840000	#FF9191	1	0.75
chr2	111840001	112000000	A.2.1.2.1.1.1.1	0.664823008849557	.	111840001	112000000	#FF9191	1	0.75
chr2	112000001	112040000	A.2.2.1.1.2.1.1	0.589601769911504	.	112000001	112040000	#FFDADA	1	0.625
chr2	112240001	112320000	A.2.2.1.1.2.1.1	0.589601769911504	.	112240001	112320000	#FFDADA	1	0.625
chr2	112360001	112480000	A.2.1.1.1.1.2.2.1.2	0.710176991150443	.	112360001	112480000	#FF9191	1	0.75
chr2	112480001	112520000	A.2.2.1.1.2.1.2.1.1.1	0.588495575221239	.	112480001	112520000	#FFDADA	1	0.625
chr2	112560001	112640000	A.2.2.1.1.2.1.2.1.1.1	0.588495575221239	.	112560001	112640000	#FFDADA	1	0.625
chr2	112640001	112840000	A.1.2.2.1.1.1.1.1.1	0.808628318584071	.	112640001	112840000	#FF4848	1	0.875
chr2	112840001	113120000	A.1.2.2.1.1.2.1.1.1.2	0.797566371681416	.	112840001	113120000	#FF4848	1	0.875
chr2	113160001	113200000	A.1.2.2.1.1.2.1.1.1.2	0.797566371681416	.	113160001	113200000	#FF4848	1	0.875
chr2	113200001	113360000	A.1.2.1.1.1.2.2.2.1	0.860619469026549	.	113200001	113360000	#FF4848	1	0.875
chr2	113360001	113520000	A.1.2.2.1.1.1.2.1.1.1	0.805309734513274	.	113360001	113520000	#FF4848	1	0.875
chr2	113520001	113720000	A.1.2.2.1.1.2.2.2.2.2	0.786504424778761	.	113520001	113720000	#FF4848	1	0.875
chr2	113720001	114240000	A.2.1.1.1.1.1.2.1.1.1	0.724557522123894	.	113720001	114240000	#FF9191	1	0.75
chr2	114240001	114400000	B.1.1.1.1.1.2.2.1	0.491150442477876	.	114240001	114400000	#DADAFF	1	0.5
chr2	114400001	114680000	A.2.1.2.2.1.2.2.2.2	0.631637168141593	.	114400001	114680000	#FF9191	1	0.75
chr2	114680001	115080000	B.1.2.1.1.2.2.2.1.2.2	0.375	.	114680001	115080000	#9191FF	1	0.375
chr2	115080001	115400000	B.1.2.2.1.1.2.2.2.2	0.326327433628319	.	115080001	115400000	#9191FF	1	0.375
chr2	115400001	115640000	B.1.2.2.1.1.2.1.2.2	0.329646017699115	.	115400001	115640000	#9191FF	1	0.375
chr2	115640001	115800000	B.1.2.1.1.2.2.1.2.1.1	0.382743362831858	.	115640001	115800000	#9191FF	1	0.375
chr2	115800001	116320000	B.2.1.2.2.1.2.2.1.2.2	0.122787610619469	.	115800001	116320000	#4848FF	1	0.25
chr2	116320001	116440000	B.1.2.2.1.2.1.2.2.2	0.321902654867257	.	116320001	116440000	#9191FF	1	0.375
chr2	116440001	116920000	B.2.2.1.1.1.1.1	0.0973451327433628	.	116440001	116920000	#0000FF	1	0.125
chr2	116920001	117200000	B.2.1.2.2.1.2.2.1.2.1.2	0.123893805309735	.	116920001	117200000	#4848FF	1	0.25
chr2	117200001	117800000	B.2.2.2.1.1.2.2	0.0243362831858407	.	117200001	117800000	#0000FF	1	0.125
chr2	117800001	118240000	B.1.2.2.1.1.2.2.2.1	0.327433628318584	.	117800001	118240000	#9191FF	1	0.375
chr2	118240001	118560000	B.1.2.1.1.2.1.2.1.1.1.2.1	0.402654867256637	.	118240001	118560000	#9191FF	1	0.375
chr2	118560001	118760000	A.2.2.1.1.2.2.1.1	0.584070796460177	.	118560001	118760000	#FFDADA	1	0.625
chr2	118760001	119320000	A.1.1.2.1.1.2.2.2.2	0.93141592920354	.	118760001	119320000	#FF0000	1	1
chr2	119320001	119640000	A.1.2.2.2.2.1.1.1.2.1	0.744469026548673	.	119320001	119640000	#FF4848	1	0.875
chr2	119640001	120120000	A.1.2.1.1.1.1.2.2.2.1	0.870575221238938	.	119640001	120120000	#FF4848	1	0.875
chr2	120120001	120400000	A.1.2.1.1.1.1.2.1.2.2.2	0.872787610619469	.	120120001	120400000	#FF4848	1	0.875
chr2	120400001	120720000	A.1.1.2.1.1.2.1.1.1	0.941371681415929	.	120400001	120720000	#FF0000	1	1
chr2	120720001	120920000	A.1.2.2.1.1.2.1.2.1.1	0.795353982300885	.	120720001	120920000	#FF4848	1	0.875
chr2	120920001	121280000	A.1.2.1.1.1.1.2.2.1	0.871681415929204	.	120920001	121280000	#FF4848	1	0.875
chr2	121280001	121480000	A.1.2.1.1.1.2.2.1	0.861725663716814	.	121280001	121480000	#FF4848	1	0.875
chr2	121480001	121840000	A.1.1.2.1.2.2.1.2.1	0.915929203539823	.	121480001	121840000	#FF0000	1	1
chr2	121840001	122040000	A.1.2.2.1.1.2.2.2.1.1	0.789823008849557	.	121840001	122040000	#FF4848	1	0.875
chr2	122040001	122200000	A.1.2.2.1.1.1.1.1.2	0.807522123893805	.	122040001	122200000	#FF4848	1	0.875
chr2	122200001	122520000	A.1.1.1.2.1.1.2.1.2.2	0.969026548672566	.	122200001	122520000	#FF0000	1	1
chr2	122520001	122920000	A.2.1.2.2.1.1.1.1	0.642699115044248	.	122520001	122920000	#FF9191	1	0.75
chr2	122920001	123360000	B.1.2.1.1.2.1.2.1.1.1.1.2	0.403761061946903	.	122920001	123360000	#9191FF	1	0.375
chr2	123360001	123480000	B.1.2.1.1.2.2.1.2.2	0.380530973451327	.	123360001	123480000	#9191FF	1	0.375
chr2	123480001	123960000	B.2.1.1.2.1.1.1.1.1	0.26216814159292	.	123480001	123960000	#4848FF	1	0.25
chr2	123960001	124320000	B.2.1.2.2.1.2.2.1.2.1.1.2	0.125	.	123960001	124320000	#4848FF	1	0.25
chr2	124320001	124600000	B.2.1.1.2.2.1.2.2.2	0.222345132743363	.	124320001	124600000	#4848FF	1	0.25
chr2	124600001	124720000	B.2.1.1.2.2.1.2.2.1.1	0.224557522123894	.	124600001	124720000	#4848FF	1	0.25
chr2	124720001	124800000	B.1.2.2.1.2.1.1	0.325221238938053	.	124720001	124800000	#9191FF	1	0.375
chr2	124800001	125480000	B.1.2.1.1.2.2.2.1.1.2	0.377212389380531	.	124800001	125480000	#9191FF	1	0.375
chr2	125480001	125800000	B.2.1.2.2.1.2.2.1.1.2	0.127212389380531	.	125480001	125800000	#4848FF	1	0.25
chr2	125800001	126280000	B.2.1.2.2.1.1.2.2.1.2.2.1	0.13716814159292	.	125800001	126280000	#4848FF	1	0.25
chr2	126280001	126520000	B.2.1.2.2.1.2.2.2.1	0.121681415929204	.	126280001	126520000	#4848FF	1	0.25
chr2	126520001	127040000	B.2.2.1.1.1.1.2	0.0962389380530973	.	126520001	127040000	#0000FF	1	0.125
chr2	127040001	127320000	B.2.1.1.2.1.2.2.1.1.2.1.2	0.244469026548673	.	127040001	127320000	#4848FF	1	0.25
chr2	127320001	127560000	B.1.1.2.2.2.1.1.1.2	0.432522123893805	.	127320001	127560000	#DADAFF	1	0.5
chr2	127560001	127800000	A.2.2.1.2.1.2.1.1.1	0.564159292035398	.	127560001	127800000	#FFDADA	1	0.625
chr2	127800001	128240000	A.1.1.1.2.1.1.2.1.2.1	0.970132743362832	.	127800001	128240000	#FF0000	1	1
chr2	128240001	128480000	A.1.1.2.1.1.2.1.2.1	0.936946902654867	.	128240001	128480000	#FF0000	1	1
chr2	128480001	128760000	A.1.1.1.1.1.1.2.2	0.995575221238938	.	128480001	128760000	#FF0000	1	1
chr2	128760001	128960000	A.1.1.2.1.1.2.1.2.2	0.935840707964602	.	128760001	128960000	#FF0000	1	1
chr2	128960001	129120000	A.1.2.2.1.1.2.2.2.2.1	0.787610619469027	.	128960001	129120000	#FF4848	1	0.875
chr2	129120001	129520000	A.1.2.2.1.2.1.1.1.1.1.2.1	0.783185840707965	.	129120001	129520000	#FF4848	1	0.875
chr2	129520001	129840000	A.2.1.2.1.2.1.1.1.2.2	0.652654867256637	.	129520001	129840000	#FF9191	1	0.75
chr2	129840001	129960000	A.2.2.2.2.1.2.2.2	0.507743362831858	.	129840001	129960000	#FFDADA	1	0.625
chr2	129960001	130280000	A.2.2.1.1.1.1.2.2.2	0.603982300884956	.	129960001	130280000	#FFDADA	1	0.625
chr2	130280001	130840000	A.2.1.1.1.1.1.2.1.1.2	0.723451327433628	.	130280001	130840000	#FF9191	1	0.75
chr2	130880001	130920000	A.2.1.1.1.1.1.2.1.1.2	0.723451327433628	.	130880001	130920000	#FF9191	1	0.75
chr2	130920001	131160000	A.1.2.2.1.1.2.1.1.2	0.79646017699115	.	130920001	131160000	#FF4848	1	0.875
chr2	131440001	131920000	A.1.1.2.1.1.2.1.1.2.1.2	0.939159292035398	.	131440001	131920000	#FF0000	1	1
chr2	131920001	132000000	A.2.2.1.1.2.2.2.2.2	0.576327433628319	.	131920001	132000000	#FFDADA	1	0.625
chr2	132040001	132120000	A.2.2.1.1.2.2.2.2.2	0.576327433628319	.	132040001	132120000	#FFDADA	1	0.625
chr2	132120001	132520000	A.2.2.2.2.2.1.1.1.1	0.506637168141593	.	132120001	132520000	#FFDADA	1	0.625
chr2	132520001	132640000	B.1.2.1.1.2.1.1.1.1.2	0.40929203539823	.	132520001	132640000	#9191FF	1	0.375
chr2	132640001	132760000	B.1.2.1.1.2.1.1.2	0.405973451327434	.	132640001	132760000	#9191FF	1	0.375
chr2	132760001	132920000	B.1.2.2.1.2.1.2.2.1	0.323008849557522	.	132760001	132920000	#9191FF	1	0.375
chr2	132920001	133040000	B.1.1.2.2.2.1.2.2.2.1	0.425884955752212	.	132920001	133040000	#DADAFF	1	0.5
chr2	133040001	133200000	B.1.1.1.1.1.1.1.2	0.495575221238938	.	133040001	133200000	#DADAFF	1	0.5
chr2	133200001	133760000	B.1.2.1.1.2.1.2.1.1.1.2.2.2	0.400442477876106	.	133200001	133760000	#9191FF	1	0.375
chr2	133760001	134040000	B.1.2.2.1.1.2.1.1.2	0.331858407079646	.	133760001	134040000	#9191FF	1	0.375
chr2	134040001	134320000	B.1.1.2.2.2.1.2.2.1.2	0.426991150442478	.	134040001	134320000	#DADAFF	1	0.5
chr2	134320001	134680000	B.1.1.1.2.2.1.2.1	0.46570796460177	.	134320001	134680000	#DADAFF	1	0.5
chr2	134680001	134880000	A.2.2.2.2.2.2.2	0.497787610619469	.	134680001	134880000	#FFDADA	1	0.625
chr2	134880001	135200000	A.2.1.1.1.1.1.2.1.2.2	0.721238938053097	.	134880001	135200000	#FF9191	1	0.75
chr2	135200001	135720000	A.1.2.1.2.2.1.1.1.1	0.824115044247788	.	135200001	135720000	#FF4848	1	0.875
chr2	135720001	135960000	A.1.2.2.1.2.1.1.1.1.2	0.780973451327434	.	135720001	135960000	#FF4848	1	0.875
chr2	135960001	136280000	A.2.1.1.2.1.2.2.2.2	0.67146017699115	.	135960001	136280000	#FF9191	1	0.75
chr2	136280001	136560000	A.1.1.2.1.1.2.1.1.2.1.1	0.940265486725664	.	136280001	136560000	#FF0000	1	1
chr2	136560001	136880000	A.1.2.1.2.2.1.1.2.1.2	0.81858407079646	.	136560001	136880000	#FF4848	1	0.875
chr2	136880001	137160000	A.2.1.2.2.1.2.1.2	0.634955752212389	.	136880001	137160000	#FF9191	1	0.75
chr2	137160001	137560000	B.1.2.2.1.1.2.1.1.1.2.2	0.332964601769911	.	137160001	137560000	#9191FF	1	0.375
chr2	137560001	137800000	B.2.1.1.2.1.2.2.1.1.1	0.246681415929204	.	137560001	137800000	#4848FF	1	0.25
chr2	137800001	138000000	B.2.1.2.2.1.1.1.2.1.1.2	0.149336283185841	.	137800001	138000000	#4848FF	1	0.25
chr2	138000001	138600000	B.2.2.2.1.1.2.1.1	0.0265486725663717	.	138000001	138600000	#0000FF	1	0.125
chr2	138600001	139080000	B.2.1.1.2.2.2.1.1.2.1.2	0.217920353982301	.	138600001	139080000	#4848FF	1	0.25
chr2	139080001	139240000	B.1.2.1.1.2.2.1.2.1.2	0.381637168141593	.	139080001	139240000	#9191FF	1	0.375
chr2	139240001	139360000	B.1.1.2.2.2.2.1	0.423672566371681	.	139240001	139360000	#DADAFF	1	0.5
chr2	139360001	139560000	B.1.2.1.1.2.1.1.1.2.1	0.408185840707965	.	139360001	139560000	#9191FF	1	0.375
chr2	139560001	139960000	B.2.1.2.2.1.1.2.2.1.2.1.1	0.139380530973451	.	139560001	139960000	#4848FF	1	0.25
chr2	139960001	140040000	B.2.1.1.2.2.2.1.1.1.2	0.220132743362832	.	139960001	140040000	#4848FF	1	0.25
chr2	140040001	140360000	B.2.1.2.2.1.1.1.2.1.1.1.1	0.151548672566372	.	140040001	140360000	#4848FF	1	0.25
chr2	140360001	140440000	B.1.2.2.2.2.2.1.1.2.1	0.29646017699115	.	140360001	140440000	#9191FF	1	0.375
chr2	140440001	140720000	B.1.2.2.1.1.1.1.1	0.341814159292035	.	140440001	140720000	#9191FF	1	0.375
chr2	140720001	140840000	B.1.2.2.2.2.2.1.2.1	0.294247787610619	.	140720001	140840000	#9191FF	1	0.375
chr2	140840001	140920000	B.2.1.1.2.2.1.1.2.2	0.226769911504425	.	140840001	140920000	#4848FF	1	0.25
chr2	140920001	141040000	B.2.1.1.2.2.2.1.2.1.1	0.213495575221239	.	140920001	141040000	#4848FF	1	0.25
chr2	141040001	141120000	B.2.1.2.2.1.1.2.2.1.2.1.2	0.138274336283186	.	141040001	141120000	#4848FF	1	0.25
chr2	141120001	141240000	B.2.1.1.2.2.2.1.1.2.2.2	0.214601769911504	.	141120001	141240000	#4848FF	1	0.25
chr2	141240001	141440000	B.2.1.1.2.2.2.2.2.1.2	0.206858407079646	.	141240001	141440000	#4848FF	1	0.25
chr2	141440001	141720000	B.2.1.2.2.1.1.2.1.2.2.2	0.141592920353982	.	141440001	141720000	#4848FF	1	0.25
chr2	141720001	141880000	B.2.1.1.2.2.2.2.2.2.2.1	0.202433628318584	.	141720001	141880000	#4848FF	1	0.25
chr2	141880001	142000000	B.2.1.1.2.2.2.1.2.2.1	0.211283185840708	.	141880001	142000000	#4848FF	1	0.25
chr2	142000001	142200000	B.2.1.1.2.2.2.1.2.2.2	0.210176991150442	.	142000001	142200000	#4848FF	1	0.25
chr2	142200001	142600000	B.2.1.1.2.2.1.2.1	0.225663716814159	.	142200001	142600000	#4848FF	1	0.25
chr2	142600001	142720000	B.2.1.1.2.2.2.1.1.1.1	0.221238938053097	.	142600001	142720000	#4848FF	1	0.25
chr2	142720001	142960000	B.2.1.1.2.2.2.1.1.2.2.1.2	0.21570796460177	.	142720001	142960000	#4848FF	1	0.25
chr2	142960001	143440000	B.2.2.1.2.1.2.2.2	0.0564159292035398	.	142960001	143440000	#0000FF	1	0.125
chr2	143440001	143800000	B.2.1.2.2.1.1.2.2.1.2.2.2	0.136061946902655	.	143440001	143800000	#4848FF	1	0.25
chr2	143800001	144200000	B.2.1.1.2.2.2.2.2.2.1.1.1	0.205752212389381	.	143800001	144200000	#4848FF	1	0.25
chr2	144200001	144360000	B.1.2.2.1.1.1.1.2	0.34070796460177	.	144200001	144360000	#9191FF	1	0.375
chr2	144360001	144480000	B.1.2.2.2.2.2.1.1.2.2	0.295353982300885	.	144360001	144480000	#9191FF	1	0.375
chr2	144480001	144800000	B.1.1.1.2.2.1.2.2	0.464601769911504	.	144480001	144800000	#DADAFF	1	0.5
chr2	144800001	144920000	B.1.1.2.1.2.2.2	0.438053097345133	.	144800001	144920000	#DADAFF	1	0.5
chr2	144920001	145240000	A.2.2.2.1.2.2.2.1.1.1.1	0.518805309734513	.	144920001	145240000	#FFDADA	1	0.625
chr2	145240001	145400000	B.1.1.1.2.2.2.2.2.1.2	0.457964601769911	.	145240001	145400000	#DADAFF	1	0.5
chr2	145400001	145560000	B.1.2.2.2.2.2.2.2	0.286504424778761	.	145400001	145560000	#9191FF	1	0.375
chr2	145560001	145720000	B.1.2.2.2.2.2.1.1.1	0.297566371681416	.	145560001	145720000	#9191FF	1	0.375
chr2	145720001	145920000	B.2.1.1.2.2.1.1.2.1	0.22787610619469	.	145720001	145920000	#4848FF	1	0.25
chr2	145920001	146240000	B.2.1.2.2.1.1.2.2.1.1	0.140486725663717	.	145920001	146240000	#4848FF	1	0.25
chr2	146240001	146480000	B.2.1.1.2.2.2.2.2.2.2.2	0.201327433628319	.	146240001	146480000	#4848FF	1	0.25
chr2	146480001	146600000	B.1.2.1.1.2.2.1.1.1.1	0.388274336283186	.	146480001	146600000	#9191FF	1	0.375
chr2	146600001	146800000	B.2.1.2.2.1.1.1.1.1	0.153761061946903	.	146600001	146800000	#4848FF	1	0.25
chr2	146800001	146920000	B.2.1.1.2.2.1.1.1.2	0.228982300884956	.	146800001	146920000	#4848FF	1	0.25
chr2	146920001	147240000	B.2.1.1.2.2.2.1.1.2.1.1	0.219026548672566	.	146920001	147240000	#4848FF	1	0.25
chr2	147240001	147520000	B.1.2.1.1.2.2.1.1.1.2	0.38716814159292	.	147240001	147520000	#9191FF	1	0.375
chr2	147520001	147840000	B.2.1.1.2.2.1.1.1.1.2	0.230088495575221	.	147520001	147840000	#4848FF	1	0.25
chr2	147840001	148000000	B.2.1.1.2.2.1.1.1.1.1	0.231194690265487	.	147840001	148000000	#4848FF	1	0.25
chr2	148000001	148160000	B.2.1.1.2.2.2.1.1.2.2.1.1	0.216814159292035	.	148000001	148160000	#4848FF	1	0.25
chr2	148160001	148480000	B.1.2.1.1.2.2.1.1.2.1	0.386061946902655	.	148160001	148480000	#9191FF	1	0.375
chr2	148480001	148720000	B.1.2.1.1.2.1.1.1.2.2	0.407079646017699	.	148480001	148720000	#9191FF	1	0.375
chr2	148720001	149320000	A.2.2.2.1.2.2.1.1.2	0.52212389380531	.	148720001	149320000	#FFDADA	1	0.625
chr2	149320001	149680000	A.1.2.2.2.2.1.1.2.1.1	0.742256637168142	.	149320001	149680000	#FF4848	1	0.875
chr2	149680001	149720000	A.2.2.1.2.1.1.1.1.2	0.574115044247788	.	149680001	149720000	#FFDADA	1	0.625
chr2	149760001	149840000	A.2.2.1.2.1.1.1.1.2	0.574115044247788	.	149760001	149840000	#FFDADA	1	0.625
chr2	149840001	150200000	A.2.2.1.2.1.1.1.1.1	0.575221238938053	.	149840001	150200000	#FFDADA	1	0.625
chr2	150200001	150440000	A.2.2.1.2.1.2.2.2	0.557522123893805	.	150200001	150440000	#FFDADA	1	0.625
chr2	150440001	150600000	B.1.1.1.1.1.1.1.1	0.496681415929204	.	150440001	150600000	#DADAFF	1	0.5
chr2	150600001	150760000	B.1.1.2.2.2.1.2.2.1.1.1	0.429203539823009	.	150600001	150760000	#DADAFF	1	0.5
chr2	150760001	150960000	B.1.1.2.2.2.1.1.1.1	0.433628318584071	.	150760001	150960000	#DADAFF	1	0.5
chr2	150960001	151120000	B.1.1.2.2.2.2.2.2.1.1	0.420353982300885	.	150960001	151120000	#DADAFF	1	0.5
chr2	151120001	151240000	B.1.1.2.2.2.1.2.2.1.1.2	0.428097345132743	.	151120001	151240000	#DADAFF	1	0.5
chr2	151240001	151560000	A.2.2.1.2.1.2.1.1.2.1	0.563053097345133	.	151240001	151560000	#FFDADA	1	0.625
chr2	151560001	151880000	A.2.1.2.2.1.2.2.2.1	0.632743362831858	.	151560001	151880000	#FF9191	1	0.75
chr2	151880001	152480000	A.1.1.2.2.2.2.2.2	0.881637168141593	.	151880001	152480000	#FF0000	1	1
chr2	152480001	152680000	A.1.2.2.2.2.1.1.2.1.2	0.741150442477876	.	152480001	152680000	#FF4848	1	0.875
chr2	152680001	152880000	A.1.2.1.2.2.1.1.2.1.1.2	0.819690265486726	.	152680001	152880000	#FF4848	1	0.875
chr2	152880001	153560000	A.1.1.1.2.1.1.2.2	0.967920353982301	.	152880001	153560000	#FF0000	1	1
chr2	153560001	153760000	B.1.2.1.1.2.2.1.1.2.2.1	0.384955752212389	.	153560001	153760000	#9191FF	1	0.375
chr2	153760001	154160000	B.2.1.2.2.1.1.1.2.1.1.1.2	0.150442477876106	.	153760001	154160000	#4848FF	1	0.25
chr2	154160001	154520000	B.2.1.1.2.2.2.2.2.2.1.1.2	0.204646017699115	.	154160001	154520000	#4848FF	1	0.25
chr2	154520001	154720000	B.2.1.2.2.1.1.2.2.2	0.134955752212389	.	154520001	154720000	#4848FF	1	0.25
chr2	154720001	155200000	B.2.2.2.2.2.2.2.2.2	0.00110619469026549	.	154720001	155200000	#0000FF	1	0.125
chr2	155200001	155320000	B.2.1.2.2.1.1.1.2.2	0.146017699115044	.	155200001	155320000	#4848FF	1	0.25
chr2	155320001	155480000	B.1.2.2.2.2.2.1.2.2.2.1.2	0.290929203539823	.	155320001	155480000	#9191FF	1	0.375
chr2	155480001	156160000	B.2.2.2.2.2.2.2.2.1	0.00221238938053097	.	155480001	156160000	#0000FF	1	0.125
chr2	156160001	156640000	B.2.2.1.2.1.2.2.1	0.0575221238938053	.	156160001	156640000	#0000FF	1	0.125
chr2	156640001	156920000	B.2.1.1.2.2.2.2.1	0.209070796460177	.	156640001	156920000	#4848FF	1	0.25
chr2	156920001	157200000	B.1.2.2.2.2.2.1.2.2.2.1.1	0.292035398230089	.	156920001	157200000	#9191FF	1	0.375
chr2	157200001	157480000	B.1.1.2.1.2.1.2	0.44358407079646	.	157200001	157480000	#DADAFF	1	0.5
chr2	157480001	157680000	B.1.1.1.2.2.2.2.2.1.1.2	0.459070796460177	.	157480001	157680000	#DADAFF	1	0.5
chr2	157680001	158120000	B.2.1.2.2.1.1.2.1.2.1	0.143805309734513	.	157680001	158120000	#4848FF	1	0.25
chr2	158120001	158320000	B.1.2.2.2.2.2.2.1.2	0.287610619469027	.	158120001	158320000	#9191FF	1	0.375
chr2	158320001	158600000	B.1.2.1.1.2.2.1.1.2.2.2	0.383849557522124	.	158320001	158600000	#9191FF	1	0.375
chr2	158600001	158800000	A.2.2.2.1.2.2.1.2.1	0.521017699115044	.	158600001	158800000	#FFDADA	1	0.625
chr2	158800001	159080000	B.1.1.1.2.2.1.1.1.1	0.469026548672566	.	158800001	159080000	#DADAFF	1	0.5
chr2	159080001	159520000	A.2.2.2.1.2.2.1.1.1	0.523230088495575	.	159080001	159520000	#FFDADA	1	0.625
chr2	159520001	159680000	A.2.2.2.2.2.2.1.1	0.5	.	159520001	159680000	#FFDADA	1	0.625
chr2	159680001	160160000	A.1.2.1.2.2.1.1.1.2.2	0.821902654867257	.	159680001	160160000	#FF4848	1	0.875
chr2	160160001	160440000	A.1.2.1.2.2.1.1.1.2.1	0.823008849557522	.	160160001	160440000	#FF4848	1	0.875
chr2	160440001	160560000	A.1.2.2.2.2.1.1.2.2	0.740044247787611	.	160440001	160560000	#FF4848	1	0.875
chr2	160560001	160920000	A.1.2.1.2.2.1.1.2.1.1.1	0.820796460176991	.	160560001	160920000	#FF4848	1	0.875
chr2	160920001	161200000	A.2.2.1.2.2.1.1.2.1	0.553097345132743	.	160920001	161200000	#FFDADA	1	0.625
chr2	161200001	161800000	A.2.2.2.1.2.2.2.1.1.1.2	0.517699115044248	.	161200001	161800000	#FFDADA	1	0.625
chr2	161800001	161920000	B.1.1.1.2.1.1.2.2.2	0.475663716814159	.	161800001	161920000	#DADAFF	1	0.5
chr2	161920001	162040000	B.1.1.1.2.2.1.1.2	0.466814159292035	.	161920001	162040000	#DADAFF	1	0.5
chr2	162040001	162280000	B.1.1.1.2.2.1.1.1.2	0.467920353982301	.	162040001	162280000	#DADAFF	1	0.5
chr2	162280001	162480000	B.2.1.2.2.1.1.1.1.2	0.152654867256637	.	162280001	162480000	#4848FF	1	0.25
chr2	162480001	162840000	B.2.2.2.2.2.2.2.1	0.00331858407079646	.	162480001	162840000	#0000FF	1	0.125
chr2	162840001	162960000	B.2.1.1.1.1.1.2.2.2	0.282079646017699	.	162840001	162960000	#4848FF	1	0.25
chr2	162960001	163240000	B.2.2.1.2.1.2.1.2	0.0586283185840708	.	162960001	163240000	#0000FF	1	0.125
chr2	163240001	163640000	B.2.2.2.2.2.2.1	0.00442477876106195	.	163240001	163640000	#0000FF	1	0.125
chr2	163640001	163800000	B.2.1.2.2.1.1.1.2.1.2.2	0.14712389380531	.	163640001	163800000	#4848FF	1	0.25
chr2	163800001	164000000	B.2.2.2.1.1.1.1.2.1	0.0320796460176991	.	163800001	164000000	#0000FF	1	0.125
chr2	164000001	164120000	B.2.1.1.2.2.2.2.2.1.1	0.207964601769911	.	164000001	164120000	#4848FF	1	0.25
chr2	164120001	164440000	B.2.2.2.1.1.1.1.2.2	0.0309734513274336	.	164120001	164440000	#0000FF	1	0.125
chr2	164440001	164600000	B.1.2.2.2.2.2.1.2.2.2.2	0.289823008849558	.	164440001	164600000	#9191FF	1	0.375
chr2	164600001	165040000	B.2.2.1.2.1.2.1.1.2.1	0.0608407079646018	.	164600001	165040000	#0000FF	1	0.125
chr2	165040001	165240000	B.2.2.1.2.1.2.1.1.2.2	0.0597345132743363	.	165040001	165240000	#0000FF	1	0.125
chr2	165240001	165400000	B.2.1.1.2.2.2.1.2.1.2	0.212389380530973	.	165240001	165400000	#4848FF	1	0.25
chr2	165400001	165600000	B.2.1.2.2.1.1.1.2.1.2.1	0.148230088495575	.	165400001	165600000	#4848FF	1	0.25
chr2	165600001	165800000	B.2.1.2.2.1.1.2.1.2.2.1	0.142699115044248	.	165600001	165800000	#4848FF	1	0.25
chr2	165800001	166040000	B.2.1.1.2.2.2.2.2.2.1.2	0.20353982300885	.	165800001	166040000	#4848FF	1	0.25
chr2	166040001	166200000	B.1.2.2.2.2.1.2.1.1	0.303097345132743	.	166040001	166200000	#9191FF	1	0.375
chr2	166200001	166680000	A.2.2.2.1.2.2.2.1.2.2	0.514380530973451	.	166200001	166680000	#FFDADA	1	0.625
chr2	166680001	166760000	B.1.1.2.1.2.2.1.1.2	0.441371681415929	.	166680001	166760000	#DADAFF	1	0.5
chr2	166760001	166960000	B.2.1.2.1.2.1.1.1	0.178097345132743	.	166760001	166960000	#4848FF	1	0.25
chr2	166960001	167080000	B.2.2.1.2.1.1.1.2.1.2	0.0707964601769911	.	166960001	167080000	#0000FF	1	0.125
chr2	167080001	167160000	B.2.2.1.2.1.1.1.2.1.1	0.0719026548672566	.	167080001	167160000	#0000FF	1	0.125
chr2	167160001	167360000	B.2.2.2.1.1.2.1.2	0.0254424778761062	.	167160001	167360000	#0000FF	1	0.125
chr2	167360001	167600000	B.2.2.1.2.1.2.1.1.1	0.0619469026548673	.	167360001	167600000	#0000FF	1	0.125
chr2	167600001	167680000	B.2.1.2.1.1.2.2.2.1	0.180309734513274	.	167600001	167680000	#4848FF	1	0.25
chr2	167680001	168080000	B.2.2.2.2.2.1	0.00553097345132743	.	167680001	168080000	#0000FF	1	0.125
chr2	168080001	168320000	B.1.2.1.2.1.1.2.1	0.366150442477876	.	168080001	168320000	#9191FF	1	0.375
chr2	168320001	168600000	B.1.2.1.2.1.1.2.2	0.365044247787611	.	168320001	168600000	#9191FF	1	0.375
chr2	168600001	168800000	B.1.1.1.2.2.2.2.2.1.1.1	0.460176991150442	.	168600001	168800000	#DADAFF	1	0.5
chr2	168800001	169000000	A.2.2.2.1.2.2.2.1.1.2	0.516592920353982	.	168800001	169000000	#FFDADA	1	0.625
chr2	169000001	169200000	A.2.1.2.2.1.2.1.1	0.636061946902655	.	169000001	169200000	#FF9191	1	0.75
chr2	169200001	169520000	A.1.2.2.2.2.1.2.1	0.738938053097345	.	169200001	169520000	#FF4848	1	0.875
chr2	169520001	169640000	A.2.2.1.2.1.1.1.2.2.2	0.570796460176991	.	169520001	169640000	#FFDADA	1	0.625
chr2	169640001	169880000	A.2.1.1.2.1.2.1	0.675884955752212	.	169640001	169880000	#FF9191	1	0.75
chr2	169880001	170120000	A.2.1.2.2.1.1.1.2.1	0.641592920353982	.	169880001	170120000	#FF9191	1	0.75
chr2	170120001	170280000	A.2.1.2.1.2.2.2.1	0.644911504424779	.	170120001	170280000	#FF9191	1	0.75
chr2	170280001	170520000	A.1.1.2.2.2.2.1.1.1	0.893805309734513	.	170280001	170520000	#FF0000	1	1
chr2	170520001	170760000	A.1.1.2.2.2.2.2.1.1	0.883849557522124	.	170520001	170760000	#FF0000	1	1
chr2	170760001	171040000	A.1.1.2.1.1.2.1.1.2.2	0.938053097345133	.	170760001	171040000	#FF0000	1	1
chr2	171040001	171280000	A.1.2.1.2.2.1.2.1.1	0.816371681415929	.	171040001	171280000	#FF4848	1	0.875
chr2	171280001	171760000	A.1.1.1.2.2.1.1.1.2	0.956858407079646	.	171280001	171760000	#FF0000	1	1
chr2	171760001	172000000	A.1.1.2.1.1.1.1.1.1	0.949115044247788	.	171760001	172000000	#FF0000	1	1
chr2	172000001	172320000	A.1.1.1.2.2.1.1.1.1	0.957964601769911	.	172000001	172320000	#FF0000	1	1
chr2	172320001	172400000	A.2.1.1.1.2.1.1.1.2	0.702433628318584	.	172320001	172400000	#FF9191	1	0.75
chr2	172400001	172720000	A.1.1.2.1.2.1.2.2.2	0.919247787610619	.	172400001	172720000	#FF0000	1	1
chr2	172720001	173080000	A.1.1.1.2.2.1.2.2	0.95353982300885	.	172720001	173080000	#FF0000	1	1
chr2	173080001	173400000	A.1.1.2.1.1.1.1.2.1	0.945796460176991	.	173080001	173400000	#FF0000	1	1
chr2	173400001	173640000	A.1.2.1.1.2.2.1.2.2	0.84070796460177	.	173400001	173640000	#FF4848	1	0.875
chr2	173640001	173920000	A.1.2.1.1.1.1.1.2.2.1	0.878318584070796	.	173640001	173920000	#FF4848	1	0.875
chr2	173920001	174240000	A.1.1.2.2.2.2.1.1.2.1	0.892699115044248	.	173920001	174240000	#FF0000	1	1
chr2	174240001	174640000	A.1.2.2.1.2.1.1.1.1.1.1.1	0.785398230088496	.	174240001	174640000	#FF4848	1	0.875
chr2	174640001	174840000	A.1.2.2.1.2.1.1.1.1.1.1.2	0.78429203539823	.	174640001	174840000	#FF4848	1	0.875
chr2	174840001	175280000	A.1.1.1.2.2.1.1.2	0.955752212389381	.	174840001	175280000	#FF0000	1	1
chr2	175280001	175480000	A.1.2.1.1.2.2.1.2.1	0.841814159292035	.	175280001	175480000	#FF4848	1	0.875
chr2	175480001	175640000	A.1.2.1.2.2.1.1.2.2	0.817477876106195	.	175480001	175640000	#FF4848	1	0.875
chr2	175640001	175840000	A.1.1.2.2.2.2.1.1.2.2	0.891592920353982	.	175640001	175840000	#FF0000	1	1
chr2	175840001	176040000	A.1.2.1.2.2.1.2.1.2	0.815265486725664	.	175840001	176040000	#FF4848	1	0.875
chr2	176040001	176280000	A.2.2.1.1.1.1.2.1.2.1	0.607300884955752	.	176040001	176280000	#FFDADA	1	0.625
chr2	176280001	176480000	A.2.2.2.1.2.2.1.2.2	0.519911504424779	.	176280001	176480000	#FFDADA	1	0.625
chr2	176480001	176600000	B.1.1.1.2.1.1.1.1	0.481194690265487	.	176480001	176600000	#DADAFF	1	0.5
chr2	176600001	176920000	A.2.2.1.2.1.2.2.1	0.558628318584071	.	176600001	176920000	#FFDADA	1	0.625
chr2	176920001	177080000	A.2.2.1.1.1.1.2.1.2.2	0.606194690265487	.	176920001	177080000	#FFDADA	1	0.625
chr2	177080001	177320000	A.2.1.2.2.2.1.1.2.1.2	0.627212389380531	.	177080001	177320000	#FF9191	1	0.75
chr2	177320001	177520000	A.2.2.1.2.1.1.1.2.2.1	0.571902654867257	.	177320001	177520000	#FFDADA	1	0.625
chr2	177520001	177680000	A.2.1.2.2.2.1.1.2.2.1	0.626106194690266	.	177520001	177680000	#FF9191	1	0.75
chr2	177680001	177840000	A.2.2.1.2.2.2.2.2.1	0.545353982300885	.	177680001	177840000	#FFDADA	1	0.625
chr2	177840001	178040000	A.2.1.2.2.1.2.2.1	0.633849557522124	.	177840001	178040000	#FF9191	1	0.75
chr2	178040001	178200000	A.1.2.2.2.1.1.2.1.2.2.1.2	0.754424778761062	.	178040001	178200000	#FF4848	1	0.875
chr2	178200001	178400000	A.2.1.2.2.1.1.2.1.1	0.639380530973451	.	178200001	178400000	#FF9191	1	0.75
chr2	178400001	178640000	A.2.1.2.2.2.1.1.1.1	0.630530973451327	.	178400001	178640000	#FF9191	1	0.75
chr2	178640001	179440000	A.2.2.1.2.1.2.1.2.1	0.560840707964602	.	178640001	179440000	#FFDADA	1	0.625
chr2	179440001	179840000	B.2.1.2.2.1.1.2.1.1	0.144911504424779	.	179440001	179840000	#4848FF	1	0.25
chr2	179840001	179960000	B.1.2.1.2.1.1.1.2.2	0.367256637168142	.	179840001	179960000	#9191FF	1	0.375
chr2	179960001	180160000	B.1.2.1.2.1.1.1.2.1.2	0.368362831858407	.	179960001	180160000	#9191FF	1	0.375
chr2	180160001	180240000	B.1.2.1.2.1.2.1.2.2.2	0.357300884955752	.	180160001	180240000	#9191FF	1	0.375
chr2	180240001	180320000	B.1.2.2.2.2.1.2.1.2.2	0.300884955752212	.	180240001	180320000	#9191FF	1	0.375
chr2	180320001	180560000	B.2.2.1.2.1.1.2.1.1.1	0.0685840707964602	.	180320001	180560000	#0000FF	1	0.125
chr2	180560001	180920000	B.1.2.2.2.2.2.1.2.2.1	0.293141592920354	.	180560001	180920000	#9191FF	1	0.375
chr2	180920001	181400000	B.2.1.2.2.2.1.1.2	0.117256637168142	.	180920001	181400000	#4848FF	1	0.25
chr2	181400001	181880000	B.2.2.1.2.1.1.2.2.1	0.0652654867256637	.	181400001	181880000	#0000FF	1	0.125
chr2	181880001	181960000	B.1.2.2.2.2.1.2.2.2	0.298672566371681	.	181880001	181960000	#9191FF	1	0.375
chr2	181960001	182640000	B.2.2.1.2.1.1.2.2.2.2	0.0630530973451327	.	181960001	182640000	#0000FF	1	0.125
chr2	182640001	182760000	B.2.1.1.1.2.2.1.2	0.271017699115044	.	182640001	182760000	#4848FF	1	0.25
chr2	182760001	183040000	B.2.1.2.1.1.2.2.1.1.2	0.182522123893805	.	182760001	183040000	#4848FF	1	0.25
chr2	183040001	183400000	B.2.2.2.1.1.1.1.1.2	0.0331858407079646	.	183040001	183400000	#0000FF	1	0.125
chr2	183400001	183560000	B.1.2.2.2.2.1.2.1.2.1	0.301991150442478	.	183400001	183560000	#9191FF	1	0.375
chr2	183560001	183760000	A.2.2.2.1.2.2.2.2	0.513274336283186	.	183560001	183760000	#FFDADA	1	0.625
chr2	183760001	184080000	A.2.1.1.2.1.1.2.1	0.678097345132743	.	183760001	184080000	#FF9191	1	0.75
chr2	184080001	184280000	B.2.1.1.1.1.1.2.2.1	0.283185840707965	.	184080001	184280000	#4848FF	1	0.25
chr2	184280001	184600000	B.2.1.1.1.1.1.1	0.285398230088496	.	184280001	184600000	#4848FF	1	0.25
chr2	184600001	184880000	B.2.2.1.2.2.2.1.1.2	0.0420353982300885	.	184600001	184880000	#0000FF	1	0.125
chr2	184880001	185040000	B.2.2.1.2.1.1.1.1.1	0.0741150442477876	.	184880001	185040000	#0000FF	1	0.125
chr2	185040001	185240000	B.2.2.1.2.2.2.1.2.1.2	0.0398230088495575	.	185040001	185240000	#0000FF	1	0.125
chr2	185240001	185360000	B.2.1.2.1.2.2.1.1.1	0.172566371681416	.	185240001	185360000	#4848FF	1	0.25
chr2	185360001	185560000	B.2.1.2.1.1.2.2.1.2	0.18141592920354	.	185360001	185560000	#4848FF	1	0.25
chr2	185560001	185760000	B.2.2.2.1.1.1.2.1	0.0298672566371681	.	185560001	185760000	#0000FF	1	0.125
chr2	185760001	186000000	B.2.2.2.2.1.1.1.1.1	0.0132743362831858	.	185760001	186000000	#0000FF	1	0.125
chr2	186000001	186200000	B.2.2.1.2.2.1.1.1	0.0553097345132743	.	186000001	186200000	#0000FF	1	0.125
chr2	186200001	186520000	B.2.2.1.2.1.1.1.2.2	0.0696902654867257	.	186200001	186520000	#0000FF	1	0.125
chr2	186520001	186840000	B.2.2.1.2.1.1.2.2.2.1	0.0641592920353982	.	186520001	186840000	#0000FF	1	0.125
chr2	186840001	187080000	B.2.1.2.1.1.2.2.1.1.1	0.183628318584071	.	186840001	187080000	#4848FF	1	0.25
chr2	187080001	187360000	B.2.2.1.2.1.1.1.1.2	0.0730088495575221	.	187080001	187360000	#0000FF	1	0.125
chr2	187360001	187680000	B.1.1.2.1.2.2.1.1.1	0.442477876106195	.	187360001	187680000	#DADAFF	1	0.5
chr2	187680001	187800000	B.2.1.2.1.1.2.1.1	0.185840707964602	.	187680001	187800000	#4848FF	1	0.25
chr2	187800001	188040000	B.2.2.1.2.2.1.1.2.2	0.0530973451327434	.	187800001	188040000	#0000FF	1	0.125
chr2	188040001	188360000	B.2.2.1.2.2.2.1.2.2	0.038716814159292	.	188040001	188360000	#0000FF	1	0.125
chr2	188360001	188520000	B.1.2.1.2.1.1.1.1.2	0.370575221238938	.	188360001	188520000	#9191FF	1	0.375
chr2	188520001	188800000	B.2.1.1.1.1.2.2.2	0.278761061946903	.	188520001	188800000	#4848FF	1	0.25
chr2	188800001	189120000	B.1.1.1.2.2.2.2.1	0.461283185840708	.	188800001	189120000	#DADAFF	1	0.5
chr2	189120001	189360000	A.2.2.2.1.2.2.2.1.2.1	0.515486725663717	.	189120001	189360000	#FFDADA	1	0.625
chr2	189360001	189680000	B.2.2.1.2.1.1.2.1.1.2	0.0674778761061947	.	189360001	189680000	#0000FF	1	0.125
chr2	189680001	190000000	B.2.2.2.2.1.1.2.1	0.00995575221238938	.	189680001	190000000	#0000FF	1	0.125
chr2	190000001	190280000	B.2.2.1.2.1.1.2.1.2	0.0663716814159292	.	190000001	190280000	#0000FF	1	0.125
chr2	190280001	190520000	B.1.2.1.2.1.1.1.1.1	0.371681415929204	.	190280001	190520000	#9191FF	1	0.375
chr2	190520001	190680000	A.2.2.2.1.1.2.1.1.1	0.535398230088496	.	190520001	190680000	#FFDADA	1	0.625
chr2	190680001	190920000	B.1.1.2.1.2.2.1.2.1	0.440265486725664	.	190680001	190920000	#DADAFF	1	0.5
chr2	190920001	191160000	B.1.1.2.1.2.2.1.2.2	0.439159292035398	.	190920001	191160000	#DADAFF	1	0.5
chr2	191160001	191720000	A.1.2.2.2.2.1.2.2	0.73783185840708	.	191160001	191720000	#FF4848	1	0.875
chr2	191720001	191880000	A.2.1.1.2.1.2.2.1.1	0.674778761061947	.	191720001	191880000	#FF9191	1	0.75
chr2	191880001	192120000	A.2.2.1.2.2.1.1.1.1.1	0.55641592920354	.	191880001	192120000	#FFDADA	1	0.625
chr2	192120001	192360000	A.2.2.1.2.2.1.1.1.1.2	0.555309734513274	.	192120001	192360000	#FFDADA	1	0.625
chr2	192360001	192600000	B.1.1.1.2.1.1.2.1.2	0.47787610619469	.	192360001	192600000	#DADAFF	1	0.5
chr2	192600001	193000000	B.2.1.2.1.1.2.1.2	0.184734513274336	.	192600001	193000000	#4848FF	1	0.25
chr2	193000001	193600000	B.2.2.2.2.1.1.1.1.2	0.0121681415929204	.	193000001	193600000	#0000FF	1	0.125
chr2	193600001	193800000	B.2.2.1.2.2.2.1.2.1.1	0.040929203539823	.	193600001	193800000	#0000FF	1	0.125
chr2	193800001	193920000	B.2.1.2.1.2.2.1.1.2.2	0.168141592920354	.	193800001	193920000	#4848FF	1	0.25
chr2	193920001	194080000	B.2.1.2.1.2.2.1.2.2.1	0.161504424778761	.	193920001	194080000	#4848FF	1	0.25
chr2	194080001	194200000	B.2.1.1.1.2.2.2.2.2	0.263274336283186	.	194080001	194200000	#4848FF	1	0.25
chr2	194200001	194440000	B.2.2.1.2.2.1.1.2.1	0.0542035398230089	.	194200001	194440000	#0000FF	1	0.125
chr2	194440001	194560000	B.2.1.2.1.1.1.2.1.2.1.2.2	0.190265486725664	.	194440001	194560000	#4848FF	1	0.25
chr2	194560001	194760000	B.2.2.1.2.2.1.2.2.2.1	0.045353982300885	.	194560001	194760000	#0000FF	1	0.125
chr2	194760001	195200000	B.2.2.2.2.1.1.2.2	0.00884955752212389	.	194760001	195200000	#0000FF	1	0.125
chr2	195200001	195440000	B.2.2.2.1.1.1.2.2.1	0.0287610619469027	.	195200001	195440000	#0000FF	1	0.125
chr2	195440001	195640000	B.2.2.2.1.1.1.1.1.1.1	0.0365044247787611	.	195440001	195640000	#0000FF	1	0.125
chr2	195640001	195800000	B.2.1.2.1.1.1.2.1.2.2	0.189159292035398	.	195640001	195800000	#4848FF	1	0.25
chr2	195800001	196080000	B.2.2.1.2.2.2.1.1.1	0.043141592920354	.	195800001	196080000	#0000FF	1	0.125
chr2	196080001	196280000	B.2.1.1.1.2.2.2.1.1.2	0.268805309734513	.	196080001	196280000	#4848FF	1	0.25
chr2	196280001	196360000	B.1.2.2.2.2.1.2.2.1	0.299778761061947	.	196280001	196360000	#9191FF	1	0.375
chr2	196360001	196560000	B.1.1.2.1.2.1.1.1	0.445796460176991	.	196360001	196560000	#DADAFF	1	0.5
chr2	196560001	196960000	B.2.1.1.1.1.1.2.1	0.28429203539823	.	196560001	196960000	#4848FF	1	0.25
chr2	196960001	197320000	B.1.1.2.1.2.1.1.2	0.444690265486726	.	196960001	197320000	#DADAFF	1	0.5
chr2	197320001	197640000	B.1.1.1.2.2.2.2.2.2.2	0.455752212389381	.	197320001	197640000	#DADAFF	1	0.5
chr2	197640001	197800000	A.2.2.1.2.1.1.1.2.1	0.573008849557522	.	197640001	197800000	#FFDADA	1	0.625
chr2	197800001	197880000	A.2.2.2.1.1.2.2.2.1	0.529867256637168	.	197800001	197880000	#FFDADA	1	0.625
chr2	197880001	198240000	A.2.2.1.2.2.1.2.1	0.550884955752212	.	197880001	198240000	#FFDADA	1	0.625
chr2	198240001	198600000	A.1.2.1.2.1.2.2.1.1.1	0.82853982300885	.	198240001	198600000	#FF4848	1	0.875
chr2	198600001	198920000	B.2.1.1.1.1.2.2.1	0.279867256637168	.	198600001	198920000	#4848FF	1	0.25
chr2	198920001	199160000	B.2.1.2.1.2.2.1.1.2.1.1.2	0.170353982300885	.	198920001	199160000	#4848FF	1	0.25
chr2	199160001	199280000	B.2.1.1.1.2.2.1.1.1	0.273230088495575	.	199160001	199280000	#4848FF	1	0.25
chr2	199280001	199640000	B.2.2.2.1.1.1.2.2.2	0.0276548672566372	.	199280001	199640000	#0000FF	1	0.125
chr2	199640001	199720000	B.2.1.2.1.1.1.2.1.2.1.2.1	0.191371681415929	.	199640001	199720000	#4848FF	1	0.25
chr2	199720001	199800000	B.2.1.2.1.1.2.2.2.2	0.179203539823009	.	199720001	199800000	#4848FF	1	0.25
chr2	199800001	200080000	B.2.2.2.1.1.1.1.1.1.2.2	0.0342920353982301	.	199800001	200080000	#0000FF	1	0.125
chr2	200080001	200280000	B.2.1.2.1.2.2.1.1.2.1.1.1	0.17146017699115	.	200080001	200280000	#4848FF	1	0.25
chr2	200280001	200440000	B.1.2.1.2.1.1.1.2.1.1	0.369469026548673	.	200280001	200440000	#9191FF	1	0.375
chr2	200440001	200800000	A.2.2.1.2.1.1.2.1.1	0.569690265486726	.	200440001	200800000	#FFDADA	1	0.625
chr2	200800001	201000000	A.2.1.2.2.2.1.2.1.1	0.623893805309734	.	200800001	201000000	#FF9191	1	0.75
chr2	201000001	201320000	A.1.2.1.2.1.2.2.1.1.2	0.827433628318584	.	201000001	201320000	#FF4848	1	0.875
chr2	201320001	201680000	A.1.2.1.2.1.2.2.1.2	0.826327433628319	.	201320001	201680000	#FF4848	1	0.875
chr2	201680001	202120000	A.1.1.1.2.2.2.1.1	0.952433628318584	.	201680001	202120000	#FF0000	1	1
chr2	202120001	202480000	A.1.1.2.2.2.2.2.1.2	0.882743362831858	.	202120001	202480000	#FF0000	1	1
chr2	202480001	202800000	A.1.1.1.1.2.1.1.1.1	0.988938053097345	.	202480001	202800000	#FF0000	1	1
chr2	202800001	203040000	A.1.1.1.1.2.1.1.1.2	0.98783185840708	.	202800001	203040000	#FF0000	1	1
chr2	203040001	203160000	A.1.2.1.2.1.2.1.1	0.830752212389381	.	203040001	203160000	#FF4848	1	0.875
chr2	203160001	203600000	A.1.1.1.1.2.1.2.1.1	0.984513274336283	.	203160001	203600000	#FF0000	1	1
chr2	203600001	203800000	A.1.2.1.2.2.2.1.1	0.813053097345133	.	203600001	203800000	#FF4848	1	0.875
chr2	203800001	203960000	A.1.2.2.2.1.2.1.1.2	0.75	.	203800001	203960000	#FF4848	1	0.875
chr2	203960001	204080000	A.2.1.2.2.2.1.1.2.1.1	0.628318584070796	.	203960001	204080000	#FF9191	1	0.75
chr2	204080001	204320000	A.1.2.1.2.2.1.2.2	0.814159292035398	.	204080001	204320000	#FF4848	1	0.875
chr2	204320001	204480000	A.2.1.2.2.2.1.1.2.2.2	0.625	.	204320001	204480000	#FF9191	1	0.75
chr2	204480001	204800000	A.2.1.2.2.2.1.1.1.2	0.629424778761062	.	204480001	204800000	#FF9191	1	0.75
chr2	204800001	205080000	A.2.2.1.2.2.1.1.1.2	0.554203539823009	.	204800001	205080000	#FFDADA	1	0.625
chr2	205080001	205200000	B.1.1.2.1.1.2.2.1	0.448008849557522	.	205080001	205200000	#DADAFF	1	0.5
chr2	205200001	205560000	B.1.2.2.2.2.1.1	0.304203539823009	.	205200001	205560000	#9191FF	1	0.375
chr2	205560001	205840000	B.1.1.1.2.2.2.2.2.2.1	0.456858407079646	.	205560001	205840000	#DADAFF	1	0.5
chr2	205840001	206000000	B.1.1.1.2.1.1.2.2.1	0.476769911504425	.	205840001	206000000	#DADAFF	1	0.5
chr2	206000001	206560000	A.2.1.1.2.1.2.2.1.2	0.673672566371681	.	206000001	206560000	#FF9191	1	0.75
chr2	206560001	206840000	A.1.2.2.2.1.1.2.1.2.2.1.1	0.755530973451327	.	206560001	206840000	#FF4848	1	0.875
chr2	206840001	207080000	A.1.1.2.2.2.1.1.2	0.899336283185841	.	206840001	207080000	#FF0000	1	1
chr2	207080001	207160000	A.2.1.2.2.2.2.1.1	0.620575221238938	.	207080001	207160000	#FF9191	1	0.75
chr2	207160001	207600000	A.1.1.2.2.2.2.1.2.2.1.1.1	0.888274336283186	.	207160001	207600000	#FF0000	1	1
chr2	207600001	207760000	A.2.1.1.1.2.2.2.2.2.2	0.68141592920354	.	207600001	207760000	#FF9191	1	0.75
chr2	207760001	208400000	A.1.1.2.2.2.1.1.1	0.900442477876106	.	207760001	208400000	#FF0000	1	1
chr2	208400001	208640000	A.1.1.2.2.2.2.1.2.2.1.2	0.886061946902655	.	208400001	208640000	#FF0000	1	1
chr2	208640001	208960000	A.1.1.2.2.2.2.1.2.1.1	0.890486725663717	.	208640001	208960000	#FF0000	1	1
chr2	208960001	209240000	A.1.2.1.2.2.2.2.1	0.810840707964602	.	208960001	209240000	#FF4848	1	0.875
chr2	209240001	209440000	B.1.2.1.2.1.2.2.1	0.356194690265487	.	209240001	209440000	#9191FF	1	0.375
chr2	209440001	209600000	B.2.1.1.1.2.2.2.1.1.1	0.269911504424779	.	209440001	209600000	#4848FF	1	0.25
chr2	209600001	209720000	B.1.2.1.2.2.2.2.2	0.342920353982301	.	209600001	209720000	#9191FF	1	0.375
chr2	209720001	210240000	B.1.2.2.2.1.1.2.2	0.310840707964602	.	209720001	210240000	#9191FF	1	0.375
chr2	210240001	210520000	B.2.1.1.1.1.2.1	0.280973451327434	.	210240001	210520000	#4848FF	1	0.25
chr2	210520001	210880000	B.1.2.2.2.1.2.2.1	0.307522123893805	.	210520001	210880000	#9191FF	1	0.375
chr2	210880001	211080000	B.1.2.1.2.1.2.1.1.2	0.361725663716814	.	210880001	211080000	#9191FF	1	0.375
chr2	211080001	211320000	B.2.1.2.1.2.2.2.2.1	0.155973451327434	.	211080001	211320000	#4848FF	1	0.25
chr2	211320001	211440000	B.2.1.1.1.2.2.2.1.2.2	0.266592920353982	.	211320001	211440000	#4848FF	1	0.25
chr2	211440001	211600000	B.2.1.2.1.2.2.1.2.1.1.1.2	0.165929203539823	.	211440001	211600000	#4848FF	1	0.25
chr2	211600001	211680000	B.2.1.2.1.1.1.2.1.1.2.1	0.194690265486726	.	211600001	211680000	#4848FF	1	0.25
chr2	211680001	211880000	B.2.1.2.1.2.2.2.1.2	0.157079646017699	.	211680001	211880000	#4848FF	1	0.25
chr2	211880001	212120000	B.2.1.2.1.1.1.1.2.1	0.198008849557522	.	211880001	212120000	#4848FF	1	0.25
chr2	212120001	212320000	B.2.1.2.1.1.1.2.1.2.1.1	0.192477876106195	.	212120001	212320000	#4848FF	1	0.25
chr2	212320001	212560000	B.2.1.2.1.2.2.1.2.1.2.2	0.162610619469027	.	212320001	212560000	#4848FF	1	0.25
chr2	212560001	212680000	B.2.1.2.1.1.1.1.1.1	0.200221238938053	.	212560001	212680000	#4848FF	1	0.25
chr2	212680001	212880000	B.2.1.2.1.2.2.2.1.1.1	0.15929203539823	.	212680001	212880000	#4848FF	1	0.25
chr2	212880001	213080000	B.2.1.2.1.1.1.1.2.2	0.196902654867257	.	212880001	213080000	#4848FF	1	0.25
chr2	213080001	213480000	B.2.1.2.1.2.2.1.2.1.2.1	0.163716814159292	.	213080001	213480000	#4848FF	1	0.25
chr2	213480001	213760000	B.2.1.2.1.2.2.1.2.1.1.1.1	0.167035398230089	.	213480001	213760000	#4848FF	1	0.25
chr2	213760001	214040000	B.2.1.2.1.2.2.2.2.2	0.154867256637168	.	213760001	214040000	#4848FF	1	0.25
chr2	214040001	214160000	B.1.2.1.2.2.2.2.1	0.344026548672566	.	214040001	214160000	#9191FF	1	0.375
chr2	214160001	214320000	B.2.1.2.1.2.2.1.2.1.1.2	0.164823008849558	.	214160001	214320000	#4848FF	1	0.25
chr2	214320001	214440000	B.2.2.1.2.2.1.2.1.2.1	0.0497787610619469	.	214320001	214440000	#0000FF	1	0.125
chr2	214440001	214560000	B.2.1.2.1.1.1.2.1.1.2.2	0.19358407079646	.	214440001	214560000	#4848FF	1	0.25
chr2	214560001	214640000	B.2.1.1.1.2.2.2.2.1.1	0.265486725663717	.	214560001	214640000	#4848FF	1	0.25
chr2	214640001	214920000	B.2.2.1.2.2.1.2.1.2.2	0.0486725663716814	.	214640001	214920000	#0000FF	1	0.125
chr2	214920001	215160000	B.2.2.1.2.2.1.2.2.1.2	0.0464601769911504	.	214920001	215160000	#0000FF	1	0.125
chr2	215160001	215560000	B.2.1.2.1.2.2.1.1.2.1.2	0.169247787610619	.	215160001	215560000	#4848FF	1	0.25
chr2	215560001	215760000	B.1.2.1.2.2.2.1.2.1.2	0.346238938053097	.	215560001	215760000	#9191FF	1	0.375
chr2	215760001	216160000	B.2.2.1.2.2.1.2.1.1.1	0.0519911504424779	.	215760001	216160000	#0000FF	1	0.125
chr2	216160001	216400000	A.2.2.2.1.1.2.2.1	0.530973451327434	.	216160001	216400000	#FFDADA	1	0.625
chr2	216400001	216520000	B.1.2.1.2.2.1.1.1	0.35287610619469	.	216400001	216520000	#9191FF	1	0.375
chr2	216520001	216600000	B.1.1.2.1.1.2.1.1	0.450221238938053	.	216520001	216600000	#DADAFF	1	0.5
chr2	216600001	216880000	A.2.1.2.2.2.1.2.1.2	0.622787610619469	.	216600001	216880000	#FF9191	1	0.75
chr2	216880001	216960000	A.1.2.2.2.1.2.2.2	0.746681415929204	.	216880001	216960000	#FF4848	1	0.875
chr2	216960001	217320000	A.1.1.1.1.2.1.2.1.2	0.983407079646018	.	216960001	217320000	#FF0000	1	1
chr2	217320001	217520000	A.1.1.2.2.2.1.2.1.1	0.898230088495575	.	217320001	217520000	#FF0000	1	1
chr2	217520001	217720000	A.1.2.2.2.1.2.1.1.1	0.751106194690266	.	217520001	217720000	#FF4848	1	0.875
chr2	217720001	217920000	A.2.1.1.1.2.2.2.2.2.1.1	0.683628318584071	.	217720001	217920000	#FF9191	1	0.75
chr2	217920001	218120000	A.2.1.2.2.2.2.2.2	0.616150442477876	.	217920001	218120000	#FF9191	1	0.75
chr2	218120001	218280000	A.2.2.1.1.1.2.1.1.2.2	0.599557522123894	.	218120001	218280000	#FFDADA	1	0.625
chr2	218280001	218640000	A.2.1.1.1.2.2.1.2.1	0.692477876106195	.	218280001	218640000	#FF9191	1	0.75
chr2	218640001	219000000	A.1.1.1.2.2.2.1.2	0.951327433628319	.	218640001	219000000	#FF0000	1	1
chr2	219000001	219280000	A.1.1.1.1.2.2.1.2	0.980088495575221	.	219000001	219280000	#FF0000	1	1
chr2	219280001	219520000	A.1.1.1.2.1.2.1.1.2	0.96570796460177	.	219280001	219520000	#FF0000	1	1
chr2	219520001	220160000	A.1.1.1.1.1.1.1.1	1	.	219520001	220160000	#FF0000	1	1
chr2	220160001	220400000	A.1.1.1.1.2.2.2.2	0.97787610619469	.	220160001	220400000	#FF0000	1	1
chr2	220400001	220560000	A.1.2.1.2.1.2.1.2	0.829646017699115	.	220400001	220560000	#FF4848	1	0.875
chr2	220560001	220840000	A.2.1.2.2.2.1.2.2	0.621681415929204	.	220560001	220840000	#FF9191	1	0.75
chr2	220840001	221080000	A.2.2.2.1.1.1.2.2.2.1	0.537610619469027	.	220840001	221080000	#FFDADA	1	0.625
chr2	221080001	221280000	B.1.1.1.2.1.1.1.2	0.480088495575221	.	221080001	221280000	#DADAFF	1	0.5
chr2	221280001	221600000	A.2.2.2.1.1.1.2.2.2.2	0.536504424778761	.	221280001	221600000	#FFDADA	1	0.625
chr2	221600001	221880000	B.1.1.1.2.1.2.2.2	0.470132743362832	.	221600001	221880000	#DADAFF	1	0.5
chr2	221880001	222000000	B.1.1.1.2.1.2.1.2	0.472345132743363	.	221880001	222000000	#DADAFF	1	0.5
chr2	222000001	222480000	A.2.2.1.2.2.1.1.2.2	0.551991150442478	.	222000001	222480000	#FFDADA	1	0.625
chr2	222480001	222920000	B.1.1.1.2.1.1.2.1.1	0.478982300884956	.	222480001	222920000	#DADAFF	1	0.5
chr2	222920001	223120000	A.2.2.2.1.1.1.2.1.2	0.539823008849557	.	222920001	223120000	#FFDADA	1	0.625
chr2	223120001	223200000	A.2.2.2.1.1.1.1	0.543141592920354	.	223120001	223200000	#FFDADA	1	0.625
chr2	223200001	223520000	A.1.2.2.2.1.2.2.1	0.747787610619469	.	223200001	223520000	#FF4848	1	0.875
chr2	223520001	223800000	A.2.1.1.2.1.1.1.1	0.680309734513274	.	223520001	223800000	#FF9191	1	0.75
chr2	223800001	224000000	A.2.2.1.2.2.1.2.2	0.549778761061947	.	223800001	224000000	#FFDADA	1	0.625
chr2	224000001	224160000	B.1.1.1.2.1.2.2.1	0.471238938053097	.	224000001	224160000	#DADAFF	1	0.5
chr2	224160001	224280000	B.1.2.1.2.2.1.1.2	0.351769911504425	.	224160001	224280000	#9191FF	1	0.375
chr2	224280001	224560000	A.2.2.2.1.1.1.2.1.1.2	0.540929203539823	.	224280001	224560000	#FFDADA	1	0.625
chr2	224560001	224840000	A.2.1.1.2.2.1	0.670353982300885	.	224560001	224840000	#FF9191	1	0.75
chr2	224840001	225120000	A.2.2.2.1.1.2.1.1.2	0.53429203539823	.	224840001	225120000	#FFDADA	1	0.625
chr2	225120001	225240000	B.1.1.1.2.1.2.1.1.2	0.473451327433628	.	225120001	225240000	#DADAFF	1	0.5
chr2	225240001	225520000	A.2.2.2.1.1.2.1.2.1	0.533185840707965	.	225240001	225520000	#FFDADA	1	0.625
chr2	225520001	225680000	B.1.2.2.2.1.2.2.2.2	0.305309734513274	.	225520001	225680000	#9191FF	1	0.375
chr2	225680001	225800000	B.2.1.1.1.2.2.1.1.2	0.27212389380531	.	225680001	225800000	#4848FF	1	0.25
chr2	225800001	225960000	B.2.1.1.1.2.2.2.1.2.1	0.267699115044248	.	225800001	225960000	#4848FF	1	0.25
chr2	225960001	226200000	B.2.1.2.1.2.2.1.2.2.2	0.160398230088496	.	225960001	226200000	#4848FF	1	0.25
chr2	226200001	226440000	B.2.2.1.2.2.1.2.2.1.1	0.0475663716814159	.	226200001	226440000	#0000FF	1	0.125
chr2	226440001	226560000	B.2.1.2.1.1.1.2.1.1.1	0.195796460176991	.	226440001	226560000	#4848FF	1	0.25
chr2	226560001	226880000	B.2.2.1.2.2.1.2.2.2.2	0.0442477876106195	.	226560001	226880000	#0000FF	1	0.125
chr2	226880001	227040000	B.2.1.2.1.1.1.1.1.2	0.199115044247788	.	226880001	227040000	#4848FF	1	0.25
chr2	227040001	227280000	B.2.1.2.1.2.1.2.1	0.175884955752212	.	227040001	227280000	#4848FF	1	0.25
chr2	227280001	227520000	B.2.1.1.1.2.2.2.2.1.2	0.264380530973451	.	227280001	227520000	#4848FF	1	0.25
chr2	227520001	227680000	B.1.2.1.2.1.2.1.1.1.1	0.363938053097345	.	227520001	227680000	#9191FF	1	0.375
chr2	227680001	228000000	B.1.2.2.2.1.2.2.2.1	0.30641592920354	.	227680001	228000000	#9191FF	1	0.375
chr2	228000001	228320000	A.2.2.2.1.1.2.2.2.2	0.528761061946903	.	228000001	228320000	#FFDADA	1	0.625
chr2	228320001	228760000	A.2.2.2.1.1.2.1.2.2	0.532079646017699	.	228320001	228760000	#FFDADA	1	0.625
chr2	228760001	228960000	B.2.1.2.1.1.1.2.2.2	0.186946902654867	.	228760001	228960000	#4848FF	1	0.25
chr2	228960001	229280000	B.2.1.2.1.2.2.2.1.1.2	0.158185840707965	.	228960001	229280000	#4848FF	1	0.25
chr2	229280001	229480000	B.2.2.1.2.2.1.2.1.1.2	0.0508849557522124	.	229280001	229480000	#0000FF	1	0.125
chr2	229480001	229960000	B.2.2.2.2.1.1.1.2	0.0110619469026549	.	229480001	229960000	#0000FF	1	0.125
chr2	229960001	230240000	B.2.2.2.1.1.1.1.1.1.2.1	0.0353982300884956	.	229960001	230240000	#0000FF	1	0.125
chr2	230240001	230600000	B.1.2.1.2.2.2.1.2.1.1	0.347345132743363	.	230240001	230600000	#9191FF	1	0.375
chr2	230600001	230840000	A.2.1.1.2.2.2.1.2.1	0.668141592920354	.	230600001	230840000	#FF9191	1	0.75
chr2	230840001	231080000	A.2.2.2.1.1.1.2.1.1.1	0.542035398230089	.	230840001	231080000	#FFDADA	1	0.625
chr2	231080001	231240000	B.1.1.2.1.1.2.1.2	0.449115044247788	.	231080001	231240000	#DADAFF	1	0.5
chr2	231240001	231520000	B.1.1.1.2.1.2.1.1.1	0.474557522123894	.	231240001	231520000	#DADAFF	1	0.5
chr2	231520001	231680000	A.2.1.1.2.1.1.1.2	0.679203539823009	.	231520001	231680000	#FF9191	1	0.75
chr2	231680001	231920000	A.1.1.2.2.2.2.1.2.1.2	0.889380530973451	.	231680001	231920000	#FF0000	1	1
chr2	231920001	232080000	A.1.1.1.2.2.2.2	0.950221238938053	.	231920001	232080000	#FF0000	1	1
chr2	232080001	232320000	A.1.1.2.2.2.1.2.1.2.2	0.896017699115044	.	232080001	232320000	#FF0000	1	1
chr2	232320001	232680000	A.1.1.1.1.2.1.1.2.2	0.985619469026549	.	232320001	232680000	#FF0000	1	1
chr2	232680001	232800000	A.2.1.1.1.2.1.1.1.1.1	0.705752212389381	.	232680001	232800000	#FF9191	1	0.75
chr2	232800001	233000000	A.1.2.1.1.2.2.2.2	0.837389380530973	.	232800001	233000000	#FF4848	1	0.875
chr2	233000001	233120000	A.2.1.1.1.2.2.1.1.1.1	0.695796460176991	.	233000001	233120000	#FF9191	1	0.75
chr2	233120001	233680000	A.1.1.1.1.1.1.1.2	0.998893805309734	.	233120001	233680000	#FF0000	1	1
chr2	233680001	233760000	A.2.1.1.1.2.2.2.1.2.2.2	0.686946902654867	.	233680001	233760000	#FF9191	1	0.75
chr2	233760001	234000000	A.1.2.1.1.2.1.1.1.2.2.2.2	0.849557522123894	.	233760001	234000000	#FF4848	1	0.875
chr2	234000001	234120000	A.2.1.2.1.1.1.2.2	0.662610619469027	.	234000001	234120000	#FF9191	1	0.75
chr2	234120001	234400000	A.1.2.1.1.2.1.1.1.2.1.1	0.855088495575221	.	234120001	234400000	#FF4848	1	0.875
chr2	234400001	234800000	A.2.1.1.1.2.1.2.1.2	0.698008849557522	.	234400001	234800000	#FF9191	1	0.75
chr2	234800001	235160000	A.2.1.1.1.2.1.2.1.1	0.699115044247788	.	234800001	235160000	#FF9191	1	0.75
chr2	235160001	235400000	A.2.1.1.1.2.1.1.2.2	0.700221238938053	.	235160001	235400000	#FF9191	1	0.75
chr2	235400001	235840000	A.1.2.1.1.2.1.1.2.2	0.846238938053097	.	235400001	235840000	#FF4848	1	0.875
chr2	235840001	236000000	A.2.1.1.1.2.2.1.1.1.2	0.694690265486726	.	235840001	236000000	#FF9191	1	0.75
chr2	236000001	236640000	A.1.2.1.1.2.1.1.1.2.2.1.2	0.851769911504425	.	236000001	236640000	#FF4848	1	0.875
chr2	236640001	236920000	A.1.2.2.1.2.1.1.2.2.2	0.776548672566372	.	236640001	236920000	#FF4848	1	0.875
chr2	236920001	237120000	A.1.2.2.1.2.1.1.2.2.1	0.777654867256637	.	236920001	237120000	#FF4848	1	0.875
chr2	237120001	237280000	A.2.1.2.1.1.1.2.1	0.663716814159292	.	237120001	237280000	#FF9191	1	0.75
chr2	237280001	237400000	A.2.2.1.1.1.2.1.1.1.2	0.601769911504425	.	237280001	237400000	#FFDADA	1	0.625
chr2	237400001	237600000	A.2.2.1.1.1.1.2.2.1	0.605088495575221	.	237400001	237600000	#FFDADA	1	0.625
chr2	237600001	237720000	A.2.2.1.1.1.2.1.2.2	0.597345132743363	.	237600001	237720000	#FFDADA	1	0.625
chr2	237720001	238040000	A.2.1.1.1.1.1.1.1.1	0.728982300884956	.	237720001	238040000	#FF9191	1	0.75
chr2	238040001	238320000	A.1.2.2.1.2.2.1.2	0.766592920353982	.	238040001	238320000	#FF4848	1	0.875
chr2	238320001	238480000	A.2.1.1.1.2.1.1.1.1.2.2	0.70353982300885	.	238320001	238480000	#FF9191	1	0.75
chr2	238480001	238720000	A.1.2.1.1.2.2.2.1.2	0.838495575221239	.	238480001	238720000	#FF4848	1	0.875
chr2	238720001	239000000	A.1.2.1.1.2.1.1.2.1.2	0.847345132743363	.	238720001	239000000	#FF4848	1	0.875
chr2	239000001	239240000	A.1.2.1.1.2.1.1.1.2.2.2.1	0.850663716814159	.	239000001	239240000	#FF4848	1	0.875
chr2	239240001	239760000	A.1.2.2.1.2.1.1.2.1	0.778761061946903	.	239240001	239760000	#FF4848	1	0.875
chr2	239760001	239920000	A.2.2.1.1.1.2.2.1.2	0.595132743362832	.	239760001	239920000	#FFDADA	1	0.625
chr2	239920001	240120000	A.2.2.1.1.1.1.1.1.1	0.615044247787611	.	239920001	240120000	#FFDADA	1	0.625
chr2	240120001	240680000	A.1.2.1.1.2.1.1.1.2.2.1.1	0.85287610619469	.	240120001	240680000	#FF4848	1	0.875
chr2	240680001	240920000	A.2.1.1.1.2.1.1.1.1.2.1	0.704646017699115	.	240680001	240920000	#FF9191	1	0.75
chr2	240920001	241360000	A.1.2.1.1.2.1.1.2.1.1	0.848451327433628	.	240920001	241360000	#FF4848	1	0.875
chr2	241360001	241440000	A.2.1.1.1.2.2.2.1.2.2.1	0.688053097345133	.	241360001	241440000	#FF9191	1	0.75
chr2	241440001	241520000	A.2.2.1.1.1.2.2.1.1	0.596238938053097	.	241440001	241520000	#FFDADA	1	0.625
chr2	241520001	241600000	A.2.2.1.1.1.1.1.2.2.2	0.610619469026549	.	241520001	241600000	#FFDADA	1	0.625
chr2	241600001	242080000	A.1.1.2.1.2.1.2.2.1	0.920353982300885	.	241600001	242080000	#FF0000	1	1
chr2	242080001	242160000	A.2.2.1.1.1.1.1.2.2.1	0.611725663716814	.	242080001	242160000	#FFDADA	1	0.625
chr2	242160001	242680000	A.1.1.1.1.1.2.2.2.2	0.990044247787611	.	242160001	242680000	#FF0000	1	1
chr2	242680001	242840000	A.1.2.2.1.2.2.2.2.1	0.764380530973451	.	242680001	242840000	#FF4848	1	0.875
chr2	242840001	243080000	A.2.1.1.1.2.2.2.1.1	0.690265486725664	.	242840001	243080000	#FF9191	1	0.75
chr3	80001	360000	B.2.2.1.1.2.2.2.2.2	0.071523178807947	.	80001	360000	#0000FF	1	0.125
chr3	360001	520000	B.2.1.2.1.2.2.1.2.1.1	0.149668874172185	.	360001	520000	#4848FF	1	0.25
chr3	520001	600000	B.2.1.2.1.2.2.1.1.1	0.152317880794702	.	520001	600000	#4848FF	1	0.25
chr3	680001	760000	B.2.2.2.1.1.2.2.1.2	0.0264900662251656	.	680001	760000	#0000FF	1	0.125
chr3	760001	840000	B.2.1.2.1.2.2.1.1.2	0.150993377483444	.	760001	840000	#4848FF	1	0.25
chr3	840001	1080000	B.2.2.1.1.1.2.2.1.2.2	0.0900662251655629	.	840001	1080000	#0000FF	1	0.125
chr3	1080001	1160000	B.2.2.1.1.2.1.1.1.2	0.0834437086092715	.	1080001	1160000	#0000FF	1	0.125
chr3	1160001	1360000	B.2.1.2.1.2.1.2.1	0.158940397350993	.	1160001	1360000	#4848FF	1	0.25
chr3	1360001	1600000	B.2.2.2.1.1.2.2.2.1.1	0.0251655629139073	.	1360001	1600000	#0000FF	1	0.125
chr3	1600001	1920000	B.2.2.2.2.2.1	0.00264900662251656	.	1600001	1920000	#0000FF	1	0.125
chr3	1920001	2320000	B.2.2.2.1.1.2.2.2.1.2.1	0.023841059602649	.	1920001	2320000	#0000FF	1	0.125
chr3	2320001	2720000	B.2.2.2.1.1.2.1.1.2	0.0304635761589404	.	2320001	2720000	#0000FF	1	0.125
chr3	2720001	3080000	B.2.1.1.1.2.2.2.1.1	0.249006622516556	.	2720001	3080000	#4848FF	1	0.25
chr3	3080001	3200000	B.1.1.1.2.1.2.1.1.2	0.513907284768212	.	3080001	3200000	#DADAFF	1	0.5
chr3	3200001	3440000	B.2.1.1.1.2.2.2.2.1	0.24635761589404	.	3200001	3440000	#4848FF	1	0.25
chr3	3440001	3640000	B.2.1.2.1.2.1.1.2.1.2	0.162913907284768	.	3440001	3640000	#4848FF	1	0.25
chr3	3640001	3960000	B.1.2.2.1.1.1.2.2.2	0.348344370860927	.	3640001	3960000	#9191FF	1	0.375
chr3	3960001	4400000	B.1.2.2.1.1.1.1.2.2	0.352317880794702	.	3960001	4400000	#9191FF	1	0.375
chr3	4400001	4640000	B.1.1.1.2.1.1.1.2.2	0.52317880794702	.	4400001	4640000	#DADAFF	1	0.5
chr3	4640001	4960000	A.2.2.1.1.2.2.2	0.622516556291391	.	4640001	4960000	#FFDADA	1	0.625
chr3	4960001	5280000	A.2.2.1.1.2.1.2	0.625165562913907	.	4960001	5280000	#FFDADA	1	0.625
chr3	5280001	5760000	B.2.2.1.1.2.2.2.2.1	0.0728476821192053	.	5280001	5760000	#0000FF	1	0.125
chr3	5760001	6200000	B.2.2.2.1.2.1.2.2	0.0158940397350993	.	5760001	6200000	#0000FF	1	0.125
chr3	6200001	6480000	B.2.1.2.2.2.2.2.2.1	0.104635761589404	.	6200001	6480000	#4848FF	1	0.25
chr3	6480001	6560000	B.2.1.1.1.2.1.1.2.1	0.264900662251656	.	6480001	6560000	#4848FF	1	0.25
chr3	6560001	7040000	B.2.2.2.1.1.1.2.2	0.033112582781457	.	6560001	7040000	#0000FF	1	0.125
chr3	7040001	7240000	B.2.2.1.1.2.2.1.2.2.2	0.0754966887417219	.	7040001	7240000	#0000FF	1	0.125
chr3	7240001	7520000	B.2.2.1.1.2.2.1.2.2.1	0.0768211920529801	.	7240001	7520000	#0000FF	1	0.125
chr3	7520001	7760000	B.2.1.2.1.2.2.1.2.2	0.147019867549669	.	7520001	7760000	#4848FF	1	0.25
chr3	7760001	8040000	B.2.1.1.1.2.1.2.2.2	0.255629139072848	.	7760001	8040000	#4848FF	1	0.25
chr3	8040001	8160000	B.1.2.2.1.1.1.2.1	0.350993377483444	.	8040001	8160000	#9191FF	1	0.375
chr3	8160001	8480000	B.1.1.2.2.1.1.1.2.2	0.454304635761589	.	8160001	8480000	#DADAFF	1	0.5
chr3	8480001	8720000	A.2.1.2.2.1.2.1.2	0.647682119205298	.	8480001	8720000	#FF9191	1	0.75
chr3	8720001	8960000	A.1.2.2.1.2.2.1.1.1	0.786754966887417	.	8720001	8960000	#FF4848	1	0.875
chr3	8960001	9400000	A.1.1.1.1.2.2.1.2	0.977483443708609	.	8960001	9400000	#FF0000	1	1
chr3	9400001	9560000	A.1.1.2.2.1.1.1.2	0.920529801324503	.	9400001	9560000	#FF0000	1	1
chr3	9560001	9640000	A.1.2.1.2.2.1.1.1	0.833112582781457	.	9560001	9640000	#FF4848	1	0.875
chr3	9640001	9840000	A.1.1.2.2.1.1.1.1	0.921854304635762	.	9640001	9840000	#FF0000	1	1
chr3	9840001	9920000	A.1.2.1.2.2.2.2	0.825165562913907	.	9840001	9920000	#FF4848	1	0.875
chr3	9920001	10000000	A.1.2.1.2.2.2.1	0.826490066225166	.	9920001	10000000	#FF4848	1	0.875
chr3	10000001	10160000	A.1.2.1.1.1.2.1.1	0.875496688741722	.	10000001	10160000	#FF4848	1	0.875
chr3	10160001	10360000	A.1.1.2.2.1.1.2.1.2	0.917880794701987	.	10160001	10360000	#FF0000	1	1
chr3	10360001	10600000	A.1.1.1.1.2.2.2.2	0.974834437086093	.	10360001	10600000	#FF0000	1	1
chr3	10600001	10760000	A.1.2.1.2.2.1.2.1.2	0.829139072847682	.	10600001	10760000	#FF4848	1	0.875
chr3	10760001	11160000	A.1.1.2.1.1.1.1.1.1	0.962913907284768	.	10760001	11160000	#FF0000	1	1
chr3	11160001	11360000	A.1.2.1.1.1.1.1.2.1	0.882119205298013	.	11160001	11360000	#FF4848	1	0.875
chr3	11360001	11640000	A.1.2.1.1.2.2.1.2.1	0.851655629139073	.	11360001	11640000	#FF4848	1	0.875
chr3	11640001	12000000	A.1.1.2.1.1.1.1.2	0.954966887417219	.	11640001	12000000	#FF0000	1	1
chr3	12000001	12520000	A.1.1.2.1.2.2.1.2.2.1	0.928476821192053	.	12000001	12520000	#FF0000	1	1
chr3	12520001	12880000	A.1.1.1.1.1.1.2.1	0.998675496688742	.	12520001	12880000	#FF0000	1	1
chr3	12880001	13000000	A.1.2.1.2.1.2.2	0.834437086092715	.	12880001	13000000	#FF4848	1	0.875
chr3	13000001	13280000	A.1.1.2.2.1.2.2.2.2.2	0.896688741721854	.	13000001	13280000	#FF0000	1	1
chr3	13280001	13440000	A.1.2.1.2.1.1.2.1.1	0.841059602649007	.	13280001	13440000	#FF4848	1	0.875
chr3	13440001	13760000	A.1.1.2.2.1.2.2.1	0.900662251655629	.	13440001	13760000	#FF0000	1	1
chr3	13760001	13960000	A.1.2.1.2.2.1.1.2	0.831788079470199	.	13760001	13960000	#FF4848	1	0.875
chr3	13960001	14120000	A.2.1.1.2.2.1.1.1.2	0.695364238410596	.	13960001	14120000	#FF9191	1	0.75
chr3	14120001	14280000	A.1.2.1.1.2.2.2.1	0.849006622516556	.	14120001	14280000	#FF4848	1	0.875
chr3	14280001	14440000	A.1.1.2.2.1.1.2.2.2.2	0.913907284768212	.	14280001	14440000	#FF0000	1	1
chr3	14440001	14720000	A.1.1.1.1.2.2.2.1	0.976158940397351	.	14440001	14720000	#FF0000	1	1
chr3	14720001	15120000	A.1.1.1.1.1.1.2.2	0.997350993377483	.	14720001	15120000	#FF0000	1	1
chr3	15120001	15640000	A.1.1.1.1.2.1.1.1.2	0.985430463576159	.	15120001	15640000	#FF0000	1	1
chr3	15640001	15800000	A.1.2.2.2.2.1.2.1.1	0.749668874172185	.	15640001	15800000	#FF4848	1	0.875
chr3	15800001	16000000	A.1.2.2.1.2.1.2.1.1.2	0.790728476821192	.	15800001	16000000	#FF4848	1	0.875
chr3	16000001	16320000	A.1.2.2.1.2.1.1.1	0.798675496688742	.	16000001	16320000	#FF4848	1	0.875
chr3	16320001	16600000	A.1.2.2.1.2.2.1.1.2.1	0.785430463576159	.	16320001	16600000	#FF4848	1	0.875
chr3	16600001	16800000	A.2.2.1.1.2.2.1	0.623841059602649	.	16600001	16800000	#FFDADA	1	0.625
chr3	16800001	16920000	A.2.2.2.2.2.1.1	0.550993377483444	.	16800001	16920000	#FFDADA	1	0.625
chr3	16920001	17120000	A.2.2.2.2.2.1.2	0.549668874172185	.	16920001	17120000	#FFDADA	1	0.625
chr3	17120001	17280000	B.1.1.1.1.1.1.1.1	0.544370860927152	.	17120001	17280000	#DADAFF	1	0.5
chr3	17280001	17480000	B.1.2.2.1.1.1.1.1.1	0.356291390728477	.	17280001	17480000	#9191FF	1	0.375
chr3	17480001	17680000	B.1.2.1.2.1.1.2.2.1	0.372185430463576	.	17480001	17680000	#9191FF	1	0.375
chr3	17680001	17920000	B.1.1.2.2.2.1.1.1	0.442384105960265	.	17680001	17920000	#DADAFF	1	0.5
chr3	17920001	18080000	B.2.1.2.1.2.1.1.1.2	0.165562913907285	.	17920001	18080000	#4848FF	1	0.25
chr3	18080001	18360000	B.2.1.2.1.2.1.1.2.2.2	0.160264900662252	.	18080001	18360000	#4848FF	1	0.25
chr3	18360001	18560000	B.2.1.1.1.2.1.2.2.1.2	0.256953642384106	.	18360001	18560000	#4848FF	1	0.25
chr3	18560001	18880000	B.2.2.2.2.1.2.1.2	0.00529801324503311	.	18560001	18880000	#0000FF	1	0.125
chr3	18880001	19080000	B.2.1.2.1.2.1.1.1.1.1.2	0.168211920529801	.	18880001	19080000	#4848FF	1	0.25
chr3	19080001	19280000	B.2.1.1.1.2.1.2.2.1.1	0.258278145695364	.	19080001	19280000	#4848FF	1	0.25
chr3	19280001	19360000	B.2.1.2.1.2.2.1.2.1.2	0.148344370860927	.	19280001	19360000	#4848FF	1	0.25
chr3	19360001	19440000	B.2.1.2.1.2.1.2.2.1.1	0.157615894039735	.	19360001	19440000	#4848FF	1	0.25
chr3	19440001	19680000	B.2.2.2.1.1.2.1.1.1	0.0317880794701987	.	19440001	19680000	#0000FF	1	0.125
chr3	19680001	19920000	B.2.2.1.1.2.1.2	0.080794701986755	.	19680001	19920000	#0000FF	1	0.125
chr3	19920001	20200000	B.1.1.2.2.2.1.2.1	0.43841059602649	.	19920001	20200000	#DADAFF	1	0.5
chr3	20200001	20800000	B.2.2.1.1.1.2.2.2.2	0.0860927152317881	.	20200001	20800000	#0000FF	1	0.125
chr3	20800001	20920000	B.2.2.1.1.1.2.1.1	0.095364238410596	.	20800001	20920000	#0000FF	1	0.125
chr3	20920001	21320000	B.2.2.1.1.2.2.2.1	0.0741721854304636	.	20920001	21320000	#0000FF	1	0.125
chr3	21320001	21600000	B.2.2.2.1.1.1.1.1	0.0370860927152318	.	21320001	21600000	#0000FF	1	0.125
chr3	21600001	21840000	B.2.2.1.1.2.2.1.1	0.0794701986754967	.	21600001	21840000	#0000FF	1	0.125
chr3	21840001	22000000	B.2.2.2.1.1.2.2.1.1	0.0278145695364238	.	21840001	22000000	#0000FF	1	0.125
chr3	22000001	22200000	B.2.2.1.1.1.2.1.2	0.0940397350993377	.	22000001	22200000	#0000FF	1	0.125
chr3	22200001	22760000	B.2.2.2.2.2.2	0.00132450331125828	.	22200001	22760000	#0000FF	1	0.125
chr3	22760001	23040000	B.2.1.2.1.2.1.1.2.1.1	0.164238410596026	.	22760001	23040000	#4848FF	1	0.25
chr3	23040001	23320000	A.2.2.2.2.2.2.2	0.545695364238411	.	23040001	23320000	#FFDADA	1	0.625
chr3	23320001	23400000	B.1.1.1.2.1.2.1.2	0.512582781456954	.	23320001	23400000	#DADAFF	1	0.5
chr3	23400001	23480000	B.1.1.1.2.1.2.1.1.1	0.51523178807947	.	23400001	23480000	#DADAFF	1	0.5
chr3	23480001	23720000	A.2.2.2.2.2.2.1.2	0.547019867549669	.	23480001	23720000	#FFDADA	1	0.625
chr3	23720001	24000000	A.1.2.2.1.2.2.1.2.1.1	0.782781456953642	.	23720001	24000000	#FF4848	1	0.875
chr3	24000001	24280000	B.1.1.2.2.2.2.2.1	0.434437086092715	.	24000001	24280000	#DADAFF	1	0.5
chr3	24280001	24520000	B.2.1.1.1.2.2.2.2.2	0.245033112582781	.	24280001	24520000	#4848FF	1	0.25
chr3	24520001	24720000	B.2.1.2.1.2.2.2.1.1.1	0.145695364238411	.	24520001	24720000	#4848FF	1	0.25
chr3	24720001	25120000	B.2.1.2.1.2.1.2.2.1.2	0.156291390728477	.	24720001	25120000	#4848FF	1	0.25
chr3	25120001	25680000	B.2.1.2.1.2.1.1.1.1.1.1	0.16953642384106	.	25120001	25680000	#4848FF	1	0.25
chr3	25680001	25960000	B.1.2.2.1.1.1.2.2.1	0.349668874172185	.	25680001	25960000	#9191FF	1	0.375
chr3	25960001	26440000	B.2.2.2.2.1.1.2	0.00794701986754967	.	25960001	26440000	#0000FF	1	0.125
chr3	26440001	26800000	B.2.2.2.1.1.2.1.2	0.0291390728476821	.	26440001	26800000	#0000FF	1	0.125
chr3	26800001	27040000	B.2.2.1.1.2.2.1.2.1	0.0781456953642384	.	26800001	27040000	#0000FF	1	0.125
chr3	27040001	27400000	B.1.2.2.1.2.1.2.2	0.337748344370861	.	27040001	27400000	#9191FF	1	0.375
chr3	27400001	27720000	A.2.1.2.2.1.1.1	0.655629139072848	.	27400001	27720000	#FF9191	1	0.75
chr3	27720001	28120000	B.1.2.2.1.1.1.1.2.1	0.35364238410596	.	27720001	28120000	#9191FF	1	0.375
chr3	28120001	28400000	B.2.1.1.1.2.1.2.1.1	0.260927152317881	.	28120001	28400000	#4848FF	1	0.25
chr3	28400001	28720000	B.2.2.2.1.1.2.2.2.1.2.2	0.0225165562913907	.	28400001	28720000	#0000FF	1	0.125
chr3	28720001	28840000	B.2.2.1.1.1.2.2.1.1	0.0927152317880795	.	28720001	28840000	#0000FF	1	0.125
chr3	28840001	29240000	B.2.2.2.2.1.2.1.1	0.00662251655629139	.	28840001	29240000	#0000FF	1	0.125
chr3	29240001	29600000	B.2.1.2.1.2.1.1.2.2.1	0.16158940397351	.	29240001	29600000	#4848FF	1	0.25
chr3	29600001	30040000	B.2.1.2.1.2.2.2.2.2	0.140397350993377	.	29600001	30040000	#4848FF	1	0.25
chr3	30040001	30280000	B.1.2.1.2.1.1.2.1.2	0.373509933774834	.	30040001	30280000	#9191FF	1	0.375
chr3	30280001	30720000	B.1.1.1.2.1.1.1.1	0.525827814569536	.	30280001	30720000	#DADAFF	1	0.5
chr3	30720001	30840000	B.1.1.2.2.1.2.1.2	0.450331125827815	.	30720001	30840000	#DADAFF	1	0.5
chr3	30840001	31080000	B.1.1.2.2.2.2.2.2	0.433112582781457	.	30840001	31080000	#DADAFF	1	0.5
chr3	31080001	31280000	B.1.2.1.2.1.1.2.1.1	0.374834437086093	.	31080001	31280000	#9191FF	1	0.375
chr3	31280001	31600000	B.1.1.1.2.1.1.1.2.1	0.524503311258278	.	31280001	31600000	#DADAFF	1	0.5
chr3	31600001	31840000	A.2.1.2.1.2.2	0.656953642384106	.	31600001	31840000	#FF9191	1	0.75
chr3	31840001	32240000	A.1.1.2.1.2.2.2.1.2	0.924503311258278	.	31840001	32240000	#FF0000	1	1
chr3	32240001	32400000	A.1.2.2.1.2.2.1.1.2.2	0.784105960264901	.	32240001	32400000	#FF4848	1	0.875
chr3	32400001	32480000	A.2.1.1.2.1.2.1.2	0.703311258278146	.	32400001	32480000	#FF9191	1	0.75
chr3	32480001	32800000	A.1.1.1.2.2.1.2	0.966887417218543	.	32480001	32800000	#FF0000	1	1
chr3	32800001	32960000	A.1.1.2.1.2.2.2.1.1	0.925827814569536	.	32800001	32960000	#FF0000	1	1
chr3	32960001	33160000	A.1.1.2.1.2.2.1.2.2.2	0.927152317880795	.	32960001	33160000	#FF0000	1	1
chr3	33160001	33480000	A.1.1.2.1.2.1.2.1	0.935099337748344	.	33160001	33480000	#FF0000	1	1
chr3	33480001	33680000	A.1.2.2.1.1.2.1.1.2.2.2	0.809271523178808	.	33480001	33680000	#FF4848	1	0.875
chr3	33680001	33920000	A.2.1.2.1.2.1.2.2	0.658278145695364	.	33680001	33920000	#FF9191	1	0.75
chr3	33920001	34160000	B.1.2.1.2.1.1.2.2.2.2	0.36953642384106	.	33920001	34160000	#9191FF	1	0.375
chr3	34160001	34280000	B.1.2.1.2.1.1.2.2.2.1	0.370860927152318	.	34160001	34280000	#9191FF	1	0.375
chr3	34280001	34400000	B.2.1.1.2.2.2.1.2.1	0.210596026490066	.	34280001	34400000	#4848FF	1	0.25
chr3	34400001	34560000	B.2.1.2.1.2.2.2.1.1.2	0.144370860927152	.	34400001	34560000	#4848FF	1	0.25
chr3	34560001	34840000	B.2.1.2.2.2.2.2.2.2	0.103311258278146	.	34560001	34840000	#4848FF	1	0.25
chr3	34840001	34920000	B.2.1.1.2.2.2.2.1	0.20794701986755	.	34840001	34920000	#4848FF	1	0.25
chr3	34920001	35120000	B.2.2.1.1.1.2.2.1.2.1	0.0913907284768212	.	34920001	35120000	#0000FF	1	0.125
chr3	35120001	35440000	B.2.2.2.1.1.2.2.2.2	0.0211920529801325	.	35120001	35440000	#0000FF	1	0.125
chr3	35440001	35560000	B.2.2.1.1.1.2.2.2.1.2	0.0874172185430464	.	35440001	35560000	#0000FF	1	0.125
chr3	35560001	35760000	B.2.2.1.1.1.2.2.2.1.1	0.0887417218543046	.	35560001	35760000	#0000FF	1	0.125
chr3	35760001	36040000	B.2.2.2.1.1.1.2.1	0.0344370860927152	.	35760001	36040000	#0000FF	1	0.125
chr3	36040001	36200000	B.2.2.1.1.1.1.2.1	0.0980132450331126	.	36040001	36200000	#0000FF	1	0.125
chr3	36200001	36760000	B.2.2.2.2.1.1.1	0.00927152317880795	.	36200001	36760000	#0000FF	1	0.125
chr3	36760001	37040000	A.2.1.2.2.2.1.2.1	0.643708609271523	.	36760001	37040000	#FF9191	1	0.75
chr3	37040001	37400000	A.1.2.2.1.1.1.1.1	0.823841059602649	.	37040001	37400000	#FF4848	1	0.875
chr3	37400001	37600000	A.1.2.2.2.2.1.2.1.2	0.748344370860927	.	37400001	37600000	#FF4848	1	0.875
chr3	37600001	37840000	A.2.1.1.2.1.1.2.2	0.711258278145695	.	37600001	37840000	#FF9191	1	0.75
chr3	37840001	38040000	A.1.1.2.1.2.1.1.2.2.2.2.1	0.937748344370861	.	37840001	38040000	#FF0000	1	1
chr3	38040001	38360000	A.1.1.2.2.1.1.2.2.2.1	0.91523178807947	.	38040001	38360000	#FF0000	1	1
chr3	38360001	38440000	A.2.1.1.2.2.1.1.1.1.2	0.696688741721854	.	38360001	38440000	#FF9191	1	0.75
chr3	38440001	38640000	A.1.2.1.1.2.2.1.2.2	0.850331125827815	.	38440001	38640000	#FF4848	1	0.875
chr3	38640001	39080000	A.1.2.2.1.1.1.2.2	0.818543046357616	.	38640001	39080000	#FF4848	1	0.875
chr3	39080001	39440000	A.1.1.2.1.2.2.1.2.1	0.929801324503311	.	39080001	39440000	#FF0000	1	1
chr3	39440001	39680000	A.2.2.1.1.1.1.1	0.633112582781457	.	39440001	39680000	#FFDADA	1	0.625
chr3	39680001	40120000	B.1.1.1.1.1.1.1.2	0.543046357615894	.	39680001	40120000	#DADAFF	1	0.5
chr3	40120001	40360000	A.2.2.2.2.1.1.2.1.1	0.560264900662252	.	40120001	40360000	#FFDADA	1	0.625
chr3	40360001	40560000	A.2.1.1.2.2.1.1.1.1.1	0.698013245033113	.	40360001	40560000	#FF9191	1	0.75
chr3	40560001	41040000	A.1.2.2.2.1.1.1.2.2.1.2	0.766887417218543	.	40560001	41040000	#FF4848	1	0.875
chr3	41040001	41240000	A.2.1.1.2.2.2.1.1.1.2.2.2	0.682119205298013	.	41040001	41240000	#FF9191	1	0.75
chr3	41240001	41720000	A.2.1.1.2.1.1.2.1.2	0.712582781456954	.	41240001	41720000	#FF9191	1	0.75
chr3	41720001	41960000	A.2.1.1.2.2.1.2.1	0.688741721854305	.	41720001	41960000	#FF9191	1	0.75
chr3	41960001	42120000	A.1.2.2.2.1.2.1.2	0.757615894039735	.	41960001	42120000	#FF4848	1	0.875
chr3	42120001	42320000	A.1.2.2.2.1.1.1.2.1.2	0.76953642384106	.	42120001	42320000	#FF4848	1	0.875
chr3	42320001	42600000	A.1.2.2.2.2.1.1.2.1	0.752317880794702	.	42320001	42600000	#FF4848	1	0.875
chr3	42600001	42960000	A.1.1.1.1.2.2.1.1	0.978807947019868	.	42600001	42960000	#FF0000	1	1
chr3	42960001	43080000	A.2.1.1.2.2.1.1.2.2.1.2	0.691390728476821	.	42960001	43080000	#FF9191	1	0.75
chr3	43080001	43600000	A.1.2.1.1.2.1.1.1.2.2	0.866225165562914	.	43080001	43600000	#FF4848	1	0.875
chr3	43600001	43920000	A.1.2.1.1.2.1.1.1.1.2	0.868874172185431	.	43600001	43920000	#FF4848	1	0.875
chr3	43920001	44360000	A.1.2.1.1.2.2.1.1.1	0.854304635761589	.	43920001	44360000	#FF4848	1	0.875
chr3	44360001	44800000	A.1.2.1.1.2.1.1.1.1.1	0.870198675496689	.	44360001	44800000	#FF4848	1	0.875
chr3	44800001	45040000	A.1.1.2.2.2.2	0.88476821192053	.	44800001	45040000	#FF0000	1	1
chr3	45040001	45280000	A.1.2.1.2.2.1.2.1.1	0.83046357615894	.	45040001	45280000	#FF4848	1	0.875
chr3	45280001	45760000	A.1.1.2.2.1.2.2.2.2.1	0.898013245033113	.	45280001	45760000	#FF0000	1	1
chr3	45760001	46080000	A.1.1.2.2.1.2.1.1.2.1	0.908609271523179	.	45760001	46080000	#FF0000	1	1
chr3	46080001	46520000	A.1.2.1.1.2.1.2.1	0.856953642384106	.	46080001	46520000	#FF4848	1	0.875
chr3	46520001	46720000	A.2.1.1.1.2.1.2.2	0.727152317880795	.	46520001	46720000	#FF9191	1	0.75
chr3	46720001	46960000	A.1.2.1.2.1.1.2.1.2.1	0.839735099337748	.	46720001	46960000	#FF4848	1	0.875
chr3	46960001	47440000	A.1.1.2.2.1.2.1.2.1.2	0.904635761589404	.	46960001	47440000	#FF0000	1	1
chr3	47440001	47640000	A.1.2.1.2.1.1.1.2.1	0.843708609271523	.	47440001	47640000	#FF4848	1	0.875
chr3	47640001	47840000	A.2.1.1.1.1.2.2	0.73112582781457	.	47640001	47840000	#FF9191	1	0.75
chr3	47840001	47880000	A.1.2.1.1.1.2.1.2	0.874172185430464	.	47840001	47880000	#FF4848	1	0.875
chr3	47920001	48200000	A.1.2.1.1.1.2.1.2	0.874172185430464	.	47920001	48200000	#FF4848	1	0.875
chr3	48200001	48440000	A.1.2.1.2.1.1.1.1.1	0.84635761589404	.	48200001	48440000	#FF4848	1	0.875
chr3	48480001	48560000	A.1.2.1.2.1.1.1.1.1	0.84635761589404	.	48480001	48560000	#FF4848	1	0.875
chr3	48560001	48600000	A.1.2.1.2.1.1.1.2.2	0.842384105960265	.	48560001	48600000	#FF4848	1	0.875
chr3	48640001	48960000	A.1.2.1.2.1.1.1.2.2	0.842384105960265	.	48640001	48960000	#FF4848	1	0.875
chr3	48960001	49160000	A.1.2.1.2.1.1.2.2	0.837086092715232	.	48960001	49160000	#FF4848	1	0.875
chr3	49200001	49360000	A.2.1.1.1.1.1.1	0.736423841059603	.	49200001	49360000	#FF9191	1	0.75
chr3	49360001	49520000	A.1.2.1.2.1.2.1	0.835761589403973	.	49360001	49520000	#FF4848	1	0.875
chr3	49520001	49640000	A.2.1.1.1.1.1.2.2	0.733774834437086	.	49520001	49640000	#FF9191	1	0.75
chr3	49640001	49680000	A.1.1.2.2.1.2.1.2.1.1	0.905960264900662	.	49640001	49680000	#FF0000	1	1
chr3	49760001	50120000	A.1.1.2.2.1.2.1.2.1.1	0.905960264900662	.	49760001	50120000	#FF0000	1	1
chr3	50160001	50240000	A.1.1.2.2.1.2.1.2.1.1	0.905960264900662	.	50160001	50240000	#FF0000	1	1
chr3	50240001	50320000	A.2.1.1.1.1.1.2.1	0.735099337748344	.	50240001	50320000	#FF9191	1	0.75
chr3	50320001	50400000	A.1.1.2.2.1.2.1.2.2.1	0.903311258278146	.	50320001	50400000	#FF0000	1	1
chr3	50440001	50720000	A.1.1.2.2.1.2.1.2.2.1	0.903311258278146	.	50440001	50720000	#FF0000	1	1
chr3	50720001	51040000	A.2.1.1.1.2.2.1.2	0.724503311258278	.	50720001	51040000	#FF9191	1	0.75
chr3	51040001	51440000	A.2.1.1.2.2.2.1.2.2	0.678145695364238	.	51040001	51440000	#FF9191	1	0.75
chr3	51440001	51720000	A.1.2.1.2.1.1.1.1.2	0.845033112582781	.	51440001	51720000	#FF4848	1	0.875
chr3	51720001	51960000	A.1.2.1.2.1.1.2.1.2.2	0.83841059602649	.	51720001	51960000	#FF4848	1	0.875
chr3	51960001	52200000	A.1.1.2.2.1.2.1.2.2.2	0.901986754966887	.	51960001	52200000	#FF0000	1	1
chr3	52200001	52440000	A.1.2.1.1.1.2.2.2	0.871523178807947	.	52200001	52440000	#FF4848	1	0.875
chr3	52440001	52560000	A.2.1.1.1.1.2.1	0.732450331125828	.	52440001	52560000	#FF9191	1	0.75
chr3	52560001	52800000	A.1.2.1.1.1.2.2.1	0.872847682119205	.	52560001	52800000	#FF4848	1	0.875
chr3	52800001	52880000	A.2.1.1.1.2.2.1.1	0.725827814569536	.	52800001	52880000	#FF9191	1	0.75
chr3	52880001	53360000	A.1.1.2.2.1.2.2.2.1	0.899337748344371	.	52880001	53360000	#FF0000	1	1
chr3	53360001	53640000	A.1.2.1.1.2.2.2.2	0.847682119205298	.	53360001	53640000	#FF4848	1	0.875
chr3	53640001	53920000	A.1.2.1.1.1.1.1.1	0.883443708609272	.	53640001	53920000	#FF4848	1	0.875
chr3	53920001	54120000	A.2.1.1.2.2.1.1.2.2.1.1	0.692715231788079	.	53920001	54120000	#FF9191	1	0.75
chr3	54120001	54200000	A.2.2.1.2.1.2.2.2.2.2	0.605298013245033	.	54120001	54200000	#FFDADA	1	0.625
chr3	54200001	54400000	A.2.1.1.2.2.1.1.2.1	0.694039735099338	.	54200001	54400000	#FF9191	1	0.75
chr3	54400001	54680000	A.2.1.1.2.2.2.2.2.2	0.671523178807947	.	54400001	54680000	#FF9191	1	0.75
chr3	54680001	54800000	A.2.1.1.2.2.1.1.2.2.2	0.690066225165563	.	54680001	54800000	#FF9191	1	0.75
chr3	54800001	55000000	A.2.2.1.2.1.1.2.1.2	0.617218543046358	.	54800001	55000000	#FFDADA	1	0.625
chr3	55000001	55240000	A.2.2.1.2.1.2.2.2.2.1	0.606622516556291	.	55000001	55240000	#FFDADA	1	0.625
chr3	55240001	55360000	A.2.2.2.2.1.2.1.2.2	0.55364238410596	.	55240001	55360000	#FFDADA	1	0.625
chr3	55360001	55520000	A.2.2.2.2.1.2.1.1	0.556291390728477	.	55360001	55520000	#FFDADA	1	0.625
[truncated: 8,377 more rows]
