# Supplementary material for: Systematic inference and comparison of multi-scale chromatin sub-compartments connects spatial organization to cell phenotypes
Source: Nat Commun. 2021 May 10;12:2439. doi: 10.1038/s41467-021-22666-3 (PMC8110550; doi:10.1038/s41467-021-22666-3)
Supplement: Supplementary file 5 — Supplementary Dataset 2 [file 41467_2021_22666_MOESM5_ESM.zip › Supplementary_Data_1_domain_hierarchies_127HiCmaps/PGP1F_fibroblast_binsize=40kb.bed]

#fields: chr, pos_start, pos_end, the full compartment label describing the position in the hierachy, normalized compartment domain rank, ., pos_start, pos_end, color based on eight compartment model (A.1.1 - B.2.2), 1, eight compartment score (A.1.1 to B.2.2: 8 to 1 devided by 8)
chr1	560001	600000	A.1.1.2.1.2.1.2.2.2.2	0.81701030927835	.	560001	600000	#FF0000	1	1
chr1	640001	1280000	A.1.1.2.1.2.1.2.2.2.2	0.81701030927835	.	640001	1280000	#FF0000	1	1
chr1	1280001	1480000	A.1.1.2.1.2.1.1.1.1.2	0.84020618556701	.	1280001	1480000	#FF0000	1	1
chr1	1480001	1840000	A.1.1.1.2.1.2.1.1.2	0.931701030927835	.	1480001	1840000	#FF0000	1	1
chr1	1840001	2080000	A.1.1.2.1.1.2.1.1.2.1	0.862113402061856	.	1840001	2080000	#FF0000	1	1
chr1	2080001	2320000	A.1.1.1.1.1.2.2.2.1	0.979381443298969	.	2080001	2320000	#FF0000	1	1
chr1	2320001	2520000	A.1.2.1.2.1.2.1.1.2	0.694587628865979	.	2320001	2520000	#FF4848	1	0.875
chr1	2520001	2640000	B.1.2.1.1.2.1.2	0.331185567010309	.	2520001	2640000	#9191FF	1	0.375
chr1	2680001	2920000	B.1.2.1.1.2.1.2	0.331185567010309	.	2680001	2920000	#9191FF	1	0.375
chr1	2920001	3200000	A.2.1.2.1.1.1.2.2	0.528350515463918	.	2920001	3200000	#FF9191	1	0.75
chr1	3200001	3360000	A.1.2.2.2.2.1.1.2	0.606958762886598	.	3200001	3360000	#FF4848	1	0.875
chr1	3360001	3800000	A.1.1.2.2.1.1.2.2.1.1	0.791237113402062	.	3360001	3800000	#FF0000	1	1
chr1	3800001	3880000	B.2.1.2.2.1.2.2.1	0.173969072164948	.	3800001	3880000	#4848FF	1	0.25
chr1	3960001	4240000	B.2.1.2.2.1.2.2.1	0.173969072164948	.	3960001	4240000	#4848FF	1	0.25
chr1	4240001	4680000	B.2.2.2.2.1.1.1.2.2.2.2	0.0309278350515464	.	4240001	4680000	#0000FF	1	0.125
chr1	4680001	4840000	B.2.1.2.2.1.1.1.1	0.186855670103093	.	4680001	4840000	#4848FF	1	0.25
chr1	4840001	5080000	B.2.2.2.1.1.2.1.2.1	0.0670103092783505	.	4840001	5080000	#0000FF	1	0.125
chr1	5080001	5360000	B.2.2.2.2.1.1.1.2.2.2.1	0.0322164948453608	.	5080001	5360000	#0000FF	1	0.125
chr1	5360001	5640000	B.2.2.1.2.1.2.2.2.1	0.103092783505155	.	5360001	5640000	#0000FF	1	0.125
chr1	5640001	6040000	B.2.1.1.2.2.2.2.2	0.217783505154639	.	5640001	6040000	#4848FF	1	0.25
chr1	6040001	6240000	A.1.2.2.2.1.1.1.2.1.1	0.628865979381443	.	6040001	6240000	#FF4848	1	0.875
chr1	6240001	6520000	A.1.1.1.2.2.2.2.2.1	0.876288659793814	.	6240001	6520000	#FF0000	1	1
chr1	6520001	6760000	A.1.1.1.1.2.2.1.2	0.95360824742268	.	6520001	6760000	#FF0000	1	1
chr1	6760001	6960000	A.1.1.2.1.2.2.2.1.1.1	0.806701030927835	.	6760001	6960000	#FF0000	1	1
chr1	6960001	7280000	A.2.1.2.2.1.2.2.2	0.502577319587629	.	6960001	7280000	#FF9191	1	0.75
chr1	7280001	7800000	A.1.1.2.1.2.2.2.1.1.2	0.805412371134021	.	7280001	7800000	#FF0000	1	1
chr1	7800001	8000000	A.1.2.1.1.2.1.2.1.1	0.728092783505155	.	7800001	8000000	#FF4848	1	0.875
chr1	8000001	8440000	A.1.1.1.1.2.1.2.1	0.96520618556701	.	8000001	8440000	#FF0000	1	1
chr1	8440001	8920000	A.1.1.1.1.2.1.1.1.1.1	0.97680412371134	.	8440001	8920000	#FF0000	1	1
chr1	8920001	9160000	A.1.1.2.1.2.1.1.2.2.1.2	0.827319587628866	.	8920001	9160000	#FF0000	1	1
chr1	9160001	9360000	A.1.1.2.1.2.1.2.2.2.1	0.818298969072165	.	9160001	9360000	#FF0000	1	1
chr1	9360001	9640000	A.1.1.2.1.1.1.1.1.1	0.873711340206186	.	9360001	9640000	#FF0000	1	1
chr1	9640001	10040000	A.1.1.1.2.1.2.2.1.2.1.1.2	0.92139175257732	.	9640001	10040000	#FF0000	1	1
chr1	10040001	10520000	A.1.1.1.1.2.1.2.2.1	0.963917525773196	.	10040001	10520000	#FF0000	1	1
chr1	10520001	11080000	A.1.1.1.1.2.1.1.1.1.2	0.975515463917526	.	10520001	11080000	#FF0000	1	1
chr1	11080001	11320000	A.1.1.1.2.1.1.1.2.2	0.939432989690722	.	11080001	11320000	#FF0000	1	1
chr1	11320001	11720000	A.2.1.2.2.1.2.2.1	0.503865979381443	.	11320001	11720000	#FF9191	1	0.75
chr1	11720001	12120000	A.1.1.1.1.1.2.1.2.1.2	0.985824742268041	.	11720001	12120000	#FF0000	1	1
chr1	12120001	12320000	A.1.1.2.2.1.1.1.1.2.1	0.798969072164949	.	12120001	12320000	#FF0000	1	1
chr1	12320001	12480000	A.1.2.2.2.1.1.1.2.1.2.2	0.626288659793814	.	12320001	12480000	#FF4848	1	0.875
chr1	12480001	12720000	A.1.2.1.2.1.2.2.1.1.2	0.690721649484536	.	12480001	12720000	#FF4848	1	0.875
chr1	12720001	13000000	B.2.1.1.2.2.2.2.1	0.219072164948454	.	12720001	13000000	#4848FF	1	0.25
chr1	13000001	13080000	B.2.1.2.1.1.1.1.2	0.213917525773196	.	13000001	13080000	#4848FF	1	0.25
chr1	13120001	13240000	B.2.1.2.1.1.1.1.2	0.213917525773196	.	13120001	13240000	#4848FF	1	0.25
chr1	13360001	13400000	B.2.1.2.1.1.1.1.2	0.213917525773196	.	13360001	13400000	#4848FF	1	0.25
chr1	13480001	13520000	B.2.1.1.2.2.1.2.1	0.224226804123711	.	13480001	13520000	#4848FF	1	0.25
chr1	13720001	13840000	B.2.1.1.2.2.1.2.1	0.224226804123711	.	13720001	13840000	#4848FF	1	0.25
chr1	13840001	14000000	B.1.2.2.1.2.1.1.1	0.301546391752577	.	13840001	14000000	#9191FF	1	0.375
chr1	14000001	14160000	A.2.2.1.1.2.2.2	0.475515463917526	.	14000001	14160000	#FFDADA	1	0.625
chr1	14160001	14320000	B.2.2.1.2.1.1.2.1	0.121134020618557	.	14160001	14320000	#0000FF	1	0.125
chr1	14320001	14680000	B.2.2.2.1.1.2.1.2.2	0.0657216494845361	.	14320001	14680000	#0000FF	1	0.125
chr1	14680001	14880000	B.1.1.1.1.1.1.2.2	0.42139175257732	.	14680001	14880000	#DADAFF	1	0.5
chr1	14880001	15040000	B.1.2.2.1.2.1.2.2.2	0.293814432989691	.	14880001	15040000	#9191FF	1	0.375
chr1	15040001	15240000	A.2.2.2.2.1.1.2.1.2	0.436855670103093	.	15040001	15240000	#FFDADA	1	0.625
chr1	15240001	15360000	A.2.1.1.1.2.1.2	0.563144329896907	.	15240001	15360000	#FF9191	1	0.75
chr1	15360001	15480000	A.2.2.2.1.2.1.1.1	0.45360824742268	.	15360001	15480000	#FFDADA	1	0.625
chr1	15480001	15640000	A.2.1.1.2.2.1.1.2.1	0.541237113402062	.	15480001	15640000	#FF9191	1	0.75
chr1	15640001	15840000	A.1.1.2.2.2.2.2.1.2.1	0.748711340206186	.	15640001	15840000	#FF0000	1	1
chr1	15840001	16120000	A.1.1.1.1.1.2.1.2.2.2	0.983247422680412	.	15840001	16120000	#FF0000	1	1
chr1	16120001	16400000	A.1.1.1.1.2.2.1.1.1.2.1	0.957474226804124	.	16120001	16400000	#FF0000	1	1
chr1	16400001	16840000	A.1.1.1.1.1.1.1.1.2	0.998711340206186	.	16400001	16840000	#FF0000	1	1
chr1	16840001	17120000	A.1.1.2.1.1.2.2.1.1.1.2.2	0.853092783505155	.	16840001	17120000	#FF0000	1	1
chr1	17120001	17240000	A.1.2.2.1.1.2.1.2.1	0.643041237113402	.	17120001	17240000	#FF4848	1	0.875
chr1	17240001	17360000	A.1.1.2.1.1.2.1.1.2.2	0.860824742268041	.	17240001	17360000	#FF0000	1	1
chr1	17360001	17600000	A.1.1.1.2.2.2.1.2.1	0.887886597938144	.	17360001	17600000	#FF0000	1	1
chr1	17600001	17760000	A.1.1.2.2.2.1.2.1.2	0.766752577319588	.	17600001	17760000	#FF0000	1	1
chr1	17760001	17960000	A.1.1.2.2.2.2.2.2.2	0.742268041237113	.	17760001	17960000	#FF0000	1	1
chr1	17960001	18240000	A.2.1.2.1.1.1.2.1	0.529639175257732	.	17960001	18240000	#FF9191	1	0.75
chr1	18240001	18520000	B.1.2.2.1.1.2.2.1	0.304123711340206	.	18240001	18520000	#9191FF	1	0.375
chr1	18520001	18880000	B.2.2.1.1.2.2.1	0.132731958762887	.	18520001	18880000	#0000FF	1	0.125
chr1	18880001	19200000	B.1.1.2.1.2.2	0.367268041237113	.	18880001	19200000	#DADAFF	1	0.5
chr1	19200001	19440000	A.1.1.2.2.1.1.1.1.1	0.800257731958763	.	19200001	19440000	#FF0000	1	1
chr1	19440001	20000000	A.1.1.1.1.1.1.2.1	0.996134020618557	.	19440001	20000000	#FF0000	1	1
chr1	20000001	20200000	A.1.1.2.1.1.2.2.1.2.1.1	0.849226804123711	.	20000001	20200000	#FF0000	1	1
chr1	20200001	20840000	A.1.2.1.1.1.1.1.2	0.73840206185567	.	20200001	20840000	#FF4848	1	0.875
chr1	20840001	21000000	A.1.2.1.1.2.2.1.1.2.2	0.721649484536082	.	20840001	21000000	#FF4848	1	0.875
chr1	21000001	21520000	A.1.1.1.2.1.2.2.1.2.1.2.2	0.918814432989691	.	21000001	21520000	#FF0000	1	1
chr1	21520001	22000000	A.1.1.2.1.1.1.2.1	0.865979381443299	.	21520001	22000000	#FF0000	1	1
chr1	22000001	22280000	A.1.2.1.1.2.2.1.1.2.1	0.722938144329897	.	22000001	22280000	#FF4848	1	0.875
chr1	22280001	22400000	A.1.2.2.1.2.1.2.2	0.632731958762887	.	22280001	22400000	#FF4848	1	0.875
chr1	22400001	22760000	A.1.2.1.1.2.2.1.2.1	0.720360824742268	.	22400001	22760000	#FF4848	1	0.875
chr1	22760001	23040000	A.1.2.2.1.1.1.1.2	0.646907216494845	.	22760001	23040000	#FF4848	1	0.875
chr1	23040001	23200000	A.1.2.2.1.1.1.1.1.1	0.649484536082474	.	23040001	23200000	#FF4848	1	0.875
chr1	23200001	23640000	A.1.2.1.1.1.1.1.1.1	0.740979381443299	.	23200001	23640000	#FF4848	1	0.875
chr1	23640001	24080000	A.1.1.2.1.2.1.1.1.1.1	0.841494845360825	.	23640001	24080000	#FF0000	1	1
chr1	24080001	24280000	A.1.2.2.1.2.1.2.1	0.634020618556701	.	24080001	24280000	#FF4848	1	0.875
chr1	24360001	24560000	A.1.2.1.1.2.2.2.2.1.2	0.71520618556701	.	24360001	24560000	#FF4848	1	0.875
chr1	24560001	25000000	A.1.1.2.1.1.1.2.2	0.864690721649485	.	24560001	25000000	#FF0000	1	1
chr1	25000001	25160000	A.1.2.1.1.2.2.2.1	0.717783505154639	.	25000001	25160000	#FF4848	1	0.875
chr1	25160001	25560000	A.1.2.1.1.2.2.1.2.2	0.719072164948454	.	25160001	25560000	#FF4848	1	0.875
chr1	25560001	25720000	A.1.2.2.1.2.1.1.2	0.635309278350515	.	25560001	25720000	#FF4848	1	0.875
chr1	25720001	26160000	A.1.1.2.1.2.1.2.2.1.1	0.822164948453608	.	25720001	26160000	#FF0000	1	1
chr1	26160001	26520000	A.1.1.2.1.2.1.1.2.2.1.1.1	0.831185567010309	.	26160001	26520000	#FF0000	1	1
chr1	26520001	26760000	A.1.2.1.1.1.1.1.1.2	0.739690721649485	.	26520001	26760000	#FF4848	1	0.875
chr1	26760001	26960000	A.1.2.1.1.1.1.2.2	0.733247422680412	.	26760001	26960000	#FF4848	1	0.875
chr1	26960001	27280000	A.1.1.2.1.2.1.1.2.2.2	0.826030927835051	.	26960001	27280000	#FF0000	1	1
chr1	27280001	27760000	A.1.1.1.2.1.2.2.1.2.1.1.1	0.922680412371134	.	27280001	27760000	#FF0000	1	1
chr1	27760001	28120000	A.1.1.1.2.1.2.2.1.2.1.2.1	0.920103092783505	.	27760001	28120000	#FF0000	1	1
chr1	28120001	28400000	A.1.1.1.2.1.2.2.1.2.2.2.1	0.916237113402062	.	28120001	28400000	#FF0000	1	1
chr1	28400001	28560000	A.1.1.2.1.1.2.2.1.2.1.2	0.847938144329897	.	28400001	28560000	#FF0000	1	1
chr1	28560001	28960000	A.1.1.1.1.2.2.1.1.1.1.1	0.961340206185567	.	28560001	28960000	#FF0000	1	1
chr1	28960001	29080000	A.1.1.2.2.1.2.2.2.2.2	0.771907216494845	.	28960001	29080000	#FF0000	1	1
chr1	29080001	29560000	A.1.1.2.2.2.2.2.1.1	0.75	.	29080001	29560000	#FF0000	1	1
chr1	29560001	29800000	B.1.1.2.1.1.2.2	0.373711340206186	.	29560001	29800000	#DADAFF	1	0.5
chr1	29800001	29880000	B.1.2.2.2.1.2.1.1.2	0.278350515463918	.	29800001	29880000	#9191FF	1	0.375
chr1	30000001	30080000	B.1.2.2.2.1.2.1.1.2	0.278350515463918	.	30000001	30080000	#9191FF	1	0.375
chr1	30080001	30280000	B.1.2.2.1.2.1.2.2.1	0.295103092783505	.	30080001	30280000	#9191FF	1	0.375
chr1	30280001	30520000	B.2.1.2.2.1.2.2.2	0.172680412371134	.	30280001	30520000	#4848FF	1	0.25
chr1	30520001	30800000	B.2.1.2.1.1.2.2	0.204896907216495	.	30520001	30800000	#4848FF	1	0.25
chr1	30800001	31200000	B.1.1.1.1.1.1.2.1	0.422680412371134	.	30800001	31200000	#DADAFF	1	0.5
chr1	31200001	31400000	A.1.1.2.2.1.1.2.2.1.2	0.789948453608247	.	31200001	31400000	#FF0000	1	1
chr1	31400001	31840000	A.1.1.1.1.1.1.2.2.2	0.993556701030928	.	31400001	31840000	#FF0000	1	1
chr1	31840001	32040000	A.1.1.2.1.1.2.2.1.1.1.2.1	0.854381443298969	.	31840001	32040000	#FF0000	1	1
chr1	32040001	32520000	A.1.1.1.1.2.1.1.2.1.1.2	0.970360824742268	.	32040001	32520000	#FF0000	1	1
chr1	32520001	32880000	A.1.1.1.1.2.1.2.2.2	0.962628865979381	.	32520001	32880000	#FF0000	1	1
chr1	32880001	33320000	A.1.1.1.1.2.1.1.1.2.1	0.974226804123711	.	32880001	33320000	#FF0000	1	1
chr1	33320001	33560000	A.1.1.1.1.2.2.2.1.2.1	0.949742268041237	.	33320001	33560000	#FF0000	1	1
chr1	33560001	33960000	A.1.1.1.1.1.2.1.2.2.1	0.984536082474227	.	33560001	33960000	#FF0000	1	1
chr1	33960001	34280000	A.1.2.2.2.1.1.2.1.2	0.619845360824742	.	33960001	34280000	#FF4848	1	0.875
chr1	34280001	34640000	A.1.2.2.2.2.2.1.2.2.1	0.592783505154639	.	34280001	34640000	#FF4848	1	0.875
chr1	34640001	35240000	B.2.1.2.1.1.1.2.1	0.212628865979381	.	34640001	35240000	#4848FF	1	0.25
chr1	35240001	35440000	A.2.2.1.1.2.1.1.2	0.485824742268041	.	35240001	35440000	#FFDADA	1	0.625
chr1	35440001	35640000	A.1.2.1.2.2.1.2.2.2.1	0.670103092783505	.	35440001	35640000	#FF4848	1	0.875
chr1	35640001	35840000	A.1.1.2.2.1.2.2.2.2.1	0.77319587628866	.	35640001	35840000	#FF0000	1	1
chr1	35840001	36280000	A.1.1.1.1.2.2.1.1.1.1.2.2	0.958762886597938	.	35840001	36280000	#FF0000	1	1
chr1	36280001	36480000	A.1.1.2.1.1.2.1.1.1	0.86340206185567	.	36280001	36480000	#FF0000	1	1
chr1	36480001	36920000	A.1.1.1.1.1.2.1.1.2.2	0.98840206185567	.	36480001	36920000	#FF0000	1	1
chr1	36920001	37560000	B.2.2.1.2.1.2.1.1	0.114690721649485	.	36920001	37560000	#0000FF	1	0.125
chr1	37560001	37920000	B.2.2.2.1.1.2.1.1.2	0.0682989690721649	.	37560001	37920000	#0000FF	1	0.125
chr1	37920001	38280000	A.1.2.1.2.2.2.2.2.2	0.650773195876289	.	37920001	38280000	#FF4848	1	0.875
chr1	38280001	38480000	A.1.2.2.2.1.1.1.2.1.2.1	0.627577319587629	.	38280001	38480000	#FF4848	1	0.875
chr1	38480001	38760000	B.1.2.2.2.1.2.2.1	0.27319587628866	.	38480001	38760000	#9191FF	1	0.375
chr1	38760001	38920000	B.2.2.1.1.2.2.2.2.2	0.128865979381443	.	38760001	38920000	#0000FF	1	0.125
chr1	38920001	39080000	B.2.2.1.1.2.1.2.1.2	0.137886597938144	.	38920001	39080000	#0000FF	1	0.125
chr1	39080001	39320000	B.2.1.2.2.1.1.2	0.184278350515464	.	39080001	39320000	#4848FF	1	0.25
chr1	39320001	39560000	A.1.2.1.2.1.2.2.1.1.1	0.69201030927835	.	39320001	39560000	#FF4848	1	0.875
chr1	39560001	39840000	A.1.1.1.1.1.2.1.1.2.1.2	0.989690721649485	.	39560001	39840000	#FF0000	1	1
chr1	39840001	40240000	A.1.1.1.1.1.1.2.2.1	0.994845360824742	.	39840001	40240000	#FF0000	1	1
chr1	40240001	40520000	A.1.1.1.1.2.2.2.1.1.2	0.951030927835051	.	40240001	40520000	#FF0000	1	1
chr1	40520001	40960000	A.1.1.1.1.2.1.1.1.2.2	0.972938144329897	.	40520001	40960000	#FF0000	1	1
chr1	40960001	41160000	A.1.2.1.1.2.1.2.2	0.725515463917526	.	40960001	41160000	#FF4848	1	0.875
chr1	41160001	41480000	A.1.1.1.2.1.1.1.1.1.2	0.943298969072165	.	41160001	41480000	#FF0000	1	1
chr1	41480001	41680000	A.1.1.2.1.2.2.2.2.1	0.802835051546392	.	41480001	41680000	#FF0000	1	1
chr1	41680001	41960000	A.1.1.2.2.2.1.2.1.1	0.768041237113402	.	41680001	41960000	#FF0000	1	1
chr1	41960001	42080000	A.2.1.1.2.1.1.1.1	0.551546391752577	.	41960001	42080000	#FF9191	1	0.75
chr1	42080001	42240000	A.1.2.1.2.2.1.2.2.2.2	0.668814432989691	.	42080001	42240000	#FF4848	1	0.875
chr1	42240001	42440000	A.2.1.1.1.1.2.1	0.568298969072165	.	42240001	42440000	#FF9191	1	0.75
chr1	42440001	42640000	B.1.1.1.2.1.1.2.1	0.403350515463918	.	42440001	42640000	#DADAFF	1	0.5
chr1	42640001	42800000	A.2.2.1.1.2.1.1.1	0.487113402061856	.	42640001	42800000	#FFDADA	1	0.625
chr1	42800001	43160000	B.1.1.2.2.2.2.2	0.344072164948454	.	42800001	43160000	#DADAFF	1	0.5
chr1	43160001	43640000	A.1.2.1.2.2.1.1.1.2.2	0.68298969072165	.	43160001	43640000	#FF4848	1	0.875
chr1	43640001	43840000	A.1.1.2.1.2.2.2.2.2	0.801546391752577	.	43640001	43840000	#FF0000	1	1
chr1	43840001	44240000	A.1.1.1.1.2.2.2.1.2.2	0.948453608247423	.	43840001	44240000	#FF0000	1	1
chr1	44240001	44520000	A.1.1.1.2.1.1.1.2.1	0.940721649484536	.	44240001	44520000	#FF0000	1	1
chr1	44520001	44840000	A.1.2.1.1.1.2.1	0.731958762886598	.	44520001	44840000	#FF4848	1	0.875
chr1	44840001	45080000	A.2.1.1.2.1.2.2.1	0.545103092783505	.	44840001	45080000	#FF9191	1	0.75
chr1	45080001	45280000	A.1.1.1.2.2.2.1.2.2	0.88659793814433	.	45080001	45280000	#FF0000	1	1
chr1	45280001	45480000	A.1.2.1.2.1.2.1.2	0.693298969072165	.	45280001	45480000	#FF4848	1	0.875
chr1	45480001	45760000	B.1.2.2.1.1.2.2.2	0.302835051546392	.	45480001	45760000	#9191FF	1	0.375
chr1	45760001	45960000	A.2.1.1.2.2.1.2.1	0.538659793814433	.	45760001	45960000	#FF9191	1	0.75
chr1	45960001	46480000	A.1.1.1.1.1.2.1.2.1.1	0.987113402061856	.	45960001	46480000	#FF0000	1	1
chr1	46480001	46840000	A.1.1.1.2.2.1.1.2.1	0.911082474226804	.	46480001	46840000	#FF0000	1	1
chr1	46840001	47200000	A.1.2.1.2.2.2.2.2.1	0.652061855670103	.	46840001	47200000	#FF4848	1	0.875
chr1	47200001	47640000	B.2.2.2.2.1.1.2.1	0.029639175257732	.	47200001	47640000	#0000FF	1	0.125
chr1	47640001	47880000	A.2.1.2.1.1.2.2.1.1.2	0.52319587628866	.	47640001	47880000	#FF9191	1	0.75
chr1	47880001	48240000	B.1.2.2.2.1.1.2.1	0.282216494845361	.	47880001	48240000	#9191FF	1	0.375
chr1	48240001	48520000	B.2.1.2.2.1.1.1.2	0.185567010309278	.	48240001	48520000	#4848FF	1	0.25
chr1	48520001	48840000	B.2.2.2.1.1.2.1.1.1	0.0695876288659794	.	48520001	48840000	#0000FF	1	0.125
chr1	48840001	48960000	B.2.1.1.2.2.1.1.1.1	0.228092783505155	.	48840001	48960000	#4848FF	1	0.25
chr1	48960001	49280000	B.2.2.1.2.1.2.1.2.2	0.110824742268041	.	48960001	49280000	#0000FF	1	0.125
chr1	49280001	49400000	B.1.2.2.2.1.2.2.2.2.2	0.269329896907216	.	49280001	49400000	#9191FF	1	0.375
chr1	49400001	49640000	B.2.2.1.2.1.2.1.2.1.2	0.112113402061856	.	49400001	49640000	#0000FF	1	0.125
chr1	49640001	50120000	B.2.2.2.2.2.1.2.2	0.00257731958762887	.	49640001	50120000	#0000FF	1	0.125
chr1	50120001	50400000	B.2.2.2.2.1.1.1.2.2.1.1	0.0347938144329897	.	50120001	50400000	#0000FF	1	0.125
chr1	50400001	50840000	B.2.2.2.2.1.1.1.1	0.0373711340206186	.	50400001	50840000	#0000FF	1	0.125
chr1	50840001	51200000	A.2.2.1.2.2.2.2	0.458762886597938	.	50840001	51200000	#FFDADA	1	0.625
chr1	51200001	51360000	A.1.2.2.2.2.2.1.2.2.2.2	0.59020618556701	.	51200001	51360000	#FF4848	1	0.875
chr1	51360001	51520000	A.1.2.2.2.1.1.2.1.1.2.2	0.621134020618557	.	51360001	51520000	#FF4848	1	0.875
chr1	51520001	51680000	A.1.2.2.2.2.2.1.2.2.2.1	0.591494845360825	.	51520001	51680000	#FF4848	1	0.875
chr1	51680001	52080000	A.1.1.1.1.1.2.1.1.2.1.1	0.990979381443299	.	51680001	52080000	#FF0000	1	1
chr1	52080001	52280000	A.1.1.1.1.2.2.1.1.1.1.2.1	0.960051546391753	.	52080001	52280000	#FF0000	1	1
chr1	52280001	52520000	A.1.1.1.1.2.2.2.1.1.1	0.952319587628866	.	52280001	52520000	#FF0000	1	1
chr1	52520001	52800000	A.1.1.2.1.1.1.1.2.1.1	0.869845360824742	.	52520001	52800000	#FF0000	1	1
chr1	52800001	53120000	A.1.1.2.1.1.1.1.2.2	0.867268041237113	.	52800001	53120000	#FF0000	1	1
chr1	53120001	53480000	A.1.1.1.2.1.2.2.1.2.2.1	0.917525773195876	.	53120001	53480000	#FF0000	1	1
chr1	53480001	53680000	A.1.1.1.2.1.2.2.1.2.2.2.2	0.914948453608247	.	53480001	53680000	#FF0000	1	1
chr1	53680001	53880000	A.1.1.2.1.1.2.2.1.1.1.1	0.855670103092783	.	53680001	53880000	#FF0000	1	1
chr1	53880001	53960000	A.1.2.2.1.1.1.2	0.645618556701031	.	53880001	53960000	#FF4848	1	0.875
chr1	53960001	54280000	A.1.1.2.1.1.1.1.2.1.2	0.868556701030928	.	53960001	54280000	#FF0000	1	1
chr1	54280001	54480000	A.1.1.2.1.2.1.1.1.2	0.838917525773196	.	54280001	54480000	#FF0000	1	1
chr1	54480001	54920000	A.1.1.1.1.2.1.1.2.1.2	0.969072164948454	.	54480001	54920000	#FF0000	1	1
chr1	54920001	55040000	A.1.2.1.1.2.1.2.1.2	0.72680412371134	.	54920001	55040000	#FF4848	1	0.875
chr1	55040001	55560000	A.1.1.1.1.2.2.1.1.1.2.2	0.956185567010309	.	55040001	55560000	#FF0000	1	1
chr1	55560001	55720000	A.1.1.2.2.1.2.2.2.1.1	0.777061855670103	.	55560001	55720000	#FF0000	1	1
chr1	55720001	56280000	A.1.1.1.1.1.2.2.2.2	0.978092783505155	.	55720001	56280000	#FF0000	1	1
chr1	56280001	56640000	A.1.1.2.2.1.1.1.1.2.2	0.797680412371134	.	56280001	56640000	#FF0000	1	1
chr1	56640001	57080000	A.1.1.2.2.1.1.2.2.2	0.788659793814433	.	56640001	57080000	#FF0000	1	1
chr1	57080001	57440000	A.2.1.2.1.2.2.1	0.51159793814433	.	57080001	57440000	#FF9191	1	0.75
chr1	57440001	57680000	B.1.1.1.2.2.1.1.2.1	0.394329896907216	.	57440001	57680000	#DADAFF	1	0.5
chr1	57680001	57960000	B.1.2.2.2.1.1.2.2	0.280927835051546	.	57680001	57960000	#9191FF	1	0.375
chr1	57960001	58120000	B.1.2.2.2.1.2.2.2.2.1	0.270618556701031	.	57960001	58120000	#9191FF	1	0.375
chr1	58120001	58360000	B.2.2.1.1.2.1.2.1.1	0.139175257731959	.	58120001	58360000	#0000FF	1	0.125
chr1	58360001	58680000	B.2.2.2.1.1.2.2.1.2	0.0631443298969072	.	58360001	58680000	#0000FF	1	0.125
chr1	58680001	58840000	B.2.2.1.1.2.2.2.2.1	0.130154639175258	.	58680001	58840000	#0000FF	1	0.125
chr1	58840001	59000000	B.1.1.2.2.1.2.2.2.2	0.347938144329897	.	58840001	59000000	#DADAFF	1	0.5
chr1	59000001	59200000	A.2.1.2.1.1.2.2.1.2	0.521907216494845	.	59000001	59200000	#FF9191	1	0.75
chr1	59200001	59600000	A.1.1.1.2.2.2.2.2.2	0.875	.	59200001	59600000	#FF0000	1	1
chr1	59600001	60240000	A.1.1.2.2.1.1.2.1	0.792525773195876	.	59600001	60240000	#FF0000	1	1
chr1	60240001	60400000	B.2.1.1.1.1.1.1.2	0.26159793814433	.	60240001	60400000	#4848FF	1	0.25
chr1	60400001	60640000	B.1.2.1.1.1.1.2	0.336340206185567	.	60400001	60640000	#9191FF	1	0.375
chr1	60640001	60760000	B.2.1.1.2.2.1.1.1.2	0.22680412371134	.	60640001	60760000	#4848FF	1	0.25
chr1	60760001	61320000	B.2.2.2.2.2.1.2.1	0.0038659793814433	.	60760001	61320000	#0000FF	1	0.125
chr1	61320001	61520000	B.1.2.2.1.2.1.1.2.2	0.297680412371134	.	61320001	61520000	#9191FF	1	0.375
chr1	61520001	61800000	A.2.1.2.1.1.2.2.1.1.1	0.524484536082474	.	61520001	61800000	#FF9191	1	0.75
chr1	61800001	62120000	B.1.2.2.1.2.1.2.1	0.29639175257732	.	61800001	62120000	#9191FF	1	0.375
chr1	62120001	62320000	A.2.2.2.1.2.1.2.2	0.448453608247423	.	62120001	62320000	#FFDADA	1	0.625
chr1	62320001	62600000	B.2.1.1.2.2.1.1.2	0.225515463917526	.	62320001	62600000	#4848FF	1	0.25
chr1	62600001	62920000	A.2.2.1.1.2.2.1.1.2	0.480670103092784	.	62600001	62920000	#FFDADA	1	0.625
chr1	62920001	63240000	A.1.2.2.2.1.1.2.2	0.618556701030928	.	62920001	63240000	#FF4848	1	0.875
chr1	63240001	63760000	B.2.2.1.2.1.2.1.2.1.1	0.11340206185567	.	63240001	63760000	#0000FF	1	0.125
chr1	63760001	64040000	B.1.1.2.2.1.2.2.2.1.1	0.350515463917526	.	63760001	64040000	#DADAFF	1	0.5
chr1	64040001	64360000	A.1.2.1.2.1.2.1.1.1.1.2	0.697164948453608	.	64040001	64360000	#FF4848	1	0.875
chr1	64360001	64720000	A.1.2.1.2.1.2.1.1.1.1.1.1	0.699742268041237	.	64360001	64720000	#FF4848	1	0.875
chr1	64720001	64920000	A.2.2.2.2.2.2	0.426546391752577	.	64720001	64920000	#FFDADA	1	0.625
chr1	64920001	65120000	A.2.1.1.2.2.1.1.1	0.542525773195876	.	64920001	65120000	#FF9191	1	0.75
chr1	65120001	65320000	A.2.2.2.1.1.1.1	0.457474226804124	.	65120001	65320000	#FFDADA	1	0.625
chr1	65320001	65480000	A.1.2.1.2.2.2.2.1.2.1.2	0.654639175257732	.	65320001	65480000	#FF4848	1	0.875
chr1	65480001	65720000	A.2.1.2.1.1.1.1.2	0.530927835051546	.	65480001	65720000	#FF9191	1	0.75
chr1	65720001	66240000	A.2.2.2.1.1.1.2	0.456185567010309	.	65720001	66240000	#FFDADA	1	0.625
chr1	66240001	66400000	A.2.1.1.2.2.1.2.2.2	0.536082474226804	.	66240001	66400000	#FF9191	1	0.75
chr1	66400001	66720000	A.2.2.2.2.2.1.1	0.429123711340206	.	66400001	66720000	#FFDADA	1	0.625
chr1	66720001	67000000	A.1.2.1.2.1.2.1.1.1.1.1.2	0.698453608247423	.	66720001	67000000	#FF4848	1	0.875
chr1	67000001	67200000	A.1.2.1.2.1.2.2.2	0.686855670103093	.	67000001	67200000	#FF4848	1	0.875
chr1	67200001	67360000	A.2.2.2.2.2.1.2	0.427835051546392	.	67200001	67360000	#FFDADA	1	0.625
chr1	67360001	67520000	A.2.1.1.2.2.1.1.2.2	0.539948453608247	.	67360001	67520000	#FF9191	1	0.75
chr1	67520001	67800000	B.1.1.2.2.1.2.1	0.358247422680412	.	67520001	67800000	#DADAFF	1	0.5
chr1	67800001	68000000	A.2.2.1.1.2.2.1.2.2	0.47680412371134	.	67800001	68000000	#FFDADA	1	0.625
chr1	68000001	68280000	A.1.2.1.2.1.2.2.1.2.2	0.688144329896907	.	68000001	68280000	#FF4848	1	0.875
chr1	68280001	68480000	A.2.1.1.1.1.1.2.2.2	0.569587628865979	.	68280001	68480000	#FF9191	1	0.75
chr1	68480001	68880000	A.2.2.1.1.2.2.1.1.1	0.481958762886598	.	68480001	68880000	#FFDADA	1	0.625
chr1	68880001	69480000	B.2.2.2.1.1.2.2.2.1	0.0618556701030928	.	68880001	69480000	#0000FF	1	0.125
chr1	69480001	69920000	B.2.2.2.2.2.1.1.1.1	0.0077319587628866	.	69480001	69920000	#0000FF	1	0.125
chr1	69920001	70080000	B.2.1.2.2.1.2.1.2.2.2	0.175257731958763	.	69920001	70080000	#4848FF	1	0.25
chr1	70080001	70280000	B.2.2.1.1.2.1.1.2.1	0.141752577319588	.	70080001	70280000	#0000FF	1	0.125
chr1	70280001	70360000	B.2.1.1.2.2.1.2.2	0.222938144329897	.	70280001	70360000	#4848FF	1	0.25
chr1	70360001	70640000	B.1.2.1.2.1.1.2	0.322164948453608	.	70360001	70640000	#9191FF	1	0.375
chr1	70640001	70840000	A.2.1.1.1.2.1.1	0.564432989690722	.	70640001	70840000	#FF9191	1	0.75
chr1	70840001	71000000	A.2.2.2.2.1.1.2.2.2.1	0.43298969072165	.	70840001	71000000	#FFDADA	1	0.625
chr1	71000001	71160000	B.2.1.2.2.1.2.1.1.2	0.181701030927835	.	71000001	71160000	#4848FF	1	0.25
chr1	71160001	71320000	B.1.2.2.1.2.1.1.2.1.2	0.298969072164948	.	71160001	71320000	#9191FF	1	0.375
chr1	71320001	71560000	B.2.1.2.2.1.2.1.2.1.1.2	0.179123711340206	.	71320001	71560000	#4848FF	1	0.25
chr1	71560001	71720000	B.2.1.2.1.1.2.1.2.1	0.207474226804124	.	71560001	71720000	#4848FF	1	0.25
chr1	71720001	72080000	B.1.2.2.2.1.2.2.2.1	0.271907216494845	.	71720001	72080000	#9191FF	1	0.375
chr1	72080001	72800000	B.1.1.1.2.2.1.1.2.2.1	0.393041237113402	.	72080001	72800000	#DADAFF	1	0.5
chr1	72800001	73120000	B.1.1.2.2.1.2.2.2.1.2	0.349226804123711	.	72800001	73120000	#DADAFF	1	0.5
chr1	73120001	73440000	B.2.2.1.2.1.2.2.2.2	0.10180412371134	.	73120001	73440000	#0000FF	1	0.125
chr1	73440001	73640000	B.2.2.1.2.1.1.2.2.1	0.119845360824742	.	73440001	73640000	#0000FF	1	0.125
chr1	73640001	74200000	B.2.2.2.2.1.1.1.2.2.1.2	0.0335051546391753	.	73640001	74200000	#0000FF	1	0.125
chr1	74200001	74560000	B.2.2.2.1.1.1.1	0.0747422680412371	.	74200001	74560000	#0000FF	1	0.125
chr1	74560001	74920000	B.2.2.2.1.1.2.2.2.2.1	0.0605670103092784	.	74560001	74920000	#0000FF	1	0.125
chr1	74920001	75240000	B.2.1.2.1.1.2.1.2.2	0.206185567010309	.	74920001	75240000	#4848FF	1	0.25
chr1	75240001	75520000	B.2.2.2.1.1.2.2.1.1	0.0644329896907216	.	75240001	75520000	#0000FF	1	0.125
chr1	75520001	75720000	B.2.2.1.1.2.2.2.1	0.131443298969072	.	75520001	75720000	#0000FF	1	0.125
chr1	75720001	76160000	B.2.2.2.2.2.1.1.1.2	0.00644329896907216	.	75720001	76160000	#0000FF	1	0.125
chr1	76160001	76280000	B.1.1.2.1.1.2.1.1	0.377577319587629	.	76160001	76280000	#DADAFF	1	0.5
chr1	76280001	76560000	B.2.2.1.2.1.1.1.2.1	0.125	.	76280001	76560000	#0000FF	1	0.125
chr1	76560001	76760000	B.2.2.1.2.1.1.1.2.2.2	0.122422680412371	.	76560001	76760000	#0000FF	1	0.125
chr1	76760001	77280000	B.2.2.2.1.1.2.2.2.2.2	0.0592783505154639	.	76760001	77280000	#0000FF	1	0.125
chr1	77280001	77640000	B.1.1.1.1.1.1.1.2	0.423969072164948	.	77280001	77640000	#DADAFF	1	0.5
chr1	77640001	78000000	A.1.2.2.2.1.1.1.2.2	0.625	.	77640001	78000000	#FF4848	1	0.875
chr1	78000001	78200000	A.1.2.1.2.1.2.1.1.1.2	0.695876288659794	.	78000001	78200000	#FF4848	1	0.875
chr1	78200001	78560000	A.1.1.1.2.2.1.1.1	0.912371134020619	.	78200001	78560000	#FF0000	1	1
chr1	78560001	78720000	A.1.2.2.2.1.1.2.1.1.2.1	0.622422680412371	.	78560001	78720000	#FF4848	1	0.875
chr1	78720001	79080000	A.1.1.2.2.2.2.2.1.2.2	0.747422680412371	.	78720001	79080000	#FF0000	1	1
chr1	79080001	79640000	A.2.2.1.1.2.1.2.1	0.484536082474227	.	79080001	79640000	#FFDADA	1	0.625
chr1	79640001	79880000	B.1.1.1.2.2.1.1.1.2	0.395618556701031	.	79640001	79880000	#DADAFF	1	0.5
chr1	79880001	80240000	B.2.1.2.2.1.2.1.2.1.1.1	0.180412371134021	.	79880001	80240000	#4848FF	1	0.25
chr1	80240001	80400000	B.1.2.1.1.2.2.2.2.2	0.324742268041237	.	80240001	80400000	#9191FF	1	0.375
chr1	80400001	80760000	B.2.2.1.2.1.2.2.1.2.2	0.104381443298969	.	80400001	80760000	#0000FF	1	0.125
chr1	80760001	81760000	B.2.2.2.2.2.1.1.2	0.00515463917525773	.	80760001	81760000	#0000FF	1	0.125
chr1	81760001	82080000	B.2.2.1.1.2.1.1.2.2	0.140463917525773	.	81760001	82080000	#0000FF	1	0.125
chr1	82080001	82200000	B.1.1.1.1.1.2.2.2	0.417525773195876	.	82080001	82200000	#DADAFF	1	0.5
chr1	82200001	82480000	B.1.2.2.2.1.1.1.2.2	0.283505154639175	.	82200001	82480000	#9191FF	1	0.375
chr1	82480001	83240000	B.2.2.2.2.1.1.2.2.2.1	0.0257731958762887	.	82480001	83240000	#0000FF	1	0.125
chr1	83240001	83440000	B.2.1.2.1.1.2.1.1.1	0.210051546391753	.	83240001	83440000	#4848FF	1	0.25
chr1	83440001	83640000	B.2.1.1.1.1.1.2.1	0.260309278350515	.	83440001	83640000	#4848FF	1	0.25
chr1	83640001	83800000	B.2.1.2.1.1.1.1.1.1	0.216494845360825	.	83640001	83800000	#4848FF	1	0.25
chr1	83800001	84040000	B.1.2.2.1.2.1.1.2.1.1	0.300257731958763	.	83800001	84040000	#9191FF	1	0.375
chr1	84040001	84360000	B.2.1.2.1.1.2.1.1.2	0.208762886597938	.	84040001	84360000	#4848FF	1	0.25
chr1	84360001	84560000	A.2.2.2.2.1.1.2.2.2.2	0.431701030927835	.	84360001	84560000	#FFDADA	1	0.625
chr1	84560001	84920000	A.2.1.1.1.1.1.2.2.1	0.570876288659794	.	84560001	84920000	#FF9191	1	0.75
chr1	84920001	85200000	A.1.2.1.2.2.2.2.1.1.2	0.657216494845361	.	84920001	85200000	#FF4848	1	0.875
chr1	85200001	85480000	A.1.2.2.2.2.2.1.1.1.2	0.596649484536082	.	85200001	85480000	#FF4848	1	0.875
chr1	85480001	85560000	A.2.1.1.1.1.2.2.1	0.56701030927835	.	85480001	85560000	#FF9191	1	0.75
chr1	85560001	85720000	A.1.2.2.2.1.1.2.1.1.1	0.623711340206186	.	85560001	85720000	#FF4848	1	0.875
chr1	85720001	85920000	A.1.2.1.2.2.2.2.1.2.1.1	0.655927835051546	.	85720001	85920000	#FF4848	1	0.875
chr1	85920001	86080000	A.1.1.2.2.2.2.2.2.1.2	0.743556701030928	.	85920001	86080000	#FF0000	1	1
chr1	86080001	86160000	A.1.2.2.2.2.2.1.1.2	0.595360824742268	.	86080001	86160000	#FF4848	1	0.875
chr1	86160001	86360000	A.2.2.2.1.2.1.1.2.2	0.451030927835052	.	86160001	86360000	#FFDADA	1	0.625
chr1	86360001	86840000	B.2.1.1.2.2.2.1.1	0.221649484536082	.	86360001	86840000	#4848FF	1	0.25
chr1	86840001	86960000	B.1.1.1.1.1.1.1.1	0.425257731958763	.	86840001	86960000	#DADAFF	1	0.5
chr1	86960001	87160000	B.2.1.2.2.1.2.1.1.1	0.182989690721649	.	86960001	87160000	#4848FF	1	0.25
chr1	87160001	87440000	A.2.1.2.1.2.2.2	0.510309278350515	.	87160001	87440000	#FF9191	1	0.75
chr1	87440001	87880000	A.2.2.2.1.2.1.2.1	0.449742268041237	.	87440001	87880000	#FFDADA	1	0.625
chr1	87880001	88160000	B.2.1.1.1.1.1.1.1	0.262886597938144	.	87880001	88160000	#4848FF	1	0.25
chr1	88160001	88520000	B.1.1.1.2.2.1.1.2.2.2	0.391752577319588	.	88160001	88520000	#DADAFF	1	0.5
chr1	88520001	88800000	B.2.2.1.2.1.1.1.2.2.1	0.123711340206186	.	88520001	88800000	#0000FF	1	0.125
chr1	88800001	89120000	B.2.2.2.1.1.1.2.2.1	0.0721649484536082	.	88800001	89120000	#0000FF	1	0.125
chr1	89120001	89360000	A.2.1.2.1.1.2.2.2	0.520618556701031	.	89120001	89360000	#FF9191	1	0.75
chr1	89360001	89600000	B.1.1.2.1.1.2.1.2.1	0.376288659793814	.	89360001	89600000	#DADAFF	1	0.5
chr1	89600001	90080000	B.2.1.2.2.1.2.1.2.1.2	0.177835051546392	.	89600001	90080000	#4848FF	1	0.25
chr1	90080001	90280000	A.2.2.2.1.2.1.1.2.1	0.452319587628866	.	90080001	90280000	#FFDADA	1	0.625
chr1	90280001	90480000	A.2.1.1.1.1.1.2.1.1	0.576030927835051	.	90280001	90480000	#FF9191	1	0.75
chr1	90480001	91120000	B.2.2.2.2.1.1.2.2.2.2	0.0244845360824742	.	90480001	91120000	#0000FF	1	0.125
chr1	91120001	91360000	B.2.1.2.2.1.2.1.2.2.1	0.176546391752577	.	91120001	91360000	#4848FF	1	0.25
chr1	91360001	91520000	B.1.1.2.2.1.2.2.1.1.2	0.355670103092784	.	91360001	91520000	#DADAFF	1	0.5
chr1	91520001	91960000	B.2.2.1.2.1.2.2.1.1.2	0.108247422680412	.	91520001	91960000	#0000FF	1	0.125
chr1	91960001	92400000	A.1.2.1.2.1.2.2.1.2.1	0.689432989690722	.	91960001	92400000	#FF4848	1	0.875
chr1	92400001	92720000	B.1.2.2.2.1.1.1.1.2	0.286082474226804	.	92400001	92720000	#9191FF	1	0.375
chr1	92720001	93200000	A.2.1.2.2.2.2	0.497422680412371	.	92720001	93200000	#FF9191	1	0.75
chr1	93200001	93560000	A.1.1.1.2.2.1.1.2.2.1.2	0.908505154639175	.	93200001	93560000	#FF0000	1	1
chr1	93560001	93720000	A.1.1.2.1.2.2.2.1.2	0.804123711340206	.	93560001	93720000	#FF0000	1	1
chr1	93720001	94120000	A.1.1.2.1.1.2.2.1.1.2.1	0.85180412371134	.	93720001	94120000	#FF0000	1	1
chr1	94120001	94280000	A.1.1.2.1.1.2.2.1.2.2.2	0.845360824742268	.	94120001	94280000	#FF0000	1	1
chr1	94280001	94520000	A.1.1.2.1.1.2.2.1.1.2.2	0.850515463917526	.	94280001	94520000	#FF0000	1	1
chr1	94520001	94800000	A.1.1.1.2.1.1.1.1.1.1	0.944587628865979	.	94520001	94800000	#FF0000	1	1
chr1	94800001	95000000	A.1.1.2.2.2.1.2.2.1.1	0.765463917525773	.	94800001	95000000	#FF0000	1	1
chr1	95000001	95280000	A.1.1.1.2.2.1.1.2.2.1.1	0.90979381443299	.	95000001	95280000	#FF0000	1	1
chr1	95280001	95520000	A.1.1.2.2.2.2.2.2.1.1.2	0.744845360824742	.	95280001	95520000	#FF0000	1	1
chr1	95520001	95720000	B.1.1.2.2.1.2.2.1.2.2.1	0.353092783505155	.	95520001	95720000	#DADAFF	1	0.5
chr1	95720001	96200000	B.2.2.2.2.1.1.2.2.1.2	0.0270618556701031	.	95720001	96200000	#0000FF	1	0.125
chr1	96200001	96360000	B.2.2.1.2.1.1.2.2.2.2.1	0.117268041237113	.	96200001	96360000	#0000FF	1	0.125
chr1	96360001	96680000	B.2.2.2.1.1.1.2.1	0.0734536082474227	.	96360001	96680000	#0000FF	1	0.125
chr1	96680001	97040000	A.2.2.2.2.1.1.2.2.1.1	0.435567010309278	.	96680001	97040000	#FFDADA	1	0.625
chr1	97040001	97200000	B.1.2.1.1.2.2.2.2.1.2	0.326030927835052	.	97040001	97200000	#9191FF	1	0.375
chr1	97200001	97520000	A.2.2.1.1.2.2.1.2.1.2	0.478092783505155	.	97200001	97520000	#FFDADA	1	0.625
chr1	97520001	97720000	A.2.1.1.2.2.1.2.2.1	0.537371134020619	.	97520001	97720000	#FF9191	1	0.75
chr1	97720001	98080000	A.2.1.1.1.1.1.2.1.2.1	0.574742268041237	.	97720001	98080000	#FF9191	1	0.75
chr1	98080001	98480000	A.1.2.1.2.2.2.2.1.1.1	0.658505154639175	.	98080001	98480000	#FF4848	1	0.875
chr1	98480001	98960000	A.2.1.2.1.1.2.1.2	0.525773195876289	.	98480001	98960000	#FF9191	1	0.75
chr1	98960001	99120000	B.2.1.1.1.1.2.2	0.256443298969072	.	98960001	99120000	#4848FF	1	0.25
chr1	99120001	99240000	B.1.1.2.2.1.2.2.1.1.1	0.356958762886598	.	99120001	99240000	#DADAFF	1	0.5
chr1	99240001	99360000	B.2.1.2.1.1.1.1.1.2	0.21520618556701	.	99240001	99360000	#4848FF	1	0.25
chr1	99360001	99480000	B.1.2.2.1.1.2.1.1.2	0.30798969072165	.	99360001	99480000	#9191FF	1	0.375
chr1	99480001	99920000	B.2.2.1.2.1.2.2.1.2.1.1	0.106958762886598	.	99480001	99920000	#0000FF	1	0.125
chr1	99920001	100000000	B.1.2.1.1.2.2.2.2.1.1	0.327319587628866	.	99920001	100000000	#9191FF	1	0.375
chr1	100000001	100280000	B.1.1.1.1.1.2.1	0.420103092783505	.	100000001	100280000	#DADAFF	1	0.5
chr1	100280001	100640000	A.1.2.2.2.1.1.1.1	0.630154639175258	.	100280001	100640000	#FF4848	1	0.875
chr1	100640001	100840000	A.2.1.1.1.1.1.2.1.2.2.2	0.572164948453608	.	100640001	100840000	#FF9191	1	0.75
chr1	100840001	101360000	A.2.2.1.1.2.2.1.2.1.1	0.479381443298969	.	100840001	101360000	#FFDADA	1	0.625
chr1	101360001	101760000	A.1.2.2.2.2.2.1.2.1	0.594072164948454	.	101360001	101760000	#FF4848	1	0.875
chr1	101760001	102320000	B.2.2.1.2.1.2.2.1.1.1	0.109536082474227	.	101760001	102320000	#0000FF	1	0.125
chr1	102320001	102960000	B.2.2.2.2.1.1.2.2.1.1	0.0283505154639175	.	102320001	102960000	#0000FF	1	0.125
chr1	102960001	103280000	B.2.2.1.1.2.1.2.2.2.2	0.134020618556701	.	102960001	103280000	#0000FF	1	0.125
chr1	103280001	103400000	B.1.1.2.1.1.2.1.2.2	0.375	.	103280001	103400000	#DADAFF	1	0.5
chr1	103400001	103560000	B.1.2.2.2.1.1.1.1.1	0.287371134020619	.	103400001	103560000	#9191FF	1	0.375
chr1	103560001	103760000	B.1.2.1.2.1.2	0.320876288659794	.	103560001	103760000	#9191FF	1	0.375
chr1	103760001	103800000	B.1.2.2.2.1.2.1.2.1.2	0.275773195876289	.	103760001	103800000	#9191FF	1	0.375
chr1	103880001	103960000	B.1.2.2.2.1.2.1.2.1.2	0.275773195876289	.	103880001	103960000	#9191FF	1	0.375
chr1	104000001	104040000	B.1.2.2.2.1.2.1.2.1.2	0.275773195876289	.	104000001	104040000	#9191FF	1	0.375
chr1	104040001	104160000	B.1.2.2.2.1.2.1.2.1.1	0.277061855670103	.	104040001	104160000	#9191FF	1	0.375
chr1	104160001	104200000	B.2.2.2.2.1.1.1.2.1	0.0360824742268041	.	104160001	104200000	#0000FF	1	0.125
chr1	104280001	104840000	B.2.2.2.2.1.1.1.2.1	0.0360824742268041	.	104280001	104840000	#0000FF	1	0.125
chr1	104840001	105000000	B.2.2.1.2.1.1.2.2.2.2.2	0.115979381443299	.	104840001	105000000	#0000FF	1	0.125
chr1	105000001	105240000	B.2.2.1.2.1.1.1.1.1	0.127577319587629	.	105000001	105240000	#0000FF	1	0.125
chr1	105240001	105400000	B.2.2.1.1.2.1.1.1	0.143041237113402	.	105240001	105400000	#0000FF	1	0.125
chr1	105400001	105720000	B.2.2.1.2.1.1.2.2.2.1	0.118556701030928	.	105400001	105720000	#0000FF	1	0.125
chr1	105720001	105960000	B.2.2.1.1.2.1.2.2.2.1	0.135309278350515	.	105720001	105960000	#0000FF	1	0.125
chr1	105960001	106120000	B.2.1.1.2.2.2.1.2	0.220360824742268	.	105960001	106120000	#4848FF	1	0.25
chr1	106120001	106520000	B.2.2.1.2.1.2.2.1.2.1.2	0.105670103092784	.	106120001	106520000	#0000FF	1	0.125
chr1	106520001	107000000	B.2.2.2.1.1.1.2.2.2	0.0708762886597938	.	106520001	107000000	#0000FF	1	0.125
chr1	107000001	107200000	B.2.1.1.1.1.1.2.2	0.259020618556701	.	107000001	107200000	#4848FF	1	0.25
chr1	107200001	107320000	B.1.1.2.2.1.2.2.1.2.2.2	0.35180412371134	.	107200001	107320000	#DADAFF	1	0.5
chr1	107320001	107440000	B.1.2.2.2.1.2.1.2.2	0.274484536082474	.	107320001	107440000	#9191FF	1	0.375
chr1	107440001	107840000	B.1.2.1.2.1.1.1	0.323453608247423	.	107440001	107840000	#9191FF	1	0.375
chr1	107840001	107960000	B.1.1.1.2.2.1.1.1.1	0.396907216494845	.	107840001	107960000	#DADAFF	1	0.5
chr1	107960001	108080000	B.1.2.1.1.2.2.2.1	0.32860824742268	.	107960001	108080000	#9191FF	1	0.375
chr1	108080001	108240000	A.2.2.2.2.1.1.2.2.1.2	0.434278350515464	.	108080001	108240000	#FFDADA	1	0.625
chr1	108240001	108680000	B.1.2.2.2.1.1.1.2.1	0.28479381443299	.	108240001	108680000	#9191FF	1	0.375
chr1	108680001	108800000	B.1.1.1.2.2.1.2	0.390463917525773	.	108680001	108800000	#DADAFF	1	0.5
chr1	108800001	108920000	B.1.2.2.1.1.2.1.2.2	0.305412371134021	.	108800001	108920000	#9191FF	1	0.375
chr1	109000001	109040000	B.1.2.2.1.1.2.1.2.2	0.305412371134021	.	109000001	109040000	#9191FF	1	0.375
chr1	109040001	109240000	A.2.1.1.1.1.1.2.1.2.2.1	0.573453608247423	.	109040001	109240000	#FF9191	1	0.75
chr1	109240001	109480000	A.1.1.2.2.1.2.2.1.2.1	0.779639175257732	.	109240001	109480000	#FF0000	1	1
chr1	109480001	109720000	A.1.1.1.1.2.2.1.1.2	0.954896907216495	.	109480001	109720000	#FF0000	1	1
chr1	109720001	110120000	A.1.1.1.1.2.2.2.2.2	0.945876288659794	.	109720001	110120000	#FF0000	1	1
chr1	110120001	110320000	A.1.1.2.1.1.2.2.1.2.2.1	0.846649484536082	.	110120001	110320000	#FF0000	1	1
chr1	110320001	110560000	A.1.1.1.1.2.2.2.2.1	0.947164948453608	.	110320001	110560000	#FF0000	1	1
chr1	110560001	111040000	A.1.1.1.2.2.1.1.2.2.2	0.907216494845361	.	110560001	111040000	#FF0000	1	1
chr1	111040001	111640000	B.2.2.1.1.2.1.2.2.1	0.13659793814433	.	111040001	111640000	#0000FF	1	0.125
chr1	111640001	111760000	B.1.1.1.1.1.2.2.1	0.418814432989691	.	111640001	111760000	#DADAFF	1	0.5
chr1	111760001	112000000	B.1.2.2.1.1.2.1.1.1	0.309278350515464	.	111760001	112000000	#9191FF	1	0.375
chr1	112000001	112320000	A.1.2.2.2.2.1.1.1	0.608247422680412	.	112000001	112320000	#FF4848	1	0.875
chr1	112320001	112560000	B.1.2.2.2.1.2.1.1.1	0.279639175257732	.	112320001	112560000	#9191FF	1	0.375
chr1	112560001	112920000	B.2.1.2.1.1.1.2.2	0.211340206185567	.	112560001	112920000	#4848FF	1	0.25
chr1	112920001	113240000	A.1.1.2.2.2.2.2.2.1.1.1	0.746134020618557	.	112920001	113240000	#FF0000	1	1
chr1	113240001	113400000	A.1.2.1.2.2.1.1.1.2.1	0.684278350515464	.	113240001	113400000	#FF4848	1	0.875
chr1	113400001	113680000	A.1.1.2.2.1.2.2.2.1.2.1	0.775773195876289	.	113400001	113680000	#FF0000	1	1
chr1	113680001	113920000	B.1.1.2.1.2.1.1.2	0.369845360824742	.	113680001	113920000	#DADAFF	1	0.5
chr1	113920001	114240000	A.2.1.2.2.1.1.1	0.509020618556701	.	113920001	114240000	#FF9191	1	0.75
chr1	114240001	114520000	A.1.1.2.2.2.1.2.2.1.2	0.764175257731959	.	114240001	114520000	#FF0000	1	1
chr1	114520001	114840000	A.2.1.1.2.1.2.2.2	0.543814432989691	.	114520001	114840000	#FF9191	1	0.75
chr1	114840001	115320000	A.1.2.1.2.2.1.2.2.1	0.67139175257732	.	114840001	115320000	#FF4848	1	0.875
chr1	115320001	115680000	B.1.1.2.2.2.1	0.346649484536082	.	115320001	115680000	#DADAFF	1	0.5
chr1	115680001	116080000	A.1.1.2.2.1.2.2.2.1.2.2	0.774484536082474	.	115680001	116080000	#FF0000	1	1
chr1	116080001	116360000	A.2.1.1.2.1.1.1.2	0.550257731958763	.	116080001	116360000	#FF9191	1	0.75
chr1	116360001	116520000	B.1.1.1.2.1.2.2	0.39819587628866	.	116360001	116520000	#DADAFF	1	0.5
chr1	116520001	116680000	A.2.2.1.1.2.1.2.2	0.483247422680412	.	116520001	116680000	#FFDADA	1	0.625
chr1	116680001	116880000	B.2.1.1.1.1.2.1	0.257731958762887	.	116680001	116880000	#4848FF	1	0.25
chr1	116880001	117040000	B.1.1.1.2.1.2.1	0.399484536082474	.	116880001	117040000	#DADAFF	1	0.5
chr1	117040001	117360000	A.2.2.1.2.1.2.2	0.467783505154639	.	117040001	117360000	#FFDADA	1	0.625
chr1	117360001	117720000	A.1.2.2.2.2.2.1.1.1.1	0.597938144329897	.	117360001	117720000	#FF4848	1	0.875
chr1	117720001	117880000	A.2.2.2.2.1.2	0.430412371134021	.	117720001	117880000	#FFDADA	1	0.625
chr1	117880001	118120000	A.2.1.2.1.1.1.1.1	0.532216494845361	.	117880001	118120000	#FF9191	1	0.75
chr1	118120001	118480000	A.1.2.1.2.2.2.2.1.2.2	0.653350515463918	.	118120001	118480000	#FF4848	1	0.875
chr1	118480001	118720000	B.1.1.2.2.1.2.2.1.2.1	0.354381443298969	.	118480001	118720000	#DADAFF	1	0.5
chr1	118720001	118920000	B.1.2.2.1.1.2.1.2.1	0.306701030927835	.	118720001	118920000	#9191FF	1	0.375
chr1	118920001	119440000	B.2.2.1.2.1.1.1.1.2	0.126288659793814	.	118920001	119440000	#0000FF	1	0.125
chr1	119440001	119720000	A.2.1.2.1.1.2.1.1	0.527061855670103	.	119440001	119720000	#FF9191	1	0.75
chr1	119720001	119920000	A.2.2.1.2.2.1.2	0.462628865979381	.	119720001	119920000	#FFDADA	1	0.625
chr1	119920001	120160000	B.1.2.1.1.2.2.1	0.329896907216495	.	119920001	120160000	#9191FF	1	0.375
chr1	120160001	120520000	A.1.1.2.2.1.2.2.1.2.2	0.778350515463918	.	120160001	120520000	#FF0000	1	1
chr1	120520001	120720000	A.1.1.2.2.1.2.2.1.1	0.780927835051546	.	120520001	120720000	#FF0000	1	1
chr1	120720001	120960000	A.1.2.2.2.2.2.2.1.2	0.587628865979381	.	120720001	120960000	#FF4848	1	0.875
chr1	121080001	121160000	A.1.2.2.2.2.2.2.1.2	0.587628865979381	.	121080001	121160000	#FF4848	1	0.875
chr1	121160001	121400000	B.1.1.1.2.1.1.1.1	0.405927835051546	.	121160001	121400000	#DADAFF	1	0.5
chr1	121480001	121520000	B.1.1.1.2.1.1.1.1	0.405927835051546	.	121480001	121520000	#DADAFF	1	0.5
chr1	142520001	142680000	B.1.1.2.2.2.2.1	0.345360824742268	.	142520001	142680000	#DADAFF	1	0.5
chr1	142760001	142840000	B.1.1.2.2.2.2.1	0.345360824742268	.	142760001	142840000	#DADAFF	1	0.5
chr1	142880001	142920000	B.1.1.2.2.2.2.1	0.345360824742268	.	142880001	142920000	#DADAFF	1	0.5
chr1	143120001	143320000	B.2.1.1.1.2.2.2.2	0.243556701030928	.	143120001	143320000	#4848FF	1	0.25
chr1	143400001	143440000	B.1.1.2.1.2.1.2	0.368556701030928	.	143400001	143440000	#DADAFF	1	0.5
chr1	143480001	143560000	B.1.1.2.1.2.1.2	0.368556701030928	.	143480001	143560000	#DADAFF	1	0.5
chr1	143640001	143680000	A.2.1.2.2.1.1.2	0.507731958762887	.	143640001	143680000	#FF9191	1	0.75
chr1	143720001	143800000	A.2.1.2.2.1.1.2	0.507731958762887	.	143720001	143800000	#FF9191	1	0.75
chr1	143840001	143960000	A.2.1.2.2.1.1.2	0.507731958762887	.	143840001	143960000	#FF9191	1	0.75
chr1	143960001	144120000	A.1.2.1.2.2.1.1.2.1.2	0.679123711340206	.	143960001	144120000	#FF4848	1	0.875
chr1	144440001	144720000	A.2.1.1.2.1.1.2.2	0.547680412371134	.	144440001	144720000	#FF9191	1	0.75
chr1	144800001	145120000	A.1.1.1.1.1.1.1.1.1	1	.	144800001	145120000	#FF0000	1	1
chr1	145120001	145360000	A.1.1.2.1.2.2.1.2.1	0.810567010309278	.	145120001	145360000	#FF0000	1	1
chr1	145360001	145600000	A.1.1.1.2.1.2.1.2.1	0.930412371134021	.	145360001	145600000	#FF0000	1	1
chr1	145600001	145840000	A.1.1.2.1.2.1.2.1.2	0.823453608247423	.	145600001	145840000	#FF0000	1	1
chr1	145960001	146040000	B.1.1.1.2.1.1.2.2.1	0.402061855670103	.	145960001	146040000	#DADAFF	1	0.5
chr1	146320001	146480000	B.1.1.1.2.1.1.2.2.1	0.402061855670103	.	146320001	146480000	#DADAFF	1	0.5
chr1	146480001	146760000	B.1.2.1.2.2.1.1	0.319587628865979	.	146480001	146760000	#9191FF	1	0.375
chr1	146760001	146960000	B.2.1.2.2.2.1.2.2	0.168814432989691	.	146760001	146960000	#4848FF	1	0.25
chr1	146960001	147160000	B.1.2.1.2.2.1.2	0.318298969072165	.	146960001	147160000	#9191FF	1	0.375
chr1	147160001	147440000	B.2.1.1.1.2.2.2.1	0.244845360824742	.	147160001	147440000	#4848FF	1	0.25
chr1	147520001	147560000	A.2.1.2.2.2.1.2.1	0.5	.	147520001	147560000	#FF9191	1	0.75
chr1	147680001	147880000	A.2.1.2.2.2.1.2.1	0.5	.	147680001	147880000	#FF9191	1	0.75
chr1	147920001	148040000	A.2.2.1.2.1.2.1.1	0.471649484536082	.	147920001	148040000	#FFDADA	1	0.625
chr1	148160001	148280000	A.2.1.1.2.1.1.2.1	0.548969072164949	.	148160001	148280000	#FF9191	1	0.75
chr1	148320001	148360000	A.2.1.1.2.1.1.2.1	0.548969072164949	.	148320001	148360000	#FF9191	1	0.75
chr1	148480001	148520000	A.2.1.1.2.1.1.2.1	0.548969072164949	.	148480001	148520000	#FF9191	1	0.75
chr1	148520001	148680000	A.2.2.2.2.1.1.1.2.2	0.439432989690722	.	148520001	148680000	#FFDADA	1	0.625
chr1	148760001	148960000	A.2.2.2.2.1.1.1.2.2	0.439432989690722	.	148760001	148960000	#FFDADA	1	0.625
chr1	149000001	149240000	B.2.1.2.1.2.1.2.2.1	0.199742268041237	.	149000001	149240000	#4848FF	1	0.25
chr1	149240001	149440000	B.1.1.2.1.2.1.1.1.1	0.372422680412371	.	149240001	149440000	#DADAFF	1	0.5
chr1	149560001	149760000	B.1.1.1.2.1.1.1.2	0.404639175257732	.	149560001	149760000	#DADAFF	1	0.5
chr1	149760001	150200000	A.1.1.1.2.1.1.2.1.2	0.936855670103093	.	149760001	150200000	#FF0000	1	1
chr1	150200001	150480000	A.1.1.1.2.1.2.2.1.1.2.2	0.923969072164949	.	150200001	150480000	#FF0000	1	1
chr1	150480001	151000000	A.1.1.1.1.2.1.1.2.1.1.1	0.971649484536082	.	150480001	151000000	#FF0000	1	1
chr1	151000001	151240000	A.1.1.2.1.1.1.1.1.2.1	0.872422680412371	.	151000001	151240000	#FF0000	1	1
chr1	151240001	151400000	A.1.1.2.1.2.1.2.1.1	0.824742268041237	.	151240001	151400000	#FF0000	1	1
chr1	151400001	151800000	A.1.1.1.1.2.1.1.2.2.1	0.967783505154639	.	151400001	151800000	#FF0000	1	1
chr1	151800001	152000000	A.1.1.1.2.2.2.1.1.2.1.2.2	0.893041237113402	.	151800001	152000000	#FF0000	1	1
chr1	152000001	152160000	A.2.1.1.1.1.1.1.1.1	0.583762886597938	.	152000001	152160000	#FF9191	1	0.75
chr1	152160001	152480000	A.2.2.1.2.1.1.2	0.472938144329897	.	152160001	152480000	#FFDADA	1	0.625
chr1	152480001	152680000	B.1.2.2.1.1.1.1	0.311855670103093	.	152480001	152680000	#9191FF	1	0.375
chr1	152680001	152920000	B.1.2.2.1.2.2.1	0.292525773195876	.	152680001	152920000	#9191FF	1	0.375
chr1	152920001	153280000	B.2.2.1.2.2.2.1.1	0.0889175257731959	.	152920001	153280000	#0000FF	1	0.125
chr1	153280001	153480000	A.2.2.2.2.1.1.1.2.1	0.440721649484536	.	153280001	153480000	#FFDADA	1	0.625
chr1	153480001	153760000	A.1.1.1.2.2.2.2.1.1.2.1	0.881443298969072	.	153480001	153760000	#FF0000	1	1
chr1	153760001	153960000	A.1.1.1.2.2.2.1.1.1.2	0.896907216494845	.	153760001	153960000	#FF0000	1	1
chr1	153960001	154120000	A.1.2.2.1.1.2.1.2.2.2	0.640463917525773	.	153960001	154120000	#FF4848	1	0.875
chr1	154120001	154440000	A.1.1.1.2.1.2.1.2.2	0.929123711340206	.	154120001	154440000	#FF0000	1	1
chr1	154440001	154920000	A.1.1.2.1.2.1.1.2.1.2.2	0.832474226804124	.	154440001	154920000	#FF0000	1	1
chr1	154920001	155160000	A.1.1.2.1.2.1.1.2.2.1.1.2.2	0.82860824742268	.	154920001	155160000	#FF0000	1	1
chr1	155160001	155320000	A.1.2.1.1.1.1.2.1.2	0.734536082474227	.	155160001	155320000	#FF4848	1	0.875
chr1	155320001	155520000	A.1.1.2.1.2.1.1.2.2.1.1.2.1	0.829896907216495	.	155320001	155520000	#FF0000	1	1
chr1	155520001	156040000	A.1.1.1.2.1.2.2.1.1.1	0.927835051546392	.	155520001	156040000	#FF0000	1	1
chr1	156040001	156320000	A.1.1.2.1.2.1.1.2.1.1	0.837628865979381	.	156040001	156320000	#FF0000	1	1
chr1	156320001	156600000	A.1.1.1.2.1.2.1.1.1.1	0.934278350515464	.	156320001	156600000	#FF0000	1	1
chr1	156600001	156920000	A.1.1.1.1.1.1.1.2	0.997422680412371	.	156600001	156920000	#FF0000	1	1
chr1	156920001	157160000	A.1.2.2.2.1.2.1.2.1.2	0.612113402061856	.	156920001	157160000	#FF4848	1	0.875
chr1	157160001	157480000	B.2.2.1.1.1.2.1.2	0.146907216494845	.	157160001	157480000	#0000FF	1	0.125
chr1	157480001	157920000	B.2.2.2.2.1.2.2.1.2	0.0141752577319588	.	157480001	157920000	#0000FF	1	0.125
chr1	157920001	158080000	A.2.2.1.1.1.1.2	0.492268041237113	.	157920001	158080000	#FFDADA	1	0.625
chr1	158080001	158560000	B.2.2.2.1.2.2.1.2	0.0463917525773196	.	158080001	158560000	#0000FF	1	0.125
chr1	158560001	158960000	B.2.2.2.1.2.2.1.1.2.1	0.0489690721649485	.	158560001	158960000	#0000FF	1	0.125
chr1	158960001	159200000	B.1.1.2.1.1.1.1.2.1	0.382731958762887	.	158960001	159200000	#DADAFF	1	0.5
chr1	159200001	159360000	B.2.1.1.2.1.2.2.2	0.229381443298969	.	159200001	159360000	#4848FF	1	0.25
chr1	159360001	159560000	B.2.1.1.2.1.1.2.1	0.23840206185567	.	159360001	159560000	#4848FF	1	0.25
chr1	159560001	159760000	B.1.2.1.1.1.2.2	0.333762886597938	.	159560001	159760000	#9191FF	1	0.375
chr1	159760001	160080000	A.1.2.2.2.2.1.2.2.1	0.600515463917526	.	159760001	160080000	#FF4848	1	0.875
chr1	160080001	160320000	A.1.2.1.2.2.2.1.1.1.1	0.667525773195876	.	160080001	160320000	#FF4848	1	0.875
chr1	160320001	160600000	B.2.1.2.1.2.1.2.2.2.1	0.198453608247423	.	160320001	160600000	#4848FF	1	0.25
chr1	160600001	160960000	B.2.2.1.2.2.2.1.2.1.2.2	0.0837628865979381	.	160600001	160960000	#0000FF	1	0.125
chr1	160960001	161120000	A.2.1.1.1.1.1.1.1.2.2	0.581185567010309	.	160960001	161120000	#FF9191	1	0.75
chr1	161120001	161400000	A.1.1.1.2.2.1.2.2.1	0.902061855670103	.	161120001	161400000	#FF0000	1	1
chr1	161400001	161720000	A.1.1.2.1.2.2.1.2.2.1	0.809278350515464	.	161400001	161720000	#FF0000	1	1
chr1	161720001	162000000	A.1.1.1.2.2.2.1.1.2.2.2.1	0.890463917525773	.	161720001	162000000	#FF0000	1	1
chr1	162000001	162480000	A.2.1.1.2.1.2.1	0.54639175257732	.	162000001	162480000	#FF9191	1	0.75
chr1	162480001	162760000	A.1.1.2.2.1.2.1.1.1.1	0.787371134020619	.	162480001	162760000	#FF0000	1	1
chr1	162760001	163040000	A.1.2.1.2.2.2.1.1.1.2	0.666237113402062	.	162760001	163040000	#FF4848	1	0.875
chr1	163040001	163320000	A.2.1.1.1.2.2.1.2	0.559278350515464	.	163040001	163320000	#FF9191	1	0.75
chr1	163320001	163600000	B.2.2.1.1.1.2.2.1	0.145618556701031	.	163320001	163600000	#0000FF	1	0.125
chr1	163600001	163800000	B.2.1.2.1.2.2.1.1.1	0.195876288659794	.	163600001	163800000	#4848FF	1	0.25
chr1	163800001	163920000	B.1.1.1.2.2.2.2.2	0.38659793814433	.	163800001	163920000	#DADAFF	1	0.5
chr1	163920001	164200000	B.2.2.1.1.1.1.2.1	0.155927835051546	.	163920001	164200000	#0000FF	1	0.125
chr1	164200001	164520000	B.2.1.1.1.2.1.1.2	0.253865979381443	.	164200001	164520000	#4848FF	1	0.25
chr1	164520001	164760000	A.2.1.1.1.2.2.2.2.1	0.554123711340206	.	164520001	164760000	#FF9191	1	0.75
chr1	164760001	165080000	B.2.1.2.2.2.2.2.1.1	0.162371134020619	.	164760001	165080000	#4848FF	1	0.25
chr1	165080001	165320000	B.2.2.1.2.2.1.2.1.1.1	0.095360824742268	.	165080001	165320000	#0000FF	1	0.125
chr1	165320001	165560000	B.2.1.2.1.2.1.2.2.2.2	0.197164948453608	.	165320001	165560000	#4848FF	1	0.25
chr1	165560001	165880000	A.2.1.2.1.2.1.1.1	0.519329896907217	.	165560001	165880000	#FF9191	1	0.75
chr1	165880001	166200000	B.2.2.1.2.2.2.1.2.1.2.1.1	0.086340206185567	.	165880001	166200000	#0000FF	1	0.125
chr1	166200001	166520000	B.2.2.2.1.2.2.1.1.2.2	0.047680412371134	.	166200001	166520000	#0000FF	1	0.125
chr1	166520001	166760000	B.2.2.2.1.2.2.1.1.1	0.0502577319587629	.	166520001	166760000	#0000FF	1	0.125
chr1	166760001	166920000	B.2.1.1.1.2.1.1.1	0.255154639175258	.	166760001	166920000	#4848FF	1	0.25
chr1	166920001	167160000	B.2.1.2.2.2.1.1	0.17139175257732	.	166920001	167160000	#4848FF	1	0.25
chr1	167160001	167520000	B.1.1.2.1.1.1.1.2.2	0.381443298969072	.	167160001	167520000	#DADAFF	1	0.5
chr1	167520001	167680000	A.2.1.1.2.2.2.1	0.53479381443299	.	167520001	167680000	#FF9191	1	0.75
chr1	167680001	168040000	A.1.1.1.2.2.2.2.1.2.1	0.878865979381443	.	167680001	168040000	#FF0000	1	1
chr1	168040001	168280000	A.1.2.1.2.1.1.2.2.2	0.701030927835051	.	168040001	168280000	#FF4848	1	0.875
chr1	168280001	168560000	A.2.1.1.2.2.2.2	0.533505154639175	.	168280001	168560000	#FF9191	1	0.75
chr1	168560001	168720000	A.2.2.1.2.2.1.1.2	0.463917525773196	.	168560001	168720000	#FFDADA	1	0.625
chr1	168720001	169040000	B.1.2.2.2.2.1	0.268041237113402	.	168720001	169040000	#9191FF	1	0.375
chr1	169040001	169360000	B.1.1.1.1.2.2.1	0.408505154639175	.	169040001	169360000	#DADAFF	1	0.5
chr1	169360001	169520000	B.1.2.1.1.1.2.1	0.335051546391753	.	169360001	169520000	#9191FF	1	0.375
chr1	169520001	169800000	B.2.1.2.1.2.1.2.1	0.201030927835052	.	169520001	169800000	#4848FF	1	0.25
chr1	169800001	170160000	A.1.2.1.2.2.1.1.2.1.1.1	0.681701030927835	.	169800001	170160000	#FF4848	1	0.875
chr1	170160001	170400000	A.1.2.1.2.1.1.1.1	0.712628865979381	.	170160001	170400000	#FF4848	1	0.875
chr1	170400001	170720000	A.1.1.2.2.2.2.1.2.1.2	0.753865979381443	.	170400001	170720000	#FF0000	1	1
chr1	170720001	170920000	A.1.2.2.2.2.2.2.1.1	0.588917525773196	.	170720001	170920000	#FF4848	1	0.875
chr1	170920001	171080000	B.1.1.1.2.1.1.2.2.2	0.400773195876289	.	170920001	171080000	#DADAFF	1	0.5
chr1	171080001	171440000	A.2.2.1.2.1.1.1	0.474226804123711	.	171080001	171440000	#FFDADA	1	0.625
chr1	171440001	171800000	A.1.1.1.2.2.2.1.1.2.1.1	0.895618556701031	.	171440001	171800000	#FF0000	1	1
chr1	171800001	172080000	A.1.2.1.1.1.2.2	0.730670103092783	.	171800001	172080000	#FF4848	1	0.875
chr1	172080001	172360000	A.1.1.1.2.2.2.1.1.2.1.2.1	0.894329896907217	.	172080001	172360000	#FF0000	1	1
chr1	172360001	172680000	A.1.1.2.2.2.1.1.2	0.769329896907217	.	172360001	172680000	#FF0000	1	1
chr1	172680001	172800000	A.1.2.2.1.2.2	0.631443298969072	.	172680001	172800000	#FF4848	1	0.875
chr1	172800001	173160000	A.1.1.2.2.1.2.1.1.1.2	0.786082474226804	.	172800001	173160000	#FF0000	1	1
chr1	173160001	173440000	A.1.2.1.2.2.1.1.2.1.1.2	0.680412371134021	.	173160001	173440000	#FF4848	1	0.875
chr1	173440001	173720000	B.1.1.2.1.2.1.1.1.2	0.371134020618557	.	173440001	173720000	#DADAFF	1	0.5
chr1	173720001	174000000	A.1.2.2.2.2.2.2.2.1	0.586340206185567	.	173720001	174000000	#FF4848	1	0.875
chr1	174000001	174240000	A.2.2.2.1.2.2.1	0.447164948453608	.	174000001	174240000	#FFDADA	1	0.625
chr1	174240001	174480000	B.2.1.1.1.2.1.2	0.252577319587629	.	174240001	174480000	#4848FF	1	0.25
chr1	174480001	174680000	B.2.1.1.2.1.1.1.2	0.239690721649485	.	174480001	174680000	#4848FF	1	0.25
chr1	174680001	175000000	A.2.2.2.2.1.1.1.1	0.44201030927835	.	174680001	175000000	#FFDADA	1	0.625
chr1	175000001	175480000	B.2.2.1.2.2.1.2.1.2	0.0927835051546392	.	175000001	175480000	#0000FF	1	0.125
chr1	175480001	175880000	B.2.2.2.2.1.2.1.1.2	0.0219072164948454	.	175480001	175880000	#0000FF	1	0.125
chr1	175880001	176200000	B.1.1.1.2.2.2.1	0.389175257731959	.	175880001	176200000	#DADAFF	1	0.5
chr1	176200001	176520000	B.2.2.1.2.2.2.1.2.1.2.1.2	0.0850515463917526	.	176200001	176520000	#0000FF	1	0.125
chr1	176520001	176880000	B.2.1.1.1.2.2.1.2	0.246134020618557	.	176520001	176880000	#4848FF	1	0.25
chr1	176880001	177120000	B.2.2.1.2.2.1.2.1.1.2	0.0940721649484536	.	176880001	177120000	#0000FF	1	0.125
chr1	177120001	177280000	B.1.2.1.2.2.2.2.1.2	0.314432989690722	.	177120001	177280000	#9191FF	1	0.375
chr1	177280001	177920000	B.2.2.1.2.2.1.1.2	0.0966494845360825	.	177280001	177920000	#0000FF	1	0.125
chr1	177920001	178280000	A.1.2.1.2.2.2.1.2.1.2	0.661082474226804	.	177920001	178280000	#FF4848	1	0.875
chr1	178280001	178520000	A.1.1.2.2.2.2.1.2.1.1.2	0.755154639175258	.	178280001	178520000	#FF0000	1	1
chr1	178520001	178680000	A.1.1.2.2.1.2.1.1.2	0.78479381443299	.	178520001	178680000	#FF0000	1	1
chr1	178680001	178960000	A.1.1.1.2.2.2.2.1.1.2.2	0.880154639175258	.	178680001	178960000	#FF0000	1	1
chr1	178960001	179200000	A.1.1.2.2.2.2.1.2.1.1.1.1	0.757731958762887	.	178960001	179200000	#FF0000	1	1
chr1	179200001	179360000	A.2.1.1.1.1.1.1.1.2.1	0.582474226804124	.	179200001	179360000	#FF9191	1	0.75
chr1	179360001	179840000	B.2.1.2.2.2.2.2.1.2	0.161082474226804	.	179360001	179840000	#4848FF	1	0.25
chr1	179840001	180160000	A.1.2.1.2.1.1.2.1.2	0.704896907216495	.	179840001	180160000	#FF4848	1	0.875
chr1	180160001	180480000	A.1.2.2.2.1.2.1.2.1.1	0.61340206185567	.	180160001	180480000	#FF4848	1	0.875
chr1	180480001	180880000	A.2.1.1.1.2.2.1.1.1	0.561855670103093	.	180480001	180880000	#FF9191	1	0.75
chr1	180880001	181120000	A.1.2.2.2.2.1.2.2.2	0.599226804123711	.	180880001	181120000	#FF4848	1	0.875
chr1	181120001	181480000	B.2.1.2.2.2.2.2.2.1	0.15979381443299	.	181120001	181480000	#4848FF	1	0.25
chr1	181480001	181720000	B.2.2.2.2.1.2.1.1.1	0.0231958762886598	.	181480001	181720000	#0000FF	1	0.125
chr1	181720001	182120000	B.2.2.2.2.1.2.2.1.1	0.0154639175257732	.	181720001	182120000	#0000FF	1	0.125
chr1	182120001	182360000	B.1.2.1.1.1.1.1.1.2.1	0.341494845360825	.	182120001	182360000	#9191FF	1	0.375
chr1	182360001	182520000	B.2.1.2.1.2.2.1.1.2	0.194587628865979	.	182360001	182520000	#4848FF	1	0.25
chr1	182520001	182800000	B.1.2.1.2.2.2.2.1.1	0.315721649484536	.	182520001	182800000	#9191FF	1	0.375
chr1	182800001	183280000	A.1.1.1.1.1.2.1.1.1	0.992268041237113	.	182800001	183280000	#FF0000	1	1
chr1	183280001	183440000	A.1.2.1.1.2.1.1	0.729381443298969	.	183280001	183440000	#FF4848	1	0.875
chr1	183440001	183560000	A.1.1.2.1.2.2.1.2.2.2	0.80798969072165	.	183440001	183560000	#FF0000	1	1
chr1	183560001	183840000	A.1.1.1.2.1.1.2.1.1	0.938144329896907	.	183560001	183840000	#FF0000	1	1
chr1	183840001	184520000	A.1.1.1.1.2.1.1.2.2.2	0.966494845360825	.	183840001	184520000	#FF0000	1	1
chr1	184520001	184720000	A.1.1.2.1.2.2.1.1.1.2.1	0.814432989690722	.	184520001	184720000	#FF0000	1	1
chr1	184720001	184960000	A.1.1.2.1.1.2.1.2.1.2	0.858247422680412	.	184720001	184960000	#FF0000	1	1
chr1	184960001	185160000	A.1.1.2.1.2.2.1.1.1.2.2	0.813144329896907	.	184960001	185160000	#FF0000	1	1
chr1	185160001	185720000	A.1.1.1.2.1.1.2.2	0.935567010309278	.	185160001	185720000	#FF0000	1	1
chr1	185720001	186360000	A.1.1.1.2.2.1.2.1.1	0.905927835051546	.	185720001	186360000	#FF0000	1	1
chr1	186360001	186680000	A.2.1.1.1.2.2.1.1.2	0.560567010309278	.	186360001	186680000	#FF9191	1	0.75
chr1	186680001	186960000	B.1.1.1.1.2.2.2	0.407216494845361	.	186680001	186960000	#DADAFF	1	0.5
chr1	186960001	187240000	B.1.1.2.2.1.1.1.2	0.364690721649485	.	186960001	187240000	#DADAFF	1	0.5
chr1	187240001	187720000	B.1.2.2.2.2.2.2.1	0.265463917525773	.	187240001	187720000	#9191FF	1	0.375
chr1	187720001	188080000	B.2.1.2.2.2.2.2.2.2	0.158505154639175	.	187720001	188080000	#4848FF	1	0.25
chr1	188080001	188640000	B.2.2.1.2.2.2.2.2.1.2	0.077319587628866	.	188080001	188640000	#0000FF	1	0.125
chr1	188640001	189120000	B.2.2.1.2.2.2.2.2.2	0.0760309278350515	.	188640001	189120000	#0000FF	1	0.125
chr1	189120001	189680000	B.2.2.1.2.2.2.1.2.1.1	0.0876288659793814	.	189120001	189680000	#0000FF	1	0.125
chr1	189680001	189880000	B.2.2.1.1.1.1.1	0.157216494845361	.	189680001	189880000	#0000FF	1	0.125
chr1	189880001	190480000	B.2.2.2.1.2.1.1.2	0.0567010309278351	.	189880001	190480000	#0000FF	1	0.125
chr1	190480001	190720000	B.2.2.1.1.1.2.2.2	0.144329896907216	.	190480001	190720000	#0000FF	1	0.125
chr1	190720001	191400000	B.2.2.2.1.2.2.2.2.1.2	0.0399484536082474	.	190720001	191400000	#0000FF	1	0.125
chr1	191400001	191880000	B.2.2.1.2.2.2.2.2.1.1	0.0786082474226804	.	191400001	191880000	#0000FF	1	0.125
chr1	191880001	192440000	B.2.2.2.1.2.1.1.1	0.0579896907216495	.	191880001	192440000	#0000FF	1	0.125
chr1	192440001	192560000	A.2.2.1.1.1.1.1.2	0.493556701030928	.	192440001	192560000	#FFDADA	1	0.625
chr1	192560001	192800000	B.1.1.2.1.1.1.2.1	0.380154639175258	.	192560001	192800000	#DADAFF	1	0.5
chr1	192800001	193000000	B.1.2.2.2.2.2.1	0.266752577319588	.	192800001	193000000	#9191FF	1	0.375
chr1	193000001	193320000	A.2.1.2.1.2.1.2.1	0.514175257731959	.	193000001	193320000	#FF9191	1	0.75
chr1	193320001	193760000	B.2.1.2.1.2.2.1.2.2	0.192010309278351	.	193320001	193760000	#4848FF	1	0.25
chr1	193760001	194240000	B.2.2.2.1.2.1.2.1.2	0.0541237113402062	.	193760001	194240000	#0000FF	1	0.125
chr1	194240001	194320000	B.2.1.1.2.1.2.1.2	0.231958762886598	.	194240001	194320000	#4848FF	1	0.25
chr1	194320001	194920000	B.2.2.2.1.2.2.2.1.1.1	0.0451030927835052	.	194320001	194920000	#0000FF	1	0.125
chr1	194920001	195000000	B.2.1.1.2.1.2.1.1	0.233247422680412	.	194920001	195000000	#4848FF	1	0.25
chr1	195000001	195160000	B.2.1.1.2.1.1.1.1.2	0.240979381443299	.	195000001	195160000	#4848FF	1	0.25
chr1	195160001	195480000	B.1.2.1.1.1.1.1.1.1	0.342783505154639	.	195160001	195480000	#9191FF	1	0.375
chr1	195480001	195640000	B.1.1.1.1.2.1.1.2.1	0.414948453608247	.	195480001	195640000	#DADAFF	1	0.5
chr1	195640001	195760000	B.1.1.2.2.1.1.1.1	0.365979381443299	.	195640001	195760000	#DADAFF	1	0.5
chr1	195760001	196080000	B.2.2.1.1.1.1.2.2.2.1.2	0.152061855670103	.	195760001	196080000	#0000FF	1	0.125
chr1	196080001	196320000	B.2.1.2.2.2.2.1.1.2	0.166237113402062	.	196080001	196320000	#4848FF	1	0.25
chr1	196320001	196720000	B.2.1.2.2.2.2.1.1.1	0.167525773195876	.	196320001	196720000	#4848FF	1	0.25
chr1	196720001	196960000	B.2.1.2.1.2.1.1.1	0.20360824742268	.	196720001	196960000	#4848FF	1	0.25
chr1	196960001	197160000	B.1.1.1.1.2.1.1.2.2	0.413659793814433	.	196960001	197160000	#DADAFF	1	0.5
chr1	197160001	197480000	B.2.1.1.2.1.1.2.2.2.1	0.235824742268041	.	197160001	197480000	#4848FF	1	0.25
chr1	197480001	197800000	A.2.1.1.1.1.1.1.2.2.2	0.577319587628866	.	197480001	197800000	#FF9191	1	0.75
chr1	197800001	198040000	A.1.2.2.2.1.2.1.2.2	0.610824742268041	.	197800001	198040000	#FF4848	1	0.875
chr1	198040001	198320000	A.1.2.1.2.1.1.1.2.1.2	0.710051546391753	.	198040001	198320000	#FF4848	1	0.875
chr1	198320001	198480000	A.1.2.2.2.1.2.1.1.2.1	0.615979381443299	.	198320001	198480000	#FF4848	1	0.875
chr1	198480001	198680000	A.1.2.1.2.1.1.2.2.1.1	0.70360824742268	.	198480001	198680000	#FF4848	1	0.875
chr1	198680001	198920000	B.1.1.1.1.2.1.2.1	0.412371134020619	.	198680001	198920000	#DADAFF	1	0.5
chr1	198920001	199320000	B.2.1.1.1.2.2.1.1.2.2	0.247422680412371	.	198920001	199320000	#4848FF	1	0.25
chr1	199320001	199640000	B.2.1.2.1.2.2.2.1.2	0.189432989690722	.	199320001	199640000	#4848FF	1	0.25
chr1	199640001	200080000	A.2.2.2.1.2.2.2.2.1	0.444587628865979	.	199640001	200080000	#FFDADA	1	0.625
chr1	200080001	200280000	A.1.2.2.2.2.1.2.1.2.2	0.60180412371134	.	200080001	200280000	#FF4848	1	0.875
chr1	200280001	200560000	A.1.2.1.2.2.2.1.1.2.2	0.663659793814433	.	200280001	200560000	#FF4848	1	0.875
chr1	200560001	200840000	A.1.1.1.2.2.2.1.1.2.2.2.2	0.889175257731959	.	200560001	200840000	#FF0000	1	1
chr1	200840001	201120000	A.1.1.2.1.2.2.1.1.1.1	0.815721649484536	.	200840001	201120000	#FF0000	1	1
chr1	201120001	201400000	A.1.1.1.2.1.2.2.2	0.913659793814433	.	201120001	201400000	#FF0000	1	1
chr1	201400001	201760000	A.1.1.1.2.1.2.1.1.1.2	0.93298969072165	.	201400001	201760000	#FF0000	1	1
chr1	201760001	202120000	A.1.1.1.2.1.2.2.1.1.2.1.1	0.926546391752577	.	201760001	202120000	#FF0000	1	1
chr1	202120001	202280000	A.1.2.1.1.2.2.1.1.1	0.724226804123711	.	202120001	202280000	#FF4848	1	0.875
chr1	202280001	202600000	A.1.1.2.1.2.1.1.2.1.2.1.1	0.836340206185567	.	202280001	202600000	#FF0000	1	1
chr1	202600001	202720000	A.1.2.2.1.2.1.1.1	0.63659793814433	.	202600001	202720000	#FF4848	1	0.875
chr1	202720001	202960000	A.1.1.2.1.2.1.2.2.1.2.1	0.820876288659794	.	202720001	202960000	#FF0000	1	1
chr1	202960001	203200000	A.1.2.1.1.1.1.2.1.1.1	0.737113402061856	.	202960001	203200000	#FF4848	1	0.875
chr1	203200001	203480000	A.1.2.1.1.1.1.2.1.1.2	0.735824742268041	.	203200001	203480000	#FF4848	1	0.875
chr1	203480001	203840000	A.1.1.2.1.1.1.1.1.2.2	0.871134020618557	.	203480001	203840000	#FF0000	1	1
chr1	203840001	204080000	A.1.2.1.1.2.2.2.2.1.1	0.716494845360825	.	203840001	204080000	#FF4848	1	0.875
chr1	204080001	204200000	A.1.2.2.1.1.1.1.1.2	0.64819587628866	.	204080001	204200000	#FF4848	1	0.875
chr1	204200001	204520000	A.1.1.2.1.2.1.1.2.1.2.1.2.1	0.835051546391753	.	204200001	204520000	#FF0000	1	1
chr1	204520001	204800000	A.1.2.1.1.2.2.2.2.2	0.713917525773196	.	204520001	204800000	#FF4848	1	0.875
chr1	204800001	205040000	A.1.1.2.1.2.1.2.2.1.2.2	0.819587628865979	.	204800001	205040000	#FF0000	1	1
chr1	205040001	205240000	A.1.1.2.1.2.1.1.2.1.2.1.2.2	0.833762886597938	.	205040001	205240000	#FF0000	1	1
chr1	205240001	205720000	A.1.1.1.2.1.2.2.1.1.2.1.2	0.925257731958763	.	205240001	205720000	#FF0000	1	1
chr1	205720001	205960000	A.1.1.2.1.1.2.2.2.1	0.844072164948454	.	205720001	205960000	#FF0000	1	1
chr1	206040001	206360000	A.1.1.2.1.1.2.2.2.2	0.842783505154639	.	206040001	206360000	#FF0000	1	1
chr1	206480001	206600000	A.1.2.1.2.2.1.1.1.1	0.685567010309278	.	206480001	206600000	#FF4848	1	0.875
chr1	206600001	206880000	A.1.1.1.2.2.1.2.1.2.2	0.903350515463918	.	206600001	206880000	#FF0000	1	1
chr1	206880001	207240000	A.1.2.1.2.1.1.1.2.1.1	0.711340206185567	.	206880001	207240000	#FF4848	1	0.875
chr1	207240001	207440000	B.2.1.2.1.2.2.2.1.1	0.190721649484536	.	207240001	207440000	#4848FF	1	0.25
chr1	207440001	207600000	B.1.2.1.1.1.1.1.1.2.2.1	0.34020618556701	.	207440001	207600000	#9191FF	1	0.375
chr1	207600001	207920000	B.1.2.2.2.2.2.2.2	0.264175257731959	.	207600001	207920000	#9191FF	1	0.375
chr1	207920001	208120000	A.2.1.1.1.2.2.2.1.1.1	0.55798969072165	.	207920001	208120000	#FF9191	1	0.75
chr1	208120001	208440000	A.2.1.1.1.2.2.2.2.2	0.552835051546392	.	208120001	208440000	#FF9191	1	0.75
chr1	208440001	208720000	B.2.2.2.1.2.2.2.2.1.1	0.0412371134020619	.	208440001	208720000	#0000FF	1	0.125
chr1	208720001	209000000	B.2.2.2.2.1.2.1.2.1.2.2	0.0180412371134021	.	208720001	209000000	#0000FF	1	0.125
chr1	209000001	209480000	B.2.2.2.1.2.1.2.2.2	0.0515463917525773	.	209000001	209480000	#0000FF	1	0.125
chr1	209480001	209640000	B.1.2.1.2.2.2.1	0.31701030927835	.	209480001	209640000	#9191FF	1	0.375
chr1	209640001	209760000	B.2.1.1.1.2.2.1.1.2.1.1	0.25	.	209640001	209760000	#4848FF	1	0.25
chr1	209760001	209960000	B.1.1.1.1.2.1.2.2.1	0.411082474226804	.	209760001	209960000	#DADAFF	1	0.5
chr1	209960001	210120000	A.2.1.1.1.1.1.1.2.2.1	0.57860824742268	.	209960001	210120000	#FF9191	1	0.75
chr1	210120001	210360000	A.2.2.1.2.2.2.1.1	0.461340206185567	.	210120001	210360000	#FFDADA	1	0.625
chr1	210360001	210560000	A.2.2.1.1.1.2.2	0.48840206185567	.	210360001	210560000	#FFDADA	1	0.625
chr1	210560001	210840000	B.2.1.1.1.2.2.1.1.2.1.2	0.248711340206186	.	210560001	210840000	#4848FF	1	0.25
chr1	210840001	211200000	B.2.2.1.2.2.1.2.2.1	0.0914948453608247	.	210840001	211200000	#0000FF	1	0.125
chr1	211200001	211440000	B.2.1.1.2.1.2.2.1	0.230670103092784	.	211200001	211440000	#4848FF	1	0.25
chr1	211440001	211720000	A.1.2.2.2.2.1.2.1.1.2	0.604381443298969	.	211440001	211720000	#FF4848	1	0.875
chr1	211720001	212160000	A.1.1.2.2.2.2.1.1.1	0.76159793814433	.	211720001	212160000	#FF0000	1	1
chr1	212160001	212440000	A.1.1.1.2.2.2.1.1.2.2.1	0.891752577319588	.	212160001	212440000	#FF0000	1	1
chr1	212440001	212640000	A.1.1.2.2.1.2.1.2.1	0.783505154639175	.	212440001	212640000	#FF0000	1	1
chr1	212640001	212960000	A.1.1.1.2.2.2.2.1.1.1.2.2	0.882731958762887	.	212640001	212960000	#FF0000	1	1
chr1	212960001	213240000	A.1.2.2.2.2.1.2.1.2.1	0.603092783505155	.	212960001	213240000	#FF4848	1	0.875
chr1	213240001	213480000	B.1.1.1.1.2.1.2.2.2	0.40979381443299	.	213240001	213480000	#DADAFF	1	0.5
chr1	213480001	214120000	B.2.2.2.2.1.2.2.2.2.1.2	0.0103092783505155	.	213480001	214120000	#0000FF	1	0.125
chr1	214120001	214360000	B.2.2.1.1.1.1.2.2.2.1.1	0.153350515463918	.	214120001	214360000	#0000FF	1	0.125
chr1	214360001	214520000	A.2.2.1.2.2.1.1.1.1	0.466494845360825	.	214360001	214520000	#FFDADA	1	0.625
chr1	214520001	214760000	A.1.2.1.2.1.1.2.1.1.2	0.706185567010309	.	214520001	214760000	#FF4848	1	0.875
chr1	214760001	214960000	A.1.2.1.2.2.2.1.1.2.1	0.664948453608247	.	214760001	214960000	#FF4848	1	0.875
chr1	214960001	215200000	A.1.1.2.2.1.1.1.2.2.2	0.793814432989691	.	214960001	215200000	#FF0000	1	1
chr1	215200001	215400000	A.1.1.2.2.2.2.1.2.2.1	0.752577319587629	.	215200001	215400000	#FF0000	1	1
chr1	215400001	215800000	A.1.2.2.2.1.2.1.1.1	0.617268041237113	.	215400001	215800000	#FF4848	1	0.875
chr1	215800001	216080000	B.1.1.2.1.1.1.2.2	0.378865979381443	.	215800001	216080000	#DADAFF	1	0.5
chr1	216080001	216320000	B.2.1.1.1.2.2.1.1.1	0.251288659793814	.	216080001	216320000	#4848FF	1	0.25
chr1	216320001	216480000	B.2.2.1.1.1.1.2.2.2.2	0.150773195876289	.	216320001	216480000	#0000FF	1	0.125
chr1	216480001	216840000	B.2.2.2.1.2.2.2.1.1.2	0.0438144329896907	.	216480001	216840000	#0000FF	1	0.125
chr1	216840001	217200000	B.2.2.1.2.2.2.2.1.2	0.0798969072164948	.	216840001	217200000	#0000FF	1	0.125
chr1	217200001	217600000	B.2.2.2.1.2.1.2.1.1	0.0554123711340206	.	217200001	217600000	#0000FF	1	0.125
chr1	217600001	217840000	B.1.1.2.1.1.1.1.1.2	0.384020618556701	.	217600001	217840000	#DADAFF	1	0.5
chr1	217840001	218520000	B.2.2.1.2.2.1.1.1.1	0.100515463917526	.	217840001	218520000	#0000FF	1	0.125
chr1	218520001	218680000	A.2.1.1.1.2.2.2.1.1.2	0.556701030927835	.	218520001	218680000	#FF9191	1	0.75
chr1	218680001	219000000	A.2.2.1.2.2.2.1.2	0.460051546391753	.	218680001	219000000	#FFDADA	1	0.625
chr1	219000001	219240000	B.1.2.2.1.2.2.2.1.1	0.291237113402062	.	219000001	219240000	#9191FF	1	0.375
chr1	219240001	219360000	A.2.2.2.1.2.2.2.2.2	0.443298969072165	.	219240001	219360000	#FFDADA	1	0.625
chr1	219360001	219720000	B.1.2.1.1.1.1.1.1.2.2.2	0.338917525773196	.	219360001	219720000	#9191FF	1	0.375
chr1	219720001	220160000	B.2.2.1.2.2.1.2.2.2	0.0902061855670103	.	219720001	220160000	#0000FF	1	0.125
chr1	220160001	220480000	A.2.1.2.1.2.1.2.2	0.512886597938144	.	220160001	220480000	#FF9191	1	0.75
chr1	220480001	220960000	B.2.1.2.2.2.2.1.2.1	0.164948453608247	.	220480001	220960000	#4848FF	1	0.25
chr1	220960001	221320000	A.1.2.1.2.1.1.2.2.1.2	0.702319587628866	.	220960001	221320000	#FF4848	1	0.875
chr1	221320001	221600000	A.1.2.1.2.2.2.1.2.2	0.65979381443299	.	221320001	221600000	#FF4848	1	0.875
chr1	221600001	221880000	A.1.2.1.2.2.1.1.2.2.2	0.675257731958763	.	221600001	221880000	#FF4848	1	0.875
chr1	221880001	222320000	A.1.1.1.2.2.1.2.2.2.1	0.900773195876289	.	221880001	222320000	#FF0000	1	1
chr1	222320001	222640000	A.1.2.2.1.1.2.2.1	0.639175257731959	.	222320001	222640000	#FF4848	1	0.875
chr1	222640001	222880000	A.1.1.2.2.2.1.1.1	0.770618556701031	.	222640001	222880000	#FF0000	1	1
chr1	222880001	223240000	A.1.1.2.1.1.2.1.2.1.1	0.859536082474227	.	222880001	223240000	#FF0000	1	1
chr1	223240001	223720000	A.1.2.2.1.1.2.1.2.2.1	0.641752577319588	.	223240001	223720000	#FF4848	1	0.875
chr1	223720001	223880000	A.2.1.2.2.1.2.1.2	0.505154639175258	.	223720001	223880000	#FF9191	1	0.75
chr1	223880001	224320000	A.1.1.1.2.2.2.1.1.1.1	0.89819587628866	.	223880001	224320000	#FF0000	1	1
chr1	224320001	224640000	A.1.1.1.2.2.2.2.1.1.1.2.1	0.884020618556701	.	224320001	224640000	#FF0000	1	1
chr1	224640001	225120000	A.1.2.1.2.2.2.1.2.1.1	0.662371134020619	.	224640001	225120000	#FF4848	1	0.875
chr1	225120001	225640000	B.2.1.2.2.2.2.1.2.2	0.163659793814433	.	225120001	225640000	#4848FF	1	0.25
chr1	225640001	226040000	A.1.1.1.1.1.2.2.1.1	0.981958762886598	.	225640001	226040000	#FF0000	1	1
chr1	226040001	226200000	A.1.1.2.2.2.2.1.2.1.1.1.2	0.756443298969072	.	226040001	226200000	#FF0000	1	1
chr1	226200001	226400000	A.1.1.1.2.2.2.2.1.1.1.1	0.885309278350515	.	226200001	226400000	#FF0000	1	1
chr1	226400001	226600000	A.1.2.1.2.2.1.2.1.1	0.673969072164949	.	226400001	226600000	#FF4848	1	0.875
chr1	226600001	226800000	A.2.2.1.2.1.2.1.2.2	0.469072164948454	.	226600001	226800000	#FFDADA	1	0.625
chr1	226800001	227000000	A.1.2.1.2.2.1.1.2.2.1.2	0.676546391752577	.	226800001	227000000	#FF4848	1	0.875
chr1	227000001	227160000	A.1.2.2.1.1.2.2.2	0.637886597938144	.	227000001	227160000	#FF4848	1	0.875
chr1	227160001	227320000	A.1.2.2.2.1.2.2	0.609536082474227	.	227160001	227320000	#FF4848	1	0.875
chr1	227320001	227640000	A.1.2.1.2.2.1.1.2.2.1.1	0.677835051546392	.	227320001	227640000	#FF4848	1	0.875
chr1	227640001	227920000	B.1.2.1.1.2.1.1	0.332474226804124	.	227640001	227920000	#9191FF	1	0.375
chr1	227920001	228240000	A.2.1.2.2.2.1.2.2	0.498711340206186	.	227920001	228240000	#FF9191	1	0.75
chr1	228240001	228400000	A.1.2.1.2.2.1.2.1.2	0.672680412371134	.	228240001	228400000	#FF4848	1	0.875
chr1	228400001	228560000	A.2.1.2.2.1.2.1.1	0.506443298969072	.	228400001	228560000	#FF9191	1	0.75
chr1	228560001	228760000	A.2.1.1.1.1.2.2.2	0.565721649484536	.	228560001	228760000	#FF9191	1	0.75
chr1	228760001	229040000	A.2.2.1.2.1.2.1.2.1	0.470360824742268	.	228760001	229040000	#FFDADA	1	0.625
chr1	229040001	229320000	A.2.2.2.1.1.2	0.454896907216495	.	229040001	229320000	#FFDADA	1	0.625
chr1	229320001	229760000	A.2.1.1.1.1.1.1.2.1	0.579896907216495	.	229320001	229760000	#FF9191	1	0.75
chr1	229760001	230200000	B.2.1.2.1.2.2.1.2.1	0.193298969072165	.	229760001	230200000	#4848FF	1	0.25
chr1	230200001	230400000	A.2.2.1.1.1.1.1.1.1	0.496134020618557	.	230200001	230400000	#FFDADA	1	0.625
chr1	230400001	230760000	B.2.2.1.1.1.2.1.1.1	0.149484536082474	.	230400001	230760000	#0000FF	1	0.125
chr1	230760001	230920000	B.1.1.2.2.1.1.2.1.2	0.362113402061856	.	230760001	230920000	#DADAFF	1	0.5
chr1	230920001	231080000	A.2.1.2.1.2.1.1.2.1.1	0.518041237113402	.	230920001	231080000	#FF9191	1	0.75
chr1	231080001	231440000	B.1.1.2.2.1.1.2.1.1	0.36340206185567	.	231080001	231440000	#DADAFF	1	0.5
chr1	231440001	231880000	A.2.2.2.1.2.2.2.1	0.445876288659794	.	231440001	231880000	#FFDADA	1	0.625
chr1	231880001	232000000	A.2.2.1.2.2.1.1.1.2	0.46520618556701	.	231880001	232000000	#FFDADA	1	0.625
chr1	232000001	232240000	B.1.2.2.1.2.2.2.1.2	0.289948453608247	.	232000001	232240000	#9191FF	1	0.375
chr1	232240001	232360000	B.1.2.1.1.1.1.1.2	0.337628865979381	.	232240001	232360000	#9191FF	1	0.375
chr1	232360001	232560000	B.1.2.2.1.1.1.2	0.310567010309278	.	232360001	232560000	#9191FF	1	0.375
chr1	232560001	232800000	B.1.1.1.1.2.1.1.1	0.416237113402062	.	232560001	232800000	#DADAFF	1	0.5
chr1	232800001	232960000	A.2.1.2.1.2.1.1.2.2	0.515463917525773	.	232800001	232960000	#FF9191	1	0.75
chr1	232960001	233080000	A.2.1.1.1.2.2.2.1.2	0.555412371134021	.	232960001	233080000	#FF9191	1	0.75
chr1	233080001	233440000	A.2.1.2.1.2.1.1.2.1.2	0.516752577319588	.	233080001	233440000	#FF9191	1	0.75
chr1	233440001	233840000	B.2.2.1.2.2.1.1.1.2.2	0.0979381443298969	.	233440001	233840000	#0000FF	1	0.125
chr1	233840001	234200000	B.2.2.2.2.1.2.2.2.1	0.0128865979381443	.	233840001	234200000	#0000FF	1	0.125
chr1	234200001	234600000	B.1.2.1.2.2.2.2.2	0.313144329896907	.	234200001	234600000	#9191FF	1	0.375
chr1	234600001	234840000	A.1.1.1.2.2.2.2.1.2.2	0.877577319587629	.	234600001	234840000	#FF0000	1	1
chr1	234840001	234960000	A.1.1.2.2.1.2.1.2.2	0.782216494845361	.	234840001	234960000	#FF0000	1	1
chr1	234960001	235200000	A.1.1.1.2.2.1.2.1.2.1	0.904639175257732	.	234960001	235200000	#FF0000	1	1
chr1	235240001	235640000	A.1.1.1.1.1.2.2.1.2	0.980670103092783	.	235240001	235640000	#FF0000	1	1
chr1	235640001	236240000	A.1.1.2.2.1.1.1.2.1	0.79639175257732	.	235640001	236240000	#FF0000	1	1
chr1	236240001	236440000	B.1.1.2.1.1.1.1.1.1	0.385309278350515	.	236240001	236440000	#DADAFF	1	0.5
chr1	236440001	236640000	B.2.1.1.2.1.1.2.2.2.2	0.234536082474227	.	236440001	236640000	#4848FF	1	0.25
chr1	236640001	236760000	A.2.2.2.2.1.1.2.1.1	0.438144329896907	.	236640001	236760000	#FFDADA	1	0.625
chr1	236760001	236920000	B.2.1.2.1.2.1.1.2	0.202319587628866	.	236760001	236920000	#4848FF	1	0.25
chr1	236920001	237080000	B.1.1.2.2.1.1.2.2.1	0.360824742268041	.	236920001	237080000	#DADAFF	1	0.5
chr1	237080001	237600000	B.2.2.2.2.1.2.2.2.2.1.1	0.0115979381443299	.	237080001	237600000	#0000FF	1	0.125
chr1	237600001	237800000	B.2.2.1.2.2.2.1.2.2	0.0824742268041237	.	237600001	237800000	#0000FF	1	0.125
chr1	237800001	237920000	B.2.1.2.2.2.1.2.1	0.170103092783505	.	237800001	237920000	#4848FF	1	0.25
chr1	237920001	238360000	B.2.2.2.2.1.2.1.2.1.1	0.0206185567010309	.	237920001	238360000	#0000FF	1	0.125
chr1	238360001	238600000	B.2.2.1.1.1.2.1.1.2	0.14819587628866	.	238360001	238600000	#0000FF	1	0.125
chr1	238600001	238720000	B.2.1.1.2.1.1.2.2.1	0.237113402061856	.	238600001	238720000	#4848FF	1	0.25
chr1	238720001	238880000	B.2.1.1.2.1.1.1.1.1	0.242268041237113	.	238720001	238880000	#4848FF	1	0.25
chr1	238880001	239080000	B.2.2.1.1.1.1.2.2.1	0.154639175257732	.	238880001	239080000	#0000FF	1	0.125
chr1	239080001	239520000	B.2.2.2.1.2.2.2.2.2	0.038659793814433	.	239080001	239520000	#0000FF	1	0.125
chr1	239520001	240160000	B.2.2.2.1.2.1.2.2.1	0.0528350515463918	.	239520001	240160000	#0000FF	1	0.125
chr1	240160001	240360000	A.1.2.2.2.2.1.2.1.1.1	0.605670103092783	.	240160001	240360000	#FF4848	1	0.875
chr1	240360001	240600000	A.1.1.2.2.2.2.1.1.2.1	0.760309278350515	.	240360001	240600000	#FF0000	1	1
chr1	240600001	240880000	A.1.2.1.2.1.1.2.1.1.1	0.707474226804124	.	240600001	240880000	#FF4848	1	0.875
chr1	240880001	241040000	A.2.2.1.1.1.2.1.1	0.490979381443299	.	240880001	241040000	#FFDADA	1	0.625
chr1	241040001	241560000	B.2.2.1.2.2.2.2.1.1	0.0811855670103093	.	241040001	241560000	#0000FF	1	0.125
chr1	241560001	242000000	B.1.2.2.1.2.2.2.2	0.288659793814433	.	241560001	242000000	#9191FF	1	0.375
chr1	242000001	242200000	B.1.1.1.2.2.2.2.1	0.387886597938144	.	242000001	242200000	#DADAFF	1	0.5
chr1	242200001	242600000	B.2.2.2.2.1.2.1.2.2	0.0167525773195876	.	242200001	242600000	#0000FF	1	0.125
chr1	242600001	242720000	B.2.1.2.1.2.2.2.2	0.188144329896907	.	242600001	242720000	#4848FF	1	0.25
chr1	242720001	243280000	B.2.2.2.1.2.2.2.1.2	0.0425257731958763	.	242720001	243280000	#0000FF	1	0.125
chr1	243280001	243520000	A.1.2.2.2.2.2.2.2.2	0.585051546391753	.	243280001	243520000	#FF4848	1	0.875
chr1	243520001	243840000	A.1.1.2.2.2.2.1.1.2.2	0.759020618556701	.	243520001	243840000	#FF0000	1	1
chr1	243840001	244080000	A.1.1.2.2.2.2.1.2.2.2	0.751288659793814	.	243840001	244080000	#FF0000	1	1
chr1	244080001	244480000	A.1.1.2.2.1.1.1.2.2.1	0.795103092783505	.	244080001	244480000	#FF0000	1	1
chr1	244480001	244640000	A.1.2.1.2.1.1.1.2.2	0.708762886597938	.	244480001	244640000	#FF4848	1	0.875
chr1	244640001	244760000	A.2.1.2.2.2.1.1	0.501288659793814	.	244640001	244760000	#FF9191	1	0.75
chr1	244760001	245000000	A.1.2.2.1.1.2.1.1	0.644329896907217	.	244760001	245000000	#FF4848	1	0.875
chr1	245000001	245240000	A.1.1.2.2.2.1.2.2.2	0.762886597938144	.	245000001	245240000	#FF0000	1	1
chr1	245240001	245560000	A.1.1.2.1.2.2.1.1.2	0.811855670103093	.	245240001	245560000	#FF0000	1	1
chr1	245560001	246200000	A.1.1.1.2.1.1.1.1.2	0.94201030927835	.	245560001	246200000	#FF0000	1	1
chr1	246200001	246680000	A.1.1.2.1.1.2.1.2.2	0.856958762886598	.	246200001	246680000	#FF0000	1	1
chr1	246680001	246960000	A.1.1.1.2.2.1.2.2.2.2	0.899484536082474	.	246680001	246960000	#FF0000	1	1
chr1	246960001	247080000	A.1.2.2.2.1.2.1.1.2.2	0.614690721649485	.	246960001	247080000	#FF4848	1	0.875
chr1	247080001	247360000	A.2.2.1.1.1.2.1.2	0.489690721649485	.	247080001	247360000	#FFDADA	1	0.625
chr1	247360001	247560000	B.1.1.2.2.1.1.2.2.2	0.359536082474227	.	247360001	247560000	#DADAFF	1	0.5
chr1	247560001	247960000	B.2.2.2.2.1.2.1.2.1.2.1	0.0193298969072165	.	247560001	247960000	#0000FF	1	0.125
chr1	247960001	248400000	B.2.2.2.2.2.2	0.00128865979381443	.	247960001	248400000	#0000FF	1	0.125
chr1	248400001	248760000	B.2.2.2.2.1.2.2.2.2.2	0.00902061855670103	.	248400001	248760000	#0000FF	1	0.125
chr1	248760001	248920000	B.2.2.1.2.2.1.1.1.2.1	0.0992268041237113	.	248760001	248920000	#0000FF	1	0.125
chr1	249040001	249120000	B.2.2.1.2.2.1.1.1.2.1	0.0992268041237113	.	249040001	249120000	#0000FF	1	0.125
chr1	249120001	249240000	A.2.2.1.1.1.1.1.1.2	0.494845360824742	.	249120001	249240000	#FFDADA	1	0.625
chr2	1	200000	B.2.2.1.1.1.2.2.2.2.1	0.158808933002481	.	1	200000	#0000FF	1	0.125
chr2	200001	320000	B.1.2.1.1.1.2.2.1.2	0.366004962779156	.	200001	320000	#9191FF	1	0.375
chr2	320001	600000	B.2.2.2.1.1.1.1.1.1	0.0831265508684863	.	320001	600000	#0000FF	1	0.125
chr2	600001	760000	B.1.2.1.1.1.1.2.2.2	0.369727047146402	.	600001	760000	#9191FF	1	0.375
chr2	760001	1160000	B.2.1.2.1.2.1.2.1	0.230769230769231	.	760001	1160000	#4848FF	1	0.25
chr2	1160001	1560000	B.2.2.1.1.1.2.2.2.1.1	0.162531017369727	.	1160001	1560000	#0000FF	1	0.125
chr2	1560001	1840000	A.1.2.2.1.2.1.2.1.1.2	0.658808933002481	.	1560001	1840000	#FF4848	1	0.875
chr2	1840001	2240000	B.2.2.1.1.1.2.1.1.1	0.172456575682382	.	1840001	2240000	#0000FF	1	0.125
chr2	2240001	2320000	B.2.1.1.1.1.1.1.2.2	0.294044665012407	.	2240001	2320000	#4848FF	1	0.25
chr2	2320001	2560000	B.2.2.1.2.1.1.1.2.2.2	0.13151364764268	.	2320001	2560000	#0000FF	1	0.125
chr2	2560001	2880000	B.2.2.1.1.1.2.1.2.2.2	0.166253101736973	.	2560001	2880000	#0000FF	1	0.125
chr2	2880001	3160000	B.2.1.2.2.2.1.2.1.1.2	0.193548387096774	.	2880001	3160000	#4848FF	1	0.25
chr2	3160001	3360000	B.1.1.1.1.1.1.2.1	0.436724565756824	.	3160001	3360000	#DADAFF	1	0.5
chr2	3360001	3520000	A.1.2.2.1.2.1.2.1.1.1.2	0.660049627791563	.	3360001	3520000	#FF4848	1	0.875
chr2	3560001	3640000	A.1.2.2.1.2.1.2.1.1.1.2	0.660049627791563	.	3560001	3640000	#FF4848	1	0.875
chr2	3640001	3920000	B.1.2.1.1.1.2.2.2	0.364764267990074	.	3640001	3920000	#9191FF	1	0.375
chr2	3920001	4280000	B.2.2.1.1.1.2.2.2.1.2.2	0.160049627791563	.	3920001	4280000	#0000FF	1	0.125
chr2	4280001	4960000	B.2.2.2.1.1.1.2.2	0.0769230769230769	.	4280001	4960000	#0000FF	1	0.125
chr2	4960001	5040000	B.2.2.1.1.1.2.1.2.1	0.168734491315136	.	4960001	5040000	#0000FF	1	0.125
chr2	5120001	5440000	B.2.2.1.1.1.2.1.2.1	0.168734491315136	.	5120001	5440000	#0000FF	1	0.125
chr2	5440001	5800000	B.2.2.1.2.1.1.1.2.2.1	0.132754342431762	.	5440001	5800000	#0000FF	1	0.125
chr2	5800001	5920000	B.2.1.1.1.1.1.1.2.1	0.295285359801489	.	5800001	5920000	#4848FF	1	0.25
chr2	5920001	6240000	B.2.2.1.1.1.2.1.2.2.1	0.167493796526055	.	5920001	6240000	#0000FF	1	0.125
chr2	6240001	6480000	B.2.1.2.2.2.1.2.1.1.1	0.194789081885856	.	6240001	6480000	#4848FF	1	0.25
chr2	6480001	6680000	B.2.1.2.1.2.2.2.1.1.2	0.223325062034739	.	6480001	6680000	#4848FF	1	0.25
chr2	6680001	7000000	B.2.1.2.1.2.1.2.2.1	0.229528535980149	.	6680001	7000000	#4848FF	1	0.25
chr2	7000001	7240000	A.2.1.2.1.2.1.1.2.2.2	0.548387096774194	.	7000001	7240000	#FF9191	1	0.75
chr2	7240001	7360000	A.2.2.1.2.2.1.1.2	0.487593052109181	.	7240001	7360000	#FFDADA	1	0.625
chr2	7360001	7560000	B.1.1.1.1.2.1	0.430521091811414	.	7360001	7560000	#DADAFF	1	0.5
chr2	7560001	7800000	A.1.2.2.2.2.2.1.1.2	0.621588089330025	.	7560001	7800000	#FF4848	1	0.875
chr2	7800001	8200000	A.1.1.2.2.2.2.2.2	0.774193548387097	.	7800001	8200000	#FF0000	1	1
chr2	8200001	8400000	A.1.2.1.2.1.1.1.1.1	0.738213399503722	.	8200001	8400000	#FF4848	1	0.875
chr2	8400001	8920000	A.1.1.2.1.2.1.1.1.1	0.84863523573201	.	8400001	8920000	#FF0000	1	1
chr2	8920001	9280000	A.1.1.1.2.1.1.1.2	0.942928039702233	.	8920001	9280000	#FF0000	1	1
chr2	9280001	9560000	A.1.1.1.1.2.1.1.2.2	0.972704714640198	.	9280001	9560000	#FF0000	1	1
chr2	9560001	9880000	A.1.1.1.1.1.2.2.2.2	0.977667493796526	.	9560001	9880000	#FF0000	1	1
chr2	9880001	10280000	A.1.1.1.1.1.2.2.1.2.1	0.986352357320099	.	9880001	10280000	#FF0000	1	1
chr2	10280001	10600000	A.1.1.1.2.2.1.1.2.2.1	0.916873449131514	.	10280001	10600000	#FF0000	1	1
chr2	10600001	10840000	A.1.1.1.2.2.2.2.2.2	0.877171215880893	.	10600001	10840000	#FF0000	1	1
chr2	10840001	11280000	A.1.1.2.1.1.2.1.2.2	0.858560794044665	.	10840001	11280000	#FF0000	1	1
chr2	11280001	11600000	A.1.1.1.2.1.2.1.2.1	0.930521091811414	.	11280001	11600000	#FF0000	1	1
chr2	11600001	11960000	A.1.2.2.1.1.2.1	0.674937965260546	.	11600001	11960000	#FF4848	1	0.875
chr2	11960001	12120000	A.2.2.1.2.2.1.1.1	0.488833746898263	.	11960001	12120000	#FFDADA	1	0.625
chr2	12120001	12320000	A.2.1.2.1.2.1.1.2.1	0.550868486352357	.	12120001	12320000	#FF9191	1	0.75
chr2	12320001	12560000	A.2.1.2.1.2.1.2.1	0.547146401985112	.	12320001	12560000	#FF9191	1	0.75
chr2	12560001	12760000	A.1.2.2.1.2.2.2	0.642679900744417	.	12560001	12760000	#FF4848	1	0.875
chr2	12760001	12880000	A.2.1.2.1.2.1.1.2.2.1	0.549627791563275	.	12760001	12880000	#FF9191	1	0.75
chr2	12880001	13160000	A.1.2.2.1.2.1.2.1.1.1.1	0.661290322580645	.	12880001	13160000	#FF4848	1	0.875
chr2	13160001	13720000	B.2.2.2.1.2.2.1.1	0.0347394540942928	.	13160001	13720000	#0000FF	1	0.125
chr2	13720001	13840000	B.1.2.2.2.1.1.1.1	0.311414392059553	.	13720001	13840000	#9191FF	1	0.375
chr2	13840001	14040000	B.2.1.1.2.2.2.1.2.1	0.25682382133995	.	13840001	14040000	#4848FF	1	0.25
chr2	14040001	14600000	B.2.2.1.2.1.2.1.1.1.1.1	0.121588089330025	.	14040001	14600000	#0000FF	1	0.125
chr2	14600001	14720000	B.1.2.2.1.1.2.1	0.327543424317618	.	14600001	14720000	#9191FF	1	0.375
chr2	14720001	14960000	B.1.2.2.2.1.1.1.2	0.310173697270471	.	14720001	14960000	#9191FF	1	0.375
chr2	14960001	15280000	B.2.1.2.2.2.1.2.2	0.189826302729529	.	14960001	15280000	#4848FF	1	0.25
chr2	15280001	15760000	A.2.1.2.1.2.1.1.1.1	0.554590570719603	.	15280001	15760000	#FF9191	1	0.75
chr2	15760001	15920000	B.1.2.1.2.2.1.2.1.1	0.337468982630273	.	15760001	15920000	#9191FF	1	0.375
chr2	15920001	16120000	B.2.1.2.1.2.2.2.1.1.1	0.224565756823821	.	15920001	16120000	#4848FF	1	0.25
chr2	16120001	16280000	B.2.2.1.1.1.2.2.2.1.2.1	0.161290322580645	.	16120001	16280000	#0000FF	1	0.125
chr2	16320001	16360000	B.2.2.1.1.1.2.2.2.1.2.1	0.161290322580645	.	16320001	16360000	#0000FF	1	0.125
chr2	16360001	16760000	B.2.2.2.1.1.1.1.1.2	0.0818858560794045	.	16360001	16760000	#0000FF	1	0.125
chr2	16760001	17240000	B.2.2.1.2.1.2.2.1	0.110421836228288	.	16760001	17240000	#0000FF	1	0.125
chr2	17240001	17560000	B.2.1.2.1.2.2.2.2	0.218362282878412	.	17240001	17560000	#4848FF	1	0.25
chr2	17560001	17880000	B.1.1.2.2.2.2.1.1.2	0.380893300248139	.	17560001	17880000	#DADAFF	1	0.5
chr2	17880001	18560000	A.2.1.1.2.2.1.2	0.56575682382134	.	17880001	18560000	#FF9191	1	0.75
chr2	18560001	18880000	A.1.1.2.2.2.1.1.1.2.2.1	0.80272952853598	.	18560001	18880000	#FF0000	1	1
chr2	18880001	19240000	A.1.1.2.2.2.1.1.1.2.2.2	0.801488833746898	.	18880001	19240000	#FF0000	1	1
chr2	19240001	19480000	A.1.2.1.2.1.2.1.1.2.2.2	0.722084367245658	.	19240001	19480000	#FF4848	1	0.875
chr2	19480001	19600000	A.1.2.2.2.1.1.2.1	0.636476426799007	.	19480001	19600000	#FF4848	1	0.875
chr2	19600001	19720000	A.1.2.2.2.1.1.1.2.2	0.637717121588089	.	19600001	19720000	#FF4848	1	0.875
chr2	19720001	20160000	A.1.1.1.2.1.1.2.2	0.936724565756824	.	19720001	20160000	#FF0000	1	1
chr2	20160001	20520000	A.1.1.1.1.1.1.2.2	0.995037220843672	.	20160001	20520000	#FF0000	1	1
chr2	20520001	20840000	A.1.1.2.2.2.1.2.1.1	0.796526054590571	.	20520001	20840000	#FF0000	1	1
chr2	20840001	21040000	B.1.1.2.1.1.2.2.2	0.403225806451613	.	20840001	21040000	#DADAFF	1	0.5
chr2	21040001	21280000	B.2.1.1.2.2.2.1.2.2	0.255583126550869	.	21040001	21280000	#4848FF	1	0.25
chr2	21280001	21680000	B.2.2.2.1.2.2.1.2	0.0334987593052109	.	21280001	21680000	#0000FF	1	0.125
chr2	21680001	22520000	B.2.2.2.2.2.1.2.1	0.00496277915632754	.	21680001	22520000	#0000FF	1	0.125
chr2	22520001	23400000	B.2.2.2.2.1.1.2	0.0248138957816377	.	22520001	23400000	#0000FF	1	0.125
chr2	23400001	23600000	B.1.2.1.1.1.2.2.1.1	0.367245657568238	.	23400001	23600000	#9191FF	1	0.375
chr2	23600001	24000000	A.2.1.1.2.1.1.1.1.1	0.595533498759305	.	23600001	24000000	#FF9191	1	0.75
chr2	24000001	24600000	A.1.1.1.1.2.1.2.1.2	0.967741935483871	.	24000001	24600000	#FF0000	1	1
chr2	24600001	24880000	A.1.1.2.1.1.2.1.2.1	0.859801488833747	.	24600001	24880000	#FF0000	1	1
chr2	24880001	25120000	A.1.1.2.1.1.1.2.2.2	0.862282878411911	.	24880001	25120000	#FF0000	1	1
chr2	25120001	25440000	A.1.1.2.1.1.1.2.1.1.1.1	0.872208436724566	.	25120001	25440000	#FF0000	1	1
chr2	25440001	25600000	A.1.2.1.1.1.1.1.1.1.2	0.771712158808933	.	25440001	25600000	#FF4848	1	0.875
chr2	25600001	25720000	A.2.1.1.1.1.2.1.2	0.61166253101737	.	25600001	25720000	#FF9191	1	0.75
chr2	25720001	26000000	A.1.2.1.1.2.1.1.1.2	0.751861042183623	.	25720001	26000000	#FF4848	1	0.875
chr2	26000001	26360000	A.1.1.1.2.2.2.2.2.1.1	0.879652605459057	.	26000001	26360000	#FF0000	1	1
chr2	26360001	26600000	A.1.1.2.2.1.1.2.2.2.2.1.1	0.813895781637717	.	26360001	26600000	#FF0000	1	1
chr2	26600001	27000000	A.1.1.2.2.1.1.2.2.2.2.1.2	0.812655086848635	.	26600001	27000000	#FF0000	1	1
chr2	27000001	27200000	A.1.2.1.1.2.2.2.2	0.739454094292804	.	27000001	27200000	#FF4848	1	0.875
chr2	27200001	27600000	A.1.1.1.2.2.2.2.2.1.2	0.878411910669975	.	27200001	27600000	#FF0000	1	1
chr2	27600001	27680000	A.1.2.1.1.2.1.1.2	0.750620347394541	.	27600001	27680000	#FF4848	1	0.875
chr2	27680001	27880000	A.1.1.2.1.1.2.2.2.1.1	0.856079404466501	.	27680001	27880000	#FF0000	1	1
chr2	27880001	28680000	A.1.1.1.1.1.2.1.1.1	0.993796526054591	.	27880001	28680000	#FF0000	1	1
chr2	28680001	29160000	A.1.1.1.1.2.1.1.2.1	0.97394540942928	.	28680001	29160000	#FF0000	1	1
chr2	29160001	29440000	A.1.2.2.1.2.1.2.2.1.1	0.655086848635236	.	29160001	29440000	#FF4848	1	0.875
chr2	29440001	29680000	B.1.2.1.1.1.2.1	0.36848635235732	.	29440001	29680000	#9191FF	1	0.375
chr2	29680001	30080000	B.1.2.1.2.2.1.2.1.2.1	0.336228287841191	.	29680001	30080000	#9191FF	1	0.375
chr2	30080001	30320000	B.1.2.2.1.1.1.2	0.3287841191067	.	30080001	30320000	#9191FF	1	0.375
chr2	30320001	30720000	A.1.1.2.2.2.1.2.2.2.2.1	0.790322580645161	.	30320001	30720000	#FF0000	1	1
chr2	30720001	30920000	A.1.2.1.2.2.1.2.2.2.1	0.696029776674938	.	30720001	30920000	#FF4848	1	0.875
chr2	30920001	31440000	B.1.2.2.2.1.1.2.1	0.30893300248139	.	30920001	31440000	#9191FF	1	0.375
chr2	31440001	31760000	A.2.1.2.1.2.1.2.2.2.1	0.544665012406948	.	31440001	31760000	#FF9191	1	0.75
chr2	31760001	32080000	B.1.2.2.2.1.1.2.2	0.307692307692308	.	31760001	32080000	#9191FF	1	0.375
chr2	32080001	32520000	A.1.1.2.2.2.1.2.2.2.2.2	0.789081885856079	.	32080001	32520000	#FF0000	1	1
chr2	32520001	32800000	A.1.1.1.2.1.2.1.1.1.2.1	0.93424317617866	.	32520001	32800000	#FF0000	1	1
chr2	32800001	32960000	A.1.2.1.2.1.2.1.1.2.2.1	0.723325062034739	.	32800001	32960000	#FF4848	1	0.875
chr2	32960001	33280000	A.1.2.1.2.2.2.1.2.2	0.687344913151365	.	32960001	33280000	#FF4848	1	0.875
chr2	33280001	33600000	A.1.1.2.2.2.1.2.2.2.1.2	0.791563275434243	.	33280001	33600000	#FF0000	1	1
chr2	33600001	33840000	A.1.2.2.1.2.1.2.1.2.2	0.656327543424318	.	33600001	33840000	#FF4848	1	0.875
chr2	33840001	34080000	B.2.1.1.1.1.1.1.1	0.296526054590571	.	33840001	34080000	#4848FF	1	0.25
chr2	34080001	34400000	B.2.1.2.2.2.1.1.2	0.196029776674938	.	34080001	34400000	#4848FF	1	0.25
chr2	34400001	34640000	B.2.2.1.2.1.1.1.2.1.2	0.133995037220844	.	34400001	34640000	#0000FF	1	0.125
chr2	34640001	35360000	B.2.2.2.1.2.2.2.1.1.2	0.0297766749379653	.	34640001	35360000	#0000FF	1	0.125
chr2	35360001	35560000	B.2.1.2.1.2.2.2.1.2.1.2	0.220843672456576	.	35360001	35560000	#4848FF	1	0.25
chr2	35560001	35720000	B.2.1.2.1.2.2.2.1.2.1.1	0.222084367245658	.	35560001	35720000	#4848FF	1	0.25
chr2	35720001	36080000	B.2.2.1.2.1.2.1.1.1.1.2	0.120347394540943	.	35720001	36080000	#0000FF	1	0.125
chr2	36080001	36560000	B.2.1.2.2.2.1.2.1.2.2	0.19106699751861	.	36080001	36560000	#4848FF	1	0.25
chr2	36560001	36880000	A.1.2.2.1.2.1.2.1.2.1	0.657568238213399	.	36560001	36880000	#FF4848	1	0.875
chr2	36880001	37160000	A.1.2.1.2.2.1.2.2.1.1.1	0.699751861042184	.	36880001	37160000	#FF4848	1	0.875
chr2	37160001	37560000	A.1.1.1.1.2.1.2.1.1.1.2	0.970223325062035	.	37160001	37560000	#FF0000	1	1
chr2	37560001	38040000	A.1.1.1.1.2.2.1.1.1.2	0.961538461538462	.	37560001	38040000	#FF0000	1	1
chr2	38040001	38560000	A.1.1.1.1.2.2.1.1.1.1	0.962779156327543	.	38040001	38560000	#FF0000	1	1
chr2	38560001	38760000	A.1.2.1.1.1.2.1.2	0.758064516129032	.	38560001	38760000	#FF4848	1	0.875
chr2	38760001	39040000	A.1.1.2.1.1.1.2.1.1.2.2	0.867245657568238	.	38760001	39040000	#FF0000	1	1
chr2	39040001	39280000	A.1.1.2.2.1.1.1.1.2	0.823821339950372	.	39040001	39280000	#FF0000	1	1
chr2	39280001	39560000	A.1.1.1.2.1.2.1.2.2	0.929280397022333	.	39280001	39560000	#FF0000	1	1
chr2	39560001	39760000	A.1.1.2.2.2.1.1.1.2.1	0.803970223325062	.	39560001	39760000	#FF0000	1	1
chr2	39760001	40000000	A.1.2.1.2.2.1.2.2.2.2	0.694789081885856	.	39760001	40000000	#FF4848	1	0.875
chr2	40000001	40160000	A.2.1.2.1.2.1.1.1.2.2	0.552109181141439	.	40000001	40160000	#FF9191	1	0.75
chr2	40160001	40360000	A.2.1.1.2.1.1.1.2.1	0.593052109181141	.	40160001	40360000	#FF9191	1	0.75
chr2	40360001	40520000	A.2.1.1.2.1.1.1.2.2	0.59181141439206	.	40360001	40520000	#FF9191	1	0.75
chr2	40520001	40680000	A.1.2.2.1.2.1.2.2.2	0.650124069478908	.	40520001	40680000	#FF4848	1	0.875
chr2	40680001	41000000	A.2.2.1.1.2.1.2	0.497518610421836	.	40680001	41000000	#FFDADA	1	0.625
chr2	41000001	42080000	B.2.2.2.2.1.1.1	0.0260545905707196	.	41000001	42080000	#0000FF	1	0.125
chr2	42080001	42320000	A.1.2.1.2.2.1.2.2.1.2	0.69727047146402	.	42080001	42320000	#FF4848	1	0.875
chr2	42320001	42720000	A.1.1.2.2.2.1.2.2.2.1.1	0.792803970223325	.	42320001	42720000	#FF0000	1	1
chr2	42720001	43040000	A.1.1.2.2.2.2.2.1.1	0.776674937965261	.	42720001	43040000	#FF0000	1	1
chr2	43040001	43520000	A.1.1.1.1.1.2.2.1.2.2.1	0.985111662531017	.	43040001	43520000	#FF0000	1	1
chr2	43520001	43800000	A.1.1.1.2.2.2.1.1.1.1.2.2.1	0.904466501240695	.	43520001	43800000	#FF0000	1	1
chr2	43800001	44200000	A.1.1.2.2.1.2.1.1	0.810173697270472	.	43800001	44200000	#FF0000	1	1
chr2	44200001	44600000	A.1.1.2.2.1.2.1.2	0.80893300248139	.	44200001	44600000	#FF0000	1	1
chr2	44600001	44800000	A.2.1.2.2.1.2.1.2	0.522332506203474	.	44600001	44800000	#FF9191	1	0.75
chr2	44800001	45160000	B.1.1.1.1.2.2	0.429280397022333	.	44800001	45160000	#DADAFF	1	0.5
chr2	45160001	45840000	A.1.1.1.2.2.2.1.1.2.1.1.2	0.898263027295285	.	45160001	45840000	#FF0000	1	1
chr2	45840001	46280000	A.1.1.1.2.2.1.1.2.2.2	0.915632754342432	.	45840001	46280000	#FF0000	1	1
chr2	46280001	46720000	A.1.1.1.1.2.2.1.2.2.2	0.95409429280397	.	46280001	46720000	#FF0000	1	1
chr2	46720001	46880000	A.1.1.2.1.1.2.2.2.1.2.2	0.853598014888337	.	46720001	46880000	#FF0000	1	1
chr2	46880001	47160000	A.1.1.1.1.2.2.1.2.1.2.2	0.956575682382134	.	46880001	47160000	#FF0000	1	1
chr2	47160001	47640000	A.1.1.1.1.1.2.2.1.1	0.987593052109181	.	47160001	47640000	#FF0000	1	1
chr2	47640001	47960000	A.1.2.2.2.2.2.1.1.1	0.622828784119107	.	47640001	47960000	#FF4848	1	0.875
chr2	47960001	48120000	A.1.2.2.1.2.1.2.2.1.2.1.2	0.652605459057072	.	47960001	48120000	#FF4848	1	0.875
chr2	48120001	48320000	B.1.2.1.1.1.1.2.1	0.372208436724566	.	48120001	48320000	#9191FF	1	0.375
chr2	48320001	48520000	A.2.1.2.2.2.2.1	0.513647642679901	.	48320001	48520000	#FF9191	1	0.75
chr2	48520001	48800000	A.2.1.1.2.1.1.1.1.2	0.594292803970223	.	48520001	48800000	#FF9191	1	0.75
chr2	48800001	49000000	B.1.2.1.1.1.1.2.2.1	0.370967741935484	.	48800001	49000000	#9191FF	1	0.375
chr2	49000001	49240000	B.2.1.2.1.2.1.1.1.2	0.233250620347395	.	49000001	49240000	#4848FF	1	0.25
chr2	49240001	49560000	B.2.2.1.2.1.1.1.2.1.1	0.135235732009926	.	49240001	49560000	#0000FF	1	0.125
chr2	49560001	50000000	B.2.2.2.1.2.2.2.1.1.1.1	0.032258064516129	.	49560001	50000000	#0000FF	1	0.125
chr2	50000001	50440000	B.2.2.2.1.2.2.2.1.1.1.2	0.0310173697270471	.	50000001	50440000	#0000FF	1	0.125
chr2	50440001	50720000	B.2.2.1.1.1.2.2.1.2	0.163771712158809	.	50440001	50720000	#0000FF	1	0.125
chr2	50720001	51280000	B.2.2.2.1.1.1.1.2.1	0.0806451612903226	.	50720001	51280000	#0000FF	1	0.125
chr2	51280001	51560000	B.2.2.1.1.1.2.1.1.2.2	0.169975186104218	.	51280001	51560000	#0000FF	1	0.125
chr2	51560001	52000000	B.2.1.2.2.2.1.2.1.2.1	0.192307692307692	.	51560001	52000000	#4848FF	1	0.25
chr2	52000001	52240000	B.1.1.1.1.1.1.2.2	0.435483870967742	.	52000001	52240000	#DADAFF	1	0.5
chr2	52240001	52760000	B.2.1.2.1.2.1.2.2.2	0.228287841191067	.	52240001	52760000	#4848FF	1	0.25
chr2	52800001	52840000	B.2.1.2.1.2.1.2.2.2	0.228287841191067	.	52800001	52840000	#4848FF	1	0.25
chr2	52840001	53240000	B.2.2.1.1.1.2.1.1.2.1	0.1712158808933	.	52840001	53240000	#0000FF	1	0.125
chr2	53240001	53400000	B.1.2.1.2.2.1.1.2	0.338709677419355	.	53240001	53400000	#9191FF	1	0.375
chr2	53400001	53600000	B.2.1.2.1.2.1.1.1.1	0.234491315136476	.	53400001	53600000	#4848FF	1	0.25
chr2	53600001	54000000	B.1.2.1.2.2.1.1.1.1	0.341191066997519	.	53600001	54000000	#9191FF	1	0.375
chr2	54000001	54320000	A.1.1.1.2.1.2.1.1.1.1	0.935483870967742	.	54000001	54320000	#FF0000	1	1
chr2	54320001	54600000	A.1.1.1.2.2.2.1.1.2.1.2.1.1	0.897022332506203	.	54320001	54600000	#FF0000	1	1
chr2	54600001	54880000	A.1.1.1.2.2.2.1.1.1.1.2.1	0.905707196029777	.	54600001	54880000	#FF0000	1	1
chr2	54880001	55120000	A.1.1.1.2.2.2.1.1.2.1.2.1.2	0.895781637717122	.	54880001	55120000	#FF0000	1	1
chr2	55120001	55440000	A.1.1.1.1.2.2.1.2.1.2.1	0.957816377171216	.	55120001	55440000	#FF0000	1	1
chr2	55440001	55640000	A.1.1.1.2.2.2.1.1.2.1.2.2	0.89454094292804	.	55440001	55640000	#FF0000	1	1
chr2	55640001	55880000	A.1.1.2.1.2.2.2.1.2.1	0.831265508684863	.	55640001	55880000	#FF0000	1	1
chr2	55880001	56040000	A.1.2.2.1.2.1.2.2.1.2.2	0.65136476426799	.	55880001	56040000	#FF4848	1	0.875
chr2	56040001	56240000	A.1.2.1.2.1.1.1.2	0.734491315136476	.	56040001	56240000	#FF4848	1	0.875
chr2	56240001	56600000	A.2.2.2.1.1.2.1	0.459057071960298	.	56240001	56600000	#FFDADA	1	0.625
chr2	56600001	57000000	A.2.2.2.1.2.2.2	0.445409429280397	.	56600001	57000000	#FFDADA	1	0.625
chr2	57000001	57240000	B.1.1.2.1.2.2.2.1	0.397022332506204	.	57000001	57240000	#DADAFF	1	0.5
chr2	57240001	57760000	B.2.1.1.2.2.1.1	0.260545905707196	.	57240001	57760000	#4848FF	1	0.25
chr2	57760001	57920000	B.2.1.2.1.2.2.2.1.2.2	0.219602977667494	.	57760001	57920000	#4848FF	1	0.25
chr2	57920001	58240000	B.2.1.1.1.1.1.2	0.292803970223325	.	57920001	58240000	#4848FF	1	0.25
chr2	58240001	58480000	A.2.2.1.1.2.2.1	0.496277915632754	.	58240001	58480000	#FFDADA	1	0.625
chr2	58480001	58640000	B.2.1.1.2.2.2.2.2.1	0.250620347394541	.	58480001	58640000	#4848FF	1	0.25
chr2	58640001	58880000	B.1.2.2.1.1.2.2	0.326302729528536	.	58640001	58880000	#9191FF	1	0.375
chr2	58880001	59080000	B.2.1.1.2.2.2.2.1.2	0.251861042183623	.	58880001	59080000	#4848FF	1	0.25
chr2	59080001	59240000	B.1.2.1.2.2.1.1.1.2	0.339950372208437	.	59080001	59240000	#9191FF	1	0.375
chr2	59240001	59600000	B.2.2.1.1.1.2.2.2.2.2	0.157568238213399	.	59240001	59600000	#0000FF	1	0.125
chr2	59600001	59920000	B.2.2.2.1.1.1.1.2.2	0.0794044665012407	.	59600001	59920000	#0000FF	1	0.125
chr2	59920001	60640000	B.2.2.1.2.1.1.1.1	0.136476426799007	.	59920001	60640000	#0000FF	1	0.125
chr2	60640001	60760000	A.2.2.1.2.2.1.2.2.2.2.2	0.48014888337469	.	60640001	60760000	#FFDADA	1	0.625
chr2	60760001	60920000	B.1.1.2.1.1.2.2.1	0.404466501240695	.	60760001	60920000	#DADAFF	1	0.5
chr2	60920001	61280000	A.1.2.2.1.1.1.2.2	0.676178660049628	.	60920001	61280000	#FF4848	1	0.875
chr2	61280001	61760000	A.1.1.1.1.2.1.2.1.1.1.1	0.971464019851117	.	61280001	61760000	#FF0000	1	1
chr2	61760001	61920000	A.1.2.1.1.2.1.2.2.2.1	0.745657568238213	.	61760001	61920000	#FF4848	1	0.875
chr2	61920001	62120000	A.1.2.1.1.1.1.2	0.766749379652605	.	61920001	62120000	#FF4848	1	0.875
chr2	62120001	62480000	A.1.2.2.2.1.1.1.2.1	0.638957816377171	.	62120001	62480000	#FF4848	1	0.875
chr2	62480001	62680000	A.2.1.1.1.2.2.2.1.1	0.599255583126551	.	62480001	62680000	#FF9191	1	0.75
chr2	62680001	63040000	A.1.1.2.1.2.2.2.1.2.2	0.830024813895782	.	62680001	63040000	#FF0000	1	1
chr2	63040001	63280000	A.2.1.1.2.1.1.2.1	0.590570719602978	.	63040001	63280000	#FF9191	1	0.75
chr2	63280001	63800000	B.1.1.2.1.2.1.1	0.401985111662531	.	63280001	63800000	#DADAFF	1	0.5
chr2	63800001	64080000	A.1.1.2.2.2.1.1.2.1	0.800248138957816	.	63800001	64080000	#FF0000	1	1
chr2	64080001	64240000	A.1.2.1.2.1.2.1.1.2.1.2	0.724565756823821	.	64080001	64240000	#FF4848	1	0.875
chr2	64240001	64520000	A.1.1.2.2.1.1.1.1.1	0.825062034739454	.	64240001	64520000	#FF0000	1	1
chr2	64520001	64840000	A.1.1.2.1.2.2.2.1.1	0.832506203473945	.	64520001	64840000	#FF0000	1	1
chr2	64840001	65080000	A.1.1.1.1.2.1.2.1.1.2	0.968982630272953	.	64840001	65080000	#FF0000	1	1
chr2	65080001	65440000	A.1.1.1.2.1.2.1.1.1.2.2	0.933002481389578	.	65080001	65440000	#FF0000	1	1
chr2	65440001	65840000	A.1.1.2.2.2.1.1.1.1	0.805210918114144	.	65440001	65840000	#FF0000	1	1
chr2	65840001	66320000	B.2.2.1.2.1.2.1.1.1.2.2	0.117866004962779	.	65840001	66320000	#0000FF	1	0.125
chr2	66320001	66640000	B.2.2.1.2.1.2.1.1.1.2.1	0.119106699751861	.	66320001	66640000	#0000FF	1	0.125
chr2	66640001	66800000	A.2.2.1.2.2.1.2.2.1.1	0.485111662531017	.	66640001	66800000	#FFDADA	1	0.625
chr2	66800001	67000000	B.1.2.1.2.2.1.2.1.2.2	0.334987593052109	.	66800001	67000000	#9191FF	1	0.375
chr2	67000001	67160000	A.2.2.1.2.2.1.2.2.2.2.1	0.481389578163772	.	67000001	67160000	#FFDADA	1	0.625
chr2	67160001	67440000	B.1.2.1.2.2.1.2.2	0.333746898263027	.	67160001	67440000	#9191FF	1	0.375
chr2	67440001	67880000	A.2.1.2.1.2.1.2.2.2.2	0.543424317617866	.	67440001	67880000	#FF9191	1	0.75
chr2	67880001	68080000	B.1.1.1.2.2.2.1.2.1	0.41439205955335	.	67880001	68080000	#DADAFF	1	0.5
chr2	68080001	68360000	A.2.1.2.1.2.1.1.1.2.1	0.553349875930521	.	68080001	68360000	#FF9191	1	0.75
chr2	68360001	68560000	A.1.2.2.1.2.1.2.2.1.2.1.1	0.653846153846154	.	68360001	68560000	#FF4848	1	0.875
chr2	68560001	68760000	A.2.2.2.1.1.2.2	0.457816377171216	.	68560001	68760000	#FFDADA	1	0.625
chr2	68760001	68920000	B.1.2.2.1.1.1.1	0.330024813895782	.	68760001	68920000	#9191FF	1	0.375
chr2	68920001	69160000	B.1.1.2.1.2.1.2	0.400744416873449	.	68920001	69160000	#DADAFF	1	0.5
chr2	69160001	69560000	A.1.1.2.1.2.1.1.2.2	0.843672456575682	.	69160001	69560000	#FF0000	1	1
chr2	69560001	69960000	A.1.1.1.1.1.2.2.1.2.2.2	0.983870967741935	.	69560001	69960000	#FF0000	1	1
chr2	69960001	70120000	A.1.1.2.1.1.2.2.2.1.2.1	0.854838709677419	.	69960001	70120000	#FF0000	1	1
chr2	70120001	70520000	A.1.1.1.2.2.1.2.1	0.91439205955335	.	70120001	70520000	#FF0000	1	1
chr2	70520001	70840000	A.1.2.1.1.1.2.1.1.1.1	0.765508684863524	.	70520001	70840000	#FF4848	1	0.875
chr2	70840001	71400000	A.1.2.1.1.1.2.1.1.1.2	0.764267990074442	.	70840001	71400000	#FF4848	1	0.875
chr2	71400001	71560000	A.2.1.1.1.1.2.1.1	0.612903225806452	.	71400001	71560000	#FF9191	1	0.75
chr2	71560001	71720000	A.1.2.1.1.1.2.1.1.2.2.2	0.759305210918114	.	71560001	71720000	#FF4848	1	0.875
chr2	71720001	71840000	A.1.2.2.2.1.2.2.2	0.630272952853598	.	71720001	71840000	#FF4848	1	0.875
chr2	71840001	72000000	A.1.2.1.1.2.1.1.1.1	0.753101736972705	.	71840001	72000000	#FF4848	1	0.875
chr2	72000001	72200000	A.1.1.2.2.1.1.2.2.2.2.2	0.811414392059553	.	72000001	72200000	#FF0000	1	1
chr2	72200001	72440000	A.1.2.2.2.1.2.2.1	0.63151364764268	.	72200001	72440000	#FF4848	1	0.875
chr2	72440001	72640000	A.1.2.1.1.2.2.2.1	0.740694789081886	.	72440001	72640000	#FF4848	1	0.875
chr2	72640001	72760000	A.1.2.2.2.2.1.2.2	0.624069478908189	.	72640001	72760000	#FF4848	1	0.875
chr2	72760001	73120000	A.1.2.1.1.1.1.1.1.1.1	0.772952853598015	.	72760001	73120000	#FF4848	1	0.875
chr2	73120001	73480000	A.1.1.1.2.2.2.1.1.1.2	0.901985111662531	.	73120001	73480000	#FF0000	1	1
chr2	73480001	73680000	A.2.1.2.2.1.2.1.1.2	0.523573200992556	.	73480001	73680000	#FF9191	1	0.75
chr2	73680001	73960000	A.2.2.1.2.1.2.2	0.490074441687345	.	73680001	73960000	#FFDADA	1	0.625
chr2	73960001	74360000	A.1.1.1.2.2.2.1.1.2.2.1.2	0.892059553349876	.	73960001	74360000	#FF0000	1	1
chr2	74360001	74600000	A.1.1.2.2.1.1.2.2.2.1	0.815136476426799	.	74360001	74600000	#FF0000	1	1
chr2	74600001	74840000	A.1.1.1.2.2.2.1.1.1.1.2.2.2	0.903225806451613	.	74600001	74840000	#FF0000	1	1
chr2	74840001	75120000	A.1.1.2.1.1.1.1.1	0.875930521091811	.	74840001	75120000	#FF0000	1	1
chr2	75120001	75280000	A.1.2.1.2.1.2.1.1.2.1.1	0.725806451612903	.	75120001	75280000	#FF4848	1	0.875
chr2	75280001	75560000	A.1.1.2.2.2.2.2.1.2	0.775434243176179	.	75280001	75560000	#FF0000	1	1
chr2	75560001	75720000	A.1.2.1.2.2.2.1.2.1	0.688585607940447	.	75560001	75720000	#FF4848	1	0.875
chr2	75720001	75920000	A.1.2.1.2.2.1.2.2.1.1.2	0.698511166253102	.	75720001	75920000	#FF4848	1	0.875
chr2	75920001	76520000	B.2.2.2.1.1.1.2.1	0.0781637717121588	.	75920001	76520000	#0000FF	1	0.125
chr2	76520001	76920000	B.2.2.1.2.1.2.2.2.1	0.109181141439206	.	76520001	76920000	#0000FF	1	0.125
chr2	76920001	77200000	B.2.2.1.2.1.1.2.1.1.2	0.129032258064516	.	76920001	77200000	#0000FF	1	0.125
chr2	77200001	77520000	B.2.2.1.2.1.2.1.1.2.2.1	0.114143920595533	.	77200001	77520000	#0000FF	1	0.125
chr2	77520001	77800000	B.2.2.1.2.1.1.2.1.1.1	0.130272952853598	.	77520001	77800000	#0000FF	1	0.125
chr2	77800001	78000000	B.2.1.2.2.2.2.2.1	0.184863523573201	.	77800001	78000000	#4848FF	1	0.25
chr2	78000001	78280000	B.2.2.1.2.1.2.1.1.2.2.2	0.112903225806452	.	78000001	78280000	#0000FF	1	0.125
chr2	78280001	78960000	B.2.2.2.1.2.2.2.2	0.0272952853598015	.	78280001	78960000	#0000FF	1	0.125
chr2	78960001	79280000	B.2.2.1.2.1.1.2.1.2.2	0.126550868486352	.	78960001	79280000	#0000FF	1	0.125
chr2	79280001	79480000	B.2.2.1.1.1.2.2.1.1	0.165012406947891	.	79280001	79480000	#0000FF	1	0.125
chr2	79480001	79880000	B.2.2.1.2.1.2.1.1.2.1.2	0.115384615384615	.	79480001	79880000	#0000FF	1	0.125
chr2	79880001	80160000	B.2.1.2.2.2.1.1.1.2	0.19727047146402	.	79880001	80160000	#4848FF	1	0.25
chr2	80160001	80360000	B.1.2.2.2.2.1.2.1	0.300248138957816	.	80160001	80360000	#9191FF	1	0.375
chr2	80360001	80760000	B.2.2.1.1.1.1.1.2	0.179900744416873	.	80360001	80760000	#0000FF	1	0.125
chr2	80760001	80920000	B.2.1.2.2.2.2.2.2.2	0.182382133995037	.	80760001	80920000	#4848FF	1	0.25
chr2	80920001	81480000	B.2.2.2.1.2.2.2.1.2	0.0285359801488834	.	80920001	81480000	#0000FF	1	0.125
chr2	81480001	81760000	B.2.2.1.1.1.1.1.1	0.181141439205955	.	81480001	81760000	#0000FF	1	0.125
chr2	81760001	82040000	B.2.2.1.2.1.1.2.1.2.1	0.127791563275434	.	81760001	82040000	#0000FF	1	0.125
chr2	82040001	82480000	B.2.2.1.2.1.2.1.1.2.1.1	0.116625310173697	.	82040001	82480000	#0000FF	1	0.125
chr2	82480001	83240000	B.2.2.1.2.1.2.2.2.2	0.107940446650124	.	82480001	83240000	#0000FF	1	0.125
chr2	83240001	83360000	B.1.1.2.1.2.2.2.2.2	0.39454094292804	.	83240001	83360000	#DADAFF	1	0.5
chr2	83360001	83520000	B.1.2.1.1.2.1.1.2.1	0.362282878411911	.	83360001	83520000	#9191FF	1	0.375
chr2	83520001	83760000	B.1.1.1.2.2.2.1.2.2	0.413151364764268	.	83520001	83760000	#DADAFF	1	0.5
chr2	83760001	83960000	B.1.1.1.1.1.1.1	0.437965260545906	.	83760001	83960000	#DADAFF	1	0.5
chr2	83960001	84320000	B.2.1.1.2.2.2.2.1.1.2	0.253101736972705	.	83960001	84320000	#4848FF	1	0.25
chr2	84320001	84640000	B.2.1.1.2.2.2.2.1.1.1	0.254342431761787	.	84320001	84640000	#4848FF	1	0.25
chr2	84640001	84760000	A.2.2.1.1.2.1.1	0.498759305210918	.	84640001	84760000	#FFDADA	1	0.625
chr2	84760001	84880000	B.1.1.2.2.2.2.2.1	0.375930521091811	.	84760001	84880000	#DADAFF	1	0.5
chr2	84880001	85120000	A.2.2.1.2.2.1.2.2.1.2	0.483870967741935	.	84880001	85120000	#FFDADA	1	0.625
chr2	85120001	85560000	A.1.1.1.2.1.2.1.1.2	0.931761786600496	.	85120001	85560000	#FF0000	1	1
chr2	85560001	85840000	A.1.1.1.2.2.2.1.1.1.1.1	0.906947890818859	.	85560001	85840000	#FF0000	1	1
chr2	85840001	86000000	A.1.1.2.1.1.1.2.1.1.2.1	0.86848635235732	.	85840001	86000000	#FF0000	1	1
chr2	86000001	86440000	A.1.1.1.1.2.2.1.2.1.1	0.959057071960298	.	86000001	86440000	#FF0000	1	1
chr2	86440001	86640000	A.2.1.2.2.1.2.1.1.1	0.524813895781638	.	86440001	86640000	#FF9191	1	0.75
chr2	86640001	86800000	A.1.2.2.2.2.2.1.2.2	0.619106699751861	.	86640001	86800000	#FF4848	1	0.875
chr2	86800001	87040000	A.2.1.1.1.2.2.2.1.2	0.598014888337469	.	86800001	87040000	#FF9191	1	0.75
chr2	87040001	87160000	A.2.2.1.2.1.1	0.493796526054591	.	87040001	87160000	#FFDADA	1	0.625
chr2	87280001	87440000	A.2.2.1.2.1.1	0.493796526054591	.	87280001	87440000	#FFDADA	1	0.625
chr2	87440001	87560000	A.2.1.2.1.1.1.2	0.558312655086849	.	87440001	87560000	#FF9191	1	0.75
chr2	87560001	87640000	A.2.1.2.2.1.1.2.2	0.52605459057072	.	87560001	87640000	#FF9191	1	0.75
chr2	87760001	87800000	A.2.1.2.2.1.1.2.2	0.52605459057072	.	87760001	87800000	#FF9191	1	0.75
chr2	87800001	88000000	A.2.1.1.1.2.1.2.1	0.604218362282878	.	87800001	88000000	#FF9191	1	0.75
chr2	88160001	88240000	A.2.2.1.2.2.1.2.2.2.1	0.482630272952854	.	88160001	88240000	#FFDADA	1	0.625
chr2	88280001	88520000	A.2.2.1.2.2.1.2.2.2.1	0.482630272952854	.	88280001	88520000	#FFDADA	1	0.625
chr2	88520001	88840000	B.2.1.2.1.2.1.1.2	0.232009925558313	.	88520001	88840000	#4848FF	1	0.25
chr2	88840001	89000000	A.2.2.1.1.2.2.2	0.495037220843672	.	88840001	89000000	#FFDADA	1	0.625
chr2	89000001	89280000	B.2.1.1.2.2.2.1.1	0.258064516129032	.	89000001	89280000	#4848FF	1	0.25
chr2	89280001	89560000	B.2.1.2.2.2.1.1.1.1	0.198511166253102	.	89280001	89560000	#4848FF	1	0.25
chr2	89800001	89920000	B.2.1.1.2.2.2.2.2.2	0.249379652605459	.	89800001	89920000	#4848FF	1	0.25
chr2	89960001	90080000	B.2.1.1.2.2.2.2.2.2	0.249379652605459	.	89960001	90080000	#4848FF	1	0.25
chr2	90080001	90280000	B.2.1.2.2.2.2.2.2.1	0.183622828784119	.	90080001	90280000	#4848FF	1	0.25
chr2	90400001	90480000	B.1.2.2.2.2.1.2.2	0.299007444168734	.	90400001	90480000	#9191FF	1	0.375
chr2	91640001	91760000	B.1.2.2.2.2.1.2.2	0.299007444168734	.	91640001	91760000	#9191FF	1	0.375
chr2	91760001	91920000	B.1.2.1.1.2.1.1.2.2	0.361042183622829	.	91760001	91920000	#9191FF	1	0.375
chr2	91920001	92040000	B.1.1.2.1.2.2.2.2.1	0.395781637717122	.	91920001	92040000	#DADAFF	1	0.5
chr2	92040001	92200000	B.2.1.2.1.2.2.1.1	0.227047146401985	.	92040001	92200000	#4848FF	1	0.25
chr2	92240001	92280000	B.2.1.2.1.2.2.1.1	0.227047146401985	.	92240001	92280000	#4848FF	1	0.25
chr2	92280001	92360000	A.2.1.1.2.1.1.2.2.1	0.589330024813896	.	92280001	92360000	#FF9191	1	0.75
chr2	95320001	95680000	B.2.1.2.2.2.2.1.1	0.188585607940447	.	95320001	95680000	#4848FF	1	0.25
chr2	95680001	95960000	A.1.2.2.1.1.1.1.2	0.678660049627792	.	95680001	95960000	#FF4848	1	0.875
chr2	95960001	96080000	A.1.1.2.2.1.2.2.2	0.806451612903226	.	95960001	96080000	#FF0000	1	1
chr2	96160001	96280000	A.1.1.2.2.1.2.2.2	0.806451612903226	.	96160001	96280000	#FF0000	1	1
chr2	96320001	96600000	A.1.1.2.2.1.2.2.2	0.806451612903226	.	96320001	96600000	#FF0000	1	1
chr2	96600001	97040000	A.1.1.1.1.2.2.1.2.2.1	0.955334987593052	.	96600001	97040000	#FF0000	1	1
chr2	97040001	97200000	A.1.2.1.1.1.2.1.1.2.2.1	0.760545905707196	.	97040001	97200000	#FF4848	1	0.875
chr2	97200001	97480000	A.1.1.1.2.2.2.1.1.2.2.2	0.890818858560794	.	97200001	97480000	#FF0000	1	1
chr2	97480001	97640000	A.1.2.1.1.1.1.1.1.2.1	0.770471464019851	.	97480001	97640000	#FF4848	1	0.875
chr2	97640001	97880000	A.2.1.1.1.1.2.2.1	0.610421836228288	.	97640001	97880000	#FF9191	1	0.75
chr2	98000001	98040000	A.2.1.1.1.2.2.2.2	0.596774193548387	.	98000001	98040000	#FF9191	1	0.75
chr2	98120001	98320000	A.2.1.1.1.2.2.2.2	0.596774193548387	.	98120001	98320000	#FF9191	1	0.75
chr2	98320001	98640000	A.2.1.1.1.2.1.2.2.1	0.602977667493797	.	98320001	98640000	#FF9191	1	0.75
chr2	98640001	99040000	B.1.2.1.1.2.1.2.1	0.359801488833747	.	98640001	99040000	#9191FF	1	0.375
chr2	99040001	99240000	A.2.1.1.2.1.1.2.2.2	0.588089330024814	.	99040001	99240000	#FF9191	1	0.75
chr2	99240001	99560000	B.1.2.2.2.2.1.1.1	0.305210918114144	.	99240001	99560000	#9191FF	1	0.375
chr2	99560001	99760000	B.2.1.1.2.2.1.2	0.259305210918114	.	99560001	99760000	#4848FF	1	0.25
chr2	99760001	99960000	A.2.2.1.2.2.1.2.1	0.486352357320099	.	99760001	99960000	#FFDADA	1	0.625
chr2	99960001	100120000	A.1.2.1.2.2.2.1.1.2.2.1	0.69106699751861	.	99960001	100120000	#FF4848	1	0.875
chr2	100120001	100200000	A.2.1.2.2.1.1.2.1	0.527295285359802	.	100120001	100200000	#FF9191	1	0.75
chr2	100200001	100880000	A.1.2.1.2.1.2.1.2	0.720843672456576	.	100200001	100880000	#FF4848	1	0.875
chr2	100880001	101160000	B.1.1.2.2.2.1.2.1	0.387096774193548	.	100880001	101160000	#DADAFF	1	0.5
chr2	101160001	101320000	A.2.1.2.1.1.1.1.1	0.560794044665012	.	101160001	101320000	#FF9191	1	0.75
chr2	101320001	101560000	A.1.1.2.1.2.2.2.2.1.2	0.827543424317618	.	101320001	101560000	#FF0000	1	1
chr2	101560001	101880000	A.1.1.2.1.2.2.2.2.1.1	0.8287841191067	.	101560001	101880000	#FF0000	1	1
chr2	101880001	102160000	A.1.1.1.2.2.2.1.1.2.1.1.1.1	0.900744416873449	.	101880001	102160000	#FF0000	1	1
chr2	102160001	102320000	A.1.1.2.2.1.2.2.1	0.807692307692308	.	102160001	102320000	#FF0000	1	1
chr2	102320001	102480000	A.1.1.2.1.1.1.1.2.2	0.873449131513648	.	102320001	102480000	#FF0000	1	1
chr2	102480001	102640000	A.1.2.1.2.1.2.1.1.1.1	0.728287841191067	.	102480001	102640000	#FF4848	1	0.875
chr2	102640001	102880000	A.1.1.2.1.2.1.1.2.1.1	0.846153846153846	.	102640001	102880000	#FF0000	1	1
chr2	102880001	103080000	A.2.1.1.2.2.2.1	0.564516129032258	.	102880001	103080000	#FF9191	1	0.75
chr2	103080001	103400000	B.1.2.2.2.2.1.1.2.2.2	0.301488833746898	.	103080001	103400000	#9191FF	1	0.375
chr2	103400001	103640000	B.2.1.2.2.2.2.1.2.2	0.186104218362283	.	103400001	103640000	#4848FF	1	0.25
chr2	103640001	103840000	B.2.2.1.2.1.1.2.2.1.2	0.124069478908189	.	103640001	103840000	#0000FF	1	0.125
chr2	103840001	104520000	B.2.2.2.2.2.1.1.1.1	0.00992555831265509	.	103840001	104520000	#0000FF	1	0.125
chr2	104520001	104680000	B.2.2.1.1.1.1.2.2.1	0.176178660049628	.	104520001	104680000	#0000FF	1	0.125
chr2	104680001	104960000	B.2.2.2.1.1.2.1.2.2.1	0.0657568238213399	.	104680001	104960000	#0000FF	1	0.125
chr2	104960001	105120000	B.2.1.2.2.2.2.1.2.1	0.187344913151365	.	104960001	105120000	#4848FF	1	0.25
chr2	105120001	105360000	B.2.2.1.2.1.1.2.2.1.1	0.12531017369727	.	105120001	105360000	#0000FF	1	0.125
chr2	105360001	105640000	B.2.1.1.1.1.2.2.2	0.286600496277916	.	105360001	105640000	#4848FF	1	0.25
chr2	105640001	105920000	B.1.1.1.2.2.1.1	0.419354838709677	.	105640001	105920000	#DADAFF	1	0.5
chr2	105920001	106160000	A.1.2.1.2.2.1.2.1.2.2	0.700992555831266	.	105920001	106160000	#FF4848	1	0.875
chr2	106160001	106320000	A.2.2.2.1.2.2.1.2.2	0.446650124069479	.	106160001	106320000	#FFDADA	1	0.625
chr2	106320001	106520000	A.2.1.2.1.2.1.2.2.1	0.54590570719603	.	106320001	106520000	#FF9191	1	0.75
chr2	106520001	106720000	B.1.1.2.2.2.2.2.2	0.37468982630273	.	106520001	106720000	#DADAFF	1	0.5
chr2	106720001	106840000	A.2.2.2.1.2.2.1.1	0.449131513647643	.	106720001	106840000	#FFDADA	1	0.625
chr2	106840001	107040000	B.1.2.2.2.2.1.1.2.2.1	0.30272952853598	.	106840001	107040000	#9191FF	1	0.375
chr2	107080001	107200000	B.1.2.2.2.2.1.1.2.2.1	0.30272952853598	.	107080001	107200000	#9191FF	1	0.375
chr2	107200001	107480000	B.2.2.2.1.1.2.1.1.2.2.1.1	0.0719602977667494	.	107200001	107480000	#0000FF	1	0.125
chr2	107480001	107640000	B.1.2.1.2.2.2.1	0.332506203473945	.	107480001	107640000	#9191FF	1	0.375
chr2	107640001	107920000	B.2.2.1.2.1.2.1.2	0.11166253101737	.	107640001	107920000	#0000FF	1	0.125
chr2	107920001	108160000	B.2.2.1.1.1.1.2.2.2.1	0.174937965260546	.	107920001	108160000	#0000FF	1	0.125
chr2	108160001	108280000	B.1.2.1.2.2.2.2	0.331265508684864	.	108160001	108280000	#9191FF	1	0.375
chr2	108280001	108440000	B.2.2.1.1.1.1.2.2.2.2	0.173697270471464	.	108280001	108440000	#0000FF	1	0.125
chr2	108480001	108600000	B.2.2.1.1.1.1.2.2.2.2	0.173697270471464	.	108480001	108600000	#0000FF	1	0.125
chr2	108600001	108840000	B.2.2.1.2.1.1.2.2.2	0.122828784119107	.	108600001	108840000	#0000FF	1	0.125
chr2	108840001	109080000	A.2.2.1.1.1.1.2.2.2	0.503722084367246	.	108840001	109080000	#FFDADA	1	0.625
chr2	109080001	109240000	A.1.2.1.2.2.1.2.1.2.1	0.702233250620347	.	109080001	109240000	#FF4848	1	0.875
chr2	109240001	109440000	A.1.1.2.2.2.1.1.2.2.1	0.799007444168734	.	109240001	109440000	#FF0000	1	1
chr2	109440001	109720000	A.1.2.1.1.1.2.2.2.1	0.755583126550868	.	109440001	109720000	#FF4848	1	0.875
chr2	109720001	110120000	A.1.1.1.2.2.2.1.1.2.2.1.1	0.893300248138958	.	109720001	110120000	#FF0000	1	1
chr2	110240001	110280000	A.1.1.1.2.2.2.1.1.2.2.1.1	0.893300248138958	.	110240001	110280000	#FF0000	1	1
chr2	110280001	110520000	A.1.1.2.1.1.1.2.1.1.1.2.1	0.870967741935484	.	110280001	110520000	#FF0000	1	1
chr2	110840001	111000000	A.1.2.1.1.1.1.1.1.2.2	0.769230769230769	.	110840001	111000000	#FF4848	1	0.875
chr2	111360001	111440000	A.1.2.1.1.1.1.1.1.2.2	0.769230769230769	.	111360001	111440000	#FF4848	1	0.875
chr2	111440001	111840000	A.2.2.2.2.1.2	0.440446650124069	.	111440001	111840000	#FFDADA	1	0.625
chr2	111840001	112040000	A.2.1.1.1.1.1.1	0.615384615384615	.	111840001	112040000	#FF9191	1	0.75
chr2	112040001	112200000	A.2.1.1.1.1.1.2	0.614143920595533	.	112040001	112200000	#FF9191	1	0.75
chr2	112200001	112400000	A.1.2.2.2.1.1.1.1.1	0.641439205955335	.	112200001	112400000	#FF4848	1	0.875
chr2	112400001	112560000	A.1.2.2.2.2.1.1.2	0.626550868486352	.	112400001	112560000	#FF4848	1	0.875
chr2	112560001	112800000	A.1.2.1.1.2.1.2.2.1.1	0.748138957816377	.	112560001	112800000	#FF4848	1	0.875
chr2	112800001	113040000	A.1.1.2.1.1.1.2.1.1.1.2.2	0.869727047146402	.	112800001	113040000	#FF0000	1	1
chr2	113040001	113120000	A.1.2.1.1.2.2.1.1	0.74317617866005	.	113040001	113120000	#FF4848	1	0.875
chr2	113160001	113200000	A.1.2.1.1.2.2.1.1	0.74317617866005	.	113160001	113200000	#FF4848	1	0.875
chr2	113200001	113520000	A.1.1.1.2.2.1.1.2.1	0.918114143920596	.	113200001	113520000	#FF0000	1	1
chr2	113520001	113720000	A.1.2.1.1.1.2.2.2.2	0.754342431761787	.	113520001	113720000	#FF4848	1	0.875
chr2	113720001	113880000	A.2.1.1.1.1.2.2.2	0.609181141439206	.	113720001	113880000	#FF9191	1	0.75
chr2	113880001	114160000	A.1.1.2.1.1.1.1.2.1	0.87468982630273	.	113880001	114160000	#FF0000	1	1
chr2	114160001	114360000	A.1.2.1.2.2.2.1.1.1	0.693548387096774	.	114160001	114360000	#FF4848	1	0.875
chr2	114360001	114720000	A.1.1.2.2.2.1.2.2.1	0.794044665012407	.	114360001	114720000	#FF0000	1	1
chr2	114720001	115400000	B.2.2.2.1.2.1.1.1.2.2	0.0459057071960298	.	114720001	115400000	#0000FF	1	0.125
chr2	115400001	115880000	B.2.2.2.2.2.1.1.2.1	0.00744416873449132	.	115400001	115880000	#0000FF	1	0.125
chr2	115880001	116600000	B.2.2.2.2.2.1.2.2.2	0.00248138957816377	.	115880001	116600000	#0000FF	1	0.125
chr2	116600001	116840000	B.2.2.1.2.2.2.2.2.2.2	0.0843672456575682	.	116600001	116840000	#0000FF	1	0.125
chr2	116840001	117520000	B.2.2.2.2.2.1.1.2.2	0.00620347394540943	.	116840001	117520000	#0000FF	1	0.125
chr2	117520001	118040000	B.2.2.2.2.2.1.1.1.2	0.0086848635235732	.	117520001	118040000	#0000FF	1	0.125
chr2	118040001	118560000	B.2.2.2.2.1.2.2.2.2.2	0.011166253101737	.	118040001	118560000	#0000FF	1	0.125
chr2	118560001	118720000	A.2.1.2.1.2.2.2.2	0.531017369727047	.	118560001	118720000	#FF9191	1	0.75
chr2	118720001	118960000	A.1.2.1.2.2.2.1.1.2.1	0.692307692307692	.	118720001	118960000	#FF4848	1	0.875
chr2	118960001	119160000	A.1.2.1.2.2.1.2.1.1	0.703473945409429	.	118960001	119160000	#FF4848	1	0.875
chr2	119160001	119400000	A.1.2.1.2.2.2.1.1.2.2.2	0.689826302729528	.	119160001	119400000	#FF4848	1	0.875
chr2	119400001	119640000	A.1.1.2.2.2.1.1.2.2.2	0.797766749379653	.	119400001	119640000	#FF0000	1	1
chr2	119640001	119920000	A.2.2.2.2.2	0.439205955334988	.	119640001	119920000	#FFDADA	1	0.625
chr2	119920001	120120000	A.1.2.2.2.2.2.1.2.1	0.620347394540943	.	119920001	120120000	#FF4848	1	0.875
chr2	120120001	120240000	A.2.1.1.1.2.1.2.2.2	0.601736972704715	.	120120001	120240000	#FF9191	1	0.75
chr2	120240001	120440000	A.2.1.2.1.1.1.1.2	0.559553349875931	.	120240001	120440000	#FF9191	1	0.75
chr2	120440001	120600000	A.1.2.2.2.1.1.1.1.2	0.640198511166253	.	120440001	120600000	#FF4848	1	0.875
chr2	120600001	120960000	A.1.2.1.1.2.1.2.2.1.2	0.746898263027295	.	120600001	120960000	#FF4848	1	0.875
chr2	120960001	121160000	A.1.1.2.2.1.1.1.2	0.82258064516129	.	120960001	121160000	#FF0000	1	1
chr2	121160001	121400000	A.1.1.1.2.2.2.1.1.2.1.1.1.2	0.899503722084367	.	121160001	121400000	#FF0000	1	1
chr2	121400001	121480000	A.1.2.1.1.2.1.2.2.2.2	0.744416873449132	.	121400001	121480000	#FF4848	1	0.875
chr2	121480001	121840000	A.1.1.1.2.1.1.1.1.1.2	0.945409429280397	.	121480001	121840000	#FF0000	1	1
chr2	121840001	122120000	A.1.2.2.2.1.1.2.2	0.635235732009926	.	121840001	122120000	#FF4848	1	0.875
chr2	122120001	122280000	A.1.1.2.1.2.2.2.2.2	0.826302729528536	.	122120001	122280000	#FF0000	1	1
chr2	122280001	122520000	A.1.1.2.1.2.1.1.2.1.2	0.844913151364764	.	122280001	122520000	#FF0000	1	1
chr2	122520001	122720000	A.2.2.1.1.1.1.2.2.1	0.504962779156328	.	122520001	122720000	#FFDADA	1	0.625
chr2	122720001	123040000	B.1.1.2.1.1.1.1.1	0.409429280397022	.	122720001	123040000	#DADAFF	1	0.5
chr2	123040001	123240000	B.1.2.2.1.2.2.1	0.318858560794045	.	123040001	123240000	#9191FF	1	0.375
chr2	123240001	123520000	B.2.2.1.1.1.1.2.1.2	0.17741935483871	.	123240001	123520000	#0000FF	1	0.125
chr2	123520001	123880000	B.2.2.2.2.1.2.2.1.1	0.0173697270471464	.	123520001	123880000	#0000FF	1	0.125
chr2	123880001	124280000	B.2.2.2.2.1.2.2.2.2.1	0.0124069478908189	.	123880001	124280000	#0000FF	1	0.125
chr2	124280001	124480000	B.2.2.1.2.2.2.2.2.2.1	0.0856079404466501	.	124280001	124480000	#0000FF	1	0.125
chr2	124480001	124720000	B.2.2.2.1.1.2.1.1.2.1	0.0732009925558313	.	124480001	124720000	#0000FF	1	0.125
chr2	124720001	125480000	B.2.2.2.2.2.1.2.2.1	0.00372208436724566	.	124720001	125480000	#0000FF	1	0.125
chr2	125480001	125720000	B.2.2.1.2.2.2.2.2.1	0.086848635235732	.	125480001	125720000	#0000FF	1	0.125
chr2	125720001	126080000	B.2.2.2.1.1.2.1.2.2.2.1	0.0645161290322581	.	125720001	126080000	#0000FF	1	0.125
chr2	126080001	126240000	B.2.2.1.1.1.1.2.1.1	0.178660049627792	.	126080001	126240000	#0000FF	1	0.125
chr2	126240001	126560000	B.2.2.2.1.1.2.1.2.2.2.2	0.0632754342431762	.	126240001	126560000	#0000FF	1	0.125
chr2	126560001	126960000	B.2.2.2.1.2.1.1.2.1.1.2	0.043424317617866	.	126560001	126960000	#0000FF	1	0.125
chr2	126960001	127360000	B.2.2.2.1.2.1.1.2.2.2	0.0384615384615385	.	126960001	127360000	#0000FF	1	0.125
chr2	127360001	127480000	B.1.1.2.1.1.1.2	0.406947890818859	.	127360001	127480000	#DADAFF	1	0.5
chr2	127480001	127800000	B.1.1.2.2.2.2.1.1.1.1	0.383374689826303	.	127480001	127800000	#DADAFF	1	0.5
chr2	127800001	128040000	A.1.1.2.1.2.1.1.1.2	0.847394540942928	.	127800001	128040000	#FF0000	1	1
chr2	128040001	128240000	A.1.1.1.2.1.1.1.1.2	0.944168734491315	.	128040001	128240000	#FF0000	1	1
chr2	128240001	128640000	A.1.1.1.1.2.1.1.1.1	0.976426799007444	.	128240001	128640000	#FF0000	1	1
chr2	128640001	128760000	A.1.2.1.2.1.2.1.1.1.2	0.727047146401985	.	128640001	128760000	#FF4848	1	0.875
chr2	128760001	129080000	A.1.2.2.1.1.1.1.1	0.679900744416873	.	128760001	129080000	#FF4848	1	0.875
chr2	129080001	129400000	A.1.2.2.1.1.1.2.1	0.67741935483871	.	129080001	129400000	#FF4848	1	0.875
chr2	129400001	129520000	A.2.2.2.1.1.1.2.2.1	0.461538461538462	.	129400001	129520000	#FFDADA	1	0.625
chr2	129520001	129880000	B.2.2.2.1.2.1.1.2.1.1.1	0.0446650124069479	.	129520001	129880000	#0000FF	1	0.125
chr2	129880001	130240000	B.2.2.2.1.2.1.1.2.2.1	0.0397022332506203	.	129880001	130240000	#0000FF	1	0.125
chr2	130240001	130480000	B.2.2.2.1.1.2.1.2.1.2	0.0669975186104218	.	130240001	130480000	#0000FF	1	0.125
chr2	130480001	130720000	B.2.1.1.1.1.2.1.2.2	0.289081885856079	.	130480001	130720000	#4848FF	1	0.25
chr2	130720001	130840000	B.2.1.1.1.2.2.2.2.1	0.275434243176179	.	130720001	130840000	#4848FF	1	0.25
chr2	130880001	130960000	B.1.1.1.2.2.1.2.1	0.418114143920596	.	130880001	130960000	#DADAFF	1	0.5
chr2	130960001	131080000	B.2.1.1.1.1.2.1.1	0.291563275434243	.	130960001	131080000	#4848FF	1	0.25
chr2	131080001	131200000	B.1.1.1.2.2.1.2.2	0.416873449131514	.	131080001	131200000	#DADAFF	1	0.5
chr2	131360001	131400000	B.2.1.2.2.1.1.1.2.1	0.215880893300248	.	131360001	131400000	#4848FF	1	0.25
chr2	131440001	131760000	B.2.1.2.2.1.1.1.2.1	0.215880893300248	.	131440001	131760000	#4848FF	1	0.25
chr2	131760001	131920000	A.2.2.1.1.1.1.2.1.2	0.506203473945409	.	131760001	131920000	#FFDADA	1	0.625
chr2	131920001	132000000	B.2.1.2.2.1.1.1.2.2	0.214640198511166	.	131920001	132000000	#4848FF	1	0.25
chr2	132040001	132160000	B.2.1.2.2.1.1.1.2.2	0.214640198511166	.	132040001	132160000	#4848FF	1	0.25
chr2	132160001	132320000	B.1.1.2.2.2.2.1.1.1.2	0.382133995037221	.	132160001	132320000	#DADAFF	1	0.5
chr2	132320001	132560000	B.1.2.1.2.1.2.1.1.1	0.34863523573201	.	132320001	132560000	#9191FF	1	0.375
chr2	132560001	133000000	B.2.2.2.1.1.2.1.1.2.2.1.2	0.0707196029776675	.	132560001	133000000	#0000FF	1	0.125
chr2	133000001	133080000	B.2.1.1.2.1.1.1.1	0.272952853598015	.	133000001	133080000	#4848FF	1	0.25
chr2	133080001	133480000	B.2.1.1.1.1.2.2.1	0.287841191066998	.	133080001	133480000	#4848FF	1	0.25
chr2	133480001	133920000	B.2.2.2.1.1.2.1.1.1.2	0.0744416873449131	.	133480001	133920000	#0000FF	1	0.125
chr2	133920001	134360000	B.1.1.2.1.1.1.1.2	0.40818858560794	.	133920001	134360000	#DADAFF	1	0.5
chr2	134360001	134600000	A.2.1.2.1.2.2.1.2.1.1	0.538461538461538	.	134360001	134600000	#FF9191	1	0.75
chr2	134600001	134880000	B.2.1.2.1.2.2.1.2	0.225806451612903	.	134600001	134880000	#4848FF	1	0.25
chr2	134880001	135200000	A.2.2.1.1.1.1.2.1.1	0.507444168734491	.	134880001	135200000	#FFDADA	1	0.625
chr2	135200001	135680000	B.2.2.2.1.1.2.1.2.1.1	0.0682382133995037	.	135200001	135680000	#0000FF	1	0.125
chr2	135680001	135960000	A.1.2.2.1.2.2.1.2	0.643920595533499	.	135680001	135960000	#FF4848	1	0.875
chr2	135960001	136280000	B.1.2.1.1.2.1.2.2	0.358560794044665	.	135960001	136280000	#9191FF	1	0.375
chr2	136280001	136640000	A.1.2.2.1.2.1.1.2.1	0.666253101736973	.	136280001	136640000	#FF4848	1	0.875
chr2	136640001	136760000	A.2.2.1.2.2.2.2.1.2	0.468982630272953	.	136640001	136760000	#FFDADA	1	0.625
chr2	136760001	137200000	B.2.2.2.1.1.2.1.1.1.1	0.075682382133995	.	136760001	137200000	#0000FF	1	0.125
chr2	137200001	137680000	B.2.2.2.2.1.2.2.2.1.1	0.0148883374689826	.	137200001	137680000	#0000FF	1	0.125
chr2	137680001	137840000	B.2.1.1.1.2.2.2.2.2	0.274193548387097	.	137680001	137840000	#4848FF	1	0.25
chr2	137840001	138040000	B.1.1.1.2.2.2.2.1	0.411910669975186	.	137840001	138040000	#DADAFF	1	0.5
chr2	138040001	138240000	B.1.2.2.2.2.1.1.2.1	0.303970223325062	.	138040001	138240000	#9191FF	1	0.375
chr2	138240001	138640000	B.2.2.2.1.2.1.1.2.1.2.2	0.0409429280397022	.	138240001	138640000	#0000FF	1	0.125
chr2	138640001	138840000	B.1.2.1.1.2.1.1.1	0.363523573200993	.	138640001	138840000	#9191FF	1	0.375
chr2	138840001	138960000	B.2.1.1.2.1.1.1.2	0.271712158808933	.	138840001	138960000	#4848FF	1	0.25
chr2	138960001	139240000	B.2.1.1.1.1.2.1.2.1	0.290322580645161	.	138960001	139240000	#4848FF	1	0.25
chr2	139240001	139360000	B.1.1.1.2.2.2.2.2	0.410669975186104	.	139240001	139360000	#DADAFF	1	0.5
chr2	139360001	139600000	B.2.2.1.1.2.2.1.2.1	0.145161290322581	.	139360001	139600000	#0000FF	1	0.125
chr2	139600001	140160000	B.2.2.2.2.1.2.2.1.2	0.0161290322580645	.	139600001	140160000	#0000FF	1	0.125
chr2	140160001	140480000	B.2.2.2.1.2.1.1.2.1.2.1	0.0421836228287841	.	140160001	140480000	#0000FF	1	0.125
chr2	140480001	140800000	B.2.2.2.1.2.1.1.1.1.1	0.0496277915632754	.	140480001	140800000	#0000FF	1	0.125
chr2	140800001	141000000	B.2.2.2.1.1.2.1.1.2.2.2	0.0694789081885856	.	140800001	141000000	#0000FF	1	0.125
chr2	141000001	141720000	B.2.2.2.1.2.1.1.1.2.1	0.0471464019851117	.	141000001	141720000	#0000FF	1	0.125
chr2	141720001	141840000	B.1.2.1.2.1.2.1.1.2	0.347394540942928	.	141720001	141840000	#9191FF	1	0.375
chr2	141840001	142040000	B.2.2.1.1.2.2.1.2.2.1	0.143920595533499	.	141840001	142040000	#0000FF	1	0.125
chr2	142040001	142360000	B.2.2.1.1.2.2.2.1	0.141439205955335	.	142040001	142360000	#0000FF	1	0.125
chr2	142360001	142640000	B.2.2.1.2.2.2.2.1	0.0880893300248139	.	142360001	142640000	#0000FF	1	0.125
chr2	142640001	142960000	B.2.1.2.2.1.2.1.2.2	0.200992555831266	.	142640001	142960000	#4848FF	1	0.25
chr2	142960001	143400000	B.2.2.2.2.1.2.2.2.1.2	0.0136476426799007	.	142960001	143400000	#0000FF	1	0.125
chr2	143400001	143560000	B.2.2.1.1.2.2.2.2.2.1	0.138957816377171	.	143400001	143560000	#0000FF	1	0.125
chr2	143560001	143800000	B.2.1.2.1.1.1.1.2.1	0.245657568238213	.	143560001	143800000	#4848FF	1	0.25
chr2	143800001	144000000	B.2.2.1.2.2.1.2.2.1.1	0.0992555831265509	.	143800001	144000000	#0000FF	1	0.125
chr2	144000001	144200000	B.2.1.2.1.1.2.1.2.1	0.239454094292804	.	144000001	144200000	#4848FF	1	0.25
chr2	144200001	144480000	B.1.1.1.1.1.2.2	0.431761786600496	.	144200001	144480000	#DADAFF	1	0.5
chr2	144480001	144640000	A.2.1.2.2.2.2.2.1	0.512406947890819	.	144480001	144640000	#FF9191	1	0.75
chr2	144640001	144840000	A.1.2.2.1.2.1.1.2.2.2.1	0.663771712158809	.	144640001	144840000	#FF4848	1	0.875
chr2	144840001	145080000	A.1.2.1.2.2.1.1.2.1.2.2	0.709677419354839	.	144840001	145080000	#FF4848	1	0.875
chr2	145080001	145280000	A.1.2.1.2.2.2.2.2.1	0.683622828784119	.	145080001	145280000	#FF4848	1	0.875
chr2	145280001	145600000	A.2.1.1.2.1.2.2.2.2	0.578163771712159	.	145280001	145600000	#FF9191	1	0.75
chr2	145600001	145960000	A.1.2.2.1.2.1.1.2.2.1	0.665012406947891	.	145600001	145960000	#FF4848	1	0.875
chr2	145960001	146160000	A.2.1.1.2.2.1.1.1.1.1.2	0.575682382133995	.	145960001	146160000	#FF9191	1	0.75
chr2	146160001	146520000	A.2.2.1.1.1.1.1	0.508684863523573	.	146160001	146520000	#FFDADA	1	0.625
chr2	146520001	146720000	B.2.1.1.2.1.2.1.2	0.265508684863524	.	146520001	146720000	#4848FF	1	0.25
chr2	146720001	146960000	B.2.2.1.1.2.2.1.2.2.2	0.142679900744417	.	146720001	146960000	#0000FF	1	0.125
chr2	146960001	147120000	B.2.1.1.1.2.1.2.1.2	0.28287841191067	.	146960001	147120000	#4848FF	1	0.25
chr2	147120001	147480000	B.2.1.2.2.1.2.1.2.1.2	0.202233250620347	.	147120001	147480000	#4848FF	1	0.25
chr2	147480001	147680000	B.2.1.1.1.2.2.2.1	0.276674937965261	.	147480001	147680000	#4848FF	1	0.25
chr2	147680001	147840000	A.2.1.2.1.2.2.2.1.2	0.532258064516129	.	147680001	147840000	#FF9191	1	0.75
chr2	147840001	148240000	B.1.1.2.2.2.1.1	0.38833746898263	.	147840001	148240000	#DADAFF	1	0.5
chr2	148240001	148400000	B.1.1.1.2.1.2	0.420595533498759	.	148240001	148400000	#DADAFF	1	0.5
chr2	148400001	148600000	B.1.2.1.1.2.2.1	0.357320099255583	.	148400001	148600000	#9191FF	1	0.375
chr2	148600001	148760000	A.2.1.2.2.2.2.2.2.2	0.509925558312655	.	148600001	148760000	#FF9191	1	0.75
chr2	148760001	149080000	A.1.2.2.1.2.1.1.2.2.2.2	0.662531017369727	.	148760001	149080000	#FF4848	1	0.875
chr2	149080001	149400000	A.2.1.2.2.2.2.2.2.1	0.511166253101737	.	149080001	149400000	#FF9191	1	0.75
chr2	149400001	149560000	A.2.1.2.1.2.2.1.1.1.2	0.540942928039702	.	149400001	149560000	#FF9191	1	0.75
chr2	149560001	149680000	B.1.1.2.2.2.1.2.2.2	0.384615384615385	.	149560001	149680000	#DADAFF	1	0.5
chr2	149800001	149840000	B.1.1.2.2.2.1.2.2.2	0.384615384615385	.	149800001	149840000	#DADAFF	1	0.5
chr2	149840001	150160000	A.2.1.2.2.1.1.1.2	0.528535980148883	.	149840001	150160000	#FF9191	1	0.75
chr2	150160001	150440000	A.2.1.2.2.1.1.1.1	0.529776674937965	.	150160001	150440000	#FF9191	1	0.75
chr2	150440001	150880000	A.1.1.1.1.2.1.2.2.1.2	0.965260545905707	.	150440001	150880000	#FF0000	1	1
chr2	150880001	151360000	A.1.1.1.1.2.1.2.2.2	0.964019851116625	.	150880001	151360000	#FF0000	1	1
chr2	151360001	151560000	A.1.1.1.2.1.2.2.2.1	0.925558312655087	.	151360001	151560000	#FF0000	1	1
chr2	151560001	151960000	A.1.1.1.1.2.1.2.2.1.1	0.966501240694789	.	151560001	151960000	#FF0000	1	1
chr2	151960001	152120000	A.1.1.2.2.2.2.1.2.2.1.2	0.780397022332506	.	151960001	152120000	#FF0000	1	1
chr2	152120001	152320000	A.1.1.2.1.2.1.2.1.1	0.842431761786601	.	152120001	152320000	#FF0000	1	1
chr2	152320001	152600000	B.1.2.1.1.2.2.2	0.356079404466501	.	152320001	152600000	#9191FF	1	0.375
chr2	152600001	152720000	B.1.1.2.2.2.2.1.2.1	0.379652605459057	.	152600001	152720000	#DADAFF	1	0.5
chr2	152720001	152880000	B.2.1.1.1.2.1.2.1.1	0.284119106699752	.	152720001	152880000	#4848FF	1	0.25
chr2	152880001	153200000	A.1.2.1.2.2.1.1.2.1.2.1	0.710918114143921	.	152880001	153200000	#FF4848	1	0.875
chr2	153200001	153560000	A.1.1.2.1.2.1.2.1.2	0.841191066997519	.	153200001	153560000	#FF0000	1	1
chr2	153560001	153760000	A.2.2.2.1.2.2.1.2.1	0.447890818858561	.	153560001	153760000	#FFDADA	1	0.625
chr2	153760001	154000000	B.2.2.1.2.2.1.2.2.1.2	0.098014888337469	.	153760001	154000000	#0000FF	1	0.125
chr2	154000001	154440000	B.2.2.2.2.1.2.1.1.2.1.1	0.0223325062034739	.	154000001	154440000	#0000FF	1	0.125
chr2	154440001	154640000	B.2.2.2.1.2.1.1.1.1.2	0.0483870967741935	.	154440001	154640000	#0000FF	1	0.125
chr2	154640001	154920000	B.2.2.2.1.1.2.2.2.2.1	0.0521091811414392	.	154640001	154920000	#0000FF	1	0.125
chr2	154920001	155080000	B.2.1.2.2.1.1.1.1	0.21712158808933	.	154920001	155080000	#4848FF	1	0.25
chr2	155080001	155280000	B.2.2.1.1.2.2.2.2.1	0.140198511166253	.	155080001	155280000	#0000FF	1	0.125
chr2	155280001	156200000	B.2.2.2.2.2.2	0.00124069478908189	.	155280001	156200000	#0000FF	1	0.125
chr2	156200001	156440000	B.2.2.2.1.1.2.2.1.1.2	0.0595533498759305	.	156200001	156440000	#0000FF	1	0.125
chr2	156440001	156960000	B.2.2.2.2.1.2.1.1.2.2	0.0198511166253102	.	156440001	156960000	#0000FF	1	0.125
chr2	156960001	157160000	B.2.1.2.2.1.1.2.2.2.1.1	0.209677419354839	.	156960001	157160000	#4848FF	1	0.25
chr2	157160001	157440000	A.2.1.1.2.2.1.1.2.2	0.566997518610422	.	157160001	157440000	#FF9191	1	0.75
chr2	157440001	157680000	B.2.1.2.2.1.2.1.2.1.1	0.203473945409429	.	157440001	157680000	#4848FF	1	0.25
chr2	157680001	157920000	B.1.2.2.1.2.1.2.2.1	0.321339950372208	.	157680001	157920000	#9191FF	1	0.375
chr2	157920001	158040000	B.1.1.1.2.1.1.2.1.2	0.423076923076923	.	157920001	158040000	#DADAFF	1	0.5
chr2	158040001	158200000	A.2.1.2.1.2.2.1.2.1.2	0.537220843672457	.	158040001	158200000	#FF9191	1	0.75
chr2	158200001	158600000	B.1.2.1.2.1.2.1.2.2	0.344913151364764	.	158200001	158600000	#9191FF	1	0.375
chr2	158600001	158760000	A.2.1.1.2.2.1.1.1.1.2.1.2	0.573200992555831	.	158600001	158760000	#FF9191	1	0.75
chr2	158760001	158920000	B.1.2.2.1.2.1.2.1	0.32258064516129	.	158760001	158920000	#9191FF	1	0.375
chr2	158920001	159280000	B.2.1.1.1.2.2.1.1.2	0.279156327543424	.	158920001	159280000	#4848FF	1	0.25
chr2	159280001	159720000	A.2.1.1.2.1.2.1.1	0.586848635235732	.	159280001	159720000	#FF9191	1	0.75
chr2	159720001	160080000	A.1.1.1.1.2.1.1.1.2	0.975186104218362	.	159720001	160080000	#FF0000	1	1
chr2	160080001	160360000	A.1.1.1.1.2.2.2.2.2	0.947890818858561	.	160080001	160360000	#FF0000	1	1
chr2	160360001	160640000	A.1.1.1.2.1.1.1.1.1.1	0.946650124069479	.	160360001	160640000	#FF0000	1	1
chr2	160640001	160920000	A.1.1.1.2.2.2.1.2.2.1	0.88833746898263	.	160640001	160920000	#FF0000	1	1
chr2	160920001	161360000	A.1.1.1.1.1.1.1	1	.	160920001	161360000	#FF0000	1	1
chr2	161360001	161880000	A.1.1.1.1.1.2.1.1.2	0.992555831265509	.	161360001	161880000	#FF0000	1	1
chr2	161880001	162040000	A.1.1.1.2.1.2.2.2.2	0.924317617866005	.	161880001	162040000	#FF0000	1	1
chr2	162040001	162280000	A.1.2.1.2.2.1.1.2.2.2.1	0.705955334987593	.	162040001	162280000	#FF4848	1	0.875
chr2	162280001	162840000	B.2.2.2.1.1.2.2.2.2.2	0.0508684863523573	.	162280001	162840000	#0000FF	1	0.125
chr2	162840001	163160000	A.1.2.2.1.2.2.1.1.2.1	0.646401985111663	.	162840001	163160000	#FF4848	1	0.875
chr2	163160001	163680000	B.2.2.2.2.1.2.1.1.1	0.0235732009925558	.	163160001	163680000	#0000FF	1	0.125
chr2	163680001	163960000	B.2.2.2.1.1.2.2.1.2.1.1	0.0583126550868486	.	163680001	163960000	#0000FF	1	0.125
chr2	163960001	164440000	B.2.2.1.1.2.2.1.1.2	0.146401985111663	.	163960001	164440000	#0000FF	1	0.125
chr2	164440001	164640000	A.2.2.2.1.2.1.1.2	0.455334987593052	.	164440001	164640000	#FFDADA	1	0.625
chr2	164640001	165000000	B.2.1.2.2.1.2.1.1.1	0.205955334987593	.	164640001	165000000	#4848FF	1	0.25
chr2	165000001	165400000	B.2.2.1.2.2.1.2.2.2	0.0967741935483871	.	165000001	165400000	#0000FF	1	0.125
chr2	165400001	165600000	A.2.2.1.2.2.2.2.1.1.2	0.470223325062035	.	165400001	165600000	#FFDADA	1	0.625
chr2	165600001	165840000	A.2.1.1.2.1.2.1.2.1.2	0.584367245657568	.	165600001	165840000	#FF9191	1	0.75
chr2	165840001	166120000	B.2.2.1.1.2.2.1.1.1	0.147642679900744	.	165840001	166120000	#0000FF	1	0.125
chr2	166120001	166560000	B.2.2.1.2.2.1.2.1	0.100496277915633	.	166120001	166560000	#0000FF	1	0.125
chr2	166560001	166800000	B.1.2.1.2.1.2.1.2.1	0.346153846153846	.	166560001	166800000	#9191FF	1	0.375
chr2	166800001	167080000	B.1.2.2.1.2.2.2.1.1.1	0.317617866004963	.	166800001	167080000	#9191FF	1	0.375
chr2	167080001	167280000	A.2.2.1.2.2.2.1.2.1.2	0.475186104218362	.	167080001	167280000	#FFDADA	1	0.625
chr2	167280001	167480000	B.2.1.2.2.1.1.2.2.2.2	0.207196029776675	.	167280001	167480000	#4848FF	1	0.25
chr2	167480001	167960000	B.2.2.2.1.2.1.2.1	0.0372208436724566	.	167480001	167960000	#0000FF	1	0.125
chr2	167960001	168080000	B.1.1.1.2.1.1.2.2	0.421836228287841	.	167960001	168080000	#DADAFF	1	0.5
chr2	168080001	168440000	B.2.2.1.2.2.2.1.1.2	0.0942928039702233	.	168080001	168440000	#0000FF	1	0.125
chr2	168440001	168800000	B.2.2.2.1.1.2.2.1.2.2	0.0558312655086849	.	168440001	168800000	#0000FF	1	0.125
chr2	168800001	169000000	B.1.1.1.2.1.1.2.1.1	0.424317617866005	.	168800001	169000000	#DADAFF	1	0.5
chr2	169000001	169120000	A.2.1.2.1.2.2.2.1.1.1	0.534739454094293	.	169000001	169120000	#FF9191	1	0.75
chr2	169120001	169280000	B.1.1.2.2.2.2.1.2.2.1	0.378411910669975	.	169120001	169280000	#DADAFF	1	0.5
chr2	169280001	169480000	A.2.1.1.2.2.1.1.1.1.2.1.1	0.574441687344913	.	169280001	169480000	#FF9191	1	0.75
chr2	169480001	169800000	B.1.1.1.2.1.1.1.1.2	0.426799007444169	.	169480001	169800000	#DADAFF	1	0.5
chr2	169800001	170320000	B.2.2.2.1.2.1.2.2	0.0359801488833747	.	169800001	170320000	#0000FF	1	0.125
chr2	170320001	170520000	A.1.2.2.1.2.2.1.1.2.2	0.645161290322581	.	170320001	170520000	#FF4848	1	0.875
chr2	170520001	170640000	A.2.1.1.2.2.1.1.1.1.1.1	0.576923076923077	.	170520001	170640000	#FF9191	1	0.75
chr2	170640001	170920000	A.1.2.2.1.2.1.1.1.1.1.2	0.669975186104218	.	170640001	170920000	#FF4848	1	0.875
chr2	170920001	171280000	B.2.1.1.2.1.2.1.1.2	0.266749379652605	.	170920001	171280000	#4848FF	1	0.25
chr2	171280001	171800000	B.1.2.2.2.2.2	0.297766749379653	.	171280001	171800000	#9191FF	1	0.375
chr2	171800001	172360000	A.1.1.1.1.1.1.2.1.2.1	0.997518610421836	.	171800001	172360000	#FF0000	1	1
chr2	172360001	172560000	A.1.1.1.2.2.1.1.1.1.2	0.921836228287841	.	172360001	172560000	#FF0000	1	1
chr2	172560001	172960000	A.1.1.1.1.1.2.1.2.1.1	0.991315136476427	.	172560001	172960000	#FF0000	1	1
chr2	172960001	173360000	A.1.1.1.1.1.2.2.2.1.1.2	0.98014888337469	.	172960001	173360000	#FF0000	1	1
chr2	173360001	173600000	A.1.1.1.2.2.2.1.2.2.2.1	0.887096774193548	.	173360001	173600000	#FF0000	1	1
chr2	173600001	173880000	A.1.2.2.2.1.2.1.2	0.632754342431762	.	173600001	173880000	#FF4848	1	0.875
chr2	173880001	174080000	A.1.1.2.1.2.2.1.1.1	0.837468982630273	.	173880001	174080000	#FF0000	1	1
chr2	174080001	174400000	A.2.2.2.2.1.1.2.2	0.441687344913151	.	174080001	174400000	#FFDADA	1	0.625
chr2	174400001	174560000	A.2.1.2.2.1.2.2	0.521091811414392	.	174400001	174560000	#FF9191	1	0.75
chr2	174560001	174760000	A.2.2.2.2.1.1.1	0.444168734491315	.	174560001	174760000	#FFDADA	1	0.625
chr2	174760001	174920000	A.1.1.2.2.2.2.1.2.2.2.1	0.779156327543424	.	174760001	174920000	#FF0000	1	1
chr2	174920001	175120000	A.1.2.1.2.1.2.2.2	0.71712158808933	.	174920001	175120000	#FF4848	1	0.875
chr2	175120001	175240000	A.2.1.1.1.2.1.1.2.2	0.60545905707196	.	175120001	175240000	#FF9191	1	0.75
chr2	175240001	175440000	A.1.2.1.2.1.2.2.1.2	0.718362282878412	.	175240001	175440000	#FF4848	1	0.875
chr2	175440001	175640000	A.1.1.2.1.2.2.1.1.2.2	0.834987593052109	.	175440001	175640000	#FF0000	1	1
chr2	175640001	175880000	A.1.1.1.2.1.2.2.1.1	0.928039702233251	.	175640001	175880000	#FF0000	1	1
chr2	175880001	176040000	A.1.2.2.1.1.2.2.1	0.673697270471464	.	175880001	176040000	#FF4848	1	0.875
chr2	176040001	176240000	B.1.2.2.1.2.1.2.2.2	0.320099255583127	.	176040001	176240000	#9191FF	1	0.375
chr2	176240001	176440000	B.2.1.2.2.1.2.2	0.199751861042184	.	176240001	176440000	#4848FF	1	0.25
chr2	176440001	176600000	B.1.2.2.1.2.2.2.1.2	0.315136476426799	.	176440001	176600000	#9191FF	1	0.375
chr2	176600001	176960000	A.2.2.1.2.2.2.1.2.1.1	0.476426799007444	.	176600001	176960000	#FFDADA	1	0.625
chr2	176960001	177280000	A.1.2.2.1.2.1.1.1.1.1.1	0.6712158808933	.	176960001	177280000	#FF4848	1	0.875
chr2	177280001	177520000	A.1.2.1.2.2.1.1.2.2.2.2	0.704714640198511	.	177280001	177520000	#FF4848	1	0.875
chr2	177520001	178040000	B.2.1.1.2.1.2.1.1.1	0.267990074441687	.	177520001	178040000	#4848FF	1	0.25
chr2	178040001	178480000	A.1.2.1.2.2.2.2.1.2	0.684863523573201	.	178040001	178480000	#FF4848	1	0.875
chr2	178480001	178680000	B.1.2.1.2.1.1.1.2	0.352357320099256	.	178480001	178680000	#9191FF	1	0.375
chr2	178680001	178840000	B.2.1.2.1.1.1.2.1	0.24317617866005	.	178680001	178840000	#4848FF	1	0.25
chr2	178840001	179000000	B.1.1.2.1.2.2.1.2	0.398263027295285	.	178840001	179000000	#DADAFF	1	0.5
chr2	179000001	179160000	A.2.1.1.2.1.2.2.2.1	0.579404466501241	.	179000001	179160000	#FF9191	1	0.75
chr2	179160001	179400000	A.2.1.1.2.2.1.1.2.1.1	0.569478908188586	.	179160001	179400000	#FF9191	1	0.75
chr2	179400001	179640000	B.2.1.2.1.1.1.1.2.2	0.244416873449132	.	179400001	179640000	#4848FF	1	0.25
chr2	179640001	179800000	B.1.1.2.2.2.2.1.2.2.2	0.377171215880893	.	179640001	179800000	#DADAFF	1	0.5
chr2	179800001	179960000	B.2.2.1.1.2.1.2.2.2	0.148883374689826	.	179800001	179960000	#0000FF	1	0.125
chr2	179960001	180200000	A.2.2.2.1.1.1.1.2	0.464019851116625	.	179960001	180200000	#FFDADA	1	0.625
chr2	180200001	180280000	B.1.1.2.1.2.2.1.1	0.399503722084367	.	180200001	180280000	#DADAFF	1	0.5
chr2	180280001	180600000	A.2.2.1.2.2.2.2.1.1.1.1	0.472704714640199	.	180280001	180600000	#FFDADA	1	0.625
chr2	180600001	180800000	B.2.1.1.1.2.1.2.2	0.281637717121588	.	180600001	180800000	#4848FF	1	0.25
chr2	180800001	180960000	A.2.2.1.2.2.2.2.2.2	0.466501240694789	.	180800001	180960000	#FFDADA	1	0.625
chr2	180960001	181360000	A.2.1.1.2.2.2.2.1	0.563275434243176	.	180960001	181360000	#FF9191	1	0.75
chr2	181360001	181640000	A.1.2.1.2.2.1.1.2.2.1.1	0.708436724565757	.	181360001	181640000	#FF4848	1	0.875
chr2	181640001	181840000	A.2.1.1.2.2.2.2.2	0.562034739454094	.	181640001	181840000	#FF9191	1	0.75
chr2	181840001	182000000	A.2.1.1.2.1.2.2.1.1	0.581885856079404	.	181840001	182000000	#FF9191	1	0.75
chr2	182000001	182400000	A.1.2.2.1.2.1.1.1.1.2	0.668734491315137	.	182000001	182400000	#FF4848	1	0.875
chr2	182400001	182600000	B.1.1.2.2.2.1.2.2.1	0.385856079404466	.	182400001	182600000	#DADAFF	1	0.5
chr2	182600001	182880000	A.2.1.2.2.2.1.1	0.51985111662531	.	182600001	182880000	#FF9191	1	0.75
chr2	182880001	183080000	A.2.2.1.2.2.2.2.2.1	0.467741935483871	.	182880001	183080000	#FFDADA	1	0.625
chr2	183080001	183520000	A.1.2.1.2.1.1.2.2.1	0.730769230769231	.	183080001	183520000	#FF4848	1	0.875
chr2	183520001	183760000	A.2.1.2.1.2.2.1.1.2	0.53970223325062	.	183520001	183760000	#FF9191	1	0.75
chr2	183760001	183920000	A.1.2.1.2.2.2.2.1.1	0.686104218362283	.	183760001	183920000	#FF4848	1	0.875
chr2	183920001	184040000	A.2.1.2.2.2.1.2.2.2.2	0.514888337468983	.	183920001	184040000	#FF9191	1	0.75
chr2	184040001	184480000	B.2.2.1.1.2.2.2.2.2.2	0.137717121588089	.	184040001	184480000	#0000FF	1	0.125
chr2	184480001	185240000	B.2.2.2.2.1.2.1.1.2.1.2	0.0210918114143921	.	184480001	185240000	#0000FF	1	0.125
chr2	185240001	185400000	B.2.1.2.1.1.2.2.1	0.23697270471464	.	185240001	185400000	#4848FF	1	0.25
chr2	185400001	185800000	B.2.1.2.1.1.2.1.2.2	0.238213399503722	.	185400001	185800000	#4848FF	1	0.25
chr2	185800001	186160000	B.2.2.2.1.1.2.2.1.1.1.2	0.0607940446650124	.	185800001	186160000	#0000FF	1	0.125
chr2	186160001	186560000	B.2.2.2.1.1.2.2.1.2.1.2	0.0570719602977667	.	186160001	186560000	#0000FF	1	0.125
chr2	186560001	186840000	B.2.2.1.2.2.1.1.1.2	0.10545905707196	.	186560001	186840000	#0000FF	1	0.125
chr2	186840001	187040000	B.2.1.2.2.1.1.2.2.2.1.2	0.208436724565757	.	186840001	187040000	#4848FF	1	0.25
chr2	187040001	187360000	B.1.2.2.1.2.2.2.1.1.2	0.316377171215881	.	187040001	187360000	#9191FF	1	0.375
chr2	187360001	187520000	A.2.1.1.2.1.2.1.2.1.1	0.58560794044665	.	187360001	187520000	#FF9191	1	0.75
chr2	187520001	187760000	B.1.1.1.2.1.1.1.1.1	0.428039702233251	.	187520001	187760000	#DADAFF	1	0.5
chr2	187760001	188160000	B.2.2.1.2.2.2.1.1.1	0.0955334987593052	.	187760001	188160000	#0000FF	1	0.125
chr2	188160001	188320000	B.1.2.1.2.1.1.1.1.2	0.353598014888337	.	188160001	188320000	#9191FF	1	0.375
chr2	188320001	188480000	A.2.2.1.2.2.2.1.2.2	0.47394540942928	.	188320001	188480000	#FFDADA	1	0.625
chr2	188480001	188680000	B.1.2.2.1.2.2.2.2.2	0.312655086848635	.	188480001	188680000	#9191FF	1	0.375
chr2	188680001	189040000	A.2.2.1.2.2.2.2.1.1.1.2	0.471464019851117	.	188680001	189040000	#FFDADA	1	0.625
chr2	189040001	189400000	A.2.1.2.2.2.1.2.1	0.518610421836228	.	189040001	189400000	#FF9191	1	0.75
chr2	189400001	189640000	A.1.1.2.2.2.2.1.2.1.2.2	0.78287841191067	.	189400001	189640000	#FF0000	1	1
chr2	189640001	189880000	A.1.1.2.1.2.1.2.2.2	0.838709677419355	.	189640001	189880000	#FF0000	1	1
chr2	189880001	190160000	A.1.1.1.2.1.1.2.1.1.2	0.940446650124069	.	189880001	190160000	#FF0000	1	1
chr2	190160001	190320000	A.1.1.2.1.2.2.1.2	0.833746898263027	.	190160001	190320000	#FF0000	1	1
chr2	190320001	190520000	A.1.1.2.2.2.2.1.1.1	0.787841191066998	.	190320001	190520000	#FF0000	1	1
chr2	190520001	190920000	A.1.1.1.2.2.2.1.2.2.2.2	0.885856079404467	.	190520001	190920000	#FF0000	1	1
chr2	190920001	191160000	A.1.1.2.1.1.2.1.1	0.861042183622829	.	190920001	191160000	#FF0000	1	1
chr2	191160001	191440000	A.1.1.1.2.2.1.1.1.2.1	0.920595533498759	.	191160001	191440000	#FF0000	1	1
chr2	191440001	191680000	A.1.1.1.1.2.2.2.1.2	0.950372208436725	.	191440001	191680000	#FF0000	1	1
chr2	191680001	191880000	A.1.1.1.2.2.1.1.1.2.2	0.919354838709677	.	191680001	191880000	#FF0000	1	1
chr2	191880001	192360000	A.1.1.1.1.1.1.2.1.2.2	0.996277915632754	.	191880001	192360000	#FF0000	1	1
chr2	192360001	192560000	A.1.1.2.2.2.2.1.2.1.1	0.785359801488834	.	192360001	192560000	#FF0000	1	1
chr2	192560001	192720000	A.1.2.2.1.2.2.1.1.1.2	0.647642679900744	.	192560001	192720000	#FF4848	1	0.875
chr2	192720001	192880000	A.1.2.1.2.2.2.2.2.2.1	0.682382133995037	.	192720001	192880000	#FF4848	1	0.875
chr2	192880001	193040000	A.2.1.1.2.2.1.1.2.1.2	0.568238213399504	.	192880001	193040000	#FF9191	1	0.75
chr2	193040001	193160000	B.1.1.1.1.1.2.1.2	0.433002481389578	.	193040001	193160000	#DADAFF	1	0.5
chr2	193160001	193600000	B.2.2.1.2.2.2.1.2.2.1.2	0.0905707196029777	.	193160001	193600000	#0000FF	1	0.125
chr2	193600001	193960000	B.2.2.1.2.2.2.1.2.2.1.1	0.0918114143920596	.	193600001	193960000	#0000FF	1	0.125
chr2	193960001	194080000	B.2.1.1.1.2.2.1.1.1	0.280397022332506	.	193960001	194080000	#4848FF	1	0.25
chr2	194080001	194640000	B.2.2.1.2.2.2.1.2.2.2	0.0893300248138958	.	194080001	194640000	#0000FF	1	0.125
chr2	194640001	194920000	B.2.1.2.1.1.2.1.1	0.240694789081886	.	194640001	194920000	#4848FF	1	0.25
chr2	194920001	195320000	B.2.2.2.1.1.2.2.1.1.1.1	0.0620347394540943	.	194920001	195320000	#0000FF	1	0.125
chr2	195320001	195440000	B.2.1.2.1.1.1.2.2	0.241935483870968	.	195320001	195440000	#4848FF	1	0.25
chr2	195440001	195800000	B.2.2.2.1.1.2.2.2.1.2	0.0533498759305211	.	195440001	195800000	#0000FF	1	0.125
chr2	195800001	196200000	B.2.2.1.1.2.1.2.1.1	0.153846153846154	.	195800001	196200000	#0000FF	1	0.125
chr2	196200001	196520000	A.2.1.1.2.2.1.1.1.1.2.2	0.571960297766749	.	196200001	196520000	#FF9191	1	0.75
chr2	196520001	196760000	B.1.1.1.1.1.2.1.1	0.43424317617866	.	196520001	196760000	#DADAFF	1	0.5
chr2	196760001	196920000	B.1.2.1.2.1.2.2.2	0.342431761786601	.	196760001	196920000	#9191FF	1	0.375
chr2	196920001	197120000	A.1.2.1.2.1.1.1.1.2.1	0.73697270471464	.	196920001	197120000	#FF4848	1	0.875
chr2	197120001	197400000	A.1.1.2.2.2.2.1.2.1.2.1	0.784119106699752	.	197120001	197400000	#FF0000	1	1
chr2	197400001	197680000	A.1.1.2.1.2.1.2.2.1	0.839950372208437	.	197400001	197680000	#FF0000	1	1
chr2	197680001	198040000	A.1.1.2.2.2.2.1.1.2	0.786600496277916	.	197680001	198040000	#FF0000	1	1
chr2	198040001	198400000	A.1.1.1.2.1.2.2.1.2	0.926799007444169	.	198040001	198400000	#FF0000	1	1
chr2	198400001	198560000	A.2.1.1.2.1.2.2.1.2	0.580645161290323	.	198400001	198560000	#FF9191	1	0.75
chr2	198560001	198840000	A.2.2.1.2.2.2.1.1.2	0.477667493796526	.	198560001	198840000	#FFDADA	1	0.625
chr2	198840001	199000000	B.1.1.2.2.1.1.2	0.390818858560794	.	198840001	199000000	#DADAFF	1	0.5
chr2	199000001	199160000	B.2.1.1.2.1.1.2.1	0.270471464019851	.	199000001	199160000	#4848FF	1	0.25
chr2	199160001	199920000	B.2.1.1.2.1.2.2.2.1	0.26302729528536	.	199160001	199920000	#4848FF	1	0.25
chr2	199920001	200160000	A.2.2.1.2.2.2.1.1.1	0.478908188585608	.	199920001	200160000	#FFDADA	1	0.625
chr2	200160001	200360000	A.2.1.2.2.2.1.2.2.1	0.517369727047146	.	200160001	200360000	#FF9191	1	0.75
chr2	200360001	200760000	B.2.2.1.1.2.1.1.1	0.156327543424318	.	200360001	200760000	#0000FF	1	0.125
chr2	200760001	201160000	A.2.2.1.1.1.2.1	0.502481389578164	.	200760001	201160000	#FFDADA	1	0.625
chr2	201160001	201400000	A.1.2.1.2.2.1.1.2.1.1	0.712158808933002	.	201160001	201400000	#FF4848	1	0.875
chr2	201400001	201720000	A.1.1.1.2.1.1.2.1.1.1	0.941687344913151	.	201400001	201720000	#FF0000	1	1
chr2	201720001	202040000	A.1.1.1.1.1.2.2.2.1.1.1.1	0.982630272952854	.	201720001	202040000	#FF0000	1	1
chr2	202040001	202240000	A.1.1.1.2.2.2.2.1.1.1	0.884615384615385	.	202040001	202240000	#FF0000	1	1
chr2	202240001	202480000	A.1.1.2.1.1.1.2.1.2.2	0.864764267990074	.	202240001	202480000	#FF0000	1	1
chr2	202480001	203080000	A.1.1.1.1.1.2.1.2.2	0.988833746898263	.	202480001	203080000	#FF0000	1	1
chr2	203080001	203400000	A.1.1.1.2.2.1.1.1.1.1	0.923076923076923	.	203080001	203400000	#FF0000	1	1
chr2	203400001	203720000	A.1.2.2.2.1.2.1.1	0.633995037220844	.	203400001	203720000	#FF4848	1	0.875
chr2	203720001	204360000	A.1.1.1.1.1.2.2.2.1.2	0.978908188585608	.	203720001	204360000	#FF0000	1	1
chr2	204360001	204720000	A.1.1.1.1.2.2.2.2.1	0.949131513647643	.	204360001	204720000	#FF0000	1	1
chr2	204720001	205160000	A.2.2.2.2.1.1.2.1	0.442928039702233	.	204720001	205160000	#FFDADA	1	0.625
chr2	205160001	205520000	A.1.2.1.1.1.2.2.1	0.75682382133995	.	205160001	205520000	#FF4848	1	0.875
chr2	205520001	205760000	A.1.2.2.2.2.1.1.1.1	0.629032258064516	.	205520001	205760000	#FF4848	1	0.875
chr2	205760001	206200000	A.1.2.1.1.2.1.2.1	0.749379652605459	.	205760001	206200000	#FF4848	1	0.875
chr2	206200001	206640000	A.1.1.2.2.2.2.1.2.2.2.2	0.777915632754342	.	206200001	206640000	#FF0000	1	1
chr2	206640001	206840000	A.2.1.1.1.2.1.1.2.1	0.606699751861042	.	206640001	206840000	#FF9191	1	0.75
chr2	206840001	207040000	A.1.2.1.2.2.1.1.2.2.1.2	0.707196029776675	.	206840001	207040000	#FF4848	1	0.875
chr2	207040001	207600000	B.2.1.1.2.1.2.2.2.2	0.261786600496278	.	207040001	207600000	#4848FF	1	0.25
chr2	207600001	207840000	B.1.2.1.2.1.1.1.1.1	0.354838709677419	.	207600001	207840000	#9191FF	1	0.375
chr2	207840001	208360000	A.1.1.2.2.2.1.2.1.2	0.795285359801489	.	207840001	208360000	#FF0000	1	1
chr2	208360001	208480000	A.1.2.1.2.1.1.2.2.2	0.729528535980149	.	208360001	208480000	#FF4848	1	0.875
chr2	208480001	208960000	A.1.2.1.2.1.1.1.1.2.2	0.735732009925558	.	208480001	208960000	#FF4848	1	0.875
chr2	208960001	209240000	A.2.1.2.2.2.1.2.2.2.1	0.516129032258065	.	208960001	209240000	#FF9191	1	0.75
chr2	209240001	210200000	B.2.2.2.2.1.2.1.2	0.0186104218362283	.	209240001	210200000	#0000FF	1	0.125
chr2	210200001	210440000	A.2.2.2.1.2.1.1.1	0.456575682382134	.	210200001	210440000	#FFDADA	1	0.625
chr2	210440001	210560000	B.1.2.1.2.1.1.2.2	0.349875930521092	.	210440001	210560000	#9191FF	1	0.375
chr2	210560001	210840000	B.2.2.1.1.2.1.2.1.2	0.152605459057072	.	210560001	210840000	#0000FF	1	0.125
chr2	210840001	211080000	B.1.1.1.2.1.1.1.2	0.425558312655087	.	210840001	211080000	#DADAFF	1	0.5
chr2	211080001	211280000	B.2.2.1.1.2.1.2.2.1.2	0.150124069478908	.	211080001	211280000	#0000FF	1	0.125
chr2	211280001	211560000	B.2.1.1.1.2.2.1.2	0.277915632754342	.	211280001	211560000	#4848FF	1	0.25
chr2	211560001	211880000	B.2.2.2.1.1.2.2.2.1.1	0.054590570719603	.	211560001	211880000	#0000FF	1	0.125
chr2	211880001	212040000	B.2.1.2.2.1.1.2.2.1	0.210918114143921	.	211880001	212040000	#4848FF	1	0.25
chr2	212040001	212240000	B.2.2.1.1.2.1.2.2.1.1	0.15136476426799	.	212040001	212240000	#0000FF	1	0.125
chr2	212240001	212520000	B.2.2.1.2.2.1.1.1.1	0.106699751861042	.	212240001	212520000	#0000FF	1	0.125
chr2	212520001	212920000	B.2.2.1.2.2.2.1.2.1	0.0930521091811414	.	212520001	212920000	#0000FF	1	0.125
chr2	212920001	213200000	B.2.1.2.1.1.1.1.1.1	0.248138957816377	.	212920001	213200000	#4848FF	1	0.25
chr2	213200001	213480000	B.1.1.2.1.1.2.1	0.405707196029777	.	213200001	213480000	#DADAFF	1	0.5
chr2	213480001	213760000	A.2.2.2.1.1.1.1.1	0.465260545905707	.	213480001	213760000	#FFDADA	1	0.625
chr2	213760001	214200000	A.2.1.2.1.2.2.2.1.1.2	0.533498759305211	.	213760001	214200000	#FF9191	1	0.75
chr2	214200001	214640000	B.2.1.2.2.1.1.2.1.1	0.213399503722084	.	214200001	214640000	#4848FF	1	0.25
chr2	214640001	214840000	B.1.2.1.1.1.1.1	0.373449131513648	.	214640001	214840000	#9191FF	1	0.375
chr2	214840001	215120000	A.2.2.2.1.2.1.2.1.1.2	0.452853598014888	.	214840001	215120000	#FFDADA	1	0.625
chr2	215120001	215560000	B.2.1.1.2.1.1.2.2	0.269230769230769	.	215120001	215560000	#4848FF	1	0.25
chr2	215560001	215720000	A.2.2.2.1.2.1.2.2	0.450372208436725	.	215560001	215720000	#FFDADA	1	0.625
chr2	215720001	215920000	B.1.2.2.1.2.1.1.1	0.325062034739454	.	215720001	215920000	#9191FF	1	0.375
chr2	215920001	216200000	B.1.1.2.2.1.2	0.389578163771712	.	215920001	216200000	#DADAFF	1	0.5
chr2	216200001	216760000	A.1.1.1.1.1.1.2.1.1	0.998759305210918	.	216200001	216760000	#FF0000	1	1
chr2	216760001	216960000	A.1.1.2.1.2.2.1.1.2.1	0.836228287841191	.	216760001	216960000	#FF0000	1	1
chr2	216960001	217360000	A.1.1.1.1.1.2.2.2.1.1.1.2	0.981389578163772	.	216960001	217360000	#FF0000	1	1
chr2	217360001	217520000	A.1.1.2.1.1.1.2.1.2.1	0.866004962779156	.	217360001	217520000	#FF0000	1	1
chr2	217520001	218080000	A.1.1.1.2.2.1.2.2.2.2	0.90818858560794	.	217520001	218080000	#FF0000	1	1
chr2	218080001	218400000	A.1.1.1.2.2.2.2.1.2.2	0.880893300248139	.	218080001	218400000	#FF0000	1	1
chr2	218400001	218680000	A.1.1.2.1.1.2.2.2.2.2.1	0.851116625310174	.	218400001	218680000	#FF0000	1	1
chr2	218680001	219040000	A.1.1.1.2.2.1.2.2.1.1	0.913151364764268	.	218680001	219040000	#FF0000	1	1
chr2	219040001	219520000	A.1.1.1.1.2.2.1.1.2	0.96029776674938	.	219040001	219520000	#FF0000	1	1
chr2	219520001	219760000	A.1.1.1.2.2.1.2.2.1.2.1	0.911910669975186	.	219520001	219760000	#FF0000	1	1
chr2	219760001	220240000	A.1.1.1.1.1.2.1.2.1.2	0.990074441687345	.	219760001	220240000	#FF0000	1	1
chr2	220240001	220560000	A.1.1.1.2.1.1.2.1.2.2	0.937965260545906	.	220240001	220560000	#FF0000	1	1
chr2	220560001	220800000	B.1.2.2.1.2.1.1.2	0.323821339950372	.	220560001	220800000	#9191FF	1	0.375
chr2	220800001	221000000	A.2.2.2.1.1.1.2.2.2	0.46029776674938	.	220800001	221000000	#FFDADA	1	0.625
chr2	221000001	221160000	A.2.2.1.1.1.2.2.1	0.501240694789082	.	221000001	221160000	#FFDADA	1	0.625
chr2	221160001	221320000	B.1.1.2.2.1.1.1.1	0.393300248138958	.	221160001	221320000	#DADAFF	1	0.5
chr2	221320001	221480000	A.2.2.2.1.2.1.2.1.2	0.451612903225806	.	221320001	221480000	#FFDADA	1	0.625
chr2	221480001	221920000	B.2.1.1.2.1.2.2.1	0.264267990074442	.	221480001	221920000	#4848FF	1	0.25
chr2	221920001	222160000	B.1.2.2.1.2.2.2.2.1	0.313895781637717	.	221920001	222160000	#9191FF	1	0.375
chr2	222160001	222440000	A.2.2.1.1.1.2.2.2	0.5	.	222160001	222440000	#FFDADA	1	0.625
chr2	222440001	222880000	B.2.1.2.2.1.2.1.1.2	0.204714640198511	.	222440001	222880000	#4848FF	1	0.25
chr2	222880001	223080000	B.2.2.1.2.2.1.1.2.2.1	0.102977667493797	.	222880001	223080000	#0000FF	1	0.125
chr2	223080001	223480000	B.2.2.1.1.2.1.1.2	0.155086848635236	.	223080001	223480000	#0000FF	1	0.125
chr2	223480001	223800000	A.1.2.1.2.2.2.2.2.2.2	0.681141439205955	.	223480001	223800000	#FF4848	1	0.875
chr2	223800001	224000000	A.1.2.1.2.1.1.2.1.2	0.732009925558313	.	223800001	224000000	#FF4848	1	0.875
chr2	224000001	224320000	A.1.2.2.2.2.2.2.2	0.616625310173697	.	224000001	224320000	#FF4848	1	0.875
chr2	224320001	224720000	A.1.2.1.2.1.1.2.1.1	0.733250620347395	.	224320001	224720000	#FF4848	1	0.875
chr2	224720001	224880000	A.1.1.2.2.2.2.1.2.2.1.1	0.781637717121588	.	224720001	224880000	#FF0000	1	1
chr2	224880001	225160000	A.1.1.1.2.1.1.2.1.2.1	0.939205955334988	.	224880001	225160000	#FF0000	1	1
chr2	225160001	225320000	A.1.2.1.2.2.1.1.1.1.1	0.715880893300248	.	225160001	225320000	#FF4848	1	0.875
chr2	225320001	225480000	A.1.2.1.2.1.2.2.1.1	0.719602977667494	.	225320001	225480000	#FF4848	1	0.875
chr2	225480001	225640000	A.1.2.2.2.2.2.2.1	0.617866004962779	.	225480001	225640000	#FF4848	1	0.875
chr2	225640001	226000000	A.1.2.2.1.2.1.1.1.2	0.667493796526055	.	225640001	226000000	#FF4848	1	0.875
chr2	226000001	226480000	B.2.2.1.2.2.1.1.2.2.2	0.101736972704715	.	226000001	226480000	#0000FF	1	0.125
chr2	226480001	226840000	B.1.2.2.2.1.2	0.306451612903226	.	226480001	226840000	#9191FF	1	0.375
chr2	226840001	227280000	A.2.1.1.2.2.1.1.1.2	0.570719602977667	.	226840001	227280000	#FF9191	1	0.75
chr2	227280001	227640000	A.1.2.2.1.1.2.2.2	0.672456575682382	.	227280001	227640000	#FF4848	1	0.875
chr2	227640001	227840000	A.2.1.2.1.2.2.1.2.2	0.535980148883375	.	227640001	227840000	#FF9191	1	0.75
chr2	227840001	228200000	B.1.2.1.2.1.1.2.1	0.351116625310174	.	227840001	228200000	#9191FF	1	0.375
chr2	228200001	228440000	A.2.1.1.2.1.2.1.2.2	0.583126550868486	.	228200001	228440000	#FF9191	1	0.75
chr2	228440001	228760000	B.1.1.1.2.2.2.1.1	0.415632754342432	.	228440001	228760000	#DADAFF	1	0.5
chr2	228760001	228960000	B.2.1.2.1.1.2.2.2	0.235732009925558	.	228760001	228960000	#4848FF	1	0.25
chr2	228960001	229360000	B.2.2.1.2.2.1.1.2.1	0.104218362282878	.	228960001	229360000	#0000FF	1	0.125
chr2	229360001	229480000	B.1.1.2.2.1.1.1.2	0.392059553349876	.	229360001	229480000	#DADAFF	1	0.5
chr2	229480001	230120000	B.2.1.2.1.1.1.1.1.2	0.246898263027295	.	229480001	230120000	#4848FF	1	0.25
chr2	230120001	230320000	A.2.2.2.1.2.1.2.1.1.1	0.45409429280397	.	230120001	230320000	#FFDADA	1	0.625
chr2	230320001	230640000	B.2.1.2.2.1.1.2.1.2	0.212158808933002	.	230320001	230640000	#4848FF	1	0.25
chr2	230640001	230840000	A.1.2.2.1.2.2.1.1.1.1	0.648883374689826	.	230640001	230840000	#FF4848	1	0.875
chr2	230840001	231200000	B.1.2.1.2.1.2.2.1	0.343672456575682	.	230840001	231200000	#9191FF	1	0.375
chr2	231200001	231360000	A.2.1.2.1.2.2.1.1.1.1	0.542183622828784	.	231200001	231360000	#FF9191	1	0.75
chr2	231360001	231520000	A.2.2.2.1.1.1.2.1	0.462779156327543	.	231360001	231520000	#FFDADA	1	0.625
chr2	231520001	231680000	A.1.2.1.2.2.1.1.1.2	0.713399503722084	.	231520001	231680000	#FF4848	1	0.875
chr2	231680001	231920000	A.1.2.1.2.2.1.1.1.1.2	0.714640198511166	.	231680001	231920000	#FF4848	1	0.875
chr2	231920001	232320000	A.1.1.1.1.2.2.2.1.1.1	0.952853598014888	.	231920001	232320000	#FF0000	1	1
chr2	232320001	232680000	A.1.1.1.1.2.2.2.1.1.2	0.951612903225806	.	232320001	232680000	#FF0000	1	1
chr2	232680001	233440000	A.1.1.2.1.1.2.2.2.2.2.2	0.849875930521092	.	232680001	233440000	#FF0000	1	1
chr2	233440001	233720000	A.1.1.2.2.1.1.2.1.2.1.1	0.820099255583127	.	233440001	233720000	#FF0000	1	1
chr2	233720001	233960000	A.1.2.2.2.2.1.1.1.2	0.627791563275434	.	233720001	233960000	#FF4848	1	0.875
chr2	233960001	234000000	A.2.1.2.1.1.2.1	0.557071960297767	.	233960001	234000000	#FF9191	1	0.75
chr2	234040001	234200000	A.2.1.2.1.1.2.1	0.557071960297767	.	234040001	234200000	#FF9191	1	0.75
chr2	234200001	234480000	A.2.1.1.1.2.1.1.1	0.607940446650124	.	234200001	234480000	#FF9191	1	0.75
chr2	234480001	234720000	B.2.1.1.1.2.1.1	0.285359801488834	.	234480001	234720000	#4848FF	1	0.25
chr2	234720001	235040000	A.2.1.1.1.2.2.1	0.600496277915633	.	234720001	235040000	#FF9191	1	0.75
chr2	235040001	235400000	A.1.1.2.2.1.1.2.1.2.2	0.817617866004963	.	235040001	235400000	#FF0000	1	1
chr2	235400001	236000000	A.1.1.1.2.2.2.1.2.1	0.889578163771712	.	235400001	236000000	#FF0000	1	1
chr2	236000001	236680000	A.1.1.2.1.1.1.2.2.1	0.863523573200993	.	236000001	236680000	#FF0000	1	1
chr2	236680001	237200000	A.2.1.2.1.1.2.2	0.555831265508685	.	236680001	237200000	#FF9191	1	0.75
chr2	237200001	237480000	A.2.2.1.2.1.2.1.2	0.491315136476427	.	237200001	237480000	#FFDADA	1	0.625
chr2	237480001	238000000	A.1.1.2.2.1.1.2.1.2.1.2	0.818858560794045	.	237480001	238000000	#FF0000	1	1
chr2	238000001	238320000	A.1.1.1.2.2.2.2.1.1.2	0.883374689826303	.	238000001	238320000	#FF0000	1	1
chr2	238320001	238520000	A.1.1.2.2.1.1.2.1.1	0.821339950372208	.	238320001	238520000	#FF0000	1	1
chr2	238520001	238680000	A.1.1.2.2.1.1.2.2.1	0.816377171215881	.	238520001	238680000	#FF0000	1	1
chr2	238680001	239200000	A.1.1.1.2.2.1.2.2.2.1	0.909429280397022	.	238680001	239200000	#FF0000	1	1
chr2	239200001	239800000	A.1.1.1.2.2.2.2.1.2.1	0.882133995037221	.	239200001	239800000	#FF0000	1	1
chr2	239840001	240320000	A.1.1.2.1.1.2.2.2.2.1	0.852357320099256	.	239840001	240320000	#FF0000	1	1
chr2	240320001	240880000	A.2.2.1.2.1.2.1.1	0.492555831265509	.	240320001	240880000	#FFDADA	1	0.625
chr2	240880001	241160000	A.1.2.2.2.2.1.2.1	0.62531017369727	.	240880001	241160000	#FF4848	1	0.875
chr2	241160001	241440000	A.1.2.1.1.1.2.1.1.2.1.2	0.761786600496278	.	241160001	241440000	#FF4848	1	0.875
chr2	241440001	241760000	A.1.2.1.1.1.2.1.1.2.1.1	0.76302729528536	.	241440001	241760000	#FF4848	1	0.875
chr2	241760001	242200000	A.1.1.2.1.1.2.2.1	0.857320099255583	.	241760001	242200000	#FF0000	1	1
chr2	242200001	242680000	A.1.1.1.2.2.1.2.2.1.2.2	0.910669975186104	.	242200001	242680000	#FF0000	1	1
chr2	242680001	242800000	A.1.2.1.1.2.2.1.2	0.741935483870968	.	242680001	242800000	#FF4848	1	0.875
chr2	242800001	243080000	A.1.2.1.1.1.1.1.2	0.767990074441687	.	242800001	243080000	#FF4848	1	0.875
chr3	80001	440000	B.2.2.2.2.1.2.2.2.2.1	0.0094488188976378	.	80001	440000	#0000FF	1	0.125
chr3	440001	600000	B.2.2.1.2.2.2.1.2.1	0.105511811023622	.	440001	600000	#0000FF	1	0.125
chr3	600001	880000	B.2.2.2.1.2.2.1.2.2.1	0.047244094488189	.	600001	880000	#0000FF	1	0.125
chr3	880001	1160000	B.2.2.1.1.1.1.1.1.1.1	0.190551181102362	.	880001	1160000	#0000FF	1	0.125
chr3	1160001	1320000	B.1.2.2.2.2.1	0.303937007874016	.	1160001	1320000	#9191FF	1	0.375
chr3	1320001	1840000	B.2.2.2.1.2.1.2.2.1	0.0551181102362205	.	1320001	1840000	#0000FF	1	0.125
chr3	1840001	2240000	B.2.2.1.2.2.2.1.1.2.1.2	0.108661417322835	.	1840001	2240000	#0000FF	1	0.125
chr3	2240001	2720000	B.2.2.2.1.2.2.1.1.2	0.0503937007874016	.	2240001	2720000	#0000FF	1	0.125
chr3	2720001	3240000	B.2.2.1.1.1.1.1.1.2	0.18740157480315	.	2720001	3240000	#0000FF	1	0.125
chr3	3240001	3680000	B.2.2.2.1.2.1.1.2.2.2	0.0582677165354331	.	3240001	3680000	#0000FF	1	0.125
chr3	3680001	3880000	B.2.2.1.1.1.1.1.1.1.2	0.188976377952756	.	3680001	3880000	#0000FF	1	0.125
chr3	3880001	4320000	B.2.2.1.2.2.1.2.2.2	0.11496062992126	.	3880001	4320000	#0000FF	1	0.125
chr3	4320001	4560000	A.2.2.1.2.2.2.1.2	0.453543307086614	.	4320001	4560000	#FFDADA	1	0.625
chr3	4560001	4760000	A.2.2.2.2.1.2.1.2	0.433070866141732	.	4560001	4760000	#FFDADA	1	0.625
chr3	4760001	5080000	A.1.1.2.1.1.1.2.2	0.858267716535433	.	4760001	5080000	#FF0000	1	1
chr3	5080001	5240000	A.1.2.2.1.1.2.1.2	0.656692913385827	.	5080001	5240000	#FF4848	1	0.875
chr3	5240001	5560000	B.2.2.1.2.2.2.1.2.2	0.103937007874016	.	5240001	5560000	#0000FF	1	0.125
chr3	5600001	6160000	B.2.2.1.2.2.2.1.2.2	0.103937007874016	.	5600001	6160000	#0000FF	1	0.125
chr3	6200001	6240000	B.2.2.1.2.2.2.1.2.2	0.103937007874016	.	6200001	6240000	#0000FF	1	0.125
chr3	6240001	6280000	B.2.1.2.2.1.2.2.1.1	0.203149606299213	.	6240001	6280000	#4848FF	1	0.25
chr3	6320001	6480000	B.2.1.2.2.1.2.2.1.1	0.203149606299213	.	6320001	6480000	#4848FF	1	0.25
chr3	6560001	6680000	B.2.1.2.2.1.1.2.2.1.2	0.209448818897638	.	6560001	6680000	#4848FF	1	0.25
chr3	6720001	6760000	B.2.1.2.2.1.1.2.2.1.2	0.209448818897638	.	6720001	6760000	#4848FF	1	0.25
chr3	6760001	6800000	B.2.2.2.2.1.2.1.2	0.0173228346456693	.	6760001	6800000	#0000FF	1	0.125
chr3	6840001	7800000	B.2.2.2.2.1.2.1.2	0.0173228346456693	.	6840001	7800000	#0000FF	1	0.125
chr3	7800001	8160000	B.2.2.2.1.2.1.1.1.1	0.0645669291338583	.	7800001	8160000	#0000FF	1	0.125
chr3	8160001	8480000	B.1.2.2.1.2.2.1.1.2	0.318110236220472	.	8160001	8480000	#9191FF	1	0.375
chr3	8480001	8760000	A.1.2.1.2.1.1.1.2	0.705511811023622	.	8480001	8760000	#FF4848	1	0.875
chr3	8760001	9000000	A.1.1.1.2.2.2.2.1.2.2.2	0.870866141732283	.	8760001	9000000	#FF0000	1	1
chr3	9000001	9400000	A.1.2.1.1.1.1.2.1.1	0.735433070866142	.	9000001	9400000	#FF4848	1	0.875
chr3	9400001	9520000	A.1.1.2.1.2.2.1.2.2	0.801574803149606	.	9400001	9520000	#FF0000	1	1
chr3	9520001	9720000	A.1.2.2.2.2.2.2.1.1.1	0.607874015748031	.	9520001	9720000	#FF4848	1	0.875
chr3	9720001	10360000	A.1.1.1.1.1.2.1.1.1	0.996850393700787	.	9720001	10360000	#FF0000	1	1
chr3	10360001	10840000	A.2.2.2.1.1.2.2	0.447244094488189	.	10360001	10840000	#FFDADA	1	0.625
chr3	10840001	11120000	B.1.1.1.1.1	0.420472440944882	.	10840001	11120000	#DADAFF	1	0.5
chr3	11120001	11440000	A.1.1.2.1.1.2.1.2.1.2	0.853543307086614	.	11120001	11440000	#FF0000	1	1
chr3	11440001	11880000	A.1.1.1.2.2.2.2.1.2.1.2.1	0.877165354330709	.	11440001	11880000	#FF0000	1	1
chr3	11880001	12160000	B.2.1.2.1.1.1.1.2.2	0.244094488188976	.	11880001	12160000	#4848FF	1	0.25
chr3	12160001	12320000	A.2.2.1.1.2.2.1	0.47244094488189	.	12160001	12320000	#FFDADA	1	0.625
chr3	12320001	12520000	A.2.2.2.1.1.2.1	0.448818897637795	.	12320001	12520000	#FFDADA	1	0.625
chr3	12520001	12880000	A.1.1.1.2.2.2.2.1.2.1.2.2	0.875590551181102	.	12520001	12880000	#FF0000	1	1
chr3	12880001	13080000	A.1.1.2.2.2.1.1.1.2	0.751181102362205	.	12880001	13080000	#FF0000	1	1
chr3	13080001	13520000	A.2.1.1.2.1.1.1.1.1	0.565354330708661	.	13080001	13520000	#FF9191	1	0.75
chr3	13520001	13680000	A.1.2.1.1.1.1.2.2.1	0.732283464566929	.	13520001	13680000	#FF4848	1	0.875
chr3	13680001	13960000	B.1.2.1.2.1.2	0.343307086614173	.	13680001	13960000	#9191FF	1	0.375
chr3	13960001	14160000	B.2.1.2.1.1.1.1.2.1	0.245669291338583	.	13960001	14160000	#4848FF	1	0.25
chr3	14160001	14520000	A.1.1.2.1.1.2.1.2.1.1	0.85511811023622	.	14160001	14520000	#FF0000	1	1
chr3	14520001	14720000	A.1.2.1.1.1.2.2.1	0.722834645669291	.	14520001	14720000	#FF4848	1	0.875
chr3	14720001	14960000	A.2.1.1.1.1.2.2.2	0.596850393700787	.	14720001	14960000	#FF9191	1	0.75
chr3	14960001	15280000	A.1.1.1.2.1.1.2.2.1.2.2	0.916535433070866	.	14960001	15280000	#FF0000	1	1
chr3	15280001	15440000	A.1.1.1.2.1.1.2.1.1.2.2.2	0.92755905511811	.	15280001	15440000	#FF0000	1	1
chr3	15440001	15640000	A.1.1.1.2.1.2.1.2	0.910236220472441	.	15440001	15640000	#FF0000	1	1
chr3	15640001	15840000	A.1.1.1.2.1.1.2.1.1.2.2.1	0.929133858267717	.	15640001	15840000	#FF0000	1	1
chr3	15840001	16080000	A.1.1.1.2.1.1.2.1.1.2.1	0.930708661417323	.	15840001	16080000	#FF0000	1	1
chr3	16080001	16280000	A.1.1.1.1.2.2.1.2.2.2	0.954330708661417	.	16080001	16280000	#FF0000	1	1
chr3	16280001	16600000	A.1.1.1.1.2.1.1.2.2.1	0.971653543307087	.	16280001	16600000	#FF0000	1	1
chr3	16600001	16960000	A.1.2.1.1.1.1.2.2.2.1	0.730708661417323	.	16600001	16960000	#FF4848	1	0.875
chr3	16960001	17280000	A.1.2.2.1.1.2.2.2	0.647244094488189	.	16960001	17280000	#FF4848	1	0.875
chr3	17280001	17480000	A.2.1.1.2.2.2.1.1	0.546456692913386	.	17280001	17480000	#FF9191	1	0.75
chr3	17480001	17880000	A.2.1.1.1.2.1.2.1.1.2	0.584251968503937	.	17480001	17880000	#FF9191	1	0.75
chr3	17880001	18080000	B.1.1.2.2.2.2.2.1	0.368503937007874	.	17880001	18080000	#DADAFF	1	0.5
chr3	18080001	18240000	A.2.2.1.2.2.2.1.1	0.45511811023622	.	18080001	18240000	#FFDADA	1	0.625
chr3	18240001	18480000	B.1.1.2.2.2.2.2.2	0.366929133858268	.	18240001	18480000	#DADAFF	1	0.5
chr3	18480001	18840000	B.2.2.2.1.2.1.1.1.2	0.062992125984252	.	18480001	18840000	#0000FF	1	0.125
chr3	18840001	18960000	B.2.2.2.1.2.2.1.1.1	0.0519685039370079	.	18840001	18960000	#0000FF	1	0.125
chr3	19000001	19120000	B.2.2.2.1.2.2.1.1.1	0.0519685039370079	.	19000001	19120000	#0000FF	1	0.125
chr3	19160001	19280000	B.2.2.2.1.2.2.1.1.1	0.0519685039370079	.	19160001	19280000	#0000FF	1	0.125
chr3	19280001	19920000	B.2.2.2.2.1.2.2.2.1.1	0.0125984251968504	.	19280001	19920000	#0000FF	1	0.125
chr3	19920001	20240000	A.2.2.2.2.1.2.1.1.1	0.436220472440945	.	19920001	20240000	#FFDADA	1	0.625
chr3	20240001	20560000	B.2.1.2.2.1.2.1.1	0.206299212598425	.	20240001	20560000	#4848FF	1	0.25
chr3	20560001	20760000	A.2.2.1.1.2.1	0.474015748031496	.	20560001	20760000	#FFDADA	1	0.625
chr3	20760001	21000000	B.1.1.2.2.2.1.2	0.373228346456693	.	20760001	21000000	#DADAFF	1	0.5
chr3	21000001	21200000	A.2.2.1.1.2.2.2	0.470866141732283	.	21000001	21200000	#FFDADA	1	0.625
chr3	21200001	21480000	A.1.2.2.1.1.2.2.1.2.1	0.650393700787402	.	21200001	21480000	#FF4848	1	0.875
chr3	21480001	21640000	A.2.1.2.1.1.1.1.2	0.535433070866142	.	21480001	21640000	#FF9191	1	0.75
chr3	21640001	21800000	A.2.1.1.1.2.1.2.1.2.2	0.581102362204724	.	21640001	21800000	#FF9191	1	0.75
chr3	21800001	22000000	A.2.2.2.2.1.2.1.1.2	0.434645669291339	.	21800001	22000000	#FFDADA	1	0.625
chr3	22000001	22200000	B.2.1.2.1.1.1.1.1.1.1	0.251968503937008	.	22000001	22200000	#4848FF	1	0.25
chr3	22200001	22440000	B.2.1.2.1.1.1.1.1.2.2	0.247244094488189	.	22200001	22440000	#4848FF	1	0.25
chr3	22440001	22680000	B.2.2.1.1.1.2.2.1.2.2	0.168503937007874	.	22440001	22680000	#0000FF	1	0.125
chr3	22680001	22760000	B.2.1.2.2.1.1.2.2.1.1	0.211023622047244	.	22680001	22760000	#4848FF	1	0.25
chr3	22760001	23000000	B.2.2.1.1.1.2.2.1.1	0.171653543307087	.	22760001	23000000	#0000FF	1	0.125
chr3	23000001	23200000	B.1.2.2.1.2.2.1.1.1	0.319685039370079	.	23000001	23200000	#9191FF	1	0.375
chr3	23200001	23480000	A.2.1.2.2.2.2.2.1.2.1	0.486614173228346	.	23200001	23480000	#FF9191	1	0.75
chr3	23480001	23680000	A.2.1.1.2.2.2.1.2	0.544881889763779	.	23480001	23680000	#FF9191	1	0.75
chr3	23680001	23920000	A.1.2.1.2.2.2.1.2.1	0.675590551181102	.	23680001	23920000	#FF4848	1	0.875
chr3	23920001	24280000	A.1.1.2.2.1.2.1.1.1.1	0.771653543307087	.	23920001	24280000	#FF0000	1	1
chr3	24280001	24720000	A.1.2.2.1.1.2.1.1	0.658267716535433	.	24280001	24720000	#FF4848	1	0.875
chr3	24720001	25120000	B.2.2.1.1.1.1.2.2.1	0.182677165354331	.	24720001	25120000	#0000FF	1	0.125
chr3	25120001	25440000	B.2.2.2.1.2.1.1.2.2.1	0.0598425196850394	.	25120001	25440000	#0000FF	1	0.125
chr3	25440001	25680000	B.1.2.2.1.2.2.1.2	0.316535433070866	.	25440001	25680000	#9191FF	1	0.375
chr3	25680001	25880000	B.1.1.2.2.2.1.1.2.1	0.376377952755906	.	25680001	25880000	#DADAFF	1	0.5
chr3	25880001	26320000	B.2.2.2.1.2.2.1.2.2.2	0.0456692913385827	.	25880001	26320000	#0000FF	1	0.125
chr3	26320001	26400000	B.2.2.2.2.1.2.2.2.1.2	0.0110236220472441	.	26320001	26400000	#0000FF	1	0.125
chr3	26440001	26880000	B.2.2.2.2.1.2.2.2.1.2	0.0110236220472441	.	26440001	26880000	#0000FF	1	0.125
chr3	26880001	27120000	B.2.2.1.2.2.2.1.1.1.2	0.111811023622047	.	26880001	27120000	#0000FF	1	0.125
chr3	27120001	27360000	A.2.2.2.2.1.2.2	0.431496062992126	.	27120001	27360000	#FFDADA	1	0.625
chr3	27360001	27720000	A.1.1.2.2.1.2.1.2.2	0.765354330708661	.	27360001	27720000	#FF0000	1	1
chr3	27720001	27960000	B.2.1.1.1.1.2.1	0.294488188976378	.	27720001	27960000	#4848FF	1	0.25
chr3	27960001	28120000	B.2.1.2.1.1.1.1.1.2.1	0.248818897637795	.	27960001	28120000	#4848FF	1	0.25
chr3	28120001	28280000	B.2.1.2.2.1.2.2.1.2	0.201574803149606	.	28120001	28280000	#4848FF	1	0.25
chr3	28280001	28400000	B.1.1.1.2.2.1.1.2.2	0.403149606299213	.	28280001	28400000	#DADAFF	1	0.5
chr3	28400001	28880000	B.2.1.2.1.1.1.1.1.1.2	0.250393700787402	.	28400001	28880000	#4848FF	1	0.25
chr3	28880001	29160000	A.2.1.1.2.1.1.1.1.2	0.563779527559055	.	28880001	29160000	#FF9191	1	0.75
chr3	29160001	29320000	A.1.2.1.2.2.2.1.1.2	0.677165354330709	.	29160001	29320000	#FF4848	1	0.875
chr3	29320001	29720000	A.1.1.2.2.1.1.2.1.1.2.1	0.785826771653543	.	29320001	29720000	#FF0000	1	1
chr3	29720001	30040000	A.1.1.2.2.2.1.2.1.2	0.74488188976378	.	29720001	30040000	#FF0000	1	1
chr3	30040001	30280000	A.1.1.1.2.2.2.1.2.1.1	0.891338582677165	.	30040001	30280000	#FF0000	1	1
chr3	30280001	30720000	A.1.1.1.1.1.2.2.2.1.1	0.982677165354331	.	30280001	30720000	#FF0000	1	1
chr3	30720001	31000000	A.1.1.2.1.2.2.1.1.1.2	0.809448818897638	.	30720001	31000000	#FF0000	1	1
chr3	31000001	31240000	A.1.1.1.2.1.1.2.2.1.2.1.1	0.919685039370079	.	31000001	31240000	#FF0000	1	1
chr3	31240001	31680000	A.1.1.2.1.2.1.2.1.2.2	0.820472440944882	.	31240001	31680000	#FF0000	1	1
chr3	31680001	31840000	A.1.2.2.2.1.2.2.1	0.626771653543307	.	31680001	31840000	#FF4848	1	0.875
chr3	31840001	32040000	A.1.2.2.2.2.2.2.1.2	0.604724409448819	.	31840001	32040000	#FF4848	1	0.875
chr3	32040001	32240000	A.2.1.2.1.2.1.2.1	0.51496062992126	.	32040001	32240000	#FF9191	1	0.75
chr3	32240001	32440000	A.2.1.2.1.2.1.2.2	0.513385826771654	.	32240001	32440000	#FF9191	1	0.75
chr3	32440001	32600000	A.1.2.1.1.1.1.2.1.2	0.733858267716535	.	32440001	32600000	#FF4848	1	0.875
chr3	32600001	32720000	A.1.2.2.2.2.2.2.1.1.2	0.606299212598425	.	32600001	32720000	#FF4848	1	0.875
chr3	32720001	33200000	A.1.1.2.1.2.1.2.2.2	0.81259842519685	.	32720001	33200000	#FF0000	1	1
chr3	33200001	33400000	A.2.1.1.1.1.2.2.1	0.598425196850394	.	33200001	33400000	#FF9191	1	0.75
chr3	33400001	33880000	A.1.1.1.2.2.2.2.1.2.2.1.1	0.874015748031496	.	33400001	33880000	#FF0000	1	1
chr3	33880001	34120000	B.1.1.1.2.2.1.1.2.1	0.404724409448819	.	33880001	34120000	#DADAFF	1	0.5
chr3	34120001	34320000	B.2.1.2.1.1.2.1.2.2.1	0.234645669291339	.	34120001	34320000	#4848FF	1	0.25
chr3	34320001	34680000	B.2.2.2.1.2.2.1.2.1	0.0488188976377953	.	34320001	34680000	#0000FF	1	0.125
chr3	34680001	34800000	B.2.1.2.2.1.1.2.2.2	0.207874015748031	.	34680001	34800000	#4848FF	1	0.25
chr3	34800001	35040000	B.2.2.2.1.2.1.1.2.1	0.0614173228346457	.	34800001	35040000	#0000FF	1	0.125
chr3	35040001	35920000	B.2.2.2.2.1.2.2.2.2.2	0.0078740157480315	.	35040001	35920000	#0000FF	1	0.125
chr3	35920001	36160000	B.2.1.2.1.1.2.1.2.2.2	0.233070866141732	.	35920001	36160000	#4848FF	1	0.25
chr3	36160001	36400000	B.1.1.1.2.2.1.1.1.1	0.407874015748032	.	36160001	36400000	#DADAFF	1	0.5
chr3	36400001	36560000	A.2.1.1.1.2.2.2	0.566929133858268	.	36400001	36560000	#FF9191	1	0.75
chr3	36560001	37040000	A.1.2.2.1.2.1.2.2	0.634645669291339	.	36560001	37040000	#FF4848	1	0.875
chr3	37040001	37440000	A.1.1.1.1.2.1.1.2.1.1	0.974803149606299	.	37040001	37440000	#FF0000	1	1
chr3	37440001	37880000	A.2.2.2.1.2.2	0.44251968503937	.	37440001	37880000	#FFDADA	1	0.625
chr3	37880001	38160000	A.1.1.2.2.1.1.2.1.2.1	0.782677165354331	.	37880001	38160000	#FF0000	1	1
chr3	38160001	38320000	A.1.1.2.2.1.1.2.1.1.1	0.78740157480315	.	38160001	38320000	#FF0000	1	1
chr3	38320001	38560000	A.1.2.1.2.2.2.1.2.2	0.674015748031496	.	38320001	38560000	#FF4848	1	0.875
chr3	38560001	38720000	B.1.2.1.1.1.2.1	0.363779527559055	.	38560001	38720000	#9191FF	1	0.375
chr3	38720001	39080000	B.2.1.2.2.1.1.1.1.2	0.217322834645669	.	38720001	39080000	#4848FF	1	0.25
chr3	39080001	39320000	A.2.1.1.1.2.1.2.1.1.1	0.585826771653543	.	39080001	39320000	#FF9191	1	0.75
chr3	39320001	39480000	B.1.1.2.2.2.1.1.2.2	0.374803149606299	.	39320001	39480000	#DADAFF	1	0.5
chr3	39480001	39680000	B.2.1.2.1.1.2.1.2.1	0.236220472440945	.	39480001	39680000	#4848FF	1	0.25
chr3	39680001	40040000	B.2.1.2.2.1.1.1.2.2	0.214173228346457	.	39680001	40040000	#4848FF	1	0.25
chr3	40040001	40200000	A.2.2.1.2.2.2.2	0.451968503937008	.	40040001	40200000	#FFDADA	1	0.625
chr3	40200001	40480000	B.2.1.1.2.1.1.1	0.267716535433071	.	40200001	40480000	#4848FF	1	0.25
chr3	40480001	40600000	A.2.1.2.2.2.2.2.1.2.2	0.48503937007874	.	40480001	40600000	#FF9191	1	0.75
chr3	40600001	41040000	B.2.2.1.2.2.2.1.1.2.1.1	0.110236220472441	.	40600001	41040000	#0000FF	1	0.125
chr3	41040001	41200000	B.2.2.1.1.1.2.2.1.2.1	0.17007874015748	.	41040001	41200000	#0000FF	1	0.125
chr3	41200001	41360000	B.1.1.2.2.2.1.1.1	0.377952755905512	.	41200001	41360000	#DADAFF	1	0.5
chr3	41360001	41680000	B.2.1.2.1.1.2.1.1.2	0.237795275590551	.	41360001	41680000	#4848FF	1	0.25
chr3	41680001	41960000	B.1.1.1.2.2.1.2	0.401574803149606	.	41680001	41960000	#DADAFF	1	0.5
chr3	41960001	42280000	A.1.1.2.2.1.1.2.2.1	0.779527559055118	.	41960001	42280000	#FF0000	1	1
chr3	42280001	42600000	B.1.1.2.1.1.2	0.392125984251968	.	42280001	42600000	#DADAFF	1	0.5
chr3	42600001	42880000	A.1.1.1.2.2.2.2.1.2.2.1.2	0.87244094488189	.	42600001	42880000	#FF0000	1	1
chr3	42880001	43200000	A.1.2.2.2.2.2.2.2	0.603149606299213	.	42880001	43200000	#FF4848	1	0.875
chr3	43200001	43600000	A.1.1.2.2.2.1.2.1.1.1	0.748031496062992	.	43200001	43600000	#FF0000	1	1
chr3	43600001	43800000	A.1.1.2.2.2.1.2.1.1.2	0.746456692913386	.	43600001	43800000	#FF0000	1	1
chr3	43800001	44160000	A.2.1.1.2.1.1.1.2	0.562204724409449	.	43800001	44160000	#FF9191	1	0.75
chr3	44160001	44360000	B.1.1.1.1.2	0.418897637795276	.	44160001	44360000	#DADAFF	1	0.5
chr3	44360001	44520000	A.2.1.1.2.1.2.2.2	0.555905511811024	.	44360001	44520000	#FF9191	1	0.75
chr3	44520001	45040000	A.1.1.2.1.2.2.1.2.1.1	0.806299212598425	.	44520001	45040000	#FF0000	1	1
chr3	45040001	45280000	A.1.1.1.2.1.1.2.2.1.2.1.2	0.918110236220472	.	45040001	45280000	#FF0000	1	1
chr3	45280001	45560000	A.1.1.2.1.2.2.1.2.1.2.2	0.803149606299213	.	45280001	45560000	#FF0000	1	1
chr3	45560001	45760000	A.1.1.2.1.2.1.2.1.2.1.2	0.822047244094488	.	45560001	45760000	#FF0000	1	1
chr3	45760001	46160000	A.1.2.1.1.1.2.2.2	0.721259842519685	.	45760001	46160000	#FF4848	1	0.875
chr3	46160001	46480000	B.1.1.2.1.1.1.2	0.393700787401575	.	46160001	46480000	#DADAFF	1	0.5
chr3	46480001	46720000	A.1.1.2.1.2.2.1.2.1.2.1	0.804724409448819	.	46480001	46720000	#FF0000	1	1
chr3	46720001	46920000	A.1.2.1.1.2.2.2.2.2	0.708661417322835	.	46720001	46920000	#FF4848	1	0.875
chr3	46920001	47440000	A.1.1.1.2.1.1.1.1.2.1	0.943307086614173	.	46920001	47440000	#FF0000	1	1
chr3	47440001	47880000	A.1.1.2.1.2.1.1.2.1.1.2	0.833070866141732	.	47440001	47880000	#FF0000	1	1
chr3	47880001	48000000	A.1.1.2.1.2.1.1.2.1.2	0.831496062992126	.	47880001	48000000	#FF0000	1	1
chr3	48040001	48080000	A.1.1.2.1.2.1.1.2.1.2	0.831496062992126	.	48040001	48080000	#FF0000	1	1
chr3	48120001	48240000	A.1.1.2.1.2.1.1.2.1.2	0.831496062992126	.	48120001	48240000	#FF0000	1	1
chr3	48280001	48440000	A.1.2.1.1.2.2.1.2	0.713385826771654	.	48280001	48440000	#FF4848	1	0.875
chr3	48520001	48560000	A.1.1.2.1.2.1.1.2.1.1.1	0.834645669291339	.	48520001	48560000	#FF0000	1	1
chr3	48680001	49000000	A.1.1.2.1.2.1.1.2.1.1.1	0.834645669291339	.	48680001	49000000	#FF0000	1	1
chr3	49040001	49080000	A.1.1.2.1.2.1.1.2.1.1.1	0.834645669291339	.	49040001	49080000	#FF0000	1	1
chr3	49200001	49520000	A.1.1.1.2.1.2.2	0.908661417322835	.	49200001	49520000	#FF0000	1	1
chr3	49520001	49680000	A.1.1.1.1.2.2.2.1.2	0.951181102362205	.	49520001	49680000	#FF0000	1	1
chr3	49720001	50160000	A.1.1.1.1.2.2.2.1.2	0.951181102362205	.	49720001	50160000	#FF0000	1	1
chr3	50160001	50400000	A.1.1.1.1.2.2.1.1.2	0.962204724409449	.	50160001	50400000	#FF0000	1	1
chr3	50400001	50680000	A.1.1.2.1.1.2.1.1	0.856692913385827	.	50400001	50680000	#FF0000	1	1
chr3	50680001	51440000	B.2.2.1.2.2.2.1.1.2.2	0.107086614173228	.	50680001	51440000	#0000FF	1	0.125
chr3	51440001	51720000	A.1.1.2.2.1.2.1.1.2	0.768503937007874	.	51440001	51720000	#FF0000	1	1
chr3	51720001	51960000	B.1.1.2.1.1.1.1	0.395275590551181	.	51720001	51960000	#DADAFF	1	0.5
chr3	51960001	52240000	A.1.1.1.1.1.2.2.2.2.2	0.977952755905512	.	51960001	52240000	#FF0000	1	1
chr3	52240001	52440000	A.1.1.1.1.2.2.2.2	0.949606299212598	.	52240001	52440000	#FF0000	1	1
chr3	52440001	52760000	A.1.1.1.1.1.2.2.1.2.2	0.984251968503937	.	52440001	52760000	#FF0000	1	1
chr3	52760001	53360000	A.1.1.1.1.1.2.1.2.1	0.992125984251969	.	52760001	53360000	#FF0000	1	1
chr3	53360001	53760000	B.2.1.2.2.1.1.1.1.1	0.218897637795276	.	53360001	53760000	#4848FF	1	0.25
chr3	53760001	53960000	A.2.1.2.2.2.2.1	0.489763779527559	.	53760001	53960000	#FF9191	1	0.75
chr3	53960001	54240000	B.2.2.1.2.2.1.1.2.2	0.121259842519685	.	53960001	54240000	#0000FF	1	0.125
chr3	54240001	54400000	B.2.2.1.2.2.1.2.2.1	0.116535433070866	.	54240001	54400000	#0000FF	1	0.125
chr3	54400001	54520000	B.2.1.2.2.1.1.2.1	0.21259842519685	.	54400001	54520000	#4848FF	1	0.25
chr3	54520001	54880000	B.2.2.1.1.1.1.2.2.2	0.181102362204724	.	54520001	54880000	#0000FF	1	0.125
chr3	54880001	55200000	A.1.2.1.2.2.1.1.2.1	0.689763779527559	.	54880001	55200000	#FF4848	1	0.875
chr3	55200001	55520000	A.1.1.2.2.1.2.1.2.1	0.766929133858268	.	55200001	55520000	#FF0000	1	1
chr3	55520001	55800000	A.2.1.1.2.2.2.2.1.1	0.543307086614173	.	55520001	55800000	#FF9191	1	0.75
chr3	55800001	56360000	B.2.2.1.1.1.2.1.2.2	0.173228346456693	.	55800001	56360000	#0000FF	1	0.125
chr3	56360001	56600000	B.2.2.1.1.1.2.1.2.1.1.2	0.176377952755906	.	56360001	56600000	#0000FF	1	0.125
chr3	56600001	57040000	A.1.1.2.1.1.2.1.2.2	0.851968503937008	.	56600001	57040000	#FF0000	1	1
chr3	57040001	57280000	A.1.1.2.2.1.1.2.1.2.2	0.781102362204724	.	57040001	57280000	#FF0000	1	1
chr3	57280001	57560000	A.2.1.2.1.2.1.1	0.516535433070866	.	57280001	57560000	#FF9191	1	0.75
chr3	57560001	57880000	A.1.1.1.1.1.2.2.2.2.1	0.979527559055118	.	57560001	57880000	#FF0000	1	1
chr3	57880001	58160000	A.1.1.1.1.1.2.2.2.1.2	0.981102362204724	.	57880001	58160000	#FF0000	1	1
chr3	58160001	58520000	A.1.1.1.1.2.1.1.2.2.2	0.97007874015748	.	58160001	58520000	#FF0000	1	1
chr3	58520001	58640000	A.1.2.2.1.1.2.2.1.1.2.2	0.651968503937008	.	58520001	58640000	#FF4848	1	0.875
chr3	58640001	58800000	B.1.2.2.1.2.1.1.2	0.324409448818898	.	58640001	58800000	#9191FF	1	0.375
chr3	58800001	59240000	A.2.2.1.2.2.1.2	0.456692913385827	.	58800001	59240000	#FFDADA	1	0.625
chr3	59240001	59400000	A.2.1.1.2.2.2.2.1.2	0.541732283464567	.	59240001	59400000	#FF9191	1	0.75
chr3	59400001	59560000	A.2.1.1.1.2.1.2.1.2.1	0.582677165354331	.	59400001	59560000	#FF9191	1	0.75
chr3	59560001	59840000	B.1.1.1.2.2.1.1.1.2	0.406299212598425	.	59560001	59840000	#DADAFF	1	0.5
chr3	59840001	60360000	B.2.2.1.2.2.1.2.1.1	0.119685039370079	.	59840001	60360000	#0000FF	1	0.125
chr3	60360001	60520000	B.2.1.2.2.1.2.1.2	0.204724409448819	.	60360001	60520000	#4848FF	1	0.25
chr3	60520001	60800000	B.1.2.2.1.2.1.1.1	0.325984251968504	.	60520001	60800000	#9191FF	1	0.375
chr3	60800001	61000000	B.2.1.2.1.1.2.2.1	0.231496062992126	.	60800001	61000000	#4848FF	1	0.25
chr3	61000001	61560000	B.2.2.1.2.2.1.1.1	0.125984251968504	.	61000001	61560000	#0000FF	1	0.125
chr3	61560001	61720000	A.1.2.2.1.1.2.2.1.1.2.1	0.653543307086614	.	61560001	61720000	#FF4848	1	0.875
chr3	61720001	62200000	A.1.2.2.1.1.2.2.1.1.1	0.65511811023622	.	61720001	62200000	#FF4848	1	0.875
chr3	62200001	62520000	B.1.1.2.2.2.2.1.2	0.37007874015748	.	62200001	62520000	#DADAFF	1	0.5
chr3	62520001	62640000	A.2.1.2.2.2.2.2.2	0.483464566929134	.	62520001	62640000	#FF9191	1	0.75
chr3	62640001	63120000	B.1.2.2.1.2.1.2.2	0.321259842519685	.	62640001	63120000	#9191FF	1	0.375
chr3	63120001	63280000	B.1.2.2.2.2.2.2	0.300787401574803	.	63120001	63280000	#9191FF	1	0.375
chr3	63280001	63560000	B.1.2.1.2.1.1.2	0.34488188976378	.	63280001	63560000	#9191FF	1	0.375
chr3	63560001	63840000	A.2.1.2.1.1.1.2.1	0.533858267716535	.	63560001	63840000	#FF9191	1	0.75
chr3	63840001	64480000	A.1.1.1.1.2.1.1.2.1.2	0.973228346456693	.	63840001	64480000	#FF0000	1	1
chr3	64480001	64720000	A.2.2.1.2.2.1.1	0.458267716535433	.	64480001	64720000	#FFDADA	1	0.625
chr3	64720001	64960000	B.2.1.1.1.1.1.2	0.296062992125984	.	64720001	64960000	#4848FF	1	0.25
chr3	64960001	65160000	B.1.2.2.1.2.1.2.1	0.322834645669291	.	64960001	65160000	#9191FF	1	0.375
chr3	65160001	65360000	B.1.2.1.2.1.1.1	0.346456692913386	.	65160001	65360000	#9191FF	1	0.375
chr3	65360001	65760000	A.1.2.1.2.2.2.1.1.1	0.678740157480315	.	65360001	65760000	#FF4848	1	0.875
chr3	65760001	66160000	A.1.1.1.2.2.2.2.1.2.1.1	0.878740157480315	.	65760001	66160000	#FF0000	1	1
chr3	66280001	66560000	A.2.1.1.2.2.2.2.2	0.540157480314961	.	66280001	66560000	#FF9191	1	0.75
chr3	66560001	66920000	B.2.1.1.1.1.1.1.1	0.299212598425197	.	66560001	66920000	#4848FF	1	0.25
chr3	66920001	67160000	B.2.1.2.1.1.2.1.1.1	0.239370078740157	.	66920001	67160000	#4848FF	1	0.25
chr3	67160001	67440000	B.2.2.1.2.2.2.1.1.1.1	0.113385826771654	.	67160001	67440000	#0000FF	1	0.125
chr3	67440001	67720000	A.2.1.2.2.2.2.2.1.1	0.488188976377953	.	67440001	67720000	#FF9191	1	0.75
chr3	67720001	69040000	B.2.2.2.2.2.1.2.1	0.0047244094488189	.	67720001	69040000	#0000FF	1	0.125
chr3	69040001	69160000	A.1.2.2.1.2.1.2.1	0.636220472440945	.	69040001	69160000	#FF4848	1	0.875
chr3	69160001	69520000	B.1.2.1.1.1.2.2	0.362204724409449	.	69160001	69520000	#9191FF	1	0.375
chr3	69520001	69720000	B.2.2.1.2.2.1.1.2.1.1	0.124409448818898	.	69520001	69720000	#0000FF	1	0.125
chr3	69720001	69920000	A.2.2.2.2.1.1.1	0.440944881889764	.	69720001	69920000	#FFDADA	1	0.625
chr3	69920001	70560000	B.2.2.2.1.2.1.2.2.2	0.0535433070866142	.	69920001	70560000	#0000FF	1	0.125
chr3	70560001	70760000	B.1.2.1.1.1.1	0.365354330708661	.	70560001	70760000	#9191FF	1	0.375
chr3	70760001	71040000	A.1.2.1.2.1.2.2	0.697637795275591	.	70760001	71040000	#FF4848	1	0.875
chr3	71040001	71640000	A.1.1.1.2.2.1.1.1	0.907086614173228	.	71040001	71640000	#FF0000	1	1
chr3	71640001	71920000	A.1.2.1.1.1.1.2.2.2.2	0.729133858267716	.	71640001	71920000	#FF4848	1	0.875
chr3	71920001	72280000	A.1.1.1.2.1.1.1.1.2.2	0.941732283464567	.	71920001	72280000	#FF0000	1	1
chr3	72280001	72520000	A.1.1.2.1.2.1.2.1.2.1.1	0.823622047244094	.	72280001	72520000	#FF0000	1	1
chr3	72520001	72920000	A.1.1.1.2.1.1.2.2.1.1	0.921259842519685	.	72520001	72920000	#FF0000	1	1
chr3	72920001	73120000	A.1.1.1.2.2.2.1.1.1.1	0.897637795275591	.	72920001	73120000	#FF0000	1	1
chr3	73120001	73480000	A.1.1.2.2.1.1.2.1.1.2.2	0.784251968503937	.	73120001	73480000	#FF0000	1	1
chr3	73480001	73920000	A.1.1.2.2.1.2.1.1.1.2	0.77007874015748	.	73480001	73920000	#FF0000	1	1
chr3	73920001	74320000	B.2.2.1.2.2.1.2.1.2	0.118110236220472	.	73920001	74320000	#0000FF	1	0.125
chr3	74320001	74720000	A.2.1.2.1.1.1.2.2.2	0.530708661417323	.	74320001	74720000	#FF9191	1	0.75
chr3	74720001	75080000	B.2.2.1.1.1.1.2.1	0.184251968503937	.	74720001	75080000	#0000FF	1	0.125
chr3	75080001	75320000	B.2.2.1.1.1.2.1.2.1.1.1	0.177952755905512	.	75080001	75320000	#0000FF	1	0.125
chr3	75320001	75480000	B.1.1.2.2.2.2.1.1	0.371653543307087	.	75320001	75480000	#DADAFF	1	0.5
chr3	75480001	75600000	B.2.1.1.1.1.1.1.2	0.297637795275591	.	75480001	75600000	#4848FF	1	0.25
chr3	75800001	75880000	B.2.1.1.1.1.1.1.2	0.297637795275591	.	75800001	75880000	#4848FF	1	0.25
chr3	75880001	76080000	B.2.2.1.1.1.2.1.2.1.2	0.174803149606299	.	75880001	76080000	#0000FF	1	0.125
chr3	76080001	76200000	B.1.2.1.2.2.1.1	0.341732283464567	.	76080001	76200000	#9191FF	1	0.375
chr3	76200001	76440000	B.2.1.2.2.1.2.2.2	0.2	.	76200001	76440000	#4848FF	1	0.25
chr3	76440001	76640000	B.1.2.2.1.2.2.2	0.31496062992126	.	76440001	76640000	#9191FF	1	0.375
chr3	76640001	77000000	B.2.2.2.1.2.2.2.2.1.1.1	0.0425196850393701	.	76640001	77000000	#0000FF	1	0.125
chr3	77000001	77360000	B.2.2.1.2.2.1.1.2.1.2	0.122834645669291	.	77000001	77360000	#0000FF	1	0.125
chr3	77360001	77600000	B.1.2.2.2.2.2.1	0.302362204724409	.	77360001	77600000	#9191FF	1	0.375
chr3	77600001	78120000	B.2.2.2.1.2.2.2.2.1.1.2	0.0409448818897638	.	77600001	78120000	#0000FF	1	0.125
chr3	78120001	78240000	B.2.1.2.1.1.1.2.1	0.24251968503937	.	78120001	78240000	#4848FF	1	0.25
chr3	78240001	78400000	B.2.1.1.1.1.2.2.2	0.291338582677165	.	78240001	78400000	#4848FF	1	0.25
chr3	78400001	78720000	B.2.1.2.2.1.1.1.2.1	0.215748031496063	.	78400001	78720000	#4848FF	1	0.25
chr3	78720001	79040000	A.2.1.1.1.2.1.2.2	0.579527559055118	.	78720001	79040000	#FF9191	1	0.75
chr3	79040001	79400000	A.2.2.2.2.1.1.2.2	0.437795275590551	.	79040001	79400000	#FFDADA	1	0.625
chr3	79400001	79560000	B.2.1.1.2.1.1.2	0.266141732283465	.	79400001	79560000	#4848FF	1	0.25
chr3	79560001	80120000	B.2.2.2.2.1.2.1.1.1.1.1	0.0236220472440945	.	79560001	80120000	#0000FF	1	0.125
chr3	80120001	80600000	B.2.2.2.1.2.2.2.2.1.2	0.0393700787401575	.	80120001	80600000	#0000FF	1	0.125
chr3	80600001	80880000	B.2.1.2.1.1.2.2.2	0.22992125984252	.	80600001	80880000	#4848FF	1	0.25
chr3	80880001	81480000	B.2.2.1.2.2.2.2.2	0.100787401574803	.	80880001	81480000	#0000FF	1	0.125
chr3	81480001	81840000	A.1.2.2.1.1.2.2.1.2.2	0.648818897637795	.	81480001	81840000	#FF4848	1	0.875
chr3	81840001	82200000	A.2.2.2.2.1.1.2.1	0.439370078740157	.	81840001	82200000	#FFDADA	1	0.625
chr3	82200001	82360000	B.2.2.2.2.1.2.2.1.1	0.015748031496063	.	82200001	82360000	#0000FF	1	0.125
chr3	82400001	82880000	B.2.2.2.2.1.2.2.1.1	0.015748031496063	.	82400001	82880000	#0000FF	1	0.125
chr3	82880001	83040000	B.2.2.1.1.1.1.1.2	0.185826771653543	.	82880001	83040000	#0000FF	1	0.125
chr3	83040001	83680000	B.2.2.2.2.1.2.1.1.2	0.0188976377952756	.	83040001	83680000	#0000FF	1	0.125
chr3	83680001	84360000	B.2.2.2.2.1.2.1.1.1.1.2	0.0220472440944882	.	83680001	84360000	#0000FF	1	0.125
chr3	84360001	84520000	B.2.2.1.1.1.2.2.2	0.166929133858268	.	84360001	84520000	#0000FF	1	0.125
chr3	84520001	85000000	B.2.2.2.1.2.2.2.2.2	0.0377952755905512	.	84520001	85000000	#0000FF	1	0.125
chr3	85000001	85720000	B.2.2.2.2.1.2.1.1.1.2	0.0204724409448819	.	85000001	85720000	#0000FF	1	0.125
chr3	85720001	86840000	B.2.2.2.2.2.1.2.2	0.0031496062992126	.	85720001	86840000	#0000FF	1	0.125
chr3	86840001	87080000	A.1.2.1.2.2.1.1.2.2	0.688188976377953	.	86840001	87080000	#FF4848	1	0.875
chr3	87080001	87320000	A.2.1.2.1.1.1.1.1.2	0.537007874015748	.	87080001	87320000	#FF9191	1	0.75
chr3	87320001	87560000	B.1.2.1.2.2.1.2	0.340157480314961	.	87320001	87560000	#9191FF	1	0.375
chr3	87560001	87800000	B.2.2.1.1.1.2.1.1	0.179527559055118	.	87560001	87800000	#0000FF	1	0.125
chr3	87800001	88080000	B.2.1.2.1.1.1.2.2	0.240944881889764	.	87800001	88080000	#4848FF	1	0.25
chr3	88080001	88240000	A.2.1.2.1.1.1.2.2.1	0.532283464566929	.	88080001	88240000	#FF9191	1	0.75
chr3	88240001	89080000	B.2.2.2.1.2.2.2.1	0.0440944881889764	.	88240001	89080000	#0000FF	1	0.125
chr3	89080001	89240000	B.2.1.1.1.1.2.2.1	0.292913385826772	.	89080001	89240000	#4848FF	1	0.25
chr3	89240001	89480000	B.2.1.1.2.1.2	0.264566929133858	.	89240001	89480000	#4848FF	1	0.25
chr3	89480001	89720000	B.2.2.1.2.2.2.2.1	0.102362204724409	.	89480001	89720000	#0000FF	1	0.125
chr3	89720001	89960000	B.2.2.2.1.2.1.2.1	0.0566929133858268	.	89720001	89960000	#0000FF	1	0.125
chr3	89960001	90360000	B.2.2.2.2.1.2.2.1.2	0.0141732283464567	.	89960001	90360000	#0000FF	1	0.125
chr3	93520001	93680000	B.1.1.2.2.1.2.1	0.381102362204724	.	93520001	93680000	#DADAFF	1	0.5
chr3	93680001	93800000	A.2.1.2.1.1.1.1.1.1	0.538582677165354	.	93680001	93800000	#FF9191	1	0.75
chr3	93800001	94120000	B.2.1.2.1.2.1.2	0.222047244094488	.	93800001	94120000	#4848FF	1	0.25
chr3	94120001	94800000	B.2.2.2.2.1.1.2.2	0.0251968503937008	.	94120001	94800000	#0000FF	1	0.125
chr3	94800001	95240000	B.2.2.2.2.1.1.1.1.2.2	0.0330708661417323	.	94800001	95240000	#0000FF	1	0.125
chr3	95280001	95560000	B.2.2.2.2.1.1.1.1.2.2	0.0330708661417323	.	95280001	95560000	#0000FF	1	0.125
chr3	95560001	95720000	B.2.1.1.1.2.2.2.2.2	0.269291338582677	.	95560001	95720000	#4848FF	1	0.25
chr3	95720001	96160000	B.2.2.2.1.1.2.2.1.1	0.0740157480314961	.	95720001	96160000	#0000FF	1	0.125
chr3	96160001	96600000	B.2.2.2.1.1.2.2.1.2	0.0724409448818898	.	96160001	96600000	#0000FF	1	0.125
chr3	96600001	96960000	B.2.2.2.2.1.1.1.1.2.1	0.0346456692913386	.	96600001	96960000	#0000FF	1	0.125
chr3	96960001	97480000	B.2.2.2.2.1.1.2.1	0.0267716535433071	.	96960001	97480000	#0000FF	1	0.125
chr3	97480001	97720000	A.2.2.1.2.1.2.1.2.1.2	0.464566929133858	.	97480001	97720000	#FFDADA	1	0.625
chr3	97720001	98240000	B.2.2.2.2.1.1.1.1.1	0.0362204724409449	.	97720001	98240000	#0000FF	1	0.125
chr3	98240001	98520000	B.1.1.1.2.1.1.2.1	0.415748031496063	.	98240001	98520000	#DADAFF	1	0.5
chr3	98520001	98720000	A.1.1.2.2.1.2.2.1.1.1	0.763779527559055	.	98520001	98720000	#FF0000	1	1
chr3	98720001	99000000	A.1.1.2.2.2.1.1.1.1	0.752755905511811	.	98720001	99000000	#FF0000	1	1
chr3	99000001	99560000	A.1.1.1.2.2.1.1.2.1.2	0.903937007874016	.	99000001	99560000	#FF0000	1	1
chr3	99560001	100080000	A.1.1.1.1.1.2.1.1.2.2	0.993700787401575	.	99560001	100080000	#FF0000	1	1
chr3	100080001	100320000	A.1.1.2.1.2.1.2.1.1.1	0.826771653543307	.	100080001	100320000	#FF0000	1	1
chr3	100320001	100640000	A.1.1.1.2.2.2.1.2.1.2.2.2	0.88503937007874	.	100320001	100640000	#FF0000	1	1
chr3	100640001	100920000	A.1.1.1.2.1.1.2.2.2.2	0.913385826771654	.	100640001	100920000	#FF0000	1	1
chr3	100920001	101440000	A.1.1.1.2.2.2.1.2.1.2.2.1	0.886614173228346	.	100920001	101440000	#FF0000	1	1
chr3	101440001	101680000	A.1.2.1.2.2.1.2.1.1	0.686614173228347	.	101440001	101680000	#FF4848	1	0.875
chr3	101680001	101960000	A.1.2.2.1.2.1.1.2.2.2	0.637795275590551	.	101680001	101960000	#FF4848	1	0.875
chr3	101960001	102400000	B.2.2.2.1.1.1.1.1.1	0.0992125984251968	.	101960001	102400000	#0000FF	1	0.125
chr3	102400001	102520000	B.1.2.2.2.1.2.1.2	0.308661417322835	.	102400001	102520000	#9191FF	1	0.375
chr3	102520001	102800000	B.2.2.1.2.1.1.2.1.2.2	0.140157480314961	.	102520001	102800000	#0000FF	1	0.125
chr3	102800001	103240000	B.2.2.2.2.2.1.1	0.0062992125984252	.	102800001	103240000	#0000FF	1	0.125
chr3	103280001	103800000	B.2.2.2.2.2.1.1	0.0062992125984252	.	103280001	103800000	#0000FF	1	0.125
chr3	103800001	103960000	B.2.1.2.2.2.2.1.2.1	0.195275590551181	.	103800001	103960000	#4848FF	1	0.25
chr3	103960001	104280000	B.2.1.2.1.2.1.1.1.2.2	0.225196850393701	.	103960001	104280000	#4848FF	1	0.25
chr3	104280001	104520000	B.2.1.1.1.2.1.1.1.1.1	0.289763779527559	.	104280001	104520000	#4848FF	1	0.25
chr3	104520001	104680000	B.1.1.2.2.1.2.2	0.379527559055118	.	104520001	104680000	#DADAFF	1	0.5
chr3	104680001	105080000	B.1.2.2.2.1.2.1.1	0.310236220472441	.	104680001	105080000	#9191FF	1	0.375
chr3	105080001	105400000	A.1.2.2.1.1.1.2.1.2.2	0.661417322834646	.	105080001	105400000	#FF4848	1	0.875
chr3	105400001	106000000	A.1.1.1.1.1.1.2	0.998425196850394	.	105400001	106000000	#FF0000	1	1
chr3	106000001	106280000	A.1.1.1.2.2.2.2.1.1	0.880314960629921	.	106000001	106280000	#FF0000	1	1
chr3	106280001	106600000	A.1.1.2.1.1.2.2.2.2.1	0.84251968503937	.	106280001	106600000	#FF0000	1	1
chr3	106600001	106880000	A.1.2.1.2.2.1.1.1.2.1	0.692913385826772	.	106600001	106880000	#FF4848	1	0.875
chr3	106880001	107280000	A.2.1.1.1.2.1.1.2.1.2	0.590551181102362	.	106880001	107280000	#FF9191	1	0.75
chr3	107280001	107480000	A.1.2.2.1.1.1.1.1	0.667716535433071	.	107280001	107480000	#FF4848	1	0.875
chr3	107480001	107640000	A.2.1.1.2.2.1.1.2	0.552755905511811	.	107480001	107640000	#FF9191	1	0.75
chr3	107640001	107960000	A.1.2.1.2.2.1.2.1.2.2.2	0.681889763779528	.	107640001	107960000	#FF4848	1	0.875
chr3	107960001	108360000	A.2.2.2.2.2.2.2.1	0.423622047244094	.	107960001	108360000	#FFDADA	1	0.625
chr3	108360001	108720000	B.2.2.2.1.1.2.1.1.1.2.2	0.0803149606299213	.	108360001	108720000	#0000FF	1	0.125
chr3	108720001	108920000	B.2.2.2.1.1.2.1.2.2	0.0755905511811024	.	108720001	108920000	#0000FF	1	0.125
chr3	108920001	109200000	B.2.2.2.1.1.2.1.2.1	0.0771653543307087	.	108920001	109200000	#0000FF	1	0.125
chr3	109200001	109400000	B.2.2.1.2.1.1.2.2	0.138582677165354	.	109200001	109400000	#0000FF	1	0.125
chr3	109400001	109600000	B.2.1.2.1.2.1.1.1.2.1	0.226771653543307	.	109400001	109600000	#4848FF	1	0.25
chr3	109600001	110040000	B.1.2.1.1.2.2.2.1	0.351181102362205	.	109600001	110040000	#9191FF	1	0.375
chr3	110040001	110360000	A.2.1.1.2.2.1.2.1	0.551181102362205	.	110040001	110360000	#FF9191	1	0.75
chr3	110360001	110600000	A.2.1.2.2.2.1.1.2.2	0.497637795275591	.	110360001	110600000	#FF9191	1	0.75
chr3	110600001	110800000	A.2.2.1.2.1.2.1.2.1.1	0.466141732283465	.	110600001	110800000	#FFDADA	1	0.625
chr3	110800001	111080000	A.2.1.2.2.2.1.1.1.1	0.502362204724409	.	110800001	111080000	#FF9191	1	0.75
chr3	111080001	111280000	B.2.1.1.2.2.2.1.1	0.256692913385827	.	111080001	111280000	#4848FF	1	0.25
chr3	111280001	111440000	A.2.1.2.2.2.1.1.1.2	0.500787401574803	.	111280001	111440000	#FF9191	1	0.75
chr3	111440001	111840000	A.1.1.2.2.1.1.1.1.1.2	0.792125984251968	.	111440001	111840000	#FF0000	1	1
chr3	111840001	112000000	B.2.1.1.1.2.2.2.1	0.27244094488189	.	111840001	112000000	#4848FF	1	0.25
chr3	112000001	112280000	B.1.2.2.1.1.1.2.2	0.332283464566929	.	112000001	112280000	#9191FF	1	0.375
chr3	112280001	112560000	A.1.1.2.2.1.2.2.1.1.2	0.762204724409449	.	112280001	112560000	#FF0000	1	1
chr3	112560001	112720000	A.2.2.2.1.1.1	0.450393700787402	.	112560001	112720000	#FFDADA	1	0.625
chr3	112720001	113000000	A.1.1.2.1.1.2.2.2.1	0.844094488188976	.	112720001	113000000	#FF0000	1	1
chr3	113000001	113400000	A.2.1.1.2.1.2.2.1	0.55748031496063	.	113000001	113400000	#FF9191	1	0.75
chr3	113400001	113880000	A.1.1.1.2.1.1.1.2.2	0.938582677165354	.	113400001	113880000	#FF0000	1	1
chr3	113880001	114040000	A.1.2.2.2.2.1.2.1.2	0.618897637795276	.	113880001	114040000	#FF4848	1	0.875
chr3	114040001	114480000	A.1.1.2.1.1.1.1.1	0.866141732283465	.	114040001	114480000	#FF0000	1	1
chr3	114480001	114880000	A.1.1.2.1.1.2.2.2.2.2.1	0.840944881889764	.	114480001	114880000	#FF0000	1	1
chr3	114880001	115160000	A.1.2.1.2.1.2.1.2	0.699212598425197	.	114880001	115160000	#FF4848	1	0.875
chr3	115160001	115560000	A.1.2.2.1.2.1.1.2.1	0.640944881889764	.	115160001	115560000	#FF4848	1	0.875
chr3	115560001	115840000	A.2.2.2.2.2.2.2.2	0.422047244094488	.	115560001	115840000	#FFDADA	1	0.625
chr3	115840001	116080000	B.2.1.1.1.2.1.1.1.1.2	0.288188976377953	.	115840001	116080000	#4848FF	1	0.25
[truncated: 7,295 more rows]
