# Supplementary material for: Systematic inference and comparison of multi-scale chromatin sub-compartments connects spatial organization to cell phenotypes
Source: Nat Commun. 2021 May 10;12:2439. doi: 10.1038/s41467-021-22666-3 (PMC8110550; doi:10.1038/s41467-021-22666-3)
Supplement: Supplementary file 5 — Supplementary Dataset 2 [file 41467_2021_22666_MOESM5_ESM.zip › Supplementary_Data_1_domain_hierarchies_127HiCmaps/H9_cardiac_progenitor_binsize=40kb.bed]

#fields: chr, pos_start, pos_end, the full compartment label describing the position in the hierachy, normalized compartment domain rank, ., pos_start, pos_end, color based on eight compartment model (A.1.1 - B.2.2), 1, eight compartment score (A.1.1 to B.2.2: 8 to 1 devided by 8)
chr1	680001	1200000	A.1.1.2.2.2.1.1.1.1	0.875	.	680001	1200000	#FF0000	1	1
chr1	1200001	1560000	A.1.1.2.1.2.2.2.2.2.2	0.901960784313726	.	1200001	1560000	#FF0000	1	1
chr1	1560001	1680000	A.2.1.1.2.1.2.2.2.1	0.634803921568627	.	1560001	1680000	#FF9191	1	0.75
chr1	1680001	1840000	A.1.2.1.1.1.1.1.1.1.2.1	0.854166666666667	.	1680001	1840000	#FF4848	1	0.875
chr1	1840001	2320000	A.1.1.2.2.2.1.1.1.2	0.873774509803922	.	1840001	2320000	#FF0000	1	1
chr1	2320001	2560000	A.2.1.1.2.1.1.2.1.2	0.644607843137255	.	2320001	2560000	#FF9191	1	0.75
chr1	2560001	2640000	B.1.1.2.2.2.2	0.284313725490196	.	2560001	2640000	#DADAFF	1	0.5
chr1	2680001	2960000	B.1.1.2.2.2.2	0.284313725490196	.	2680001	2960000	#DADAFF	1	0.5
chr1	2960001	3400000	A.2.1.2.1.2.1.1.2	0.58578431372549	.	2960001	3400000	#FF9191	1	0.75
chr1	3400001	3600000	A.1.2.2.2.1.2.1.2.2.1	0.715686274509804	.	3400001	3600000	#FF4848	1	0.875
chr1	3600001	3800000	A.1.2.2.2.1.2.1.2.2.2	0.714460784313726	.	3600001	3800000	#FF4848	1	0.875
chr1	3800001	3880000	B.1.1.1.1.1.2	0.375	.	3800001	3880000	#DADAFF	1	0.5
chr1	3960001	4000000	B.1.1.1.1.1.2	0.375	.	3960001	4000000	#DADAFF	1	0.5
chr1	4000001	4280000	B.1.1.2.2.2.1.2.1.1	0.287990196078431	.	4000001	4280000	#DADAFF	1	0.5
chr1	4280001	4440000	B.1.2.1.1.1.2.2	0.280637254901961	.	4280001	4440000	#9191FF	1	0.375
chr1	4440001	4600000	B.1.2.2.1.1.2.1.1.2	0.248774509803922	.	4440001	4600000	#9191FF	1	0.375
chr1	4600001	5000000	B.1.2.1.1.1.2.1	0.281862745098039	.	4600001	5000000	#9191FF	1	0.375
chr1	5000001	5160000	B.2.1.1.1.2.1.1.1	0.191176470588235	.	5000001	5160000	#4848FF	1	0.25
chr1	5160001	5720000	B.1.2.2.1.1.2.1.1.1	0.25	.	5160001	5720000	#9191FF	1	0.375
chr1	5720001	6000000	B.1.1.1.1.2.1.2.1.2	0.371323529411765	.	5720001	6000000	#DADAFF	1	0.5
chr1	6000001	6240000	A.2.1.1.2.2.2.1.1	0.606617647058823	.	6000001	6240000	#FF9191	1	0.75
chr1	6240001	6480000	A.1.2.1.1.2.1.2.1.1.2	0.823529411764706	.	6240001	6480000	#FF4848	1	0.875
chr1	6480001	6560000	A.2.1.1.2.1.1.2.1.1	0.645833333333333	.	6480001	6560000	#FF9191	1	0.75
chr1	6560001	6720000	A.1.1.2.2.2.1.2.2.2.2.2.1	0.862745098039216	.	6560001	6720000	#FF0000	1	1
chr1	6720001	7000000	A.1.2.1.1.2.2.2.2.1	0.811274509803922	.	6720001	7000000	#FF4848	1	0.875
chr1	7000001	7360000	A.2.2.1.2.1.1.1.2	0.492647058823529	.	7000001	7360000	#FFDADA	1	0.625
chr1	7360001	7760000	A.2.1.1.2.2.2.2.2.1.1	0.602941176470588	.	7360001	7760000	#FF9191	1	0.75
chr1	7760001	8000000	A.2.1.1.2.1.2.1.1.2	0.638480392156863	.	7760001	8000000	#FF9191	1	0.75
chr1	8000001	8440000	A.1.2.1.1.2.1.1.2.1.1	0.829656862745098	.	8000001	8440000	#FF4848	1	0.875
chr1	8440001	8960000	A.1.1.2.1.2.1.1.2.2.2	0.922794117647059	.	8440001	8960000	#FF0000	1	1
chr1	8960001	9120000	A.1.2.2.2.1.2.2.1.2.1.2	0.71078431372549	.	8960001	9120000	#FF4848	1	0.875
chr1	9120001	9720000	A.1.1.1.2.1.2.1.2.1.1	0.975490196078431	.	9120001	9720000	#FF0000	1	1
chr1	9720001	9880000	A.1.2.1.1.2.2.2.1.2.1	0.813725490196078	.	9720001	9880000	#FF4848	1	0.875
chr1	9880001	10200000	A.1.1.2.1.2.1.2.2.2.2	0.915441176470588	.	9880001	10200000	#FF0000	1	1
chr1	10200001	10560000	A.1.1.2.1.2.1.2.2.2.1	0.916666666666667	.	10200001	10560000	#FF0000	1	1
chr1	10560001	11040000	A.1.1.1.2.1.2.1.2.1.2	0.974264705882353	.	10560001	11040000	#FF0000	1	1
chr1	11040001	11400000	A.1.1.1.2.2.2.2.1.2.1	0.952205882352941	.	11040001	11400000	#FF0000	1	1
chr1	11400001	11720000	A.1.2.1.1.2.1.2.1.1.1	0.824754901960784	.	11400001	11720000	#FF4848	1	0.875
chr1	11720001	11880000	A.1.2.1.1.1.1.1.1.2	0.85171568627451	.	11720001	11880000	#FF4848	1	0.875
chr1	11880001	12080000	A.1.1.2.1.2.2.2.2.1.1	0.905637254901961	.	11880001	12080000	#FF0000	1	1
chr1	12080001	12320000	A.1.2.2.2.1.2.1.2.1	0.716911764705882	.	12080001	12320000	#FF4848	1	0.875
chr1	12320001	12480000	A.2.1.2.2.1.1.2.2.2	0.553921568627451	.	12320001	12480000	#FF9191	1	0.75
chr1	12480001	12760000	A.2.1.2.1.2.1.1.1	0.587009803921569	.	12480001	12760000	#FF9191	1	0.75
chr1	12760001	12920000	B.2.1.1.2.2.2.1.1	0.155637254901961	.	12760001	12920000	#4848FF	1	0.25
chr1	12920001	12960000	B.1.2.2.1.2.1	0.245098039215686	.	12920001	12960000	#9191FF	1	0.375
chr1	13120001	13200000	B.1.2.2.1.2.1	0.245098039215686	.	13120001	13200000	#9191FF	1	0.375
chr1	13760001	14000000	B.1.2.2.1.1.2.1.2	0.247549019607843	.	13760001	14000000	#9191FF	1	0.375
chr1	14000001	14160000	B.1.1.1.2.1.1.1.1	0.363970588235294	.	14000001	14160000	#DADAFF	1	0.5
chr1	14160001	14400000	B.1.2.2.1.2.2.2.1	0.242647058823529	.	14160001	14400000	#9191FF	1	0.375
chr1	14400001	14520000	B.1.2.2.1.2.2.2.2	0.241421568627451	.	14400001	14520000	#9191FF	1	0.375
chr1	14520001	14880000	B.2.1.1.1.2.1.1.2.2	0.188725490196078	.	14520001	14880000	#4848FF	1	0.25
chr1	14880001	15440000	A.2.2.1.2.1.2.2	0.482843137254902	.	14880001	15440000	#FFDADA	1	0.625
chr1	15440001	15840000	A.1.2.1.1.2.1.2.2	0.821078431372549	.	15440001	15840000	#FF4848	1	0.875
chr1	15840001	16080000	A.1.1.1.2.2.2.2.2.2	0.946078431372549	.	15840001	16080000	#FF0000	1	1
chr1	16080001	16320000	A.1.1.1.2.2.2.2.2.1.1.1	0.949754901960784	.	16080001	16320000	#FF0000	1	1
chr1	16320001	16560000	A.1.1.2.2.2.1.1.2	0.872549019607843	.	16320001	16560000	#FF0000	1	1
chr1	16560001	17080000	A.1.1.2.1.2.2.2.2.2.1	0.903186274509804	.	16560001	17080000	#FF0000	1	1
chr1	17080001	17120000	A.2.1.2.2.2.2.2.1	0.530637254901961	.	17080001	17120000	#FF9191	1	0.75
chr1	17160001	17240000	A.2.1.2.2.2.2.2.1	0.530637254901961	.	17160001	17240000	#FF9191	1	0.75
chr1	17240001	17400000	A.1.2.2.2.1.2.2.1.1	0.713235294117647	.	17240001	17400000	#FF4848	1	0.875
chr1	17400001	17600000	A.2.1.1.2.2.2.2.2.1.2.2.2	0.599264705882353	.	17400001	17600000	#FF9191	1	0.75
chr1	17600001	17960000	A.1.2.2.2.1.2.1.1.1.1	0.720588235294118	.	17600001	17960000	#FF4848	1	0.875
chr1	17960001	18440000	A.2.2.1.2.1.2.1.1.2.1	0.487745098039216	.	17960001	18440000	#FFDADA	1	0.625
chr1	18440001	18880000	A.2.2.1.2.1.1.2.1	0.491421568627451	.	18440001	18880000	#FFDADA	1	0.625
chr1	18880001	19200000	A.2.1.1.2.2.2.2.2.1.2.2.1	0.600490196078431	.	18880001	19200000	#FF9191	1	0.75
chr1	19200001	19400000	A.1.2.1.1.2.2.1.2.2.1	0.817401960784314	.	19200001	19400000	#FF4848	1	0.875
chr1	19400001	19600000	A.1.2.1.1.1.2.2.1	0.83578431372549	.	19400001	19600000	#FF4848	1	0.875
chr1	19600001	19840000	A.1.2.2.2.1.2.1.1.1.2	0.719362745098039	.	19600001	19840000	#FF4848	1	0.875
chr1	19840001	20040000	A.2.1.1.2.2.2.2.2.2	0.598039215686274	.	19840001	20040000	#FF9191	1	0.75
chr1	20040001	20280000	A.2.2.1.2.1.1.2.2	0.490196078431373	.	20040001	20280000	#FFDADA	1	0.625
chr1	20280001	20560000	B.1.1.1.1.1.1.2.2	0.376225490196078	.	20280001	20560000	#DADAFF	1	0.5
chr1	20560001	20800000	A.2.2.1.2.1.2.1.2.2	0.48406862745098	.	20560001	20800000	#FFDADA	1	0.625
chr1	20800001	21000000	A.2.1.1.2.1.1.2.2.1	0.643382352941177	.	20800001	21000000	#FF9191	1	0.75
chr1	21000001	21200000	A.1.2.1.1.2.2.2.1.1	0.814950980392157	.	21000001	21200000	#FF4848	1	0.875
chr1	21200001	21520000	A.1.2.1.1.1.2.2.2.1	0.834558823529412	.	21200001	21520000	#FF4848	1	0.875
chr1	21520001	21680000	A.1.2.1.1.2.2.1.2.2.2	0.816176470588235	.	21520001	21680000	#FF4848	1	0.875
chr1	21680001	21840000	A.2.1.2.1.2.1.2.1	0.584558823529412	.	21680001	21840000	#FF9191	1	0.75
chr1	21840001	22280000	A.1.1.2.1.2.1.1.2.1.2	0.925245098039216	.	21840001	22280000	#FF0000	1	1
chr1	22280001	22440000	A.1.2.2.2.1.1.1.1.2	0.729166666666667	.	22280001	22440000	#FF4848	1	0.875
chr1	22440001	22720000	A.2.1.1.2.2.2.2.2.1.2.1	0.60171568627451	.	22440001	22720000	#FF9191	1	0.75
chr1	22720001	22880000	A.2.1.1.2.1.1.2.2.2	0.642156862745098	.	22720001	22880000	#FF9191	1	0.75
chr1	22880001	23000000	A.2.2.1.2.1.2.1.2.1	0.485294117647059	.	22880001	23000000	#FFDADA	1	0.625
chr1	23000001	23280000	A.1.2.1.1.2.1.1.2.1.2	0.82843137254902	.	23000001	23280000	#FF4848	1	0.875
chr1	23280001	23600000	A.1.1.2.2.2.1.2.2.2.2.2.2	0.861519607843137	.	23280001	23600000	#FF0000	1	1
chr1	23600001	24160000	A.1.1.1.1.2.2.2.1.2	0.990196078431373	.	23600001	24160000	#FF0000	1	1
chr1	24160001	24280000	A.1.2.2.2.1.2.2.2.1	0.708333333333333	.	24160001	24280000	#FF4848	1	0.875
chr1	24280001	24960000	A.1.1.2.1.2.1.1.1	0.927696078431373	.	24280001	24960000	#FF0000	1	1
chr1	24960001	25120000	A.1.2.1.1.1.1.1.2.2	0.849264705882353	.	24960001	25120000	#FF4848	1	0.875
chr1	25120001	25560000	A.1.2.1.1.1.1.2.1.1.2.2	0.845588235294118	.	25120001	25560000	#FF4848	1	0.875
chr1	25560001	25720000	A.2.1.1.2.1.2.2.2.2	0.633578431372549	.	25560001	25720000	#FF9191	1	0.75
chr1	25720001	25920000	A.2.1.1.2.1.2.2.1	0.636029411764706	.	25720001	25920000	#FF9191	1	0.75
chr1	25920001	26160000	A.1.2.1.1.2.1.1.2.2.1	0.827205882352941	.	25920001	26160000	#FF4848	1	0.875
chr1	26160001	26360000	A.1.1.2.2.2.1.2.2.1.1.2	0.867647058823529	.	26160001	26360000	#FF0000	1	1
chr1	26360001	26680000	A.1.1.2.1.2.1.1.2.2.1	0.924019607843137	.	26360001	26680000	#FF0000	1	1
chr1	26680001	26840000	A.1.2.1.1.1.1.1.1.1.1	0.855392156862745	.	26680001	26840000	#FF4848	1	0.875
chr1	26840001	27440000	A.1.1.1.2.1.1.2.1.1.1	0.985294117647059	.	26840001	27440000	#FF0000	1	1
chr1	27440001	27600000	A.1.2.2.2.1.2.2.1.2.1.1	0.712009803921569	.	27440001	27600000	#FF4848	1	0.875
chr1	27600001	27920000	A.1.1.2.1.2.1.1.2.1.1	0.926470588235294	.	27600001	27920000	#FF0000	1	1
chr1	27920001	28240000	A.1.1.2.2.2.1.2.1.1	0.871323529411765	.	27920001	28240000	#FF0000	1	1
chr1	28240001	28480000	A.1.2.1.1.2.2.2.1.2.2	0.8125	.	28240001	28480000	#FF4848	1	0.875
chr1	28480001	28560000	A.2.1.2.2.1.1.2.1.2.1	0.557598039215686	.	28480001	28560000	#FF9191	1	0.75
chr1	28560001	28720000	A.1.2.1.1.1.2.2.2.2.2	0.832107843137255	.	28560001	28720000	#FF4848	1	0.875
chr1	28720001	28840000	A.1.2.2.2.1.1.1.2	0.727941176470588	.	28720001	28840000	#FF4848	1	0.875
chr1	28840001	29080000	A.1.2.1.1.1.1.1.1.1.2.2	0.852941176470588	.	28840001	29080000	#FF4848	1	0.875
chr1	29080001	29560000	A.1.1.2.2.2.1.2.1.2	0.870098039215686	.	29080001	29560000	#FF0000	1	1
chr1	29560001	29800000	A.2.2.1.2.1.1.1.1	0.493872549019608	.	29560001	29800000	#FFDADA	1	0.625
chr1	29800001	29880000	B.1.1.1.1.2.1.2.2.2.2	0.367647058823529	.	29800001	29880000	#DADAFF	1	0.5
chr1	30000001	30120000	B.1.1.1.1.2.1.2.2.2.2	0.367647058823529	.	30000001	30120000	#DADAFF	1	0.5
chr1	30120001	30280000	B.1.1.1.1.2.2.1	0.366421568627451	.	30120001	30280000	#DADAFF	1	0.5
chr1	30280001	30520000	B.1.1.1.1.2.1.2.2.2.1	0.368872549019608	.	30280001	30520000	#DADAFF	1	0.5
chr1	30520001	30920000	B.1.1.1.1.1.1.2.1.2	0.377450980392157	.	30520001	30920000	#DADAFF	1	0.5
chr1	30920001	31160000	B.1.1.1.1.2.2.2	0.365196078431373	.	30920001	31160000	#DADAFF	1	0.5
chr1	31160001	31400000	A.1.2.1.1.1.1.2.1.1.2.1	0.846813725490196	.	31160001	31400000	#FF4848	1	0.875
chr1	31400001	31680000	A.1.1.2.1.2.1.2.2.1.1.2	0.919117647058823	.	31400001	31680000	#FF0000	1	1
chr1	31680001	31880000	A.1.2.1.1.1.1.2.2	0.841911764705882	.	31680001	31880000	#FF4848	1	0.875
chr1	31880001	32040000	A.2.1.2.1.2.1.2.2	0.583333333333333	.	31880001	32040000	#FF9191	1	0.75
chr1	32040001	32240000	A.1.1.2.2.2.1.2.2.1.1.1	0.868872549019608	.	32040001	32240000	#FF0000	1	1
chr1	32240001	32400000	A.1.2.2.2.1.1.1.1.1	0.730392156862745	.	32240001	32400000	#FF4848	1	0.875
chr1	32400001	32480000	A.1.2.2.2.1.2.2.1.2.2	0.709558823529412	.	32400001	32480000	#FF4848	1	0.875
chr1	32480001	32880000	A.1.1.1.2.2.2.2.1.1.1	0.954656862745098	.	32480001	32880000	#FF0000	1	1
chr1	32880001	33320000	A.1.1.1.2.2.2.2.1.1.2	0.95343137254902	.	32880001	33320000	#FF0000	1	1
chr1	33320001	33560000	A.1.2.1.1.2.2.2.2.2.1	0.810049019607843	.	33320001	33560000	#FF4848	1	0.875
chr1	33560001	33920000	A.1.2.2.2.1.1.2.1.2.1	0.725490196078431	.	33560001	33920000	#FF4848	1	0.875
chr1	33920001	34680000	B.1.1.1.1.1.1.1.1	0.381127450980392	.	33920001	34680000	#DADAFF	1	0.5
chr1	34680001	35240000	B.1.2.1.1.1.1	0.283088235294118	.	34680001	35240000	#9191FF	1	0.375
chr1	35240001	35400000	A.2.2.1.2.1.2.1.1.1	0.488970588235294	.	35240001	35400000	#FFDADA	1	0.625
chr1	35400001	35920000	A.1.2.1.1.1.2.1.2.2.2	0.837009803921569	.	35400001	35920000	#FF4848	1	0.875
chr1	35920001	36000000	A.2.1.2.2.1.1.2.1.2.2	0.556372549019608	.	35920001	36000000	#FF9191	1	0.75
chr1	36000001	36360000	A.1.2.1.1.1.2.1.2.1	0.839460784313726	.	36000001	36360000	#FF4848	1	0.875
chr1	36360001	36560000	A.1.2.1.1.1.2.2.2.2.1	0.833333333333333	.	36360001	36560000	#FF4848	1	0.875
chr1	36560001	36960000	A.1.1.1.2.1.1.2.1.1.2	0.98406862745098	.	36560001	36960000	#FF0000	1	1
chr1	36960001	37160000	A.2.2.2.2.2.1.2.2	0.399509803921569	.	36960001	37160000	#FFDADA	1	0.625
chr1	37160001	37360000	B.1.1.1.1.2.1.2.1.1	0.372549019607843	.	37160001	37360000	#DADAFF	1	0.5
chr1	37360001	37600000	B.1.1.1.1.2.1.2.2.1	0.370098039215686	.	37360001	37600000	#DADAFF	1	0.5
chr1	37600001	37920000	B.1.1.2.2.2.1.2.1.2	0.286764705882353	.	37600001	37920000	#DADAFF	1	0.5
chr1	37920001	38080000	A.1.2.2.2.1.2.1.1.2	0.718137254901961	.	37920001	38080000	#FF4848	1	0.875
chr1	38080001	38320000	A.2.1.1.2.1.1.1.2.1	0.64828431372549	.	38080001	38320000	#FF9191	1	0.75
chr1	38320001	38520000	A.1.2.2.2.1.1.2.1.2.2	0.724264705882353	.	38320001	38520000	#FF4848	1	0.875
chr1	38520001	38920000	B.1.1.1.1.1.1.2.1.1	0.378676470588235	.	38520001	38920000	#DADAFF	1	0.5
chr1	38920001	39080000	A.2.2.2.2.2.1.2.1	0.400735294117647	.	38920001	39080000	#FFDADA	1	0.625
chr1	39080001	39280000	B.1.1.1.1.2.1.1	0.373774509803922	.	39080001	39280000	#DADAFF	1	0.5
chr1	39280001	39440000	A.2.1.1.2.1.1.1.2.2	0.647058823529412	.	39280001	39440000	#FF9191	1	0.75
chr1	39440001	39720000	A.1.1.2.1.2.1.2.2.1.1.1	0.920343137254902	.	39440001	39720000	#FF0000	1	1
chr1	39720001	40000000	A.1.1.2.1.2.1.2.2.1.2	0.917892156862745	.	39720001	40000000	#FF0000	1	1
chr1	40000001	40280000	A.1.2.1.1.2.2.1.2.1	0.818627450980392	.	40000001	40280000	#FF4848	1	0.875
chr1	40280001	40520000	A.1.2.1.1.1.1.1.2.1	0.850490196078431	.	40280001	40520000	#FF4848	1	0.875
chr1	40520001	40800000	A.1.1.2.1.2.1.2.1	0.92156862745098	.	40520001	40800000	#FF0000	1	1
chr1	40800001	41120000	A.1.2.2.2.1.1.2.2.2	0.721813725490196	.	40800001	41120000	#FF4848	1	0.875
chr1	41120001	41320000	A.1.1.2.2.2.1.2.2.2.1	0.865196078431373	.	41120001	41320000	#FF0000	1	1
chr1	41320001	41480000	A.1.2.1.1.2.2.2.2.2.2	0.808823529411765	.	41320001	41480000	#FF4848	1	0.875
chr1	41480001	41720000	A.1.2.2.2.1.1.2.1.1	0.72671568627451	.	41480001	41720000	#FF4848	1	0.875
chr1	41720001	42000000	A.1.2.1.1.2.1.2.1.2	0.822303921568627	.	41720001	42000000	#FF4848	1	0.875
chr1	42000001	42240000	A.2.2.1.2.1.2.1.1.2.2	0.486519607843137	.	42000001	42240000	#FFDADA	1	0.625
chr1	42240001	42640000	B.1.1.1.1.1.1.1.2	0.379901960784314	.	42240001	42640000	#DADAFF	1	0.5
chr1	42640001	42960000	A.2.1.1.2.1.2.1.1.1.1	0.64093137254902	.	42640001	42960000	#FF9191	1	0.75
chr1	42960001	43120000	A.2.2.1.2.2.2.2.2.2.1	0.455882352941176	.	42960001	43120000	#FFDADA	1	0.625
chr1	43120001	43400000	A.1.1.2.2.2.2.2.1	0.85906862745098	.	43120001	43400000	#FF0000	1	1
chr1	43400001	43840000	A.1.1.1.2.2.2.2.1.2.2	0.950980392156863	.	43400001	43840000	#FF0000	1	1
chr1	43840001	44000000	A.1.2.1.1.2.2.1.1	0.819852941176471	.	43840001	44000000	#FF4848	1	0.875
chr1	44000001	44200000	A.1.1.2.2.2.1.2.2.2.2.1	0.863970588235294	.	44000001	44200000	#FF0000	1	1
chr1	44200001	44520000	A.1.1.2.1.2.2.1.1.1.2	0.912990196078431	.	44200001	44520000	#FF0000	1	1
chr1	44520001	45320000	A.1.1.1.1.2.1.2	0.993872549019608	.	44520001	45320000	#FF0000	1	1
chr1	45320001	45520000	A.1.2.2.1.2.2.1.1.2	0.738970588235294	.	45320001	45520000	#FF4848	1	0.875
chr1	45520001	45720000	A.2.2.1.1.2.2	0.495098039215686	.	45520001	45720000	#FFDADA	1	0.625
chr1	45720001	45960000	A.1.2.1.2.2.2.1.1.2	0.770833333333333	.	45720001	45960000	#FF4848	1	0.875
chr1	45960001	46160000	A.1.1.1.2.2.2.1.1.2.1	0.958333333333333	.	45960001	46160000	#FF0000	1	1
chr1	46160001	46400000	A.1.1.2.2.2.2.1	0.860294117647059	.	46160001	46400000	#FF0000	1	1
chr1	46400001	46600000	A.1.2.1.1.1.2.1.2.2.1	0.838235294117647	.	46400001	46600000	#FF4848	1	0.875
chr1	46600001	46800000	A.1.1.1.2.2.2.1.1.2.2	0.957107843137255	.	46600001	46800000	#FF0000	1	1
chr1	46800001	47200000	A.1.1.2.1.1.2.1.2	0.935049019607843	.	46800001	47200000	#FF0000	1	1
chr1	47200001	47640000	B.1.2.1.1.2.1.1.2	0.278186274509804	.	47200001	47640000	#9191FF	1	0.375
chr1	47640001	48200000	A.1.2.2.1.1.2.1	0.759803921568627	.	47640001	48200000	#FF4848	1	0.875
chr1	48200001	48560000	A.2.1.1.2.2.2.1.2	0.605392156862745	.	48200001	48560000	#FF9191	1	0.75
chr1	48560001	48760000	B.2.1.1.1.2.1.1.2.1	0.189950980392157	.	48560001	48760000	#4848FF	1	0.25
chr1	48760001	48960000	B.2.1.1.1.2.2.1.1.1	0.183823529411765	.	48760001	48960000	#4848FF	1	0.25
chr1	48960001	49280000	B.1.2.2.1.1.2.2	0.246323529411765	.	48960001	49280000	#9191FF	1	0.375
chr1	49280001	49640000	B.2.2.2.2.1.1.2	0.00857843137254902	.	49280001	49640000	#0000FF	1	0.125
chr1	49640001	49920000	B.2.2.2.2.2.1.1.2	0.00490196078431373	.	49640001	49920000	#0000FF	1	0.125
chr1	49920001	50040000	B.2.2.1.2.2.2	0.0269607843137255	.	49920001	50040000	#0000FF	1	0.125
chr1	50040001	50400000	B.2.2.2.2.2.1.1.1	0.00612745098039216	.	50040001	50400000	#0000FF	1	0.125
chr1	50400001	50800000	B.2.2.2.2.2.1.2	0.00367647058823529	.	50400001	50800000	#0000FF	1	0.125
chr1	50800001	51120000	B.2.1.1.1.2.2.1.1.2	0.182598039215686	.	50800001	51120000	#4848FF	1	0.25
chr1	51120001	51240000	B.1.1.2.1.2.1.2.2.2.1	0.307598039215686	.	51120001	51240000	#DADAFF	1	0.5
chr1	51240001	51360000	B.2.1.1.1.2.2.1.2	0.181372549019608	.	51240001	51360000	#4848FF	1	0.25
chr1	51360001	51680000	B.1.2.2.2.2.1.2.1.2	0.220588235294118	.	51360001	51680000	#9191FF	1	0.375
chr1	51680001	52040000	A.1.2.1.2.1.2.2.2	0.792892156862745	.	51680001	52040000	#FF4848	1	0.875
chr1	52040001	52200000	A.1.2.1.2.2.2.2.2.1.1	0.76593137254902	.	52040001	52200000	#FF4848	1	0.875
chr1	52200001	52440000	A.1.2.1.2.1.2.1.1.1.2	0.799019607843137	.	52200001	52440000	#FF4848	1	0.875
chr1	52440001	52800000	A.1.1.2.1.1.1.2.2.2	0.9375	.	52440001	52800000	#FF0000	1	1
chr1	52800001	52960000	A.1.1.2.1.1.1.2.2.1.1	0.939950980392157	.	52800001	52960000	#FF0000	1	1
chr1	52960001	53240000	A.1.1.1.2.2.2.1.1.1	0.959558823529412	.	52960001	53240000	#FF0000	1	1
chr1	53240001	53520000	A.1.1.2.2.1.2.1.2.1.2	0.888480392156863	.	53240001	53520000	#FF0000	1	1
chr1	53520001	53720000	A.1.1.2.1.2.2.1.1.1.1	0.91421568627451	.	53520001	53720000	#FF0000	1	1
chr1	53720001	53880000	A.1.1.2.2.1.1.1.2.1	0.899509803921569	.	53720001	53880000	#FF0000	1	1
chr1	53880001	54240000	A.1.1.2.2.1.1.1.2.2	0.89828431372549	.	53880001	54240000	#FF0000	1	1
chr1	54240001	54480000	A.1.1.2.2.1.2.1.2.1.1	0.889705882352941	.	54240001	54480000	#FF0000	1	1
chr1	54480001	54920000	A.1.1.1.2.1.2.1.2.2	0.973039215686274	.	54480001	54920000	#FF0000	1	1
chr1	54920001	55320000	A.1.1.2.2.1.1.1.1	0.900735294117647	.	54920001	55320000	#FF0000	1	1
chr1	55320001	55560000	A.1.2.1.2.2.1.1.1.2	0.785539215686274	.	55320001	55560000	#FF4848	1	0.875
chr1	55560001	55720000	A.1.2.1.1.1.2.1.1	0.840686274509804	.	55560001	55720000	#FF4848	1	0.875
chr1	55720001	56040000	A.2.1.2.1.2.2.1.2.1.2.2	0.575980392156863	.	55720001	56040000	#FF9191	1	0.75
chr1	56040001	56480000	A.2.2.1.2.2.1.2.2.2	0.470588235294118	.	56040001	56480000	#FFDADA	1	0.625
chr1	56480001	56720000	A.2.2.2.2.2.1.1.1	0.403186274509804	.	56480001	56720000	#FFDADA	1	0.625
chr1	56720001	57120000	A.1.2.2.2.2.2.2.1.2	0.691176470588235	.	56720001	57120000	#FF4848	1	0.875
chr1	57120001	57280000	A.2.1.1.2.2.1.2.1.2.1.2	0.612745098039216	.	57120001	57280000	#FF9191	1	0.75
chr1	57280001	57720000	A.2.1.2.1.1.1.1.1	0.596813725490196	.	57280001	57720000	#FF9191	1	0.75
chr1	57720001	57920000	A.2.1.2.1.2.2.1.2.1.2.1	0.577205882352941	.	57720001	57920000	#FF9191	1	0.75
chr1	57920001	58080000	A.2.2.2.2.2.1.1.2	0.401960784313726	.	57920001	58080000	#FFDADA	1	0.625
chr1	58080001	58680000	A.2.2.2.2.2.2.2.1.2.2	0.384803921568627	.	58080001	58680000	#FFDADA	1	0.625
chr1	58680001	58960000	A.2.2.2.2.2.2.2.1.2.1	0.386029411764706	.	58680001	58960000	#FFDADA	1	0.625
chr1	58960001	59120000	A.2.1.1.2.2.1.2.1.2.1.1	0.613970588235294	.	58960001	59120000	#FF9191	1	0.75
chr1	59120001	59240000	A.2.1.1.2.1.1.1.1.1	0.650735294117647	.	59120001	59240000	#FF9191	1	0.75
chr1	59240001	59400000	A.1.2.2.2.2.2.2.1.1	0.692401960784314	.	59240001	59400000	#FF4848	1	0.875
chr1	59400001	59640000	A.2.1.2.1.2.2.1.1.1	0.582107843137255	.	59400001	59640000	#FF9191	1	0.75
chr1	59640001	59760000	A.2.2.1.2.2.2.2.2.2.2	0.454656862745098	.	59640001	59760000	#FFDADA	1	0.625
chr1	59760001	59920000	A.2.2.1.1.1.2.2.1	0.508578431372549	.	59760001	59920000	#FFDADA	1	0.625
chr1	59920001	60280000	A.2.1.2.1.2.2.1.1.2	0.580882352941177	.	59920001	60280000	#FF9191	1	0.75
chr1	60280001	60440000	A.2.2.1.1.1.1.1.1.2.1	0.525735294117647	.	60280001	60440000	#FFDADA	1	0.625
chr1	60440001	60720000	B.1.2.2.2.2.1.1.2.2	0.223039215686275	.	60440001	60720000	#9191FF	1	0.375
chr1	60720001	61320000	B.2.1.2.2.2.2.1	0.0870098039215686	.	60720001	61320000	#4848FF	1	0.25
chr1	61320001	61560000	A.2.2.1.1.2.1.1.1.2	0.504901960784314	.	61320001	61560000	#FFDADA	1	0.625
chr1	61560001	61840000	A.2.2.1.1.2.1.1.1.1	0.506127450980392	.	61560001	61840000	#FFDADA	1	0.625
chr1	61840001	62120000	A.2.2.2.2.2.2.2.2.1	0.383578431372549	.	61840001	62120000	#FFDADA	1	0.625
chr1	62120001	62400000	A.2.1.1.1.2.2.2.2.1	0.653186274509804	.	62120001	62400000	#FF9191	1	0.75
chr1	62400001	62520000	A.2.1.2.2.2.2.2.2.2	0.528186274509804	.	62400001	62520000	#FF9191	1	0.75
chr1	62520001	62640000	A.2.1.2.2.2.1.2.2.2	0.536764705882353	.	62520001	62640000	#FF9191	1	0.75
chr1	62640001	62960000	A.1.2.1.2.2.1.1.1.1.2.1	0.787990196078431	.	62640001	62960000	#FF4848	1	0.875
chr1	62960001	63280000	A.1.2.1.2.2.2.2.1.1	0.768382352941177	.	62960001	63280000	#FF4848	1	0.875
chr1	63280001	63520000	A.2.2.2.1.1.2.2.2.2	0.4375	.	63280001	63520000	#FFDADA	1	0.625
chr1	63520001	63760000	B.1.1.1.2.2.2.1.1	0.333333333333333	.	63520001	63760000	#DADAFF	1	0.5
chr1	63760001	64000000	A.2.1.1.1.2.2.2.2.2	0.651960784313726	.	63760001	64000000	#FF9191	1	0.75
chr1	64000001	64400000	A.1.2.1.2.2.1.1.1.1.2.2	0.786764705882353	.	64000001	64400000	#FF4848	1	0.875
chr1	64400001	64640000	A.2.1.1.2.2.1.2.1.2.2	0.611519607843137	.	64400001	64640000	#FF9191	1	0.75
chr1	64640001	64960000	A.2.1.1.2.2.1.2.1.1.2	0.615196078431373	.	64640001	64960000	#FF9191	1	0.75
chr1	64960001	65160000	A.1.2.1.2.2.1.1.2.2.2	0.779411764705882	.	64960001	65160000	#FF4848	1	0.875
chr1	65160001	65920000	A.1.1.2.1.1.2.1.1	0.936274509803922	.	65160001	65920000	#FF0000	1	1
chr1	65920001	66200000	A.2.1.2.2.1.1.1.2.1.1	0.567401960784314	.	65920001	66200000	#FF9191	1	0.75
chr1	66200001	66440000	B.1.1.1.2.1.2.2.1.2.2	0.344362745098039	.	66200001	66440000	#DADAFF	1	0.5
chr1	66440001	66720000	B.1.2.2.2.1.1.2	0.235294117647059	.	66440001	66720000	#9191FF	1	0.375
chr1	66720001	66920000	A.2.2.2.1.1.2.2.2.1	0.438725490196078	.	66720001	66920000	#FFDADA	1	0.625
chr1	66920001	67360000	A.2.1.2.2.1.2.1.2	0.547794117647059	.	66920001	67360000	#FF9191	1	0.75
chr1	67360001	67520000	A.1.2.2.1.2.2.1.1.1.1	0.741421568627451	.	67360001	67520000	#FF4848	1	0.875
chr1	67520001	67800000	A.2.1.1.1.2.1.2.2.1	0.659313725490196	.	67520001	67800000	#FF9191	1	0.75
chr1	67800001	67960000	A.1.2.1.2.2.1.1.2.1.2.2	0.781862745098039	.	67800001	67960000	#FF4848	1	0.875
chr1	67960001	68240000	A.1.2.1.2.2.1.1.2.1.2.1	0.783088235294118	.	67960001	68240000	#FF4848	1	0.875
chr1	68240001	68480000	A.2.2.1.1.2.1.1.2.1	0.503676470588235	.	68240001	68480000	#FFDADA	1	0.625
chr1	68480001	68600000	B.1.1.1.2.1.2.1.1.2.2.2	0.35171568627451	.	68480001	68600000	#DADAFF	1	0.5
chr1	68600001	68840000	A.2.1.1.1.2.2.1.2	0.655637254901961	.	68600001	68840000	#FF9191	1	0.75
chr1	68840001	68960000	B.1.1.2.1.2.1.2.2.1.1	0.310049019607843	.	68840001	68960000	#DADAFF	1	0.5
chr1	68960001	69320000	B.2.2.1.1.2.1.2.1	0.0661764705882353	.	68960001	69320000	#0000FF	1	0.125
chr1	69320001	69480000	B.2.1.1.2.2.1.1.1.1.1	0.166666666666667	.	69320001	69480000	#4848FF	1	0.25
chr1	69480001	69920000	B.2.1.2.2.2.1.2.1.2.1	0.0931372549019608	.	69480001	69920000	#4848FF	1	0.25
chr1	69920001	70280000	B.2.1.2.1.1.1.2.1	0.147058823529412	.	69920001	70280000	#4848FF	1	0.25
chr1	70280001	70640000	B.2.1.2.1.1.1.2.2.2.2	0.143382352941176	.	70280001	70640000	#4848FF	1	0.25
chr1	70640001	70960000	A.2.1.2.2.1.2.2.2.1	0.545343137254902	.	70640001	70960000	#FF9191	1	0.75
chr1	70960001	71560000	B.2.2.1.1.2.2.1.1.2	0.0575980392156863	.	70960001	71560000	#0000FF	1	0.125
chr1	71560001	72000000	B.2.2.2.1.1.2.1.1	0.0220588235294118	.	71560001	72000000	#0000FF	1	0.125
chr1	72000001	72160000	B.2.2.1.1.2.1.2.2.1.1	0.0649509803921569	.	72000001	72160000	#0000FF	1	0.125
chr1	72160001	72400000	B.2.2.1.1.2.1.2.2.1.2.1	0.0637254901960784	.	72160001	72400000	#0000FF	1	0.125
chr1	72400001	72600000	B.2.1.2.2.2.1.2.1.2.2.2.1	0.0906862745098039	.	72400001	72600000	#4848FF	1	0.25
chr1	72600001	72840000	B.2.2.1.1.2.1.1.2.1	0.0686274509803922	.	72600001	72840000	#0000FF	1	0.125
chr1	72840001	73000000	B.2.2.1.1.2.2.2.2.2.1	0.0502450980392157	.	72840001	73000000	#0000FF	1	0.125
chr1	73000001	73240000	B.2.2.1.1.2.1.1.2.2	0.0674019607843137	.	73000001	73240000	#0000FF	1	0.125
chr1	73240001	73360000	B.2.1.2.2.2.1.2.1.2.2.2.2	0.0894607843137255	.	73240001	73360000	#4848FF	1	0.25
chr1	73360001	73680000	B.2.2.1.2.2.1.2.1	0.0306372549019608	.	73360001	73680000	#0000FF	1	0.125
chr1	73680001	73880000	B.2.2.1.1.2.1.2.2.2.2	0.0600490196078431	.	73680001	73880000	#0000FF	1	0.125
chr1	73880001	74080000	B.2.2.1.1.2.1.2.2.1.2.2	0.0625	.	73880001	74080000	#0000FF	1	0.125
chr1	74080001	74640000	B.2.2.1.2.2.1.2.2.1	0.0294117647058824	.	74080001	74640000	#0000FF	1	0.125
chr1	74640001	74920000	B.1.2.2.2.2.1.2.2.1	0.219362745098039	.	74640001	74920000	#9191FF	1	0.375
chr1	74920001	75240000	B.2.2.1.1.2.2.1.1.1	0.0588235294117647	.	74920001	75240000	#0000FF	1	0.125
chr1	75240001	75560000	B.2.2.1.2.2.1.1.1	0.0330882352941176	.	75240001	75560000	#0000FF	1	0.125
chr1	75560001	75760000	B.2.1.1.1.1.2.2.1.2.1	0.197303921568627	.	75560001	75760000	#4848FF	1	0.25
chr1	75760001	76080000	B.2.1.2.1.1.2.2.2	0.137254901960784	.	75760001	76080000	#4848FF	1	0.25
chr1	76080001	76280000	B.1.1.2.1.1.1.1.1.2	0.324754901960784	.	76080001	76280000	#DADAFF	1	0.5
chr1	76280001	76440000	B.2.1.1.2.2.1.1.1.1.2.2	0.16421568627451	.	76280001	76440000	#4848FF	1	0.25
chr1	76440001	76640000	B.1.2.2.2.2.1.2.2.2.2.1	0.216911764705882	.	76440001	76640000	#9191FF	1	0.375
chr1	76640001	76840000	B.2.1.1.2.2.1.2.2.2.2	0.156862745098039	.	76640001	76840000	#4848FF	1	0.25
chr1	76840001	77320000	B.2.2.1.2.2.1.1.2	0.0318627450980392	.	76840001	77320000	#0000FF	1	0.125
chr1	77320001	77560000	B.2.1.2.1.1.1.1.1.2	0.149509803921569	.	77320001	77560000	#4848FF	1	0.25
chr1	77560001	77640000	B.1.2.2.2.2.1.1.1	0.225490196078431	.	77560001	77640000	#9191FF	1	0.375
chr1	77640001	78000000	B.1.2.2.2.2.1.2.2.2.1	0.218137254901961	.	77640001	78000000	#9191FF	1	0.375
chr1	78000001	78480000	A.1.2.1.2.1.2.1.1.1.1.2	0.800245098039216	.	78000001	78480000	#FF4848	1	0.875
chr1	78480001	78600000	A.2.2.2.1.2.2.1.2	0.419117647058824	.	78480001	78600000	#FFDADA	1	0.625
chr1	78600001	78920000	B.2.2.1.1.2.2.2.1.1	0.053921568627451	.	78600001	78920000	#0000FF	1	0.125
chr1	78920001	79080000	B.2.2.1.1.2.1.1.1	0.0698529411764706	.	78920001	79080000	#0000FF	1	0.125
chr1	79080001	79240000	B.2.1.2.2.2.1.2.1.1	0.0943627450980392	.	79080001	79240000	#4848FF	1	0.25
chr1	79240001	79360000	B.2.1.1.2.2.1.2.2.1	0.159313725490196	.	79240001	79360000	#4848FF	1	0.25
chr1	79360001	79680000	B.2.2.1.1.2.2.2.2.1	0.0514705882352941	.	79360001	79680000	#0000FF	1	0.125
chr1	79680001	80040000	B.2.1.2.2.2.1.1.2	0.0955882352941176	.	79680001	80040000	#4848FF	1	0.25
chr1	80040001	80280000	B.1.2.1.2.1.2.1	0.268382352941176	.	80040001	80280000	#9191FF	1	0.375
chr1	80280001	80600000	B.2.1.2.1.1.2.2.1.2.2	0.138480392156863	.	80280001	80600000	#4848FF	1	0.25
chr1	80600001	80720000	B.2.1.1.1.1.2.2.2.2.2	0.192401960784314	.	80600001	80720000	#4848FF	1	0.25
chr1	80720001	80960000	B.2.1.2.1.1.1.1.2	0.14828431372549	.	80720001	80960000	#4848FF	1	0.25
chr1	80960001	81120000	B.2.1.2.1.1.2.2.1.2.1	0.139705882352941	.	80960001	81120000	#4848FF	1	0.25
chr1	81120001	81360000	B.2.1.2.1.1.2.1	0.142156862745098	.	81120001	81360000	#4848FF	1	0.25
chr1	81360001	81680000	B.2.1.2.1.1.2.2.1.1	0.14093137254902	.	81360001	81680000	#4848FF	1	0.25
chr1	81680001	82040000	A.2.2.2.1.2.2.2.2	0.416666666666667	.	81680001	82040000	#FFDADA	1	0.625
chr1	82040001	82200000	A.2.2.2.1.2.2.2.1	0.417892156862745	.	82040001	82200000	#FFDADA	1	0.625
chr1	82200001	82440000	A.2.2.1.1.2.1.2.1.2	0.5	.	82200001	82440000	#FFDADA	1	0.625
chr1	82440001	82920000	B.1.2.1.2.1.2.2	0.267156862745098	.	82440001	82920000	#9191FF	1	0.375
chr1	82920001	83320000	B.2.1.1.1.1.2.2.2.2.1	0.193627450980392	.	82920001	83320000	#4848FF	1	0.25
chr1	83320001	83600000	B.1.1.2.1.2.1.2.1.1	0.313725490196078	.	83320001	83600000	#DADAFF	1	0.5
chr1	83600001	83960000	B.1.1.2.1.2.1.2.1.2.1	0.3125	.	83600001	83960000	#DADAFF	1	0.5
chr1	83960001	84120000	B.1.1.2.1.2.1.2.1.2.2	0.311274509803922	.	83960001	84120000	#DADAFF	1	0.5
chr1	84120001	84400000	B.1.1.1.2.1.2.1.1.2.1	0.355392156862745	.	84120001	84400000	#DADAFF	1	0.5
chr1	84400001	84680000	A.2.2.2.2.1.2.2.2.1	0.405637254901961	.	84400001	84680000	#FFDADA	1	0.625
chr1	84680001	84920000	B.1.1.1.2.1.2.1.1.2.2.1.1	0.354166666666667	.	84680001	84920000	#DADAFF	1	0.5
chr1	84920001	85200000	A.2.1.2.2.1.2.1.1.1.1.1	0.552696078431373	.	84920001	85200000	#FF9191	1	0.75
chr1	85200001	85320000	A.2.2.2.1.2.2.1.1	0.420343137254902	.	85200001	85320000	#FFDADA	1	0.625
chr1	85320001	85440000	A.2.2.1.1.2.1.2.1.1	0.501225490196078	.	85320001	85440000	#FFDADA	1	0.625
chr1	85440001	85600000	A.2.1.2.2.1.2.1.1.2	0.549019607843137	.	85440001	85600000	#FF9191	1	0.75
chr1	85600001	85760000	A.2.1.1.1.1.1.1.1	0.688725490196078	.	85600001	85760000	#FF9191	1	0.75
chr1	85760001	85960000	A.2.2.1.1.2.1.2.2.2.1	0.497549019607843	.	85760001	85960000	#FFDADA	1	0.625
chr1	85960001	86080000	A.2.1.1.1.2.2.1.1	0.656862745098039	.	85960001	86080000	#FF9191	1	0.75
chr1	86080001	86800000	B.1.2.2.2.1.2.2.2	0.22671568627451	.	86080001	86800000	#9191FF	1	0.375
chr1	86800001	87160000	B.1.1.1.2.1.2.1.1.2.2.1.2	0.352941176470588	.	86800001	87160000	#DADAFF	1	0.5
chr1	87160001	87440000	A.1.2.1.2.1.2.1.1.2.1	0.797794117647059	.	87160001	87440000	#FF4848	1	0.875
chr1	87440001	87760000	A.2.1.2.2.2.1.2.2.1.1	0.540441176470588	.	87440001	87760000	#FF9191	1	0.75
chr1	87760001	87920000	A.2.1.2.2.2.2.1.1.1.1	0.535539215686274	.	87760001	87920000	#FF9191	1	0.75
chr1	87920001	88560000	B.1.1.1.2.1.2.2.1.2.1	0.345588235294118	.	87920001	88560000	#DADAFF	1	0.5
chr1	88560001	88840000	B.1.1.2.1.2.1.2.2.1.2	0.308823529411765	.	88560001	88840000	#DADAFF	1	0.5
chr1	88840001	88920000	B.1.1.1.2.2.2.2.2	0.327205882352941	.	88840001	88920000	#DADAFF	1	0.5
chr1	88920001	89120000	A.2.2.2.2.1.2.2.2.2	0.404411764705882	.	88920001	89120000	#FFDADA	1	0.625
chr1	89120001	89480000	A.1.2.1.2.2.2.2.1.2	0.767156862745098	.	89120001	89480000	#FF4848	1	0.875
chr1	89480001	89800000	A.2.2.2.2.1.2.2.1.1	0.408088235294118	.	89480001	89800000	#FFDADA	1	0.625
chr1	89800001	90240000	A.2.1.1.1.2.1.2.2.2	0.658088235294118	.	89800001	90240000	#FF9191	1	0.75
chr1	90240001	90520000	A.1.2.1.2.2.2.2.2.2	0.763480392156863	.	90240001	90520000	#FF4848	1	0.875
chr1	90520001	91160000	B.2.1.1.2.2.1.1.2	0.161764705882353	.	90520001	91160000	#4848FF	1	0.25
chr1	91160001	91560000	A.2.2.2.1.2.1.2.1.1.2	0.432598039215686	.	91160001	91560000	#FFDADA	1	0.625
chr1	91560001	91960000	B.1.2.1.2.1.1.1.2	0.272058823529412	.	91560001	91960000	#9191FF	1	0.375
chr1	91960001	92160000	A.2.2.2.2.1.2.2.1.2	0.406862745098039	.	91960001	92160000	#FFDADA	1	0.625
chr1	92160001	92360000	A.2.2.1.1.2.1.1.2.2	0.502450980392157	.	92160001	92360000	#FFDADA	1	0.625
chr1	92360001	92720000	B.1.1.1.2.1.2.2.1.1	0.346813725490196	.	92360001	92720000	#DADAFF	1	0.5
chr1	92720001	93080000	A.2.2.1.1.1.1.1.2.2.1	0.519607843137255	.	92720001	93080000	#FFDADA	1	0.625
chr1	93080001	93200000	A.2.2.2.1.2.1.2.1.1.1	0.433823529411765	.	93080001	93200000	#FFDADA	1	0.625
chr1	93200001	93520000	A.2.1.1.1.1.1.1.2.2	0.686274509803922	.	93200001	93520000	#FF9191	1	0.75
chr1	93520001	93680000	A.1.2.1.2.2.2.2.2.1.2	0.764705882352941	.	93520001	93680000	#FF4848	1	0.875
chr1	93680001	94040000	A.1.2.2.1.2.2.1.1.1.2	0.740196078431373	.	93680001	94040000	#FF4848	1	0.875
chr1	94040001	94360000	A.1.2.1.2.2.1.1.2.1.1	0.784313725490196	.	94040001	94360000	#FF4848	1	0.875
chr1	94360001	94680000	A.2.1.1.1.2.1.2.1.1.2	0.661764705882353	.	94360001	94680000	#FF9191	1	0.75
chr1	94680001	94880000	A.2.1.1.1.2.1.2.1.1.1	0.662990196078431	.	94680001	94880000	#FF9191	1	0.75
chr1	94880001	95120000	A.2.1.1.1.2.1.1.1	0.665441176470588	.	94880001	95120000	#FF9191	1	0.75
chr1	95120001	95240000	A.2.2.1.1.1.1.1.1.2.2.2.1	0.52328431372549	.	95120001	95240000	#FFDADA	1	0.625
chr1	95240001	95440000	A.1.2.2.1.1.1.1	0.762254901960784	.	95240001	95440000	#FF4848	1	0.875
chr1	95440001	95720000	A.2.1.1.1.2.1.1.2	0.66421568627451	.	95440001	95720000	#FF9191	1	0.75
chr1	95720001	96120000	B.1.2.1.2.1.1.2.1	0.270833333333333	.	95720001	96120000	#9191FF	1	0.375
chr1	96120001	96720000	B.2.1.1.2.2.1.1.1.2	0.162990196078431	.	96120001	96720000	#4848FF	1	0.25
chr1	96720001	96920000	B.2.1.1.1.1.2.2.1.2.2	0.196078431372549	.	96720001	96920000	#4848FF	1	0.25
chr1	96920001	97160000	B.1.2.1.2.1.1.1.1.2	0.27328431372549	.	96920001	97160000	#9191FF	1	0.375
chr1	97160001	97320000	A.2.2.1.1.2.1.2.2.2.2	0.496323529411765	.	97160001	97320000	#FFDADA	1	0.625
chr1	97320001	97560000	B.1.1.2.1.1.1.1.2	0.323529411764706	.	97320001	97560000	#DADAFF	1	0.5
chr1	97560001	97680000	B.2.1.1.1.1.2.2.1.1	0.198529411764706	.	97560001	97680000	#4848FF	1	0.25
chr1	97680001	98160000	B.2.1.2.2.2.1.1.1.2	0.0968137254901961	.	97680001	98160000	#4848FF	1	0.25
chr1	98160001	98320000	B.2.1.1.2.2.1.2.1	0.160539215686275	.	98160001	98320000	#4848FF	1	0.25
chr1	98320001	98600000	B.2.1.2.1.1.1.2.2.1	0.145833333333333	.	98320001	98600000	#4848FF	1	0.25
chr1	98600001	98840000	B.2.2.1.1.2.2.2.2.2.2.2	0.0477941176470588	.	98600001	98840000	#0000FF	1	0.125
chr1	98840001	99040000	B.2.1.2.1.1.1.1.1.1	0.150735294117647	.	98840001	99040000	#4848FF	1	0.25
chr1	99040001	99320000	B.2.1.2.1.1.1.2.2.2.1	0.144607843137255	.	99040001	99320000	#4848FF	1	0.25
chr1	99320001	99720000	B.2.1.1.2.2.1.1.1.1.2.1	0.165441176470588	.	99320001	99720000	#4848FF	1	0.25
chr1	99720001	99880000	B.1.2.1.2.1.1.1.1.1	0.274509803921569	.	99720001	99880000	#9191FF	1	0.375
chr1	99880001	100240000	B.1.1.2.1.2.1.2.2.2.2	0.306372549019608	.	99880001	100240000	#DADAFF	1	0.5
chr1	100240001	100600000	A.1.2.1.2.1.2.1.1.1.1.1	0.801470588235294	.	100240001	100600000	#FF4848	1	0.875
chr1	100600001	100920000	A.1.2.1.2.1.2.1.1.2.2	0.79656862745098	.	100600001	100920000	#FF4848	1	0.875
chr1	100920001	101120000	B.1.1.1.2.1.2.1.1.1	0.356617647058824	.	100920001	101120000	#DADAFF	1	0.5
chr1	101120001	101400000	A.2.2.1.1.1.1.1.1.2.2.2.2	0.522058823529412	.	101120001	101400000	#FFDADA	1	0.625
chr1	101400001	101640000	A.2.1.2.2.1.2.2.2.2	0.544117647058823	.	101400001	101640000	#FF9191	1	0.75
chr1	101640001	101800000	A.2.1.2.2.1.2.1.1.1.1.2	0.551470588235294	.	101640001	101800000	#FF9191	1	0.75
chr1	101800001	101960000	B.1.1.2.1.1.1.1.1.1	0.325980392156863	.	101800001	101960000	#DADAFF	1	0.5
chr1	101960001	102280000	B.1.2.2.2.2.1.2.2.2.2.2	0.215686274509804	.	101960001	102280000	#9191FF	1	0.375
chr1	102280001	102600000	B.2.2.1.2.2.1.2.2.2	0.0281862745098039	.	102280001	102600000	#0000FF	1	0.125
chr1	102600001	102840000	B.2.2.1.1.2.1.2.2.2.1	0.0612745098039216	.	102600001	102840000	#0000FF	1	0.125
chr1	102840001	103000000	B.2.1.2.2.2.1.1.1.1.1	0.0992647058823529	.	102840001	103000000	#4848FF	1	0.25
chr1	103000001	103320000	B.2.2.1.1.2.2.2.2.2.2.1	0.0490196078431373	.	103000001	103320000	#0000FF	1	0.125
chr1	103320001	103600000	B.2.1.1.2.2.1.2.2.2.1	0.158088235294118	.	103320001	103600000	#4848FF	1	0.25
chr1	103600001	103800000	B.2.1.2.2.2.1.1.1.1.2	0.0980392156862745	.	103600001	103800000	#4848FF	1	0.25
chr1	103880001	103960000	B.1.2.2.2.1.1.1.2	0.236519607843137	.	103880001	103960000	#9191FF	1	0.375
chr1	104000001	104160000	B.2.2.2.1.1.2.2	0.0196078431372549	.	104000001	104160000	#0000FF	1	0.125
chr1	104280001	104680000	B.2.2.2.1.1.2.2	0.0196078431372549	.	104280001	104680000	#0000FF	1	0.125
chr1	104680001	105280000	B.2.2.2.2.2.2.1	0.00245098039215686	.	104680001	105280000	#0000FF	1	0.125
chr1	105280001	105400000	B.2.2.1.1.2.2.2.1.2	0.0526960784313725	.	105280001	105400000	#0000FF	1	0.125
chr1	105400001	105680000	B.2.2.2.1.2.2.2	0.0110294117647059	.	105400001	105680000	#0000FF	1	0.125
chr1	105680001	105760000	B.2.1.2.2.2.1.2.1.2.2.1	0.0919117647058824	.	105680001	105760000	#4848FF	1	0.25
chr1	105760001	106000000	B.2.2.2.1.2.2.1.1	0.0134803921568627	.	105760001	106000000	#0000FF	1	0.125
chr1	106000001	106240000	B.2.2.2.1.2.2.1.2	0.0122549019607843	.	106000001	106240000	#0000FF	1	0.125
chr1	106240001	106920000	B.2.2.2.2.2.2.2	0.00122549019607843	.	106240001	106920000	#0000FF	1	0.125
chr1	106920001	107240000	B.2.2.2.1.1.2.1.2	0.0208333333333333	.	106920001	107240000	#0000FF	1	0.125
chr1	107240001	107480000	B.2.1.2.2.2.1.2.2	0.0882352941176471	.	107240001	107480000	#4848FF	1	0.25
chr1	107480001	107600000	B.2.1.1.1.1.2.2.2.1	0.194852941176471	.	107480001	107600000	#4848FF	1	0.25
chr1	107600001	107800000	B.2.2.1.1.2.2.1.2.2	0.0551470588235294	.	107600001	107800000	#0000FF	1	0.125
chr1	107800001	108280000	B.2.2.1.1.2.2.1.2.1	0.0563725490196078	.	107800001	108280000	#0000FF	1	0.125
chr1	108280001	108480000	B.1.2.2.2.2.1.2.1.1	0.221813725490196	.	108280001	108480000	#9191FF	1	0.375
chr1	108480001	108800000	B.1.2.1.2.1.1.2.2	0.269607843137255	.	108480001	108800000	#9191FF	1	0.375
chr1	108840001	108920000	B.1.2.1.2.1.1.2.2	0.269607843137255	.	108840001	108920000	#9191FF	1	0.375
chr1	109000001	109240000	A.2.2.2.2.1.2.1	0.409313725490196	.	109000001	109240000	#FFDADA	1	0.625
chr1	109240001	109560000	A.1.2.1.2.1.2.2.1	0.794117647058823	.	109240001	109560000	#FF4848	1	0.875
chr1	109560001	109760000	A.1.1.2.2.1.2.2.1.2.2	0.878676470588235	.	109560001	109760000	#FF0000	1	1
chr1	109760001	110000000	A.1.1.1.2.1.2.2.1.1	0.971813725490196	.	109760001	110000000	#FF0000	1	1
chr1	110000001	110320000	A.1.1.1.2.2.1.1.1.1	0.966911764705882	.	110000001	110320000	#FF0000	1	1
chr1	110320001	110600000	A.1.1.1.2.2.1.1.1.2	0.965686274509804	.	110320001	110600000	#FF0000	1	1
chr1	110600001	110680000	A.1.2.2.2.2.1.1	0.705882352941177	.	110600001	110680000	#FF4848	1	0.875
chr1	110680001	111120000	A.1.2.2.1.1.2.2	0.758578431372549	.	110680001	111120000	#FF4848	1	0.875
chr1	111120001	111320000	B.1.1.2.2.2.1.2.2	0.285539215686274	.	111120001	111320000	#DADAFF	1	0.5
chr1	111320001	111680000	B.2.1.1.2.2.2.1.2	0.154411764705882	.	111320001	111680000	#4848FF	1	0.25
chr1	111680001	111920000	A.2.1.2.2.1.2.1.1.1.2	0.550245098039216	.	111680001	111920000	#FF9191	1	0.75
chr1	111920001	112240000	A.1.2.2.1.1.1.2	0.761029411764706	.	111920001	112240000	#FF4848	1	0.875
chr1	112240001	112840000	A.2.1.2.1.2.2.2	0.571078431372549	.	112240001	112840000	#FF9191	1	0.75
chr1	112840001	113160000	A.1.1.2.2.1.2.1.2.2.2	0.886029411764706	.	112840001	113160000	#FF0000	1	1
chr1	113160001	113640000	A.1.1.1.1.2.1.1	0.995098039215686	.	113160001	113640000	#FF0000	1	1
chr1	113640001	113960000	A.1.2.1.2.2.2.1.1.1	0.772058823529412	.	113640001	113960000	#FF4848	1	0.875
chr1	113960001	114240000	A.2.1.1.1.2.2.2.1	0.654411764705882	.	113960001	114240000	#FF9191	1	0.75
chr1	114240001	114440000	A.1.2.1.2.2.2.1.2	0.769607843137255	.	114240001	114440000	#FF4848	1	0.875
chr1	114440001	114880000	A.1.2.1.2.2.1.1.1.1.1.1.2	0.790441176470588	.	114440001	114880000	#FF4848	1	0.875
chr1	114880001	115320000	A.1.1.2.1.1.1.2.2.1.2	0.938725490196078	.	114880001	115320000	#FF0000	1	1
chr1	115320001	115480000	A.2.1.2.2.2.2.2.2.1	0.529411764705882	.	115320001	115480000	#FF9191	1	0.75
chr1	115480001	115680000	A.1.2.1.2.2.1.1.1.1.1.2	0.78921568627451	.	115480001	115680000	#FF4848	1	0.875
chr1	115680001	115960000	A.2.2.1.2.2.1.1.1.1.1	0.481617647058824	.	115680001	115960000	#FFDADA	1	0.625
chr1	115960001	116160000	A.2.2.1.2.2.1.2.2.1	0.471813725490196	.	115960001	116160000	#FFDADA	1	0.625
chr1	116160001	116320000	A.2.1.1.2.2.1.2.1.1.1	0.616421568627451	.	116160001	116320000	#FF9191	1	0.75
chr1	116320001	116680000	A.2.1.2.1.2.2.1.2.2.1	0.574754901960784	.	116320001	116680000	#FF9191	1	0.75
chr1	116680001	116840000	A.2.1.1.2.2.1.2.2.1.1	0.610294117647059	.	116680001	116840000	#FF9191	1	0.75
chr1	116840001	117040000	A.1.2.1.2.2.1.1.1.1.1.1.1	0.791666666666667	.	116840001	117040000	#FF4848	1	0.875
chr1	117040001	117240000	A.1.2.2.2.2.2.2.2	0.689950980392157	.	117040001	117240000	#FF4848	1	0.875
chr1	117240001	117880000	A.1.2.1.2.2.1.1.2.2.1	0.780637254901961	.	117240001	117880000	#FF4848	1	0.875
chr1	117880001	118080000	A.2.1.2.2.1.1.1.2.1.2	0.566176470588235	.	117880001	118080000	#FF9191	1	0.75
chr1	118080001	118320000	A.2.1.2.1.1.1.2	0.594362745098039	.	118080001	118320000	#FF9191	1	0.75
chr1	118320001	118520000	A.2.2.1.1.1.1.1.2.2.2	0.518382352941177	.	118320001	118520000	#FFDADA	1	0.625
chr1	118520001	118880000	B.1.2.1.1.2.1.2	0.276960784313726	.	118520001	118880000	#9191FF	1	0.375
chr1	118880001	119200000	B.2.1.1.1.2.1.2.2.1	0.186274509803922	.	118880001	119200000	#4848FF	1	0.25
chr1	119200001	119280000	B.1.2.2.2.2.1.1.2.1	0.224264705882353	.	119200001	119280000	#9191FF	1	0.375
chr1	119280001	119520000	B.2.1.1.1.2.1.2.2.2	0.185049019607843	.	119280001	119520000	#4848FF	1	0.25
chr1	119520001	119800000	B.1.1.1.2.1.2.2.2	0.343137254901961	.	119520001	119800000	#DADAFF	1	0.5
chr1	119800001	120000000	A.2.2.2.2.2.2.2.2.2	0.382352941176471	.	119800001	120000000	#FFDADA	1	0.625
chr1	120000001	120240000	A.2.1.1.1.2.1.2.1.2	0.660539215686274	.	120000001	120240000	#FF9191	1	0.75
chr1	120240001	120720000	A.2.1.1.2.2.1.2.2.2	0.607843137254902	.	120240001	120720000	#FF9191	1	0.75
chr1	120800001	120840000	A.2.1.1.2.2.1.2.2.2	0.607843137254902	.	120800001	120840000	#FF9191	1	0.75
chr1	121080001	121120000	A.2.1.1.2.2.1.2.2.2	0.607843137254902	.	121080001	121120000	#FF9191	1	0.75
chr1	121120001	121360000	B.2.1.1.2.2.2.2.2	0.151960784313725	.	121120001	121360000	#4848FF	1	0.25
chr1	121480001	121520000	B.2.1.1.2.2.2.2.2	0.151960784313725	.	121480001	121520000	#4848FF	1	0.25
chr1	142520001	142560000	B.2.1.1.1.1.2.1	0.199754901960784	.	142520001	142560000	#4848FF	1	0.25
chr1	142600001	142640000	B.2.1.1.1.1.2.1	0.199754901960784	.	142600001	142640000	#4848FF	1	0.25
chr1	143120001	143200000	B.2.1.1.1.1.2.1	0.199754901960784	.	143120001	143200000	#4848FF	1	0.25
chr1	143520001	143560000	A.2.2.2.2.1.1.2.1.1	0.412990196078431	.	143520001	143560000	#FFDADA	1	0.625
chr1	143960001	144080000	A.2.2.2.2.1.1.2.1.1	0.412990196078431	.	143960001	144080000	#FFDADA	1	0.625
chr1	144520001	144720000	A.2.2.1.1.1.1.1.1.2.2.1	0.524509803921569	.	144520001	144720000	#FFDADA	1	0.625
chr1	144800001	145120000	A.1.1.2.2.1.2.1.2.2.1	0.887254901960784	.	144800001	145120000	#FF0000	1	1
chr1	145120001	145320000	A.2.1.2.2.1.1.2.1.1	0.558823529411765	.	145120001	145320000	#FF9191	1	0.75
chr1	145360001	145600000	A.1.1.1.2.2.1.1.2.2	0.963235294117647	.	145360001	145600000	#FF0000	1	1
chr1	145600001	145840000	A.2.1.1.2.1.2.1.2	0.637254901960784	.	145600001	145840000	#FF9191	1	0.75
chr1	146320001	146400000	A.2.2.2.2.1.1.2.1.2	0.411764705882353	.	146320001	146400000	#FFDADA	1	0.625
chr1	146440001	146480000	A.2.2.2.2.1.1.2.1.2	0.411764705882353	.	146440001	146480000	#FFDADA	1	0.625
chr1	146480001	146800000	A.2.1.1.2.1.2.1.1.1.2	0.639705882352941	.	146480001	146800000	#FF9191	1	0.75
chr1	146800001	146960000	B.1.1.1.2.1.1.2.1.1	0.360294117647059	.	146800001	146960000	#DADAFF	1	0.5
chr1	146960001	147200000	A.1.2.2.1.2.1.1.1.2.2.1	0.754901960784314	.	146960001	147200000	#FF4848	1	0.875
chr1	147200001	147360000	A.2.1.1.2.2.1.1.2.2.1.1.2	0.621323529411765	.	147200001	147360000	#FF9191	1	0.75
chr1	147360001	147440000	A.2.1.1.2.2.1.1.2.2.1.1.1	0.622549019607843	.	147360001	147440000	#FF9191	1	0.75
chr1	147680001	147840000	A.2.1.1.2.2.1.1.2.2.1.1.1	0.622549019607843	.	147680001	147840000	#FF9191	1	0.75
chr1	148000001	148040000	A.2.2.2.1.1.1.2.2.2	0.444852941176471	.	148000001	148040000	#FFDADA	1	0.625
chr1	148160001	148200000	A.2.2.2.1.1.1.2.2.2	0.444852941176471	.	148160001	148200000	#FFDADA	1	0.625
chr1	148240001	148280000	A.2.2.2.1.1.1.2.2.2	0.444852941176471	.	148240001	148280000	#FFDADA	1	0.625
chr1	148520001	148560000	B.1.2.2.1.1.1	0.251225490196078	.	148520001	148560000	#9191FF	1	0.375
chr1	148840001	148960000	B.1.2.2.1.1.1	0.251225490196078	.	148840001	148960000	#9191FF	1	0.375
chr1	149000001	149200000	B.1.2.2.1.1.1	0.251225490196078	.	149000001	149200000	#9191FF	1	0.375
chr1	149200001	149400000	B.1.1.2.1.2.1.1	0.314950980392157	.	149200001	149400000	#DADAFF	1	0.5
chr1	149640001	149720000	A.2.2.2.1.1.1.2.2.1	0.446078431372549	.	149640001	149720000	#FFDADA	1	0.625
chr1	149720001	150200000	A.1.1.2.2.2.2.2.2.1	0.857843137254902	.	149720001	150200000	#FF0000	1	1
chr1	150200001	150360000	A.1.1.1.2.2.2.2.2.1.2	0.947303921568627	.	150200001	150360000	#FF0000	1	1
chr1	150360001	150640000	A.1.1.1.2.2.2.2.2.1.1.2	0.948529411764706	.	150360001	150640000	#FF0000	1	1
chr1	150640001	150840000	A.1.1.2.2.2.2.2.2.2	0.856617647058823	.	150640001	150840000	#FF0000	1	1
chr1	150840001	151280000	A.1.1.1.1.1.1.1	1	.	150840001	151280000	#FF0000	1	1
chr1	151280001	151400000	A.1.1.2.1.2.2.2.1.1	0.908088235294118	.	151280001	151400000	#FF0000	1	1
chr1	151400001	151840000	A.1.1.2.1.1.1.1.1	0.944852941176471	.	151400001	151840000	#FF0000	1	1
chr1	151840001	152000000	A.2.2.2.1.2.1.1.1	0.436274509803922	.	151840001	152000000	#FFDADA	1	0.625
chr1	152000001	152200000	B.2.1.2.2.2.2.2.2.1	0.0845588235294118	.	152000001	152200000	#4848FF	1	0.25
chr1	152200001	152480000	B.2.2.1.2.1.1.1.2	0.045343137254902	.	152200001	152480000	#0000FF	1	0.125
chr1	152480001	152600000	B.2.1.2.2.2.2.2.1	0.0857843137254902	.	152480001	152600000	#4848FF	1	0.25
chr1	152600001	153160000	B.2.2.2.2.1.1.1	0.00980392156862745	.	152600001	153160000	#0000FF	1	0.125
chr1	153160001	153320000	B.2.1.2.2.2.2.2.2.2	0.0833333333333333	.	153160001	153320000	#4848FF	1	0.25
chr1	153320001	153480000	B.1.2.1.1.2.2	0.275735294117647	.	153320001	153480000	#9191FF	1	0.375
chr1	153480001	153760000	A.1.1.2.2.1.2.2.2.2	0.876225490196078	.	153480001	153760000	#FF0000	1	1
chr1	153760001	153960000	A.1.1.2.1.1.1.1.2	0.943627450980392	.	153760001	153960000	#FF0000	1	1
chr1	153960001	154120000	A.2.1.2.2.1.1.1.1.2	0.568627450980392	.	153960001	154120000	#FF9191	1	0.75
chr1	154120001	154520000	A.1.1.1.2.1.2.2.2.1	0.969362745098039	.	154120001	154520000	#FF0000	1	1
chr1	154520001	154680000	A.1.2.1.1.1.1.2.1.2.2	0.843137254901961	.	154520001	154680000	#FF4848	1	0.875
chr1	154680001	154880000	A.1.2.1.1.1.1.2.1.1.1	0.848039215686274	.	154680001	154880000	#FF4848	1	0.875
chr1	154880001	155080000	A.1.1.1.2.1.1.1.1	0.987745098039216	.	154880001	155080000	#FF0000	1	1
chr1	155080001	155320000	A.1.1.1.2.1.1.2.2.1	0.980392156862745	.	155080001	155320000	#FF0000	1	1
chr1	155320001	155520000	A.1.1.2.1.2.2.2.1.2	0.906862745098039	.	155320001	155520000	#FF0000	1	1
chr1	155520001	155880000	A.1.1.1.2.1.1.2.1.2.2	0.981617647058823	.	155520001	155880000	#FF0000	1	1
chr1	155880001	156080000	A.1.1.1.1.2.2.2.1.1	0.991421568627451	.	155880001	156080000	#FF0000	1	1
chr1	156080001	156280000	A.1.1.1.2.1.1.2.2.2	0.979166666666667	.	156080001	156280000	#FF0000	1	1
chr1	156280001	156680000	A.1.1.1.1.1.1.2.2	0.997549019607843	.	156280001	156680000	#FF0000	1	1
chr1	156680001	156920000	A.1.1.1.2.1.1.1.2	0.986519607843137	.	156680001	156920000	#FF0000	1	1
chr1	156920001	157160000	A.1.2.1.2.1.1.1	0.807598039215686	.	156920001	157160000	#FF4848	1	0.875
chr1	157160001	157520000	B.1.1.2.2.2.1.1	0.28921568627451	.	157160001	157520000	#DADAFF	1	0.5
chr1	157520001	157920000	B.2.1.2.2.1.1.1	0.122549019607843	.	157520001	157920000	#4848FF	1	0.25
chr1	157920001	158120000	A.2.2.1.1.1.1.2.2.1	0.51593137254902	.	157920001	158120000	#FFDADA	1	0.625
chr1	158120001	158520000	B.2.2.1.2.1.1.2.2	0.0428921568627451	.	158120001	158520000	#0000FF	1	0.125
chr1	158520001	158920000	B.2.2.2.1.2.1.2.1.1	0.017156862745098	.	158520001	158920000	#0000FF	1	0.125
chr1	158920001	159200000	B.1.2.2.2.2.2.1.1.2	0.212009803921569	.	158920001	159200000	#9191FF	1	0.375
chr1	159200001	159440000	B.2.2.2.1.2.1.2.1.2	0.0159313725490196	.	159200001	159440000	#0000FF	1	0.125
chr1	159440001	159720000	B.2.2.2.1.2.1.2.2	0.0147058823529412	.	159440001	159720000	#0000FF	1	0.125
chr1	159720001	160040000	A.2.2.2.1.2.1.1.2	0.435049019607843	.	159720001	160040000	#FFDADA	1	0.625
chr1	160040001	160200000	A.1.1.2.2.1.2.2.2.1	0.877450980392157	.	160040001	160200000	#FF0000	1	1
chr1	160200001	160400000	A.1.1.1.2.2.1.1.2.1	0.964460784313726	.	160200001	160400000	#FF0000	1	1
chr1	160400001	160560000	A.2.2.1.2.2.1.1.2.2	0.475490196078431	.	160400001	160560000	#FFDADA	1	0.625
chr1	160560001	160760000	A.2.1.1.2.2.1.1.1.1	0.632352941176471	.	160560001	160760000	#FF9191	1	0.75
chr1	160760001	161000000	A.1.2.1.2.2.1.2.2.1.2	0.774509803921569	.	160760001	161000000	#FF4848	1	0.875
chr1	161000001	161520000	A.1.1.1.2.1.2.2.1.2	0.970588235294118	.	161000001	161520000	#FF0000	1	1
chr1	161520001	161640000	A.2.2.1.2.2.2.2.1.1	0.463235294117647	.	161520001	161640000	#FFDADA	1	0.625
chr1	161640001	162120000	A.1.2.1.2.1.1.2.1.1	0.806372549019608	.	161640001	162120000	#FF4848	1	0.875
chr1	162120001	162200000	A.2.1.1.2.2.1.2.2.1.2	0.60906862745098	.	162120001	162200000	#FF9191	1	0.75
chr1	162200001	162600000	A.1.2.2.1.2.1.1.1.1	0.757352941176471	.	162200001	162600000	#FF4848	1	0.875
chr1	162600001	162800000	A.2.1.1.2.2.1.1.2.2.1.2	0.620098039215686	.	162600001	162800000	#FF9191	1	0.75
chr1	162800001	162880000	A.2.2.1.2.2.2.2.1.2.1	0.462009803921569	.	162800001	162880000	#FFDADA	1	0.625
chr1	162880001	163320000	A.2.2.1.2.2.1.1.1.1.2	0.480392156862745	.	162880001	163320000	#FFDADA	1	0.625
chr1	163320001	163600000	B.1.1.1.2.2.1.1.1.2	0.340686274509804	.	163320001	163600000	#DADAFF	1	0.5
chr1	163600001	163840000	B.1.1.2.2.1.1.1.2	0.29656862745098	.	163600001	163840000	#DADAFF	1	0.5
chr1	163840001	163960000	B.1.2.2.2.1.1.1.1.2.2	0.237745098039216	.	163840001	163960000	#9191FF	1	0.375
chr1	163960001	164440000	B.1.1.1.2.2.1.2.1.2	0.33578431372549	.	163960001	164440000	#DADAFF	1	0.5
chr1	164440001	164520000	A.2.2.2.1.1.1.1.1.1	0.45343137254902	.	164440001	164520000	#FFDADA	1	0.625
chr1	164520001	164720000	A.2.1.2.1.1.2.1.1	0.593137254901961	.	164520001	164720000	#FF9191	1	0.75
chr1	164720001	165120000	A.2.1.2.1.1.2.2.2	0.588235294117647	.	164720001	165120000	#FF9191	1	0.75
chr1	165120001	165360000	B.1.1.1.2.2.1.1.2.1	0.339460784313726	.	165120001	165360000	#DADAFF	1	0.5
chr1	165360001	165560000	A.2.2.1.2.2.1.1.2.1	0.47671568627451	.	165360001	165560000	#FFDADA	1	0.625
chr1	165560001	165880000	A.2.1.1.1.1.2.2.1.2.2.2	0.670343137254902	.	165560001	165880000	#FF9191	1	0.75
chr1	165880001	166200000	B.1.2.2.1.2.2.1	0.243872549019608	.	165880001	166200000	#9191FF	1	0.375
chr1	166200001	166480000	B.2.1.1.1.2.1.2.1	0.1875	.	166200001	166480000	#4848FF	1	0.25
chr1	166480001	166800000	B.1.2.2.2.2.2.2.1	0.209558823529412	.	166480001	166800000	#9191FF	1	0.375
chr1	166800001	167040000	A.2.1.1.1.1.2.2.1.1.2.1	0.675245098039216	.	166800001	167040000	#FF9191	1	0.75
chr1	167040001	167240000	A.1.2.2.1.2.1.2.1.1	0.746323529411765	.	167040001	167240000	#FF4848	1	0.875
chr1	167240001	167360000	A.2.1.2.2.1.1.1.2.2.2.1	0.561274509803922	.	167240001	167360000	#FF9191	1	0.75
chr1	167360001	167520000	A.1.2.2.1.2.1.2.1.2	0.745098039215686	.	167360001	167520000	#FF4848	1	0.875
chr1	167520001	167720000	A.1.1.2.1.1.2.2.1.2	0.932598039215686	.	167520001	167720000	#FF0000	1	1
chr1	167720001	167880000	A.1.2.1.2.2.1.2.2.2	0.77328431372549	.	167720001	167880000	#FF4848	1	0.875
chr1	167880001	168200000	A.1.1.2.1.1.2.2.2.2.2	0.928921568627451	.	167880001	168200000	#FF0000	1	1
chr1	168200001	168560000	A.2.1.1.1.1.2.2.1.1.2.2	0.674019607843137	.	168200001	168560000	#FF9191	1	0.75
chr1	168560001	168960000	B.1.1.1.2.1.1.1.2.2	0.361519607843137	.	168560001	168960000	#DADAFF	1	0.5
chr1	168960001	169160000	A.2.1.2.2.2.2.1.1.2	0.533088235294118	.	168960001	169160000	#FF9191	1	0.75
chr1	169160001	169280000	B.1.1.2.1.1.2.2.1.1	0.319852941176471	.	169160001	169280000	#DADAFF	1	0.5
chr1	169280001	169480000	A.2.2.2.1.2.1.2.1.2.1.1.1	0.431372549019608	.	169280001	169480000	#FFDADA	1	0.625
chr1	169480001	169880000	B.1.1.2.1.1.2.2.2.1	0.317401960784314	.	169480001	169880000	#DADAFF	1	0.5
chr1	169880001	170120000	B.1.1.2.1.1.2.2.2.2	0.316176470588235	.	169880001	170120000	#DADAFF	1	0.5
chr1	170120001	170280000	B.2.1.1.1.1.1.1.1.1	0.205882352941176	.	170120001	170280000	#4848FF	1	0.25
chr1	170280001	170440000	B.2.1.2.1.2.1.1	0.136029411764706	.	170280001	170440000	#4848FF	1	0.25
chr1	170440001	170720000	B.1.2.2.2.2.2.1.1.1.1	0.214460784313725	.	170440001	170720000	#9191FF	1	0.375
chr1	170720001	170920000	B.2.1.2.1.2.1.2.2	0.133578431372549	.	170720001	170920000	#4848FF	1	0.25
chr1	170920001	171000000	B.1.2.2.2.2.2.2.2.2	0.207107843137255	.	170920001	171000000	#9191FF	1	0.375
chr1	171000001	171200000	B.1.2.2.2.2.2.1.1.1.2	0.213235294117647	.	171000001	171200000	#9191FF	1	0.375
chr1	171200001	171440000	B.1.1.2.1.2.2.2.1.2.1	0.302696078431373	.	171200001	171440000	#DADAFF	1	0.5
chr1	171440001	171600000	A.2.1.1.1.1.1.1.2.1	0.6875	.	171440001	171600000	#FF9191	1	0.75
chr1	171600001	171760000	A.2.2.1.1.1.1.2.2.2.2	0.513480392156863	.	171600001	171760000	#FFDADA	1	0.625
chr1	171760001	171960000	B.2.1.1.1.1.1.1.2	0.20343137254902	.	171760001	171960000	#4848FF	1	0.25
chr1	171960001	172400000	B.2.1.2.2.1.1.2.2.1.1	0.117647058823529	.	171960001	172400000	#4848FF	1	0.25
chr1	172400001	172560000	A.2.2.2.1.2.1.2.1.2.2.1.2	0.425245098039216	.	172400001	172560000	#FFDADA	1	0.625
chr1	172560001	173040000	B.2.1.1.2.1.1.2.2.2	0.175245098039216	.	172560001	173040000	#4848FF	1	0.25
chr1	173040001	173360000	B.2.1.1.2.1.1.2.1	0.177696078431373	.	173040001	173360000	#4848FF	1	0.25
chr1	173360001	173480000	A.2.2.2.1.2.1.2.1.2.2.1.1	0.426470588235294	.	173360001	173480000	#FFDADA	1	0.625
chr1	173480001	173760000	A.2.2.2.1.2.1.2.2.2	0.42156862745098	.	173480001	173760000	#FFDADA	1	0.625
chr1	173760001	174000000	A.1.2.2.1.2.2.1.2.2.1	0.736519607843137	.	173760001	174000000	#FF4848	1	0.875
chr1	174000001	174200000	A.2.2.1.1.1.1.2.2.2.1	0.514705882352941	.	174000001	174200000	#FFDADA	1	0.625
chr1	174200001	174680000	B.2.1.1.2.1.1.2.2.1	0.176470588235294	.	174200001	174680000	#4848FF	1	0.25
chr1	174680001	174960000	B.1.1.2.1.2.2.2.1.2.2	0.301470588235294	.	174680001	174960000	#DADAFF	1	0.5
chr1	174960001	175320000	B.1.1.1.2.1.1.1.2.1	0.362745098039216	.	174960001	175320000	#DADAFF	1	0.5
chr1	175320001	175520000	B.1.1.1.2.2.2.2.1.2.2	0.32843137254902	.	175320001	175520000	#DADAFF	1	0.5
chr1	175520001	175880000	A.2.2.1.2.2.2.1.1.2.2	0.466911764705882	.	175520001	175880000	#FFDADA	1	0.625
chr1	175880001	176080000	A.2.2.2.1.2.1.2.1.2.1.2.1	0.428921568627451	.	175880001	176080000	#FFDADA	1	0.625
chr1	176080001	176240000	A.2.2.2.2.1.1.1.2	0.41421568627451	.	176080001	176240000	#FFDADA	1	0.625
chr1	176240001	176400000	B.1.2.1.2.2.1.2.2.2	0.258578431372549	.	176240001	176400000	#9191FF	1	0.375
chr1	176400001	176920000	A.2.2.2.2.2.2.1.1.2	0.397058823529412	.	176400001	176920000	#FFDADA	1	0.625
chr1	176920001	177280000	A.2.2.1.2.2.2.1.1.2.1	0.468137254901961	.	176920001	177280000	#FFDADA	1	0.625
chr1	177280001	177560000	B.1.1.1.2.2.1.1.2.2	0.338235294117647	.	177280001	177560000	#DADAFF	1	0.5
chr1	177560001	178120000	B.1.1.2.2.1.1.1.1.2	0.297794117647059	.	177560001	178120000	#DADAFF	1	0.5
chr1	178120001	178480000	A.2.1.2.2.2.1.2.2.1.2.2	0.537990196078431	.	178120001	178480000	#FF9191	1	0.75
chr1	178480001	179120000	A.2.1.2.2.1.1.1.1.1	0.569852941176471	.	178480001	179120000	#FF9191	1	0.75
chr1	179120001	179360000	A.2.2.1.1.1.1.1.2.1	0.520833333333333	.	179120001	179360000	#FFDADA	1	0.625
chr1	179360001	179800000	B.1.2.2.2.1.2.2.1.2	0.227941176470588	.	179360001	179800000	#9191FF	1	0.375
chr1	179800001	180080000	A.1.2.1.2.1.2.1.2	0.795343137254902	.	179800001	180080000	#FF4848	1	0.875
chr1	180080001	180240000	A.2.1.1.1.1.1.2.1.1	0.685049019607843	.	180080001	180240000	#FF9191	1	0.75
chr1	180240001	180440000	A.2.2.2.1.2.1.2.1.2.1.1.2	0.430147058823529	.	180240001	180440000	#FFDADA	1	0.625
chr1	180440001	180640000	A.2.1.1.1.1.2.2.1.2.2.1	0.67156862745098	.	180440001	180640000	#FF9191	1	0.75
chr1	180640001	180840000	A.2.2.1.1.1.2.2.2	0.507352941176471	.	180640001	180840000	#FFDADA	1	0.625
chr1	180840001	181160000	A.1.1.2.2.1.2.2.1.1.1.2	0.883578431372549	.	180840001	181160000	#FF0000	1	1
chr1	181160001	181520000	A.2.2.2.2.2.2.2.1.1.2	0.387254901960784	.	181160001	181520000	#FFDADA	1	0.625
chr1	181520001	181760000	B.1.1.2.2.1.2.1	0.291666666666667	.	181520001	181760000	#DADAFF	1	0.5
chr1	181760001	181960000	B.1.2.1.1.2.1.1.1	0.279411764705882	.	181760001	181960000	#9191FF	1	0.375
chr1	181960001	182400000	A.2.1.2.1.1.1.1.2	0.595588235294118	.	181960001	182400000	#FF9191	1	0.75
chr1	182400001	182560000	A.2.2.2.2.2.2.1.2.1.1.2.2	0.393382352941176	.	182400001	182560000	#FFDADA	1	0.625
chr1	182560001	182800000	A.1.2.2.1.2.1.2.2.1	0.743872549019608	.	182560001	182800000	#FF4848	1	0.875
chr1	182800001	183080000	A.1.1.2.1.1.2.2.2.2.1	0.930147058823529	.	182800001	183080000	#FF0000	1	1
chr1	183080001	183400000	A.1.1.2.2.1.2.2.1.1.1.1	0.884803921568627	.	183080001	183400000	#FF0000	1	1
chr1	183400001	183600000	A.1.1.2.2.1.2.2.1.2.1.2	0.879901960784314	.	183400001	183600000	#FF0000	1	1
chr1	183600001	184000000	A.1.1.2.1.1.2.2.1.1	0.933823529411765	.	183600001	184000000	#FF0000	1	1
chr1	184000001	184280000	A.1.2.2.1.2.2.2.2.1	0.732843137254902	.	184000001	184280000	#FF4848	1	0.875
chr1	184280001	184400000	A.2.1.2.2.1.1.1.2.2.2.2	0.560049019607843	.	184280001	184400000	#FF9191	1	0.75
chr1	184400001	184720000	A.2.1.1.1.1.2.2.2.1	0.669117647058823	.	184400001	184720000	#FF9191	1	0.75
chr1	184720001	185040000	A.2.1.1.1.1.2.2.2.2.1	0.667892156862745	.	184720001	185040000	#FF9191	1	0.75
chr1	185040001	185120000	A.2.1.2.2.1.1.1.2.2.1.1	0.564950980392157	.	185040001	185120000	#FF9191	1	0.75
chr1	185120001	185320000	A.1.2.2.1.2.2.1.2.1	0.737745098039216	.	185120001	185320000	#FF4848	1	0.875
chr1	185320001	185560000	A.2.2.1.1.2.1.2.2.1	0.498774509803922	.	185320001	185560000	#FFDADA	1	0.625
chr1	185560001	185680000	A.2.1.2.2.1.1.1.2.2.1.2.2	0.5625	.	185560001	185680000	#FF9191	1	0.75
chr1	185680001	186400000	A.2.1.1.1.1.1.2.2	0.682598039215686	.	185680001	186400000	#FF9191	1	0.75
chr1	186400001	186960000	B.2.1.2.2.1.2.2.2.1	0.10171568627451	.	186400001	186960000	#4848FF	1	0.25
chr1	186960001	187120000	B.2.1.2.2.1.2.1.2.1.1	0.107843137254902	.	186960001	187120000	#4848FF	1	0.25
chr1	187120001	187200000	B.2.1.1.2.1.2.2.2.2.1	0.169117647058824	.	187120001	187200000	#4848FF	1	0.25
chr1	187200001	187480000	B.2.1.1.2.1.2.1	0.174019607843137	.	187200001	187480000	#4848FF	1	0.25
chr1	187480001	187760000	B.2.1.2.2.1.2.1.2.2	0.105392156862745	.	187480001	187760000	#4848FF	1	0.25
chr1	187760001	188040000	B.2.1.2.2.1.2.1.2.1.2	0.106617647058824	.	187760001	188040000	#4848FF	1	0.25
chr1	188040001	188120000	B.2.1.2.1.2.2.2.1.1	0.128676470588235	.	188040001	188120000	#4848FF	1	0.25
chr1	188120001	188400000	B.2.2.1.1.1.2.1.1.2	0.0747549019607843	.	188120001	188400000	#0000FF	1	0.125
chr1	188400001	188680000	B.2.2.1.2.1.2.1.2	0.0392156862745098	.	188400001	188680000	#0000FF	1	0.125
chr1	188680001	188960000	B.2.2.1.1.1.2.2.2	0.071078431372549	.	188680001	188960000	#0000FF	1	0.125
chr1	188960001	189160000	B.2.2.1.2.1.2.2.1	0.0379901960784314	.	188960001	189160000	#0000FF	1	0.125
chr1	189160001	189760000	B.2.2.2.1.1.1.1.2	0.0245098039215686	.	189160001	189760000	#0000FF	1	0.125
chr1	189760001	189840000	B.2.1.2.1.2.2.2.1.2	0.127450980392157	.	189760001	189840000	#4848FF	1	0.25
chr1	189840001	190080000	B.2.2.2.1.1.1.1.1	0.0257352941176471	.	189840001	190080000	#0000FF	1	0.125
chr1	190080001	190240000	B.2.1.2.1.2.2.2.2.1.2	0.125	.	190080001	190240000	#4848FF	1	0.25
chr1	190240001	190400000	B.2.1.2.1.2.2.2.2.2	0.123774509803922	.	190240001	190400000	#4848FF	1	0.25
chr1	190400001	190520000	B.2.1.1.2.1.2.2.1.2	0.17156862745098	.	190400001	190520000	#4848FF	1	0.25
chr1	190520001	190880000	B.2.2.1.2.1.2.1.1.2	0.0404411764705882	.	190520001	190880000	#0000FF	1	0.125
chr1	190880001	191040000	B.2.2.1.1.1.2.1.2	0.0735294117647059	.	190880001	191040000	#0000FF	1	0.125
chr1	191040001	191440000	B.2.2.1.2.1.2.2.2.1	0.0367647058823529	.	191040001	191440000	#0000FF	1	0.125
chr1	191440001	191560000	B.2.2.1.1.1.2.1.1.1.1	0.0772058823529412	.	191440001	191560000	#0000FF	1	0.125
chr1	191560001	191720000	B.2.1.2.2.1.2.1.1.2.1	0.110294117647059	.	191560001	191720000	#4848FF	1	0.25
chr1	191720001	191840000	B.2.1.2.2.1.2.1.1.1	0.111519607843137	.	191720001	191840000	#4848FF	1	0.25
chr1	191840001	192120000	B.2.2.1.1.1.2.1.1.1.2	0.0759803921568627	.	191840001	192120000	#0000FF	1	0.125
chr1	192120001	192440000	B.2.2.1.1.1.2.2.1	0.0723039215686275	.	192120001	192440000	#0000FF	1	0.125
chr1	192440001	192840000	B.1.2.1.2.2.2.1.1.1	0.257352941176471	.	192440001	192840000	#9191FF	1	0.375
chr1	192840001	193000000	B.1.2.1.2.2.2.1.1.2	0.256127450980392	.	192840001	193000000	#9191FF	1	0.375
chr1	193000001	193120000	A.2.2.1.1.1.1.2.1	0.517156862745098	.	193000001	193120000	#FFDADA	1	0.625
chr1	193120001	193440000	B.1.2.2.2.1.2.1.1	0.23406862745098	.	193120001	193440000	#9191FF	1	0.375
chr1	193440001	193720000	B.1.2.2.2.2.2.1.2	0.21078431372549	.	193440001	193720000	#9191FF	1	0.375
chr1	193720001	194000000	B.2.1.1.2.1.2.2.2.2.2	0.167892156862745	.	193720001	194000000	#4848FF	1	0.25
chr1	194000001	194120000	B.1.2.2.2.1.2.1.2.2	0.231617647058824	.	194000001	194120000	#9191FF	1	0.375
chr1	194120001	194520000	B.2.1.2.2.1.2.2.2.2	0.100490196078431	.	194120001	194520000	#4848FF	1	0.25
chr1	194520001	194920000	B.2.2.1.2.1.2.2.2.2.1	0.0355392156862745	.	194520001	194920000	#0000FF	1	0.125
chr1	194920001	195040000	B.2.1.2.1.2.2.2.2.1.1	0.126225490196078	.	194920001	195040000	#4848FF	1	0.25
chr1	195040001	195800000	B.2.2.2.1.1.1.2	0.0232843137254902	.	195040001	195800000	#0000FF	1	0.125
chr1	195800001	195920000	B.2.1.1.2.1.2.2.1.1	0.172794117647059	.	195800001	195920000	#4848FF	1	0.25
chr1	195920001	196280000	B.2.1.2.2.1.2.2.1.1	0.104166666666667	.	195920001	196280000	#4848FF	1	0.25
chr1	196280001	196840000	B.2.1.2.2.1.2.2.1.2	0.102941176470588	.	196280001	196840000	#4848FF	1	0.25
chr1	196840001	197080000	B.2.1.2.2.1.2.1.1.2.2	0.10906862745098	.	196840001	197080000	#4848FF	1	0.25
chr1	197080001	197360000	B.1.2.1.2.2.2.2.2	0.252450980392157	.	197080001	197360000	#9191FF	1	0.375
chr1	197360001	197520000	B.1.1.2.1.2.2.2.2	0.300245098039216	.	197360001	197520000	#DADAFF	1	0.5
chr1	197520001	197680000	B.1.2.1.2.2.2.1.2	0.254901960784314	.	197520001	197680000	#9191FF	1	0.375
chr1	197680001	197960000	B.1.2.1.2.2.2.2.1	0.253676470588235	.	197680001	197960000	#9191FF	1	0.375
chr1	197960001	198080000	B.2.1.1.1.1.1.1.1.2	0.204656862745098	.	197960001	198080000	#4848FF	1	0.25
chr1	198080001	198320000	B.1.1.2.1.1.1.2	0.322303921568627	.	198080001	198320000	#DADAFF	1	0.5
chr1	198320001	198720000	B.2.2.1.1.1.1.1.1.1	0.0821078431372549	.	198320001	198720000	#0000FF	1	0.125
chr1	198720001	199200000	B.2.2.1.2.1.2.2.2.2.2	0.0343137254901961	.	198720001	199200000	#0000FF	1	0.125
chr1	199200001	199520000	B.2.2.1.2.1.2.1.1.1	0.0416666666666667	.	199200001	199520000	#0000FF	1	0.125
chr1	199520001	199920000	B.2.1.2.1.2.1.2.1	0.134803921568627	.	199520001	199920000	#4848FF	1	0.25
chr1	199920001	200240000	B.1.1.2.1.1.2.2.1.2	0.318627450980392	.	199920001	200240000	#DADAFF	1	0.5
chr1	200240001	200520000	A.2.2.1.1.1.1.1.1.1	0.526960784313726	.	200240001	200520000	#FFDADA	1	0.625
chr1	200520001	200840000	A.1.1.2.2.1.2.2.1.2.1.1	0.881127450980392	.	200520001	200840000	#FF0000	1	1
chr1	200840001	201120000	A.1.1.1.2.2.1.2.1	0.962009803921569	.	200840001	201120000	#FF0000	1	1
chr1	201120001	201320000	A.1.1.2.2.1.1.2.2.2.2	0.892156862745098	.	201120001	201320000	#FF0000	1	1
chr1	201320001	201560000	A.1.1.1.1.2.2.2.2	0.988970588235294	.	201320001	201560000	#FF0000	1	1
chr1	201560001	201800000	A.1.1.1.2.2.1.2.2	0.96078431372549	.	201560001	201800000	#FF0000	1	1
chr1	201800001	202120000	A.1.1.1.1.1.2	0.996323529411765	.	201800001	202120000	#FF0000	1	1
chr1	202120001	202440000	A.1.1.2.2.1.1.2.1.1	0.897058823529412	.	202120001	202440000	#FF0000	1	1
chr1	202440001	202640000	A.1.2.1.1.2.1.1.2.2.2	0.825980392156863	.	202440001	202640000	#FF4848	1	0.875
chr1	202640001	203360000	A.1.1.1.1.1.1.2.1	0.998774509803922	.	202640001	203360000	#FF0000	1	1
chr1	203360001	203480000	A.1.2.2.2.2.2.1.1.2.1	0.698529411764706	.	203360001	203480000	#FF4848	1	0.875
chr1	203480001	203840000	A.1.1.1.2.1.2.1.1.1	0.977941176470588	.	203480001	203840000	#FF0000	1	1
chr1	203840001	204040000	A.1.2.2.2.1.1.2.2.1	0.723039215686274	.	203840001	204040000	#FF4848	1	0.875
chr1	204040001	204240000	A.1.1.2.2.2.1.2.2.1.2	0.866421568627451	.	204040001	204240000	#FF0000	1	1
chr1	204240001	204520000	A.1.1.1.1.2.2.1	0.992647058823529	.	204240001	204520000	#FF0000	1	1
chr1	204520001	204760000	A.1.2.2.2.2.1.2.2.2	0.700980392156863	.	204520001	204760000	#FF4848	1	0.875
chr1	204760001	205040000	A.2.1.1.2.2.2.2.1	0.604166666666667	.	204760001	205040000	#FF9191	1	0.75
chr1	205040001	205280000	A.1.1.2.2.1.1.2.1.2	0.895833333333333	.	205040001	205280000	#FF0000	1	1
chr1	205280001	205480000	A.1.2.1.1.2.1.1.1	0.830882352941177	.	205280001	205480000	#FF4848	1	0.875
chr1	205480001	205920000	A.1.1.1.2.1.2.1.1.2	0.97671568627451	.	205480001	205920000	#FF0000	1	1
chr1	205920001	205960000	A.2.2.2.1.1.1.2.1.2	0.447303921568627	.	205920001	205960000	#FFDADA	1	0.625
chr1	206080001	206120000	A.2.2.2.1.1.1.2.1.2	0.447303921568627	.	206080001	206120000	#FFDADA	1	0.625
chr1	206160001	206200000	A.2.2.2.1.1.1.2.1.2	0.447303921568627	.	206160001	206200000	#FFDADA	1	0.625
chr1	206200001	206320000	A.1.2.2.2.2.1.2.1.1	0.704656862745098	.	206200001	206320000	#FF4848	1	0.875
chr1	206320001	206360000	A.2.2.2.1.1.1.2.1.1	0.448529411764706	.	206320001	206360000	#FFDADA	1	0.625
chr1	206480001	206560000	A.2.2.2.1.1.1.2.1.1	0.448529411764706	.	206480001	206560000	#FFDADA	1	0.625
chr1	206560001	206920000	A.1.1.2.2.1.1.2.2.2.1	0.893382352941177	.	206560001	206920000	#FF0000	1	1
chr1	206920001	207240000	A.1.2.2.2.2.2.1.1.1	0.699754901960784	.	206920001	207240000	#FF4848	1	0.875
chr1	207240001	207640000	A.2.2.2.2.2.2.1.2.2	0.389705882352941	.	207240001	207640000	#FFDADA	1	0.625
chr1	207640001	207800000	A.2.2.2.2.2.2.1.2.1.1.1	0.395833333333333	.	207640001	207800000	#FFDADA	1	0.625
chr1	207800001	207880000	A.2.2.2.2.2.2.1.2.1.2.2	0.39093137254902	.	207800001	207880000	#FFDADA	1	0.625
chr1	207880001	208200000	A.2.1.1.2.2.1.1.2.1.2.2	0.623774509803922	.	207880001	208200000	#FF9191	1	0.75
chr1	208200001	208440000	A.1.2.2.2.2.1.2.2.1	0.702205882352941	.	208200001	208440000	#FF4848	1	0.875
chr1	208440001	208760000	A.2.2.1.2.2.1.2.1.1	0.474264705882353	.	208440001	208760000	#FFDADA	1	0.625
chr1	208760001	209160000	B.1.1.2.2.1.1.2.1	0.295343137254902	.	208760001	209160000	#DADAFF	1	0.5
chr1	209160001	209320000	B.1.1.2.2.1.2.2	0.290441176470588	.	209160001	209320000	#DADAFF	1	0.5
chr1	209320001	209520000	A.2.2.2.2.2.2.2.1.1.1	0.388480392156863	.	209320001	209520000	#FFDADA	1	0.625
chr1	209520001	209720000	A.2.2.1.2.2.1.2.1.2	0.473039215686274	.	209520001	209720000	#FFDADA	1	0.625
chr1	209720001	210000000	A.1.2.2.2.2.2.1.2.1.1	0.696078431372549	.	209720001	210000000	#FF4848	1	0.875
chr1	210000001	210360000	B.1.1.1.2.2.2.1.2	0.332107843137255	.	210000001	210360000	#DADAFF	1	0.5
chr1	210360001	210560000	A.2.1.2.1.2.2.1.2.2.2.2	0.572303921568627	.	210360001	210560000	#FF9191	1	0.75
chr1	210560001	210960000	A.2.2.2.1.1.2.2.1	0.439950980392157	.	210560001	210960000	#FFDADA	1	0.625
chr1	210960001	211200000	B.1.1.2.2.1.1.2.2.1	0.294117647058824	.	210960001	211200000	#DADAFF	1	0.5
chr1	211200001	211360000	B.1.1.2.2.1.1.1.1.1	0.299019607843137	.	211200001	211360000	#DADAFF	1	0.5
chr1	211360001	211560000	A.1.2.2.1.2.1.1.2.2.1.1	0.751225490196078	.	211360001	211560000	#FF4848	1	0.875
chr1	211560001	211920000	A.1.2.1.2.1.1.2.1.2	0.805147058823529	.	211560001	211920000	#FF4848	1	0.875
chr1	211920001	212160000	A.1.2.2.1.2.1.1.1.2.2.2	0.753676470588235	.	211920001	212160000	#FF4848	1	0.875
chr1	212160001	212280000	A.1.2.2.1.2.2.2.1	0.73406862745098	.	212160001	212280000	#FF4848	1	0.875
chr1	212280001	212600000	A.1.2.1.2.2.1.2.2.1.1.2	0.775735294117647	.	212280001	212600000	#FF4848	1	0.875
chr1	212600001	212720000	A.1.2.2.1.2.1.1.1.2.1	0.756127450980392	.	212600001	212720000	#FF4848	1	0.875
chr1	212720001	213000000	A.1.1.2.1.1.2.2.2.1	0.931372549019608	.	212720001	213000000	#FF0000	1	1
chr1	213000001	213200000	A.1.2.1.2.1.1.2.2.1	0.803921568627451	.	213000001	213200000	#FF4848	1	0.875
chr1	213200001	213640000	A.2.1.1.1.1.2.2.1.2.1	0.672794117647059	.	213200001	213640000	#FF9191	1	0.75
chr1	213640001	213720000	A.2.2.2.1.1.1.1.1.2	0.452205882352941	.	213640001	213720000	#FFDADA	1	0.625
chr1	213720001	214120000	A.2.2.1.2.2.2.1.1.1	0.469362745098039	.	213720001	214120000	#FFDADA	1	0.625
chr1	214120001	214280000	A.2.1.2.2.2.1.2.1	0.541666666666667	.	214120001	214280000	#FF9191	1	0.75
chr1	214280001	214520000	A.2.1.2.2.1.1.1.2.2.1.2.1	0.563725490196078	.	214280001	214520000	#FF9191	1	0.75
chr1	214520001	214840000	A.2.1.1.1.1.1.2.1.2	0.683823529411765	.	214520001	214840000	#FF9191	1	0.75
chr1	214840001	215240000	B.2.1.2.2.1.1.2.2.2.1	0.113970588235294	.	214840001	215240000	#4848FF	1	0.25
chr1	215240001	215400000	B.2.1.2.2.1.1.2.1.1.2	0.120098039215686	.	215240001	215400000	#4848FF	1	0.25
chr1	215400001	215680000	B.2.1.2.2.1.1.2.2.2.2	0.112745098039216	.	215400001	215680000	#4848FF	1	0.25
chr1	215680001	215840000	B.1.1.2.1.1.2.1	0.321078431372549	.	215680001	215840000	#DADAFF	1	0.5
chr1	215840001	216160000	B.2.1.2.1.2.2.1.2.1	0.131127450980392	.	215840001	216160000	#4848FF	1	0.25
chr1	216160001	216920000	B.1.2.1.2.2.1.2.2.1	0.259803921568627	.	216160001	216920000	#9191FF	1	0.375
chr1	216920001	217360000	A.2.2.2.1.2.1.2.1.2.1.2.2	0.427696078431373	.	216920001	217360000	#FFDADA	1	0.625
chr1	217360001	217440000	B.1.2.2.2.1.1.1.1.2.1	0.238970588235294	.	217360001	217440000	#9191FF	1	0.375
chr1	217440001	217560000	B.1.2.1.2.2.1.1.1.1	0.26593137254902	.	217440001	217560000	#9191FF	1	0.375
chr1	217560001	217880000	B.1.1.1.2.1.2.1.2.1.1	0.350490196078431	.	217560001	217880000	#DADAFF	1	0.5
chr1	217880001	218040000	B.1.2.2.2.1.2.1.2.1	0.232843137254902	.	217880001	218040000	#9191FF	1	0.375
chr1	218040001	218440000	B.1.2.1.2.2.1.1.1.2	0.264705882352941	.	218040001	218440000	#9191FF	1	0.375
chr1	218440001	218720000	A.1.2.2.1.2.2.2.2.2	0.731617647058823	.	218440001	218720000	#FF4848	1	0.875
chr1	218720001	219320000	A.2.1.1.1.1.2.1.2	0.677696078431373	.	218720001	219320000	#FF9191	1	0.75
chr1	219320001	219440000	A.2.1.2.2.2.2.1.1.1.2	0.534313725490196	.	219320001	219440000	#FF9191	1	0.75
chr1	219440001	219600000	A.2.2.2.2.1.1.1.1	0.415441176470588	.	219440001	219600000	#FFDADA	1	0.625
chr1	219600001	219720000	A.2.2.2.1.1.1.1.2.1	0.450980392156863	.	219600001	219720000	#FFDADA	1	0.625
chr1	219720001	220040000	A.2.1.2.2.2.2.1.2	0.531862745098039	.	219720001	220040000	#FF9191	1	0.75
chr1	220040001	220240000	A.2.1.1.1.1.2.1.1.2.2	0.678921568627451	.	220040001	220240000	#FF9191	1	0.75
chr1	220240001	220680000	A.1.2.1.2.2.1.2.1	0.778186274509804	.	220240001	220680000	#FF4848	1	0.875
chr1	220680001	220840000	A.2.1.1.1.1.2.2.2.2.2	0.666666666666667	.	220680001	220840000	#FF9191	1	0.75
chr1	220840001	221120000	A.2.1.1.1.1.2.1.1.1	0.681372549019608	.	220840001	221120000	#FF9191	1	0.75
chr1	221120001	221320000	B.1.1.1.2.2.1.2.1.1	0.337009803921569	.	221120001	221320000	#DADAFF	1	0.5
chr1	221320001	221600000	A.2.2.2.2.2.2.1.2.1.2.1	0.392156862745098	.	221320001	221600000	#FFDADA	1	0.625
chr1	221600001	221880000	A.2.2.1.2.2.1.1.1.2.1	0.479166666666667	.	221600001	221880000	#FFDADA	1	0.625
chr1	221880001	222160000	A.2.2.1.2.2.2.1.2.2	0.464460784313726	.	221880001	222160000	#FFDADA	1	0.625
chr1	222160001	222320000	A.2.2.1.2.2.2.1.2.1	0.465686274509804	.	222160001	222320000	#FFDADA	1	0.625
chr1	222320001	222720000	A.2.2.2.2.2.2.1.2.1.1.2.1	0.394607843137255	.	222320001	222720000	#FFDADA	1	0.625
chr1	222720001	223000000	A.1.2.1.2.1.1.2.2.2	0.802696078431373	.	222720001	223000000	#FF4848	1	0.875
chr1	223000001	223240000	A.2.1.1.1.1.2.1.1.2.1	0.680147058823529	.	223000001	223240000	#FF9191	1	0.75
chr1	223240001	223520000	A.2.1.1.2.2.1.1.2.1.2.1	0.625	.	223240001	223520000	#FF9191	1	0.75
chr1	223520001	223720000	A.2.2.1.2.2.1.1.1.2.2	0.477941176470588	.	223520001	223720000	#FFDADA	1	0.625
chr1	223720001	223840000	A.2.2.1.2.2.2.2.1.2.2	0.46078431372549	.	223720001	223840000	#FFDADA	1	0.625
chr1	223840001	224080000	A.1.1.2.2.1.2.1.1	0.89093137254902	.	223840001	224080000	#FF0000	1	1
chr1	224080001	224200000	A.2.2.2.1.1.1.1.2.2	0.449754901960784	.	224080001	224200000	#FFDADA	1	0.625
chr1	224200001	224680000	A.1.1.1.2.2.2.1.2	0.955882352941177	.	224200001	224680000	#FF0000	1	1
chr1	224680001	224920000	A.2.2.1.2.2.2.2.2.1.2.1	0.458333333333333	.	224680001	224920000	#FFDADA	1	0.625
chr1	224920001	225120000	A.2.2.2.1.1.2.1.1.2	0.442401960784314	.	224920001	225120000	#FFDADA	1	0.625
chr1	225120001	225280000	B.1.1.2.1.2.2.1	0.305147058823529	.	225120001	225280000	#DADAFF	1	0.5
chr1	225280001	225600000	B.1.1.1.2.1.1.2.1.2	0.35906862745098	.	225280001	225600000	#DADAFF	1	0.5
chr1	225600001	225960000	A.1.1.2.1.1.1.2.1.1	0.942401960784314	.	225600001	225960000	#FF0000	1	1
chr1	225960001	226240000	A.1.1.1.2.1.2.2.2.2	0.968137254901961	.	225960001	226240000	#FF0000	1	1
chr1	226240001	226560000	A.1.1.1.2.1.1.2.1.2.1	0.982843137254902	.	226240001	226560000	#FF0000	1	1
chr1	226560001	226960000	A.1.1.2.2.1.1.2.2.1	0.894607843137255	.	226560001	226960000	#FF0000	1	1
chr1	226960001	227200000	A.2.1.1.2.1.1.1.1.2	0.649509803921569	.	226960001	227200000	#FF9191	1	0.75
chr1	227200001	227400000	A.2.1.2.2.2.1.1	0.542892156862745	.	227200001	227400000	#FF9191	1	0.75
chr1	227400001	227640000	A.2.2.2.1.1.2.1.1.1	0.443627450980392	.	227400001	227640000	#FFDADA	1	0.625
chr1	227640001	227760000	A.2.2.2.2.1.1.2.2	0.410539215686274	.	227640001	227760000	#FFDADA	1	0.625
chr1	227760001	227880000	B.1.1.1.2.1.1.2.2	0.357843137254902	.	227760001	227880000	#DADAFF	1	0.5
chr1	227880001	228200000	A.2.1.2.2.1.1.2.2.1	0.555147058823529	.	227880001	228200000	#FF9191	1	0.75
chr1	228200001	228400000	A.1.2.1.1.1.1.2.1.2.1	0.844362745098039	.	228200001	228400000	#FF4848	1	0.875
chr1	228400001	228720000	A.1.1.2.1.2.2.2.2.1.2	0.904411764705882	.	228400001	228720000	#FF0000	1	1
chr1	228720001	229040000	A.2.1.1.2.2.1.1.2.2.2.2	0.617647058823529	.	228720001	229040000	#FF9191	1	0.75
chr1	229040001	229360000	A.1.2.2.2.2.2.1.2.2	0.693627450980392	.	229040001	229360000	#FF4848	1	0.875
chr1	229360001	229800000	A.1.1.2.1.2.2.1.1.2	0.911764705882353	.	229360001	229800000	#FF0000	1	1
chr1	229800001	230120000	A.2.2.2.1.1.2.1.2	0.441176470588235	.	229800001	230120000	#FFDADA	1	0.625
chr1	230120001	230520000	A.2.1.1.2.2.1.1.2.2.2.1	0.618872549019608	.	230120001	230520000	#FF9191	1	0.75
chr1	230520001	230760000	A.2.2.1.2.2.2.2.2.1.2.2	0.457107843137255	.	230520001	230760000	#FFDADA	1	0.625
chr1	230760001	231040000	A.1.2.2.2.2.2.1.2.1.2	0.694852941176471	.	230760001	231040000	#FF4848	1	0.875
chr1	231040001	231200000	A.2.1.1.2.2.1.1.2.1.1.2.2.1	0.627450980392157	.	231040001	231200000	#FF9191	1	0.75
chr1	231200001	231520000	A.2.1.1.2.2.1.1.2.1.1.1	0.629901960784314	.	231200001	231520000	#FF9191	1	0.75
chr1	231520001	231760000	A.1.2.2.1.2.1.1.2.1	0.752450980392157	.	231520001	231760000	#FF4848	1	0.875
chr1	231760001	232160000	A.1.2.2.2.2.2.1.1.2.2	0.697303921568627	.	231760001	232160000	#FF4848	1	0.875
chr1	232160001	232440000	A.2.1.2.1.2.2.1.2.1.1.2	0.57843137254902	.	232160001	232440000	#FF9191	1	0.75
chr1	232440001	232800000	A.1.2.2.2.2.1.2.1.2	0.70343137254902	.	232440001	232800000	#FF4848	1	0.875
chr1	232800001	233040000	A.2.2.1.2.2.2.2.2.1.1	0.459558823529412	.	232800001	233040000	#FFDADA	1	0.625
chr1	233040001	233200000	A.2.1.2.1.2.2.1.2.1.1.1	0.579656862745098	.	233040001	233200000	#FF9191	1	0.75
chr1	233200001	233480000	A.2.1.1.2.2.1.1.2.1.1.2.2.2	0.626225490196078	.	233200001	233480000	#FF9191	1	0.75
chr1	233480001	233680000	B.1.1.1.2.2.1.2.2	0.334558823529412	.	233480001	233680000	#DADAFF	1	0.5
chr1	233680001	233880000	B.1.1.1.2.2.1.1.1.1	0.341911764705882	.	233680001	233880000	#DADAFF	1	0.5
chr1	233880001	234240000	B.1.1.2.2.1.1.2.2.2	0.292892156862745	.	233880001	234240000	#DADAFF	1	0.5
chr1	234240001	234600000	A.2.1.1.2.2.1.1.2.1.1.2.1	0.628676470588235	.	234240001	234600000	#FF9191	1	0.75
chr1	234600001	234840000	A.1.1.2.1.2.2.1.2.1	0.910539215686274	.	234600001	234840000	#FF0000	1	1
chr1	234840001	234960000	A.1.2.2.2.1.2.2.2.2	0.707107843137255	.	234840001	234960000	#FF4848	1	0.875
chr1	234960001	235200000	A.1.1.2.1.2.2.1.2.2	0.909313725490196	.	234960001	235200000	#FF0000	1	1
chr1	235240001	235320000	A.1.1.2.1.2.2.1.2.2	0.909313725490196	.	235240001	235320000	#FF0000	1	1
chr1	235320001	235680000	A.1.1.2.1.1.1.2.1.2	0.941176470588235	.	235320001	235680000	#FF0000	1	1
chr1	235680001	236280000	A.1.2.2.1.2.1.2.2.2	0.742647058823529	.	235680001	236280000	#FF4848	1	0.875
chr1	236280001	236480000	A.2.2.1.1.1.2.1.1.1	0.512254901960784	.	236280001	236480000	#FFDADA	1	0.625
chr1	236480001	236640000	A.2.2.1.1.1.2.1.2	0.509803921568627	.	236480001	236640000	#FFDADA	1	0.625
chr1	236640001	236840000	A.1.2.2.1.2.1.1.2.2.1.2.2	0.748774509803922	.	236640001	236840000	#FF4848	1	0.875
chr1	236840001	236960000	A.1.2.2.1.2.1.1.2.2.1.2.1	0.75	.	236840001	236960000	#FF4848	1	0.875
chr1	236960001	237240000	A.1.2.1.2.2.1.2.2.1.1.1	0.776960784313726	.	236960001	237240000	#FF4848	1	0.875
chr1	237240001	237560000	A.2.2.1.1.1.2.1.1.2	0.511029411764706	.	237240001	237560000	#FFDADA	1	0.625
chr1	237560001	238000000	A.1.2.2.1.2.1.1.2.2.2	0.747549019607843	.	237560001	238000000	#FF4848	1	0.875
chr1	238000001	238480000	B.2.1.2.2.1.1.2.1.1.1	0.121323529411765	.	238000001	238480000	#4848FF	1	0.25
chr1	238480001	238880000	B.2.1.2.2.1.1.2.1.2	0.118872549019608	.	238480001	238880000	#4848FF	1	0.25
chr1	238880001	239000000	B.2.1.2.1.2.2.1.2.2	0.129901960784314	.	238880001	239000000	#4848FF	1	0.25
chr1	239000001	239160000	B.2.1.1.2.1.2.2.2.1	0.170343137254902	.	239000001	239160000	#4848FF	1	0.25
chr1	239160001	239600000	B.2.2.1.1.1.1.1.2	0.079656862745098	.	239160001	239600000	#0000FF	1	0.125
chr1	239600001	239960000	B.2.2.1.1.1.1.1.1.2	0.0808823529411765	.	239600001	239960000	#0000FF	1	0.125
chr1	239960001	240040000	B.2.1.1.1.1.1.2.2	0.200980392156863	.	239960001	240040000	#4848FF	1	0.25
chr1	240040001	240200000	B.1.2.2.2.1.2.2.1.1.1	0.230392156862745	.	240040001	240200000	#9191FF	1	0.375
chr1	240200001	240360000	B.1.1.1.2.2.2.2.1.2.1	0.329656862745098	.	240200001	240360000	#DADAFF	1	0.5
chr1	240360001	240920000	B.2.1.1.2.1.1.1	0.178921568627451	.	240360001	240920000	#4848FF	1	0.25
chr1	240920001	241160000	B.2.1.2.2.1.1.2.2.1.2.1	0.116421568627451	.	240920001	241160000	#4848FF	1	0.25
chr1	241160001	241240000	B.2.1.2.1.2.2.1.1	0.132352941176471	.	241160001	241240000	#4848FF	1	0.25
chr1	241240001	241520000	B.2.2.1.2.1.1.1.1	0.0465686274509804	.	241240001	241520000	#0000FF	1	0.125
chr1	241520001	241600000	B.1.2.2.2.2.2.2.2.1	0.208333333333333	.	241520001	241600000	#9191FF	1	0.375
chr1	241600001	241680000	B.1.2.2.2.1.2.2.1.1.2	0.229166666666667	.	241600001	241680000	#9191FF	1	0.375
chr1	241680001	241760000	B.1.2.1.2.2.1.1.2.2	0.262254901960784	.	241680001	241760000	#9191FF	1	0.375
chr1	241760001	242000000	B.1.2.1.2.2.1.1.2.1	0.263480392156863	.	241760001	242000000	#9191FF	1	0.375
chr1	242000001	242200000	B.1.1.2.1.2.2.2.1.1	0.303921568627451	.	242000001	242200000	#DADAFF	1	0.5
chr1	242200001	242400000	B.2.1.1.1.2.2.2	0.180147058823529	.	242200001	242400000	#4848FF	1	0.25
chr1	242400001	242520000	B.2.1.1.1.1.1.2.1	0.202205882352941	.	242400001	242520000	#4848FF	1	0.25
chr1	242520001	242960000	B.2.1.2.2.1.1.2.2.1.2.2	0.115196078431373	.	242520001	242960000	#4848FF	1	0.25
chr1	242960001	243120000	B.1.2.2.2.1.1.1.1.1	0.240196078431373	.	242960001	243120000	#9191FF	1	0.375
chr1	243120001	243280000	B.1.2.1.2.2.1.2.1	0.261029411764706	.	243120001	243280000	#9191FF	1	0.375
chr1	243280001	243600000	A.2.2.2.1.2.1.2.1.2.2.2	0.424019607843137	.	243280001	243600000	#FFDADA	1	0.625
chr1	243600001	243880000	B.1.1.1.2.1.2.1.2.1.2	0.349264705882353	.	243600001	243880000	#DADAFF	1	0.5
chr1	243880001	244120000	B.1.1.1.2.2.2.2.1.1	0.330882352941176	.	243880001	244120000	#DADAFF	1	0.5
chr1	244120001	244480000	A.2.2.2.2.2.2.1.1.1	0.39828431372549	.	244120001	244480000	#FFDADA	1	0.625
chr1	244480001	244760000	A.2.1.2.2.2.1.2.2.1.2.1	0.53921568627451	.	244480001	244760000	#FF9191	1	0.75
chr1	244760001	245000000	A.2.1.1.1.1.2.2.1.1.1	0.676470588235294	.	244760001	245000000	#FF9191	1	0.75
chr1	245000001	245200000	A.1.1.2.2.1.2.2.1.1.2	0.882352941176471	.	245000001	245200000	#FF0000	1	1
chr1	245200001	245360000	A.2.1.2.1.1.2.1.2.1	0.591911764705882	.	245200001	245360000	#FF9191	1	0.75
chr1	245360001	245520000	A.2.1.2.1.1.2.1.2.2	0.590686274509804	.	245360001	245520000	#FF9191	1	0.75
chr1	245520001	246040000	A.2.1.1.2.2.1.1.1.2	0.631127450980392	.	245520001	246040000	#FF9191	1	0.75
chr1	246040001	246480000	A.2.1.2.1.1.2.2.1	0.589460784313726	.	246040001	246480000	#FF9191	1	0.75
chr1	246480001	246680000	A.2.1.2.1.2.2.1.2.2.2.1	0.573529411764706	.	246480001	246680000	#FF9191	1	0.75
chr1	246680001	247080000	A.1.2.2.1.2.2.1.2.2.2	0.735294117647059	.	246680001	247080000	#FF4848	1	0.875
chr1	247080001	247320000	A.2.2.2.1.2.1.2.2.1	0.422794117647059	.	247080001	247320000	#FFDADA	1	0.625
chr1	247320001	247560000	B.1.1.1.2.1.2.1.2.2	0.348039215686274	.	247320001	247560000	#DADAFF	1	0.5
chr1	247560001	248080000	B.2.2.1.2.1.1.2.1	0.0441176470588235	.	247560001	248080000	#0000FF	1	0.125
chr1	248080001	248440000	B.2.2.2.2.1.2	0.00735294117647059	.	248080001	248440000	#0000FF	1	0.125
chr1	248440001	248600000	B.2.2.2.1.2.1.1	0.0183823529411765	.	248440001	248600000	#0000FF	1	0.125
chr1	248600001	248760000	B.2.1.1.2.2.2.2.1	0.153186274509804	.	248600001	248760000	#4848FF	1	0.25
chr1	248760001	248920000	B.2.2.1.1.1.1.2	0.0784313725490196	.	248760001	248920000	#0000FF	1	0.125
chr1	249040001	249120000	B.2.2.1.1.1.1.2	0.0784313725490196	.	249040001	249120000	#0000FF	1	0.125
chr1	249120001	249200000	A.2.1.2.2.1.2.2.1	0.54656862745098	.	249120001	249200000	#FF9191	1	0.75
chr2	1	80000	A.2.2.1.2.1.1.1.2.1.2	0.508630609896433	.	1	80000	#FFDADA	1	0.625
chr2	80001	320000	A.2.2.2.2.1.1.2.1.1	0.448791714614499	.	80001	320000	#FFDADA	1	0.625
chr2	320001	640000	A.2.2.2.2.1.2.2.1	0.443037974683544	.	320001	640000	#FFDADA	1	0.625
chr2	640001	920000	A.2.1.2.1.1.2.2.2.1.1	0.591484464902186	.	640001	920000	#FF9191	1	0.75
chr2	920001	1120000	A.2.2.2.2.1.1.1.1	0.452243958573072	.	920001	1120000	#FFDADA	1	0.625
chr2	1120001	1600000	A.2.2.2.2.1.2.1.1	0.445339470655926	.	1120001	1600000	#FFDADA	1	0.625
chr2	1600001	1800000	A.1.2.2.2.1.1.1.2	0.71921749136939	.	1600001	1800000	#FF4848	1	0.875
chr2	1800001	2120000	A.2.2.2.2.1.2.1.2	0.444188722669735	.	1800001	2120000	#FFDADA	1	0.625
chr2	2120001	2480000	B.1.1.1.2.2.2.1.2	0.392405063291139	.	2120001	2480000	#DADAFF	1	0.5
chr2	2480001	2680000	B.1.1.1.1.1.1.1	0.428078250863061	.	2480001	2680000	#DADAFF	1	0.5
chr2	2680001	3080000	A.2.2.2.2.2.2.2.2.1.1	0.432681242807825	.	2680001	3080000	#FFDADA	1	0.625
chr2	3080001	3360000	A.2.1.2.1.2.2.1.1.2	0.575373993095512	.	3080001	3360000	#FF9191	1	0.75
chr2	3360001	3720000	A.1.2.1.1.2.2.1.2.2	0.803222094361335	.	3360001	3720000	#FF4848	1	0.875
chr2	3720001	3920000	B.1.1.1.2.2.2.1.1	0.39355581127733	.	3720001	3920000	#DADAFF	1	0.5
chr2	3920001	4080000	B.1.2.1.2.1.2.1.1.1	0.311852704257768	.	3920001	4080000	#9191FF	1	0.375
chr2	4080001	4440000	B.2.1.1.2.1.2.1.1.2	0.197928653624856	.	4080001	4440000	#4848FF	1	0.25
chr2	4440001	4720000	B.2.1.1.2.1.2.1.1.1	0.199079401611047	.	4440001	4720000	#4848FF	1	0.25
chr2	4720001	5000000	B.1.2.2.2.2.2.1.2.1	0.241657077100115	.	4720001	5000000	#9191FF	1	0.375
chr2	5000001	5040000	B.1.1.1.2.2.1.2.2.2	0.394706559263521	.	5000001	5040000	#DADAFF	1	0.5
chr2	5120001	5200000	B.1.1.1.2.2.1.2.2.2	0.394706559263521	.	5120001	5200000	#DADAFF	1	0.5
chr2	5200001	5400000	B.1.1.2.2.2.2.2.1	0.341772151898734	.	5200001	5400000	#DADAFF	1	0.5
chr2	5400001	5560000	B.1.1.2.2.2.2.2.2	0.340621403912543	.	5400001	5560000	#DADAFF	1	0.5
chr2	5560001	5720000	B.1.1.1.1.1.1.2.1.2	0.425776754890679	.	5560001	5720000	#DADAFF	1	0.5
chr2	5720001	5880000	B.1.1.1.1.1.1.2.2	0.424626006904488	.	5720001	5880000	#DADAFF	1	0.5
chr2	5880001	6080000	B.1.1.2.1.1.2.1.1	0.38204833141542	.	5880001	6080000	#DADAFF	1	0.5
chr2	6080001	6280000	B.1.2.1.1.2.1.1	0.330264672036824	.	6080001	6280000	#9191FF	1	0.375
chr2	6280001	6720000	B.1.2.2.2.2.2.1.1.1	0.243958573072497	.	6280001	6720000	#9191FF	1	0.375
chr2	6720001	6960000	B.1.1.2.2.2.2.1.2	0.342922899884925	.	6720001	6960000	#DADAFF	1	0.5
chr2	6960001	7200000	A.2.2.1.1.1.1.1.2.2	0.55005753739931	.	6960001	7200000	#FFDADA	1	0.625
chr2	7200001	7360000	A.2.2.1.1.1.1.1.2.1	0.551208285385501	.	7200001	7360000	#FFDADA	1	0.625
chr2	7360001	7520000	A.2.2.2.1.1.1.1.2.2	0.470655926352129	.	7360001	7520000	#FFDADA	1	0.625
chr2	7520001	7920000	A.2.2.1.2.1.2.1.1.2	0.498273878020713	.	7520001	7920000	#FFDADA	1	0.625
chr2	7920001	8000000	A.2.2.2.2.2.2.2.2.2	0.429228998849252	.	7920001	8000000	#FFDADA	1	0.625
chr2	8000001	8360000	A.2.1.2.1.2.2.2.2.1	0.569620253164557	.	8000001	8360000	#FF9191	1	0.75
chr2	8360001	8440000	A.2.2.1.2.1.1.1.2.2.2	0.50517836593786	.	8360001	8440000	#FFDADA	1	0.625
chr2	8440001	8680000	A.2.1.1.1.1.1.1.2	0.681242807825086	.	8440001	8680000	#FF9191	1	0.75
chr2	8680001	8920000	A.1.1.2.2.2.1.2.2.2.2	0.855005753739931	.	8680001	8920000	#FF0000	1	1
chr2	8920001	9280000	A.1.2.1.1.1.1.2.2.1	0.819332566168009	.	8920001	9280000	#FF4848	1	0.875
chr2	9280001	9560000	A.1.1.1.2.2.2.2.2.2.1	0.948216340621404	.	9280001	9560000	#FF0000	1	1
chr2	9560001	9720000	A.1.1.2.1.1.2.2.2.2.2.1	0.915995397008055	.	9560001	9720000	#FF0000	1	1
chr2	9720001	10040000	A.1.1.1.2.1.1.2.1.2.2	0.972382048331415	.	9720001	10040000	#FF0000	1	1
chr2	10040001	10280000	A.1.1.1.2.2.2.2.2.1	0.949367088607595	.	10040001	10280000	#FF0000	1	1
chr2	10280001	10640000	A.1.1.1.2.2.1.1	0.957422324510932	.	10280001	10640000	#FF0000	1	1
chr2	10640001	10920000	A.1.1.1.2.2.2.2.1	0.950517836593786	.	10640001	10920000	#FF0000	1	1
chr2	10920001	11280000	A.1.1.2.2.2.2.2.1.1	0.84234752589183	.	10920001	11280000	#FF0000	1	1
chr2	11280001	11800000	A.1.1.1.1.2.1.1.1.1.1	0.993095512082854	.	11280001	11800000	#FF0000	1	1
chr2	11800001	11960000	A.1.2.2.1.1.1.1.2	0.749136939010357	.	11800001	11960000	#FF4848	1	0.875
chr2	11960001	12200000	A.2.1.2.2.2.2.2	0.553509781357883	.	11960001	12200000	#FF9191	1	0.75
chr2	12200001	12320000	A.2.2.2.2.1.1.1.2.1	0.451093210586881	.	12200001	12320000	#FFDADA	1	0.625
chr2	12320001	12600000	A.2.2.2.2.1.1.1.2.2	0.44994246260069	.	12320001	12600000	#FFDADA	1	0.625
chr2	12600001	12920000	A.2.1.2.2.2.2.1	0.554660529344074	.	12600001	12920000	#FF9191	1	0.75
chr2	12920001	13160000	A.2.2.2.1.1.1.2.1	0.469505178365938	.	12920001	13160000	#FFDADA	1	0.625
chr2	13160001	13400000	B.2.1.1.1.2.2.1.1.2	0.211737629459148	.	13160001	13400000	#4848FF	1	0.25
chr2	13400001	13640000	B.2.2.1.2.2.2.1.1.2	0.0575373993095512	.	13400001	13640000	#0000FF	1	0.125
chr2	13640001	14120000	B.2.2.2.2.1.2.1.2.1	0.0149597238204833	.	13640001	14120000	#0000FF	1	0.125
chr2	14120001	14240000	B.2.1.2.2.2.1.2.2.1	0.121979286536249	.	14120001	14240000	#4848FF	1	0.25
chr2	14240001	14520000	B.2.2.1.2.2.2.1.1.1	0.0586881472957422	.	14240001	14520000	#0000FF	1	0.125
chr2	14520001	14680000	B.2.1.2.2.2.1.2.1	0.12313003452244	.	14520001	14680000	#4848FF	1	0.25
chr2	14680001	14760000	B.2.1.1.1.2.2.1.1.1.1	0.215189873417722	.	14680001	14760000	#4848FF	1	0.25
chr2	14760001	15000000	B.2.1.2.1.2.1.1.2.1	0.159953970080552	.	14760001	15000000	#4848FF	1	0.25
chr2	15000001	15200000	B.1.2.2.2.2.2.1.1.2	0.242807825086306	.	15000001	15200000	#9191FF	1	0.375
chr2	15200001	15760000	A.2.2.2.1.2.2.2	0.453394706559264	.	15200001	15760000	#FFDADA	1	0.625
chr2	15760001	15960000	A.1.2.2.1.1.1.1.1	0.750287686996548	.	15760001	15960000	#FF4848	1	0.875
chr2	15960001	16280000	A.1.2.2.2.2.2.1.1	0.699654775604143	.	15960001	16280000	#FF4848	1	0.875
chr2	16320001	16440000	A.2.1.2.1.2.2.1.2	0.574223245109321	.	16320001	16440000	#FF9191	1	0.75
chr2	16440001	16640000	A.2.1.1.1.2.1.1.2.2	0.655926352128884	.	16440001	16640000	#FF9191	1	0.75
chr2	16640001	16920000	A.2.1.2.1.2.2.1.1.1	0.576524741081703	.	16640001	16920000	#FF9191	1	0.75
chr2	16920001	17200000	B.1.1.1.2.2.2.2.1	0.391254315304948	.	16920001	17200000	#DADAFF	1	0.5
chr2	17200001	17640000	B.1.1.1.1.1.2.1	0.423475258918297	.	17200001	17640000	#DADAFF	1	0.5
chr2	17640001	17840000	A.2.2.1.2.1.2.1.2.1	0.497123130034522	.	17640001	17840000	#FFDADA	1	0.625
chr2	17840001	18280000	A.2.2.1.1.1.1.1.1	0.552359033371692	.	17840001	18280000	#FFDADA	1	0.625
chr2	18280001	18520000	A.2.2.2.2.2.2.2.2.1.2.1	0.431530494821634	.	18280001	18520000	#FFDADA	1	0.625
chr2	18520001	18840000	A.2.2.1.2.1.2.1.2.2	0.495972382048331	.	18520001	18840000	#FFDADA	1	0.625
chr2	18840001	18920000	A.2.2.2.2.2.2.1.1.1	0.437284234752589	.	18840001	18920000	#FFDADA	1	0.625
chr2	18920001	19120000	A.2.2.1.2.1.1.1.2.1.1	0.509781357882624	.	18920001	19120000	#FFDADA	1	0.625
chr2	19120001	19240000	B.1.1.1.1.1.1.2.1.1	0.42692750287687	.	19120001	19240000	#DADAFF	1	0.5
chr2	19240001	19600000	A.2.2.2.2.1.1.2.1.2	0.447640966628308	.	19240001	19600000	#FFDADA	1	0.625
chr2	19600001	20080000	A.2.2.2.1.1.1.1.2.1	0.47180667433832	.	19600001	20080000	#FFDADA	1	0.625
chr2	20080001	20560000	A.1.1.1.1.2.1.1.1.1.2	0.991944764096663	.	20080001	20560000	#FF0000	1	1
chr2	20560001	20880000	A.1.1.2.1.2.1.1.2.1.2.1.2	0.909090909090909	.	20560001	20880000	#FF0000	1	1
chr2	20880001	21080000	A.2.2.2.2.1.1.2.2	0.446490218642117	.	20880001	21080000	#FFDADA	1	0.625
chr2	21080001	21200000	B.1.1.2.1.1.2.1.2.2.2	0.378596087456847	.	21080001	21200000	#DADAFF	1	0.5
chr2	21200001	21600000	A.2.2.2.2.2.2.2.2.1.2.2	0.430379746835443	.	21200001	21600000	#FFDADA	1	0.625
chr2	21600001	21960000	B.1.2.2.2.1.1.1.2.1.2	0.255466052934407	.	21600001	21960000	#9191FF	1	0.375
chr2	21960001	22160000	B.1.2.2.2.2.2.1.2.2	0.240506329113924	.	21960001	22160000	#9191FF	1	0.375
chr2	22160001	22520000	B.2.1.1.2.1.2.1.2	0.196777905638665	.	22160001	22520000	#4848FF	1	0.25
chr2	22520001	22680000	B.1.1.2.2.2.2.1.1	0.344073647871116	.	22520001	22680000	#DADAFF	1	0.5
chr2	22680001	23160000	B.1.1.2.1.1.2.1.2.1	0.380897583429229	.	22680001	23160000	#DADAFF	1	0.5
chr2	23160001	23600000	A.2.2.1.2.1.2.1.1.1	0.499424626006905	.	23160001	23600000	#FFDADA	1	0.625
chr2	23600001	23960000	A.1.2.2.2.1.1.2.2	0.713463751438435	.	23600001	23960000	#FF4848	1	0.875
chr2	23960001	24120000	A.1.2.2.2.2.1.2.2.2.2	0.700805523590334	.	23960001	24120000	#FF4848	1	0.875
chr2	24120001	24360000	A.1.1.2.1.1.2.2.2.2.2.2	0.914844649021864	.	24120001	24360000	#FF0000	1	1
chr2	24360001	24920000	A.1.1.2.1.1.2.2.1.1.1.1	0.925201380897583	.	24360001	24920000	#FF0000	1	1
chr2	24920001	25280000	A.1.1.2.1.1.2.1.2.2	0.926352128883774	.	24920001	25280000	#FF0000	1	1
chr2	25280001	25440000	A.1.1.2.2.2.2.2.2.2.1	0.835443037974684	.	25280001	25440000	#FF0000	1	1
chr2	25440001	25600000	A.1.1.2.1.2.2.1.2.2.2.2	0.894131185270426	.	25440001	25600000	#FF0000	1	1
chr2	25600001	25960000	A.1.1.2.2.2.2.1.2.1.1	0.848101265822785	.	25600001	25960000	#FF0000	1	1
chr2	25960001	26120000	A.1.2.1.2.1.1.1.2.1	0.795166858457998	.	25960001	26120000	#FF4848	1	0.875
chr2	26120001	26400000	A.1.1.2.1.1.2.1.1.2	0.928653624856157	.	26120001	26400000	#FF0000	1	1
chr2	26400001	26640000	A.1.1.2.1.1.2.2.1.1.2	0.922899884925201	.	26400001	26640000	#FF0000	1	1
chr2	26640001	26840000	A.1.2.1.2.1.2.1.1.2.1	0.777905638665132	.	26640001	26840000	#FF4848	1	0.875
chr2	26840001	27000000	A.1.1.2.2.2.1.2.2.1.2	0.857307249712313	.	26840001	27000000	#FF0000	1	1
chr2	27000001	27240000	A.1.2.1.2.1.1.1.2.2.1	0.794016110471807	.	27000001	27240000	#FF4848	1	0.875
chr2	27240001	27440000	A.1.1.2.2.2.1.2.2.1.1	0.858457997698504	.	27240001	27440000	#FF0000	1	1
chr2	27440001	27720000	A.1.1.2.1.1.2.1.2.1	0.927502876869965	.	27440001	27720000	#FF0000	1	1
chr2	27720001	27960000	A.1.1.2.2.2.1.1.2.1	0.866513233601841	.	27720001	27960000	#FF0000	1	1
chr2	27960001	28160000	A.1.2.2.2.1.2.2.1	0.711162255466053	.	27960001	28160000	#FF4848	1	0.875
chr2	28160001	28560000	A.1.2.1.2.1.2.2.2	0.768699654775604	.	28160001	28560000	#FF4848	1	0.875
chr2	28560001	28800000	A.1.2.1.2.1.1.1.2.2.2	0.792865362485616	.	28560001	28800000	#FF4848	1	0.875
chr2	28800001	29120000	A.1.1.1.2.1.1.2.2.2.1	0.968929804372842	.	28800001	29120000	#FF0000	1	1
chr2	29120001	29360000	A.1.2.1.1.1.1.1.1.1.2.1.2	0.829689298043728	.	29120001	29360000	#FF4848	1	0.875
chr2	29360001	29520000	A.2.1.1.1.1.1.2.2.2	0.673187571921749	.	29360001	29520000	#FF9191	1	0.75
chr2	29520001	30000000	A.2.1.2.1.2.2.2.1.2.1	0.571921749136939	.	29520001	30000000	#FF9191	1	0.75
chr2	30000001	30280000	A.2.1.2.1.2.2.2.1.2.2	0.570771001150748	.	30000001	30280000	#FF9191	1	0.75
chr2	30280001	30360000	A.2.1.2.1.1.1.1.2.2	0.605293440736479	.	30280001	30360000	#FF9191	1	0.75
chr2	30360001	30960000	A.1.1.1.2.2.2.2.2.2.2	0.947065592635213	.	30360001	30960000	#FF0000	1	1
chr2	30960001	31400000	A.1.2.2.2.2.2.1.2.1.2.2	0.69620253164557	.	30960001	31400000	#FF4848	1	0.875
chr2	31400001	31600000	A.2.1.1.2.2.2.1.1.1.1	0.62945914844649	.	31400001	31600000	#FF9191	1	0.75
chr2	31600001	31760000	A.2.2.2.2.1.2.2.2	0.441887226697353	.	31600001	31760000	#FFDADA	1	0.625
chr2	31760001	32040000	A.2.2.2.1.1.2.2	0.464902186421174	.	31760001	32040000	#FFDADA	1	0.625
chr2	32040001	32200000	A.2.1.1.1.1.2.1.1.2	0.670886075949367	.	32040001	32200000	#FF9191	1	0.75
chr2	32200001	32760000	A.1.1.2.1.1.1.2.2.2.1	0.934407364787112	.	32200001	32760000	#FF0000	1	1
chr2	32760001	33280000	A.1.1.2.2.1.2.2.2	0.869965477560414	.	32760001	33280000	#FF0000	1	1
chr2	33280001	33360000	A.2.2.1.1.1.1.2.1	0.548906789413119	.	33280001	33360000	#FFDADA	1	0.625
chr2	33360001	33840000	A.1.2.2.1.2.2.1.2.1.1	0.724971231300345	.	33360001	33840000	#FF4848	1	0.875
chr2	33840001	34200000	B.1.2.2.2.2.1.2.2.2	0.245109321058688	.	33840001	34200000	#9191FF	1	0.375
chr2	34200001	34440000	B.1.2.2.2.2.1.2.2.1	0.246260069044879	.	34200001	34440000	#9191FF	1	0.375
chr2	34440001	34680000	B.1.2.2.2.2.1.1.2.1	0.249712313003452	.	34440001	34680000	#9191FF	1	0.375
chr2	34680001	35040000	B.1.2.2.2.2.1.1.1	0.250863060989643	.	34680001	35040000	#9191FF	1	0.375
chr2	35040001	35440000	B.2.1.2.2.2.1.1.1	0.125431530494822	.	35040001	35440000	#4848FF	1	0.25
chr2	35440001	35560000	B.2.1.1.1.2.2.1.1.1.2.2	0.212888377445339	.	35440001	35560000	#4848FF	1	0.25
chr2	35560001	35720000	B.1.2.2.2.2.1.1.2.2	0.248561565017261	.	35560001	35720000	#9191FF	1	0.375
chr2	35720001	35960000	B.2.2.1.1.1.1.2.1	0.113924050632911	.	35720001	35960000	#0000FF	1	0.125
chr2	35960001	36560000	B.2.1.2.1.2.1.1.2.2	0.158803222094361	.	35960001	36560000	#4848FF	1	0.25
chr2	36560001	36760000	A.2.2.1.1.2.1.2.2.1	0.525891829689298	.	36560001	36760000	#FFDADA	1	0.625
chr2	36760001	37080000	A.2.2.1.1.2.1.1	0.529344073647871	.	36760001	37080000	#FFDADA	1	0.625
chr2	37080001	37440000	A.1.2.1.1.2.1.2.1.1	0.810126582278481	.	37080001	37440000	#FF4848	1	0.875
chr2	37440001	37560000	A.1.2.2.1.1.2.1.1	0.742232451093211	.	37440001	37560000	#FF4848	1	0.875
chr2	37560001	37640000	A.2.1.2.1.1.2.2.2.1.2.2	0.589182968929804	.	37560001	37640000	#FF9191	1	0.75
chr2	37640001	37880000	A.2.1.1.1.1.1.2.1.1.2.2	0.676639815880322	.	37640001	37880000	#FF9191	1	0.75
chr2	37880001	38160000	A.1.2.1.2.2.1.1.2	0.765247410817031	.	37880001	38160000	#FF4848	1	0.875
chr2	38160001	38520000	A.1.2.2.2.2.1.2.1	0.705408515535098	.	38160001	38520000	#FF4848	1	0.875
chr2	38520001	38760000	A.1.1.2.2.2.1.1.2.2.1	0.86536248561565	.	38520001	38760000	#FF0000	1	1
chr2	38760001	39080000	A.1.1.2.1.1.1.2.2.2.2.2	0.930955120828539	.	38760001	39080000	#FF0000	1	1
chr2	39080001	39200000	A.2.1.1.1.1.2.1.1.1	0.672036823935558	.	39080001	39200000	#FF9191	1	0.75
chr2	39200001	39360000	A.1.2.2.1.1.2.1.2	0.74108170310702	.	39200001	39360000	#FF4848	1	0.875
chr2	39360001	39520000	A.1.2.2.2.2.1.2.2.1.2	0.703107019562716	.	39360001	39520000	#FF4848	1	0.875
chr2	39520001	39680000	A.2.1.1.2.2.1.2	0.630609896432681	.	39520001	39680000	#FF9191	1	0.75
chr2	39680001	40040000	A.2.2.1.1.1.1.2.2.1	0.547756041426927	.	39680001	40040000	#FFDADA	1	0.625
chr2	40040001	40320000	B.1.2.2.2.1.1.1.2.1.1.1	0.257767548906789	.	40040001	40320000	#9191FF	1	0.375
chr2	40320001	40520000	B.1.2.2.2.1.1.1.1	0.25891829689298	.	40320001	40520000	#9191FF	1	0.375
chr2	40520001	40640000	B.1.1.2.1.1.2.1.2.2.1	0.379746835443038	.	40520001	40640000	#DADAFF	1	0.5
chr2	40640001	40840000	B.1.1.1.1.1.2.2	0.422324510932106	.	40640001	40840000	#DADAFF	1	0.5
chr2	40840001	41000000	B.1.2.2.2.1.1.1.2.1.1.2	0.256616800920598	.	40840001	41000000	#9191FF	1	0.375
chr2	41000001	41520000	B.2.1.2.1.2.2	0.155350978135788	.	41000001	41520000	#4848FF	1	0.25
chr2	41520001	41680000	B.1.2.2.2.1.1.1.2.2	0.254315304948216	.	41520001	41680000	#9191FF	1	0.375
chr2	41680001	42080000	B.1.2.2.2.1.1.2	0.253164556962025	.	41680001	42080000	#9191FF	1	0.375
chr2	42080001	42560000	A.1.1.2.1.1.1.2.1	0.936708860759494	.	42080001	42560000	#FF0000	1	1
chr2	42560001	43040000	A.1.1.2.1.1.1.1.1.1.2	0.944764096662831	.	42560001	43040000	#FF0000	1	1
chr2	43040001	43280000	A.1.1.2.2.2.2.2.2.2.2.1	0.834292289988492	.	43040001	43280000	#FF0000	1	1
chr2	43280001	43440000	A.1.1.2.2.2.2.2.2.2.2.2	0.833141542002302	.	43280001	43440000	#FF0000	1	1
chr2	43440001	43520000	A.2.1.1.1.1.1.2.1.1.2.1	0.677790563866513	.	43440001	43520000	#FF9191	1	0.75
chr2	43520001	43840000	A.1.2.1.1.1.1.2.1.1.2	0.821634062140391	.	43520001	43840000	#FF4848	1	0.875
chr2	43840001	44080000	A.1.2.2.2.1.2.1	0.712313003452244	.	43840001	44080000	#FF4848	1	0.875
chr2	44080001	44240000	A.1.2.1.1.1.1.2.1.2	0.8204833141542	.	44080001	44240000	#FF4848	1	0.875
chr2	44240001	44440000	A.1.2.2.2.2.1.2.2.2.1	0.701956271576525	.	44240001	44440000	#FF4848	1	0.875
chr2	44440001	44640000	A.1.2.2.2.2.1.2.2.1.1	0.704257767548907	.	44440001	44640000	#FF4848	1	0.875
chr2	44640001	44920000	A.2.2.1.1.1.1.2.2.2	0.546605293440736	.	44640001	44920000	#FFDADA	1	0.625
chr2	44920001	45160000	A.2.1.2.1.2.2.2.2.2	0.568469505178366	.	44920001	45160000	#FF9191	1	0.75
chr2	45160001	45560000	A.1.2.2.2.2.2.1.2.1.2.1	0.697353279631761	.	45160001	45560000	#FF4848	1	0.875
chr2	45560001	45800000	A.2.1.1.1.1.1.2.2.1	0.67433831990794	.	45560001	45800000	#FF9191	1	0.75
chr2	45800001	46200000	A.1.1.2.2.2.2.2.1.2.2	0.840046029919448	.	45800001	46200000	#FF0000	1	1
chr2	46200001	46720000	A.1.1.2.2.2.2.2.1.2.1	0.841196777905639	.	46200001	46720000	#FF0000	1	1
chr2	46720001	46880000	A.1.1.2.1.2.2.1.2.2.1.1	0.897583429228999	.	46720001	46880000	#FF0000	1	1
chr2	46880001	47120000	A.1.2.1.1.1.1.1.1.1.2.1.1	0.830840046029919	.	46880001	47120000	#FF4848	1	0.875
chr2	47120001	47280000	A.1.1.2.2.2.1.2.1.1	0.863060989643268	.	47120001	47280000	#FF0000	1	1
chr2	47280001	47640000	A.1.1.1.1.2.2.2.1	0.981588032220944	.	47280001	47640000	#FF0000	1	1
chr2	47640001	48120000	A.1.1.1.2.2.2.1.1	0.953970080552359	.	47640001	48120000	#FF0000	1	1
chr2	48120001	48360000	A.1.2.2.1.2.2.1.2.2	0.722669735327963	.	48120001	48360000	#FF4848	1	0.875
chr2	48360001	48560000	A.2.1.2.2.1.1.2.1.1	0.566168009205984	.	48360001	48560000	#FF9191	1	0.75
chr2	48560001	48800000	A.1.2.2.1.2.2.1.2.1.2	0.723820483314154	.	48560001	48800000	#FF4848	1	0.875
chr2	48800001	49160000	B.1.1.1.2.1.1.1.1	0.40506329113924	.	48800001	49160000	#DADAFF	1	0.5
chr2	49160001	49440000	B.1.1.2.2.1.1.1.1	0.3590333716916	.	49160001	49440000	#DADAFF	1	0.5
chr2	49440001	49640000	B.1.2.1.2.1.1.2.1.2	0.317606444188723	.	49440001	49640000	#9191FF	1	0.375
chr2	49640001	49960000	B.1.2.1.2.1.1.2.1.1	0.318757192174914	.	49640001	49960000	#9191FF	1	0.375
chr2	49960001	50400000	B.1.1.2.1.2.1.2.2	0.368239355581128	.	49960001	50400000	#DADAFF	1	0.5
chr2	50400001	50520000	B.1.2.1.2.1.1.2.2.2.1	0.31415420023015	.	50400001	50520000	#9191FF	1	0.375
chr2	50520001	50760000	B.1.2.1.1.2.2.1.2.2.1	0.324510932105869	.	50520001	50760000	#9191FF	1	0.375
chr2	50760001	51200000	B.2.2.2.1.2.1.2.2	0.0345224395857307	.	50760001	51200000	#0000FF	1	0.125
chr2	51200001	51360000	B.2.1.2.2.2.1.1.2	0.124280782508631	.	51200001	51360000	#4848FF	1	0.25
chr2	51360001	51440000	B.2.1.2.1.2.1.2.1	0.15765247410817	.	51360001	51440000	#4848FF	1	0.25
chr2	51440001	51560000	B.2.1.2.2.2.1.2.2.2	0.120828538550058	.	51440001	51560000	#4848FF	1	0.25
chr2	51560001	51800000	B.2.2.1.2.2.2.2.1	0.0552359033371692	.	51560001	51800000	#0000FF	1	0.125
chr2	51800001	52120000	B.2.2.2.1.1.2.2.1	0.0425776754890679	.	51800001	52120000	#0000FF	1	0.125
chr2	52120001	52360000	B.2.2.1.1.1.1.2.2.1.1	0.11277330264672	.	52120001	52360000	#0000FF	1	0.125
chr2	52360001	52560000	B.2.2.1.1.1.2.2.1.2	0.107019562715765	.	52360001	52560000	#0000FF	1	0.125
chr2	52560001	52720000	B.2.1.1.2.1.2.2.1	0.195627157652474	.	52560001	52720000	#4848FF	1	0.25
chr2	52720001	53200000	B.2.2.2.1.1.2.2.2	0.0414269275028769	.	52720001	53200000	#0000FF	1	0.125
chr2	53200001	53640000	B.2.1.1.1.2.2.2.1	0.207134637514384	.	53200001	53640000	#4848FF	1	0.25
chr2	53640001	54000000	B.1.1.1.2.1.1.1.2.1	0.403912543153049	.	53640001	54000000	#DADAFF	1	0.5
chr2	54000001	54280000	A.1.2.1.1.2.2.2.1.2	0.799769850402762	.	54000001	54280000	#FF4848	1	0.875
chr2	54280001	54560000	A.2.1.1.1.2.2.1.1.2	0.650172612197929	.	54280001	54560000	#FF9191	1	0.75
chr2	54560001	54920000	A.1.1.2.2.1.2.1.1.2	0.874568469505178	.	54560001	54920000	#FF0000	1	1
chr2	54920001	55160000	A.2.1.1.1.2.2.1.1.1.1	0.652474108170311	.	54920001	55160000	#FF9191	1	0.75
chr2	55160001	55600000	A.1.1.2.1.1.1.2.2.1	0.935558112773303	.	55160001	55600000	#FF0000	1	1
chr2	55600001	55920000	A.1.2.2.1.2.2.2	0.721518987341772	.	55600001	55920000	#FF4848	1	0.875
chr2	55920001	56240000	B.2.1.1.1.2.2.2.2	0.205983889528193	.	55920001	56240000	#4848FF	1	0.25
chr2	56240001	56520000	B.2.2.1.2.2.2.1.2	0.0563866513233602	.	56240001	56520000	#0000FF	1	0.125
chr2	56520001	57080000	B.2.2.2.2.2.2.2	0.00115074798619102	.	56520001	57080000	#0000FF	1	0.125
chr2	57080001	57400000	B.2.2.2.2.1.2.1.2.2	0.0138089758342923	.	57080001	57400000	#0000FF	1	0.125
chr2	57400001	57640000	B.2.2.2.1.2.1.2.1.2	0.0356731875719217	.	57400001	57640000	#0000FF	1	0.125
chr2	57640001	57920000	B.2.2.1.1.1.1.1	0.115074798619102	.	57640001	57920000	#0000FF	1	0.125
chr2	57920001	58240000	B.2.1.2.2.2.2.2.1	0.117376294591484	.	57920001	58240000	#4848FF	1	0.25
chr2	58240001	58600000	B.1.2.2.1.1.1.2.1.2	0.289988492520138	.	58240001	58600000	#9191FF	1	0.375
chr2	58600001	58720000	B.1.2.1.1.2.2.1.2.1	0.32566168009206	.	58600001	58720000	#9191FF	1	0.375
chr2	58720001	59000000	B.2.1.1.2.1.2.2.2	0.194476409666283	.	58720001	59000000	#4848FF	1	0.25
chr2	59000001	59440000	B.2.1.2.2.2.2.2.2	0.116225546605293	.	59000001	59440000	#4848FF	1	0.25
chr2	59440001	59680000	B.1.2.2.2.2.1.2.1	0.24741081703107	.	59440001	59680000	#9191FF	1	0.375
chr2	59680001	60000000	B.1.2.2.1.2.2.2.1	0.263521288837745	.	59680001	60000000	#9191FF	1	0.375
chr2	60000001	60200000	B.1.2.1.1.2.2.1.2.2.2	0.323360184119678	.	60000001	60200000	#9191FF	1	0.375
chr2	60200001	60520000	B.1.2.1.1.2.2.2.1	0.322209436133487	.	60200001	60520000	#9191FF	1	0.375
chr2	60520001	60760000	A.2.2.1.2.2.1.1.1.1.1	0.490218642117376	.	60520001	60760000	#FFDADA	1	0.625
chr2	60760001	60920000	A.2.2.1.2.2.1.1.2.1	0.486766398158803	.	60760001	60920000	#FFDADA	1	0.625
chr2	60920001	61240000	A.1.2.2.1.2.1.1.1.1	0.738780207134638	.	60920001	61240000	#FF4848	1	0.875
chr2	61240001	61400000	A.1.2.1.1.2.1.2.1.2	0.80897583429229	.	61240001	61400000	#FF4848	1	0.875
chr2	61400001	61600000	A.1.1.2.1.1.2.2.2.1	0.918296892980437	.	61400001	61600000	#FF0000	1	1
chr2	61600001	61800000	A.1.1.2.1.1.1.2.2.2.2.1.1	0.933256616800921	.	61600001	61800000	#FF0000	1	1
chr2	61800001	62160000	A.1.1.2.1.1.1.2.2.2.2.1.2	0.93210586881473	.	61800001	62160000	#FF0000	1	1
chr2	62160001	62360000	A.1.2.2.1.2.2.1.1	0.726121979286536	.	62160001	62360000	#FF4848	1	0.875
chr2	62360001	62680000	A.1.2.1.2.2.1.1.1.1	0.767548906789413	.	62360001	62680000	#FF4848	1	0.875
chr2	62680001	63040000	A.2.1.1.1.2.2.1.2	0.649021864211738	.	62680001	63040000	#FF9191	1	0.75
chr2	63040001	63320000	A.2.2.2.1.2.1.2.1	0.457997698504028	.	63040001	63320000	#FFDADA	1	0.625
chr2	63320001	63560000	B.1.2.1.2.1.2.2	0.307249712313003	.	63320001	63560000	#9191FF	1	0.375
chr2	63560001	63800000	B.1.1.2.2.2.1.1.2	0.346375143843498	.	63560001	63800000	#DADAFF	1	0.5
chr2	63800001	64200000	A.2.1.1.1.2.2.1.1.1.2	0.65132336018412	.	63800001	64200000	#FF9191	1	0.75
chr2	64200001	64520000	A.1.1.2.2.1.1.1.2.1	0.88722669735328	.	64200001	64520000	#FF0000	1	1
chr2	64520001	64760000	A.1.1.2.2.2.2.2.2.1.2.1	0.837744533947066	.	64520001	64760000	#FF0000	1	1
chr2	64760001	64840000	A.1.2.2.2.1.2.2.2	0.710011507479862	.	64760001	64840000	#FF4848	1	0.875
chr2	64840001	65040000	A.1.1.2.2.2.1.2.1.2.1	0.861910241657077	.	64840001	65040000	#FF0000	1	1
chr2	65040001	65240000	A.1.1.2.2.2.1.2.1.2.2.2	0.859608745684695	.	65040001	65240000	#FF0000	1	1
chr2	65240001	65440000	A.1.1.2.1.2.2.1.2.2.1.2	0.896432681242808	.	65240001	65440000	#FF0000	1	1
chr2	65440001	65560000	A.1.2.1.2.2.2.2.1.1	0.753739930955121	.	65440001	65560000	#FF4848	1	0.875
chr2	65560001	65840000	A.1.1.2.2.2.1.2.1.2.2.1	0.860759493670886	.	65560001	65840000	#FF0000	1	1
chr2	65840001	66000000	A.2.1.2.1.2.1.1.1.2.1	0.585730724971231	.	65840001	66000000	#FF9191	1	0.75
chr2	66000001	66400000	A.2.1.1.2.2.2.2.2.1.1	0.615650172612198	.	66000001	66400000	#FF9191	1	0.75
chr2	66400001	66600000	A.2.1.2.1.2.1.1.2.1	0.583429228998849	.	66400001	66600000	#FF9191	1	0.75
chr2	66600001	66800000	A.1.2.1.2.1.1.2.2.1	0.781357882623705	.	66600001	66800000	#FF4848	1	0.875
chr2	66800001	67240000	A.2.1.1.2.2.2.2.1.2.2	0.616800920598389	.	66800001	67240000	#FF9191	1	0.75
chr2	67240001	67400000	A.2.2.2.2.2.2.2.1	0.433831990794016	.	67240001	67400000	#FFDADA	1	0.625
chr2	67400001	67600000	A.2.2.1.1.1.2.2.2.2.2	0.530494821634062	.	67400001	67600000	#FFDADA	1	0.625
chr2	67600001	67680000	A.2.1.2.1.2.1.1.2.2.1	0.582278481012658	.	67600001	67680000	#FF9191	1	0.75
chr2	67680001	67840000	A.2.2.1.1.1.2.2.2.2.1.1	0.532796317606444	.	67680001	67840000	#FFDADA	1	0.625
chr2	67840001	68080000	A.2.2.1.1.1.2.1.1.1.2	0.544303797468354	.	67840001	68080000	#FFDADA	1	0.625
chr2	68080001	68280000	A.2.1.2.1.1.2.2.2.1.2.1	0.590333716915995	.	68080001	68280000	#FF9191	1	0.75
chr2	68280001	68560000	A.1.2.1.1.1.1.2.1.1.1	0.822784810126582	.	68280001	68560000	#FF4848	1	0.875
chr2	68560001	68720000	A.1.2.1.2.1.1.2.1.1.1.2.1.2	0.788262370540852	.	68560001	68720000	#FF4848	1	0.875
chr2	68720001	69000000	A.2.1.1.1.1.1.2.1.1.1.1	0.680092059838895	.	68720001	69000000	#FF9191	1	0.75
chr2	69000001	69240000	A.1.2.1.2.1.1.2.2.2	0.780207134637514	.	69000001	69240000	#FF4848	1	0.875
chr2	69240001	69560000	A.1.2.1.2.1.2.2.1.1.2	0.773302646720368	.	69240001	69560000	#FF4848	1	0.875
chr2	69560001	69760000	A.1.1.2.1.1.1.1.1.1.1	0.945914844649022	.	69560001	69760000	#FF0000	1	1
chr2	69760001	70040000	A.1.1.2.1.1.2.2.1.1.1.2	0.924050632911392	.	69760001	70040000	#FF0000	1	1
chr2	70040001	70320000	A.1.1.1.2.1.1.2.2.1.1	0.971231300345224	.	70040001	70320000	#FF0000	1	1
chr2	70320001	70520000	A.1.1.1.2.1.1.2.2.1.2	0.970080552359033	.	70320001	70520000	#FF0000	1	1
chr2	70520001	70880000	A.1.2.1.2.1.1.1.1.2	0.796317606444189	.	70520001	70880000	#FF4848	1	0.875
chr2	70880001	71360000	A.1.1.1.2.1.1.1.2.2	0.976985040276179	.	70880001	71360000	#FF0000	1	1
chr2	71360001	71720000	A.1.1.1.2.1.2.2.2.2.2	0.958573072497123	.	71360001	71720000	#FF0000	1	1
chr2	71720001	71960000	A.1.2.1.2.1.2.1.1.1	0.779056386651323	.	71720001	71960000	#FF4848	1	0.875
chr2	71960001	72400000	A.1.2.2.2.1.1.1.1	0.720368239355581	.	71960001	72400000	#FF4848	1	0.875
chr2	72400001	72840000	A.2.1.1.2.2.2.1.1.2.2	0.626006904487917	.	72400001	72840000	#FF9191	1	0.75
chr2	72840001	73080000	A.1.2.1.2.2.2.2.1.2	0.75258918296893	.	72840001	73080000	#FF4848	1	0.875
chr2	73080001	73520000	A.1.1.1.2.1.1.1.2.1	0.978135788262371	.	73080001	73520000	#FF0000	1	1
chr2	73520001	73720000	A.1.2.1.2.2.2.1.2.2.1	0.756041426927503	.	73520001	73720000	#FF4848	1	0.875
chr2	73720001	73920000	A.2.1.1.1.1.2.1.2	0.669735327963176	.	73720001	73920000	#FF9191	1	0.75
chr2	73920001	74120000	A.1.1.2.2.2.2.1.2.2.1.1	0.845799769850403	.	73920001	74120000	#FF0000	1	1
chr2	74120001	74440000	A.1.1.1.2.1.1.2.1.1.2	0.974683544303797	.	74120001	74440000	#FF0000	1	1
chr2	74440001	74840000	A.1.1.1.1.1.2.2.1.1	0.996547756041427	.	74440001	74840000	#FF0000	1	1
chr2	74840001	75120000	A.1.1.2.2.1.2.1.2.1	0.873417721518987	.	74840001	75120000	#FF0000	1	1
chr2	75120001	75600000	A.2.2.1.2.2.1.1.1.2	0.487917146144994	.	75120001	75600000	#FFDADA	1	0.625
chr2	75600001	75960000	A.2.2.1.2.2.1.1.1.1.2	0.489067894131185	.	75600001	75960000	#FFDADA	1	0.625
chr2	75960001	76400000	B.2.2.1.1.1.2.2.2	0.105868814729574	.	75960001	76400000	#0000FF	1	0.125
chr2	76400001	76800000	B.2.1.2.2.2.2.1.1	0.119677790563867	.	76400001	76800000	#4848FF	1	0.25
chr2	76800001	77080000	B.1.2.1.2.1.1.2.2.2.2	0.313003452243959	.	76800001	77080000	#9191FF	1	0.375
chr2	77080001	77280000	B.2.1.1.1.2.2.1.2.1.1	0.210586881472957	.	77080001	77280000	#4848FF	1	0.25
chr2	77280001	77640000	B.2.1.2.1.2.1.1.1.2.1	0.162255466052934	.	77280001	77640000	#4848FF	1	0.25
chr2	77640001	77800000	B.1.2.2.1.1.1.2.1.1	0.291139240506329	.	77640001	77800000	#9191FF	1	0.375
chr2	77800001	77920000	B.1.2.1.2.1.1.2.2.1.2	0.315304948216341	.	77800001	77920000	#9191FF	1	0.375
chr2	77920001	78440000	B.2.2.1.2.2.1.2	0.0598388952819333	.	77920001	78440000	#0000FF	1	0.125
chr2	78440001	78760000	B.2.2.1.2.2.1.1.2	0.0609896432681243	.	78440001	78760000	#0000FF	1	0.125
chr2	78760001	78840000	B.2.1.1.1.2.1.2.1	0.218642117376295	.	78760001	78840000	#4848FF	1	0.25
chr2	78840001	79200000	B.2.2.1.2.2.1.1.1	0.0621403912543153	.	78840001	79200000	#0000FF	1	0.125
chr2	79200001	79400000	B.1.2.1.2.1.1.2.2.1.1	0.316455696202532	.	79200001	79400000	#9191FF	1	0.375
chr2	79400001	79720000	B.2.1.1.2.1.1.1.1.1	0.204833141542002	.	79400001	79720000	#4848FF	1	0.25
chr2	79720001	79880000	B.2.1.1.1.2.2.1.2.1.2	0.209436133486766	.	79720001	79880000	#4848FF	1	0.25
chr2	79880001	80160000	B.2.1.1.2.1.1.1.1.2	0.203682393555811	.	79880001	80160000	#4848FF	1	0.25
chr2	80160001	80440000	B.1.1.2.2.1.2.2	0.350978135788262	.	80160001	80440000	#DADAFF	1	0.5
chr2	80440001	80800000	A.2.2.2.2.2.1.2	0.43843498273878	.	80440001	80800000	#FFDADA	1	0.625
chr2	80800001	81160000	B.1.2.1.2.1.1.1	0.319907940161105	.	80800001	81160000	#9191FF	1	0.375
chr2	81160001	81320000	B.2.1.1.1.2.2.1.2.2	0.208285385500575	.	81160001	81320000	#4848FF	1	0.25
chr2	81320001	81960000	B.2.1.2.2.2.2.1.2	0.118527042577675	.	81320001	81960000	#4848FF	1	0.25
chr2	81960001	82080000	B.2.1.1.1.2.2.1.1.1.2.1	0.214039125431531	.	81960001	82080000	#4848FF	1	0.25
chr2	82080001	82200000	B.1.2.2.1.2.1.1.1.2.1	0.273878020713464	.	82080001	82200000	#9191FF	1	0.375
chr2	82200001	82600000	B.2.2.1.1.1.1.2.2.2	0.110471806674338	.	82200001	82600000	#0000FF	1	0.125
chr2	82600001	82800000	B.2.2.1.1.1.1.2.2.1.2	0.111622554660529	.	82600001	82800000	#0000FF	1	0.125
chr2	82800001	82960000	B.2.2.1.1.1.2.2.1.1	0.108170310701956	.	82800001	82960000	#0000FF	1	0.125
chr2	82960001	83160000	B.2.2.2.1.2.1.2.1.1.1	0.0379746835443038	.	82960001	83160000	#0000FF	1	0.125
chr2	83160001	83680000	B.2.2.2.1.2.1.2.1.1.2	0.0368239355581128	.	83160001	83680000	#0000FF	1	0.125
chr2	83680001	84000000	B.2.2.2.2.1.2.1.1	0.0161104718066743	.	83680001	84000000	#0000FF	1	0.125
chr2	84000001	84200000	B.2.1.2.1.2.1.1.1.1	0.163406214039125	.	84000001	84200000	#4848FF	1	0.25
chr2	84200001	84600000	B.2.1.2.1.2.1.1.1.2.2	0.161104718066743	.	84200001	84600000	#4848FF	1	0.25
chr2	84600001	84760000	B.1.1.1.2.1.1.1.2.2	0.402761795166858	.	84600001	84760000	#DADAFF	1	0.5
chr2	84760001	85120000	B.1.2.1.1.2.2.2.2	0.321058688147296	.	84760001	85120000	#9191FF	1	0.375
chr2	85120001	85360000	A.1.1.2.2.1.2.1.1.1	0.875719217491369	.	85120001	85360000	#FF0000	1	1
chr2	85360001	85560000	A.1.1.2.1.2.2.2.1	0.892980437284235	.	85360001	85560000	#FF0000	1	1
chr2	85560001	85800000	A.1.1.1.1.2.1.2.2.2	0.985040276179517	.	85560001	85800000	#FF0000	1	1
chr2	85800001	85960000	A.1.1.1.2.1.1.2.1.1.1	0.975834292289989	.	85800001	85960000	#FF0000	1	1
chr2	85960001	86080000	A.1.1.2.1.2.2.1.1.1.2	0.901035673187572	.	85960001	86080000	#FF0000	1	1
chr2	86080001	86280000	A.1.1.2.1.2.2.1.1.1.1	0.902186421173763	.	86080001	86280000	#FF0000	1	1
chr2	86280001	86440000	A.1.1.1.2.1.2.2.2.1.1	0.962025316455696	.	86280001	86440000	#FF0000	1	1
chr2	86440001	86760000	A.1.1.1.1.2.1.2.1	0.987341772151899	.	86440001	86760000	#FF0000	1	1
chr2	86760001	87120000	A.1.2.1.2.2.1.1.1.2	0.766398158803222	.	86760001	87120000	#FF4848	1	0.875
chr2	87120001	87160000	A.2.2.2.1.1.2.1.2	0.466052934407365	.	87120001	87160000	#FFDADA	1	0.625
chr2	87360001	87400000	A.2.2.2.1.1.2.1.2	0.466052934407365	.	87360001	87400000	#FFDADA	1	0.625
chr2	87440001	87520000	A.2.2.2.1.1.2.1.2	0.466052934407365	.	87440001	87520000	#FFDADA	1	0.625
chr2	87520001	87560000	A.2.1.1.1.2.2.2.2.2	0.643268124280783	.	87520001	87560000	#FF9191	1	0.75
chr2	87600001	87640000	A.2.1.1.1.2.2.2.2.2	0.643268124280783	.	87600001	87640000	#FF9191	1	0.75
chr2	87760001	87800000	A.2.1.1.1.2.2.2.2.2	0.643268124280783	.	87760001	87800000	#FF9191	1	0.75
chr2	88280001	88480000	A.2.1.1.1.2.2.2.2.2	0.643268124280783	.	88280001	88480000	#FF9191	1	0.75
chr2	88480001	89000000	A.2.1.2.2.1.1.1	0.567318757192175	.	88480001	89000000	#FF9191	1	0.75
chr2	89000001	89320000	B.2.2.1.1.1.2.1	0.109321058688147	.	89000001	89320000	#0000FF	1	0.125
chr2	89320001	89440000	B.1.2.1.2.1.2.1.2	0.308400460299194	.	89320001	89440000	#9191FF	1	0.375
chr2	89440001	89520000	B.1.2.2.1.1.1.1.1	0.293440736478711	.	89440001	89520000	#9191FF	1	0.375
chr2	89800001	89920000	B.1.2.2.1.1.1.1.1	0.293440736478711	.	89800001	89920000	#9191FF	1	0.375
chr2	90000001	90040000	B.1.2.2.1.1.1.1.1	0.293440736478711	.	90000001	90040000	#9191FF	1	0.375
chr2	90040001	90160000	B.1.2.2.1.2.1.1.1.1.2	0.275028768699655	.	90040001	90160000	#9191FF	1	0.375
chr2	90200001	90280000	B.1.2.2.1.2.1.1.1.1.2	0.275028768699655	.	90200001	90280000	#9191FF	1	0.375
chr2	90440001	90480000	B.1.1.2.1.1.2.2.1.1	0.377445339470656	.	90440001	90480000	#DADAFF	1	0.5
chr2	91680001	91720000	B.1.1.2.1.1.2.2.1.1	0.377445339470656	.	91680001	91720000	#DADAFF	1	0.5
chr2	91760001	92000000	B.1.2.2.1.1.1.1.2	0.29228998849252	.	91760001	92000000	#9191FF	1	0.375
chr2	92000001	92200000	B.2.1.1.1.2.1.2.2.2	0.216340621403913	.	92000001	92200000	#4848FF	1	0.25
chr2	92240001	92320000	B.2.1.1.1.2.1.2.2.2	0.216340621403913	.	92240001	92320000	#4848FF	1	0.25
chr2	95320001	95640000	B.2.1.2.1.2.1.2.2	0.156501726121979	.	95320001	95640000	#4848FF	1	0.25
chr2	95640001	95880000	A.2.1.1.1.2.2.2.2.1	0.644418872266974	.	95640001	95880000	#FF9191	1	0.75
chr2	95880001	96080000	A.2.1.1.2.1.2.2	0.634062140391254	.	95880001	96080000	#FF9191	1	0.75
chr2	96080001	96160000	B.1.1.1.2.2.1.1	0.398158803222094	.	96080001	96160000	#DADAFF	1	0.5
chr2	96160001	96280000	B.1.1.1.1.2.1.2.1.2	0.417721518987342	.	96160001	96280000	#DADAFF	1	0.5
chr2	96320001	96360000	B.1.1.1.1.2.1.2.1.2	0.417721518987342	.	96320001	96360000	#DADAFF	1	0.5
chr2	96360001	96640000	A.2.1.2.2.1.1.2.2	0.562715765247411	.	96360001	96640000	#FF9191	1	0.75
chr2	96640001	97040000	A.1.1.1.2.2.2.1.2.2	0.951668584579977	.	96640001	97040000	#FF0000	1	1
chr2	97040001	97200000	A.1.1.2.2.2.2.1.2.2.2	0.843498273878021	.	97040001	97200000	#FF0000	1	1
chr2	97200001	97440000	A.1.1.1.1.1.2.2.1.2	0.995397008055236	.	97200001	97440000	#FF0000	1	1
chr2	97440001	97680000	A.1.1.1.2.1.1.2.2.2.2	0.967779056386651	.	97440001	97680000	#FF0000	1	1
chr2	97680001	97880000	A.1.2.1.2.2.2.2.2	0.751438434982739	.	97680001	97880000	#FF4848	1	0.875
chr2	98000001	98040000	A.1.2.1.2.2.2.2.2	0.751438434982739	.	98000001	98040000	#FF4848	1	0.875
chr2	98120001	98240000	A.2.1.1.2.2.1.1.2	0.631760644418872	.	98120001	98240000	#FF9191	1	0.75
chr2	98240001	98400000	A.1.1.2.2.2.1.1.2.2.2	0.864211737629459	.	98240001	98400000	#FF0000	1	1
chr2	98400001	98600000	A.1.2.1.2.1.1.2.1.1.2.1	0.78596087456847	.	98400001	98600000	#FF4848	1	0.875
chr2	98600001	98800000	A.1.2.1.1.1.1.1.1.1.1	0.83199079401611	.	98600001	98800000	#FF4848	1	0.875
chr2	98800001	99000000	A.1.2.2.2.2.2.2.2.2	0.683544303797468	.	98800001	99000000	#FF4848	1	0.875
chr2	99000001	99240000	A.1.1.2.1.2.2.1.2.1	0.89873417721519	.	99000001	99240000	#FF0000	1	1
chr2	99240001	99400000	A.2.1.1.1.1.2.2.1.1.2.1	0.667433831990794	.	99240001	99400000	#FF9191	1	0.75
chr2	99400001	99560000	A.2.1.1.2.2.2.1.2.1	0.624856156501726	.	99400001	99560000	#FF9191	1	0.75
chr2	99560001	99680000	A.2.2.1.2.1.1.2.2.2	0.500575373993095	.	99560001	99680000	#FFDADA	1	0.625
chr2	99680001	99920000	A.1.2.1.2.2.2.1.1	0.758342922899885	.	99680001	99920000	#FF4848	1	0.875
chr2	99920001	100120000	A.1.1.2.1.1.2.2.2.2.1	0.917146144994246	.	99920001	100120000	#FF0000	1	1
chr2	100120001	100600000	A.1.2.2.2.2.2.1.2.2.1.2	0.692750287686997	.	100120001	100600000	#FF4848	1	0.875
chr2	100600001	100720000	A.2.1.2.1.2.1.1.2.2.2	0.581127733026467	.	100600001	100720000	#FF9191	1	0.75
chr2	100720001	101000000	A.2.1.1.1.1.2.2.1.1.2.2	0.666283084004603	.	100720001	101000000	#FF9191	1	0.75
chr2	101000001	101320000	A.2.1.1.1.1.2.2.1.1.1	0.668584579976985	.	101000001	101320000	#FF9191	1	0.75
chr2	101320001	101600000	A.1.2.2.2.2.2.1.2.2.1.1.2	0.693901035673188	.	101320001	101600000	#FF4848	1	0.875
chr2	101600001	101920000	A.1.1.2.1.2.1.1.2.1.2.2	0.907940161104718	.	101600001	101920000	#FF0000	1	1
chr2	101920001	102120000	A.1.2.2.2.2.2.1.2.2.2	0.691599539700806	.	101920001	102120000	#FF4848	1	0.875
chr2	102120001	102280000	A.2.1.2.1.1.2.2.2.2	0.588032220943613	.	102120001	102280000	#FF9191	1	0.75
chr2	102280001	102520000	A.1.2.1.2.2.1.2.1.2.1	0.761795166858458	.	102280001	102520000	#FF4848	1	0.875
chr2	102520001	102800000	A.2.2.1.1.2.2.1.2.2	0.521288837744534	.	102520001	102800000	#FFDADA	1	0.625
chr2	102800001	103120000	B.1.1.1.1.2.1.1.2	0.420023014959724	.	102800001	103120000	#DADAFF	1	0.5
chr2	103120001	103440000	B.1.1.2.1.1.1.1.2	0.386651323360184	.	103120001	103440000	#DADAFF	1	0.5
chr2	103440001	103760000	B.2.2.1.1.2.2.1.2.2	0.0863060989643268	.	103440001	103760000	#0000FF	1	0.125
chr2	103760001	103920000	B.2.1.1.1.2.1.2.2.1	0.217491369390104	.	103760001	103920000	#4848FF	1	0.25
chr2	103920001	104120000	B.2.2.1.2.2.2.2.2	0.0540851553509781	.	103920001	104120000	#0000FF	1	0.125
chr2	104120001	104560000	B.2.2.2.2.2.2.1	0.00230149597238205	.	104120001	104560000	#0000FF	1	0.125
chr2	104560001	104880000	B.2.2.2.1.2.1.1.1	0.0402761795166858	.	104560001	104880000	#0000FF	1	0.125
chr2	104880001	105280000	B.2.1.2.2.1.1.2.2.1.1	0.141542002301496	.	104880001	105280000	#4848FF	1	0.25
chr2	105280001	105680000	B.1.2.1.1.2.2.1.1	0.326812428078251	.	105280001	105680000	#9191FF	1	0.375
chr2	105680001	105920000	A.2.2.1.1.2.2.1.2.1	0.522439585730725	.	105680001	105920000	#FFDADA	1	0.625
chr2	105920001	106120000	A.1.2.1.1.2.2.1.2.1.1	0.805523590333717	.	105920001	106120000	#FF4848	1	0.875
chr2	106120001	106320000	A.2.1.1.2.1.2.1.2.1	0.636363636363636	.	106120001	106320000	#FF9191	1	0.75
chr2	106320001	106440000	A.2.1.1.2.1.1.1.2	0.6409666283084	.	106320001	106440000	#FF9191	1	0.75
chr2	106440001	107000000	A.2.1.2.2.2.1.1	0.556962025316456	.	106440001	107000000	#FF9191	1	0.75
chr2	107000001	107040000	B.1.1.1.1.2.1.2.2	0.416570771001151	.	107000001	107040000	#DADAFF	1	0.5
chr2	107080001	107160000	B.1.1.1.1.2.1.2.2	0.416570771001151	.	107080001	107160000	#DADAFF	1	0.5
chr2	107160001	107440000	B.1.1.1.2.2.2.2.2	0.390103567318757	.	107160001	107440000	#DADAFF	1	0.5
chr2	107440001	107960000	B.1.2.2.2.1.2	0.252013808975834	.	107440001	107960000	#9191FF	1	0.375
chr2	107960001	108400000	B.1.2.2.2.2.2.2	0.239355581127733	.	107960001	108400000	#9191FF	1	0.375
chr2	108400001	108480000	B.1.1.2.1.1.2.2.1.2	0.376294591484465	.	108400001	108480000	#DADAFF	1	0.5
chr2	108520001	108560000	B.1.1.2.1.1.2.2.1.2	0.376294591484465	.	108520001	108560000	#DADAFF	1	0.5
chr2	108560001	108880000	B.1.2.1.2.1.2.1.1.2.2	0.309551208285386	.	108560001	108880000	#9191FF	1	0.375
chr2	108880001	109040000	A.2.2.1.2.2.1.2.1.1.2	0.48331415420023	.	108880001	109040000	#FFDADA	1	0.625
chr2	109040001	109280000	A.1.2.1.2.2.1.2.1.2.2	0.760644418872267	.	109040001	109280000	#FF4848	1	0.875
chr2	109280001	109440000	A.1.1.2.2.1.2.2.1	0.871116225546605	.	109280001	109440000	#FF0000	1	1
chr2	109440001	110120000	A.1.1.2.1.2.1.2.2.1	0.904487917146145	.	109440001	110120000	#FF0000	1	1
chr2	110240001	110280000	A.1.1.2.1.2.1.2.2.1	0.904487917146145	.	110240001	110280000	#FF0000	1	1
chr2	110280001	110480000	A.1.1.2.1.1.1.1.1.2.1	0.94361334867664	.	110280001	110480000	#FF0000	1	1
chr2	110480001	110520000	A.1.2.1.2.1.1.2.1.1.1.2.1.1	0.789413118527043	.	110480001	110520000	#FF4848	1	0.875
chr2	110840001	111000000	A.1.2.1.2.1.1.2.1.1.1.2.1.1	0.789413118527043	.	110840001	111000000	#FF4848	1	0.875
chr2	111360001	111480000	A.1.2.2.2.2.1.1.2	0.706559263521289	.	111360001	111480000	#FF4848	1	0.875
chr2	111480001	111840000	A.1.1.2.2.2.2.1.1.2.1.2.1	0.851553509781358	.	111480001	111840000	#FF0000	1	1
chr2	111840001	112000000	A.1.2.1.1.1.1.1.1.1.2.2	0.828538550057537	.	111840001	112000000	#FF4848	1	0.875
chr2	112000001	112040000	A.2.1.2.1.2.1.2.1.1	0.579976985040276	.	112000001	112040000	#FF9191	1	0.75
chr2	112240001	112320000	A.2.1.2.1.2.1.2.1.1	0.579976985040276	.	112240001	112320000	#FF9191	1	0.75
chr2	112360001	112480000	A.2.1.2.1.2.1.2.1.1	0.579976985040276	.	112360001	112480000	#FF9191	1	0.75
chr2	112480001	112520000	A.2.1.2.1.2.1.2.1.2	0.578826237054085	.	112480001	112520000	#FF9191	1	0.75
chr2	112560001	112640000	A.2.1.2.1.2.1.2.1.2	0.578826237054085	.	112560001	112640000	#FF9191	1	0.75
chr2	112640001	112880000	A.1.1.1.2.2.2.1.2.1	0.952819332566168	.	112640001	112880000	#FF0000	1	1
chr2	112880001	113040000	A.1.1.2.2.2.2.1.2.2.1.2	0.844649021864212	.	112880001	113040000	#FF0000	1	1
chr2	113040001	113120000	A.2.1.1.2.2.1.1.1	0.632911392405063	.	113040001	113120000	#FF9191	1	0.75
chr2	113160001	113200000	A.2.1.1.2.2.1.1.1	0.632911392405063	.	113160001	113200000	#FF9191	1	0.75
chr2	113200001	113360000	A.1.1.2.2.1.1.2.2.2.1	0.878020713463751	.	113200001	113360000	#FF0000	1	1
chr2	113360001	113520000	A.1.1.2.2.1.1.1.2.2.1	0.886075949367089	.	113360001	113520000	#FF0000	1	1
chr2	113520001	113720000	A.2.1.1.1.1.2.2.1.2	0.665132336018412	.	113520001	113720000	#FF9191	1	0.75
chr2	113720001	113840000	A.2.2.1.1.1.2.2.1.2.1	0.538550057537399	.	113720001	113840000	#FFDADA	1	0.625
chr2	113840001	114200000	A.2.1.1.1.2.1.1.2.1	0.657077100115075	.	113840001	114200000	#FF9191	1	0.75
chr2	114240001	114400000	A.2.2.2.1.1.2.1.1	0.467203682393556	.	114240001	114400000	#FFDADA	1	0.625
chr2	114400001	114720000	A.1.2.2.1.2.1.1.1.2	0.737629459148446	.	114400001	114720000	#FF4848	1	0.875
chr2	114720001	114920000	B.1.2.2.1.2.1.1.2.2	0.270425776754891	.	114720001	114920000	#9191FF	1	0.375
chr2	114920001	115000000	B.1.2.2.1.2.1.1.1.1.1.2.1	0.277330264672037	.	114920001	115000000	#9191FF	1	0.375
chr2	115000001	115360000	B.2.1.2.1.1.2.2.2	0.164556962025316	.	115000001	115360000	#4848FF	1	0.25
chr2	115360001	115560000	B.2.1.1.2.1.1.1.2	0.20253164556962	.	115360001	115560000	#4848FF	1	0.25
chr2	115560001	116000000	B.2.2.2.1.1.2.1.1	0.0448791714614499	.	115560001	116000000	#0000FF	1	0.125
chr2	116000001	116360000	B.2.2.2.2.1.2.2.2	0.0115074798619102	.	116000001	116360000	#0000FF	1	0.125
chr2	116360001	116640000	B.2.2.2.1.2.1.1.2	0.0391254315304948	.	116360001	116640000	#0000FF	1	0.125
chr2	116640001	116920000	B.2.1.2.1.1.2.1.1.1.2	0.171461449942463	.	116640001	116920000	#4848FF	1	0.25
chr2	116920001	117080000	B.2.2.1.1.2.1.1.2.2.1.2	0.0989643268124281	.	116920001	117080000	#0000FF	1	0.125
chr2	117080001	117200000	B.2.2.1.1.2.1.1.2.2.1.1.2	0.100115074798619	.	117080001	117200000	#0000FF	1	0.125
chr2	117200001	117680000	B.2.2.2.2.2.1.1.1.2	0.00920598388952819	.	117200001	117680000	#0000FF	1	0.125
chr2	117680001	118000000	B.2.2.2.1.1.2.1.2	0.0437284234752589	.	117680001	118000000	#0000FF	1	0.125
chr2	118000001	118200000	B.2.2.1.1.2.1.1.2.2.1.1.1	0.10126582278481	.	118000001	118200000	#0000FF	1	0.125
chr2	118200001	118280000	B.1.2.2.1.2.1.1.1.1.1.2.2	0.276179516685846	.	118200001	118280000	#9191FF	1	0.375
chr2	118280001	118560000	B.2.1.1.2.2.2.2.1.1	0.184119677790564	.	118280001	118560000	#4848FF	1	0.25
chr2	118560001	118760000	A.2.2.2.1.2.1.1.1.1	0.463751438434983	.	118560001	118760000	#FFDADA	1	0.625
chr2	118760001	119280000	A.2.1.1.1.2.1.2.1	0.654775604142693	.	118760001	119280000	#FF9191	1	0.75
chr2	119280001	119720000	A.2.1.1.1.2.1.2.2	0.653624856156502	.	119280001	119720000	#FF9191	1	0.75
chr2	119720001	120120000	A.2.1.1.2.1.2.1.1	0.637514384349827	.	119720001	120120000	#FF9191	1	0.75
chr2	120120001	120560000	A.1.1.2.1.2.1.2.1	0.905638665132336	.	120120001	120560000	#FF0000	1	1
chr2	120560001	120920000	A.1.2.1.1.2.1.2.2	0.807825086306099	.	120560001	120920000	#FF4848	1	0.875
chr2	120920001	121080000	A.1.2.1.2.1.1.2.1.2	0.782508630609896	.	120920001	121080000	#FF4848	1	0.875
chr2	121080001	121480000	A.1.1.2.1.2.1.2.2.2	0.903337169159954	.	121080001	121480000	#FF0000	1	1
chr2	121480001	121760000	A.1.1.2.1.2.1.1.1.1	0.913693901035673	.	121480001	121760000	#FF0000	1	1
chr2	121760001	121840000	A.2.1.1.1.1.1.1.1	0.682393555811277	.	121760001	121840000	#FF9191	1	0.75
chr2	121840001	122200000	A.1.2.1.1.2.2.1.1	0.806674338319908	.	121840001	122200000	#FF4848	1	0.875
chr2	122200001	122520000	A.1.1.2.1.2.1.1.2.1.1	0.911392405063291	.	122200001	122520000	#FF0000	1	1
chr2	122520001	123000000	B.1.1.1.1.2.1.1.1	0.421173762945915	.	122520001	123000000	#DADAFF	1	0.5
chr2	123000001	123160000	B.1.2.2.1.2.1.1.1.1.1.1	0.278481012658228	.	123000001	123160000	#9191FF	1	0.375
chr2	123160001	123320000	B.2.1.1.2.1.1.2.1	0.201380897583429	.	123160001	123320000	#4848FF	1	0.25
chr2	123320001	123600000	B.2.2.1.1.2.2.1.2.1	0.0874568469505178	.	123320001	123600000	#0000FF	1	0.125
chr2	123600001	123800000	B.2.1.2.2.1.1.2.2.2.1.1.1.2	0.136939010356732	.	123600001	123800000	#4848FF	1	0.25
chr2	123800001	124000000	B.2.2.1.2.1.1.2.1	0.0690448791714614	.	123800001	124000000	#0000FF	1	0.125
chr2	124000001	124720000	B.2.2.2.2.1.2.2.1	0.0126582278481013	.	124000001	124720000	#0000FF	1	0.125
chr2	124720001	125000000	B.2.1.2.1.1.2.2.1.2.1	0.166858457997698	.	124720001	125000000	#4848FF	1	0.25
chr2	125000001	125200000	B.2.1.2.1.1.1.1.2.1	0.178365937859609	.	125000001	125200000	#4848FF	1	0.25
chr2	125200001	125520000	B.2.1.2.1.1.1.2.1	0.176064441887227	.	125200001	125520000	#4848FF	1	0.25
chr2	125520001	125760000	B.2.1.1.2.1.1.2.2	0.200230149597238	.	125520001	125760000	#4848FF	1	0.25
chr2	125760001	125920000	B.2.1.2.2.1.1.2.1.2.1.2	0.143843498273878	.	125760001	125920000	#4848FF	1	0.25
chr2	125920001	126120000	B.2.2.1.1.2.2.1.1.2	0.0886075949367089	.	125920001	126120000	#0000FF	1	0.125
chr2	126120001	126280000	B.2.1.2.2.1.1.2.2.2.1.1.2.2	0.13463751438435	.	126120001	126280000	#4848FF	1	0.25
chr2	126280001	126600000	B.2.1.2.2.1.1.2.2.2.1.1.1.1	0.138089758342923	.	126280001	126600000	#4848FF	1	0.25
chr2	126600001	126920000	B.2.2.1.1.2.2.1.1.1	0.0897583429228999	.	126600001	126920000	#0000FF	1	0.125
chr2	126920001	127360000	B.2.1.1.1.1.2.1.2.1	0.227848101265823	.	126920001	127360000	#4848FF	1	0.25
chr2	127360001	127800000	A.2.2.1.2.2.1.1.2.2	0.485615650172612	.	127360001	127800000	#FFDADA	1	0.625
chr2	127800001	127960000	A.1.1.2.2.1.2.1.2.2	0.872266973532796	.	127800001	127960000	#FF0000	1	1
chr2	127960001	128040000	A.1.2.1.1.2.2.1.2.1.2	0.804372842347526	.	127960001	128040000	#FF4848	1	0.875
chr2	128040001	128280000	A.1.1.1.1.2.1.2.2.1	0.986191024165708	.	128040001	128280000	#FF0000	1	1
chr2	128280001	128440000	A.1.1.1.2.1.2.2.1	0.963176064441887	.	128280001	128440000	#FF0000	1	1
chr2	128440001	128840000	A.1.1.1.1.1.2.1.1	0.998849252013809	.	128440001	128840000	#FF0000	1	1
chr2	128840001	129400000	A.1.1.1.2.2.1.2.1	0.956271576524741	.	128840001	129400000	#FF0000	1	1
chr2	129400001	129600000	A.2.1.2.1.2.2.2.1.1	0.57307249712313	.	129400001	129600000	#FF9191	1	0.75
chr2	129600001	130080000	A.2.2.1.2.1.2.2.1.2.1	0.493670886075949	.	129600001	130080000	#FFDADA	1	0.625
chr2	130080001	130280000	A.2.2.1.2.1.2.2.1.2.2	0.492520138089758	.	130080001	130280000	#FFDADA	1	0.625
chr2	130280001	130400000	A.2.2.1.2.1.1.2.2.1	0.501726121979287	.	130280001	130400000	#FFDADA	1	0.625
chr2	130400001	130480000	A.2.2.1.1.1.2.2.1.2.2	0.537399309551208	.	130400001	130480000	#FFDADA	1	0.625
chr2	130480001	130800000	A.1.2.2.2.2.2.1.2.2.1.1.1	0.695051783659379	.	130480001	130800000	#FF4848	1	0.875
chr2	130880001	130920000	A.1.2.2.2.2.2.1.2.2.1.1.1	0.695051783659379	.	130880001	130920000	#FF4848	1	0.875
chr2	130920001	131080000	A.1.2.2.2.1.1.2.1.2.1	0.715765247410817	.	130920001	131080000	#FF4848	1	0.875
chr2	131080001	131160000	A.1.2.2.2.2.2.2.1.1	0.690448791714614	.	131080001	131160000	#FF4848	1	0.875
chr2	131440001	131480000	A.1.2.2.2.2.2.2.1.1	0.690448791714614	.	131440001	131480000	#FF4848	1	0.875
chr2	131480001	131880000	A.1.1.1.2.1.1.1.1	0.979286536248562	.	131480001	131880000	#FF0000	1	1
chr2	131880001	132000000	A.2.2.1.2.1.1.1.2.2.1.1	0.507479861910242	.	131880001	132000000	#FFDADA	1	0.625
chr2	132040001	132120000	A.2.2.1.2.1.1.1.2.2.1.1	0.507479861910242	.	132040001	132120000	#FFDADA	1	0.625
chr2	132120001	132320000	A.2.2.1.1.1.2.2.1.1.1	0.540851553509781	.	132120001	132320000	#FFDADA	1	0.625
chr2	132320001	132640000	B.1.1.1.1.2.1.2.1.1	0.418872266973533	.	132320001	132640000	#DADAFF	1	0.5
chr2	132640001	132800000	B.1.2.1.2.1.2.1.1.2.1	0.310701956271577	.	132640001	132800000	#9191FF	1	0.375
chr2	132800001	132920000	B.1.2.1.1.2.1.2.1	0.329113924050633	.	132800001	132920000	#9191FF	1	0.375
chr2	132920001	133040000	B.1.1.1.2.2.1.2.2.1	0.395857307249712	.	132920001	133040000	#DADAFF	1	0.5
chr2	133040001	133200000	A.2.2.1.2.2.1.2.2.2	0.477560414269275	.	133040001	133200000	#FFDADA	1	0.625
chr2	133200001	133440000	A.2.2.2.1.1.1.2.2	0.468354430379747	.	133200001	133440000	#FFDADA	1	0.625
chr2	133440001	133840000	B.2.1.1.1.2.1.1	0.219792865362486	.	133440001	133840000	#4848FF	1	0.25
chr2	133840001	134320000	B.1.2.1.2.2.1.1	0.306098964326812	.	133840001	134320000	#9191FF	1	0.375
chr2	134320001	134400000	B.1.1.2.1.1.2.2.2	0.375143843498274	.	134320001	134400000	#DADAFF	1	0.5
chr2	134400001	134640000	A.2.2.2.2.2.2.1.2	0.434982738780207	.	134400001	134640000	#FFDADA	1	0.625
chr2	134640001	134840000	A.2.2.1.1.1.2.2.1.1.2	0.53970080552359	.	134640001	134840000	#FFDADA	1	0.625
chr2	134840001	135000000	A.2.1.1.2.1.1.1.1	0.642117376294592	.	134840001	135000000	#FF9191	1	0.75
chr2	135000001	135320000	A.2.1.1.2.1.2.1.2.2	0.635212888377445	.	135000001	135320000	#FF9191	1	0.75
chr2	135320001	135400000	A.2.2.1.2.1.1.1.2.2.1.2	0.506329113924051	.	135320001	135400000	#FFDADA	1	0.625
chr2	135400001	135720000	A.1.2.2.1.2.1.2.2.2	0.727272727272727	.	135400001	135720000	#FF4848	1	0.875
chr2	135720001	135960000	A.2.1.1.2.1.1.2.2	0.638665132336018	.	135720001	135960000	#FF9191	1	0.75
chr2	135960001	136200000	B.1.1.1.2.1.2.1	0.400460299194476	.	135960001	136200000	#DADAFF	1	0.5
chr2	136200001	136400000	A.2.2.1.1.2.2.2.1.1.2	0.517836593785961	.	136200001	136400000	#FFDADA	1	0.625
chr2	136400001	136600000	A.1.2.1.1.2.2.2.1.1.2	0.800920598388953	.	136400001	136600000	#FF4848	1	0.875
chr2	136600001	137160000	A.1.2.2.1.2.1.2.2.1	0.728423475258918	.	136600001	137160000	#FF4848	1	0.875
chr2	137160001	137360000	B.1.2.2.1.2.1.1.2.1	0.271576524741082	.	137160001	137360000	#9191FF	1	0.375
chr2	137360001	137600000	B.2.1.2.2.1.1.2.2.2.1.2	0.133486766398159	.	137360001	137600000	#4848FF	1	0.25
chr2	137600001	137840000	B.2.1.2.2.1.1.2.2.2.1.1.2.1	0.135788262370541	.	137600001	137840000	#4848FF	1	0.25
chr2	137840001	138000000	B.2.2.1.1.2.2.2.2.2	0.0747986191024166	.	137840001	138000000	#0000FF	1	0.125
chr2	138000001	138600000	B.2.2.2.2.2.1.1.1.1	0.0103567318757192	.	138000001	138600000	#0000FF	1	0.125
chr2	138600001	139240000	B.1.1.1.2.1.1.2	0.401611047180667	.	138600001	139240000	#DADAFF	1	0.5
chr2	139240001	139360000	A.2.2.2.2.2.1.1.2	0.439585730724971	.	139240001	139360000	#FFDADA	1	0.625
chr2	139360001	139600000	B.1.1.2.1.2.2.1.2.2	0.364787111622555	.	139360001	139600000	#DADAFF	1	0.5
chr2	139600001	140200000	B.2.2.2.2.2.1.1.2.1	0.00805523590333717	.	139600001	140200000	#0000FF	1	0.125
chr2	140200001	140600000	B.2.2.2.2.2.1.1.2.2	0.00690448791714614	.	140200001	140600000	#0000FF	1	0.125
chr2	140600001	141120000	B.2.2.2.2.1.1.1.2.1.2	0.0230149597238205	.	140600001	141120000	#0000FF	1	0.125
chr2	141120001	141640000	B.2.2.1.1.2.2.2.2.1.1	0.0782508630609896	.	141120001	141640000	#0000FF	1	0.125
chr2	141640001	141920000	B.2.1.2.1.1.2.1.1.2	0.170310701956272	.	141640001	141920000	#4848FF	1	0.25
chr2	141920001	142200000	B.2.2.1.1.2.1.2.2.2.1.2	0.0920598388952819	.	141920001	142200000	#0000FF	1	0.125
chr2	142200001	142360000	B.1.2.2.1.2.2.1.2	0.264672036823936	.	142200001	142360000	#9191FF	1	0.375
chr2	142360001	142640000	B.2.2.1.2.1.1.2.2.1.1	0.0678941311852704	.	142360001	142640000	#0000FF	1	0.125
chr2	142640001	142960000	B.2.1.2.1.1.2.1.2	0.169159953970081	.	142640001	142960000	#4848FF	1	0.25
chr2	142960001	143360000	B.2.2.2.2.1.1.1.2.1.1	0.0241657077100115	.	142960001	143360000	#0000FF	1	0.125
chr2	143360001	143480000	B.2.1.2.2.1.1.2.1.1.2	0.14614499424626	.	143360001	143480000	#4848FF	1	0.25
chr2	143480001	143680000	B.2.2.1.2.1.1.2.2.1.2	0.0667433831990794	.	143480001	143680000	#0000FF	1	0.125
chr2	143680001	143800000	B.2.1.1.2.2.2.1.1	0.187571921749137	.	143680001	143800000	#4848FF	1	0.25
chr2	143800001	144200000	B.2.2.1.1.2.2.2.2.1.2.1	0.0771001150747986	.	143800001	144200000	#0000FF	1	0.125
chr2	144200001	144440000	B.1.2.2.1.2.2.2.2.2	0.260069044879171	.	144200001	144440000	#9191FF	1	0.375
chr2	144440001	144520000	B.1.1.2.2.1.1.2.1	0.355581127733026	.	144440001	144520000	#DADAFF	1	0.5
chr2	144520001	144720000	B.1.1.2.2.1.2.1.2	0.352128883774453	.	144520001	144720000	#DADAFF	1	0.5
chr2	144720001	145080000	B.1.2.1.2.2.1.2.2.1	0.302646720368239	.	144720001	145080000	#9191FF	1	0.375
chr2	145080001	145320000	A.2.2.1.1.2.1.2.1.2	0.527042577675489	.	145080001	145320000	#FFDADA	1	0.625
chr2	145320001	145520000	B.1.2.1.2.2.1.2.2.2	0.301495972382048	.	145320001	145520000	#9191FF	1	0.375
chr2	145520001	145880000	B.2.1.2.2.1.1.2.2.1.2.2	0.139240506329114	.	145520001	145880000	#4848FF	1	0.25
chr2	145880001	146000000	B.2.1.1.2.2.2.1.2.2	0.185270425776755	.	145880001	146000000	#4848FF	1	0.25
chr2	146000001	146360000	B.2.2.1.1.2.2.2.2.1.2.2	0.0759493670886076	.	146000001	146360000	#0000FF	1	0.125
chr2	146360001	146520000	B.2.2.1.1.2.2.2.1.1.2	0.0840046029919448	.	146360001	146520000	#0000FF	1	0.125
chr2	146520001	146640000	B.1.2.2.1.2.2.1.1	0.265822784810127	.	146520001	146640000	#9191FF	1	0.375
chr2	146640001	146920000	B.2.2.2.1.1.1.1.1.2	0.0517836593785961	.	146640001	146920000	#0000FF	1	0.125
chr2	146920001	147040000	B.2.2.1.1.2.2.2.1.1.1	0.0851553509781358	.	146920001	147040000	#0000FF	1	0.125
chr2	147040001	147440000	B.2.2.2.2.1.1.2.1.1.1	0.0207134637514384	.	147040001	147440000	#0000FF	1	0.125
chr2	147440001	147920000	B.2.1.2.2.1.1.2.2.1.2.1	0.140391254315305	.	147440001	147920000	#4848FF	1	0.25
chr2	147920001	148160000	B.2.1.1.2.2.2.2.1.2.1	0.182968929804373	.	147920001	148160000	#4848FF	1	0.25
chr2	148160001	148680000	B.1.1.2.2.1.2.1.1	0.353279631760644	.	148160001	148680000	#DADAFF	1	0.5
chr2	148680001	149240000	B.1.1.2.1.2.2.1.2.1	0.365937859608746	.	148680001	149240000	#DADAFF	1	0.5
chr2	149240001	149680000	A.2.1.1.2.1.1.2.1	0.639815880322209	.	149240001	149680000	#FF9191	1	0.75
chr2	149680001	149720000	A.2.2.1.2.2.1.2.1.2.2	0.481012658227848	.	149680001	149720000	#FFDADA	1	0.625
chr2	149760001	149840000	A.2.2.1.2.2.1.2.1.2.2	0.481012658227848	.	149760001	149840000	#FFDADA	1	0.625
chr2	149840001	150240000	A.1.2.2.1.2.1.2.1.2	0.729574223245109	.	149840001	150240000	#FF4848	1	0.875
chr2	150240001	150440000	A.2.2.1.1.2.2.2.1.2.2	0.515535097813579	.	150240001	150440000	#FFDADA	1	0.625
chr2	150440001	150880000	B.2.1.1.1.1.2.1.2.2	0.226697353279632	.	150440001	150880000	#4848FF	1	0.25
chr2	150880001	151040000	B.2.1.1.1.1.1.2.1.2	0.232451093210587	.	150880001	151040000	#4848FF	1	0.25
chr2	151040001	151240000	B.1.2.2.1.2.1.1.1.2.2	0.272727272727273	.	151040001	151240000	#9191FF	1	0.375
chr2	151240001	151360000	B.1.1.2.2.1.1.2.2	0.354430379746835	.	151240001	151360000	#DADAFF	1	0.5
chr2	151360001	151560000	B.1.2.2.1.2.2.2.2.1.2	0.261219792865363	.	151360001	151560000	#9191FF	1	0.375
chr2	151560001	151880000	B.2.1.2.1.1.2.2.1.2.2	0.165707710011507	.	151560001	151880000	#4848FF	1	0.25
chr2	151880001	152240000	B.1.2.2.1.1.1.2.2	0.288837744533947	.	151880001	152240000	#9191FF	1	0.375
chr2	152240001	152400000	A.2.1.2.2.1.2.2.1.2	0.559263521288838	.	152240001	152400000	#FF9191	1	0.75
chr2	152400001	152560000	B.1.1.1.1.2.2.1.2.1.1.1	0.411967779056387	.	152400001	152560000	#DADAFF	1	0.5
chr2	152560001	152720000	A.2.2.1.1.2.2.2.1.1.1.2	0.518987341772152	.	152560001	152720000	#FFDADA	1	0.625
chr2	152720001	153120000	A.2.2.2.1.2.2.1	0.454545454545455	.	152720001	153120000	#FFDADA	1	0.625
chr2	153120001	153440000	A.2.2.2.2.2.1.1.1	0.440736478711162	.	153120001	153440000	#FFDADA	1	0.625
chr2	153440001	153600000	A.2.2.1.1.2.2.2.1.1.1.1	0.520138089758343	.	153440001	153600000	#FFDADA	1	0.625
chr2	153600001	153960000	B.2.2.1.1.2.1.1.2.2.2	0.097813578826237	.	153600001	153960000	#0000FF	1	0.125
chr2	153960001	154160000	B.2.2.1.2.1.2.2	0.0632911392405063	.	153960001	154160000	#0000FF	1	0.125
chr2	154160001	154240000	B.2.1.2.1.1.1.1.2.2	0.177215189873418	.	154160001	154240000	#4848FF	1	0.25
chr2	154240001	154440000	B.2.1.2.2.1.1.2.1.1.1	0.147295742232451	.	154240001	154440000	#4848FF	1	0.25
chr2	154440001	154840000	B.2.2.2.2.1.1.2.1.2	0.0184119677790564	.	154440001	154840000	#0000FF	1	0.125
chr2	154840001	155000000	B.2.2.2.1.1.1.1.2.1.2	0.049482163406214	.	154840001	155000000	#0000FF	1	0.125
chr2	155000001	155160000	B.2.2.1.2.1.1.1.2.2	0.0701956271576525	.	155000001	155160000	#0000FF	1	0.125
chr2	155160001	155320000	B.2.2.1.2.1.1.1.2.1	0.0713463751438435	.	155160001	155320000	#0000FF	1	0.125
chr2	155320001	155440000	B.2.2.1.1.2.2.2.1.2.1.2	0.0817031070195627	.	155320001	155440000	#0000FF	1	0.125
chr2	155440001	155600000	B.2.1.2.2.1.1.2.1.2.1.1	0.144994246260069	.	155440001	155600000	#4848FF	1	0.25
chr2	155600001	155960000	B.2.2.2.2.1.1.2.1.1.2	0.0195627157652474	.	155600001	155960000	#0000FF	1	0.125
chr2	155960001	156240000	B.2.2.2.1.1.1.1.1.1	0.0529344073647871	.	155960001	156240000	#0000FF	1	0.125
chr2	156240001	156880000	B.2.2.2.2.2.1.2.1.2	0.0046029919447641	.	156240001	156880000	#0000FF	1	0.125
chr2	156880001	157160000	B.2.1.2.1.1.2.1.1.1.1	0.172612197928654	.	156880001	157160000	#4848FF	1	0.25
chr2	157160001	157360000	B.1.1.2.1.2.2.2.1.2	0.362485615650173	.	157160001	157360000	#DADAFF	1	0.5
chr2	157360001	157720000	B.2.2.1.1.2.1.2.2.2.2	0.0909090909090909	.	157360001	157720000	#0000FF	1	0.125
chr2	157720001	158080000	B.2.2.2.1.1.1.1.2.1.1	0.0506329113924051	.	157720001	158080000	#0000FF	1	0.125
chr2	158080001	158320000	B.2.1.1.2.2.1.1.2.2	0.19102416570771	.	158080001	158320000	#4848FF	1	0.25
chr2	158320001	158600000	B.2.1.1.1.1.1.2.1.1.2	0.233601841196778	.	158320001	158600000	#4848FF	1	0.25
chr2	158600001	158880000	A.2.2.2.1.2.1.2.2.1	0.456846950517837	.	158600001	158880000	#FFDADA	1	0.625
chr2	158880001	159280000	B.2.1.2.1.1.2.2.1.1	0.16800920598389	.	158880001	159280000	#4848FF	1	0.25
chr2	159280001	159720000	B.1.1.1.1.2.2.1.2.1.2	0.409666283084005	.	159280001	159720000	#DADAFF	1	0.5
chr2	159720001	160080000	A.1.2.1.1.2.1.1.1.2	0.813578826237054	.	159720001	160080000	#FF4848	1	0.875
chr2	160080001	160240000	A.1.2.1.1.2.2.2.1.1.1	0.802071346375144	.	160080001	160240000	#FF4848	1	0.875
chr2	160240001	160680000	A.1.1.2.2.1.1.2.2.1.1	0.880322209436133	.	160240001	160680000	#FF0000	1	1
chr2	160680001	161000000	A.2.1.2.2.1.1.2.1.2.2	0.563866513233602	.	160680001	161000000	#FF9191	1	0.75
chr2	161000001	161360000	A.1.2.2.1.2.1.2.1.1	0.7307249712313	.	161000001	161360000	#FF4848	1	0.875
chr2	161360001	161600000	A.2.2.1.2.2.1.2.2.1.2	0.478711162255466	.	161360001	161600000	#FFDADA	1	0.625
chr2	161600001	161760000	B.1.1.2.1.1.1.1.1.1	0.388952819332566	.	161600001	161760000	#DADAFF	1	0.5
chr2	161760001	161960000	A.2.2.2.1.2.1.2.2.2	0.455696202531646	.	161760001	161960000	#FFDADA	1	0.625
chr2	161960001	162280000	A.2.2.1.2.2.1.2.1.2.1	0.482163406214039	.	161960001	162280000	#FFDADA	1	0.625
chr2	162280001	162480000	B.2.2.1.1.2.2.2.1.2.1.1	0.0828538550057537	.	162280001	162480000	#0000FF	1	0.125
chr2	162480001	162840000	B.2.2.2.2.2.1.2.1.1	0.00575373993095512	.	162480001	162840000	#0000FF	1	0.125
chr2	162840001	163000000	B.2.1.1.2.2.2.2.2	0.180667433831991	.	162840001	163000000	#4848FF	1	0.25
chr2	163000001	163160000	B.2.1.2.2.1.1.2.1.2.2	0.142692750287687	.	163000001	163160000	#4848FF	1	0.25
chr2	163160001	163680000	B.2.2.1.1.2.1.2.2.2.1.1	0.093210586881473	.	163160001	163680000	#0000FF	1	0.125
chr2	163680001	164000000	B.1.2.1.1.1.2.1	0.334867663981588	.	163680001	164000000	#9191FF	1	0.375
chr2	164000001	164280000	B.1.2.1.2.2.1.2.1.1	0.304948216340621	.	164000001	164280000	#9191FF	1	0.375
chr2	164280001	164480000	B.1.1.2.1.2.1.2.1.2	0.369390103567319	.	164280001	164480000	#DADAFF	1	0.5
chr2	164480001	164600000	A.2.2.1.1.2.1.2.1.1	0.52819332566168	.	164480001	164600000	#FFDADA	1	0.625
chr2	164600001	165000000	B.2.1.1.2.2.1.1.2.1	0.192174913693901	.	164600001	165000000	#4848FF	1	0.25
chr2	165000001	165280000	B.2.2.1.2.1.1.2.2.2	0.0655926352128884	.	165000001	165280000	#0000FF	1	0.125
chr2	165280001	165600000	B.1.2.1.2.2.1.2.1.2	0.30379746835443	.	165280001	165600000	#9191FF	1	0.375
chr2	165600001	165760000	B.1.1.1.1.2.2.1.2.2	0.408515535097814	.	165600001	165760000	#DADAFF	1	0.5
chr2	165760001	166320000	B.2.1.2.2.1.1.1.2.1.2	0.150747986191024	.	165760001	166320000	#4848FF	1	0.25
chr2	166320001	166520000	B.1.2.2.1.2.2.2.2.1.1	0.262370540851554	.	166320001	166520000	#9191FF	1	0.375
chr2	166520001	166840000	B.2.1.1.2.2.1.2.1	0.189873417721519	.	166520001	166840000	#4848FF	1	0.25
chr2	166840001	167160000	B.2.2.2.1.1.1.2.2	0.046029919447641	.	166840001	167160000	#0000FF	1	0.125
chr2	167160001	167320000	B.2.2.1.1.2.1.1.1.2	0.103567318757192	.	167160001	167320000	#0000FF	1	0.125
chr2	167320001	167480000	B.2.1.2.2.1.1.2.2.2.2	0.132336018411968	.	167320001	167480000	#4848FF	1	0.25
chr2	167480001	168040000	B.2.2.2.2.1.1.1.1	0.0253164556962025	.	167480001	168040000	#0000FF	1	0.125
chr2	168040001	168400000	B.1.1.2.1.2.1.2.1.1	0.37054085155351	.	168040001	168400000	#DADAFF	1	0.5
chr2	168400001	168760000	B.1.1.2.2.1.1.1.2.1	0.357882623705409	.	168400001	168760000	#DADAFF	1	0.5
chr2	168760001	169000000	B.1.1.1.1.2.2.1.2.1.1.2	0.410817031070196	.	168760001	169000000	#DADAFF	1	0.5
chr2	169000001	169200000	A.2.1.2.2.2.1.2	0.555811277330265	.	169000001	169200000	#FF9191	1	0.75
chr2	169200001	169400000	A.2.1.1.1.2.1.1.1.2.1	0.659378596087457	.	169200001	169400000	#FF9191	1	0.75
chr2	169400001	169520000	A.2.1.2.1.1.2.2.1.1	0.594936708860759	.	169400001	169520000	#FF9191	1	0.75
chr2	169520001	169800000	A.2.1.1.1.2.1.1.1.2.2	0.658227848101266	.	169520001	169800000	#FF9191	1	0.75
chr2	169800001	170160000	A.1.1.2.1.2.2.2.2	0.891829689298044	.	169800001	170160000	#FF0000	1	1
chr2	170160001	170320000	A.1.2.1.2.2.1.2.1.1.1	0.76409666283084	.	170160001	170320000	#FF4848	1	0.875
chr2	170320001	170600000	A.1.1.1.1.2.1.1.2.2	0.98849252013809	.	170320001	170600000	#FF0000	1	1
chr2	170600001	171000000	A.1.1.1.1.2.1.1.2.1	0.989643268124281	.	170600001	171000000	#FF0000	1	1
chr2	171000001	171240000	A.1.1.2.2.2.1.1.1.1	0.868814729574223	.	171000001	171240000	#FF0000	1	1
chr2	171240001	171520000	A.1.2.2.2.2.2.1.2.1.1	0.698504027617952	.	171240001	171520000	#FF4848	1	0.875
chr2	171520001	171720000	A.1.1.2.2.2.2.2.2.1.1	0.838895281933257	.	171520001	171720000	#FF0000	1	1
chr2	171720001	171920000	A.1.1.2.1.1.2.2.1.2.1.1	0.92174913693901	.	171720001	171920000	#FF0000	1	1
chr2	171920001	172320000	A.1.1.2.2.1.1.2.1.1.1	0.883774453394707	.	171920001	172320000	#FF0000	1	1
chr2	172320001	172560000	A.1.1.2.2.2.2.1.2.1.2	0.846950517836594	.	172320001	172560000	#FF0000	1	1
chr2	172560001	172760000	A.1.1.2.1.1.2.2.1.2.2	0.919447640966628	.	172560001	172760000	#FF0000	1	1
chr2	172760001	173080000	A.1.1.1.2.1.2.1.2.1	0.965477560414269	.	172760001	173080000	#FF0000	1	1
chr2	173080001	173360000	A.1.1.2.2.2.2.1.1.2.2	0.849252013808976	.	173080001	173360000	#FF0000	1	1
chr2	173360001	173520000	A.1.1.1.2.1.2.2.2.2.1	0.959723820483314	.	173360001	173520000	#FF0000	1	1
chr2	173520001	173840000	A.1.1.2.2.2.2.1.1.2.1.1	0.852704257767549	.	173520001	173840000	#FF0000	1	1
chr2	173840001	174200000	A.1.1.2.1.1.1.1.1.2.2	0.942462600690449	.	173840001	174200000	#FF0000	1	1
chr2	174200001	174480000	A.1.2.1.2.1.1.2.1.1.1.1.2	0.790563866513234	.	174200001	174480000	#FF4848	1	0.875
chr2	174480001	174800000	A.1.2.1.2.1.1.2.1.1.1.1.1	0.791714614499425	.	174480001	174800000	#FF4848	1	0.875
chr2	174800001	174960000	A.1.2.1.1.1.1.1.1.2.1.1	0.827387802071346	.	174800001	174960000	#FF4848	1	0.875
chr2	174960001	175160000	A.1.2.1.1.1.1.1.1.2.1.2	0.826237054085155	.	174960001	175160000	#FF4848	1	0.875
chr2	175160001	175280000	A.1.2.1.2.1.1.2.1.1.2.2.2	0.783659378596087	.	175160001	175280000	#FF4848	1	0.875
chr2	175280001	175680000	A.1.1.2.1.1.2.2.1.2.1.2	0.920598388952819	.	175280001	175680000	#FF0000	1	1
chr2	175680001	175880000	A.1.2.1.2.1.1.2.1.1.2.2.1	0.784810126582278	.	175680001	175880000	#FF4848	1	0.875
chr2	175880001	176080000	A.1.1.2.2.1.1.2.1.2	0.881472957422325	.	175880001	176080000	#FF0000	1	1
chr2	176080001	176280000	A.2.1.1.1.1.2.2.2.2.1	0.66283084004603	.	176080001	176280000	#FF9191	1	0.75
chr2	176280001	176480000	A.2.1.1.2.2.2.2.2.1.2	0.614499424626007	.	176280001	176480000	#FF9191	1	0.75
chr2	176480001	177040000	A.1.1.2.2.2.2.1.1.2.1.2.2	0.850402761795167	.	176480001	177040000	#FF0000	1	1
chr2	177040001	177160000	A.2.1.2.1.1.2.1.2.2	0.596087456846951	.	177040001	177160000	#FF9191	1	0.75
chr2	177160001	177320000	A.2.2.1.1.1.2.2.2.1.1.1	0.536248561565017	.	177160001	177320000	#FFDADA	1	0.625
chr2	177320001	177640000	A.2.1.1.2.2.2.1.1.1.2	0.628308400460299	.	177320001	177640000	#FF9191	1	0.75
chr2	177640001	178000000	A.2.2.1.1.1.2.2.2.1.1.2	0.535097813578826	.	177640001	178000000	#FFDADA	1	0.625
chr2	178000001	178200000	A.1.1.2.2.1.1.2.1.1.2	0.882623705408516	.	178000001	178200000	#FF0000	1	1
chr2	178200001	178440000	A.1.2.1.2.2.2.1.2.1	0.757192174913694	.	178200001	178440000	#FF4848	1	0.875
chr2	178440001	178680000	A.1.2.1.2.1.2.2.1.2.2	0.769850402761795	.	178440001	178680000	#FF4848	1	0.875
chr2	178680001	179000000	A.1.2.2.2.2.1.1.1.1	0.708860759493671	.	178680001	179000000	#FF4848	1	0.875
chr2	179000001	179280000	A.1.2.1.2.2.2.1.2.2.2	0.754890678941312	.	179000001	179280000	#FF4848	1	0.875
chr2	179280001	179720000	A.1.1.1.2.1.2.1.2.2	0.964326812428078	.	179280001	179720000	#FF0000	1	1
chr2	179720001	180000000	A.1.1.2.2.1.1.1.2.2.2	0.884925201380898	.	179720001	180000000	#FF0000	1	1
chr2	180000001	180160000	A.2.2.1.1.2.2.2.1.2.1	0.51668584579977	.	180000001	180160000	#FFDADA	1	0.625
chr2	180160001	180400000	A.2.2.2.1.2.1.1.2.2	0.459148446490219	.	180160001	180400000	#FFDADA	1	0.625
chr2	180400001	180640000	B.1.1.1.2.2.1.2.1	0.397008055235903	.	180400001	180640000	#DADAFF	1	0.5
chr2	180640001	180960000	A.2.2.2.1.2.1.1.1.2.1	0.462600690448792	.	180640001	180960000	#FFDADA	1	0.625
chr2	180960001	181840000	B.2.2.2.1.2.2.2.1	0.0310701956271577	.	180960001	181840000	#0000FF	1	0.125
chr2	181840001	181960000	B.1.1.2.1.2.2.1.1	0.367088607594937	.	181840001	181960000	#DADAFF	1	0.5
chr2	181960001	182320000	B.2.1.2.2.1.1.1.2.2.2	0.148446490218642	.	181960001	182320000	#4848FF	1	0.25
chr2	182320001	182560000	B.2.1.1.1.1.1.2.1.1.1	0.234752589182969	.	182320001	182560000	#4848FF	1	0.25
chr2	182560001	182840000	B.1.1.1.1.2.2.1.1.2.2	0.413118527042578	.	182560001	182840000	#DADAFF	1	0.5
chr2	182840001	183120000	B.1.1.2.2.1.1.1.2.2	0.356731875719217	.	182840001	183120000	#DADAFF	1	0.5
chr2	183120001	183560000	B.2.1.1.1.1.1.2.2	0.231300345224396	.	183120001	183560000	#4848FF	1	0.25
chr2	183560001	183920000	A.1.2.2.1.2.1.1.2.1.1.1	0.736478711162255	.	183560001	183920000	#FF4848	1	0.875
chr2	183920001	184560000	B.2.1.2.2.1.1.1.2.1.1	0.151898734177215	.	183920001	184560000	#4848FF	1	0.25
chr2	184560001	184760000	B.2.2.1.1.2.1.2.2.1	0.094361334867664	.	184560001	184760000	#0000FF	1	0.125
chr2	184760001	185040000	B.2.2.1.2.1.1.1.1.2	0.0724971231300345	.	184760001	185040000	#0000FF	1	0.125
chr2	185040001	185360000	B.2.2.2.1.2.2.1.2	0.0322209436133487	.	185040001	185360000	#0000FF	1	0.125
chr2	185360001	185560000	B.2.1.2.2.1.1.1.2.2.1	0.149597238204833	.	185360001	185560000	#4848FF	1	0.25
chr2	185560001	186080000	B.2.2.2.2.1.1.2.2	0.0172612197928654	.	185560001	186080000	#0000FF	1	0.125
chr2	186080001	186240000	B.2.1.1.2.2.2.2.1.2.2	0.181818181818182	.	186080001	186240000	#4848FF	1	0.25
chr2	186240001	186720000	B.2.1.2.2.1.1.1.1.1	0.154200230149597	.	186240001	186720000	#4848FF	1	0.25
chr2	186720001	187320000	B.2.2.2.1.2.2.2.2.1.2	0.0276179516685846	.	186720001	187320000	#0000FF	1	0.125
chr2	187320001	187560000	B.1.1.2.1.2.2.2.1.1	0.363636363636364	.	187320001	187560000	#DADAFF	1	0.5
chr2	187560001	187800000	B.2.1.1.2.2.1.2.2	0.188722669735328	.	187560001	187800000	#4848FF	1	0.25
chr2	187800001	188320000	B.2.2.2.2.1.1.1.2.2	0.0218642117376295	.	187800001	188320000	#0000FF	1	0.125
chr2	188320001	188480000	B.1.2.1.1.1.1.2.2	0.336018411967779	.	188320001	188480000	#9191FF	1	0.375
chr2	188480001	188800000	B.2.1.2.2.1.1.1.1.2	0.153049482163406	.	188480001	188800000	#4848FF	1	0.25
chr2	188800001	188880000	B.1.2.1.1.1.2.2.1	0.333716915995397	.	188800001	188880000	#9191FF	1	0.375
chr2	188880001	189120000	B.2.1.1.1.1.2.2.1.2	0.223245109321059	.	188880001	189120000	#4848FF	1	0.25
chr2	189120001	189280000	B.1.2.1.1.1.1.2.1	0.33716915995397	.	189120001	189280000	#9191FF	1	0.375
chr2	189280001	189440000	B.1.2.2.1.1.2.1.1	0.287686996547756	.	189280001	189440000	#9191FF	1	0.375
chr2	189440001	189640000	B.2.2.1.1.2.1.1.1.1	0.104718066743383	.	189440001	189640000	#0000FF	1	0.125
chr2	189640001	189840000	B.2.2.1.1.2.2.2.1.2.2.2	0.0794016110471807	.	189640001	189840000	#0000FF	1	0.125
chr2	189840001	190320000	B.2.1.1.1.1.1.1.1	0.238204833141542	.	189840001	190320000	#4848FF	1	0.25
chr2	190320001	190720000	A.1.2.2.1.2.1.1.2.1.2	0.733026467203682	.	190320001	190720000	#FF4848	1	0.875
chr2	190720001	190960000	B.1.1.1.2.1.2.2	0.399309551208285	.	190720001	190960000	#DADAFF	1	0.5
chr2	190960001	191160000	A.2.2.1.1.2.2.2.2.2.2	0.512082853855006	.	190960001	191160000	#FFDADA	1	0.625
chr2	191160001	191440000	A.2.1.1.1.2.2.2.1.2.1	0.646720368239356	.	191160001	191440000	#FF9191	1	0.75
chr2	191440001	191720000	A.1.2.1.2.2.1.2.2	0.759493670886076	.	191440001	191720000	#FF4848	1	0.875
chr2	191720001	191880000	A.1.2.1.1.2.1.1.2.2	0.811277330264672	.	191720001	191880000	#FF4848	1	0.875
chr2	191880001	192080000	A.2.1.2.2.1.2.2.2	0.558112773302647	.	191880001	192080000	#FF9191	1	0.75
chr2	192080001	192400000	A.2.1.1.1.2.1.1.1.1	0.660529344073648	.	192080001	192400000	#FF9191	1	0.75
chr2	192400001	192560000	A.2.2.1.2.2.2.1.2	0.475258918296893	.	192400001	192560000	#FFDADA	1	0.625
chr2	192560001	192800000	B.1.2.1.1.1.1.1.1	0.339470655926352	.	192560001	192800000	#9191FF	1	0.375
chr2	192800001	193080000	B.2.1.1.1.1.1.1.2.2	0.23590333716916	.	192800001	193080000	#4848FF	1	0.25
chr2	193080001	193600000	B.2.2.2.1.2.2.1.1	0.0333716915995397	.	193080001	193600000	#0000FF	1	0.125
chr2	193600001	193680000	B.2.1.1.2.2.2.1.2.1	0.186421173762946	.	193600001	193680000	#4848FF	1	0.25
chr2	193680001	194000000	B.2.2.2.1.2.2.2.2.2	0.0264672036823936	.	193680001	194000000	#0000FF	1	0.125
chr2	194000001	194520000	B.2.2.2.2.2.1.2.2	0.00345224395857307	.	194000001	194520000	#0000FF	1	0.125
chr2	194520001	194920000	B.2.2.2.1.2.2.2.2.1.1.2	0.0287686996547756	.	194520001	194920000	#0000FF	1	0.125
chr2	194920001	195000000	B.2.1.1.1.1.2.2.2.2	0.220943613348677	.	194920001	195000000	#4848FF	1	0.25
chr2	195000001	195320000	B.2.2.2.1.2.2.2.2.1.1.1	0.0299194476409666	.	195000001	195320000	#0000FF	1	0.125
chr2	195320001	195440000	B.2.1.2.2.1.2.1.1	0.131185270425777	.	195320001	195440000	#4848FF	1	0.25
chr2	195440001	195600000	B.2.2.1.2.1.1.1.1.1	0.0736478711162255	.	195440001	195600000	#0000FF	1	0.125
chr2	195600001	195920000	B.2.2.2.1.1.1.1.2.2	0.048331415420023	.	195600001	195920000	#0000FF	1	0.125
chr2	195920001	196120000	B.2.2.1.1.2.2.2.1.2.2.1	0.0805523590333717	.	195920001	196120000	#0000FF	1	0.125
chr2	196120001	196320000	B.2.1.1.1.1.2.2.2.1	0.222094361334868	.	196120001	196320000	#4848FF	1	0.25
chr2	196320001	196600000	B.1.1.2.1.2.2.2.2.1	0.361334867663982	.	196320001	196600000	#DADAFF	1	0.5
chr2	196600001	196920000	B.2.2.1.1.2.1.2.1.1	0.096662830840046	.	196600001	196920000	#0000FF	1	0.125
chr2	196920001	197400000	B.1.2.2.1.1.2.2.1.1	0.281933256616801	.	196920001	197400000	#9191FF	1	0.375
chr2	197400001	197600000	B.1.1.1.1.2.2.2.2	0.406214039125432	.	197400001	197600000	#DADAFF	1	0.5
chr2	197600001	197840000	A.2.1.2.2.1.2.2.1.1	0.560414269275029	.	197600001	197840000	#FF9191	1	0.75
chr2	197840001	198000000	A.2.2.2.1.2.1.1.1.2.2	0.461449942462601	.	197840001	198000000	#FFDADA	1	0.625
chr2	198000001	198240000	A.2.2.1.1.2.2.1.1	0.523590333716916	.	198000001	198240000	#FFDADA	1	0.625
chr2	198240001	198400000	A.1.2.1.1.2.1.1.2.1	0.812428078250863	.	198240001	198400000	#FF4848	1	0.875
chr2	198400001	198560000	A.2.1.1.1.2.2.2.1.2.2	0.645569620253165	.	198400001	198560000	#FF9191	1	0.75
chr2	198560001	198880000	A.2.2.1.1.2.2.2.2.1	0.514384349827388	.	198560001	198880000	#FFDADA	1	0.625
chr2	198880001	199200000	B.1.1.1.1.2.2.1.1.1	0.41542002301496	.	198880001	199200000	#DADAFF	1	0.5
chr2	199200001	199800000	B.2.2.2.1.1.1.2.1	0.047180667433832	.	199200001	199800000	#0000FF	1	0.125
chr2	199800001	200000000	B.2.1.2.2.1.2.2.2.2	0.126582278481013	.	199800001	200000000	#4848FF	1	0.25
chr2	200000001	200280000	B.2.2.1.1.2.1.2.1.2	0.095512082853855	.	200000001	200280000	#0000FF	1	0.125
chr2	200280001	200520000	B.1.1.2.1.2.2.2.2.2	0.360184119677791	.	200280001	200520000	#DADAFF	1	0.5
chr2	200520001	200760000	B.1.1.1.1.2.2.1.1.2.1	0.414269275028769	.	200520001	200760000	#DADAFF	1	0.5
chr2	200760001	201160000	A.2.2.1.2.2.2.2	0.474108170310702	.	200760001	201160000	#FFDADA	1	0.625
chr2	201160001	201360000	A.2.1.2.2.1.1.2.1.2.1	0.565017261219793	.	201160001	201360000	#FF9191	1	0.75
chr2	201360001	201680000	A.1.2.1.1.2.2.2.2	0.798619102416571	.	201360001	201680000	#FF4848	1	0.875
chr2	201680001	202080000	A.1.1.1.2.1.2.1.1	0.96662830840046	.	201680001	202080000	#FF0000	1	1
chr2	202080001	202480000	A.1.1.2.2.1.1.2.2.1.2	0.879171461449943	.	202080001	202480000	#FF0000	1	1
chr2	202480001	203040000	A.1.1.1.1.1.1	1	.	202480001	203040000	#FF0000	1	1
chr2	203040001	203200000	A.1.1.2.1.1.1.1.2.1.1.2	0.940161104718067	.	203040001	203200000	#FF0000	1	1
chr2	203200001	203520000	A.1.1.2.1.1.1.1.2.1.2	0.939010356731876	.	203200001	203520000	#FF0000	1	1
chr2	203520001	203640000	A.1.2.2.1.1.2.2	0.739930955120829	.	203520001	203640000	#FF4848	1	0.875
chr2	203640001	204040000	A.1.1.2.1.1.1.1.2.2	0.937859608745685	.	203640001	204040000	#FF0000	1	1
chr2	204040001	204360000	A.1.1.2.1.1.1.1.2.1.1.1	0.941311852704258	.	204040001	204360000	#FF0000	1	1
chr2	204360001	204640000	A.1.2.2.2.2.1.1.1.2	0.70771001150748	.	204360001	204640000	#FF4848	1	0.875
chr2	204640001	204760000	A.2.1.2.1.1.2.1.1.1	0.601841196777906	.	204640001	204760000	#FF9191	1	0.75
chr2	204760001	205360000	A.2.1.1.1.1.2.2.2.1	0.663981588032221	.	204760001	205360000	#FF9191	1	0.75
chr2	205360001	205520000	A.2.2.1.2.1.1.2.1.1	0.504027617951669	.	205360001	205520000	#FFDADA	1	0.625
chr2	205520001	205800000	A.2.2.1.1.1.2.1.2	0.542002301495972	.	205520001	205800000	#FFDADA	1	0.625
chr2	205800001	206240000	A.1.2.2.1.1.1.2.1.1	0.747986191024166	.	205800001	206240000	#FF4848	1	0.875
chr2	206240001	206400000	A.2.1.1.2.2.2.2.1.1.1.2	0.620253164556962	.	206240001	206400000	#FF9191	1	0.75
chr2	206400001	206880000	A.1.1.2.2.1.1.1.1.1	0.890678941311853	.	206400001	206880000	#FF0000	1	1
chr2	206880001	207040000	A.1.1.2.2.1.1.2.2.2.2	0.87686996547756	.	206880001	207040000	#FF0000	1	1
chr2	207040001	207320000	A.1.2.1.1.1.1.2.2.2	0.818181818181818	.	207040001	207320000	#FF4848	1	0.875
chr2	207320001	207560000	A.2.1.2.1.1.2.1.1.2	0.600690448791715	.	207320001	207560000	#FF9191	1	0.75
chr2	207560001	207720000	A.1.2.2.1.1.1.2.1.2.2.2	0.744533947065593	.	207560001	207720000	#FF4848	1	0.875
chr2	207720001	207880000	A.2.1.1.2.2.2.2.1.1.1.1	0.621403912543153	.	207720001	207880000	#FF9191	1	0.75
chr2	207880001	208080000	A.1.2.2.1.1.1.2.1.2.2.1	0.745684695051784	.	207880001	208080000	#FF4848	1	0.875
chr2	208080001	208520000	A.1.1.2.2.1.1.1.1.2.1	0.889528193325662	.	208080001	208520000	#FF0000	1	1
chr2	208520001	208600000	A.1.2.2.1.1.1.2.2	0.743383199079402	.	208520001	208600000	#FF4848	1	0.875
chr2	208600001	208680000	A.2.1.1.1.2.2.2.1.1	0.647871116225547	.	208600001	208680000	#FF9191	1	0.75
chr2	208680001	208800000	A.2.1.1.2.2.2.2.1.1.2	0.619102416570771	.	208680001	208800000	#FF9191	1	0.75
chr2	208800001	208960000	A.1.2.2.1.1.1.2.1.2.1	0.746835443037975	.	208800001	208960000	#FF4848	1	0.875
chr2	208960001	209240000	A.1.2.2.1.2.1.1.2.1.1.2.2	0.734177215189873	.	208960001	209240000	#FF4848	1	0.875
chr2	209240001	209640000	B.1.2.1.2.2.2.2.1	0.298043728423475	.	209240001	209640000	#9191FF	1	0.375
chr2	209640001	209960000	B.1.2.1.2.2.2.2.2.2.2	0.294591484464902	.	209640001	209960000	#9191FF	1	0.375
chr2	209960001	210320000	B.1.2.2.1.1.2.1.2.2.1.1	0.285385500575374	.	209960001	210320000	#9191FF	1	0.375
chr2	210320001	210600000	B.1.2.2.1.1.2.1.2.2.1.2	0.284234752589183	.	210320001	210600000	#9191FF	1	0.375
chr2	210600001	210840000	B.1.1.2.2.2.1.2	0.345224395857307	.	210600001	210840000	#DADAFF	1	0.5
chr2	210840001	211080000	A.2.2.1.2.2.2.1.1	0.476409666283084	.	210840001	211080000	#FFDADA	1	0.625
chr2	211080001	211280000	B.1.2.2.1.1.2.2.1.2	0.28078250863061	.	211080001	211280000	#9191FF	1	0.375
chr2	211280001	211360000	B.1.1.2.2.2.1.1.1.2.2	0.347525891829689	.	211280001	211360000	#DADAFF	1	0.5
chr2	211360001	211440000	B.1.2.1.1.1.2.2.2.2	0.331415420023015	.	211360001	211440000	#9191FF	1	0.375
chr2	211440001	211600000	B.1.1.2.1.2.1.1.2.1	0.372842347525892	.	211440001	211600000	#DADAFF	1	0.5
chr2	211600001	211880000	B.2.1.1.1.1.2.2.1.1.1	0.225546605293441	.	211600001	211880000	#4848FF	1	0.25
chr2	211880001	212400000	B.2.1.1.1.1.2.2.1.1.2	0.22439585730725	.	211880001	212400000	#4848FF	1	0.25
chr2	212400001	212560000	B.1.2.1.2.2.2.2.2.1	0.296892980437284	.	212400001	212560000	#9191FF	1	0.375
chr2	212560001	212880000	B.2.1.2.1.1.1.1.1	0.1795166858458	.	212560001	212880000	#4848FF	1	0.25
chr2	212880001	213160000	B.1.2.2.1.1.2.2.2	0.279631760644419	.	212880001	213160000	#9191FF	1	0.375
chr2	213160001	213400000	B.1.2.1.1.1.1.1.2	0.338319907940161	.	213160001	213400000	#9191FF	1	0.375
chr2	213400001	213680000	B.1.2.1.2.2.2.1.2	0.299194476409666	.	213400001	213680000	#9191FF	1	0.375
chr2	213680001	213760000	B.1.2.1.2.2.2.1.1	0.300345224395857	.	213680001	213760000	#9191FF	1	0.375
chr2	213760001	214000000	B.1.2.1.1.1.2.2.2.1	0.332566168009206	.	213760001	214000000	#9191FF	1	0.375
chr2	214000001	214160000	B.1.1.1.1.2.2.2.1	0.407364787111623	.	214000001	214160000	#DADAFF	1	0.5
chr2	214160001	214480000	B.1.2.2.1.1.2.1.2.2.2	0.283084004602992	.	214160001	214480000	#9191FF	1	0.375
chr2	214480001	214640000	B.1.2.1.2.2.2.2.2.2.1	0.295742232451093	.	214480001	214640000	#9191FF	1	0.375
chr2	214640001	215200000	B.2.1.2.2.1.2.2.1	0.128883774453395	.	214640001	215200000	#4848FF	1	0.25
chr2	215200001	215520000	B.2.1.1.2.2.1.1.1	0.193325661680092	.	215200001	215520000	#4848FF	1	0.25
chr2	215520001	215720000	B.1.1.2.1.2.1.1.2.2	0.371691599539701	.	215520001	215720000	#DADAFF	1	0.5
chr2	215720001	216160000	B.2.1.1.1.1.1.1.2.1	0.237054085155351	.	215720001	216160000	#4848FF	1	0.25
chr2	216160001	216880000	A.1.2.1.1.2.1.1.1.1	0.814729574223245	.	216160001	216880000	#FF4848	1	0.875
chr2	216880001	217360000	A.1.1.1.1.2.1.1.1.2	0.990794016110472	.	216880001	217360000	#FF0000	1	1
chr2	217360001	217560000	A.1.2.1.1.1.1.1.1.2.2	0.825086306098964	.	217360001	217560000	#FF4848	1	0.875
chr2	217560001	218000000	A.1.2.1.1.1.2.2	0.815880322209436	.	217560001	218000000	#FF4848	1	0.875
chr2	218000001	218440000	A.1.2.1.1.1.2.1	0.817031070195627	.	218000001	218440000	#FF4848	1	0.875
chr2	218440001	218600000	A.2.1.1.2.2.2.2.1.2.1	0.61795166858458	.	218440001	218600000	#FF9191	1	0.75
chr2	218600001	219080000	A.1.1.1.2.2.1.2.2	0.95512082853855	.	218600001	219080000	#FF0000	1	1
chr2	219080001	219280000	A.1.1.1.2.1.2.2.2.1.2	0.960874568469505	.	219080001	219280000	#FF0000	1	1
chr2	219280001	219720000	A.1.1.1.1.1.2.1.2	0.997698504027618	.	219280001	219720000	#FF0000	1	1
chr2	219720001	220000000	A.1.1.2.1.2.1.1.1.2	0.912543153049482	.	219720001	220000000	#FF0000	1	1
chr2	220000001	220160000	A.1.1.2.1.2.2.1.1.2	0.899884925201381	.	220000001	220160000	#FF0000	1	1
chr2	220160001	220560000	A.1.1.1.1.2.2.2.2	0.980437284234753	.	220160001	220560000	#FF0000	1	1
chr2	220560001	220800000	A.2.1.1.2.2.2.2.2.2.2.1.1	0.611047180667434	.	220560001	220800000	#FF9191	1	0.75
chr2	220800001	221000000	A.2.1.2.1.2.1.1.1.2.2	0.58457997698504	.	220800001	221000000	#FF9191	1	0.75
chr2	221000001	221280000	A.2.2.1.2.1.1.2.1.2	0.502876869965478	.	221000001	221280000	#FFDADA	1	0.625
chr2	221280001	221480000	A.2.2.2.1.1.1.1.1	0.472957422324511	.	221280001	221480000	#FFDADA	1	0.625
chr2	221480001	221600000	A.2.2.1.1.1.2.2.2.2.1.2	0.531645569620253	.	221480001	221600000	#FFDADA	1	0.625
chr2	221600001	221880000	A.2.1.2.1.1.2.2.1.2.1	0.593785960874568	.	221600001	221880000	#FF9191	1	0.75
chr2	221880001	222040000	A.2.1.2.1.1.2.2.1.2.2	0.592635212888377	.	221880001	222040000	#FF9191	1	0.75
chr2	222040001	222320000	A.2.1.1.1.1.1.2.1.2	0.675489067894131	.	222040001	222320000	#FF9191	1	0.75
chr2	222320001	222480000	A.2.1.1.1.1.2.2.2.2.2	0.661680092059839	.	222320001	222480000	#FF9191	1	0.75
chr2	222480001	222800000	A.2.1.2.1.1.2.1.2.1.1	0.599539700805524	.	222480001	222800000	#FF9191	1	0.75
chr2	222800001	222920000	A.2.2.1.1.1.2.1.1.2	0.543153049482163	.	222800001	222920000	#FFDADA	1	0.625
chr2	222920001	223360000	A.1.1.2.1.2.1.1.2.2	0.906789413118527	.	222920001	223360000	#FF0000	1	1
chr2	223360001	223480000	A.1.2.2.2.2.2.2.1.2.2	0.686996547756041	.	223360001	223480000	#FF4848	1	0.875
chr2	223480001	223840000	A.1.1.2.2.1.1.1.1.2.2	0.888377445339471	.	223480001	223840000	#FF0000	1	1
chr2	223840001	224120000	A.2.2.1.2.1.2.2.2	0.491369390103567	.	223840001	224120000	#FFDADA	1	0.625
chr2	224120001	224320000	B.1.1.2.2.2.1.1.1.1	0.349827387802071	.	224120001	224320000	#DADAFF	1	0.5
chr2	224320001	224520000	A.2.2.2.2.2.2.1.1.2	0.436133486766398	.	224320001	224520000	#FFDADA	1	0.625
chr2	224520001	224920000	A.1.2.2.1.2.1.1.2.2	0.731875719217491	.	224520001	224920000	#FF4848	1	0.875
chr2	224920001	225240000	A.2.2.1.2.2.1.2.1.1.1	0.484464902186421	.	224920001	225240000	#FFDADA	1	0.625
chr2	225240001	225560000	A.2.1.2.2.1.2.1	0.56156501726122	.	225240001	225560000	#FF9191	1	0.75
chr2	225560001	225920000	B.1.2.2.1.2.1.2.2.1	0.268124280782509	.	225560001	225920000	#9191FF	1	0.375
chr2	225920001	226160000	B.2.1.2.2.1.2.2.2.1	0.127733026467204	.	225920001	226160000	#4848FF	1	0.25
chr2	226160001	226440000	B.2.1.2.2.1.2.1.2	0.130034522439586	.	226160001	226440000	#4848FF	1	0.25
chr2	226440001	226600000	B.1.2.2.1.1.2.1.2.1	0.286536248561565	.	226440001	226600000	#9191FF	1	0.375
chr2	226600001	226840000	B.1.2.2.1.2.1.2.1	0.2692750287687	.	226600001	226840000	#9191FF	1	0.375
chr2	226840001	227240000	B.1.1.2.1.2.1.1.1	0.373993095512083	.	226840001	227240000	#DADAFF	1	0.5
chr2	227240001	227480000	A.2.2.1.2.2.1.2.2.1.1	0.479861910241657	.	227240001	227480000	#FFDADA	1	0.625
chr2	227480001	227680000	A.2.2.1.1.2.1.2.2.2	0.524741081703107	.	227480001	227680000	#FFDADA	1	0.625
chr2	227680001	227800000	B.1.1.2.1.1.1.1.1.2	0.387802071346375	.	227680001	227800000	#DADAFF	1	0.5
chr2	227800001	228160000	B.1.1.2.1.1.1.2.2	0.383199079401611	.	227800001	228160000	#DADAFF	1	0.5
chr2	228160001	228320000	A.2.2.2.1.2.1.1.2.1	0.46029919447641	.	228160001	228320000	#FFDADA	1	0.625
chr2	228320001	228480000	A.2.2.1.1.2.2.2.2.2.1	0.513233601841197	.	228320001	228480000	#FFDADA	1	0.625
chr2	228480001	228800000	B.1.1.2.2.2.1.1.1.2.1	0.34867663981588	.	228480001	228800000	#DADAFF	1	0.5
chr2	228800001	229000000	B.2.1.1.1.1.2.1.1.1	0.230149597238205	.	228800001	229000000	#4848FF	1	0.25
chr2	229000001	229200000	B.2.1.2.1.1.1.2.2.2	0.173762945914845	.	229000001	229200000	#4848FF	1	0.25
chr2	229200001	229480000	B.2.2.1.1.2.1.1.2.1	0.102416570771001	.	229200001	229480000	#0000FF	1	0.125
chr2	229480001	229600000	B.1.2.2.1.2.1.2.2.2	0.266973532796318	.	229480001	229600000	#9191FF	1	0.375
chr2	229600001	229880000	B.2.2.1.2.1.2.1	0.0644418872266974	.	229600001	229880000	#0000FF	1	0.125
chr2	229880001	230120000	B.2.1.2.1.1.1.2.2.1	0.174913693901036	.	229880001	230120000	#4848FF	1	0.25
chr2	230120001	230360000	B.2.1.1.1.1.2.1.1.2	0.228998849252014	.	230120001	230360000	#4848FF	1	0.25
chr2	230360001	230600000	B.1.2.1.1.2.1.2.2	0.327963176064442	.	230360001	230600000	#9191FF	1	0.375
chr2	230600001	230840000	A.1.2.2.1.2.1.1.2.1.1.2.1	0.735327963176064	.	230600001	230840000	#FF4848	1	0.875
chr2	230840001	231240000	B.1.1.2.1.1.1.2.1.1	0.385500575373993	.	230840001	231240000	#DADAFF	1	0.5
chr2	231240001	231520000	B.1.1.2.1.1.1.2.1.2	0.384349827387802	.	231240001	231520000	#DADAFF	1	0.5
chr2	231520001	231680000	A.1.2.1.2.2.1.2.1.1.2	0.762945914844649	.	231520001	231680000	#FF4848	1	0.875
chr2	231680001	231920000	A.1.1.2.1.2.1.1.2.1.2.1.1	0.9102416570771	.	231680001	231920000	#FF0000	1	1
chr2	231920001	232320000	A.1.1.1.1.1.2.2.2	0.994246260069045	.	231920001	232320000	#FF0000	1	1
chr2	232320001	232480000	A.1.1.2.1.1.2.1.1.1	0.929804372842348	.	232320001	232480000	#FF0000	1	1
chr2	232480001	232680000	A.1.1.1.2.1.1.2.1.2.1	0.973532796317606	.	232480001	232680000	#FF0000	1	1
chr2	232680001	232760000	A.2.1.1.2.2.2.1.1.2.1	0.627157652474108	.	232680001	232760000	#FF9191	1	0.75
chr2	232760001	232960000	A.1.2.1.2.1.1.2.1.1.1.2.2	0.78711162255466	.	232760001	232960000	#FF4848	1	0.875
chr2	232960001	233200000	A.1.2.1.2.1.2.2.1.2.1.1	0.772151898734177	.	232960001	233200000	#FF4848	1	0.875
chr2	233200001	233280000	A.2.1.1.2.2.2.2.2.2.1.1	0.613348676639816	.	233200001	233280000	#FF9191	1	0.75
chr2	233280001	233680000	A.1.1.1.1.2.2.1.2	0.982738780207135	.	233280001	233680000	#FF0000	1	1
chr2	233680001	233960000	A.1.1.2.2.2.1.1.1.2	0.867663981588032	.	233680001	233960000	#FF0000	1	1
chr2	233960001	234120000	A.2.1.1.1.1.1.2.1.1.1.2	0.678941311852704	.	233960001	234120000	#FF9191	1	0.75
chr2	234120001	234280000	A.1.2.1.2.1.2.2.1.1.1	0.774453394706559	.	234120001	234280000	#FF4848	1	0.875
chr2	234280001	234360000	A.2.1.2.1.1.1.2.1	0.604142692750288	.	234280001	234360000	#FF9191	1	0.75
chr2	234360001	234440000	A.2.2.1.1.1.2.2.2.1.2	0.533947065592635	.	234360001	234440000	#FFDADA	1	0.625
chr2	234440001	234800000	A.2.1.1.2.2.2.1.2.2.1	0.623705408515535	.	234440001	234800000	#FF9191	1	0.75
chr2	234800001	234960000	A.2.2.1.2.1.2.2.1.1	0.49482163406214	.	234800001	234960000	#FFDADA	1	0.625
chr2	234960001	235240000	A.2.1.2.1.1.2.1.2.1.2.2	0.597238204833141	.	234960001	235240000	#FF9191	1	0.75
chr2	235240001	235400000	A.2.1.1.2.2.2.2.2.2.2.2	0.608745684695052	.	235240001	235400000	#FF9191	1	0.75
chr2	235400001	235560000	A.2.1.1.2.2.2.2.2.2.1.2	0.612197928653625	.	235400001	235560000	#FF9191	1	0.75
chr2	235560001	236000000	A.1.1.2.2.2.2.2.2.1.2.2	0.836593785960875	.	235560001	236000000	#FF0000	1	1
chr2	236000001	236320000	A.2.2.1.1.1.2.1.1.1.1	0.545454545454545	.	236000001	236320000	#FFDADA	1	0.625
chr2	236320001	236760000	A.1.2.2.2.1.1.2.1.1.2	0.716915995397008	.	236320001	236760000	#FF4848	1	0.875
chr2	236760001	237200000	A.1.2.2.2.1.1.2.1.1.1	0.718066743383199	.	236760001	237200000	#FF4848	1	0.875
chr2	237200001	237400000	A.2.1.2.1.2.1.1.1.1	0.586881472957422	.	237200001	237400000	#FF9191	1	0.75
chr2	237400001	237600000	A.2.1.2.1.1.1.1.1	0.607594936708861	.	237400001	237600000	#FF9191	1	0.75
chr2	237600001	238000000	A.1.2.2.2.2.2.2.2.1.2	0.684695051783659	.	237600001	238000000	#FF4848	1	0.875
chr2	238000001	238160000	A.2.1.2.1.1.2.1.2.1.2.1	0.598388952819333	.	238000001	238160000	#FF9191	1	0.75
chr2	238160001	238280000	A.2.1.1.2.2.2.2.2.2.2.1.2	0.609896432681243	.	238160001	238280000	#FF9191	1	0.75
chr2	238280001	238480000	A.1.2.2.2.2.2.2.2.1.1	0.68584579976985	.	238280001	238480000	#FF4848	1	0.875
chr2	238480001	238680000	A.1.1.2.2.2.1.2.2.2.1	0.856156501726122	.	238480001	238680000	#FF0000	1	1
chr2	238680001	238960000	A.1.2.1.2.1.2.2.1.2.1.2	0.771001150747986	.	238680001	238960000	#FF4848	1	0.875
chr2	238960001	239200000	A.1.1.2.1.2.2.1.2.2.2.1	0.895281933256617	.	238960001	239200000	#FF0000	1	1
chr2	239200001	239360000	A.1.2.2.2.2.2.2.1.2.1.1	0.689298043728424	.	239200001	239360000	#FF4848	1	0.875
chr2	239360001	239440000	A.2.2.1.2.1.1.1.1	0.510932105868815	.	239360001	239440000	#FFDADA	1	0.625
chr2	239440001	239760000	A.2.1.1.2.2.2.1.2.2.2	0.622554660529344	.	239440001	239760000	#FF9191	1	0.75
chr2	239760001	240000000	A.2.1.2.1.1.1.1.2.1	0.60644418872267	.	239760001	240000000	#FF9191	1	0.75
chr2	240000001	240360000	A.1.2.1.2.1.2.1.1.2.2	0.776754890678941	.	240000001	240360000	#FF4848	1	0.875
chr2	240360001	240760000	A.1.2.2.2.1.1.2.1.2.2	0.714614499424626	.	240360001	240760000	#FF4848	1	0.875
chr2	240760001	240880000	A.2.1.2.1.2.1.2.2	0.577675489067894	.	240760001	240880000	#FF9191	1	0.75
chr2	240880001	241400000	A.1.1.2.2.2.2.1.1.1	0.85385500575374	.	240880001	241400000	#FF0000	1	1
chr2	241400001	241600000	A.1.2.1.2.1.2.1.2	0.77560414269275	.	241400001	241600000	#FF4848	1	0.875
chr2	241600001	241720000	A.2.1.2.1.1.1.2.2	0.602991944764097	.	241600001	241720000	#FF9191	1	0.75
chr2	241720001	242000000	A.1.2.1.2.1.1.1.1.1	0.79746835443038	.	241720001	242000000	#FF4848	1	0.875
chr2	242000001	242240000	A.1.2.1.1.1.1.1.2	0.823935558112773	.	242000001	242240000	#FF4848	1	0.875
chr2	242240001	242840000	A.1.1.1.1.2.2.1.1	0.983889528193326	.	242240001	242840000	#FF0000	1	1
chr2	242840001	243080000	A.1.2.2.2.2.2.2.1.2.1.2	0.688147295742232	.	242840001	243080000	#FF4848	1	0.875
chr3	80001	280000	B.2.2.1.1.2.1.2.2.1.2.1.1	0.0998613037447989	.	80001	280000	#0000FF	1	0.125
chr3	280001	440000	B.2.2.1.2.2.1.1.2	0.058252427184466	.	280001	440000	#0000FF	1	0.125
chr3	440001	600000	B.2.2.2.1.2.1.2.2	0.0208044382801664	.	440001	600000	#0000FF	1	0.125
chr3	680001	760000	B.2.2.2.1.2.1.2.2	0.0208044382801664	.	680001	760000	#0000FF	1	0.125
chr3	760001	880000	B.2.2.1.1.2.2.2.2	0.087378640776699	.	760001	880000	#0000FF	1	0.125
chr3	880001	1120000	B.2.2.2.1.2.1.2.1.1	0.0235783633841886	.	880001	1120000	#0000FF	1	0.125
chr3	1120001	1400000	B.2.1.1.1.1.1.2.2	0.288488210818308	.	1120001	1400000	#4848FF	1	0.25
chr3	1400001	1480000	B.2.1.1.1.1.2.1	0.287101248266297	.	1400001	1480000	#4848FF	1	0.25
chr3	1480001	1760000	B.2.2.1.1.2.2.2.1.1.2	0.0901525658807212	.	1480001	1760000	#0000FF	1	0.125
chr3	1760001	2080000	B.2.2.2.1.1.1.2.2	0.0374479889042996	.	1760001	2080000	#0000FF	1	0.125
chr3	2080001	2240000	B.2.1.2.1.2.1.1.1.1.1	0.203883495145631	.	2080001	2240000	#4848FF	1	0.25
chr3	2240001	2360000	B.2.1.2.1.2.1.1.1.2	0.201109570041609	.	2240001	2360000	#4848FF	1	0.25
chr3	2360001	2720000	B.2.1.2.2.2.1.2.2.1	0.147018030513176	.	2360001	2720000	#4848FF	1	0.25
chr3	2720001	3080000	B.1.2.1.2.1.1.1.2	0.34119278779473	.	2720001	3080000	#9191FF	1	0.375
chr3	3080001	3240000	A.2.1.2.2.2.1.2.2	0.558945908460472	.	3080001	3240000	#FF9191	1	0.75
chr3	3240001	3680000	B.1.2.2.2.1.2.2	0.306518723994452	.	3240001	3680000	#9191FF	1	0.375
chr3	3680001	3880000	B.1.1.2.1.2.2.1.1.1	0.39251040221914	.	3680001	3880000	#DADAFF	1	0.5
chr3	3880001	4120000	B.1.2.1.1.2.2.1.2.1	0.346740638002774	.	3880001	4120000	#9191FF	1	0.375
chr3	4120001	4320000	B.1.2.1.2.1.2.2	0.337031900138696	.	4120001	4320000	#9191FF	1	0.375
chr3	4320001	4640000	A.1.2.2.2.2.1.1.1	0.700416088765603	.	4320001	4640000	#FF4848	1	0.875
chr3	4640001	4720000	A.2.2.1.1.1.2.2.1	0.536754507628294	.	4640001	4720000	#FFDADA	1	0.625
chr3	4720001	5280000	A.1.2.1.2.2.1.1.2.1	0.780859916782247	.	4720001	5280000	#FF4848	1	0.875
chr3	5280001	5640000	B.2.1.1.2.1.2.1.1.2.1	0.248266296809986	.	5280001	5640000	#4848FF	1	0.25
chr3	5640001	5920000	B.2.1.2.1.2.1.2.2	0.194174757281553	.	5640001	5920000	#4848FF	1	0.25
chr3	5920001	6240000	B.2.2.1.1.2.1.2.1.2.2	0.102635228848821	.	5920001	6240000	#0000FF	1	0.125
chr3	6240001	6400000	B.2.1.1.2.1.2.1.1.1	0.249653259361997	.	6240001	6400000	#4848FF	1	0.25
chr3	6400001	6560000	B.1.2.2.2.1.1.2	0.309292649098474	.	6400001	6560000	#9191FF	1	0.375
chr3	6560001	6760000	B.2.1.2.1.2.2.2.2.1	0.184466019417476	.	6560001	6760000	#4848FF	1	0.25
chr3	6760001	7000000	B.2.1.2.1.2.1.1.1.1.2	0.20249653259362	.	6760001	7000000	#4848FF	1	0.25
chr3	7000001	7240000	B.2.1.1.2.1.2.1.1.2.2	0.246879334257975	.	7000001	7240000	#4848FF	1	0.25
chr3	7240001	7400000	B.1.2.2.1.1.2	0.321775312066574	.	7240001	7400000	#9191FF	1	0.375
chr3	7400001	7600000	B.2.1.1.2.1.2.1.2.1	0.245492371705964	.	7400001	7600000	#4848FF	1	0.25
chr3	7600001	8160000	B.2.1.2.1.2.1.2.1	0.195561719833564	.	7600001	8160000	#4848FF	1	0.25
chr3	8160001	8320000	B.1.1.1.2.2.1.1.2.1.1	0.427184466019417	.	8160001	8320000	#DADAFF	1	0.5
chr3	8320001	8480000	A.2.2.1.1.1.2.2.2	0.535367545076283	.	8320001	8480000	#FFDADA	1	0.625
chr3	8480001	8720000	A.1.2.2.2.1.2.2.1.2	0.703190013869626	.	8480001	8720000	#FF4848	1	0.875
chr3	8720001	8960000	A.1.2.1.2.2.1.1.1.1	0.78502080443828	.	8720001	8960000	#FF4848	1	0.875
chr3	8960001	9400000	A.1.1.1.2.2.2.1	0.948682385575589	.	8960001	9400000	#FF0000	1	1
chr3	9400001	9560000	A.1.1.2.1.2.2.1.1.1	0.922330097087379	.	9400001	9560000	#FF0000	1	1
chr3	9560001	9760000	A.1.1.2.2.2.1.1.2.2.2	0.879334257975035	.	9560001	9760000	#FF0000	1	1
chr3	9760001	10400000	A.1.1.1.1.1.1	1	.	9760001	10400000	#FF0000	1	1
chr3	10400001	10560000	A.1.1.2.2.2.2.2.2.2	0.862690707350901	.	10400001	10560000	#FF0000	1	1
chr3	10560001	10800000	A.1.2.1.1.1.1.2.2.1	0.852981969486824	.	10560001	10800000	#FF4848	1	0.875
chr3	10800001	11080000	A.1.2.2.1.2.1.1.1	0.735090152565881	.	10800001	11080000	#FF4848	1	0.875
chr3	11080001	11320000	A.1.2.2.1.1.1.1.1.1.1.2	0.766990291262136	.	11080001	11320000	#FF4848	1	0.875
chr3	11320001	11520000	A.1.2.2.1.1.1.2.2.2.2	0.750346740638003	.	11320001	11520000	#FF4848	1	0.875
chr3	11520001	11920000	A.1.1.2.2.2.1.1.2.1.1	0.883495145631068	.	11520001	11920000	#FF0000	1	1
chr3	11920001	12120000	A.2.1.1.1.2.2.2.2.1.1	0.651872399445215	.	11920001	12120000	#FF9191	1	0.75
chr3	12120001	12280000	A.2.1.1.1.2.2.2.2.1.2	0.650485436893204	.	12120001	12280000	#FF9191	1	0.75
chr3	12280001	12520000	A.1.2.2.1.2.2.2.1	0.725381414701803	.	12280001	12520000	#FF4848	1	0.875
chr3	12520001	12760000	A.1.1.1.2.1.1.2.1.2.2	0.9750346740638	.	12520001	12760000	#FF0000	1	1
chr3	12760001	13080000	A.1.1.1.1.2.2.2.1.2	0.986130374479889	.	12760001	13080000	#FF0000	1	1
chr3	13080001	13720000	A.1.1.1.1.1.2	0.998613037447989	.	13080001	13720000	#FF0000	1	1
chr3	13720001	13960000	A.1.2.2.1.1.1.1.1.2.1	0.762829403606103	.	13720001	13960000	#FF4848	1	0.875
chr3	13960001	14160000	A.2.1.2.1.2.2.1.1.2.2	0.586685159500693	.	13960001	14160000	#FF9191	1	0.75
chr3	14160001	14480000	A.1.1.1.2.1.1.1.1.2	0.981969486823856	.	14160001	14480000	#FF0000	1	1
chr3	14480001	14720000	A.1.1.2.1.1.1.1.2	0.938973647711512	.	14480001	14720000	#FF0000	1	1
chr3	14720001	15160000	A.1.1.1.1.2.2.1.1	0.990291262135922	.	14720001	15160000	#FF0000	1	1
chr3	15160001	15640000	A.1.1.1.1.2.2.1.2	0.988904299583911	.	15160001	15640000	#FF0000	1	1
chr3	15640001	16120000	A.1.1.2.2.1.2.1.1.2	0.904299583911234	.	15640001	16120000	#FF0000	1	1
chr3	16120001	16320000	A.1.2.1.2.2.1.2.1.1	0.778085991678225	.	16120001	16320000	#FF4848	1	0.875
chr3	16320001	16600000	A.1.1.2.2.1.2.2.2.2.1	0.897364771151179	.	16320001	16600000	#FF0000	1	1
chr3	16600001	17040000	A.1.2.2.2.1.2.2.1.1	0.704576976421637	.	16600001	17040000	#FF4848	1	0.875
chr3	17040001	17280000	A.2.1.1.2.1.2.2.2.2	0.635228848821082	.	17040001	17280000	#FF9191	1	0.75
chr3	17280001	17480000	A.2.2.1.1.1.2.1.1	0.542302357836338	.	17280001	17480000	#FFDADA	1	0.625
chr3	17480001	17720000	A.2.2.2.2.2.2.1.1	0.464632454923717	.	17480001	17720000	#FFDADA	1	0.625
chr3	17720001	17920000	A.2.2.2.2.2.1.1	0.467406380027739	.	17720001	17920000	#FFDADA	1	0.625
chr3	17920001	18120000	B.1.1.1.2.2.1.1.1.1	0.42995839112344	.	17920001	18120000	#DADAFF	1	0.5
chr3	18120001	18200000	B.1.1.2.1.2.2.1.1.2	0.391123439667129	.	18120001	18200000	#DADAFF	1	0.5
chr3	18200001	18480000	B.1.1.2.1.2.2.2.1	0.388349514563107	.	18200001	18480000	#DADAFF	1	0.5
chr3	18480001	18760000	B.2.1.1.2.1.2.2.2.1.2	0.23994452149792	.	18480001	18760000	#4848FF	1	0.25
chr3	18760001	19240000	B.2.1.2.2.2.1.2.2.2	0.145631067961165	.	18760001	19240000	#4848FF	1	0.25
chr3	19240001	19440000	B.2.2.1.2.2.1.1.1.2	0.0596393897364771	.	19240001	19440000	#0000FF	1	0.125
chr3	19440001	19920000	B.2.2.2.1.2.1.2.1.2	0.0221914008321775	.	19440001	19920000	#0000FF	1	0.125
chr3	19920001	20240000	B.1.1.1.2.2.1.1.2.2.1	0.424410540915395	.	19920001	20240000	#DADAFF	1	0.5
chr3	20240001	20840000	B.2.2.1.1.2.1.2.2.2	0.0957004160887656	.	20240001	20840000	#0000FF	1	0.125
chr3	20840001	21200000	B.2.2.1.1.2.1.2.1.1	0.105409153952843	.	20840001	21200000	#0000FF	1	0.125
chr3	21200001	21320000	B.2.1.1.1.1.2.2.1	0.285714285714286	.	21200001	21320000	#4848FF	1	0.25
chr3	21320001	21440000	B.2.1.1.2.1.2.2.1	0.242718446601942	.	21320001	21440000	#4848FF	1	0.25
chr3	21440001	21680000	B.2.1.2.1.2.1.1.2.2.2	0.196948682385576	.	21440001	21680000	#4848FF	1	0.25
chr3	21680001	21920000	B.2.1.1.2.1.2.2.2.1.1	0.241331484049931	.	21680001	21920000	#4848FF	1	0.25
chr3	21920001	22200000	B.2.2.1.1.2.1.2.2.1.2.1.2	0.0984743411927878	.	21920001	22200000	#0000FF	1	0.125
chr3	22200001	22400000	B.2.2.2.1.1.1.1.1.2	0.0416088765603329	.	22200001	22400000	#0000FF	1	0.125
chr3	22400001	22760000	B.2.2.2.1.1.1.2.1	0.0388349514563107	.	22400001	22760000	#0000FF	1	0.125
chr3	22760001	22960000	B.2.1.1.1.1.1.1	0.29126213592233	.	22760001	22960000	#4848FF	1	0.25
chr3	22960001	23160000	B.1.2.1.1.2.2.1.1	0.348127600554785	.	22960001	23160000	#9191FF	1	0.375
chr3	23160001	23480000	B.1.1.1.2.2.1.1.2.2.2.1	0.423023578363384	.	23160001	23480000	#DADAFF	1	0.5
chr3	23480001	23640000	A.2.2.2.2.2.2.2.2	0.460471567267684	.	23480001	23640000	#FFDADA	1	0.625
chr3	23640001	23840000	A.2.2.1.1.1.2.1.2.2	0.538141470180305	.	23640001	23840000	#FFDADA	1	0.625
chr3	23840001	24040000	A.2.1.1.2.1.1.1.1.1	0.647711511789182	.	23840001	24040000	#FF9191	1	0.75
chr3	24040001	24320000	B.1.1.1.2.2.1.1.2.1.2	0.425797503467406	.	24040001	24320000	#DADAFF	1	0.5
chr3	24320001	24440000	B.1.2.1.1.2.2.1.2.2	0.345353675450763	.	24320001	24440000	#9191FF	1	0.375
chr3	24440001	24760000	B.1.1.2.1.2.2.2.2	0.386962552011096	.	24440001	24760000	#DADAFF	1	0.5
chr3	24760001	25040000	A.2.2.2.2.2.1.2	0.466019417475728	.	24760001	25040000	#FFDADA	1	0.625
chr3	25040001	25440000	A.2.1.2.2.2.1.2.1	0.560332871012483	.	25040001	25440000	#FF9191	1	0.75
chr3	25440001	25680000	A.2.1.1.2.1.1.1.1.2	0.646324549237171	.	25440001	25680000	#FF9191	1	0.75
chr3	25680001	25920000	A.2.2.2.2.2.2.2.1	0.461858529819695	.	25680001	25920000	#FFDADA	1	0.625
chr3	25920001	26120000	B.2.1.2.1.2.1.1.2.2.1	0.198335644937587	.	25920001	26120000	#4848FF	1	0.25
chr3	26120001	26440000	B.2.2.1.1.2.1.2.2.1.1	0.10124826629681	.	26120001	26440000	#0000FF	1	0.125
chr3	26440001	26560000	B.2.1.2.1.2.2.2.2.2.1	0.183079056865465	.	26440001	26560000	#4848FF	1	0.25
chr3	26560001	26640000	B.2.1.1.1.1.2.2.2	0.284327323162275	.	26560001	26640000	#4848FF	1	0.25
chr3	26640001	26840000	B.2.1.2.1.2.2.2.2.2.2	0.181692094313454	.	26640001	26840000	#4848FF	1	0.25
chr3	26840001	27080000	B.2.2.1.2.2.1.1.1.1	0.0610263522884882	.	26840001	27080000	#0000FF	1	0.125
chr3	27080001	27360000	B.2.2.1.1.2.1.2.2.1.2.2	0.0970873786407767	.	27080001	27360000	#0000FF	1	0.125
chr3	27360001	27720000	B.1.2.1.1.2.2.2	0.343966712898752	.	27360001	27720000	#9191FF	1	0.375
chr3	27720001	27880000	B.1.1.2.1.2.2.1.2	0.389736477115118	.	27720001	27880000	#DADAFF	1	0.5
chr3	27880001	28040000	B.1.2.2.2.1.2.1	0.307905686546463	.	27880001	28040000	#9191FF	1	0.375
chr3	28040001	28280000	B.2.1.1.1.1.1.2.1	0.289875173370319	.	28040001	28280000	#4848FF	1	0.25
chr3	28280001	28400000	B.1.1.1.2.2.1.1.2.2.2.2	0.421636615811373	.	28280001	28400000	#DADAFF	1	0.5
chr3	28400001	28560000	B.2.1.1.2.1.1.2.2.1	0.255201109570042	.	28400001	28560000	#4848FF	1	0.25
chr3	28560001	29240000	B.2.1.1.2.1.1.1.1.1	0.263522884882108	.	28560001	29240000	#4848FF	1	0.25
chr3	29240001	29480000	A.2.2.2.2.2.2.1.2	0.463245492371706	.	29240001	29480000	#FFDADA	1	0.625
chr3	29480001	29680000	B.1.1.1.1.1.1.1.1	0.459084604715673	.	29480001	29680000	#DADAFF	1	0.5
chr3	29680001	30040000	B.1.1.1.2.1.1.2	0.436893203883495	.	29680001	30040000	#DADAFF	1	0.5
chr3	30040001	30200000	A.2.2.1.1.1.2.1.2.1.2	0.539528432732316	.	30040001	30200000	#FFDADA	1	0.625
chr3	30200001	30400000	B.1.1.1.2.2.1.1.1.2	0.428571428571429	.	30200001	30400000	#DADAFF	1	0.5
chr3	30400001	30640000	B.1.1.2.1.2.1.1	0.395284327323162	.	30400001	30640000	#DADAFF	1	0.5
chr3	30640001	30800000	A.2.1.2.2.2.1.1.1.2	0.563106796116505	.	30640001	30800000	#FF9191	1	0.75
chr3	30800001	31200000	A.1.2.2.2.2.1.1.2	0.699029126213592	.	30800001	31200000	#FF4848	1	0.875
chr3	31200001	31280000	A.2.1.2.2.1.1.1.2	0.572815533980582	.	31200001	31280000	#FF9191	1	0.75
chr3	31280001	31560000	A.2.1.1.2.1.2.2.2.1	0.636615811373093	.	31280001	31560000	#FF9191	1	0.75
chr3	31560001	31840000	A.1.1.2.2.1.2.2.2.2.2	0.895977808599168	.	31560001	31840000	#FF0000	1	1
chr3	31840001	32200000	A.1.2.1.2.2.1.1.2.2	0.779472954230236	.	31840001	32200000	#FF4848	1	0.875
chr3	32200001	32520000	A.1.1.2.2.1.1.2.1	0.909847434119279	.	32200001	32520000	#FF0000	1	1
chr3	32520001	32760000	A.1.1.1.2.2.2.2.2.1	0.944521497919556	.	32520001	32760000	#FF0000	1	1
chr3	32760001	32960000	A.1.1.1.2.2.2.2.2.2	0.943134535367545	.	32760001	32960000	#FF0000	1	1
chr3	32960001	33200000	A.1.1.2.2.1.2.1.1.1	0.905686546463246	.	32960001	33200000	#FF0000	1	1
chr3	33200001	33400000	A.1.2.1.2.2.1.2.1.2	0.776699029126214	.	33200001	33400000	#FF4848	1	0.875
chr3	33400001	33560000	A.1.2.1.1.1.2.2.1	0.840499306518724	.	33400001	33560000	#FF4848	1	0.875
chr3	33560001	33880000	A.1.2.1.2.1.1.1.1	0.811373092926491	.	33560001	33880000	#FF4848	1	0.875
chr3	33880001	34080000	A.2.1.2.1.2.1.2.2	0.593619972260749	.	33880001	34080000	#FF9191	1	0.75
chr3	34080001	34160000	A.2.2.2.1.1.2.2.2.1	0.488210818307906	.	34080001	34160000	#FFDADA	1	0.625
chr3	34160001	34240000	A.2.2.1.2.2.1.2.2.1	0.503467406380028	.	34160001	34240000	#FFDADA	1	0.625
chr3	34240001	34320000	A.2.2.1.2.2.1.2.1	0.504854368932039	.	34240001	34320000	#FFDADA	1	0.625
chr3	34320001	34520000	A.2.2.1.2.2.1.1.1.2	0.507628294036061	.	34320001	34520000	#FFDADA	1	0.625
chr3	34520001	34640000	A.2.2.2.1.1.2.2.1	0.489597780859917	.	34520001	34640000	#FFDADA	1	0.625
chr3	34640001	34760000	A.2.2.1.2.2.1.2.2.2	0.502080443828017	.	34640001	34760000	#FFDADA	1	0.625
chr3	34760001	35000000	A.2.2.2.1.1.2.2.2.2	0.486823855755895	.	34760001	35000000	#FFDADA	1	0.625
chr3	35000001	35280000	B.1.1.2.2.1.1.1	0.385575589459085	.	35000001	35280000	#DADAFF	1	0.5
chr3	35280001	36000000	B.1.1.2.1.2.1.2	0.393897364771151	.	35280001	36000000	#DADAFF	1	0.5
chr3	36000001	36160000	B.1.1.1.1.1.1.1.2.2	0.456310679611651	.	36000001	36160000	#DADAFF	1	0.5
chr3	36160001	36320000	A.2.2.2.1.1.2.1	0.490984743411928	.	36160001	36320000	#FFDADA	1	0.625
chr3	36320001	36760000	A.2.1.2.1.2.1.1.2.1.2	0.599167822468793	.	36320001	36760000	#FF9191	1	0.75
chr3	36760001	36920000	A.1.2.2.1.1.2.2.2.1.2	0.737864077669903	.	36760001	36920000	#FF4848	1	0.875
chr3	36920001	37200000	A.1.1.1.2.2.2.2.1.1	0.947295423023578	.	36920001	37200000	#FF0000	1	1
chr3	37200001	37280000	A.1.2.2.1.1.2.2.1.2	0.740638002773925	.	37200001	37280000	#FF4848	1	0.875
chr3	37280001	37400000	A.1.2.1.2.2.2.1.2	0.77253814147018	.	37280001	37400000	#FF4848	1	0.875
chr3	37400001	37800000	A.1.1.2.2.2.2.1.1.1	0.871012482662968	.	37400001	37800000	#FF0000	1	1
chr3	37800001	38000000	A.1.2.1.1.1.1.2.1.2.1	0.855755894590846	.	37800001	38000000	#FF4848	1	0.875
chr3	38000001	38200000	A.1.1.2.1.1.1.2.1.2	0.93619972260749	.	38000001	38200000	#FF0000	1	1
chr3	38200001	38560000	A.1.1.2.2.2.1.1.2.1.2	0.882108183079057	.	38200001	38560000	#FF0000	1	1
chr3	38560001	38720000	A.1.2.1.1.1.1.2.2.2	0.851595006934813	.	38560001	38720000	#FF4848	1	0.875
chr3	38720001	39080000	A.2.1.1.1.2.2.2.1	0.653259361997226	.	38720001	39080000	#FF9191	1	0.75
chr3	39080001	39480000	A.1.1.2.1.1.1.2.1.1	0.937586685159501	.	39080001	39480000	#FF0000	1	1
chr3	39480001	39920000	A.2.2.2.1.2.1.1	0.485436893203884	.	39480001	39920000	#FFDADA	1	0.625
chr3	39920001	40280000	B.1.1.1.1.2.1.2.1.2	0.447988904299584	.	39920001	40280000	#DADAFF	1	0.5
chr3	40280001	40600000	A.1.2.2.1.1.1.1.2	0.76005547850208	.	40280001	40600000	#FF4848	1	0.875
chr3	40600001	41040000	A.2.1.1.1.2.1.2.1	0.660194174757282	.	40600001	41040000	#FF9191	1	0.75
chr3	41040001	41240000	A.2.1.1.1.1.1.2.2.2	0.67128987517337	.	41040001	41240000	#FF9191	1	0.75
chr3	41240001	41360000	A.2.1.2.1.1.1.1.2	0.61997226074896	.	41240001	41360000	#FF9191	1	0.75
chr3	41360001	41480000	A.2.1.2.1.2.2.1.1.2.1	0.588072122052705	.	41360001	41480000	#FF9191	1	0.75
chr3	41480001	41920000	A.2.2.1.2.2.2.2	0.499306518723994	.	41480001	41920000	#FFDADA	1	0.625
chr3	41920001	42200000	A.1.2.1.1.2.2.1.2.1	0.819694868238558	.	41920001	42200000	#FF4848	1	0.875
chr3	42200001	42560000	A.1.2.2.1.1.1.1.1.2.2	0.761442441054092	.	42200001	42560000	#FF4848	1	0.875
chr3	42560001	42920000	A.1.1.1.1.2.2.2.1.1	0.9875173370319	.	42560001	42920000	#FF0000	1	1
chr3	42920001	43160000	A.2.1.1.1.1.1.2.1.1.1	0.678224687933426	.	42920001	43160000	#FF9191	1	0.75
chr3	43160001	43600000	A.1.2.2.1.1.1.1.1.1.2.2	0.764216366158114	.	43160001	43600000	#FF4848	1	0.875
chr3	43600001	43960000	A.1.2.2.1.1.1.1.1.1.2.1	0.765603328710125	.	43600001	43960000	#FF4848	1	0.875
chr3	43960001	44200000	A.1.2.2.1.2.1.2.1.2	0.730929264909847	.	43960001	44200000	#FF4848	1	0.875
chr3	44200001	44360000	A.2.1.2.1.1.1.1.1	0.621359223300971	.	44200001	44360000	#FF9191	1	0.75
chr3	44360001	44520000	A.1.2.2.1.1.2.2.1.1.1	0.743411927877947	.	44360001	44520000	#FF4848	1	0.875
chr3	44520001	44880000	A.1.1.2.2.2.1.1.2.2.1	0.880721220527046	.	44520001	44880000	#FF0000	1	1
chr3	44880001	45440000	A.1.1.2.1.1.1.1.1.1	0.941747572815534	.	44880001	45440000	#FF0000	1	1
chr3	45440001	45640000	A.1.2.1.1.2.2.2.1	0.816920943134535	.	45440001	45640000	#FF4848	1	0.875
chr3	45640001	45800000	A.1.2.1.1.1.2.2.2.2	0.83495145631068	.	45640001	45800000	#FF4848	1	0.875
chr3	45800001	46120000	A.1.2.1.1.1.2.1.2.1.2.1.1.1	0.847434119278779	.	45800001	46120000	#FF4848	1	0.875
chr3	46120001	46440000	A.2.1.1.1.2.2.1.2.1	0.656033287101248	.	46120001	46440000	#FF9191	1	0.75
chr3	46440001	46640000	A.1.2.2.1.1.2.2.2.1.1	0.739251040221914	.	46440001	46640000	#FF4848	1	0.875
chr3	46640001	46800000	A.1.2.1.1.1.2.1.2.1.2.2	0.843273231622746	.	46640001	46800000	#FF4848	1	0.875
chr3	46840001	46920000	A.1.2.1.1.1.2.1.2.1.2.2	0.843273231622746	.	46840001	46920000	#FF4848	1	0.875
chr3	46920001	47440000	A.1.1.1.2.1.1.2.1.1	0.977808599167822	.	46920001	47440000	#FF0000	1	1
chr3	47440001	47640000	A.1.2.1.1.2.2.2.2.1.1	0.815533980582524	.	47440001	47640000	#FF4848	1	0.875
chr3	47640001	47680000	A.1.2.2.1.1.2.1.2.2.2	0.744798890429958	.	47640001	47680000	#FF4848	1	0.875
chr3	47760001	47880000	A.1.2.2.1.1.2.1.2.2.2	0.744798890429958	.	47760001	47880000	#FF4848	1	0.875
chr3	47880001	48240000	A.1.2.1.1.1.2.2.2.1.1	0.839112343966713	.	47880001	48240000	#FF4848	1	0.875
chr3	48240001	48440000	A.1.2.1.1.2.2.2.2.1.2	0.814147018030513	.	48240001	48440000	#FF4848	1	0.875
chr3	48480001	48520000	A.1.2.1.1.2.2.2.2.2	0.812760055478502	.	48480001	48520000	#FF4848	1	0.875
chr3	48680001	48800000	A.1.2.1.1.2.2.2.2.2	0.812760055478502	.	48680001	48800000	#FF4848	1	0.875
chr3	48800001	49000000	A.1.2.2.1.1.2.1.2.1	0.747572815533981	.	48800001	49000000	#FF4848	1	0.875
chr3	49000001	49080000	A.2.1.1.1.1.1.1	0.679611650485437	.	49000001	49080000	#FF9191	1	0.75
chr3	49160001	49200000	A.2.1.1.1.1.1.1	0.679611650485437	.	49160001	49200000	#FF9191	1	0.75
chr3	49200001	49240000	A.1.2.2.1.1.2.1.2.2.1	0.746185852981969	.	49200001	49240000	#FF4848	1	0.875
chr3	49280001	49320000	A.1.2.2.1.1.2.1.2.2.1	0.746185852981969	.	49280001	49320000	#FF4848	1	0.875
chr3	49360001	49480000	A.1.2.2.1.1.2.1.2.2.1	0.746185852981969	.	49360001	49480000	#FF4848	1	0.875
chr3	49520001	49560000	A.1.2.2.1.1.2.1.2.2.1	0.746185852981969	.	49520001	49560000	#FF4848	1	0.875
chr3	49560001	49640000	A.1.1.2.2.2.1.2.2.2	0.872399445214979	.	49560001	49640000	#FF0000	1	1
chr3	49760001	50040000	A.1.1.2.2.2.1.2.2.2	0.872399445214979	.	49760001	50040000	#FF0000	1	1
chr3	50040001	50400000	A.1.1.2.1.2.1.1.2.1	0.927877947295423	.	50040001	50400000	#FF0000	1	1
chr3	50440001	50680000	A.1.2.1.1.1.2.1.2.1.1	0.848821081830791	.	50440001	50680000	#FF4848	1	0.875
chr3	50680001	50960000	A.2.2.1.2.1.1.2.1.2	0.521497919556172	.	50680001	50960000	#FFDADA	1	0.625
chr3	50960001	51400000	A.2.2.1.2.1.1.2.1.1	0.522884882108183	.	50960001	51400000	#FFDADA	1	0.625
chr3	51400001	51760000	A.1.1.2.2.2.1.2.2.1	0.87378640776699	.	51400001	51760000	#FF0000	1	1
chr3	51760001	51960000	A.1.2.2.1.1.2.1.1	0.748959778085992	.	51760001	51960000	#FF4848	1	0.875
chr3	51960001	52280000	A.1.1.2.1.2.1.2.2	0.92371705963939	.	51960001	52280000	#FF0000	1	1
chr3	52280001	52520000	A.1.2.1.1.1.2.2.2.1.2.2	0.836338418862691	.	52280001	52520000	#FF4848	1	0.875
chr3	52520001	52760000	A.1.2.1.1.1.2.2.2.1.2.1	0.837725381414702	.	52520001	52760000	#FF4848	1	0.875
chr3	52760001	53080000	A.1.2.1.1.1.2.1.2.1.2.1.1.2	0.846047156726768	.	52760001	53080000	#FF4848	1	0.875
chr3	53080001	53400000	A.1.1.1.2.1.2.2.2.1	0.958391123439667	.	53080001	53400000	#FF0000	1	1
chr3	53400001	53600000	A.1.2.1.1.2.1.2.1.1	0.828016643550624	.	53400001	53600000	#FF4848	1	0.875
chr3	53600001	53920000	A.1.1.2.1.1.1.2.2.2	0.933425797503467	.	53600001	53920000	#FF0000	1	1
chr3	53920001	54160000	A.2.1.1.1.1.1.2.1.1.2	0.676837725381415	.	53920001	54160000	#FF9191	1	0.75
chr3	54160001	54400000	A.2.1.1.1.2.2.1.2.2	0.654646324549237	.	54160001	54400000	#FF9191	1	0.75
chr3	54400001	54600000	A.2.1.2.1.2.2.1.1.1.1.2	0.590846047156727	.	54400001	54600000	#FF9191	1	0.75
chr3	54600001	54800000	A.2.1.2.1.2.2.1.1.1.1.1	0.592233009708738	.	54600001	54800000	#FF9191	1	0.75
chr3	54800001	55040000	A.2.1.1.1.2.2.1.1	0.657420249653259	.	54800001	55040000	#FF9191	1	0.75
chr3	55040001	55240000	A.1.2.2.1.2.2.2.2	0.723994452149792	.	55040001	55240000	#FF4848	1	0.875
chr3	55240001	55440000	A.2.1.2.1.1.1.2.1.2.1	0.617198335644938	.	55240001	55440000	#FF9191	1	0.75
chr3	55440001	55520000	A.2.1.2.1.2.2.1.2.2	0.583911234396671	.	55440001	55520000	#FF9191	1	0.75
chr3	55520001	55720000	A.1.2.1.1.2.1.2.1.2	0.826629680998613	.	55520001	55720000	#FF4848	1	0.875
chr3	55720001	56000000	A.1.2.2.1.1.1.2.2.2.1.2	0.751733703190014	.	55720001	56000000	#FF4848	1	0.875
chr3	56000001	56240000	A.2.1.2.1.2.2.1.1.1.2	0.589459084604716	.	56000001	56240000	#FF9191	1	0.75
chr3	56240001	56320000	A.2.2.1.2.1.1.2.2.1	0.520110957004161	.	56240001	56320000	#FFDADA	1	0.625
chr3	56320001	56600000	A.1.2.1.1.2.1.2.2.2	0.823855755894591	.	56320001	56600000	#FF4848	1	0.875
chr3	56600001	56720000	A.1.2.2.2.2.2.2.1	0.68377253814147	.	56600001	56720000	#FF4848	1	0.875
chr3	56720001	57040000	A.1.2.2.1.1.1.1.1.1.1.1	0.768377253814147	.	56720001	57040000	#FF4848	1	0.875
chr3	57040001	57360000	A.1.1.2.1.2.2.1.2	0.918169209431345	.	57040001	57360000	#FF0000	1	1
chr3	57360001	57520000	A.2.1.1.1.1.2.2.1	0.665742024965326	.	57360001	57520000	#FF9191	1	0.75
chr3	57520001	57680000	A.1.2.1.1.2.2.1.2.2	0.818307905686546	.	57520001	57680000	#FF4848	1	0.875
chr3	57680001	58160000	A.1.1.1.2.1.1.2.1.2.1	0.976421636615811	.	57680001	58160000	#FF0000	1	1
chr3	58160001	58560000	A.1.1.1.2.1.1.1.1.1	0.983356449375867	.	58160001	58560000	#FF0000	1	1
chr3	58560001	58760000	A.2.1.1.1.2.2.2.2.2	0.649098474341193	.	58560001	58760000	#FF9191	1	0.75
chr3	58760001	59160000	A.2.1.2.1.2.2.2.1	0.58252427184466	.	58760001	59160000	#FF9191	1	0.75
chr3	59160001	59320000	A.2.2.2.1.2.1.2.1	0.484049930651872	.	59160001	59320000	#FFDADA	1	0.625
chr3	59320001	59520000	A.2.2.1.2.1.2.2.2.2	0.510402219140083	.	59320001	59520000	#FFDADA	1	0.625
chr3	59520001	59640000	A.2.2.1.2.1.2.1.1	0.517337031900139	.	59520001	59640000	#FFDADA	1	0.625
chr3	59640001	59800000	A.2.1.2.1.2.2.2.2.2.2	0.578363384188627	.	59640001	59800000	#FF9191	1	0.75
chr3	59800001	59920000	A.2.2.1.2.1.1.1.2	0.524271844660194	.	59800001	59920000	#FFDADA	1	0.625
chr3	59920001	60160000	A.2.2.1.2.1.1.1.1.2	0.525658807212205	.	59920001	60160000	#FFDADA	1	0.625
chr3	60160001	60560000	A.2.2.2.1.1.1.2.1	0.49375866851595	.	60160001	60560000	#FFDADA	1	0.625
chr3	60560001	60680000	A.2.2.2.1.2.2.2	0.479889042995839	.	60560001	60680000	#FFDADA	1	0.625
chr3	60680001	60800000	B.1.1.1.1.1.2.1	0.453536754507628	.	60680001	60800000	#DADAFF	1	0.5
chr3	60800001	60960000	A.2.2.2.1.2.1.2.2	0.482662968099861	.	60800001	60960000	#FFDADA	1	0.625
chr3	60960001	61160000	A.2.2.2.1.1.1.2.2	0.492371705963939	.	60960001	61160000	#FFDADA	1	0.625
chr3	61160001	61400000	A.2.2.1.2.1.2.2.1.2	0.513176144244105	.	61160001	61400000	#FFDADA	1	0.625
chr3	61400001	61720000	A.1.2.2.1.2.2.1	0.726768377253814	.	61400001	61720000	#FF4848	1	0.875
chr3	61720001	62200000	A.1.2.1.2.2.1.1.1.2.1	0.783633841886269	.	61720001	62200000	#FF4848	1	0.875
chr3	62200001	62360000	A.2.1.2.1.2.2.2.2.1	0.581137309292649	.	62200001	62360000	#FF9191	1	0.75
chr3	62360001	62440000	A.2.2.1.2.1.2.1.2	0.515950069348128	.	62360001	62440000	#FFDADA	1	0.625
chr3	62440001	62600000	A.2.2.1.2.1.2.2.2.1	0.511789181692094	.	62440001	62600000	#FFDADA	1	0.625
chr3	62600001	62880000	A.2.1.2.1.2.1.1.2.2.1	0.597780859916782	.	62600001	62880000	#FF9191	1	0.75
chr3	62880001	63160000	A.2.1.1.1.1.2.1.1	0.669902912621359	.	62880001	63160000	#FF9191	1	0.75
chr3	63160001	63400000	A.2.1.2.1.2.2.2.2.2.1	0.579750346740638	.	63160001	63400000	#FF9191	1	0.75
chr3	63400001	63600000	A.2.2.1.2.1.2.2.1.1	0.514563106796116	.	63400001	63600000	#FFDADA	1	0.625
chr3	63600001	63840000	A.2.2.1.2.1.1.1.1.1	0.527045769764216	.	63600001	63840000	#FFDADA	1	0.625
chr3	63840001	64000000	A.1.2.1.1.1.1.2.1.2.2	0.854368932038835	.	63840001	64000000	#FF4848	1	0.875
chr3	64000001	64520000	A.1.1.2.2.1.2.2.1.2	0.900138696255201	.	64000001	64520000	#FF0000	1	1
chr3	64520001	64680000	A.1.2.1.1.2.1.2.2.1	0.825242718446602	.	64520001	64680000	#FF4848	1	0.875
chr3	64680001	64760000	A.2.1.1.1.2.1.2.2	0.65880721220527	.	64680001	64760000	#FF9191	1	0.75
chr3	64760001	65160000	A.1.1.2.2.1.2.2.1.1	0.901525658807212	.	64760001	65160000	#FF0000	1	1
chr3	65160001	65440000	A.2.1.1.1.1.2.1.2.1	0.668515950069348	.	65160001	65440000	#FF9191	1	0.75
chr3	65440001	65520000	A.2.1.2.1.2.1.1.1.2	0.601941747572815	.	65440001	65520000	#FF9191	1	0.75
chr3	65520001	65600000	A.2.1.2.1.2.1.1.1.1	0.603328710124827	.	65520001	65600000	#FF9191	1	0.75
chr3	65600001	65920000	A.2.1.1.1.1.2.1.2.2	0.667128987517337	.	65600001	65920000	#FF9191	1	0.75
chr3	65920001	66160000	A.1.2.2.1.1.1.2.2.1.2	0.754507628294036	.	65920001	66160000	#FF4848	1	0.875
chr3	66280001	66440000	A.2.1.1.1.1.2.2.2.2	0.662968099861304	.	66280001	66440000	#FF9191	1	0.75
[truncated: 8,268 more rows]
