# Supplementary material for: Systematic inference and comparison of multi-scale chromatin sub-compartments connects spatial organization to cell phenotypes
Source: Nat Commun. 2021 May 10;12:2439. doi: 10.1038/s41467-021-22666-3 (PMC8110550; doi:10.1038/s41467-021-22666-3)
Supplement: Supplementary file 5 — Supplementary Dataset 2 [file 41467_2021_22666_MOESM5_ESM.zip › Supplementary_Data_1_domain_hierarchies_127HiCmaps/SK_MEL_5_melanoma_binsize=40kb.bed]

#fields: chr, pos_start, pos_end, the full compartment label describing the position in the hierachy, normalized compartment domain rank, ., pos_start, pos_end, color based on eight compartment model (A.1.1 - B.2.2), 1, eight compartment score (A.1.1 to B.2.2: 8 to 1 devided by 8)
chr1	560001	600000	A.1.2.1.1.2.1.2.2.2.1.1.2	0.830681818181818	.	560001	600000	#FF4848	1	0.875
chr1	720001	920000	A.1.2.1.1.2.1.2.2.2.1.1.2	0.830681818181818	.	720001	920000	#FF4848	1	0.875
chr1	920001	1240000	A.1.1.2.1.1.1.1.2.2	0.940909090909091	.	920001	1240000	#FF0000	1	1
chr1	1240001	1440000	A.1.1.2.1.1.2.2.2	0.931818181818182	.	1240001	1440000	#FF0000	1	1
chr1	1440001	1520000	A.1.2.1.1.2.1.2.1.1.2.1.1	0.838636363636364	.	1440001	1520000	#FF4848	1	0.875
chr1	1520001	1680000	A.1.1.2.1.1.1.1.2.1.1.2	0.943181818181818	.	1520001	1680000	#FF0000	1	1
chr1	1680001	1840000	A.1.1.2.1.1.1.2.1.2	0.9375	.	1680001	1840000	#FF0000	1	1
chr1	1840001	2040000	A.1.2.1.1.2.1.1.2.2.1.1	0.846590909090909	.	1840001	2040000	#FF4848	1	0.875
chr1	2040001	2280000	A.1.2.1.1.2.1.2.1.2.2	0.834090909090909	.	2040001	2280000	#FF4848	1	0.875
chr1	2280001	2400000	A.1.1.2.1.1.1.1.1.1	0.948863636363636	.	2280001	2400000	#FF0000	1	1
chr1	2400001	2480000	A.1.2.1.1.2.2.2.2.2.1	0.8125	.	2400001	2480000	#FF4848	1	0.875
chr1	2480001	2600000	A.2.1.1.2.2.2.1.1.2	0.653409090909091	.	2480001	2600000	#FF9191	1	0.75
chr1	2680001	3160000	A.2.1.1.2.2.2.1.1.1	0.654545454545455	.	2680001	3160000	#FF9191	1	0.75
chr1	3160001	3600000	A.1.2.1.2.2.2.2.2.2	0.761363636363636	.	3160001	3600000	#FF4848	1	0.875
chr1	3600001	3720000	A.1.2.1.1.2.2.2.2.1	0.813636363636364	.	3600001	3720000	#FF4848	1	0.875
chr1	3720001	3840000	A.2.2.2.1.2.2.1.2.2.2	0.470454545454545	.	3720001	3840000	#FFDADA	1	0.625
chr1	3960001	4080000	A.2.2.2.1.2.2.1.2.2.2	0.470454545454545	.	3960001	4080000	#FFDADA	1	0.625
chr1	4080001	4360000	B.1.1.1.2.1.1.2.1.2	0.398863636363636	.	4080001	4360000	#DADAFF	1	0.5
chr1	4360001	4840000	B.1.2.1.1.2.1.1.2.2	0.265909090909091	.	4360001	4840000	#9191FF	1	0.375
chr1	4840001	4960000	B.1.2.1.1.2.1.1.2.1	0.267045454545455	.	4840001	4960000	#9191FF	1	0.375
chr1	4960001	5240000	B.1.2.1.1.2.1.2.2.1	0.263636363636364	.	4960001	5240000	#9191FF	1	0.375
chr1	5240001	5520000	B.1.2.1.1.2.1.1.1.1	0.269318181818182	.	5240001	5520000	#9191FF	1	0.375
chr1	5520001	5720000	B.1.1.1.2.1.1.2.2.2	0.396590909090909	.	5520001	5720000	#DADAFF	1	0.5
chr1	5720001	6040000	B.1.1.1.1.1.2.2.2.2	0.418181818181818	.	5720001	6040000	#DADAFF	1	0.5
chr1	6040001	6240000	A.1.2.1.2.2.2.2.1.1	0.764772727272727	.	6040001	6240000	#FF4848	1	0.875
chr1	6240001	6560000	A.1.1.2.1.2.2.2.1.1.1	0.915909090909091	.	6240001	6560000	#FF0000	1	1
chr1	6560001	6920000	A.1.1.2.2.1.2.1.1.1	0.897727272727273	.	6560001	6920000	#FF0000	1	1
chr1	6920001	7120000	A.1.2.1.2.2.2.2.2.1	0.7625	.	6920001	7120000	#FF4848	1	0.875
chr1	7120001	7320000	A.2.1.1.2.1.2	0.660227272727273	.	7120001	7320000	#FF9191	1	0.75
chr1	7320001	7640000	A.2.1.1.2.2.2.2.2.2	0.644318181818182	.	7320001	7640000	#FF9191	1	0.75
chr1	7640001	8040000	A.1.2.1.2.2.2.1.1.1.2	0.769318181818182	.	7640001	8040000	#FF4848	1	0.875
chr1	8040001	8200000	A.1.2.1.1.2.1.1.1.2	0.848863636363636	.	8040001	8200000	#FF4848	1	0.875
chr1	8200001	8400000	A.1.2.1.1.2.1.1.2.2.1.2.1	0.845454545454545	.	8200001	8400000	#FF4848	1	0.875
chr1	8400001	8960000	A.1.1.2.2.1.2.2.1.1.2.2	0.889772727272727	.	8400001	8960000	#FF0000	1	1
chr1	8960001	9080000	A.1.2.1.1.2.1.2.1.1.2.1.2	0.8375	.	8960001	9080000	#FF4848	1	0.875
chr1	9080001	9280000	A.1.1.1.1.1.1.1.2	0.998863636363636	.	9080001	9280000	#FF0000	1	1
chr1	9280001	9480000	A.1.1.1.2.1.1.2.1.1.1	0.969318181818182	.	9280001	9480000	#FF0000	1	1
chr1	9480001	9680000	A.1.1.1.1.1.2.2.1	0.990909090909091	.	9480001	9680000	#FF0000	1	1
chr1	9680001	9840000	A.1.1.1.1.2.2.1.1.2	0.977272727272727	.	9680001	9840000	#FF0000	1	1
chr1	9840001	10200000	A.1.1.1.1.2.1.2.2.2	0.979545454545454	.	9840001	10200000	#FF0000	1	1
chr1	10200001	10560000	A.1.1.1.2.1.1.2.2.2.2	0.963636363636364	.	10200001	10560000	#FF0000	1	1
chr1	10560001	10840000	A.1.2.1.1.2.1.2.1.1.2.2	0.836363636363636	.	10560001	10840000	#FF4848	1	0.875
chr1	10840001	11080000	A.1.1.2.1.2.2.1.1.2.1	0.919318181818182	.	10840001	11080000	#FF0000	1	1
chr1	11080001	11360000	A.1.1.2.1.2.2.1.1.2.2	0.918181818181818	.	11080001	11360000	#FF0000	1	1
chr1	11360001	11800000	A.1.2.1.1.2.1.2.2.2.1.2	0.829545454545455	.	11360001	11800000	#FF4848	1	0.875
chr1	11800001	12080000	A.1.1.1.1.2.1.1.2.1.2	0.984090909090909	.	11800001	12080000	#FF0000	1	1
chr1	12080001	12320000	A.1.2.1.1.2.1.1.2.1	0.847727272727273	.	12080001	12320000	#FF4848	1	0.875
chr1	12320001	12600000	A.2.1.1.2.2.1.1.2	0.657954545454545	.	12320001	12600000	#FF9191	1	0.75
chr1	12600001	13000000	A.2.2.2.1.2.2.2.2.2.2	0.464772727272727	.	12600001	13000000	#FFDADA	1	0.625
chr1	13120001	13160000	A.2.2.2.1.2.2.2.2.2.2	0.464772727272727	.	13120001	13160000	#FFDADA	1	0.625
chr1	13160001	13240000	A.2.2.2.2.2.1.1.2.2	0.444318181818182	.	13160001	13240000	#FFDADA	1	0.625
chr1	13480001	13520000	A.2.2.2.2.2.1.1.2.2	0.444318181818182	.	13480001	13520000	#FFDADA	1	0.625
chr1	13760001	14080000	A.2.2.2.2.2.1.1.2.2	0.444318181818182	.	13760001	14080000	#FFDADA	1	0.625
chr1	14080001	14280000	A.2.2.2.1.2.1.2.2	0.478409090909091	.	14080001	14280000	#FFDADA	1	0.625
chr1	14280001	14760000	A.2.2.2.2.2.1.1.2.1.2.2	0.445454545454545	.	14280001	14760000	#FFDADA	1	0.625
chr1	14760001	14920000	A.2.2.2.1.2.2.1.2.1.1	0.475	.	14760001	14920000	#FFDADA	1	0.625
chr1	14920001	15280000	A.2.2.2.2.2.1.1.2.1.2.1	0.446590909090909	.	14920001	15280000	#FFDADA	1	0.625
chr1	15280001	15440000	A.2.1.1.2.1.1.2	0.661363636363636	.	15280001	15440000	#FF9191	1	0.75
chr1	15440001	15640000	A.1.1.2.1.1.2.2.1.2	0.932954545454545	.	15440001	15640000	#FF0000	1	1
chr1	15640001	15840000	A.1.1.2.1.2.1.2.1.1.2	0.925	.	15640001	15840000	#FF0000	1	1
chr1	15840001	16120000	A.1.1.2.1.2.1.1.1.1	0.930681818181818	.	15840001	16120000	#FF0000	1	1
chr1	16120001	16320000	A.1.1.1.1.2.2.1.2	0.976136363636364	.	16120001	16320000	#FF0000	1	1
chr1	16320001	16400000	A.1.1.2.1.1.1.2.1.1.1	0.939772727272727	.	16320001	16400000	#FF0000	1	1
chr1	16400001	16880000	A.1.2.1.1.1.2.2.2.2.1	0.852272727272727	.	16400001	16880000	#FF4848	1	0.875
chr1	16880001	17080000	A.1.1.2.1.2.2.1.1.1	0.920454545454545	.	16880001	17080000	#FF0000	1	1
chr1	17080001	17200000	A.1.1.2.1.1.1.1.1.2.1	0.947727272727273	.	17080001	17200000	#FF0000	1	1
chr1	17200001	17720000	A.1.2.1.2.1.1.2.2.2.1.2	0.8	.	17200001	17720000	#FF4848	1	0.875
chr1	17720001	17840000	A.1.1.2.1.1.1.1.2.1.2	0.942045454545455	.	17720001	17840000	#FF0000	1	1
chr1	17840001	18000000	A.1.2.1.2.2.2.2.1.2	0.763636363636364	.	17840001	18000000	#FF4848	1	0.875
chr1	18000001	18240000	A.2.2.2.1.2.2.1.2.1.2.1	0.473863636363636	.	18000001	18240000	#FFDADA	1	0.625
chr1	18240001	18520000	A.2.2.2.1.2.2.2.2.1.2	0.467045454545455	.	18240001	18520000	#FFDADA	1	0.625
chr1	18520001	18800000	A.2.1.1.2.2.2.2.2.1.2	0.645454545454546	.	18520001	18800000	#FF9191	1	0.75
chr1	18800001	19200000	A.2.2.2.1.2.2.2.2.2.1	0.465909090909091	.	18800001	19200000	#FFDADA	1	0.625
chr1	19200001	19560000	A.1.1.2.1.2.1.2.1.2.2	0.922727272727273	.	19200001	19560000	#FF0000	1	1
chr1	19560001	19800000	A.1.2.1.1.2.1.2.1.2.1	0.835227272727273	.	19560001	19800000	#FF4848	1	0.875
chr1	19800001	19960000	A.1.1.2.1.1.1.1.2.1.1.1.1	0.945454545454545	.	19800001	19960000	#FF0000	1	1
chr1	19960001	20160000	A.1.2.1.1.2.1.2.1.1.1.2.1	0.840909090909091	.	19960001	20160000	#FF4848	1	0.875
chr1	20160001	20360000	A.2.1.1.2.2.2.1.2.2.1	0.651136363636364	.	20160001	20360000	#FF9191	1	0.75
chr1	20360001	20840000	A.2.1.1.2.2.1.2.2	0.655681818181818	.	20360001	20840000	#FF9191	1	0.75
chr1	20840001	21000000	A.1.2.1.1.2.1.2.1.1.1.1	0.842045454545455	.	20840001	21000000	#FF4848	1	0.875
chr1	21000001	21520000	A.1.1.2.2.1.2.2.2.1.2	0.886363636363636	.	21000001	21520000	#FF0000	1	1
chr1	21520001	21720000	A.1.1.2.1.1.2.2.1.1	0.934090909090909	.	21520001	21720000	#FF0000	1	1
chr1	21720001	22000000	A.1.2.1.1.2.2.2.1.2.2	0.814772727272727	.	21720001	22000000	#FF4848	1	0.875
chr1	22000001	22120000	A.1.1.1.1.2.2.1.1.1	0.978409090909091	.	22000001	22120000	#FF0000	1	1
chr1	22120001	22200000	A.1.1.2.1.1.1.2.2	0.936363636363636	.	22120001	22200000	#FF0000	1	1
chr1	22200001	22360000	A.1.1.1.1.1.2.1.2.1	0.993181818181818	.	22200001	22360000	#FF0000	1	1
chr1	22360001	22840000	A.1.2.1.2.2.2.1.2.1	0.767045454545455	.	22360001	22840000	#FF4848	1	0.875
chr1	22840001	22960000	A.1.1.2.1.1.1.1.1.2.2	0.946590909090909	.	22840001	22960000	#FF0000	1	1
chr1	22960001	23160000	A.1.2.1.1.2.2.1.1.2.2	0.823863636363636	.	22960001	23160000	#FF4848	1	0.875
chr1	23160001	23280000	A.1.2.1.1.2.2.2.1.1	0.817045454545455	.	23160001	23280000	#FF4848	1	0.875
chr1	23280001	23600000	A.1.2.1.1.2.1.2.2.2.2	0.828409090909091	.	23280001	23600000	#FF4848	1	0.875
chr1	23600001	23880000	A.1.1.2.1.2.2.2.2.2	0.909090909090909	.	23600001	23880000	#FF0000	1	1
chr1	23880001	24280000	A.1.1.2.2.1.2.2.1.2	0.888636363636364	.	23880001	24280000	#FF0000	1	1
chr1	24360001	24600000	A.1.1.2.2.1.2.1.2	0.894318181818182	.	24360001	24600000	#FF0000	1	1
chr1	24600001	24800000	A.1.2.1.1.2.1.2.1.1.1.2.2	0.839772727272727	.	24600001	24800000	#FF4848	1	0.875
chr1	24800001	24960000	A.1.1.1.1.1.2.2.2.1	0.989772727272727	.	24800001	24960000	#FF0000	1	1
chr1	24960001	25240000	A.1.1.2.1.2.1.1.2.2	0.927272727272727	.	24960001	25240000	#FF0000	1	1
chr1	25240001	25400000	A.1.1.1.1.2.1.2.1	0.981818181818182	.	25240001	25400000	#FF0000	1	1
chr1	25400001	25680000	A.1.1.2.1.2.2.1.2	0.917045454545454	.	25400001	25680000	#FF0000	1	1
chr1	25680001	26160000	A.1.1.2.2.1.2.1.1.2.2	0.895454545454546	.	25680001	26160000	#FF0000	1	1
chr1	26160001	26440000	A.1.2.1.1.2.1.1.2.2.2	0.843181818181818	.	26160001	26440000	#FF4848	1	0.875
chr1	26440001	26800000	A.1.1.1.2.1.1.1.1	0.971590909090909	.	26440001	26800000	#FF0000	1	1
chr1	26800001	27240000	A.1.1.2.2.1.2.2.1.1.1.2	0.892045454545455	.	26800001	27240000	#FF0000	1	1
chr1	27240001	27440000	A.1.2.1.1.2.1.1.2.2.1.2.2	0.844318181818182	.	27240001	27440000	#FF4848	1	0.875
chr1	27440001	27600000	A.1.1.1.1.1.2.2.2.2	0.988636363636364	.	27440001	27600000	#FF0000	1	1
chr1	27600001	27920000	A.1.1.2.1.2.2.2.2.1.1	0.911363636363636	.	27600001	27920000	#FF0000	1	1
chr1	27920001	28080000	A.1.1.2.1.2.1.2.2	0.921590909090909	.	27920001	28080000	#FF0000	1	1
chr1	28080001	28160000	A.1.1.2.1.1.1.1.2.1.1.1.2	0.944318181818182	.	28080001	28160000	#FF0000	1	1
chr1	28160001	28360000	A.1.1.1.1.1.2.1.2.2	0.992045454545455	.	28160001	28360000	#FF0000	1	1
chr1	28360001	28560000	A.1.1.1.1.1.1.1.1	1	.	28360001	28560000	#FF0000	1	1
chr1	28560001	28920000	A.1.1.2.1.2.1.1.2.1	0.928409090909091	.	28560001	28920000	#FF0000	1	1
chr1	28920001	29560000	A.1.2.1.1.1.2.1.2.2	0.860227272727273	.	28920001	29560000	#FF4848	1	0.875
chr1	29560001	29600000	A.2.2.2.1.2.2.2.1	0.469318181818182	.	29560001	29600000	#FFDADA	1	0.625
chr1	29640001	29840000	A.2.2.2.1.2.2.2.1	0.469318181818182	.	29640001	29840000	#FFDADA	1	0.625
chr1	29840001	29880000	A.2.2.2.2.2.1.1.2.1.1	0.447727272727273	.	29840001	29880000	#FFDADA	1	0.625
chr1	30000001	30400000	A.2.2.2.2.2.1.1.2.1.1	0.447727272727273	.	30000001	30400000	#FFDADA	1	0.625
chr1	30400001	30600000	A.2.1.1.2.2.2.2.1.1	0.648863636363636	.	30400001	30600000	#FF9191	1	0.75
chr1	30600001	30960000	A.2.2.2.1.2.2.2.2.1.1	0.468181818181818	.	30600001	30960000	#FFDADA	1	0.625
chr1	30960001	31160000	A.2.2.2.1.2.1.2.1	0.479545454545455	.	30960001	31160000	#FFDADA	1	0.625
chr1	31160001	31560000	A.1.2.1.1.1.2.1.2.1	0.861363636363636	.	31160001	31560000	#FF4848	1	0.875
chr1	31560001	31640000	A.1.2.1.1.2.2.1.2.2.1	0.819318181818182	.	31560001	31640000	#FF4848	1	0.875
chr1	31640001	31960000	A.1.1.2.2.1.2.2.2.2.2	0.884090909090909	.	31640001	31960000	#FF0000	1	1
chr1	31960001	32040000	A.1.2.1.1.2.1.1.1.1	0.85	.	31960001	32040000	#FF4848	1	0.875
chr1	32040001	32240000	A.1.1.1.1.2.2.2.1.1	0.975	.	32040001	32240000	#FF0000	1	1
chr1	32240001	32320000	A.1.1.1.1.1.1.2.1.1	0.997727272727273	.	32240001	32320000	#FF0000	1	1
chr1	32320001	32560000	A.1.1.1.1.2.1.2.2.1	0.980681818181818	.	32320001	32560000	#FF0000	1	1
chr1	32560001	32640000	A.1.1.1.1.1.1.2.1.2	0.996590909090909	.	32560001	32640000	#FF0000	1	1
chr1	32640001	32840000	A.1.1.1.1.1.2.1.1	0.994318181818182	.	32640001	32840000	#FF0000	1	1
chr1	32840001	33280000	A.1.1.1.2.1.1.2.1.2	0.967045454545455	.	32840001	33280000	#FF0000	1	1
chr1	33280001	33360000	A.1.1.1.1.2.2.2.2	0.972727272727273	.	33280001	33360000	#FF0000	1	1
chr1	33360001	33560000	A.1.1.2.2.1.1.1.2.2	0.902272727272727	.	33360001	33560000	#FF0000	1	1
chr1	33560001	33760000	A.1.2.1.1.2.1.2.2.1	0.832954545454546	.	33560001	33760000	#FF4848	1	0.875
chr1	33760001	33920000	A.1.2.1.1.2.2.1.2.1.2.1	0.821590909090909	.	33760001	33920000	#FF4848	1	0.875
chr1	33920001	34120000	B.1.1.1.1.1.1.2.1.1	0.431818181818182	.	33920001	34120000	#DADAFF	1	0.5
chr1	34120001	34480000	B.1.1.1.2.1.2.2.2	0.389772727272727	.	34120001	34480000	#DADAFF	1	0.5
chr1	34480001	34680000	B.1.2.1.1.2.1.1.1.2	0.268181818181818	.	34480001	34680000	#9191FF	1	0.375
chr1	34680001	34800000	B.1.1.1.1.1.1.2.1.2	0.430681818181818	.	34680001	34800000	#DADAFF	1	0.5
chr1	34800001	35120000	B.1.2.1.1.2.1.2.2.2	0.2625	.	34800001	35120000	#9191FF	1	0.375
chr1	35120001	35240000	B.1.1.1.1.1.1.2.2	0.429545454545455	.	35120001	35240000	#DADAFF	1	0.5
chr1	35240001	35480000	A.2.1.1.2.2.2.2.1.2	0.647727272727273	.	35240001	35480000	#FF9191	1	0.75
chr1	35480001	35600000	A.1.2.1.1.2.2.1.2.1.1	0.822727272727273	.	35480001	35600000	#FF4848	1	0.875
chr1	35600001	36040000	A.1.1.2.2.1.1.2.1.1	0.901136363636364	.	35600001	36040000	#FF0000	1	1
chr1	36040001	36160000	A.1.1.2.1.2.2.2.1.1.2	0.914772727272727	.	36040001	36160000	#FF0000	1	1
chr1	36160001	36320000	A.1.1.1.2.1.2.1.2.2	0.956818181818182	.	36160001	36320000	#FF0000	1	1
chr1	36320001	36560000	A.1.1.1.1.2.1.1.1.1	0.9875	.	36320001	36560000	#FF0000	1	1
chr1	36560001	36920000	A.1.1.2.1.2.1.1.1.2	0.929545454545455	.	36560001	36920000	#FF0000	1	1
chr1	36920001	37200000	A.2.1.1.2.2.2.2.2.1.1	0.646590909090909	.	36920001	37200000	#FF9191	1	0.75
chr1	37200001	37360000	A.2.1.1.2.2.2.1.2.2.2	0.65	.	37200001	37360000	#FF9191	1	0.75
chr1	37360001	37920000	A.2.2.2.1.2.1.1	0.480681818181818	.	37360001	37920000	#FFDADA	1	0.625
chr1	37920001	38200000	A.1.1.2.2.1.2.2.2.2.1	0.885227272727273	.	37920001	38200000	#FF0000	1	1
chr1	38200001	38480000	A.1.2.1.1.2.1.2.2.2.1.1.1	0.831818181818182	.	38200001	38480000	#FF4848	1	0.875
chr1	38480001	38640000	A.2.2.2.1.2.2.1.1.1	0.477272727272727	.	38480001	38640000	#FFDADA	1	0.625
chr1	38640001	38800000	A.2.1.1.2.2.2.1.2.1	0.652272727272727	.	38640001	38800000	#FF9191	1	0.75
chr1	38800001	39040000	A.2.2.2.1.2.2.1.2.1.2.2	0.472727272727273	.	38800001	39040000	#FFDADA	1	0.625
chr1	39040001	39320000	A.2.2.2.1.2.2.1.2.2.1	0.471590909090909	.	39040001	39320000	#FFDADA	1	0.625
chr1	39320001	39600000	A.1.2.1.1.1.2.2.2.1.1.2	0.855681818181818	.	39320001	39600000	#FF4848	1	0.875
chr1	39600001	39760000	A.1.1.1.1.2.1.1.1.2	0.986363636363636	.	39600001	39760000	#FF0000	1	1
chr1	39760001	39920000	A.1.1.2.1.2.2.2.2.1.2	0.910227272727273	.	39760001	39920000	#FF0000	1	1
chr1	39920001	40040000	A.1.1.2.1.1.1.2.1.1.2	0.938636363636364	.	39920001	40040000	#FF0000	1	1
chr1	40040001	40280000	A.1.1.1.2.1.1.2.1.1.2	0.968181818181818	.	40040001	40280000	#FF0000	1	1
chr1	40280001	40520000	A.1.1.1.1.2.1.1.2.2	0.982954545454545	.	40280001	40520000	#FF0000	1	1
chr1	40520001	40920000	A.1.1.2.2.1.2.2.1.1.2.1	0.890909090909091	.	40520001	40920000	#FF0000	1	1
chr1	40920001	41320000	A.1.2.1.1.1.2.2.2.1.2.2	0.853409090909091	.	40920001	41320000	#FF4848	1	0.875
chr1	41320001	41440000	A.1.2.1.1.2.2.2.1.2.1	0.815909090909091	.	41320001	41440000	#FF4848	1	0.875
chr1	41440001	41600000	A.2.1.1.2.1.1.1.2	0.6625	.	41440001	41600000	#FF9191	1	0.75
chr1	41600001	41760000	A.1.2.1.1.2.2.1.2.1.2.2	0.820454545454545	.	41600001	41760000	#FF4848	1	0.875
chr1	41760001	41920000	A.1.2.1.1.2.2.2.2.2.2	0.811363636363636	.	41760001	41920000	#FF4848	1	0.875
chr1	41920001	42280000	A.2.1.1.2.2.1.2.1	0.656818181818182	.	41920001	42280000	#FF9191	1	0.75
chr1	42280001	42440000	A.2.1.1.2.1.1.1.1	0.663636363636364	.	42280001	42440000	#FF9191	1	0.75
chr1	42440001	42600000	A.2.1.1.2.2.1.1.1	0.659090909090909	.	42440001	42600000	#FF9191	1	0.75
chr1	42600001	42880000	A.1.2.1.2.2.2.1.2.2	0.765909090909091	.	42600001	42880000	#FF4848	1	0.875
chr1	42880001	43160000	A.1.2.1.2.2.2.1.1.1.1	0.770454545454546	.	42880001	43160000	#FF4848	1	0.875
chr1	43160001	43240000	A.1.2.1.1.2.2.1.1.1.1	0.827272727272727	.	43160001	43240000	#FF4848	1	0.875
chr1	43240001	43680000	A.1.2.1.2.2.2.1.1.2	0.768181818181818	.	43240001	43680000	#FF4848	1	0.875
chr1	43680001	43920000	A.1.2.1.1.1.2.2.2.1.1.1	0.856818181818182	.	43680001	43920000	#FF4848	1	0.875
chr1	43920001	44200000	A.1.1.2.1.2.1.2.1.1.1	0.926136363636364	.	43920001	44200000	#FF0000	1	1
chr1	44200001	44360000	A.1.2.1.1.2.2.1.1.2.1	0.825	.	44200001	44360000	#FF4848	1	0.875
chr1	44360001	44800000	A.1.2.1.1.1.2.2.2.2.2	0.851136363636364	.	44360001	44800000	#FF4848	1	0.875
chr1	44800001	44880000	A.1.1.2.1.1.2.1	0.935227272727273	.	44800001	44880000	#FF0000	1	1
chr1	44880001	45200000	A.1.1.2.2.1.2.1.1.2.1	0.896590909090909	.	44880001	45200000	#FF0000	1	1
chr1	45200001	45480000	A.1.1.2.1.2.2.2.1.2.2	0.9125	.	45200001	45480000	#FF0000	1	1
chr1	45480001	45640000	A.1.2.1.1.1.2.1.1.2.2	0.8625	.	45480001	45640000	#FF4848	1	0.875
chr1	45640001	45760000	A.1.1.2.1.2.2.2.1.2.1	0.913636363636364	.	45640001	45760000	#FF0000	1	1
chr1	45760001	46040000	A.1.1.2.2.1.2.2.1.1.1.1	0.893181818181818	.	45760001	46040000	#FF0000	1	1
chr1	46040001	46120000	A.1.1.1.1.1.1.2.2	0.995454545454545	.	46040001	46120000	#FF0000	1	1
chr1	46120001	46440000	A.1.1.1.2.1.1.2.2.1	0.965909090909091	.	46120001	46440000	#FF0000	1	1
chr1	46440001	46800000	A.1.1.1.2.1.1.1.2	0.970454545454545	.	46440001	46800000	#FF0000	1	1
chr1	46800001	47040000	A.1.1.2.2.1.2.2.2.1.1	0.8875	.	46800001	47040000	#FF0000	1	1
chr1	47040001	47200000	A.1.2.1.1.1.2.1.1.1.2	0.864772727272727	.	47040001	47200000	#FF4848	1	0.875
chr1	47200001	47440000	A.2.2.2.2.2.1.2.1.2.1.2	0.440909090909091	.	47200001	47440000	#FFDADA	1	0.625
chr1	47440001	47640000	A.2.2.2.1.2.2.1.1.2	0.476136363636364	.	47440001	47640000	#FFDADA	1	0.625
chr1	47640001	47880000	A.1.2.1.2.2.1.2.2.1.1	0.775	.	47640001	47880000	#FF4848	1	0.875
chr1	47880001	48200000	A.2.1.1.1.2.2.1.1.2.2	0.673863636363636	.	47880001	48200000	#FF9191	1	0.75
chr1	48200001	48560000	A.2.2.2.2.2.1.2.2	0.438636363636364	.	48200001	48560000	#FFDADA	1	0.625
chr1	48560001	48760000	B.1.1.1.1.1.2.2.2.1.1	0.420454545454545	.	48560001	48760000	#DADAFF	1	0.5
chr1	48760001	49000000	B.1.1.1.1.1.2.1.2.1.1	0.426136363636364	.	48760001	49000000	#DADAFF	1	0.5
chr1	49000001	49400000	B.1.2.1.2.2.1.1.2.2.1	0.226136363636364	.	49000001	49400000	#9191FF	1	0.375
chr1	49400001	49680000	B.2.1.1.2.1.1.1.2	0.153409090909091	.	49400001	49680000	#4848FF	1	0.25
chr1	49680001	49800000	B.1.2.1.2.2.1.1.2.1.1	0.228409090909091	.	49680001	49800000	#9191FF	1	0.375
chr1	49800001	50120000	B.2.1.1.2.2.1.1.2	0.146590909090909	.	49800001	50120000	#4848FF	1	0.25
chr1	50120001	50320000	B.1.2.1.2.2.1.1.2.1.2	0.227272727272727	.	50120001	50320000	#9191FF	1	0.375
chr1	50320001	50640000	B.2.1.1.2.1.1.1.1	0.154545454545455	.	50320001	50640000	#4848FF	1	0.25
chr1	50640001	50800000	B.1.1.1.2.2.1.1.1.2	0.3875	.	50640001	50800000	#DADAFF	1	0.5
chr1	50800001	51160000	A.2.2.2.2.1.1.2.2.1	0.457954545454545	.	50800001	51160000	#FFDADA	1	0.625
chr1	51160001	51400000	A.2.1.1.1.2.2.1.1.2.1	0.675	.	51160001	51400000	#FF9191	1	0.75
chr1	51400001	51760000	A.1.2.1.2.1.2.2.2.2	0.788636363636364	.	51400001	51760000	#FF4848	1	0.875
chr1	51760001	52480000	A.1.1.1.2.2.2.1.2	0.952272727272727	.	51760001	52480000	#FF0000	1	1
chr1	52480001	52760000	A.1.1.2.2.1.1.1.2.1	0.903409090909091	.	52480001	52760000	#FF0000	1	1
chr1	52760001	52920000	A.1.1.1.2.1.2.1.1.2.2	0.959090909090909	.	52760001	52920000	#FF0000	1	1
chr1	52920001	53000000	A.1.1.1.1.2.1.1.2.1.1	0.985227272727273	.	52920001	53000000	#FF0000	1	1
chr1	53000001	53080000	A.1.1.1.1.2.2.2.1.2	0.973863636363636	.	53000001	53080000	#FF0000	1	1
chr1	53080001	53240000	A.1.1.1.2.1.2.1.2.1	0.957954545454546	.	53080001	53240000	#FF0000	1	1
chr1	53240001	53480000	A.1.1.1.2.1.2.1.1.2.1	0.960227272727273	.	53240001	53480000	#FF0000	1	1
chr1	53480001	53720000	A.1.2.1.1.1.2.2.2.1.2.1	0.854545454545454	.	53480001	53720000	#FF4848	1	0.875
chr1	53720001	53880000	A.1.1.2.1.2.1.2.1.2.1	0.923863636363636	.	53720001	53880000	#FF0000	1	1
chr1	53880001	54080000	A.1.2.1.1.1.2.1.1.2.1	0.863636363636364	.	53880001	54080000	#FF4848	1	0.875
chr1	54080001	54200000	A.1.2.1.1.2.2.1.1.1.2	0.826136363636364	.	54080001	54200000	#FF4848	1	0.875
chr1	54200001	54480000	A.1.1.1.2.1.2.1.1.1.2	0.961363636363636	.	54200001	54480000	#FF0000	1	1
chr1	54480001	54720000	A.1.1.2.2.1.1.1.1.2.2.1	0.905681818181818	.	54480001	54720000	#FF0000	1	1
chr1	54720001	55000000	A.1.1.2.2.1.1.1.1.2.2.2	0.904545454545455	.	54720001	55000000	#FF0000	1	1
chr1	55000001	55080000	A.1.2.1.1.2.2.1.2.2.2	0.818181818181818	.	55000001	55080000	#FF4848	1	0.875
chr1	55080001	55360000	A.1.1.1.2.1.2.2	0.955681818181818	.	55080001	55360000	#FF0000	1	1
chr1	55360001	55520000	A.1.2.1.2.2.1.1.1.2	0.786363636363636	.	55360001	55520000	#FF4848	1	0.875
chr1	55520001	55720000	A.2.1.1.1.1.1.1	0.702272727272727	.	55520001	55720000	#FF9191	1	0.75
chr1	55720001	56040000	B.1.1.1.2.1.2.1.1	0.395454545454545	.	55720001	56040000	#DADAFF	1	0.5
chr1	56040001	56520000	B.1.1.1.2.1.2.2.1.1.2	0.392045454545455	.	56040001	56520000	#DADAFF	1	0.5
chr1	56520001	56800000	B.1.1.1.2.1.1.1	0.401136363636364	.	56520001	56800000	#DADAFF	1	0.5
chr1	56800001	57120000	A.2.2.2.2.1.1.2.2.2	0.456818181818182	.	56800001	57120000	#FFDADA	1	0.625
chr1	57120001	57280000	B.1.1.1.2.1.1.2.1.1	0.4	.	57120001	57280000	#DADAFF	1	0.5
chr1	57280001	57640000	B.2.1.1.2.2.1.1.1	0.147727272727273	.	57280001	57640000	#4848FF	1	0.25
chr1	57640001	57720000	B.1.2.1.1.2.2.2.1.2.2	0.256818181818182	.	57640001	57720000	#9191FF	1	0.375
chr1	57720001	58080000	B.2.1.1.1.2.2.1.2	0.157954545454545	.	57720001	58080000	#4848FF	1	0.25
chr1	58080001	58280000	B.1.2.1.2.2.2.2.2.1.2.2	0.213636363636364	.	58080001	58280000	#9191FF	1	0.375
chr1	58280001	58360000	B.1.2.1.1.2.2.2.1.2.1	0.257954545454545	.	58280001	58360000	#9191FF	1	0.375
chr1	58360001	58520000	B.1.2.1.2.2.1.1.1.2	0.229545454545455	.	58360001	58520000	#9191FF	1	0.375
chr1	58520001	58640000	B.1.2.1.1.2.2.2.1.1	0.259090909090909	.	58520001	58640000	#9191FF	1	0.375
chr1	58640001	58880000	B.1.2.1.2.2.1.1.1.1	0.230681818181818	.	58640001	58880000	#9191FF	1	0.375
chr1	58880001	59120000	B.1.1.1.1.1.2.2.2.1.2	0.419318181818182	.	58880001	59120000	#DADAFF	1	0.5
chr1	59120001	59360000	A.2.2.2.1.1.2.1.1.1	0.490909090909091	.	59120001	59360000	#FFDADA	1	0.625
chr1	59360001	59760000	B.1.1.1.2.1.2.1.2	0.394318181818182	.	59360001	59760000	#DADAFF	1	0.5
chr1	59760001	59840000	B.1.1.1.2.2.1.1.1.1	0.388636363636364	.	59760001	59840000	#DADAFF	1	0.5
chr1	59840001	60280000	B.1.1.1.2.1.2.2.1.1.1	0.393181818181818	.	59840001	60280000	#DADAFF	1	0.5
chr1	60280001	60640000	B.1.2.1.1.2.2.1.2	0.260227272727273	.	60280001	60640000	#9191FF	1	0.375
chr1	60640001	60760000	B.1.2.1.1.1.1.2.1.1.2.1	0.294318181818182	.	60640001	60760000	#9191FF	1	0.375
chr1	60760001	61000000	B.1.2.1.1.2.2.2.2.1	0.255681818181818	.	60760001	61000000	#9191FF	1	0.375
chr1	61000001	61240000	B.1.2.1.1.1.2.1.1.1.1.2	0.282954545454545	.	61000001	61240000	#9191FF	1	0.375
chr1	61240001	61520000	A.2.2.2.1.1.2.1.1.2.2	0.488636363636364	.	61240001	61520000	#FFDADA	1	0.625
chr1	61520001	61880000	A.1.2.1.2.1.2.2.1.1.2	0.792045454545454	.	61520001	61880000	#FF4848	1	0.875
chr1	61880001	62160000	A.2.1.1.1.2.1.2.2.1.1.1.1	0.685227272727273	.	61880001	62160000	#FF9191	1	0.75
chr1	62160001	62280000	A.2.1.1.1.1.1.2.2.1	0.698863636363636	.	62160001	62280000	#FF9191	1	0.75
chr1	62280001	62400000	A.2.1.1.1.1.1.2.2.2.2	0.696590909090909	.	62280001	62400000	#FF9191	1	0.75
chr1	62400001	62640000	A.2.1.1.1.2.1.2.1.2.1	0.6875	.	62400001	62640000	#FF9191	1	0.75
chr1	62640001	62920000	A.1.2.1.1.1.2.1.1.1.1.1.1	0.868181818181818	.	62640001	62920000	#FF4848	1	0.875
chr1	62920001	63240000	A.1.1.1.2.2.2.1.1	0.953409090909091	.	62920001	63240000	#FF0000	1	1
chr1	63240001	63520000	A.1.1.2.2.1.1.1.1.2.1	0.906818181818182	.	63240001	63520000	#FF0000	1	1
chr1	63520001	63680000	A.1.1.1.2.1.1.2.2.2.1	0.964772727272727	.	63520001	63680000	#FF0000	1	1
chr1	63680001	64000000	A.1.1.1.2.1.2.1.1.1.1	0.9625	.	63680001	64000000	#FF0000	1	1
chr1	64000001	64240000	A.1.1.2.2.1.1.1.1.1	0.907954545454545	.	64000001	64240000	#FF0000	1	1
chr1	64240001	64400000	A.1.1.2.2.1.1.2.2	0.898863636363636	.	64240001	64400000	#FF0000	1	1
chr1	64400001	64720000	A.1.2.1.2.1.1.1.1	0.810227272727273	.	64400001	64720000	#FF4848	1	0.875
chr1	64720001	65000000	A.1.2.1.1.1.2.1.1.1.1.1.2	0.867045454545455	.	64720001	65000000	#FF4848	1	0.875
chr1	65000001	65520000	A.1.2.1.2.1.1.2.1.2.1	0.804545454545455	.	65000001	65520000	#FF4848	1	0.875
chr1	65520001	65680000	A.2.1.1.1.2.2.2.2.1.1	0.669318181818182	.	65520001	65680000	#FF9191	1	0.75
chr1	65680001	65920000	A.2.2.2.2.2.1.2.1.2.2	0.439772727272727	.	65680001	65920000	#FFDADA	1	0.625
chr1	65920001	66000000	B.1.1.1.1.2.1.2.1	0.411363636363636	.	65920001	66000000	#DADAFF	1	0.5
chr1	66000001	66400000	B.1.1.1.2.1.1.2.2.1	0.397727272727273	.	66000001	66400000	#DADAFF	1	0.5
chr1	66400001	66680000	A.2.1.1.1.2.1.1.2.1	0.690909090909091	.	66400001	66680000	#FF9191	1	0.75
chr1	66680001	66960000	A.1.2.1.2.1.2.2.1.1.1	0.793181818181818	.	66680001	66960000	#FF4848	1	0.875
chr1	66960001	67040000	A.1.2.1.2.2.1.1.1.1	0.7875	.	66960001	67040000	#FF4848	1	0.875
chr1	67040001	67240000	A.1.2.1.2.1.2.1.2.1	0.795454545454545	.	67040001	67240000	#FF4848	1	0.875
chr1	67240001	67440000	A.1.2.1.2.2.1.2.1.2.1.1	0.778409090909091	.	67240001	67440000	#FF4848	1	0.875
chr1	67440001	67640000	A.1.2.1.2.2.1.2.1.2.2	0.776136363636364	.	67440001	67640000	#FF4848	1	0.875
chr1	67640001	67720000	A.2.1.1.1.2.2.1.2	0.672727272727273	.	67640001	67720000	#FF9191	1	0.75
chr1	67720001	67960000	A.1.2.1.2.1.2.2.2.1	0.789772727272727	.	67720001	67960000	#FF4848	1	0.875
chr1	67960001	68320000	A.2.1.1.1.2.1.1.1	0.692045454545455	.	67960001	68320000	#FF9191	1	0.75
chr1	68320001	68600000	A.2.2.2.2.1.1.2.1.1.1	0.461363636363636	.	68320001	68600000	#FFDADA	1	0.625
chr1	68600001	68920000	B.1.1.1.1.1.2.1.2.1.2	0.425	.	68600001	68920000	#DADAFF	1	0.5
chr1	68920001	69400000	B.2.1.1.2.1.1.2	0.152272727272727	.	68920001	69400000	#4848FF	1	0.25
chr1	69400001	69600000	B.2.1.1.2.1.2.2.1	0.15	.	69400001	69600000	#4848FF	1	0.25
chr1	69600001	69760000	B.2.1.1.1.2.2.2.1	0.156818181818182	.	69600001	69760000	#4848FF	1	0.25
chr1	69760001	69880000	B.1.2.1.2.1.2.2.2.2.2	0.231818181818182	.	69760001	69880000	#9191FF	1	0.375
chr1	69880001	70240000	B.1.2.1.2.2.1.1.2.2.2	0.225	.	69880001	70240000	#9191FF	1	0.375
chr1	70240001	70480000	B.2.1.1.1.2.1.2	0.161363636363636	.	70240001	70480000	#4848FF	1	0.25
chr1	70480001	70640000	B.1.2.1.1.2.2.2.2.2	0.254545454545455	.	70480001	70640000	#9191FF	1	0.375
chr1	70640001	71000000	A.2.2.2.2.1.1.2.1.1.2	0.460227272727273	.	70640001	71000000	#FFDADA	1	0.625
chr1	71000001	71160000	B.1.2.1.1.1.1.2.1.2.1.2	0.290909090909091	.	71000001	71160000	#9191FF	1	0.375
chr1	71160001	71520000	B.2.1.1.1.2.2.1.1.1	0.160227272727273	.	71160001	71520000	#4848FF	1	0.25
chr1	71520001	71760000	B.1.2.1.2.1.1.2.1.2.1.1	0.245454545454545	.	71520001	71760000	#9191FF	1	0.375
chr1	71760001	71960000	B.1.2.1.1.1.1.2.1.2.2.1	0.289772727272727	.	71760001	71960000	#9191FF	1	0.375
chr1	71960001	72280000	B.2.1.1.1.2.2.1.1.2	0.159090909090909	.	71960001	72280000	#4848FF	1	0.25
chr1	72280001	72560000	B.1.2.1.2.1.1.1.2.2.1.2	0.248863636363636	.	72280001	72560000	#9191FF	1	0.375
chr1	72560001	72880000	B.2.1.1.1.2.1.1	0.1625	.	72560001	72880000	#4848FF	1	0.25
chr1	72880001	73000000	B.1.2.1.1.1.1.2.1.2.1.1	0.292045454545455	.	72880001	73000000	#9191FF	1	0.375
chr1	73000001	73560000	B.2.1.1.2.2.2.2	0.143181818181818	.	73000001	73560000	#4848FF	1	0.25
chr1	73560001	73960000	B.1.2.1.2.2.2.2.2.1.1.1	0.217045454545455	.	73560001	73960000	#9191FF	1	0.375
chr1	73960001	74080000	B.1.2.1.1.1.1.1.1.2.1	0.307954545454545	.	73960001	74080000	#9191FF	1	0.375
chr1	74080001	74480000	B.1.2.1.2.2.2.2.2.1.2.1	0.214772727272727	.	74080001	74480000	#9191FF	1	0.375
chr1	74480001	74720000	B.1.1.1.2.2.1.2.1	0.384090909090909	.	74480001	74720000	#DADAFF	1	0.5
chr1	74720001	74920000	B.1.1.1.1.1.2.1.2.2	0.423863636363636	.	74720001	74920000	#DADAFF	1	0.5
chr1	74920001	75200000	B.1.2.1.2.2.2.2.1.1	0.219318181818182	.	74920001	75200000	#9191FF	1	0.375
chr1	75200001	75440000	B.1.2.1.2.1.2.1.2.1	0.239772727272727	.	75200001	75440000	#9191FF	1	0.375
chr1	75440001	75680000	B.1.2.1.2.1.1.1.2.2.2	0.247727272727273	.	75440001	75680000	#9191FF	1	0.375
chr1	75680001	75760000	B.1.2.1.1.1.1.2.1.2.2.2	0.288636363636364	.	75680001	75760000	#9191FF	1	0.375
chr1	75760001	75960000	B.2.1.1.1.1.1.1.2	0.168181818181818	.	75760001	75960000	#4848FF	1	0.25
chr1	75960001	76240000	B.1.1.1.2.2.1.2.2	0.382954545454545	.	75960001	76240000	#DADAFF	1	0.5
chr1	76240001	76480000	A.2.2.2.1.1.2.1.1.2.1	0.489772727272727	.	76240001	76480000	#FFDADA	1	0.625
chr1	76480001	77040000	A.2.1.1.1.2.1.2.1.1	0.688636363636364	.	76480001	77040000	#FF9191	1	0.75
chr1	77040001	77360000	A.2.2.2.1.1.1.2.1	0.495454545454545	.	77040001	77360000	#FFDADA	1	0.625
chr1	77360001	77640000	A.2.2.2.2.1.1.2.1.2	0.459090909090909	.	77360001	77640000	#FFDADA	1	0.625
chr1	77640001	77800000	A.2.2.2.1.1.1.1.2.2	0.496590909090909	.	77640001	77800000	#FFDADA	1	0.625
chr1	77800001	78200000	A.1.2.1.2.2.1.2.2.2.1	0.772727272727273	.	77800001	78200000	#FF4848	1	0.875
chr1	78200001	78440000	A.1.2.1.2.2.1.2.2.2.2	0.771590909090909	.	78200001	78440000	#FF4848	1	0.875
chr1	78440001	78600000	A.2.2.2.1.1.2.1.2.1.1	0.4875	.	78440001	78600000	#FFDADA	1	0.625
chr1	78600001	78760000	B.1.1.1.1.2.2.1.1.2	0.406818181818182	.	78600001	78760000	#DADAFF	1	0.5
chr1	78760001	78920000	B.1.2.1.1.1.2.1.2.1	0.279545454545455	.	78760001	78920000	#9191FF	1	0.375
chr1	78920001	79160000	B.1.2.1.2.1.1.2.1.2.1.2	0.244318181818182	.	78920001	79160000	#9191FF	1	0.375
chr1	79160001	79680000	B.1.2.1.2.2.2.2.2.1.1.2	0.215909090909091	.	79160001	79680000	#9191FF	1	0.375
chr1	79680001	79880000	B.1.1.1.2.2.2.2.2	0.378409090909091	.	79680001	79880000	#DADAFF	1	0.5
chr1	79880001	80280000	B.2.1.1.2.1.2.1	0.151136363636364	.	79880001	80280000	#4848FF	1	0.25
chr1	80280001	80840000	B.2.1.1.2.2.2.1	0.144318181818182	.	80280001	80840000	#4848FF	1	0.25
chr1	80840001	80960000	B.1.2.1.2.1.2.2.2.2.1	0.232954545454545	.	80840001	80960000	#9191FF	1	0.375
chr1	80960001	81080000	B.2.1.1.1.1.1.2	0.167045454545455	.	80960001	81080000	#4848FF	1	0.25
chr1	81080001	81360000	B.2.1.1.2.1.2.2.2	0.148863636363636	.	81080001	81360000	#4848FF	1	0.25
chr1	81360001	81720000	B.2.1.1.2.2.1.2	0.145454545454545	.	81360001	81720000	#4848FF	1	0.25
chr1	81720001	81840000	B.1.2.1.2.1.1.2.1.1	0.246590909090909	.	81720001	81840000	#9191FF	1	0.375
chr1	81840001	82040000	B.2.1.1.1.1.1.1.1.2	0.169318181818182	.	81840001	82040000	#4848FF	1	0.25
chr1	82040001	82200000	B.1.2.1.1.1.1.2.2.1	0.2875	.	82040001	82200000	#9191FF	1	0.375
chr1	82200001	82520000	B.1.2.1.2.2.2.1.2	0.220454545454545	.	82200001	82520000	#9191FF	1	0.375
chr1	82520001	82920000	B.2.1.1.1.2.2.2.2	0.155681818181818	.	82520001	82920000	#4848FF	1	0.25
chr1	82920001	83280000	B.1.2.1.1.1.2.1.2.2.2	0.277272727272727	.	82920001	83280000	#9191FF	1	0.375
chr1	83280001	83680000	B.1.1.1.1.1.2.1.1.2	0.427272727272727	.	83280001	83680000	#DADAFF	1	0.5
chr1	83680001	83800000	B.1.1.1.1.2.1.1.2.2	0.4125	.	83680001	83800000	#DADAFF	1	0.5
chr1	83800001	84320000	B.1.2.1.2.2.1.2.1	0.223863636363636	.	83800001	84320000	#9191FF	1	0.375
chr1	84320001	84680000	A.2.1.1.1.2.1.1.2.2	0.689772727272727	.	84320001	84680000	#FF9191	1	0.75
chr1	84680001	84800000	A.1.2.1.2.1.2.1.1.1	0.797727272727273	.	84680001	84800000	#FF4848	1	0.875
chr1	84800001	85440000	A.1.2.1.2.1.2.2.1.2	0.790909090909091	.	84800001	85440000	#FF4848	1	0.875
chr1	85440001	85560000	A.2.1.1.1.2.2.2.1.1	0.671590909090909	.	85440001	85560000	#FF9191	1	0.75
chr1	85560001	85720000	A.2.1.1.1.1.1.2.1.1	0.701136363636364	.	85560001	85720000	#FF9191	1	0.75
chr1	85720001	85960000	A.2.1.1.1.2.2.2.2.1.2.2.1	0.667045454545454	.	85720001	85960000	#FF9191	1	0.75
chr1	85960001	86080000	A.2.2.2.1.1.2.1.2.2.1	0.485227272727273	.	85960001	86080000	#FFDADA	1	0.625
chr1	86080001	86200000	A.2.2.2.2.1.1.1.2	0.4625	.	86080001	86200000	#FFDADA	1	0.625
chr1	86200001	86560000	B.1.2.1.1.2.2.1.1	0.261363636363636	.	86200001	86560000	#9191FF	1	0.375
chr1	86560001	86840000	B.1.2.1.1.1.2.1.1.1.2	0.281818181818182	.	86560001	86840000	#9191FF	1	0.375
chr1	86840001	87040000	A.2.2.2.2.1.2.1.2.2	0.452272727272727	.	86840001	87040000	#FFDADA	1	0.625
chr1	87040001	87200000	B.1.1.1.2.2.2.1.1	0.381818181818182	.	87040001	87200000	#DADAFF	1	0.5
chr1	87200001	87520000	A.2.1.1.1.2.2.2.2.1.2.1	0.668181818181818	.	87200001	87520000	#FF9191	1	0.75
chr1	87520001	88040000	B.1.1.1.2.1.2.2.1.2	0.390909090909091	.	87520001	88040000	#DADAFF	1	0.5
chr1	88040001	88240000	B.2.1.1.1.1.1.1.1.1	0.170454545454545	.	88040001	88240000	#4848FF	1	0.25
chr1	88240001	88360000	B.1.2.1.1.1.1.2.1.1.2.2	0.293181818181818	.	88240001	88360000	#9191FF	1	0.375
chr1	88360001	88640000	B.1.2.1.2.1.1.1.2.2.1.1	0.25	.	88360001	88640000	#9191FF	1	0.375
chr1	88640001	88800000	B.1.2.1.2.1.1.1.1.2	0.252272727272727	.	88640001	88800000	#9191FF	1	0.375
chr1	88800001	89120000	B.1.2.1.2.2.1.2.2	0.222727272727273	.	88800001	89120000	#9191FF	1	0.375
chr1	89120001	89400000	A.2.1.1.1.2.1.2.1.2.2	0.686363636363636	.	89120001	89400000	#FF9191	1	0.75
chr1	89400001	89600000	A.2.2.2.1.1.1.1.2.1.2	0.497727272727273	.	89400001	89600000	#FFDADA	1	0.625
chr1	89600001	89760000	A.2.2.2.2.1.2.2.2	0.45	.	89600001	89760000	#FFDADA	1	0.625
chr1	89760001	89920000	A.2.2.2.2.1.2.1.2.1.2	0.453409090909091	.	89760001	89920000	#FFDADA	1	0.625
chr1	89920001	90480000	A.1.2.1.2.1.1.2.1.2.2	0.803409090909091	.	89920001	90480000	#FF4848	1	0.875
chr1	90480001	90600000	A.2.2.2.1.1.1.1.1	0.5	.	90480001	90600000	#FFDADA	1	0.625
chr1	90600001	91040000	A.2.2.2.2.2.2.2	0.435227272727273	.	90600001	91040000	#FFDADA	1	0.625
chr1	91040001	91320000	A.2.1.1.1.2.1.2.2.1.1.1.2	0.684090909090909	.	91040001	91320000	#FF9191	1	0.75
chr1	91320001	91640000	A.2.1.1.1.2.1.2.2.1.1.2.1	0.682954545454545	.	91320001	91640000	#FF9191	1	0.75
chr1	91640001	91880000	A.1.2.1.2.1.1.1.2.2	0.806818181818182	.	91640001	91880000	#FF4848	1	0.875
chr1	91880001	92320000	A.1.2.1.1.1.2.2.1.1	0.859090909090909	.	91880001	92320000	#FF4848	1	0.875
chr1	92320001	92440000	A.1.2.1.2.2.1.1.2.1.1.2	0.784090909090909	.	92320001	92440000	#FF4848	1	0.875
chr1	92440001	92520000	A.1.2.1.2.2.1.1.2.1.1.1	0.785227272727273	.	92440001	92520000	#FF4848	1	0.875
chr1	92520001	92760000	A.1.2.1.2.1.1.2.2.2.1.1	0.801136363636364	.	92520001	92760000	#FF4848	1	0.875
chr1	92760001	92920000	A.1.2.1.1.1.1.1.2.2	0.871590909090909	.	92760001	92920000	#FF4848	1	0.875
chr1	92920001	93200000	A.1.2.1.2.1.1.1.2.1.1	0.809090909090909	.	92920001	93200000	#FF4848	1	0.875
chr1	93200001	93280000	A.1.2.1.1.1.1.1.1	0.873863636363636	.	93200001	93280000	#FF4848	1	0.875
chr1	93280001	93560000	A.1.1.1.2.2.2.2.2	0.95	.	93280001	93560000	#FF0000	1	1
chr1	93560001	93640000	A.1.2.1.1.1.1.2.2	0.869318181818182	.	93560001	93640000	#FF4848	1	0.875
chr1	93640001	93960000	A.1.2.1.2.1.1.1.2.1.2	0.807954545454545	.	93640001	93960000	#FF4848	1	0.875
chr1	93960001	94400000	A.1.1.2.2.1.1.2.1.2	0.9	.	93960001	94400000	#FF0000	1	1
chr1	94400001	94960000	A.1.2.1.2.2.1.2.1.2.1.2	0.777272727272727	.	94400001	94960000	#FF4848	1	0.875
chr1	94960001	95280000	A.1.2.1.2.1.2.1.2.2	0.794318181818182	.	94960001	95280000	#FF4848	1	0.875
chr1	95280001	95520000	A.1.2.1.1.1.1.2.1	0.870454545454545	.	95280001	95520000	#FF4848	1	0.875
chr1	95520001	95720000	A.2.1.1.1.1.1.2.2.2.1	0.697727272727273	.	95520001	95720000	#FF9191	1	0.75
chr1	95720001	95920000	A.2.1.1.1.2.1.2.2.1.2	0.680681818181818	.	95720001	95920000	#FF9191	1	0.75
chr1	95920001	96200000	B.1.1.1.2.2.1.1.2.1	0.386363636363636	.	95920001	96200000	#DADAFF	1	0.5
chr1	96200001	96440000	B.1.2.1.1.1.2.2.1.1.2	0.275	.	96200001	96440000	#9191FF	1	0.375
chr1	96440001	96680000	B.1.2.1.2.2.2.1.1	0.221590909090909	.	96440001	96680000	#9191FF	1	0.375
chr1	96680001	96840000	B.1.1.1.2.2.2.1.2	0.380681818181818	.	96680001	96840000	#DADAFF	1	0.5
chr1	96840001	97320000	B.1.2.1.1.1.2.1.1.1.1.1	0.284090909090909	.	96840001	97320000	#9191FF	1	0.375
chr1	97320001	97600000	B.1.2.1.2.1.1.1.2.1	0.251136363636364	.	97320001	97600000	#9191FF	1	0.375
chr1	97600001	97760000	B.1.2.1.1.1.1.1.1.1	0.309090909090909	.	97600001	97760000	#9191FF	1	0.375
chr1	97760001	97840000	B.1.2.1.1.1.1.1.2.2.2.2.2	0.296590909090909	.	97760001	97840000	#9191FF	1	0.375
chr1	97840001	98040000	B.1.2.1.2.1.2.1.2.2	0.238636363636364	.	97840001	98040000	#9191FF	1	0.375
chr1	98040001	98200000	B.1.2.1.1.1.1.2.2.2.2	0.285227272727273	.	98040001	98200000	#9191FF	1	0.375
chr1	98200001	98440000	B.1.2.1.2.1.1.2.1.2.2	0.243181818181818	.	98200001	98440000	#9191FF	1	0.375
chr1	98440001	98600000	B.1.2.1.1.1.1.2.1.1.1	0.295454545454545	.	98440001	98600000	#9191FF	1	0.375
chr1	98600001	99040000	B.1.2.1.1.1.2.1.2.2.1	0.278409090909091	.	98600001	99040000	#9191FF	1	0.375
chr1	99040001	99320000	B.1.2.1.1.1.2.2.1.1.1	0.276136363636364	.	99040001	99320000	#9191FF	1	0.375
chr1	99320001	99520000	B.1.2.1.1.1.1.1.2.2.1	0.301136363636364	.	99320001	99520000	#9191FF	1	0.375
chr1	99520001	99760000	B.1.2.1.2.1.1.2.2	0.242045454545455	.	99520001	99760000	#9191FF	1	0.375
chr1	99760001	99880000	B.1.2.1.1.1.1.1.2.2.2.1.2	0.298863636363636	.	99760001	99880000	#9191FF	1	0.375
chr1	99880001	100240000	B.1.1.1.1.2.2.2.2	0.402272727272727	.	99880001	100240000	#DADAFF	1	0.5
chr1	100240001	100440000	A.2.2.2.1.1.1.1.2.1.1	0.498863636363636	.	100240001	100440000	#FFDADA	1	0.625
chr1	100440001	100640000	A.2.1.1.1.2.2.1.1.1	0.676136363636364	.	100440001	100640000	#FF9191	1	0.75
chr1	100640001	100880000	A.2.1.1.1.2.2.2.1.2	0.670454545454545	.	100640001	100880000	#FF9191	1	0.75
chr1	100880001	101360000	B.1.2.1.2.1.1.1.1.1	0.253409090909091	.	100880001	101360000	#9191FF	1	0.375
chr1	101360001	101640000	B.1.1.1.1.1.2.1.1.1	0.428409090909091	.	101360001	101640000	#DADAFF	1	0.5
chr1	101640001	101800000	B.1.1.1.1.2.1.1.1.2.2	0.414772727272727	.	101640001	101800000	#DADAFF	1	0.5
chr1	101800001	102000000	B.1.2.1.2.1.2.1.1	0.240909090909091	.	101800001	102000000	#9191FF	1	0.375
chr1	102000001	102200000	B.1.2.1.1.1.1.1.1.2.2	0.306818181818182	.	102000001	102200000	#9191FF	1	0.375
chr1	102200001	102440000	B.1.2.1.2.1.2.2.2.1.2	0.234090909090909	.	102200001	102440000	#9191FF	1	0.375
chr1	102440001	102640000	B.1.2.1.1.1.2.1.1.2	0.280681818181818	.	102440001	102640000	#9191FF	1	0.375
chr1	102640001	102840000	B.1.2.1.2.1.2.2.2.1.1	0.235227272727273	.	102640001	102840000	#9191FF	1	0.375
chr1	102840001	102960000	B.1.2.1.1.1.1.1.2.2.2.1.1	0.3	.	102840001	102960000	#9191FF	1	0.375
chr1	102960001	103240000	B.1.2.1.1.1.1.2.2.2.1	0.286363636363636	.	102960001	103240000	#9191FF	1	0.375
chr1	103240001	103400000	B.1.2.1.1.1.1.1.2.1.2.1.2	0.303409090909091	.	103240001	103400000	#9191FF	1	0.375
chr1	103400001	103600000	A.2.2.2.2.1.2.1.2.1.1	0.454545454545455	.	103400001	103600000	#FFDADA	1	0.625
chr1	103600001	103800000	A.2.2.2.1.1.2.1.2.1.2	0.486363636363636	.	103600001	103800000	#FFDADA	1	0.625
chr1	103880001	103920000	A.2.2.2.1.1.2.1.2.1.2	0.486363636363636	.	103880001	103920000	#FFDADA	1	0.625
chr1	104000001	104080000	A.2.2.2.1.1.2.1.2.1.2	0.486363636363636	.	104000001	104080000	#FFDADA	1	0.625
chr1	104080001	104200000	B.1.2.1.1.1.2.2.2.1.1	0.272727272727273	.	104080001	104200000	#9191FF	1	0.375
chr1	104280001	104640000	B.1.2.1.1.1.2.2.2.1.1	0.272727272727273	.	104280001	104640000	#9191FF	1	0.375
chr1	104640001	105120000	A.2.2.2.2.1.1.1.1	0.463636363636364	.	104640001	105120000	#FFDADA	1	0.625
chr1	105120001	105200000	B.1.1.1.1.2.1.1.2.1	0.413636363636364	.	105120001	105200000	#DADAFF	1	0.5
chr1	105200001	105400000	B.1.2.1.1.1.1.1.2.2.2.2.1	0.297727272727273	.	105200001	105400000	#9191FF	1	0.375
chr1	105400001	105920000	B.1.2.1.2.2.2.2.1.2	0.218181818181818	.	105400001	105920000	#9191FF	1	0.375
chr1	105920001	106280000	B.1.2.1.1.1.2.2.2.1.2	0.271590909090909	.	105920001	106280000	#9191FF	1	0.375
chr1	106280001	106400000	B.1.2.1.1.1.1.1.2.1.1	0.305681818181818	.	106280001	106400000	#9191FF	1	0.375
chr1	106400001	106600000	B.1.2.1.1.1.1.1.2.1.2.1.1	0.304545454545455	.	106400001	106600000	#9191FF	1	0.375
chr1	106600001	106800000	B.2.1.1.1.1.2.1.2	0.164772727272727	.	106600001	106800000	#4848FF	1	0.25
chr1	106800001	107000000	B.2.1.1.1.1.2.1.1	0.165909090909091	.	106800001	107000000	#4848FF	1	0.25
chr1	107000001	107200000	B.1.2.1.2.1.2.2.1.2	0.236363636363636	.	107000001	107200000	#9191FF	1	0.375
chr1	107200001	107360000	B.1.2.1.2.1.2.2.1.1	0.2375	.	107200001	107360000	#9191FF	1	0.375
chr1	107360001	107720000	B.1.2.1.2.2.2.2.2.2	0.2125	.	107360001	107720000	#9191FF	1	0.375
chr1	107720001	108000000	B.1.2.1.1.1.2.2.1.2	0.273863636363636	.	107720001	108000000	#9191FF	1	0.375
chr1	108000001	108080000	B.1.1.1.1.2.2.1.2.2	0.404545454545455	.	108000001	108080000	#DADAFF	1	0.5
chr1	108080001	108360000	B.1.1.1.1.2.2.2.1	0.403409090909091	.	108080001	108360000	#DADAFF	1	0.5
chr1	108360001	108560000	B.2.1.1.1.1.2.2	0.163636363636364	.	108360001	108560000	#4848FF	1	0.25
chr1	108560001	108680000	B.1.2.1.1.1.1.1.2.1.2.2	0.302272727272727	.	108560001	108680000	#9191FF	1	0.375
chr1	108680001	108800000	B.1.1.1.1.2.2.1.2.1	0.405681818181818	.	108680001	108800000	#DADAFF	1	0.5
chr1	108840001	108920000	B.1.1.1.1.2.2.1.2.1	0.405681818181818	.	108840001	108920000	#DADAFF	1	0.5
chr1	109000001	109280000	A.2.2.2.1.1.2.1.2.2.2	0.484090909090909	.	109000001	109280000	#FFDADA	1	0.625
chr1	109280001	109440000	A.1.2.1.2.2.1.1.2.2	0.781818181818182	.	109280001	109440000	#FF4848	1	0.875
chr1	109440001	109640000	A.1.2.1.1.1.1.1.2.1	0.872727272727273	.	109440001	109640000	#FF4848	1	0.875
chr1	109640001	109760000	A.1.2.1.2.1.1.2.2.1	0.802272727272727	.	109640001	109760000	#FF4848	1	0.875
chr1	109760001	110280000	A.1.1.1.2.2.2.2.1	0.951136363636364	.	109760001	110280000	#FF0000	1	1
chr1	110280001	110560000	A.1.2.1.1.1.2.1.1.1.1.2	0.865909090909091	.	110280001	110560000	#FF4848	1	0.875
chr1	110560001	111000000	A.1.2.1.2.1.1.2.1.1	0.805681818181818	.	110560001	111000000	#FF4848	1	0.875
chr1	111000001	111360000	A.2.2.2.2.2.1.2.1.1	0.443181818181818	.	111000001	111360000	#FFDADA	1	0.625
chr1	111360001	111520000	B.1.1.1.1.2.2.1.1.1	0.407954545454545	.	111360001	111520000	#DADAFF	1	0.5
chr1	111520001	112000000	A.2.2.2.2.2.1.2.1.2.1.1	0.442045454545455	.	111520001	112000000	#FFDADA	1	0.625
chr1	112000001	112280000	A.2.1.1.1.2.1.2.2.2.1	0.679545454545455	.	112000001	112280000	#FF9191	1	0.75
chr1	112280001	112760000	B.1.1.1.1.1.2.2.1.2	0.421590909090909	.	112280001	112760000	#DADAFF	1	0.5
chr1	112760001	112880000	A.2.2.2.2.1.2.2.1	0.451136363636364	.	112760001	112880000	#FFDADA	1	0.625
chr1	112880001	113240000	A.2.1.1.1.2.1.2.2.2.2.2	0.677272727272727	.	112880001	113240000	#FF9191	1	0.75
chr1	113240001	113600000	A.1.2.1.2.2.1.2.1.1.1	0.780681818181818	.	113240001	113600000	#FF4848	1	0.875
chr1	113600001	113960000	A.2.2.2.2.2.1.1.1	0.448863636363636	.	113600001	113960000	#FFDADA	1	0.625
chr1	113960001	114120000	B.1.1.1.1.1.2.2.1.1	0.422727272727273	.	113960001	114120000	#DADAFF	1	0.5
chr1	114120001	114280000	A.2.2.2.1.1.2.2.1	0.482954545454545	.	114120001	114280000	#FFDADA	1	0.625
chr1	114280001	114560000	A.2.1.1.1.2.2.2.2.1.2.2.2	0.665909090909091	.	114280001	114560000	#FF9191	1	0.75
chr1	114560001	114960000	A.2.2.2.1.1.1.2.2.1	0.494318181818182	.	114560001	114960000	#FFDADA	1	0.625
chr1	114960001	115280000	A.1.2.1.2.2.1.2.2.1.2	0.773863636363636	.	114960001	115280000	#FF4848	1	0.875
chr1	115280001	115480000	B.1.1.1.1.2.1.2.2.1	0.410227272727273	.	115280001	115480000	#DADAFF	1	0.5
chr1	115480001	115880000	B.1.1.1.1.2.1.2.2.2	0.409090909090909	.	115480001	115880000	#DADAFF	1	0.5
chr1	115880001	116000000	A.2.2.2.1.1.2.2.2	0.481818181818182	.	115880001	116000000	#FFDADA	1	0.625
chr1	116000001	116160000	B.1.1.1.1.2.1.1.1.1	0.417045454545455	.	116000001	116160000	#DADAFF	1	0.5
chr1	116160001	116320000	A.2.1.1.1.1.1.2.1.2	0.7	.	116160001	116320000	#FF9191	1	0.75
chr1	116320001	116680000	A.2.1.1.1.2.2.2.2.2	0.664772727272727	.	116320001	116680000	#FF9191	1	0.75
chr1	116680001	116800000	A.2.1.1.1.1.2.1	0.695454545454545	.	116680001	116800000	#FF9191	1	0.75
chr1	116800001	117080000	A.1.2.1.2.1.2.1.1.2	0.796590909090909	.	116800001	117080000	#FF4848	1	0.875
chr1	117080001	117600000	A.1.2.1.2.2.1.2.1.1.2	0.779545454545455	.	117080001	117600000	#FF4848	1	0.875
chr1	117600001	117840000	A.1.2.1.1.1.2.2.1.2	0.857954545454545	.	117600001	117840000	#FF4848	1	0.875
chr1	117840001	118040000	A.1.2.1.2.2.1.1.2.1.2	0.782954545454545	.	117840001	118040000	#FF4848	1	0.875
chr1	118040001	118280000	A.2.1.1.1.2.1.2.2.1.1.2.2	0.681818181818182	.	118040001	118280000	#FF9191	1	0.75
chr1	118280001	118520000	A.2.1.1.1.2.1.2.2.2.2.1	0.678409090909091	.	118280001	118520000	#FF9191	1	0.75
chr1	118520001	119000000	B.1.2.1.1.2.1.2.1	0.264772727272727	.	118520001	119000000	#9191FF	1	0.375
chr1	119000001	119280000	B.1.2.1.1.1.2.2.2.2	0.270454545454545	.	119000001	119280000	#9191FF	1	0.375
chr1	119280001	119360000	B.1.1.1.2.2.2.2.1	0.379545454545455	.	119280001	119360000	#DADAFF	1	0.5
chr1	119360001	119680000	B.1.1.1.2.2.1.1.2.2	0.385227272727273	.	119360001	119680000	#DADAFF	1	0.5
chr1	119680001	120120000	A.2.2.2.1.1.1.2.2.2.1	0.493181818181818	.	119680001	120120000	#FFDADA	1	0.625
chr1	120120001	120560000	A.1.2.1.2.1.1.2.2.2.2	0.798863636363636	.	120120001	120560000	#FF4848	1	0.875
chr1	120560001	120720000	A.2.1.1.1.1.2.2.2	0.693181818181818	.	120560001	120720000	#FF9191	1	0.75
chr1	120760001	120920000	A.2.2.1.1.2.1.2	0.526136363636364	.	120760001	120920000	#FFDADA	1	0.625
chr1	121080001	121120000	A.2.2.1.1.2.1.2	0.526136363636364	.	121080001	121120000	#FFDADA	1	0.625
chr1	121120001	121360000	A.2.2.2.1.1.1.2.2.2.2	0.492045454545455	.	121120001	121360000	#FFDADA	1	0.625
chr1	121360001	121520000	A.2.2.2.2.1.2.1.1	0.455681818181818	.	121360001	121520000	#FFDADA	1	0.625
chr1	142560001	142680000	B.1.1.1.1.2.1.1.1.2.1	0.415909090909091	.	142560001	142680000	#DADAFF	1	0.5
chr1	143120001	143280000	B.1.2.2.1.1.2.2.1.2	0.197727272727273	.	143120001	143280000	#9191FF	1	0.375
chr1	143720001	143800000	A.2.1.2.2.2.2.2.2	0.554545454545455	.	143720001	143800000	#FF9191	1	0.75
chr1	143920001	144080000	A.2.1.2.2.2.2.2.1	0.555681818181818	.	143920001	144080000	#FF9191	1	0.75
chr1	144520001	144560000	A.2.1.1.1.1.2.2.1	0.694318181818182	.	144520001	144560000	#FF9191	1	0.75
chr1	144600001	144720000	A.2.1.1.1.1.2.2.1	0.694318181818182	.	144600001	144720000	#FF9191	1	0.75
chr1	144800001	145120000	A.1.2.2.1.1.1	0.760227272727273	.	144800001	145120000	#FF4848	1	0.875
chr1	145120001	145280000	A.2.1.2.1.2.1.1.2	0.614772727272727	.	145120001	145280000	#FF9191	1	0.75
chr1	145280001	145320000	A.1.1.2.2.2.2.1.1	0.878409090909091	.	145280001	145320000	#FF0000	1	1
chr1	145360001	145600000	A.1.1.2.2.2.2.1.1	0.878409090909091	.	145360001	145600000	#FF0000	1	1
chr1	145600001	145840000	A.2.1.2.1.2.2.2.1.2.2	0.606818181818182	.	145600001	145840000	#FF9191	1	0.75
chr1	146360001	146400000	A.2.2.1.1.1.1.2.2	0.548863636363636	.	146360001	146400000	#FFDADA	1	0.625
chr1	146440001	146680000	A.2.2.1.1.1.1.2.2	0.548863636363636	.	146440001	146680000	#FFDADA	1	0.625
chr1	146680001	146760000	A.2.2.1.1.2.2.2.2	0.522727272727273	.	146680001	146760000	#FFDADA	1	0.625
chr1	146760001	146960000	A.2.2.2.2.2.2.1.1	0.4375	.	146760001	146960000	#FFDADA	1	0.625
chr1	146960001	147440000	A.2.1.2.2.1.1.2.2.1	0.590909090909091	.	146960001	147440000	#FF9191	1	0.75
chr1	147720001	147800000	A.2.1.2.2.1.1.2.2.1	0.590909090909091	.	147720001	147800000	#FF9191	1	0.75
chr1	147800001	147840000	A.2.2.1.1.2.2.2.1	0.523863636363636	.	147800001	147840000	#FFDADA	1	0.625
chr1	147880001	147960000	A.2.2.1.1.2.2.2.1	0.523863636363636	.	147880001	147960000	#FFDADA	1	0.625
chr1	148160001	148200000	A.2.2.1.1.2.2.2.1	0.523863636363636	.	148160001	148200000	#FFDADA	1	0.625
chr1	148200001	148280000	A.2.2.1.1.2.2.1	0.525	.	148200001	148280000	#FFDADA	1	0.625
chr1	148320001	148360000	A.2.2.1.1.2.2.1	0.525	.	148320001	148360000	#FFDADA	1	0.625
chr1	148520001	148560000	A.2.2.1.1.2.2.1	0.525	.	148520001	148560000	#FFDADA	1	0.625
chr1	148840001	148960000	B.1.1.2.2.1.2.2.1	0.330681818181818	.	148840001	148960000	#DADAFF	1	0.5
chr1	149000001	149200000	B.1.1.2.2.1.2.2.1	0.330681818181818	.	149000001	149200000	#DADAFF	1	0.5
chr1	149200001	149440000	A.2.2.1.1.2.1.1.1	0.528409090909091	.	149200001	149440000	#FFDADA	1	0.625
chr1	149560001	149600000	A.2.2.1.1.2.1.1.2	0.527272727272727	.	149560001	149600000	#FFDADA	1	0.625
chr1	149640001	149720000	A.2.2.1.1.2.1.1.2	0.527272727272727	.	149640001	149720000	#FFDADA	1	0.625
chr1	149720001	150120000	A.1.2.2.2.1.2.1.2.1	0.723863636363636	.	149720001	150120000	#FF4848	1	0.875
chr1	150120001	150200000	A.1.2.2.2.1.1.2.1.1.1	0.730681818181818	.	150120001	150200000	#FF4848	1	0.875
chr1	150200001	150480000	A.1.1.2.2.2.2.2.1	0.876136363636364	.	150200001	150480000	#FF0000	1	1
chr1	150480001	150640000	A.1.2.2.2.1.1.1.1.2.2.2	0.732954545454545	.	150480001	150640000	#FF4848	1	0.875
chr1	150640001	150960000	A.1.2.2.1.1.2.1.2.2.2	0.755681818181818	.	150640001	150960000	#FF4848	1	0.875
chr1	150960001	151160000	A.1.2.2.2.1.1.1.1.2.1	0.735227272727273	.	150960001	151160000	#FF4848	1	0.875
chr1	151160001	151440000	A.1.2.2.1.1.2.2.2.1	0.752272727272727	.	151160001	151440000	#FF4848	1	0.875
chr1	151440001	152000000	A.1.2.2.1.2.2.1.1	0.744318181818182	.	151440001	152000000	#FF4848	1	0.875
chr1	152000001	152400000	B.1.1.2.2.1.2.1.2.1	0.332954545454545	.	152000001	152400000	#DADAFF	1	0.5
chr1	152400001	152520000	B.1.1.2.2.1.2.1.1	0.334090909090909	.	152400001	152520000	#DADAFF	1	0.5
chr1	152520001	152640000	B.1.1.2.2.1.2.2.2.2.1.2	0.327272727272727	.	152520001	152640000	#DADAFF	1	0.5
chr1	152640001	152960000	B.1.2.2.1.2.1.2.1	0.194318181818182	.	152640001	152960000	#9191FF	1	0.375
chr1	152960001	153120000	B.1.1.2.1.2.1.2.2.1.1	0.354545454545455	.	152960001	153120000	#DADAFF	1	0.5
chr1	153120001	153520000	B.1.1.1.1.1.1.1.1	0.434090909090909	.	153120001	153520000	#DADAFF	1	0.5
chr1	153520001	153720000	A.2.1.2.1.2.2.2.1.2.1	0.607954545454545	.	153520001	153720000	#FF9191	1	0.75
chr1	153720001	154160000	A.1.2.2.2.1.1.1.2	0.731818181818182	.	153720001	154160000	#FF4848	1	0.875
chr1	154160001	154240000	A.2.1.2.2.2.2.1	0.556818181818182	.	154160001	154240000	#FF9191	1	0.75
chr1	154240001	154560000	A.1.2.2.1.1.2.1.2.2.1	0.756818181818182	.	154240001	154560000	#FF4848	1	0.875
chr1	154560001	154720000	A.1.2.2.1.1.2.1.2.1	0.757954545454545	.	154560001	154720000	#FF4848	1	0.875
chr1	154720001	154920000	A.1.2.2.2.1.1.1.1.2.2.1	0.734090909090909	.	154720001	154920000	#FF4848	1	0.875
chr1	154920001	155160000	A.1.2.2.1.1.2.2.1.1	0.754545454545455	.	154920001	155160000	#FF4848	1	0.875
chr1	155160001	155240000	A.2.1.2.1.2.1.2	0.613636363636364	.	155160001	155240000	#FF9191	1	0.75
chr1	155240001	155480000	A.1.2.2.1.1.2.2.2.2	0.751136363636364	.	155240001	155480000	#FF4848	1	0.875
chr1	155480001	155680000	A.1.2.2.2.1.1.2.1.1.2	0.729545454545454	.	155480001	155680000	#FF4848	1	0.875
chr1	155680001	155760000	A.2.1.2.1.2.1.1.1	0.615909090909091	.	155680001	155760000	#FF9191	1	0.75
chr1	155760001	155880000	A.1.2.2.2.1.1.2.2.2	0.726136363636364	.	155760001	155880000	#FF4848	1	0.875
chr1	155880001	156040000	A.1.2.2.2.1.1.2.1.2	0.728409090909091	.	155880001	156040000	#FF4848	1	0.875
chr1	156040001	156400000	A.1.1.2.2.2.2.2.2	0.875	.	156040001	156400000	#FF0000	1	1
chr1	156400001	156680000	A.1.2.2.1.1.2.2.1.2	0.753409090909091	.	156400001	156680000	#FF4848	1	0.875
chr1	156680001	156880000	A.2.1.2.1.2.2.1.1	0.6125	.	156680001	156880000	#FF9191	1	0.75
chr1	156880001	157120000	A.2.1.2.2.1.1.2.1.2.1	0.593181818181818	.	156880001	157120000	#FF9191	1	0.75
chr1	157120001	157520000	B.1.2.2.1.2.2.2.1.1	0.190909090909091	.	157120001	157520000	#9191FF	1	0.375
chr1	157520001	157760000	B.2.1.2.1.1.1.2.1.2	0.135227272727273	.	157520001	157760000	#4848FF	1	0.25
chr1	157760001	157920000	B.2.1.2.1.1.1.1.1.2	0.139772727272727	.	157760001	157920000	#4848FF	1	0.25
chr1	157920001	158120000	B.1.1.2.2.1.1.2.2.2.2.2	0.335227272727273	.	157920001	158120000	#DADAFF	1	0.5
chr1	158120001	158360000	B.2.1.2.2.1.2.2.2.1	0.103409090909091	.	158120001	158360000	#4848FF	1	0.25
chr1	158360001	158520000	B.2.2.1.2.1.1.2.2.2.1	0.0568181818181818	.	158360001	158520000	#0000FF	1	0.125
chr1	158520001	158760000	B.2.2.1.2.1.1.2.1	0.0613636363636364	.	158520001	158760000	#0000FF	1	0.125
chr1	158760001	158920000	B.2.2.1.2.1.1.2.2.2.2.2	0.0545454545454545	.	158760001	158920000	#0000FF	1	0.125
chr1	158920001	159200000	B.1.1.2.2.1.1.2.2.1.2	0.338636363636364	.	158920001	159200000	#DADAFF	1	0.5
chr1	159200001	159640000	B.2.1.2.2.1.1.2.2.2	0.107954545454545	.	159200001	159640000	#4848FF	1	0.25
chr1	159640001	159720000	B.2.1.2.1.1.2.2.2	0.123863636363636	.	159640001	159720000	#4848FF	1	0.25
chr1	159720001	159800000	B.1.2.2.1.1.1.2.2.1.2	0.204545454545455	.	159720001	159800000	#9191FF	1	0.375
chr1	159800001	160040000	B.1.1.2.1.1.1.1.2.1.1.2	0.372727272727273	.	159800001	160040000	#DADAFF	1	0.5
chr1	160040001	160360000	A.1.2.2.1.2.2.2.1.1	0.742045454545455	.	160040001	160360000	#FF4848	1	0.875
chr1	160360001	160680000	A.1.2.2.2.2.2.2.2	0.703409090909091	.	160360001	160680000	#FF4848	1	0.875
chr1	160680001	160880000	A.1.2.2.2.1.2.2.1.1	0.721590909090909	.	160680001	160880000	#FF4848	1	0.875
chr1	160880001	161160000	A.1.2.2.2.1.2.2.1.2	0.720454545454545	.	160880001	161160000	#FF4848	1	0.875
chr1	161160001	161440000	A.1.1.2.2.2.2.1.2	0.877272727272727	.	161160001	161440000	#FF0000	1	1
chr1	161440001	161720000	A.1.2.2.1.2.2.2.2	0.738636363636364	.	161440001	161720000	#FF4848	1	0.875
chr1	161720001	161960000	A.2.1.2.2.2.1.2.1.1.1.1	0.564772727272727	.	161720001	161960000	#FF9191	1	0.75
chr1	161960001	162360000	A.2.1.2.1.2.2.1.2.2	0.610227272727273	.	161960001	162360000	#FF9191	1	0.75
chr1	162360001	162520000	A.2.2.1.2.2.2.1.1	0.505681818181818	.	162360001	162520000	#FFDADA	1	0.625
chr1	162520001	162800000	A.2.2.1.1.1.2.2.1.2.1.1	0.536363636363636	.	162520001	162800000	#FFDADA	1	0.625
chr1	162800001	163040000	B.2.1.2.2.1.1.2.1.1	0.111363636363636	.	162800001	163040000	#4848FF	1	0.25
chr1	163040001	163320000	B.2.1.2.2.1.1.2.1.2	0.110227272727273	.	163040001	163320000	#4848FF	1	0.25
chr1	163320001	163680000	B.2.2.1.2.1.1.2.2.1.2.1	0.0590909090909091	.	163320001	163680000	#0000FF	1	0.125
chr1	163680001	163800000	B.2.2.2.1.1.2.1	0.0329545454545455	.	163680001	163800000	#0000FF	1	0.125
chr1	163800001	164000000	B.2.2.2.2.1.1.1.1	0.0147727272727273	.	163800001	164000000	#0000FF	1	0.125
chr1	164000001	164120000	B.2.2.1.2.2.1.1.1	0.0488636363636364	.	164000001	164120000	#0000FF	1	0.125
chr1	164120001	164320000	B.2.2.1.2.2.1.2.2.2	0.0420454545454545	.	164120001	164320000	#0000FF	1	0.125
chr1	164320001	164560000	B.2.2.1.2.2.1.2.2.1.1	0.0443181818181818	.	164320001	164560000	#0000FF	1	0.125
chr1	164560001	164760000	B.2.1.2.2.1.2.2.1	0.104545454545455	.	164560001	164760000	#4848FF	1	0.25
chr1	164760001	165080000	B.2.2.1.2.1.2.1.2	0.0522727272727273	.	164760001	165080000	#0000FF	1	0.125
chr1	165080001	165360000	B.2.1.2.1.1.1.2.1.1.1	0.1375	.	165080001	165360000	#4848FF	1	0.25
chr1	165360001	165560000	A.2.2.1.1.1.2.2.2.2.2.1	0.530681818181818	.	165360001	165560000	#FFDADA	1	0.625
chr1	165560001	165880000	A.2.2.1.1.1.2.2.1.1.2	0.5375	.	165560001	165880000	#FFDADA	1	0.625
chr1	165880001	166040000	B.2.1.2.2.1.2.1.2	0.105681818181818	.	165880001	166040000	#4848FF	1	0.25
chr1	166040001	166320000	B.2.1.2.1.1.1.1.1.1.1	0.142045454545455	.	166040001	166320000	#4848FF	1	0.25
chr1	166320001	166480000	B.2.1.2.2.1.2.2.2.2	0.102272727272727	.	166320001	166480000	#4848FF	1	0.25
chr1	166480001	166760000	B.2.2.2.1.1.1.1.1	0.0363636363636364	.	166480001	166760000	#0000FF	1	0.125
chr1	166760001	167040000	B.2.1.2.1.1.1.2.2.1.1	0.134090909090909	.	166760001	167040000	#4848FF	1	0.25
chr1	167040001	167200000	B.1.1.2.2.1.1.2.1.2	0.340909090909091	.	167040001	167200000	#DADAFF	1	0.5
chr1	167200001	167520000	A.2.2.1.1.1.2.2.1.2.1.2	0.535227272727273	.	167200001	167520000	#FFDADA	1	0.625
chr1	167520001	167680000	A.2.2.1.2.2.2.2.2	0.501136363636364	.	167520001	167680000	#FFDADA	1	0.625
chr1	167680001	168120000	A.1.2.2.2.2.1.2.1	0.710227272727273	.	167680001	168120000	#FF4848	1	0.875
chr1	168120001	168320000	A.2.2.1.1.1.2.2.2.2.1	0.531818181818182	.	168120001	168320000	#FFDADA	1	0.625
chr1	168320001	168520000	B.1.2.2.1.1.2.2.2	0.196590909090909	.	168320001	168520000	#9191FF	1	0.375
chr1	168520001	168960000	B.1.2.2.1.2.2.2.2	0.188636363636364	.	168520001	168960000	#9191FF	1	0.375
chr1	168960001	169120000	B.2.1.2.2.2.1.2.1	0.1	.	168960001	169120000	#4848FF	1	0.25
chr1	169120001	169320000	B.2.1.2.2.1.2.1.1	0.106818181818182	.	169120001	169320000	#4848FF	1	0.25
chr1	169320001	169840000	B.1.2.2.1.2.1.1	0.195454545454545	.	169320001	169840000	#9191FF	1	0.375
chr1	169840001	170240000	B.1.1.2.1.2.1.1.2.1	0.360227272727273	.	169840001	170240000	#DADAFF	1	0.5
chr1	170240001	170440000	B.1.1.2.2.1.1.2.2.2.2.1	0.336363636363636	.	170240001	170440000	#DADAFF	1	0.5
chr1	170440001	170920000	B.1.1.2.2.1.1.2.2.1.1	0.339772727272727	.	170440001	170920000	#DADAFF	1	0.5
chr1	170920001	171440000	B.1.1.2.2.1.2.1.2.2	0.331818181818182	.	170920001	171440000	#DADAFF	1	0.5
chr1	171440001	171800000	A.2.1.2.1.1.1.2.1.1	0.632954545454545	.	171440001	171800000	#FF9191	1	0.75
chr1	171800001	171960000	A.2.2.1.1.1.2.1.2.1.2	0.543181818181818	.	171800001	171960000	#FFDADA	1	0.625
chr1	171960001	172120000	A.2.2.1.2.2.1.1.1.2	0.511363636363636	.	171960001	172120000	#FFDADA	1	0.625
chr1	172120001	172240000	B.1.1.2.1.2.1.2.1.2	0.355681818181818	.	172120001	172240000	#DADAFF	1	0.5
chr1	172240001	172320000	B.1.1.2.1.1.1.1.1.1	0.377272727272727	.	172240001	172320000	#DADAFF	1	0.5
chr1	172320001	172680000	A.2.1.2.1.2.2.2.1.1	0.609090909090909	.	172320001	172680000	#FF9191	1	0.75
chr1	172680001	172800000	B.1.1.2.1.2.1.1.1	0.361363636363636	.	172680001	172800000	#DADAFF	1	0.5
chr1	172800001	173040000	A.2.2.1.1.1.2.1.1.2.2	0.545454545454545	.	172800001	173040000	#FFDADA	1	0.625
chr1	173040001	173360000	A.2.2.1.1.1.1.2.1.1	0.551136363636364	.	173040001	173360000	#FFDADA	1	0.625
chr1	173360001	173840000	A.1.2.2.2.2.1.2.2	0.709090909090909	.	173360001	173840000	#FF4848	1	0.875
chr1	173840001	174240000	A.1.2.2.1.2.2.2.1.2.1	0.740909090909091	.	173840001	174240000	#FF4848	1	0.875
chr1	174240001	174560000	A.2.1.2.1.1.1.2.1.2.1.1	0.631818181818182	.	174240001	174560000	#FF9191	1	0.75
chr1	174560001	174720000	A.2.2.1.1.1.2.1.2.1.1	0.544318181818182	.	174560001	174720000	#FFDADA	1	0.625
chr1	174720001	175000000	A.2.1.2.2.1.2.1.1.2.2	0.584090909090909	.	174720001	175000000	#FF9191	1	0.75
chr1	175000001	175360000	B.1.2.2.1.1.2.1.1	0.202272727272727	.	175000001	175360000	#9191FF	1	0.375
chr1	175360001	175640000	B.2.1.2.1.1.1.1.1.1.2	0.140909090909091	.	175360001	175640000	#4848FF	1	0.25
chr1	175640001	175840000	B.2.1.2.1.1.1.2.2.2	0.131818181818182	.	175640001	175840000	#4848FF	1	0.25
chr1	175840001	175920000	B.2.1.2.1.2.2.2.1.1	0.119318181818182	.	175840001	175920000	#4848FF	1	0.25
chr1	175920001	176200000	B.1.2.2.1.1.1.1.1.1	0.211363636363636	.	175920001	176200000	#9191FF	1	0.375
chr1	176200001	176560000	B.2.1.2.2.1.1.1.1.1	0.114772727272727	.	176200001	176560000	#4848FF	1	0.25
chr1	176560001	176880000	B.2.1.2.2.1.1.1.1.2	0.113636363636364	.	176560001	176880000	#4848FF	1	0.25
chr1	176880001	177080000	B.2.2.1.2.1.1.2.2.2.2.1	0.0556818181818182	.	176880001	177080000	#0000FF	1	0.125
chr1	177080001	177400000	B.2.2.1.2.1.2.1.1	0.0534090909090909	.	177080001	177400000	#0000FF	1	0.125
chr1	177400001	177720000	B.2.1.2.2.1.1.2.2.1	0.109090909090909	.	177400001	177720000	#4848FF	1	0.25
chr1	177720001	178000000	B.2.1.2.1.1.1.2.2.1.2	0.132954545454545	.	177720001	178000000	#4848FF	1	0.25
chr1	178000001	178280000	A.2.2.1.1.1.2.2.1.1.1	0.538636363636364	.	178000001	178280000	#FFDADA	1	0.625
chr1	178280001	178520000	A.2.2.1.1.1.2.2.2.2.2.2	0.529545454545455	.	178280001	178520000	#FFDADA	1	0.625
chr1	178520001	179040000	A.2.1.2.1.2.2.1.2.1	0.611363636363636	.	178520001	179040000	#FF9191	1	0.75
chr1	179040001	179120000	A.2.2.1.2.1.1.2.1.1.2	0.518181818181818	.	179040001	179120000	#FFDADA	1	0.625
chr1	179120001	179400000	A.2.1.2.2.2.1.2.1.1.1.2	0.563636363636364	.	179120001	179400000	#FF9191	1	0.75
chr1	179400001	179600000	B.1.1.2.1.2.1.2.1.1.2	0.356818181818182	.	179400001	179600000	#DADAFF	1	0.5
chr1	179600001	179840000	A.2.2.1.1.1.2.1.2.2.2.2	0.539772727272727	.	179600001	179840000	#FFDADA	1	0.625
chr1	179840001	180120000	A.1.2.2.2.2.2.1.1.1	0.707954545454546	.	179840001	180120000	#FF4848	1	0.875
chr1	180120001	180480000	A.2.1.2.2.1.1.2.2.2	0.589772727272727	.	180120001	180480000	#FF9191	1	0.75
chr1	180480001	180640000	B.1.2.2.1.1.1.2.2.1.1	0.205681818181818	.	180480001	180640000	#9191FF	1	0.375
chr1	180640001	181160000	A.2.2.1.1.1.1.2.1.2	0.55	.	180640001	181160000	#FFDADA	1	0.625
chr1	181160001	181400000	B.2.1.2.1.1.1.1.2	0.138636363636364	.	181160001	181400000	#4848FF	1	0.25
chr1	181400001	181600000	B.1.2.2.1.2.2.2.1.2	0.189772727272727	.	181400001	181600000	#9191FF	1	0.375
chr1	181600001	181760000	B.2.1.2.2.1.1.1.2	0.1125	.	181600001	181760000	#4848FF	1	0.25
chr1	181760001	181920000	B.1.2.2.2.2.2.2.2.1.1	0.173863636363636	.	181760001	181920000	#9191FF	1	0.375
chr1	181920001	182120000	B.1.2.2.1.2.1.2.2	0.193181818181818	.	181920001	182120000	#9191FF	1	0.375
chr1	182120001	182360000	A.2.2.1.1.1.2.2.2.1	0.532954545454545	.	182120001	182360000	#FFDADA	1	0.625
chr1	182360001	182480000	B.1.2.2.1.1.1.2.2.2	0.203409090909091	.	182360001	182480000	#9191FF	1	0.375
chr1	182480001	182840000	A.2.2.2.2.2.2.1.2	0.436363636363636	.	182480001	182840000	#FFDADA	1	0.625
chr1	182840001	183080000	A.2.1.2.1.1.1.1.1.1.2.2	0.640909090909091	.	182840001	183080000	#FF9191	1	0.75
chr1	183080001	183240000	A.2.1.2.1.1.2.1.1.1.2	0.626136363636364	.	183080001	183240000	#FF9191	1	0.75
chr1	183240001	183400000	A.2.1.2.2.1.1.1.2.1	0.602272727272727	.	183240001	183400000	#FF9191	1	0.75
chr1	183400001	183560000	A.2.1.2.2.2.1.2.2	0.557954545454545	.	183400001	183560000	#FF9191	1	0.75
chr1	183560001	183920000	A.2.1.2.2.1.1.1.1.2	0.603409090909091	.	183560001	183920000	#FF9191	1	0.75
chr1	183920001	184200000	A.1.2.2.1.2.1.1.2.1	0.748863636363636	.	183920001	184200000	#FF4848	1	0.875
chr1	184200001	184360000	A.2.1.2.1.1.1.1.1.2.1.2	0.638636363636364	.	184200001	184360000	#FF9191	1	0.75
chr1	184360001	184720000	A.1.2.2.1.2.1.1.1	0.75	.	184360001	184720000	#FF4848	1	0.875
chr1	184720001	185240000	A.1.1.1.2.2.1	0.954545454545455	.	184720001	185240000	#FF0000	1	1
chr1	185240001	185520000	A.1.2.2.1.2.1.1.2.2.2	0.746590909090909	.	185240001	185520000	#FF4848	1	0.875
chr1	185520001	185680000	A.2.1.2.1.1.1.1.1.1.1	0.643181818181818	.	185520001	185680000	#FF9191	1	0.75
chr1	185680001	186360000	A.1.2.2.1.2.2.1.2	0.743181818181818	.	185680001	186360000	#FF4848	1	0.875
chr1	186360001	186600000	B.1.2.2.2.2.1.1.2.2	0.180681818181818	.	186360001	186600000	#9191FF	1	0.375
chr1	186600001	186920000	B.1.1.2.2.1.1.2.2.2.1	0.3375	.	186600001	186920000	#DADAFF	1	0.5
chr1	186920001	187240000	B.1.2.2.1.1.2.2.1.1	0.198863636363636	.	186920001	187240000	#9191FF	1	0.375
chr1	187240001	187400000	B.2.1.2.1.1.2.2.1.1	0.126136363636364	.	187240001	187400000	#4848FF	1	0.25
chr1	187400001	187560000	B.1.2.2.2.2.1.1.2.1	0.181818181818182	.	187400001	187560000	#9191FF	1	0.375
chr1	187560001	187800000	B.2.1.2.1.1.2.1.1.1	0.130681818181818	.	187560001	187800000	#4848FF	1	0.25
chr1	187800001	188080000	B.2.1.2.1.1.1.2.1.1.2	0.136363636363636	.	187800001	188080000	#4848FF	1	0.25
chr1	188080001	188200000	B.2.1.2.2.2.2.2.1.2	0.0920454545454545	.	188080001	188200000	#4848FF	1	0.25
chr1	188200001	188400000	B.2.1.2.1.1.2.2.1.2	0.125	.	188200001	188400000	#4848FF	1	0.25
chr1	188400001	188560000	B.2.1.2.2.2.1.2.2	0.0988636363636364	.	188400001	188560000	#4848FF	1	0.25
chr1	188560001	188920000	B.2.2.1.2.1.1.2.2.1.1	0.0602272727272727	.	188560001	188920000	#0000FF	1	0.125
chr1	188920001	189160000	B.2.2.1.2.2.1.2.1.1	0.0465909090909091	.	188920001	189160000	#0000FF	1	0.125
chr1	189160001	189400000	B.2.2.1.1.1.2.2.1.1	0.0806818181818182	.	189160001	189400000	#0000FF	1	0.125
chr1	189400001	189720000	B.2.2.1.2.2.1.2.1.2	0.0454545454545455	.	189400001	189720000	#0000FF	1	0.125
chr1	189720001	190120000	B.2.2.2.2.1.1.1.2	0.0136363636363636	.	189720001	190120000	#0000FF	1	0.125
chr1	190120001	190440000	B.2.2.2.1.1.2.2.2.2	0.0295454545454545	.	190120001	190440000	#0000FF	1	0.125
chr1	190440001	191160000	B.2.2.1.2.1.2.2.1	0.0511363636363636	.	190440001	191160000	#0000FF	1	0.125
chr1	191160001	191360000	B.2.2.1.1.2.2.1.1	0.0681818181818182	.	191160001	191360000	#0000FF	1	0.125
chr1	191360001	191520000	B.2.2.1.2.2.1.1.2	0.0477272727272727	.	191360001	191520000	#0000FF	1	0.125
chr1	191520001	191720000	B.2.1.2.1.1.2.1.2.2	0.127272727272727	.	191520001	191720000	#4848FF	1	0.25
chr1	191720001	191880000	B.2.1.2.2.2.2.2.1.1	0.0931818181818182	.	191720001	191880000	#4848FF	1	0.25
chr1	191880001	192000000	B.2.1.2.2.2.2.2.2.1	0.0909090909090909	.	191880001	192000000	#4848FF	1	0.25
chr1	192000001	192080000	B.2.1.2.1.2.2.2.2.1	0.117045454545455	.	192000001	192080000	#4848FF	1	0.25
chr1	192080001	192440000	B.2.1.2.1.1.2.1.1.2	0.129545454545455	.	192080001	192440000	#4848FF	1	0.25
chr1	192440001	192720000	B.1.1.2.2.2.2.1.2.1.1	0.317045454545455	.	192440001	192720000	#DADAFF	1	0.5
chr1	192720001	193080000	B.1.1.2.2.1.1.1.1	0.344318181818182	.	192720001	193080000	#DADAFF	1	0.5
chr1	193080001	193320000	B.1.1.2.2.2.1.2.1.2	0.320454545454545	.	193080001	193320000	#DADAFF	1	0.5
chr1	193320001	193880000	B.2.1.2.2.2.1.1	0.101136363636364	.	193320001	193880000	#4848FF	1	0.25
chr1	193880001	194000000	B.2.2.1.1.2.1.1.1	0.0761363636363636	.	193880001	194000000	#0000FF	1	0.125
chr1	194000001	194120000	B.2.2.2.1.2.2.1.2.1.2	0.0181818181818182	.	194000001	194120000	#0000FF	1	0.125
chr1	194120001	194400000	B.2.2.1.2.2.1.2.2.1.2	0.0431818181818182	.	194120001	194400000	#0000FF	1	0.125
chr1	194400001	194520000	B.2.2.2.1.2.2.1.2.2	0.0170454545454545	.	194400001	194520000	#0000FF	1	0.125
chr1	194520001	194720000	B.2.2.2.1.2.1.1.2.2	0.0261363636363636	.	194520001	194720000	#0000FF	1	0.125
chr1	194720001	194920000	B.2.2.1.1.1.2.2.2.1	0.0784090909090909	.	194720001	194920000	#0000FF	1	0.125
chr1	194920001	195120000	B.2.2.2.1.2.2.1.1.1	0.0227272727272727	.	194920001	195120000	#0000FF	1	0.125
chr1	195120001	195240000	B.2.2.1.1.1.1.1	0.0886363636363636	.	195120001	195240000	#0000FF	1	0.125
chr1	195240001	195440000	B.2.2.2.1.2.2.1.2.1.1.2	0.0193181818181818	.	195240001	195440000	#0000FF	1	0.125
chr1	195440001	195800000	B.2.2.1.1.2.2.2.1	0.0647727272727273	.	195440001	195800000	#0000FF	1	0.125
chr1	195800001	196080000	B.2.2.2.2.1.2.2	0.00681818181818182	.	195800001	196080000	#0000FF	1	0.125
chr1	196080001	196320000	B.2.2.1.1.2.1.2.2.2.1	0.0704545454545455	.	196080001	196320000	#0000FF	1	0.125
chr1	196320001	196720000	B.2.2.2.1.1.2.2.2.1	0.0306818181818182	.	196320001	196720000	#0000FF	1	0.125
chr1	196720001	196840000	B.2.2.2.1.2.2.2	0.0159090909090909	.	196720001	196840000	#0000FF	1	0.125
chr1	196840001	197000000	B.2.2.2.2.2.1.1.1.2	0.00454545454545455	.	196840001	197000000	#0000FF	1	0.125
chr1	197000001	197280000	B.1.2.2.2.2.2.2.2.1.2	0.172727272727273	.	197000001	197280000	#9191FF	1	0.375
chr1	197280001	197600000	B.2.2.1.1.1.2.2.2.2	0.0772727272727273	.	197280001	197600000	#0000FF	1	0.125
chr1	197600001	197800000	B.2.1.2.2.2.2.1.1.2	0.0965909090909091	.	197600001	197800000	#4848FF	1	0.25
chr1	197800001	198080000	B.2.2.1.1.1.2.1.2.2	0.0818181818181818	.	197800001	198080000	#0000FF	1	0.125
chr1	198080001	198320000	B.1.1.2.2.1.1.2.1.1	0.342045454545455	.	198080001	198320000	#DADAFF	1	0.5
chr1	198320001	198480000	B.2.2.1.1.1.2.1.2.1	0.0829545454545455	.	198320001	198480000	#0000FF	1	0.125
chr1	198480001	198760000	B.2.2.1.1.1.2.2.1.2	0.0795454545454545	.	198480001	198760000	#0000FF	1	0.125
chr1	198760001	198960000	B.2.2.1.1.1.2.1.1	0.0840909090909091	.	198760001	198960000	#0000FF	1	0.125
chr1	198960001	199160000	B.2.2.2.1.1.2.2.1	0.0318181818181818	.	198960001	199160000	#0000FF	1	0.125
chr1	199160001	199360000	B.2.2.2.2.1.1.2.2.1	0.0113636363636364	.	199160001	199360000	#0000FF	1	0.125
chr1	199360001	199480000	B.2.2.2.2.2.1.1.1.1	0.00568181818181818	.	199360001	199480000	#0000FF	1	0.125
chr1	199480001	199640000	B.2.2.2.1.2.2.1.1.2	0.0215909090909091	.	199480001	199640000	#0000FF	1	0.125
chr1	199640001	200000000	B.2.1.2.2.2.2.1.2.1	0.0954545454545455	.	199640001	200000000	#4848FF	1	0.25
chr1	200000001	200120000	B.2.1.2.1.2.1	0.122727272727273	.	200000001	200120000	#4848FF	1	0.25
chr1	200120001	200280000	B.1.1.2.2.2.2.2.1	0.311363636363636	.	200120001	200280000	#DADAFF	1	0.5
chr1	200280001	200520000	B.1.1.2.2.2.1.1	0.323863636363636	.	200280001	200520000	#DADAFF	1	0.5
chr1	200520001	200720000	A.2.1.2.2.1.2.2.2	0.578409090909091	.	200520001	200720000	#FF9191	1	0.75
chr1	200720001	200960000	A.2.1.2.2.2.1.2.1.2.1.2	0.560227272727273	.	200720001	200960000	#FF9191	1	0.75
chr1	200960001	201120000	A.2.1.2.2.2.1.2.1.1.2	0.5625	.	200960001	201120000	#FF9191	1	0.75
chr1	201120001	201400000	A.2.1.2.1.1.1.1.1.1.2.1	0.642045454545455	.	201120001	201400000	#FF9191	1	0.75
chr1	201400001	201840000	A.1.1.2.2.2.1.2.1	0.880681818181818	.	201400001	201840000	#FF0000	1	1
chr1	201840001	202120000	A.1.2.2.2.1.1.1.1.1.2	0.736363636363636	.	201840001	202120000	#FF4848	1	0.875
chr1	202120001	202400000	A.2.1.2.1.1.2.1.1.1.1	0.627272727272727	.	202120001	202400000	#FF9191	1	0.75
chr1	202400001	202680000	A.1.2.2.1.2.1.2	0.745454545454545	.	202400001	202680000	#FF4848	1	0.875
chr1	202680001	203000000	A.1.1.2.2.2.1.1.1	0.882954545454545	.	202680001	203000000	#FF0000	1	1
chr1	203000001	203200000	A.2.1.2.1.1.2.1.2.1.1	0.623863636363636	.	203000001	203200000	#FF9191	1	0.75
chr1	203200001	203720000	A.1.1.2.2.2.1.2.2	0.879545454545455	.	203200001	203720000	#FF0000	1	1
chr1	203720001	203880000	A.1.2.2.2.1.1.2.2.1	0.727272727272727	.	203720001	203880000	#FF4848	1	0.875
chr1	203880001	204000000	A.2.1.2.2.2.1.1.1.2	0.568181818181818	.	203880001	204000000	#FF9191	1	0.75
chr1	204000001	204360000	A.1.2.2.2.1.2.1.1	0.725	.	204000001	204360000	#FF4848	1	0.875
chr1	204360001	204520000	A.2.1.2.1.1.2.1.2.2.1	0.621590909090909	.	204360001	204520000	#FF9191	1	0.75
chr1	204520001	204640000	B.1.1.2.1.1.2.2.1.1	0.364772727272727	.	204520001	204640000	#DADAFF	1	0.5
chr1	204640001	204960000	A.2.1.2.1.1.2.2.2	0.617045454545455	.	204640001	204960000	#FF9191	1	0.75
chr1	204960001	205120000	A.2.1.2.1.1.2.1.2.2.2	0.620454545454545	.	204960001	205120000	#FF9191	1	0.75
chr1	205120001	205480000	A.1.2.2.1.1.2.1.1	0.759090909090909	.	205120001	205480000	#FF4848	1	0.875
chr1	205480001	205680000	A.1.2.2.2.1.2.2.2.2	0.715909090909091	.	205480001	205680000	#FF4848	1	0.875
chr1	205680001	205920000	A.1.2.2.2.1.2.2.2.1.1	0.719318181818182	.	205680001	205920000	#FF4848	1	0.875
chr1	205920001	205960000	A.2.2.1.2.2.1.2.1.1	0.509090909090909	.	205920001	205960000	#FFDADA	1	0.625
chr1	206080001	206160000	A.2.2.1.2.2.1.2.1.1	0.509090909090909	.	206080001	206160000	#FFDADA	1	0.625
chr1	206160001	206360000	A.1.2.2.2.1.2.2.2.1.2.2	0.717045454545455	.	206160001	206360000	#FF4848	1	0.875
chr1	206480001	206560000	A.2.2.1.2.2.1.2.1.2	0.507954545454545	.	206480001	206560000	#FFDADA	1	0.625
chr1	206560001	206840000	A.1.2.2.2.2.1.1.2.1	0.7125	.	206560001	206840000	#FF4848	1	0.875
chr1	206840001	207240000	A.2.1.2.1.1.1.2.1.2.1.2	0.630681818181818	.	206840001	207240000	#FF9191	1	0.75
chr1	207240001	207440000	B.1.1.2.2.1.2.2.2.1	0.329545454545455	.	207240001	207440000	#DADAFF	1	0.5
chr1	207440001	207680000	B.1.1.2.1.2.1.2.2.2.1.1	0.352272727272727	.	207440001	207680000	#DADAFF	1	0.5
chr1	207680001	207800000	B.1.1.2.2.2.2.2.2	0.310227272727273	.	207680001	207800000	#DADAFF	1	0.5
chr1	207800001	207960000	B.1.1.2.1.1.1.1.1.2.1	0.376136363636364	.	207800001	207960000	#DADAFF	1	0.5
chr1	207960001	208200000	A.2.2.1.2.2.2.2.1.2	0.502272727272727	.	207960001	208200000	#FFDADA	1	0.625
chr1	208200001	208440000	B.1.2.2.1.1.2.1.2.1	0.201136363636364	.	208200001	208440000	#9191FF	1	0.375
chr1	208440001	208880000	B.2.2.1.2.1.2.2.2	0.05	.	208440001	208880000	#0000FF	1	0.125
chr1	208880001	208960000	B.2.2.2.2.1.1.2.2.2.1	0.0102272727272727	.	208880001	208960000	#0000FF	1	0.125
chr1	208960001	209160000	B.2.2.2.1.1.1.2	0.0340909090909091	.	208960001	209160000	#0000FF	1	0.125
chr1	209160001	209240000	B.2.2.2.2.2.1.1.2	0.00340909090909091	.	209160001	209240000	#0000FF	1	0.125
chr1	209240001	209400000	B.2.2.1.1.2.2.1.2.2	0.0659090909090909	.	209240001	209400000	#0000FF	1	0.125
chr1	209400001	209760000	B.2.2.1.2.1.1.2.2.1.2.2	0.0579545454545455	.	209400001	209760000	#0000FF	1	0.125
chr1	209760001	209960000	B.1.1.2.2.2.2.1.2.2.2	0.3125	.	209760001	209960000	#DADAFF	1	0.5
chr1	209960001	210280000	A.2.1.2.2.1.2.1.1.2.1	0.585227272727273	.	209960001	210280000	#FF9191	1	0.75
chr1	210280001	210520000	A.2.1.2.2.1.2.2.1.1	0.580681818181818	.	210280001	210520000	#FF9191	1	0.75
chr1	210520001	210760000	A.2.1.2.2.1.1.1.2.2.1.2.1	0.6	.	210520001	210760000	#FF9191	1	0.75
chr1	210760001	210920000	B.1.1.2.1.1.1.1.2.1.1.1	0.373863636363636	.	210760001	210920000	#DADAFF	1	0.5
chr1	210920001	211080000	A.2.2.1.2.2.1.1.1.1	0.5125	.	210920001	211080000	#FFDADA	1	0.625
chr1	211080001	211400000	A.2.1.2.2.2.1.2.1.2.1.1	0.561363636363636	.	211080001	211400000	#FF9191	1	0.75
chr1	211400001	211640000	A.2.1.2.1.1.1.1.2.2.1	0.635227272727273	.	211400001	211640000	#FF9191	1	0.75
chr1	211640001	211840000	A.2.1.2.1.1.1.1.2.2.2	0.634090909090909	.	211640001	211840000	#FF9191	1	0.75
chr1	211840001	212280000	A.1.2.2.1.2.1.1.2.2.1	0.747727272727273	.	211840001	212280000	#FF4848	1	0.875
chr1	212280001	212480000	A.2.1.2.1.1.1.1.1.2.1.1	0.639772727272727	.	212280001	212480000	#FF9191	1	0.75
chr1	212480001	212600000	A.2.1.2.2.2.1.1.1.1.2.2.1.2	0.571590909090909	.	212480001	212600000	#FF9191	1	0.75
chr1	212600001	213000000	A.1.1.2.2.2.1.1.2	0.881818181818182	.	212600001	213000000	#FF0000	1	1
chr1	213000001	213280000	A.1.2.2.2.2.2.1.2	0.705681818181818	.	213000001	213280000	#FF4848	1	0.875
chr1	213280001	213720000	A.2.2.1.1.1.2.1.2.2.2.1	0.540909090909091	.	213280001	213720000	#FFDADA	1	0.625
chr1	213720001	214040000	B.1.1.2.1.1.1.2	0.369318181818182	.	213720001	214040000	#DADAFF	1	0.5
chr1	214040001	214160000	B.1.2.2.1.1.1.2.1	0.206818181818182	.	214040001	214160000	#9191FF	1	0.375
chr1	214160001	214360000	B.1.1.2.2.1.2.2.2.2.2.1	0.326136363636364	.	214160001	214360000	#DADAFF	1	0.5
chr1	214360001	214600000	A.2.2.1.2.2.2.2.1.1	0.503409090909091	.	214360001	214600000	#FFDADA	1	0.625
chr1	214600001	214800000	A.2.2.1.2.1.1.2.1.2	0.517045454545455	.	214600001	214800000	#FFDADA	1	0.625
chr1	214800001	215320000	B.1.2.2.1.2.2.1	0.192045454545455	.	214800001	215320000	#9191FF	1	0.375
chr1	215320001	215400000	B.2.1.2.1.2.2.1.1	0.121590909090909	.	215320001	215400000	#4848FF	1	0.25
chr1	215400001	215480000	B.1.2.2.2.1.1.1.1	0.1875	.	215400001	215480000	#9191FF	1	0.375
chr1	215480001	215800000	B.1.1.2.2.1.2.2.2.2.1.1	0.328409090909091	.	215480001	215800000	#DADAFF	1	0.5
chr1	215800001	216200000	B.1.2.2.2.2.2.1	0.176136363636364	.	215800001	216200000	#9191FF	1	0.375
chr1	216200001	216360000	B.1.1.2.1.1.2.1.2.2	0.365909090909091	.	216200001	216360000	#DADAFF	1	0.5
chr1	216360001	216520000	B.1.2.2.2.1.1.1.2	0.186363636363636	.	216360001	216520000	#9191FF	1	0.375
chr1	216520001	216720000	B.2.1.2.1.1.2.1.2.1	0.128409090909091	.	216520001	216720000	#4848FF	1	0.25
chr1	216720001	217000000	B.1.2.2.1.1.1.1.2.2	0.207954545454545	.	216720001	217000000	#9191FF	1	0.375
chr1	217000001	217280000	B.1.1.2.1.2.1.1.2.2	0.359090909090909	.	217000001	217280000	#DADAFF	1	0.5
chr1	217280001	217560000	B.1.2.2.1.1.1.1.2.1	0.209090909090909	.	217280001	217560000	#9191FF	1	0.375
chr1	217560001	217840000	B.1.1.2.2.2.2.1.2.1.2	0.315909090909091	.	217560001	217840000	#DADAFF	1	0.5
chr1	217840001	217960000	B.2.1.2.1.2.2.1.2	0.120454545454545	.	217840001	217960000	#4848FF	1	0.25
chr1	217960001	218200000	B.1.2.2.2.2.1.1.1	0.182954545454545	.	217960001	218200000	#9191FF	1	0.375
chr1	218200001	218440000	B.1.2.2.1.1.1.1.1.2	0.210227272727273	.	218200001	218440000	#9191FF	1	0.375
chr1	218440001	218720000	A.2.1.2.2.1.2.1.1.1.1.2	0.5875	.	218440001	218720000	#FF9191	1	0.75
chr1	218720001	219200000	A.2.2.1.1.1.2.2.1.2.2	0.534090909090909	.	218720001	219200000	#FFDADA	1	0.625
chr1	219200001	219360000	B.1.1.2.1.1.2.1.2.1	0.367045454545455	.	219200001	219360000	#DADAFF	1	0.5
chr1	219360001	219600000	A.2.2.1.1.1.2.1.2.2.1	0.542045454545454	.	219360001	219600000	#FFDADA	1	0.625
chr1	219600001	219720000	A.2.2.1.2.2.2.1.2	0.504545454545455	.	219600001	219720000	#FFDADA	1	0.625
chr1	219720001	220040000	A.2.1.2.2.1.2.1.1.1.1.1	0.588636363636364	.	219720001	220040000	#FF9191	1	0.75
chr1	220040001	220240000	A.2.2.1.1.1.2.1.1.1	0.547727272727273	.	220040001	220240000	#FFDADA	1	0.625
chr1	220240001	220320000	A.2.2.1.2.2.1.2.2	0.506818181818182	.	220240001	220320000	#FFDADA	1	0.625
chr1	220320001	220680000	A.2.1.2.2.1.1.2.1.1	0.594318181818182	.	220320001	220680000	#FF9191	1	0.75
chr1	220680001	220960000	B.1.1.2.1.1.1.1.1.2.2	0.375	.	220680001	220960000	#DADAFF	1	0.5
chr1	220960001	221440000	B.1.1.1.1.1.1.1.2	0.432954545454545	.	220960001	221440000	#DADAFF	1	0.5
chr1	221440001	221640000	B.1.1.2.1.2.1.2.2.2.1.2	0.351136363636364	.	221440001	221640000	#DADAFF	1	0.5
chr1	221640001	221840000	B.1.1.2.1.1.1.1.2.1.2	0.371590909090909	.	221640001	221840000	#DADAFF	1	0.5
chr1	221840001	222120000	A.2.1.2.2.1.1.1.2.2.1.2.2	0.598863636363636	.	221840001	222120000	#FF9191	1	0.75
chr1	222120001	222320000	A.2.1.2.2.1.2.1.2.2	0.581818181818182	.	222120001	222320000	#FF9191	1	0.75
chr1	222320001	222440000	B.1.1.2.1.2.1.2.2.2.2.2	0.348863636363636	.	222320001	222440000	#DADAFF	1	0.5
chr1	222440001	222680000	B.1.1.2.1.2.1.2.1.1.1	0.357954545454545	.	222440001	222680000	#DADAFF	1	0.5
chr1	222680001	222880000	A.2.1.2.2.2.1.1.1.1.2.2.1.1	0.572727272727273	.	222680001	222880000	#FF9191	1	0.75
chr1	222880001	223040000	A.2.1.2.2.2.1.1.1.1.2.2.2.2	0.569318181818182	.	222880001	223040000	#FF9191	1	0.75
chr1	223040001	223320000	A.2.2.1.1.1.1.1.2	0.552272727272727	.	223040001	223320000	#FFDADA	1	0.625
chr1	223320001	223480000	B.1.1.2.1.2.1.2.2.2.2.1	0.35	.	223320001	223480000	#DADAFF	1	0.5
chr1	223480001	223680000	B.1.1.2.1.1.1.1.2.2	0.370454545454545	.	223480001	223680000	#DADAFF	1	0.5
chr1	223680001	223840000	B.1.1.2.1.1.2.2.1.2	0.363636363636364	.	223680001	223840000	#DADAFF	1	0.5
chr1	223840001	224080000	A.2.1.2.1.1.2.1.1.2	0.625	.	223840001	224080000	#FF9191	1	0.75
chr1	224080001	224200000	B.1.1.2.1.1.2.2.2	0.3625	.	224080001	224200000	#DADAFF	1	0.5
chr1	224200001	224400000	A.2.1.2.2.2.1.1.1.1.1.2.2	0.575	.	224200001	224400000	#FF9191	1	0.75
chr1	224400001	224600000	A.2.1.2.1.1.1.1.1.2.2	0.6375	.	224400001	224600000	#FF9191	1	0.75
chr1	224600001	225200000	A.2.1.2.1.2.2.2.2	0.605681818181818	.	224600001	225200000	#FF9191	1	0.75
chr1	225200001	225280000	B.1.2.2.2.1.1.2	0.185227272727273	.	225200001	225280000	#9191FF	1	0.375
chr1	225280001	225640000	B.1.1.2.1.2.1.2.2.1.2	0.353409090909091	.	225280001	225640000	#DADAFF	1	0.5
chr1	225640001	225880000	A.1.2.2.2.2.1.1.1.2	0.713636363636364	.	225640001	225880000	#FF4848	1	0.875
chr1	225880001	226240000	A.1.2.2.2.1.1.1.1.1.1	0.7375	.	225880001	226240000	#FF4848	1	0.875
chr1	226240001	226320000	A.2.1.2.2.2.1.1.1.1.1.1	0.577272727272727	.	226240001	226320000	#FF9191	1	0.75
chr1	226320001	226560000	A.1.2.2.2.1.2.2.2.1.2.1	0.718181818181818	.	226320001	226560000	#FF4848	1	0.875
chr1	226560001	226920000	A.1.2.2.2.1.2.1.2.2	0.722727272727273	.	226560001	226920000	#FF4848	1	0.875
chr1	226920001	227040000	A.2.1.2.2.2.1.1.1.1.2.2.2.1	0.570454545454545	.	226920001	227040000	#FF9191	1	0.75
chr1	227040001	227320000	A.2.1.2.2.1.1.1.2.2.2.2.1	0.596590909090909	.	227040001	227320000	#FF9191	1	0.75
chr1	227320001	227680000	A.2.1.2.2.2.1.1.2.1	0.567045454545455	.	227320001	227680000	#FF9191	1	0.75
chr1	227680001	227920000	A.2.2.1.2.2.1.1.2	0.510227272727273	.	227680001	227920000	#FFDADA	1	0.625
chr1	227920001	228440000	A.2.1.2.2.2.1.1.2.2	0.565909090909091	.	227920001	228440000	#FF9191	1	0.75
chr1	228440001	228760000	A.2.2.1.1.1.1.1.1	0.553409090909091	.	228440001	228760000	#FFDADA	1	0.625
chr1	228760001	229080000	A.2.1.2.2.1.1.2.1.2.2	0.592045454545455	.	228760001	229080000	#FF9191	1	0.75
chr1	229080001	229360000	A.2.1.2.2.2.1.1.1.1.1.2.1	0.576136363636364	.	229080001	229360000	#FF9191	1	0.75
chr1	229360001	229480000	A.2.1.2.1.1.2.1.2.1.2	0.622727272727273	.	229360001	229480000	#FF9191	1	0.75
chr1	229480001	229760000	A.1.2.2.2.2.2.2.1	0.704545454545455	.	229480001	229760000	#FF4848	1	0.875
chr1	229760001	230160000	A.2.1.2.1.1.2.2.1.2	0.618181818181818	.	229760001	230160000	#FF9191	1	0.75
chr1	230160001	230520000	A.2.1.2.1.1.2.2.1.1	0.619318181818182	.	230160001	230520000	#FF9191	1	0.75
chr1	230520001	230760000	A.2.1.2.2.2.1.1.1.1.2.1	0.573863636363636	.	230520001	230760000	#FF9191	1	0.75
chr1	230760001	230960000	A.2.1.2.2.1.1.1.2.2.1.1	0.601136363636364	.	230760001	230960000	#FF9191	1	0.75
chr1	230960001	231360000	A.1.2.2.2.2.1.1.2.2	0.711363636363636	.	230960001	231360000	#FF4848	1	0.875
chr1	231360001	231520000	A.2.1.2.1.1.1.2.1.2.2	0.629545454545455	.	231360001	231520000	#FF9191	1	0.75
chr1	231520001	231760000	A.2.1.2.1.1.1.1.2.1	0.636363636363636	.	231520001	231760000	#FF9191	1	0.75
chr1	231760001	231920000	B.1.1.2.1.2.2.1.1	0.347727272727273	.	231760001	231920000	#DADAFF	1	0.5
chr1	231920001	232160000	B.1.1.2.2.2.1.2.1.1.1	0.322727272727273	.	231920001	232160000	#DADAFF	1	0.5
chr1	232160001	232360000	B.1.1.2.2.2.1.2.2	0.319318181818182	.	232160001	232360000	#DADAFF	1	0.5
chr1	232360001	232760000	B.1.1.2.2.1.1.1.2	0.343181818181818	.	232360001	232760000	#DADAFF	1	0.5
chr1	232760001	232960000	B.1.2.2.2.2.2.2.2.2	0.171590909090909	.	232760001	232960000	#9191FF	1	0.375
chr1	232960001	233480000	B.1.2.2.2.2.2.2.1	0.175	.	232960001	233480000	#9191FF	1	0.375
chr1	233480001	233800000	B.2.2.1.2.2.2.1	0.0409090909090909	.	233480001	233800000	#0000FF	1	0.125
chr1	233800001	234000000	B.2.2.1.2.2.2.2.2	0.0375	.	233800001	234000000	#0000FF	1	0.125
chr1	234000001	234200000	B.2.2.2.1.2.1.1.1	0.0284090909090909	.	234000001	234200000	#0000FF	1	0.125
chr1	234200001	234600000	B.1.1.2.2.1.2.2.2.2.2.2	0.325	.	234200001	234600000	#DADAFF	1	0.5
chr1	234600001	234880000	A.1.2.2.2.2.2.1.1.2	0.706818181818182	.	234600001	234880000	#FF4848	1	0.875
chr1	234880001	235000000	A.2.1.2.1.1.1.2.2	0.628409090909091	.	234880001	235000000	#FF9191	1	0.75
chr1	235000001	235200000	A.2.2.1.2.1.1.1.2	0.520454545454546	.	235000001	235200000	#FFDADA	1	0.625
chr1	235240001	235280000	A.2.2.1.2.1.1.1.2	0.520454545454546	.	235240001	235280000	#FFDADA	1	0.625
chr1	235280001	235800000	A.1.2.2.1.2.2.2.1.2.2	0.739772727272727	.	235280001	235800000	#FF4848	1	0.875
chr1	235800001	235920000	A.2.2.1.2.1.1.2.1.1.1	0.519318181818182	.	235800001	235920000	#FFDADA	1	0.625
chr1	235920001	236160000	A.1.2.2.2.2.1.1.1.1	0.714772727272727	.	235920001	236160000	#FF4848	1	0.875
chr1	236160001	236440000	A.2.1.2.2.1.2.1.1.1.2	0.586363636363636	.	236160001	236440000	#FF9191	1	0.75
chr1	236440001	236760000	A.2.1.2.2.1.2.2.1.2	0.579545454545455	.	236440001	236760000	#FF9191	1	0.75
chr1	236760001	237080000	B.1.2.2.2.2.1.2.2	0.177272727272727	.	236760001	237080000	#9191FF	1	0.375
chr1	237080001	237360000	B.2.2.1.1.2.1.2.2.1	0.0715909090909091	.	237080001	237360000	#0000FF	1	0.125
chr1	237360001	237520000	B.2.2.2.1.2.1.2.1	0.025	.	237360001	237520000	#0000FF	1	0.125
chr1	237520001	237680000	B.2.2.1.1.2.1.2.2.2.2	0.0693181818181818	.	237520001	237680000	#0000FF	1	0.125
chr1	237680001	237960000	B.2.2.1.2.2.2.2.1.1	0.0397727272727273	.	237680001	237960000	#0000FF	1	0.125
chr1	237960001	238440000	B.2.2.2.1.1.1.1.2	0.0352272727272727	.	237960001	238440000	#0000FF	1	0.125
chr1	238440001	238560000	B.2.2.1.1.2.1.1.2	0.075	.	238440001	238560000	#0000FF	1	0.125
chr1	238560001	238640000	B.2.2.1.1.1.1.2.2.1	0.0863636363636364	.	238560001	238640000	#0000FF	1	0.125
chr1	238640001	238840000	B.2.2.1.1.1.1.2.2.2	0.0852272727272727	.	238640001	238840000	#0000FF	1	0.125
chr1	238840001	239320000	B.2.2.1.2.2.2.2.1.2	0.0386363636363636	.	238840001	239320000	#0000FF	1	0.125
chr1	239320001	239560000	B.2.2.1.1.2.2.1.2.1	0.0670454545454545	.	239320001	239560000	#0000FF	1	0.125
chr1	239560001	239800000	B.2.1.2.2.2.2.1.1.1	0.0977272727272727	.	239560001	239800000	#4848FF	1	0.25
chr1	239800001	239920000	B.2.1.2.1.2.2.2.1.2	0.118181818181818	.	239800001	239920000	#4848FF	1	0.25
chr1	239920001	240160000	B.2.2.1.1.2.1.2.1.2	0.0727272727272727	.	239920001	240160000	#0000FF	1	0.125
chr1	240160001	240400000	B.1.2.2.2.2.1.2.1.2	0.178409090909091	.	240160001	240400000	#9191FF	1	0.375
chr1	240400001	240600000	B.1.1.2.2.2.1.2.1.1.2	0.321590909090909	.	240400001	240600000	#DADAFF	1	0.5
chr1	240600001	240840000	B.1.2.2.2.2.1.2.1.1	0.179545454545455	.	240600001	240840000	#9191FF	1	0.375
chr1	240840001	241200000	B.2.2.1.1.2.2.2.2	0.0636363636363636	.	240840001	241200000	#0000FF	1	0.125
chr1	241200001	241440000	B.2.2.2.1.2.1.1.2.1	0.0272727272727273	.	241200001	241440000	#0000FF	1	0.125
chr1	241440001	241680000	B.2.2.1.1.2.1.2.1.1	0.0738636363636364	.	241440001	241680000	#0000FF	1	0.125
chr1	241680001	242080000	B.1.2.2.1.1.2.1.2.2	0.2	.	241680001	242080000	#9191FF	1	0.375
chr1	242080001	242400000	B.2.1.2.2.2.2.1.2.2	0.0943181818181818	.	242080001	242400000	#4848FF	1	0.25
chr1	242400001	243040000	B.2.2.1.2.1.1.1	0.0625	.	242400001	243040000	#0000FF	1	0.125
chr1	243040001	243240000	B.2.1.2.2.2.2.2.2.2	0.0897727272727273	.	243040001	243240000	#4848FF	1	0.25
chr1	243240001	243440000	B.1.1.2.2.2.2.1.1	0.318181818181818	.	243240001	243440000	#DADAFF	1	0.5
chr1	243440001	243680000	B.1.1.2.2.2.2.1.2.2.1.2	0.313636363636364	.	243440001	243680000	#DADAFF	1	0.5
chr1	243680001	243920000	A.2.2.1.2.1.1.1.1	0.521590909090909	.	243680001	243920000	#FFDADA	1	0.625
chr1	243920001	244080000	B.1.1.2.1.1.2.1.1	0.368181818181818	.	243920001	244080000	#DADAFF	1	0.5
chr1	244080001	244240000	A.2.2.1.2.1.2.2	0.513636363636364	.	244080001	244240000	#FFDADA	1	0.625
chr1	244240001	244640000	A.2.1.2.2.2.1.2.1.2.2	0.559090909090909	.	244240001	244640000	#FF9191	1	0.75
chr1	244640001	244760000	B.1.1.2.1.2.2.2	0.345454545454545	.	244640001	244760000	#DADAFF	1	0.5
chr1	244760001	245000000	A.2.2.1.2.1.2.1	0.514772727272727	.	244760001	245000000	#FFDADA	1	0.625
chr1	245000001	245200000	A.2.1.2.2.1.2.1.2.1	0.582954545454546	.	245000001	245200000	#FF9191	1	0.75
chr1	245200001	245360000	A.2.2.1.2.1.1.2.2	0.515909090909091	.	245200001	245360000	#FFDADA	1	0.625
chr1	245360001	245800000	A.2.1.2.2.1.1.1.2.2.2.2.2	0.595454545454545	.	245360001	245800000	#FF9191	1	0.75
chr1	245800001	246120000	A.2.1.2.2.1.1.1.2.2.2.1	0.597727272727273	.	245800001	246120000	#FF9191	1	0.75
chr1	246120001	246720000	A.2.1.2.2.1.1.1.1.1	0.604545454545454	.	246120001	246720000	#FF9191	1	0.75
chr1	246720001	247000000	A.2.2.1.1.1.2.1.1.2.1	0.546590909090909	.	246720001	247000000	#FFDADA	1	0.625
chr1	247000001	247200000	B.1.1.2.2.2.2.1.2.2.1.1	0.314772727272727	.	247000001	247200000	#DADAFF	1	0.5
chr1	247200001	247280000	B.1.2.2.2.1.2	0.184090909090909	.	247200001	247280000	#9191FF	1	0.375
chr1	247280001	247360000	B.2.1.2.1.2.2.2.2.2	0.115909090909091	.	247280001	247360000	#4848FF	1	0.25
chr1	247360001	247640000	B.2.2.1.1.1.1.2.1	0.0875	.	247360001	247640000	#0000FF	1	0.125
chr1	247640001	247840000	B.2.2.2.2.1.1.2.1	0.0125	.	247640001	247840000	#0000FF	1	0.125
chr1	247840001	248120000	B.2.2.2.2.1.1.2.2.2.2	0.00909090909090909	.	247840001	248120000	#0000FF	1	0.125
chr1	248120001	248240000	B.2.2.2.1.2.1.2.2	0.0238636363636364	.	248120001	248240000	#0000FF	1	0.125
chr1	248240001	248400000	B.2.2.2.2.2.1.2	0.00227272727272727	.	248240001	248400000	#0000FF	1	0.125
chr1	248400001	248640000	B.2.2.2.2.1.2.1	0.00795454545454545	.	248400001	248640000	#0000FF	1	0.125
chr1	248640001	248760000	B.2.2.2.2.2.2	0.00113636363636364	.	248640001	248760000	#0000FF	1	0.125
chr1	248760001	248920000	B.2.2.2.1.2.2.1.2.1.1.1	0.0204545454545455	.	248760001	248920000	#0000FF	1	0.125
chr1	249040001	249120000	B.2.2.2.1.2.2.1.2.1.1.1	0.0204545454545455	.	249040001	249120000	#0000FF	1	0.125
chr1	249120001	249240000	B.1.1.2.1.2.2.1.2	0.346590909090909	.	249120001	249240000	#DADAFF	1	0.5
chr2	1	200000	B.1.2.1.2.1.2.2.1.1.2.1	0.357446808510638	.	1	200000	#9191FF	1	0.375
chr2	200001	320000	B.1.1.1.2.2.2.1.2	0.454255319148936	.	200001	320000	#DADAFF	1	0.5
chr2	320001	640000	B.2.1.2.1.1.1.1.1.2.1	0.181914893617021	.	320001	640000	#4848FF	1	0.25
chr2	640001	920000	B.1.1.2.2.1.1.2.2.2	0.411702127659574	.	640001	920000	#DADAFF	1	0.5
chr2	920001	1200000	B.2.1.2.2.2.1.1.2.1.1	0.137234042553191	.	920001	1200000	#4848FF	1	0.25
chr2	1200001	1520000	B.2.1.2.2.1.1.2.1	0.146808510638298	.	1200001	1520000	#4848FF	1	0.25
chr2	1520001	1880000	B.1.2.1.2.1.1.1.1	0.378723404255319	.	1520001	1880000	#9191FF	1	0.375
chr2	1880001	2240000	B.2.1.2.2.2.1.1.1.2	0.138297872340426	.	1880001	2240000	#4848FF	1	0.25
chr2	2240001	2520000	B.2.1.2.2.2.1.2.2.2	0.125531914893617	.	2240001	2520000	#4848FF	1	0.25
chr2	2520001	2640000	B.1.1.2.2.2.1.1.2.2	0.403191489361702	.	2520001	2640000	#DADAFF	1	0.5
chr2	2640001	2840000	B.1.2.1.2.1.2.1.1.2.1	0.362765957446809	.	2640001	2840000	#9191FF	1	0.375
chr2	2840001	3000000	B.1.1.1.2.2.2.1.1.1	0.456382978723404	.	2840001	3000000	#DADAFF	1	0.5
chr2	3000001	3440000	A.2.2.1.1.1.2.1	0.578723404255319	.	3000001	3440000	#FFDADA	1	0.625
chr2	3440001	3640000	A.2.1.1.2.2.1.1	0.668085106382979	.	3440001	3640000	#FF9191	1	0.75
chr2	3640001	3960000	B.1.2.1.2.1.1.1.2.2	0.376595744680851	.	3640001	3960000	#9191FF	1	0.375
chr2	3960001	4080000	B.1.2.2.1.2.1.1.1	0.321276595744681	.	3960001	4080000	#9191FF	1	0.375
chr2	4080001	4320000	B.2.2.1.2.2.2.1.2.1.2	0.0478723404255319	.	4080001	4320000	#0000FF	1	0.125
chr2	4320001	4680000	B.2.2.2.2.2.2.1.2	0.00212765957446809	.	4320001	4680000	#0000FF	1	0.125
chr2	4680001	4920000	B.2.2.1.2.2.2.1.2.2.2	0.0457446808510638	.	4680001	4920000	#0000FF	1	0.125
chr2	4920001	5040000	B.2.1.2.2.2.1.2.2.1.2.1	0.127659574468085	.	4920001	5040000	#4848FF	1	0.25
chr2	5120001	5360000	B.2.2.2.2.1.1.2.1.2.1	0.0170212765957447	.	5120001	5360000	#0000FF	1	0.125
chr2	5360001	5600000	B.2.2.1.2.1.1.2.2.1.1	0.0723404255319149	.	5360001	5600000	#0000FF	1	0.125
chr2	5600001	5800000	B.2.2.2.2.1.1.2.1.1	0.0180851063829787	.	5600001	5800000	#0000FF	1	0.125
chr2	5800001	5880000	B.2.1.2.1.2.2.1.1.2.1	0.16063829787234	.	5800001	5880000	#4848FF	1	0.25
chr2	5880001	5960000	B.2.1.2.1.2.2.1.1.2.2	0.159574468085106	.	5880001	5960000	#4848FF	1	0.25
chr2	5960001	6160000	B.2.2.1.2.2.2.1.2.2.1	0.0468085106382979	.	5960001	6160000	#0000FF	1	0.125
chr2	6160001	6320000	B.2.2.1.2.1.1.2.2.2	0.0702127659574468	.	6160001	6320000	#0000FF	1	0.125
chr2	6320001	6680000	B.2.2.2.2.1.2.2.1.2	0.0106382978723404	.	6320001	6680000	#0000FF	1	0.125
chr2	6680001	7000000	B.2.2.1.2.1.1.2.2.1.2	0.0712765957446809	.	6680001	7000000	#0000FF	1	0.125
chr2	7000001	7160000	A.2.1.2.2.1.2.2.2.2	0.596808510638298	.	7000001	7160000	#FF9191	1	0.75
chr2	7160001	7520000	B.2.1.2.1.1.2.2.1	0.175531914893617	.	7160001	7520000	#4848FF	1	0.25
chr2	7520001	7640000	B.2.1.2.1.1.1.1.1.1	0.182978723404255	.	7520001	7640000	#4848FF	1	0.25
chr2	7640001	8120000	B.2.2.1.2.2.2.1.1.2.1	0.051063829787234	.	7640001	8120000	#0000FF	1	0.125
chr2	8120001	8240000	B.2.1.2.1.2.2.2.2.2.1	0.152127659574468	.	8120001	8240000	#4848FF	1	0.25
chr2	8240001	8440000	B.2.1.2.1.2.2.2.1.2.2	0.154255319148936	.	8240001	8440000	#4848FF	1	0.25
chr2	8440001	8560000	B.1.2.2.1.2.1.1.2.1.1	0.320212765957447	.	8440001	8560000	#9191FF	1	0.375
chr2	8560001	8640000	B.1.2.1.2.1.2.1.1.1.1.2.1	0.365957446808511	.	8560001	8640000	#9191FF	1	0.375
chr2	8640001	8920000	B.1.1.2.2.1.1.2.1.2.1	0.414893617021277	.	8640001	8920000	#DADAFF	1	0.5
chr2	8920001	9280000	A.1.2.2.1.2.1.1.2.2	0.763829787234043	.	8920001	9280000	#FF4848	1	0.875
chr2	9280001	9560000	A.1.1.2.1.2.1.1.1.2.1	0.951063829787234	.	9280001	9560000	#FF0000	1	1
chr2	9560001	9640000	A.1.2.1.2.2.2.1.1	0.81063829787234	.	9560001	9640000	#FF4848	1	0.875
chr2	9640001	9920000	A.1.1.1.1.2.2.1.1	0.98936170212766	.	9640001	9920000	#FF0000	1	1
chr2	9920001	10120000	A.1.1.2.1.2.1.2.1.2.1	0.93936170212766	.	9920001	10120000	#FF0000	1	1
chr2	10120001	10240000	A.1.2.1.2.2.2.1.2	0.809574468085106	.	10120001	10240000	#FF4848	1	0.875
chr2	10240001	10400000	A.1.2.1.2.1.1.1.2.1.2	0.85	.	10240001	10400000	#FF4848	1	0.875
chr2	10400001	10880000	A.1.1.1.1.1.2.1.2.2.1	0.993617021276596	.	10400001	10880000	#FF0000	1	1
chr2	10880001	11240000	A.1.1.2.1.2.1.2.1.2.2	0.938297872340425	.	10880001	11240000	#FF0000	1	1
chr2	11240001	11600000	A.1.1.1.1.1.2.1.2.2.2	0.992553191489362	.	11240001	11600000	#FF0000	1	1
chr2	11600001	11920000	A.1.1.2.1.2.2.2.1.2	0.930851063829787	.	11600001	11920000	#FF0000	1	1
chr2	11920001	12280000	A.1.2.1.2.2.1.2.2.2	0.811702127659575	.	11920001	12280000	#FF4848	1	0.875
chr2	12280001	12480000	A.1.2.1.2.2.1.2.2.1.2	0.812765957446808	.	12280001	12480000	#FF4848	1	0.875
chr2	12480001	12680000	A.1.2.2.1.2.1.1.1.1	0.769148936170213	.	12480001	12680000	#FF4848	1	0.875
chr2	12680001	12880000	A.1.2.2.1.2.1.2.1	0.762765957446809	.	12680001	12880000	#FF4848	1	0.875
chr2	12880001	13160000	A.1.2.2.2.2.1.1.1.1	0.725531914893617	.	12880001	13160000	#FF4848	1	0.875
chr2	13160001	13400000	B.2.1.2.2.2.1.1.2.2.2.1	0.134042553191489	.	13160001	13400000	#4848FF	1	0.25
chr2	13400001	13600000	B.2.2.1.2.2.2.2.2	0.0436170212765957	.	13400001	13600000	#0000FF	1	0.125
chr2	13600001	13800000	B.2.1.2.1.1.2.1.1	0.177659574468085	.	13600001	13800000	#4848FF	1	0.25
chr2	13800001	14320000	B.2.2.1.2.1.1.2.1.1.2	0.074468085106383	.	13800001	14320000	#0000FF	1	0.125
chr2	14320001	14480000	B.2.2.1.2.2.2.1.2.1.1	0.048936170212766	.	14320001	14480000	#0000FF	1	0.125
chr2	14480001	14760000	B.2.2.2.2.1.1.2.1.2.2	0.0159574468085106	.	14480001	14760000	#0000FF	1	0.125
chr2	14760001	15000000	B.2.2.2.2.1.1.2.2	0.0148936170212766	.	14760001	15000000	#0000FF	1	0.125
chr2	15000001	15240000	B.2.2.1.2.2.2.2.1	0.0446808510638298	.	15000001	15240000	#0000FF	1	0.125
chr2	15240001	15480000	B.1.2.2.1.2.2.2.2.2	0.30531914893617	.	15240001	15480000	#9191FF	1	0.375
chr2	15480001	15560000	B.1.2.1.2.1.2.1.1.1.1.1.1	0.368085106382979	.	15480001	15560000	#9191FF	1	0.375
chr2	15560001	15760000	B.1.1.1.2.2.1.1	0.458510638297872	.	15560001	15760000	#DADAFF	1	0.5
chr2	15760001	16160000	B.1.2.2.1.2.2.1.1.1.2	0.311702127659574	.	15760001	16160000	#9191FF	1	0.375
chr2	16160001	16280000	B.1.2.1.2.1.2.1.1.1.1.2.2	0.364893617021277	.	16160001	16280000	#9191FF	1	0.375
chr2	16320001	16360000	B.1.2.1.2.1.2.1.1.1.1.2.2	0.364893617021277	.	16320001	16360000	#9191FF	1	0.375
chr2	16360001	16680000	B.2.1.2.2.2.1.1.2.2.2.2	0.132978723404255	.	16360001	16680000	#4848FF	1	0.25
chr2	16680001	16880000	B.2.1.2.2.2.1.1.2.2.1	0.135106382978723	.	16680001	16880000	#4848FF	1	0.25
chr2	16880001	17240000	B.2.2.2.2.1.2.2.2.1	0.00957446808510638	.	16880001	17240000	#0000FF	1	0.125
chr2	17240001	17560000	B.2.2.2.2.2.1.1	0.00531914893617021	.	17240001	17560000	#0000FF	1	0.125
chr2	17560001	17640000	B.2.2.1.2.1.2.2.1	0.0638297872340425	.	17560001	17640000	#0000FF	1	0.125
chr2	17640001	17880000	B.2.2.1.2.1.1.2.1.1.1	0.075531914893617	.	17640001	17880000	#0000FF	1	0.125
chr2	17880001	18160000	B.1.1.1.2.2.2.2.1.2	0.452127659574468	.	17880001	18160000	#DADAFF	1	0.5
chr2	18160001	18360000	B.1.2.1.2.1.1.2.1.2.1	0.374468085106383	.	18160001	18360000	#9191FF	1	0.375
chr2	18360001	18520000	B.2.1.2.2.2.1.2.1.1.1	0.131914893617021	.	18360001	18520000	#4848FF	1	0.25
chr2	18520001	18920000	B.2.1.2.1.2.2.2.1.2.1	0.15531914893617	.	18520001	18920000	#4848FF	1	0.25
chr2	18920001	19280000	B.1.2.2.1.2.2.1.1.1.1	0.312765957446809	.	18920001	19280000	#9191FF	1	0.375
chr2	19280001	19600000	B.1.1.2.2.1.1.2.1.2.2	0.413829787234043	.	19280001	19600000	#DADAFF	1	0.5
chr2	19600001	20080000	B.2.2.1.2.2.2.1.1.1	0.0521276595744681	.	19600001	20080000	#0000FF	1	0.125
chr2	20080001	20560000	A.1.1.1.1.2.1	0.990425531914894	.	20080001	20560000	#FF0000	1	1
chr2	20560001	20680000	A.1.2.2.1.2.1.2.2	0.761702127659574	.	20560001	20680000	#FF4848	1	0.875
chr2	20680001	20840000	A.1.2.1.2.2.2.2.2.2	0.801063829787234	.	20680001	20840000	#FF4848	1	0.875
chr2	20840001	21040000	A.2.2.2.1.2.1.1	0.527659574468085	.	20840001	21040000	#FFDADA	1	0.625
chr2	21040001	21320000	B.1.2.1.2.1.2.1.1.1.1.1.2	0.367021276595745	.	21040001	21320000	#9191FF	1	0.375
chr2	21320001	21400000	B.1.1.2.2.2.1.1.2.1	0.404255319148936	.	21320001	21400000	#DADAFF	1	0.5
chr2	21400001	21520000	B.1.2.1.2.1.1.1.2.1	0.377659574468085	.	21400001	21520000	#9191FF	1	0.375
chr2	21520001	21600000	B.1.2.1.2.1.2.1.1.1.2	0.363829787234043	.	21520001	21600000	#9191FF	1	0.375
chr2	21600001	21680000	B.2.1.2.1.2.2.2.2.1	0.153191489361702	.	21600001	21680000	#4848FF	1	0.25
chr2	21680001	21800000	B.2.2.1.2.1.2.2.2.1.2	0.0617021276595745	.	21680001	21800000	#0000FF	1	0.125
chr2	21800001	22040000	B.2.2.2.2.1.2.2.2.2.2.2	0.00638297872340425	.	21800001	22040000	#0000FF	1	0.125
chr2	22040001	22400000	B.2.2.2.2.2.2.2	0.00106382978723404	.	22040001	22400000	#0000FF	1	0.125
chr2	22400001	22600000	B.2.2.2.2.1.2.2.2.2.1	0.00851063829787234	.	22400001	22600000	#0000FF	1	0.125
chr2	22600001	22720000	B.2.2.1.2.1.2.2.2.2	0.0606382978723404	.	22600001	22720000	#0000FF	1	0.125
chr2	22720001	22880000	B.2.2.1.2.2.1.1.1	0.0595744680851064	.	22720001	22880000	#0000FF	1	0.125
chr2	22880001	23000000	B.2.1.2.1.2.2.2.2.2.2	0.151063829787234	.	22880001	23000000	#4848FF	1	0.25
chr2	23000001	23160000	B.1.2.2.1.2.2.2.2.1	0.306382978723404	.	23000001	23160000	#9191FF	1	0.375
chr2	23160001	23400000	B.2.1.2.1.2.2.2.1.1.1	0.157446808510638	.	23160001	23400000	#4848FF	1	0.25
chr2	23400001	23560000	B.1.1.2.2.2.1.1.1.2	0.40531914893617	.	23400001	23560000	#DADAFF	1	0.5
chr2	23560001	24000000	A.2.1.2.2.1.2.2.2.1	0.597872340425532	.	23560001	24000000	#FF9191	1	0.75
chr2	24000001	24200000	A.1.2.1.2.2.1.2.2.1.1	0.813829787234043	.	24000001	24200000	#FF4848	1	0.875
chr2	24200001	24280000	A.1.2.2.1.2.2.1.1.2.1	0.758510638297872	.	24200001	24280000	#FF4848	1	0.875
chr2	24280001	24360000	A.1.2.1.2.1.1.1.2.1.1.2	0.851063829787234	.	24280001	24360000	#FF4848	1	0.875
chr2	24360001	24640000	A.1.1.2.1.2.1.1.1.2.2	0.95	.	24360001	24640000	#FF0000	1	1
chr2	24640001	24840000	A.1.2.1.2.2.1.1.1.1.2	0.821276595744681	.	24640001	24840000	#FF4848	1	0.875
chr2	24840001	25160000	A.1.1.2.1.1.1.2.2.1.1	0.962765957446808	.	24840001	25160000	#FF0000	1	1
chr2	25160001	25360000	A.1.1.2.1.1.1.2.2.2.1.1.1	0.96063829787234	.	25160001	25360000	#FF0000	1	1
chr2	25360001	25440000	A.1.2.2.1.2.2.1.1.2.2	0.757446808510638	.	25360001	25440000	#FF4848	1	0.875
chr2	25440001	25760000	A.1.1.1.1.1.2.2	0.991489361702128	.	25440001	25760000	#FF0000	1	1
chr2	25760001	26040000	A.1.1.2.1.1.1.2.1.1	0.964893617021277	.	25760001	26040000	#FF0000	1	1
chr2	26040001	26200000	A.1.1.2.1.1.2.2.1.2	0.954255319148936	.	26040001	26200000	#FF0000	1	1
chr2	26200001	26440000	A.1.1.1.1.1.1.2.1	0.997872340425532	.	26200001	26440000	#FF0000	1	1
chr2	26440001	26600000	A.1.1.2.1.1.2.2.1.1	0.95531914893617	.	26440001	26600000	#FF0000	1	1
chr2	26600001	26760000	A.1.2.1.2.1.1.1.2.2.2.1.2	0.845744680851064	.	26600001	26760000	#FF4848	1	0.875
chr2	26760001	26960000	A.1.2.1.2.1.1.1.2.2.2.2.2.2	0.840425531914894	.	26760001	26960000	#FF4848	1	0.875
chr2	26960001	27320000	A.1.1.2.1.1.1.2.2.2.2	0.957446808510638	.	26960001	27320000	#FF0000	1	1
chr2	27320001	27600000	A.1.2.1.2.1.1.1.2.2.2.2.2.1	0.841489361702128	.	27320001	27600000	#FF4848	1	0.875
chr2	27600001	27920000	A.1.2.1.2.1.1.1.2.2.2.1.1	0.846808510638298	.	27600001	27920000	#FF4848	1	0.875
chr2	27920001	28080000	A.1.2.1.2.1.2.2.2.1.2	0.824468085106383	.	27920001	28080000	#FF4848	1	0.875
chr2	28080001	28240000	A.2.1.1.2.1.2.1.2.1.2	0.672340425531915	.	28080001	28240000	#FF9191	1	0.75
chr2	28240001	28440000	A.2.1.2.2.2.1.1.2	0.59468085106383	.	28240001	28440000	#FF9191	1	0.75
chr2	28440001	28840000	A.1.2.1.2.1.1.1.2.2.1.1	0.848936170212766	.	28440001	28840000	#FF4848	1	0.875
chr2	28840001	29160000	A.1.1.2.1.1.2.2.2	0.953191489361702	.	28840001	29160000	#FF0000	1	1
chr2	29160001	29440000	A.1.1.2.1.1.1.2.1.2	0.963829787234043	.	29160001	29440000	#FF0000	1	1
chr2	29440001	29800000	A.1.2.1.2.1.1.1.2.2.1.2	0.847872340425532	.	29440001	29800000	#FF4848	1	0.875
chr2	29800001	30360000	A.1.1.2.1.2.1.1.2.1.2	0.946808510638298	.	29800001	30360000	#FF0000	1	1
chr2	30360001	30600000	A.2.1.1.2.1.2.1.2.2.1	0.671276595744681	.	30360001	30600000	#FF9191	1	0.75
chr2	30600001	30960000	A.2.1.1.2.1.2.1.1.2.1	0.675531914893617	.	30600001	30960000	#FF9191	1	0.75
chr2	30960001	31240000	B.1.2.1.2.1.1.2.2.2.2.1	0.370212765957447	.	30960001	31240000	#9191FF	1	0.375
chr2	31240001	31400000	B.1.2.1.2.1.1.2.2.1	0.372340425531915	.	31240001	31400000	#9191FF	1	0.375
chr2	31400001	31520000	B.1.1.1.1.1.2.1	0.486170212765957	.	31400001	31520000	#DADAFF	1	0.5
chr2	31520001	31880000	B.1.2.2.1.2.2.1.1.2	0.31063829787234	.	31520001	31880000	#9191FF	1	0.375
chr2	31880001	32080000	B.1.2.1.2.1.1.2.2.2.2.2	0.369148936170213	.	31880001	32080000	#9191FF	1	0.375
chr2	32080001	32720000	A.1.1.2.1.2.2.2.2.1.1	0.929787234042553	.	32080001	32720000	#FF0000	1	1
chr2	32720001	32840000	A.1.2.2.1.2.2.1.2.1.1	0.756382978723404	.	32720001	32840000	#FF4848	1	0.875
chr2	32840001	33480000	A.1.2.1.2.2.1.2.1.1.1	0.817021276595745	.	32840001	33480000	#FF4848	1	0.875
chr2	33480001	33640000	A.2.1.2.2.1.1.1.1	0.624468085106383	.	33480001	33640000	#FF9191	1	0.75
chr2	33640001	33840000	A.2.1.1.2.1.2.1.2.2.2	0.670212765957447	.	33640001	33840000	#FF9191	1	0.75
chr2	33840001	33960000	A.2.2.1.1.1.2.2.2	0.576595744680851	.	33840001	33960000	#FFDADA	1	0.625
chr2	33960001	34200000	A.1.2.2.1.2.1.1.2.1.1	0.765957446808511	.	33960001	34200000	#FF4848	1	0.875
chr2	34200001	34680000	B.1.1.1.2.2.1.2	0.457446808510638	.	34200001	34680000	#DADAFF	1	0.5
chr2	34680001	34760000	B.1.2.2.1.2.1.1.2.1.2	0.319148936170213	.	34680001	34760000	#9191FF	1	0.375
chr2	34760001	35120000	B.2.1.2.1.1.2.2.2	0.174468085106383	.	34760001	35120000	#4848FF	1	0.25
chr2	35120001	35440000	B.2.2.2.2.1.1.1.2.1	0.0202127659574468	.	35120001	35440000	#0000FF	1	0.125
chr2	35440001	35720000	B.2.2.1.2.1.1.2.1.2	0.0734042553191489	.	35440001	35720000	#0000FF	1	0.125
chr2	35720001	36080000	B.2.2.2.2.2.1.2	0.00425531914893617	.	35720001	36080000	#0000FF	1	0.125
chr2	36080001	36240000	B.2.2.1.2.1.2.1.2.2.2	0.0648936170212766	.	36080001	36240000	#0000FF	1	0.125
chr2	36240001	36440000	B.2.2.2.2.1.2.2.1.1	0.0117021276595745	.	36240001	36440000	#0000FF	1	0.125
chr2	36440001	36520000	B.2.1.2.2.2.1.2.2.1.1	0.128723404255319	.	36440001	36520000	#4848FF	1	0.25
chr2	36520001	36720000	B.2.1.2.2.2.1.1.2.1.2	0.136170212765957	.	36520001	36720000	#4848FF	1	0.25
chr2	36720001	37000000	B.1.2.1.2.1.1.2.1.2.2	0.373404255319149	.	36720001	37000000	#9191FF	1	0.375
chr2	37000001	37320000	A.1.2.2.1.2.1.1.2.1.2	0.764893617021277	.	37000001	37320000	#FF4848	1	0.875
chr2	37320001	37840000	A.1.1.1.1.1.2.1.2.1	0.99468085106383	.	37320001	37840000	#FF0000	1	1
chr2	37840001	38040000	A.1.2.1.2.2.1.1.1.1.1	0.822340425531915	.	37840001	38040000	#FF4848	1	0.875
chr2	38040001	38560000	A.1.1.2.1.2.1.1.2.2.2.2.2	0.942553191489362	.	38040001	38560000	#FF0000	1	1
chr2	38560001	38760000	A.1.1.2.1.2.2.1.1.2	0.935106382978723	.	38560001	38760000	#FF0000	1	1
chr2	38760001	38960000	A.1.2.1.2.1.1.1.2.1.1.1	0.852127659574468	.	38760001	38960000	#FF4848	1	0.875
chr2	38960001	39040000	A.1.2.2.1.2.2.1.1.1.2	0.759574468085106	.	38960001	39040000	#FF4848	1	0.875
chr2	39040001	39320000	A.1.1.2.1.2.1.2.1.1.2	0.940425531914894	.	39040001	39320000	#FF0000	1	1
chr2	39320001	39480000	A.1.2.2.1.2.2.1.1.1.1	0.76063829787234	.	39320001	39480000	#FF4848	1	0.875
chr2	39480001	39760000	A.1.1.2.1.2.2.2.2.2	0.927659574468085	.	39480001	39760000	#FF0000	1	1
chr2	39760001	40000000	A.1.2.1.2.2.1.2.1.1.2	0.815957446808511	.	39760001	40000000	#FF4848	1	0.875
chr2	40000001	40200000	B.1.2.1.2.1.2.2.1.2.1	0.35531914893617	.	40000001	40200000	#9191FF	1	0.375
chr2	40200001	40440000	B.2.1.2.1.1.1.1.2	0.179787234042553	.	40200001	40440000	#4848FF	1	0.25
chr2	40440001	40800000	B.1.2.2.1.2.2.1.2	0.309574468085106	.	40440001	40800000	#9191FF	1	0.375
chr2	40800001	41120000	B.2.1.2.2.1.1.2.2	0.145744680851064	.	40800001	41120000	#4848FF	1	0.25
chr2	41120001	41240000	B.2.1.2.1.2.2.1.1.1	0.161702127659574	.	41120001	41240000	#4848FF	1	0.25
chr2	41240001	41440000	B.1.2.1.2.1.2.2.1.2.2	0.354255319148936	.	41240001	41440000	#9191FF	1	0.375
chr2	41440001	41640000	B.1.2.1.2.1.2.2.2.2	0.351063829787234	.	41440001	41640000	#9191FF	1	0.375
chr2	41640001	41880000	B.1.1.2.2.1.1.2.2.1	0.412765957446808	.	41640001	41880000	#DADAFF	1	0.5
chr2	41880001	42080000	A.2.2.1.1.1.2.2.1	0.577659574468085	.	41880001	42080000	#FFDADA	1	0.625
chr2	42080001	42320000	A.2.1.2.2.1.2.2.1	0.598936170212766	.	42080001	42320000	#FF9191	1	0.75
chr2	42320001	42560000	A.1.1.2.1.2.2.2.2.1.2	0.928723404255319	.	42320001	42560000	#FF0000	1	1
chr2	42560001	42720000	A.1.2.1.2.1.1.1.1.2.2.1	0.854255319148936	.	42560001	42720000	#FF4848	1	0.875
chr2	42720001	43000000	A.1.1.2.1.2.2.1.1.1	0.936170212765957	.	42720001	43000000	#FF0000	1	1
chr2	43000001	43200000	A.1.2.1.2.1.1.1.2.2.2.2.1.2.2	0.842553191489362	.	43000001	43200000	#FF4848	1	0.875
chr2	43200001	43440000	A.1.2.1.2.1.1.1.2.2.2.2.1.1	0.84468085106383	.	43200001	43440000	#FF4848	1	0.875
chr2	43440001	43800000	A.1.1.2.1.1.1.2.2.1.2	0.961702127659574	.	43440001	43800000	#FF0000	1	1
chr2	43800001	44000000	A.1.1.2.1.1.1.2.2.2.1.1.2	0.959574468085106	.	43800001	44000000	#FF0000	1	1
chr2	44000001	44240000	A.1.1.1.1.1.1.2.2	0.996808510638298	.	44000001	44240000	#FF0000	1	1
chr2	44240001	44360000	A.1.2.2.1.2.2.1.2.2	0.754255319148936	.	44240001	44360000	#FF4848	1	0.875
chr2	44360001	44560000	A.1.2.1.2.1.1.2.1.1	0.83936170212766	.	44360001	44560000	#FF4848	1	0.875
chr2	44560001	44880000	A.1.2.1.2.1.2.2.1.1.2	0.830851063829787	.	44560001	44880000	#FF4848	1	0.875
chr2	44880001	45280000	A.1.2.2.1.1.2.1.2.2	0.774468085106383	.	44880001	45280000	#FF4848	1	0.875
chr2	45280001	45400000	A.2.2.1.2.2.2.1.2	0.537234042553192	.	45280001	45400000	#FFDADA	1	0.625
chr2	45400001	45840000	A.1.2.2.1.1.2.1.2.1	0.775531914893617	.	45400001	45840000	#FF4848	1	0.875
chr2	45840001	46160000	A.1.1.2.1.2.1.2.2	0.937234042553192	.	45840001	46160000	#FF0000	1	1
chr2	46160001	46440000	A.1.2.2.1.1.2.1.1.1.1	0.782978723404255	.	46160001	46440000	#FF4848	1	0.875
chr2	46440001	46640000	A.1.2.1.2.1.2.2.2.1.1	0.825531914893617	.	46440001	46640000	#FF4848	1	0.875
chr2	46640001	46960000	A.1.1.2.1.1.1.1.2.2	0.965957446808511	.	46640001	46960000	#FF0000	1	1
chr2	46960001	47160000	A.1.2.1.2.1.1.1.2.2.2.2.1.2.1	0.843617021276596	.	46960001	47160000	#FF4848	1	0.875
chr2	47160001	47640000	A.1.1.1.1.1.2.1.1	0.995744680851064	.	47160001	47640000	#FF0000	1	1
chr2	47640001	48040000	A.1.2.1.2.2.1.2.1.2	0.814893617021277	.	47640001	48040000	#FF4848	1	0.875
chr2	48040001	48400000	A.1.2.1.2.2.1.1.1.2.1	0.820212765957447	.	48040001	48400000	#FF4848	1	0.875
chr2	48400001	48800000	A.1.2.1.2.2.1.1.1.2.2	0.819148936170213	.	48400001	48800000	#FF4848	1	0.875
chr2	48800001	49000000	B.1.2.1.2.1.2.1.1.2.2.1	0.361702127659574	.	48800001	49000000	#9191FF	1	0.375
chr2	49000001	49200000	B.2.1.2.2.2.1.2.1.1.2	0.130851063829787	.	49000001	49200000	#4848FF	1	0.25
chr2	49200001	49480000	B.2.2.1.2.2.1.2.1.2	0.0553191489361702	.	49200001	49480000	#0000FF	1	0.125
chr2	49480001	49680000	B.2.1.2.1.1.2.1.2	0.176595744680851	.	49480001	49680000	#4848FF	1	0.25
chr2	49680001	49880000	B.2.1.2.2.2.1.1.1.1.1	0.140425531914894	.	49680001	49880000	#4848FF	1	0.25
chr2	49880001	50040000	B.2.2.1.2.1.2.2.2.1.1	0.0627659574468085	.	49880001	50040000	#0000FF	1	0.125
chr2	50040001	50400000	B.2.2.1.2.2.2.1.1.2.2	0.05	.	50040001	50400000	#0000FF	1	0.125
chr2	50400001	50720000	B.2.2.1.2.2.1.2.2.1	0.0542553191489362	.	50400001	50720000	#0000FF	1	0.125
chr2	50720001	51320000	B.2.2.2.2.2.2.1.1	0.00319148936170213	.	50720001	51320000	#0000FF	1	0.125
chr2	51320001	51480000	B.2.1.2.2.2.1.2.2.1.2.2	0.126595744680851	.	51320001	51480000	#4848FF	1	0.25
chr2	51480001	51560000	B.2.1.2.1.2.1.2.2.1	0.163829787234043	.	51480001	51560000	#4848FF	1	0.25
chr2	51560001	51920000	B.2.2.2.2.1.2.1.2	0.0127659574468085	.	51560001	51920000	#0000FF	1	0.125
chr2	51920001	52160000	B.2.2.1.2.1.1.1	0.0765957446808511	.	51920001	52160000	#0000FF	1	0.125
chr2	52160001	52320000	B.2.1.2.1.2.2.2.1.1.2	0.156382978723404	.	52160001	52320000	#4848FF	1	0.25
chr2	52320001	52600000	B.1.2.1.2.1.2.2.1.1.1	0.358510638297872	.	52320001	52600000	#9191FF	1	0.375
chr2	52600001	52680000	B.1.2.1.2.1.2.1.2	0.359574468085106	.	52600001	52680000	#9191FF	1	0.375
chr2	52680001	53040000	B.2.1.2.1.1.1.2	0.178723404255319	.	52680001	53040000	#4848FF	1	0.25
chr2	53040001	53200000	B.1.1.1.1.2.2.2.2	0.468085106382979	.	53040001	53200000	#DADAFF	1	0.5
chr2	53200001	53400000	B.1.1.1.2.2.2.2.2	0.451063829787234	.	53200001	53400000	#DADAFF	1	0.5
chr2	53400001	53600000	B.1.2.2.1.2.1.2.1	0.317021276595745	.	53400001	53600000	#9191FF	1	0.375
chr2	53600001	54000000	B.1.1.1.2.2.2.2.1.1	0.453191489361702	.	53600001	54000000	#DADAFF	1	0.5
chr2	54000001	54280000	A.1.2.1.2.2.2.2.2.1.2	0.802127659574468	.	54000001	54280000	#FF4848	1	0.875
chr2	54280001	54600000	A.1.1.2.1.2.2.2.1.1	0.931914893617021	.	54280001	54600000	#FF0000	1	1
chr2	54600001	54760000	A.1.2.1.2.2.2.2.1.2.2.1	0.80531914893617	.	54600001	54760000	#FF4848	1	0.875
chr2	54760001	54840000	A.1.2.2.1.2.1.1.1.2.1	0.768085106382979	.	54760001	54840000	#FF4848	1	0.875
chr2	54840001	54920000	A.1.2.1.2.2.2.2.1.1.2	0.807446808510638	.	54840001	54920000	#FF4848	1	0.875
chr2	54920001	55040000	A.1.2.2.1.2.1.1.1.2.2	0.767021276595745	.	54920001	55040000	#FF4848	1	0.875
chr2	55040001	55240000	A.1.2.1.2.2.2.2.1.1.1	0.808510638297872	.	55040001	55240000	#FF4848	1	0.875
chr2	55240001	55520000	A.1.1.2.1.2.1.1.2.2.2.1	0.94468085106383	.	55240001	55520000	#FF0000	1	1
chr2	55520001	55880000	A.1.1.2.1.2.1.1.1.1	0.952127659574468	.	55520001	55880000	#FF0000	1	1
chr2	55880001	56320000	B.2.1.2.2.2.1.2.1.2	0.129787234042553	.	55880001	56320000	#4848FF	1	0.25
chr2	56320001	56400000	B.1.2.2.1.2.1.2.2.2	0.313829787234043	.	56320001	56400000	#9191FF	1	0.375
chr2	56400001	56720000	B.2.2.2.2.1.2.2.2.2.2.1	0.0074468085106383	.	56400001	56720000	#0000FF	1	0.125
chr2	56720001	56920000	B.2.2.1.2.2.1.1.2.1	0.0585106382978723	.	56720001	56920000	#0000FF	1	0.125
chr2	56920001	57160000	B.2.2.1.2.1.2.1.2.1.1	0.0680851063829787	.	56920001	57160000	#0000FF	1	0.125
chr2	57160001	57400000	B.2.2.1.2.1.2.1.1	0.0691489361702128	.	57160001	57400000	#0000FF	1	0.125
chr2	57400001	57760000	B.2.1.2.2.2.2.2.1.1	0.120212765957447	.	57400001	57760000	#4848FF	1	0.25
chr2	57760001	57920000	B.1.2.2.1.2.1.1.2.2	0.318085106382979	.	57760001	57920000	#9191FF	1	0.375
chr2	57920001	58280000	B.1.2.1.2.1.2.1.1.2.2.2	0.36063829787234	.	57920001	58280000	#9191FF	1	0.375
chr2	58280001	58560000	A.2.2.2.1.1.1.2	0.531914893617021	.	58280001	58560000	#FFDADA	1	0.625
chr2	58560001	58800000	B.1.1.1.2.2.2.1.1.2	0.45531914893617	.	58560001	58800000	#DADAFF	1	0.5
chr2	58800001	59000000	B.2.1.2.1.2.1.2.2.2	0.162765957446809	.	58800001	59000000	#4848FF	1	0.25
chr2	59000001	59240000	B.2.1.2.1.2.2.1.2	0.158510638297872	.	59000001	59240000	#4848FF	1	0.25
chr2	59240001	59640000	B.2.2.1.2.2.1.2.1.1	0.0563829787234043	.	59240001	59640000	#0000FF	1	0.125
chr2	59640001	59840000	B.2.1.2.2.1.2.2.2	0.141489361702128	.	59640001	59840000	#4848FF	1	0.25
chr2	59840001	60080000	B.1.2.1.2.1.2.2.1.1.2.2	0.356382978723404	.	59840001	60080000	#9191FF	1	0.375
chr2	60080001	60440000	B.2.1.2.1.1.1.1.1.2.2	0.180851063829787	.	60080001	60440000	#4848FF	1	0.25
chr2	60440001	60920000	A.2.2.2.1.2.1.2	0.526595744680851	.	60440001	60920000	#FFDADA	1	0.625
chr2	60920001	61280000	A.1.2.1.2.2.2.2.2.1.1	0.803191489361702	.	60920001	61280000	#FF4848	1	0.875
chr2	61280001	61520000	A.1.1.2.1.2.2.1.2.1	0.934042553191489	.	61280001	61520000	#FF0000	1	1
chr2	61520001	61720000	A.1.2.1.2.1.1.1.1.2.1.2.2	0.85531914893617	.	61520001	61720000	#FF4848	1	0.875
chr2	61720001	61920000	A.1.2.1.2.1.1.2.1.2.1	0.838297872340426	.	61720001	61920000	#FF4848	1	0.875
chr2	61920001	62120000	A.1.1.2.1.2.2.1.2.2	0.932978723404255	.	61920001	62120000	#FF0000	1	1
chr2	62120001	62560000	A.1.1.2.1.2.1.2.1.1.1	0.941489361702128	.	62120001	62560000	#FF0000	1	1
chr2	62560001	62680000	A.1.2.2.1.2.2.1.2.1.2	0.75531914893617	.	62560001	62680000	#FF4848	1	0.875
chr2	62680001	63040000	A.1.1.2.1.2.1.1.2.2.1	0.945744680851064	.	62680001	63040000	#FF0000	1	1
chr2	63040001	63360000	A.2.1.2.2.1.1.2.2.1	0.615957446808511	.	63040001	63360000	#FF9191	1	0.75
chr2	63360001	63800000	A.2.2.1.1.2.2.1.1	0.571276595744681	.	63360001	63800000	#FFDADA	1	0.625
chr2	63800001	64240000	A.1.2.2.1.1.2.1.1.1.2.2	0.779787234042553	.	63800001	64240000	#FF4848	1	0.875
chr2	64240001	64520000	A.1.2.1.2.2.2.2.1.2.1	0.806382978723404	.	64240001	64520000	#FF4848	1	0.875
chr2	64520001	64720000	A.1.2.1.2.1.1.1.1.2.2.2	0.853191489361702	.	64520001	64720000	#FF4848	1	0.875
chr2	64720001	64840000	A.1.2.1.2.2.2.2.1.2.2.2	0.804255319148936	.	64720001	64840000	#FF4848	1	0.875
chr2	64840001	65160000	A.1.1.1.1.2.2.2.1	0.987234042553191	.	64840001	65160000	#FF0000	1	1
chr2	65160001	65440000	A.1.2.1.2.1.1.2.1.2.2	0.837234042553191	.	65160001	65440000	#FF4848	1	0.875
chr2	65440001	65800000	A.1.2.1.2.2.1.1.2	0.818085106382979	.	65440001	65800000	#FF4848	1	0.875
chr2	65800001	66120000	B.1.1.1.1.2.2.2.1.2.1.2	0.470212765957447	.	65800001	66120000	#DADAFF	1	0.5
chr2	66120001	66360000	B.1.1.2.2.2.1.2.1	0.402127659574468	.	66120001	66360000	#DADAFF	1	0.5
chr2	66360001	66480000	B.1.1.1.1.1.2.2	0.485106382978723	.	66360001	66480000	#DADAFF	1	0.5
chr2	66480001	66600000	A.2.2.2.2.2.1.1.2.2	0.507446808510638	.	66480001	66600000	#FFDADA	1	0.625
chr2	66600001	66800000	A.2.2.2.2.2.1.1.1.1	0.51063829787234	.	66600001	66800000	#FFDADA	1	0.625
chr2	66800001	66920000	A.2.2.2.2.2.1.1.1.2	0.509574468085106	.	66800001	66920000	#FFDADA	1	0.625
chr2	66920001	67400000	A.2.1.2.2.1.1.1.2.1.2	0.622340425531915	.	66920001	67400000	#FF9191	1	0.75
chr2	67400001	67560000	A.2.2.2.2.2.1.1.2.1	0.508510638297872	.	67400001	67560000	#FFDADA	1	0.625
chr2	67560001	67840000	B.1.1.1.1.2.2.2.1.1	0.472340425531915	.	67560001	67840000	#DADAFF	1	0.5
chr2	67840001	68120000	B.1.1.1.1.1.1.2.1	0.48936170212766	.	67840001	68120000	#DADAFF	1	0.5
chr2	68120001	68360000	A.1.2.2.1.2.2.2.2	0.752127659574468	.	68120001	68360000	#FF4848	1	0.875
chr2	68360001	68680000	A.1.1.2.1.1.1.2.2.2.1.2	0.958510638297872	.	68360001	68680000	#FF0000	1	1
chr2	68680001	68760000	A.1.2.1.2.1.2.2.2.2	0.823404255319149	.	68680001	68760000	#FF4848	1	0.875
chr2	68760001	69160000	A.1.1.2.1.2.1.1.2.1.1.2	0.947872340425532	.	68760001	69160000	#FF0000	1	1
chr2	69160001	69560000	A.1.1.2.1.2.1.1.2.2.2.2.1	0.943617021276596	.	69160001	69560000	#FF0000	1	1
chr2	69560001	70320000	A.1.1.1.1.1.1.1.1	1	.	69560001	70320000	#FF0000	1	1
chr2	70320001	70520000	A.1.1.2.1.1.2.1	0.956382978723404	.	70320001	70520000	#FF0000	1	1
chr2	70520001	70800000	A.1.2.1.2.1.2.2.1.1.1	0.831914893617021	.	70520001	70800000	#FF4848	1	0.875
chr2	70800001	71200000	A.1.2.1.2.1.1.1.1.2.1.1	0.857446808510638	.	70800001	71200000	#FF4848	1	0.875
chr2	71200001	71760000	A.1.1.2.1.2.1.1.2.1.1.1	0.948936170212766	.	71200001	71760000	#FF0000	1	1
chr2	71760001	72000000	A.2.2.1.2.2.2.1.1	0.538297872340426	.	71760001	72000000	#FFDADA	1	0.625
chr2	72000001	72280000	A.2.2.1.2.2.1.2.1	0.540425531914894	.	72000001	72280000	#FFDADA	1	0.625
chr2	72280001	72400000	A.2.2.1.2.2.2.2	0.536170212765957	.	72280001	72400000	#FFDADA	1	0.625
chr2	72400001	72560000	B.1.1.1.1.1.1.2.2.2	0.487234042553191	.	72400001	72560000	#DADAFF	1	0.5
chr2	72560001	72720000	B.1.1.1.1.1.1.2.2.1	0.488297872340426	.	72560001	72720000	#DADAFF	1	0.5
chr2	72720001	73160000	A.2.1.1.2.1.2.1.2.1.1	0.673404255319149	.	72720001	73160000	#FF9191	1	0.75
chr2	73160001	73280000	A.2.1.2.1.2.1.1.1.1.1	0.632978723404255	.	73160001	73280000	#FF9191	1	0.75
chr2	73280001	73480000	A.1.2.2.1.1.1.2.1.2.1	0.78936170212766	.	73280001	73480000	#FF4848	1	0.875
chr2	73480001	73600000	A.1.2.2.1.1.2.2.1.2	0.772340425531915	.	73480001	73600000	#FF4848	1	0.875
chr2	73600001	73960000	A.1.2.1.2.1.1.1.1.2.1.2.1	0.856382978723404	.	73600001	73960000	#FF4848	1	0.875
chr2	73960001	74040000	A.2.1.2.1.2.1.1.2.2	0.628723404255319	.	73960001	74040000	#FF9191	1	0.75
chr2	74040001	74680000	A.1.1.1.1.1.1.1.2	0.998936170212766	.	74040001	74680000	#FF0000	1	1
chr2	74680001	74880000	A.1.2.1.2.1.1.1.1.1.1	0.859574468085106	.	74680001	74880000	#FF4848	1	0.875
chr2	74880001	75240000	A.2.1.2.1.1.1.1.1.2.2	0.648936170212766	.	74880001	75240000	#FF9191	1	0.75
chr2	75240001	75560000	B.1.1.2.2.2.2.2.1	0.398936170212766	.	75240001	75560000	#DADAFF	1	0.5
chr2	75560001	75920000	B.1.1.2.2.1.1.2.1.1.2.2	0.415957446808511	.	75560001	75920000	#DADAFF	1	0.5
chr2	75920001	76240000	B.2.1.2.2.2.1.1.1.1.2	0.13936170212766	.	75920001	76240000	#4848FF	1	0.25
chr2	76240001	76480000	B.2.1.2.1.2.1.2.1.2.2.2.1	0.165957446808511	.	76240001	76480000	#4848FF	1	0.25
chr2	76480001	76560000	B.2.1.2.1.2.1.2.1.2.1.1	0.169148936170213	.	76480001	76560000	#4848FF	1	0.25
chr2	76560001	76840000	B.2.2.1.2.2.1.1.2.2	0.0574468085106383	.	76560001	76840000	#0000FF	1	0.125
chr2	76840001	77080000	B.2.2.1.2.1.2.1.2.1.2	0.0670212765957447	.	76840001	77080000	#0000FF	1	0.125
chr2	77080001	77480000	B.2.2.1.2.2.1.2.2.2	0.0531914893617021	.	77080001	77480000	#0000FF	1	0.125
chr2	77480001	77600000	B.2.1.2.1.2.1.2.1.2.1.2	0.168085106382979	.	77480001	77600000	#4848FF	1	0.25
chr2	77600001	77800000	B.2.1.2.1.2.1.2.1.1	0.170212765957447	.	77600001	77800000	#4848FF	1	0.25
chr2	77800001	77960000	B.2.1.2.1.2.1.2.1.2.2.1	0.167021276595745	.	77800001	77960000	#4848FF	1	0.25
chr2	77960001	78320000	B.2.1.2.2.1.2.1.2	0.143617021276596	.	77960001	78320000	#4848FF	1	0.25
chr2	78320001	78560000	B.1.2.2.1.2.2.2.1.2	0.307446808510638	.	78320001	78560000	#9191FF	1	0.375
chr2	78560001	78760000	B.1.2.1.2.1.1.2.2.2.1	0.371276595744681	.	78560001	78760000	#9191FF	1	0.375
chr2	78760001	79080000	B.2.1.2.1.2.1.1.2.2	0.171276595744681	.	78760001	79080000	#4848FF	1	0.25
chr2	79080001	79240000	B.2.1.2.2.1.1.1.2.1	0.148936170212766	.	79080001	79240000	#4848FF	1	0.25
chr2	79240001	79560000	B.2.1.2.2.1.1.1.2.2	0.147872340425532	.	79240001	79560000	#4848FF	1	0.25
chr2	79560001	79720000	B.1.2.1.2.1.2.2.2.1.2	0.352127659574468	.	79560001	79720000	#9191FF	1	0.375
chr2	79720001	79880000	B.1.2.1.2.2.2.2.1.2.2	0.336170212765957	.	79720001	79880000	#9191FF	1	0.375
chr2	79880001	79960000	B.1.2.1.2.1.2.2.2.1.1	0.353191489361702	.	79880001	79960000	#9191FF	1	0.375
chr2	79960001	80200000	B.1.2.2.1.2.2.2.1.1	0.308510638297872	.	79960001	80200000	#9191FF	1	0.375
chr2	80200001	80480000	B.2.1.2.2.2.2.1.1.1.1	0.124468085106383	.	80200001	80480000	#4848FF	1	0.25
chr2	80480001	80880000	B.2.2.2.2.1.1.1.2.2	0.0191489361702128	.	80480001	80880000	#0000FF	1	0.125
chr2	80880001	81440000	B.2.2.2.2.1.2.1.1	0.0138297872340426	.	80880001	81440000	#0000FF	1	0.125
chr2	81440001	81600000	B.1.2.2.1.2.1.2.2.1.2	0.314893617021277	.	81440001	81600000	#9191FF	1	0.375
chr2	81600001	81800000	B.1.2.1.2.1.1.2.1.1	0.375531914893617	.	81600001	81800000	#9191FF	1	0.375
chr2	81800001	81960000	B.1.2.2.1.2.1.2.2.1.1	0.315957446808511	.	81800001	81960000	#9191FF	1	0.375
chr2	81960001	82160000	B.2.1.2.1.2.1.2.1.2.2.2.2	0.164893617021277	.	81960001	82160000	#4848FF	1	0.25
chr2	82160001	82360000	B.2.1.2.2.2.2.1.1.2	0.122340425531915	.	82160001	82360000	#4848FF	1	0.25
chr2	82360001	82680000	B.2.2.2.2.1.1.1.1	0.0212765957446809	.	82360001	82680000	#0000FF	1	0.125
chr2	82680001	82920000	B.2.1.2.2.1.2.2.1	0.142553191489362	.	82680001	82920000	#4848FF	1	0.25
chr2	82920001	83040000	B.2.1.2.2.1.2.1.1	0.14468085106383	.	82920001	83040000	#4848FF	1	0.25
chr2	83040001	83280000	B.2.1.2.2.2.2.1.2	0.121276595744681	.	83040001	83280000	#4848FF	1	0.25
chr2	83280001	83480000	B.2.1.2.2.2.2.2.1.2	0.119148936170213	.	83280001	83480000	#4848FF	1	0.25
chr2	83480001	83720000	B.2.2.1.2.1.2.1.2.2.1	0.0659574468085106	.	83480001	83720000	#0000FF	1	0.125
chr2	83720001	84080000	B.2.1.2.1.2.1.1.1	0.173404255319149	.	83720001	84080000	#4848FF	1	0.25
chr2	84080001	84320000	B.2.1.2.1.2.1.1.2.1	0.172340425531915	.	84080001	84320000	#4848FF	1	0.25
chr2	84320001	84640000	B.2.1.2.2.2.2.1.1.1.2	0.123404255319149	.	84320001	84640000	#4848FF	1	0.25
chr2	84640001	85120000	B.1.1.1.1.2.2.2.1.2.2	0.469148936170213	.	84640001	85120000	#DADAFF	1	0.5
chr2	85120001	85560000	A.1.1.1.1.2.2.1.2	0.988297872340426	.	85120001	85560000	#FF0000	1	1
chr2	85560001	85840000	A.1.1.1.1.2.2.2.2	0.986170212765957	.	85560001	85840000	#FF0000	1	1
chr2	85840001	85960000	A.1.2.1.2.1.1.2.2	0.836170212765957	.	85840001	85960000	#FF4848	1	0.875
chr2	85960001	86120000	A.1.2.1.2.1.1.1.1.1.2	0.858510638297872	.	85960001	86120000	#FF4848	1	0.875
chr2	86120001	86440000	A.1.1.2.1.1.1.1.1.2	0.968085106382979	.	86120001	86440000	#FF0000	1	1
chr2	86440001	86880000	A.1.1.2.1.1.1.1.2.1	0.967021276595745	.	86440001	86880000	#FF0000	1	1
chr2	86880001	87040000	A.1.2.2.1.1.2.2.1.1	0.773404255319149	.	86880001	87040000	#FF4848	1	0.875
chr2	87040001	87160000	A.2.1.2.1.2.1.1.1.2	0.630851063829787	.	87040001	87160000	#FF9191	1	0.75
chr2	87280001	87360000	A.2.1.2.1.2.1.1.1.2	0.630851063829787	.	87280001	87360000	#FF9191	1	0.75
chr2	87400001	87440000	A.2.1.2.1.2.1.1.1.2	0.630851063829787	.	87400001	87440000	#FF9191	1	0.75
chr2	87440001	87520000	A.2.1.2.1.2.1.1.1.1.2	0.631914893617021	.	87440001	87520000	#FF9191	1	0.75
chr2	87760001	87880000	A.2.1.2.1.2.1.1.1.1.2	0.631914893617021	.	87760001	87880000	#FF9191	1	0.75
chr2	87920001	88000000	A.2.1.2.1.2.1.1.1.1.2	0.631914893617021	.	87920001	88000000	#FF9191	1	0.75
chr2	88160001	88480000	A.1.2.2.1.2.2.2.1	0.753191489361702	.	88160001	88480000	#FF4848	1	0.875
chr2	88480001	88680000	A.2.1.2.1.2.2	0.625531914893617	.	88480001	88680000	#FF9191	1	0.75
chr2	88680001	88840000	A.2.2.1.2.2.1.1.1	0.542553191489362	.	88680001	88840000	#FFDADA	1	0.625
chr2	88840001	89000000	A.2.1.2.1.2.1.1.2.1	0.629787234042553	.	88840001	89000000	#FF9191	1	0.75
chr2	89000001	89320000	B.1.1.2.2.1.1.2.1.1.2.1	0.417021276595745	.	89000001	89320000	#DADAFF	1	0.5
chr2	89320001	89640000	B.1.1.2.2.2.1.2.2	0.401063829787234	.	89320001	89640000	#DADAFF	1	0.5
chr2	89880001	89920000	B.1.1.2.2.2.1.2.2	0.401063829787234	.	89880001	89920000	#DADAFF	1	0.5
chr2	90400001	90480000	B.1.1.2.2.2.1.1.1.1	0.406382978723404	.	90400001	90480000	#DADAFF	1	0.5
chr2	91760001	92000000	B.1.1.2.2.2.1.1.1.1	0.406382978723404	.	91760001	92000000	#DADAFF	1	0.5
chr2	92040001	92200000	A.2.2.2.2.2.2.1.2.1.1	0.497872340425532	.	92040001	92200000	#FFDADA	1	0.625
chr2	92240001	92360000	A.2.2.2.2.2.2.1.2.1.1	0.497872340425532	.	92240001	92360000	#FFDADA	1	0.625
chr2	95360001	95880000	B.1.1.1.1.2.2.2.1.2.1.1	0.471276595744681	.	95360001	95880000	#DADAFF	1	0.5
chr2	95880001	96000000	A.2.2.1.2.1.1.1.1	0.55531914893617	.	95880001	96000000	#FFDADA	1	0.625
chr2	96000001	96080000	A.2.2.1.2.1.1.2.1	0.553191489361702	.	96000001	96080000	#FFDADA	1	0.625
chr2	96160001	96280000	A.2.2.1.2.2.1.2.2	0.53936170212766	.	96160001	96280000	#FFDADA	1	0.625
chr2	96320001	96400000	A.2.2.1.2.2.1.2.2	0.53936170212766	.	96320001	96400000	#FFDADA	1	0.625
chr2	96400001	96680000	A.2.1.2.1.1.1.1.2.1.2	0.646808510638298	.	96400001	96680000	#FF9191	1	0.75
chr2	96720001	96800000	A.2.1.2.1.1.1.1.2.1.2	0.646808510638298	.	96720001	96800000	#FF9191	1	0.75
chr2	96800001	97200000	A.1.1.2.1.1.1.1.1.1	0.969148936170213	.	96800001	97200000	#FF0000	1	1
chr2	97200001	97520000	A.1.2.1.2.1.2.2.1.2.2.2	0.826595744680851	.	97200001	97520000	#FF4848	1	0.875
chr2	97560001	97600000	A.1.2.1.2.1.2.2.1.2.2.2	0.826595744680851	.	97560001	97600000	#FF4848	1	0.875
chr2	97640001	97680000	A.1.2.1.2.1.2.2.1.2.2.2	0.826595744680851	.	97640001	97680000	#FF4848	1	0.875
chr2	97680001	97840000	A.2.1.2.1.2.1.2.2	0.626595744680851	.	97680001	97840000	#FF9191	1	0.75
chr2	97840001	97920000	A.2.1.2.1.2.1.2.1	0.627659574468085	.	97840001	97920000	#FF9191	1	0.75
chr2	98000001	98040000	A.2.1.2.1.2.1.2.1	0.627659574468085	.	98000001	98040000	#FF9191	1	0.75
chr2	98160001	98200000	A.2.1.2.1.2.1.2.1	0.627659574468085	.	98160001	98200000	#FF9191	1	0.75
chr2	98240001	98800000	A.1.2.2.1.1.2.1.1.2.1.2	0.777659574468085	.	98240001	98800000	#FF4848	1	0.875
chr2	98800001	99200000	A.1.2.2.1.1.2.1.1.2.1.1	0.778723404255319	.	98800001	99200000	#FF4848	1	0.875
chr2	99200001	99480000	A.1.2.2.1.1.1.1.1.2.2	0.79468085106383	.	99200001	99480000	#FF4848	1	0.875
chr2	99480001	99880000	A.2.1.1.2.1.1.1.1.1.2	0.688297872340425	.	99480001	99880000	#FF9191	1	0.75
chr2	99880001	100120000	A.1.2.1.2.1.2.2.1.2.1	0.829787234042553	.	99880001	100120000	#FF4848	1	0.875
chr2	100160001	100240000	A.1.2.1.2.1.2.2.1.2.1	0.829787234042553	.	100160001	100240000	#FF4848	1	0.875
chr2	100240001	100560000	A.1.2.1.2.1.2.2.1.2.2.1.2	0.827659574468085	.	100240001	100560000	#FF4848	1	0.875
chr2	100560001	100840000	A.1.2.1.2.1.2.2.1.2.2.1.1	0.828723404255319	.	100560001	100840000	#FF4848	1	0.875
chr2	100840001	101040000	A.1.2.2.1.1.1.1.1.1.2	0.797872340425532	.	100840001	101040000	#FF4848	1	0.875
chr2	101040001	101240000	A.1.2.2.1.1.1.1.2.2.2	0.791489361702128	.	101040001	101240000	#FF4848	1	0.875
chr2	101240001	101520000	A.1.2.1.2.1.2.1.2	0.832978723404255	.	101240001	101520000	#FF4848	1	0.875
chr2	101520001	101880000	A.1.2.1.2.1.2.1.1.2	0.834042553191489	.	101520001	101880000	#FF4848	1	0.875
chr2	101880001	102160000	A.1.2.2.1.1.1.1.2.1	0.793617021276596	.	101880001	102160000	#FF4848	1	0.875
chr2	102160001	102320000	A.2.1.2.1.1.2.2.2	0.634042553191489	.	102160001	102320000	#FF9191	1	0.75
chr2	102320001	102520000	A.2.1.2.1.1.1.1.1.2.1	0.65	.	102320001	102520000	#FF9191	1	0.75
chr2	102520001	102640000	B.1.1.2.2.1.2.1.2.2	0.408510638297872	.	102520001	102640000	#DADAFF	1	0.5
chr2	102640001	102920000	B.1.2.1.2.2.1.2.2	0.342553191489362	.	102640001	102920000	#9191FF	1	0.375
chr2	102920001	103080000	B.1.2.1.2.2.2.1.2	0.340425531914894	.	102920001	103080000	#9191FF	1	0.375
chr2	103080001	103360000	B.1.2.2.1.1.2.2.2	0.322340425531915	.	103080001	103360000	#9191FF	1	0.375
chr2	103360001	103640000	B.2.1.1.2.2.2.1.1.2	0.197872340425532	.	103360001	103640000	#4848FF	1	0.25
chr2	103640001	103760000	B.2.1.1.2.1.2.2.2.2	0.212765957446809	.	103640001	103760000	#4848FF	1	0.25
chr2	103760001	104120000	B.2.2.1.1.2.1.1.2.2.2	0.0893617021276596	.	103760001	104120000	#0000FF	1	0.125
chr2	104120001	104440000	B.2.2.2.1.1.1.1.2.1.2	0.0404255319148936	.	104120001	104440000	#0000FF	1	0.125
chr2	104440001	104680000	B.2.2.1.1.2.1.1.2.1	0.0925531914893617	.	104440001	104680000	#0000FF	1	0.125
chr2	104680001	104800000	B.2.1.1.2.2.1.1.2.2.1	0.208510638297872	.	104680001	104800000	#4848FF	1	0.25
chr2	104800001	105000000	B.2.2.1.1.2.1.1.2.2.1.2	0.0904255319148936	.	104800001	105000000	#0000FF	1	0.125
chr2	105000001	105200000	B.1.2.1.2.2.2.2.1.1.1	0.33936170212766	.	105000001	105200000	#9191FF	1	0.375
chr2	105200001	105360000	B.1.2.2.1.1.2.2.1.1.2	0.324468085106383	.	105200001	105360000	#9191FF	1	0.375
chr2	105360001	105640000	B.1.2.1.2.2.2.2.1.2.1	0.337234042553192	.	105360001	105640000	#9191FF	1	0.375
chr2	105640001	105920000	A.2.2.1.2.1.2.1.1.1	0.55	.	105640001	105920000	#FFDADA	1	0.625
chr2	105920001	106160000	A.1.2.2.1.1.1.1.2.2.1	0.792553191489362	.	105920001	106160000	#FF4848	1	0.875
chr2	106160001	106360000	A.1.2.2.1.1.1.1.1.1.1.1	0.8	.	106160001	106360000	#FF4848	1	0.875
chr2	106360001	106520000	A.1.2.2.1.1.1.2.1.2.2	0.788297872340426	.	106360001	106520000	#FF4848	1	0.875
chr2	106520001	106840000	A.2.2.1.1.1.1.1.1.1	0.586170212765957	.	106520001	106840000	#FFDADA	1	0.625
chr2	106840001	106920000	B.1.1.1.1.2.1.1	0.484042553191489	.	106840001	106920000	#DADAFF	1	0.5
chr2	106920001	107000000	B.1.1.1.1.2.1.2.1.2	0.481914893617021	.	106920001	107000000	#DADAFF	1	0.5
chr2	107080001	107200000	B.1.1.1.1.2.1.2.1.2	0.481914893617021	.	107080001	107200000	#DADAFF	1	0.5
chr2	107200001	107400000	B.2.1.1.2.2.1.1.2.2.2	0.207446808510638	.	107200001	107400000	#4848FF	1	0.25
chr2	107400001	107760000	B.2.1.1.2.2.2.1.1.1	0.198936170212766	.	107400001	107760000	#4848FF	1	0.25
chr2	107760001	107960000	B.1.1.2.2.2.2.1	0.4	.	107760001	107960000	#DADAFF	1	0.5
chr2	107960001	108440000	B.2.1.2.2.1.1.1.1	0.15	.	107960001	108440000	#4848FF	1	0.25
chr2	108520001	108600000	B.1.2.1.2.2.2.1.1	0.341489361702128	.	108520001	108600000	#9191FF	1	0.375
chr2	108600001	108880000	B.2.1.1.2.1.2.1.2.1.2	0.219148936170213	.	108600001	108880000	#4848FF	1	0.25
chr2	108880001	109080000	A.2.2.2.2.2.1.2	0.506382978723404	.	108880001	109080000	#FFDADA	1	0.625
chr2	109080001	109240000	A.2.1.2.1.1.1.2.2.2	0.641489361702128	.	109080001	109240000	#FF9191	1	0.75
chr2	109240001	109440000	A.2.1.1.2.1.1.2.1.2	0.680851063829787	.	109240001	109440000	#FF9191	1	0.75
chr2	109440001	109720000	A.2.2.1.2.1.2.2.1	0.545744680851064	.	109440001	109720000	#FFDADA	1	0.625
chr2	109720001	109880000	A.2.2.1.2.2.1.1.2	0.541489361702128	.	109720001	109880000	#FFDADA	1	0.625
chr2	109880001	110120000	A.2.1.2.1.1.1.1.2.1.1	0.647872340425532	.	109880001	110120000	#FF9191	1	0.75
chr2	110240001	110280000	A.2.1.2.1.1.1.1.2.1.1	0.647872340425532	.	110240001	110280000	#FF9191	1	0.75
chr2	110280001	110520000	A.1.2.2.1.1.1.2.2.2.2	0.784042553191489	.	110280001	110520000	#FF4848	1	0.875
chr2	110840001	110920000	A.2.2.1.2.1.1.1.2	0.554255319148936	.	110840001	110920000	#FFDADA	1	0.625
chr2	110920001	111000000	A.1.2.2.1.1.2.1.1.2.2	0.776595744680851	.	110920001	111000000	#FF4848	1	0.875
chr2	111360001	111600000	A.1.2.2.1.1.2.1.1.2.2	0.776595744680851	.	111360001	111600000	#FF4848	1	0.875
chr2	111600001	112040000	A.1.2.2.1.1.2.1.1.1.2.1.1	0.781914893617021	.	111600001	112040000	#FF4848	1	0.875
chr2	112040001	112360000	A.2.1.2.1.1.1.1.1.1	0.651063829787234	.	112040001	112360000	#FF9191	1	0.75
chr2	112360001	112560000	A.1.2.2.1.1.2.2.2.1	0.771276595744681	.	112360001	112560000	#FF4848	1	0.875
chr2	112600001	112640000	A.1.2.2.1.1.2.2.2.1	0.771276595744681	.	112600001	112640000	#FF4848	1	0.875
chr2	112640001	112880000	A.1.1.2.2.2.1.2.2.2	0.904255319148936	.	112640001	112880000	#FF0000	1	1
chr2	112880001	113040000	A.1.2.2.1.1.1.2.2.1.2	0.786170212765957	.	112880001	113040000	#FF4848	1	0.875
chr2	113040001	113120000	A.1.2.2.1.1.1.2.2.1.1	0.787234042553192	.	113040001	113120000	#FF4848	1	0.875
chr2	113160001	113280000	A.1.2.2.1.1.1.2.2.1.1	0.787234042553192	.	113160001	113280000	#FF4848	1	0.875
chr2	113280001	113440000	A.1.2.2.1.1.1.2.1.1	0.790425531914894	.	113280001	113440000	#FF4848	1	0.875
chr2	113440001	113760000	A.1.2.2.1.1.2.2.2.2	0.770212765957447	.	113440001	113760000	#FF4848	1	0.875
chr2	113760001	113840000	A.2.2.1.2.1.1.2.2.2	0.551063829787234	.	113760001	113840000	#FFDADA	1	0.625
chr2	113840001	114240000	A.2.1.2.2.1.1.2.2.2.2.2.1	0.612765957446809	.	113840001	114240000	#FF9191	1	0.75
chr2	114240001	114720000	A.2.1.1.2.1.1.2.2.2.2	0.677659574468085	.	114240001	114720000	#FF9191	1	0.75
chr2	114720001	115080000	B.2.1.2.2.2.2.2.2	0.118085106382979	.	114720001	115080000	#4848FF	1	0.25
chr2	115080001	115240000	B.2.1.1.2.2.2.1.2.2	0.195744680851064	.	115080001	115240000	#4848FF	1	0.25
chr2	115240001	115360000	B.1.2.2.1.1.1.2.1.1	0.330851063829787	.	115240001	115360000	#9191FF	1	0.375
chr2	115360001	115560000	B.2.1.1.2.2.1.1.2.1	0.209574468085106	.	115360001	115560000	#4848FF	1	0.25
chr2	115560001	115680000	B.2.1.1.2.2.2.2.2.2.2	0.184042553191489	.	115560001	115680000	#4848FF	1	0.25
chr2	115680001	116160000	B.2.2.1.1.2.1.1.1.2	0.0936170212765957	.	115680001	116160000	#0000FF	1	0.125
chr2	116160001	116720000	B.2.2.1.1.2.2.2.2.1.1	0.0808510638297872	.	116160001	116720000	#0000FF	1	0.125
chr2	116720001	117200000	B.2.2.1.1.2.2.2.2.2.2	0.0776595744680851	.	116720001	117200000	#0000FF	1	0.125
chr2	117200001	117560000	B.2.1.1.2.2.2.2.2.2.1.2	0.185106382978723	.	117200001	117560000	#4848FF	1	0.25
chr2	117560001	117760000	B.2.1.1.2.1.2.1.1.1	0.222340425531915	.	117560001	117760000	#4848FF	1	0.25
chr2	117760001	118240000	B.2.1.1.2.2.2.1.2.1	0.196808510638298	.	117760001	118240000	#4848FF	1	0.25
chr2	118240001	118560000	B.2.1.1.2.1.2.1.2.2.1.2	0.217021276595745	.	118240001	118560000	#4848FF	1	0.25
chr2	118560001	118720000	A.2.2.2.2.2.2.1.1.2.2	0.498936170212766	.	118560001	118720000	#FFDADA	1	0.625
chr2	118720001	119000000	A.2.2.1.1.1.1.1.1.2.2	0.584042553191489	.	118720001	119000000	#FFDADA	1	0.625
chr2	119000001	119160000	B.1.2.2.1.1.2.2.1.1.1	0.325531914893617	.	119000001	119160000	#9191FF	1	0.375
chr2	119160001	119640000	B.1.2.1.2.2.2.2.2.2	0.334042553191489	.	119160001	119640000	#9191FF	1	0.375
chr2	119640001	119960000	B.1.1.2.2.1.2.1.2.1	0.409574468085106	.	119640001	119960000	#DADAFF	1	0.5
chr2	119960001	120160000	A.2.1.2.1.1.2.1.1.1.2	0.63936170212766	.	119960001	120160000	#FF9191	1	0.75
chr2	120160001	120360000	A.2.1.2.1.1.2.2.1.2	0.635106382978723	.	120160001	120360000	#FF9191	1	0.75
chr2	120360001	120800000	A.1.2.2.1.1.2.1.1.1.2.1.2	0.780851063829787	.	120360001	120800000	#FF4848	1	0.875
chr2	120800001	121000000	A.2.1.2.1.1.2.1.1.1.1	0.640425531914894	.	120800001	121000000	#FF9191	1	0.75
chr2	121000001	121200000	A.2.1.2.1.1.1.1.2.2.2	0.64468085106383	.	121000001	121200000	#FF9191	1	0.75
chr2	121200001	121520000	A.2.1.2.1.1.1.1.2.2.1	0.645744680851064	.	121200001	121520000	#FF9191	1	0.75
chr2	121520001	121600000	A.2.2.1.2.1.1.2.2.1	0.552127659574468	.	121520001	121600000	#FFDADA	1	0.625
chr2	121600001	121800000	A.2.1.2.1.1.2.2.1.1	0.636170212765957	.	121600001	121800000	#FF9191	1	0.75
chr2	121800001	122080000	A.2.1.1.2.1.1.2.2.2.1	0.678723404255319	.	121800001	122080000	#FF9191	1	0.75
chr2	122080001	122480000	A.1.1.2.2.2.2.2.2	0.901063829787234	.	122080001	122480000	#FF0000	1	1
chr2	122480001	122720000	A.2.1.2.1.1.2.1.1.2	0.638297872340426	.	122480001	122720000	#FF9191	1	0.75
chr2	122720001	123080000	B.1.1.2.2.1.1.2.1.1.1	0.418085106382979	.	122720001	123080000	#DADAFF	1	0.5
chr2	123080001	123200000	B.1.2.1.2.2.1.2.1.2.2	0.343617021276596	.	123080001	123200000	#9191FF	1	0.375
chr2	123200001	123280000	B.1.1.2.2.1.2.2	0.407446808510638	.	123200001	123280000	#DADAFF	1	0.5
chr2	123280001	123480000	B.1.2.1.2.2.1.1.2.1	0.347872340425532	.	123280001	123480000	#9191FF	1	0.375
chr2	123480001	123640000	B.1.1.2.2.1.2.1.1	0.41063829787234	.	123480001	123640000	#DADAFF	1	0.5
chr2	123640001	123840000	B.1.2.1.2.2.1.1.1.1	0.35	.	123640001	123840000	#9191FF	1	0.375
chr2	123840001	123960000	B.1.1.2.1.1.2.2.2	0.434042553191489	.	123840001	123960000	#DADAFF	1	0.5
chr2	123960001	124400000	B.2.1.1.2.1.2.1.2.1.1	0.220212765957447	.	123960001	124400000	#4848FF	1	0.25
chr2	124400001	124520000	B.2.1.1.2.1.2.2.2.1	0.213829787234043	.	124400001	124520000	#4848FF	1	0.25
chr2	124520001	124760000	B.2.2.1.1.2.1.1.2.2.1.1	0.0914893617021277	.	124520001	124760000	#0000FF	1	0.125
chr2	124760001	125240000	B.2.2.2.1.1.2.1.1	0.0351063829787234	.	124760001	125240000	#0000FF	1	0.125
chr2	125240001	125800000	B.2.2.2.1.1.1.1.2.2	0.0393617021276596	.	125240001	125800000	#0000FF	1	0.125
chr2	125800001	126200000	B.2.2.2.1.1.2.2.1	0.0329787234042553	.	125800001	126200000	#0000FF	1	0.125
chr2	126200001	126520000	B.2.2.1.1.2.1.1.1.1.1	0.0957446808510638	.	126200001	126520000	#0000FF	1	0.125
chr2	126520001	126880000	B.2.2.1.1.2.2.2.2.2.1	0.0787234042553192	.	126520001	126880000	#0000FF	1	0.125
chr2	126880001	127280000	B.1.1.2.2.2.2.2.2.2	0.396808510638298	.	126880001	127280000	#DADAFF	1	0.5
chr2	127280001	127480000	B.1.1.1.1.2.2.1.1.2.2	0.476595744680851	.	127280001	127480000	#DADAFF	1	0.5
chr2	127480001	127840000	B.1.1.2.1.1.1.2.2.1.2	0.445744680851064	.	127480001	127840000	#DADAFF	1	0.5
chr2	127840001	127920000	A.2.2.1.2.1.2.1.1.2.2	0.547872340425532	.	127840001	127920000	#FFDADA	1	0.625
chr2	127920001	128080000	A.2.1.1.2.1.1.2.1.1	0.681914893617021	.	127920001	128080000	#FF9191	1	0.75
chr2	128080001	128240000	A.1.2.2.1.1.1.2.2.2.1	0.785106382978723	.	128080001	128240000	#FF4848	1	0.875
chr2	128240001	128520000	A.1.2.1.2.1.2.1.1.1	0.835106382978723	.	128240001	128520000	#FF4848	1	0.875
chr2	128520001	128640000	A.1.2.2.1.1.1.1.1.1.1.2	0.798936170212766	.	128520001	128640000	#FF4848	1	0.875
chr2	128640001	128960000	A.1.2.2.1.1.1.1.1.2.1.1	0.796808510638298	.	128640001	128960000	#FF4848	1	0.875
chr2	128960001	129120000	A.2.2.1.2.1.2.2.2.2	0.543617021276596	.	128960001	129120000	#FFDADA	1	0.625
chr2	129120001	129320000	B.1.2.1.2.2.1.2.1.2.1	0.34468085106383	.	129120001	129320000	#9191FF	1	0.375
chr2	129320001	129520000	B.1.2.1.2.2.2.2.2.1	0.335106382978723	.	129320001	129520000	#9191FF	1	0.375
chr2	129520001	129600000	B.1.2.2.1.1.1.2.2.2	0.327659574468085	.	129520001	129600000	#9191FF	1	0.375
chr2	129600001	129680000	B.2.1.1.2.1.1.1.1.1.2.2	0.230851063829787	.	129600001	129680000	#4848FF	1	0.25
chr2	129680001	129880000	B.2.1.1.2.1.2.2.1	0.214893617021277	.	129680001	129880000	#4848FF	1	0.25
chr2	129880001	130040000	B.2.1.1.2.2.1.1.1.1	0.211702127659574	.	129880001	130040000	#4848FF	1	0.25
chr2	130040001	130120000	B.1.2.2.1.1.1.2.1.2	0.329787234042553	.	130040001	130120000	#9191FF	1	0.375
chr2	130120001	130240000	B.1.2.2.1.1.1.1.2	0.331914893617021	.	130120001	130240000	#9191FF	1	0.375
chr2	130240001	130520000	B.2.1.1.2.1.2.1.2.2.1.1	0.218085106382979	.	130240001	130520000	#4848FF	1	0.25
chr2	130520001	130640000	B.1.2.1.2.2.1.1.2.2	0.346808510638298	.	130520001	130640000	#9191FF	1	0.375
chr2	130640001	130800000	B.1.1.2.1.1.2.1.1.2	0.442553191489362	.	130640001	130800000	#DADAFF	1	0.5
chr2	130840001	130880000	B.1.1.2.1.1.2.1.1.2	0.442553191489362	.	130840001	130880000	#DADAFF	1	0.5
chr2	130880001	131160000	A.2.2.1.2.1.2.2.2.1	0.54468085106383	.	130880001	131160000	#FFDADA	1	0.625
chr2	131360001	131400000	A.2.1.2.2.1.1.2.2.2.2.2.2	0.611702127659574	.	131360001	131400000	#FF9191	1	0.75
chr2	131440001	131880000	A.2.1.2.2.1.1.2.2.2.2.2.2	0.611702127659574	.	131440001	131880000	#FF9191	1	0.75
chr2	131880001	132000000	A.2.2.2.2.2.2.2.2.2	0.491489361702128	.	131880001	132000000	#FFDADA	1	0.625
chr2	132040001	132120000	A.2.2.2.2.2.2.2.2.2	0.491489361702128	.	132040001	132120000	#FFDADA	1	0.625
chr2	132120001	132200000	B.1.1.1.1.2.1.2.2	0.480851063829787	.	132120001	132200000	#DADAFF	1	0.5
chr2	132200001	132680000	B.1.1.1.1.1.1.1	0.490425531914894	.	132200001	132680000	#DADAFF	1	0.5
chr2	132680001	132760000	B.1.1.2.1.1.2.1.1.1	0.443617021276596	.	132680001	132760000	#DADAFF	1	0.5
chr2	132800001	132880000	B.1.1.2.1.1.2.1.1.1	0.443617021276596	.	132800001	132880000	#DADAFF	1	0.5
chr2	132880001	133280000	B.1.1.2.2.1.1.1	0.419148936170213	.	132880001	133280000	#DADAFF	1	0.5
chr2	133280001	133480000	A.2.2.2.2.2.2.1.1.1.2	0.502127659574468	.	133280001	133480000	#FFDADA	1	0.625
chr2	133480001	133880000	A.2.2.1.1.1.1.1.2	0.582978723404255	.	133480001	133880000	#FFDADA	1	0.625
chr2	133880001	134040000	A.2.2.2.2.2.2.1.1.2.1.1	0.501063829787234	.	133880001	134040000	#FFDADA	1	0.625
chr2	134040001	134280000	A.2.1.2.2.1.1.1.2.1.1	0.623404255319149	.	134040001	134280000	#FF9191	1	0.75
chr2	134280001	134440000	A.2.1.2.1.1.2.1.2	0.637234042553191	.	134280001	134440000	#FF9191	1	0.75
chr2	134440001	134640000	A.2.1.2.2.1.1.2.2.2.1	0.614893617021277	.	134440001	134640000	#FF9191	1	0.75
chr2	134640001	134840000	A.2.1.2.2.1.1.2.1.1.2	0.618085106382979	.	134640001	134840000	#FF9191	1	0.75
chr2	134840001	135200000	A.1.2.2.1.1.1.1.1.2.1.2	0.795744680851064	.	134840001	135200000	#FF4848	1	0.875
chr2	135200001	135400000	B.1.1.1.1.2.2.1.2.2	0.473404255319149	.	135200001	135400000	#DADAFF	1	0.5
chr2	135400001	135720000	A.2.2.2.2.2.2.2.1	0.493617021276596	.	135400001	135720000	#FFDADA	1	0.625
chr2	135720001	135840000	A.2.2.1.2.1.2.1.1.2.1	0.548936170212766	.	135720001	135840000	#FFDADA	1	0.625
chr2	135840001	136040000	A.2.2.1.1.2.2.1.2.2	0.568085106382979	.	135840001	136040000	#FFDADA	1	0.625
chr2	136040001	136360000	A.2.2.1.1.2.2.2.1.1.2.1	0.565957446808511	.	136040001	136360000	#FFDADA	1	0.625
chr2	136360001	136560000	A.2.2.1.2.1.2.1.2	0.546808510638298	.	136360001	136560000	#FFDADA	1	0.625
chr2	136560001	136880000	A.2.2.1.1.2.2.2.1.1.1	0.567021276595745	.	136560001	136880000	#FFDADA	1	0.625
chr2	136880001	137160000	B.1.1.1.1.2.2.1.2.1.1	0.475531914893617	.	136880001	137160000	#DADAFF	1	0.5
chr2	137160001	137480000	B.2.2.2.1.1.1.1.2.1.1	0.0414893617021277	.	137160001	137480000	#0000FF	1	0.125
chr2	137480001	138040000	B.2.2.2.1.1.2.1.2	0.0340425531914894	.	137480001	138040000	#0000FF	1	0.125
chr2	138040001	138120000	B.2.1.1.2.2.1.2.2.2.1	0.201063829787234	.	138040001	138120000	#4848FF	1	0.25
chr2	138120001	138360000	B.2.2.2.1.1.2.2.2	0.0319148936170213	.	138120001	138360000	#0000FF	1	0.125
chr2	138360001	138640000	B.2.2.2.1.1.1.1.1	0.0425531914893617	.	138360001	138640000	#0000FF	1	0.125
chr2	138640001	138840000	B.1.1.2.1.1.2.1.2.1.2	0.440425531914894	.	138640001	138840000	#DADAFF	1	0.5
chr2	138840001	139160000	B.1.2.1.2.2.1.2.1.1	0.345744680851064	.	138840001	139160000	#9191FF	1	0.375
chr2	139160001	139400000	B.1.1.2.1.1.2.2.1.2	0.435106382978723	.	139160001	139400000	#DADAFF	1	0.5
chr2	139400001	139600000	B.1.2.1.2.2.1.1.1.2	0.348936170212766	.	139400001	139600000	#9191FF	1	0.375
chr2	139600001	139760000	B.2.1.1.2.1.1.1.2.2.1	0.227659574468085	.	139600001	139760000	#4848FF	1	0.25
chr2	139760001	140000000	B.2.2.1.1.2.2.2.2.1.2	0.0797872340425532	.	139760001	140000000	#0000FF	1	0.125
chr2	140000001	140080000	B.2.1.1.2.2.1.2.2.2.2	0.2	.	140000001	140080000	#4848FF	1	0.25
chr2	140080001	140200000	B.2.1.1.2.1.1.1.2.2.2	0.226595744680851	.	140080001	140200000	#4848FF	1	0.25
chr2	140200001	140440000	B.2.1.1.2.2.2.2.2.1.2.2	0.187234042553191	.	140200001	140440000	#4848FF	1	0.25
chr2	140440001	140720000	B.2.2.1.1.2.1.2.1	0.0882978723404255	.	140440001	140720000	#0000FF	1	0.125
chr2	140720001	141000000	B.2.2.1.1.2.2.1.1	0.0851063829787234	.	140720001	141000000	#0000FF	1	0.125
chr2	141000001	141160000	B.2.1.1.2.1.1.1.2.1	0.228723404255319	.	141000001	141160000	#4848FF	1	0.25
chr2	141160001	141320000	B.1.2.2.1.1.2.2.1.2	0.323404255319149	.	141160001	141320000	#9191FF	1	0.375
chr2	141320001	141480000	B.2.1.1.2.1.1.1.1.1.1	0.232978723404255	.	141320001	141480000	#4848FF	1	0.25
chr2	141480001	141640000	B.2.1.1.2.2.1.2.2.1.2.2	0.202127659574468	.	141480001	141640000	#4848FF	1	0.25
chr2	141640001	141800000	B.2.1.1.2.2.1.2.2.1.2.1	0.203191489361702	.	141640001	141800000	#4848FF	1	0.25
chr2	141800001	142000000	B.2.1.1.2.2.2.2.2.1.2.1	0.188297872340426	.	141800001	142000000	#4848FF	1	0.25
chr2	142000001	142240000	B.2.1.1.2.2.2.2.2.2.1.1	0.186170212765957	.	142000001	142240000	#4848FF	1	0.25
chr2	142240001	142480000	B.2.1.1.2.2.2.2.1.2.1	0.192553191489362	.	142240001	142480000	#4848FF	1	0.25
chr2	142480001	142720000	B.2.1.1.2.2.2.2.2.1.1.2	0.18936170212766	.	142480001	142720000	#4848FF	1	0.25
chr2	142720001	142920000	B.1.2.2.1.1.2.1	0.326595744680851	.	142720001	142920000	#9191FF	1	0.375
chr2	142920001	143120000	B.2.1.1.2.2.2.2.2.1.1.1	0.190425531914894	.	142920001	143120000	#4848FF	1	0.25
chr2	143120001	143440000	B.2.1.1.2.2.2.2.1.2.2	0.191489361702128	.	143120001	143440000	#4848FF	1	0.25
chr2	143440001	143800000	A.2.1.2.2.1.2.1.1.1.2	0.609574468085106	.	143440001	143800000	#FF9191	1	0.75
chr2	143800001	144200000	B.1.2.2.1.1.1.1.1	0.332978723404255	.	143800001	144200000	#9191FF	1	0.375
chr2	144200001	144600000	A.2.1.1.2.1.2.2	0.669148936170213	.	144200001	144600000	#FF9191	1	0.75
chr2	144600001	144960000	A.2.1.2.2.1.1.1.2.2.1	0.621276595744681	.	144600001	144960000	#FF9191	1	0.75
chr2	144960001	145280000	A.1.2.2.2.2.2.2.2	0.709574468085106	.	144960001	145280000	#FF4848	1	0.875
chr2	145280001	145440000	A.2.1.1.2.1.1.2.2.1	0.679787234042553	.	145280001	145440000	#FF9191	1	0.75
chr2	145440001	145560000	A.2.1.2.1.1.1.2.2.1	0.642553191489362	.	145440001	145560000	#FF9191	1	0.75
chr2	145560001	145800000	A.1.2.1.1.1.1.1.2	0.892553191489362	.	145560001	145800000	#FF4848	1	0.875
chr2	145800001	146080000	A.2.2.1.1.2.2.1.2.1.1	0.570212765957447	.	145800001	146080000	#FFDADA	1	0.625
chr2	146080001	146200000	B.1.1.1.1.2.1.2.1.1	0.482978723404255	.	146080001	146200000	#DADAFF	1	0.5
chr2	146200001	146520000	A.2.2.2.2.2.2.1.1.1.1.1	0.50531914893617	.	146200001	146520000	#FFDADA	1	0.625
chr2	146520001	146720000	A.2.2.2.2.2.2.1.1.1.1.2.1	0.504255319148936	.	146520001	146720000	#FFDADA	1	0.625
chr2	146720001	146880000	B.1.1.2.1.1.2.1.2.1.1	0.441489361702128	.	146720001	146880000	#DADAFF	1	0.5
chr2	146880001	147120000	B.2.1.1.2.1.1.1.1.1.2.1	0.231914893617021	.	146880001	147120000	#4848FF	1	0.25
chr2	147120001	147280000	B.2.1.1.2.1.1.2.1.2	0.224468085106383	.	147120001	147280000	#4848FF	1	0.25
chr2	147280001	147440000	B.2.1.1.2.2.1.2.2.1.1	0.204255319148936	.	147280001	147440000	#4848FF	1	0.25
chr2	147440001	147760000	B.2.2.1.1.2.1.2.2.2	0.0861702127659574	.	147440001	147760000	#0000FF	1	0.125
chr2	147760001	148120000	B.2.2.2.1.1.1.2.1	0.0382978723404255	.	147760001	148120000	#0000FF	1	0.125
chr2	148120001	148520000	B.2.2.1.1.2.1.1.1.1.2	0.0946808510638298	.	148120001	148520000	#0000FF	1	0.125
chr2	148520001	148680000	B.1.2.2.1.1.1.2.2.1	0.328723404255319	.	148520001	148680000	#9191FF	1	0.375
chr2	148680001	148880000	B.1.1.2.1.1.2.1.2.2.2	0.438297872340426	.	148680001	148880000	#DADAFF	1	0.5
chr2	148880001	149040000	B.2.1.1.2.1.2.1.1.2	0.221276595744681	.	148880001	149040000	#4848FF	1	0.25
chr2	149040001	149320000	B.2.1.1.2.2.1.1.1.2	0.21063829787234	.	149040001	149320000	#4848FF	1	0.25
chr2	149320001	149520000	A.2.2.2.2.2.2.1.1.1.1.2.2	0.503191489361702	.	149320001	149520000	#FFDADA	1	0.625
chr2	149520001	149640000	B.1.1.2.1.1.1.2.1.1	0.448936170212766	.	149520001	149640000	#DADAFF	1	0.5
chr2	149640001	149720000	A.2.2.2.1.2.2.1.2	0.521276595744681	.	149640001	149720000	#FFDADA	1	0.625
chr2	149760001	149840000	A.2.2.2.1.2.2.1.2	0.521276595744681	.	149760001	149840000	#FFDADA	1	0.625
chr2	149840001	150160000	B.2.1.1.2.1.2.1.2.2.2	0.215957446808511	.	149840001	150160000	#4848FF	1	0.25
chr2	150160001	150440000	B.1.2.2.2.1.2.2	0.295744680851064	.	150160001	150440000	#9191FF	1	0.375
chr2	150440001	151040000	A.2.2.2.2.2.2.1.1.2.1.2	0.5	.	150440001	151040000	#FFDADA	1	0.625
chr2	151040001	151440000	A.2.2.1.1.2.2.2.2.2.1.2.1	0.558510638297872	.	151040001	151440000	#FFDADA	1	0.625
chr2	151440001	151680000	B.1.2.1.1.1.2.1	0.393617021276596	.	151440001	151680000	#9191FF	1	0.375
chr2	151680001	151760000	B.1.1.2.1.1.1.2.1.2	0.447872340425532	.	151680001	151760000	#DADAFF	1	0.5
chr2	151760001	151960000	B.1.1.2.1.1.2.2.1.1.2	0.436170212765957	.	151760001	151960000	#DADAFF	1	0.5
chr2	151960001	152120000	A.2.2.1.1.2.2.2.2.2.1.2.2	0.557446808510638	.	151960001	152120000	#FFDADA	1	0.625
chr2	152120001	152200000	A.2.1.2.1.1.1.2.1	0.643617021276596	.	152120001	152200000	#FF9191	1	0.75
chr2	152200001	152360000	A.2.2.1.1.1.1.1.1.2.1	0.585106382978723	.	152200001	152360000	#FFDADA	1	0.625
chr2	152360001	152520000	A.2.1.2.2.1.1.2.1.2	0.617021276595745	.	152360001	152520000	#FF9191	1	0.75
chr2	152520001	153040000	A.1.2.2.2.2.2.2.1.1.1	0.713829787234043	.	152520001	153040000	#FF4848	1	0.875
chr2	153040001	153240000	A.1.2.1.1.1.1.1.1.2.2.2.1.2	0.895744680851064	.	153040001	153240000	#FF4848	1	0.875
chr2	153240001	153560000	A.1.1.2.2.2.2.2.1	0.902127659574468	.	153240001	153560000	#FF0000	1	1
chr2	153560001	153760000	B.1.2.2.2.1.2.1.1	0.298936170212766	.	153560001	153760000	#9191FF	1	0.375
chr2	153760001	153960000	B.2.2.2.1.1.1.2.2.1	0.0372340425531915	.	153760001	153960000	#0000FF	1	0.125
chr2	153960001	154280000	B.2.2.2.1.1.1.2.2.2	0.0361702127659574	.	153960001	154280000	#0000FF	1	0.125
chr2	154280001	154360000	B.2.1.1.2.1.1.1.1.2	0.229787234042553	.	154280001	154360000	#4848FF	1	0.25
chr2	154360001	154640000	B.2.2.1.1.2.2.1.2.2	0.0829787234042553	.	154360001	154640000	#0000FF	1	0.125
chr2	154640001	154920000	B.2.2.1.1.2.1.2.2.1	0.0872340425531915	.	154640001	154920000	#0000FF	1	0.125
chr2	154920001	155240000	B.2.2.1.1.2.2.2.1	0.0819148936170213	.	154920001	155240000	#0000FF	1	0.125
chr2	155240001	155440000	B.2.1.1.2.1.1.2.1.1	0.225531914893617	.	155240001	155440000	#4848FF	1	0.25
chr2	155440001	155560000	B.1.2.2.2.1.2.1.2.1	0.297872340425532	.	155440001	155560000	#9191FF	1	0.375
chr2	155560001	155760000	B.2.1.1.2.1.1.2.2	0.223404255319149	.	155560001	155760000	#4848FF	1	0.25
chr2	155760001	156200000	B.1.2.1.2.2.2.2.1.1.2	0.338297872340426	.	155760001	156200000	#9191FF	1	0.375
chr2	156200001	156400000	B.1.2.2.2.1.1.2.2.1.2	0.301063829787234	.	156200001	156400000	#9191FF	1	0.375
chr2	156400001	156720000	B.1.1.1.1.2.2.1.1.1.2	0.478723404255319	.	156400001	156720000	#DADAFF	1	0.5
chr2	156720001	156880000	B.1.1.2.1.1.2.2.1.1.1	0.437234042553191	.	156720001	156880000	#DADAFF	1	0.5
chr2	156880001	157200000	B.1.1.2.1.1.2.1.2.2.1	0.43936170212766	.	156880001	157200000	#DADAFF	1	0.5
chr2	157200001	157440000	A.2.1.2.2.1.2.1.1.1.1	0.61063829787234	.	157200001	157440000	#FF9191	1	0.75
chr2	157440001	157720000	B.1.1.1.1.2.2.1.1.1.1	0.479787234042553	.	157440001	157720000	#DADAFF	1	0.5
chr2	157720001	158160000	B.1.1.1.1.2.2.1.2.1.2	0.474468085106383	.	157720001	158160000	#DADAFF	1	0.5
chr2	158160001	158280000	B.1.2.2.2.1.1.2.1	0.303191489361702	.	158160001	158280000	#9191FF	1	0.375
chr2	158280001	158520000	B.1.1.2.2.2.2.2.2.1	0.397872340425532	.	158280001	158520000	#DADAFF	1	0.5
chr2	158520001	158880000	A.2.2.2.2.2.2.1.2.2.1	0.495744680851064	.	158520001	158880000	#FFDADA	1	0.625
chr2	158880001	159040000	A.2.2.2.2.2.2.2.2.1	0.492553191489362	.	158880001	159040000	#FFDADA	1	0.625
chr2	159040001	159320000	A.2.2.1.1.2.2.2.1.2	0.563829787234043	.	159040001	159320000	#FFDADA	1	0.625
chr2	159320001	159640000	A.2.1.2.2.1.1.1.2.2.2	0.620212765957447	.	159320001	159640000	#FF9191	1	0.75
chr2	159640001	160040000	A.1.1.1.2.2.2.2.1.1	0.972340425531915	.	159640001	160040000	#FF0000	1	1
chr2	160040001	160440000	A.1.1.1.2.1.2.2.1.1	0.981914893617021	.	160040001	160440000	#FF0000	1	1
chr2	160440001	160560000	A.1.2.2.2.1.1.2.2.1	0.738297872340426	.	160440001	160560000	#FF4848	1	0.875
chr2	160560001	160880000	A.1.2.1.1.1.1.1.1.2.2.1	0.897872340425532	.	160560001	160880000	#FF4848	1	0.875
chr2	160880001	161200000	A.1.2.1.1.1.1.1.1.2.1	0.898936170212766	.	160880001	161200000	#FF4848	1	0.875
chr2	161200001	161400000	A.1.2.2.2.2.2.1.1.2	0.715957446808511	.	161200001	161400000	#FF4848	1	0.875
chr2	161400001	161560000	A.2.1.1.2.2.2.1.2.2	0.65531914893617	.	161400001	161560000	#FF9191	1	0.75
chr2	161560001	162000000	A.1.2.2.2.2.2.1.1.1	0.717021276595745	.	161560001	162000000	#FF4848	1	0.875
chr2	162000001	162320000	A.2.2.1.1.2.2.2.2.1.1.2	0.561702127659575	.	162000001	162320000	#FFDADA	1	0.625
chr2	162320001	162440000	B.1.2.2.2.1.2.1.2.2	0.296808510638298	.	162320001	162440000	#9191FF	1	0.375
chr2	162440001	162560000	B.2.1.1.2.2.2.2.1.1.2	0.193617021276596	.	162440001	162560000	#4848FF	1	0.25
chr2	162560001	162800000	B.2.1.1.1.2.1.1.2.2.2.2	0.247872340425532	.	162560001	162800000	#4848FF	1	0.25
chr2	162800001	163000000	B.1.1.2.1.1.1.2.2.1.1	0.446808510638298	.	162800001	163000000	#DADAFF	1	0.5
chr2	163000001	163240000	B.1.2.2.2.1.1.2.2.2	0.3	.	163000001	163240000	#9191FF	1	0.375
chr2	163240001	163480000	B.2.2.1.1.2.2.1.2.1	0.0840425531914894	.	163240001	163480000	#0000FF	1	0.125
chr2	163480001	163560000	B.2.2.1.1.1.1.2.1.2	0.10531914893617	.	163480001	163560000	#0000FF	1	0.125
chr2	163560001	163640000	B.2.1.1.2.2.1.2.1.2	0.20531914893617	.	163560001	163640000	#4848FF	1	0.25
chr2	163640001	163760000	B.2.1.1.2.2.1.2.1.1	0.206382978723404	.	163640001	163760000	#4848FF	1	0.25
chr2	163760001	164000000	B.2.2.1.1.1.1.2.1.1	0.106382978723404	.	163760001	164000000	#0000FF	1	0.125
chr2	164000001	164240000	B.1.1.2.1.1.1.1	0.45	.	164000001	164240000	#DADAFF	1	0.5
chr2	164240001	164520000	A.2.2.1.1.2.2.2.2.2.1.1	0.559574468085106	.	164240001	164520000	#FFDADA	1	0.625
chr2	164520001	164640000	A.2.2.2.1.2.2.1.1.2	0.522340425531915	.	164520001	164640000	#FFDADA	1	0.625
chr2	164640001	164920000	A.2.1.2.2.1.2.1.1.2.1.1	0.608510638297872	.	164640001	164920000	#FF9191	1	0.75
chr2	164920001	165040000	B.1.2.1.1.1.2.2.1.2	0.391489361702128	.	164920001	165040000	#9191FF	1	0.375
chr2	165040001	165360000	B.2.1.1.1.2.1.1.1.1.2	0.256382978723404	.	165040001	165360000	#4848FF	1	0.25
chr2	165360001	165560000	A.2.2.1.1.2.2.2.2.1.1.1	0.562765957446808	.	165360001	165560000	#FFDADA	1	0.625
chr2	165560001	165760000	A.1.2.2.2.2.1.2.2.1.2	0.719148936170213	.	165560001	165760000	#FF4848	1	0.875
chr2	165760001	165840000	A.2.1.1.2.2.2.2.1.1	0.654255319148936	.	165760001	165840000	#FF9191	1	0.75
chr2	165840001	166080000	A.2.1.2.2.1.2.1.2.1.2.2	0.602127659574468	.	165840001	166080000	#FF9191	1	0.75
chr2	166080001	166240000	A.2.2.1.1.2.2.2.2.2.2	0.556382978723404	.	166080001	166240000	#FFDADA	1	0.625
chr2	166240001	166480000	A.2.1.1.2.2.2.1.2.1.1.2	0.657446808510638	.	166240001	166480000	#FF9191	1	0.75
chr2	166480001	166600000	A.2.2.1.1.2.1.1.1	0.575531914893617	.	166480001	166600000	#FFDADA	1	0.625
chr2	166600001	166680000	A.2.1.2.2.1.2.1.2.1.1	0.60531914893617	.	166600001	166680000	#FF9191	1	0.75
chr2	166680001	166800000	A.2.1.1.2.2.2.1.1.1	0.66063829787234	.	166680001	166800000	#FF9191	1	0.75
chr2	166800001	167040000	A.2.1.2.2.1.2.1.1.2.1.2	0.607446808510638	.	166800001	167040000	#FF9191	1	0.75
chr2	167040001	167360000	B.1.1.2.1.2.2.2.2.1.1.2	0.423404255319149	.	167040001	167360000	#DADAFF	1	0.5
chr2	167360001	167560000	B.1.2.1.1.1.2.2.1.1	0.392553191489362	.	167360001	167560000	#9191FF	1	0.375
chr2	167560001	167680000	B.1.2.1.1.2.2.2	0.379787234042553	.	167560001	167680000	#9191FF	1	0.375
chr2	167680001	167760000	B.1.1.2.1.2.1.2.2.2	0.428723404255319	.	167680001	167760000	#DADAFF	1	0.5
chr2	167760001	168120000	B.1.1.2.1.2.2.2.2.1.1.1	0.424468085106383	.	167760001	168120000	#DADAFF	1	0.5
chr2	168120001	168320000	B.1.1.1.1.2.2.1.1.2.1	0.477659574468085	.	168120001	168320000	#DADAFF	1	0.5
chr2	168320001	168800000	A.2.2.2.2.2.2.1.2.1.2	0.496808510638298	.	168320001	168800000	#FFDADA	1	0.625
chr2	168800001	169000000	A.2.2.1.1.1.1.2.2	0.579787234042553	.	168800001	169000000	#FFDADA	1	0.625
chr2	169000001	169200000	A.2.2.1.1.2.2.2.1.1.2.2	0.564893617021277	.	169000001	169200000	#FFDADA	1	0.625
chr2	169200001	169640000	A.2.1.2.2.1.1.2.2.2.2.1	0.613829787234043	.	169200001	169640000	#FF9191	1	0.75
chr2	169640001	169800000	A.2.1.1.2.2.2.1.2.1.2	0.656382978723404	.	169640001	169800000	#FF9191	1	0.75
chr2	169800001	170320000	A.1.2.2.2.2.2.1.2	0.714893617021277	.	169800001	170320000	#FF4848	1	0.875
chr2	170320001	170520000	A.1.2.1.1.1.1.2.1.2.2	0.88936170212766	.	170320001	170520000	#FF4848	1	0.875
chr2	170520001	170600000	A.1.2.1.1.1.1.1.1.2.2.2.1.1	0.896808510638298	.	170520001	170600000	#FF4848	1	0.875
chr2	170600001	170800000	A.1.1.2.2.2.1.2.1.1	0.907446808510638	.	170600001	170800000	#FF0000	1	1
chr2	170800001	171440000	A.1.1.1.2.2.2.2.2	0.970212765957447	.	170800001	171440000	#FF0000	1	1
chr2	171440001	171760000	A.1.2.2.2.1.1.1.1	0.751063829787234	.	171440001	171760000	#FF4848	1	0.875
chr2	171760001	171880000	A.1.2.2.2.1.2.2.2	0.726595744680851	.	171760001	171880000	#FF4848	1	0.875
chr2	171880001	172280000	A.1.1.1.2.2.2.1	0.973404255319149	.	171880001	172280000	#FF0000	1	1
chr2	172280001	172360000	A.1.2.1.1.2.1.2.2.2.2	0.868085106382979	.	172280001	172360000	#FF4848	1	0.875
chr2	172360001	172840000	A.1.1.1.2.1.1.2	0.984042553191489	.	172360001	172840000	#FF0000	1	1
chr2	172840001	173000000	A.1.1.2.2.2.1.2.2.1	0.90531914893617	.	172840001	173000000	#FF0000	1	1
chr2	173000001	173280000	A.1.1.2.2.2.1.2.1.2	0.906382978723404	.	173000001	173280000	#FF0000	1	1
chr2	173280001	173360000	A.1.2.2.2.1.1.2.1	0.73936170212766	.	173280001	173360000	#FF4848	1	0.875
chr2	173360001	173600000	A.1.2.2.2.1.1.1.2.2.1.1	0.745744680851064	.	173360001	173600000	#FF4848	1	0.875
chr2	173600001	173840000	A.1.2.1.1.2.2.1.2	0.864893617021277	.	173600001	173840000	#FF4848	1	0.875
chr2	173840001	174040000	A.1.2.2.2.1.1.1.2.2.1.2	0.74468085106383	.	173840001	174040000	#FF4848	1	0.875
chr2	174040001	174160000	A.1.2.2.2.1.1.2.2.2	0.737234042553191	.	174040001	174160000	#FF4848	1	0.875
chr2	174160001	174480000	A.2.1.1.2.1.1.1.2.2.1	0.684042553191489	.	174160001	174480000	#FF9191	1	0.75
chr2	174480001	174560000	A.2.1.2.2.2.1.2.1.1	0.593617021276596	.	174480001	174560000	#FF9191	1	0.75
chr2	174560001	174840000	A.2.1.1.2.1.1.1.2.1.1	0.686170212765957	.	174560001	174840000	#FF9191	1	0.75
chr2	174840001	175280000	A.1.1.2.2.2.1.1.1.2	0.909574468085106	.	174840001	175280000	#FF0000	1	1
chr2	175280001	175560000	A.1.2.1.1.1.1.1.1.2.2.2.2.2	0.893617021276596	.	175280001	175560000	#FF4848	1	0.875
chr2	175560001	175840000	A.1.1.2.2.2.1.1.1.1	0.91063829787234	.	175560001	175840000	#FF0000	1	1
chr2	175840001	176080000	A.1.1.2.2.2.1.1.2	0.908510638297872	.	175840001	176080000	#FF0000	1	1
chr2	176080001	176320000	A.2.1.1.2.1.1.1.2.1.2	0.685106382978723	.	176080001	176320000	#FF9191	1	0.75
chr2	176320001	176440000	A.2.2.1.1.2.1.1.2	0.574468085106383	.	176320001	176440000	#FFDADA	1	0.625
chr2	176440001	176720000	A.2.1.1.2.1.1.1.1.1.1	0.68936170212766	.	176440001	176720000	#FF9191	1	0.75
chr2	176720001	177000000	A.1.2.1.1.1.1.2.2	0.888297872340426	.	176720001	177000000	#FF4848	1	0.875
chr2	177000001	177280000	A.1.1.1.2.2.2.2.1.2	0.971276595744681	.	177000001	177280000	#FF0000	1	1
chr2	177280001	177520000	A.1.2.1.1.1.1.1.1.2.2.2.2.1	0.89468085106383	.	177280001	177520000	#FF4848	1	0.875
chr2	177520001	177720000	A.2.1.2.2.1.1.2.1.1.1	0.619148936170213	.	177520001	177720000	#FF9191	1	0.75
chr2	177720001	178040000	A.2.1.1.2.1.1.1.1.2	0.687234042553192	.	177720001	178040000	#FF9191	1	0.75
chr2	178040001	178160000	A.1.2.1.1.1.1.2.1.1	0.891489361702128	.	178040001	178160000	#FF4848	1	0.875
chr2	178160001	178640000	A.1.1.1.2.1.2.2.1.2	0.980851063829787	.	178160001	178640000	#FF0000	1	1
chr2	178640001	179000000	A.1.2.1.1.1.2.2.2.1	0.879787234042553	.	178640001	179000000	#FF4848	1	0.875
chr2	179000001	179360000	A.1.1.2.2.2.2.1	0.903191489361702	.	179000001	179360000	#FF0000	1	1
chr2	179360001	179640000	B.2.1.1.1.2.1.1.2.1.1	0.253191489361702	.	179360001	179640000	#4848FF	1	0.25
chr2	179640001	179960000	B.2.1.1.2.2.2.2.1.1.1	0.19468085106383	.	179640001	179960000	#4848FF	1	0.25
chr2	179960001	180120000	A.2.2.2.1.2.2.1.1.1.2.1	0.524468085106383	.	179960001	180120000	#FFDADA	1	0.625
chr2	180120001	180200000	B.1.1.1.2.1.2.1.1.2	0.462765957446808	.	180120001	180200000	#DADAFF	1	0.5
chr2	180200001	180480000	B.2.1.1.1.2.1.1.1.2.1	0.25531914893617	.	180200001	180480000	#4848FF	1	0.25
chr2	180480001	180600000	B.2.1.1.1.2.2.1.1.1	0.240425531914894	.	180480001	180600000	#4848FF	1	0.25
chr2	180600001	180920000	B.2.1.1.1.2.1.1.2.2.2.1	0.248936170212766	.	180600001	180920000	#4848FF	1	0.25
chr2	180920001	181120000	B.1.2.2.2.2.2.2.2.2.2	0.275531914893617	.	180920001	181120000	#9191FF	1	0.375
chr2	181120001	181480000	B.2.1.1.1.2.1.1.1.2.2	0.254255319148936	.	181120001	181480000	#4848FF	1	0.25
chr2	181480001	181640000	B.1.1.2.1.2.2.2.2.1.2	0.422340425531915	.	181480001	181640000	#DADAFF	1	0.5
chr2	181640001	181760000	B.1.2.2.2.2.2.2.2.1.1	0.278723404255319	.	181640001	181760000	#9191FF	1	0.375
chr2	181760001	182000000	B.1.1.2.1.2.2.2.2.2.1	0.421276595744681	.	181760001	182000000	#DADAFF	1	0.5
chr2	182000001	182320000	A.2.1.2.2.1.2.1.2.2.1	0.601063829787234	.	182000001	182320000	#FF9191	1	0.75
chr2	182320001	182600000	B.1.1.2.1.2.2.2.2.2.2	0.420212765957447	.	182320001	182600000	#DADAFF	1	0.5
chr2	182600001	182800000	A.2.1.1.2.2.2.1.2.1.1.1	0.658510638297872	.	182600001	182800000	#FF9191	1	0.75
chr2	182800001	183040000	B.1.1.2.1.1.1.2.2.2	0.44468085106383	.	182800001	183040000	#DADAFF	1	0.5
chr2	183040001	183200000	B.2.1.1.1.2.1.1.2.2.1	0.25	.	183040001	183200000	#4848FF	1	0.25
chr2	183200001	183600000	B.2.1.1.1.2.1.1.2.1.2.2	0.251063829787234	.	183200001	183600000	#4848FF	1	0.25
chr2	183600001	183880000	A.1.2.2.2.2.1.1.1.2	0.724468085106383	.	183600001	183880000	#FF4848	1	0.875
chr2	183880001	184080000	A.2.1.1.2.2.2.1.1.2	0.659574468085106	.	183880001	184080000	#FF9191	1	0.75
chr2	184080001	184560000	B.2.2.1.1.1.1.1.2.1.1	0.111702127659574	.	184080001	184560000	#0000FF	1	0.125
chr2	184560001	184800000	B.2.2.2.1.2.2.1	0.025531914893617	.	184560001	184800000	#0000FF	1	0.125
chr2	184800001	185440000	B.2.2.2.1.2.2.2.1	0.024468085106383	.	184800001	185440000	#0000FF	1	0.125
chr2	185440001	185640000	B.2.1.1.1.2.2.1.2.2.2	0.236170212765957	.	185440001	185640000	#4848FF	1	0.25
chr2	185640001	185760000	B.2.1.1.1.2.2.1.2.2.1	0.237234042553191	.	185640001	185760000	#4848FF	1	0.25
chr2	185760001	186280000	B.2.2.2.1.2.1.2.1	0.0276595744680851	.	185760001	186280000	#0000FF	1	0.125
chr2	186280001	186720000	B.2.2.1.1.1.1.2.2.1.2	0.103191489361702	.	186280001	186720000	#0000FF	1	0.125
chr2	186720001	186880000	B.2.1.1.1.2.2.2.1	0.235106382978723	.	186720001	186880000	#4848FF	1	0.25
chr2	186880001	187040000	B.2.2.1.1.1.1.1.1.1.1.2	0.115957446808511	.	186880001	187040000	#0000FF	1	0.125
chr2	187040001	187360000	B.2.1.1.1.1.1.2.1.1	0.270212765957447	.	187040001	187360000	#4848FF	1	0.25
chr2	187360001	187560000	A.2.1.2.2.1.2.1.2.1.2.1.1	0.604255319148936	.	187360001	187560000	#FF9191	1	0.75
chr2	187560001	187760000	B.1.2.2.2.1.1.2.2.1.1	0.302127659574468	.	187560001	187760000	#9191FF	1	0.375
chr2	187760001	187880000	B.1.2.2.2.2.1.1.2	0.293617021276596	.	187760001	187880000	#9191FF	1	0.375
chr2	187880001	188000000	B.2.1.1.1.2.1.2.2.1.2	0.242553191489362	.	187880001	188000000	#4848FF	1	0.25
chr2	188000001	188120000	B.1.2.2.2.2.2.2.1.2.1	0.280851063829787	.	188000001	188120000	#9191FF	1	0.375
chr2	188120001	188320000	B.2.2.1.1.1.1.2.2.2	0.102127659574468	.	188120001	188320000	#0000FF	1	0.125
chr2	188320001	188680000	B.2.1.1.1.2.1.1.2.1.2.1	0.252127659574468	.	188320001	188680000	#4848FF	1	0.25
chr2	188680001	188880000	B.1.2.1.1.1.2.2.2.2	0.38936170212766	.	188680001	188880000	#9191FF	1	0.375
chr2	188880001	189000000	B.1.1.2.1.2.2.2.1	0.425531914893617	.	188880001	189000000	#DADAFF	1	0.5
chr2	189000001	189080000	B.1.1.2.1.2.1.1.2	0.431914893617021	.	189000001	189080000	#DADAFF	1	0.5
chr2	189080001	189560000	A.2.2.1.1.1.1.2.1.2	0.580851063829787	.	189080001	189560000	#FFDADA	1	0.625
chr2	189560001	190000000	B.1.1.2.1.2.1.2.2.1	0.429787234042553	.	189560001	190000000	#DADAFF	1	0.5
chr2	190000001	190320000	A.2.2.1.1.2.2.2.2.1.2	0.56063829787234	.	190000001	190320000	#FFDADA	1	0.625
chr2	190320001	190600000	A.2.1.1.2.2.1.2.1.2.2	0.663829787234043	.	190320001	190600000	#FF9191	1	0.75
chr2	190600001	190680000	A.2.1.1.2.2.2.2.2	0.652127659574468	.	190600001	190680000	#FF9191	1	0.75
chr2	190680001	190920000	A.2.2.1.1.1.1.2.1.1	0.581914893617021	.	190680001	190920000	#FFDADA	1	0.625
chr2	190920001	191120000	A.2.1.1.2.2.2.2.1.2	0.653191489361702	.	190920001	191120000	#FF9191	1	0.75
chr2	191120001	191560000	A.1.1.1.2.2.1.2.1	0.975531914893617	.	191120001	191560000	#FF0000	1	1
chr2	191560001	191880000	A.1.1.1.2.1.2.1	0.982978723404255	.	191560001	191880000	#FF0000	1	1
chr2	191880001	192360000	A.1.2.2.2.2.2.2.1.2.2	0.71063829787234	.	191880001	192360000	#FF4848	1	0.875
chr2	192360001	192600000	A.2.2.2.1.2.2.1.1.1.2.2	0.523404255319149	.	192360001	192600000	#FFDADA	1	0.625
chr2	192600001	192800000	B.1.2.2.2.2.2.2.2.1.2	0.277659574468085	.	192600001	192800000	#9191FF	1	0.375
chr2	192800001	193040000	B.2.2.1.1.1.2.1.2	0.1	.	192800001	193040000	#0000FF	1	0.125
chr2	193040001	193240000	B.2.1.1.1.2.1.2.2.1.1	0.243617021276596	.	193040001	193240000	#4848FF	1	0.25
chr2	193240001	193320000	B.1.2.2.2.2.2.2.1.1.2.1	0.282978723404255	.	193240001	193320000	#9191FF	1	0.375
chr2	193320001	193440000	B.2.1.1.1.2.1.2.1.1	0.246808510638298	.	193320001	193440000	#4848FF	1	0.25
chr2	193440001	193800000	B.2.2.2.1.2.1.2.2	0.0265957446808511	.	193440001	193800000	#0000FF	1	0.125
chr2	193800001	193920000	B.2.1.1.1.2.2.1.2.1	0.238297872340426	.	193800001	193920000	#4848FF	1	0.25
chr2	193920001	194160000	B.1.2.2.2.2.2.2.2.2.1	0.276595744680851	.	193920001	194160000	#9191FF	1	0.375
chr2	194160001	194280000	B.1.2.2.2.2.2.2.1.2.2	0.279787234042553	.	194160001	194280000	#9191FF	1	0.375
chr2	194280001	194480000	B.2.1.1.1.2.1.1.1.1.1	0.257446808510638	.	194280001	194480000	#4848FF	1	0.25
chr2	194480001	194880000	B.2.2.1.1.1.1.1.2.1.2.1.1	0.11063829787234	.	194480001	194880000	#0000FF	1	0.125
chr2	194880001	195040000	B.2.1.1.1.1.2.1	0.265957446808511	.	194880001	195040000	#4848FF	1	0.25
chr2	195040001	195240000	B.2.1.1.1.1.1.1.2.1	0.272340425531915	.	195040001	195240000	#4848FF	1	0.25
chr2	195240001	195640000	B.2.2.1.1.1.1.2.2.1.1	0.104255319148936	.	195240001	195640000	#0000FF	1	0.125
chr2	195640001	195840000	B.2.2.1.1.1.1.1.1.1.2	0.114893617021277	.	195640001	195840000	#0000FF	1	0.125
chr2	195840001	195920000	B.2.2.1.1.1.1.1.1.1.1.1	0.117021276595745	.	195840001	195920000	#0000FF	1	0.125
chr2	195920001	196080000	B.2.2.1.1.1.1.1.1.2.2	0.112765957446809	.	195920001	196080000	#0000FF	1	0.125
chr2	196080001	196200000	B.2.1.1.1.2.2.1.1.2	0.23936170212766	.	196080001	196200000	#4848FF	1	0.25
chr2	196200001	196520000	B.2.1.1.1.1.1.2.2.1	0.268085106382979	.	196200001	196520000	#4848FF	1	0.25
chr2	196520001	196600000	B.1.2.1.1.1.1.1	0.395744680851064	.	196520001	196600000	#9191FF	1	0.375
chr2	196600001	196920000	B.2.1.1.1.2.2.2.2	0.234042553191489	.	196600001	196920000	#4848FF	1	0.25
chr2	196920001	197160000	A.2.2.2.1.2.2.2.1.2	0.519148936170213	.	196920001	197160000	#FFDADA	1	0.625
chr2	197160001	197440000	B.1.2.2.2.1.1.1	0.304255319148936	.	197160001	197440000	#9191FF	1	0.375
chr2	197440001	197640000	A.2.2.2.1.2.2.1.1.1.1	0.525531914893617	.	197440001	197640000	#FFDADA	1	0.625
chr2	197640001	197880000	A.1.2.1.1.1.2.1.1.2.2	0.884042553191489	.	197640001	197880000	#FF4848	1	0.875
chr2	197880001	198200000	A.1.1.2.2.1.2.1.1.2	0.917021276595745	.	197880001	198200000	#FF0000	1	1
chr2	198200001	198480000	A.1.2.1.1.1.2.1.1.2.1	0.885106382978723	.	198200001	198480000	#FF4848	1	0.875
chr2	198480001	198880000	B.1.1.1.2.1.1.1.2	0.465957446808511	.	198480001	198880000	#DADAFF	1	0.5
chr2	198880001	199280000	B.1.2.1.1.1.2.2.2.1	0.390425531914894	.	198880001	199280000	#9191FF	1	0.375
chr2	199280001	199400000	B.1.2.1.1.2.2.1.1.1	0.382978723404255	.	199280001	199400000	#9191FF	1	0.375
chr2	199400001	199560000	B.1.2.2.2.2.1.2.1	0.292553191489362	.	199400001	199560000	#9191FF	1	0.375
chr2	199560001	199840000	B.1.2.1.1.2.2.1.2	0.380851063829787	.	199560001	199840000	#9191FF	1	0.375
chr2	199840001	200000000	B.1.1.2.1.2.2.1.1	0.427659574468085	.	199840001	200000000	#DADAFF	1	0.5
chr2	200000001	200120000	B.1.1.2.1.2.2.1.2	0.426595744680851	.	200000001	200120000	#DADAFF	1	0.5
chr2	200120001	200480000	A.2.2.2.2.2.2.1.2.2.2	0.49468085106383	.	200120001	200480000	#FFDADA	1	0.625
chr2	200480001	200800000	A.1.2.2.2.2.2.2.1.1.2	0.712765957446808	.	200480001	200800000	#FF4848	1	0.875
chr2	200800001	201120000	A.1.2.1.1.1.2.2.2.2	0.878723404255319	.	200800001	201120000	#FF4848	1	0.875
chr2	201120001	201360000	A.1.2.1.1.1.1.1.1.1	0.9	.	201120001	201360000	#FF4848	1	0.875
chr2	201360001	201440000	A.1.2.2.2.1.1.1.2.1.1	0.75	.	201360001	201440000	#FF4848	1	0.875
chr2	201440001	201720000	A.1.2.1.1.1.1.2.1.2.1	0.890425531914894	.	201440001	201720000	#FF4848	1	0.875
chr2	201720001	202000000	A.1.1.1.2.2.1.1.1.2	0.977659574468085	.	201720001	202000000	#FF0000	1	1
chr2	202000001	202120000	A.1.2.1.1.2.1.2.1.1.1	0.873404255319149	.	202000001	202120000	#FF4848	1	0.875
chr2	202120001	202280000	A.1.2.1.1.2.1.1.2.1.1	0.876595744680851	.	202120001	202280000	#FF4848	1	0.875
chr2	202280001	202440000	A.1.2.1.1.2.1.2.2.2.1	0.869148936170213	.	202280001	202440000	#FF4848	1	0.875
chr2	202440001	202680000	A.1.1.1.2.2.1.1.1.1	0.978723404255319	.	202440001	202680000	#FF0000	1	1
chr2	202680001	202840000	A.1.2.1.1.2.1.1.2.1.2	0.875531914893617	.	202680001	202840000	#FF4848	1	0.875
chr2	202840001	203120000	A.1.1.1.2.1.2.2.2	0.979787234042553	.	202840001	203120000	#FF0000	1	1
chr2	203120001	203320000	A.1.1.2.2.1.2.2.1.1	0.913829787234043	.	203120001	203320000	#FF0000	1	1
chr2	203320001	204120000	A.1.1.1.2.1.1.1	0.985106382978723	.	203320001	204120000	#FF0000	1	1
chr2	204120001	204320000	A.1.2.1.1.1.2.2.1.2	0.880851063829787	.	204120001	204320000	#FF4848	1	0.875
chr2	204320001	204520000	A.1.2.2.2.2.1.2.1	0.721276595744681	.	204320001	204520000	#FF4848	1	0.875
chr2	204520001	204800000	A.1.2.1.1.1.2.1.2	0.882978723404255	.	204520001	204800000	#FF4848	1	0.875
chr2	204800001	205000000	A.2.2.2.1.2.2.2.1.1	0.520212765957447	.	204800001	205000000	#FFDADA	1	0.625
chr2	205000001	205200000	B.2.1.1.1.1.1.2.2.2	0.267021276595745	.	205000001	205200000	#4848FF	1	0.25
chr2	205200001	205320000	B.2.1.1.1.1.2.2.1.2	0.261702127659574	.	205200001	205320000	#4848FF	1	0.25
chr2	205320001	205440000	B.2.1.1.1.1.2.2.2.1.2	0.259574468085106	.	205320001	205440000	#4848FF	1	0.25
chr2	205440001	205960000	B.2.2.2.1.2.1.1.2.2	0.0287234042553191	.	205440001	205960000	#0000FF	1	0.125
chr2	205960001	206560000	B.2.2.2.1.2.2.2.2.1	0.0234042553191489	.	205960001	206560000	#0000FF	1	0.125
chr2	206560001	206840000	A.2.2.2.1.1.1.1.2.1	0.534042553191489	.	206560001	206840000	#FFDADA	1	0.625
chr2	206840001	207080000	A.1.2.1.1.1.2.1.1.1.2	0.886170212765957	.	206840001	207080000	#FF4848	1	0.875
chr2	207080001	207200000	A.2.1.1.1.1.2.1.2	0.70531914893617	.	207080001	207200000	#FF9191	1	0.75
chr2	207200001	207560000	A.2.1.1.2.2.1.2.1.2.1.2	0.664893617021277	.	207200001	207560000	#FF9191	1	0.75
chr2	207560001	207840000	A.1.2.2.2.2.2.2.1.2.1	0.711702127659574	.	207560001	207840000	#FF4848	1	0.875
chr2	207840001	208280000	A.1.1.2.2.1.2.1.2.2	0.914893617021277	.	207840001	208280000	#FF0000	1	1
chr2	208280001	208400000	A.2.1.1.1.1.2.1.1	0.706382978723404	.	208280001	208400000	#FF9191	1	0.75
chr2	208400001	208560000	A.1.1.2.2.1.2.2.2	0.911702127659574	.	208400001	208560000	#FF0000	1	1
chr2	208560001	208960000	A.1.1.1.2.2.1.2.2	0.974468085106383	.	208560001	208960000	#FF0000	1	1
chr2	208960001	209240000	A.1.2.1.1.1.2.1.1.1.1	0.887234042553191	.	208960001	209240000	#FF4848	1	0.875
chr2	209240001	209640000	B.2.2.1.1.1.1.1.2.1.2.2	0.108510638297872	.	209240001	209640000	#0000FF	1	0.125
chr2	209640001	209800000	B.2.1.1.1.1.2.2.1.1.1.1	0.264893617021277	.	209640001	209800000	#4848FF	1	0.25
chr2	209800001	210280000	B.2.2.1.1.1.2.2.2.1	0.0978723404255319	.	209800001	210280000	#0000FF	1	0.125
chr2	210280001	210400000	B.1.1.1.2.1.2.1.1.1	0.463829787234043	.	210280001	210400000	#DADAFF	1	0.5
chr2	210400001	210680000	B.1.1.2.1.2.1.2.1	0.430851063829787	.	210400001	210680000	#DADAFF	1	0.5
chr2	210680001	210840000	B.1.1.1.2.1.1.1.1	0.467021276595745	.	210680001	210840000	#DADAFF	1	0.5
chr2	210840001	211080000	A.2.1.2.2.1.2.1.2.1.2.1.2	0.603191489361702	.	210840001	211080000	#FF9191	1	0.75
chr2	211080001	211240000	B.1.2.2.2.2.2.2.1.1.2.2	0.281914893617021	.	211080001	211240000	#9191FF	1	0.375
chr2	211240001	211600000	B.1.2.1.1.1.1.2	0.39468085106383	.	211240001	211600000	#9191FF	1	0.375
chr2	211600001	211680000	B.1.2.2.2.2.2.2.1.1.1	0.284042553191489	.	211600001	211680000	#9191FF	1	0.375
chr2	211680001	212080000	B.2.2.1.1.1.1.1.2.1.2.1.2	0.109574468085106	.	211680001	212080000	#0000FF	1	0.125
chr2	212080001	212560000	B.2.2.1.1.1.2.2.2.2	0.0968085106382979	.	212080001	212560000	#0000FF	1	0.125
chr2	212560001	212880000	B.2.2.1.1.1.2.2.1	0.098936170212766	.	212560001	212880000	#0000FF	1	0.125
chr2	212880001	213080000	B.2.1.1.1.1.2.2.1.1.2	0.262765957446809	.	212880001	213080000	#4848FF	1	0.25
chr2	213080001	213240000	B.1.2.2.2.2.2.1.2	0.285106382978723	.	213080001	213240000	#9191FF	1	0.375
chr2	213240001	213440000	B.1.2.2.2.2.2.1.1.2.2	0.286170212765957	.	213240001	213440000	#9191FF	1	0.375
chr2	213440001	213760000	B.2.1.1.1.2.1.2.1.2.1	0.245744680851064	.	213440001	213760000	#4848FF	1	0.25
chr2	213760001	214040000	B.2.2.2.1.2.1.1.1	0.0308510638297872	.	213760001	214040000	#0000FF	1	0.125
chr2	214040001	214200000	B.1.2.2.2.2.2.1.1.1	0.28936170212766	.	214040001	214200000	#9191FF	1	0.375
chr2	214200001	214400000	B.2.2.1.1.1.2.1.1	0.101063829787234	.	214200001	214400000	#0000FF	1	0.125
chr2	214400001	214520000	B.2.1.1.1.1.1.1.1.2	0.273404255319149	.	214400001	214520000	#4848FF	1	0.25
chr2	214520001	215120000	B.2.2.2.1.2.2.2.2.2	0.0223404255319149	.	214520001	215120000	#0000FF	1	0.125
chr2	215120001	215320000	B.2.1.1.1.2.1.2.2.2	0.241489361702128	.	215120001	215320000	#4848FF	1	0.25
chr2	215320001	215520000	B.2.1.1.1.1.1.1.1.1	0.274468085106383	.	215320001	215520000	#4848FF	1	0.25
chr2	215520001	215720000	B.1.2.2.2.2.2.1.1.2.1.2	0.287234042553192	.	215520001	215720000	#9191FF	1	0.375
chr2	215720001	215960000	B.2.1.1.1.2.1.2.1.2.2	0.24468085106383	.	215720001	215960000	#4848FF	1	0.25
chr2	215960001	216200000	B.1.2.2.2.2.2.1.1.2.1.1	0.288297872340426	.	215960001	216200000	#9191FF	1	0.375
chr2	216200001	216480000	A.1.2.2.2.2.1.2.2.1.1	0.720212765957447	.	216200001	216480000	#FF4848	1	0.875
chr2	216480001	216600000	A.2.1.1.1.1.2.2.2	0.703191489361702	.	216480001	216600000	#FF9191	1	0.75
chr2	216600001	216880000	A.1.2.2.2.2.1.1.2.1	0.723404255319149	.	216600001	216880000	#FF4848	1	0.875
chr2	216880001	217320000	A.1.1.2.2.1.2.1.1.1	0.918085106382979	.	216880001	217320000	#FF0000	1	1
chr2	217320001	217520000	A.1.2.1.1.2.1.1.2.2	0.874468085106383	.	217320001	217520000	#FF4848	1	0.875
chr2	217520001	217800000	A.2.1.1.2.1.2.1.1.1	0.676595744680851	.	217520001	217800000	#FF9191	1	0.75
chr2	217800001	217880000	A.2.1.1.1.1.1.2	0.707446808510638	.	217800001	217880000	#FF9191	1	0.75
chr2	217880001	218080000	A.2.1.1.2.1.2.1.1.2.2	0.674468085106383	.	217880001	218080000	#FF9191	1	0.75
chr2	218080001	218320000	A.2.1.1.2.1.1.1.2.2.2	0.682978723404255	.	218080001	218320000	#FF9191	1	0.75
chr2	218320001	218440000	A.1.2.2.2.1.2.2.1.2.1	0.728723404255319	.	218320001	218440000	#FF4848	1	0.875
chr2	218440001	218680000	A.1.2.2.2.1.1.1.2.1.2.2.2	0.746808510638298	.	218440001	218680000	#FF4848	1	0.875
chr2	218680001	218960000	A.1.2.2.2.1.1.1.2.1.2.2.1	0.747872340425532	.	218680001	218960000	#FF4848	1	0.875
chr2	218960001	219040000	A.2.1.1.1.2.1.1.1.2	0.701063829787234	.	218960001	219040000	#FF9191	1	0.75
chr2	219040001	219200000	A.1.2.1.1.2.2.2.2	0.86063829787234	.	219040001	219200000	#FF4848	1	0.875
chr2	219200001	219560000	A.1.1.2.2.1.1.1.2.1.1	0.925531914893617	.	219200001	219560000	#FF0000	1	1
chr2	219560001	219760000	A.1.1.2.2.1.1.2.2.1	0.920212765957447	.	219560001	219760000	#FF0000	1	1
chr2	219760001	219960000	A.1.1.2.2.1.1.1.2.1.2	0.924468085106383	.	219760001	219960000	#FF0000	1	1
chr2	219960001	220080000	A.1.2.1.1.2.1.2.1.1.2	0.872340425531915	.	219960001	220080000	#FF4848	1	0.875
chr2	220080001	220240000	A.1.1.2.2.1.1.2.1	0.921276595744681	.	220080001	220240000	#FF0000	1	1
chr2	220240001	220560000	A.1.2.2.2.1.2.2.1.1	0.729787234042553	.	220240001	220560000	#FF4848	1	0.875
chr2	220560001	220720000	A.2.2.2.1.2.2.2.2.1	0.518085106382979	.	220560001	220720000	#FFDADA	1	0.625
chr2	220720001	220920000	B.1.1.1.2.1.2.1.2	0.461702127659574	.	220720001	220920000	#DADAFF	1	0.5
chr2	220920001	221240000	B.1.2.2.2.2.1.2.2.1	0.291489361702128	.	220920001	221240000	#9191FF	1	0.375
chr2	221240001	221400000	B.1.2.1.1.2.2.1.1.2	0.381914893617021	.	221240001	221400000	#9191FF	1	0.375
chr2	221400001	221760000	B.1.2.1.1.2.1.2.1.1	0.386170212765957	.	221400001	221760000	#9191FF	1	0.375
chr2	221760001	221920000	B.1.1.2.1.2.1.1.1	0.432978723404255	.	221760001	221920000	#DADAFF	1	0.5
chr2	221920001	222080000	A.2.2.2.1.1.2.2.2	0.528723404255319	.	221920001	222080000	#FFDADA	1	0.625
chr2	222080001	222400000	A.2.2.2.1.1.2.1	0.530851063829787	.	222080001	222400000	#FFDADA	1	0.625
chr2	222400001	222520000	B.1.1.1.2.1.1.2	0.464893617021277	.	222400001	222520000	#DADAFF	1	0.5
chr2	222520001	222880000	B.1.2.2.2.2.1.2.2.2	0.290425531914894	.	222520001	222880000	#9191FF	1	0.375
chr2	222880001	223200000	A.2.1.1.2.2.1.2.1.1	0.667021276595745	.	222880001	223200000	#FF9191	1	0.75
chr2	223200001	223520000	A.2.1.1.2.2.1.2.2.2	0.661702127659574	.	223200001	223520000	#FF9191	1	0.75
chr2	223520001	223760000	A.1.1.2.2.1.1.1.1	0.926595744680851	.	223520001	223760000	#FF0000	1	1
chr2	223760001	224080000	A.1.1.2.2.1.1.2.2.2	0.919148936170213	.	223760001	224080000	#FF0000	1	1
chr2	224080001	224200000	A.1.2.2.2.1.2.2.1.2.2	0.727659574468085	.	224080001	224200000	#FF4848	1	0.875
chr2	224200001	224800000	A.1.1.1.2.2.1.1.2	0.976595744680851	.	224200001	224800000	#FF0000	1	1
chr2	224800001	224920000	A.1.2.1.1.2.1.2.1.2	0.871276595744681	.	224800001	224920000	#FF4848	1	0.875
chr2	224920001	225120000	A.1.2.1.1.1.2.2.1.1	0.881914893617021	.	224920001	225120000	#FF4848	1	0.875
chr2	225120001	225520000	A.1.1.2.2.1.2.1.2.1	0.915957446808511	.	225120001	225520000	#FF0000	1	1
chr2	225520001	225680000	A.2.1.1.1.1.2.2.1	0.704255319148936	.	225520001	225680000	#FF9191	1	0.75
chr2	225680001	225920000	A.2.1.1.2.2.1.2.1.2.1.1	0.665957446808511	.	225680001	225920000	#FF9191	1	0.75
chr2	225920001	226120000	B.1.2.1.1.2.1.2.1.2	0.385106382978723	.	225920001	226120000	#9191FF	1	0.375
chr2	226120001	226240000	B.1.2.2.2.2.1.1.1	0.29468085106383	.	226120001	226240000	#9191FF	1	0.375
chr2	226240001	226480000	B.2.1.1.1.1.1.2.1.2	0.269148936170213	.	226240001	226480000	#4848FF	1	0.25
chr2	226480001	226680000	A.2.2.2.1.2.2.2.2.2.1	0.517021276595745	.	226480001	226680000	#FFDADA	1	0.625
chr2	226680001	226800000	A.2.2.1.1.2.1.2.2	0.572340425531915	.	226680001	226800000	#FFDADA	1	0.625
chr2	226800001	227120000	A.2.1.1.2.2.1.2.2.1	0.662765957446809	.	226800001	227120000	#FF9191	1	0.75
chr2	227120001	227400000	A.2.1.2.2.1.2.1.1.2.2	0.606382978723404	.	227120001	227400000	#FF9191	1	0.75
chr2	227400001	227480000	A.2.2.1.1.2.1.2.1	0.573404255319149	.	227400001	227480000	#FFDADA	1	0.625
chr2	227480001	227760000	A.2.2.1.1.2.2.1.2.1.2	0.569148936170213	.	227480001	227760000	#FFDADA	1	0.625
chr2	227760001	227960000	B.1.1.1.2.1.2.2.1	0.46063829787234	.	227760001	227960000	#DADAFF	1	0.5
chr2	227960001	228200000	A.2.2.2.1.2.2.2.2.2.2	0.515957446808511	.	227960001	228200000	#FFDADA	1	0.625
chr2	228200001	228440000	A.1.2.2.2.2.1.2.2.2	0.718085106382979	.	228200001	228440000	#FF4848	1	0.875
chr2	228440001	228720000	A.2.2.2.1.1.1.1.1	0.535106382978723	.	228440001	228720000	#FFDADA	1	0.625
chr2	228720001	229080000	B.2.2.1.1.1.1.1.2.2	0.107446808510638	.	228720001	229080000	#0000FF	1	0.125
chr2	229080001	229200000	B.2.1.1.1.1.2.2.1.1.1.2	0.263829787234043	.	229080001	229200000	#4848FF	1	0.25
chr2	229200001	229360000	B.2.1.1.1.1.2.2.2.2	0.258510638297872	.	229200001	229360000	#4848FF	1	0.25
chr2	229360001	229520000	B.2.1.1.1.1.2.2.2.1.1	0.26063829787234	.	229360001	229520000	#4848FF	1	0.25
chr2	229520001	229680000	B.2.2.1.1.1.1.1.1.2.1	0.113829787234043	.	229520001	229680000	#0000FF	1	0.125
chr2	229680001	229960000	B.2.2.2.1.2.1.1.2.1	0.0297872340425532	.	229680001	229960000	#0000FF	1	0.125
chr2	229960001	230160000	B.2.1.1.1.1.1.1.2.2	0.271276595744681	.	229960001	230160000	#4848FF	1	0.25
chr2	230160001	230320000	B.1.1.1.2.1.2.2.2	0.459574468085106	.	230160001	230320000	#DADAFF	1	0.5
chr2	230320001	230600000	A.2.2.2.1.1.1.1.2.2	0.532978723404255	.	230320001	230600000	#FFDADA	1	0.625
chr2	230600001	230800000	A.1.2.2.2.2.1.1.2.2	0.722340425531915	.	230600001	230800000	#FF4848	1	0.875
chr2	230800001	231160000	A.2.1.2.2.1.2.1.2.2.2	0.6	.	230800001	231160000	#FF9191	1	0.75
chr2	231160001	231520000	A.2.2.2.1.1.2.2.1	0.529787234042553	.	231160001	231520000	#FFDADA	1	0.625
chr2	231520001	231680000	A.2.1.1.1.1.1.1	0.708510638297872	.	231520001	231680000	#FF9191	1	0.75
chr2	231680001	231920000	A.1.1.2.2.1.2.2.1.2	0.912765957446809	.	231680001	231920000	#FF0000	1	1
chr2	231920001	232160000	A.1.1.2.2.1.1.1.2.2.2	0.922340425531915	.	231920001	232160000	#FF0000	1	1
chr2	232160001	232400000	A.1.1.2.2.1.1.1.2.2.1	0.923404255319149	.	232160001	232400000	#FF0000	1	1
chr2	232400001	232640000	A.1.2.1.1.2.1.1.1	0.877659574468085	.	232400001	232640000	#FF4848	1	0.875
chr2	232640001	233120000	A.1.2.1.1.2.2.2.1.2	0.861702127659574	.	232640001	233120000	#FF4848	1	0.875
chr2	233120001	233280000	A.1.2.2.2.1.2.1.1.2.2	0.734042553191489	.	233120001	233280000	#FF4848	1	0.875
chr2	233280001	233400000	A.2.1.1.1.2.1.1.1.1	0.702127659574468	.	233280001	233400000	#FF9191	1	0.75
chr2	233400001	233640000	A.1.2.1.1.2.1.2.2.1	0.870212765957447	.	233400001	233640000	#FF4848	1	0.875
chr2	233640001	233800000	A.1.2.2.2.1.2.1.2.2	0.730851063829787	.	233640001	233800000	#FF4848	1	0.875
chr2	233800001	233880000	A.2.1.1.1.2.2.2.1	0.691489361702128	.	233800001	233880000	#FF9191	1	0.75
chr2	233880001	234000000	A.2.1.1.1.2.2.2.2	0.690425531914894	.	233880001	234000000	#FF9191	1	0.75
chr2	234080001	234280000	A.2.1.1.1.2.1.2.2	0.695744680851064	.	234080001	234280000	#FF9191	1	0.75
chr2	234280001	234520000	A.1.2.2.2.1.1.1.2.1.2.1	0.748936170212766	.	234280001	234520000	#FF4848	1	0.875
chr2	234520001	234640000	A.2.1.1.1.2.1.1.2.2	0.698936170212766	.	234520001	234640000	#FF9191	1	0.75
chr2	234640001	234800000	A.2.1.1.1.2.2.1.1.2	0.693617021276596	.	234640001	234800000	#FF9191	1	0.75
chr2	234800001	235400000	A.1.2.1.1.2.2.1.1.1	0.867021276595745	.	234800001	235400000	#FF4848	1	0.875
chr2	235400001	235520000	A.2.1.1.1.2.1.1.2.1	0.7	.	235400001	235520000	#FF9191	1	0.75
chr2	235520001	235600000	A.2.1.2.2.2.2.1.2.1	0.58936170212766	.	235520001	235600000	#FF9191	1	0.75
chr2	235600001	235760000	A.1.2.2.2.1.2.1.2.1.2	0.731914893617021	.	235600001	235760000	#FF4848	1	0.875
chr2	235760001	236040000	A.1.2.2.2.1.1.1.2.2.2.1.2.1	0.742553191489362	.	235760001	236040000	#FF4848	1	0.875
chr2	236040001	236240000	A.2.1.1.1.2.1.2.1.2	0.696808510638298	.	236040001	236240000	#FF9191	1	0.75
chr2	236240001	236480000	A.1.2.2.2.1.1.1.2.2.2.1.2.2	0.741489361702128	.	236240001	236480000	#FF4848	1	0.875
chr2	236520001	236680000	A.1.2.2.2.1.1.1.2.2.2.1.2.2	0.741489361702128	.	236520001	236680000	#FF4848	1	0.875
chr2	236680001	236880000	A.2.2.2.2.1.2.2	0.511702127659574	.	236680001	236880000	#FFDADA	1	0.625
chr2	236880001	236960000	A.2.2.2.2.1.1.1	0.514893617021277	.	236880001	236960000	#FFDADA	1	0.625
chr2	236960001	237200000	A.2.2.2.2.1.2.1	0.512765957446809	.	236960001	237200000	#FFDADA	1	0.625
chr2	237200001	237520000	B.1.2.1.1.2.1.1.1	0.388297872340426	.	237200001	237520000	#9191FF	1	0.375
chr2	237520001	237640000	B.1.2.1.1.2.1.1.2	0.387234042553191	.	237520001	237640000	#9191FF	1	0.375
chr2	237640001	238040000	B.1.2.1.1.2.1.2.2	0.384042553191489	.	237640001	238040000	#9191FF	1	0.375
chr2	238040001	238520000	A.2.1.2.2.2.1.2.1.2	0.592553191489362	.	238040001	238520000	#FF9191	1	0.75
chr2	238520001	238760000	A.2.1.1.1.2.1.2.1.1	0.697872340425532	.	238520001	238760000	#FF9191	1	0.75
chr2	238760001	238960000	A.1.2.1.1.2.2.2.1.1.2	0.862765957446809	.	238760001	238960000	#FF4848	1	0.875
chr2	238960001	239120000	A.1.2.2.2.1.2.1.2.1.1	0.732978723404255	.	238960001	239120000	#FF4848	1	0.875
chr2	239120001	239400000	A.1.2.2.2.1.1.1.2.2.2.1.1	0.743617021276596	.	239120001	239400000	#FF4848	1	0.875
chr2	239400001	239600000	A.2.2.2.2.1.1.2	0.513829787234043	.	239400001	239600000	#FFDADA	1	0.625
chr2	239600001	239800000	A.2.1.2.2.2.1.2.2	0.591489361702128	.	239600001	239800000	#FF9191	1	0.75
chr2	239840001	239960000	A.2.1.2.2.2.1.2.2	0.591489361702128	.	239840001	239960000	#FF9191	1	0.75
chr2	239960001	240120000	A.2.1.2.2.2.2.2	0.587234042553191	.	239960001	240120000	#FF9191	1	0.75
chr2	240120001	240240000	A.2.1.1.1.2.2.1.1.1	0.69468085106383	.	240120001	240240000	#FF9191	1	0.75
chr2	240240001	240320000	A.1.2.2.2.1.2.1.1.2.1	0.735106382978723	.	240240001	240320000	#FF4848	1	0.875
chr2	240320001	240760000	A.2.1.2.2.2.1.1.1	0.595744680851064	.	240320001	240760000	#FF9191	1	0.75
chr2	240760001	240920000	A.2.1.2.2.2.2.1.1	0.590425531914894	.	240760001	240920000	#FF9191	1	0.75
chr2	240920001	241520000	A.1.2.2.2.1.1.1.2.2.2.2	0.740425531914894	.	240920001	241520000	#FF4848	1	0.875
chr2	241520001	241600000	A.2.1.1.1.2.2.1.2	0.692553191489362	.	241520001	241600000	#FF9191	1	0.75
chr2	241600001	241720000	A.2.1.2.2.2.2.1.2.2	0.588297872340426	.	241600001	241720000	#FF9191	1	0.75
chr2	241720001	242280000	A.1.2.1.1.2.2.2.1.1.1	0.863829787234043	.	241720001	242280000	#FF4848	1	0.875
chr2	242280001	242400000	A.1.2.2.2.1.2.1.1.1	0.736170212765957	.	242280001	242400000	#FF4848	1	0.875
chr2	242400001	243040000	A.1.2.1.1.2.2.1.1.2	0.865957446808511	.	242400001	243040000	#FF4848	1	0.875
chr3	40001	240000	A.1.2.1.2.2.1.1.1	0.822916666666667	.	40001	240000	#FF4848	1	0.875
chr3	240001	400000	A.1.2.2.1.1.2.1.2.1	0.79296875	.	240001	400000	#FF4848	1	0.875
chr3	400001	680000	A.2.2.2.1.2.1.1.2.2	0.537760416666667	.	400001	680000	#FFDADA	1	0.625
chr3	680001	920000	A.2.1.1.1.2.2.2.2.2	0.703125	.	680001	920000	#FF9191	1	0.75
chr3	920001	1080000	B.1.1.1.1.1.2	0.484375	.	920001	1080000	#DADAFF	1	0.5
chr3	1080001	1440000	B.1.2.2.2.1.1.1	0.30078125	.	1080001	1440000	#9191FF	1	0.375
chr3	1440001	1680000	B.2.1.2.1.1.2.2.2.1.2	0.178385416666667	.	1440001	1680000	#4848FF	1	0.25
chr3	1680001	2000000	B.2.2.1.1.1.1.1.1	0.122395833333333	.	1680001	2000000	#0000FF	1	0.125
chr3	2000001	2240000	B.2.1.1.1.2.2.1.2.1.2.2	0.235677083333333	.	2000001	2240000	#4848FF	1	0.25
chr3	2240001	2560000	B.2.2.2.1.1.1.2.1	0.03515625	.	2240001	2560000	#0000FF	1	0.125
chr3	2560001	2680000	B.2.1.2.1.1.2.2.2.2.2.2	0.174479166666667	.	2560001	2680000	#4848FF	1	0.25
chr3	2680001	2840000	B.2.1.2.1.1.2.2.2.2.2.1	0.17578125	.	2680001	2840000	#4848FF	1	0.25
chr3	2840001	3240000	B.1.2.2.1.1.2.2	0.319010416666667	.	2840001	3240000	#9191FF	1	0.375
chr3	3240001	3800000	B.2.2.2.2.2.1.1.2.1	0.00911458333333333	.	3240001	3800000	#0000FF	1	0.125
chr3	3800001	4040000	B.2.1.2.1.1.1.1.2	0.197916666666667	.	3800001	4040000	#4848FF	1	0.25
chr3	4040001	4360000	B.1.2.1.2.2.1.1.1	0.350260416666667	.	4040001	4360000	#9191FF	1	0.375
chr3	4360001	4760000	A.2.1.2.2.2.1.1.2.1.2.1	0.61328125	.	4360001	4760000	#FF9191	1	0.75
chr3	4760001	5080000	A.1.1.2.1.1.2.2.1.2	0.942708333333333	.	4760001	5080000	#FF0000	1	1
chr3	5080001	5240000	A.2.1.1.1.1.2.2.1.2.1	0.721354166666667	.	5080001	5240000	#FF9191	1	0.75
chr3	5240001	5640000	B.2.1.2.1.1.2.1.2	0.18359375	.	5240001	5640000	#4848FF	1	0.25
chr3	5640001	6160000	B.2.2.2.2.2.1.2.2	0.00520833333333333	.	5640001	6160000	#0000FF	1	0.125
chr3	6160001	6600000	B.2.2.2.1.1.1.2.2.1.1	0.0338541666666667	.	6160001	6600000	#0000FF	1	0.125
chr3	6600001	6760000	B.2.1.2.1.1.2.2.1.1	0.182291666666667	.	6600001	6760000	#4848FF	1	0.25
chr3	6760001	6920000	B.2.1.2.1.1.2.1.1.2.2	0.184895833333333	.	6760001	6920000	#4848FF	1	0.25
chr3	6920001	7400000	B.2.2.2.1.1.1.2.2.1.2	0.0325520833333333	.	6920001	7400000	#0000FF	1	0.125
chr3	7400001	7480000	B.2.1.2.1.1.2.2.2.1.1	0.1796875	.	7400001	7480000	#4848FF	1	0.25
chr3	7480001	7600000	B.2.2.1.1.1.2.1.2.1.1.2	0.11328125	.	7480001	7600000	#0000FF	1	0.125
chr3	7600001	7760000	B.2.2.2.1.1.2.2	0.0221354166666667	.	7600001	7760000	#0000FF	1	0.125
chr3	7760001	7920000	B.2.1.2.1.1.2.2.2.2.1	0.177083333333333	.	7760001	7920000	#4848FF	1	0.25
chr3	7920001	8000000	B.1.2.2.1.2.2.2.2	0.302083333333333	.	7920001	8000000	#9191FF	1	0.375
chr3	8000001	8120000	B.1.2.2.1.1.2.1.2.2.2	0.3203125	.	8000001	8120000	#9191FF	1	0.375
chr3	8120001	8280000	B.2.1.1.1.2.2.1.1.1	0.2421875	.	8120001	8280000	#4848FF	1	0.25
chr3	8280001	8480000	B.1.1.2.2.2.1.2.1.2.1	0.408854166666667	.	8280001	8480000	#DADAFF	1	0.5
chr3	8480001	8720000	A.2.2.1.2.1.2.2.1	0.575520833333333	.	8480001	8720000	#FFDADA	1	0.625
chr3	8720001	8960000	A.2.1.1.1.1.1.1.1.1	0.73046875	.	8720001	8960000	#FF9191	1	0.75
chr3	8960001	9360000	A.1.2.2.1.1.1.1.2	0.802083333333333	.	8960001	9360000	#FF4848	1	0.875
chr3	9360001	9560000	A.1.1.2.1.2.2.1.2.1.1.2	0.9296875	.	9360001	9560000	#FF0000	1	1
chr3	9560001	9760000	A.2.1.1.2.2.2.1.2.1	0.682291666666667	.	9560001	9760000	#FF9191	1	0.75
chr3	9760001	9840000	A.1.2.2.1.1.2.2	0.790364583333333	.	9760001	9840000	#FF4848	1	0.875
chr3	9840001	10000000	A.1.2.1.2.1.2.1.2	0.828125	.	9840001	10000000	#FF4848	1	0.875
chr3	10000001	10160000	A.1.1.2.1.2.2.1.1	0.932291666666667	.	10000001	10160000	#FF0000	1	1
chr3	10200001	10320000	A.1.1.2.1.2.2.1.1	0.932291666666667	.	10200001	10320000	#FF0000	1	1
chr3	10320001	10560000	A.2.1.2.1.2.2.1.2.1	0.654947916666667	.	10320001	10560000	#FF9191	1	0.75
chr3	10560001	10720000	A.2.2.1.1.1.1.2	0.596354166666667	.	10560001	10720000	#FFDADA	1	0.625
chr3	10720001	10840000	A.2.2.2.2.1.2.1.1.2	0.5234375	.	10720001	10840000	#FFDADA	1	0.625
chr3	10840001	11120000	A.2.2.2.2.2.1.1.1.1	0.515625	.	10840001	11120000	#FFDADA	1	0.625
chr3	11120001	11240000	A.2.1.2.1.2.2.2.1	0.65234375	.	11120001	11240000	#FF9191	1	0.75
chr3	11240001	11680000	A.1.2.1.2.2.1.2.1.2	0.819010416666667	.	11240001	11680000	#FF4848	1	0.875
chr3	11680001	11920000	A.2.1.1.2.2.2.1.2.2	0.680989583333333	.	11680001	11920000	#FF9191	1	0.75
chr3	11920001	12520000	A.2.2.2.2.2.1.1.2.1.2.2	0.509114583333333	.	11920001	12520000	#FFDADA	1	0.625
chr3	12520001	12720000	A.1.1.2.1.1.2.1.2.2.2	0.9453125	.	12520001	12720000	#FF0000	1	1
chr3	12720001	12800000	A.2.1.1.2.2.2.1.1.1.1	0.686197916666667	.	12720001	12800000	#FF9191	1	0.75
chr3	12800001	13040000	A.1.2.1.2.1.2.1.1	0.829427083333333	.	12800001	13040000	#FF4848	1	0.875
chr3	13040001	13400000	A.1.2.2.1.2.2.1.1	0.783854166666667	.	13040001	13400000	#FF4848	1	0.875
chr3	13400001	13520000	A.2.1.1.2.2.2.1.1.1.2	0.684895833333333	.	13400001	13520000	#FF9191	1	0.75
chr3	13520001	13720000	A.2.1.2.1.2.1.2.2.1	0.658854166666667	.	13520001	13720000	#FF9191	1	0.75
chr3	13720001	13840000	B.1.1.1.1.2.1.2	0.481770833333333	.	13720001	13840000	#DADAFF	1	0.5
chr3	13840001	14200000	A.2.1.2.1.1.2.2.2	0.666666666666667	.	13840001	14200000	#FF9191	1	0.75
chr3	14200001	14360000	A.1.2.1.2.2.2.2.1.1.2	0.807291666666667	.	14200001	14360000	#FF4848	1	0.875
chr3	14360001	14960000	A.1.1.1.2.1.2.2	0.979166666666667	.	14360001	14960000	#FF0000	1	1
chr3	14960001	15160000	A.1.2.1.2.1.2.2.2.1	0.825520833333333	.	14960001	15160000	#FF4848	1	0.875
chr3	15160001	15400000	A.1.1.2.1.1.2.1.2.2.1	0.946614583333333	.	15160001	15400000	#FF0000	1	1
chr3	15440001	15680000	A.1.1.2.1.1.2.1.2.1	0.947916666666667	.	15440001	15680000	#FF0000	1	1
chr3	15680001	15840000	A.1.1.2.1.2.1.1.1	0.940104166666667	.	15680001	15840000	#FF0000	1	1
chr3	15840001	16120000	A.1.1.2.1.2.2.1.2.1.2	0.928385416666667	.	15840001	16120000	#FF0000	1	1
chr3	16120001	16320000	A.1.2.1.2.1.1.2	0.830729166666667	.	16120001	16320000	#FF4848	1	0.875
chr3	16320001	16440000	A.1.2.2.1.1.1.1.1	0.803385416666667	.	16320001	16440000	#FF4848	1	0.875
chr3	16480001	16600000	A.1.2.2.1.1.1.1.1	0.803385416666667	.	16480001	16600000	#FF4848	1	0.875
chr3	16600001	16880000	A.2.1.2.2.2.1.1.2.1.1.2	0.614583333333333	.	16600001	16880000	#FF9191	1	0.75
chr3	16880001	17080000	A.2.2.1.2.1.2.2.2	0.57421875	.	16880001	17080000	#FFDADA	1	0.625
chr3	17080001	17200000	A.2.2.2.2.2.1.2.1.1.1.1.2.2	0.50390625	.	17080001	17200000	#FFDADA	1	0.625
chr3	17200001	17480000	A.2.2.1.2.1.1.2.1	0.58203125	.	17200001	17480000	#FFDADA	1	0.625
chr3	17480001	17880000	A.2.1.2.2.2.1.1.2.1.2.2	0.611979166666667	.	17480001	17880000	#FF9191	1	0.75
chr3	17880001	18240000	B.2.2.1.1.1.2.2.2.2	0.10546875	.	17880001	18240000	#0000FF	1	0.125
chr3	18240001	18360000	B.2.1.2.1.1.1.2.1.1.2	0.1953125	.	18240001	18360000	#4848FF	1	0.25
chr3	18360001	18440000	B.2.1.2.1.1.1.2.1.1.1	0.196614583333333	.	18360001	18440000	#4848FF	1	0.25
chr3	18440001	18520000	B.2.1.1.1.2.1.2.2	0.243489583333333	.	18440001	18520000	#4848FF	1	0.25
chr3	18520001	18880000	B.2.2.2.1.1.1.2.2.2.2	0.0299479166666667	.	18520001	18880000	#0000FF	1	0.125
chr3	18880001	19080000	B.2.1.2.1.1.1.2.2.2	0.188802083333333	.	18880001	19080000	#4848FF	1	0.25
chr3	19080001	19320000	B.2.1.1.1.2.2.1.2.1.1.2	0.23828125	.	19080001	19320000	#4848FF	1	0.25
chr3	19320001	19560000	B.2.2.1.1.1.2.2.1.1	0.109375	.	19320001	19560000	#0000FF	1	0.125
chr3	19560001	19920000	B.2.2.2.1.1.1.2.2.2.1	0.03125	.	19560001	19920000	#0000FF	1	0.125
chr3	19920001	20240000	A.2.1.1.1.1.2.2.1.1	0.72265625	.	19920001	20240000	#FF9191	1	0.75
chr3	20240001	20400000	B.1.2.1.2.2.2.1.2.2.1	0.337239583333333	.	20240001	20400000	#9191FF	1	0.375
chr3	20400001	20880000	B.2.2.1.1.1.1.2	0.119791666666667	.	20400001	20880000	#0000FF	1	0.125
chr3	20880001	21040000	B.1.1.2.2.2.1.2.1.2.2.2.2	0.404947916666667	.	20880001	21040000	#DADAFF	1	0.5
chr3	21040001	21280000	B.1.2.2.1.1.2.1.2.2.1	0.321614583333333	.	21040001	21280000	#9191FF	1	0.375
chr3	21280001	21480000	B.2.1.2.1.1.2.2.1.2	0.180989583333333	.	21280001	21480000	#4848FF	1	0.25
chr3	21480001	21600000	B.2.1.2.1.1.1.2.1.2.2	0.192708333333333	.	21480001	21600000	#4848FF	1	0.25
chr3	21600001	21800000	B.2.2.1.1.1.2.2.1.2	0.108072916666667	.	21600001	21800000	#0000FF	1	0.125
chr3	21800001	22000000	B.2.2.1.1.1.2.1.1.2	0.115885416666667	.	21800001	22000000	#0000FF	1	0.125
chr3	22000001	22200000	B.2.1.2.1.1.1.2.2.1.2	0.190104166666667	.	22000001	22200000	#4848FF	1	0.25
chr3	22200001	22400000	B.2.2.1.1.1.2.1.1.1.1	0.118489583333333	.	22200001	22400000	#0000FF	1	0.125
chr3	22400001	22520000	B.2.1.2.1.1.1.2.2.1.1	0.19140625	.	22400001	22520000	#4848FF	1	0.25
chr3	22520001	22680000	B.2.1.1.1.2.1.1.1.2	0.251302083333333	.	22520001	22680000	#4848FF	1	0.25
chr3	22680001	22800000	B.1.2.1.2.2.2.2.1	0.334635416666667	.	22680001	22800000	#9191FF	1	0.375
chr3	22800001	23160000	B.2.2.1.1.1.2.2.2.1	0.106770833333333	.	22800001	23160000	#0000FF	1	0.125
chr3	23160001	23240000	B.1.1.1.1.2.2.2.2	0.4765625	.	23160001	23240000	#DADAFF	1	0.5
chr3	23240001	23440000	A.2.2.2.2.1.1.2.1	0.528645833333333	.	23240001	23440000	#FFDADA	1	0.625
chr3	23440001	23480000	A.2.2.1.1.1.2.1.2.1	0.591145833333333	.	23440001	23480000	#FFDADA	1	0.625
chr3	23520001	23560000	A.2.2.1.1.1.2.1.2.1	0.591145833333333	.	23520001	23560000	#FFDADA	1	0.625
chr3	23560001	23760000	A.2.1.2.2.2.1.1.1.2	0.6171875	.	23560001	23760000	#FF9191	1	0.75
chr3	23760001	23880000	A.1.2.2.1.1.2.1.1	0.794270833333333	.	23760001	23880000	#FF4848	1	0.875
chr3	23880001	24000000	A.1.2.1.2.2.2.1.1.2.2	0.813802083333333	.	23880001	24000000	#FF4848	1	0.875
chr3	24000001	24360000	A.2.2.2.2.1.1.2.2.1	0.52734375	.	24000001	24360000	#FFDADA	1	0.625
chr3	24360001	24440000	B.1.1.1.1.1.1.1	0.486979166666667	.	24360001	24440000	#DADAFF	1	0.5
chr3	24440001	24640000	B.1.2.1.2.2.2.1.1.1	0.341145833333333	.	24440001	24640000	#9191FF	1	0.375
chr3	24640001	24720000	B.1.1.2.2.2.1.2.2	0.403645833333333	.	24640001	24720000	#DADAFF	1	0.5
chr3	24720001	24880000	B.1.2.2.1.1.2.1.2.1	0.322916666666667	.	24720001	24880000	#9191FF	1	0.375
chr3	24880001	25160000	B.1.2.1.2.2.1.1.2	0.348958333333333	.	24880001	25160000	#9191FF	1	0.375
chr3	25160001	25360000	B.2.1.1.1.2.1.2.1.2	0.244791666666667	.	25160001	25360000	#4848FF	1	0.25
chr3	25360001	25640000	A.2.2.2.2.1.2.1.2.1.2	0.520833333333333	.	25360001	25640000	#FFDADA	1	0.625
chr3	25640001	25920000	A.2.2.2.2.1.2.1.2.2.2	0.518229166666667	.	25640001	25920000	#FFDADA	1	0.625
chr3	25920001	26320000	B.2.2.2.2.2.1.1.2.2	0.0078125	.	25920001	26320000	#0000FF	1	0.125
chr3	26320001	26600000	B.2.2.2.1.1.2.1.2.2	0.0234375	.	26320001	26600000	#0000FF	1	0.125
chr3	26600001	26760000	B.2.2.2.1.1.1.1	0.0364583333333333	.	26600001	26760000	#0000FF	1	0.125
chr3	26760001	26960000	B.2.1.2.1.1.2.1.1.2.1	0.186197916666667	.	26760001	26960000	#4848FF	1	0.25
chr3	26960001	27040000	B.2.1.1.1.2.1.2.1.1	0.24609375	.	26960001	27040000	#4848FF	1	0.25
chr3	27040001	27160000	B.1.1.2.2.2.1.2.1.1.2	0.41015625	.	27040001	27160000	#DADAFF	1	0.5
chr3	27160001	27360000	B.1.2.2.1.2.2.2.1	0.303385416666667	.	27160001	27360000	#9191FF	1	0.375
chr3	27360001	27520000	A.2.1.2.2.2.2.1.2.2.1	0.602864583333333	.	27360001	27520000	#FF9191	1	0.75
chr3	27520001	27680000	A.2.1.1.1.1.2.2.1.2.2	0.720052083333333	.	27520001	27680000	#FF9191	1	0.75
chr3	27680001	28320000	B.1.2.2.1.1.2.1.1.2	0.32421875	.	27680001	28320000	#9191FF	1	0.375
chr3	28320001	28400000	B.1.1.1.1.2.2.1.1	0.48046875	.	28320001	28400000	#DADAFF	1	0.5
chr3	28400001	28760000	B.2.2.1.1.1.1.1.2	0.12109375	.	28400001	28760000	#0000FF	1	0.125
chr3	28760001	28920000	B.1.2.2.1.1.1.2.1.1	0.330729166666667	.	28760001	28920000	#9191FF	1	0.375
chr3	28920001	29080000	A.2.2.2.2.1.2.1.2.1.1	0.522135416666667	.	28920001	29080000	#FFDADA	1	0.625
[truncated: 8,803 more rows]
