# Supplementary material for: Systematic inference and comparison of multi-scale chromatin sub-compartments connects spatial organization to cell phenotypes
Source: Nat Commun. 2021 May 10;12:2439. doi: 10.1038/s41467-021-22666-3 (PMC8110550; doi:10.1038/s41467-021-22666-3)
Supplement: Supplementary file 5 — Supplementary Dataset 2 [file 41467_2021_22666_MOESM5_ESM.zip › Supplementary_Data_1_domain_hierarchies_127HiCmaps/Caki2_renal_cell_cancer_binsize=40kb.bed]

#fields: chr, pos_start, pos_end, the full compartment label describing the position in the hierachy, normalized compartment domain rank, ., pos_start, pos_end, color based on eight compartment model (A.1.1 - B.2.2), 1, eight compartment score (A.1.1 to B.2.2: 8 to 1 devided by 8)
chr1	520001	600000	A.2.1.2.1.1.2.2	0.652375434530707	.	520001	600000	#FF9191	1	0.75
chr1	720001	880000	A.1.2.1.1.2.1.2.1.2	0.85747392815759	.	720001	880000	#FF4848	1	0.875
chr1	920001	1160000	A.1.2.1.1.2.1.2.1.2	0.85747392815759	.	920001	1160000	#FF4848	1	0.875
chr1	1200001	1240000	A.1.2.1.1.2.1.2.1.2	0.85747392815759	.	1200001	1240000	#FF4848	1	0.875
chr1	1280001	1320000	A.1.2.1.1.2.1.2.1.2	0.85747392815759	.	1280001	1320000	#FF4848	1	0.875
chr1	1360001	1520000	A.1.2.2.1.1.1.1.2.2.2.1.2	0.797219003476246	.	1360001	1520000	#FF4848	1	0.875
chr1	1520001	1680000	A.1.2.2.1.1.1.1.1.2	0.804171494785632	.	1520001	1680000	#FF4848	1	0.875
chr1	1680001	1840000	A.1.2.2.1.1.1.2.2.1	0.791425260718424	.	1680001	1840000	#FF4848	1	0.875
chr1	1840001	2160000	A.1.2.1.1.2.1.1.2.2.2	0.859791425260718	.	1840001	2160000	#FF4848	1	0.875
chr1	2160001	2360000	A.1.2.1.1.1.1.1.1.1	0.887601390498262	.	2160001	2360000	#FF4848	1	0.875
chr1	2360001	2480000	A.1.2.2.1.2.2.2.2.1	0.750869061413673	.	2360001	2480000	#FF4848	1	0.875
chr1	2480001	2600000	A.2.1.1.2.1.2.1.2.1.2	0.683661645422943	.	2480001	2600000	#FF9191	1	0.75
chr1	2680001	2840000	A.2.1.1.2.1.2.2.2.1	0.679026651216686	.	2680001	2840000	#FF9191	1	0.75
chr1	2840001	3040000	A.1.2.2.1.2.1.2.1.1.1.1	0.772885283893395	.	2840001	3040000	#FF4848	1	0.875
chr1	3040001	3160000	A.2.1.1.2.1.2.1.2.1.1	0.684820393974508	.	3040001	3160000	#FF9191	1	0.75
chr1	3160001	3760000	A.1.1.2.1.1.2.1.1	0.950173812282735	.	3160001	3760000	#FF0000	1	1
chr1	3760001	3840000	B.1.1.2.2.1.2.2.1.1	0.402085747392816	.	3760001	3840000	#DADAFF	1	0.5
chr1	3960001	4200000	B.1.1.2.2.1.2.2.1.1	0.402085747392816	.	3960001	4200000	#DADAFF	1	0.5
chr1	4200001	4360000	B.2.1.1.1.2.1.2	0.251448435689455	.	4200001	4360000	#4848FF	1	0.25
chr1	4360001	4480000	B.1.2.1.1.1.1.2	0.385863267670915	.	4360001	4480000	#9191FF	1	0.375
chr1	4480001	4640000	B.2.1.2.2.1.1.1.1	0.173812282734647	.	4480001	4640000	#4848FF	1	0.25
chr1	4640001	4920000	B.1.2.2.1.2.1.1.2	0.314020857473928	.	4640001	4920000	#9191FF	1	0.375
chr1	4920001	5120000	B.2.1.2.2.1.1.1.2.2	0.169177288528389	.	4920001	5120000	#4848FF	1	0.25
chr1	5120001	5240000	B.2.1.2.2.1.1.1.2.1.2.1	0.171494785631518	.	5120001	5240000	#4848FF	1	0.25
chr1	5240001	6040000	B.2.1.2.2.1.1.2.1	0.168018539976825	.	5240001	6040000	#4848FF	1	0.25
chr1	6040001	6200000	A.1.2.2.1.2.1.1.1	0.779837775202781	.	6040001	6200000	#FF4848	1	0.875
chr1	6200001	6560000	A.1.1.2.1.1.2.1.2	0.94901506373117	.	6200001	6560000	#FF0000	1	1
chr1	6560001	7000000	A.1.1.2.1.2.2.1.2.2.1	0.931633835457706	.	6560001	7000000	#FF0000	1	1
chr1	7000001	7320000	A.1.2.2.1.1.2.1.1.1	0.787949015063731	.	7000001	7320000	#FF4848	1	0.875
chr1	7320001	7680000	A.1.2.2.1.1.2.1.1.2	0.786790266512167	.	7320001	7680000	#FF4848	1	0.875
chr1	7680001	8040000	A.1.2.2.1.1.2.2.2.2	0.780996523754345	.	7680001	8040000	#FF4848	1	0.875
chr1	8040001	8120000	A.1.2.2.1.2.2.1.2.1.1	0.755504055619931	.	8040001	8120000	#FF4848	1	0.875
chr1	8120001	8320000	A.1.1.2.2.2.1.1.1	0.901506373117034	.	8120001	8320000	#FF0000	1	1
chr1	8320001	8440000	A.1.2.2.1.2.1.1.2.2.2.2	0.774044032444959	.	8320001	8440000	#FF4848	1	0.875
chr1	8440001	8600000	A.1.2.1.1.2.1.1.2.2.1.2	0.860950173812283	.	8440001	8600000	#FF4848	1	0.875
chr1	8600001	8920000	A.1.2.1.1.2.1.1.1.1.2	0.86558516801854	.	8600001	8920000	#FF4848	1	0.875
chr1	8920001	9080000	A.1.2.2.1.1.1.1.1.1.1.2.1	0.808806488991889	.	8920001	9080000	#FF4848	1	0.875
chr1	9080001	9480000	A.1.1.2.2.2.1.2.2	0.898030127462341	.	9080001	9480000	#FF0000	1	1
chr1	9480001	9720000	A.1.2.1.1.1.1.1.2.1.2	0.884125144843569	.	9480001	9720000	#FF4848	1	0.875
chr1	9720001	10000000	A.1.2.1.1.2.1.1.2.2.1.1	0.862108922363847	.	9720001	10000000	#FF4848	1	0.875
chr1	10000001	10520000	A.1.1.2.2.2.1.2.1	0.899188876013905	.	10000001	10520000	#FF0000	1	1
chr1	10520001	10760000	A.1.2.1.1.1.1.2.1.1.2	0.878331402085747	.	10520001	10760000	#FF4848	1	0.875
chr1	10760001	10840000	A.1.2.2.1.1.1.1.2.1.2	0.801853997682503	.	10760001	10840000	#FF4848	1	0.875
chr1	10840001	11040000	A.1.2.1.1.1.1.2.2.1.2	0.874855156431054	.	10840001	11040000	#FF4848	1	0.875
chr1	11040001	11120000	A.1.2.2.1.2.2.2.2.2	0.749710312862109	.	11040001	11120000	#FF4848	1	0.875
chr1	11120001	11400000	A.1.2.1.1.2.1.1.2.1	0.863267670915411	.	11120001	11400000	#FF4848	1	0.875
chr1	11400001	11640000	A.2.1.1.2.2.1.2.2.2.2.1	0.666280417149479	.	11400001	11640000	#FF9191	1	0.75
chr1	11640001	11960000	A.1.1.2.2.2.2.1.1.2.2	0.894553881807648	.	11640001	11960000	#FF0000	1	1
chr1	11960001	12080000	A.1.2.2.1.2.2.1.1.2.1.1	0.758980301274623	.	11960001	12080000	#FF4848	1	0.875
chr1	12080001	12320000	A.2.1.1.1.2.1.1	0.697566628041715	.	12080001	12320000	#FF9191	1	0.75
chr1	12320001	12720000	A.1.2.2.2.2.1.2.2.2	0.72305909617613	.	12320001	12720000	#FF4848	1	0.875
chr1	12720001	13040000	B.2.1.1.1.1.2.1.2.2.2	0.264194669756663	.	12720001	13040000	#4848FF	1	0.25
chr1	13160001	13200000	B.2.1.1.1.1.2.1.2.2.2	0.264194669756663	.	13160001	13200000	#4848FF	1	0.25
chr1	13200001	13240000	B.1.2.2.1.2.1.2	0.312862108922364	.	13200001	13240000	#9191FF	1	0.375
chr1	13480001	13520000	B.1.2.2.1.2.1.2	0.312862108922364	.	13480001	13520000	#9191FF	1	0.375
chr1	13760001	14080000	B.1.2.2.1.2.1.2	0.312862108922364	.	13760001	14080000	#9191FF	1	0.375
chr1	14080001	14200000	B.1.1.1.1.2.1.2.2	0.488991888760139	.	14080001	14200000	#DADAFF	1	0.5
chr1	14200001	14360000	B.1.2.2.1.2.2.2.1.2.1	0.304750869061414	.	14200001	14360000	#9191FF	1	0.375
chr1	14360001	14640000	B.1.2.1.1.1.2.2	0.383545770567787	.	14360001	14640000	#9191FF	1	0.375
chr1	14640001	15080000	A.2.2.1.2.2.2.2	0.565469293163384	.	14640001	15080000	#FFDADA	1	0.625
chr1	15080001	15280000	A.2.2.2.2.1.1.1.2.2	0.520278099652375	.	15080001	15280000	#FFDADA	1	0.625
chr1	15280001	15440000	A.2.1.2.2.1.2.1.2.1.2	0.634994206257242	.	15280001	15440000	#FF9191	1	0.75
chr1	15440001	15640000	A.1.2.1.2.2.2.2	0.811123986095017	.	15440001	15640000	#FF4848	1	0.875
chr1	15640001	15840000	A.1.2.1.1.2.1.2.2.1	0.856315179606026	.	15640001	15840000	#FF4848	1	0.875
chr1	15840001	16120000	A.1.1.2.1.2.2.1.2.2.2	0.930475086906141	.	15840001	16120000	#FF0000	1	1
chr1	16120001	16400000	A.1.1.2.1.2.2.1.2.1.1	0.933951332560834	.	16120001	16400000	#FF0000	1	1
chr1	16400001	16880000	A.1.1.2.1.2.2.1.1.1	0.936268829663963	.	16400001	16880000	#FF0000	1	1
chr1	16880001	17080000	A.1.2.1.1.2.1.1.1.2	0.864426419466976	.	16880001	17080000	#FF4848	1	0.875
chr1	17080001	17200000	A.1.2.2.1.2.2.1.1.1.1	0.761297798377752	.	17080001	17200000	#FF4848	1	0.875
chr1	17200001	17560000	A.1.2.1.1.2.1.2.2.2.2	0.853997682502897	.	17200001	17560000	#FF4848	1	0.875
chr1	17560001	17760000	A.1.2.2.1.1.1.1.2.1.1	0.803012746234067	.	17560001	17760000	#FF4848	1	0.875
chr1	17760001	17840000	A.2.1.1.2.1.2.1.2.2	0.682502896871379	.	17760001	17840000	#FF9191	1	0.75
chr1	17840001	18080000	A.1.2.2.1.2.1.2.1.1.1.2	0.771726535341831	.	17840001	18080000	#FF4848	1	0.875
chr1	18080001	18280000	A.2.2.1.1.2.1.1	0.603707995365006	.	18080001	18280000	#FFDADA	1	0.625
chr1	18280001	18440000	A.2.2.1.1.2.1.2	0.602549246813441	.	18280001	18440000	#FFDADA	1	0.625
chr1	18440001	18520000	A.2.2.1.1.2.2.1	0.601390498261877	.	18440001	18520000	#FFDADA	1	0.625
chr1	18520001	18600000	A.2.2.1.1.2.2.2.1	0.600231749710313	.	18520001	18600000	#FFDADA	1	0.625
chr1	18600001	19280000	A.2.1.2.1.2.1.2	0.650057937427578	.	18600001	19280000	#FF9191	1	0.75
chr1	19280001	19440000	A.1.2.2.1.2.1.2.2.1.2.1	0.765932792584009	.	19280001	19440000	#FF4848	1	0.875
chr1	19440001	19600000	A.1.2.2.1.1.2.2.1.2	0.783314020857474	.	19440001	19600000	#FF4848	1	0.875
chr1	19600001	19800000	A.1.2.2.1.2.1.2.2.1.1	0.767091541135574	.	19600001	19800000	#FF4848	1	0.875
chr1	19800001	19960000	A.2.1.2.1.1.1.1.2.1	0.660486674391657	.	19800001	19960000	#FF9191	1	0.75
chr1	19960001	20240000	A.2.1.1.2.2.1.1.2.2	0.673232908458864	.	19960001	20240000	#FF9191	1	0.75
chr1	20240001	20840000	A.2.2.2.2.1.2.1	0.516801853997683	.	20240001	20840000	#FFDADA	1	0.625
chr1	20840001	21040000	A.2.1.1.2.2.2.2	0.662804171494786	.	20840001	21040000	#FF9191	1	0.75
chr1	21040001	21520000	A.1.2.1.1.1.1.2.1.1.1	0.879490150637312	.	21040001	21520000	#FF4848	1	0.875
chr1	21520001	21840000	A.2.1.1.2.1.1.1.1	0.690614136732329	.	21520001	21840000	#FF9191	1	0.75
chr1	21840001	22000000	A.2.1.1.2.1.2.2.2.2	0.677867902665122	.	21840001	22000000	#FF9191	1	0.75
chr1	22000001	22160000	A.1.2.2.1.2.2.1.2.1.2	0.754345307068366	.	22000001	22160000	#FF4848	1	0.875
chr1	22160001	22320000	A.2.1.1.2.1.2.1.1.1	0.687137891077636	.	22160001	22320000	#FF9191	1	0.75
chr1	22320001	22400000	A.2.1.1.2.1.2.1.1.2	0.685979142526072	.	22320001	22400000	#FF9191	1	0.75
chr1	22400001	22840000	A.2.1.1.2.2.1.1.2.1.1	0.675550405561993	.	22400001	22840000	#FF9191	1	0.75
chr1	22840001	22960000	A.2.1.2.1.1.2.1.2.2	0.653534183082271	.	22840001	22960000	#FF9191	1	0.75
chr1	22960001	23160000	A.1.2.2.1.2.1.2.2.1.2.2	0.764774044032445	.	22960001	23160000	#FF4848	1	0.875
chr1	23160001	23280000	A.2.1.1.2.1.2.2.1.2	0.68018539976825	.	23160001	23280000	#FF9191	1	0.75
chr1	23280001	23360000	A.2.1.2.1.1.2.1.1	0.6558516801854	.	23280001	23360000	#FF9191	1	0.75
chr1	23360001	23560000	A.2.1.1.2.1.1.2	0.688296639629201	.	23360001	23560000	#FF9191	1	0.75
chr1	23560001	23680000	A.2.1.1.2.1.1.1.2	0.689455388180765	.	23560001	23680000	#FF9191	1	0.75
chr1	23680001	23800000	A.2.1.1.2.1.2.2.1.1	0.681344148319815	.	23680001	23800000	#FF9191	1	0.75
chr1	23800001	24040000	A.1.2.2.1.1.1.1.2.2.2.2	0.796060254924681	.	23800001	24040000	#FF4848	1	0.875
chr1	24040001	24240000	A.1.2.2.1.2.1.1.2.2.2.1.2	0.775202780996524	.	24040001	24240000	#FF4848	1	0.875
chr1	24360001	24600000	A.1.2.1.1.1.1.2.2.1.1	0.876013904982619	.	24360001	24600000	#FF4848	1	0.875
chr1	24600001	25000000	A.1.2.2.1.2.1.2.1.2.1	0.769409038238702	.	24600001	25000000	#FF4848	1	0.875
chr1	25000001	25560000	A.2.1.1.2.2.1.2.2.2.2.2	0.665121668597914	.	25000001	25560000	#FF9191	1	0.75
chr1	25560001	25600000	A.1.2.2.1.2.2.1.1.2.2	0.756662804171495	.	25560001	25600000	#FF4848	1	0.875
chr1	25640001	25720000	A.1.2.2.1.2.2.1.1.2.2	0.756662804171495	.	25640001	25720000	#FF4848	1	0.875
chr1	25720001	25800000	A.2.1.2.1.1.2.1.2.1	0.654692931633835	.	25720001	25800000	#FF9191	1	0.75
chr1	25800001	26000000	A.1.2.2.1.2.1.2.2.2.1	0.763615295480881	.	25800001	26000000	#FF4848	1	0.875
chr1	26000001	26160000	A.1.2.2.1.2.1.2.2.2.2	0.762456546929316	.	26000001	26160000	#FF4848	1	0.875
chr1	26160001	26440000	A.1.2.2.1.2.1.2.1.2.2	0.768250289687138	.	26160001	26440000	#FF4848	1	0.875
chr1	26440001	26560000	A.1.2.2.1.2.2.1.1.2.1.2	0.757821552723059	.	26440001	26560000	#FF4848	1	0.875
chr1	26560001	26800000	A.1.2.1.1.1.2.2.2	0.867902665121669	.	26560001	26800000	#FF4848	1	0.875
chr1	26800001	27240000	A.1.2.2.1.1.1.2.1.1.2	0.793742757821553	.	26800001	27240000	#FF4848	1	0.875
chr1	27240001	27640000	A.1.2.2.1.1.1.2.2.2.1	0.79026651216686	.	27240001	27640000	#FF4848	1	0.875
chr1	27640001	27720000	A.1.2.2.1.2.2.2.1	0.752027809965238	.	27640001	27720000	#FF4848	1	0.875
chr1	27720001	27920000	A.1.2.2.1.1.1.2.2.2.2	0.789107763615295	.	27720001	27920000	#FF4848	1	0.875
chr1	27920001	28160000	A.1.2.2.1.1.1.2.1.1.1	0.794901506373117	.	27920001	28160000	#FF4848	1	0.875
chr1	28160001	28360000	A.1.2.2.1.1.1.2.1.2	0.792584009269988	.	28160001	28360000	#FF4848	1	0.875
chr1	28360001	28600000	A.1.2.1.1.1.1.1.2.1.1	0.885283893395133	.	28360001	28600000	#FF4848	1	0.875
chr1	28600001	28760000	A.1.2.2.1.1.1.1.2.2.2.1.1	0.79837775202781	.	28600001	28760000	#FF4848	1	0.875
chr1	28760001	28960000	A.1.2.2.1.1.1.1.1.1.1.2.2.1	0.807647740440325	.	28760001	28960000	#FF4848	1	0.875
chr1	28960001	29560000	A.1.1.2.1.2.2.2.1.2.2	0.926998841251448	.	28960001	29560000	#FF0000	1	1
chr1	29560001	29600000	A.2.1.2.1.2.1.1	0.651216685979143	.	29560001	29600000	#FF9191	1	0.75
chr1	29640001	29880000	A.2.1.2.1.2.1.1	0.651216685979143	.	29640001	29880000	#FF9191	1	0.75
chr1	30000001	30120000	A.2.1.2.1.1.1.2	0.657010428736964	.	30000001	30120000	#FF9191	1	0.75
chr1	30120001	30600000	B.1.1.1.1.1.1	0.493626882966396	.	30120001	30600000	#DADAFF	1	0.5
chr1	30600001	30840000	A.2.2.2.2.1.2.2	0.515643105446118	.	30600001	30840000	#FFDADA	1	0.625
chr1	30840001	30960000	A.2.2.1.1.2.2.2.2	0.599073001158749	.	30840001	30960000	#FFDADA	1	0.625
chr1	30960001	31200000	A.2.2.1.1.1	0.60486674391657	.	30960001	31200000	#FFDADA	1	0.625
chr1	31200001	31440000	A.1.2.1.1.2.1.2.2.2.1	0.855156431054461	.	31200001	31440000	#FF4848	1	0.875
chr1	31440001	31640000	A.1.2.2.1.1.1.1.2.2.1.2	0.799536500579374	.	31440001	31640000	#FF4848	1	0.875
chr1	31640001	31880000	A.1.2.1.1.2.2.1.1.1.1	0.852838933951333	.	31640001	31880000	#FF4848	1	0.875
chr1	31880001	32120000	A.1.2.1.1.1.1.1.2.2.1.2	0.88180764774044	.	31880001	32120000	#FF4848	1	0.875
chr1	32120001	32320000	A.1.1.2.2.2.1.1.2	0.900347624565469	.	32120001	32320000	#FF0000	1	1
chr1	32320001	32720000	A.1.1.2.1.2.2.1.1.2	0.935110081112399	.	32320001	32720000	#FF0000	1	1
chr1	32720001	32800000	A.1.2.1.1.1.1.2.2.2	0.87369640787949	.	32720001	32800000	#FF4848	1	0.875
chr1	32800001	33120000	A.1.1.2.1.1.1.2.2.1.2.1	0.954808806488992	.	32800001	33120000	#FF0000	1	1
chr1	33120001	33280000	A.1.1.2.1.2.2.1.2.1.2	0.93279258400927	.	33120001	33280000	#FF0000	1	1
chr1	33280001	33600000	A.1.1.2.1.1.2.2.2.1	0.945538818076477	.	33280001	33600000	#FF0000	1	1
chr1	33600001	33920000	A.2.1.2.2.1.2.1.2.2	0.633835457705678	.	33600001	33920000	#FF9191	1	0.75
chr1	33920001	34120000	B.1.2.2.1.2.1.1.1	0.315179606025492	.	33920001	34120000	#9191FF	1	0.375
chr1	34120001	34680000	B.2.2.2.1.1.1.2.1	0.0475086906141367	.	34120001	34680000	#0000FF	1	0.125
chr1	34680001	35000000	B.2.1.2.2.1.1.2.2	0.166859791425261	.	34680001	35000000	#4848FF	1	0.25
chr1	35000001	35200000	B.2.1.1.1.1.2.1.2.2.1	0.265353418308227	.	35000001	35200000	#4848FF	1	0.25
chr1	35200001	35400000	B.1.1.1.1.2.1.2.1	0.490150637311703	.	35200001	35400000	#DADAFF	1	0.5
chr1	35400001	35600000	A.2.2.2.2.1.1.1.2.1	0.52143684820394	.	35400001	35600000	#FFDADA	1	0.625
chr1	35600001	36040000	A.1.1.2.2.2.2.1.2	0.893395133256083	.	35600001	36040000	#FF0000	1	1
chr1	36040001	36320000	A.1.1.2.2.2.2.1.1.1	0.896871378910776	.	36040001	36320000	#FF0000	1	1
chr1	36320001	36600000	A.1.1.2.2.2.2.1.1.2.1	0.895712630359212	.	36320001	36600000	#FF0000	1	1
chr1	36600001	36920000	A.1.1.2.1.1.2.2.2.2	0.944380069524913	.	36600001	36920000	#FF0000	1	1
chr1	36920001	37200000	B.1.1.1.1.1.2	0.492468134414832	.	36920001	37200000	#DADAFF	1	0.5
chr1	37200001	37360000	B.1.2.1.1.1.2.1	0.384704519119351	.	37200001	37360000	#9191FF	1	0.375
chr1	37360001	37560000	B.1.2.1.1.1.1.1	0.38702201622248	.	37360001	37560000	#9191FF	1	0.375
chr1	37560001	37920000	B.1.2.2.1.2.2.2.1.2.2	0.303592120509849	.	37560001	37920000	#9191FF	1	0.375
chr1	37920001	38200000	A.2.1.2.2.1.1.1.2.2.2	0.641946697566628	.	37920001	38200000	#FF9191	1	0.75
chr1	38200001	38360000	A.2.1.1.2.2.2.1	0.66396292004635	.	38200001	38360000	#FF9191	1	0.75
chr1	38360001	38520000	A.2.1.2.1.2.2.2	0.64774044032445	.	38360001	38520000	#FF9191	1	0.75
chr1	38520001	39320000	B.1.1.2.2.1.2.1	0.40324449594438	.	38520001	39320000	#DADAFF	1	0.5
chr1	39320001	39480000	A.2.1.2.1.2.2.1	0.648899188876014	.	39320001	39480000	#FF9191	1	0.75
chr1	39480001	39760000	A.1.1.2.1.1.1.1.1	0.964078794901506	.	39480001	39760000	#FF0000	1	1
chr1	39760001	39920000	A.1.2.1.1.1.1.2.1.2	0.877172653534183	.	39760001	39920000	#FF4848	1	0.875
chr1	39920001	40040000	A.1.2.2.1.2.1.1.2.2.1	0.777520278099652	.	39920001	40040000	#FF4848	1	0.875
chr1	40040001	40240000	A.1.2.1.1.1.1.1.2.2.1.1	0.882966396292005	.	40040001	40240000	#FF4848	1	0.875
chr1	40240001	40520000	A.1.1.2.1.2.2.2.1.2.1	0.928157589803013	.	40240001	40520000	#FF0000	1	1
chr1	40520001	40880000	A.1.2.1.1.2.2.1.2	0.84936268829664	.	40520001	40880000	#FF4848	1	0.875
chr1	40880001	41000000	A.1.2.2.1.2.1.1.2.2.2.1.1	0.776361529548088	.	40880001	41000000	#FF4848	1	0.875
chr1	41000001	41520000	A.1.1.2.1.2.2.2.2	0.925840092699884	.	41000001	41520000	#FF0000	1	1
chr1	41520001	41600000	A.2.1.2.1.1.1.1.2.2.2	0.658169177288528	.	41520001	41600000	#FF9191	1	0.75
chr1	41600001	41720000	A.2.1.2.1.1.1.1.2.2.1	0.659327925840093	.	41600001	41720000	#FF9191	1	0.75
chr1	41720001	41920000	A.2.1.1.2.2.1.1.2.1.2	0.674391657010429	.	41720001	41920000	#FF9191	1	0.75
chr1	41920001	42080000	A.2.1.1.2.2.1.2.2.1.2	0.669756662804171	.	41920001	42080000	#FF9191	1	0.75
chr1	42080001	42280000	A.2.1.1.2.2.1.2.2.2.1.2	0.667439165701043	.	42080001	42280000	#FF9191	1	0.75
chr1	42280001	42440000	A.2.1.1.2.2.1.1.1	0.676709154113557	.	42280001	42440000	#FF9191	1	0.75
chr1	42440001	42600000	A.2.1.2.1.1.1.1.1	0.661645422943221	.	42440001	42600000	#FF9191	1	0.75
chr1	42600001	43000000	A.1.2.1.1.2.2.1.1.1.2	0.851680185399768	.	42600001	43000000	#FF4848	1	0.875
chr1	43000001	43200000	A.2.1.1.2.2.1.2.2.1.1	0.670915411355736	.	43000001	43200000	#FF9191	1	0.75
chr1	43200001	43440000	A.1.2.2.1.1.1.1.1.1.2	0.805330243337196	.	43200001	43440000	#FF4848	1	0.875
chr1	43440001	43560000	A.1.2.2.1.2.2.1.2.2	0.753186558516802	.	43440001	43560000	#FF4848	1	0.875
chr1	43560001	43880000	A.1.2.1.1.1.1.1.2.2.2	0.880648899188876	.	43560001	43880000	#FF4848	1	0.875
chr1	43880001	44040000	A.1.2.2.1.1.1.1.1.1.1.1	0.809965237543453	.	43880001	44040000	#FF4848	1	0.875
chr1	44040001	44160000	A.1.2.2.1.2.2.1.1.1.2	0.760139049826188	.	44040001	44160000	#FF4848	1	0.875
chr1	44160001	44360000	A.1.2.2.1.2.1.2.1.1.2	0.770567786790266	.	44160001	44360000	#FF4848	1	0.875
chr1	44360001	44520000	A.1.2.2.1.1.1.1.2.2.1.1	0.800695249130939	.	44360001	44520000	#FF4848	1	0.875
chr1	44520001	44840000	A.1.2.2.1.1.2.1.2	0.785631517960603	.	44520001	44840000	#FF4848	1	0.875
chr1	44840001	45200000	A.1.2.1.1.2.2.1.1.2	0.850521436848204	.	44840001	45200000	#FF4848	1	0.875
chr1	45200001	45320000	A.1.2.2.1.1.1.1.1.1.1.2.2.2	0.80648899188876	.	45200001	45320000	#FF4848	1	0.875
chr1	45320001	45480000	A.1.2.1.1.2.1.2.1.1	0.858632676709154	.	45320001	45480000	#FF4848	1	0.875
chr1	45480001	46120000	A.1.1.2.1.2.2.2.1.1	0.929316338354577	.	45480001	46120000	#FF0000	1	1
chr1	46120001	46440000	A.1.1.1.2.2.2.1.2.2	0.966396292004635	.	46120001	46440000	#FF0000	1	1
chr1	46440001	46800000	A.1.1.2.1.1.1.2.2.1.2.2	0.953650057937428	.	46440001	46800000	#FF0000	1	1
chr1	46800001	47160000	A.1.2.1.2.2.1.1.2	0.82271147161066	.	46800001	47160000	#FF4848	1	0.875
chr1	47160001	47640000	B.2.1.2.2.1.1.1.2.1.1	0.172653534183082	.	47160001	47640000	#4848FF	1	0.25
chr1	47640001	47800000	A.2.1.2.2.1.1.1.2.1	0.644264194669757	.	47640001	47800000	#FF9191	1	0.75
chr1	47800001	48200000	A.2.1.2.2.1.1.1.1.2	0.645422943221321	.	47800001	48200000	#FF9191	1	0.75
chr1	48200001	48280000	A.2.2.2.2.2.1.2.2.2	0.506373117033604	.	48200001	48280000	#FFDADA	1	0.625
chr1	48280001	48560000	A.2.1.2.2.1.1.1.1.1	0.646581691772885	.	48280001	48560000	#FF9191	1	0.75
chr1	48560001	48960000	B.1.2.2.1.2.2.2.2	0.302433371958285	.	48560001	48960000	#9191FF	1	0.375
chr1	48960001	49040000	B.2.1.1.1.1.2.1.1	0.267670915411356	.	48960001	49040000	#4848FF	1	0.25
chr1	49040001	49200000	B.2.1.2.2.1.1.1.2.1.2.2	0.170336037079954	.	49040001	49200000	#4848FF	1	0.25
chr1	49200001	49480000	B.2.2.1.2.2.1.2.2	0.0567786790266512	.	49200001	49480000	#0000FF	1	0.125
chr1	49480001	49840000	B.2.2.2.1.1.1.2.2	0.0463499420625724	.	49480001	49840000	#0000FF	1	0.125
chr1	49840001	49920000	B.2.2.2.2.2.1	0.00347624565469293	.	49840001	49920000	#0000FF	1	0.125
chr1	49960001	50440000	B.2.2.2.2.2.1	0.00347624565469293	.	49960001	50440000	#0000FF	1	0.125
chr1	50440001	50640000	B.2.2.2.1.1.1.1.2.1	0.0498261877172654	.	50440001	50640000	#0000FF	1	0.125
chr1	50640001	50800000	B.2.1.2.2.2.1.1.2	0.154113557358053	.	50640001	50800000	#4848FF	1	0.25
chr1	50800001	51240000	A.2.2.2.2.1.1.2.2	0.517960602549247	.	50800001	51240000	#FFDADA	1	0.625
chr1	51240001	51520000	A.1.2.2.2.2.1.2.2.1	0.724217844727694	.	51240001	51520000	#FF4848	1	0.875
chr1	51520001	51720000	A.2.1.2.2.1.1.1.2.2.1	0.643105446118192	.	51520001	51720000	#FF9191	1	0.75
chr1	51720001	52040000	A.1.1.2.1.1.2.2.1.2	0.946697566628042	.	51720001	52040000	#FF0000	1	1
chr1	52040001	52520000	A.1.1.1.2.2.1.1.2	0.972190034762457	.	52040001	52520000	#FF0000	1	1
chr1	52520001	52800000	A.1.1.2.1.1.1.1.2.1.2	0.961761297798378	.	52520001	52800000	#FF0000	1	1
chr1	52800001	53080000	A.1.1.2.1.1.1.1.2.1.1	0.962920046349942	.	52800001	53080000	#FF0000	1	1
chr1	53080001	53440000	A.1.1.1.2.2.1.2.1	0.971031286210892	.	53080001	53440000	#FF0000	1	1
chr1	53440001	53720000	A.1.1.1.2.2.2.1.2.1	0.967555040556199	.	53440001	53720000	#FF0000	1	1
chr1	53720001	54080000	A.1.1.2.1.1.1.1.2.2	0.960602549246813	.	53720001	54080000	#FF0000	1	1
chr1	54080001	54240000	A.1.2.1.1.1.1.1.1.2	0.886442641946698	.	54080001	54240000	#FF4848	1	0.875
chr1	54240001	54320000	A.1.2.2.1.2.1.1.2.1	0.778679026651217	.	54240001	54320000	#FF4848	1	0.875
chr1	54320001	54600000	A.1.1.2.1.1.2.2.1.1	0.947856315179606	.	54320001	54600000	#FF0000	1	1
chr1	54600001	55040000	A.1.1.1.2.2.1.2.2	0.969872537659328	.	54600001	55040000	#FF0000	1	1
chr1	55040001	55360000	A.1.1.1.2.2.1.1.1.2	0.973348783314021	.	55040001	55360000	#FF0000	1	1
chr1	55360001	55520000	A.1.2.1.2.2.2.1.2.2	0.812282734646582	.	55360001	55520000	#FF4848	1	0.875
chr1	55520001	56000000	A.2.1.2.2.1.1.2	0.640787949015064	.	55520001	56000000	#FF9191	1	0.75
chr1	56000001	56400000	B.2.1.2.2.1.2.2.2.1	0.159907300115875	.	56000001	56400000	#4848FF	1	0.25
chr1	56400001	56920000	B.2.1.2.2.1.2.2.2.2	0.158748551564311	.	56400001	56920000	#4848FF	1	0.25
chr1	56920001	57040000	B.1.2.2.1.2.2.1.1.1.1	0.3117033603708	.	56920001	57040000	#9191FF	1	0.375
chr1	57040001	57200000	A.2.2.2.2.2.1.2.2.1	0.507531865585168	.	57040001	57200000	#FFDADA	1	0.625
chr1	57200001	57720000	B.2.2.1.2.2.1.1.2	0.0590961761297798	.	57200001	57720000	#0000FF	1	0.125
chr1	57720001	58240000	B.2.2.1.2.2.1.1.1.2	0.0602549246813441	.	57720001	58240000	#0000FF	1	0.125
chr1	58240001	58640000	B.2.2.2.1.1.1.1.2.2	0.048667439165701	.	58240001	58640000	#0000FF	1	0.125
chr1	58640001	58920000	B.2.2.1.2.2.1.1.1.1.2	0.0614136732329085	.	58640001	58920000	#0000FF	1	0.125
chr1	58920001	59280000	B.1.1.1.1.2.2.2	0.485515643105446	.	58920001	59280000	#DADAFF	1	0.5
chr1	59280001	59720000	A.2.2.1.2.2.1.1.2.2	0.571263035921205	.	59280001	59720000	#FFDADA	1	0.625
chr1	59720001	59920000	B.1.1.1.1.2.2.1.2	0.48667439165701	.	59720001	59920000	#DADAFF	1	0.5
chr1	59920001	60280000	B.1.1.2.2.1.2.2.2	0.399768250289687	.	59920001	60280000	#DADAFF	1	0.5
chr1	60280001	60480000	B.1.2.2.1.2.2.1.1.2	0.309385863267671	.	60280001	60480000	#9191FF	1	0.375
chr1	60480001	60760000	B.2.2.1.2.2.1.2.1	0.0579374275782155	.	60480001	60760000	#0000FF	1	0.125
chr1	60760001	61000000	B.2.2.1.2.2.1.1.1.1.1	0.0625724217844728	.	60760001	61000000	#0000FF	1	0.125
chr1	61000001	61240000	B.2.2.2.1.1.1.1.1	0.0509849362688297	.	61000001	61240000	#0000FF	1	0.125
chr1	61240001	61480000	B.2.1.2.2.1.2.2.1.2	0.161066048667439	.	61240001	61480000	#4848FF	1	0.25
chr1	61480001	61760000	B.1.1.1.1.2.2.1.1	0.487833140208575	.	61480001	61760000	#DADAFF	1	0.5
chr1	61760001	62160000	B.1.2.2.1.2.2.2.1.1	0.305909617612978	.	61760001	62160000	#9191FF	1	0.375
chr1	62160001	62640000	A.1.2.2.2.2.1.1.1	0.728852838933951	.	62160001	62640000	#FF4848	1	0.875
chr1	62640001	62880000	A.2.2.1.2.2.1.1.1.1.2	0.575898030127462	.	62640001	62880000	#FFDADA	1	0.625
chr1	62880001	63080000	A.2.1.1.1.2.1.2	0.696407879490151	.	62880001	63080000	#FF9191	1	0.75
chr1	63080001	63240000	A.2.1.1.1.2.2.1.2	0.694090382387022	.	63080001	63240000	#FF9191	1	0.75
chr1	63240001	63600000	B.1.2.2.1.2.2.1.2.2	0.307068366164542	.	63240001	63600000	#9191FF	1	0.375
chr1	63600001	63760000	B.1.2.2.1.2.2.1.2.1	0.308227114716107	.	63600001	63760000	#9191FF	1	0.375
chr1	63760001	64040000	A.2.2.1.2.2.2.1.1.1	0.568945538818077	.	63760001	64040000	#FFDADA	1	0.625
chr1	64040001	64360000	A.1.1.2.2.1.2.2.1	0.904982618771727	.	64040001	64360000	#FF0000	1	1
chr1	64360001	64440000	A.1.2.1.2.2.2.1.2.1.1	0.81460023174971	.	64360001	64440000	#FF4848	1	0.875
chr1	64440001	64720000	A.1.2.2.2.2.1.1.2	0.727694090382387	.	64440001	64720000	#FF4848	1	0.875
chr1	64720001	65000000	B.1.1.1.2.2.1.1.2.2.1	0.456546929316338	.	64720001	65000000	#DADAFF	1	0.5
chr1	65000001	65240000	A.2.2.2.2.2.2.2.2.2	0.494785631517961	.	65000001	65240000	#FFDADA	1	0.625
chr1	65240001	65280000	A.2.1.2.2.2.2.2.2.2	0.606025492468134	.	65240001	65280000	#FF9191	1	0.75
chr1	65400001	65480000	A.2.1.2.2.2.2.2.2.2	0.606025492468134	.	65400001	65480000	#FF9191	1	0.75
chr1	65480001	65680000	A.2.2.1.2.2.2.1.2	0.566628041714948	.	65480001	65680000	#FFDADA	1	0.625
chr1	65680001	65920000	A.2.1.2.2.1.2.1.1.1	0.639629200463499	.	65680001	65920000	#FF9191	1	0.75
chr1	65920001	66200000	B.1.1.2.2.2.1.1.1	0.398609501738123	.	65920001	66200000	#DADAFF	1	0.5
chr1	66200001	66440000	B.2.1.2.2.1.2.1.2	0.163383545770568	.	66200001	66440000	#4848FF	1	0.25
chr1	66440001	66640000	B.2.2.2.1.1.2.2.1.2	0.0359212050984936	.	66440001	66640000	#0000FF	1	0.125
chr1	66640001	66960000	B.1.2.2.1.2.2.1.1.1.2	0.310544611819235	.	66640001	66960000	#9191FF	1	0.375
chr1	66960001	67080000	A.2.1.2.2.1.2.2.2.2.2	0.628041714947856	.	66960001	67080000	#FF9191	1	0.75
chr1	67080001	67360000	B.1.1.1.2.2.1.1.2.2.2.1	0.455388180764774	.	67080001	67360000	#DADAFF	1	0.5
chr1	67360001	67480000	A.2.1.1.1.2.2.1.1	0.695249130938586	.	67360001	67480000	#FF9191	1	0.75
chr1	67480001	67640000	B.1.1.2.2.1.1.1.1.2.2.1	0.412514484356895	.	67480001	67640000	#DADAFF	1	0.5
chr1	67640001	67800000	B.1.1.2.2.2.1.2	0.396292004634994	.	67640001	67800000	#DADAFF	1	0.5
chr1	67800001	67960000	A.2.2.2.2.1.1.1.1.2.2	0.522595596755504	.	67800001	67960000	#FFDADA	1	0.625
chr1	67960001	68280000	A.2.1.2.2.1.2.2.2.2.1	0.629200463499421	.	67960001	68280000	#FF9191	1	0.75
chr1	68280001	68880000	B.2.1.1.1.1.2.2.2	0.261877172653534	.	68280001	68880000	#4848FF	1	0.25
chr1	68880001	69080000	B.1.2.2.1.1.2.2.2.2.2.1	0.317497103128621	.	68880001	69080000	#9191FF	1	0.375
chr1	69080001	69360000	B.2.2.2.1.1.2.1.2.1.2.1	0.0405561993047509	.	69080001	69360000	#0000FF	1	0.125
chr1	69360001	69800000	B.2.2.2.2.2.2.2	0.00115874855156431	.	69360001	69800000	#0000FF	1	0.125
chr1	69800001	69880000	B.2.1.2.2.2.1.1.1.2.1	0.156431054461182	.	69800001	69880000	#4848FF	1	0.25
chr1	69880001	70320000	B.2.2.2.1.1.2.1.2.1.2.2	0.0393974507531866	.	69880001	70320000	#0000FF	1	0.125
chr1	70320001	70640000	B.2.2.1.2.2.2.1.2	0.0544611819235226	.	70320001	70640000	#0000FF	1	0.125
chr1	70640001	70880000	A.2.1.2.2.1.2.1.1.2.2	0.637311703360371	.	70640001	70880000	#FF9191	1	0.75
chr1	70880001	71240000	B.2.1.1.1.2.1.1.2.1	0.256083429895713	.	70880001	71240000	#4848FF	1	0.25
chr1	71240001	71560000	B.2.2.2.1.1.2.2.2.2	0.033603707995365	.	71240001	71560000	#0000FF	1	0.125
chr1	71560001	71760000	B.2.2.1.2.1.2.2.1.2	0.06720741599073	.	71560001	71760000	#0000FF	1	0.125
chr1	71760001	72400000	B.2.2.2.2.2.2.1	0.00231749710312862	.	71760001	72400000	#0000FF	1	0.125
chr1	72400001	72520000	B.1.2.2.1.1.2.1.2	0.322132097334878	.	72400001	72520000	#9191FF	1	0.375
chr1	72520001	72760000	B.2.1.2.2.2.2.2.2.2.1	0.140208574739282	.	72520001	72760000	#4848FF	1	0.25
chr1	72760001	72880000	B.1.2.2.1.1.1.2.2	0.333719582850521	.	72760001	72880000	#9191FF	1	0.375
chr1	72880001	73360000	B.2.2.2.1.1.2.1.2.2	0.0382387022016222	.	72880001	73360000	#0000FF	1	0.125
chr1	73360001	73520000	B.2.1.2.2.2.2.2.2.2.2	0.139049826187717	.	73360001	73520000	#4848FF	1	0.25
chr1	73520001	73680000	B.2.2.1.2.1.2.2.2.1.1	0.0660486674391657	.	73520001	73680000	#0000FF	1	0.125
chr1	73680001	74080000	B.2.2.2.1.1.2.1.1.2.2	0.0428736964078795	.	73680001	74080000	#0000FF	1	0.125
chr1	74080001	74240000	B.2.1.1.1.2.2.2.2.2.1	0.24449594438007	.	74080001	74240000	#4848FF	1	0.25
chr1	74240001	74680000	B.2.1.2.2.2.2.1.2	0.146002317497103	.	74240001	74680000	#4848FF	1	0.25
chr1	74680001	75240000	B.2.2.1.2.2.2.1.1	0.0556199304750869	.	74680001	75240000	#0000FF	1	0.125
chr1	75240001	75440000	B.2.2.1.2.1.2.2.2.1.2	0.0648899188876014	.	75240001	75440000	#0000FF	1	0.125
chr1	75440001	75640000	B.2.2.1.2.1.1.2.2	0.0706836616454229	.	75440001	75640000	#0000FF	1	0.125
chr1	75640001	75960000	B.2.2.1.2.1.1.2.1.1.1	0.0741599073001159	.	75640001	75960000	#0000FF	1	0.125
chr1	75960001	76280000	B.1.2.2.1.1.2.2.2.1	0.31981460023175	.	75960001	76280000	#9191FF	1	0.375
chr1	76280001	76560000	B.1.2.2.1.1.2.2.2.2.2.2	0.316338354577057	.	76280001	76560000	#9191FF	1	0.375
chr1	76560001	77000000	B.2.2.2.1.1.2.1.2.1.1	0.0417149478563152	.	76560001	77000000	#0000FF	1	0.125
chr1	77000001	77280000	B.2.2.2.1.1.2.2.2.1	0.0347624565469293	.	77000001	77280000	#0000FF	1	0.125
chr1	77280001	77600000	B.2.2.1.2.1.1.2.1.2	0.0718424101969873	.	77280001	77600000	#0000FF	1	0.125
chr1	77600001	78000000	A.2.1.1.1.2.2.2.2	0.691772885283893	.	77600001	78000000	#FF9191	1	0.75
chr1	78000001	78280000	A.1.2.1.2.2.2.1.1.1	0.816917728852839	.	78000001	78280000	#FF4848	1	0.875
chr1	78280001	78480000	A.1.2.1.2.2.2.1.1.2	0.815758980301275	.	78280001	78480000	#FF4848	1	0.875
chr1	78480001	78760000	B.2.1.1.1.2.1.1.1.1.2	0.259559675550406	.	78480001	78760000	#4848FF	1	0.25
chr1	78760001	78920000	B.2.1.2.2.2.1.2.1.1.1	0.152954808806489	.	78760001	78920000	#4848FF	1	0.25
chr1	78920001	79040000	B.2.1.2.2.2.1.1.1.2.2	0.155272305909618	.	78920001	79040000	#4848FF	1	0.25
chr1	79040001	79240000	B.2.1.1.1.1.1.2.1.1.1.2	0.275782155272306	.	79040001	79240000	#4848FF	1	0.25
chr1	79240001	79720000	B.1.2.2.1.1.2.1.1.1.2.2	0.330243337195828	.	79240001	79720000	#9191FF	1	0.375
chr1	79720001	79840000	B.1.2.1.1.2.2.2.1	0.366164542294322	.	79720001	79840000	#9191FF	1	0.375
chr1	79840001	80160000	B.2.1.1.1.1.1.2.1.1.2	0.274623406720742	.	79840001	80160000	#4848FF	1	0.25
chr1	80160001	80280000	B.1.1.2.2.1.1.2.2.2.1	0.405561993047509	.	80160001	80280000	#DADAFF	1	0.5
chr1	80280001	80680000	B.1.2.2.1.1.2.1.1.2.2.1.2.1.2	0.325608342989571	.	80280001	80680000	#9191FF	1	0.375
chr1	80680001	80800000	B.1.1.2.2.2.2.2.1.2.2	0.389339513325608	.	80680001	80800000	#DADAFF	1	0.5
chr1	80800001	80920000	B.1.1.2.2.1.1.2.1	0.409038238702202	.	80800001	80920000	#DADAFF	1	0.5
chr1	80920001	81120000	A.2.2.2.2.2.1.2.1.1.2	0.509849362688297	.	80920001	81120000	#FFDADA	1	0.625
chr1	81120001	81440000	B.1.2.1.1.2.2.1.2.1	0.368482039397451	.	81120001	81440000	#9191FF	1	0.375
chr1	81440001	81640000	B.1.2.2.1.1.1.2.1.1	0.337195828505214	.	81440001	81640000	#9191FF	1	0.375
chr1	81640001	82240000	B.1.1.2.2.2.1.1.2	0.397450753186559	.	81640001	82240000	#DADAFF	1	0.5
chr1	82240001	82440000	A.1.2.2.2.2.1.2.1.2	0.725376593279258	.	82240001	82440000	#FF4848	1	0.875
chr1	82440001	82840000	B.1.2.1.1.2.2.2.2.1	0.365005793742758	.	82440001	82840000	#9191FF	1	0.375
chr1	82840001	83120000	B.1.2.2.1.1.2.1.1.2.2.1.2.1.1	0.326767091541136	.	82840001	83120000	#9191FF	1	0.375
chr1	83120001	83400000	B.2.1.1.1.2.1.1.2.2.1	0.254924681344148	.	83120001	83400000	#4848FF	1	0.25
chr1	83400001	83680000	B.2.1.2.2.2.2.2.1.1	0.144843568945539	.	83400001	83680000	#4848FF	1	0.25
chr1	83680001	83840000	B.2.1.1.1.2.2.2.1.1.2	0.247972190034762	.	83680001	83840000	#4848FF	1	0.25
chr1	83840001	84360000	B.2.2.2.1.1.2.2.1.1	0.0370799536500579	.	83840001	84360000	#0000FF	1	0.125
chr1	84360001	84520000	A.2.2.2.2.1.1.1.1.2.1	0.523754345307068	.	84360001	84520000	#FFDADA	1	0.625
chr1	84520001	84800000	A.1.2.1.2.2.1.2.1.2	0.820393974507532	.	84520001	84800000	#FF4848	1	0.875
chr1	84800001	84960000	A.2.1.2.2.1.2.1.1.2.1	0.638470451911935	.	84800001	84960000	#FF9191	1	0.75
chr1	84960001	85160000	A.1.2.1.2.2.1.1.1	0.823870220162225	.	84960001	85160000	#FF4848	1	0.875
chr1	85160001	85440000	A.2.2.2.2.1.1.2.1	0.519119351100811	.	85160001	85440000	#FFDADA	1	0.625
chr1	85440001	85720000	A.2.2.1.2.2.2.1.1.2	0.567786790266512	.	85440001	85720000	#FFDADA	1	0.625
chr1	85720001	86080000	A.1.2.1.2.2.1.2.2.2	0.818076477404403	.	85720001	86080000	#FF4848	1	0.875
chr1	86080001	86360000	A.2.2.1.2.2.1.1.2.1	0.572421784472769	.	86080001	86360000	#FFDADA	1	0.625
chr1	86360001	86560000	B.2.1.1.1.2.1.1.2.2.2.2	0.25260718424102	.	86360001	86560000	#4848FF	1	0.25
chr1	86560001	86760000	B.2.1.2.2.2.2.2.2.1.1	0.14252607184241	.	86560001	86760000	#4848FF	1	0.25
chr1	86760001	86960000	B.2.1.1.1.1.1.2.2.2	0.26882966396292	.	86760001	86960000	#4848FF	1	0.25
chr1	86960001	87200000	B.2.1.1.1.2.1.1.2.2.2.1	0.253765932792584	.	86960001	87200000	#4848FF	1	0.25
chr1	87200001	87400000	A.2.2.2.2.2.1.2.1.1.1	0.511008111239861	.	87200001	87400000	#FFDADA	1	0.625
chr1	87400001	87520000	B.1.1.2.2.1.1.2.2.2.2	0.404403244495944	.	87400001	87520000	#DADAFF	1	0.5
chr1	87520001	87960000	B.2.1.2.2.1.2.2.1.1	0.162224797219003	.	87520001	87960000	#4848FF	1	0.25
chr1	87960001	88200000	B.2.1.1.1.2.1.1.1.1.1	0.26071842410197	.	87960001	88200000	#4848FF	1	0.25
chr1	88200001	88360000	B.1.2.1.1.2.1.1.1.1	0.382387022016222	.	88200001	88360000	#9191FF	1	0.375
chr1	88360001	88800000	B.2.2.1.2.2.2.2.1	0.0533024333719583	.	88360001	88800000	#0000FF	1	0.125
chr1	88800001	89120000	B.2.2.1.2.1.1.2.1.1.2	0.0730011587485516	.	88800001	89120000	#0000FF	1	0.125
chr1	89120001	89360000	A.2.1.2.2.1.2.2.2.1.2	0.630359212050985	.	89120001	89360000	#FF9191	1	0.75
chr1	89360001	89440000	B.1.1.2.2.2.2.2.2	0.388180764774044	.	89360001	89440000	#DADAFF	1	0.5
chr1	89440001	89880000	B.2.2.2.1.1.2.1.1.1	0.0451911935110081	.	89440001	89880000	#0000FF	1	0.125
chr1	89880001	90280000	B.1.2.2.1.1.2.1.1.1.2.1	0.331402085747393	.	89880001	90280000	#9191FF	1	0.375
chr1	90280001	90480000	A.1.2.2.2.2.1.2.1.1	0.726535341830823	.	90280001	90480000	#FF4848	1	0.875
chr1	90480001	90680000	B.2.1.2.2.2.1.1.1.1	0.157589803012746	.	90480001	90680000	#4848FF	1	0.25
chr1	90680001	91040000	B.2.2.2.1.1.2.1.1.2.1	0.0440324449594438	.	90680001	91040000	#0000FF	1	0.125
chr1	91040001	91360000	B.2.1.2.2.2.2.1.1	0.147161066048667	.	91040001	91360000	#4848FF	1	0.25
chr1	91360001	91560000	B.1.1.2.2.2.2.2.1.1	0.391657010428737	.	91360001	91560000	#DADAFF	1	0.5
chr1	91560001	91960000	B.2.2.1.2.1.2.2.1.1	0.0683661645422943	.	91560001	91960000	#0000FF	1	0.125
chr1	91960001	92320000	A.2.2.2.2.2.2.1.2.1	0.504055619930475	.	91960001	92320000	#FFDADA	1	0.625
chr1	92320001	92400000	B.1.1.1.2.2.1.2.2	0.449594438006952	.	92320001	92400000	#DADAFF	1	0.5
chr1	92400001	92600000	B.1.2.2.1.1.2.1.1.2.2.1.2.2	0.324449594438007	.	92400001	92600000	#9191FF	1	0.375
chr1	92600001	92760000	B.1.2.1.1.2.1.1.2.2.1	0.37891077636153	.	92600001	92760000	#9191FF	1	0.375
chr1	92760001	92880000	B.1.1.1.2.2.1.1.1.1	0.461181923522596	.	92760001	92880000	#DADAFF	1	0.5
chr1	92880001	93280000	A.2.2.2.2.2.2.1.2.2.2	0.501738122827346	.	92880001	93280000	#FFDADA	1	0.625
chr1	93280001	93560000	A.1.1.2.2.2.2.2.2.1.2	0.88991888760139	.	93280001	93560000	#FF0000	1	1
chr1	93560001	93960000	A.1.1.1.2.2.1.1.1.1	0.974507531865585	.	93560001	93960000	#FF0000	1	1
chr1	93960001	94320000	A.1.1.2.1.1.1.2.2.2.2	0.951332560834299	.	93960001	94320000	#FF0000	1	1
chr1	94320001	94640000	A.1.1.2.1.1.1.2.1.2	0.958285052143685	.	94320001	94640000	#FF0000	1	1
chr1	94640001	94800000	A.1.1.2.1.1.1.2.2.2.1	0.952491309385863	.	94640001	94800000	#FF0000	1	1
chr1	94800001	95120000	A.1.1.2.2.2.2.2.2.2	0.888760139049826	.	94800001	95120000	#FF0000	1	1
chr1	95120001	95720000	A.1.2.1.2.2.1.2.2.1	0.819235225955968	.	95120001	95720000	#FF4848	1	0.875
chr1	95720001	95920000	B.2.1.2.2.2.2.2.1.2	0.143684820393975	.	95720001	95920000	#4848FF	1	0.25
chr1	95920001	96240000	B.2.2.1.2.2.2.2.2	0.052143684820394	.	95920001	96240000	#0000FF	1	0.125
chr1	96240001	96680000	B.2.2.1.2.1.2.1	0.0695249130938586	.	96240001	96680000	#0000FF	1	0.125
chr1	96680001	97280000	B.1.2.2.1.1.2.2.1	0.320973348783314	.	96680001	97280000	#9191FF	1	0.375
chr1	97280001	97520000	B.1.2.1.1.2.2.2.2.2.2	0.362688296639629	.	97280001	97520000	#9191FF	1	0.375
chr1	97520001	97720000	B.1.1.2.2.1.1.1.1.2.2.2	0.41135573580533	.	97520001	97720000	#DADAFF	1	0.5
chr1	97720001	98120000	B.1.2.2.1.1.2.1.1.1.1	0.332560834298957	.	97720001	98120000	#9191FF	1	0.375
chr1	98120001	98280000	B.1.2.1.1.2.1.1.2.1	0.380069524913094	.	98120001	98280000	#9191FF	1	0.375
chr1	98280001	98640000	A.2.2.2.2.2.2.1.1	0.505214368482039	.	98280001	98640000	#FFDADA	1	0.625
chr1	98640001	98960000	A.2.1.2.2.1.2.2.2.1.1	0.631517960602549	.	98640001	98960000	#FF9191	1	0.75
chr1	98960001	99120000	B.1.1.2.2.1.1.2.2.1.2	0.406720741599073	.	98960001	99120000	#DADAFF	1	0.5
chr1	99120001	99280000	B.1.1.2.2.1.1.1.2	0.410196987253766	.	99120001	99280000	#DADAFF	1	0.5
chr1	99280001	99760000	B.1.2.1.1.2.2.1.2.2	0.367323290845886	.	99280001	99760000	#9191FF	1	0.375
chr1	99760001	99960000	B.1.2.2.1.1.2.1.1.2.1	0.329084588644264	.	99760001	99960000	#9191FF	1	0.375
chr1	99960001	100240000	B.1.1.1.2.2.1.1.1.2.1	0.460023174971031	.	99960001	100240000	#DADAFF	1	0.5
chr1	100240001	100440000	A.2.2.1.2.2.1.1.1.2.2	0.573580533024334	.	100240001	100440000	#FFDADA	1	0.625
chr1	100440001	100640000	A.1.2.2.2.2.2.2.1	0.719582850521437	.	100440001	100640000	#FF4848	1	0.875
chr1	100640001	100760000	A.1.2.2.2.2.2.2.2	0.718424101969872	.	100640001	100760000	#FF4848	1	0.875
chr1	100760001	100920000	A.2.1.1.1.2.2.2.1	0.692931633835458	.	100760001	100920000	#FF9191	1	0.75
chr1	100920001	101360000	A.2.2.2.2.2.2.2.1.1	0.500579374275782	.	100920001	101360000	#FFDADA	1	0.625
chr1	101360001	101600000	A.2.2.2.2.2.2.1.2.2.1	0.502896871378911	.	101360001	101600000	#FFDADA	1	0.625
chr1	101600001	101800000	B.1.1.2.2.2.2.2.1.2.1	0.390498261877173	.	101600001	101800000	#DADAFF	1	0.5
chr1	101800001	102080000	B.2.2.1.2.1.2.2.2.2	0.0637311703360371	.	101800001	102080000	#0000FF	1	0.125
chr1	102080001	102200000	B.2.1.2.2.2.1.2.2	0.148319814600232	.	102080001	102200000	#4848FF	1	0.25
chr1	102200001	102280000	B.2.1.1.1.2.2.1	0.250289687137891	.	102200001	102280000	#4848FF	1	0.25
chr1	102280001	102440000	B.2.1.1.1.2.2.2.1.2	0.246813441483198	.	102280001	102440000	#4848FF	1	0.25
chr1	102440001	102640000	B.2.2.1.2.1.1.1.1	0.0764774044032445	.	102440001	102640000	#0000FF	1	0.125
chr1	102640001	102840000	B.2.1.2.2.2.1.2.1.1.2	0.151796060254925	.	102640001	102840000	#4848FF	1	0.25
chr1	102840001	103120000	B.2.1.2.2.2.1.2.1.2.2	0.149478563151796	.	102840001	103120000	#4848FF	1	0.25
chr1	103120001	103240000	B.2.1.1.1.2.2.2.2.2.2	0.243337195828505	.	103120001	103240000	#4848FF	1	0.25
chr1	103240001	103480000	B.2.1.2.2.2.2.2.2.1.2	0.141367323290846	.	103240001	103480000	#4848FF	1	0.25
chr1	103480001	103720000	B.2.1.1.1.1.1.2.1.2.2	0.272305909617613	.	103480001	103720000	#4848FF	1	0.25
chr1	103720001	103800000	B.2.1.1.1.2.2.2.2.1	0.245654692931634	.	103720001	103800000	#4848FF	1	0.25
chr1	103880001	103920000	B.2.1.1.1.2.2.2.2.1	0.245654692931634	.	103880001	103920000	#4848FF	1	0.25
chr1	104000001	104160000	B.2.1.1.1.1.1.2.2.1.1	0.271147161066049	.	104000001	104160000	#4848FF	1	0.25
chr1	104160001	104200000	B.2.2.1.2.1.1.1.2	0.0753186558516802	.	104160001	104200000	#0000FF	1	0.125
chr1	104280001	104640000	B.2.2.1.2.1.1.1.2	0.0753186558516802	.	104280001	104640000	#0000FF	1	0.125
chr1	104640001	105040000	B.2.1.2.2.2.1.2.1.2.1	0.15063731170336	.	104640001	105040000	#4848FF	1	0.25
chr1	105040001	105400000	B.2.1.1.1.1.1.2.2.1.2	0.269988412514484	.	105040001	105400000	#4848FF	1	0.25
chr1	105400001	106000000	B.2.1.1.1.2.1.1.1.2.1	0.258400926998841	.	105400001	106000000	#4848FF	1	0.25
chr1	106000001	106120000	B.1.2.1.1.2.1.1.2.2.2	0.377752027809965	.	106000001	106120000	#9191FF	1	0.375
chr1	106120001	106280000	B.1.1.2.2.1.1.2.2.1.1	0.407879490150637	.	106120001	106280000	#DADAFF	1	0.5
chr1	106280001	106400000	B.1.2.1.1.2.1.2.2.1.1	0.373117033603708	.	106280001	106400000	#9191FF	1	0.375
chr1	106400001	106600000	B.2.1.1.1.1.1.2.1.1.1.1	0.27694090382387	.	106400001	106600000	#4848FF	1	0.25
chr1	106600001	106800000	B.1.2.2.1.1.1.2.1.2.1	0.33603707995365	.	106600001	106800000	#9191FF	1	0.375
chr1	106800001	106920000	B.1.2.2.1.1.1.2.1.2.2	0.334878331402086	.	106800001	106920000	#9191FF	1	0.375
chr1	106920001	107000000	B.1.2.2.1.1.1.1.1.1.1	0.3441483198146	.	106920001	107000000	#9191FF	1	0.375
chr1	107000001	107160000	B.1.2.1.1.2.1.2.2.1.2	0.371958285052144	.	107000001	107160000	#9191FF	1	0.375
chr1	107160001	107320000	B.1.2.1.1.2.1.2.2.2	0.370799536500579	.	107160001	107320000	#9191FF	1	0.375
chr1	107320001	107520000	B.1.2.2.1.1.2.1.1.2.2.1.1	0.3279258400927	.	107320001	107520000	#9191FF	1	0.375
chr1	107520001	107720000	B.1.1.2.2.2.2.1.1.1	0.39513325608343	.	107520001	107720000	#DADAFF	1	0.5
chr1	107720001	107840000	B.1.2.1.1.2.1.2.1.1.2	0.375434530706837	.	107720001	107840000	#9191FF	1	0.375
chr1	107840001	108120000	B.1.2.1.1.2.2.2.2.2.1	0.363847045191193	.	107840001	108120000	#9191FF	1	0.375
chr1	108120001	108360000	A.2.2.2.2.2.1.1.1.1	0.514484356894554	.	108120001	108360000	#FFDADA	1	0.625
chr1	108360001	108720000	B.1.2.2.1.1.2.2.2.2.1	0.318655851680185	.	108360001	108720000	#9191FF	1	0.375
chr1	108720001	108760000	B.1.2.1.1.2.1.2.1.2	0.374275782155272	.	108720001	108760000	#9191FF	1	0.375
chr1	108840001	108920000	B.1.2.1.1.2.1.2.1.2	0.374275782155272	.	108840001	108920000	#9191FF	1	0.375
chr1	109000001	109040000	B.1.2.1.1.2.1.2.1.2	0.374275782155272	.	109000001	109040000	#9191FF	1	0.375
chr1	109040001	109240000	B.1.1.2.2.1.1.1.1.1	0.414831981460023	.	109040001	109240000	#DADAFF	1	0.5
chr1	109240001	109520000	A.1.1.2.2.2.2.2.2.1.1	0.891077636152955	.	109240001	109520000	#FF0000	1	1
chr1	109520001	109720000	A.1.1.2.1.1.1.2.2.1.1.1	0.95712630359212	.	109520001	109720000	#FF0000	1	1
chr1	109720001	110040000	A.1.1.2.1.1.1.2.1.1	0.959443800695249	.	109720001	110040000	#FF0000	1	1
chr1	110040001	110320000	A.1.1.2.1.1.1.2.2.1.1.2	0.955967555040556	.	110040001	110320000	#FF0000	1	1
chr1	110320001	110560000	A.1.1.1.2.2.2.1.1	0.968713789107764	.	110320001	110560000	#FF0000	1	1
chr1	110560001	111040000	A.1.1.2.2.2.2.2.1	0.892236384704519	.	110560001	111040000	#FF0000	1	1
chr1	111040001	111360000	B.2.1.1.1.1.2.2.1	0.263035921205098	.	111040001	111360000	#4848FF	1	0.25
chr1	111360001	111520000	B.2.1.1.1.2.2.2.1.1.1	0.249130938586327	.	111360001	111520000	#4848FF	1	0.25
chr1	111520001	111920000	B.2.1.2.2.1.2.1.1.1	0.165701042873696	.	111520001	111920000	#4848FF	1	0.25
chr1	111920001	112120000	B.1.1.2.2.1.2.2.1.2	0.400926998841251	.	111920001	112120000	#DADAFF	1	0.5
chr1	112120001	112280000	B.1.1.1.2.2.1.1.1.2.2	0.458864426419467	.	112120001	112280000	#DADAFF	1	0.5
chr1	112280001	112400000	B.1.1.2.2.2.2.1.1.2	0.393974507531866	.	112280001	112400000	#DADAFF	1	0.5
chr1	112400001	112480000	B.1.2.2.1.1.1.1.1.2	0.340672074159907	.	112400001	112480000	#9191FF	1	0.375
chr1	112480001	112560000	B.1.2.2.1.1.1.1.1.1.2.1	0.342989571263036	.	112480001	112560000	#9191FF	1	0.375
chr1	112560001	112880000	B.2.1.1.1.1.2.1.2.1	0.266512166859791	.	112560001	112880000	#4848FF	1	0.25
chr1	112880001	113240000	A.1.2.1.2.2.1.2.1.1	0.821552723059096	.	112880001	113240000	#FF4848	1	0.875
chr1	113240001	113400000	A.2.1.1.1.1.1.1.2.1	0.716106604866744	.	113240001	113400000	#FF9191	1	0.75
chr1	113400001	113600000	A.1.2.2.2.2.2.1.2	0.720741599073001	.	113400001	113600000	#FF4848	1	0.875
chr1	113600001	113960000	A.2.2.1.2.2.1.1.1.2.1	0.574739281575898	.	113600001	113960000	#FFDADA	1	0.625
chr1	113960001	114200000	A.2.2.2.2.2.1.2.1.2	0.508690614136732	.	113960001	114200000	#FFDADA	1	0.625
chr1	114200001	114480000	A.1.2.2.2.2.2.1.1	0.721900347624565	.	114200001	114480000	#FF4848	1	0.875
chr1	114480001	114960000	B.1.2.2.1.1.2.1.1.2.2.2	0.323290845886443	.	114480001	114960000	#9191FF	1	0.375
chr1	114960001	115080000	A.2.2.2.2.2.2.2.1.2	0.499420625724218	.	114960001	115080000	#FFDADA	1	0.625
chr1	115080001	115320000	A.2.2.2.2.2.2.2.2.1.2.1	0.497103128621089	.	115080001	115320000	#FFDADA	1	0.625
chr1	115320001	115520000	B.1.2.2.1.1.1.1.2.2	0.338354577056779	.	115320001	115520000	#9191FF	1	0.375
chr1	115520001	116000000	A.2.2.2.2.2.2.2.2.1.1	0.498261877172654	.	115520001	116000000	#FFDADA	1	0.625
chr1	116000001	116120000	A.2.2.2.2.1.1.1.1.1	0.524913093858633	.	116000001	116120000	#FFDADA	1	0.625
chr1	116120001	116320000	A.2.2.1.2.2.1.1.1.1.1.2	0.577056778679027	.	116120001	116320000	#FFDADA	1	0.625
chr1	116320001	116680000	A.2.2.2.2.2.2.2.2.1.2.2	0.495944380069525	.	116320001	116680000	#FFDADA	1	0.625
chr1	116680001	117200000	A.2.1.2.2.1.2.2.1	0.632676709154114	.	116680001	117200000	#FF9191	1	0.75
chr1	117200001	117480000	B.1.1.2.2.1.1.1.1.2.1	0.413673232908459	.	117200001	117480000	#DADAFF	1	0.5
chr1	117480001	117600000	B.1.2.1.1.2.1.2.1.1.1	0.376593279258401	.	117480001	117600000	#9191FF	1	0.375
chr1	117600001	117920000	A.2.2.1.2.2.1.1.1.1.1.1	0.578215527230591	.	117600001	117920000	#FFDADA	1	0.625
chr1	117920001	118240000	B.1.2.1.1.2.1.1.1.2	0.381228273464658	.	117920001	118240000	#9191FF	1	0.375
chr1	118240001	118560000	B.1.2.1.1.2.2.1.1	0.369640787949015	.	118240001	118560000	#9191FF	1	0.375
chr1	118560001	118920000	B.2.1.1.1.2.1.1.1.2.2	0.257242178447277	.	118560001	118920000	#4848FF	1	0.25
chr1	118920001	119000000	B.1.2.2.1.1.1.1.1.1.2.2	0.341830822711472	.	118920001	119000000	#9191FF	1	0.375
chr1	119000001	119200000	B.2.1.1.1.1.1.2.1.2.1	0.273464658169177	.	119000001	119200000	#4848FF	1	0.25
chr1	119200001	119520000	B.2.1.1.1.1.1.1.1	0.279258400926999	.	119200001	119520000	#4848FF	1	0.25
chr1	119520001	120080000	B.2.1.2.2.1.2.1.1.2	0.164542294322132	.	119520001	120080000	#4848FF	1	0.25
chr1	120080001	120720000	A.2.1.2.2.1.2.1.2.1.1	0.636152954808807	.	120080001	120720000	#FF9191	1	0.75
chr1	120760001	120800000	A.2.1.2.2.1.2.1.2.1.1	0.636152954808807	.	120760001	120800000	#FF9191	1	0.75
chr1	120800001	120880000	A.2.2.2.2.2.1.1.2	0.512166859791425	.	120800001	120880000	#FFDADA	1	0.625
chr1	120880001	120960000	A.2.2.2.2.2.1.1.1.2	0.51332560834299	.	120880001	120960000	#FFDADA	1	0.625
chr1	121080001	121160000	A.2.2.2.2.2.1.1.1.2	0.51332560834299	.	121080001	121160000	#FFDADA	1	0.625
chr1	121160001	121360000	B.2.1.1.1.1.1.1.2	0.278099652375435	.	121160001	121360000	#4848FF	1	0.25
chr1	121360001	121520000	B.1.2.2.1.1.1.1.2.1	0.339513325608343	.	121360001	121520000	#9191FF	1	0.375
chr1	142560001	142680000	B.1.1.2.1.2.1.1.1.2	0.428736964078795	.	142560001	142680000	#DADAFF	1	0.5
chr1	142720001	142760000	B.1.1.2.1.2.1.1.1.2	0.428736964078795	.	142720001	142760000	#DADAFF	1	0.5
chr1	142800001	142840000	B.1.1.2.1.2.1.1.1.2	0.428736964078795	.	142800001	142840000	#DADAFF	1	0.5
chr1	143120001	143280000	B.1.1.1.1.2.1.1	0.491309385863268	.	143120001	143280000	#DADAFF	1	0.5
chr1	143400001	143440000	B.1.1.1.2.1.2.2.2	0.46234067207416	.	143400001	143440000	#DADAFF	1	0.5
chr1	143480001	143520000	B.1.1.1.2.1.2.2.2	0.46234067207416	.	143480001	143520000	#DADAFF	1	0.5
chr1	143720001	143800000	A.2.1.1.1.1.1.1.2.2.2	0.709154113557358	.	143720001	143800000	#FF9191	1	0.75
chr1	143920001	144080000	A.2.1.1.1.1.1.1.2.2.2	0.709154113557358	.	143920001	144080000	#FF9191	1	0.75
chr1	144480001	144560000	A.2.1.2.2.2.2.2.1.2	0.608342989571263	.	144480001	144560000	#FF9191	1	0.75
chr1	144600001	144720000	A.2.1.2.2.2.2.2.1.2	0.608342989571263	.	144600001	144720000	#FF9191	1	0.75
chr1	144800001	145120000	A.1.1.2.2.1.2.2.2.1	0.903823870220162	.	144800001	145120000	#FF0000	1	1
chr1	145120001	145320000	A.1.2.1.2.2.2.1.2.1.2	0.813441483198146	.	145120001	145320000	#FF4848	1	0.875
chr1	145360001	145840000	A.1.1.1.1.2.2.1.1	0.994206257242178	.	145360001	145840000	#FF0000	1	1
chr1	145960001	146000000	A.1.1.1.1.2.2.1.1	0.994206257242178	.	145960001	146000000	#FF0000	1	1
chr1	146440001	146480000	A.1.1.1.1.2.2.1.1	0.994206257242178	.	146440001	146480000	#FF0000	1	1
chr1	146480001	146800000	B.2.2.1.1.1.1.1.1.2.1	0.136732329084589	.	146480001	146800000	#0000FF	1	0.125
chr1	146800001	146960000	B.2.1.2.1.2.1.1.2	0.192352259559676	.	146800001	146960000	#4848FF	1	0.25
chr1	146960001	147400000	B.2.1.1.2.1.1.1.2	0.241019698725377	.	146960001	147400000	#4848FF	1	0.25
chr1	147400001	147440000	B.1.1.2.1.2.2.1.2.1	0.420625724217845	.	147400001	147440000	#DADAFF	1	0.5
chr1	147680001	147840000	B.1.1.2.1.2.2.1.2.1	0.420625724217845	.	147680001	147840000	#DADAFF	1	0.5
chr1	147880001	147960000	A.2.1.2.2.2.2.2.1.1	0.609501738122827	.	147880001	147960000	#FF9191	1	0.75
chr1	148000001	148040000	A.2.1.2.2.2.2.2.1.1	0.609501738122827	.	148000001	148040000	#FF9191	1	0.75
chr1	148160001	148280000	A.2.1.2.2.2.2.1.2.1.2.2	0.611819235225956	.	148160001	148280000	#FF9191	1	0.75
chr1	148320001	148360000	A.2.1.2.2.2.2.1.2.1.2.2	0.611819235225956	.	148320001	148360000	#FF9191	1	0.75
chr1	148520001	148600000	A.2.1.2.2.2.2.1.2.1.2.2	0.611819235225956	.	148520001	148600000	#FF9191	1	0.75
chr1	148800001	148960000	B.1.1.2.2.2.2.1.2	0.392815758980301	.	148800001	148960000	#DADAFF	1	0.5
chr1	149000001	149200000	B.2.2.1.1.1.1.2.1.1.2	0.129779837775203	.	149000001	149200000	#0000FF	1	0.125
chr1	149200001	149440000	B.1.1.1.2.2.1.2.1.2	0.450753186558517	.	149200001	149440000	#DADAFF	1	0.5
chr1	149560001	149600000	B.1.1.1.2.1.2.1.1	0.471610660486674	.	149560001	149600000	#DADAFF	1	0.5
chr1	149640001	149760000	B.1.1.1.2.1.2.1.1	0.471610660486674	.	149640001	149760000	#DADAFF	1	0.5
chr1	149760001	150200000	A.1.1.1.2.1.1.1.1.1.1	0.990730011587486	.	149760001	150200000	#FF0000	1	1
chr1	150200001	151160000	A.1.1.1.1.1	1	.	150200001	151160000	#FF0000	1	1
chr1	151160001	151320000	A.1.1.2.2.1.1.2.1.1	0.923522595596756	.	151160001	151320000	#FF0000	1	1
chr1	151320001	151600000	A.1.1.1.2.1.1.1.1.2	0.988412514484357	.	151320001	151600000	#FF0000	1	1
chr1	151600001	151840000	A.1.1.1.2.1.2.1.1.2.1.1	0.981460023174971	.	151600001	151840000	#FF0000	1	1
chr1	151840001	152040000	A.1.1.2.2.1.2.2.2.2	0.902665121668598	.	151840001	152040000	#FF0000	1	1
chr1	152040001	152200000	B.1.1.2.1.1.1.1.1	0.441483198146002	.	152040001	152200000	#DADAFF	1	0.5
chr1	152200001	152520000	B.2.2.1.1.1.1.2.1.1.1	0.130938586326767	.	152200001	152520000	#0000FF	1	0.125
chr1	152520001	152680000	B.2.1.2.1.2.2.2.2.2	0.174971031286211	.	152520001	152680000	#4848FF	1	0.25
chr1	152680001	152840000	B.2.2.2.1.2.1.1	0.0324449594438007	.	152680001	152840000	#0000FF	1	0.125
chr1	152840001	152960000	B.2.1.2.1.1.1.2.2.2.2.1.1	0.203939745075319	.	152840001	152960000	#4848FF	1	0.25
chr1	152960001	153280000	B.2.2.1.1.1.2.1.2.1.1.1	0.115874855156431	.	152960001	153280000	#0000FF	1	0.125
chr1	153280001	153600000	A.2.2.1.2.1.2.1.1.2	0.58864426419467	.	153280001	153600000	#FFDADA	1	0.625
chr1	153600001	153960000	A.1.1.1.2.1.1.1.1.1.2	0.989571263035921	.	153600001	153960000	#FF0000	1	1
chr1	153960001	154160000	A.1.2.1.2.1.2.1.2.2.2	0.828505214368482	.	153960001	154160000	#FF4848	1	0.875
chr1	154160001	154360000	A.1.2.1.2.1.2.1.1	0.831981460023175	.	154160001	154360000	#FF4848	1	0.875
chr1	154360001	154920000	A.1.1.1.2.1.1.1.2.1	0.987253765932793	.	154360001	154920000	#FF0000	1	1
chr1	154920001	155160000	A.1.1.2.2.1.1.2.1.2.1.1.2	0.921205098493627	.	154920001	155160000	#FF0000	1	1
chr1	155160001	155480000	A.1.1.2.1.2.1.1.1.2.1	0.942062572421784	.	155160001	155480000	#FF0000	1	1
chr1	155480001	155560000	A.1.2.2.1.1.2.2.2.1	0.78215527230591	.	155480001	155560000	#FF4848	1	0.875
chr1	155560001	155760000	A.1.2.1.1.2.1.1.1.1.1	0.866743916570104	.	155560001	155760000	#FF4848	1	0.875
chr1	155760001	156080000	A.1.1.2.1.2.1.1.2.2	0.938586326767092	.	155760001	156080000	#FF0000	1	1
chr1	156080001	156280000	A.1.1.1.2.2.2.2	0.965237543453071	.	156080001	156280000	#FF0000	1	1
chr1	156280001	156560000	A.1.1.1.2.1.1.1.2.2	0.986095017381228	.	156280001	156560000	#FF0000	1	1
chr1	156560001	156680000	A.1.2.2.2.1.2.1.1.1	0.738122827346466	.	156560001	156680000	#FF4848	1	0.875
chr1	156680001	156920000	A.1.1.1.2.1.2.1.1.2.1.2	0.980301274623407	.	156680001	156920000	#FF0000	1	1
chr1	156920001	157120000	A.1.2.2.2.1.1.2.2.2.2	0.73928157589803	.	156920001	157120000	#FF4848	1	0.875
chr1	157120001	157560000	B.2.2.2.1.2.2.2.2	0.0208574739281576	.	157120001	157560000	#0000FF	1	0.125
chr1	157560001	157760000	B.2.2.1.1.1.2.2.2.2.1.2	0.103128621089224	.	157560001	157760000	#0000FF	1	0.125
chr1	157760001	157920000	B.2.2.1.1.1.1.2.2.1.1	0.123986095017381	.	157760001	157920000	#0000FF	1	0.125
chr1	157920001	158120000	A.2.1.2.2.2.1.2.1	0.622247972190035	.	157920001	158120000	#FF9191	1	0.75
chr1	158120001	158400000	B.2.2.2.1.2.2.1.2.1	0.0243337195828505	.	158120001	158400000	#0000FF	1	0.125
chr1	158400001	158600000	B.2.2.1.1.1.1.1.2.2	0.132097334878331	.	158400001	158600000	#0000FF	1	0.125
chr1	158600001	158760000	B.2.2.2.1.2.1.2.1.1.2	0.0301274623406721	.	158600001	158760000	#0000FF	1	0.125
chr1	158760001	158880000	B.2.2.2.1.2.1.2.2.1	0.0278099652375435	.	158760001	158880000	#0000FF	1	0.125
chr1	158880001	159080000	B.2.1.2.1.1.1.2.2.2.2.2	0.20162224797219	.	158880001	159080000	#4848FF	1	0.25
chr1	159080001	159280000	B.2.2.1.1.1.1.1.2.1.2	0.133256083429896	.	159080001	159280000	#0000FF	1	0.125
chr1	159280001	159480000	B.2.2.1.1.2.2.2.1.2	0.0799536500579374	.	159280001	159480000	#0000FF	1	0.125
chr1	159480001	159640000	B.2.2.1.1.1.1.1.1.2.2	0.135573580533024	.	159480001	159640000	#0000FF	1	0.125
chr1	159640001	159760000	B.2.1.1.2.2.2.2.2	0.216685979142526	.	159640001	159760000	#4848FF	1	0.25
chr1	159760001	159920000	B.1.1.1.2.1.1.1.1.2	0.480880648899189	.	159760001	159920000	#DADAFF	1	0.5
chr1	159920001	160040000	B.1.1.2.1.1.1.1.2	0.440324449594438	.	159920001	160040000	#DADAFF	1	0.5
chr1	160040001	160320000	A.1.2.1.2.1.1.2.1.2.1	0.836616454229432	.	160040001	160320000	#FF4848	1	0.875
chr1	160320001	160640000	B.2.1.2.1.2.2.2.1.2	0.17728852838934	.	160320001	160640000	#4848FF	1	0.25
chr1	160640001	160960000	B.2.1.2.1.1.1.2.2.2.1	0.205098493626883	.	160640001	160960000	#4848FF	1	0.25
chr1	160960001	161120000	A.2.1.1.1.1.1.1.2.2.1.2.2	0.710312862108922	.	160960001	161120000	#FF9191	1	0.75
chr1	161120001	161440000	A.1.1.2.2.1.2.1.1.1	0.915411355735805	.	161120001	161440000	#FF0000	1	1
chr1	161440001	161680000	A.1.2.2.2.1.2.1.1.2	0.736964078794902	.	161440001	161680000	#FF4848	1	0.875
chr1	161680001	162000000	A.1.2.1.2.1.1.2.1.1.1	0.838933951332561	.	161680001	162000000	#FF4848	1	0.875
chr1	162000001	162600000	A.2.2.2.1.1.2.1.2.1.1	0.551564310544612	.	162000001	162600000	#FFDADA	1	0.625
chr1	162600001	162840000	B.1.2.1.2.2.1.2.1.2.1	0.351100811123986	.	162600001	162840000	#9191FF	1	0.375
chr1	162840001	163000000	B.1.1.2.1.2.2.1.2.2.2	0.418308227114716	.	162840001	163000000	#DADAFF	1	0.5
chr1	163000001	163320000	A.2.2.2.1.1.2.1.2.2.1	0.549246813441483	.	163000001	163320000	#FFDADA	1	0.625
chr1	163320001	163600000	B.2.2.2.1.2.1.2.1.2	0.0289687137891078	.	163320001	163600000	#0000FF	1	0.125
chr1	163600001	163800000	B.2.2.1.1.1.2.1.2.2	0.111239860950174	.	163600001	163800000	#0000FF	1	0.125
chr1	163800001	164120000	B.2.2.2.2.1.1.2.1.2.2	0.0139049826187717	.	163800001	164120000	#0000FF	1	0.125
chr1	164120001	164200000	B.2.1.1.2.2.2.1	0.219003476245655	.	164120001	164200000	#4848FF	1	0.25
chr1	164200001	164520000	B.2.2.1.1.1.2.1.2.1.1.2	0.114716106604867	.	164200001	164520000	#0000FF	1	0.125
chr1	164520001	164760000	A.2.2.1.2.2.1.2	0.570104287369641	.	164520001	164760000	#FFDADA	1	0.625
chr1	164760001	165160000	B.2.2.2.1.2.2.1.1	0.0254924681344148	.	164760001	165160000	#0000FF	1	0.125
chr1	165160001	165320000	B.2.2.1.1.2.1.2.2.1.1	0.0926998841251448	.	165160001	165320000	#0000FF	1	0.125
chr1	165320001	165560000	B.2.2.1.1.1.1.2.2.1.2	0.122827346465817	.	165320001	165560000	#0000FF	1	0.125
chr1	165560001	165880000	A.2.1.1.1.1.1.2.1	0.707995365005794	.	165560001	165880000	#FF9191	1	0.75
chr1	165880001	166080000	B.2.2.1.1.2.1.2.1.2	0.0938586326767092	.	165880001	166080000	#0000FF	1	0.125
chr1	166080001	166320000	B.2.2.2.1.2.2.1.2.2	0.0231749710312862	.	166080001	166320000	#0000FF	1	0.125
chr1	166320001	166480000	B.2.2.1.1.2.1.2.2.2.2	0.0869061413673233	.	166320001	166480000	#0000FF	1	0.125
chr1	166480001	166800000	B.2.2.2.2.1.1.2.2.2.1.1	0.0104287369640788	.	166480001	166800000	#0000FF	1	0.125
chr1	166800001	167080000	B.1.2.1.2.2.1.1.2.1	0.354577056778679	.	166800001	167080000	#9191FF	1	0.375
chr1	167080001	167200000	B.1.2.1.2.2.1.2.2	0.348783314020857	.	167080001	167200000	#9191FF	1	0.375
chr1	167200001	167400000	A.2.2.1.2.1.2.2.1.2	0.584009269988413	.	167200001	167400000	#FFDADA	1	0.625
chr1	167400001	167680000	A.2.2.2.1.1.2.1.2.2.2	0.548088064889919	.	167400001	167680000	#FFDADA	1	0.625
chr1	167680001	167880000	A.1.1.2.2.1.2.1.2.1.1.2	0.910776361529548	.	167680001	167880000	#FF0000	1	1
chr1	167880001	168000000	A.1.1.2.2.1.2.1.2.1.2	0.909617612977984	.	167880001	168000000	#FF0000	1	1
chr1	168000001	168240000	A.1.1.2.2.1.2.1.2.1.1.1	0.911935110081112	.	168000001	168240000	#FF0000	1	1
chr1	168240001	168440000	A.2.1.1.1.1.1.1.2.2.1.1.2	0.713789107763615	.	168240001	168440000	#FF9191	1	0.75
chr1	168440001	168840000	A.2.1.1.1.1.1.1.2.2.1.1.1	0.71494785631518	.	168440001	168840000	#FF9191	1	0.75
chr1	168840001	169000000	A.2.2.1.2.1.1.1.2.1.1	0.59675550405562	.	168840001	169000000	#FFDADA	1	0.625
chr1	169000001	169120000	A.2.1.1.1.1.1.1.2.2.1.2.1.2	0.711471610660487	.	169000001	169120000	#FF9191	1	0.75
chr1	169120001	169360000	A.2.1.2.2.2.1.1.1.1	0.626882966396292	.	169120001	169360000	#FF9191	1	0.75
chr1	169360001	169520000	B.1.2.1.2.2.1.1.1	0.355735805330243	.	169360001	169520000	#9191FF	1	0.375
chr1	169520001	169760000	B.2.1.2.1.2.2.2.2.1	0.176129779837775	.	169520001	169760000	#4848FF	1	0.25
chr1	169760001	170040000	A.2.2.1.2.1.2.1.1.1.2	0.589803012746234	.	169760001	170040000	#FFDADA	1	0.625
chr1	170040001	170440000	B.2.2.2.1.2.1.2.1.1.1	0.0312862108922364	.	170040001	170440000	#0000FF	1	0.125
chr1	170440001	170760000	B.2.2.1.1.1.2.1.2.1.2.2	0.112398609501738	.	170440001	170760000	#0000FF	1	0.125
chr1	170760001	170880000	B.2.2.1.1.2.1.2.2.1.2.1	0.0915411355735805	.	170760001	170880000	#0000FF	1	0.125
chr1	170880001	170960000	B.2.1.2.1.2.1.2.1.2.2	0.186558516801854	.	170880001	170960000	#4848FF	1	0.25
chr1	170960001	171440000	B.2.2.2.2.1.1.2.1.1	0.0162224797219003	.	170960001	171440000	#0000FF	1	0.125
chr1	171440001	171600000	A.2.1.1.1.1.1.2.2.2.1	0.705677867902665	.	171440001	171600000	#FF9191	1	0.75
chr1	171600001	171800000	A.2.1.2.2.2.1.1.2.2	0.623406720741599	.	171600001	171800000	#FF9191	1	0.75
chr1	171800001	171960000	A.2.2.1.2.1.1.1.2.1.2	0.595596755504056	.	171800001	171960000	#FFDADA	1	0.625
chr1	171960001	172120000	A.2.2.1.2.1.1.2.1	0.593279258400927	.	171960001	172120000	#FFDADA	1	0.625
chr1	172120001	172240000	A.2.1.2.2.2.2.1.2.1.2.1	0.61297798377752	.	172120001	172240000	#FF9191	1	0.75
chr1	172240001	172680000	A.1.2.1.2.1.1.2.1.2.2.1	0.835457705677868	.	172240001	172680000	#FF4848	1	0.875
chr1	172680001	172840000	A.2.2.2.1.2.1.1.1.2.2.2	0.53765932792584	.	172680001	172840000	#FFDADA	1	0.625
chr1	172840001	173040000	A.2.1.2.2.2.1.2.2.1	0.62108922363847	.	172840001	173040000	#FF9191	1	0.75
chr1	173040001	173320000	B.1.1.2.1.2.2.1.2.2.1	0.41946697566628	.	173040001	173320000	#DADAFF	1	0.5
chr1	173320001	173480000	A.2.2.2.1.1.2.2.1.1.2	0.54577056778679	.	173320001	173480000	#FFDADA	1	0.625
chr1	173480001	173680000	B.1.2.2.2.1.1.1.2.2	0.298957126303592	.	173480001	173680000	#9191FF	1	0.375
chr1	173680001	174000000	A.1.2.2.2.1.1.2.1.2	0.743916570104287	.	173680001	174000000	#FF4848	1	0.875
chr1	174000001	174240000	B.1.2.1.2.2.1.2.1.2.2	0.349942062572422	.	174000001	174240000	#9191FF	1	0.375
chr1	174240001	174400000	B.2.2.1.1.2.1.1.1.2	0.0996523754345307	.	174240001	174400000	#0000FF	1	0.125
chr1	174400001	174560000	B.2.2.2.1.2.1.2.2.2	0.0266512166859791	.	174400001	174560000	#0000FF	1	0.125
chr1	174560001	174680000	B.2.1.2.1.2.1.1.1	0.19351100811124	.	174560001	174680000	#4848FF	1	0.25
chr1	174680001	175000000	B.1.2.2.2.1.1.1.1	0.301274623406721	.	174680001	175000000	#9191FF	1	0.375
chr1	175000001	175160000	B.2.1.1.2.2.2.2.1	0.21784472769409	.	175000001	175160000	#4848FF	1	0.25
chr1	175160001	175360000	B.2.2.1.1.2.1.2.2.2.1.2	0.0880648899188876	.	175160001	175360000	#0000FF	1	0.125
chr1	175360001	175560000	B.2.2.1.1.1.1.2.2.2	0.121668597914253	.	175360001	175560000	#0000FF	1	0.125
chr1	175560001	175920000	B.2.2.2.1.2.2.2.1	0.0220162224797219	.	175560001	175920000	#0000FF	1	0.125
chr1	175920001	176200000	B.1.1.2.1.1.1.2.2.2	0.434530706836616	.	175920001	176200000	#DADAFF	1	0.5
chr1	176200001	176400000	B.2.2.1.1.2.1.2.2.2.1.1	0.0892236384704519	.	176200001	176400000	#0000FF	1	0.125
chr1	176400001	176880000	B.2.2.2.2.1.1.2.2.2.2	0.00811123986095017	.	176400001	176880000	#0000FF	1	0.125
chr1	176880001	177040000	B.2.1.2.1.2.2.2.1.1	0.178447276940904	.	176880001	177040000	#4848FF	1	0.25
chr1	177040001	177280000	B.1.2.2.2.1.2.2	0.293163383545771	.	177040001	177280000	#9191FF	1	0.375
chr1	177280001	177440000	B.2.2.1.1.1.1.2.1.2.1.2.1	0.127462340672074	.	177280001	177440000	#0000FF	1	0.125
chr1	177440001	177720000	B.2.2.2.2.1.1.2.2.1.2	0.0115874855156431	.	177440001	177720000	#0000FF	1	0.125
chr1	177720001	177920000	B.2.2.1.1.2.1.1.2.2	0.0973348783314021	.	177720001	177920000	#0000FF	1	0.125
chr1	177920001	178000000	A.2.2.2.1.1.2.2.2	0.543453070683662	.	177920001	178000000	#FFDADA	1	0.625
chr1	178000001	178240000	A.1.2.1.2.1.1.2.1.2.2.2	0.834298957126304	.	178000001	178240000	#FF4848	1	0.875
chr1	178240001	178520000	A.2.1.2.2.2.1.1.2.1	0.624565469293163	.	178240001	178520000	#FF9191	1	0.75
chr1	178520001	179000000	A.2.2.2.1.1.2.1.2.1.2	0.550405561993047	.	178520001	179000000	#FFDADA	1	0.625
chr1	179000001	179360000	A.1.2.1.2.1.1.1.1.2.2	0.843568945538818	.	179000001	179360000	#FF4848	1	0.875
chr1	179360001	179840000	B.2.2.1.1.2.1.2.1.1.2	0.0950173812282735	.	179360001	179840000	#0000FF	1	0.125
chr1	179840001	180120000	A.1.2.1.2.1.1.1.2.2	0.840092699884125	.	179840001	180120000	#FF4848	1	0.875
chr1	180120001	180440000	A.1.2.2.2.1.1.2.2.2.1.2	0.740440324449594	.	180120001	180440000	#FF4848	1	0.875
chr1	180440001	180520000	A.2.2.2.1.2.2.1.1.1	0.531865585168019	.	180440001	180520000	#FFDADA	1	0.625
chr1	180520001	180840000	B.1.1.1.2.2.1.1.2.2.2.2	0.45422943221321	.	180520001	180840000	#DADAFF	1	0.5
chr1	180840001	180960000	B.1.1.2.1.1.1.2.1.2.1	0.438006952491309	.	180840001	180960000	#DADAFF	1	0.5
chr1	180960001	181160000	A.2.2.2.1.1.2.2.1.1.1	0.546929316338355	.	180960001	181160000	#FFDADA	1	0.625
chr1	181160001	181320000	B.2.2.1.1.2.1.1.1.1	0.100811123986095	.	181160001	181320000	#0000FF	1	0.125
chr1	181320001	181760000	B.2.2.2.2.1.1.2.2.2.1.2	0.00926998841251448	.	181320001	181760000	#0000FF	1	0.125
chr1	181760001	181920000	B.2.2.1.1.1.2.2.2.1.2	0.105446118192352	.	181760001	181920000	#0000FF	1	0.125
chr1	181920001	182200000	B.2.2.1.1.2.1.1.2.1	0.0984936268829664	.	181920001	182200000	#0000FF	1	0.125
chr1	182200001	182400000	B.2.2.1.1.2.1.2.2.1.2.2	0.0903823870220162	.	182200001	182400000	#0000FF	1	0.125
chr1	182400001	182480000	B.2.1.2.1.2.1.2.1.1.1	0.191193511008111	.	182400001	182480000	#4848FF	1	0.25
chr1	182480001	182800000	B.2.2.1.1.1.1.2.1.2.1.2.2	0.12630359212051	.	182480001	182800000	#0000FF	1	0.125
chr1	182800001	183000000	A.2.1.1.1.1.1.2.2.2.2	0.704519119351101	.	182800001	183000000	#FF9191	1	0.75
chr1	183000001	183240000	A.1.2.1.2.1.1.1.1.1	0.847045191193511	.	183000001	183240000	#FF4848	1	0.875
chr1	183240001	183440000	B.1.1.1.2.2.2.1.1.1	0.448435689455388	.	183240001	183440000	#DADAFF	1	0.5
chr1	183440001	183600000	A.2.2.2.1.1.1.1.2.2.1	0.561993047508691	.	183440001	183600000	#FFDADA	1	0.625
chr1	183600001	183800000	B.2.2.1.1.2.1.2.1.1.1	0.0961761297798378	.	183600001	183800000	#0000FF	1	0.125
chr1	183800001	184080000	B.2.2.1.1.1.1.1.2.1.1	0.13441483198146	.	183800001	184080000	#0000FF	1	0.125
chr1	184080001	184200000	B.2.1.2.1.1.1.2.2.2.2.1.2	0.202780996523754	.	184080001	184200000	#4848FF	1	0.25
chr1	184200001	184680000	B.2.2.1.1.2.2.1.2.2	0.0822711471610661	.	184200001	184680000	#0000FF	1	0.125
chr1	184680001	184960000	A.1.2.2.2.1.1.2.2.2.1.1	0.741599073001159	.	184680001	184960000	#FF4848	1	0.875
chr1	184960001	185240000	A.1.2.2.2.1.1.2.1.1	0.745075318655852	.	184960001	185240000	#FF4848	1	0.875
chr1	185240001	185680000	A.1.2.1.2.1.1.2.1.1.2	0.837775202780996	.	185240001	185680000	#FF4848	1	0.875
chr1	185680001	185880000	A.2.2.1.2.1.1.1.1	0.597914252607184	.	185680001	185880000	#FFDADA	1	0.625
chr1	185880001	185960000	A.2.2.1.2.1.1.2.2	0.592120509849363	.	185880001	185960000	#FFDADA	1	0.625
chr1	185960001	186360000	A.2.1.1.1.1.1.2.2.1	0.706836616454229	.	185960001	186360000	#FF9191	1	0.75
chr1	186360001	186640000	B.1.2.1.2.2.1.1.2.2	0.353418308227115	.	186360001	186640000	#9191FF	1	0.375
chr1	186640001	186960000	B.1.1.2.1.1.2.2	0.431054461181924	.	186640001	186960000	#DADAFF	1	0.5
chr1	186960001	187280000	B.2.2.1.1.2.2.1.1	0.085747392815759	.	186960001	187280000	#0000FF	1	0.125
chr1	187280001	187400000	B.2.1.2.1.2.1.2.1.1.2.1	0.190034762456547	.	187280001	187400000	#4848FF	1	0.25
chr1	187400001	187480000	B.1.2.1.2.1.1.2.2	0.358053302433372	.	187400001	187480000	#9191FF	1	0.375
chr1	187480001	187920000	B.2.2.1.1.1.2.1.1.2.1	0.11819235225956	.	187480001	187920000	#0000FF	1	0.125
chr1	187920001	188080000	B.2.1.1.2.2.1.1.2.1	0.230590961761298	.	187920001	188080000	#4848FF	1	0.25
chr1	188080001	188440000	B.2.1.2.1.2.2.1.1.2.2.2	0.180764774044032	.	188080001	188440000	#4848FF	1	0.25
chr1	188440001	188600000	B.2.1.2.1.1.1.1.1.1.1.2	0.214368482039397	.	188440001	188600000	#4848FF	1	0.25
chr1	188600001	189040000	B.2.2.1.1.1.2.1.1.2.2	0.117033603707995	.	188600001	189040000	#0000FF	1	0.125
chr1	189040001	189200000	B.2.1.2.1.1.1.1.2.1	0.20973348783314	.	189040001	189200000	#4848FF	1	0.25
chr1	189200001	189400000	B.2.1.1.2.2.1.1.1.1	0.235225955967555	.	189200001	189400000	#4848FF	1	0.25
chr1	189400001	189560000	B.1.1.1.2.2.1.2.1.1.1	0.453070683661645	.	189400001	189560000	#DADAFF	1	0.5
chr1	189560001	190000000	B.1.1.2.1.2.2.2.1	0.417149478563152	.	189560001	190000000	#DADAFF	1	0.5
chr1	190000001	190160000	B.1.2.1.2.1.1.1	0.361529548088065	.	190000001	190160000	#9191FF	1	0.375
chr1	190160001	190520000	B.1.2.1.2.2.2.2.1	0.346465816917729	.	190160001	190520000	#9191FF	1	0.375
chr1	190520001	190640000	B.2.1.1.2.2.1.1.1.2.1.1	0.234067207415991	.	190520001	190640000	#4848FF	1	0.25
chr1	190640001	190800000	B.2.1.2.1.1.1.1.1.2.1	0.212050984936269	.	190640001	190800000	#4848FF	1	0.25
chr1	190800001	190960000	B.2.1.1.2.2.1.1.1.2.2	0.231749710312862	.	190800001	190960000	#4848FF	1	0.25
chr1	190960001	191160000	B.1.2.2.2.2.2.1.2.1.1	0.287369640787949	.	190960001	191160000	#9191FF	1	0.375
chr1	191160001	191320000	B.1.1.2.1.1.2.1.1	0.433371958285052	.	191160001	191320000	#DADAFF	1	0.5
chr1	191320001	191720000	B.1.2.2.2.2.2.2.2.1	0.281575898030127	.	191320001	191720000	#9191FF	1	0.375
chr1	191720001	191920000	B.2.2.1.1.1.2.1.1.1.2	0.119351100811124	.	191720001	191920000	#0000FF	1	0.125
chr1	191920001	192120000	B.2.1.1.2.2.1.2.1.2.2	0.223638470451912	.	191920001	192120000	#4848FF	1	0.25
chr1	192120001	192280000	B.2.1.2.1.1.1.1.1.1.1.1	0.215527230590962	.	192120001	192280000	#4848FF	1	0.25
chr1	192280001	192440000	B.2.1.2.1.1.1.1.1.2.2	0.210892236384705	.	192280001	192440000	#4848FF	1	0.25
chr1	192440001	192680000	B.1.1.1.2.1.1.2.1	0.477404403244496	.	192440001	192680000	#DADAFF	1	0.5
chr1	192680001	193080000	A.2.2.2.1.1.1.2.2.2	0.555040556199305	.	192680001	193080000	#FFDADA	1	0.625
chr1	193080001	193440000	B.1.1.1.2.1.1.2.2.2.2	0.472769409038239	.	193080001	193440000	#DADAFF	1	0.5
chr1	193440001	193760000	B.1.2.2.2.2.2.1.1.1	0.290845886442642	.	193440001	193760000	#9191FF	1	0.375
chr1	193760001	193960000	B.2.1.1.2.2.1.1.2.2	0.229432213209733	.	193760001	193960000	#4848FF	1	0.25
chr1	193960001	194400000	B.2.1.2.1.2.2.1.1.1	0.184241019698725	.	193960001	194400000	#4848FF	1	0.25
chr1	194400001	194520000	B.2.1.1.2.2.1.2.2.1.2	0.221320973348783	.	194400001	194520000	#4848FF	1	0.25
chr1	194520001	194720000	B.2.1.1.2.2.1.2.1.1.1	0.228273464658169	.	194520001	194720000	#4848FF	1	0.25
chr1	194720001	195000000	B.2.2.1.1.1.2.2.1.1.1	0.11008111239861	.	194720001	195000000	#0000FF	1	0.125
chr1	195000001	195360000	B.2.2.1.1.1.2.2.2.1.1	0.106604866743917	.	195000001	195360000	#0000FF	1	0.125
chr1	195360001	195480000	B.2.1.1.2.2.1.2.1.1.2.2	0.225955967555041	.	195360001	195480000	#4848FF	1	0.25
chr1	195480001	195680000	B.1.2.1.2.2.2.2.2	0.345307068366165	.	195480001	195680000	#9191FF	1	0.375
chr1	195680001	195840000	B.1.2.2.2.2.2.1.2.1.2	0.286210892236385	.	195680001	195840000	#9191FF	1	0.375
chr1	195840001	196080000	B.2.2.1.1.1.2.1.1.1.1	0.120509849362688	.	195840001	196080000	#0000FF	1	0.125
chr1	196080001	196320000	B.2.1.2.1.2.2.1.1.2.1	0.183082271147161	.	196080001	196320000	#4848FF	1	0.25
chr1	196320001	196720000	B.2.1.1.2.1.1.2.2	0.237543453070684	.	196320001	196720000	#4848FF	1	0.25
chr1	196720001	196840000	B.1.2.2.2.2.1	0.292004634994206	.	196720001	196840000	#9191FF	1	0.375
chr1	196840001	197000000	B.2.1.2.1.2.1.2.1.1.2.2	0.188876013904983	.	196840001	197000000	#4848FF	1	0.25
chr1	197000001	197240000	B.1.1.2.1.2.2.1.1.1	0.424101969872538	.	197000001	197240000	#DADAFF	1	0.5
chr1	197240001	197480000	B.1.2.1.2.2.2.1	0.347624565469293	.	197240001	197480000	#9191FF	1	0.375
chr1	197480001	197800000	B.1.2.2.2.1.1.1.2.1	0.300115874855156	.	197480001	197800000	#9191FF	1	0.375
chr1	197800001	198080000	B.1.2.2.2.1.1.2.2.1	0.296639629200463	.	197800001	198080000	#9191FF	1	0.375
chr1	198080001	198280000	A.2.2.2.1.1.2.1.1.1	0.55388180764774	.	198080001	198280000	#FFDADA	1	0.625
chr1	198280001	198800000	B.1.2.2.2.1.1.2.2.2	0.295480880648899	.	198280001	198800000	#9191FF	1	0.375
chr1	198800001	198960000	A.2.2.2.1.1.2.1.1.2	0.552723059096176	.	198800001	198960000	#FFDADA	1	0.625
chr1	198960001	199160000	B.1.2.1.2.2.1.2.1.1	0.35225955967555	.	198960001	199160000	#9191FF	1	0.375
chr1	199160001	199440000	B.2.1.2.1.1.1.1.1.1.2	0.213209733487833	.	199160001	199440000	#4848FF	1	0.25
chr1	199440001	199640000	B.1.2.2.2.2.2.1.1.2.1	0.289687137891078	.	199440001	199640000	#9191FF	1	0.375
chr1	199640001	199960000	B.1.1.1.2.1.2.1.2.1	0.47045191193511	.	199640001	199960000	#DADAFF	1	0.5
chr1	199960001	200120000	A.2.2.1.2.1.2.2.2.2.1	0.58053302433372	.	199960001	200120000	#FFDADA	1	0.625
chr1	200120001	200280000	A.2.2.2.1.2.1.1.1.2.2.1	0.538818076477404	.	200120001	200280000	#FFDADA	1	0.625
chr1	200280001	200520000	A.1.2.2.2.1.1.1.2.1	0.74739281575898	.	200280001	200520000	#FF4848	1	0.875
chr1	200520001	200800000	A.1.1.1.2.1.2.1.1.2.2.1	0.979142526071842	.	200520001	200800000	#FF0000	1	1
chr1	200800001	201160000	A.1.1.1.1.2.1.1.2	0.997682502896871	.	200800001	201160000	#FF0000	1	1
chr1	201160001	201440000	A.1.1.1.2.1.1.2.1	0.984936268829664	.	201160001	201440000	#FF0000	1	1
chr1	201440001	201840000	A.1.1.1.1.2.2.2	0.99188876013905	.	201440001	201840000	#FF0000	1	1
chr1	201840001	202120000	A.1.1.2.2.1.1.2.1.2.1.2	0.920046349942063	.	201840001	202120000	#FF0000	1	1
chr1	202120001	202320000	A.1.2.2.1.1.2.2.1.1	0.784472769409038	.	202120001	202320000	#FF4848	1	0.875
chr1	202320001	202400000	A.2.1.1.2.2.1.2.1	0.6720741599073	.	202320001	202400000	#FF9191	1	0.75
chr1	202400001	202680000	A.1.2.1.1.2.2.2	0.848203939745075	.	202400001	202680000	#FF4848	1	0.875
chr1	202680001	202800000	A.1.2.2.2.1.2.2.2.2	0.730011587485516	.	202680001	202800000	#FF4848	1	0.875
chr1	202800001	202960000	A.1.1.2.2.1.1.2.2.1	0.917728852838934	.	202800001	202960000	#FF0000	1	1
chr1	202960001	203160000	A.1.2.1.1.1.2.1.2	0.871378910776362	.	202960001	203160000	#FF4848	1	0.875
chr1	203160001	203920000	A.1.1.2.2.1.1.2.2.2	0.91657010428737	.	203160001	203920000	#FF0000	1	1
chr1	203920001	204160000	A.2.1.1.2.2.1.2.2.2.1.1	0.668597914252607	.	203920001	204160000	#FF9191	1	0.75
chr1	204160001	204520000	A.1.1.2.1.2.1.1.1.1	0.943221320973349	.	204160001	204520000	#FF0000	1	1
chr1	204520001	204920000	A.1.2.2.2.1.2.2.1	0.732329084588644	.	204520001	204920000	#FF4848	1	0.875
chr1	204920001	205240000	A.1.1.2.1.2.1.1.1.2.2	0.94090382387022	.	204920001	205240000	#FF0000	1	1
chr1	205240001	205480000	A.1.1.1.2.1.2.2	0.97566628041715	.	205240001	205480000	#FF0000	1	1
chr1	205480001	205720000	A.1.1.2.1.2.1.1.2.1	0.939745075318656	.	205480001	205720000	#FF0000	1	1
chr1	205720001	205920000	A.1.2.1.2.1.2.1.2.1	0.830822711471611	.	205720001	205920000	#FF4848	1	0.875
chr1	205920001	205960000	A.2.1.2.2.2.2.1.1.2.2	0.615295480880649	.	205920001	205960000	#FF9191	1	0.75
chr1	206080001	206160000	A.2.1.2.2.2.2.1.1.2.2	0.615295480880649	.	206080001	206160000	#FF9191	1	0.75
chr1	206160001	206360000	A.1.2.1.1.1.2.1.1	0.872537659327926	.	206160001	206360000	#FF4848	1	0.875
chr1	206480001	206560000	A.2.1.2.2.2.2.1.1.2.1	0.616454229432213	.	206480001	206560000	#FF9191	1	0.75
chr1	206560001	206760000	A.1.1.2.2.1.1.2.1.2.1.1.1	0.922363847045191	.	206560001	206760000	#FF0000	1	1
chr1	206760001	206840000	A.1.2.1.2.1.2.1.2.2.1	0.829663962920046	.	206760001	206840000	#FF4848	1	0.875
chr1	206840001	207240000	A.1.2.1.2.1.2.2.1.1	0.827346465816918	.	206840001	207240000	#FF4848	1	0.875
chr1	207240001	207440000	A.2.2.2.1.1.1.2.1.1	0.559675550405562	.	207240001	207440000	#FFDADA	1	0.625
chr1	207440001	207680000	A.2.2.1.2.1.1.1.2.2	0.594438006952491	.	207440001	207680000	#FFDADA	1	0.625
chr1	207680001	207800000	A.2.2.2.1.2.1.1.1.1.2	0.541135573580533	.	207680001	207800000	#FFDADA	1	0.625
chr1	207800001	208000000	A.2.1.2.2.2.1.2.2.2.1	0.619930475086906	.	207800001	208000000	#FF9191	1	0.75
chr1	208000001	208200000	B.1.1.2.1.1.1.2.2.1	0.435689455388181	.	208000001	208200000	#DADAFF	1	0.5
chr1	208200001	208440000	B.1.2.2.2.1.2.1	0.294322132097335	.	208200001	208440000	#9191FF	1	0.375
chr1	208440001	208720000	B.2.2.2.2.1.2.1.1	0.00695249130938586	.	208440001	208720000	#0000FF	1	0.125
chr1	208720001	209000000	B.2.2.2.2.1.1.2.2.1.1	0.0127462340672074	.	208720001	209000000	#0000FF	1	0.125
chr1	209000001	209240000	B.2.2.2.2.1.1.1.1.1	0.0196987253765933	.	209000001	209240000	#0000FF	1	0.125
chr1	209240001	209760000	B.2.2.2.2.1.1.1.1.2	0.018539976825029	.	209240001	209760000	#0000FF	1	0.125
chr1	209760001	209960000	B.1.1.1.2.2.2.1.1.2	0.447276940903824	.	209760001	209960000	#DADAFF	1	0.5
chr1	209960001	210120000	A.2.2.2.1.1.2.2.1.2	0.544611819235226	.	209960001	210120000	#FFDADA	1	0.625
chr1	210120001	210400000	B.1.1.2.1.2.2.1.1.2.2	0.421784472769409	.	210120001	210400000	#DADAFF	1	0.5
chr1	210400001	210560000	A.2.2.2.1.1.1.2.2.1.1	0.557358053302433	.	210400001	210560000	#FFDADA	1	0.625
chr1	210560001	210880000	A.2.2.1.2.1.2.1.1.1.1	0.590961761297798	.	210560001	210880000	#FFDADA	1	0.625
chr1	210880001	211080000	A.2.2.2.1.2.1.1.1.1.1	0.542294322132097	.	210880001	211080000	#FFDADA	1	0.625
chr1	211080001	211400000	A.2.2.1.2.1.2.2.2.1.2	0.581691772885284	.	211080001	211400000	#FFDADA	1	0.625
chr1	211400001	211680000	A.1.1.2.2.1.2.1.2.2.1.2	0.907300115874855	.	211400001	211680000	#FF0000	1	1
chr1	211680001	212280000	A.1.1.1.1.2.1.1.1	0.998841251448436	.	211680001	212280000	#FF0000	1	1
chr1	212280001	212640000	A.1.1.1.1.2.1.2.2	0.995365005793743	.	212280001	212640000	#FF0000	1	1
chr1	212640001	212800000	A.1.1.2.2.1.1.1	0.92468134414832	.	212640001	212800000	#FF0000	1	1
chr1	212800001	213000000	A.1.1.2.2.1.2.1.2.2.1.1	0.908458864426419	.	212800001	213000000	#FF0000	1	1
chr1	213000001	213240000	A.1.2.1.2.1.1.2.2	0.833140208574739	.	213000001	213240000	#FF4848	1	0.875
chr1	213240001	213400000	B.1.1.1.2.2.2.1.2.1	0.44611819235226	.	213240001	213400000	#DADAFF	1	0.5
chr1	213400001	213600000	B.2.2.1.1.1.1.2.1.2.1.1	0.128621089223638	.	213400001	213600000	#0000FF	1	0.125
chr1	213600001	214200000	B.2.2.2.2.1.2.2	0.00463499420625724	.	213600001	214200000	#0000FF	1	0.125
chr1	214200001	214520000	B.2.1.2.1.1.1.2.1	0.207415990730012	.	214200001	214520000	#4848FF	1	0.25
chr1	214520001	214800000	A.1.2.1.2.1.1.1.2.1.1	0.842410196987254	.	214520001	214800000	#FF4848	1	0.875
chr1	214800001	215000000	B.2.2.1.1.1.2.2.2.2.2	0.101969872537659	.	214800001	215000000	#0000FF	1	0.125
chr1	215000001	215320000	B.2.1.2.1.2.2.1.2	0.179606025492468	.	215000001	215320000	#4848FF	1	0.25
chr1	215320001	215680000	B.2.2.1.1.2.2.1.2.1.2	0.0834298957126304	.	215320001	215680000	#0000FF	1	0.125
chr1	215680001	215840000	B.1.1.2.1.1.2.1.2	0.432213209733488	.	215680001	215840000	#DADAFF	1	0.5
chr1	215840001	216360000	B.2.2.2.2.1.1.2.1.2.1	0.015063731170336	.	215840001	216360000	#0000FF	1	0.125
chr1	216360001	216520000	B.2.1.1.2.2.1.2.2.1.1	0.222479721900348	.	216360001	216520000	#4848FF	1	0.25
chr1	216520001	216720000	B.2.1.2.1.1.2.1.2.1	0.198146002317497	.	216520001	216720000	#4848FF	1	0.25
chr1	216720001	217000000	B.2.2.1.1.1.2.2.1.1.2	0.108922363847045	.	216720001	217000000	#0000FF	1	0.125
chr1	217000001	217320000	B.2.2.1.1.1.2.2.1.2	0.107763615295481	.	217000001	217320000	#0000FF	1	0.125
chr1	217320001	217520000	B.2.1.2.1.2.1.2.2	0.18539976825029	.	217320001	217520000	#4848FF	1	0.25
chr1	217520001	217640000	B.2.1.2.1.1.1.2.2.1	0.206257242178447	.	217520001	217640000	#4848FF	1	0.25
chr1	217640001	217840000	B.1.1.1.2.2.2.2.2	0.442641946697567	.	217640001	217840000	#DADAFF	1	0.5
chr1	217840001	218200000	B.2.1.2.1.1.2.1.1.1	0.200463499420626	.	217840001	218200000	#4848FF	1	0.25
chr1	218200001	218480000	B.2.2.1.1.1.2.1.2.1.2.1	0.113557358053302	.	218200001	218480000	#0000FF	1	0.125
chr1	218480001	218840000	A.1.2.1.2.1.1.1.2.1.2	0.841251448435689	.	218480001	218840000	#FF4848	1	0.875
chr1	218840001	219160000	B.1.1.1.2.1.1.2.2.2.1	0.473928157589803	.	218840001	219160000	#DADAFF	1	0.5
chr1	219160001	219560000	B.1.1.2.1.2.2.2.2	0.415990730011587	.	219160001	219560000	#DADAFF	1	0.5
chr1	219560001	220200000	B.2.1.2.1.2.2.1.1.2.2.1	0.181923522595597	.	219560001	220200000	#4848FF	1	0.25
chr1	220200001	220560000	A.2.1.2.2.2.1.2.2.2.2	0.618771726535342	.	220200001	220560000	#FF9191	1	0.75
chr1	220560001	220680000	B.1.2.1.2.1.1.2.1.2	0.359212050984936	.	220560001	220680000	#9191FF	1	0.375
chr1	220680001	220960000	B.1.1.1.2.2.1.2.1.1.2	0.451911935110081	.	220680001	220960000	#DADAFF	1	0.5
chr1	220960001	221320000	A.2.2.1.2.1.2.2.1.1	0.585168018539977	.	220960001	221320000	#FFDADA	1	0.625
chr1	221320001	221720000	A.2.2.2.1.1.1.2.2.1.2	0.556199304750869	.	221320001	221720000	#FFDADA	1	0.625
chr1	221720001	221880000	A.2.2.2.1.2.2.1.2	0.52954808806489	.	221720001	221880000	#FFDADA	1	0.625
chr1	221880001	222000000	A.2.2.1.2.1.2.2.2.2.2	0.579374275782155	.	221880001	222000000	#FFDADA	1	0.625
chr1	222000001	222240000	A.2.2.2.1.2.2.2.2.2	0.526071842410197	.	222000001	222240000	#FFDADA	1	0.625
chr1	222240001	222640000	B.1.2.2.2.2.2.1.2.2.1	0.28505214368482	.	222240001	222640000	#9191FF	1	0.375
chr1	222640001	223040000	A.1.2.1.2.1.1.1.1.2.1.2	0.844727694090382	.	222640001	223040000	#FF4848	1	0.875
chr1	223040001	223280000	A.2.1.1.1.1.1.1.2.2.1.2.1.1	0.712630359212051	.	223040001	223280000	#FF9191	1	0.75
chr1	223280001	223560000	B.1.1.2.1.2.1.1.2.1	0.427578215527231	.	223280001	223560000	#DADAFF	1	0.5
chr1	223560001	223680000	B.1.1.1.2.1.1.1.1.1.2.1	0.483198146002317	.	223560001	223680000	#DADAFF	1	0.5
chr1	223680001	223840000	A.2.2.2.1.2.2.2.2.1	0.527230590961761	.	223680001	223840000	#FFDADA	1	0.625
chr1	223840001	224080000	A.1.1.2.2.1.2.1.1.2.1	0.914252607184241	.	223840001	224080000	#FF0000	1	1
chr1	224080001	224200000	A.2.1.2.2.2.2.1.2.2	0.610660486674392	.	224080001	224200000	#FF9191	1	0.75
chr1	224200001	224480000	A.1.1.2.2.1.2.1.1.2.2	0.913093858632677	.	224200001	224480000	#FF0000	1	1
chr1	224480001	224640000	A.2.1.1.1.1.2.1.2.1	0.702201622247972	.	224480001	224640000	#FF9191	1	0.75
chr1	224640001	224840000	B.1.1.2.1.2.2.1.1.2.1	0.422943221320973	.	224640001	224840000	#DADAFF	1	0.5
chr1	224840001	225200000	B.2.2.1.1.1.1.1.1.1	0.137891077636153	.	224840001	225200000	#0000FF	1	0.125
chr1	225200001	225280000	B.2.1.1.2.2.1.1.1.2.1.2	0.232908458864426	.	225200001	225280000	#4848FF	1	0.25
chr1	225280001	225640000	B.2.1.1.2.1.1.1.1	0.242178447276941	.	225280001	225640000	#4848FF	1	0.25
chr1	225640001	225880000	A.1.1.1.2.1.2.1.2	0.976825028968714	.	225640001	225880000	#FF0000	1	1
chr1	225880001	226200000	A.1.1.1.2.1.1.2.2	0.9837775202781	.	225880001	226200000	#FF0000	1	1
chr1	226200001	226600000	A.1.1.2.1.2.1.2	0.937427578215527	.	226200001	226600000	#FF0000	1	1
chr1	226600001	226840000	B.1.1.1.2.1.2.2.1.2.1	0.464658169177289	.	226600001	226840000	#DADAFF	1	0.5
chr1	226840001	227160000	B.1.1.1.2.1.2.2.1.1.2.2	0.465816917728853	.	226840001	227160000	#DADAFF	1	0.5
chr1	227160001	227360000	B.1.1.1.2.1.2.2.1.2.2	0.463499420625724	.	227160001	227360000	#DADAFF	1	0.5
chr1	227360001	227600000	A.2.2.2.1.2.1.2.1.1	0.535341830822711	.	227360001	227600000	#FFDADA	1	0.625
chr1	227600001	227680000	B.1.1.2.1.2.1.1.1.1	0.429895712630359	.	227600001	227680000	#DADAFF	1	0.5
chr1	227680001	227880000	B.1.1.1.2.1.2.2.1.1.2.1	0.466975666280417	.	227680001	227880000	#DADAFF	1	0.5
chr1	227880001	228320000	A.2.1.1.1.1.2.2.2	0.698725376593279	.	227880001	228320000	#FF9191	1	0.75
chr1	228320001	228440000	A.1.2.1.1.1.2.2.1.2	0.869061413673233	.	228320001	228440000	#FF4848	1	0.875
chr1	228440001	228800000	A.1.1.2.2.1.1.2.1.2.2	0.918887601390498	.	228440001	228800000	#FF0000	1	1
chr1	228800001	229040000	A.1.2.2.2.1.2.1.2.1.1	0.735805330243337	.	228800001	229040000	#FF4848	1	0.875
chr1	229040001	229480000	A.1.2.2.2.1.2.1.2.1.2	0.734646581691773	.	229040001	229480000	#FF4848	1	0.875
chr1	229480001	229640000	A.2.1.1.1.1.2.1.1	0.703360370799537	.	229480001	229640000	#FF9191	1	0.75
chr1	229640001	229720000	A.2.1.1.1.1.2.2.1	0.699884125144844	.	229640001	229720000	#FF9191	1	0.75
chr1	229720001	229800000	A.2.2.2.1.2.1.2.2	0.533024333719583	.	229720001	229800000	#FFDADA	1	0.625
chr1	229800001	230000000	B.1.2.2.2.1.1.2.1	0.297798377752028	.	229800001	230000000	#9191FF	1	0.375
chr1	230000001	230200000	B.2.1.1.2.1.2	0.236384704519119	.	230000001	230200000	#4848FF	1	0.25
chr1	230200001	230400000	B.1.1.1.2.1.2.2.1.1.1	0.468134414831981	.	230200001	230400000	#DADAFF	1	0.5
chr1	230400001	230680000	B.1.1.2.1.2.1.1.2.2	0.426419466975666	.	230400001	230680000	#DADAFF	1	0.5
chr1	230680001	230880000	B.1.1.1.2.2.1.1.2.1	0.457705677867903	.	230680001	230880000	#DADAFF	1	0.5
chr1	230880001	231040000	A.2.2.2.1.2.2.1.1.2	0.530706836616454	.	230880001	231040000	#FFDADA	1	0.625
chr1	231040001	231200000	A.2.2.2.1.2.1.2.1.2	0.534183082271147	.	231040001	231200000	#FFDADA	1	0.625
chr1	231200001	231480000	A.2.2.1.2.1.2.1.2.2	0.586326767091541	.	231200001	231480000	#FFDADA	1	0.625
chr1	231480001	231840000	A.1.2.2.2.1.1.1.1	0.748551564310545	.	231480001	231840000	#FF4848	1	0.875
chr1	231840001	232000000	A.2.2.2.1.2.2.2.1	0.528389339513326	.	231840001	232000000	#FFDADA	1	0.625
chr1	232000001	232600000	B.1.1.1.2.1.2.1.2.2	0.469293163383546	.	232000001	232600000	#DADAFF	1	0.5
chr1	232600001	232760000	A.1.2.1.2.1.2.2.1.2	0.826187717265353	.	232600001	232760000	#FF4848	1	0.875
chr1	232760001	233120000	A.1.2.2.2.1.2.1.2.2	0.733487833140209	.	232760001	233120000	#FF4848	1	0.875
chr1	233120001	233400000	A.1.2.1.2.1.2.2.2	0.825028968713789	.	233120001	233400000	#FF4848	1	0.875
chr1	233400001	233640000	A.1.2.2.2.1.2.2.2.1	0.73117033603708	.	233400001	233640000	#FF4848	1	0.875
chr1	233640001	234080000	A.2.1.1.1.1.1.1.1	0.717265353418308	.	233640001	234080000	#FF9191	1	0.75
chr1	234080001	234280000	A.2.1.2.2.2.2.1.2.1.1	0.614136732329085	.	234080001	234280000	#FF9191	1	0.75
chr1	234280001	234480000	A.2.1.2.2.2.2.1.1.1	0.617612977983778	.	234280001	234480000	#FF9191	1	0.75
chr1	234480001	234880000	A.1.1.1.1.2.2.1.2	0.993047508690614	.	234480001	234880000	#FF0000	1	1
chr1	234880001	234960000	A.1.2.1.1.1.2.2.1.1	0.870220162224797	.	234880001	234960000	#FF4848	1	0.875
chr1	234960001	235200000	A.1.1.1.2.1.2.1.1.1	0.982618771726535	.	234960001	235200000	#FF0000	1	1
chr1	235240001	235280000	A.1.1.1.2.1.2.1.1.1	0.982618771726535	.	235240001	235280000	#FF0000	1	1
chr1	235280001	235640000	A.1.1.1.1.2.1.2.1	0.996523754345307	.	235280001	235640000	#FF0000	1	1
chr1	235640001	236240000	A.1.1.1.2.1.2.1.1.2.2.2	0.977983777520278	.	235640001	236240000	#FF0000	1	1
chr1	236240001	236440000	B.1.1.1.2.1.1.1.1.1.2.2	0.482039397450753	.	236240001	236440000	#DADAFF	1	0.5
chr1	236440001	236600000	B.1.2.1.2.1.1.2.1.1	0.360370799536501	.	236440001	236600000	#9191FF	1	0.375
chr1	236600001	236760000	B.1.1.1.2.1.1.1.1.1.1	0.484356894553882	.	236600001	236760000	#DADAFF	1	0.5
chr1	236760001	237080000	B.2.1.1.2.1.1.2.1.1	0.239860950173812	.	236760001	237080000	#4848FF	1	0.25
chr1	237080001	237360000	B.2.2.1.1.1.1.2.1.2.2	0.125144843568946	.	237080001	237360000	#0000FF	1	0.125
chr1	237360001	237560000	B.2.2.1.1.2.2.2.1.1	0.0811123986095017	.	237360001	237560000	#0000FF	1	0.125
chr1	237560001	238000000	B.2.1.2.1.1.2.1.2.2.1	0.196987253765933	.	237560001	238000000	#4848FF	1	0.25
chr1	238000001	238440000	B.1.1.1.2.1.1.2.2.1.2	0.475086906141367	.	238000001	238440000	#DADAFF	1	0.5
chr1	238440001	238560000	A.2.2.2.1.1.1.1.2.1	0.563151796060255	.	238440001	238560000	#FFDADA	1	0.625
chr1	238560001	238880000	B.1.1.2.1.1.1.2.1.1	0.439165701042874	.	238560001	238880000	#DADAFF	1	0.5
chr1	238880001	239120000	B.1.2.2.2.2.2.2.2.2	0.280417149478563	.	238880001	239120000	#9191FF	1	0.375
chr1	239120001	239320000	B.2.1.1.2.1.1.2.1.2	0.238702201622248	.	239120001	239320000	#4848FF	1	0.25
chr1	239320001	239520000	B.2.1.2.1.1.2.2	0.194669756662804	.	239320001	239520000	#4848FF	1	0.25
chr1	239520001	239680000	B.2.1.1.2.2.1.2.1.1.2.1	0.227114716106605	.	239520001	239680000	#4848FF	1	0.25
chr1	239680001	239800000	B.2.1.1.2.2.1.2.1.2.1	0.224797219003476	.	239680001	239800000	#4848FF	1	0.25
chr1	239800001	239920000	B.1.2.2.2.2.2.1.2.2.2	0.283893395133256	.	239800001	239920000	#9191FF	1	0.375
chr1	239920001	240160000	B.1.2.2.2.2.2.2.1	0.282734646581692	.	239920001	240160000	#9191FF	1	0.375
chr1	240160001	240400000	B.1.2.2.2.2.2.1.1.2.2	0.288528389339513	.	240160001	240400000	#9191FF	1	0.375
chr1	240400001	240800000	B.2.1.2.1.1.2.1.1.2	0.199304750869061	.	240400001	240800000	#4848FF	1	0.25
chr1	240800001	241200000	B.2.1.2.1.1.2.1.2.2.2	0.195828505214368	.	240800001	241200000	#4848FF	1	0.25
chr1	241200001	241640000	B.2.2.1.1.2.2.1.2.1.1	0.0845886442641947	.	241200001	241640000	#0000FF	1	0.125
chr1	241640001	241840000	B.1.1.1.2.2.2.2.1	0.443800695249131	.	241640001	241840000	#DADAFF	1	0.5
chr1	241840001	242000000	B.2.1.1.2.2.1.2.2.2	0.220162224797219	.	241840001	242000000	#4848FF	1	0.25
chr1	242000001	242160000	B.1.1.2.1.1.1.2.1.2.2	0.436848203939745	.	242000001	242160000	#DADAFF	1	0.5
chr1	242160001	242520000	B.2.2.1.1.1.2.2.2.2.1.1	0.104287369640788	.	242160001	242520000	#0000FF	1	0.125
chr1	242520001	243280000	B.2.2.2.2.1.1.1.2	0.0173812282734647	.	242520001	243280000	#0000FF	1	0.125
chr1	243280001	243560000	A.2.2.2.1.1.1.1.1	0.564310544611819	.	243280001	243560000	#FFDADA	1	0.625
chr1	243560001	243640000	A.2.2.1.2.1.2.1.2.1	0.587485515643105	.	243560001	243640000	#FFDADA	1	0.625
chr1	243640001	243920000	A.1.2.1.2.1.1.1.1.2.1.1	0.845886442641947	.	243640001	243920000	#FF4848	1	0.875
chr1	243920001	244440000	A.1.1.2.2.1.2.1.2.2.2	0.906141367323291	.	243920001	244440000	#FF0000	1	1
chr1	244440001	244640000	A.1.2.2.2.1.1.1.2.2	0.746234067207416	.	244440001	244640000	#FF4848	1	0.875
chr1	244640001	244760000	B.1.1.1.2.1.1.1.2.1	0.479721900347625	.	244640001	244760000	#DADAFF	1	0.5
chr1	244760001	245000000	A.2.1.1.1.1.2.1.2.2	0.701042873696408	.	244760001	245000000	#FF9191	1	0.75
chr1	245000001	245240000	A.1.2.2.2.1.1.2.2.1	0.742757821552723	.	245000001	245240000	#FF4848	1	0.875
chr1	245240001	245360000	A.2.2.2.1.2.1.1.1.2.1	0.539976825028969	.	245240001	245360000	#FFDADA	1	0.625
chr1	245360001	245760000	A.2.2.2.1.1.1.2.1.2	0.558516801853998	.	245360001	245760000	#FFDADA	1	0.625
chr1	245760001	245880000	B.1.1.1.2.1.1.2.2.1.1	0.476245654692932	.	245760001	245880000	#DADAFF	1	0.5
chr1	245880001	246240000	A.2.2.2.1.2.1.1.2	0.536500579374276	.	245880001	246240000	#FFDADA	1	0.625
chr1	246240001	246440000	A.2.1.2.2.2.2.2.2.1	0.607184241019699	.	246240001	246440000	#FF9191	1	0.75
chr1	246440001	246680000	A.2.2.1.2.1.2.2.2.1.1	0.582850521436848	.	246440001	246680000	#FFDADA	1	0.625
chr1	246680001	247000000	A.2.1.2.2.2.1.1.1.2	0.625724217844728	.	246680001	247000000	#FF9191	1	0.75
chr1	247000001	247080000	A.2.2.2.1.1.1.1.2.2.2	0.560834298957126	.	247000001	247080000	#FFDADA	1	0.625
chr1	247080001	247360000	B.1.1.1.2.2.2.1.2.2	0.444959443800695	.	247080001	247360000	#DADAFF	1	0.5
chr1	247360001	247560000	B.1.2.1.2.1.2	0.356894553881808	.	247360001	247560000	#9191FF	1	0.375
chr1	247560001	247960000	B.2.2.2.2.1.2.1.2	0.00579374275782155	.	247560001	247960000	#0000FF	1	0.125
chr1	247960001	248240000	B.2.2.1.1.2.2.2.2.1	0.0787949015063731	.	247960001	248240000	#0000FF	1	0.125
chr1	248240001	248320000	B.2.1.2.1.1.1.1.2.2	0.208574739281576	.	248240001	248320000	#4848FF	1	0.25
chr1	248320001	248680000	B.2.2.1.1.2.2.2.2.2	0.0776361529548088	.	248320001	248680000	#0000FF	1	0.125
chr1	248680001	248760000	B.1.1.2.1.2.1.2	0.425260718424102	.	248680001	248760000	#DADAFF	1	0.5
chr1	248760001	248920000	B.2.1.2.1.2.1.2.1.2.1	0.187717265353418	.	248760001	248920000	#4848FF	1	0.25
chr1	249040001	249080000	B.2.1.2.1.2.1.2.1.2.1	0.187717265353418	.	249040001	249080000	#4848FF	1	0.25
chr1	249080001	249240000	B.1.1.1.2.1.1.1.2.2	0.47856315179606	.	249080001	249240000	#DADAFF	1	0.5
chr2	1	80000	A.2.2.2.2.1.1.1	0.585161964472309	.	1	80000	#FFDADA	1	0.625
chr2	80001	320000	B.1.1.2.1.2.1.1.2.2.1	0.495297805642633	.	80001	320000	#DADAFF	1	0.5
chr2	320001	440000	B.1.2.1.1.1.1.1.1.2	0.444096133751306	.	320001	440000	#9191FF	1	0.375
chr2	440001	680000	B.1.2.1.1.1.1.1.2	0.443051201671891	.	440001	680000	#9191FF	1	0.375
chr2	680001	720000	B.2.1.1.2.2.2.1.2.2.1	0.22257053291536	.	680001	720000	#4848FF	1	0.25
chr2	760001	1080000	B.2.1.1.2.2.2.1.2.2.1	0.22257053291536	.	760001	1080000	#4848FF	1	0.25
chr2	1080001	1200000	B.2.1.1.2.1.1.2.1.1	0.264367816091954	.	1080001	1200000	#4848FF	1	0.25
chr2	1200001	1560000	B.2.1.1.2.2.2.1.1.2.1	0.22884012539185	.	1200001	1560000	#4848FF	1	0.25
chr2	1560001	1760000	A.2.1.1.1.1.2.1.1	0.743991640543365	.	1560001	1760000	#FF9191	1	0.75
chr2	1760001	2080000	B.2.1.2.2.1.1.2.1.1	0.149425287356322	.	1760001	2080000	#4848FF	1	0.25
chr2	2080001	2560000	B.2.2.1.2.2.2.1.1.2.1	0.0438871473354232	.	2080001	2560000	#0000FF	1	0.125
chr2	2560001	2720000	B.2.1.1.2.2.2.1.1.1.2.1.1	0.231974921630094	.	2560001	2720000	#4848FF	1	0.25
chr2	2720001	3200000	B.2.2.1.2.1.1.1.1	0.0668756530825496	.	2720001	3200000	#0000FF	1	0.125
chr2	3200001	3360000	B.1.1.1.1.1.2.2	0.563218390804598	.	3200001	3360000	#DADAFF	1	0.5
chr2	3360001	3520000	A.2.2.1.1.1.2.1	0.652037617554859	.	3360001	3520000	#FFDADA	1	0.625
chr2	3520001	3680000	A.2.1.2.1.1.1.1.1	0.707419017763845	.	3520001	3680000	#FF9191	1	0.75
chr2	3680001	3920000	B.2.1.1.2.1.2.2.1.2.1.2	0.247648902821317	.	3680001	3920000	#4848FF	1	0.25
chr2	3920001	4080000	B.2.1.2.2.1.1.1.2	0.150470219435737	.	3920001	4080000	#4848FF	1	0.25
chr2	4080001	4240000	B.2.1.2.2.1.1.2.1.2.2	0.146290491118077	.	4080001	4240000	#4848FF	1	0.25
chr2	4240001	4320000	B.2.1.1.2.1.2.2.1.2.1.1.1	0.249738766980146	.	4240001	4320000	#4848FF	1	0.25
chr2	4320001	4520000	B.2.1.2.2.2.2.1.2.1	0.123301985370951	.	4320001	4520000	#4848FF	1	0.25
chr2	4520001	4760000	B.2.1.1.2.1.2.2.1.1.2.2	0.250783699059561	.	4520001	4760000	#4848FF	1	0.25
chr2	4760001	4920000	B.2.1.1.2.2.2.1.2.1.1.1.1	0.22675026123302	.	4760001	4920000	#4848FF	1	0.25
chr2	4920001	5040000	B.2.1.1.2.1.2.2.1.2.2.2	0.245559038662487	.	4920001	5040000	#4848FF	1	0.25
chr2	5120001	5160000	B.2.1.1.2.1.2.2.1.2.2.2	0.245559038662487	.	5120001	5160000	#4848FF	1	0.25
chr2	5160001	5320000	B.2.1.1.2.1.2.2.1.1.1.1	0.253918495297806	.	5160001	5320000	#4848FF	1	0.25
chr2	5320001	5440000	B.1.2.2.1.1.1.1.2	0.373040752351097	.	5320001	5440000	#9191FF	1	0.375
chr2	5440001	5640000	B.2.1.1.2.1.2.2.1.1.2.1	0.251828631138976	.	5440001	5640000	#4848FF	1	0.25
chr2	5640001	5760000	B.2.1.1.2.1.2.2.1.2.1.1.2	0.248693834900731	.	5640001	5760000	#4848FF	1	0.25
chr2	5760001	5960000	B.2.1.1.2.1.2.2.1.1.1.2	0.252873563218391	.	5760001	5960000	#4848FF	1	0.25
chr2	5960001	6160000	B.1.2.2.1.1.1.2.2	0.369905956112853	.	5960001	6160000	#9191FF	1	0.375
chr2	6160001	6440000	B.2.1.2.2.2.2.2.1.2.2.2	0.118077324973877	.	6160001	6440000	#4848FF	1	0.25
chr2	6440001	6600000	B.2.1.1.2.1.2.2.1.2.2.1	0.246603970741902	.	6440001	6600000	#4848FF	1	0.25
chr2	6600001	6680000	B.1.2.2.1.1.2.2.1.1	0.365726227795193	.	6600001	6680000	#9191FF	1	0.375
chr2	6680001	7000000	B.2.1.2.2.2.2.1.2.2	0.122257053291536	.	6680001	7000000	#4848FF	1	0.25
chr2	7000001	7240000	B.1.2.1.1.1.2.1.2.2	0.432601880877743	.	7000001	7240000	#9191FF	1	0.375
chr2	7240001	7360000	B.1.1.2.1.1.1.1.2	0.513061650992686	.	7240001	7360000	#DADAFF	1	0.5
chr2	7360001	7520000	B.2.1.1.2.1.1.1.2.1.1	0.267502612330199	.	7360001	7520000	#4848FF	1	0.25
chr2	7520001	7680000	B.1.2.1.1.1.1.2.2.2.1.2	0.437826541274817	.	7520001	7680000	#9191FF	1	0.375
chr2	7680001	7840000	B.1.2.1.1.1.2.2.1.2.2	0.428422152560084	.	7680001	7840000	#9191FF	1	0.375
chr2	7840001	8160000	A.2.2.2.2.2.1.2.2.1.1	0.574712643678161	.	7840001	8160000	#FFDADA	1	0.625
chr2	8160001	8240000	B.1.1.2.1.1.1.2	0.512016718913271	.	8160001	8240000	#DADAFF	1	0.5
chr2	8240001	8680000	A.2.2.2.2.1.2.1.1	0.58307210031348	.	8240001	8680000	#FFDADA	1	0.625
chr2	8680001	8800000	A.2.1.2.1.1.1.2.1	0.705329153605016	.	8680001	8800000	#FF9191	1	0.75
chr2	8800001	8960000	A.2.2.2.2.1.2.2.1	0.58098223615465	.	8800001	8960000	#FFDADA	1	0.625
chr2	8960001	9280000	A.2.1.1.1.1.2.1.2	0.74294670846395	.	8960001	9280000	#FF9191	1	0.75
chr2	9280001	9600000	A.1.1.2.1.1.2.2.2.1	0.947753396029258	.	9280001	9600000	#FF0000	1	1
chr2	9600001	9840000	A.1.1.2.1.1.1.1.2.2.1.2	0.958202716823407	.	9600001	9840000	#FF0000	1	1
chr2	9840001	10120000	A.1.1.2.1.1.1.1.2.1	0.960292580982236	.	9840001	10120000	#FF0000	1	1
chr2	10120001	10280000	A.1.2.2.2.2.1.1.2.1	0.763845350052247	.	10120001	10280000	#FF4848	1	0.875
chr2	10280001	10400000	A.1.2.1.2.2.2.1.1.2	0.844305120167189	.	10280001	10400000	#FF4848	1	0.875
chr2	10400001	10600000	A.1.1.2.1.1.1.1.2.2.2	0.957157784743992	.	10400001	10600000	#FF0000	1	1
chr2	10600001	10880000	A.1.1.2.1.1.1.1.2.2.1.1	0.959247648902821	.	10600001	10880000	#FF0000	1	1
chr2	10880001	11320000	A.1.2.2.2.1.1.1.1.1	0.784743991640543	.	10880001	11320000	#FF4848	1	0.875
chr2	11320001	11600000	A.1.2.1.2.1.1.1.1.1.1	0.867293625914316	.	11320001	11600000	#FF4848	1	0.875
chr2	11600001	11960000	A.2.2.1.1.1.1.1.1	0.656217345872518	.	11600001	11960000	#FFDADA	1	0.625
chr2	11960001	12360000	B.2.1.2.2.1.2.2.1.1.2.1	0.136886102403344	.	11960001	12360000	#4848FF	1	0.25
chr2	12360001	12560000	B.1.2.2.1.2.1.2.2	0.35423197492163	.	12360001	12560000	#9191FF	1	0.375
chr2	12560001	12640000	B.1.2.2.1.1.1.1.1	0.374085684430512	.	12560001	12640000	#9191FF	1	0.375
chr2	12640001	12760000	B.2.1.1.2.2.2.1.1.1.1	0.233019853709509	.	12640001	12760000	#4848FF	1	0.25
chr2	12760001	12920000	B.2.1.1.2.2.2.1.2.1.1.2	0.22466039707419	.	12760001	12920000	#4848FF	1	0.25
chr2	12920001	13120000	B.2.2.1.2.1.2.2.1.1.2	0.0553814002089864	.	12920001	13120000	#0000FF	1	0.125
chr2	13120001	13480000	B.2.2.1.2.1.2.1.2.2	0.0574712643678161	.	13120001	13480000	#0000FF	1	0.125
chr2	13480001	13600000	B.2.1.1.2.1.1.2.2.1	0.262277951933124	.	13480001	13600000	#4848FF	1	0.25
chr2	13600001	13760000	B.2.1.1.2.2.2.1.2.1.1.1.2	0.225705329153605	.	13600001	13760000	#4848FF	1	0.25
chr2	13760001	14160000	B.2.2.1.2.1.2.1.2.1.1	0.0595611285266458	.	13760001	14160000	#0000FF	1	0.125
chr2	14160001	14320000	B.2.1.1.2.2.2.2.2.2.2.2.2	0.207941483803553	.	14160001	14320000	#4848FF	1	0.25
chr2	14320001	14440000	B.2.1.2.2.2.2.2.1.1	0.121212121212121	.	14320001	14440000	#4848FF	1	0.25
chr2	14440001	14840000	B.2.2.1.2.1.2.1.2.1.2	0.0585161964472309	.	14440001	14840000	#0000FF	1	0.125
chr2	14840001	14960000	B.2.1.1.2.2.2.2.2.2.1.1.2.1	0.213166144200627	.	14840001	14960000	#4848FF	1	0.25
chr2	14960001	15280000	B.2.2.1.2.1.2.1.1	0.0606060606060606	.	14960001	15280000	#0000FF	1	0.125
chr2	15280001	15440000	B.1.1.2.1.2.1.2.1	0.493207941483804	.	15280001	15440000	#DADAFF	1	0.5
chr2	15440001	15680000	B.1.1.2.1.1.2.1.2	0.509926854754441	.	15440001	15680000	#DADAFF	1	0.5
chr2	15680001	15800000	B.1.1.1.1.1.2.1.2	0.564263322884012	.	15680001	15800000	#DADAFF	1	0.5
chr2	15800001	15960000	B.1.1.2.1.2.1.1.2.2.2	0.494252873563218	.	15800001	15960000	#DADAFF	1	0.5
chr2	15960001	16240000	B.2.1.2.2.1.1.2.2.2.2	0.143155694879833	.	15960001	16240000	#4848FF	1	0.25
chr2	16240001	16280000	B.1.2.2.1.1.1.2.1.2	0.370950888192268	.	16240001	16280000	#9191FF	1	0.375
chr2	16320001	16400000	B.1.2.2.1.1.1.2.1.2	0.370950888192268	.	16320001	16400000	#9191FF	1	0.375
chr2	16400001	16480000	B.1.2.2.1.1.1.2.1.1	0.371995820271682	.	16400001	16480000	#9191FF	1	0.375
chr2	16480001	16720000	B.2.1.2.2.1.1.2.2.2.1	0.144200626959248	.	16480001	16720000	#4848FF	1	0.25
chr2	16720001	16920000	A.2.2.1.1.1.2.2	0.650992685475444	.	16720001	16920000	#FFDADA	1	0.625
chr2	16920001	17120000	B.1.2.1.1.1.1.2.1.1	0.442006269592476	.	16920001	17120000	#9191FF	1	0.375
chr2	17120001	17320000	B.1.1.2.1.2.1.1.2.1	0.496342737722048	.	17120001	17320000	#DADAFF	1	0.5
chr2	17320001	17520000	B.1.1.1.1.1.1	0.566353187042842	.	17320001	17520000	#DADAFF	1	0.5
chr2	17520001	17680000	A.2.1.2.1.1.1.2.2	0.704284221525601	.	17520001	17680000	#FF9191	1	0.75
chr2	17680001	17920000	A.2.1.2.1.1.2.1.1.2	0.702194357366771	.	17680001	17920000	#FF9191	1	0.75
chr2	17920001	18160000	A.2.2.2.2.1.2.1.2	0.582027168234065	.	17920001	18160000	#FFDADA	1	0.625
chr2	18160001	18520000	B.1.2.2.1.2.1.2.1.2	0.355276907001045	.	18160001	18520000	#9191FF	1	0.375
chr2	18520001	18720000	B.1.1.2.1.2.1.1.1.2.2.2.2	0.497387669801463	.	18520001	18720000	#DADAFF	1	0.5
chr2	18720001	18880000	B.1.2.1.1.1.1.2.2.2.2	0.436781609195402	.	18720001	18880000	#9191FF	1	0.375
chr2	18880001	19160000	B.1.2.1.1.1.1.2.1.2	0.440961337513062	.	18880001	19160000	#9191FF	1	0.375
chr2	19160001	19280000	B.1.2.1.1.1.1.1.1.1	0.445141065830721	.	19160001	19280000	#9191FF	1	0.375
chr2	19280001	19480000	B.1.1.2.1.1.2.2.2.1.1	0.505747126436782	.	19280001	19480000	#DADAFF	1	0.5
chr2	19480001	19880000	A.2.2.1.1.1.1.1.2	0.655172413793103	.	19480001	19880000	#FFDADA	1	0.625
chr2	19880001	20080000	A.2.1.2.1.1.2.1.2	0.701149425287356	.	19880001	20080000	#FF9191	1	0.75
chr2	20080001	20360000	A.1.2.2.2.1.2.1.2.1	0.770114942528736	.	20080001	20360000	#FF4848	1	0.875
chr2	20360001	20520000	A.1.1.2.1.1.2.2.2.2	0.946708463949843	.	20360001	20520000	#FF0000	1	1
chr2	20520001	20680000	A.1.2.2.2.1.2.1.1.2.1	0.772204806687565	.	20520001	20680000	#FF4848	1	0.875
chr2	20680001	20840000	A.1.2.2.2.1.2.2.2	0.765935214211076	.	20680001	20840000	#FF4848	1	0.875
chr2	20840001	21040000	B.1.1.2.1.2.2.2.2.2.2	0.486938349007315	.	20840001	21040000	#DADAFF	1	0.5
chr2	21040001	21200000	B.2.1.1.2.2.2.1.1.1.2.2	0.229885057471264	.	21040001	21200000	#4848FF	1	0.25
chr2	21200001	21400000	B.2.1.2.2.1.1.2.1.2.1.2	0.147335423197492	.	21200001	21400000	#4848FF	1	0.25
chr2	21400001	21760000	B.2.2.2.1.1.2.2.2	0.0313479623824451	.	21400001	21760000	#0000FF	1	0.125
chr2	21760001	22040000	B.2.2.1.2.2.1.2	0.0470219435736677	.	21760001	22040000	#0000FF	1	0.125
chr2	22040001	22240000	B.2.1.2.2.2.2.2.2.1.1	0.117032392894462	.	22040001	22240000	#4848FF	1	0.25
chr2	22240001	22520000	B.2.1.2.2.2.2.2.2.2	0.114942528735632	.	22240001	22520000	#4848FF	1	0.25
chr2	22520001	22600000	B.2.1.1.2.2.2.2.2.2.1.1.2.2	0.212121212121212	.	22520001	22600000	#4848FF	1	0.25
chr2	22600001	23160000	B.2.2.2.1.1.2.2.1	0.03239289446186	.	22600001	23160000	#0000FF	1	0.125
chr2	23160001	23400000	B.2.1.1.2.2.2.1.1.2.2	0.227795193312435	.	23160001	23400000	#4848FF	1	0.25
chr2	23400001	23640000	B.1.1.2.1.2.2.2.2.2.1	0.487983281086729	.	23400001	23640000	#DADAFF	1	0.5
chr2	23640001	24040000	A.2.2.2.2.1.2.2.2	0.579937304075235	.	23640001	24040000	#FFDADA	1	0.625
chr2	24040001	24160000	A.1.2.2.2.1.2.1.1.2.2	0.77115987460815	.	24040001	24160000	#FF4848	1	0.875
chr2	24160001	24360000	A.1.2.1.2.1.1.1.1.2.1.2	0.864158829676071	.	24160001	24360000	#FF4848	1	0.875
chr2	24360001	24560000	A.1.2.1.2.1.1.1.1.2.1.1	0.865203761755486	.	24360001	24560000	#FF4848	1	0.875
chr2	24560001	24960000	A.1.2.1.2.2.1.1.2.2	0.849529780564263	.	24560001	24960000	#FF4848	1	0.875
chr2	24960001	25160000	A.1.2.1.2.2.2.2.1.1.2	0.839080459770115	.	24960001	25160000	#FF4848	1	0.875
chr2	25160001	25320000	A.1.1.2.1.2.2.2.1.2	0.929989550679206	.	25160001	25320000	#FF0000	1	1
chr2	25320001	25480000	A.1.2.1.2.2.2.1.1.1	0.845350052246604	.	25320001	25480000	#FF4848	1	0.875
chr2	25480001	25800000	A.1.2.1.2.2.1.1.1	0.852664576802508	.	25480001	25800000	#FF4848	1	0.875
chr2	25800001	26080000	A.1.1.2.1.2.2.1.1.2.1.1.1	0.938349007314525	.	25800001	26080000	#FF0000	1	1
chr2	26080001	26200000	A.1.2.2.2.2.2.1.2.2	0.753396029258098	.	26080001	26200000	#FF4848	1	0.875
chr2	26200001	26440000	A.1.1.2.1.1.1.1.1.1	0.962382445141066	.	26200001	26440000	#FF0000	1	1
chr2	26440001	26560000	A.1.2.1.2.2.1.2.1	0.848484848484849	.	26440001	26560000	#FF4848	1	0.875
chr2	26560001	26760000	A.1.2.1.2.2.2.1.2.2.1	0.842215256008359	.	26560001	26760000	#FF4848	1	0.875
chr2	26760001	27000000	A.1.2.1.2.2.2.1.2.1	0.843260188087774	.	26760001	27000000	#FF4848	1	0.875
chr2	27000001	27320000	A.1.1.2.1.2.2.1.2.1	0.93312434691745	.	27000001	27320000	#FF0000	1	1
chr2	27320001	27600000	A.1.2.1.2.2.1.2.2.1	0.847439916405434	.	27320001	27600000	#FF4848	1	0.875
chr2	27600001	27840000	A.1.1.2.1.2.2.1.1.2.2.2	0.934169278996865	.	27600001	27840000	#FF0000	1	1
chr2	27840001	27920000	A.1.2.2.2.2.1.2.2.2	0.759665621734587	.	27840001	27920000	#FF4848	1	0.875
chr2	27920001	28000000	A.1.1.2.1.2.2.1.2.2	0.932079414838036	.	27920001	28000000	#FF0000	1	1
chr2	28000001	28320000	A.1.1.2.1.1.1.1.1.2	0.961337513061651	.	28000001	28320000	#FF0000	1	1
chr2	28320001	28440000	A.1.2.2.2.2.2.1.1.2.1	0.756530825496343	.	28320001	28440000	#FF4848	1	0.875
chr2	28440001	28640000	A.1.1.2.1.2.2.1.1.2.2.1	0.93521421107628	.	28440001	28640000	#FF0000	1	1
chr2	28640001	29040000	A.1.1.1.1.2.2.2.2.1.1.1	0.985370950888192	.	28640001	29040000	#FF0000	1	1
chr2	29040001	29160000	A.1.2.2.2.1.1.2.2.1	0.776384535005225	.	29040001	29160000	#FF4848	1	0.875
chr2	29160001	29440000	A.1.2.2.2.1.1.1.2.2	0.781609195402299	.	29160001	29440000	#FF4848	1	0.875
chr2	29440001	29640000	B.1.1.2.1.1.2.2.2.2	0.503657262277952	.	29440001	29640000	#DADAFF	1	0.5
chr2	29640001	29800000	B.1.2.1.1.1.2.1.2.1	0.433646812957158	.	29640001	29800000	#9191FF	1	0.375
chr2	29800001	29920000	B.1.2.1.1.1.2.2.1.2.1	0.429467084639498	.	29800001	29920000	#9191FF	1	0.375
chr2	29920001	30360000	B.1.2.1.1.1.1.2.2.2.1.1	0.438871473354232	.	29920001	30360000	#9191FF	1	0.375
chr2	30360001	30520000	A.2.1.2.1.1.1.1.2	0.70637408568443	.	30360001	30520000	#FF9191	1	0.75
chr2	30520001	30600000	A.2.2.2.2.1.1.2	0.584117032392894	.	30520001	30600000	#FFDADA	1	0.625
chr2	30600001	30760000	A.2.1.2.1.1.2.2.2.2.1.2	0.695924764890282	.	30600001	30760000	#FF9191	1	0.75
chr2	30760001	30960000	A.2.2.1.1.2.1.1.2	0.6478578892372	.	30760001	30960000	#FFDADA	1	0.625
chr2	30960001	31120000	B.1.1.2.1.2.2.2.1	0.490073145245559	.	30960001	31120000	#DADAFF	1	0.5
chr2	31120001	31360000	A.2.2.1.1.2.2.1.1	0.64576802507837	.	31120001	31360000	#FFDADA	1	0.625
chr2	31360001	31520000	B.1.1.1.1.1.2.1.1	0.565308254963427	.	31360001	31520000	#DADAFF	1	0.5
chr2	31520001	31720000	B.1.1.2.1.1.2.2.1.2.1	0.507836990595611	.	31520001	31720000	#DADAFF	1	0.5
chr2	31720001	32080000	B.1.2.2.1.2.1.1.1	0.359456635318704	.	31720001	32080000	#9191FF	1	0.375
chr2	32080001	32560000	A.1.2.1.2.1.1.1.1.1.2	0.866248693834901	.	32080001	32560000	#FF4848	1	0.875
chr2	32560001	32760000	A.1.2.1.2.1.1.2.2.2	0.857889237199582	.	32560001	32760000	#FF4848	1	0.875
chr2	32760001	32920000	A.2.1.1.1.1.1.2	0.74503657262278	.	32760001	32920000	#FF9191	1	0.75
chr2	32920001	33080000	A.2.2.1.1.2.2.2.1	0.642633228840125	.	32920001	33080000	#FFDADA	1	0.625
chr2	33080001	33360000	B.1.1.1.1.2.1.1.1	0.562173458725183	.	33080001	33360000	#DADAFF	1	0.5
chr2	33360001	33480000	B.1.1.2.1.2.2.2.2.1	0.489028213166144	.	33360001	33480000	#DADAFF	1	0.5
chr2	33480001	33840000	B.1.1.2.1.2.1.1.1.2.1.2	0.500522466039707	.	33480001	33840000	#DADAFF	1	0.5
chr2	33840001	34240000	B.2.2.1.2.2.2.1.1.1.2	0.044932079414838	.	33840001	34240000	#0000FF	1	0.125
chr2	34240001	34400000	B.2.1.1.2.1.1.2.2.2.1	0.26123301985371	.	34240001	34400000	#4848FF	1	0.25
chr2	34400001	34800000	B.2.1.2.2.1.2.2.1.1.1	0.137931034482759	.	34400001	34800000	#4848FF	1	0.25
chr2	34800001	35000000	B.1.1.2.1.2.2.1	0.491118077324974	.	34800001	35000000	#DADAFF	1	0.5
chr2	35000001	35440000	B.2.2.1.2.1.1.1.2	0.0658307210031348	.	35000001	35440000	#0000FF	1	0.125
chr2	35440001	35720000	B.2.1.1.2.2.1.1.2	0.239289446185998	.	35440001	35720000	#4848FF	1	0.25
chr2	35720001	36000000	B.2.2.1.2.2.2.1.1.1.1	0.0459770114942529	.	35720001	36000000	#0000FF	1	0.125
chr2	36000001	36080000	B.2.1.1.2.2.2.2.2.1	0.215256008359457	.	36000001	36080000	#4848FF	1	0.25
chr2	36080001	36280000	B.2.2.1.2.1.2.2.1.2.1.1	0.0543364681295716	.	36080001	36280000	#0000FF	1	0.125
chr2	36280001	36560000	B.2.1.1.2.2.2.1.2.2.2.2	0.220480668756531	.	36280001	36560000	#4848FF	1	0.25
chr2	36560001	36840000	A.2.2.1.1.1.1.2.1	0.654127481713689	.	36560001	36840000	#FFDADA	1	0.625
chr2	36840001	37040000	B.1.2.1.1.1.1.2.2.1	0.439916405433647	.	36840001	37040000	#9191FF	1	0.375
chr2	37040001	37320000	A.1.2.2.2.1.2.2.1.2	0.766980146290491	.	37040001	37320000	#FF4848	1	0.875
chr2	37320001	37720000	A.1.1.2.1.1.2.1.2	0.951933124346917	.	37320001	37720000	#FF0000	1	1
chr2	37720001	38120000	A.1.2.1.2.1.1.1.2	0.862068965517241	.	37720001	38120000	#FF4848	1	0.875
chr2	38120001	38280000	A.1.2.2.2.1.1.1.1.2	0.783699059561129	.	38120001	38280000	#FF4848	1	0.875
chr2	38280001	38360000	A.1.2.2.2.2.1.1.2.2	0.762800417972832	.	38280001	38360000	#FF4848	1	0.875
chr2	38360001	38440000	A.1.2.1.2.2.2.2.1.2	0.8380355276907	.	38360001	38440000	#FF4848	1	0.875
chr2	38440001	38560000	A.1.2.1.2.1.2.2.1	0.854754440961337	.	38440001	38560000	#FF4848	1	0.875
chr2	38560001	38760000	A.1.1.2.1.2.2.2.1.1	0.931034482758621	.	38560001	38760000	#FF0000	1	1
chr2	38760001	39080000	A.1.1.2.1.2.2.2.2.1	0.928944618599791	.	38760001	39080000	#FF0000	1	1
chr2	39080001	39320000	A.1.2.2.2.1.1.1.2.1	0.782654127481714	.	39080001	39320000	#FF4848	1	0.875
chr2	39320001	39440000	A.2.1.2.1.2.2	0.691745036572623	.	39320001	39440000	#FF9191	1	0.75
chr2	39440001	39760000	A.2.1.1.1.1.2.2.1	0.741901776384535	.	39440001	39760000	#FF9191	1	0.75
chr2	39760001	40120000	B.1.1.2.1.2.1.2.2	0.492163009404389	.	39760001	40120000	#DADAFF	1	0.5
chr2	40120001	40240000	B.1.2.1.1.1.2.2.2	0.427377220480669	.	40120001	40240000	#9191FF	1	0.375
chr2	40240001	40640000	B.1.2.2.1.2.1.1.2.2	0.357366771159875	.	40240001	40640000	#9191FF	1	0.375
chr2	40640001	40720000	B.1.1.2.2.1.2.2.1.1.2	0.466039707419018	.	40640001	40720000	#DADAFF	1	0.5
chr2	40720001	41240000	B.2.1.1.2.2.1.1.1.1.1	0.242424242424242	.	40720001	41240000	#4848FF	1	0.25
chr2	41240001	41440000	B.2.1.2.2.2.2.2.1.2.1	0.120167189132706	.	41240001	41440000	#4848FF	1	0.25
chr2	41440001	41560000	B.1.2.2.1.2.1.2.1.1	0.35632183908046	.	41440001	41560000	#9191FF	1	0.375
chr2	41560001	41680000	B.1.2.1.1.1.2.1.1.2	0.434691745036573	.	41560001	41680000	#9191FF	1	0.375
chr2	41680001	42040000	B.1.1.2.1.2.1.1.1.1	0.502612330198537	.	41680001	42040000	#DADAFF	1	0.5
chr2	42040001	42320000	A.2.1.2.1.1.2.2.1	0.700104493207941	.	42040001	42320000	#FF9191	1	0.75
chr2	42320001	42720000	A.1.1.2.1.1.2.2.1.2.2	0.948798328108673	.	42320001	42720000	#FF0000	1	1
chr2	42720001	42880000	A.2.1.1.1.2.1.2.1.2	0.737722048066876	.	42720001	42880000	#FF9191	1	0.75
chr2	42880001	43040000	A.1.2.2.2.1.1.2.1.1.2.1	0.779519331243469	.	42880001	43040000	#FF4848	1	0.875
chr2	43040001	43200000	A.1.2.1.2.2.2.1.2.2.2	0.841170323928945	.	43040001	43200000	#FF4848	1	0.875
chr2	43200001	43320000	A.1.2.2.2.2.2.1.2.1	0.754440961337513	.	43200001	43320000	#FF4848	1	0.875
chr2	43320001	43480000	A.1.1.2.1.2.2.1.1.1.2	0.939393939393939	.	43320001	43480000	#FF0000	1	1
chr2	43480001	43800000	A.1.1.2.1.2.1.1.1.2	0.944618599791014	.	43480001	43800000	#FF0000	1	1
chr2	43800001	44000000	A.1.1.2.1.2.2.1.1.1.1	0.940438871473354	.	43800001	44000000	#FF0000	1	1
chr2	44000001	44240000	A.1.1.2.1.2.2.1.1.2.1.2	0.936259143155695	.	44000001	44240000	#FF0000	1	1
chr2	44240001	44400000	A.1.2.2.2.2.2.1.1.1.2	0.757575757575758	.	44240001	44400000	#FF4848	1	0.875
chr2	44400001	44600000	A.1.2.1.2.2.1.2.2.2	0.846394984326019	.	44400001	44600000	#FF4848	1	0.875
chr2	44600001	44840000	A.1.2.2.2.2.2.2.2.1.2	0.750261233019854	.	44600001	44840000	#FF4848	1	0.875
chr2	44840001	45200000	A.1.2.2.2.2.2.1.1.1.1	0.758620689655172	.	44840001	45200000	#FF4848	1	0.875
chr2	45200001	45400000	A.1.2.2.2.2.2.1.1.2.2	0.755485893416928	.	45200001	45400000	#FF4848	1	0.875
chr2	45400001	45840000	A.1.1.2.1.2.1.2.1	0.942528735632184	.	45400001	45840000	#FF0000	1	1
chr2	45840001	46160000	A.1.2.1.2.2.1.1.2.1.1	0.851619644723093	.	45840001	46160000	#FF4848	1	0.875
chr2	46160001	46240000	A.2.1.1.1.2.1.2.1.1	0.73876698014629	.	46160001	46240000	#FF9191	1	0.75
chr2	46240001	46440000	A.1.2.1.2.2.2.2.1.1.1	0.84012539184953	.	46240001	46440000	#FF4848	1	0.875
chr2	46440001	47160000	A.1.1.1.1.2.2.2.2.2	0.982236154649948	.	46440001	47160000	#FF0000	1	1
chr2	47160001	47480000	A.1.1.1.1.2.2.2.2.1.2	0.983281086729363	.	47160001	47480000	#FF0000	1	1
chr2	47480001	47640000	A.1.2.1.2.1.1.1.1.2.2	0.863113897596656	.	47480001	47640000	#FF4848	1	0.875
chr2	47640001	47840000	A.1.2.1.2.1.1.2.2.1	0.858934169278997	.	47640001	47840000	#FF4848	1	0.875
chr2	47840001	48080000	A.1.2.1.2.1.1.2.1.1	0.861024033437827	.	47840001	48080000	#FF4848	1	0.875
chr2	48080001	48400000	B.1.2.2.1.2.2.1.1	0.353187042842215	.	48080001	48400000	#9191FF	1	0.375
chr2	48400001	48480000	B.1.2.2.1.1.2.2.1.2.2.2	0.361546499477534	.	48400001	48480000	#9191FF	1	0.375
chr2	48480001	48800000	B.1.1.2.1.1.2.1.1	0.510971786833856	.	48480001	48800000	#DADAFF	1	0.5
chr2	48800001	49000000	B.2.1.1.2.2.2.1.2.2.2.1	0.221525600835946	.	48800001	49000000	#4848FF	1	0.25
chr2	49000001	49400000	B.2.2.2.1.1.2.1.1	0.0344827586206897	.	49000001	49400000	#0000FF	1	0.125
chr2	49400001	49560000	B.2.1.2.2.2.1.2.1.2	0.12748171368861	.	49400001	49560000	#4848FF	1	0.25
chr2	49560001	49680000	B.2.1.1.2.2.2.2.2.2.1.2	0.211076280041797	.	49560001	49680000	#4848FF	1	0.25
chr2	49680001	49880000	B.2.2.1.2.1.2.2.1.2.2	0.0522466039707419	.	49680001	49880000	#0000FF	1	0.125
chr2	49880001	50120000	B.2.2.1.2.1.2.2.1.2.1.2	0.0532915360501567	.	49880001	50120000	#0000FF	1	0.125
chr2	50120001	50280000	B.2.1.2.2.1.1.2.1.2.1.1	0.148380355276907	.	50120001	50280000	#4848FF	1	0.25
chr2	50280001	50680000	B.2.2.2.2.1.2.1	0.00522466039707419	.	50280001	50680000	#0000FF	1	0.125
chr2	50680001	51080000	B.2.2.1.2.2.2.1.2.2	0.038662486938349	.	50680001	51080000	#0000FF	1	0.125
chr2	51080001	51320000	B.2.1.1.2.2.1.1.1.2	0.240334378265413	.	51080001	51320000	#4848FF	1	0.25
chr2	51320001	51440000	B.2.1.1.2.2.2.2.2.2.1.1.1	0.214211076280042	.	51320001	51440000	#4848FF	1	0.25
chr2	51440001	51840000	B.2.2.1.2.2.2.1.2.1.1	0.0407523510971787	.	51440001	51840000	#0000FF	1	0.125
chr2	51840001	52040000	B.2.1.1.2.2.1.2.1.1.1	0.238244514106583	.	51840001	52040000	#4848FF	1	0.25
chr2	52040001	52280000	B.2.2.1.2.1.2.2.2	0.0512016718913271	.	52040001	52280000	#0000FF	1	0.125
chr2	52280001	52480000	B.2.1.2.2.1.2.2.1.2	0.134796238244514	.	52280001	52480000	#4848FF	1	0.25
chr2	52480001	52600000	B.2.1.1.2.2.2.2.2.2.2.1	0.210031347962382	.	52480001	52600000	#4848FF	1	0.25
chr2	52600001	52920000	B.2.1.2.2.1.2.2.1.1.2.2	0.135841170323929	.	52600001	52920000	#4848FF	1	0.25
chr2	52920001	53160000	B.2.1.2.2.1.1.2.2.1	0.145245559038662	.	52920001	53160000	#4848FF	1	0.25
chr2	53160001	53240000	B.1.2.2.1.1.2.2.1.2.1.2	0.363636363636364	.	53160001	53240000	#9191FF	1	0.375
chr2	53240001	53600000	B.2.1.1.2.1.2.1.2.1	0.258098223615465	.	53240001	53600000	#4848FF	1	0.25
chr2	53600001	53680000	B.1.2.1.1.1.2.2.1.1.2	0.430512016718913	.	53600001	53680000	#9191FF	1	0.375
chr2	53680001	54000000	B.2.1.1.2.1.2.1.2.2.1	0.25705329153605	.	53680001	54000000	#4848FF	1	0.25
chr2	54000001	54400000	A.1.2.1.2.1.1.2.1.2	0.859979101358412	.	54000001	54400000	#FF4848	1	0.875
chr2	54400001	54680000	A.2.1.2.1.1.2.2.2.1.1	0.699059561128527	.	54400001	54680000	#FF9191	1	0.75
chr2	54680001	54920000	A.1.1.2.1.1.2.2.1.2.1	0.949843260188088	.	54680001	54920000	#FF0000	1	1
chr2	54920001	55160000	A.2.1.2.1.1.2.1.1.1	0.703239289446186	.	54920001	55160000	#FF9191	1	0.75
chr2	55160001	55320000	A.1.2.2.2.1.2.1.2.2	0.769070010449321	.	55160001	55320000	#FF4848	1	0.875
chr2	55320001	55880000	A.1.1.2.1.1.2.1.1	0.952978056426332	.	55320001	55880000	#FF0000	1	1
chr2	55880001	56240000	B.1.1.1.1.2.1.1.2	0.561128526645768	.	55880001	56240000	#DADAFF	1	0.5
chr2	56240001	56440000	B.2.1.1.2.1.2.1.1	0.25914315569488	.	56240001	56440000	#4848FF	1	0.25
chr2	56440001	56600000	B.2.1.2.2.2.2.2.1.2.2.1	0.119122257053292	.	56440001	56600000	#4848FF	1	0.25
chr2	56600001	56800000	B.2.1.1.2.2.1.2.1.2	0.236154649947753	.	56600001	56800000	#4848FF	1	0.25
chr2	56800001	57080000	B.2.2.1.2.2.2.1.2.1.2	0.0397074190177638	.	56800001	57080000	#0000FF	1	0.125
chr2	57080001	57280000	B.2.1.2.2.2.2.2.2.1.2	0.115987460815047	.	57080001	57280000	#4848FF	1	0.25
chr2	57280001	57560000	B.2.2.1.2.2.2.1.1.2.2.2	0.0417972831765935	.	57280001	57560000	#0000FF	1	0.125
chr2	57560001	57720000	B.2.1.1.2.2.2.1.1.1.2.1.2	0.230929989550679	.	57560001	57720000	#4848FF	1	0.25
chr2	57720001	57880000	B.1.2.1.1.1.2.2.1.1.1	0.431556948798328	.	57720001	57880000	#9191FF	1	0.375
chr2	57880001	58240000	B.1.1.1.1.2.2.1.2	0.557993730407524	.	57880001	58240000	#DADAFF	1	0.5
chr2	58240001	58480000	A.2.2.1.1.1.1.2.2	0.653082549634274	.	58240001	58480000	#FFDADA	1	0.625
chr2	58480001	58720000	B.2.1.1.2.2.2.1.2.1.2	0.223615464994775	.	58480001	58720000	#4848FF	1	0.25
chr2	58720001	58840000	B.1.2.2.1.2.2.1.2.2	0.350052246603971	.	58720001	58840000	#9191FF	1	0.375
chr2	58840001	59040000	B.2.1.1.2.2.1.2.2.1	0.235109717868339	.	58840001	59040000	#4848FF	1	0.25
chr2	59040001	59320000	B.2.2.1.2.2.2.1.1.2.2.1	0.0428422152560084	.	59040001	59320000	#0000FF	1	0.125
chr2	59320001	59440000	B.2.1.1.2.2.2.2.2.2.2.2.1	0.208986415882968	.	59320001	59440000	#4848FF	1	0.25
chr2	59440001	59520000	B.2.1.1.2.2.2.2.1.2.2	0.216300940438871	.	59440001	59520000	#4848FF	1	0.25
chr2	59520001	59600000	B.1.2.2.1.1.2.2.1.2.1.1	0.364681295715778	.	59520001	59600000	#9191FF	1	0.375
chr2	59600001	60400000	B.2.2.2.2.1.2.2.2	0.00313479623824451	.	59600001	60400000	#0000FF	1	0.125
chr2	60400001	60560000	B.2.1.2.2.2.2.1.1	0.124346917450366	.	60400001	60560000	#4848FF	1	0.25
chr2	60560001	60920000	B.2.1.2.2.1.2.2.2.1	0.133751306165099	.	60560001	60920000	#4848FF	1	0.25
chr2	60920001	61400000	A.1.2.2.2.1.2.2.1.1	0.768025078369906	.	60920001	61400000	#FF4848	1	0.875
chr2	61400001	61720000	A.1.1.1.1.2.2.2.2.1.1.2	0.984326018808777	.	61400001	61720000	#FF0000	1	1
chr2	61720001	62120000	A.1.1.2.1.2.2.2.2.2	0.927899686520376	.	61720001	62120000	#FF0000	1	1
chr2	62120001	62440000	A.2.2.1.1.2.2.1.2.2	0.64367816091954	.	62120001	62440000	#FFDADA	1	0.625
chr2	62440001	62640000	A.2.2.1.1.2.2.1.2.1	0.644723092998955	.	62440001	62640000	#FFDADA	1	0.625
chr2	62640001	63040000	A.1.2.2.2.1.1.2.2.2.2	0.774294670846395	.	62640001	63040000	#FF4848	1	0.875
chr2	63040001	63320000	A.2.1.2.1.1.2.2.2.1.2	0.698014629049112	.	63040001	63320000	#FF9191	1	0.75
chr2	63320001	63600000	B.1.2.1.1.1.2.1.1.1	0.435736677115987	.	63320001	63600000	#9191FF	1	0.375
chr2	63600001	63840000	B.1.1.2.1.1.1.1.1	0.5141065830721	.	63600001	63840000	#DADAFF	1	0.5
chr2	63840001	64040000	B.1.1.2.1.1.2.2.2.1.2	0.504702194357367	.	63840001	64040000	#DADAFF	1	0.5
chr2	64040001	64240000	A.2.1.2.1.1.2.2.2.2.1.1	0.696969696969697	.	64040001	64240000	#FF9191	1	0.75
chr2	64240001	64800000	A.1.2.2.2.1.1.2.1.2	0.777429467084639	.	64240001	64800000	#FF4848	1	0.875
chr2	64800001	65080000	A.1.1.1.1.2.2.1.2	0.987460815047022	.	64800001	65080000	#FF0000	1	1
chr2	65080001	65440000	A.1.1.2.1.1.2.2.1.1	0.950888192267503	.	65080001	65440000	#FF0000	1	1
chr2	65440001	65840000	A.2.1.1.1.1.1.1.1.2	0.747126436781609	.	65440001	65840000	#FF9191	1	0.75
chr2	65840001	66240000	B.2.2.1.2.1.1.2.1	0.06478578892372	.	65840001	66240000	#0000FF	1	0.125
chr2	66240001	66320000	B.2.1.1.2.1.1.1.2.2	0.265412748171369	.	66240001	66320000	#4848FF	1	0.25
chr2	66320001	66480000	B.1.2.2.1.1.2.2.2	0.360501567398119	.	66320001	66480000	#9191FF	1	0.375
chr2	66480001	66600000	B.2.1.1.2.1.1.2.1.2	0.263322884012539	.	66480001	66600000	#4848FF	1	0.25
chr2	66600001	66800000	B.1.2.2.1.2.1.1.2.1	0.358411703239289	.	66600001	66800000	#9191FF	1	0.375
chr2	66800001	66920000	B.1.2.2.1.1.2.1.1.1	0.368861024033438	.	66800001	66920000	#9191FF	1	0.375
chr2	66920001	67400000	B.2.1.2.2.1.2.2.2.2	0.132706374085684	.	66920001	67400000	#4848FF	1	0.25
chr2	67400001	67680000	B.1.1.1.1.2.2.2.1	0.556948798328109	.	67400001	67680000	#DADAFF	1	0.5
chr2	67680001	67880000	B.1.1.1.1.2.2.1.1	0.559038662486938	.	67680001	67880000	#DADAFF	1	0.5
chr2	67880001	68040000	B.2.1.1.2.1.1.2.2.2.2	0.260188087774295	.	67880001	68040000	#4848FF	1	0.25
chr2	68040001	68360000	B.1.1.1.1.2.2.2.2	0.555903866248694	.	68040001	68360000	#DADAFF	1	0.5
chr2	68360001	68520000	A.2.1.2.1.1.2.2.2.2.2	0.694879832810867	.	68360001	68520000	#FF9191	1	0.75
chr2	68520001	69160000	B.2.1.1.2.1.2.1.2.2.2.1	0.256008359456635	.	68520001	69160000	#4848FF	1	0.25
chr2	69160001	69560000	B.1.1.2.1.2.1.1.1.2.1.1	0.501567398119122	.	69160001	69560000	#DADAFF	1	0.5
chr2	69560001	69920000	A.1.1.1.1.2.2.1.1.1	0.989550679205852	.	69560001	69920000	#FF0000	1	1
chr2	69920001	70160000	A.1.1.2.1.1.1.2.1.2	0.955067920585162	.	69920001	70160000	#FF0000	1	1
chr2	70160001	70240000	A.1.2.2.2.2.1.1.1	0.764890282131661	.	70160001	70240000	#FF4848	1	0.875
chr2	70240001	70520000	A.1.1.2.1.1.1.2.2	0.954022988505747	.	70240001	70520000	#FF0000	1	1
chr2	70520001	70840000	A.1.1.2.1.2.2.1.1.2.1.1.2	0.93730407523511	.	70520001	70840000	#FF0000	1	1
chr2	70840001	71040000	A.1.2.2.2.2.2.2.2.1.1	0.751306165099269	.	70840001	71040000	#FF4848	1	0.875
chr2	71040001	71200000	A.2.1.2.1.2.1.2	0.692789968652038	.	71040001	71200000	#FF9191	1	0.75
chr2	71200001	71400000	A.1.2.2.2.2.2.2.1	0.752351097178683	.	71200001	71400000	#FF4848	1	0.875
chr2	71400001	71600000	A.2.1.2.2.1.2.1.1.2	0.679205851619645	.	71400001	71600000	#FF9191	1	0.75
chr2	71600001	71720000	A.2.1.1.1.2.1.2.2	0.736677115987461	.	71600001	71720000	#FF9191	1	0.75
chr2	71720001	71880000	A.2.2.1.1.2.1.2	0.646812957157785	.	71720001	71880000	#FFDADA	1	0.625
chr2	71880001	72400000	A.1.2.1.2.2.1.1.2.1.2	0.850574712643678	.	71880001	72400000	#FF4848	1	0.875
chr2	72400001	72640000	A.2.1.2.2.1.2.1.2.1	0.67816091954023	.	72400001	72640000	#FF9191	1	0.75
chr2	72640001	72800000	A.2.2.1.1.2.1.1.1.2	0.648902821316614	.	72640001	72800000	#FFDADA	1	0.625
chr2	72800001	73160000	A.1.1.2.1.2.1.2.2	0.941483803552769	.	72800001	73160000	#FF0000	1	1
chr2	73160001	73280000	A.1.2.2.2.2.1.2.1	0.761755485893417	.	73160001	73280000	#FF4848	1	0.875
chr2	73280001	73520000	A.1.2.1.2.2.2.2.2	0.836990595611285	.	73280001	73520000	#FF4848	1	0.875
chr2	73520001	73960000	A.1.2.2.2.2.2.2.2.2	0.749216300940439	.	73520001	73960000	#FF4848	1	0.875
chr2	73960001	74040000	A.2.1.2.1.2.1.1	0.693834900731452	.	73960001	74040000	#FF9191	1	0.75
chr2	74040001	74120000	A.1.2.2.2.2.1.2.2.1	0.760710553814002	.	74040001	74120000	#FF4848	1	0.875
chr2	74120001	74720000	A.1.1.1.1.1.1.2	0.99791013584117	.	74120001	74720000	#FF0000	1	1
chr2	74720001	74840000	A.1.2.1.2.1.2.2.2	0.853709508881923	.	74720001	74840000	#FF4848	1	0.875
chr2	74840001	75160000	A.1.2.2.2.1.1.2.1.1.2.2	0.778474399164054	.	74840001	75160000	#FF4848	1	0.875
chr2	75160001	75680000	B.1.1.1.1.2.1.2	0.560083594566353	.	75160001	75680000	#DADAFF	1	0.5
chr2	75680001	75920000	A.2.1.1.1.1.1.1.1.1	0.748171368861024	.	75680001	75920000	#FF9191	1	0.75
chr2	75920001	76120000	B.2.1.1.2.2.1.2.2.2	0.234064785788924	.	75920001	76120000	#4848FF	1	0.25
chr2	76120001	76240000	B.2.1.2.2.2.1.1.2	0.130616509926855	.	76120001	76240000	#4848FF	1	0.25
chr2	76240001	76400000	B.2.1.2.2.2.1.2.1.1.2	0.128526645768025	.	76240001	76400000	#4848FF	1	0.25
chr2	76400001	76560000	B.2.1.2.2.1.2.1.2.2.2	0.138975966562173	.	76400001	76560000	#4848FF	1	0.25
chr2	76560001	76800000	B.2.2.1.2.1.2.2.1.1.1	0.0564263322884013	.	76560001	76800000	#0000FF	1	0.125
chr2	76800001	76960000	B.2.1.2.2.1.2.1.1	0.142110762800418	.	76800001	76960000	#4848FF	1	0.25
chr2	76960001	77160000	B.2.1.2.2.2.1.2.1.1.1	0.12957157784744	.	76960001	77160000	#4848FF	1	0.25
chr2	77160001	77480000	B.1.2.2.1.2.2.1.2.1.1	0.3521421107628	.	77160001	77480000	#9191FF	1	0.375
chr2	77480001	77600000	B.1.2.2.1.1.2.1.1.2	0.367816091954023	.	77480001	77600000	#9191FF	1	0.375
chr2	77600001	77880000	B.1.2.2.1.2.2.1.2.1.2	0.351097178683386	.	77600001	77880000	#9191FF	1	0.375
chr2	77880001	78080000	B.2.1.1.2.2.1.2.1.1.2	0.237199582027168	.	77880001	78080000	#4848FF	1	0.25
chr2	78080001	78320000	B.2.2.1.2.2.2.2	0.0376175548589342	.	78080001	78320000	#0000FF	1	0.125
chr2	78320001	78400000	B.1.2.2.1.1.2.2.1.2.2.1	0.362591431556949	.	78320001	78400000	#9191FF	1	0.375
chr2	78400001	78880000	B.2.2.2.1.1.1.2	0.0355276907001045	.	78400001	78880000	#0000FF	1	0.125
chr2	78880001	79080000	B.2.1.2.2.2.1.2.2.1	0.126436781609195	.	78880001	79080000	#4848FF	1	0.25
chr2	79080001	79440000	B.2.2.1.2.2.1.1.2.1	0.0491118077324974	.	79080001	79440000	#0000FF	1	0.125
chr2	79440001	79520000	B.2.1.1.2.1.1.1.1.1	0.269592476489028	.	79440001	79520000	#4848FF	1	0.25
chr2	79520001	79840000	B.2.2.1.2.2.1.1.2.2	0.0480668756530825	.	79520001	79840000	#0000FF	1	0.125
chr2	79840001	79960000	B.2.1.1.2.1.2.2.2.1	0.244514106583072	.	79840001	79960000	#4848FF	1	0.25
chr2	79960001	80040000	B.2.1.1.2.2.2.2.1.2.1.1	0.218390804597701	.	79960001	80040000	#4848FF	1	0.25
chr2	80040001	80160000	B.2.1.2.2.1.1.1.1.1	0.152560083594566	.	80040001	80160000	#4848FF	1	0.25
chr2	80160001	80480000	B.2.2.1.2.1.1.2.2.1	0.0637408568443051	.	80160001	80480000	#0000FF	1	0.125
chr2	80480001	80960000	B.2.2.2.2.1.2.2.1	0.00417972831765935	.	80480001	80960000	#0000FF	1	0.125
chr2	80960001	81400000	B.2.2.1.2.1.1.2.2.2.1	0.0626959247648903	.	80960001	81400000	#0000FF	1	0.125
chr2	81400001	81800000	B.2.1.2.2.2.1.2.2.2	0.125391849529781	.	81400001	81800000	#4848FF	1	0.25
chr2	81800001	81960000	B.2.1.1.1.1.1.2.1.1	0.308254963427377	.	81800001	81960000	#4848FF	1	0.25
chr2	81960001	82160000	B.2.1.1.2.1.2.2.2.2	0.243469174503657	.	81960001	82160000	#4848FF	1	0.25
chr2	82160001	82680000	B.2.2.2.1.1.1.1	0.0365726227795193	.	82160001	82680000	#0000FF	1	0.125
chr2	82680001	82840000	B.2.1.2.2.1.1.1.1.2	0.151515151515152	.	82680001	82840000	#4848FF	1	0.25
chr2	82840001	83080000	B.2.1.1.2.2.1.1.1.1.2	0.241379310344828	.	82840001	83080000	#4848FF	1	0.25
chr2	83080001	83360000	B.1.2.2.1.2.2.2.2.1.2	0.345872518286311	.	83080001	83360000	#9191FF	1	0.375
chr2	83360001	83640000	B.2.1.2.2.1.2.1.2.1	0.141065830721003	.	83360001	83640000	#4848FF	1	0.25
chr2	83640001	83720000	B.2.1.1.2.1.1.1.2.1.2	0.266457680250784	.	83640001	83720000	#4848FF	1	0.25
chr2	83720001	83840000	B.2.1.1.2.1.1.1.1.2	0.268547544409613	.	83720001	83840000	#4848FF	1	0.25
chr2	83840001	84040000	B.2.2.1.2.1.1.2.2.2.2	0.0616509926854754	.	83840001	84040000	#0000FF	1	0.125
chr2	84040001	84400000	B.2.2.2.1.1.2.1.2	0.0334378265412748	.	84040001	84400000	#0000FF	1	0.125
chr2	84400001	84640000	B.2.1.2.2.1.2.1.2.2.1	0.140020898641588	.	84400001	84640000	#4848FF	1	0.25
chr2	84640001	85120000	B.2.1.1.2.1.2.1.2.2.2.2	0.25496342737722	.	84640001	85120000	#4848FF	1	0.25
chr2	85120001	85280000	A.1.2.2.2.1.2.1.1.1	0.77324973876698	.	85120001	85280000	#FF4848	1	0.875
chr2	85280001	85520000	A.2.1.1.1.1.2.2.2	0.74085684430512	.	85280001	85520000	#FF9191	1	0.75
chr2	85520001	85840000	A.1.1.1.1.2.2.1.1.2	0.988505747126437	.	85520001	85840000	#FF0000	1	1
chr2	85840001	85960000	A.1.2.1.2.1.2.1.1	0.856844305120167	.	85840001	85960000	#FF4848	1	0.875
chr2	85960001	86440000	A.1.1.1.1.2.2.2.1	0.986415882967607	.	85960001	86440000	#FF0000	1	1
chr2	86440001	86720000	A.1.2.2.2.1.1.2.1.1.1	0.780564263322884	.	86440001	86720000	#FF4848	1	0.875
chr2	86720001	86880000	A.1.2.2.2.1.1.2.2.2.1	0.77533960292581	.	86720001	86880000	#FF4848	1	0.875
chr2	86880001	87040000	A.2.1.1.1.2.1.1	0.739811912225705	.	86880001	87040000	#FF9191	1	0.75
chr2	87040001	87160000	A.2.2.2.2.2.2.1	0.571577847439916	.	87040001	87160000	#FFDADA	1	0.625
chr2	87280001	87440000	B.1.1.1.2.2.1.2.1	0.533960292580982	.	87280001	87440000	#DADAFF	1	0.5
chr2	87440001	87600000	A.2.2.2.2.2.1.2.1	0.575757575757576	.	87440001	87600000	#FFDADA	1	0.625
chr2	87720001	87760000	A.2.2.2.2.2.1.2.1	0.575757575757576	.	87720001	87760000	#FFDADA	1	0.625
chr2	87760001	88000000	A.2.2.1.1.2.1.1.1.1	0.649947753396029	.	87760001	88000000	#FFDADA	1	0.625
chr2	88160001	88520000	B.1.1.2.1.2.1.1.1.2.2.2.1	0.498432601880878	.	88160001	88520000	#DADAFF	1	0.5
chr2	88520001	88840000	B.2.1.2.2.2.1.1.1	0.13166144200627	.	88520001	88840000	#4848FF	1	0.25
chr2	88840001	89000000	A.2.2.1.1.2.2.2.2	0.641588296760711	.	88840001	89000000	#FFDADA	1	0.625
chr2	89000001	89320000	B.1.1.2.1.2.1.1.1.2.2.1	0.499477533960293	.	89000001	89320000	#DADAFF	1	0.5
chr2	89320001	89640000	B.2.1.1.2.2.2.2.1.2.1.2	0.217345872518286	.	89320001	89640000	#4848FF	1	0.25
chr2	89880001	90160000	B.2.1.1.2.2.2.2.1.1	0.219435736677116	.	89880001	90160000	#4848FF	1	0.25
chr2	90160001	90240000	B.1.2.1.1.2.1.2.1	0.420062695924765	.	90160001	90240000	#9191FF	1	0.375
chr2	90240001	90280000	B.1.2.2.1.2.2.2.2.2.1	0.344827586206897	.	90240001	90280000	#9191FF	1	0.375
chr2	90400001	90480000	B.1.2.2.1.2.2.2.2.2.1	0.344827586206897	.	90400001	90480000	#9191FF	1	0.375
chr2	91640001	92000000	B.1.2.2.1.2.2.2.2.2.1	0.344827586206897	.	91640001	92000000	#9191FF	1	0.375
chr2	92040001	92200000	B.1.2.2.1.2.2.2.2.2.2	0.343782654127482	.	92040001	92200000	#9191FF	1	0.375
chr2	92240001	92280000	B.1.2.2.1.2.2.2.2.2.2	0.343782654127482	.	92240001	92280000	#9191FF	1	0.375
chr2	92280001	92360000	B.2.1.1.1.1.2.2.2.2.2.1.1	0.288401253918495	.	92280001	92360000	#4848FF	1	0.25
chr2	95320001	95680000	B.2.1.1.1.1.2.2.2.2.2.1.1	0.288401253918495	.	95320001	95680000	#4848FF	1	0.25
chr2	95680001	95880000	A.2.1.1.1.1.1.1.2	0.746081504702194	.	95680001	95880000	#FF9191	1	0.75
chr2	95880001	96080000	B.1.1.2.1.1.2.2.1.2.2	0.506792058516196	.	95880001	96080000	#DADAFF	1	0.5
chr2	96120001	96160000	B.1.1.2.1.1.2.2.1.2.2	0.506792058516196	.	96120001	96160000	#DADAFF	1	0.5
chr2	96160001	96280000	B.1.2.1.1.2.1.1.2.2	0.42110762800418	.	96160001	96280000	#9191FF	1	0.375
chr2	96320001	96360000	B.1.2.1.1.2.1.1.2.2	0.42110762800418	.	96320001	96360000	#9191FF	1	0.375
chr2	96360001	96680000	A.1.2.1.1.2.2.1.1.2.1.1	0.874608150470219	.	96360001	96680000	#FF4848	1	0.875
chr2	96720001	96920000	A.1.2.1.1.2.2.1.1.2.1.1	0.874608150470219	.	96720001	96920000	#FF4848	1	0.875
chr2	96920001	97080000	A.1.2.1.2.1.2.1.2	0.855799373040752	.	96920001	97080000	#FF4848	1	0.875
chr2	97080001	97200000	A.1.1.2.1.2.1.1.2	0.943573667711599	.	97080001	97200000	#FF0000	1	1
chr2	97200001	97520000	A.1.1.1.1.2.1.2	0.990595611285266	.	97200001	97520000	#FF0000	1	1
chr2	97560001	97880000	A.1.2.2.1.2.1.2.1.1.2	0.80773249738767	.	97560001	97880000	#FF4848	1	0.875
chr2	97880001	97920000	A.2.1.2.2.2.1.2.1.1	0.665621734587252	.	97880001	97920000	#FF9191	1	0.75
chr2	98000001	98040000	A.2.1.2.2.2.1.2.1.1	0.665621734587252	.	98000001	98040000	#FF9191	1	0.75
chr2	98120001	98320000	A.2.1.2.2.2.1.2.1.1	0.665621734587252	.	98120001	98320000	#FF9191	1	0.75
chr2	98320001	98640000	A.2.2.1.2.1.2.1.1.1.2	0.635318704284222	.	98320001	98640000	#FFDADA	1	0.625
chr2	98640001	98800000	B.1.2.1.1.2.1.1.2.1.2	0.422152560083595	.	98640001	98800000	#9191FF	1	0.375
chr2	98800001	99040000	B.1.2.1.1.2.1.1.2.1.1	0.423197492163009	.	98800001	99040000	#9191FF	1	0.375
chr2	99040001	99280000	A.2.1.2.2.1.1.1.1.2.2	0.687565308254963	.	99040001	99280000	#FF9191	1	0.75
chr2	99280001	99400000	A.2.2.2.2.2.2.2.1.2.2	0.568443051201672	.	99280001	99400000	#FFDADA	1	0.625
chr2	99400001	99480000	B.1.1.1.2.1.2.1.2.1	0.545454545454545	.	99400001	99480000	#DADAFF	1	0.5
chr2	99480001	99720000	B.1.1.1.2.2.2.1.2	0.517241379310345	.	99480001	99720000	#DADAFF	1	0.5
chr2	99720001	99920000	A.2.1.2.2.1.1.1.1.2.1	0.688610240334378	.	99720001	99920000	#FF9191	1	0.75
chr2	99920001	100080000	A.1.2.2.1.1.2.2.1.1.2	0.816091954022989	.	99920001	100080000	#FF4848	1	0.875
chr2	100080001	100480000	A.1.2.1.1.2.1.1.1	0.889237199582027	.	100080001	100480000	#FF4848	1	0.875
chr2	100480001	100600000	A.1.2.1.1.2.2.2.2	0.86833855799373	.	100480001	100600000	#FF4848	1	0.875
chr2	100600001	100680000	A.2.1.1.1.2.2.1.2.1	0.734587251828631	.	100600001	100680000	#FF9191	1	0.75
chr2	100680001	100760000	A.1.2.2.1.2.1.2.1.1.1	0.808777429467085	.	100680001	100760000	#FF4848	1	0.875
chr2	100760001	100840000	A.2.1.1.1.2.2.1.2.2	0.733542319749216	.	100760001	100840000	#FF9191	1	0.75
chr2	100840001	101200000	A.1.2.1.1.2.2.1.1.1	0.875653082549634	.	100840001	101200000	#FF4848	1	0.875
chr2	101200001	101440000	A.1.2.1.1.2.2.1.1.2.2	0.87251828631139	.	101200001	101440000	#FF4848	1	0.875
chr2	101440001	101640000	A.1.1.2.1.1.1.2.1.1	0.956112852664577	.	101440001	101640000	#FF0000	1	1
chr2	101640001	101880000	A.1.1.1.1.2.1.1.1	0.992685475444096	.	101640001	101880000	#FF0000	1	1
chr2	101880001	102120000	A.1.2.2.1.1.2.2.1.1.1	0.817136886102403	.	101880001	102120000	#FF4848	1	0.875
chr2	102120001	102280000	B.1.1.1.2.2.1.2.2.2.1.1.2.2	0.527690700104493	.	102120001	102280000	#DADAFF	1	0.5
chr2	102280001	102480000	A.1.2.2.1.2.1.2.1.2	0.806687565308255	.	102280001	102480000	#FF4848	1	0.875
chr2	102480001	102680000	B.1.1.1.2.2.1.2.2.2.1.1.1	0.529780564263323	.	102480001	102680000	#DADAFF	1	0.5
chr2	102680001	102920000	B.1.1.2.1.1.2.2.1.1	0.508881922675026	.	102680001	102920000	#DADAFF	1	0.5
chr2	102920001	103040000	B.1.2.2.1.1.2.1.2	0.366771159874608	.	102920001	103040000	#9191FF	1	0.375
chr2	103040001	103400000	B.1.2.2.1.2.2.2.2.1.1.2	0.346917450365726	.	103040001	103400000	#9191FF	1	0.375
chr2	103400001	103680000	B.2.1.2.1.2.1.2.1	0.168234064785789	.	103400001	103680000	#4848FF	1	0.25
chr2	103680001	103800000	B.1.2.1.1.2.1.2.2	0.41901776384535	.	103680001	103800000	#9191FF	1	0.375
chr2	103800001	104080000	B.2.1.2.1.2.1.1.1.1	0.171368861024033	.	103800001	104080000	#4848FF	1	0.25
chr2	104080001	104280000	B.2.1.1.1.1.2.2.1.1	0.292580982236155	.	104080001	104280000	#4848FF	1	0.25
chr2	104280001	104440000	B.1.2.2.1.2.2.2.1	0.349007314524556	.	104280001	104440000	#9191FF	1	0.375
chr2	104440001	104840000	B.2.1.1.1.1.2.2.2.2.2.1.2	0.28735632183908	.	104440001	104840000	#4848FF	1	0.25
chr2	104840001	105120000	B.1.2.2.1.2.2.2.2.1.1.1	0.347962382445141	.	104840001	105120000	#9191FF	1	0.375
chr2	105120001	105280000	B.2.1.2.1.2.1.1.2	0.169278996865204	.	105120001	105280000	#4848FF	1	0.25
chr2	105280001	105400000	B.1.2.2.2.2.1.1.2	0.326018808777429	.	105280001	105400000	#9191FF	1	0.375
chr2	105400001	105560000	A.2.2.2.2.2.1.2.2.1.2	0.573667711598746	.	105400001	105560000	#FFDADA	1	0.625
chr2	105560001	105920000	B.1.1.1.2.1.2.1.2.2.2	0.543364681295716	.	105560001	105920000	#DADAFF	1	0.5
chr2	105920001	106160000	A.1.2.2.1.1.2.1	0.818181818181818	.	105920001	106160000	#FF4848	1	0.875
chr2	106160001	106520000	B.2.1.1.1.1.2.2.2.2.2.2	0.286311389759666	.	106160001	106520000	#4848FF	1	0.25
chr2	106520001	106840000	B.1.2.1.1.2.2.1.2.2	0.415882967607106	.	106520001	106840000	#9191FF	1	0.375
chr2	106840001	107000000	B.1.2.1.1.2.2.2.1	0.414838035527691	.	106840001	107000000	#9191FF	1	0.375
chr2	107000001	107120000	B.1.1.2.2.2.1.1.2	0.45350052246604	.	107000001	107120000	#DADAFF	1	0.5
chr2	107120001	107800000	B.2.2.2.2.1.1	0.00626959247648903	.	107120001	107800000	#0000FF	1	0.125
chr2	107800001	107880000	B.2.1.1.1.1.1.1.2	0.309299895506792	.	107800001	107880000	#4848FF	1	0.25
chr2	107880001	108560000	B.2.2.2.1.2.2.1.2.1	0.0135841170323929	.	107880001	108560000	#0000FF	1	0.125
chr2	108560001	108840000	B.2.1.2.1.2.1.1.1.2	0.170323928944619	.	108560001	108840000	#4848FF	1	0.25
chr2	108840001	109240000	A.1.1.2.2.1.1	0.926854754440961	.	108840001	109240000	#FF0000	1	1
chr2	109240001	109400000	A.1.2.1.1.2.1.1.2.1.1	0.888192267502612	.	109240001	109400000	#FF4848	1	0.875
chr2	109400001	109600000	A.2.1.1.1.2.2.1.1	0.735632183908046	.	109400001	109600000	#FF9191	1	0.75
chr2	109600001	109800000	A.2.1.2.2.2.1.2.2.2	0.659352142110763	.	109600001	109800000	#FF9191	1	0.75
chr2	109800001	110120000	A.2.1.1.1.2.2.2	0.732497387669801	.	109800001	110120000	#FF9191	1	0.75
chr2	110240001	110280000	A.2.1.1.1.2.2.2	0.732497387669801	.	110240001	110280000	#FF9191	1	0.75
chr2	110280001	110520000	A.1.2.1.1.2.2.1.1.2.1.2	0.873563218390805	.	110280001	110520000	#FF4848	1	0.875
chr2	110520001	110560000	A.1.2.1.1.2.2.2.1.2	0.869383490073145	.	110520001	110560000	#FF4848	1	0.875
chr2	110840001	111000000	A.1.2.1.1.2.2.2.1.2	0.869383490073145	.	110840001	111000000	#FF4848	1	0.875
chr2	111360001	111560000	A.1.2.1.1.2.2.2.1.1	0.87042842215256	.	111360001	111560000	#FF4848	1	0.875
chr2	111560001	112040000	A.1.1.2.1.2.1.1.1.1	0.945663531870428	.	111560001	112040000	#FF0000	1	1
chr2	112040001	112160000	A.2.1.2.2.1.1.1.2	0.686520376175549	.	112040001	112160000	#FF9191	1	0.75
chr2	112160001	112480000	A.1.1.2.2.2.1.1.2	0.919540229885057	.	112160001	112480000	#FF0000	1	1
chr2	112480001	112600000	A.2.1.2.2.1.1.2.2.1	0.683385579937304	.	112480001	112600000	#FF9191	1	0.75
chr2	112600001	113040000	A.1.1.1.1.1.1.1.1	1	.	112600001	113040000	#FF0000	1	1
chr2	113040001	113120000	A.1.2.2.1.2.1.1.1.1	0.811912225705329	.	113040001	113120000	#FF4848	1	0.875
chr2	113160001	113200000	A.1.2.2.1.2.1.1.1.1	0.811912225705329	.	113160001	113200000	#FF4848	1	0.875
chr2	113200001	113480000	A.1.1.1.1.1.1.1.2	0.998955067920585	.	113200001	113480000	#FF0000	1	1
chr2	113480001	113760000	A.1.1.1.1.2.1.1.2	0.991640543364681	.	113480001	113760000	#FF0000	1	1
chr2	113760001	113920000	A.1.2.1.1.2.1.2.1.1.1	0.885057471264368	.	113760001	113920000	#FF4848	1	0.875
chr2	113920001	114200000	A.1.1.1.2.2.1.2	0.96551724137931	.	113920001	114200000	#FF0000	1	1
chr2	114200001	114720000	A.1.2.1.1.2.1.1.2.2	0.886102403343783	.	114200001	114720000	#FF4848	1	0.875
chr2	114720001	115040000	B.2.2.1.2.2.1.1.1	0.0501567398119122	.	114720001	115040000	#0000FF	1	0.125
chr2	115040001	115120000	B.2.1.1.1.1.2.2.2.1	0.290491118077325	.	115040001	115120000	#4848FF	1	0.25
chr2	115120001	115200000	B.2.2.1.1.1.1.2.1.2.1.1	0.106583072100313	.	115120001	115200000	#0000FF	1	0.125
chr2	115200001	115360000	B.2.1.2.1.2.1.2.2	0.167189132706374	.	115200001	115360000	#4848FF	1	0.25
chr2	115360001	115560000	B.2.2.2.1.2.1.1.2.2	0.0250783699059561	.	115360001	115560000	#0000FF	1	0.125
chr2	115560001	115760000	B.2.2.1.1.1.1.2.2.2.1.1	0.101358411703239	.	115560001	115760000	#0000FF	1	0.125
chr2	115760001	116160000	B.2.2.2.1.2.1.2.2.1	0.0198537095088819	.	115760001	116160000	#0000FF	1	0.125
chr2	116160001	116320000	B.2.1.2.1.2.2.2.1.2.1.2	0.157784743991641	.	116160001	116320000	#4848FF	1	0.25
chr2	116320001	116480000	B.2.1.2.1.2.2.2.2.2	0.153605015673981	.	116320001	116480000	#4848FF	1	0.25
chr2	116480001	116600000	B.2.2.1.1.1.1.2.2.2.1.2	0.100313479623824	.	116480001	116600000	#0000FF	1	0.125
chr2	116600001	116800000	B.2.2.1.1.1.2.1.2.2	0.0929989550679206	.	116600001	116800000	#0000FF	1	0.125
chr2	116800001	116880000	B.2.1.1.1.1.2.1.2.2.2	0.29362591431557	.	116800001	116880000	#4848FF	1	0.25
chr2	116880001	117160000	B.2.2.2.1.2.2.1.2.2.1.1	0.0125391849529781	.	116880001	117160000	#0000FF	1	0.125
chr2	117160001	117600000	B.2.2.2.1.2.2.1.2.2.1.2	0.0114942528735632	.	117160001	117600000	#0000FF	1	0.125
chr2	117600001	118520000	B.2.2.2.2.2.2	0.00104493207941484	.	117600001	118520000	#0000FF	1	0.125
chr2	118520001	118760000	B.1.1.1.2.1.2.2.2	0.541274817136886	.	118520001	118760000	#DADAFF	1	0.5
chr2	118760001	118840000	B.1.1.1.2.1.2.1.1.1	0.547544409613375	.	118760001	118840000	#DADAFF	1	0.5
chr2	118840001	118960000	A.2.2.1.2.2.2.2.2.2.2	0.61128526645768	.	118840001	118960000	#FFDADA	1	0.625
chr2	118960001	119120000	B.1.2.2.2.2.1.1.1.2	0.327063740856844	.	118960001	119120000	#9191FF	1	0.375
chr2	119120001	119400000	B.2.1.1.1.1.2.2.1.2	0.29153605015674	.	119120001	119400000	#4848FF	1	0.25
chr2	119400001	119600000	B.1.2.2.2.2.1.1.1.1	0.328108672936259	.	119400001	119600000	#9191FF	1	0.375
chr2	119600001	119920000	B.1.1.2.2.2.1.1.1	0.454545454545455	.	119600001	119920000	#DADAFF	1	0.5
chr2	119920001	120120000	A.2.2.1.2.1.1.1.2.1	0.639498432601881	.	119920001	120120000	#FFDADA	1	0.625
chr2	120120001	120440000	A.1.2.1.1.2.1.2.2.2.1.2	0.877742946708464	.	120120001	120440000	#FF4848	1	0.875
chr2	120440001	120720000	A.1.1.1.2.2.1.1.2.2	0.966562173458725	.	120440001	120720000	#FF0000	1	1
chr2	120720001	120960000	A.1.2.1.1.2.1.2.1.1.2	0.884012539184953	.	120720001	120960000	#FF4848	1	0.875
chr2	120960001	121200000	A.1.1.1.2.2.1.1.1.2	0.968652037617555	.	120960001	121200000	#FF0000	1	1
chr2	121200001	121520000	A.1.1.1.1.1.2.2.2	0.993730407523511	.	121200001	121520000	#FF0000	1	1
chr2	121520001	121600000	A.1.2.1.1.2.2.1.2	0.871473354231975	.	121520001	121600000	#FF4848	1	0.875
chr2	121600001	121840000	A.1.1.1.2.2.1.1.1.1	0.96969696969697	.	121600001	121840000	#FF0000	1	1
chr2	121840001	122040000	A.1.1.1.2.2.1.1.2.1	0.96760710553814	.	121840001	122040000	#FF0000	1	1
chr2	122040001	122520000	A.1.1.1.1.1.2.1.2	0.995820271682341	.	122040001	122520000	#FF0000	1	1
chr2	122520001	122720000	B.1.1.1.2.1.2.2.1	0.542319749216301	.	122520001	122720000	#DADAFF	1	0.5
chr2	122720001	122800000	B.1.2.1.1.2.1.1.1.1	0.426332288401254	.	122720001	122800000	#9191FF	1	0.375
chr2	122800001	123040000	B.1.1.1.2.1.2.1.2.2.1	0.544409613375131	.	122800001	123040000	#DADAFF	1	0.5
chr2	123040001	123280000	B.1.1.2.2.2.2.2.1	0.447230929989551	.	123040001	123280000	#DADAFF	1	0.5
chr2	123280001	123400000	B.1.1.1.2.2.1.2.2.2.1.2	0.526645768025078	.	123280001	123400000	#DADAFF	1	0.5
chr2	123400001	123520000	A.2.2.2.2.2.1.1.2.2	0.576802507836991	.	123400001	123520000	#FFDADA	1	0.625
chr2	123520001	123960000	B.2.2.1.1.1.1.2.2.1.2	0.102403343782654	.	123520001	123960000	#0000FF	1	0.125
chr2	123960001	124080000	B.2.1.1.1.1.2.1.1.2.1	0.297805642633229	.	123960001	124080000	#4848FF	1	0.25
chr2	124080001	124200000	B.2.1.2.1.2.2.2.1.2.1.1	0.158829676071055	.	124080001	124200000	#4848FF	1	0.25
chr2	124200001	124400000	B.2.1.2.1.2.2.1.1.2.2.2	0.163009404388715	.	124200001	124400000	#4848FF	1	0.25
chr2	124400001	124680000	B.2.2.2.1.2.1.2.2.2	0.0188087774294671	.	124400001	124680000	#0000FF	1	0.125
chr2	124680001	124960000	B.2.2.1.1.1.1.2.2.2.2.2	0.0982236154649948	.	124680001	124960000	#0000FF	1	0.125
chr2	124960001	125280000	B.2.1.2.1.2.2.2.2.1.2	0.154649947753396	.	124960001	125280000	#4848FF	1	0.25
chr2	125280001	125680000	B.2.2.1.1.1.1.2.1.2.2	0.104493207941484	.	125280001	125680000	#0000FF	1	0.125
chr2	125680001	125800000	B.1.1.2.2.1.1.1.1	0.4858934169279	.	125680001	125800000	#DADAFF	1	0.5
chr2	125800001	126080000	B.2.2.1.1.1.1.2.1.2.1.2	0.105538140020899	.	125800001	126080000	#0000FF	1	0.125
chr2	126080001	126240000	B.2.1.1.1.1.2.1.1.2.2	0.296760710553814	.	126080001	126240000	#4848FF	1	0.25
chr2	126240001	126480000	B.2.2.1.1.1.2.1.1.1.2	0.0961337513061651	.	126240001	126480000	#0000FF	1	0.125
chr2	126480001	126640000	B.2.2.1.1.1.1.2.2.2.2.1	0.0992685475444096	.	126480001	126640000	#0000FF	1	0.125
chr2	126640001	126880000	B.2.2.1.1.1.2.2.2.1	0.0898641588296761	.	126640001	126880000	#0000FF	1	0.125
chr2	126880001	127320000	B.2.2.1.1.1.2.2.2.2	0.0888192267502612	.	126880001	127320000	#0000FF	1	0.125
chr2	127320001	127480000	B.1.2.1.1.2.2.2.2	0.413793103448276	.	127320001	127480000	#9191FF	1	0.375
chr2	127480001	127800000	B.1.2.1.1.2.2.1.1	0.417972831765935	.	127480001	127800000	#9191FF	1	0.375
chr2	127800001	128040000	A.1.2.1.1.2.1.1.2.1.2	0.887147335423197	.	127800001	128040000	#FF4848	1	0.875
chr2	128040001	128440000	A.1.1.1.1.1.2.1.1	0.996865203761755	.	128040001	128440000	#FF0000	1	1
chr2	128440001	128600000	A.1.1.1.2.2.2.2	0.963427377220481	.	128440001	128600000	#FF0000	1	1
chr2	128600001	128960000	A.1.2.1.1.2.1.2.2.2.1.1	0.878787878787879	.	128600001	128960000	#FF4848	1	0.875
chr2	128960001	129080000	B.1.1.1.2.1.2.1.1.2	0.54649947753396	.	128960001	129080000	#DADAFF	1	0.5
chr2	129080001	129320000	B.1.2.1.1.2.2.1.2.1	0.41692789968652	.	129080001	129320000	#9191FF	1	0.375
chr2	129320001	129680000	B.2.1.2.1.2.2.1.1.2.1	0.165099268547544	.	129320001	129680000	#4848FF	1	0.25
chr2	129680001	129840000	B.2.2.1.1.1.1.1.2.2	0.110762800417973	.	129680001	129840000	#0000FF	1	0.125
chr2	129840001	130040000	B.2.1.2.1.2.2.1.1.2.2.1	0.16405433646813	.	129840001	130040000	#4848FF	1	0.25
chr2	130040001	130160000	B.2.1.1.1.1.1.2.1.2	0.307210031347962	.	130040001	130160000	#4848FF	1	0.25
chr2	130160001	130640000	B.2.2.1.1.1.1.2.1.1.1.2	0.108672936259143	.	130160001	130640000	#0000FF	1	0.125
chr2	130640001	130800000	B.1.2.1.1.2.1.1.1.2.2	0.424242424242424	.	130640001	130800000	#9191FF	1	0.375
chr2	130840001	130880000	B.1.2.1.1.2.1.1.1.2.2	0.424242424242424	.	130840001	130880000	#9191FF	1	0.375
chr2	130880001	131200000	A.2.2.2.2.2.1.2.2.2	0.572622779519331	.	130880001	131200000	#FFDADA	1	0.625
chr2	131320001	131400000	A.2.2.2.2.2.1.2.2.2	0.572622779519331	.	131320001	131400000	#FFDADA	1	0.625
chr2	131440001	131920000	A.2.2.2.2.2.1.1.1	0.57889237199582	.	131440001	131920000	#FFDADA	1	0.625
chr2	131920001	132080000	B.1.2.2.2.2.2.2.2.1.1	0.313479623824451	.	131920001	132080000	#9191FF	1	0.375
chr2	132080001	132200000	B.1.2.1.2.1.2.1.2	0.401253918495298	.	132080001	132200000	#9191FF	1	0.375
chr2	132200001	132320000	B.1.1.1.2.1.1.2.2.1	0.55067920585162	.	132200001	132320000	#DADAFF	1	0.5
chr2	132320001	132560000	B.1.1.2.2.2.2.2.2	0.446185997910136	.	132320001	132560000	#DADAFF	1	0.5
chr2	132560001	132680000	B.1.1.2.2.1.1.2.2.2.1	0.477533960292581	.	132560001	132680000	#DADAFF	1	0.5
chr2	132680001	132760000	B.1.2.1.2.1.2.2.1.2.2	0.398119122257053	.	132680001	132760000	#9191FF	1	0.375
chr2	132800001	132880000	B.1.2.1.2.1.2.2.1.2.2	0.398119122257053	.	132800001	132880000	#9191FF	1	0.375
chr2	132880001	133080000	B.2.1.1.1.1.2.2.2.2.1	0.28944618599791	.	132880001	133080000	#4848FF	1	0.25
chr2	133080001	133440000	A.2.1.2.2.2.1.2.2.1.2	0.660397074190178	.	133080001	133440000	#FF9191	1	0.75
chr2	133440001	133640000	A.2.2.1.2.1.1.1.2.2	0.638453500522466	.	133440001	133640000	#FFDADA	1	0.625
chr2	133640001	134000000	A.2.2.1.2.1.2.1.2.2	0.632183908045977	.	133640001	134000000	#FFDADA	1	0.625
chr2	134000001	134280000	A.1.2.2.1.1.2.2.1.2.2	0.814002089864159	.	134000001	134280000	#FF4848	1	0.875
chr2	134280001	134640000	A.1.2.2.1.1.2.2.2	0.812957157784744	.	134280001	134640000	#FF4848	1	0.875
chr2	134640001	134880000	B.1.1.2.2.2.1.2	0.452455590386625	.	134640001	134880000	#DADAFF	1	0.5
chr2	134880001	135040000	A.2.1.2.2.2.1.2.2.1.1.2	0.661442006269592	.	134880001	135040000	#FF9191	1	0.75
chr2	135040001	135400000	A.2.2.2.2.2.2.2.1.2.1	0.569487983281087	.	135040001	135400000	#FFDADA	1	0.625
chr2	135400001	135720000	A.2.1.2.2.2.1.2.1.2	0.664576802507837	.	135400001	135720000	#FF9191	1	0.75
chr2	135720001	135840000	A.2.2.1.2.2.2.2.1	0.614420062695925	.	135720001	135840000	#FFDADA	1	0.625
chr2	135840001	136040000	A.2.2.1.2.1.2.1.1.2	0.634273772204807	.	135840001	136040000	#FFDADA	1	0.625
chr2	136040001	136280000	A.2.2.1.2.2.2.2.2.1	0.61337513061651	.	136040001	136280000	#FFDADA	1	0.625
chr2	136280001	136600000	A.1.2.2.1.1.1.2.2.1.2.2	0.824451410658307	.	136280001	136600000	#FF4848	1	0.875
chr2	136600001	136800000	A.2.2.1.2.1.1.2	0.637408568443051	.	136600001	136800000	#FFDADA	1	0.625
chr2	136800001	137040000	B.2.1.1.1.1.1.1.1	0.310344827586207	.	136800001	137040000	#4848FF	1	0.25
chr2	137040001	137200000	B.2.1.1.1.1.1.2.2.2.1	0.303030303030303	.	137040001	137200000	#4848FF	1	0.25
chr2	137200001	137560000	B.2.2.2.1.2.2.1.2.2.2	0.0104493207941484	.	137200001	137560000	#0000FF	1	0.125
chr2	137560001	137680000	B.2.2.1.1.1.1.1.2.1	0.111807732497388	.	137560001	137680000	#0000FF	1	0.125
chr2	137680001	138040000	B.2.2.2.1.2.1.2.1.2.1.1	0.0229885057471264	.	137680001	138040000	#0000FF	1	0.125
chr2	138040001	138160000	B.2.1.1.1.1.1.2.2.2.2	0.301985370950888	.	138040001	138160000	#4848FF	1	0.25
chr2	138160001	138240000	B.2.1.2.1.2.2.2.1.1	0.15987460815047	.	138160001	138240000	#4848FF	1	0.25
chr2	138240001	138440000	B.2.2.2.1.2.1.2.1.1	0.0240334378265413	.	138240001	138440000	#0000FF	1	0.125
chr2	138440001	138640000	B.2.1.2.1.2.2.2.2.1.1	0.155694879832811	.	138440001	138640000	#4848FF	1	0.25
chr2	138640001	138920000	B.2.1.1.1.1.1.2.2.1.2.1	0.305120167189133	.	138640001	138920000	#4848FF	1	0.25
chr2	138920001	139240000	B.2.1.1.1.1.2.1.1.1.2.2	0.298850574712644	.	138920001	139240000	#4848FF	1	0.25
chr2	139240001	139440000	A.2.2.2.2.2.1.1.2.1	0.577847439916405	.	139240001	139440000	#FFDADA	1	0.625
chr2	139440001	139560000	B.1.2.1.2.1.2.2.1.1	0.400208986415883	.	139440001	139560000	#9191FF	1	0.375
chr2	139560001	140080000	B.2.2.2.1.2.1.2.1.2.2	0.0208986415882968	.	139560001	140080000	#0000FF	1	0.125
chr2	140080001	140200000	B.2.2.1.1.1.2.1.1.2	0.0950888192267503	.	140080001	140200000	#0000FF	1	0.125
chr2	140200001	140480000	B.2.2.2.1.2.1.1.1.2.2	0.0271682340647858	.	140200001	140480000	#0000FF	1	0.125
chr2	140480001	140800000	B.2.2.2.1.2.2.1.1.1.1	0.0177638453500522	.	140480001	140800000	#0000FF	1	0.125
chr2	140800001	141120000	B.2.1.2.1.2.2.1.2.1	0.1619644723093	.	140800001	141120000	#4848FF	1	0.25
chr2	141120001	141360000	B.1.1.2.2.1.2.2.1.1.1.1.1	0.469174503657262	.	141120001	141360000	#DADAFF	1	0.5
chr2	141360001	141840000	B.2.1.2.1.1.1.1.2.1.2	0.201671891327064	.	141360001	141840000	#4848FF	1	0.25
chr2	141840001	141960000	B.1.2.2.2.2.2.2.1.2	0.314524555903866	.	141840001	141960000	#9191FF	1	0.375
chr2	141960001	142480000	B.2.2.1.1.1.2.2.1.2	0.0909090909090909	.	141960001	142480000	#0000FF	1	0.125
chr2	142480001	142640000	B.2.1.1.1.1.1.2.2.1.1	0.306165099268548	.	142480001	142640000	#4848FF	1	0.25
chr2	142640001	142840000	B.2.2.1.1.2.2.1.2	0.0741901776384535	.	142640001	142840000	#0000FF	1	0.125
chr2	142840001	143400000	B.2.2.1.1.1.1.2.1.1.1.1	0.109717868338558	.	142840001	143400000	#0000FF	1	0.125
chr2	143400001	143600000	A.2.2.2.1.1.1.1.2.2	0.607105538140021	.	143400001	143600000	#FFDADA	1	0.625
chr2	143600001	143800000	A.1.2.2.1.1.1.2.2.1.2.1.1	0.826541274817137	.	143600001	143800000	#FF4848	1	0.875
chr2	143800001	144040000	B.1.2.1.1.2.1.1.1.2.1	0.425287356321839	.	143800001	144040000	#9191FF	1	0.375
chr2	144040001	144200000	B.1.2.2.2.2.2.1.2.1.2	0.31974921630094	.	144040001	144200000	#9191FF	1	0.375
chr2	144200001	144640000	B.2.1.1.1.2.1.1.2.1	0.281086729362591	.	144200001	144640000	#4848FF	1	0.25
chr2	144640001	145000000	B.1.2.1.2.2.1.2.1.2.2	0.385579937304075	.	144640001	145000000	#9191FF	1	0.375
chr2	145000001	145280000	A.2.2.1.2.1.2.1.2.1	0.633228840125392	.	145000001	145280000	#FFDADA	1	0.625
chr2	145280001	145480000	A.2.2.2.2.2.2.2.1.1	0.570532915360502	.	145280001	145480000	#FFDADA	1	0.625
chr2	145480001	145680000	B.1.1.2.2.2.2.1.2.1	0.44932079414838	.	145480001	145680000	#DADAFF	1	0.5
chr2	145680001	145960000	B.1.1.2.2.1.2.2.1.2.2.2	0.461859979101358	.	145680001	145960000	#DADAFF	1	0.5
chr2	145960001	146360000	B.1.2.2.2.2.1.2.1.2	0.3239289446186	.	145960001	146360000	#9191FF	1	0.375
chr2	146360001	146440000	B.1.2.1.2.1.1.2.2.1	0.405433646812957	.	146360001	146440000	#9191FF	1	0.375
chr2	146440001	146560000	A.2.2.2.2.2.2.2.2	0.567398119122257	.	146440001	146560000	#FFDADA	1	0.625
chr2	146560001	147000000	B.2.1.2.1.1.1.1.2.1.1	0.202716823406479	.	146560001	147000000	#4848FF	1	0.25
chr2	147000001	147120000	B.1.2.1.2.1.2.1.1	0.402298850574713	.	147000001	147120000	#9191FF	1	0.375
chr2	147120001	147480000	B.1.2.1.2.2.1.2.2.1.1.2	0.383490073145246	.	147120001	147480000	#9191FF	1	0.375
chr2	147480001	147720000	B.2.1.2.1.2.2.1.1.1	0.166144200626959	.	147480001	147720000	#4848FF	1	0.25
chr2	147720001	148160000	B.2.1.2.1.2.2.1.2.2	0.160919540229885	.	147720001	148160000	#4848FF	1	0.25
chr2	148160001	148320000	B.2.1.1.1.1.2.1.2.2.1	0.294670846394984	.	148160001	148320000	#4848FF	1	0.25
chr2	148320001	148760000	B.2.1.1.1.1.2.1.1.1.1	0.300940438871473	.	148320001	148760000	#4848FF	1	0.25
chr2	148760001	149080000	A.1.2.1.1.2.1.2.2.1.2	0.879832810867294	.	148760001	149080000	#FF4848	1	0.875
chr2	149080001	149400000	A.2.2.1.2.2.2.1.2.1.2	0.616509926854754	.	149080001	149400000	#FFDADA	1	0.625
chr2	149400001	149640000	B.1.1.1.2.1.1.1.1	0.554858934169279	.	149400001	149640000	#DADAFF	1	0.5
chr2	149640001	149720000	B.1.2.1.2.1.2.2.1.2.1	0.399164054336468	.	149640001	149720000	#9191FF	1	0.375
chr2	149760001	149840000	B.1.2.1.2.1.2.2.1.2.1	0.399164054336468	.	149760001	149840000	#9191FF	1	0.375
chr2	149840001	150160000	B.1.2.1.2.2.1.2.2.2.2.2	0.379310344827586	.	149840001	150160000	#9191FF	1	0.375
chr2	150160001	150440000	B.1.1.1.2.2.1.2.2.2.1.1.2.1	0.528735632183908	.	150160001	150440000	#DADAFF	1	0.5
chr2	150440001	150960000	A.1.2.1.1.2.1.2.2.2.2	0.876698014629049	.	150440001	150960000	#FF4848	1	0.875
chr2	150960001	151080000	A.2.1.2.2.1.1.1.1.1.2	0.689655172413793	.	150960001	151080000	#FF9191	1	0.75
chr2	151080001	151360000	A.2.1.1.2.2.1.1.1	0.722048066875653	.	151080001	151360000	#FF9191	1	0.75
chr2	151360001	151440000	A.2.1.2.2.2.1.1	0.666666666666667	.	151360001	151440000	#FF9191	1	0.75
chr2	151440001	151640000	B.1.1.1.2.2.1.1.1.1	0.540229885057471	.	151440001	151640000	#DADAFF	1	0.5
chr2	151640001	152120000	B.1.2.1.2.2.1.2.1.2.1	0.38662486938349	.	151640001	152120000	#9191FF	1	0.375
chr2	152120001	152360000	A.2.1.1.2.2.1.2.1.2	0.718913270637409	.	152120001	152360000	#FF9191	1	0.75
chr2	152360001	152920000	B.1.1.1.2.2.1.2.2.2.2.1	0.525600835945664	.	152360001	152920000	#DADAFF	1	0.5
chr2	152920001	153200000	A.2.1.1.2.2.1.2.1.1	0.719958202716823	.	152920001	153200000	#FF9191	1	0.75
chr2	153200001	153600000	A.1.1.1.2.2.2.1	0.964472309299895	.	153200001	153600000	#FF0000	1	1
chr2	153600001	153880000	B.2.2.1.1.1.1.2.1.1.2	0.107628004179728	.	153600001	153880000	#0000FF	1	0.125
chr2	153880001	153960000	B.1.2.2.2.1.1.2.2	0.338557993730408	.	153880001	153960000	#9191FF	1	0.375
chr2	153960001	154200000	B.2.2.2.1.2.1.2.1.2.1.2	0.0219435736677116	.	153960001	154200000	#0000FF	1	0.125
chr2	154200001	154440000	B.2.2.1.1.1.2.2.1.1	0.0919540229885057	.	154200001	154440000	#0000FF	1	0.125
chr2	154440001	154640000	B.2.2.2.1.2.2.1.1.2.2	0.0146290491118077	.	154440001	154640000	#0000FF	1	0.125
chr2	154640001	154800000	B.2.2.1.1.1.2.1.2.1	0.0940438871473354	.	154640001	154800000	#0000FF	1	0.125
chr2	154800001	155400000	B.2.2.2.2.2.1	0.00208986415882968	.	154800001	155400000	#0000FF	1	0.125
chr2	155400001	155560000	B.2.1.2.1.1.1.2.2.1	0.193312434691745	.	155400001	155560000	#4848FF	1	0.25
chr2	155560001	155760000	B.2.2.2.1.2.1.1.1.2.1	0.0282131661442006	.	155560001	155760000	#0000FF	1	0.125
chr2	155760001	155880000	B.2.1.1.1.1.2.1.2.1	0.295715778474399	.	155760001	155880000	#4848FF	1	0.25
chr2	155880001	156000000	B.2.1.1.1.2.2.2.2	0.270637408568443	.	155880001	156000000	#4848FF	1	0.25
chr2	156000001	156200000	B.2.1.2.1.2.2.2.1.2.2	0.156739811912226	.	156000001	156200000	#4848FF	1	0.25
chr2	156200001	156400000	B.2.1.2.1.1.2.1.2.1.2	0.180773249738767	.	156200001	156400000	#4848FF	1	0.25
chr2	156400001	156720000	B.2.2.2.1.2.2.1.1.1.2	0.0167189132706374	.	156400001	156720000	#0000FF	1	0.125
chr2	156720001	156880000	B.2.2.1.1.1.1.1.1.1	0.113897596656217	.	156720001	156880000	#0000FF	1	0.125
chr2	156880001	157160000	B.2.2.2.1.2.2.1.1.2.1	0.0156739811912226	.	156880001	157160000	#0000FF	1	0.125
chr2	157160001	157440000	B.1.1.1.2.2.1.1.2.2.1.2	0.536050156739812	.	157160001	157440000	#DADAFF	1	0.5
chr2	157440001	157640000	B.2.2.1.1.1.1.1.1.2	0.112852664576803	.	157440001	157640000	#0000FF	1	0.125
chr2	157640001	157840000	B.2.2.1.1.1.2.1.1.1.1	0.0971786833855799	.	157640001	157840000	#0000FF	1	0.125
chr2	157840001	158080000	B.2.2.1.1.1.1.2.2.1.1	0.103448275862069	.	157840001	158080000	#0000FF	1	0.125
chr2	158080001	158320000	B.2.1.1.1.1.2.1.1.1.2.1	0.299895506792059	.	158080001	158320000	#4848FF	1	0.25
chr2	158320001	158600000	B.1.2.2.2.2.1.2.2	0.322884012539185	.	158320001	158600000	#9191FF	1	0.375
chr2	158600001	158760000	A.2.1.1.2.2.1.1.2	0.721003134796238	.	158600001	158760000	#FF9191	1	0.75
chr2	158760001	158880000	B.1.1.1.2.1.1.2.2.2.2	0.54858934169279	.	158760001	158880000	#DADAFF	1	0.5
chr2	158880001	159280000	B.1.1.1.2.2.1.2.2.2.2.2	0.524555903866249	.	158880001	159280000	#DADAFF	1	0.5
chr2	159280001	159440000	A.2.2.1.2.1.1.1.1	0.640543364681296	.	159280001	159440000	#FFDADA	1	0.625
chr2	159440001	159680000	A.2.1.1.2.2.1.2.2.1	0.717868338557994	.	159440001	159680000	#FF9191	1	0.75
chr2	159680001	159960000	A.1.1.2.2.1.2.1.1.2	0.924764890282132	.	159680001	159960000	#FF0000	1	1
chr2	159960001	160080000	A.1.2.2.1.2.1.1.2	0.809822361546499	.	159960001	160080000	#FF4848	1	0.875
chr2	160080001	160200000	A.1.2.1.1.1.2.2.1.2	0.893416927899687	.	160080001	160200000	#FF4848	1	0.875
chr2	160200001	160440000	A.1.1.2.2.2.1.2.2.1.1	0.916405433646813	.	160200001	160440000	#FF0000	1	1
chr2	160440001	160640000	A.1.1.2.2.1.2.1.1.1	0.925809822361547	.	160440001	160640000	#FF0000	1	1
chr2	160640001	161040000	A.1.2.1.1.2.1.2.1.2.1	0.882967607105538	.	160640001	161040000	#FF4848	1	0.875
chr2	161040001	161320000	A.1.1.2.2.2.1.2.2.1.2	0.915360501567398	.	161040001	161320000	#FF0000	1	1
chr2	161320001	161760000	A.2.1.2.2.2.1.2.2.1.1.1.1	0.663531870428422	.	161320001	161760000	#FF9191	1	0.75
chr2	161760001	161960000	A.2.2.1.2.2.2.1.1.1.1.1	0.623824451410658	.	161760001	161960000	#FFDADA	1	0.625
chr2	161960001	162040000	A.2.1.1.2.2.2.2.2.1	0.709508881922675	.	161960001	162040000	#FF9191	1	0.75
chr2	162040001	162280000	A.2.2.1.2.1.2.2.2.2	0.628004179728318	.	162040001	162280000	#FFDADA	1	0.625
chr2	162280001	162440000	B.2.1.2.1.1.1.2.1.1.1.1	0.199582027168234	.	162280001	162440000	#4848FF	1	0.25
chr2	162440001	162840000	B.2.2.2.1.2.1.1.2.1	0.0261233019853709	.	162440001	162840000	#0000FF	1	0.125
chr2	162840001	163000000	A.2.2.1.2.2.2.2.2.2.1	0.612330198537095	.	162840001	163000000	#FFDADA	1	0.625
chr2	163000001	163160000	B.1.2.2.2.2.2.2.2.1.2	0.312434691745037	.	163000001	163160000	#9191FF	1	0.375
chr2	163160001	163480000	B.1.2.1.2.2.1.2.1.1.2	0.387669801462905	.	163160001	163480000	#9191FF	1	0.375
chr2	163480001	163560000	B.1.2.1.2.1.2.2.2	0.397074190177638	.	163480001	163560000	#9191FF	1	0.375
chr2	163560001	163640000	B.1.1.2.2.1.1.2.2.2.2	0.476489028213166	.	163560001	163640000	#DADAFF	1	0.5
chr2	163640001	164000000	B.1.2.2.2.2.1.2.1.1	0.324973876698015	.	163640001	164000000	#9191FF	1	0.375
chr2	164000001	164240000	A.2.1.2.2.2.2.1	0.658307210031348	.	164000001	164240000	#FF9191	1	0.75
chr2	164240001	164480000	A.2.1.2.2.2.1.2.2.1.1.1.2	0.662486938349007	.	164240001	164480000	#FF9191	1	0.75
chr2	164480001	164600000	A.1.2.1.1.1.1.1.1.1.1	0.908045977011494	.	164480001	164600000	#FF4848	1	0.875
chr2	164600001	164920000	A.1.2.1.1.1.1.2.1	0.90282131661442	.	164600001	164920000	#FF4848	1	0.875
chr2	164920001	165160000	A.2.2.1.2.1.2.1.1.1.1	0.636363636363636	.	164920001	165160000	#FFDADA	1	0.625
chr2	165160001	165560000	A.1.2.2.1.1.1.2.2.2.2.2	0.819226750261233	.	165160001	165560000	#FF4848	1	0.875
chr2	165560001	165840000	A.1.2.2.1.1.2.2.1.2.1	0.815047021943574	.	165560001	165840000	#FF4848	1	0.875
chr2	165840001	166120000	B.1.2.1.2.2.1.1.1.1	0.396029258098224	.	165840001	166120000	#9191FF	1	0.375
chr2	166120001	166240000	B.1.1.2.2.1.2.2.1.1.1.2	0.467084639498433	.	166120001	166240000	#DADAFF	1	0.5
chr2	166240001	166600000	B.1.2.2.2.1.2.2.1.2	0.330198537095089	.	166240001	166600000	#9191FF	1	0.375
chr2	166600001	166800000	B.1.2.1.2.2.1.1.2.2	0.389759665621735	.	166600001	166800000	#9191FF	1	0.375
chr2	166800001	167040000	B.2.1.1.1.1.1.2.2.1.2.2	0.304075235109718	.	166800001	167040000	#4848FF	1	0.25
chr2	167040001	167320000	B.2.1.2.1.1.2.2.2.2.2	0.172413793103448	.	167040001	167320000	#4848FF	1	0.25
chr2	167320001	167680000	B.2.2.2.1.2.1.1.1.1.2	0.0292580982236155	.	167320001	167680000	#0000FF	1	0.125
chr2	167680001	167840000	B.2.2.1.1.2.1.2.2.1	0.077324973876698	.	167680001	167840000	#0000FF	1	0.125
chr2	167840001	167960000	B.2.1.2.1.1.1.2.1.1.1.2.1	0.198537095088819	.	167840001	167960000	#4848FF	1	0.25
chr2	167960001	168320000	B.2.1.2.1.1.1.1.2.2	0.200626959247649	.	167960001	168320000	#4848FF	1	0.25
chr2	168320001	168600000	B.2.1.2.1.1.1.1.1.2.1	0.205851619644723	.	168320001	168600000	#4848FF	1	0.25
chr2	168600001	168800000	B.1.1.2.2.1.2.2.1.1.1.1.2	0.468129571577847	.	168600001	168800000	#DADAFF	1	0.5
chr2	168800001	169120000	A.2.2.2.1.1.2.1.2.1	0.597701149425287	.	168800001	169120000	#FFDADA	1	0.625
chr2	169120001	169480000	B.2.1.2.1.1.2.2.2.2.1.1	0.174503657262278	.	169120001	169480000	#4848FF	1	0.25
chr2	169480001	169640000	B.1.2.2.2.1.2.2.2	0.329153605015674	.	169480001	169640000	#9191FF	1	0.375
chr2	169640001	169800000	B.1.2.1.2.2.1.2.2.2.1	0.381400208986416	.	169640001	169800000	#9191FF	1	0.375
chr2	169800001	170000000	B.1.1.2.2.1.2.2.1.2.1.1	0.464994775339603	.	169800001	170000000	#DADAFF	1	0.5
chr2	170000001	170360000	B.2.2.1.1.2.2.1.1	0.0752351097178683	.	170000001	170360000	#0000FF	1	0.125
chr2	170360001	170720000	A.1.2.2.1.1.1.2.2.2.2.1.2	0.820271682340648	.	170360001	170720000	#FF4848	1	0.875
chr2	170720001	171000000	B.1.1.2.2.2.2.1.1.1	0.45141065830721	.	170720001	171000000	#DADAFF	1	0.5
chr2	171000001	171160000	B.2.1.1.1.2.2.2.1	0.271682340647858	.	171000001	171160000	#4848FF	1	0.25
chr2	171160001	171520000	B.2.2.2.1.2.1.1.1.1.1	0.0303030303030303	.	171160001	171520000	#0000FF	1	0.125
chr2	171520001	171800000	B.1.1.2.2.2.2.1.1.2	0.450365726227795	.	171520001	171800000	#DADAFF	1	0.5
chr2	171800001	172360000	A.1.1.1.2.1.1.2.1	0.978056426332288	.	171800001	172360000	#FF0000	1	1
chr2	172360001	172440000	A.2.1.1.2.2.2.2.2.2	0.70846394984326	.	172360001	172440000	#FF9191	1	0.75
chr2	172440001	172840000	A.1.1.1.2.1.2.2	0.970741901776385	.	172440001	172840000	#FF0000	1	1
chr2	172840001	173160000	A.1.1.2.2.1.2.2.2	0.921630094043887	.	172840001	173160000	#FF0000	1	1
chr2	173160001	173280000	A.2.1.1.2.1.2.2.1	0.724137931034483	.	173160001	173280000	#FF9191	1	0.75
chr2	173280001	173480000	A.1.2.1.1.1.2.2.2.1.2	0.891327063740857	.	173280001	173480000	#FF4848	1	0.875
chr2	173480001	173720000	A.1.2.2.1.2.1.2.2.2	0.804597701149425	.	173480001	173720000	#FF4848	1	0.875
chr2	173720001	173920000	A.2.1.1.2.1.2.1.2	0.725182863113898	.	173720001	173920000	#FF9191	1	0.75
chr2	173920001	174080000	A.1.2.1.1.2.1.2.1.2.2	0.881922675026123	.	173920001	174080000	#FF4848	1	0.875
chr2	174080001	174480000	A.1.2.2.1.2.1.2.2.1	0.80564263322884	.	174080001	174480000	#FF4848	1	0.875
chr2	174480001	174720000	A.2.1.1.2.2.2.2.1	0.71055381400209	.	174480001	174720000	#FF9191	1	0.75
chr2	174720001	175280000	A.1.1.1.2.1.1.2.2.2	0.975966562173459	.	174720001	175280000	#FF0000	1	1
chr2	175280001	175520000	A.2.1.2.2.1.1.2.1.2	0.684430512016719	.	175280001	175520000	#FF9191	1	0.75
chr2	175520001	175840000	A.1.2.1.1.2.1.2.2.1.1	0.880877742946709	.	175520001	175840000	#FF4848	1	0.875
chr2	175840001	176040000	A.1.2.2.1.1.1.2.2.2.2.1.1	0.821316614420063	.	175840001	176040000	#FF4848	1	0.875
chr2	176040001	176440000	B.2.1.2.1.1.1.2.2.2	0.19226750261233	.	176040001	176440000	#4848FF	1	0.25
chr2	176440001	176760000	B.2.2.1.1.2.1.1.2.1.2.1	0.0815047021943574	.	176440001	176760000	#0000FF	1	0.125
chr2	176760001	177040000	B.1.1.2.2.1.2.2.1.2.1.2	0.463949843260188	.	176760001	177040000	#DADAFF	1	0.5
chr2	177040001	177240000	B.1.1.2.2.1.2.1.1.1.1	0.475444096133751	.	177040001	177240000	#DADAFF	1	0.5
chr2	177240001	177520000	B.1.1.2.2.2.2.1.2.2	0.448275862068966	.	177240001	177520000	#DADAFF	1	0.5
chr2	177520001	178040000	B.2.2.1.1.2.2.2.1.1.1	0.0731452455590387	.	177520001	178040000	#0000FF	1	0.125
chr2	178040001	178640000	A.1.1.2.2.2.2.1	0.912225705329154	.	178040001	178640000	#FF0000	1	1
chr2	178640001	179280000	B.2.1.2.1.1.2.2.2.2.1.2	0.173458725182863	.	178640001	179280000	#4848FF	1	0.25
chr2	179280001	179400000	B.1.1.1.2.2.1.1.2.2.2	0.535005224660397	.	179280001	179400000	#DADAFF	1	0.5
chr2	179400001	179560000	B.2.1.2.1.1.2.1.2.1.1.2	0.181818181818182	.	179400001	179560000	#4848FF	1	0.25
chr2	179560001	179960000	B.2.2.1.1.2.1.1.2.1.1.2.2	0.0825496342737722	.	179560001	179960000	#0000FF	1	0.125
chr2	179960001	180480000	B.1.2.1.2.2.1.2.1.1.1	0.38871473354232	.	179960001	180480000	#9191FF	1	0.375
chr2	180480001	180600000	B.1.2.2.2.1.1.2.1.1	0.340647857889237	.	180480001	180600000	#9191FF	1	0.375
chr2	180600001	180920000	B.2.1.2.1.1.2.1.1.1.2.2	0.187042842215256	.	180600001	180920000	#4848FF	1	0.25
chr2	180920001	181080000	B.1.2.2.2.1.1.2.1.2	0.339602925809822	.	180920001	181080000	#9191FF	1	0.375
chr2	181080001	181480000	B.1.2.1.2.2.2.2.1.1	0.377220480668757	.	181080001	181480000	#9191FF	1	0.375
chr2	181480001	181680000	A.2.2.2.1.1.1.1.2.1.2	0.608150470219436	.	181480001	181680000	#FFDADA	1	0.625
chr2	181680001	181800000	B.1.2.1.2.1.1.2.2.2.2	0.403343782654127	.	181680001	181800000	#9191FF	1	0.375
chr2	181800001	182000000	B.1.1.1.2.2.2.2.1	0.51619644723093	.	181800001	182000000	#DADAFF	1	0.5
chr2	182000001	182400000	B.2.1.2.1.1.2.1.2.2.2	0.178683385579937	.	182000001	182400000	#4848FF	1	0.25
chr2	182400001	182640000	B.1.1.2.2.1.2.2.1.2.2.1	0.462904911180773	.	182400001	182640000	#DADAFF	1	0.5
chr2	182640001	182800000	A.2.2.1.2.2.2.1.1.2	0.618599791013584	.	182640001	182800000	#FFDADA	1	0.625
chr2	182800001	183000000	B.1.2.2.2.1.1.1.2	0.341692789968652	.	182800001	183000000	#9191FF	1	0.375
chr2	183000001	183320000	B.1.2.2.2.1.2.2.1.1.1	0.332288401253919	.	183000001	183320000	#9191FF	1	0.375
chr2	183320001	183600000	B.1.1.2.2.1.2.1.2.2	0.470219435736677	.	183320001	183600000	#DADAFF	1	0.5
chr2	183600001	183760000	A.2.2.1.2.2.2.1.2.2	0.61546499477534	.	183600001	183760000	#FFDADA	1	0.625
chr2	183760001	183920000	A.1.2.2.1.1.1.2.1.1	0.830721003134796	.	183760001	183920000	#FF4848	1	0.875
chr2	183920001	184080000	A.2.1.2.2.2.2.2	0.657262277951933	.	183920001	184080000	#FF9191	1	0.75
chr2	184080001	184240000	B.2.1.1.1.2.1.1.1.2	0.282131661442006	.	184080001	184240000	#4848FF	1	0.25
chr2	184240001	184800000	B.2.2.2.1.2.2.2.2.2	0.00731452455590387	.	184240001	184800000	#0000FF	1	0.125
chr2	184800001	185440000	B.2.2.2.1.2.2.2.1	0.00940438871473354	.	184800001	185440000	#0000FF	1	0.125
chr2	185440001	185680000	B.2.1.2.1.1.2.1.1.1.2.1	0.188087774294671	.	185440001	185680000	#4848FF	1	0.25
chr2	185680001	185760000	B.1.2.2.2.2.2.2.2.2	0.311389759665622	.	185680001	185760000	#9191FF	1	0.375
chr2	185760001	186040000	B.2.2.1.1.2.1.2.2.2	0.0762800417972832	.	185760001	186040000	#0000FF	1	0.125
chr2	186040001	186400000	B.2.1.2.1.1.2.1.1.2.2	0.184952978056426	.	186040001	186400000	#4848FF	1	0.25
chr2	186400001	186640000	B.2.1.2.1.1.2.1.1.1.1.2.2	0.189132706374086	.	186400001	186640000	#4848FF	1	0.25
chr2	186640001	187040000	B.2.2.1.1.2.2.2.2.1.2	0.0689655172413793	.	186640001	187040000	#0000FF	1	0.125
chr2	187040001	187360000	B.2.1.1.1.2.1.1.1.1.1	0.285266457680251	.	187040001	187360000	#4848FF	1	0.25
chr2	187360001	187560000	A.1.2.2.1.1.1.2.2.1.1.2	0.827586206896552	.	187360001	187560000	#FF4848	1	0.875
chr2	187560001	187720000	B.1.2.2.2.1.1.1.1	0.342737722048067	.	187560001	187720000	#9191FF	1	0.375
chr2	187720001	187880000	B.2.1.1.1.2.1.1.1.1.2.2	0.283176593521421	.	187720001	187880000	#4848FF	1	0.25
chr2	187880001	188000000	B.1.2.1.2.1.1.2.1.1.1	0.408568443051202	.	187880001	188000000	#9191FF	1	0.375
chr2	188000001	188160000	B.1.2.2.2.1.2.1.1.2	0.336468129571578	.	188000001	188160000	#9191FF	1	0.375
chr2	188160001	188320000	B.1.1.2.2.1.2.1.1.1.2	0.474399164054336	.	188160001	188320000	#DADAFF	1	0.5
chr2	188320001	188480000	A.2.2.1.2.2.2.1.2.1.1	0.617554858934169	.	188320001	188480000	#FFDADA	1	0.625
chr2	188480001	189000000	B.1.1.1.2.2.1.1.2.2.1.1	0.537095088819227	.	188480001	189000000	#DADAFF	1	0.5
chr2	189000001	189160000	A.2.2.2.1.1.1.2.2.2.1	0.601880877742947	.	189000001	189160000	#FFDADA	1	0.625
chr2	189160001	189440000	A.1.2.2.1.1.1.2.2.2.1.1	0.823406478578892	.	189160001	189440000	#FF4848	1	0.875
chr2	189440001	189680000	B.1.2.1.2.2.1.1.1.2.2	0.393939393939394	.	189440001	189680000	#9191FF	1	0.375
chr2	189680001	189880000	B.2.1.2.1.1.1.1.1.1	0.206896551724138	.	189680001	189880000	#4848FF	1	0.25
chr2	189880001	190280000	B.1.1.1.2.2.1.1.1.2	0.539184952978056	.	189880001	190280000	#DADAFF	1	0.5
chr2	190280001	190480000	A.2.2.1.2.1.2.2.1.2	0.630094043887147	.	190280001	190480000	#FFDADA	1	0.625
chr2	190480001	190680000	A.2.1.2.2.1.2.2.2.1.2	0.670846394984326	.	190480001	190680000	#FF9191	1	0.75
chr2	190680001	190920000	B.1.1.1.2.2.1.2.2.1.1.2	0.531870428422153	.	190680001	190920000	#DADAFF	1	0.5
chr2	190920001	191120000	A.2.2.2.1.1.1.2.2.2.2	0.600835945663532	.	190920001	191120000	#FFDADA	1	0.625
chr2	191120001	191280000	A.2.1.2.2.1.2.2.2.1.1	0.671891327063741	.	191120001	191280000	#FF9191	1	0.75
chr2	191280001	191680000	A.1.1.2.2.2.1.2.2.2.2	0.913270637408568	.	191280001	191680000	#FF0000	1	1
chr2	191680001	191880000	A.1.1.1.1.1.2.2.1	0.994775339602926	.	191680001	191880000	#FF0000	1	1
chr2	191880001	192360000	A.1.1.1.2.1.1.2.2.1	0.977011494252874	.	191880001	192360000	#FF0000	1	1
chr2	192360001	192600000	A.1.2.2.1.1.1.1.1.2	0.834900731452456	.	192360001	192600000	#FF4848	1	0.875
chr2	192600001	192760000	A.2.2.1.2.2.2.1.1.1.2.2	0.619644723092999	.	192600001	192760000	#FFDADA	1	0.625
chr2	192760001	193040000	A.2.2.2.1.1.2.1.2.2	0.596656217345872	.	192760001	193040000	#FFDADA	1	0.625
chr2	193040001	193240000	B.1.2.2.2.2.2.1.2.1.1	0.320794148380355	.	193040001	193240000	#9191FF	1	0.375
chr2	193240001	193320000	B.1.2.1.2.1.1.1.1	0.412748171368861	.	193240001	193320000	#9191FF	1	0.375
chr2	193320001	193880000	B.2.1.2.1.1.2.2.1.2	0.176593521421108	.	193320001	193880000	#4848FF	1	0.25
chr2	193880001	194000000	B.2.1.1.1.2.2.1.1	0.274817136886102	.	193880001	194000000	#4848FF	1	0.25
chr2	194000001	194200000	B.2.1.1.1.2.1.1.1.1.2.1	0.284221525600836	.	194000001	194200000	#4848FF	1	0.25
chr2	194200001	194320000	B.1.2.2.2.2.2.1.2.2.2.2	0.316614420062696	.	194200001	194320000	#9191FF	1	0.375
chr2	194320001	194480000	B.1.2.2.2.1.2.2.1.1.2	0.331243469174504	.	194320001	194480000	#9191FF	1	0.375
chr2	194480001	194600000	B.1.2.2.2.2.2.1.1	0.32183908045977	.	194480001	194600000	#9191FF	1	0.375
chr2	194600001	194920000	B.2.1.2.1.1.2.1.2.2.1	0.179728317659352	.	194600001	194920000	#4848FF	1	0.25
chr2	194920001	195240000	B.2.1.2.1.1.2.1.2.1.1.1.1	0.183908045977011	.	194920001	195240000	#4848FF	1	0.25
chr2	195240001	195360000	B.1.2.2.2.2.2.2.1.1	0.315569487983281	.	195240001	195360000	#9191FF	1	0.375
chr2	195360001	195840000	B.2.2.1.1.2.2.2.2.1.1	0.0700104493207941	.	195360001	195840000	#0000FF	1	0.125
chr2	195840001	196080000	B.2.1.2.1.1.2.1.1.1.1.2.1	0.190177638453501	.	195840001	196080000	#4848FF	1	0.25
chr2	196080001	196200000	B.1.2.2.2.1.2.1.2.1.1	0.335423197492163	.	196080001	196200000	#9191FF	1	0.375
chr2	196200001	196400000	B.1.1.2.2.1.2.2.2.2.2.1	0.456635318704284	.	196200001	196400000	#DADAFF	1	0.5
chr2	196400001	196600000	A.2.2.1.2.1.2.2.1.1	0.631138975966562	.	196400001	196600000	#FFDADA	1	0.625
chr2	196600001	196920000	B.2.1.2.1.1.1.1.1.2.2.1	0.204806687565308	.	196600001	196920000	#4848FF	1	0.25
chr2	196920001	197120000	A.2.2.2.1.1.2.1.1.1	0.599791013584117	.	196920001	197120000	#FFDADA	1	0.625
chr2	197120001	197240000	B.1.1.1.2.1.1.2.2.2.1	0.549634273772205	.	197120001	197240000	#DADAFF	1	0.5
chr2	197240001	197440000	B.1.1.1.2.2.2.2.2	0.515151515151515	.	197240001	197440000	#DADAFF	1	0.5
chr2	197440001	197640000	A.2.1.1.2.2.2.1.1.2.2	0.713688610240334	.	197440001	197640000	#FF9191	1	0.75
chr2	197640001	197920000	A.1.2.2.1.1.1.2.1.2	0.829676071055381	.	197640001	197920000	#FF4848	1	0.875
chr2	197920001	198160000	A.1.1.2.2.1.2.1.2	0.923719958202717	.	197920001	198160000	#FF0000	1	1
chr2	198160001	198280000	A.1.2.2.1.2.2.2.1.2	0.786833855799373	.	198160001	198280000	#FF4848	1	0.875
chr2	198280001	198400000	A.1.2.2.1.1.1.2.2.1.1.1	0.828631138975967	.	198280001	198400000	#FF4848	1	0.875
chr2	198400001	198640000	B.1.2.1.2.2.1.2.2.1.1.1	0.38453500522466	.	198400001	198640000	#9191FF	1	0.375
chr2	198640001	199200000	B.2.2.2.1.2.2.2.2.1	0.00835945663531871	.	198640001	199200000	#0000FF	1	0.125
chr2	199200001	199400000	B.2.2.1.1.2.2.2.2.2	0.0679205851619645	.	199200001	199400000	#0000FF	1	0.125
chr2	199400001	199560000	B.2.1.2.1.1.2.1.2.1.1.1.2	0.182863113897597	.	199400001	199560000	#4848FF	1	0.25
chr2	199560001	199960000	B.2.2.1.1.2.2.2.1.2	0.071055381400209	.	199560001	199960000	#0000FF	1	0.125
chr2	199960001	200120000	B.2.1.1.1.2.1.2.2	0.275862068965517	.	199960001	200120000	#4848FF	1	0.25
chr2	200120001	200400000	B.1.2.1.2.2.2.2.2	0.375130616509927	.	200120001	200400000	#9191FF	1	0.375
chr2	200400001	200760000	B.2.1.1.1.2.1.2.1.2	0.276907001044932	.	200400001	200760000	#4848FF	1	0.25
chr2	200760001	201160000	A.2.2.2.1.1.1.2.1.2	0.603970741901776	.	200760001	201160000	#FFDADA	1	0.625
chr2	201160001	201400000	A.1.2.2.1.1.1.2.2.1.2.1.2	0.825496342737722	.	201160001	201400000	#FF4848	1	0.875
chr2	201400001	201720000	A.1.1.2.2.2.2.2.1	0.911180773249739	.	201400001	201720000	#FF0000	1	1
chr2	201720001	202080000	A.1.1.1.2.1.1.1.1	0.981191222570533	.	201720001	202080000	#FF0000	1	1
chr2	202080001	202320000	A.1.1.2.2.2.1.2.1.1	0.918495297805643	.	202080001	202320000	#FF0000	1	1
chr2	202320001	202520000	A.2.1.1.2.1.2.1.1	0.726227795193312	.	202320001	202520000	#FF9191	1	0.75
chr2	202520001	202720000	A.1.1.2.2.2.1.2.2.2.1	0.914315569487983	.	202520001	202720000	#FF0000	1	1
chr2	202720001	202880000	A.1.2.1.1.1.2.2.2.1.1	0.892371995820272	.	202720001	202880000	#FF4848	1	0.875
chr2	202880001	202960000	A.1.2.2.1.2.2.1.2.2.1.2.2	0.792058516196447	.	202880001	202960000	#FF4848	1	0.875
chr2	202960001	203040000	A.1.2.2.1.2.2.1.2.2.2.1	0.791013584117032	.	202960001	203040000	#FF4848	1	0.875
chr2	203040001	203360000	A.1.1.1.2.1.1.1.2.1	0.980146290491118	.	203040001	203360000	#FF0000	1	1
chr2	203360001	203840000	A.1.1.2.2.2.2.2.2.1	0.910135841170324	.	203360001	203840000	#FF0000	1	1
chr2	203840001	203920000	A.1.2.2.1.2.2.2.1.1.2	0.787878787878788	.	203840001	203920000	#FF4848	1	0.875
chr2	203920001	204120000	A.1.2.2.1.2.2.2.2	0.785788923719958	.	203920001	204120000	#FF4848	1	0.875
chr2	204120001	204400000	A.1.2.2.1.1.1.1.2.2.2	0.831765935214211	.	204120001	204400000	#FF4848	1	0.875
chr2	204400001	204760000	B.1.2.1.2.2.1.1.1.2.1	0.394984326018809	.	204400001	204760000	#9191FF	1	0.375
chr2	204760001	205040000	B.2.1.2.1.1.2.2.2.1	0.175548589341693	.	204760001	205040000	#4848FF	1	0.25
chr2	205040001	205120000	B.1.2.1.2.1.1.2.1.1.2	0.407523510971787	.	205040001	205120000	#9191FF	1	0.375
chr2	205120001	205200000	B.1.1.1.2.2.2.1.1.1.2.1	0.520376175548589	.	205120001	205200000	#DADAFF	1	0.5
chr2	205200001	205600000	B.1.1.2.2.1.2.1.1.2.2	0.472309299895507	.	205200001	205600000	#DADAFF	1	0.5
chr2	205600001	205800000	B.1.1.1.2.2.2.1.1.1.1.2.1	0.522466039707419	.	205600001	205800000	#DADAFF	1	0.5
chr2	205800001	206000000	B.1.1.1.2.2.2.1.1.1.1.2.2	0.521421107628004	.	205800001	206000000	#DADAFF	1	0.5
chr2	206000001	206520000	B.2.1.1.1.2.1.1.2.2.1	0.280041797283177	.	206000001	206520000	#4848FF	1	0.25
chr2	206520001	206680000	A.2.1.1.2.2.2.1.2.1	0.71264367816092	.	206520001	206680000	#FF9191	1	0.75
chr2	206680001	206840000	A.2.2.1.2.2.2.1.1.1.1.2.2	0.621734587251829	.	206680001	206840000	#FFDADA	1	0.625
chr2	206840001	207040000	A.2.1.1.2.2.2.1.1.1	0.715778474399164	.	206840001	207040000	#FF9191	1	0.75
chr2	207040001	207280000	B.1.2.2.2.1.2.1.1.1	0.337513061650993	.	207040001	207280000	#9191FF	1	0.375
chr2	207280001	207560000	B.1.2.1.2.2.1.1.2.1.1.2	0.391849529780564	.	207280001	207560000	#9191FF	1	0.375
chr2	207560001	207760000	B.1.2.1.2.2.1.1.2.1.1.1	0.392894461859979	.	207560001	207760000	#9191FF	1	0.375
chr2	207760001	207920000	B.1.1.2.2.1.1.2.1.1	0.48380355276907	.	207760001	207920000	#DADAFF	1	0.5
chr2	207920001	208080000	A.2.2.2.1.1.2.2	0.595611285266458	.	207920001	208080000	#FFDADA	1	0.625
chr2	208080001	208400000	B.1.1.2.2.1.2.1.2.1	0.471264367816092	.	208080001	208400000	#DADAFF	1	0.5
chr2	208400001	208560000	A.1.2.1.1.1.1.2.2.2	0.899686520376176	.	208400001	208560000	#FF4848	1	0.875
chr2	208560001	208960000	A.1.2.1.1.1.1.1.1.1.2	0.907001044932079	.	208560001	208960000	#FF4848	1	0.875
chr2	208960001	209240000	A.2.2.2.1.1.1.1.1	0.610240334378265	.	208960001	209240000	#FFDADA	1	0.625
chr2	209240001	209560000	B.1.2.1.2.2.2.1	0.378265412748171	.	209240001	209560000	#9191FF	1	0.375
chr2	209560001	209760000	B.1.2.2.2.2.2.1.2.2.1	0.318704284221526	.	209560001	209760000	#9191FF	1	0.375
chr2	209760001	209880000	B.2.1.1.1.2.2.1.2.2	0.272727272727273	.	209760001	209880000	#4848FF	1	0.25
chr2	209880001	210240000	B.2.1.2.1.1.2.2.1.1	0.177638453500522	.	209880001	210240000	#4848FF	1	0.25
chr2	210240001	210600000	A.2.2.1.2.1.2.2.2.1	0.629049111807732	.	210240001	210600000	#FFDADA	1	0.625
chr2	210600001	210840000	B.2.2.1.1.2.1.1.1.1.2	0.0867293625914316	.	210600001	210840000	#0000FF	1	0.125
chr2	210840001	211080000	B.1.1.1.2.2.1.1.2.1	0.538140020898642	.	210840001	211080000	#DADAFF	1	0.5
chr2	211080001	211240000	B.2.1.2.1.1.1.2.1.2.2	0.19435736677116	.	211080001	211240000	#4848FF	1	0.25
chr2	211240001	211720000	B.2.2.1.1.2.2.2.1.1.2	0.0721003134796238	.	211240001	211720000	#0000FF	1	0.125
chr2	211720001	211960000	B.2.1.2.1.1.2.1.1.1.1.1	0.191222570532915	.	211720001	211960000	#4848FF	1	0.25
chr2	211960001	212200000	B.1.2.1.2.2.2.2.1.2	0.376175548589342	.	211960001	212200000	#9191FF	1	0.375
chr2	212200001	212360000	B.1.1.2.2.1.2.2.2.2.1.2	0.457680250783699	.	212200001	212360000	#DADAFF	1	0.5
chr2	212360001	212440000	B.1.2.1.2.1.1.2.2.2.1	0.404388714733542	.	212360001	212440000	#9191FF	1	0.375
chr2	212440001	212840000	B.2.2.1.1.2.1.1.1.1.1	0.0877742946708464	.	212440001	212840000	#0000FF	1	0.125
chr2	212840001	213120000	B.2.2.1.1.2.1.2.1	0.0783699059561129	.	212840001	213120000	#0000FF	1	0.125
chr2	213120001	213480000	B.2.1.2.1.1.1.2.1.1.2	0.19644723092999	.	213120001	213480000	#4848FF	1	0.25
chr2	213480001	213760000	B.2.2.1.1.2.1.1.2.1.1.1	0.0846394984326019	.	213480001	213760000	#0000FF	1	0.125
chr2	213760001	214080000	B.2.2.1.1.2.1.1.2.1.1.2.1	0.083594566353187	.	213760001	214080000	#0000FF	1	0.125
chr2	214080001	214280000	B.1.1.2.2.1.2.2.2.2.2.2	0.455590386624869	.	214080001	214280000	#DADAFF	1	0.5
chr2	214280001	214400000	B.1.2.1.2.1.1.1.2.2.2	0.409613375130617	.	214280001	214400000	#9191FF	1	0.375
chr2	214400001	214600000	B.2.1.1.1.2.1.2.1.1	0.277951933124347	.	214400001	214600000	#4848FF	1	0.25
chr2	214600001	214840000	B.2.1.1.1.2.1.1.2.2.2	0.278996865203762	.	214600001	214840000	#4848FF	1	0.25
chr2	214840001	215040000	B.1.2.1.2.2.1.2.2.2.2.1	0.380355276907001	.	214840001	215040000	#9191FF	1	0.375
chr2	215040001	215160000	B.1.2.2.2.2.2.1.2.2.2.1	0.317659352142111	.	215040001	215160000	#9191FF	1	0.375
chr2	215160001	215440000	B.2.1.2.1.1.1.2.1.1.1.2.2	0.197492163009404	.	215160001	215440000	#4848FF	1	0.25
chr2	215440001	215520000	B.1.2.1.2.1.1.1.2.1	0.411703239289446	.	215440001	215520000	#9191FF	1	0.375
chr2	215520001	215600000	B.1.1.2.2.1.1.1.2	0.484848484848485	.	215520001	215600000	#DADAFF	1	0.5
chr2	215600001	216200000	B.1.1.2.2.1.2.2.2.2.1.1	0.458725182863114	.	215600001	216200000	#DADAFF	1	0.5
chr2	216200001	216480000	A.1.2.1.1.1.1.2.2.1.2	0.90073145245559	.	216200001	216480000	#FF4848	1	0.875
chr2	216480001	216600000	A.1.2.1.1.1.1.1.2.2	0.903866248693835	.	216480001	216600000	#FF4848	1	0.875
chr2	216600001	216680000	A.1.2.1.1.1.1.1.1.2	0.905956112852665	.	216600001	216680000	#FF4848	1	0.875
chr2	216680001	216880000	A.1.2.2.1.1.1.1.2.1	0.833855799373041	.	216680001	216880000	#FF4848	1	0.875
chr2	216880001	217360000	A.1.1.2.2.2.2.2.2.2	0.909090909090909	.	216880001	217360000	#FF0000	1	1
chr2	217360001	217440000	A.2.1.2.2.1.2.2.1.2.2	0.672936259143156	.	217360001	217440000	#FF9191	1	0.75
chr2	217440001	217640000	A.2.2.1.2.2.2.1.1.1.1.2.1	0.622779519331243	.	217440001	217640000	#FFDADA	1	0.625
chr2	217640001	217760000	B.1.1.2.2.1.1.2.2.1.1.2	0.479623824451411	.	217640001	217760000	#DADAFF	1	0.5
chr2	217760001	217880000	B.1.1.2.2.1.1.2.1.2.2	0.48171368861024	.	217760001	217880000	#DADAFF	1	0.5
chr2	217880001	217960000	B.1.1.2.2.1.1.2.2.1.2	0.478578892371996	.	217880001	217960000	#DADAFF	1	0.5
chr2	217960001	218080000	B.1.1.1.2.1.1.2.1.1	0.552769070010449	.	217960001	218080000	#DADAFF	1	0.5
chr2	218080001	218240000	A.2.2.2.1.2.2.1.1	0.591431556948798	.	218080001	218240000	#FFDADA	1	0.625
chr2	218240001	218360000	A.2.2.2.1.2.2.2.2	0.586206896551724	.	218240001	218360000	#FFDADA	1	0.625
chr2	218360001	218680000	B.1.1.1.2.2.2.1.1.2	0.51828631138976	.	218360001	218680000	#DADAFF	1	0.5
chr2	218680001	218880000	A.2.1.2.2.1.2.2.1.1.1	0.6760710553814	.	218680001	218880000	#FF9191	1	0.75
chr2	218880001	219120000	A.2.1.2.2.1.2.2.1.1.2	0.675026123301985	.	218880001	219120000	#FF9191	1	0.75
chr2	219120001	219480000	A.1.1.1.2.1.1.1.2.2	0.979101358411703	.	219120001	219480000	#FF0000	1	1
chr2	219480001	219800000	A.1.1.1.2.1.2.1.2	0.971786833855799	.	219480001	219800000	#FF0000	1	1
chr2	219800001	220240000	A.1.1.1.2.1.2.1.1.1.1	0.974921630094044	.	219800001	220240000	#FF0000	1	1
chr2	220240001	220480000	A.1.2.1.1.1.2.2.1.1.2	0.894461859979101	.	220240001	220480000	#FF4848	1	0.875
chr2	220480001	221040000	A.2.2.2.1.1.1.2.2.1	0.602925809822362	.	220480001	221040000	#FFDADA	1	0.625
chr2	221040001	221360000	B.1.1.1.2.2.1.2.2.1.1.1	0.532915360501567	.	221040001	221360000	#DADAFF	1	0.5
chr2	221360001	221560000	A.2.2.2.1.2.2.2.1	0.587251828631139	.	221360001	221560000	#FFDADA	1	0.625
chr2	221560001	221760000	A.2.2.2.1.2.2.1.2.2	0.588296760710554	.	221560001	221760000	#FFDADA	1	0.625
chr2	221760001	222080000	B.1.1.1.2.2.1.2.2.1.2	0.530825496342738	.	221760001	222080000	#DADAFF	1	0.5
chr2	222080001	222280000	B.1.1.1.2.1.1.1.2	0.553814002089864	.	222080001	222280000	#DADAFF	1	0.5
chr2	222280001	222360000	A.2.2.2.1.1.2.1.1.2	0.598746081504702	.	222280001	222360000	#FFDADA	1	0.625
chr2	222360001	222520000	A.2.2.2.1.2.2.1.2.1.2	0.589341692789969	.	222360001	222520000	#FFDADA	1	0.625
chr2	222520001	222920000	B.1.1.2.2.1.2.2.2.1.2	0.459770114942529	.	222520001	222920000	#DADAFF	1	0.5
chr2	222920001	223120000	B.2.1.2.1.1.1.1.1.2.2.2	0.203761755485893	.	222920001	223120000	#4848FF	1	0.25
chr2	223120001	223480000	B.1.2.1.2.2.1.2.2.1.2	0.382445141065831	.	223120001	223480000	#9191FF	1	0.375
chr2	223480001	223800000	A.1.2.2.1.1.1.1.1.1	0.83594566353187	.	223480001	223800000	#FF4848	1	0.875
chr2	223800001	224040000	A.2.2.1.2.2.2.1.1.1.2.1	0.620689655172414	.	223800001	224040000	#FFDADA	1	0.625
chr2	224040001	224320000	B.1.1.1.2.2.2.1.1.1.2.2	0.519331243469174	.	224040001	224320000	#DADAFF	1	0.5
chr2	224320001	224640000	A.1.2.2.1.1.1.2.2.2.1.2	0.822361546499478	.	224320001	224640000	#FF4848	1	0.875
chr2	224640001	224800000	A.1.2.1.1.1.1.2.2.1.1	0.901776384535005	.	224640001	224800000	#FF4848	1	0.875
chr2	224800001	224920000	A.2.1.1.2.1.1.2.2	0.727272727272727	.	224800001	224920000	#FF9191	1	0.75
chr2	224920001	225080000	A.2.1.2.2.1.2.2.2.2.2	0.667711598746082	.	224920001	225080000	#FF9191	1	0.75
chr2	225080001	225280000	A.2.1.2.2.1.2.2.1.2.1	0.67398119122257	.	225080001	225280000	#FF9191	1	0.75
chr2	225280001	225480000	A.1.2.2.1.1.1.1.2.2.1	0.832810867293626	.	225280001	225480000	#FF4848	1	0.875
chr2	225480001	225680000	A.2.2.2.1.2.2.1.2.1.1	0.590386624869384	.	225480001	225680000	#FFDADA	1	0.625
chr2	225680001	225960000	A.2.1.1.2.2.2.1.1.2.1	0.714733542319749	.	225680001	225960000	#FF9191	1	0.75
chr2	225960001	226120000	B.1.1.2.2.1.2.1.1.2.1	0.473354231974922	.	225960001	226120000	#DADAFF	1	0.5
chr2	226120001	226240000	B.1.1.1.2.1.1.2.1.2	0.551724137931034	.	226120001	226240000	#DADAFF	1	0.5
chr2	226240001	226480000	B.1.2.2.2.1.2.1.2.1.2	0.334378265412748	.	226240001	226480000	#9191FF	1	0.375
chr2	226480001	226800000	B.1.2.1.2.1.1.2.1.2	0.406478578892372	.	226480001	226800000	#9191FF	1	0.375
chr2	226800001	227120000	B.1.1.2.2.1.2.2.2.1.1	0.460815047021944	.	226800001	227120000	#DADAFF	1	0.5
chr2	227120001	227280000	B.1.1.2.2.1.1.2.2.1.1.1	0.480668756530825	.	227120001	227280000	#DADAFF	1	0.5
chr2	227280001	227480000	B.1.1.1.2.2.2.1.1.1.1.1	0.523510971786834	.	227280001	227480000	#DADAFF	1	0.5
chr2	227480001	227760000	A.2.2.2.1.1.1.2.1.1.1	0.606060606060606	.	227480001	227760000	#FFDADA	1	0.625
chr2	227760001	227880000	B.1.1.2.2.1.1.2.1.2.1	0.482758620689655	.	227760001	227880000	#DADAFF	1	0.5
chr2	227880001	228440000	A.2.1.1.2.2.1.2.2.2	0.716823406478579	.	227880001	228440000	#FF9191	1	0.75
chr2	228440001	228760000	A.2.2.2.1.1.1.1.2.1.1	0.609195402298851	.	228440001	228760000	#FFDADA	1	0.625
chr2	228760001	228920000	B.1.2.2.2.1.2.1.2.2	0.333333333333333	.	228760001	228920000	#9191FF	1	0.375
chr2	228920001	229080000	B.2.2.1.1.2.1.1.2.2	0.0794148380355277	.	228920001	229080000	#0000FF	1	0.125
chr2	229080001	229280000	B.2.2.1.1.2.1.1.1.2	0.0856844305120167	.	229080001	229280000	#0000FF	1	0.125
chr2	229280001	229360000	B.1.2.1.2.1.1.1.2.2.1	0.410658307210031	.	229280001	229360000	#9191FF	1	0.375
chr2	229360001	229560000	B.2.1.2.1.1.1.2.1.2.1	0.195402298850575	.	229360001	229560000	#4848FF	1	0.25
chr2	229560001	229680000	B.2.1.2.1.1.2.1.1.2.1	0.185997910135841	.	229560001	229680000	#4848FF	1	0.25
chr2	229680001	229800000	B.2.1.1.1.2.2.1.2.1	0.273772204806688	.	229680001	229800000	#4848FF	1	0.25
chr2	229800001	230360000	B.2.2.1.1.2.1.1.2.1.2.2	0.0804597701149425	.	229800001	230360000	#0000FF	1	0.125
chr2	230360001	230600000	B.1.2.1.2.2.1.1.2.1.2	0.390804597701149	.	230360001	230600000	#9191FF	1	0.375
chr2	230600001	230760000	A.2.1.1.2.2.2.1.2.2	0.711598746081505	.	230600001	230760000	#FF9191	1	0.75
chr2	230760001	230880000	A.2.2.1.2.2.1.1.2	0.625914315569488	.	230760001	230880000	#FFDADA	1	0.625
chr2	230880001	231240000	A.2.2.2.1.1.1.2.1.1.2	0.605015673981191	.	230880001	231240000	#FFDADA	1	0.625
chr2	231240001	231520000	A.1.2.2.1.2.2.2.1.1.1	0.788923719958203	.	231240001	231520000	#FF4848	1	0.875
chr2	231520001	231680000	A.1.2.1.1.1.1.1.2.1	0.90491118077325	.	231520001	231680000	#FF4848	1	0.875
chr2	231680001	231920000	A.1.1.2.2.2.1.2.1.2	0.917450365726228	.	231680001	231920000	#FF0000	1	1
chr2	231920001	232200000	A.1.1.1.2.1.2.1.1.1.2	0.973876698014629	.	231920001	232200000	#FF0000	1	1
chr2	232200001	232480000	A.1.1.2.2.1.2.2.1	0.922675026123302	.	232200001	232480000	#FF0000	1	1
chr2	232480001	232600000	A.1.2.2.1.2.2.1.1.1	0.80355276907001	.	232480001	232600000	#FF4848	1	0.875
chr2	232600001	232800000	A.1.2.1.1.1.2.2.1.1.1	0.895506792058516	.	232600001	232800000	#FF4848	1	0.875
chr2	232800001	233120000	A.1.1.1.2.1.2.1.1.2	0.972831765935214	.	232800001	233120000	#FF0000	1	1
chr2	233120001	233280000	A.1.2.2.1.2.2.1.1.2.1.2	0.801462904911181	.	233120001	233280000	#FF4848	1	0.875
chr2	233280001	233400000	A.2.1.1.2.1.1.1.2	0.729362591431557	.	233280001	233400000	#FF9191	1	0.75
chr2	233400001	233600000	A.1.2.1.1.1.2.2.2.2	0.890282131661442	.	233400001	233600000	#FF4848	1	0.875
chr2	233600001	233800000	A.1.2.1.1.1.2.1.1	0.898641588296761	.	233600001	233800000	#FF4848	1	0.875
chr2	233800001	233960000	A.2.1.1.2.1.1.1.1.2	0.730407523510972	.	233800001	233960000	#FF9191	1	0.75
chr2	233960001	234000000	A.1.1.2.2.2.1.1.1	0.920585161964472	.	233960001	234000000	#FF0000	1	1
chr2	234080001	234400000	A.1.1.2.2.2.1.1.1	0.920585161964472	.	234080001	234400000	#FF0000	1	1
chr2	234400001	234560000	A.2.1.1.2.1.1.2.1	0.728317659352142	.	234400001	234560000	#FF9191	1	0.75
chr2	234560001	234760000	A.1.2.2.1.2.2.1.2.1.2.1	0.796238244514107	.	234560001	234760000	#FF4848	1	0.875
chr2	234760001	235120000	A.1.2.2.1.2.2.1.1.2.2.2.1	0.799373040752351	.	234760001	235120000	#FF4848	1	0.875
chr2	235120001	235200000	A.2.1.1.2.1.1.1.1.1	0.731452455590387	.	235120001	235200000	#FF9191	1	0.75
chr2	235200001	235320000	A.1.2.2.1.2.2.1.2.1.2.2	0.795193312434692	.	235200001	235320000	#FF4848	1	0.875
chr2	235320001	235520000	A.1.2.2.1.2.2.1.1.2.2.1	0.800417972831766	.	235320001	235520000	#FF4848	1	0.875
chr2	235520001	235760000	A.1.2.2.1.2.2.1.2.2.1.2.1	0.793103448275862	.	235520001	235760000	#FF4848	1	0.875
chr2	235760001	236080000	A.1.2.2.1.2.2.1.1.2.2.2.2	0.798328108672936	.	235760001	236080000	#FF4848	1	0.875
chr2	236080001	236240000	A.2.1.2.2.1.2.2.2.2.1.1	0.669801462904911	.	236080001	236240000	#FF9191	1	0.75
chr2	236240001	236480000	A.1.2.1.1.1.2.1.2.2	0.896551724137931	.	236240001	236480000	#FF4848	1	0.875
chr2	236520001	236680000	A.1.2.1.1.1.2.1.2.2	0.896551724137931	.	236520001	236680000	#FF4848	1	0.875
chr2	236680001	236760000	A.2.1.2.2.1.1.1.1.1.1	0.690700104493208	.	236680001	236760000	#FF9191	1	0.75
chr2	236800001	236960000	A.2.1.2.2.1.1.1.1.1.1	0.690700104493208	.	236800001	236960000	#FF9191	1	0.75
chr2	236960001	237160000	A.2.1.2.2.1.1.2.1.1	0.685475444096134	.	236960001	237160000	#FF9191	1	0.75
chr2	237160001	237280000	A.2.2.1.2.2.1.1.1	0.626959247648903	.	237160001	237280000	#FFDADA	1	0.625
chr2	237280001	237440000	A.2.2.1.2.2.1.2	0.624869383490073	.	237280001	237440000	#FFDADA	1	0.625
chr2	237440001	237680000	A.2.1.1.2.1.2.2.2	0.723092998955068	.	237440001	237680000	#FF9191	1	0.75
chr2	237680001	237760000	A.2.2.2.1.2.1.1.2	0.593521421107628	.	237680001	237760000	#FFDADA	1	0.625
chr2	237760001	238000000	A.2.1.2.2.1.1.2.2.2.1	0.682340647857889	.	237760001	238000000	#FF9191	1	0.75
chr2	238000001	238360000	A.1.2.2.1.2.2.1.1.2.1.1	0.802507836990596	.	238000001	238360000	#FF4848	1	0.875
chr2	238360001	238520000	A.2.1.2.2.1.2.2.2.2.1.2	0.668756530825496	.	238360001	238520000	#FF9191	1	0.75
chr2	238520001	238640000	A.1.2.2.1.2.2.1.2.2.1.1	0.794148380355277	.	238520001	238640000	#FF4848	1	0.875
chr2	238640001	239120000	A.1.2.1.1.1.2.1.2.1	0.897596656217346	.	238640001	239120000	#FF4848	1	0.875
chr2	239120001	239520000	A.2.1.2.2.1.1.2.2.2.2	0.681295715778474	.	239120001	239520000	#FF9191	1	0.75
chr2	239520001	239800000	A.2.1.2.2.1.2.1.2.2	0.677115987460815	.	239520001	239800000	#FF9191	1	0.75
chr2	239840001	239960000	A.2.1.2.2.1.2.1.2.2	0.677115987460815	.	239840001	239960000	#FF9191	1	0.75
chr2	239960001	240200000	A.1.2.2.1.2.2.1.2.1.1	0.797283176593521	.	239960001	240200000	#FF4848	1	0.875
chr2	240240001	240320000	A.1.2.2.1.2.2.1.2.1.1	0.797283176593521	.	240240001	240320000	#FF4848	1	0.875
chr2	240320001	240400000	A.2.2.2.1.2.1.1.1	0.594566353187043	.	240320001	240400000	#FFDADA	1	0.625
chr2	240440001	240720000	A.2.2.2.1.2.1.1.1	0.594566353187043	.	240440001	240720000	#FFDADA	1	0.625
chr2	240720001	240800000	A.2.2.2.1.2.1.2	0.592476489028213	.	240720001	240800000	#FFDADA	1	0.625
chr2	240840001	240880000	A.2.2.2.1.2.1.2	0.592476489028213	.	240840001	240880000	#FFDADA	1	0.625
chr2	240880001	241520000	A.1.2.2.1.2.1.1.1.2	0.810867293625914	.	240880001	241520000	#FF4848	1	0.875
chr2	241520001	241600000	A.1.2.2.1.2.2.1.2.2.2.2	0.789968652037618	.	241520001	241600000	#FF4848	1	0.875
chr2	241640001	241840000	A.1.2.2.1.2.2.1.2.2.2.2	0.789968652037618	.	241640001	241840000	#FF4848	1	0.875
chr2	241880001	242040000	A.1.2.2.1.2.2.1.2.2.2.2	0.789968652037618	.	241880001	242040000	#FF4848	1	0.875
chr2	242040001	242120000	A.2.1.2.2.1.2.1.1.1	0.68025078369906	.	242040001	242120000	#FF9191	1	0.75
chr2	242200001	242440000	A.2.1.2.2.1.2.1.1.1	0.68025078369906	.	242200001	242440000	#FF9191	1	0.75
chr2	242880001	242920000	A.2.1.2.2.1.2.1.1.1	0.68025078369906	.	242880001	242920000	#FF9191	1	0.75
chr3	40001	160000	B.1.2.1.1.2.1.1.2	0.39741935483871	.	40001	160000	#9191FF	1	0.375
chr3	160001	560000	B.1.2.2.2.2.2.1.1.1	0.292903225806452	.	160001	560000	#9191FF	1	0.375
chr3	560001	880000	B.2.1.2.2.2.2.2.2.1	0.100645161290323	.	560001	880000	#4848FF	1	0.25
chr3	880001	1120000	B.1.2.1.1.2.2.2.2.1	0.385806451612903	.	880001	1120000	#9191FF	1	0.375
chr3	1120001	1360000	A.2.2.2.2.2.1.2.2.2.2	0.523870967741936	.	1120001	1360000	#FFDADA	1	0.625
chr3	1360001	1640000	B.1.1.2.1.2.2.2.1	0.436129032258065	.	1360001	1640000	#DADAFF	1	0.5
chr3	1640001	1800000	B.1.2.2.2.1.1.2.2.1.1	0.312258064516129	.	1640001	1800000	#9191FF	1	0.375
chr3	1800001	2000000	B.1.1.2.2.1.2.1.1.1	0.421935483870968	.	1800001	2000000	#DADAFF	1	0.5
chr3	2000001	2240000	B.1.2.2.2.1.1.1.1	0.31741935483871	.	2000001	2240000	#9191FF	1	0.375
chr3	2240001	2520000	B.1.2.2.2.1.2.2.2	0.299354838709677	.	2240001	2520000	#9191FF	1	0.375
chr3	2520001	2800000	B.2.1.1.1.2.1.1.1.1.1	0.268387096774194	.	2520001	2800000	#4848FF	1	0.25
chr3	2800001	3120000	B.2.1.1.1.2.1.1.2.1.1	0.264516129032258	.	2800001	3120000	#4848FF	1	0.25
chr3	3120001	3240000	B.1.1.1.2.2.2.2.1	0.464516129032258	.	3120001	3240000	#DADAFF	1	0.5
chr3	3240001	3400000	B.2.2.1.1.2.1.1.1	0.0838709677419355	.	3240001	3400000	#0000FF	1	0.125
chr3	3400001	3640000	B.2.2.2.1.1.1.1	0.0451612903225806	.	3400001	3640000	#0000FF	1	0.125
chr3	3640001	3800000	B.2.1.2.2.1.1.2.1.1	0.131612903225806	.	3640001	3800000	#4848FF	1	0.25
chr3	3800001	3920000	B.2.1.1.1.2.2.2.2.1.1	0.238709677419355	.	3800001	3920000	#4848FF	1	0.25
chr3	3920001	4400000	B.2.1.2.2.2.1.2.2.2.1	0.112258064516129	.	3920001	4400000	#4848FF	1	0.25
chr3	4400001	4560000	A.2.1.2.2.2.2.2.2	0.63741935483871	.	4400001	4560000	#FF9191	1	0.75
chr3	4560001	4760000	B.1.1.1.2.2.1.1.1.1	0.47741935483871	.	4560001	4760000	#DADAFF	1	0.5
chr3	4760001	5080000	A.1.2.1.1.2.2.2.2	0.87741935483871	.	4760001	5080000	#FF4848	1	0.875
chr3	5080001	5240000	A.2.1.2.2.2.1.2.1.2	0.643870967741936	.	5080001	5240000	#FF9191	1	0.75
chr3	5240001	5720000	B.2.1.2.2.2.1.2.2.1.2	0.113548387096774	.	5240001	5720000	#4848FF	1	0.25
chr3	5720001	5880000	B.2.1.2.2.2.1.2.1	0.11741935483871	.	5720001	5880000	#4848FF	1	0.25
chr3	5880001	6000000	B.2.1.1.1.2.2.1.2.1.1.2	0.250322580645161	.	5880001	6000000	#4848FF	1	0.25
chr3	6000001	6520000	B.2.2.2.1.2.2.1	0.0335483870967742	.	6000001	6520000	#0000FF	1	0.125
chr3	6520001	6720000	B.2.1.1.1.2.2.1.1.1.2	0.254193548387097	.	6520001	6720000	#4848FF	1	0.25
chr3	6720001	7240000	B.2.1.2.2.2.1.2.2.2.2	0.110967741935484	.	6720001	7240000	#4848FF	1	0.25
chr3	7240001	7400000	B.1.1.1.2.2.1.1.1.2	0.476129032258065	.	7240001	7400000	#DADAFF	1	0.5
chr3	7400001	7520000	B.1.1.1.2.2.1.2.1.2	0.469677419354839	.	7400001	7520000	#DADAFF	1	0.5
chr3	7520001	7800000	B.1.2.2.2.1.1.1.2	0.316129032258064	.	7520001	7800000	#9191FF	1	0.375
chr3	7800001	8160000	B.2.1.1.1.2.2.1.2.1.2.1.2	0.247741935483871	.	7800001	8160000	#4848FF	1	0.25
chr3	8160001	8480000	B.1.2.2.2.1.2.1.1.2.1	0.305806451612903	.	8160001	8480000	#9191FF	1	0.375
chr3	8480001	8720000	A.1.2.1.1.2.2.2.1	0.878709677419355	.	8480001	8720000	#FF4848	1	0.875
chr3	8720001	8960000	A.1.2.1.1.2.2.1.1.1.1	0.885161290322581	.	8720001	8960000	#FF4848	1	0.875
chr3	8960001	9200000	A.1.2.1.1.2.2.1.1.2	0.881290322580645	.	8960001	9200000	#FF4848	1	0.875
chr3	9200001	9400000	A.1.2.2.2.1.1.1.1.2.2	0.801290322580645	.	9200001	9400000	#FF4848	1	0.875
chr3	9400001	9520000	A.1.2.1.1.1.2.2.2	0.892903225806452	.	9400001	9520000	#FF4848	1	0.875
chr3	9520001	9640000	A.2.1.1.1.2.2.1.2	0.725161290322581	.	9520001	9640000	#FF9191	1	0.75
chr3	9680001	9720000	A.2.1.1.1.2.2.1.2	0.725161290322581	.	9680001	9720000	#FF9191	1	0.75
chr3	9720001	9800000	A.1.2.2.2.2.2.2.1.1	0.758709677419355	.	9720001	9800000	#FF4848	1	0.875
chr3	9840001	9880000	A.1.2.2.2.2.2.2.1.1	0.758709677419355	.	9840001	9880000	#FF4848	1	0.875
chr3	9880001	10160000	A.1.1.2.1.1.2.1	0.969032258064516	.	9880001	10160000	#FF0000	1	1
chr3	10200001	10320000	A.1.1.2.1.1.2.1	0.969032258064516	.	10200001	10320000	#FF0000	1	1
chr3	10320001	10560000	A.2.1.2.1.2.1.2.1.1.1	0.68258064516129	.	10320001	10560000	#FF9191	1	0.75
chr3	10560001	10720000	A.2.2.1.2.1.1.1.1	0.610322580645161	.	10560001	10720000	#FFDADA	1	0.625
chr3	10720001	10920000	A.2.2.1.2.1.2.1.1.1	0.605161290322581	.	10720001	10920000	#FFDADA	1	0.625
chr3	10920001	11200000	A.2.1.2.1.2.1.2.2.2	0.672258064516129	.	10920001	11200000	#FF9191	1	0.75
chr3	11200001	11680000	A.1.2.1.1.2.1.2.2	0.886451612903226	.	11200001	11680000	#FF4848	1	0.875
chr3	11680001	11800000	A.1.2.2.2.1.1.2.2.1.1	0.792258064516129	.	11680001	11800000	#FF4848	1	0.875
chr3	11800001	12000000	A.2.2.1.2.2.2.2.2.2	0.576774193548387	.	11800001	12000000	#FFDADA	1	0.625
chr3	12000001	12160000	A.2.2.2.2.2.1.1.1.1.2.2	0.540645161290323	.	12000001	12160000	#FFDADA	1	0.625
chr3	12160001	12320000	A.2.1.2.1.2.1.2.1.2.2.1.1	0.678709677419355	.	12160001	12320000	#FF9191	1	0.75
chr3	12320001	12560000	A.1.2.2.2.1.1.1.1.2.1	0.80258064516129	.	12320001	12560000	#FF4848	1	0.875
chr3	12560001	12800000	A.1.1.2.1.2.2.2.1.1	0.958709677419355	.	12560001	12800000	#FF0000	1	1
chr3	12800001	13000000	A.1.2.1.1.1.1.1.2	0.901935483870968	.	12800001	13000000	#FF4848	1	0.875
chr3	13000001	13080000	A.1.2.2.2.1.1.1.2.2.1	0.798709677419355	.	13000001	13080000	#FF4848	1	0.875
chr3	13080001	13520000	A.1.2.2.2.1.1.2.1.1	0.796129032258065	.	13080001	13520000	#FF4848	1	0.875
chr3	13520001	13760000	A.2.1.2.1.2.1.2.2.1.2	0.673548387096774	.	13520001	13760000	#FF9191	1	0.75
chr3	13760001	14000000	B.1.1.1.2.1.1.1.1	0.489032258064516	.	13760001	14000000	#DADAFF	1	0.5
chr3	14000001	14160000	A.2.2.2.2.1.2.2	0.544516129032258	.	14000001	14160000	#FFDADA	1	0.625
chr3	14160001	14560000	A.1.1.1.2.2.1.1.1	0.976774193548387	.	14160001	14560000	#FF0000	1	1
chr3	14560001	15120000	A.1.2.1.1.2.1.2.1	0.887741935483871	.	14560001	15120000	#FF4848	1	0.875
chr3	15120001	15400000	A.1.2.1.1.1.1.2.2	0.899354838709677	.	15120001	15400000	#FF4848	1	0.875
chr3	15440001	15480000	A.1.2.1.1.1.1.2.2	0.899354838709677	.	15440001	15480000	#FF4848	1	0.875
chr3	15480001	15560000	A.2.1.1.1.2.1.1.2.1.2	0.731612903225806	.	15480001	15560000	#FF9191	1	0.75
chr3	15560001	15640000	A.2.1.1.1.1.2.1.1.2.1	0.739354838709677	.	15560001	15640000	#FF9191	1	0.75
chr3	15640001	15840000	A.1.1.2.1.2.2.2.2	0.956129032258065	.	15640001	15840000	#FF0000	1	1
chr3	15840001	16360000	A.1.2.2.2.1.2.1.2	0.783225806451613	.	15840001	16360000	#FF4848	1	0.875
chr3	16360001	16560000	B.1.1.1.2.2.1.2.1.1.2	0.470967741935484	.	16360001	16560000	#DADAFF	1	0.5
chr3	16560001	16840000	B.2.1.2.2.2.2.2.1.2	0.101935483870968	.	16560001	16840000	#4848FF	1	0.25
chr3	16840001	17080000	B.2.1.1.1.2.1.1.2.1.2	0.263225806451613	.	16840001	17080000	#4848FF	1	0.25
chr3	17080001	17200000	B.1.2.2.2.2.2.2.1.1	0.289032258064516	.	17080001	17200000	#9191FF	1	0.375
chr3	17200001	17480000	B.1.1.2.2.1.1.1.1.2	0.430967741935484	.	17200001	17480000	#DADAFF	1	0.5
chr3	17480001	17800000	A.2.2.1.1.1.1.1.1	0.636129032258064	.	17480001	17800000	#FFDADA	1	0.625
chr3	17800001	17880000	B.1.2.1.1.2.2.1.1.1	0.393548387096774	.	17800001	17880000	#9191FF	1	0.375
chr3	17880001	18240000	B.2.2.1.1.2.1.2.1	0.0812903225806452	.	17880001	18240000	#0000FF	1	0.125
chr3	18240001	18360000	B.2.1.1.1.2.2.1.1.2	0.252903225806452	.	18240001	18360000	#4848FF	1	0.25
chr3	18360001	18960000	B.2.2.2.1.1.2	0.04	.	18360001	18960000	#0000FF	1	0.125
chr3	18960001	19040000	B.1.2.2.2.2.1.1.1	0.298064516129032	.	18960001	19040000	#9191FF	1	0.375
chr3	19040001	19240000	B.2.2.1.1.2.2.1.2.1.1	0.0774193548387097	.	19040001	19240000	#0000FF	1	0.125
chr3	19240001	19440000	B.2.2.1.1.2.2.1.1	0.0787096774193548	.	19240001	19440000	#0000FF	1	0.125
chr3	19440001	19600000	B.2.2.1.1.2.1.1.2	0.0825806451612903	.	19440001	19600000	#0000FF	1	0.125
chr3	19600001	19720000	B.2.1.2.2.2.2.1.1	0.109677419354839	.	19600001	19720000	#4848FF	1	0.25
chr3	19720001	19920000	B.2.1.2.2.2.2.2.2.2	0.0993548387096774	.	19720001	19920000	#4848FF	1	0.25
chr3	19920001	20240000	B.1.1.1.2.2.1.1.2.2	0.473548387096774	.	19920001	20240000	#DADAFF	1	0.5
chr3	20240001	20600000	B.2.2.1.1.2.2.1.2.1.2	0.0761290322580645	.	20240001	20600000	#0000FF	1	0.125
chr3	20600001	20800000	B.2.1.2.2.1.1.1.1	0.135483870967742	.	20600001	20800000	#4848FF	1	0.25
chr3	20800001	20920000	B.2.1.1.1.2.2.2.1.2	0.24	.	20800001	20920000	#4848FF	1	0.25
chr3	20920001	21120000	B.2.1.1.1.2.2.1.2.1.2.2	0.246451612903226	.	20920001	21120000	#4848FF	1	0.25
chr3	21120001	21400000	B.2.1.2.2.2.1.1.2	0.118709677419355	.	21120001	21400000	#4848FF	1	0.25
chr3	21400001	21640000	B.1.1.2.2.1.1.2.1.1.1	0.428387096774194	.	21400001	21640000	#DADAFF	1	0.5
chr3	21640001	21800000	A.2.1.2.2.2.1.2.2	0.64258064516129	.	21640001	21800000	#FF9191	1	0.75
chr3	21800001	22000000	B.2.1.1.1.2.2.1.2.2.2.2	0.24258064516129	.	21800001	22000000	#4848FF	1	0.25
chr3	22000001	22120000	B.1.2.2.2.2.1.2	0.294193548387097	.	22000001	22120000	#9191FF	1	0.375
chr3	22120001	22360000	B.2.1.1.1.2.1.2.2.2	0.256774193548387	.	22120001	22360000	#4848FF	1	0.25
chr3	22360001	22680000	B.2.1.2.2.2.2.1.2.2.1	0.105806451612903	.	22360001	22680000	#4848FF	1	0.25
chr3	22680001	22800000	B.1.2.2.2.2.2.2.1.2	0.287741935483871	.	22680001	22800000	#9191FF	1	0.375
chr3	22800001	23040000	B.1.2.2.2.1.1.2.2.1.2	0.310967741935484	.	22800001	23040000	#9191FF	1	0.375
chr3	23040001	23480000	A.2.1.2.2.2.1.1.1	0.647741935483871	.	23040001	23480000	#FF9191	1	0.75
chr3	23480001	23920000	A.2.1.1.1.1.1.2.2.2	0.744516129032258	.	23480001	23920000	#FF9191	1	0.75
chr3	23920001	24040000	A.1.2.1.1.2.2.1.2	0.88	.	23920001	24040000	#FF4848	1	0.875
chr3	24040001	24160000	A.2.1.1.1.2.1.1.2.2.2	0.729032258064516	.	24040001	24160000	#FF9191	1	0.75
chr3	24160001	24240000	A.2.1.1.1.2.1.1.2.1.1	0.732903225806452	.	24160001	24240000	#FF9191	1	0.75
chr3	24240001	24440000	A.2.1.1.1.1.1.1.2	0.752258064516129	.	24240001	24440000	#FF9191	1	0.75
chr3	24440001	24760000	A.2.1.2.2.2.1.2.1.1	0.645161290322581	.	24440001	24760000	#FF9191	1	0.75
chr3	24760001	25160000	B.2.1.2.2.2.2.1.2.2.2	0.104516129032258	.	24760001	25160000	#4848FF	1	0.25
chr3	25160001	25440000	B.2.2.1.1.1.1.2.2	0.0929032258064516	.	25160001	25440000	#0000FF	1	0.125
chr3	25440001	25680000	A.2.2.2.2.2.1.2.2.2.1	0.525161290322581	.	25440001	25680000	#FFDADA	1	0.625
chr3	25680001	25920000	A.2.2.2.2.2.1.2.2.1.1	0.527741935483871	.	25680001	25920000	#FFDADA	1	0.625
chr3	25920001	26200000	B.2.1.1.1.2.1.1.2.2.1	0.261935483870968	.	25920001	26200000	#4848FF	1	0.25
chr3	26200001	26520000	B.2.2.1.1.2.2.1.2.2	0.0748387096774194	.	26200001	26520000	#0000FF	1	0.125
chr3	26520001	26880000	B.2.1.2.2.2.2.1.2.1.1	0.108387096774194	.	26520001	26880000	#4848FF	1	0.25
chr3	26880001	27120000	B.2.2.2.1.1.1.2.2.1	0.0425806451612903	.	26880001	27120000	#0000FF	1	0.125
chr3	27120001	27400000	B.1.2.2.2.2.1.1.2.2	0.295483870967742	.	27120001	27400000	#9191FF	1	0.375
chr3	27400001	27720000	A.2.2.2.2.2.1.1.2.1	0.538064516129032	.	27400001	27720000	#FFDADA	1	0.625
[truncated: 8,977 more rows]
