# Supplementary material for: Systematic inference and comparison of multi-scale chromatin sub-compartments connects spatial organization to cell phenotypes
Source: Nat Commun. 2021 May 10;12:2439. doi: 10.1038/s41467-021-22666-3 (PMC8110550; doi:10.1038/s41467-021-22666-3)
Supplement: Supplementary file 5 — Supplementary Dataset 2 [file 41467_2021_22666_MOESM5_ESM.zip › Supplementary_Data_1_domain_hierarchies_127HiCmaps/NCI_H460_large_cell_lung_cancer_binsize=40kb.bed]

#fields: chr, pos_start, pos_end, the full compartment label describing the position in the hierachy, normalized compartment domain rank, ., pos_start, pos_end, color based on eight compartment model (A.1.1 - B.2.2), 1, eight compartment score (A.1.1 to B.2.2: 8 to 1 devided by 8)
chr1	560001	600000	A.2.2.1.1.1.2.1.1.1.2	0.568129330254042	.	560001	600000	#FFDADA	1	0.625
chr1	720001	1120000	A.2.2.1.1.1.2.1.1.1.2	0.568129330254042	.	720001	1120000	#FFDADA	1	0.625
chr1	1120001	1160000	A.2.1.1.2.1.2.2.2.1.1.2	0.655889145496536	.	1120001	1160000	#FF9191	1	0.75
chr1	1200001	1240000	A.2.1.1.2.1.2.2.2.1.1.2	0.655889145496536	.	1200001	1240000	#FF9191	1	0.75
chr1	1280001	1320000	A.2.1.1.2.1.2.2.2.1.1.2	0.655889145496536	.	1280001	1320000	#FF9191	1	0.75
chr1	1360001	1560000	A.2.1.1.2.2.2.2.2.1	0.633949191685912	.	1360001	1560000	#FF9191	1	0.75
chr1	1560001	1680000	A.2.1.2.2.1.2.1.2	0.590069284064665	.	1560001	1680000	#FF9191	1	0.75
chr1	1680001	1840000	A.2.1.1.2.1.2.2.2.1.1.1	0.657043879907621	.	1680001	1840000	#FF9191	1	0.75
chr1	1840001	2120000	A.1.2.2.1.2.2.2.1.2.1	0.745958429561201	.	1840001	2120000	#FF4848	1	0.875
chr1	2120001	2280000	A.2.1.1.2.1.2.2.2.1.2	0.65473441108545	.	2120001	2280000	#FF9191	1	0.75
chr1	2280001	2480000	A.2.1.1.2.2.2.1.1.1	0.640877598152425	.	2280001	2480000	#FF9191	1	0.75
chr1	2480001	2600000	A.2.1.2.2.1.1.2.2.1	0.595842956120092	.	2480001	2600000	#FF9191	1	0.75
chr1	2680001	3040000	A.1.2.2.1.1.2.1.1.1	0.782909930715935	.	2680001	3040000	#FF4848	1	0.875
chr1	3040001	3160000	A.2.2.2.2.1.2.1.1.1	0.466512702078522	.	3040001	3160000	#FFDADA	1	0.625
chr1	3160001	3600000	A.1.2.1.2.1.1.1.2.1	0.83256351039261	.	3160001	3600000	#FF4848	1	0.875
chr1	3600001	3760000	A.2.1.2.2.1.1.1.1	0.60161662817552	.	3600001	3760000	#FF9191	1	0.75
chr1	3760001	3840000	B.1.2.2.1.1.2.2.1	0.278290993071594	.	3760001	3840000	#9191FF	1	0.375
chr1	3960001	4480000	B.1.2.2.1.1.2.2.1	0.278290993071594	.	3960001	4480000	#9191FF	1	0.375
chr1	4480001	4840000	B.2.1.1.2.1.2.2	0.173210161662818	.	4480001	4840000	#4848FF	1	0.25
chr1	4840001	5080000	B.2.1.1.2.1.2.1.2.2	0.174364896073903	.	4840001	5080000	#4848FF	1	0.25
chr1	5080001	5200000	B.2.1.1.2.1.2.1.1	0.176674364896074	.	5080001	5200000	#4848FF	1	0.25
chr1	5200001	5320000	B.1.2.1.1.2.1.2.2	0.317551963048499	.	5200001	5320000	#9191FF	1	0.375
chr1	5320001	6000000	B.1.2.1.1.2.1.1	0.31986143187067	.	5320001	6000000	#9191FF	1	0.375
chr1	6000001	6200000	A.2.1.1.1.1.1.1.1.1.2	0.71824480369515	.	6000001	6200000	#FF9191	1	0.75
chr1	6200001	6280000	A.2.1.2.2.1.2.1.1	0.591224018475751	.	6200001	6280000	#FF9191	1	0.75
chr1	6280001	6560000	A.1.2.1.2.2.2.2.2.2.2.2	0.790993071593533	.	6280001	6560000	#FF4848	1	0.875
chr1	6560001	7080000	A.1.1.2.2.2.2.2.1.1.1	0.879907621247113	.	6560001	7080000	#FF0000	1	1
chr1	7080001	7400000	A.1.2.1.2.2.2.2.2.2.1	0.793302540415704	.	7080001	7400000	#FF4848	1	0.875
chr1	7400001	7640000	A.1.2.2.1.2.1.1.2.1.1	0.771362586605081	.	7400001	7640000	#FF4848	1	0.875
chr1	7640001	8000000	A.1.2.2.1.2.2.2.1.1.1	0.748267898383372	.	7640001	8000000	#FF4848	1	0.875
chr1	8000001	8120000	A.2.1.1.2.1.2.1.1.1.2	0.666281755196305	.	8000001	8120000	#FF9191	1	0.75
chr1	8120001	8280000	A.1.2.1.2.2.1.2.1.2.2	0.809468822170901	.	8120001	8280000	#FF4848	1	0.875
chr1	8280001	8600000	A.1.2.1.2.1.1.1.2.2	0.831408775981524	.	8280001	8600000	#FF4848	1	0.875
chr1	8600001	8760000	A.1.2.2.1.2.2.1.1.1.1.1	0.758660508083141	.	8600001	8760000	#FF4848	1	0.875
chr1	8760001	8960000	A.1.2.1.2.2.1.2.2.2.2	0.806004618937644	.	8760001	8960000	#FF4848	1	0.875
chr1	8960001	9080000	A.2.1.1.2.1.2.2.2.2.1	0.653579676674365	.	8960001	9080000	#FF9191	1	0.75
chr1	9080001	9200000	A.2.1.2.2.1.1.2.1.2.2	0.596997690531178	.	9080001	9200000	#FF9191	1	0.75
chr1	9200001	9720000	A.1.1.2.2.2.2.2.2.2	0.875288683602771	.	9200001	9720000	#FF0000	1	1
chr1	9720001	10040000	A.1.2.2.1.2.1.2.2.1.1	0.762124711316397	.	9720001	10040000	#FF4848	1	0.875
chr1	10040001	10840000	A.1.1.2.2.1.1.1.2	0.907621247113164	.	10040001	10840000	#FF0000	1	1
chr1	10840001	11040000	A.2.1.1.2.1.2.1.1.2.2	0.663972286374134	.	10840001	11040000	#FF9191	1	0.75
chr1	11040001	11480000	A.1.2.2.1.2.1.1.2.2.2	0.767898383371824	.	11040001	11480000	#FF4848	1	0.875
chr1	11480001	11560000	A.2.1.1.2.1.2.2.1	0.658198614318707	.	11480001	11560000	#FF9191	1	0.75
chr1	11560001	11640000	A.2.1.2.2.1.2.2.2	0.587759815242494	.	11560001	11640000	#FF9191	1	0.75
chr1	11640001	11960000	A.1.2.1.2.2.1.1.1.2	0.816397228637413	.	11640001	11960000	#FF4848	1	0.875
chr1	11960001	12080000	A.2.1.1.2.1.1.1.1.2	0.678983833718245	.	11960001	12080000	#FF9191	1	0.75
chr1	12080001	12280000	A.2.1.1.1.1.1.1.1.2	0.717090069284065	.	12080001	12280000	#FF9191	1	0.75
chr1	12280001	12680000	A.1.2.1.2.2.2.2.1.2.2	0.795612009237875	.	12280001	12680000	#FF4848	1	0.875
chr1	12680001	12960000	B.1.1.1.1.2.2.2.2.2	0.413394919168591	.	12680001	12960000	#DADAFF	1	0.5
chr1	12960001	13000000	B.1.1.2.2.1.2.2.1.1	0.355658198614319	.	12960001	13000000	#DADAFF	1	0.5
chr1	13160001	13240000	B.1.1.2.2.1.2.2.1.1	0.355658198614319	.	13160001	13240000	#DADAFF	1	0.5
chr1	13760001	14160000	B.1.1.1.1.2.2.2.2.1	0.414549653579677	.	13760001	14160000	#DADAFF	1	0.5
chr1	14160001	14760000	B.2.1.2.2.1.1	0.110854503464203	.	14160001	14760000	#4848FF	1	0.25
chr1	14760001	15160000	B.1.1.2.2.1.2.1.2	0.356812933025404	.	14760001	15160000	#DADAFF	1	0.5
chr1	15160001	15280000	B.1.1.1.1.2.1.2	0.418013856812933	.	15160001	15280000	#DADAFF	1	0.5
chr1	15280001	15440000	A.2.2.2.2.1.2.1.2	0.463048498845266	.	15280001	15440000	#FFDADA	1	0.625
chr1	15440001	15640000	A.2.1.1.1.1.1.2.2	0.710161662817552	.	15440001	15640000	#FF9191	1	0.75
chr1	15640001	15800000	A.1.2.2.1.2.2.2.1.2.2.1	0.744803695150115	.	15640001	15800000	#FF4848	1	0.875
chr1	15800001	16120000	A.1.2.1.2.2.1.1.2.2.1	0.814087759815243	.	15800001	16120000	#FF4848	1	0.875
chr1	16120001	16400000	A.1.2.1.2.1.1.2.1	0.830254041570439	.	16120001	16400000	#FF4848	1	0.875
chr1	16400001	16800000	A.1.1.2.2.2.2.2.2.1	0.876443418013857	.	16400001	16800000	#FF0000	1	1
chr1	16800001	17080000	A.2.1.1.2.1.1.2.2.1	0.670900692840647	.	16800001	17080000	#FF9191	1	0.75
chr1	17080001	17160000	A.2.2.1.1.1.1.2.2.1	0.571593533487298	.	17080001	17160000	#FFDADA	1	0.625
chr1	17160001	17760000	A.1.2.2.1.2.1.1.2.1.2	0.770207852193995	.	17160001	17760000	#FF4848	1	0.875
chr1	17760001	18080000	A.2.2.1.1.1.2.2.2.1	0.5635103926097	.	17760001	18080000	#FFDADA	1	0.625
chr1	18080001	18640000	A.2.2.2.2.2.2.2.1.2	0.4364896073903	.	18080001	18640000	#FFDADA	1	0.625
chr1	18640001	18720000	B.1.1.1.1.2.2.1	0.416859122401848	.	18640001	18720000	#DADAFF	1	0.5
chr1	18720001	19280000	A.2.1.2.2.2.2.1.2	0.578521939953811	.	18720001	19280000	#FF9191	1	0.75
chr1	19280001	19600000	A.1.2.2.1.2.2.1.1.1.2.2	0.755196304849885	.	19280001	19600000	#FF4848	1	0.875
chr1	19600001	19960000	A.2.2.1.1.1.2.1.1.1.1	0.569284064665127	.	19600001	19960000	#FFDADA	1	0.625
chr1	19960001	20160000	A.2.2.1.1.1.2.2.2.2	0.562355658198614	.	19960001	20160000	#FFDADA	1	0.625
chr1	20160001	20280000	A.2.2.2.2.1.2.2.2.2	0.457274826789838	.	20160001	20280000	#FFDADA	1	0.625
chr1	20280001	20360000	A.2.2.2.2.2.2.2.1.1	0.437644341801386	.	20280001	20360000	#FFDADA	1	0.625
chr1	20360001	20640000	A.2.2.1.2.2.2.2.1.1	0.501154734411085	.	20360001	20640000	#FFDADA	1	0.625
chr1	20640001	21000000	A.2.1.2.2.2.2.1.1.1.2	0.580831408775981	.	20640001	21000000	#FF9191	1	0.75
chr1	21000001	21320000	A.1.2.2.1.2.2.1.1.1.1.2	0.757505773672055	.	21000001	21320000	#FF4848	1	0.875
chr1	21320001	21520000	A.2.1.2.2.2.2.1.1.2	0.579676674364896	.	21320001	21520000	#FF9191	1	0.75
chr1	21520001	21720000	A.2.2.1.1.1.2.1.1.2	0.566974595842956	.	21520001	21720000	#FFDADA	1	0.625
chr1	21720001	22160000	A.2.1.1.2.2.1.2.2.2.1	0.645496535796767	.	21720001	22160000	#FF9191	1	0.75
chr1	22160001	22640000	A.1.2.2.1.2.2.1.2.2	0.749422632794457	.	22160001	22640000	#FF4848	1	0.875
chr1	22640001	22960000	A.2.1.1.2.2.1.2.2.2.2.1.2	0.643187066974596	.	22640001	22960000	#FF9191	1	0.75
chr1	22960001	23360000	A.2.1.1.2.2.1.2.2.2.2.1.1	0.644341801385681	.	22960001	23360000	#FF9191	1	0.75
chr1	23360001	23680000	A.1.2.2.1.2.1.2.1.2.1.2	0.764434180138568	.	23360001	23680000	#FF4848	1	0.875
chr1	23680001	23800000	A.2.2.1.1.1.1.1	0.573903002309469	.	23680001	23800000	#FFDADA	1	0.625
chr1	23800001	24080000	A.1.2.2.1.2.2.1.1.2.2	0.752886836027714	.	23800001	24080000	#FF4848	1	0.875
chr1	24080001	24240000	A.2.2.1.1.1.1.2.1	0.572748267898383	.	24080001	24240000	#FFDADA	1	0.625
chr1	24240001	24280000	A.2.2.1.1.1.1.2.2.2	0.570438799076212	.	24240001	24280000	#FFDADA	1	0.625
chr1	24360001	24440000	A.2.2.1.1.1.1.2.2.2	0.570438799076212	.	24360001	24440000	#FFDADA	1	0.625
chr1	24440001	24600000	A.2.1.1.2.2.2.1.2.2	0.637413394919169	.	24440001	24600000	#FF9191	1	0.75
chr1	24600001	25000000	A.1.2.1.2.2.1.2.2.2.1	0.80715935334873	.	24600001	25000000	#FF4848	1	0.875
chr1	25000001	25120000	A.2.1.2.2.1.2.2.1	0.58891454965358	.	25000001	25120000	#FF9191	1	0.75
chr1	25120001	25400000	A.1.2.2.1.2.1.2.1.2.2	0.763279445727483	.	25120001	25400000	#FF4848	1	0.875
chr1	25400001	25560000	A.2.2.2.2.1.2.1.1.2.1	0.465357967667436	.	25400001	25560000	#FFDADA	1	0.625
chr1	25560001	25680000	A.2.2.1.1.2.2.1	0.557736720554272	.	25560001	25680000	#FFDADA	1	0.625
chr1	25680001	25840000	A.2.2.1.1.2.2.2	0.556581986143187	.	25680001	25840000	#FFDADA	1	0.625
chr1	25840001	26240000	A.2.1.1.2.1.1.2.2.2.1	0.669745958429561	.	25840001	26240000	#FF9191	1	0.75
chr1	26240001	26560000	A.1.2.2.1.2.2.1.1.2.1	0.754041570438799	.	26240001	26560000	#FF4848	1	0.875
chr1	26560001	26840000	A.1.2.2.1.2.1.2.2.1.2	0.760969976905312	.	26560001	26840000	#FF4848	1	0.875
chr1	26840001	27240000	A.1.2.1.2.1.1.1.1.2.2	0.833718244803695	.	26840001	27240000	#FF4848	1	0.875
chr1	27240001	27480000	A.2.1.1.2.2.1.2.1.1	0.648960739030023	.	27240001	27480000	#FF9191	1	0.75
chr1	27480001	27600000	A.2.1.2.2.1.1.2.1.1	0.599307159353349	.	27480001	27600000	#FF9191	1	0.75
chr1	27600001	27800000	A.2.1.1.2.1.1.1.2.2.1	0.675519630484988	.	27600001	27800000	#FF9191	1	0.75
chr1	27800001	28040000	A.2.1.1.2.1.2.1.2.2.1	0.660508083140878	.	27800001	28040000	#FF9191	1	0.75
chr1	28040001	28160000	A.2.1.1.2.1.2.1.2.1.1	0.662817551963048	.	28040001	28160000	#FF9191	1	0.75
chr1	28160001	28600000	A.1.2.1.2.2.1.1.1.1	0.817551963048499	.	28160001	28600000	#FF4848	1	0.875
chr1	28600001	28920000	A.1.1.2.2.2.2.1.1.1	0.884526558891455	.	28600001	28920000	#FF0000	1	1
chr1	28920001	29400000	A.1.2.1.2.2.2.2.2.1	0.79445727482679	.	28920001	29400000	#FF4848	1	0.875
chr1	29400001	29560000	A.2.1.2.2.1.1.2.2.2.2.1	0.593533487297921	.	29400001	29560000	#FF9191	1	0.75
chr1	29560001	29600000	B.1.1.1.1.2.2.2.1	0.415704387990762	.	29560001	29600000	#DADAFF	1	0.5
chr1	29640001	29840000	B.1.1.1.1.2.2.2.1	0.415704387990762	.	29640001	29840000	#DADAFF	1	0.5
chr1	29840001	29880000	B.1.1.2.2.1.2.2.1.2	0.354503464203233	.	29840001	29880000	#DADAFF	1	0.5
chr1	30000001	30120000	B.1.1.2.2.1.2.2.1.2	0.354503464203233	.	30000001	30120000	#DADAFF	1	0.5
chr1	30120001	30400000	B.1.1.2.2.1.2.2.2.1	0.353348729792148	.	30120001	30400000	#DADAFF	1	0.5
chr1	30400001	30600000	B.1.2.1.1.2.1.2.1	0.318706697459584	.	30400001	30600000	#9191FF	1	0.375
chr1	30600001	30960000	B.1.1.2.2.1.1.1.2.1	0.361431870669746	.	30600001	30960000	#DADAFF	1	0.5
chr1	30960001	31160000	B.1.1.1.1.2.1.1	0.419168591224018	.	30960001	31160000	#DADAFF	1	0.5
chr1	31160001	31560000	A.1.1.2.2.2.2.2.1.1.2	0.878752886836028	.	31160001	31560000	#FF0000	1	1
chr1	31560001	31880000	A.1.2.2.1.2.2.2.1.1.2	0.747113163972286	.	31560001	31880000	#FF4848	1	0.875
chr1	31880001	32040000	A.1.2.1.2.2.2.2.2.2.2.1	0.792147806004619	.	31880001	32040000	#FF4848	1	0.875
chr1	32040001	32120000	A.2.1.2.2.1.1.2.2.2.1	0.594688221709007	.	32040001	32120000	#FF9191	1	0.75
chr1	32120001	32240000	A.2.1.1.2.1.2.2.2.2.2	0.652424942263279	.	32120001	32240000	#FF9191	1	0.75
chr1	32240001	32640000	A.1.2.1.2.1.1.1.1.1	0.836027713625866	.	32240001	32640000	#FF4848	1	0.875
chr1	32640001	32800000	A.1.2.1.2.2.1.1.2.1	0.815242494226328	.	32640001	32800000	#FF4848	1	0.875
chr1	32800001	33000000	A.2.1.1.2.1.2.1.1.1.1	0.66743648960739	.	32800001	33000000	#FF9191	1	0.75
chr1	33000001	33280000	A.1.1.2.2.2.2.1.1.2.1	0.88337182448037	.	33000001	33280000	#FF0000	1	1
chr1	33280001	33560000	A.1.2.1.2.1.1.2.2	0.829099307159353	.	33280001	33560000	#FF4848	1	0.875
chr1	33560001	33920000	A.2.1.1.1.1.1.2.1.1	0.712471131639723	.	33560001	33920000	#FF9191	1	0.75
chr1	33920001	34160000	B.1.1.2.2.1.2.1.1	0.35796766743649	.	33920001	34160000	#DADAFF	1	0.5
chr1	34160001	34680000	B.2.1.2.2.2.1.2.2	0.0900692840646651	.	34160001	34680000	#4848FF	1	0.25
chr1	34680001	35040000	B.2.2.1.1.2.2.1.1	0.0565819861431871	.	34680001	35040000	#0000FF	1	0.125
chr1	35040001	35120000	B.1.2.2.1.1.2.1	0.279445727482679	.	35040001	35120000	#9191FF	1	0.375
chr1	35120001	35240000	B.1.1.2.2.1.1.2	0.359122401847575	.	35120001	35240000	#DADAFF	1	0.5
chr1	35240001	35600000	A.2.1.1.1.1.1.1.2.1	0.715935334872979	.	35240001	35600000	#FF9191	1	0.75
chr1	35600001	36160000	A.1.1.1.2.2.2.2	0.937644341801386	.	35600001	36160000	#FF0000	1	1
chr1	36160001	36320000	A.1.2.2.1.2.2.2.2	0.742494226327945	.	36160001	36320000	#FF4848	1	0.875
chr1	36320001	36560000	A.1.2.2.1.2.1.1.2.2.1	0.76905311778291	.	36320001	36560000	#FF4848	1	0.875
chr1	36560001	36680000	A.2.1.1.2.1.1.1.2.2.2.2	0.673210161662818	.	36560001	36680000	#FF9191	1	0.75
chr1	36680001	36880000	A.1.2.1.2.2.1.1.2.2.2	0.812933025404157	.	36680001	36880000	#FF4848	1	0.875
chr1	36880001	37360000	A.2.2.1.2.2.2.2.1.2.1	0.5	.	36880001	37360000	#FFDADA	1	0.625
chr1	37360001	37560000	A.2.2.2.2.2.2.2.2.1	0.435334872979215	.	37360001	37560000	#FFDADA	1	0.625
chr1	37560001	37880000	A.2.2.2.2.2.2.2.2.2	0.434180138568129	.	37560001	37880000	#FFDADA	1	0.625
chr1	37880001	38360000	A.1.2.1.2.2.2.2.1.1.2	0.797921478060046	.	37880001	38360000	#FF4848	1	0.875
chr1	38360001	38800000	A.2.2.1.2.2.2.2.1.2.2	0.498845265588915	.	38360001	38800000	#FFDADA	1	0.625
chr1	38800001	39200000	B.1.1.2.2.1.1.1.2.2	0.360277136258661	.	38800001	39200000	#DADAFF	1	0.5
chr1	39200001	39280000	A.2.2.1.1.2.1.2	0.558891454965358	.	39200001	39280000	#FFDADA	1	0.625
chr1	39280001	39480000	A.2.1.1.2.1.2.1.1.2.1	0.665127020785219	.	39280001	39480000	#FF9191	1	0.75
chr1	39480001	39760000	A.1.2.2.1.2.1.1.1.2.2	0.772517321016166	.	39480001	39760000	#FF4848	1	0.875
chr1	39760001	39920000	A.2.1.1.2.1.2.1.2.2.2	0.659353348729792	.	39760001	39920000	#FF9191	1	0.75
chr1	39920001	40040000	A.2.1.2.2.1.1.2.2.2.2.2	0.592378752886836	.	39920001	40040000	#FF9191	1	0.75
chr1	40040001	40280000	A.1.2.1.2.1.2.2.1.2.2	0.81986143187067	.	40040001	40280000	#FF4848	1	0.875
chr1	40280001	40400000	A.2.1.1.2.2.2.1.2.1	0.638568129330254	.	40280001	40400000	#FF9191	1	0.75
chr1	40400001	40480000	A.2.1.2.2.1.1.2.1.2.1	0.598152424942263	.	40400001	40480000	#FF9191	1	0.75
chr1	40480001	40840000	A.1.2.2.1.2.1.1.1.2.1	0.773672055427252	.	40480001	40840000	#FF4848	1	0.875
chr1	40840001	41120000	A.1.2.2.1.2.1.1.1.1	0.774826789838337	.	40840001	41120000	#FF4848	1	0.875
chr1	41120001	41320000	A.2.1.1.2.2.1.2.2.1	0.646651270207852	.	41120001	41320000	#FF9191	1	0.75
chr1	41320001	41520000	A.1.2.2.1.2.1.2.2.2	0.759815242494226	.	41320001	41520000	#FF4848	1	0.875
chr1	41520001	41600000	A.2.1.2.2.1.1.1.2	0.600461893764434	.	41520001	41600000	#FF9191	1	0.75
chr1	41600001	41720000	A.2.2.1.1.2.1.1.1	0.561200923787529	.	41600001	41720000	#FFDADA	1	0.625
chr1	41720001	41920000	A.2.1.1.2.1.1.1.1.1	0.68013856812933	.	41720001	41920000	#FF9191	1	0.75
chr1	41920001	42200000	A.2.1.2.2.2.2.1.1.1.1	0.581986143187067	.	41920001	42200000	#FF9191	1	0.75
chr1	42200001	42440000	A.2.2.1.2.2.1.1.1.2.1.1	0.531177829099307	.	42200001	42440000	#FFDADA	1	0.625
chr1	42440001	42600000	A.2.2.1.1.1.2.2.1	0.564665127020785	.	42440001	42600000	#FFDADA	1	0.625
chr1	42600001	42960000	A.2.1.1.2.2.1.2.2.2.2.2	0.64203233256351	.	42600001	42960000	#FF9191	1	0.75
chr1	42960001	43200000	A.2.1.1.2.1.1.2.2.2.2	0.668591224018476	.	42960001	43200000	#FF9191	1	0.75
chr1	43200001	43560000	A.1.2.2.1.2.1.2.1.2.1.1	0.765588914549654	.	43200001	43560000	#FF4848	1	0.875
chr1	43560001	43760000	A.1.2.2.1.2.2.1.1.1.2.1	0.75635103926097	.	43560001	43760000	#FF4848	1	0.875
chr1	43760001	43920000	A.2.1.1.2.1.1.1.2.1.1	0.677829099307159	.	43760001	43920000	#FF9191	1	0.75
chr1	43920001	44080000	A.2.1.1.2.1.1.1.2.1.2	0.676674364896074	.	43920001	44080000	#FF9191	1	0.75
chr1	44080001	44160000	A.2.1.1.2.2.2.1.1.2	0.639722863741339	.	44080001	44160000	#FF9191	1	0.75
chr1	44160001	44360000	A.2.1.1.2.1.1.1.2.2.2.1	0.674364896073903	.	44160001	44360000	#FF9191	1	0.75
chr1	44360001	44560000	A.2.1.1.2.2.2.2.1.1	0.636258660508083	.	44360001	44560000	#FF9191	1	0.75
chr1	44560001	44800000	A.1.2.2.1.2.2.1.2.1.2	0.750577367205543	.	44560001	44800000	#FF4848	1	0.875
chr1	44800001	45200000	A.1.1.2.2.2.2.2.1.2	0.877598152424942	.	44800001	45200000	#FF0000	1	1
chr1	45200001	45520000	A.1.2.1.2.2.1.2.2.1	0.808314087759815	.	45200001	45520000	#FF4848	1	0.875
chr1	45520001	45680000	A.1.2.1.2.2.1.2.1.2.1	0.810623556581986	.	45520001	45680000	#FF4848	1	0.875
chr1	45680001	46040000	A.1.2.1.2.1.1.1.1.2.1	0.834872979214781	.	45680001	46040000	#FF4848	1	0.875
chr1	46040001	46120000	A.2.1.1.2.2.2.2.2.2	0.632794457274827	.	46040001	46120000	#FF9191	1	0.75
chr1	46120001	46240000	A.2.1.1.2.2.2.2.1.2	0.635103926096998	.	46120001	46240000	#FF9191	1	0.75
chr1	46240001	46440000	A.1.1.2.2.2.2.1.2	0.881062355658199	.	46240001	46440000	#FF0000	1	1
chr1	46440001	46840000	A.1.1.1.1.2.1.1.2	0.971131639722864	.	46440001	46840000	#FF0000	1	1
chr1	46840001	47240000	A.1.1.2.2.2.1.2.2	0.88568129330254	.	46840001	47240000	#FF0000	1	1
chr1	47240001	47520000	B.1.1.2.2.1.2.2.2.2	0.352193995381062	.	47240001	47520000	#DADAFF	1	0.5
chr1	47520001	47640000	B.1.2.1.1.2.2.1.1.2.1.2	0.314087759815243	.	47520001	47640000	#9191FF	1	0.375
chr1	47640001	47840000	A.2.1.1.1.1.1.2.1.2	0.711316397228637	.	47640001	47840000	#FF9191	1	0.75
chr1	47840001	48280000	A.2.2.1.2.2.2.1.1.2.1.1	0.509237875288684	.	47840001	48280000	#FFDADA	1	0.625
chr1	48280001	48560000	A.2.2.1.2.2.2.1.1.2.2	0.506928406466513	.	48280001	48560000	#FFDADA	1	0.625
chr1	48560001	48720000	B.1.2.1.1.2.2.1.1.2.1.1	0.315242494226328	.	48560001	48720000	#9191FF	1	0.375
chr1	48720001	48880000	B.2.1.1.2.1.1.1.2.1	0.188221709006928	.	48720001	48880000	#4848FF	1	0.25
chr1	48880001	49040000	B.1.1.2.2.2.2.1.2	0.341801385681293	.	48880001	49040000	#DADAFF	1	0.5
chr1	49040001	49120000	B.1.2.2.1.2.2.1.2	0.265588914549654	.	49040001	49120000	#9191FF	1	0.375
chr1	49120001	49480000	B.1.2.1.1.2.2.1.2.1.2	0.310623556581986	.	49120001	49480000	#9191FF	1	0.375
chr1	49480001	49840000	B.2.1.2.2.2.1.1.2.2.1	0.0981524249422633	.	49480001	49840000	#4848FF	1	0.25
chr1	49840001	50160000	B.2.2.1.1.2.2.1.2	0.0554272517321016	.	49840001	50160000	#0000FF	1	0.125
chr1	50160001	50800000	B.2.2.1.2.2.2	0.0242494226327945	.	50160001	50800000	#0000FF	1	0.125
chr1	50800001	51200000	A.2.1.2.1.1.2.1.1.2.2	0.61662817551963	.	50800001	51200000	#FF9191	1	0.75
chr1	51200001	51480000	A.1.2.2.1.1.2.1.1.2.2.2	0.779445727482679	.	51200001	51480000	#FF4848	1	0.875
chr1	51480001	51720000	A.2.1.1.1.1.1.1.1.1.1	0.719399538106236	.	51480001	51720000	#FF9191	1	0.75
chr1	51720001	51800000	A.1.2.2.1.1.2.1.1.2.2.1	0.780600461893764	.	51720001	51800000	#FF4848	1	0.875
chr1	51800001	52040000	A.1.1.2.2.2.1.1.1	0.890300230946882	.	51800001	52040000	#FF0000	1	1
chr1	52040001	52400000	A.1.1.1.1.2.1.2.1	0.969976905311778	.	52040001	52400000	#FF0000	1	1
chr1	52400001	52800000	A.1.1.1.1.2.1.1.1	0.972286374133949	.	52400001	52800000	#FF0000	1	1
chr1	52800001	53120000	A.1.1.1.2.2.2.1	0.938799076212471	.	52800001	53120000	#FF0000	1	1
chr1	53120001	53200000	A.1.2.2.1.2.2.2.1.2.2.2	0.74364896073903	.	53120001	53200000	#FF4848	1	0.875
chr1	53200001	53520000	A.1.1.2.2.2.2.1.1.2.2	0.882217090069284	.	53200001	53520000	#FF0000	1	1
chr1	53520001	53640000	A.2.1.1.2.2.1.1.1	0.651270207852194	.	53520001	53640000	#FF9191	1	0.75
chr1	53640001	53800000	A.1.2.1.2.2.2.2.1.1.1	0.799076212471132	.	53640001	53800000	#FF4848	1	0.875
chr1	53800001	54080000	A.1.2.1.2.1.2.2.2	0.818706697459584	.	53800001	54080000	#FF4848	1	0.875
chr1	54080001	54200000	A.2.1.1.2.1.2.1.2.1.2	0.661662817551963	.	54080001	54200000	#FF9191	1	0.75
chr1	54200001	54360000	A.1.2.2.1.2.2.1.2.1.1	0.751732101616628	.	54200001	54360000	#FF4848	1	0.875
chr1	54360001	54520000	A.1.2.2.1.1.1.1.1.1	0.789838337182448	.	54360001	54520000	#FF4848	1	0.875
chr1	54520001	55000000	A.1.1.1.1.2.1.2.2	0.968822170900693	.	54520001	55000000	#FF0000	1	1
chr1	55000001	55360000	A.1.1.2.2.2.1.2.1	0.886836027713626	.	55000001	55360000	#FF0000	1	1
chr1	55360001	55560000	A.1.2.1.2.2.2.2.1.2.1	0.796766743648961	.	55360001	55560000	#FF4848	1	0.875
chr1	55560001	55720000	A.2.1.2.1.1.2.1.1.2.1.2.2	0.617782909930716	.	55560001	55720000	#FF9191	1	0.75
chr1	55720001	56000000	A.2.1.2.1.1.2.1.1.2.1.2.1	0.618937644341801	.	55720001	56000000	#FF9191	1	0.75
chr1	56000001	56200000	B.1.1.2.1.1.2.1.1	0.38568129330254	.	56000001	56200000	#DADAFF	1	0.5
chr1	56200001	56520000	B.1.2.1.1.1.1.2.2.2.1	0.33256351039261	.	56200001	56520000	#9191FF	1	0.375
chr1	56520001	56640000	B.1.2.2.1.1.1.1.1.1	0.292147806004619	.	56520001	56640000	#9191FF	1	0.375
chr1	56640001	56800000	B.1.2.2.1.1.1.2.2.2.1.1	0.282909930715935	.	56640001	56800000	#9191FF	1	0.375
chr1	56800001	57040000	B.1.1.2.2.2.2.2.1	0.340646651270208	.	56800001	57040000	#DADAFF	1	0.5
chr1	57040001	57240000	A.2.1.2.1.1.2.1.1.2.1.1	0.620092378752887	.	57040001	57240000	#FF9191	1	0.75
chr1	57240001	57440000	B.2.1.1.2.1.1.2.1.2	0.183602771362587	.	57240001	57440000	#4848FF	1	0.25
chr1	57440001	57640000	B.2.1.2.2.2.1.2.1.1.1	0.0958429561200924	.	57440001	57640000	#4848FF	1	0.25
chr1	57640001	57840000	B.2.1.1.2.1.2.1.2.1	0.175519630484988	.	57640001	57840000	#4848FF	1	0.25
chr1	57840001	58160000	B.2.1.1.2.1.1.2.2.2.2	0.177829099307159	.	57840001	58160000	#4848FF	1	0.25
chr1	58160001	58240000	B.1.2.2.1.2.2.1.1.1	0.267898383371824	.	58160001	58240000	#9191FF	1	0.375
chr1	58240001	58360000	B.1.2.2.1.2.2.1.1.2	0.266743648960739	.	58240001	58360000	#9191FF	1	0.375
chr1	58360001	58680000	B.2.1.2.2.2.1.1.1.1	0.10161662817552	.	58360001	58680000	#4848FF	1	0.25
chr1	58680001	58920000	B.1.2.2.1.1.1.2.2.2.2	0.280600461893764	.	58680001	58920000	#9191FF	1	0.375
chr1	58920001	59200000	A.2.2.2.2.2.1.1.1.1.1	0.456120092378753	.	58920001	59200000	#FFDADA	1	0.625
chr1	59200001	59360000	A.2.2.2.2.2.1.2.2.1.2	0.441108545034642	.	59200001	59360000	#FFDADA	1	0.625
chr1	59360001	59600000	B.1.2.1.1.1.1.1	0.338337182448037	.	59360001	59600000	#9191FF	1	0.375
chr1	59600001	59840000	B.2.1.1.2.1.1.1.2.2.2	0.185912240184757	.	59600001	59840000	#4848FF	1	0.25
chr1	59840001	60120000	B.2.1.2.2.2.1.2.1.2.2	0.0912240184757506	.	59840001	60120000	#4848FF	1	0.25
chr1	60120001	60240000	B.2.1.1.2.1.1.1.1	0.189376443418014	.	60120001	60240000	#4848FF	1	0.25
chr1	60240001	60440000	B.2.1.2.2.2.1.1.1.2	0.100461893764434	.	60240001	60440000	#4848FF	1	0.25
chr1	60440001	60640000	B.2.1.2.2.2.1.2.1.2.1.1	0.0935334872979215	.	60440001	60640000	#4848FF	1	0.25
chr1	60640001	60800000	B.2.1.2.2.2.1.1.2.2.2	0.0969976905311778	.	60640001	60800000	#4848FF	1	0.25
chr1	60800001	61000000	B.2.2.1.2.1.1	0.0531177829099307	.	60800001	61000000	#0000FF	1	0.125
chr1	61000001	61280000	B.2.2.1.1.2.2.2	0.0542725173210162	.	61000001	61280000	#0000FF	1	0.125
chr1	61280001	61520000	B.1.2.1.1.2.2.1.1.1	0.316397228637413	.	61280001	61520000	#9191FF	1	0.375
chr1	61520001	61680000	A.2.1.2.1.1.1.2.1.1	0.6270207852194	.	61520001	61680000	#FF9191	1	0.75
chr1	61680001	61920000	A.2.2.1.2.1.1.1.2	0.554272517321016	.	61680001	61920000	#FFDADA	1	0.625
chr1	61920001	62120000	B.1.2.1.1.1.1.2.2.1.1	0.334872979214781	.	61920001	62120000	#9191FF	1	0.375
chr1	62120001	62280000	A.2.1.2.1.1.1.2.1.2	0.625866050808314	.	62120001	62280000	#FF9191	1	0.75
chr1	62280001	62560000	A.2.2.2.2.1.1.1.1.2	0.473441108545035	.	62280001	62560000	#FFDADA	1	0.625
chr1	62560001	62880000	A.2.2.2.2.2.1.2.1.1.2	0.444572748267898	.	62560001	62880000	#FFDADA	1	0.625
chr1	62880001	63200000	A.1.2.2.1.1.2.1.2.1	0.778290993071594	.	62880001	63200000	#FF4848	1	0.875
chr1	63200001	63760000	B.2.1.1.1.2.1.2.1.1	0.199769053117783	.	63200001	63760000	#4848FF	1	0.25
chr1	63760001	64200000	A.2.2.1.2.2.2.1.1.2.1.2	0.508083140877598	.	63760001	64200000	#FFDADA	1	0.625
chr1	64200001	64360000	B.1.2.1.1.1.1.2.2.1.2	0.333718244803695	.	64200001	64360000	#9191FF	1	0.375
chr1	64360001	64600000	B.1.2.2.1.1.2.2.2	0.277136258660508	.	64360001	64600000	#9191FF	1	0.375
chr1	64600001	65000000	B.1.1.2.2.1.1.1.1	0.362586605080831	.	64600001	65000000	#DADAFF	1	0.5
chr1	65000001	65320000	A.2.2.1.2.2.2.1.1.1.2	0.510392609699769	.	65000001	65320000	#FFDADA	1	0.625
chr1	65320001	65480000	A.2.1.1.1.1.1.1.2.2.1	0.714780600461894	.	65320001	65480000	#FF9191	1	0.75
chr1	65480001	65680000	A.2.1.2.1.1.2.1.2.2.2	0.613163972286374	.	65480001	65680000	#FF9191	1	0.75
chr1	65680001	65920000	A.2.1.2.1.1.2.2.1	0.612009237875289	.	65680001	65920000	#FF9191	1	0.75
chr1	65920001	66200000	B.1.1.2.2.2.1.1.1.2	0.349884526558891	.	65920001	66200000	#DADAFF	1	0.5
chr1	66200001	66400000	B.1.2.1.2.2.2.1.1	0.297921478060046	.	66200001	66400000	#9191FF	1	0.375
chr1	66400001	66880000	A.2.1.1.1.1.1.1.2.2.2	0.713625866050808	.	66400001	66880000	#FF9191	1	0.75
chr1	66880001	67040000	A.2.1.2.1.1.2.1.2.1	0.615473441108545	.	66880001	67040000	#FF9191	1	0.75
chr1	67040001	67320000	A.2.2.1.2.2.2.1.2.2.1	0.504618937644342	.	67040001	67320000	#FFDADA	1	0.625
chr1	67320001	67520000	A.2.2.1.1.1.2.1.2	0.565819861431871	.	67320001	67520000	#FFDADA	1	0.625
chr1	67520001	67840000	A.2.2.1.2.2.2.1.1.1.1	0.511547344110854	.	67520001	67840000	#FFDADA	1	0.625
chr1	67840001	68360000	A.1.1.2.2.2.1.1.2.2	0.887990762124711	.	67840001	68360000	#FF0000	1	1
chr1	68360001	68600000	B.1.1.1.1.1.2.2.1.1	0.422632794457275	.	68360001	68600000	#DADAFF	1	0.5
chr1	68600001	68760000	A.2.2.1.2.2.1.2.2.1.1	0.519630484988453	.	68600001	68760000	#FFDADA	1	0.625
chr1	68760001	69080000	A.2.1.2.1.1.2.1.1.1	0.621247113163972	.	68760001	69080000	#FF9191	1	0.75
chr1	69080001	69240000	A.2.2.2.2.2.1.1.1.2.2.1	0.452655889145497	.	69080001	69240000	#FFDADA	1	0.625
chr1	69240001	69600000	B.1.1.2.1.1.1.2.1.2.1	0.393764434180139	.	69240001	69600000	#DADAFF	1	0.5
chr1	69600001	69800000	B.1.1.2.1.1.2.2.2.2.1	0.376443418013857	.	69600001	69800000	#DADAFF	1	0.5
chr1	69800001	69960000	B.1.2.1.1.1.2.1.1.1.2.1	0.329099307159353	.	69800001	69960000	#9191FF	1	0.375
chr1	69960001	70360000	B.1.1.2.1.1.1.2.1.2.2	0.392609699769053	.	69960001	70360000	#DADAFF	1	0.5
chr1	70360001	70680000	A.2.2.2.2.1.1.1.2	0.472286374133949	.	70360001	70680000	#FFDADA	1	0.625
chr1	70680001	71000000	A.1.2.2.1.1.2.2	0.775981524249423	.	70680001	71000000	#FF4848	1	0.875
chr1	71000001	71280000	B.2.1.1.2.2.2.1.1.2.1	0.161662817551963	.	71000001	71280000	#4848FF	1	0.25
chr1	71280001	71520000	B.1.2.2.1.2.2.2.2.1.1.2	0.257505773672055	.	71280001	71520000	#9191FF	1	0.375
chr1	71520001	71800000	B.2.1.2.2.2.1.1.2.1	0.0993071593533487	.	71520001	71800000	#4848FF	1	0.25
chr1	71800001	72240000	B.2.1.2.2.1.2.1.1	0.109699769053118	.	71800001	72240000	#4848FF	1	0.25
chr1	72240001	72360000	B.1.1.2.1.1.2.2.2.2.2.1	0.375288683602771	.	72240001	72360000	#DADAFF	1	0.5
chr1	72360001	72720000	B.2.1.1.2.1.1.1.2.2.1	0.187066974595843	.	72360001	72720000	#4848FF	1	0.25
chr1	72720001	72880000	B.1.1.2.1.1.2.2.1.1.1	0.383371824480369	.	72720001	72880000	#DADAFF	1	0.5
chr1	72880001	73040000	B.1.1.2.1.1.2.2.1.2	0.381062355658199	.	72880001	73040000	#DADAFF	1	0.5
chr1	73040001	73520000	B.2.1.1.2.1.1.2.2.1.1	0.182448036951501	.	73040001	73520000	#4848FF	1	0.25
chr1	73520001	73760000	B.2.1.1.2.1.1.2.2.1.2	0.181293302540416	.	73520001	73760000	#4848FF	1	0.25
chr1	73760001	74120000	B.2.1.2.2.2.2.1.2.2	0.0842956120092379	.	73760001	74120000	#4848FF	1	0.25
chr1	74120001	74600000	B.2.1.1.2.1.1.2.2.2.1.2	0.178983833718245	.	74120001	74600000	#4848FF	1	0.25
chr1	74600001	74920000	A.2.2.1.2.2.2.1.2.1	0.505773672055427	.	74600001	74920000	#FFDADA	1	0.625
chr1	74920001	75200000	B.1.2.2.1.1.1.2.1.2	0.285219399538106	.	74920001	75200000	#9191FF	1	0.375
chr1	75200001	75480000	B.2.1.2.2.2.1.2.1.1.2	0.0946882217090069	.	75200001	75480000	#4848FF	1	0.25
chr1	75480001	75560000	B.1.2.2.1.2.1.1.1.2	0.274826789838337	.	75480001	75560000	#9191FF	1	0.375
chr1	75560001	75960000	B.2.1.2.2.2.1.2.1.2.1.2	0.092378752886836	.	75560001	75960000	#4848FF	1	0.25
chr1	75960001	76320000	B.1.2.1.1.2.2.1.2.1.1	0.311778290993072	.	75960001	76320000	#9191FF	1	0.375
chr1	76320001	76680000	B.1.2.1.1.2.2.1.1.2.2	0.312933025404157	.	76320001	76680000	#9191FF	1	0.375
chr1	76680001	76800000	B.1.1.1.1.1.2.1.2.2	0.42378752886836	.	76680001	76800000	#DADAFF	1	0.5
chr1	76800001	77360000	B.2.2.1.1.2.1.1.1	0.0600461893764434	.	76800001	77360000	#0000FF	1	0.125
chr1	77360001	77600000	B.2.1.1.2.1.1.2.2.2.1.1	0.18013856812933	.	77360001	77600000	#4848FF	1	0.25
chr1	77600001	78000000	B.1.1.2.1.1.2.2.1.1.2	0.382217090069284	.	77600001	78000000	#DADAFF	1	0.5
chr1	78000001	78280000	A.1.2.1.2.1.2.1.2	0.823325635103926	.	78000001	78280000	#FF4848	1	0.875
chr1	78280001	78520000	A.2.1.2.1.1.2.1.2.2.1	0.61431870669746	.	78280001	78520000	#FF9191	1	0.75
chr1	78520001	78800000	B.1.2.2.1.2.2.2.2.1.1.1	0.258660508083141	.	78520001	78800000	#9191FF	1	0.375
chr1	78800001	79040000	B.2.1.2.2.1.2.1.2.1.2	0.107390300230947	.	78800001	79040000	#4848FF	1	0.25
chr1	79040001	79400000	B.1.2.2.1.1.1.2.1.1.2	0.286374133949192	.	79040001	79400000	#9191FF	1	0.375
chr1	79400001	79640000	A.2.2.2.2.2.1.1.1.1.2	0.454965357967667	.	79400001	79640000	#FFDADA	1	0.625
chr1	79640001	79840000	B.1.2.1.1.1.2.1.2.2	0.324480369515012	.	79640001	79840000	#9191FF	1	0.375
chr1	79840001	80080000	B.1.2.2.1.2.2.2.2.2	0.252886836027714	.	79840001	80080000	#9191FF	1	0.375
chr1	80080001	80280000	B.1.2.2.1.1.1.2.2.1	0.284064665127021	.	80080001	80280000	#9191FF	1	0.375
chr1	80280001	80800000	B.2.1.2.2.2.2.1.1.1.2	0.0877598152424942	.	80280001	80800000	#4848FF	1	0.25
chr1	80800001	80960000	B.1.2.2.1.2.1.2.2.2	0.26905311778291	.	80800001	80960000	#9191FF	1	0.375
chr1	80960001	81280000	B.1.2.2.1.2.1.1.2	0.273672055427252	.	80960001	81280000	#9191FF	1	0.375
chr1	81280001	81400000	B.1.1.2.1.1.1.2.2.1.1	0.391454965357968	.	81280001	81400000	#DADAFF	1	0.5
chr1	81400001	81920000	B.2.1.1.2.2.2.2.1.2	0.15473441108545	.	81400001	81920000	#4848FF	1	0.25
chr1	81920001	82080000	B.1.2.1.1.1.2.1.2.1	0.325635103926097	.	81920001	82080000	#9191FF	1	0.375
chr1	82080001	82440000	B.1.1.1.1.1.2.1.2.1.2	0.424942263279446	.	82080001	82440000	#DADAFF	1	0.5
chr1	82440001	82560000	B.1.1.2.2.2.2.2.2	0.339491916859122	.	82440001	82560000	#DADAFF	1	0.5
chr1	82560001	82640000	B.1.2.2.1.1.1.1.1.2	0.290993071593533	.	82560001	82640000	#9191FF	1	0.375
chr1	82640001	82760000	B.1.2.2.1.2.2.2.2.1.2.2.2	0.254041570438799	.	82640001	82760000	#9191FF	1	0.375
chr1	82760001	82920000	B.2.1.1.2.2.1.1.2.2.1	0.166281755196305	.	82760001	82920000	#4848FF	1	0.25
chr1	82920001	83120000	B.2.1.1.2.2.2.1.1.2.2	0.160508083140878	.	82920001	83120000	#4848FF	1	0.25
chr1	83120001	83280000	B.1.2.2.1.2.2.2.1.2.2.1	0.260969976905312	.	83120001	83280000	#9191FF	1	0.375
chr1	83280001	83720000	B.1.2.2.1.2.2.2.1.1.2	0.263279445727483	.	83280001	83720000	#9191FF	1	0.375
chr1	83720001	84360000	B.2.1.2.2.2.2.1.2.1	0.0854503464203233	.	83720001	84360000	#4848FF	1	0.25
chr1	84360001	84600000	A.2.2.1.2.2.1.2.1.1.2.2	0.521939953810624	.	84360001	84600000	#FFDADA	1	0.625
chr1	84600001	84800000	A.1.2.2.1.1.2.1.1.2.1	0.78175519630485	.	84600001	84800000	#FF4848	1	0.875
chr1	84800001	84920000	A.2.1.1.1.1.2.1.2	0.707852193995381	.	84800001	84920000	#FF9191	1	0.75
chr1	84920001	85200000	A.1.2.2.1.1.1.2.2	0.784064665127021	.	84920001	85200000	#FF4848	1	0.875
chr1	85200001	85440000	A.2.2.1.2.2.2.1.2.2.2.2	0.502309468822171	.	85200001	85440000	#FFDADA	1	0.625
chr1	85440001	85760000	A.2.2.1.2.2.1.2.1.1.1	0.524249422632795	.	85440001	85760000	#FFDADA	1	0.625
chr1	85760001	85920000	A.2.2.1.2.2.1.2.2.2.2.2	0.51270207852194	.	85760001	85920000	#FFDADA	1	0.625
chr1	85920001	86040000	A.2.1.2.1.1.1.1.1.2.1	0.630484988452656	.	85920001	86040000	#FF9191	1	0.75
chr1	86040001	86200000	A.2.2.1.2.2.1.2.2.2.2.1	0.513856812933025	.	86040001	86200000	#FFDADA	1	0.625
chr1	86200001	86320000	B.1.1.2.1.1.2.2.2.2.2.2	0.374133949191686	.	86200001	86320000	#DADAFF	1	0.5
chr1	86320001	86560000	B.1.2.2.1.2.2.2.1.2.2.2	0.259815242494226	.	86320001	86560000	#9191FF	1	0.375
chr1	86560001	86760000	B.2.1.2.2.1.2.2.2.1	0.103926096997691	.	86560001	86760000	#4848FF	1	0.25
chr1	86760001	87160000	B.2.1.2.2.1.2.1.2.2	0.106235565819861	.	86760001	87160000	#4848FF	1	0.25
chr1	87160001	87480000	A.2.2.1.2.2.1.2.2.2.1.1	0.517321016166282	.	87160001	87480000	#FFDADA	1	0.625
chr1	87480001	87880000	B.2.1.1.2.1.1.2.1.1	0.184757505773672	.	87480001	87880000	#4848FF	1	0.25
chr1	87880001	88040000	B.2.1.2.2.1.2.1.2.1.1	0.108545034642032	.	87880001	88040000	#4848FF	1	0.25
chr1	88040001	88200000	B.2.1.1.2.2.2.2.1.1	0.155889145496536	.	88040001	88200000	#4848FF	1	0.25
chr1	88200001	88400000	B.2.1.2.2.2.2.2.1.2	0.081986143187067	.	88200001	88400000	#4848FF	1	0.25
chr1	88400001	88720000	B.2.1.2.2.2.2.2.1.1	0.0831408775981524	.	88400001	88720000	#4848FF	1	0.25
chr1	88720001	89120000	B.2.2.1.1.2.1.1.2	0.058891454965358	.	88720001	89120000	#0000FF	1	0.125
chr1	89120001	89360000	A.2.1.2.1.1.1.2.2.1.2	0.623556581986143	.	89120001	89360000	#FF9191	1	0.75
chr1	89360001	89560000	B.1.1.2.1.1.1.2.2.1.2	0.390300230946882	.	89360001	89560000	#DADAFF	1	0.5
chr1	89560001	89960000	B.2.1.2.2.2.2.2.2	0.0808314087759815	.	89560001	89960000	#4848FF	1	0.25
chr1	89960001	90080000	B.1.1.2.1.1.1.1.1	0.397228637413395	.	89960001	90080000	#DADAFF	1	0.5
chr1	90080001	90240000	B.1.1.2.1.1.2.2.2.1.2.2	0.377598152424942	.	90080001	90240000	#DADAFF	1	0.5
chr1	90240001	90520000	A.2.1.2.1.1.1.2.2.2	0.622401847575058	.	90240001	90520000	#FF9191	1	0.75
chr1	90520001	90960000	B.2.2.1.1.2.1.2	0.0577367205542725	.	90520001	90960000	#0000FF	1	0.125
chr1	90960001	91160000	B.2.1.1.2.2.2.1.1.1	0.162817551963049	.	90960001	91160000	#4848FF	1	0.25
chr1	91160001	91360000	B.1.2.1.1.2.2.1.2.2	0.309468822170901	.	91160001	91360000	#9191FF	1	0.375
chr1	91360001	91560000	A.2.2.1.2.2.1.2.2.2.1.2.1	0.516166281755196	.	91360001	91560000	#FFDADA	1	0.625
chr1	91560001	91960000	B.1.1.1.1.1.2.2.2	0.420323325635104	.	91560001	91960000	#DADAFF	1	0.5
chr1	91960001	92400000	A.2.1.1.1.1.2.2.2.2.2	0.702078521939954	.	91960001	92400000	#FF9191	1	0.75
chr1	92400001	92760000	A.2.2.1.2.2.2.1.2.2.2.1	0.503464203233256	.	92400001	92760000	#FFDADA	1	0.625
chr1	92760001	93200000	A.2.1.1.1.1.2.2.1.1	0.706697459584296	.	92760001	93200000	#FF9191	1	0.75
chr1	93200001	93280000	A.2.1.1.1.1.2.2.1.2	0.70554272517321	.	93200001	93280000	#FF9191	1	0.75
chr1	93280001	93480000	A.1.2.1.2.1.2.2.1.2.1	0.821016166281755	.	93280001	93480000	#FF4848	1	0.875
chr1	93480001	93680000	A.1.1.2.2.2.1.1.2.1	0.889145496535797	.	93480001	93680000	#FF0000	1	1
chr1	93680001	93960000	A.1.2.1.2.1.2.1.1.2.2	0.824480369515012	.	93680001	93960000	#FF4848	1	0.875
chr1	93960001	94320000	A.1.2.1.2.1.2.1.1.1.1	0.827944572748268	.	93960001	94320000	#FF4848	1	0.875
chr1	94320001	94640000	A.1.2.1.2.2.2.1.2.2.2	0.800230946882217	.	94320001	94640000	#FF4848	1	0.875
chr1	94640001	94840000	A.1.2.1.2.1.2.1.1.1.2	0.826789838337182	.	94640001	94840000	#FF4848	1	0.875
chr1	94840001	95200000	A.1.2.2.1.1.1.1.1.2	0.788683602771363	.	94840001	95200000	#FF4848	1	0.875
chr1	95200001	95720000	A.1.2.2.1.1.2.1.2.2	0.777136258660508	.	95200001	95720000	#FF4848	1	0.875
chr1	95720001	95960000	B.2.1.1.2.2.1.1.1.1.1.1	0.172055427251732	.	95720001	95960000	#4848FF	1	0.25
chr1	95960001	96240000	B.2.1.2.2.2.2.1.1.1.1	0.0889145496535797	.	95960001	96240000	#4848FF	1	0.25
chr1	96240001	96760000	B.2.1.2.2.2.2.1.1.2	0.0866050808314088	.	96240001	96760000	#4848FF	1	0.25
chr1	96760001	97200000	B.2.1.1.2.2.2.2.2	0.153579676674365	.	96760001	97200000	#4848FF	1	0.25
chr1	97200001	97360000	A.2.2.2.2.1.1.2.2.2	0.467667436489607	.	97200001	97360000	#FFDADA	1	0.625
chr1	97360001	97640000	B.1.2.2.1.1.1.2.2.2.1.2	0.28175519630485	.	97360001	97640000	#9191FF	1	0.375
chr1	97640001	97760000	B.1.2.1.1.2.2.2.1	0.308314087759815	.	97640001	97760000	#9191FF	1	0.375
chr1	97760001	98080000	B.2.1.1.2.2.2.1.2.1.2	0.158198614318707	.	97760001	98080000	#4848FF	1	0.25
chr1	98080001	98280000	B.1.2.1.1.1.1.2.2.2.2	0.331408775981524	.	98080001	98280000	#9191FF	1	0.375
chr1	98280001	98440000	A.2.2.2.2.1.1.1.1.1.2	0.47459584295612	.	98280001	98440000	#FFDADA	1	0.625
chr1	98440001	98760000	B.1.1.2.1.1.2.2.2.1.2.1	0.378752886836028	.	98440001	98760000	#DADAFF	1	0.5
chr1	98760001	98880000	A.2.2.2.2.2.1.1.2.1	0.450346420323326	.	98760001	98880000	#FFDADA	1	0.625
chr1	98880001	99240000	B.2.1.1.2.2.1.1.1.1.2	0.169745958429561	.	98880001	99240000	#4848FF	1	0.25
chr1	99240001	99560000	B.2.1.2.2.1.2.2.2.2	0.102771362586605	.	99240001	99560000	#4848FF	1	0.25
chr1	99560001	99760000	B.2.1.1.2.2.1.1.2.2.2	0.165127020785219	.	99560001	99760000	#4848FF	1	0.25
chr1	99760001	99960000	B.2.1.1.2.2.1.1.1.1.1.2	0.170900692840647	.	99760001	99960000	#4848FF	1	0.25
chr1	99960001	100280000	B.1.1.1.1.1.2.2.1.2	0.421478060046189	.	99960001	100280000	#DADAFF	1	0.5
chr1	100280001	100440000	A.2.2.1.2.2.1.2.2.1.2	0.518475750577367	.	100280001	100440000	#FFDADA	1	0.625
chr1	100440001	100720000	A.2.1.1.1.1.2.2.2.1	0.704387990762125	.	100440001	100720000	#FF9191	1	0.75
chr1	100720001	100840000	A.2.2.1.2.2.1.2.1.1.2.1	0.523094688221709	.	100720001	100840000	#FFDADA	1	0.625
chr1	100840001	101360000	B.1.2.2.1.2.2.2.1.2.1	0.262124711316397	.	100840001	101360000	#9191FF	1	0.375
chr1	101360001	101520000	A.2.2.2.2.2.1.2.2.2	0.439953810623557	.	101360001	101520000	#FFDADA	1	0.625
chr1	101520001	101800000	B.1.1.2.2.2.2.1.1	0.342956120092379	.	101520001	101800000	#DADAFF	1	0.5
chr1	101800001	102000000	B.1.2.2.1.2.1.2.2.1.1	0.271362586605081	.	101800001	102000000	#9191FF	1	0.375
chr1	102000001	102160000	B.1.2.2.1.2.1.1.1.1	0.275981524249423	.	102000001	102160000	#9191FF	1	0.375
chr1	102160001	102440000	B.2.1.1.2.2.1.2	0.163972286374134	.	102160001	102440000	#4848FF	1	0.25
chr1	102440001	102600000	B.1.2.1.1.1.2.2.1.2	0.322170900692841	.	102440001	102600000	#9191FF	1	0.375
chr1	102600001	102960000	B.1.2.2.1.2.2.2.2.1.2.2.1	0.255196304849885	.	102600001	102960000	#9191FF	1	0.375
chr1	102960001	103440000	B.1.1.1.1.1.1.2.2.2	0.428406466512702	.	102960001	103440000	#DADAFF	1	0.5
chr1	103440001	103600000	B.1.1.2.1.1.1.1.2	0.396073903002309	.	103440001	103600000	#DADAFF	1	0.5
chr1	103600001	103760000	B.1.1.2.1.1.2.2.2.1.1	0.379907621247113	.	103600001	103760000	#DADAFF	1	0.5
chr1	103760001	103800000	B.1.1.1.1.1.1.2.2.1	0.429561200923788	.	103760001	103800000	#DADAFF	1	0.5
chr1	103880001	103920000	B.1.1.1.1.1.1.2.2.1	0.429561200923788	.	103880001	103920000	#DADAFF	1	0.5
chr1	104000001	104080000	B.1.1.1.1.1.1.2.2.1	0.429561200923788	.	104000001	104080000	#DADAFF	1	0.5
chr1	104080001	104160000	B.1.2.1.1.1.1.2.1.2	0.336027713625866	.	104080001	104160000	#9191FF	1	0.375
chr1	104280001	104600000	B.1.2.1.1.1.1.2.1.2	0.336027713625866	.	104280001	104600000	#9191FF	1	0.375
chr1	104600001	105040000	B.1.1.1.1.1.2.1.2.1.1	0.426096997690531	.	104600001	105040000	#DADAFF	1	0.5
chr1	105040001	105400000	B.1.2.1.1.1.2.1.1.2	0.326789838337182	.	105040001	105400000	#9191FF	1	0.375
chr1	105400001	105960000	B.1.1.2.1.1.1.2.2.2.1.2	0.387990762124711	.	105400001	105960000	#DADAFF	1	0.5
chr1	105960001	106280000	B.1.2.1.1.1.1.2.1.1	0.337182448036952	.	105960001	106280000	#9191FF	1	0.375
chr1	106280001	106400000	B.1.2.1.1.2.2.2.2	0.30715935334873	.	106280001	106400000	#9191FF	1	0.375
chr1	106400001	106560000	B.1.1.2.1.1.1.2.2.2.2	0.386836027713626	.	106400001	106560000	#DADAFF	1	0.5
chr1	106560001	106680000	B.1.1.2.1.1.1.2.2.2.1.1	0.389145496535797	.	106560001	106680000	#DADAFF	1	0.5
chr1	106680001	106800000	B.1.1.1.1.1.1.2.1	0.430715935334873	.	106680001	106800000	#DADAFF	1	0.5
chr1	106800001	106880000	B.1.2.1.1.1.2.1.1.1.2.2	0.327944572748268	.	106800001	106880000	#9191FF	1	0.375
chr1	106880001	107200000	B.1.2.2.1.1.1.1.2.1	0.289838337182448	.	106880001	107200000	#9191FF	1	0.375
chr1	107200001	107320000	B.1.2.1.1.1.2.2.2	0.321016166281755	.	107200001	107320000	#9191FF	1	0.375
chr1	107320001	107440000	B.1.2.2.1.2.1.2.1	0.272517321016166	.	107320001	107440000	#9191FF	1	0.375
chr1	107440001	107520000	B.1.2.1.1.1.2.1.1.1.1	0.330254041570439	.	107440001	107520000	#9191FF	1	0.375
chr1	107520001	107840000	B.1.2.2.1.2.1.2.2.1.2	0.270207852193995	.	107520001	107840000	#9191FF	1	0.375
chr1	107840001	108000000	B.1.2.2.1.2.2.2.2.1.2.1	0.25635103926097	.	107840001	108000000	#9191FF	1	0.375
chr1	108000001	108120000	B.1.2.1.1.1.2.2.1.1	0.323325635103926	.	108000001	108120000	#9191FF	1	0.375
chr1	108120001	108400000	B.2.1.1.2.2.1.1.1.2	0.168591224018476	.	108120001	108400000	#4848FF	1	0.25
chr1	108400001	108800000	B.1.2.2.1.1.1.2.1.1.1	0.287528868360277	.	108400001	108800000	#9191FF	1	0.375
chr1	108840001	108920000	B.1.2.2.1.1.1.2.1.1.1	0.287528868360277	.	108840001	108920000	#9191FF	1	0.375
chr1	109000001	109240000	A.2.1.2.1.1.1.2.2.1.1	0.624711316397229	.	109000001	109240000	#FF9191	1	0.75
chr1	109240001	109480000	A.1.2.2.1.1.1.1.2.2	0.786374133949192	.	109240001	109480000	#FF4848	1	0.875
chr1	109480001	109720000	A.1.2.1.2.2.2.1.2.1.2	0.802540415704388	.	109480001	109720000	#FF4848	1	0.875
chr1	109720001	110040000	A.1.2.1.2.1.2.1.1.2.1	0.825635103926097	.	109720001	110040000	#FF4848	1	0.875
chr1	110040001	110320000	A.1.2.1.2.2.2.1.2.2.1	0.801385681293303	.	110040001	110320000	#FF4848	1	0.875
chr1	110320001	110560000	A.1.2.1.2.1.2.2.1.1	0.822170900692841	.	110320001	110560000	#FF4848	1	0.875
chr1	110560001	110840000	A.1.2.2.1.1.1.1.2.1	0.787528868360277	.	110560001	110840000	#FF4848	1	0.875
chr1	110840001	111040000	A.2.1.1.1.1.2.1.1	0.709006928406467	.	110840001	111040000	#FF9191	1	0.75
chr1	111040001	111440000	A.2.2.1.2.2.2.2.2.1.2	0.496535796766744	.	111040001	111440000	#FFDADA	1	0.625
chr1	111440001	111640000	A.2.2.2.2.1.1.2.2.1.1	0.469976905311778	.	111440001	111640000	#FFDADA	1	0.625
chr1	111640001	111720000	B.1.1.1.1.1.2.1.1	0.427251732101617	.	111640001	111720000	#DADAFF	1	0.5
chr1	111720001	111880000	A.2.2.2.2.1.2.2.1.1.2	0.460739030023095	.	111720001	111880000	#FFDADA	1	0.625
chr1	111880001	112120000	A.2.2.1.2.2.1.1.1.2.1.2	0.530023094688222	.	111880001	112120000	#FFDADA	1	0.625
chr1	112120001	112480000	A.2.1.2.1.1.1.1.1.1	0.631639722863741	.	112120001	112480000	#FF9191	1	0.75
chr1	112480001	112800000	A.2.2.2.2.2.2.1	0.438799076212471	.	112480001	112800000	#FFDADA	1	0.625
chr1	112800001	112880000	A.2.2.2.2.1.1.2.1	0.471131639722864	.	112800001	112880000	#FFDADA	1	0.625
chr1	112880001	113240000	A.1.2.2.1.1.1.2.1	0.785219399538106	.	112880001	113240000	#FF4848	1	0.875
chr1	113240001	113600000	A.1.2.1.2.2.2.1.2.1.1	0.803695150115473	.	113240001	113600000	#FF4848	1	0.875
chr1	113600001	113720000	A.2.1.2.2.2.2.2.1	0.577367205542725	.	113600001	113720000	#FF9191	1	0.75
chr1	113720001	113960000	A.2.1.2.2.2.2.2.2.2	0.575057736720554	.	113720001	113960000	#FF9191	1	0.75
chr1	113960001	114160000	A.2.2.1.2.2.2.2.2.2.2	0.494226327944573	.	113960001	114160000	#FFDADA	1	0.625
chr1	114160001	114240000	A.2.2.2.2.1.2.1.1.2.2	0.464203233256351	.	114160001	114240000	#FFDADA	1	0.625
chr1	114240001	114480000	A.2.1.1.2.2.1.2.1.2	0.647806004618938	.	114240001	114480000	#FF9191	1	0.75
chr1	114480001	114760000	A.2.2.1.2.2.2.2.2.1.1	0.497690531177829	.	114480001	114760000	#FFDADA	1	0.625
chr1	114760001	114960000	A.2.2.1.2.2.2.2.2.2.1	0.495381062355658	.	114760001	114960000	#FFDADA	1	0.625
chr1	114960001	115080000	A.2.1.2.2.2.2.2.2.1	0.57621247113164	.	114960001	115080000	#FF9191	1	0.75
chr1	115080001	115320000	A.2.1.1.1.1.2.2.2.2.1	0.703233256351039	.	115080001	115320000	#FF9191	1	0.75
chr1	115320001	115480000	A.2.2.2.2.2.1.1.2.2.2	0.446882217090069	.	115320001	115480000	#FFDADA	1	0.625
chr1	115480001	115600000	B.1.1.1.1.1.1.1.2	0.431870669745958	.	115480001	115600000	#DADAFF	1	0.5
chr1	115600001	115680000	B.1.1.2.1.1.1.2.1.1	0.394919168591224	.	115600001	115680000	#DADAFF	1	0.5
chr1	115680001	115800000	A.2.2.2.2.1.1.2.2.1.2	0.468822170900693	.	115680001	115800000	#FFDADA	1	0.625
chr1	115800001	116000000	A.2.2.2.2.2.1.1.2.2.1.1	0.44919168591224	.	115800001	116000000	#FFDADA	1	0.625
chr1	116000001	116160000	A.2.2.2.2.2.1.1.2.2.1.2	0.448036951501155	.	116000001	116160000	#FFDADA	1	0.625
chr1	116160001	116320000	A.2.2.2.2.2.1.1.1.2.2.2	0.451501154734411	.	116160001	116320000	#FFDADA	1	0.625
chr1	116320001	116680000	B.1.1.2.1.1.2.1.2	0.384526558891455	.	116320001	116680000	#DADAFF	1	0.5
chr1	116680001	117280000	A.2.1.2.1.1.1.1.1.2.2	0.62933025404157	.	116680001	117280000	#FF9191	1	0.75
chr1	117280001	117480000	A.2.2.1.2.2.1.2.1.2	0.520785219399538	.	117280001	117480000	#FFDADA	1	0.625
chr1	117480001	117600000	A.2.2.1.2.2.1.1.1.1.2	0.532332563510393	.	117480001	117600000	#FFDADA	1	0.625
chr1	117600001	117880000	A.2.2.1.2.2.1.1.1.2.2.1	0.528868360277136	.	117600001	117880000	#FFDADA	1	0.625
chr1	117880001	118080000	A.2.2.1.2.2.1.1.1.2.2.2	0.527713625866051	.	117880001	118080000	#FFDADA	1	0.625
chr1	118080001	118520000	A.2.2.2.2.1.1.1.1.1.1	0.475750577367206	.	118080001	118520000	#FFDADA	1	0.625
chr1	118520001	119040000	B.2.1.1.2.2.2.1.2.2	0.157043879907621	.	118520001	119040000	#4848FF	1	0.25
chr1	119040001	119200000	B.2.1.1.2.2.2.1.2.1.1	0.159353348729792	.	119040001	119200000	#4848FF	1	0.25
chr1	119200001	119280000	B.2.1.1.2.2.1.1.2.1	0.16743648960739	.	119200001	119280000	#4848FF	1	0.25
chr1	119280001	119640000	B.2.1.2.2.1.2.2.1	0.105080831408776	.	119280001	119640000	#4848FF	1	0.25
chr1	119640001	120080000	B.1.2.2.1.2.2.2.1.1.1	0.264434180138568	.	119640001	120080000	#9191FF	1	0.375
chr1	120080001	120320000	A.2.2.1.2.2.1.2.2.2.1.2.2	0.515011547344111	.	120080001	120320000	#FFDADA	1	0.625
chr1	120320001	120560000	A.2.2.1.2.2.1.1.1.1.1	0.533487297921478	.	120320001	120560000	#FFDADA	1	0.625
chr1	120560001	120720000	A.2.2.1.2.2.1.1.2.2	0.52540415704388	.	120560001	120720000	#FFDADA	1	0.625
chr1	120760001	120840000	A.2.2.1.2.2.1.1.2.2	0.52540415704388	.	120760001	120840000	#FFDADA	1	0.625
chr1	120840001	120920000	B.1.1.1.1.1.1.1.1	0.433025404157044	.	120840001	120920000	#DADAFF	1	0.5
chr1	121080001	121320000	B.1.1.1.1.1.1.1.1	0.433025404157044	.	121080001	121320000	#DADAFF	1	0.5
chr1	121320001	121520000	B.1.2.2.1.1.1.1.2.2	0.288683602771363	.	121320001	121520000	#9191FF	1	0.375
chr1	142560001	142680000	B.1.2.1.2.1.2.2.2	0.301385681293303	.	142560001	142680000	#9191FF	1	0.375
chr1	142800001	142840000	B.1.2.1.2.1.2.2.2	0.301385681293303	.	142800001	142840000	#9191FF	1	0.375
chr1	143120001	143320000	B.1.2.1.2.1.2.2.2	0.301385681293303	.	143120001	143320000	#9191FF	1	0.375
chr1	143480001	143520000	B.1.2.1.2.1.2.2.2	0.301385681293303	.	143480001	143520000	#9191FF	1	0.375
chr1	143720001	143800000	A.1.2.2.2.2.2.2.1	0.721709006928406	.	143720001	143800000	#FF4848	1	0.875
chr1	143920001	144080000	A.1.2.2.2.2.2.2.1	0.721709006928406	.	143920001	144080000	#FF4848	1	0.875
chr1	144520001	144560000	A.2.2.1.1.2.1.1.2	0.560046189376443	.	144520001	144560000	#FFDADA	1	0.625
chr1	144640001	144720000	A.2.2.1.1.2.1.1.2	0.560046189376443	.	144640001	144720000	#FFDADA	1	0.625
chr1	144800001	144840000	A.2.2.1.1.2.1.1.2	0.560046189376443	.	144800001	144840000	#FFDADA	1	0.625
chr1	144840001	145120000	A.1.1.1.1.1.1.1.1.1	1	.	144840001	145120000	#FF0000	1	1
chr1	145120001	145320000	A.1.2.1.2.2.2.1.1	0.804849884526559	.	145120001	145320000	#FF4848	1	0.875
chr1	145360001	145840000	A.1.1.1.2.2.1.1.1.1.1	0.952655889145496	.	145360001	145840000	#FF0000	1	1
chr1	146360001	146400000	A.2.2.2.2.1.2.2.1.1.1	0.46189376443418	.	146360001	146400000	#FFDADA	1	0.625
chr1	146440001	146800000	A.2.2.2.2.1.2.2.1.1.1	0.46189376443418	.	146440001	146800000	#FFDADA	1	0.625
chr1	146800001	146880000	B.1.1.2.2.2.1.1.1.1	0.351039260969977	.	146800001	146880000	#DADAFF	1	0.5
chr1	146880001	147400000	A.2.2.1.2.1.1.2.1.2.2	0.55080831408776	.	146880001	147400000	#FFDADA	1	0.625
chr1	147400001	147440000	A.2.1.1.1.2.2.1.1	0.687066974595843	.	147400001	147440000	#FF9191	1	0.75
chr1	147680001	147840000	A.2.1.1.1.2.2.1.1	0.687066974595843	.	147680001	147840000	#FF9191	1	0.75
chr1	147920001	147960000	A.2.1.1.1.2.2.1.1	0.687066974595843	.	147920001	147960000	#FF9191	1	0.75
chr1	148160001	148200000	A.2.1.1.1.2.2.1.1	0.687066974595843	.	148160001	148200000	#FF9191	1	0.75
chr1	148200001	148280000	A.2.1.2.2.2.1.1	0.586605080831409	.	148200001	148280000	#FF9191	1	0.75
chr1	148320001	148360000	A.2.1.2.2.2.1.1	0.586605080831409	.	148320001	148360000	#FF9191	1	0.75
chr1	148520001	148560000	A.2.1.2.2.2.1.1	0.586605080831409	.	148520001	148560000	#FF9191	1	0.75
chr1	148840001	148960000	B.1.1.1.2.2.1.1.1	0.406466512702079	.	148840001	148960000	#DADAFF	1	0.5
chr1	149000001	149200000	B.1.1.1.2.2.1.1.1	0.406466512702079	.	149000001	149200000	#DADAFF	1	0.5
chr1	149200001	149440000	A.2.1.1.1.2.2.1.2	0.685912240184757	.	149200001	149440000	#FF9191	1	0.75
chr1	149640001	149760000	A.2.2.1.2.2.1.1.2.1	0.526558891454965	.	149640001	149760000	#FFDADA	1	0.625
chr1	149760001	150040000	A.1.1.2.2.1.1.2.2.1	0.903002309468822	.	149760001	150040000	#FF0000	1	1
chr1	150040001	150200000	A.1.1.2.2.1.1.1.1.1	0.91108545034642	.	150040001	150200000	#FF0000	1	1
chr1	150200001	150400000	A.1.1.2.2.1.1.2.1.2	0.904157043879908	.	150200001	150400000	#FF0000	1	1
chr1	150400001	150600000	A.1.1.1.2.2.1.1.1.1.2	0.951501154734411	.	150400001	150600000	#FF0000	1	1
chr1	150600001	150760000	A.1.1.2.2.1.1.2.1.1.1	0.906466512702079	.	150600001	150760000	#FF0000	1	1
chr1	150760001	151000000	A.1.1.1.2.2.1.1.1.2.1	0.950346420323326	.	150760001	151000000	#FF0000	1	1
chr1	151000001	151080000	A.1.2.1.1.1.2.2.1.2	0.859122401847575	.	151000001	151080000	#FF4848	1	0.875
chr1	151080001	151240000	A.1.1.1.2.2.1.1.2.2.1	0.945727482678984	.	151080001	151240000	#FF0000	1	1
chr1	151240001	151400000	A.1.1.2.2.1.1.1.1.2.1	0.909930715935335	.	151240001	151400000	#FF0000	1	1
chr1	151400001	151560000	A.1.1.2.2.1.1.2.2.2	0.901847575057737	.	151400001	151560000	#FF0000	1	1
chr1	151560001	151840000	A.1.1.1.2.2.1.1.2.1.2	0.946882217090069	.	151560001	151840000	#FF0000	1	1
chr1	151840001	152040000	A.1.1.2.1.1.2.2.1	0.92378752886836	.	151840001	152040000	#FF0000	1	1
chr1	152040001	152200000	A.2.2.2.2.2.1.2.1.2	0.443418013856813	.	152040001	152200000	#FFDADA	1	0.625
chr1	152200001	152680000	B.2.1.2.1.1.2.1.2	0.135103926096998	.	152200001	152680000	#4848FF	1	0.25
chr1	152680001	152880000	B.2.1.1.1.2.2.1.1.2	0.195150115473441	.	152680001	152880000	#4848FF	1	0.25
chr1	152880001	152960000	B.1.2.2.2.2.1.1	0.235565819861432	.	152880001	152960000	#9191FF	1	0.375
chr1	152960001	153280000	B.2.1.1.1.2.2.1.2.2	0.19284064665127	.	152960001	153280000	#4848FF	1	0.25
chr1	153280001	153520000	A.2.1.2.1.1.1.1.2	0.628175519630485	.	153280001	153520000	#FF9191	1	0.75
chr1	153520001	153720000	A.1.1.2.1.1.2.1.2.1	0.927251732101617	.	153520001	153720000	#FF0000	1	1
chr1	153720001	154000000	A.1.1.1.2.2.1.2.1.1	0.943418013856813	.	153720001	154000000	#FF0000	1	1
chr1	154000001	154160000	A.1.2.2.2.2.2.2.2	0.720554272517321	.	154000001	154160000	#FF4848	1	0.875
chr1	154160001	154400000	A.1.1.1.2.2.1.1.2.2.2	0.944572748267898	.	154160001	154400000	#FF0000	1	1
chr1	154400001	154880000	A.1.1.1.1.1.2.1.2	0.979214780600462	.	154400001	154880000	#FF0000	1	1
chr1	154880001	155240000	A.1.1.1.1.2.2.2	0.966512702078522	.	154880001	155240000	#FF0000	1	1
chr1	155240001	155520000	A.1.1.1.2.2.1.2.2.1	0.941108545034642	.	155240001	155520000	#FF0000	1	1
chr1	155520001	155760000	A.1.1.1.2.2.1.1.1.2.2	0.94919168591224	.	155520001	155760000	#FF0000	1	1
chr1	155760001	155960000	A.1.1.2.2.1.1.2.1.1.2	0.905311778290993	.	155760001	155960000	#FF0000	1	1
chr1	155960001	156080000	A.1.2.1.2.2.1.2.1.1	0.811778290993072	.	155960001	156080000	#FF4848	1	0.875
chr1	156080001	156280000	A.1.1.1.1.2.2.1	0.967667436489607	.	156080001	156280000	#FF0000	1	1
chr1	156280001	156440000	A.1.1.2.2.1.1.1.1.2.2	0.908775981524249	.	156280001	156440000	#FF0000	1	1
chr1	156440001	156560000	A.1.1.1.2.2.1.1.2.1.1	0.948036951501155	.	156440001	156560000	#FF0000	1	1
chr1	156560001	156680000	A.1.2.1.1.1.2.2.1.1	0.860277136258661	.	156560001	156680000	#FF4848	1	0.875
chr1	156680001	156920000	A.1.1.1.1.1.1.1.1.2	0.998845265588915	.	156680001	156920000	#FF0000	1	1
chr1	156920001	157120000	A.1.2.1.1.2.2.1	0.848729792147806	.	156920001	157120000	#FF4848	1	0.875
chr1	157120001	157560000	B.1.2.2.2.2.2.1.2	0.229792147806005	.	157120001	157560000	#9191FF	1	0.375
chr1	157560001	157920000	B.2.2.1.2.1.2.2.2.2	0.0438799076212471	.	157560001	157920000	#0000FF	1	0.125
chr1	157920001	158160000	A.2.2.2.1.1.1	0.493071593533487	.	157920001	158160000	#FFDADA	1	0.625
chr1	158160001	158360000	B.2.2.1.2.1.2.2.1.1.1	0.0496535796766744	.	158160001	158360000	#0000FF	1	0.125
chr1	158360001	158920000	B.2.2.2.2.1.2.1	0.00346420323325635	.	158360001	158920000	#0000FF	1	0.125
chr1	158920001	159200000	B.1.2.2.2.2.2.1.1	0.23094688221709	.	158920001	159200000	#9191FF	1	0.375
chr1	159200001	159480000	B.2.2.1.2.1.2.2.1.1.2	0.0484988452655889	.	159200001	159480000	#0000FF	1	0.125
chr1	159480001	159560000	B.2.2.1.1.1.1.2.1	0.0704387990762125	.	159480001	159560000	#0000FF	1	0.125
chr1	159560001	159760000	B.2.2.1.1.1.1.1.2.1.1	0.0762124711316397	.	159560001	159760000	#0000FF	1	0.125
chr1	159760001	160040000	A.2.2.1.2.1.1.2.2.2.2	0.547344110854504	.	159760001	160040000	#FFDADA	1	0.625
chr1	160040001	160360000	A.1.1.2.1.2.1.1.1.1	0.921478060046189	.	160040001	160360000	#FF0000	1	1
chr1	160360001	160560000	B.1.2.1.2.2.2.1.2.2	0.29445727482679	.	160360001	160560000	#9191FF	1	0.375
chr1	160560001	160640000	B.1.1.2.2.2.1.1.2.1	0.348729792147806	.	160560001	160640000	#DADAFF	1	0.5
chr1	160640001	160960000	A.2.2.2.1.2.2.1.2	0.480369515011547	.	160640001	160960000	#FFDADA	1	0.625
chr1	160960001	161440000	A.1.1.1.1.1.1.1.2.2.1	0.996535796766744	.	160960001	161440000	#FF0000	1	1
chr1	161440001	161520000	A.1.1.2.1.1.2.1.2.2.2	0.924942263279446	.	161440001	161520000	#FF0000	1	1
chr1	161520001	161760000	A.1.2.1.1.2.2.2.1.2.1	0.846420323325635	.	161520001	161760000	#FF4848	1	0.875
chr1	161760001	161960000	A.1.2.2.2.1.2.2.2	0.729792147806005	.	161760001	161960000	#FF4848	1	0.875
chr1	161960001	162040000	A.2.2.1.2.1.2.2.2.1	0.535796766743649	.	161960001	162040000	#FFDADA	1	0.625
chr1	162040001	162440000	B.1.2.1.2.2.2.1.2.1.2	0.295612009237875	.	162040001	162440000	#9191FF	1	0.375
chr1	162440001	162680000	A.2.2.2.1.2.2.1.1	0.481524249422633	.	162440001	162680000	#FFDADA	1	0.625
chr1	162680001	162840000	B.1.2.2.2.1.1.1.2	0.250577367205543	.	162680001	162840000	#9191FF	1	0.375
chr1	162840001	163040000	B.2.2.2.1.1.1.2.1	0.0207852193995381	.	162840001	163040000	#0000FF	1	0.125
chr1	163040001	163240000	B.2.2.1.2.1.2.2.2.1	0.0450346420323326	.	163040001	163240000	#0000FF	1	0.125
chr1	163240001	163600000	B.2.2.1.1.1.1.1.1.1	0.0796766743648961	.	163240001	163600000	#0000FF	1	0.125
chr1	163600001	163800000	B.2.2.1.2.1.2.2.1.2.2	0.046189376443418	.	163600001	163800000	#0000FF	1	0.125
chr1	163800001	163920000	B.2.1.2.1.1.1.1.1.2	0.151270207852194	.	163800001	163920000	#4848FF	1	0.25
chr1	163920001	164200000	B.2.2.1.1.1.1.1.1.2.2	0.0773672055427252	.	163920001	164200000	#0000FF	1	0.125
chr1	164200001	164440000	B.2.1.1.1.2.1.1.2.1.1	0.204387990762125	.	164200001	164440000	#4848FF	1	0.25
chr1	164440001	164760000	A.2.1.2.1.2.1.2	0.608545034642032	.	164440001	164760000	#FF9191	1	0.75
chr1	164760001	165120000	B.1.2.2.2.2.2.2	0.228637413394919	.	164760001	165120000	#9191FF	1	0.375
chr1	165120001	165280000	B.2.1.2.1.1.1.2.1.2	0.14203233256351	.	165120001	165280000	#4848FF	1	0.25
chr1	165280001	165600000	B.1.2.1.2.2.2.1.2.1.1	0.296766743648961	.	165280001	165600000	#9191FF	1	0.375
chr1	165600001	165880000	A.1.2.2.2.1.1.1.2	0.739030023094688	.	165600001	165880000	#FF4848	1	0.875
chr1	165880001	166080000	B.2.1.1.1.2.2.1.2.1	0.193995381062356	.	165880001	166080000	#4848FF	1	0.25
chr1	166080001	166280000	B.2.2.1.2.1.2.2.1.2.1	0.0473441108545035	.	166080001	166280000	#0000FF	1	0.125
chr1	166280001	166480000	B.2.1.2.1.1.2.1.1	0.136258660508083	.	166280001	166480000	#4848FF	1	0.25
chr1	166480001	166800000	B.2.2.2.1.2.2.2	0.0069284064665127	.	166480001	166800000	#0000FF	1	0.125
chr1	166800001	167040000	B.1.1.2.2.2.1.2.1.1	0.346420323325635	.	166800001	167040000	#DADAFF	1	0.5
chr1	167040001	167200000	A.2.2.2.1.1.2.1.2	0.488452655889145	.	167040001	167200000	#FFDADA	1	0.625
chr1	167200001	167360000	A.2.1.1.1.2.1.2.1	0.690531177829099	.	167200001	167360000	#FF9191	1	0.75
chr1	167360001	167680000	A.1.2.1.1.2.2.2.2.2.2.2	0.837182448036952	.	167360001	167680000	#FF4848	1	0.875
chr1	167680001	167880000	A.1.1.2.1.1.2.2.2	0.922632794457275	.	167680001	167880000	#FF0000	1	1
chr1	167880001	168000000	A.1.2.1.1.2.2.2.1.2.2	0.84526558891455	.	167880001	168000000	#FF4848	1	0.875
chr1	168000001	168240000	A.1.2.2.2.1.1.1.1.2	0.740184757505774	.	168000001	168240000	#FF4848	1	0.875
chr1	168240001	168600000	B.2.1.2.1.2.1.2.2.2.2	0.122401847575058	.	168240001	168600000	#4848FF	1	0.25
chr1	168600001	169000000	B.2.2.2.1.1.1.2.2	0.0196304849884527	.	168600001	169000000	#0000FF	1	0.125
chr1	169000001	169320000	B.1.2.2.2.2.1.2.1	0.234411085450346	.	169000001	169320000	#9191FF	1	0.375
chr1	169320001	169520000	B.1.2.1.2.2.2.2	0.293302540415704	.	169320001	169520000	#9191FF	1	0.375
chr1	169520001	169760000	B.2.2.1.1.1.1.1.2.1.2	0.0750577367205543	.	169520001	169760000	#0000FF	1	0.125
chr1	169760001	169880000	B.1.1.2.1.2.1.2.1	0.369515011547344	.	169760001	169880000	#DADAFF	1	0.5
chr1	169880001	170080000	B.2.1.2.1.2.2.1.1.2	0.120092378752887	.	169880001	170080000	#4848FF	1	0.25
chr1	170080001	170280000	B.2.2.2.1.1.2.1.1	0.0184757505773672	.	170080001	170280000	#0000FF	1	0.125
chr1	170280001	170440000	B.2.2.1.2.2.1.2.2.2.1	0.0265588914549654	.	170280001	170440000	#0000FF	1	0.125
chr1	170440001	170760000	B.2.2.1.2.2.1.2.2.2.2	0.0254041570438799	.	170440001	170760000	#0000FF	1	0.125
chr1	170760001	170960000	B.2.2.1.2.1.2.1.2	0.0508083140877598	.	170760001	170960000	#0000FF	1	0.125
chr1	170960001	171240000	B.2.2.2.1.1.1.1.2	0.0219399538106236	.	170960001	171240000	#0000FF	1	0.125
chr1	171240001	171440000	B.1.2.2.2.1.2.2.1.1	0.241339491916859	.	171240001	171440000	#9191FF	1	0.375
chr1	171440001	171680000	A.1.2.1.1.2.2.2.2.1.2.2	0.840646651270208	.	171440001	171680000	#FF4848	1	0.875
chr1	171680001	171800000	A.1.2.2.2.1.2.2.1.2	0.73094688221709	.	171680001	171800000	#FF4848	1	0.875
chr1	171800001	171960000	A.2.2.1.2.1.1.2.1.1	0.553117782909931	.	171800001	171960000	#FFDADA	1	0.625
chr1	171960001	172240000	A.1.2.1.1.2.2.2.2.1.2.1.2	0.841801385681293	.	171960001	172240000	#FF4848	1	0.875
chr1	172240001	172800000	A.1.1.2.1.1.2.1.1.2.1	0.929561200923788	.	172240001	172800000	#FF0000	1	1
chr1	172800001	172960000	A.1.1.1.2.1.1.2.2.2.1	0.958429561200924	.	172800001	172960000	#FF0000	1	1
chr1	172960001	173480000	A.1.1.1.1.1.1.1.2.1	0.997690531177829	.	172960001	173480000	#FF0000	1	1
chr1	173480001	173760000	A.1.1.1.2.1.1.2.1	0.963048498845266	.	173480001	173760000	#FF0000	1	1
chr1	173760001	173920000	A.1.1.1.2.1.1.2.2.1.1.2	0.960739030023095	.	173760001	173920000	#FF0000	1	1
chr1	173920001	174240000	A.1.1.2.1.1.2.1.1.1	0.930715935334873	.	173920001	174240000	#FF0000	1	1
chr1	174240001	174640000	B.2.1.2.1.1.2.2	0.133949191685912	.	174240001	174640000	#4848FF	1	0.25
chr1	174640001	174880000	B.1.2.2.2.2.1.2.2.1	0.233256351039261	.	174640001	174880000	#9191FF	1	0.375
chr1	174880001	175040000	B.1.1.1.2.2.1.1.2.1.2	0.404157043879908	.	174880001	175040000	#DADAFF	1	0.5
chr1	175040001	175320000	B.2.1.1.1.2.1.2.1.2	0.198614318706697	.	175040001	175320000	#4848FF	1	0.25
chr1	175320001	175640000	B.2.1.2.1.2.1.2.2.2.1	0.123556581986143	.	175320001	175640000	#4848FF	1	0.25
chr1	175640001	175920000	B.2.1.1.1.2.1.1.2.2.1	0.202078521939954	.	175640001	175920000	#4848FF	1	0.25
chr1	175920001	176280000	A.2.2.1.2.1.1.2.2.1	0.549653579676674	.	175920001	176280000	#FFDADA	1	0.625
chr1	176280001	176880000	B.2.2.2.1.1.1.1.1	0.023094688221709	.	176280001	176880000	#0000FF	1	0.125
chr1	176880001	177080000	B.2.2.1.2.1.2.1.1	0.0519630484988453	.	176880001	177080000	#0000FF	1	0.125
chr1	177080001	177280000	B.2.2.1.2.2.1.1.2.1	0.0392609699769053	.	177080001	177280000	#0000FF	1	0.125
chr1	177280001	177360000	B.2.1.2.1.2.2.1.2.1	0.118937644341801	.	177280001	177360000	#4848FF	1	0.25
chr1	177360001	178000000	B.2.2.2.2.1.2.2	0.0023094688221709	.	177360001	178000000	#0000FF	1	0.125
chr1	178000001	178320000	A.2.2.1.2.1.1.2.2.2.1	0.548498845265589	.	178000001	178320000	#FFDADA	1	0.625
chr1	178320001	178440000	B.1.1.2.2.2.1.1.2.2	0.347575057736721	.	178320001	178440000	#DADAFF	1	0.5
chr1	178440001	179000000	B.1.1.2.2.2.1.2.1.2	0.34526558891455	.	178440001	179000000	#DADAFF	1	0.5
chr1	179000001	179320000	A.1.2.1.1.2.2.2.2.1.2.1.1	0.842956120092379	.	179000001	179320000	#FF4848	1	0.875
chr1	179320001	179800000	B.1.1.2.1.2.1.2.2.1	0.368360277136259	.	179320001	179800000	#DADAFF	1	0.5
chr1	179800001	180080000	A.1.1.2.1.1.2.1.2.2.1	0.926096997690531	.	179800001	180080000	#FF0000	1	1
chr1	180080001	180240000	A.1.2.1.1.2.2.2.1.1	0.847575057736721	.	180080001	180240000	#FF4848	1	0.875
chr1	180240001	180440000	A.1.2.1.1.2.2.2.2.2.2.1	0.838337182448037	.	180240001	180440000	#FF4848	1	0.875
chr1	180440001	180600000	A.1.2.1.1.2.2.2.2.1.1	0.844110854503464	.	180440001	180600000	#FF4848	1	0.875
chr1	180600001	180720000	A.1.2.2.2.1.2.2.1.1	0.732101616628176	.	180600001	180720000	#FF4848	1	0.875
chr1	180720001	181160000	A.1.1.2.1.2.1.1.1.2	0.920323325635104	.	180720001	181160000	#FF0000	1	1
chr1	181160001	181480000	B.2.1.1.1.2.1.1.1	0.20554272517321	.	181160001	181480000	#4848FF	1	0.25
chr1	181480001	181760000	B.2.2.1.1.1.1.1.2.2.2	0.0715935334872979	.	181480001	181760000	#0000FF	1	0.125
chr1	181760001	182000000	B.2.2.1.1.1.1.1.2.2.1.1	0.0739030023094688	.	181760001	182000000	#0000FF	1	0.125
chr1	182000001	182560000	A.2.2.2.1.2.2.2.2	0.476905311778291	.	182000001	182560000	#FFDADA	1	0.625
chr1	182560001	182800000	A.1.2.2.2.1.1.1.1.1	0.741339491916859	.	182560001	182800000	#FF4848	1	0.875
chr1	182800001	182960000	A.1.1.1.2.1.1.2.2.2.2	0.957274826789838	.	182800001	182960000	#FF0000	1	1
chr1	182960001	183120000	A.1.1.1.1.1.1.2.1.2.2	0.988452655889146	.	182960001	183120000	#FF0000	1	1
chr1	183120001	183280000	A.1.1.1.2.1.1.2.2.1.1.1	0.96189376443418	.	183120001	183280000	#FF0000	1	1
chr1	183280001	183600000	A.1.1.1.1.1.1.1.2.2.2	0.995381062355658	.	183280001	183600000	#FF0000	1	1
chr1	183600001	183840000	A.2.2.1.2.1.1.2.1.2.1	0.551963048498845	.	183600001	183840000	#FFDADA	1	0.625
chr1	183840001	184080000	B.1.1.1.2.2.2.1.2	0.399538106235566	.	183840001	184080000	#DADAFF	1	0.5
chr1	184080001	184200000	B.1.2.1.2.1.2.1	0.303695150115473	.	184080001	184200000	#9191FF	1	0.375
chr1	184200001	184640000	B.2.1.1.1.2.2.1.1.1	0.196304849884527	.	184200001	184640000	#4848FF	1	0.25
chr1	184640001	184960000	A.2.1.1.1.2.1.2.2.1	0.689376443418014	.	184640001	184960000	#FF9191	1	0.75
chr1	184960001	185160000	A.1.2.2.2.1.2.1	0.733256351039261	.	184960001	185160000	#FF4848	1	0.875
chr1	185160001	185400000	A.2.2.2.2.2.1.2.1.1.1	0.445727482678984	.	185160001	185400000	#FFDADA	1	0.625
chr1	185400001	185520000	B.1.2.2.2.1.2.2.2.2	0.236720554272517	.	185400001	185520000	#9191FF	1	0.375
chr1	185520001	185680000	B.1.2.1.2.2.1.2	0.299076212471132	.	185520001	185680000	#9191FF	1	0.375
chr1	185680001	185880000	B.1.1.1.2.2.1.2	0.401847575057737	.	185680001	185880000	#DADAFF	1	0.5
chr1	185880001	186400000	B.1.1.1.2.2.1.1.2.1.1	0.405311778290993	.	185880001	186400000	#DADAFF	1	0.5
chr1	186400001	186600000	B.1.2.2.2.1.2.2.1.2.1	0.240184757505774	.	186400001	186600000	#9191FF	1	0.375
chr1	186600001	186960000	A.2.2.2.1.2.2.2.1.1	0.479214780600462	.	186600001	186960000	#FFDADA	1	0.625
chr1	186960001	187160000	B.2.1.2.1.2.1.2.1.2	0.125866050808314	.	186960001	187160000	#4848FF	1	0.25
chr1	187160001	187560000	B.2.2.1.2.2.1.2.2.1	0.0277136258660508	.	187160001	187560000	#0000FF	1	0.125
chr1	187560001	187680000	B.2.1.1.1.2.2.2.1	0.191685912240185	.	187560001	187680000	#4848FF	1	0.25
chr1	187680001	187760000	B.2.1.1.1.1.1.1.2	0.219399538106236	.	187680001	187760000	#4848FF	1	0.25
chr1	187760001	188200000	B.2.2.1.1.1.1.1.1.2.1	0.0785219399538106	.	187760001	188200000	#0000FF	1	0.125
chr1	188200001	188720000	B.1.2.2.2.1.2.1.2.1	0.24364896073903	.	188200001	188720000	#9191FF	1	0.375
chr1	188720001	189080000	A.1.2.1.1.2.2.2.2.2.1	0.839491916859122	.	188720001	189080000	#FF4848	1	0.875
chr1	189080001	189480000	A.2.2.2.1.2.2.2.1.2	0.478060046189376	.	189080001	189480000	#FFDADA	1	0.625
chr1	189480001	189640000	B.1.1.2.2.2.1.2.2	0.344110854503464	.	189480001	189640000	#DADAFF	1	0.5
chr1	189640001	190200000	B.2.1.2.1.2.1.2.2.1	0.124711316397229	.	189640001	190200000	#4848FF	1	0.25
chr1	190200001	190520000	B.2.1.1.1.2.1.1.2.1.2	0.203233256351039	.	190200001	190520000	#4848FF	1	0.25
chr1	190520001	190760000	B.2.1.1.1.1.1.1.1.1.2.2	0.222863741339492	.	190520001	190760000	#4848FF	1	0.25
chr1	190760001	191040000	B.2.2.1.1.1.2.1.2.2	0.0646651270207852	.	190760001	191040000	#0000FF	1	0.125
chr1	191040001	191160000	B.2.1.1.1.1.1.1.1.1.1.2.2	0.225173210161663	.	191040001	191160000	#4848FF	1	0.25
chr1	191160001	191360000	B.2.1.2.1.1.1.2.2.2.1	0.139722863741339	.	191160001	191360000	#4848FF	1	0.25
chr1	191360001	191560000	B.2.1.2.1.2.2.1.1.1	0.121247113163972	.	191360001	191560000	#4848FF	1	0.25
chr1	191560001	191720000	B.1.2.2.2.1.2.2.2.1	0.237875288683603	.	191560001	191720000	#9191FF	1	0.375
chr1	191720001	191880000	B.2.1.2.1.1.1.1.1.1	0.152424942263279	.	191720001	191880000	#4848FF	1	0.25
chr1	191880001	192160000	B.2.1.2.1.2.2.1.2.2.2	0.11662817551963	.	191880001	192160000	#4848FF	1	0.25
chr1	192160001	192440000	B.2.1.1.1.2.1.1.2.2.2	0.200923787528868	.	192160001	192440000	#4848FF	1	0.25
chr1	192440001	192760000	A.1.2.1.1.2.1.2.2.2	0.849884526558891	.	192440001	192760000	#FF4848	1	0.875
chr1	192760001	192920000	A.1.2.1.1.2.1.1.2	0.855658198614319	.	192760001	192920000	#FF4848	1	0.875
chr1	192920001	193080000	A.1.2.1.1.2.1.2.1.1.2	0.853348729792148	.	192920001	193080000	#FF4848	1	0.875
chr1	193080001	193320000	A.2.1.2.1.2.2.2.1.2	0.603926096997691	.	193080001	193320000	#FF9191	1	0.75
chr1	193320001	193800000	B.1.1.2.1.2.1.1.1	0.3729792147806	.	193320001	193800000	#DADAFF	1	0.5
chr1	193800001	194000000	B.2.1.1.1.1.2.2.2.1.2.2	0.207852193995381	.	193800001	194000000	#4848FF	1	0.25
chr1	194000001	194320000	B.2.1.2.1.2.1.1.2.1	0.131639722863741	.	194000001	194320000	#4848FF	1	0.25
chr1	194320001	194480000	B.2.1.1.1.1.2.2.2.1.2.1	0.209006928406467	.	194320001	194480000	#4848FF	1	0.25
chr1	194480001	194800000	B.2.2.1.2.2.1.1.1.1.2	0.0415704387990762	.	194480001	194800000	#0000FF	1	0.125
chr1	194800001	194920000	B.2.1.2.1.1.1.1.2.1.2	0.148960739030023	.	194800001	194920000	#4848FF	1	0.25
chr1	194920001	195120000	B.2.2.1.2.2.1.1.2.2.1.2	0.0369515011547344	.	194920001	195120000	#0000FF	1	0.125
chr1	195120001	195360000	B.2.2.1.1.1.2.2.1	0.0635103926096998	.	195120001	195360000	#0000FF	1	0.125
chr1	195360001	195520000	B.2.1.1.1.1.1.1.1.2.1	0.221709006928406	.	195360001	195520000	#4848FF	1	0.25
chr1	195520001	195680000	B.1.1.2.1.2.1.1.2.1	0.371824480369515	.	195520001	195680000	#DADAFF	1	0.5
chr1	195680001	195840000	B.1.2.2.2.1.2.1.1.1	0.245958429561201	.	195680001	195840000	#9191FF	1	0.375
chr1	195840001	195960000	B.2.1.1.1.1.1.1.1.1.1.1	0.227482678983834	.	195840001	195960000	#4848FF	1	0.25
chr1	195960001	196120000	B.1.1.2.1.2.1.2.2.2.2	0.366050808314088	.	195960001	196120000	#DADAFF	1	0.5
chr1	196120001	196320000	B.2.1.2.1.1.1.2.1.1.1.2	0.145496535796767	.	196120001	196320000	#4848FF	1	0.25
chr1	196320001	196720000	B.2.1.1.1.2.2.2.2	0.190531177829099	.	196320001	196720000	#4848FF	1	0.25
chr1	196720001	196840000	B.1.2.1.2.1.2.2.1	0.302540415704388	.	196720001	196840000	#9191FF	1	0.375
chr1	196840001	197040000	B.2.1.1.1.1.1.1.1.1.1.2.1	0.226327944572748	.	196840001	197040000	#4848FF	1	0.25
chr1	197040001	197200000	A.2.2.1.2.1.2.2.1	0.536951501154734	.	197040001	197200000	#FFDADA	1	0.625
chr1	197200001	197360000	B.1.1.2.1.2.1.2.2.2.1	0.367205542725173	.	197200001	197360000	#DADAFF	1	0.5
chr1	197360001	197560000	A.2.2.2.1.1.2.1.1.1	0.491916859122402	.	197360001	197560000	#FFDADA	1	0.625
chr1	197560001	197800000	A.2.1.1.1.2.1.1.1.1.2.1	0.699769053117783	.	197560001	197800000	#FF9191	1	0.75
chr1	197800001	198000000	A.2.1.1.1.2.1.1.1.2.2.1	0.695150115473441	.	197800001	198000000	#FF9191	1	0.75
chr1	198000001	198440000	A.1.1.2.1.2.1.1.2.2.1	0.918013856812933	.	198000001	198440000	#FF0000	1	1
chr1	198440001	198800000	B.1.1.1.2.2.1.1.2.2	0.403002309468822	.	198440001	198800000	#DADAFF	1	0.5
chr1	198800001	198960000	A.2.2.2.1.1.2.1.1.2.2	0.489607390300231	.	198800001	198960000	#FFDADA	1	0.625
chr1	198960001	199600000	B.2.2.2.1.2.2.1.2.1	0.0092378752886836	.	198960001	199600000	#0000FF	1	0.125
chr1	199600001	199960000	B.2.2.1.1.1.1.1.2.2.1.2	0.0727482678983834	.	199600001	199960000	#0000FF	1	0.125
chr1	199960001	200240000	B.1.2.1.2.2.1.1	0.300230946882217	.	199960001	200240000	#9191FF	1	0.375
chr1	200240001	200560000	A.2.1.1.1.2.1.2.2.2	0.688221709006928	.	200240001	200560000	#FF9191	1	0.75
chr1	200560001	200800000	A.1.1.2.1.1.2.1.1.2.2	0.928406466512702	.	200560001	200800000	#FF0000	1	1
chr1	200800001	201040000	A.1.1.1.2.1.2.2.1	0.954965357967667	.	200800001	201040000	#FF0000	1	1
chr1	201040001	201400000	A.1.1.1.1.1.1.2.1.1.2.2	0.991916859122402	.	201040001	201400000	#FF0000	1	1
chr1	201400001	201760000	A.1.1.1.1.1.2.1.1.2.1	0.981524249422633	.	201400001	201760000	#FF0000	1	1
chr1	201760001	202120000	A.1.1.1.1.1.2.1.1.1	0.982678983833718	.	201760001	202120000	#FF0000	1	1
chr1	202120001	202400000	A.1.1.2.2.1.2.1.1.1	0.900692840646651	.	202120001	202400000	#FF0000	1	1
chr1	202400001	202680000	A.1.1.1.2.2.1.2.2.2	0.939953810623557	.	202400001	202680000	#FF0000	1	1
chr1	202680001	203000000	A.1.1.1.1.1.2.2.2.1.1	0.976905311778291	.	202680001	203000000	#FF0000	1	1
chr1	203000001	203160000	A.1.2.1.1.1.2.1.1.2	0.864896073903002	.	203000001	203160000	#FF4848	1	0.875
chr1	203160001	203320000	A.1.2.2.2.2.1.1.2.1	0.727482678983834	.	203160001	203320000	#FF4848	1	0.875
chr1	203320001	203480000	A.1.2.2.2.2.1.2	0.725173210161663	.	203320001	203480000	#FF4848	1	0.875
chr1	203480001	203880000	A.1.1.2.2.1.2.2.2	0.891454965357968	.	203480001	203880000	#FF0000	1	1
chr1	203880001	204040000	A.1.2.2.1.2.1.2.1.1	0.766743648960739	.	203880001	204040000	#FF4848	1	0.875
chr1	204040001	204360000	A.1.1.2.2.1.2.1.2.1	0.897228637413395	.	204040001	204360000	#FF0000	1	1
chr1	204360001	204560000	A.1.1.1.1.1.2.2.2.1.2	0.975750577367205	.	204360001	204560000	#FF0000	1	1
chr1	204560001	204960000	A.1.1.1.2.2.1.2.1.2	0.942263279445728	.	204560001	204960000	#FF0000	1	1
chr1	204960001	205360000	A.1.1.1.1.1.2.2.1	0.978060046189376	.	204960001	205360000	#FF0000	1	1
chr1	205360001	205480000	A.1.2.2.2.2.2.1.1	0.724018475750577	.	205360001	205480000	#FF4848	1	0.875
chr1	205480001	205680000	A.1.1.2.2.1.2.1.1.2.1	0.899538106235566	.	205480001	205680000	#FF0000	1	1
chr1	205680001	205920000	A.1.1.2.2.1.2.1.2.2	0.896073903002309	.	205680001	205920000	#FF0000	1	1
chr1	205920001	205960000	A.2.1.1.1.2.2.2.1.1	0.684757505773672	.	205920001	205960000	#FF9191	1	0.75
chr1	206080001	206160000	A.2.1.1.1.2.2.2.1.1	0.684757505773672	.	206080001	206160000	#FF9191	1	0.75
chr1	206160001	206360000	A.1.2.1.1.1.2.1.2.2.2	0.861431870669746	.	206160001	206360000	#FF4848	1	0.875
chr1	206480001	206560000	A.2.1.2.2.2.1.2.2.1	0.584295612009238	.	206480001	206560000	#FF9191	1	0.75
chr1	206560001	206880000	A.1.1.1.2.1.2.1	0.956120092378753	.	206560001	206880000	#FF0000	1	1
chr1	206880001	207160000	A.1.1.2.1.2.2	0.912240184757506	.	206880001	207160000	#FF0000	1	1
chr1	207160001	207360000	A.1.1.2.1.1.1.2.2	0.931870669745958	.	207160001	207360000	#FF0000	1	1
chr1	207360001	207760000	A.1.1.1.1.1.1.2.1.2.1.1	0.990762124711316	.	207360001	207760000	#FF0000	1	1
chr1	207760001	208000000	A.1.1.2.1.1.1.1.1.2	0.935334872979215	.	207760001	208000000	#FF0000	1	1
chr1	208000001	208160000	A.1.2.2.2.1.1.2.1.2	0.736720554272517	.	208000001	208160000	#FF4848	1	0.875
chr1	208160001	208440000	A.2.2.1.2.1.1.1.1	0.555427251732102	.	208160001	208440000	#FFDADA	1	0.625
chr1	208440001	208720000	B.2.2.1.2.2.1.1.2.2.1.1	0.0381062355658199	.	208440001	208720000	#0000FF	1	0.125
chr1	208720001	208840000	B.2.2.1.2.2.1.2.1.1.2.1.2	0.0311778290993072	.	208720001	208840000	#0000FF	1	0.125
chr1	208840001	209120000	B.2.2.2.2.1.1.2	0.0046189376443418	.	208840001	209120000	#0000FF	1	0.125
chr1	209120001	209280000	B.2.2.1.2.2.1.1.2.2.2	0.035796766743649	.	209120001	209280000	#0000FF	1	0.125
chr1	209280001	209760000	B.2.2.2.2.1.1.1	0.00577367205542725	.	209280001	209760000	#0000FF	1	0.125
chr1	209760001	209920000	B.1.2.2.2.1.2.2.1.2.2	0.239030023094688	.	209760001	209920000	#9191FF	1	0.375
chr1	209920001	210040000	B.1.1.1.2.1.2.1.2	0.408775981524249	.	209920001	210040000	#DADAFF	1	0.5
chr1	210040001	210320000	B.2.2.2.1.2.1.1	0.0138568129330254	.	210040001	210320000	#0000FF	1	0.125
chr1	210320001	210400000	B.2.1.1.1.1.2.1.2	0.214780600461894	.	210320001	210400000	#4848FF	1	0.25
chr1	210400001	210600000	B.1.2.1.2.1.1.2	0.304849884526559	.	210400001	210600000	#9191FF	1	0.375
chr1	210600001	210760000	B.2.1.2.1.1.1.1.2.2	0.147806004618938	.	210600001	210760000	#4848FF	1	0.25
chr1	210760001	210880000	B.2.1.2.1.2.2.2.1.1.2	0.11431870669746	.	210760001	210880000	#4848FF	1	0.25
chr1	210880001	211080000	B.2.2.1.2.2.1.2.1.1.2.2	0.0300230946882217	.	210880001	211080000	#0000FF	1	0.125
chr1	211080001	211400000	B.2.2.2.1.1.2.1.2.1	0.0173210161662818	.	211080001	211400000	#0000FF	1	0.125
chr1	211400001	211680000	A.1.2.1.1.2.1.2.1.2	0.852193995381062	.	211400001	211680000	#FF4848	1	0.875
chr1	211680001	211880000	A.1.2.1.1.2.1.2.1.1.1	0.854503464203233	.	211680001	211880000	#FF4848	1	0.875
chr1	211880001	212120000	A.1.1.2.1.1.1.1.1.1	0.9364896073903	.	211880001	212120000	#FF0000	1	1
chr1	212120001	212280000	A.1.1.1.2.1.1.2.2.1.2	0.959584295612009	.	212120001	212280000	#FF0000	1	1
chr1	212280001	212480000	A.1.1.2.1.1.1.1.2	0.934180138568129	.	212280001	212480000	#FF0000	1	1
chr1	212480001	212680000	A.1.1.1.1.1.1.2.1.1.2.1	0.993071593533487	.	212480001	212680000	#FF0000	1	1
chr1	212680001	212800000	A.1.1.1.2.1.2.2.2	0.953810623556582	.	212680001	212800000	#FF0000	1	1
chr1	212800001	213000000	A.1.1.1.2.1.1.1.1	0.965357967667437	.	212800001	213000000	#FF0000	1	1
chr1	213000001	213200000	A.1.1.2.1.2.1.2.1.2	0.914549653579677	.	213000001	213200000	#FF0000	1	1
chr1	213200001	213440000	A.2.1.1.1.2.1.1.1.1.2.2	0.698614318706697	.	213200001	213440000	#FF9191	1	0.75
chr1	213440001	213600000	B.1.1.2.1.2.1.1.2.2	0.37066974595843	.	213440001	213600000	#DADAFF	1	0.5
chr1	213600001	213800000	B.2.1.2.1.1.1.2.2.2.2.2	0.137413394919169	.	213600001	213800000	#4848FF	1	0.25
chr1	213800001	214040000	B.2.2.1.2.2.1.1.1.2	0.0404157043879908	.	213800001	214040000	#0000FF	1	0.125
chr1	214040001	214400000	B.2.1.2.1.2.1.2.1.1	0.1270207852194	.	214040001	214400000	#4848FF	1	0.25
chr1	214400001	214560000	A.2.1.1.1.2.1.1.1.1.1	0.700923787528868	.	214400001	214560000	#FF9191	1	0.75
chr1	214560001	214800000	A.1.2.1.1.2.1.1.1	0.856812933025404	.	214560001	214800000	#FF4848	1	0.875
chr1	214800001	215000000	B.1.1.1.2.1.1.1	0.412240184757506	.	214800001	215000000	#DADAFF	1	0.5
chr1	215000001	215360000	A.2.1.1.1.2.1.1.1.2.2.2	0.693995381062356	.	215000001	215360000	#FF9191	1	0.75
chr1	215360001	215840000	B.1.1.1.2.1.2.2	0.407621247113164	.	215360001	215840000	#DADAFF	1	0.5
chr1	215840001	216240000	B.2.2.2.1.1.2.1.2.2	0.0161662817551963	.	215840001	216240000	#0000FF	1	0.125
chr1	216240001	216400000	B.2.1.2.1.1.1.2.2.1	0.140877598152425	.	216240001	216400000	#4848FF	1	0.25
chr1	216400001	216960000	B.2.1.2.1.1.1.2.1.1.2.1	0.144341801385681	.	216400001	216960000	#4848FF	1	0.25
chr1	216960001	217240000	B.2.2.2.1.2.2.1.2.2	0.00808314087759815	.	216960001	217240000	#0000FF	1	0.125
chr1	217240001	217440000	B.2.2.1.2.2.1.2.1.1.1.1	0.0346420323325635	.	217240001	217440000	#0000FF	1	0.125
chr1	217440001	217640000	B.2.2.1.1.1.2.2.2.2	0.0612009237875289	.	217440001	217640000	#0000FF	1	0.125
chr1	217640001	217840000	B.1.2.2.2.1.2.1.2.2	0.242494226327945	.	217640001	217840000	#9191FF	1	0.375
chr1	217840001	218120000	B.2.2.2.1.2.1.2.1	0.01270207852194	.	217840001	218120000	#0000FF	1	0.125
chr1	218120001	218480000	B.2.2.1.2.2.1.2.1.1.1.2	0.0334872979214781	.	218120001	218480000	#0000FF	1	0.125
chr1	218480001	218720000	A.1.2.1.1.2.1.2.2.1	0.851039260969977	.	218480001	218720000	#FF4848	1	0.875
chr1	218720001	218840000	A.2.1.1.1.2.1.1.2.2	0.691685912240185	.	218720001	218840000	#FF9191	1	0.75
chr1	218840001	219200000	A.2.1.1.1.2.1.1.1.2.1.1	0.697459584295612	.	218840001	219200000	#FF9191	1	0.75
chr1	219200001	219560000	A.1.1.2.1.2.1.1.2.2.2	0.916859122401848	.	219200001	219560000	#FF0000	1	1
chr1	219560001	220120000	B.2.1.1.1.1.1.2	0.21824480369515	.	219560001	220120000	#4848FF	1	0.25
chr1	220120001	220320000	A.2.1.2.1.2.2.2.1.1.1	0.606235565819861	.	220120001	220320000	#FF9191	1	0.75
chr1	220320001	220480000	A.2.2.1.2.1.2.1.2.1	0.541570438799076	.	220320001	220480000	#FFDADA	1	0.625
chr1	220480001	220840000	B.2.1.2.1.1.1.2.1.1.1.1	0.146651270207852	.	220480001	220840000	#4848FF	1	0.25
chr1	220840001	221000000	B.1.1.2.1.2.2.1	0.364896073903002	.	220840001	221000000	#DADAFF	1	0.5
chr1	221000001	221400000	B.2.2.2.1.1.2.2	0.0150115473441109	.	221000001	221400000	#0000FF	1	0.125
chr1	221400001	221640000	B.1.2.2.2.1.2.1.1.2	0.244803695150115	.	221400001	221640000	#9191FF	1	0.375
chr1	221640001	221800000	B.2.2.1.1.1.1.2.2	0.069284064665127	.	221640001	221800000	#0000FF	1	0.125
chr1	221800001	221920000	B.2.1.2.1.2.1.1.2.2.2	0.128175519630485	.	221800001	221920000	#4848FF	1	0.25
chr1	221920001	222240000	B.2.2.1.2.2.1.1.1.1.1	0.0427251732101617	.	221920001	222240000	#0000FF	1	0.125
chr1	222240001	222400000	B.2.2.1.2.2.1.2.1.1.2.1.1	0.0323325635103926	.	222240001	222400000	#0000FF	1	0.125
chr1	222400001	222640000	B.2.2.1.2.2.1.2.1.2	0.0288683602771363	.	222400001	222640000	#0000FF	1	0.125
chr1	222640001	222880000	A.2.2.1.2.1.2.1.1.1.1	0.546189376443418	.	222640001	222880000	#FFDADA	1	0.625
chr1	222880001	223000000	A.1.2.2.2.1.1.2.2.1	0.735565819861432	.	222880001	223000000	#FF4848	1	0.875
chr1	223000001	223240000	A.1.1.2.1.2.1.1.2.1	0.919168591224019	.	223000001	223240000	#FF0000	1	1
chr1	223240001	223520000	A.2.2.1.2.1.2.1.2.2.2.1	0.539260969976905	.	223240001	223520000	#FFDADA	1	0.625
chr1	223520001	223680000	A.2.2.2.2.2.1.2.2.1.1	0.442263279445727	.	223520001	223680000	#FFDADA	1	0.625
chr1	223680001	223840000	A.2.2.1.2.1.2.2.2.2	0.534642032332563	.	223680001	223840000	#FFDADA	1	0.625
chr1	223840001	224120000	A.1.2.1.1.1.1.1.1.1.1	0.874133949191686	.	223840001	224120000	#FF4848	1	0.875
chr1	224120001	224200000	A.2.1.2.2.2.1.2.1	0.585450346420323	.	224120001	224200000	#FF9191	1	0.75
chr1	224200001	224640000	A.1.1.1.2.1.1.1.2	0.964203233256351	.	224200001	224640000	#FF0000	1	1
chr1	224640001	225080000	B.2.1.1.1.2.1.2.2	0.197459584295612	.	224640001	225080000	#4848FF	1	0.25
chr1	225080001	225280000	B.1.2.2.2.2.1.2.2.2	0.232101616628176	.	225080001	225280000	#9191FF	1	0.375
chr1	225280001	225600000	B.1.2.2.2.1.1.2.2.1	0.248267898383372	.	225280001	225600000	#9191FF	1	0.375
chr1	225600001	225880000	A.1.1.1.1.1.1.2.2.2.2	0.983833718244804	.	225600001	225880000	#FF0000	1	1
chr1	225880001	226080000	A.1.1.1.1.1.1.2.1.2.1.2	0.989607390300231	.	225880001	226080000	#FF0000	1	1
chr1	226080001	226240000	A.1.1.2.1.2.1.2.2	0.913394919168591	.	226080001	226240000	#FF0000	1	1
chr1	226240001	226560000	A.1.1.1.1.1.1.2.1.1.1	0.994226327944573	.	226240001	226560000	#FF0000	1	1
chr1	226560001	227080000	A.1.1.1.1.1.2.2.2.2.1	0.97459584295612	.	226560001	227080000	#FF0000	1	1
chr1	227080001	227360000	A.1.1.1.1.1.2.2.2.2.2	0.973441108545035	.	227080001	227360000	#FF0000	1	1
chr1	227360001	227600000	A.1.1.1.1.1.2.1.1.2.2	0.980369515011547	.	227360001	227600000	#FF0000	1	1
chr1	227600001	227840000	A.1.1.2.2.1.2.2.1.2.1	0.893764434180139	.	227600001	227840000	#FF0000	1	1
chr1	227840001	227960000	A.2.1.1.2.1.1.2.1	0.672055427251732	.	227840001	227960000	#FF9191	1	0.75
chr1	227960001	228040000	A.2.1.1.2.2.1.1.2	0.650115473441109	.	227960001	228040000	#FF9191	1	0.75
chr1	228040001	228240000	A.1.1.2.2.1.2.1.1.2.2	0.89838337182448	.	228040001	228240000	#FF0000	1	1
chr1	228240001	228480000	A.1.1.2.2.1.2.2.1.2.2	0.892609699769053	.	228240001	228480000	#FF0000	1	1
chr1	228480001	228800000	A.1.2.1.1.1.2.1.2.1	0.863741339491917	.	228480001	228800000	#FF4848	1	0.875
chr1	228800001	229080000	A.1.2.1.1.1.2.1.1.1	0.866050808314088	.	228800001	229080000	#FF4848	1	0.875
chr1	229080001	229160000	A.2.1.2.2.2.1.2.2.2	0.583140877598152	.	229080001	229160000	#FF9191	1	0.75
chr1	229160001	229480000	A.1.1.2.2.1.2.2.1.1	0.894919168591224	.	229160001	229480000	#FF0000	1	1
chr1	229480001	229640000	A.1.2.1.1.1.2.1.2.2.1	0.862586605080831	.	229480001	229640000	#FF4848	1	0.875
chr1	229640001	229720000	A.1.2.2.2.2.1.1.2.2	0.726327944572748	.	229640001	229720000	#FF4848	1	0.875
chr1	229720001	230000000	A.2.1.1.1.2.2.2.1.2.1	0.683602771362587	.	229720001	230000000	#FF9191	1	0.75
chr1	230000001	230120000	A.2.2.2.2.1.2.2.1.2	0.459584295612009	.	230000001	230120000	#FFDADA	1	0.625
chr1	230120001	230400000	A.1.2.2.2.2.1.1.1	0.728637413394919	.	230120001	230400000	#FF4848	1	0.875
chr1	230400001	230520000	A.2.1.1.1.2.2.2.1.2.2	0.682448036951501	.	230400001	230520000	#FF9191	1	0.75
chr1	230520001	230680000	A.2.2.2.2.1.2.2.2.1	0.458429561200924	.	230520001	230680000	#FFDADA	1	0.625
chr1	230680001	231080000	A.1.2.1.1.1.1.1.1.2	0.871824480369515	.	230680001	231080000	#FF4848	1	0.875
chr1	231080001	231360000	A.1.1.2.1.1.1.2.1	0.933025404157044	.	231080001	231360000	#FF0000	1	1
chr1	231360001	231600000	A.1.2.1.1.1.1.1.2.1	0.87066974595843	.	231360001	231600000	#FF4848	1	0.875
chr1	231600001	231800000	A.1.2.2.2.2.2.1.2	0.722863741339492	.	231600001	231800000	#FF4848	1	0.875
chr1	231800001	232000000	A.2.2.2.2.2.1.1.1.2.1	0.453810623556582	.	231800001	232000000	#FFDADA	1	0.625
chr1	232000001	232320000	B.1.2.2.2.1.1.2.1	0.249422632794457	.	232000001	232320000	#9191FF	1	0.375
chr1	232320001	232560000	B.1.2.2.2.1.1.1.1	0.251732101616628	.	232320001	232560000	#9191FF	1	0.375
chr1	232560001	232880000	B.1.1.1.2.2.2.1.1	0.400692840646651	.	232560001	232880000	#DADAFF	1	0.5
chr1	232880001	233400000	A.2.1.1.1.2.1.1.2.1	0.69284064665127	.	232880001	233400000	#FF9191	1	0.75
chr1	233400001	233560000	A.2.2.2.1.1.2.2	0.48729792147806	.	233400001	233560000	#FFDADA	1	0.625
chr1	233560001	233800000	B.1.2.2.2.1.1.2.2.2	0.247113163972286	.	233560001	233800000	#9191FF	1	0.375
chr1	233800001	233880000	B.2.1.1.1.1.2.1.1.1	0.217090069284065	.	233800001	233880000	#4848FF	1	0.25
chr1	233880001	234200000	B.2.1.2.1.2.1.1.1	0.132794457274827	.	233880001	234200000	#4848FF	1	0.25
chr1	234200001	234440000	A.2.2.1.2.1.2.1.2.2.1	0.540415704387991	.	234200001	234440000	#FFDADA	1	0.625
chr1	234440001	234600000	A.1.2.1.1.1.1.1.2.2	0.869515011547344	.	234440001	234600000	#FF4848	1	0.875
chr1	234600001	234880000	A.1.1.1.1.1.1.2.2.2.1.2	0.984988452655889	.	234600001	234880000	#FF0000	1	1
chr1	234880001	235000000	A.1.2.1.1.1.2.2.2	0.85796766743649	.	234880001	235000000	#FF4848	1	0.875
chr1	235000001	235160000	A.1.2.1.1.1.1.2.1	0.868360277136259	.	235000001	235160000	#FF4848	1	0.875
chr1	235160001	235200000	A.1.1.2.1.2.1.2.1.1	0.915704387990762	.	235160001	235200000	#FF0000	1	1
chr1	235240001	235320000	A.1.1.2.1.2.1.2.1.1	0.915704387990762	.	235240001	235320000	#FF0000	1	1
chr1	235320001	235640000	A.1.1.1.1.1.1.2.2.1	0.98729792147806	.	235320001	235640000	#FF0000	1	1
chr1	235640001	236160000	A.1.2.2.2.1.1.2.1.1	0.737875288683603	.	235640001	236160000	#FF4848	1	0.875
chr1	236160001	236320000	A.2.2.1.2.1.2.1.2.2.2.2	0.53810623556582	.	236160001	236320000	#FFDADA	1	0.625
chr1	236320001	236600000	A.2.2.1.2.1.2.1.1.1.2.1	0.545034642032333	.	236320001	236600000	#FFDADA	1	0.625
chr1	236600001	236760000	A.2.1.1.1.2.1.1.1.2.1.2	0.696304849884527	.	236600001	236760000	#FF9191	1	0.75
chr1	236760001	237080000	A.2.2.2.1.2.1.2.1	0.483833718244804	.	236760001	237080000	#FFDADA	1	0.625
chr1	237080001	237280000	B.2.1.1.1.1.2.2.2.1.1.2	0.210161662817552	.	237080001	237280000	#4848FF	1	0.25
chr1	237280001	237360000	B.2.1.1.1.1.2.2.2.2	0.206697459584296	.	237280001	237360000	#4848FF	1	0.25
chr1	237360001	237720000	B.2.1.2.1.2.1.1.2.2.1.2	0.12933025404157	.	237360001	237720000	#4848FF	1	0.25
chr1	237720001	237960000	B.2.1.2.1.2.2.1.2.2.1	0.117782909930716	.	237720001	237960000	#4848FF	1	0.25
chr1	237960001	238120000	B.2.1.1.1.1.2.1.1.2	0.215935334872979	.	237960001	238120000	#4848FF	1	0.25
chr1	238120001	238440000	B.2.2.1.1.1.2.1.2.1	0.0658198614318707	.	238120001	238440000	#0000FF	1	0.125
chr1	238440001	238560000	B.2.1.1.1.1.2.2.2.1.1.1	0.211316397228637	.	238440001	238560000	#4848FF	1	0.25
chr1	238560001	238880000	B.2.1.1.1.1.2.2.1.1	0.213625866050808	.	238560001	238880000	#4848FF	1	0.25
chr1	238880001	239280000	B.2.1.2.1.1.1.2.1.1.2.2	0.143187066974596	.	238880001	239280000	#4848FF	1	0.25
chr1	239280001	239440000	B.2.1.1.1.1.1.1.1.1.2.1	0.224018475750577	.	239280001	239440000	#4848FF	1	0.25
chr1	239440001	239640000	B.2.1.1.1.1.1.1.1.2.2	0.220554272517321	.	239440001	239640000	#4848FF	1	0.25
chr1	239640001	240160000	B.2.2.1.1.1.2.1.1.2	0.0669745958429561	.	239640001	240160000	#0000FF	1	0.125
chr1	240160001	240440000	B.1.1.2.1.2.2.2	0.363741339491917	.	240160001	240440000	#DADAFF	1	0.5
chr1	240440001	240840000	A.2.2.1.2.1.2.1.1.2	0.542725173210162	.	240440001	240840000	#FFDADA	1	0.625
chr1	240840001	241200000	B.2.1.1.1.1.2.2.1.2	0.212471131639723	.	240840001	241200000	#4848FF	1	0.25
chr1	241200001	241360000	B.2.1.2.1.2.1.1.2.2.1.1	0.130484988452656	.	241200001	241360000	#4848FF	1	0.25
chr1	241360001	241680000	B.2.2.1.1.1.2.2.2.1	0.0623556581986143	.	241360001	241680000	#0000FF	1	0.125
chr1	241680001	241760000	B.1.1.1.2.1.1.2	0.41108545034642	.	241680001	241760000	#DADAFF	1	0.5
chr1	241760001	242160000	A.2.1.2.1.2.1.1	0.609699769053118	.	241760001	242160000	#FF9191	1	0.75
chr1	242160001	242440000	B.2.2.1.1.1.2.1.1.1	0.0681293302540416	.	242160001	242440000	#0000FF	1	0.125
chr1	242440001	242560000	B.2.1.2.1.2.2.2.1.2	0.113163972286374	.	242440001	242560000	#4848FF	1	0.25
chr1	242560001	242720000	B.2.1.2.1.1.1.2.2.2.2.1	0.138568129330254	.	242560001	242720000	#4848FF	1	0.25
chr1	242720001	243200000	B.2.2.2.1.2.1.2.2	0.0115473441108545	.	242720001	243200000	#0000FF	1	0.125
chr1	243200001	243600000	A.2.2.2.1.1.2.1.1.2.1	0.490762124711316	.	243200001	243600000	#FFDADA	1	0.625
chr1	243600001	243720000	A.2.2.2.1.2.1.1.2	0.484988452655889	.	243600001	243720000	#FFDADA	1	0.625
chr1	243720001	244040000	B.1.2.1.2.1.1.1	0.306004618937644	.	243720001	244040000	#9191FF	1	0.375
chr1	244040001	244280000	A.2.2.2.1.2.1.1.1	0.486143187066975	.	244040001	244280000	#FFDADA	1	0.625
chr1	244280001	244480000	A.2.2.1.2.1.2.1.1.1.2.2	0.543879907621247	.	244280001	244480000	#FFDADA	1	0.625
chr1	244480001	244640000	A.2.1.2.1.2.2.2.1.1.2	0.605080831408776	.	244480001	244640000	#FF9191	1	0.75
chr1	244640001	244760000	B.1.1.1.2.2.2.2	0.39838337182448	.	244640001	244760000	#DADAFF	1	0.5
chr1	244760001	244960000	A.1.2.2.2.1.1.2.2.2	0.734411085450346	.	244760001	244960000	#FF4848	1	0.875
chr1	244960001	245200000	A.1.2.1.1.1.1.1.1.1.2	0.8729792147806	.	244960001	245200000	#FF4848	1	0.875
chr1	245200001	245480000	A.2.1.2.1.2.2.1	0.607390300230947	.	245200001	245480000	#FF9191	1	0.75
chr1	245480001	245920000	A.2.1.2.1.1.2.2.2	0.610854503464203	.	245480001	245920000	#FF9191	1	0.75
chr1	245920001	246200000	A.2.1.1.1.2.2.2.2	0.681293302540416	.	245920001	246200000	#FF9191	1	0.75
chr1	246200001	246680000	A.1.2.1.1.1.1.2.2	0.867205542725173	.	246200001	246680000	#FF4848	1	0.875
chr1	246680001	247080000	A.1.1.1.1.1.1.2.2.2.1.1	0.986143187066975	.	246680001	247080000	#FF0000	1	1
chr1	247080001	247360000	A.2.1.2.1.2.2.2.2	0.602771362586605	.	247080001	247360000	#FF9191	1	0.75
chr1	247360001	247560000	A.2.2.2.1.2.1.2.2	0.482678983833718	.	247360001	247560000	#FFDADA	1	0.625
chr1	247560001	248120000	B.2.2.2.2.2	0.00115473441108545	.	247560001	248120000	#0000FF	1	0.125
chr1	248120001	248240000	B.2.1.2.1.2.2.2.1.1.1	0.115473441108545	.	248120001	248240000	#4848FF	1	0.25
chr1	248240001	248640000	B.2.2.2.1.2.2.1.1	0.0103926096997691	.	248240001	248640000	#0000FF	1	0.125
chr1	248640001	248760000	B.2.1.2.1.1.1.1.2.1.1	0.150115473441109	.	248640001	248760000	#4848FF	1	0.25
chr1	248760001	248920000	B.2.1.2.1.2.2.2.2	0.112009237875289	.	248760001	248920000	#4848FF	1	0.25
chr1	249040001	249080000	B.2.1.2.1.2.2.2.2	0.112009237875289	.	249040001	249080000	#4848FF	1	0.25
chr1	249080001	249240000	B.1.1.1.2.1.2.1.1	0.409930715935335	.	249080001	249240000	#DADAFF	1	0.5
chr2	1	200000	B.1.2.2.2.2.2.1.1	0.324473975636766	.	1	200000	#9191FF	1	0.375
chr2	200001	360000	B.1.2.1.1.1.1.2.1.1	0.403100775193798	.	200001	360000	#9191FF	1	0.375
chr2	360001	600000	B.2.1.1.2.1.2.2.2.1.1	0.250276854928018	.	360001	600000	#4848FF	1	0.25
chr2	600001	720000	B.1.2.1.1.1.1.2.1.2.1	0.401993355481728	.	600001	720000	#9191FF	1	0.375
chr2	760001	800000	B.1.2.1.1.1.1.2.1.2.1	0.401993355481728	.	760001	800000	#9191FF	1	0.375
chr2	800001	1080000	B.2.1.2.1.1.1.2.1.2.2.2.2	0.210409745293466	.	800001	1080000	#4848FF	1	0.25
chr2	1080001	1160000	B.1.2.1.2.1.1.1.2.1.2.1.1	0.385382059800664	.	1080001	1160000	#9191FF	1	0.375
chr2	1160001	1600000	B.2.1.2.1.1.2.2.1.2.1.2.2	0.188261351052049	.	1160001	1600000	#4848FF	1	0.25
chr2	1600001	1760000	B.1.1.1.1.2.1.1.2	0.492801771871539	.	1600001	1760000	#DADAFF	1	0.5
chr2	1760001	2360000	B.2.2.1.2.2.2.1.2.1	0.0310077519379845	.	1760001	2360000	#0000FF	1	0.125
chr2	2360001	2520000	B.2.2.1.2.2.1.1.1	0.0365448504983389	.	2360001	2520000	#0000FF	1	0.125
chr2	2520001	2640000	B.2.1.1.2.2.2.1.1.1.1.1.2	0.238095238095238	.	2520001	2640000	#4848FF	1	0.25
chr2	2640001	3120000	B.2.1.1.2.2.2.1.1.1.1.2	0.236987818383167	.	2640001	3120000	#4848FF	1	0.25
chr2	3120001	3320000	A.2.2.1.2.1.1.2.2	0.560354374307863	.	3120001	3320000	#FFDADA	1	0.625
chr2	3320001	3520000	A.1.2.2.2.2.2.1.2.2.1.2	0.73421926910299	.	3320001	3520000	#FF4848	1	0.875
chr2	3520001	3680000	A.2.1.1.1.1.2.2.1	0.709856035437431	.	3520001	3680000	#FF9191	1	0.75
chr2	3680001	4080000	B.1.2.1.1.1.1.2.1.2.2	0.400885935769657	.	3680001	4080000	#9191FF	1	0.375
chr2	4080001	4360000	B.2.1.2.1.1.1.2.1.2.1.1	0.21483942414175	.	4080001	4360000	#4848FF	1	0.25
chr2	4360001	4520000	B.2.1.1.2.2.2.1.1.2.1	0.233665559246955	.	4360001	4520000	#4848FF	1	0.25
chr2	4520001	4640000	B.2.1.1.1.1.2.1.1.1.2	0.306755260243632	.	4520001	4640000	#4848FF	1	0.25
chr2	4640001	4920000	B.1.2.2.2.2.1.2.1.1	0.331118493909192	.	4640001	4920000	#9191FF	1	0.375
chr2	4920001	5040000	B.1.2.1.1.1.2.2.1.1	0.396456256921373	.	4920001	5040000	#9191FF	1	0.375
chr2	5120001	5320000	B.2.1.1.2.1.2.2.2.2	0.248062015503876	.	5120001	5320000	#4848FF	1	0.25
chr2	5320001	5680000	B.2.1.2.1.1.2.1.1.2.2.2	0.198228128460687	.	5320001	5680000	#4848FF	1	0.25
chr2	5680001	5880000	B.2.1.2.1.1.2.1.1.2.2.1	0.199335548172757	.	5680001	5880000	#4848FF	1	0.25
chr2	5880001	6360000	B.2.2.1.2.2.1.2	0.0332225913621262	.	5880001	6360000	#0000FF	1	0.125
chr2	6360001	6520000	B.2.2.1.1.2.2.2.1.2	0.0697674418604651	.	6360001	6520000	#0000FF	1	0.125
chr2	6520001	7000000	B.2.2.2.1.2.2.1.1.1.2.2	0.0166112956810631	.	6520001	7000000	#0000FF	1	0.125
chr2	7000001	7200000	A.2.2.2.1.1.1.1.2.2	0.539313399778516	.	7000001	7200000	#FFDADA	1	0.625
chr2	7200001	7520000	A.2.2.2.2.1.1.1.1.1.1	0.520487264673311	.	7200001	7520000	#FFDADA	1	0.625
chr2	7520001	7840000	A.2.1.1.2.2.2.1.1	0.664451827242525	.	7520001	7840000	#FF9191	1	0.75
chr2	7840001	8120000	A.1.2.2.1.1.1.2.2.2.2	0.795127353266888	.	7840001	8120000	#FF4848	1	0.875
chr2	8120001	8240000	A.2.1.1.2.2.2.1.2.2	0.662236987818383	.	8120001	8240000	#FF9191	1	0.75
chr2	8240001	8440000	A.2.1.1.1.1.1.1.2.1	0.72203765227021	.	8240001	8440000	#FF9191	1	0.75
chr2	8440001	8600000	A.1.2.2.2.2.2.1.2.2.1.1.1	0.736434108527132	.	8440001	8600000	#FF4848	1	0.875
chr2	8600001	8760000	A.1.2.2.2.2.2.1.1.2.1	0.740863787375415	.	8600001	8760000	#FF4848	1	0.875
chr2	8760001	8960000	A.1.2.2.2.1.1.1.2	0.766334440753045	.	8760001	8960000	#FF4848	1	0.875
chr2	8960001	9280000	A.1.2.1.1.1.1.1.1	0.879291251384275	.	8960001	9280000	#FF4848	1	0.875
chr2	9280001	9600000	A.1.1.1.2.2.1.1	0.960132890365448	.	9280001	9600000	#FF0000	1	1
chr2	9600001	9760000	A.1.1.2.1.2.1.1.2.1	0.932447397563677	.	9600001	9760000	#FF0000	1	1
chr2	9760001	9960000	A.1.1.2.1.1.2.1.2.1	0.941306755260244	.	9760001	9960000	#FF0000	1	1
chr2	9960001	10040000	A.2.1.1.2.1.2.1.2.2.2.2	0.682170542635659	.	9960001	10040000	#FF9191	1	0.75
chr2	10040001	10120000	A.2.1.1.2.1.1.2.1	0.693244739756368	.	10040001	10120000	#FF9191	1	0.75
chr2	10120001	10240000	A.1.2.2.1.2.1.1.1	0.780730897009967	.	10120001	10240000	#FF4848	1	0.875
chr2	10240001	10520000	A.1.1.1.1.1.1.2.1.2.2.2	0.994462901439646	.	10240001	10520000	#FF0000	1	1
chr2	10520001	10920000	A.1.1.1.1.1.1.2.1.2.2.1	0.995570321151717	.	10520001	10920000	#FF0000	1	1
chr2	10920001	11280000	A.1.1.1.2.2.1.2.2	0.957918050941307	.	10920001	11280000	#FF0000	1	1
chr2	11280001	11640000	A.1.1.1.2.2.1.2.1	0.959025470653378	.	11280001	11640000	#FF0000	1	1
chr2	11640001	11960000	A.2.1.1.1.1.2.2.2	0.70874861572536	.	11640001	11960000	#FF9191	1	0.75
chr2	11960001	12280000	B.2.1.2.1.1.1.2.1.2.2.2.1	0.211517165005537	.	11960001	12280000	#4848FF	1	0.25
chr2	12280001	12640000	B.2.2.1.1.2.1.1.2.2.2.2	0.0908084163898117	.	12280001	12640000	#0000FF	1	0.125
chr2	12640001	12960000	B.2.1.2.1.1.2.2.1.2.1.1	0.19047619047619	.	12640001	12960000	#4848FF	1	0.25
chr2	12960001	13160000	B.2.1.1.2.2.2.1.2.1	0.231450719822813	.	12960001	13160000	#4848FF	1	0.25
chr2	13160001	13440000	B.2.2.1.1.2.2.1.1	0.0830564784053156	.	13160001	13440000	#0000FF	1	0.125
chr2	13440001	13600000	B.2.1.2.1.1.2.2.1.1.1.2	0.193798449612403	.	13440001	13600000	#4848FF	1	0.25
chr2	13600001	13760000	B.2.1.2.1.1.1.2.2.2.2	0.203765227021041	.	13600001	13760000	#4848FF	1	0.25
chr2	13760001	14160000	B.2.1.2.1.1.1.2.1.2.2.1	0.212624584717608	.	13760001	14160000	#4848FF	1	0.25
chr2	14160001	14360000	B.2.1.1.2.2.2.1.1.1.1.1.1	0.239202657807309	.	14160001	14360000	#4848FF	1	0.25
chr2	14360001	14760000	B.2.1.2.1.1.2.2.2	0.186046511627907	.	14360001	14760000	#4848FF	1	0.25
chr2	14760001	15320000	B.2.2.2.1.2.1.2	0.0199335548172757	.	14760001	15320000	#0000FF	1	0.125
chr2	15320001	15520000	A.2.2.2.1.1.1.1.1	0.541528239202658	.	15320001	15520000	#FFDADA	1	0.625
chr2	15520001	15720000	A.2.2.1.1.1.1.2.2.2	0.603543743078627	.	15520001	15720000	#FFDADA	1	0.625
chr2	15720001	15960000	B.1.1.1.2.2.2.1.2	0.465116279069767	.	15720001	15960000	#DADAFF	1	0.5
chr2	15960001	16280000	B.2.1.2.1.1.2.2.1.2.1.2.1	0.18936877076412	.	15960001	16280000	#4848FF	1	0.25
chr2	16320001	16480000	B.2.1.2.1.1.2.2.1.2.1.2.1	0.18936877076412	.	16320001	16480000	#4848FF	1	0.25
chr2	16480001	16640000	B.2.1.2.1.1.2.2.1.1.2.1	0.192691029900332	.	16480001	16640000	#4848FF	1	0.25
chr2	16640001	17000000	B.2.2.1.1.2.2.1.2.2.2.2	0.0753045404208195	.	16640001	17000000	#0000FF	1	0.125
chr2	17000001	17360000	B.2.2.2.1.2.2.1.1.2	0.0155038759689922	.	17000001	17360000	#0000FF	1	0.125
chr2	17360001	17560000	B.2.2.1.2.2.2.2.1	0.0287929125138427	.	17360001	17560000	#0000FF	1	0.125
chr2	17560001	17840000	B.2.2.1.1.2.2.1.2.2.1	0.0775193798449612	.	17560001	17840000	#0000FF	1	0.125
chr2	17840001	18040000	B.1.1.2.2.1.1.2.2	0.419712070874862	.	17840001	18040000	#DADAFF	1	0.5
chr2	18040001	18320000	B.2.2.1.2.2.2.1.2.2	0.0299003322259136	.	18040001	18320000	#0000FF	1	0.125
chr2	18320001	18400000	B.2.1.1.2.2.2.1.1.2.2	0.232558139534884	.	18320001	18400000	#4848FF	1	0.25
chr2	18400001	18560000	B.2.1.2.1.1.2.2.1.2.2	0.187153931339978	.	18400001	18560000	#4848FF	1	0.25
chr2	18560001	18960000	B.1.1.2.2.2.1.2.1.2.2	0.414174972314507	.	18560001	18960000	#DADAFF	1	0.5
chr2	18960001	19280000	B.2.1.1.1.1.2.1.1.2	0.305647840531561	.	18960001	19280000	#4848FF	1	0.25
chr2	19280001	19440000	B.1.1.2.2.2.1.2.2	0.413067552602436	.	19280001	19440000	#DADAFF	1	0.5
chr2	19440001	19560000	B.1.1.1.1.2.2.2.2.2	0.487264673311185	.	19440001	19560000	#DADAFF	1	0.5
chr2	19560001	19880000	B.1.1.2.2.2.1.2.1.1	0.416389811738649	.	19560001	19880000	#DADAFF	1	0.5
chr2	19880001	20080000	A.2.2.2.1.1.2	0.537098560354374	.	19880001	20080000	#FFDADA	1	0.625
chr2	20080001	20360000	A.1.2.1.1.2.2.2.1.2.1	0.857142857142857	.	20080001	20360000	#FF4848	1	0.875
chr2	20360001	20520000	A.1.2.2.1.1.1.2.2.2.1.1.2	0.79734219269103	.	20360001	20520000	#FF4848	1	0.875
chr2	20520001	20840000	A.1.2.1.1.2.1.2.1	0.864894795127353	.	20520001	20840000	#FF4848	1	0.875
chr2	20840001	21080000	B.1.1.1.1.2.1.1.1.2	0.49390919158361	.	20840001	21080000	#DADAFF	1	0.5
chr2	21080001	21280000	B.1.2.1.2.1.1.2	0.378737541528239	.	21080001	21280000	#9191FF	1	0.375
chr2	21280001	21480000	B.2.2.1.1.2.2.1.2.1.1	0.0819490586932447	.	21280001	21480000	#0000FF	1	0.125
chr2	21480001	21600000	B.2.1.1.2.2.2.1.2.2	0.230343300110742	.	21480001	21600000	#4848FF	1	0.25
chr2	21600001	22040000	B.2.2.2.2.2.2.1	0.00221483942414175	.	21600001	22040000	#0000FF	1	0.125
chr2	22040001	22400000	B.2.2.2.1.2.2.2.2.2	0.00996677740863787	.	22040001	22400000	#0000FF	1	0.125
chr2	22400001	22600000	B.2.2.1.2.2.2.1.1	0.0321151716500554	.	22400001	22600000	#0000FF	1	0.125
chr2	22600001	23000000	B.2.2.2.2.2.1.1	0.0044296788482835	.	22600001	23000000	#0000FF	1	0.125
chr2	23000001	23200000	B.2.2.1.1.2.2.2.1.1.2.1.1	0.0730897009966777	.	23000001	23200000	#0000FF	1	0.125
chr2	23200001	23560000	B.2.2.1.1.2.1.1.1	0.0963455149501661	.	23200001	23560000	#0000FF	1	0.125
chr2	23560001	24040000	A.2.2.1.2.1.1.1.2	0.562569213732004	.	23560001	24040000	#FFDADA	1	0.625
chr2	24040001	24360000	A.1.1.2.1.2.2.1.1	0.92358803986711	.	24040001	24360000	#FF0000	1	1
chr2	24360001	24480000	A.1.2.2.1.1.1.2.2.2.1.2	0.796234772978959	.	24360001	24480000	#FF4848	1	0.875
chr2	24480001	24560000	A.1.2.2.2.2.2.1.1.2.2	0.739756367663344	.	24480001	24560000	#FF4848	1	0.875
chr2	24560001	24760000	A.1.2.1.1.2.2.2.1.1	0.858250276854928	.	24560001	24760000	#FF4848	1	0.875
chr2	24760001	24960000	A.1.2.2.1.1.1.2.2.1.2	0.799557032115172	.	24760001	24960000	#FF4848	1	0.875
chr2	24960001	25120000	A.1.2.2.1.1.1.2.2.1.1	0.800664451827243	.	24960001	25120000	#FF4848	1	0.875
chr2	25120001	25480000	A.1.1.1.2.2.2.1.1.2.2	0.953488372093023	.	25120001	25480000	#FF0000	1	1
chr2	25480001	25880000	A.1.1.1.2.2.2.1.1.1.1	0.956810631229236	.	25480001	25880000	#FF0000	1	1
chr2	25880001	26200000	A.1.1.1.1.1.1.2.2	0.993355481727575	.	25880001	26200000	#FF0000	1	1
chr2	26200001	26560000	A.1.1.1.1.1.1.2.1.2.1	0.996677740863787	.	26200001	26560000	#FF0000	1	1
chr2	26560001	26840000	A.1.1.1.2.2.2.1.2.2.1	0.951273532668881	.	26560001	26840000	#FF0000	1	1
chr2	26840001	27040000	A.1.1.2.1.2.1.2.1.2	0.928017718715393	.	26840001	27040000	#FF0000	1	1
chr2	27040001	27160000	A.1.2.2.1.1.2.1.1.1.2.1	0.792912513842746	.	27040001	27160000	#FF4848	1	0.875
chr2	27160001	27640000	A.1.1.1.2.2.2.1.2.1	0.952380952380952	.	27160001	27640000	#FF0000	1	1
chr2	27640001	27720000	A.1.2.2.1.1.2.1.1.1.2.2	0.791805094130676	.	27640001	27720000	#FF4848	1	0.875
chr2	27720001	27960000	A.1.1.1.2.2.2.1.2.2.2	0.950166112956811	.	27720001	27960000	#FF0000	1	1
chr2	27960001	28200000	A.1.1.2.1.1.2.2.1.1	0.939091915836102	.	27960001	28200000	#FF0000	1	1
chr2	28200001	28320000	A.1.2.2.2.2.2.2.1.2.2	0.727574750830565	.	28200001	28320000	#FF4848	1	0.875
chr2	28320001	28440000	A.1.2.2.2.2.2.2.1.1.1	0.732004429678848	.	28320001	28440000	#FF4848	1	0.875
chr2	28440001	28720000	A.1.1.2.1.2.1.1.1.1	0.934662236987818	.	28440001	28720000	#FF0000	1	1
chr2	28720001	28840000	A.1.2.2.1.1.2.1.1.1.1	0.794019933554817	.	28720001	28840000	#FF4848	1	0.875
chr2	28840001	29120000	A.1.1.2.1.1.2.2.1.2	0.937984496124031	.	28840001	29120000	#FF0000	1	1
chr2	29120001	29280000	A.1.2.2.2.2.2.1.2.2.1.1.2	0.735326688815061	.	29120001	29280000	#FF4848	1	0.875
chr2	29280001	29440000	A.1.2.2.1.1.1.2.2.2.1.1.1	0.798449612403101	.	29280001	29440000	#FF4848	1	0.875
chr2	29440001	29840000	B.1.1.2.2.1.1.1.2	0.421926910299003	.	29440001	29840000	#DADAFF	1	0.5
chr2	29840001	30360000	B.1.2.2.2.2.2.2.1.1	0.318936877076412	.	29840001	30360000	#9191FF	1	0.375
chr2	30360001	30440000	A.2.2.2.2.1.2.1	0.512735326688815	.	30360001	30440000	#FFDADA	1	0.625
chr2	30440001	30960000	A.1.2.2.2.1.1.1.1	0.767441860465116	.	30440001	30960000	#FF4848	1	0.875
chr2	30960001	31120000	B.1.2.2.2.2.2.1.2.1.2	0.322259136212625	.	30960001	31120000	#9191FF	1	0.375
chr2	31120001	31360000	B.1.1.2.2.1.1.2.1	0.420819490586932	.	31120001	31360000	#DADAFF	1	0.5
chr2	31360001	31560000	B.1.1.2.2.2.1.2.1.2.1	0.415282392026578	.	31360001	31560000	#DADAFF	1	0.5
chr2	31560001	32080000	B.2.2.1.1.2.2.1.2.1.2.1.2	0.079734219269103	.	31560001	32080000	#0000FF	1	0.125
chr2	32080001	32480000	A.1.2.1.1.2.1.1.2	0.866002214839424	.	32080001	32480000	#FF4848	1	0.875
chr2	32480001	32560000	A.1.2.2.2.2.2.1.2.2.2	0.733111849390919	.	32480001	32560000	#FF4848	1	0.875
chr2	32560001	32720000	A.1.2.1.1.2.2.1.1.1	0.862679955703212	.	32560001	32720000	#FF4848	1	0.875
chr2	32720001	32920000	A.1.2.2.1.1.1.2.1.1	0.803986710963455	.	32720001	32920000	#FF4848	1	0.875
chr2	32920001	33440000	A.2.1.2.2.1.2.1.2	0.629014396456257	.	32920001	33440000	#FF9191	1	0.75
chr2	33440001	33640000	A.2.2.1.2.1.1.1.1.2	0.563676633444075	.	33440001	33640000	#FFDADA	1	0.625
chr2	33640001	33840000	A.2.2.2.2.1.1.2.2.1	0.514950166112957	.	33640001	33840000	#FFDADA	1	0.625
chr2	33840001	34400000	B.2.2.2.1.2.1.1	0.0210409745293466	.	33840001	34400000	#0000FF	1	0.125
chr2	34400001	34680000	B.2.2.2.1.2.2.2.1	0.0121816168327796	.	34400001	34680000	#0000FF	1	0.125
chr2	34680001	34800000	B.2.1.2.1.1.2.2.1.1.2.2	0.191583610188261	.	34680001	34800000	#4848FF	1	0.25
chr2	34800001	35000000	B.2.1.2.1.1.2.1.1.1.2	0.201550387596899	.	34800001	35000000	#4848FF	1	0.25
chr2	35000001	35200000	B.2.1.2.1.1.2.1.2.2	0.196013289036545	.	35000001	35200000	#4848FF	1	0.25
chr2	35200001	35440000	B.2.2.1.1.2.2.1.2.1.2.2	0.0786267995570321	.	35200001	35440000	#0000FF	1	0.125
chr2	35440001	36040000	B.2.2.2.1.2.2.2.2.1	0.0110741971207087	.	35440001	36040000	#0000FF	1	0.125
chr2	36040001	36240000	B.2.1.2.1.1.2.2.1.1.1.1	0.194905869324474	.	36040001	36240000	#4848FF	1	0.25
chr2	36240001	36560000	B.2.1.2.1.1.2.1.1.2.1	0.200442967884828	.	36240001	36560000	#4848FF	1	0.25
chr2	36560001	36880000	A.2.1.2.2.1.2.1.1	0.630121816168328	.	36560001	36880000	#FF9191	1	0.75
chr2	36880001	37080000	A.2.2.1.1.1.1.2.1.1	0.606866002214839	.	36880001	37080000	#FFDADA	1	0.625
chr2	37080001	37320000	A.1.2.1.1.2.1.1.1	0.867109634551495	.	37080001	37320000	#FF4848	1	0.875
chr2	37320001	37640000	A.1.1.1.1.1.2	0.992248062015504	.	37320001	37640000	#FF0000	1	1
chr2	37640001	37760000	A.2.1.1.2.1.2.1.2.2.2.1	0.68327796234773	.	37640001	37760000	#FF9191	1	0.75
chr2	37760001	38160000	A.1.1.2.1.1.2.2.2.1	0.93687707641196	.	37760001	38160000	#FF0000	1	1
chr2	38160001	38560000	A.1.1.1.2.2.2.1.1.2.1	0.954595791805094	.	38160001	38560000	#FF0000	1	1
chr2	38560001	38800000	A.1.1.2.1.1.2.2.2.2	0.935769656699889	.	38560001	38800000	#FF0000	1	1
chr2	38800001	38960000	A.1.2.1.1.1.1.2.2.2	0.872646733111849	.	38800001	38960000	#FF4848	1	0.875
chr2	38960001	39120000	A.1.2.1.1.1.1.2.1.1	0.875968992248062	.	38960001	39120000	#FF4848	1	0.875
chr2	39120001	39320000	A.1.2.1.1.2.1.2.2	0.863787375415282	.	39120001	39320000	#FF4848	1	0.875
chr2	39320001	39480000	A.2.1.1.2.2.2.1.2.1	0.663344407530454	.	39320001	39480000	#FF9191	1	0.75
chr2	39480001	39720000	A.2.1.2.2.1.1.2	0.631229235880399	.	39480001	39720000	#FF9191	1	0.75
chr2	39720001	40040000	B.1.1.2.2.1.1.1.1	0.423034330011074	.	39720001	40040000	#DADAFF	1	0.5
chr2	40040001	40240000	B.2.1.2.1.1.1.1.2	0.217054263565891	.	40040001	40240000	#4848FF	1	0.25
chr2	40240001	40520000	B.2.1.1.2.2.2.1.1.1.2.2	0.234772978959025	.	40240001	40520000	#4848FF	1	0.25
chr2	40520001	40800000	B.1.1.2.2.1.2	0.418604651162791	.	40520001	40800000	#DADAFF	1	0.5
chr2	40800001	41080000	B.2.2.1.1.2.2.1.2.1.2.1.1	0.0808416389811739	.	40800001	41080000	#0000FF	1	0.125
chr2	41080001	41240000	B.2.2.1.1.2.2.1.2.2.2.1	0.0764119601328904	.	41080001	41240000	#0000FF	1	0.125
chr2	41240001	41440000	B.2.2.1.2.2.2.2.2	0.0276854928017719	.	41240001	41440000	#0000FF	1	0.125
chr2	41440001	41520000	B.2.1.2.1.1.1.2.2.1.1.2	0.208194905869324	.	41440001	41520000	#4848FF	1	0.25
chr2	41520001	42040000	B.2.2.2.2.2.1.2	0.00332225913621262	.	41520001	42040000	#0000FF	1	0.125
chr2	42040001	42320000	B.1.1.1.1.2.1.2	0.491694352159468	.	42040001	42320000	#DADAFF	1	0.5
chr2	42320001	42600000	A.2.1.1.2.2.2.2.2.1.1	0.65891472868217	.	42320001	42600000	#FF9191	1	0.75
chr2	42600001	42760000	A.1.2.2.2.2.2.1.2.1.1	0.738648947951274	.	42600001	42760000	#FF4848	1	0.875
chr2	42760001	43000000	A.1.2.1.1.2.2.2.2.1.1	0.854928017718715	.	42760001	43000000	#FF4848	1	0.875
chr2	43000001	43320000	A.1.1.2.1.1.2.1.2.2	0.940199335548173	.	43000001	43320000	#FF0000	1	1
chr2	43320001	43480000	A.1.2.1.1.1.1.1.2.2	0.877076411960133	.	43320001	43480000	#FF4848	1	0.875
chr2	43480001	43800000	A.1.1.2.1.2.1.1.1.2	0.933554817275748	.	43480001	43800000	#FF0000	1	1
chr2	43800001	44000000	A.1.1.2.1.2.1.1.2.2.2	0.930232558139535	.	43800001	44000000	#FF0000	1	1
chr2	44000001	44240000	A.1.1.2.1.2.1.1.2.2.1	0.931339977851606	.	44000001	44240000	#FF0000	1	1
chr2	44240001	44400000	A.1.2.2.1.1.2.1.2.1	0.788482834994463	.	44240001	44400000	#FF4848	1	0.875
chr2	44400001	44600000	A.1.2.1.1.1.1.1.2.1	0.878183831672204	.	44400001	44600000	#FF4848	1	0.875
chr2	44600001	44680000	A.2.1.2.1.2.1.2.1	0.641196013289037	.	44600001	44680000	#FF9191	1	0.75
chr2	44680001	44760000	A.2.1.2.1.2.2.2.2.2	0.634551495016611	.	44680001	44760000	#FF9191	1	0.75
chr2	44760001	44920000	A.2.1.2.1.2.2.2.1.1	0.637873754152824	.	44760001	44920000	#FF9191	1	0.75
chr2	44920001	45120000	A.2.1.1.2.1.2.1.2.2.1	0.684385382059801	.	44920001	45120000	#FF9191	1	0.75
chr2	45120001	45280000	A.2.1.2.1.2.1.2.2	0.640088593576966	.	45120001	45280000	#FF9191	1	0.75
chr2	45280001	45400000	A.2.2.1.1.2.1.1.2.2	0.578073089700997	.	45280001	45400000	#FFDADA	1	0.625
chr2	45400001	45560000	A.2.1.2.1.2.1.1.1	0.643410852713178	.	45400001	45560000	#FF9191	1	0.75
chr2	45560001	45920000	A.1.2.1.1.1.2.1.2.1	0.870431893687708	.	45560001	45920000	#FF4848	1	0.875
chr2	45920001	46160000	A.1.2.1.1.1.2.2	0.868217054263566	.	45920001	46160000	#FF4848	1	0.875
chr2	46160001	46480000	A.1.1.2.1.2.1.2.2.1	0.926910299003322	.	46160001	46480000	#FF0000	1	1
chr2	46480001	46680000	A.1.1.2.1.2.1.2.2.2.2	0.924695459579181	.	46480001	46680000	#FF0000	1	1
chr2	46680001	47040000	A.1.1.1.1.1.1.2.1.1	0.997785160575858	.	46680001	47040000	#FF0000	1	1
chr2	47040001	47160000	A.2.1.1.2.1.1.1.2.1	0.69656699889258	.	47040001	47160000	#FF9191	1	0.75
chr2	47160001	47640000	A.1.1.1.1.1.1.1.2	0.998892580287929	.	47160001	47640000	#FF0000	1	1
chr2	47640001	48080000	A.1.2.1.1.2.2.1.2.1	0.86046511627907	.	47640001	48080000	#FF4848	1	0.875
chr2	48080001	48400000	A.2.2.1.2.1.1.1.1.1	0.564784053156146	.	48080001	48400000	#FFDADA	1	0.625
chr2	48400001	48480000	A.2.2.2.2.1.2.2.2	0.509413067552602	.	48400001	48480000	#FFDADA	1	0.625
chr2	48480001	48800000	A.2.2.1.1.1.1.2.1.2	0.605758582502769	.	48480001	48800000	#FFDADA	1	0.625
chr2	48800001	49000000	B.2.1.1.2.1.2.2.2.1.2	0.249169435215947	.	48800001	49000000	#4848FF	1	0.25
chr2	49000001	49240000	B.2.1.2.1.1.2.1.1.1.1	0.20265780730897	.	49000001	49240000	#4848FF	1	0.25
chr2	49240001	49560000	B.2.2.2.1.2.2.1.1.1.2.1	0.017718715393134	.	49240001	49560000	#0000FF	1	0.125
chr2	49560001	49680000	B.2.1.2.1.1.1.2.2.1.2	0.207087486157254	.	49560001	49680000	#4848FF	1	0.25
chr2	49680001	49840000	B.2.2.1.1.2.2.2.2	0.0686600221483942	.	49680001	49840000	#0000FF	1	0.125
chr2	49840001	50000000	B.2.2.1.1.2.1.1.2.2.2.1	0.0919158361018826	.	49840001	50000000	#0000FF	1	0.125
chr2	50000001	50720000	B.2.2.2.2.2.2.2	0.00110741971207087	.	50000001	50720000	#0000FF	1	0.125
chr2	50720001	50880000	B.2.1.2.1.1.1.2.1.2.1.2	0.213732004429679	.	50720001	50880000	#4848FF	1	0.25
chr2	50880001	51480000	B.2.2.2.1.2.2.1.1.1.1	0.0188261351052049	.	50880001	51480000	#0000FF	1	0.125
chr2	51480001	51600000	B.2.1.1.2.2.2.2.2.2.2.2	0.219269102990033	.	51480001	51600000	#4848FF	1	0.25
chr2	51600001	51920000	B.2.2.1.1.2.2.2.1.1.2.2	0.070874861572536	.	51600001	51920000	#0000FF	1	0.125
chr2	51920001	52200000	B.2.1.1.2.1.2.1	0.25359911406423	.	51920001	52200000	#4848FF	1	0.25
chr2	52200001	52600000	B.1.1.2.2.2.2.2.1	0.410852713178295	.	52200001	52600000	#DADAFF	1	0.5
chr2	52600001	53040000	B.1.1.1.1.2.1.1.1.1	0.495016611295681	.	52600001	53040000	#DADAFF	1	0.5
chr2	53040001	53200000	A.2.2.1.2.1.1.2.1	0.561461794019934	.	53040001	53200000	#FFDADA	1	0.625
chr2	53200001	53440000	B.1.1.2.2.2.1.1	0.41749723145072	.	53200001	53440000	#DADAFF	1	0.5
chr2	53440001	54000000	B.1.2.2.2.2.1.2.1.2	0.330011074197121	.	53440001	54000000	#9191FF	1	0.375
chr2	54000001	54240000	A.1.2.1.1.2.2.2.2.1.2	0.853820598006645	.	54000001	54240000	#FF4848	1	0.875
chr2	54240001	54560000	A.1.2.1.1.2.2.1.2.2	0.859357696566999	.	54240001	54560000	#FF4848	1	0.875
chr2	54560001	54680000	A.1.2.2.2.2.2.1.1.1	0.741971207087486	.	54560001	54680000	#FF4848	1	0.875
chr2	54680001	55160000	A.1.1.2.1.2.2.1.2.1	0.922480620155039	.	54680001	55160000	#FF0000	1	1
chr2	55160001	55400000	A.1.1.2.1.1.2.1.1.1	0.943521594684385	.	55160001	55400000	#FF0000	1	1
chr2	55400001	55640000	A.1.1.2.1.2.2.1.2.2	0.921373200442968	.	55400001	55640000	#FF0000	1	1
chr2	55640001	55880000	A.1.2.1.1.1.1.2.2.1	0.87375415282392	.	55640001	55880000	#FF4848	1	0.875
chr2	55880001	56240000	A.1.2.2.1.1.1.2.1.2.1	0.802879291251384	.	55880001	56240000	#FF4848	1	0.875
chr2	56240001	56400000	A.2.2.2.2.1.1.2.2.2	0.513842746400886	.	56240001	56400000	#FFDADA	1	0.625
chr2	56400001	56720000	B.2.2.1.1.2.1.1.2.2.1	0.0930232558139535	.	56400001	56720000	#0000FF	1	0.125
chr2	56720001	57200000	B.2.2.1.1.2.1.2.2.1.1	0.0863787375415282	.	56720001	57200000	#0000FF	1	0.125
chr2	57200001	57360000	B.2.1.1.2.2.2.2.2.1.2.1	0.224806201550388	.	57200001	57360000	#4848FF	1	0.25
chr2	57360001	57480000	B.2.1.1.2.1.1.1.1	0.262458471760797	.	57360001	57480000	#4848FF	1	0.25
chr2	57480001	57800000	B.2.2.1.1.2.1.2.1.2.1	0.08859357696567	.	57480001	57800000	#0000FF	1	0.125
chr2	57800001	58240000	B.2.2.1.1.2.2.2.1.1.1	0.0741971207087486	.	57800001	58240000	#0000FF	1	0.125
chr2	58240001	58440000	A.2.2.2.2.1.1.2.1	0.516057585825028	.	58240001	58440000	#FFDADA	1	0.625
chr2	58440001	58840000	B.2.1.1.2.2.2.1.1.1.2.1	0.235880398671096	.	58440001	58840000	#4848FF	1	0.25
chr2	58840001	59000000	B.1.2.1.1.1.2.2.1.2	0.395348837209302	.	58840001	59000000	#9191FF	1	0.375
chr2	59000001	59360000	B.2.2.1.1.2.1.2.1.2.2	0.0874861572535991	.	59000001	59360000	#0000FF	1	0.125
chr2	59360001	59520000	B.1.2.2.2.2.2.1.2.2.2	0.320044296788483	.	59360001	59520000	#9191FF	1	0.375
chr2	59520001	59720000	B.2.2.1.1.2.2.2.1.1.2.1.2	0.0719822812846069	.	59520001	59720000	#0000FF	1	0.125
chr2	59720001	59840000	B.2.1.2.1.1.1.1.1	0.218161683277962	.	59720001	59840000	#4848FF	1	0.25
chr2	59840001	60360000	B.2.2.2.1.2.2.1.2.2	0.0132890365448505	.	59840001	60360000	#0000FF	1	0.125
chr2	60360001	60600000	B.2.1.2.1.1.1.2.2.1.1.1	0.209302325581395	.	60360001	60600000	#4848FF	1	0.25
chr2	60600001	60920000	B.1.2.1.2.1.1.1.2.1.1	0.386489479512735	.	60600001	60920000	#9191FF	1	0.375
chr2	60920001	61320000	A.1.2.2.1.1.1.2.1.2.2	0.801771871539313	.	60920001	61320000	#FF4848	1	0.875
chr2	61320001	61440000	A.2.1.1.2.1.2.1.1	0.689922480620155	.	61320001	61440000	#FF9191	1	0.75
chr2	61440001	61760000	A.1.1.1.2.2.2.1.1.1.2	0.955703211517165	.	61440001	61760000	#FF0000	1	1
chr2	61760001	62120000	A.1.1.2.1.2.2.2.1.1	0.920265780730897	.	61760001	62120000	#FF0000	1	1
chr2	62120001	62920000	B.1.1.1.2.2.2.1.1.1	0.467331118493909	.	62120001	62920000	#DADAFF	1	0.5
chr2	62920001	63040000	B.1.1.1.2.2.1.1.2.1	0.470653377630122	.	62920001	63040000	#DADAFF	1	0.5
chr2	63040001	63320000	B.1.2.1.2.1.1.1.2.1.2.2	0.382059800664452	.	63040001	63320000	#9191FF	1	0.375
chr2	63320001	63600000	B.2.2.1.1.2.1.2.1.1	0.0897009966777409	.	63320001	63600000	#0000FF	1	0.125
chr2	63600001	63800000	B.1.2.2.2.2.2.1.2.1.1	0.323366555924695	.	63600001	63800000	#9191FF	1	0.375
chr2	63800001	64040000	B.1.1.1.2.2.2.1.1.2	0.466223698781838	.	63800001	64040000	#DADAFF	1	0.5
chr2	64040001	64200000	A.2.2.2.1.1.1.1.2.1	0.540420819490587	.	64040001	64200000	#FFDADA	1	0.625
chr2	64200001	64520000	A.2.2.1.1.1.1.2.2.1	0.604651162790698	.	64200001	64520000	#FFDADA	1	0.625
chr2	64520001	64840000	A.2.1.1.2.2.2.2.1.2	0.660022148394241	.	64520001	64840000	#FF9191	1	0.75
chr2	64840001	65080000	A.1.2.1.1.2.2.2.1.2.2	0.856035437430786	.	64840001	65080000	#FF4848	1	0.875
chr2	65080001	65440000	A.1.2.1.1.2.2.2.2.2	0.852713178294574	.	65080001	65440000	#FF4848	1	0.875
chr2	65440001	65840000	A.2.1.1.2.2.2.2.2.2	0.656699889258029	.	65440001	65840000	#FF9191	1	0.75
chr2	65840001	66240000	B.2.2.1.1.2.1.2.2.1.2	0.0852713178294574	.	65840001	66240000	#0000FF	1	0.125
chr2	66240001	66600000	B.2.2.1.1.2.1.1.2.1.1	0.0952380952380952	.	66240001	66600000	#0000FF	1	0.125
chr2	66600001	66840000	B.2.1.1.2.1.1.2.2.1	0.255813953488372	.	66600001	66840000	#4848FF	1	0.25
chr2	66840001	67320000	B.2.2.2.1.2.2.1.2.1	0.0143964562569214	.	66840001	67320000	#0000FF	1	0.125
chr2	67320001	67520000	B.2.2.1.1.2.1.2.2.2	0.0841638981173865	.	67320001	67520000	#0000FF	1	0.125
chr2	67520001	67720000	B.2.1.1.2.2.2.2.1.2	0.227021040974529	.	67520001	67720000	#4848FF	1	0.25
chr2	67720001	68320000	B.2.2.1.2.2.1.1.2.2	0.0343300110741971	.	67720001	68320000	#0000FF	1	0.125
chr2	68320001	68680000	A.2.1.1.2.2.2.2.2.1.2	0.6578073089701	.	68320001	68680000	#FF9191	1	0.75
chr2	68680001	68760000	A.2.2.2.2.1.2.2.1.1	0.511627906976744	.	68680001	68760000	#FFDADA	1	0.625
chr2	68760001	68920000	B.1.1.1.1.1.1.2.1	0.501661129568106	.	68760001	68920000	#DADAFF	1	0.5
chr2	68920001	69160000	A.2.1.1.2.2.2.2.1.1	0.661129568106312	.	68920001	69160000	#FF9191	1	0.75
chr2	69160001	69320000	A.1.2.2.2.2.2.1.2.1.2	0.737541528239203	.	69160001	69320000	#FF4848	1	0.875
chr2	69320001	69520000	A.2.1.2.2.1.2.2.1	0.627906976744186	.	69320001	69520000	#FF9191	1	0.75
chr2	69520001	70360000	A.1.1.1.1.1.1.1.1	1	.	69520001	70360000	#FF0000	1	1
chr2	70360001	70520000	A.1.1.2.1.2.1.2.2.2.1	0.925802879291251	.	70360001	70520000	#FF0000	1	1
chr2	70520001	70760000	A.1.2.2.2.2.2.2.1.2.1	0.728682170542636	.	70520001	70760000	#FF4848	1	0.875
chr2	70760001	71080000	A.1.2.1.1.1.2.1.2.2	0.869324473975637	.	70760001	71080000	#FF4848	1	0.875
chr2	71080001	71240000	A.1.2.1.1.2.2.1.1.2	0.861572535991141	.	71080001	71240000	#FF4848	1	0.875
chr2	71240001	71600000	A.1.2.2.1.1.2.1.1.2.2	0.789590254706534	.	71240001	71600000	#FF4848	1	0.875
chr2	71600001	71760000	A.1.2.2.2.2.2.2.1.1.2.2	0.729789590254707	.	71600001	71760000	#FF4848	1	0.875
chr2	71760001	72000000	A.2.2.2.1.2.1.1.2	0.533776301218162	.	71760001	72000000	#FFDADA	1	0.625
chr2	72000001	72200000	B.1.1.2.1.1.1.2.1	0.452934662236988	.	72000001	72200000	#DADAFF	1	0.5
chr2	72200001	72400000	A.2.2.2.2.1.1.1.1.2	0.518272425249169	.	72200001	72400000	#FFDADA	1	0.625
chr2	72400001	72520000	B.1.1.1.2.2.1.1.2.2	0.469545957918051	.	72400001	72520000	#DADAFF	1	0.5
chr2	72520001	72720000	B.1.1.1.2.2.1.1.1.1	0.472868217054264	.	72520001	72720000	#DADAFF	1	0.5
chr2	72720001	73000000	A.2.2.1.2.2.1.2	0.547065337763012	.	72720001	73000000	#FFDADA	1	0.625
chr2	73000001	73160000	A.2.1.1.2.1.1.1.1.1.1	0.699889258028793	.	73000001	73160000	#FF9191	1	0.75
chr2	73160001	73520000	A.1.2.1.1.1.2.1.1	0.871539313399779	.	73160001	73520000	#FF4848	1	0.875
chr2	73520001	73600000	A.2.1.1.2.1.2.1.2.1.1.2	0.687707641196013	.	73520001	73600000	#FF9191	1	0.75
chr2	73600001	73800000	A.2.1.1.2.1.1.1.1.1.2	0.698781838316722	.	73600001	73800000	#FF9191	1	0.75
chr2	73800001	73960000	A.1.2.2.2.2.2.2.2.1	0.726467331118494	.	73800001	73960000	#FF4848	1	0.875
chr2	73960001	74040000	A.2.1.1.2.1.2.1.2.1.2.1	0.686600221483942	.	73960001	74040000	#FF9191	1	0.75
chr2	74040001	74120000	A.1.2.2.1.1.2.1.2.2	0.787375415282392	.	74040001	74120000	#FF4848	1	0.875
chr2	74120001	74240000	A.1.2.2.2.2.2.2.2.2	0.725359911406423	.	74120001	74240000	#FF4848	1	0.875
chr2	74240001	74440000	A.1.1.2.1.2.2.2.2	0.918050941306755	.	74240001	74440000	#FF0000	1	1
chr2	74440001	74520000	A.1.2.2.2.2.2.2.1.1.2.1	0.730897009966777	.	74440001	74520000	#FF4848	1	0.875
chr2	74520001	74600000	A.2.1.1.2.1.2.2.1.2	0.679955703211517	.	74520001	74600000	#FF9191	1	0.75
chr2	74600001	74840000	A.1.1.2.1.1.2.1.1.2	0.942414174972315	.	74600001	74840000	#FF0000	1	1
chr2	74840001	75120000	A.1.2.2.1.1.2.1.1.2.1	0.790697674418605	.	74840001	75120000	#FF4848	1	0.875
chr2	75120001	75520000	A.2.1.2.2.1.1.1.2	0.63233665559247	.	75120001	75520000	#FF9191	1	0.75
chr2	75520001	75640000	A.2.2.2.2.1.1.1.1.1.2	0.51937984496124	.	75520001	75640000	#FFDADA	1	0.625
chr2	75640001	75960000	A.2.2.2.2.1.2.2.1.2	0.510520487264673	.	75640001	75960000	#FFDADA	1	0.625
chr2	75960001	76200000	B.2.1.1.2.2.2.2.2.2.1.1	0.222591362126246	.	75960001	76200000	#4848FF	1	0.25
chr2	76200001	76400000	B.2.1.2.1.1.2.1.2.1	0.197120708748616	.	76200001	76400000	#4848FF	1	0.25
chr2	76400001	76480000	B.2.1.1.2.1.1.1.2	0.261351052048726	.	76400001	76480000	#4848FF	1	0.25
chr2	76480001	76800000	B.2.1.1.2.1.1.2.2.2	0.254706533776301	.	76480001	76800000	#4848FF	1	0.25
chr2	76800001	77040000	B.2.1.1.2.2.2.2.2.1.1	0.225913621262458	.	76800001	77040000	#4848FF	1	0.25
chr2	77040001	77640000	B.2.1.1.2.1.1.2.1.1.2.1	0.259136212624585	.	77040001	77640000	#4848FF	1	0.25
chr2	77640001	77840000	B.1.1.2.2.2.2.2.2	0.409745293466224	.	77640001	77840000	#DADAFF	1	0.5
chr2	77840001	78000000	B.1.2.2.1.1.1	0.362126245847176	.	77840001	78000000	#9191FF	1	0.375
chr2	78000001	78320000	B.2.1.1.2.1.2.2.1.1	0.252491694352159	.	78000001	78320000	#4848FF	1	0.25
chr2	78320001	78400000	B.1.2.1.2.1.1.1.2.2.1	0.380952380952381	.	78320001	78400000	#9191FF	1	0.375
chr2	78400001	78520000	B.1.2.1.2.1.1.1.2.1.2.1.2.1	0.384274640088594	.	78400001	78520000	#9191FF	1	0.375
chr2	78520001	78880000	B.2.1.1.2.1.1.2.1.1.1	0.260243632336656	.	78520001	78880000	#4848FF	1	0.25
chr2	78880001	79000000	B.1.2.1.2.2.2.2.2.1	0.365448504983389	.	78880001	79000000	#9191FF	1	0.375
chr2	79000001	79240000	B.1.2.2.2.2.1.1.2.2.1	0.333333333333333	.	79000001	79240000	#9191FF	1	0.375
chr2	79240001	79560000	B.2.2.1.2.2.1.1.2.1	0.035437430786268	.	79240001	79560000	#0000FF	1	0.125
chr2	79560001	79880000	B.2.2.2.1.1.1.1	0.026578073089701	.	79560001	79880000	#0000FF	1	0.125
chr2	79880001	80200000	B.2.2.1.1.2.1.1.2.1.2	0.0941306755260244	.	79880001	80200000	#0000FF	1	0.125
chr2	80200001	80480000	B.2.1.2.1.1.1.2.2.2.1.1	0.205980066445183	.	80200001	80480000	#4848FF	1	0.25
chr2	80480001	80680000	B.2.1.1.2.2.2.2.2.2.1.2	0.221483942414175	.	80480001	80680000	#4848FF	1	0.25
chr2	80680001	81040000	B.2.1.2.1.1.1.2.2.2.1.2	0.204872646733112	.	80680001	81040000	#4848FF	1	0.25
chr2	81040001	81120000	B.1.2.1.2.1.1.1.2.2.2	0.37984496124031	.	81040001	81120000	#9191FF	1	0.375
chr2	81120001	81440000	B.2.1.2.1.1.1.2.1.1	0.215946843853821	.	81120001	81440000	#4848FF	1	0.25
chr2	81440001	81560000	B.2.1.1.2.1.1.2.1.2	0.256921373200443	.	81440001	81560000	#4848FF	1	0.25
chr2	81560001	81960000	B.2.1.1.2.1.1.2.1.1.2.2	0.258028792912514	.	81560001	81960000	#4848FF	1	0.25
chr2	81960001	82080000	B.1.2.2.1.1.2.1.1	0.361018826135105	.	81960001	82080000	#9191FF	1	0.375
chr2	82080001	82160000	B.1.2.1.1.1.2.2.2	0.394241417497231	.	82080001	82160000	#9191FF	1	0.375
chr2	82160001	82280000	B.1.2.2.1.1.2.1.2	0.359911406423034	.	82160001	82280000	#9191FF	1	0.375
chr2	82280001	82600000	B.2.1.1.2.2.2.2.2.2.2.1	0.220376522702104	.	82280001	82600000	#4848FF	1	0.25
chr2	82600001	82920000	B.1.2.2.2.2.1.1.2.2.2	0.332225913621262	.	82600001	82920000	#9191FF	1	0.375
chr2	82920001	83160000	B.1.2.1.1.1.1.2.2	0.399778516057586	.	82920001	83160000	#9191FF	1	0.375
chr2	83160001	83360000	B.1.2.2.2.2.1.1.2.1.2	0.334440753045404	.	83160001	83360000	#9191FF	1	0.375
chr2	83360001	83640000	B.2.1.1.2.2.2.2.1.1.2	0.2281284606866	.	83360001	83640000	#4848FF	1	0.25
chr2	83640001	83920000	B.1.2.2.2.2.1.1.1.2	0.336655592469546	.	83640001	83920000	#9191FF	1	0.375
chr2	83920001	84080000	B.2.1.1.2.1.2.2.1.2	0.251384274640089	.	83920001	84080000	#4848FF	1	0.25
chr2	84080001	84320000	B.2.1.1.2.2.2.2.2.1.2.2	0.223698781838317	.	84080001	84320000	#4848FF	1	0.25
chr2	84320001	84640000	B.2.1.1.2.2.2.2.1.1.1	0.229235880398671	.	84320001	84640000	#4848FF	1	0.25
chr2	84640001	85120000	B.1.1.2.2.2.2.1	0.411960132890365	.	84640001	85120000	#DADAFF	1	0.5
chr2	85120001	85560000	A.1.1.2.1.2.2.2.1.2	0.919158361018826	.	85120001	85560000	#FF0000	1	1
chr2	85560001	85600000	A.1.1.1.2.2.2.2.2.1	0.947951273532669	.	85560001	85600000	#FF0000	1	1
chr2	85640001	85840000	A.1.1.1.2.2.2.2.2.1	0.947951273532669	.	85640001	85840000	#FF0000	1	1
chr2	85840001	85960000	A.1.2.2.2.2.1.1.1.1.2	0.751937984496124	.	85840001	85960000	#FF4848	1	0.875
chr2	85960001	86160000	A.1.2.1.1.1.1.2.1.2	0.874861572535991	.	85960001	86160000	#FF4848	1	0.875
chr2	86160001	86480000	A.1.1.2.1.1.1.2	0.944629014396456	.	86160001	86480000	#FF0000	1	1
chr2	86480001	86880000	A.1.1.1.2.2.2.2.2.2	0.946843853820598	.	86480001	86880000	#FF0000	1	1
chr2	86880001	87120000	A.2.1.1.2.1.2.2.2.2.2	0.676633444075305	.	86880001	87120000	#FF9191	1	0.75
chr2	87280001	87360000	A.2.1.1.2.1.2.2.2.2.2	0.676633444075305	.	87280001	87360000	#FF9191	1	0.75
chr2	87400001	87520000	A.2.2.1.1.2.1.1.1.1.2	0.583610188261351	.	87400001	87520000	#FFDADA	1	0.625
chr2	87760001	87840000	A.2.2.1.1.2.1.1.1.1.2	0.583610188261351	.	87760001	87840000	#FFDADA	1	0.625
chr2	87840001	87960000	A.2.2.2.1.2.1.1.1.2	0.534883720930233	.	87840001	87960000	#FFDADA	1	0.625
chr2	87960001	88000000	A.2.2.1.1.1.1.1.2	0.60797342192691	.	87960001	88000000	#FFDADA	1	0.625
chr2	88160001	88240000	A.2.2.1.1.1.1.1.2	0.60797342192691	.	88160001	88240000	#FFDADA	1	0.625
chr2	88280001	88560000	A.2.2.1.1.1.1.1.2	0.60797342192691	.	88280001	88560000	#FFDADA	1	0.625
chr2	88560001	88680000	B.1.1.1.1.1.1.2.2.1.1.1	0.500553709856035	.	88560001	88680000	#DADAFF	1	0.5
chr2	88680001	89040000	A.2.1.2.2.1.2.2.2	0.626799557032115	.	88680001	89040000	#FF9191	1	0.75
chr2	89040001	89480000	B.1.2.2.2.2.1.2.2.2.1.1	0.327796234772979	.	89040001	89480000	#9191FF	1	0.375
chr2	89480001	89560000	B.1.2.2.2.2.1.1.2.1.1	0.335548172757475	.	89480001	89560000	#9191FF	1	0.375
chr2	89600001	89640000	B.1.2.2.2.2.1.1.2.1.1	0.335548172757475	.	89600001	89640000	#9191FF	1	0.375
chr2	89880001	89920000	B.1.2.2.2.2.1.1.2.1.1	0.335548172757475	.	89880001	89920000	#9191FF	1	0.375
chr2	89960001	90160000	B.1.2.2.2.2.2.1.2.2.1	0.321151716500554	.	89960001	90160000	#9191FF	1	0.375
chr2	90200001	90280000	B.1.2.2.2.2.2.1.2.2.1	0.321151716500554	.	90200001	90280000	#9191FF	1	0.375
chr2	90400001	90480000	B.1.2.1.2.1.1.1.2.1.2.1.2.2	0.383167220376523	.	90400001	90480000	#9191FF	1	0.375
chr2	91640001	91720000	B.1.2.1.2.1.1.1.2.1.2.1.2.2	0.383167220376523	.	91640001	91720000	#9191FF	1	0.375
chr2	91760001	92000000	B.1.2.1.2.1.1.1.2.1.2.1.2.2	0.383167220376523	.	91760001	92000000	#9191FF	1	0.375
chr2	92040001	92120000	B.1.2.2.1.1.2.2.2	0.357696566998893	.	92040001	92120000	#9191FF	1	0.375
chr2	92120001	92200000	B.1.2.2.2.2.1.1.1.1.2	0.337763012181617	.	92120001	92200000	#9191FF	1	0.375
chr2	92240001	92360000	B.1.2.2.2.2.1.1.1.1.2	0.337763012181617	.	92240001	92360000	#9191FF	1	0.375
chr2	95320001	95560000	B.1.2.1.2.2.2.2.1.2	0.36655592469546	.	95320001	95560000	#9191FF	1	0.375
chr2	95560001	96000000	A.2.2.1.1.1.1.1.1	0.609080841638981	.	95560001	96000000	#FFDADA	1	0.625
chr2	96000001	96080000	A.2.2.1.1.2.1.2.2.1	0.574750830564784	.	96000001	96080000	#FFDADA	1	0.625
chr2	96120001	96240000	A.2.2.1.1.2.1.2.2.1	0.574750830564784	.	96120001	96240000	#FFDADA	1	0.625
chr2	96320001	96520000	A.2.2.1.1.2.1.2.2.1	0.574750830564784	.	96320001	96520000	#FFDADA	1	0.625
chr2	96520001	96680000	A.1.2.2.2.2.1.1.2	0.749723145071982	.	96520001	96680000	#FF4848	1	0.875
chr2	96720001	96800000	A.1.2.2.2.2.1.1.2	0.749723145071982	.	96720001	96800000	#FF4848	1	0.875
chr2	96800001	97200000	A.1.1.1.2.2.2.2.1	0.94905869324474	.	96800001	97200000	#FF0000	1	1
chr2	97200001	97520000	A.1.1.2.1.2.1.2.1.1	0.929125138427464	.	97200001	97520000	#FF0000	1	1
chr2	97560001	97640000	A.1.1.2.1.2.1.2.1.1	0.929125138427464	.	97560001	97640000	#FF0000	1	1
chr2	97640001	97880000	A.2.1.1.2.1.2.2.1.1	0.681063122923588	.	97640001	97880000	#FF9191	1	0.75
chr2	97880001	97920000	A.1.2.1.2.1.2.2.1.1.2	0.829457364341085	.	97880001	97920000	#FF4848	1	0.875
chr2	98000001	98040000	A.1.2.1.2.1.2.2.1.1.2	0.829457364341085	.	98000001	98040000	#FF4848	1	0.875
chr2	98160001	98200000	A.1.2.1.2.1.2.2.1.1.2	0.829457364341085	.	98160001	98200000	#FF4848	1	0.875
chr2	98240001	98680000	A.1.2.1.2.1.2.2.1.1.2	0.829457364341085	.	98240001	98680000	#FF4848	1	0.875
chr2	98680001	98800000	A.2.2.1.1.2.1.1.1.1.1	0.584717607973422	.	98680001	98800000	#FFDADA	1	0.625
chr2	98800001	99320000	A.1.2.2.1.1.2.2.1.1.1.1	0.786267995570321	.	98800001	99320000	#FF4848	1	0.875
chr2	99320001	99480000	A.2.2.1.1.2.1.1.2.1.2	0.579180509413068	.	99320001	99480000	#FFDADA	1	0.625
chr2	99480001	99560000	A.2.2.2.1.2.1.2.1.2	0.53156146179402	.	99480001	99560000	#FFDADA	1	0.625
chr2	99560001	99720000	A.2.2.1.2.2.1.1.2.1	0.549280177187154	.	99560001	99720000	#FFDADA	1	0.625
chr2	99720001	99920000	A.2.1.1.2.1.2.2.2.2.1	0.677740863787375	.	99720001	99920000	#FF9191	1	0.75
chr2	99920001	100040000	A.2.1.2.1.2.2.2.2.1	0.635658914728682	.	99920001	100040000	#FF9191	1	0.75
chr2	100040001	100160000	A.2.2.1.1.2.1.1.1.2.1	0.58250276854928	.	100040001	100160000	#FFDADA	1	0.625
chr2	100160001	100560000	A.2.1.1.2.1.2.2.2.1	0.678848283499446	.	100160001	100560000	#FF9191	1	0.75
chr2	100560001	100840000	A.2.2.1.1.2.1.1.2.1.1	0.580287929125138	.	100560001	100840000	#FFDADA	1	0.625
chr2	100840001	101440000	A.1.1.2.2.1.1.1.1.2.2.2	0.912513842746401	.	100840001	101440000	#FF0000	1	1
chr2	101440001	101600000	A.2.1.1.2.1.2.1.2.1.2.2	0.685492801771872	.	101440001	101600000	#FF9191	1	0.75
chr2	101600001	101840000	A.1.1.2.2.1.1.1.1.2.2.1	0.913621262458472	.	101600001	101840000	#FF0000	1	1
chr2	101840001	101920000	A.2.1.1.2.1.2.1.2.1.1.1	0.688815060908084	.	101840001	101920000	#FF9191	1	0.75
chr2	101920001	102280000	A.1.2.2.2.2.1.1.1.1.1	0.753045404208195	.	101920001	102280000	#FF4848	1	0.875
chr2	102280001	102680000	A.1.2.1.2.1.2.2.2.2.2	0.825027685492802	.	102280001	102680000	#FF4848	1	0.875
chr2	102680001	102800000	A.2.1.1.2.2.1.1.2.2	0.669988925802879	.	102680001	102800000	#FF9191	1	0.75
chr2	102800001	102920000	A.2.1.1.2.2.1.1.2.1	0.67109634551495	.	102800001	102920000	#FF9191	1	0.75
chr2	102920001	103080000	A.2.2.1.1.2.1.1.1.2.2	0.581395348837209	.	102920001	103080000	#FFDADA	1	0.625
chr2	103080001	103360000	A.2.1.2.2.1.1.1.1	0.63344407530454	.	103080001	103360000	#FF9191	1	0.75
chr2	103360001	103600000	B.1.2.2.2.2.1.1.1.1.1	0.338870431893688	.	103360001	103600000	#9191FF	1	0.375
chr2	103600001	103800000	B.2.1.2.1.2.1.2.1	0.183831672203765	.	103600001	103800000	#4848FF	1	0.25
chr2	103800001	104080000	B.2.1.2.1.2.2.2.1.1.2	0.171650055370986	.	103800001	104080000	#4848FF	1	0.25
chr2	104080001	104440000	B.2.2.1.1.1.2.1.1.2.1	0.102990033222591	.	104080001	104440000	#0000FF	1	0.125
chr2	104440001	105040000	B.2.2.2.1.1.1.2	0.0254706533776301	.	104440001	105040000	#0000FF	1	0.125
chr2	105040001	105200000	B.2.1.2.1.2.2.1.2.2	0.173864894795127	.	105040001	105200000	#4848FF	1	0.25
chr2	105200001	105360000	B.2.1.2.1.2.1.2.2.2.2	0.17718715393134	.	105200001	105360000	#4848FF	1	0.25
chr2	105360001	105640000	B.2.1.1.2.2.1.2.1	0.241417497231451	.	105360001	105640000	#4848FF	1	0.25
chr2	105640001	105840000	B.1.1.1.2.2.2.2.2.1.2	0.458471760797342	.	105640001	105840000	#DADAFF	1	0.5
chr2	105840001	106160000	A.2.2.1.2.1.2.1.1.1.2	0.558139534883721	.	105840001	106160000	#FFDADA	1	0.625
chr2	106160001	106320000	B.1.2.1.2.2.2.1.1	0.370985603543743	.	106160001	106320000	#9191FF	1	0.375
chr2	106320001	106520000	B.1.1.2.1.2.1.2.1.2.2	0.436323366555925	.	106320001	106520000	#DADAFF	1	0.5
chr2	106520001	106680000	B.1.2.2.1.1.2.2.1	0.358803986710963	.	106520001	106680000	#9191FF	1	0.375
chr2	106680001	106840000	B.1.1.1.1.2.2.2.2.1	0.488372093023256	.	106680001	106840000	#DADAFF	1	0.5
chr2	106880001	107000000	B.1.1.1.1.2.2.2.2.1	0.488372093023256	.	106880001	107000000	#DADAFF	1	0.5
chr2	107080001	107200000	B.1.1.1.1.2.2.2.2.1	0.488372093023256	.	107080001	107200000	#DADAFF	1	0.5
chr2	107200001	107520000	B.2.2.1.1.1.2.1.1.1.2	0.104097452934662	.	107200001	107520000	#0000FF	1	0.125
chr2	107520001	107640000	B.2.1.2.1.2.1.2.2.1.1.1	0.182724252491694	.	107520001	107640000	#4848FF	1	0.25
chr2	107640001	108160000	B.2.2.1.2.1.2.2.2.2	0.0376522702104097	.	107640001	108160000	#0000FF	1	0.125
chr2	108160001	108440000	B.1.2.1.1.1.1.1.2.1	0.40531561461794	.	108160001	108440000	#9191FF	1	0.375
chr2	108520001	109040000	B.2.1.1.2.2.1.1.2.1	0.244739756367663	.	108520001	109040000	#4848FF	1	0.25
chr2	109040001	109320000	A.1.2.2.2.1.1.2.2.2	0.761904761904762	.	109040001	109320000	#FF4848	1	0.875
chr2	109320001	109720000	A.1.2.1.2.1.2.2.2.2.1	0.826135105204873	.	109320001	109720000	#FF4848	1	0.875
chr2	109720001	110120000	A.1.2.2.1.1.2.2.1.1.2	0.784053156146179	.	109720001	110120000	#FF4848	1	0.875
chr2	110240001	110520000	A.1.2.1.2.1.2.2.1.1.1	0.830564784053156	.	110240001	110520000	#FF4848	1	0.875
chr2	110840001	111000000	A.1.1.2.2.1.2.1.2.2.2	0.902547065337763	.	110840001	111000000	#FF0000	1	1
chr2	111360001	111440000	A.1.1.2.2.1.2.1.2.2.2	0.902547065337763	.	111360001	111440000	#FF0000	1	1
chr2	111440001	111560000	A.2.1.2.1.2.1.1.2	0.642303433001107	.	111440001	111560000	#FF9191	1	0.75
chr2	111560001	111760000	A.2.1.1.2.1.1.1.1.2	0.697674418604651	.	111560001	111760000	#FF9191	1	0.75
chr2	111760001	112040000	A.1.2.2.1.1.2.2.1.1.1.2	0.78516057585825	.	111760001	112040000	#FF4848	1	0.875
chr2	112040001	112160000	A.2.2.1.1.2.1.2.1.1	0.576965669988926	.	112040001	112160000	#FFDADA	1	0.625
chr2	112160001	112480000	A.1.2.2.1.1.2.2.1.2	0.782945736434108	.	112160001	112480000	#FF4848	1	0.875
chr2	112480001	112600000	A.2.2.1.1.2.1.2.2.2	0.573643410852713	.	112480001	112600000	#FFDADA	1	0.625
chr2	112600001	112880000	A.1.1.2.1.1.1.1	0.945736434108527	.	112600001	112880000	#FF0000	1	1
chr2	112880001	113040000	A.1.2.2.1.1.2.2.2	0.781838316722038	.	112880001	113040000	#FF4848	1	0.875
chr2	113040001	113120000	A.1.1.1.2.1.2.2.1	0.968992248062015	.	113040001	113120000	#FF0000	1	1
chr2	113160001	113480000	A.1.1.1.2.1.2.2.1	0.968992248062015	.	113160001	113480000	#FF0000	1	1
chr2	113480001	113760000	A.1.1.2.2.1.2.1.2.2.1	0.903654485049834	.	113480001	113760000	#FF0000	1	1
chr2	113760001	114240000	A.1.2.1.2.1.2.1.2.1.1	0.83610188261351	.	113760001	114240000	#FF4848	1	0.875
chr2	114240001	114760000	A.2.1.1.2.2.1.1.1.1	0.675526024363234	.	114240001	114760000	#FF9191	1	0.75
chr2	114760001	115000000	B.1.2.2.2.2.1.2.2.2.2	0.325581395348837	.	114760001	115000000	#9191FF	1	0.375
chr2	115000001	115200000	B.2.1.2.1.2.1.2.2.1.1.2	0.181616832779623	.	115000001	115200000	#4848FF	1	0.25
chr2	115200001	115760000	B.2.2.1.2.1.2.2.1.1.1	0.0431893687707641	.	115200001	115760000	#0000FF	1	0.125
chr2	115760001	115920000	B.1.2.1.1.1.1.1.2.2	0.404208194905869	.	115760001	115920000	#9191FF	1	0.375
chr2	115920001	116360000	A.2.2.1.2.1.2.1.2	0.555924695459579	.	115920001	116360000	#FFDADA	1	0.625
chr2	116360001	116480000	B.1.1.1.1.2.2.2.1	0.489479512735327	.	116360001	116480000	#DADAFF	1	0.5
chr2	116480001	116640000	B.1.1.1.2.2.2.2.2.1.1.2	0.459579180509413	.	116480001	116640000	#DADAFF	1	0.5
chr2	116640001	116840000	B.2.1.1.2.2.1.1.1.2	0.245847176079734	.	116640001	116840000	#4848FF	1	0.25
chr2	116840001	117160000	B.2.2.1.2.1.2.1.1.2	0.0465116279069767	.	116840001	117160000	#0000FF	1	0.125
chr2	117160001	117520000	B.2.2.1.2.1.2.2.2.1	0.0387596899224806	.	117160001	117520000	#0000FF	1	0.125
chr2	117520001	118240000	B.2.2.2.2.1.2.1	0.00664451827242525	.	117520001	118240000	#0000FF	1	0.125
chr2	118240001	118560000	B.2.1.2.1.2.2.2.1.1.1	0.172757475083056	.	118240001	118560000	#4848FF	1	0.25
chr2	118560001	119000000	B.1.1.1.1.1.1.2.2.1.2	0.498338870431894	.	118560001	119000000	#DADAFF	1	0.5
chr2	119000001	119320000	B.2.1.2.1.2.1.2.2.2.1.1	0.179401993355482	.	119000001	119320000	#4848FF	1	0.25
chr2	119320001	119600000	B.1.2.2.2.2.1.2.2.2.1.2	0.326688815060908	.	119320001	119600000	#9191FF	1	0.375
chr2	119600001	119680000	B.1.1.1.2.2.2.2.2.1.1.1	0.460686600221484	.	119600001	119680000	#DADAFF	1	0.5
chr2	119680001	119960000	B.1.1.2.1.2.1.2.1.2.1	0.437430786267996	.	119680001	119960000	#DADAFF	1	0.5
chr2	119960001	120080000	A.2.2.1.1.1.2.2.1.1.2	0.593576965669989	.	119960001	120080000	#FFDADA	1	0.625
chr2	120080001	120160000	A.2.2.1.1.1.2.2.1.2.1	0.592469545957918	.	120080001	120160000	#FFDADA	1	0.625
chr2	120160001	120440000	A.2.1.1.2.2.1.1.1.2.1	0.674418604651163	.	120160001	120440000	#FF9191	1	0.75
chr2	120440001	120800000	A.1.1.2.2.1.1.1.2	0.91140642303433	.	120440001	120800000	#FF0000	1	1
chr2	120800001	121240000	A.1.1.2.2.1.1.1.1.2.1	0.914728682170543	.	120800001	121240000	#FF0000	1	1
chr2	121240001	121440000	A.2.1.1.2.2.1.1.1.2.2.2	0.672203765227021	.	121240001	121440000	#FF9191	1	0.75
chr2	121440001	121800000	A.1.1.2.2.1.2.1.2.1	0.904761904761905	.	121440001	121800000	#FF0000	1	1
chr2	121800001	122120000	A.1.2.1.2.1.2.2.1.2	0.828349944629014	.	121800001	122120000	#FF4848	1	0.875
chr2	122120001	122520000	A.1.1.2.2.1.1.1.1.1.1	0.916943521594684	.	122120001	122520000	#FF0000	1	1
chr2	122520001	122800000	A.2.2.1.2.1.2.1.1.1.1	0.559246954595792	.	122520001	122800000	#FFDADA	1	0.625
chr2	122800001	123320000	A.2.1.1.2.2.1.2.1	0.668881506090808	.	122800001	123320000	#FF9191	1	0.75
chr2	123320001	123480000	A.2.2.2.1.2.2.1.2.1	0.527131782945736	.	123320001	123480000	#FFDADA	1	0.625
chr2	123480001	123680000	B.1.1.1.2.2.2.2.2.2.1	0.457364341085271	.	123480001	123680000	#DADAFF	1	0.5
chr2	123680001	123960000	B.1.2.1.2.2.2.1.2.1	0.369878183831672	.	123680001	123960000	#9191FF	1	0.375
chr2	123960001	124080000	B.1.2.2.2.2.1.2.2.1	0.32890365448505	.	123960001	124080000	#9191FF	1	0.375
chr2	124080001	124240000	B.2.1.1.2.2.1.1.1.1	0.246954595791805	.	124080001	124240000	#4848FF	1	0.25
chr2	124240001	124360000	B.1.2.2.2.2.2.2.2	0.31672203765227	.	124240001	124360000	#9191FF	1	0.375
chr2	124360001	124520000	B.2.1.2.1.2.1.2.2.2.1.2	0.178294573643411	.	124360001	124520000	#4848FF	1	0.25
chr2	124520001	124800000	B.2.1.2.1.2.2.2.1.2.1	0.170542635658915	.	124520001	124800000	#4848FF	1	0.25
chr2	124800001	125000000	B.2.1.2.1.2.2.1.1	0.176079734219269	.	124800001	125000000	#4848FF	1	0.25
chr2	125000001	125160000	B.2.1.2.1.2.1.2.2.1.2	0.180509413067553	.	125000001	125160000	#4848FF	1	0.25
chr2	125160001	125240000	B.2.1.1.1.2.1.2.1.2.1.1	0.283499446290144	.	125160001	125240000	#4848FF	1	0.25
chr2	125240001	125440000	B.2.1.2.1.2.2.1.2.1	0.174972314507198	.	125240001	125440000	#4848FF	1	0.25
chr2	125440001	125800000	B.2.1.2.1.2.2.2.2.2	0.167220376522702	.	125440001	125800000	#4848FF	1	0.25
chr2	125800001	125920000	B.2.1.1.2.2.1.2.2	0.24031007751938	.	125800001	125920000	#4848FF	1	0.25
chr2	125920001	126240000	B.2.1.1.2.2.1.1.2.2.1	0.243632336655592	.	125920001	126240000	#4848FF	1	0.25
chr2	126240001	126560000	B.2.1.2.1.2.2.2.1.2.2	0.169435215946844	.	126240001	126560000	#4848FF	1	0.25
chr2	126560001	126640000	B.2.1.1.1.1.1.1.2.2	0.312292358803987	.	126560001	126640000	#4848FF	1	0.25
chr2	126640001	127000000	B.2.2.2.1.1.2.2	0.0221483942414175	.	126640001	127000000	#0000FF	1	0.125
chr2	127000001	127400000	B.2.2.1.2.1.2.2.1.1.2	0.0420819490586932	.	127000001	127400000	#0000FF	1	0.125
chr2	127400001	127840000	B.1.1.1.2.2.2.2.2.2.2	0.4562569213732	.	127400001	127840000	#DADAFF	1	0.5
chr2	127840001	128040000	A.1.2.2.2.1.1.2.2.1	0.763012181616833	.	127840001	128040000	#FF4848	1	0.875
chr2	128040001	128440000	A.1.1.1.2.1.1.2.2	0.976744186046512	.	128040001	128440000	#FF0000	1	1
chr2	128440001	128640000	A.1.1.2.2.1.2.1.1	0.905869324473976	.	128440001	128640000	#FF0000	1	1
chr2	128640001	128960000	A.1.1.2.2.1.1.1.1.1.2	0.915836101882614	.	128640001	128960000	#FF0000	1	1
chr2	128960001	129520000	B.1.1.1.1.1.1.1.1	0.503875968992248	.	128960001	129520000	#DADAFF	1	0.5
chr2	129520001	129840000	B.2.2.1.2.1.2.1.1.1.2	0.0476190476190476	.	129520001	129840000	#0000FF	1	0.125
chr2	129840001	129960000	B.2.2.1.1.1.2.1.1.2.2	0.10188261351052	.	129840001	129960000	#0000FF	1	0.125
chr2	129960001	130160000	B.2.2.1.1.1.2.1.1.1.1	0.105204872646733	.	129960001	130160000	#0000FF	1	0.125
chr2	130160001	130280000	B.2.1.2.1.2.2.2.2.1	0.168327796234773	.	130160001	130280000	#4848FF	1	0.25
chr2	130280001	130440000	B.2.2.1.1.1.2.1.2.2.1	0.0996677740863787	.	130280001	130440000	#0000FF	1	0.125
chr2	130440001	130640000	B.2.1.1.1.1.1.1.2.1	0.313399778516058	.	130440001	130640000	#4848FF	1	0.25
chr2	130640001	130800000	B.1.1.1.2.2.2.2.1.1.1	0.464008859357697	.	130640001	130800000	#DADAFF	1	0.5
chr2	130840001	130880000	B.1.1.1.2.2.2.2.1.1.1	0.464008859357697	.	130840001	130880000	#DADAFF	1	0.5
chr2	130880001	131160000	A.2.1.1.2.2.1.2.2.2.1	0.666666666666667	.	130880001	131160000	#FF9191	1	0.75
chr2	131360001	131400000	A.2.2.1.1.1.2.1.1.1.1	0.602436323366556	.	131360001	131400000	#FFDADA	1	0.625
chr2	131440001	131800000	A.2.2.1.1.1.2.1.1.1.1	0.602436323366556	.	131440001	131800000	#FFDADA	1	0.625
chr2	131800001	131960000	A.2.1.2.2.2.2.2.1.2	0.613510520487265	.	131800001	131960000	#FF9191	1	0.75
chr2	131960001	132000000	B.1.1.1.1.1.1.2.2.1.1.2	0.499446290143965	.	131960001	132000000	#DADAFF	1	0.5
chr2	132040001	132320000	B.1.1.1.1.1.1.2.2.1.1.2	0.499446290143965	.	132040001	132320000	#DADAFF	1	0.5
chr2	132320001	132680000	B.1.2.1.2.2.2.2.1.1	0.36766334440753	.	132320001	132680000	#9191FF	1	0.375
chr2	132680001	132760000	B.2.1.1.1.1.1.2	0.311184939091916	.	132680001	132760000	#4848FF	1	0.25
chr2	132800001	132880000	B.2.1.1.1.1.1.2	0.311184939091916	.	132800001	132880000	#4848FF	1	0.25
chr2	132880001	133320000	B.1.1.1.2.2.2.2.1.2	0.461794019933555	.	132880001	133320000	#DADAFF	1	0.5
chr2	133320001	133480000	A.2.2.2.1.2.1.2.2	0.530454042081949	.	133320001	133480000	#FFDADA	1	0.625
chr2	133480001	134000000	A.2.1.1.2.2.1.2.2.1	0.667774086378738	.	133480001	134000000	#FF9191	1	0.75
chr2	134000001	134240000	A.1.2.1.2.1.2.1.2.1.2.1	0.83499446290144	.	134000001	134240000	#FF4848	1	0.875
chr2	134240001	134400000	A.2.1.2.2.2.2.2.1.1.2	0.614617940199336	.	134240001	134400000	#FF9191	1	0.75
chr2	134400001	134640000	A.2.1.1.2.2.1.1.1.2.2.1	0.673311184939092	.	134400001	134640000	#FF9191	1	0.75
chr2	134640001	134880000	A.2.2.1.2.2.1.1.2.2	0.548172757475083	.	134640001	134880000	#FFDADA	1	0.625
chr2	134880001	135240000	A.2.1.1.2.2.1.2.2.2.2	0.665559246954596	.	134880001	135240000	#FF9191	1	0.75
chr2	135240001	135400000	B.1.1.1.1.1.1.1.2	0.502768549280177	.	135240001	135400000	#DADAFF	1	0.5
chr2	135400001	135520000	B.1.1.1.2.2.2.2.1.1.2	0.462901439645626	.	135400001	135520000	#DADAFF	1	0.5
chr2	135520001	135720000	A.2.2.2.1.2.2.1.2.2	0.526024363233666	.	135520001	135720000	#FFDADA	1	0.625
chr2	135720001	135800000	A.2.1.2.2.2.2.2.1.1.1	0.615725359911406	.	135720001	135800000	#FF9191	1	0.75
chr2	135800001	135960000	A.1.2.2.1.1.1.1.2	0.805094130675526	.	135800001	135960000	#FF4848	1	0.875
chr2	135960001	136240000	A.2.2.2.1.1.1.2	0.538205980066445	.	135960001	136240000	#FFDADA	1	0.625
chr2	136240001	136600000	A.1.2.1.2.1.2.1.2.2.2	0.831672203765227	.	136240001	136600000	#FF4848	1	0.875
chr2	136600001	136800000	A.2.2.1.1.1.2.2.2.2.2.2	0.585825027685493	.	136600001	136800000	#FFDADA	1	0.625
chr2	136800001	136920000	B.1.1.2.1.2.1.1.1.1.2	0.444075304540421	.	136800001	136920000	#DADAFF	1	0.5
chr2	136920001	137200000	B.1.2.2.1.2.1.2.2	0.35437430786268	.	136920001	137200000	#9191FF	1	0.375
chr2	137200001	137600000	B.2.2.2.2.1.2.2	0.00553709856035437	.	137200001	137600000	#0000FF	1	0.125
chr2	137600001	138080000	B.2.2.1.2.1.2.2.1.2.1	0.0409745293466224	.	137600001	138080000	#0000FF	1	0.125
chr2	138080001	138600000	B.2.2.2.2.1.1.1	0.008859357696567	.	138080001	138600000	#0000FF	1	0.125
chr2	138600001	138800000	B.1.2.2.1.2.1.1	0.356589147286822	.	138600001	138800000	#9191FF	1	0.375
chr2	138800001	139160000	B.1.2.2.1.2.2.2.1.1	0.352159468438538	.	138800001	139160000	#9191FF	1	0.375
chr2	139160001	139320000	A.2.2.1.2.1.2.1.1.2	0.55703211517165	.	139160001	139320000	#FFDADA	1	0.625
chr2	139320001	139400000	A.2.2.2.2.1.1.1.2	0.517165005537099	.	139320001	139400000	#FFDADA	1	0.625
chr2	139400001	139480000	B.1.1.2.1.2.1.1.1.2.1	0.44296788482835	.	139400001	139480000	#DADAFF	1	0.5
chr2	139480001	139600000	B.1.1.2.1.2.1.2.2.2	0.434108527131783	.	139480001	139600000	#DADAFF	1	0.5
chr2	139600001	140000000	B.2.2.1.2.1.2.1.1.1.1	0.0487264673311185	.	139600001	140000000	#0000FF	1	0.125
chr2	140000001	140400000	B.2.2.1.2.1.2.1.2.1	0.0454042081949059	.	140000001	140400000	#0000FF	1	0.125
chr2	140400001	140480000	B.1.2.2.1.2.2.2.2.2.1	0.347729789590255	.	140400001	140480000	#9191FF	1	0.375
chr2	140480001	140800000	B.2.2.1.1.1.2.1.2.2.2	0.0985603543743079	.	140480001	140800000	#0000FF	1	0.125
chr2	140800001	141040000	B.2.1.1.2.2.1.1.2.2.2	0.242524916943522	.	140800001	141040000	#4848FF	1	0.25
chr2	141040001	141160000	B.1.2.2.1.2.2.2.1.2.2	0.349944629014396	.	141040001	141160000	#9191FF	1	0.375
chr2	141160001	141320000	B.1.2.1.2.2.1.1.2.2	0.373200442967885	.	141160001	141320000	#9191FF	1	0.375
chr2	141320001	141800000	B.1.2.2.1.2.2.2.1.2.1	0.351052048726467	.	141320001	141800000	#9191FF	1	0.375
chr2	141920001	142640000	B.2.1.2.2.1.2.1.1.1	0.147286821705426	.	141920001	142640000	#4848FF	1	0.25
chr2	142640001	142760000	B.1.2.2.1.2.2.2.2.2.2.1	0.346622369878184	.	142640001	142760000	#9191FF	1	0.375
chr2	142760001	142960000	B.1.1.2.1.2.1.2.1.1	0.438538205980066	.	142760001	142960000	#DADAFF	1	0.5
chr2	142960001	143240000	B.2.1.1.1.1.1.1.1.2	0.314507198228128	.	142960001	143240000	#4848FF	1	0.25
chr2	143240001	143440000	B.1.1.2.1.2.1.1.1.1.1	0.445182724252492	.	143240001	143440000	#DADAFF	1	0.5
chr2	143440001	143800000	A.1.2.2.2.1.1.2.1.2	0.764119601328904	.	143440001	143800000	#FF4848	1	0.875
chr2	143800001	144080000	B.2.1.1.1.2.1.2.1.2.1.2	0.282392026578073	.	143800001	144080000	#4848FF	1	0.25
chr2	144080001	144200000	B.1.2.1.2.2.1.1.1	0.375415282392027	.	144080001	144200000	#9191FF	1	0.375
chr2	144200001	144320000	B.1.2.1.2.2.2.2.2.2.2	0.363233665559247	.	144200001	144320000	#9191FF	1	0.375
chr2	144320001	144480000	B.1.2.2.1.2.2.2.2.2.2.2	0.345514950166113	.	144320001	144480000	#9191FF	1	0.375
chr2	144480001	144840000	B.1.2.1.2.2.2.1.2.2	0.368770764119601	.	144480001	144840000	#9191FF	1	0.375
chr2	144840001	145600000	A.1.2.1.2.1.2.1.1.1	0.840531561461794	.	144840001	145600000	#FF4848	1	0.875
chr2	145600001	145880000	A.1.2.2.1.1.1.1.1	0.806201550387597	.	145600001	145880000	#FF4848	1	0.875
chr2	145880001	146080000	A.1.2.2.2.1.1.2.1.1	0.765227021040975	.	145880001	146080000	#FF4848	1	0.875
chr2	146080001	146200000	A.2.2.1.1.1.2.2.1.1.1	0.59468438538206	.	146080001	146200000	#FFDADA	1	0.625
chr2	146200001	146360000	A.2.1.2.2.2.1.2.2.2	0.622369878183832	.	146200001	146360000	#FF9191	1	0.75
chr2	146360001	146520000	A.2.1.2.2.2.1.2.2.1	0.623477297895903	.	146360001	146520000	#FF9191	1	0.75
chr2	146520001	146720000	A.2.2.2.1.2.2.1.1.2	0.528239202657807	.	146520001	146720000	#FFDADA	1	0.625
chr2	146720001	147120000	B.2.1.1.1.2.1.2.1.1.1	0.285714285714286	.	146720001	147120000	#4848FF	1	0.25
chr2	147120001	147480000	B.2.1.2.1.2.1.1	0.184939091915836	.	147120001	147480000	#4848FF	1	0.25
chr2	147480001	147800000	B.2.2.1.2.1.2.2.1.2.2	0.0398671096345515	.	147480001	147800000	#0000FF	1	0.125
chr2	147800001	148120000	B.2.2.2.1.1.2.1.1	0.0243632336655592	.	147800001	148120000	#0000FF	1	0.125
chr2	148120001	148200000	B.2.1.2.2.1.2.2.2	0.140642303433001	.	148120001	148200000	#4848FF	1	0.25
chr2	148200001	148320000	B.2.1.2.2.2.2.1.2	0.128460686600221	.	148200001	148320000	#4848FF	1	0.25
chr2	148320001	148520000	B.2.2.1.1.1.2.1.2.1	0.10077519379845	.	148320001	148520000	#0000FF	1	0.125
chr2	148520001	148720000	B.1.2.1.2.2.1.2	0.372093023255814	.	148520001	148720000	#9191FF	1	0.375
chr2	148720001	148880000	A.2.2.1.1.1.2.2.2.2.2.1	0.586932447397564	.	148720001	148880000	#FFDADA	1	0.625
chr2	148880001	149080000	A.2.2.2.1.2.2.2.2.1	0.522702104097453	.	148880001	149080000	#FFDADA	1	0.625
chr2	149080001	149320000	B.1.1.1.1.1.1.2.2.2	0.497231450719823	.	149080001	149320000	#DADAFF	1	0.5
chr2	149320001	149520000	A.2.1.1.1.1.1.1.1.2	0.723145071982281	.	149320001	149520000	#FF9191	1	0.75
chr2	149520001	149640000	A.2.2.1.1.1.2.2.1.2.2.2	0.590254706533776	.	149520001	149640000	#FFDADA	1	0.625
chr2	149640001	149720000	B.1.1.1.2.1.1.2.2	0.481727574750831	.	149640001	149720000	#DADAFF	1	0.5
chr2	149760001	149840000	B.1.1.1.2.1.1.2.2	0.481727574750831	.	149760001	149840000	#DADAFF	1	0.5
chr2	149840001	150240000	B.2.1.1.1.2.1.2.2.1.2.1	0.27906976744186	.	149840001	150240000	#4848FF	1	0.25
chr2	150240001	150440000	B.1.2.1.2.1.1.1.1	0.387596899224806	.	150240001	150440000	#9191FF	1	0.375
chr2	150440001	150720000	B.2.2.1.2.1.1.1.2.1.1	0.0642303433001107	.	150440001	150720000	#0000FF	1	0.125
chr2	150720001	150880000	B.2.1.2.2.2.2.2.1.1.1	0.127353266888151	.	150720001	150880000	#4848FF	1	0.25
chr2	150880001	151040000	B.1.2.2.1.2.2.2.2.1	0.348837209302326	.	150880001	151040000	#9191FF	1	0.375
chr2	151040001	151480000	B.2.1.1.1.1.1.1.1.1	0.315614617940199	.	151040001	151480000	#4848FF	1	0.25
chr2	151480001	151640000	B.2.1.2.2.1.2.2.1	0.141749723145072	.	151480001	151640000	#4848FF	1	0.25
chr2	151640001	152080000	B.2.2.2.1.1.2.1.2	0.0232558139534884	.	151640001	152080000	#0000FF	1	0.125
chr2	152080001	152280000	B.1.1.1.2.1.1.2.1.2	0.482834994462901	.	152080001	152280000	#DADAFF	1	0.5
chr2	152280001	152400000	A.2.2.1.1.1.2.2.1.2.2.1	0.591362126245847	.	152280001	152400000	#FFDADA	1	0.625
chr2	152400001	152520000	B.1.1.1.2.1.1.1.1	0.486157253599114	.	152400001	152520000	#DADAFF	1	0.5
chr2	152520001	152680000	A.2.2.2.1.2.2.1.1.1	0.529346622369878	.	152520001	152680000	#FFDADA	1	0.625
chr2	152680001	153040000	A.2.2.1.1.1.2.2.2.1	0.589147286821705	.	152680001	153040000	#FFDADA	1	0.625
chr2	153040001	153560000	A.1.1.1.2.1.1.2.1.1	0.978959025470653	.	153040001	153560000	#FF0000	1	1
chr2	153560001	154040000	B.2.2.1.1.1.1.1.2.1.1	0.115171650055371	.	153560001	154040000	#0000FF	1	0.125
chr2	154040001	154200000	B.2.2.1.2.1.1.1.1.1	0.0675526024363234	.	154040001	154200000	#0000FF	1	0.125
chr2	154200001	154480000	B.2.2.1.2.1.1.1.1.2.2	0.0653377630121816	.	154200001	154480000	#0000FF	1	0.125
chr2	154480001	154720000	B.2.2.1.1.1.2.2	0.097452934662237	.	154480001	154720000	#0000FF	1	0.125
chr2	154720001	155080000	A.2.2.2.1.2.2.2.1.1	0.524916943521595	.	154720001	155080000	#FFDADA	1	0.625
chr2	155080001	155280000	B.1.1.2.1.2.2.2.1	0.425249169435216	.	155080001	155280000	#DADAFF	1	0.5
chr2	155280001	155560000	B.2.1.2.2.2.2.2.1.1.2	0.12624584717608	.	155280001	155560000	#4848FF	1	0.25
chr2	155560001	155840000	B.2.2.1.2.1.1.1.2.1.2	0.0631229235880399	.	155560001	155840000	#0000FF	1	0.125
chr2	155840001	156200000	B.2.2.1.1.1.1.1.2.1.2	0.1140642303433	.	155840001	156200000	#0000FF	1	0.125
chr2	156200001	156760000	B.2.2.1.2.1.1.2.2.1.2	0.0520487264673311	.	156200001	156760000	#0000FF	1	0.125
chr2	156760001	157160000	B.2.1.2.2.1.2.1.2.1.2	0.143964562569214	.	156760001	157160000	#4848FF	1	0.25
chr2	157160001	157440000	A.2.1.2.2.2.2.2.2.1	0.612403100775194	.	157160001	157440000	#FF9191	1	0.75
chr2	157440001	158120000	B.2.2.1.2.1.1.1.2.2	0.062015503875969	.	157440001	158120000	#0000FF	1	0.125
chr2	158120001	158560000	B.1.1.2.1.2.1.1.1.2.2	0.441860465116279	.	158120001	158560000	#DADAFF	1	0.5
chr2	158560001	158760000	A.2.2.2.1.2.2.2.2.2	0.521594684385382	.	158560001	158760000	#FFDADA	1	0.625
chr2	158760001	159040000	B.1.2.2.1.2.1.2.1	0.355481727574751	.	158760001	159040000	#9191FF	1	0.375
chr2	159040001	159280000	B.2.1.1.1.2.2.1.2.2	0.269102990033223	.	159040001	159280000	#4848FF	1	0.25
chr2	159280001	159720000	A.2.1.2.2.2.2.2.2.2.2	0.610188261351052	.	159280001	159720000	#FF9191	1	0.75
chr2	159720001	160200000	A.1.1.1.2.1.1.2.1.2	0.977851605758583	.	159720001	160200000	#FF0000	1	1
chr2	160200001	160440000	A.1.1.1.2.1.2.2.2.1.2.1	0.966777408637874	.	160200001	160440000	#FF0000	1	1
chr2	160440001	160680000	A.1.1.2.2.1.1.2.2.2	0.906976744186046	.	160440001	160680000	#FF0000	1	1
chr2	160680001	160880000	A.1.2.1.2.1.2.1.1.2.2	0.837209302325581	.	160680001	160880000	#FF4848	1	0.875
chr2	160880001	161040000	A.1.2.1.2.2.2.1.1.2	0.817275747508306	.	160880001	161040000	#FF4848	1	0.875
chr2	161040001	161200000	A.1.2.1.2.1.2.1.1.2.1.1	0.839424141749723	.	161040001	161200000	#FF4848	1	0.875
chr2	161200001	161400000	A.1.1.2.2.1.2.2	0.901439645625692	.	161200001	161400000	#FF0000	1	1
chr2	161400001	161520000	A.1.2.1.2.1.2.2.2.1	0.827242524916944	.	161400001	161520000	#FF4848	1	0.875
chr2	161520001	161680000	A.1.2.1.2.1.2.1.1.2.1.2	0.838316722037652	.	161520001	161680000	#FF4848	1	0.875
chr2	161680001	161880000	A.1.2.1.2.1.2.1.2.2.1	0.832779623477298	.	161680001	161880000	#FF4848	1	0.875
chr2	161880001	162040000	A.1.1.2.2.2.1.2.2	0.891472868217054	.	161880001	162040000	#FF0000	1	1
chr2	162040001	162280000	A.2.1.2.2.2.2.2.2.2.1	0.611295681063123	.	162040001	162280000	#FF9191	1	0.75
chr2	162280001	162640000	B.2.2.1.2.1.1.1.1.2.1	0.0664451827242525	.	162280001	162640000	#0000FF	1	0.125
chr2	162640001	162720000	B.2.1.1.1.2.1.2.2.1.2.2	0.27796234772979	.	162640001	162720000	#4848FF	1	0.25
chr2	162720001	163000000	B.2.1.2.2.1.2.1.1.2	0.146179401993355	.	162720001	163000000	#4848FF	1	0.25
chr2	163000001	163200000	B.2.1.2.2.1.2.1.2.1.1	0.145071982281285	.	163000001	163200000	#4848FF	1	0.25
chr2	163200001	163640000	B.2.2.2.2.1.1.2	0.00775193798449612	.	163200001	163640000	#0000FF	1	0.125
chr2	163640001	163760000	B.2.1.2.2.1.2.1.2.2	0.142857142857143	.	163640001	163760000	#4848FF	1	0.25
chr2	163760001	164040000	B.2.2.1.2.1.1.2.2.1.1.1	0.0553709856035437	.	163760001	164040000	#0000FF	1	0.125
chr2	164040001	164600000	B.1.1.1.1.1.2	0.496124031007752	.	164040001	164600000	#DADAFF	1	0.5
chr2	164600001	165040000	B.2.1.1.1.2.1.1.1.2.2	0.293466223698782	.	164600001	165040000	#4848FF	1	0.25
chr2	165040001	165240000	B.2.2.1.2.1.2.1.2.2	0.044296788482835	.	165040001	165240000	#0000FF	1	0.125
chr2	165240001	165360000	B.2.1.1.1.2.1.2.2.2	0.276854928017719	.	165240001	165360000	#4848FF	1	0.25
chr2	165360001	165600000	B.2.1.1.1.2.1.1.2.2.1.1	0.289036544850498	.	165360001	165600000	#4848FF	1	0.25
chr2	165600001	165800000	A.2.2.2.1.2.2.2.1.2	0.523809523809524	.	165600001	165800000	#FFDADA	1	0.625
chr2	165800001	166080000	B.2.1.1.1.2.1.2.1.1.2	0.284606866002215	.	165800001	166080000	#4848FF	1	0.25
chr2	166080001	166200000	B.2.1.1.1.2.1.2.1.2.2	0.281284606866002	.	166080001	166200000	#4848FF	1	0.25
chr2	166200001	166680000	B.2.2.1.1.1.1.1.1.2	0.116279069767442	.	166200001	166680000	#0000FF	1	0.125
chr2	166680001	166800000	B.1.2.1.1.1.1.1.1.1.2	0.407530454042082	.	166680001	166800000	#9191FF	1	0.375
chr2	166800001	167280000	B.1.1.1.2.1.1.2.1.1	0.483942414174972	.	166800001	167280000	#DADAFF	1	0.5
chr2	167280001	167600000	B.2.1.1.1.2.1.1.2.2.1.2	0.287929125138427	.	167280001	167600000	#4848FF	1	0.25
chr2	167600001	167760000	B.2.1.1.1.1.2.2.1.2.1	0.299003322259136	.	167600001	167760000	#4848FF	1	0.25
chr2	167760001	167960000	B.2.1.2.2.2.2.1.1	0.129568106312292	.	167760001	167960000	#4848FF	1	0.25
chr2	167960001	168320000	B.2.2.1.2.1.1.2.2.1.1.2.1	0.0542635658914729	.	167960001	168320000	#0000FF	1	0.125
chr2	168320001	168640000	B.2.2.1.2.1.1.2.2.1.1.2.2	0.053156146179402	.	168320001	168640000	#0000FF	1	0.125
chr2	168640001	168800000	B.2.1.2.2.2.2.2.1.2	0.125138427464009	.	168640001	168800000	#4848FF	1	0.25
chr2	168800001	169000000	B.1.1.2.1.2.1.1.2.1	0.440753045404208	.	168800001	169000000	#DADAFF	1	0.5
chr2	169000001	169240000	A.2.2.1.2.2.2.1.2	0.54485049833887	.	169000001	169240000	#FFDADA	1	0.625
chr2	169240001	169480000	A.2.1.1.1.1.2.1.1	0.712070874861573	.	169240001	169480000	#FF9191	1	0.75
chr2	169480001	169800000	A.2.1.2.2.2.1.2.1	0.624584717607973	.	169480001	169800000	#FF9191	1	0.75
chr2	169800001	170000000	A.2.2.1.2.2.2.1.1	0.545957918050941	.	169800001	170000000	#FFDADA	1	0.625
chr2	170000001	170360000	A.2.1.1.1.2.2.2.2	0.700996677740864	.	170000001	170360000	#FF9191	1	0.75
chr2	170360001	170600000	A.1.1.1.2.1.2.2.2.1.2.2	0.965669988925803	.	170360001	170600000	#FF0000	1	1
chr2	170600001	170960000	A.1.1.1.2.1.2.2.2.1.1	0.967884828349945	.	170600001	170960000	#FF0000	1	1
chr2	170960001	171440000	A.2.2.2.1.2.1.2.1.1	0.532668881506091	.	170960001	171440000	#FFDADA	1	0.625
chr2	171440001	171520000	B.1.1.1.2.2.1.1.1.2	0.471760797342193	.	171440001	171520000	#DADAFF	1	0.5
chr2	171520001	171760000	A.2.2.1.1.2.1.2.1.2	0.575858250276855	.	171520001	171760000	#FFDADA	1	0.625
chr2	171760001	171960000	A.1.1.2.2.1.1.2.1.1	0.910299003322259	.	171760001	171960000	#FF0000	1	1
chr2	171960001	172120000	A.1.2.1.2.1.1.2.2.1	0.842746400885936	.	171960001	172120000	#FF4848	1	0.875
chr2	172120001	172200000	A.2.1.1.1.1.1.2.1	0.717607973421927	.	172120001	172200000	#FF9191	1	0.75
chr2	172200001	172400000	A.1.1.2.2.1.1.2.1.2	0.909191583610188	.	172200001	172400000	#FF0000	1	1
chr2	172400001	172800000	A.1.1.1.1.2.2.2.1	0.988925802879291	.	172400001	172800000	#FF0000	1	1
chr2	172800001	173120000	A.1.1.1.1.2.2.2.2	0.98781838316722	.	172800001	173120000	#FF0000	1	1
chr2	173120001	173440000	A.1.1.1.2.1.2.2.2.2.2	0.961240310077519	.	173120001	173440000	#FF0000	1	1
chr2	173440001	173600000	A.1.1.1.2.1.2.2.2.2.1.1.2	0.963455149501661	.	173440001	173600000	#FF0000	1	1
chr2	173600001	173920000	A.1.1.1.2.1.2.2.2.2.1.1.1	0.964562569213732	.	173600001	173920000	#FF0000	1	1
chr2	173920001	174080000	A.1.1.2.2.1.1.2.2.1	0.908084163898117	.	173920001	174080000	#FF0000	1	1
chr2	174080001	174280000	A.1.1.2.2.2.2.1.2.2	0.8859357696567	.	174080001	174280000	#FF0000	1	1
chr2	174280001	174480000	A.1.2.1.2.1.1.2.2.2	0.841638981173865	.	174280001	174480000	#FF4848	1	0.875
chr2	174480001	174680000	A.1.2.2.2.2.1.2.1.2.2	0.74640088593577	.	174480001	174680000	#FF4848	1	0.875
chr2	174680001	175120000	A.1.1.1.1.2.2.1	0.990033222591362	.	174680001	175120000	#FF0000	1	1
chr2	175120001	175320000	A.1.1.2.2.2.2.1.2.1	0.887043189368771	.	175120001	175320000	#FF0000	1	1
chr2	175320001	175480000	A.1.2.1.2.1.2.1.2.1.2.2	0.833887043189369	.	175320001	175480000	#FF4848	1	0.875
chr2	175480001	176040000	A.1.1.2.2.2.1.2.1.1	0.893687707641196	.	175480001	176040000	#FF0000	1	1
chr2	176040001	176280000	B.1.1.2.1.2.1.1.2.2	0.439645625692137	.	176040001	176280000	#DADAFF	1	0.5
chr2	176280001	176520000	B.2.1.2.2.2.2.2.2.2.1	0.120708748615725	.	176280001	176520000	#4848FF	1	0.25
chr2	176520001	176760000	B.2.1.1.1.2.1.2.2.1.1	0.280177187153931	.	176520001	176760000	#4848FF	1	0.25
chr2	176760001	177000000	B.1.1.2.1.2.2.1.2.2.2	0.426356589147287	.	176760001	177000000	#DADAFF	1	0.5
chr2	177000001	177240000	B.1.1.2.1.1.2.2.1.2	0.447397563676633	.	177000001	177240000	#DADAFF	1	0.5
chr2	177240001	177520000	B.1.2.1.2.2.1.1.2.1	0.374307862679956	.	177240001	177520000	#9191FF	1	0.375
chr2	177520001	177720000	B.2.1.2.2.2.2.2.2.1.1.1	0.124031007751938	.	177520001	177720000	#4848FF	1	0.25
chr2	177720001	178040000	B.2.1.1.1.2.2.2.2.2	0.263565891472868	.	177720001	178040000	#4848FF	1	0.25
chr2	178040001	178160000	A.1.2.2.2.1.2.1.1.1	0.760797342192691	.	178040001	178160000	#FF4848	1	0.875
chr2	178160001	178440000	A.2.1.1.1.2.1.1	0.707641196013289	.	178160001	178440000	#FF9191	1	0.75
chr2	178440001	178640000	A.2.2.1.1.1.2.1.1.1.2	0.601328903654485	.	178440001	178640000	#FFDADA	1	0.625
chr2	178640001	178960000	B.2.1.2.2.1.1.1.1.2	0.163898117386489	.	178640001	178960000	#4848FF	1	0.25
chr2	178960001	179160000	A.2.2.1.1.1.2.1.1.2.2.1	0.599114064230343	.	178960001	179160000	#FFDADA	1	0.625
chr2	179160001	179440000	A.2.2.1.2.1.2.2.2.1	0.552602436323367	.	179160001	179440000	#FFDADA	1	0.625
chr2	179440001	179960000	B.2.1.1.1.1.2.1.2.2.2	0.301218161683278	.	179440001	179960000	#4848FF	1	0.25
chr2	179960001	180240000	A.2.2.1.2.1.2.2.1.2	0.553709856035437	.	179960001	180240000	#FFDADA	1	0.625
chr2	180240001	180680000	B.2.1.2.2.1.1.1.2.1.1	0.162790697674419	.	180240001	180680000	#4848FF	1	0.25
chr2	180680001	180880000	B.1.1.2.1.1.2.2.1.1	0.448504983388704	.	180680001	180880000	#DADAFF	1	0.5
chr2	180880001	181080000	B.1.2.1.2.1.2.1	0.377630121816168	.	180880001	181080000	#9191FF	1	0.375
chr2	181080001	181560000	B.1.2.2.1.2.2.1	0.353266888150609	.	181080001	181560000	#9191FF	1	0.375
chr2	181560001	181960000	B.1.1.2.1.2.2.1.2.1.1	0.429678848283499	.	181560001	181960000	#DADAFF	1	0.5
chr2	181960001	182200000	B.2.1.2.2.2.2.2.2.2.2.2	0.118493909191584	.	181960001	182200000	#4848FF	1	0.25
chr2	182200001	182400000	B.2.1.2.2.2.2.2.2.1.1.2	0.122923588039867	.	182200001	182400000	#4848FF	1	0.25
chr2	182400001	182600000	B.1.2.2.2.1.2.1.2.2	0.341085271317829	.	182400001	182600000	#9191FF	1	0.375
chr2	182600001	182760000	A.2.1.2.2.2.2.1.2.1	0.617940199335548	.	182600001	182760000	#FF9191	1	0.75
chr2	182760001	182840000	A.2.2.2.2.2.1.1	0.508305647840532	.	182760001	182840000	#FFDADA	1	0.625
chr2	182840001	183040000	B.1.1.2.1.1.1.1.1	0.45514950166113	.	182840001	183040000	#DADAFF	1	0.5
chr2	183040001	183600000	A.1.2.1.2.2.2.1.2.2.2	0.811738648947951	.	183040001	183600000	#FF4848	1	0.875
chr2	183600001	183760000	A.2.1.2.1.1.1.1.2	0.654485049833887	.	183600001	183760000	#FF9191	1	0.75
chr2	183760001	184080000	A.1.2.1.2.2.1.1.2	0.821705426356589	.	183760001	184080000	#FF4848	1	0.875
chr2	184080001	184440000	B.2.2.1.2.1.1.2.2.2.2	0.0498338870431894	.	184080001	184440000	#0000FF	1	0.125
chr2	184440001	184560000	B.2.1.2.2.2.2.2.2.2.2.1	0.119601328903654	.	184440001	184560000	#4848FF	1	0.25
chr2	184560001	184920000	B.2.2.1.2.1.1.2.2.2.1	0.0509413067552602	.	184560001	184920000	#0000FF	1	0.125
chr2	184920001	185000000	B.2.1.1.1.1.2.1.1.1.1.1	0.310077519379845	.	184920001	185000000	#4848FF	1	0.25
chr2	185000001	185440000	B.2.1.1.1.2.1.1.2.1.1.1	0.292358803986711	.	185000001	185440000	#4848FF	1	0.25
chr2	185440001	185760000	B.1.1.1.2.1.2.2.1.2.1	0.476190476190476	.	185440001	185760000	#DADAFF	1	0.5
chr2	185760001	186040000	B.2.1.2.2.2.2.2.2.1.2	0.121816168327796	.	185760001	186040000	#4848FF	1	0.25
chr2	186040001	186400000	B.2.1.2.2.1.1.1.2.1.2	0.161683277962348	.	186040001	186400000	#4848FF	1	0.25
chr2	186400001	186680000	B.2.1.1.1.2.1.1.1.2.1	0.294573643410853	.	186400001	186680000	#4848FF	1	0.25
chr2	186680001	187040000	B.1.2.2.2.1.2.2	0.339977851605759	.	186680001	187040000	#9191FF	1	0.375
chr2	187040001	187360000	B.2.1.1.1.2.2.2.1.2	0.26578073089701	.	187040001	187360000	#4848FF	1	0.25
chr2	187360001	187560000	A.2.1.2.2.2.2.1.2.2	0.616832779623477	.	187360001	187560000	#FF9191	1	0.75
chr2	187560001	187680000	B.1.1.2.1.1.1.1.2	0.454042081949059	.	187560001	187680000	#DADAFF	1	0.5
chr2	187680001	187840000	B.1.1.2.1.1.1.2.2.1	0.451827242524917	.	187680001	187840000	#DADAFF	1	0.5
chr2	187840001	188000000	B.1.2.1.1.2.1.2.2	0.389811738648948	.	187840001	188000000	#9191FF	1	0.375
chr2	188000001	188160000	B.1.2.1.1.2.1.2.1	0.390919158361019	.	188000001	188160000	#9191FF	1	0.375
chr2	188160001	188320000	B.1.1.2.1.2.2.1.2.2.1	0.427464008859358	.	188160001	188320000	#DADAFF	1	0.5
chr2	188320001	188720000	A.2.2.1.1.1.2.1.1.2.2.2	0.598006644518272	.	188320001	188720000	#FFDADA	1	0.625
chr2	188720001	188800000	A.2.2.2.2.2.2.1	0.50609080841639	.	188720001	188800000	#FFDADA	1	0.625
chr2	188800001	188880000	A.2.2.2.1.2.1.1.1.1	0.535991140642303	.	188800001	188880000	#FFDADA	1	0.625
chr2	188880001	189000000	A.2.2.1.1.1.2.1.1.2.1	0.600221483942414	.	188880001	189000000	#FFDADA	1	0.625
chr2	189000001	189360000	A.1.2.2.2.1.2.2.1.2.1	0.756367663344408	.	189000001	189360000	#FF4848	1	0.875
chr2	189360001	189560000	A.2.1.1.1.2.2.2.1.2.2	0.702104097452935	.	189360001	189560000	#FF9191	1	0.75
chr2	189560001	189840000	A.2.1.1.1.2.2.2.1.2.1	0.703211517165006	.	189560001	189840000	#FF9191	1	0.75
chr2	189840001	190000000	A.1.2.1.2.2.1.1.1.1	0.823920265780731	.	189840001	190000000	#FF4848	1	0.875
chr2	190000001	190160000	A.1.1.1.2.1.1.1.1.2.2.2.1	0.982281284606866	.	190000001	190160000	#FF0000	1	1
chr2	190160001	190320000	A.1.2.1.2.2.2.1.1.1	0.818383167220377	.	190160001	190320000	#FF4848	1	0.875
chr2	190320001	190600000	A.1.1.1.2.1.1.1.1.2.2.2.2	0.981173864894795	.	190320001	190600000	#FF0000	1	1
chr2	190600001	190800000	A.1.1.2.2.2.2.2.1.2	0.883720930232558	.	190600001	190800000	#FF0000	1	1
chr2	190800001	191000000	A.1.2.2.1.2.2.1.1.2	0.772978959025471	.	190800001	191000000	#FF4848	1	0.875
chr2	191000001	191080000	A.2.2.1.1.2.2.2.1	0.568106312292359	.	191000001	191080000	#FFDADA	1	0.625
chr2	191080001	191600000	A.1.1.1.2.1.1.1.1.2.1.2	0.984496124031008	.	191080001	191600000	#FF0000	1	1
chr2	191600001	191880000	A.1.1.1.2.1.1.1.1.2.1.1	0.985603543743079	.	191600001	191880000	#FF0000	1	1
chr2	191880001	192360000	A.1.1.2.2.2.1.1.2.1	0.89922480620155	.	191880001	192360000	#FF0000	1	1
chr2	192360001	192600000	A.1.2.2.2.1.2.2.1.1	0.757475083056478	.	192360001	192600000	#FF4848	1	0.875
chr2	192600001	192800000	A.2.2.1.2.1.2.2.1.1	0.554817275747508	.	192600001	192800000	#FFDADA	1	0.625
chr2	192800001	193080000	A.2.2.1.2.1.2.2.2.2	0.551495016611296	.	192800001	193080000	#FFDADA	1	0.625
chr2	193080001	193320000	B.2.1.1.1.2.2.1.1.2.2.1	0.272425249169435	.	193080001	193320000	#4848FF	1	0.25
chr2	193320001	193440000	B.2.1.1.1.2.1.1.2.1.1.2	0.29125138427464	.	193320001	193440000	#4848FF	1	0.25
chr2	193440001	193600000	B.2.1.2.2.1.1.2.1.1.2	0.157253599114064	.	193440001	193600000	#4848FF	1	0.25
chr2	193600001	193800000	B.2.1.2.2.1.1.1.2.2.2	0.159468438538206	.	193600001	193800000	#4848FF	1	0.25
chr2	193800001	193880000	B.2.1.1.1.2.2.1.1.2.1	0.273532668881506	.	193800001	193880000	#4848FF	1	0.25
chr2	193880001	194000000	B.2.1.1.1.1.2.1.2.2.1	0.302325581395349	.	193880001	194000000	#4848FF	1	0.25
chr2	194000001	194160000	B.2.1.1.1.2.1.1.2.1.2	0.290143964562569	.	194000001	194160000	#4848FF	1	0.25
chr2	194160001	194480000	B.2.2.1.1.1.1.2.1.2.1	0.110741971207087	.	194160001	194480000	#0000FF	1	0.125
chr2	194480001	194600000	B.2.1.1.1.2.2.2.1.1.2	0.266888150609081	.	194480001	194600000	#4848FF	1	0.25
chr2	194600001	194920000	B.2.1.2.2.1.1.2.2.1.2.2	0.15171650055371	.	194600001	194920000	#4848FF	1	0.25
chr2	194920001	195040000	B.2.1.1.1.1.2.2.1.2.2	0.297895902547065	.	194920001	195040000	#4848FF	1	0.25
chr2	195040001	195360000	B.2.1.2.2.2.1.2.2.1.1	0.133997785160576	.	195040001	195360000	#4848FF	1	0.25
chr2	195360001	195760000	B.2.1.2.2.2.1.1.2.1.1	0.138427464008859	.	195360001	195760000	#4848FF	1	0.25
chr2	195760001	195920000	B.1.1.2.1.2.2.1.1.2.1	0.431893687707641	.	195760001	195920000	#DADAFF	1	0.5
chr2	195920001	196080000	B.1.1.1.2.1.2.1.1.1	0.48062015503876	.	195920001	196080000	#DADAFF	1	0.5
chr2	196080001	196240000	B.1.1.2.1.2.1.2.2.1	0.435215946843854	.	196080001	196240000	#DADAFF	1	0.5
chr2	196240001	196600000	B.1.1.1.2.1.2.2.1.1	0.477297895902547	.	196240001	196600000	#DADAFF	1	0.5
chr2	196600001	196920000	B.2.1.2.2.1.1.1.1.1.1	0.166112956810631	.	196600001	196920000	#4848FF	1	0.25
chr2	196920001	197120000	A.2.1.2.2.2.2.1.1.1.2	0.62015503875969	.	196920001	197120000	#FF9191	1	0.75
chr2	197120001	197400000	A.2.1.2.2.2.1.1	0.625692137320044	.	197120001	197400000	#FF9191	1	0.75
chr2	197400001	197640000	A.1.2.1.2.2.2.1.2.1.1.1	0.816168327796235	.	197400001	197640000	#FF4848	1	0.875
chr2	197640001	198160000	A.1.1.1.2.1.1.1.2	0.980066445182724	.	197640001	198160000	#FF0000	1	1
chr2	198160001	198520000	A.1.2.1.2.2.1.2.2	0.819490586932447	.	198160001	198520000	#FF4848	1	0.875
chr2	198520001	198840000	B.1.1.1.2.1.2.1.1.2	0.479512735326689	.	198520001	198840000	#DADAFF	1	0.5
chr2	198840001	199080000	B.2.1.1.1.2.2.1.1.2.2.2	0.271317829457364	.	198840001	199080000	#4848FF	1	0.25
chr2	199080001	199240000	B.1.2.2.2.1.2.1.2.1	0.3421926910299	.	199080001	199240000	#9191FF	1	0.375
chr2	199240001	199560000	B.2.2.1.2.1.1.2.1.2.2.2	0.0564784053156146	.	199240001	199560000	#0000FF	1	0.125
chr2	199560001	199800000	B.2.2.1.2.1.1.2.1.2.1	0.0586932447397564	.	199560001	199800000	#0000FF	1	0.125
chr2	199800001	199880000	B.2.1.1.1.2.1.1.1.1	0.295681063122924	.	199800001	199880000	#4848FF	1	0.25
chr2	199880001	200120000	B.2.2.1.2.1.1.2.1.1.1	0.0609080841638981	.	199880001	200120000	#0000FF	1	0.125
chr2	200120001	200360000	A.2.2.2.2.2.2.2	0.504983388704319	.	200120001	200360000	#FFDADA	1	0.625
chr2	200360001	200480000	B.1.2.2.2.1.2.1.1	0.343300110741971	.	200360001	200480000	#9191FF	1	0.375
chr2	200480001	200760000	B.1.1.1.2.1.1.1.2	0.485049833887043	.	200480001	200760000	#DADAFF	1	0.5
chr2	200760001	201360000	A.1.1.2.2.2.1.2.1.2	0.892580287929125	.	200760001	201360000	#FF0000	1	1
chr2	201360001	201440000	A.2.1.1.1.2.1.2	0.706533776301218	.	201360001	201440000	#FF9191	1	0.75
chr2	201440001	201600000	A.1.1.2.2.2.2.2.2.2	0.880398671096346	.	201440001	201600000	#FF0000	1	1
chr2	201600001	202000000	A.1.1.1.1.2.1	0.991140642303433	.	201600001	202000000	#FF0000	1	1
chr2	202000001	202120000	A.1.2.2.1.2.2.1.2.2	0.770764119601329	.	202000001	202120000	#FF4848	1	0.875
chr2	202120001	202320000	A.1.1.2.2.2.1.1.1	0.900332225913621	.	202120001	202320000	#FF0000	1	1
chr2	202320001	202680000	A.1.1.1.2.1.2.2.2.2.1.2	0.96234772978959	.	202320001	202680000	#FF0000	1	1
chr2	202680001	202840000	A.1.2.1.2.2.2.2.2.2.2	0.807308970099668	.	202680001	202840000	#FF4848	1	0.875
chr2	202840001	203200000	A.1.1.1.2.1.1.1.1.2.2.1	0.983388704318937	.	202840001	203200000	#FF0000	1	1
chr2	203200001	203440000	A.1.2.2.1.2.2.1.1.1	0.774086378737541	.	203200001	203440000	#FF4848	1	0.875
chr2	203440001	203720000	A.1.2.2.2.1.2.1.2	0.758582502768549	.	203440001	203720000	#FF4848	1	0.875
chr2	203720001	203840000	A.2.1.1.1.1.1.2.2.1	0.716500553709856	.	203720001	203840000	#FF9191	1	0.75
chr2	203840001	204120000	A.1.1.2.2.2.1.1.2.2.2.2	0.894795127353267	.	203840001	204120000	#FF0000	1	1
chr2	204120001	204320000	A.1.1.2.2.2.2.2.1.1	0.884828349944629	.	204120001	204320000	#FF0000	1	1
chr2	204320001	204520000	A.1.2.1.2.1.1.2.1.1	0.844961240310077	.	204320001	204520000	#FF4848	1	0.875
chr2	204520001	204760000	A.1.2.1.2.2.2.2.1	0.81063122923588	.	204520001	204760000	#FF4848	1	0.875
chr2	204760001	205000000	B.1.2.1.1.1.1.1.1.2	0.406423034330011	.	204760001	205000000	#9191FF	1	0.375
chr2	205000001	205320000	B.2.1.1.1.1.2.2.1.1	0.300110741971207	.	205000001	205320000	#4848FF	1	0.25
chr2	205320001	205640000	B.1.1.1.2.1.2.2.1.2.2	0.475083056478405	.	205320001	205640000	#DADAFF	1	0.5
chr2	205640001	206040000	B.2.1.2.2.2.1.2.1	0.135105204872647	.	205640001	206040000	#4848FF	1	0.25
chr2	206040001	206280000	B.2.2.1.1.1.1.2.2.2.1	0.107419712070875	.	206040001	206280000	#0000FF	1	0.125
chr2	206280001	206520000	B.2.2.1.2.1.1.2.1.1.2	0.0598006644518272	.	206280001	206520000	#0000FF	1	0.125
chr2	206520001	206840000	B.1.1.2.1.2.2.1.2.1.2	0.428571428571429	.	206520001	206840000	#DADAFF	1	0.5
chr2	206840001	207080000	A.1.2.1.2.2.2.1.2.2.1	0.812846068660022	.	206840001	207080000	#FF4848	1	0.875
chr2	207080001	207440000	A.2.1.2.2.2.2.1.1.1.1	0.621262458471761	.	207080001	207440000	#FF9191	1	0.75
chr2	207440001	207680000	A.2.2.1.1.1.2.2.2.2.1	0.588039867109635	.	207440001	207680000	#FFDADA	1	0.625
chr2	207680001	207880000	A.2.2.2.2.2.1.2	0.507198228128461	.	207680001	207880000	#FFDADA	1	0.625
chr2	207880001	208360000	A.2.2.1.1.1.2.1.2.1	0.596899224806202	.	207880001	208360000	#FFDADA	1	0.625
chr2	208360001	208600000	A.1.1.2.2.2.1.1.2.2.1.1	0.898117386489479	.	208360001	208600000	#FF0000	1	1
chr2	208600001	208920000	A.1.2.1.2.2.2.1.2.1.2	0.813953488372093	.	208600001	208920000	#FF4848	1	0.875
chr2	208920001	209200000	A.2.1.1.1.1.1.1.1.1	0.724252491694352	.	208920001	209200000	#FF9191	1	0.75
chr2	209200001	209480000	B.2.1.2.2.2.1.1.1	0.13953488372093	.	209200001	209480000	#4848FF	1	0.25
chr2	209480001	209760000	B.2.2.1.2.1.1.2.1.2.2.1	0.0575858250276855	.	209480001	209760000	#0000FF	1	0.125
chr2	209760001	209840000	B.2.1.1.1.2.2.1.1.1.1	0.275747508305648	.	209760001	209840000	#4848FF	1	0.25
chr2	209840001	210040000	B.2.2.1.1.1.1.1.2.2	0.112956810631229	.	209840001	210040000	#0000FF	1	0.125
chr2	210040001	210240000	B.2.1.2.2.1.1.2.2.1.1.2	0.153931339977852	.	210040001	210240000	#4848FF	1	0.25
chr2	210240001	210400000	B.1.1.2.1.1.2.2.2	0.446290143964563	.	210240001	210400000	#DADAFF	1	0.5
chr2	210400001	210640000	B.2.1.1.1.2.2.1.1.1.2	0.274640088593577	.	210400001	210640000	#4848FF	1	0.25
chr2	210640001	210800000	B.2.1.2.2.1.1.2.2.1.2.1	0.152823920265781	.	210640001	210800000	#4848FF	1	0.25
chr2	210800001	211080000	B.1.2.1.1.2.1.1.1	0.393133997785161	.	210800001	211080000	#9191FF	1	0.375
chr2	211080001	211280000	B.2.1.1.1.1.2.2.2	0.296788482834994	.	211080001	211280000	#4848FF	1	0.25
chr2	211280001	211560000	A.2.2.1.1.1.2.1.2.2	0.595791805094131	.	211280001	211560000	#FFDADA	1	0.625
chr2	211560001	212080000	B.2.2.1.1.1.1.2.1.2.2	0.109634551495017	.	211560001	212080000	#0000FF	1	0.125
chr2	212080001	212200000	B.2.1.2.2.1.1.1.1.1.2	0.16500553709856	.	212080001	212200000	#4848FF	1	0.25
chr2	212200001	212360000	B.2.1.2.2.1.1.1.2.2.1	0.160575858250277	.	212200001	212360000	#4848FF	1	0.25
chr2	212360001	212640000	B.2.1.2.2.2.1.2.2.1.2.2	0.131782945736434	.	212360001	212640000	#4848FF	1	0.25
chr2	212640001	212760000	B.2.1.2.2.1.1.2.2.2.2	0.148394241417497	.	212640001	212760000	#4848FF	1	0.25
chr2	212760001	212880000	B.2.1.1.1.2.2.2.2.1	0.264673311184939	.	212760001	212880000	#4848FF	1	0.25
chr2	212880001	213240000	B.2.1.2.2.1.1.2.2.2.1.2	0.149501661129568	.	212880001	213240000	#4848FF	1	0.25
chr2	213240001	213440000	B.2.1.1.1.2.1.1.2.2.2	0.286821705426357	.	213240001	213440000	#4848FF	1	0.25
chr2	213440001	213760000	B.2.1.2.2.2.1.2.2.1.2.1	0.132890365448505	.	213440001	213760000	#4848FF	1	0.25
chr2	213760001	214080000	B.2.1.2.2.2.1.1.2.1.2	0.137320044296788	.	213760001	214080000	#4848FF	1	0.25
chr2	214080001	214200000	B.1.2.1.1.1.1.1.1.1.1	0.408637873754153	.	214080001	214200000	#9191FF	1	0.375
chr2	214200001	214400000	B.2.2.1.1.1.1.2.2.2.2	0.106312292358804	.	214200001	214400000	#0000FF	1	0.125
chr2	214400001	214600000	B.2.1.2.2.1.1.2.2.1.1.1	0.155038759689922	.	214400001	214600000	#4848FF	1	0.25
chr2	214600001	214840000	B.2.1.2.2.2.1.1.2.2	0.136212624584718	.	214600001	214840000	#4848FF	1	0.25
chr2	214840001	215000000	B.2.1.2.2.1.1.2.1.2	0.156146179401993	.	214840001	215000000	#4848FF	1	0.25
chr2	215000001	215320000	B.2.2.1.1.1.1.1.1.1	0.117386489479513	.	215000001	215320000	#0000FF	1	0.125
chr2	215320001	215560000	B.2.1.2.2.1.1.2.1.1.1	0.158361018826135	.	215320001	215560000	#4848FF	1	0.25
chr2	215560001	215720000	B.1.2.1.1.2.1.1.2	0.39202657807309	.	215560001	215720000	#9191FF	1	0.375
chr2	215720001	216160000	B.2.1.2.2.1.1.2.2.2.1.1	0.150609080841639	.	215720001	216160000	#4848FF	1	0.25
chr2	216160001	216480000	A.2.1.1.1.1.2.1.2	0.710963455149502	.	216160001	216480000	#FF9191	1	0.75
chr2	216480001	216600000	A.2.1.2.1.1.1.1.1	0.655592469545958	.	216480001	216600000	#FF9191	1	0.75
chr2	216600001	216720000	A.2.1.2.1.1.1.2.2.2	0.651162790697674	.	216600001	216720000	#FF9191	1	0.75
chr2	216720001	216880000	A.2.1.2.2.2.2.1.1.2	0.619047619047619	.	216720001	216880000	#FF9191	1	0.75
chr2	216880001	217360000	A.1.2.1.2.2.1.2.1	0.820598006644518	.	216880001	217360000	#FF4848	1	0.875
chr2	217360001	217560000	A.2.1.1.1.1.1.2.2.2.1	0.715393133997785	.	217360001	217560000	#FF9191	1	0.75
chr2	217560001	217800000	B.1.2.1.1.1.2.1.1	0.398671096345515	.	217560001	217800000	#9191FF	1	0.375
chr2	217800001	217880000	B.1.1.2.1.1.2.1	0.449612403100775	.	217800001	217880000	#DADAFF	1	0.5
chr2	217880001	218080000	B.1.1.2.1.1.1.2.2.2	0.450719822812846	.	217880001	218080000	#DADAFF	1	0.5
chr2	218080001	218440000	B.1.1.2.1.2.2.1.1.2.2	0.43078626799557	.	218080001	218440000	#DADAFF	1	0.5
chr2	218440001	218640000	B.1.1.1.1.2.2.1	0.490586932447398	.	218440001	218640000	#DADAFF	1	0.5
chr2	218640001	219040000	A.2.1.2.1.1.1.2.2.1	0.652270210409745	.	218640001	219040000	#FF9191	1	0.75
chr2	219040001	219400000	A.1.1.1.2.1.2.1.2.1.1	0.972314507198228	.	219040001	219400000	#FF0000	1	1
chr2	219400001	219560000	A.1.1.2.2.2.2.2.2.1.1	0.882613510520487	.	219400001	219560000	#FF0000	1	1
chr2	219560001	219760000	A.1.1.2.2.2.2.2.2.1.2	0.881506090808416	.	219560001	219760000	#FF0000	1	1
chr2	219760001	219920000	A.1.2.2.1.2.2.1.2.1	0.7718715393134	.	219760001	219920000	#FF4848	1	0.875
chr2	219920001	220240000	A.1.1.1.2.1.2.1.2.1.2	0.971207087486157	.	219920001	220240000	#FF0000	1	1
chr2	220240001	220560000	A.1.2.1.2.2.2.2.2.2.1	0.808416389811739	.	220240001	220560000	#FF4848	1	0.875
chr2	220560001	220720000	B.1.1.2.1.2.2.1.1.1	0.433001107419712	.	220560001	220720000	#DADAFF	1	0.5
chr2	220720001	221160000	B.1.1.1.2.1.2.2.2	0.473975636766334	.	220720001	221160000	#DADAFF	1	0.5
chr2	221160001	221360000	B.2.1.1.1.1.2.1.1.1.1.2.2	0.307862679955703	.	221160001	221360000	#4848FF	1	0.25
chr2	221360001	221760000	B.2.1.1.1.1.2.1.2.1.2	0.30343300110742	.	221360001	221760000	#4848FF	1	0.25
chr2	221760001	221920000	B.2.1.1.1.1.2.1.2.1.1	0.304540420819491	.	221760001	221920000	#4848FF	1	0.25
chr2	221920001	222200000	B.2.1.1.1.2.2.1.2.1	0.270210409745293	.	221920001	222200000	#4848FF	1	0.25
chr2	222200001	222480000	B.1.1.1.2.1.2.1.2	0.478405315614618	.	222200001	222480000	#DADAFF	1	0.5
chr2	222480001	222800000	B.2.1.2.2.2.1.2.2.2	0.130675526024363	.	222480001	222800000	#4848FF	1	0.25
chr2	222800001	223080000	B.2.1.1.1.2.2.2.1.1.1	0.267995570321152	.	222800001	223080000	#4848FF	1	0.25
chr2	223080001	223480000	B.1.2.2.2.2.2.2.1.2	0.317829457364341	.	223080001	223480000	#9191FF	1	0.375
chr2	223480001	223760000	A.1.2.1.2.2.2.1.2.1.1.2	0.815060908084164	.	223480001	223760000	#FF4848	1	0.875
chr2	223760001	224000000	A.1.2.2.1.2.2.2.1	0.769656699889258	.	223760001	224000000	#FF4848	1	0.875
chr2	224000001	224640000	A.1.2.1.2.2.1.1.1.2	0.82281284606866	.	224000001	224640000	#FF4848	1	0.875
chr2	224640001	224720000	A.2.1.1.1.2.2.2.1.1	0.704318936877076	.	224640001	224720000	#FF9191	1	0.75
chr2	224720001	224800000	A.2.1.1.1.1.1.1.2.2.2.2	0.718715393133998	.	224720001	224800000	#FF9191	1	0.75
chr2	224800001	224880000	A.2.1.1.1.1.1.1.2.2.1	0.720930232558139	.	224800001	224880000	#FF9191	1	0.75
chr2	224880001	225120000	A.1.1.2.2.2.1.1.2.2.2.1	0.895902547065338	.	224880001	225120000	#FF0000	1	1
chr2	225120001	225280000	A.2.1.1.1.1.1.2.2.2.2.1	0.714285714285714	.	225120001	225280000	#FF9191	1	0.75
chr2	225280001	225520000	A.1.2.1.2.2.2.2.2.1	0.80952380952381	.	225280001	225520000	#FF4848	1	0.875
chr2	225520001	226120000	A.2.1.2.1.1.1.2.1	0.653377630121816	.	225520001	226120000	#FF9191	1	0.75
chr2	226120001	226240000	B.1.1.2.1.2.2.2.2	0.424141749723145	.	226120001	226240000	#DADAFF	1	0.5
chr2	226240001	226480000	B.1.2.1.2.1.2.2	0.376522702104097	.	226240001	226480000	#9191FF	1	0.375
chr2	226480001	226840000	A.2.2.1.2.2.2.2.2	0.542635658914729	.	226480001	226840000	#FFDADA	1	0.625
chr2	226840001	227280000	A.1.2.2.1.2.2.2.2	0.768549280177187	.	226840001	227280000	#FF4848	1	0.875
chr2	227280001	227360000	A.2.2.1.1.2.2.1.2.1	0.570321151716501	.	227280001	227360000	#FFDADA	1	0.625
chr2	227360001	227480000	A.2.1.2.1.2.2.1	0.638981173864895	.	227360001	227480000	#FF9191	1	0.75
chr2	227480001	227840000	A.1.2.2.2.1.2.2.1.2.2	0.755260243632337	.	227480001	227840000	#FF4848	1	0.875
chr2	227840001	227960000	A.2.2.1.2.2.2.2.1	0.5437430786268	.	227840001	227960000	#FFDADA	1	0.625
chr2	227960001	228160000	A.2.1.1.1.1.1.1.2.2.2.1	0.719822812846069	.	227960001	228160000	#FF9191	1	0.75
chr2	228160001	228440000	A.1.1.2.2.2.1.1.2.2.1.2	0.897009966777409	.	228160001	228440000	#FF0000	1	1
chr2	228440001	228720000	A.1.2.2.2.1.2.1.1.2	0.75968992248062	.	228440001	228720000	#FF4848	1	0.875
chr2	228720001	229080000	B.1.2.1.1.2.2	0.388704318936877	.	228720001	229080000	#9191FF	1	0.375
chr2	229080001	229440000	B.2.2.1.1.1.1.2.2.1	0.108527131782946	.	229080001	229440000	#0000FF	1	0.125
chr2	229440001	229560000	B.1.2.1.2.2.2.2.2.2.1	0.364341085271318	.	229440001	229560000	#9191FF	1	0.375
chr2	229560001	229640000	B.2.1.1.1.1.2.1.1.1.1.2.1	0.308970099667774	.	229560001	229640000	#4848FF	1	0.25
chr2	229640001	229920000	B.2.2.1.1.1.1.2.1.1	0.111849390919158	.	229640001	229920000	#0000FF	1	0.125
chr2	229920001	230640000	A.1.2.2.2.1.2.2.2	0.754152823920266	.	229920001	230640000	#FF4848	1	0.875
chr2	230640001	230840000	A.1.2.1.2.1.1.1.2.1.2	0.84828349944629	.	230640001	230840000	#FF4848	1	0.875
chr2	230840001	231160000	A.1.1.2.2.2.2.1.1.1	0.890365448504983	.	230840001	231160000	#FF0000	1	1
chr2	231160001	231240000	A.2.1.1.1.2.2.1	0.705426356589147	.	231160001	231240000	#FF9191	1	0.75
chr2	231240001	231560000	A.1.2.1.2.1.1.1.2.1.1	0.849390919158361	.	231240001	231560000	#FF4848	1	0.875
chr2	231560001	231880000	A.1.1.1.2.1.1.1.1.1	0.98671096345515	.	231560001	231880000	#FF0000	1	1
chr2	231880001	232320000	A.1.1.1.2.1.2.1.1.1.1	0.975636766334441	.	231880001	232320000	#FF0000	1	1
chr2	232320001	232440000	A.1.2.2.1.2.1.2.1	0.776301218161683	.	232320001	232440000	#FF4848	1	0.875
chr2	232440001	232520000	A.2.1.2.1.1.2.1.1	0.650055370985604	.	232440001	232520000	#FF9191	1	0.75
chr2	232520001	232680000	A.1.2.2.1.2.1.1.2.2.2	0.777408637873754	.	232520001	232680000	#FF4848	1	0.875
chr2	232680001	232800000	A.2.1.2.1.1.2.1.2.2	0.646733111849391	.	232680001	232800000	#FF9191	1	0.75
chr2	232800001	233400000	A.1.1.1.2.1.2.1.2.2	0.970099667774086	.	232800001	233400000	#FF0000	1	1
chr2	233400001	233640000	A.1.1.2.2.2.2.1.1.2.1	0.889258028792912	.	233400001	233640000	#FF0000	1	1
chr2	233640001	233800000	A.1.2.2.1.2.1.1.2.2.1	0.778516057585825	.	233640001	233800000	#FF4848	1	0.875
chr2	233800001	234000000	A.1.1.1.2.1.2.1.1.1.2	0.97452934662237	.	233800001	234000000	#FF0000	1	1
chr2	234080001	234360000	A.1.1.1.2.1.2.1.1.1.2	0.97452934662237	.	234080001	234360000	#FF0000	1	1
chr2	234360001	234560000	A.1.2.2.1.2.1.1.2.1	0.779623477297896	.	234360001	234560000	#FF4848	1	0.875
chr2	234560001	234960000	A.1.2.2.2.2.1.2.2.1.1	0.745293466223699	.	234560001	234960000	#FF4848	1	0.875
chr2	234960001	235360000	A.1.2.2.2.2.1.2.1.2.1	0.747508305647841	.	234960001	235360000	#FF4848	1	0.875
chr2	235360001	235520000	A.2.2.1.2.2.1.1.1	0.550387596899225	.	235360001	235520000	#FFDADA	1	0.625
chr2	235520001	235760000	A.1.2.2.2.2.1.2.2.2	0.743078626799557	.	235520001	235760000	#FF4848	1	0.875
chr2	235760001	235920000	A.2.1.1.2.1.1.1.2.2.1	0.695459579180509	.	235760001	235920000	#FF9191	1	0.75
chr2	235920001	236120000	A.1.2.2.2.2.1.2.1.1	0.748615725359911	.	235920001	236120000	#FF4848	1	0.875
chr2	236120001	236200000	A.2.1.2.1.1.2.1.2.1.2	0.647840531561462	.	236120001	236200000	#FF9191	1	0.75
chr2	236200001	236480000	A.1.2.1.2.1.1.1.2.2.2	0.846068660022148	.	236200001	236480000	#FF4848	1	0.875
chr2	236520001	236680000	A.2.1.1.1.1.1.2.2.2.2.2	0.713178294573643	.	236520001	236680000	#FF9191	1	0.75
chr2	236680001	236880000	A.2.2.1.1.2.2.1.2.2	0.56921373200443	.	236680001	236880000	#FFDADA	1	0.625
chr2	236880001	237160000	A.2.2.1.1.2.2.1.1.1	0.572535991140642	.	236880001	237160000	#FFDADA	1	0.625
chr2	237160001	237320000	B.1.1.1.2.2.1.2	0.46843853820598	.	237160001	237320000	#DADAFF	1	0.5
chr2	237320001	237720000	B.1.2.2.2.1.1	0.344407530454042	.	237320001	237720000	#9191FF	1	0.375
chr2	237720001	238000000	B.1.2.1.1.1.2.1.2	0.397563676633444	.	237720001	238000000	#9191FF	1	0.375
chr2	238000001	238160000	A.2.2.1.1.2.2.1.1.2	0.571428571428571	.	238000001	238160000	#FFDADA	1	0.625
chr2	238160001	238600000	A.1.2.1.2.1.1.2.1.2	0.843853820598007	.	238160001	238600000	#FF4848	1	0.875
chr2	238600001	238680000	A.2.1.2.1.1.2.1.2.1.1	0.648947951273533	.	238600001	238680000	#FF9191	1	0.75
chr2	238680001	238960000	A.1.2.1.2.1.1.1.2.2.1	0.847176079734219	.	238680001	238960000	#FF4848	1	0.875
chr2	238960001	239080000	A.2.1.1.2.1.1.2.2.1	0.692137320044297	.	238960001	239080000	#FF9191	1	0.75
chr2	239080001	239480000	A.1.1.2.2.2.2.1.1.2.2	0.888150609080842	.	239080001	239480000	#FF0000	1	1
chr2	239480001	239640000	A.1.2.2.2.2.1.1.1.2	0.750830564784053	.	239480001	239640000	#FF4848	1	0.875
chr2	239640001	239720000	A.2.1.2.1.1.2.2.2	0.644518272425249	.	239640001	239720000	#FF9191	1	0.75
chr2	239720001	239800000	A.2.1.2.1.1.2.2.1	0.64562569213732	.	239720001	239800000	#FF9191	1	0.75
chr2	239840001	239880000	A.2.1.2.1.1.2.2.1	0.64562569213732	.	239840001	239880000	#FF9191	1	0.75
chr2	239880001	240320000	A.1.2.1.2.1.1.1.1.1	0.851605758582503	.	239880001	240320000	#FF4848	1	0.875
chr2	240320001	240400000	A.2.2.1.1.2.2.2.2.2	0.565891472868217	.	240320001	240400000	#FFDADA	1	0.625
chr2	240400001	240760000	A.1.2.2.2.2.1.2.2.1.2	0.744186046511628	.	240400001	240760000	#FF4848	1	0.875
chr2	240760001	241200000	A.1.2.2.1.2.1.2.2	0.775193798449612	.	240760001	241200000	#FF4848	1	0.875
chr2	241200001	241440000	A.2.1.1.2.1.1.1.2.2.2	0.694352159468439	.	241200001	241440000	#FF9191	1	0.75
chr2	241440001	241520000	A.2.2.1.1.2.2.2.2.1	0.566998892580288	.	241440001	241520000	#FFDADA	1	0.625
chr2	241520001	241600000	A.2.1.2.1.2.2.2.1.2	0.636766334440753	.	241520001	241600000	#FF9191	1	0.75
chr2	241600001	242200000	A.1.1.1.2.1.2.1.1.2	0.973421926910299	.	241600001	242200000	#FF0000	1	1
chr2	242200001	242360000	A.2.1.1.2.1.1.2.2.2	0.691029900332226	.	242200001	242360000	#FF9191	1	0.75
chr2	242360001	242920000	A.1.2.1.2.1.1.1.1.2	0.850498338870432	.	242360001	242920000	#FF4848	1	0.875
chr2	243000001	243080000	A.1.2.1.2.1.1.1.1.2	0.850498338870432	.	243000001	243080000	#FF4848	1	0.875
chr3	40001	240000	A.1.2.2.1.1.1.1.2.1	0.814193548387097	.	40001	240000	#FF4848	1	0.875
chr3	240001	400000	A.2.1.1.1.1.1.1	0.716129032258065	.	240001	400000	#FF9191	1	0.75
chr3	400001	640000	A.2.2.1.1.2.1.1.2.2.2.2	0.594838709677419	.	400001	640000	#FFDADA	1	0.625
chr3	640001	960000	B.1.1.1.1.1.1.1.2.1	0.500645161290323	.	640001	960000	#DADAFF	1	0.5
chr3	960001	1280000	B.2.1.1.2.2.2.2.1.1.1.1	0.185806451612903	.	960001	1280000	#4848FF	1	0.25
chr3	1280001	1400000	B.2.1.1.1.2.1.2.2	0.243870967741935	.	1280001	1400000	#4848FF	1	0.25
chr3	1400001	1680000	B.2.1.2.1.1.1.1.1.2	0.178064516129032	.	1400001	1680000	#4848FF	1	0.25
chr3	1680001	1800000	B.1.2.2.2.1.1	0.290322580645161	.	1680001	1800000	#9191FF	1	0.375
chr3	1800001	2000000	B.2.1.1.2.2.2.2.1.1.1.2	0.184516129032258	.	1800001	2000000	#4848FF	1	0.25
chr3	2000001	2240000	B.2.1.1.2.2.2.2.2	0.180645161290323	.	2000001	2240000	#4848FF	1	0.25
chr3	2240001	2440000	B.2.2.1.1.2.2.2.2.1.1	0.0696774193548387	.	2240001	2440000	#0000FF	1	0.125
chr3	2440001	2520000	B.2.2.1.1.1.2.1.2.1.1	0.0890322580645161	.	2440001	2520000	#0000FF	1	0.125
chr3	2520001	2600000	B.2.1.1.2.1.1.1.1.2	0.220645161290323	.	2520001	2600000	#4848FF	1	0.25
chr3	2600001	2840000	B.2.2.1.1.1.1.1.2	0.0967741935483871	.	2600001	2840000	#0000FF	1	0.125
chr3	2840001	3120000	B.2.1.2.1.2.1.1.1	0.16	.	2840001	3120000	#4848FF	1	0.25
chr3	3120001	3240000	B.1.1.1.1.1.1.2.2.1	0.496774193548387	.	3120001	3240000	#DADAFF	1	0.5
chr3	3240001	3640000	B.2.2.2.2.2.2.2	0.00129032258064516	.	3240001	3640000	#0000FF	1	0.125
chr3	3640001	3800000	B.2.2.1.1.1.2.1.2.1.2	0.087741935483871	.	3640001	3800000	#0000FF	1	0.125
chr3	3800001	3960000	B.2.1.2.2.2.1.1.2	0.121290322580645	.	3800001	3960000	#4848FF	1	0.25
chr3	3960001	4360000	B.2.2.1.1.2.2.2.2.1.2	0.0683870967741936	.	3960001	4360000	#0000FF	1	0.125
chr3	4360001	4760000	A.2.1.1.1.1.2.2.1	0.707096774193548	.	4360001	4760000	#FF9191	1	0.75
chr3	4760001	5080000	A.1.1.2.1.2.2.1.1.1.1	0.940645161290323	.	4760001	5080000	#FF0000	1	1
chr3	5080001	5280000	A.1.2.2.1.1.2.1.1.2	0.805161290322581	.	5080001	5280000	#FF4848	1	0.875
chr3	5280001	5480000	B.1.2.1.2.2.2.1.1.1.1	0.341935483870968	.	5280001	5480000	#9191FF	1	0.375
chr3	5480001	5640000	B.2.1.2.2.2.2.1.1.1.2	0.114838709677419	.	5480001	5640000	#4848FF	1	0.25
chr3	5640001	5920000	B.2.2.1.1.2.2.2.2.2	0.0670967741935484	.	5640001	5920000	#0000FF	1	0.125
chr3	5920001	6080000	B.2.2.1.1.1.2.1.1.1	0.0916129032258065	.	5920001	6080000	#0000FF	1	0.125
chr3	6080001	6480000	B.2.2.2.2.1.2.1	0.00903225806451613	.	6080001	6480000	#0000FF	1	0.125
chr3	6480001	6560000	B.2.1.1.1.2.2.2.1.2	0.228387096774194	.	6480001	6560000	#4848FF	1	0.25
chr3	6560001	6880000	B.2.2.1.1.2.2.1.2	0.0735483870967742	.	6560001	6880000	#0000FF	1	0.125
chr3	6880001	7200000	B.2.1.2.2.1.1.1.2.1.1	0.144516129032258	.	6880001	7200000	#4848FF	1	0.25
chr3	7200001	7480000	B.1.2.2.2.1.2.2.2.1	0.281290322580645	.	7200001	7480000	#9191FF	1	0.375
chr3	7480001	7840000	B.1.2.2.2.1.2.2.1.2	0.28258064516129	.	7480001	7840000	#9191FF	1	0.375
chr3	7840001	8000000	B.2.1.1.2.1.1.1.1.1.2	0.221935483870968	.	7840001	8000000	#4848FF	1	0.25
chr3	8000001	8080000	B.2.1.1.1.2.1.1.1.1.1	0.251612903225806	.	8000001	8080000	#4848FF	1	0.25
chr3	8080001	8160000	B.1.2.2.2.2.1.2.1.1	0.273548387096774	.	8080001	8160000	#9191FF	1	0.375
chr3	8160001	8480000	B.2.1.1.1.2.1.1.1.2.1	0.249032258064516	.	8160001	8480000	#4848FF	1	0.25
chr3	8480001	8760000	A.2.1.1.1.1.1.2.1.1.2.2	0.712258064516129	.	8480001	8760000	#FF9191	1	0.75
chr3	8760001	9360000	A.1.1.2.2.1.1.2.1	0.923870967741935	.	8760001	9360000	#FF0000	1	1
chr3	9360001	9600000	A.1.1.2.1.2.2.2.2	0.932903225806452	.	9360001	9600000	#FF0000	1	1
chr3	9600001	9680000	A.2.1.2.1.1.2.1.2.1.2	0.649032258064516	.	9600001	9680000	#FF9191	1	0.75
chr3	9680001	9880000	A.1.1.2.2.2.1.2.1.2	0.898064516129032	.	9680001	9880000	#FF0000	1	1
chr3	9880001	10040000	A.1.2.1.2.1.1.2.2	0.847741935483871	.	9880001	10040000	#FF4848	1	0.875
chr3	10040001	10280000	A.1.2.1.2.2.1.2.1.2	0.829677419354839	.	10040001	10280000	#FF4848	1	0.875
chr3	10280001	10440000	A.1.2.2.2.2.1.1.2.1.2	0.738064516129032	.	10280001	10440000	#FF4848	1	0.875
chr3	10440001	10920000	A.1.2.2.2.1.1.1.1.1.1	0.770322580645161	.	10440001	10920000	#FF4848	1	0.875
chr3	10920001	11200000	A.1.2.2.2.2.1.1.2.1.1	0.739354838709677	.	10920001	11200000	#FF4848	1	0.875
chr3	11200001	11520000	A.1.2.1.2.2.1.1.2.2.1	0.834838709677419	.	11200001	11520000	#FF4848	1	0.875
chr3	11520001	11600000	A.1.2.2.2.2.1.1.2.2.1	0.736774193548387	.	11520001	11600000	#FF4848	1	0.875
chr3	11600001	11920000	A.1.2.1.2.2.1.2.1.1.1	0.832258064516129	.	11600001	11920000	#FF4848	1	0.875
chr3	11920001	12400000	A.1.1.2.1.2.1.2.2.2.2	0.941935483870968	.	11920001	12400000	#FF0000	1	1
chr3	12400001	12800000	A.1.1.1.2.1.2.1	0.984516129032258	.	12400001	12800000	#FF0000	1	1
chr3	12800001	12880000	A.1.2.2.2.2.1.2.2.2	0.727741935483871	.	12800001	12880000	#FF4848	1	0.875
chr3	12880001	13360000	A.1.1.2.1.2.2.2.1	0.934193548387097	.	12880001	13360000	#FF0000	1	1
chr3	13360001	13560000	A.1.2.2.2.2.1.2.2.1.1	0.732903225806452	.	13360001	13560000	#FF4848	1	0.875
chr3	13560001	13640000	A.2.2.1.1.1.1.1.2	0.605161290322581	.	13560001	13640000	#FFDADA	1	0.625
chr3	13640001	13720000	A.2.1.1.1.2.2.2	0.691612903225806	.	13640001	13720000	#FF9191	1	0.75
chr3	13720001	13920000	A.2.1.1.1.2.1.1.1.2.2	0.700645161290323	.	13720001	13920000	#FF9191	1	0.75
chr3	13920001	14080000	A.2.1.1.1.2.1.1.1.2.1	0.701935483870968	.	13920001	14080000	#FF9191	1	0.75
chr3	14080001	14200000	A.1.2.2.2.1.2.2.1.2.2	0.745806451612903	.	14080001	14200000	#FF4848	1	0.875
chr3	14200001	14360000	A.1.2.2.2.1.1.1.2.2.1.1	0.761290322580645	.	14200001	14360000	#FF4848	1	0.875
chr3	14360001	14480000	A.1.2.1.2.2.2.2.2.1	0.818064516129032	.	14360001	14480000	#FF4848	1	0.875
chr3	14480001	14720000	A.1.1.2.1.2.1.2.2.2.1	0.943225806451613	.	14480001	14720000	#FF0000	1	1
chr3	14720001	15120000	A.1.1.2.1.2.1.2.1.1	0.947096774193548	.	14720001	15120000	#FF0000	1	1
chr3	15120001	15400000	A.1.1.1.2.1.1.1.1.2	0.988387096774194	.	15120001	15400000	#FF0000	1	1
chr3	15440001	15480000	A.1.1.1.2.1.1.1.1.2	0.988387096774194	.	15440001	15480000	#FF0000	1	1
chr3	15480001	15640000	A.1.2.1.2.2.1.1.2.2.2	0.833548387096774	.	15480001	15640000	#FF4848	1	0.875
chr3	15640001	15840000	A.1.1.2.1.2.2.1.2	0.935483870967742	.	15640001	15840000	#FF0000	1	1
chr3	15840001	16040000	A.1.2.2.1.1.2.1.2.1	0.803870967741935	.	15840001	16040000	#FF4848	1	0.875
chr3	16040001	16320000	A.1.1.2.1.2.2.1.1.2.2	0.936774193548387	.	16040001	16320000	#FF0000	1	1
chr3	16320001	16440000	A.2.1.2.1.2.1.2.2.1	0.633548387096774	.	16320001	16440000	#FF9191	1	0.75
chr3	16480001	16600000	A.2.1.2.1.2.1.2.2.1	0.633548387096774	.	16480001	16600000	#FF9191	1	0.75
chr3	16600001	16880000	B.1.1.2.1.2.2.1.2	0.438709677419355	.	16600001	16880000	#DADAFF	1	0.5
chr3	16880001	17120000	B.1.1.2.1.2.2.2.1	0.43741935483871	.	16880001	17120000	#DADAFF	1	0.5
chr3	17120001	17480000	A.2.2.1.2.2.2.2.2	0.558709677419355	.	17120001	17480000	#FFDADA	1	0.625
chr3	17480001	17640000	A.2.1.2.1.2.1.2.1.2	0.634838709677419	.	17480001	17640000	#FF9191	1	0.75
chr3	17640001	17840000	A.2.1.1.1.1.1.2.1.1.2.1	0.713548387096774	.	17640001	17840000	#FF9191	1	0.75
chr3	17840001	18200000	B.1.2.1.2.2.1.1	0.348387096774194	.	17840001	18200000	#9191FF	1	0.375
chr3	18200001	18360000	B.2.1.1.1.2.2.1.2.1.1	0.236129032258065	.	18200001	18360000	#4848FF	1	0.25
chr3	18360001	18520000	B.2.1.1.1.2.1.1.1.2.2	0.247741935483871	.	18360001	18520000	#4848FF	1	0.25
chr3	18520001	18880000	B.2.2.1.1.2.2.1.1.1	0.0761290322580645	.	18520001	18880000	#0000FF	1	0.125
chr3	18880001	19160000	B.2.2.1.1.1.2.1.2.2.1	0.0864516129032258	.	18880001	19160000	#0000FF	1	0.125
chr3	19160001	19600000	B.2.2.2.2.2.2.1	0.00258064516129032	.	19160001	19600000	#0000FF	1	0.125
chr3	19600001	19960000	B.2.2.1.1.1.2.1.2.2.2	0.0851612903225806	.	19600001	19960000	#0000FF	1	0.125
chr3	19960001	20240000	A.2.2.1.1.2.1.2.1.1	0.593548387096774	.	19960001	20240000	#FFDADA	1	0.625
chr3	20240001	20760000	B.2.2.2.2.1.1.2.2.1	0.0116129032258065	.	20240001	20760000	#0000FF	1	0.125
chr3	20760001	20960000	B.2.2.1.1.2.2.2.1.1	0.072258064516129	.	20760001	20960000	#0000FF	1	0.125
chr3	20960001	21160000	B.2.1.2.2.2.2.1.2.2.2.1	0.107096774193548	.	20960001	21160000	#4848FF	1	0.25
chr3	21160001	21360000	B.2.1.2.2.2.2.1.1.2.1	0.113548387096774	.	21160001	21360000	#4848FF	1	0.25
chr3	21360001	21800000	B.2.2.2.2.1.1.2.2.2	0.0103225806451613	.	21360001	21800000	#0000FF	1	0.125
chr3	21800001	22000000	B.2.2.1.1.1.2.2.2	0.0825806451612903	.	21800001	22000000	#0000FF	1	0.125
chr3	22000001	22200000	B.2.1.1.1.2.1.2.1	0.245161290322581	.	22000001	22200000	#4848FF	1	0.25
chr3	22200001	22520000	B.2.2.1.1.1.2.1.1.2	0.0903225806451613	.	22200001	22520000	#0000FF	1	0.125
chr3	22520001	22680000	B.2.1.2.2.2.1.2.2.1	0.118709677419355	.	22520001	22680000	#4848FF	1	0.25
chr3	22680001	22800000	B.2.1.1.1.2.2.1.1.2.2	0.23741935483871	.	22680001	22800000	#4848FF	1	0.25
chr3	22800001	22960000	B.2.1.2.2.2.2.2.2	0.0993548387096774	.	22800001	22960000	#4848FF	1	0.25
chr3	22960001	23240000	B.1.2.1.2.1.1.2.1.1	0.36258064516129	.	22960001	23240000	#9191FF	1	0.375
chr3	23240001	23480000	A.2.2.1.1.2.1.1.2.1	0.6	.	23240001	23480000	#FFDADA	1	0.625
chr3	23520001	23680000	A.2.1.2.1.1.1.1.1.1	0.664516129032258	.	23520001	23680000	#FF9191	1	0.75
chr3	23680001	23760000	A.2.1.1.1.1.1.2.1.1.1	0.714838709677419	.	23680001	23760000	#FF9191	1	0.75
chr3	23760001	23840000	A.2.1.2.1.1.2.1.2.2.2.1	0.646451612903226	.	23760001	23840000	#FF9191	1	0.75
chr3	23840001	24000000	A.1.2.2.1.1.2.1.2.2	0.80258064516129	.	23840001	24000000	#FF4848	1	0.875
chr3	24000001	24160000	A.2.1.2.1.2.2.2.2	0.628387096774194	.	24000001	24160000	#FF9191	1	0.75
chr3	24160001	24280000	A.2.2.1.1.2.1.2.2.2.2	0.588387096774194	.	24160001	24280000	#FFDADA	1	0.625
chr3	24280001	24440000	A.2.2.2.2.2.2.1.1.1	0.512258064516129	.	24280001	24440000	#FFDADA	1	0.625
chr3	24440001	24720000	A.2.2.2.1.1.1.2.1.2	0.553548387096774	.	24440001	24720000	#FFDADA	1	0.625
chr3	24720001	25000000	B.1.1.2.2.2.2.2.2.1.2	0.409032258064516	.	24720001	25000000	#DADAFF	1	0.5
chr3	25000001	25080000	B.1.1.2.1.2.1.2.1	0.44258064516129	.	25000001	25080000	#DADAFF	1	0.5
chr3	25080001	25160000	B.1.2.1.2.1.1.2.2.1.2	0.358709677419355	.	25080001	25160000	#9191FF	1	0.375
chr3	25160001	25240000	B.1.1.2.2.1.1.1.1.1	0.434838709677419	.	25160001	25240000	#DADAFF	1	0.5
chr3	25240001	25400000	B.1.1.2.2.2.2.2.1	0.411612903225806	.	25240001	25400000	#DADAFF	1	0.5
chr3	25400001	25600000	A.2.2.1.1.2.1.1.2.2.2.1.1	0.59741935483871	.	25400001	25600000	#FFDADA	1	0.625
chr3	25600001	25760000	A.2.2.1.1.2.1.2.2.1	0.590967741935484	.	25600001	25760000	#FFDADA	1	0.625
chr3	25760001	25880000	B.1.1.1.1.1.1.2.2.2.2	0.494193548387097	.	25760001	25880000	#DADAFF	1	0.5
chr3	25880001	26160000	B.2.1.2.2.2.2.1.1.2.2	0.112258064516129	.	25880001	26160000	#4848FF	1	0.25
chr3	26160001	26520000	B.2.2.2.2.2.1.1.1	0.00645161290322581	.	26160001	26520000	#0000FF	1	0.125
chr3	26520001	26600000	B.2.2.1.1.1.2.2.1	0.0838709677419355	.	26520001	26600000	#0000FF	1	0.125
chr3	26600001	26960000	B.2.2.2.2.2.1.2	0.00387096774193548	.	26600001	26960000	#0000FF	1	0.125
chr3	26960001	27160000	B.2.2.1.1.2.2.2.1.2	0.0709677419354839	.	26960001	27160000	#0000FF	1	0.125
chr3	27160001	27360000	B.1.1.2.1.2.1.2.2	0.441290322580645	.	27160001	27360000	#DADAFF	1	0.5
chr3	27360001	27760000	A.1.2.2.1.1.2.1.1.1.2.1	0.807741935483871	.	27360001	27760000	#FF4848	1	0.875
chr3	27760001	28280000	B.2.2.1.1.2.2.1.1.2	0.0748387096774194	.	27760001	28280000	#0000FF	1	0.125
chr3	28280001	28400000	A.2.2.2.2.2.2.1.1.2.2	0.509677419354839	.	28280001	28400000	#FFDADA	1	0.625
chr3	28400001	28680000	B.1.2.2.2.2.2.1.2.1.1	0.265806451612903	.	28400001	28680000	#9191FF	1	0.375
chr3	28680001	28880000	A.2.2.2.2.1.2.1	0.52258064516129	.	28680001	28880000	#FFDADA	1	0.625
chr3	28880001	29080000	A.2.1.2.1.1.1.1.2	0.661935483870968	.	28880001	29080000	#FF9191	1	0.75
chr3	29080001	29360000	A.1.2.2.1.1.2.1.1.1.2.2	0.806451612903226	.	29080001	29360000	#FF4848	1	0.875
chr3	29360001	29640000	A.1.2.2.1.1.1.1.2.2	0.812903225806452	.	29360001	29640000	#FF4848	1	0.875
chr3	29640001	29800000	A.1.2.2.1.1.2.1.1.1.1	0.809032258064516	.	29640001	29800000	#FF4848	1	0.875
chr3	29800001	30080000	A.2.1.1.1.1.2.2.2	0.705806451612903	.	29800001	30080000	#FF9191	1	0.75
chr3	30080001	30440000	A.2.1.2.1.2.1.2.2.2	0.632258064516129	.	30080001	30440000	#FF9191	1	0.75
chr3	30440001	30800000	A.2.1.2.1.2.2.2.1	0.629677419354839	.	30440001	30800000	#FF9191	1	0.75
chr3	30800001	31160000	B.2.1.1.1.2.1.1.2	0.246451612903226	.	30800001	31160000	#4848FF	1	0.25
chr3	31160001	31240000	B.1.1.2.2.2.2.1.1	0.414193548387097	.	31160001	31240000	#DADAFF	1	0.5
chr3	31240001	31560000	B.1.2.1.2.1.1.1.1.2	0.365161290322581	.	31240001	31560000	#9191FF	1	0.375
chr3	31560001	31680000	A.2.2.1.1.1.1.2	0.603870967741935	.	31560001	31680000	#FFDADA	1	0.625
chr3	31680001	32040000	A.2.1.2.1.1.2.1.2.2.2.2	0.645161290322581	.	31680001	32040000	#FF9191	1	0.75
chr3	32040001	32240000	A.1.2.2.1.1.1.2.1	0.811612903225806	.	32040001	32240000	#FF4848	1	0.875
chr3	32240001	32560000	A.1.1.2.1.2.2.1.1.2.1	0.938064516129032	.	32240001	32560000	#FF0000	1	1
chr3	32560001	32760000	A.1.1.2.1.2.2.1.1.1.2	0.939354838709677	.	32560001	32760000	#FF0000	1	1
chr3	32760001	32880000	A.1.2.2.2.1.1.1.2.2.2.2	0.75741935483871	.	32760001	32880000	#FF4848	1	0.875
chr3	32880001	32960000	A.1.1.1.2.1.1.1.1.1	0.989677419354839	.	32880001	32960000	#FF0000	1	1
chr3	33000001	33440000	A.1.1.1.2.1.1.1.1.1	0.989677419354839	.	33000001	33440000	#FF0000	1	1
chr3	33440001	33880000	A.1.1.1.2.1.2.2	0.983225806451613	.	33440001	33880000	#FF0000	1	1
chr3	33880001	34120000	B.1.2.1.2.1.1.2.2.1.1	0.36	.	33880001	34120000	#9191FF	1	0.375
chr3	34120001	34400000	B.2.2.1.1.2.1.2	0.0774193548387097	.	34120001	34400000	#0000FF	1	0.125
chr3	34400001	34480000	B.2.2.1.1.1.1.1.1	0.0980645161290323	.	34400001	34480000	#0000FF	1	0.125
chr3	34480001	34680000	B.2.2.2.2.1.2.2	0.00774193548387097	.	34480001	34680000	#0000FF	1	0.125
chr3	34680001	34840000	B.2.1.2.2.2.2.1.2.1.2	0.109677419354839	.	34680001	34840000	#4848FF	1	0.25
chr3	34840001	35240000	B.2.2.2.2.2.1.1.2	0.00516129032258065	.	34840001	35240000	#0000FF	1	0.125
chr3	35240001	35400000	B.2.1.2.2.2.2.1.2.2.2.2	0.105806451612903	.	35240001	35400000	#4848FF	1	0.25
chr3	35400001	35920000	B.2.2.2.2.1.1.2.1	0.0129032258064516	.	35400001	35920000	#0000FF	1	0.125
chr3	35920001	36040000	B.1.2.2.2.1.2.2.1.1	0.283870967741935	.	35920001	36040000	#9191FF	1	0.375
chr3	36040001	36160000	B.2.1.2.2.2.2.1.1.1.1	0.116129032258065	.	36040001	36160000	#4848FF	1	0.25
chr3	36200001	36400000	B.2.1.2.2.2.2.1.1.1.1	0.116129032258065	.	36200001	36400000	#4848FF	1	0.25
chr3	36400001	36560000	B.1.1.1.1.1.1.1.2.2	0.499354838709677	.	36400001	36560000	#DADAFF	1	0.5
chr3	36560001	36680000	B.1.1.2.2.1.1.1.1.2	0.433548387096774	.	36560001	36680000	#DADAFF	1	0.5
chr3	36680001	37000000	A.2.2.1.1.2.1.1.2.2.2.1.2	0.596129032258064	.	36680001	37000000	#FFDADA	1	0.625
chr3	37000001	37200000	A.1.1.2.2.1.1.2.2	0.92258064516129	.	37000001	37200000	#FF0000	1	1
chr3	37200001	37440000	A.1.2.1.2.2.1.1.2.1.2	0.836129032258065	.	37200001	37440000	#FF4848	1	0.875
chr3	37440001	37520000	A.2.2.1.1.2.1.2.1.2	0.592258064516129	.	37440001	37520000	#FFDADA	1	0.625
chr3	37520001	37840000	A.2.1.2.1.1.1.2.2	0.659354838709677	.	37520001	37840000	#FF9191	1	0.75
chr3	37840001	38080000	A.2.1.1.1.1.1.2.1.2	0.710967741935484	.	37840001	38080000	#FF9191	1	0.75
chr3	38080001	38360000	A.1.1.1.2.1.1.1.2	0.987096774193548	.	38080001	38360000	#FF0000	1	1
chr3	38360001	38560000	A.1.2.2.2.1.1.1.2.1.2.2	0.76258064516129	.	38360001	38560000	#FF4848	1	0.875
chr3	38560001	39080000	A.2.2.1.1.2.2.2.1	0.584516129032258	.	38560001	39080000	#FFDADA	1	0.625
chr3	39080001	39360000	A.1.2.1.2.2.2.2.2.2	0.816774193548387	.	39080001	39360000	#FF4848	1	0.875
chr3	39360001	39520000	A.2.1.2.1.1.1.1.1.2	0.663225806451613	.	39360001	39520000	#FF9191	1	0.75
[truncated: 8,806 more rows]
