# Supplementary material for: Systematic inference and comparison of multi-scale chromatin sub-compartments connects spatial organization to cell phenotypes
Source: Nat Commun. 2021 May 10;12:2439. doi: 10.1038/s41467-021-22666-3 (PMC8110550; doi:10.1038/s41467-021-22666-3)
Supplement: Supplementary file 5 — Supplementary Dataset 2 [file 41467_2021_22666_MOESM5_ESM.zip › Supplementary_Data_1_domain_hierarchies_127HiCmaps/H1_trophectoderm_binsize=40kb.bed]

#fields: chr, pos_start, pos_end, the full compartment label describing the position in the hierachy, normalized compartment domain rank, ., pos_start, pos_end, color based on eight compartment model (A.1.1 - B.2.2), 1, eight compartment score (A.1.1 to B.2.2: 8 to 1 devided by 8)
chr1	640001	680000	A.1.2.2.2.1.2.2.1.2	0.709677419354839	.	640001	680000	#FF4848	1	0.875
chr1	720001	1080000	A.1.2.2.2.1.2.2.1.2	0.709677419354839	.	720001	1080000	#FF4848	1	0.875
chr1	1080001	1280000	A.2.1.1.1.2.2.2.2	0.661887694145759	.	1080001	1280000	#FF9191	1	0.75
chr1	1280001	1360000	A.2.1.1.2.2.1.1	0.634408602150538	.	1280001	1360000	#FF9191	1	0.75
chr1	1360001	1560000	A.1.2.1.2.2.2.1.1.2.1.1.1	0.793309438470729	.	1360001	1560000	#FF4848	1	0.875
chr1	1560001	1680000	A.2.1.1.1.2.2.2.1.2	0.663082437275986	.	1560001	1680000	#FF9191	1	0.75
chr1	1680001	1840000	A.1.2.2.2.1.2.2.2	0.708482676224612	.	1680001	1840000	#FF4848	1	0.875
chr1	1840001	2120000	A.1.2.2.2.1.1.1.2	0.718040621266428	.	1840001	2120000	#FF4848	1	0.875
chr1	2120001	2320000	A.1.2.2.2.1.1.2.2	0.715651135005974	.	2120001	2320000	#FF4848	1	0.875
chr1	2320001	2480000	A.2.2.1.1.1.2.2	0.519713261648746	.	2320001	2480000	#FFDADA	1	0.625
chr1	2480001	2600000	A.2.2.2.1.2.2.2.1	0.445639187574671	.	2480001	2600000	#FFDADA	1	0.625
chr1	2680001	2840000	B.1.2.1.2.1.1.1.2	0.299880525686977	.	2680001	2840000	#9191FF	1	0.375
chr1	2840001	2960000	B.1.2.1.2.1.1.2	0.29868578255675	.	2840001	2960000	#9191FF	1	0.375
chr1	2960001	3160000	A.2.2.2.1.2.2.2.2	0.444444444444444	.	2960001	3160000	#FFDADA	1	0.625
chr1	3160001	3360000	A.2.2.2.1.1.1.2	0.463560334528076	.	3160001	3360000	#FFDADA	1	0.625
chr1	3360001	3760000	A.2.1.1.2.1.2.2.1.2.1.2	0.642771804062127	.	3360001	3760000	#FF9191	1	0.75
chr1	3760001	3840000	B.2.1.1.2.1.2.1	0.193548387096774	.	3760001	3840000	#4848FF	1	0.25
chr1	3960001	4360000	B.2.1.1.2.1.2.1	0.193548387096774	.	3960001	4360000	#4848FF	1	0.25
chr1	4360001	4680000	B.2.1.1.2.1.2.2.2.2	0.189964157706093	.	4360001	4680000	#4848FF	1	0.25
chr1	4680001	4840000	B.1.2.1.1.2.1.2.1.1	0.31063321385902	.	4680001	4840000	#9191FF	1	0.375
chr1	4840001	5200000	B.2.1.2.2.2.1.2.1.1	0.135005973715651	.	4840001	5200000	#4848FF	1	0.25
chr1	5200001	5640000	B.2.1.1.2.1.2.2.1	0.192353643966547	.	5200001	5640000	#4848FF	1	0.25
chr1	5640001	6040000	B.1.1.2.1.2.2.2.2	0.34647550776583	.	5640001	6040000	#DADAFF	1	0.5
chr1	6040001	6240000	A.2.2.1.1.2.2.2.1	0.505376344086022	.	6040001	6240000	#FFDADA	1	0.625
chr1	6240001	6560000	A.2.1.1.1.1.1.2.1.2	0.68936678614098	.	6240001	6560000	#FF9191	1	0.75
chr1	6560001	6720000	A.1.2.2.2.1.1.1.1.2	0.719235364396655	.	6560001	6720000	#FF4848	1	0.875
chr1	6720001	7000000	A.2.2.2.2.1.1.1.1.2.1	0.44205495818399	.	6720001	7000000	#FFDADA	1	0.625
chr1	7000001	7280000	B.1.1.2.1.2.1.2	0.351254480286738	.	7000001	7280000	#DADAFF	1	0.5
chr1	7280001	7440000	B.1.2.1.1.2.1.1.1	0.314217443249701	.	7280001	7440000	#9191FF	1	0.375
chr1	7440001	7720000	B.1.2.1.1.2.2.1.1.1	0.305854241338112	.	7440001	7720000	#9191FF	1	0.375
chr1	7720001	8000000	A.2.2.1.1.2.2.2.2.1.2	0.502986857825568	.	7720001	8000000	#FFDADA	1	0.625
chr1	8000001	8280000	A.1.1.2.1.1.2.2.2.1	0.939068100358423	.	8000001	8280000	#FF0000	1	1
chr1	8280001	8440000	A.1.2.2.2.1.2.1.1	0.714456391875747	.	8280001	8440000	#FF4848	1	0.875
chr1	8440001	8960000	A.1.1.2.1.1.1.2.1.2	0.947431302270012	.	8440001	8960000	#FF0000	1	1
chr1	8960001	9080000	A.2.1.1.2.1.2.1.1.2	0.649940262843489	.	8960001	9080000	#FF9191	1	0.75
chr1	9080001	9240000	A.2.1.1.2.1.2.2.2.1.1	0.640382317801673	.	9080001	9240000	#FF9191	1	0.75
chr1	9240001	9520000	A.1.2.1.2.2.1.1.1.1	0.814814814814815	.	9240001	9520000	#FF4848	1	0.875
chr1	9520001	9680000	A.1.2.2.2.1.1.2.1	0.716845878136201	.	9520001	9680000	#FF4848	1	0.875
chr1	9680001	9840000	A.2.1.1.1.2.2.1.2.2	0.666666666666667	.	9680001	9840000	#FF9191	1	0.75
chr1	9840001	10040000	A.1.2.2.2.1.1.1.1.1	0.720430107526882	.	9840001	10040000	#FF4848	1	0.875
chr1	10040001	10120000	A.2.1.1.1.2.1.1.1.2	0.676224611708483	.	10040001	10120000	#FF9191	1	0.75
chr1	10120001	10560000	A.1.1.2.1.2.2.2.2.2.2.2	0.910394265232975	.	10120001	10560000	#FF0000	1	1
chr1	10560001	10840000	A.1.2.2.2.2.2.1.1.2.1.2	0.697729988052569	.	10560001	10840000	#FF4848	1	0.875
chr1	10840001	11040000	A.2.1.1.2.2.2.1.1.2.1	0.62962962962963	.	10840001	11040000	#FF9191	1	0.75
chr1	11040001	11320000	A.1.2.2.2.2.1.2.2.1	0.702508960573477	.	11040001	11320000	#FF4848	1	0.875
chr1	11320001	11400000	A.2.1.1.2.2.2.1.1.2.2	0.628434886499403	.	11320001	11400000	#FF9191	1	0.75
chr1	11400001	11480000	A.2.2.2.1.1.2.2.1.2	0.457586618876941	.	11400001	11480000	#FFDADA	1	0.625
chr1	11480001	11640000	A.2.1.1.2.1.2.2.2.2.2	0.635603345280765	.	11480001	11640000	#FF9191	1	0.75
chr1	11640001	11800000	A.2.1.1.1.1.1.2.1.1	0.690561529271207	.	11640001	11800000	#FF9191	1	0.75
chr1	11800001	12080000	A.1.2.1.2.2.2.1.1.2.1.1.2	0.792114695340502	.	11800001	12080000	#FF4848	1	0.875
chr1	12080001	12320000	A.1.2.2.2.2.1.1.2	0.704898446833931	.	12080001	12320000	#FF4848	1	0.875
chr1	12320001	12600000	A.2.1.2.1.2.1.1.2.1	0.59378733572282	.	12320001	12600000	#FF9191	1	0.75
chr1	12600001	12720000	A.2.2.2.1.1.1.1	0.464755077658303	.	12600001	12720000	#FFDADA	1	0.625
chr1	12720001	12960000	B.1.2.1.1.2.1.2.2.2	0.307048984468339	.	12720001	12960000	#9191FF	1	0.375
chr1	12960001	13040000	B.1.2.1.2.1.2	0.297491039426523	.	12960001	13040000	#9191FF	1	0.375
chr1	13120001	13160000	B.1.2.1.2.1.2	0.297491039426523	.	13120001	13160000	#9191FF	1	0.375
chr1	13160001	13240000	B.2.1.1.1.2.1.2.1	0.219832735961768	.	13160001	13240000	#4848FF	1	0.25
chr1	13480001	13520000	B.2.1.1.1.2.1.2.1	0.219832735961768	.	13480001	13520000	#4848FF	1	0.25
chr1	13760001	13800000	B.2.1.1.1.2.1.2.1	0.219832735961768	.	13760001	13800000	#4848FF	1	0.25
chr1	13800001	14160000	B.1.2.2.2.2.2.1.2	0.2389486260454	.	13800001	14160000	#9191FF	1	0.375
chr1	14160001	14360000	B.2.1.2.2.2.1.1.2	0.136200716845878	.	14160001	14360000	#4848FF	1	0.25
chr1	14360001	14640000	B.2.1.2.2.2.1.1.1.1	0.138590203106332	.	14360001	14640000	#4848FF	1	0.25
chr1	14640001	14760000	B.1.2.2.2.2.2.1.1.2.2	0.240143369175627	.	14640001	14760000	#9191FF	1	0.375
chr1	14760001	15080000	B.1.1.2.1.2.2.2.1.2	0.347670250896057	.	14760001	15080000	#DADAFF	1	0.5
chr1	15080001	15160000	B.1.1.1.2.1.2.2	0.367980884109916	.	15080001	15160000	#DADAFF	1	0.5
chr1	15160001	15440000	A.2.2.2.2.1.2.2.2.2	0.416965352449223	.	15160001	15440000	#FFDADA	1	0.625
chr1	15440001	15840000	A.1.2.2.1.2.2.2.1	0.728793309438471	.	15440001	15840000	#FF4848	1	0.875
chr1	15840001	16080000	A.1.1.1.2.1.2.2.2.2	0.967741935483871	.	15840001	16080000	#FF0000	1	1
chr1	16080001	16320000	A.1.1.2.1.1.2.2.1.1.2.2	0.941457586618877	.	16080001	16320000	#FF0000	1	1
chr1	16320001	16880000	A.1.1.2.1.1.2.2.1.1.2.1	0.942652329749104	.	16320001	16880000	#FF0000	1	1
chr1	16880001	17200000	A.1.2.1.2.2.1.2.2.2.1.1.2	0.798088410991637	.	16880001	17200000	#FF4848	1	0.875
chr1	17200001	17720000	A.1.2.2.1.2.1.2.1.1	0.741935483870968	.	17200001	17720000	#FF4848	1	0.875
chr1	17720001	18280000	A.2.1.2.2.2.2.2	0.526881720430108	.	17720001	18280000	#FF9191	1	0.75
chr1	18280001	18480000	A.2.2.2.1.1.2.2.2	0.456391875746714	.	18280001	18480000	#FFDADA	1	0.625
chr1	18480001	18640000	B.1.1.1.2.1.2.1	0.369175627240143	.	18480001	18640000	#DADAFF	1	0.5
chr1	18640001	18720000	A.2.2.2.1.2.2.1	0.446833930704898	.	18640001	18720000	#FFDADA	1	0.625
chr1	18720001	19200000	A.2.2.1.1.2.2.1.2	0.506571087216249	.	18720001	19200000	#FFDADA	1	0.625
chr1	19200001	19440000	A.2.1.1.2.1.2.2.1.2.1.1	0.643966547192354	.	19200001	19440000	#FF9191	1	0.75
chr1	19440001	19640000	A.1.2.2.2.2.1.1.1.1	0.707287933094385	.	19440001	19640000	#FF4848	1	0.875
chr1	19640001	19840000	A.2.1.1.1.1.1.2.2.2	0.686977299880526	.	19640001	19840000	#FF9191	1	0.75
chr1	19840001	20040000	A.2.1.1.2.2.2.1.2.2.2	0.624850657108722	.	19840001	20040000	#FF9191	1	0.75
chr1	20040001	20200000	A.2.1.1.2.2.2.1.2.2.1	0.626045400238949	.	20040001	20200000	#FF9191	1	0.75
chr1	20200001	20480000	A.2.2.2.2.1.1.2.1.2	0.433691756272401	.	20200001	20480000	#FFDADA	1	0.625
chr1	20480001	20800000	A.2.2.2.2.1.1.2.1.1.2	0.434886499402628	.	20480001	20800000	#FFDADA	1	0.625
chr1	20800001	21000000	A.2.2.2.1.1.2.2.1.1	0.458781362007168	.	20800001	21000000	#FFDADA	1	0.625
chr1	21000001	21560000	A.1.2.2.1.2.1.2.2.2	0.738351254480287	.	21000001	21560000	#FF4848	1	0.875
chr1	21560001	22000000	A.2.1.1.1.1.1.2.2.1	0.688172043010753	.	21560001	22000000	#FF9191	1	0.75
chr1	22000001	22400000	A.1.2.1.2.2.2.1.1.2.1.2	0.790919952210275	.	22000001	22400000	#FF4848	1	0.875
chr1	22400001	22760000	A.1.2.2.2.2.2.1.2.1	0.695340501792115	.	22400001	22760000	#FF4848	1	0.875
chr1	22760001	23000000	A.2.1.1.2.1.2.2.1.2.2	0.6415770609319	.	22760001	23000000	#FF9191	1	0.75
chr1	23000001	23160000	A.2.1.1.2.1.2.2.1.1.2.2	0.645161290322581	.	23000001	23160000	#FF9191	1	0.75
chr1	23160001	23320000	A.2.1.1.2.1.2.1.2	0.648745519713262	.	23160001	23320000	#FF9191	1	0.75
chr1	23320001	23800000	A.1.2.1.2.2.1.2.1.2.2.2.1	0.802867383512545	.	23320001	23800000	#FF4848	1	0.875
chr1	23800001	24080000	A.1.2.1.2.1.2.2.2.2.2.2	0.816009557945042	.	23800001	24080000	#FF4848	1	0.875
chr1	24080001	24280000	A.1.2.2.2.2.2.1.2.2	0.694145758661888	.	24080001	24280000	#FF4848	1	0.875
chr1	24280001	24440000	A.2.1.1.2.1.2.1.1.1	0.651135005973716	.	24280001	24440000	#FF9191	1	0.75
chr1	24440001	24720000	A.2.1.1.2.1.2.2.1.1.1	0.647550776583035	.	24440001	24720000	#FF9191	1	0.75
chr1	24720001	25000000	A.1.2.1.2.2.1.1.2.1	0.812425328554361	.	24720001	25000000	#FF4848	1	0.875
chr1	25000001	25240000	A.1.2.2.2.2.2.1.1.2.2	0.696535244922342	.	25000001	25240000	#FF4848	1	0.875
chr1	25240001	25560000	A.2.2.1.1.2.2.1.1	0.507765830346475	.	25240001	25560000	#FFDADA	1	0.625
chr1	25560001	26160000	A.1.2.1.2.2.1.2.1.2.2.1	0.804062126642772	.	25560001	26160000	#FF4848	1	0.875
chr1	26160001	26400000	A.1.2.1.2.1.2.2.2.2.1.1	0.819593787335723	.	26160001	26400000	#FF4848	1	0.875
chr1	26400001	26520000	A.2.1.1.1.2.1.1.2.1.2	0.673835125448029	.	26400001	26520000	#FF9191	1	0.75
chr1	26520001	26600000	A.2.1.1.1.2.2.2.1.1.1	0.66547192353644	.	26520001	26600000	#FF9191	1	0.75
chr1	26600001	26800000	A.1.2.1.2.1.2.2.1.2	0.821983273596177	.	26600001	26800000	#FF4848	1	0.875
chr1	26800001	27240000	A.1.1.2.1.1.2.2.1.2	0.94026284348865	.	26800001	27240000	#FF0000	1	1
chr1	27240001	27720000	A.1.1.2.1.2.2.2.2.2.1.1	0.913978494623656	.	27240001	27720000	#FF0000	1	1
chr1	27720001	28000000	A.1.2.1.2.1.2.2.2.2.2.1	0.817204301075269	.	27720001	28000000	#FF4848	1	0.875
chr1	28000001	28080000	A.2.1.1.1.2.2.1.1	0.669056152927121	.	28000001	28080000	#FF9191	1	0.75
chr1	28080001	28160000	A.1.2.2.2.1.2.1.2.2	0.712066905615293	.	28080001	28160000	#FF4848	1	0.875
chr1	28160001	28360000	A.2.1.1.1.2.1.1.2.1.1	0.675029868578256	.	28160001	28360000	#FF9191	1	0.75
chr1	28360001	28600000	A.1.2.1.2.2.1.1.1.2	0.813620071684588	.	28360001	28600000	#FF4848	1	0.875
chr1	28600001	28840000	A.1.2.1.2.2.1.1.2.2.1.2	0.810035842293907	.	28600001	28840000	#FF4848	1	0.875
chr1	28840001	29000000	A.2.1.1.1.2.1.2.1	0.671445639187575	.	28840001	29000000	#FF9191	1	0.75
chr1	29000001	29240000	A.2.1.1.1.2.1.1.2.2	0.672640382317802	.	29000001	29240000	#FF9191	1	0.75
chr1	29240001	29560000	A.1.2.2.1.2.2.1.2.1.2.1	0.733572281959379	.	29240001	29560000	#FF4848	1	0.875
chr1	29560001	29600000	B.1.1.2.1.2.2.1	0.350059737156511	.	29560001	29600000	#DADAFF	1	0.5
chr1	29640001	29840000	B.1.1.2.1.2.2.1	0.350059737156511	.	29640001	29840000	#DADAFF	1	0.5
chr1	29840001	29880000	B.1.2.1.2.1.1.1.1	0.301075268817204	.	29840001	29880000	#9191FF	1	0.375
chr1	30000001	30080000	B.1.2.1.2.1.1.1.1	0.301075268817204	.	30000001	30080000	#9191FF	1	0.375
chr1	30080001	30440000	B.1.2.1.1.2.2.2	0.302270011947431	.	30080001	30440000	#9191FF	1	0.375
chr1	30440001	30560000	B.1.2.1.1.2.1.1.2.2	0.311827956989247	.	30440001	30560000	#9191FF	1	0.375
chr1	30560001	30920000	B.1.2.2.2.2.2.1.1.1	0.242532855436081	.	30560001	30920000	#9191FF	1	0.375
chr1	30920001	31160000	B.1.2.1.1.2.1.2.1.2	0.309438470728793	.	30920001	31160000	#9191FF	1	0.375
chr1	31160001	31440000	A.1.2.1.2.2.1.1.2.2.2.2	0.807646356033453	.	31160001	31440000	#FF4848	1	0.875
chr1	31440001	31520000	A.2.1.1.1.2.1.1.1.1	0.67741935483871	.	31440001	31520000	#FF9191	1	0.75
chr1	31520001	31840000	A.1.2.1.2.2.1.1.2.2.2.1	0.80884109916368	.	31520001	31840000	#FF4848	1	0.875
chr1	31840001	32120000	A.1.2.1.2.1.2.2.1.1	0.823178016726404	.	31840001	32120000	#FF4848	1	0.875
chr1	32120001	32360000	A.1.2.2.2.1.2.2.1.1	0.710872162485066	.	32120001	32360000	#FF4848	1	0.875
chr1	32360001	32440000	A.2.1.1.1.2.2.1.2.1	0.667861409796894	.	32360001	32440000	#FF9191	1	0.75
chr1	32440001	32840000	A.1.1.1.2.1.2.2.2.1	0.968936678614098	.	32440001	32840000	#FF0000	1	1
chr1	32840001	33120000	A.1.1.2.1.2.2.2.2.1.2.2	0.915173237753883	.	32840001	33120000	#FF0000	1	1
chr1	33120001	33320000	A.1.2.1.2.2.2.1.1.2.2	0.789725209080048	.	33120001	33320000	#FF4848	1	0.875
chr1	33320001	33520000	A.1.2.1.2.1.2.2.2.2.1.2	0.818399044205496	.	33320001	33520000	#FF4848	1	0.875
chr1	33520001	33640000	A.2.1.1.2.2.2.1.1.1.2	0.630824372759857	.	33520001	33640000	#FF9191	1	0.75
chr1	33640001	33920000	A.2.1.2.1.2.1.1.1.2	0.594982078853047	.	33640001	33920000	#FF9191	1	0.75
chr1	33920001	34080000	B.1.2.1.1.2.1.1.2.1	0.313022700119474	.	33920001	34080000	#9191FF	1	0.375
chr1	34080001	34200000	B.1.2.1.1.2.1.2.2.1	0.308243727598566	.	34080001	34200000	#9191FF	1	0.375
chr1	34200001	34720000	B.2.1.2.2.2.1.2.1.2	0.133811230585424	.	34200001	34720000	#4848FF	1	0.25
chr1	34720001	34920000	B.2.1.2.2.2.1.1.1.2	0.137395459976105	.	34720001	34920000	#4848FF	1	0.25
chr1	34920001	35240000	B.2.1.1.2.1.2.2.2.1	0.19115890083632	.	34920001	35240000	#4848FF	1	0.25
chr1	35240001	35480000	B.1.1.1.1.1.1.1.2	0.396654719235364	.	35240001	35480000	#DADAFF	1	0.5
chr1	35480001	36280000	A.1.1.2.1.2.1.1.1.1.2	0.935483870967742	.	35480001	36280000	#FF0000	1	1
chr1	36280001	36560000	A.1.2.1.2.2.1.2.1.2.2.2.2	0.801672640382318	.	36280001	36560000	#FF4848	1	0.875
chr1	36560001	36960000	A.1.1.2.1.1.2.2.2.2	0.937873357228196	.	36560001	36960000	#FF0000	1	1
chr1	36960001	37200000	B.1.1.2.1.2.1.1	0.352449223416965	.	36960001	37200000	#DADAFF	1	0.5
chr1	37200001	37400000	B.1.2.1.1.2.2.1.1.2	0.304659498207885	.	37200001	37400000	#9191FF	1	0.375
chr1	37400001	37560000	B.1.2.1.1.2.2.1.2	0.303464755077658	.	37400001	37560000	#9191FF	1	0.375
chr1	37560001	37960000	B.1.1.2.1.2.2.2.1.1	0.348864994026284	.	37560001	37960000	#DADAFF	1	0.5
chr1	37960001	38360000	A.2.1.2.1.2.1.1.1.1.1	0.597371565113501	.	37960001	38360000	#FF9191	1	0.75
chr1	38360001	38480000	A.2.1.1.2.2.2.1.1.1.1	0.632019115890084	.	38360001	38480000	#FF9191	1	0.75
chr1	38480001	38760000	A.2.2.1.1.2.2.2.2.2	0.50179211469534	.	38480001	38760000	#FFDADA	1	0.625
chr1	38760001	39000000	B.1.1.1.1.1.1.2.1.2	0.39426523297491	.	38760001	39000000	#DADAFF	1	0.5
chr1	39000001	39320000	A.2.2.2.2.1.1.1.1.2.2	0.440860215053763	.	39000001	39320000	#FFDADA	1	0.625
chr1	39320001	39560000	A.1.2.1.2.2.1.2.2.2.1.2	0.79689366786141	.	39320001	39560000	#FF4848	1	0.875
chr1	39560001	39720000	A.1.1.2.1.2.2.2.2.1.1.2	0.917562724014337	.	39560001	39720000	#FF0000	1	1
chr1	39720001	39920000	A.1.2.1.2.2.1.2.1.1	0.806451612903226	.	39720001	39920000	#FF4848	1	0.875
chr1	39920001	40040000	A.2.1.1.1.2.2.2.1.1.2	0.664277180406213	.	39920001	40040000	#FF9191	1	0.75
chr1	40040001	40240000	A.1.2.2.2.2.2.1.1.2.1.1	0.698924731182796	.	40040001	40240000	#FF4848	1	0.875
chr1	40240001	40520000	A.1.2.2.2.2.2.1.1.1	0.700119474313023	.	40240001	40520000	#FF4848	1	0.875
chr1	40520001	40880000	A.1.2.1.2.2.1.2.1.2.1	0.805256869772999	.	40520001	40880000	#FF4848	1	0.875
chr1	40880001	41120000	A.2.1.1.2.1.2.2.1.1.2.1	0.646356033452808	.	40880001	41120000	#FF9191	1	0.75
chr1	41120001	41480000	A.1.1.2.1.2.1.1.2.1.2	0.930704898446834	.	41120001	41480000	#FF0000	1	1
chr1	41480001	41720000	A.2.1.2.1.2.1.1.2.2	0.592592592592593	.	41480001	41720000	#FF9191	1	0.75
chr1	41720001	41960000	A.1.2.2.1.2.1.1.1.1.1.2	0.74910394265233	.	41720001	41960000	#FF4848	1	0.875
chr1	41960001	42280000	A.2.2.1.1.2.2.2.2.1.1	0.504181600955794	.	41960001	42280000	#FFDADA	1	0.625
chr1	42280001	42400000	A.2.2.2.1.1.2.1.2.1	0.461170848267622	.	42280001	42400000	#FFDADA	1	0.625
chr1	42400001	42600000	B.1.1.1.1.1.1.2.1.1	0.395459976105137	.	42400001	42600000	#DADAFF	1	0.5
chr1	42600001	43240000	A.1.2.2.1.2.1.2.1.2	0.740740740740741	.	42600001	43240000	#FF4848	1	0.875
chr1	43240001	43400000	A.1.2.1.2.2.1.2.2.2.1.1.1	0.799283154121864	.	43240001	43400000	#FF4848	1	0.875
chr1	43400001	43640000	A.1.2.1.2.2.1.1.2.2.1.1	0.811230585424134	.	43400001	43640000	#FF4848	1	0.875
chr1	43640001	44200000	A.1.1.2.1.1.2.2.1.1.1	0.943847072879331	.	43640001	44200000	#FF0000	1	1
chr1	44200001	44480000	A.2.1.2.1.2.1.1.1.1.2	0.596176821983274	.	44200001	44480000	#FF9191	1	0.75
chr1	44480001	44880000	A.2.1.2.1.2.1.2.1.2	0.590203106332139	.	44480001	44880000	#FF9191	1	0.75
chr1	44880001	45200000	A.1.2.2.1.2.1.1.2.2	0.743130227001195	.	44880001	45200000	#FF4848	1	0.875
chr1	45200001	45520000	A.1.2.2.1.2.1.2.2.1	0.739545997610514	.	45200001	45520000	#FF4848	1	0.875
chr1	45520001	45760000	A.2.2.2.2.1.1.2.1.1.1	0.436081242532855	.	45520001	45760000	#FFDADA	1	0.625
chr1	45760001	46040000	A.1.1.2.1.2.2.2.2.2.2.1	0.911589008363202	.	45760001	46040000	#FF0000	1	1
chr1	46040001	46120000	A.1.2.2.2.1.2.1.2.1	0.71326164874552	.	46040001	46120000	#FF4848	1	0.875
chr1	46120001	46320000	A.1.1.2.1.2.2.2.2.1.1.1	0.918757467144564	.	46120001	46320000	#FF0000	1	1
chr1	46320001	46520000	A.1.1.2.1.2.2.2.2.1.2.1	0.91636798088411	.	46320001	46520000	#FF0000	1	1
chr1	46520001	46800000	A.1.1.1.2.1.2.2.1	0.970131421744325	.	46520001	46800000	#FF0000	1	1
chr1	46800001	47200000	A.1.2.1.1.1.1.2.1	0.873357228195938	.	46800001	47200000	#FF4848	1	0.875
chr1	47200001	47640000	B.1.2.2.2.2.2.1.1.2.1	0.241338112305854	.	47200001	47640000	#9191FF	1	0.375
chr1	47640001	47840000	A.2.1.2.1.2.2.2.2.2.2.1	0.578255675029869	.	47640001	47840000	#FF9191	1	0.75
chr1	47840001	48240000	B.1.1.2.1.1.1.1	0.359617682198327	.	47840001	48240000	#DADAFF	1	0.5
chr1	48240001	48520000	B.2.1.1.2.1.1.2.1.1.1	0.20310633213859	.	48240001	48520000	#4848FF	1	0.25
chr1	48520001	48920000	B.2.2.2.1.2.2.2	0.020310633213859	.	48520001	48920000	#0000FF	1	0.125
chr1	48920001	49120000	B.2.1.2.2.2.2.2.2.2.2	0.114695340501792	.	48920001	49120000	#4848FF	1	0.25
chr1	49120001	49200000	B.2.1.1.1.2.2.1.2.2	0.21505376344086	.	49120001	49200000	#4848FF	1	0.25
chr1	49200001	49400000	B.2.1.2.2.2.2.2.2.1.1.2	0.118279569892473	.	49200001	49400000	#4848FF	1	0.25
chr1	49400001	49760000	B.2.2.2.1.2.1.2.2	0.027479091995221	.	49400001	49760000	#0000FF	1	0.125
chr1	49760001	49840000	B.2.2.2.1.2.1.1.2	0.031063321385902	.	49760001	49840000	#0000FF	1	0.125
chr1	49840001	50000000	B.2.2.2.1.2.1.1.1	0.032258064516129	.	49840001	50000000	#0000FF	1	0.125
chr1	50000001	50480000	B.2.2.2.1.2.2.1.2.2.1	0.02389486260454	.	50000001	50480000	#0000FF	1	0.125
chr1	50480001	50640000	B.2.2.2.1.1.2.2.1.1	0.040621266427718	.	50480001	50640000	#0000FF	1	0.125
chr1	50640001	50840000	B.2.1.2.2.2.2.1.2.1	0.126642771804062	.	50640001	50840000	#4848FF	1	0.25
chr1	50840001	51200000	B.1.2.2.1.2.2.1.1	0.275985663082437	.	50840001	51200000	#9191FF	1	0.375
chr1	51200001	51400000	B.1.1.1.1.2.2.1.2.1	0.381123058542413	.	51200001	51400000	#DADAFF	1	0.5
chr1	51400001	51720000	B.1.1.1.1.2.2.1.2.2	0.379928315412186	.	51400001	51720000	#DADAFF	1	0.5
chr1	51720001	52240000	A.1.1.1.1.1.2.1.1.1	0.998805256869773	.	51720001	52240000	#FF0000	1	1
chr1	52240001	52520000	A.1.1.1.2.2.2.1.2.2	0.956989247311828	.	52240001	52520000	#FF0000	1	1
chr1	52520001	52840000	A.1.1.1.2.2.2.1.2.1	0.958183990442055	.	52520001	52840000	#FF0000	1	1
chr1	52840001	53160000	A.1.1.1.2.2.2.2.2.1.1	0.953405017921147	.	52840001	53160000	#FF0000	1	1
chr1	53160001	53400000	A.1.1.1.2.2.2.2.2.2	0.951015531660693	.	53160001	53400000	#FF0000	1	1
chr1	53400001	53720000	A.1.1.2.1.2.1.1.2.1.1	0.931899641577061	.	53400001	53720000	#FF0000	1	1
chr1	53720001	53880000	A.2.1.1.1.1.1.1	0.691756272401434	.	53720001	53880000	#FF9191	1	0.75
chr1	53880001	54080000	A.1.2.2.1.2.1.1.2.1	0.744324970131422	.	53880001	54080000	#FF4848	1	0.875
chr1	54080001	54240000	A.2.1.1.2.1.2.2.2.2.1.1	0.637992831541219	.	54080001	54240000	#FF9191	1	0.75
chr1	54240001	54320000	A.2.1.1.1.2.1.2.2	0.670250896057348	.	54240001	54320000	#FF9191	1	0.75
chr1	54320001	54480000	A.1.2.1.2.2.1.2.2.2.2	0.795698924731183	.	54320001	54480000	#FF4848	1	0.875
chr1	54480001	54640000	A.2.1.1.2.1.2.2.2.2.1.2	0.636798088410992	.	54480001	54640000	#FF9191	1	0.75
chr1	54640001	54960000	A.1.1.2.1.1.1.2.2	0.946236559139785	.	54640001	54960000	#FF0000	1	1
chr1	54960001	55080000	A.2.1.1.2.1.2.2.2.1.2	0.639187574671446	.	54960001	55080000	#FF9191	1	0.75
chr1	55080001	55320000	A.1.2.2.1.2.2.2.2.1.2	0.726403823178017	.	55080001	55320000	#FF4848	1	0.875
chr1	55320001	55520000	A.1.2.1.2.1.2.1	0.824372759856631	.	55320001	55520000	#FF4848	1	0.875
chr1	55520001	55720000	A.1.1.2.1.2.1.1.2.2	0.929510155316607	.	55520001	55720000	#FF0000	1	1
chr1	55720001	56160000	A.1.1.2.1.2.1.1.1.1.1	0.936678614097969	.	55720001	56160000	#FF0000	1	1
chr1	56160001	56360000	A.1.2.1.1.1.2.2.2.1	0.861409796893668	.	56160001	56360000	#FF4848	1	0.875
chr1	56360001	56680000	A.1.2.2.1.2.1.1.1.1.2	0.747909199522103	.	56360001	56680000	#FF4848	1	0.875
chr1	56680001	56880000	A.1.2.2.1.2.2.2.2.1.1	0.727598566308244	.	56680001	56880000	#FF4848	1	0.875
chr1	56880001	57080000	A.1.2.2.1.2.1.1.1.1.1.1	0.750298685782557	.	56880001	57080000	#FF4848	1	0.875
chr1	57080001	57280000	A.1.2.2.1.2.2.2.2.2.2.2.2	0.721624850657109	.	57080001	57280000	#FF4848	1	0.875
chr1	57280001	57640000	A.2.2.1.2.1.1.2.2.1	0.495818399044205	.	57280001	57640000	#FFDADA	1	0.625
chr1	57640001	57840000	A.2.2.2.2.1.2.2.2.1	0.41816009557945	.	57640001	57840000	#FFDADA	1	0.625
chr1	57840001	57920000	A.2.2.2.1.1.2.1.2.2	0.459976105137395	.	57840001	57920000	#FFDADA	1	0.625
chr1	57920001	58280000	B.1.1.2.1.1.1.2.1	0.3584229390681	.	57920001	58280000	#DADAFF	1	0.5
chr1	58280001	58640000	B.1.1.2.1.1.2.2	0.353643966547192	.	58280001	58640000	#DADAFF	1	0.5
chr1	58640001	58920000	A.2.2.1.2.1.1.2.2.2	0.494623655913978	.	58640001	58920000	#FFDADA	1	0.625
chr1	58920001	59160000	A.1.2.2.1.2.2.2.2.2.2.2.1	0.722819593787336	.	58920001	59160000	#FF4848	1	0.875
chr1	59160001	59800000	A.1.1.1.2.2.1.1.1.2	0.965352449223417	.	59160001	59800000	#FF0000	1	1
chr1	59800001	60000000	A.1.2.1.1.1.2.1.2.2	0.864994026284349	.	59800001	60000000	#FF4848	1	0.875
chr1	60000001	60280000	A.1.1.2.1.2.1.1.1.2.2	0.933094384707288	.	60000001	60280000	#FF0000	1	1
chr1	60280001	60440000	A.2.2.2.2.1.2.2.1.2.1.1	0.421744324970131	.	60280001	60440000	#FFDADA	1	0.625
chr1	60440001	60600000	B.1.2.2.2.2.2.2.2.1	0.236559139784946	.	60440001	60600000	#9191FF	1	0.375
chr1	60600001	61120000	B.2.2.1.2.1.1.2.2	0.0704898446833931	.	60600001	61120000	#0000FF	1	0.125
chr1	61120001	61280000	B.2.1.1.1.2.2.1.2.1	0.216248506571087	.	61120001	61280000	#4848FF	1	0.25
chr1	61280001	61560000	B.1.1.2.1.1.2.1.1	0.356033452807646	.	61280001	61560000	#DADAFF	1	0.5
chr1	61560001	62120000	B.1.1.2.1.1.1.2.2	0.357228195937873	.	61560001	62120000	#DADAFF	1	0.5
chr1	62120001	62280000	A.2.2.1.1.1.1.1.2	0.524492234169654	.	62120001	62280000	#FFDADA	1	0.625
chr1	62280001	62360000	A.2.1.1.1.1.2.2.2.1	0.679808841099164	.	62280001	62360000	#FF9191	1	0.75
chr1	62360001	62680000	A.1.2.1.1.1.2.1.2.1.2	0.866188769414576	.	62360001	62680000	#FF4848	1	0.875
chr1	62680001	62920000	A.1.1.2.1.2.1.2.2.1.2	0.925925925925926	.	62680001	62920000	#FF0000	1	1
chr1	62920001	63280000	A.2.1.2.1.2.2.2.1.1.1	0.584229390681004	.	62920001	63280000	#FF9191	1	0.75
chr1	63280001	63760000	B.1.2.2.1.1.1.1	0.291517323775388	.	63280001	63760000	#9191FF	1	0.375
chr1	63760001	63880000	B.1.1.1.2.2.2.2.2	0.360812425328554	.	63760001	63880000	#DADAFF	1	0.5
chr1	63880001	64040000	B.1.1.1.1.1.1.1.1.2	0.397849462365591	.	63880001	64040000	#DADAFF	1	0.5
chr1	64040001	64240000	A.2.1.2.2.2.2.1.1.1.1.2	0.536439665471924	.	64040001	64240000	#FF9191	1	0.75
chr1	64240001	64440000	A.1.2.2.1.2.2.2.2.2.2.1	0.724014336917563	.	64240001	64440000	#FF4848	1	0.875
chr1	64440001	64640000	A.2.2.1.1.2.1.1.1	0.518518518518518	.	64440001	64640000	#FFDADA	1	0.625
chr1	64640001	64920000	B.1.1.1.1.1.1.1.1.1	0.399044205495818	.	64640001	64920000	#DADAFF	1	0.5
chr1	64920001	65000000	B.1.1.1.2.2.2.2.1	0.362007168458781	.	64920001	65000000	#DADAFF	1	0.5
chr1	65000001	65320000	A.2.2.2.2.2.2.2.1	0.402628434886499	.	65000001	65320000	#FFDADA	1	0.625
chr1	65320001	65480000	A.2.1.2.2.2.2.1.1.1.1.1	0.537634408602151	.	65320001	65480000	#FF9191	1	0.75
chr1	65480001	65640000	A.2.1.2.2.2.2.1.1.2.2	0.532855436081243	.	65480001	65640000	#FF9191	1	0.75
chr1	65640001	66000000	A.2.1.2.2.2.2.1.1.1.2	0.535244922341697	.	65640001	66000000	#FF9191	1	0.75
chr1	66000001	66200000	B.1.1.2.1.1.2.1.2	0.354838709677419	.	66000001	66200000	#DADAFF	1	0.5
chr1	66200001	66520000	B.2.2.1.2.1.1.2.1	0.0716845878136201	.	66200001	66520000	#0000FF	1	0.125
chr1	66520001	66680000	B.2.2.1.2.1.1.1.2	0.0728793309438471	.	66520001	66680000	#0000FF	1	0.125
chr1	66680001	66840000	B.2.1.1.2.1.1.2.1.1.2	0.201911589008363	.	66680001	66840000	#4848FF	1	0.25
chr1	66840001	67000000	B.1.2.2.2.2.1.2.2.1	0.244922341696535	.	66840001	67000000	#9191FF	1	0.375
chr1	67000001	67200000	B.1.2.2.2.2.2.2.2.2	0.235364396654719	.	67000001	67200000	#9191FF	1	0.375
chr1	67200001	67360000	B.1.2.1.1.1.2.2.2	0.315412186379928	.	67200001	67360000	#9191FF	1	0.375
chr1	67360001	67520000	A.2.1.2.2.2.2.1.2.2.2.2	0.528076463560335	.	67360001	67520000	#FF9191	1	0.75
chr1	67520001	67800000	A.2.2.2.2.2.1.2.2.2.1	0.408602150537634	.	67520001	67800000	#FFDADA	1	0.625
chr1	67800001	67960000	A.1.2.2.1.2.2.1.2.2.2	0.729988052568698	.	67800001	67960000	#FF4848	1	0.875
chr1	67960001	68040000	A.2.1.1.2.1.1.2.2.2	0.652329749103943	.	67960001	68040000	#FF9191	1	0.75
chr1	68040001	68240000	A.1.2.1.1.1.2.2.1.2	0.862604540023895	.	68040001	68240000	#FF4848	1	0.875
chr1	68240001	68480000	A.2.2.1.2.2.1.2.1.2	0.479091995221027	.	68240001	68480000	#FFDADA	1	0.625
chr1	68480001	68600000	B.1.1.1.2.1.1.2.1	0.372759856630824	.	68480001	68600000	#DADAFF	1	0.5
chr1	68600001	68800000	A.2.1.2.1.2.2.1.1	0.586618876941458	.	68600001	68800000	#FF9191	1	0.75
chr1	68800001	68960000	B.1.2.2.2.2.2.2.1	0.237753882915173	.	68800001	68960000	#9191FF	1	0.375
chr1	68960001	69160000	B.2.2.1.2.2.2.2.2	0.0537634408602151	.	68960001	69160000	#0000FF	1	0.125
chr1	69160001	69440000	B.2.1.2.2.2.2.2.1.1.2	0.121863799283154	.	69160001	69440000	#4848FF	1	0.25
chr1	69440001	69760000	B.2.2.2.1.1.2.2.2.1.1	0.037037037037037	.	69440001	69760000	#0000FF	1	0.125
chr1	69760001	69960000	B.2.2.1.2.2.2.1.1	0.0597371565113501	.	69760001	69960000	#0000FF	1	0.125
chr1	69960001	70240000	B.2.2.1.2.1.2.1.1	0.0692951015531661	.	69960001	70240000	#0000FF	1	0.125
chr1	70240001	70480000	B.2.2.2.1.2.2.1.1	0.026284348864994	.	70240001	70480000	#0000FF	1	0.125
chr1	70480001	70680000	B.2.1.2.2.2.2.2.2.1.2	0.117084826762246	.	70480001	70680000	#4848FF	1	0.25
chr1	70680001	70960000	A.2.2.1.2.2.1.2.2.2	0.476702508960573	.	70680001	70960000	#FFDADA	1	0.625
chr1	70960001	71560000	B.2.2.2.1.1.1.1.1	0.0525686977299881	.	70960001	71560000	#0000FF	1	0.125
chr1	71560001	72000000	B.2.2.2.1.2.2.1.2.2.2.1	0.022700119474313	.	71560001	72000000	#0000FF	1	0.125
chr1	72000001	72320000	B.2.2.2.1.1.2.1.1.2	0.0477897252090801	.	72000001	72320000	#0000FF	1	0.125
chr1	72320001	72600000	B.2.2.2.1.1.2.1.2.2.2.1	0.043010752688172	.	72320001	72600000	#0000FF	1	0.125
chr1	72600001	72720000	B.2.2.1.2.2.1.1.2	0.0633213859020311	.	72600001	72720000	#0000FF	1	0.125
chr1	72720001	73080000	B.2.2.2.1.1.2.1.2.1.1	0.046594982078853	.	72720001	73080000	#0000FF	1	0.125
chr1	73080001	73320000	B.2.1.1.2.1.1.1.1.1	0.209080047789725	.	73080001	73320000	#4848FF	1	0.25
chr1	73320001	73560000	B.2.1.1.2.1.1.2.1.2.2.2	0.198327359617682	.	73320001	73560000	#4848FF	1	0.25
chr1	73560001	73880000	B.2.2.2.1.1.2.1.2.2.2.2	0.041816009557945	.	73560001	73880000	#0000FF	1	0.125
chr1	73880001	74160000	B.2.1.2.2.1.1.1.2	0.14336917562724	.	73880001	74160000	#4848FF	1	0.25
chr1	74160001	74280000	B.2.1.1.1.2.2.2.2.1.1	0.212664277180406	.	74160001	74280000	#4848FF	1	0.25
chr1	74280001	74720000	B.2.2.2.1.1.2.2.2.2.1	0.034647550776583	.	74280001	74720000	#0000FF	1	0.125
chr1	74720001	74920000	B.1.1.2.2.2.2.2.2	0.323775388291517	.	74720001	74920000	#DADAFF	1	0.5
chr1	74920001	75240000	B.2.1.2.2.2.2.2.2.1.1.1	0.1194743130227	.	74920001	75240000	#4848FF	1	0.25
chr1	75240001	75560000	B.2.2.2.1.1.2.2.2.1.2	0.03584229390681	.	75240001	75560000	#0000FF	1	0.125
chr1	75560001	75680000	B.2.1.2.2.2.2.1.1.1.1	0.13142174432497	.	75560001	75680000	#4848FF	1	0.25
chr1	75680001	75960000	B.2.2.2.1.2.1.2.1.2	0.028673835125448	.	75680001	75960000	#0000FF	1	0.125
chr1	75960001	76280000	B.2.1.2.2.2.2.2.1.1.1	0.123058542413381	.	75960001	76280000	#4848FF	1	0.25
chr1	76280001	76440000	B.2.1.2.2.2.2.1.2.2.1	0.125448028673835	.	76280001	76440000	#4848FF	1	0.25
chr1	76440001	76560000	B.1.1.1.1.2.2.2.1	0.378733572281959	.	76440001	76560000	#DADAFF	1	0.5
chr1	76560001	76800000	B.2.1.1.2.1.1.2.2.1.1	0.197132616487455	.	76560001	76800000	#4848FF	1	0.25
chr1	76800001	77080000	B.2.1.2.2.2.2.2.1.2	0.120669056152927	.	76800001	77080000	#4848FF	1	0.25
chr1	77080001	77280000	B.2.1.2.2.2.2.2.2.2.1	0.115890083632019	.	77080001	77280000	#4848FF	1	0.25
chr1	77280001	77560000	B.2.1.1.2.1.1.2.1.2.2.1	0.199522102747909	.	77280001	77560000	#4848FF	1	0.25
chr1	77560001	77640000	B.1.2.1.2.2.2	0.292712066905615	.	77560001	77640000	#9191FF	1	0.375
chr1	77640001	77880000	B.1.2.2.1.2.1.2.1	0.278375149342891	.	77640001	77880000	#9191FF	1	0.375
chr1	77880001	78200000	A.2.2.1.2.2.1.2.2.1	0.4778972520908	.	77880001	78200000	#FFDADA	1	0.625
chr1	78200001	78440000	A.2.1.2.1.2.2.1.2	0.585424133811231	.	78200001	78440000	#FF9191	1	0.75
chr1	78440001	78600000	B.1.1.1.2.2.2.1	0.363201911589008	.	78440001	78600000	#DADAFF	1	0.5
chr1	78600001	78800000	B.2.2.2.1.2.1.2.1.1	0.029868578255675	.	78600001	78800000	#0000FF	1	0.125
chr1	78800001	79200000	B.2.2.2.1.1.2.2.2.2.2	0.033452807646356	.	78800001	79200000	#0000FF	1	0.125
chr1	79200001	79640000	B.2.2.2.1.1.2.1.2.2.1	0.044205495818399	.	79200001	79640000	#0000FF	1	0.125
chr1	79640001	79880000	B.2.1.1.2.1.1.1.1.2.2	0.206690561529271	.	79640001	79880000	#4848FF	1	0.25
chr1	79880001	80040000	B.2.1.1.1.2.1.1	0.221027479091995	.	79880001	80040000	#4848FF	1	0.25
chr1	80040001	80240000	B.2.1.1.1.2.2.1.1	0.217443249701314	.	80040001	80240000	#4848FF	1	0.25
chr1	80240001	80600000	B.2.1.2.2.1.1.1.1.2.1	0.145758661887694	.	80240001	80600000	#4848FF	1	0.25
chr1	80600001	80840000	B.1.2.1.1.1.1.1.2	0.321385902031063	.	80600001	80840000	#9191FF	1	0.375
chr1	80840001	80920000	B.1.1.1.2.2.1.2.2	0.364396654719235	.	80840001	80920000	#DADAFF	1	0.5
chr1	80920001	81280000	B.1.1.1.1.2.2.2.2.2	0.376344086021505	.	80920001	81280000	#DADAFF	1	0.5
chr1	81280001	81720000	A.2.2.1.2.2.1.2.1.1	0.480286738351254	.	81280001	81720000	#FFDADA	1	0.625
chr1	81720001	81960000	A.2.1.2.2.2.2.1.2.2.2.1	0.529271206690561	.	81720001	81960000	#FF9191	1	0.75
chr1	81960001	82280000	A.1.2.1.1.1.2.2.2.2.2	0.859020310633214	.	81960001	82280000	#FF4848	1	0.875
chr1	82280001	82480000	A.1.2.2.1.2.2.1.2.2.1	0.731182795698925	.	82280001	82480000	#FF4848	1	0.875
chr1	82480001	82640000	A.2.2.2.2.1.2.2.1.2.1.2	0.420549581839904	.	82480001	82640000	#FFDADA	1	0.625
chr1	82640001	82840000	A.2.2.2.2.1.2.2.1.2.2	0.419354838709677	.	82640001	82840000	#FFDADA	1	0.625
chr1	82840001	83200000	B.1.1.1.1.2.2.1.1	0.38231780167264	.	82840001	83200000	#DADAFF	1	0.5
chr1	83200001	83600000	A.2.1.2.2.2.2.1.1.2.1	0.53405017921147	.	83200001	83600000	#FF9191	1	0.75
chr1	83600001	84000000	A.2.2.2.2.1.2.2.1.1	0.422939068100358	.	83600001	84000000	#FFDADA	1	0.625
chr1	84000001	84360000	A.2.2.1.2.1.1.2.1.1	0.498207885304659	.	84000001	84360000	#FFDADA	1	0.625
chr1	84360001	84600000	A.2.1.2.2.2.2.1.2.2.1	0.530465949820789	.	84360001	84600000	#FF9191	1	0.75
chr1	84600001	84880000	A.2.1.2.2.2.2.1.2.1	0.531660692951015	.	84600001	84880000	#FF9191	1	0.75
chr1	84880001	85200000	A.2.1.2.1.2.2.2.2.2.2.2	0.577060931899642	.	84880001	85200000	#FF9191	1	0.75
chr1	85200001	85400000	A.2.2.1.1.2.1.1.2	0.517323775388292	.	85200001	85400000	#FFDADA	1	0.625
chr1	85400001	85760000	A.1.2.2.1.2.2.1.1.2	0.735961768219833	.	85400001	85760000	#FF4848	1	0.875
chr1	85760001	85960000	A.2.2.2.2.2.1.2.2.2.2.2	0.40621266427718	.	85760001	85960000	#FFDADA	1	0.625
chr1	85960001	86080000	A.2.1.1.2.1.1.2.2.1	0.65352449223417	.	85960001	86080000	#FF9191	1	0.75
chr1	86080001	86560000	B.2.1.2.2.1.1.2.2	0.140979689366786	.	86080001	86560000	#4848FF	1	0.25
chr1	86560001	86800000	B.2.2.1.2.2.2.2.1	0.0549581839904421	.	86560001	86800000	#0000FF	1	0.125
chr1	86800001	87200000	B.1.2.2.1.2.2.2.1	0.272401433691756	.	86800001	87200000	#9191FF	1	0.375
chr1	87200001	87560000	A.2.1.2.2.2.1.1.2	0.541218637992832	.	87200001	87560000	#FF9191	1	0.75
chr1	87560001	88000000	A.2.1.2.1.2.2.2.2.1	0.580645161290323	.	87560001	88000000	#FF9191	1	0.75
chr1	88000001	88200000	A.2.2.2.2.2.1.2.1	0.410991636798088	.	88000001	88200000	#FFDADA	1	0.625
chr1	88200001	88560000	A.2.2.1.2.2.1.1.2	0.481481481481481	.	88200001	88560000	#FFDADA	1	0.625
chr1	88560001	88840000	B.1.1.2.2.2.2.1	0.326164874551971	.	88560001	88840000	#DADAFF	1	0.5
chr1	88840001	89120000	B.2.1.1.2.1.1.1.2.2	0.204301075268817	.	88840001	89120000	#4848FF	1	0.25
chr1	89120001	89400000	A.2.1.2.2.2.1.1.1	0.542413381123059	.	89120001	89400000	#FF9191	1	0.75
chr1	89400001	89760000	B.2.1.1.2.1.1.1.2.1	0.205495818399044	.	89400001	89760000	#4848FF	1	0.25
chr1	89760001	89960000	B.1.2.2.2.2.1.1.2	0.247311827956989	.	89760001	89960000	#9191FF	1	0.375
chr1	89960001	90280000	A.2.2.2.2.2.1.2.2.2.2.1	0.407407407407407	.	89960001	90280000	#FFDADA	1	0.625
chr1	90280001	90480000	A.1.2.2.1.2.2.1.1.1	0.73715651135006	.	90280001	90480000	#FF4848	1	0.875
chr1	90480001	90640000	B.1.2.2.2.2.1.2.2.2	0.243727598566308	.	90480001	90640000	#9191FF	1	0.375
chr1	90640001	91120000	B.2.1.2.2.1.1.2.1	0.142174432497013	.	90640001	91120000	#4848FF	1	0.25
chr1	91120001	91400000	B.1.2.2.1.2.2.1.2.1	0.27479091995221	.	91120001	91400000	#9191FF	1	0.375
chr1	91400001	91560000	A.2.2.2.2.2.1.2.2.1	0.409796893667861	.	91400001	91560000	#FFDADA	1	0.625
chr1	91560001	91960000	B.1.1.1.1.2.2.2.2.1	0.377538829151732	.	91560001	91960000	#DADAFF	1	0.5
chr1	91960001	92280000	A.2.1.2.1.2.2.2.1.2	0.58183990442055	.	91960001	92280000	#FF9191	1	0.75
chr1	92280001	92440000	A.2.2.1.1.1.1.1.1	0.525686977299881	.	92280001	92440000	#FFDADA	1	0.625
chr1	92440001	92680000	B.1.1.1.1.1.1.2.2	0.393070489844683	.	92440001	92680000	#DADAFF	1	0.5
chr1	92680001	92760000	B.1.1.1.2.2.1.1	0.366786140979689	.	92680001	92760000	#DADAFF	1	0.5
chr1	92760001	93280000	A.2.1.2.1.2.2.2.1.1.2	0.583034647550777	.	92760001	93280000	#FF9191	1	0.75
chr1	93280001	93560000	A.1.1.2.1.2.1.2.2.1.1	0.927120669056153	.	93280001	93560000	#FF0000	1	1
chr1	93560001	94040000	A.1.1.1.2.2.1.1.1.1	0.966547192353644	.	93560001	94040000	#FF0000	1	1
chr1	94040001	94320000	A.1.1.2.1.1.1.2.1.1	0.948626045400239	.	94040001	94320000	#FF0000	1	1
chr1	94320001	94720000	A.1.1.1.1.1.2.1.2	0.996415770609319	.	94320001	94720000	#FF0000	1	1
chr1	94720001	94920000	A.1.1.1.2.2.2.2.2.1.2	0.95221027479092	.	94720001	94920000	#FF0000	1	1
chr1	94920001	95320000	A.1.1.1.2.2.1.1.2	0.96415770609319	.	94920001	95320000	#FF0000	1	1
chr1	95320001	95520000	A.1.2.1.1.1.2.1.1.2	0.86857825567503	.	95320001	95520000	#FF4848	1	0.875
chr1	95520001	95720000	A.2.1.2.1.1.1.2.2.2	0.606929510155317	.	95520001	95720000	#FF9191	1	0.75
chr1	95720001	95960000	B.2.1.1.2.1.1.1.1.2.1	0.207885304659498	.	95720001	95960000	#4848FF	1	0.25
chr1	95960001	96240000	B.2.2.1.2.1.1.1.1	0.0740740740740741	.	95960001	96240000	#0000FF	1	0.125
chr1	96240001	96400000	B.2.1.1.2.1.1.2.2.1.2	0.195937873357228	.	96240001	96400000	#4848FF	1	0.25
chr1	96400001	96800000	B.1.2.2.1.2.1.1.2	0.279569892473118	.	96400001	96800000	#9191FF	1	0.375
chr1	96800001	97000000	A.2.2.2.2.2.1.1.1.2.2	0.413381123058542	.	96800001	97000000	#FFDADA	1	0.625
chr1	97000001	97320000	A.2.2.2.2.2.2.2.2.1	0.401433691756272	.	97000001	97320000	#FFDADA	1	0.625
chr1	97320001	97560000	B.1.2.2.1.2.1.1.1	0.280764635603345	.	97320001	97560000	#9191FF	1	0.375
chr1	97560001	98000000	B.2.2.2.1.1.1.1.2	0.0513739545997611	.	97560001	98000000	#0000FF	1	0.125
chr1	98000001	98280000	B.2.2.2.1.1.2.2.1.2.2	0.038231780167264	.	98000001	98280000	#0000FF	1	0.125
chr1	98280001	98600000	B.2.2.2.1.1.2.1.2.1.2	0.045400238948626	.	98280001	98600000	#0000FF	1	0.125
chr1	98600001	98760000	B.2.2.1.2.2.2.1.2.2.1	0.0573476702508961	.	98600001	98760000	#0000FF	1	0.125
chr1	98760001	98840000	B.2.1.2.2.2.2.1.2.2.2	0.124253285543608	.	98760001	98840000	#4848FF	1	0.25
chr1	98840001	99040000	B.2.1.2.2.2.2.1.1.1.2	0.130227001194743	.	98840001	99040000	#4848FF	1	0.25
chr1	99040001	99200000	B.2.2.1.2.2.1.2.2	0.0609318996415771	.	99040001	99200000	#0000FF	1	0.125
chr1	99200001	99680000	B.2.2.2.1.2.2.1.2.2.2.2	0.021505376344086	.	99200001	99680000	#0000FF	1	0.125
chr1	99680001	100240000	B.2.1.2.2.1.1.1.1.1	0.146953405017921	.	99680001	100240000	#4848FF	1	0.25
chr1	100240001	100640000	A.2.2.2.2.2.1.1.2	0.412186379928315	.	100240001	100640000	#FFDADA	1	0.625
chr1	100640001	100920000	A.2.2.2.2.2.1.1.1.1	0.415770609318996	.	100640001	100920000	#FFDADA	1	0.625
chr1	100920001	101360000	B.2.2.2.1.1.2.1.1.1	0.0489844683393071	.	100920001	101360000	#0000FF	1	0.125
chr1	101360001	101760000	B.1.1.2.2.2.2.2.1	0.324970131421744	.	101360001	101760000	#DADAFF	1	0.5
chr1	101760001	101960000	B.1.2.2.1.2.1.2.2	0.277180406212664	.	101760001	101960000	#9191FF	1	0.375
chr1	101960001	102600000	B.2.2.2.1.1.1.2	0.0501792114695341	.	101960001	102600000	#0000FF	1	0.125
chr1	102600001	102800000	B.2.1.2.2.2.2.1.1.2.2	0.127837514934289	.	102600001	102800000	#4848FF	1	0.25
chr1	102800001	102960000	B.2.1.1.1.2.2.2.2.1.2	0.211469534050179	.	102800001	102960000	#4848FF	1	0.25
chr1	102960001	103400000	B.1.2.2.1.2.2.2.2	0.271206690561529	.	102960001	103400000	#9191FF	1	0.375
chr1	103400001	103760000	B.2.1.2.2.1.1.1.1.2.2	0.144563918757467	.	103400001	103760000	#4848FF	1	0.25
chr1	103760001	103800000	B.2.1.1.1.2.2.2.1	0.213859020310633	.	103760001	103800000	#4848FF	1	0.25
chr1	103880001	103960000	B.2.1.1.1.2.2.2.1	0.213859020310633	.	103880001	103960000	#4848FF	1	0.25
chr1	104000001	104080000	B.2.1.1.1.2.2.2.1	0.213859020310633	.	104000001	104080000	#4848FF	1	0.25
chr1	104080001	104160000	B.1.2.2.2.2.1.2.1	0.246117084826762	.	104080001	104160000	#9191FF	1	0.375
chr1	104160001	104200000	B.2.2.1.2.2.2.1.2.1	0.0585424133811231	.	104160001	104200000	#0000FF	1	0.125
chr1	104280001	104600000	B.2.2.1.2.2.2.1.2.1	0.0585424133811231	.	104280001	104600000	#0000FF	1	0.125
chr1	104600001	105040000	B.2.2.1.2.1.2.1.2	0.0681003584229391	.	104600001	105040000	#0000FF	1	0.125
chr1	105040001	105200000	B.2.1.1.1.2.2.2.2.2	0.210274790919952	.	105040001	105200000	#4848FF	1	0.25
chr1	105200001	105400000	B.2.2.1.2.2.1.2.1	0.0621266427718041	.	105200001	105400000	#0000FF	1	0.125
chr1	105400001	105960000	B.2.2.2.1.2.2.1.2.1	0.025089605734767	.	105400001	105960000	#0000FF	1	0.125
chr1	105960001	106120000	B.2.1.2.2.2.2.1.1.2.1	0.129032258064516	.	105960001	106120000	#4848FF	1	0.25
chr1	106120001	106360000	B.2.2.1.2.2.2.1.2.2.2	0.0561529271206691	.	106120001	106360000	#0000FF	1	0.125
chr1	106360001	106800000	B.2.2.1.2.1.2.2.1	0.0669056152927121	.	106360001	106800000	#0000FF	1	0.125
chr1	106800001	107000000	B.2.2.1.2.2.1.1.1	0.0645161290322581	.	106800001	107000000	#0000FF	1	0.125
chr1	107000001	107520000	B.2.2.1.2.1.2.2.2	0.0657108721624851	.	107000001	107520000	#0000FF	1	0.125
chr1	107520001	107760000	B.2.1.1.2.1.1.2.2.2	0.194743130227001	.	107520001	107760000	#4848FF	1	0.25
chr1	107760001	108120000	B.2.1.1.2.1.1.2.1.2.1	0.200716845878136	.	107760001	108120000	#4848FF	1	0.25
chr1	108120001	108360000	B.1.2.1.1.1.2.2.1	0.316606929510155	.	108120001	108360000	#9191FF	1	0.375
chr1	108360001	108760000	B.1.2.2.1.2.2.1.2.2	0.273596176821983	.	108360001	108760000	#9191FF	1	0.375
chr1	108760001	108800000	B.1.1.2.2.2.1.2.2	0.327359617682198	.	108760001	108800000	#DADAFF	1	0.5
chr1	108840001	108920000	B.1.1.2.2.2.1.2.2	0.327359617682198	.	108840001	108920000	#DADAFF	1	0.5
chr1	109000001	109240000	A.2.2.2.2.2.1.1.1.2.1	0.414575866188769	.	109000001	109240000	#FFDADA	1	0.625
chr1	109240001	109520000	A.1.2.1.1.1.2.2.1.1	0.863799283154122	.	109240001	109520000	#FF4848	1	0.875
chr1	109520001	109760000	A.1.1.2.1.1.2.1	0.945041816009558	.	109520001	109760000	#FF0000	1	1
chr1	109760001	110120000	A.1.1.1.1.1.2.1.1.2	0.997610513739546	.	109760001	110120000	#FF0000	1	1
chr1	110120001	110320000	A.1.1.2.1.2.2.1.1	0.923536439665472	.	110120001	110320000	#FF0000	1	1
chr1	110320001	110560000	A.1.1.1.2.2.2.1.1.1.2	0.960573476702509	.	110320001	110560000	#FF0000	1	1
chr1	110560001	110720000	A.1.2.1.1.1.2.1.1.1	0.869772998805257	.	110560001	110720000	#FF4848	1	0.875
chr1	110720001	110840000	A.2.1.1.2.1.1.2.1.1	0.655913978494624	.	110720001	110840000	#FF9191	1	0.75
chr1	110840001	111040000	A.1.2.2.1.2.2.2.2.2.1	0.72520908004779	.	110840001	111040000	#FF4848	1	0.875
chr1	111040001	111520000	B.2.1.2.2.2.1.2.2	0.132616487455197	.	111040001	111520000	#4848FF	1	0.25
chr1	111520001	111680000	B.1.2.2.2.2.1.1.1	0.248506571087216	.	111520001	111680000	#9191FF	1	0.375
chr1	111680001	112000000	A.2.2.1.2.2.1.1.1	0.482676224611709	.	111680001	112000000	#FFDADA	1	0.625
chr1	112000001	112280000	A.2.2.2.2.2.2.2.2.2	0.400238948626045	.	112000001	112280000	#FFDADA	1	0.625
chr1	112280001	112920000	B.2.1.2.2.1.2	0.139784946236559	.	112280001	112920000	#4848FF	1	0.25
chr1	112920001	113240000	A.1.2.1.1.1.2.2.2.2.1	0.860215053763441	.	112920001	113240000	#FF4848	1	0.875
chr1	113240001	113600000	A.1.1.1.2.2.2.2.1.2	0.954599761051374	.	113240001	113600000	#FF0000	1	1
chr1	113600001	113720000	A.2.1.1.1.1.2.1.2	0.682198327359618	.	113600001	113720000	#FF9191	1	0.75
chr1	113720001	114280000	A.1.2.1.1.1.1.2.2.2	0.870967741935484	.	113720001	114280000	#FF4848	1	0.875
chr1	114280001	114520000	A.1.2.2.1.2.2.1.2.1.2.2	0.732377538829152	.	114280001	114520000	#FF4848	1	0.875
chr1	114520001	114920000	A.2.1.2.1.2.1.2.2.1	0.589008363201912	.	114520001	114920000	#FF9191	1	0.75
chr1	114920001	115120000	A.1.2.1.2.1.2.2.2.1	0.82078853046595	.	114920001	115120000	#FF4848	1	0.875
chr1	115120001	115320000	A.1.2.2.1.2.1.1.1.2.1	0.746714456391876	.	115120001	115320000	#FF4848	1	0.875
chr1	115320001	115640000	A.2.2.1.2.1.1.2.1.2	0.497013142174432	.	115320001	115640000	#FFDADA	1	0.625
chr1	115640001	116000000	A.1.2.2.1.2.1.1.1.2.2	0.745519713261649	.	115640001	116000000	#FF4848	1	0.875
chr1	116000001	116160000	A.2.1.1.2.2.2.2.2.1	0.622461170848268	.	116000001	116160000	#FF9191	1	0.75
chr1	116160001	116320000	A.1.2.2.1.2.2.1.2.1.1	0.734767025089606	.	116160001	116320000	#FF4848	1	0.875
chr1	116320001	116640000	A.2.1.2.1.2.1.2.2.2	0.587813620071685	.	116320001	116640000	#FF9191	1	0.75
chr1	116640001	116800000	A.1.2.2.2.2.2.2	0.692951015531661	.	116640001	116800000	#FF4848	1	0.875
chr1	116800001	117080000	A.1.1.2.1.2.1.1.1.2.1	0.934289127837515	.	116800001	117080000	#FF0000	1	1
chr1	117080001	117600000	A.1.1.1.2.2.2.2.1.1	0.955794504181601	.	117080001	117600000	#FF0000	1	1
chr1	117600001	117840000	A.1.1.1.2.2.2.1.1.1.1	0.961768219832736	.	117600001	117840000	#FF0000	1	1
chr1	117840001	118040000	A.1.2.1.2.2.1.2.2.1	0.800477897252091	.	117840001	118040000	#FF4848	1	0.875
chr1	118040001	118480000	A.1.2.1.1.1.1.1	0.874551971326165	.	118040001	118480000	#FF4848	1	0.875
chr1	118480001	119200000	A.1.2.1.1.1.1.2.2.1	0.872162485065711	.	118480001	119200000	#FF4848	1	0.875
chr1	119200001	119520000	A.2.1.2.1.2.1.2.1.1	0.591397849462366	.	119200001	119520000	#FF9191	1	0.75
chr1	119520001	119680000	A.2.1.1.2.1.1.2.1.2	0.654719235364397	.	119520001	119680000	#FF9191	1	0.75
chr1	119680001	120000000	A.2.1.2.1.2.2.2.2.2.1	0.579450418160096	.	119680001	120000000	#FF9191	1	0.75
chr1	120000001	120200000	A.1.1.2.1.2.1.2.2.2	0.924731182795699	.	120000001	120200000	#FF0000	1	1
chr1	120200001	120360000	A.1.1.2.1.2.1.2.1	0.92831541218638	.	120200001	120360000	#FF0000	1	1
chr1	120360001	120720000	A.1.2.1.1.1.2.1.2.1.1	0.867383512544803	.	120360001	120720000	#FF4848	1	0.875
chr1	120760001	120960000	A.2.2.2.1.2.1.2.2.2	0.448028673835125	.	120760001	120960000	#FFDADA	1	0.625
chr1	121080001	121120000	A.2.2.2.1.2.1.2.2.2	0.448028673835125	.	121080001	121120000	#FFDADA	1	0.625
chr1	121120001	121520000	B.2.2.2.1.1.2.2.1.2.1	0.039426523297491	.	121120001	121520000	#0000FF	1	0.125
chr1	142560001	142760000	B.1.2.1.2.2.1.1.1	0.296296296296296	.	142560001	142760000	#9191FF	1	0.375
chr1	142800001	142920000	B.1.2.1.2.2.1.1.1	0.296296296296296	.	142800001	142920000	#9191FF	1	0.375
chr1	143120001	143320000	B.2.1.1.1.2.1.2.2	0.218637992831541	.	143120001	143320000	#4848FF	1	0.25
chr1	143400001	143560000	B.1.2.1.2.2.1.1.2	0.295101553166069	.	143400001	143560000	#9191FF	1	0.375
chr1	143720001	143800000	A.2.1.1.1.1.2.2.2.2	0.678614097968937	.	143720001	143800000	#FF9191	1	0.75
chr1	143920001	144040000	A.2.1.1.1.1.2.2.2.2	0.678614097968937	.	143920001	144040000	#FF9191	1	0.75
chr1	144040001	144120000	A.2.1.2.2.2.1.2.1	0.540023894862604	.	144040001	144120000	#FF9191	1	0.75
chr1	144440001	144600000	A.2.1.2.2.2.1.2.1	0.540023894862604	.	144440001	144600000	#FF9191	1	0.75
chr1	144600001	144720000	A.2.2.1.1.1.2.1	0.520908004778972	.	144600001	144720000	#FFDADA	1	0.625
chr1	144800001	145120000	A.1.1.1.1.1.2.2	0.995221027479092	.	144800001	145120000	#FF0000	1	1
chr1	145120001	145320000	A.1.2.1.2.2.2.1.2	0.788530465949821	.	145120001	145320000	#FF4848	1	0.875
chr1	145360001	145600000	A.1.1.2.2.1.2.1.1.2.2	0.894862604540024	.	145360001	145600000	#FF0000	1	1
chr1	145600001	145840000	A.1.2.2.2.2.1.1.1.2	0.706093189964158	.	145600001	145840000	#FF4848	1	0.875
chr1	145960001	146000000	A.1.2.2.2.2.1.1.1.2	0.706093189964158	.	145960001	146000000	#FF4848	1	0.875
chr1	146120001	146160000	A.2.2.2.1.2.1.2.2.1	0.449223416965352	.	146120001	146160000	#FFDADA	1	0.625
chr1	146280001	146400000	A.2.2.2.1.2.1.2.2.1	0.449223416965352	.	146280001	146400000	#FFDADA	1	0.625
chr1	146440001	146520000	A.2.2.2.1.2.1.2.2.1	0.449223416965352	.	146440001	146520000	#FFDADA	1	0.625
chr1	146520001	146760000	A.2.2.2.2.1.1.2.2.1	0.432497013142174	.	146520001	146760000	#FFDADA	1	0.625
chr1	146760001	146960000	B.1.1.2.2.2.1.1.1.2	0.333333333333333	.	146760001	146960000	#DADAFF	1	0.5
chr1	146960001	147440000	A.1.2.2.1.1.1.2.2.2.1.2	0.767025089605735	.	146960001	147440000	#FF4848	1	0.875
chr1	147680001	147840000	A.1.2.2.1.1.1.2.2.2.1.2	0.767025089605735	.	147680001	147840000	#FF4848	1	0.875
chr1	147880001	147960000	A.2.2.2.1.2.1.1.1	0.455197132616487	.	147880001	147960000	#FFDADA	1	0.625
chr1	148000001	148040000	A.2.2.2.1.2.1.1.1	0.455197132616487	.	148000001	148040000	#FFDADA	1	0.625
chr1	148160001	148280000	A.2.2.2.1.2.1.1.2	0.45400238948626	.	148160001	148280000	#FFDADA	1	0.625
chr1	148320001	148360000	A.2.2.2.1.2.1.1.2	0.45400238948626	.	148320001	148360000	#FFDADA	1	0.625
chr1	148480001	148560000	A.2.2.2.1.2.1.1.2	0.45400238948626	.	148480001	148560000	#FFDADA	1	0.625
chr1	148560001	148680000	B.2.1.1.1.1.2.2.1.1	0.224611708482676	.	148560001	148680000	#4848FF	1	0.25
chr1	148840001	148960000	B.2.1.1.1.1.2.2.1.1	0.224611708482676	.	148840001	148960000	#4848FF	1	0.25
chr1	149000001	149200000	B.2.1.1.1.1.2.2.1.1	0.224611708482676	.	149000001	149200000	#4848FF	1	0.25
chr1	149200001	149440000	A.2.2.2.1.2.1.2.1.1.2	0.451612903225806	.	149200001	149440000	#FFDADA	1	0.625
chr1	149560001	149600000	A.2.1.1.2.2.1.2	0.633213859020311	.	149560001	149600000	#FF9191	1	0.75
chr1	149640001	149720000	A.2.1.1.2.2.1.2	0.633213859020311	.	149640001	149720000	#FF9191	1	0.75
chr1	149720001	150200000	A.1.1.1.1.2.2.1.1	0.989247311827957	.	149720001	150200000	#FF0000	1	1
chr1	150200001	150600000	A.1.1.1.2.1.2.1.2.1.1	0.974910394265233	.	150200001	150600000	#FF0000	1	1
chr1	150600001	150840000	A.1.1.2.1.2.2.2.2.2.1.2	0.912783751493429	.	150600001	150840000	#FF0000	1	1
chr1	150840001	151000000	A.1.1.2.1.2.2.1.2.1	0.922341696535245	.	150840001	151000000	#FF0000	1	1
chr1	151000001	151280000	A.1.1.1.2.1.1.1.2.1.1	0.983273596176822	.	151000001	151280000	#FF0000	1	1
chr1	151280001	151560000	A.1.1.1.2.1.1.2.2	0.977299880525687	.	151280001	151560000	#FF0000	1	1
chr1	151560001	151640000	A.1.2.1.2.2.2.1.1.1	0.794504181600956	.	151560001	151640000	#FF4848	1	0.875
chr1	151640001	151840000	A.1.1.2.2.1.2.2.2	0.888888888888889	.	151640001	151840000	#FF0000	1	1
chr1	151840001	152040000	A.1.2.2.1.1.2.2.1.1	0.757467144563919	.	151840001	152040000	#FF4848	1	0.875
chr1	152040001	152280000	B.2.2.1.1.2.1.2.2.1	0.0860215053763441	.	152040001	152280000	#0000FF	1	0.125
chr1	152280001	152560000	B.2.2.1.1.2.1.2.2.2.2.1	0.0836320191158901	.	152280001	152560000	#0000FF	1	0.125
chr1	152560001	152880000	B.2.2.2.2.1.1.2	0.01194743130227	.	152560001	152880000	#0000FF	1	0.125
chr1	152880001	153240000	B.2.1.2.1.1.2.2.2	0.157706093189964	.	152880001	153240000	#4848FF	1	0.25
chr1	153240001	153520000	A.2.2.1.1.2.1.2.1	0.516129032258065	.	153240001	153520000	#FFDADA	1	0.625
chr1	153520001	153760000	A.1.1.2.2.2.1.1.1	0.887694145758662	.	153520001	153760000	#FF0000	1	1
chr1	153760001	154000000	A.1.1.2.2.1.2.2.1	0.890083632019116	.	153760001	154000000	#FF0000	1	1
chr1	154000001	154120000	A.2.1.1.1.1.2.1.1.2.2	0.683393070489845	.	154000001	154120000	#FF9191	1	0.75
chr1	154120001	154320000	A.1.2.1.2.1.1.2.2.2.1	0.826762246117085	.	154120001	154320000	#FF4848	1	0.875
chr1	154320001	154920000	A.1.1.1.2.2.1.2	0.962962962962963	.	154320001	154920000	#FF0000	1	1
chr1	154920001	155160000	A.1.1.1.2.1.1.1.2.1.2	0.982078853046595	.	154920001	155160000	#FF0000	1	1
chr1	155160001	155480000	A.1.1.1.2.1.2.1.2.1.2.1	0.973715651135006	.	155160001	155480000	#FF0000	1	1
chr1	155480001	155760000	A.1.1.1.2.1.2.1.2.1.2.2	0.972520908004779	.	155480001	155760000	#FF0000	1	1
chr1	155760001	156080000	A.1.1.1.2.1.1.1.2.2.1	0.980884109916368	.	155760001	156080000	#FF0000	1	1
chr1	156080001	156320000	A.1.1.1.1.2.1.2.1	0.991636798088411	.	156080001	156320000	#FF0000	1	1
chr1	156320001	156600000	A.1.1.1.1.2.1.2.2	0.990442054958184	.	156320001	156600000	#FF0000	1	1
chr1	156600001	156680000	A.2.1.1.1.1.2.1.1.1	0.685782556750299	.	156600001	156680000	#FF9191	1	0.75
chr1	156680001	156920000	A.1.1.1.2.1.1.2.1	0.978494623655914	.	156680001	156920000	#FF0000	1	1
chr1	156920001	157120000	A.1.1.2.2.2.1.2.2	0.881720430107527	.	156920001	157120000	#FF0000	1	1
chr1	157120001	157320000	B.1.1.1.1.1.2.2.1	0.389486260454002	.	157120001	157320000	#DADAFF	1	0.5
chr1	157320001	157480000	B.1.1.2.2.1.1.2.2	0.340501792114695	.	157320001	157480000	#DADAFF	1	0.5
chr1	157480001	157760000	B.2.1.2.1.1.2.2.1.2.2	0.158900836320191	.	157480001	157760000	#4848FF	1	0.25
chr1	157760001	157920000	B.2.2.1.1.2.1.2.1.2.1	0.0884109916367981	.	157760001	157920000	#0000FF	1	0.125
chr1	157920001	158080000	A.2.2.1.2.2.2.2.2.2.2	0.46594982078853	.	157920001	158080000	#FFDADA	1	0.625
chr1	158080001	158320000	B.2.2.1.1.2.1.2.2.2.2.2	0.0824372759856631	.	158080001	158320000	#0000FF	1	0.125
chr1	158320001	158480000	B.2.2.1.1.2.2.1.2.1	0.0800477897252091	.	158320001	158480000	#0000FF	1	0.125
chr1	158480001	158760000	B.2.2.1.1.1.2.2.2.1.2.1	0.0967741935483871	.	158480001	158760000	#0000FF	1	0.125
chr1	158760001	159040000	B.2.2.2.2.1.1.1.1.2.1	0.017921146953405	.	158760001	159040000	#0000FF	1	0.125
chr1	159040001	159200000	B.1.2.2.2.1.2.1.2.1.2	0.256869772998805	.	159040001	159200000	#9191FF	1	0.375
chr1	159200001	159400000	B.2.2.1.1.2.2.1.1	0.0812425328554361	.	159200001	159400000	#0000FF	1	0.125
chr1	159400001	159480000	B.2.2.1.1.2.1.1.2.2	0.0908004778972521	.	159400001	159480000	#0000FF	1	0.125
chr1	159480001	159760000	B.2.2.1.1.1.2.2.1.2	0.0991636798088411	.	159480001	159760000	#0000FF	1	0.125
chr1	159760001	160040000	A.2.2.1.2.2.2.2.2.2.1	0.467144563918757	.	159760001	160040000	#FFDADA	1	0.625
chr1	160040001	160320000	A.1.1.2.2.2.1.2.1	0.882915173237754	.	160040001	160320000	#FF0000	1	1
chr1	160320001	160600000	A.2.1.2.1.1.2.2.2.1	0.600955794504182	.	160320001	160600000	#FF9191	1	0.75
chr1	160600001	160920000	A.1.2.1.1.2.1.1.1.2.1	0.85663082437276	.	160600001	160920000	#FF4848	1	0.875
chr1	160920001	161120000	A.1.1.1.2.1.1.1.1	0.984468339307049	.	160920001	161120000	#FF0000	1	1
chr1	161120001	161440000	A.1.1.2.2.1.2.1.1.2.1	0.896057347670251	.	161120001	161440000	#FF0000	1	1
chr1	161440001	161760000	A.1.2.2.1.1.2.2.2.1.2	0.752688172043011	.	161440001	161760000	#FF4848	1	0.875
chr1	161760001	161960000	A.2.1.2.2.1.2.1.2.2.2	0.551971326164875	.	161760001	161960000	#FF9191	1	0.75
chr1	161960001	162240000	A.2.1.2.2.1.2.1.2.1.1	0.556750298685783	.	161960001	162240000	#FF9191	1	0.75
chr1	162240001	162600000	A.2.2.1.2.2.2.1.1	0.475507765830346	.	162240001	162600000	#FFDADA	1	0.625
chr1	162600001	162800000	A.2.1.2.1.1.1.2.1.2	0.609318996415771	.	162600001	162800000	#FF9191	1	0.75
chr1	162800001	163040000	B.2.1.1.2.2.1.1.1.1	0.188769414575866	.	162800001	163040000	#4848FF	1	0.25
chr1	163040001	163320000	B.2.1.2.1.1.1.1.1.2	0.175627240143369	.	163040001	163320000	#4848FF	1	0.25
chr1	163320001	163960000	B.2.2.1.1.1.2.1.2.1.2.2	0.102747909199522	.	163320001	163960000	#0000FF	1	0.125
chr1	163960001	164200000	B.2.1.1.2.2.1.2.2	0.183990442054958	.	163960001	164200000	#4848FF	1	0.25
chr1	164200001	164520000	B.1.2.2.1.1.2.1.2.2.2.2	0.283154121863799	.	164200001	164520000	#9191FF	1	0.375
chr1	164520001	164680000	A.2.1.2.2.2.1.2.2	0.538829151732378	.	164520001	164680000	#FF9191	1	0.75
chr1	164680001	165080000	A.2.2.1.2.2.2.2.1.2	0.469534050179211	.	164680001	165080000	#FFDADA	1	0.625
chr1	165080001	165320000	B.2.1.2.1.1.2.2.1.2.1	0.160095579450418	.	165080001	165320000	#4848FF	1	0.25
chr1	165320001	165600000	B.2.1.2.1.1.1.1.1.1.2	0.176821983273596	.	165320001	165600000	#4848FF	1	0.25
chr1	165600001	165760000	B.1.1.2.2.1.1.2.1	0.341696535244922	.	165600001	165760000	#DADAFF	1	0.5
chr1	165760001	165880000	A.2.2.1.2.2.2.2.2.1	0.468339307048984	.	165760001	165880000	#FFDADA	1	0.625
chr1	165880001	166200000	B.2.2.1.1.1.2.2.2.2	0.0943847072879331	.	165880001	166200000	#0000FF	1	0.125
chr1	166200001	166320000	B.2.2.1.1.2.1.1.1	0.0931899641577061	.	166200001	166320000	#0000FF	1	0.125
chr1	166320001	166480000	B.2.2.1.1.2.2.1.2.2	0.0788530465949821	.	166320001	166480000	#0000FF	1	0.125
chr1	166480001	166800000	B.2.2.2.2.1.1.1.1.1	0.019115890083632	.	166480001	166800000	#0000FF	1	0.125
chr1	166800001	167040000	B.1.1.2.2.1.1.1.2.2	0.342891278375149	.	166800001	167040000	#DADAFF	1	0.5
chr1	167040001	167240000	A.2.1.2.1.1.1.1.1.1.2	0.618876941457587	.	167040001	167240000	#FF9191	1	0.75
chr1	167240001	167520000	A.1.2.2.1.1.2.2.1.2.2	0.755077658303465	.	167240001	167520000	#FF4848	1	0.875
chr1	167520001	167680000	A.1.2.2.1.1.2.1.2.1.1	0.763440860215054	.	167520001	167680000	#FF4848	1	0.875
chr1	167680001	168000000	A.1.1.2.2.1.1.2.1.1	0.902031063321386	.	167680001	168000000	#FF0000	1	1
chr1	168000001	168320000	A.1.1.2.2.1.1.2.1.2.1	0.900836320191159	.	168000001	168320000	#FF0000	1	1
chr1	168320001	168520000	A.1.2.1.1.2.1.2.1.1.2	0.851851851851852	.	168320001	168520000	#FF4848	1	0.875
chr1	168520001	169080000	A.1.2.1.1.2.2.2.1.2.2	0.839904420549582	.	168520001	169080000	#FF4848	1	0.875
chr1	169080001	169360000	A.1.2.2.1.1.1.2.2.1.2.1	0.770609318996416	.	169080001	169360000	#FF4848	1	0.875
chr1	169360001	169880000	A.1.2.2.1.1.1.2.2.2.2	0.765830346475508	.	169360001	169880000	#FF4848	1	0.875
chr1	169880001	170080000	A.2.2.1.1.2.1.2.2.2	0.508960573476703	.	169880001	170080000	#FFDADA	1	0.625
chr1	170080001	170320000	A.2.1.2.2.1.1.2.2.1.2	0.563918757467145	.	170080001	170320000	#FF9191	1	0.75
chr1	170320001	170400000	B.1.1.1.2.1.1.1.1	0.375149342891278	.	170320001	170400000	#DADAFF	1	0.5
chr1	170400001	170760000	B.1.1.2.2.1.2.2.1	0.338112305854241	.	170400001	170760000	#DADAFF	1	0.5
chr1	170760001	170920000	B.1.2.2.2.1.2.1.1.2.1	0.260454002389486	.	170760001	170920000	#9191FF	1	0.375
chr1	170920001	171400000	B.1.1.2.2.1.2.2.2	0.336917562724014	.	170920001	171400000	#DADAFF	1	0.5
chr1	171400001	171520000	A.2.1.1.2.1.1.1.1.2	0.659498207885305	.	171400001	171520000	#FF9191	1	0.75
chr1	171520001	171960000	A.2.1.2.1.1.2.2.2.2.2	0.598566308243728	.	171520001	171960000	#FF9191	1	0.75
chr1	171960001	172240000	A.2.2.2.2.1.1.2.2.2.1	0.431302270011947	.	171960001	172240000	#FFDADA	1	0.625
chr1	172240001	172360000	A.2.1.2.2.1.2.2.2.2.2	0.543608124253286	.	172240001	172360000	#FF9191	1	0.75
chr1	172360001	172600000	A.1.1.2.2.1.2.1.2.1.2	0.89247311827957	.	172360001	172600000	#FF0000	1	1
chr1	172600001	172680000	A.1.2.2.1.1.2.1.2.1.2.1	0.762246117084827	.	172600001	172680000	#FF4848	1	0.875
chr1	172680001	172880000	A.2.1.2.2.1.1.2.2.2.1	0.562724014336918	.	172680001	172880000	#FF9191	1	0.75
chr1	172880001	173000000	A.2.1.2.1.1.1.1.2.1.1.2.2	0.614097968936679	.	172880001	173000000	#FF9191	1	0.75
chr1	173000001	173400000	A.2.2.1.2.1.2.1.1.1	0.493428912783752	.	173000001	173400000	#FFDADA	1	0.625
chr1	173400001	173920000	A.2.2.1.2.1.2.1.1.2	0.492234169653525	.	173400001	173920000	#FFDADA	1	0.625
chr1	173920001	174240000	A.2.2.1.1.2.1.2.2.1.1.1.2.1	0.513739545997611	.	173920001	174240000	#FFDADA	1	0.625
chr1	174240001	174560000	B.1.2.2.2.1.2.1.1.2.2	0.259259259259259	.	174240001	174560000	#9191FF	1	0.375
chr1	174560001	174720000	B.1.2.1.1.1.2.1	0.317801672640382	.	174560001	174720000	#9191FF	1	0.375
chr1	174720001	175000000	A.2.1.2.2.1.2.2.2.1	0.548387096774194	.	174720001	175000000	#FF9191	1	0.75
chr1	175000001	175360000	A.1.1.2.2.2.2.1.1	0.8805256869773	.	175000001	175360000	#FF0000	1	1
chr1	175360001	176080000	A.1.2.1.1.2.2.2.2.2.2	0.836320191158901	.	175360001	176080000	#FF4848	1	0.875
chr1	176080001	176400000	A.2.1.2.2.1.1.1.2.2.1	0.573476702508961	.	176080001	176400000	#FF9191	1	0.75
chr1	176400001	176840000	A.1.2.2.1.1.1.2.2.2.1.1	0.768219832735962	.	176400001	176840000	#FF4848	1	0.875
chr1	176840001	177120000	B.1.1.1.1.1.2.1.2	0.390681003584229	.	176840001	177120000	#DADAFF	1	0.5
chr1	177120001	177480000	A.2.2.2.2.1.1.1.2.2	0.437275985663082	.	177120001	177480000	#FFDADA	1	0.625
chr1	177480001	177600000	A.2.2.1.1.2.1.2.2.1.1.1.1	0.514934289127838	.	177480001	177600000	#FFDADA	1	0.625
chr1	177600001	178040000	A.2.2.1.2.1.2.2.2.2	0.483870967741935	.	177600001	178040000	#FFDADA	1	0.625
chr1	178040001	178280000	A.1.1.2.2.1.1.1.2.2.1	0.90442054958184	.	178040001	178280000	#FF0000	1	1
chr1	178280001	178520000	A.1.1.2.2.1.1.2.2	0.898446833930705	.	178280001	178520000	#FF0000	1	1
chr1	178520001	178760000	A.2.1.2.2.1.1.2.1.1.2	0.56989247311828	.	178520001	178760000	#FF9191	1	0.75
chr1	178760001	179040000	A.2.1.2.2.1.2.2.2.2.1.1.2	0.54599761051374	.	178760001	179040000	#FF9191	1	0.75
chr1	179040001	179360000	A.2.2.1.1.2.1.2.2.1.1.1.2.2	0.512544802867383	.	179040001	179360000	#FFDADA	1	0.625
chr1	179360001	179640000	B.1.1.2.2.2.1.1.1.1.1	0.335722819593787	.	179360001	179640000	#DADAFF	1	0.5
chr1	179640001	179800000	B.1.1.1.1.1.2.1.1	0.391875746714456	.	179640001	179800000	#DADAFF	1	0.5
chr1	179800001	180080000	A.1.2.2.1.1.1.1.2.2	0.777777777777778	.	179800001	180080000	#FF4848	1	0.875
chr1	180080001	180440000	A.2.1.2.2.1.1.1.2.2.2	0.572281959378734	.	180080001	180440000	#FF9191	1	0.75
chr1	180440001	180640000	A.2.1.2.2.1.2.1.2.2.1	0.553166069295102	.	180440001	180640000	#FF9191	1	0.75
chr1	180640001	181160000	A.2.1.2.1.1.2.1.2	0.604540023894863	.	180640001	181160000	#FF9191	1	0.75
chr1	181160001	181440000	B.1.2.2.2.1.2.1.1.1	0.261648745519713	.	181160001	181440000	#9191FF	1	0.375
chr1	181440001	181800000	B.2.2.1.1.1.2.1.1	0.106332138590203	.	181440001	181800000	#0000FF	1	0.125
chr1	181800001	182040000	B.2.1.1.2.2.1.1.1.2	0.187574671445639	.	181800001	182040000	#4848FF	1	0.25
chr1	182040001	182200000	A.2.2.2.2.1.1.1.1.1	0.443249701314217	.	182040001	182200000	#FFDADA	1	0.625
chr1	182200001	182560000	A.2.2.1.2.1.2.1.2	0.491039426523298	.	182200001	182560000	#FFDADA	1	0.625
chr1	182560001	182840000	A.1.2.1.1.2.1.1.1.2.2	0.855436081242533	.	182560001	182840000	#FF4848	1	0.875
chr1	182840001	183080000	A.1.1.2.2.1.2.1.2.2	0.891278375149343	.	182840001	183080000	#FF0000	1	1
chr1	183080001	183600000	A.1.1.1.1.1.1	1	.	183080001	183600000	#FF0000	1	1
chr1	183600001	183920000	A.1.1.2.2.1.1.1.1.2	0.908004778972521	.	183600001	183920000	#FF0000	1	1
chr1	183920001	184040000	A.1.2.1.1.2.1.2.2.2	0.848267622461171	.	183920001	184040000	#FF4848	1	0.875
chr1	184040001	184200000	A.1.2.2.1.1.2.1.2.2.2	0.758661887694146	.	184040001	184200000	#FF4848	1	0.875
chr1	184200001	184360000	A.2.1.2.1.1.1.1.2.1.1.1	0.616487455197133	.	184200001	184360000	#FF9191	1	0.75
chr1	184360001	184720000	A.1.1.2.2.1.1.2.1.2.2	0.899641577060932	.	184360001	184720000	#FF0000	1	1
chr1	184720001	184920000	A.1.2.2.1.1.2.2.2.2	0.751493428912784	.	184720001	184920000	#FF4848	1	0.875
chr1	184920001	185120000	A.1.2.2.1.1.1.1.1.2.2	0.781362007168459	.	184920001	185120000	#FF4848	1	0.875
chr1	185120001	185280000	A.2.1.2.1.1.1.1.1.2	0.61768219832736	.	185120001	185280000	#FF9191	1	0.75
chr1	185280001	185680000	A.1.1.2.2.2.2.2.1	0.876941457586619	.	185280001	185680000	#FF0000	1	1
chr1	185680001	185880000	B.1.1.1.1.2.1.2.2	0.383512544802867	.	185680001	185880000	#DADAFF	1	0.5
chr1	185880001	186360000	B.1.1.1.1.2.1.2.1	0.384707287933094	.	185880001	186360000	#DADAFF	1	0.5
chr1	186360001	186640000	B.1.1.1.1.2.1.1.2	0.385902031063321	.	186360001	186640000	#DADAFF	1	0.5
chr1	186640001	186960000	B.1.2.2.1.1.2.1.1	0.287933094384707	.	186640001	186960000	#9191FF	1	0.375
chr1	186960001	187160000	B.2.1.2.1.2.2.2.1.1	0.150537634408602	.	186960001	187160000	#4848FF	1	0.25
chr1	187160001	187360000	B.2.1.1.1.1.2.1.1.2	0.22700119474313	.	187160001	187360000	#4848FF	1	0.25
chr1	187360001	187440000	B.1.2.2.2.1.1.1.2.1	0.268817204301075	.	187360001	187440000	#9191FF	1	0.375
chr1	187440001	187600000	B.2.1.1.1.1.1.1.1	0.234169653524492	.	187440001	187600000	#4848FF	1	0.25
chr1	187600001	187800000	B.2.1.1.2.2.1.2.1	0.185185185185185	.	187600001	187800000	#4848FF	1	0.25
chr1	187800001	187920000	B.1.1.2.2.2.1.2.1.1	0.330943847072879	.	187800001	187920000	#DADAFF	1	0.5
chr1	187920001	188080000	B.1.2.2.2.1.2.2.2.1.2	0.25089605734767	.	187920001	188080000	#9191FF	1	0.375
chr1	188080001	188200000	B.1.2.2.2.1.2.1.2.1.1	0.258064516129032	.	188080001	188200000	#9191FF	1	0.375
chr1	188200001	188440000	B.1.2.2.2.1.2.2.2.2	0.249701314217443	.	188200001	188440000	#9191FF	1	0.375
chr1	188440001	188560000	B.2.1.2.1.2.2.1.2.2.1	0.152927120669056	.	188440001	188560000	#4848FF	1	0.25
chr1	188560001	189080000	B.2.2.2.2.1.2.2.2.1.1	0.00597371565113501	.	188560001	189080000	#0000FF	1	0.125
chr1	189080001	189160000	B.2.1.1.1.1.1.2.2.2	0.229390681003584	.	189080001	189160000	#4848FF	1	0.25
chr1	189160001	189400000	B.2.2.1.1.1.1.2.2	0.10752688172043	.	189160001	189400000	#0000FF	1	0.125
chr1	189400001	190000000	B.2.2.2.2.1.2.2.2.2	0.003584229390681	.	189400001	190000000	#0000FF	1	0.125
chr1	190000001	190200000	B.2.2.2.2.1.1.1.2.1.1	0.015531660692951	.	190000001	190200000	#0000FF	1	0.125
chr1	190200001	190440000	B.2.2.2.2.1.1.1.2.2	0.013142174432497	.	190200001	190440000	#0000FF	1	0.125
chr1	190440001	190520000	B.2.1.2.1.2.2.1.1	0.15531660692951	.	190440001	190520000	#4848FF	1	0.25
chr1	190520001	190720000	B.2.2.1.1.2.2.2.1	0.0776583034647551	.	190520001	190720000	#0000FF	1	0.125
chr1	190720001	191200000	B.2.2.2.2.2.1	0.002389486260454	.	190720001	191200000	#0000FF	1	0.125
chr1	191200001	191280000	B.2.1.1.1.1.1.2.2.1	0.230585424133811	.	191200001	191280000	#4848FF	1	0.25
chr1	191280001	191520000	B.2.2.1.1.1.2.2.2.1.2.2	0.0955794504181601	.	191280001	191520000	#0000FF	1	0.125
chr1	191520001	191640000	B.2.1.2.1.2.2.2.1.2	0.149342891278375	.	191520001	191640000	#4848FF	1	0.25
chr1	191640001	192000000	B.2.2.1.1.2.2.2.2.2	0.0752688172043011	.	191640001	192000000	#0000FF	1	0.125
chr1	192000001	192120000	B.2.1.1.1.1.2.1.2	0.225806451612903	.	192000001	192120000	#4848FF	1	0.25
chr1	192120001	192440000	B.2.2.2.2.1.2.2.1	0.00716845878136201	.	192120001	192440000	#0000FF	1	0.125
chr1	192440001	192600000	B.1.2.2.2.1.1.2.2.1	0.264038231780167	.	192440001	192600000	#9191FF	1	0.375
chr1	192600001	192760000	B.2.1.2.1.2.2.1.2.2.2	0.151732377538829	.	192600001	192760000	#4848FF	1	0.25
chr1	192760001	193080000	B.1.2.2.1.1.2.2	0.281959378733572	.	192760001	193080000	#9191FF	1	0.375
chr1	193080001	193600000	B.1.1.2.2.1.1.1.1	0.345280764635603	.	193080001	193600000	#DADAFF	1	0.5
chr1	193600001	193880000	B.2.1.2.1.1.2.2.1.1	0.161290322580645	.	193600001	193880000	#4848FF	1	0.25
chr1	193880001	193960000	B.1.2.1.2.2.1.2	0.293906810035842	.	193880001	193960000	#9191FF	1	0.375
chr1	193960001	194200000	B.2.1.2.1.1.1.2.2.2.1	0.16726403823178	.	193960001	194200000	#4848FF	1	0.25
chr1	194200001	194720000	B.2.1.2.1.1.2.1.2	0.162485065710872	.	194200001	194720000	#4848FF	1	0.25
chr1	194720001	195120000	B.2.2.1.1.1.1.1.1.2	0.112305854241338	.	194720001	195120000	#0000FF	1	0.125
chr1	195120001	195360000	B.2.1.2.1.1.1.2.1.2.1	0.170848267622461	.	195120001	195360000	#4848FF	1	0.25
chr1	195360001	195680000	B.2.1.1.2.2.2.2.2	0.17921146953405	.	195360001	195680000	#4848FF	1	0.25
chr1	195680001	195800000	A.2.2.2.1.2.1.2.1.1.1	0.452807646356033	.	195680001	195800000	#FFDADA	1	0.625
chr1	195800001	196080000	B.2.1.2.1.1.1.2.1.2.2	0.169653524492234	.	195800001	196080000	#4848FF	1	0.25
chr1	196080001	196280000	B.2.2.1.1.1.1.1.1.1	0.113500597371565	.	196080001	196280000	#0000FF	1	0.125
chr1	196280001	196440000	B.2.1.2.1.1.1.2.2.2.2.2	0.164874551971326	.	196280001	196440000	#4848FF	1	0.25
chr1	196440001	196720000	B.2.2.1.1.1.1.2.1	0.108721624850657	.	196440001	196720000	#0000FF	1	0.125
chr1	196720001	196840000	B.2.1.1.1.1.1.2.1	0.231780167264038	.	196720001	196840000	#4848FF	1	0.25
chr1	196840001	197080000	B.2.2.1.1.2.1.2.2.2.1	0.0848267622461171	.	196840001	197080000	#0000FF	1	0.125
chr1	197080001	197360000	B.2.1.2.1.1.1.2.1.1	0.172043010752688	.	197080001	197360000	#4848FF	1	0.25
chr1	197360001	197600000	B.2.1.1.2.2.2.1.1	0.182795698924731	.	197360001	197600000	#4848FF	1	0.25
chr1	197600001	197800000	B.1.2.2.2.1.2.2.1.2	0.253285543608124	.	197600001	197800000	#9191FF	1	0.375
chr1	197800001	198040000	B.2.1.1.2.2.1.1.2	0.186379928315412	.	197800001	198040000	#4848FF	1	0.25
chr1	198040001	198320000	B.1.1.1.1.2.1.1.1	0.387096774193548	.	198040001	198320000	#DADAFF	1	0.5
chr1	198320001	198440000	B.1.2.2.2.1.1.2.2.2	0.26284348864994	.	198320001	198440000	#9191FF	1	0.375
chr1	198440001	198720000	B.1.2.2.2.1.2.2.2.1.1	0.252090800477897	.	198440001	198720000	#9191FF	1	0.375
chr1	198720001	199000000	B.2.2.1.1.1.2.1.2.1.2.1	0.103942652329749	.	198720001	199000000	#0000FF	1	0.125
chr1	199000001	199520000	B.2.2.2.2.1.2.1.1.1	0.010752688172043	.	199000001	199520000	#0000FF	1	0.125
chr1	199520001	200000000	B.2.1.2.1.1.2.1.1	0.163679808841099	.	199520001	200000000	#4848FF	1	0.25
chr1	200000001	200280000	B.1.1.2.2.2.1.2.1.2.2	0.328554360812425	.	200000001	200280000	#DADAFF	1	0.5
chr1	200280001	200520000	A.2.2.1.2.2.2.1.2.2	0.471923536439665	.	200280001	200520000	#FFDADA	1	0.625
chr1	200520001	200840000	A.1.1.2.2.1.1.1.2.1.1	0.906810035842294	.	200520001	200840000	#FF0000	1	1
chr1	200840001	201160000	A.1.1.2.2.1.1.1.2.1.2	0.905615292712067	.	200840001	201160000	#FF0000	1	1
chr1	201160001	201400000	A.1.1.2.2.1.2.1.1.1	0.897252090800478	.	201160001	201400000	#FF0000	1	1
chr1	201400001	201760000	A.1.1.2.2.1.1.1.1.1	0.909199522102748	.	201400001	201760000	#FF0000	1	1
chr1	201760001	201840000	A.1.2.1.2.1.1.2.1.2	0.829151732377539	.	201760001	201840000	#FF4848	1	0.875
chr1	201840001	202080000	A.1.1.1.2.1.1.1.2.2.2	0.979689366786141	.	201840001	202080000	#FF0000	1	1
chr1	202080001	202320000	A.1.2.1.2.2.2.2.2.1	0.786140979689367	.	202080001	202320000	#FF4848	1	0.875
chr1	202320001	202480000	A.1.2.1.2.1.1.2.1.1	0.830346475507766	.	202320001	202480000	#FF4848	1	0.875
chr1	202480001	202960000	A.1.1.1.1.2.1.1.1	0.994026284348865	.	202480001	202960000	#FF0000	1	1
chr1	202960001	203240000	A.1.2.1.2.1.1.1.2.2	0.831541218637993	.	202960001	203240000	#FF4848	1	0.875
chr1	203240001	203440000	A.1.2.2.1.1.1.2.1.1	0.776583034647551	.	203240001	203440000	#FF4848	1	0.875
chr1	203440001	203840000	A.1.1.1.1.2.1.1.2	0.992831541218638	.	203440001	203840000	#FF0000	1	1
chr1	203840001	204080000	A.1.2.1.2.1.1.1.2.1	0.83273596176822	.	203840001	204080000	#FF4848	1	0.875
chr1	204080001	204400000	A.1.1.1.1.2.2.1.2.2	0.986857825567503	.	204080001	204400000	#FF0000	1	1
chr1	204400001	204480000	A.1.2.1.2.1.1.1.1.2	0.833930704898447	.	204400001	204480000	#FF4848	1	0.875
chr1	204480001	204600000	A.1.1.2.1.2.2.1.2.2	0.921146953405018	.	204480001	204600000	#FF0000	1	1
chr1	204600001	204920000	A.1.2.1.1.2.2.1.1.1	0.847072879330944	.	204600001	204920000	#FF4848	1	0.875
chr1	204920001	205320000	A.1.1.2.1.1.1.1	0.949820788530466	.	204920001	205320000	#FF0000	1	1
chr1	205320001	205520000	A.1.2.1.2.1.1.1.1.1	0.835125448028674	.	205320001	205520000	#FF4848	1	0.875
chr1	205520001	205720000	A.1.1.1.2.1.2.1.1	0.97610513739546	.	205520001	205720000	#FF0000	1	1
chr1	205720001	205960000	A.1.2.1.2.2.2.2.1	0.787335722819594	.	205720001	205960000	#FF4848	1	0.875
chr1	206040001	206360000	A.1.2.2.1.1.2.1.2.2.1	0.759856630824373	.	206040001	206360000	#FF4848	1	0.875
chr1	206480001	206560000	A.1.2.2.1.1.2.1.2.2.1	0.759856630824373	.	206480001	206560000	#FF4848	1	0.875
chr1	206560001	206840000	A.1.2.2.1.1.1.2.1.2.1	0.775388291517324	.	206560001	206840000	#FF4848	1	0.875
chr1	206840001	207000000	A.2.1.2.2.1.1.2.1.2.1	0.568697729988053	.	206840001	207000000	#FF9191	1	0.75
chr1	207000001	207240000	A.2.1.2.2.1.1.2.2.1.1	0.565113500597372	.	207000001	207240000	#FF9191	1	0.75
chr1	207240001	207680000	A.2.2.1.2.1.2.2.1.2	0.488649940262843	.	207240001	207680000	#FFDADA	1	0.625
chr1	207680001	207800000	B.1.1.1.2.2.1.2.1	0.365591397849462	.	207680001	207800000	#DADAFF	1	0.5
chr1	207800001	208200000	A.2.1.2.1.1.2.2.2.2.1	0.599761051373955	.	207800001	208200000	#FF9191	1	0.75
chr1	208200001	208320000	A.2.1.1.2.2.2.2.2.2	0.621266427718041	.	208200001	208320000	#FF9191	1	0.75
chr1	208320001	208520000	A.1.2.2.1.1.1.2.1.2.2.2	0.77299880525687	.	208320001	208520000	#FF4848	1	0.875
chr1	208520001	209000000	A.2.2.1.2.1.2.2.1.1	0.48984468339307	.	208520001	209000000	#FFDADA	1	0.625
chr1	209000001	209080000	A.2.2.2.2.1.2.1.1	0.427718040621266	.	209000001	209080000	#FFDADA	1	0.625
chr1	209080001	209480000	A.2.2.1.2.1.2.2.2.1.2.2	0.485065710872162	.	209080001	209480000	#FFDADA	1	0.625
chr1	209480001	209760000	A.1.2.2.1.1.1.1.1.1	0.783751493428913	.	209480001	209760000	#FF4848	1	0.875
chr1	209760001	210000000	A.1.2.1.1.2.1.2.2.1	0.849462365591398	.	209760001	210000000	#FF4848	1	0.875
chr1	210000001	210280000	B.1.1.2.2.1.2.1	0.339307048984468	.	210000001	210280000	#DADAFF	1	0.5
chr1	210280001	210520000	A.2.1.2.2.1.2.1.2.1.2.1	0.555555555555556	.	210280001	210520000	#FF9191	1	0.75
chr1	210520001	210960000	B.1.2.2.1.1.1.2.2	0.289127837514934	.	210520001	210960000	#9191FF	1	0.375
chr1	210960001	211400000	B.1.2.2.1.1.1.2.1	0.290322580645161	.	210960001	211400000	#9191FF	1	0.375
chr1	211400001	211840000	A.1.2.2.1.1.1.2.2.1.2.2	0.769414575866189	.	211400001	211840000	#FF4848	1	0.875
chr1	211840001	212240000	A.2.1.2.1.1.2.1.1	0.60573476702509	.	211840001	212240000	#FF9191	1	0.75
chr1	212240001	212640000	A.1.2.1.1.2.2.2.1.1	0.842293906810036	.	212240001	212640000	#FF4848	1	0.875
chr1	212640001	212800000	A.1.1.2.2.1.2.1.2.1.1	0.893667861409797	.	212640001	212800000	#FF0000	1	1
chr1	212800001	213200000	A.1.1.2.2.2.2.1.2.2	0.878136200716846	.	212800001	213200000	#FF0000	1	1
chr1	213200001	213600000	A.2.1.2.2.1.1.1.1	0.575866188769415	.	213200001	213600000	#FF9191	1	0.75
chr1	213600001	214080000	A.2.2.2.2.2.2.1.1	0.405017921146953	.	213600001	214080000	#FFDADA	1	0.625
chr1	214080001	214320000	A.2.2.2.2.2.2.1.2	0.403823178016726	.	214080001	214320000	#FFDADA	1	0.625
chr1	214320001	214480000	A.2.1.1.1.1.2.2.1	0.681003584229391	.	214320001	214480000	#FF9191	1	0.75
chr1	214480001	214800000	A.1.2.1.1.2.1.1.2	0.854241338112306	.	214480001	214800000	#FF4848	1	0.875
chr1	214800001	215080000	B.2.2.1.1.1.1.1.2.1	0.111111111111111	.	214800001	215080000	#0000FF	1	0.125
chr1	215080001	215240000	B.2.1.2.1.1.1.2.2.2.2.1	0.166069295101553	.	215080001	215240000	#4848FF	1	0.25
chr1	215240001	215840000	B.2.2.2.2.1.2.1.1.2	0.00955794504181601	.	215240001	215840000	#0000FF	1	0.125
chr1	215840001	216440000	B.2.2.2.2.1.2.1.2	0.00836320191158901	.	215840001	216440000	#0000FF	1	0.125
chr1	216440001	216720000	B.2.2.1.1.2.2.2.2.1	0.0764635603345281	.	216440001	216720000	#0000FF	1	0.125
chr1	216720001	216880000	B.1.2.2.2.1.1.2.1	0.265232974910394	.	216720001	216880000	#9191FF	1	0.375
chr1	216880001	217080000	B.2.1.1.2.2.2.2.1	0.180406212664277	.	216880001	217080000	#4848FF	1	0.25
chr1	217080001	217320000	B.2.2.1.1.1.1.1.2.2	0.109916367980884	.	217080001	217320000	#0000FF	1	0.125
chr1	217320001	217520000	B.2.2.2.2.1.1.1.2.1.2	0.014336917562724	.	217320001	217520000	#0000FF	1	0.125
chr1	217520001	217680000	B.2.1.1.1.1.2.1.1.1	0.228195937873357	.	217520001	217680000	#4848FF	1	0.25
chr1	217680001	217840000	B.2.1.1.1.1.2.2.2	0.222222222222222	.	217680001	217840000	#4848FF	1	0.25
chr1	217840001	217960000	B.2.1.1.1.1.1.1.2	0.232974910394265	.	217840001	217960000	#4848FF	1	0.25
chr1	217960001	218200000	B.2.2.2.2.1.1.1.1.2.2	0.016726403823178	.	217960001	218200000	#0000FF	1	0.125
chr1	218200001	218440000	B.2.2.1.1.2.1.2.1.2.2	0.0872162485065711	.	218200001	218440000	#0000FF	1	0.125
chr1	218440001	218640000	B.1.1.2.2.1.1.1.2.1	0.344086021505376	.	218440001	218640000	#DADAFF	1	0.5
chr1	218640001	218760000	A.2.2.2.2.1.2.1.2.2	0.424133811230585	.	218640001	218760000	#FFDADA	1	0.625
chr1	218760001	219280000	B.2.1.1.2.2.2.1.2	0.181600955794504	.	218760001	219280000	#4848FF	1	0.25
chr1	219280001	219600000	B.1.2.2.2.1.2.2.1.1	0.254480286738351	.	219280001	219600000	#9191FF	1	0.375
chr1	219600001	219760000	B.1.1.1.2.1.1.2.2.2	0.37037037037037	.	219600001	219760000	#DADAFF	1	0.5
chr1	219760001	220040000	B.1.1.2.2.2.1.2.1.2.1	0.329749103942652	.	219760001	220040000	#DADAFF	1	0.5
chr1	220040001	220240000	A.2.2.1.2.2.2.1.2.1.2	0.473118279569892	.	220040001	220240000	#FFDADA	1	0.625
chr1	220240001	220320000	B.1.1.1.2.1.1.1.2	0.373954599761051	.	220240001	220320000	#DADAFF	1	0.5
chr1	220320001	220720000	A.1.2.2.1.1.1.1.2.1.1	0.780167264038232	.	220320001	220720000	#FF4848	1	0.875
chr1	220720001	220960000	A.2.2.1.2.2.2.1.2.1.1	0.474313022700119	.	220720001	220960000	#FFDADA	1	0.625
chr1	220960001	221320000	B.2.2.1.1.1.2.2.1.1	0.100358422939068	.	220960001	221320000	#0000FF	1	0.125
chr1	221320001	221640000	B.2.2.1.1.1.2.2.2.1.1	0.0979689366786141	.	221320001	221640000	#0000FF	1	0.125
chr1	221640001	221800000	B.2.1.1.1.1.2.2.1.2	0.223416965352449	.	221640001	221800000	#4848FF	1	0.25
chr1	221800001	221880000	B.1.2.2.2.1.1.1.1	0.270011947431302	.	221800001	221880000	#9191FF	1	0.375
chr1	221880001	221960000	B.1.2.2.2.1.1.1.2.2.2	0.266427718040621	.	221880001	221960000	#9191FF	1	0.375
chr1	221960001	222160000	B.2.1.2.1.1.1.2.2.1	0.168458781362007	.	221960001	222160000	#4848FF	1	0.25
chr1	222160001	222240000	B.1.2.2.2.1.1.1.2.2.1	0.267622461170848	.	222160001	222240000	#9191FF	1	0.375
chr1	222240001	222440000	B.2.1.2.1.2.2.1.2.1	0.154121863799283	.	222240001	222440000	#4848FF	1	0.25
chr1	222440001	222760000	B.2.1.2.1.1.1.1.1.1.1	0.178016726403823	.	222440001	222760000	#4848FF	1	0.25
chr1	222760001	222880000	A.2.2.2.2.1.2.1.2.1.2	0.425328554360812	.	222760001	222880000	#FFDADA	1	0.625
chr1	222880001	223120000	A.1.2.2.1.1.2.2.1.2.1	0.756272401433692	.	222880001	223120000	#FF4848	1	0.875
chr1	223120001	223200000	A.2.1.2.2.1.2.1.1.1	0.559139784946237	.	223120001	223200000	#FF9191	1	0.75
chr1	223200001	223520000	A.1.2.2.1.1.1.1.2.1.2	0.778972520908005	.	223200001	223520000	#FF4848	1	0.875
chr1	223520001	223680000	A.2.1.2.2.1.1.2.1.2.2.1	0.567502986857826	.	223520001	223680000	#FF9191	1	0.75
chr1	223680001	223880000	A.2.1.2.2.1.1.2.1.2.2.2	0.566308243727599	.	223680001	223880000	#FF9191	1	0.75
chr1	223880001	224080000	A.1.1.2.2.2.1.1.2.2.1	0.885304659498208	.	223880001	224080000	#FF0000	1	1
chr1	224080001	224680000	A.1.1.2.2.2.2.2.2	0.875746714456392	.	224080001	224680000	#FF0000	1	1
chr1	224680001	224920000	A.2.2.2.2.1.1.2.2.2.2.1	0.43010752688172	.	224680001	224920000	#FFDADA	1	0.625
chr1	224920001	225160000	B.1.1.1.1.1.2.2.2	0.388291517323775	.	224920001	225160000	#DADAFF	1	0.5
chr1	225160001	225440000	B.1.2.2.1.1.2.1.2.1	0.28673835125448	.	225160001	225440000	#9191FF	1	0.375
chr1	225440001	225640000	A.2.2.2.2.1.1.2.2.2.2.2	0.428912783751493	.	225440001	225640000	#FFDADA	1	0.625
chr1	225640001	225960000	A.1.1.1.2.2.2.1.1.2	0.959378733572282	.	225640001	225960000	#FF0000	1	1
chr1	225960001	226200000	A.1.1.2.2.2.1.1.2.2.2	0.884109916367981	.	225960001	226200000	#FF0000	1	1
chr1	226200001	226600000	A.1.1.1.1.2.2.2	0.985663082437276	.	226200001	226600000	#FF0000	1	1
chr1	226600001	226720000	A.2.1.1.2.1.1.1.2.2	0.657108721624851	.	226600001	226720000	#FF9191	1	0.75
chr1	226720001	227040000	A.1.2.1.1.2.1.2.1.2	0.850657108721625	.	226720001	227040000	#FF4848	1	0.875
chr1	227040001	227160000	A.2.2.1.1.1.1.2.1	0.523297491039427	.	227040001	227160000	#FFDADA	1	0.625
chr1	227160001	227360000	A.2.1.2.1.1.2.2.1.2	0.602150537634409	.	227160001	227360000	#FF9191	1	0.75
chr1	227360001	227600000	A.2.1.2.1.1.2.2.1.1	0.603345280764636	.	227360001	227600000	#FF9191	1	0.75
chr1	227600001	227960000	A.2.2.1.1.2.1.2.2.1.1.2	0.511350059737157	.	227600001	227960000	#FFDADA	1	0.625
chr1	227960001	228120000	A.2.1.1.2.1.1.1.1.1	0.660692951015532	.	227960001	228120000	#FF9191	1	0.75
chr1	228120001	228280000	A.2.1.1.2.2.2.1.2.1	0.627240143369176	.	228120001	228280000	#FF9191	1	0.75
chr1	228280001	228760000	A.1.1.2.1.2.2.2.1	0.919952210274791	.	228280001	228760000	#FF0000	1	1
chr1	228760001	229040000	A.1.1.1.2.1.2.1.2.2	0.971326164874552	.	228760001	229040000	#FF0000	1	1
chr1	229040001	229400000	A.1.1.1.1.2.2.1.2.1	0.98805256869773	.	229040001	229400000	#FF0000	1	1
chr1	229400001	229640000	A.1.2.1.2.2.2.2.2.2	0.78494623655914	.	229400001	229640000	#FF4848	1	0.875
chr1	229640001	230000000	A.1.2.1.1.2.2.1.1.2	0.845878136200717	.	229640001	230000000	#FF4848	1	0.875
chr1	230000001	230120000	A.2.2.2.1.1.2.1.1	0.462365591397849	.	230000001	230120000	#FFDADA	1	0.625
chr1	230120001	230480000	A.1.2.1.1.2.2.1.2.1	0.84468339307049	.	230120001	230480000	#FF4848	1	0.875
chr1	230480001	230760000	A.2.1.2.2.1.2.2.1.2	0.549581839904421	.	230480001	230760000	#FF9191	1	0.75
chr1	230760001	231240000	A.1.2.1.1.2.2.1.2.2	0.843488649940263	.	230760001	231240000	#FF4848	1	0.875
chr1	231240001	231400000	A.1.2.2.2.2.1.2.2.2	0.70131421744325	.	231240001	231400000	#FF4848	1	0.875
chr1	231400001	231800000	A.1.2.1.1.2.1.1.1.1	0.857825567502987	.	231400001	231800000	#FF4848	1	0.875
chr1	231800001	232360000	A.2.2.1.2.1.2.2.2.1.2.1	0.486260454002389	.	231800001	232360000	#FFDADA	1	0.625
chr1	232360001	232760000	A.2.1.2.2.1.1.1.2.1	0.574671445639188	.	232360001	232760000	#FF9191	1	0.75
chr1	232760001	232960000	A.2.2.1.1.2.1.2.2.1.2	0.510155316606929	.	232760001	232960000	#FFDADA	1	0.625
chr1	232960001	233120000	A.2.2.2.2.1.1.1.2.1.2	0.438470728793309	.	232960001	233120000	#FFDADA	1	0.625
chr1	233120001	233440000	A.2.1.2.2.1.2.2.1.1	0.550776583034648	.	233120001	233440000	#FF9191	1	0.75
chr1	233440001	233880000	A.2.2.1.2.1.2.2.2.1.1	0.487455197132616	.	233440001	233880000	#FFDADA	1	0.625
chr1	233880001	234280000	B.1.1.2.2.2.1.1.1.1.2	0.33452807646356	.	233880001	234280000	#DADAFF	1	0.5
chr1	234280001	234600000	A.2.2.2.2.1.1.1.2.1.1	0.439665471923536	.	234280001	234600000	#FFDADA	1	0.625
chr1	234600001	234880000	A.1.1.2.2.1.1.1.2.2.2	0.903225806451613	.	234600001	234880000	#FF0000	1	1
chr1	234880001	235000000	A.1.2.1.2.1.1.2.2.2.2	0.825567502986858	.	234880001	235000000	#FF4848	1	0.875
chr1	235000001	235200000	A.1.2.1.2.1.1.2.2.1	0.827956989247312	.	235000001	235200000	#FF4848	1	0.875
chr1	235240001	235280000	A.1.2.1.2.1.1.2.2.1	0.827956989247312	.	235240001	235280000	#FF4848	1	0.875
chr1	235280001	235480000	A.1.1.2.2.2.1.1.2.1	0.886499402628435	.	235280001	235480000	#FF0000	1	1
chr1	235480001	235640000	A.1.2.2.2.2.1.2.1	0.703703703703704	.	235480001	235640000	#FF4848	1	0.875
chr1	235640001	236240000	A.1.2.2.1.1.1.2.2.1.1	0.771804062126643	.	235640001	236240000	#FF4848	1	0.875
chr1	236240001	236440000	A.2.1.2.2.1.1.2.2.2.2.2	0.560334528076464	.	236240001	236440000	#FF9191	1	0.75
chr1	236440001	236720000	A.2.1.2.2.1.2.2.2.2.1.2	0.544802867383513	.	236440001	236720000	#FF9191	1	0.75
chr1	236720001	236920000	A.2.1.2.1.1.1.1.2.1.2	0.612903225806452	.	236720001	236920000	#FF9191	1	0.75
chr1	236920001	237080000	A.2.1.2.1.1.1.1.1.1.1	0.620071684587814	.	236920001	237080000	#FF9191	1	0.75
chr1	237080001	237280000	A.2.1.2.2.1.1.2.2.2.2.1	0.561529271206691	.	237080001	237280000	#FF9191	1	0.75
chr1	237280001	237360000	A.2.2.2.1.2.1.2.1.2	0.450418160095579	.	237280001	237360000	#FFDADA	1	0.625
chr1	237360001	237800000	A.2.1.2.2.1.2.1.2.1.2.2	0.554360812425329	.	237360001	237800000	#FF9191	1	0.75
chr1	237800001	237960000	A.2.1.2.2.1.2.1.1.2	0.55794504181601	.	237800001	237960000	#FF9191	1	0.75
chr1	237960001	238400000	B.2.2.1.1.1.2.1.2.2	0.101553166069295	.	237960001	238400000	#0000FF	1	0.125
chr1	238400001	238560000	B.2.1.2.1.2.2.2.2	0.148148148148148	.	238400001	238560000	#4848FF	1	0.25
chr1	238560001	238760000	B.2.2.1.1.2.1.2.1.1	0.0896057347670251	.	238560001	238760000	#0000FF	1	0.125
chr1	238760001	239080000	B.2.1.2.1.1.1.1.2.2	0.173237753882915	.	238760001	239080000	#4848FF	1	0.25
chr1	239080001	239600000	B.2.1.2.1.1.1.1.2.1	0.174432497013142	.	239080001	239600000	#4848FF	1	0.25
chr1	239600001	239680000	B.1.2.2.2.1.2.1.2.2	0.255675029868578	.	239600001	239680000	#9191FF	1	0.375
chr1	239680001	240160000	B.2.2.1.1.1.2.1.2.1.1	0.105137395459976	.	239680001	240160000	#0000FF	1	0.125
chr1	240160001	240360000	B.1.2.2.1.1.2.1.2.2.1	0.285543608124253	.	240160001	240360000	#9191FF	1	0.375
chr1	240360001	240600000	B.1.1.2.2.2.1.1.2	0.332138590203106	.	240360001	240600000	#DADAFF	1	0.5
chr1	240600001	240880000	A.2.2.2.2.1.2.1.2.1.1	0.426523297491039	.	240600001	240880000	#FFDADA	1	0.625
chr1	240880001	241200000	B.1.2.1.1.1.1.1.1	0.32258064516129	.	240880001	241200000	#9191FF	1	0.375
chr1	241200001	241280000	B.1.2.1.1.1.1.2.1	0.320191158900836	.	241200001	241280000	#9191FF	1	0.375
chr1	241280001	241480000	B.1.2.1.1.1.1.2.2	0.318996415770609	.	241280001	241480000	#9191FF	1	0.375
chr1	241480001	241680000	B.1.2.2.1.1.2.1.2.2.2.1	0.284348864994026	.	241480001	241680000	#9191FF	1	0.375
chr1	241680001	242040000	A.2.2.1.2.1.1.1.2	0.499402628434886	.	241680001	242040000	#FFDADA	1	0.625
chr1	242040001	242200000	A.2.2.1.1.1.1.2.2	0.5221027479092	.	242040001	242200000	#FFDADA	1	0.625
chr1	242200001	242600000	A.2.2.1.2.1.1.1.1	0.500597371565114	.	242200001	242600000	#FFDADA	1	0.625
chr1	242600001	242880000	A.2.1.2.2.1.2.2.2.2.1.1.1	0.547192353643967	.	242600001	242880000	#FF9191	1	0.75
chr1	242880001	243160000	A.2.1.2.1.1.1.1.2.2	0.611708482676225	.	242880001	243160000	#FF9191	1	0.75
chr1	243160001	243320000	A.2.1.1.2.2.2.2.1	0.623655913978495	.	243160001	243320000	#FF9191	1	0.75
chr1	243320001	243520000	A.1.2.2.1.1.2.1.2.1.2.2	0.7610513739546	.	243320001	243520000	#FF4848	1	0.875
chr1	243520001	243880000	A.1.2.1.1.2.2.2.1.2.1	0.841099163679809	.	243520001	243880000	#FF4848	1	0.875
chr1	243880001	244040000	A.1.2.2.1.1.2.1.1	0.764635603345281	.	243880001	244040000	#FF4848	1	0.875
chr1	244040001	244480000	A.1.1.2.2.2.2.1.2.1	0.879330943847073	.	244040001	244480000	#FF0000	1	1
chr1	244480001	244560000	A.2.1.1.2.1.1.1.2.1	0.658303464755078	.	244480001	244560000	#FF9191	1	0.75
chr1	244560001	244640000	A.2.1.1.1.1.2.1.1.2.1	0.684587813620072	.	244560001	244640000	#FF9191	1	0.75
chr1	244640001	245000000	A.1.2.2.1.1.1.2.1.2.2.1	0.774193548387097	.	244640001	245000000	#FF4848	1	0.875
chr1	245000001	245240000	A.1.2.1.1.2.1.2.1.1.1	0.853046594982079	.	245000001	245240000	#FF4848	1	0.875
chr1	245240001	245480000	A.2.1.2.1.1.1.2.2.1	0.608124253285544	.	245240001	245480000	#FF9191	1	0.75
chr1	245480001	245680000	A.2.1.2.1.1.1.2.1.1	0.610513739545998	.	245480001	245680000	#FF9191	1	0.75
chr1	245680001	245760000	A.2.1.2.2.1.1.2.1.1.1	0.571087216248507	.	245680001	245760000	#FF9191	1	0.75
chr1	245760001	246240000	A.1.2.1.1.2.2.2.2.1	0.838709677419355	.	245760001	246240000	#FF4848	1	0.875
chr1	246240001	246360000	A.1.2.2.1.1.2.2.2.1.1	0.753882915173238	.	246240001	246360000	#FF4848	1	0.875
chr1	246360001	246720000	A.1.2.1.1.2.2.2.2.2.1	0.837514934289128	.	246360001	246720000	#FF4848	1	0.875
chr1	246720001	247000000	A.1.2.2.1.1.1.1.1.2.1	0.782556750298686	.	246720001	247000000	#FF4848	1	0.875
chr1	247000001	247280000	A.2.1.2.1.1.1.1.2.1.1.2.1	0.615292712066906	.	247000001	247280000	#FF9191	1	0.75
chr1	247280001	247760000	A.2.2.1.2.2.2.2.1.1	0.470728793309438	.	247280001	247760000	#FFDADA	1	0.625
chr1	247760001	248120000	B.2.2.2.2.1.2.2.2.1.2	0.004778972520908	.	247760001	248120000	#0000FF	1	0.125
chr1	248120001	248640000	B.2.2.2.2.2.2	0.001194743130227	.	248120001	248640000	#0000FF	1	0.125
chr1	248640001	248760000	B.2.1.2.1.2.1	0.156511350059737	.	248640001	248760000	#4848FF	1	0.25
chr1	248760001	248920000	B.2.2.1.1.2.1.1.2.1	0.0919952210274791	.	248760001	248920000	#0000FF	1	0.125
chr1	249040001	249120000	B.2.2.1.1.2.1.1.2.1	0.0919952210274791	.	249040001	249120000	#0000FF	1	0.125
chr1	249120001	249240000	B.1.1.1.2.1.1.2.2.1	0.371565113500597	.	249120001	249240000	#DADAFF	1	0.5
chr2	1	240000	A.2.2.1.1.2.2.2	0.547413793103448	.	1	240000	#FFDADA	1	0.625
chr2	240001	680000	A.2.2.2.1.1.1.2.1.1	0.510775862068966	.	240001	680000	#FFDADA	1	0.625
chr2	680001	720000	B.1.2.1.1.1.2.1.1.2	0.37176724137931	.	680001	720000	#9191FF	1	0.375
chr2	760001	1000000	B.1.2.1.1.1.2.1.1.2	0.37176724137931	.	760001	1000000	#9191FF	1	0.375
chr2	1000001	1560000	B.2.1.1.2.2.1.2.1.2.1	0.214439655172414	.	1000001	1560000	#4848FF	1	0.25
chr2	1560001	1840000	A.1.2.2.1.2.2.1.2	0.761853448275862	.	1560001	1840000	#FF4848	1	0.875
chr2	1840001	2120000	B.2.1.2.1.2.1.1.2.1	0.177801724137931	.	1840001	2120000	#4848FF	1	0.25
chr2	2120001	2360000	B.2.2.1.1.2.1.1.1	0.106681034482759	.	2120001	2360000	#0000FF	1	0.125
chr2	2360001	2640000	B.2.1.2.1.1.2.2.1.2.2	0.182112068965517	.	2360001	2640000	#4848FF	1	0.25
chr2	2640001	2720000	B.1.2.1.1.2.2	0.358836206896552	.	2640001	2720000	#9191FF	1	0.375
chr2	2720001	3120000	B.2.2.1.2.1.2.2.1	0.084051724137931	.	2720001	3120000	#0000FF	1	0.125
chr2	3120001	3360000	B.2.1.1.1.2.2.2.1.1.1	0.25323275862069	.	3120001	3360000	#4848FF	1	0.25
chr2	3360001	3720000	B.1.1.1.1.1.2.1.2	0.460129310344828	.	3360001	3720000	#DADAFF	1	0.5
chr2	3720001	3960000	B.2.1.2.1.1.2.1.1.2.2	0.188577586206897	.	3720001	3960000	#4848FF	1	0.25
chr2	3960001	4080000	B.2.1.2.1.1.1.2.2.1	0.193965517241379	.	3960001	4080000	#4848FF	1	0.25
chr2	4080001	4240000	B.2.2.1.1.2.2.1.2	0.100215517241379	.	4080001	4240000	#0000FF	1	0.125
chr2	4240001	4320000	B.2.1.2.1.1.1.2.2.2	0.192887931034483	.	4240001	4320000	#4848FF	1	0.25
chr2	4320001	4960000	B.2.2.2.1.2.2.2.1	0.0204741379310345	.	4320001	4960000	#0000FF	1	0.125
chr2	4960001	5040000	B.1.2.1.1.2.1.1	0.360991379310345	.	4960001	5040000	#9191FF	1	0.375
chr2	5120001	5440000	B.2.1.1.2.2.1.2.2	0.212284482758621	.	5120001	5440000	#4848FF	1	0.25
chr2	5440001	5600000	B.1.2.1.2.1.1.1	0.357758620689655	.	5440001	5600000	#9191FF	1	0.375
chr2	5600001	5840000	B.1.2.2.1.2.1.1.2	0.337284482758621	.	5600001	5840000	#9191FF	1	0.375
chr2	5840001	5960000	B.1.1.2.2.1.2.2.1	0.399784482758621	.	5840001	5960000	#DADAFF	1	0.5
chr2	5960001	6080000	B.1.1.1.2.2.1.2	0.4375	.	5960001	6080000	#DADAFF	1	0.5
chr2	6080001	6240000	B.1.1.2.2.2.2.2.2.1.2	0.382543103448276	.	6080001	6240000	#DADAFF	1	0.5
chr2	6240001	6360000	B.1.1.1.2.2.1.1	0.438577586206897	.	6240001	6360000	#DADAFF	1	0.5
chr2	6360001	6440000	B.1.2.1.1.1.2.2.2.2.1	0.363146551724138	.	6360001	6440000	#9191FF	1	0.375
chr2	6440001	6520000	B.1.1.2.2.1.2.2.2.2	0.397629310344828	.	6440001	6520000	#DADAFF	1	0.5
chr2	6520001	6720000	B.2.1.1.2.2.2.2.2.2	0.204741379310345	.	6520001	6720000	#4848FF	1	0.25
chr2	6720001	7000000	B.1.2.2.2.2.2.1.2.1	0.296336206896552	.	6720001	7000000	#9191FF	1	0.375
chr2	7000001	7200000	B.1.1.2.1.2.1.1.1.1	0.424568965517241	.	7000001	7200000	#DADAFF	1	0.5
chr2	7200001	7480000	B.1.2.2.2.2.1.2.1.2.2	0.300646551724138	.	7200001	7480000	#9191FF	1	0.375
chr2	7480001	7640000	B.1.2.1.2.1.1.2.1	0.356681034482759	.	7480001	7640000	#9191FF	1	0.375
chr2	7640001	8200000	B.2.1.1.2.2.1.2.1.1	0.21551724137931	.	7640001	8200000	#4848FF	1	0.25
chr2	8200001	8640000	A.2.2.2.1.1.1.2.2	0.508620689655172	.	8200001	8640000	#FFDADA	1	0.625
chr2	8640001	8920000	A.2.1.1.1.1.1.2.1	0.71551724137931	.	8640001	8920000	#FF9191	1	0.75
chr2	8920001	9280000	A.1.2.2.1.2.1.1.1.2.2	0.768318965517241	.	8920001	9280000	#FF4848	1	0.875
chr2	9280001	9600000	A.1.1.1.1.1.2.2.2	0.994612068965517	.	9280001	9600000	#FF0000	1	1
chr2	9600001	9920000	A.1.1.1.1.1.2.1	0.99676724137931	.	9600001	9920000	#FF0000	1	1
chr2	9920001	10120000	A.1.1.1.2.1.2.2.2	0.975215517241379	.	9920001	10120000	#FF0000	1	1
chr2	10120001	10240000	A.1.2.1.1.1.1.1.2	0.879310344827586	.	10120001	10240000	#FF4848	1	0.875
chr2	10240001	10520000	A.1.1.2.1.2.1.1.2.1.1	0.939655172413793	.	10240001	10520000	#FF0000	1	1
chr2	10520001	10640000	A.1.2.1.1.2.2.2.1.2	0.835129310344828	.	10520001	10640000	#FF4848	1	0.875
chr2	10640001	10880000	A.1.1.2.1.2.2.1.1.1	0.932112068965517	.	10640001	10880000	#FF0000	1	1
chr2	10880001	11240000	A.1.1.2.1.1.1.1.2.1.2	0.956896551724138	.	10880001	11240000	#FF0000	1	1
chr2	11240001	11320000	A.1.2.2.2.2.1.1.1	0.739224137931034	.	11240001	11320000	#FF4848	1	0.875
chr2	11320001	11560000	A.1.1.1.2.1.2.1.1.2.2	0.980603448275862	.	11320001	11560000	#FF0000	1	1
chr2	11560001	11960000	A.1.2.2.1.2.1.1.1.1.2.1	0.771551724137931	.	11560001	11960000	#FF4848	1	0.875
chr2	11960001	12080000	B.1.1.1.2.1.1.2.2.2	0.442887931034483	.	11960001	12080000	#DADAFF	1	0.5
chr2	12080001	12240000	B.1.1.1.1.1.2.2.2	0.457974137931034	.	12080001	12240000	#DADAFF	1	0.5
chr2	12240001	12560000	B.1.1.2.1.2.1.1.1.2	0.423491379310345	.	12240001	12560000	#DADAFF	1	0.5
chr2	12560001	12680000	A.2.2.2.2.2.2.2.1	0.467672413793103	.	12560001	12680000	#FFDADA	1	0.625
chr2	12680001	12920000	B.1.1.2.1.2.1.1.2	0.422413793103448	.	12680001	12920000	#DADAFF	1	0.5
chr2	12920001	13160000	B.1.2.2.1.2.1.1.1	0.338362068965517	.	12920001	13160000	#9191FF	1	0.375
chr2	13160001	13400000	B.2.2.1.2.1.2.1.1.2	0.0872844827586207	.	13160001	13400000	#0000FF	1	0.125
chr2	13400001	13480000	B.2.2.1.1.2.2.1.1	0.101293103448276	.	13400001	13480000	#0000FF	1	0.125
chr2	13480001	13680000	B.2.2.1.1.2.2.2.1.1	0.0991379310344828	.	13480001	13680000	#0000FF	1	0.125
chr2	13680001	13840000	B.2.1.2.1.1.2.2.1.1.2.2	0.18426724137931	.	13680001	13840000	#4848FF	1	0.25
chr2	13840001	13960000	B.2.1.2.1.1.1.1.1.2.2	0.201508620689655	.	13840001	13960000	#4848FF	1	0.25
chr2	13960001	14280000	B.2.2.1.2.1.1.1.2.1.2	0.0926724137931035	.	13960001	14280000	#0000FF	1	0.125
chr2	14280001	14520000	B.2.1.1.1.2.2.1.1.1	0.257543103448276	.	14280001	14520000	#4848FF	1	0.25
chr2	14520001	14680000	B.2.1.1.1.2.2.2.2.2	0.247844827586207	.	14520001	14680000	#4848FF	1	0.25
chr2	14680001	14960000	B.2.1.1.2.2.2.1.2.2	0.209051724137931	.	14680001	14960000	#4848FF	1	0.25
chr2	14960001	15240000	B.2.1.2.1.2.2.2	0.165948275862069	.	14960001	15240000	#4848FF	1	0.25
chr2	15240001	15440000	B.1.2.2.2.2.1.1.2	0.303879310344828	.	15240001	15440000	#9191FF	1	0.375
chr2	15440001	15760000	B.1.1.2.2.1.1.2.2	0.40625	.	15440001	15760000	#DADAFF	1	0.5
chr2	15760001	16040000	A.1.2.2.1.2.1.1.1.1.1	0.772629310344828	.	15760001	16040000	#FF4848	1	0.875
chr2	16040001	16240000	A.1.2.2.1.2.2.2.1	0.760775862068966	.	16040001	16240000	#FF4848	1	0.875
chr2	16240001	16280000	A.2.1.2.2.2.1.2.2.2.2	0.581896551724138	.	16240001	16280000	#FF9191	1	0.75
chr2	16320001	16480000	A.2.1.2.2.2.1.2.2.2.2	0.581896551724138	.	16320001	16480000	#FF9191	1	0.75
chr2	16480001	16720000	A.2.2.2.1.1.1.1.2.2	0.511853448275862	.	16480001	16720000	#FFDADA	1	0.625
chr2	16720001	16920000	B.1.1.1.1.1.2.2.1	0.459051724137931	.	16720001	16920000	#DADAFF	1	0.5
chr2	16920001	17240000	B.2.1.1.2.2.1.2.1.2.2	0.213362068965517	.	16920001	17240000	#4848FF	1	0.25
chr2	17240001	17640000	B.2.2.1.2.1.1.1.2.2	0.0915948275862069	.	17240001	17640000	#0000FF	1	0.125
chr2	17640001	17880000	B.2.1.1.2.2.2.2.2.1	0.205818965517241	.	17640001	17880000	#4848FF	1	0.25
chr2	17880001	18120000	B.1.2.2.2.2.2.1.2.2.1	0.295258620689655	.	17880001	18120000	#9191FF	1	0.375
chr2	18120001	18320000	B.2.1.2.1.1.2.2.1.1.2.1	0.185344827586207	.	18120001	18320000	#4848FF	1	0.25
chr2	18320001	18560000	B.1.2.2.2.2.2.1.1.2	0.297413793103448	.	18320001	18560000	#9191FF	1	0.375
chr2	18560001	18920000	B.1.1.1.1.1.1.2	0.463362068965517	.	18560001	18920000	#DADAFF	1	0.5
chr2	18920001	19160000	A.2.2.1.1.1.2.1.1.2	0.563577586206897	.	18920001	19160000	#FFDADA	1	0.625
chr2	19160001	19320000	A.2.1.1.2.2.1.1.1.2	0.65301724137931	.	19160001	19320000	#FF9191	1	0.75
chr2	19320001	19600000	A.2.1.2.1.2.1.1.1.2	0.622844827586207	.	19320001	19600000	#FF9191	1	0.75
chr2	19600001	20120000	B.1.1.1.1.1.1.1.2	0.464439655172414	.	19600001	20120000	#DADAFF	1	0.5
chr2	20120001	20560000	A.1.1.1.2.1.2.1.1.1	0.982758620689655	.	20120001	20560000	#FF0000	1	1
chr2	20560001	20840000	A.1.1.2.1.1.1.2.1.2	0.951508620689655	.	20560001	20840000	#FF0000	1	1
chr2	20840001	21040000	A.2.1.2.1.2.1.2.2	0.618534482758621	.	20840001	21040000	#FF9191	1	0.75
chr2	21040001	21240000	B.1.1.1.1.1.2.1.1.1	0.462284482758621	.	21040001	21240000	#DADAFF	1	0.5
chr2	21240001	21480000	B.1.1.2.2.2.1.1.2	0.395474137931034	.	21240001	21480000	#DADAFF	1	0.5
chr2	21480001	21600000	A.2.2.2.2.2.2.2.2	0.466594827586207	.	21480001	21600000	#FFDADA	1	0.625
chr2	21600001	21800000	B.2.1.1.1.2.2.2.1.2	0.25	.	21600001	21800000	#4848FF	1	0.25
chr2	21800001	22120000	B.2.1.2.1.2.1.2.1.1	0.175646551724138	.	21800001	22120000	#4848FF	1	0.25
chr2	22120001	22560000	B.2.2.1.2.1.2.1.2.1	0.0862068965517241	.	22120001	22560000	#0000FF	1	0.125
chr2	22560001	22720000	B.1.2.2.2.2.1.2.1.2.1	0.301724137931034	.	22560001	22720000	#9191FF	1	0.375
chr2	22720001	22840000	B.2.1.1.1.2.1.2.1.2	0.260775862068966	.	22720001	22840000	#4848FF	1	0.25
chr2	22840001	23040000	B.2.1.2.1.1.2.1.1.2.1	0.189655172413793	.	22840001	23040000	#4848FF	1	0.25
chr2	23040001	23160000	B.1.2.2.2.2.2.2.2	0.292025862068966	.	23040001	23160000	#9191FF	1	0.375
chr2	23160001	23400000	B.2.1.1.2.2.2.1.2.1	0.210129310344828	.	23160001	23400000	#4848FF	1	0.25
chr2	23400001	23600000	B.1.1.2.2.1.1.2.1	0.407327586206897	.	23400001	23600000	#DADAFF	1	0.5
chr2	23600001	24040000	A.2.1.1.1.1.1.1.2.1	0.717672413793103	.	23600001	24040000	#FF9191	1	0.75
chr2	24040001	24320000	A.1.2.1.1.1.2.1.1.1.1	0.872844827586207	.	24040001	24320000	#FF4848	1	0.875
chr2	24320001	24600000	A.1.2.1.1.1.2.1.1.1.2	0.87176724137931	.	24320001	24600000	#FF4848	1	0.875
chr2	24600001	24840000	A.1.2.1.1.1.2.1.1.2.1.2	0.869612068965517	.	24600001	24840000	#FF4848	1	0.875
chr2	24840001	25000000	A.1.2.1.1.1.2.1.1.2.1.1	0.870689655172414	.	24840001	25000000	#FF4848	1	0.875
chr2	25000001	25160000	A.1.2.2.2.2.1.2.2.1	0.733836206896552	.	25000001	25160000	#FF4848	1	0.875
chr2	25160001	25440000	A.1.1.2.1.2.2.1.1.2.1	0.931034482758621	.	25160001	25440000	#FF0000	1	1
chr2	25440001	25640000	A.1.2.1.1.1.1.1.1.1	0.881465517241379	.	25440001	25640000	#FF4848	1	0.875
chr2	25640001	26040000	A.1.1.2.1.2.1.1.1.1	0.941810344827586	.	25640001	26040000	#FF0000	1	1
chr2	26040001	26200000	A.1.2.1.1.2.2.1.2.1	0.838362068965517	.	26040001	26200000	#FF4848	1	0.875
chr2	26200001	26480000	A.1.1.1.2.1.1.1.2.1	0.989224137931034	.	26200001	26480000	#FF0000	1	1
chr2	26480001	26760000	A.1.1.2.1.2.1.1.1.2	0.94073275862069	.	26480001	26760000	#FF0000	1	1
chr2	26760001	26840000	A.1.2.2.2.2.1.2.1.1	0.735991379310345	.	26760001	26840000	#FF4848	1	0.875
chr2	26840001	27000000	A.1.2.1.1.1.1.1.1.2	0.880387931034483	.	26840001	27000000	#FF4848	1	0.875
chr2	27000001	27320000	A.1.1.1.2.1.1.1.1	0.990301724137931	.	27000001	27320000	#FF0000	1	1
chr2	27320001	27600000	A.1.1.2.1.2.2.1.2	0.928879310344828	.	27320001	27600000	#FF0000	1	1
chr2	27600001	27880000	A.1.2.1.1.1.1.2.2.2.1	0.875	.	27600001	27880000	#FF4848	1	0.875
chr2	27880001	28240000	A.1.1.2.1.2.1.2.1	0.935344827586207	.	27880001	28240000	#FF0000	1	1
chr2	28240001	28440000	A.2.1.1.1.2.1.1.1.2.1.2	0.698275862068966	.	28240001	28440000	#FF9191	1	0.75
chr2	28440001	28680000	A.1.2.1.1.1.1.2.2.2.2	0.873922413793103	.	28440001	28680000	#FF4848	1	0.875
chr2	28680001	29040000	A.1.1.1.2.1.1.1.2.2	0.988146551724138	.	28680001	29040000	#FF0000	1	1
chr2	29040001	29480000	A.1.2.2.1.2.1.2.1	0.765086206896552	.	29040001	29480000	#FF4848	1	0.875
chr2	29480001	29640000	A.2.2.1.2.2.2.1.1.2.2	0.524784482758621	.	29480001	29640000	#FFDADA	1	0.625
chr2	29640001	29920000	A.2.1.1.1.2.1.2.2.2.1	0.688577586206897	.	29640001	29920000	#FF9191	1	0.75
chr2	29920001	30040000	A.2.2.1.2.2.2.1.2.2.1.1.2	0.521551724137931	.	29920001	30040000	#FFDADA	1	0.625
chr2	30040001	30360000	A.2.1.2.1.2.1.1.2	0.62176724137931	.	30040001	30360000	#FF9191	1	0.75
chr2	30360001	30600000	A.1.2.2.1.2.1.1.1.2.1	0.769396551724138	.	30360001	30600000	#FF4848	1	0.875
chr2	30600001	30920000	A.1.1.2.1.1.2.2.2	0.942887931034483	.	30600001	30920000	#FF0000	1	1
chr2	30920001	31240000	A.2.2.2.1.1.1.1.1	0.514008620689655	.	30920001	31240000	#FFDADA	1	0.625
chr2	31240001	31400000	A.2.2.1.2.2.2.1.2.2.2	0.519396551724138	.	31240001	31400000	#FFDADA	1	0.625
chr2	31400001	31560000	A.2.1.2.2.2.1.2.2.1	0.585129310344828	.	31400001	31560000	#FF9191	1	0.75
chr2	31560001	31760000	B.1.1.2.2.2.1.1.1	0.396551724137931	.	31560001	31760000	#DADAFF	1	0.5
chr2	31760001	32080000	B.1.2.2.2.2.1.2.1.1	0.302801724137931	.	31760001	32080000	#9191FF	1	0.375
chr2	32080001	32360000	A.2.1.1.1.1.1.1.2.2	0.716594827586207	.	32080001	32360000	#FF9191	1	0.75
chr2	32360001	32720000	A.1.2.1.1.1.2.1.2.2	0.866379310344828	.	32360001	32720000	#FF4848	1	0.875
chr2	32720001	32800000	A.2.1.1.2.2.1.1.2	0.651939655172414	.	32720001	32800000	#FF9191	1	0.75
chr2	32800001	33160000	A.2.1.1.1.1.1.2.2.1	0.714439655172414	.	32800001	33160000	#FF9191	1	0.75
chr2	33160001	33360000	A.2.1.1.1.1.1.2.2.2	0.713362068965517	.	33160001	33360000	#FF9191	1	0.75
chr2	33360001	33840000	A.2.2.2.1.1.1.1.2.1	0.512931034482759	.	33360001	33840000	#FFDADA	1	0.625
chr2	33840001	34200000	B.2.2.1.2.1.1.1.1.1	0.0959051724137931	.	33840001	34200000	#0000FF	1	0.125
chr2	34200001	34360000	B.2.1.2.1.1.1.1.2.1	0.200431034482759	.	34200001	34360000	#4848FF	1	0.25
chr2	34360001	34480000	B.2.1.2.1.1.2.2.2.2	0.179956896551724	.	34360001	34480000	#4848FF	1	0.25
chr2	34480001	34680000	B.2.2.1.2.1.2.2.2.2	0.0818965517241379	.	34480001	34680000	#0000FF	1	0.125
chr2	34680001	34800000	B.1.2.1.2.1.2	0.354525862068966	.	34680001	34800000	#9191FF	1	0.375
chr2	34800001	34920000	B.2.1.2.1.1.2.2.1.2.1	0.183189655172414	.	34800001	34920000	#4848FF	1	0.25
chr2	34920001	35120000	B.2.1.2.1.1.2.1.1.1.2	0.19073275862069	.	34920001	35120000	#4848FF	1	0.25
chr2	35120001	35400000	B.2.2.2.1.2.1.2.2.1	0.0237068965517241	.	35120001	35400000	#0000FF	1	0.125
chr2	35400001	35720000	B.2.2.1.2.1.2.2.2.1	0.0829741379310345	.	35400001	35720000	#0000FF	1	0.125
chr2	35720001	36000000	B.2.2.2.1.2.1.2.2.2	0.0226293103448276	.	35720001	36000000	#0000FF	1	0.125
chr2	36000001	36080000	B.2.1.1.1.2.1.2.2.1	0.259698275862069	.	36000001	36080000	#4848FF	1	0.25
chr2	36080001	36240000	B.2.1.2.1.2.1.1.1	0.178879310344828	.	36080001	36240000	#4848FF	1	0.25
chr2	36240001	36560000	B.2.2.1.2.1.1.1.1.2	0.0948275862068965	.	36240001	36560000	#0000FF	1	0.125
chr2	36560001	36720000	A.2.1.2.2.2.1.2.2.2.1.2	0.582974137931034	.	36560001	36720000	#FF9191	1	0.75
chr2	36720001	37080000	A.1.2.2.1.2.1.1.2.2	0.766163793103448	.	36720001	37080000	#FF4848	1	0.875
chr2	37080001	37320000	A.1.1.2.1.1.1.2.1.1	0.952586206896552	.	37080001	37320000	#FF0000	1	1
chr2	37320001	37560000	A.1.1.2.1.1.1.1.1.2	0.959051724137931	.	37320001	37560000	#FF0000	1	1
chr2	37560001	37840000	A.1.1.2.1.1.1.1.2.2.1.1	0.955818965517241	.	37560001	37840000	#FF0000	1	1
chr2	37840001	38040000	A.1.1.1.2.1.2.2.1.2	0.976293103448276	.	37840001	38040000	#FF0000	1	1
chr2	38040001	38160000	A.1.2.1.1.1.2.1.2.1	0.867456896551724	.	38040001	38160000	#FF4848	1	0.875
chr2	38160001	38520000	A.1.1.2.1.1.1.1.1.1.2	0.960129310344828	.	38160001	38520000	#FF0000	1	1
chr2	38520001	38800000	A.1.1.1.2.1.2.2.1.1	0.977370689655172	.	38520001	38800000	#FF0000	1	1
chr2	38800001	39080000	A.1.2.1.1.1.1.2.1	0.87823275862069	.	38800001	39080000	#FF4848	1	0.875
chr2	39080001	39320000	A.1.2.1.1.1.1.2.2.1.1	0.877155172413793	.	39080001	39320000	#FF4848	1	0.875
chr2	39320001	39520000	A.1.2.2.2.1.1.2.1.2.1	0.75323275862069	.	39320001	39520000	#FF4848	1	0.875
chr2	39520001	39800000	A.1.1.2.1.2.2.2.1	0.927801724137931	.	39520001	39800000	#FF0000	1	1
chr2	39800001	40040000	A.1.2.1.1.1.2.1.1.2.2	0.868534482758621	.	39800001	40040000	#FF4848	1	0.875
chr2	40040001	40120000	B.1.1.1.2.1.1.1.1	0.447198275862069	.	40040001	40120000	#DADAFF	1	0.5
chr2	40120001	40320000	B.1.1.1.2.1.2.1.1	0.441810344827586	.	40120001	40320000	#DADAFF	1	0.5
chr2	40320001	40480000	A.2.2.2.1.1.2.1	0.507543103448276	.	40320001	40480000	#FFDADA	1	0.625
chr2	40480001	40680000	A.2.1.1.1.2.1.2.2.2.2	0.6875	.	40480001	40680000	#FF9191	1	0.75
chr2	40680001	41240000	A.2.2.2.1.1.2.2.1.2	0.505387931034483	.	40680001	41240000	#FFDADA	1	0.625
chr2	41240001	41440000	A.2.1.2.2.2.1.2.1.2	0.586206896551724	.	41240001	41440000	#FF9191	1	0.75
chr2	41440001	41520000	A.2.2.2.2.2.2.1.1	0.470905172413793	.	41440001	41520000	#FFDADA	1	0.625
chr2	41520001	41640000	A.2.2.1.2.2.2.1.2.1	0.523706896551724	.	41520001	41640000	#FFDADA	1	0.625
chr2	41640001	42080000	A.2.1.2.1.1.1.2.2.2	0.631465517241379	.	41640001	42080000	#FF9191	1	0.75
chr2	42080001	42320000	A.1.1.2.1.2.2.2.2	0.926724137931034	.	42080001	42320000	#FF0000	1	1
chr2	42320001	42640000	A.1.1.2.1.1.1.1.1.1.1	0.961206896551724	.	42320001	42640000	#FF0000	1	1
chr2	42640001	43000000	A.1.2.1.1.1.2.2.1.1.1	0.865301724137931	.	42640001	43000000	#FF4848	1	0.875
chr2	43000001	43200000	A.1.2.1.1.2.2.1.2.2	0.837284482758621	.	43000001	43200000	#FF4848	1	0.875
chr2	43200001	43440000	A.1.1.2.1.2.1.1.2.1.2	0.938577586206897	.	43200001	43440000	#FF0000	1	1
chr2	43440001	43840000	A.1.1.1.2.1.1.2.2.2.1	0.984913793103448	.	43440001	43840000	#FF0000	1	1
chr2	43840001	44040000	A.2.1.1.1.2.1.1.1.2.1.1	0.699353448275862	.	43840001	44040000	#FF9191	1	0.75
chr2	44040001	44240000	A.1.2.2.2.1.1.2.1.1.1	0.755387931034483	.	44040001	44240000	#FF4848	1	0.875
chr2	44240001	44360000	A.1.2.2.2.2.1.2.2.2	0.732758620689655	.	44240001	44360000	#FF4848	1	0.875
chr2	44360001	44560000	A.1.2.1.1.1.2.2.1.2.2.2	0.859913793103448	.	44360001	44560000	#FF4848	1	0.875
chr2	44560001	44840000	A.1.2.2.2.1.2.1.2	0.745689655172414	.	44560001	44840000	#FF4848	1	0.875
chr2	44840001	44920000	A.2.1.1.2.1.2.2.1.1.1	0.65948275862069	.	44840001	44920000	#FF9191	1	0.75
chr2	44920001	45160000	A.2.1.1.1.2.1.1.1.2.2.2	0.696120689655172	.	44920001	45160000	#FF9191	1	0.75
chr2	45160001	45320000	A.2.1.1.2.1.2.2.1.2	0.657327586206897	.	45160001	45320000	#FF9191	1	0.75
chr2	45320001	45800000	A.1.2.1.2.1.2.1.1.2	0.822198275862069	.	45320001	45800000	#FF4848	1	0.875
chr2	45800001	46240000	A.1.2.1.2.1.2.1.1.1	0.823275862068966	.	45800001	46240000	#FF4848	1	0.875
chr2	46240001	46480000	A.1.2.1.1.1.2.2.1.2.1.1	0.863146551724138	.	46240001	46480000	#FF4848	1	0.875
chr2	46480001	46640000	A.1.2.1.1.1.2.2.2.2	0.857758620689655	.	46480001	46640000	#FF4848	1	0.875
chr2	46640001	46840000	A.1.2.2.2.1.2.1.1	0.74676724137931	.	46640001	46840000	#FF4848	1	0.875
chr2	46840001	47160000	A.1.1.2.1.2.2.1.1.2.2	0.929956896551724	.	46840001	47160000	#FF0000	1	1
chr2	47160001	47640000	A.1.1.1.1.1.1.1.2	0.998922413793103	.	47160001	47640000	#FF0000	1	1
chr2	47640001	47840000	A.1.1.2.1.2.1.1.2.2.1	0.9375	.	47640001	47840000	#FF0000	1	1
chr2	47840001	48040000	A.1.1.1.2.1.2.1.1.2.1	0.981681034482759	.	47840001	48040000	#FF0000	1	1
chr2	48040001	48360000	A.1.1.2.1.1.1.1.2.2.2	0.953663793103448	.	48040001	48360000	#FF0000	1	1
chr2	48360001	48760000	A.1.1.2.1.1.2.2.1.1	0.945043103448276	.	48360001	48760000	#FF0000	1	1
chr2	48760001	49000000	A.2.1.2.1.2.1.1.1.1	0.623922413793103	.	48760001	49000000	#FF9191	1	0.75
chr2	49000001	49160000	B.1.1.1.1.1.2.1.1.2	0.461206896551724	.	49000001	49160000	#DADAFF	1	0.5
chr2	49160001	49320000	B.1.2.2.2.2.2.2.1	0.293103448275862	.	49160001	49320000	#9191FF	1	0.375
chr2	49320001	49480000	B.2.1.1.1.2.2.2.1.1.2.2	0.251077586206897	.	49320001	49480000	#4848FF	1	0.25
chr2	49480001	49680000	B.2.1.1.2.2.2.1.1	0.211206896551724	.	49480001	49680000	#4848FF	1	0.25
chr2	49680001	49880000	B.2.2.1.1.2.1.1.2.2.2	0.103448275862069	.	49680001	49880000	#0000FF	1	0.125
chr2	49880001	50040000	B.2.2.1.1.2.1.1.2.1	0.105603448275862	.	49880001	50040000	#0000FF	1	0.125
chr2	50040001	50720000	B.2.2.2.1.2.2.1	0.021551724137931	.	50040001	50720000	#0000FF	1	0.125
chr2	50720001	51000000	B.2.2.1.2.1.1.1.2.1.1	0.09375	.	50720001	51000000	#0000FF	1	0.125
chr2	51000001	51320000	B.2.1.2.1.2.2.1.2.1.2	0.169181034482759	.	51000001	51320000	#4848FF	1	0.25
chr2	51320001	51480000	B.2.1.2.1.1.1.1.2.2.2.1	0.198275862068966	.	51320001	51480000	#4848FF	1	0.25
chr2	51480001	52080000	B.2.2.2.2.1.2.1.1	0.0129310344827586	.	51480001	52080000	#0000FF	1	0.125
chr2	52080001	52160000	B.2.1.1.1.2.1.2.2.2	0.258620689655172	.	52080001	52160000	#4848FF	1	0.25
chr2	52160001	52480000	B.2.1.2.1.2.2.1.1	0.171336206896552	.	52160001	52480000	#4848FF	1	0.25
chr2	52480001	52760000	B.1.2.2.2.2.2.1.1.1	0.298491379310345	.	52480001	52760000	#9191FF	1	0.375
chr2	52760001	53040000	B.2.1.2.1.2.1.2.2.2	0.172413793103448	.	52760001	53040000	#4848FF	1	0.25
chr2	53040001	53240000	B.2.1.1.1.2.2.2.1.1.2.1	0.252155172413793	.	53040001	53240000	#4848FF	1	0.25
chr2	53240001	53680000	B.1.2.2.2.2.2.1.2.2.2	0.294181034482759	.	53240001	53680000	#9191FF	1	0.375
chr2	53680001	54040000	A.2.2.2.1.1.1.2.1.2	0.509698275862069	.	53680001	54040000	#FFDADA	1	0.625
chr2	54040001	54240000	A.1.2.2.1.2.1.1.2.1	0.767241379310345	.	54040001	54240000	#FF4848	1	0.875
chr2	54240001	54400000	A.2.2.1.1.2.2.1.2	0.548491379310345	.	54240001	54400000	#FFDADA	1	0.625
chr2	54400001	54680000	A.2.1.2.1.2.1.2.1.1	0.620689655172414	.	54400001	54680000	#FF9191	1	0.75
chr2	54680001	54960000	A.1.2.1.2.1.2.2.2.2.2	0.81573275862069	.	54680001	54960000	#FF4848	1	0.875
chr2	54960001	55200000	A.2.1.2.1.2.1.2.1.2	0.619612068965517	.	54960001	55200000	#FF9191	1	0.75
chr2	55200001	55320000	A.1.2.2.2.1.1.1.1	0.757543103448276	.	55200001	55320000	#FF4848	1	0.875
chr2	55320001	55440000	A.2.1.1.2.2.1.1.1.1.2	0.654094827586207	.	55320001	55440000	#FF9191	1	0.75
chr2	55440001	55600000	A.2.1.2.2.2.1.2.2.2.1.1	0.584051724137931	.	55440001	55600000	#FF9191	1	0.75
chr2	55600001	55880000	A.2.2.1.1.2.2.1.1	0.549568965517241	.	55600001	55880000	#FFDADA	1	0.625
chr2	55880001	56200000	B.1.1.1.1.1.1.1.1	0.46551724137931	.	55880001	56200000	#DADAFF	1	0.5
chr2	56200001	56440000	B.2.1.1.2.2.1.1.2.1	0.21875	.	56200001	56440000	#4848FF	1	0.25
chr2	56440001	57000000	B.2.2.2.2.1.2.2	0.0107758620689655	.	56440001	57000000	#0000FF	1	0.125
chr2	57000001	57080000	B.2.1.2.1.1.2.2.2.1	0.181034482758621	.	57000001	57080000	#4848FF	1	0.25
chr2	57080001	57280000	B.2.2.1.1.2.2.2.2	0.0969827586206897	.	57080001	57280000	#0000FF	1	0.125
chr2	57280001	57360000	B.2.1.2.1.1.2.2.1.1.1	0.186422413793103	.	57280001	57360000	#4848FF	1	0.25
chr2	57360001	57560000	B.2.2.2.1.2.1.1.1.2	0.0269396551724138	.	57360001	57560000	#0000FF	1	0.125
chr2	57560001	57920000	B.2.1.2.1.2.2.1.2.1.1	0.170258620689655	.	57560001	57920000	#4848FF	1	0.25
chr2	57920001	58360000	B.1.2.2.1.1.1.1	0.34698275862069	.	57920001	58360000	#9191FF	1	0.375
chr2	58360001	58760000	B.1.1.2.1.1.1.2	0.429956896551724	.	58360001	58760000	#DADAFF	1	0.5
chr2	58760001	59040000	A.2.2.1.1.1.2.1.1.1	0.564655172413793	.	58760001	59040000	#FFDADA	1	0.625
chr2	59040001	59160000	A.2.1.2.2.2.1.2.1.1	0.587284482758621	.	59040001	59160000	#FF9191	1	0.75
chr2	59160001	59600000	A.2.1.2.1.1.1.1.1	0.639008620689655	.	59160001	59600000	#FF9191	1	0.75
chr2	59600001	59720000	A.2.1.1.1.2.1.2.2.1.2	0.689655172413793	.	59600001	59720000	#FF9191	1	0.75
chr2	59720001	60080000	A.1.2.2.1.2.1.2.2	0.764008620689655	.	59720001	60080000	#FF4848	1	0.875
chr2	60080001	60320000	A.1.2.1.2.1.2.2.2.2.1	0.816810344827586	.	60080001	60320000	#FF4848	1	0.875
chr2	60320001	60440000	A.2.1.1.2.2.1.1.1.1.1	0.655172413793103	.	60320001	60440000	#FF9191	1	0.75
chr2	60440001	60920000	A.1.2.1.2.1.2.2.2.1.1	0.818965517241379	.	60440001	60920000	#FF4848	1	0.875
chr2	60920001	61320000	A.1.1.2.1.1.2.1.1.2	0.948275862068966	.	60920001	61320000	#FF0000	1	1
chr2	61320001	61400000	A.1.2.2.2.2.1.2.1.2	0.734913793103448	.	61320001	61400000	#FF4848	1	0.875
chr2	61400001	61840000	A.1.1.2.1.2.1.1.2.2.2	0.936422413793103	.	61400001	61840000	#FF0000	1	1
chr2	61840001	61920000	A.2.1.1.2.1.2.1.1.2	0.661637931034483	.	61840001	61920000	#FF9191	1	0.75
chr2	61920001	62080000	A.1.2.2.2.1.1.2.2.2.1.1	0.75	.	61920001	62080000	#FF4848	1	0.875
chr2	62080001	62280000	A.1.2.1.1.2.2.2.1.1	0.836206896551724	.	62080001	62280000	#FF4848	1	0.875
chr2	62280001	62680000	A.1.1.2.1.1.2.1.2.1	0.947198275862069	.	62280001	62680000	#FF0000	1	1
chr2	62680001	62840000	A.1.2.2.2.1.1.2.2.1	0.751077586206897	.	62680001	62840000	#FF4848	1	0.875
chr2	62840001	63040000	A.1.2.2.2.1.1.2.1.1.2	0.754310344827586	.	62840001	63040000	#FF4848	1	0.875
chr2	63040001	63240000	A.2.2.1.1.2.1.1.2.1	0.558189655172414	.	63040001	63240000	#FFDADA	1	0.625
chr2	63240001	63480000	A.2.2.1.2.2.2.1.2.2.1.2	0.520474137931034	.	63240001	63480000	#FFDADA	1	0.625
chr2	63480001	63800000	A.2.2.2.1.1.2.2.2	0.504310344827586	.	63480001	63800000	#FFDADA	1	0.625
chr2	63800001	64160000	A.1.2.1.2.1.2.1.2	0.821120689655172	.	63800001	64160000	#FF4848	1	0.875
chr2	64160001	64560000	A.1.1.1.2.1.1.2.2.1	0.985991379310345	.	64160001	64560000	#FF0000	1	1
chr2	64560001	64800000	A.1.2.1.1.1.2.2.1.2.1.2	0.862068965517241	.	64560001	64800000	#FF4848	1	0.875
chr2	64800001	65080000	A.1.1.2.1.2.1.2.2.1	0.93426724137931	.	64800001	65080000	#FF0000	1	1
chr2	65080001	65440000	A.1.2.1.1.1.1.2.2.1.2	0.876077586206897	.	65080001	65440000	#FF4848	1	0.875
chr2	65440001	65600000	A.1.2.2.2.1.1.2.2.2.2	0.747844827586207	.	65440001	65600000	#FF4848	1	0.875
chr2	65600001	65720000	A.1.2.2.2.1.1.2.2.2.1.2	0.748922413793103	.	65600001	65720000	#FF4848	1	0.875
chr2	65720001	65800000	A.2.1.2.2.1.1.1.1.2.2.1	0.602370689655172	.	65720001	65800000	#FF9191	1	0.75
chr2	65800001	66120000	A.1.2.2.2.1.2.2.2.2.1	0.741379310344828	.	65800001	66120000	#FF4848	1	0.875
chr2	66120001	66240000	A.2.1.2.2.1.2.2.1.1	0.594827586206897	.	66120001	66240000	#FF9191	1	0.75
chr2	66240001	66320000	A.2.2.1.2.2.1.1.1.1	0.53448275862069	.	66240001	66320000	#FFDADA	1	0.625
chr2	66320001	66480000	A.2.1.1.2.1.1.1.2.2	0.668103448275862	.	66320001	66480000	#FF9191	1	0.75
chr2	66480001	66760000	A.1.2.2.2.1.1.2.1.2.2	0.752155172413793	.	66480001	66760000	#FF4848	1	0.875
chr2	66760001	67200000	A.2.1.1.1.2.2.2.1.1	0.678879310344828	.	66760001	67200000	#FF9191	1	0.75
chr2	67200001	67360000	A.2.2.1.2.2.2.1.2.2.1.1.1	0.522629310344828	.	67200001	67360000	#FFDADA	1	0.625
chr2	67360001	67840000	A.2.2.1.1.2.1.1.2.2	0.557112068965517	.	67360001	67840000	#FFDADA	1	0.625
chr2	67840001	68320000	A.2.2.2.1.1.2.2.1.1	0.506465517241379	.	67840001	68320000	#FFDADA	1	0.625
chr2	68320001	68680000	A.2.1.2.2.1.1.2	0.598060344827586	.	68320001	68680000	#FF9191	1	0.75
chr2	68680001	68960000	A.2.2.1.1.2.1.1.1	0.55926724137931	.	68680001	68960000	#FFDADA	1	0.625
chr2	68960001	69160000	A.2.1.1.1.2.1.1.2	0.695043103448276	.	68960001	69160000	#FF9191	1	0.75
chr2	69160001	69520000	A.2.1.1.1.2.1.1.1.2.2.1	0.697198275862069	.	69160001	69520000	#FF9191	1	0.75
chr2	69520001	70080000	A.1.1.1.1.1.1.2	0.997844827586207	.	69520001	70080000	#FF0000	1	1
chr2	70080001	70480000	A.1.1.1.2.1.1.2.1	0.987068965517241	.	70080001	70480000	#FF0000	1	1
chr2	70480001	70800000	A.1.2.2.2.1.2.2.2.1	0.742456896551724	.	70480001	70800000	#FF4848	1	0.875
chr2	70800001	70920000	A.2.1.2.2.1.1.1.1.2.1.1.1	0.605603448275862	.	70800001	70920000	#FF9191	1	0.75
chr2	70920001	71040000	A.2.1.2.2.1.1.1.1.2.1.1.2	0.604525862068966	.	70920001	71040000	#FF9191	1	0.75
chr2	71040001	71240000	A.2.1.1.2.1.1.1.2.1	0.669181034482759	.	71040001	71240000	#FF9191	1	0.75
chr2	71240001	71760000	A.1.1.1.2.1.1.2.2.2.2	0.983836206896552	.	71240001	71760000	#FF0000	1	1
chr2	71760001	72040000	A.1.2.1.1.1.2.2.2.1	0.858836206896552	.	71760001	72040000	#FF4848	1	0.875
chr2	72040001	72400000	A.1.2.1.1.1.2.2.1.1.2	0.864224137931034	.	72040001	72400000	#FF4848	1	0.875
chr2	72400001	72600000	A.2.1.1.2.2.2.2.2	0.640086206896552	.	72400001	72600000	#FF9191	1	0.75
chr2	72600001	73120000	A.1.1.2.1.1.2.1.2.2	0.946120689655172	.	72600001	73120000	#FF0000	1	1
chr2	73120001	73200000	A.1.2.2.2.1.1.1.2	0.756465517241379	.	73120001	73200000	#FF4848	1	0.875
chr2	73200001	73480000	A.1.1.2.1.2.1.2.2.2	0.933189655172414	.	73200001	73480000	#FF0000	1	1
chr2	73480001	73960000	A.2.1.1.1.2.2.2.1.2	0.677801724137931	.	73480001	73960000	#FF9191	1	0.75
chr2	73960001	74240000	A.1.2.1.1.1.2.2.1.2.2.1	0.860991379310345	.	73960001	74240000	#FF4848	1	0.875
chr2	74240001	74840000	A.1.1.1.1.1.1.1.1	1	.	74240001	74840000	#FF0000	1	1
chr2	74840001	75160000	A.1.1.2.1.1.1.1.2.1.1	0.957974137931034	.	74840001	75160000	#FF0000	1	1
chr2	75160001	75440000	A.1.2.1.2.1.2.2.1	0.820043103448276	.	75160001	75440000	#FF4848	1	0.875
chr2	75440001	75640000	A.2.1.1.1.2.1.2.1.1.2	0.692887931034483	.	75440001	75640000	#FF9191	1	0.75
chr2	75640001	75920000	A.1.2.2.1.2.1.1.1.1.2.2	0.770474137931034	.	75640001	75920000	#FF4848	1	0.875
chr2	75920001	76240000	B.2.1.1.2.2.1.1.1	0.219827586206897	.	75920001	76240000	#4848FF	1	0.25
chr2	76240001	76360000	B.2.1.2.1.1.1.1.1.2.1	0.202586206896552	.	76240001	76360000	#4848FF	1	0.25
chr2	76360001	76560000	B.2.2.1.1.2.2.2.1.2	0.0980603448275862	.	76360001	76560000	#0000FF	1	0.125
chr2	76560001	76800000	B.2.2.1.1.2.1.1.2.2.1	0.104525862068966	.	76560001	76800000	#0000FF	1	0.125
chr2	76800001	76960000	B.2.1.1.1.2.1.2.1.1	0.261853448275862	.	76800001	76960000	#4848FF	1	0.25
chr2	76960001	77080000	B.1.2.1.1.1.2.1.1.1	0.372844827586207	.	76960001	77080000	#9191FF	1	0.375
chr2	77080001	77240000	B.2.1.2.1.1.1.1.2.2.2.2	0.197198275862069	.	77080001	77240000	#4848FF	1	0.25
chr2	77240001	77400000	B.2.1.1.1.2.2.2.2.1	0.248922413793103	.	77240001	77400000	#4848FF	1	0.25
chr2	77400001	77600000	B.2.1.2.1.2.1.2.2.1	0.173491379310345	.	77400001	77600000	#4848FF	1	0.25
chr2	77600001	78000000	B.2.1.2.1.2.2.1.2.2.2	0.167025862068966	.	77600001	78000000	#4848FF	1	0.25
chr2	78000001	78160000	B.1.2.2.2.2.1.1.1	0.304956896551724	.	78000001	78160000	#9191FF	1	0.375
chr2	78160001	78320000	B.2.1.1.1.2.2.1.2.1	0.255387931034483	.	78160001	78320000	#4848FF	1	0.25
chr2	78320001	78640000	B.2.2.1.2.1.2.1.1.1	0.0883620689655172	.	78320001	78640000	#0000FF	1	0.125
chr2	78640001	78920000	B.1.2.2.2.2.1.2.2	0.299568965517241	.	78640001	78920000	#9191FF	1	0.375
chr2	78920001	79240000	B.1.1.2.1.2.1.2	0.421336206896552	.	78920001	79240000	#DADAFF	1	0.5
chr2	79240001	79480000	B.2.1.1.2.2.2.2.1.2	0.206896551724138	.	79240001	79480000	#4848FF	1	0.25
chr2	79480001	79920000	B.2.2.2.1.2.2.2.2.1	0.0193965517241379	.	79480001	79920000	#0000FF	1	0.125
chr2	79920001	80160000	B.2.1.1.1.2.2.1.1.2	0.256465517241379	.	79920001	80160000	#4848FF	1	0.25
chr2	80160001	80480000	B.2.1.1.2.2.1.1.2.2.1	0.217672413793103	.	80160001	80480000	#4848FF	1	0.25
chr2	80480001	80760000	B.2.1.1.2.2.1.1.2.2.2	0.216594827586207	.	80480001	80760000	#4848FF	1	0.25
chr2	80760001	81200000	B.2.2.2.2.1.2.1.2	0.0118534482758621	.	80760001	81200000	#0000FF	1	0.125
chr2	81200001	81440000	B.2.2.2.1.2.1.1.1.1	0.0280172413793103	.	81200001	81440000	#0000FF	1	0.125
chr2	81440001	82080000	B.2.2.2.1.2.2.2.2.2	0.0183189655172414	.	81440001	82080000	#0000FF	1	0.125
chr2	82080001	82280000	B.2.1.2.1.1.1.1.2.2.1	0.199353448275862	.	82080001	82280000	#4848FF	1	0.25
chr2	82280001	82480000	B.2.1.1.2.2.2.2.1.1	0.207974137931034	.	82280001	82480000	#4848FF	1	0.25
chr2	82480001	82840000	B.2.2.1.2.1.2.1.2.2	0.0851293103448276	.	82480001	82840000	#0000FF	1	0.125
chr2	82840001	83200000	B.2.2.2.1.2.1.2.1	0.0247844827586207	.	82840001	83200000	#0000FF	1	0.125
chr2	83200001	83280000	B.1.1.2.2.1.2.2.2.1	0.398706896551724	.	83200001	83280000	#DADAFF	1	0.5
chr2	83280001	83440000	B.2.1.1.1.2.1.1.1	0.264008620689655	.	83280001	83440000	#4848FF	1	0.25
chr2	83440001	83640000	B.2.1.2.1.1.2.1.1.1.1	0.191810344827586	.	83440001	83640000	#4848FF	1	0.25
chr2	83640001	83960000	B.2.2.2.1.2.1.1.2	0.0258620689655172	.	83640001	83960000	#0000FF	1	0.125
chr2	83960001	84080000	B.2.1.1.1.2.1.1.2	0.262931034482759	.	83960001	84080000	#4848FF	1	0.25
chr2	84080001	84280000	B.2.1.2.1.2.1.2.1.2	0.174568965517241	.	84080001	84280000	#4848FF	1	0.25
chr2	84280001	84360000	B.2.1.2.1.1.1.2.1.2	0.195043103448276	.	84280001	84360000	#4848FF	1	0.25
chr2	84360001	84640000	B.2.2.1.2.1.1.2.1	0.0905172413793103	.	84360001	84640000	#0000FF	1	0.125
chr2	84640001	85120000	B.2.1.2.1.2.2.1.2.2.1	0.168103448275862	.	84640001	85120000	#4848FF	1	0.25
chr2	85120001	85560000	A.1.1.2.1.1.2.2.1.2	0.943965517241379	.	85120001	85560000	#FF0000	1	1
chr2	85560001	85800000	A.1.1.2.1.1.1.2.2	0.950431034482759	.	85560001	85800000	#FF0000	1	1
chr2	85800001	86160000	A.1.1.1.1.1.2.2.1	0.995689655172414	.	85800001	86160000	#FF0000	1	1
chr2	86160001	86400000	A.1.1.1.2.1.2.1.2.2	0.978448275862069	.	86160001	86400000	#FF0000	1	1
chr2	86400001	86880000	A.1.1.2.1.1.1.1.2.2.1.2	0.954741379310345	.	86400001	86880000	#FF0000	1	1
chr2	86880001	87160000	A.2.1.1.1.2.1.2.1.1.1	0.693965517241379	.	86880001	87160000	#FF9191	1	0.75
chr2	87280001	87360000	A.2.1.1.1.2.1.2.1.1.1	0.693965517241379	.	87280001	87360000	#FF9191	1	0.75
chr2	87400001	87440000	A.2.1.1.1.2.1.2.1.1.1	0.693965517241379	.	87400001	87440000	#FF9191	1	0.75
chr2	87440001	87560000	A.2.1.1.2.1.2.2.2	0.65625	.	87440001	87560000	#FF9191	1	0.75
chr2	87760001	87840000	A.2.1.1.2.1.2.2.2	0.65625	.	87760001	87840000	#FF9191	1	0.75
chr2	87840001	88000000	A.2.1.1.2.1.2.1.1.1	0.662715517241379	.	87840001	88000000	#FF9191	1	0.75
chr2	88160001	88480000	A.1.2.1.2.1.2.2.2.1.2	0.817887931034483	.	88160001	88480000	#FF4848	1	0.875
chr2	88480001	88680000	A.2.1.2.2.2.1.1.1.2	0.589439655172414	.	88480001	88680000	#FF9191	1	0.75
chr2	88680001	88840000	A.2.1.1.1.1.1.1.1.1	0.719827586206897	.	88680001	88840000	#FF9191	1	0.75
chr2	88840001	89000000	A.1.2.2.1.2.2.1.1	0.762931034482759	.	88840001	89000000	#FF4848	1	0.875
chr2	89000001	89320000	B.2.1.1.1.2.2.1.2.2	0.254310344827586	.	89000001	89320000	#4848FF	1	0.25
chr2	89320001	89560000	B.2.1.2.1.1.1.1.1.1	0.203663793103448	.	89320001	89560000	#4848FF	1	0.25
chr2	89880001	89920000	B.2.1.2.1.1.2.1.2	0.1875	.	89880001	89920000	#4848FF	1	0.25
chr2	89960001	90160000	B.2.1.2.1.1.2.1.2	0.1875	.	89960001	90160000	#4848FF	1	0.25
chr2	90200001	90280000	B.2.1.2.1.1.2.1.2	0.1875	.	90200001	90280000	#4848FF	1	0.25
chr2	90400001	90480000	B.1.2.1.1.2.1.2	0.359913793103448	.	90400001	90480000	#9191FF	1	0.375
chr2	91680001	91720000	B.1.2.1.1.2.1.2	0.359913793103448	.	91680001	91720000	#9191FF	1	0.375
chr2	91760001	91920000	B.2.2.1.1.2.1.2	0.102370689655172	.	91760001	91920000	#0000FF	1	0.125
chr2	91920001	92000000	B.2.2.1.2.1.1.2.2	0.0894396551724138	.	91920001	92000000	#0000FF	1	0.125
chr2	92040001	92200000	B.2.2.1.2.1.1.2.2	0.0894396551724138	.	92040001	92200000	#0000FF	1	0.125
chr2	92280001	92360000	B.2.2.1.2.1.1.2.2	0.0894396551724138	.	92280001	92360000	#0000FF	1	0.125
chr2	95320001	95600000	B.2.2.1.1.1.2.2.2.2	0.107758620689655	.	95320001	95600000	#0000FF	1	0.125
chr2	95600001	95880000	B.2.1.2.1.2.1.1.2.2	0.176724137931034	.	95600001	95880000	#4848FF	1	0.25
chr2	95880001	96080000	B.1.1.2.2.1.2.1.1.2.2	0.40301724137931	.	95880001	96080000	#DADAFF	1	0.5
chr2	96120001	96160000	B.1.1.2.2.1.2.1.1.2.2	0.40301724137931	.	96120001	96160000	#DADAFF	1	0.5
chr2	96160001	96280000	B.2.1.2.1.1.1.2.1.1	0.196120689655172	.	96160001	96280000	#4848FF	1	0.25
chr2	96320001	96360000	B.2.1.2.1.1.1.2.1.1	0.196120689655172	.	96320001	96360000	#4848FF	1	0.25
chr2	96360001	96600000	B.1.2.1.2.2.2.2.1	0.349137931034483	.	96360001	96600000	#9191FF	1	0.375
chr2	96600001	96680000	A.2.1.2.2.2.1.1.2	0.588362068965517	.	96600001	96680000	#FF9191	1	0.75
chr2	96720001	96880000	A.2.1.2.2.2.1.1.2	0.588362068965517	.	96720001	96880000	#FF9191	1	0.75
chr2	96880001	97200000	A.1.1.2.1.1.2.1.1.1	0.949353448275862	.	96880001	97200000	#FF0000	1	1
chr2	97200001	97480000	A.1.1.1.2.1.2.1.2.1	0.979525862068966	.	97200001	97480000	#FF0000	1	1
chr2	97480001	97520000	A.1.2.1.1.2.2.1.1.2	0.839439655172414	.	97480001	97520000	#FF4848	1	0.875
chr2	97560001	97640000	A.1.2.1.1.2.2.1.1.2	0.839439655172414	.	97560001	97640000	#FF4848	1	0.875
chr2	97640001	97840000	A.2.2.1.2.1.1.2.1.2	0.544181034482759	.	97640001	97840000	#FFDADA	1	0.625
chr2	97840001	97920000	A.2.1.2.2.1.1.1.1.2.2.2.2	0.600215517241379	.	97840001	97920000	#FF9191	1	0.75
chr2	98000001	98040000	A.2.1.2.2.1.1.1.1.2.2.2.2	0.600215517241379	.	98000001	98040000	#FF9191	1	0.75
chr2	98160001	98200000	A.2.1.2.2.1.1.1.1.2.2.2.2	0.600215517241379	.	98160001	98200000	#FF9191	1	0.75
chr2	98240001	98800000	A.1.1.2.2.1.2.1.1.2	0.908405172413793	.	98240001	98800000	#FF0000	1	1
chr2	98800001	98960000	A.2.1.1.2.1.1.1.1.2.2.1	0.671336206896552	.	98800001	98960000	#FF9191	1	0.75
chr2	98960001	99240000	A.1.2.1.2.1.1.2.1.1.1	0.830818965517241	.	98960001	99240000	#FF4848	1	0.875
chr2	99240001	99720000	A.2.1.2.1.1.1.2.2.1	0.632543103448276	.	99240001	99720000	#FF9191	1	0.75
chr2	99720001	99880000	A.2.1.1.2.2.2.2.1.2.2	0.641163793103448	.	99720001	99880000	#FF9191	1	0.75
chr2	99880001	100000000	A.2.1.2.2.1.1.1.1.2.2.2.1	0.601293103448276	.	99880001	100000000	#FF9191	1	0.75
chr2	100000001	100120000	A.1.1.2.2.1.2.2.2.1	0.90301724137931	.	100000001	100120000	#FF0000	1	1
chr2	100160001	100560000	A.1.1.2.2.1.2.2.2.1	0.90301724137931	.	100160001	100560000	#FF0000	1	1
chr2	100560001	100840000	A.2.1.1.1.2.2.1.1.2.1	0.685344827586207	.	100560001	100840000	#FF9191	1	0.75
chr2	100840001	101040000	A.2.1.1.2.2.2.2.1.2.1	0.642241379310345	.	100840001	101040000	#FF9191	1	0.75
chr2	101040001	101200000	A.2.2.1.2.2.2.1.1.2.1	0.525862068965517	.	101040001	101200000	#FFDADA	1	0.625
chr2	101200001	101640000	A.1.2.1.2.1.1.2.1.1.2	0.829741379310345	.	101200001	101640000	#FF4848	1	0.875
chr2	101640001	101960000	A.1.1.2.2.1.2.2.2.2.1	0.901939655172414	.	101640001	101960000	#FF0000	1	1
chr2	101960001	102320000	A.1.2.1.2.1.1.1.1	0.832974137931034	.	101960001	102320000	#FF4848	1	0.875
chr2	102320001	102480000	A.1.1.2.2.1.2.2.1.2	0.904094827586207	.	102320001	102480000	#FF0000	1	1
chr2	102480001	102640000	A.2.1.1.1.2.1.2.1.2	0.691810344827586	.	102480001	102640000	#FF9191	1	0.75
chr2	102640001	102800000	A.1.1.2.2.1.2.2.1.1	0.905172413793103	.	102640001	102800000	#FF0000	1	1
chr2	102800001	103080000	A.2.2.2.1.2.1.1.1.2	0.501077586206897	.	102800001	103080000	#FFDADA	1	0.625
chr2	103080001	103280000	B.1.1.2.1.2.2.1.1	0.420258620689655	.	103080001	103280000	#DADAFF	1	0.5
chr2	103280001	103440000	B.1.1.2.2.2.2.2.1.2.2	0.384698275862069	.	103280001	103440000	#DADAFF	1	0.5
chr2	103440001	103640000	B.2.2.1.2.2.2.2.2.1.1.1	0.052801724137931	.	103440001	103640000	#0000FF	1	0.125
chr2	103640001	103800000	B.2.2.1.1.1.2.2.1.1.2	0.112068965517241	.	103640001	103800000	#0000FF	1	0.125
chr2	103800001	104040000	B.2.2.2.1.1.2.2.1.2	0.03125	.	103800001	104040000	#0000FF	1	0.125
chr2	104040001	104240000	B.2.2.2.1.1.2.2.2.1	0.0301724137931034	.	104040001	104240000	#0000FF	1	0.125
chr2	104240001	104520000	B.2.2.2.2.2.1.1.2.1	0.00646551724137931	.	104240001	104520000	#0000FF	1	0.125
chr2	104520001	104800000	B.2.2.2.1.1.2.2.1.1	0.0323275862068966	.	104520001	104800000	#0000FF	1	0.125
chr2	104800001	104880000	B.2.1.1.1.1.2.2.2	0.265086206896552	.	104800001	104880000	#4848FF	1	0.25
chr2	104880001	105080000	B.2.1.2.2.2.2.1.2.2	0.131465517241379	.	104880001	105080000	#4848FF	1	0.25
chr2	105080001	105200000	B.2.1.2.2.2.2.2.2	0.129310344827586	.	105080001	105200000	#4848FF	1	0.25
chr2	105200001	105400000	B.2.2.1.2.2.2.2.2.1.2	0.0484913793103448	.	105200001	105400000	#0000FF	1	0.125
chr2	105400001	105640000	B.2.1.1.1.1.2.1.2.1.1.2.1	0.273706896551724	.	105400001	105640000	#4848FF	1	0.25
chr2	105640001	105920000	A.2.2.2.1.2.1.2.2	0.493534482758621	.	105640001	105920000	#FFDADA	1	0.625
chr2	105920001	106120000	A.1.2.2.1.1.1.1.1.2.1.2	0.797413793103448	.	105920001	106120000	#FF4848	1	0.875
chr2	106120001	106360000	A.2.1.2.1.2.2.1.1.2.2	0.615301724137931	.	106120001	106360000	#FF9191	1	0.75
chr2	106360001	106520000	A.1.2.2.1.2.2.2.2.2	0.758620689655172	.	106360001	106520000	#FF4848	1	0.875
chr2	106520001	106760000	A.2.1.1.1.1.1.1.1.2	0.71875	.	106520001	106760000	#FF9191	1	0.75
chr2	106760001	106920000	A.1.2.2.1.2.2.2.2.1	0.759698275862069	.	106760001	106920000	#FF4848	1	0.875
chr2	106920001	107000000	A.2.1.1.1.1.2.2.1.2	0.705818965517241	.	106920001	107000000	#FF9191	1	0.75
chr2	107080001	107200000	A.2.1.1.1.1.2.2.1.2	0.705818965517241	.	107080001	107200000	#FF9191	1	0.75
chr2	107200001	107480000	B.2.2.1.2.2.2.1.1.2	0.0657327586206897	.	107200001	107480000	#0000FF	1	0.125
chr2	107480001	107880000	B.2.2.2.1.1.2.2.2.2	0.0290948275862069	.	107480001	107880000	#0000FF	1	0.125
chr2	107880001	108280000	B.2.2.2.2.1.1.2.2	0.0140086206896552	.	107880001	108280000	#0000FF	1	0.125
chr2	108280001	108440000	B.2.2.1.1.1.1.1.1.2.2	0.123922413793103	.	108280001	108440000	#0000FF	1	0.125
chr2	108520001	108600000	B.1.2.1.2.2.2.1	0.350215517241379	.	108520001	108600000	#9191FF	1	0.375
chr2	108600001	108960000	B.2.2.2.2.2.1.1.2.2	0.00538793103448276	.	108600001	108960000	#0000FF	1	0.125
chr2	108960001	109080000	B.1.1.2.2.1.2.1.1.2.1	0.404094827586207	.	108960001	109080000	#DADAFF	1	0.5
chr2	109080001	109280000	A.2.2.1.2.1.1.2.2.1	0.543103448275862	.	109080001	109280000	#FFDADA	1	0.625
chr2	109280001	109680000	A.2.2.1.1.1.1.2.2.1	0.567887931034483	.	109280001	109680000	#FFDADA	1	0.625
chr2	109680001	109920000	A.2.1.2.1.2.2.2.1.2.1	0.609913793103448	.	109680001	109920000	#FF9191	1	0.75
chr2	109920001	110120000	A.2.1.1.1.2.2.1.2.2.1	0.681034482758621	.	109920001	110120000	#FF9191	1	0.75
chr2	110240001	110280000	A.2.1.1.1.2.2.1.2.2.1	0.681034482758621	.	110240001	110280000	#FF9191	1	0.75
chr2	110280001	110520000	A.1.1.1.2.2.1.1.1.2	0.973060344827586	.	110280001	110520000	#FF0000	1	1
chr2	110840001	111000000	A.1.2.2.2.1.2.2.2.2.2	0.740301724137931	.	110840001	111000000	#FF4848	1	0.875
chr2	111360001	111560000	A.1.2.2.2.1.2.2.1.1	0.744612068965517	.	111360001	111560000	#FF4848	1	0.875
chr2	111560001	111680000	A.2.1.1.2.1.1.1.1.2.2.2	0.670258620689655	.	111560001	111680000	#FF9191	1	0.75
chr2	111680001	112040000	A.1.1.2.2.1.1.2.1.1.2.2	0.915948275862069	.	111680001	112040000	#FF0000	1	1
chr2	112040001	112200000	A.2.1.1.2.1.1.1.1.1.1	0.674568965517241	.	112040001	112200000	#FF9191	1	0.75
chr2	112200001	112480000	A.1.1.2.2.2.2.1.1.2.1	0.892241379310345	.	112200001	112480000	#FF0000	1	1
chr2	112480001	113040000	A.1.1.1.1.2.2.1	0.992456896551724	.	112480001	113040000	#FF0000	1	1
chr2	113040001	113120000	A.1.2.1.1.2.1.1.1.2	0.855603448275862	.	113040001	113120000	#FF4848	1	0.875
chr2	113160001	113280000	A.1.2.1.1.2.1.1.1.2	0.855603448275862	.	113160001	113280000	#FF4848	1	0.875
chr2	113280001	113480000	A.1.1.1.2.2.2.2.1.2.2	0.963362068965517	.	113280001	113480000	#FF0000	1	1
chr2	113480001	113720000	A.1.2.1.2.1.1.2.1.2	0.828663793103448	.	113480001	113720000	#FF4848	1	0.875
chr2	113720001	114200000	A.2.1.1.1.2.2.1.1.2.2.2	0.683189655172414	.	113720001	114200000	#FF9191	1	0.75
chr2	114200001	114720000	A.2.2.1.1.1.2.1.2	0.5625	.	114200001	114720000	#FFDADA	1	0.625
chr2	114720001	115120000	B.2.2.2.1.1.1.2.1.1.1	0.0420258620689655	.	114720001	115120000	#0000FF	1	0.125
chr2	115120001	115360000	B.2.2.1.2.2.2.1.1.1.1	0.0678879310344828	.	115120001	115360000	#0000FF	1	0.125
chr2	115360001	115640000	B.2.2.2.1.1.1.2.1.2.1	0.0387931034482759	.	115360001	115640000	#0000FF	1	0.125
chr2	115640001	115880000	B.2.2.1.1.1.1.2.2	0.119612068965517	.	115640001	115880000	#0000FF	1	0.125
chr2	115880001	116240000	B.2.2.1.2.2.1.2.1.2.1	0.072198275862069	.	115880001	116240000	#0000FF	1	0.125
chr2	116240001	116360000	B.2.1.1.1.1.2.1.2.1.1.2.2	0.272629310344828	.	116240001	116360000	#4848FF	1	0.25
chr2	116360001	116440000	B.1.2.1.2.2.2.2.2	0.348060344827586	.	116360001	116440000	#9191FF	1	0.375
chr2	116440001	116640000	B.2.1.1.2.1.1.1.2.2.2	0.241379310344828	.	116440001	116640000	#4848FF	1	0.25
chr2	116640001	116720000	B.1.2.1.1.1.2.2.2.2.2	0.362068965517241	.	116640001	116720000	#9191FF	1	0.375
chr2	116720001	117160000	B.2.2.1.2.2.2.1.2.1.1.1	0.0646551724137931	.	116720001	117160000	#0000FF	1	0.125
chr2	117160001	117480000	B.2.2.1.2.2.2.1.2.1.1.2	0.0635775862068965	.	117160001	117480000	#0000FF	1	0.125
chr2	117480001	117960000	B.1.2.2.1.1.1.2	0.345905172413793	.	117480001	117960000	#9191FF	1	0.375
chr2	117960001	118120000	B.1.1.2.2.1.2.1.2.1	0.401939655172414	.	117960001	118120000	#DADAFF	1	0.5
chr2	118120001	118360000	B.2.1.1.1.1.2.1.2.1.1.1	0.274784482758621	.	118120001	118360000	#4848FF	1	0.25
chr2	118360001	118560000	B.2.1.2.2.2.2.1.2.1.1	0.133620689655172	.	118360001	118560000	#4848FF	1	0.25
chr2	118560001	118760000	B.1.1.2.1.2.2.1.2.2	0.418103448275862	.	118560001	118760000	#DADAFF	1	0.5
chr2	118760001	118920000	A.2.2.2.1.2.1.2.1.1.2	0.495689655172414	.	118760001	118920000	#FFDADA	1	0.625
chr2	118920001	119320000	B.1.1.2.1.1.1.1.2.1	0.432112068965517	.	118920001	119320000	#DADAFF	1	0.5
chr2	119320001	119640000	A.2.2.2.1.2.2.1.2.1.2	0.488146551724138	.	119320001	119640000	#FFDADA	1	0.625
chr2	119640001	120080000	A.2.2.1.1.1.1.2.1	0.568965517241379	.	119640001	120080000	#FFDADA	1	0.625
chr2	120080001	120360000	A.1.2.1.2.1.1.2.2.1.2.2	0.825431034482759	.	120080001	120360000	#FF4848	1	0.875
chr2	120360001	121000000	A.1.1.1.2.2.1.2	0.969827586206897	.	120360001	121000000	#FF0000	1	1
chr2	121000001	121080000	A.1.2.2.2.1.2.2.1.2	0.743534482758621	.	121000001	121080000	#FF4848	1	0.875
chr2	121080001	121400000	A.1.2.1.2.1.1.2.2.1.2.1	0.826508620689655	.	121080001	121400000	#FF4848	1	0.875
chr2	121400001	121520000	A.2.1.1.2.1.1.1.1.2.1	0.672413793103448	.	121400001	121520000	#FF9191	1	0.75
chr2	121520001	121840000	A.1.2.1.2.1.1.2.2.1.1	0.827586206896552	.	121520001	121840000	#FF4848	1	0.875
chr2	121840001	122160000	A.1.2.1.2.1.1.2.2.2	0.824353448275862	.	121840001	122160000	#FF4848	1	0.875
chr2	122160001	122520000	A.1.2.2.1.1.1.1.1.1	0.799568965517241	.	122160001	122520000	#FF4848	1	0.875
chr2	122520001	122800000	B.1.1.2.2.2.2.2.2.2	0.381465517241379	.	122520001	122800000	#DADAFF	1	0.5
chr2	122800001	122960000	B.1.1.2.1.2.2.1.2.1	0.419181034482759	.	122800001	122960000	#DADAFF	1	0.5
chr2	122960001	123200000	B.2.1.2.2.2.2.1.2.1.2	0.132543103448276	.	122960001	123200000	#4848FF	1	0.25
chr2	123200001	123400000	B.1.2.2.2.1.2.2.1.2	0.307112068965517	.	123200001	123400000	#9191FF	1	0.375
chr2	123400001	123480000	B.2.1.1.1.1.2.1.1.2.1	0.276939655172414	.	123400001	123480000	#4848FF	1	0.25
chr2	123480001	123680000	B.2.1.1.1.1.2.1.2.2.2	0.269396551724138	.	123480001	123680000	#4848FF	1	0.25
chr2	123680001	123800000	B.2.1.1.1.1.2.1.1.1.1.2	0.279094827586207	.	123680001	123800000	#4848FF	1	0.25
chr2	123800001	123960000	B.1.2.2.2.1.1.1.2.2	0.317887931034483	.	123800001	123960000	#9191FF	1	0.375
chr2	123960001	124240000	B.2.2.1.2.2.2.1.2.1.2.1	0.0625	.	123960001	124240000	#0000FF	1	0.125
chr2	124240001	124760000	B.2.2.1.2.2.2.1.2.1.2.2	0.0614224137931034	.	124240001	124760000	#0000FF	1	0.125
chr2	124760001	125160000	B.2.2.1.2.2.1.2.1.2.2	0.0711206896551724	.	124760001	125160000	#0000FF	1	0.125
chr2	125160001	125640000	B.2.2.2.1.1.1.2.1.1.2.1	0.040948275862069	.	125160001	125640000	#0000FF	1	0.125
chr2	125640001	125800000	B.1.2.1.1.1.2.2.1.2.2	0.367456896551724	.	125640001	125800000	#9191FF	1	0.375
chr2	125800001	126240000	B.2.2.1.2.2.1.1.1	0.0808189655172414	.	125800001	126240000	#0000FF	1	0.125
chr2	126240001	126640000	A.2.2.2.1.2.2.1.2.2	0.487068965517241	.	126240001	126640000	#FFDADA	1	0.625
chr2	126640001	126840000	B.1.2.2.1.2.1.2.1.1.1.1	0.336206896551724	.	126640001	126840000	#9191FF	1	0.375
chr2	126840001	127080000	B.1.1.2.2.2.2.1.2	0.387931034482759	.	126840001	127080000	#DADAFF	1	0.5
chr2	127080001	127200000	B.2.1.1.1.1.2.1.1.2.2	0.275862068965517	.	127080001	127200000	#4848FF	1	0.25
chr2	127200001	127840000	B.1.2.2.1.1.2.1.1	0.344827586206897	.	127200001	127840000	#9191FF	1	0.375
chr2	127840001	128280000	A.1.1.2.2.1.2.1.1.1.2	0.90948275862069	.	127840001	128280000	#FF0000	1	1
chr2	128280001	128440000	A.1.1.2.2.2.2.1.1.2.2	0.891163793103448	.	128280001	128440000	#FF0000	1	1
chr2	128440001	128520000	A.1.2.1.1.2.2.1.1.1	0.84051724137931	.	128440001	128520000	#FF4848	1	0.875
chr2	128520001	128720000	A.1.1.2.2.2.2.1.1.1	0.893318965517241	.	128520001	128720000	#FF0000	1	1
chr2	128720001	128920000	A.1.2.1.2.2.2.1.2.1	0.807112068965517	.	128720001	128920000	#FF4848	1	0.875
chr2	128920001	129120000	A.1.2.2.1.1.1.1.1.2.1.1	0.798491379310345	.	128920001	129120000	#FF4848	1	0.875
chr2	129120001	129560000	A.2.1.1.1.2.2.1.1.2.2.1	0.68426724137931	.	129120001	129560000	#FF9191	1	0.75
chr2	129560001	129720000	B.1.1.1.2.2.2.1.1	0.436422413793103	.	129560001	129720000	#DADAFF	1	0.5
chr2	129720001	129800000	B.1.1.1.2.2.2.2	0.43426724137931	.	129720001	129800000	#DADAFF	1	0.5
chr2	129800001	129880000	B.1.1.1.2.2.2.1.2	0.435344827586207	.	129800001	129880000	#DADAFF	1	0.5
chr2	129880001	130000000	A.2.2.2.2.1.1.1.2	0.480603448275862	.	129880001	130000000	#FFDADA	1	0.625
chr2	130000001	130120000	B.1.1.2.2.1.2.1.1.1	0.405172413793103	.	130000001	130120000	#DADAFF	1	0.5
chr2	130120001	130480000	B.1.1.2.2.2.2.1.1	0.389008620689655	.	130120001	130480000	#DADAFF	1	0.5
chr2	130480001	130800000	A.2.1.1.1.2.2.1.2.1	0.682112068965517	.	130480001	130800000	#FF9191	1	0.75
chr2	130880001	130920000	A.2.1.1.1.2.2.1.2.1	0.682112068965517	.	130880001	130920000	#FF9191	1	0.75
chr2	130920001	131240000	A.2.2.1.2.1.1.2.1.1	0.545258620689655	.	130920001	131240000	#FFDADA	1	0.625
chr2	131360001	131400000	A.2.2.1.2.1.1.2.1.1	0.545258620689655	.	131360001	131400000	#FFDADA	1	0.625
chr2	131440001	131640000	A.2.2.2.2.2.2.1.2.1	0.469827586206897	.	131440001	131640000	#FFDADA	1	0.625
chr2	131640001	131920000	A.2.2.1.1.1.1.2.2.2.2	0.56573275862069	.	131640001	131920000	#FFDADA	1	0.625
chr2	131920001	132000000	B.1.2.1.1.1.2.2.1.1	0.369612068965517	.	131920001	132000000	#9191FF	1	0.375
chr2	132040001	132120000	B.1.2.1.1.1.2.2.1.1	0.369612068965517	.	132040001	132120000	#9191FF	1	0.375
chr2	132120001	132320000	B.1.1.2.2.1.2.1.2.2	0.400862068965517	.	132120001	132320000	#DADAFF	1	0.5
chr2	132320001	132520000	B.2.1.1.1.1.1.2.2.1	0.285560344827586	.	132320001	132520000	#4848FF	1	0.25
chr2	132520001	132680000	B.1.2.1.2.2.1.2.2	0.351293103448276	.	132520001	132680000	#9191FF	1	0.375
chr2	132680001	132760000	B.2.1.2.2.2.2.1.1	0.134698275862069	.	132680001	132760000	#4848FF	1	0.25
chr2	132800001	133040000	B.2.1.2.2.2.2.1.1	0.134698275862069	.	132800001	133040000	#4848FF	1	0.25
chr2	133040001	133280000	B.2.1.1.1.1.2.1.2.1.2	0.271551724137931	.	133040001	133280000	#4848FF	1	0.25
chr2	133280001	133480000	B.2.1.1.1.1.2.2.1.1	0.268318965517241	.	133280001	133480000	#4848FF	1	0.25
chr2	133480001	133560000	B.2.1.2.2.2.1.2.2.1.2	0.139008620689655	.	133480001	133560000	#4848FF	1	0.25
chr2	133560001	133880000	B.2.2.2.1.1.1.2.1.1.2.2	0.0398706896551724	.	133560001	133880000	#0000FF	1	0.125
chr2	133880001	134000000	B.2.1.1.1.1.2.2.1.2.2	0.266163793103448	.	133880001	134000000	#4848FF	1	0.25
chr2	134000001	134400000	B.2.2.2.1.1.1.2.1.2.2	0.0377155172413793	.	134000001	134400000	#0000FF	1	0.125
chr2	134400001	134640000	B.2.2.1.1.1.2.2.1.2	0.110991379310345	.	134400001	134640000	#0000FF	1	0.125
chr2	134640001	134880000	B.1.2.2.1.2.1.2.2.1.2	0.330818965517241	.	134640001	134880000	#9191FF	1	0.375
chr2	134880001	135200000	A.2.2.1.1.1.1.2.2.2.1	0.566810344827586	.	134880001	135200000	#FFDADA	1	0.625
chr2	135200001	135400000	A.2.2.1.1.1.1.1	0.570043103448276	.	135200001	135400000	#FFDADA	1	0.625
chr2	135400001	135520000	A.2.2.1.2.1.1.2.2.2	0.542025862068966	.	135400001	135520000	#FFDADA	1	0.625
chr2	135520001	135720000	A.2.1.2.1.2.2.1.1.1	0.617456896551724	.	135520001	135720000	#FF9191	1	0.75
chr2	135720001	135960000	A.2.1.2.1.2.2.1.1.2.1	0.616379310344828	.	135720001	135960000	#FF9191	1	0.75
chr2	135960001	136160000	B.1.1.2.2.1.1.1.1	0.411637931034483	.	135960001	136160000	#DADAFF	1	0.5
chr2	136160001	136560000	A.2.2.2.1.2.1.2.1.1.1	0.49676724137931	.	136160001	136560000	#FFDADA	1	0.625
chr2	136560001	136880000	B.1.1.2.1.1.1.1.1	0.433189655172414	.	136560001	136880000	#DADAFF	1	0.5
chr2	136880001	137160000	B.1.1.2.2.2.2.2.1.2.1	0.385775862068966	.	136880001	137160000	#DADAFF	1	0.5
chr2	137160001	137480000	B.2.2.1.2.2.2.2.2.1.1.2.1.1	0.0517241379310345	.	137160001	137480000	#0000FF	1	0.125
chr2	137480001	138000000	B.2.2.2.2.1.1.2.1	0.0150862068965517	.	137480001	138000000	#0000FF	1	0.125
chr2	138000001	138120000	B.2.1.2.2.2.1.2.1	0.141163793103448	.	138000001	138120000	#4848FF	1	0.25
chr2	138120001	138280000	B.2.1.1.2.1.1.1.2.2.1	0.242456896551724	.	138120001	138280000	#4848FF	1	0.25
chr2	138280001	138400000	B.2.1.2.2.2.1.2.2.1.1	0.140086206896552	.	138280001	138400000	#4848FF	1	0.25
chr2	138400001	138600000	B.2.1.1.2.1.2.1.2.1.1.1	0.232758620689655	.	138400001	138600000	#4848FF	1	0.25
chr2	138600001	138880000	A.1.2.1.2.2.2.2.1.2	0.801724137931034	.	138600001	138880000	#FF4848	1	0.875
chr2	138880001	139360000	A.1.1.2.2.1.2.1.2.2	0.90625	.	138880001	139360000	#FF0000	1	1
chr2	139360001	139600000	A.1.2.2.1.1.2.2.2.1.1.2	0.775862068965517	.	139360001	139600000	#FF4848	1	0.875
chr2	139600001	139960000	B.2.1.1.2.1.2.2.1.2.1.1	0.226293103448276	.	139600001	139960000	#4848FF	1	0.25
chr2	139960001	140480000	B.2.2.1.2.2.1.1.2.2.1.1	0.0775862068965517	.	139960001	140480000	#0000FF	1	0.125
chr2	140480001	140800000	B.2.1.1.2.1.1.1.1.1	0.24676724137931	.	140480001	140800000	#4848FF	1	0.25
chr2	140800001	141080000	B.2.1.1.2.1.2.2.1.2.2	0.223060344827586	.	140800001	141080000	#4848FF	1	0.25
chr2	141080001	141240000	B.1.1.2.1.2.2.2.1.2.2	0.414870689655172	.	141080001	141240000	#DADAFF	1	0.5
chr2	141240001	141320000	B.1.2.1.1.1.2.2.2.1.2.1	0.365301724137931	.	141240001	141320000	#9191FF	1	0.375
chr2	141320001	141760000	B.2.1.1.2.1.2.2.1.1	0.227370689655172	.	141320001	141760000	#4848FF	1	0.25
chr2	141760001	141960000	B.1.2.2.1.2.1.2.2.1.1	0.331896551724138	.	141760001	141960000	#9191FF	1	0.375
chr2	141960001	142320000	B.1.1.2.1.1.1.1.2.2	0.431034482758621	.	141960001	142320000	#DADAFF	1	0.5
chr2	142320001	142640000	B.2.2.1.2.2.1.1.2.2.2.1	0.0754310344827586	.	142320001	142640000	#0000FF	1	0.125
chr2	142640001	142760000	B.1.2.1.1.1.2.1.2	0.370689655172414	.	142640001	142760000	#9191FF	1	0.375
chr2	142760001	142960000	B.1.2.2.1.2.1.2.2.2	0.329741379310345	.	142760001	142960000	#9191FF	1	0.375
chr2	142960001	143200000	B.2.1.2.2.1.1.2.2.1	0.15948275862069	.	142960001	143200000	#4848FF	1	0.25
chr2	143200001	143440000	B.2.1.1.2.1.1.1.2.1.2	0.243534482758621	.	143200001	143440000	#4848FF	1	0.25
chr2	143440001	143600000	B.2.1.1.1.1.2.1.1.1.2	0.27801724137931	.	143440001	143600000	#4848FF	1	0.25
chr2	143600001	143800000	B.1.2.2.2.1.1.1.2.1.2	0.318965517241379	.	143600001	143800000	#9191FF	1	0.375
chr2	143800001	144160000	B.2.2.2.2.2.1.1.1.1.2	0.00862068965517241	.	143800001	144160000	#0000FF	1	0.125
chr2	144160001	144440000	B.2.2.1.2.2.2.1.1.1.2	0.0668103448275862	.	144160001	144440000	#0000FF	1	0.125
chr2	144440001	144560000	B.1.2.1.1.1.2.2.1.2.1	0.368534482758621	.	144440001	144560000	#9191FF	1	0.375
chr2	144560001	144680000	B.1.2.1.1.1.1.2.2.2	0.373922413793103	.	144560001	144680000	#9191FF	1	0.375
chr2	144680001	144840000	B.2.1.1.2.1.2.1.2.1.1.2	0.231681034482759	.	144680001	144840000	#4848FF	1	0.25
chr2	144840001	145000000	B.2.1.1.1.1.2.1.1.1.1.1	0.280172413793103	.	144840001	145000000	#4848FF	1	0.25
chr2	145000001	145480000	B.1.2.2.1.1.2.1.2.2.2	0.34051724137931	.	145000001	145480000	#9191FF	1	0.375
chr2	145480001	145760000	B.2.2.1.1.1.1.1.1.2.1	0.125	.	145480001	145760000	#0000FF	1	0.125
chr2	145760001	146120000	B.2.2.1.2.2.1.1.2.1.1	0.0797413793103448	.	145760001	146120000	#0000FF	1	0.125
chr2	146120001	146400000	B.2.1.2.2.1.1.2.2.2.1	0.158405172413793	.	146120001	146400000	#4848FF	1	0.25
chr2	146400001	146560000	B.2.1.2.2.2.2.2.1	0.130387931034483	.	146400001	146560000	#4848FF	1	0.25
chr2	146560001	146680000	B.2.1.2.2.2.1.2.2.2.2.2	0.135775862068966	.	146560001	146680000	#4848FF	1	0.25
chr2	146680001	147000000	B.2.2.2.2.2.1.1.1.2	0.00754310344827586	.	146680001	147000000	#0000FF	1	0.125
chr2	147000001	147120000	B.2.2.1.1.1.2.1.1.2	0.116379310344828	.	147000001	147120000	#0000FF	1	0.125
chr2	147120001	147440000	B.2.2.1.2.2.2.2.2.1.1.2.2	0.0495689655172414	.	147120001	147440000	#0000FF	1	0.125
chr2	147440001	147680000	B.1.2.2.1.2.1.2.1.1.2	0.334051724137931	.	147440001	147680000	#9191FF	1	0.375
chr2	147680001	147840000	B.1.1.1.1.2.1.1.2.1	0.454741379310345	.	147680001	147840000	#DADAFF	1	0.5
chr2	147840001	148000000	A.2.2.2.1.2.1.1.1.1.2	0.502155172413793	.	147840001	148000000	#FFDADA	1	0.625
chr2	148000001	148320000	A.2.1.2.1.2.2.2.2	0.607758620689655	.	148000001	148320000	#FF9191	1	0.75
chr2	148320001	148520000	A.2.1.2.1.2.2.2.1.1	0.610991379310345	.	148320001	148520000	#FF9191	1	0.75
chr2	148520001	148680000	A.2.1.1.1.1.2.2.1.1	0.706896551724138	.	148520001	148680000	#FF9191	1	0.75
chr2	148680001	149280000	A.2.1.2.1.1.2.2.2.2	0.625	.	148680001	149280000	#FF9191	1	0.75
chr2	149280001	149400000	A.2.1.2.2.2.1.1.1.1	0.59051724137931	.	149280001	149400000	#FF9191	1	0.75
chr2	149400001	149640000	A.2.1.1.1.2.2.1.2.2.2	0.679956896551724	.	149400001	149640000	#FF9191	1	0.75
chr2	149640001	149720000	A.2.1.2.1.1.1.1.2.2	0.636853448275862	.	149640001	149720000	#FF9191	1	0.75
chr2	149760001	149880000	A.2.1.2.1.1.1.1.2.2	0.636853448275862	.	149760001	149880000	#FF9191	1	0.75
chr2	149880001	150200000	A.1.1.2.2.1.2.1.1.1.1	0.910560344827586	.	149880001	150200000	#FF0000	1	1
chr2	150200001	150440000	A.1.1.2.2.1.2.2.2.2.2.2	0.899784482758621	.	150200001	150440000	#FF0000	1	1
chr2	150440001	150960000	A.2.1.2.1.1.2.2.2.1	0.626077586206897	.	150440001	150960000	#FF9191	1	0.75
chr2	150960001	151160000	A.2.1.1.1.2.1.2.2.1.1	0.69073275862069	.	150960001	151160000	#FF9191	1	0.75
chr2	151160001	151240000	A.2.1.1.2.2.2.1.2.2	0.646551724137931	.	151160001	151240000	#FF9191	1	0.75
chr2	151240001	151440000	A.1.2.2.1.1.1.1.1.2.2	0.796336206896552	.	151240001	151440000	#FF4848	1	0.875
chr2	151440001	151520000	A.2.2.1.2.1.1.1	0.546336206896552	.	151440001	151520000	#FFDADA	1	0.625
chr2	151520001	151760000	A.2.1.2.1.2.2.2.1.2.2	0.608836206896552	.	151520001	151760000	#FF9191	1	0.75
chr2	151760001	151920000	A.2.1.1.1.2.2.1.1.1	0.686422413793103	.	151760001	151920000	#FF9191	1	0.75
chr2	151920001	152320000	A.2.1.2.1.1.1.1.2.1	0.637931034482759	.	151920001	152320000	#FF9191	1	0.75
chr2	152320001	152880000	A.1.2.1.2.1.1.1.2	0.831896551724138	.	152320001	152880000	#FF4848	1	0.875
chr2	152880001	153160000	A.1.2.2.1.1.2.2.2.2	0.773706896551724	.	152880001	153160000	#FF4848	1	0.875
chr2	153160001	153240000	A.2.1.2.2.2.2.2.1	0.575431034482759	.	153160001	153240000	#FF9191	1	0.75
chr2	153240001	153600000	A.1.2.2.1.1.2.2.1.1	0.779094827586207	.	153240001	153600000	#FF4848	1	0.875
chr2	153600001	153920000	B.2.2.1.2.2.1.2.1.1	0.0732758620689655	.	153600001	153920000	#0000FF	1	0.125
chr2	153920001	154280000	B.2.2.2.1.1.1.2.2.2	0.0355603448275862	.	153920001	154280000	#0000FF	1	0.125
chr2	154280001	154480000	B.2.2.1.1.1.1.2.1.1	0.12176724137931	.	154280001	154480000	#0000FF	1	0.125
chr2	154480001	154720000	B.2.2.1.2.2.2.2.2.1.1.2.1.2	0.0506465517241379	.	154480001	154720000	#0000FF	1	0.125
chr2	154720001	155000000	B.2.2.1.1.1.1.2.1.2	0.120689655172414	.	154720001	155000000	#0000FF	1	0.125
chr2	155000001	155240000	B.2.1.1.2.1.2.2.2.1	0.22198275862069	.	155000001	155240000	#4848FF	1	0.25
chr2	155240001	155560000	B.2.2.2.2.2.1.1.1.1.1	0.00969827586206897	.	155240001	155560000	#0000FF	1	0.125
chr2	155560001	155880000	B.2.2.2.1.1.1.2.2.1	0.0366379310344828	.	155560001	155880000	#0000FF	1	0.125
chr2	155880001	156200000	B.2.2.1.2.2.2.2.1.2.1	0.0549568965517241	.	155880001	156200000	#0000FF	1	0.125
chr2	156200001	156400000	B.2.2.1.1.1.2.2.1.1.1	0.113146551724138	.	156200001	156400000	#0000FF	1	0.125
chr2	156400001	156640000	B.2.2.2.2.2.1.2.2	0.00323275862068966	.	156400001	156640000	#0000FF	1	0.125
chr2	156640001	156960000	B.2.2.1.2.2.2.1.2.2.1.2	0.0592672413793103	.	156640001	156960000	#0000FF	1	0.125
chr2	156960001	157080000	B.1.2.2.2.1.1.2.2	0.311422413793103	.	156960001	157080000	#9191FF	1	0.375
chr2	157080001	157200000	B.1.2.1.2.2.1.1	0.353448275862069	.	157080001	157200000	#9191FF	1	0.375
chr2	157200001	157400000	B.1.1.1.1.2.1.2.2.2	0.449353448275862	.	157200001	157400000	#DADAFF	1	0.5
chr2	157400001	157880000	B.2.2.1.2.2.1.1.2.1.2	0.0786637931034483	.	157400001	157880000	#0000FF	1	0.125
chr2	157880001	158080000	B.2.1.1.1.1.2.2.1.2.1	0.267241379310345	.	157880001	158080000	#4848FF	1	0.25
chr2	158080001	158280000	B.2.2.1.1.1.1.1.1.1.1	0.12823275862069	.	158080001	158280000	#0000FF	1	0.125
chr2	158280001	158600000	B.2.2.1.2.2.1.1.2.2.1.2	0.0765086206896552	.	158280001	158600000	#0000FF	1	0.125
chr2	158600001	158880000	B.1.1.2.2.2.2.2.1.1	0.386853448275862	.	158600001	158880000	#DADAFF	1	0.5
chr2	158880001	159040000	B.1.1.2.2.2.2.2.2.1.1	0.383620689655172	.	158880001	159040000	#DADAFF	1	0.5
chr2	159040001	159280000	B.1.2.2.1.2.1.2.1.1.1.2	0.335129310344828	.	159040001	159280000	#9191FF	1	0.375
chr2	159280001	159680000	A.2.1.2.1.2.2.1.2.1.1	0.614224137931034	.	159280001	159680000	#FF9191	1	0.75
chr2	159680001	160040000	A.1.1.1.2.2.1.1.1.1	0.974137931034483	.	159680001	160040000	#FF0000	1	1
chr2	160040001	160400000	A.1.1.1.2.2.1.1.2.1	0.97198275862069	.	160040001	160400000	#FF0000	1	1
chr2	160400001	160640000	A.1.1.1.2.2.1.1.2.2	0.970905172413793	.	160400001	160640000	#FF0000	1	1
chr2	160640001	160960000	A.1.1.2.2.1.2.2.2.2.2.1	0.900862068965517	.	160640001	160960000	#FF0000	1	1
chr2	160960001	161120000	A.1.1.1.2.2.2.2.1.1	0.966594827586207	.	160960001	161120000	#FF0000	1	1
chr2	161120001	162000000	A.1.1.1.1.2.1	0.993534482758621	.	161120001	162000000	#FF0000	1	1
chr2	162000001	162280000	A.2.1.2.1.1.2.1.2.2	0.62823275862069	.	162000001	162280000	#FF9191	1	0.75
chr2	162280001	162480000	B.2.1.1.1.1.1.2.1.1.2	0.287715517241379	.	162280001	162480000	#4848FF	1	0.25
chr2	162480001	162800000	B.2.2.1.2.2.2.1.2.2.2	0.0581896551724138	.	162480001	162800000	#0000FF	1	0.125
chr2	162800001	163000000	B.1.1.2.2.2.1.2.2.2.2	0.390086206896552	.	162800001	163000000	#DADAFF	1	0.5
chr2	163000001	163200000	A.2.2.2.1.2.2.2.1.1.2	0.484913793103448	.	163000001	163200000	#FFDADA	1	0.625
chr2	163200001	163360000	B.1.1.1.1.2.1.1.1.1	0.456896551724138	.	163200001	163360000	#DADAFF	1	0.5
chr2	163360001	163680000	B.1.1.1.1.2.1.1.1.2	0.455818965517241	.	163360001	163680000	#DADAFF	1	0.5
chr2	163680001	164000000	A.2.2.2.1.2.2.1.2.1.1	0.489224137931034	.	163680001	164000000	#FFDADA	1	0.625
chr2	164000001	164160000	B.1.1.2.2.2.1.2.2.2.1	0.391163793103448	.	164000001	164160000	#DADAFF	1	0.5
chr2	164160001	164520000	A.2.2.1.1.1.2.2.1	0.561422413793103	.	164160001	164520000	#FFDADA	1	0.625
chr2	164520001	164680000	A.2.1.1.1.1.2.1.1.1	0.712284482758621	.	164520001	164680000	#FF9191	1	0.75
chr2	164680001	165000000	A.2.2.2.1.2.1.1.1.1.1	0.50323275862069	.	164680001	165000000	#FFDADA	1	0.625
chr2	165000001	165480000	B.1.2.2.1.1.2.1.2.1.1	0.34375	.	165000001	165480000	#9191FF	1	0.375
chr2	165480001	165840000	A.1.2.2.1.1.2.2.1.2	0.77801724137931	.	165480001	165840000	#FF4848	1	0.875
chr2	165840001	166120000	B.2.1.1.2.1.2.2.2.2	0.220905172413793	.	165840001	166120000	#4848FF	1	0.25
chr2	166120001	166200000	B.1.2.1.1.1.2.2.2.1.2.2	0.364224137931034	.	166120001	166200000	#9191FF	1	0.375
chr2	166200001	166560000	B.1.2.2.1.1.2.1.2.2.1	0.341594827586207	.	166200001	166560000	#9191FF	1	0.375
chr2	166560001	166800000	B.1.2.2.2.1.1.1.1.1	0.322198275862069	.	166560001	166800000	#9191FF	1	0.375
chr2	166800001	167000000	B.2.2.1.1.1.1.1.1.1.2.1	0.127155172413793	.	166800001	167000000	#0000FF	1	0.125
chr2	167000001	167320000	B.2.2.1.2.2.2.1.2.2.1.1	0.0603448275862069	.	167000001	167320000	#0000FF	1	0.125
chr2	167320001	167480000	B.2.1.2.2.2.1.2.2.2.2.1	0.136853448275862	.	167320001	167480000	#4848FF	1	0.25
chr2	167480001	167680000	B.2.1.2.2.1.2.2.2.2	0.147629310344828	.	167480001	167680000	#4848FF	1	0.25
chr2	167680001	167760000	B.2.1.2.2.2.1.1.1.1.1	0.146551724137931	.	167680001	167760000	#4848FF	1	0.25
chr2	167760001	167880000	B.2.1.2.2.2.1.2.2.2.1	0.137931034482759	.	167760001	167880000	#4848FF	1	0.25
chr2	167880001	168120000	B.2.2.1.2.2.2.2.2.2.1	0.0474137931034483	.	167880001	168120000	#0000FF	1	0.125
chr2	168120001	168320000	B.2.1.1.2.1.1.1.2.1.1	0.244612068965517	.	168120001	168320000	#4848FF	1	0.25
chr2	168320001	168600000	B.1.2.2.2.1.2.2.2	0.306034482758621	.	168320001	168600000	#9191FF	1	0.375
chr2	168600001	168680000	B.1.2.1.1.1.1.1.1	0.380387931034483	.	168600001	168680000	#9191FF	1	0.375
chr2	168680001	169000000	B.2.1.1.2.1.2.1.1.2.1.2	0.235991379310345	.	168680001	169000000	#4848FF	1	0.25
chr2	169000001	169200000	B.1.1.1.1.2.1.2.2.1	0.450431034482759	.	169000001	169200000	#DADAFF	1	0.5
chr2	169200001	169480000	A.2.1.1.1.1.2.1.1.2	0.711206896551724	.	169200001	169480000	#FF9191	1	0.75
chr2	169480001	169800000	A.1.2.2.1.1.2.2.2.1.1.1	0.776939655172414	.	169480001	169800000	#FF4848	1	0.875
chr2	169800001	170000000	A.1.2.1.2.2.2.2.1.1.1	0.804956896551724	.	169800001	170000000	#FF4848	1	0.875
chr2	170000001	170280000	A.1.1.2.2.1.1.1.2.2.1	0.921336206896552	.	170000001	170280000	#FF0000	1	1
chr2	170280001	170520000	A.1.2.1.2.2.2.2.1.1.2.1	0.803879310344828	.	170280001	170520000	#FF4848	1	0.875
chr2	170520001	170600000	A.1.2.2.2.2.2.2.1.2.1.1.1	0.726293103448276	.	170520001	170600000	#FF4848	1	0.875
chr2	170600001	170720000	A.1.2.2.2.2.2.1.2	0.730603448275862	.	170600001	170720000	#FF4848	1	0.875
chr2	170720001	171000000	A.1.2.2.1.1.1.2.2.2	0.790948275862069	.	170720001	171000000	#FF4848	1	0.875
chr2	171000001	171280000	A.2.1.2.1.1.1.2.1.2	0.633620689655172	.	171000001	171280000	#FF9191	1	0.75
chr2	171280001	171400000	A.2.2.1.2.2.2.2.2.2	0.515086206896552	.	171280001	171400000	#FFDADA	1	0.625
chr2	171400001	171760000	A.2.1.2.1.1.1.2.1.1.1	0.635775862068966	.	171400001	171760000	#FF9191	1	0.75
chr2	171760001	172000000	A.1.1.1.2.2.2.2.2	0.962284482758621	.	171760001	172000000	#FF0000	1	1
chr2	172000001	172200000	A.1.1.1.2.2.2.1.1	0.96875	.	172000001	172200000	#FF0000	1	1
chr2	172200001	172400000	A.1.1.2.2.2.2.2.2.1	0.883620689655172	.	172200001	172400000	#FF0000	1	1
chr2	172400001	172880000	A.1.1.2.2.1.1.2.1.2.1	0.914870689655172	.	172400001	172880000	#FF0000	1	1
chr2	172880001	173000000	A.1.2.1.1.2.1.2.1.1.2	0.848060344827586	.	172880001	173000000	#FF4848	1	0.875
chr2	173000001	173400000	A.1.1.2.2.1.1.2.1.2.2	0.913793103448276	.	173000001	173400000	#FF0000	1	1
chr2	173400001	173600000	A.1.2.1.2.2.2.1.2.2	0.806034482758621	.	173400001	173600000	#FF4848	1	0.875
chr2	173600001	173840000	A.1.2.1.2.2.1.1.1.2	0.813577586206897	.	173600001	173840000	#FF4848	1	0.875
chr2	173840001	174240000	A.1.1.2.2.1.1.2.1.1.1.2	0.918103448275862	.	173840001	174240000	#FF0000	1	1
chr2	174240001	174400000	A.2.1.1.2.2.2.2.1.1.1.1	0.645474137931034	.	174240001	174400000	#FF9191	1	0.75
chr2	174400001	174560000	A.1.2.2.2.2.2.2.1.2.1.1.2	0.725215517241379	.	174400001	174560000	#FF4848	1	0.875
chr2	174560001	174840000	A.1.1.1.2.2.2.2.1.2.1.2	0.964439655172414	.	174560001	174840000	#FF0000	1	1
chr2	174840001	174920000	A.1.1.2.2.2.2.1.2.2.1	0.889008620689655	.	174840001	174920000	#FF0000	1	1
chr2	174920001	175240000	A.1.1.2.2.1.1.2.1.1.2.1	0.917025862068966	.	174920001	175240000	#FF0000	1	1
chr2	175240001	175480000	A.1.1.2.2.1.1.1.1.1.2	0.924568965517241	.	175240001	175480000	#FF0000	1	1
chr2	175480001	175880000	A.1.1.2.2.1.2.1.2.1	0.907327586206897	.	175480001	175880000	#FF0000	1	1
chr2	175880001	176040000	A.2.1.1.1.1.2.2.2.2.2.2	0.701508620689655	.	175880001	176040000	#FF9191	1	0.75
chr2	176040001	176640000	B.1.2.2.1.1.2.1.2.1.2	0.342672413793103	.	176040001	176640000	#9191FF	1	0.375
chr2	176640001	176720000	A.2.2.2.2.2.1.2.2	0.47198275862069	.	176640001	176720000	#FFDADA	1	0.625
chr2	176720001	177040000	A.2.2.2.1.2.1.1.2.2.1	0.498922413793103	.	176720001	177040000	#FFDADA	1	0.625
chr2	177040001	177320000	B.1.2.2.2.1.2.1.2	0.30926724137931	.	177040001	177320000	#9191FF	1	0.375
chr2	177320001	177520000	B.1.2.2.2.1.1.2.1.1.1.1	0.316810344827586	.	177320001	177520000	#9191FF	1	0.375
chr2	177520001	178040000	B.1.2.2.1.1.2.2	0.339439655172414	.	177520001	178040000	#9191FF	1	0.375
chr2	178040001	178160000	A.2.1.1.2.2.2.1.2.1	0.647629310344828	.	178040001	178160000	#FF9191	1	0.75
chr2	178160001	178280000	A.2.2.2.2.1.2.1	0.478448275862069	.	178160001	178280000	#FFDADA	1	0.625
chr2	178280001	178400000	B.1.1.1.1.2.1.1.2.2	0.453663793103448	.	178280001	178400000	#DADAFF	1	0.5
chr2	178400001	178680000	B.1.2.2.1.2.2.2.1.2	0.325431034482759	.	178400001	178680000	#9191FF	1	0.375
chr2	178680001	178840000	B.2.1.1.1.1.1.2.2.2.1.1.2	0.283405172413793	.	178680001	178840000	#4848FF	1	0.25
chr2	178840001	179200000	B.1.2.2.2.1.2.2.1.1	0.308189655172414	.	178840001	179200000	#9191FF	1	0.375
chr2	179200001	179360000	B.1.1.1.1.2.1.2.1.2	0.451508620689655	.	179200001	179360000	#DADAFF	1	0.5
chr2	179360001	179520000	B.2.1.1.2.1.2.1.1.2.1.1	0.237068965517241	.	179360001	179520000	#4848FF	1	0.25
chr2	179520001	179800000	B.2.1.1.2.1.2.2.1.2.1.2.1	0.225215517241379	.	179520001	179800000	#4848FF	1	0.25
chr2	179800001	180000000	B.2.1.1.1.1.2.1.2.2.1	0.270474137931034	.	179800001	180000000	#4848FF	1	0.25
chr2	180000001	180120000	B.1.2.1.1.1.1.1.2.2.2	0.377155172413793	.	180000001	180120000	#9191FF	1	0.375
chr2	180120001	180480000	B.2.1.2.2.1.1.2.2.2.2	0.157327586206897	.	180120001	180480000	#4848FF	1	0.25
chr2	180480001	180920000	B.2.1.1.2.1.1.1.1.2	0.245689655172414	.	180480001	180920000	#4848FF	1	0.25
chr2	180920001	181080000	B.2.1.1.1.1.1.2.2.2.1.1.1	0.28448275862069	.	180920001	181080000	#4848FF	1	0.25
chr2	181080001	181640000	B.2.2.2.2.1.1.1.2	0.0161637931034483	.	181080001	181640000	#0000FF	1	0.125
chr2	181640001	181800000	B.2.1.2.2.2.1.1.1.1.2	0.145474137931034	.	181640001	181800000	#4848FF	1	0.25
chr2	181800001	182000000	B.1.2.2.2.1.1.1.2.1.1	0.320043103448276	.	181800001	182000000	#9191FF	1	0.375
chr2	182000001	182440000	B.2.2.1.2.2.1.2.2.1	0.0700431034482759	.	182000001	182440000	#0000FF	1	0.125
chr2	182440001	182600000	B.1.1.2.1.2.2.2.2.1	0.413793103448276	.	182440001	182600000	#DADAFF	1	0.5
chr2	182600001	182840000	A.2.1.1.1.1.2.1.2.1.1	0.710129310344828	.	182600001	182840000	#FF9191	1	0.75
chr2	182840001	183000000	A.2.1.2.2.2.2.1.2.2.1	0.577586206896552	.	182840001	183000000	#FF9191	1	0.75
chr2	183000001	183240000	A.2.2.2.1.2.2.2.2	0.482758620689655	.	183000001	183240000	#FFDADA	1	0.625
chr2	183240001	183560000	A.2.2.2.1.2.2.2.1.2	0.483836206896552	.	183240001	183560000	#FFDADA	1	0.625
chr2	183560001	183880000	A.2.1.1.1.1.2.1.2.1.2	0.709051724137931	.	183560001	183880000	#FF9191	1	0.75
chr2	183880001	184000000	A.2.2.1.2.1.2.2.1	0.537715517241379	.	183880001	184000000	#FFDADA	1	0.625
chr2	184000001	184200000	B.1.2.2.2.1.1.2.1.2.1	0.313577586206897	.	184000001	184200000	#9191FF	1	0.375
chr2	184200001	184440000	B.1.2.2.2.1.1.2.1.2.2	0.3125	.	184200001	184440000	#9191FF	1	0.375
chr2	184440001	184760000	B.2.2.1.2.2.2.2.1.1.2	0.0560344827586207	.	184440001	184760000	#0000FF	1	0.125
chr2	184760001	185040000	B.2.1.2.2.1.1.2.1	0.160560344827586	.	184760001	185040000	#4848FF	1	0.25
chr2	185040001	185360000	B.2.1.1.2.1.2.2.1.2.1.2.2	0.224137931034483	.	185040001	185360000	#4848FF	1	0.25
chr2	185360001	185520000	B.2.1.1.1.1.1.2.1.1.1	0.288793103448276	.	185360001	185520000	#4848FF	1	0.25
chr2	185520001	185720000	B.2.1.2.2.1.1.1.2.1.1	0.163793103448276	.	185520001	185720000	#4848FF	1	0.25
chr2	185720001	185800000	B.1.2.1.1.1.2.2.2.1.1	0.366379310344828	.	185720001	185800000	#9191FF	1	0.375
chr2	185800001	186040000	B.2.2.1.2.2.2.2.1.1.1	0.0571120689655172	.	185800001	186040000	#0000FF	1	0.125
chr2	186040001	186520000	B.2.2.2.1.1.1.1.1.1	0.0452586206896552	.	186040001	186520000	#0000FF	1	0.125
chr2	186520001	186680000	B.2.2.1.1.1.1.1.2	0.122844827586207	.	186520001	186680000	#0000FF	1	0.125
chr2	186680001	187160000	B.2.2.2.2.1.1.1.1	0.0172413793103448	.	186680001	187160000	#0000FF	1	0.125
chr2	187160001	187360000	B.2.1.1.2.1.2.1.2.2.2	0.228448275862069	.	187160001	187360000	#4848FF	1	0.25
chr2	187360001	187680000	A.2.2.1.1.1.2.2.2	0.560344827586207	.	187360001	187680000	#FFDADA	1	0.625
chr2	187680001	187880000	B.2.1.1.2.1.2.1.1.2.2.1	0.234913793103448	.	187680001	187880000	#4848FF	1	0.25
chr2	187880001	188040000	B.2.1.2.2.2.1.1.2.2	0.142241379310345	.	187880001	188040000	#4848FF	1	0.25
chr2	188040001	188160000	B.2.1.1.1.1.1.2.2.2.2	0.28125	.	188040001	188160000	#4848FF	1	0.25
chr2	188160001	188320000	B.2.2.1.1.1.1.1.1.1.2.2	0.126077586206897	.	188160001	188320000	#0000FF	1	0.125
chr2	188320001	188480000	B.1.1.1.1.2.1.2.1.1	0.452586206896552	.	188320001	188480000	#DADAFF	1	0.5
chr2	188480001	188720000	B.1.2.2.2.1.1.2.1.1.1.2	0.31573275862069	.	188480001	188720000	#9191FF	1	0.375
chr2	188720001	188800000	A.2.2.2.2.1.1.2	0.479525862068966	.	188720001	188800000	#FFDADA	1	0.625
chr2	188800001	188880000	B.1.1.1.2.1.1.2.1	0.445043103448276	.	188800001	188880000	#DADAFF	1	0.5
chr2	188880001	189080000	A.2.1.2.2.2.2.2.2.2	0.571120689655172	.	188880001	189080000	#FF9191	1	0.75
chr2	189080001	189360000	A.2.2.2.1.2.1.1.2.1	0.5	.	189080001	189360000	#FFDADA	1	0.625
chr2	189360001	189680000	A.1.2.2.1.1.2.1.2.1.2.2	0.78448275862069	.	189360001	189680000	#FF4848	1	0.875
chr2	189680001	189840000	A.2.1.1.1.1.2.2.2.1	0.704741379310345	.	189680001	189840000	#FF9191	1	0.75
chr2	189840001	190000000	A.1.2.2.1.1.1.1.2	0.795258620689655	.	189840001	190000000	#FF4848	1	0.875
chr2	190000001	190320000	A.1.2.2.1.1.2.1.2.1.2.1	0.785560344827586	.	190000001	190320000	#FF4848	1	0.875
chr2	190320001	190520000	A.1.2.1.2.2.2.1.1	0.808189655172414	.	190320001	190520000	#FF4848	1	0.875
chr2	190520001	190600000	A.2.1.1.2.2.1.2	0.650862068965517	.	190520001	190600000	#FF9191	1	0.75
chr2	190600001	190680000	A.2.1.2.2.1.1.1.2	0.599137931034483	.	190600001	190680000	#FF9191	1	0.75
chr2	190680001	190920000	B.1.1.2.1.1.2.1.1.2	0.427801724137931	.	190680001	190920000	#DADAFF	1	0.5
chr2	190920001	191160000	A.2.2.2.1.2.1.1.2.2.2	0.497844827586207	.	190920001	191160000	#FFDADA	1	0.625
chr2	191160001	191360000	A.2.1.2.2.2.2.1.1	0.580818965517241	.	191160001	191360000	#FF9191	1	0.75
chr2	191360001	191560000	A.1.2.2.1.1.2.1.2.2.2.1.1	0.782327586206897	.	191360001	191560000	#FF4848	1	0.875
chr2	191560001	191720000	A.1.1.2.2.1.1.1.2.2.2	0.920258620689655	.	191560001	191720000	#FF0000	1	1
chr2	191720001	191920000	A.1.1.2.2.1.1.1.2.1	0.922413793103448	.	191720001	191920000	#FF0000	1	1
chr2	191920001	192080000	A.2.2.1.2.1.2.1.2	0.538793103448276	.	191920001	192080000	#FFDADA	1	0.625
chr2	192080001	192320000	A.1.2.2.1.1.2.1.1.1.2	0.788793103448276	.	192080001	192320000	#FF4848	1	0.875
chr2	192320001	192440000	A.2.2.2.2.1.1.1.1	0.481681034482759	.	192320001	192440000	#FFDADA	1	0.625
chr2	192440001	192600000	A.1.2.2.1.1.2.1.1.2	0.787715517241379	.	192440001	192600000	#FF4848	1	0.875
chr2	192600001	192800000	B.1.1.2.2.1.1.1.2.2.1	0.40948275862069	.	192600001	192800000	#DADAFF	1	0.5
chr2	192800001	192960000	B.2.1.1.2.1.1.2	0.240301724137931	.	192800001	192960000	#4848FF	1	0.25
chr2	192960001	193240000	B.2.1.2.2.1.2.2.1.2	0.149784482758621	.	192960001	193240000	#4848FF	1	0.25
chr2	193240001	193440000	B.2.1.2.2.1.2.2.1.1	0.150862068965517	.	193240001	193440000	#4848FF	1	0.25
chr2	193440001	193600000	B.2.1.1.2.1.2.1.2.2.1	0.229525862068966	.	193440001	193600000	#4848FF	1	0.25
chr2	193600001	193840000	B.2.1.2.2.1.2.1.1.2.2	0.154094827586207	.	193600001	193840000	#4848FF	1	0.25
chr2	193840001	194000000	B.2.1.2.2.1.1.1.1	0.164870689655172	.	193840001	194000000	#4848FF	1	0.25
chr2	194000001	194280000	B.2.2.1.1.1.2.2.2.1.2	0.108836206896552	.	194000001	194280000	#0000FF	1	0.125
chr2	194280001	194520000	B.2.2.1.2.2.2.2.1.2.2	0.0538793103448276	.	194280001	194520000	#0000FF	1	0.125
chr2	194520001	194920000	B.2.2.2.2.2.2.1	0.0021551724137931	.	194520001	194920000	#0000FF	1	0.125
chr2	194920001	195240000	B.2.2.2.1.1.2.1.1	0.0344827586206897	.	194920001	195240000	#0000FF	1	0.125
chr2	195240001	195440000	B.2.2.1.1.1.2.1.2.1	0.115301724137931	.	195240001	195440000	#0000FF	1	0.125
chr2	195440001	195760000	B.2.2.2.1.1.2.1.2	0.0334051724137931	.	195440001	195760000	#0000FF	1	0.125
chr2	195760001	195840000	B.2.1.2.2.2.1.1.2.1	0.143318965517241	.	195760001	195840000	#4848FF	1	0.25
chr2	195840001	196200000	B.2.2.2.1.1.1.1.1.2	0.0441810344827586	.	195840001	196200000	#0000FF	1	0.125
chr2	196200001	196360000	B.1.1.2.2.2.1.2.1	0.394396551724138	.	196200001	196360000	#DADAFF	1	0.5
chr2	196360001	196560000	A.2.1.2.1.2.2.1.2.1.2	0.613146551724138	.	196360001	196560000	#FF9191	1	0.75
chr2	196560001	196760000	B.2.1.1.2.1.2.1.1.2.2.2	0.233836206896552	.	196560001	196760000	#4848FF	1	0.25
chr2	196760001	196920000	B.2.1.1.1.1.1.2.2.2.1.2	0.282327586206897	.	196760001	196920000	#4848FF	1	0.25
chr2	196920001	197160000	A.2.2.2.1.2.1.2.1.2	0.494612068965517	.	196920001	197160000	#FFDADA	1	0.625
chr2	197160001	197320000	B.1.1.2.2.2.1.2.2.1.2	0.392241379310345	.	197160001	197320000	#DADAFF	1	0.5
chr2	197320001	197640000	A.2.2.2.1.2.2.2.1.1.1	0.485991379310345	.	197320001	197640000	#FFDADA	1	0.625
chr2	197640001	197760000	A.2.2.1.2.1.2.2.2.1	0.536637931034483	.	197640001	197760000	#FFDADA	1	0.625
chr2	197760001	198400000	A.2.1.2.1.1.2.1.2.1	0.629310344827586	.	197760001	198400000	#FF9191	1	0.75
chr2	198400001	198640000	B.1.2.2.2.1.1.2.1.1.2	0.314655172413793	.	198400001	198640000	#9191FF	1	0.375
chr2	198640001	199160000	B.2.2.2.1.1.1.1.2	0.0431034482758621	.	198640001	199160000	#0000FF	1	0.125
chr2	199160001	199280000	B.2.2.1.1.1.2.1.1.1.1	0.118534482758621	.	199160001	199280000	#0000FF	1	0.125
chr2	199280001	199560000	B.2.2.2.2.2.1.2.1	0.00431034482758621	.	199280001	199560000	#0000FF	1	0.125
chr2	199560001	199680000	B.2.2.1.1.1.2.1.2.2	0.114224137931034	.	199560001	199680000	#0000FF	1	0.125
chr2	199680001	199800000	B.2.2.1.1.1.2.2.2.1.1	0.109913793103448	.	199680001	199800000	#0000FF	1	0.125
chr2	199800001	199920000	B.2.2.1.1.1.2.1.1.1.2	0.117456896551724	.	199800001	199920000	#0000FF	1	0.125
chr2	199920001	200280000	B.2.2.2.2.2.2.2	0.00107758620689655	.	199920001	200280000	#0000FF	1	0.125
chr2	200280001	200480000	B.2.1.1.2.1.2.1.2.1.2	0.230603448275862	.	200280001	200480000	#4848FF	1	0.25
chr2	200480001	200800000	B.1.1.2.1.1.2.1.2	0.426724137931034	.	200480001	200800000	#DADAFF	1	0.5
chr2	200800001	201080000	A.1.2.2.1.1.2.1.2.2.2.1.2	0.78125	.	200800001	201080000	#FF4848	1	0.875
chr2	201080001	201320000	A.1.2.2.1.1.2.1.1.1.1	0.789870689655172	.	201080001	201320000	#FF4848	1	0.875
chr2	201320001	201520000	A.1.2.2.1.1.2.2.2.1.2	0.774784482758621	.	201320001	201520000	#FF4848	1	0.875
chr2	201520001	201720000	A.1.2.1.2.2.2.2.1.1.2.2	0.802801724137931	.	201520001	201720000	#FF4848	1	0.875
chr2	201720001	202000000	A.1.1.2.2.1.1.1.1.1.1	0.925646551724138	.	201720001	202000000	#FF0000	1	1
chr2	202000001	202120000	A.2.1.1.2.1.1.2.1	0.667025862068966	.	202000001	202120000	#FF9191	1	0.75
chr2	202120001	202600000	A.1.2.1.2.2.1.1.2	0.8125	.	202120001	202600000	#FF4848	1	0.875
chr2	202600001	203120000	A.1.1.1.1.2.2.2	0.991379310344828	.	202600001	203120000	#FF0000	1	1
chr2	203120001	203400000	A.1.1.2.2.2.2.2.1.2	0.884698275862069	.	203120001	203400000	#FF0000	1	1
chr2	203400001	203840000	A.1.1.2.2.1.1.2.2.2	0.911637931034483	.	203400001	203840000	#FF0000	1	1
chr2	203840001	204000000	A.1.2.1.1.2.1.2.1.2	0.84698275862069	.	203840001	204000000	#FF4848	1	0.875
chr2	204000001	204080000	A.2.1.1.2.2.2.2.1.1.1.2	0.644396551724138	.	204000001	204080000	#FF9191	1	0.75
chr2	204080001	204200000	A.1.2.2.2.2.1.1.2.2	0.737068965517241	.	204080001	204200000	#FF4848	1	0.875
chr2	204200001	204400000	A.1.2.2.1.1.1.2.1.1	0.794181034482759	.	204200001	204400000	#FF4848	1	0.875
chr2	204400001	204520000	A.2.2.1.2.2.1.2.1.1	0.53125	.	204400001	204520000	#FFDADA	1	0.625
chr2	204520001	204800000	A.2.1.2.1.1.1.2.1.1.2	0.634698275862069	.	204520001	204800000	#FF9191	1	0.75
chr2	204800001	205200000	A.2.2.2.1.2.2.1.1.1.1	0.492456896551724	.	204800001	205200000	#FFDADA	1	0.625
chr2	205200001	205520000	B.1.1.2.1.2.2.2.2.2	0.412715517241379	.	205200001	205520000	#DADAFF	1	0.5
chr2	205520001	205600000	B.1.1.1.2.1.1.1.2	0.446120689655172	.	205520001	205600000	#DADAFF	1	0.5
chr2	205600001	206240000	B.1.1.2.1.1.2.2	0.425646551724138	.	205600001	206240000	#DADAFF	1	0.5
chr2	206240001	206400000	A.2.2.2.2.1.2.2	0.477370689655172	.	206240001	206400000	#FFDADA	1	0.625
chr2	206400001	206520000	A.2.1.2.2.2.2.2.2.1.1	0.574353448275862	.	206400001	206520000	#FF9191	1	0.75
chr2	206520001	206840000	A.2.1.1.1.1.2.2.2.2.1	0.703663793103448	.	206520001	206840000	#FF9191	1	0.75
chr2	206840001	207000000	A.2.1.2.2.2.2.2.2.1.2.1	0.573275862068966	.	206840001	207000000	#FF9191	1	0.75
chr2	207000001	207520000	B.1.2.2.2.1.2.1.1	0.310344827586207	.	207000001	207520000	#9191FF	1	0.375
chr2	207520001	207760000	B.1.1.2.2.2.1.2.2.1.1	0.393318965517241	.	207520001	207760000	#DADAFF	1	0.5
chr2	207760001	207880000	B.1.1.1.2.1.1.2.2.1	0.443965517241379	.	207760001	207880000	#DADAFF	1	0.5
chr2	207880001	208080000	A.2.2.1.1.2.1.2.2.2.1.2	0.551724137931034	.	207880001	208080000	#FFDADA	1	0.625
chr2	208080001	208360000	B.1.1.2.1.2.2.2.1.2.1	0.415948275862069	.	208080001	208360000	#DADAFF	1	0.5
chr2	208360001	208600000	A.1.2.2.1.1.2.1.2.1.1	0.786637931034483	.	208360001	208600000	#FF4848	1	0.875
chr2	208600001	208800000	A.1.2.1.2.2.2.2.2	0.800646551724138	.	208600001	208800000	#FF4848	1	0.875
chr2	208800001	208960000	A.2.1.1.2.2.2.1.1.2	0.648706896551724	.	208800001	208960000	#FF9191	1	0.75
chr2	208960001	209200000	A.2.1.2.2.2.2.1.2.2.2	0.576508620689655	.	208960001	209200000	#FF9191	1	0.75
chr2	209200001	209520000	B.2.2.1.2.2.2.2.2.2.2	0.0463362068965517	.	209200001	209520000	#0000FF	1	0.125
chr2	209520001	209720000	B.2.1.2.2.1.2.2.2.1	0.148706896551724	.	209520001	209720000	#4848FF	1	0.25
chr2	209720001	210000000	B.2.1.2.2.1.1.1.2.2	0.161637931034483	.	209720001	210000000	#4848FF	1	0.25
chr2	210000001	210240000	B.2.1.2.2.1.1.1.2.1.2	0.162715517241379	.	210000001	210240000	#4848FF	1	0.25
chr2	210240001	210760000	B.2.2.1.2.2.1.2.2.2	0.0689655172413793	.	210240001	210760000	#0000FF	1	0.125
chr2	210760001	211120000	B.1.2.2.1.2.2.2.2.2	0.323275862068966	.	210760001	211120000	#9191FF	1	0.375
chr2	211120001	211240000	B.1.2.1.2.2.1.2.1	0.352370689655172	.	211120001	211240000	#9191FF	1	0.375
chr2	211240001	211680000	B.2.1.2.2.1.2.1.2.1	0.15301724137931	.	211240001	211680000	#4848FF	1	0.25
chr2	211680001	211800000	B.2.1.1.1.1.1.1.2	0.289870689655172	.	211680001	211800000	#4848FF	1	0.25
chr2	211800001	212320000	B.2.1.2.2.1.2.1.2.2	0.151939655172414	.	211800001	212320000	#4848FF	1	0.25
chr2	212320001	212560000	B.1.1.2.1.1.2.1.1.1	0.428879310344828	.	212320001	212560000	#DADAFF	1	0.5
chr2	212560001	212800000	B.1.2.2.1.2.2.1.2	0.327586206896552	.	212560001	212800000	#9191FF	1	0.375
chr2	212800001	212880000	B.1.2.1.1.1.1.1.2.2.1	0.37823275862069	.	212800001	212880000	#9191FF	1	0.375
chr2	212880001	213040000	B.1.2.2.1.2.1.2.1.2	0.332974137931034	.	212880001	213040000	#9191FF	1	0.375
chr2	213040001	213240000	B.1.2.2.2.1.1.1.1.2	0.321120689655172	.	213040001	213240000	#9191FF	1	0.375
chr2	213240001	213480000	B.1.2.2.1.2.2.2.1.1	0.326508620689655	.	213240001	213480000	#9191FF	1	0.375
chr2	213480001	213760000	A.2.1.2.1.2.2.1.2.2	0.612068965517241	.	213480001	213760000	#FF9191	1	0.75
chr2	213760001	214080000	A.1.2.2.1.1.2.1.2.2.1	0.783405172413793	.	213760001	214080000	#FF4848	1	0.875
chr2	214080001	214560000	A.1.2.1.2.2.1.1.1.1	0.814655172413793	.	214080001	214560000	#FF4848	1	0.875
chr2	214560001	215400000	A.2.1.2.1.1.2.2.1	0.627155172413793	.	214560001	215400000	#FF9191	1	0.75
chr2	215400001	215480000	A.2.2.1.2.1.2.1.1.2	0.539870689655172	.	215400001	215480000	#FFDADA	1	0.625
chr2	215480001	215920000	A.2.1.2.1.1.2.1.1	0.630387931034483	.	215480001	215920000	#FF9191	1	0.75
chr2	215920001	216200000	A.2.1.2.2.2.2.2.2.1.2.2	0.572198275862069	.	215920001	216200000	#FF9191	1	0.75
chr2	216200001	216480000	A.1.1.2.2.1.1.1.1.2	0.923491379310345	.	216200001	216480000	#FF0000	1	1
chr2	216480001	216600000	A.1.2.2.2.2.2.1.1	0.731681034482759	.	216480001	216600000	#FF4848	1	0.875
chr2	216600001	216960000	A.1.1.2.2.1.1.2.2.1	0.912715517241379	.	216600001	216960000	#FF0000	1	1
chr2	216960001	217320000	A.1.1.2.2.1.1.2.1.1.1.1	0.919181034482759	.	216960001	217320000	#FF0000	1	1
chr2	217320001	217520000	A.1.1.2.2.2.1.1.1	0.898706896551724	.	217320001	217520000	#FF0000	1	1
chr2	217520001	217760000	A.1.1.2.2.2.2.2.2.2	0.882543103448276	.	217520001	217760000	#FF0000	1	1
chr2	217760001	217920000	A.1.2.2.2.2.2.2.1.2.1.2	0.724137931034483	.	217760001	217920000	#FF4848	1	0.875
chr2	217920001	218320000	A.1.1.1.2.2.2.1.2	0.967672413793103	.	217920001	218320000	#FF0000	1	1
chr2	218320001	218400000	A.2.1.1.2.1.1.1.1.1.2	0.673491379310345	.	218320001	218400000	#FF9191	1	0.75
chr2	218400001	218640000	A.1.2.1.1.2.1.1.2.1.1	0.854525862068966	.	218400001	218640000	#FF4848	1	0.875
chr2	218640001	219040000	A.1.2.1.2.2.1.2.1.1	0.811422413793103	.	218640001	219040000	#FF4848	1	0.875
chr2	219040001	219320000	A.1.1.2.2.2.1.2.1	0.896551724137931	.	219040001	219320000	#FF0000	1	1
chr2	219320001	219480000	A.1.2.1.1.2.1.1.2.2.1.2	0.851293103448276	.	219320001	219480000	#FF4848	1	0.875
chr2	219480001	219800000	A.1.1.2.2.2.1.1.2	0.897629310344828	.	219480001	219800000	#FF0000	1	1
chr2	219800001	220240000	A.1.1.2.2.2.1.2.2.1	0.895474137931034	.	219800001	220240000	#FF0000	1	1
chr2	220240001	220320000	A.1.2.2.2.2.1.1.2.1	0.738146551724138	.	220240001	220320000	#FF4848	1	0.875
chr2	220320001	220520000	A.1.2.1.1.2.2.2.2	0.834051724137931	.	220320001	220520000	#FF4848	1	0.875
chr2	220520001	220920000	A.1.2.1.2.2.1.2.2	0.80926724137931	.	220520001	220920000	#FF4848	1	0.875
chr2	220920001	221040000	A.2.1.1.2.1.2.2.1.1.2	0.658405172413793	.	220920001	221040000	#FF9191	1	0.75
chr2	221040001	221240000	A.2.2.1.2.2.2.2.1.1	0.518318965517241	.	221040001	221240000	#FFDADA	1	0.625
chr2	221240001	221360000	A.2.2.1.2.2.1.2.2.2	0.52801724137931	.	221240001	221360000	#FFDADA	1	0.625
chr2	221360001	221560000	A.2.2.1.2.2.2.2.2.1	0.516163793103448	.	221360001	221560000	#FFDADA	1	0.625
chr2	221560001	221920000	A.2.2.1.1.2.1.2.2.2.1.1.2	0.552801724137931	.	221560001	221920000	#FFDADA	1	0.625
chr2	221920001	222000000	A.2.2.2.2.2.1.1.2.1	0.475215517241379	.	221920001	222000000	#FFDADA	1	0.625
chr2	222000001	222200000	A.2.2.1.2.2.2.2.1.2	0.517241379310345	.	222000001	222200000	#FFDADA	1	0.625
chr2	222200001	222520000	A.2.1.1.1.2.2.2.2.1	0.676724137931034	.	222200001	222520000	#FF9191	1	0.75
chr2	222520001	222880000	A.1.2.2.1.1.1.2.2.1	0.792025862068966	.	222520001	222880000	#FF4848	1	0.875
chr2	222880001	223200000	A.2.2.1.1.2.1.2.2.2.2	0.550646551724138	.	222880001	223200000	#FFDADA	1	0.625
chr2	223200001	223280000	B.1.1.1.2.1.2.2	0.439655172413793	.	223200001	223280000	#DADAFF	1	0.5
chr2	223280001	223520000	A.2.2.1.1.2.1.2.2.2.1.1.1	0.553879310344828	.	223280001	223520000	#FFDADA	1	0.625
chr2	223520001	223800000	A.1.1.2.2.2.2.2.1.1	0.885775862068966	.	223520001	223800000	#FF0000	1	1
chr2	223800001	223960000	A.2.1.1.2.2.2.1.1.1	0.649784482758621	.	223800001	223960000	#FF9191	1	0.75
chr2	223960001	224200000	A.2.2.1.1.2.1.2.2.1	0.554956896551724	.	223960001	224200000	#FFDADA	1	0.625
chr2	224200001	224520000	A.2.2.2.1.2.2.1.1.2	0.490301724137931	.	224200001	224520000	#FFDADA	1	0.625
chr2	224520001	224800000	A.1.2.2.1.1.2.1.2.2.2.2	0.780172413793103	.	224520001	224800000	#FF4848	1	0.875
chr2	224800001	225160000	A.2.1.1.1.1.2.1.2.2	0.707974137931034	.	224800001	225160000	#FF9191	1	0.75
chr2	225160001	225520000	A.2.2.1.1.2.1.2.1	0.556034482758621	.	225160001	225520000	#FFDADA	1	0.625
chr2	225520001	225920000	B.2.1.1.2.1.2.1.1.1.2	0.238146551724138	.	225520001	225920000	#4848FF	1	0.25
chr2	225920001	226120000	B.2.1.2.2.1.2.1.1.1	0.15625	.	225920001	226120000	#4848FF	1	0.25
chr2	226120001	226240000	B.1.2.1.1.1.1.2.1	0.376077586206897	.	226120001	226240000	#9191FF	1	0.375
chr2	226240001	226480000	B.2.1.1.1.1.1.2.1.2	0.286637931034483	.	226240001	226480000	#4848FF	1	0.25
chr2	226480001	226720000	B.2.1.2.2.1.2.1.1.2.1	0.155172413793103	.	226480001	226720000	#4848FF	1	0.25
chr2	226720001	226800000	B.1.2.1.1.1.1.1.2.1	0.379310344827586	.	226720001	226800000	#9191FF	1	0.375
chr2	226800001	226960000	B.1.2.1.2.1.1.2.2	0.355603448275862	.	226800001	226960000	#9191FF	1	0.375
chr2	226960001	227080000	B.1.1.2.2.1.1.1.2.1	0.410560344827586	.	226960001	227080000	#DADAFF	1	0.5
chr2	227080001	227280000	B.1.1.2.2.1.1.1.2.2.2	0.408405172413793	.	227080001	227280000	#DADAFF	1	0.5
chr2	227280001	227480000	A.2.1.2.2.2.2.1.2.1.1	0.579741379310345	.	227280001	227480000	#FF9191	1	0.75
chr2	227480001	227680000	A.2.2.1.2.1.2.2.2.2	0.535560344827586	.	227480001	227680000	#FFDADA	1	0.625
chr2	227680001	227840000	B.1.1.1.1.2.2	0.448275862068966	.	227680001	227840000	#DADAFF	1	0.5
chr2	227840001	227960000	B.1.2.1.1.1.1.2.2.1	0.375	.	227840001	227960000	#9191FF	1	0.375
chr2	227960001	228200000	B.1.1.2.1.2.2.2.1.1	0.417025862068966	.	227960001	228200000	#DADAFF	1	0.5
chr2	228200001	228440000	A.2.1.1.1.1.2.2.2.2.2.1	0.702586206896552	.	228200001	228440000	#FF9191	1	0.75
chr2	228440001	228520000	A.2.2.1.2.1.2.1.1.1	0.540948275862069	.	228440001	228520000	#FFDADA	1	0.625
chr2	228520001	228600000	A.2.1.2.2.2.2.1.2.1.2	0.578663793103448	.	228520001	228600000	#FF9191	1	0.75
chr2	228600001	229000000	B.1.2.2.1.2.2.1.1	0.328663793103448	.	228600001	229000000	#9191FF	1	0.375
chr2	229000001	229080000	B.2.1.1.1.1.1.1.1	0.290948275862069	.	229000001	229080000	#4848FF	1	0.25
chr2	229080001	229200000	B.2.1.2.2.2.1.1.1.2	0.144396551724138	.	229080001	229200000	#4848FF	1	0.25
chr2	229200001	229560000	B.2.1.1.2.1.2.1.1.1.1	0.239224137931034	.	229200001	229560000	#4848FF	1	0.25
chr2	229560001	230120000	B.2.2.1.2.2.1.1.2.2.2.2	0.0743534482758621	.	229560001	230120000	#0000FF	1	0.125
chr2	230120001	230640000	B.1.2.2.1.2.2.2.2.1	0.324353448275862	.	230120001	230640000	#9191FF	1	0.375
chr2	230640001	231520000	A.2.2.2.1.2.2.1.1.1.2	0.491379310344828	.	230640001	231520000	#FFDADA	1	0.625
chr2	231520001	231680000	A.1.2.2.2.2.2.2.1.2.2	0.723060344827586	.	231520001	231680000	#FF4848	1	0.875
chr2	231680001	231920000	A.1.1.2.2.2.2.1.2.1	0.890086206896552	.	231680001	231920000	#FF0000	1	1
chr2	231920001	232200000	A.1.1.1.2.2.2.2.1.2.1.1	0.96551724137931	.	231920001	232200000	#FF0000	1	1
chr2	232200001	232400000	A.1.1.2.2.2.2.1.2.2.2.2	0.886853448275862	.	232200001	232400000	#FF0000	1	1
chr2	232400001	232680000	A.1.1.2.2.2.2.1.2.2.2.1	0.887931034482759	.	232400001	232680000	#FF0000	1	1
chr2	232680001	233040000	A.1.2.1.1.2.1.2.1.1.1	0.849137931034483	.	232680001	233040000	#FF4848	1	0.875
chr2	233040001	233120000	A.2.1.1.2.1.1.2.2.2.2	0.663793103448276	.	233040001	233120000	#FF9191	1	0.75
chr2	233120001	233400000	A.1.2.1.1.2.1.1.2.2.1.1	0.852370689655172	.	233120001	233400000	#FF4848	1	0.875
chr2	233400001	233640000	A.1.2.1.1.2.1.2.2.1.2	0.844827586206897	.	233400001	233640000	#FF4848	1	0.875
chr2	233640001	233880000	A.1.2.1.1.2.1.2.2.2.1.1	0.84375	.	233640001	233880000	#FF4848	1	0.875
chr2	233880001	234000000	A.1.2.2.1.1.1.2.1.2	0.793103448275862	.	233880001	234000000	#FF4848	1	0.875
chr2	234080001	234480000	A.1.2.2.1.1.1.2.1.2	0.793103448275862	.	234080001	234480000	#FF4848	1	0.875
chr2	234480001	234840000	B.1.1.1.2.1.2.1.2	0.44073275862069	.	234480001	234840000	#DADAFF	1	0.5
chr2	234840001	235000000	A.2.2.2.2.2.2.1.2.2	0.46875	.	234840001	235000000	#FFDADA	1	0.625
chr2	235000001	235200000	A.2.1.1.2.2.2.2.1.1.2	0.643318965517241	.	235000001	235200000	#FF9191	1	0.75
chr2	235200001	235440000	A.2.1.1.1.2.1.1.1.1	0.700431034482759	.	235200001	235440000	#FF9191	1	0.75
chr2	235440001	235720000	A.2.1.1.1.2.2.2.2.2	0.675646551724138	.	235440001	235720000	#FF9191	1	0.75
chr2	235720001	236040000	A.1.2.1.2.2.1.2.1.2	0.810344827586207	.	235720001	236040000	#FF4848	1	0.875
chr2	236040001	236240000	A.2.1.2.2.1.1.1.1.2.1.2	0.603448275862069	.	236040001	236240000	#FF9191	1	0.75
chr2	236240001	236440000	A.2.1.2.2.1.2.1.1	0.59698275862069	.	236240001	236440000	#FF9191	1	0.75
chr2	236440001	236480000	A.2.1.2.2.1.2.2.1.2.2	0.592672413793103	.	236440001	236480000	#FF9191	1	0.75
chr2	236520001	236680000	A.2.1.2.2.1.2.2.1.2.2	0.592672413793103	.	236520001	236680000	#FF9191	1	0.75
chr2	236680001	236880000	A.2.1.2.2.1.2.1.2	0.595905172413793	.	236680001	236880000	#FF9191	1	0.75
chr2	236880001	237040000	A.2.1.1.2.1.1.2.2.1	0.665948275862069	.	236880001	237040000	#FF9191	1	0.75
chr2	237040001	237200000	A.2.1.2.2.1.1.1.1.1	0.606681034482759	.	237040001	237200000	#FF9191	1	0.75
chr2	237200001	237480000	A.1.2.2.2.2.2.2.1.1.1.1	0.729525862068966	.	237200001	237480000	#FF4848	1	0.875
chr2	237480001	237680000	A.1.2.1.1.2.1.2.2.2.1.2	0.842672413793103	.	237480001	237680000	#FF4848	1	0.875
chr2	237680001	237800000	A.1.2.2.2.2.2.2.2.2	0.720905172413793	.	237680001	237800000	#FF4848	1	0.875
chr2	237800001	238000000	A.1.2.1.1.2.1.2.2.2.2	0.841594827586207	.	237800001	238000000	#FF4848	1	0.875
chr2	238000001	238320000	A.1.2.1.1.2.1.1.2.1.2	0.853448275862069	.	238000001	238320000	#FF4848	1	0.875
chr2	238320001	238520000	A.1.2.1.1.2.1.1.1.1	0.856681034482759	.	238320001	238520000	#FF4848	1	0.875
chr2	238520001	238680000	A.1.2.1.1.2.1.1.2.2.2	0.850215517241379	.	238520001	238680000	#FF4848	1	0.875
chr2	238680001	238960000	A.1.2.1.1.2.1.2.2.1.1	0.845905172413793	.	238680001	238960000	#FF4848	1	0.875
chr2	238960001	239200000	A.1.2.2.2.2.2.2.1.1.2	0.727370689655172	.	238960001	239200000	#FF4848	1	0.875
chr2	239200001	239400000	A.2.1.2.2.1.2.2.1.2.1	0.59375	.	239200001	239400000	#FF9191	1	0.75
chr2	239400001	239640000	A.2.2.2.2.2.1.2.1	0.473060344827586	.	239400001	239640000	#FFDADA	1	0.625
chr2	239640001	239800000	A.2.2.1.2.2.1.2.1.2	0.530172413793103	.	239640001	239800000	#FFDADA	1	0.625
chr2	239840001	239960000	A.2.2.1.2.2.1.2.1.2	0.530172413793103	.	239840001	239960000	#FFDADA	1	0.625
chr2	239960001	240240000	A.2.2.1.2.2.1.1.2	0.532327586206897	.	239960001	240240000	#FFDADA	1	0.625
chr2	240240001	240360000	A.2.2.1.2.2.1.2.2.1	0.529094827586207	.	240240001	240360000	#FFDADA	1	0.625
chr2	240360001	240480000	A.2.2.2.2.2.1.1.2.2	0.474137931034483	.	240360001	240480000	#FFDADA	1	0.625
chr2	240480001	240760000	A.2.2.1.2.2.2.1.1.1	0.526939655172414	.	240480001	240760000	#FFDADA	1	0.625
chr2	240760001	240880000	A.2.2.2.2.2.1.1.1	0.476293103448276	.	240760001	240880000	#FFDADA	1	0.625
chr2	240880001	241080000	A.2.2.1.2.2.1.1.1.2	0.533405172413793	.	240880001	241080000	#FFDADA	1	0.625
chr2	241080001	241520000	A.1.2.2.2.2.2.2.1.1.1.2	0.728448275862069	.	241080001	241520000	#FF4848	1	0.875
chr2	241520001	241720000	A.2.1.1.2.1.1.2.2.2.1	0.664870689655172	.	241520001	241720000	#FF9191	1	0.75
chr2	241720001	242080000	A.1.2.2.2.2.2.2.2.1	0.72198275862069	.	241720001	242080000	#FF4848	1	0.875
chr2	242080001	242200000	A.2.1.1.2.1.2.1.2	0.660560344827586	.	242080001	242200000	#FF9191	1	0.75
chr2	242200001	242880000	A.1.1.2.2.2.1.2.2.2	0.894396551724138	.	242200001	242880000	#FF0000	1	1
chr2	242880001	243080000	A.2.1.2.2.1.2.2.2	0.591594827586207	.	242880001	243080000	#FF9191	1	0.75
chr3	40001	440000	B.2.2.2.1.2.1.2.2.1	0.0327225130890052	.	40001	440000	#0000FF	1	0.125
chr3	440001	600000	B.2.1.2.2.2.2.2.1.1.2.1	0.136125654450262	.	440001	600000	#4848FF	1	0.25
chr3	600001	840000	B.2.2.2.1.2.1.2.2.2	0.031413612565445	.	600001	840000	#0000FF	1	0.125
chr3	840001	1280000	B.2.2.1.2.2.2.2.1.1	0.0484293193717278	.	840001	1280000	#0000FF	1	0.125
chr3	1280001	1480000	B.2.1.2.2.1.2.2.1.2	0.157068062827225	.	1280001	1480000	#4848FF	1	0.25
chr3	1480001	1640000	B.2.2.1.2.1.2.1	0.06282722513089	.	1480001	1640000	#0000FF	1	0.125
chr3	1640001	1760000	B.2.1.1.2.1.2.2.1.1.2	0.218586387434555	.	1640001	1760000	#4848FF	1	0.25
chr3	1760001	2160000	B.2.2.2.1.2.2.2.1	0.0261780104712042	.	1760001	2160000	#0000FF	1	0.125
chr3	2160001	2240000	B.1.2.1.1.1.1.1.1.1	0.371727748691099	.	2160001	2240000	#9191FF	1	0.375
chr3	2240001	2360000	B.1.1.2.1.2.2.2	0.405759162303665	.	2240001	2360000	#DADAFF	1	0.5
chr3	2360001	2680000	B.1.1.1.1.1.2.1.2.2.2	0.455497382198953	.	2360001	2680000	#DADAFF	1	0.5
chr3	2680001	2800000	B.1.2.1.1.1.1.1.2	0.369109947643979	.	2680001	2800000	#9191FF	1	0.375
chr3	2800001	3240000	B.1.1.1.1.2.2.1.2.1.1	0.441099476439791	.	2800001	3240000	#DADAFF	1	0.5
chr3	3240001	3400000	A.2.2.1.1.1.1.1.2.2	0.598167539267016	.	3240001	3400000	#FFDADA	1	0.625
chr3	3400001	3840000	A.1.2.1.1.1.2.1.2.2	0.862565445026178	.	3400001	3840000	#FF4848	1	0.875
chr3	3840001	4040000	A.2.2.2.2.2.1.1.2.1.2	0.484293193717277	.	3840001	4040000	#FFDADA	1	0.625
chr3	4040001	4120000	A.2.2.1.2.2.2.2	0.530104712041885	.	4040001	4120000	#FFDADA	1	0.625
chr3	4120001	4360000	B.1.1.1.1.2.1.2.1	0.445026178010471	.	4120001	4360000	#DADAFF	1	0.5
chr3	4360001	4720000	A.2.2.1.1.1.1.1.2.1.2	0.599476439790576	.	4360001	4720000	#FFDADA	1	0.625
chr3	4720001	5080000	A.1.2.1.1.1.1.1.1.2	0.87434554973822	.	4720001	5080000	#FF4848	1	0.875
chr3	5080001	5240000	A.2.1.1.2.1.1.1.2.2	0.663612565445026	.	5080001	5240000	#FF9191	1	0.75
chr3	5240001	5520000	B.1.2.1.2.2.1.2.1.1.1	0.336387434554974	.	5240001	5520000	#9191FF	1	0.375
chr3	5520001	5640000	B.1.2.1.1.1.1.1.1.2	0.370418848167539	.	5520001	5640000	#9191FF	1	0.375
chr3	5640001	5800000	B.1.2.1.2.2.1.2.1.1.2	0.335078534031414	.	5640001	5800000	#9191FF	1	0.375
chr3	5800001	6080000	B.2.1.1.2.1.1.1.1	0.231675392670157	.	5800001	6080000	#4848FF	1	0.25
chr3	6080001	6640000	B.2.2.1.2.1.1.1.2.1.2	0.0706806282722513	.	6080001	6640000	#0000FF	1	0.125
chr3	6640001	6720000	B.2.1.1.2.1.2.1.2	0.221204188481675	.	6640001	6720000	#4848FF	1	0.25
chr3	6720001	7320000	B.2.2.2.1.2.2.2.2	0.024869109947644	.	6720001	7320000	#0000FF	1	0.125
chr3	7320001	7560000	B.2.2.1.2.1.1.2.2.2.1	0.0654450261780105	.	7320001	7560000	#0000FF	1	0.125
chr3	7560001	7800000	B.2.2.1.2.1.2.2.2.1	0.0602094240837696	.	7560001	7800000	#0000FF	1	0.125
chr3	7800001	8080000	B.2.2.1.2.1.2.2.2.2.2	0.0575916230366492	.	7800001	8080000	#0000FF	1	0.125
chr3	8080001	8240000	B.2.1.2.2.2.2.1.1.1.2	0.143979057591623	.	8080001	8240000	#4848FF	1	0.25
chr3	8240001	8480000	B.2.1.1.2.2.2.1.1.2.1	0.209424083769634	.	8240001	8480000	#4848FF	1	0.25
chr3	8480001	8720000	A.2.1.1.2.2.2.1.2	0.641361256544503	.	8480001	8720000	#FF9191	1	0.75
chr3	8720001	8960000	A.1.2.1.2.2.2.1.2.1.1.1.1	0.802356020942408	.	8720001	8960000	#FF4848	1	0.875
chr3	8960001	9120000	A.1.2.1.2.2.2.1.2.1.1.1.2.1.1	0.801047120418848	.	8960001	9120000	#FF4848	1	0.875
chr3	9120001	9400000	A.1.2.1.2.2.2.1.2.1.2.1	0.795811518324607	.	9120001	9400000	#FF4848	1	0.875
chr3	9400001	9800000	A.1.1.1.1.1.2	0.996073298429319	.	9400001	9800000	#FF0000	1	1
chr3	9800001	10040000	A.1.1.2.2.2.2.2.1.1.1	0.880890052356021	.	9800001	10040000	#FF0000	1	1
chr3	10040001	10360000	A.1.1.2.2.2.1.2.1.1	0.895287958115183	.	10040001	10360000	#FF0000	1	1
chr3	10360001	10560000	A.2.1.2.2.2.2.2.1	0.608638743455497	.	10360001	10560000	#FF9191	1	0.75
chr3	10560001	10720000	A.2.2.1.2.2.2.1.1.2	0.532722513089005	.	10560001	10720000	#FFDADA	1	0.625
chr3	10720001	10840000	A.2.2.2.1.1.2.2	0.515706806282722	.	10720001	10840000	#FFDADA	1	0.625
chr3	10840001	11080000	A.2.2.1.2.1.1.1.2.2.1.2.1	0.557591623036649	.	10840001	11080000	#FFDADA	1	0.625
chr3	11080001	11400000	A.2.1.1.1.2.1.2.1.1.1	0.68586387434555	.	11080001	11400000	#FF9191	1	0.75
chr3	11400001	11680000	A.1.2.1.2.2.2.1.2.1.1.1.2.1.2	0.799738219895288	.	11400001	11680000	#FF4848	1	0.875
chr3	11680001	11840000	A.1.2.1.2.2.2.1.2.1.1.2	0.797120418848168	.	11680001	11840000	#FF4848	1	0.875
chr3	11840001	12000000	A.2.1.2.2.2.2.1	0.609947643979058	.	11840001	12000000	#FF9191	1	0.75
chr3	12000001	12200000	A.2.1.1.1.2.1.1.2.1.1.1	0.692408376963351	.	12000001	12200000	#FF9191	1	0.75
chr3	12200001	12520000	A.1.1.2.2.2.2.1.2.1.1	0.886125654450262	.	12200001	12520000	#FF0000	1	1
chr3	12520001	12800000	A.1.1.1.2.2.2.1.2	0.962041884816754	.	12520001	12800000	#FF0000	1	1
chr3	12800001	13080000	A.1.1.2.2.2.2.2.1.1.2	0.879581151832461	.	12800001	13080000	#FF0000	1	1
chr3	13080001	13480000	A.1.2.1.2.2.2.1.2.2	0.793193717277487	.	13080001	13480000	#FF4848	1	0.875
chr3	13480001	13680000	A.2.1.2.2.1.1	0.621727748691099	.	13480001	13680000	#FF9191	1	0.75
chr3	13680001	13920000	A.2.1.1.2.1.1.1.2.1	0.664921465968586	.	13680001	13920000	#FF9191	1	0.75
chr3	13920001	14200000	A.2.2.1.2.1.1.1.2.2.2.1	0.554973821989529	.	13920001	14200000	#FFDADA	1	0.625
chr3	14200001	14520000	A.1.1.2.2.2.1.1.2	0.896596858638743	.	14200001	14520000	#FF0000	1	1
chr3	14520001	14680000	A.1.2.1.2.1.2.1.2.1	0.821989528795812	.	14520001	14680000	#FF4848	1	0.875
chr3	14680001	15160000	A.1.1.2.1.2.1.2.1.2	0.928010471204188	.	14680001	15160000	#FF0000	1	1
chr3	15160001	15400000	A.1.1.2.2.2.2.1.2.2.1	0.883507853403141	.	15160001	15400000	#FF0000	1	1
chr3	15440001	15640000	A.1.2.2.2.1.2.2.2.2	0.732984293193717	.	15440001	15640000	#FF4848	1	0.875
chr3	15640001	15960000	A.2.2.1.1.1.2.2.2	0.587696335078534	.	15640001	15960000	#FFDADA	1	0.625
chr3	15960001	16280000	B.1.2.1.2.2.1.2.2.2	0.331151832460733	.	15960001	16280000	#9191FF	1	0.375
chr3	16280001	16440000	B.1.1.1.1.2.2.1.1	0.442408376963351	.	16280001	16440000	#DADAFF	1	0.5
chr3	16480001	16600000	B.1.1.1.1.2.2.1.1	0.442408376963351	.	16480001	16600000	#DADAFF	1	0.5
chr3	16600001	16840000	A.2.2.1.1.1.1.1.1.1.1	0.606020942408377	.	16600001	16840000	#FFDADA	1	0.625
chr3	16840001	17120000	A.2.2.2.2.2.2.2.1.2.2.2.1	0.471204188481675	.	16840001	17120000	#FFDADA	1	0.625
chr3	17120001	17280000	B.1.1.1.1.2.2.2.1.2	0.43586387434555	.	17120001	17280000	#DADAFF	1	0.5
chr3	17280001	17480000	B.1.1.1.1.1.1.1.1.2.2	0.463350785340314	.	17280001	17480000	#DADAFF	1	0.5
chr3	17480001	17720000	A.2.2.2.2.2.2.2.1.2.1.1	0.475130890052356	.	17480001	17720000	#FFDADA	1	0.625
chr3	17720001	17880000	A.2.2.2.2.2.2.2.1.2.2.2.2	0.469895287958115	.	17720001	17880000	#FFDADA	1	0.625
chr3	17880001	18240000	B.1.2.2.2.1.2.2.1.1	0.282722513089005	.	17880001	18240000	#9191FF	1	0.375
chr3	18240001	18360000	B.1.2.1.1.1.1.2	0.367801047120419	.	18240001	18360000	#9191FF	1	0.375
chr3	18360001	18560000	B.1.1.1.1.1.2.2.2.1	0.451570680628272	.	18360001	18560000	#DADAFF	1	0.5
chr3	18560001	18800000	B.1.2.1.2.2.1.2.1.2	0.333769633507853	.	18560001	18800000	#9191FF	1	0.375
chr3	18800001	19080000	A.2.2.2.2.2.1.1.1	0.486910994764398	.	18800001	19080000	#FFDADA	1	0.625
chr3	19080001	19320000	B.2.1.2.2.2.2.2.1.2.1.2	0.132198952879581	.	19080001	19320000	#4848FF	1	0.25
chr3	19320001	19520000	B.2.1.2.2.2.2.1.2.1	0.140052356020942	.	19320001	19520000	#4848FF	1	0.25
chr3	19520001	19960000	B.2.2.2.1.2.1.1.2	0.0353403141361257	.	19520001	19960000	#0000FF	1	0.125
chr3	19960001	20240000	A.2.2.1.1.1.2.1.1.2	0.591623036649215	.	19960001	20240000	#FFDADA	1	0.625
chr3	20240001	20400000	B.1.2.2.2.1.2.1.1.1	0.286649214659686	.	20240001	20400000	#9191FF	1	0.375
chr3	20400001	20560000	B.2.1.1.2.1.2.2.2.1	0.215968586387435	.	20400001	20560000	#4848FF	1	0.25
chr3	20560001	20720000	B.1.2.2.2.1.2.1.1.2	0.285340314136126	.	20560001	20720000	#9191FF	1	0.375
chr3	20720001	21040000	B.2.1.2.2.2.1.2.1.1.1	0.151832460732984	.	20720001	21040000	#4848FF	1	0.25
chr3	21040001	21360000	B.2.1.2.2.1.2.1	0.159685863874346	.	21040001	21360000	#4848FF	1	0.25
chr3	21360001	21600000	B.1.2.2.2.1.1.2.1	0.291884816753927	.	21360001	21600000	#9191FF	1	0.375
chr3	21600001	21760000	B.2.1.2.2.1.1.2.1.2	0.163612565445026	.	21600001	21760000	#4848FF	1	0.25
chr3	21760001	22040000	B.2.1.2.2.1.2.2.2.2	0.154450261780105	.	21760001	22040000	#4848FF	1	0.25
chr3	22040001	22200000	B.1.2.2.1.1.1.2.1	0.321989528795811	.	22040001	22200000	#9191FF	1	0.375
chr3	22200001	22520000	B.2.1.2.2.1.2.2.2.1	0.155759162303665	.	22200001	22520000	#4848FF	1	0.25
chr3	22520001	22760000	B.1.2.2.2.1.2.2.2.2	0.278795811518325	.	22520001	22760000	#9191FF	1	0.375
chr3	22760001	23000000	B.1.1.1.1.1.2.2.2.2	0.450261780104712	.	22760001	23000000	#DADAFF	1	0.5
chr3	23000001	23280000	A.2.1.1.2.2.2.1.1	0.642670157068063	.	23000001	23280000	#FF9191	1	0.75
chr3	23280001	23480000	A.2.2.2.2.2.1.1.2.2.1	0.482984293193717	.	23280001	23480000	#FFDADA	1	0.625
chr3	23480001	23920000	A.2.1.1.1.2.2.2.2.1.1	0.672774869109948	.	23480001	23920000	#FF9191	1	0.75
chr3	23920001	24280000	A.1.1.2.1.2.1.2.2	0.926701570680628	.	23920001	24280000	#FF0000	1	1
chr3	24280001	24440000	A.1.2.2.1.1.1.1	0.789267015706806	.	24280001	24440000	#FF4848	1	0.875
chr3	24440001	24600000	A.1.2.2.2.1.2.2.1.1	0.736910994764398	.	24440001	24600000	#FF4848	1	0.875
chr3	24600001	24720000	A.2.1.1.2.1.1.1.1.1	0.668848167539267	.	24600001	24720000	#FF9191	1	0.75
chr3	24720001	24920000	A.2.1.1.1.2.2.1.1.2	0.679319371727749	.	24720001	24920000	#FF9191	1	0.75
chr3	24920001	25080000	A.1.2.2.2.1.2.2.1.2	0.735602094240838	.	24920001	25080000	#FF4848	1	0.875
chr3	25080001	25440000	A.1.1.2.1.2.1.1.1	0.931937172774869	.	25080001	25440000	#FF0000	1	1
chr3	25440001	25640000	A.1.1.2.2.2.2.1.1.1.2	0.888743455497382	.	25440001	25640000	#FF0000	1	1
chr3	25640001	25960000	A.2.2.1.1.1.1.1.2.1.1	0.600785340314136	.	25640001	25960000	#FFDADA	1	0.625
chr3	25960001	26440000	B.1.1.2.2.2.2.1.1	0.37696335078534	.	25960001	26440000	#DADAFF	1	0.5
chr3	26440001	26600000	B.1.1.1.1.2.2.2.1.1	0.43717277486911	.	26440001	26600000	#DADAFF	1	0.5
chr3	26600001	26760000	A.2.2.1.1.1.2.1.1.1	0.592931937172775	.	26600001	26760000	#FFDADA	1	0.625
chr3	26760001	26960000	B.2.1.2.2.2.2.1.1.1.1	0.145287958115183	.	26760001	26960000	#4848FF	1	0.25
chr3	26960001	27160000	B.1.2.2.2.1.1.2.2.1	0.290575916230366	.	26960001	27160000	#9191FF	1	0.375
chr3	27160001	27360000	B.1.2.2.2.1.2.1.2	0.284031413612565	.	27160001	27360000	#9191FF	1	0.375
chr3	27360001	27720000	B.1.1.2.2.2.2.1.2	0.37565445026178	.	27360001	27720000	#DADAFF	1	0.5
chr3	27720001	28280000	B.2.2.2.1.2.2.1.2.1	0.0287958115183246	.	27720001	28280000	#0000FF	1	0.125
chr3	28280001	28440000	B.2.1.2.2.1.2.2.1.1	0.158376963350785	.	28280001	28440000	#4848FF	1	0.25
chr3	28440001	28720000	B.2.1.2.2.2.2.2.1.1.2.2	0.134816753926702	.	28440001	28720000	#4848FF	1	0.25
chr3	28720001	28920000	B.2.1.2.2.2.1.2.1.1.2	0.150523560209424	.	28720001	28920000	#4848FF	1	0.25
chr3	28920001	29080000	B.1.1.2.1.2.2.1	0.407068062827225	.	28920001	29080000	#DADAFF	1	0.5
chr3	29080001	29240000	B.1.2.1.2.1.1.1.1.1	0.356020942408377	.	29080001	29240000	#9191FF	1	0.375
chr3	29240001	29800000	A.2.1.1.2.2.2.2.1.2	0.638743455497382	.	29240001	29800000	#FF9191	1	0.75
chr3	29800001	30040000	A.2.2.2.2.2.2.2.1.2.1.2	0.473821989528796	.	29800001	30040000	#FFDADA	1	0.625
chr3	30040001	30160000	A.2.2.2.1.1.2.1.1.2.1	0.520942408376963	.	30040001	30160000	#FFDADA	1	0.625
chr3	30160001	30440000	A.2.1.1.2.1.2.2.2.2	0.646596858638743	.	30160001	30440000	#FF9191	1	0.75
chr3	30440001	30800000	A.1.2.1.1.1.2.1.2.1	0.863874345549738	.	30440001	30800000	#FF4848	1	0.875
chr3	30800001	31000000	A.2.1.1.1.2.2.1.1.1	0.680628272251309	.	30800001	31000000	#FF9191	1	0.75
chr3	31000001	31280000	A.1.1.2.1.2.1.1.2	0.930628272251309	.	31000001	31280000	#FF0000	1	1
chr3	31280001	31600000	A.1.1.1.2.1.2.1	0.975130890052356	.	31280001	31600000	#FF0000	1	1
chr3	31600001	31800000	A.1.2.1.2.2.2.1.1.2.2	0.803664921465969	.	31600001	31800000	#FF4848	1	0.875
chr3	31800001	31880000	A.1.2.2.2.1.2.2.2.1	0.734293193717278	.	31800001	31880000	#FF4848	1	0.875
chr3	31880001	32200000	A.1.2.1.1.1.1.2.2.1.1	0.870418848167539	.	31880001	32200000	#FF4848	1	0.875
chr3	32200001	32400000	A.1.1.2.2.2.1.2.2.2	0.891361256544503	.	32200001	32400000	#FF0000	1	1
chr3	32400001	32560000	A.1.1.2.2.2.1.2.2.1	0.892670157068063	.	32400001	32560000	#FF0000	1	1
chr3	32560001	32760000	A.1.1.2.2.2.2.1.1.2	0.887434554973822	.	32560001	32760000	#FF0000	1	1
chr3	32760001	32880000	A.1.2.1.2.1.2.1.2.2.1	0.820680628272251	.	32760001	32880000	#FF4848	1	0.875
chr3	32880001	32960000	A.1.1.2.2.2.2.2.1.2	0.878272251308901	.	32880001	32960000	#FF0000	1	1
chr3	33000001	33160000	A.1.1.2.2.2.1.2.1.2	0.893979057591623	.	33000001	33160000	#FF0000	1	1
chr3	33160001	33480000	A.1.2.1.2.2.1.2.1	0.81282722513089	.	33160001	33480000	#FF4848	1	0.875
chr3	33480001	33880000	A.1.2.1.1.1.1.2.2.2	0.866492146596859	.	33480001	33880000	#FF4848	1	0.875
chr3	33880001	34080000	A.2.2.2.1.1.1.1.1	0.528795811518325	.	33880001	34080000	#FFDADA	1	0.625
chr3	34080001	34520000	A.2.1.1.2.2.2.2.2.2	0.636125654450262	.	34080001	34520000	#FF9191	1	0.75
chr3	34520001	34720000	A.2.2.2.2.2.1.1.2.1.1	0.485602094240838	.	34520001	34720000	#FFDADA	1	0.625
chr3	34720001	34800000	B.1.1.1.2.1.1.1.2	0.431937172774869	.	34720001	34800000	#DADAFF	1	0.5
chr3	34800001	35160000	A.2.2.2.2.2.2.2.1.2.2.1	0.472513089005236	.	34800001	35160000	#FFDADA	1	0.625
chr3	35160001	35480000	B.1.1.1.1.2.1.1.1	0.448952879581152	.	35160001	35480000	#DADAFF	1	0.5
chr3	35480001	35600000	A.2.2.1.2.2.1.2.1.2	0.537958115183246	.	35480001	35600000	#FFDADA	1	0.625
chr3	35600001	36000000	B.1.1.1.1.2.1.1.2.2	0.446335078534031	.	35600001	36000000	#DADAFF	1	0.5
chr3	36000001	36240000	B.1.1.2.2.2.1.1.2.2	0.379581151832461	.	36000001	36240000	#DADAFF	1	0.5
chr3	36240001	36400000	B.1.1.1.1.1.2.1.2.2.1	0.456806282722513	.	36240001	36400000	#DADAFF	1	0.5
chr3	36400001	36560000	B.1.1.1.2.1.2.2.1	0.424083769633508	.	36400001	36560000	#DADAFF	1	0.5
chr3	36560001	36760000	B.1.2.1.1.2.1.1	0.362565445026178	.	36560001	36760000	#9191FF	1	0.375
chr3	36760001	37040000	A.1.2.2.1.2.2.1.1	0.759162303664921	.	36760001	37040000	#FF4848	1	0.875
chr3	37040001	37320000	A.1.2.1.2.2.2.1.1.2.1.2	0.804973821989529	.	37040001	37320000	#FF4848	1	0.875
chr3	37320001	37640000	A.1.2.1.2.2.2.1.1.2.1.1	0.806282722513089	.	37320001	37640000	#FF4848	1	0.875
chr3	37640001	37840000	A.1.2.2.2.1.2.1.2	0.738219895287958	.	37640001	37840000	#FF4848	1	0.875
chr3	37840001	38040000	A.1.2.2.2.1.1.1.2.1	0.75	.	37840001	38040000	#FF4848	1	0.875
chr3	38040001	38360000	A.1.2.1.1.1.1.2.2.1.2.2	0.867801047120419	.	38040001	38360000	#FF4848	1	0.875
chr3	38360001	38560000	A.2.1.2.2.1.2.2.2	0.616492146596859	.	38360001	38560000	#FF9191	1	0.75
chr3	38560001	38680000	A.2.2.2.1.1.2.1.1.2.2.2	0.518324607329843	.	38560001	38680000	#FFDADA	1	0.625
chr3	38680001	38760000	A.2.2.2.1.1.2.1.1.2.2.1	0.519633507853403	.	38680001	38760000	#FFDADA	1	0.625
chr3	38760001	39120000	A.2.2.1.2.1.2.2.2	0.544502617801047	.	38760001	39120000	#FFDADA	1	0.625
chr3	39120001	39440000	A.1.2.1.2.2.2.1.2.1.2.2	0.794502617801047	.	39120001	39440000	#FF4848	1	0.875
chr3	39440001	39640000	A.2.2.1.2.1.1.1.2.2.2.2	0.553664921465969	.	39440001	39640000	#FFDADA	1	0.625
chr3	39640001	39760000	B.1.1.1.2.2.2.1	0.417539267015707	.	39640001	39760000	#DADAFF	1	0.5
chr3	39760001	39840000	B.1.1.1.2.2.2.2	0.416230366492147	.	39760001	39840000	#DADAFF	1	0.5
chr3	39840001	40200000	B.1.1.2.2.2.1.1.1	0.383507853403141	.	39840001	40200000	#DADAFF	1	0.5
chr3	40200001	40360000	A.2.2.2.1.1.2.1.2	0.517015706806283	.	40200001	40360000	#FFDADA	1	0.625
chr3	40360001	40520000	A.2.1.2.2.2.2.2.2	0.607329842931937	.	40360001	40520000	#FF9191	1	0.75
chr3	40520001	40880000	A.1.2.1.1.1.2.1.1	0.865183246073298	.	40520001	40880000	#FF4848	1	0.875
chr3	40880001	41240000	A.1.1.2.2.2.2.1.1.1.1	0.890052356020942	.	40880001	41240000	#FF0000	1	1
chr3	41240001	41920000	A.1.2.1.1.1.1.2.2.1.2.1	0.869109947643979	.	41240001	41920000	#FF4848	1	0.875
chr3	41920001	42080000	A.1.2.2.2.1.1.1.1.2.2	0.75130890052356	.	41920001	42080000	#FF4848	1	0.875
chr3	42080001	42240000	A.1.2.1.2.1.2.2.1	0.818062827225131	.	42080001	42240000	#FF4848	1	0.875
chr3	42240001	42480000	A.1.2.2.2.1.1.2.2.2	0.742146596858639	.	42240001	42480000	#FF4848	1	0.875
chr3	42520001	42600000	A.1.2.2.2.1.1.2.2.2	0.742146596858639	.	42520001	42600000	#FF4848	1	0.875
chr3	42600001	42960000	A.1.2.1.2.2.2.1.2.1.1.1.2.2	0.798429319371728	.	42600001	42960000	#FF4848	1	0.875
chr3	42960001	43120000	A.2.2.1.2.1.1.1.2.1.1	0.56151832460733	.	42960001	43120000	#FFDADA	1	0.625
chr3	43120001	43200000	A.2.2.1.2.1.1.1.2.1.2	0.56020942408377	.	43120001	43200000	#FFDADA	1	0.625
chr3	43200001	43560000	A.1.2.1.2.2.2.1.1.1.1.2	0.808900523560209	.	43200001	43560000	#FF4848	1	0.875
chr3	43560001	43760000	A.1.2.2.2.2.2.2.1.2.2.1	0.718586387434555	.	43560001	43760000	#FF4848	1	0.875
chr3	43760001	43960000	A.2.1.1.2.1.1.2.2.1	0.660994764397906	.	43760001	43960000	#FF9191	1	0.75
[truncated: 8,267 more rows]
