# Supplementary material for: Systematic inference and comparison of multi-scale chromatin sub-compartments connects spatial organization to cell phenotypes
Source: Nat Commun. 2021 May 10;12:2439. doi: 10.1038/s41467-021-22666-3 (PMC8110550; doi:10.1038/s41467-021-22666-3)
Supplement: Supplementary file 5 — Supplementary Dataset 2 [file 41467_2021_22666_MOESM5_ESM.zip › Supplementary_Data_1_domain_hierarchies_127HiCmaps/RPMI_8226_myeloma_binsize=40kb.bed]

#fields: chr, pos_start, pos_end, the full compartment label describing the position in the hierachy, normalized compartment domain rank, ., pos_start, pos_end, color based on eight compartment model (A.1.1 - B.2.2), 1, eight compartment score (A.1.1 to B.2.2: 8 to 1 devided by 8)
chr1	720001	880000	A.2.1.1.2.2.2.2.1.2.2.1	0.665895953757225	.	720001	880000	#FF9191	1	0.75
chr1	880001	1160000	A.2.1.1.2.2.1.2.1.2	0.682080924855491	.	880001	1160000	#FF9191	1	0.75
chr1	1200001	1240000	A.2.1.1.2.2.1.2.1.2	0.682080924855491	.	1200001	1240000	#FF9191	1	0.75
chr1	1280001	1680000	A.2.1.1.2.2.1.2.1.1	0.683236994219653	.	1280001	1680000	#FF9191	1	0.75
chr1	1680001	1840000	A.1.2.2.1.2.2.2.2.2.2	0.772254335260116	.	1680001	1840000	#FF4848	1	0.875
chr1	1840001	2360000	A.2.2.1.2.2.2.2.1.1	0.530635838150289	.	1840001	2360000	#FFDADA	1	0.625
chr1	2360001	2480000	A.2.2.2.2.2.1.1.1.1.1	0.483236994219653	.	2360001	2480000	#FFDADA	1	0.625
chr1	2480001	2600000	B.1.1.1.2.2.1.1.1	0.43121387283237	.	2480001	2600000	#DADAFF	1	0.5
chr1	2680001	3040000	B.1.1.1.2.2.1.1.1	0.43121387283237	.	2680001	3040000	#DADAFF	1	0.5
chr1	3040001	3160000	A.2.2.2.2.2.1.2.1.2	0.477456647398844	.	3040001	3160000	#FFDADA	1	0.625
chr1	3160001	3360000	A.2.2.2.2.2.2.1.2.2	0.468208092485549	.	3160001	3360000	#FFDADA	1	0.625
chr1	3360001	3440000	B.1.1.1.2.1.2	0.432369942196532	.	3360001	3440000	#DADAFF	1	0.5
chr1	3440001	3600000	A.2.1.2.2.2.1.2.2.2.1.2	0.603468208092486	.	3440001	3600000	#FF9191	1	0.75
chr1	3600001	3800000	A.2.1.2.2.2.1.1.2.2	0.608092485549133	.	3600001	3800000	#FF9191	1	0.75
chr1	3800001	3840000	B.1.1.2.1.1.2.1.1	0.415028901734104	.	3800001	3840000	#DADAFF	1	0.5
chr1	3960001	4160000	B.1.1.2.1.1.2.1.1	0.415028901734104	.	3960001	4160000	#DADAFF	1	0.5
chr1	4160001	4360000	B.1.2.1.1.1.1.2.2	0.376878612716763	.	4160001	4360000	#9191FF	1	0.375
chr1	4360001	4480000	B.1.2.1.1.2.2.1.2.1.2	0.366473988439306	.	4360001	4480000	#9191FF	1	0.375
chr1	4480001	4720000	B.2.1.1.1.1.1.2.2.1	0.285549132947977	.	4480001	4720000	#4848FF	1	0.25
chr1	4720001	5280000	B.1.2.1.2.2.2.1.2	0.352601156069364	.	4720001	5280000	#9191FF	1	0.375
chr1	5280001	5400000	B.1.2.1.1.2.2.1.2.1.1	0.367630057803468	.	5280001	5400000	#9191FF	1	0.375
chr1	5400001	6000000	B.1.2.1.1.1.2.1	0.375722543352601	.	5400001	6000000	#9191FF	1	0.375
chr1	6000001	6200000	A.2.1.1.2.2.2.1.2.1.2	0.670520231213873	.	6000001	6200000	#FF9191	1	0.75
chr1	6200001	6560000	A.1.2.2.1.2.1.2.2.1	0.786127167630058	.	6200001	6560000	#FF4848	1	0.875
chr1	6560001	7040000	A.2.1.1.2.1.2.2.1.2.2.2	0.694797687861272	.	6560001	7040000	#FF9191	1	0.75
chr1	7040001	7360000	B.1.2.1.1.2.2.1.1.1	0.371098265895954	.	7040001	7360000	#9191FF	1	0.375
chr1	7360001	7720000	B.1.2.1.2.2.1.2.1.1	0.357225433526012	.	7360001	7720000	#9191FF	1	0.375
chr1	7720001	8000000	A.2.2.2.2.2.2.1.1.1	0.47514450867052	.	7720001	8000000	#FFDADA	1	0.625
chr1	8000001	8320000	A.2.1.2.2.2.2.2.1.1.2	0.598843930635838	.	8000001	8320000	#FF9191	1	0.75
chr1	8320001	8440000	A.2.2.1.2.2.2.1.2.2	0.531791907514451	.	8320001	8440000	#FFDADA	1	0.625
chr1	8440001	8800000	A.1.1.2.2.2.1.1.1.1	0.914450867052023	.	8440001	8800000	#FF0000	1	1
chr1	8800001	8960000	A.2.1.1.2.2.2.1.1.2.2	0.673988439306358	.	8800001	8960000	#FF9191	1	0.75
chr1	8960001	9160000	A.2.2.2.2.2.1.2.2	0.476300578034682	.	8960001	9160000	#FFDADA	1	0.625
chr1	9160001	9480000	A.2.1.1.2.1.2.2.1.2.2.1	0.695953757225434	.	9160001	9480000	#FF9191	1	0.75
chr1	9480001	9720000	A.2.1.1.2.2.1.1.1.2	0.686705202312139	.	9480001	9720000	#FF9191	1	0.75
chr1	9720001	10040000	A.2.1.1.2.1.1.2.1.1.2	0.70635838150289	.	9720001	10040000	#FF9191	1	0.75
chr1	10040001	10120000	A.2.1.1.2.2.1.1.2.2	0.684393063583815	.	10040001	10120000	#FF9191	1	0.75
chr1	10120001	10400000	A.2.1.1.2.1.2.2.1.1	0.698265895953757	.	10120001	10400000	#FF9191	1	0.75
chr1	10400001	10560000	A.1.2.2.1.2.2.2.2.2.1	0.773410404624277	.	10400001	10560000	#FF4848	1	0.875
chr1	10560001	11000000	A.2.2.1.2.2.1.2.1.1	0.543352601156069	.	10560001	11000000	#FFDADA	1	0.625
chr1	11000001	11160000	A.2.1.1.2.2.1.1.1.1.2.2.2	0.687861271676301	.	11000001	11160000	#FF9191	1	0.75
chr1	11160001	11400000	A.2.1.1.2.2.1.2.2.1.2	0.679768786127168	.	11160001	11400000	#FF9191	1	0.75
chr1	11400001	11640000	A.2.2.1.2.2.2.1.2.1.2	0.532947976878613	.	11400001	11640000	#FFDADA	1	0.625
chr1	11640001	11800000	A.2.1.1.2.2.2.2.1.2.2.2	0.664739884393064	.	11640001	11800000	#FF9191	1	0.75
chr1	11800001	12080000	A.1.2.2.1.2.2.2.1.2	0.775722543352601	.	11800001	12080000	#FF4848	1	0.875
chr1	12080001	12320000	A.2.1.2.2.2.1.1.1	0.610404624277457	.	12080001	12320000	#FF9191	1	0.75
chr1	12320001	12600000	B.1.1.2.1.2.1.1	0.409248554913295	.	12320001	12600000	#DADAFF	1	0.5
chr1	12600001	12720000	B.1.1.1.2.2.2.2.2.2	0.419653179190751	.	12600001	12720000	#DADAFF	1	0.5
chr1	12720001	12960000	B.1.1.1.2.2.1.2.2.1	0.427745664739884	.	12720001	12960000	#DADAFF	1	0.5
chr1	12960001	13040000	B.1.1.1.2.2.2.2.1	0.421965317919075	.	12960001	13040000	#DADAFF	1	0.5
chr1	13120001	13200000	B.1.1.1.2.2.2.2.1	0.421965317919075	.	13120001	13200000	#DADAFF	1	0.5
chr1	13200001	13240000	B.1.2.1.1.2.2.1.2.2	0.365317919075144	.	13200001	13240000	#9191FF	1	0.375
chr1	13480001	13520000	B.1.2.1.1.2.2.1.2.2	0.365317919075144	.	13480001	13520000	#9191FF	1	0.375
chr1	13720001	13760000	B.1.2.1.1.2.2.1.2.2	0.365317919075144	.	13720001	13760000	#9191FF	1	0.375
chr1	13760001	13960000	B.1.2.1.2.2.2.2	0.351445086705202	.	13760001	13960000	#9191FF	1	0.375
chr1	13960001	14200000	A.2.2.1.2.2.1.1.2.2.2	0.544508670520231	.	13960001	14200000	#FFDADA	1	0.625
chr1	14200001	14320000	A.2.1.2.2.2.2.2.1.1.1	0.6	.	14200001	14320000	#FF9191	1	0.75
chr1	14320001	14760000	B.1.1.1.2.2.1.2.1	0.428901734104046	.	14320001	14760000	#DADAFF	1	0.5
chr1	14760001	15080000	B.2.1.1.2.1.1.2.1	0.227745664739884	.	14760001	15080000	#4848FF	1	0.25
chr1	15080001	15160000	B.1.2.1.2.2.1.2.2	0.354913294797688	.	15080001	15160000	#9191FF	1	0.375
chr1	15160001	15280000	B.1.2.1.1.2.2.1.1.2.1	0.369942196531792	.	15160001	15280000	#9191FF	1	0.375
chr1	15280001	15440000	B.1.2.1.1.2.2.1.1.2.2	0.36878612716763	.	15280001	15440000	#9191FF	1	0.375
chr1	15440001	15840000	A.2.2.2.2.2.2.1.2.1.1	0.471676300578035	.	15440001	15840000	#FFDADA	1	0.625
chr1	15840001	16080000	A.1.2.2.1.2.2.2.2.1	0.774566473988439	.	15840001	16080000	#FF4848	1	0.875
chr1	16080001	16320000	A.1.2.2.1.2.2.2.1.1	0.776878612716763	.	16080001	16320000	#FF4848	1	0.875
chr1	16320001	16400000	A.2.1.2.2.2.1.2.2.2.2	0.602312138728324	.	16320001	16400000	#FF9191	1	0.75
chr1	16400001	16560000	A.2.1.1.2.2.1.1.1.1.1.2	0.691329479768786	.	16400001	16560000	#FF9191	1	0.75
chr1	16560001	16840000	A.2.1.1.2.2.2.2.1.2.1	0.667052023121387	.	16560001	16840000	#FF9191	1	0.75
chr1	16840001	17080000	A.2.2.1.2.2.1.1.1.1.2	0.549132947976879	.	16840001	17080000	#FFDADA	1	0.625
chr1	17080001	17200000	A.2.2.2.2.2.1.2.1.1	0.478612716763006	.	17080001	17200000	#FFDADA	1	0.625
chr1	17200001	17400000	A.2.1.1.2.2.2.1.2.1.1.1	0.672832369942197	.	17200001	17400000	#FF9191	1	0.75
chr1	17400001	17720000	A.2.2.2.2.2.2.1.1.2.1	0.473988439306358	.	17400001	17720000	#FFDADA	1	0.625
chr1	17720001	17960000	A.2.2.1.2.2.1.1.2.1	0.546820809248555	.	17720001	17960000	#FFDADA	1	0.625
chr1	17960001	18640000	B.1.1.2.1.2.2	0.406936416184971	.	17960001	18640000	#DADAFF	1	0.5
chr1	18640001	18920000	B.1.2.1.1.1.2.2.1	0.374566473988439	.	18640001	18920000	#9191FF	1	0.375
chr1	18920001	19200000	B.1.1.1.2.2.1.2.2.2	0.426589595375723	.	18920001	19200000	#DADAFF	1	0.5
chr1	19200001	19440000	A.2.1.1.2.2.2.2.2	0.663583815028902	.	19200001	19440000	#FF9191	1	0.75
chr1	19440001	19600000	A.2.1.1.2.1.1.1.1.2.1	0.712138728323699	.	19440001	19600000	#FF9191	1	0.75
chr1	19600001	19960000	A.2.1.1.2.2.2.1.2.1.1.2	0.671676300578035	.	19600001	19960000	#FF9191	1	0.75
chr1	19960001	20240000	A.2.2.1.2.2.1.2.1.2.2	0.541040462427746	.	19960001	20240000	#FFDADA	1	0.625
chr1	20240001	20400000	B.2.1.1.1.1.1.2.1	0.286705202312139	.	20240001	20400000	#4848FF	1	0.25
chr1	20400001	20800000	B.1.2.1.1.1.2.2.2	0.373410404624277	.	20400001	20800000	#9191FF	1	0.375
chr1	20800001	21000000	A.2.1.2.2.2.2.2.2.1	0.595375722543353	.	20800001	21000000	#FF9191	1	0.75
chr1	21000001	21320000	A.2.1.1.2.1.1.2.1.1.1	0.707514450867052	.	21000001	21320000	#FF9191	1	0.75
chr1	21320001	21480000	A.1.2.2.1.2.1.1.2.2.1	0.791907514450867	.	21320001	21480000	#FF4848	1	0.875
chr1	21480001	21640000	A.2.1.2.2.2.1.1.2.1	0.609248554913295	.	21480001	21640000	#FF9191	1	0.75
chr1	21640001	21720000	A.2.1.1.2.2.1.1.2.1	0.685549132947977	.	21640001	21720000	#FF9191	1	0.75
chr1	21720001	22000000	A.2.2.1.2.2.1.1.1.1.1	0.55028901734104	.	21720001	22000000	#FFDADA	1	0.625
chr1	22000001	22200000	A.2.1.1.2.2.2.2.1.1	0.668208092485549	.	22000001	22200000	#FF9191	1	0.75
chr1	22200001	22320000	A.2.2.2.2.2.1.1.1.1.2	0.482080924855491	.	22200001	22320000	#FFDADA	1	0.625
chr1	22320001	22400000	A.2.1.2.2.2.1.2.1	0.606936416184971	.	22320001	22400000	#FF9191	1	0.75
chr1	22400001	22720000	A.2.2.2.2.2.2.1.2.1.2.1	0.470520231213873	.	22400001	22720000	#FFDADA	1	0.625
chr1	22720001	23000000	A.2.2.1.2.2.2.1.2.1.1	0.534104046242775	.	22720001	23000000	#FFDADA	1	0.625
chr1	23000001	23280000	B.1.1.1.2.2.2.2.2.1	0.420809248554913	.	23000001	23280000	#DADAFF	1	0.5
chr1	23280001	23600000	A.2.1.1.2.2.2.1.2.2	0.669364161849711	.	23280001	23600000	#FF9191	1	0.75
chr1	23600001	23840000	A.2.1.1.2.1.1.2.2.2.1	0.702890173410405	.	23600001	23840000	#FF9191	1	0.75
chr1	23840001	24320000	A.1.2.1.1.1.2.1.1.2	0.89364161849711	.	23840001	24320000	#FF4848	1	0.875
chr1	24360001	24960000	A.1.2.2.1.2.2.1.2.1.1	0.780346820809249	.	24360001	24960000	#FF4848	1	0.875
chr1	24960001	25120000	A.2.1.1.2.1.1.1.1.2.2.2	0.709826589595376	.	24960001	25120000	#FF9191	1	0.75
chr1	25120001	25280000	A.2.2.1.2.2.2.1.1.1	0.536416184971098	.	25120001	25280000	#FFDADA	1	0.625
chr1	25280001	25560000	A.2.1.1.2.1.1.2.2.1	0.704046242774567	.	25280001	25560000	#FF9191	1	0.75
chr1	25560001	25680000	A.2.2.2.2.2.1.1.1.2	0.480924855491329	.	25560001	25680000	#FFDADA	1	0.625
chr1	25680001	25960000	A.1.2.2.1.2.1.2.2.2.1	0.784971098265896	.	25680001	25960000	#FF4848	1	0.875
chr1	25960001	26080000	A.2.2.1.2.2.1.2.2.2	0.53757225433526	.	25960001	26080000	#FFDADA	1	0.625
chr1	26080001	26400000	A.1.2.2.1.2.2.1.2.1.2	0.779190751445087	.	26080001	26400000	#FF4848	1	0.875
chr1	26400001	26800000	A.1.2.2.1.2.1.1.2.1	0.793063583815029	.	26400001	26800000	#FF4848	1	0.875
chr1	26800001	27280000	A.1.1.2.2.2.1.1.1.2.1	0.913294797687861	.	26800001	27280000	#FF0000	1	1
chr1	27280001	27440000	A.2.1.1.2.1.1.1.1.2.2.1	0.710982658959538	.	27280001	27440000	#FF9191	1	0.75
chr1	27440001	27600000	A.2.1.1.2.2.1.1.1.1.2.1	0.690173410404624	.	27440001	27600000	#FF9191	1	0.75
chr1	27600001	27760000	A.2.1.1.2.2.1.2.2.2	0.678612716763006	.	27600001	27760000	#FF9191	1	0.75
chr1	27760001	28000000	A.2.1.1.2.1.1.2.2.2.2	0.701734104046243	.	27760001	28000000	#FF9191	1	0.75
chr1	28000001	28360000	A.1.2.1.1.1.2.1.2	0.892485549132948	.	28000001	28360000	#FF4848	1	0.875
chr1	28360001	28440000	A.2.1.1.2.2.1.1.1.1.2.2.1	0.689017341040462	.	28360001	28440000	#FF9191	1	0.75
chr1	28440001	28560000	A.2.1.2.2.2.1.2.2.2.1.1	0.604624277456647	.	28440001	28560000	#FF9191	1	0.75
chr1	28560001	28800000	A.2.1.1.2.2.1.2.2.1.1	0.68092485549133	.	28560001	28800000	#FF9191	1	0.75
chr1	28800001	28960000	A.2.1.1.2.1.1.1.2	0.708670520231214	.	28800001	28960000	#FF9191	1	0.75
chr1	28960001	29200000	A.1.2.2.1.2.1.1.2.2.2	0.790751445086705	.	28960001	29200000	#FF4848	1	0.875
chr1	29200001	29560000	A.1.2.2.1.2.1.1.1.2.1	0.795375722543353	.	29200001	29560000	#FF4848	1	0.875
chr1	29560001	29600000	B.1.2.1.1.1.1.1.1	0.380346820809249	.	29560001	29600000	#9191FF	1	0.375
chr1	29640001	29840000	B.1.2.1.1.1.1.1.1	0.380346820809249	.	29640001	29840000	#9191FF	1	0.375
chr1	29840001	29880000	B.1.2.1.2.2.1.2.1.2	0.35606936416185	.	29840001	29880000	#9191FF	1	0.375
chr1	30000001	30280000	B.1.2.1.2.2.1.2.1.2	0.35606936416185	.	30000001	30280000	#9191FF	1	0.375
chr1	30280001	30440000	B.1.1.1.2.2.2.1.2.1	0.424277456647399	.	30280001	30440000	#DADAFF	1	0.5
chr1	30440001	30600000	B.1.2.1.2.2.1.1	0.358381502890173	.	30440001	30600000	#9191FF	1	0.375
chr1	30600001	30920000	B.1.2.1.2.2.2.1.1	0.353757225433526	.	30600001	30920000	#9191FF	1	0.375
chr1	30920001	31160000	B.2.1.1.2.1.1.2.2	0.226589595375723	.	30920001	31160000	#4848FF	1	0.25
chr1	31160001	31400000	A.1.2.2.1.2.2.1.2.2	0.778034682080925	.	31160001	31400000	#FF4848	1	0.875
chr1	31400001	31560000	A.1.2.1.1.1.2.2.2	0.887861271676301	.	31400001	31560000	#FF4848	1	0.875
chr1	31560001	31840000	A.2.1.1.2.2.2.1.1.1.1	0.677456647398844	.	31560001	31840000	#FF9191	1	0.75
chr1	31840001	32120000	A.1.2.2.1.2.1.2.1.2	0.78728323699422	.	31840001	32120000	#FF4848	1	0.875
chr1	32120001	32240000	A.2.1.2.2.2.1.2.2.1	0.605780346820809	.	32120001	32240000	#FF9191	1	0.75
chr1	32240001	32880000	A.1.1.2.2.2.1.1.1.2.2	0.912138728323699	.	32240001	32880000	#FF0000	1	1
chr1	32880001	33120000	A.1.2.2.1.2.1.2.1.1.2	0.788439306358382	.	32880001	33120000	#FF4848	1	0.875
chr1	33120001	33320000	A.1.2.2.1.2.1.2.1.1.1	0.789595375722543	.	33120001	33320000	#FF4848	1	0.875
chr1	33320001	33600000	A.1.2.1.1.1.2.2.1.2.2	0.889017341040462	.	33320001	33600000	#FF4848	1	0.875
chr1	33600001	33960000	A.2.1.2.2.1.1.2.1.2.2	0.627745664739884	.	33600001	33960000	#FF9191	1	0.75
chr1	33960001	34680000	B.2.2.1.2.2.1.1.1	0.0543352601156069	.	33960001	34680000	#0000FF	1	0.125
chr1	34680001	34920000	B.2.1.1.2.1.2.2.2	0.216184971098266	.	34680001	34920000	#4848FF	1	0.25
chr1	34920001	35240000	B.2.2.1.2.2.1.1.2	0.0531791907514451	.	34920001	35240000	#0000FF	1	0.125
chr1	35240001	35440000	B.1.1.1.2.2.2.1.2.2	0.423121387283237	.	35240001	35440000	#DADAFF	1	0.5
chr1	35440001	35640000	A.2.2.2.2.2.2.1.1.2.2	0.472832369942197	.	35440001	35640000	#FFDADA	1	0.625
chr1	35640001	36040000	A.1.2.2.1.1.1.2.1.2.1.2	0.810404624277457	.	35640001	36040000	#FF4848	1	0.875
chr1	36040001	36240000	A.1.2.2.1.2.1.1.1.2.2	0.794219653179191	.	36040001	36240000	#FF4848	1	0.875
chr1	36240001	36560000	A.1.2.2.1.2.2.1.1.1	0.782658959537572	.	36240001	36560000	#FF4848	1	0.875
chr1	36560001	36960000	A.1.2.1.1.1.1.1.1.2.1.2	0.899421965317919	.	36560001	36960000	#FF4848	1	0.875
chr1	36960001	37200000	B.1.1.1.2.1.1.1.1	0.435838150289017	.	36960001	37200000	#DADAFF	1	0.5
chr1	37200001	37360000	B.1.2.1.1.1.1.1.2	0.379190751445087	.	37200001	37360000	#9191FF	1	0.375
chr1	37360001	37560000	B.1.2.1.1.2.2.2.2	0.363005780346821	.	37360001	37560000	#9191FF	1	0.375
chr1	37560001	37680000	B.1.2.1.1.2.2.2.1	0.364161849710983	.	37560001	37680000	#9191FF	1	0.375
chr1	37680001	37920000	A.2.2.2.2.2.2.1.2.1.2.2	0.469364161849711	.	37680001	37920000	#FFDADA	1	0.625
chr1	37920001	38160000	A.2.1.1.2.1.2.1.2	0.699421965317919	.	37920001	38160000	#FF9191	1	0.75
chr1	38160001	38520000	A.1.2.2.1.1.1.2.1.1.2	0.81271676300578	.	38160001	38520000	#FF4848	1	0.875
chr1	38520001	39000000	B.2.1.1.2.1.2.2.1	0.217341040462428	.	38520001	39000000	#4848FF	1	0.25
chr1	39000001	39280000	B.2.1.1.1.1.1.2.2.2	0.284393063583815	.	39000001	39280000	#4848FF	1	0.25
chr1	39280001	39480000	A.2.2.1.2.2.2.2.2.2	0.527167630057803	.	39280001	39480000	#FFDADA	1	0.625
chr1	39480001	39920000	A.2.1.1.1.1.2.2	0.735260115606936	.	39480001	39920000	#FF9191	1	0.75
chr1	39920001	40240000	A.2.1.1.2.1.2.2.1.2.1	0.697109826589595	.	39920001	40240000	#FF9191	1	0.75
chr1	40240001	40520000	A.1.2.1.1.1.1.1.1.1	0.901734104046243	.	40240001	40520000	#FF4848	1	0.875
chr1	40520001	40720000	A.1.2.1.1.1.1.1.1.2.1.1	0.900578034682081	.	40520001	40720000	#FF4848	1	0.875
chr1	40720001	40880000	A.1.2.2.1.2.1.1.1.1	0.796531791907514	.	40720001	40880000	#FF4848	1	0.875
chr1	40880001	41120000	A.2.1.1.2.2.2.1.1.1.2	0.676300578034682	.	40880001	41120000	#FF9191	1	0.75
chr1	41120001	41280000	A.1.2.1.1.1.2.2.1.1	0.891329479768786	.	41120001	41280000	#FF4848	1	0.875
chr1	41280001	41800000	A.1.2.2.1.1.1.2.1.1.1	0.813872832369942	.	41280001	41800000	#FF4848	1	0.875
chr1	41800001	41880000	A.2.2.1.2.2.2.1.1.2	0.535260115606936	.	41800001	41880000	#FFDADA	1	0.625
chr1	41880001	41960000	A.2.1.2.2.2.2.2.1.2.2	0.596531791907514	.	41880001	41960000	#FF9191	1	0.75
chr1	41960001	42240000	A.2.1.2.2.1.1.2.2.1	0.626589595375723	.	41960001	42240000	#FF9191	1	0.75
chr1	42240001	42640000	B.1.2.1.2.1.2.1	0.360693641618497	.	42240001	42640000	#9191FF	1	0.375
chr1	42640001	42800000	A.2.2.1.2.2.1.2.2.1.2	0.538728323699422	.	42640001	42800000	#FFDADA	1	0.625
chr1	42800001	43120000	B.1.1.2.1.1.1.2	0.416184971098266	.	42800001	43120000	#DADAFF	1	0.5
chr1	43120001	43520000	A.2.1.1.2.1.2.1.1	0.700578034682081	.	43120001	43520000	#FF9191	1	0.75
chr1	43520001	43800000	A.2.2.1.2.2.1.2.2.1.1	0.539884393063584	.	43520001	43800000	#FFDADA	1	0.625
chr1	43800001	44000000	A.2.1.1.2.2.2.1.1.2.1	0.67514450867052	.	43800001	44000000	#FF9191	1	0.75
chr1	44000001	44200000	A.2.1.1.2.1.1.2.1.2	0.705202312138728	.	44000001	44200000	#FF9191	1	0.75
chr1	44200001	44360000	A.2.1.1.2.1.1.1.1.1	0.713294797687861	.	44200001	44360000	#FF9191	1	0.75
chr1	44360001	44520000	A.2.1.1.2.2.1.1.1.1.1.1	0.692485549132948	.	44360001	44520000	#FF9191	1	0.75
chr1	44520001	44680000	B.1.1.1.2.2.2.1.1	0.425433526011561	.	44520001	44680000	#DADAFF	1	0.5
chr1	44680001	44880000	A.2.2.1.2.2.1.1.2.2.1	0.545664739884393	.	44680001	44880000	#FFDADA	1	0.625
chr1	44880001	45080000	B.1.1.2.1.2.1.2	0.408092485549133	.	44880001	45080000	#DADAFF	1	0.5
chr1	45080001	45520000	A.1.1.2.2.2.1.1.2	0.910982658959538	.	45080001	45520000	#FF0000	1	1
chr1	45520001	45760000	B.1.2.1.2.1.2.2	0.359537572254335	.	45520001	45760000	#9191FF	1	0.375
chr1	45760001	45960000	A.2.1.2.2.2.2.2.2.2	0.594219653179191	.	45760001	45960000	#FF9191	1	0.75
chr1	45960001	46120000	A.1.2.2.1.2.1.2.2.2.2	0.783815028901734	.	45960001	46120000	#FF4848	1	0.875
chr1	46120001	46520000	A.1.2.1.1.1.2.1.1.1	0.894797687861272	.	46120001	46520000	#FF4848	1	0.875
chr1	46520001	46840000	A.1.1.1.1.1.2.2	0.997687861271676	.	46520001	46840000	#FF0000	1	1
chr1	46840001	47200000	A.1.2.1.1.2.2.2.1.2	0.870520231213873	.	46840001	47200000	#FF4848	1	0.875
chr1	47200001	47680000	B.2.1.1.2.1.2.1.1.2	0.224277456647399	.	47200001	47680000	#4848FF	1	0.25
chr1	47680001	47880000	A.1.2.2.1.1.1.2.1.2.1.1	0.811560693641619	.	47680001	47880000	#FF4848	1	0.875
chr1	47880001	48520000	A.2.2.2.2.2.2.2	0.467052023121387	.	47880001	48520000	#FFDADA	1	0.625
chr1	48520001	49000000	B.2.1.1.2.1.1.1.1.1.1	0.232369942196532	.	48520001	49000000	#4848FF	1	0.25
chr1	49000001	49200000	B.2.1.1.2.1.2.1.1.1	0.225433526011561	.	49000001	49200000	#4848FF	1	0.25
chr1	49200001	49360000	B.2.1.1.2.1.2.1.2.2.1.2	0.220809248554913	.	49200001	49360000	#4848FF	1	0.25
chr1	49360001	49480000	B.1.1.2.1.1.2.1.2.1	0.413872832369942	.	49360001	49480000	#DADAFF	1	0.5
chr1	49480001	49680000	B.2.1.1.2.1.2.1.2.2.2.1	0.219653179190751	.	49480001	49680000	#4848FF	1	0.25
chr1	49680001	49840000	B.2.1.1.1.1.2.1.2.2	0.278612716763006	.	49680001	49840000	#4848FF	1	0.25
chr1	49840001	50000000	B.2.2.1.2.1.1.1.2.1.1	0.0774566473988439	.	49840001	50000000	#0000FF	1	0.125
chr1	50000001	50120000	B.2.2.1.2.1.1.1.2.2	0.0751445086705202	.	50000001	50120000	#0000FF	1	0.125
chr1	50120001	50320000	B.2.2.2.2.2.1	0.00346820809248555	.	50120001	50320000	#0000FF	1	0.125
chr1	50320001	50840000	B.2.2.2.1.1.1	0.0393063583815029	.	50320001	50840000	#0000FF	1	0.125
chr1	50840001	51160000	B.2.2.1.2.2.1.2.1.2	0.0508670520231214	.	50840001	51160000	#0000FF	1	0.125
chr1	51440001	51480000	B.2.2.1.2.2.1.2.1.2	0.0508670520231214	.	51440001	51480000	#0000FF	1	0.125
chr1	51480001	51640000	B.1.2.2.1.1.2.2.2	0.341040462427746	.	51480001	51640000	#9191FF	1	0.375
chr1	51640001	52120000	A.1.1.2.2.2.2.1.1.1.1	0.908670520231214	.	51640001	52120000	#FF0000	1	1
chr1	52120001	52480000	A.1.1.2.2.1.2.2.1	0.916763005780347	.	52120001	52480000	#FF0000	1	1
chr1	52480001	52600000	A.1.2.2.1.2.2.1.1.2	0.78150289017341	.	52480001	52600000	#FF4848	1	0.875
chr1	52600001	52760000	A.2.2.1.2.2.1.1.1.2	0.547976878612717	.	52600001	52760000	#FFDADA	1	0.625
chr1	52760001	53120000	A.1.1.2.2.1.1	0.919075144508671	.	52760001	53120000	#FF0000	1	1
chr1	53120001	53360000	A.1.2.1.1.1.1.1.1.2.2	0.898265895953757	.	53120001	53360000	#FF4848	1	0.875
chr1	53360001	53640000	A.2.1.2.2.1.1.2.2.2.1	0.625433526011561	.	53360001	53640000	#FF9191	1	0.75
chr1	53640001	53880000	A.1.2.1.1.1.2.2.1.2.1	0.890173410404624	.	53640001	53880000	#FF4848	1	0.875
chr1	53880001	54080000	B.1.1.1.2.1.1.1.2	0.434682080924855	.	53880001	54080000	#DADAFF	1	0.5
chr1	54080001	54200000	A.2.2.1.2.2.1.2.1.2.1	0.542196531791908	.	54080001	54200000	#FFDADA	1	0.625
chr1	54200001	54480000	A.1.2.1.1.1.1.1.2	0.897109826589595	.	54200001	54480000	#FF4848	1	0.875
chr1	54480001	54960000	A.1.2.1.1.2.2.2.2	0.869364161849711	.	54480001	54960000	#FF4848	1	0.875
chr1	54960001	55160000	A.2.1.2.2.1.1.2.2.2.2	0.624277456647399	.	54960001	55160000	#FF9191	1	0.75
chr1	55160001	55360000	A.1.2.1.1.2.2.1.1.2	0.87514450867052	.	55160001	55360000	#FF4848	1	0.875
chr1	55360001	55520000	A.1.2.1.1.2.1.2.2	0.879768786127168	.	55360001	55520000	#FF4848	1	0.875
chr1	55520001	55760000	A.1.2.1.1.2.1.2.1.1	0.882080924855491	.	55520001	55760000	#FF4848	1	0.875
chr1	55760001	56160000	B.2.2.1.2.2.2.2.1.1	0.0427745664739884	.	55760001	56160000	#0000FF	1	0.125
chr1	56160001	56480000	B.2.2.1.2.2.2.1.1.2	0.0473988439306358	.	56160001	56480000	#0000FF	1	0.125
chr1	56480001	56880000	B.2.2.1.2.2.2.1.2.1.2	0.0450867052023121	.	56480001	56880000	#0000FF	1	0.125
chr1	56880001	57040000	A.2.2.1.2.1.1.1.1.2.2	0.565317919075145	.	56880001	57040000	#FFDADA	1	0.625
chr1	57040001	57280000	B.2.1.1.2.1.1.1.1.2	0.230057803468208	.	57040001	57280000	#4848FF	1	0.25
chr1	57280001	57720000	B.2.2.1.2.2.2.1.1.1	0.0485549132947977	.	57280001	57720000	#0000FF	1	0.125
chr1	57720001	58120000	B.2.2.1.2.2.2.2.1.2	0.0416184971098266	.	57720001	58120000	#0000FF	1	0.125
chr1	58120001	58480000	B.2.2.1.2.2.2.1.2.1.1	0.046242774566474	.	58120001	58480000	#0000FF	1	0.125
chr1	58480001	58920000	B.2.2.1.2.2.2.2.2	0.0404624277456647	.	58480001	58920000	#0000FF	1	0.125
chr1	58920001	59160000	A.2.2.2.2.1.2.1.1.2	0.487861271676301	.	58920001	59160000	#FFDADA	1	0.625
chr1	59160001	59360000	A.2.2.1.2.1.1.1.2	0.564161849710983	.	59160001	59360000	#FFDADA	1	0.625
chr1	59360001	59520000	A.1.2.2.1.1.2.2.1.1.2	0.801156069364162	.	59360001	59520000	#FF4848	1	0.875
chr1	59520001	59800000	B.1.2.1.2.1.1	0.361849710982659	.	59520001	59800000	#9191FF	1	0.375
chr1	59800001	60240000	B.2.2.1.2.2.1.2.1.1	0.0520231213872832	.	59800001	60240000	#0000FF	1	0.125
chr1	60240001	60400000	A.2.2.2.2.1.2.2.1	0.485549132947977	.	60240001	60400000	#FFDADA	1	0.625
chr1	60400001	60640000	B.2.1.1.1.1.2.2.1.1.2.1	0.276300578034682	.	60400001	60640000	#4848FF	1	0.25
chr1	60640001	60760000	B.1.1.2.1.1.2.1.2.2	0.41271676300578	.	60640001	60760000	#DADAFF	1	0.5
chr1	60760001	60960000	B.2.1.1.2.1.1.1.2	0.228901734104046	.	60760001	60960000	#4848FF	1	0.25
chr1	60960001	61160000	B.2.2.1.2.1.1.1.1.2	0.0786127167630058	.	60960001	61160000	#0000FF	1	0.125
chr1	61160001	61520000	B.2.1.1.1.1.2.2.1.2	0.272832369942197	.	61160001	61520000	#4848FF	1	0.25
chr1	61520001	61920000	A.1.1.2.2.2.2.1.1.2	0.90635838150289	.	61520001	61920000	#FF0000	1	1
chr1	61920001	62120000	B.1.2.1.1.1.1.2.1	0.378034682080925	.	61920001	62120000	#9191FF	1	0.375
chr1	62120001	62280000	A.1.2.2.1.1.2.2.1.1.1	0.802312138728324	.	62120001	62280000	#FF4848	1	0.875
chr1	62280001	62600000	A.2.1.2.2.1.1.2.1.2.1	0.628901734104046	.	62280001	62600000	#FF9191	1	0.75
chr1	62600001	62880000	B.1.1.1.2.1.1.2	0.433526011560694	.	62600001	62880000	#DADAFF	1	0.5
chr1	62880001	63200000	A.2.2.2.2.1.2.1.1.1	0.489017341040462	.	62880001	63200000	#FFDADA	1	0.625
chr1	63200001	63320000	A.2.1.2.2.1.2.2.1.1.1	0.617341040462428	.	63200001	63320000	#FF9191	1	0.75
chr1	63320001	63800000	B.2.1.1.2.1.2.1.2.2.1.1	0.221965317919075	.	63320001	63800000	#4848FF	1	0.25
chr1	63800001	64040000	A.1.2.2.1.1.1.2.1.2.2.1.1	0.809248554913295	.	63800001	64040000	#FF4848	1	0.875
chr1	64040001	64160000	A.2.2.1.2.2.2.2.2.1	0.528323699421965	.	64040001	64160000	#FFDADA	1	0.625
chr1	64160001	64320000	A.1.2.2.1.1.1.2.1.2.2.2	0.806936416184971	.	64160001	64320000	#FF4848	1	0.875
chr1	64320001	64720000	A.2.1.2.2.1.1.2.1.1	0.630057803468208	.	64320001	64720000	#FF9191	1	0.75
chr1	64720001	65000000	B.2.1.1.2.1.1.1.1.1.2	0.23121387283237	.	64720001	65000000	#4848FF	1	0.25
chr1	65000001	65520000	A.2.2.2.2.1.2.1.2	0.486705202312139	.	65000001	65520000	#FFDADA	1	0.625
chr1	65520001	65920000	B.1.1.2.1.1.2.2.1	0.411560693641619	.	65520001	65920000	#DADAFF	1	0.5
chr1	65920001	66160000	B.2.1.1.2.1.2.1.2.2.2.2	0.21849710982659	.	65920001	66160000	#4848FF	1	0.25
chr1	66160001	66320000	A.2.1.2.2.1.2.2.1.2.1	0.613872832369942	.	66160001	66320000	#FF9191	1	0.75
chr1	66320001	66760000	B.1.1.2.1.1.2.2.2	0.410404624277457	.	66320001	66760000	#DADAFF	1	0.5
chr1	66760001	66960000	A.2.1.2.2.1.2.1.1.2	0.621965317919075	.	66760001	66960000	#FF9191	1	0.75
chr1	66960001	67240000	A.2.2.1.2.1.1.2.1.2.2.1	0.559537572254335	.	66960001	67240000	#FFDADA	1	0.625
chr1	67240001	67440000	A.1.2.2.1.1.1.1.1.1.1	0.820809248554913	.	67240001	67440000	#FF4848	1	0.875
chr1	67440001	67840000	B.1.1.1.1.1.2.2.1	0.458959537572254	.	67440001	67840000	#DADAFF	1	0.5
chr1	67840001	68080000	A.1.2.2.1.1.2.2.1.2.2	0.798843930635838	.	67840001	68080000	#FF4848	1	0.875
chr1	68080001	68240000	A.1.2.1.1.2.2.1.2.2	0.872832369942196	.	68080001	68240000	#FF4848	1	0.875
chr1	68240001	68480000	B.2.1.1.1.2.2.2.1.2.1.2	0.241618497109827	.	68240001	68480000	#4848FF	1	0.25
chr1	68480001	68880000	B.2.1.1.1.1.2.2.1.1.1	0.277456647398844	.	68480001	68880000	#4848FF	1	0.25
chr1	68880001	69320000	B.2.2.1.2.1.1.1.1.1	0.0797687861271676	.	68880001	69320000	#0000FF	1	0.125
chr1	69320001	69440000	B.2.1.1.1.2.2.1.1.1.2.1	0.254335260115607	.	69320001	69440000	#4848FF	1	0.25
chr1	69440001	69800000	B.2.2.1.2.1.2.2.1.1.2	0.0589595375722543	.	69440001	69800000	#0000FF	1	0.125
chr1	69800001	70000000	B.2.1.1.1.2.2.1.2.2.1	0.247398843930636	.	69800001	70000000	#4848FF	1	0.25
chr1	70000001	70240000	B.1.2.2.2.1.1.2	0.310982658959538	.	70000001	70240000	#9191FF	1	0.375
chr1	70240001	70320000	B.1.2.2.2.1.2.1.2.1.2.2	0.305202312138728	.	70240001	70320000	#9191FF	1	0.375
chr1	70320001	70600000	B.1.1.2.2.1.2.1.1	0.401156069364162	.	70320001	70600000	#DADAFF	1	0.5
chr1	70600001	70920000	A.1.1.2.2.2.2.1.2.2	0.904046242774566	.	70600001	70920000	#FF0000	1	1
chr1	70920001	71480000	B.2.2.1.2.1.1.2.2.1.2	0.0670520231213873	.	70920001	71480000	#0000FF	1	0.125
chr1	71480001	71560000	B.1.1.1.1.1.2.1.2	0.460115606936416	.	71480001	71560000	#DADAFF	1	0.5
chr1	71560001	71880000	B.2.1.1.1.2.2.2.1.2.2	0.240462427745665	.	71560001	71880000	#4848FF	1	0.25
chr1	71880001	71960000	B.1.2.2.2.1.2.1.2.1.2.1	0.30635838150289	.	71880001	71960000	#9191FF	1	0.375
chr1	71960001	72240000	B.2.1.1.1.2.1.2.1.2.2	0.260115606936416	.	71960001	72240000	#4848FF	1	0.25
chr1	72240001	72400000	B.1.2.2.2.1.2.1.2.2.1	0.304046242774566	.	72240001	72400000	#9191FF	1	0.375
chr1	72400001	72560000	B.2.1.1.1.2.2.2.2.2.1	0.234682080924855	.	72400001	72560000	#4848FF	1	0.25
chr1	72560001	72720000	B.2.1.1.1.2.2.1.2.2.2.2	0.245086705202312	.	72560001	72720000	#4848FF	1	0.25
chr1	72720001	72880000	B.1.2.2.2.1.2.1.1.1	0.309826589595376	.	72720001	72880000	#9191FF	1	0.375
chr1	72880001	73000000	B.2.1.1.1.2.2.1.2.1.1.1	0.250867052023121	.	72880001	73000000	#4848FF	1	0.25
chr1	73000001	73440000	A.2.2.1.2.1.1.2.1.1.1	0.563005780346821	.	73000001	73440000	#FFDADA	1	0.625
chr1	73440001	73600000	B.2.1.1.1.1.2.1.1.1	0.283236994219653	.	73440001	73600000	#4848FF	1	0.25
chr1	73600001	73880000	B.2.2.1.2.1.2.1.1.2	0.0624277456647399	.	73600001	73880000	#0000FF	1	0.125
chr1	73880001	74200000	B.2.1.1.2.2.2.1.2.1.1.1	0.203468208092486	.	73880001	74200000	#4848FF	1	0.25
chr1	74200001	74600000	B.2.2.1.2.1.1.2.2.2.2	0.0647398843930636	.	74200001	74600000	#0000FF	1	0.125
chr1	74600001	75200000	B.2.1.1.1.2.1.2.2.1.2	0.257803468208092	.	74600001	75200000	#4848FF	1	0.25
chr1	75200001	75480000	A.2.1.1.1.1.1.2.1.1	0.746820809248555	.	75200001	75480000	#FF9191	1	0.75
chr1	75480001	75880000	A.2.1.1.1.1.1.2.2.2	0.743352601156069	.	75480001	75880000	#FF9191	1	0.75
chr1	75880001	76160000	B.1.2.2.2.1.1.1.2.1	0.313294797687861	.	75880001	76160000	#9191FF	1	0.375
chr1	76160001	76280000	A.2.2.1.2.1.1.2.2.2.2	0.554913294797688	.	76160001	76280000	#FFDADA	1	0.625
chr1	76280001	76680000	B.2.1.1.2.2.1.1.1.1	0.215028901734104	.	76280001	76680000	#4848FF	1	0.25
chr1	76680001	76840000	B.2.1.1.1.2.2.1.1.1.1	0.255491329479769	.	76680001	76840000	#4848FF	1	0.25
chr1	76840001	77120000	B.2.2.1.2.1.2.1.1.1	0.0635838150289017	.	76840001	77120000	#0000FF	1	0.125
chr1	77120001	77400000	B.1.2.2.2.1.2.2.1.2.2	0.298265895953757	.	77120001	77400000	#9191FF	1	0.375
chr1	77400001	77520000	A.2.2.2.2.1.1.2.2	0.490173410404624	.	77400001	77520000	#FFDADA	1	0.625
chr1	77520001	77720000	A.2.2.2.2.1.1.1.1.1.2.2	0.495953757225434	.	77520001	77720000	#FFDADA	1	0.625
chr1	77720001	78040000	B.1.1.2.2.1.2.2.2	0.397687861271676	.	77720001	78040000	#DADAFF	1	0.5
chr1	78040001	78240000	A.1.2.1.1.2.1.1.1.1	0.886705202312139	.	78040001	78240000	#FF4848	1	0.875
chr1	78240001	78480000	A.1.2.1.1.2.2.1.1.1.2.1	0.877456647398844	.	78240001	78480000	#FF4848	1	0.875
chr1	78480001	78800000	A.2.1.1.1.1.2.1.2.2.2.2.2	0.736416184971098	.	78480001	78800000	#FF9191	1	0.75
chr1	78800001	78920000	B.1.1.2.2.1.1.2.1.1	0.404624277456647	.	78800001	78920000	#DADAFF	1	0.5
chr1	78920001	79160000	B.1.1.2.2.1.1.2.1.2	0.403468208092486	.	78920001	79160000	#DADAFF	1	0.5
chr1	79160001	79520000	B.2.1.1.2.2.2.1.2.1.1.2	0.202312138728324	.	79160001	79520000	#4848FF	1	0.25
chr1	79520001	79680000	B.1.1.1.1.1.1.1.1.2	0.464739884393064	.	79520001	79680000	#DADAFF	1	0.5
chr1	79680001	79880000	B.2.1.1.1.2.2.1.2.2.2.1	0.246242774566474	.	79680001	79880000	#4848FF	1	0.25
chr1	79880001	80160000	B.2.2.1.2.1.1.2.1.1.1	0.0739884393063584	.	79880001	80160000	#0000FF	1	0.125
chr1	80160001	80280000	B.2.1.1.1.2.1.1.1.2.2.2	0.267052023121387	.	80160001	80280000	#4848FF	1	0.25
chr1	80280001	80600000	B.2.1.1.2.2.2.1.2.2	0.2	.	80280001	80600000	#4848FF	1	0.25
chr1	80600001	80840000	B.2.1.1.2.2.2.2.2	0.195375722543353	.	80600001	80840000	#4848FF	1	0.25
chr1	80840001	81000000	B.2.1.1.2.2.2.2.1.1.1	0.198843930635838	.	80840001	81000000	#4848FF	1	0.25
chr1	81000001	81360000	B.2.2.1.2.1.2.2.1.1.1	0.0601156069364162	.	81000001	81360000	#0000FF	1	0.125
chr1	81360001	81560000	B.2.1.1.2.2.2.2.1.1.2	0.197687861271676	.	81360001	81560000	#4848FF	1	0.25
chr1	81560001	81760000	B.1.1.2.2.1.2.1.2	0.4	.	81560001	81760000	#DADAFF	1	0.5
chr1	81760001	81880000	B.1.2.2.2.1.2.1.1.2	0.308670520231214	.	81760001	81880000	#9191FF	1	0.375
chr1	81880001	82200000	B.1.1.1.1.1.1.2	0.46242774566474	.	81880001	82200000	#DADAFF	1	0.5
chr1	82200001	82760000	B.1.2.2.2.1.1.1.1	0.314450867052023	.	82200001	82760000	#9191FF	1	0.375
chr1	82760001	82960000	A.2.1.2.2.1.2.2.1.1.2.2	0.615028901734104	.	82760001	82960000	#FF9191	1	0.75
chr1	82960001	83440000	B.2.1.1.2.2.1.2.2.2.2	0.206936416184971	.	82960001	83440000	#4848FF	1	0.25
chr1	83440001	83720000	A.2.2.1.2.1.1.1.1.2.1.1.1	0.56878612716763	.	83440001	83720000	#FFDADA	1	0.625
chr1	83720001	84240000	B.2.1.1.1.2.2.1.2.1.1.2	0.24971098265896	.	83720001	84240000	#4848FF	1	0.25
chr1	84240001	84400000	B.2.1.1.2.2.2.1.1.1	0.205780346820809	.	84240001	84400000	#4848FF	1	0.25
chr1	84400001	84600000	B.2.1.1.1.2.2.2.1.1	0.24393063583815	.	84400001	84600000	#4848FF	1	0.25
chr1	84600001	84920000	A.2.2.2.2.1.1.1.1.1.1	0.498265895953757	.	84600001	84920000	#FFDADA	1	0.625
chr1	84920001	85240000	A.1.2.2.1.1.2.2.1.2.1	0.8	.	84920001	85240000	#FF4848	1	0.875
chr1	85240001	85480000	B.2.1.1.1.1.2.1.1.2	0.282080924855491	.	85240001	85480000	#4848FF	1	0.25
chr1	85480001	85720000	B.2.1.1.2.2.1.1.1.2.1	0.213872832369942	.	85480001	85720000	#4848FF	1	0.25
chr1	85720001	85920000	A.2.1.2.2.1.2.2.1.1.2.1	0.616184971098266	.	85720001	85920000	#FF9191	1	0.75
chr1	85920001	86040000	B.1.1.2.2.1.1.1	0.405780346820809	.	85920001	86040000	#DADAFF	1	0.5
chr1	86040001	86240000	A.2.2.2.2.1.1.1.1.2	0.494797687861272	.	86040001	86240000	#FFDADA	1	0.625
chr1	86240001	86360000	B.1.2.2.1.1.2.1.1.2	0.346820809248555	.	86240001	86360000	#9191FF	1	0.375
chr1	86360001	86520000	A.2.2.1.2.1.1.2.1.1.2	0.561849710982659	.	86360001	86520000	#FFDADA	1	0.625
chr1	86520001	86840000	B.2.1.1.1.2.1.1.1.2.2.1	0.268208092485549	.	86520001	86840000	#4848FF	1	0.25
chr1	86840001	86960000	A.2.2.1.2.1.1.2.2.1	0.557225433526012	.	86840001	86960000	#FFDADA	1	0.625
chr1	86960001	87160000	B.2.1.1.1.2.1.1.1.2.1	0.269364161849711	.	86960001	87160000	#4848FF	1	0.25
chr1	87160001	87320000	A.2.1.1.1.1.2.1.2.1	0.741040462427746	.	87160001	87320000	#FF9191	1	0.75
chr1	87320001	87560000	A.1.2.1.1.2.1.1.2.2	0.883236994219653	.	87320001	87560000	#FF4848	1	0.875
chr1	87560001	87760000	B.1.2.2.1.1.2.1.2.2	0.343352601156069	.	87560001	87760000	#9191FF	1	0.375
chr1	87760001	87920000	B.1.1.2.2.1.1.2.2	0.402312138728324	.	87760001	87920000	#DADAFF	1	0.5
chr1	87920001	88240000	B.1.2.2.2.1.2.2.1.1.2	0.300578034682081	.	87920001	88240000	#9191FF	1	0.375
chr1	88240001	88400000	B.1.1.2.2.1.2.2.1	0.398843930635838	.	88240001	88400000	#DADAFF	1	0.5
chr1	88400001	88800000	B.2.2.1.2.1.2.2.2.1	0.0566473988439306	.	88400001	88800000	#0000FF	1	0.125
chr1	88800001	88920000	B.2.2.1.2.1.2.1.2	0.061271676300578	.	88800001	88920000	#0000FF	1	0.125
chr1	88920001	89120000	B.2.1.1.1.2.2.2.2.1.2.1	0.236994219653179	.	88920001	89120000	#4848FF	1	0.25
chr1	89120001	89360000	A.1.2.1.1.2.2.1.2.1	0.873988439306358	.	89120001	89360000	#FF4848	1	0.875
chr1	89360001	89920000	A.2.2.1.2.1.1.2.2.2.1	0.55606936416185	.	89360001	89920000	#FFDADA	1	0.625
chr1	89920001	90200000	A.1.2.2.1.1.1.1.2	0.815028901734104	.	89920001	90200000	#FF4848	1	0.875
chr1	90200001	90480000	A.2.1.1.1.1.1.1.1.1.2	0.75028901734104	.	90200001	90480000	#FF9191	1	0.75
chr1	90480001	90600000	B.1.1.1.1.1.2.2.2.1	0.457803468208092	.	90480001	90600000	#DADAFF	1	0.5
chr1	90600001	90760000	A.2.1.1.1.1.1.2.2.1	0.744508670520231	.	90600001	90760000	#FF9191	1	0.75
chr1	90760001	90960000	B.1.2.2.2.1.2.2.1.2.1	0.299421965317919	.	90760001	90960000	#9191FF	1	0.375
chr1	90960001	91360000	B.2.1.1.2.2.1.2.1	0.210404624277457	.	90960001	91360000	#4848FF	1	0.25
chr1	91360001	91640000	A.2.1.1.1.1.2.1.2.2.1	0.739884393063584	.	91360001	91640000	#FF9191	1	0.75
chr1	91640001	91920000	B.2.1.1.1.2.2.1.2.1.2	0.248554913294798	.	91640001	91920000	#4848FF	1	0.25
chr1	91920001	92400000	A.2.1.2.2.1.1.1.2.2.1	0.632369942196532	.	91920001	92400000	#FF9191	1	0.75
chr1	92400001	92760000	B.1.2.2.1.1.2.1.2.1.2	0.344508670520231	.	92400001	92760000	#9191FF	1	0.375
chr1	92760001	92920000	A.2.1.2.2.1.2.1.2.1.1	0.620809248554913	.	92760001	92920000	#FF9191	1	0.75
chr1	92920001	93320000	A.1.2.1.1.2.1.2.1.2	0.880924855491329	.	92920001	93320000	#FF4848	1	0.875
chr1	93320001	93680000	A.1.1.1.1.1.2.1	0.998843930635838	.	93320001	93680000	#FF0000	1	1
chr1	93680001	94400000	A.1.2.1.1.2.2.2.1.1	0.871676300578035	.	93680001	94400000	#FF4848	1	0.875
chr1	94400001	94560000	B.1.2.2.1.1.2.1.1.1	0.347976878612717	.	94400001	94560000	#9191FF	1	0.375
chr1	94560001	94840000	B.2.1.1.2.2.1.2.2.2.1	0.208092485549133	.	94560001	94840000	#4848FF	1	0.25
chr1	94840001	95320000	A.2.2.2.2.1.2.2.2	0.484393063583815	.	94840001	95320000	#FFDADA	1	0.625
chr1	95320001	95520000	A.1.2.2.1.1.2.2.2	0.797687861271676	.	95320001	95520000	#FF4848	1	0.875
chr1	95520001	95720000	B.1.2.2.1.1.2.1.2.1.1	0.345664739884393	.	95520001	95720000	#9191FF	1	0.375
chr1	95720001	95960000	B.2.2.1.2.1.1.2.1.2.2.1	0.0705202312138728	.	95720001	95960000	#0000FF	1	0.125
chr1	95960001	96120000	B.2.2.2.1.1.2.1	0.038150289017341	.	95960001	96120000	#0000FF	1	0.125
chr1	96120001	96240000	B.2.2.1.2.1.1.2.1.1.2	0.0728323699421965	.	96120001	96240000	#0000FF	1	0.125
chr1	96240001	96680000	B.2.2.1.2.1.2.2.2.2	0.0554913294797688	.	96240001	96680000	#0000FF	1	0.125
chr1	96680001	96800000	B.2.2.1.2.1.1.2.1.2.1	0.0716763005780347	.	96680001	96800000	#0000FF	1	0.125
chr1	96800001	97160000	B.2.2.1.2.1.1.2.2.1.1	0.0682080924855491	.	96800001	97160000	#0000FF	1	0.125
chr1	97160001	97280000	B.1.1.1.1.1.1.1.2	0.463583815028902	.	97160001	97280000	#DADAFF	1	0.5
chr1	97280001	97560000	B.2.1.1.1.2.1.2.2.2	0.256647398843931	.	97280001	97560000	#4848FF	1	0.25
chr1	97560001	98040000	A.2.1.2.2.1.1.1.1.2	0.634682080924855	.	97560001	98040000	#FF9191	1	0.75
chr1	98040001	98160000	A.2.1.2.2.1.2.1.2.1.2	0.619653179190751	.	98040001	98160000	#FF9191	1	0.75
chr1	98160001	98240000	A.2.2.1.2.1.1.2.1.2.2.2	0.558381502890173	.	98160001	98240000	#FFDADA	1	0.625
chr1	98240001	98480000	A.1.2.2.1.1.1.1.1.2.2.1	0.817341040462428	.	98240001	98480000	#FF4848	1	0.875
chr1	98480001	98800000	B.2.2.1.2.1.1.2.2.2.1	0.0658959537572254	.	98480001	98800000	#0000FF	1	0.125
chr1	98800001	98960000	B.2.1.1.1.2.2.2.2.1.1.2	0.238150289017341	.	98800001	98960000	#4848FF	1	0.25
chr1	98960001	99120000	B.2.1.1.2.2.2.2.1.2	0.196531791907514	.	98960001	99120000	#4848FF	1	0.25
chr1	99120001	99560000	B.2.2.1.2.1.2.2.1.2	0.0578034682080925	.	99120001	99560000	#0000FF	1	0.125
chr1	99560001	99640000	B.2.1.1.1.2.1.1.2.1	0.265895953757225	.	99560001	99640000	#4848FF	1	0.25
chr1	99640001	99760000	B.2.1.1.2.2.2.1.1.2	0.204624277456647	.	99640001	99760000	#4848FF	1	0.25
chr1	99760001	99960000	B.2.2.1.2.1.1.2.1.2.2.2	0.069364161849711	.	99760001	99960000	#0000FF	1	0.125
chr1	99960001	100200000	B.1.1.1.1.1.1.1.1.1	0.465895953757225	.	99960001	100200000	#DADAFF	1	0.5
chr1	100200001	100480000	A.2.1.1.1.1.2.1.2.2.2.2.1	0.73757225433526	.	100200001	100480000	#FF9191	1	0.75
chr1	100480001	100760000	A.1.2.1.1.2.1.1.2.1	0.884393063583815	.	100480001	100760000	#FF4848	1	0.875
chr1	100760001	101000000	A.2.1.2.2.1.1.1.1.1	0.635838150289017	.	100760001	101000000	#FF9191	1	0.75
chr1	101000001	101360000	B.2.1.1.1.2.2.2.1.2.1.1	0.242774566473988	.	101000001	101360000	#4848FF	1	0.25
chr1	101360001	101520000	A.1.2.2.1.1.1.1.1.2.2.2	0.816184971098266	.	101360001	101520000	#FF4848	1	0.875
chr1	101520001	101920000	A.2.1.1.1.1.1.2.1.2	0.745664739884393	.	101520001	101920000	#FF9191	1	0.75
chr1	101920001	102120000	B.1.2.2.2.1.2.2.1.1.1	0.301734104046243	.	101920001	102120000	#9191FF	1	0.375
chr1	102120001	102280000	A.2.2.1.2.1.1.2.1.2.1	0.560693641618497	.	102120001	102280000	#FFDADA	1	0.625
chr1	102280001	102600000	B.2.1.1.1.2.1.2.1.1	0.263583815028902	.	102280001	102600000	#4848FF	1	0.25
chr1	102600001	102840000	B.2.1.1.1.2.2.2.2.2.2	0.233526011560694	.	102600001	102840000	#4848FF	1	0.25
chr1	102840001	103040000	B.2.1.1.1.2.1.1.1.1	0.270520231213873	.	102840001	103040000	#4848FF	1	0.25
chr1	103040001	103480000	B.2.1.1.1.2.2.2.2.1.1.1	0.239306358381503	.	103040001	103480000	#4848FF	1	0.25
chr1	103480001	103760000	B.2.1.1.1.2.2.2.2.1.2.2	0.235838150289017	.	103480001	103760000	#4848FF	1	0.25
chr1	103760001	103800000	B.2.1.1.1.2.1.1.2.2	0.264739884393064	.	103760001	103800000	#4848FF	1	0.25
chr1	103880001	103960000	B.2.1.1.1.2.1.1.2.2	0.264739884393064	.	103880001	103960000	#4848FF	1	0.25
chr1	104000001	104200000	B.1.2.2.2.1.1.1.2.2	0.312138728323699	.	104000001	104200000	#9191FF	1	0.375
chr1	104280001	104840000	B.1.2.2.2.1.1.1.2.2	0.312138728323699	.	104280001	104840000	#9191FF	1	0.375
chr1	104840001	105040000	B.2.1.1.1.2.2.1.1.1.2.2	0.253179190751445	.	104840001	105040000	#4848FF	1	0.25
chr1	105040001	105600000	B.2.1.1.1.2.1.2.1.2.1.1	0.26242774566474	.	105040001	105600000	#4848FF	1	0.25
chr1	105600001	105720000	B.1.2.2.2.1.2.1.2.1.1	0.307514450867052	.	105600001	105720000	#9191FF	1	0.375
chr1	105720001	106240000	B.2.1.1.1.2.1.2.1.2.1.2	0.261271676300578	.	105720001	106240000	#4848FF	1	0.25
chr1	106240001	106800000	B.2.1.1.1.2.1.2.2.1.1	0.258959537572254	.	106240001	106800000	#4848FF	1	0.25
chr1	106800001	106920000	B.1.2.2.1.1.1.1	0.35028901734104	.	106800001	106920000	#9191FF	1	0.375
chr1	106920001	107200000	B.2.1.1.2.2.2.1.2.1.2	0.201156069364162	.	106920001	107200000	#4848FF	1	0.25
chr1	107200001	107360000	B.1.2.2.2.1.2.1.2.2.2	0.302890173410405	.	107200001	107360000	#9191FF	1	0.375
chr1	107360001	107480000	A.2.2.2.2.1.1.1.2	0.49364161849711	.	107360001	107480000	#FFDADA	1	0.625
chr1	107480001	107680000	B.1.1.1.1.1.2.2.2.2	0.456647398843931	.	107480001	107680000	#DADAFF	1	0.5
chr1	107680001	107800000	B.1.2.2.1.1.1.2	0.349132947976879	.	107680001	107800000	#9191FF	1	0.375
chr1	107800001	108000000	B.1.2.2.2.1.2.2.2	0.297109826589595	.	107800001	108000000	#9191FF	1	0.375
chr1	108000001	108320000	A.2.1.2.2.1.1.1.2.2.2	0.63121387283237	.	108000001	108320000	#FF9191	1	0.75
chr1	108320001	108800000	A.1.2.2.1.1.1.1.1.1.2	0.819653179190751	.	108320001	108800000	#FF4848	1	0.875
chr1	108840001	108920000	A.2.1.2.2.1.2.1.2.2	0.61849710982659	.	108840001	108920000	#FF9191	1	0.75
chr1	108960001	109200000	A.2.1.2.2.1.2.1.2.2	0.61849710982659	.	108960001	109200000	#FF9191	1	0.75
chr1	109200001	109560000	A.1.1.2.2.1.2.1	0.917919075144509	.	109200001	109560000	#FF0000	1	1
chr1	109560001	109720000	A.1.2.1.1.2.2.1.1.1.1	0.878612716763006	.	109560001	109720000	#FF4848	1	0.875
chr1	109720001	110320000	A.1.1.2.2.1.2.2.2	0.915606936416185	.	109720001	110320000	#FF0000	1	1
chr1	110320001	110480000	A.2.2.1.2.1.1.1.1.1	0.569942196531792	.	110320001	110480000	#FFDADA	1	0.625
chr1	110480001	110800000	A.2.1.1.2.1.2.2.2	0.69364161849711	.	110480001	110800000	#FF9191	1	0.75
chr1	110800001	111160000	A.1.2.2.1.1.1.2.1.2.2.1.2	0.808092485549133	.	110800001	111160000	#FF4848	1	0.875
chr1	111160001	111520000	A.2.1.1.1.1.1.1.2	0.747976878612717	.	111160001	111520000	#FF9191	1	0.75
chr1	111520001	111640000	B.1.1.1.1.1.2.1.1	0.461271676300578	.	111520001	111640000	#DADAFF	1	0.5
chr1	111640001	111760000	A.1.2.2.1.1.2.1	0.803468208092486	.	111640001	111760000	#FF4848	1	0.875
chr1	111760001	112320000	A.1.1.2.2.2.2.1.1.1.2	0.907514450867052	.	111760001	112320000	#FF0000	1	1
chr1	112320001	112560000	B.2.1.1.1.1.1.1	0.287861271676301	.	112320001	112560000	#4848FF	1	0.25
chr1	112560001	112960000	B.2.2.1.2.2.1.2.2	0.0497109826589595	.	112560001	112960000	#0000FF	1	0.125
chr1	112960001	113240000	A.2.2.1.2.1.1.1.1.2.1.1.2	0.567630057803468	.	112960001	113240000	#FFDADA	1	0.625
chr1	113240001	113400000	A.2.2.2.2.1.1.2.1.1	0.492485549132948	.	113240001	113400000	#FFDADA	1	0.625
chr1	113400001	113680000	A.1.2.2.1.1.1.2.2.2	0.804624277456647	.	113400001	113680000	#FF4848	1	0.875
chr1	113680001	114000000	B.2.1.1.2.2.1.1.1.2.2	0.21271676300578	.	113680001	114000000	#4848FF	1	0.25
chr1	114000001	114240000	B.2.1.1.1.2.2.1.1.2	0.252023121387283	.	114000001	114240000	#4848FF	1	0.25
chr1	114240001	114520000	A.1.2.1.1.2.2.1.1.1.2.2	0.876300578034682	.	114240001	114520000	#FF4848	1	0.875
chr1	114520001	114920000	B.2.1.1.1.1.2.1.2.1.2	0.279768786127168	.	114520001	114920000	#4848FF	1	0.25
chr1	114920001	115080000	A.2.1.1.1.1.2.1.2.2.2.1	0.738728323699422	.	114920001	115080000	#FF9191	1	0.75
chr1	115080001	115360000	A.2.1.2.2.1.1.1.2.1	0.633526011560694	.	115080001	115360000	#FF9191	1	0.75
chr1	115360001	115560000	B.2.1.1.2.2.1.2.2.1	0.209248554913295	.	115360001	115560000	#4848FF	1	0.25
chr1	115560001	115680000	B.1.2.2.1.1.2.2.1	0.342196531791908	.	115560001	115680000	#9191FF	1	0.375
chr1	115680001	116000000	B.2.2.2.1.1.2.2	0.0369942196531792	.	115680001	116000000	#0000FF	1	0.125
chr1	116000001	116160000	B.2.1.1.2.2.1.1.2	0.211560693641619	.	116000001	116160000	#4848FF	1	0.25
chr1	116160001	116280000	A.2.2.1.2.1.2.2	0.551445086705202	.	116160001	116280000	#FFDADA	1	0.625
chr1	116280001	116720000	B.2.2.1.2.1.1.1.2.1.2	0.0763005780346821	.	116280001	116720000	#0000FF	1	0.125
chr1	116720001	116960000	A.1.2.1.1.2.1.1.1.2	0.885549132947977	.	116720001	116960000	#FF4848	1	0.875
chr1	116960001	117120000	A.2.2.2.2.1.1.2.1.2	0.491329479768786	.	116960001	117120000	#FFDADA	1	0.625
chr1	117120001	117560000	B.2.1.1.1.1.2.2.1.1.2.2.1	0.27514450867052	.	117120001	117560000	#4848FF	1	0.25
chr1	117560001	117680000	A.2.2.1.2.1.1.1.1.2.1.2	0.566473988439306	.	117560001	117680000	#FFDADA	1	0.625
chr1	117680001	117880000	B.1.2.1.1.2.1	0.372254335260116	.	117680001	117880000	#9191FF	1	0.375
chr1	117880001	118080000	A.2.1.1.1.1.1.1.1.1.1	0.751445086705202	.	117880001	118080000	#FF9191	1	0.75
chr1	118080001	118240000	A.1.2.2.1.1.1.1.1.2.1	0.81849710982659	.	118080001	118240000	#FF4848	1	0.875
chr1	118240001	118520000	A.2.1.2.2.1.2.2.1.2.2	0.61271676300578	.	118240001	118520000	#FF9191	1	0.75
chr1	118520001	119000000	B.2.1.1.1.1.2.1.2.1.1	0.28092485549133	.	118520001	119000000	#4848FF	1	0.25
chr1	119000001	119600000	B.2.2.1.2.2.2.1.2.2	0.0439306358381503	.	119000001	119600000	#0000FF	1	0.125
chr1	119600001	119720000	A.2.2.2.2.1.1.1.1.1.2.1	0.497109826589595	.	119600001	119720000	#FFDADA	1	0.625
chr1	119720001	120120000	B.2.1.1.1.1.2.2.1.1.2.2.2	0.273988439306358	.	119720001	120120000	#4848FF	1	0.25
chr1	120120001	120520000	B.1.1.1.2.2.1.1.2	0.430057803468208	.	120120001	120520000	#DADAFF	1	0.5
chr1	120520001	120720000	A.1.1.2.2.2.2.1.2.1	0.905202312138728	.	120520001	120720000	#FF0000	1	1
chr1	120760001	120960000	A.2.2.1.2.1.2.1.2	0.552601156069364	.	120760001	120960000	#FFDADA	1	0.625
chr1	121080001	121160000	A.2.1.2.2.1.2.1.1.1	0.623121387283237	.	121080001	121160000	#FF9191	1	0.75
chr1	121160001	121320000	A.2.1.1.1.1.1.1.1.2	0.749132947976879	.	121160001	121320000	#FF9191	1	0.75
chr1	121320001	121520000	B.2.1.1.2.1.2.1.2.1	0.223121387283237	.	121320001	121520000	#4848FF	1	0.25
chr1	142520001	142680000	B.1.1.1.1.2.2.2.1.2	0.438150289017341	.	142520001	142680000	#DADAFF	1	0.5
chr1	142800001	142840000	B.1.1.1.1.2.2.2.1.2	0.438150289017341	.	142800001	142840000	#DADAFF	1	0.5
chr1	143120001	143320000	B.1.2.2.1.2.1.2.1.2	0.331791907514451	.	143120001	143320000	#9191FF	1	0.375
chr1	143480001	143560000	B.1.2.2.1.2.1.1.2.2	0.335260115606936	.	143480001	143560000	#9191FF	1	0.375
chr1	143640001	143680000	A.1.2.2.2.2.1.2.1	0.759537572254335	.	143640001	143680000	#FF4848	1	0.875
chr1	143720001	143800000	A.1.2.2.2.2.1.2.1	0.759537572254335	.	143720001	143800000	#FF4848	1	0.875
chr1	143920001	144120000	A.1.2.2.2.2.1.2.1	0.759537572254335	.	143920001	144120000	#FF4848	1	0.875
chr1	144320001	144360000	A.2.2.2.2.2.1.1.2	0.479768786127168	.	144320001	144360000	#FFDADA	1	0.625
chr1	144440001	144480000	A.2.2.2.2.2.1.1.2	0.479768786127168	.	144440001	144480000	#FFDADA	1	0.625
chr1	144480001	144600000	A.2.2.1.2.1.2.1.1	0.553757225433526	.	144480001	144600000	#FFDADA	1	0.625
chr1	144600001	144720000	A.2.2.1.2.2.2.2.1.2	0.529479768786127	.	144600001	144720000	#FFDADA	1	0.625
chr1	144800001	145120000	A.1.2.2.1.1.1.2.2.1	0.805780346820809	.	144800001	145120000	#FF4848	1	0.875
chr1	145120001	145320000	A.1.1.2.2.2.2.2	0.902890173410405	.	145120001	145320000	#FF0000	1	1
chr1	145360001	145400000	A.1.1.2.2.2.2.2	0.902890173410405	.	145360001	145400000	#FF0000	1	1
chr1	145400001	145680000	A.1.1.2.2.2.1.2	0.909826589595376	.	145400001	145680000	#FF0000	1	1
chr1	145680001	145840000	A.2.1.1.1.2.2.1.1	0.72485549132948	.	145680001	145840000	#FF9191	1	0.75
chr1	145960001	146040000	A.2.2.2.1.2.2.2.1	0.500578034682081	.	145960001	146040000	#FFDADA	1	0.625
chr1	146360001	146400000	B.1.1.2.1.1.1.1.1	0.41849710982659	.	146360001	146400000	#DADAFF	1	0.5
chr1	146440001	146640000	B.1.1.2.1.1.1.1.1	0.41849710982659	.	146440001	146640000	#DADAFF	1	0.5
chr1	146640001	146760000	A.2.1.1.1.2.1.2.2.2	0.726011560693642	.	146640001	146760000	#FF9191	1	0.75
chr1	146760001	146960000	B.1.2.2.2.2.1.2.1	0.29364161849711	.	146760001	146960000	#9191FF	1	0.375
chr1	146960001	147160000	A.2.1.1.1.2.1.1.1	0.734104046242775	.	146960001	147160000	#FF9191	1	0.75
chr1	147160001	147360000	B.2.1.1.1.1.2.2.2	0.271676300578035	.	147160001	147360000	#4848FF	1	0.25
chr1	147360001	147440000	A.2.2.1.1.2.1.2.2.1	0.579190751445087	.	147360001	147440000	#FFDADA	1	0.625
chr1	147680001	147840000	A.2.2.1.1.2.1.2.2.1	0.579190751445087	.	147680001	147840000	#FFDADA	1	0.625
chr1	147880001	147920000	A.2.2.1.1.2.1.2.2.1	0.579190751445087	.	147880001	147920000	#FFDADA	1	0.625
chr1	147920001	148040000	A.2.1.2.2.2.2.2.1.2.1	0.597687861271676	.	147920001	148040000	#FF9191	1	0.75
chr1	148160001	148280000	A.2.1.1.1.2.2.2.2	0.714450867052023	.	148160001	148280000	#FF9191	1	0.75
chr1	148320001	148360000	A.2.1.1.1.2.2.2.2	0.714450867052023	.	148320001	148360000	#FF9191	1	0.75
chr1	148520001	148600000	A.2.1.1.1.2.2.2.2	0.714450867052023	.	148520001	148600000	#FF9191	1	0.75
chr1	148600001	148680000	A.2.2.1.1.1.1.1	0.593063583815029	.	148600001	148680000	#FFDADA	1	0.625
chr1	148760001	148880000	A.2.2.1.1.1.1.1	0.593063583815029	.	148760001	148880000	#FFDADA	1	0.625
chr1	148880001	148960000	B.1.2.2.2.2.1.2.2	0.292485549132948	.	148880001	148960000	#9191FF	1	0.375
chr1	149000001	149200000	B.1.2.2.2.2.1.2.2	0.292485549132948	.	149000001	149200000	#9191FF	1	0.375
chr1	149200001	149440000	A.2.1.2.2.1.2.2.2	0.611560693641618	.	149200001	149440000	#FF9191	1	0.75
chr1	149560001	149600000	A.2.1.1.1.1.2.1.1	0.742196531791907	.	149560001	149600000	#FF9191	1	0.75
chr1	149640001	149760000	A.2.1.1.1.1.2.1.1	0.742196531791907	.	149640001	149760000	#FF9191	1	0.75
chr1	149760001	150200000	A.1.1.1.2.2.1	0.978034682080925	.	149760001	150200000	#FF0000	1	1
chr1	150200001	150480000	A.1.1.2.1.1.1.2.2.1.2	0.966473988439306	.	150200001	150480000	#FF0000	1	1
chr1	150480001	151080000	A.1.1.1.1.1.1	1	.	150480001	151080000	#FF0000	1	1
chr1	151080001	151280000	A.1.2.1.2.2.1.1.2	0.84971098265896	.	151080001	151280000	#FF4848	1	0.875
chr1	151280001	151600000	A.1.1.1.1.2.2.1.1	0.988439306358382	.	151280001	151600000	#FF0000	1	1
chr1	151600001	151840000	A.1.1.2.1.1.1.1.1.1	0.975722543352601	.	151600001	151840000	#FF0000	1	1
chr1	151840001	152080000	A.1.2.1.2.1.2.1.2.2	0.858959537572254	.	151840001	152080000	#FF4848	1	0.875
chr1	152080001	152520000	B.2.2.1.1.1.1.1.2.2	0.120231213872832	.	152080001	152520000	#0000FF	1	0.125
chr1	152520001	152960000	B.2.2.2.2.1.2.2	0.0046242774566474	.	152520001	152960000	#0000FF	1	0.125
chr1	152960001	153320000	B.2.2.2.2.1.2.1	0.00578034682080925	.	152960001	153320000	#0000FF	1	0.125
chr1	153320001	153480000	B.1.1.1.1.2.2.2.1.1	0.439306358381503	.	153320001	153480000	#DADAFF	1	0.5
chr1	153480001	153760000	A.1.2.1.2.1.1.1.1	0.868208092485549	.	153480001	153760000	#FF4848	1	0.875
chr1	153760001	153960000	A.1.1.2.1.1.1.2.2.1.1	0.967630057803468	.	153760001	153960000	#FF0000	1	1
chr1	153960001	154120000	A.2.1.2.1.1.2.2.1	0.650867052023121	.	153960001	154120000	#FF9191	1	0.75
chr1	154120001	154440000	A.1.2.1.2.1.1.1.2.1	0.867052023121387	.	154120001	154440000	#FF4848	1	0.875
chr1	154440001	154600000	A.1.2.2.2.2.1.1.1.2	0.761849710982659	.	154440001	154600000	#FF4848	1	0.875
chr1	154600001	154920000	A.1.1.2.1.2.2.1.1.2	0.930635838150289	.	154600001	154920000	#FF0000	1	1
chr1	154920001	155120000	A.1.2.1.1.1.1.2	0.895953757225434	.	154920001	155120000	#FF4848	1	0.875
chr1	155120001	155240000	A.2.1.2.2.2.2.1	0.601156069364162	.	155120001	155240000	#FF9191	1	0.75
chr1	155240001	155480000	A.1.1.2.1.1.1.2.2.2	0.965317919075145	.	155240001	155480000	#FF0000	1	1
chr1	155480001	155560000	A.1.2.2.2.2.1.1.2	0.760693641618497	.	155480001	155560000	#FF4848	1	0.875
chr1	155560001	155760000	A.1.2.1.2.2.1.1.1.1	0.852023121387283	.	155560001	155760000	#FF4848	1	0.875
chr1	155760001	156040000	A.1.2.1.2.1.1.1.2.2	0.865895953757225	.	155760001	156040000	#FF4848	1	0.875
chr1	156040001	156400000	A.1.1.2.1.1.1.2.1.2	0.96878612716763	.	156040001	156400000	#FF0000	1	1
chr1	156400001	156560000	A.1.1.2.1.2.2.1.1.1.2	0.931791907514451	.	156400001	156560000	#FF0000	1	1
chr1	156560001	156680000	A.1.2.1.2.2.1.1.1.2	0.850867052023121	.	156560001	156680000	#FF4848	1	0.875
chr1	156680001	156880000	A.1.1.2.1.1.1.2.1.1	0.969942196531792	.	156680001	156880000	#FF0000	1	1
chr1	156880001	157160000	A.1.1.2.1.2.2.1.1.1.1	0.932947976878613	.	156880001	157160000	#FF0000	1	1
chr1	157160001	157560000	A.1.1.2.1.1.2.1.1.2	0.961849710982659	.	157160001	157560000	#FF0000	1	1
chr1	157560001	157840000	A.1.1.2.1.2.1.2.2.1.1.1	0.93757225433526	.	157560001	157840000	#FF0000	1	1
chr1	157840001	158120000	A.2.2.1.1.2.1.1.1.2	0.583815028901734	.	157840001	158120000	#FFDADA	1	0.625
chr1	158120001	158320000	B.2.2.1.1.1.1.2.2.1.2	0.116763005780347	.	158120001	158320000	#0000FF	1	0.125
chr1	158320001	158760000	B.2.2.2.2.1.1.1.2	0.0092485549132948	.	158320001	158760000	#0000FF	1	0.125
chr1	158760001	158960000	B.2.1.2.2.2.2.2.1	0.126011560693642	.	158760001	158960000	#4848FF	1	0.25
chr1	158960001	159080000	A.1.2.2.2.1.2.1	0.765317919075144	.	158960001	159080000	#FF4848	1	0.875
chr1	159080001	159440000	B.2.2.2.1.2.2.1.1.1	0.0265895953757225	.	159080001	159440000	#0000FF	1	0.125
chr1	159440001	159760000	B.2.2.2.2.1.1.2.2	0.0069364161849711	.	159440001	159760000	#0000FF	1	0.125
chr1	159760001	160040000	A.1.2.1.2.2.2.2.1.1.2	0.833526011560694	.	159760001	160040000	#FF4848	1	0.875
chr1	160040001	160160000	A.1.2.1.2.2.2.2.2.2.2.1	0.823121387283237	.	160040001	160160000	#FF4848	1	0.875
chr1	160160001	160320000	A.1.1.2.1.1.2.2.1.2.1	0.951445086705202	.	160160001	160320000	#FF0000	1	1
chr1	160320001	160600000	B.1.1.2.1.1.1.1.2	0.417341040462428	.	160320001	160600000	#DADAFF	1	0.5
chr1	160600001	160960000	A.2.2.1.1.2.1.2.2.2.1	0.578034682080925	.	160600001	160960000	#FFDADA	1	0.625
chr1	160960001	161200000	A.1.1.2.1.1.2.2.1.2.2	0.95028901734104	.	160960001	161200000	#FF0000	1	1
chr1	161200001	161360000	A.1.1.2.1.2.2.1.2.2.1	0.927167630057803	.	161200001	161360000	#FF0000	1	1
chr1	161360001	161760000	A.1.1.2.1.1.1.1.1.2	0.974566473988439	.	161360001	161760000	#FF0000	1	1
chr1	161760001	162040000	A.1.1.2.1.2.2.2.2.2	0.920231213872832	.	161760001	162040000	#FF0000	1	1
chr1	162040001	162240000	B.1.2.2.1.2.1.2.2.1.2	0.329479768786127	.	162040001	162240000	#9191FF	1	0.375
chr1	162240001	162480000	A.2.2.1.1.2.1.2.2.2.2	0.576878612716763	.	162240001	162480000	#FFDADA	1	0.625
chr1	162480001	162600000	A.1.2.1.2.1.2.2.2.2	0.853179190751445	.	162480001	162600000	#FF4848	1	0.875
chr1	162600001	162840000	A.2.1.2.1.2.2.1.1.1	0.64393063583815	.	162600001	162840000	#FF9191	1	0.75
chr1	162840001	163080000	A.2.2.1.1.2.2.2.2	0.571098265895954	.	162840001	163080000	#FFDADA	1	0.625
chr1	163080001	163320000	A.2.2.2.1.2.1.2.2	0.502890173410405	.	163080001	163320000	#FFDADA	1	0.625
chr1	163320001	163680000	B.2.2.2.1.2.1.1.2.2	0.0312138728323699	.	163320001	163680000	#0000FF	1	0.125
chr1	163680001	163960000	B.2.2.2.1.2.2.1.2.1.2.1.1	0.0219653179190751	.	163680001	163960000	#0000FF	1	0.125
chr1	163960001	164160000	B.2.2.2.1.2.2.1.2.1.2.1.2.2	0.0196531791907514	.	163960001	164160000	#0000FF	1	0.125
chr1	164160001	164520000	B.1.2.2.2.2.1.1.2	0.294797687861272	.	164160001	164520000	#9191FF	1	0.375
chr1	164520001	164760000	A.1.2.1.2.2.2.2.1.2.2	0.83121387283237	.	164520001	164760000	#FF4848	1	0.875
chr1	164760001	165080000	B.2.2.2.1.2.1.1.1.1.1	0.0358381502890173	.	164760001	165080000	#0000FF	1	0.125
chr1	165080001	165320000	B.2.2.2.1.2.1.1.1.1.2	0.0346820809248555	.	165080001	165320000	#0000FF	1	0.125
chr1	165320001	165560000	B.2.1.2.2.2.1.1.1	0.138728323699422	.	165320001	165560000	#4848FF	1	0.25
chr1	165560001	165880000	A.1.1.2.1.2.1.2.2.1.2	0.935260115606936	.	165560001	165880000	#FF0000	1	1
chr1	165880001	166080000	B.2.1.2.2.2.1.1.2.1	0.13757225433526	.	165880001	166080000	#4848FF	1	0.25
chr1	166080001	166440000	B.2.2.2.1.2.2.1.2.1.2.2.1	0.0184971098265896	.	166080001	166440000	#0000FF	1	0.125
chr1	166440001	166800000	B.2.2.2.1.2.1.1.1.2	0.0335260115606936	.	166440001	166800000	#0000FF	1	0.125
chr1	166800001	167160000	A.2.2.1.1.2.1.2.1	0.580346820809249	.	166800001	167160000	#FFDADA	1	0.625
chr1	167160001	167360000	A.1.2.1.2.2.2.2.1.1.1	0.834682080924856	.	167160001	167360000	#FF4848	1	0.875
chr1	167360001	167520000	A.1.2.1.2.1.2.2.2.1.1	0.855491329479769	.	167360001	167520000	#FF4848	1	0.875
chr1	167520001	167720000	A.1.1.1.2.1.1.1	0.982658959537572	.	167520001	167720000	#FF0000	1	1
chr1	167720001	167880000	A.1.2.1.2.2.2.1.1.2	0.842774566473988	.	167720001	167880000	#FF4848	1	0.875
chr1	167880001	168000000	A.1.1.2.1.1.2.1.2.1.1.1	0.960693641618497	.	167880001	168000000	#FF0000	1	1
chr1	168000001	168400000	A.1.2.1.2.2.2.1.1.1.2	0.84393063583815	.	168000001	168400000	#FF4848	1	0.875
chr1	168400001	168800000	B.2.2.1.1.2.1.1.2.1.2	0.0936416184971098	.	168400001	168800000	#0000FF	1	0.125
chr1	168800001	169000000	B.2.2.1.1.2.1.2.2.2	0.0890173410404624	.	168800001	169000000	#0000FF	1	0.125
chr1	169000001	169360000	B.1.1.1.1.2.2.1.1.2.2	0.441618497109827	.	169000001	169360000	#DADAFF	1	0.5
chr1	169360001	169520000	B.1.1.2.2.2.1.2.2.2	0.38728323699422	.	169360001	169520000	#DADAFF	1	0.5
chr1	169520001	169760000	B.2.1.2.1.2.2.2.2	0.165317919075145	.	169520001	169760000	#4848FF	1	0.25
chr1	169760001	169880000	A.1.2.2.2.1.1.2.2	0.766473988439306	.	169760001	169880000	#FF4848	1	0.875
chr1	169880001	170040000	B.1.1.2.2.2.1.1.1.1	0.396531791907514	.	169880001	170040000	#DADAFF	1	0.5
chr1	170040001	170320000	B.2.2.1.1.2.1.1.2.1.1	0.0947976878612717	.	170040001	170320000	#0000FF	1	0.125
chr1	170320001	170480000	A.2.2.1.1.2.2.1.1.1	0.575722543352601	.	170320001	170480000	#FFDADA	1	0.625
chr1	170480001	170880000	B.2.2.1.1.2.1.1.1.1	0.0971098265895954	.	170480001	170880000	#0000FF	1	0.125
chr1	170880001	171440000	B.2.2.1.1.2.1.1.1.2	0.0959537572254335	.	170880001	171440000	#0000FF	1	0.125
chr1	171440001	171800000	A.1.2.1.2.1.2.1.1.2	0.861271676300578	.	171440001	171800000	#FF4848	1	0.875
chr1	171800001	172120000	B.2.1.2.1.2.1.2.2.1	0.171098265895954	.	171800001	172120000	#4848FF	1	0.25
chr1	172120001	172320000	B.1.1.2.2.2.1.2.1.1.2	0.391907514450867	.	172120001	172320000	#DADAFF	1	0.5
chr1	172320001	172480000	A.2.2.2.1.1.2.2.1.1	0.513294797687861	.	172320001	172480000	#FFDADA	1	0.625
chr1	172480001	172680000	A.1.2.2.2.1.1.1.2	0.769942196531792	.	172480001	172680000	#FF4848	1	0.875
chr1	172680001	172800000	A.2.2.2.1.2.1.1.1.1	0.509826589595376	.	172680001	172800000	#FFDADA	1	0.625
chr1	172800001	172960000	A.2.2.1.1.2.1.1.2.1	0.582658959537572	.	172800001	172960000	#FFDADA	1	0.625
chr1	172960001	173360000	B.1.1.1.1.2.2.1.1.1	0.44393063583815	.	172960001	173360000	#DADAFF	1	0.5
chr1	173360001	173480000	A.2.1.2.1.1.2.1.1.2.1.1	0.655491329479769	.	173360001	173480000	#FF9191	1	0.75
chr1	173480001	173720000	B.1.1.2.2.2.1.1.1.2	0.395375722543353	.	173480001	173720000	#DADAFF	1	0.5
chr1	173720001	173920000	A.1.1.2.1.2.1.1.1.2.2.2	0.944508670520231	.	173720001	173920000	#FF0000	1	1
chr1	173920001	174240000	A.1.1.1.2.1.2.2	0.979190751445087	.	173920001	174240000	#FF0000	1	1
chr1	174240001	174720000	A.1.2.1.2.2.2.1.1.1.1	0.845086705202312	.	174240001	174720000	#FF4848	1	0.875
chr1	174720001	175000000	A.1.1.1.1.2.1.2.2.2	0.989595375722543	.	174720001	175000000	#FF0000	1	1
chr1	175000001	175280000	A.2.1.2.1.2.2.1.1.2	0.642774566473988	.	175000001	175280000	#FF9191	1	0.75
chr1	175280001	175720000	B.2.2.1.1.2.1.2.1	0.0913294797687861	.	175280001	175720000	#0000FF	1	0.125
chr1	175720001	175880000	B.2.1.2.2.2.1.1.2.2	0.136416184971098	.	175720001	175880000	#4848FF	1	0.25
chr1	175880001	176200000	A.2.1.2.1.1.2.1.1.1.2.2	0.656647398843931	.	175880001	176200000	#FF9191	1	0.75
chr1	176200001	176600000	B.2.2.2.1.2.2.2.1.1	0.015028901734104	.	176200001	176600000	#0000FF	1	0.125
chr1	176600001	176760000	B.2.1.2.1.2.1.2.1	0.172254335260116	.	176600001	176760000	#4848FF	1	0.25
chr1	176760001	177400000	B.2.2.2.2.1.1.2.1	0.00809248554913295	.	176760001	177400000	#0000FF	1	0.125
chr1	177400001	177560000	B.2.2.2.1.2.2.1.2.2	0.0161849710982659	.	177400001	177560000	#0000FF	1	0.125
chr1	177560001	177720000	B.2.2.2.1.2.2.1.2.1.1	0.023121387283237	.	177560001	177720000	#0000FF	1	0.125
chr1	177720001	177880000	B.1.1.2.2.2.1.2.1.1.1	0.393063583815029	.	177720001	177880000	#DADAFF	1	0.5
chr1	177880001	178280000	B.2.2.2.2.1.1.1.1.2	0.0104046242774566	.	177880001	178280000	#0000FF	1	0.125
chr1	178280001	178480000	B.2.2.1.1.2.2.1.2	0.0867052023121387	.	178280001	178480000	#0000FF	1	0.125
chr1	178480001	178760000	B.2.1.2.1.2.2.2.1	0.166473988439306	.	178480001	178760000	#4848FF	1	0.25
chr1	178760001	179000000	B.2.1.2.2.1.1.1.1.1	0.164161849710983	.	178760001	179000000	#4848FF	1	0.25
chr1	179000001	179360000	A.1.1.2.1.2.1.2.1	0.938728323699422	.	179000001	179360000	#FF0000	1	1
chr1	179360001	179560000	B.2.1.2.1.2.1.2.2.2	0.169942196531792	.	179360001	179560000	#4848FF	1	0.25
chr1	179560001	179800000	B.1.1.1.1.2.2.1.2	0.440462427745665	.	179560001	179800000	#DADAFF	1	0.5
chr1	179800001	180080000	A.1.1.1.1.2.1.2.1.2.2.1	0.993063583815029	.	179800001	180080000	#FF0000	1	1
chr1	180080001	180200000	A.1.2.1.2.2.2.2.2.2.2.2	0.821965317919075	.	180080001	180200000	#FF4848	1	0.875
chr1	180200001	180480000	A.1.1.2.1.1.2.1.1.1.2	0.963005780346821	.	180200001	180480000	#FF0000	1	1
chr1	180480001	180840000	A.2.2.1.1.2.1.1.1.1	0.584971098265896	.	180480001	180840000	#FFDADA	1	0.625
chr1	180840001	181160000	A.1.1.2.1.1.2.1.2.2.1	0.95606936416185	.	180840001	181160000	#FF0000	1	1
chr1	181160001	181320000	B.2.2.1.1.2.1.2.2.1	0.0901734104046243	.	181160001	181320000	#0000FF	1	0.125
chr1	181320001	181440000	B.2.1.2.1.1.2.1.1.1.1.2	0.18728323699422	.	181320001	181440000	#4848FF	1	0.25
chr1	181440001	181720000	B.2.2.2.1.2.2.1.1.2.2	0.0242774566473988	.	181440001	181720000	#0000FF	1	0.125
chr1	181720001	182000000	B.2.2.2.1.2.2.1.2.1.2.1.2.1	0.0208092485549133	.	181720001	182000000	#0000FF	1	0.125
chr1	182000001	182120000	B.1.2.2.1.2.1.1.2.1.2.1	0.33757225433526	.	182000001	182120000	#9191FF	1	0.375
chr1	182120001	182360000	A.2.2.2.1.1.2.1.1.2	0.515606936416185	.	182120001	182360000	#FFDADA	1	0.625
chr1	182360001	182520000	B.2.1.2.1.1.2.1.1.1.1.1	0.188439306358381	.	182360001	182520000	#4848FF	1	0.25
chr1	182520001	182760000	A.2.2.1.1.2.2.2.1	0.572254335260116	.	182520001	182760000	#FFDADA	1	0.625
chr1	182760001	182880000	A.1.2.1.2.1.2.2.1.1	0.857803468208093	.	182760001	182880000	#FF4848	1	0.875
chr1	182880001	183440000	A.2.1.2.1.2.1.2	0.645086705202312	.	182880001	183440000	#FF9191	1	0.75
chr1	183440001	183680000	A.1.1.2.1.1.2.1.2.1.1.2.2	0.958381502890173	.	183440001	183680000	#FF0000	1	1
chr1	183680001	183880000	A.1.1.1.1.2.1.2.1.2.1	0.994219653179191	.	183680001	183880000	#FF0000	1	1
chr1	183880001	184040000	A.2.1.1.1.2.1.2.1.1.2	0.729479768786127	.	183880001	184040000	#FF9191	1	0.75
chr1	184040001	184360000	B.2.1.2.1.2.1.1.2	0.173410404624277	.	184040001	184360000	#4848FF	1	0.25
chr1	184360001	184640000	B.1.2.2.1.2.1.2.1.1.2	0.332947976878613	.	184360001	184640000	#9191FF	1	0.375
chr1	184640001	184800000	A.1.1.2.1.2.1.1.2.1.2	0.942196531791908	.	184640001	184800000	#FF0000	1	1
chr1	184800001	185320000	A.1.2.1.2.2.2.2.1.2.1	0.832369942196532	.	184800001	185320000	#FF4848	1	0.875
chr1	185320001	185520000	B.2.2.1.1.1.1.2.2.1.1	0.117919075144509	.	185320001	185520000	#0000FF	1	0.125
chr1	185520001	185800000	B.2.2.1.1.2.2.1.1	0.0878612716763006	.	185520001	185800000	#0000FF	1	0.125
chr1	185800001	185960000	B.1.2.2.1.2.1.1.1	0.339884393063584	.	185800001	185960000	#9191FF	1	0.375
chr1	185960001	186120000	B.2.1.2.2.2.2.1.2.2.1	0.128323699421965	.	185960001	186120000	#4848FF	1	0.25
chr1	186120001	186280000	B.1.1.1.1.2.1.1.1.1	0.455491329479769	.	186120001	186280000	#DADAFF	1	0.5
chr1	186280001	186440000	A.1.1.2.1.2.1.1.2.2.2	0.939884393063584	.	186280001	186440000	#FF0000	1	1
chr1	186440001	186720000	A.2.2.1.1.2.2.1.1.2	0.574566473988439	.	186440001	186720000	#FFDADA	1	0.625
chr1	186720001	186960000	A.1.1.2.1.1.2.1.1.1.1	0.964161849710983	.	186720001	186960000	#FF0000	1	1
chr1	186960001	187240000	A.2.2.2.1.1.2.1.2	0.514450867052023	.	186960001	187240000	#FFDADA	1	0.625
chr1	187240001	187520000	B.2.1.2.2.1.1.1.2.2.2.1.2	0.154913294797688	.	187240001	187520000	#4848FF	1	0.25
chr1	187520001	187840000	B.2.1.2.2.2.2.1.2.1.1	0.130635838150289	.	187520001	187840000	#4848FF	1	0.25
chr1	187840001	188200000	B.2.2.1.1.2.2.2.2.1.2	0.0820809248554913	.	187840001	188200000	#0000FF	1	0.125
chr1	188200001	188600000	B.2.2.1.1.1.2.2.1.2.1.1.2	0.104046242774566	.	188200001	188600000	#0000FF	1	0.125
chr1	188600001	188680000	B.2.1.2.1.1.2.2.1.1	0.180346820809249	.	188600001	188680000	#4848FF	1	0.25
chr1	188680001	188880000	B.1.2.2.1.2.2.1.2.1.2	0.32485549132948	.	188680001	188880000	#9191FF	1	0.375
chr1	188880001	189160000	B.2.1.2.2.1.1.1.2.2.2.2.1	0.153757225433526	.	188880001	189160000	#4848FF	1	0.25
chr1	189160001	189400000	B.2.1.2.2.1.1.1.2.2.2.2.2	0.152601156069364	.	189160001	189400000	#4848FF	1	0.25
chr1	189400001	189680000	B.2.2.1.1.1.2.2.1.1.1	0.107514450867052	.	189400001	189680000	#0000FF	1	0.125
chr1	189680001	190000000	B.2.2.1.1.1.2.2.1.1.2	0.10635838150289	.	189680001	190000000	#0000FF	1	0.125
chr1	190000001	190240000	B.2.2.1.1.1.2.1.1.1	0.114450867052023	.	190000001	190240000	#0000FF	1	0.125
chr1	190240001	190440000	B.1.2.2.1.2.2.1.2.1.1	0.326011560693642	.	190240001	190440000	#9191FF	1	0.375
chr1	190440001	191080000	B.2.2.2.1.2.1.2.1	0.0300578034682081	.	190440001	191080000	#0000FF	1	0.125
chr1	191080001	191200000	B.1.1.2.2.2.1.2.1.2.1	0.390751445086705	.	191080001	191200000	#DADAFF	1	0.5
chr1	191200001	191360000	B.2.1.2.1.1.2.2.2.1.1	0.178034682080925	.	191200001	191360000	#4848FF	1	0.25
chr1	191360001	191440000	B.2.1.2.1.1.2.1.2.1	0.182658959537572	.	191360001	191440000	#4848FF	1	0.25
chr1	191440001	191680000	B.1.1.2.2.2.2.1.1.1.1	0.386127167630058	.	191440001	191680000	#DADAFF	1	0.5
chr1	191680001	191880000	B.2.1.2.1.1.2.1.1.2.2	0.183815028901734	.	191680001	191880000	#4848FF	1	0.25
chr1	191880001	192440000	B.2.2.1.1.2.2.2.1.2	0.084393063583815	.	191880001	192440000	#0000FF	1	0.125
chr1	192440001	192600000	A.2.2.2.1.1.1.1.2.1.1.2	0.521387283236994	.	192440001	192600000	#FFDADA	1	0.625
chr1	192600001	192760000	B.2.1.2.2.1.1.1.2.2.2.1.1	0.15606936416185	.	192600001	192760000	#4848FF	1	0.25
chr1	192760001	192960000	B.1.2.2.1.2.2.1.2.2	0.323699421965318	.	192760001	192960000	#9191FF	1	0.375
chr1	192960001	193280000	A.1.1.2.1.2.1.1.1.1	0.947976878612717	.	192960001	193280000	#FF0000	1	1
chr1	193280001	193440000	A.2.2.1.1.1.1.2	0.591907514450867	.	193280001	193440000	#FFDADA	1	0.625
chr1	193440001	193520000	A.2.1.1.1.2.1.2.1.2	0.728323699421965	.	193440001	193520000	#FF9191	1	0.75
chr1	193520001	193720000	A.2.1.2.1.1.2.1.1.2.2	0.653179190751445	.	193520001	193720000	#FF9191	1	0.75
chr1	193720001	193960000	B.2.1.2.2.2.2.1.1.2.2	0.131791907514451	.	193720001	193960000	#4848FF	1	0.25
chr1	193960001	194120000	B.2.1.2.2.1.1.1.2.1.1	0.159537572254335	.	193960001	194120000	#4848FF	1	0.25
chr1	194120001	194280000	B.1.1.2.2.2.1.2.2.1	0.388439306358381	.	194120001	194280000	#DADAFF	1	0.5
chr1	194280001	194720000	B.2.2.1.1.1.2.2.1.2.2	0.101734104046243	.	194280001	194720000	#0000FF	1	0.125
chr1	194720001	194880000	A.2.2.2.1.1.1.1.2.1.1.1	0.522543352601156	.	194720001	194880000	#FFDADA	1	0.625
chr1	194880001	195120000	B.1.2.2.2.2.1.1.1	0.295953757225434	.	194880001	195120000	#9191FF	1	0.375
chr1	195120001	195480000	B.2.2.1.1.1.2.2.1.2.1.1.1	0.105202312138728	.	195120001	195480000	#0000FF	1	0.125
chr1	195480001	195720000	B.2.1.2.2.2.2.1.2.2.2	0.127167630057803	.	195480001	195720000	#4848FF	1	0.25
chr1	195720001	195840000	B.2.1.2.1.1.2.2.1.2	0.179190751445087	.	195720001	195840000	#4848FF	1	0.25
chr1	195840001	196080000	B.2.2.1.1.2.2.2.2.2	0.0809248554913295	.	195840001	196080000	#0000FF	1	0.125
chr1	196080001	196720000	B.2.1.2.1.2.2.1.1	0.16878612716763	.	196080001	196720000	#4848FF	1	0.25
chr1	196720001	196760000	B.1.2.2.1.2.2.2.1.2	0.320231213872832	.	196720001	196760000	#9191FF	1	0.375
chr1	196800001	196840000	B.1.2.2.1.2.2.2.1.2	0.320231213872832	.	196800001	196840000	#9191FF	1	0.375
chr1	196840001	197040000	B.1.2.2.1.2.2.1.1	0.327167630057803	.	196840001	197040000	#9191FF	1	0.375
chr1	197040001	197200000	A.2.1.2.1.1.2.1.2	0.652023121387283	.	197040001	197200000	#FF9191	1	0.75
chr1	197200001	197480000	B.2.2.1.1.1.2.2.1.2.1.2	0.102890173410405	.	197200001	197480000	#0000FF	1	0.125
chr1	197480001	197880000	A.1.1.1.2.1.1.2	0.98150289017341	.	197480001	197880000	#FF0000	1	1
chr1	197880001	198080000	B.2.1.2.1.1.1.1.2	0.191907514450867	.	197880001	198080000	#4848FF	1	0.25
chr1	198080001	198280000	A.2.1.2.1.1.2.1.1.1.1	0.658959537572254	.	198080001	198280000	#FF9191	1	0.75
chr1	198280001	198480000	B.2.1.2.2.1.1.1.2.2.1	0.157225433526012	.	198280001	198480000	#4848FF	1	0.25
chr1	198480001	198680000	A.2.2.2.1.1.1.1.2.1.2	0.520231213872832	.	198480001	198680000	#FFDADA	1	0.625
chr1	198680001	198800000	B.2.1.2.1.1.2.2.2.2	0.175722543352601	.	198680001	198800000	#4848FF	1	0.25
chr1	198800001	198960000	B.1.1.2.2.2.1.2.1.2.2	0.389595375722543	.	198800001	198960000	#DADAFF	1	0.5
chr1	198960001	199200000	B.2.1.2.2.2.2.2.2.2	0.123699421965318	.	198960001	199200000	#4848FF	1	0.25
chr1	199200001	199280000	B.2.1.2.2.1.2.1.2.2	0.145664739884393	.	199200001	199280000	#4848FF	1	0.25
chr1	199280001	199560000	B.2.2.2.2.2.2.2	0.00115606936416185	.	199280001	199560000	#0000FF	1	0.125
chr1	199560001	199920000	B.2.2.1.1.2.1.1.2.2	0.092485549132948	.	199560001	199920000	#0000FF	1	0.125
chr1	199920001	200280000	A.2.2.2.1.1.1.2	0.517919075144509	.	199920001	200280000	#FFDADA	1	0.625
chr1	200280001	200520000	A.2.1.2.1.2.2.1.2.2	0.640462427745665	.	200280001	200520000	#FF9191	1	0.75
chr1	200520001	200880000	A.1.1.1.1.2.1.2.2.1	0.990751445086705	.	200520001	200880000	#FF0000	1	1
chr1	200880001	201160000	A.1.1.2.1.2.2.2.2.1	0.921387283236994	.	200880001	201160000	#FF0000	1	1
chr1	201160001	201360000	A.2.1.2.1.2.1.1.1	0.648554913294798	.	201160001	201360000	#FF9191	1	0.75
chr1	201360001	201680000	A.1.2.1.2.2.2.1.2.2.1	0.836994219653179	.	201360001	201680000	#FF4848	1	0.875
chr1	201680001	201760000	A.1.1.2.1.1.2.2.1.1	0.952601156069364	.	201680001	201760000	#FF0000	1	1
chr1	201760001	202120000	A.1.1.1.2.2.2	0.976878612716763	.	201760001	202120000	#FF0000	1	1
chr1	202120001	202320000	A.1.2.1.2.1.1.2	0.864739884393064	.	202120001	202320000	#FF4848	1	0.875
chr1	202320001	202560000	A.1.1.1.1.2.2.2.2.1	0.984971098265896	.	202320001	202560000	#FF0000	1	1
chr1	202560001	202800000	A.2.1.1.1.2.2.1.2.2.2.2.1	0.717919075144509	.	202560001	202800000	#FF9191	1	0.75
chr1	202800001	203000000	A.1.1.2.1.1.1.1.2.2.2	0.971098265895954	.	202800001	203000000	#FF0000	1	1
chr1	203000001	203200000	A.1.2.2.2.2.2.2.2.2	0.752601156069364	.	203000001	203200000	#FF4848	1	0.875
chr1	203200001	203320000	A.1.2.2.2.2.1.1.1.1	0.763005780346821	.	203200001	203320000	#FF4848	1	0.875
chr1	203320001	203840000	A.1.1.2.1.2.2.2.1.2.2	0.922543352601156	.	203320001	203840000	#FF0000	1	1
chr1	203840001	204000000	B.1.1.1.1.2.1.1.2.1.2	0.450867052023121	.	203840001	204000000	#DADAFF	1	0.5
chr1	204000001	204320000	A.2.2.1.1.1.2.2.2	0.586127167630058	.	204000001	204320000	#FFDADA	1	0.625
chr1	204320001	204600000	A.1.1.2.1.2.2.2.1.1	0.92485549132948	.	204320001	204600000	#FF0000	1	1
chr1	204600001	205000000	A.2.1.1.1.2.2.1.2.1.1	0.723699421965318	.	204600001	205000000	#FF9191	1	0.75
chr1	205000001	205320000	A.1.1.1.1.2.2.2.2.2	0.983815028901734	.	205000001	205320000	#FF0000	1	1
chr1	205320001	205520000	A.1.2.2.2.2.2.1	0.757225433526012	.	205320001	205520000	#FF4848	1	0.875
chr1	205520001	205960000	A.1.1.2.1.1.1.1.2.2.1	0.972254335260116	.	205520001	205960000	#FF0000	1	1
chr1	206040001	206160000	A.2.1.1.1.2.2.2.1	0.715606936416185	.	206040001	206160000	#FF9191	1	0.75
chr1	206160001	206360000	A.1.1.2.1.2.2.1.2.1.2	0.928323699421965	.	206160001	206360000	#FF0000	1	1
chr1	206480001	206600000	A.1.2.1.2.2.1.2.2.2	0.846242774566474	.	206480001	206600000	#FF4848	1	0.875
chr1	206600001	206760000	A.1.1.1.1.2.2.2.1	0.986127167630058	.	206600001	206760000	#FF0000	1	1
chr1	206760001	206840000	A.1.1.2.1.2.2.1.2.2.2	0.926011560693642	.	206760001	206840000	#FF0000	1	1
chr1	206840001	207200000	A.1.1.1.2.1.2.1	0.980346820809249	.	206840001	207200000	#FF0000	1	1
chr1	207200001	207480000	B.1.2.2.1.2.1.2.1.1.1	0.334104046242775	.	207200001	207480000	#9191FF	1	0.375
chr1	207480001	207680000	A.2.2.1.1.2.1.1.2.2	0.58150289017341	.	207480001	207680000	#FFDADA	1	0.625
chr1	207680001	207880000	B.2.1.2.1.2.1.1.1	0.174566473988439	.	207680001	207880000	#4848FF	1	0.25
chr1	207880001	208040000	A.1.2.1.2.2.2.2.2.1.1.2.1	0.828901734104046	.	207880001	208040000	#FF4848	1	0.875
chr1	208040001	208280000	A.2.1.1.1.2.1.1.2	0.732947976878613	.	208040001	208280000	#FF9191	1	0.75
chr1	208280001	208440000	A.1.2.1.2.1.2.2.2.1.2	0.854335260115607	.	208280001	208440000	#FF4848	1	0.875
chr1	208440001	208880000	B.2.2.2.1.2.2.1.1.2.1	0.0254335260115607	.	208440001	208880000	#0000FF	1	0.125
chr1	208880001	209200000	B.2.2.1.1.1.1.1.2.1	0.121387283236994	.	208880001	209200000	#0000FF	1	0.125
chr1	209200001	209360000	A.2.1.2.1.2.2.1.2.1	0.641618497109827	.	209200001	209360000	#FF9191	1	0.75
chr1	209360001	209760000	B.2.1.2.2.2.1.2	0.135260115606936	.	209360001	209760000	#4848FF	1	0.25
chr1	209760001	210040000	A.1.2.1.2.1.2.1.1.1.2	0.86242774566474	.	209760001	210040000	#FF4848	1	0.875
chr1	210040001	210320000	B.2.2.2.1.2.2.1.2.1.2.2.2	0.0173410404624277	.	210040001	210320000	#0000FF	1	0.125
chr1	210320001	210400000	B.2.1.2.2.1.2.2.2	0.139884393063584	.	210320001	210400000	#4848FF	1	0.25
chr1	210400001	210920000	B.2.2.1.1.1.1.2.2.2	0.115606936416185	.	210400001	210920000	#0000FF	1	0.125
chr1	210920001	211440000	B.2.2.1.1.1.1.2.1	0.119075144508671	.	210920001	211440000	#0000FF	1	0.125
chr1	211440001	211600000	A.1.1.2.1.1.2.1.2.2.2.1	0.954913294797688	.	211440001	211600000	#FF0000	1	1
chr1	211600001	211880000	A.1.1.2.1.2.1.2.2.2	0.934104046242775	.	211600001	211880000	#FF0000	1	1
chr1	211880001	212120000	A.1.2.1.2.1.2.2.1.2	0.856647398843931	.	211880001	212120000	#FF4848	1	0.875
chr1	212120001	212280000	A.1.1.2.1.2.1.1.2.2.1	0.941040462427746	.	212120001	212280000	#FF0000	1	1
chr1	212280001	212480000	A.1.2.2.2.2.2.2.1.2	0.754913294797688	.	212280001	212480000	#FF4848	1	0.875
chr1	212480001	212680000	A.1.1.2.1.1.2.1.2.1.2	0.957225433526012	.	212480001	212680000	#FF0000	1	1
chr1	212680001	212960000	A.1.1.1.1.2.1.2.1.2.2.2	0.991907514450867	.	212680001	212960000	#FF0000	1	1
chr1	212960001	213240000	A.1.1.2.1.1.2.1.2.1.1.2.1	0.959537572254335	.	212960001	213240000	#FF0000	1	1
chr1	213240001	213480000	A.2.2.2.1.1.2.1.1.1	0.516763005780347	.	213240001	213480000	#FFDADA	1	0.625
chr1	213480001	214080000	B.2.2.2.2.1.1.1.1.1	0.0115606936416185	.	213480001	214080000	#0000FF	1	0.125
chr1	214080001	214280000	B.1.1.1.1.2.1.1.1.2.2	0.453179190751445	.	214080001	214280000	#DADAFF	1	0.5
chr1	214280001	214360000	B.2.1.2.2.1.2.1.1	0.147976878612717	.	214280001	214360000	#4848FF	1	0.25
chr1	214360001	214520000	A.2.2.2.1.2.1.1.2.1	0.507514450867052	.	214360001	214520000	#FFDADA	1	0.625
chr1	214520001	214840000	B.1.1.1.1.2.2.1.1.2.1	0.442774566473988	.	214520001	214840000	#DADAFF	1	0.5
chr1	214840001	215040000	B.2.1.2.2.1.1.1.2.1.2	0.158381502890173	.	214840001	215040000	#4848FF	1	0.25
chr1	215040001	215320000	B.2.1.2.2.2.2.2.2.1	0.12485549132948	.	215040001	215320000	#4848FF	1	0.25
chr1	215320001	215680000	B.2.2.2.2.2.2.1	0.0023121387283237	.	215320001	215680000	#0000FF	1	0.125
chr1	215680001	215840000	A.2.2.2.1.1.1.1.1.1.2	0.52485549132948	.	215680001	215840000	#FFDADA	1	0.625
chr1	215840001	216000000	B.2.1.2.2.1.2.2.1.2.2	0.141040462427746	.	215840001	216000000	#4848FF	1	0.25
chr1	216000001	216360000	B.2.2.2.1.2.1.2.2.2	0.0277456647398844	.	216000001	216360000	#0000FF	1	0.125
chr1	216360001	216680000	B.2.2.1.1.2.2.2.2.1.1	0.0832369942196532	.	216360001	216680000	#0000FF	1	0.125
chr1	216680001	216760000	B.1.1.2.2.2.2.1.2	0.382658959537572	.	216680001	216760000	#DADAFF	1	0.5
chr1	216760001	216920000	A.2.2.2.1.1.2.2.2	0.510982658959538	.	216760001	216920000	#FFDADA	1	0.625
chr1	216920001	217120000	B.2.1.2.1.1.1.2.1	0.190751445086705	.	216920001	217120000	#4848FF	1	0.25
chr1	217120001	217280000	A.2.2.2.1.1.1.1.1.2	0.523699421965318	.	217120001	217280000	#FFDADA	1	0.625
chr1	217280001	217600000	B.2.1.2.2.2.2.1.1.2.1	0.132947976878613	.	217280001	217600000	#4848FF	1	0.25
chr1	217600001	217840000	A.2.2.1.1.2.2.1.2	0.573410404624278	.	217600001	217840000	#FFDADA	1	0.625
chr1	217840001	218440000	B.2.2.1.1.1.2.1.2.2.1	0.109826589595376	.	217840001	218440000	#0000FF	1	0.125
chr1	218440001	218720000	A.2.2.2.1.1.1.1.2.2	0.519075144508671	.	218440001	218720000	#FFDADA	1	0.625
chr1	218720001	218920000	B.2.1.2.2.1.1.1.1.2.1.1	0.163005780346821	.	218720001	218920000	#4848FF	1	0.25
chr1	218920001	219320000	B.2.2.1.1.2.2.2.1.1	0.0855491329479769	.	218920001	219320000	#0000FF	1	0.125
chr1	219320001	219480000	A.2.2.2.1.1.1.1.1.1.1	0.526011560693642	.	219320001	219480000	#FFDADA	1	0.625
chr1	219480001	219680000	B.2.2.1.1.1.2.2.2.2	0.0982658959537572	.	219480001	219680000	#0000FF	1	0.125
chr1	219680001	220120000	B.2.2.2.1.2.1.1.2.1	0.0323699421965318	.	219680001	220120000	#0000FF	1	0.125
chr1	220120001	220320000	A.1.1.2.1.2.1.1.1.2.1	0.946820809248555	.	220120001	220320000	#FF0000	1	1
chr1	220320001	220600000	A.1.2.2.2.1.1.1.1	0.771098265895954	.	220320001	220600000	#FF4848	1	0.875
chr1	220600001	220840000	B.1.2.2.1.2.2.2.2.1.1	0.319075144508671	.	220600001	220840000	#9191FF	1	0.375
chr1	220840001	221320000	B.2.1.2.2.2.2.1.2.1.2	0.129479768786127	.	220840001	221320000	#4848FF	1	0.25
chr1	221320001	221640000	B.2.2.2.1.2.2.2.2	0.0127167630057803	.	221320001	221640000	#0000FF	1	0.125
chr1	221640001	221840000	B.2.1.2.1.1.2.2.2.1.2	0.176878612716763	.	221640001	221840000	#4848FF	1	0.25
chr1	221840001	222200000	A.2.2.2.1.1.2.2.1.2	0.512138728323699	.	221840001	222200000	#FFDADA	1	0.625
chr1	222200001	222720000	B.2.1.2.2.2.2.1.1.1	0.134104046242775	.	222200001	222720000	#4848FF	1	0.25
chr1	222720001	223000000	A.1.1.2.1.1.2.1.2.2.2.2	0.953757225433526	.	222720001	223000000	#FF0000	1	1
chr1	223000001	223240000	B.1.2.2.1.2.2.2.2.1.2	0.317919075144509	.	223000001	223240000	#9191FF	1	0.375
chr1	223240001	223680000	B.1.2.2.1.2.1.2.2.2	0.328323699421965	.	223240001	223680000	#9191FF	1	0.375
chr1	223680001	223800000	B.1.1.2.2.2.2.2	0.38150289017341	.	223680001	223800000	#DADAFF	1	0.5
chr1	223800001	223960000	B.1.2.2.1.2.1.1.2.1.1	0.338728323699422	.	223800001	223960000	#9191FF	1	0.375
chr1	223960001	224120000	B.1.1.1.1.2.1.1.2.2.2	0.448554913294798	.	223960001	224120000	#DADAFF	1	0.5
chr1	224120001	224320000	A.2.1.2.1.2.2.2.2.1	0.638150289017341	.	224120001	224320000	#FF9191	1	0.75
chr1	224320001	224640000	A.1.1.2.1.2.1.1.1.2.2.1	0.945664739884393	.	224320001	224640000	#FF0000	1	1
chr1	224640001	225200000	B.2.1.2.2.1.1.2.1	0.151445086705202	.	224640001	225200000	#4848FF	1	0.25
chr1	225200001	225560000	B.2.2.2.1.2.2.2.1.2	0.0138728323699422	.	225200001	225560000	#0000FF	1	0.125
chr1	225560001	225960000	A.2.1.2.1.1.2.2.2	0.64971098265896	.	225560001	225960000	#FF9191	1	0.75
chr1	225960001	226200000	A.1.1.2.1.2.1.1.2.1.1	0.943352601156069	.	225960001	226200000	#FF0000	1	1
chr1	226200001	226600000	A.1.1.1.1.2.1.2.1.1	0.995375722543353	.	226200001	226600000	#FF0000	1	1
chr1	226600001	226800000	A.2.1.1.1.2.2.1.2.2.1.1	0.721387283236994	.	226600001	226800000	#FF9191	1	0.75
chr1	226800001	227160000	A.1.2.1.2.1.2.1.2.1	0.860115606936416	.	226800001	227160000	#FF4848	1	0.875
chr1	227160001	227320000	B.2.1.2.2.1.1.2.2.2	0.149132947976879	.	227160001	227320000	#4848FF	1	0.25
chr1	227320001	227600000	B.2.2.1.1.1.1.1.1	0.122543352601156	.	227320001	227600000	#0000FF	1	0.125
chr1	227600001	227920000	B.1.2.2.2.2.2.2.1	0.290173410404624	.	227600001	227920000	#9191FF	1	0.375
chr1	227920001	228240000	A.1.2.2.2.2.2.2.2.1	0.753757225433526	.	227920001	228240000	#FF4848	1	0.875
chr1	228240001	228440000	A.1.2.1.2.2.2.2.2.1.2.2	0.825433526011561	.	228240001	228440000	#FF4848	1	0.875
chr1	228440001	228720000	A.1.2.1.2.2.2.1.2.1.2	0.838150289017341	.	228440001	228720000	#FF4848	1	0.875
chr1	228720001	229200000	A.2.1.1.1.2.2.1.2.2.2.2.2	0.716763005780347	.	228720001	229200000	#FF9191	1	0.75
chr1	229200001	229440000	A.1.2.1.2.2.2.1.2.1.1.2	0.839306358381503	.	229200001	229440000	#FF4848	1	0.875
chr1	229440001	229640000	A.1.2.1.2.2.1.2.2.1	0.847398843930636	.	229440001	229640000	#FF4848	1	0.875
chr1	229640001	229800000	A.1.1.1.1.2.2.1.2	0.98728323699422	.	229640001	229800000	#FF0000	1	1
chr1	229800001	230000000	A.2.2.2.1.2.1.2.1.1	0.505202312138728	.	229800001	230000000	#FFDADA	1	0.625
chr1	230000001	230200000	A.2.2.1.1.1.2.2.1.2	0.58728323699422	.	230000001	230200000	#FFDADA	1	0.625
chr1	230200001	230520000	A.1.2.1.2.2.2.1.2.2.2	0.835838150289017	.	230200001	230520000	#FF4848	1	0.875
chr1	230520001	230840000	A.2.1.1.1.2.2.1.2.2.2.1	0.71907514450867	.	230520001	230840000	#FF9191	1	0.75
chr1	230840001	231200000	A.2.1.1.1.2.2.1.2.1.2	0.722543352601156	.	230840001	231200000	#FF9191	1	0.75
chr1	231200001	231400000	A.2.1.2.1.2.2.2.1	0.639306358381503	.	231200001	231400000	#FF9191	1	0.75
chr1	231400001	231800000	A.1.2.1.2.2.2.1.2.1.1.1.2	0.840462427745665	.	231400001	231800000	#FF4848	1	0.875
chr1	231800001	232360000	B.1.1.1.1.2.2.2.2	0.436994219653179	.	231800001	232360000	#DADAFF	1	0.5
chr1	232360001	232760000	A.1.1.2.1.1.2.2.2	0.949132947976879	.	232360001	232760000	#FF0000	1	1
chr1	232760001	232960000	A.2.1.2.1.2.1.1.2.1	0.647398843930636	.	232760001	232960000	#FF9191	1	0.75
chr1	232960001	233160000	A.1.2.2.2.2.1.2.2	0.758381502890173	.	232960001	233160000	#FF4848	1	0.875
chr1	233160001	233440000	A.1.2.1.2.2.2.2.2.1.2.1	0.826589595375723	.	233160001	233440000	#FF4848	1	0.875
chr1	233440001	233640000	A.2.1.1.1.2.1.2.2.1	0.727167630057803	.	233440001	233640000	#FF9191	1	0.75
chr1	233640001	233880000	A.1.2.1.2.2.2.2.2.2.1	0.824277456647399	.	233640001	233880000	#FF4848	1	0.875
chr1	233880001	234200000	B.2.1.2.2.1.1.2.2.1	0.15028901734104	.	233880001	234200000	#4848FF	1	0.25
chr1	234200001	234280000	B.1.2.2.1.2.2.2.2.2.1	0.316763005780347	.	234200001	234280000	#9191FF	1	0.375
chr1	234280001	234520000	B.1.2.2.1.2.1.1.2.1.2.2	0.336416184971098	.	234280001	234520000	#9191FF	1	0.375
chr1	234520001	234840000	A.1.1.2.1.1.1.1.2.1	0.973410404624277	.	234520001	234840000	#FF0000	1	1
chr1	234840001	235000000	A.1.2.1.2.2.1.2.1	0.848554913294798	.	234840001	235000000	#FF4848	1	0.875
chr1	235000001	235200000	A.1.1.2.1.2.2.1.2.1.1	0.929479768786127	.	235000001	235200000	#FF0000	1	1
chr1	235240001	235280000	A.1.1.2.1.2.2.1.2.1.1	0.929479768786127	.	235240001	235280000	#FF0000	1	1
chr1	235280001	235680000	A.1.1.1.1.2.1.1	0.996531791907514	.	235280001	235680000	#FF0000	1	1
chr1	235680001	235880000	A.1.2.2.2.2.2.2.1.1	0.75606936416185	.	235680001	235880000	#FF4848	1	0.875
chr1	235880001	236160000	A.1.2.1.2.2.2.1.2.1.1.1.1	0.841618497109827	.	235880001	236160000	#FF4848	1	0.875
chr1	236160001	236320000	A.2.1.2.1.2.2.2.2.2	0.636994219653179	.	236160001	236320000	#FF9191	1	0.75
chr1	236320001	236760000	A.1.1.2.1.2.1.2.2.1.1.2	0.936416184971098	.	236320001	236760000	#FF0000	1	1
chr1	236760001	236920000	A.2.2.2.1.2.1.1.2.2	0.50635838150289	.	236760001	236920000	#FFDADA	1	0.625
chr1	236920001	237080000	A.1.2.2.2.1.1.2.1.2	0.767630057803468	.	236920001	237080000	#FF4848	1	0.875
chr1	237080001	237280000	B.1.1.1.1.2.1.1.2.2.1	0.44971098265896	.	237080001	237280000	#DADAFF	1	0.5
chr1	237280001	237560000	B.2.1.2.1.1.2.1.1.1.2	0.186127167630058	.	237280001	237560000	#4848FF	1	0.25
chr1	237560001	237720000	B.2.1.2.1.2.2.1.2	0.167630057803468	.	237560001	237720000	#4848FF	1	0.25
chr1	237720001	237960000	B.2.1.2.2.1.1.1.1.2.1.2	0.161849710982659	.	237720001	237960000	#4848FF	1	0.25
chr1	237960001	238120000	B.2.1.2.1.1.2.1.2.2	0.18150289017341	.	237960001	238120000	#4848FF	1	0.25
chr1	238120001	238360000	B.2.2.2.1.2.1.2.2.1	0.0289017341040462	.	238120001	238360000	#0000FF	1	0.125
chr1	238360001	238440000	B.2.1.2.2.1.2.2.1.2.1.1	0.143352601156069	.	238360001	238440000	#4848FF	1	0.25
chr1	238440001	238560000	B.2.1.2.2.1.2.1.2.1	0.146820809248555	.	238440001	238560000	#4848FF	1	0.25
chr1	238560001	238640000	B.2.1.2.2.1.2.2.1.2.1.2	0.142196531791908	.	238560001	238640000	#4848FF	1	0.25
chr1	238640001	238760000	B.2.1.2.2.1.2.2.1.1	0.144508670520231	.	238640001	238760000	#4848FF	1	0.25
chr1	238760001	238960000	B.2.2.1.1.1.2.2.2.1.1	0.100578034682081	.	238760001	238960000	#0000FF	1	0.125
chr1	238960001	239160000	B.2.1.2.1.1.1.2.2	0.189595375722543	.	238960001	239160000	#4848FF	1	0.25
chr1	239160001	239320000	B.1.1.1.1.2.1.2.1.1	0.447398843930636	.	239160001	239320000	#DADAFF	1	0.5
chr1	239320001	239560000	A.2.1.2.1.1.2.1.1.1.2.1	0.657803468208092	.	239320001	239560000	#FF9191	1	0.75
chr1	239560001	239880000	A.1.2.1.2.1.2.1.1.1.1	0.863583815028902	.	239560001	239880000	#FF4848	1	0.875
chr1	239880001	240080000	A.2.1.1.1.2.1.2.1.1.1.2	0.730635838150289	.	239880001	240080000	#FF9191	1	0.75
chr1	240080001	240360000	B.2.1.2.1.1.1.1.1.2	0.193063583815029	.	240080001	240360000	#4848FF	1	0.25
chr1	240360001	240640000	B.2.2.1.1.1.2.1.2.2.2	0.108670520231214	.	240360001	240640000	#0000FF	1	0.125
chr1	240640001	240760000	B.1.2.2.1.2.2.2.1.1.1	0.322543352601156	.	240640001	240760000	#9191FF	1	0.375
chr1	240760001	240840000	B.1.2.2.1.2.2.2.1.1.2	0.321387283236994	.	240760001	240840000	#9191FF	1	0.375
chr1	240840001	241040000	B.2.1.2.1.1.1.1.1.1	0.194219653179191	.	240840001	241040000	#4848FF	1	0.25
chr1	241040001	241160000	B.1.1.2.2.2.2.1.1.2	0.383815028901734	.	241040001	241160000	#DADAFF	1	0.5
chr1	241160001	241400000	B.2.2.1.1.1.2.1.2.1.1	0.112138728323699	.	241160001	241400000	#0000FF	1	0.125
chr1	241400001	241640000	B.2.2.1.1.1.2.2.2.1.2	0.0994219653179191	.	241400001	241640000	#0000FF	1	0.125
chr1	241640001	241840000	A.1.2.2.2.1.1.2.1.1	0.76878612716763	.	241640001	241840000	#FF4848	1	0.875
chr1	241840001	242000000	B.1.1.2.2.2.1.1.2	0.394219653179191	.	241840001	242000000	#DADAFF	1	0.5
chr1	242000001	242080000	A.2.1.2.1.1.1.1	0.66242774566474	.	242000001	242080000	#FF9191	1	0.75
chr1	242080001	242400000	B.1.2.2.2.2.2.2.2	0.289017341040462	.	242080001	242400000	#9191FF	1	0.375
chr1	242400001	242600000	B.2.2.1.1.1.2.1.2.1.2	0.110982658959538	.	242400001	242600000	#0000FF	1	0.125
chr1	242600001	242760000	B.2.2.1.1.1.2.1.1.2	0.113294797687861	.	242600001	242760000	#0000FF	1	0.125
chr1	242760001	243000000	B.2.1.2.2.1.1.1.1.2.2	0.160693641618497	.	242760001	243000000	#4848FF	1	0.25
chr1	243000001	243240000	B.2.1.2.1.1.2.1.1.2.1	0.184971098265896	.	243000001	243240000	#4848FF	1	0.25
chr1	243240001	243440000	A.2.1.1.1.2.1.2.1.1.1.1	0.731791907514451	.	243240001	243440000	#FF9191	1	0.75
chr1	243440001	243720000	A.2.1.2.1.1.1.2.1	0.661271676300578	.	243440001	243720000	#FF9191	1	0.75
chr1	243720001	243880000	A.2.1.2.1.1.2.1.1.2.1.2	0.654335260115607	.	243720001	243880000	#FF9191	1	0.75
chr1	243880001	244160000	B.1.1.1.1.2.1.1.1.2.1	0.454335260115607	.	243880001	244160000	#DADAFF	1	0.5
chr1	244160001	244520000	A.2.2.1.1.1.2.1.2	0.589595375722543	.	244160001	244520000	#FFDADA	1	0.625
chr1	244520001	244640000	A.2.1.2.1.1.1.2.2	0.660115606936416	.	244520001	244640000	#FF9191	1	0.75
chr1	244640001	244760000	B.1.2.2.1.2.2.2.2.2.2	0.315606936416185	.	244640001	244760000	#9191FF	1	0.375
chr1	244760001	245000000	A.2.2.1.1.1.2.2.1.1	0.588439306358381	.	244760001	245000000	#FFDADA	1	0.625
chr1	245000001	245200000	A.1.2.1.2.2.2.2.2.1.1.1	0.830057803468208	.	245000001	245200000	#FF4848	1	0.875
chr1	245200001	245360000	A.2.2.2.1.2.1.2.1.2	0.504046242774566	.	245200001	245360000	#FFDADA	1	0.625
chr1	245360001	245480000	B.1.1.1.1.2.1.1.2.1.1	0.452023121387283	.	245360001	245480000	#DADAFF	1	0.5
chr1	245480001	245960000	B.1.2.2.1.2.1.2.2.1.1	0.330635838150289	.	245480001	245960000	#9191FF	1	0.375
chr1	245960001	246440000	A.1.1.2.1.2.2.2.1.2.1	0.923699421965318	.	245960001	246440000	#FF0000	1	1
chr1	246440001	246720000	A.2.1.2.1.2.1.1.2.2	0.646242774566474	.	246440001	246720000	#FF9191	1	0.75
chr1	246720001	246840000	A.2.1.1.1.2.2.1.2.2.1.2	0.720231213872832	.	246720001	246840000	#FF9191	1	0.75
chr1	246840001	247000000	A.2.2.2.1.2.2.2.2	0.499421965317919	.	246840001	247000000	#FFDADA	1	0.625
chr1	247000001	247120000	A.1.2.1.2.2.2.2.2.1.1.2.2	0.827745664739884	.	247000001	247120000	#FF4848	1	0.875
chr1	247120001	247280000	A.2.2.2.1.2.1.1.1.2	0.508670520231214	.	247120001	247280000	#FFDADA	1	0.625
chr1	247280001	247680000	A.2.2.1.1.1.2.1.1	0.590751445086705	.	247280001	247680000	#FFDADA	1	0.625
chr1	247680001	248120000	B.1.2.2.2.2.2.1	0.291329479768786	.	247680001	248120000	#9191FF	1	0.375
chr1	248120001	248440000	B.1.1.1.1.2.1.2.2	0.445086705202312	.	248120001	248440000	#DADAFF	1	0.5
chr1	248440001	248600000	B.1.1.1.1.2.1.2.1.2	0.446242774566474	.	248440001	248600000	#DADAFF	1	0.5
chr1	248600001	248720000	B.1.1.2.2.2.2.1.1.1.2	0.384971098265896	.	248600001	248720000	#DADAFF	1	0.5
chr1	248800001	248880000	B.1.1.2.2.2.2.1.1.1.2	0.384971098265896	.	248800001	248880000	#DADAFF	1	0.5
chr1	248880001	248920000	A.2.2.2.1.2.2.1	0.501734104046243	.	248880001	248920000	#FFDADA	1	0.625
chr1	249040001	249080000	A.2.2.2.1.2.2.1	0.501734104046243	.	249040001	249080000	#FFDADA	1	0.625
chr1	249080001	249240000	A.1.2.2.2.1.2.2	0.764161849710983	.	249080001	249240000	#FF4848	1	0.875
chr2	1	280000	A.2.1.1.2.1.1.2.2.2	0.726304579339723	.	1	280000	#FF9191	1	0.75
chr2	280001	720000	A.2.1.1.2.1.2.1.2.1	0.724174653887114	.	280001	720000	#FF9191	1	0.75
chr2	760001	1000000	B.1.1.1.1.1.2.2.2.1	0.519701810436635	.	760001	1000000	#DADAFF	1	0.5
chr2	1000001	1600000	B.1.1.1.1.1.2.2.1.2	0.520766773162939	.	1000001	1600000	#DADAFF	1	0.5
chr2	1600001	1880000	A.2.2.2.2.1.1.2	0.550585729499467	.	1600001	1880000	#FFDADA	1	0.625
chr2	1880001	2080000	B.1.1.1.1.1.2.2.1.1	0.521831735889244	.	1880001	2080000	#DADAFF	1	0.5
chr2	2080001	2560000	B.1.1.2.1.2.1.2.2.2.1	0.476038338658147	.	2080001	2560000	#DADAFF	1	0.5
chr2	2560001	2720000	A.2.1.2.1.1.1.2.1.2.1	0.698615548455804	.	2560001	2720000	#FF9191	1	0.75
chr2	2720001	2840000	A.2.2.1.1.2.1.1.2.2	0.626198083067093	.	2720001	2840000	#FFDADA	1	0.625
chr2	2840001	2920000	A.2.1.1.2.1.1.2.2.1.2	0.727369542066028	.	2840001	2920000	#FF9191	1	0.75
chr2	2920001	3360000	A.2.2.1.1.1.2.2.1.1	0.637912673056443	.	2920001	3360000	#FFDADA	1	0.625
chr2	3360001	3440000	A.2.1.1.2.1.2.1.2.2	0.723109691160809	.	3360001	3440000	#FF9191	1	0.75
chr2	3440001	3640000	A.1.2.2.2.2.2.1.2.1.1.2.1	0.787007454739084	.	3440001	3640000	#FF4848	1	0.875
chr2	3640001	3720000	A.2.2.1.1.1.2.2.2.1.2.1.1	0.634717784877529	.	3640001	3720000	#FFDADA	1	0.625
chr2	3720001	3920000	B.1.2.1.1.1.2.2.1.2	0.4185303514377	.	3720001	3920000	#9191FF	1	0.375
chr2	3920001	4080000	B.1.2.2.1.2.2.2.2.1.1.2	0.335463258785943	.	3920001	4080000	#9191FF	1	0.375
chr2	4080001	4240000	B.2.1.2.1.1.1.2.1.2.2	0.220447284345048	.	4080001	4240000	#4848FF	1	0.25
chr2	4240001	4760000	B.2.2.1.2.2.1.2.1.1	0.0553780617678381	.	4240001	4760000	#0000FF	1	0.125
chr2	4760001	4920000	B.2.1.2.1.1.1.1.1.2.1	0.228966986155485	.	4760001	4920000	#4848FF	1	0.25
chr2	4920001	5040000	B.2.1.2.1.1.1.2.2.2	0.217252396166134	.	4920001	5040000	#4848FF	1	0.25
chr2	5120001	5200000	B.2.1.2.1.1.1.2.2.2	0.217252396166134	.	5120001	5200000	#4848FF	1	0.25
chr2	5200001	5400000	B.2.1.2.1.2.2.1.2.2.1	0.182108626198083	.	5200001	5400000	#4848FF	1	0.25
chr2	5400001	5760000	B.1.2.2.1.2.2.2.1.1.1.2	0.34185303514377	.	5400001	5760000	#9191FF	1	0.375
chr2	5760001	6080000	A.2.2.2.2.2.1.2.1.1	0.543130990415335	.	5760001	6080000	#FFDADA	1	0.625
chr2	6080001	6320000	A.1.2.2.2.2.1.1.2	0.792332268370607	.	6080001	6320000	#FF4848	1	0.875
chr2	6320001	6600000	A.2.2.1.1.1.1.2.2	0.640042598509052	.	6320001	6600000	#FFDADA	1	0.625
chr2	6600001	7000000	B.1.2.1.1.1.1.2.2.2.2.2	0.423855165069223	.	6600001	7000000	#9191FF	1	0.375
chr2	7000001	7240000	A.2.1.2.1.1.1.2.1.1.1.1	0.702875399361022	.	7000001	7240000	#FF9191	1	0.75
chr2	7240001	7360000	B.1.1.2.1.2.1.2.2.1.1.2	0.478168264110756	.	7240001	7360000	#DADAFF	1	0.5
chr2	7360001	7520000	B.1.2.2.1.2.2.2.2.1.1.1	0.336528221512247	.	7360001	7520000	#9191FF	1	0.375
chr2	7520001	7680000	B.1.2.1.1.1.1.2.2.1.1	0.429179978700745	.	7520001	7680000	#9191FF	1	0.375
chr2	7680001	7840000	B.1.1.2.1.1.1.2	0.488817891373802	.	7680001	7840000	#DADAFF	1	0.5
chr2	7840001	8400000	A.1.2.1.2.2.1.1.1	0.862619808306709	.	7840001	8400000	#FF4848	1	0.875
chr2	8400001	8760000	A.1.1.2.2.2.1.2.1.1	0.92332268370607	.	8400001	8760000	#FF0000	1	1
chr2	8760001	8920000	A.2.2.1.1.2.2.2	0.619808306709265	.	8760001	8920000	#FFDADA	1	0.625
chr2	8920001	9280000	B.1.1.2.1.2.1.2.2.2.2	0.474973375931842	.	8920001	9280000	#DADAFF	1	0.5
chr2	9280001	9560000	A.1.2.2.2.2.1.2.1	0.791267305644302	.	9280001	9560000	#FF4848	1	0.875
chr2	9560001	9920000	A.1.1.1.2.1.2.2.2	0.982960596379127	.	9560001	9920000	#FF0000	1	1
chr2	9920001	10120000	A.1.2.1.1.1.1.2.1.1.2.1.1	0.91160809371672	.	9920001	10120000	#FF4848	1	0.875
chr2	10120001	10240000	A.2.1.1.2.2.1.2.2.1	0.716719914802982	.	10120001	10240000	#FF9191	1	0.75
chr2	10240001	10400000	A.2.1.1.2.1.2.1.1	0.725239616613419	.	10240001	10400000	#FF9191	1	0.75
chr2	10400001	10520000	A.1.2.1.1.2.2.2.1	0.880724174653887	.	10400001	10520000	#FF4848	1	0.875
chr2	10520001	10640000	A.1.2.2.2.1.2.2.2	0.795527156549521	.	10520001	10640000	#FF4848	1	0.875
chr2	10640001	10960000	A.1.1.2.2.1.1.2.1.2.2	0.939297124600639	.	10640001	10960000	#FF0000	1	1
chr2	10960001	11240000	A.2.1.2.1.1.2.1.1.1.1.1	0.691160809371672	.	10960001	11240000	#FF9191	1	0.75
chr2	11240001	11520000	A.1.1.2.2.2.1.2.2.2.1	0.920127795527157	.	11240001	11520000	#FF0000	1	1
chr2	11520001	11640000	A.2.1.1.2.1.1.2.1.2.1	0.731629392971246	.	11520001	11640000	#FF9191	1	0.75
chr2	11640001	11960000	A.1.2.1.1.1.1.1.1	0.914802981895634	.	11640001	11960000	#FF4848	1	0.875
chr2	11960001	12240000	B.1.2.2.1.2.1.1.1	0.35356762513312	.	11960001	12240000	#9191FF	1	0.375
chr2	12240001	12560000	B.2.2.1.2.2.1.2.2.1	0.053248136315229	.	12240001	12560000	#0000FF	1	0.125
chr2	12560001	12680000	B.2.1.1.1.2.2.1.1.1.2	0.285410010649627	.	12560001	12680000	#4848FF	1	0.25
chr2	12680001	12960000	B.1.2.2.1.2.2.2.1.1.1.1.1	0.343982960596379	.	12680001	12960000	#9191FF	1	0.375
chr2	12960001	13160000	B.2.1.1.1.2.2.1.2.1.2	0.282215122470714	.	12960001	13160000	#4848FF	1	0.25
chr2	13160001	13600000	B.2.2.1.2.1.2.2.2.1.1	0.0596379126730564	.	13160001	13600000	#0000FF	1	0.125
chr2	13600001	13760000	B.1.1.1.2.1.2.2.1	0.504792332268371	.	13600001	13760000	#DADAFF	1	0.5
chr2	13760001	13960000	B.2.1.2.1.1.1.1.1.2.2	0.22790202342918	.	13760001	13960000	#4848FF	1	0.25
chr2	13960001	14360000	B.2.1.2.1.1.1.2.1.1	0.222577209797657	.	13960001	14360000	#4848FF	1	0.25
chr2	14360001	14680000	B.2.1.2.1.1.1.1.2.1.1	0.226837060702875	.	14360001	14680000	#4848FF	1	0.25
chr2	14680001	14760000	B.1.2.2.1.2.2.1.2	0.345047923322684	.	14680001	14760000	#9191FF	1	0.375
chr2	14760001	14960000	B.2.1.1.1.2.2.1.1.2	0.284345047923323	.	14760001	14960000	#4848FF	1	0.25
chr2	14960001	15240000	B.2.1.2.1.1.2.2.1.2.1	0.206602768903088	.	14960001	15240000	#4848FF	1	0.25
chr2	15240001	15440000	B.1.1.1.1.1.2.1.2.1.1	0.526091586794462	.	15240001	15440000	#DADAFF	1	0.5
chr2	15440001	15760000	A.1.2.1.1.2.2.1.1.1.1.2	0.884984025559105	.	15440001	15760000	#FF4848	1	0.875
chr2	15760001	16080000	B.1.1.1.2.1.1.2	0.510117145899894	.	15760001	16080000	#DADAFF	1	0.5
chr2	16080001	16240000	A.2.1.1.2.1.1.1.1.2	0.73482428115016	.	16080001	16240000	#FF9191	1	0.75
chr2	16240001	16280000	A.2.2.2.2.2.1.2.2	0.541001064962726	.	16240001	16280000	#FFDADA	1	0.625
chr2	16320001	16440000	A.2.2.2.2.2.1.2.2	0.541001064962726	.	16320001	16440000	#FFDADA	1	0.625
chr2	16440001	16720000	B.1.2.1.1.1.1.2.1.1	0.431309904153355	.	16440001	16720000	#9191FF	1	0.375
chr2	16720001	17000000	B.2.1.1.1.2.1.2.2.2	0.287539936102236	.	16720001	17000000	#4848FF	1	0.25
chr2	17000001	17360000	B.2.1.2.1.1.2.2.2.1.2	0.20234291799787	.	17000001	17360000	#4848FF	1	0.25
chr2	17360001	17440000	B.1.1.2.1.2.2.2.1.1	0.471778487752929	.	17360001	17440000	#DADAFF	1	0.5
chr2	17440001	17560000	A.2.2.2.2.2.1.1.2.1	0.545260915867945	.	17440001	17560000	#FFDADA	1	0.625
chr2	17560001	17840000	B.1.1.1.1.1.2.1.2.2.2	0.522896698615548	.	17560001	17840000	#DADAFF	1	0.5
chr2	17840001	17960000	A.1.2.2.2.2.2.1.2.1.1.2.2	0.78594249201278	.	17840001	17960000	#FF4848	1	0.875
chr2	17960001	18160000	A.2.1.2.1.1.1.2.1.1.1.2	0.701810436634718	.	17960001	18160000	#FF9191	1	0.75
chr2	18160001	18440000	B.1.1.2.1.2.1.2.2.1.1.1	0.479233226837061	.	18160001	18440000	#DADAFF	1	0.5
chr2	18440001	18840000	B.2.1.2.1.2.2.2.1	0.179978700745474	.	18440001	18840000	#4848FF	1	0.25
chr2	18840001	19160000	B.2.1.2.1.1.2.2.1.2.2.2	0.204472843450479	.	18840001	19160000	#4848FF	1	0.25
chr2	19160001	19280000	B.1.2.2.1.2.2.2.2.2	0.332268370607029	.	19160001	19280000	#9191FF	1	0.375
chr2	19280001	19440000	B.2.1.1.1.2.1.1.2.2	0.29073482428115	.	19280001	19440000	#4848FF	1	0.25
chr2	19440001	19560000	B.1.2.2.1.2.2.1.1.1	0.347177848775293	.	19440001	19560000	#9191FF	1	0.375
chr2	19560001	19880000	B.2.1.1.1.2.1.2.2.1	0.288604898828541	.	19560001	19880000	#4848FF	1	0.25
chr2	19880001	20080000	B.1.1.2.1.2.1.2.2.1.2	0.477103301384452	.	19880001	20080000	#DADAFF	1	0.5
chr2	20080001	20360000	A.1.1.2.2.2.1.2.1.2	0.922257720979766	.	20080001	20360000	#FF0000	1	1
chr2	20360001	20600000	A.1.1.2.2.1.2.1.1	0.936102236421725	.	20360001	20600000	#FF0000	1	1
chr2	20600001	20880000	A.1.2.1.1.2.2.1.1.1.2	0.883919062832801	.	20600001	20880000	#FF4848	1	0.875
chr2	20880001	21040000	A.2.1.2.1.1.1.2.2.2.1.2	0.694355697550586	.	20880001	21040000	#FF9191	1	0.75
chr2	21040001	21280000	B.1.2.1.1.1.1.2.1.2	0.43024494142705	.	21040001	21280000	#9191FF	1	0.375
chr2	21280001	21400000	B.1.2.2.1.2.2.2.1.2.2	0.337593184238552	.	21280001	21400000	#9191FF	1	0.375
chr2	21400001	21520000	B.2.1.1.1.2.2.1.1.1.1	0.286474973375932	.	21400001	21520000	#4848FF	1	0.25
chr2	21520001	21760000	B.2.1.2.1.2.2.1.2.2.2	0.181043663471778	.	21520001	21760000	#4848FF	1	0.25
chr2	21760001	21920000	B.2.1.2.1.2.2.1.1.1	0.189563365282215	.	21760001	21920000	#4848FF	1	0.25
chr2	21920001	22200000	B.2.2.2.1.2.1.2.1.2.2	0.0212992545260916	.	21920001	22200000	#0000FF	1	0.125
chr2	22200001	22400000	B.2.2.1.2.1.2.2.1.1.2.1	0.0638977635782748	.	22200001	22400000	#0000FF	1	0.125
chr2	22400001	22560000	B.2.1.1.1.2.2.2.2.2.1.2	0.273695420660277	.	22400001	22560000	#4848FF	1	0.25
chr2	22560001	23000000	B.2.2.2.1.2.1.2.1.1.1	0.0244941427050053	.	22560001	23000000	#0000FF	1	0.125
chr2	23000001	23160000	B.1.2.1.1.1.1.2.2.2.1.1	0.427050053248136	.	23000001	23160000	#9191FF	1	0.375
chr2	23160001	23360000	B.2.1.2.1.1.2.1.2.1.2.2	0.210862619808307	.	23160001	23360000	#4848FF	1	0.25
chr2	23360001	23600000	B.1.2.2.1.2.1.2.2.1.1	0.350372736954207	.	23360001	23600000	#9191FF	1	0.375
chr2	23600001	23840000	A.2.2.2.2.1.1.1.2.2	0.551650692225772	.	23600001	23840000	#FFDADA	1	0.625
chr2	23840001	24040000	A.2.2.1.1.1.1.2.1.1	0.642172523961661	.	23840001	24040000	#FFDADA	1	0.625
chr2	24040001	24160000	A.2.1.2.1.1.1.2.1.2.2	0.697550585729499	.	24040001	24160000	#FF9191	1	0.75
chr2	24160001	24320000	A.1.2.2.2.2.2.1.2.1.1.1	0.788072417465389	.	24160001	24320000	#FF4848	1	0.875
chr2	24320001	24440000	A.2.2.1.1.2.1.1.2.1	0.627263045793397	.	24320001	24440000	#FFDADA	1	0.625
chr2	24440001	24680000	A.1.2.2.2.2.2.1.2.2	0.78381256656017	.	24440001	24680000	#FF4848	1	0.875
chr2	24680001	25000000	B.1.1.1.2.1.1.1	0.511182108626198	.	24680001	25000000	#DADAFF	1	0.5
chr2	25000001	25360000	A.1.2.1.1.2.1.2.1.2	0.889243876464324	.	25000001	25360000	#FF4848	1	0.875
chr2	25360001	25440000	A.2.1.2.1.2.2.1.1.2	0.678381256656017	.	25360001	25440000	#FF9191	1	0.75
chr2	25440001	25760000	A.1.1.2.2.1.1.2.1.1	0.941427050053248	.	25440001	25760000	#FF0000	1	1
chr2	25760001	25880000	A.1.2.2.2.1.2.1.1	0.798722044728435	.	25760001	25880000	#FF4848	1	0.875
chr2	25880001	26200000	A.1.2.1.1.1.1.2.1.1.2.2	0.909478168264111	.	25880001	26200000	#FF4848	1	0.875
chr2	26200001	26440000	A.1.1.2.2.1.1.2.1.2.1	0.940362087326944	.	26200001	26440000	#FF0000	1	1
chr2	26440001	26680000	A.1.2.1.1.1.2.1.1.2.2	0.902023429179979	.	26440001	26680000	#FF4848	1	0.875
chr2	26680001	26960000	A.2.1.2.1.1.2.1.1.2.2	0.686900958466454	.	26680001	26960000	#FF9191	1	0.75
chr2	26960001	27160000	A.2.1.2.1.1.2.1.1.2.1	0.687965921192758	.	26960001	27160000	#FF9191	1	0.75
chr2	27160001	27360000	A.1.2.2.2.1.2.1.2	0.79765708200213	.	27160001	27360000	#FF4848	1	0.875
chr2	27360001	27440000	A.2.1.1.2.2.2.2.1.2	0.70926517571885	.	27360001	27440000	#FF9191	1	0.75
chr2	27440001	27640000	A.1.2.2.2.1.2.2.1	0.796592119275825	.	27440001	27640000	#FF4848	1	0.875
chr2	27640001	27920000	A.1.2.1.1.2.1.2.2.1	0.888178913738019	.	27640001	27920000	#FF4848	1	0.875
chr2	27920001	28320000	A.2.1.2.1.1.2.1.1.1.2	0.689030883919063	.	27920001	28320000	#FF9191	1	0.75
chr2	28320001	28560000	A.2.2.2.2.1.2.2	0.547390841320554	.	28320001	28560000	#FFDADA	1	0.625
chr2	28560001	28640000	A.2.1.2.1.1.2.2	0.68370607028754	.	28560001	28640000	#FF9191	1	0.75
chr2	28640001	28840000	A.2.2.1.1.2.1.2.2.2	0.623003194888179	.	28640001	28840000	#FFDADA	1	0.625
chr2	28840001	28960000	A.2.2.2.2.1.2.1.2	0.548455804046858	.	28840001	28960000	#FFDADA	1	0.625
chr2	28960001	29160000	A.1.2.1.1.1.1.2.1.2.1	0.908413205537806	.	28960001	29160000	#FF4848	1	0.875
chr2	29160001	29440000	A.1.2.2.2.2.2.1.1	0.789137380191693	.	29160001	29440000	#FF4848	1	0.875
chr2	29440001	29880000	B.2.1.2.1.1.2.1.2.2.2	0.208732694355698	.	29440001	29880000	#4848FF	1	0.25
chr2	29880001	30320000	B.2.1.2.1.2.2.2.2	0.178913738019169	.	29880001	30320000	#4848FF	1	0.25
chr2	30320001	30640000	A.2.2.2.2.1.2.1.1	0.549520766773163	.	30320001	30640000	#FFDADA	1	0.625
chr2	30640001	30920000	A.2.1.1.2.1.1.2.1.1	0.732694355697551	.	30640001	30920000	#FF9191	1	0.75
chr2	30920001	31120000	B.1.2.1.1.1.1.1.1.1	0.435569755058573	.	30920001	31120000	#9191FF	1	0.375
chr2	31120001	31360000	A.2.2.1.1.2.1.1.1.2.1	0.629392971246006	.	31120001	31360000	#FFDADA	1	0.625
chr2	31360001	31520000	A.2.1.2.1.2.2.1.2	0.677316293929712	.	31360001	31520000	#FF9191	1	0.75
chr2	31520001	31680000	A.1.2.2.2.1.1.2.1.2	0.801916932907348	.	31520001	31680000	#FF4848	1	0.875
chr2	31680001	32080000	B.2.1.2.1.1.2.1.1.1	0.21618743343983	.	31680001	32080000	#4848FF	1	0.25
chr2	32080001	32560000	A.1.1.1.2.1.1.2.2.2	0.98828541001065	.	32080001	32560000	#FF0000	1	1
chr2	32560001	32760000	A.1.1.2.2.1.2.1.2	0.935037273695421	.	32560001	32760000	#FF0000	1	1
chr2	32760001	32920000	A.1.2.2.2.2.2.1.2.1.2	0.784877529286475	.	32760001	32920000	#FF4848	1	0.875
chr2	32920001	33120000	A.2.1.2.1.1.1.2.2.1	0.696485623003195	.	32920001	33120000	#FF9191	1	0.75
chr2	33120001	33320000	A.2.1.2.1.1.1.2.1.1.2.1	0.700745473908413	.	33120001	33320000	#FF9191	1	0.75
chr2	33320001	33840000	B.1.1.1.1.1.2.1.1.1.2.1	0.530351437699681	.	33320001	33840000	#DADAFF	1	0.5
chr2	33840001	34360000	B.2.2.1.2.2.1.2.2.2	0.0521831735889244	.	33840001	34360000	#0000FF	1	0.125
chr2	34360001	34560000	A.2.1.1.2.1.1.1.1.1	0.735889243876464	.	34360001	34560000	#FF9191	1	0.75
chr2	34560001	34800000	B.1.1.1.1.1.2.1.1.2.1	0.528221512247071	.	34560001	34800000	#DADAFF	1	0.5
chr2	34800001	34960000	B.1.2.2.1.2.2.2.1.2.1	0.338658146964856	.	34800001	34960000	#9191FF	1	0.375
chr2	34960001	35160000	B.2.1.2.1.1.2.2.1.2.2.1	0.205537806176784	.	34960001	35160000	#4848FF	1	0.25
chr2	35160001	35440000	B.1.2.1.2.2.2	0.365282215122471	.	35160001	35440000	#9191FF	1	0.375
chr2	35440001	35680000	B.2.1.1.1.2.2.2.2.2.2	0.272630457933972	.	35440001	35680000	#4848FF	1	0.25
chr2	35680001	35960000	B.2.2.1.2.2.1.2.1.2	0.0543130990415335	.	35680001	35960000	#0000FF	1	0.125
chr2	35960001	36320000	B.2.1.2.1.1.1.1.2.2.2	0.223642172523962	.	35960001	36320000	#4848FF	1	0.25
chr2	36320001	36600000	B.1.2.1.1.1.1.2.2.2.1.2	0.425985090521832	.	36320001	36600000	#9191FF	1	0.375
chr2	36600001	36800000	A.1.2.2.2.2.1.1.1.2	0.793397231096912	.	36600001	36800000	#FF4848	1	0.875
chr2	36800001	37080000	B.1.1.1.1.1.2.1.2.2.1	0.523961661341853	.	36800001	37080000	#DADAFF	1	0.5
chr2	37080001	37640000	A.1.1.1.1.2.1.2	0.995740149094782	.	37080001	37640000	#FF0000	1	1
chr2	37640001	37800000	B.1.2.1.1.1.2.2.1.1	0.419595314164004	.	37640001	37800000	#9191FF	1	0.375
chr2	37800001	37960000	A.2.2.1.1.1.2.2.2.1.1	0.635782747603834	.	37800001	37960000	#FFDADA	1	0.625
chr2	37960001	38160000	B.1.1.1.1.1.2.2.2.2	0.51863684771033	.	37960001	38160000	#DADAFF	1	0.5
chr2	38160001	38480000	B.1.2.2.1.2.2.2.1.1.2.1	0.340788072417465	.	38160001	38480000	#9191FF	1	0.375
chr2	38480001	38640000	A.2.1.1.2.1.1.2.2.1.1.2	0.728434504792332	.	38480001	38640000	#FF9191	1	0.75
chr2	38640001	38760000	A.2.2.2.2.1.1.1.1	0.554845580404686	.	38640001	38760000	#FFDADA	1	0.625
chr2	38760001	38960000	A.1.2.2.2.1.1.2.2.1	0.800851970181044	.	38760001	38960000	#FF4848	1	0.875
chr2	38960001	39440000	A.1.2.1.1.2.2.1.1.1.1.1	0.88604898828541	.	38960001	39440000	#FF4848	1	0.875
chr2	39440001	39760000	A.2.1.2.1.1.1.2.2.2.2.2	0.692225772097977	.	39440001	39760000	#FF9191	1	0.75
chr2	39760001	40040000	B.1.1.1.2.1.2.2.2.1	0.503727369542066	.	39760001	40040000	#DADAFF	1	0.5
chr2	40040001	40240000	B.1.2.1.1.1.1.2.2.2.2.1	0.424920127795527	.	40040001	40240000	#9191FF	1	0.375
chr2	40240001	40560000	A.2.1.2.1.2.1.1	0.682641107561235	.	40240001	40560000	#FF9191	1	0.75
chr2	40560001	40760000	A.2.2.2.2.1.1.1.2.1.2	0.552715654952077	.	40560001	40760000	#FFDADA	1	0.625
chr2	40760001	41240000	B.2.2.1.2.1.2.2.1.2.1	0.0617678381256656	.	40760001	41240000	#0000FF	1	0.125
chr2	41240001	41440000	B.2.2.1.2.1.2.2.2.1.2	0.0585729499467519	.	41240001	41440000	#0000FF	1	0.125
chr2	41440001	41560000	B.2.1.2.1.2.1.2.2.1.2.2	0.192758253461129	.	41440001	41560000	#4848FF	1	0.25
chr2	41560001	41880000	B.2.2.2.1.2.1.2.1.2.1	0.0223642172523962	.	41560001	41880000	#0000FF	1	0.125
chr2	41880001	42080000	B.1.2.2.1.2.1.2.2.2	0.348242811501597	.	41880001	42080000	#9191FF	1	0.375
chr2	42080001	42320000	B.1.2.2.1.2.1.1.2	0.352502662406816	.	42080001	42320000	#9191FF	1	0.375
chr2	42320001	42600000	A.1.2.1.1.2.2.1.1.2	0.882854100106496	.	42320001	42600000	#FF4848	1	0.875
chr2	42600001	43000000	B.2.1.1.1.2.1.2.1	0.289669861554846	.	42600001	43000000	#4848FF	1	0.25
chr2	43000001	43320000	A.2.2.1.1.2.1.1.1.2.2	0.628328008519702	.	43000001	43320000	#FFDADA	1	0.625
chr2	43320001	43720000	A.1.1.1.2.1.1.1.1	0.992545260915868	.	43320001	43720000	#FF0000	1	1
chr2	43720001	43840000	A.2.1.2.1.2.2.1.1.1	0.679446219382322	.	43720001	43840000	#FF9191	1	0.75
chr2	43840001	44080000	B.1.1.2.1.2.1.2.1.2	0.480298189563365	.	43840001	44080000	#DADAFF	1	0.5
chr2	44080001	44240000	A.1.2.2.2.1.1.2.2.2	0.799787007454739	.	44080001	44240000	#FF4848	1	0.875
chr2	44240001	44360000	A.2.2.1.1.1.2.2.2.1.2.2	0.63258785942492	.	44240001	44360000	#FFDADA	1	0.625
chr2	44360001	44680000	A.1.2.2.2.1.1.2.1.1	0.802981895633653	.	44360001	44680000	#FF4848	1	0.875
chr2	44680001	44840000	A.2.2.1.1.2.1.2.2.1	0.624068157614484	.	44680001	44840000	#FFDADA	1	0.625
chr2	44840001	45280000	A.2.2.1.1.2.1.2.1	0.625133120340788	.	44840001	45280000	#FFDADA	1	0.625
chr2	45280001	45600000	B.1.2.2.1.1.2.1.1	0.359957401490948	.	45280001	45600000	#9191FF	1	0.375
chr2	45600001	45760000	A.2.1.1.2.1.2.2.2	0.7209797657082	.	45600001	45760000	#FF9191	1	0.75
chr2	45760001	46200000	A.1.1.2.2.1.1.1.2	0.942492012779553	.	45760001	46200000	#FF0000	1	1
chr2	46200001	46480000	A.2.1.2.1.1.2.1.1.1.1.2	0.690095846645367	.	46200001	46480000	#FF9191	1	0.75
chr2	46480001	46720000	A.1.2.2.2.2.2.2.1.1	0.782747603833866	.	46480001	46720000	#FF4848	1	0.875
chr2	46720001	47160000	A.1.2.1.1.1.1.2.1.1.2.1.2	0.910543130990415	.	46720001	47160000	#FF4848	1	0.875
chr2	47160001	47600000	A.1.1.1.2.1.2.2.1	0.984025559105431	.	47160001	47600000	#FF0000	1	1
chr2	47600001	47760000	A.1.2.1.1.1.1.2.1.2.2	0.907348242811502	.	47600001	47760000	#FF4848	1	0.875
chr2	47760001	48120000	A.1.2.1.1.2.1.2.1.1	0.890308839190628	.	47760001	48120000	#FF4848	1	0.875
chr2	48120001	48480000	A.2.1.2.1.1.1.2.2.2.2.1	0.693290734824281	.	48120001	48480000	#FF9191	1	0.75
chr2	48480001	48760000	A.1.2.1.1.1.1.1.2	0.913738019169329	.	48480001	48760000	#FF4848	1	0.875
chr2	48760001	48920000	B.1.1.2.1.2.2.1.1	0.473908413205538	.	48760001	48920000	#DADAFF	1	0.5
chr2	48920001	49000000	B.1.1.1.2.1.2.1.1.1	0.509052183173589	.	48920001	49000000	#DADAFF	1	0.5
chr2	49000001	49240000	B.2.1.2.1.1.2.1.2.1.2.1.1	0.212992545260916	.	49000001	49240000	#4848FF	1	0.25
chr2	49240001	49680000	B.2.2.2.2.2.1.2	0.00212992545260916	.	49240001	49680000	#0000FF	1	0.125
chr2	49680001	49880000	B.2.1.2.1.2.2.1.2.1.2.1	0.185303514376997	.	49680001	49880000	#4848FF	1	0.25
chr2	49880001	50200000	B.2.1.2.1.2.2.1.2.1.2.2.1	0.184238551650692	.	49880001	50200000	#4848FF	1	0.25
chr2	50200001	50400000	B.2.1.1.1.2.2.2.1.2	0.2790202342918	.	50200001	50400000	#4848FF	1	0.25
chr2	50400001	50720000	B.2.1.2.1.1.2.2.2.1.1	0.203407880724175	.	50400001	50720000	#4848FF	1	0.25
chr2	50720001	50960000	B.2.1.2.1.1.1.2.2.1.2	0.218317358892439	.	50720001	50960000	#4848FF	1	0.25
chr2	50960001	51360000	B.2.2.1.2.1.2.1	0.0670926517571885	.	50960001	51360000	#0000FF	1	0.125
chr2	51360001	51520000	B.2.1.2.1.1.1.2.1.2.1	0.221512247071353	.	51360001	51520000	#4848FF	1	0.25
chr2	51520001	51640000	B.2.1.1.1.2.2.2.2.1.1.1	0.277955271565495	.	51520001	51640000	#4848FF	1	0.25
chr2	51640001	51840000	B.2.1.2.1.1.1.1.2.2.1	0.224707135250266	.	51640001	51840000	#4848FF	1	0.25
chr2	51840001	51960000	B.2.1.1.1.2.2.2.2.1.1.2	0.276890308839191	.	51840001	51960000	#4848FF	1	0.25
chr2	51960001	52200000	B.2.1.1.1.2.1.1.1	0.292864749733759	.	51960001	52200000	#4848FF	1	0.25
chr2	52200001	52360000	A.2.2.2.2.2.1.2.1.2	0.542066027689031	.	52200001	52360000	#FFDADA	1	0.625
chr2	52360001	52600000	B.2.1.1.1.2.2.2.2.2.1.1	0.274760383386581	.	52360001	52600000	#4848FF	1	0.25
chr2	52600001	52960000	B.2.2.1.2.1.2.2.1.1.1.1	0.0660276890308839	.	52600001	52960000	#0000FF	1	0.125
chr2	52960001	53080000	B.2.1.2.1.1.1.2.2.1.1	0.219382321618743	.	52960001	53080000	#4848FF	1	0.25
chr2	53080001	53240000	B.2.1.2.1.2.1.2.2.2.1	0.191693290734824	.	53080001	53240000	#4848FF	1	0.25
chr2	53240001	53480000	B.2.2.1.2.1.2.2.1.1.1.2	0.0649627263045793	.	53240001	53480000	#0000FF	1	0.125
chr2	53480001	53640000	B.2.1.2.1.2.1.2.2.1.2.1	0.193823216187433	.	53480001	53640000	#4848FF	1	0.25
chr2	53640001	54000000	B.1.1.2.1.2.2.2.1.2	0.470713525026624	.	53640001	54000000	#DADAFF	1	0.5
chr2	54000001	54360000	A.1.1.2.2.1.1.1.1	0.943556975505857	.	54000001	54360000	#FF0000	1	1
chr2	54360001	54720000	B.1.2.2.1.2.2.2.1.1.2.2	0.339723109691161	.	54360001	54720000	#9191FF	1	0.375
chr2	54720001	54920000	A.1.2.1.1.2.2.2.2.1.2.2	0.876464323748669	.	54720001	54920000	#FF4848	1	0.875
chr2	54920001	55200000	A.2.1.1.2.1.1.1.2	0.733759318423855	.	54920001	55200000	#FF9191	1	0.75
chr2	55200001	55520000	A.1.1.2.2.2.1.2.2.1	0.921192758253461	.	55200001	55520000	#FF0000	1	1
chr2	55520001	55760000	B.1.1.1.1.1.2.1.2.1.2	0.525026624068158	.	55520001	55760000	#DADAFF	1	0.5
chr2	55760001	55920000	A.1.2.1.1.2.2.2.2.2	0.875399361022364	.	55760001	55920000	#FF4848	1	0.875
chr2	55920001	56360000	B.2.1.2.1.1.2.2.1.1	0.207667731629393	.	55920001	56360000	#4848FF	1	0.25
chr2	56360001	56720000	B.2.2.2.1.2.1.2.1.1.2	0.0234291799787007	.	56360001	56720000	#0000FF	1	0.125
chr2	56720001	57080000	B.2.1.2.1.2.2.1.1.2	0.188498402555911	.	56720001	57080000	#4848FF	1	0.25
chr2	57080001	57280000	B.2.1.2.1.1.1.1.1.1	0.230031948881789	.	57080001	57280000	#4848FF	1	0.25
chr2	57280001	57600000	B.2.1.2.1.2.2.1.2.1.1.1	0.187433439829606	.	57280001	57600000	#4848FF	1	0.25
chr2	57600001	57760000	B.1.1.2.1.1.2.2.2	0.483493077742279	.	57600001	57760000	#DADAFF	1	0.5
chr2	57760001	58200000	B.2.1.2.1.2.2.1.2.1.2.2.2	0.183173588924388	.	57760001	58200000	#4848FF	1	0.25
chr2	58200001	58480000	A.2.2.1.1.1.1.2.1.2	0.641107561235357	.	58200001	58480000	#FFDADA	1	0.625
chr2	58480001	58840000	B.2.2.1.2.2.1.1	0.0564430244941427	.	58480001	58840000	#0000FF	1	0.125
chr2	58840001	59040000	B.2.2.1.2.1.2.2.2.2	0.0575079872204473	.	58840001	59040000	#0000FF	1	0.125
chr2	59040001	59200000	B.2.1.2.1.2.1.2.2.1.1	0.194888178913738	.	59040001	59200000	#4848FF	1	0.25
chr2	59200001	59360000	B.2.1.2.1.2.1.2.1	0.195953141640043	.	59200001	59360000	#4848FF	1	0.25
chr2	59360001	59440000	B.1.2.1.1.1.2.1.2.1	0.421725239616613	.	59360001	59440000	#9191FF	1	0.375
chr2	59440001	59520000	B.1.1.2.1.1.2.2.1	0.484558040468584	.	59440001	59520000	#DADAFF	1	0.5
chr2	59520001	59640000	A.2.2.2.2.2.1.1.2.2	0.54419595314164	.	59520001	59640000	#FFDADA	1	0.625
chr2	59640001	59840000	B.2.1.1.1.2.2.1.2.1.1	0.283280085197018	.	59640001	59840000	#4848FF	1	0.25
chr2	59840001	60360000	B.2.1.2.1.1.2.1.2.1.1	0.21405750798722	.	59840001	60360000	#4848FF	1	0.25
chr2	60360001	60560000	B.1.1.2.1.2.2.2.2	0.469648562300319	.	60360001	60560000	#DADAFF	1	0.5
chr2	60560001	60960000	A.1.2.2.2.2.1.1.1.1	0.794462193823216	.	60560001	60960000	#FF4848	1	0.875
chr2	60960001	61280000	A.1.1.1.2.1.1.2.2.1	0.989350372736954	.	60960001	61280000	#FF0000	1	1
chr2	61280001	61400000	A.1.2.2.2.2.2.2.2	0.780617678381257	.	61280001	61400000	#FF4848	1	0.875
chr2	61400001	61760000	A.1.1.1.2.1.2.1.1	0.987220447284345	.	61400001	61760000	#FF0000	1	1
chr2	61760001	61920000	A.2.1.1.2.2.1.2.1.2	0.717784877529286	.	61760001	61920000	#FF9191	1	0.75
chr2	61920001	62120000	A.1.2.1.1.2.2.2.2.1.2.1.1	0.878594249201278	.	61920001	62120000	#FF4848	1	0.875
chr2	62120001	62440000	A.2.1.1.2.1.1.2.1.2.2	0.730564430244941	.	62120001	62440000	#FF9191	1	0.75
chr2	62440001	62720000	A.2.2.1.1.1.2.2.2.1.2.1.2	0.633652822151225	.	62440001	62720000	#FFDADA	1	0.625
chr2	62720001	62920000	B.1.1.1.2.1.2.2.2.2	0.502662406815761	.	62720001	62920000	#DADAFF	1	0.5
chr2	62920001	63040000	A.2.2.1.1.2.1.1.1.1	0.630457933972311	.	62920001	63040000	#FFDADA	1	0.625
chr2	63040001	63320000	A.2.2.1.1.2.2.1.1	0.621938232161874	.	63040001	63320000	#FFDADA	1	0.625
chr2	63320001	63600000	B.2.1.1.1.2.1.1.2.1	0.291799787007455	.	63320001	63600000	#4848FF	1	0.25
chr2	63600001	63880000	B.1.1.1.2.1.2.1.1.2	0.507987220447284	.	63600001	63880000	#DADAFF	1	0.5
chr2	63880001	64080000	B.1.2.1.1.1.1.2.2.1.2	0.428115015974441	.	63880001	64080000	#9191FF	1	0.375
chr2	64080001	64240000	A.2.1.2.1.1.1.2.1.1.2.2	0.699680511182109	.	64080001	64240000	#FF9191	1	0.75
chr2	64240001	64400000	A.1.2.1.1.2.2.2.2.1.1	0.879659211927583	.	64240001	64400000	#FF4848	1	0.875
chr2	64400001	64520000	A.1.2.1.1.1.2.1.2.1	0.900958466453674	.	64400001	64520000	#FF4848	1	0.875
chr2	64520001	64840000	A.1.2.1.1.1.1.2.1.1.1	0.912673056443025	.	64520001	64840000	#FF4848	1	0.875
chr2	64840001	65000000	A.1.1.2.2.1.2.2.1.2	0.932907348242812	.	64840001	65000000	#FF0000	1	1
chr2	65000001	65280000	A.1.1.2.2.1.2.2.1.1	0.933972310969116	.	65000001	65280000	#FF0000	1	1
chr2	65280001	65440000	A.1.2.1.1.2.2.2.2.1.2.1.2	0.877529286474973	.	65280001	65440000	#FF4848	1	0.875
chr2	65440001	65720000	A.1.2.2.2.1.1.1.1	0.805111821086262	.	65440001	65720000	#FF4848	1	0.875
chr2	65720001	65840000	A.2.2.2.2.2.2.1.2	0.538871139510117	.	65720001	65840000	#FFDADA	1	0.625
chr2	65840001	66120000	B.2.1.2.1.1.2.1.2.1.2.1.2	0.211927582534611	.	65840001	66120000	#4848FF	1	0.25
chr2	66120001	66280000	B.1.1.1.1.1.2.1.1.1.1	0.531416400425985	.	66120001	66280000	#DADAFF	1	0.5
chr2	66280001	66600000	B.1.2.2.1.2.2.2.2.1.2.2	0.333333333333333	.	66280001	66600000	#9191FF	1	0.375
chr2	66600001	66800000	A.2.2.2.2.1.1.1.2.1.1	0.553780617678381	.	66600001	66800000	#FFDADA	1	0.625
chr2	66800001	67000000	B.2.1.1.1.2.2.2.2.1.2	0.275825346112886	.	66800001	67000000	#4848FF	1	0.25
chr2	67000001	67320000	B.2.2.2.1.2.2.1	0.0191693290734824	.	67000001	67320000	#0000FF	1	0.125
chr2	67320001	67560000	B.2.2.1.2.1.2.2.1.1.2.2	0.0628328008519702	.	67320001	67560000	#0000FF	1	0.125
chr2	67560001	67720000	B.1.1.1.1.1.2.1.1.2.2	0.527156549520767	.	67560001	67720000	#DADAFF	1	0.5
chr2	67720001	68080000	B.2.1.2.1.1.2.1.2.2.1	0.209797657082002	.	67720001	68080000	#4848FF	1	0.25
chr2	68080001	68280000	B.1.2.2.1.2.2.2.1.1.1.1.2	0.342917997870075	.	68080001	68280000	#9191FF	1	0.375
chr2	68280001	68520000	A.1.1.1.2.1.1.2.1	0.990415335463259	.	68280001	68520000	#FF0000	1	1
chr2	68520001	68720000	A.2.1.1.2.1.1.2.2.1.1.1	0.729499467518637	.	68520001	68720000	#FF9191	1	0.75
chr2	68720001	68880000	B.1.2.1.1.1.2.2.2.1	0.417465388711395	.	68720001	68880000	#9191FF	1	0.375
chr2	68880001	68960000	B.1.1.2.1.1.2.1.1.1	0.487752928647497	.	68880001	68960000	#DADAFF	1	0.5
chr2	68960001	69160000	A.2.2.2.2.2.1.1.1	0.546325878594249	.	68960001	69160000	#FFDADA	1	0.625
chr2	69160001	69560000	B.1.2.1.1.1.1.1.1.2.2	0.433439829605964	.	69160001	69560000	#9191FF	1	0.375
chr2	69560001	69760000	A.1.2.1.1.2.2.1.2	0.881789137380192	.	69560001	69760000	#FF4848	1	0.875
chr2	69760001	69920000	A.1.2.1.1.1.1.2.2	0.906283280085197	.	69760001	69920000	#FF4848	1	0.875
chr2	69920001	70040000	A.2.1.1.2.2.1.2.1.1	0.718849840255591	.	69920001	70040000	#FF9191	1	0.75
chr2	70040001	70320000	A.1.1.2.2.1.1.2.2.1	0.938232161874334	.	70040001	70320000	#FF0000	1	1
chr2	70320001	70520000	A.1.1.2.2.2.1.1.1.1.2.2	0.928647497337593	.	70320001	70520000	#FF0000	1	1
chr2	70520001	70760000	A.1.2.1.1.2.1.2.2.2	0.887113951011715	.	70520001	70760000	#FF4848	1	0.875
chr2	70760001	71200000	A.1.1.1.2.1.1.1.2	0.991480298189563	.	70760001	71200000	#FF0000	1	1
chr2	71200001	71720000	A.1.1.1.1.2.1.1	0.996805111821086	.	71200001	71720000	#FF0000	1	1
chr2	71720001	72400000	B.1.2.2.1.2.1.2.1	0.351437699680511	.	71720001	72400000	#9191FF	1	0.375
chr2	72400001	72600000	B.2.2.1.2.1.1.1.1.1	0.0745473908413206	.	72400001	72600000	#0000FF	1	0.125
chr2	72600001	72760000	B.2.2.1.2.1.1.1.2.2	0.0713525026624068	.	72600001	72760000	#0000FF	1	0.125
chr2	72760001	73080000	B.1.2.2.1.2.1.2.2.1.2	0.349307774227902	.	72760001	73080000	#9191FF	1	0.375
chr2	73080001	73240000	A.2.1.2.1.2.2.2.1.1	0.676251331203408	.	73080001	73240000	#FF9191	1	0.75
chr2	73240001	73520000	A.1.1.2.2.1.2.2.2	0.931842385516507	.	73240001	73520000	#FF0000	1	1
chr2	73520001	73960000	A.2.1.1.2.1.2.2.1	0.722044728434505	.	73520001	73960000	#FF9191	1	0.75
chr2	73960001	74120000	A.1.2.2.2.2.2.2.1.2	0.781682641107561	.	73960001	74120000	#FF4848	1	0.875
chr2	74120001	74480000	A.1.1.1.2.1.2.1.2.1	0.98615548455804	.	74120001	74480000	#FF0000	1	1
chr2	74480001	74840000	A.1.1.2.2.1.1.2.2.2	0.93716719914803	.	74480001	74840000	#FF0000	1	1
chr2	74840001	75200000	A.2.2.1.1.1.2.2.1.2	0.636847710330138	.	74840001	75200000	#FFDADA	1	0.625
chr2	75200001	75480000	B.2.1.1.1.1.2.1.1.1	0.300319488817891	.	75200001	75480000	#4848FF	1	0.25
chr2	75480001	75640000	B.1.1.1.2.1.2.1.2.1	0.50692225772098	.	75480001	75640000	#DADAFF	1	0.5
chr2	75640001	75840000	B.1.2.2.1.2.2.2.2.1.2.1	0.334398296059638	.	75640001	75840000	#9191FF	1	0.375
chr2	75840001	75960000	A.2.1.2.1.2.1.2.1	0.681576144834931	.	75840001	75960000	#FF9191	1	0.75
chr2	75960001	76120000	B.2.1.1.1.2.2.1.2.2	0.281150159744409	.	75960001	76120000	#4848FF	1	0.25
chr2	76120001	76480000	B.2.2.1.2.1.1.2.2	0.0681576144834931	.	76120001	76480000	#0000FF	1	0.125
chr2	76480001	76560000	B.1.1.1.2.1.2.1.2.2	0.505857294994675	.	76480001	76560000	#DADAFF	1	0.5
chr2	76560001	76840000	B.2.1.2.1.1.1.1.2.1.2	0.225772097976571	.	76560001	76840000	#4848FF	1	0.25
chr2	76840001	76960000	B.2.1.1.1.2.2.2.1.1	0.280085197018104	.	76840001	76960000	#4848FF	1	0.25
chr2	76960001	77480000	B.2.2.2.1.2.1.2.2	0.020234291799787	.	76960001	77480000	#0000FF	1	0.125
chr2	77480001	77600000	B.2.1.2.1.2.1.1.1	0.200212992545261	.	77480001	77600000	#4848FF	1	0.25
chr2	77600001	77880000	B.2.2.1.2.1.1.1.1.2	0.073482428115016	.	77600001	77880000	#0000FF	1	0.125
chr2	77880001	78000000	B.2.1.2.1.2.1.1.2.2	0.197018104366347	.	77880001	78000000	#4848FF	1	0.25
chr2	78000001	78320000	B.2.1.2.1.2.2.1.2.1.1.2	0.186368477103301	.	78000001	78320000	#4848FF	1	0.25
chr2	78320001	78400000	B.1.1.2.1.1.2.1.2	0.485623003194888	.	78320001	78400000	#DADAFF	1	0.5
chr2	78400001	78600000	A.2.2.1.1.2.2.1.2	0.62087326943557	.	78400001	78600000	#FFDADA	1	0.625
chr2	78600001	78800000	A.2.1.2.1.1.1.2.2.2.1.1	0.69542066027689	.	78600001	78800000	#FF9191	1	0.75
chr2	78800001	79240000	B.2.2.2.1.2.1.1.2.1	0.0266240681576145	.	78800001	79240000	#0000FF	1	0.125
chr2	79240001	79440000	B.2.2.1.2.1.1.1.2.1	0.0724174653887114	.	79240001	79440000	#0000FF	1	0.125
chr2	79440001	79760000	B.2.2.2.1.2.2.2.1	0.0181043663471778	.	79440001	79760000	#0000FF	1	0.125
chr2	79760001	80160000	B.2.1.2.1.1.2.2.2.2	0.201277955271566	.	79760001	80160000	#4848FF	1	0.25
chr2	80160001	80480000	B.2.2.1.2.2.2.2.2	0.0489882854100106	.	80160001	80480000	#0000FF	1	0.125
chr2	80480001	80800000	B.2.2.2.1.2.1.1.1	0.0276890308839191	.	80480001	80800000	#0000FF	1	0.125
chr2	80800001	81000000	B.2.2.2.1.2.2.2.2	0.0170394036208733	.	80800001	81000000	#0000FF	1	0.125
chr2	81000001	81440000	B.2.2.2.2.2.1.1.1	0.00425985090521832	.	81000001	81440000	#0000FF	1	0.125
chr2	81440001	81680000	B.2.2.1.2.2.2.2.1	0.0500532481363152	.	81440001	81680000	#0000FF	1	0.125
chr2	81680001	81880000	B.1.1.1.1.1.2.1.1.1.2.2	0.529286474973376	.	81680001	81880000	#DADAFF	1	0.5
chr2	81880001	82040000	B.1.2.2.1.2.2.1.1.2	0.346112886048988	.	81880001	82040000	#9191FF	1	0.375
chr2	82040001	82360000	B.2.1.2.1.2.1.2.2.2.2	0.19062832800852	.	82040001	82360000	#4848FF	1	0.25
chr2	82360001	82560000	B.2.2.1.2.1.1.2.1.2	0.0692225772097977	.	82360001	82560000	#0000FF	1	0.125
chr2	82560001	82680000	B.2.1.2.1.2.1.1.2.1.1	0.199148029818956	.	82560001	82680000	#4848FF	1	0.25
chr2	82680001	82800000	B.2.1.2.1.2.1.1.2.1.2	0.198083067092652	.	82680001	82800000	#4848FF	1	0.25
chr2	82800001	83320000	B.2.2.2.2.2.1.1.2	0.00319488817891374	.	82800001	83320000	#0000FF	1	0.125
chr2	83320001	83720000	B.2.2.1.2.1.2.2.1.2.2	0.060702875399361	.	83320001	83720000	#0000FF	1	0.125
chr2	83720001	84120000	B.2.2.2.1.2.1.1.2.2	0.0255591054313099	.	83720001	84120000	#0000FF	1	0.125
chr2	84120001	84320000	B.2.2.1.2.1.1.2.1.1	0.0702875399361022	.	84120001	84320000	#0000FF	1	0.125
chr2	84320001	84640000	B.2.2.1.2.2.2.1	0.0511182108626198	.	84320001	84640000	#0000FF	1	0.125
chr2	84640001	84760000	B.1.1.2.1.2.2.1.2	0.472843450479233	.	84640001	84760000	#DADAFF	1	0.5
chr2	84760001	85120000	B.2.1.2.1.1.2.1.1.2	0.215122470713525	.	84760001	85120000	#4848FF	1	0.25
chr2	85120001	85280000	A.1.1.2.2.2.1.2.2.2.2	0.919062832800852	.	85120001	85280000	#FF0000	1	1
chr2	85280001	85520000	A.2.2.1.1.1.2.2.2.2	0.631522896698615	.	85280001	85520000	#FFDADA	1	0.625
chr2	85520001	85800000	A.1.1.2.2.2.1.1.1.1.2.1	0.929712460063898	.	85520001	85800000	#FF0000	1	1
chr2	85800001	85960000	A.1.2.1.1.1.2.1.1.1.2	0.904153354632588	.	85800001	85960000	#FF4848	1	0.875
chr2	85960001	86080000	A.2.1.1.2.2.1.2.2.2	0.715654952076677	.	85960001	86080000	#FF9191	1	0.75
chr2	86080001	86240000	A.1.2.1.1.1.2.1.2.2	0.89989350372737	.	86080001	86240000	#FF4848	1	0.875
chr2	86240001	86400000	A.1.2.1.1.1.2.1.1.2.1	0.903088391906283	.	86240001	86400000	#FF4848	1	0.875
chr2	86400001	86840000	A.1.1.1.2.1.2.1.2.2	0.985090521831736	.	86400001	86840000	#FF0000	1	1
chr2	86840001	87040000	A.1.2.2.2.1.1.1.2	0.804046858359957	.	86840001	87040000	#FF4848	1	0.875
chr2	87040001	87160000	A.2.1.1.2.2.2.2.1.1.2	0.710330138445154	.	87040001	87160000	#FF9191	1	0.75
chr2	87280001	87440000	A.2.2.2.2.2.2.2	0.537806176783813	.	87280001	87440000	#FFDADA	1	0.625
chr2	87440001	87600000	A.2.2.2.2.2.2.1.1	0.539936102236422	.	87440001	87600000	#FFDADA	1	0.625
chr2	87760001	87800000	A.2.2.2.2.2.2.1.1	0.539936102236422	.	87760001	87800000	#FFDADA	1	0.625
chr2	87800001	88000000	A.2.1.1.2.2.2.2.2.2	0.707135250266241	.	87800001	88000000	#FF9191	1	0.75
chr2	88160001	88520000	B.1.2.1.1.1.2.1.2.2	0.420660276890309	.	88160001	88520000	#9191FF	1	0.375
chr2	88520001	88840000	B.2.1.1.1.1.2.1.2	0.298189563365282	.	88520001	88840000	#4848FF	1	0.25
chr2	88840001	89360000	A.1.2.2.2.2.1.2.2	0.790202342917998	.	88840001	89360000	#FF4848	1	0.875
chr2	89400001	89480000	A.1.2.2.2.2.1.2.2	0.790202342917998	.	89400001	89480000	#FF4848	1	0.875
chr2	89480001	89560000	B.1.2.1.1.1.2.1.1	0.422790202342918	.	89480001	89560000	#9191FF	1	0.375
chr2	89560001	89640000	B.1.1.2.1.1.2.1.1.2	0.486687965921193	.	89560001	89640000	#DADAFF	1	0.5
chr2	89840001	89880000	B.1.1.2.1.1.2.1.1.2	0.486687965921193	.	89840001	89880000	#DADAFF	1	0.5
chr2	89880001	90160000	B.1.2.1.1.1.2.2.2.2	0.416400425985091	.	89880001	90160000	#9191FF	1	0.375
chr2	90160001	90280000	A.2.1.2.1.2.2.2.2	0.674121405750799	.	90160001	90280000	#FF9191	1	0.75
chr2	90400001	90480000	B.1.1.2.1.2.1.2.1.1	0.48136315228967	.	90400001	90480000	#DADAFF	1	0.5
chr2	91640001	91920000	B.1.1.2.1.2.1.2.1.1	0.48136315228967	.	91640001	91920000	#DADAFF	1	0.5
chr2	91920001	92000000	B.2.1.1.1.1.2.1.1.2	0.299254526091587	.	91920001	92000000	#4848FF	1	0.25
chr2	92040001	92200000	B.2.1.1.1.1.2.1.1.2	0.299254526091587	.	92040001	92200000	#4848FF	1	0.25
chr2	92240001	92280000	B.2.1.1.1.1.2.1.1.2	0.299254526091587	.	92240001	92280000	#4848FF	1	0.25
chr2	92280001	92360000	B.1.2.1.1.1.1.1.1.2.1	0.434504792332268	.	92280001	92360000	#9191FF	1	0.375
chr2	95320001	95640000	B.1.2.2.1.1.2.2.2.1	0.355697550585729	.	95320001	95640000	#9191FF	1	0.375
chr2	95640001	95880000	A.1.2.1.1.1.2.2.2	0.89776357827476	.	95640001	95880000	#FF4848	1	0.875
chr2	95880001	96000000	B.1.1.1.1.1.1.2.2.2	0.53248136315229	.	95880001	96000000	#DADAFF	1	0.5
chr2	96000001	96080000	B.1.1.1.2.2.2.2.2.1	0.492012779552716	.	96000001	96080000	#DADAFF	1	0.5
chr2	96120001	96280000	B.1.1.1.2.2.2.2.2.1	0.492012779552716	.	96120001	96280000	#DADAFF	1	0.5
chr2	96320001	96480000	B.1.1.1.2.2.2.2.2.1	0.492012779552716	.	96320001	96480000	#DADAFF	1	0.5
chr2	96480001	96680000	A.1.1.2.2.2.1.1.1.2.2	0.926517571884984	.	96480001	96680000	#FF0000	1	1
chr2	96720001	96840000	A.1.1.2.2.2.1.1.1.2.2	0.926517571884984	.	96720001	96840000	#FF0000	1	1
chr2	96840001	97000000	A.1.2.1.1.1.2.1.1.1.1	0.905218317358892	.	96840001	97000000	#FF4848	1	0.875
chr2	97000001	97160000	A.2.1.1.2.2.2.1.1.2	0.713525026624068	.	97000001	97160000	#FF9191	1	0.75
chr2	97160001	97520000	A.1.1.2.2.2.1.1.1.2.1	0.927582534611289	.	97160001	97520000	#FF0000	1	1
chr2	97560001	97600000	A.1.1.2.2.2.1.1.1.2.1	0.927582534611289	.	97560001	97600000	#FF0000	1	1
chr2	97640001	97840000	A.2.1.1.2.2.2.1.1.1	0.714589989350373	.	97640001	97840000	#FF9191	1	0.75
chr2	97840001	97920000	A.2.1.2.1.2.2.2.1.2	0.675186368477103	.	97840001	97920000	#FF9191	1	0.75
chr2	98000001	98040000	A.2.2.1.1.1.2.1	0.638977635782748	.	98000001	98040000	#FFDADA	1	0.625
chr2	98160001	98320000	A.2.2.1.1.1.2.1	0.638977635782748	.	98160001	98320000	#FFDADA	1	0.625
chr2	98320001	98720000	A.2.1.2.1.1.2.1.2.1	0.685835995740149	.	98320001	98720000	#FF9191	1	0.75
chr2	98720001	99000000	B.1.2.1.1.2.2.2.1.1	0.399361022364217	.	98720001	99000000	#9191FF	1	0.375
chr2	99000001	99200000	A.1.1.2.2.2.1.1.1.1.1	0.930777422790202	.	99000001	99200000	#FF0000	1	1
chr2	99200001	99480000	A.1.2.1.1.2.1.1.1.1.1	0.896698615548456	.	99200001	99480000	#FF4848	1	0.875
chr2	99480001	99720000	A.2.2.2.1.1.2.1.1.1.1.1	0.578274760383387	.	99480001	99720000	#FFDADA	1	0.625
chr2	99720001	99960000	A.2.1.1.2.2.2.1.2	0.712460063897764	.	99720001	99960000	#FF9191	1	0.75
chr2	99960001	100120000	A.1.1.2.1.1.2.1.2	0.961661341853035	.	99960001	100120000	#FF0000	1	1
chr2	100120001	100440000	B.1.2.1.1.2.1.1.1.1.1	0.415335463258786	.	100120001	100440000	#9191FF	1	0.375
chr2	100440001	100600000	B.1.2.2.1.1.1.1.2	0.363152289669862	.	100440001	100600000	#9191FF	1	0.375
chr2	100600001	100760000	B.1.2.2.1.1.1.2.2	0.361022364217252	.	100600001	100760000	#9191FF	1	0.375
chr2	100760001	100960000	B.2.1.1.1.1.2.2.1.1	0.297124600638978	.	100760001	100960000	#4848FF	1	0.25
chr2	100960001	101120000	B.1.2.2.1.1.2.2.1	0.356762513312034	.	100960001	101120000	#9191FF	1	0.375
chr2	101120001	101240000	A.2.2.2.1.1.1.1.2.2.2	0.5814696485623	.	101120001	101240000	#FFDADA	1	0.625
chr2	101240001	101600000	B.1.1.2.2.1.2.1.1.2	0.458998935037274	.	101240001	101600000	#DADAFF	1	0.5
chr2	101600001	101960000	A.1.1.2.2.2.1.1.2.1	0.925452609158679	.	101600001	101960000	#FF0000	1	1
chr2	101960001	102280000	B.2.1.2.2.1.1.1.1.2.1	0.175718849840256	.	101960001	102280000	#4848FF	1	0.25
chr2	102280001	102680000	B.2.1.2.2.1.2.2.1.2.1.1	0.155484558040469	.	102280001	102680000	#4848FF	1	0.25
chr2	102680001	103040000	B.2.2.2.1.1.2.1.1.1.1	0.0447284345047923	.	102680001	103040000	#0000FF	1	0.125
chr2	103040001	103280000	B.2.1.2.2.1.2.1.1.2	0.160809371671991	.	103040001	103280000	#4848FF	1	0.25
chr2	103280001	103440000	A.2.2.2.1.1.1.1.1.2.1.2	0.585729499467519	.	103280001	103440000	#FFDADA	1	0.625
chr2	103440001	103600000	B.2.1.1.1.1.1.2	0.301384451544196	.	103440001	103600000	#4848FF	1	0.25
chr2	103600001	103720000	A.2.1.2.1.2.1.2.2	0.680511182108626	.	103600001	103720000	#FF9191	1	0.75
chr2	103720001	104080000	B.2.1.1.1.1.1.1.2	0.302449414270501	.	103720001	104080000	#4848FF	1	0.25
chr2	104080001	104240000	B.2.1.2.2.1.1.2.2.1.2.2	0.16506922257721	.	104080001	104240000	#4848FF	1	0.25
chr2	104240001	104520000	B.2.2.2.1.1.2.2.2	0.0287539936102236	.	104240001	104520000	#0000FF	1	0.125
chr2	104520001	104680000	B.2.2.1.1.1.1.2.1.1	0.121405750798722	.	104520001	104680000	#0000FF	1	0.125
chr2	104680001	104960000	B.2.2.2.1.1.2.2.1.1.2	0.0308839190628328	.	104680001	104960000	#0000FF	1	0.125
chr2	104960001	105360000	B.2.2.1.1.2.1.2.2.1.2	0.0883919062832801	.	104960001	105360000	#0000FF	1	0.125
chr2	105360001	105640000	B.1.2.2.1.1.1.1.1	0.364217252396166	.	105360001	105640000	#9191FF	1	0.375
chr2	105640001	105880000	A.2.1.2.1.1.1.1.2	0.703940362087327	.	105640001	105880000	#FF9191	1	0.75
chr2	105880001	106200000	A.1.1.1.2.2.2.1.2.2	0.975505857294995	.	105880001	106200000	#FF0000	1	1
chr2	106200001	106520000	A.1.1.1.2.2.2.1.2.1	0.976570820021299	.	106200001	106520000	#FF0000	1	1
chr2	106520001	106840000	A.2.1.2.1.1.1.1.1.2	0.705005324813632	.	106520001	106840000	#FF9191	1	0.75
chr2	106840001	107040000	B.1.1.1.2.2.2.1.2.1	0.495207667731629	.	106840001	107040000	#DADAFF	1	0.5
chr2	107040001	107200000	A.2.1.1.2.2.1.1	0.719914802981896	.	107040001	107200000	#FF9191	1	0.75
chr2	107200001	107400000	B.1.2.2.1.1.2.2.2.2	0.354632587859425	.	107200001	107400000	#9191FF	1	0.375
chr2	107400001	107520000	A.2.2.2.1.1.1.1.2.1	0.583599574014909	.	107400001	107520000	#FFDADA	1	0.625
chr2	107520001	107680000	B.2.1.1.1.1.2.2.2.1	0.294994675186368	.	107520001	107680000	#4848FF	1	0.25
chr2	107680001	107880000	B.2.1.2.2.1.2.1.2.1.2	0.158679446219382	.	107680001	107880000	#4848FF	1	0.25
chr2	107880001	108280000	B.2.2.2.1.1.2.2.1.1.1	0.0319488817891374	.	107880001	108280000	#0000FF	1	0.125
chr2	108280001	108560000	B.2.1.1.1.1.2.2.2.2	0.293929712460064	.	108280001	108560000	#4848FF	1	0.25
chr2	108560001	109040000	B.2.1.2.2.1.2.2.1.2.2	0.153354632587859	.	108560001	109040000	#4848FF	1	0.25
chr2	109040001	109320000	A.1.2.1.2.2.1.2.1.2	0.854100106496273	.	109040001	109320000	#FF4848	1	0.875
chr2	109320001	109480000	A.1.2.1.1.2.1.1.1.1.2	0.895633652822151	.	109320001	109480000	#FF4848	1	0.875
chr2	109480001	109760000	A.2.1.2.1.1.2.1.2.2	0.684771033013845	.	109480001	109760000	#FF9191	1	0.75
chr2	109760001	109880000	A.1.2.1.1.2.1.1.2.2	0.891373801916933	.	109760001	109880000	#FF4848	1	0.875
chr2	109880001	110120000	A.1.2.1.2.2.1.2.1.1.2	0.855165069222577	.	109880001	110120000	#FF4848	1	0.875
chr2	110240001	110280000	A.1.2.1.2.2.1.2.1.1.2	0.855165069222577	.	110240001	110280000	#FF4848	1	0.875
chr2	110280001	110560000	B.1.1.1.2.2.2.2.2.2	0.490947816826411	.	110280001	110560000	#DADAFF	1	0.5
chr2	110840001	111000000	B.1.1.1.2.2.2.2.2.2	0.490947816826411	.	110840001	111000000	#DADAFF	1	0.5
chr2	111360001	111680000	A.1.2.1.1.2.1.1.1.2.2	0.893503727369542	.	111360001	111680000	#FF4848	1	0.875
chr2	111680001	112080000	A.1.2.1.1.1.2.2.1	0.898828541001065	.	111680001	112080000	#FF4848	1	0.875
chr2	112080001	112200000	A.2.1.1.2.2.2.2.2.1	0.708200212992545	.	112080001	112200000	#FF9191	1	0.75
chr2	112200001	112480000	A.1.2.1.1.2.1.1.1.2.1	0.894568690095847	.	112200001	112480000	#FF4848	1	0.875
chr2	112480001	112600000	A.2.1.1.2.2.2.2.1.1.1	0.711395101171459	.	112480001	112600000	#FF9191	1	0.75
chr2	112600001	112840000	A.1.1.1.2.2.2.1.1.2	0.977635782747604	.	112600001	112840000	#FF0000	1	1
chr2	112840001	113040000	A.1.2.1.1.2.1.1.2.1	0.892438764643237	.	112840001	113040000	#FF4848	1	0.875
chr2	113040001	113120000	A.2.1.1.1.2.1.1.2	0.75825346112886	.	113040001	113120000	#FF9191	1	0.75
chr2	113160001	113240000	A.2.1.1.1.2.1.1.2	0.75825346112886	.	113160001	113240000	#FF9191	1	0.75
chr2	113240001	113520000	A.1.1.2.1.1.2.1.1.1.1	0.964856230031949	.	113240001	113520000	#FF0000	1	1
chr2	113520001	113920000	B.1.1.2.2.1.2.2.2.1	0.45580404685836	.	113520001	113920000	#DADAFF	1	0.5
chr2	113920001	114280000	A.1.2.1.2.2.1.2.2.2	0.851970181043664	.	113920001	114280000	#FF4848	1	0.875
chr2	114280001	114720000	A.1.2.1.2.1.1.2.2.1	0.870074547390841	.	114280001	114720000	#FF4848	1	0.875
chr2	114720001	115000000	B.2.1.2.2.1.2.1.1.1	0.161874334398296	.	114720001	115000000	#4848FF	1	0.25
chr2	115000001	115120000	B.2.1.2.2.1.1.2.2.2.1	0.164004259850905	.	115000001	115120000	#4848FF	1	0.25
chr2	115120001	115200000	B.2.1.2.2.1.1.2.2.2.2	0.162939297124601	.	115120001	115200000	#4848FF	1	0.25
chr2	115200001	115400000	B.2.2.2.1.1.2.1.1.1.2	0.0436634717784878	.	115200001	115400000	#0000FF	1	0.125
chr2	115400001	115760000	B.2.2.1.1.2.1.1.1.2.1	0.10010649627263	.	115400001	115760000	#0000FF	1	0.125
chr2	115760001	116360000	B.2.2.1.1.2.1.1.1.1.2.1	0.10223642172524	.	115760001	116360000	#0000FF	1	0.125
chr2	116360001	116560000	B.1.1.2.1.1.1.1	0.489882854100107	.	116360001	116560000	#DADAFF	1	0.5
chr2	116560001	116760000	B.2.1.2.2.1.2.1.2.2	0.157614483493078	.	116560001	116760000	#4848FF	1	0.25
chr2	116760001	116880000	B.2.1.2.2.1.1.2.2.1.1	0.168264110756124	.	116760001	116880000	#4848FF	1	0.25
chr2	116880001	117000000	B.2.1.2.2.1.1.2.2.1.2.1.1	0.167199148029819	.	116880001	117000000	#4848FF	1	0.25
chr2	117000001	117400000	B.2.2.2.2.1.2.2.2.2	0.0053248136315229	.	117000001	117400000	#0000FF	1	0.125
chr2	117400001	117920000	B.2.2.2.2.1.2.2.1	0.00745473908413206	.	117400001	117920000	#0000FF	1	0.125
chr2	117920001	118240000	B.2.2.2.1.1.2.2.1.2	0.0298189563365282	.	117920001	118240000	#0000FF	1	0.125
chr2	118240001	118560000	B.1.1.2.2.2.1.2.2.2	0.44408945686901	.	118240001	118560000	#DADAFF	1	0.5
chr2	118560001	118720000	A.2.2.1.1.1.1.1	0.643237486687966	.	118560001	118720000	#FFDADA	1	0.625
chr2	118720001	118880000	A.1.2.2.1.1.2.2.1.2	0.82321618743344	.	118720001	118880000	#FF4848	1	0.875
chr2	118880001	119520000	B.2.1.2.2.1.2.2.1.1	0.156549520766773	.	118880001	119520000	#4848FF	1	0.25
chr2	119520001	119960000	B.1.2.1.1.2.2.2.2.2.2.1	0.394036208732694	.	119520001	119960000	#9191FF	1	0.375
chr2	119960001	120160000	A.2.1.2.1.1.1.1.1.1	0.706070287539936	.	119960001	120160000	#FF9191	1	0.75
chr2	120160001	120440000	A.2.2.2.1.1.1.1.2.2.1	0.582534611288605	.	120160001	120440000	#FFDADA	1	0.625
chr2	120440001	120920000	A.1.2.1.2.1.1.1.2.2	0.87220447284345	.	120440001	120920000	#FF4848	1	0.875
chr2	120920001	121080000	A.2.1.1.1.2.1.2.2.2.1.2	0.752928647497338	.	120920001	121080000	#FF9191	1	0.75
chr2	121080001	121200000	A.2.2.1.2.1.2.2.1	0.608093716719915	.	121080001	121200000	#FFDADA	1	0.625
chr2	121200001	121520000	A.1.2.2.1.2.2.1.1.1.2	0.813631522896699	.	121200001	121520000	#FF4848	1	0.875
chr2	121520001	121600000	A.2.1.1.1.2.1.1.1	0.759318423855165	.	121520001	121600000	#FF9191	1	0.75
chr2	121600001	122160000	A.1.2.1.2.1.1.1.2.1	0.873269435569755	.	121600001	122160000	#FF4848	1	0.875
chr2	122160001	122520000	A.1.1.1.1.2.2.1	0.994675186368477	.	122160001	122520000	#FF0000	1	1
chr2	122520001	122680000	A.1.2.2.1.2.2.1.2	0.811501597444089	.	122520001	122680000	#FF4848	1	0.875
chr2	122680001	123040000	B.1.2.1.1.2.1.1.1.2.1.2	0.411075612353568	.	122680001	123040000	#9191FF	1	0.375
chr2	123040001	123280000	B.2.1.1.1.1.2.2.1.2	0.296059637912673	.	123040001	123280000	#4848FF	1	0.25
chr2	123280001	123480000	B.2.2.1.1.2.1.1.2.2.1.2	0.0947816826411076	.	123280001	123480000	#0000FF	1	0.125
chr2	123480001	123680000	B.2.2.1.1.2.1.1.2.1.1	0.0979765708200213	.	123480001	123680000	#0000FF	1	0.125
chr2	123680001	123840000	B.2.2.1.1.2.1.1.1.1.1	0.103301384451544	.	123680001	123840000	#0000FF	1	0.125
chr2	123840001	124200000	B.2.2.2.2.1.1.1.2.2.2.2	0.0117145899893504	.	123840001	124200000	#0000FF	1	0.125
chr2	124200001	124360000	B.2.2.1.1.2.1.1.2.2.1.1	0.0958466453674121	.	124200001	124360000	#0000FF	1	0.125
chr2	124360001	124520000	B.2.1.2.2.1.1.2.1.2	0.169329073482428	.	124360001	124520000	#4848FF	1	0.25
chr2	124520001	124760000	B.2.2.1.1.2.1.1.2.2.2.1	0.093716719914803	.	124520001	124760000	#0000FF	1	0.125
chr2	124760001	125160000	B.2.2.1.1.2.1.1.1.2.2	0.0990415335463259	.	124760001	125160000	#0000FF	1	0.125
chr2	125160001	125280000	B.2.1.2.2.1.1.2.1.1	0.170394036208733	.	125160001	125280000	#4848FF	1	0.25
chr2	125280001	125800000	B.2.2.2.2.1.2.1	0.00851970181043664	.	125280001	125800000	#0000FF	1	0.125
chr2	125800001	126040000	B.2.2.2.1.1.2.1.2.2.1.1.1	0.0372736954206603	.	125800001	126040000	#0000FF	1	0.125
chr2	126040001	126240000	B.2.2.1.1.2.1.1.2.1.2	0.0969116080937167	.	126040001	126240000	#0000FF	1	0.125
chr2	126240001	126320000	B.2.1.1.2.2.1.1.1	0.247071352502662	.	126240001	126320000	#4848FF	1	0.25
chr2	126320001	126600000	B.2.2.1.1.2.1.1.2.2.2.2	0.0926517571884984	.	126320001	126600000	#0000FF	1	0.125
chr2	126600001	126960000	B.2.2.2.1.1.2.1.2.2.1.2	0.0351437699680511	.	126600001	126960000	#0000FF	1	0.125
chr2	126960001	127480000	B.2.2.1.1.1.1.1.2.1	0.124600638977636	.	126960001	127480000	#0000FF	1	0.125
chr2	127480001	127600000	B.1.2.2.1.1.1.2.1	0.362087326943557	.	127480001	127600000	#9191FF	1	0.375
chr2	127600001	127800000	B.1.2.1.1.2.1.2.2.1	0.405750798722045	.	127600001	127800000	#9191FF	1	0.375
chr2	127800001	128040000	A.2.1.1.1.2.1.2.2.1	0.755058572949947	.	127800001	128040000	#FF9191	1	0.75
chr2	128040001	128360000	A.1.1.1.1.1.2	0.997870074547391	.	128040001	128360000	#FF0000	1	1
chr2	128360001	128480000	A.1.2.2.1.1.2.1.1	0.827476038338658	.	128360001	128480000	#FF4848	1	0.875
chr2	128480001	128640000	A.1.1.2.1.1.2.1.1.2	0.96272630457934	.	128480001	128640000	#FF0000	1	1
chr2	128640001	128960000	A.1.1.1.2.2.2.1.1.1	0.978700745473908	.	128640001	128960000	#FF0000	1	1
chr2	128960001	129240000	A.2.1.1.1.2.1.2.2.2.1.1	0.753993610223642	.	128960001	129240000	#FF9191	1	0.75
chr2	129240001	129480000	A.2.2.2.1.1.2.1.2.2	0.571884984025559	.	129240001	129480000	#FFDADA	1	0.625
chr2	129480001	129880000	B.1.2.1.1.2.2.2.2.1	0.397231096911608	.	129480001	129880000	#9191FF	1	0.375
chr2	129880001	130160000	B.2.1.2.2.1.2.2.1.2.1.2	0.154419595314164	.	129880001	130160000	#4848FF	1	0.25
chr2	130160001	130520000	B.2.2.1.1.2.1.2.1.1	0.0915867944621938	.	130160001	130520000	#0000FF	1	0.125
chr2	130520001	130640000	B.1.1.2.2.1.2.2.1	0.456869009584665	.	130520001	130640000	#DADAFF	1	0.5
chr2	130640001	130840000	B.1.1.1.2.2.2.1.2.2	0.494142705005325	.	130640001	130840000	#DADAFF	1	0.5
chr2	130840001	131240000	A.2.1.1.1.2.2.2.2.2.2	0.736954206602769	.	130840001	131240000	#FF9191	1	0.75
chr2	131320001	131640000	B.1.1.2.1.2.1.1	0.482428115015974	.	131320001	131640000	#DADAFF	1	0.5
chr2	131640001	131800000	B.1.2.1.1.2.2.1.2	0.400425985090522	.	131640001	131800000	#9191FF	1	0.375
chr2	131800001	131920000	A.1.2.1.2.2.1.2.2.1	0.853035143769968	.	131800001	131920000	#FF4848	1	0.875
chr2	131920001	132280000	A.2.2.2.1.1.2.1.2.1.2	0.572949946751864	.	131920001	132280000	#FFDADA	1	0.625
chr2	132280001	132560000	A.2.1.2.2.2.1.2.1	0.657082002129925	.	132280001	132560000	#FF9191	1	0.75
chr2	132560001	132680000	B.2.1.1.2.2.2.2.2.1	0.232161874334398	.	132560001	132680000	#4848FF	1	0.25
chr2	132680001	132760000	B.2.1.1.2.2.1.2.2.2.2	0.240681576144835	.	132680001	132760000	#4848FF	1	0.25
chr2	132760001	132880000	B.2.1.1.2.2.1.2.1	0.243876464323749	.	132760001	132880000	#4848FF	1	0.25
chr2	132880001	133280000	B.2.1.2.2.1.1.1.1.1.1	0.177848775292865	.	132880001	133280000	#4848FF	1	0.25
chr2	133280001	133440000	B.1.2.1.1.2.1.1.1.2.1.1.2	0.412140575079872	.	133280001	133440000	#9191FF	1	0.375
chr2	133440001	133720000	B.2.2.1.1.1.1.2.1.2.2.2	0.117145899893504	.	133440001	133720000	#0000FF	1	0.125
chr2	133720001	133880000	B.2.2.2.1.1.2.1.1.2	0.0425985090521832	.	133720001	133880000	#0000FF	1	0.125
chr2	133880001	134080000	B.2.1.2.2.1.1.1.1.1.2	0.17678381256656	.	133880001	134080000	#4848FF	1	0.25
chr2	134080001	134240000	B.2.1.2.2.1.1.1.1.2.2	0.174653887113951	.	134080001	134240000	#4848FF	1	0.25
chr2	134240001	134640000	B.1.1.2.2.1.2.1.1.1	0.460063897763578	.	134240001	134640000	#DADAFF	1	0.5
chr2	134640001	134880000	A.1.2.1.2.2.1.1.2.2.2	0.857294994675186	.	134640001	134880000	#FF4848	1	0.875
chr2	134880001	135200000	A.1.1.1.2.2.2.2.2	0.971246006389776	.	134880001	135200000	#FF0000	1	1
chr2	135200001	135400000	B.1.2.1.1.2.1.1.1.1.2	0.414270500532481	.	135200001	135400000	#9191FF	1	0.375
chr2	135400001	135680000	B.1.2.1.1.2.2.2.2.2.1.1	0.396166134185303	.	135400001	135680000	#9191FF	1	0.375
chr2	135680001	135960000	A.1.1.2.2.2.1.1.2.2	0.924387646432375	.	135680001	135960000	#FF0000	1	1
chr2	135960001	136280000	B.1.1.1.1.1.1.2.2.1.2	0.533546325878594	.	135960001	136280000	#DADAFF	1	0.5
chr2	136280001	136400000	A.1.2.2.1.1.2.1.2	0.826411075612354	.	136280001	136400000	#FF4848	1	0.875
chr2	136400001	136560000	A.1.1.2.1.1.2.1.1.1.2	0.963791267305644	.	136400001	136560000	#FF0000	1	1
chr2	136560001	136840000	A.1.2.1.2.1.1.2.2.2	0.869009584664537	.	136560001	136840000	#FF4848	1	0.875
chr2	136840001	136960000	A.2.1.1.1.2.2.2.2.2.1	0.738019169329074	.	136840001	136960000	#FF9191	1	0.75
chr2	136960001	137200000	B.1.1.1.1.1.1.2.2.1.1	0.534611288604899	.	136960001	137200000	#DADAFF	1	0.5
chr2	137200001	137680000	B.2.2.1.1.2.1.2.2.1.1	0.0894568690095847	.	137200001	137680000	#0000FF	1	0.125
chr2	137680001	138120000	B.2.1.1.2.2.2.2.1	0.233226837060703	.	137680001	138120000	#4848FF	1	0.25
chr2	138120001	138440000	B.2.2.2.1.1.2.1.2.2.1.1.2	0.0362087326943557	.	138120001	138440000	#0000FF	1	0.125
chr2	138440001	138640000	B.2.2.1.1.1.1.2.1.2.1.1	0.120340788072417	.	138440001	138640000	#0000FF	1	0.125
chr2	138640001	138920000	B.2.2.1.1.2.1.1.1.1.2.2	0.101171458998935	.	138640001	138920000	#0000FF	1	0.125
chr2	138920001	139200000	B.2.2.1.1.1.1.2.2.1.2.2	0.11395101171459	.	138920001	139200000	#0000FF	1	0.125
chr2	139200001	139360000	A.2.2.1.2.2.1.1.2	0.603833865814696	.	139200001	139360000	#FFDADA	1	0.625
chr2	139360001	139600000	B.2.1.1.1.1.1.1.1	0.303514376996805	.	139360001	139600000	#4848FF	1	0.25
chr2	139600001	139920000	B.2.2.2.1.1.2.1.2.2.2.2	0.033013844515442	.	139600001	139920000	#0000FF	1	0.125
chr2	139920001	140040000	B.2.1.2.2.1.1.2.2.1.2.1.2	0.166134185303514	.	139920001	140040000	#4848FF	1	0.25
chr2	140040001	140480000	B.2.2.1.1.1.1.2.2.1.1	0.116080937167199	.	140040001	140480000	#0000FF	1	0.125
chr2	140480001	140760000	B.2.2.1.1.1.1.2.2.1.2.1	0.115015974440895	.	140480001	140760000	#0000FF	1	0.125
chr2	140760001	140840000	B.2.1.1.2.2.1.2.2.1	0.242811501597444	.	140760001	140840000	#4848FF	1	0.25
chr2	140840001	140960000	B.2.1.2.2.1.2.2.2	0.152289669861555	.	140840001	140960000	#4848FF	1	0.25
chr2	140960001	141160000	B.2.1.1.2.2.1.1.2.1	0.246006389776358	.	140960001	141160000	#4848FF	1	0.25
chr2	141160001	141320000	B.1.2.2.2.2.1.2.2.2	0.314164004259851	.	141160001	141320000	#9191FF	1	0.375
chr2	141320001	141440000	B.1.1.2.2.2.1.2.1.1.2	0.447284345047923	.	141320001	141440000	#DADAFF	1	0.5
chr2	141440001	141600000	B.1.1.2.2.2.1.2.1.1.1.1.2	0.449414270500533	.	141440001	141600000	#DADAFF	1	0.5
chr2	141600001	141800000	B.1.2.2.2.2.1.1.2	0.317358892438765	.	141600001	141800000	#9191FF	1	0.375
chr2	141800001	141920000	B.1.2.1.2.2.1.1.2.2.1.1.2	0.374866879659212	.	141800001	141920000	#9191FF	1	0.375
chr2	141920001	142440000	B.2.2.2.1.1.2.1.2.1.1.1	0.0415335463258786	.	141920001	142440000	#0000FF	1	0.125
chr2	142440001	142600000	B.1.1.1.1.1.1.1	0.536741214057508	.	142440001	142600000	#DADAFF	1	0.5
chr2	142600001	142760000	B.1.2.2.2.2.1.2.2.1	0.315228966986155	.	142600001	142760000	#9191FF	1	0.375
chr2	142760001	142840000	B.1.2.2.2.2.2.2.2.2.1	0.305644302449414	.	142760001	142840000	#9191FF	1	0.375
chr2	142840001	143000000	B.1.2.1.2.2.1.1.2.1	0.376996805111821	.	142840001	143000000	#9191FF	1	0.375
chr2	143000001	143120000	B.2.1.2.2.2.2.2.1.2.1	0.130990415335463	.	143000001	143120000	#4848FF	1	0.25
chr2	143120001	143480000	B.2.2.1.1.2.2.1.2.2.2	0.0798722044728434	.	143120001	143480000	#0000FF	1	0.125
chr2	143480001	143840000	B.2.2.2.1.1.2.1.2.1.1.2	0.040468583599574	.	143480001	143840000	#0000FF	1	0.125
chr2	143840001	143960000	A.2.2.2.1.2.2.2.1	0.556975505857295	.	143840001	143960000	#FFDADA	1	0.625
chr2	143960001	144160000	B.1.1.1.2.2.1.2.2	0.497337593184239	.	143960001	144160000	#DADAFF	1	0.5
chr2	144160001	144520000	B.1.2.1.1.2.1.1.2.2	0.407880724174654	.	144160001	144520000	#9191FF	1	0.375
chr2	144520001	145160000	B.2.2.1.1.2.2.1.1.2	0.0851970181043663	.	144520001	145160000	#0000FF	1	0.125
chr2	145160001	145400000	B.1.2.2.2.2.1.2.1	0.31629392971246	.	145160001	145400000	#9191FF	1	0.375
chr2	145400001	145960000	B.2.2.2.2.2.2	0.00106496272630458	.	145400001	145960000	#0000FF	1	0.125
chr2	145960001	146080000	B.2.1.1.2.2.2.1.1.2	0.237486687965921	.	145960001	146080000	#4848FF	1	0.25
chr2	146080001	146240000	B.2.1.2.2.2.2.2.1.2.2	0.129925452609159	.	146080001	146240000	#4848FF	1	0.25
chr2	146240001	146520000	B.2.2.1.1.2.2.1.2.1.2	0.0820021299254526	.	146240001	146520000	#0000FF	1	0.125
chr2	146520001	146640000	B.2.1.1.2.2.1.1.2.2	0.244941427050053	.	146520001	146640000	#4848FF	1	0.25
chr2	146640001	147120000	B.1.2.2.2.2.2.2.2.1	0.306709265175719	.	146640001	147120000	#9191FF	1	0.375
chr2	147120001	147280000	B.1.1.2.2.2.1.1.1.2	0.452609158679446	.	147120001	147280000	#DADAFF	1	0.5
chr2	147280001	147480000	B.2.1.1.2.2.2.1.2.1	0.236421725239617	.	147280001	147480000	#4848FF	1	0.25
chr2	147480001	147760000	B.2.2.1.1.2.2.1.2.1.1.1	0.0841320553780618	.	147480001	147760000	#0000FF	1	0.125
chr2	147760001	148000000	B.2.2.2.1.1.2.1.2.2.2.1	0.0340788072417465	.	147760001	148000000	#0000FF	1	0.125
chr2	148000001	148320000	B.2.2.2.1.1.2.1.2.1.2.2	0.0383386581469649	.	148000001	148320000	#0000FF	1	0.125
chr2	148320001	148520000	B.1.2.2.2.2.2.1.2.1.1	0.310969116080937	.	148320001	148520000	#9191FF	1	0.375
chr2	148520001	148680000	B.1.2.2.2.2.2.2.2.2.2	0.30457933972311	.	148520001	148680000	#9191FF	1	0.375
chr2	148680001	148880000	A.2.1.2.2.2.2.1.1.2	0.651757188498403	.	148680001	148880000	#FF9191	1	0.75
chr2	148880001	149360000	B.1.2.1.1.2.1.1.2.1	0.408945686900958	.	148880001	149360000	#9191FF	1	0.375
chr2	149360001	149640000	A.2.1.1.1.2.2.2.2.1.2	0.739084132055378	.	149360001	149640000	#FF9191	1	0.75
chr2	149640001	149720000	A.2.2.2.1.2.2.1.1	0.560170394036209	.	149640001	149720000	#FFDADA	1	0.625
chr2	149760001	149880000	A.2.2.2.1.2.2.1.1	0.560170394036209	.	149760001	149880000	#FFDADA	1	0.625
chr2	149880001	150400000	B.2.1.2.2.1.2.1.2.1.1	0.159744408945687	.	149880001	150400000	#4848FF	1	0.25
chr2	150400001	150640000	B.1.2.1.2.2.1.1.2.2.1.2	0.373801916932907	.	150400001	150640000	#9191FF	1	0.375
chr2	150640001	150960000	A.1.2.1.2.1.1.2.1	0.871139510117146	.	150640001	150960000	#FF4848	1	0.875
chr2	150960001	151200000	B.1.2.1.1.1.1.1.2	0.432374866879659	.	150960001	151200000	#9191FF	1	0.375
chr2	151200001	151360000	A.1.2.2.1.2.2.2.1.1.1	0.810436634717785	.	151200001	151360000	#FF4848	1	0.875
chr2	151360001	151640000	B.2.2.1.1.2.2.1.2.2.1	0.080937167199148	.	151360001	151640000	#0000FF	1	0.125
chr2	151640001	151760000	B.2.2.1.1.1.1.2.1.2.1.2	0.119275825346113	.	151640001	151760000	#0000FF	1	0.125
chr2	151760001	152080000	B.2.2.2.2.1.1.1.1	0.0159744408945687	.	151760001	152080000	#0000FF	1	0.125
chr2	152080001	152280000	A.2.2.2.1.1.1.1.1.2.1.1	0.586794462193823	.	152080001	152280000	#FFDADA	1	0.625
chr2	152280001	152640000	A.2.1.2.2.2.1.2.2.1	0.656017039403621	.	152280001	152640000	#FF9191	1	0.75
chr2	152640001	152840000	A.1.1.2.1.2.1.2.2	0.949946751863685	.	152640001	152840000	#FF0000	1	1
chr2	152840001	153000000	A.2.2.2.1.1.1.1.1.1	0.587859424920128	.	152840001	153000000	#FFDADA	1	0.625
chr2	153000001	153600000	A.1.1.2.1.1.2.2.2.2	0.957401490947817	.	153000001	153600000	#FF0000	1	1
chr2	153600001	153880000	A.2.2.2.1.1.2.1.1.2	0.575079872204473	.	153600001	153880000	#FFDADA	1	0.625
chr2	153880001	154040000	A.1.1.2.1.1.2.2.1.2	0.959531416400426	.	153880001	154040000	#FF0000	1	1
chr2	154040001	154160000	A.1.2.2.1.2.2.1.1.1.1	0.814696485623003	.	154040001	154160000	#FF4848	1	0.875
chr2	154160001	154480000	A.1.2.2.1.2.2.1.1.2	0.812566560170394	.	154160001	154480000	#FF4848	1	0.875
chr2	154480001	154640000	B.1.1.1.2.2.2.1.1	0.496272630457934	.	154480001	154640000	#DADAFF	1	0.5
chr2	154640001	154880000	B.1.1.2.2.1.2.1.2	0.457933972310969	.	154640001	154880000	#DADAFF	1	0.5
chr2	154880001	155320000	B.1.2.1.1.2.1.1.1.2.1.1.1	0.413205537806177	.	154880001	155320000	#9191FF	1	0.375
chr2	155320001	155760000	B.2.2.2.2.1.2.2.2.1	0.00638977635782748	.	155320001	155760000	#0000FF	1	0.125
chr2	155760001	155880000	B.2.1.1.2.2.1.2.2.2.1	0.24174653887114	.	155760001	155880000	#4848FF	1	0.25
chr2	155880001	156200000	B.2.2.2.1.1.2.1.2.1.2.1	0.0394036208732694	.	155880001	156200000	#0000FF	1	0.125
chr2	156200001	156400000	B.2.1.1.2.2.2.1.1.1.1	0.23961661341853	.	156200001	156400000	#4848FF	1	0.25
chr2	156400001	156560000	B.2.1.1.2.2.2.1.1.1.2	0.238551650692226	.	156400001	156560000	#4848FF	1	0.25
chr2	156560001	157160000	B.2.2.1.1.2.2.1.1.1	0.0862619808306709	.	156560001	157160000	#0000FF	1	0.125
chr2	157160001	157440000	A.1.2.2.1.2.2.2.1.1.2	0.80937167199148	.	157160001	157440000	#FF4848	1	0.875
chr2	157440001	157920000	B.2.2.2.2.1.1.1.2.2.2.1	0.012779552715655	.	157440001	157920000	#0000FF	1	0.125
chr2	157920001	158240000	B.2.2.1.1.1.1.2.1.2.2.1	0.118210862619808	.	157920001	158240000	#0000FF	1	0.125
chr2	158240001	158360000	A.2.1.1.1.2.2.1.1.2.2.1	0.748668796592119	.	158240001	158360000	#FF9191	1	0.75
chr2	158360001	158640000	B.1.1.2.2.2.1.1.1.1	0.453674121405751	.	158360001	158640000	#DADAFF	1	0.5
chr2	158640001	158840000	A.2.1.1.1.2.2.2.1.1.1	0.744408945686901	.	158640001	158840000	#FF9191	1	0.75
chr2	158840001	159080000	B.1.1.1.1.1.1.2.1	0.535676251331203	.	158840001	159080000	#DADAFF	1	0.5
chr2	159080001	159320000	B.1.2.2.2.2.1.1.1	0.318423855165069	.	159080001	159320000	#9191FF	1	0.375
chr2	159320001	159520000	A.2.1.1.1.2.2.2.1.1.2	0.743343982960596	.	159320001	159520000	#FF9191	1	0.75
chr2	159520001	160040000	B.1.2.1.1.2.1.2.2.2	0.40468583599574	.	159520001	160040000	#9191FF	1	0.375
chr2	160040001	160520000	A.1.2.2.1.1.2.2.1.1.2	0.824281150159744	.	160040001	160520000	#FF4848	1	0.875
chr2	160520001	160800000	A.1.2.2.1.1.2.2.1.1.1	0.825346112886049	.	160520001	160800000	#FF4848	1	0.875
chr2	160800001	160960000	B.1.1.2.2.2.1.2.1.2	0.446219382321619	.	160800001	160960000	#DADAFF	1	0.5
chr2	160960001	161200000	A.2.2.2.1.1.1.1.1.2.2	0.584664536741214	.	160960001	161200000	#FFDADA	1	0.625
chr2	161200001	161360000	A.1.2.2.1.2.2.2.1.2	0.808306709265176	.	161200001	161360000	#FF4848	1	0.875
chr2	161360001	161640000	A.2.1.1.1.2.2.2.1.2.2	0.741214057507987	.	161360001	161640000	#FF9191	1	0.75
chr2	161640001	161960000	A.2.2.2.1.1.2.1.2.1.1	0.574014909478168	.	161640001	161960000	#FFDADA	1	0.625
chr2	161960001	162080000	A.2.1.1.1.2.2.2.2.1.1	0.740149094781683	.	161960001	162080000	#FF9191	1	0.75
chr2	162080001	162280000	A.1.1.2.1.2.2.1	0.94888178913738	.	162080001	162280000	#FF0000	1	1
chr2	162280001	162440000	B.1.2.1.2.2.1.1.1	0.378061767838126	.	162280001	162440000	#9191FF	1	0.375
chr2	162440001	162800000	B.1.1.1.2.2.1.2.1.1	0.499467518636848	.	162440001	162800000	#DADAFF	1	0.5
chr2	162800001	163080000	B.1.1.2.2.2.1.2.2.1	0.445154419595314	.	162800001	163080000	#DADAFF	1	0.5
chr2	163080001	163240000	A.2.1.1.1.2.2.1.1.2.2.2.1	0.747603833865815	.	163080001	163240000	#FF9191	1	0.75
chr2	163240001	163520000	B.2.1.2.2.2.2.2.2.1	0.128860489882854	.	163240001	163520000	#4848FF	1	0.25
chr2	163520001	163640000	B.1.2.1.2.2.1.2.2.1	0.368477103301384	.	163520001	163640000	#9191FF	1	0.375
chr2	163640001	164040000	B.2.2.1.1.1.1.2.2.2	0.112886048988285	.	163640001	164040000	#0000FF	1	0.125
chr2	164040001	164240000	B.2.2.1.1.2.2.2.1	0.0788072417465389	.	164040001	164240000	#0000FF	1	0.125
chr2	164240001	164600000	B.2.2.2.2.1.1.1.2.2.1	0.0138445154419595	.	164240001	164600000	#0000FF	1	0.125
chr2	164600001	164880000	B.2.1.1.2.2.2.1.2.2.1	0.235356762513312	.	164600001	164880000	#4848FF	1	0.25
chr2	164880001	165040000	A.2.1.2.2.2.2.2.1.1.2	0.647497337593184	.	164880001	165040000	#FF9191	1	0.75
chr2	165040001	165600000	B.1.2.1.2.2.1.1.2.2.2	0.372736954206603	.	165040001	165600000	#9191FF	1	0.375
chr2	165600001	165760000	A.1.2.1.2.2.2.1.2.1.2	0.847710330138445	.	165600001	165760000	#FF4848	1	0.875
chr2	165760001	166120000	B.2.2.1.1.1.2.2.1.1.1	0.108626198083067	.	165760001	166120000	#0000FF	1	0.125
chr2	166120001	166240000	B.1.2.1.2.2.1.2.1.1.2	0.370607028753994	.	166120001	166240000	#9191FF	1	0.375
chr2	166240001	166680000	B.2.1.1.2.2.2.1.2.2.2	0.234291799787007	.	166240001	166680000	#4848FF	1	0.25
chr2	166680001	166840000	A.2.2.1.2.2.2.2.1.1	0.592119275825346	.	166680001	166840000	#FFDADA	1	0.625
chr2	166840001	167040000	B.1.2.2.2.1.2.1.1	0.326943556975506	.	166840001	167040000	#9191FF	1	0.375
chr2	167040001	167280000	A.1.2.2.1.1.2.2.2.2	0.821086261980831	.	167040001	167280000	#FF4848	1	0.875
chr2	167280001	167600000	B.2.2.1.1.2.2.2.2.2.1	0.0766773162939297	.	167280001	167600000	#0000FF	1	0.125
chr2	167600001	167960000	B.2.2.2.2.1.1.1.2.1	0.0149094781682641	.	167600001	167960000	#0000FF	1	0.125
chr2	167960001	168120000	B.2.1.2.2.2.2.2.1.1	0.132055378061768	.	167960001	168120000	#4848FF	1	0.25
chr2	168120001	168280000	B.2.1.2.2.2.1.1.2.2	0.148029818956337	.	168120001	168280000	#4848FF	1	0.25
chr2	168280001	168800000	B.2.2.1.1.2.2.1.2.1.1.2	0.0830670926517572	.	168280001	168800000	#0000FF	1	0.125
chr2	168800001	169000000	B.1.1.2.2.2.1.2.1.1.1.2	0.448349307774228	.	168800001	169000000	#DADAFF	1	0.5
chr2	169000001	169240000	A.2.2.2.1.2.1.1.1	0.568690095846645	.	169000001	169240000	#FFDADA	1	0.625
chr2	169240001	169440000	A.1.2.2.1.1.2.2.2.1	0.822151224707135	.	169240001	169440000	#FF4848	1	0.875
chr2	169440001	169800000	A.2.2.1.2.2.1.1.1.2	0.604898828541001	.	169440001	169800000	#FFDADA	1	0.625
chr2	169800001	170360000	B.2.2.1.1.2.1.2.1.2	0.0905218317358892	.	169800001	170360000	#0000FF	1	0.125
chr2	170360001	170520000	A.1.2.1.2.2.2.1.2.2.2	0.845580404685836	.	170360001	170520000	#FF4848	1	0.875
chr2	170520001	170720000	A.1.2.1.2.2.1.1.2.2.1.2	0.858359957401491	.	170520001	170720000	#FF4848	1	0.875
chr2	170720001	170960000	A.1.2.1.2.2.1.1.2.1.1	0.861554845580405	.	170720001	170960000	#FF4848	1	0.875
chr2	170960001	171320000	B.1.2.1.1.2.2.2.2.2.2.2	0.39297124600639	.	170960001	171320000	#9191FF	1	0.375
chr2	171320001	171440000	B.2.1.2.2.1.1.1.2.1.1	0.173588924387646	.	171320001	171440000	#4848FF	1	0.25
chr2	171440001	171520000	B.2.1.2.2.1.1.1.2.1.2	0.172523961661342	.	171440001	171520000	#4848FF	1	0.25
chr2	171520001	171760000	B.1.2.1.1.2.2.2.1.2	0.398296059637913	.	171520001	171760000	#9191FF	1	0.375
chr2	171760001	171960000	A.1.1.1.2.2.2.2.1.1.1	0.97444089456869	.	171760001	171960000	#FF0000	1	1
chr2	171960001	172160000	A.1.1.2.1.2.1.1.2.2	0.952076677316294	.	171960001	172160000	#FF0000	1	1
chr2	172160001	172320000	A.1.1.1.2.2.1.2.1	0.980830670926518	.	172160001	172320000	#FF0000	1	1
chr2	172320001	173000000	A.1.1.2.1.1.2.2.2.1	0.958466453674121	.	172320001	173000000	#FF0000	1	1
chr2	173000001	173360000	B.1.2.1.1.2.2.2.2.2.1.2	0.395101171458999	.	173000001	173360000	#9191FF	1	0.375
chr2	173360001	173520000	A.2.1.1.1.2.1.2.2.2.2	0.751863684771033	.	173360001	173520000	#FF9191	1	0.75
chr2	173520001	173800000	B.2.1.2.2.1.1.1.2.2	0.171458998935037	.	173520001	173800000	#4848FF	1	0.25
chr2	173800001	174200000	B.2.2.1.1.1.1.1.1.1	0.126730564430245	.	173800001	174200000	#0000FF	1	0.125
chr2	174200001	174480000	A.2.2.2.1.1.2.2.1	0.570820021299255	.	174200001	174480000	#FFDADA	1	0.625
chr2	174480001	174760000	B.1.2.1.1.2.1.1.1.2.2	0.410010649627263	.	174480001	174760000	#9191FF	1	0.375
chr2	174760001	174880000	A.1.2.1.2.2.1.2.1.1.1	0.856230031948882	.	174760001	174880000	#FF4848	1	0.875
chr2	174880001	175000000	A.2.1.1.1.2.2.2.1.2.1	0.742279020234292	.	174880001	175000000	#FF9191	1	0.75
chr2	175000001	175240000	A.1.2.1.2.1.1.1.1	0.87433439829606	.	175000001	175240000	#FF4848	1	0.875
chr2	175240001	175560000	A.1.1.2.1.1.2.2.1.1	0.960596379126731	.	175240001	175560000	#FF0000	1	1
chr2	175560001	175920000	A.2.2.2.1.1.2.2.2	0.56975505857295	.	175560001	175920000	#FFDADA	1	0.625
chr2	175920001	176080000	A.1.2.1.2.2.1.1.2.2.1.1	0.859424920127795	.	175920001	176080000	#FF4848	1	0.875
chr2	176080001	176360000	B.2.2.1.1.1.1.1.2.2.2	0.122470713525027	.	176080001	176360000	#0000FF	1	0.125
chr2	176360001	176760000	B.2.2.1.1.2.1.2.2.2	0.0873269435569755	.	176360001	176760000	#0000FF	1	0.125
chr2	176760001	176920000	B.1.1.1.1.2.2.1	0.513312034078807	.	176760001	176920000	#DADAFF	1	0.5
chr2	176920001	177080000	B.1.2.1.1.2.1.2.1	0.406815761448349	.	176920001	177080000	#9191FF	1	0.375
chr2	177080001	177240000	A.2.2.1.2.1.1.2.2.1	0.616613418530351	.	177080001	177240000	#FFDADA	1	0.625
chr2	177240001	177560000	B.2.1.1.2.1.1.2.2.2.1	0.255591054313099	.	177240001	177560000	#4848FF	1	0.25
chr2	177560001	177760000	B.2.2.1.1.1.1.1.2.2.1	0.123535676251331	.	177560001	177760000	#0000FF	1	0.125
chr2	177760001	178040000	B.2.1.1.2.2.2.2.2.2	0.231096911608094	.	177760001	178040000	#4848FF	1	0.25
chr2	178040001	178440000	A.1.1.1.2.2.1.2.2	0.979765708200213	.	178040001	178440000	#FF0000	1	1
chr2	178440001	178640000	A.2.2.1.2.1.1.1	0.618743343982961	.	178440001	178640000	#FFDADA	1	0.625
chr2	178640001	178960000	A.2.2.1.2.1.2.2.2	0.60702875399361	.	178640001	178960000	#FFDADA	1	0.625
chr2	178960001	179120000	A.1.2.1.2.1.2.1.1.2	0.866879659211928	.	178960001	179120000	#FF4848	1	0.875
chr2	179120001	179360000	A.1.1.1.1.2.2.2	0.993610223642173	.	179120001	179360000	#FF0000	1	1
chr2	179360001	179840000	A.1.1.1.2.2.2.2.1.2	0.972310969116081	.	179360001	179840000	#FF0000	1	1
chr2	179840001	180000000	A.1.1.2.1.1.1.1.1.1	0.970181043663472	.	179840001	180000000	#FF0000	1	1
chr2	180000001	180200000	A.2.1.1.1.2.1.2.1.2	0.756123535676251	.	180000001	180200000	#FF9191	1	0.75
chr2	180200001	180480000	A.2.2.2.1.2.1.2.2	0.561235356762513	.	180200001	180480000	#FFDADA	1	0.625
chr2	180480001	180960000	A.2.1.2.2.2.2.1.1.1.1	0.653887113951012	.	180480001	180960000	#FF9191	1	0.75
chr2	180960001	181120000	B.2.1.2.2.2.1.1.1	0.15122470713525	.	180960001	181120000	#4848FF	1	0.25
chr2	181120001	181280000	B.2.1.1.2.1.1.2.2.1.1.2.1	0.259850905218317	.	181120001	181280000	#4848FF	1	0.25
chr2	181280001	181440000	B.2.1.1.2.1.1.2.1.1.1	0.266240681576145	.	181280001	181440000	#4848FF	1	0.25
chr2	181440001	181680000	B.1.2.1.2.1.1.2.1	0.389776357827476	.	181440001	181680000	#9191FF	1	0.375
chr2	181680001	181840000	B.1.2.1.2.1.2.1.2.2	0.384451544195953	.	181680001	181840000	#9191FF	1	0.375
chr2	181840001	182000000	A.2.2.1.2.2.1.2.1.1	0.602768903088392	.	181840001	182000000	#FFDADA	1	0.625
chr2	182000001	182320000	A.2.1.1.1.2.2.1.2	0.745473908413205	.	182000001	182320000	#FF9191	1	0.75
chr2	182320001	182680000	B.2.1.2.2.2.2.1.1.2	0.136315228966986	.	182320001	182680000	#4848FF	1	0.25
chr2	182680001	182840000	A.2.2.1.2.2.1.2.2.2.2.2	0.59531416400426	.	182680001	182840000	#FFDADA	1	0.625
chr2	182840001	182960000	B.1.1.2.2.2.2.1	0.443024494142705	.	182840001	182960000	#DADAFF	1	0.5
chr2	182960001	183120000	A.2.2.2.1.2.2.1.2.2	0.5580404685836	.	182960001	183120000	#FFDADA	1	0.625
chr2	183120001	183320000	B.2.1.2.2.2.2.2.2.2	0.12779552715655	.	183120001	183320000	#4848FF	1	0.25
chr2	183320001	183520000	B.1.2.1.2.2.1.2.1.1.1	0.371671991480298	.	183320001	183520000	#9191FF	1	0.375
chr2	183520001	183640000	A.1.2.2.1.1.1.1.1.1.1.2	0.841320553780618	.	183520001	183640000	#FF4848	1	0.875
chr2	183640001	183920000	B.1.1.1.2.2.1.2.1.2	0.498402555910543	.	183640001	183920000	#DADAFF	1	0.5
chr2	183920001	184080000	A.2.1.2.2.2.2.1.1.1.2	0.652822151224707	.	183920001	184080000	#FF9191	1	0.75
chr2	184080001	184880000	B.2.2.2.2.1.1.2.2	0.00958466453674121	.	184080001	184880000	#0000FF	1	0.125
chr2	184880001	185240000	B.2.2.1.1.1.2.2.1.1.2	0.107561235356763	.	184880001	185240000	#0000FF	1	0.125
chr2	185240001	185480000	B.1.1.2.2.2.1.1.2	0.451544195953142	.	185240001	185480000	#DADAFF	1	0.5
chr2	185480001	185800000	A.2.1.2.2.2.2.2.1.2	0.64643237486688	.	185480001	185800000	#FF9191	1	0.75
chr2	185800001	186160000	B.2.1.1.2.1.1.2.2.1.1.2.2	0.258785942492013	.	185800001	186160000	#4848FF	1	0.25
chr2	186160001	186400000	B.2.1.2.2.2.1.2.1.2	0.145899893503727	.	186160001	186400000	#4848FF	1	0.25
chr2	186400001	186600000	A.2.1.1.1.2.2.1.1.1	0.750798722044728	.	186400001	186600000	#FF9191	1	0.75
chr2	186600001	186840000	A.2.2.2.1.2.1.1.2.2.2	0.564430244941427	.	186600001	186840000	#FFDADA	1	0.625
chr2	186840001	187000000	A.2.1.1.1.2.2.1.1.2.2.2.2	0.74653887113951	.	186840001	187000000	#FF9191	1	0.75
chr2	187000001	187200000	A.2.2.2.1.2.1.1.2.2.1	0.565495207667732	.	187000001	187200000	#FFDADA	1	0.625
chr2	187200001	187360000	A.2.1.2.2.2.2.2.1.1.1	0.648562300319489	.	187200001	187360000	#FF9191	1	0.75
chr2	187360001	187520000	A.1.2.2.1.1.1.1.1.2.1	0.839190628328009	.	187360001	187520000	#FF4848	1	0.875
chr2	187520001	187720000	A.2.2.1.2.2.2.2.2.1	0.589989350372737	.	187520001	187720000	#FFDADA	1	0.625
chr2	187720001	188120000	A.1.1.2.1.2.2.2.2.1	0.945686900958466	.	187720001	188120000	#FF0000	1	1
chr2	188120001	188320000	A.1.2.1.2.2.2.1.2.1.1	0.84877529286475	.	188120001	188320000	#FF4848	1	0.875
chr2	188320001	188520000	A.2.2.1.2.2.1.2.2.2.2.1	0.596379126730564	.	188320001	188520000	#FFDADA	1	0.625
chr2	188520001	188720000	A.2.1.2.2.2.2.1.2.1	0.650692225772098	.	188520001	188720000	#FF9191	1	0.75
chr2	188720001	188880000	A.1.2.2.1.1.1.1.1.1.2	0.840255591054313	.	188720001	188880000	#FF4848	1	0.875
chr2	188880001	189080000	A.1.2.1.2.2.2.1.2.2.1	0.846645367412141	.	188880001	189080000	#FF4848	1	0.875
chr2	189080001	189440000	A.2.1.1.1.2.2.1.1.2.1	0.749733759318424	.	189080001	189440000	#FF9191	1	0.75
chr2	189440001	189680000	B.2.1.2.2.2.2.1.1.1.1.1	0.140575079872204	.	189440001	189680000	#4848FF	1	0.25
chr2	189680001	189880000	B.2.1.2.2.2.1.2.2.1.2	0.143769968051118	.	189680001	189880000	#4848FF	1	0.25
chr2	189880001	190000000	B.1.2.2.2.1.2.2.1.2.1	0.321618743343983	.	189880001	190000000	#9191FF	1	0.375
chr2	190000001	190280000	B.1.2.2.2.2.2.1.1.1	0.313099041533546	.	190000001	190280000	#9191FF	1	0.375
chr2	190280001	190560000	A.1.1.1.2.2.1.1	0.981895633652822	.	190280001	190560000	#FF0000	1	1
chr2	190560001	191080000	A.1.1.1.2.2.2.2.1.1.2	0.973375931842385	.	190560001	191080000	#FF0000	1	1
chr2	191080001	191240000	A.1.2.1.2.2.2.1.1.1	0.850905218317359	.	191080001	191240000	#FF4848	1	0.875
chr2	191240001	191360000	A.1.1.2.1.1.1.1.2	0.968051118210863	.	191240001	191360000	#FF0000	1	1
chr2	191360001	191560000	A.1.2.2.1.1.1.1.1.2.2	0.838125665601704	.	191360001	191560000	#FF4848	1	0.875
chr2	191560001	191720000	A.2.2.1.2.2.2.1.1	0.594249201277955	.	191560001	191720000	#FFDADA	1	0.625
chr2	191720001	191880000	A.1.1.2.1.2.1.1.1.1	0.956336528221512	.	191720001	191880000	#FF0000	1	1
chr2	191880001	192160000	A.2.2.1.2.2.1.1.1.1	0.605963791267306	.	191880001	192160000	#FFDADA	1	0.625
chr2	192160001	192440000	A.2.2.2.1.2.2.2.2	0.55591054313099	.	192160001	192440000	#FFDADA	1	0.625
chr2	192440001	192600000	A.1.2.2.1.1.1.1.2.2.2	0.83493077742279	.	192440001	192600000	#FF4848	1	0.875
chr2	192600001	192800000	B.1.2.1.2.1.1.1.1	0.391906283280085	.	192600001	192800000	#9191FF	1	0.375
chr2	192800001	193040000	B.1.1.2.2.2.1.2.1.1.1.1.1	0.450479233226837	.	192800001	193040000	#DADAFF	1	0.5
chr2	193040001	193240000	B.1.2.1.2.2.1.1.2.2.1.1.1	0.375931842385517	.	193040001	193240000	#9191FF	1	0.375
chr2	193240001	193800000	B.2.2.1.1.1.2.2.2.2	0.104366347177849	.	193240001	193800000	#0000FF	1	0.125
chr2	193800001	194000000	B.2.1.2.2.2.1.2.1.1	0.146964856230032	.	193800001	194000000	#4848FF	1	0.25
chr2	194000001	194160000	B.2.1.1.2.1.1.2.1.2.2	0.261980830670927	.	194000001	194160000	#4848FF	1	0.25
chr2	194160001	194320000	B.1.2.2.2.1.2.1.2.2	0.324813631522897	.	194160001	194320000	#9191FF	1	0.375
chr2	194320001	194480000	B.1.1.2.2.2.2.2.1.1.2	0.440894568690096	.	194320001	194480000	#DADAFF	1	0.5
chr2	194480001	194920000	B.2.2.2.1.1.1.2.2	0.0457933972310969	.	194480001	194920000	#0000FF	1	0.125
chr2	194920001	195040000	B.1.2.1.2.2.1.2.1.2	0.369542066027689	.	194920001	195040000	#9191FF	1	0.375
chr2	195040001	195360000	B.2.1.2.2.2.1.2.2.2.2	0.141640042598509	.	195040001	195360000	#4848FF	1	0.25
chr2	195360001	195640000	B.2.2.1.1.1.2.2.1.2	0.106496272630458	.	195360001	195640000	#0000FF	1	0.125
chr2	195640001	195800000	B.2.1.2.2.2.1.2.2.2.1	0.142705005324814	.	195640001	195800000	#4848FF	1	0.25
chr2	195800001	196000000	B.2.1.2.2.2.1.2.2.1.1	0.144834930777423	.	195800001	196000000	#4848FF	1	0.25
chr2	196000001	196400000	B.2.1.2.2.2.2.1.1.1.1.2	0.1395101171459	.	196000001	196400000	#4848FF	1	0.25
chr2	196400001	196600000	A.2.2.2.1.2.1.1.2.1.2	0.566560170394036	.	196400001	196600000	#FFDADA	1	0.625
chr2	196600001	196920000	B.2.1.2.2.2.2.1.1.1.2.2	0.137380191693291	.	196600001	196920000	#4848FF	1	0.25
chr2	196920001	197160000	A.1.1.2.1.2.1.2.1	0.951011714589989	.	196920001	197160000	#FF0000	1	1
chr2	197160001	197320000	A.2.1.2.2.2.2.1.2.2	0.649627263045793	.	197160001	197320000	#FF9191	1	0.75
chr2	197320001	197560000	A.1.2.1.2.2.2.1.1.2	0.849840255591054	.	197320001	197560000	#FF4848	1	0.875
chr2	197560001	198200000	A.1.1.1.1.1.1.1	1	.	197560001	198200000	#FF0000	1	1
chr2	198200001	198400000	A.1.1.2.1.2.1.1.1.2	0.955271565495208	.	198200001	198400000	#FF0000	1	1
chr2	198400001	198640000	A.2.2.1.2.2.1.2.2.2.1	0.597444089456869	.	198400001	198640000	#FFDADA	1	0.625
chr2	198640001	199000000	A.1.1.2.1.2.2.2.2.2	0.944621938232162	.	198640001	199000000	#FF0000	1	1
chr2	199000001	199240000	B.1.2.2.2.2.2.1.1.2	0.312034078807242	.	199000001	199240000	#9191FF	1	0.375
chr2	199240001	199400000	B.2.2.1.1.2.2.2.2.2.2	0.0756123535676251	.	199240001	199400000	#0000FF	1	0.125
chr2	199400001	199840000	B.2.2.1.1.2.2.2.2.1	0.0777422790202343	.	199400001	199840000	#0000FF	1	0.125
chr2	199840001	200000000	B.2.1.2.2.2.1.1.2.1.2	0.149094781682641	.	199840001	200000000	#4848FF	1	0.25
chr2	200000001	200160000	B.2.1.1.2.1.1.2.2.1.1.1	0.260915867944622	.	200000001	200160000	#4848FF	1	0.25
chr2	200160001	200760000	B.2.1.1.2.1.1.2.2.2.2	0.254526091586794	.	200160001	200760000	#4848FF	1	0.25
chr2	200760001	200840000	A.2.2.1.2.2.1.2.1.2.2	0.600638977635783	.	200760001	200840000	#FFDADA	1	0.625
chr2	200840001	201120000	B.2.1.2.2.2.2.1.2.1.1	0.135250266240682	.	200840001	201120000	#4848FF	1	0.25
chr2	201120001	201360000	A.2.2.1.2.2.2.2.1.2	0.591054313099042	.	201120001	201360000	#FFDADA	1	0.625
chr2	201360001	201520000	A.2.1.2.2.2.1.2.2.2	0.654952076677316	.	201360001	201520000	#FF9191	1	0.75
chr2	201520001	201680000	A.2.2.1.2.2.1.2.2.1.2	0.598509052183174	.	201520001	201680000	#FFDADA	1	0.625
chr2	201680001	202120000	A.1.1.1.1.1.1.2	0.998935037273695	.	201680001	202120000	#FF0000	1	1
chr2	202120001	202320000	A.1.2.1.2.1.2.1.2.1	0.865814696485623	.	202120001	202320000	#FF4848	1	0.875
chr2	202320001	203080000	A.2.1.1.1.1.2.2.1	0.763578274760383	.	202320001	203080000	#FF9191	1	0.75
chr2	203080001	203280000	A.1.1.2.1.2.1.1.2.1.1	0.954206602768903	.	203080001	203280000	#FF0000	1	1
chr2	203280001	203360000	A.2.1.1.1.1.2.2.2.2.2	0.76038338658147	.	203280001	203360000	#FF9191	1	0.75
chr2	203360001	203480000	A.2.1.1.1.1.2.2.2.1	0.762513312034079	.	203360001	203480000	#FF9191	1	0.75
chr2	203480001	203760000	A.1.2.2.1.1.1.2.1.2	0.832800851970181	.	203480001	203760000	#FF4848	1	0.875
chr2	203760001	203840000	A.2.1.2.2.1.1.2.1.2	0.667731629392971	.	203760001	203840000	#FF9191	1	0.75
chr2	203840001	204080000	A.2.1.1.1.1.2.2.2.2.1	0.761448349307774	.	203840001	204080000	#FF9191	1	0.75
chr2	204080001	204200000	A.2.1.2.2.1.2.2.2	0.661341853035144	.	204080001	204200000	#FF9191	1	0.75
chr2	204200001	204520000	A.1.2.1.2.1.2.1.2.2	0.864749733759318	.	204200001	204520000	#FF4848	1	0.875
chr2	204520001	204680000	A.1.1.2.1.1.1.1.1.2	0.969116080937167	.	204520001	204680000	#FF0000	1	1
chr2	204680001	204760000	A.2.1.2.2.1.1.2.2.1	0.666666666666667	.	204680001	204760000	#FF9191	1	0.75
chr2	204760001	205120000	B.1.1.2.2.1.1.1.2.1	0.46751863684771	.	204760001	205120000	#DADAFF	1	0.5
chr2	205120001	205280000	B.1.2.2.2.1.1.1.1.2	0.33013844515442	.	205120001	205280000	#9191FF	1	0.375
chr2	205280001	205600000	B.1.1.2.2.1.1.1.2.2	0.466453674121406	.	205280001	205600000	#DADAFF	1	0.5
chr2	205600001	205800000	A.2.1.1.1.2.1.2.1.1	0.757188498402556	.	205600001	205800000	#FF9191	1	0.75
chr2	205800001	205920000	A.2.2.2.1.2.2.1.2.1	0.559105431309904	.	205800001	205920000	#FFDADA	1	0.625
chr2	205920001	206200000	A.2.2.1.2.2.1.2.2.1.1	0.599574014909478	.	205920001	206200000	#FFDADA	1	0.625
chr2	206200001	206520000	A.2.2.2.1.1.2.1.1.1.1.2	0.577209797657082	.	206200001	206520000	#FFDADA	1	0.625
chr2	206520001	206840000	A.2.1.1.1.1.2.1.1.2.1	0.768903088391906	.	206520001	206840000	#FF9191	1	0.75
chr2	206840001	207040000	A.1.1.2.1.2.1.1.2.1.2	0.953141640042598	.	206840001	207040000	#FF0000	1	1
chr2	207040001	207280000	A.2.2.1.2.1.2.1.1.1.2	0.613418530351438	.	207040001	207280000	#FFDADA	1	0.625
chr2	207280001	207480000	A.1.1.2.1.1.1.2.2	0.965921192758253	.	207280001	207480000	#FF0000	1	1
chr2	207480001	207680000	A.2.2.1.2.2.2.1.2	0.593184238551651	.	207480001	207680000	#FFDADA	1	0.625
chr2	207680001	207880000	B.1.1.1.2.2.2.2.1	0.49307774227902	.	207680001	207880000	#DADAFF	1	0.5
chr2	207880001	208120000	A.1.2.1.2.1.2.1.1.1	0.867944621938232	.	207880001	208120000	#FF4848	1	0.875
chr2	208120001	208400000	A.1.2.2.1.2.2.2.2.1	0.807241746538871	.	208120001	208400000	#FF4848	1	0.875
chr2	208400001	208680000	A.1.1.2.1.2.2.2.1.1	0.947816826411076	.	208400001	208680000	#FF0000	1	1
chr2	208680001	208960000	A.1.2.1.2.2.1.1.2.1.2	0.8604898828541	.	208680001	208960000	#FF4848	1	0.875
chr2	208960001	209240000	A.1.2.2.1.1.1.1.1.1.1.1	0.842385516506922	.	208960001	209240000	#FF4848	1	0.875
chr2	209240001	209440000	B.1.1.2.2.2.2.2.1.1.1	0.4419595314164	.	209240001	209440000	#DADAFF	1	0.5
chr2	209440001	209600000	B.2.1.1.2.1.1.2.2.1.2.1	0.257720979765708	.	209440001	209600000	#4848FF	1	0.25
chr2	209600001	209720000	B.1.1.2.2.2.2.2.2.1	0.437699680511182	.	209600001	209720000	#DADAFF	1	0.5
chr2	209720001	209920000	B.2.2.1.1.1.2.1.1	0.111821086261981	.	209720001	209920000	#0000FF	1	0.125
chr2	209920001	210040000	B.1.2.1.2.1.1.1.2	0.390841320553781	.	209920001	210040000	#9191FF	1	0.375
chr2	210040001	210320000	B.2.1.1.2.1.1.2.1.2.1.1	0.264110756123536	.	210040001	210320000	#4848FF	1	0.25
chr2	210320001	210440000	B.1.1.1.1.2.2.2	0.512247071352503	.	210320001	210440000	#DADAFF	1	0.5
chr2	210440001	210680000	B.2.1.2.2.2.2.1.1.1.2.1	0.138445154419595	.	210440001	210680000	#4848FF	1	0.25
chr2	210680001	210840000	B.2.1.1.2.1.1.2.1.2.1.2	0.263045793397231	.	210680001	210840000	#4848FF	1	0.25
chr2	210840001	211080000	A.1.2.2.1.1.1.1.2.2.1	0.835995740149095	.	210840001	211080000	#FF4848	1	0.875
chr2	211080001	211400000	B.1.1.2.2.2.2.2.1.2.2	0.438764643237487	.	211080001	211400000	#DADAFF	1	0.5
chr2	211400001	211680000	B.2.2.2.1.1.1.2.1	0.0468583599574015	.	211400001	211680000	#0000FF	1	0.125
chr2	211680001	211880000	B.2.2.1.1.1.2.1.2.2	0.109691160809372	.	211680001	211880000	#0000FF	1	0.125
chr2	211880001	212200000	B.1.2.2.2.1.2.1.2.1	0.325878594249201	.	211880001	212200000	#9191FF	1	0.375
chr2	212200001	212320000	A.2.2.1.2.2.2.2.2.2	0.588924387646432	.	212200001	212320000	#FFDADA	1	0.625
chr2	212320001	212520000	B.1.2.2.2.2.2.2.1	0.307774227902023	.	212320001	212520000	#9191FF	1	0.375
chr2	212520001	212760000	B.2.1.1.2.1.2.1.2.1.1	0.252396166134185	.	212520001	212760000	#4848FF	1	0.25
chr2	212760001	212880000	A.2.2.2.1.2.1.1.2.1.1	0.567625133120341	.	212760001	212880000	#FFDADA	1	0.625
chr2	212880001	213120000	B.1.2.1.2.2.1.2.2.2.1	0.36741214057508	.	212880001	213120000	#9191FF	1	0.375
chr2	213120001	213240000	B.1.2.2.2.1.2.2.1.1.1	0.323748668796592	.	213120001	213240000	#9191FF	1	0.375
chr2	213240001	213480000	B.2.1.1.2.1.2.1.2.2	0.250266240681576	.	213240001	213480000	#4848FF	1	0.25
chr2	213480001	213600000	B.1.2.2.2.1.2.2.1.2.2	0.320553780617678	.	213480001	213600000	#9191FF	1	0.375
chr2	213600001	213760000	B.1.1.2.2.2.2.2.1.2.1	0.439829605963791	.	213600001	213760000	#DADAFF	1	0.5
chr2	213760001	214080000	B.2.1.1.2.1.1.2.1.1.2	0.26517571884984	.	213760001	214080000	#4848FF	1	0.25
chr2	214080001	214240000	B.1.2.1.2.2.1.2.2.2.2	0.366347177848775	.	214080001	214240000	#9191FF	1	0.375
chr2	214240001	214760000	B.2.2.1.1.1.2.2.2.1	0.105431309904153	.	214240001	214760000	#0000FF	1	0.125
chr2	214760001	215080000	B.2.1.1.2.1.2.1.2.1.2	0.251331203407881	.	214760001	215080000	#4848FF	1	0.25
chr2	215080001	215240000	B.2.1.2.2.2.1.1.2.1.1	0.150159744408946	.	215080001	215240000	#4848FF	1	0.25
chr2	215240001	215400000	B.2.1.1.2.1.1.2.2.1.2.2	0.256656017039404	.	215240001	215400000	#4848FF	1	0.25
chr2	215400001	215560000	B.1.2.1.2.1.2.1.2.1	0.385516506922258	.	215400001	215560000	#9191FF	1	0.375
chr2	215560001	215760000	A.2.1.2.2.2.2.2.2.2	0.644302449414271	.	215560001	215760000	#FF9191	1	0.75
chr2	215760001	216000000	B.1.2.1.2.1.2.2.2.1	0.380191693290735	.	215760001	216000000	#9191FF	1	0.375
chr2	216000001	216160000	B.1.2.1.2.1.2.2.1.1.1	0.383386581469649	.	216000001	216160000	#9191FF	1	0.375
chr2	216160001	216600000	A.1.2.2.1.1.1.1.2.1	0.837060702875399	.	216160001	216600000	#FF4848	1	0.875
chr2	216600001	216920000	A.1.1.2.1.2.2.2.1.2	0.946751863684771	.	216600001	216920000	#FF0000	1	1
chr2	216920001	217080000	A.1.2.2.1.1.1.2.2.1.2	0.830670926517572	.	216920001	217080000	#FF4848	1	0.875
chr2	217080001	217280000	B.1.1.2.2.1.1.2.1.1	0.465388711395101	.	217080001	217280000	#DADAFF	1	0.5
chr2	217280001	217440000	A.2.1.1.1.1.1.2.2.1.2.2.2	0.77209797657082	.	217280001	217440000	#FF9191	1	0.75
chr2	217440001	217600000	A.2.2.1.2.1.2.1.2.2	0.609158679446219	.	217440001	217600000	#FFDADA	1	0.625
chr2	217600001	217800000	B.1.1.2.2.1.1.1.1	0.468583599574015	.	217600001	217800000	#DADAFF	1	0.5
chr2	217800001	217880000	B.1.1.1.2.2.1.1.1	0.501597444089457	.	217800001	217880000	#DADAFF	1	0.5
chr2	217880001	218080000	B.1.2.1.1.2.2.1.1.1.2	0.402555910543131	.	217880001	218080000	#9191FF	1	0.375
chr2	218080001	218360000	B.1.2.1.1.2.2.1.1.1.1	0.403620873269436	.	218080001	218360000	#9191FF	1	0.375
chr2	218360001	218640000	A.2.2.2.1.1.2.1.1.1.2	0.576144834930777	.	218360001	218640000	#FFDADA	1	0.625
chr2	218640001	218840000	A.2.2.1.2.1.2.1.1.1.1	0.614483493077742	.	218640001	218840000	#FFDADA	1	0.625
chr2	218840001	218960000	A.2.1.2.2.1.1.2.1.1	0.668796592119276	.	218840001	218960000	#FF9191	1	0.75
chr2	218960001	219080000	A.2.1.2.2.1.2.1.2	0.663471778487753	.	218960001	219080000	#FF9191	1	0.75
chr2	219080001	219240000	A.1.2.1.2.2.2.2.2	0.843450479233227	.	219080001	219240000	#FF4848	1	0.875
chr2	219240001	219560000	A.1.1.2.1.1.1.2.1	0.966986155484558	.	219240001	219560000	#FF0000	1	1
chr2	219560001	219640000	A.2.1.2.2.1.2.1.1	0.664536741214057	.	219560001	219640000	#FF9191	1	0.75
chr2	219640001	219800000	A.2.1.2.2.1.1.1.2	0.66986155484558	.	219640001	219800000	#FF9191	1	0.75
chr2	219800001	220200000	A.1.2.1.2.1.2.2	0.863684771033014	.	219800001	220200000	#FF4848	1	0.875
chr2	220200001	220520000	A.1.2.2.1.1.1.2.2.1.1	0.831735889243876	.	220200001	220520000	#FF4848	1	0.875
chr2	220520001	220920000	B.1.2.2.2.1.1.2	0.32800851970181	.	220520001	220920000	#9191FF	1	0.375
chr2	220920001	221040000	B.1.2.1.2.1.2.2.1.1.2	0.382321618743344	.	220920001	221040000	#9191FF	1	0.375
chr2	221040001	221440000	B.2.2.2.1.1.1.1	0.0479233226837061	.	221040001	221440000	#0000FF	1	0.125
chr2	221440001	221560000	B.2.1.1.2.1.1.1.2.1	0.268370607028754	.	221440001	221560000	#4848FF	1	0.25
chr2	221560001	221720000	B.2.1.1.2.1.1.1.1.1.1	0.271565495207668	.	221560001	221720000	#4848FF	1	0.25
chr2	221720001	221920000	B.1.2.2.2.1.2.2.2	0.319488817891374	.	221720001	221920000	#9191FF	1	0.375
chr2	221920001	222080000	A.2.2.1.2.1.1.2.1	0.617678381256656	.	221920001	222080000	#FFDADA	1	0.625
chr2	222080001	222400000	B.1.2.2.2.2.2.1.2.2	0.308839190628328	.	222080001	222400000	#9191FF	1	0.375
chr2	222400001	222520000	B.1.2.1.2.1.2.2.1.2	0.381256656017039	.	222400001	222520000	#9191FF	1	0.375
chr2	222520001	222840000	B.2.2.1.1.1.1.1.1.2	0.12566560170394	.	222520001	222840000	#0000FF	1	0.125
chr2	222840001	222920000	B.1.1.2.2.1.1.2.2.2	0.461128860489883	.	222840001	222920000	#DADAFF	1	0.5
chr2	222920001	223440000	B.1.2.1.2.1.2.1.1.1	0.387646432374867	.	222920001	223440000	#9191FF	1	0.375
chr2	223440001	223840000	A.1.2.2.1.1.1.2.2.2.2	0.828541001064963	.	223440001	223840000	#FF4848	1	0.875
chr2	223840001	224120000	B.1.2.2.2.2.2.1.2.1.2	0.309904153354633	.	223840001	224120000	#9191FF	1	0.375
chr2	224120001	224200000	B.1.2.2.2.1.2.2.1.1.2	0.322683706070288	.	224120001	224200000	#9191FF	1	0.375
chr2	224200001	224600000	B.2.1.2.2.2.2.1.2.1.2	0.134185303514377	.	224200001	224600000	#4848FF	1	0.25
chr2	224600001	224840000	A.2.1.2.2.2.2.2.2.1	0.645367412140575	.	224600001	224840000	#FF9191	1	0.75
chr2	224840001	224920000	B.1.1.1.1.2.1.1.2	0.516506922257721	.	224840001	224920000	#DADAFF	1	0.5
chr2	224920001	225320000	B.1.2.1.2.1.2.2.2.2	0.37912673056443	.	224920001	225320000	#9191FF	1	0.375
chr2	225320001	225520000	A.1.2.2.1.2.2.2.2.2	0.806176783812567	.	225320001	225520000	#FF4848	1	0.875
chr2	225520001	225680000	B.1.1.1.1.2.1.2.2	0.514376996805112	.	225520001	225680000	#DADAFF	1	0.5
chr2	225680001	225960000	A.2.1.2.2.2.1.1.1.2	0.659211927582535	.	225680001	225960000	#FF9191	1	0.75
chr2	225960001	226240000	B.1.2.1.2.1.1.2.2	0.388711395101171	.	225960001	226240000	#9191FF	1	0.375
chr2	226240001	226560000	B.2.1.1.2.1.2.1.1	0.25346112886049	.	226240001	226560000	#4848FF	1	0.25
chr2	226560001	226840000	B.2.2.1.1.1.2.1.2.1	0.110756123535676	.	226560001	226840000	#0000FF	1	0.125
chr2	226840001	226960000	B.2.1.1.2.1.1.1.1.2	0.269435569755059	.	226840001	226960000	#4848FF	1	0.25
chr2	226960001	227120000	B.2.1.1.2.1.2.2.1	0.249201277955272	.	226960001	227120000	#4848FF	1	0.25
chr2	227120001	227280000	B.2.1.1.2.1.1.1.1.1.2	0.270500532481363	.	227120001	227280000	#4848FF	1	0.25
chr2	227280001	227480000	B.2.1.2.2.2.2.1.2.2	0.133120340788072	.	227280001	227480000	#4848FF	1	0.25
chr2	227480001	227640000	B.1.1.2.2.2.2.2.2.2	0.436634717784878	.	227480001	227640000	#DADAFF	1	0.5
chr2	227640001	227800000	A.2.2.1.2.2.1.2.1.2.1	0.601703940362087	.	227640001	227800000	#FFDADA	1	0.625
chr2	227800001	228000000	A.2.2.2.1.2.1.2.1.2	0.562300319488818	.	227800001	228000000	#FFDADA	1	0.625
chr2	228000001	228160000	A.2.1.1.1.1.1.1.2.2	0.777422790202343	.	228000001	228160000	#FF9191	1	0.75
chr2	228160001	228240000	A.2.1.1.1.1.1.1.2.1	0.778487752928647	.	228160001	228240000	#FF9191	1	0.75
chr2	228240001	228440000	A.2.1.1.1.1.1.1.1	0.779552715654952	.	228240001	228440000	#FF9191	1	0.75
chr2	228440001	228520000	B.1.1.1.1.2.1.1.1	0.517571884984026	.	228440001	228520000	#DADAFF	1	0.5
chr2	228520001	228720000	B.1.1.2.2.1.1.2.2.1	0.462193823216187	.	228520001	228720000	#DADAFF	1	0.5
chr2	228720001	229040000	B.1.2.1.2.1.2.1.1.2	0.386581469648562	.	228720001	229040000	#9191FF	1	0.375
chr2	229040001	229240000	A.2.1.2.2.2.1.1.1.1	0.660276890308839	.	229040001	229240000	#FF9191	1	0.75
chr2	229240001	229520000	A.2.1.2.2.2.1.1.2	0.65814696485623	.	229240001	229520000	#FF9191	1	0.75
chr2	229520001	229800000	B.2.1.1.2.1.2.2.2	0.248136315228967	.	229520001	229800000	#4848FF	1	0.25
chr2	229800001	229880000	B.2.1.1.2.1.1.1.2.2	0.267305644302449	.	229800001	229880000	#4848FF	1	0.25
chr2	229880001	230320000	B.2.2.2.2.1.1.2.1	0.0106496272630458	.	229880001	230320000	#0000FF	1	0.125
chr2	230320001	230640000	B.1.2.2.2.1.1.1.1.1	0.331203407880724	.	230320001	230640000	#9191FF	1	0.375
chr2	230640001	230760000	A.1.2.2.1.1.1.2.2.2.1	0.829605963791267	.	230640001	230760000	#FF4848	1	0.875
chr2	230760001	231040000	A.2.1.1.1.1.1.2.2.1.2.1	0.774227902023429	.	230760001	231040000	#FF9191	1	0.75
chr2	231040001	231320000	A.1.2.2.1.2.1.2.2.1	0.816826411075612	.	231040001	231320000	#FF4848	1	0.875
chr2	231320001	231520000	A.2.2.2.1.2.1.2.1.1	0.563365282215122	.	231320001	231520000	#FFDADA	1	0.625
chr2	231520001	231680000	A.1.2.2.1.2.1.2.2.2	0.815761448349308	.	231520001	231680000	#FF4848	1	0.875
chr2	231680001	231960000	A.1.1.2.2.2.2.1.1	0.917997870074547	.	231680001	231960000	#FF0000	1	1
chr2	231960001	232040000	A.2.1.1.1.1.2.1.2.2.1	0.765708200212993	.	231960001	232040000	#FF9191	1	0.75
chr2	232040001	232480000	A.1.2.2.1.2.1.1.2	0.818956336528222	.	232040001	232480000	#FF4848	1	0.875
chr2	232480001	232680000	A.1.2.2.1.1.1.2.1.1	0.833865814696486	.	232480001	232680000	#FF4848	1	0.875
chr2	232720001	232840000	A.1.2.2.1.1.1.2.1.1	0.833865814696486	.	232720001	232840000	#FF4848	1	0.875
chr2	232840001	233120000	A.2.1.1.1.1.1.2.2.1.1	0.775292864749734	.	232840001	233120000	#FF9191	1	0.75
chr2	233120001	233360000	A.1.1.2.2.2.2.1.2	0.916932907348243	.	233120001	233360000	#FF0000	1	1
chr2	233400001	233720000	A.1.1.2.2.2.2.1.2	0.916932907348243	.	233400001	233720000	#FF0000	1	1
chr2	233720001	234000000	A.2.1.1.1.1.2.1.1.2.2	0.767838125665602	.	233720001	234000000	#FF9191	1	0.75
chr2	234080001	234160000	A.2.2.1.2.1.2.1.2.1	0.610223642172524	.	234080001	234160000	#FFDADA	1	0.625
chr2	234160001	234520000	A.1.2.2.1.2.1.1.1	0.820021299254526	.	234160001	234520000	#FF4848	1	0.875
chr2	234520001	234680000	B.1.1.2.2.1.1.2.1.2.1	0.464323748668797	.	234520001	234680000	#DADAFF	1	0.5
chr2	234680001	234960000	A.2.2.1.2.1.2.1.1.2.2	0.611288604898829	.	234680001	234960000	#FFDADA	1	0.625
chr2	234960001	235440000	A.2.2.1.2.1.1.2.2.2	0.615548455804047	.	234960001	235440000	#FFDADA	1	0.625
chr2	235440001	235760000	B.1.1.2.2.1.2.2.2.2	0.454739084132055	.	235440001	235760000	#DADAFF	1	0.5
chr2	235760001	235960000	A.2.2.2.1.1.1.2.2	0.579339723109691	.	235760001	235960000	#FFDADA	1	0.625
chr2	235960001	236280000	A.2.1.2.2.1.1.1.1.1.1	0.673056443024494	.	235960001	236280000	#FF9191	1	0.75
chr2	236280001	236480000	A.1.2.1.2.2.2.2.1	0.844515441959531	.	236280001	236480000	#FF4848	1	0.875
chr2	236520001	236680000	A.1.2.1.2.2.2.2.1	0.844515441959531	.	236520001	236680000	#FF4848	1	0.875
chr2	236680001	236760000	A.2.1.2.2.1.1.2.2.2	0.665601703940362	.	236680001	236760000	#FF9191	1	0.75
chr2	236800001	237040000	A.2.1.2.2.1.1.2.2.2	0.665601703940362	.	236800001	237040000	#FF9191	1	0.75
chr2	237040001	237640000	B.1.2.2.1.1.2.1.2.1	0.358892438764643	.	237040001	237640000	#9191FF	1	0.375
chr2	237640001	237760000	B.1.2.2.2.1.1.1.2	0.329073482428115	.	237640001	237760000	#9191FF	1	0.375
chr2	237760001	237960000	B.1.2.1.1.2.2.1.1.2	0.401490947816826	.	237760001	237960000	#9191FF	1	0.375
chr2	237960001	238120000	A.2.1.2.2.1.1.1.1.1.2	0.67199148029819	.	237960001	238120000	#FF9191	1	0.75
chr2	238120001	238440000	B.1.1.2.2.1.1.2.1.2.2	0.463258785942492	.	238120001	238440000	#DADAFF	1	0.5
chr2	238440001	238640000	A.2.1.1.1.1.1.2.2.1.2.2.1	0.773162939297125	.	238440001	238640000	#FF9191	1	0.75
chr2	238640001	238800000	A.2.1.2.2.1.2.2.1	0.662406815761448	.	238640001	238800000	#FF9191	1	0.75
chr2	238800001	239000000	A.1.2.2.1.2.1.2.1	0.817891373801917	.	238800001	239000000	#FF4848	1	0.875
chr2	239000001	239120000	A.2.1.1.1.1.1.2.2.2	0.771033013844515	.	239000001	239120000	#FF9191	1	0.75
chr2	239120001	239400000	A.2.1.1.1.1.1.2.1	0.776357827476038	.	239120001	239400000	#FF9191	1	0.75
chr2	239400001	239760000	B.1.2.2.1.1.2.1.2.2	0.357827476038339	.	239400001	239760000	#9191FF	1	0.375
chr2	239760001	239800000	B.1.1.1.1.2.1.2.1	0.515441959531416	.	239760001	239800000	#DADAFF	1	0.5
chr2	239840001	239960000	B.1.1.1.1.2.1.2.1	0.515441959531416	.	239840001	239960000	#DADAFF	1	0.5
chr2	239960001	240040000	B.1.1.1.2.2.1.1.2	0.500532481363152	.	239960001	240040000	#DADAFF	1	0.5
chr2	240040001	240320000	A.2.1.1.1.1.2.1.2.1	0.766773162939297	.	240040001	240320000	#FF9191	1	0.75
chr2	240320001	240400000	A.2.2.1.2.1.2.1.1.2.1	0.612353567625133	.	240320001	240400000	#FFDADA	1	0.625
chr2	240440001	240800000	A.2.2.1.2.1.2.1.1.2.1	0.612353567625133	.	240440001	240800000	#FFDADA	1	0.625
chr2	240840001	240920000	A.2.2.1.2.1.2.1.1.2.1	0.612353567625133	.	240840001	240920000	#FFDADA	1	0.625
chr2	240920001	241520000	A.2.1.1.1.1.2.1.1.1	0.769968051118211	.	240920001	241520000	#FF9191	1	0.75
chr2	241520001	241600000	A.2.2.2.1.1.1.2.1	0.580404685835996	.	241520001	241600000	#FFDADA	1	0.625
chr2	241640001	241680000	A.2.2.2.1.1.1.2.1	0.580404685835996	.	241640001	241680000	#FFDADA	1	0.625
chr2	241720001	241840000	A.2.1.2.2.1.1.1.1.2	0.670926517571885	.	241720001	241840000	#FF9191	1	0.75
chr2	241880001	242040000	A.2.1.2.2.1.1.1.1.2	0.670926517571885	.	241880001	242040000	#FF9191	1	0.75
chr2	242040001	242120000	A.1.1.2.2.2.2.2	0.915867944621938	.	242040001	242120000	#FF0000	1	1
chr2	242200001	242480000	A.1.1.2.2.2.2.2	0.915867944621938	.	242200001	242480000	#FF0000	1	1
chr2	242520001	242560000	A.1.1.2.2.2.2.2	0.915867944621938	.	242520001	242560000	#FF0000	1	1
chr2	242600001	242640000	A.1.1.2.2.2.2.2	0.915867944621938	.	242600001	242640000	#FF0000	1	1
chr2	242720001	242760000	A.1.1.2.2.2.2.2	0.915867944621938	.	242720001	242760000	#FF0000	1	1
chr2	242800001	242840000	A.1.1.2.2.2.2.2	0.915867944621938	.	242800001	242840000	#FF0000	1	1
chr2	242840001	243080000	A.2.1.1.1.1.2.1.2.2.2	0.764643237486688	.	242840001	243080000	#FF9191	1	0.75
chr3	40001	240000	A.2.2.1.2.1.1.1	0.587837837837838	.	40001	240000	#FFDADA	1	0.625
chr3	240001	640000	A.2.1.1.1.2.2.2.2.1.1	0.697297297297297	.	240001	640000	#FF9191	1	0.75
chr3	640001	880000	B.1.1.1.1.1.2.2.2.1	0.514864864864865	.	640001	880000	#DADAFF	1	0.5
chr3	880001	1320000	B.1.1.2.1.2.1.1.1.2	0.471621621621622	.	880001	1320000	#DADAFF	1	0.5
chr3	1320001	1640000	A.2.1.2.2.2.2.2.2	0.609459459459459	.	1320001	1640000	#FF9191	1	0.75
chr3	1640001	1800000	B.1.1.2.2.2.2.2.2	0.427027027027027	.	1640001	1800000	#DADAFF	1	0.5
chr3	1800001	2000000	B.1.2.2.1.2.2.1.2.2	0.310810810810811	.	1800001	2000000	#9191FF	1	0.375
chr3	2000001	2200000	B.1.2.1.1.2.1.1.1.1	0.409459459459459	.	2000001	2200000	#9191FF	1	0.375
chr3	2200001	2720000	B.2.1.2.1.2.2.2.1.1	0.164864864864865	.	2200001	2720000	#4848FF	1	0.25
chr3	2720001	3080000	B.1.2.2.1.1.1.1.1.1.2.1	0.352702702702703	.	2720001	3080000	#9191FF	1	0.375
chr3	3080001	3240000	A.2.1.1.1.2.2.1.2.1.1	0.705405405405405	.	3080001	3240000	#FF9191	1	0.75
chr3	3240001	3640000	B.2.1.2.1.1.2.2.2.2	0.183783783783784	.	3240001	3640000	#4848FF	1	0.25
chr3	3640001	3840000	B.1.1.2.1.1.2.1.2.2	0.47972972972973	.	3640001	3840000	#DADAFF	1	0.5
chr3	3840001	4120000	B.1.2.1.1.2.1.2.1	0.398648648648649	.	3840001	4120000	#9191FF	1	0.375
chr3	4120001	4320000	B.1.2.2.1.2.2.2.2.2.1	0.302702702702703	.	4120001	4320000	#9191FF	1	0.375
chr3	4320001	4600000	A.1.2.2.2.2.2.2.1	0.744594594594595	.	4320001	4600000	#FF4848	1	0.875
chr3	4600001	4960000	A.2.1.2.2.2.2.1.1.2	0.614864864864865	.	4600001	4960000	#FF9191	1	0.75
chr3	4960001	5160000	A.2.1.1.1.2.2.1.2.1.2.2.1	0.702702702702703	.	4960001	5160000	#FF9191	1	0.75
chr3	5160001	5280000	A.1.2.2.1.1.1.2.1.1.1	0.808108108108108	.	5160001	5280000	#FF4848	1	0.875
chr3	5280001	5880000	B.2.1.1.2.1.1.1	0.235135135135135	.	5280001	5880000	#4848FF	1	0.25
chr3	5880001	6240000	B.2.2.1.2.1.2.1.2.1.2.2	0.0581081081081081	.	5880001	6240000	#0000FF	1	0.125
chr3	6240001	6520000	B.1.1.1.2.2.2.2.2	0.486486486486487	.	6240001	6520000	#DADAFF	1	0.5
chr3	6520001	6880000	A.2.2.2.1.2.1.2	0.55	.	6520001	6880000	#FFDADA	1	0.625
chr3	6880001	7040000	B.1.2.2.1.2.2.2.2.1.2	0.304054054054054	.	6880001	7040000	#9191FF	1	0.375
chr3	7040001	7240000	B.2.1.2.1.2.2.1.2.2.1	0.167567567567568	.	7040001	7240000	#4848FF	1	0.25
chr3	7240001	7320000	B.1.2.2.1.1.1.1.1.1.1	0.354054054054054	.	7240001	7320000	#9191FF	1	0.375
chr3	7320001	7600000	B.2.2.1.2.1.2.1.2.1.2.1.2	0.0594594594594595	.	7320001	7600000	#0000FF	1	0.125
chr3	7600001	7800000	B.2.1.1.2.1.2.1.1	0.22972972972973	.	7600001	7800000	#4848FF	1	0.25
chr3	7800001	8200000	B.2.2.1.2.2.2.1.2.1	0.0445945945945946	.	7800001	8200000	#0000FF	1	0.125
chr3	8200001	8680000	B.1.2.2.1.2.1.2.2.1.2.1	0.318918918918919	.	8200001	8680000	#9191FF	1	0.375
chr3	8680001	9040000	A.1.2.1.1.2.2.1.1.1	0.871621621621622	.	8680001	9040000	#FF4848	1	0.875
chr3	9040001	9120000	A.2.2.2.2.1.2.2	0.536486486486486	.	9040001	9120000	#FFDADA	1	0.625
chr3	9120001	9400000	A.2.2.2.2.2.1.2.1	0.532432432432432	.	9120001	9400000	#FFDADA	1	0.625
chr3	9400001	9520000	A.1.2.1.1.2.1.1.2.2.2.2	0.875675675675676	.	9400001	9520000	#FF4848	1	0.875
chr3	9520001	9680000	A.2.2.1.1.2.2.1.2.1	0.591891891891892	.	9520001	9680000	#FFDADA	1	0.625
chr3	9680001	9800000	A.1.1.1.2.2.1.2	0.967567567567568	.	9680001	9800000	#FF0000	1	1
chr3	9840001	9960000	A.1.1.1.2.2.1.2	0.967567567567568	.	9840001	9960000	#FF0000	1	1
chr3	10000001	10160000	A.1.1.1.2.2.1.2	0.967567567567568	.	10000001	10160000	#FF0000	1	1
chr3	10200001	10280000	A.1.1.1.2.2.1.2	0.967567567567568	.	10200001	10280000	#FF0000	1	1
chr3	10280001	10720000	A.1.2.2.2.2.2.1.1	0.751351351351351	.	10280001	10720000	#FF4848	1	0.875
chr3	10720001	10840000	A.2.2.2.2.2.1.2.2.1	0.531081081081081	.	10720001	10840000	#FFDADA	1	0.625
chr3	10840001	11080000	A.2.2.2.2.2.1.2.2.2	0.52972972972973	.	10840001	11080000	#FFDADA	1	0.625
chr3	11080001	11680000	A.1.2.2.2.2.1.1	0.756756756756757	.	11080001	11680000	#FF4848	1	0.875
chr3	11680001	11880000	A.1.2.2.2.2.2.1.2.1.1	0.75	.	11680001	11880000	#FF4848	1	0.875
chr3	11880001	12080000	A.2.2.1.1.1.2.2.2	0.598648648648649	.	11880001	12080000	#FFDADA	1	0.625
chr3	12080001	12240000	A.1.2.2.1.1.1.1.2.2	0.809459459459459	.	12080001	12240000	#FF4848	1	0.875
chr3	12240001	12520000	B.1.1.2.2.2.1.2	0.433783783783784	.	12240001	12520000	#DADAFF	1	0.5
chr3	12520001	12720000	A.1.1.2.1.2.2.2.1.1	0.945945945945946	.	12520001	12720000	#FF0000	1	1
chr3	12720001	12880000	A.2.1.1.2.1.1.2.1	0.686486486486486	.	12720001	12880000	#FF9191	1	0.75
chr3	12880001	13000000	A.2.1.2.1.1.2.1.1	0.658108108108108	.	12880001	13000000	#FF9191	1	0.75
chr3	13000001	13160000	A.1.2.2.1.2.1.1.1.2.2.2	0.783783783783784	.	13000001	13160000	#FF4848	1	0.875
chr3	13160001	13440000	A.1.2.2.1.2.1.1.1.2.1.2	0.786486486486486	.	13160001	13440000	#FF4848	1	0.875
chr3	13480001	13520000	A.1.2.2.1.2.1.1.1.2.1.2	0.786486486486486	.	13480001	13520000	#FF4848	1	0.875
chr3	13520001	13600000	A.2.1.2.2.2.1.2	0.617567567567568	.	13520001	13600000	#FF9191	1	0.75
chr3	13640001	13680000	A.2.1.2.2.2.1.2	0.617567567567568	.	13640001	13680000	#FF9191	1	0.75
chr3	13680001	14160000	A.2.1.2.1.1.1.1.2.2	0.663513513513514	.	13680001	14160000	#FF9191	1	0.75
chr3	14160001	14320000	A.1.2.2.1.2.1.2.1.1	0.781081081081081	.	14160001	14320000	#FF4848	1	0.875
chr3	14320001	14480000	A.1.2.1.1.2.2.2.2	0.859459459459459	.	14320001	14480000	#FF4848	1	0.875
chr3	14480001	14840000	A.1.1.2.1.1.1.2.2	0.958108108108108	.	14480001	14840000	#FF0000	1	1
chr3	14840001	14960000	A.1.2.2.1.2.1.1.1.2.1.1	0.787837837837838	.	14840001	14960000	#FF4848	1	0.875
chr3	14960001	15160000	A.1.2.1.1.2.1.2.2	0.872972972972973	.	14960001	15160000	#FF4848	1	0.875
chr3	15160001	15400000	A.1.1.2.1.1.1.1.2.1	0.962162162162162	.	15160001	15400000	#FF0000	1	1
chr3	15440001	15480000	A.1.1.2.1.1.1.1.2.1	0.962162162162162	.	15440001	15480000	#FF0000	1	1
chr3	15480001	15640000	A.1.2.2.2.2.2.1.2.2.1	0.747297297297297	.	15480001	15640000	#FF4848	1	0.875
chr3	15640001	15920000	A.1.1.2.1.1.1.2.1	0.959459459459459	.	15640001	15920000	#FF0000	1	1
chr3	15920001	16360000	A.1.2.2.2.2.2.2.2.2.2	0.740540540540541	.	15920001	16360000	#FF4848	1	0.875
chr3	16360001	16440000	A.1.2.2.2.2.2.2.2.2.1	0.741891891891892	.	16360001	16440000	#FF4848	1	0.875
chr3	16480001	16600000	A.1.2.2.2.2.2.2.2.2.1	0.741891891891892	.	16480001	16600000	#FF4848	1	0.875
chr3	16600001	16840000	A.2.1.2.1.1.1.1.2.1	0.664864864864865	.	16600001	16840000	#FF9191	1	0.75
chr3	16840001	17080000	A.1.1.2.1.1.2.1.2	0.955405405405405	.	16840001	17080000	#FF0000	1	1
chr3	17080001	17240000	A.2.1.1.1.2.1.1.1.1	0.718918918918919	.	17080001	17240000	#FF9191	1	0.75
chr3	17240001	17480000	A.2.1.1.1.2.1.1.1.2.2	0.716216216216216	.	17240001	17480000	#FF9191	1	0.75
chr3	17480001	17720000	A.2.1.1.1.2.1.1.2.2	0.712162162162162	.	17480001	17720000	#FF9191	1	0.75
chr3	17720001	17880000	A.1.2.2.1.1.1.1.2.1	0.810810810810811	.	17720001	17880000	#FF4848	1	0.875
chr3	17880001	18240000	A.2.1.2.2.2.2.2.1	0.610810810810811	.	17880001	18240000	#FF9191	1	0.75
chr3	18240001	18480000	A.2.1.1.1.2.2.1.2.1.2.2.2	0.701351351351351	.	18240001	18480000	#FF9191	1	0.75
chr3	18480001	18760000	B.1.1.2.2.2.2.1.1.2	0.431081081081081	.	18480001	18760000	#DADAFF	1	0.5
chr3	18760001	19040000	A.2.1.2.1.2.2.1.2.1	0.645945945945946	.	18760001	19040000	#FF9191	1	0.75
chr3	19040001	19240000	B.1.2.2.1.2.2.2.2.2.2	0.301351351351351	.	19040001	19240000	#9191FF	1	0.375
chr3	19240001	19600000	B.2.1.2.1.2.2.1.2.1	0.168918918918919	.	19240001	19600000	#4848FF	1	0.25
chr3	19600001	19720000	B.1.2.2.1.1.1.1.1.1.2.2	0.351351351351351	.	19600001	19720000	#9191FF	1	0.375
chr3	19720001	19960000	B.2.1.1.2.2.2.1.1.1	0.208108108108108	.	19720001	19960000	#4848FF	1	0.25
chr3	19960001	20240000	A.1.2.1.1.2.2.1.2.2	0.864864864864865	.	19960001	20240000	#FF4848	1	0.875
chr3	20240001	20400000	B.1.2.1.1.2.1.1.1.2.1	0.408108108108108	.	20240001	20400000	#9191FF	1	0.375
chr3	20400001	20600000	B.1.2.2.1.1.2.2.1	0.32972972972973	.	20400001	20600000	#9191FF	1	0.375
chr3	20600001	20800000	B.1.1.1.1.1.2.2.1.1	0.518918918918919	.	20600001	20800000	#DADAFF	1	0.5
chr3	20800001	21160000	B.2.1.2.1.2.2.2.2.2.1	0.160810810810811	.	20800001	21160000	#4848FF	1	0.25
chr3	21160001	21480000	B.2.2.1.2.1.1.1.2	0.0689189189189189	.	21160001	21480000	#0000FF	1	0.125
chr3	21480001	21800000	B.2.2.1.2.1.2.1.2.1.2.1.1	0.0608108108108108	.	21480001	21800000	#0000FF	1	0.125
chr3	21800001	22000000	B.1.2.2.1.2.2.2.1.1	0.309459459459459	.	21800001	22000000	#9191FF	1	0.375
chr3	22000001	22160000	B.1.2.1.1.2.1.1.2.2.1	0.402702702702703	.	22000001	22160000	#9191FF	1	0.375
chr3	22160001	22400000	B.2.1.1.2.2.1.2.1.2	0.214864864864865	.	22160001	22400000	#4848FF	1	0.25
chr3	22400001	22480000	B.2.1.1.2.1.2.2.2.1	0.224324324324324	.	22400001	22480000	#4848FF	1	0.25
chr3	22480001	22800000	B.2.2.1.2.2.2.2	0.0418918918918919	.	22480001	22800000	#0000FF	1	0.125
chr3	22800001	23160000	B.1.2.2.1.1.1.2.1.1.2	0.341891891891892	.	22800001	23160000	#9191FF	1	0.375
chr3	23160001	23320000	A.2.1.1.1.2.2.1.2.2	0.7	.	23160001	23320000	#FF9191	1	0.75
chr3	23320001	23400000	A.2.1.1.1.2.2.2.2.2.2	0.693243243243243	.	23320001	23400000	#FF9191	1	0.75
chr3	23400001	23600000	A.2.1.2.2.2.2.1.2.1	0.613513513513513	.	23400001	23600000	#FF9191	1	0.75
chr3	23600001	24000000	A.1.2.1.1.2.2.1.2.1.1.1	0.868918918918919	.	23600001	24000000	#FF4848	1	0.875
chr3	24000001	24280000	B.1.1.2.2.2.2.1.2	0.42972972972973	.	24000001	24280000	#DADAFF	1	0.5
chr3	24280001	24360000	B.1.2.1.1.2.1.2.2.1.2	0.395945945945946	.	24280001	24360000	#9191FF	1	0.375
chr3	24360001	24440000	B.1.2.2.1.1.1.2.1.2.1	0.340540540540541	.	24360001	24440000	#9191FF	1	0.375
chr3	24440001	24720000	B.1.2.2.1.1.1.1.2.2.2	0.344594594594595	.	24440001	24720000	#9191FF	1	0.375
chr3	24720001	25440000	B.2.2.1.2.1.1.1.1.2	0.0702702702702703	.	24720001	25440000	#0000FF	1	0.125
chr3	25440001	25680000	A.2.1.2.1.2.2.1.2.2	0.644594594594595	.	25440001	25680000	#FF9191	1	0.75
chr3	25680001	25920000	A.1.1.2.1.2.1.2.1	0.95	.	25680001	25920000	#FF0000	1	1
chr3	25920001	26440000	B.2.1.2.1.2.2.2.1.2	0.163513513513514	.	25920001	26440000	#4848FF	1	0.25
chr3	26440001	26600000	B.1.2.2.1.1.1.1.2.2.1	0.345945945945946	.	26440001	26600000	#9191FF	1	0.375
chr3	26600001	26800000	B.2.1.1.2.2.1.2.1.1.1	0.217567567567568	.	26600001	26800000	#4848FF	1	0.25
chr3	26800001	27400000	B.2.1.2.1.1.1.1.2	0.198648648648649	.	26800001	27400000	#4848FF	1	0.25
chr3	27400001	27560000	A.2.1.2.1.1.2.2.1	0.654054054054054	.	27400001	27560000	#FF9191	1	0.75
chr3	27560001	27640000	B.1.1.2.1.1.2.2.1.2	0.477027027027027	.	27560001	27640000	#DADAFF	1	0.5
chr3	27640001	27840000	B.1.2.1.1.1.2.1.2.1.1	0.418918918918919	.	27640001	27840000	#9191FF	1	0.375
chr3	27840001	28240000	B.1.2.2.1.2.2.2.2.1.1	0.305405405405405	.	27840001	28240000	#9191FF	1	0.375
chr3	28240001	28400000	A.2.2.1.2.1.2.1	0.583783783783784	.	28240001	28400000	#FFDADA	1	0.625
chr3	28400001	28680000	B.2.1.2.1.2.2.2.2.2.2	0.159459459459459	.	28400001	28680000	#4848FF	1	0.25
chr3	28680001	28920000	B.1.2.1.1.1.2.1.1.1	0.421621621621622	.	28680001	28920000	#9191FF	1	0.375
chr3	28920001	29080000	B.1.1.1.1.1.2.2.2.2	0.513513513513513	.	28920001	29080000	#DADAFF	1	0.5
chr3	29080001	29320000	B.1.1.2.2.2.2.1.1.1	0.432432432432432	.	29080001	29320000	#DADAFF	1	0.5
chr3	29320001	29560000	A.2.1.1.1.2.2.1.1	0.706756756756757	.	29320001	29560000	#FF9191	1	0.75
chr3	29560001	29760000	B.1.1.1.1.1.1.2.2	0.522972972972973	.	29560001	29760000	#DADAFF	1	0.5
chr3	29760001	30040000	B.2.1.2.1.1.1.2.1.2	0.194594594594595	.	29760001	30040000	#4848FF	1	0.25
chr3	30040001	30240000	B.2.1.2.1.1.1.2.1.1.1	0.197297297297297	.	30040001	30240000	#4848FF	1	0.25
chr3	30240001	30600000	B.2.1.1.2.2.1.2.1.1.2	0.216216216216216	.	30240001	30600000	#4848FF	1	0.25
chr3	30600001	30760000	A.2.1.1.1.2.2.2.2.2.1	0.694594594594595	.	30600001	30760000	#FF9191	1	0.75
chr3	30760001	31040000	B.1.2.2.1.1.2.1.1.2.2	0.332432432432432	.	30760001	31040000	#9191FF	1	0.375
chr3	31040001	31240000	B.1.1.1.1.1.1.2.1.2	0.524324324324324	.	31040001	31240000	#DADAFF	1	0.5
chr3	31240001	31400000	A.2.1.1.1.2.2.2.2.1.2	0.695945945945946	.	31240001	31400000	#FF9191	1	0.75
chr3	31400001	31600000	A.1.1.2.1.2.1.2.2	0.948648648648649	.	31400001	31600000	#FF0000	1	1
chr3	31600001	31680000	A.1.2.1.2.2.1.2.1.2	0.822972972972973	.	31600001	31680000	#FF4848	1	0.875
chr3	31680001	31880000	A.1.2.2.1.1.1.2.1.1.2.1	0.806756756756757	.	31680001	31880000	#FF4848	1	0.875
chr3	31880001	32080000	A.1.2.1.1.2.2.1.2.1.1.2	0.867567567567568	.	31880001	32080000	#FF4848	1	0.875
chr3	32080001	32200000	A.1.2.2.2.2.2.1.2.2.2	0.745945945945946	.	32080001	32200000	#FF4848	1	0.875
chr3	32200001	32400000	A.1.2.1.2.2.1.2.2	0.821621621621622	.	32200001	32400000	#FF4848	1	0.875
chr3	32400001	32560000	A.1.2.1.1.2.1.1.2.1.2	0.87972972972973	.	32400001	32560000	#FF4848	1	0.875
[truncated: 8,534 more rows]
