# Supplementary material for: Systematic inference and comparison of multi-scale chromatin sub-compartments connects spatial organization to cell phenotypes
Source: Nat Commun. 2021 May 10;12:2439. doi: 10.1038/s41467-021-22666-3 (PMC8110550; doi:10.1038/s41467-021-22666-3)
Supplement: Supplementary file 5 — Supplementary Dataset 2 [file 41467_2021_22666_MOESM5_ESM.zip › Supplementary_Data_1_domain_hierarchies_127HiCmaps/HMEC_mammary_epithelium_binsize=10kb.bed]

#fields: chr, pos_start, pos_end, the full compartment label describing the position in the hierachy, normalized compartment domain rank, ., pos_start, pos_end, color based on eight compartment model (A.1.1 - B.2.2), 1, eight compartment score (A.1.1 to B.2.2: 8 to 1 devided by 8)
chr1	520001	540000	A.1.1.1.1.1.2.1.2	0.998089780324737	.	520001	540000	#FF0000	1	1
chr1	560001	570000	A.1.1.1.1.1.2.1.2	0.998089780324737	.	560001	570000	#FF0000	1	1
chr1	670001	680000	A.1.1.1.1.1.2.1.2	0.998089780324737	.	670001	680000	#FF0000	1	1
chr1	690001	1850000	A.1.1.1.1.1.2.1.2	0.998089780324737	.	690001	1850000	#FF0000	1	1
chr1	1850001	2090000	A.1.2.1.2.1.2.2.1	0.829990448901624	.	1850001	2090000	#FF4848	1	0.875
chr1	2090001	2330000	A.1.2.1.2.2.2.2.2.1	0.808978032473734	.	2090001	2330000	#FF4848	1	0.875
chr1	2330001	2480000	A.2.1.2.2.2.1.1.1.1	0.545367717287488	.	2330001	2480000	#FF9191	1	0.75
chr1	2480001	2520000	B.1.1.1.1.1.1.1.1.2.1	0.367717287488061	.	2480001	2520000	#DADAFF	1	0.5
chr1	2520001	2590000	B.1.1.2.1.2.1.2.2.1.2.2	0.285577841451767	.	2520001	2590000	#DADAFF	1	0.5
chr1	2610001	2640000	B.2.2.1.1.1.2.2.2.2	0.063992359121299	.	2610001	2640000	#0000FF	1	0.125
chr1	2680001	3320000	B.2.2.1.1.1.2.2.2.2	0.063992359121299	.	2680001	3320000	#0000FF	1	0.125
chr1	3320001	3650000	A.2.1.1.1.2.1.2.1	0.694364851957975	.	3320001	3650000	#FF9191	1	0.75
chr1	3650001	3730000	A.2.1.2.2.2.1.1.2.1	0.543457497612225	.	3650001	3730000	#FF9191	1	0.75
chr1	3730001	3820000	A.2.2.2.1.2.2.2.1.2	0.402101241642789	.	3730001	3820000	#FFDADA	1	0.625
chr1	3820001	3850000	B.2.2.2.1.1.1.2.2.2.2	0.0238777459407832	.	3820001	3850000	#0000FF	1	0.125
chr1	3990001	4690000	B.2.2.2.1.1.1.2.2.2.2	0.0238777459407832	.	3990001	4690000	#0000FF	1	0.125
chr1	4690001	5240000	B.2.2.1.1.2.2.1	0.0563514804202483	.	4690001	5240000	#0000FF	1	0.125
chr1	5240001	5740000	B.2.2.1.1.1.2.2.2.1	0.0649474689589303	.	5240001	5740000	#0000FF	1	0.125
chr1	5740001	5890000	B.2.1.2.2.2.2.1.2.1	0.0859598853868195	.	5740001	5890000	#4848FF	1	0.25
chr1	5890001	5950000	B.1.2.2.2.1.2.1	0.18720152817574	.	5890001	5950000	#9191FF	1	0.375
chr1	5950001	6000000	B.1.2.1.2.1.2.2.1.1	0.232091690544413	.	5950001	6000000	#9191FF	1	0.375
chr1	6000001	6050000	A.2.2.2.1.2.2.2.2.2	0.400191021967526	.	6000001	6050000	#FFDADA	1	0.625
chr1	6050001	6090000	A.2.1.2.2.2.1.2.2.2	0.537726838586437	.	6050001	6090000	#FF9191	1	0.75
chr1	6090001	6150000	A.2.1.2.2.2.1.2.2.1	0.538681948424069	.	6090001	6150000	#FF9191	1	0.75
chr1	6150001	6510000	A.1.1.2.1.2.1.2.2.2	0.957975167144222	.	6150001	6510000	#FF0000	1	1
chr1	6510001	6690000	A.1.1.2.2.1.2.1.2.2.1	0.93505253104107	.	6510001	6690000	#FF0000	1	1
chr1	6690001	6760000	A.1.2.2.2.2.2.2.1.2.2.1	0.72683858643744	.	6690001	6760000	#FF4848	1	0.875
chr1	6760001	6850000	A.1.2.1.2.2.2.2.1	0.809933142311366	.	6760001	6850000	#FF4848	1	0.875
chr1	6850001	6950000	A.2.1.1.1.1.1.1.2.1	0.714422158548233	.	6850001	6950000	#FF9191	1	0.75
chr1	6950001	7250000	A.2.2.1.2.2.1.1.2	0.470869149952244	.	6950001	7250000	#FFDADA	1	0.625
chr1	7250001	7310000	A.2.2.2.1.1.1.1	0.442215854823305	.	7250001	7310000	#FFDADA	1	0.625
chr1	7310001	7720000	A.2.2.1.2.2.1.1.1	0.471824259789876	.	7310001	7720000	#FFDADA	1	0.625
chr1	7720001	7830000	A.2.1.2.1.2.2.2.1	0.56829035339064	.	7720001	7830000	#FF9191	1	0.75
chr1	7830001	8020000	A.1.2.2.2.2.2.1.2.1.2	0.732569245463228	.	7830001	8020000	#FF4848	1	0.875
chr1	8020001	8420000	A.1.1.1.2.1.1.1.2	0.986628462273161	.	8020001	8420000	#FF0000	1	1
chr1	8420001	8660000	A.1.1.2.2.2.1.1.2.1.2.1.1.2	0.924546322827125	.	8420001	8660000	#FF0000	1	1
chr1	8660001	8920000	A.1.1.2.1.1.1.1.1.2.2	0.973256924546323	.	8660001	8920000	#FF0000	1	1
chr1	8920001	8960000	A.1.2.2.2.2.2.2.2.1.2.1	0.722063037249284	.	8920001	8960000	#FF4848	1	0.875
chr1	8960001	9160000	A.1.2.1.1.1.1.1.1.1.1.2.1.1	0.903533906399236	.	8960001	9160000	#FF4848	1	0.875
chr1	9160001	9180000	A.2.2.1.1.2.1.2.1.1.1	0.504297994269341	.	9160001	9180000	#FFDADA	1	0.625
chr1	9180001	9350000	A.1.1.2.2.2.1.1.2.1.2.2.1	0.922636103151863	.	9180001	9350000	#FF0000	1	1
chr1	9350001	9570000	A.1.2.1.1.1.1.1.1.1.1.2.2	0.901623686723973	.	9350001	9570000	#FF4848	1	0.875
chr1	9570001	9650000	A.1.2.2.2.2.1.2.2.2.1.2.1	0.744030563514804	.	9570001	9650000	#FF4848	1	0.875
chr1	9650001	9780000	A.1.2.1.1.1.1.1.1.1.1.1	0.904489016236867	.	9650001	9780000	#FF4848	1	0.875
chr1	9780001	9910000	A.1.1.2.2.2.2.1.1.2	0.914995224450812	.	9780001	9910000	#FF0000	1	1
chr1	9910001	10000000	A.1.2.1.1.2.2.1.2.2.1.2.1.2	0.852913085004776	.	9910001	10000000	#FF4848	1	0.875
chr1	10000001	10560000	A.1.1.1.1.2.2.2.2	0.988538681948424	.	10000001	10560000	#FF0000	1	1
chr1	10560001	10900000	A.1.1.2.1.1.1.1.2.1.1	0.972301814708691	.	10560001	10900000	#FF0000	1	1
chr1	10900001	11040000	A.1.1.2.2.2.2.2.2.2.2	0.905444126074499	.	10900001	11040000	#FF0000	1	1
chr1	11040001	11080000	A.1.2.2.2.2.2.2.2.1.1.1.1	0.724928366762178	.	11040001	11080000	#FF4848	1	0.875
chr1	11080001	11350000	A.1.1.2.1.1.1.1.1.2.1	0.974212034383954	.	11080001	11350000	#FF0000	1	1
chr1	11350001	11720000	A.2.1.1.1.1.1.1.1.1	0.717287488061127	.	11350001	11720000	#FF9191	1	0.75
chr1	11720001	11850000	A.1.2.1.1.2.2.1.1.2	0.861509073543458	.	11720001	11850000	#FF4848	1	0.875
chr1	11850001	11960000	A.1.2.2.2.2.1.1.1	0.753581661891118	.	11850001	11960000	#FF4848	1	0.875
chr1	11960001	12040000	A.1.2.1.1.2.2.1.1.1	0.862464183381089	.	11960001	12040000	#FF4848	1	0.875
chr1	12040001	12100000	A.1.2.1.2.1.1.2.1	0.837631327602674	.	12040001	12100000	#FF4848	1	0.875
chr1	12100001	12240000	A.2.1.1.1.2.1.1.1	0.697230181470869	.	12100001	12240000	#FF9191	1	0.75
chr1	12240001	12350000	A.2.1.2.2.2.1.1.1.2	0.544412607449857	.	12240001	12350000	#FF9191	1	0.75
chr1	12350001	12680000	A.2.1.1.1.2.1.2.2	0.693409742120344	.	12350001	12680000	#FF9191	1	0.75
chr1	12680001	12740000	B.1.2.1.2.1.2.1.1.2	0.234001910219675	.	12680001	12740000	#9191FF	1	0.375
chr1	12740001	12830000	B.2.1.2.2.2.2.1.2.2.1	0.0850047755491882	.	12740001	12830000	#4848FF	1	0.25
chr1	12830001	13000000	B.2.2.1.1.1.1.1.2.1.1	0.0764087870105062	.	12830001	13000000	#0000FF	1	0.125
chr1	13030001	13060000	B.2.2.1.1.1.1.1.2.1.1	0.0764087870105062	.	13030001	13060000	#0000FF	1	0.125
chr1	13140001	13150000	B.2.2.1.1.1.1.1.2.1.1	0.0764087870105062	.	13140001	13150000	#0000FF	1	0.125
chr1	13170001	13220000	B.2.2.1.1.1.1.1.2.1.1	0.0764087870105062	.	13170001	13220000	#0000FF	1	0.125
chr1	13350001	13360000	B.2.2.1.1.1.1.1.2.1.1	0.0764087870105062	.	13350001	13360000	#0000FF	1	0.125
chr1	13370001	13390000	B.2.2.1.1.1.1.1.2.1.1	0.0764087870105062	.	13370001	13390000	#0000FF	1	0.125
chr1	13700001	13710000	B.2.2.1.1.1.1.1.2.1.1	0.0764087870105062	.	13700001	13710000	#0000FF	1	0.125
chr1	13730001	13740000	B.2.2.1.1.1.1.1.2.1.1	0.0764087870105062	.	13730001	13740000	#0000FF	1	0.125
chr1	13770001	14060000	B.2.2.1.1.1.1.1.2.1.1	0.0764087870105062	.	13770001	14060000	#0000FF	1	0.125
chr1	14060001	14130000	B.1.2.1.2.1.2.2.2.2	0.228271251193887	.	14060001	14130000	#9191FF	1	0.375
chr1	14130001	14280000	B.2.1.2.2.2.2.1.2.2.2	0.0840496657115568	.	14130001	14280000	#4848FF	1	0.25
chr1	14280001	14420000	B.2.2.1.1.1.2.2.1.1.2	0.0668576886341929	.	14280001	14420000	#0000FF	1	0.125
chr1	14420001	14470000	B.2.1.1.1.1.1.1.2.2	0.166189111747851	.	14420001	14470000	#4848FF	1	0.25
chr1	14470001	14880000	B.2.2.2.1.1.1.2.2.2.1	0.0248328557784145	.	14470001	14880000	#0000FF	1	0.125
chr1	14880001	15050000	B.2.1.1.1.1.1.1.2.1.1	0.168099331423114	.	14880001	15050000	#4848FF	1	0.25
chr1	15050001	15220000	B.1.1.2.2.1.2.1	0.275071633237822	.	15050001	15220000	#DADAFF	1	0.5
chr1	15220001	15390000	A.2.2.1.2.2.2.2.1.2.1	0.449856733524355	.	15220001	15390000	#FFDADA	1	0.625
chr1	15390001	15450000	B.1.1.1.1.1.1.1.2.1	0.365807067812798	.	15390001	15450000	#DADAFF	1	0.5
chr1	15450001	15470000	B.1.1.1.1.1.1.1.2.2.2	0.363896848137536	.	15450001	15470000	#DADAFF	1	0.5
chr1	15470001	15570000	A.2.1.2.2.2.1.2.1.2.2	0.5396370582617	.	15470001	15570000	#FF9191	1	0.75
chr1	15570001	15650000	A.2.2.1.2.2.2.1.2.1.2.2	0.455587392550143	.	15570001	15650000	#FFDADA	1	0.625
chr1	15650001	15850000	A.1.2.1.2.1.1.1.2.1	0.840496657115568	.	15650001	15850000	#FF4848	1	0.875
chr1	15850001	16050000	A.1.1.2.1.2.1.2.1.2	0.959885386819484	.	15850001	16050000	#FF0000	1	1
chr1	16050001	16080000	A.2.1.1.2.2.1.2.2.1.2	0.645654250238777	.	16050001	16080000	#FF9191	1	0.75
chr1	16080001	16400000	A.1.1.1.1.1.2.2.1	0.997134670487106	.	16080001	16400000	#FF0000	1	1
chr1	16400001	16510000	A.1.1.2.2.2.1.1.1.2	0.92836676217765	.	16400001	16510000	#FF0000	1	1
chr1	16510001	16830000	A.1.1.1.2.1.1.1.1	0.987583572110793	.	16510001	16830000	#FF0000	1	1
chr1	16830001	16880000	A.1.2.2.2.2.2.2.2.1.1.2	0.723018147086915	.	16830001	16880000	#FF4848	1	0.875
chr1	16880001	16920000	A.1.2.2.2.2.2.2.1.2.1.1	0.728748806112703	.	16880001	16920000	#FF4848	1	0.875
chr1	16920001	16990000	A.1.1.2.2.2.1.2.1	0.919770773638969	.	16920001	16990000	#FF0000	1	1
chr1	17000001	17130000	A.1.1.2.2.2.1.2.1	0.919770773638969	.	17000001	17130000	#FF0000	1	1
chr1	17170001	17240000	A.1.1.2.2.2.1.2.1	0.919770773638969	.	17170001	17240000	#FF0000	1	1
chr1	17240001	17280000	A.2.1.1.2.2.1.1.1.1.2	0.659980897803247	.	17240001	17280000	#FF9191	1	0.75
chr1	17280001	17380000	A.1.1.2.2.1.2.2.2	0.930276981852913	.	17280001	17380000	#FF0000	1	1
chr1	17380001	17810000	A.1.1.2.1.2.1.2.2.1	0.958930276981853	.	17380001	17810000	#FF0000	1	1
chr1	17810001	17980000	A.2.2.2.1.2.1.2.1.2	0.415472779369628	.	17810001	17980000	#FFDADA	1	0.625
chr1	17980001	18910000	B.2.2.2.2.1.2.2.2	0.00382043935052531	.	17980001	18910000	#0000FF	1	0.125
chr1	18910001	19000000	B.1.1.2.1.2.1.1.1.2.2	0.292263610315186	.	18910001	19000000	#DADAFF	1	0.5
chr1	19000001	19140000	B.1.2.1.2.1.2.1.2	0.233046800382044	.	19000001	19140000	#9191FF	1	0.375
chr1	19140001	19210000	B.1.1.1.1.1.1.1.1.2.2	0.36676217765043	.	19140001	19210000	#DADAFF	1	0.5
chr1	19210001	19440000	A.1.2.1.2.1.1.1.1.1.1	0.843361986628462	.	19210001	19440000	#FF4848	1	0.875
chr1	19440001	19530000	A.1.2.2.2.2.1.2.1.1	0.749761222540592	.	19440001	19530000	#FF4848	1	0.875
chr1	19530001	19580000	A.1.2.2.2.2.1.2.1.2	0.748806112702961	.	19530001	19580000	#FF4848	1	0.875
chr1	19580001	19650000	A.1.2.2.2.2.2.2.1.2.2.2	0.725883476599809	.	19580001	19650000	#FF4848	1	0.875
chr1	19650001	19980000	A.1.1.2.2.1.2.1.1.2.1	0.939828080229226	.	19650001	19980000	#FF0000	1	1
chr1	19980001	20040000	A.2.1.2.1.2.1.1.2.1.2.2.2.1	0.594078319006686	.	19980001	20040000	#FF9191	1	0.75
chr1	20040001	20230000	A.1.2.2.2.2.1.1.2.2	0.750716332378224	.	20040001	20230000	#FF4848	1	0.875
chr1	20230001	20330000	A.2.1.2.1.2.1.1.2.1.1.2.2	0.597898758357211	.	20230001	20330000	#FF9191	1	0.75
chr1	20330001	20400000	A.2.1.2.1.2.1.1.2.1.1.1	0.599808978032474	.	20330001	20400000	#FF9191	1	0.75
chr1	20400001	20530000	A.2.1.1.2.2.1.1.2.2.1	0.653295128939828	.	20400001	20530000	#FF9191	1	0.75
chr1	20530001	20830000	A.1.2.2.2.2.1.1.2.1.2	0.751671442215855	.	20530001	20830000	#FF4848	1	0.875
chr1	20830001	20980000	A.1.2.1.1.1.1.1.1.1.2	0.900668576886342	.	20830001	20980000	#FF4848	1	0.875
chr1	20980001	21540000	A.1.1.2.1.1.1.1.2.2.1	0.970391595033429	.	20980001	21540000	#FF0000	1	1
chr1	21540001	21620000	A.2.1.1.2.2.1.1.2.1.1.2	0.655205348615091	.	21540001	21620000	#FF9191	1	0.75
chr1	21620001	21730000	A.1.2.2.2.2.2.2.2.2.2	0.718242597898758	.	21620001	21730000	#FF4848	1	0.875
chr1	21730001	21800000	A.2.1.2.1.2.1.1.2.1.2.1.2	0.595988538681948	.	21730001	21800000	#FF9191	1	0.75
chr1	21800001	21930000	A.2.1.1.2.2.1.1.2.2.2	0.652340019102197	.	21800001	21930000	#FF9191	1	0.75
chr1	21930001	22010000	A.2.1.2.1.2.2.1.1.1.2.1	0.577841451766953	.	21930001	22010000	#FF9191	1	0.75
chr1	22010001	22270000	A.1.1.2.2.2.2.2.2.1.2	0.907354345749761	.	22010001	22270000	#FF0000	1	1
chr1	22270001	22420000	A.1.2.1.1.2.2.1.2.1.1.1	0.860553963705826	.	22270001	22420000	#FF4848	1	0.875
chr1	22420001	22750000	A.2.1.2.1.2.2.2.2.2.2	0.565425023877746	.	22420001	22750000	#FF9191	1	0.75
chr1	22750001	22940000	A.2.2.1.1.2.1.1.1.2	0.507163323782235	.	22750001	22940000	#FFDADA	1	0.625
chr1	22940001	22980000	B.1.1.1.2.2.2.1.2	0.319006685768863	.	22940001	22980000	#DADAFF	1	0.5
chr1	22980001	23050000	A.2.2.1.1.2.1.2.1.1.2	0.50334288443171	.	22980001	23050000	#FFDADA	1	0.625
chr1	23050001	23180000	A.2.2.1.1.2.1.1.1.1.1.1	0.510028653295129	.	23050001	23180000	#FFDADA	1	0.625
chr1	23180001	23290000	A.2.2.1.1.2.1.1.1.1.1.2	0.509073543457498	.	23180001	23290000	#FFDADA	1	0.625
chr1	23290001	23340000	A.2.2.1.1.2.1.2.1.2.2	0.501432664756447	.	23290001	23340000	#FFDADA	1	0.625
chr1	23340001	23610000	A.1.1.2.2.2.1.1.2.1.1.1	0.927411652340019	.	23340001	23610000	#FF0000	1	1
chr1	23610001	23810000	A.1.2.1.1.2.2.1.2.2.1.1.2.2	0.854823304680038	.	23610001	23810000	#FF4848	1	0.875
chr1	23810001	23880000	A.1.2.2.2.2.2.2.2.1.2.2.2	0.720152817574021	.	23810001	23880000	#FF4848	1	0.875
chr1	23880001	24010000	A.1.2.2.2.2.1.2.2.1.1	0.747851002865329	.	23880001	24010000	#FF4848	1	0.875
chr1	24010001	24080000	A.2.1.1.2.2.1.1.1.2.2.2	0.657115568290353	.	24010001	24080000	#FF9191	1	0.75
chr1	24080001	24260000	A.1.1.2.2.2.2.2.2.1.1.2	0.908309455587393	.	24080001	24260000	#FF0000	1	1
chr1	24330001	24340000	A.1.1.2.2.2.2.2.2.1.1.2	0.908309455587393	.	24330001	24340000	#FF0000	1	1
chr1	24360001	24450000	A.1.1.2.2.2.2.2.2.1.1.2	0.908309455587393	.	24360001	24450000	#FF0000	1	1
chr1	24450001	24520000	A.2.1.2.1.2.1.1.2.2.1	0.592168099331423	.	24450001	24520000	#FF9191	1	0.75
chr1	24520001	24550000	A.2.2.1.1.2.1.2.2.1.1.2	0.499522445081184	.	24520001	24550000	#FFDADA	1	0.625
chr1	24550001	24700000	A.1.2.1.1.1.1.1.2.2.2.2	0.89207258834766	.	24550001	24700000	#FF4848	1	0.875
chr1	24700001	24970000	A.1.2.1.1.2.2.1.2.1.2.1	0.858643744030564	.	24700001	24970000	#FF4848	1	0.875
chr1	24970001	25020000	A.2.1.1.2.2.1.2.1.1.2	0.649474689589303	.	24970001	25020000	#FF9191	1	0.75
chr1	25020001	25170000	A.1.2.1.1.2.2.1.2.2.1.2.2	0.851957975167144	.	25020001	25170000	#FF4848	1	0.875
chr1	25170001	25560000	A.2.1.1.2.2.2.1.2.1	0.641833810888252	.	25170001	25560000	#FF9191	1	0.75
chr1	25560001	25600000	A.2.1.1.2.2.1.1.1.1.1.1.2	0.662846227316141	.	25560001	25600000	#FF9191	1	0.75
chr1	25600001	26140000	A.1.1.2.2.2.1.2.2.1.2	0.917860553963706	.	25600001	26140000	#FF0000	1	1
chr1	26140001	26220000	A.1.2.2.2.2.1.2.2.2.1.1.2	0.744985673352435	.	26140001	26220000	#FF4848	1	0.875
chr1	26220001	26350000	A.1.2.2.2.2.2.1.1.1.2.2.1	0.737344794651385	.	26220001	26350000	#FF4848	1	0.875
chr1	26350001	26420000	A.2.1.1.2.2.1.2.1.1.1.1	0.651384909264565	.	26350001	26420000	#FF9191	1	0.75
chr1	26420001	26750000	A.1.1.2.2.2.1.2.2.2	0.916905444126075	.	26420001	26750000	#FF0000	1	1
chr1	26750001	26800000	A.2.1.1.2.2.1.2.1.2.2	0.64756446991404	.	26750001	26800000	#FF9191	1	0.75
chr1	26800001	27130000	A.1.1.2.2.2.1.1.2.2	0.9207258834766	.	26800001	27130000	#FF0000	1	1
chr1	27130001	27220000	A.1.2.2.2.2.2.2.2.1.1.1.2	0.723973256924546	.	27130001	27220000	#FF4848	1	0.875
chr1	27220001	27280000	A.2.1.1.2.2.1.1.1.1.1.1.1	0.663801337153773	.	27220001	27280000	#FF9191	1	0.75
chr1	27280001	27360000	A.1.2.2.2.2.1.2.2.2.2	0.742120343839542	.	27280001	27360000	#FF4848	1	0.875
chr1	27360001	27440000	A.2.1.1.2.2.1.1.1.2.2.1	0.658070678127985	.	27360001	27440000	#FF9191	1	0.75
chr1	27440001	27600000	A.1.2.1.1.2.2.1.2.2.1.2.1.1	0.853868194842407	.	27440001	27600000	#FF4848	1	0.875
chr1	27600001	27620000	A.2.2.1.1.2.1.2.1.2.1	0.502387774594078	.	27600001	27620000	#FFDADA	1	0.625
chr1	27620001	27730000	A.1.2.2.2.2.2.2.2.1.2.2.1	0.721107927411652	.	27620001	27730000	#FF4848	1	0.875
chr1	27730001	27920000	A.1.2.1.1.2.2.1.2.1.2.2	0.857688634192932	.	27730001	27920000	#FF4848	1	0.875
chr1	27920001	27950000	A.2.2.1.1.2.1.2.2.2	0.497612225405922	.	27920001	27950000	#FFDADA	1	0.625
chr1	27950001	28000000	A.2.1.2.1.2.2.1.1.1.1.1	0.579751671442216	.	27950001	28000000	#FF9191	1	0.75
chr1	28000001	28110000	A.1.2.1.1.2.2.1.2.1.1.2	0.859598853868195	.	28000001	28110000	#FF4848	1	0.875
chr1	28110001	28160000	A.2.1.1.2.2.1.2.1.1.1.2	0.650429799426934	.	28110001	28160000	#FF9191	1	0.75
chr1	28160001	28560000	A.1.1.2.1.1.1.2.2	0.967526265520535	.	28160001	28560000	#FF0000	1	1
chr1	28560001	28970000	A.1.1.1.2.1.1.2.2	0.983763132760267	.	28560001	28970000	#FF0000	1	1
chr1	28970001	29090000	A.1.2.1.1.2.2.1.2.2.1.1.1	0.856733524355301	.	28970001	29090000	#FF4848	1	0.875
chr1	29090001	29180000	A.2.1.2.1.2.1.1.2.1.2.2.1	0.595033428844317	.	29090001	29180000	#FF9191	1	0.75
chr1	29180001	29210000	A.2.1.2.1.2.2.1.1.1.2.2	0.576886341929322	.	29180001	29210000	#FF9191	1	0.75
chr1	29210001	29540000	A.1.2.1.1.1.1.2.2.2.2	0.887297039159503	.	29210001	29540000	#FF4848	1	0.875
chr1	29540001	29620000	A.2.1.2.1.2.1.1.2.1.2.2.2.2	0.593123209169054	.	29540001	29620000	#FF9191	1	0.75
chr1	29620001	29770000	A.2.2.1.1.2.1.1.2.1	0.506208213944604	.	29620001	29770000	#FFDADA	1	0.625
chr1	29770001	29820000	B.1.1.2.1.2.2.1	0.282712511938873	.	29770001	29820000	#DADAFF	1	0.5
chr1	29820001	29880000	A.2.2.2.1.1.1.2.2.1	0.440305635148042	.	29820001	29880000	#FFDADA	1	0.625
chr1	30020001	30400000	A.2.2.2.1.1.1.2.2.1	0.440305635148042	.	30020001	30400000	#FFDADA	1	0.625
chr1	30400001	30550000	B.1.1.1.1.2.2.1	0.35243553008596	.	30400001	30550000	#DADAFF	1	0.5
chr1	30550001	30760000	B.1.1.2.1.2.2.2	0.281757402101242	.	30550001	30760000	#DADAFF	1	0.5
chr1	30760001	31190000	A.2.2.1.1.2.1.1.2.2	0.505253104106972	.	30760001	31190000	#FFDADA	1	0.625
chr1	31190001	31260000	A.2.1.2.1.2.2.1.1.1.1.2	0.578796561604584	.	31190001	31260000	#FF9191	1	0.75
chr1	31260001	31410000	A.1.2.1.1.2.2.1.2.2.2.2.2	0.84909264565425	.	31260001	31410000	#FF4848	1	0.875
chr1	31410001	31640000	A.1.1.2.1.1.1.1.1.1	0.975167144221585	.	31410001	31640000	#FF0000	1	1
chr1	31640001	31840000	A.1.2.1.1.1.1.1.1.2.2.1	0.898758357211079	.	31640001	31840000	#FF4848	1	0.875
chr1	31840001	31900000	A.1.2.2.2.2.2.2.2.2.1	0.71919770773639	.	31840001	31900000	#FF4848	1	0.875
chr1	31900001	32110000	A.1.1.2.2.2.2.2.2.2.1	0.90639923591213	.	31900001	32110000	#FF0000	1	1
chr1	32110001	32470000	A.1.1.2.1.1.1.1.2.2.2	0.969436485195798	.	32110001	32470000	#FF0000	1	1
chr1	32470001	32540000	A.1.2.1.1.2.2.1.2.2.1.1.2.1	0.85577841451767	.	32470001	32540000	#FF4848	1	0.875
chr1	32540001	32660000	A.1.1.2.2.2.1.1.2.1.2.2.2	0.921680993314231	.	32540001	32660000	#FF0000	1	1
chr1	32660001	32860000	A.1.1.2.1.1.1.2.1	0.968481375358166	.	32660001	32860000	#FF0000	1	1
chr1	32860001	33330000	A.1.1.1.1.1.2.2.2	0.996179560649475	.	32860001	33330000	#FF0000	1	1
chr1	33330001	33560000	A.1.1.2.2.1.2.1.1.1	0.940783190066858	.	33330001	33560000	#FF0000	1	1
chr1	33560001	33780000	A.1.2.2.1.1.2.1.2.2.2.1	0.799426934097421	.	33560001	33780000	#FF4848	1	0.875
chr1	33780001	33940000	A.2.1.1.1.2.1.1.2.2	0.695319961795607	.	33780001	33940000	#FF9191	1	0.75
chr1	33940001	34100000	B.2.1.1.1.1.1.2.2	0.164278892072588	.	33940001	34100000	#4848FF	1	0.25
chr1	34100001	35220000	B.2.2.2.2.2.2.1	0.00191021967526266	.	34100001	35220000	#0000FF	1	0.125
chr1	35220001	35320000	B.1.1.2.1.2.1.1.1.1	0.296084049665712	.	35220001	35320000	#DADAFF	1	0.5
chr1	35320001	35650000	A.2.1.2.2.2.2.2.1.1	0.533906399235912	.	35320001	35650000	#FF9191	1	0.75
chr1	35650001	36260000	A.1.1.2.1.2.1.2.1.1	0.960840496657116	.	35650001	36260000	#FF0000	1	1
chr1	36260001	36550000	A.1.2.1.2.1.1.1.1.2	0.8414517669532	.	36260001	36550000	#FF4848	1	0.875
chr1	36550001	36930000	A.1.1.1.1.2.1.1.2	0.994269340974212	.	36550001	36930000	#FF0000	1	1
chr1	36930001	36980000	A.2.2.2.1.2.2.2.2.1	0.401146131805158	.	36930001	36980000	#FFDADA	1	0.625
chr1	36980001	37910000	B.2.2.2.1.1.1.2.1	0.0276981852913085	.	36980001	37910000	#0000FF	1	0.125
chr1	37910001	38060000	A.1.2.2.1.1.2.1.1.2	0.802292263610315	.	37910001	38060000	#FF4848	1	0.875
chr1	38060001	38160000	A.2.2.2.1.2.2.2.1.1	0.40305635148042	.	38060001	38160000	#FFDADA	1	0.625
chr1	38160001	38260000	A.2.2.1.2.2.2.1.2.1.2.1	0.456542502387775	.	38160001	38260000	#FFDADA	1	0.625
chr1	38260001	38350000	A.2.1.1.1.2.2.2.1.2.1.2	0.684813753581662	.	38260001	38350000	#FF9191	1	0.75
chr1	38350001	38490000	A.1.2.2.1.1.2.2.1	0.796561604584527	.	38350001	38490000	#FF4848	1	0.875
chr1	38490001	38610000	A.2.2.2.1.2.1.2.2.1.1	0.414517669531996	.	38490001	38610000	#FFDADA	1	0.625
chr1	38610001	39320000	B.2.1.1.1.1.1.2.1	0.16523400191022	.	38610001	39320000	#4848FF	1	0.25
chr1	39320001	39560000	A.1.1.2.2.1.2.1.2.2.2	0.934097421203438	.	39320001	39560000	#FF0000	1	1
chr1	39560001	40030000	A.1.1.1.1.2.2.2.1	0.989493791786055	.	39560001	40030000	#FF0000	1	1
chr1	40030001	40210000	A.1.2.1.1.1.1.2.2.1	0.889207258834766	.	40030001	40210000	#FF4848	1	0.875
chr1	40210001	40260000	A.2.1.2.1.2.1.1.2.1.2.1.1	0.59694364851958	.	40210001	40260000	#FF9191	1	0.75
chr1	40260001	40540000	A.1.1.2.1.1.1.1.2.1.2	0.97134670487106	.	40260001	40540000	#FF0000	1	1
chr1	40540001	40740000	A.1.1.2.2.2.1.1.2.1.2.1.1.1	0.925501432664756	.	40540001	40740000	#FF0000	1	1
chr1	40740001	40820000	A.1.2.2.2.2.1.2.2.2.1.2.2	0.743075453677173	.	40740001	40820000	#FF4848	1	0.875
chr1	40820001	40910000	A.2.1.1.2.2.1.1.2.1.2	0.654250238777459	.	40820001	40910000	#FF9191	1	0.75
chr1	40910001	41060000	A.1.2.1.1.2.2.2.2.1.1	0.846227316141356	.	40910001	41060000	#FF4848	1	0.875
chr1	41060001	41220000	A.1.2.1.1.1.1.1.1.2.2.2	0.897803247373448	.	41060001	41220000	#FF4848	1	0.875
chr1	41220001	41330000	A.1.2.1.1.2.2.1.2.2.2.1	0.851002865329513	.	41220001	41330000	#FF4848	1	0.875
chr1	41330001	41470000	A.1.2.1.1.1.1.1.1.2.1	0.899713467048711	.	41330001	41470000	#FF4848	1	0.875
chr1	41470001	41720000	A.1.2.2.2.2.1.1.2.1.1	0.752626552053486	.	41470001	41720000	#FF4848	1	0.875
chr1	41720001	41910000	A.1.2.2.2.2.2.1.2.2	0.731614135625597	.	41720001	41910000	#FF4848	1	0.875
chr1	41910001	41970000	A.2.1.1.2.2.1.1.1.1.1.2.1	0.66189111747851	.	41910001	41970000	#FF9191	1	0.75
chr1	41970001	42020000	A.2.2.1.1.2.1.2.2.1.2	0.498567335243553	.	41970001	42020000	#FFDADA	1	0.625
chr1	42020001	42070000	A.2.2.2.1.1.2.1.2.1.1	0.436485195797517	.	42020001	42070000	#FFDADA	1	0.625
chr1	42070001	42260000	A.1.2.2.2.2.2.1.1.1.1.2.1	0.740210124164279	.	42070001	42260000	#FF4848	1	0.875
chr1	42260001	42540000	A.2.1.1.2.2.2.1.2.2	0.640878701050621	.	42260001	42540000	#FF9191	1	0.75
chr1	42540001	42790000	A.1.2.2.2.2.2.1.1.1.1.2.2	0.739255014326648	.	42540001	42790000	#FF4848	1	0.875
chr1	42790001	42960000	A.2.1.2.1.2.1.1.2.1.1.2.1	0.598853868194842	.	42790001	42960000	#FF9191	1	0.75
chr1	42960001	43140000	A.2.1.2.1.2.1.2.1.2.2.1	0.587392550143267	.	42960001	43140000	#FF9191	1	0.75
chr1	43140001	43230000	A.2.1.1.2.2.1.1.1.1.1.2.2	0.660936007640879	.	43140001	43230000	#FF9191	1	0.75
chr1	43230001	43360000	A.1.2.2.2.2.2.1.1.1.2.2.2.1	0.736389684813754	.	43230001	43360000	#FF4848	1	0.875
chr1	43360001	43400000	A.2.2.1.1.2.1.2.2.1.1.1	0.500477554918816	.	43360001	43400000	#FFDADA	1	0.625
chr1	43400001	43570000	A.1.2.2.2.2.1.2.2.1.2	0.746895893027698	.	43400001	43570000	#FF4848	1	0.875
chr1	43570001	43650000	A.2.1.1.2.2.1.2.1.2.1	0.648519579751671	.	43570001	43650000	#FF9191	1	0.75
chr1	43650001	43680000	A.2.1.2.1.2.1.1.2.2.2	0.591212989493792	.	43650001	43680000	#FF9191	1	0.75
chr1	43680001	43900000	A.1.2.1.1.1.1.1.1.1.1.2.1.2	0.902578796561605	.	43680001	43900000	#FF4848	1	0.875
chr1	43900001	44240000	A.1.1.2.2.2.1.1.2.1.1.2	0.926456542502388	.	43900001	44240000	#FF0000	1	1
chr1	44240001	44360000	A.1.2.1.1.2.2.1.2.2.2.2.1	0.850047755491882	.	44240001	44360000	#FF4848	1	0.875
chr1	44360001	44460000	A.1.2.2.2.2.1.2.2.2.1.1.1	0.745940783190067	.	44360001	44460000	#FF4848	1	0.875
chr1	44460001	44530000	A.2.1.1.2.2.2.2.2.2	0.635148042024833	.	44460001	44530000	#FF9191	1	0.75
chr1	44530001	44560000	A.2.2.2.1.1.2.1.2.1.2	0.435530085959885	.	44530001	44560000	#FFDADA	1	0.625
chr1	44560001	45070000	A.1.2.1.1.2.2.2.1.1	0.848137535816619	.	44560001	45070000	#FF4848	1	0.875
chr1	45070001	45150000	A.2.1.1.2.2.1.1.2.1.1.1	0.656160458452722	.	45070001	45150000	#FF9191	1	0.75
chr1	45150001	45250000	A.1.2.2.2.2.2.2.1.1.1	0.730659025787966	.	45150001	45250000	#FF4848	1	0.875
chr1	45250001	45290000	A.2.1.1.2.2.1.2.2.1.1	0.646609360076409	.	45250001	45290000	#FF9191	1	0.75
chr1	45290001	45460000	A.1.2.2.2.2.2.1.1.1.2.1	0.738299904489016	.	45290001	45460000	#FF4848	1	0.875
chr1	45460001	45770000	B.1.1.1.2.1.2.1	0.334288443170965	.	45460001	45770000	#DADAFF	1	0.5
chr1	45770001	46050000	A.1.2.1.1.1.1.2.2.2.1	0.888252148997135	.	45770001	46050000	#FF4848	1	0.875
chr1	46050001	46710000	A.1.1.1.1.1.2.1.1	0.999044890162369	.	46050001	46710000	#FF0000	1	1
chr1	46710001	46870000	A.1.1.2.2.2.1.1.1.1	0.929321872015282	.	46710001	46870000	#FF0000	1	1
chr1	46870001	47190000	A.1.1.2.2.1.2.1.2.1.1.1	0.937917860553964	.	46870001	47190000	#FF0000	1	1
chr1	47190001	47640000	B.1.1.1.1.2.2.2.1.1	0.351480420248329	.	47190001	47640000	#DADAFF	1	0.5
chr1	47640001	47900000	A.1.2.1.2.1.1.1.2.2.1	0.839541547277937	.	47640001	47900000	#FF4848	1	0.875
chr1	47900001	47960000	B.1.1.1.1.1.1.1.1.1.1	0.369627507163324	.	47900001	47960000	#DADAFF	1	0.5
chr1	47960001	48190000	A.2.2.1.2.2.1.2.1.2.1.2	0.466093600764088	.	47960001	48190000	#FFDADA	1	0.625
chr1	48190001	48470000	A.2.2.2.1.2.1.2.1.1.2	0.416427889207259	.	48190001	48470000	#FFDADA	1	0.625
chr1	48470001	48520000	A.2.2.1.2.2.2.2.1.2.2.2	0.447946513849093	.	48470001	48520000	#FFDADA	1	0.625
chr1	48520001	48570000	B.1.1.2.1.2.1.1.1.2.1.1.2	0.294173829990449	.	48520001	48570000	#DADAFF	1	0.5
chr1	48570001	48720000	B.2.1.1.1.1.1.1.1.1.2.1	0.171919770773639	.	48570001	48720000	#4848FF	1	0.25
chr1	48720001	49350000	B.2.1.2.2.2.2.2.1	0.0830945558739255	.	48720001	49350000	#4848FF	1	0.25
chr1	49350001	50820000	B.2.2.2.2.2.2.2	0.000955109837631328	.	49350001	50820000	#0000FF	1	0.125
chr1	50820001	51450000	B.1.1.1.1.1.2.1	0.361986628462273	.	50820001	51450000	#DADAFF	1	0.5
chr1	51450001	51680000	A.2.2.1.2.2.2.1.1.2	0.459407831900669	.	51450001	51680000	#FFDADA	1	0.625
chr1	51680001	51760000	A.2.1.1.1.2.2.2.1.2.2.2	0.682903533906399	.	51680001	51760000	#FF9191	1	0.75
chr1	51760001	51780000	A.2.2.2.1.2.2.1.1.1.2	0.40974212034384	.	51760001	51780000	#FFDADA	1	0.625
chr1	51780001	52250000	A.1.1.1.1.2.1.1.1	0.995224450811843	.	51780001	52250000	#FF0000	1	1
chr1	52250001	52480000	A.1.1.2.1.2.2.1.1.1.1	0.95702005730659	.	52250001	52480000	#FF0000	1	1
chr1	52480001	52520000	A.1.2.2.2.2.2.2.1.2.1.2	0.727793696275072	.	52480001	52520000	#FF4848	1	0.875
chr1	52520001	53160000	A.1.1.1.1.1.1	1	.	52520001	53160000	#FF0000	1	1
chr1	53160001	53560000	A.1.1.2.1.2.2.1.2	0.954154727793696	.	53160001	53560000	#FF0000	1	1
chr1	53570001	53670000	A.1.1.2.1.2.2.1.2	0.954154727793696	.	53570001	53670000	#FF0000	1	1
chr1	53670001	53890000	A.1.2.2.2.2.2.1.2.1.1	0.73352435530086	.	53670001	53890000	#FF4848	1	0.875
chr1	53890001	54310000	A.2.1.2.1.1.2.1.2	0.615090735434575	.	53890001	54310000	#FF9191	1	0.75
chr1	54310001	54520000	A.1.1.2.2.1.2.1.1.2.2	0.938872970391595	.	54310001	54520000	#FF0000	1	1
chr1	54520001	54570000	A.2.1.2.1.2.1.2.2.2.1	0.58261700095511	.	54520001	54570000	#FF9191	1	0.75
chr1	54570001	54980000	A.1.1.2.1.2.2.1.1.1.2	0.956064947468959	.	54570001	54980000	#FF0000	1	1
chr1	54980001	55300000	A.1.1.2.2.1.2.1.2.1.2	0.936007640878701	.	54980001	55300000	#FF0000	1	1
chr1	55300001	55500000	A.1.1.2.2.1.2.1.2.1.1.2	0.936962750716332	.	55300001	55500000	#FF0000	1	1
chr1	55500001	55580000	A.2.1.1.1.2.2.2.1.1.2.1	0.687679083094556	.	55500001	55580000	#FF9191	1	0.75
chr1	55580001	55740000	A.2.1.2.2.2.1.1.2.2	0.542502387774594	.	55580001	55740000	#FF9191	1	0.75
chr1	55740001	55810000	B.1.1.1.1.1.1.1.2.2.1	0.364851957975167	.	55740001	55810000	#DADAFF	1	0.5
chr1	55810001	55870000	B.1.1.2.1.2.1.2.2.1.2.1	0.286532951289398	.	55810001	55870000	#DADAFF	1	0.5
chr1	55870001	55920000	B.1.1.2.1.2.1.2.2.1.1	0.28748806112703	.	55870001	55920000	#DADAFF	1	0.5
chr1	55920001	56000000	B.1.2.1.2.1.2.2.1.2.2	0.23018147086915	.	55920001	56000000	#9191FF	1	0.375
chr1	56000001	56380000	B.2.2.1.1.1.1.1.2.2	0.0744985673352436	.	56000001	56380000	#0000FF	1	0.125
chr1	56380001	56770000	B.2.2.1.1.2.2.2.2.1	0.0544412607449857	.	56380001	56770000	#0000FF	1	0.125
chr1	56770001	56810000	B.2.1.1.2.2.2.2.1.2	0.119388729703916	.	56770001	56810000	#4848FF	1	0.25
chr1	56810001	57010000	B.2.1.1.1.1.1.1.1.1.2.2	0.170964660936008	.	56810001	57010000	#4848FF	1	0.25
chr1	57010001	57070000	B.1.2.1.2.1.2.2.1.2.1	0.231136580706781	.	57010001	57070000	#9191FF	1	0.375
chr1	57070001	57290000	B.2.1.1.1.1.2.2.2.2.1	0.152817574021012	.	57070001	57290000	#4848FF	1	0.25
chr1	57290001	57570000	B.2.2.1.1.2.2.2.2.2	0.0534861509073543	.	57290001	57570000	#0000FF	1	0.125
chr1	57570001	57610000	B.2.1.1.2.2.2.2.1.1.2	0.120343839541547	.	57570001	57610000	#4848FF	1	0.25
chr1	57610001	57880000	B.2.2.2.1.1.1.2.2.1.1	0.0267430754536772	.	57610001	57880000	#0000FF	1	0.125
chr1	57880001	58040000	B.2.2.1.1.1.2.2.1.2	0.0659025787965616	.	57880001	58040000	#0000FF	1	0.125
chr1	58040001	58290000	B.2.1.2.2.2.2.2.2.1.2	0.0811843361986628	.	58040001	58290000	#4848FF	1	0.25
chr1	58290001	58470000	B.2.1.1.1.1.1.1.1.2.1	0.170009551098376	.	58290001	58470000	#4848FF	1	0.25
chr1	58470001	58560000	B.2.1.2.2.2.2.1.1	0.0869149952244508	.	58470001	58560000	#4848FF	1	0.25
chr1	58560001	58820000	B.2.2.1.1.2.2.2.1	0.055396370582617	.	58560001	58820000	#0000FF	1	0.125
chr1	58820001	58970000	B.2.1.2.2.2.2.2.2.1.1	0.0821394460362942	.	58820001	58970000	#4848FF	1	0.25
chr1	58970001	59030000	B.1.1.2.1.2.1.1.1.2.1.1.1	0.29512893982808	.	58970001	59030000	#DADAFF	1	0.5
chr1	59030001	59080000	A.2.1.2.2.2.1.2.1.1	0.541547277936963	.	59030001	59080000	#FF9191	1	0.75
chr1	59080001	59140000	A.2.2.2.1.2.2.1.1.2.1	0.408787010506208	.	59080001	59140000	#FFDADA	1	0.625
chr1	59140001	59180000	A.2.2.2.1.2.2.1.1.2.2.2	0.406876790830946	.	59140001	59180000	#FFDADA	1	0.625
chr1	59180001	59250000	A.2.2.1.2.2.2.1.2.1.1.1	0.458452722063037	.	59180001	59250000	#FFDADA	1	0.625
chr1	59250001	59350000	A.2.1.1.1.2.2.2.1.2.1.1	0.685768863419293	.	59250001	59350000	#FF9191	1	0.75
chr1	59350001	60140000	A.1.2.2.1.1.2.1.2.2.1	0.800382043935053	.	59350001	60140000	#FF4848	1	0.875
chr1	60140001	60180000	A.2.2.2.1.2.2.1.1.2.2.1	0.407831900668577	.	60140001	60180000	#FFDADA	1	0.625
chr1	60180001	60240000	B.1.1.1.1.1.1.1.1.1.2	0.368672397325692	.	60180001	60240000	#DADAFF	1	0.5
chr1	60240001	60300000	B.1.1.2.1.2.1.1.1.2.1.2	0.293218720152818	.	60240001	60300000	#DADAFF	1	0.5
chr1	60300001	60420000	B.1.2.1.2.1.2.2.2.1	0.229226361031519	.	60300001	60420000	#9191FF	1	0.375
chr1	60420001	60540000	B.2.2.1.1.1.1.2.1.1	0.0735434574976122	.	60420001	60540000	#0000FF	1	0.125
chr1	60540001	60640000	B.2.2.1.1.1.2.1.2	0.0687679083094556	.	60540001	60640000	#0000FF	1	0.125
chr1	60640001	60770000	B.2.2.1.1.1.2.2.1.1.1	0.0678127984718243	.	60640001	60770000	#0000FF	1	0.125
chr1	60770001	61060000	B.2.2.2.1.1.2.1.2.1.2	0.0210124164278892	.	60770001	61060000	#0000FF	1	0.125
chr1	61060001	61290000	B.2.2.2.2.1.2.2.1	0.00477554918815664	.	61060001	61290000	#0000FF	1	0.125
chr1	61290001	61420000	B.2.1.1.1.1.1.1.2.1.2	0.167144221585482	.	61290001	61420000	#4848FF	1	0.25
chr1	61420001	61520000	B.1.1.1.1.1.2.2	0.361031518624642	.	61420001	61520000	#DADAFF	1	0.5
chr1	61520001	61800000	A.1.2.2.1.1.2.2.2.2.2	0.792741165234002	.	61520001	61800000	#FF4848	1	0.875
chr1	61800001	61910000	A.2.2.2.1.2.1.2.2.2.1	0.412607449856734	.	61800001	61910000	#FFDADA	1	0.625
chr1	61910001	61940000	B.1.1.1.1.1.1.2	0.362941738299905	.	61910001	61940000	#DADAFF	1	0.5
chr1	61940001	62040000	A.2.2.1.2.2.2.2.1.2.2.1	0.448901623686724	.	61940001	62040000	#FFDADA	1	0.625
chr1	62040001	62150000	A.2.2.1.2.2.2.2.2.2.1.1	0.445081184336199	.	62040001	62150000	#FFDADA	1	0.625
chr1	62150001	62340000	A.1.2.2.1.1.2.1.1.1	0.803247373447946	.	62150001	62340000	#FF4848	1	0.875
chr1	62340001	62370000	A.2.2.2.1.1.2.1.1.2	0.437440305635148	.	62340001	62370000	#FFDADA	1	0.625
chr1	62370001	62610000	A.1.2.2.1.1.2.1.2.2.2.2.1	0.79847182425979	.	62370001	62610000	#FF4848	1	0.875
chr1	62610001	62670000	A.2.1.2.2.2.1.2.1.2.1	0.540592168099331	.	62610001	62670000	#FF9191	1	0.75
chr1	62670001	62900000	A.1.2.2.1.1.2.1.2.1	0.801337153772684	.	62670001	62900000	#FF4848	1	0.875
chr1	62900001	63240000	A.2.1.2.2.2.2.2.1.2	0.532951289398281	.	62900001	63240000	#FF9191	1	0.75
chr1	63240001	63760000	B.2.2.2.1.1.1.1.2	0.0286532951289398	.	63240001	63760000	#0000FF	1	0.125
chr1	63760001	64020000	B.1.2.2.1.2.1.1	0.198662846227316	.	63760001	64020000	#9191FF	1	0.375
chr1	64020001	64060000	A.2.2.2.1.2.2.1.2.2	0.404011461318052	.	64020001	64060000	#FFDADA	1	0.625
chr1	64060001	64140000	A.2.2.1.2.2.2.1.2.2.2.2.2	0.451766953199618	.	64060001	64140000	#FFDADA	1	0.625
chr1	64140001	64220000	A.2.2.1.2.2.2.1.2.1.1.2	0.457497612225406	.	64140001	64220000	#FFDADA	1	0.625
chr1	64220001	64630000	A.1.2.1.2.1.1.1.2.2.2	0.838586437440306	.	64220001	64630000	#FF4848	1	0.875
chr1	64630001	64720000	A.2.2.1.2.2.2.2.2.1.1	0.446991404011461	.	64630001	64720000	#FFDADA	1	0.625
chr1	64720001	65120000	A.2.2.1.2.2.1.2.1.2.1.1	0.467048710601719	.	64720001	65120000	#FFDADA	1	0.625
chr1	65120001	65170000	B.1.2.1.2.2.1.1.2	0.226361031518625	.	65120001	65170000	#9191FF	1	0.375
chr1	65170001	65280000	A.2.2.2.1.2.1.1.2.2.1.2	0.419293218720153	.	65170001	65280000	#FFDADA	1	0.625
chr1	65280001	65480000	A.2.1.1.1.2.1.1.2.1	0.696275071633238	.	65280001	65480000	#FF9191	1	0.75
chr1	65480001	65670000	A.2.2.2.1.2.1.2.2.1.2	0.413562559694365	.	65480001	65670000	#FFDADA	1	0.625
chr1	65670001	65740000	B.1.1.2.1.2.1.2.2.2.1	0.284622731614136	.	65670001	65740000	#DADAFF	1	0.5
chr1	65740001	65910000	B.1.2.1.2.1.1.2.1.2.1.2	0.238777459407832	.	65740001	65910000	#9191FF	1	0.375
chr1	65910001	66130000	B.2.2.1.1.2.1.1.2.2	0.061127029608405	.	65910001	66130000	#0000FF	1	0.125
chr1	66130001	66360000	B.2.2.2.1.1.1.2.2.1.2	0.0257879656160458	.	66130001	66360000	#0000FF	1	0.125
chr1	66360001	66720000	B.2.2.2.1.1.2.2.2.1.1	0.0171919770773639	.	66360001	66720000	#0000FF	1	0.125
chr1	66720001	66770000	B.1.1.2.1.2.1.2.2.2.2	0.283667621776504	.	66720001	66770000	#DADAFF	1	0.5
chr1	66770001	66980000	B.2.1.1.1.1.1.1.1.1.1	0.17287488061127	.	66770001	66980000	#4848FF	1	0.25
chr1	66980001	67210000	B.2.1.1.1.1.1.1.1.2.2	0.169054441260745	.	66980001	67210000	#4848FF	1	0.25
chr1	67210001	67390000	B.2.1.1.1.1.2.2.2.2.2	0.151862464183381	.	67210001	67390000	#4848FF	1	0.25
chr1	67390001	67440000	A.2.2.1.2.2.2.2.1.1	0.450811843361987	.	67390001	67440000	#FFDADA	1	0.625
chr1	67440001	67680000	A.2.2.1.2.2.2.1.1.1	0.4603629417383	.	67440001	67680000	#FFDADA	1	0.625
chr1	67680001	67990000	A.1.2.2.1.1.2.1.2.2.2.2.2	0.797516714422159	.	67680001	67990000	#FF4848	1	0.875
chr1	67990001	68040000	A.2.1.1.1.2.2.2.2.1	0.681948424068768	.	67990001	68040000	#FF9191	1	0.75
chr1	68040001	68220000	A.1.2.1.2.1.1.1.1.1.2	0.842406876790831	.	68040001	68220000	#FF4848	1	0.875
chr1	68220001	68300000	A.2.1.1.1.2.2.2.2.2.1	0.680993314231137	.	68220001	68300000	#FF9191	1	0.75
chr1	68300001	68340000	A.2.2.2.1.2.2.1.1.1.1	0.410697230181471	.	68300001	68340000	#FFDADA	1	0.625
chr1	68340001	68460000	A.2.2.1.2.2.2.2.2.2.1.2	0.444126074498567	.	68340001	68460000	#FFDADA	1	0.625
chr1	68460001	68570000	B.1.1.1.1.2.1.2.2.1	0.354345749761223	.	68460001	68570000	#DADAFF	1	0.5
chr1	68570001	68700000	A.2.2.2.1.2.1.2.1.1.1	0.41738299904489	.	68570001	68700000	#FFDADA	1	0.625
chr1	68700001	68780000	A.2.2.1.2.2.2.2.2.2.2	0.443170964660936	.	68700001	68780000	#FFDADA	1	0.625
chr1	68780001	68860000	A.2.2.2.1.2.1.1.2.2.1.1	0.420248328557784	.	68780001	68860000	#FFDADA	1	0.625
chr1	68860001	68910000	B.1.1.2.1.2.1.2.1	0.288443170964661	.	68860001	68910000	#DADAFF	1	0.5
chr1	68910001	69040000	B.1.1.2.1.2.1.1.2.1.2	0.290353390639924	.	68910001	69040000	#DADAFF	1	0.5
chr1	69040001	69090000	B.2.1.1.2.2.2.2.1.1.1	0.121298949379179	.	69040001	69090000	#4848FF	1	0.25
chr1	69090001	69140000	B.2.1.1.2.2.2.2.2	0.118433619866285	.	69090001	69140000	#4848FF	1	0.25
chr1	69140001	69670000	B.2.2.2.2.1.2.1.1.1	0.00764087870105062	.	69140001	69670000	#0000FF	1	0.125
chr1	69670001	70170000	B.2.2.1.1.1.1.1.2.1.2	0.0754536771728749	.	69670001	70170000	#0000FF	1	0.125
chr1	70170001	70230000	B.2.1.1.2.2.2.1.2	0.12225405921681	.	70170001	70230000	#4848FF	1	0.25
chr1	70230001	70570000	B.2.2.1.1.1.1.1.1.2	0.0773638968481375	.	70230001	70570000	#0000FF	1	0.125
chr1	70570001	70660000	B.1.2.1.2.1.2.1.1.1	0.234957020057307	.	70570001	70660000	#9191FF	1	0.375
chr1	70660001	70990000	A.2.1.2.2.2.2.2.2.2	0.530085959885387	.	70660001	70990000	#FF9191	1	0.75
chr1	70990001	71550000	B.2.2.2.1.1.2.2.2.1.2	0.0162368672397326	.	70990001	71550000	#0000FF	1	0.125
chr1	71550001	71670000	B.2.2.1.1.2.1.1.1	0.0630372492836676	.	71550001	71670000	#0000FF	1	0.125
chr1	71670001	72550000	B.2.2.2.1.1.2.2.1	0.0181470869149952	.	71670001	72550000	#0000FF	1	0.125
chr1	72550001	72620000	B.2.1.1.2.2.1.2.1.2.2	0.127984718242598	.	72550001	72620000	#4848FF	1	0.25
chr1	72620001	72690000	B.2.1.1.2.2.2.1.1.2	0.123209169054441	.	72620001	72690000	#4848FF	1	0.25
chr1	72690001	72910000	B.1.2.1.2.1.1.1.1.1	0.246418338108883	.	72690001	72910000	#9191FF	1	0.375
chr1	72910001	74170000	B.2.2.2.2.1.2.1.1.2	0.00668576886341929	.	72910001	74170000	#0000FF	1	0.125
chr1	74170001	74440000	B.2.2.1.1.1.1.1.1.1	0.0783190066857689	.	74170001	74440000	#0000FF	1	0.125
chr1	74440001	74470000	B.2.1.2.2.1.2.2.1	0.0926456542502388	.	74440001	74470000	#4848FF	1	0.25
chr1	74470001	74670000	B.2.1.2.2.2.2.2.2.2.1	0.0802292263610315	.	74470001	74670000	#4848FF	1	0.25
chr1	74670001	75190000	B.2.2.2.1.1.2.1.1	0.0229226361031519	.	74670001	75190000	#0000FF	1	0.125
chr1	75190001	75540000	B.2.2.2.1.1.1.1.1.2	0.0296084049665712	.	75190001	75540000	#0000FF	1	0.125
chr1	75540001	75680000	B.2.1.2.2.1.1.1.2	0.0983763132760267	.	75540001	75680000	#4848FF	1	0.25
chr1	75680001	76070000	B.2.2.2.1.1.2.1.2.1.1	0.0219675262655205	.	75680001	76070000	#0000FF	1	0.125
chr1	76070001	76270000	B.2.1.1.1.1.2.2.1.2.2	0.155682903533906	.	76070001	76270000	#4848FF	1	0.25
chr1	76270001	76370000	B.2.1.1.2.2.1.1.1	0.133715377268386	.	76270001	76370000	#4848FF	1	0.25
chr1	76370001	76600000	B.2.1.1.1.1.2.2.1.1	0.157593123209169	.	76370001	76600000	#4848FF	1	0.25
chr1	76600001	77080000	B.2.2.2.1.1.1.1.1.1	0.0305635148042025	.	76600001	77080000	#0000FF	1	0.125
chr1	77080001	77270000	B.2.2.1.1.2.1.1.2.1	0.0620821394460363	.	77080001	77270000	#0000FF	1	0.125
chr1	77270001	77350000	B.2.1.2.2.1.1.1.1	0.0993314231136581	.	77270001	77350000	#4848FF	1	0.25
chr1	77350001	77570000	B.1.2.1.2.1.1.1.2	0.24450811843362	.	77350001	77570000	#9191FF	1	0.375
chr1	77570001	77610000	B.1.2.2.2.2.2.1.1.1	0.177650429799427	.	77570001	77610000	#9191FF	1	0.375
chr1	77610001	77650000	B.1.2.1.2.2.2.1.2.1	0.221585482330468	.	77610001	77650000	#9191FF	1	0.375
chr1	77650001	77970000	B.1.2.1.2.1.1.2.2.2	0.235912129894938	.	77650001	77970000	#9191FF	1	0.375
chr1	77970001	78010000	B.1.1.2.1.1.2.1.1.2	0.302769818529131	.	77970001	78010000	#DADAFF	1	0.5
chr1	78010001	78390000	A.1.2.1.2.1.1.2.2.1	0.836676217765043	.	78010001	78390000	#FF4848	1	0.875
chr1	78390001	78590000	A.1.2.1.2.1.1.2.2.2	0.835721107927412	.	78390001	78590000	#FF4848	1	0.875
chr1	78590001	78640000	B.1.1.1.1.2.1.1.2.1.2	0.358166189111748	.	78590001	78640000	#DADAFF	1	0.5
chr1	78640001	78860000	A.2.2.1.2.2.2.1.2.2.2.2.1	0.452722063037249	.	78640001	78860000	#FFDADA	1	0.625
chr1	78860001	79090000	B.1.1.1.1.2.2.2.2.1	0.349570200573066	.	78860001	79090000	#DADAFF	1	0.5
chr1	79090001	79150000	B.1.2.1.2.2.1.1.1	0.227316141356256	.	79090001	79150000	#9191FF	1	0.375
chr1	79150001	79200000	B.1.2.1.2.2.2.2.1.2	0.217765042979943	.	79150001	79200000	#9191FF	1	0.375
chr1	79200001	79280000	B.1.2.2.2.1.1.1.2.1	0.190066857688634	.	79200001	79280000	#9191FF	1	0.375
chr1	79280001	79580000	B.2.1.1.1.1.2.2.2.1.1	0.154727793696275	.	79280001	79580000	#4848FF	1	0.25
chr1	79580001	79690000	B.2.1.1.2.2.2.1.1.1	0.124164278892073	.	79580001	79690000	#4848FF	1	0.25
chr1	79690001	79760000	B.2.1.1.2.2.1.2.1.2.1	0.128939828080229	.	79690001	79760000	#4848FF	1	0.25
chr1	79760001	79810000	B.1.2.1.2.2.1.2.2	0.224450811843362	.	79760001	79810000	#9191FF	1	0.375
chr1	79810001	79950000	B.2.1.1.2.2.1.2.2.1.1	0.127029608404967	.	79810001	79950000	#4848FF	1	0.25
chr1	79950001	80630000	B.2.2.2.1.1.2.1.2.2.1	0.0200573065902579	.	79950001	80630000	#0000FF	1	0.125
chr1	80630001	80670000	B.2.1.1.2.1.2.1.2	0.135625596943649	.	80630001	80670000	#4848FF	1	0.25
chr1	80670001	80720000	B.1.2.2.2.2.1.2.1.2.2.2	0.17956064947469	.	80670001	80720000	#9191FF	1	0.375
chr1	80720001	81030000	B.1.2.2.2.1.2.2.2	0.184336198662846	.	80720001	81030000	#9191FF	1	0.375
chr1	81030001	81260000	B.2.1.2.2.2.2.2.2.2.2	0.0792741165234002	.	81030001	81260000	#4848FF	1	0.25
chr1	81260001	81660000	B.1.2.1.2.1.1.2.1.1.2.2	0.240687679083095	.	81260001	81660000	#9191FF	1	0.375
chr1	81660001	82000000	B.2.1.1.1.1.2.1.1.2	0.161413562559694	.	81660001	82000000	#4848FF	1	0.25
chr1	82000001	82190000	B.1.1.1.1.2.1.2.2.2	0.353390639923591	.	82000001	82190000	#DADAFF	1	0.5
chr1	82190001	82260000	B.1.1.2.1.1.1.2.1.1.1.1	0.310410697230181	.	82190001	82260000	#DADAFF	1	0.5
chr1	82260001	82440000	B.1.2.1.2.1.1.1.1.2	0.245463228271251	.	82260001	82440000	#9191FF	1	0.375
chr1	82440001	82530000	B.2.1.1.2.2.1.1.2	0.132760267430755	.	82440001	82530000	#4848FF	1	0.25
chr1	82530001	82550000	B.1.2.2.2.2.2.2.2	0.173829990448902	.	82530001	82550000	#9191FF	1	0.375
chr1	82550001	82590000	B.1.2.2.2.2.1.2.1.2.2.1	0.180515759312321	.	82550001	82590000	#9191FF	1	0.375
chr1	82590001	82970000	B.1.2.2.2.1.2.2.1.2	0.185291308500478	.	82590001	82970000	#9191FF	1	0.375
chr1	82970001	83290000	B.2.1.1.1.1.2.2.1.2.1	0.156638013371538	.	82970001	83290000	#4848FF	1	0.25
chr1	83290001	83470000	B.2.2.1.1.1.2.1.1	0.0697230181470869	.	83290001	83470000	#0000FF	1	0.125
chr1	83470001	84370000	B.2.2.2.1.1.2.2.2.2	0.0152817574021012	.	83470001	84370000	#0000FF	1	0.125
chr1	84370001	84590000	A.2.2.1.2.2.2.1.2.2.2.1	0.453677172874881	.	84370001	84590000	#FFDADA	1	0.625
chr1	84590001	84890000	A.2.1.1.1.2.2.2.1.1.2.2	0.686723973256925	.	84590001	84890000	#FF9191	1	0.75
chr1	84890001	84980000	A.2.1.1.1.2.2.2.2.2.2	0.680038204393505	.	84890001	84980000	#FF9191	1	0.75
chr1	84980001	85070000	A.2.1.2.2.2.2.1.1.1	0.536771728748806	.	84980001	85070000	#FF9191	1	0.75
chr1	85070001	85200000	A.2.1.1.1.2.2.2.1.2.2.1	0.683858643744031	.	85070001	85200000	#FF9191	1	0.75
chr1	85200001	85250000	A.2.2.2.1.1.2.1.1.1	0.438395415472779	.	85200001	85250000	#FFDADA	1	0.625
chr1	85250001	85410000	A.1.2.2.1.1.2.2.2.2.1	0.793696275071633	.	85250001	85410000	#FF4848	1	0.875
chr1	85410001	85740000	A.1.2.2.1.1.2.2.2.1.2	0.794651384909265	.	85410001	85740000	#FF4848	1	0.875
chr1	85740001	85910000	A.2.1.2.2.2.2.1.1.2	0.535816618911175	.	85740001	85910000	#FF9191	1	0.75
chr1	85910001	85980000	A.2.2.2.1.2.1.1.2.2.2	0.418338108882521	.	85910001	85980000	#FFDADA	1	0.625
chr1	85980001	86010000	A.2.2.1.2.2.1.2.2.1.2	0.462273161413563	.	85980001	86010000	#FFDADA	1	0.625
chr1	86010001	86070000	A.2.2.1.2.2.2.2.2.1.2	0.44603629417383	.	86010001	86070000	#FFDADA	1	0.625
chr1	86070001	86180000	B.1.1.1.1.2.1.2.1.1	0.356255969436485	.	86070001	86180000	#DADAFF	1	0.5
chr1	86180001	86840000	B.2.2.1.1.2.1.2.1.1.2	0.0592168099331423	.	86180001	86840000	#0000FF	1	0.125
chr1	86840001	87240000	A.2.2.1.2.2.1.2.1.2.2.1	0.465138490926457	.	86840001	87240000	#FFDADA	1	0.625
chr1	87240001	87570000	A.2.1.2.2.2.2.2.2.1.2	0.531041069723018	.	87240001	87570000	#FF9191	1	0.75
chr1	87570001	87710000	B.1.1.2.1.2.1.1.2.1.1	0.291308500477555	.	87570001	87710000	#DADAFF	1	0.5
chr1	87710001	87730000	B.1.2.2.2.2.2.2.1	0.174785100286533	.	87710001	87730000	#9191FF	1	0.375
chr1	87730001	87750000	B.1.2.2.2.2.1.2.1.2.1	0.181470869149952	.	87730001	87750000	#9191FF	1	0.375
chr1	87750001	87790000	B.1.2.2.2.2.1.1	0.183381088825215	.	87750001	87790000	#9191FF	1	0.375
chr1	87790001	87910000	B.1.2.2.2.1.2.2.1.1	0.186246418338109	.	87790001	87910000	#9191FF	1	0.375
chr1	87910001	89150000	B.2.2.2.2.1.2.1.2	0.00573065902578797	.	87910001	89150000	#0000FF	1	0.125
chr1	89150001	89350000	A.2.1.2.2.2.2.2.2.1.1	0.531996179560649	.	89150001	89350000	#FF9191	1	0.75
chr1	89350001	89440000	A.2.2.2.1.2.1.1.1.1	0.427889207258835	.	89350001	89440000	#FFDADA	1	0.625
chr1	89440001	89590000	A.2.2.2.1.2.1.2.2.2.2	0.411652340019102	.	89440001	89590000	#FFDADA	1	0.625
chr1	89590001	89920000	B.2.1.1.1.1.2.1.2.1.1	0.160458452722063	.	89590001	89920000	#4848FF	1	0.25
chr1	89920001	89990000	A.2.2.2.1.2.2.1.2.1.2	0.404966571155683	.	89920001	89990000	#FFDADA	1	0.625
chr1	89990001	90100000	A.2.2.1.2.2.2.1.2.2.1	0.454632282712512	.	89990001	90100000	#FFDADA	1	0.625
chr1	90100001	90230000	A.2.2.1.2.2.1.2.2.2	0.461318051575931	.	90100001	90230000	#FFDADA	1	0.625
chr1	90230001	90320000	A.2.2.2.1.2.1.1.1.2.1.2	0.425978987583572	.	90230001	90320000	#FFDADA	1	0.625
chr1	90320001	90430000	A.2.1.1.1.2.2.2.1.1.1.2	0.688634192932187	.	90320001	90430000	#FF9191	1	0.75
chr1	90430001	90470000	A.2.2.2.1.2.2.1.2.1.1	0.405921680993314	.	90430001	90470000	#FFDADA	1	0.625
chr1	90470001	90560000	B.1.2.1.2.2.2.2.1.1.2	0.218720152817574	.	90470001	90560000	#9191FF	1	0.375
chr1	90560001	90620000	B.1.2.2.2.2.2.1.1.2	0.176695319961796	.	90560001	90620000	#9191FF	1	0.375
chr1	90620001	90660000	B.2.1.1.2.1.1.2.1	0.138490926456543	.	90620001	90660000	#4848FF	1	0.25
chr1	90660001	90790000	B.2.1.2.2.1.1.2.2.2.2	0.0945558739255014	.	90660001	90790000	#4848FF	1	0.25
chr1	90790001	90900000	B.2.1.1.2.2.1.2.1.1.2.1	0.130850047755492	.	90790001	90900000	#4848FF	1	0.25
chr1	90900001	91490000	B.2.2.1.1.1.1.2.2.1	0.0716332378223496	.	90900001	91490000	#0000FF	1	0.125
chr1	91490001	91780000	B.2.1.2.2.2.1.1.2.2	0.0888252148997135	.	91490001	91780000	#4848FF	1	0.25
chr1	91780001	91810000	B.2.1.1.2.1.2.1.1	0.13658070678128	.	91780001	91810000	#4848FF	1	0.25
chr1	91810001	91970000	B.2.1.1.2.2.1.2.2.1.2	0.126074498567335	.	91810001	91970000	#4848FF	1	0.25
chr1	91970001	92020000	B.1.2.2.2.2.1.2.1.1	0.182425978987584	.	91970001	92020000	#9191FF	1	0.375
chr1	92020001	92370000	B.1.1.2.1.2.1.1.2.2	0.289398280802292	.	92020001	92370000	#DADAFF	1	0.5
chr1	92370001	92440000	B.1.1.2.1.1.1.2.1.2	0.307545367717287	.	92370001	92440000	#DADAFF	1	0.5
chr1	92440001	92760000	B.1.2.1.2.1.1.2.1.1.1.1	0.243553008595989	.	92440001	92760000	#9191FF	1	0.375
chr1	92760001	93110000	A.2.2.1.2.2.1.2.1.1.1.2	0.468958930276982	.	92760001	93110000	#FFDADA	1	0.625
chr1	93110001	93190000	A.2.1.2.1.2.1.2.2.1.2.1	0.584527220630373	.	93110001	93190000	#FF9191	1	0.75
chr1	93190001	93300000	A.1.2.2.1.1.1.2.2	0.804202483285578	.	93190001	93300000	#FF4848	1	0.875
chr1	93300001	93470000	A.1.2.1.2.1.2.1.1.2.1.1	0.833810888252149	.	93300001	93470000	#FF4848	1	0.875
chr1	93470001	93540000	A.2.1.2.1.2.1.2.2.2.2.2	0.580706781279847	.	93470001	93540000	#FF9191	1	0.75
chr1	93540001	93920000	A.1.2.1.2.1.2.1.1.2.1.2	0.832855778414518	.	93540001	93920000	#FF4848	1	0.875
chr1	93920001	94090000	A.2.1.1.1.2.2.1.2.2	0.69054441260745	.	93920001	94090000	#FF9191	1	0.75
chr1	94090001	94350000	A.1.1.2.2.1.2.2.1.2.1	0.932187201528176	.	94090001	94350000	#FF0000	1	1
chr1	94350001	94490000	A.1.2.1.2.1.2.1.2	0.830945558739255	.	94350001	94490000	#FF4848	1	0.875
chr1	94490001	94540000	A.2.1.1.2.2.2.2.2.1.2	0.636103151862464	.	94490001	94540000	#FF9191	1	0.75
chr1	94540001	94830000	A.1.1.2.1.2.2.1.1.2	0.955109837631328	.	94540001	94830000	#FF0000	1	1
chr1	94830001	94980000	A.1.2.2.1.1.1.2.1.1	0.80611270296084	.	94830001	94980000	#FF4848	1	0.875
chr1	94980001	95290000	A.1.1.1.2.1.2.2	0.981852913085005	.	94980001	95290000	#FF0000	1	1
chr1	95290001	95530000	A.1.2.1.2.1.2.2.2.2	0.826170009551098	.	95290001	95530000	#FF4848	1	0.875
chr1	95530001	95720000	A.2.2.2.1.2.1.1.2.1.2.2	0.421203438395415	.	95530001	95720000	#FFDADA	1	0.625
chr1	95720001	95800000	B.1.2.2.2.2.1.2.2	0.178605539637058	.	95720001	95800000	#9191FF	1	0.375
chr1	95800001	96010000	B.2.1.1.1.1.2.2.2.1.2	0.153772683858644	.	95800001	96010000	#4848FF	1	0.25
chr1	96010001	96170000	B.2.1.1.1.1.2.1.2.2	0.1585482330468	.	96010001	96170000	#4848FF	1	0.25
chr1	96170001	97250000	B.1.2.1.2.1.1.2.2.1	0.236867239732569	.	96170001	97250000	#9191FF	1	0.375
chr1	97250001	97330000	B.1.1.2.1.1.1.2.1.1.1.2	0.30945558739255	.	97250001	97330000	#DADAFF	1	0.5
chr1	97330001	97380000	B.1.1.2.1.1.2.2.1.1.2	0.298949379178606	.	97330001	97380000	#DADAFF	1	0.5
chr1	97380001	97420000	B.1.1.2.1.1.2.1.2.1	0.3018147086915	.	97380001	97420000	#DADAFF	1	0.5
chr1	97420001	97530000	B.1.1.2.1.1.2.2.1.1.1	0.299904489016237	.	97420001	97530000	#DADAFF	1	0.5
chr1	97530001	97680000	B.1.1.2.1.1.1.2.1.1.2	0.308500477554919	.	97530001	97680000	#DADAFF	1	0.5
chr1	97680001	97730000	B.1.1.2.1.1.2.1.2.2	0.300859598853868	.	97680001	97730000	#DADAFF	1	0.5
chr1	97730001	98010000	B.1.2.1.2.1.1.2.1.1.1.2	0.242597898758357	.	97730001	98010000	#9191FF	1	0.375
chr1	98010001	98510000	A.2.2.2.1.2.1.1.2.1.1.2	0.423113658070678	.	98010001	98510000	#FFDADA	1	0.625
chr1	98510001	98550000	B.1.1.2.1.1.2.1.1.1	0.303724928366762	.	98510001	98550000	#DADAFF	1	0.5
chr1	98550001	98910000	A.2.2.1.2.2.1.2.1.2.2.2	0.464183381088825	.	98550001	98910000	#FFDADA	1	0.625
chr1	98910001	98960000	B.1.1.2.1.1.1.2.2.2	0.304680038204393	.	98910001	98960000	#DADAFF	1	0.5
chr1	98960001	99260000	B.2.1.1.1.1.2.1.2.1.2	0.159503342884432	.	98960001	99260000	#4848FF	1	0.25
chr1	99260001	99370000	B.2.1.1.2.2.1.2.1.1.1	0.131805157593123	.	99260001	99370000	#4848FF	1	0.25
chr1	99370001	99620000	B.2.1.2.2.2.1.1.2.1	0.0897803247373448	.	99370001	99620000	#4848FF	1	0.25
chr1	99620001	100140000	B.2.1.1.1.1.2.1.1.1.2	0.162368672397326	.	99620001	100140000	#4848FF	1	0.25
chr1	100140001	100190000	B.1.1.2.1.1.1.2.2.1.2	0.305635148042025	.	100140001	100190000	#DADAFF	1	0.5
chr1	100190001	100230000	B.1.1.2.1.1.1.2.2.1.1	0.306590257879656	.	100190001	100230000	#DADAFF	1	0.5
chr1	100230001	100260000	B.1.1.1.1.2.1.1.2.2	0.357211079274117	.	100230001	100260000	#DADAFF	1	0.5
chr1	100260001	100300000	B.1.1.1.1.2.1.1.2.1.1	0.359121298949379	.	100260001	100300000	#DADAFF	1	0.5
chr1	100300001	100770000	A.1.2.2.1.1.2.2.2.1.1	0.795606494746896	.	100300001	100770000	#FF4848	1	0.875
chr1	100770001	100960000	A.2.2.1.2.2.1.2.1.1.1.1	0.469914040114613	.	100770001	100960000	#FFDADA	1	0.625
chr1	100960001	101360000	A.2.2.2.1.2.1.1.2.1.1.1	0.424068767908309	.	100960001	101360000	#FFDADA	1	0.625
chr1	101360001	101770000	A.2.1.1.1.2.2.2.1.1.1.1	0.689589302769819	.	101360001	101770000	#FF9191	1	0.75
chr1	101770001	101870000	B.1.2.1.2.2.2.2.1.1.1	0.219675262655205	.	101770001	101870000	#9191FF	1	0.375
chr1	101870001	101980000	B.2.1.1.2.2.1.2.1.1.2.2	0.129894937917861	.	101870001	101980000	#4848FF	1	0.25
chr1	101980001	102080000	B.2.1.2.2.1.1.2.2.2.1	0.0955109837631328	.	101980001	102080000	#4848FF	1	0.25
chr1	102080001	102190000	B.2.1.2.2.1.1.2.1	0.0974212034383954	.	102080001	102190000	#4848FF	1	0.25
chr1	102190001	102490000	B.2.2.1.1.1.1.2.1.2	0.0725883476599809	.	102190001	102490000	#0000FF	1	0.125
chr1	102490001	103320000	B.2.2.1.1.2.1.2.1.1.1	0.0601719197707736	.	102490001	103320000	#0000FF	1	0.125
chr1	103320001	103370000	B.2.1.1.2.1.1.2.2	0.137535816618911	.	103320001	103370000	#4848FF	1	0.25
chr1	103370001	103390000	B.2.1.1.2.1.1.1.1.1	0.141356255969436	.	103370001	103390000	#4848FF	1	0.25
chr1	103390001	103460000	B.1.2.2.2.2.2.1.2	0.175740210124164	.	103390001	103460000	#9191FF	1	0.375
chr1	103460001	103790000	B.2.2.1.1.2.1.2.2	0.0573065902578797	.	103460001	103790000	#0000FF	1	0.125
chr1	103910001	103930000	B.2.2.1.1.2.1.2.2	0.0573065902578797	.	103910001	103930000	#0000FF	1	0.125
chr1	104000001	104060000	B.2.2.1.1.2.1.2.2	0.0573065902578797	.	104000001	104060000	#0000FF	1	0.125
chr1	104060001	104110000	B.2.1.1.2.1.1.1.2	0.139446036294174	.	104060001	104110000	#4848FF	1	0.25
chr1	104110001	104170000	B.2.1.1.2.1.2.2	0.134670487106017	.	104110001	104170000	#4848FF	1	0.25
chr1	104210001	104220000	B.2.1.1.2.1.2.2	0.134670487106017	.	104210001	104220000	#4848FF	1	0.25
chr1	104250001	104270000	B.2.1.1.2.1.2.2	0.134670487106017	.	104250001	104270000	#4848FF	1	0.25
chr1	104300001	104950000	B.2.2.2.1.1.2.1.2.2.2	0.0191021967526266	.	104300001	104950000	#0000FF	1	0.125
chr1	104950001	105300000	B.2.1.2.2.2.1.2	0.0878701050620821	.	104950001	105300000	#4848FF	1	0.25
chr1	105300001	106280000	B.2.2.1.1.2.1.2.1.2	0.058261700095511	.	105300001	106280000	#0000FF	1	0.125
chr1	106280001	106350000	B.2.1.2.2.1.2.1	0.0936007640878701	.	106280001	106350000	#4848FF	1	0.25
chr1	106350001	106530000	B.2.1.2.2.1.2.2.2	0.0916905444126074	.	106350001	106530000	#4848FF	1	0.25
chr1	106530001	106550000	B.1.2.1.2.2.2.2.2	0.216809933142311	.	106530001	106550000	#9191FF	1	0.375
chr1	106550001	107170000	B.2.2.1.1.1.1.2.2.2	0.0706781279847182	.	106550001	107170000	#0000FF	1	0.125
chr1	107170001	107350000	B.2.1.2.2.1.1.2.2.1	0.0964660936007641	.	107170001	107350000	#4848FF	1	0.25
chr1	107350001	107380000	B.2.1.1.2.1.1.1.1.2	0.140401146131805	.	107350001	107380000	#4848FF	1	0.25
chr1	107380001	107540000	B.2.1.1.2.2.1.2.2.2	0.125119388729704	.	107380001	107540000	#4848FF	1	0.25
chr1	107540001	107860000	B.2.1.1.1.1.2.1.1.1.1	0.163323782234957	.	107540001	107860000	#4848FF	1	0.25
chr1	107860001	107960000	B.1.2.2.2.1.1.1.1.2	0.191021967526266	.	107860001	107960000	#9191FF	1	0.375
chr1	107960001	108070000	B.1.2.2.2.1.1.1.2.2	0.189111747851003	.	107960001	108070000	#9191FF	1	0.375
chr1	108070001	108270000	A.2.2.2.1.2.1.1.1.2.1.1	0.426934097421203	.	108070001	108270000	#FFDADA	1	0.625
chr1	108270001	108320000	B.1.2.1.2.2.1.2.1	0.225405921680993	.	108270001	108320000	#9191FF	1	0.375
chr1	108320001	108410000	B.1.2.1.2.2.2.1.1.2	0.222540592168099	.	108320001	108410000	#9191FF	1	0.375
chr1	108410001	108650000	B.1.1.1.1.2.1.2.1.2	0.355300859598854	.	108410001	108650000	#DADAFF	1	0.5
chr1	108650001	108770000	B.1.2.2.2.1.1.1.1.1	0.191977077363897	.	108650001	108770000	#9191FF	1	0.375
chr1	108780001	108810000	B.1.2.2.2.1.1.1.1.1	0.191977077363897	.	108780001	108810000	#9191FF	1	0.375
chr1	108850001	108920000	B.1.2.2.2.1.1.1.1.1	0.191977077363897	.	108850001	108920000	#9191FF	1	0.375
chr1	109010001	109020000	B.1.2.2.2.1.1.1.1.1	0.191977077363897	.	109010001	109020000	#9191FF	1	0.375
chr1	109020001	109230000	B.1.1.1.1.2.2.2.2.2	0.348615090735435	.	109020001	109230000	#DADAFF	1	0.5
chr1	109230001	109280000	A.2.1.2.2.2.2.1.2	0.534861509073543	.	109230001	109280000	#FF9191	1	0.75
chr1	109280001	109830000	A.1.1.1.2.1.2.1	0.982808022922636	.	109280001	109830000	#FF0000	1	1
chr1	109830001	110020000	A.1.2.2.1.1.1.1	0.807067812798472	.	109830001	110020000	#FF4848	1	0.875
chr1	110020001	110100000	A.1.2.2.2.2.2.1.1.2	0.734479465138491	.	110020001	110100000	#FF4848	1	0.875
chr1	110100001	110230000	A.1.2.1.1.2.2.2.2.1.2	0.845272206303725	.	110100001	110230000	#FF4848	1	0.875
chr1	110240001	110290000	A.1.2.1.1.2.2.2.2.1.2	0.845272206303725	.	110240001	110290000	#FF4848	1	0.875
chr1	110290001	110330000	A.2.2.2.1.1.2.1.2.2.1.2	0.433619866284623	.	110290001	110330000	#FFDADA	1	0.625
chr1	110330001	110570000	A.1.2.1.1.1.1.2.1.2	0.890162368672397	.	110330001	110570000	#FF4848	1	0.875
chr1	110570001	110670000	A.2.1.2.1.2.1.2.1.2.1.2	0.588347659980898	.	110570001	110670000	#FF9191	1	0.75
chr1	110670001	110770000	A.2.2.1.1.2.2.2.1.2.1	0.493791786055396	.	110670001	110770000	#FFDADA	1	0.625
chr1	110770001	110880000	A.2.1.2.1.2.1.2.1.1	0.590257879656161	.	110770001	110880000	#FF9191	1	0.75
chr1	110880001	111040000	A.2.1.1.2.2.2.2.1.1	0.639923591212989	.	110880001	111040000	#FF9191	1	0.75
chr1	111040001	111360000	B.1.1.1.1.2.2.2.1.2	0.350525310410697	.	111040001	111360000	#DADAFF	1	0.5
chr1	111360001	111620000	A.2.2.2.1.1.1.2.1	0.441260744985673	.	111360001	111620000	#FFDADA	1	0.625
chr1	111620001	111970000	A.2.1.1.2.2.2.2.1.2	0.638968481375358	.	111620001	111970000	#FF9191	1	0.75
chr1	111970001	112000000	A.2.2.1.1.2.2.1	0.49665711556829	.	111970001	112000000	#FFDADA	1	0.625
chr1	112000001	112070000	A.2.2.1.1.2.2.2.1.1.2	0.494746895893028	.	112000001	112070000	#FFDADA	1	0.625
chr1	112070001	112180000	A.2.1.2.1.2.1.2.1.2.2.2	0.586437440305635	.	112070001	112180000	#FF9191	1	0.75
chr1	112180001	112310000	A.2.1.2.1.2.1.2.1.2.1.1	0.589302769818529	.	112180001	112310000	#FF9191	1	0.75
chr1	112310001	112920000	A.2.2.2.1.1.1.2.2.2	0.439350525310411	.	112310001	112920000	#FFDADA	1	0.625
chr1	112920001	113250000	A.1.1.2.2.1.2.2.1.1	0.933142311365807	.	112920001	113250000	#FF0000	1	1
chr1	113250001	113340000	A.2.1.1.2.2.1.1.1.2.1	0.659025787965616	.	113250001	113340000	#FF9191	1	0.75
chr1	113340001	113610000	A.1.1.2.2.2.1.1.2.1.2.1.2	0.923591212989494	.	113340001	113610000	#FF0000	1	1
chr1	113610001	113670000	A.2.1.2.1.2.1.2.2.2.2.1	0.581661891117478	.	113610001	113670000	#FF9191	1	0.75
chr1	113670001	114320000	A.1.2.1.1.1.1.2.1.1	0.891117478510029	.	113670001	114320000	#FF4848	1	0.875
chr1	114320001	114360000	A.2.2.1.1.2.2.2.2.1	0.491881566380134	.	114320001	114360000	#FFDADA	1	0.625
chr1	114360001	114510000	A.2.1.1.2.2.2.1.1.1	0.643744030563515	.	114360001	114510000	#FF9191	1	0.75
chr1	114510001	114590000	A.2.2.1.1.2.1.1.1.1.2	0.508118433619866	.	114510001	114590000	#FFDADA	1	0.625
chr1	114590001	114880000	A.2.1.2.1.2.2.2.2.1	0.567335243553009	.	114590001	114880000	#FF9191	1	0.75
chr1	114880001	115210000	A.1.1.2.2.2.1.2.2.1.1	0.918815663801337	.	114880001	115210000	#FF0000	1	1
chr1	115210001	115250000	A.2.1.2.1.2.1.2.2.1.1	0.585482330468004	.	115210001	115250000	#FF9191	1	0.75
chr1	115250001	115510000	A.2.1.1.2.2.2.1.1.2	0.642788920725883	.	115250001	115510000	#FF9191	1	0.75
chr1	115510001	115590000	A.2.2.2.1.1.2.1.2.2.1.1	0.434574976122254	.	115510001	115590000	#FFDADA	1	0.625
chr1	115590001	115670000	A.2.2.1.1.2.2.2.1.1.1	0.495702005730659	.	115590001	115670000	#FFDADA	1	0.625
chr1	115670001	115800000	A.2.1.1.2.2.2.2.2.1.1.2	0.637058261700095	.	115670001	115800000	#FF9191	1	0.75
chr1	115800001	116150000	A.1.2.1.2.1.2.2.2.1.2.1	0.828080229226361	.	115800001	116150000	#FF4848	1	0.875
chr1	116150001	116290000	A.2.1.1.2.2.2.2.2.1.1.1	0.638013371537727	.	116150001	116290000	#FF9191	1	0.75
chr1	116290001	116330000	A.2.2.1.1.2.2.2.2.2	0.490926456542502	.	116290001	116330000	#FFDADA	1	0.625
chr1	116330001	116600000	A.1.2.2.2.2.2.1.1.1.1.1	0.74116523400191	.	116330001	116600000	#FF4848	1	0.875
chr1	116600001	116660000	A.2.2.2.1.1.2.1.2.2.2	0.432664756446991	.	116600001	116660000	#FFDADA	1	0.625
chr1	116660001	116710000	A.2.2.1.1.2.2.2.1.2.2	0.492836676217765	.	116660001	116710000	#FFDADA	1	0.625
chr1	116710001	117060000	A.2.1.1.1.2.2.1.1	0.692454632282713	.	116710001	117060000	#FF9191	1	0.75
chr1	117060001	117100000	A.2.1.2.1.2.2.1.1.2	0.575931232091691	.	117060001	117100000	#FF9191	1	0.75
chr1	117100001	117260000	A.1.2.2.1.1.1.2.1.2	0.805157593123209	.	117100001	117260000	#FF4848	1	0.875
chr1	117260001	117600000	A.1.2.1.2.1.2.1.1.2.2	0.831900668576886	.	117260001	117600000	#FF4848	1	0.875
chr1	117600001	118460000	A.2.2.1.2.2.1.2.1.1.2	0.468003820439351	.	117600001	118460000	#FFDADA	1	0.625
chr1	118460001	118570000	B.1.2.1.2.1.1.2.1.2.2	0.237822349570201	.	118460001	118570000	#9191FF	1	0.375
chr1	118570001	118680000	B.1.1.2.1.1.2.2.1.2	0.297994269340974	.	118570001	118680000	#DADAFF	1	0.5
chr1	118680001	118760000	B.1.2.1.2.2.2.1.1.1	0.223495702005731	.	118680001	118760000	#9191FF	1	0.375
chr1	118760001	118870000	B.1.2.2.2.1.1.2	0.188156638013372	.	118760001	118870000	#9191FF	1	0.375
chr1	118870001	118910000	B.1.2.1.2.2.2.1.2.2	0.220630372492837	.	118870001	118910000	#9191FF	1	0.375
chr1	118910001	119810000	B.2.1.2.2.2.1.1.1	0.0907354345749761	.	118910001	119810000	#4848FF	1	0.25
chr1	119810001	119930000	A.2.2.2.1.2.1.1.1.2.2	0.425023877745941	.	119810001	119930000	#FFDADA	1	0.625
chr1	119930001	119980000	B.1.1.2.1.1.1.1	0.311365807067813	.	119930001	119980000	#DADAFF	1	0.5
chr1	119980001	120080000	A.2.2.2.1.2.1.1.2.1.2.1	0.422158548233047	.	119980001	120080000	#FFDADA	1	0.625
chr1	120080001	120170000	A.2.2.1.2.2.1.2.2.1.1	0.463228271251194	.	120080001	120170000	#FFDADA	1	0.625
chr1	120170001	120250000	A.2.1.2.1.2.1.2.2.1.2.2	0.583572110792741	.	120170001	120250000	#FF9191	1	0.75
chr1	120250001	120530000	A.1.1.2.2.1.2.2.1.2.2	0.931232091690544	.	120250001	120530000	#FF0000	1	1
chr1	120530001	120640000	A.1.2.1.2.1.2.2.2.1.1	0.829035339063992	.	120530001	120640000	#FF4848	1	0.875
chr1	120640001	120700000	A.2.1.2.1.2.2.1.2.2	0.569245463228271	.	120640001	120700000	#FF9191	1	0.75
chr1	120740001	120780000	A.2.2.2.1.1.2.2.2.2.1	0.429799426934097	.	120740001	120780000	#FFDADA	1	0.625
chr1	120780001	120940000	B.1.1.1.1.2.1.1.1	0.360076408787011	.	120780001	120940000	#DADAFF	1	0.5
chr1	121090001	121140000	A.2.2.2.1.1.2.2.2.2.2	0.428844317096466	.	121090001	121140000	#FFDADA	1	0.625
chr1	121140001	121370000	B.1.2.1.2.1.1.2.1.1.2.1	0.241642788920726	.	121140001	121370000	#9191FF	1	0.375
chr1	121470001	121490000	B.1.2.1.2.1.1.2.1.1.2.1	0.241642788920726	.	121470001	121490000	#9191FF	1	0.375
chr1	142530001	142550000	B.1.2.1.2.1.1.2.1.2.1.1	0.239732569245463	.	142530001	142550000	#9191FF	1	0.375
chr1	142560001	142570000	B.1.2.1.2.1.1.2.1.2.1.1	0.239732569245463	.	142560001	142570000	#9191FF	1	0.375
chr1	142580001	142650000	B.1.2.1.2.1.1.2.1.2.1.1	0.239732569245463	.	142580001	142650000	#9191FF	1	0.375
chr1	142790001	142810000	B.1.2.1.2.1.1.2.1.2.1.1	0.239732569245463	.	142790001	142810000	#9191FF	1	0.375
chr1	143120001	143270000	B.1.2.1.2.1.1.2.1.2.1.1	0.239732569245463	.	143120001	143270000	#9191FF	1	0.375
chr1	143280001	143290000	B.1.2.1.2.1.1.2.1.2.1.1	0.239732569245463	.	143280001	143290000	#9191FF	1	0.375
chr1	143470001	143480000	B.1.2.1.2.1.1.2.1.2.1.1	0.239732569245463	.	143470001	143480000	#9191FF	1	0.375
chr1	143530001	143540000	B.1.2.1.2.1.1.2.1.2.1.1	0.239732569245463	.	143530001	143540000	#9191FF	1	0.375
chr1	143660001	143670000	A.2.2.2.1.1.2.2.1	0.43170964660936	.	143660001	143670000	#FFDADA	1	0.625
chr1	143720001	143770000	A.2.2.2.1.1.2.2.1	0.43170964660936	.	143720001	143770000	#FFDADA	1	0.625
chr1	143870001	143880000	A.2.2.1.1.1.1.2.1.1	0.52531041069723	.	143870001	143880000	#FFDADA	1	0.625
chr1	143900001	143980000	A.2.2.1.1.1.1.2.1.1	0.52531041069723	.	143900001	143980000	#FFDADA	1	0.625
chr1	143980001	144030000	A.2.1.2.1.1.1.2.1.2	0.621776504297994	.	143980001	144030000	#FF9191	1	0.75
chr1	144030001	144100000	A.2.1.2.1.1.1.2.2.1	0.620821394460363	.	144030001	144100000	#FF9191	1	0.75
chr1	144190001	144200000	A.2.1.1.1.2.2.1.2.1	0.691499522445081	.	144190001	144200000	#FF9191	1	0.75
chr1	144330001	144340000	A.2.1.1.1.2.2.1.2.1	0.691499522445081	.	144330001	144340000	#FF9191	1	0.75
chr1	144470001	144480000	A.2.1.1.1.2.2.1.2.1	0.691499522445081	.	144470001	144480000	#FF9191	1	0.75
chr1	144510001	144630000	A.2.1.1.1.2.2.1.2.1	0.691499522445081	.	144510001	144630000	#FF9191	1	0.75
chr1	144670001	144710000	A.2.1.1.1.2.2.1.2.1	0.691499522445081	.	144670001	144710000	#FF9191	1	0.75
chr1	144810001	144950000	A.1.2.1.2.1.2.2.2.1.2.2	0.82712511938873	.	144810001	144950000	#FF4848	1	0.875
chr1	144950001	144990000	A.2.1.1.2.2.1.2.2.2	0.644699140401146	.	144950001	144990000	#FF9191	1	0.75
chr1	144990001	145040000	A.1.2.1.2.1.2.1.1.1	0.83476599808978	.	144990001	145040000	#FF4848	1	0.875
chr1	145040001	145120000	A.1.1.2.1.2.2.2.2.1	0.952244508118434	.	145040001	145120000	#FF0000	1	1
chr1	145120001	145330000	A.1.1.2.1.2.2.2.2.2	0.951289398280802	.	145120001	145330000	#FF0000	1	1
chr1	145350001	145390000	A.1.1.2.1.2.2.2.2.2	0.951289398280802	.	145350001	145390000	#FF0000	1	1
chr1	145390001	145840000	A.1.1.1.2.1.1.2.1.2	0.984718242597899	.	145390001	145840000	#FF0000	1	1
chr1	145990001	146020000	A.2.2.1.2.1.1.2.2	0.485195797516714	.	145990001	146020000	#FFDADA	1	0.625
chr1	146390001	146420000	A.2.2.1.2.1.1.2.2	0.485195797516714	.	146390001	146420000	#FFDADA	1	0.625
chr1	146460001	147390000	A.2.2.1.2.1.1.2.2	0.485195797516714	.	146460001	147390000	#FFDADA	1	0.625
chr1	147390001	147430000	A.2.2.2.2.1.1.2.1	0.39541547277937	.	147390001	147430000	#FFDADA	1	0.625
chr1	147700001	147840000	A.1.2.2.2.2.2.2.1.1.2	0.729703915950334	.	147700001	147840000	#FF4848	1	0.875
chr1	147850001	147860000	A.1.2.2.2.2.2.2.1.1.2	0.729703915950334	.	147850001	147860000	#FF4848	1	0.875
chr1	147910001	147930000	A.1.2.2.2.2.2.2.1.1.2	0.729703915950334	.	147910001	147930000	#FF4848	1	0.875
chr1	147950001	147970000	A.1.2.2.2.2.2.2.1.1.2	0.729703915950334	.	147950001	147970000	#FF4848	1	0.875
chr1	147990001	148030000	A.1.2.2.2.2.2.2.1.1.2	0.729703915950334	.	147990001	148030000	#FF4848	1	0.875
chr1	148170001	148260000	A.2.2.1.2.1.1.2.1.2.1	0.487106017191977	.	148170001	148260000	#FFDADA	1	0.625
chr1	148340001	148360000	A.2.2.1.2.1.1.2.1.2.1	0.487106017191977	.	148340001	148360000	#FFDADA	1	0.625
chr1	148510001	148610000	A.2.2.1.2.1.1.2.1.2.1	0.487106017191977	.	148510001	148610000	#FFDADA	1	0.625
chr1	148620001	148640000	A.2.2.1.2.1.1.2.1.2.1	0.487106017191977	.	148620001	148640000	#FFDADA	1	0.625
chr1	148650001	148690000	A.2.2.1.2.1.1.2.1.2.1	0.487106017191977	.	148650001	148690000	#FFDADA	1	0.625
chr1	148750001	148760000	A.2.2.1.2.1.1.2.1.2.1	0.487106017191977	.	148750001	148760000	#FFDADA	1	0.625
chr1	148840001	148960000	A.2.2.1.2.1.1.2.1.2.1	0.487106017191977	.	148840001	148960000	#FFDADA	1	0.625
chr1	149020001	149200000	B.2.1.2.1.2.2.1.1.2	0.105062082139446	.	149020001	149200000	#4848FF	1	0.25
chr1	149200001	149330000	B.1.1.1.2.1.1.2.1.1.1	0.341929321872015	.	149200001	149330000	#DADAFF	1	0.5
chr1	149330001	149410000	B.1.1.2.1.1.2.2.2	0.297039159503343	.	149330001	149410000	#DADAFF	1	0.5
chr1	149420001	149440000	B.1.1.2.1.1.2.2.2	0.297039159503343	.	149420001	149440000	#DADAFF	1	0.5
chr1	149510001	149520000	A.2.2.2.1.1.2.2.2.1	0.430754536771729	.	149510001	149520000	#FFDADA	1	0.625
chr1	149580001	149620000	A.2.2.2.1.1.2.2.2.1	0.430754536771729	.	149580001	149620000	#FFDADA	1	0.625
chr1	149640001	149710000	A.2.2.2.1.1.2.2.2.1	0.430754536771729	.	149640001	149710000	#FFDADA	1	0.625
chr1	149710001	149790000	A.2.2.1.1.1.1.2.2	0.523400191021968	.	149710001	149790000	#FFDADA	1	0.625
chr1	149810001	149830000	A.1.1.2.1.1.2.2.2.1	0.96370582617001	.	149810001	149830000	#FF0000	1	1
chr1	149840001	150190000	A.1.1.2.1.1.2.2.2.1	0.96370582617001	.	149840001	150190000	#FF0000	1	1
chr1	150190001	150540000	A.1.1.2.1.1.2.2.1	0.964660936007641	.	150190001	150540000	#FF0000	1	1
chr1	150540001	150830000	A.1.1.2.2.2.2.1.1.1	0.915950334288443	.	150540001	150830000	#FF0000	1	1
chr1	150830001	150980000	A.1.2.1.1.1.2.2.2.1.2.2.1	0.874880611270296	.	150830001	150980000	#FF4848	1	0.875
chr1	150980001	151150000	A.1.2.1.1.1.1.1.2.1.1	0.896848137535817	.	150980001	151150000	#FF4848	1	0.875
chr1	151150001	151250000	A.1.2.1.1.2.1.1.2.2	0.868194842406877	.	151150001	151250000	#FF4848	1	0.875
chr1	151250001	151400000	A.1.2.1.1.2.1.1.2.1	0.869149952244508	.	151250001	151400000	#FF4848	1	0.875
chr1	151400001	151660000	A.1.1.2.2.2.2.2.2.1.1.1	0.909264565425024	.	151400001	151660000	#FF0000	1	1
chr1	151660001	151820000	A.1.2.2.2.1.1.2.1.2.2	0.763132760267431	.	151660001	151820000	#FF4848	1	0.875
chr1	151820001	151860000	A.2.1.1.2.1.2.2.2.1	0.669531996179561	.	151820001	151860000	#FF9191	1	0.75
chr1	151860001	151900000	A.2.2.1.1.1.2.1.2.1.1	0.519579751671442	.	151860001	151900000	#FFDADA	1	0.625
chr1	151900001	152020000	A.1.2.2.2.1.1.2.2.1	0.762177650429799	.	151900001	152020000	#FF4848	1	0.875
chr1	152020001	152120000	A.2.1.2.1.2.2.1.2.1.1.2.1.1.1	0.574021012416428	.	152020001	152120000	#FF9191	1	0.75
chr1	152120001	152160000	A.2.1.2.1.2.2.1.2.1.2	0.570200573065903	.	152120001	152160000	#FF9191	1	0.75
chr1	152160001	152440000	A.2.1.2.1.2.2.2.2.2.1	0.566380133715377	.	152160001	152440000	#FF9191	1	0.75
chr1	152440001	152500000	A.2.2.1.1.1.2.1.2.1.2	0.518624641833811	.	152440001	152500000	#FFDADA	1	0.625
chr1	152500001	152650000	A.2.1.2.1.2.2.1.2.1.1.2.2	0.571155682903534	.	152500001	152650000	#FF9191	1	0.75
chr1	152650001	152750000	A.2.1.2.1.2.1.1.1.1	0.602674307545368	.	152650001	152750000	#FF9191	1	0.75
chr1	152750001	152860000	A.2.1.2.1.2.2.1.2.1.1.2.1.2	0.572110792741165	.	152750001	152860000	#FF9191	1	0.75
chr1	152860001	152920000	A.2.1.2.1.2.2.1.2.1.1.1	0.574976122254059	.	152860001	152920000	#FF9191	1	0.75
chr1	152920001	153200000	A.2.1.1.2.1.1.1.1.1	0.679083094555874	.	152920001	153200000	#FF9191	1	0.75
chr1	153200001	153300000	A.2.1.2.1.2.2.1.2.1.1.2.1.1.2	0.573065902578797	.	153200001	153300000	#FF9191	1	0.75
chr1	153300001	153470000	A.2.1.1.2.1.1.1.1.2	0.678127984718243	.	153300001	153470000	#FF9191	1	0.75
chr1	153470001	153630000	A.1.2.1.1.1.1.1.2.1.2	0.895893027698185	.	153470001	153630000	#FF4848	1	0.875
chr1	153630001	153750000	A.1.2.2.2.1.1.2.2.2	0.761222540592168	.	153630001	153750000	#FF4848	1	0.875
chr1	153750001	153980000	A.1.2.1.1.1.1.1.2.2.1.1	0.894937917860554	.	153750001	153980000	#FF4848	1	0.875
chr1	153980001	154140000	A.1.2.2.2.2.2.1.1.1.2.2.2.2	0.735434574976122	.	153980001	154140000	#FF4848	1	0.875
chr1	154140001	154300000	A.1.2.1.1.1.1.1.2.2.2.1	0.893027698185291	.	154140001	154300000	#FF4848	1	0.875
chr1	154300001	154440000	A.1.2.1.1.2.2.2.2.2	0.844317096466094	.	154300001	154440000	#FF4848	1	0.875
chr1	154440001	154520000	A.2.1.2.1.2.1.1.1.2.1	0.601719197707736	.	154440001	154520000	#FF9191	1	0.75
chr1	154520001	154880000	A.1.2.1.1.1.1.1.2.2.1.2	0.893982808022923	.	154520001	154880000	#FF4848	1	0.875
chr1	154880001	154930000	A.2.1.1.2.1.2.2.2.2.2.1.1	0.667621776504298	.	154880001	154930000	#FF9191	1	0.75
chr1	154930001	155060000	A.1.2.2.2.1.1.2.1.2.1	0.764087870105062	.	154930001	155060000	#FF4848	1	0.875
chr1	155060001	155150000	A.1.2.2.2.1.1.2.1.1.1	0.765998089780325	.	155060001	155150000	#FF4848	1	0.875
chr1	155150001	155200000	A.2.1.2.1.2.1.1.1.2.2	0.600764087870105	.	155150001	155200000	#FF9191	1	0.75
chr1	155200001	155300000	A.1.2.1.1.2.1.1.1.1	0.871060171919771	.	155200001	155300000	#FF4848	1	0.875
chr1	155300001	155890000	A.1.1.1.1.2.2.1	0.990448901623687	.	155300001	155890000	#FF0000	1	1
chr1	155890001	156050000	A.1.2.1.1.1.2.2.1.2.1.2	0.879656160458453	.	155890001	156050000	#FF4848	1	0.875
chr1	156050001	156310000	A.1.1.1.2.1.1.2.1.1	0.98567335243553	.	156050001	156310000	#FF0000	1	1
chr1	156310001	156430000	A.1.2.1.1.1.2.2.2.1.2.1.1	0.876790830945559	.	156310001	156430000	#FF4848	1	0.875
chr1	156430001	156590000	A.1.1.2.1.1.2.2.2.2	0.962750716332378	.	156430001	156590000	#FF0000	1	1
chr1	156590001	156910000	A.1.1.1.2.2.1.1.1	0.980897803247373	.	156590001	156910000	#FF0000	1	1
chr1	156910001	157130000	A.2.1.1.1.1.2.2.2.1.2	0.701050620821394	.	156910001	157130000	#FF9191	1	0.75
chr1	157130001	157970000	B.2.2.1.2.2.2.1.2.1	0.0362941738299905	.	157130001	157970000	#0000FF	1	0.125
chr1	157970001	158080000	A.2.1.2.2.1.1.1.1.2.1	0.563514804202483	.	157970001	158080000	#FF9191	1	0.75
chr1	158080001	158110000	B.1.1.1.2.2.2.1.1.1	0.322827125119389	.	158080001	158110000	#DADAFF	1	0.5
chr1	158110001	158150000	B.1.1.2.2.1.1.2.1.2	0.276981852913085	.	158110001	158150000	#DADAFF	1	0.5
chr1	158150001	158510000	B.2.2.1.2.1.2.1.1.2.2	0.0458452722063037	.	158150001	158510000	#0000FF	1	0.125
chr1	158510001	158970000	B.2.2.1.2.2.2.1.2.2.2.2	0.0324737344794651	.	158510001	158970000	#0000FF	1	0.125
chr1	158970001	159060000	B.1.1.1.2.1.1.2.1.1.2	0.340974212034384	.	158970001	159060000	#DADAFF	1	0.5
chr1	159060001	159730000	B.2.2.1.2.1.2.1.2	0.0448901623686724	.	159060001	159730000	#0000FF	1	0.125
chr1	159730001	159790000	B.1.1.1.2.2.2.2.2.1	0.314231136580707	.	159730001	159790000	#DADAFF	1	0.5
chr1	159790001	159870000	A.2.2.2.2.2.2.1.1.2.2	0.380133715377268	.	159790001	159870000	#FFDADA	1	0.625
chr1	159870001	160000000	A.2.1.1.1.1.2.2.2.2.2.2	0.6981852913085	.	159870001	160000000	#FF9191	1	0.75
chr1	160000001	160060000	A.2.1.2.2.1.1.1.1.2.2	0.562559694364852	.	160000001	160060000	#FF9191	1	0.75
chr1	160060001	160590000	A.1.2.1.2.2.2.1.1.1	0.815663801337154	.	160060001	160590000	#FF4848	1	0.875
chr1	160590001	161430000	A.1.1.1.1.2.1.2.2	0.991404011461318	.	160590001	161430000	#FF0000	1	1
chr1	161440001	161720000	A.1.1.1.1.2.1.2.2	0.991404011461318	.	161440001	161720000	#FF0000	1	1
chr1	161720001	161990000	A.1.2.2.1.2.1.2.1.1	0.785100286532951	.	161720001	161990000	#FF4848	1	0.875
chr1	161990001	162030000	A.2.2.1.1.1.1.1.1.1	0.529130850047756	.	161990001	162030000	#FFDADA	1	0.625
chr1	162030001	162260000	A.2.1.2.2.1.2.2.2.1.2.1	0.549188156638013	.	162030001	162260000	#FF9191	1	0.75
chr1	162260001	162500000	A.1.2.2.1.2.2.2.2.2	0.773638968481375	.	162260001	162500000	#FF4848	1	0.875
chr1	162500001	162800000	A.1.2.2.1.2.1.2.2.2.2	0.780324737344795	.	162500001	162800000	#FF4848	1	0.875
chr1	162800001	162870000	A.2.2.2.2.2.2.1.1.2.1.1	0.382043935052531	.	162800001	162870000	#FFDADA	1	0.625
chr1	162870001	163300000	B.1.1.1.2.1.1.2.1.2.2	0.339063992359121	.	162870001	163300000	#DADAFF	1	0.5
chr1	163300001	164520000	B.2.2.2.1.2.2.1	0.0124164278892073	.	163300001	164520000	#0000FF	1	0.125
chr1	164520001	164600000	B.1.1.1.2.1.1.2.2.2.2.1	0.336198662846227	.	164520001	164600000	#DADAFF	1	0.5
chr1	164600001	164750000	A.2.2.2.2.2.1.2.2	0.383954154727794	.	164600001	164750000	#FFDADA	1	0.625
chr1	164750001	164790000	B.1.2.2.1.1.1.2.2.2.1	0.208213944603629	.	164750001	164790000	#9191FF	1	0.375
chr1	164790001	165080000	B.2.2.1.2.2.1.1.2	0.0420248328557784	.	164790001	165080000	#0000FF	1	0.125
chr1	165080001	165340000	B.2.1.2.1.2.2.1.2.1.1	0.104106972301815	.	165080001	165340000	#4848FF	1	0.25
chr1	165340001	165560000	B.2.1.2.1.2.2.1.2.2.1	0.102196752626552	.	165340001	165560000	#4848FF	1	0.25
chr1	165560001	165680000	B.1.1.1.2.1.1.2.2.2.2.2	0.335243553008596	.	165560001	165680000	#DADAFF	1	0.5
chr1	165680001	165790000	B.1.1.1.2.1.1.2.2.1	0.33810888252149	.	165680001	165790000	#DADAFF	1	0.5
chr1	165790001	165880000	B.1.1.1.2.1.1.1.2.1.1	0.345749761222541	.	165790001	165880000	#DADAFF	1	0.5
chr1	165880001	166130000	B.2.2.1.2.2.1.1.1	0.0429799426934097	.	165880001	166130000	#0000FF	1	0.125
chr1	166130001	166430000	B.2.2.1.2.2.1.2.2.2	0.0391595033428844	.	166130001	166430000	#0000FF	1	0.125
chr1	166430001	166810000	B.2.2.1.2.2.2.1.2.2.1.2	0.0343839541547278	.	166430001	166810000	#0000FF	1	0.125
chr1	166810001	167000000	B.1.2.2.1.2.1.2.2.1	0.195797516714422	.	166810001	167000000	#9191FF	1	0.375
chr1	167000001	167030000	B.1.2.1.1.1.2.2.1.2	0.255014326647564	.	167000001	167030000	#9191FF	1	0.375
chr1	167030001	167110000	A.2.2.2.2.2.2.1.1.2.1.2	0.3810888252149	.	167030001	167110000	#FFDADA	1	0.625
chr1	167110001	167190000	A.2.2.2.2.2.2.1.1.1	0.382999044890162	.	167110001	167190000	#FFDADA	1	0.625
chr1	167190001	167500000	A.2.2.2.2.2.1.1.1.2	0.387774594078319	.	167190001	167500000	#FFDADA	1	0.625
chr1	167500001	168070000	A.1.1.1.2.2.2.1	0.978032473734479	.	167500001	168070000	#FF0000	1	1
chr1	168070001	168300000	A.1.2.1.2.2.1.1.2.1.1	0.823304680038204	.	168070001	168300000	#FF4848	1	0.875
chr1	168300001	168390000	A.2.2.1.2.1.2.2.2.1.2	0.473734479465138	.	168300001	168390000	#FFDADA	1	0.625
chr1	168390001	168430000	A.2.2.2.2.1.1.1.2.2	0.396370582617001	.	168390001	168430000	#FFDADA	1	0.625
chr1	168430001	168550000	A.2.1.2.2.1.1.1.2.2.2	0.558739255014327	.	168430001	168550000	#FF9191	1	0.75
chr1	168550001	168600000	A.2.2.1.1.1.1.2.1.2	0.524355300859599	.	168550001	168600000	#FFDADA	1	0.625
chr1	168600001	169060000	A.2.1.2.2.1.2.1.1	0.555873925501433	.	168600001	169060000	#FF9191	1	0.75
chr1	169060001	169120000	A.2.2.1.1.1.1.1.2	0.526265520534862	.	169060001	169120000	#FFDADA	1	0.625
chr1	169120001	169340000	A.2.1.1.1.1.2.2.2.2.1	0.700095510983763	.	169120001	169340000	#FF9191	1	0.75
chr1	169340001	169510000	A.2.2.2.2.2.1.1.2	0.386819484240688	.	169340001	169510000	#FFDADA	1	0.625
chr1	169510001	169790000	B.1.2.2.1.2.1.2.1.2	0.196752626552053	.	169510001	169790000	#9191FF	1	0.375
chr1	169790001	169880000	B.1.1.2.2.1.2.2.2.1	0.27316141356256	.	169790001	169880000	#DADAFF	1	0.5
chr1	169880001	170490000	B.2.2.1.2.1.2.1.1.2.1	0.0468003820439351	.	169880001	170490000	#0000FF	1	0.125
chr1	170490001	171300000	B.1.2.2.1.2.1.2.1.1	0.197707736389685	.	170490001	171300000	#9191FF	1	0.375
chr1	171300001	171450000	A.2.2.1.2.1.2.2.1.2	0.475644699140401	.	171300001	171450000	#FFDADA	1	0.625
chr1	171450001	171500000	A.2.1.2.2.1.1.1.2.1	0.561604584527221	.	171450001	171500000	#FF9191	1	0.75
chr1	171500001	171600000	A.2.1.1.1.1.1.2.2.1	0.707736389684814	.	171500001	171600000	#FF9191	1	0.75
chr1	171600001	171760000	A.1.2.2.1.2.2.2.2.1.1	0.775549188156638	.	171600001	171760000	#FF4848	1	0.875
chr1	171760001	171810000	A.2.1.2.1.1.1.1.1.1.1.2.2.2	0.631327602674308	.	171760001	171810000	#FF9191	1	0.75
chr1	171810001	171940000	A.1.2.2.1.2.2.2.2.1.2	0.774594078319007	.	171810001	171940000	#FF4848	1	0.875
chr1	171940001	171960000	A.2.1.2.1.1.1.2.2.2	0.619866284622732	.	171940001	171960000	#FF9191	1	0.75
chr1	171960001	172350000	A.1.2.1.2.2.1.1.1.2	0.824259789875836	.	171960001	172350000	#FF4848	1	0.875
chr1	172350001	172390000	A.2.1.2.1.1.1.1.1.1.1.2.1	0.63323782234957	.	172350001	172390000	#FF9191	1	0.75
chr1	172390001	172430000	A.2.1.2.1.1.1.1.1.2.1	0.627507163323782	.	172390001	172430000	#FF9191	1	0.75
chr1	172430001	172700000	A.1.2.1.2.2.1.1.1.1	0.825214899713467	.	172430001	172700000	#FF4848	1	0.875
chr1	172700001	172800000	A.2.1.2.1.1.2.2.2.1.1.1	0.61127029608405	.	172700001	172800000	#FF9191	1	0.75
chr1	172800001	173370000	A.1.1.2.1.2.2.2.1	0.953199617956065	.	172800001	173370000	#FF0000	1	1
chr1	173370001	173810000	A.1.2.1.2.2.2.1.1.2.2	0.813753581661891	.	173370001	173810000	#FF4848	1	0.875
chr1	173810001	174200000	A.1.1.2.2.1.1.2.2.2	0.941738299904489	.	173810001	174200000	#FF0000	1	1
chr1	174200001	174410000	A.2.2.1.2.1.1.2.1.2.2	0.486150907354346	.	174200001	174410000	#FFDADA	1	0.625
chr1	174410001	174720000	A.2.2.2.2.1.2.1.2	0.391595033428844	.	174410001	174720000	#FFDADA	1	0.625
chr1	174720001	174980000	A.2.1.2.2.1.2.2.2.2.1	0.547277936962751	.	174720001	174980000	#FF9191	1	0.75
chr1	174980001	175100000	B.1.1.1.2.2.2.2.1.1.2.2	0.316141356255969	.	174980001	175100000	#DADAFF	1	0.5
chr1	175100001	175140000	B.1.1.1.2.2.2.2.2.2.2	0.312320916905444	.	175100001	175140000	#DADAFF	1	0.5
chr1	175140001	175280000	A.2.2.1.2.1.2.2.1.1.1	0.478510028653295	.	175140001	175280000	#FFDADA	1	0.625
chr1	175280001	175320000	B.1.1.2.2.2.1.2.2	0.268385864374403	.	175280001	175320000	#DADAFF	1	0.5
chr1	175320001	175490000	B.1.2.1.1.2.2.2.2	0.247373447946514	.	175320001	175490000	#9191FF	1	0.375
chr1	175490001	175520000	B.1.1.2.2.2.2.2.2.2	0.261700095510984	.	175490001	175520000	#DADAFF	1	0.5
chr1	175520001	175910000	B.2.1.1.1.2.2.1.2.2.1	0.146131805157593	.	175520001	175910000	#4848FF	1	0.25
chr1	175910001	176100000	B.1.1.1.2.1.1.2.2.2.1	0.337153772683859	.	175910001	176100000	#DADAFF	1	0.5
chr1	176100001	176390000	B.1.2.1.1.2.2.2.1.2	0.248328557784145	.	176100001	176390000	#9191FF	1	0.375
chr1	176390001	176860000	B.2.1.2.1.2.2.1.1.1	0.106017191977077	.	176390001	176860000	#4848FF	1	0.25
chr1	176860001	176920000	B.1.1.2.2.2.2.2.2.1	0.262655205348615	.	176860001	176920000	#DADAFF	1	0.5
chr1	176920001	177730000	B.1.2.2.1.2.2.1	0.193887297039159	.	176920001	177730000	#9191FF	1	0.375
chr1	177730001	177860000	B.1.1.1.2.2.2.2.1.1.2.1	0.317096466093601	.	177730001	177860000	#DADAFF	1	0.5
chr1	177860001	177920000	A.2.2.2.2.2.2.1.2.2	0.378223495702006	.	177860001	177920000	#FFDADA	1	0.625
chr1	177920001	177990000	A.2.2.1.2.1.2.1.1.1.1	0.484240687679083	.	177920001	177990000	#FFDADA	1	0.625
chr1	177990001	178260000	A.1.2.1.2.2.1.1.2.1.2	0.822349570200573	.	177990001	178260000	#FF4848	1	0.875
chr1	178260001	178500000	A.1.2.2.1.2.1.1.2.1.2	0.787010506208214	.	178260001	178500000	#FF4848	1	0.875
chr1	178500001	178720000	A.1.2.2.1.2.1.2.1.2.2	0.783190066857689	.	178500001	178720000	#FF4848	1	0.875
chr1	178720001	178990000	A.2.1.2.2.1.2.2.2.1.1.1	0.551098376313276	.	178720001	178990000	#FF9191	1	0.75
chr1	178990001	179100000	A.1.2.2.1.2.1.2.1.2.1	0.78414517669532	.	178990001	179100000	#FF4848	1	0.875
chr1	179100001	179380000	A.1.2.2.1.2.1.2.2.1	0.782234957020057	.	179100001	179380000	#FF4848	1	0.875
chr1	179380001	179610000	B.2.1.2.1.2.2.1.2.2.2	0.101241642788921	.	179380001	179610000	#4848FF	1	0.25
chr1	179610001	180150000	A.2.1.1.1.1.2.2.1	0.702960840496657	.	179610001	180150000	#FF9191	1	0.75
chr1	180150001	180470000	A.1.2.2.1.2.1.2.2.2.1	0.781279847182426	.	180150001	180470000	#FF4848	1	0.875
chr1	180470001	180600000	A.1.2.1.2.2.1.1.2.2.2	0.82043935052531	.	180470001	180600000	#FF4848	1	0.875
chr1	180600001	180850000	A.1.2.2.1.2.1.1.1.1.2	0.790830945558739	.	180600001	180850000	#FF4848	1	0.875
chr1	180850001	181100000	A.1.2.1.2.2.2.1.1.2.1	0.814708691499522	.	180850001	181100000	#FF4848	1	0.875
chr1	181100001	181140000	A.2.1.2.1.1.1.1.1.1.2.2.2	0.628462273161414	.	181100001	181140000	#FF9191	1	0.75
chr1	181140001	181190000	B.1.1.1.2.2.2.2.2.2.1	0.313276026743075	.	181140001	181190000	#DADAFF	1	0.5
chr1	181190001	181250000	B.1.1.1.2.2.2.1.1.2.1.2	0.320916905444126	.	181190001	181250000	#DADAFF	1	0.5
chr1	181250001	181380000	B.1.2.2.1.1.1.2.1	0.211079274116523	.	181250001	181380000	#9191FF	1	0.375
chr1	181380001	181430000	B.1.1.1.2.2.2.2.1.1.1	0.318051575931232	.	181380001	181430000	#DADAFF	1	0.5
chr1	181430001	181720000	B.2.1.1.1.2.2.1.2.2.2	0.145176695319962	.	181430001	181720000	#4848FF	1	0.25
chr1	181720001	182400000	B.1.1.1.2.1.2.2.2.1	0.331423113658071	.	181720001	182400000	#DADAFF	1	0.5
chr1	182400001	182540000	B.1.1.1.2.1.2.2.1.2	0.332378223495702	.	182400001	182540000	#DADAFF	1	0.5
chr1	182540001	182760000	A.2.1.2.2.1.2.2.2.2.2	0.546322827125119	.	182540001	182760000	#FF9191	1	0.75
chr1	182760001	182810000	A.2.1.2.1.1.1.1.1.2.2	0.626552053486151	.	182760001	182810000	#FF9191	1	0.75
chr1	182810001	182860000	A.1.2.2.2.1.2.1.2.2.2.1	0.757402101241643	.	182810001	182860000	#FF4848	1	0.875
chr1	182860001	182910000	A.2.1.2.1.1.1.1.1.1.1.2.2.1	0.632282712511939	.	182860001	182910000	#FF9191	1	0.75
chr1	182910001	183000000	A.1.2.2.2.1.1.1.1.1.2	0.771728748806113	.	182910001	183000000	#FF4848	1	0.875
chr1	183000001	183120000	A.1.1.2.2.1.1.2.2.1.1.1	0.944603629417383	.	183000001	183120000	#FF0000	1	1
chr1	183120001	183210000	A.1.1.2.2.1.1.2.2.1.1.2	0.943648519579752	.	183120001	183210000	#FF0000	1	1
chr1	183210001	183250000	A.2.1.1.2.1.2.2.1.1	0.672397325692455	.	183210001	183250000	#FF9191	1	0.75
chr1	183250001	183310000	A.1.2.2.2.1.2.1.2.2.2.2	0.756446991404012	.	183250001	183310000	#FF4848	1	0.875
chr1	183310001	183600000	A.1.1.2.2.1.1.2.1.2	0.945558739255014	.	183310001	183600000	#FF0000	1	1
chr1	183600001	184020000	A.2.1.2.1.1.2.1.1.2.1	0.617000955109838	.	183600001	184020000	#FF9191	1	0.75
chr1	184020001	184170000	A.2.2.2.2.1.1.1.1.1	0.399235912129895	.	184020001	184170000	#FFDADA	1	0.625
chr1	184170001	184600000	A.1.2.1.2.2.2.1.2.1	0.81279847182426	.	184170001	184600000	#FF4848	1	0.875
chr1	184600001	184660000	A.2.2.1.1.1.2.2.2.1.1	0.513849092645654	.	184600001	184660000	#FFDADA	1	0.625
chr1	184660001	184720000	A.2.1.2.1.1.2.2.2.1.2	0.609360076408787	.	184660001	184720000	#FF9191	1	0.75
chr1	184720001	184770000	A.2.2.1.1.1.1.1.1.2.2	0.527220630372493	.	184720001	184770000	#FFDADA	1	0.625
chr1	184770001	185610000	A.1.1.1.2.2.2.2.2	0.976122254059217	.	184770001	185610000	#FF0000	1	1
chr1	185610001	185670000	A.2.2.1.1.1.1.1.1.2.1	0.528175740210124	.	185610001	185670000	#FFDADA	1	0.625
chr1	185670001	185770000	A.2.1.1.1.1.1.2.2.2	0.706781279847182	.	185670001	185770000	#FF9191	1	0.75
chr1	185770001	186210000	A.1.2.2.1.2.1.1.1.1.1	0.791786055396371	.	185770001	186210000	#FF4848	1	0.875
chr1	186210001	186280000	A.2.1.2.1.1.1.1.1.1.1.1	0.634192932187202	.	186210001	186280000	#FF9191	1	0.75
chr1	186280001	186350000	A.2.1.1.1.1.1.2.1.1	0.710601719197708	.	186280001	186350000	#FF9191	1	0.75
chr1	186350001	186440000	A.2.1.2.2.1.1.1.2.2.1.1	0.560649474689589	.	186350001	186440000	#FF9191	1	0.75
chr1	186440001	186690000	A.2.1.1.1.1.2.2.2.2.2.1	0.699140401146132	.	186440001	186690000	#FF9191	1	0.75
chr1	186690001	186970000	A.2.1.1.1.1.2.2.2.1.1	0.702005730659026	.	186690001	186970000	#FF9191	1	0.75
chr1	186970001	187590000	B.2.2.1.2.1.2.2	0.0439350525310411	.	186970001	187590000	#0000FF	1	0.125
chr1	187590001	187840000	B.2.1.2.1.2.1.1.2	0.10792741165234	.	187590001	187840000	#4848FF	1	0.25
chr1	187840001	188620000	B.2.2.1.2.2.2.1.1.2	0.0372492836676218	.	187840001	188620000	#0000FF	1	0.125
chr1	188620001	189090000	B.2.2.1.2.2.2.1.2.2.1.1	0.0353390639923591	.	188620001	189090000	#0000FF	1	0.125
chr1	189090001	189580000	B.2.2.1.2.1.2.1.1.1.1	0.0487106017191977	.	189090001	189580000	#0000FF	1	0.125
chr1	189580001	189640000	B.1.1.1.2.2.1.2.1	0.324737344794651	.	189580001	189640000	#DADAFF	1	0.5
chr1	189640001	190350000	B.2.2.1.2.2.2.1.2.2.2.1	0.0334288443170965	.	189640001	190350000	#0000FF	1	0.125
chr1	190350001	190430000	B.2.1.2.1.1.1.2.2.1.1.2	0.112702960840497	.	190350001	190430000	#4848FF	1	0.25
chr1	190430001	190500000	B.2.1.2.1.1.1.2.2.2	0.110792741165234	.	190430001	190500000	#4848FF	1	0.25
chr1	190500001	192430000	B.2.2.2.2.1.1.2	0.00859598853868195	.	190500001	192430000	#0000FF	1	0.125
chr1	192430001	192600000	B.1.2.1.1.2.2.1.2	0.251193887297039	.	192430001	192600000	#9191FF	1	0.375
chr1	192600001	192770000	B.1.2.1.1.1.1.2.1.2	0.25883476599809	.	192600001	192770000	#9191FF	1	0.375
chr1	192770001	193100000	A.2.1.2.2.1.2.2.1.2	0.552053486150907	.	192770001	193100000	#FF9191	1	0.75
chr1	193100001	193310000	A.2.2.2.2.2.1.2.1.1	0.385864374403056	.	193100001	193310000	#FFDADA	1	0.625
chr1	193310001	195590000	B.2.2.2.2.1.1.1	0.00955109837631328	.	193310001	195590000	#0000FF	1	0.125
chr1	195590001	195790000	B.1.2.2.1.1.1.2.2.2.2	0.207258834765998	.	195590001	195790000	#9191FF	1	0.375
chr1	195790001	195920000	B.1.1.2.2.1.1.2.1.1	0.277936962750716	.	195790001	195920000	#DADAFF	1	0.5
chr1	195920001	196130000	B.1.1.2.2.1.1.2.2	0.276026743075454	.	195920001	196130000	#DADAFF	1	0.5
chr1	196130001	196700000	B.2.2.1.2.2.1.2.2.1	0.0401146131805158	.	196130001	196700000	#0000FF	1	0.125
chr1	196700001	197360000	B.2.2.1.2.2.2.1.1.1	0.0382043935052531	.	196700001	197360000	#0000FF	1	0.125
chr1	197360001	197440000	B.2.1.2.1.1.1.2.1.1	0.115568290353391	.	197360001	197440000	#4848FF	1	0.25
chr1	197440001	197480000	B.1.2.2.1.1.2.1.1	0.206303724928367	.	197440001	197480000	#9191FF	1	0.375
chr1	197480001	197570000	B.1.2.1.1.1.2.2.1.1	0.255969436485196	.	197480001	197570000	#9191FF	1	0.375
chr1	197570001	198130000	A.2.2.2.2.2.1.2.1.2	0.384909264565425	.	197570001	198130000	#FFDADA	1	0.625
chr1	198130001	198420000	A.2.1.2.2.1.2.2.1.1	0.553008595988539	.	198130001	198420000	#FF9191	1	0.75
chr1	198420001	198680000	B.1.1.1.2.1.1.1.2.2.2	0.342884431709647	.	198420001	198680000	#DADAFF	1	0.5
chr1	198680001	198700000	B.1.1.2.2.2.1.2.1	0.269340974212034	.	198680001	198700000	#DADAFF	1	0.5
chr1	198700001	198900000	B.1.1.1.2.1.1.2.1.2.1	0.340019102196753	.	198700001	198900000	#DADAFF	1	0.5
chr1	198900001	199060000	B.1.2.1.1.2.2.2.1.1.1	0.250238777459408	.	198900001	199060000	#9191FF	1	0.375
chr1	199060001	199220000	B.1.2.1.1.2.2.2.1.1.2	0.249283667621777	.	199060001	199220000	#9191FF	1	0.375
chr1	199220001	199470000	B.2.1.1.1.2.2.1.1	0.148042024832856	.	199220001	199470000	#4848FF	1	0.25
chr1	199470001	199540000	B.1.2.2.1.1.2.2.2	0.199617956064947	.	199470001	199540000	#9191FF	1	0.375
chr1	199540001	199710000	B.1.1.1.2.1.1.1.2.2.1	0.343839541547278	.	199540001	199710000	#DADAFF	1	0.5
chr1	199710001	200240000	A.2.2.1.2.1.1.1.1	0.489971346704871	.	199710001	200240000	#FFDADA	1	0.625
chr1	200240001	200450000	A.1.2.2.1.2.1.1.2.1.1	0.787965616045845	.	200240001	200450000	#FF4848	1	0.875
chr1	200450001	200500000	A.2.1.2.1.1.1.1.2.1.2	0.624641833810888	.	200450001	200500000	#FF9191	1	0.75
chr1	200500001	200580000	A.2.1.1.1.1.1.2.1.2.1	0.709646609360076	.	200500001	200580000	#FF9191	1	0.75
chr1	200580001	201100000	A.1.1.1.1.2.1.2.1.2	0.992359121298949	.	200580001	201100000	#FF0000	1	1
chr1	201100001	201210000	A.1.2.1.1.1.2.2.2.2.2	0.872015281757402	.	201100001	201210000	#FF4848	1	0.875
chr1	201210001	201300000	A.1.1.2.2.1.1.2.2.1.2	0.94269340974212	.	201210001	201300000	#FF0000	1	1
chr1	201300001	201350000	A.2.1.1.2.1.2.1.1	0.674307545367717	.	201300001	201350000	#FF9191	1	0.75
chr1	201350001	201410000	A.1.2.2.2.1.2.1.2.2.1	0.758357211079274	.	201350001	201410000	#FF4848	1	0.875
chr1	201410001	201490000	A.1.1.2.2.2.2.1.2.2	0.913085004775549	.	201410001	201490000	#FF0000	1	1
chr1	201490001	201690000	A.1.2.1.1.1.2.2.2.1.1	0.87774594078319	.	201490001	201690000	#FF4848	1	0.875
chr1	201690001	201750000	A.1.2.2.2.1.1.1.1.1.1	0.772683858643744	.	201690001	201750000	#FF4848	1	0.875
chr1	201750001	201790000	A.2.1.2.1.1.2.2.2.2.1.1	0.608404966571156	.	201750001	201790000	#FF9191	1	0.75
chr1	201790001	202000000	A.1.1.2.1.1.2.1.2	0.965616045845272	.	201790001	202000000	#FF0000	1	1
chr1	202000001	202110000	A.1.2.1.1.1.2.2.1.2.1.1	0.880611270296084	.	202000001	202110000	#FF4848	1	0.875
chr1	202110001	202310000	A.1.2.1.1.1.2.2.2.2.1	0.872970391595033	.	202110001	202310000	#FF4848	1	0.875
chr1	202310001	202570000	A.1.1.2.2.2.2.2.1.1.2	0.911174785100286	.	202310001	202570000	#FF0000	1	1
chr1	202570001	202600000	A.2.2.1.1.1.2.1.2.2.2	0.515759312320917	.	202570001	202600000	#FFDADA	1	0.625
chr1	202600001	202700000	A.2.1.2.1.1.2.2.1.1.1	0.614135625596944	.	202600001	202700000	#FF9191	1	0.75
chr1	202700001	202760000	A.2.1.1.2.1.2.2.2.2.2.2.1	0.665711556829035	.	202700001	202760000	#FF9191	1	0.75
chr1	202760001	202990000	A.1.1.2.2.2.2.1.2.1	0.91404011461318	.	202760001	202990000	#FF0000	1	1
chr1	202990001	203230000	A.1.2.2.2.1.1.1.2.2.1	0.767908309455587	.	202990001	203230000	#FF4848	1	0.875
chr1	203230001	203300000	A.1.2.2.2.1.2.1.1	0.760267430754537	.	203230001	203300000	#FF4848	1	0.875
chr1	203300001	203460000	A.2.1.1.2.1.1.2.2	0.675262655205349	.	203300001	203460000	#FF9191	1	0.75
chr1	203460001	203490000	A.2.2.1.1.1.2.1.2.2.1.1	0.51766953199618	.	203460001	203490000	#FFDADA	1	0.625
chr1	203490001	203680000	A.1.2.1.1.1.2.2.1.1	0.881566380133715	.	203490001	203680000	#FF4848	1	0.875
chr1	203680001	203720000	A.2.1.1.2.1.2.2.2.2.2.2.2	0.664756446991404	.	203680001	203720000	#FF9191	1	0.75
chr1	203720001	203790000	A.1.2.1.1.2.1.1.1.2	0.870105062082139	.	203720001	203790000	#FF4848	1	0.875
chr1	203790001	203830000	A.2.1.1.2.1.2.2.2.2.1	0.668576886341929	.	203790001	203830000	#FF9191	1	0.75
chr1	203830001	204120000	A.1.2.2.2.1.1.1.2.1.1	0.76981852913085	.	203830001	204120000	#FF4848	1	0.875
chr1	204120001	204190000	A.2.1.1.2.1.2.2.1.2.1	0.671442215854823	.	204120001	204190000	#FF9191	1	0.75
chr1	204190001	204310000	A.1.2.2.2.1.1.1.2.1.2	0.768863419293219	.	204190001	204310000	#FF4848	1	0.875
chr1	204310001	204490000	A.1.1.2.2.2.2.2.1.1.1	0.912129894937918	.	204310001	204490000	#FF0000	1	1
chr1	204490001	204890000	A.2.1.2.1.1.2.1.1.1.1	0.6189111747851	.	204490001	204890000	#FF9191	1	0.75
chr1	204890001	204930000	A.2.2.1.1.1.2.2.2.1.2	0.512893982808023	.	204890001	204930000	#FFDADA	1	0.625
chr1	204930001	205190000	A.1.2.1.1.1.2.2.2.1.2.1.2	0.875835721107927	.	204930001	205190000	#FF4848	1	0.875
chr1	205190001	205240000	A.2.2.1.1.1.2.1.1.1.2	0.521489971346705	.	205190001	205240000	#FFDADA	1	0.625
chr1	205240001	205290000	A.1.2.2.2.1.1.2.1.1.2	0.765042979942693	.	205240001	205290000	#FF4848	1	0.875
chr1	205290001	205510000	A.1.2.2.2.1.1.1.2.2.2	0.766953199617956	.	205290001	205510000	#FF4848	1	0.875
chr1	205510001	205690000	A.1.2.1.1.1.2.2.2.1.2.2.2	0.873925501432665	.	205510001	205690000	#FF4848	1	0.875
chr1	205690001	205740000	A.1.2.2.2.1.2.1.2.1	0.759312320916905	.	205690001	205740000	#FF4848	1	0.875
chr1	205740001	205930000	A.2.1.1.2.1.1.1.2	0.677172874880611	.	205740001	205930000	#FF9191	1	0.75
chr1	206070001	206190000	A.2.1.1.2.1.2.2.2.2.2.1.2	0.666666666666667	.	206070001	206190000	#FF9191	1	0.75
chr1	206190001	206250000	A.2.2.1.1.1.2.1.2.2.1.2	0.516714422158548	.	206190001	206250000	#FFDADA	1	0.625
chr1	206250001	206340000	A.2.1.2.1.1.2.2.2.1.1.2	0.610315186246418	.	206250001	206340000	#FF9191	1	0.75
chr1	206480001	206580000	A.2.1.2.1.1.1.2.1.1	0.622731614135626	.	206480001	206580000	#FF9191	1	0.75
chr1	206580001	206650000	A.1.2.2.2.1.2.2.2	0.754536771728749	.	206580001	206650000	#FF4848	1	0.875
chr1	206650001	206890000	A.1.1.2.1.1.2.1.1	0.966571155682904	.	206650001	206890000	#FF0000	1	1
chr1	206890001	207080000	A.1.2.1.1.2.1.2.1.1	0.867239732569245	.	206890001	207080000	#FF4848	1	0.875
chr1	207080001	207190000	A.1.2.1.1.2.1.2.1.2.2.2	0.864374403056351	.	207080001	207190000	#FF4848	1	0.875
chr1	207190001	207250000	A.1.2.1.1.2.1.2.1.2.1	0.866284622731614	.	207190001	207250000	#FF4848	1	0.875
chr1	207250001	207700000	A.1.2.1.1.1.2.1.1.1	0.886341929321872	.	207250001	207700000	#FF4848	1	0.875
chr1	207730001	207750000	A.1.2.1.1.1.2.1.1.1	0.886341929321872	.	207730001	207750000	#FF4848	1	0.875
chr1	207750001	207990000	A.1.2.1.1.2.2.2.1.2	0.847182425978988	.	207750001	207990000	#FF4848	1	0.875
chr1	207990001	208040000	A.2.1.1.2.1.2.2.1.2.2	0.670487106017192	.	207990001	208040000	#FF9191	1	0.75
chr1	208040001	208150000	A.2.1.2.1.1.2.2.2.2.1.2.2	0.606494746895893	.	208040001	208150000	#FF9191	1	0.75
chr1	208150001	208220000	A.2.2.1.1.1.2.1.1.1.1	0.522445081184336	.	208150001	208220000	#FFDADA	1	0.625
chr1	208220001	208410000	A.2.1.2.1.1.2.1.1.1.2	0.617956064947469	.	208220001	208410000	#FF9191	1	0.75
chr1	208410001	208860000	A.2.2.2.2.1.2.2.2	0.389684813753582	.	208410001	208860000	#FFDADA	1	0.625
chr1	208860001	209310000	A.2.1.1.1.1.1.1.1.2.1	0.716332378223496	.	208860001	209310000	#FF9191	1	0.75
chr1	209310001	209540000	A.2.1.1.2.1.1.2.1	0.67621776504298	.	209310001	209540000	#FF9191	1	0.75
chr1	209540001	209600000	A.1.2.1.1.2.1.2.1.2.2.1	0.865329512893983	.	209540001	209600000	#FF4848	1	0.875
chr1	209600001	209750000	A.1.2.2.2.1.2.2.1	0.75549188156638	.	209600001	209750000	#FF4848	1	0.875
chr1	209750001	209960000	A.1.2.1.1.1.2.1.2.2	0.882521489971347	.	209750001	209960000	#FF4848	1	0.875
chr1	209960001	210010000	A.1.2.1.1.1.2.2.1.2.2	0.878701050620821	.	209960001	210010000	#FF4848	1	0.875
chr1	210010001	210190000	A.1.2.1.2.2.1.2.1.1.1	0.819484240687679	.	210010001	210190000	#FF4848	1	0.875
chr1	210190001	210500000	A.1.2.2.1.2.1.1.1.2.2	0.788920725883477	.	210190001	210500000	#FF4848	1	0.875
chr1	210500001	210580000	A.2.2.1.2.1.2.1.1.1.2	0.483285577841452	.	210500001	210580000	#FFDADA	1	0.625
chr1	210580001	210620000	B.1.1.1.2.2.1.1.2.2	0.325692454632283	.	210580001	210620000	#DADAFF	1	0.5
chr1	210620001	210710000	B.1.2.2.1.1.2.2.1.1	0.202483285577841	.	210620001	210710000	#9191FF	1	0.375
chr1	210710001	211330000	B.2.2.1.2.2.2.2	0.0315186246418338	.	210710001	211330000	#0000FF	1	0.125
chr1	211330001	211430000	B.1.2.1.1.1.1.2.1.1	0.259789875835721	.	211330001	211430000	#9191FF	1	0.375
chr1	211430001	211490000	A.2.2.2.2.2.2.2.1.2	0.37440305635148	.	211430001	211490000	#FFDADA	1	0.625
chr1	211490001	211700000	A.2.2.1.2.1.2.2.1.1.2.2	0.476599808978032	.	211490001	211700000	#FFDADA	1	0.625
chr1	211700001	211750000	A.2.2.1.2.1.2.1.2.2.1	0.480420248328558	.	211700001	211750000	#FFDADA	1	0.625
chr1	211750001	211850000	A.2.1.2.2.1.1.1.2.2.1.2	0.559694364851958	.	211750001	211850000	#FF9191	1	0.75
chr1	211850001	212220000	A.1.2.1.2.2.1.2.1.1.2	0.818529130850048	.	211850001	212220000	#FF4848	1	0.875
chr1	212220001	212260000	A.2.1.2.1.1.1.1.2.2	0.623686723973257	.	212220001	212260000	#FF9191	1	0.75
chr1	212260001	212610000	A.1.1.2.2.1.1.1.1.2.2	0.948424068767908	.	212260001	212610000	#FF0000	1	1
chr1	212610001	212650000	A.2.1.2.1.1.1.1.1.1.2.2.1	0.629417382999045	.	212610001	212650000	#FF9191	1	0.75
chr1	212650001	212800000	A.1.1.2.2.1.1.1.1.2.1	0.94937917860554	.	212650001	212800000	#FF0000	1	1
chr1	212800001	213190000	A.2.1.1.1.1.2.1.1	0.705826170009551	.	212800001	213190000	#FF9191	1	0.75
chr1	213190001	213230000	A.2.2.2.2.2.2.2.1.1.1	0.377268385864374	.	213190001	213230000	#FFDADA	1	0.625
chr1	213230001	213260000	B.1.1.1.2.2.1.1.1.2.1	0.328557784145177	.	213230001	213260000	#DADAFF	1	0.5
chr1	213260001	213390000	B.1.2.1.1.2.2.1.1	0.25214899713467	.	213260001	213390000	#9191FF	1	0.375
chr1	213390001	214310000	B.2.2.2.1.2.2.2.2	0.0105062082139446	.	213390001	214310000	#0000FF	1	0.125
chr1	214310001	214380000	B.1.2.2.1.1.2.2.1.2.1	0.20152817574021	.	214310001	214380000	#9191FF	1	0.375
chr1	214380001	214430000	B.1.1.1.2.2.1.2.2	0.32378223495702	.	214380001	214430000	#DADAFF	1	0.5
chr1	214430001	214510000	A.2.2.2.2.2.2.2.2.2.2.1	0.371537726838586	.	214430001	214510000	#FFDADA	1	0.625
chr1	214510001	214570000	A.2.1.2.2.1.1.2.2	0.556829035339064	.	214510001	214570000	#FF9191	1	0.75
chr1	214570001	214770000	A.1.1.2.2.1.1.1.2	0.947468958930277	.	214570001	214770000	#FF0000	1	1
chr1	214770001	214810000	B.1.1.1.2.2.1.1.1.1	0.329512893982808	.	214770001	214810000	#DADAFF	1	0.5
chr1	214810001	214910000	B.1.2.2.1.1.1.1.1.1.2.2	0.213944603629417	.	214810001	214910000	#9191FF	1	0.375
chr1	214910001	215020000	B.2.1.2.1.2.1.1.1	0.108882521489971	.	214910001	215020000	#4848FF	1	0.25
chr1	215020001	215720000	B.2.2.1.2.1.2.1.1.1.2	0.0477554918815664	.	215020001	215720000	#0000FF	1	0.125
chr1	215720001	215800000	B.1.2.1.1.1.1.2.2	0.257879656160458	.	215720001	215800000	#9191FF	1	0.375
chr1	215800001	215840000	B.2.1.1.1.2.1.2.1	0.149952244508118	.	215800001	215840000	#4848FF	1	0.25
chr1	215840001	216050000	B.2.2.1.2.1.1.1.1.2	0.0515759312320917	.	215840001	216050000	#0000FF	1	0.125
chr1	216050001	216210000	B.2.1.2.1.1.2	0.109837631327603	.	216050001	216210000	#4848FF	1	0.25
chr1	216210001	216250000	B.1.2.2.1.1.2.1.2.1	0.205348615090735	.	216210001	216250000	#9191FF	1	0.375
chr1	216250001	216320000	B.2.1.2.1.1.1.2.1.2	0.114613180515759	.	216250001	216320000	#4848FF	1	0.25
chr1	216320001	216410000	B.2.1.2.1.1.1.2.2.1.1.1	0.113658070678128	.	216320001	216410000	#4848FF	1	0.25
chr1	216410001	216610000	B.2.1.2.1.1.1.1.2	0.116523400191022	.	216410001	216610000	#4848FF	1	0.25
chr1	216610001	216920000	B.2.2.1.2.1.1.1.1.1	0.052531041069723	.	216610001	216920000	#0000FF	1	0.125
chr1	216920001	216970000	B.1.2.2.1.1.2.1.2.2.1	0.204393505253104	.	216920001	216970000	#9191FF	1	0.375
chr1	216970001	217470000	B.2.1.1.1.2.2.2.2.2	0.142311365807068	.	216970001	217470000	#4848FF	1	0.25
chr1	217470001	218370000	B.2.1.2.1.2.1.2	0.106972301814709	.	217470001	218370000	#4848FF	1	0.25
chr1	218370001	218410000	B.1.2.2.1.1.1.1.1.2	0.212989493791786	.	218370001	218410000	#9191FF	1	0.375
chr1	218410001	218480000	B.1.1.2.2.1.1.1.2	0.278892072588348	.	218410001	218480000	#DADAFF	1	0.5
chr1	218480001	219210000	A.1.2.2.1.2.1.1.2.2	0.786055396370583	.	218480001	219210000	#FF4848	1	0.875
chr1	219210001	219260000	B.1.1.2.2.2.1.1.2	0.270296084049666	.	219210001	219260000	#DADAFF	1	0.5
chr1	219260001	219390000	B.1.1.1.2.2.1.1.1.2.2	0.327602674307545	.	219260001	219390000	#DADAFF	1	0.5
chr1	219390001	219510000	B.1.2.2.1.1.1.1.1.1.2.1	0.214899713467049	.	219390001	219510000	#9191FF	1	0.375
chr1	219510001	220000000	B.2.2.1.2.1.1.1.2	0.0506208213944604	.	219510001	220000000	#0000FF	1	0.125
chr1	220000001	220130000	B.1.2.2.1.1.1.2.2.1.2	0.209169054441261	.	220000001	220130000	#9191FF	1	0.375
chr1	220130001	220270000	A.2.1.1.1.1.2.1.2.1	0.70487106017192	.	220130001	220270000	#FF9191	1	0.75
chr1	220270001	220350000	A.1.2.2.1.2.2.1.2.2	0.777459407831901	.	220270001	220350000	#FF4848	1	0.875
chr1	220350001	220450000	A.2.2.1.2.1.2.2.2.1.1	0.47468958930277	.	220350001	220450000	#FFDADA	1	0.625
chr1	220450001	220970000	A.2.1.2.2.1.2.2.2.1.2.2	0.548233046800382	.	220450001	220970000	#FF9191	1	0.75
chr1	220970001	221420000	B.1.2.1.1.2.1	0.253104106972302	.	220970001	221420000	#9191FF	1	0.375
chr1	221420001	221610000	B.1.1.1.2.2.2.1.1.2.2	0.319961795606495	.	221420001	221610000	#DADAFF	1	0.5
chr1	221610001	221930000	A.2.1.2.2.1.1.1.1.1	0.564469914040115	.	221610001	221930000	#FF9191	1	0.75
chr1	221930001	222640000	A.1.2.2.1.2.1.1.1.2.1	0.789875835721108	.	221930001	222640000	#FF4848	1	0.875
chr1	222640001	222820000	A.1.2.2.1.2.2.1.2.1	0.778414517669532	.	222640001	222820000	#FF4848	1	0.875
chr1	222820001	222890000	A.2.1.1.1.1.1.2.1.2.2	0.708691499522445	.	222820001	222890000	#FF9191	1	0.75
chr1	222890001	223260000	A.2.2.1.2.1.1.2.1.1	0.488061127029608	.	222890001	223260000	#FFDADA	1	0.625
chr1	223260001	223300000	A.2.2.2.2.1.1.1.2.1	0.397325692454632	.	223260001	223300000	#FFDADA	1	0.625
chr1	223300001	223690000	A.1.2.1.2.2.2.1.2.2.1	0.811843361986628	.	223300001	223690000	#FF4848	1	0.875
chr1	223690001	223730000	A.2.1.1.1.1.1.1.2.2.1.1	0.713467048710602	.	223690001	223730000	#FF9191	1	0.75
chr1	223790001	223880000	A.2.1.1.1.1.1.1.2.2.1.1	0.713467048710602	.	223790001	223880000	#FF9191	1	0.75
chr1	223880001	224280000	A.1.1.2.1.2.1.1	0.961795606494747	.	223880001	224280000	#FF0000	1	1
chr1	224280001	224540000	A.1.1.2.2.1.1.1.1.1	0.950334288443171	.	224280001	224540000	#FF0000	1	1
chr1	224540001	224590000	A.2.1.1.2.1.2.1.2	0.673352435530086	.	224540001	224590000	#FF9191	1	0.75
chr1	224590001	224690000	A.1.2.1.2.2.1.2.2	0.816618911174785	.	224590001	224690000	#FF4848	1	0.875
chr1	224690001	225130000	A.2.1.2.2.1.2.2.2.1.1.2	0.550143266475645	.	224690001	225130000	#FF9191	1	0.75
chr1	225130001	225570000	B.2.1.1.1.2.2.1.2.1	0.147086914995224	.	225130001	225570000	#4848FF	1	0.25
chr1	225570001	225650000	A.2.1.2.1.1.1.1.2.1.1	0.62559694364852	.	225570001	225650000	#FF9191	1	0.75
chr1	225650001	226180000	A.1.1.1.2.2.1.1.2	0.979942693409742	.	225650001	226180000	#FF0000	1	1
chr1	226180001	226310000	A.1.2.1.2.2.1.1.2.2.1	0.821394460362942	.	226180001	226310000	#FF4848	1	0.875
chr1	226310001	226550000	A.1.2.1.1.1.2.1.2.1.1	0.884431709646609	.	226310001	226550000	#FF4848	1	0.875
chr1	226550001	226590000	A.2.1.2.1.1.2.2.2.2.2.2	0.603629417382999	.	226550001	226590000	#FF9191	1	0.75
chr1	226590001	226720000	A.2.2.1.1.1.2.2.1	0.514804202483286	.	226590001	226720000	#FFDADA	1	0.625
chr1	226720001	227070000	A.1.2.1.1.1.2.1.1.2	0.885386819484241	.	226720001	227070000	#FF4848	1	0.875
chr1	227070001	227170000	A.2.1.2.1.1.2.1.1.2.2	0.616045845272206	.	227070001	227170000	#FF9191	1	0.75
chr1	227170001	227580000	A.1.2.1.1.1.2.1.2.1.2	0.883476599808978	.	227170001	227580000	#FF4848	1	0.875
chr1	227580001	227650000	A.2.1.2.1.1.2.2.2.2.1.2.1	0.607449856733524	.	227580001	227650000	#FF9191	1	0.75
chr1	227650001	227910000	A.2.2.2.2.1.2.1.1.1	0.393505253104107	.	227650001	227910000	#FFDADA	1	0.625
chr1	227910001	227970000	A.2.2.1.1.1.2.2.2.2.2	0.51098376313276	.	227910001	227970000	#FFDADA	1	0.625
chr1	227970001	228170000	A.2.1.1.1.1.1.1.2.2.2	0.711556829035339	.	227970001	228170000	#FF9191	1	0.75
chr1	228170001	228780000	A.1.1.2.2.2.2.2.1.2	0.910219675262655	.	228170001	228780000	#FF0000	1	1
chr1	228780001	228960000	A.2.2.2.2.1.2.1.1.2	0.392550143266476	.	228780001	228960000	#FFDADA	1	0.625
chr1	228960001	229390000	A.2.2.2.2.1.2.2.1	0.390639923591213	.	228960001	229390000	#FFDADA	1	0.625
chr1	229390001	229630000	A.2.1.1.1.1.1.1.2.2.1.2	0.71251193887297	.	229390001	229630000	#FF9191	1	0.75
chr1	229630001	229650000	A.2.2.1.1.1.2.1.1.2	0.520534861509074	.	229630001	229650000	#FFDADA	1	0.625
chr1	229650001	229710000	A.2.1.2.1.1.2.2.2.2.2.1.2	0.60458452722063	.	229650001	229710000	#FF9191	1	0.75
chr1	229710001	229770000	A.2.1.2.1.1.2.2.1.2	0.612225405921681	.	229710001	229770000	#FF9191	1	0.75
chr1	229770001	230460000	A.2.1.2.2.1.2.1.2.2	0.55396370582617	.	229770001	230460000	#FF9191	1	0.75
chr1	230460001	231100000	B.1.2.2.1.2.2.2	0.192932187201528	.	230460001	231100000	#9191FF	1	0.375
chr1	231100001	231370000	B.1.1.2.2.1.2.2.1	0.274116523400191	.	231100001	231370000	#DADAFF	1	0.5
chr1	231370001	231460000	A.2.2.2.2.1.1.2.2	0.394460362941738	.	231370001	231460000	#FFDADA	1	0.625
chr1	231460001	231510000	A.2.1.2.1.1.2.2.2.2.2.1.1	0.605539637058262	.	231460001	231510000	#FF9191	1	0.75
chr1	231510001	231770000	A.2.2.1.2.1.1.1.2	0.48901623686724	.	231510001	231770000	#FFDADA	1	0.625
chr1	231770001	231850000	B.1.1.2.2.2.2.2.1	0.263610315186246	.	231770001	231850000	#DADAFF	1	0.5
chr1	231850001	231980000	B.1.1.1.2.2.2.2.1.2	0.315186246418338	.	231850001	231980000	#DADAFF	1	0.5
chr1	231980001	232030000	B.1.1.1.2.2.2.1.1.2.1.1	0.321872015281757	.	231980001	232030000	#DADAFF	1	0.5
chr1	232030001	232250000	B.1.1.1.2.1.2.2.1.1	0.333333333333333	.	232030001	232250000	#DADAFF	1	0.5
chr1	232250001	232770000	A.2.1.2.2.1.2.1.2.1	0.554918815663801	.	232250001	232770000	#FF9191	1	0.75
chr1	232770001	233430000	A.1.2.1.2.2.2.1.2.2.2	0.810888252148997	.	232770001	233430000	#FF4848	1	0.875
chr1	233430001	233500000	A.2.1.2.1.1.1.1.1.1.2.1	0.630372492836676	.	233430001	233500000	#FF9191	1	0.75
chr1	233500001	233560000	A.2.2.2.2.1.1.1.1.2	0.398280802292264	.	233500001	233560000	#FFDADA	1	0.625
chr1	233560001	234180000	A.1.2.2.1.2.2.2.1	0.776504297994269	.	233560001	234180000	#FF4848	1	0.875
chr1	234180001	234230000	A.2.2.1.1.1.2.2.2.2.1	0.511938872970392	.	234180001	234230000	#FFDADA	1	0.625
chr1	234230001	234490000	A.2.1.1.1.1.1.1.1.2.2	0.715377268385864	.	234230001	234490000	#FF9191	1	0.75
chr1	234490001	234620000	A.1.2.2.2.1.1.1.1.2	0.770773638968481	.	234490001	234620000	#FF4848	1	0.875
chr1	234620001	234910000	A.1.1.1.2.2.1.2	0.978987583572111	.	234620001	234910000	#FF0000	1	1
chr1	234910001	234960000	A.2.1.2.1.1.2.2.1.1.2	0.613180515759312	.	234910001	234960000	#FF9191	1	0.75
chr1	234960001	235200000	A.1.1.2.2.1.1.2.1.1	0.946513849092646	.	234960001	235200000	#FF0000	1	1
chr1	235240001	235260000	A.1.1.2.2.1.1.2.1.1	0.946513849092646	.	235240001	235260000	#FF0000	1	1
chr1	235260001	235610000	A.1.1.1.1.2.1.2.1.1	0.993314231136581	.	235260001	235610000	#FF0000	1	1
chr1	235610001	235670000	A.1.2.1.1.2.1.2.2	0.86341929321872	.	235610001	235670000	#FF4848	1	0.875
chr1	235670001	236150000	A.1.1.1.2.2.2.2.1	0.977077363896848	.	235670001	236150000	#FF0000	1	1
chr1	236150001	236260000	A.1.2.1.2.2.1.2.1.2	0.817574021012416	.	236150001	236260000	#FF4848	1	0.875
chr1	236260001	236330000	A.2.2.2.2.2.2.1.2.1	0.379178605539637	.	236260001	236330000	#FFDADA	1	0.625
chr1	236330001	236670000	B.1.1.1.2.1.1.1.1.1	0.347659980897803	.	236330001	236670000	#DADAFF	1	0.5
chr1	236670001	236710000	A.2.2.1.2.1.2.1.2.2.2	0.479465138490926	.	236670001	236710000	#FFDADA	1	0.625
chr1	236710001	236770000	A.2.2.1.2.1.2.1.2.1	0.481375358166189	.	236710001	236770000	#FFDADA	1	0.625
chr1	236770001	236950000	B.2.1.1.1.2.2.2.1	0.14422158548233	.	236770001	236950000	#4848FF	1	0.25
chr1	236950001	237070000	B.1.2.2.1.1.1.2.2.1.1	0.210124164278892	.	236950001	237070000	#9191FF	1	0.375
chr1	237070001	237750000	B.2.2.2.1.2.1.1	0.0143266475644699	.	237070001	237750000	#0000FF	1	0.125
chr1	237750001	237800000	B.2.1.1.1.2.1.2.2	0.148997134670487	.	237750001	237800000	#4848FF	1	0.25
chr1	237800001	237910000	B.2.1.2.1.1.1.1.1	0.117478510028653	.	237800001	237910000	#4848FF	1	0.25
chr1	237910001	238000000	B.1.2.2.1.1.1.1.2	0.212034383954155	.	237910001	238000000	#9191FF	1	0.375
chr1	238000001	238030000	B.1.1.2.2.2.2.1.2.2	0.264565425023878	.	238000001	238030000	#DADAFF	1	0.5
chr1	238030001	238210000	B.1.1.2.2.1.1.1.1.2	0.279847182425979	.	238030001	238210000	#DADAFF	1	0.5
chr1	238210001	238260000	B.1.2.1.1.1.2.1	0.256924546322827	.	238210001	238260000	#9191FF	1	0.375
chr1	238260001	238390000	B.1.2.2.1.1.2.2.1.2.2	0.200573065902579	.	238260001	238390000	#9191FF	1	0.375
chr1	238390001	238430000	B.1.2.1.1.1.2.2.2	0.254059216809933	.	238390001	238430000	#9191FF	1	0.375
chr1	238430001	239090000	B.2.1.1.1.2.2.2.2.1	0.143266475644699	.	238430001	239090000	#4848FF	1	0.25
chr1	239090001	239560000	B.2.2.1.2.1.1.2	0.049665711556829	.	239090001	239560000	#0000FF	1	0.125
chr1	239560001	240030000	B.2.2.2.1.2.2.2.1	0.0114613180515759	.	239560001	240030000	#0000FF	1	0.125
chr1	240030001	240090000	B.1.2.2.1.1.2.1.2.2.2	0.203438395415473	.	240030001	240090000	#9191FF	1	0.375
chr1	240090001	240170000	B.2.1.2.1.1.1.2.2.1.2	0.111747851002865	.	240090001	240170000	#4848FF	1	0.25
chr1	240170001	241210000	B.2.2.2.1.2.1.2	0.0133715377268386	.	240170001	241210000	#0000FF	1	0.125
chr1	241210001	241510000	B.2.2.1.2.2.1.2.1	0.0410697230181471	.	241210001	241510000	#0000FF	1	0.125
chr1	241510001	241620000	B.2.1.2.1.2.2.2	0.100286532951289	.	241510001	241620000	#4848FF	1	0.25
chr1	241620001	241680000	B.2.1.1.1.2.1.1	0.15090735434575	.	241620001	241680000	#4848FF	1	0.25
chr1	241680001	241740000	B.1.1.2.2.1.1.1.1.1	0.28080229226361	.	241680001	241740000	#DADAFF	1	0.5
chr1	241740001	241810000	B.1.1.1.2.1.1.1.2.1.2	0.344794651384909	.	241740001	241810000	#DADAFF	1	0.5
chr1	241810001	242170000	B.1.2.1.1.1.1.1	0.260744985673352	.	241810001	242170000	#9191FF	1	0.375
chr1	242170001	242680000	B.1.2.2.1.2.1.2.2.2	0.194842406876791	.	242170001	242680000	#9191FF	1	0.375
chr1	242680001	243010000	B.1.1.2.2.1.2.2.2.2	0.272206303724928	.	242680001	243010000	#DADAFF	1	0.5
chr1	243010001	243150000	B.1.2.2.1.1.1.1.1.1.1	0.21585482330468	.	243010001	243150000	#9191FF	1	0.375
chr1	243150001	243200000	B.1.1.2.2.2.2.1.2.1	0.265520534861509	.	243150001	243200000	#DADAFF	1	0.5
chr1	243200001	243310000	A.2.2.2.2.2.2.2.1.1.2.1	0.376313276026743	.	243200001	243310000	#FFDADA	1	0.625
chr1	243310001	243460000	A.2.1.1.1.1.2.1.2.2	0.703915950334288	.	243310001	243460000	#FF9191	1	0.75
chr1	243460001	243500000	A.2.2.2.2.2.2.2.1.1.2.2	0.375358166189112	.	243460001	243500000	#FFDADA	1	0.625
chr1	243500001	243630000	A.2.1.2.2.1.1.2.1	0.557784145176695	.	243500001	243630000	#FF9191	1	0.75
chr1	243630001	244400000	A.1.2.1.2.2.2.2.2.2	0.808022922636103	.	243630001	244400000	#FF4848	1	0.875
chr1	244400001	244480000	A.2.2.1.2.1.2.2.2.2	0.472779369627507	.	244400001	244480000	#FFDADA	1	0.625
chr1	244480001	244620000	A.1.2.2.1.2.2.1.1	0.779369627507163	.	244480001	244620000	#FF4848	1	0.875
chr1	244620001	244670000	B.1.1.2.2.2.1.1.1	0.271251193887297	.	244620001	244670000	#DADAFF	1	0.5
chr1	244670001	244750000	B.1.1.2.2.2.2.1.1.1	0.267430754536772	.	244670001	244750000	#DADAFF	1	0.5
chr1	244750001	245020000	A.2.2.2.2.2.1.1.1.1	0.38872970391595	.	244750001	245020000	#FFDADA	1	0.625
chr1	245020001	245210000	A.2.2.1.2.1.2.2.1.1.2.1	0.477554918815664	.	245020001	245210000	#FFDADA	1	0.625
chr1	245210001	245330000	B.1.1.1.2.1.2.2.2.2	0.330468003820439	.	245210001	245330000	#DADAFF	1	0.5
chr1	245330001	246200000	B.2.1.2.1.2.2.1.2.1.2	0.103151862464183	.	245330001	246200000	#4848FF	1	0.25
chr1	246200001	246290000	B.1.1.2.2.2.2.1.1.2	0.26647564469914	.	246200001	246290000	#DADAFF	1	0.5
chr1	246290001	246670000	B.1.1.1.2.1.1.1.1.2	0.346704871060172	.	246290001	246670000	#DADAFF	1	0.5
chr1	246670001	246710000	B.1.1.1.2.2.1.1.2.1	0.326647564469914	.	246670001	246710000	#DADAFF	1	0.5
chr1	246710001	246940000	A.2.2.1.2.1.2.1.1.2	0.48233046800382	.	246710001	246940000	#FFDADA	1	0.625
chr1	246940001	247050000	A.2.2.2.2.2.2.2.2.2.2.2	0.370582617000955	.	246940001	247050000	#FFDADA	1	0.625
chr1	247050001	247100000	A.2.2.2.2.2.2.2.2.2.1	0.372492836676218	.	247050001	247100000	#FFDADA	1	0.625
chr1	247100001	248670000	B.2.2.2.2.2.1	0.00286532951289398	.	247100001	248670000	#0000FF	1	0.125
chr1	248680001	248700000	B.2.2.2.2.2.1	0.00286532951289398	.	248680001	248700000	#0000FF	1	0.125
chr1	248710001	248910000	B.2.2.2.2.2.1	0.00286532951289398	.	248710001	248910000	#0000FF	1	0.125
chr1	249060001	249120000	B.2.2.2.2.2.1	0.00286532951289398	.	249060001	249120000	#0000FF	1	0.125
chr1	249120001	249240000	A.2.2.2.2.2.2.2.2.1	0.373447946513849	.	249120001	249240000	#FFDADA	1	0.625
chr2	10001	30000	A.2.2.2.2.1.2.1.1.2	0.414354066985646	.	10001	30000	#FFDADA	1	0.625
chr2	30001	310000	A.2.2.2.2.2.2.2.2.2	0.393301435406699	.	30001	310000	#FFDADA	1	0.625
chr2	310001	690000	B.2.2.1.2.2.1.2.2.1.2	0.0258373205741627	.	310001	690000	#0000FF	1	0.125
chr2	690001	1010000	B.2.1.2.2.1.2.2.1.2	0.0708133971291866	.	690001	1010000	#4848FF	1	0.25
chr2	1010001	1220000	B.2.2.1.2.2.1.2.2.1.1	0.0267942583732057	.	1010001	1220000	#0000FF	1	0.125
chr2	1230001	1530000	B.2.2.1.2.2.1.2.2.1.1	0.0267942583732057	.	1230001	1530000	#0000FF	1	0.125
chr2	1540001	1550000	B.2.2.1.2.2.1.2.2.1.1	0.0267942583732057	.	1540001	1550000	#0000FF	1	0.125
chr2	1550001	1750000	A.2.1.1.2.2.1.1.1.1	0.628708133971292	.	1550001	1750000	#FF9191	1	0.75
chr2	1750001	1840000	B.1.2.1.1.2.1.2.1.2.1	0.240191387559809	.	1750001	1840000	#9191FF	1	0.375
chr2	1840001	2730000	B.2.2.1.2.2.2.2.1.1	0.0210526315789474	.	1840001	2730000	#0000FF	1	0.125
chr2	2730001	3370000	B.2.1.2.2.2.1.2.1.2	0.0669856459330144	.	2730001	3370000	#4848FF	1	0.25
chr2	3370001	3520000	A.2.2.2.2.2.1.1.1.1	0.406698564593301	.	3370001	3520000	#FFDADA	1	0.625
chr2	3520001	3530000	A.2.1.2.2.1.1.2.2.1.2	0.559808612440191	.	3520001	3530000	#FF9191	1	0.75
chr2	3580001	3710000	A.2.1.2.2.1.1.2.2.1.2	0.559808612440191	.	3580001	3710000	#FF9191	1	0.75
chr2	3710001	3810000	B.1.2.2.2.1.1.1.1.2	0.162679425837321	.	3710001	3810000	#9191FF	1	0.375
chr2	3810001	3980000	B.2.1.1.1.1.2.1.2	0.129186602870813	.	3810001	3980000	#4848FF	1	0.25
chr2	3980001	4780000	B.2.2.1.2.2.2.2.1.2	0.0200956937799043	.	3980001	4780000	#0000FF	1	0.125
chr2	4790001	4900000	B.2.2.1.2.2.2.2.1.2	0.0200956937799043	.	4790001	4900000	#0000FF	1	0.125
chr2	4900001	4960000	B.1.1.2.2.2.2.2.2.2.1	0.262200956937799	.	4900001	4960000	#DADAFF	1	0.5
chr2	4960001	5020000	B.1.2.2.2.2.1.2.1.2	0.139712918660287	.	4960001	5020000	#9191FF	1	0.375
chr2	5120001	5140000	B.1.2.2.2.2.1.2.1.2	0.139712918660287	.	5120001	5140000	#9191FF	1	0.375
chr2	5140001	5270000	B.1.2.2.2.1.1.2.2.2.1	0.155980861244019	.	5140001	5270000	#9191FF	1	0.375
chr2	5270001	5320000	B.1.1.2.2.2.2.2.2.1	0.263157894736842	.	5270001	5320000	#DADAFF	1	0.5
chr2	5320001	5860000	B.2.1.2.2.2.1.2.1.1	0.0679425837320574	.	5320001	5860000	#4848FF	1	0.25
chr2	5860001	6480000	B.2.2.1.2.1.2.1.1.2	0.0354066985645933	.	5860001	6480000	#0000FF	1	0.125
chr2	6480001	6510000	B.1.2.1.1.2.1.2.2.2.2	0.236363636363636	.	6480001	6510000	#9191FF	1	0.375
chr2	6510001	6900000	B.2.2.1.2.1.2.1.1.1	0.0363636363636364	.	6510001	6900000	#0000FF	1	0.125
chr2	6900001	6950000	B.1.2.2.2.1.1.2.1.2.2	0.157894736842105	.	6900001	6950000	#9191FF	1	0.375
chr2	6950001	7010000	B.1.2.2.2.1.1.1.1.1	0.163636363636364	.	6950001	7010000	#9191FF	1	0.375
chr2	7010001	7230000	B.1.2.1.1.1.2.2.2.1.1	0.245933014354067	.	7010001	7230000	#9191FF	1	0.375
chr2	7230001	7330000	B.1.2.1.1.2.1.2.1.2.2	0.239234449760766	.	7230001	7330000	#9191FF	1	0.375
chr2	7330001	7520000	B.1.2.2.2.2.1.2.2.2	0.137799043062201	.	7330001	7520000	#9191FF	1	0.375
chr2	7520001	7560000	B.1.2.1.1.2.1.2.2.2.1	0.237320574162679	.	7520001	7560000	#9191FF	1	0.375
chr2	7560001	7600000	B.1.1.2.2.2.2.1.2	0.266985645933014	.	7560001	7600000	#DADAFF	1	0.5
chr2	7600001	7810000	B.1.2.1.1.1.2.2.2.1.2	0.244976076555024	.	7600001	7810000	#9191FF	1	0.375
chr2	7810001	8210000	A.2.2.2.2.2.2.2.1	0.395215311004785	.	7810001	8210000	#FFDADA	1	0.625
chr2	8210001	8290000	B.1.1.2.2.2.1.1.1.2	0.274641148325359	.	8210001	8290000	#DADAFF	1	0.5
chr2	8290001	8820000	B.2.2.1.2.1.2.2.2.1	0.0315789473684211	.	8290001	8820000	#0000FF	1	0.125
chr2	8820001	8930000	B.1.1.2.2.2.1.1.2	0.273684210526316	.	8820001	8930000	#DADAFF	1	0.5
chr2	8930001	8970000	A.2.2.2.2.1.2.1.1.1	0.415311004784689	.	8930001	8970000	#FFDADA	1	0.625
chr2	8970001	9280000	A.1.2.1.1.1.1.1.1	0.901435406698565	.	8970001	9280000	#FF4848	1	0.875
chr2	9280001	9520000	A.1.1.2.1.2.1.2.1.2	0.943540669856459	.	9280001	9520000	#FF0000	1	1
chr2	9520001	9600000	A.1.2.1.1.2.1.1.2.2.2	0.882296650717703	.	9520001	9600000	#FF4848	1	0.875
chr2	9600001	9890000	A.1.1.1.1.2.1.2	0.993301435406699	.	9600001	9890000	#FF0000	1	1
chr2	9890001	10200000	A.1.1.1.2.2.1.2.1.2	0.971291866028708	.	9890001	10200000	#FF0000	1	1
chr2	10200001	10550000	A.1.1.2.1.1.1.2.1.1.2	0.959808612440191	.	10200001	10550000	#FF0000	1	1
chr2	10550001	10590000	A.2.1.2.1.1.1.1.1.1.1.2	0.614354066985646	.	10550001	10590000	#FF9191	1	0.75
chr2	10590001	10830000	A.1.1.1.2.2.1.2.1.1	0.972248803827751	.	10590001	10830000	#FF0000	1	1
chr2	10830001	10960000	A.1.2.1.2.1.1.1.1.2	0.856459330143541	.	10830001	10960000	#FF4848	1	0.875
chr2	10960001	11290000	A.1.2.1.2.1.1.1.2.2	0.854545454545454	.	10960001	11290000	#FF4848	1	0.875
chr2	11290001	11610000	A.1.1.1.2.2.2.1.1	0.969377990430622	.	11290001	11610000	#FF0000	1	1
chr2	11610001	11800000	A.1.2.2.2.2.2.2.1.2	0.711004784688995	.	11610001	11800000	#FF4848	1	0.875
chr2	11800001	11940000	A.1.2.1.2.1.1.2.2.2	0.849760765550239	.	11800001	11940000	#FF4848	1	0.875
chr2	11940001	12870000	A.1.2.1.1.1.1.1.2	0.900478468899522	.	11940001	12870000	#FF4848	1	0.875
chr2	12870001	13160000	A.2.1.1.2.2.1.2.2.2.2	0.621052631578947	.	12870001	13160000	#FF9191	1	0.75
chr2	13160001	13290000	B.1.2.2.2.2.1.2.1.1.1.1	0.142583732057416	.	13160001	13290000	#9191FF	1	0.375
chr2	13290001	13830000	B.2.1.2.2.1.2.2.2	0.0698564593301435	.	13290001	13830000	#4848FF	1	0.25
chr2	13830001	14310000	B.2.1.2.2.1.2.2.1.1	0.0717703349282297	.	13830001	14310000	#4848FF	1	0.25
chr2	14310001	14380000	B.1.2.1.1.2.1.2.2.1	0.238277511961722	.	14310001	14380000	#9191FF	1	0.375
chr2	14380001	14470000	B.1.1.2.2.2.2.2.1.1	0.266028708133971	.	14380001	14470000	#DADAFF	1	0.5
chr2	14470001	14750000	B.1.1.1.1.2.2.2	0.368421052631579	.	14470001	14750000	#DADAFF	1	0.5
chr2	14750001	14820000	B.1.1.1.1.2.1.2.2.2	0.370334928229665	.	14750001	14820000	#DADAFF	1	0.5
chr2	14820001	14870000	B.1.2.2.2.1.1.1.2.2	0.160765550239234	.	14820001	14870000	#9191FF	1	0.375
chr2	14870001	14920000	B.1.2.1.1.2.1.1.2	0.242105263157895	.	14870001	14920000	#9191FF	1	0.375
chr2	14920001	15110000	B.1.2.2.2.2.1.2.1.1.2	0.14066985645933	.	14920001	15110000	#9191FF	1	0.375
chr2	15110001	15190000	B.1.2.2.2.1.1.2.2.2.2.1.2	0.154066985645933	.	15110001	15190000	#9191FF	1	0.375
chr2	15190001	15280000	B.1.2.2.2.1.1.2.2.2.2.2	0.15311004784689	.	15190001	15280000	#9191FF	1	0.375
chr2	15280001	15400000	B.1.2.1.1.2.1.1.1	0.243062200956938	.	15280001	15400000	#9191FF	1	0.375
chr2	15400001	15740000	B.1.1.2.2.2.1.2.1.1.2	0.27177033492823	.	15400001	15740000	#DADAFF	1	0.5
chr2	15740001	15900000	B.1.1.2.2.2.1.2.1.2	0.270813397129187	.	15740001	15900000	#DADAFF	1	0.5
chr2	15900001	16040000	B.1.2.2.2.1.1.2.2.1	0.156937799043062	.	15900001	16040000	#9191FF	1	0.375
chr2	16040001	16110000	B.1.2.1.1.2.1.2.1.1	0.241148325358852	.	16040001	16110000	#9191FF	1	0.375
chr2	16110001	16190000	B.2.1.1.1.1.2.1.1	0.130143540669856	.	16110001	16190000	#4848FF	1	0.25
chr2	16190001	16280000	B.2.2.1.2.1.2.1.2	0.0344497607655502	.	16190001	16280000	#0000FF	1	0.125
chr2	16330001	16650000	B.2.2.1.2.1.2.1.2	0.0344497607655502	.	16330001	16650000	#0000FF	1	0.125
chr2	16650001	16710000	B.1.2.2.2.1.1.1.2.1	0.161722488038278	.	16650001	16710000	#9191FF	1	0.375
chr2	16710001	16790000	B.1.2.2.2.1.1.2.1.2.1	0.158851674641148	.	16710001	16790000	#9191FF	1	0.375
chr2	16790001	16860000	B.1.1.2.2.2.2.2.2.2.2.2	0.25933014354067	.	16790001	16860000	#DADAFF	1	0.5
chr2	16860001	16940000	B.1.2.2.2.1.1.2.2.2.2.1.1	0.155023923444976	.	16860001	16940000	#9191FF	1	0.375
chr2	16940001	17480000	B.2.1.2.2.2.2.2	0.0631578947368421	.	16940001	17480000	#4848FF	1	0.25
chr2	17480001	17550000	B.1.1.2.2.2.1.1.1.1	0.275598086124402	.	17480001	17550000	#DADAFF	1	0.5
chr2	17550001	17590000	B.1.1.1.1.2.1.2.2.1	0.371291866028708	.	17550001	17590000	#DADAFF	1	0.5
chr2	17590001	17660000	A.2.2.2.2.2.2.1.1	0.400956937799043	.	17590001	17660000	#FFDADA	1	0.625
chr2	17660001	17820000	A.1.2.2.1.1.1.1.2.2.1	0.810526315789474	.	17660001	17820000	#FF4848	1	0.875
chr2	17820001	17870000	A.2.2.2.2.1.2.2.2.1.1.1	0.411483253588517	.	17820001	17870000	#FFDADA	1	0.625
chr2	17870001	17940000	A.2.1.2.2.1.1.1	0.562679425837321	.	17870001	17940000	#FF9191	1	0.75
chr2	17940001	18010000	A.2.1.2.2.1.2.2.1	0.554066985645933	.	17940001	18010000	#FF9191	1	0.75
chr2	18010001	18070000	A.2.2.2.2.1.2.1.2	0.413397129186603	.	18010001	18070000	#FFDADA	1	0.625
chr2	18070001	18560000	A.2.2.2.2.2.1.1.1.2	0.405741626794258	.	18070001	18560000	#FFDADA	1	0.625
chr2	18560001	18610000	A.2.2.2.2.1.2.2.2.1.2.2	0.408612440191388	.	18560001	18610000	#FFDADA	1	0.625
chr2	18610001	18690000	A.2.2.2.2.1.2.2.2.1.2.1	0.409569377990431	.	18610001	18690000	#FFDADA	1	0.625
chr2	18690001	18730000	A.2.2.2.2.1.1.1.2.1	0.419138755980861	.	18690001	18730000	#FFDADA	1	0.625
chr2	18730001	18910000	A.2.1.2.2.1.2.1.1	0.556937799043062	.	18730001	18910000	#FF9191	1	0.75
chr2	18910001	19000000	A.2.2.1.1.2.2.1.1.2	0.513875598086124	.	18910001	19000000	#FFDADA	1	0.625
chr2	19000001	19190000	A.1.2.2.1.1.1.1.2.1.2	0.811483253588517	.	19000001	19190000	#FF4848	1	0.875
chr2	19220001	19550000	A.1.2.2.1.1.1.1.2.1.2	0.811483253588517	.	19220001	19550000	#FF4848	1	0.875
chr2	19550001	19600000	A.2.2.1.1.2.2.1.1.1	0.514832535885167	.	19550001	19600000	#FFDADA	1	0.625
chr2	19600001	19850000	A.1.2.1.1.2.2.2.2.1.1.1	0.865071770334928	.	19600001	19850000	#FF4848	1	0.875
chr2	19850001	19900000	A.2.1.2.1.1.1.2.2.1	0.600956937799043	.	19850001	19900000	#FF9191	1	0.75
chr2	19900001	20090000	A.2.1.1.1.1.1.1.1.1	0.708133971291866	.	19900001	20090000	#FF9191	1	0.75
chr2	20090001	20290000	A.1.1.1.2.2.2.1.2.1	0.968421052631579	.	20090001	20290000	#FF0000	1	1
chr2	20290001	20550000	A.1.1.1.2.2.2.1.2.2	0.967464114832536	.	20290001	20550000	#FF0000	1	1
chr2	20550001	20850000	A.1.1.2.1.2.1.2.2	0.942583732057416	.	20550001	20850000	#FF0000	1	1
chr2	20850001	21160000	B.2.1.1.1.2.2.1.2	0.120574162679426	.	20850001	21160000	#4848FF	1	0.25
chr2	21180001	21560000	B.2.1.1.1.2.2.1.2	0.120574162679426	.	21180001	21560000	#4848FF	1	0.25
chr2	21560001	21600000	B.1.1.2.2.2.2.2.2.2.2.1.1	0.261244019138756	.	21560001	21600000	#DADAFF	1	0.5
chr2	21600001	22560000	B.2.2.2.2.1.2.1	0.00574162679425837	.	21600001	22560000	#0000FF	1	0.125
chr2	22560001	22780000	B.2.1.2.2.2.1.2.2	0.0660287081339713	.	22560001	22780000	#4848FF	1	0.25
chr2	22780001	23530000	B.2.2.1.2.2.1.2.2.2.1	0.0248803827751196	.	22780001	23530000	#0000FF	1	0.125
chr2	23530001	23590000	B.1.1.2.2.2.2.2.2.2.2.1.2	0.260287081339713	.	23530001	23590000	#DADAFF	1	0.5
chr2	23590001	23700000	B.1.1.1.1.1.1.2.1.1.1	0.388516746411483	.	23590001	23700000	#DADAFF	1	0.5
chr2	23700001	24020000	A.2.1.2.2.1.1.2.1	0.561722488038278	.	23700001	24020000	#FF9191	1	0.75
chr2	24020001	24610000	A.1.1.2.1.2.1.2.1.1.1	0.945454545454545	.	24020001	24610000	#FF0000	1	1
chr2	24610001	25050000	A.2.1.1.2.2.2.1.2	0.617224880382775	.	24610001	25050000	#FF9191	1	0.75
chr2	25050001	25190000	A.2.1.1.1.1.1.1.1.2	0.707177033492823	.	25050001	25190000	#FF9191	1	0.75
chr2	25190001	25440000	A.2.1.1.1.1.1.1.2.1	0.70622009569378	.	25190001	25440000	#FF9191	1	0.75
chr2	25440001	25490000	A.2.1.2.1.1.1.1.1.1.1.1	0.615311004784689	.	25440001	25490000	#FF9191	1	0.75
chr2	25490001	25810000	A.1.1.2.2.1.2.2.2	0.917703349282297	.	25490001	25810000	#FF0000	1	1
chr2	25810001	26070000	A.1.1.2.1.1.1.2.1.2	0.958851674641148	.	25810001	26070000	#FF0000	1	1
chr2	26070001	26150000	A.1.2.2.2.1.1.2.2.1.1.1.2	0.756937799043062	.	26070001	26150000	#FF4848	1	0.875
chr2	26150001	26230000	A.1.2.2.2.1.1.2.2.1.1.1.1	0.757894736842105	.	26150001	26230000	#FF4848	1	0.875
chr2	26230001	26380000	A.1.1.2.2.1.1.1.2.2	0.929186602870813	.	26230001	26380000	#FF0000	1	1
chr2	26380001	26450000	A.1.2.2.2.1.1.2.2.1.2.2	0.754066985645933	.	26380001	26450000	#FF4848	1	0.875
chr2	26450001	26700000	A.1.1.2.1.1.1.2.1.1.1	0.960765550239234	.	26450001	26700000	#FF0000	1	1
chr2	26700001	26830000	A.2.1.1.1.1.1.2.1.1	0.704306220095694	.	26700001	26830000	#FF9191	1	0.75
chr2	26830001	26940000	A.1.2.2.2.1.1.2.2.2.1.1.1	0.75311004784689	.	26830001	26940000	#FF4848	1	0.875
chr2	26940001	26980000	A.2.1.2.1.1.1.2.1.1.2.1	0.605741626794258	.	26940001	26980000	#FF9191	1	0.75
chr2	26980001	27150000	A.1.2.1.2.1.2.1.2.2	0.844019138755981	.	26980001	27150000	#FF4848	1	0.875
chr2	27150001	27180000	A.2.2.1.2.2.2.1.2	0.477511961722488	.	27150001	27180000	#FFDADA	1	0.625
chr2	27180001	27290000	A.1.2.2.2.1.1.2.2.2.1.1.2.1	0.752153110047847	.	27180001	27290000	#FF4848	1	0.875
chr2	27290001	27530000	A.1.2.1.2.1.2.1.2.1.2	0.844976076555024	.	27290001	27530000	#FF4848	1	0.875
chr2	27530001	27600000	A.1.2.2.2.1.1.2.2.1.2.1	0.755023923444976	.	27530001	27600000	#FF4848	1	0.875
chr2	27600001	27890000	A.1.1.2.2.1.1.2.2.1	0.927272727272727	.	27600001	27890000	#FF0000	1	1
chr2	27890001	27980000	A.2.1.2.1.1.1.1.1.1.2.1	0.613397129186603	.	27890001	27980000	#FF9191	1	0.75
chr2	27980001	28090000	A.2.1.1.1.1.2.1.2.1	0.692822966507177	.	27980001	28090000	#FF9191	1	0.75
chr2	28090001	28420000	A.1.1.2.2.1.1.2.2.2	0.926315789473684	.	28090001	28420000	#FF0000	1	1
chr2	28420001	28690000	A.1.2.1.2.1.2.1.1.2	0.847846889952153	.	28420001	28690000	#FF4848	1	0.875
chr2	28690001	28790000	A.1.2.2.2.1.1.2.2.2.1.1.2.2	0.751196172248804	.	28690001	28790000	#FF4848	1	0.875
chr2	28790001	29040000	A.1.1.2.1.1.1.2.2	0.957894736842105	.	28790001	29040000	#FF0000	1	1
chr2	29040001	29170000	A.1.2.1.2.1.1.2.1.1.2	0.852631578947368	.	29040001	29170000	#FF4848	1	0.875
chr2	29170001	29290000	A.1.2.2.2.1.1.2.2.2.1.2	0.750239234449761	.	29170001	29290000	#FF4848	1	0.875
chr2	29290001	29430000	A.1.2.1.2.1.2.1.2.1.1.2	0.845933014354067	.	29290001	29430000	#FF4848	1	0.875
chr2	29430001	29570000	A.2.1.2.1.1.1.1.1.2.2	0.610526315789474	.	29430001	29570000	#FF9191	1	0.75
chr2	29570001	29790000	A.2.2.1.2.1.1.1.1.2.1	0.498564593301435	.	29570001	29790000	#FFDADA	1	0.625
chr2	29790001	29990000	A.1.2.2.2.2.2.2.1.1.2.2.2	0.711961722488038	.	29790001	29990000	#FF4848	1	0.875
chr2	29990001	30080000	A.2.2.1.2.1.2.1.1.1	0.49377990430622	.	29990001	30080000	#FFDADA	1	0.625
chr2	30080001	30170000	A.2.2.1.2.1.2.1.1.2	0.492822966507177	.	30080001	30170000	#FFDADA	1	0.625
chr2	30170001	30310000	A.2.2.1.2.1.2.1.2	0.491866028708134	.	30170001	30310000	#FFDADA	1	0.625
chr2	30310001	30370000	A.2.1.2.1.1.1.2.2.2.2	0.599043062200957	.	30310001	30370000	#FF9191	1	0.75
chr2	30370001	30460000	A.2.1.2.1.1.1.1.1.2.1	0.611483253588517	.	30370001	30460000	#FF9191	1	0.75
chr2	30460001	30930000	A.1.2.2.2.2.2.2.1.1.1	0.714832535885167	.	30460001	30930000	#FF4848	1	0.875
chr2	30930001	31410000	A.2.2.1.2.1.1.1.2	0.496650717703349	.	30930001	31410000	#FFDADA	1	0.625
chr2	31410001	31460000	A.2.2.2.2.1.1.1.2.2	0.418181818181818	.	31410001	31460000	#FFDADA	1	0.625
chr2	31460001	31570000	A.2.1.1.1.2.2.2.2.2.1.2	0.655502392344498	.	31460001	31570000	#FF9191	1	0.75
chr2	31570001	31650000	A.1.2.2.2.1.2.1.2.2.1.2	0.741626794258373	.	31570001	31650000	#FF4848	1	0.875
chr2	31650001	32980000	A.1.1.1.1.1.2.1	0.996172248803828	.	31650001	32980000	#FF0000	1	1
chr2	32980001	33240000	A.2.1.1.2.2.1.1.2	0.626794258373206	.	32980001	33240000	#FF9191	1	0.75
chr2	33240001	33270000	A.2.2.1.1.2.2.2.1.2	0.50622009569378	.	33240001	33270000	#FFDADA	1	0.625
chr2	33270001	33610000	A.1.2.2.1.1.2.2.2	0.8	.	33270001	33610000	#FF4848	1	0.875
chr2	33610001	33710000	B.1.1.1.1.1.1.2.2.1	0.385645933014354	.	33610001	33710000	#DADAFF	1	0.5
chr2	33710001	33830000	B.1.1.2.2.1.2.1.1.2	0.280382775119617	.	33710001	33830000	#DADAFF	1	0.5
chr2	33830001	34260000	B.2.2.1.2.2.1.2.2.2.2	0.0239234449760766	.	33830001	34260000	#0000FF	1	0.125
chr2	34260001	34310000	B.1.2.2.2.1.1.2.1.1	0.159808612440191	.	34260001	34310000	#9191FF	1	0.375
chr2	34310001	35700000	B.2.2.2.1.2.2.2.2	0.0076555023923445	.	34310001	35700000	#0000FF	1	0.125
chr2	35700001	35780000	B.1.2.1.1.2.2.1.2.2.1	0.231578947368421	.	35700001	35780000	#9191FF	1	0.375
chr2	35780001	36500000	B.2.2.1.2.2.2.2.2	0.0191387559808612	.	35780001	36500000	#0000FF	1	0.125
chr2	36500001	36580000	B.1.1.2.2.2.2.2.1.2.1	0.265071770334928	.	36500001	36580000	#DADAFF	1	0.5
chr2	36580001	36790000	A.2.1.1.2.2.1.2.2.2.1	0.62200956937799	.	36580001	36790000	#FF9191	1	0.75
chr2	36790001	36870000	A.2.1.2.2.1.2.2.2	0.55311004784689	.	36790001	36870000	#FF9191	1	0.75
chr2	36870001	36920000	A.2.2.2.2.1.2.2.2.2	0.407655502392344	.	36870001	36920000	#FFDADA	1	0.625
chr2	36920001	36990000	A.2.2.2.2.2.2.1.2.2.1	0.398086124401914	.	36920001	36990000	#FFDADA	1	0.625
chr2	36990001	37040000	A.2.2.1.1.2.2.2.1.1.1	0.508133971291866	.	36990001	37040000	#FFDADA	1	0.625
chr2	37040001	37060000	A.2.2.2.2.1.1.1.1	0.420095693779904	.	37040001	37060000	#FFDADA	1	0.625
chr2	37060001	37370000	A.1.1.2.1.2.1.2.1.1.2	0.944497607655502	.	37060001	37370000	#FF0000	1	1
chr2	37370001	37500000	A.1.1.2.1.2.2.2.2.1	0.933971291866029	.	37370001	37500000	#FF0000	1	1
chr2	37500001	37620000	A.1.2.1.1.2.1.1.2.2.1	0.883253588516746	.	37500001	37620000	#FF4848	1	0.875
chr2	37620001	38030000	A.1.1.1.2.2.1.1.2.1.2	0.97511961722488	.	37620001	38030000	#FF0000	1	1
chr2	38030001	38120000	A.1.2.2.2.1.1.1.2.2.1.2.2.2	0.761722488038277	.	38030001	38120000	#FF4848	1	0.875
chr2	38120001	38180000	A.1.2.2.2.1.1.2.2.2.2	0.749282296650718	.	38120001	38180000	#FF4848	1	0.875
chr2	38180001	38300000	A.1.2.2.2.1.1.1.2.2.1.2.2.1	0.762679425837321	.	38180001	38300000	#FF4848	1	0.875
chr2	38300001	38480000	A.1.1.2.2.1.1.1.2.1	0.930143540669856	.	38300001	38480000	#FF0000	1	1
chr2	38480001	38520000	A.2.1.2.1.1.1.1.1.1.2.2	0.61244019138756	.	38480001	38520000	#FF9191	1	0.75
chr2	38520001	38750000	A.1.1.1.2.2.1.1.1	0.978947368421053	.	38520001	38750000	#FF0000	1	1
chr2	38750001	38970000	A.1.1.2.1.2.2.2.2.2	0.933014354066986	.	38750001	38970000	#FF0000	1	1
chr2	38970001	39080000	A.1.2.1.2.1.1.2.1.1.1	0.853588516746411	.	38970001	39080000	#FF4848	1	0.875
chr2	39080001	39470000	A.1.1.1.2.2.1.1.2.1.1.1.2	0.977033492822966	.	39080001	39470000	#FF0000	1	1
chr2	39470001	39590000	A.1.2.2.2.1.1.1.1.1.2.2	0.769377990430622	.	39470001	39590000	#FF4848	1	0.875
chr2	39590001	40000000	A.1.1.1.2.2.2.2	0.966507177033493	.	39590001	40000000	#FF0000	1	1
chr2	40000001	40120000	A.2.1.2.2.1.1.2.2.1.1	0.560765550239234	.	40000001	40120000	#FF9191	1	0.75
chr2	40120001	40170000	A.2.2.2.2.1.2.2.2.1.1.2	0.410526315789474	.	40120001	40170000	#FFDADA	1	0.625
chr2	40170001	40360000	A.2.2.2.2.2.2.1.2.1.1	0.4	.	40170001	40360000	#FFDADA	1	0.625
chr2	40360001	40670000	A.2.1.2.2.1.1.2.2.2.2	0.557894736842105	.	40360001	40670000	#FF9191	1	0.75
chr2	40670001	41000000	B.1.2.1.1.1.2.1.1	0.249760765550239	.	40670001	41000000	#9191FF	1	0.375
chr2	41000001	41970000	B.2.2.2.1.2.2.2.1	0.00861244019138756	.	41000001	41970000	#0000FF	1	0.125
chr2	41970001	42070000	B.1.2.2.2.2.1.2.1.1.1.2	0.141626794258373	.	41970001	42070000	#9191FF	1	0.375
chr2	42070001	42320000	A.2.2.2.2.2.2.1.2.1.2	0.399043062200957	.	42070001	42320000	#FFDADA	1	0.625
chr2	42320001	42680000	A.1.2.2.1.1.1.1.2.1.1	0.81244019138756	.	42320001	42680000	#FF4848	1	0.875
chr2	42680001	42980000	A.1.2.2.1.1.2.2.1.1.2	0.801913875598086	.	42680001	42980000	#FF4848	1	0.875
chr2	42980001	43040000	A.2.1.1.1.2.2.2.2.2.2.2	0.653588516746411	.	42980001	43040000	#FF9191	1	0.75
chr2	43040001	43100000	A.2.1.1.1.2.2.1.1.1.1	0.674641148325359	.	43040001	43100000	#FF9191	1	0.75
chr2	43100001	43160000	A.1.2.2.2.1.2.1.2.2.2	0.74066985645933	.	43100001	43160000	#FF4848	1	0.875
chr2	43160001	43480000	A.1.1.1.1.2.1.1	0.994258373205742	.	43160001	43480000	#FF0000	1	1
chr2	43480001	43680000	A.1.1.2.2.1.2.1.1.1	0.925358851674641	.	43480001	43680000	#FF0000	1	1
chr2	43680001	43720000	A.2.1.1.1.2.2.1.1.2	0.670813397129187	.	43680001	43720000	#FF9191	1	0.75
chr2	43720001	43790000	A.1.2.2.2.1.1.1.2.2.1.1	0.764593301435407	.	43720001	43790000	#FF4848	1	0.875
chr2	43790001	43870000	A.2.1.1.1.2.2.2.1.1.2.1	0.663157894736842	.	43790001	43870000	#FF9191	1	0.75
chr2	43870001	44210000	A.1.2.1.2.1.1.1.1.1.1	0.858373205741627	.	43870001	44210000	#FF4848	1	0.875
chr2	44210001	44320000	A.2.1.1.1.1.1.2.1.2	0.703349282296651	.	44210001	44320000	#FF9191	1	0.75
chr2	44320001	44460000	A.1.2.1.2.1.1.2.1.2	0.851674641148325	.	44320001	44460000	#FF4848	1	0.875
chr2	44460001	44590000	A.1.2.2.2.1.1.1.1.1.2.1	0.770334928229665	.	44460001	44590000	#FF4848	1	0.875
chr2	44590001	44690000	A.2.1.1.1.2.2.2.2.2.1.1	0.656459330143541	.	44590001	44690000	#FF9191	1	0.75
chr2	44690001	44740000	A.2.2.1.1.2.1.1.1	0.519617224880383	.	44690001	44740000	#FFDADA	1	0.625
chr2	44740001	45190000	A.2.1.1.1.1.1.2.2.2.2	0.697607655502392	.	44740001	45190000	#FF9191	1	0.75
chr2	45190001	45490000	A.2.1.1.1.1.1.2.2.2.1.2	0.698564593301435	.	45190001	45490000	#FF9191	1	0.75
chr2	45490001	45790000	A.2.1.1.1.1.1.2.2.2.1.1.2	0.699521531100478	.	45490001	45790000	#FF9191	1	0.75
chr2	45790001	45850000	A.2.1.1.1.2.2.1.1.1.2.1.2	0.672727272727273	.	45790001	45850000	#FF9191	1	0.75
chr2	45850001	45900000	A.2.1.1.1.2.2.2.1.1.2.2	0.662200956937799	.	45850001	45900000	#FF9191	1	0.75
chr2	45900001	46050000	A.1.2.2.2.2.2.2.1.1.2.1	0.713875598086124	.	45900001	46050000	#FF4848	1	0.875
chr2	46050001	46210000	A.1.2.2.2.2.2.2.1.1.2.2.1	0.712918660287081	.	46050001	46210000	#FF4848	1	0.875
chr2	46210001	46530000	A.1.2.1.2.1.1.1.2.1	0.855502392344498	.	46210001	46530000	#FF4848	1	0.875
chr2	46530001	46570000	A.1.2.2.2.1.1.1.2.2.1.2.1	0.763636363636364	.	46530001	46570000	#FF4848	1	0.875
chr2	46570001	46610000	A.2.1.2.1.1.1.2.2.2.1	0.6	.	46570001	46610000	#FF9191	1	0.75
chr2	46610001	46680000	A.1.2.2.2.1.2.1.2.2.1.1	0.742583732057416	.	46610001	46680000	#FF4848	1	0.875
chr2	46680001	47140000	A.1.1.1.2.2.1.2.2	0.970334928229665	.	46680001	47140000	#FF0000	1	1
chr2	47140001	47200000	A.1.2.1.1.2.2.2.1	0.866028708133971	.	47140001	47200000	#FF4848	1	0.875
chr2	47200001	47560000	A.1.1.1.2.2.1.1.2.1.1.2	0.976076555023923	.	47200001	47560000	#FF0000	1	1
chr2	47560001	47650000	A.1.2.1.2.1.1.2.2.1	0.850717703349282	.	47560001	47650000	#FF4848	1	0.875
chr2	47650001	48010000	A.2.1.1.2.2.1.2.2.1	0.622966507177034	.	47650001	48010000	#FF9191	1	0.75
chr2	48010001	48130000	A.2.1.1.2.2.1.2.1.1.2	0.62488038277512	.	48010001	48130000	#FF9191	1	0.75
chr2	48130001	48310000	B.1.1.2.2.1.2.1.2.2	0.278468899521531	.	48130001	48310000	#DADAFF	1	0.5
chr2	48310001	48670000	A.2.1.1.2.2.1.1.1.2	0.627751196172249	.	48310001	48670000	#FF9191	1	0.75
chr2	48670001	48690000	A.2.2.2.2.1.2.2.1	0.41244019138756	.	48670001	48690000	#FFDADA	1	0.625
chr2	48690001	48780000	A.2.2.2.2.2.2.1.2.2.2.1	0.397129186602871	.	48690001	48780000	#FFDADA	1	0.625
chr2	48780001	48830000	B.1.1.2.2.2.2.1.1.1	0.2688995215311	.	48780001	48830000	#DADAFF	1	0.5
chr2	48830001	49490000	B.2.2.1.2.1.2.2.2.2	0.030622009569378	.	48830001	49490000	#0000FF	1	0.125
chr2	49490001	49850000	B.2.2.1.2.2.1.2.1.1	0.0287081339712919	.	49490001	49850000	#0000FF	1	0.125
chr2	49850001	49990000	B.2.1.2.2.1.1.2	0.0736842105263158	.	49850001	49990000	#4848FF	1	0.25
chr2	49990001	50410000	B.2.2.1.2.1.2.2.1.1	0.0334928229665072	.	49990001	50410000	#0000FF	1	0.125
chr2	50410001	50690000	B.2.1.2.2.2.2.1.2	0.0641148325358852	.	50410001	50690000	#4848FF	1	0.25
chr2	50690001	50740000	B.1.2.2.2.1.2.1.2.1	0.151196172248804	.	50690001	50740000	#9191FF	1	0.375
chr2	50740001	50900000	B.1.1.2.2.2.2.2.1.2.2	0.264114832535885	.	50740001	50900000	#DADAFF	1	0.5
chr2	50900001	51240000	B.1.2.2.2.2.1.1.2	0.143540669856459	.	50900001	51240000	#9191FF	1	0.375
chr2	51240001	51990000	B.2.2.1.2.1.2.2.1.2	0.0325358851674641	.	51240001	51990000	#0000FF	1	0.125
chr2	51990001	52320000	B.2.1.2.2.1.2.1	0.0727272727272727	.	51990001	52320000	#4848FF	1	0.25
chr2	52320001	53010000	B.2.2.1.2.2.1.2.1.2	0.0277511961722488	.	52320001	53010000	#0000FF	1	0.125
chr2	53010001	53090000	B.2.1.1.1.1.1.1.1.2	0.133971291866029	.	53010001	53090000	#4848FF	1	0.25
chr2	53090001	53140000	B.1.2.1.1.2.2.1.2.1.1	0.23444976076555	.	53090001	53140000	#9191FF	1	0.375
chr2	53140001	53180000	B.1.1.1.1.2.1.2.1	0.372248803827751	.	53140001	53180000	#DADAFF	1	0.5
chr2	53180001	53450000	B.1.1.2.2.2.1.2.1.1.1	0.272727272727273	.	53180001	53450000	#DADAFF	1	0.5
chr2	53450001	53980000	A.2.2.2.2.2.1.1.2	0.404784688995215	.	53450001	53980000	#FFDADA	1	0.625
chr2	53980001	54080000	A.1.2.2.1.1.1.1.1.2.2	0.813397129186603	.	53980001	54080000	#FF4848	1	0.875
chr2	54080001	54310000	A.1.1.2.1.2.1.1.2	0.946411483253588	.	54080001	54310000	#FF0000	1	1
chr2	54310001	54670000	A.1.2.1.1.2.2.2.2.1.1.2	0.864114832535885	.	54310001	54670000	#FF4848	1	0.875
chr2	54670001	54760000	A.1.2.2.2.1.2.1.2.1.1	0.744497607655502	.	54670001	54760000	#FF4848	1	0.875
chr2	54760001	54840000	A.1.2.1.1.2.1.1.2.1.1	0.885167464114832	.	54760001	54840000	#FF4848	1	0.875
chr2	54840001	54900000	A.1.2.2.2.1.1.1.1.1.1.2	0.771291866028708	.	54840001	54900000	#FF4848	1	0.875
chr2	54900001	54950000	A.2.1.1.1.2.2.2.1.2.1.2.1	0.660287081339713	.	54900001	54950000	#FF9191	1	0.75
chr2	54950001	55060000	A.1.2.2.2.1.1.1.1.2.2.2	0.766507177033493	.	54950001	55060000	#FF4848	1	0.875
chr2	55060001	55120000	A.1.2.2.2.1.2.1.2.1.2	0.743540669856459	.	55060001	55120000	#FF4848	1	0.875
chr2	55120001	55420000	A.1.1.2.1.2.2.2.1.2.1	0.936842105263158	.	55120001	55420000	#FF0000	1	1
chr2	55420001	55460000	A.2.1.1.1.2.2.2.1.2.1.2.2	0.65933014354067	.	55420001	55460000	#FF9191	1	0.75
chr2	55460001	55850000	A.1.1.2.1.2.1.1.1	0.947368421052632	.	55460001	55850000	#FF0000	1	1
chr2	55850001	55920000	A.2.1.1.2.2.1.2.1.2	0.623923444976077	.	55850001	55920000	#FF9191	1	0.75
chr2	55920001	56250000	A.2.1.2.2.1.1.2.2.2.1	0.558851674641148	.	55920001	56250000	#FF9191	1	0.75
chr2	56250001	56380000	B.1.2.2.2.2.1.2.2.1	0.138755980861244	.	56250001	56380000	#9191FF	1	0.375
chr2	56380001	56440000	B.1.2.1.1.2.2.1.2.1.2.2	0.232535885167464	.	56380001	56440000	#9191FF	1	0.375
chr2	56440001	57530000	B.2.2.1.2.2.1.1	0.0296650717703349	.	56440001	57530000	#0000FF	1	0.125
chr2	57530001	57760000	B.2.1.1.1.1.1.1.1.1	0.134928229665072	.	57530001	57760000	#4848FF	1	0.25
chr2	57760001	57780000	B.1.2.2.2.1.2.2.1	0.149282296650718	.	57760001	57780000	#9191FF	1	0.375
chr2	57780001	57820000	B.1.2.2.2.1.2.2.2.2	0.147368421052632	.	57780001	57820000	#9191FF	1	0.375
chr2	57820001	57890000	B.2.1.1.1.1.2.2.2	0.126315789473684	.	57820001	57890000	#4848FF	1	0.25
chr2	57890001	58110000	B.2.1.2.2.1.1.1	0.0746411483253589	.	57890001	58110000	#4848FF	1	0.25
chr2	58110001	58150000	B.1.2.2.2.1.2.1.2.2	0.150239234449761	.	58110001	58150000	#9191FF	1	0.375
chr2	58150001	58260000	B.1.2.1.1.2.2.2.2.1	0.228708133971292	.	58150001	58260000	#9191FF	1	0.375
chr2	58260001	58470000	B.1.1.1.1.1.1.2.1.1.2	0.38755980861244	.	58260001	58470000	#DADAFF	1	0.5
chr2	58470001	58820000	B.2.1.1.1.2.1.2	0.123444976076555	.	58470001	58820000	#4848FF	1	0.25
chr2	58820001	58880000	A.2.2.2.2.2.2.1.2.2.2.2	0.396172248803828	.	58820001	58880000	#FFDADA	1	0.625
chr2	58880001	60380000	B.2.2.2.2.1.2.2	0.00478468899521531	.	58880001	60380000	#0000FF	1	0.125
chr2	60380001	60430000	B.1.2.1.1.2.2.1.2.2.2	0.230622009569378	.	60380001	60430000	#9191FF	1	0.375
chr2	60430001	60770000	B.1.1.2.2.1.2.1.1.1	0.28133971291866	.	60430001	60770000	#DADAFF	1	0.5
chr2	60770001	60810000	B.1.1.1.1.2.1.1.1	0.376076555023923	.	60770001	60810000	#DADAFF	1	0.5
chr2	60810001	60930000	A.2.2.2.2.2.1.2.1.2	0.402870813397129	.	60810001	60930000	#FFDADA	1	0.625
chr2	60930001	60980000	A.2.2.1.1.2.2.1.2.2.2.1	0.510047846889952	.	60930001	60980000	#FFDADA	1	0.625
chr2	60980001	61110000	A.1.2.2.1.1.2.2.1.1.1	0.802870813397129	.	60980001	61110000	#FF4848	1	0.875
chr2	61110001	61200000	A.1.2.2.1.1.1.1.1.2.1	0.814354066985646	.	61110001	61200000	#FF4848	1	0.875
chr2	61200001	61240000	A.2.1.2.1.1.1.1.2.1	0.609569377990431	.	61200001	61240000	#FF9191	1	0.75
chr2	61240001	61290000	A.2.1.1.1.2.2.1.2.1.2	0.666985645933014	.	61240001	61290000	#FF9191	1	0.75
chr2	61290001	61700000	A.1.1.1.2.2.1.1.2.1.1.1.1	0.97799043062201	.	61290001	61700000	#FF0000	1	1
chr2	61700001	61770000	A.1.2.2.2.1.1.1.1.1.1.1	0.772248803827751	.	61700001	61770000	#FF4848	1	0.875
chr2	61770001	62130000	A.1.1.2.1.2.2.2.1.2.2.2	0.934928229665072	.	61770001	62130000	#FF0000	1	1
chr2	62130001	62680000	A.1.2.1.1.2.2.2.2.1.2.2	0.862200956937799	.	62130001	62680000	#FF4848	1	0.875
chr2	62680001	63010000	A.1.2.1.1.2.2.2.2.1.2.1	0.863157894736842	.	62680001	63010000	#FF4848	1	0.875
chr2	63010001	63050000	A.2.2.1.1.2.2.2.2.1.2.2.1	0.503349282296651	.	63010001	63050000	#FFDADA	1	0.625
chr2	63050001	63290000	A.2.2.1.1.1.2.1.2.1	0.5311004784689	.	63050001	63290000	#FFDADA	1	0.625
chr2	63290001	63810000	B.1.2.1.1.1.2.2.2.2	0.244019138755981	.	63290001	63810000	#9191FF	1	0.375
chr2	63810001	63890000	A.2.2.1.1.2.2.1.2.2.2.2	0.509090909090909	.	63810001	63890000	#FFDADA	1	0.625
chr2	63890001	64160000	A.1.2.2.1.1.2.2.1.2	0.800956937799043	.	63890001	64160000	#FF4848	1	0.875
chr2	64160001	64250000	A.2.1.1.1.2.2.1.2.2.2	0.665071770334928	.	64160001	64250000	#FF9191	1	0.75
chr2	64250001	64540000	A.1.1.2.1.2.2.2.1.1.2	0.937799043062201	.	64250001	64540000	#FF0000	1	1
chr2	64540001	64570000	A.2.1.2.1.1.1.2.1.2.1	0.603827751196172	.	64540001	64570000	#FF9191	1	0.75
chr2	64570001	64670000	A.1.2.2.2.1.1.1.1.2.2.1	0.767464114832536	.	64570001	64670000	#FF4848	1	0.875
chr2	64670001	64750000	A.1.2.2.2.1.2.1.1.2.1	0.747368421052632	.	64670001	64750000	#FF4848	1	0.875
chr2	64750001	64800000	A.2.1.2.1.1.1.2.1.2.2.1	0.602870813397129	.	64750001	64800000	#FF9191	1	0.75
chr2	64800001	65090000	A.1.1.1.2.2.1.1.2.2.2	0.973205741626794	.	64800001	65090000	#FF0000	1	1
chr2	65090001	65130000	A.2.1.1.1.2.2.2.1.2.2	0.658373205741627	.	65090001	65130000	#FF9191	1	0.75
chr2	65130001	65280000	A.1.2.2.2.1.1.1.1.2.1	0.768421052631579	.	65130001	65280000	#FF4848	1	0.875
chr2	65280001	65420000	A.1.2.1.1.2.2.2.2.2.2.2	0.85933014354067	.	65280001	65420000	#FF4848	1	0.875
chr2	65420001	65470000	A.2.1.2.1.1.1.1.2.2	0.608612440191388	.	65420001	65470000	#FF9191	1	0.75
chr2	65470001	65810000	A.1.2.1.1.2.1.1.1.1	0.887081339712919	.	65470001	65810000	#FF4848	1	0.875
chr2	65810001	65910000	B.1.1.1.1.1.1.2.2.2.1	0.384688995215311	.	65810001	65910000	#DADAFF	1	0.5
chr2	65910001	66020000	B.1.2.1.1.2.2.2.2.2	0.227751196172249	.	65910001	66020000	#9191FF	1	0.375
chr2	66020001	66590000	B.2.2.2.1.2.2.1	0.00956937799043062	.	66020001	66590000	#0000FF	1	0.125
chr2	66590001	66640000	B.1.1.2.2.2.2.1.1.2	0.267942583732057	.	66590001	66640000	#DADAFF	1	0.5
chr2	66640001	66670000	B.1.1.2.2.1.1.2.2	0.282296650717703	.	66640001	66670000	#DADAFF	1	0.5
chr2	66670001	66790000	B.1.2.1.1.1.1.2.1.1	0.254545454545455	.	66670001	66790000	#9191FF	1	0.375
chr2	66790001	66840000	B.1.2.1.1.2.2.2.1	0.229665071770335	.	66790001	66840000	#9191FF	1	0.375
chr2	66840001	67170000	B.1.2.2.2.2.1.1.1.1.2	0.145454545454545	.	66840001	67170000	#9191FF	1	0.375
chr2	67170001	67470000	B.1.2.2.2.2.1.1.1.1.1	0.146411483253589	.	67170001	67470000	#9191FF	1	0.375
chr2	67470001	67530000	A.2.2.1.1.2.2.1.2.1.2	0.511961722488038	.	67470001	67530000	#FFDADA	1	0.625
chr2	67530001	67690000	A.2.2.1.1.2.2.1.2.1.1	0.512918660287081	.	67530001	67690000	#FFDADA	1	0.625
chr2	67690001	67860000	B.1.1.1.1.2.2.1	0.369377990430622	.	67690001	67860000	#DADAFF	1	0.5
chr2	67860001	67900000	B.1.1.2.2.1.1.2.1	0.283253588516746	.	67860001	67900000	#DADAFF	1	0.5
chr2	67900001	68050000	B.1.2.1.1.1.1.2.1.2	0.253588516746411	.	67900001	68050000	#9191FF	1	0.375
chr2	68050001	68090000	B.1.1.2.2.1.1.1.1	0.285167464114833	.	68050001	68090000	#DADAFF	1	0.5
chr2	68090001	68110000	B.1.1.1.1.2.1.1.2.2	0.373205741626794	.	68090001	68110000	#DADAFF	1	0.5
chr2	68110001	68190000	B.1.1.1.1.1.1.2.2.2.2	0.383732057416268	.	68110001	68190000	#DADAFF	1	0.5
chr2	68190001	68280000	B.1.1.1.1.1.1.1.2.1	0.390430622009569	.	68190001	68280000	#DADAFF	1	0.5
chr2	68280001	68350000	A.2.2.1.1.2.2.2.1.1.2	0.507177033492823	.	68280001	68350000	#FFDADA	1	0.625
chr2	68350001	68550000	A.1.2.2.1.1.1.1.1.1	0.815311004784689	.	68350001	68550000	#FF4848	1	0.875
chr2	68550001	68680000	A.2.2.1.1.2.2.1.2.2.1	0.511004784688995	.	68550001	68680000	#FFDADA	1	0.625
chr2	68680001	68930000	A.2.1.2.2.1.2.1.2.2	0.555023923444976	.	68680001	68930000	#FF9191	1	0.75
chr2	68930001	69000000	A.2.1.1.1.2.2.1.2.2.1	0.666028708133971	.	68930001	69000000	#FF9191	1	0.75
chr2	69000001	69060000	A.2.1.1.1.2.2.1.2.1.1.2.2	0.667942583732057	.	69000001	69060000	#FF9191	1	0.75
chr2	69060001	69160000	A.2.1.2.1.1.2.1.2.1	0.591387559808612	.	69060001	69160000	#FF9191	1	0.75
chr2	69160001	69270000	A.2.1.1.1.2.2.2.2.2.2.1	0.654545454545455	.	69160001	69270000	#FF9191	1	0.75
chr2	69270001	69550000	A.1.2.1.1.2.1.2.2.1.1	0.876555023923445	.	69270001	69550000	#FF4848	1	0.875
chr2	69550001	69600000	A.1.2.2.2.1.2.1.1.1	0.748325358851675	.	69550001	69600000	#FF4848	1	0.875
chr2	69600001	69780000	A.1.1.2.2.1.2.1.2.1	0.923444976076555	.	69600001	69780000	#FF0000	1	1
chr2	69780001	69930000	A.1.1.2.2.1.1.1.1.2	0.9311004784689	.	69780001	69930000	#FF0000	1	1
chr2	69930001	70060000	A.1.1.2.2.1.2.1.2.2.1	0.922488038277512	.	69930001	70060000	#FF0000	1	1
chr2	70060001	70110000	A.2.1.1.1.2.2.2.1.1.1	0.664114832535885	.	70060001	70110000	#FF9191	1	0.75
chr2	70110001	70280000	A.1.1.2.2.1.2.1.2.2.2	0.921531100478469	.	70110001	70280000	#FF0000	1	1
chr2	70280001	70370000	A.1.2.1.1.2.1.2.2.2.2.1	0.873684210526316	.	70280001	70370000	#FF4848	1	0.875
chr2	70370001	70470000	A.1.2.2.2.1.1.2.2.1.1.2	0.755980861244019	.	70370001	70470000	#FF4848	1	0.875
chr2	70470001	70490000	A.2.1.2.1.1.1.2.1.1.1.1	0.607655502392344	.	70470001	70490000	#FF9191	1	0.75
chr2	70490001	70520000	A.2.1.2.1.1.1.2.1.1.1.2	0.606698564593301	.	70490001	70520000	#FF9191	1	0.75
chr2	70520001	70580000	A.2.1.2.1.1.1.2.1.1.2.2	0.604784688995215	.	70520001	70580000	#FF9191	1	0.75
chr2	70580001	70890000	A.1.1.2.2.1.1.1.1.1	0.932057416267943	.	70580001	70890000	#FF0000	1	1
chr2	70890001	71230000	A.1.2.2.2.2.2.2.2.2	0.709090909090909	.	70890001	71230000	#FF4848	1	0.875
chr2	71230001	71390000	A.1.2.1.2.1.2.1.2.1.1.1	0.84688995215311	.	71230001	71390000	#FF4848	1	0.875
chr2	71390001	71750000	A.1.1.2.2.1.2.2.1.1.1	0.920574162679426	.	71390001	71750000	#FF0000	1	1
chr2	71750001	72000000	A.2.1.2.1.1.2.1.2.2	0.590430622009569	.	71750001	72000000	#FF9191	1	0.75
chr2	72000001	72040000	A.2.2.2.2.1.1.2.1	0.417224880382775	.	72000001	72040000	#FFDADA	1	0.625
chr2	72040001	72360000	A.2.1.1.1.1.1.2.2.2.1.1.1	0.700478468899521	.	72040001	72360000	#FF9191	1	0.75
chr2	72360001	72390000	A.2.2.1.2.2.2.1.1.2	0.478468899521531	.	72360001	72390000	#FFDADA	1	0.625
chr2	72390001	72990000	A.1.2.1.2.1.1.1.1.1.2	0.857416267942584	.	72390001	72990000	#FF4848	1	0.875
chr2	72990001	73060000	A.1.2.2.2.1.2.1.1.2.2.2	0.745454545454545	.	72990001	73060000	#FF4848	1	0.875
chr2	73060001	73120000	A.2.1.2.1.1.1.2.1.2.2.2	0.601913875598086	.	73060001	73120000	#FF9191	1	0.75
chr2	73120001	73220000	A.2.1.1.1.2.2.1.1.1.2.1.1	0.673684210526316	.	73120001	73220000	#FF9191	1	0.75
chr2	73220001	73450000	A.1.2.1.1.2.1.2.2.1.2	0.875598086124402	.	73220001	73450000	#FF4848	1	0.875
chr2	73450001	73520000	A.2.1.1.1.2.2.2.1.2.1.1	0.661244019138756	.	73450001	73520000	#FF9191	1	0.75
chr2	73520001	73950000	A.2.2.1.2.1.1.1.1.2.2	0.497607655502392	.	73520001	73950000	#FFDADA	1	0.625
chr2	73950001	74010000	A.1.2.2.2.1.2.1.1.2.2.1	0.746411483253589	.	73950001	74010000	#FF4848	1	0.875
chr2	74010001	74020000	A.1.1.2.1.2.2.2.1.1.1	0.938755980861244	.	74010001	74020000	#FF0000	1	1
chr2	74030001	74400000	A.1.1.2.1.2.2.2.1.1.1	0.938755980861244	.	74030001	74400000	#FF0000	1	1
chr2	74400001	74450000	A.1.2.2.2.1.1.1.2.2.2	0.760765550239234	.	74400001	74450000	#FF4848	1	0.875
chr2	74450001	74640000	A.1.2.1.1.2.1.2.2.2.2.2	0.872727272727273	.	74450001	74640000	#FF4848	1	0.875
chr2	74640001	74700000	A.1.2.1.1.2.1.1.2.1.2	0.884210526315789	.	74640001	74700000	#FF4848	1	0.875
chr2	74700001	74840000	A.1.1.2.2.1.2.1.1.2	0.924401913875598	.	74700001	74840000	#FF0000	1	1
chr2	74840001	74890000	A.2.1.2.1.1.2.1.1.1.2	0.595215311004785	.	74840001	74890000	#FF9191	1	0.75
chr2	74890001	75050000	A.1.2.1.1.2.2.2.2.2.2.1	0.860287081339713	.	74890001	75050000	#FF4848	1	0.875
chr2	75050001	75130000	A.2.1.1.1.2.2.1.2.1.1.1	0.669856459330144	.	75050001	75130000	#FF9191	1	0.75
chr2	75130001	75210000	A.2.1.1.1.2.2.1.2.1.1.2.1	0.6688995215311	.	75130001	75210000	#FF9191	1	0.75
chr2	75210001	75290000	A.2.2.1.1.2.2.2.2.1.2.1	0.504306220095694	.	75210001	75290000	#FFDADA	1	0.625
chr2	75290001	75510000	B.1.1.2.2.1.2.1.2.1	0.279425837320574	.	75290001	75510000	#DADAFF	1	0.5
chr2	75510001	75600000	B.1.1.2.2.1.1.1.2	0.284210526315789	.	75510001	75600000	#DADAFF	1	0.5
chr2	75600001	75650000	B.1.1.1.1.2.1.1.2.1.1	0.37511961722488	.	75600001	75650000	#DADAFF	1	0.5
chr2	75650001	75700000	A.2.2.1.1.2.2.2.2.1.2.2.2	0.502392344497608	.	75650001	75700000	#FFDADA	1	0.625
chr2	75700001	75850000	A.2.1.1.2.2.1.2.1.1.1	0.625837320574163	.	75700001	75850000	#FF9191	1	0.75
chr2	75850001	75900000	A.2.2.1.1.2.2.2.2.1.1	0.505263157894737	.	75850001	75900000	#FFDADA	1	0.625
chr2	75900001	75940000	B.1.1.1.1.1.1.1.1.1	0.392344497607655	.	75900001	75940000	#DADAFF	1	0.5
chr2	75940001	76160000	B.2.1.1.1.2.1.1.2	0.124401913875598	.	75940001	76160000	#4848FF	1	0.25
chr2	76160001	77900000	B.2.2.2.2.2.2.2	0.000956937799043062	.	76160001	77900000	#0000FF	1	0.125
chr2	77910001	79160000	B.2.2.2.2.2.2.2	0.000956937799043062	.	77910001	79160000	#0000FF	1	0.125
chr2	79160001	80120000	B.2.2.1.2.2.2.1.1	0.0229665071770335	.	79160001	80120000	#0000FF	1	0.125
chr2	80120001	80160000	B.1.2.2.2.1.2.2.2.1	0.148325358851675	.	80120001	80160000	#9191FF	1	0.375
chr2	80160001	80240000	B.2.1.1.1.1.2.2.1.2	0.127272727272727	.	80160001	80240000	#4848FF	1	0.25
chr2	80240001	80280000	B.2.1.1.1.1.2.2.1.1	0.12822966507177	.	80240001	80280000	#4848FF	1	0.25
chr2	80280001	81860000	B.2.2.2.2.1.1	0.00669856459330144	.	80280001	81860000	#0000FF	1	0.125
chr2	81860001	81910000	B.1.2.1.1.2.2.1.2.1.2.1	0.233492822966507	.	81860001	81910000	#9191FF	1	0.375
chr2	81910001	82100000	B.2.1.1.1.1.1.1.2	0.133014354066986	.	81910001	82100000	#4848FF	1	0.25
chr2	82100001	82510000	B.2.1.2.2.2.2.1.1	0.0650717703349282	.	82100001	82510000	#4848FF	1	0.25
chr2	82510001	82540000	B.1.2.2.2.1.2.1.1	0.152153110047847	.	82510001	82540000	#9191FF	1	0.375
chr2	82550001	82620000	B.1.2.2.2.1.2.1.1	0.152153110047847	.	82550001	82620000	#9191FF	1	0.375
chr2	82620001	83000000	B.2.1.2.2.2.1.1	0.0688995215311005	.	82620001	83000000	#4848FF	1	0.25
chr2	83000001	83730000	B.2.1.1.1.2.1.1.1	0.125358851674641	.	83000001	83730000	#4848FF	1	0.25
chr2	83730001	84060000	B.2.1.1.1.2.2.2	0.119617224880383	.	83730001	84060000	#4848FF	1	0.25
chr2	84060001	84310000	B.1.1.2.2.2.1.2.2	0.269856459330144	.	84060001	84310000	#DADAFF	1	0.5
chr2	84310001	84370000	B.1.2.1.1.2.2.1.1	0.235406698564593	.	84310001	84370000	#9191FF	1	0.375
chr2	84370001	84530000	B.1.1.2.2.1.2.2.1	0.277511961722488	.	84370001	84530000	#DADAFF	1	0.5
chr2	84530001	84640000	B.1.2.2.2.2.1.1.1.2	0.144497607655502	.	84530001	84640000	#9191FF	1	0.375
chr2	84640001	84660000	B.1.1.1.1.2.1.1.2.1.2	0.374162679425837	.	84640001	84660000	#DADAFF	1	0.5
chr2	84660001	84750000	A.2.2.2.2.2.1.2.1.1	0.403827751196172	.	84660001	84750000	#FFDADA	1	0.625
chr2	84750001	85130000	B.1.1.1.1.1.1.2.1.2	0.386602870813397	.	84750001	85130000	#DADAFF	1	0.5
chr2	85130001	85240000	A.1.2.1.1.2.1.1.1.2	0.886124401913876	.	85130001	85240000	#FF4848	1	0.875
chr2	85240001	85540000	A.1.1.2.1.2.2.2.1.2.2.1	0.935885167464115	.	85240001	85540000	#FF0000	1	1
chr2	85540001	85820000	A.1.1.1.2.2.1.1.2.2.1	0.974162679425837	.	85540001	85820000	#FF0000	1	1
chr2	85820001	86330000	A.1.1.1.1.1.2.2	0.995215311004785	.	85820001	86330000	#FF0000	1	1
chr2	86330001	86420000	A.1.2.1.2.1.2.2.1	0.843062200956938	.	86330001	86420000	#FF4848	1	0.875
chr2	86420001	86620000	A.2.1.1.1.2.2.2.2.1	0.657416267942584	.	86420001	86620000	#FF9191	1	0.75
chr2	86620001	86860000	A.1.2.1.1.2.2.2.2.2.1	0.861244019138756	.	86620001	86860000	#FF4848	1	0.875
chr2	86860001	86950000	A.1.2.2.2.1.2.2.2.2.2	0.736842105263158	.	86860001	86950000	#FF4848	1	0.875
chr2	86970001	87060000	A.1.2.2.2.1.2.2.2.2.2	0.736842105263158	.	86970001	87060000	#FF4848	1	0.875
chr2	87060001	87100000	B.1.1.1.1.1.1.1.2.2	0.389473684210526	.	87060001	87100000	#DADAFF	1	0.5
chr2	87100001	87140000	A.2.2.1.2.1.2.2	0.490909090909091	.	87100001	87140000	#FFDADA	1	0.625
chr2	87150001	87160000	A.2.2.1.2.1.2.2	0.490909090909091	.	87150001	87160000	#FFDADA	1	0.625
chr2	87290001	87340000	A.2.2.1.2.1.2.2	0.490909090909091	.	87290001	87340000	#FFDADA	1	0.625
chr2	87350001	87360000	A.2.2.1.2.1.2.2	0.490909090909091	.	87350001	87360000	#FFDADA	1	0.625
chr2	87370001	87380000	A.2.2.1.2.1.2.2	0.490909090909091	.	87370001	87380000	#FFDADA	1	0.625
chr2	87390001	87450000	A.2.2.1.2.1.2.2	0.490909090909091	.	87390001	87450000	#FFDADA	1	0.625
chr2	87450001	87460000	A.2.2.1.1.2.2.2.2.2	0.501435406698565	.	87450001	87460000	#FFDADA	1	0.625
chr2	87470001	87490000	A.2.2.1.1.2.2.2.2.2	0.501435406698565	.	87470001	87490000	#FFDADA	1	0.625
chr2	87500001	87550000	A.2.2.1.1.2.2.2.2.2	0.501435406698565	.	87500001	87550000	#FFDADA	1	0.625
chr2	87550001	87570000	A.1.2.2.2.1.2.2.2.2.1	0.737799043062201	.	87550001	87570000	#FF4848	1	0.875
chr2	87600001	87610000	A.1.2.2.2.1.2.2.2.2.1	0.737799043062201	.	87600001	87610000	#FF4848	1	0.875
chr2	87740001	87810000	A.1.2.2.2.1.2.2.2.2.1	0.737799043062201	.	87740001	87810000	#FF4848	1	0.875
chr2	87820001	87840000	A.1.2.2.2.1.2.2.2.2.1	0.737799043062201	.	87820001	87840000	#FF4848	1	0.875
chr2	87850001	87900000	A.1.2.2.2.1.2.2.2.2.1	0.737799043062201	.	87850001	87900000	#FF4848	1	0.875
chr2	87930001	88010000	A.1.2.2.2.1.2.2.2.2.1	0.737799043062201	.	87930001	88010000	#FF4848	1	0.875
chr2	88030001	88040000	A.1.2.2.2.1.2.2.2.2.1	0.737799043062201	.	88030001	88040000	#FF4848	1	0.875
chr2	88150001	88190000	A.2.1.2.2.1.2.1.2.1	0.555980861244019	.	88150001	88190000	#FF9191	1	0.75
chr2	88220001	88240000	A.2.1.2.2.1.2.1.2.1	0.555980861244019	.	88220001	88240000	#FF9191	1	0.75
chr2	88270001	88280000	A.2.1.2.2.1.2.1.2.1	0.555980861244019	.	88270001	88280000	#FF9191	1	0.75
chr2	88290001	88490000	A.2.1.2.2.1.2.1.2.1	0.555980861244019	.	88290001	88490000	#FF9191	1	0.75
chr2	88490001	88510000	A.2.2.2.2.1.1.2.2	0.416267942583732	.	88490001	88510000	#FFDADA	1	0.625
chr2	88510001	88740000	A.2.2.2.2.2.1.2.2	0.401913875598086	.	88510001	88740000	#FFDADA	1	0.625
chr2	88740001	89000000	A.1.2.2.1.1.1.1.2.2.2	0.809569377990431	.	88740001	89000000	#FF4848	1	0.875
chr2	89000001	89070000	B.1.1.1.1.1.1.1.1.2	0.391387559808612	.	89000001	89070000	#DADAFF	1	0.5
chr2	89070001	89550000	B.2.1.1.1.2.2.1.1.1	0.122488038277512	.	89070001	89550000	#4848FF	1	0.25
chr2	89560001	89570000	B.2.1.1.1.2.2.1.1.1	0.122488038277512	.	89560001	89570000	#4848FF	1	0.25
chr2	89830001	89890000	B.2.2.1.2.2.2.1.2	0.0220095693779904	.	89830001	89890000	#0000FF	1	0.125
chr2	89990001	90150000	B.2.2.1.2.2.2.1.2	0.0220095693779904	.	89990001	90150000	#0000FF	1	0.125
chr2	90170001	90190000	B.2.2.1.2.2.2.1.2	0.0220095693779904	.	90170001	90190000	#0000FF	1	0.125
chr2	90210001	90270000	B.2.2.1.2.2.2.1.2	0.0220095693779904	.	90210001	90270000	#0000FF	1	0.125
chr2	90370001	90380000	B.2.2.1.2.2.2.1.2	0.0220095693779904	.	90370001	90380000	#0000FF	1	0.125
chr2	90410001	90440000	B.2.2.1.2.2.2.1.2	0.0220095693779904	.	90410001	90440000	#0000FF	1	0.125
chr2	90450001	90490000	B.2.2.1.2.2.2.1.2	0.0220095693779904	.	90450001	90490000	#0000FF	1	0.125
chr2	91590001	91600000	B.2.2.1.2.2.2.1.2	0.0220095693779904	.	91590001	91600000	#0000FF	1	0.125
chr2	91630001	91650000	B.2.2.1.2.2.2.1.2	0.0220095693779904	.	91630001	91650000	#0000FF	1	0.125
chr2	91660001	91710000	B.2.2.1.2.2.2.1.2	0.0220095693779904	.	91660001	91710000	#0000FF	1	0.125
chr2	91720001	91740000	B.2.2.1.2.2.2.1.2	0.0220095693779904	.	91720001	91740000	#0000FF	1	0.125
chr2	91760001	91900000	B.2.2.1.2.2.2.1.2	0.0220095693779904	.	91760001	91900000	#0000FF	1	0.125
chr2	91910001	91980000	B.2.2.1.2.2.2.1.2	0.0220095693779904	.	91910001	91980000	#0000FF	1	0.125
chr2	92030001	92170000	B.2.2.1.2.2.2.1.2	0.0220095693779904	.	92030001	92170000	#0000FF	1	0.125
chr2	92180001	92200000	B.2.2.1.2.2.2.1.2	0.0220095693779904	.	92180001	92200000	#0000FF	1	0.125
chr2	92250001	92330000	B.2.2.1.2.2.2.1.2	0.0220095693779904	.	92250001	92330000	#0000FF	1	0.125
chr2	95330001	95830000	B.1.2.1.1.1.1.2.2.2	0.250717703349282	.	95330001	95830000	#9191FF	1	0.375
chr2	95830001	96100000	A.1.2.1.1.2.1.2.1.1.1.1	0.88133971291866	.	95830001	96100000	#FF4848	1	0.875
chr2	96140001	96260000	A.1.2.1.1.2.1.2.1.1.1.1	0.88133971291866	.	96140001	96260000	#FF4848	1	0.875
chr2	96300001	96430000	A.1.2.1.1.2.1.2.1.1.1.1	0.88133971291866	.	96300001	96430000	#FF4848	1	0.875
chr2	96430001	96440000	A.2.1.2.1.1.2.1.1.1.1.2.1	0.597129186602871	.	96430001	96440000	#FF9191	1	0.75
chr2	96460001	96590000	A.2.1.2.1.1.2.1.1.1.1.2.1	0.597129186602871	.	96460001	96590000	#FF9191	1	0.75
chr2	96590001	96660000	A.2.1.1.1.2.1.2.2.2.2	0.675598086124402	.	96590001	96660000	#FF9191	1	0.75
chr2	96660001	96690000	A.2.1.2.1.1.2.2.1.1.1	0.589473684210526	.	96660001	96690000	#FF9191	1	0.75
chr2	96710001	96950000	A.1.1.2.2.1.2.2.1.2	0.91866028708134	.	96710001	96950000	#FF0000	1	1
chr2	96950001	97200000	A.1.2.1.2.1.2.1.1.1	0.848803827751196	.	96950001	97200000	#FF4848	1	0.875
chr2	97200001	97490000	A.1.1.2.1.1.1.1.2.2.2	0.961722488038278	.	97200001	97490000	#FF0000	1	1
chr2	97490001	97640000	A.1.2.1.2.1.2.2.2.1.2.2	0.839234449760766	.	97490001	97640000	#FF4848	1	0.875
chr2	97640001	97790000	A.2.1.2.1.1.2.1.1.1.1.2.2	0.596172248803828	.	97640001	97790000	#FF9191	1	0.75
chr2	97790001	97900000	A.2.1.2.1.1.2.1.1.2.2	0.592344497607656	.	97790001	97900000	#FF9191	1	0.75
chr2	98010001	98030000	A.2.1.2.1.1.2.1.1.2.2	0.592344497607656	.	98010001	98030000	#FF9191	1	0.75
chr2	98160001	98200000	A.2.2.1.2.2.2.1.1.1	0.479425837320574	.	98160001	98200000	#FFDADA	1	0.625
chr2	98200001	98220000	A.2.1.2.1.1.2.1.1.1.1.1	0.598086124401914	.	98200001	98220000	#FF9191	1	0.75
chr2	98240001	98320000	A.2.1.2.1.1.2.1.1.1.1.1	0.598086124401914	.	98240001	98320000	#FF9191	1	0.75
chr2	98320001	98410000	A.1.2.2.2.2.2.1.2.2	0.715789473684211	.	98320001	98410000	#FF4848	1	0.875
chr2	98410001	98460000	A.2.2.1.2.2.1.1	0.489952153110048	.	98410001	98460000	#FFDADA	1	0.625
chr2	98460001	99020000	A.1.1.2.2.1.2.2.1.1.2	0.919617224880383	.	98460001	99020000	#FF0000	1	1
chr2	99020001	99240000	A.1.2.2.2.2.2.1.1.2.2	0.717703349282297	.	99020001	99240000	#FF4848	1	0.875
chr2	99240001	99430000	A.1.2.1.2.1.2.2.2.1.2.1	0.840191387559809	.	99240001	99430000	#FF4848	1	0.875
chr2	99430001	99700000	A.1.2.2.2.2.2.1.1.2.1	0.71866028708134	.	99430001	99700000	#FF4848	1	0.875
chr2	99700001	99750000	A.2.1.2.1.1.2.2.1.2.2.2	0.585645933014354	.	99700001	99750000	#FF9191	1	0.75
chr2	99750001	99800000	A.2.1.1.1.2.2.1.1.1.2.2	0.67177033492823	.	99750001	99800000	#FF9191	1	0.75
chr2	99800001	100040000	A.1.2.1.2.1.2.2.2.2	0.838277511961723	.	99800001	100040000	#FF4848	1	0.875
chr2	100040001	100120000	A.2.1.1.1.2.1.1.1.1	0.683253588516746	.	100040001	100120000	#FF9191	1	0.75
chr2	100120001	100640000	B.1.2.1.1.1.1.2.2.1.2	0.251674641148325	.	100120001	100640000	#9191FF	1	0.375
chr2	100640001	100870000	B.1.2.2.1.1.1.2.1.2	0.188516746411483	.	100640001	100870000	#9191FF	1	0.375
chr2	100870001	101020000	B.1.1.2.1.1.1.1.1.2.1	0.329186602870813	.	100870001	101020000	#DADAFF	1	0.5
chr2	101020001	101170000	B.1.1.2.1.1.1.2.1	0.320574162679426	.	101020001	101170000	#DADAFF	1	0.5
chr2	101170001	101340000	A.2.1.2.2.2.2.1	0.546411483253589	.	101170001	101340000	#FF9191	1	0.75
chr2	101340001	101580000	A.1.2.1.1.2.2.1.1.2.2	0.868899521531101	.	101340001	101580000	#FF4848	1	0.875
chr2	101580001	101620000	A.2.2.1.1.2.1.1.2.1	0.51866028708134	.	101580001	101620000	#FFDADA	1	0.625
chr2	101620001	101670000	A.2.1.1.1.2.1.2.1	0.679425837320574	.	101620001	101670000	#FF9191	1	0.75
chr2	101670001	101870000	A.1.2.1.1.2.1.2.2.2.1	0.874641148325359	.	101670001	101870000	#FF4848	1	0.875
chr2	101870001	101930000	A.1.2.2.2.1.1.1.2.1	0.76555023923445	.	101870001	101930000	#FF4848	1	0.875
chr2	101930001	102030000	A.1.2.1.1.2.2.1.1.1.1	0.87177033492823	.	101930001	102030000	#FF4848	1	0.875
chr2	102030001	102470000	A.1.1.1.2.1.2.2	0.979904306220096	.	102030001	102470000	#FF0000	1	1
chr2	102470001	102620000	A.1.2.1.1.2.2.1.1.2.1	0.869856459330144	.	102470001	102620000	#FF4848	1	0.875
chr2	102620001	102660000	A.2.1.1.1.2.1.2.2.2.1	0.676555023923445	.	102620001	102660000	#FF9191	1	0.75
chr2	102660001	102770000	A.1.2.1.1.2.2.1.1.1.2	0.870813397129187	.	102660001	102770000	#FF4848	1	0.875
chr2	102770001	102840000	A.2.1.1.1.2.1.1.1.2	0.682296650717703	.	102770001	102840000	#FF9191	1	0.75
chr2	102840001	102880000	A.2.1.2.1.1.2.2.2.1.1	0.584688995215311	.	102840001	102880000	#FF9191	1	0.75
chr2	102880001	103080000	A.1.2.2.1.1.2.1.2	0.803827751196172	.	102880001	103080000	#FF4848	1	0.875
chr2	103080001	103360000	A.2.2.1.1.1.2.2.1.1.1.2	0.52822966507177	.	103080001	103360000	#FFDADA	1	0.625
chr2	103360001	103430000	B.1.2.1.1.1.1.1.1	0.258373205741627	.	103360001	103430000	#9191FF	1	0.375
chr2	103430001	103820000	B.2.2.1.2.1.1	0.0373205741626794	.	103430001	103820000	#0000FF	1	0.125
chr2	103820001	105340000	B.2.2.2.1.2.1.2.1	0.0114832535885167	.	103820001	105340000	#0000FF	1	0.125
chr2	105340001	105460000	B.1.2.2.2.2.2.1	0.136842105263158	.	105340001	105460000	#9191FF	1	0.375
chr2	105460001	105570000	B.2.1.1.1.1.1.2.2	0.1311004784689	.	105460001	105570000	#4848FF	1	0.25
chr2	105570001	105640000	B.1.2.2.2.2.2.2	0.135885167464115	.	105570001	105640000	#9191FF	1	0.375
chr2	105640001	105710000	B.1.1.2.2.1.2.2.2	0.276555023923445	.	105640001	105710000	#DADAFF	1	0.5
chr2	105710001	105760000	B.1.1.2.1.1.1.1.1.1.2	0.330143540669856	.	105710001	105760000	#DADAFF	1	0.5
chr2	105760001	105860000	B.1.1.2.1.2.1.2.1.1	0.297607655502392	.	105760001	105860000	#DADAFF	1	0.5
chr2	105860001	105950000	A.2.1.2.2.2.2.2.2	0.543540669856459	.	105860001	105950000	#FF9191	1	0.75
chr2	105950001	106000000	A.2.1.1.2.2.2.2	0.616267942583732	.	105950001	106000000	#FF9191	1	0.75
chr2	106000001	106160000	A.1.2.1.1.2.2.1.2.2	0.866985645933014	.	106000001	106160000	#FF4848	1	0.875
chr2	106160001	106340000	A.2.1.2.2.2.2.2.1.2	0.544497607655502	.	106160001	106340000	#FF9191	1	0.75
chr2	106340001	106600000	A.1.2.2.1.1.2.1.1.1	0.805741626794258	.	106340001	106600000	#FF4848	1	0.875
chr2	106600001	106820000	A.2.2.1.1.1.2.2.1.1.2	0.527272727272727	.	106600001	106820000	#FFDADA	1	0.625
chr2	106820001	107050000	B.1.2.2.1.1.1.2.2.1	0.18755980861244	.	106820001	107050000	#9191FF	1	0.375
chr2	107060001	107070000	B.1.2.2.1.1.1.2.2.1	0.18755980861244	.	107060001	107070000	#9191FF	1	0.375
chr2	107080001	107210000	B.1.2.2.1.1.1.2.2.1	0.18755980861244	.	107080001	107210000	#9191FF	1	0.375
chr2	107210001	107280000	B.2.1.1.1.1.1.2.1	0.132057416267943	.	107210001	107280000	#4848FF	1	0.25
chr2	107280001	108450000	B.2.2.2.2.2.1.1	0.00382775119617225	.	107280001	108450000	#0000FF	1	0.125
chr2	108510001	108740000	B.2.2.2.2.2.1.1	0.00382775119617225	.	108510001	108740000	#0000FF	1	0.125
chr2	108740001	108950000	B.1.1.2.1.1.1.1.2.1.2	0.324401913875598	.	108740001	108950000	#DADAFF	1	0.5
chr2	108950001	109210000	A.1.2.2.1.2.2.2.2.1.1.1	0.779904306220096	.	108950001	109210000	#FF4848	1	0.875
chr2	109210001	109460000	A.1.2.1.1.2.1.2.1.1.1.2	0.880382775119617	.	109210001	109460000	#FF4848	1	0.875
chr2	109460001	110110000	A.1.2.1.1.2.1.2.1.2.2	0.877511961722488	.	109460001	110110000	#FF4848	1	0.875
chr2	110250001	110280000	A.1.2.1.1.2.1.2.1.2.2	0.877511961722488	.	110250001	110280000	#FF4848	1	0.875
chr2	110280001	110310000	A.2.2.1.1.2.1.1.2.2	0.517703349282297	.	110280001	110310000	#FFDADA	1	0.625
chr2	110310001	110500000	A.1.2.1.1.2.1.2.1.1.2	0.879425837320574	.	110310001	110500000	#FF4848	1	0.875
chr2	110520001	110530000	A.1.2.1.1.2.1.2.1.1.2	0.879425837320574	.	110520001	110530000	#FF4848	1	0.875
chr2	110850001	110990000	A.1.2.1.2.1.2.2.2.1.1.2	0.841148325358852	.	110850001	110990000	#FF4848	1	0.875
chr2	111120001	111130000	A.1.2.1.2.1.2.2.2.1.1.2	0.841148325358852	.	111120001	111130000	#FF4848	1	0.875
chr2	111380001	111390000	A.1.2.1.2.1.2.2.2.1.1.2	0.841148325358852	.	111380001	111390000	#FF4848	1	0.875
chr2	111390001	111540000	A.1.2.2.2.2.2.1.1.1.1	0.720574162679426	.	111390001	111540000	#FF4848	1	0.875
chr2	111540001	111860000	A.2.2.1.2.1.1.1.1.1.2	0.499521531100478	.	111540001	111860000	#FFDADA	1	0.625
chr2	111860001	112030000	A.2.1.1.1.1.1.2.2.1.1	0.702392344497608	.	111860001	112030000	#FF9191	1	0.75
chr2	112030001	112080000	A.2.1.2.1.1.2.2.1.1.2	0.588516746411483	.	112030001	112080000	#FF9191	1	0.75
chr2	112090001	112150000	A.2.1.2.1.1.2.2.1.1.2	0.588516746411483	.	112090001	112150000	#FF9191	1	0.75
chr2	112150001	112190000	A.2.2.1.1.2.1.2.1	0.516746411483254	.	112150001	112190000	#FFDADA	1	0.625
chr2	112190001	112410000	A.1.2.2.2.2.2.1.1.1.2	0.719617224880383	.	112190001	112410000	#FF4848	1	0.875
chr2	112410001	112500000	A.2.1.1.1.2.1.2.2.1.1	0.678468899521531	.	112410001	112500000	#FF9191	1	0.75
chr2	112500001	112560000	A.2.1.2.1.1.2.2.1.2.2.1	0.586602870813397	.	112500001	112560000	#FF9191	1	0.75
chr2	112580001	112630000	A.2.1.2.1.1.2.2.1.2.1	0.58755980861244	.	112580001	112630000	#FF9191	1	0.75
chr2	112630001	112810000	A.1.2.1.2.1.2.2.2.1.1.1	0.842105263157895	.	112630001	112810000	#FF4848	1	0.875
chr2	112810001	113120000	A.1.1.2.1.1.1.1.2.2.1	0.962679425837321	.	112810001	113120000	#FF0000	1	1
chr2	113180001	113290000	A.1.1.2.1.1.1.1.2.2.1	0.962679425837321	.	113180001	113290000	#FF0000	1	1
chr2	113290001	113340000	A.1.2.2.2.1.1.2.1.1	0.759808612440191	.	113290001	113340000	#FF4848	1	0.875
chr2	113340001	113500000	A.1.1.2.1.1.1.1.1.2	0.964593301435407	.	113340001	113500000	#FF0000	1	1
chr2	113500001	113720000	A.1.1.2.1.1.1.1.1.1	0.96555023923445	.	113500001	113720000	#FF0000	1	1
chr2	113720001	113790000	A.1.2.2.2.1.1.2.1.2	0.758851674641148	.	113720001	113790000	#FF4848	1	0.875
chr2	113790001	113830000	A.2.1.1.1.2.1.2.2.1.2	0.677511961722488	.	113790001	113830000	#FF9191	1	0.75
chr2	113830001	113880000	A.1.2.2.2.1.2.2.1	0.739712918660287	.	113830001	113880000	#FF4848	1	0.875
chr2	113880001	114270000	A.1.1.2.1.2.2.1.2	0.939712918660287	.	113880001	114270000	#FF0000	1	1
chr2	114270001	114370000	A.1.2.2.1.2.2.1.1.1.1	0.792344497607655	.	114270001	114370000	#FF4848	1	0.875
chr2	114380001	114510000	A.1.2.2.1.2.2.1.1.1.1	0.792344497607655	.	114380001	114510000	#FF4848	1	0.875
chr2	114510001	114600000	A.2.1.1.2.1.2.1.2.1	0.641148325358852	.	114510001	114600000	#FF9191	1	0.75
chr2	114600001	114720000	A.1.2.1.1.2.2.1.2.1	0.867942583732057	.	114600001	114720000	#FF4848	1	0.875
chr2	114720001	114810000	A.2.2.2.1.1.1.1.1.1	0.463157894736842	.	114720001	114810000	#FFDADA	1	0.625
chr2	114810001	115290000	B.2.2.1.1.1.2.2.2	0.0535885167464115	.	114810001	115290000	#0000FF	1	0.125
chr2	115290001	118570000	B.2.2.2.2.2.2.1	0.00191387559808612	.	115290001	118570000	#0000FF	1	0.125
chr2	118570001	118680000	B.1.1.1.1.1.2.1.2.2.1	0.380861244019139	.	118570001	118680000	#DADAFF	1	0.5
chr2	118680001	118770000	A.2.2.2.1.1.1.1.1.2	0.462200956937799	.	118680001	118770000	#FFDADA	1	0.625
chr2	118770001	119110000	A.1.2.2.1.1.2.1.1.2	0.804784688995215	.	118770001	119110000	#FF4848	1	0.875
chr2	119110001	119580000	A.2.1.1.2.2.2.1.1.1	0.620095693779904	.	119110001	119580000	#FF9191	1	0.75
chr2	119580001	119630000	A.2.2.2.1.2.2.1.1	0.430622009569378	.	119580001	119630000	#FFDADA	1	0.625
chr2	119630001	119760000	A.2.1.1.1.2.1.1.2.2	0.680382775119617	.	119630001	119760000	#FF9191	1	0.75
chr2	119760001	119810000	A.2.1.2.1.1.2.2.2.2	0.582775119617225	.	119760001	119810000	#FF9191	1	0.75
chr2	119810001	120090000	A.1.2.2.1.1.1.2.1.2	0.807655502392345	.	119810001	120090000	#FF4848	1	0.875
chr2	120090001	120150000	A.2.1.2.1.1.2.1.1.2.1.1	0.594258373205742	.	120090001	120150000	#FF9191	1	0.75
chr2	120150001	120250000	A.2.1.2.1.1.2.1.1.2.1.2	0.593301435406699	.	120150001	120250000	#FF9191	1	0.75
chr2	120250001	120440000	A.2.2.1.1.1.2.1.1.1	0.533014354066986	.	120250001	120440000	#FFDADA	1	0.625
chr2	120440001	121060000	A.1.1.2.1.1.1.1.2.1	0.963636363636364	.	120440001	121060000	#FF0000	1	1
chr2	121060001	121080000	A.2.2.1.1.2.1.2.2	0.515789473684211	.	121060001	121080000	#FFDADA	1	0.625
chr2	121080001	121450000	A.1.2.1.1.2.1.2.1.2.1	0.878468899521531	.	121080001	121450000	#FF4848	1	0.875
chr2	121450001	121830000	A.1.2.2.1.1.1.2.1.1	0.808612440191388	.	121450001	121830000	#FF4848	1	0.875
chr2	121830001	121900000	A.1.2.2.2.2.2.1.2.1	0.716746411483254	.	121830001	121900000	#FF4848	1	0.875
chr2	121900001	122130000	A.1.1.2.2.2.1.1	0.916746411483254	.	121900001	122130000	#FF0000	1	1
chr2	122130001	122290000	A.1.1.2.1.2.2.1.1.1	0.941626794258373	.	122130001	122290000	#FF0000	1	1
chr2	122290001	122490000	A.1.1.2.1.2.2.1.1.2	0.94066985645933	.	122290001	122490000	#FF0000	1	1
chr2	122490001	122540000	A.1.2.2.2.1.2.2.2.1	0.738755980861244	.	122490001	122540000	#FF4848	1	0.875
chr2	122540001	122660000	A.2.2.2.1.2.2.2.2.2.1	0.42200956937799	.	122540001	122660000	#FFDADA	1	0.625
chr2	122660001	122710000	B.1.1.2.1.2.1.2.1.2.1	0.296650717703349	.	122660001	122710000	#DADAFF	1	0.5
chr2	122710001	123510000	B.2.1.1.1.2.2.1.1.2	0.121531100478469	.	122710001	123510000	#4848FF	1	0.25
chr2	123510001	124280000	B.2.2.1.1.1.2.2.1	0.0545454545454545	.	123510001	124280000	#0000FF	1	0.125
chr2	124280001	124770000	B.2.2.1.1.1.1.2	0.0602870813397129	.	124280001	124770000	#0000FF	1	0.125
chr2	124770001	126600000	B.2.2.2.1.2.1.2.2	0.0105263157894737	.	124770001	126600000	#0000FF	1	0.125
chr2	126600001	127750000	B.2.2.2.1.2.1.1	0.0124401913875598	.	126600001	127750000	#0000FF	1	0.125
chr2	127750001	127820000	B.1.1.1.1.1.2.1.2.2.2	0.379904306220096	.	127750001	127820000	#DADAFF	1	0.5
chr2	127820001	127940000	A.2.2.1.1.1.2.2.1.1.1.1	0.529186602870813	.	127820001	127940000	#FFDADA	1	0.625
chr2	127940001	128050000	A.2.1.1.2.1.2.1.2.2.2	0.638277511961722	.	127940001	128050000	#FF9191	1	0.75
chr2	128050001	128590000	A.1.1.1.2.1.2.1.1	0.981818181818182	.	128050001	128590000	#FF0000	1	1
chr2	128590001	128640000	A.1.2.2.1.2.2.1.1.1.2.1	0.791387559808612	.	128590001	128640000	#FF4848	1	0.875
chr2	128640001	128790000	A.1.2.2.1.2.2.1.2.1	0.788516746411483	.	128640001	128790000	#FF4848	1	0.875
chr2	128790001	128910000	A.2.1.1.2.1.2.1.2.2.1.2	0.639234449760766	.	128790001	128910000	#FF9191	1	0.75
chr2	128910001	129070000	A.2.1.2.2.2.2.2.1.1	0.545454545454545	.	128910001	129070000	#FF9191	1	0.75
chr2	129070001	129490000	B.1.2.1.1.1.1.2.2.1.1	0.252631578947368	.	129070001	129490000	#9191FF	1	0.375
chr2	129490001	129520000	B.1.1.2.1.2.1.1.1.1.2	0.30622009569378	.	129490001	129520000	#DADAFF	1	0.5
chr2	129520001	129740000	B.1.2.1.1.1.1.1.2.1.1	0.257416267942584	.	129520001	129740000	#9191FF	1	0.375
chr2	129740001	130020000	B.1.1.1.1.1.2.2.2.2	0.377033492822966	.	129740001	130020000	#DADAFF	1	0.5
chr2	130020001	130600000	B.2.2.1.1.1.2.1.1.1	0.0593301435406699	.	130020001	130600000	#0000FF	1	0.125
chr2	130600001	130690000	B.1.2.1.2.2.2.2	0.200956937799043	.	130600001	130690000	#9191FF	1	0.375
chr2	130690001	130820000	B.1.2.2.1.1.1.2.1.1	0.189473684210526	.	130690001	130820000	#9191FF	1	0.375
chr2	130860001	130960000	B.1.2.2.1.1.1.2.1.1	0.189473684210526	.	130860001	130960000	#9191FF	1	0.375
chr2	130960001	131100000	B.1.2.2.1.1.1.1.1.1.2	0.197129186602871	.	130960001	131100000	#9191FF	1	0.375
chr2	131100001	131190000	B.1.1.2.1.1.1.1.2.1.1.2.1	0.326315789473684	.	131100001	131190000	#DADAFF	1	0.5
chr2	131390001	131410000	B.1.1.2.1.1.1.1.2.1.1.2.1	0.326315789473684	.	131390001	131410000	#DADAFF	1	0.5
chr2	131450001	131560000	B.1.1.2.1.1.1.1.2.1.1.2.1	0.326315789473684	.	131450001	131560000	#DADAFF	1	0.5
chr2	131560001	131870000	A.1.2.2.1.1.1.2.2	0.806698564593301	.	131560001	131870000	#FF4848	1	0.875
chr2	131870001	131970000	B.1.1.2.1.1.1.1.1.2.2	0.32822966507177	.	131870001	131970000	#DADAFF	1	0.5
chr2	131970001	131990000	B.1.2.2.1.1.1.2.2.2	0.186602870813397	.	131970001	131990000	#9191FF	1	0.375
chr2	132020001	132030000	B.1.2.2.1.1.1.2.2.2	0.186602870813397	.	132020001	132030000	#9191FF	1	0.375
chr2	132040001	132580000	B.1.2.2.1.1.1.2.2.2	0.186602870813397	.	132040001	132580000	#9191FF	1	0.375
chr2	132580001	132600000	B.1.2.2.1.2.2.1.1.1	0.170334928229665	.	132580001	132600000	#9191FF	1	0.375
chr2	132600001	132860000	B.2.1.1.2.1.2.1.2.1	0.108133971291866	.	132600001	132860000	#4848FF	1	0.25
chr2	132870001	133160000	B.2.1.1.2.1.2.1.2.1	0.108133971291866	.	132870001	133160000	#4848FF	1	0.25
chr2	133160001	133210000	A.2.2.1.1.1.2.2.2.1.1.1	0.523444976076555	.	133160001	133210000	#FFDADA	1	0.625
chr2	133210001	133330000	B.1.2.1.1.1.1.1.2.1.2	0.256459330143541	.	133210001	133330000	#9191FF	1	0.375
chr2	133330001	133430000	B.1.2.1.2.2.1.2.1	0.209569377990431	.	133330001	133430000	#9191FF	1	0.375
chr2	133430001	133940000	B.2.1.2.1.2.2.1.2.2	0.0784688995215311	.	133430001	133940000	#4848FF	1	0.25
chr2	133940001	134340000	A.2.2.1.1.1.2.2.1.2.2	0.524401913875598	.	133940001	134340000	#FFDADA	1	0.625
chr2	134340001	134420000	A.2.2.1.1.1.2.2.2.2	0.520574162679426	.	134340001	134420000	#FFDADA	1	0.625
chr2	134420001	134630000	B.1.1.1.1.1.2.2.1	0.378947368421053	.	134420001	134630000	#DADAFF	1	0.5
chr2	134630001	134860000	B.1.1.2.1.1.1.2.2	0.319617224880383	.	134630001	134860000	#DADAFF	1	0.5
chr2	134860001	134940000	A.2.1.1.1.2.1.1.2.1	0.68133971291866	.	134860001	134940000	#FF9191	1	0.75
chr2	134940001	135220000	A.2.1.1.2.2.2.1.1.2.2	0.618181818181818	.	134940001	135220000	#FF9191	1	0.75
chr2	135220001	135680000	A.2.2.1.1.1.2.1.1.2	0.532057416267943	.	135220001	135680000	#FFDADA	1	0.625
chr2	135680001	135730000	A.2.1.2.1.1.2.2.2.1.2	0.583732057416268	.	135680001	135730000	#FF9191	1	0.75
chr2	135730001	136490000	A.1.1.2.2.2.2.2.2.2.2	0.902392344497608	.	135730001	136490000	#FF0000	1	1
chr2	136490001	136550000	A.2.1.1.2.1.2.1.2.2.1.1	0.640191387559809	.	136490001	136550000	#FF9191	1	0.75
chr2	136550001	136640000	A.2.2.2.1.1.1.1.2.2	0.460287081339713	.	136550001	136640000	#FFDADA	1	0.625
chr2	136640001	136700000	B.1.1.1.1.1.2.1.1	0.382775119617225	.	136640001	136700000	#DADAFF	1	0.5
chr2	136700001	136750000	A.2.2.2.1.1.1.1.2.1	0.461244019138756	.	136700001	136750000	#FFDADA	1	0.625
chr2	136750001	137120000	B.2.1.2.1.2.2.1.1	0.0803827751196172	.	136750001	137120000	#4848FF	1	0.25
chr2	137120001	137160000	B.1.2.1.2.2.2.1.2.2	0.201913875598086	.	137120001	137160000	#9191FF	1	0.375
chr2	137160001	138220000	B.2.2.2.1.1.1.1	0.0181818181818182	.	137160001	138220000	#0000FF	1	0.125
chr2	138220001	138460000	B.2.2.1.1.1.2.1.1.2.2	0.0574162679425837	.	138220001	138460000	#0000FF	1	0.125
chr2	138460001	138610000	B.2.1.2.1.2.2.2.1.1	0.077511961722488	.	138460001	138610000	#4848FF	1	0.25
chr2	138610001	139550000	A.1.2.2.1.2.2.2.2.1.1.2	0.778947368421053	.	138610001	139550000	#FF4848	1	0.875
chr2	139550001	139590000	B.1.1.1.2.2.2.1.2.2	0.333014354066986	.	139550001	139590000	#DADAFF	1	0.5
chr2	139590001	139640000	B.1.2.1.2.2.2.1.2.1.1	0.204784688995215	.	139590001	139640000	#9191FF	1	0.375
chr2	139640001	139700000	B.1.2.1.2.2.2.1.2.1.2.1	0.203827751196172	.	139640001	139700000	#9191FF	1	0.375
chr2	139700001	139790000	B.1.1.1.1.1.2.1.2.1	0.381818181818182	.	139700001	139790000	#DADAFF	1	0.5
chr2	139790001	140430000	B.2.2.2.1.1.1.2	0.0172248803827751	.	139790001	140430000	#0000FF	1	0.125
chr2	140430001	140530000	B.2.1.1.2.2.2.2.2.1.2	0.0966507177033493	.	140430001	140530000	#4848FF	1	0.25
chr2	140530001	140730000	B.2.1.1.2.2.2.2.2.2	0.0956937799043062	.	140530001	140730000	#4848FF	1	0.25
chr2	140730001	140880000	B.2.1.1.2.2.2.2.2.1.1	0.0976076555023923	.	140730001	140880000	#4848FF	1	0.25
chr2	140880001	141230000	B.2.2.1.1.1.2.1.1.2.1	0.0583732057416268	.	140880001	141230000	#0000FF	1	0.125
chr2	141230001	141640000	B.2.1.1.2.1.2.1.1.1.1	0.113875598086124	.	141230001	141640000	#4848FF	1	0.25
chr2	141640001	141830000	B.1.1.2.1.1.1.1.2.2.1.2	0.322488038277512	.	141640001	141830000	#DADAFF	1	0.5
chr2	141830001	142340000	B.2.2.1.1.1.1.1.1	0.062200956937799	.	141830001	142340000	#0000FF	1	0.125
chr2	142340001	142680000	B.2.1.2.1.2.1.2.1	0.0822966507177034	.	142340001	142680000	#4848FF	1	0.25
chr2	142680001	142920000	B.1.1.1.2.2.2.2	0.332057416267943	.	142680001	142920000	#DADAFF	1	0.5
chr2	142920001	142970000	B.1.1.1.2.2.2.1.2.1	0.333971291866029	.	142920001	142970000	#DADAFF	1	0.5
chr2	142970001	143400000	B.2.1.1.2.1.2.1.1.2.2.2.1	0.110047846889952	.	142970001	143400000	#4848FF	1	0.25
chr2	143400001	143780000	A.2.2.2.1.2.2.2.1.1.1	0.427751196172249	.	143400001	143780000	#FFDADA	1	0.625
chr2	143780001	144020000	B.2.1.1.2.1.2.1.1.1.2	0.112918660287081	.	143780001	144020000	#4848FF	1	0.25
chr2	144020001	144070000	B.2.1.1.2.2.2.1.1.2	0.101435406698565	.	144020001	144070000	#4848FF	1	0.25
chr2	144070001	144230000	B.2.1.1.2.2.2.2.1.1	0.0995215311004785	.	144070001	144230000	#4848FF	1	0.25
chr2	144230001	144490000	B.2.1.1.2.1.2.1.1.2.2.1	0.111004784688995	.	144230001	144490000	#4848FF	1	0.25
chr2	144490001	144540000	B.1.2.1.2.2.2.1.2.1.2.2	0.202870813397129	.	144490001	144540000	#9191FF	1	0.375
chr2	144540001	144960000	B.1.1.2.1.1.1.1.2.1.1.2.2	0.325358851674641	.	144540001	144960000	#DADAFF	1	0.5
chr2	144960001	146030000	A.2.1.1.2.2.2.1.1.2.1	0.619138755980861	.	144960001	146030000	#FF9191	1	0.75
chr2	146030001	146270000	B.1.1.1.1.1.2.2.2.1	0.37799043062201	.	146030001	146270000	#DADAFF	1	0.5
chr2	146270001	146490000	A.2.2.1.1.1.2.2.2.1.1.2	0.522488038277512	.	146270001	146490000	#FFDADA	1	0.625
chr2	146490001	146530000	B.1.1.2.1.2.1.1.2.2.1.1.2	0.301435406698565	.	146490001	146530000	#DADAFF	1	0.5
chr2	146530001	146590000	B.1.1.2.1.2.1.1.1.1.1	0.307177033492823	.	146530001	146590000	#DADAFF	1	0.5
chr2	146590001	146880000	B.2.1.1.2.1.2.1.2.2	0.107177033492823	.	146590001	146880000	#4848FF	1	0.25
chr2	146880001	147090000	B.2.1.2.1.2.1.2.2	0.0813397129186603	.	146880001	147090000	#4848FF	1	0.25
chr2	147090001	147310000	B.2.1.2.1.2.2.2.1.2	0.076555023923445	.	147090001	147310000	#4848FF	1	0.25
chr2	147310001	147440000	B.1.1.2.1.2.1.2.2.2	0.29377990430622	.	147310001	147440000	#DADAFF	1	0.5
chr2	147440001	147470000	B.1.1.2.1.2.1.1.2.2.2.2	0.298564593301435	.	147440001	147470000	#DADAFF	1	0.5
chr2	147470001	147700000	A.2.2.2.1.1.2.1.1.1.2.2	0.451674641148325	.	147470001	147700000	#FFDADA	1	0.625
chr2	147700001	147780000	A.2.2.1.1.1.2.2.2.1.2	0.521531100478469	.	147700001	147780000	#FFDADA	1	0.625
chr2	147780001	148630000	A.2.2.2.1.1.2.1.1.1.2.1	0.452631578947368	.	147780001	148630000	#FFDADA	1	0.625
chr2	148630001	148680000	A.2.2.2.1.1.1.2.2	0.454545454545455	.	148630001	148680000	#FFDADA	1	0.625
chr2	148680001	149230000	A.2.2.2.1.2.2.2.1.1.2	0.426794258373206	.	148680001	149230000	#FFDADA	1	0.625
chr2	149230001	149290000	B.1.1.2.1.2.1.2.1.2.2	0.295693779904306	.	149230001	149290000	#DADAFF	1	0.5
chr2	149290001	149340000	B.1.1.2.1.2.1.1.2.2.1.1.1	0.302392344497608	.	149290001	149340000	#DADAFF	1	0.5
chr2	149340001	149690000	A.2.2.2.1.1.2.1.1.1.1	0.453588516746411	.	149340001	149690000	#FFDADA	1	0.625
chr2	149790001	149870000	A.2.2.2.1.1.2.1.1.1.1	0.453588516746411	.	149790001	149870000	#FFDADA	1	0.625
chr2	149870001	149930000	A.2.2.2.1.2.2.1.2.1	0.429665071770335	.	149870001	149930000	#FFDADA	1	0.625
chr2	149930001	150440000	B.1.2.2.1.1.1.1.1.2	0.196172248803828	.	149930001	150440000	#9191FF	1	0.375
chr2	150440001	151340000	A.1.1.2.2.2.2.2.1.1	0.90622009569378	.	150440001	151340000	#FF0000	1	1
chr2	151340001	151490000	A.1.1.2.2.2.2.2.1.2	0.905263157894737	.	151340001	151490000	#FF0000	1	1
chr2	151490001	151930000	A.2.1.1.1.1.1.1.2.2	0.705263157894737	.	151490001	151930000	#FF9191	1	0.75
chr2	151930001	152110000	A.2.2.1.1.1.2.2.1.2.1.1	0.526315789473684	.	151930001	152110000	#FFDADA	1	0.625
chr2	152110001	152300000	A.1.2.2.1.2.2.2.1.2.1.2.2	0.781818181818182	.	152110001	152300000	#FF4848	1	0.875
chr2	152300001	152440000	A.2.2.1.1.1.2.2.1.2.1.2	0.525358851674641	.	152300001	152440000	#FFDADA	1	0.625
chr2	152460001	152830000	A.2.2.2.1.2.2.2.1.2	0.425837320574163	.	152460001	152830000	#FFDADA	1	0.625
chr2	152830001	152870000	B.1.1.2.1.2.1.1.2.2.1.2	0.300478468899522	.	152830001	152870000	#DADAFF	1	0.5
chr2	152870001	153030000	A.2.1.1.2.1.2.1.1	0.642105263157895	.	152870001	153030000	#FF9191	1	0.75
chr2	153030001	153510000	A.1.1.1.2.1.2.1.2	0.980861244019139	.	153030001	153510000	#FF0000	1	1
chr2	153510001	153580000	A.1.2.2.1.2.2.1.1.1.2.2	0.790430622009569	.	153510001	153580000	#FF4848	1	0.875
chr2	153580001	154290000	B.2.2.1.1.1.1.1.2	0.061244019138756	.	153580001	154290000	#0000FF	1	0.125
chr2	154290001	154350000	B.1.2.2.1.2.2.1.2.1	0.167464114832536	.	154290001	154350000	#9191FF	1	0.375
chr2	154350001	154400000	B.1.2.2.1.2.2.1.2.2	0.166507177033493	.	154350001	154400000	#9191FF	1	0.375
chr2	154400001	155250000	B.2.2.2.1.1.2.2.1	0.0143540669856459	.	154400001	155250000	#0000FF	1	0.125
chr2	155250001	155300000	B.2.1.1.2.2.2.1.1.1	0.102392344497608	.	155250001	155300000	#4848FF	1	0.25
chr2	155300001	156200000	B.2.2.2.1.1.2.2.2	0.0133971291866029	.	155300001	156200000	#0000FF	1	0.125
chr2	156200001	156640000	B.2.2.1.1.2.2.1.2.2	0.0401913875598086	.	156200001	156640000	#0000FF	1	0.125
chr2	156640001	156750000	B.2.1.2.1.2.1.1	0.0832535885167464	.	156640001	156750000	#4848FF	1	0.25
chr2	156750001	157140000	B.2.1.2.1.2.2.1.2.1	0.0794258373205742	.	156750001	157140000	#4848FF	1	0.25
chr2	157140001	157250000	B.1.1.1.2.2.2.1.1.2	0.334928229665072	.	157140001	157250000	#DADAFF	1	0.5
chr2	157250001	157350000	A.2.1.2.2.2.1.1.2	0.549282296650718	.	157250001	157350000	#FF9191	1	0.75
chr2	157350001	157480000	B.1.1.2.1.1.1.1.1.1.1	0.3311004784689	.	157350001	157480000	#DADAFF	1	0.5
chr2	157480001	157720000	B.1.2.2.1.1.1.1.2.2.2	0.190430622009569	.	157480001	157720000	#9191FF	1	0.375
chr2	157720001	158090000	B.1.1.2.1.1.1.1.2.1.1.1	0.327272727272727	.	157720001	158090000	#DADAFF	1	0.5
chr2	158090001	158130000	A.2.2.2.1.1.1.2.1.1.2	0.457416267942584	.	158090001	158130000	#FFDADA	1	0.625
chr2	158130001	158330000	B.1.2.1.1.1.1.1.2.2	0.255502392344498	.	158130001	158330000	#9191FF	1	0.375
chr2	158330001	158620000	B.1.1.2.1.1.2.1.2.1.1.1.2	0.314832535885167	.	158330001	158620000	#DADAFF	1	0.5
chr2	158620001	158660000	A.2.2.2.1.1.1.2.1.1.1.2	0.458373205741627	.	158620001	158660000	#FFDADA	1	0.625
chr2	158660001	158870000	A.2.1.1.2.1.2.2.1.2.1.1	0.63444976076555	.	158660001	158870000	#FF9191	1	0.75
chr2	158870001	159310000	B.1.1.2.1.1.2.1.2.1.1.1.1	0.315789473684211	.	158870001	159310000	#DADAFF	1	0.5
chr2	159310001	159620000	A.1.2.2.1.2.2.2.1.2.1.1.2	0.783732057416268	.	159310001	159620000	#FF4848	1	0.875
chr2	159620001	159750000	A.1.2.2.1.2.2.1.2.2	0.78755980861244	.	159620001	159750000	#FF4848	1	0.875
chr2	159750001	160070000	A.1.1.1.2.1.1.1.2.2	0.985645933014354	.	159750001	160070000	#FF0000	1	1
chr2	160070001	160670000	A.1.1.1.1.1.1.2.1	0.998086124401914	.	160070001	160670000	#FF0000	1	1
chr2	160670001	161130000	A.1.1.1.2.1.1.1.2.1	0.986602870813397	.	160670001	161130000	#FF0000	1	1
chr2	161130001	161860000	A.1.1.1.1.1.1.2.2	0.997129186602871	.	161130001	161860000	#FF0000	1	1
chr2	161860001	161940000	A.1.2.2.1.2.2.1.1.2	0.789473684210526	.	161860001	161940000	#FF4848	1	0.875
chr2	161940001	162050000	A.1.2.1.1.1.1.2.2.2.1	0.892822966507177	.	161940001	162050000	#FF4848	1	0.875
chr2	162050001	162280000	A.1.2.2.1.2.2.2.1.2.1.1.1	0.784688995215311	.	162050001	162280000	#FF4848	1	0.875
chr2	162280001	162470000	B.1.2.2.1.1.1.1.2.2.1.2	0.191387559808612	.	162280001	162470000	#9191FF	1	0.375
chr2	162470001	162770000	B.2.1.1.2.1.2.1.1.2.2.2.2	0.109090909090909	.	162470001	162770000	#4848FF	1	0.25
chr2	162770001	162970000	A.2.1.1.2.1.2.2.1.2.1.2	0.633492822966507	.	162770001	162970000	#FF9191	1	0.75
chr2	162970001	163080000	A.2.2.2.1.2.2.2.2.1.1.1	0.42488038277512	.	162970001	163080000	#FFDADA	1	0.625
chr2	163080001	163170000	A.2.1.2.2.2.1.2.2	0.547368421052632	.	163080001	163170000	#FF9191	1	0.75
chr2	163170001	163220000	B.1.1.2.1.2.1.1.1.2.1	0.305263157894737	.	163170001	163220000	#DADAFF	1	0.5
chr2	163220001	163680000	B.2.2.1.1.2.2.1.1.2	0.0430622009569378	.	163220001	163680000	#0000FF	1	0.125
chr2	163680001	163760000	B.2.1.1.2.2.1	0.103349282296651	.	163680001	163760000	#4848FF	1	0.25
chr2	163760001	164000000	B.2.1.2.1.2.2.2.2	0.0755980861244019	.	163760001	164000000	#4848FF	1	0.25
chr2	164000001	164060000	B.1.1.1.2.2.2.1.1.1	0.335885167464115	.	164000001	164060000	#DADAFF	1	0.5
chr2	164060001	164130000	A.2.2.2.1.2.2.2.2.1.2	0.422966507177033	.	164060001	164130000	#FFDADA	1	0.625
chr2	164130001	164200000	B.1.1.2.1.2.1.1.1.2.2	0.304306220095694	.	164130001	164200000	#DADAFF	1	0.5
chr2	164200001	164350000	B.1.2.2.1.1.1.1.2.1.1.2	0.194258373205742	.	164200001	164350000	#9191FF	1	0.375
chr2	164350001	164450000	B.1.2.2.1.1.1.1.2.1.1.1	0.195215311004785	.	164350001	164450000	#9191FF	1	0.375
chr2	164450001	164610000	B.1.1.1.2.2.1.2.1.1.2.1	0.343540669856459	.	164450001	164610000	#DADAFF	1	0.5
chr2	164610001	164650000	A.2.2.2.1.1.1.2.1.1.1.1	0.45933014354067	.	164610001	164650000	#FFDADA	1	0.625
chr2	164650001	164770000	B.1.2.1.2.2.1.1	0.210526315789474	.	164650001	164770000	#9191FF	1	0.375
chr2	164770001	165250000	B.2.2.1.1.2.2.1.1.1	0.0440191387559809	.	164770001	165250000	#0000FF	1	0.125
chr2	165250001	165360000	B.2.1.1.2.1.1.2.1	0.116746411483254	.	165250001	165360000	#4848FF	1	0.25
chr2	165360001	165410000	B.1.1.2.1.2.1.1.2.2.2.1	0.299521531100478	.	165360001	165410000	#DADAFF	1	0.5
chr2	165410001	165470000	A.2.2.2.1.2.2.2.2.2.2	0.421052631578947	.	165410001	165470000	#FFDADA	1	0.625
chr2	165470001	165770000	A.1.2.1.1.1.2.2.2.2	0.888038277511962	.	165470001	165770000	#FF4848	1	0.875
chr2	165770001	165870000	A.2.2.2.1.1.2.1.1.2.1	0.450717703349282	.	165770001	165870000	#FFDADA	1	0.625
chr2	165870001	166230000	B.2.1.1.2.1.2.1.1.2.1	0.111961722488038	.	165870001	166230000	#4848FF	1	0.25
chr2	166230001	166540000	B.2.1.2.1.1.1.1.2.2	0.092822966507177	.	166230001	166540000	#4848FF	1	0.25
chr2	166540001	166580000	B.1.2.1.2.2.2.1.1	0.205741626794258	.	166540001	166580000	#9191FF	1	0.375
chr2	166580001	166750000	A.2.2.2.1.1.2.1.1.2.2.2	0.448803827751196	.	166580001	166750000	#FFDADA	1	0.625
chr2	166750001	166990000	B.1.2.1.2.2.1.2.2.2.2	0.206698564593301	.	166750001	166990000	#9191FF	1	0.375
chr2	166990001	167280000	B.1.1.1.2.2.1.2.1.1.1	0.344497607655502	.	166990001	167280000	#DADAFF	1	0.5
chr2	167280001	167390000	B.2.1.1.2.2.2.2.1.2	0.0985645933014354	.	167280001	167390000	#4848FF	1	0.25
chr2	167390001	167990000	B.2.2.2.1.1.2.1.1	0.0162679425837321	.	167390001	167990000	#0000FF	1	0.125
chr2	167990001	168060000	B.1.1.2.1.2.1.2.2.1	0.294736842105263	.	167990001	168060000	#DADAFF	1	0.5
chr2	168060001	168140000	B.2.1.1.2.2.2.1.2	0.100478468899522	.	168060001	168140000	#4848FF	1	0.25
chr2	168140001	168990000	B.2.2.1.1.2.2.1.2.1.1	0.0421052631578947	.	168140001	168990000	#0000FF	1	0.125
chr2	168990001	169190000	A.1.2.2.1.2.2.2.2.1.2.2	0.777033492822967	.	168990001	169190000	#FF4848	1	0.875
chr2	169190001	169800000	A.1.1.2.2.2.2.2.2.1	0.904306220095694	.	169190001	169800000	#FF0000	1	1
chr2	169800001	169950000	A.1.2.2.1.2.2.2.1.2.1.2.1	0.782775119617225	.	169800001	169950000	#FF4848	1	0.875
chr2	169950001	170010000	A.2.2.2.1.1.2.2.1.2.2	0.440191387559809	.	169950001	170010000	#FFDADA	1	0.625
chr2	170010001	170250000	B.1.1.2.1.1.2.1.2.2	0.311961722488038	.	170010001	170250000	#DADAFF	1	0.5
chr2	170250001	170290000	B.1.1.1.2.1.1.2.1	0.358851674641148	.	170250001	170290000	#DADAFF	1	0.5
chr2	170290001	170650000	A.1.1.2.1.1.2.2.2.2	0.948325358851675	.	170290001	170650000	#FF0000	1	1
chr2	170650001	170780000	A.1.2.1.1.1.1.2.2.2.2	0.891866028708134	.	170650001	170780000	#FF4848	1	0.875
chr2	170780001	171640000	A.1.1.2.1.1.2.2.2.1	0.949282296650718	.	170780001	171640000	#FF0000	1	1
chr2	171640001	171680000	A.2.2.1.2.2.2.2.1.2.2	0.47177033492823	.	171640001	171680000	#FFDADA	1	0.625
chr2	171680001	171780000	A.2.1.1.1.1.2.2.2.2.1	0.685167464114833	.	171680001	171780000	#FF9191	1	0.75
chr2	171780001	171820000	A.2.1.1.1.1.2.2.1.1.2	0.688038277511962	.	171780001	171820000	#FF9191	1	0.75
chr2	171820001	172290000	A.1.1.1.1.2.2.2.1	0.991387559808612	.	171820001	172290000	#FF0000	1	1
chr2	172290001	172410000	A.1.2.1.2.2.2.2.2.1	0.817224880382775	.	172290001	172410000	#FF4848	1	0.875
chr2	172410001	172550000	A.1.2.1.2.2.2.2.2.2	0.816267942583732	.	172410001	172550000	#FF4848	1	0.875
chr2	172550001	172950000	A.1.1.1.2.1.1.2.2.1	0.983732057416268	.	172550001	172950000	#FF0000	1	1
chr2	172950001	173030000	A.1.2.2.2.2.1.2.1.2.2	0.723444976076555	.	172950001	173030000	#FF4848	1	0.875
chr2	173030001	173360000	A.1.1.1.1.2.2.2.2	0.990430622009569	.	173030001	173360000	#FF0000	1	1
chr2	173360001	173440000	A.1.2.2.2.2.1.2.1.1	0.726315789473684	.	173360001	173440000	#FF4848	1	0.875
chr2	173440001	173600000	A.1.1.2.2.2.1.2.2.1	0.912918660287081	.	173440001	173600000	#FF0000	1	1
chr2	173600001	173650000	A.2.1.2.1.2.1.1.1.2	0.580861244019139	.	173600001	173650000	#FF9191	1	0.75
chr2	173650001	173910000	A.1.1.2.2.2.1.2.2.2.1	0.911961722488038	.	173650001	173910000	#FF0000	1	1
chr2	173910001	174070000	A.1.1.1.2.1.1.2.2.2	0.982775119617225	.	173910001	174070000	#FF0000	1	1
chr2	174070001	174250000	A.1.2.1.2.2.2.1.2.2.2.2	0.822966507177033	.	174070001	174250000	#FF4848	1	0.875
chr2	174250001	174350000	A.2.1.1.1.1.2.1.2.2.1	0.691866028708134	.	174250001	174350000	#FF9191	1	0.75
chr2	174350001	175240000	A.1.1.1.1.1.1.1.2	0.999043062200957	.	174350001	175240000	#FF0000	1	1
chr2	175240001	175880000	A.1.2.2.1.2.2.2.2.1.2.1	0.77799043062201	.	175240001	175880000	#FF4848	1	0.875
chr2	175880001	176040000	A.2.1.2.2.2.1.1.1.1.2	0.551196172248804	.	175880001	176040000	#FF9191	1	0.75
chr2	176040001	176170000	B.1.2.1.2.2.1.2.2.2.1	0.207655502392345	.	176040001	176170000	#9191FF	1	0.375
chr2	176170001	176530000	B.2.2.1.1.1.2.1.2.1	0.0564593301435407	.	176170001	176530000	#0000FF	1	0.125
chr2	176530001	176590000	B.1.2.2.1.2.2.1.1.2.2	0.168421052631579	.	176530001	176590000	#9191FF	1	0.375
chr2	176590001	176880000	B.2.1.2.1.1.1.1.2.1	0.0937799043062201	.	176590001	176880000	#4848FF	1	0.25
chr2	176880001	176970000	B.1.2.2.1.2.2.1.1.2.1	0.169377990430622	.	176880001	176970000	#9191FF	1	0.375
chr2	176970001	177340000	B.1.2.2.1.1.1.1.1.1.1.1	0.2	.	176970001	177340000	#9191FF	1	0.375
chr2	177340001	177550000	B.1.1.1.2.2.1.2.1.2.1	0.341626794258373	.	177340001	177550000	#DADAFF	1	0.5
chr2	177550001	178030000	B.2.2.1.1.1.2.1.2.2	0.0555023923444976	.	177550001	178030000	#0000FF	1	0.125
chr2	178030001	178070000	A.2.2.1.1.1.1.2.2	0.533971291866029	.	178030001	178070000	#FFDADA	1	0.625
chr2	178070001	178300000	A.1.2.1.1.1.2.2.2.1	0.888995215311005	.	178070001	178300000	#FF4848	1	0.875
chr2	178300001	178640000	A.2.1.2.2.2.1.1.1.2	0.550239234449761	.	178300001	178640000	#FF9191	1	0.75
chr2	178640001	178970000	B.1.2.2.1.1.1.1.1.1.1.2.1	0.199043062200957	.	178640001	178970000	#9191FF	1	0.375
chr2	178970001	179320000	A.1.2.1.1.1.2.2.1	0.889952153110048	.	178970001	179320000	#FF4848	1	0.875
chr2	179320001	179620000	B.1.2.1.2.2.1.2.2.1	0.208612440191388	.	179320001	179620000	#9191FF	1	0.375
chr2	179620001	179680000	B.1.1.2.1.2.2.2.1	0.288038277511962	.	179620001	179680000	#DADAFF	1	0.5
chr2	179680001	179950000	B.1.2.2.1.1.1.1.1.1.1.2.2	0.198086124401914	.	179680001	179950000	#9191FF	1	0.375
chr2	179950001	180090000	B.1.1.2.1.1.1.1.2.2.1.1	0.323444976076555	.	179950001	180090000	#DADAFF	1	0.5
chr2	180090001	180160000	A.2.2.2.1.1.1.2.1.2.1	0.456459330143541	.	180090001	180160000	#FFDADA	1	0.625
chr2	180160001	180310000	B.1.1.2.1.1.1.1.2.2.2	0.321531100478469	.	180160001	180310000	#DADAFF	1	0.5
chr2	180310001	180640000	B.1.2.2.1.1.1.1.2.2.1.1	0.192344497607656	.	180310001	180640000	#9191FF	1	0.375
chr2	180640001	180680000	B.1.1.2.1.2.2.2.2.2	0.286124401913876	.	180640001	180680000	#DADAFF	1	0.5
chr2	180680001	180820000	B.1.2.2.1.1.1.1.2.1.2	0.193301435406699	.	180680001	180820000	#9191FF	1	0.375
chr2	180820001	180970000	B.1.1.1.2.2.1.1.1.2.1	0.348325358851675	.	180820001	180970000	#DADAFF	1	0.5
chr2	180970001	181090000	A.2.2.1.1.1.1.1.1.2	0.539712918660287	.	180970001	181090000	#FFDADA	1	0.625
chr2	181090001	181150000	A.2.2.2.1.2.1.2.2.2	0.431578947368421	.	181090001	181150000	#FFDADA	1	0.625
chr2	181150001	181930000	A.1.1.2.2.2.2.2.2.2.1	0.903349282296651	.	181150001	181930000	#FF0000	1	1
chr2	181930001	182450000	B.1.1.2.1.1.2.1.2.1.1.2	0.313875598086124	.	181930001	182450000	#DADAFF	1	0.5
chr2	182450001	182540000	B.1.2.1.2.1.1.1.1.2.2	0.22488038277512	.	182450001	182540000	#9191FF	1	0.375
chr2	182540001	182630000	A.2.2.2.1.2.2.1.2.2	0.428708133971292	.	182540001	182630000	#FFDADA	1	0.625
chr2	182630001	182750000	A.1.2.2.1.2.2.2.2.2.1.1	0.776076555023923	.	182630001	182750000	#FF4848	1	0.875
chr2	182750001	182960000	A.2.1.1.2.1.1.1.2.1.2	0.650717703349282	.	182750001	182960000	#FF9191	1	0.75
chr2	182960001	182980000	B.1.1.2.1.2.1.1.2.1	0.303349282296651	.	182960001	182980000	#DADAFF	1	0.5
chr2	182980001	183000000	B.1.1.2.1.2.2.2.2.1	0.287081339712919	.	182980001	183000000	#DADAFF	1	0.5
chr2	183000001	183040000	B.1.2.1.2.1.1.1.1.2.1	0.225837320574163	.	183000001	183040000	#9191FF	1	0.375
chr2	183040001	183540000	B.2.1.2.1.1.2.1.1.1	0.0909090909090909	.	183040001	183540000	#4848FF	1	0.25
chr2	183540001	183630000	A.2.2.2.1.2.2.2.2.1.1.2	0.423923444976077	.	183540001	183630000	#FFDADA	1	0.625
chr2	183630001	183760000	A.2.2.2.1.1.2.1.2.2.1	0.445933014354067	.	183630001	183760000	#FFDADA	1	0.625
chr2	183760001	184230000	A.2.1.1.2.1.1.1.2.1.1	0.651674641148325	.	183760001	184230000	#FF9191	1	0.75
chr2	184230001	185340000	B.2.2.2.2.2.1.2	0.00287081339712919	.	184230001	185340000	#0000FF	1	0.125
chr2	185340001	185460000	B.2.1.1.2.1.1.1.2	0.117703349282297	.	185340001	185460000	#4848FF	1	0.25
chr2	185460001	186150000	B.2.2.1.1.2.2.1.2.1.2	0.0411483253588517	.	185460001	186150000	#0000FF	1	0.125
chr2	186150001	186190000	B.1.2.1.2.1.1.1.1.1	0.226794258373206	.	186150001	186190000	#9191FF	1	0.375
chr2	186190001	187350000	B.1.2.2.1.1.2.1.2.2	0.181818181818182	.	186190001	187350000	#9191FF	1	0.375
chr2	187350001	187460000	A.2.1.1.2.1.1.1.2.2.2.2	0.64688995215311	.	187350001	187460000	#FF9191	1	0.75
chr2	187460001	187710000	B.1.1.2.1.1.2.2.2.1.1	0.310047846889952	.	187460001	187710000	#DADAFF	1	0.5
chr2	187710001	188340000	B.2.1.1.2.1.2.2.1.1	0.10622009569378	.	187710001	188340000	#4848FF	1	0.25
chr2	188340001	188680000	B.2.1.1.2.1.2.2.2	0.104306220095694	.	188340001	188680000	#4848FF	1	0.25
chr2	188680001	188740000	B.1.2.2.1.2.2.2.1	0.16555023923445	.	188680001	188740000	#9191FF	1	0.375
chr2	188740001	189380000	B.1.1.1.2.2.1.2.1.1.2.2	0.342583732057416	.	188740001	189380000	#DADAFF	1	0.5
chr2	189380001	189440000	B.1.2.1.2.1.2.1.2.1	0.215311004784689	.	189380001	189440000	#9191FF	1	0.375
chr2	189440001	189950000	B.2.1.1.2.1.2.2.1.2	0.105263157894737	.	189440001	189950000	#4848FF	1	0.25
chr2	189950001	190230000	A.1.2.2.1.2.2.2.1.1.1	0.786602870813397	.	189950001	190230000	#FF4848	1	0.875
chr2	190230001	190260000	A.2.2.1.1.1.1.2.1.2.2.1	0.535885167464115	.	190230001	190260000	#FFDADA	1	0.625
chr2	190260001	190310000	A.2.2.2.1.1.1.2.1.2.2	0.455502392344498	.	190260001	190310000	#FFDADA	1	0.625
chr2	190310001	190940000	A.2.2.2.1.1.2.1.1.2.2.1	0.449760765550239	.	190310001	190940000	#FFDADA	1	0.625
chr2	190940001	191180000	A.2.2.2.1.1.2.1.2.2.2	0.444976076555024	.	190940001	191180000	#FFDADA	1	0.625
chr2	191180001	191270000	A.2.1.1.2.1.1.1.2.2.2.1	0.647846889952153	.	191180001	191270000	#FF9191	1	0.75
chr2	191270001	191410000	A.1.2.1.2.2.1.2.1.2	0.830622009569378	.	191270001	191410000	#FF4848	1	0.875
chr2	191410001	191630000	A.1.2.1.1.1.1.2.2.1.2.1	0.895693779904306	.	191410001	191630000	#FF4848	1	0.875
chr2	191630001	191690000	A.2.1.1.2.1.1.2.1.1	0.645933014354067	.	191630001	191690000	#FF9191	1	0.75
chr2	191690001	191760000	A.1.2.1.2.2.1.2.1.1.1	0.833492822966507	.	191690001	191760000	#FF4848	1	0.875
chr2	191760001	191850000	A.1.1.2.1.1.2.1.1.1	0.956937799043062	.	191760001	191850000	#FF0000	1	1
chr2	191850001	191910000	A.1.2.1.2.2.1.2.1.1.2.2	0.831578947368421	.	191850001	191910000	#FF4848	1	0.875
chr2	191910001	192390000	A.1.1.1.2.1.1.1.1.1.2	0.988516746411483	.	191910001	192390000	#FF0000	1	1
chr2	192390001	192550000	A.1.2.1.1.1.2.1	0.890909090909091	.	192390001	192550000	#FF4848	1	0.875
chr2	192550001	192630000	A.2.1.2.2.2.1.2.1	0.548325358851675	.	192550001	192630000	#FF9191	1	0.75
chr2	192630001	192650000	B.1.1.1.2.1.1.1.1.1	0.367464114832536	.	192630001	192650000	#DADAFF	1	0.5
chr2	192650001	192700000	A.2.2.2.1.2.1.2.1.2	0.433492822966507	.	192650001	192700000	#FFDADA	1	0.625
chr2	192700001	193050000	A.2.2.2.2.2.2.2.2.1	0.394258373205742	.	192700001	193050000	#FFDADA	1	0.625
chr2	193050001	193170000	B.1.2.1.2.1.2.1.1.1	0.217224880382775	.	193050001	193170000	#9191FF	1	0.375
chr2	193170001	193360000	B.2.1.2.1.1.2.1.2.1	0.0889952153110048	.	193170001	193360000	#4848FF	1	0.25
chr2	193360001	194060000	B.2.2.1.1.2.1.2.1.2.2	0.0468899521531101	.	193360001	194060000	#0000FF	1	0.125
chr2	194060001	194470000	B.2.2.1.1.2.1.1.2.1	0.0516746411483254	.	194060001	194470000	#0000FF	1	0.125
chr2	194470001	195360000	B.2.2.1.1.2.1.2.1.2.1.2	0.0478468899521531	.	194470001	195360000	#0000FF	1	0.125
chr2	195360001	195550000	B.2.1.1.2.1.1.2.2.1	0.115789473684211	.	195360001	195550000	#4848FF	1	0.25
chr2	195550001	195570000	B.1.2.1.2.1.1.1.2.2.2	0.220095693779904	.	195550001	195570000	#9191FF	1	0.375
chr2	195570001	196190000	B.2.1.2.1.1.2.2.1.1	0.0870813397129187	.	195570001	196190000	#4848FF	1	0.25
chr2	196190001	196380000	B.1.1.1.2.2.1.2.1.2.2	0.34066985645933	.	196190001	196380000	#DADAFF	1	0.5
chr2	196380001	196520000	A.2.1.1.2.1.2.2.2.2.1	0.630622009569378	.	196380001	196520000	#FF9191	1	0.75
chr2	196520001	196560000	B.1.1.1.2.1.2.2.1.1	0.35311004784689	.	196520001	196560000	#DADAFF	1	0.5
chr2	196560001	196840000	B.1.2.2.1.1.2.1.2.1.1	0.183732057416268	.	196560001	196840000	#9191FF	1	0.375
chr2	196840001	196940000	B.1.2.1.2.1.2.2.1	0.213397129186603	.	196840001	196940000	#9191FF	1	0.375
chr2	196940001	197000000	B.1.1.1.2.1.1.1.1.2.2	0.36555023923445	.	196940001	197000000	#DADAFF	1	0.5
chr2	197000001	197140000	A.1.2.2.1.2.2.2.2.2.1.2	0.77511961722488	.	197000001	197140000	#FF4848	1	0.875
chr2	197140001	197600000	B.1.2.2.1.1.2.1.1.1	0.185645933014354	.	197140001	197600000	#9191FF	1	0.375
chr2	197600001	197640000	B.1.1.1.2.1.1.1.2.1.2.2	0.360765550239234	.	197600001	197640000	#DADAFF	1	0.5
chr2	197640001	197690000	B.1.1.1.2.1.1.1.1.2.1	0.366507177033493	.	197640001	197690000	#DADAFF	1	0.5
chr2	197690001	197860000	A.2.2.2.1.1.2.1.2.1.1	0.447846889952153	.	197690001	197860000	#FFDADA	1	0.625
chr2	197860001	198000000	B.1.1.1.2.2.1.2.2.2.2	0.336842105263158	.	197860001	198000000	#DADAFF	1	0.5
chr2	198000001	198260000	B.1.1.2.1.1.2.2.2.1.2	0.309090909090909	.	198000001	198260000	#DADAFF	1	0.5
chr2	198260001	198650000	A.2.2.2.1.1.2.1.2.1.2	0.44688995215311	.	198260001	198650000	#FFDADA	1	0.625
chr2	198650001	199170000	B.2.2.1.1.2.2.2.2	0.0382775119617225	.	198650001	199170000	#0000FF	1	0.125
chr2	199170001	199260000	B.1.2.1.2.1.2.1.1.2	0.216267942583732	.	199170001	199260000	#9191FF	1	0.375
chr2	199260001	199330000	B.1.1.1.2.2.1.2.2.1.2	0.338755980861244	.	199260001	199330000	#DADAFF	1	0.5
chr2	199330001	200340000	B.2.2.1.1.2.1.2.1.2.1.1	0.0488038277511962	.	199330001	200340000	#0000FF	1	0.125
chr2	200340001	200380000	B.1.2.2.1.2.1.2.2.2	0.171291866028708	.	200340001	200380000	#9191FF	1	0.375
chr2	200380001	200770000	B.2.1.2.1.1.2.2.2.1	0.0851674641148325	.	200380001	200770000	#4848FF	1	0.25
chr2	200770001	200820000	A.2.2.2.1.1.2.2.1.1.2.1	0.443062200956938	.	200770001	200820000	#FFDADA	1	0.625
chr2	200820001	201350000	A.1.2.2.1.2.2.2.1.1.2	0.785645933014354	.	200820001	201350000	#FF4848	1	0.875
chr2	201350001	201430000	A.1.2.2.1.2.1.2.1.2	0.794258373205742	.	201350001	201430000	#FF4848	1	0.875
chr2	201430001	201550000	A.1.2.1.1.1.1.2.2.1.1.2	0.896650717703349	.	201430001	201550000	#FF4848	1	0.875
[truncated: 11,532 more rows]
