# Supplementary material for: Systematic inference and comparison of multi-scale chromatin sub-compartments connects spatial organization to cell phenotypes
Source: Nat Commun. 2021 May 10;12:2439. doi: 10.1038/s41467-021-22666-3 (PMC8110550; doi:10.1038/s41467-021-22666-3)
Supplement: Supplementary file 5 — Supplementary Dataset 2 [file 41467_2021_22666_MOESM5_ESM.zip › Supplementary_Data_1_domain_hierarchies_127HiCmaps/Lung_tissue_1_binsize=40kb.bed]

#fields: chr, pos_start, pos_end, the full compartment label describing the position in the hierachy, normalized compartment domain rank, ., pos_start, pos_end, color based on eight compartment model (A.1.1 - B.2.2), 1, eight compartment score (A.1.1 to B.2.2: 8 to 1 devided by 8)
chr1	560001	600000	A.1.1.2.1.2.2.2.2.2.2.2	0.929824561403509	.	560001	600000	#FF0000	1	1
chr1	640001	680000	A.1.1.2.1.2.2.2.2.2.2.2	0.929824561403509	.	640001	680000	#FF0000	1	1
chr1	720001	920000	A.1.1.2.1.2.2.2.2.2.2.2	0.929824561403509	.	720001	920000	#FF0000	1	1
chr1	920001	1120000	A.1.1.1.1.2.2.1.2.1.1.1	0.984795321637427	.	920001	1120000	#FF0000	1	1
chr1	1120001	1240000	A.1.1.1.2.2.1.2.1	0.971929824561404	.	1120001	1240000	#FF0000	1	1
chr1	1240001	1360000	A.1.1.1.2.2.2.1.2.1	0.967251461988304	.	1240001	1360000	#FF0000	1	1
chr1	1360001	1560000	A.1.1.1.1.1.2.1.1	0.996491228070175	.	1360001	1560000	#FF0000	1	1
chr1	1560001	1680000	A.1.1.2.2.1.1.1	0.928654970760234	.	1560001	1680000	#FF0000	1	1
chr1	1680001	1880000	A.1.1.1.1.1.1.2.1	0.998830409356725	.	1680001	1880000	#FF0000	1	1
chr1	1880001	2080000	A.1.2.1.1.1.2.1.2.1	0.902923976608187	.	1880001	2080000	#FF4848	1	0.875
chr1	2080001	2360000	A.1.1.2.1.1.1.2.2.2	0.957894736842105	.	2080001	2360000	#FF0000	1	1
chr1	2360001	2480000	A.1.1.2.2.2.1.1.2.2.1	0.91812865497076	.	2360001	2480000	#FF0000	1	1
chr1	2480001	2600000	A.1.1.2.2.2.1.1.2.1	0.919298245614035	.	2480001	2600000	#FF0000	1	1
chr1	2680001	3040000	A.1.2.1.2.2.2.1.1.1	0.866666666666667	.	2680001	3040000	#FF4848	1	0.875
chr1	3040001	3400000	A.1.2.1.1.2.2.1.2.1	0.886549707602339	.	3040001	3400000	#FF4848	1	0.875
chr1	3400001	3600000	A.1.2.1.1.1.2.1.1.1	0.905263157894737	.	3400001	3600000	#FF4848	1	0.875
chr1	3600001	3680000	A.1.1.2.2.2.1.1.2.2.2	0.916959064327485	.	3600001	3680000	#FF0000	1	1
chr1	3680001	3760000	A.1.1.1.2.1.2.1	0.975438596491228	.	3680001	3760000	#FF0000	1	1
chr1	3760001	3840000	A.2.2.1.2.2.2.1.1.2.2	0.592982456140351	.	3760001	3840000	#FFDADA	1	0.625
chr1	3960001	4360000	A.2.2.1.2.2.2.1.1.2.2	0.592982456140351	.	3960001	4360000	#FFDADA	1	0.625
chr1	4360001	4440000	A.2.1.1.2.2.2.2.2.2	0.726315789473684	.	4360001	4440000	#FF9191	1	0.75
chr1	4440001	4680000	B.1.1.1.1.1.2.1.2.1.2	0.52280701754386	.	4440001	4680000	#DADAFF	1	0.5
chr1	4680001	5200000	B.1.1.1.2.2.1.1.2.2	0.467836257309941	.	4680001	5200000	#DADAFF	1	0.5
chr1	5200001	5400000	B.1.1.1.1.1.2.1.1.1	0.526315789473684	.	5200001	5400000	#DADAFF	1	0.5
chr1	5400001	6040000	B.1.1.1.1.1.2.1.1.2	0.525146198830409	.	5400001	6040000	#DADAFF	1	0.5
chr1	6040001	6520000	A.1.2.1.2.2.1.2.1	0.869005847953216	.	6040001	6520000	#FF4848	1	0.875
chr1	6520001	6920000	A.1.2.2.1.2.1.1.2.1.1	0.837426900584795	.	6520001	6920000	#FF4848	1	0.875
chr1	6920001	7120000	A.1.2.1.2.1.2.2.2.1	0.873684210526316	.	6920001	7120000	#FF4848	1	0.875
chr1	7120001	7320000	A.1.2.1.2.2.2.1.2.2.2	0.860818713450292	.	7120001	7320000	#FF4848	1	0.875
chr1	7320001	7440000	A.1.2.1.1.1.2.2.2.2	0.897076023391813	.	7320001	7440000	#FF4848	1	0.875
chr1	7440001	7760000	A.2.1.1.1.1.2.1.2.1.1	0.781286549707602	.	7440001	7760000	#FF9191	1	0.75
chr1	7760001	8000000	A.1.2.1.1.1.1.1.2.2	0.911111111111111	.	7760001	8000000	#FF4848	1	0.875
chr1	8000001	8240000	A.1.2.1.1.1.2.2.1.1	0.900584795321637	.	8000001	8240000	#FF4848	1	0.875
chr1	8240001	8360000	A.1.1.1.1.2.1.1.2.2	0.988304093567251	.	8240001	8360000	#FF0000	1	1
chr1	8360001	8600000	A.1.1.2.1.2.2.2.2.1.2.2	0.933333333333333	.	8360001	8600000	#FF0000	1	1
chr1	8600001	9000000	A.1.1.2.1.2.2.2.2.1.2.1	0.934502923976608	.	8600001	9000000	#FF0000	1	1
chr1	9000001	9080000	A.1.1.1.2.2.2.1.1.1	0.969590643274854	.	9000001	9080000	#FF0000	1	1
chr1	9080001	9280000	A.1.1.1.1.2.2.1.1	0.985964912280702	.	9080001	9280000	#FF0000	1	1
chr1	9280001	9600000	A.1.2.1.1.1.1.2.1	0.909941520467836	.	9280001	9600000	#FF4848	1	0.875
chr1	9600001	9680000	A.1.1.2.2.1.2.1.1	0.925146198830409	.	9600001	9680000	#FF0000	1	1
chr1	9680001	10360000	A.1.2.2.1.1.1.2.2.2.1	0.847953216374269	.	9680001	10360000	#FF4848	1	0.875
chr1	10360001	10840000	A.1.2.2.1.1.1.1.2	0.853801169590643	.	10360001	10840000	#FF4848	1	0.875
chr1	10840001	11040000	A.1.1.1.1.2.1.1.1.1.1	0.992982456140351	.	10840001	11040000	#FF0000	1	1
chr1	11040001	11280000	A.1.1.1.1.2.2.2.2	0.978947368421053	.	11040001	11280000	#FF0000	1	1
chr1	11280001	11440000	A.1.1.1.1.2.2.1.2.2	0.981286549707602	.	11280001	11440000	#FF0000	1	1
chr1	11440001	11640000	A.1.2.1.2.2.2.1.1.2	0.865497076023392	.	11440001	11640000	#FF4848	1	0.875
chr1	11640001	12080000	A.1.1.2.1.2.2.2.2.2.2.1	0.930994152046784	.	11640001	12080000	#FF0000	1	1
chr1	12080001	13040000	A.2.1.1.1.1.1.2.1	0.794152046783626	.	12080001	13040000	#FF9191	1	0.75
chr1	13160001	13240000	A.2.2.1.2.1.2.1.2.1.2	0.614035087719298	.	13160001	13240000	#FFDADA	1	0.625
chr1	13480001	13520000	A.2.2.1.2.1.2.1.2.1.2	0.614035087719298	.	13480001	13520000	#FFDADA	1	0.625
chr1	13760001	14200000	A.2.2.1.2.1.2.1.2.1.2	0.614035087719298	.	13760001	14200000	#FFDADA	1	0.625
chr1	14200001	14680000	B.1.1.1.2.2.1.1.2.1	0.469005847953216	.	14200001	14680000	#DADAFF	1	0.5
chr1	14680001	14760000	A.2.2.1.2.1.1.1.2	0.622222222222222	.	14680001	14760000	#FFDADA	1	0.625
chr1	14760001	14960000	A.2.2.1.2.2.2.1.2.1	0.591812865497076	.	14760001	14960000	#FFDADA	1	0.625
chr1	14960001	15080000	A.2.1.1.2.2.1.1.1	0.740350877192982	.	14960001	15080000	#FF9191	1	0.75
chr1	15080001	15160000	A.2.1.1.2.2.1.1.2	0.739181286549708	.	15080001	15160000	#FF9191	1	0.75
chr1	15160001	15280000	A.2.1.1.2.1.1.1.2	0.749707602339181	.	15160001	15280000	#FF9191	1	0.75
chr1	15280001	15440000	A.2.1.1.2.1.2.2.2.1	0.743859649122807	.	15280001	15440000	#FF9191	1	0.75
chr1	15440001	15640000	A.1.2.1.2.2.2.1.2.1.2	0.863157894736842	.	15440001	15640000	#FF4848	1	0.875
chr1	15640001	15800000	A.1.2.1.1.2.2.1.1.2	0.887719298245614	.	15640001	15800000	#FF4848	1	0.875
chr1	15800001	16080000	A.1.1.2.1.2.2.2.2.1.1	0.935672514619883	.	15800001	16080000	#FF0000	1	1
chr1	16080001	16400000	A.1.1.1.1.2.1.1.2.1	0.989473684210526	.	16080001	16400000	#FF0000	1	1
chr1	16400001	16600000	A.1.1.1.1.1.1.1	1	.	16400001	16600000	#FF0000	1	1
chr1	16600001	16920000	A.1.1.2.1.2.2.2.2.2.1	0.932163742690059	.	16600001	16920000	#FF0000	1	1
chr1	16920001	17080000	A.1.1.2.2.2.1.1.1.1	0.921637426900585	.	16920001	17080000	#FF0000	1	1
chr1	17080001	17200000	A.1.1.1.2.2.1.2.2	0.970760233918129	.	17080001	17200000	#FF0000	1	1
chr1	17200001	17720000	A.2.1.1.2.2.1.2.1.1.2	0.736842105263158	.	17200001	17720000	#FF9191	1	0.75
chr1	17720001	18080000	A.2.1.1.2.2.1.2.1.2	0.735672514619883	.	17720001	18080000	#FF9191	1	0.75
chr1	18080001	18640000	A.2.2.1.2.1.2.2.2.2	0.609356725146199	.	18080001	18640000	#FFDADA	1	0.625
chr1	18640001	18720000	A.1.2.1.2.2.2.2.1.1	0.859649122807018	.	18640001	18720000	#FF4848	1	0.875
chr1	18720001	19160000	A.2.2.1.2.1.2.2.2.1	0.610526315789474	.	18720001	19160000	#FFDADA	1	0.625
chr1	19160001	19600000	A.2.1.1.1.1.1.1.2	0.795321637426901	.	19160001	19600000	#FF9191	1	0.75
chr1	19600001	19960000	A.1.2.1.1.1.1.2.2.2.1	0.907602339181287	.	19600001	19960000	#FF4848	1	0.875
chr1	19960001	20160000	A.1.2.1.1.1.2.1.2.2	0.901754385964912	.	19960001	20160000	#FF4848	1	0.875
chr1	20160001	20360000	A.1.2.1.1.1.2.2.2.1	0.898245614035088	.	20160001	20360000	#FF4848	1	0.875
chr1	20360001	20520000	A.1.2.1.2.2.2.1.2.1.1	0.864327485380117	.	20360001	20520000	#FF4848	1	0.875
chr1	20520001	20920000	A.2.1.1.1.1.2.1.1.2.2.2	0.782456140350877	.	20520001	20920000	#FF9191	1	0.75
chr1	20920001	21520000	A.1.2.2.1.2.2.1.2.2	0.821052631578947	.	20920001	21520000	#FF4848	1	0.875
chr1	21520001	21720000	A.1.1.2.1.1.2.1.2.1.1	0.955555555555556	.	21520001	21720000	#FF0000	1	1
chr1	21720001	21840000	A.1.1.1.2.2.2.1.2.2	0.966081871345029	.	21720001	21840000	#FF0000	1	1
chr1	21840001	22040000	A.1.2.1.1.2.2.1.1.1.1	0.890058479532164	.	21840001	22040000	#FF4848	1	0.875
chr1	22040001	22360000	A.1.1.1.1.2.1.1.1.1.2	0.991812865497076	.	22040001	22360000	#FF0000	1	1
chr1	22360001	22560000	A.1.2.1.2.2.1.2.2	0.867836257309942	.	22360001	22560000	#FF4848	1	0.875
chr1	22560001	22680000	A.1.2.1.1.2.1.2.1	0.893567251461988	.	22560001	22680000	#FF4848	1	0.875
chr1	22680001	22800000	A.1.1.2.2.2.1.1.1.2	0.92046783625731	.	22680001	22800000	#FF0000	1	1
chr1	22800001	23000000	A.1.2.1.2.2.2.1.2.2.1	0.861988304093567	.	22800001	23000000	#FF4848	1	0.875
chr1	23000001	23240000	A.1.2.1.2.2.1.1	0.870175438596491	.	23000001	23240000	#FF4848	1	0.875
chr1	23240001	23360000	A.1.1.2.2.2.1.2	0.91578947368421	.	23240001	23360000	#FF0000	1	1
chr1	23360001	23560000	A.1.2.1.1.2.2.1.1.1.2	0.888888888888889	.	23360001	23560000	#FF4848	1	0.875
chr1	23560001	23680000	A.1.1.2.2.2.2	0.914619883040936	.	23560001	23680000	#FF0000	1	1
chr1	23680001	23800000	A.1.1.1.2.1.1.2	0.976608187134503	.	23680001	23800000	#FF0000	1	1
chr1	23800001	24080000	A.1.2.1.1.1.1.1.2.1	0.912280701754386	.	23800001	24080000	#FF4848	1	0.875
chr1	24080001	24320000	A.1.1.2.1.1.2.1.1	0.95672514619883	.	24080001	24320000	#FF0000	1	1
chr1	24320001	24600000	A.1.2.1.1.1.2.1.1.2	0.904093567251462	.	24320001	24600000	#FF4848	1	0.875
chr1	24600001	25040000	A.1.2.2.1.2.2.2.1.2.1.1	0.816374269005848	.	24600001	25040000	#FF4848	1	0.875
chr1	25040001	25200000	A.1.1.1.2.2.2.2.2	0.96374269005848	.	25040001	25200000	#FF0000	1	1
chr1	25200001	25600000	A.2.1.1.2.2.1.2.1.1.1	0.738011695906433	.	25200001	25600000	#FF9191	1	0.75
chr1	25600001	26160000	A.1.1.2.1.2.1.2.1.2	0.945029239766082	.	25600001	26160000	#FF0000	1	1
chr1	26160001	26400000	A.1.1.2.1.2.2.1.1.2	0.940350877192982	.	26160001	26400000	#FF0000	1	1
chr1	26400001	26480000	A.1.1.1.2.1.1.1	0.977777777777778	.	26400001	26480000	#FF0000	1	1
chr1	26480001	26800000	A.1.2.1.1.1.1.2.2.2.2	0.906432748538012	.	26480001	26800000	#FF4848	1	0.875
chr1	26800001	27240000	A.1.2.2.1.1.1.1.1.1	0.856140350877193	.	26800001	27240000	#FF4848	1	0.875
chr1	27240001	27440000	A.1.1.2.1.1.2.2.2	0.949707602339181	.	27240001	27440000	#FF0000	1	1
chr1	27440001	27600000	A.1.1.2.2.1.1.2.2	0.926315789473684	.	27440001	27600000	#FF0000	1	1
chr1	27600001	28200000	A.1.1.1.1.2.1.2	0.987134502923977	.	27600001	28200000	#FF0000	1	1
chr1	28200001	28360000	A.1.1.1.2.2.2.2.1	0.964912280701754	.	28200001	28360000	#FF0000	1	1
chr1	28360001	28560000	A.1.1.2.1.1.1.2.2.1	0.95906432748538	.	28360001	28560000	#FF0000	1	1
chr1	28560001	28800000	A.1.1.1.1.1.2.1.2	0.995321637426901	.	28560001	28800000	#FF0000	1	1
chr1	28800001	28920000	A.1.1.1.2.2.1.1	0.973099415204678	.	28800001	28920000	#FF0000	1	1
chr1	28920001	29400000	A.1.2.2.1.1.1.1.1.2	0.854970760233918	.	28920001	29400000	#FF4848	1	0.875
chr1	29400001	29560000	A.1.2.1.1.1.2.2.1.2	0.899415204678363	.	29400001	29560000	#FF4848	1	0.875
chr1	29560001	29600000	A.2.1.1.2.2.1.2.2.2	0.733333333333333	.	29560001	29600000	#FF9191	1	0.75
chr1	29640001	29880000	A.2.1.1.2.2.1.2.2.2	0.733333333333333	.	29640001	29880000	#FF9191	1	0.75
chr1	30000001	30400000	A.2.2.1.2.1.2.1.1.2	0.616374269005848	.	30000001	30400000	#FFDADA	1	0.625
chr1	30400001	30600000	A.2.1.1.2.1.2.2.2.2.1	0.742690058479532	.	30400001	30600000	#FF9191	1	0.75
chr1	30600001	30760000	A.1.2.1.2.2.2.2.1.2	0.858479532163743	.	30600001	30760000	#FF4848	1	0.875
chr1	30760001	30920000	A.2.1.1.2.1.2.1	0.746198830409357	.	30760001	30920000	#FF9191	1	0.75
chr1	30920001	31160000	A.2.1.1.2.1.2.2.2.2.2	0.741520467836257	.	30920001	31160000	#FF9191	1	0.75
chr1	31160001	31640000	A.1.2.2.1.1.1.2.1.2	0.850292397660819	.	31160001	31640000	#FF4848	1	0.875
chr1	31640001	31840000	A.1.1.1.2.1.2.2	0.974269005847953	.	31640001	31840000	#FF0000	1	1
chr1	31840001	32040000	A.1.1.2.1.1.2.2.1	0.950877192982456	.	31840001	32040000	#FF0000	1	1
chr1	32040001	32240000	A.1.1.2.1.1.1.1.2	0.96140350877193	.	32040001	32240000	#FF0000	1	1
chr1	32240001	32320000	A.1.1.1.1.1.2.2	0.994152046783626	.	32240001	32320000	#FF0000	1	1
chr1	32320001	32600000	A.1.1.2.1.1.2.1.2.2.2	0.952046783625731	.	32320001	32600000	#FF0000	1	1
chr1	32600001	32920000	A.1.1.2.1.2.2.1.2.1	0.939181286549708	.	32600001	32920000	#FF0000	1	1
chr1	32920001	33200000	A.1.1.2.1.2.2.1.1.1.1	0.942690058479532	.	32920001	33200000	#FF0000	1	1
chr1	33200001	33600000	A.1.2.2.1.1.1.2.1.1.2	0.851461988304094	.	33200001	33600000	#FF4848	1	0.875
chr1	33600001	33720000	A.1.1.2.1.2.1.1.1	0.948538011695906	.	33600001	33720000	#FF0000	1	1
chr1	33720001	33920000	A.1.1.1.1.2.2.2.1	0.980116959064327	.	33720001	33920000	#FF0000	1	1
chr1	33920001	34120000	A.2.1.1.1.1.2.1.2.1.2	0.780116959064327	.	33920001	34120000	#FF9191	1	0.75
chr1	34120001	34400000	A.2.2.1.2.2.2.1.2.2	0.590643274853801	.	34120001	34400000	#FFDADA	1	0.625
chr1	34400001	34760000	B.1.1.1.2.2.1.1.1	0.470175438596491	.	34400001	34760000	#DADAFF	1	0.5
chr1	34760001	34920000	A.2.2.1.2.2.2.1.1.2.1	0.594152046783626	.	34760001	34920000	#FFDADA	1	0.625
chr1	34920001	35200000	B.1.1.1.1.1.2.1.2.1.1	0.523976608187135	.	34920001	35200000	#DADAFF	1	0.5
chr1	35200001	35400000	A.2.1.1.2.1.1.2.2	0.747368421052632	.	35200001	35400000	#FF9191	1	0.75
chr1	35400001	35600000	A.1.2.1.1.2.1.2.2.1	0.892397660818713	.	35400001	35600000	#FF4848	1	0.875
chr1	35600001	36040000	A.1.2.2.1.2.2.2.1.1.1.2	0.818713450292398	.	35600001	36040000	#FF4848	1	0.875
chr1	36040001	36240000	A.1.2.1.2.1.2.2.1	0.874853801169591	.	36040001	36240000	#FF4848	1	0.875
chr1	36240001	36320000	A.1.1.2.2.1.2.1.2	0.923976608187134	.	36240001	36320000	#FF0000	1	1
chr1	36320001	36520000	A.1.1.2.1.2.1.2.2	0.943859649122807	.	36320001	36520000	#FF0000	1	1
chr1	36520001	36720000	A.1.1.2.1.1.1.1.1	0.962573099415205	.	36520001	36720000	#FF0000	1	1
chr1	36720001	36880000	A.1.1.1.1.2.1.1.1.2	0.990643274853801	.	36720001	36880000	#FF0000	1	1
chr1	36880001	37360000	A.2.2.1.2.1.2.1.2.1.1	0.615204678362573	.	36880001	37360000	#FFDADA	1	0.625
chr1	37360001	37480000	A.1.2.1.2.2.2.2.2	0.857309941520468	.	37360001	37480000	#FF4848	1	0.875
chr1	37480001	37560000	A.2.1.1.2.2.2.2.1	0.728654970760234	.	37480001	37560000	#FF9191	1	0.75
chr1	37560001	37880000	B.1.1.1.1.1.2.1.2.2	0.521637426900585	.	37560001	37880000	#DADAFF	1	0.5
chr1	37880001	38200000	A.2.1.1.1.2.2.1.1.1.2	0.764912280701754	.	37880001	38200000	#FF9191	1	0.75
chr1	38200001	38360000	A.1.2.1.1.2.2.2.2	0.88187134502924	.	38200001	38360000	#FF4848	1	0.875
chr1	38360001	38480000	A.1.1.1.1.2.2.1.2.1.2	0.982456140350877	.	38360001	38480000	#FF0000	1	1
chr1	38480001	38680000	A.2.1.1.2.1.2.2.1	0.745029239766082	.	38480001	38680000	#FF9191	1	0.75
chr1	38680001	38800000	A.2.1.1.2.2.2.2.2.1	0.727485380116959	.	38680001	38800000	#FF9191	1	0.75
chr1	38800001	39000000	A.2.2.1.2.1.1.1.1.2	0.623391812865497	.	38800001	39000000	#FFDADA	1	0.625
chr1	39000001	39120000	A.1.2.1.2.1.2.1.2	0.876023391812865	.	39000001	39120000	#FF4848	1	0.875
chr1	39120001	39320000	A.2.2.1.2.1.1.2.1.1	0.621052631578947	.	39120001	39320000	#FFDADA	1	0.625
chr1	39320001	39480000	A.1.1.2.1.2.1.1.2	0.947368421052632	.	39320001	39480000	#FF0000	1	1
chr1	39480001	40080000	A.1.2.2.1.1.1.2.1.1.1	0.852631578947368	.	39480001	40080000	#FF4848	1	0.875
chr1	40080001	40280000	A.1.1.2.1.2.2.1.1.1.2	0.941520467836257	.	40080001	40280000	#FF0000	1	1
chr1	40280001	40360000	A.1.1.2.2.1.2.2	0.92280701754386	.	40280001	40360000	#FF0000	1	1
chr1	40360001	40520000	A.1.1.2.1.1.1.2.1	0.960233918128655	.	40360001	40520000	#FF0000	1	1
chr1	40520001	40680000	A.1.1.2.1.1.2.1.2.2.1	0.953216374269006	.	40520001	40680000	#FF0000	1	1
chr1	40680001	41000000	A.1.2.1.1.2.2.2.1.2	0.883040935672515	.	40680001	41000000	#FF4848	1	0.875
chr1	41000001	41440000	A.1.2.2.1.2.2.2.1.2.1.2	0.815204678362573	.	41000001	41440000	#FF4848	1	0.875
chr1	41440001	41600000	A.1.2.1.1.2.2.2.1.1	0.884210526315789	.	41440001	41600000	#FF4848	1	0.875
chr1	41600001	41720000	A.1.2.1.1.2.1.2.2.2	0.891228070175439	.	41600001	41720000	#FF4848	1	0.875
chr1	41720001	41920000	A.1.1.2.1.2.2.1.2.2	0.938011695906433	.	41720001	41920000	#FF0000	1	1
chr1	41920001	42200000	A.1.2.2.1.2.2.2.1.2.2	0.814035087719298	.	41920001	42200000	#FF4848	1	0.875
chr1	42200001	42600000	A.2.1.1.1.1.2.1.1.2.1	0.784795321637427	.	42200001	42600000	#FF9191	1	0.75
chr1	42600001	43240000	A.2.1.1.1.1.1.1.1	0.796491228070175	.	42600001	43240000	#FF9191	1	0.75
chr1	43240001	43640000	A.1.2.2.1.2.2.1.1.2.2	0.823391812865497	.	43240001	43640000	#FF4848	1	0.875
chr1	43640001	44080000	A.1.2.2.1.1.1.2.2.2.2	0.846783625730994	.	43640001	44080000	#FF4848	1	0.875
chr1	44080001	44160000	A.1.1.1.2.2.2.1.1.2	0.968421052631579	.	44080001	44160000	#FF0000	1	1
chr1	44160001	44720000	A.1.2.2.1.2.1.1.2.2	0.835087719298246	.	44160001	44720000	#FF4848	1	0.875
chr1	44720001	44880000	A.1.2.1.1.1.1.2.2.1	0.908771929824561	.	44720001	44880000	#FF4848	1	0.875
chr1	44880001	45200000	A.1.2.2.1.2.2.2.1.1.2	0.817543859649123	.	44880001	45200000	#FF4848	1	0.875
chr1	45200001	45520000	A.1.2.1.1.2.1.1.1	0.895906432748538	.	45200001	45520000	#FF4848	1	0.875
chr1	45520001	45640000	A.1.2.1.2.1.2.1.1	0.87719298245614	.	45520001	45640000	#FF4848	1	0.875
chr1	45640001	45880000	A.2.1.1.1.1.2.1.1.2.2.1	0.783625730994152	.	45640001	45880000	#FF9191	1	0.75
chr1	45880001	46120000	A.1.1.2.1.1.2.1.2.1.2	0.954385964912281	.	45880001	46120000	#FF0000	1	1
chr1	46120001	46320000	A.1.1.1.1.2.2.1.2.1.1.2	0.983625730994152	.	46120001	46320000	#FF0000	1	1
chr1	46320001	46480000	A.1.1.1.1.1.1.2.2	0.99766081871345	.	46320001	46480000	#FF0000	1	1
chr1	46480001	46840000	A.1.1.2.1.2.2.2.1	0.936842105263158	.	46480001	46840000	#FF0000	1	1
chr1	46840001	47360000	A.2.1.1.1.2.2.1.1.1.1	0.766081871345029	.	46840001	47360000	#FF9191	1	0.75
chr1	47360001	47480000	A.2.1.1.2.1.1.2.1	0.748538011695906	.	47360001	47480000	#FF9191	1	0.75
chr1	47480001	47640000	A.2.1.1.2.2.2.1.1.1	0.732163742690058	.	47480001	47640000	#FF9191	1	0.75
chr1	47640001	47800000	A.1.2.1.2.1.1.1.2	0.87953216374269	.	47640001	47800000	#FF4848	1	0.875
chr1	47800001	48280000	A.2.2.1.2.1.2.1.1.1	0.617543859649123	.	47800001	48280000	#FFDADA	1	0.625
chr1	48280001	48480000	A.2.2.1.2.1.1.2.1.2	0.619883040935672	.	48280001	48480000	#FFDADA	1	0.625
chr1	48480001	48560000	A.2.2.1.2.1.1.1.1.1	0.624561403508772	.	48480001	48560000	#FFDADA	1	0.625
chr1	48560001	48840000	B.1.1.1.1.1.1.1.1.1	0.530994152046784	.	48560001	48840000	#DADAFF	1	0.5
chr1	48840001	49200000	B.1.1.1.1.1.2.2.1.2.2	0.51812865497076	.	48840001	49200000	#DADAFF	1	0.5
chr1	49200001	49480000	B.1.2.1.1.2.2.1.1	0.339181286549708	.	49200001	49480000	#9191FF	1	0.375
chr1	49480001	49680000	B.1.1.1.1.1.1.2	0.527485380116959	.	49480001	49680000	#DADAFF	1	0.5
chr1	49680001	49800000	A.2.2.1.2.2.1.2.1.2	0.6	.	49680001	49800000	#FFDADA	1	0.625
chr1	49800001	49960000	B.1.2.1.1.2.1.2.1.1	0.345029239766082	.	49800001	49960000	#9191FF	1	0.375
chr1	49960001	50120000	B.1.1.1.1.1.1.1.2	0.528654970760234	.	49960001	50120000	#DADAFF	1	0.5
chr1	50120001	50320000	B.1.1.1.2.2.2.1.1.2	0.460818713450292	.	50120001	50320000	#DADAFF	1	0.5
chr1	50320001	50920000	B.1.2.1.1.2.2.1.2	0.338011695906433	.	50320001	50920000	#9191FF	1	0.375
chr1	50920001	51200000	A.2.2.1.1.1.1.1.2	0.676023391812866	.	50920001	51200000	#FFDADA	1	0.625
chr1	51200001	51480000	A.2.1.1.1.2.2.2.2.1.2.1	0.755555555555556	.	51200001	51480000	#FF9191	1	0.75
chr1	51480001	51600000	A.1.2.1.2.1.2.2.2.2.1	0.872514619883041	.	51480001	51600000	#FF4848	1	0.875
chr1	51600001	52040000	A.1.2.2.1.2.2.1.1.1	0.825730994152047	.	51600001	52040000	#FF4848	1	0.875
chr1	52040001	52400000	A.1.2.2.1.2.2.1.1.2.1	0.824561403508772	.	52040001	52400000	#FF4848	1	0.875
chr1	52400001	52520000	A.1.2.1.2.1.1.1.1	0.880701754385965	.	52400001	52520000	#FF4848	1	0.875
chr1	52520001	52760000	A.1.2.1.1.2.2.1.2.2	0.885380116959064	.	52520001	52760000	#FF4848	1	0.875
chr1	52760001	53080000	A.1.2.2.1.1.2.1.1	0.845614035087719	.	52760001	53080000	#FF4848	1	0.875
chr1	53080001	53440000	A.2.1.1.1.1.1.2.2.1.1	0.792982456140351	.	53080001	53440000	#FF9191	1	0.75
chr1	53440001	53520000	A.1.2.1.1.2.1.1.2	0.894736842105263	.	53440001	53520000	#FF4848	1	0.875
chr1	53520001	53720000	A.1.2.1.1.1.1.1.1	0.913450292397661	.	53520001	53720000	#FF4848	1	0.875
chr1	53720001	54080000	A.2.1.1.1.2.2.2.2.1.1	0.75672514619883	.	53720001	54080000	#FF9191	1	0.75
chr1	54080001	54200000	A.1.2.1.2.1.2.2.2.2.2	0.871345029239766	.	54080001	54200000	#FF4848	1	0.875
chr1	54200001	54320000	A.1.1.2.2.1.1.2.1	0.927485380116959	.	54200001	54320000	#FF0000	1	1
chr1	54320001	55000000	A.1.2.2.1.2.2.2.2	0.812865497076023	.	54320001	55000000	#FF4848	1	0.875
chr1	55000001	55360000	A.1.2.2.1.2.2.1.2.1	0.822222222222222	.	55000001	55360000	#FF4848	1	0.875
chr1	55360001	55720000	A.1.2.2.1.2.2.2.1.1.1.1	0.819883040935673	.	55360001	55720000	#FF4848	1	0.875
chr1	55720001	56000000	A.2.2.1.2.1.2.2.1	0.611695906432749	.	55720001	56000000	#FFDADA	1	0.625
chr1	56000001	56080000	A.2.1.1.2.1.1.1.1	0.750877192982456	.	56000001	56080000	#FF9191	1	0.75
chr1	56080001	56480000	A.2.2.1.1.1.2.1.1.2.2.1.2	0.663157894736842	.	56080001	56480000	#FFDADA	1	0.625
chr1	56480001	56600000	A.2.1.1.1.2.1.2.1	0.768421052631579	.	56480001	56600000	#FF9191	1	0.75
chr1	56600001	56920000	A.2.1.1.1.2.2.2.2.2.2	0.752046783625731	.	56600001	56920000	#FF9191	1	0.75
chr1	56920001	57040000	A.1.1.2.1.2.1.2.1.1	0.946198830409357	.	56920001	57040000	#FF0000	1	1
chr1	57040001	57280000	A.2.1.1.1.1.2.1.1.1.1.1	0.789473684210526	.	57040001	57280000	#FF9191	1	0.75
chr1	57280001	57640000	B.1.1.1.1.1.2.2.1.2.1	0.519298245614035	.	57280001	57640000	#DADAFF	1	0.5
chr1	57640001	57720000	A.2.1.1.1.1.2.2.2	0.774269005847953	.	57640001	57720000	#FF9191	1	0.75
chr1	57720001	57840000	A.2.2.1.1.2.1.2.1.1.1	0.64327485380117	.	57720001	57840000	#FFDADA	1	0.625
chr1	57840001	57920000	A.2.1.1.1.1.2.1.2.2.1	0.778947368421053	.	57840001	57920000	#FF9191	1	0.75
chr1	57920001	58280000	B.1.1.1.1.1.2.2.2.2.1	0.515789473684211	.	57920001	58280000	#DADAFF	1	0.5
chr1	58280001	58360000	A.2.2.1.2.2.1.1.1.1.2.1	0.607017543859649	.	58280001	58360000	#FFDADA	1	0.625
chr1	58360001	58520000	A.2.2.1.2.2.2.1.1.1.1	0.596491228070175	.	58360001	58520000	#FFDADA	1	0.625
chr1	58520001	58760000	A.2.2.1.2.1.1.2.2	0.618713450292398	.	58520001	58760000	#FFDADA	1	0.625
chr1	58760001	58920000	A.2.2.1.2.2.2.1.1.1.2	0.595321637426901	.	58760001	58920000	#FFDADA	1	0.625
chr1	58920001	59120000	A.2.1.1.1.1.2.1.2.2.2	0.777777777777778	.	58920001	59120000	#FF9191	1	0.75
chr1	59120001	59400000	A.1.2.2.1.2.1.1.1.1	0.839766081871345	.	59120001	59400000	#FF4848	1	0.875
chr1	59400001	59560000	A.1.2.2.1.1.2.1.2	0.844444444444444	.	59400001	59560000	#FF4848	1	0.875
chr1	59560001	60000000	A.2.1.1.1.2.2.2.1.1	0.75906432748538	.	59560001	60000000	#FF9191	1	0.75
chr1	60000001	60280000	A.2.1.1.1.1.1.2.2.1.2	0.791812865497076	.	60000001	60280000	#FF9191	1	0.75
chr1	60280001	60440000	A.2.1.1.1.1.2.1.1.1.1.2	0.788304093567252	.	60280001	60440000	#FF9191	1	0.75
chr1	60440001	60640000	A.2.2.1.2.2.1.1.1.1.2.2	0.605847953216374	.	60440001	60640000	#FFDADA	1	0.625
chr1	60640001	60800000	A.2.2.1.2.2.1.1.2.1	0.603508771929825	.	60640001	60800000	#FFDADA	1	0.625
chr1	60800001	61000000	B.1.1.1.1.1.1.1.1.2	0.529824561403509	.	60800001	61000000	#DADAFF	1	0.5
chr1	61000001	61280000	A.2.2.1.2.2.2.2.2	0.587134502923977	.	61000001	61280000	#FFDADA	1	0.625
chr1	61280001	61520000	A.2.2.1.1.2.1.2.1.2.1.2	0.639766081871345	.	61280001	61520000	#FFDADA	1	0.625
chr1	61520001	61960000	A.1.2.2.1.1.2.2.2.2	0.84093567251462	.	61520001	61960000	#FF4848	1	0.875
chr1	61960001	62280000	A.2.1.1.1.2.2.2.2.1.2.2	0.754385964912281	.	61960001	62280000	#FF9191	1	0.75
chr1	62280001	62640000	A.2.1.1.2.2.1.2.2.1	0.734502923976608	.	62280001	62640000	#FF9191	1	0.75
chr1	62640001	62920000	A.2.2.1.2.2.1.1.1.1.1	0.608187134502924	.	62640001	62920000	#FFDADA	1	0.625
chr1	62920001	63000000	A.1.2.1.2.1.1.2	0.878362573099415	.	62920001	63000000	#FF4848	1	0.875
chr1	63000001	63240000	A.2.2.1.1.2.1.2.1.1.2	0.642105263157895	.	63000001	63240000	#FFDADA	1	0.625
chr1	63240001	63320000	A.2.1.1.1.2.1.1.1	0.773099415204678	.	63240001	63320000	#FF9191	1	0.75
chr1	63320001	63840000	B.1.2.1.1.2.2.2.2.1.2	0.334502923976608	.	63320001	63840000	#9191FF	1	0.375
chr1	63840001	63960000	A.2.1.1.2.2.2.1.2	0.729824561403509	.	63840001	63960000	#FF9191	1	0.75
chr1	63960001	64400000	A.2.2.1.1.1.1.2.2.2.1.1	0.670175438596491	.	63960001	64400000	#FFDADA	1	0.625
chr1	64400001	64720000	A.2.1.1.1.2.2.1.2.1	0.76140350877193	.	64400001	64720000	#FF9191	1	0.75
chr1	64720001	64920000	A.2.2.1.2.2.1.2.2.1	0.598830409356725	.	64720001	64920000	#FFDADA	1	0.625
chr1	64920001	65320000	A.2.2.1.1.1.2.1.1.2.2.1.1	0.664327485380117	.	64920001	65320000	#FFDADA	1	0.625
chr1	65320001	65520000	A.2.1.1.1.1.2.1.1.1.2.2	0.785964912280702	.	65320001	65520000	#FF9191	1	0.75
chr1	65520001	65920000	A.2.2.1.1.2.1.2.1.2.2	0.63859649122807	.	65520001	65920000	#FFDADA	1	0.625
chr1	65920001	66000000	A.2.2.1.2.2.1.1.1.2	0.604678362573099	.	65920001	66000000	#FFDADA	1	0.625
chr1	66000001	66240000	A.2.2.1.2.2.1.1.2.2	0.60233918128655	.	66000001	66240000	#FFDADA	1	0.625
chr1	66240001	66320000	B.1.1.1.1.2.2.1.1.2.2	0.493567251461988	.	66240001	66320000	#DADAFF	1	0.5
chr1	66320001	66560000	B.1.1.1.2.2.2.1.2.1.2	0.458479532163743	.	66320001	66560000	#DADAFF	1	0.5
chr1	66560001	66720000	B.1.1.1.1.2.1.1.1.1.2	0.512280701754386	.	66560001	66720000	#DADAFF	1	0.5
chr1	66720001	66960000	A.2.1.1.1.2.2.1.1.2.2	0.762573099415205	.	66720001	66960000	#FF9191	1	0.75
chr1	66960001	67040000	A.2.2.1.1.2.2.1.1.2.1	0.632748538011696	.	66960001	67040000	#FFDADA	1	0.625
chr1	67040001	67240000	A.2.2.1.1.1.2.1.1.1	0.666666666666667	.	67040001	67240000	#FFDADA	1	0.625
chr1	67240001	67440000	A.2.2.1.1.2.1.2.1.2.1.1	0.64093567251462	.	67240001	67440000	#FFDADA	1	0.625
chr1	67440001	67640000	A.2.1.1.2.2.2.1.1.2	0.730994152046784	.	67440001	67640000	#FF9191	1	0.75
chr1	67640001	67800000	A.2.2.1.2.2.1.2.2.2	0.59766081871345	.	67640001	67800000	#FFDADA	1	0.625
chr1	67800001	68000000	A.2.2.1.1.2.1.2.2.2.1	0.636257309941521	.	67800001	68000000	#FFDADA	1	0.625
chr1	68000001	68280000	A.2.1.1.1.1.1.2.2.2	0.790643274853801	.	68000001	68280000	#FF9191	1	0.75
chr1	68280001	68640000	A.2.2.1.1.1.2.1.1.2.1	0.665497076023392	.	68280001	68640000	#FFDADA	1	0.625
chr1	68640001	68880000	A.2.1.1.1.2.1.1.2.1	0.771929824561403	.	68640001	68880000	#FF9191	1	0.75
chr1	68880001	69520000	B.1.2.1.1.2.2.2.2.1.1	0.335672514619883	.	68880001	69520000	#9191FF	1	0.375
chr1	69520001	69880000	B.1.2.1.2.2.1.2.1.1	0.314619883040936	.	69520001	69880000	#9191FF	1	0.375
chr1	69880001	70360000	B.1.2.1.2.2.1.2.2.1	0.312280701754386	.	69880001	70360000	#9191FF	1	0.375
chr1	70360001	70640000	B.1.2.1.1.2.1.2.2.1.2	0.341520467836257	.	70360001	70640000	#9191FF	1	0.375
chr1	70640001	70760000	A.1.2.2.1.2.1.2.1.2.2.1	0.829239766081871	.	70640001	70760000	#FF4848	1	0.875
chr1	70760001	70840000	A.2.1.1.1.2.1.2.2	0.767251461988304	.	70760001	70840000	#FF9191	1	0.75
chr1	70840001	71560000	B.1.2.1.2.2.1.1.1.1	0.31812865497076	.	70840001	71560000	#9191FF	1	0.375
chr1	71560001	71800000	B.1.2.1.2.1.1.2.1.1	0.328654970760234	.	71560001	71800000	#9191FF	1	0.375
chr1	71800001	71920000	B.1.1.1.2.1.1.2.1.1.1	0.480701754385965	.	71800001	71920000	#DADAFF	1	0.5
chr1	71920001	72120000	B.1.1.1.2.1.1.2.1.1.2	0.47953216374269	.	71920001	72120000	#DADAFF	1	0.5
chr1	72120001	72280000	B.1.1.1.2.1.2.2.2.1	0.472514619883041	.	72120001	72280000	#DADAFF	1	0.5
chr1	72280001	72400000	B.1.1.1.1.2.2.1.1.2.1	0.494736842105263	.	72280001	72400000	#DADAFF	1	0.5
chr1	72400001	72560000	B.1.1.1.2.1.1.2.2.1	0.47719298245614	.	72400001	72560000	#DADAFF	1	0.5
chr1	72560001	72880000	B.1.2.1.1.1.2.1.1.1	0.360233918128655	.	72560001	72880000	#9191FF	1	0.375
chr1	72880001	73360000	B.2.1.2.1.2.2.1	0.133333333333333	.	72880001	73360000	#4848FF	1	0.25
chr1	73360001	73520000	B.1.2.1.1.1.2.2.2.2.1	0.352046783625731	.	73360001	73520000	#9191FF	1	0.375
chr1	73520001	73760000	B.1.2.1.2.1.1.2.2.1	0.326315789473684	.	73520001	73760000	#9191FF	1	0.375
chr1	73760001	73920000	B.1.2.1.1.1.2.1.2.1	0.357894736842105	.	73760001	73920000	#9191FF	1	0.375
chr1	73920001	74200000	B.1.2.1.2.2.2.2.2.1.1	0.301754385964912	.	73920001	74200000	#9191FF	1	0.375
chr1	74200001	74320000	A.2.2.1.1.2.2.2.2.2	0.625730994152047	.	74200001	74320000	#FFDADA	1	0.625
chr1	74320001	74680000	B.1.2.1.1.1.1.2.2.2.1	0.362573099415205	.	74320001	74680000	#9191FF	1	0.375
chr1	74680001	74920000	B.1.1.1.1.2.1.2.2.1	0.502923976608187	.	74680001	74920000	#DADAFF	1	0.5
chr1	74920001	75240000	B.1.2.1.2.2.1.1.1.2	0.316959064327485	.	74920001	75240000	#9191FF	1	0.375
chr1	75240001	75480000	B.1.2.1.2.2.1.2.2.2	0.311111111111111	.	75240001	75480000	#9191FF	1	0.375
chr1	75480001	76200000	B.1.2.1.2.2.1.2.1.2	0.313450292397661	.	75480001	76200000	#9191FF	1	0.375
chr1	76200001	77000000	B.1.1.1.2.2.1.2.2.1.1	0.465497076023392	.	76200001	77000000	#DADAFF	1	0.5
chr1	77000001	77360000	B.1.1.1.2.2.2.2.1.1	0.456140350877193	.	77000001	77360000	#DADAFF	1	0.5
chr1	77360001	77680000	B.1.2.1.2.2.2.1.1.1	0.309941520467836	.	77360001	77680000	#9191FF	1	0.375
chr1	77680001	78280000	B.1.1.1.1.1.2.2.2.1	0.516959064327485	.	77680001	78280000	#DADAFF	1	0.5
chr1	78280001	78440000	A.1.2.2.1.2.1.2.1.1.1.2	0.832748538011696	.	78280001	78440000	#FF4848	1	0.875
chr1	78440001	78600000	A.1.2.2.1.2.1.2.1.1.2	0.831578947368421	.	78440001	78600000	#FF4848	1	0.875
chr1	78600001	78800000	B.1.1.1.2.2.1.2.1	0.466666666666667	.	78600001	78800000	#DADAFF	1	0.5
chr1	78800001	78920000	B.1.1.1.2.1.1.2.1.2	0.478362573099415	.	78800001	78920000	#DADAFF	1	0.5
chr1	78920001	79200000	B.1.1.1.2.2.2.1.2.1.1	0.459649122807018	.	78920001	79200000	#DADAFF	1	0.5
chr1	79200001	79560000	B.1.1.1.2.2.2.1.2.2	0.457309941520468	.	79200001	79560000	#DADAFF	1	0.5
chr1	79560001	79840000	B.1.2.1.1.1.2.2.1.1	0.355555555555556	.	79560001	79840000	#9191FF	1	0.375
chr1	79840001	80160000	B.1.2.1.1.2.1.2.1.2	0.343859649122807	.	79840001	80160000	#9191FF	1	0.375
chr1	80160001	80800000	B.2.1.2.1.1.1.2	0.143859649122807	.	80160001	80800000	#4848FF	1	0.25
chr1	80800001	80960000	B.1.2.1.2.1.2.2.1	0.32046783625731	.	80800001	80960000	#9191FF	1	0.375
chr1	80960001	81080000	B.1.2.1.1.1.2.1.2.2	0.35672514619883	.	80960001	81080000	#9191FF	1	0.375
chr1	81080001	81320000	B.1.2.1.1.2.2.2.1	0.336842105263158	.	81080001	81320000	#9191FF	1	0.375
chr1	81320001	81840000	B.1.2.1.1.2.1.1.1.2	0.348538011695906	.	81320001	81840000	#9191FF	1	0.375
chr1	81840001	82320000	A.2.2.1.1.1.1.2.1.2.1	0.673684210526316	.	81840001	82320000	#FFDADA	1	0.625
chr1	82320001	82440000	A.2.2.1.1.2.1.2.2.1	0.637426900584795	.	82320001	82440000	#FFDADA	1	0.625
chr1	82440001	82840000	B.1.1.1.2.2.2.1.1.1	0.461988304093567	.	82440001	82840000	#DADAFF	1	0.5
chr1	82840001	82960000	A.2.2.1.1.2.2.1.1.2.2	0.631578947368421	.	82840001	82960000	#FFDADA	1	0.625
chr1	82960001	83120000	B.1.1.1.2.1.1.1.1	0.484210526315789	.	82960001	83120000	#DADAFF	1	0.5
chr1	83120001	83400000	B.1.2.1.1.1.1.1.1.1	0.369590643274854	.	83120001	83400000	#9191FF	1	0.375
chr1	83400001	83800000	B.1.1.1.2.2.1.2.2.2	0.463157894736842	.	83400001	83800000	#DADAFF	1	0.5
chr1	83800001	84400000	B.1.1.1.2.2.1.2.2.1.2	0.464327485380117	.	83800001	84400000	#DADAFF	1	0.5
chr1	84400001	84520000	A.2.2.1.1.2.2.1.2	0.630409356725146	.	84400001	84520000	#FFDADA	1	0.625
chr1	84520001	84600000	B.1.1.1.1.2.2.2.1.1.2	0.488888888888889	.	84520001	84600000	#DADAFF	1	0.5
chr1	84600001	84800000	B.1.1.1.1.2.1.2.2.2.2	0.498245614035088	.	84600001	84800000	#DADAFF	1	0.5
chr1	84800001	84920000	B.1.1.1.1.2.2.1.2.2	0.491228070175439	.	84800001	84920000	#DADAFF	1	0.5
chr1	84920001	85560000	A.2.2.1.1.1.1.2.2.2.1.2	0.669005847953216	.	84920001	85560000	#FFDADA	1	0.625
chr1	85560001	85640000	B.1.1.1.1.2.2.1.1.1.2	0.495906432748538	.	85560001	85640000	#DADAFF	1	0.5
chr1	85640001	86000000	A.2.2.1.1.1.2.1.2.2.2	0.657309941520468	.	85640001	86000000	#FFDADA	1	0.625
chr1	86000001	86200000	A.2.2.1.1.2.1.1.1.2	0.649122807017544	.	86000001	86200000	#FFDADA	1	0.625
chr1	86200001	86600000	B.1.2.1.1.2.1.2.2.2	0.340350877192982	.	86200001	86600000	#9191FF	1	0.375
chr1	86600001	86760000	B.1.2.1.1.1.1.2.2.2.2	0.36140350877193	.	86600001	86760000	#9191FF	1	0.375
chr1	86760001	87080000	B.1.1.1.2.2.2.2.1.2.1.1.1	0.454970760233918	.	86760001	87080000	#DADAFF	1	0.5
chr1	87080001	87200000	A.2.2.1.1.2.2.2.1.2	0.628070175438596	.	87080001	87200000	#FFDADA	1	0.625
chr1	87200001	87400000	A.2.2.1.1.1.2.2.2.2	0.652631578947368	.	87200001	87400000	#FFDADA	1	0.625
chr1	87400001	87960000	B.1.1.1.1.1.2.2.2.2.2	0.514619883040936	.	87400001	87960000	#DADAFF	1	0.5
chr1	87960001	88200000	B.1.1.1.2.2.2.2.2	0.450292397660819	.	87960001	88200000	#DADAFF	1	0.5
chr1	88200001	88640000	B.1.2.1.1.2.2.2.2.2.1	0.333333333333333	.	88200001	88640000	#9191FF	1	0.375
chr1	88640001	88920000	B.1.2.1.1.2.1.2.2.1.1	0.342690058479532	.	88640001	88920000	#9191FF	1	0.375
chr1	88920001	89400000	A.2.2.1.2.2.2.2.1.1	0.589473684210526	.	88920001	89400000	#FFDADA	1	0.625
chr1	89400001	89600000	A.2.2.1.1.2.1.1.1.1.2	0.650292397660819	.	89400001	89600000	#FFDADA	1	0.625
chr1	89600001	89920000	B.1.1.1.1.2.1.1.1.2.1	0.511111111111111	.	89600001	89920000	#DADAFF	1	0.5
chr1	89920001	90240000	A.2.1.1.1.2.2.1.2.2	0.760233918128655	.	89920001	90240000	#FF9191	1	0.75
chr1	90240001	90520000	A.2.2.1.1.1.1.1.1	0.67719298245614	.	90240001	90520000	#FFDADA	1	0.625
chr1	90520001	90880000	B.1.2.1.1.1.1.1.2.2	0.366081871345029	.	90520001	90880000	#9191FF	1	0.375
chr1	90880001	90960000	B.1.2.1.1.1.1.2.1	0.364912280701754	.	90880001	90960000	#9191FF	1	0.375
chr1	90960001	91160000	B.1.2.1.2.2.2.1.1.2.1	0.308771929824561	.	90960001	91160000	#9191FF	1	0.375
chr1	91160001	91360000	B.1.2.1.1.1.1.1.1.2	0.368421052631579	.	91160001	91360000	#9191FF	1	0.375
chr1	91360001	91680000	A.2.2.1.1.1.2.2.2.1	0.653801169590643	.	91360001	91680000	#FFDADA	1	0.625
chr1	91680001	91880000	B.1.1.1.2.1.2.1	0.474853801169591	.	91680001	91880000	#DADAFF	1	0.5
chr1	91880001	92400000	A.2.2.1.1.1.2.2.1.2	0.654970760233918	.	91880001	92400000	#FFDADA	1	0.625
chr1	92400001	92760000	B.1.1.1.1.2.1.1.1.2.2	0.509941520467836	.	92400001	92760000	#DADAFF	1	0.5
chr1	92760001	93280000	A.2.2.1.1.1.2.2.1.1	0.656140350877193	.	92760001	93280000	#FFDADA	1	0.625
chr1	93280001	93680000	A.2.1.1.1.2.2.2.1.2	0.757894736842105	.	93280001	93680000	#FF9191	1	0.75
chr1	93680001	93880000	A.2.2.1.1.2.1.1.2.1.1	0.647953216374269	.	93680001	93880000	#FFDADA	1	0.625
chr1	93880001	94080000	A.1.2.2.1.2.1.2.1.2.2.2	0.828070175438597	.	93880001	94080000	#FF4848	1	0.875
chr1	94080001	94360000	A.2.1.2.1.1.2.1.1	0.72046783625731	.	94080001	94360000	#FF9191	1	0.75
chr1	94360001	94920000	A.2.1.2.1.1.2.1.2	0.719298245614035	.	94360001	94920000	#FF9191	1	0.75
chr1	94920001	95240000	A.2.2.1.1.1.1.2.1.1	0.674853801169591	.	94920001	95240000	#FFDADA	1	0.625
chr1	95240001	95560000	A.2.1.1.1.2.2.2.2.2.1	0.753216374269006	.	95240001	95560000	#FF9191	1	0.75
chr1	95560001	95720000	A.2.2.1.1.2.1.1.2.2	0.644444444444444	.	95560001	95720000	#FFDADA	1	0.625
chr1	95720001	95920000	B.1.1.1.1.2.1.2.2.2.1.2.1	0.500584795321637	.	95720001	95920000	#DADAFF	1	0.5
chr1	95920001	96120000	B.1.2.1.2.1.1.1.1	0.330994152046784	.	95920001	96120000	#9191FF	1	0.375
chr1	96120001	96320000	B.1.2.1.2.1.1.1.2	0.329824561403509	.	96120001	96320000	#9191FF	1	0.375
chr1	96320001	96680000	B.1.2.1.2.2.2.1.2.2	0.304093567251462	.	96320001	96680000	#9191FF	1	0.375
chr1	96680001	96960000	B.1.1.1.2.2.2.2.1.2.2	0.451461988304094	.	96680001	96960000	#DADAFF	1	0.5
chr1	96960001	97200000	B.1.1.1.2.1.1.1.2.1	0.483040935672515	.	96960001	97200000	#DADAFF	1	0.5
chr1	97200001	97280000	A.2.2.1.1.2.2.1.1.1	0.633918128654971	.	97200001	97280000	#FFDADA	1	0.625
chr1	97280001	97880000	B.1.2.1.1.2.2.2.2.2.2	0.332163742690058	.	97280001	97880000	#9191FF	1	0.375
chr1	97880001	98280000	B.1.1.1.2.2.2.2.1.2.1.2	0.452631578947368	.	97880001	98280000	#DADAFF	1	0.5
chr1	98280001	98600000	B.1.2.1.1.2.1.1.2.2	0.346198830409357	.	98280001	98600000	#9191FF	1	0.375
chr1	98600001	98760000	B.1.2.1.2.2.2.2.2.2.2	0.297076023391813	.	98600001	98760000	#9191FF	1	0.375
chr1	98760001	99000000	B.1.2.1.2.2.2.2.2.2.1.1	0.299415204678363	.	98760001	99000000	#9191FF	1	0.375
chr1	99000001	99120000	B.1.1.1.2.1.2.2.1	0.473684210526316	.	99000001	99120000	#DADAFF	1	0.5
chr1	99120001	99760000	B.1.2.1.1.2.1.1.2.1	0.347368421052632	.	99120001	99760000	#9191FF	1	0.375
chr1	99760001	100240000	B.1.1.1.1.2.1.1.2.1	0.508771929824561	.	99760001	100240000	#DADAFF	1	0.5
chr1	100240001	100440000	B.1.1.1.1.2.2.2.2	0.485380116959064	.	100240001	100440000	#DADAFF	1	0.5
chr1	100440001	100640000	A.2.1.1.1.2.1.1.2.2.1	0.770760233918129	.	100440001	100640000	#FF9191	1	0.75
chr1	100640001	100760000	A.2.1.1.1.1.2.2.1.2	0.775438596491228	.	100640001	100760000	#FF9191	1	0.75
chr1	100760001	100920000	A.2.2.1.1.2.1.2.2.2.2	0.635087719298246	.	100760001	100920000	#FFDADA	1	0.625
chr1	100920001	101160000	B.1.1.1.1.2.1.1.2.2	0.507602339181286	.	100920001	101160000	#DADAFF	1	0.5
chr1	101160001	101360000	B.1.1.1.1.2.2.1.2.1	0.492397660818713	.	101160001	101360000	#DADAFF	1	0.5
chr1	101360001	101560000	A.2.2.1.1.2.1.1.1.1.1	0.651461988304094	.	101360001	101560000	#FFDADA	1	0.625
chr1	101560001	101720000	A.2.2.1.1.2.1.1.2.1.2.1	0.646783625730994	.	101560001	101720000	#FFDADA	1	0.625
chr1	101720001	101800000	B.1.1.1.1.2.2.2.1.1.1	0.490058479532164	.	101720001	101800000	#DADAFF	1	0.5
chr1	101800001	101880000	B.1.1.1.1.2.2.2.1.2.2	0.486549707602339	.	101800001	101880000	#DADAFF	1	0.5
chr1	101880001	102000000	B.1.2.1.1.1.2.1.1.2	0.35906432748538	.	101880001	102000000	#9191FF	1	0.375
chr1	102000001	102440000	B.2.1.2.1.2.1.1.1	0.136842105263158	.	102000001	102440000	#4848FF	1	0.25
chr1	102440001	102760000	B.1.2.1.2.2.2.2.1	0.302923976608187	.	102440001	102760000	#9191FF	1	0.375
chr1	102760001	103080000	B.1.2.1.2.2.2.2.2.2.1.2	0.298245614035088	.	102760001	103080000	#9191FF	1	0.375
chr1	103080001	103280000	B.1.2.1.2.2.2.2.2.1.2	0.300584795321637	.	103080001	103280000	#9191FF	1	0.375
chr1	103280001	103480000	B.1.2.1.2.1.1.2.2.2	0.325146198830409	.	103280001	103480000	#9191FF	1	0.375
chr1	103480001	103800000	B.2.1.2.1.1.2.1.2	0.141520467836257	.	103480001	103800000	#4848FF	1	0.25
chr1	103880001	103960000	B.1.1.1.2.1.1.2.2.2	0.476023391812866	.	103880001	103960000	#DADAFF	1	0.5
chr1	104000001	104080000	B.1.1.1.2.1.1.2.2.2	0.476023391812866	.	104000001	104080000	#DADAFF	1	0.5
chr1	104080001	104200000	B.1.1.1.1.2.2.2.1.2.1	0.487719298245614	.	104080001	104200000	#DADAFF	1	0.5
chr1	104280001	104320000	B.1.1.1.1.2.2.2.1.2.1	0.487719298245614	.	104280001	104320000	#DADAFF	1	0.5
chr1	104320001	104480000	B.1.2.1.2.1.2.2.2	0.319298245614035	.	104320001	104480000	#9191FF	1	0.375
chr1	104480001	104880000	B.2.1.2.1.1.2.2.1.1	0.140350877192982	.	104480001	104880000	#4848FF	1	0.25
chr1	104880001	105400000	B.2.1.2.1.1.1.1	0.145029239766082	.	104880001	105400000	#4848FF	1	0.25
chr1	105400001	105920000	B.2.2.1.2.1.1	0.064327485380117	.	105400001	105920000	#0000FF	1	0.125
chr1	105920001	106160000	B.2.1.2.1.2.1.2	0.134502923976608	.	105920001	106160000	#4848FF	1	0.25
chr1	106160001	106240000	B.1.2.1.2.1.2.1.1	0.323976608187135	.	106160001	106240000	#9191FF	1	0.375
chr1	106240001	106400000	B.1.2.1.1.1.2.2.1.2	0.354385964912281	.	106240001	106400000	#9191FF	1	0.375
chr1	106400001	106600000	B.2.1.2.1.1.2.1.1	0.142690058479532	.	106400001	106600000	#4848FF	1	0.25
chr1	106600001	107000000	B.2.1.2.1.2.1.1.2	0.135672514619883	.	106600001	107000000	#4848FF	1	0.25
chr1	107000001	107360000	B.2.1.2.1.2.2.2	0.132163742690058	.	107000001	107360000	#4848FF	1	0.25
chr1	107360001	107520000	B.1.2.1.2.1.1.2.1.2	0.327485380116959	.	107360001	107520000	#9191FF	1	0.375
chr1	107520001	107720000	B.2.1.2.1.1.2.2.2	0.138011695906433	.	107520001	107720000	#4848FF	1	0.25
chr1	107720001	107800000	B.1.2.1.2.1.2.1.2.1	0.32280701754386	.	107720001	107800000	#9191FF	1	0.375
chr1	107800001	108000000	B.2.1.2.1.1.2.2.1.2	0.139181286549708	.	107800001	108000000	#4848FF	1	0.25
chr1	108000001	108120000	B.1.2.1.2.1.2.1.2.2	0.321637426900585	.	108000001	108120000	#9191FF	1	0.375
chr1	108120001	108240000	B.1.1.1.2.1.2.2.2.2	0.471345029239766	.	108120001	108240000	#DADAFF	1	0.5
chr1	108240001	108520000	B.1.1.1.1.2.1.2.2.2.1.2.2	0.499415204678363	.	108240001	108520000	#DADAFF	1	0.5
chr1	108520001	108760000	B.1.2.1.1.1.1.1.2.1	0.367251461988304	.	108520001	108760000	#9191FF	1	0.375
chr1	108840001	108920000	B.1.2.1.1.1.1.1.2.1	0.367251461988304	.	108840001	108920000	#9191FF	1	0.375
chr1	109000001	109040000	B.1.2.1.1.1.1.1.2.1	0.367251461988304	.	109000001	109040000	#9191FF	1	0.375
chr1	109040001	109200000	B.1.1.1.2.1.1.1.2.2	0.48187134502924	.	109040001	109200000	#DADAFF	1	0.5
chr1	109200001	109520000	A.2.1.1.1.2.1.1.2.2.2	0.769590643274854	.	109200001	109520000	#FF9191	1	0.75
chr1	109520001	109760000	A.1.2.2.1.2.1.2.1.1.1.1	0.833918128654971	.	109520001	109760000	#FF4848	1	0.875
chr1	109760001	110040000	A.1.2.2.1.1.2.2.2.1	0.842105263157895	.	109760001	110040000	#FF4848	1	0.875
chr1	110040001	110120000	A.1.2.2.1.1.2.2.1	0.84327485380117	.	110040001	110120000	#FF4848	1	0.875
chr1	110120001	110320000	A.1.2.2.1.2.1.1.2.1.2	0.83625730994152	.	110120001	110320000	#FF4848	1	0.875
chr1	110320001	110600000	A.1.2.2.1.2.1.2.2	0.826900584795322	.	110320001	110600000	#FF4848	1	0.875
chr1	110600001	110800000	A.2.2.1.1.1.2.1.2.2.1.1	0.659649122807018	.	110600001	110800000	#FFDADA	1	0.625
chr1	110800001	111040000	A.2.1.1.1.1.2.2.1.1	0.776608187134503	.	110800001	111040000	#FF9191	1	0.75
chr1	111040001	111120000	B.1.1.1.1.2.2.1.1.1.1	0.497076023391813	.	111040001	111120000	#DADAFF	1	0.5
chr1	111120001	111480000	B.1.1.1.2.2.2.2.1.2.1.1.2	0.453801169590643	.	111120001	111480000	#DADAFF	1	0.5
chr1	111480001	111640000	B.1.2.1.1.1.2.2.2.2.2	0.350877192982456	.	111480001	111640000	#9191FF	1	0.375
chr1	111640001	111920000	A.2.2.1.1.1.2.1.1.2.2.2	0.661988304093567	.	111640001	111920000	#FFDADA	1	0.625
chr1	111920001	112280000	A.2.1.2.1.1.2.2.1	0.71812865497076	.	111920001	112280000	#FF9191	1	0.75
chr1	112280001	112640000	A.2.2.1.2.1.2.1.2.2	0.612865497076023	.	112280001	112640000	#FFDADA	1	0.625
chr1	112640001	112720000	A.2.2.1.1.2.2.2.1.1	0.629239766081871	.	112640001	112720000	#FFDADA	1	0.625
chr1	112720001	112920000	B.1.1.1.1.2.1.2.2.2.1.1	0.501754385964912	.	112720001	112920000	#DADAFF	1	0.5
chr1	112920001	113080000	A.2.1.1.1.1.2.1.1.1.2.1	0.787134502923977	.	112920001	113080000	#FF9191	1	0.75
chr1	113080001	113280000	A.1.2.2.1.2.1.2.1.2.1	0.830409356725146	.	113080001	113280000	#FF4848	1	0.875
chr1	113280001	113640000	A.2.1.1.1.2.2.1.1.2.1	0.76374269005848	.	113280001	113640000	#FF9191	1	0.75
chr1	113640001	114160000	B.1.1.1.1.1.2.2.1.1	0.52046783625731	.	113640001	114160000	#DADAFF	1	0.5
chr1	114160001	114560000	A.2.2.1.1.1.2.1.2.1	0.660818713450292	.	114160001	114560000	#FFDADA	1	0.625
chr1	114560001	114680000	A.2.2.1.2.2.1.2.1.1	0.601169590643275	.	114560001	114680000	#FFDADA	1	0.625
chr1	114680001	115000000	B.1.1.1.1.2.1.2.1.2.1	0.505263157894737	.	114680001	115000000	#DADAFF	1	0.5
chr1	115000001	115400000	A.2.2.1.1.1.1.2.2.1	0.671345029239766	.	115000001	115400000	#FFDADA	1	0.625
chr1	115400001	115880000	A.2.2.1.2.2.2.2.1.2	0.588304093567251	.	115400001	115880000	#FFDADA	1	0.625
chr1	115880001	116160000	B.1.1.1.1.2.1.2.1.2.2	0.504093567251462	.	115880001	116160000	#DADAFF	1	0.5
chr1	116160001	116680000	A.2.2.1.1.1.1.2.2.2.2	0.667836257309942	.	116160001	116680000	#FFDADA	1	0.625
chr1	116680001	116800000	A.2.2.1.1.2.1.1.2.1.2.2	0.645614035087719	.	116680001	116800000	#FFDADA	1	0.625
chr1	116800001	117120000	A.2.1.2.1.2.1.2.1.2.2	0.709941520467836	.	116800001	117120000	#FF9191	1	0.75
chr1	117120001	117280000	A.2.2.1.1.2.2.2.2.1	0.626900584795322	.	117120001	117280000	#FFDADA	1	0.625
chr1	117280001	117480000	B.1.1.1.1.2.1.2.1.1	0.506432748538012	.	117280001	117480000	#DADAFF	1	0.5
chr1	117480001	117920000	A.2.2.1.1.1.1.2.1.2.2	0.672514619883041	.	117480001	117920000	#FFDADA	1	0.625
chr1	117920001	118280000	A.2.2.2.2.2.1.1.1.1	0.543859649122807	.	117920001	118280000	#FFDADA	1	0.625
chr1	118280001	118520000	B.1.1.1.1.2.1.1.1.1.1	0.513450292397661	.	118280001	118520000	#DADAFF	1	0.5
chr1	118520001	118880000	B.1.2.1.2.2.1.1.2	0.315789473684211	.	118520001	118880000	#9191FF	1	0.375
chr1	118880001	119000000	B.1.2.1.1.1.2.2.2.1	0.353216374269006	.	118880001	119000000	#9191FF	1	0.375
chr1	119000001	119200000	B.1.2.1.2.2.2.1.1.2.2	0.307602339181287	.	119000001	119200000	#9191FF	1	0.375
chr1	119200001	119280000	B.1.2.1.1.1.1.2.2.1	0.36374269005848	.	119200001	119280000	#9191FF	1	0.375
chr1	119280001	119720000	B.1.2.1.2.2.2.1.2.1.2	0.305263157894737	.	119280001	119720000	#9191FF	1	0.375
chr1	119720001	120120000	B.1.2.1.1.2.1.1.1.1	0.349707602339181	.	119720001	120120000	#9191FF	1	0.375
chr1	120120001	120720000	A.2.2.1.1.1.2.1.2.2.1.2	0.658479532163743	.	120120001	120720000	#FFDADA	1	0.625
chr1	120760001	120960000	B.1.1.2.2.2.1.2.1.1.1	0.389473684210526	.	120760001	120960000	#DADAFF	1	0.5
chr1	121080001	121160000	B.1.1.2.2.2.1.2.1.1.1	0.389473684210526	.	121080001	121160000	#DADAFF	1	0.5
chr1	121160001	121480000	B.2.1.2.2.1.2.1.1.2.1	0.12280701754386	.	121160001	121480000	#4848FF	1	0.25
chr1	121480001	121520000	B.1.2.2.1.2.1.2.2	0.272514619883041	.	121480001	121520000	#9191FF	1	0.375
chr1	142520001	142760000	B.1.2.2.1.2.1.2.2	0.272514619883041	.	142520001	142760000	#9191FF	1	0.375
chr1	142800001	142880000	B.1.2.2.1.2.1.2.2	0.272514619883041	.	142800001	142880000	#9191FF	1	0.375
chr1	142880001	142920000	B.2.1.1.2.2.2.1.1.2	0.149707602339181	.	142880001	142920000	#4848FF	1	0.25
chr1	143120001	143320000	B.2.1.1.2.2.2.1.1.2	0.149707602339181	.	143120001	143320000	#4848FF	1	0.25
chr1	143360001	143400000	B.2.1.1.2.2.2.1.1.2	0.149707602339181	.	143360001	143400000	#4848FF	1	0.25
chr1	143400001	143520000	B.1.1.2.2.2.1.2.1.1.2	0.388304093567251	.	143400001	143520000	#DADAFF	1	0.5
chr1	143520001	143560000	A.2.1.2.1.1.2.2.2	0.716959064327485	.	143520001	143560000	#FF9191	1	0.75
chr1	143720001	143800000	A.2.1.2.1.1.2.2.2	0.716959064327485	.	143720001	143800000	#FF9191	1	0.75
chr1	143920001	144080000	A.2.1.2.1.1.2.2.2	0.716959064327485	.	143920001	144080000	#FF9191	1	0.75
chr1	144520001	144720000	A.2.1.2.1.1.2.2.2	0.716959064327485	.	144520001	144720000	#FF9191	1	0.75
chr1	144800001	145320000	A.2.1.2.1.1.2.2.2	0.716959064327485	.	144800001	145320000	#FF9191	1	0.75
chr1	145360001	145840000	A.1.2.2.1.2.1.1.1.2	0.83859649122807	.	145360001	145840000	#FF4848	1	0.875
chr1	146320001	146400000	B.1.2.2.2.1.2.1.1.2.1.1.2	0.252631578947368	.	146320001	146400000	#9191FF	1	0.375
chr1	146440001	146760000	B.1.2.2.2.1.2.1.1.2.1.1.2	0.252631578947368	.	146440001	146760000	#9191FF	1	0.375
chr1	146760001	147440000	A.2.2.2.2.2.2.2.1	0.533333333333333	.	146760001	147440000	#FFDADA	1	0.625
chr1	147680001	147840000	A.2.2.2.2.2.2.2.1	0.533333333333333	.	147680001	147840000	#FFDADA	1	0.625
chr1	147920001	147960000	A.2.2.2.2.2.2.2.1	0.533333333333333	.	147920001	147960000	#FFDADA	1	0.625
chr1	148160001	148240000	A.2.2.2.2.2.2.2.1	0.533333333333333	.	148160001	148240000	#FFDADA	1	0.625
chr1	148240001	148280000	A.2.2.2.2.1.2.1.1.2	0.548538011695906	.	148240001	148280000	#FFDADA	1	0.625
chr1	148320001	148360000	A.2.2.2.2.1.2.1.1.2	0.548538011695906	.	148320001	148360000	#FFDADA	1	0.625
chr1	148480001	148520000	A.2.2.2.2.1.2.1.1.2	0.548538011695906	.	148480001	148520000	#FFDADA	1	0.625
chr1	148520001	148560000	B.1.2.1.2.2.2.1.2.1.1	0.306432748538012	.	148520001	148560000	#9191FF	1	0.375
chr1	148840001	148960000	B.1.2.1.2.2.2.1.2.1.1	0.306432748538012	.	148840001	148960000	#9191FF	1	0.375
chr1	149000001	149360000	B.1.2.1.2.2.2.1.2.1.1	0.306432748538012	.	149000001	149360000	#9191FF	1	0.375
chr1	149360001	149440000	B.1.1.2.1.1.2.2.1.2.1	0.433918128654971	.	149360001	149440000	#DADAFF	1	0.5
chr1	149560001	149600000	A.2.1.2.2.2.2.1.2.2	0.68187134502924	.	149560001	149600000	#FF9191	1	0.75
chr1	149640001	150000000	A.2.1.2.2.2.2.1.2.2	0.68187134502924	.	149640001	150000000	#FF9191	1	0.75
chr1	150000001	150200000	A.2.1.2.1.1.1.2.1	0.72280701754386	.	150000001	150200000	#FF9191	1	0.75
chr1	150200001	150640000	A.1.2.2.2.1.2.2	0.807017543859649	.	150200001	150640000	#FF4848	1	0.875
chr1	150640001	150760000	A.2.1.2.2.2.2.2.1.2	0.67953216374269	.	150640001	150760000	#FF9191	1	0.75
chr1	150760001	150920000	A.2.1.2.2.1.2.2.2.1	0.695906432748538	.	150760001	150920000	#FF9191	1	0.75
chr1	150920001	151000000	A.2.1.2.2.2.1.1.1.2	0.692397660818713	.	150920001	151000000	#FF9191	1	0.75
chr1	151000001	151080000	A.1.2.2.2.2.2.1.2.1.2	0.8	.	151000001	151080000	#FF4848	1	0.875
chr1	151080001	151240000	A.1.2.2.2.1.2.1.2	0.808187134502924	.	151080001	151240000	#FF4848	1	0.875
chr1	151240001	151560000	A.2.1.2.1.1.1.2.2	0.721637426900585	.	151240001	151560000	#FF9191	1	0.75
chr1	151560001	152160000	A.2.1.2.1.2.1.2.2.1	0.708771929824561	.	151560001	152160000	#FF9191	1	0.75
chr1	152160001	152480000	B.1.2.2.2.1.2.1.1.2.1.2	0.251461988304094	.	152160001	152480000	#9191FF	1	0.375
chr1	152480001	152680000	B.2.1.1.1.1.1.2.1	0.203508771929825	.	152480001	152680000	#4848FF	1	0.25
chr1	152680001	152800000	B.2.2.1.2.2.1.1.1.2	0.0584795321637427	.	152680001	152800000	#0000FF	1	0.125
chr1	152800001	152960000	B.2.1.1.2.1.2.2.1.1	0.16140350877193	.	152800001	152960000	#4848FF	1	0.25
chr1	152960001	153280000	B.2.1.2.2.2.1.1.1.1.2	0.113450292397661	.	152960001	153280000	#4848FF	1	0.25
chr1	153280001	153480000	B.1.1.2.2.2.2.2.1.2.1	0.374269005847953	.	153280001	153480000	#DADAFF	1	0.5
chr1	153520001	153720000	A.2.1.2.2.1.1.2.1	0.700584795321637	.	153520001	153720000	#FF9191	1	0.75
chr1	153720001	153960000	A.2.1.2.2.1.1.1.2.2	0.701754385964912	.	153720001	153960000	#FF9191	1	0.75
chr1	153960001	154320000	A.1.2.2.2.2.2.2	0.79766081871345	.	153960001	154320000	#FF4848	1	0.875
chr1	154320001	154880000	A.1.2.2.2.2.2.1.1	0.80233918128655	.	154320001	154880000	#FF4848	1	0.875
chr1	154880001	154960000	A.2.1.2.2.2.1.2	0.688888888888889	.	154880001	154960000	#FF9191	1	0.75
chr1	154960001	155160000	A.1.2.2.2.2.2.1.2.1.1	0.801169590643275	.	154960001	155160000	#FF4848	1	0.875
chr1	155160001	155240000	A.2.1.2.2.1.2.2.1	0.697076023391813	.	155160001	155240000	#FF9191	1	0.75
chr1	155240001	155440000	A.1.2.2.2.1.1.2	0.810526315789474	.	155240001	155440000	#FF4848	1	0.875
chr1	155440001	155600000	A.1.2.2.2.1.2.1.1	0.809356725146199	.	155440001	155600000	#FF4848	1	0.875
chr1	155600001	155760000	A.2.1.2.2.1.2.2.2.2	0.694736842105263	.	155600001	155760000	#FF9191	1	0.75
chr1	155760001	155960000	A.1.2.2.2.2.2.1.2.2	0.798830409356725	.	155760001	155960000	#FF4848	1	0.875
chr1	155960001	156320000	A.1.2.2.2.1.1.1	0.811695906432749	.	155960001	156320000	#FF4848	1	0.875
chr1	156320001	156560000	A.2.1.2.2.1.1.1.1	0.704093567251462	.	156320001	156560000	#FF9191	1	0.75
chr1	156560001	156720000	A.2.1.2.2.2.2.2.1.1	0.680701754385965	.	156560001	156720000	#FF9191	1	0.75
chr1	156720001	157120000	A.2.1.2.1.2.1.2.1.2.1.1	0.712280701754386	.	156720001	157120000	#FF9191	1	0.75
chr1	157120001	157560000	B.2.1.2.2.1.1.2.1.1.1	0.129824561403509	.	157120001	157560000	#4848FF	1	0.25
chr1	157560001	157760000	B.2.2.1.2.2.1.1.1.1	0.0596491228070175	.	157560001	157760000	#0000FF	1	0.125
chr1	157760001	157880000	B.2.2.1.1.1.2.1.2	0.0830409356725146	.	157760001	157880000	#0000FF	1	0.125
chr1	157880001	158200000	B.1.2.2.1.1.1.2.2	0.291228070175439	.	157880001	158200000	#9191FF	1	0.375
chr1	158200001	158360000	B.2.2.1.1.1.2.2.1	0.0818713450292398	.	158200001	158360000	#0000FF	1	0.125
chr1	158360001	158560000	B.2.1.1.2.2.2.1.2.2	0.147368421052632	.	158360001	158560000	#4848FF	1	0.25
chr1	158560001	158760000	B.2.2.1.2.2.2.1.1.2.2.1	0.0502923976608187	.	158560001	158760000	#0000FF	1	0.125
chr1	158760001	158920000	B.2.2.2.1.1.1.2.2	0.0304093567251462	.	158760001	158920000	#0000FF	1	0.125
chr1	158920001	159080000	B.2.1.1.2.1.1.1.2.1.2	0.169590643274854	.	158920001	159080000	#4848FF	1	0.25
chr1	159080001	159440000	B.2.1.2.2.2.2.1.1.1.1	0.102923976608187	.	159080001	159440000	#4848FF	1	0.25
chr1	159440001	159640000	B.2.1.1.1.1.2.2.2.2	0.192982456140351	.	159440001	159640000	#4848FF	1	0.25
chr1	159640001	159720000	B.2.1.1.1.2.2.2.2.2	0.174269005847953	.	159640001	159720000	#4848FF	1	0.25
chr1	159720001	159920000	B.1.1.2.2.2.2.1.1.1	0.383625730994152	.	159720001	159920000	#DADAFF	1	0.5
chr1	159920001	160040000	B.1.1.2.2.2.2.1.1.2	0.382456140350877	.	159920001	160040000	#DADAFF	1	0.5
chr1	160040001	160240000	A.2.2.2.2.1.1.2.1.2	0.553216374269006	.	160040001	160240000	#FFDADA	1	0.625
chr1	160240001	160320000	B.1.1.2.2.2.2.1.2.1.1.1	0.381286549707602	.	160240001	160320000	#DADAFF	1	0.5
chr1	160320001	160680000	B.1.1.2.2.1.1.2.2.2.2	0.408187134502924	.	160320001	160680000	#DADAFF	1	0.5
chr1	160680001	160880000	B.2.1.1.1.1.2.1.2.1	0.198830409356725	.	160680001	160880000	#4848FF	1	0.25
chr1	160880001	160960000	B.2.1.1.1.2.2.1.1.1	0.181286549707602	.	160880001	160960000	#4848FF	1	0.25
chr1	160960001	161040000	B.1.1.2.2.2.2.2.2.1	0.371929824561403	.	160960001	161040000	#DADAFF	1	0.5
chr1	161040001	161160000	B.1.1.2.2.2.2.1.2.1.1.2	0.380116959064327	.	161040001	161160000	#DADAFF	1	0.5
chr1	161160001	161320000	A.2.2.2.2.1.1.2.1.1.2	0.554385964912281	.	161160001	161320000	#FFDADA	1	0.625
chr1	161320001	161520000	B.1.1.2.1.1.1.2.1.2.2.2	0.439766081871345	.	161320001	161520000	#DADAFF	1	0.5
chr1	161520001	161640000	B.1.2.2.2.2.1.1.2.2.2	0.231578947368421	.	161520001	161640000	#9191FF	1	0.375
chr1	161640001	161960000	B.1.1.2.1.1.1.2.2.2	0.437426900584795	.	161640001	161960000	#DADAFF	1	0.5
chr1	161960001	162160000	B.1.2.2.2.2.2.1.1.1.1	0.222222222222222	.	161960001	162160000	#9191FF	1	0.375
chr1	162160001	162480000	B.1.2.2.1.1.2.1.1	0.290058479532164	.	162160001	162480000	#9191FF	1	0.375
chr1	162480001	162800000	B.1.2.2.1.1.1.1.2	0.293567251461988	.	162480001	162800000	#9191FF	1	0.375
chr1	162800001	163000000	B.2.1.1.2.1.1.1.1.1	0.173099415204678	.	162800001	163000000	#4848FF	1	0.25
chr1	163000001	163120000	B.2.1.1.2.1.2.1.2	0.162573099415205	.	163000001	163120000	#4848FF	1	0.25
chr1	163120001	163320000	B.2.1.1.1.1.1.1.2.1	0.205847953216374	.	163120001	163320000	#4848FF	1	0.25
chr1	163320001	163680000	B.2.1.2.2.1.2.1.1.2.2.1	0.121637426900585	.	163320001	163680000	#4848FF	1	0.25
chr1	163680001	163800000	B.2.2.1.2.2.1.2.1	0.0549707602339181	.	163680001	163800000	#0000FF	1	0.125
chr1	163800001	163960000	B.2.1.1.2.1.2.2.1.2	0.160233918128655	.	163800001	163960000	#4848FF	1	0.25
chr1	163960001	164080000	B.2.1.1.1.1.1.2.2	0.20233918128655	.	163960001	164080000	#4848FF	1	0.25
chr1	164080001	164440000	B.2.1.2.2.1.2.1.2.1.2	0.11812865497076	.	164080001	164440000	#4848FF	1	0.25
chr1	164440001	164760000	B.1.1.2.1.1.2.2.1.1	0.435087719298246	.	164440001	164760000	#DADAFF	1	0.5
chr1	164760001	165080000	B.1.2.2.2.1.1.1.1.2	0.258479532163743	.	164760001	165080000	#9191FF	1	0.375
chr1	165080001	165320000	B.1.2.2.2.1.2.1.2.1.2	0.247953216374269	.	165080001	165320000	#9191FF	1	0.375
chr1	165320001	165720000	B.1.1.2.1.2.1.1.1	0.428070175438596	.	165320001	165720000	#DADAFF	1	0.5
chr1	165720001	165960000	B.1.2.2.1.1.1.1.1.1	0.295906432748538	.	165720001	165960000	#9191FF	1	0.375
chr1	165960001	166120000	B.2.1.1.1.2.2.2.2.1	0.175438596491228	.	165960001	166120000	#4848FF	1	0.25
chr1	166120001	166280000	B.2.1.1.1.1.2.2.2.1	0.194152046783626	.	166120001	166280000	#4848FF	1	0.25
chr1	166280001	166440000	B.2.2.1.1.2.2.2.2	0.0654970760233918	.	166280001	166440000	#0000FF	1	0.125
chr1	166440001	166760000	B.2.1.2.2.2.1.1.2.1.1	0.111111111111111	.	166440001	166760000	#4848FF	1	0.25
chr1	166760001	167080000	B.1.1.2.2.1.1.2.2.1.2.1	0.411695906432749	.	166760001	167080000	#DADAFF	1	0.5
chr1	167080001	167240000	B.1.1.2.2.1.1.2.1	0.415204678362573	.	167080001	167240000	#DADAFF	1	0.5
chr1	167240001	167360000	B.1.2.2.2.2.1.2.1.1	0.230409356725146	.	167240001	167360000	#9191FF	1	0.375
chr1	167360001	167560000	B.1.2.2.1.1.1.1.1.2	0.294736842105263	.	167360001	167560000	#9191FF	1	0.375
chr1	167560001	167720000	A.2.2.2.2.1.1.2.2	0.552046783625731	.	167560001	167720000	#FFDADA	1	0.625
chr1	167720001	168080000	A.2.2.2.1.1.1.2.2.1	0.581286549707602	.	167720001	168080000	#FFDADA	1	0.625
chr1	168080001	168440000	B.1.1.2.2.1.1.2.2.2.1	0.409356725146199	.	168080001	168440000	#DADAFF	1	0.5
chr1	168440001	168720000	B.1.1.2.1.2.2.1.2.2	0.419883040935673	.	168440001	168720000	#DADAFF	1	0.5
chr1	168720001	169320000	A.2.2.2.2.2.1.1.2	0.541520467836257	.	168720001	169320000	#FFDADA	1	0.625
chr1	169320001	169520000	B.1.2.2.1.1.1.2.1	0.292397660818713	.	169320001	169520000	#9191FF	1	0.375
chr1	169520001	169880000	B.1.2.2.2.1.1.1.2	0.257309941520468	.	169520001	169880000	#9191FF	1	0.375
chr1	169880001	169960000	B.1.2.2.2.2.1.2.2.2.2	0.223391812865497	.	169880001	169960000	#9191FF	1	0.375
chr1	169960001	170160000	B.1.2.2.1.2.1.1.2.1.2	0.27719298245614	.	169960001	170160000	#9191FF	1	0.375
chr1	170160001	170520000	B.1.2.2.1.2.1.1.2.1.1	0.278362573099415	.	170160001	170520000	#9191FF	1	0.375
chr1	170520001	170880000	B.1.1.2.2.1.1.1.1	0.417543859649123	.	170520001	170880000	#DADAFF	1	0.5
chr1	170880001	171040000	B.2.1.1.2.1.1.2.1	0.167251461988304	.	170880001	171040000	#4848FF	1	0.25
chr1	171040001	171240000	B.1.2.2.2.2.1.1.2.1.2	0.233918128654971	.	171040001	171240000	#9191FF	1	0.375
chr1	171240001	171440000	B.1.2.2.2.2.2.2.2.2.1	0.211695906432749	.	171240001	171440000	#9191FF	1	0.375
chr1	171440001	171600000	B.1.2.2.1.2.2.1.1.2	0.270175438596491	.	171440001	171600000	#9191FF	1	0.375
chr1	171600001	171800000	B.1.1.2.2.1.1.2.2.1.2.2	0.410526315789474	.	171600001	171800000	#DADAFF	1	0.5
chr1	171800001	171920000	B.1.2.2.2.2.1.2.1.2	0.229239766081871	.	171800001	171920000	#9191FF	1	0.375
chr1	171920001	172120000	B.1.1.2.2.2.1.2.2.2	0.384795321637427	.	171920001	172120000	#DADAFF	1	0.5
chr1	172120001	172240000	B.1.2.2.2.2.2.1.1.1.2.1	0.221052631578947	.	172120001	172240000	#9191FF	1	0.375
chr1	172240001	172440000	B.1.1.2.2.1.2.1.2.2.2	0.396491228070175	.	172240001	172440000	#DADAFF	1	0.5
chr1	172440001	172680000	B.1.2.2.1.1.2.2.2.1.2	0.28187134502924	.	172440001	172680000	#9191FF	1	0.375
chr1	172680001	172880000	B.1.2.2.2.1.2.1.1.1	0.254970760233918	.	172680001	172880000	#9191FF	1	0.375
chr1	172880001	172960000	B.1.2.2.2.2.2.2.2.2.2.2	0.209356725146199	.	172880001	172960000	#9191FF	1	0.375
chr1	172960001	173520000	B.1.1.2.2.1.2.1.2.1	0.4	.	172960001	173520000	#DADAFF	1	0.5
chr1	173520001	173640000	B.2.1.1.1.2.2.1.1.2	0.180116959064327	.	173520001	173640000	#4848FF	1	0.25
chr1	173640001	173840000	B.1.1.2.2.1.2.1.2.2.1.2	0.39766081871345	.	173640001	173840000	#DADAFF	1	0.5
chr1	173840001	174280000	B.1.1.2.1.2.1.1.2	0.426900584795322	.	173840001	174280000	#DADAFF	1	0.5
chr1	174280001	174520000	B.1.2.2.1.2.1.1.2.2.2	0.274853801169591	.	174280001	174520000	#9191FF	1	0.375
chr1	174520001	174680000	B.1.2.2.2.2.1.1.1.1.2	0.23859649122807	.	174520001	174680000	#9191FF	1	0.375
chr1	174680001	174960000	B.1.1.2.1.1.1.1.1.1	0.449122807017544	.	174680001	174960000	#DADAFF	1	0.5
chr1	174960001	175160000	B.1.2.2.1.2.1.2.1	0.273684210526316	.	174960001	175160000	#9191FF	1	0.375
chr1	175160001	175280000	B.2.1.1.1.2.1.2.1.1	0.185964912280702	.	175160001	175280000	#4848FF	1	0.25
chr1	175280001	175560000	B.1.2.2.2.1.2.2.1.2.1	0.244444444444444	.	175280001	175560000	#9191FF	1	0.375
chr1	175560001	175880000	B.2.1.2.2.2.1.1.1.1.1	0.114619883040936	.	175560001	175880000	#4848FF	1	0.25
chr1	175880001	176000000	B.1.2.2.2.2.1.1.2.1.1.2	0.235087719298246	.	175880001	176000000	#9191FF	1	0.375
chr1	176000001	176160000	B.1.2.2.1.2.2.2.1.1.2	0.264327485380117	.	176000001	176160000	#9191FF	1	0.375
chr1	176160001	176520000	B.2.1.2.2.1.1.1	0.130994152046784	.	176160001	176520000	#4848FF	1	0.25
chr1	176520001	176600000	B.2.1.1.1.2.2.1.2	0.178947368421053	.	176520001	176600000	#4848FF	1	0.25
chr1	176600001	176840000	B.2.1.1.1.1.1.1.1.1	0.208187134502924	.	176600001	176840000	#4848FF	1	0.25
chr1	176840001	177080000	B.2.1.2.2.1.1.2.2	0.126315789473684	.	176840001	177080000	#4848FF	1	0.25
chr1	177080001	177360000	B.1.2.2.2.1.2.1.2.2	0.246783625730994	.	177080001	177360000	#9191FF	1	0.375
chr1	177360001	177440000	B.2.2.1.1.2.2.1.2.1	0.0725146198830409	.	177360001	177440000	#0000FF	1	0.125
chr1	177440001	177680000	B.2.1.2.2.2.2.1.2	0.0994152046783626	.	177440001	177680000	#4848FF	1	0.25
chr1	177680001	177920000	B.1.2.2.2.1.2.2.1.2.2.2	0.242105263157895	.	177680001	177920000	#9191FF	1	0.375
chr1	177920001	178480000	A.2.1.2.1.2.1.2.2.2	0.707602339181287	.	177920001	178480000	#FF9191	1	0.75
chr1	178480001	178640000	B.1.2.2.1.2.2.2.1.1.1.1	0.267836257309942	.	178480001	178640000	#9191FF	1	0.375
chr1	178640001	178760000	B.1.2.2.1.2.2.2.1.1.1.2.2	0.265497076023392	.	178640001	178760000	#9191FF	1	0.375
chr1	178760001	179040000	B.1.1.2.2.1.2.2.1	0.395321637426901	.	178760001	179040000	#DADAFF	1	0.5
chr1	179040001	179120000	B.1.2.2.1.2.2.2.2	0.260818713450292	.	179040001	179120000	#9191FF	1	0.375
chr1	179120001	179360000	B.1.2.2.1.2.1.1.1	0.27953216374269	.	179120001	179360000	#9191FF	1	0.375
chr1	179360001	179640000	B.2.1.1.2.1.1.1.2.1.1	0.170760233918129	.	179360001	179640000	#4848FF	1	0.25
chr1	179640001	180200000	A.2.2.2.1.1.2.1.2.2	0.574269005847953	.	179640001	180200000	#FFDADA	1	0.625
chr1	180200001	180440000	B.1.1.2.2.1.1.1.2	0.416374269005848	.	180200001	180440000	#DADAFF	1	0.5
chr1	180440001	180720000	A.2.2.2.1.2.2.1.2	0.56140350877193	.	180440001	180720000	#FFDADA	1	0.625
chr1	180720001	181160000	A.2.1.2.1.1.1.1.2	0.723976608187134	.	180720001	181160000	#FF9191	1	0.75
chr1	181160001	181320000	B.1.2.2.2.2.2.1.2.2	0.216374269005848	.	181160001	181320000	#9191FF	1	0.375
chr1	181320001	181760000	B.1.2.2.1.1.2.1.2	0.288888888888889	.	181320001	181760000	#9191FF	1	0.375
chr1	181760001	181920000	B.2.1.2.2.2.2.2.2.1.1.2	0.0947368421052632	.	181760001	181920000	#4848FF	1	0.25
chr1	181920001	182240000	B.1.1.2.2.1.2.1.1.2.2.1	0.40233918128655	.	181920001	182240000	#DADAFF	1	0.5
chr1	182240001	182400000	B.1.1.2.1.1.1.2.1.1	0.44327485380117	.	182240001	182400000	#DADAFF	1	0.5
chr1	182400001	182520000	B.1.2.2.2.2.1.1.2.2.1	0.232748538011696	.	182400001	182520000	#9191FF	1	0.375
chr1	182520001	182840000	B.1.1.2.1.2.2.2	0.418713450292398	.	182520001	182840000	#DADAFF	1	0.5
chr1	182840001	183440000	A.2.1.2.1.2.1.2.1.1	0.713450292397661	.	182840001	183440000	#FF9191	1	0.75
chr1	183440001	183520000	A.2.2.2.1.2.2.1.1.2	0.562573099415205	.	183440001	183520000	#FFDADA	1	0.625
chr1	183520001	183720000	A.2.2.2.2.1.1.1.1	0.557894736842105	.	183520001	183720000	#FFDADA	1	0.625
chr1	183720001	184040000	A.2.1.2.1.2.1.1.2	0.714619883040936	.	183720001	184040000	#FF9191	1	0.75
chr1	184040001	184200000	A.2.2.2.2.1.2.2.2	0.545029239766082	.	184040001	184200000	#FFDADA	1	0.625
chr1	184200001	184400000	A.2.1.2.2.2.1.1.2.2	0.690058479532164	.	184200001	184400000	#FF9191	1	0.75
chr1	184400001	184760000	A.2.1.2.1.2.2.2	0.705263157894737	.	184400001	184760000	#FF9191	1	0.75
chr1	184760001	185120000	A.2.1.2.2.2.2.1.2.1	0.683040935672515	.	184760001	185120000	#FF9191	1	0.75
chr1	185120001	185800000	A.2.2.2.1.1.1.2.1.1	0.583625730994152	.	185120001	185800000	#FFDADA	1	0.625
chr1	185800001	186400000	B.1.1.2.1.2.1.2.2	0.424561403508772	.	185800001	186400000	#DADAFF	1	0.5
chr1	186400001	186600000	B.2.2.1.2.2.2.2.2.2	0.0409356725146199	.	186400001	186600000	#0000FF	1	0.125
chr1	186600001	186920000	B.2.1.2.2.1.2.1.2.1.1	0.119298245614035	.	186600001	186920000	#4848FF	1	0.25
chr1	186920001	187200000	B.2.2.1.2.2.2.1.1.2.1	0.0514619883040936	.	186920001	187200000	#0000FF	1	0.125
chr1	187200001	187400000	B.2.2.2.1.2.1.2.2	0.0210526315789474	.	187200001	187400000	#0000FF	1	0.125
chr1	187400001	187880000	B.2.2.1.2.2.2.1.2.1.2	0.0467836257309941	.	187400001	187880000	#0000FF	1	0.125
chr1	187880001	188000000	B.2.2.2.1.2.2.1	0.0198830409356725	.	187880001	188000000	#0000FF	1	0.125
chr1	188000001	188120000	B.2.2.2.2.1.2.2.1.2	0.00584795321637427	.	188000001	188120000	#0000FF	1	0.125
chr1	188120001	188280000	B.2.2.2.2.2.1.1	0.00350877192982456	.	188120001	188280000	#0000FF	1	0.125
chr1	188280001	188400000	B.2.2.2.2.1.1.1.1.2	0.016374269005848	.	188280001	188400000	#0000FF	1	0.125
chr1	188400001	188800000	B.2.2.1.2.1.2.1.2	0.0619883040935673	.	188400001	188800000	#0000FF	1	0.125
chr1	188800001	189080000	B.2.2.2.1.2.2.2	0.0187134502923977	.	188800001	189080000	#0000FF	1	0.125
chr1	189080001	189200000	B.2.2.2.2.2.1.2	0.00233918128654971	.	189080001	189200000	#0000FF	1	0.125
chr1	189200001	189440000	B.2.1.2.2.2.2.2.2.1.2	0.0935672514619883	.	189200001	189440000	#4848FF	1	0.25
chr1	189440001	189760000	B.2.2.2.1.1.2.2.1	0.0269005847953216	.	189440001	189760000	#0000FF	1	0.125
chr1	189760001	190160000	B.2.2.1.2.2.2.1.1.1	0.0526315789473684	.	189760001	190160000	#0000FF	1	0.125
chr1	190160001	190320000	B.2.2.2.1.1.1.1.1	0.039766081871345	.	190160001	190320000	#0000FF	1	0.125
chr1	190320001	190600000	B.2.2.1.1.1.1.2.2	0.0853801169590643	.	190320001	190600000	#0000FF	1	0.125
chr1	190600001	191160000	B.2.2.1.2.1.2.1.1	0.0631578947368421	.	190600001	191160000	#0000FF	1	0.125
chr1	191160001	191360000	B.2.2.2.2.1.2.2.2	0.00467836257309942	.	191160001	191360000	#0000FF	1	0.125
chr1	191360001	191520000	B.2.2.2.1.1.1.1.2.2.2	0.0350877192982456	.	191360001	191520000	#0000FF	1	0.125
chr1	191520001	191760000	B.2.2.2.1.1.1.2.1.2.2	0.0315789473684211	.	191520001	191760000	#0000FF	1	0.125
chr1	191760001	191880000	B.2.2.2.2.1.1.2.2	0.0116959064327485	.	191760001	191880000	#0000FF	1	0.125
chr1	191880001	192400000	B.2.2.2.1.1.2.1.2	0.0280701754385965	.	191880001	192400000	#0000FF	1	0.125
chr1	192400001	192640000	B.2.1.2.2.2.2.1.1.1.2	0.101754385964912	.	192400001	192640000	#4848FF	1	0.25
chr1	192640001	192760000	B.2.2.1.1.2.1.1	0.0783625730994152	.	192640001	192760000	#0000FF	1	0.125
chr1	192760001	193040000	B.1.2.2.2.2.2.1.1.2	0.218713450292398	.	192760001	193040000	#9191FF	1	0.375
chr1	193040001	193280000	B.1.2.2.2.2.1.1.1.2	0.237426900584795	.	193040001	193280000	#9191FF	1	0.375
chr1	193280001	193640000	B.1.2.2.2.1.1.2	0.256140350877193	.	193280001	193640000	#9191FF	1	0.375
chr1	193640001	194120000	B.1.2.2.2.1.1.1.1.1	0.259649122807018	.	193640001	194120000	#9191FF	1	0.375
chr1	194120001	194320000	B.2.1.1.2.1.2.2.2	0.15906432748538	.	194120001	194320000	#4848FF	1	0.25
chr1	194320001	194520000	B.2.2.1.1.2.2.2.1.2	0.0666666666666667	.	194320001	194520000	#0000FF	1	0.125
chr1	194520001	194720000	B.2.2.2.1.2.1.2.1.2	0.0222222222222222	.	194520001	194720000	#0000FF	1	0.125
chr1	194720001	194800000	B.2.2.2.2.1.1.1.2	0.0152046783625731	.	194720001	194800000	#0000FF	1	0.125
chr1	194800001	194920000	B.2.2.2.1.2.1.1	0.0245614035087719	.	194800001	194920000	#0000FF	1	0.125
chr1	194920001	195320000	B.2.2.2.1.1.2.1.1	0.0292397660818713	.	194920001	195320000	#0000FF	1	0.125
chr1	195320001	195480000	B.2.2.2.2.2.2	0.00116959064327485	.	195320001	195480000	#0000FF	1	0.125
chr1	195480001	195720000	B.2.2.2.1.2.1.2.1.1	0.0233918128654971	.	195480001	195720000	#0000FF	1	0.125
chr1	195720001	195840000	B.2.2.2.2.1.1.2.1.2	0.0128654970760234	.	195720001	195840000	#0000FF	1	0.125
chr1	195840001	196120000	B.2.2.2.1.1.1.1.2.1	0.0385964912280702	.	195840001	196120000	#0000FF	1	0.125
chr1	196120001	196440000	B.2.1.2.2.2.1.1.2.1.2	0.109941520467836	.	196120001	196440000	#4848FF	1	0.25
chr1	196440001	196720000	B.2.2.1.2.2.2.2.2.1	0.0421052631578947	.	196440001	196720000	#0000FF	1	0.125
chr1	196720001	197080000	B.2.2.1.2.2.1.1.2.1	0.0573099415204678	.	196720001	197080000	#0000FF	1	0.125
chr1	197080001	197240000	B.2.1.1.2.1.1.2.2.2	0.164912280701754	.	197080001	197240000	#4848FF	1	0.25
chr1	197240001	197360000	B.2.2.2.2.1.2.1.2	0.00818713450292398	.	197240001	197360000	#0000FF	1	0.125
chr1	197360001	197640000	B.2.1.1.1.1.2.1.1.1	0.201169590643275	.	197360001	197640000	#4848FF	1	0.25
chr1	197640001	197760000	B.2.1.1.2.2.1.1.1.1.2	0.15672514619883	.	197640001	197760000	#4848FF	1	0.25
chr1	197760001	197920000	B.2.2.1.1.2.2.1.1	0.0736842105263158	.	197760001	197920000	#0000FF	1	0.125
chr1	197920001	198120000	B.2.1.1.2.2.1.1.1.1.1	0.157894736842105	.	197920001	198120000	#4848FF	1	0.25
chr1	198120001	198280000	B.1.1.2.1.1.1.1.2.1.2	0.445614035087719	.	198120001	198280000	#DADAFF	1	0.5
chr1	198280001	198640000	B.2.1.2.2.1.2.1.1.1.1	0.125146198830409	.	198280001	198640000	#4848FF	1	0.25
chr1	198640001	198960000	B.1.2.2.1.1.2.2.2.1.1.1	0.284210526315789	.	198640001	198960000	#9191FF	1	0.375
chr1	198960001	199360000	B.2.1.2.2.1.2.1.1.2.2.2	0.12046783625731	.	198960001	199360000	#4848FF	1	0.25
chr1	199360001	199600000	B.2.2.1.2.2.2.1.1.2.2.2	0.0491228070175439	.	199360001	199600000	#0000FF	1	0.125
chr1	199600001	199800000	B.2.2.1.2.2.1.2.2	0.0538011695906433	.	199600001	199800000	#0000FF	1	0.125
chr1	199800001	200000000	B.2.2.1.1.1.1.2.1	0.0865497076023392	.	199800001	200000000	#0000FF	1	0.125
chr1	200000001	200120000	B.2.1.1.2.2.1.1.1.2	0.155555555555556	.	200000001	200120000	#4848FF	1	0.25
chr1	200120001	200280000	B.2.1.1.1.2.1.1.2.2	0.187134502923977	.	200120001	200280000	#4848FF	1	0.25
chr1	200280001	200400000	B.2.1.1.2.2.1.1.2	0.154385964912281	.	200280001	200400000	#4848FF	1	0.25
chr1	200400001	200560000	B.2.1.1.2.1.1.1.2.2	0.168421052631579	.	200400001	200560000	#4848FF	1	0.25
chr1	200560001	200720000	B.1.2.2.2.2.1.2.2.1.1.1	0.228070175438596	.	200560001	200720000	#9191FF	1	0.375
chr1	200720001	201160000	A.2.2.2.1.1.1.2.2.2.2	0.578947368421053	.	200720001	201160000	#FFDADA	1	0.625
chr1	201160001	201400000	A.2.2.2.1.2.1.1.1	0.571929824561404	.	201160001	201400000	#FFDADA	1	0.625
chr1	201400001	202040000	A.1.2.2.2.2.1.1.1	0.805847953216374	.	201400001	202040000	#FF4848	1	0.875
chr1	202040001	202120000	A.2.2.2.2.1.2.1.1.1.2	0.549707602339181	.	202040001	202120000	#FFDADA	1	0.625
chr1	202120001	202400000	A.2.2.2.1.2.2.1.1.1.1	0.564912280701754	.	202120001	202400000	#FFDADA	1	0.625
chr1	202400001	202600000	A.2.1.2.2.2.2.1.1.2	0.684210526315789	.	202400001	202600000	#FF9191	1	0.75
chr1	202600001	203000000	A.2.1.2.1.1.1.1.1	0.725146198830409	.	202600001	203000000	#FF9191	1	0.75
chr1	203000001	203280000	A.2.1.2.2.1.2.1	0.698245614035088	.	203000001	203280000	#FF9191	1	0.75
chr1	203280001	203480000	A.2.1.2.2.2.2.1.1.1.1	0.687719298245614	.	203280001	203480000	#FF9191	1	0.75
chr1	203480001	203880000	A.1.2.2.2.2.1.1.2	0.804678362573099	.	203480001	203880000	#FF4848	1	0.875
chr1	203880001	203960000	A.2.2.2.2.1.2.1.2	0.547368421052632	.	203880001	203960000	#FFDADA	1	0.625
chr1	203960001	204520000	A.1.2.2.1.1.1.2.2.1	0.849122807017544	.	203960001	204520000	#FF4848	1	0.875
chr1	204520001	204640000	B.1.1.2.1.1.2.1	0.43625730994152	.	204520001	204640000	#DADAFF	1	0.5
chr1	204640001	204800000	A.2.2.2.1.2.2.2.1	0.560233918128655	.	204640001	204800000	#FFDADA	1	0.625
chr1	204800001	204920000	B.1.1.2.1.1.1.2.1.2.1	0.442105263157895	.	204800001	204920000	#DADAFF	1	0.5
chr1	204920001	205320000	A.2.1.2.2.2.2.1.1.1.2.2	0.685380116959064	.	204920001	205320000	#FF9191	1	0.75
chr1	205320001	205480000	A.2.2.2.1.2.1.1.2	0.570760233918129	.	205320001	205480000	#FFDADA	1	0.625
chr1	205480001	205760000	A.2.1.2.2.2.1.1.1.1	0.693567251461988	.	205480001	205760000	#FF9191	1	0.75
chr1	205760001	205960000	A.2.2.2.1.2.2.1.1.1.2	0.56374269005848	.	205760001	205960000	#FFDADA	1	0.625
chr1	206080001	206160000	A.2.2.2.2.1.2.1.1.1.1	0.550877192982456	.	206080001	206160000	#FFDADA	1	0.625
chr1	206160001	206360000	B.1.1.2.1.1.1.1.2.2	0.444444444444444	.	206160001	206360000	#DADAFF	1	0.5
chr1	206480001	206560000	B.1.1.2.1.1.2.2.1.2.2	0.432748538011696	.	206480001	206560000	#DADAFF	1	0.5
chr1	206560001	206960000	A.2.1.2.1.2.1.2.1.2.1.2	0.711111111111111	.	206560001	206960000	#FF9191	1	0.75
chr1	206960001	207440000	A.2.2.2.2.2.1.1.1.2	0.542690058479532	.	206960001	207440000	#FFDADA	1	0.625
chr1	207440001	207760000	B.1.1.2.2.2.1.1.1.2	0.391812865497076	.	207440001	207760000	#DADAFF	1	0.5
chr1	207760001	208200000	A.2.2.2.1.1.1.2.2.2.1	0.580116959064327	.	207760001	208200000	#FFDADA	1	0.625
chr1	208200001	208320000	B.1.2.2.2.2.2.2.2.1	0.212865497076023	.	208200001	208320000	#9191FF	1	0.375
chr1	208320001	208440000	B.1.1.2.2.2.2.2.1.1.1	0.376608187134503	.	208320001	208440000	#DADAFF	1	0.5
chr1	208440001	208600000	B.2.2.1.1.1.1.1.1	0.0900584795321637	.	208440001	208600000	#0000FF	1	0.125
chr1	208600001	208880000	B.2.1.2.2.2.1.1.1.2	0.112280701754386	.	208600001	208880000	#4848FF	1	0.25
chr1	208880001	209120000	B.2.1.2.2.2.2.2.1.1	0.0982456140350877	.	208880001	209120000	#4848FF	1	0.25
chr1	209120001	209720000	B.1.2.2.2.1.2.2.1.1	0.245614035087719	.	209120001	209720000	#9191FF	1	0.375
chr1	209720001	210000000	B.1.1.2.1.2.2.1.2.1	0.421052631578947	.	209720001	210000000	#DADAFF	1	0.5
chr1	210000001	210200000	B.2.1.1.1.1.2.1.1.2	0.2	.	210000001	210200000	#4848FF	1	0.25
chr1	210200001	210400000	B.2.1.1.2.2.1.2.2	0.152046783625731	.	210200001	210400000	#4848FF	1	0.25
chr1	210400001	210560000	B.1.2.2.1.2.1.1.2.2.1	0.276023391812866	.	210400001	210560000	#9191FF	1	0.375
chr1	210560001	210880000	B.2.1.2.2.2.2.2.2.2.2	0.0912280701754386	.	210560001	210880000	#4848FF	1	0.25
chr1	210880001	211080000	B.2.2.2.1.1.1.1.2.2.1.2	0.0362573099415205	.	210880001	211080000	#0000FF	1	0.125
chr1	211080001	211360000	B.2.2.1.2.2.2.2.1.1	0.0444444444444444	.	211080001	211360000	#0000FF	1	0.125
chr1	211360001	211480000	B.2.1.1.1.2.1.2.2.1	0.183625730994152	.	211360001	211480000	#4848FF	1	0.25
chr1	211480001	211640000	B.1.2.2.2.2.2.1.1.1.2.2	0.219883040935673	.	211480001	211640000	#9191FF	1	0.375
chr1	211640001	212200000	B.1.1.2.2.1.2.1.1.2.1	0.403508771929825	.	211640001	212200000	#DADAFF	1	0.5
chr1	212200001	212280000	B.1.1.2.2.2.2.1.2.2	0.377777777777778	.	212200001	212280000	#DADAFF	1	0.5
chr1	212280001	212400000	B.1.1.2.2.2.2.1.2.1.2	0.378947368421053	.	212280001	212400000	#DADAFF	1	0.5
chr1	212400001	213000000	A.2.1.2.1.2.2.1	0.706432748538012	.	212400001	213000000	#FF9191	1	0.75
chr1	213000001	213240000	B.1.2.2.1.2.2.2.1.2.2	0.261988304093567	.	213000001	213240000	#9191FF	1	0.375
chr1	213240001	213800000	B.1.2.2.2.1.2.1.2.1.1	0.249122807017544	.	213240001	213800000	#9191FF	1	0.375
chr1	213800001	214360000	B.1.2.2.2.1.2.1.1.2.2	0.250292397660819	.	213800001	214360000	#9191FF	1	0.375
chr1	214360001	214640000	B.1.1.2.2.1.2.1.1.1.1	0.407017543859649	.	214360001	214640000	#DADAFF	1	0.5
chr1	214640001	214800000	B.1.2.2.2.2.1.1.2.1.1.1	0.23625730994152	.	214640001	214800000	#9191FF	1	0.375
chr1	214800001	215160000	B.2.1.2.2.2.2.1.1.2	0.100584795321637	.	214800001	215160000	#4848FF	1	0.25
chr1	215160001	215280000	B.2.2.2.2.1.2.1.1.1	0.0105263157894737	.	215160001	215280000	#0000FF	1	0.125
chr1	215280001	215480000	B.2.2.1.2.1.2.2	0.0608187134502924	.	215280001	215480000	#0000FF	1	0.125
chr1	215480001	215640000	B.2.2.2.1.1.1.1.2.2.1.1	0.0374269005847953	.	215480001	215640000	#0000FF	1	0.125
chr1	215640001	216280000	B.2.1.2.2.2.1.2.1.1	0.107602339181287	.	215640001	216280000	#4848FF	1	0.25
chr1	216280001	216440000	B.2.2.2.2.1.2.2.1.1	0.00701754385964912	.	216280001	216440000	#0000FF	1	0.125
chr1	216440001	216600000	B.2.2.1.2.2.2.2.1.2	0.0432748538011696	.	216440001	216600000	#0000FF	1	0.125
chr1	216600001	216720000	B.2.2.1.1.2.1.2.1.2	0.0760233918128655	.	216600001	216720000	#0000FF	1	0.125
chr1	216720001	217080000	B.2.1.2.2.1.2.1.1.1.2	0.123976608187135	.	216720001	217080000	#4848FF	1	0.25
chr1	217080001	217280000	B.2.1.1.1.1.2.2.1.2	0.195321637426901	.	217080001	217280000	#4848FF	1	0.25
chr1	217280001	217800000	B.2.1.2.2.1.2.2	0.115789473684211	.	217280001	217800000	#4848FF	1	0.25
chr1	217800001	218400000	B.2.1.2.2.2.1.2.2.1	0.105263157894737	.	217800001	218400000	#4848FF	1	0.25
chr1	218400001	218760000	B.1.2.2.1.1.2.2.2.2	0.280701754385965	.	218400001	218760000	#9191FF	1	0.375
chr1	218760001	219280000	B.2.1.2.2.1.1.2.1.1.2	0.128654970760234	.	218760001	219280000	#4848FF	1	0.25
chr1	219280001	219400000	B.2.1.1.2.1.1.2.2.1	0.166081871345029	.	219280001	219400000	#4848FF	1	0.25
chr1	219400001	220200000	B.1.2.2.2.1.2.2.2	0.24093567251462	.	219400001	220200000	#9191FF	1	0.375
chr1	220200001	220520000	B.1.1.2.2.2.2.2.1.2.2	0.373099415204678	.	220200001	220520000	#DADAFF	1	0.5
chr1	220520001	220600000	B.2.1.1.2.1.2.1.1	0.16374269005848	.	220520001	220600000	#4848FF	1	0.25
chr1	220600001	220680000	B.2.1.1.1.2.1.1.2.1	0.188304093567251	.	220600001	220680000	#4848FF	1	0.25
chr1	220680001	220960000	B.1.1.2.2.1.2.1.1.1.2.2	0.404678362573099	.	220680001	220960000	#DADAFF	1	0.5
chr1	220960001	221320000	B.1.1.2.2.1.2.1.1.2.2.2	0.401169590643275	.	220960001	221320000	#DADAFF	1	0.5
chr1	221320001	221400000	B.2.1.1.1.2.1.1.1.1.1	0.191812865497076	.	221320001	221400000	#4848FF	1	0.25
chr1	221400001	221880000	B.1.2.2.2.1.2.1.1.2.1.1.1	0.253801169590643	.	221400001	221880000	#9191FF	1	0.375
chr1	221880001	222240000	B.1.2.2.2.1.2.2.1.2.2.1	0.24327485380117	.	221880001	222240000	#9191FF	1	0.375
chr1	222240001	222360000	B.2.1.1.2.2.2.1.2.1	0.148538011695906	.	222240001	222360000	#4848FF	1	0.25
chr1	222360001	222720000	B.2.1.2.2.2.2.2.1.2	0.0970760233918129	.	222360001	222720000	#4848FF	1	0.25
chr1	222720001	223000000	B.1.1.2.1.2.2.1.1.2	0.422222222222222	.	222720001	223000000	#DADAFF	1	0.5
chr1	223000001	223120000	B.1.1.2.2.2.2.2.2.2	0.370760233918129	.	223000001	223120000	#DADAFF	1	0.5
chr1	223120001	223480000	B.1.1.2.1.2.2.1.1.1	0.423391812865497	.	223120001	223480000	#DADAFF	1	0.5
chr1	223480001	223680000	B.1.2.2.1.1.2.2.2.1.1.2	0.283040935672515	.	223480001	223680000	#9191FF	1	0.375
chr1	223680001	223840000	B.1.2.2.2.2.2.2.2.2.2.1	0.210526315789474	.	223680001	223840000	#9191FF	1	0.375
chr1	223840001	224120000	A.2.2.2.2.2.2.1.2.2	0.534502923976608	.	223840001	224120000	#FFDADA	1	0.625
chr1	224120001	224200000	B.1.1.2.2.2.1.2.1.2	0.387134502923977	.	224120001	224200000	#DADAFF	1	0.5
chr1	224200001	224400000	B.1.2.2.2.2.1.2.2.1.1.2	0.226900584795322	.	224200001	224400000	#9191FF	1	0.375
chr1	224400001	224600000	B.1.1.2.1.1.1.1.2.1.1	0.446783625730994	.	224400001	224600000	#DADAFF	1	0.5
chr1	224600001	224680000	B.1.2.2.1.2.2.2.1.2.1	0.263157894736842	.	224600001	224680000	#9191FF	1	0.375
chr1	224680001	225280000	B.2.1.2.2.1.1.2.1.2	0.127485380116959	.	224680001	225280000	#4848FF	1	0.25
chr1	225280001	225560000	B.2.1.1.2.1.1.1.1.2	0.171929824561404	.	225280001	225560000	#4848FF	1	0.25
chr1	225560001	225760000	A.2.2.2.2.1.1.2.1.1.1	0.555555555555556	.	225560001	225760000	#FFDADA	1	0.625
chr1	225760001	225880000	A.2.2.2.1.2.1.2.2.1.1	0.568421052631579	.	225760001	225880000	#FFDADA	1	0.625
chr1	225880001	226240000	A.2.1.2.1.2.1.1.1	0.715789473684211	.	225880001	226240000	#FF9191	1	0.75
chr1	226240001	226440000	A.2.1.2.2.2.1.1.2.1	0.691228070175439	.	226240001	226440000	#FF9191	1	0.75
chr1	226440001	226840000	A.2.2.2.1.1.2.1.1	0.577777777777778	.	226440001	226840000	#FFDADA	1	0.625
chr1	226840001	227040000	A.2.1.2.2.2.2.2.2	0.678362573099415	.	226840001	227040000	#FF9191	1	0.75
chr1	227040001	227240000	A.2.2.2.1.2.1.2.2.1.2	0.567251461988304	.	227040001	227240000	#FFDADA	1	0.625
chr1	227240001	227480000	A.2.1.2.2.2.2.1.1.1.2.1	0.686549707602339	.	227240001	227480000	#FF9191	1	0.75
chr1	227480001	227680000	A.2.2.2.1.2.1.2.1	0.569590643274854	.	227480001	227680000	#FFDADA	1	0.625
chr1	227680001	227800000	B.1.1.2.2.2.1.1.1.1	0.392982456140351	.	227680001	227800000	#DADAFF	1	0.5
chr1	227800001	228040000	B.1.1.2.1.1.2.2.2.1.2	0.430409356725146	.	227800001	228040000	#DADAFF	1	0.5
chr1	228040001	228320000	B.1.1.2.1.1.2.2.2.2	0.429239766081871	.	228040001	228320000	#DADAFF	1	0.5
chr1	228320001	228480000	A.2.2.2.1.2.2.2.2	0.55906432748538	.	228320001	228480000	#FFDADA	1	0.625
chr1	228480001	228760000	A.2.2.2.1.2.1.2.2.2	0.566081871345029	.	228480001	228760000	#FFDADA	1	0.625
chr1	228760001	229080000	B.1.1.2.2.2.1.1.2	0.390643274853801	.	228760001	229080000	#DADAFF	1	0.5
chr1	229080001	229640000	A.2.2.2.1.1.1.1.2	0.584795321637427	.	229080001	229640000	#FFDADA	1	0.625
chr1	229640001	229800000	A.2.2.2.2.1.2.2.1	0.546198830409357	.	229640001	229800000	#FFDADA	1	0.625
chr1	229800001	230000000	B.1.1.2.2.1.2.1.1.1.2.1	0.405847953216374	.	229800001	230000000	#DADAFF	1	0.5
chr1	230000001	230200000	B.1.1.2.2.1.1.2.2.1.1.1	0.414035087719298	.	230000001	230200000	#DADAFF	1	0.5
chr1	230200001	230560000	A.2.2.2.1.1.2.1.2.1.2	0.575438596491228	.	230200001	230560000	#FFDADA	1	0.625
chr1	230560001	230680000	B.1.2.2.2.2.2.2.1.2	0.214035087719298	.	230560001	230680000	#9191FF	1	0.375
chr1	230680001	231200000	A.2.2.2.1.1.1.1.1	0.585964912280702	.	230680001	231200000	#FFDADA	1	0.625
chr1	231200001	231360000	A.2.2.2.2.2.1.2.2	0.539181286549708	.	231200001	231360000	#FFDADA	1	0.625
chr1	231360001	231600000	A.2.2.2.2.2.2.1.1.1	0.538011695906433	.	231360001	231600000	#FFDADA	1	0.625
chr1	231600001	231800000	B.1.1.2.1.1.1.2.1.2.2.1	0.44093567251462	.	231600001	231800000	#DADAFF	1	0.5
chr1	231800001	232160000	A.2.2.2.2.2.2.1.2.1	0.535672514619883	.	231800001	232160000	#FFDADA	1	0.625
chr1	232160001	232320000	B.1.1.2.2.2.1.2.2.1	0.385964912280702	.	232160001	232320000	#DADAFF	1	0.5
chr1	232320001	232560000	A.2.2.2.2.2.1.2.1	0.540350877192982	.	232320001	232560000	#FFDADA	1	0.625
chr1	232560001	232800000	A.2.2.2.2.2.2.1.1.2	0.536842105263158	.	232560001	232800000	#FFDADA	1	0.625
chr1	232800001	232960000	B.1.2.2.2.2.1.2.2.1.2	0.225730994152047	.	232800001	232960000	#9191FF	1	0.375
chr1	232960001	233240000	B.1.1.2.2.1.1.2.2.1.1.2	0.412865497076023	.	232960001	233240000	#DADAFF	1	0.5
chr1	233240001	233480000	B.1.2.2.1.1.2.2.1.2	0.285380116959064	.	233240001	233480000	#9191FF	1	0.375
chr1	233480001	233640000	B.2.2.1.1.1.2.1.1	0.0842105263157895	.	233480001	233640000	#0000FF	1	0.125
chr1	233640001	233800000	B.2.1.1.1.1.1.1.2.2	0.204678362573099	.	233640001	233800000	#4848FF	1	0.25
chr1	233800001	234000000	B.2.1.1.1.1.1.1.1.2	0.207017543859649	.	233800001	234000000	#4848FF	1	0.25
chr1	234000001	234080000	B.2.2.1.1.2.2.1.2.2.2	0.0690058479532164	.	234000001	234080000	#0000FF	1	0.125
chr1	234080001	234240000	B.2.1.1.1.1.2.1.2.2	0.19766081871345	.	234080001	234240000	#4848FF	1	0.25
chr1	234240001	234600000	B.1.2.2.1.1.2.2.1.1.2	0.286549707602339	.	234240001	234600000	#9191FF	1	0.375
chr1	234600001	234880000	A.1.2.2.2.2.1.2	0.803508771929825	.	234600001	234880000	#FF4848	1	0.875
chr1	234880001	235000000	A.2.1.2.2.1.1.2.2	0.699415204678363	.	234880001	235000000	#FF9191	1	0.75
chr1	235000001	235200000	A.2.1.2.2.1.1.1.2.1	0.702923976608187	.	235000001	235200000	#FF9191	1	0.75
chr1	235240001	235280000	A.2.1.2.2.1.1.1.2.1	0.702923976608187	.	235240001	235280000	#FF9191	1	0.75
chr1	235280001	235800000	A.2.2.2.1.1.1.2.1.2	0.582456140350877	.	235280001	235800000	#FFDADA	1	0.625
chr1	235800001	235880000	B.1.2.2.1.2.2.2.1.1.1.2.1	0.266666666666667	.	235800001	235880000	#9191FF	1	0.375
chr1	235880001	236240000	A.2.2.2.1.1.2.2	0.573099415204678	.	235880001	236240000	#FFDADA	1	0.625
chr1	236240001	236480000	A.2.2.2.2.1.1.1.2	0.55672514619883	.	236240001	236480000	#FFDADA	1	0.625
chr1	236480001	236920000	A.2.2.2.1.1.2.1.2.1.1	0.576608187134503	.	236480001	236920000	#FFDADA	1	0.625
chr1	236920001	237400000	B.1.1.2.1.1.1.2.2.1	0.43859649122807	.	236920001	237400000	#DADAFF	1	0.5
chr1	237400001	237520000	B.1.2.2.2.2.2.2.1.1	0.215204678362573	.	237400001	237520000	#9191FF	1	0.375
chr1	237520001	237960000	A.2.2.2.2.2.2.2.2	0.532163742690059	.	237520001	237960000	#FFDADA	1	0.625
chr1	237960001	238360000	B.2.1.2.2.1.2.1.2.2	0.116959064327485	.	237960001	238360000	#4848FF	1	0.25
chr1	238360001	238440000	B.2.2.1.1.2.2.1.2.2.1.1	0.0713450292397661	.	238360001	238440000	#0000FF	1	0.125
chr1	238440001	238560000	B.2.2.1.1.2.2.2.1.1	0.0678362573099415	.	238440001	238560000	#0000FF	1	0.125
chr1	238560001	238640000	B.2.2.2.2.1.1.1.1.1	0.0175438596491228	.	238560001	238640000	#0000FF	1	0.125
chr1	238640001	238760000	B.2.2.1.1.1.2.2.2.1	0.0807017543859649	.	238640001	238760000	#0000FF	1	0.125
chr1	238760001	239120000	B.2.2.1.2.2.2.1.2.2	0.0456140350877193	.	238760001	239120000	#0000FF	1	0.125
chr1	239120001	239280000	B.2.2.2.1.1.1.2.1.1	0.0339181286549708	.	239120001	239280000	#0000FF	1	0.125
chr1	239280001	239440000	B.2.2.1.1.1.2.2.2.2	0.0795321637426901	.	239280001	239440000	#0000FF	1	0.125
chr1	239440001	239600000	B.2.1.1.2.2.2.2	0.146198830409357	.	239440001	239600000	#4848FF	1	0.25
chr1	239600001	239680000	B.2.2.1.1.2.2.1.2.2.1.2	0.0701754385964912	.	239600001	239680000	#0000FF	1	0.125
chr1	239680001	239880000	B.2.1.2.2.2.1.1.2.2	0.108771929824561	.	239680001	239880000	#4848FF	1	0.25
chr1	239880001	240120000	B.2.1.2.2.2.2.2.2.1.1.1	0.095906432748538	.	239880001	240120000	#4848FF	1	0.25
chr1	240120001	240240000	B.2.2.1.1.1.1.1.2.2	0.087719298245614	.	240120001	240240000	#0000FF	1	0.125
chr1	240240001	240720000	B.2.1.2.2.2.1.2.1.2	0.106432748538012	.	240240001	240720000	#4848FF	1	0.25
chr1	240720001	240880000	B.2.2.2.2.1.2.1.1.2	0.00935672514619883	.	240720001	240880000	#0000FF	1	0.125
chr1	240880001	241120000	B.2.2.2.1.1.1.2.1.2.1	0.0327485380116959	.	240880001	241120000	#0000FF	1	0.125
chr1	241120001	241600000	B.2.2.1.2.2.1.1.2.2	0.056140350877193	.	241120001	241600000	#0000FF	1	0.125
chr1	241600001	241840000	B.2.1.1.2.2.1.2.1	0.153216374269006	.	241600001	241840000	#4848FF	1	0.25
chr1	241840001	242040000	B.2.1.1.2.2.2.1.1.1	0.150877192982456	.	241840001	242040000	#4848FF	1	0.25
chr1	242040001	242120000	B.2.1.1.1.2.2.2.1.2	0.176608187134503	.	242040001	242120000	#4848FF	1	0.25
chr1	242120001	242400000	B.2.2.2.1.1.2.2.2	0.0257309941520468	.	242120001	242400000	#0000FF	1	0.125
chr1	242400001	242520000	B.2.2.1.1.1.1.1.2.1	0.0888888888888889	.	242400001	242520000	#0000FF	1	0.125
chr1	242520001	243240000	B.2.1.2.2.2.1.2.2.2	0.104093567251462	.	242520001	243240000	#4848FF	1	0.25
chr1	243240001	243920000	B.1.1.2.1.2.1.2.1	0.425730994152047	.	243240001	243920000	#DADAFF	1	0.5
chr1	243920001	244240000	B.1.2.2.1.2.2.1.1.1	0.271345029239766	.	243920001	244240000	#9191FF	1	0.375
chr1	244240001	244640000	B.1.2.2.1.1.2.2.1.1.1	0.287719298245614	.	244240001	244640000	#9191FF	1	0.375
chr1	244640001	244760000	B.2.1.1.1.2.1.1.1.1.2	0.190643274853801	.	244640001	244760000	#4848FF	1	0.25
chr1	244760001	244960000	B.1.2.2.2.2.1.1.1.1.1	0.239766081871345	.	244760001	244960000	#9191FF	1	0.375
chr1	244960001	245240000	B.1.1.2.1.1.2.2.2.1.1	0.431578947368421	.	244960001	245240000	#DADAFF	1	0.5
chr1	245240001	245520000	B.1.2.2.2.2.2.1.2.1	0.217543859649123	.	245240001	245520000	#9191FF	1	0.375
chr1	245520001	245720000	B.2.1.1.1.1.2.2.1.1	0.196491228070175	.	245520001	245720000	#4848FF	1	0.25
chr1	245720001	245800000	B.1.2.2.2.2.1.2.2.2.1	0.224561403508772	.	245720001	245800000	#9191FF	1	0.375
chr1	245800001	246280000	B.1.1.2.2.1.2.1.2.2.1.1	0.398830409356725	.	245800001	246280000	#DADAFF	1	0.5
chr1	246280001	246720000	B.1.1.2.2.1.2.2.2	0.394152046783626	.	246280001	246720000	#DADAFF	1	0.5
chr1	246720001	247000000	B.1.1.2.1.1.1.1.1.2	0.447953216374269	.	246720001	247000000	#DADAFF	1	0.5
chr1	247000001	247080000	B.1.1.2.2.2.2.2.1.1.2	0.375438596491228	.	247000001	247080000	#DADAFF	1	0.5
chr1	247080001	247160000	B.1.2.2.1.2.2.1.2	0.269005847953216	.	247080001	247160000	#9191FF	1	0.375
chr1	247160001	247400000	B.2.1.1.1.2.1.1.1.2	0.189473684210526	.	247160001	247400000	#4848FF	1	0.25
chr1	247400001	247560000	B.2.1.1.1.2.1.2.1.2	0.184795321637427	.	247400001	247560000	#4848FF	1	0.25
chr1	247560001	247880000	B.2.1.2.2.2.2.2.2.2.1	0.0923976608187135	.	247560001	247880000	#4848FF	1	0.25
chr1	247880001	248240000	B.2.2.1.2.2.2.1.2.1.1	0.047953216374269	.	247880001	248240000	#0000FF	1	0.125
chr1	248240001	248400000	B.2.2.2.2.1.1.2.1.1	0.0140350877192982	.	248240001	248400000	#0000FF	1	0.125
chr1	248400001	248640000	B.2.2.1.1.2.1.2.2	0.0748538011695906	.	248400001	248640000	#0000FF	1	0.125
chr1	248640001	248760000	B.2.1.1.1.2.2.2.1.1	0.177777777777778	.	248640001	248760000	#4848FF	1	0.25
chr1	248760001	248920000	B.2.2.1.1.2.1.2.1.1	0.0771929824561404	.	248760001	248920000	#0000FF	1	0.125
chr1	249040001	249080000	B.2.2.1.1.2.1.2.1.1	0.0771929824561404	.	249040001	249080000	#0000FF	1	0.125
chr1	249080001	249240000	B.2.1.1.1.2.1.2.2.2	0.182456140350877	.	249080001	249240000	#4848FF	1	0.25
chr2	1	320000	B.1.2.1.1.2.2.2.2.1.1.1	0.413865546218487	.	1	320000	#9191FF	1	0.375
chr2	320001	640000	B.2.1.2.1.2.1.2.1.1.2	0.188025210084034	.	320001	640000	#4848FF	1	0.25
chr2	640001	720000	A.2.2.2.2.1.2.2.1.1.1.1	0.605042016806723	.	640001	720000	#FFDADA	1	0.625
chr2	760001	880000	A.2.2.2.2.1.2.2.1.1.1.1	0.605042016806723	.	760001	880000	#FFDADA	1	0.625
chr2	880001	1000000	B.1.1.2.1.1.1.2.2	0.494747899159664	.	880001	1000000	#DADAFF	1	0.5
chr2	1000001	1080000	B.1.1.2.2.2.2.1	0.446428571428571	.	1000001	1080000	#DADAFF	1	0.5
chr2	1080001	1200000	A.2.2.2.2.2.1.2.1.2	0.591386554621849	.	1080001	1200000	#FFDADA	1	0.625
chr2	1200001	1600000	B.1.1.2.1.1.2.1.1	0.493697478991597	.	1200001	1600000	#DADAFF	1	0.5
chr2	1600001	1760000	A.2.1.1.1.1.1.2.2.2.2	0.800420168067227	.	1600001	1760000	#FF9191	1	0.75
chr2	1760001	2040000	B.1.1.2.1.2.1.2.2.1	0.486344537815126	.	1760001	2040000	#DADAFF	1	0.5
chr2	2040001	2160000	B.1.1.2.2.2.1.2.2.2.1.1.1	0.45063025210084	.	2040001	2160000	#DADAFF	1	0.5
chr2	2160001	2240000	B.1.1.2.2.2.1.1.1.2	0.459033613445378	.	2160001	2240000	#DADAFF	1	0.5
chr2	2240001	2320000	B.1.1.2.2.2.1.2.2.2.1.2	0.448529411764706	.	2240001	2320000	#DADAFF	1	0.5
chr2	2320001	2720000	B.2.1.2.2.1.2.1.1	0.152310924369748	.	2320001	2720000	#4848FF	1	0.25
chr2	2720001	3080000	B.1.2.1.2.2.1.2.2.2	0.38655462184874	.	2720001	3080000	#9191FF	1	0.375
chr2	3080001	3480000	A.2.2.2.1.2.1.1.2	0.618697478991597	.	3080001	3480000	#FFDADA	1	0.625
chr2	3480001	3600000	A.1.2.1.1.2.1.2.1.2.1	0.896008403361345	.	3480001	3600000	#FF4848	1	0.875
chr2	3600001	4240000	B.2.1.2.1.2.2.1.1.1.2	0.173319327731092	.	3600001	4240000	#4848FF	1	0.25
chr2	4240001	4320000	B.1.2.1.2.1.1.1.1.1	0.409663865546218	.	4240001	4320000	#9191FF	1	0.375
chr2	4320001	4720000	B.2.2.1.1.1.1.1.2.1	0.115546218487395	.	4320001	4720000	#0000FF	1	0.125
chr2	4720001	4920000	B.2.1.2.2.2.2.1.2.2.1	0.128151260504202	.	4720001	4920000	#4848FF	1	0.25
chr2	4920001	5040000	B.1.2.1.2.1.1.2.1.2	0.403361344537815	.	4920001	5040000	#9191FF	1	0.375
chr2	5120001	5320000	B.2.1.2.1.2.2.1.2.2.2.2	0.16281512605042	.	5120001	5320000	#4848FF	1	0.25
chr2	5320001	5480000	B.1.2.1.2.1.1.2.2.2.2	0.398109243697479	.	5320001	5480000	#9191FF	1	0.375
chr2	5480001	5680000	B.1.1.2.2.1.1.2.1.2.2	0.472689075630252	.	5480001	5680000	#DADAFF	1	0.5
chr2	5680001	5800000	B.1.2.1.1.1.2.2.1.2	0.428571428571429	.	5680001	5800000	#9191FF	1	0.375
chr2	5800001	5880000	B.1.1.2.2.2.1.2.1	0.453781512605042	.	5800001	5880000	#DADAFF	1	0.5
chr2	5880001	6080000	B.1.2.1.1.1.1.1.2.2	0.442226890756303	.	5880001	6080000	#9191FF	1	0.375
chr2	6080001	6160000	B.1.1.2.2.2.1.2.2.2.2	0.447478991596639	.	6080001	6160000	#DADAFF	1	0.5
chr2	6160001	6280000	B.1.2.1.2.1.1.2.2.1.2	0.401260504201681	.	6160001	6280000	#9191FF	1	0.375
chr2	6280001	6640000	B.2.1.2.1.2.2.1.2.2.2.1	0.163865546218487	.	6280001	6640000	#4848FF	1	0.25
chr2	6640001	7000000	B.1.2.1.1.2.2.1.2.1.1	0.420168067226891	.	6640001	7000000	#9191FF	1	0.375
chr2	7000001	7200000	A.1.2.1.2.2.1.2.2.1.2	0.862394957983193	.	7000001	7200000	#FF4848	1	0.875
chr2	7200001	7520000	B.1.2.1.1.2.2.1.1.1	0.422268907563025	.	7200001	7520000	#9191FF	1	0.375
chr2	7520001	7680000	B.1.2.1.1.1.2.1.1.1.1	0.438025210084034	.	7520001	7680000	#9191FF	1	0.375
chr2	7680001	8080000	B.1.1.2.2.1.2.2.2	0.461134453781513	.	7680001	8080000	#DADAFF	1	0.5
chr2	8080001	8640000	A.2.2.2.1.1.2.2.1.1	0.623949579831933	.	8080001	8640000	#FFDADA	1	0.625
chr2	8640001	8760000	A.1.2.1.2.2.1.1.2	0.870798319327731	.	8640001	8760000	#FF4848	1	0.875
chr2	8760001	8920000	A.2.1.1.2.2.2.1.2.2	0.754201680672269	.	8760001	8920000	#FF9191	1	0.75
chr2	8920001	9280000	A.1.2.1.1.1.1.1.2.2.2	0.928571428571429	.	8920001	9280000	#FF4848	1	0.875
chr2	9280001	9640000	A.1.1.2.2.1.2.1.1.2	0.945378151260504	.	9280001	9640000	#FF0000	1	1
chr2	9640001	9960000	A.1.1.1.2.1.1.1.1.2	0.990546218487395	.	9640001	9960000	#FF0000	1	1
chr2	9960001	10120000	A.1.2.1.1.2.1.1.2.2.2.1.1	0.901260504201681	.	9960001	10120000	#FF4848	1	0.875
chr2	10120001	10240000	A.1.2.1.1.2.2.1.1.2	0.890756302521008	.	10120001	10240000	#FF4848	1	0.875
chr2	10240001	10400000	A.1.2.1.1.2.1.2.1.1	0.897058823529412	.	10240001	10400000	#FF4848	1	0.875
chr2	10400001	10840000	A.1.2.1.1.1.1.2.2.2.2	0.920168067226891	.	10400001	10840000	#FF4848	1	0.875
chr2	10840001	11120000	A.1.2.1.1.1.2.1.2.2.2	0.908613445378151	.	10840001	11120000	#FF4848	1	0.875
chr2	11120001	11240000	A.2.1.1.2.1.2.2.2.1.1	0.766806722689076	.	11120001	11240000	#FF9191	1	0.75
chr2	11240001	11640000	A.1.1.1.2.1.1.2.2.1	0.982142857142857	.	11240001	11640000	#FF0000	1	1
chr2	11640001	11960000	A.1.2.1.2.2.1.2.1.1.2	0.867647058823529	.	11640001	11960000	#FF4848	1	0.875
chr2	11960001	12280000	A.2.2.2.1.1.1.2.2	0.628151260504202	.	11960001	12280000	#FFDADA	1	0.625
chr2	12280001	12520000	A.2.1.1.2.2.1.2	0.758403361344538	.	12280001	12520000	#FF9191	1	0.75
chr2	12520001	12680000	A.1.2.1.2.2.2.1.1.1.1.1	0.860294117647059	.	12520001	12680000	#FF4848	1	0.875
chr2	12680001	12840000	A.2.2.2.1.1.1.1.1.2	0.634453781512605	.	12680001	12840000	#FFDADA	1	0.625
chr2	12840001	13160000	A.1.1.2.2.1.2.1.2.2.2	0.942226890756303	.	12840001	13160000	#FF0000	1	1
chr2	13160001	13680000	B.2.1.2.2.1.1.2.2.1.2	0.154411764705882	.	13160001	13680000	#4848FF	1	0.25
chr2	13680001	13840000	B.1.2.1.2.1.1.2.2.1.1	0.402310924369748	.	13680001	13840000	#9191FF	1	0.375
chr2	13840001	14160000	B.2.1.2.1.2.1.2.2.1.2.1.2	0.182773109243697	.	13840001	14160000	#4848FF	1	0.25
chr2	14160001	14480000	B.2.1.2.2.2.2.2.1.1.2.1	0.125	.	14160001	14480000	#4848FF	1	0.25
chr2	14480001	14640000	B.2.1.2.1.2.1.1.1.2	0.19327731092437	.	14480001	14640000	#4848FF	1	0.25
chr2	14640001	15280000	B.2.2.2.1.2.1.2.1	0.0441176470588235	.	14640001	15280000	#0000FF	1	0.125
chr2	15280001	15560000	B.1.2.1.1.2.1.1.2.1	0.425420168067227	.	15280001	15560000	#9191FF	1	0.375
chr2	15560001	15720000	A.2.2.2.1.1.1.1.1.1	0.635504201680672	.	15560001	15720000	#FFDADA	1	0.625
chr2	15720001	16080000	A.2.2.2.1.1.1.1.2.2.1	0.632352941176471	.	15720001	16080000	#FFDADA	1	0.625
chr2	16080001	16240000	B.1.1.2.1.1.1.1.1.1	0.498949579831933	.	16080001	16240000	#DADAFF	1	0.5
chr2	16240001	16280000	B.1.1.2.1.2.1.1.2	0.48844537815126	.	16240001	16280000	#DADAFF	1	0.5
chr2	16320001	16480000	B.1.1.2.1.2.1.1.2	0.48844537815126	.	16320001	16480000	#DADAFF	1	0.5
chr2	16480001	16640000	A.2.2.2.2.2.2.2.1	0.586134453781513	.	16480001	16640000	#FFDADA	1	0.625
chr2	16640001	16960000	B.1.2.1.1.2.2.1.2.2.2	0.417016806722689	.	16640001	16960000	#9191FF	1	0.375
chr2	16960001	17200000	B.2.1.2.2.1.2.2.2.1.1	0.147058823529412	.	16960001	17200000	#4848FF	1	0.25
chr2	17200001	17360000	B.1.2.1.2.1.1.1.1.2	0.408613445378151	.	17200001	17360000	#9191FF	1	0.375
chr2	17360001	17640000	B.2.1.2.2.1.1.1.2	0.157563025210084	.	17360001	17640000	#4848FF	1	0.25
chr2	17640001	17880000	B.1.1.2.1.1.2.1.2	0.492647058823529	.	17640001	17880000	#DADAFF	1	0.5
chr2	17880001	18120000	B.1.1.2.1.2.1.1.1	0.489495798319328	.	17880001	18120000	#DADAFF	1	0.5
chr2	18120001	18200000	B.1.2.1.2.1.1.2.1.1	0.404411764705882	.	18120001	18200000	#9191FF	1	0.375
chr2	18200001	18280000	B.1.1.2.2.2.1.2.2.1.1	0.452731092436975	.	18200001	18280000	#DADAFF	1	0.5
chr2	18280001	18560000	B.1.2.1.2.2.1.1.2.1	0.391806722689076	.	18280001	18560000	#9191FF	1	0.375
chr2	18560001	18840000	B.1.1.2.2.1.1.1.2.1	0.480042016806723	.	18560001	18840000	#DADAFF	1	0.5
chr2	18840001	19160000	B.1.1.2.2.1.1.1.2.2.2.2	0.476890756302521	.	18840001	19160000	#DADAFF	1	0.5
chr2	19160001	19280000	B.1.2.1.1.1.2.1.1.1.2.2	0.435924369747899	.	19160001	19280000	#9191FF	1	0.375
chr2	19280001	19800000	B.1.1.2.2.1.2.1.2.1	0.466386554621849	.	19280001	19800000	#DADAFF	1	0.5
chr2	19800001	19880000	A.2.2.2.2.2.1.1.1	0.59453781512605	.	19800001	19880000	#FFDADA	1	0.625
chr2	19880001	20160000	A.2.1.1.2.2.2.1.2.1	0.755252100840336	.	19880001	20160000	#FF9191	1	0.75
chr2	20160001	20480000	A.1.2.1.1.1.2.1.2.2.1	0.909663865546218	.	20160001	20480000	#FF4848	1	0.875
chr2	20480001	20880000	A.1.1.2.2.1.2.1.2.1	0.944327731092437	.	20480001	20880000	#FF0000	1	1
chr2	20880001	21040000	A.2.2.2.2.1.2.2.2.1.1	0.598739495798319	.	20880001	21040000	#FFDADA	1	0.625
chr2	21040001	21400000	B.1.2.1.1.2.1.2	0.423319327731092	.	21040001	21400000	#9191FF	1	0.375
chr2	21400001	21520000	B.1.1.2.2.2.1.1.2.1.1	0.457983193277311	.	21400001	21520000	#DADAFF	1	0.5
chr2	21520001	21680000	B.1.1.2.2.2.1.1.2.1.2	0.456932773109244	.	21520001	21680000	#DADAFF	1	0.5
chr2	21680001	21880000	B.2.1.2.1.2.1.2.1.1.1	0.189075630252101	.	21680001	21880000	#4848FF	1	0.25
chr2	21880001	22080000	B.2.1.2.1.2.1.1.1.1.2	0.194327731092437	.	21880001	22080000	#4848FF	1	0.25
chr2	22080001	22400000	B.2.1.2.1.2.2.1.2.1.2.1	0.167016806722689	.	22080001	22400000	#4848FF	1	0.25
chr2	22400001	22600000	B.2.1.2.1.2.2.1.2.2.1	0.164915966386555	.	22400001	22600000	#4848FF	1	0.25
chr2	22600001	23000000	B.2.2.1.1.1.1.1.1	0.116596638655462	.	22600001	23000000	#0000FF	1	0.125
chr2	23000001	23280000	B.2.1.2.2.1.2.2.1.1.2	0.149159663865546	.	23000001	23280000	#4848FF	1	0.25
chr2	23280001	23560000	B.1.2.1.2.2.1.2.2.1	0.387605042016807	.	23280001	23560000	#9191FF	1	0.375
chr2	23560001	23720000	A.2.2.2.2.2.2.1.1.2	0.588235294117647	.	23560001	23720000	#FFDADA	1	0.625
chr2	23720001	24040000	A.2.1.1.1.2.1.2.1.2.1	0.788865546218487	.	23720001	24040000	#FF9191	1	0.75
chr2	24040001	24160000	A.1.2.1.1.2.1.1.2.2.2.1.2.2	0.899159663865546	.	24040001	24160000	#FF4848	1	0.875
chr2	24160001	24360000	A.1.1.2.1.1.2.1.2	0.964285714285714	.	24160001	24360000	#FF0000	1	1
chr2	24360001	24560000	A.1.1.1.2.1.1.1.1.1	0.991596638655462	.	24360001	24560000	#FF0000	1	1
chr2	24560001	24640000	A.1.1.2.1.1.1.2.1	0.968487394957983	.	24560001	24640000	#FF0000	1	1
chr2	24640001	24760000	A.1.1.2.1.1.1.1.2.2	0.96953781512605	.	24640001	24760000	#FF0000	1	1
chr2	24760001	24840000	A.1.1.2.1.2.2.1.2.1	0.955882352941177	.	24760001	24840000	#FF0000	1	1
chr2	24840001	24920000	A.1.1.1.2.2.2.1	0.975840336134454	.	24840001	24920000	#FF0000	1	1
chr2	24920001	25000000	A.1.1.2.1.2.2.1.2.2	0.954831932773109	.	24920001	25000000	#FF0000	1	1
chr2	25000001	25120000	A.1.1.1.2.2.1.2.2	0.976890756302521	.	25000001	25120000	#FF0000	1	1
chr2	25120001	25320000	A.1.2.1.1.2.2.1.2.1	0.889705882352941	.	25120001	25320000	#FF4848	1	0.875
chr2	25320001	25520000	A.1.1.1.2.2.2.2.1.2	0.973739495798319	.	25320001	25520000	#FF0000	1	1
chr2	25520001	25640000	A.1.2.1.1.2.1.1.2.2.1	0.902310924369748	.	25520001	25640000	#FF4848	1	0.875
chr2	25640001	25880000	A.1.2.1.1.2.2.1.2.2	0.888655462184874	.	25640001	25880000	#FF4848	1	0.875
chr2	25880001	26040000	A.1.2.1.1.2.2.2.2	0.885504201680672	.	25880001	26040000	#FF4848	1	0.875
chr2	26040001	26400000	A.1.1.1.2.2.2.2.2	0.972689075630252	.	26040001	26400000	#FF0000	1	1
chr2	26400001	26560000	A.1.1.1.2.1.1.1.2.1.1	0.989495798319328	.	26400001	26560000	#FF0000	1	1
chr2	26560001	26680000	A.1.2.1.2.2.2.1.1.2.1.1	0.857142857142857	.	26560001	26680000	#FF4848	1	0.875
chr2	26680001	26760000	A.1.2.1.1.2.2.2.1.2	0.886554621848739	.	26680001	26760000	#FF4848	1	0.875
chr2	26760001	26960000	A.1.2.1.2.2.2.1.1.2.2	0.855042016806723	.	26760001	26960000	#FF4848	1	0.875
chr2	26960001	27360000	A.1.1.1.2.2.2.2.1.1	0.974789915966387	.	26960001	27360000	#FF0000	1	1
chr2	27360001	27520000	A.1.1.1.2.2.1.1	0.978991596638655	.	27360001	27520000	#FF0000	1	1
chr2	27520001	27640000	A.1.1.2.1.2.2.2	0.953781512605042	.	27520001	27640000	#FF0000	1	1
chr2	27640001	27720000	A.1.1.2.1.1.1.1.1	0.971638655462185	.	27640001	27720000	#FF0000	1	1
chr2	27720001	27840000	A.1.2.1.1.2.2.2.1.1	0.887605042016807	.	27720001	27840000	#FF4848	1	0.875
chr2	27840001	28240000	A.1.1.1.2.1.1.2.1.2.1	0.984243697478992	.	27840001	28240000	#FF0000	1	1
chr2	28240001	28320000	A.1.1.1.2.2.1.2.1	0.977941176470588	.	28240001	28320000	#FF0000	1	1
chr2	28320001	28440000	A.1.1.2.1.1.1.2.2.1	0.967436974789916	.	28320001	28440000	#FF0000	1	1
chr2	28440001	28720000	A.1.1.1.1.2.2.1.2	0.994747899159664	.	28440001	28720000	#FF0000	1	1
chr2	28720001	28840000	A.1.1.2.1.2.2.1.1.1	0.957983193277311	.	28720001	28840000	#FF0000	1	1
chr2	28840001	29040000	A.1.1.1.2.1.1.1.2.2	0.987394957983193	.	28840001	29040000	#FF0000	1	1
chr2	29040001	29120000	A.1.1.2.1.2.2.1.1.2	0.956932773109244	.	29040001	29120000	#FF0000	1	1
chr2	29120001	29440000	A.1.2.1.2.2.1.2.2.1.1	0.863445378151261	.	29120001	29440000	#FF4848	1	0.875
chr2	29440001	29800000	B.1.2.1.1.2.1.1.1	0.426470588235294	.	29440001	29800000	#9191FF	1	0.375
chr2	29800001	30120000	B.1.1.2.2.1.2.1.1.1	0.468487394957983	.	29800001	30120000	#DADAFF	1	0.5
chr2	30120001	30320000	B.1.1.2.2.2.1.2.2.1.2	0.451680672268908	.	30120001	30320000	#DADAFF	1	0.5
chr2	30320001	30960000	A.1.2.1.2.1.1.1.2.1	0.882352941176471	.	30320001	30960000	#FF4848	1	0.875
chr2	30960001	31200000	B.1.1.2.2.1.2.1.2.2	0.465336134453782	.	30960001	31200000	#DADAFF	1	0.5
chr2	31200001	31360000	A.2.2.2.2.2.2.1.1.1	0.589285714285714	.	31200001	31360000	#FFDADA	1	0.625
chr2	31360001	31520000	A.2.1.1.2.1.2.2.1	0.767857142857143	.	31360001	31520000	#FF9191	1	0.75
chr2	31520001	31920000	B.1.2.1.1.2.2.2.1.1	0.415966386554622	.	31520001	31920000	#9191FF	1	0.375
chr2	31920001	32080000	A.2.2.2.2.2.1.1.2	0.593487394957983	.	31920001	32080000	#FFDADA	1	0.625
chr2	32080001	32200000	A.2.1.1.2.1.2.1.1.1.2	0.771008403361345	.	32080001	32200000	#FF9191	1	0.75
chr2	32200001	32720000	A.1.2.1.1.1.2.1.2.1.1.1	0.91281512605042	.	32200001	32720000	#FF4848	1	0.875
chr2	32720001	33160000	A.1.1.2.2.1.2.1.2.2.1	0.94327731092437	.	32720001	33160000	#FF0000	1	1
chr2	33160001	33360000	A.1.2.1.1.1.2.1.1.1.2.2	0.917016806722689	.	33160001	33360000	#FF4848	1	0.875
chr2	33360001	33480000	A.1.2.1.1.2.1.1.2.2.2.2	0.898109243697479	.	33360001	33480000	#FF4848	1	0.875
chr2	33480001	33680000	A.1.2.1.2.2.1.2.1.2.1.2	0.865546218487395	.	33480001	33680000	#FF4848	1	0.875
chr2	33680001	33840000	A.1.2.1.2.2.2.1.1.1.2	0.858193277310924	.	33680001	33840000	#FF4848	1	0.875
chr2	33840001	34400000	B.1.2.1.2.2.1.2.1.2	0.388655462184874	.	33840001	34400000	#9191FF	1	0.375
chr2	34400001	34800000	B.2.2.1.1.1.1.2.2.2	0.111344537815126	.	34400001	34800000	#0000FF	1	0.125
chr2	34800001	35000000	B.2.1.2.1.2.2.1.1.2.2	0.170168067226891	.	34800001	35000000	#4848FF	1	0.25
chr2	35000001	35080000	B.1.2.1.2.1.1.2.2.2.1.2	0.399159663865546	.	35000001	35080000	#9191FF	1	0.375
chr2	35080001	35440000	B.2.2.2.1.2.2.1.1.1	0.0420168067226891	.	35080001	35440000	#0000FF	1	0.125
chr2	35440001	35560000	B.1.2.1.1.1.2.1.2.1.1	0.432773109243697	.	35440001	35560000	#9191FF	1	0.375
chr2	35560001	35880000	B.2.1.2.1.2.1.2.2.2.1.1.2	0.178571428571429	.	35560001	35880000	#4848FF	1	0.25
chr2	35880001	35960000	B.1.2.1.2.1.1.1.2.1.1	0.407563025210084	.	35880001	35960000	#9191FF	1	0.375
chr2	35960001	36320000	B.2.1.2.1.2.2.1.2.1.1.2	0.168067226890756	.	35960001	36320000	#4848FF	1	0.25
chr2	36320001	36440000	B.1.2.1.1.1.2.1.2.2	0.430672268907563	.	36320001	36440000	#9191FF	1	0.375
chr2	36440001	36560000	B.1.2.1.2.1.1.1.2.1.2	0.406512605042017	.	36440001	36560000	#9191FF	1	0.375
chr2	36560001	36880000	A.2.1.1.1.2.2.1.2	0.783613445378151	.	36560001	36880000	#FF9191	1	0.75
chr2	36880001	37040000	A.2.2.2.2.2.1.2.1.1	0.592436974789916	.	36880001	37040000	#FFDADA	1	0.625
chr2	37040001	37240000	A.1.2.1.1.1.2.1.1.2.2.1	0.914915966386555	.	37040001	37240000	#FF4848	1	0.875
chr2	37240001	37320000	A.1.2.1.1.2.1.1.2.2.2.1.2.1	0.900210084033613	.	37240001	37320000	#FF4848	1	0.875
chr2	37320001	37640000	A.1.2.1.1.1.1.1.1.2	0.932773109243697	.	37320001	37640000	#FF4848	1	0.875
chr2	37640001	37840000	A.1.2.1.1.1.1.1.1.1	0.933823529411765	.	37640001	37840000	#FF4848	1	0.875
chr2	37840001	38160000	A.1.2.1.1.1.1.2.2.2.1.2	0.921218487394958	.	37840001	38160000	#FF4848	1	0.875
chr2	38160001	38520000	A.2.1.1.2.1.1.2.2.2	0.773109243697479	.	38160001	38520000	#FF9191	1	0.75
chr2	38520001	38600000	A.1.2.1.2.2.2.2.2	0.851890756302521	.	38520001	38600000	#FF4848	1	0.875
chr2	38600001	38960000	A.1.2.1.2.2.1.1.1.1	0.872899159663866	.	38600001	38960000	#FF4848	1	0.875
chr2	38960001	39320000	A.1.2.1.2.2.2.1.1.2.1.2	0.85609243697479	.	38960001	39320000	#FF4848	1	0.875
chr2	39320001	39440000	A.1.2.1.1.2.1.2.2.1	0.89390756302521	.	39320001	39440000	#FF4848	1	0.875
chr2	39440001	39600000	A.1.1.2.1.1.2.2.1.1	0.963235294117647	.	39440001	39600000	#FF0000	1	1
chr2	39600001	39760000	A.1.1.2.2.1.1.1.1	0.952731092436975	.	39600001	39760000	#FF0000	1	1
chr2	39760001	40040000	A.1.2.1.2.2.1.2.1.1.1.1	0.869747899159664	.	39760001	40040000	#FF4848	1	0.875
chr2	40040001	40320000	A.2.2.2.2.2.2.1.2	0.58718487394958	.	40040001	40320000	#FFDADA	1	0.625
chr2	40320001	40840000	A.2.1.1.1.2.2.2.1	0.782563025210084	.	40320001	40840000	#FF9191	1	0.75
chr2	40840001	41120000	A.2.2.2.2.2.2.2.2	0.585084033613445	.	40840001	41120000	#FFDADA	1	0.625
chr2	41120001	41240000	B.1.1.2.2.2.1.1.1.1	0.460084033613445	.	41120001	41240000	#DADAFF	1	0.5
chr2	41240001	41400000	B.1.2.1.1.1.2.1.1.2.1	0.434873949579832	.	41240001	41400000	#9191FF	1	0.375
chr2	41400001	41560000	B.1.2.1.1.1.2.1.1.2.2	0.433823529411765	.	41400001	41560000	#9191FF	1	0.375
chr2	41560001	42040000	B.1.1.2.2.1.1.2.2.1.2	0.470588235294118	.	41560001	42040000	#DADAFF	1	0.5
chr2	42040001	42400000	A.2.1.1.1.1.1.2.2.1.1	0.803571428571429	.	42040001	42400000	#FF9191	1	0.75
chr2	42400001	42760000	A.2.1.1.1.2.2.1.1	0.784663865546218	.	42400001	42760000	#FF9191	1	0.75
chr2	42760001	43320000	A.1.2.1.2.1.2.1.2.1	0.876050420168067	.	42760001	43320000	#FF4848	1	0.875
chr2	43320001	43400000	A.1.2.1.1.2.1.2.2.2	0.892857142857143	.	43320001	43400000	#FF4848	1	0.875
chr2	43400001	43840000	A.1.1.2.2.1.1.1.2.2	0.95063025210084	.	43400001	43840000	#FF0000	1	1
chr2	43840001	44120000	A.2.2.2.2.1.1.2.1.1	0.611344537815126	.	43840001	44120000	#FFDADA	1	0.625
chr2	44120001	44200000	A.1.2.1.2.2.2.1.1.1.1.2	0.859243697478992	.	44120001	44200000	#FF4848	1	0.875
chr2	44200001	44400000	A.2.1.1.1.1.1.2.2.2.1	0.801470588235294	.	44200001	44400000	#FF9191	1	0.75
chr2	44400001	44560000	A.2.1.1.1.1.1.1.1.2	0.807773109243697	.	44400001	44560000	#FF9191	1	0.75
chr2	44560001	44720000	A.2.2.2.2.1.1.2.1.2.1	0.610294117647059	.	44560001	44720000	#FFDADA	1	0.625
chr2	44720001	44880000	A.2.2.2.2.1.2.2.2.2.1	0.596638655462185	.	44720001	44880000	#FFDADA	1	0.625
chr2	44880001	45080000	A.2.2.2.2.1.1.2.1.2.2	0.609243697478992	.	44880001	45080000	#FFDADA	1	0.625
chr2	45080001	45200000	B.1.1.2.2.2.2.2	0.445378151260504	.	45080001	45200000	#DADAFF	1	0.5
chr2	45200001	45400000	A.2.1.1.2.1.2.2.2.2.2.1	0.763655462184874	.	45200001	45400000	#FF9191	1	0.75
chr2	45400001	45480000	A.2.1.1.2.1.2.2.2.2.2.2.1	0.762605042016807	.	45400001	45480000	#FF9191	1	0.75
chr2	45480001	45800000	A.2.1.1.1.2.1.2.2.2	0.785714285714286	.	45480001	45800000	#FF9191	1	0.75
chr2	45800001	46200000	A.1.1.1.1.2.2.1.1.1.2	0.996848739495798	.	45800001	46200000	#FF0000	1	1
chr2	46200001	46360000	A.1.1.2.1.2.1.1	0.960084033613445	.	46200001	46360000	#FF0000	1	1
chr2	46360001	46760000	A.1.1.1.2.1.1.2.1.1.1	0.986344537815126	.	46360001	46760000	#FF0000	1	1
chr2	46760001	46960000	A.1.1.1.1.1	1	.	46760001	46960000	#FF0000	1	1
chr2	46960001	47240000	A.1.1.1.2.1.1.1.2.1.2	0.988445378151261	.	46960001	47240000	#FF0000	1	1
chr2	47240001	47640000	A.1.1.1.2.1.1.2.1.2.2	0.983193277310924	.	47240001	47640000	#FF0000	1	1
chr2	47640001	47960000	A.2.2.2.1.2.1.1.1.1	0.620798319327731	.	47640001	47960000	#FFDADA	1	0.625
chr2	47960001	48200000	A.2.1.1.1.1.2.2.2	0.796218487394958	.	47960001	48200000	#FF9191	1	0.75
chr2	48200001	48280000	A.2.2.2.2.1.1.1	0.612394957983193	.	48200001	48280000	#FFDADA	1	0.625
chr2	48280001	48480000	A.2.1.1.2.1.2.1.1.1.1	0.772058823529412	.	48280001	48480000	#FF9191	1	0.75
chr2	48480001	48800000	A.2.1.1.1.2.1.2.1.1.1.1	0.793067226890756	.	48480001	48800000	#FF9191	1	0.75
chr2	48800001	48920000	B.1.1.2.1.1.2.2.1	0.491596638655462	.	48800001	48920000	#DADAFF	1	0.5
chr2	48920001	49200000	B.2.1.2.1.2.2.1.1.2.1.1	0.172268907563025	.	48920001	49200000	#4848FF	1	0.25
chr2	49200001	49360000	B.2.1.2.1.2.2.1.2.1.1.1	0.169117647058824	.	49200001	49360000	#4848FF	1	0.25
chr2	49360001	49480000	B.1.2.1.2.2.2.2.2	0.381302521008403	.	49360001	49480000	#9191FF	1	0.375
chr2	49480001	49600000	B.1.2.1.1.1.2.1.1.1.2.1	0.436974789915966	.	49480001	49600000	#9191FF	1	0.375
chr2	49600001	49680000	B.2.1.2.1.2.2.2.1	0.161764705882353	.	49600001	49680000	#4848FF	1	0.25
chr2	49680001	49880000	B.1.2.1.2.1.1.2.2.2.1.1	0.400210084033613	.	49680001	49880000	#9191FF	1	0.375
chr2	49880001	50080000	B.1.2.1.2.2.2.1	0.385504201680672	.	49880001	50080000	#9191FF	1	0.375
chr2	50080001	50280000	B.1.2.1.2.2.2.2.1.2.1	0.383403361344538	.	50080001	50280000	#9191FF	1	0.375
chr2	50280001	50760000	B.2.1.2.2.1.2.1.2	0.151260504201681	.	50280001	50760000	#4848FF	1	0.25
chr2	50760001	50880000	B.2.1.2.1.2.1.1.2.1.2	0.191176470588235	.	50760001	50880000	#4848FF	1	0.25
chr2	50880001	51480000	B.2.2.2.1.2.2.2.1.1	0.0367647058823529	.	50880001	51480000	#0000FF	1	0.125
chr2	51480001	51760000	B.2.2.2.1.2.2.2.2	0.0346638655462185	.	51480001	51760000	#0000FF	1	0.125
chr2	51760001	51880000	B.1.2.1.2.1.1.1.2.2	0.40546218487395	.	51760001	51880000	#9191FF	1	0.375
chr2	51880001	52160000	B.2.2.2.1.1.2.1.1	0.0504201680672269	.	51880001	52160000	#0000FF	1	0.125
chr2	52160001	52480000	B.2.1.2.2.2.2.2.2.1.1	0.121848739495798	.	52160001	52480000	#4848FF	1	0.25
chr2	52480001	52840000	B.2.1.2.1.2.1.2.1.2	0.186974789915966	.	52480001	52840000	#4848FF	1	0.25
chr2	52840001	53280000	B.2.2.1.1.1.1.1.2.2	0.114495798319328	.	52840001	53280000	#0000FF	1	0.125
chr2	53280001	53560000	B.1.2.1.2.2.2.2.1.2.2	0.382352941176471	.	53280001	53560000	#9191FF	1	0.375
chr2	53560001	54000000	B.1.2.1.1.2.2.2.2.2	0.410714285714286	.	53560001	54000000	#9191FF	1	0.375
chr2	54000001	54280000	A.1.2.1.2.1.2.1.2.2	0.875	.	54000001	54280000	#FF4848	1	0.875
chr2	54280001	54560000	A.1.1.2.2.1.1.2.2.1	0.948529411764706	.	54280001	54560000	#FF0000	1	1
chr2	54560001	54960000	A.1.1.1.1.2.2.2.2	0.992647058823529	.	54560001	54960000	#FF0000	1	1
chr2	54960001	55200000	A.1.2.1.2.1.2.2	0.873949579831933	.	54960001	55200000	#FF4848	1	0.875
chr2	55200001	55680000	A.1.2.1.1.1.1.2.2.2.1.1	0.922268907563025	.	55200001	55680000	#FF4848	1	0.875
chr2	55680001	55920000	A.2.1.1.1.1.1.2.1	0.804621848739496	.	55680001	55920000	#FF9191	1	0.75
chr2	55920001	56240000	B.2.1.2.1.2.2.1.1.2.1.2	0.171218487394958	.	55920001	56240000	#4848FF	1	0.25
chr2	56240001	56400000	B.1.1.2.2.2.1.1.2.2.2	0.454831932773109	.	56240001	56400000	#DADAFF	1	0.5
chr2	56400001	56760000	B.1.1.2.1.2.1.2.1	0.487394957983193	.	56400001	56760000	#DADAFF	1	0.5
chr2	56760001	57200000	B.1.2.1.1.2.2.1.2.2.1	0.418067226890756	.	56760001	57200000	#9191FF	1	0.375
chr2	57200001	57440000	B.2.1.2.1.2.2.2.2.2	0.159663865546218	.	57200001	57440000	#4848FF	1	0.25
chr2	57440001	57520000	B.1.2.1.1.1.2.1.2.1.2	0.43172268907563	.	57440001	57520000	#9191FF	1	0.375
chr2	57520001	57800000	B.2.1.2.1.2.2.2.2.1	0.160714285714286	.	57520001	57800000	#4848FF	1	0.25
chr2	57800001	58280000	B.2.2.1.1.1.1.2.2.1	0.112394957983193	.	57800001	58280000	#0000FF	1	0.125
chr2	58280001	58440000	A.2.2.2.2.1.2.2.1.1.2.2	0.601890756302521	.	58280001	58440000	#FFDADA	1	0.625
chr2	58440001	58880000	B.2.2.2.1.2.2.1.1.2	0.0409663865546218	.	58440001	58880000	#0000FF	1	0.125
chr2	58880001	59000000	B.2.1.2.2.2.2.2.1.1.1	0.126050420168067	.	58880001	59000000	#4848FF	1	0.25
chr2	59000001	59160000	B.2.1.2.1.2.1.2.2.1.1.2	0.184873949579832	.	59000001	59160000	#4848FF	1	0.25
chr2	59160001	59440000	B.2.1.2.2.1.1.1.1	0.158613445378151	.	59160001	59440000	#4848FF	1	0.25
chr2	59440001	59520000	B.2.1.2.1.2.1.1.1.1.1	0.195378151260504	.	59440001	59520000	#4848FF	1	0.25
chr2	59520001	59760000	B.1.2.1.2.2.1.1.1	0.392857142857143	.	59520001	59760000	#9191FF	1	0.375
chr2	59760001	59840000	B.1.1.2.2.2.1.1.2.2.1	0.455882352941176	.	59760001	59840000	#DADAFF	1	0.5
chr2	59840001	60320000	B.1.2.1.2.2.1.2.1.1	0.389705882352941	.	59840001	60320000	#9191FF	1	0.375
chr2	60320001	60640000	B.2.1.2.2.1.1.2.2.1.1	0.15546218487395	.	60320001	60640000	#4848FF	1	0.25
chr2	60640001	60960000	B.1.1.2.1.2.1.2.2.2	0.485294117647059	.	60640001	60960000	#DADAFF	1	0.5
chr2	60960001	61160000	A.2.1.1.1.1.1.2.2.1.2	0.802521008403361	.	60960001	61160000	#FF9191	1	0.75
chr2	61160001	61280000	A.2.1.1.2.1.2.2.2.1.2	0.765756302521008	.	61160001	61280000	#FF9191	1	0.75
chr2	61280001	61760000	A.1.1.1.2.1.1.2.1.1.2	0.985294117647059	.	61280001	61760000	#FF0000	1	1
chr2	61760001	61880000	A.1.1.2.1.1.2.2.1.2	0.96218487394958	.	61760001	61880000	#FF0000	1	1
chr2	61880001	62120000	A.1.2.1.1.1.2.1.1.2.1	0.915966386554622	.	61880001	62120000	#FF4848	1	0.875
chr2	62120001	62640000	A.1.2.1.1.1.2.1.1.1.2.1	0.918067226890756	.	62120001	62640000	#FF4848	1	0.875
chr2	62640001	62960000	A.2.2.2.1.1.1.1.2.2.2	0.631302521008403	.	62640001	62960000	#FFDADA	1	0.625
chr2	62960001	63080000	A.2.2.2.2.2.1.2.2	0.590336134453782	.	62960001	63080000	#FFDADA	1	0.625
chr2	63080001	63240000	A.2.1.1.2.1.2.1.2	0.76890756302521	.	63080001	63240000	#FF9191	1	0.75
chr2	63240001	63480000	B.1.1.2.1.1.1.1.2	0.496848739495798	.	63240001	63480000	#DADAFF	1	0.5
chr2	63480001	63600000	A.2.2.2.2.1.2.2.2.1.2	0.597689075630252	.	63480001	63600000	#FFDADA	1	0.625
chr2	63600001	63680000	A.2.1.1.2.1.2.2.2.2.2.2.2	0.761554621848739	.	63600001	63680000	#FF9191	1	0.75
chr2	63680001	64560000	A.1.2.1.2.1.1.1.1.1	0.884453781512605	.	63680001	64560000	#FF4848	1	0.875
chr2	64560001	64720000	A.1.2.1.1.2.1.1.2.1	0.903361344537815	.	64560001	64720000	#FF4848	1	0.875
chr2	64720001	64920000	A.1.1.2.2.1.2.1.1.1	0.946428571428571	.	64720001	64920000	#FF0000	1	1
chr2	64920001	65160000	A.1.1.2.2.1.1.1.2.1	0.951680672268908	.	64920001	65160000	#FF0000	1	1
chr2	65160001	65320000	A.1.1.1.1.2.2.1.1.2	0.995798319327731	.	65160001	65320000	#FF0000	1	1
chr2	65320001	65440000	A.1.1.2.1.1.2.2.2	0.961134453781513	.	65320001	65440000	#FF0000	1	1
chr2	65440001	65640000	A.1.2.1.1.1.2.1.1.2.2.2	0.913865546218487	.	65440001	65640000	#FF4848	1	0.875
chr2	65640001	65840000	A.1.2.1.1.1.2.1.2.1.1.2	0.911764705882353	.	65640001	65840000	#FF4848	1	0.875
chr2	65840001	66120000	B.1.2.1.1.1.1.2.2.2	0.439075630252101	.	65840001	66120000	#9191FF	1	0.375
chr2	66120001	66360000	B.1.2.1.1.1.2.2.2	0.427521008403361	.	66120001	66360000	#9191FF	1	0.375
chr2	66360001	66800000	B.1.2.1.1.2.2.1.1.2	0.421218487394958	.	66360001	66800000	#9191FF	1	0.375
chr2	66800001	67320000	B.2.1.2.1.2.2.1.1.1.1	0.17436974789916	.	66800001	67320000	#4848FF	1	0.25
chr2	67320001	67520000	B.1.2.1.1.1.2.2.1.1	0.429621848739496	.	67320001	67520000	#9191FF	1	0.375
chr2	67520001	67640000	B.1.1.2.2.2.1.2.2.2.1.1.2	0.449579831932773	.	67520001	67640000	#DADAFF	1	0.5
chr2	67640001	67840000	B.1.1.2.1.1.2.2.2	0.490546218487395	.	67640001	67840000	#DADAFF	1	0.5
chr2	67840001	68360000	B.1.1.2.2.1.1.2.2.1.1	0.471638655462185	.	67840001	68360000	#DADAFF	1	0.5
chr2	68360001	68560000	A.1.2.1.2.2.1.1.1.2	0.871848739495798	.	68360001	68560000	#FF4848	1	0.875
chr2	68560001	68680000	A.2.2.2.2.1.2.2.2.2.2	0.595588235294118	.	68560001	68680000	#FFDADA	1	0.625
chr2	68680001	68840000	B.1.1.2.1.1.1.1.1.2	0.497899159663866	.	68680001	68840000	#DADAFF	1	0.5
chr2	68840001	69160000	A.2.1.1.2.2.1.1.2	0.759453781512605	.	68840001	69160000	#FF9191	1	0.75
chr2	69160001	69600000	A.2.1.1.1.1.2.2.1	0.797268907563025	.	69160001	69600000	#FF9191	1	0.75
chr2	69600001	69920000	A.1.1.1.2.1.1.2.2.2	0.98109243697479	.	69600001	69920000	#FF0000	1	1
chr2	69920001	70040000	A.1.1.2.1.2.1.2	0.959033613445378	.	69920001	70040000	#FF0000	1	1
chr2	70040001	70200000	A.1.1.2.1.1.2.1.1	0.965336134453782	.	70040001	70200000	#FF0000	1	1
chr2	70200001	70320000	A.1.2.1.1.2.2.1.1.1	0.891806722689076	.	70200001	70320000	#FF4848	1	0.875
chr2	70320001	70560000	A.1.2.1.1.2.1.2.1.2.2	0.894957983193277	.	70320001	70560000	#FF4848	1	0.875
chr2	70560001	70800000	A.2.2.2.1.2.1.1.1.2	0.619747899159664	.	70560001	70800000	#FFDADA	1	0.625
chr2	70800001	71040000	A.2.2.2.1.1.1.2.1.1	0.630252100840336	.	70800001	71040000	#FFDADA	1	0.625
chr2	71040001	71200000	A.2.1.1.2.1.2.2.2.2.1	0.764705882352941	.	71040001	71200000	#FF9191	1	0.75
chr2	71200001	71720000	A.1.2.1.1.1.1.2.1.1.2	0.926470588235294	.	71200001	71720000	#FF4848	1	0.875
chr2	71720001	72000000	A.1.1.2.2.1.2.2.1	0.941176470588235	.	71720001	72000000	#FF0000	1	1
chr2	72000001	72640000	A.1.2.1.1.1.1.2.1.2.2	0.92436974789916	.	72000001	72640000	#FF4848	1	0.875
chr2	72640001	72760000	A.1.2.1.2.2.2.2.1	0.852941176470588	.	72640001	72760000	#FF4848	1	0.875
chr2	72760001	73160000	A.1.1.2.2.1.2.2.2	0.940126050420168	.	72760001	73160000	#FF0000	1	1
chr2	73160001	73280000	A.2.1.1.2.1.1.1	0.779411764705882	.	73160001	73280000	#FF9191	1	0.75
chr2	73280001	73480000	A.1.1.2.1.1.1.2.2.2	0.966386554621849	.	73280001	73480000	#FF0000	1	1
chr2	73480001	73680000	A.2.1.1.2.1.2.1.1.2	0.769957983193277	.	73480001	73680000	#FF9191	1	0.75
chr2	73680001	73880000	A.2.2.2.2.1.1.2.2	0.608193277310924	.	73680001	73880000	#FFDADA	1	0.625
chr2	73880001	74240000	A.1.2.1.2.1.2.1.1	0.877100840336134	.	73880001	74240000	#FF4848	1	0.875
chr2	74240001	74640000	A.1.2.1.1.1.1.2.2.1	0.923319327731092	.	74240001	74640000	#FF4848	1	0.875
chr2	74640001	74840000	A.1.1.2.2.1.1.2.1	0.949579831932773	.	74640001	74840000	#FF0000	1	1
chr2	74840001	75120000	A.2.2.2.1.1.2.2.1.2	0.622899159663866	.	74840001	75120000	#FFDADA	1	0.625
chr2	75120001	75280000	A.2.2.2.2.1.2.2.1.2.1	0.600840336134454	.	75120001	75280000	#FFDADA	1	0.625
chr2	75280001	75640000	B.1.2.1.1.2.2.2.1.2	0.414915966386555	.	75280001	75640000	#9191FF	1	0.375
chr2	75640001	75960000	B.1.1.2.2.1.1.1.2.2.2.1	0.477941176470588	.	75640001	75960000	#DADAFF	1	0.5
chr2	75960001	76240000	B.2.1.2.2.2.2.2.1.1.2.2	0.123949579831933	.	75960001	76240000	#4848FF	1	0.25
chr2	76240001	76320000	B.1.2.1.2.2.2.2.1.1	0.384453781512605	.	76240001	76320000	#9191FF	1	0.375
chr2	76320001	76560000	B.2.1.2.2.2.2.2.1.2	0.122899159663866	.	76320001	76560000	#4848FF	1	0.25
chr2	76560001	76960000	B.2.2.1.1.1.1.2.1	0.113445378151261	.	76560001	76960000	#0000FF	1	0.125
chr2	76960001	77160000	B.2.1.2.1.2.1.2.2.1.2.1.1	0.183823529411765	.	76960001	77160000	#4848FF	1	0.25
chr2	77160001	77560000	B.2.2.2.1.2.1.1	0.0451680672268908	.	77160001	77560000	#0000FF	1	0.125
chr2	77560001	77640000	B.2.1.2.1.2.1.2.2.1.2.2.2	0.180672268907563	.	77560001	77640000	#4848FF	1	0.25
chr2	77640001	77880000	B.2.2.1.1.2.1.2.2.2	0.100840336134454	.	77640001	77880000	#0000FF	1	0.125
chr2	77880001	77960000	B.1.2.1.2.1.2.1.1	0.397058823529412	.	77880001	77960000	#9191FF	1	0.375
chr2	77960001	78080000	B.2.1.2.1.2.1.2.2.2.2.2	0.175420168067227	.	77960001	78080000	#4848FF	1	0.25
chr2	78080001	78280000	B.2.2.2.2.2.2.2.2	0.00105042016806723	.	78080001	78280000	#0000FF	1	0.125
chr2	78280001	78400000	B.2.2.2.1.1.2.2.1.2	0.0472689075630252	.	78280001	78400000	#0000FF	1	0.125
chr2	78400001	78600000	B.2.1.2.1.2.1.2.2.2.2.1	0.176470588235294	.	78400001	78600000	#4848FF	1	0.25
chr2	78600001	78880000	B.2.2.2.1.1.2.1.2	0.0493697478991597	.	78600001	78880000	#0000FF	1	0.125
chr2	78880001	79280000	B.2.2.2.1.2.1.2.2	0.0430672268907563	.	78880001	79280000	#0000FF	1	0.125
chr2	79280001	79480000	B.2.1.2.2.2.2.2.2.2.2.1	0.118697478991597	.	79280001	79480000	#4848FF	1	0.25
chr2	79480001	79600000	B.2.2.1.1.2.1.1.2	0.103991596638655	.	79480001	79600000	#0000FF	1	0.125
chr2	79600001	79720000	B.2.2.2.1.1.2.2.1.1	0.0483193277310924	.	79600001	79720000	#0000FF	1	0.125
chr2	79720001	80200000	B.2.2.2.1.2.2.2.1.2	0.0357142857142857	.	79720001	80200000	#0000FF	1	0.125
chr2	80200001	80280000	B.2.1.2.1.1.1.2.1	0.201680672268908	.	80200001	80280000	#4848FF	1	0.25
chr2	80280001	80480000	B.2.1.2.2.2.2.1.1.2.2	0.131302521008403	.	80280001	80480000	#4848FF	1	0.25
chr2	80480001	80600000	B.1.2.1.1.1.1.1.2.1	0.44327731092437	.	80480001	80600000	#9191FF	1	0.375
chr2	80600001	80800000	B.1.2.1.1.2.2.1.2.1.2	0.419117647058824	.	80600001	80800000	#9191FF	1	0.375
chr2	80800001	80960000	B.2.1.2.2.2.2.1.2.1.1	0.130252100840336	.	80800001	80960000	#4848FF	1	0.25
chr2	80960001	81080000	B.2.1.2.1.2.1.2.2.1.2.2.1	0.18172268907563	.	80960001	81080000	#4848FF	1	0.25
chr2	81080001	81240000	B.2.1.2.1.2.1.2.2.1.1.1	0.185924369747899	.	81080001	81240000	#4848FF	1	0.25
chr2	81240001	81400000	B.2.2.2.1.1.2.2.2	0.046218487394958	.	81240001	81400000	#0000FF	1	0.125
chr2	81400001	81600000	B.2.1.2.2.2.2.1.2.1.2	0.129201680672269	.	81400001	81600000	#4848FF	1	0.25
chr2	81600001	81800000	B.2.1.2.2.2.2.1.2.2.2	0.127100840336134	.	81600001	81800000	#4848FF	1	0.25
chr2	81800001	81960000	B.2.1.2.2.2.2.2.2.2.2.2	0.117647058823529	.	81800001	81960000	#4848FF	1	0.25
chr2	81960001	82160000	B.2.1.2.2.2.1.2.2.1.2	0.136554621848739	.	81960001	82160000	#4848FF	1	0.25
chr2	82160001	82240000	B.2.1.2.1.1.1.1.1	0.204831932773109	.	82160001	82240000	#4848FF	1	0.25
chr2	82240001	82360000	B.2.2.1.1.2.1.1.1	0.105042016806723	.	82240001	82360000	#0000FF	1	0.125
chr2	82360001	82560000	B.2.1.2.1.2.1.1.2.2	0.190126050420168	.	82360001	82560000	#4848FF	1	0.25
chr2	82560001	82680000	B.2.1.2.1.2.1.1.2.1.1	0.192226890756303	.	82560001	82680000	#4848FF	1	0.25
chr2	82680001	83080000	B.2.1.2.2.1.2.2.2.1.2	0.146008403361345	.	82680001	83080000	#4848FF	1	0.25
chr2	83080001	83320000	B.1.2.1.2.1.2.2.2	0.39390756302521	.	83080001	83320000	#9191FF	1	0.375
chr2	83320001	83680000	B.2.1.2.1.2.1.2.2.2.1.1.1	0.179621848739496	.	83320001	83680000	#4848FF	1	0.25
chr2	83680001	83840000	B.2.1.2.2.2.1.1.2	0.139705882352941	.	83680001	83840000	#4848FF	1	0.25
chr2	83840001	83960000	B.2.2.2.1.1.1.1	0.0525210084033613	.	83840001	83960000	#0000FF	1	0.125
chr2	83960001	84240000	B.2.2.2.2.2.1.2.2.1.1.2	0.0136554621848739	.	83960001	84240000	#0000FF	1	0.125
chr2	84240001	84400000	B.2.1.2.2.2.2.2.2.2.1	0.119747899159664	.	84240001	84400000	#4848FF	1	0.25
chr2	84400001	84680000	B.2.1.2.2.2.2.2.2.1.2	0.120798319327731	.	84400001	84680000	#4848FF	1	0.25
chr2	84680001	84760000	A.2.2.2.2.1.2.2.1.2.2	0.599789915966387	.	84680001	84760000	#FFDADA	1	0.625
chr2	84760001	85120000	B.1.2.1.1.2.1.1.2.2	0.42436974789916	.	84760001	85120000	#9191FF	1	0.375
chr2	85120001	85520000	A.1.2.1.1.1.2.1.2.1.2	0.910714285714286	.	85120001	85520000	#FF4848	1	0.875
chr2	85520001	85800000	A.1.1.1.1.2.1	0.998949579831933	.	85520001	85800000	#FF0000	1	1
chr2	85800001	86120000	A.1.1.1.1.2.2.1.1.1.1	0.997899159663866	.	85800001	86120000	#FF0000	1	1
chr2	86120001	86400000	A.1.1.2.2.1.1.2.2.2	0.947478991596639	.	86120001	86400000	#FF0000	1	1
chr2	86400001	86880000	A.1.1.1.1.2.2.2.1	0.993697478991597	.	86400001	86880000	#FF0000	1	1
chr2	86880001	87120000	A.2.1.1.2.1.1.2.1.1	0.778361344537815	.	86880001	87120000	#FF9191	1	0.75
chr2	87280001	87320000	A.2.1.1.2.1.1.2.1.1	0.778361344537815	.	87280001	87320000	#FF9191	1	0.75
chr2	87440001	87480000	A.2.1.1.2.1.1.2.1.1	0.778361344537815	.	87440001	87480000	#FF9191	1	0.75
chr2	87480001	87520000	A.2.1.1.2.1.1.2.2.1.2	0.774159663865546	.	87480001	87520000	#FF9191	1	0.75
chr2	87760001	87960000	A.2.1.1.2.1.1.2.2.1.2	0.774159663865546	.	87760001	87960000	#FF9191	1	0.75
chr2	87960001	88000000	A.2.1.1.1.2.1.2.2.1	0.786764705882353	.	87960001	88000000	#FF9191	1	0.75
chr2	88200001	88560000	A.2.1.1.1.2.1.2.2.1	0.786764705882353	.	88200001	88560000	#FF9191	1	0.75
chr2	88560001	88840000	B.1.2.1.1.2.2.2.2.1.1.2	0.41281512605042	.	88560001	88840000	#9191FF	1	0.375
chr2	88840001	89520000	A.2.2.2.1.2.2.2.2	0.613445378151261	.	88840001	89520000	#FFDADA	1	0.625
chr2	89520001	89640000	B.1.2.1.2.1.2.1.2	0.396008403361345	.	89520001	89640000	#9191FF	1	0.375
chr2	89880001	90080000	B.1.2.1.2.1.2.1.2	0.396008403361345	.	89880001	90080000	#9191FF	1	0.375
chr2	90080001	90280000	B.2.1.2.2.2.1.2.2.1.1	0.137605042016807	.	90080001	90280000	#4848FF	1	0.25
chr2	90400001	90480000	B.1.2.1.1.1.1.2.2.1	0.440126050420168	.	90400001	90480000	#9191FF	1	0.375
chr2	91680001	91720000	B.1.2.1.1.1.1.2.2.1	0.440126050420168	.	91680001	91720000	#9191FF	1	0.375
chr2	91760001	91960000	B.1.2.1.2.2.1.1.2.2	0.390756302521008	.	91760001	91960000	#9191FF	1	0.375
chr2	92040001	92200000	B.1.1.2.2.1.1.2.1.1.1	0.475840336134454	.	92040001	92200000	#DADAFF	1	0.5
chr2	92280001	92360000	B.1.1.2.2.1.1.2.1.1.1	0.475840336134454	.	92280001	92360000	#DADAFF	1	0.5
chr2	95360001	96000000	B.1.1.2.2.1.1.2.2.2	0.46953781512605	.	95360001	96000000	#DADAFF	1	0.5
chr2	96000001	96080000	A.2.2.2.2.1.2.2.1.1.1.2	0.603991596638655	.	96000001	96080000	#FFDADA	1	0.625
chr2	96120001	96160000	A.2.2.2.2.1.2.2.1.1.1.2	0.603991596638655	.	96120001	96160000	#FFDADA	1	0.625
chr2	96160001	96280000	A.2.2.2.2.1.2.2.1.1.2.1	0.602941176470588	.	96160001	96280000	#FFDADA	1	0.625
chr2	96320001	96520000	A.2.2.2.2.1.2.2.1.1.2.1	0.602941176470588	.	96320001	96520000	#FFDADA	1	0.625
chr2	96520001	96680000	A.1.2.1.1.2.1.1.1	0.904411764705882	.	96520001	96680000	#FF4848	1	0.875
chr2	96720001	96880000	A.1.2.1.1.2.1.1.1	0.904411764705882	.	96720001	96880000	#FF4848	1	0.875
chr2	96880001	97000000	A.1.1.2.1.1.1.1.2.1	0.970588235294118	.	96880001	97000000	#FF0000	1	1
chr2	97000001	97240000	A.1.1.2.2.2.2.1	0.935924369747899	.	97000001	97240000	#FF0000	1	1
chr2	97240001	97720000	A.1.2.1.1.1.2.2.1.2	0.906512605042017	.	97240001	97720000	#FF4848	1	0.875
chr2	97720001	97800000	A.2.1.1.2.1.1.2.1.2.1	0.777310924369748	.	97720001	97800000	#FF9191	1	0.75
chr2	97800001	97920000	A.1.2.1.1.1.1.2.1.2.1	0.925420168067227	.	97800001	97920000	#FF4848	1	0.875
chr2	98000001	98040000	A.1.2.1.1.1.1.2.1.2.1	0.925420168067227	.	98000001	98040000	#FF4848	1	0.875
chr2	98160001	98200000	A.1.2.1.1.1.1.2.1.2.1	0.925420168067227	.	98160001	98200000	#FF4848	1	0.875
chr2	98240001	98880000	A.1.2.1.1.1.1.2.1.2.1	0.925420168067227	.	98240001	98880000	#FF4848	1	0.875
chr2	98880001	99280000	A.1.2.1.2.1.1.2.2	0.878151260504202	.	98880001	99280000	#FF4848	1	0.875
chr2	99280001	99720000	A.2.1.1.2.2.2.2.2	0.752100840336134	.	99280001	99720000	#FF9191	1	0.75
chr2	99720001	99920000	A.2.1.1.2.2.2.2.1	0.753151260504202	.	99720001	99920000	#FF9191	1	0.75
chr2	99920001	100120000	A.1.2.1.2.1.1.1.2.2.1	0.881302521008403	.	99920001	100120000	#FF4848	1	0.875
chr2	100160001	100400000	A.1.2.1.2.1.1.1.2.2.1	0.881302521008403	.	100160001	100400000	#FF4848	1	0.875
chr2	100400001	100480000	A.2.1.1.2.1.1.2.1.2.2	0.776260504201681	.	100400001	100480000	#FF9191	1	0.75
chr2	100480001	100680000	A.2.2.2.1.1.1.2.1.2	0.629201680672269	.	100480001	100680000	#FFDADA	1	0.625
chr2	100680001	101040000	A.2.1.1.2.2.2.1.1.1	0.757352941176471	.	100680001	101040000	#FF9191	1	0.75
chr2	101040001	101160000	B.1.1.1.1.1.1.1.1	0.584033613445378	.	101040001	101160000	#DADAFF	1	0.5
chr2	101160001	101360000	A.1.2.1.2.2.1.2.1.2.1.1	0.866596638655462	.	101160001	101360000	#FF4848	1	0.875
chr2	101360001	101640000	A.1.2.1.2.1.1.2.1	0.879201680672269	.	101360001	101640000	#FF4848	1	0.875
chr2	101640001	101840000	A.1.2.1.1.1.2.1.1.1.1	0.919117647058823	.	101640001	101840000	#FF4848	1	0.875
chr2	101840001	102160000	A.1.2.1.2.1.1.1.1.2	0.883403361344538	.	101840001	102160000	#FF4848	1	0.875
chr2	102160001	102280000	A.1.2.1.2.2.1.2.1.2.2	0.864495798319328	.	102160001	102280000	#FF4848	1	0.875
chr2	102280001	102520000	A.1.2.1.1.1.1.1.2.1.1	0.93172268907563	.	102280001	102520000	#FF4848	1	0.875
chr2	102520001	102680000	A.2.1.1.1.2.1.1.1	0.795168067226891	.	102520001	102680000	#FF9191	1	0.75
chr2	102680001	103080000	A.2.1.1.1.2.1.2.1.1.2.2	0.789915966386555	.	102680001	103080000	#FF9191	1	0.75
chr2	103080001	103480000	B.1.1.1.1.2.2.2.1.1.2	0.545168067226891	.	103080001	103480000	#DADAFF	1	0.5
chr2	103480001	103640000	B.2.1.2.2.2.1.1.1.2.1	0.141806722689076	.	103480001	103640000	#4848FF	1	0.25
chr2	103640001	104040000	B.2.2.2.2.2.2.1.1.2.1	0.00630252100840336	.	103640001	104040000	#0000FF	1	0.125
chr2	104040001	104200000	B.2.1.2.1.1.2.2.2.1	0.197478991596639	.	104040001	104200000	#4848FF	1	0.25
chr2	104200001	104400000	B.2.2.2.2.2.1.2.2.1.1.1	0.0147058823529412	.	104200001	104400000	#0000FF	1	0.125
chr2	104400001	104680000	B.2.2.1.1.2.2.2.2.1.2	0.0945378151260504	.	104400001	104680000	#0000FF	1	0.125
chr2	104680001	104840000	B.2.2.2.2.2.1.1.1.1	0.0199579831932773	.	104680001	104840000	#0000FF	1	0.125
chr2	104840001	105120000	B.2.2.1.1.1.2.1.1.1	0.110294117647059	.	104840001	105120000	#0000FF	1	0.125
chr2	105120001	105280000	B.2.1.2.1.1.2.2.1	0.198529411764706	.	105120001	105280000	#4848FF	1	0.25
chr2	105280001	105640000	B.2.1.2.2.1.2.2.2.2.2	0.14390756302521	.	105280001	105640000	#4848FF	1	0.25
chr2	105640001	105720000	B.1.1.2.1.2.2.1.1	0.484243697478992	.	105640001	105720000	#DADAFF	1	0.5
chr2	105720001	105920000	B.1.2.1.1.1.1.1.1	0.444327731092437	.	105720001	105920000	#9191FF	1	0.375
chr2	105920001	106040000	A.2.1.1.1.1.1.1.2.1	0.80672268907563	.	105920001	106040000	#FF9191	1	0.75
chr2	106040001	106160000	A.2.1.1.2.1.1.2.2.1.1	0.775210084033613	.	106040001	106160000	#FF9191	1	0.75
chr2	106160001	106320000	A.2.2.2.1.1.2.1.2.2	0.625	.	106160001	106320000	#FFDADA	1	0.625
chr2	106320001	106560000	A.2.1.1.1.2.1.2.1.1.2.1	0.790966386554622	.	106320001	106560000	#FF9191	1	0.75
chr2	106560001	106920000	A.2.2.2.1.1.2.1.1	0.627100840336134	.	106560001	106920000	#FFDADA	1	0.625
chr2	106920001	107000000	B.1.1.2.1.1.1.2.1	0.495798319327731	.	106920001	107000000	#DADAFF	1	0.5
chr2	107080001	107200000	B.1.1.2.1.1.1.2.1	0.495798319327731	.	107080001	107200000	#DADAFF	1	0.5
chr2	107200001	107640000	B.2.1.2.1.2.2.1.2.1.2.2	0.165966386554622	.	107200001	107640000	#4848FF	1	0.25
chr2	107640001	107760000	B.2.1.2.1.1.1.1.2.1	0.203781512605042	.	107640001	107760000	#4848FF	1	0.25
chr2	107760001	108280000	B.2.1.2.2.1.2.2.1.1.1	0.150210084033613	.	107760001	108280000	#4848FF	1	0.25
chr2	108280001	108440000	B.2.1.2.2.2.2.1.1.1	0.133403361344538	.	108280001	108440000	#4848FF	1	0.25
chr2	108520001	108560000	B.2.1.2.2.2.2.1.1.1	0.133403361344538	.	108520001	108560000	#4848FF	1	0.25
chr2	108560001	108680000	B.2.1.2.1.1.1.2.2	0.20063025210084	.	108560001	108680000	#4848FF	1	0.25
chr2	108680001	109040000	B.1.2.2.1.2.2.2.1.2.1	0.342436974789916	.	108680001	109040000	#9191FF	1	0.375
chr2	109040001	109240000	A.2.1.1.2.2.1.1.1	0.760504201680672	.	109040001	109240000	#FF9191	1	0.75
chr2	109240001	109400000	A.2.1.1.1.2.1.1.2	0.794117647058823	.	109240001	109400000	#FF9191	1	0.75
chr2	109400001	109560000	A.2.2.2.2.1.2.1.2	0.60609243697479	.	109400001	109560000	#FFDADA	1	0.625
chr2	109560001	109880000	A.2.1.1.1.2.2.2.2.1	0.781512605042017	.	109560001	109880000	#FF9191	1	0.75
chr2	109880001	110120000	A.1.2.1.1.1.1.1.2.2.1	0.929621848739496	.	109880001	110120000	#FF4848	1	0.875
chr2	110240001	110520000	A.1.2.1.1.1.1.1.2.2.1	0.929621848739496	.	110240001	110520000	#FF4848	1	0.875
chr2	110840001	110920000	A.1.2.1.1.1.1.1.2.2.1	0.929621848739496	.	110840001	110920000	#FF4848	1	0.875
chr2	110920001	111000000	A.2.1.1.1.1.2.1.1	0.79936974789916	.	110920001	111000000	#FF9191	1	0.75
chr2	111360001	111640000	A.2.1.1.1.1.2.1.1	0.79936974789916	.	111360001	111640000	#FF9191	1	0.75
chr2	111640001	111760000	B.1.1.1.1.1.1.1.2	0.582983193277311	.	111640001	111760000	#DADAFF	1	0.5
chr2	111760001	112160000	A.2.1.1.1.1.2.1.2	0.798319327731092	.	111760001	112160000	#FF9191	1	0.75
chr2	112160001	112600000	A.2.1.1.1.1.1.1.2.2	0.805672268907563	.	112160001	112600000	#FF9191	1	0.75
chr2	112600001	112880000	A.1.2.1.2.2.1.2.1.1.1.2	0.868697478991597	.	112600001	112880000	#FF4848	1	0.875
chr2	112880001	113080000	A.2.1.1.1.1.1.1.1.1	0.808823529411765	.	112880001	113080000	#FF9191	1	0.75
chr2	113080001	113120000	A.1.2.1.2.2.2.1.2	0.853991596638655	.	113080001	113120000	#FF4848	1	0.875
chr2	113160001	113240000	A.1.2.1.2.2.2.1.2	0.853991596638655	.	113160001	113240000	#FF4848	1	0.875
chr2	113240001	113480000	A.1.2.1.2.2.1.2.2.2	0.861344537815126	.	113240001	113480000	#FF4848	1	0.875
chr2	113480001	113680000	B.1.1.2.2.1.2.1.1.2	0.467436974789916	.	113480001	113680000	#DADAFF	1	0.5
chr2	113680001	113840000	B.1.1.2.2.1.2.2.1.2	0.46218487394958	.	113680001	113840000	#DADAFF	1	0.5
chr2	113840001	114240000	A.2.2.2.1.1.1.1.2.1	0.633403361344538	.	113840001	114240000	#FFDADA	1	0.625
chr2	114320001	114720000	A.2.1.1.1.2.2.2.2.2	0.78046218487395	.	114320001	114720000	#FF9191	1	0.75
chr2	114720001	115120000	B.2.1.2.2.1.1.2.2.2	0.153361344537815	.	114720001	115120000	#4848FF	1	0.25
chr2	115120001	115240000	B.2.1.1.1.1.1.1.1.2	0.28781512605042	.	115120001	115240000	#4848FF	1	0.25
chr2	115240001	115440000	B.2.1.2.2.2.1.2.2.2.1	0.135504201680672	.	115240001	115440000	#4848FF	1	0.25
chr2	115440001	115560000	B.2.1.2.1.1.2.2.2.2	0.196428571428571	.	115440001	115560000	#4848FF	1	0.25
chr2	115560001	115760000	B.2.2.1.1.2.1.2.2.1	0.101890756302521	.	115560001	115760000	#0000FF	1	0.125
chr2	115760001	115960000	B.2.2.2.2.1.1.2.1	0.0315126050420168	.	115760001	115960000	#0000FF	1	0.125
chr2	115960001	116080000	B.2.2.2.2.2.2.1.2	0.00315126050420168	.	115960001	116080000	#0000FF	1	0.125
chr2	116080001	116280000	B.2.2.2.2.2.1.1.1.2.2	0.0178571428571429	.	116080001	116280000	#0000FF	1	0.125
chr2	116280001	116440000	B.2.2.1.1.2.2.1.2	0.0987394957983193	.	116280001	116440000	#0000FF	1	0.125
chr2	116440001	116840000	B.2.2.2.1.2.2.1.2.2	0.0378151260504202	.	116440001	116840000	#0000FF	1	0.125
chr2	116840001	117000000	B.2.2.2.2.2.2.2.1	0.00210084033613445	.	116840001	117000000	#0000FF	1	0.125
chr2	117000001	117200000	B.2.2.2.2.2.1.1.2	0.0168067226890756	.	117000001	117200000	#0000FF	1	0.125
chr2	117200001	117480000	B.2.2.2.2.2.2.1.1.2.2.2	0.00420168067226891	.	117200001	117480000	#0000FF	1	0.125
chr2	117480001	117680000	B.2.2.2.2.2.1.1.1.2.1	0.0189075630252101	.	117480001	117680000	#0000FF	1	0.125
chr2	117680001	117960000	B.2.2.2.2.1.1.2.2.2	0.0294117647058824	.	117680001	117960000	#0000FF	1	0.125
chr2	117960001	118240000	B.2.2.2.2.1.1.2.2.1	0.0304621848739496	.	117960001	118240000	#0000FF	1	0.125
chr2	118240001	118320000	B.2.2.1.1.2.2.2.2.1.1	0.0955882352941176	.	118240001	118320000	#0000FF	1	0.125
chr2	118320001	118600000	B.2.1.2.2.2.2.1.1.2.1	0.132352941176471	.	118320001	118600000	#4848FF	1	0.25
chr2	118600001	118840000	B.1.1.2.2.1.1.1.2.2.1	0.478991596638655	.	118600001	118840000	#DADAFF	1	0.5
chr2	118840001	118960000	B.1.2.1.2.1.2.2.1	0.394957983193277	.	118840001	118960000	#9191FF	1	0.375
chr2	118960001	119200000	B.2.1.2.2.1.1.2.1	0.156512605042017	.	118960001	119200000	#4848FF	1	0.25
chr2	119200001	119640000	B.2.2.2.1.2.2.1.2.1.1	0.0399159663865546	.	119200001	119640000	#0000FF	1	0.125
chr2	119640001	120000000	B.1.2.2.1.1.2.1.1.2.1	0.370798319327731	.	119640001	120000000	#9191FF	1	0.375
chr2	120000001	120360000	A.2.1.1.2.2.2.1.1.2	0.756302521008403	.	120000001	120360000	#FF9191	1	0.75
chr2	120360001	120440000	A.2.2.2.2.1.2.1.1	0.607142857142857	.	120360001	120440000	#FFDADA	1	0.625
chr2	120440001	120880000	A.1.2.1.2.1.1.1.2.2.2	0.880252100840336	.	120440001	120880000	#FF4848	1	0.875
chr2	120880001	121200000	A.2.1.1.1.2.1.2.1.2.2	0.78781512605042	.	120880001	121200000	#FF9191	1	0.75
chr2	121200001	121520000	A.2.1.1.1.2.1.2.1.1.1.2	0.792016806722689	.	121200001	121520000	#FF9191	1	0.75
chr2	121520001	121600000	B.1.1.1.1.1.2.1.2.1	0.577731092436975	.	121520001	121600000	#DADAFF	1	0.5
chr2	121600001	122000000	A.2.2.2.1.2.1.2	0.617647058823529	.	121600001	122000000	#FFDADA	1	0.625
chr2	122000001	122080000	B.1.1.2.1.2.2.1.2	0.483193277310924	.	122000001	122080000	#DADAFF	1	0.5
chr2	122080001	122520000	A.1.2.1.1.1.1.1.2.1.2	0.930672268907563	.	122080001	122520000	#FF4848	1	0.875
chr2	122520001	122720000	B.1.1.2.2.1.1.2.1.2.1	0.473739495798319	.	122520001	122720000	#DADAFF	1	0.5
chr2	122720001	122880000	B.1.2.2.1.2.2.1.1.2.2	0.349789915966387	.	122720001	122880000	#9191FF	1	0.375
chr2	122880001	123080000	B.2.1.2.2.1.2.2.2.2.1	0.144957983193277	.	122880001	123080000	#4848FF	1	0.25
chr2	123080001	123280000	B.2.2.1.1.2.1.2.1	0.102941176470588	.	123080001	123280000	#0000FF	1	0.125
chr2	123280001	123480000	B.2.1.1.2.1.1.2.2.1.2	0.238445378151261	.	123280001	123480000	#4848FF	1	0.25
chr2	123480001	123680000	B.2.2.1.1.2.2.2.2.2	0.0934873949579832	.	123480001	123680000	#0000FF	1	0.125
chr2	123680001	123840000	B.2.1.1.2.1.1.2.1.2.1	0.241596638655462	.	123680001	123840000	#4848FF	1	0.25
chr2	123840001	124240000	B.2.2.1.1.1.2.2.1	0.107142857142857	.	123840001	124240000	#0000FF	1	0.125
chr2	124240001	124400000	B.2.1.2.2.2.1.2.1	0.138655462184874	.	124240001	124400000	#4848FF	1	0.25
chr2	124400001	124600000	B.2.2.1.1.2.2.2.1.2	0.0966386554621849	.	124400001	124600000	#0000FF	1	0.125
chr2	124600001	124800000	B.2.2.1.1.2.2.2.1.1	0.0976890756302521	.	124600001	124800000	#0000FF	1	0.125
chr2	124800001	124920000	B.2.1.1.1.1.1.2.1.1	0.284663865546218	.	124800001	124920000	#4848FF	1	0.25
chr2	124920001	125000000	B.1.2.2.1.2.2.1.1.2.1	0.350840336134454	.	124920001	125000000	#9191FF	1	0.375
chr2	125000001	125280000	B.2.1.2.1.2.1.2.2.2.1.2	0.177521008403361	.	125000001	125280000	#4848FF	1	0.25
chr2	125280001	125440000	B.2.1.2.2.2.1.2.2.2.2	0.134453781512605	.	125280001	125440000	#4848FF	1	0.25
chr2	125440001	125600000	B.2.2.2.2.2.2.1.1.2.2.1	0.00525210084033613	.	125440001	125600000	#0000FF	1	0.125
chr2	125600001	125800000	B.2.2.2.2.2.1.2.2.2.2	0.0105042016806723	.	125600001	125800000	#0000FF	1	0.125
chr2	125800001	126200000	B.2.2.2.2.2.2.1.1.1.2	0.00735294117647059	.	125800001	126200000	#0000FF	1	0.125
chr2	126200001	126280000	B.2.2.2.2.2.1.2.1	0.0157563025210084	.	126200001	126280000	#0000FF	1	0.125
chr2	126280001	126600000	B.2.2.2.2.2.2.1.1.1.1.1	0.00945378151260504	.	126280001	126600000	#0000FF	1	0.125
chr2	126600001	126880000	B.2.2.2.1.1.1.2	0.0514705882352941	.	126600001	126880000	#0000FF	1	0.125
chr2	126880001	126960000	B.2.1.2.2.2.1.1.1.2.2	0.140756302521008	.	126880001	126960000	#4848FF	1	0.25
chr2	126960001	127280000	B.2.1.1.2.1.1.1.2.1	0.246848739495798	.	126960001	127280000	#4848FF	1	0.25
chr2	127280001	127480000	B.1.1.1.1.1.1.2.1.2	0.580882352941177	.	127280001	127480000	#DADAFF	1	0.5
chr2	127480001	127600000	B.1.2.2.1.2.2.1.1.1	0.351890756302521	.	127480001	127600000	#9191FF	1	0.375
chr2	127600001	127800000	B.1.2.2.1.2.2.2.2.2.1.2	0.336134453781513	.	127600001	127800000	#9191FF	1	0.375
chr2	127800001	127920000	B.1.1.1.1.1.2.1.1	0.578781512605042	.	127800001	127920000	#DADAFF	1	0.5
chr2	127920001	128320000	A.1.2.2.2.1.1.1	0.828781512605042	.	127920001	128320000	#FF4848	1	0.875
chr2	128320001	128400000	A.1.1.2.2.2.1.2	0.936974789915966	.	128320001	128400000	#FF0000	1	1
chr2	128400001	128520000	A.1.2.1.1.1.2.2.1.1	0.907563025210084	.	128400001	128520000	#FF4848	1	0.875
chr2	128520001	128600000	A.1.2.1.1.1.2.2.2	0.90546218487395	.	128520001	128600000	#FF4848	1	0.875
chr2	128600001	129000000	A.1.2.1.1.1.1.2.1.1.1	0.927521008403361	.	128600001	129000000	#FF4848	1	0.875
chr2	129000001	129320000	A.2.2.2.1.2.2.1	0.616596638655462	.	129000001	129320000	#FFDADA	1	0.625
chr2	129320001	129520000	B.1.1.2.1.2.2.2	0.482142857142857	.	129320001	129520000	#DADAFF	1	0.5
chr2	129520001	129680000	B.1.2.2.1.2.2.1.2.2.2	0.346638655462185	.	129520001	129680000	#9191FF	1	0.375
chr2	129680001	129840000	B.1.2.2.1.2.2.2.2.2.1.1	0.33718487394958	.	129680001	129840000	#9191FF	1	0.375
chr2	129840001	129960000	B.1.2.2.2.2.2.2.1	0.292016806722689	.	129840001	129960000	#9191FF	1	0.375
chr2	129960001	130040000	B.2.1.1.2.1.1.2.1.2.2	0.240546218487395	.	129960001	130040000	#4848FF	1	0.25
chr2	130040001	130160000	B.2.1.2.1.1.1.1.2.2	0.202731092436975	.	130040001	130160000	#4848FF	1	0.25
chr2	130160001	130320000	B.2.1.1.2.1.1.2.2.2	0.237394957983193	.	130160001	130320000	#4848FF	1	0.25
chr2	130320001	130440000	B.2.1.2.2.2.1.1.1.1	0.142857142857143	.	130320001	130440000	#4848FF	1	0.25
chr2	130440001	130880000	B.1.2.1.1.2.2.2.2.1.2	0.411764705882353	.	130440001	130880000	#9191FF	1	0.375
chr2	130880001	131160000	B.1.1.1.1.2.1.1.2.1.1	0.567226890756303	.	130880001	131160000	#DADAFF	1	0.5
chr2	131360001	131400000	B.1.1.1.1.2.1.1.2.1.1	0.567226890756303	.	131360001	131400000	#DADAFF	1	0.5
chr2	131440001	131480000	B.1.1.1.1.2.1.1.2.1.1	0.567226890756303	.	131440001	131480000	#DADAFF	1	0.5
chr2	131480001	131720000	B.1.2.2.1.2.2.2.1.1.1.1	0.345588235294118	.	131480001	131720000	#9191FF	1	0.375
chr2	131720001	132000000	B.1.1.1.1.1.2.2.1	0.57563025210084	.	131720001	132000000	#DADAFF	1	0.5
chr2	132040001	132120000	B.1.1.1.1.1.2.2.1	0.57563025210084	.	132040001	132120000	#DADAFF	1	0.5
chr2	132120001	132320000	B.1.1.1.1.1.2.2.2.2	0.573529411764706	.	132120001	132320000	#DADAFF	1	0.5
chr2	132320001	132520000	B.1.2.1.1.1.1.2.1	0.441176470588235	.	132320001	132520000	#9191FF	1	0.375
chr2	132520001	132680000	B.1.2.2.2.2.2.2.2	0.290966386554622	.	132520001	132680000	#9191FF	1	0.375
chr2	132680001	132760000	B.1.2.2.2.2.2.1.2	0.293067226890756	.	132680001	132760000	#9191FF	1	0.375
chr2	132800001	132840000	B.1.2.2.2.2.2.1.2	0.293067226890756	.	132800001	132840000	#9191FF	1	0.375
chr2	132840001	133480000	B.2.1.2.2.1.2.2.1.2	0.148109243697479	.	132840001	133480000	#4848FF	1	0.25
chr2	133480001	133640000	B.2.1.1.1.1.1.1.1.1.2	0.288865546218487	.	133480001	133640000	#4848FF	1	0.25
chr2	133640001	133880000	B.2.1.2.1.1.2.1	0.199579831932773	.	133640001	133880000	#4848FF	1	0.25
chr2	133880001	134160000	B.1.2.2.1.2.2.1.2.2.1	0.347689075630252	.	133880001	134160000	#9191FF	1	0.375
chr2	134160001	134280000	B.1.1.1.1.1.2.1.2.2	0.576680672268908	.	134160001	134280000	#DADAFF	1	0.5
chr2	134280001	134440000	B.1.2.2.1.1.1.1.2.1	0.377100840336134	.	134280001	134440000	#9191FF	1	0.375
chr2	134440001	134600000	B.1.1.2.2.1.1.2.1.1.2	0.474789915966387	.	134440001	134600000	#DADAFF	1	0.5
chr2	134600001	134880000	B.1.1.1.1.2.1.1.2.2	0.565126050420168	.	134600001	134880000	#DADAFF	1	0.5
chr2	134880001	135400000	A.1.2.2.2.2.2.1.1.1	0.814075630252101	.	134880001	135400000	#FF4848	1	0.875
chr2	135400001	135520000	B.1.1.1.2.2.2.2.1.2.1.2	0.506302521008403	.	135400001	135520000	#DADAFF	1	0.5
chr2	135520001	135720000	A.2.2.2.1.1.2.2.2	0.621848739495798	.	135520001	135720000	#FFDADA	1	0.625
chr2	135720001	136160000	A.2.2.2.1.2.2.2.1.1	0.615546218487395	.	135720001	136160000	#FFDADA	1	0.625
chr2	136160001	136320000	B.1.1.1.1.1.2.2.2.1	0.574579831932773	.	136160001	136320000	#DADAFF	1	0.5
chr2	136320001	136520000	A.2.2.2.1.1.2.1.2.1	0.626050420168067	.	136320001	136520000	#FFDADA	1	0.625
chr2	136520001	136840000	A.2.2.2.1.2.2.2.1.2	0.614495798319328	.	136520001	136840000	#FFDADA	1	0.625
chr2	136840001	137160000	B.1.1.1.1.2.2.2.1.2.2	0.543067226890756	.	136840001	137160000	#DADAFF	1	0.5
chr2	137160001	137520000	B.2.2.1.2.1.2.2.2.1	0.078781512605042	.	137160001	137520000	#0000FF	1	0.125
chr2	137520001	137920000	B.2.2.2.1.2.2.1.2.1.2	0.0388655462184874	.	137520001	137920000	#0000FF	1	0.125
chr2	137920001	138000000	B.2.1.1.2.2.1.1.2	0.217436974789916	.	137920001	138000000	#4848FF	1	0.25
chr2	138000001	138240000	B.2.2.2.2.1.2.1.1.2.1	0.0273109243697479	.	138000001	138240000	#0000FF	1	0.125
chr2	138240001	138440000	B.2.2.2.2.1.2.2.2.1	0.0220588235294118	.	138240001	138440000	#0000FF	1	0.125
chr2	138440001	138640000	B.2.2.2.2.2.1.2.2.1.2	0.0126050420168067	.	138440001	138640000	#0000FF	1	0.125
chr2	138640001	138920000	B.2.1.1.1.2.1.2.2.1	0.266806722689076	.	138640001	138920000	#4848FF	1	0.25
chr2	138920001	139200000	B.1.2.2.1.2.2.2.2.1.2.1	0.339285714285714	.	138920001	139200000	#9191FF	1	0.375
chr2	139200001	139640000	B.1.2.2.1.2.1.1.2.1	0.358193277310924	.	139200001	139640000	#9191FF	1	0.375
chr2	139640001	140000000	B.2.2.2.2.2.2.1.1.1.1.2	0.00840336134453781	.	139640001	140000000	#0000FF	1	0.125
chr2	140000001	140120000	B.2.2.2.2.1.1.1.2	0.032563025210084	.	140000001	140120000	#0000FF	1	0.125
chr2	140120001	140280000	B.2.1.1.2.2.1.2.1.2.1	0.214285714285714	.	140120001	140280000	#4848FF	1	0.25
chr2	140280001	140400000	B.2.2.1.2.2.2.1.2.2.1	0.0672268907563025	.	140280001	140400000	#0000FF	1	0.125
chr2	140400001	140480000	B.2.2.2.2.1.2.2.1.2	0.023109243697479	.	140400001	140480000	#0000FF	1	0.125
chr2	140480001	140600000	B.2.2.2.2.2.1.2.2.2.1	0.0115546218487395	.	140480001	140600000	#0000FF	1	0.125
chr2	140600001	141160000	B.2.2.1.1.1.2.1.2	0.108193277310924	.	140600001	141160000	#0000FF	1	0.125
chr2	141160001	141320000	B.2.2.2.2.1.2.2.1.1	0.0241596638655462	.	141160001	141320000	#0000FF	1	0.125
chr2	141320001	141440000	B.2.1.1.1.1.1.2.2.1	0.282563025210084	.	141320001	141440000	#4848FF	1	0.25
chr2	141440001	141960000	B.2.2.1.2.1.2.2.1.1.2	0.0819327731092437	.	141440001	141960000	#0000FF	1	0.125
chr2	141960001	142200000	B.2.2.1.1.1.2.2.2	0.10609243697479	.	141960001	142200000	#0000FF	1	0.125
chr2	142200001	142640000	B.2.2.1.2.2.2.2.2.1.2.2	0.0567226890756303	.	142200001	142640000	#0000FF	1	0.125
chr2	142640001	142840000	B.2.2.1.2.2.2.2.2.1.1.1	0.0598739495798319	.	142640001	142840000	#0000FF	1	0.125
chr2	142840001	142960000	B.2.1.1.1.1.1.2.1.2	0.283613445378151	.	142840001	142960000	#4848FF	1	0.25
chr2	142960001	143120000	B.2.2.1.2.2.2.2.2.2.1.2	0.0546218487394958	.	142960001	143120000	#0000FF	1	0.125
chr2	143120001	143560000	B.2.2.2.2.1.2.1.1.2.2	0.0262605042016807	.	143120001	143560000	#0000FF	1	0.125
chr2	143560001	143800000	B.2.1.1.1.1.2.1.1	0.28046218487395	.	143560001	143800000	#4848FF	1	0.25
chr2	143800001	144000000	B.2.1.1.2.1.1.1.1.1.2	0.248949579831933	.	143800001	144000000	#4848FF	1	0.25
chr2	144000001	144320000	B.2.1.1.2.1.2.1.1.2	0.232142857142857	.	144000001	144320000	#4848FF	1	0.25
chr2	144320001	144520000	B.1.2.2.1.2.2.2.1.1.1.2	0.34453781512605	.	144320001	144520000	#9191FF	1	0.375
chr2	144520001	144640000	B.2.1.1.1.2.1.2.2.2.2.2	0.263655462184874	.	144520001	144640000	#4848FF	1	0.25
chr2	144640001	145000000	B.1.1.2.2.1.2.2.1.1.2	0.463235294117647	.	144640001	145000000	#DADAFF	1	0.5
chr2	145000001	145280000	A.2.1.2.2.1.2.2.1	0.714285714285714	.	145000001	145280000	#FF9191	1	0.75
chr2	145280001	145400000	B.1.1.1.2.2.2.2.2.2.1	0.501050420168067	.	145280001	145400000	#DADAFF	1	0.5
chr2	145400001	145920000	B.1.2.2.1.1.2.1.1.1	0.371848739495798	.	145400001	145920000	#9191FF	1	0.375
chr2	145920001	146240000	B.2.1.1.1.2.1.1.2.2.2	0.272058823529412	.	145920001	146240000	#4848FF	1	0.25
chr2	146240001	146360000	B.1.2.2.2.1.2.1.2.1.1.2	0.319327731092437	.	146240001	146360000	#9191FF	1	0.375
chr2	146360001	146560000	B.1.2.2.1.2.2.2.1.2.2	0.341386554621849	.	146360001	146560000	#9191FF	1	0.375
chr2	146560001	146840000	B.2.1.1.2.1.1.2.1.1.2.2	0.242647058823529	.	146560001	146840000	#4848FF	1	0.25
chr2	146840001	147000000	B.2.1.1.1.1.1.1.1.1.1	0.289915966386555	.	146840001	147000000	#4848FF	1	0.25
chr2	147000001	147160000	B.2.2.1.2.2.2.2.2.2.1.1	0.055672268907563	.	147000001	147160000	#0000FF	1	0.125
chr2	147160001	147440000	B.2.1.1.2.1.1.2.1.1.1	0.244747899159664	.	147160001	147440000	#4848FF	1	0.25
chr2	147440001	147600000	B.2.1.1.2.2.1.1.1	0.218487394957983	.	147440001	147600000	#4848FF	1	0.25
chr2	147600001	147920000	B.2.1.1.2.1.1.1.2.2	0.245798319327731	.	147600001	147920000	#4848FF	1	0.25
chr2	147920001	148000000	B.1.2.2.2.2.1.1.1.2.2	0.304621848739496	.	147920001	148000000	#9191FF	1	0.375
chr2	148000001	148320000	B.1.2.2.1.2.2.2.2.1.1	0.340336134453782	.	148000001	148320000	#9191FF	1	0.375
chr2	148320001	148520000	B.2.1.1.2.1.1.1.1.1.1	0.25	.	148320001	148520000	#4848FF	1	0.25
chr2	148520001	148760000	B.1.1.1.1.2.2.1.1.1.1.2	0.55672268907563	.	148520001	148760000	#DADAFF	1	0.5
chr2	148760001	148880000	B.1.1.1.1.1.1.2.2	0.579831932773109	.	148760001	148880000	#DADAFF	1	0.5
chr2	148880001	149520000	B.1.1.1.1.2.2.1.2	0.547268907563025	.	148880001	149520000	#DADAFF	1	0.5
chr2	149520001	149640000	B.1.1.1.2.2.1.1.1	0.525210084033613	.	149520001	149640000	#DADAFF	1	0.5
chr2	149640001	149720000	B.1.2.2.2.2.2.1.1	0.294117647058824	.	149640001	149720000	#9191FF	1	0.375
chr2	149760001	149840000	B.1.2.2.2.2.2.1.1	0.294117647058824	.	149760001	149840000	#9191FF	1	0.375
chr2	149840001	150200000	B.2.1.1.2.1.2.2.1.1.2	0.224789915966387	.	149840001	150200000	#4848FF	1	0.25
chr2	150200001	150400000	B.2.1.1.2.1.1.2.2.1.1	0.239495798319328	.	150200001	150400000	#4848FF	1	0.25
chr2	150400001	150920000	B.1.2.2.1.1.2.2.2.2.2	0.360294117647059	.	150400001	150920000	#9191FF	1	0.375
chr2	150920001	151160000	B.1.2.2.1.2.2.1.2.1	0.348739495798319	.	150920001	151160000	#9191FF	1	0.375
chr2	151160001	151720000	B.1.2.2.1.1.1.2.2	0.372899159663866	.	151160001	151720000	#9191FF	1	0.375
chr2	151720001	152200000	B.2.1.1.1.1.2.1.2	0.279411764705882	.	151720001	152200000	#4848FF	1	0.25
chr2	152200001	152560000	B.1.1.1.1.2.2.1.1.1.2.2.2	0.552521008403361	.	152200001	152560000	#DADAFF	1	0.5
chr2	152560001	152960000	B.1.1.1.1.2.2.1.1.1.2.1.2	0.554621848739496	.	152560001	152960000	#DADAFF	1	0.5
chr2	152960001	153600000	A.1.2.2.2.2.2.2.1	0.810924369747899	.	152960001	153600000	#FF4848	1	0.875
chr2	153600001	153760000	B.1.2.2.2.1.2.1.2.1.1.1	0.320378151260504	.	153600001	153760000	#9191FF	1	0.375
chr2	153760001	153960000	B.2.1.1.2.2.2.2	0.205882352941176	.	153760001	153960000	#4848FF	1	0.25
chr2	153960001	154040000	B.2.1.1.1.2.2.2.1.2.2	0.254201680672269	.	153960001	154040000	#4848FF	1	0.25
chr2	154040001	154280000	B.2.2.1.1.2.2.1.1	0.0997899159663866	.	154040001	154280000	#0000FF	1	0.125
chr2	154280001	154400000	B.2.2.1.2.2.1.2.2.1	0.0735294117647059	.	154280001	154400000	#0000FF	1	0.125
chr2	154400001	154920000	B.2.2.2.2.1.2.1.2	0.0252100840336134	.	154400001	154920000	#0000FF	1	0.125
chr2	154920001	155040000	B.2.2.2.2.1.2.2.2.2	0.0210084033613445	.	154920001	155040000	#0000FF	1	0.125
chr2	155040001	155240000	B.2.2.1.2.2.2.2.2.1.2.1	0.0577731092436975	.	155040001	155240000	#0000FF	1	0.125
chr2	155240001	155320000	B.1.2.2.2.2.1.1.2.1.2.2	0.301470588235294	.	155240001	155320000	#9191FF	1	0.375
chr2	155320001	155480000	B.2.1.1.1.2.1.2.2.2.1	0.265756302521008	.	155320001	155480000	#4848FF	1	0.25
chr2	155480001	155680000	B.2.1.1.2.1.1.2.1.1.2.1	0.243697478991597	.	155480001	155680000	#4848FF	1	0.25
chr2	155680001	155760000	B.2.1.1.2.2.1.2.1.2.2.1	0.213235294117647	.	155680001	155760000	#4848FF	1	0.25
chr2	155760001	155920000	B.2.1.1.2.2.1.2.1.2.2.2	0.21218487394958	.	155760001	155920000	#4848FF	1	0.25
chr2	155920001	156120000	B.2.1.1.2.2.1.2.2.1	0.211134453781513	.	155920001	156120000	#4848FF	1	0.25
chr2	156120001	156280000	B.2.1.1.2.2.1.2.2.2	0.210084033613445	.	156120001	156280000	#4848FF	1	0.25
chr2	156280001	156720000	B.2.2.2.2.1.2.1.1.1	0.0283613445378151	.	156280001	156720000	#0000FF	1	0.125
chr2	156720001	156880000	B.2.2.1.2.2.2.1.1.1	0.0703781512605042	.	156720001	156880000	#0000FF	1	0.125
chr2	156880001	157080000	B.2.2.2.2.1.1.1.1	0.0336134453781513	.	156880001	157080000	#0000FF	1	0.125
chr2	157080001	157160000	B.1.1.1.2.1.2.2.2.2.2	0.526260504201681	.	157080001	157160000	#DADAFF	1	0.5
chr2	157160001	157360000	A.2.2.1.2.2.1.1.1.2	0.646008403361345	.	157160001	157360000	#FFDADA	1	0.625
chr2	157360001	157880000	B.2.1.1.1.2.1.2.1.2.2	0.267857142857143	.	157360001	157880000	#4848FF	1	0.25
chr2	157880001	157960000	B.2.1.1.1.2.2.2.1.1.1	0.257352941176471	.	157880001	157960000	#4848FF	1	0.25
chr2	157960001	158160000	B.2.1.1.2.2.1.2.1.1.1	0.216386554621849	.	157960001	158160000	#4848FF	1	0.25
chr2	158160001	158240000	B.2.1.1.1.2.2.1.1.1	0.262605042016807	.	158160001	158240000	#4848FF	1	0.25
chr2	158240001	158360000	B.2.1.1.2.1.1.1.1.2	0.247899159663866	.	158240001	158360000	#4848FF	1	0.25
chr2	158360001	158600000	B.1.2.2.2.2.1.1.2.2	0.300420168067227	.	158360001	158600000	#9191FF	1	0.375
chr2	158600001	158720000	A.2.2.1.1.1.1.1.2.1	0.684873949579832	.	158600001	158720000	#FFDADA	1	0.625
chr2	158720001	159120000	B.1.1.1.1.2.2.1.1.1.2.1.1	0.555672268907563	.	158720001	159120000	#DADAFF	1	0.5
chr2	159120001	159200000	B.1.2.2.2.1.1.1.1.1	0.332983193277311	.	159120001	159200000	#9191FF	1	0.375
chr2	159200001	159440000	B.1.1.1.2.2.1.2.1.2.1	0.521008403361345	.	159200001	159440000	#DADAFF	1	0.5
chr2	159440001	159640000	A.2.2.1.2.2.1.2.1	0.642857142857143	.	159440001	159640000	#FFDADA	1	0.625
chr2	159640001	159880000	A.1.2.2.1.1.2.2.1	0.846638655462185	.	159640001	159880000	#FF4848	1	0.875
chr2	159880001	160280000	A.1.1.2.2.2.2.2	0.934873949579832	.	159880001	160280000	#FF0000	1	1
chr2	160280001	160440000	A.2.1.2.1.2.1.2.2.1	0.736344537815126	.	160280001	160440000	#FF9191	1	0.75
chr2	160440001	160600000	A.1.2.2.1.1.2.2.2.2.2.2	0.840336134453782	.	160440001	160600000	#FF4848	1	0.875
chr2	160600001	160920000	A.2.1.2.1.2.1.2.1.1	0.738445378151261	.	160600001	160920000	#FF9191	1	0.75
chr2	160920001	161040000	A.2.2.1.2.1.1.1.1.2	0.657563025210084	.	160920001	161040000	#FFDADA	1	0.625
chr2	161040001	161400000	A.1.2.2.1.1.1.1	0.850840336134454	.	161040001	161400000	#FF4848	1	0.875
chr2	161400001	161600000	A.2.1.2.2.2.2.1.1.1	0.701680672268908	.	161400001	161600000	#FF9191	1	0.75
chr2	161600001	162240000	A.2.1.2.1.2.1.1.2	0.739495798319328	.	161600001	162240000	#FF9191	1	0.75
chr2	162240001	162760000	B.2.2.1.1.1.2.1.1.2	0.109243697478992	.	162240001	162760000	#0000FF	1	0.125
chr2	162760001	163000000	B.1.1.1.1.1.1.2.1.1	0.581932773109244	.	162760001	163000000	#DADAFF	1	0.5
chr2	163000001	163200000	B.1.1.1.2.2.1.2.1.1.1	0.523109243697479	.	163000001	163200000	#DADAFF	1	0.5
chr2	163200001	163560000	B.2.1.1.2.1.2.2.2.1.2.1	0.221638655462185	.	163200001	163560000	#4848FF	1	0.25
chr2	163560001	163760000	B.2.2.1.2.2.2.2.2.2.2	0.0535714285714286	.	163560001	163760000	#0000FF	1	0.125
chr2	163760001	164520000	B.2.1.1.2.1.2.2.2.2	0.21953781512605	.	163760001	164520000	#4848FF	1	0.25
chr2	164520001	164640000	B.1.1.1.2.1.2.1.2.1.1.2	0.535714285714286	.	164520001	164640000	#DADAFF	1	0.5
chr2	164640001	165040000	B.1.2.2.1.1.2.1.2.2	0.365546218487395	.	164640001	165040000	#9191FF	1	0.375
chr2	165040001	165200000	B.2.2.1.2.2.2.1.2.2.2.1	0.0661764705882353	.	165040001	165200000	#0000FF	1	0.125
chr2	165200001	165600000	B.1.2.2.1.2.1.2.2.2.1	0.353991596638655	.	165200001	165600000	#9191FF	1	0.375
chr2	165600001	165680000	A.2.2.1.1.1.1.1.2.2	0.683823529411765	.	165600001	165680000	#FFDADA	1	0.625
chr2	165680001	166000000	B.1.1.1.1.2.1.2.1.2.1.2	0.560924369747899	.	165680001	166000000	#DADAFF	1	0.5
chr2	166000001	166120000	B.2.1.1.1.2.2.1.1.2.2.1	0.260504201680672	.	166000001	166120000	#4848FF	1	0.25
chr2	166120001	166240000	B.1.2.2.2.2.1.1.1.2.1	0.305672268907563	.	166120001	166240000	#9191FF	1	0.375
chr2	166240001	166920000	B.1.2.2.1.1.2.1.2.1.2	0.366596638655462	.	166240001	166920000	#9191FF	1	0.375
chr2	166920001	167000000	B.1.2.2.2.1.1.1.2.1.1.2	0.329831932773109	.	166920001	167000000	#9191FF	1	0.375
chr2	167000001	167160000	B.2.1.1.1.1.1.2.2.2	0.281512605042017	.	167000001	167160000	#4848FF	1	0.25
chr2	167160001	167600000	B.1.2.2.1.2.2.2.2.1.2.2	0.338235294117647	.	167160001	167600000	#9191FF	1	0.375
chr2	167600001	167760000	B.1.2.2.2.2.1.2.2.2	0.295168067226891	.	167600001	167760000	#9191FF	1	0.375
chr2	167760001	167920000	B.2.1.1.2.2.1.2.1.1.2	0.215336134453782	.	167760001	167920000	#4848FF	1	0.25
chr2	167920001	168120000	B.1.2.2.1.2.2.2.2.2.2.1	0.335084033613445	.	167920001	168120000	#9191FF	1	0.375
chr2	168120001	168400000	B.2.1.1.2.1.2.2.1.2	0.223739495798319	.	168120001	168400000	#4848FF	1	0.25
chr2	168400001	168600000	B.2.2.1.2.2.2.2.1.1	0.0640756302521008	.	168400001	168600000	#0000FF	1	0.125
chr2	168600001	168800000	B.2.1.1.1.2.1.2.1.1.1	0.271008403361345	.	168600001	168800000	#4848FF	1	0.25
chr2	168800001	169000000	B.1.1.1.1.2.1.2.1.2.2	0.559873949579832	.	168800001	169000000	#DADAFF	1	0.5
chr2	169000001	169160000	A.2.1.2.2.2.2.2.1.1.1.1	0.69327731092437	.	169000001	169160000	#FF9191	1	0.75
chr2	169160001	169360000	A.2.2.1.2.2.2.1	0.637605042016807	.	169160001	169360000	#FFDADA	1	0.625
chr2	169360001	169640000	A.2.1.2.1.2.2.1.1.2.2	0.732142857142857	.	169360001	169640000	#FF9191	1	0.75
chr2	169640001	169800000	A.2.2.1.1.1.2.2.1.2	0.677521008403361	.	169640001	169800000	#FFDADA	1	0.625
chr2	169800001	170200000	B.1.2.2.1.1.1.1.1.1	0.380252100840336	.	169800001	170200000	#9191FF	1	0.375
chr2	170200001	170280000	B.1.2.2.2.1.2.2.1.1.2	0.314075630252101	.	170200001	170280000	#9191FF	1	0.375
chr2	170280001	170520000	A.2.1.2.2.2.2.2.1.1.2	0.690126050420168	.	170280001	170520000	#FF9191	1	0.75
chr2	170520001	170640000	A.2.1.2.2.2.1.1.1.2.2	0.709033613445378	.	170520001	170640000	#FF9191	1	0.75
chr2	170640001	170800000	A.2.1.2.2.2.2.1.2.1.1	0.696428571428571	.	170640001	170800000	#FF9191	1	0.75
chr2	170800001	170960000	A.2.2.1.2.1.1.1.1.1.2	0.658613445378151	.	170800001	170960000	#FFDADA	1	0.625
chr2	170960001	171520000	B.1.2.2.1.1.2.2.1.2	0.36344537815126	.	170960001	171520000	#9191FF	1	0.375
chr2	171520001	171760000	B.1.1.1.2.2.2.2.1.2.1.1	0.507352941176471	.	171520001	171760000	#DADAFF	1	0.5
chr2	171760001	171880000	A.2.2.1.2.1.1.2.1	0.65546218487395	.	171760001	171880000	#FFDADA	1	0.625
chr2	171880001	171960000	A.2.1.2.2.2.2.1.1.2.1.2	0.699579831932773	.	171880001	171960000	#FF9191	1	0.75
chr2	171960001	172240000	B.1.1.1.1.2.2.2.1.1.1	0.546218487394958	.	171960001	172240000	#DADAFF	1	0.5
chr2	172240001	172520000	A.2.2.1.2.2.1.1.2.1	0.644957983193277	.	172240001	172520000	#FFDADA	1	0.625
chr2	172520001	172800000	A.2.1.2.1.2.2.1.2.2.2	0.727941176470588	.	172520001	172800000	#FF9191	1	0.75
chr2	172800001	173560000	A.2.1.2.1.2.2.2.2.2	0.724789915966387	.	172800001	173560000	#FF9191	1	0.75
chr2	173560001	173840000	A.1.2.2.2.1.2.1.2	0.82563025210084	.	173560001	173840000	#FF4848	1	0.875
chr2	173840001	174120000	A.1.2.2.2.2.1.1.1.2	0.822478991596639	.	173840001	174120000	#FF4848	1	0.875
chr2	174120001	174280000	B.1.1.1.2.1.2.1.2.2.1.2	0.532563025210084	.	174120001	174280000	#DADAFF	1	0.5
chr2	174280001	174720000	B.1.1.1.1.2.1.1.1.2.1	0.569327731092437	.	174280001	174720000	#DADAFF	1	0.5
chr2	174720001	174880000	A.1.2.2.1.1.2.2.2.2.2.1	0.841386554621849	.	174720001	174880000	#FF4848	1	0.875
chr2	174880001	175080000	A.2.2.1.1.1.1.2.1	0.682773109243697	.	174880001	175080000	#FFDADA	1	0.625
chr2	175080001	175320000	A.2.2.1.1.1.1.2.2	0.68172268907563	.	175080001	175320000	#FFDADA	1	0.625
chr2	175320001	175800000	A.2.1.2.1.2.2.2.2.1	0.725840336134454	.	175320001	175800000	#FF9191	1	0.75
chr2	175800001	176000000	A.2.1.2.1.2.2.1.1.2.1	0.733193277310924	.	175800001	176000000	#FF9191	1	0.75
chr2	176000001	176280000	B.1.1.1.1.2.2.1.1.2.2	0.548319327731092	.	176000001	176280000	#DADAFF	1	0.5
chr2	176280001	176600000	B.2.1.1.2.1.2.1.1.1.1.1	0.236344537815126	.	176280001	176600000	#4848FF	1	0.25
chr2	176600001	176720000	B.1.1.1.2.2.2.2.1.2.2	0.505252100840336	.	176600001	176720000	#DADAFF	1	0.5
chr2	176720001	176800000	B.1.1.1.2.2.2.2.2.1.2.1	0.503151260504202	.	176720001	176800000	#DADAFF	1	0.5
chr2	176800001	177160000	A.2.2.1.2.2.1.2.2.2.2	0.638655462184874	.	176800001	177160000	#FFDADA	1	0.625
chr2	177160001	177240000	B.1.1.1.2.1.2.1.2.2.2	0.531512605042017	.	177160001	177240000	#DADAFF	1	0.5
chr2	177240001	177520000	B.1.1.1.1.2.1.2.1.1.1	0.564075630252101	.	177240001	177520000	#DADAFF	1	0.5
chr2	177520001	177680000	B.1.2.2.1.1.1.1.1.2.2	0.378151260504202	.	177520001	177680000	#9191FF	1	0.375
chr2	177680001	177840000	B.1.2.2.1.2.1.1.2.2	0.357142857142857	.	177680001	177840000	#9191FF	1	0.375
chr2	177840001	178000000	B.1.2.2.2.1.2.2.1.2.2	0.311974789915966	.	177840001	178000000	#9191FF	1	0.375
chr2	178000001	178400000	A.1.2.2.2.2.2.1.1.2	0.813025210084034	.	178000001	178400000	#FF4848	1	0.875
chr2	178400001	179000000	B.1.1.1.1.2.2.1.1.2.1.2.1	0.550420168067227	.	178400001	179000000	#DADAFF	1	0.5
chr2	179000001	179120000	A.2.2.1.1.2.1.2.1	0.671218487394958	.	179000001	179120000	#FFDADA	1	0.625
chr2	179120001	179280000	B.1.1.1.2.1.2.2.2.2.1	0.527310924369748	.	179120001	179280000	#DADAFF	1	0.5
chr2	179280001	179440000	A.2.1.2.2.1.1.1.1.2	0.722689075630252	.	179280001	179440000	#FF9191	1	0.75
chr2	179440001	179600000	B.1.1.1.1.2.1.1.1.1.1.1	0.572478991596639	.	179440001	179600000	#DADAFF	1	0.5
chr2	179600001	179760000	A.2.1.2.2.2.2.2.1.2.2	0.688025210084034	.	179600001	179760000	#FF9191	1	0.75
chr2	179760001	180040000	A.2.1.2.2.1.1.1.2	0.721638655462185	.	179760001	180040000	#FF9191	1	0.75
chr2	180040001	180600000	B.1.1.1.1.2.2.2.1.2.1	0.544117647058823	.	180040001	180600000	#DADAFF	1	0.5
chr2	180600001	180760000	B.1.1.1.2.2.2.1.2.2.2	0.512605042016807	.	180600001	180760000	#DADAFF	1	0.5
chr2	180760001	180880000	B.1.1.1.2.2.2.2.2.1.2.2	0.502100840336134	.	180760001	180880000	#DADAFF	1	0.5
chr2	180880001	181400000	B.2.2.1.2.1.2.2.1.1.1	0.0829831932773109	.	180880001	181400000	#0000FF	1	0.125
chr2	181400001	181760000	B.2.1.1.2.1.2.2.1.1.1.2	0.225840336134454	.	181400001	181760000	#4848FF	1	0.25
chr2	181760001	182360000	B.1.2.2.1.1.2.2.2.2.1	0.361344537815126	.	181760001	182360000	#9191FF	1	0.375
chr2	182360001	182680000	B.1.2.2.1.2.2.2.2.2.2.2	0.334033613445378	.	182360001	182680000	#9191FF	1	0.375
chr2	182680001	182760000	A.2.1.2.2.2.1.1.2.1	0.707983193277311	.	182680001	182760000	#FF9191	1	0.75
chr2	182760001	183000000	B.1.1.1.1.2.1.2.1.1.2	0.563025210084034	.	182760001	183000000	#DADAFF	1	0.5
chr2	183000001	183200000	B.1.1.1.1.2.1.1.1.1.1.2	0.571428571428571	.	183000001	183200000	#DADAFF	1	0.5
chr2	183200001	183280000	A.2.2.1.2.1.1.2.2	0.654411764705882	.	183200001	183280000	#FFDADA	1	0.625
chr2	183280001	183600000	B.1.1.1.1.2.1.1.1.2.2	0.56827731092437	.	183280001	183600000	#DADAFF	1	0.5
chr2	183600001	183920000	A.2.1.2.2.1.2.1.1	0.716386554621849	.	183600001	183920000	#FF9191	1	0.75
chr2	183920001	184440000	B.1.2.2.1.2.1.2.2.1	0.355042016806723	.	183920001	184440000	#9191FF	1	0.375
chr2	184440001	184560000	B.1.2.2.2.2.1.1.2.1.1	0.303571428571429	.	184440001	184560000	#9191FF	1	0.375
chr2	184560001	184880000	B.2.2.1.2.1.1.1.2	0.0903361344537815	.	184560001	184880000	#0000FF	1	0.125
chr2	184880001	185080000	B.2.2.1.2.1.2.1.1	0.0850840336134454	.	184880001	185080000	#0000FF	1	0.125
chr2	185080001	185400000	B.2.2.1.2.2.2.1.1.2	0.069327731092437	.	185080001	185400000	#0000FF	1	0.125
chr2	185400001	185480000	B.1.2.2.2.1.2.1.1	0.321428571428571	.	185400001	185480000	#9191FF	1	0.375
chr2	185480001	185760000	B.2.2.1.2.2.2.2.1.2.1.2	0.0619747899159664	.	185480001	185760000	#0000FF	1	0.125
chr2	185760001	186000000	B.2.2.1.2.1.2.1.2	0.0840336134453782	.	185760001	186000000	#0000FF	1	0.125
chr2	186000001	186080000	B.2.1.1.1.2.2.2.1.2.1	0.255252100840336	.	186000001	186080000	#4848FF	1	0.25
chr2	186080001	186480000	B.2.2.1.2.2.2.2.1.2.1.1	0.0630252100840336	.	186080001	186480000	#0000FF	1	0.125
chr2	186480001	186880000	B.2.2.1.2.1.1.1.1.2	0.0913865546218487	.	186480001	186880000	#0000FF	1	0.125
chr2	186880001	187000000	B.1.2.2.2.1.2.1.2.1.2	0.31827731092437	.	186880001	187000000	#9191FF	1	0.375
chr2	187000001	187160000	B.2.1.1.1.2.1.2.2.2.2.1	0.264705882352941	.	187000001	187160000	#4848FF	1	0.25
chr2	187160001	187360000	B.1.2.2.2.1.1.2.1.1	0.32563025210084	.	187160001	187360000	#9191FF	1	0.375
chr2	187360001	187560000	A.2.1.2.2.2.2.2.1.1.1.2.2	0.691176470588235	.	187360001	187560000	#FF9191	1	0.75
chr2	187560001	188000000	B.1.2.2.1.1.2.1.1.2.2.1	0.369747899159664	.	187560001	188000000	#9191FF	1	0.375
chr2	188000001	188120000	B.1.2.2.2.1.2.1.2.2	0.317226890756303	.	188000001	188120000	#9191FF	1	0.375
chr2	188120001	188360000	B.1.1.1.2.2.1.2.1.2.2	0.519957983193277	.	188120001	188360000	#DADAFF	1	0.5
chr2	188360001	188520000	B.1.2.2.2.1.1.2.1.2	0.324579831932773	.	188360001	188520000	#9191FF	1	0.375
chr2	188520001	188680000	B.2.1.1.1.2.1.2.1.1.2	0.269957983193277	.	188520001	188680000	#4848FF	1	0.25
chr2	188680001	189000000	B.2.1.1.1.2.1.1.1.1.1	0.277310924369748	.	188680001	189000000	#4848FF	1	0.25
chr2	189000001	189160000	B.1.2.2.2.1.2.2.1.1.1.1	0.316176470588235	.	189000001	189160000	#9191FF	1	0.375
chr2	189160001	189360000	B.1.2.2.2.1.1.2.2.1	0.323529411764706	.	189160001	189360000	#9191FF	1	0.375
chr2	189360001	189560000	B.1.2.2.1.2.1.2.2.2.2	0.352941176470588	.	189360001	189560000	#9191FF	1	0.375
chr2	189560001	189680000	B.1.2.2.2.1.1.1.1.2	0.331932773109244	.	189560001	189680000	#9191FF	1	0.375
chr2	189680001	189880000	B.1.2.2.2.2.1.2.2.1	0.296218487394958	.	189680001	189880000	#9191FF	1	0.375
chr2	189880001	190040000	B.1.2.2.2.2.1.2.1.1.1	0.29936974789916	.	189880001	190040000	#9191FF	1	0.375
chr2	190040001	190240000	B.2.1.1.1.1.1.1.2.2	0.285714285714286	.	190040001	190240000	#4848FF	1	0.25
chr2	190240001	190680000	A.2.2.1.1.1.1.1.1	0.685924369747899	.	190240001	190680000	#FFDADA	1	0.625
chr2	190680001	190920000	B.1.1.1.2.2.1.2.1.1.2	0.522058823529412	.	190680001	190920000	#DADAFF	1	0.5
chr2	190920001	191000000	B.1.1.1.2.1.2.1.1.1	0.538865546218487	.	190920001	191000000	#DADAFF	1	0.5
chr2	191000001	191120000	B.1.1.1.2.2.1.2.2	0.51890756302521	.	191000001	191120000	#DADAFF	1	0.5
chr2	191120001	191360000	A.2.1.2.1.2.2.1.2.1.2	0.730042016806723	.	191120001	191360000	#FF9191	1	0.75
chr2	191360001	191560000	A.2.1.2.2.2.2.2.1.1.1.2.1	0.692226890756303	.	191360001	191560000	#FF9191	1	0.75
chr2	191560001	191720000	A.2.1.2.2.2.2.2.2	0.686974789915966	.	191560001	191720000	#FF9191	1	0.75
chr2	191720001	191880000	A.1.2.2.2.2.1.2.2.1	0.816176470588235	.	191720001	191880000	#FF4848	1	0.875
chr2	191880001	192160000	A.2.2.1.2.2.1.2.2.1.1	0.641806722689076	.	191880001	192160000	#FFDADA	1	0.625
chr2	192160001	192360000	A.2.2.1.1.2.1.1.2.2	0.672268907563025	.	192160001	192360000	#FFDADA	1	0.625
chr2	192360001	192680000	B.1.1.1.1.2.1.1.1.1.2	0.570378151260504	.	192360001	192680000	#DADAFF	1	0.5
chr2	192680001	193080000	B.1.1.1.1.2.1.1.2.1.2	0.566176470588235	.	192680001	193080000	#DADAFF	1	0.5
chr2	193080001	193360000	B.2.1.1.1.1.2.2	0.278361344537815	.	193080001	193360000	#4848FF	1	0.25
chr2	193360001	193800000	B.2.2.1.2.1.1.2.2.1	0.0871848739495798	.	193360001	193800000	#0000FF	1	0.125
chr2	193800001	194160000	B.2.2.1.2.2.2.2.2.1.1.2	0.0588235294117647	.	193800001	194160000	#0000FF	1	0.125
chr2	194160001	194280000	B.2.1.1.2.2.2.1.1	0.209033613445378	.	194160001	194280000	#4848FF	1	0.25
chr2	194280001	194520000	B.2.2.1.2.2.2.1.2.2.2.2	0.0651260504201681	.	194280001	194520000	#0000FF	1	0.125
chr2	194520001	194640000	B.2.2.1.2.1.1.2.2.2	0.0861344537815126	.	194520001	194640000	#0000FF	1	0.125
chr2	194640001	194720000	B.2.2.1.2.2.1.2.2.2.2	0.0714285714285714	.	194640001	194720000	#0000FF	1	0.125
chr2	194720001	194840000	B.2.1.1.2.2.2.1.2.1	0.207983193277311	.	194720001	194840000	#4848FF	1	0.25
chr2	194840001	195040000	B.2.1.1.2.2.2.1.2.2	0.206932773109244	.	194840001	195040000	#4848FF	1	0.25
chr2	195040001	195240000	B.2.2.1.2.2.2.1.2.1	0.0682773109243697	.	195040001	195240000	#0000FF	1	0.125
chr2	195240001	195760000	B.2.2.1.2.1.2.2.2.2	0.0777310924369748	.	195240001	195760000	#0000FF	1	0.125
chr2	195760001	196120000	B.2.1.1.2.1.2.2.2.1.2.2	0.220588235294118	.	195760001	196120000	#4848FF	1	0.25
chr2	196120001	196280000	B.1.2.2.2.1.2.2.2.2.1.1	0.309873949579832	.	196120001	196280000	#9191FF	1	0.375
chr2	196280001	196600000	B.1.1.1.2.2.2.1.1.1	0.517857142857143	.	196280001	196600000	#DADAFF	1	0.5
chr2	196600001	196920000	B.2.1.1.2.1.2.1.1.1.2.2	0.233193277310924	.	196600001	196920000	#4848FF	1	0.25
chr2	196920001	197360000	A.2.1.2.2.1.1.2.1.1.1	0.720588235294118	.	196920001	197360000	#FF9191	1	0.75
chr2	197360001	197680000	A.2.2.1.2.2.2.2	0.636554621848739	.	197360001	197680000	#FFDADA	1	0.625
chr2	197680001	197800000	A.2.2.1.2.1.1.1.1.1.1	0.659663865546218	.	197680001	197800000	#FFDADA	1	0.625
chr2	197800001	198240000	A.2.2.1.1.1.2.2.2	0.676470588235294	.	197800001	198240000	#FFDADA	1	0.625
chr2	198240001	198520000	A.2.1.2.2.2.1.1.1.2.1	0.710084033613445	.	198240001	198520000	#FF9191	1	0.75
chr2	198520001	198640000	B.1.1.1.2.1.2.1.1.2	0.53781512605042	.	198520001	198640000	#DADAFF	1	0.5
chr2	198640001	198880000	A.2.2.1.2.2.1.1.1.1	0.647058823529412	.	198640001	198880000	#FFDADA	1	0.625
chr2	198880001	199040000	A.2.2.1.2.1.2.1.1.1	0.653361344537815	.	198880001	199040000	#FFDADA	1	0.625
chr2	199040001	199200000	B.1.2.2.2.1.1.1.2.2.1	0.327731092436975	.	199040001	199200000	#9191FF	1	0.375
chr2	199200001	199360000	B.2.1.1.1.2.2.1.1.2.2.2	0.259453781512605	.	199200001	199360000	#4848FF	1	0.25
chr2	199360001	199520000	B.2.2.1.2.2.1.1.2	0.0756302521008403	.	199360001	199520000	#0000FF	1	0.125
chr2	199520001	199680000	B.2.2.1.2.2.1.2.2.2.1	0.0724789915966387	.	199520001	199680000	#0000FF	1	0.125
chr2	199680001	200000000	B.2.2.1.2.1.2.2.1.2.1	0.0808823529411765	.	199680001	200000000	#0000FF	1	0.125
chr2	200000001	200160000	B.2.2.1.2.2.2.2.1.2.2	0.0609243697478992	.	200000001	200160000	#0000FF	1	0.125
chr2	200160001	200320000	B.2.1.1.2.1.2.1.2.1.2.2	0.228991596638655	.	200160001	200320000	#4848FF	1	0.25
chr2	200320001	200480000	B.1.2.2.2.1.2.2.1.2.1	0.313025210084034	.	200320001	200480000	#9191FF	1	0.375
chr2	200480001	200760000	B.1.2.2.2.2.1.2.1.1.2	0.298319327731092	.	200480001	200760000	#9191FF	1	0.375
chr2	200760001	201560000	A.2.1.2.2.1.1.2.1.2	0.718487394957983	.	200760001	201560000	#FF9191	1	0.75
chr2	201560001	201920000	A.1.2.2.2.2.1.2.2.2	0.815126050420168	.	201560001	201920000	#FF4848	1	0.875
chr2	201920001	202080000	A.1.2.2.1.1.2.1.2	0.847689075630252	.	201920001	202080000	#FF4848	1	0.875
chr2	202080001	202360000	A.2.1.2.2.1.2.1.2	0.715336134453782	.	202080001	202360000	#FF9191	1	0.75
chr2	202360001	202440000	A.2.2.1.1.2.2.2.1.2.2	0.66281512605042	.	202360001	202440000	#FFDADA	1	0.625
chr2	202440001	202640000	A.2.1.2.2.2.2.2.1.2.1	0.689075630252101	.	202440001	202640000	#FF9191	1	0.75
chr2	202640001	203160000	A.2.1.2.1.2.1.2.1.2	0.737394957983193	.	202640001	203160000	#FF9191	1	0.75
chr2	203160001	203320000	A.2.1.2.1.1.2.1.2	0.743697478991597	.	203160001	203320000	#FF9191	1	0.75
chr2	203320001	203440000	A.2.2.1.1.2.2.2.1.1	0.664915966386555	.	203320001	203440000	#FFDADA	1	0.625
chr2	203440001	203640000	A.2.2.1.1.2.2.2.2.1	0.661764705882353	.	203440001	203640000	#FFDADA	1	0.625
chr2	203640001	203720000	A.2.1.2.1.1.2.1.1	0.744747899159664	.	203640001	203720000	#FF9191	1	0.75
chr2	203720001	203920000	A.2.1.2.1.1.1.1.1.1.2	0.75	.	203720001	203920000	#FF9191	1	0.75
chr2	203920001	204200000	A.1.2.2.1.1.2.2.2.2.1.2	0.842436974789916	.	203920001	204200000	#FF4848	1	0.875
chr2	204200001	204320000	A.2.1.2.1.1.2.2.1	0.742647058823529	.	204200001	204320000	#FF9191	1	0.75
chr2	204320001	204520000	A.2.1.2.2.2.2.1.1.2.2.2	0.697478991596639	.	204320001	204520000	#FF9191	1	0.75
chr2	204520001	204800000	A.2.2.1.2.2.1.2.2.1.2	0.640756302521008	.	204520001	204800000	#FFDADA	1	0.625
chr2	204800001	205160000	B.1.1.1.1.2.1.2.2	0.558823529411765	.	204800001	205160000	#DADAFF	1	0.5
chr2	205160001	205440000	B.1.1.1.1.2.1.2.1.2.1.1	0.561974789915966	.	205160001	205440000	#DADAFF	1	0.5
chr2	205440001	205600000	B.1.1.1.2.2.1.1.2	0.524159663865546	.	205440001	205600000	#DADAFF	1	0.5
chr2	205600001	206200000	B.1.1.1.1.2.2.2.2	0.542016806722689	.	205600001	206200000	#DADAFF	1	0.5
chr2	206200001	206880000	B.1.1.2.2.1.2.2.1.1.1	0.464285714285714	.	206200001	206880000	#DADAFF	1	0.5
chr2	206880001	207840000	A.2.1.2.2.1.1.2.1.1.2	0.71953781512605	.	206880001	207840000	#FF9191	1	0.75
chr2	207840001	208080000	A.1.2.2.1.1.2.2.2.1.2	0.84453781512605	.	207840001	208080000	#FF4848	1	0.875
chr2	208080001	208160000	A.1.2.2.1.2.2.2.2.2	0.829831932773109	.	208080001	208160000	#FF4848	1	0.875
chr2	208160001	208240000	A.1.2.2.1.2.2.2.2.1	0.830882352941177	.	208160001	208240000	#FF4848	1	0.875
chr2	208240001	208560000	A.1.2.2.1.1.2.2.2.1.1	0.845588235294118	.	208240001	208560000	#FF4848	1	0.875
chr2	208560001	208960000	A.1.2.2.2.2.2.2.2	0.809873949579832	.	208560001	208960000	#FF4848	1	0.875
chr2	208960001	209080000	B.1.1.1.2.1.2.1.2.1.1.1	0.536764705882353	.	208960001	209080000	#DADAFF	1	0.5
chr2	209080001	209200000	A.2.2.1.2.1.2.1.2.2	0.650210084033613	.	209080001	209200000	#FFDADA	1	0.625
chr2	209200001	209600000	B.2.1.1.2.1.2.1.2.1.1	0.23109243697479	.	209200001	209600000	#4848FF	1	0.25
chr2	209600001	210040000	B.2.2.1.2.1.2.2.1.2.2	0.0798319327731092	.	209600001	210040000	#0000FF	1	0.125
chr2	210040001	210320000	B.1.2.2.1.1.2.1.1.2.2.2	0.368697478991597	.	210040001	210320000	#9191FF	1	0.375
chr2	210320001	210640000	B.1.1.1.1.2.2.1.1.1.1.1	0.557773109243697	.	210320001	210640000	#DADAFF	1	0.5
chr2	210640001	210920000	B.1.2.2.1.1.1.2.1.2	0.373949579831933	.	210640001	210920000	#9191FF	1	0.375
chr2	210920001	211040000	A.2.2.1.2.1.2.1.2.1	0.651260504201681	.	210920001	211040000	#FFDADA	1	0.625
chr2	211040001	211360000	B.2.1.1.2.1.2.1.1.1.1.2	0.235294117647059	.	211040001	211360000	#4848FF	1	0.25
chr2	211360001	211800000	B.2.1.1.2.1.2.2.1.1.1.1	0.226890756302521	.	211360001	211800000	#4848FF	1	0.25
chr2	211800001	211880000	B.2.2.1.2.2.1.2.1	0.0745798319327731	.	211800001	211880000	#0000FF	1	0.125
chr2	211880001	212080000	B.2.1.1.1.2.1.1.1.2	0.275210084033613	.	211880001	212080000	#4848FF	1	0.25
chr2	212080001	212480000	B.2.1.1.2.1.2.2.2.1.1	0.222689075630252	.	212080001	212480000	#4848FF	1	0.25
chr2	212480001	212960000	B.2.1.1.2.1.2.1.1.1.2.1	0.234243697478992	.	212480001	212960000	#4848FF	1	0.25
chr2	212960001	213120000	B.1.2.2.2.2.1.1.2.1.2.1	0.302521008403361	.	212960001	213120000	#9191FF	1	0.375
chr2	213120001	213240000	B.1.2.2.2.1.1.1.2.1.2	0.328781512605042	.	213120001	213240000	#9191FF	1	0.375
chr2	213240001	213480000	B.1.2.2.2.2.1.1.1.1	0.30672268907563	.	213240001	213480000	#9191FF	1	0.375
chr2	213480001	213640000	B.2.1.1.1.2.2.2.2.1	0.253151260504202	.	213480001	213640000	#4848FF	1	0.25
chr2	213640001	213760000	B.1.2.2.2.1.2.2.2.2.1.2	0.308823529411765	.	213640001	213760000	#9191FF	1	0.375
chr2	213760001	213920000	B.1.2.2.2.1.2.2.1.1.1.2	0.315126050420168	.	213760001	213920000	#9191FF	1	0.375
chr2	213920001	214080000	B.1.2.2.1.2.1.1.1	0.359243697478992	.	213920001	214080000	#9191FF	1	0.375
chr2	214080001	214280000	B.2.1.1.1.2.1.2.1.2.1	0.26890756302521	.	214080001	214280000	#4848FF	1	0.25
chr2	214280001	214400000	B.2.1.1.1.2.2.1.1.2.1	0.26155462184874	.	214280001	214400000	#4848FF	1	0.25
chr2	214400001	214600000	B.2.2.1.2.2.1.1.1	0.0766806722689076	.	214400001	214600000	#0000FF	1	0.125
chr2	214600001	214680000	B.2.1.1.1.2.2.2.2.2.1	0.252100840336134	.	214600001	214680000	#4848FF	1	0.25
chr2	214680001	215080000	B.2.2.1.2.1.1.2.1.1	0.0892857142857143	.	214680001	215080000	#0000FF	1	0.125
chr2	215080001	215440000	B.2.1.1.2.1.2.1.2.2	0.227941176470588	.	215080001	215440000	#4848FF	1	0.25
chr2	215440001	215520000	B.1.2.2.2.1.1.1.2.2.2	0.326680672268908	.	215440001	215520000	#9191FF	1	0.375
chr2	215520001	215720000	B.1.2.2.1.1.1.1.2.2	0.376050420168067	.	215520001	215720000	#9191FF	1	0.375
chr2	215720001	216160000	B.2.2.1.2.1.1.1.1.1	0.092436974789916	.	215720001	216160000	#0000FF	1	0.125
chr2	216160001	216480000	B.1.1.1.2.2.2.1.1.2	0.516806722689076	.	216160001	216480000	#DADAFF	1	0.5
chr2	216480001	216600000	B.1.1.1.2.1.1.1	0.540966386554622	.	216480001	216600000	#DADAFF	1	0.5
chr2	216600001	216960000	B.1.1.1.1.2.2.1.1.2.1.1	0.551470588235294	.	216600001	216960000	#DADAFF	1	0.5
chr2	216960001	217280000	A.1.2.2.2.2.1.2.1.2	0.817226890756303	.	216960001	217280000	#FF4848	1	0.875
chr2	217280001	217520000	A.1.2.2.2.1.2.2	0.824579831932773	.	217280001	217520000	#FF4848	1	0.875
chr2	217520001	217760000	A.1.2.2.2.2.1.1.1.1	0.823529411764706	.	217520001	217760000	#FF4848	1	0.875
chr2	217760001	218240000	A.2.1.2.1.2.2.2.1	0.726890756302521	.	217760001	218240000	#FF9191	1	0.75
chr2	218240001	218440000	A.2.1.2.1.2.1.2.2.2	0.735294117647059	.	218240001	218440000	#FF9191	1	0.75
chr2	218440001	218640000	A.2.1.2.2.2.2.1.1.2.2.1	0.698529411764706	.	218440001	218640000	#FF9191	1	0.75
chr2	218640001	218960000	A.1.1.1.2.1.2	0.980042016806723	.	218640001	218960000	#FF0000	1	1
chr2	218960001	219120000	A.1.2.2.2.2.1.1.2.2	0.820378151260504	.	218960001	219120000	#FF4848	1	0.875
chr2	219120001	219200000	A.2.1.2.1.1.1.1.1.1.1	0.751050420168067	.	219120001	219200000	#FF9191	1	0.75
chr2	219200001	219280000	A.1.1.2.2.2.1.1.1	0.939075630252101	.	219200001	219280000	#FF0000	1	1
chr2	219280001	219680000	A.1.2.2.2.1.2.1.1	0.826680672268908	.	219280001	219680000	#FF4848	1	0.875
chr2	219680001	219800000	A.2.2.1.1.2.1.1.2.1.1	0.67436974789916	.	219680001	219800000	#FFDADA	1	0.625
chr2	219800001	220240000	A.1.2.2.1.1.1.2	0.849789915966387	.	219800001	220240000	#FF4848	1	0.875
chr2	220240001	220400000	A.1.2.2.1.2.2.2.1.2	0.831932773109244	.	220240001	220400000	#FF4848	1	0.875
chr2	220400001	220520000	A.2.1.2.1.1.1.1.1.2	0.748949579831933	.	220400001	220520000	#FF9191	1	0.75
chr2	220520001	220960000	B.1.1.2.2.1.1.1.1	0.48109243697479	.	220520001	220960000	#DADAFF	1	0.5
chr2	220960001	221040000	B.1.1.1.2.2.2.2.2.1.1	0.504201680672269	.	220960001	221040000	#DADAFF	1	0.5
chr2	221040001	221240000	B.1.1.1.2.2.2.2.2.2.2	0.5	.	221040001	221240000	#DADAFF	1	0.5
chr2	221240001	221360000	B.1.1.1.2.2.2.2.1.1.2.2	0.508403361344538	.	221240001	221360000	#DADAFF	1	0.5
chr2	221360001	221560000	B.1.1.1.2.2.2.1.2.1.1	0.515756302521008	.	221360001	221560000	#DADAFF	1	0.5
chr2	221560001	221760000	B.1.1.1.2.2.2.1.2.2.1	0.513655462184874	.	221560001	221760000	#DADAFF	1	0.5
chr2	221760001	222480000	A.2.2.1.1.1.2.1.2	0.679621848739496	.	221760001	222480000	#FFDADA	1	0.625
chr2	222480001	222920000	B.2.1.1.1.2.1.1.2.2.1	0.273109243697479	.	222480001	222920000	#4848FF	1	0.25
chr2	222920001	223320000	B.1.2.2.1.2.2.2.1.1.2	0.343487394957983	.	222920001	223320000	#9191FF	1	0.375
chr2	223320001	223560000	A.2.2.1.1.2.1.2.2	0.670168067226891	.	223320001	223560000	#FFDADA	1	0.625
chr2	223560001	223760000	A.2.1.2.2.2.2.1.1.2.1.1	0.70063025210084	.	223560001	223760000	#FF9191	1	0.75
chr2	223760001	224080000	A.2.2.1.2.2.1.1.2.2	0.64390756302521	.	223760001	224080000	#FFDADA	1	0.625
chr2	224080001	224840000	B.1.2.2.1.1.2.1.2.1.1	0.367647058823529	.	224080001	224840000	#9191FF	1	0.375
chr2	224840001	225160000	B.1.2.2.1.1.1.2.1.1	0.375	.	224840001	225160000	#9191FF	1	0.375
chr2	225160001	225280000	B.1.1.1.2.1.2.1.2.2.1.1	0.533613445378151	.	225160001	225280000	#DADAFF	1	0.5
chr2	225280001	225560000	A.2.2.1.2.2.1.2.2.2.1	0.639705882352941	.	225280001	225560000	#FFDADA	1	0.625
chr2	225560001	225920000	B.2.1.1.1.2.2.1.2	0.258403361344538	.	225560001	225920000	#4848FF	1	0.25
chr2	225920001	226120000	B.2.1.1.1.1.1.1.2.1	0.286764705882353	.	225920001	226120000	#4848FF	1	0.25
chr2	226120001	226240000	B.1.2.2.2.1.2.2.2.1	0.310924369747899	.	226120001	226240000	#9191FF	1	0.375
chr2	226240001	226440000	B.2.2.1.2.1.1.2.1.2	0.0882352941176471	.	226240001	226440000	#0000FF	1	0.125
chr2	226440001	226520000	B.2.1.1.1.2.2.2.2.2.2	0.251050420168067	.	226440001	226520000	#4848FF	1	0.25
chr2	226520001	226720000	B.2.1.1.2.1.2.1.2.1.2.1	0.230042016806723	.	226520001	226720000	#4848FF	1	0.25
chr2	226720001	226800000	B.1.1.1.2.1.1.2	0.539915966386555	.	226720001	226800000	#DADAFF	1	0.5
chr2	226800001	227120000	B.1.1.1.1.2.2.1.1.1.2.2.1	0.553571428571429	.	226800001	227120000	#DADAFF	1	0.5
chr2	227120001	227240000	B.1.1.1.2.1.2.1.2.1.2	0.534663865546218	.	227120001	227240000	#DADAFF	1	0.5
chr2	227240001	227440000	B.1.2.2.1.1.1.1.1.2.1	0.379201680672269	.	227240001	227440000	#9191FF	1	0.375
chr2	227440001	227680000	A.2.1.2.2.1.2.2.2.2	0.71218487394958	.	227440001	227680000	#FF9191	1	0.75
chr2	227680001	227960000	B.1.2.2.2.1.1.2.2.2	0.322478991596639	.	227680001	227960000	#9191FF	1	0.375
chr2	227960001	228040000	B.1.1.1.2.1.2.2.2.1.1	0.529411764705882	.	227960001	228040000	#DADAFF	1	0.5
chr2	228040001	228160000	B.1.1.1.2.2.2.2.1.1.2.1.2	0.509453781512605	.	228040001	228160000	#DADAFF	1	0.5
chr2	228160001	228360000	B.1.1.1.2.2.2.2.1.1.2.1.1	0.510504201680672	.	228160001	228360000	#DADAFF	1	0.5
chr2	228360001	228440000	A.2.2.1.1.2.2.2.1.2.1	0.663865546218487	.	228360001	228440000	#FFDADA	1	0.625
chr2	228440001	228880000	B.1.2.2.1.1.2.2.2.1	0.362394957983193	.	228440001	228880000	#9191FF	1	0.375
chr2	228880001	229080000	B.1.2.2.2.1.1.1.2.1.1.1	0.330882352941176	.	228880001	229080000	#9191FF	1	0.375
chr2	229080001	229360000	B.2.1.1.1.2.1.1.1.1.2	0.276260504201681	.	229080001	229360000	#4848FF	1	0.25
chr2	229360001	229480000	B.2.1.1.1.2.2.2.1.1.2	0.256302521008403	.	229360001	229480000	#4848FF	1	0.25
chr2	229480001	229760000	B.2.1.1.1.2.1.1.2.1	0.274159663865546	.	229480001	229760000	#4848FF	1	0.25
chr2	229760001	230320000	B.1.2.2.1.1.2.2.1.1	0.364495798319328	.	229760001	230320000	#9191FF	1	0.375
chr2	230320001	230440000	B.1.1.1.2.2.2.2.1.1.1	0.511554621848739	.	230320001	230440000	#DADAFF	1	0.5
chr2	230440001	230640000	B.1.2.2.2.1.2.2.2.2.2	0.307773109243697	.	230440001	230640000	#9191FF	1	0.375
chr2	230640001	231200000	A.2.2.1.1.1.2.1.1	0.680672268907563	.	230640001	231200000	#FFDADA	1	0.625
chr2	231200001	231520000	A.2.1.2.2.2.1.1.1.1	0.711134453781513	.	231200001	231520000	#FF9191	1	0.75
chr2	231520001	231920000	A.2.1.2.1.2.1.1.1	0.740546218487395	.	231520001	231920000	#FF9191	1	0.75
chr2	231920001	232160000	A.1.2.2.2.2.1.2.1.1.2	0.81827731092437	.	231920001	232160000	#FF4848	1	0.875
chr2	232160001	232320000	A.2.1.2.2.2.2.1.2.2	0.694327731092437	.	232160001	232320000	#FF9191	1	0.75
chr2	232320001	232480000	A.1.2.2.1.2.2.2.1.1	0.832983193277311	.	232320001	232480000	#FF4848	1	0.875
chr2	232480001	232600000	A.1.2.2.1.2.2.1.1.1	0.83718487394958	.	232480001	232600000	#FF4848	1	0.875
chr2	232600001	233120000	A.2.1.2.2.1.1.1.1.1	0.723739495798319	.	232600001	233120000	#FF9191	1	0.75
chr2	233120001	233200000	A.2.1.2.2.2.1.2.2.1	0.704831932773109	.	233120001	233200000	#FF9191	1	0.75
chr2	233200001	233280000	A.2.2.1.1.2.2.1.1.2	0.668067226890756	.	233200001	233280000	#FFDADA	1	0.625
chr2	233280001	233400000	A.2.2.1.1.2.1.1.2.1.2	0.673319327731092	.	233280001	233400000	#FFDADA	1	0.625
chr2	233400001	233800000	A.1.2.2.2.1.1.2	0.827731092436975	.	233400001	233800000	#FF4848	1	0.875
chr2	233800001	233920000	A.2.1.2.2.2.2.1.2.1.2	0.695378151260504	.	233800001	233920000	#FF9191	1	0.75
chr2	233920001	234000000	A.2.1.2.2.2.1.1.2.2	0.706932773109244	.	233920001	234000000	#FF9191	1	0.75
chr2	234080001	234160000	A.2.1.2.2.2.1.1.2.2	0.706932773109244	.	234080001	234160000	#FF9191	1	0.75
chr2	234160001	234520000	A.1.2.2.2.2.2.1.2	0.811974789915966	.	234160001	234520000	#FF4848	1	0.875
chr2	234520001	234600000	A.2.2.1.2.1.2.2.2	0.648109243697479	.	234520001	234600000	#FFDADA	1	0.625
chr2	234600001	234800000	B.1.1.1.2.2.2.1.2.1.2	0.514705882352941	.	234600001	234800000	#DADAFF	1	0.5
chr2	234800001	234960000	B.1.2.2.2.2.1.2.1.2	0.297268907563025	.	234800001	234960000	#9191FF	1	0.375
chr2	234960001	235200000	B.1.2.2.1.2.1.2.1	0.35609243697479	.	234960001	235200000	#9191FF	1	0.375
chr2	235200001	235760000	B.1.1.1.1.2.2.1.1.2.1.2.2	0.54936974789916	.	235200001	235760000	#DADAFF	1	0.5
chr2	235760001	236120000	A.2.1.2.1.2.2.1.2.1.1	0.73109243697479	.	235760001	236120000	#FF9191	1	0.75
chr2	236120001	236240000	B.1.1.1.2.1.2.2.2.1.2	0.528361344537815	.	236120001	236240000	#DADAFF	1	0.5
chr2	236240001	236400000	A.2.1.2.2.2.1.2.2.2.2	0.702731092436975	.	236240001	236400000	#FF9191	1	0.75
chr2	236400001	236480000	A.2.2.1.2.1.1.1.2	0.656512605042017	.	236400001	236480000	#FFDADA	1	0.625
chr2	236480001	236600000	A.2.1.2.2.2.1.2.1	0.705882352941177	.	236480001	236600000	#FF9191	1	0.75
chr2	236600001	236680000	A.2.1.2.2.2.1.2.2.2.1	0.703781512605042	.	236600001	236680000	#FF9191	1	0.75
chr2	236680001	236880000	A.2.2.1.1.1.2.2.1.1	0.678571428571429	.	236680001	236880000	#FFDADA	1	0.625
chr2	236880001	237000000	A.2.2.1.1.2.2.1.2.1	0.667016806722689	.	236880001	237000000	#FFDADA	1	0.625
chr2	237000001	237080000	A.2.2.1.1.2.2.2.2.2	0.660714285714286	.	237000001	237080000	#FFDADA	1	0.625
chr2	237080001	237760000	A.2.1.2.2.1.1.2.2	0.717436974789916	.	237080001	237760000	#FF9191	1	0.75
chr2	237760001	238000000	A.2.2.1.1.2.1.1.1	0.675420168067227	.	237760001	238000000	#FFDADA	1	0.625
chr2	238000001	238480000	A.1.2.2.2.2.1.2.1.1.1	0.819327731092437	.	238000001	238480000	#FF4848	1	0.875
chr2	238480001	238680000	A.1.1.2.2.2.1.1.2	0.938025210084034	.	238480001	238680000	#FF0000	1	1
chr2	238680001	238960000	A.1.2.2.2.2.1.1.2.1	0.821428571428571	.	238680001	238960000	#FF4848	1	0.875
chr2	238960001	239120000	A.2.1.2.1.1.2.2.2	0.741596638655462	.	238960001	239120000	#FF9191	1	0.75
chr2	239120001	239240000	A.1.2.2.1.2.2.1.2.1	0.835084033613445	.	239120001	239240000	#FF4848	1	0.875
chr2	239240001	239400000	A.2.2.1.1.2.2.1.1.1	0.669117647058823	.	239240001	239400000	#FFDADA	1	0.625
chr2	239400001	239560000	A.2.2.1.2.1.2.2.1	0.649159663865546	.	239400001	239560000	#FFDADA	1	0.625
chr2	239560001	239680000	A.2.2.1.1.2.2.1.2.2	0.665966386554622	.	239560001	239680000	#FFDADA	1	0.625
chr2	239680001	239800000	B.1.1.1.2.1.2.2.1	0.53046218487395	.	239680001	239800000	#DADAFF	1	0.5
chr2	239840001	239880000	B.1.1.1.2.1.2.2.1	0.53046218487395	.	239840001	239880000	#DADAFF	1	0.5
chr2	239880001	240160000	A.2.1.2.2.1.2.2.2.1	0.713235294117647	.	239880001	240160000	#FF9191	1	0.75
chr2	240160001	240320000	A.1.2.2.1.2.2.1.1.2	0.836134453781513	.	240160001	240320000	#FF4848	1	0.875
chr2	240320001	240480000	A.2.1.2.1.1.1.2.1	0.746848739495798	.	240320001	240480000	#FF9191	1	0.75
chr2	240480001	240760000	A.2.2.1.2.1.2.1.1.2	0.652310924369748	.	240480001	240760000	#FFDADA	1	0.625
chr2	240760001	241520000	A.2.1.2.1.2.2.1.2.2.1	0.728991596638655	.	240760001	241520000	#FF9191	1	0.75
chr2	241520001	241640000	A.2.1.2.1.1.1.2.2	0.745798319327731	.	241520001	241640000	#FF9191	1	0.75
chr2	241640001	241720000	A.2.1.2.1.1.1.1.2	0.747899159663866	.	241640001	241720000	#FF9191	1	0.75
chr2	241720001	241800000	A.1.2.2.1.2.2.1.2.2	0.834033613445378	.	241720001	241800000	#FF4848	1	0.875
chr2	241800001	242040000	A.1.2.2.1.2.1.2	0.838235294117647	.	241800001	242040000	#FF4848	1	0.875
chr2	242040001	242240000	A.1.2.2.1.2.1.1	0.839285714285714	.	242040001	242240000	#FF4848	1	0.875
chr2	242240001	242400000	A.1.2.2.1.1.2.2.2.2.1.1	0.843487394957983	.	242240001	242400000	#FF4848	1	0.875
chr2	242400001	242680000	A.1.2.2.1.1.2.1.1	0.848739495798319	.	242400001	242680000	#FF4848	1	0.875
chr2	242680001	243080000	A.2.1.2.1.2.2.1.1.1	0.734243697478992	.	242680001	243080000	#FF9191	1	0.75
chr3	40001	320000	A.2.1.2.2.2.1.2.2.1	0.601036269430052	.	40001	320000	#FF9191	1	0.75
chr3	320001	880000	B.1.1.2.1.1.1	0.422279792746114	.	320001	880000	#DADAFF	1	0.5
chr3	880001	960000	A.1.2.2.2.1.2.2.2.2.2.1	0.75	.	880001	960000	#FF4848	1	0.875
chr3	960001	1080000	A.2.1.2.1.1.1.1.1.2	0.685233160621762	.	960001	1080000	#FF9191	1	0.75
chr3	1080001	1440000	A.2.2.1.2.1.1.1.2.2	0.566062176165803	.	1080001	1440000	#FFDADA	1	0.625
chr3	1440001	1680000	A.2.1.2.2.1.1.2.2.2.2	0.613989637305699	.	1440001	1680000	#FF9191	1	0.75
chr3	1680001	1800000	A.1.2.2.2.2.1.2.2	0.743523316062176	.	1680001	1800000	#FF4848	1	0.875
chr3	1800001	2200000	A.2.2.1.2.1.2.1.2.1	0.560880829015544	.	1800001	2200000	#FFDADA	1	0.625
chr3	2200001	2480000	A.2.1.2.1.2.2.2.1.1.2.1.2	0.647668393782383	.	2200001	2480000	#FF9191	1	0.75
chr3	2480001	2640000	A.1.2.2.2.1.1.2.2.2	0.766839378238342	.	2480001	2640000	#FF4848	1	0.875
chr3	2640001	2840000	A.2.1.2.1.2.1.2.1.2	0.660621761658031	.	2640001	2840000	#FF9191	1	0.75
chr3	2840001	3160000	A.2.1.2.2.2.2.2.1	0.591968911917098	.	2840001	3160000	#FF9191	1	0.75
chr3	3160001	3480000	A.2.1.2.2.1.1.2.1.2.2.1	0.625647668393782	.	3160001	3480000	#FF9191	1	0.75
chr3	3480001	3960000	A.2.2.1.1.2.2.1.2.2	0.571243523316062	.	3480001	3960000	#FFDADA	1	0.625
chr3	3960001	4040000	A.1.2.2.1.2.2.2.2.2	0.774611398963731	.	3960001	4040000	#FF4848	1	0.875
chr3	4040001	4320000	A.2.1.2.2.1.1.2.2.2.1.2.1	0.616580310880829	.	4040001	4320000	#FF9191	1	0.75
chr3	4320001	4760000	A.2.1.1.2.2.2.1.2.2	0.689119170984456	.	4320001	4760000	#FF9191	1	0.75
chr3	4760001	4960000	A.1.2.1.2.1.2.2.1.2.1	0.840673575129534	.	4760001	4960000	#FF4848	1	0.875
chr3	4960001	5160000	A.1.1.2.2.2.1.2.2.1.2	0.896373056994819	.	4960001	5160000	#FF0000	1	1
chr3	5160001	5280000	A.1.1.2.2.2.2.2.1.1.1.1	0.886010362694301	.	5160001	5280000	#FF0000	1	1
chr3	5280001	5640000	A.2.2.1.2.1.1.1.2.1	0.567357512953368	.	5280001	5640000	#FFDADA	1	0.625
chr3	5640001	5880000	A.2.1.2.2.1.2.2.2	0.60880829015544	.	5640001	5880000	#FF9191	1	0.75
chr3	5880001	6080000	A.2.1.2.1.1.2.2.2.1	0.669689119170985	.	5880001	6080000	#FF9191	1	0.75
chr3	6080001	6200000	A.1.2.2.2.1.2.2.1.1.1.2	0.757772020725389	.	6080001	6200000	#FF4848	1	0.875
chr3	6200001	6560000	A.2.1.2.2.1.1.2.2.2.1.1.2	0.617875647668394	.	6200001	6560000	#FF9191	1	0.75
chr3	6560001	6920000	A.2.1.2.2.1.1.2.1.1.1.2	0.630829015544041	.	6560001	6920000	#FF9191	1	0.75
chr3	6920001	7040000	A.1.2.2.1.2.1.1.2.1	0.794041450777202	.	6920001	7040000	#FF4848	1	0.875
chr3	7040001	7400000	A.2.2.1.1.2.1.1.2.2.2	0.576424870466321	.	7040001	7400000	#FFDADA	1	0.625
chr3	7400001	7760000	A.2.2.1.1.1.2.1.2	0.585492227979275	.	7400001	7760000	#FFDADA	1	0.625
chr3	7760001	8160000	A.2.2.1.2.1.2.1.1.1	0.563471502590674	.	7760001	8160000	#FFDADA	1	0.625
chr3	8160001	8480000	A.2.1.2.2.2.1.1.2.2	0.603626943005181	.	8160001	8480000	#FF9191	1	0.75
chr3	8480001	8720000	A.1.2.1.2.1.2.2.1.1.2	0.841968911917098	.	8480001	8720000	#FF4848	1	0.875
chr3	8720001	8960000	A.2.1.1.2.1.2.2.2	0.696891191709845	.	8720001	8960000	#FF9191	1	0.75
chr3	8960001	9200000	A.2.1.1.2.2.2.1.2.1	0.690414507772021	.	8960001	9200000	#FF9191	1	0.75
chr3	9240001	9360000	A.2.1.1.2.2.2.1.2.1	0.690414507772021	.	9240001	9360000	#FF9191	1	0.75
chr3	9360001	9560000	A.1.1.2.2.1.1.1.1.1	0.930051813471503	.	9360001	9560000	#FF0000	1	1
chr3	9560001	9680000	A.1.1.2.1.1.1.2.2	0.94559585492228	.	9560001	9680000	#FF0000	1	1
chr3	9680001	9880000	A.1.1.1.1.2.1.1.1.2.1	0.988341968911917	.	9680001	9880000	#FF0000	1	1
chr3	9880001	10040000	A.1.1.1.1.1.2.1.1	0.994818652849741	.	9880001	10040000	#FF0000	1	1
chr3	10040001	10160000	A.1.1.1.1.2.1.2.2.2	0.979274611398964	.	10040001	10160000	#FF0000	1	1
chr3	10200001	10360000	A.1.1.1.1.2.1.2.2.2	0.979274611398964	.	10200001	10360000	#FF0000	1	1
chr3	10360001	10720000	A.2.1.2.2.2.1.1.2.1	0.604922279792746	.	10360001	10720000	#FF9191	1	0.75
chr3	10720001	10920000	A.1.2.2.1.1.1.2.1.1.1	0.812176165803109	.	10720001	10920000	#FF4848	1	0.875
chr3	10920001	11080000	A.1.2.2.1.1.1.2.1.2.1	0.809585492227979	.	10920001	11080000	#FF4848	1	0.875
chr3	11080001	11360000	A.1.2.1.1.2.2.2.1	0.854922279792746	.	11080001	11360000	#FF4848	1	0.875
chr3	11360001	11720000	A.1.2.1.1.2.1.1.2.2	0.86139896373057	.	11360001	11720000	#FF4848	1	0.875
chr3	11720001	11920000	A.1.1.2.2.1.1.2.2.2	0.91580310880829	.	11720001	11920000	#FF0000	1	1
chr3	11920001	12320000	A.2.1.1.1.2.2.1.2.1	0.709844559585492	.	11920001	12320000	#FF9191	1	0.75
chr3	12320001	12600000	A.1.2.1.1.2.1.1.2.1	0.862694300518135	.	12320001	12600000	#FF4848	1	0.875
chr3	12600001	12800000	A.1.1.1.1.2.1.1.2	0.985751295336788	.	12600001	12800000	#FF0000	1	1
chr3	12800001	12880000	A.1.1.1.1.2.1.1.1.1.2	0.989637305699482	.	12800001	12880000	#FF0000	1	1
chr3	12880001	13000000	A.1.1.1.1.2.2.1.2.1.1.2	0.974093264248705	.	12880001	13000000	#FF0000	1	1
chr3	13000001	13160000	A.1.1.1.1.2.2.2.1	0.97020725388601	.	13000001	13160000	#FF0000	1	1
chr3	13160001	13360000	A.1.1.2.1.1.2.1.1	0.944300518134715	.	13160001	13360000	#FF0000	1	1
chr3	13360001	13440000	A.1.2.1.2.1.2.1.2.1.1.2	0.847150259067358	.	13360001	13440000	#FF4848	1	0.875
chr3	13480001	13720000	A.1.2.1.2.1.2.1.2.1.1.2	0.847150259067358	.	13480001	13720000	#FF4848	1	0.875
chr3	13720001	14040000	A.1.2.2.2.2.2.1.1	0.742227979274611	.	13720001	14040000	#FF4848	1	0.875
chr3	14040001	14120000	A.1.1.1.1.2.2.1.2.1.1.1	0.975388601036269	.	14040001	14120000	#FF0000	1	1
chr3	14120001	14320000	A.1.1.2.2.1.2.1.2.1	0.913212435233161	.	14120001	14320000	#FF0000	1	1
chr3	14320001	14840000	A.2.1.1.1.2.1.1.2.1.1	0.72020725388601	.	14320001	14840000	#FF9191	1	0.75
chr3	14840001	14960000	A.1.1.1.2.1.2.2.2	0.958549222797927	.	14840001	14960000	#FF0000	1	1
chr3	14960001	15120000	A.1.1.2.2.1.1.1.1.2.1.1	0.928756476683938	.	14960001	15120000	#FF0000	1	1
chr3	15120001	15400000	A.1.2.1.2.2.1.1.1.2	0.83419689119171	.	15120001	15400000	#FF4848	1	0.875
chr3	15440001	15560000	A.1.2.1.2.2.1.1.1.2	0.83419689119171	.	15440001	15560000	#FF4848	1	0.875
chr3	15560001	15640000	A.1.1.1.1.1.2.1.2	0.993523316062176	.	15560001	15640000	#FF0000	1	1
chr3	15640001	15920000	A.1.2.1.2.2.2.1.1.1.2	0.823834196891192	.	15640001	15920000	#FF4848	1	0.875
chr3	15920001	16120000	A.1.2.1.2.2.1.2.1.2.1	0.830310880829015	.	15920001	16120000	#FF4848	1	0.875
chr3	16120001	16280000	A.1.1.2.2.1.1.2.1.2.1.1.2	0.920984455958549	.	16120001	16280000	#FF0000	1	1
chr3	16280001	16360000	A.1.1.1.1.1.1.1.1.1	1	.	16280001	16360000	#FF0000	1	1
chr3	16360001	16440000	A.1.1.2.2.1.2.2.2.2	0.908031088082902	.	16360001	16440000	#FF0000	1	1
chr3	16480001	16600000	A.1.1.2.2.1.2.2.2.2	0.908031088082902	.	16480001	16600000	#FF0000	1	1
chr3	16600001	16680000	A.1.1.1.1.2.2.1.2.1.2	0.97279792746114	.	16600001	16680000	#FF0000	1	1
chr3	16680001	16920000	A.1.2.1.2.2.1.2.1.2.2	0.829015544041451	.	16680001	16920000	#FF4848	1	0.875
chr3	16920001	17080000	A.1.1.1.1.1.2.2	0.992227979274611	.	16920001	17080000	#FF0000	1	1
chr3	17080001	17280000	A.1.1.2.2.2.2.2.1.1.2	0.883419689119171	.	17080001	17280000	#FF0000	1	1
chr3	17280001	17600000	A.1.2.1.2.2.1.2.2.1	0.827720207253886	.	17280001	17600000	#FF4848	1	0.875
chr3	17600001	17720000	A.1.1.2.2.2.2.1.1.2.1	0.889896373056995	.	17600001	17720000	#FF0000	1	1
chr3	17720001	17960000	A.1.2.1.1.1.1.2.2	0.870466321243523	.	17720001	17960000	#FF4848	1	0.875
chr3	17960001	18240000	A.2.1.2.2.1.1.2.1.1.1.1	0.632124352331606	.	17960001	18240000	#FF9191	1	0.75
chr3	18240001	18560000	A.2.1.1.1.1.2.1.1.1	0.729274611398964	.	18240001	18560000	#FF9191	1	0.75
chr3	18560001	19040000	A.2.2.1.2.1.2.2.1.1.2	0.55699481865285	.	18560001	19040000	#FFDADA	1	0.625
chr3	19040001	19560000	A.2.2.1.2.1.2.2.1.2	0.555699481865285	.	19040001	19560000	#FFDADA	1	0.625
chr3	19560001	20000000	A.2.2.1.2.2.2	0.551813471502591	.	19560001	20000000	#FFDADA	1	0.625
chr3	20000001	20120000	A.1.1.1.1.1.1.1.2	0.99740932642487	.	20000001	20120000	#FF0000	1	1
chr3	20120001	20400000	A.2.1.1.1.1.1.2.2	0.730569948186529	.	20120001	20400000	#FF9191	1	0.75
chr3	20400001	20720000	A.2.1.2.2.1.1.1.1.1.1	0.642487046632124	.	20400001	20720000	#FF9191	1	0.75
chr3	20720001	21040000	A.2.1.2.2.1.1.2.2.2.1.2.2	0.615284974093264	.	20720001	21040000	#FF9191	1	0.75
chr3	21040001	21400000	A.2.1.2.2.1.1.1.1.2.2.2.2	0.634715025906736	.	21040001	21400000	#FF9191	1	0.75
chr3	21400001	21800000	A.2.1.2.2.2.2.1.2.1.1	0.595854922279793	.	21400001	21800000	#FF9191	1	0.75
chr3	21800001	22000000	A.1.2.1.1.1.2.1.1	0.869170984455959	.	21800001	22000000	#FF4848	1	0.875
chr3	22000001	22120000	A.1.2.2.1.2.1.1.1.1.1	0.797927461139896	.	22000001	22120000	#FF4848	1	0.875
chr3	22120001	22360000	A.2.1.2.1.1.2.1.1	0.673575129533679	.	22120001	22360000	#FF9191	1	0.75
chr3	22360001	22480000	A.1.1.2.1.2.1.1.2.1	0.935233160621762	.	22360001	22480000	#FF0000	1	1
chr3	22480001	22680000	A.2.1.2.1.2.1.2.2.2.2	0.656735751295337	.	22480001	22680000	#FF9191	1	0.75
chr3	22680001	22800000	A.1.1.1.2.2.2.1	0.954663212435233	.	22680001	22800000	#FF0000	1	1
chr3	22800001	23200000	A.2.1.2.2.1.1.2.1.2.2.2.2	0.623056994818653	.	22800001	23200000	#FF9191	1	0.75
chr3	23200001	23280000	A.1.1.1.2.1.2.1.1	0.963730569948187	.	23200001	23280000	#FF0000	1	1
chr3	23280001	23480000	A.2.1.1.2.2.1.2.2	0.69300518134715	.	23280001	23480000	#FF9191	1	0.75
chr3	23520001	23880000	A.2.1.1.2.2.1.2.2	0.69300518134715	.	23520001	23880000	#FF9191	1	0.75
chr3	23880001	24040000	A.1.1.2.2.2.2.2.1.1.1.2	0.884715025906736	.	23880001	24040000	#FF0000	1	1
chr3	24040001	24440000	A.2.1.1.2.1.2.1.1	0.703367875647668	.	24040001	24440000	#FF9191	1	0.75
chr3	24440001	24600000	A.1.1.2.2.2.1.1.1.1	0.906735751295337	.	24440001	24600000	#FF0000	1	1
chr3	24600001	24800000	A.2.1.2.1.1.1.2.2.2	0.674870466321243	.	24600001	24800000	#FF9191	1	0.75
chr3	24800001	25280000	A.2.2.1.2.2.1	0.553108808290155	.	24800001	25280000	#FFDADA	1	0.625
chr3	25280001	25440000	A.1.1.2.2.2.1.1.1.2	0.905440414507772	.	25280001	25440000	#FF0000	1	1
chr3	25440001	25680000	A.1.1.2.2.2.1.2.2.2.1	0.895077720207254	.	25440001	25680000	#FF0000	1	1
chr3	25680001	26200000	A.2.1.1.2.2.2.2	0.687823834196891	.	25680001	26200000	#FF9191	1	0.75
chr3	26200001	26320000	A.1.2.2.1.1.2.2.2.1.1	0.801813471502591	.	26200001	26320000	#FF4848	1	0.875
chr3	26320001	26520000	A.1.2.2.2.2.2.1.2.1.1.1	0.740932642487047	.	26320001	26520000	#FF4848	1	0.875
chr3	26520001	26920000	A.2.2.1.2.1.2.2.2	0.55440414507772	.	26520001	26920000	#FFDADA	1	0.625
chr3	26920001	27320000	A.2.2.1.2.1.2.1.1.2	0.562176165803109	.	26920001	27320000	#FFDADA	1	0.625
chr3	27320001	27520000	A.1.2.1.1.1.1.1.1.1	0.879533678756477	.	27320001	27520000	#FF4848	1	0.875
chr3	27520001	27640000	A.1.1.1.2.1.2.1.2.2	0.961139896373057	.	27520001	27640000	#FF0000	1	1
chr3	27640001	27720000	A.1.1.2.1.1.2.2.1	0.939119170984456	.	27640001	27720000	#FF0000	1	1
chr3	27720001	28200000	A.2.2.1.1.2.2.1.2.1	0.572538860103627	.	27720001	28200000	#FFDADA	1	0.625
chr3	28200001	28320000	A.1.2.2.1.1.1.2.1.1.2	0.810880829015544	.	28200001	28320000	#FF4848	1	0.875
chr3	28320001	28760000	A.2.1.2.2.2.2.1.2.2	0.593264248704663	.	28320001	28760000	#FF9191	1	0.75
chr3	28760001	28920000	A.1.2.2.2.2.2.1.2.2.2	0.735751295336788	.	28760001	28920000	#FF4848	1	0.875
chr3	28920001	29080000	A.1.2.2.1.2.1.2.1.2	0.790155440414508	.	28920001	29080000	#FF4848	1	0.875
chr3	29080001	29320000	A.2.1.1.1.1.1.2.1	0.731865284974093	.	29080001	29320000	#FF9191	1	0.75
chr3	29320001	29760000	A.2.1.1.1.2.1.2.2.1	0.713730569948187	.	29320001	29760000	#FF9191	1	0.75
chr3	29760001	30040000	A.2.1.1.1.1.2.1.1.2.2	0.726683937823834	.	29760001	30040000	#FF9191	1	0.75
chr3	30040001	30320000	A.1.2.1.2.1.2.1.2.1.1.1	0.848445595854922	.	30040001	30320000	#FF4848	1	0.875
chr3	30320001	30520000	A.1.1.2.2.2.1.1.2.1.1.2	0.902849740932642	.	30320001	30520000	#FF0000	1	1
chr3	30520001	30760000	A.1.1.2.2.1.1.1.2	0.924870466321243	.	30520001	30760000	#FF0000	1	1
chr3	30760001	30960000	A.1.2.1.1.1.2.2	0.866580310880829	.	30760001	30960000	#FF4848	1	0.875
chr3	30960001	31160000	A.1.2.2.1.1.2.1.2	0.80440414507772	.	30960001	31160000	#FF4848	1	0.875
chr3	31160001	31280000	A.1.1.2.1.1.2.1.2.2	0.940414507772021	.	31160001	31280000	#FF0000	1	1
chr3	31280001	31600000	A.1.2.1.1.2.2.2.2	0.853626943005181	.	31280001	31600000	#FF4848	1	0.875
chr3	31600001	31800000	A.1.1.2.2.2.2.1.1.2.2	0.88860103626943	.	31600001	31800000	#FF0000	1	1
chr3	31800001	32040000	A.1.2.1.1.2.2.1.2	0.856217616580311	.	31800001	32040000	#FF4848	1	0.875
chr3	32040001	32360000	A.1.2.1.1.2.1.1.1.1	0.865284974093264	.	32040001	32360000	#FF4848	1	0.875
chr3	32360001	32560000	A.1.1.2.2.1.1.2.1.2.1.2	0.919689119170985	.	32360001	32560000	#FF0000	1	1
[truncated: 8,762 more rows]
