# Supplementary material for: Systematic inference and comparison of multi-scale chromatin sub-compartments connects spatial organization to cell phenotypes
Source: Nat Commun. 2021 May 10;12:2439. doi: 10.1038/s41467-021-22666-3 (PMC8110550; doi:10.1038/s41467-021-22666-3)
Supplement: Supplementary file 5 — Supplementary Dataset 2 [file 41467_2021_22666_MOESM5_ESM.zip › Supplementary_Data_1_domain_hierarchies_127HiCmaps/GM18508_B_lymphocyte_binsize=40kb.bed]

#fields: chr, pos_start, pos_end, the full compartment label describing the position in the hierachy, normalized compartment domain rank, ., pos_start, pos_end, color based on eight compartment model (A.1.1 - B.2.2), 1, eight compartment score (A.1.1 to B.2.2: 8 to 1 devided by 8)
chr1	560001	600000	A.2.2.1.2.2.2.2.1.1	0.505238649592549	.	560001	600000	#FFDADA	1	0.625
chr1	720001	880000	A.2.2.1.2.2.2.2.1.1	0.505238649592549	.	720001	880000	#FFDADA	1	0.625
chr1	920001	1000000	A.2.2.1.2.2.2.2.1.1	0.505238649592549	.	920001	1000000	#FFDADA	1	0.625
chr1	1040001	1160000	A.2.2.1.2.2.2.2.1.1	0.505238649592549	.	1040001	1160000	#FFDADA	1	0.625
chr1	1200001	1240000	A.2.2.1.2.2.2.2.1.1	0.505238649592549	.	1200001	1240000	#FFDADA	1	0.625
chr1	1280001	1320000	A.2.2.1.2.2.2.2.1.1	0.505238649592549	.	1280001	1320000	#FFDADA	1	0.625
chr1	1360001	1440000	A.2.2.1.2.2.2.2.1.1	0.505238649592549	.	1360001	1440000	#FFDADA	1	0.625
chr1	1480001	1560000	A.2.1.1.2.1.1.1.2.1.2.1	0.658905704307334	.	1480001	1560000	#FF9191	1	0.75
chr1	1640001	1720000	A.2.1.1.2.1.1.1.2.1.2.1	0.658905704307334	.	1640001	1720000	#FF9191	1	0.75
chr1	1720001	1840000	A.2.1.1.2.1.2.2.2.2.2	0.647264260768335	.	1720001	1840000	#FF9191	1	0.75
chr1	1840001	2120000	A.2.2.2.1.2.2.1.2	0.483119906868452	.	1840001	2120000	#FFDADA	1	0.625
chr1	2120001	2280000	A.2.2.1.1.1.1.2.1	0.564610011641444	.	2120001	2280000	#FFDADA	1	0.625
chr1	2280001	2360000	A.2.2.2.1.1.2.1.1	0.493597206053551	.	2280001	2360000	#FFDADA	1	0.625
chr1	2400001	2600000	A.2.2.2.1.1.1.2.2.2	0.494761350407451	.	2400001	2600000	#FFDADA	1	0.625
chr1	2680001	2760000	B.1.2.2.1.2.2.2.1.2	0.253783469150175	.	2680001	2760000	#9191FF	1	0.375
chr1	2800001	3040000	B.1.2.2.1.2.2.2.1.2	0.253783469150175	.	2800001	3040000	#9191FF	1	0.375
chr1	3040001	3160000	B.1.2.1.2.1.1.2.1	0.291036088474971	.	3040001	3160000	#9191FF	1	0.375
chr1	3160001	3320000	B.1.1.2.1.1.1.2	0.381839348079162	.	3160001	3320000	#DADAFF	1	0.5
chr1	3320001	3520000	B.1.1.1.1.2.2.2.2.2	0.426076833527357	.	3320001	3520000	#DADAFF	1	0.5
chr1	3520001	3680000	A.2.1.2.2.2.1	0.575087310826543	.	3520001	3680000	#FF9191	1	0.75
chr1	3680001	3840000	B.1.1.1.1.2.2.1.2.1.2	0.431897555296857	.	3680001	3840000	#DADAFF	1	0.5
chr1	3960001	4400000	B.1.1.1.1.2.2.1.2.1.2	0.431897555296857	.	3960001	4400000	#DADAFF	1	0.5
chr1	4440001	4840000	B.1.2.1.2.2.2.1	0.275902211874272	.	4440001	4840000	#9191FF	1	0.375
chr1	4840001	5280000	B.2.1.1.2.2.1.2.2	0.175785797438882	.	4840001	5280000	#4848FF	1	0.25
chr1	5280001	5400000	B.1.2.2.1.2.2.2.1.1	0.254947613504075	.	5280001	5400000	#9191FF	1	0.375
chr1	5400001	5520000	B.1.2.2.1.2.2.1.2	0.256111757857974	.	5400001	5520000	#9191FF	1	0.375
chr1	5520001	5720000	B.1.2.2.1.2.2.2.2.1	0.252619324796275	.	5520001	5720000	#9191FF	1	0.375
chr1	5720001	6000000	B.1.2.1.2.1.2.1.1	0.287543655413271	.	5720001	6000000	#9191FF	1	0.375
chr1	6000001	6200000	B.1.1.1.1.2.2.1.1.1.1	0.436554132712456	.	6000001	6200000	#DADAFF	1	0.5
chr1	6200001	6520000	A.2.1.2.2.1.1.1.2.2.2	0.590221187427241	.	6200001	6520000	#FF9191	1	0.75
chr1	6520001	7000000	A.2.1.1.1.1.2.2.2.2.2	0.685681024447031	.	6520001	7000000	#FF9191	1	0.75
chr1	7000001	7120000	B.1.1.2.1.1.1.1	0.383003492433062	.	7000001	7120000	#DADAFF	1	0.5
chr1	7120001	7440000	B.1.1.2.1.1.2.2.2	0.376018626309662	.	7120001	7440000	#DADAFF	1	0.5
chr1	7440001	7640000	B.1.1.1.1.2.2.2.2.1	0.427240977881257	.	7440001	7640000	#DADAFF	1	0.5
chr1	7680001	7720000	B.1.1.1.1.2.2.2.2.1	0.427240977881257	.	7680001	7720000	#DADAFF	1	0.5
chr1	7720001	8000000	A.2.2.1.1.2.1.1.1	0.558789289871944	.	7720001	8000000	#FFDADA	1	0.625
chr1	8000001	8440000	A.2.1.1.1.1.2.1.1.1.1	0.70081490104773	.	8000001	8440000	#FF9191	1	0.75
chr1	8440001	8640000	A.1.2.2.2.2.1.1.2	0.727590221187427	.	8440001	8640000	#FF4848	1	0.875
chr1	8640001	8920000	A.1.2.1.2.1.2.1.2.1.1	0.837019790454016	.	8640001	8920000	#FF4848	1	0.875
chr1	8920001	9080000	A.2.1.1.2.1.1.1.2.1.1	0.660069848661234	.	8920001	9080000	#FF9191	1	0.75
chr1	9080001	9280000	A.2.1.1.2.1.1.1.1.1	0.662398137369034	.	9080001	9280000	#FF9191	1	0.75
chr1	9280001	9480000	A.1.2.2.2.1.2.1.1.1.1.1	0.741559953434226	.	9280001	9480000	#FF4848	1	0.875
chr1	9480001	9760000	A.1.2.2.2.1.1.1.2.2	0.746216530849825	.	9480001	9760000	#FF4848	1	0.875
chr1	9760001	10040000	A.1.2.2.2.1.1.1.1.1.2.1	0.750873108265425	.	9760001	10040000	#FF4848	1	0.875
chr1	10040001	10200000	A.2.1.1.2.2.1.2.1.2	0.641443538998836	.	10040001	10200000	#FF9191	1	0.75
chr1	10200001	10320000	A.2.1.2.2.2.2.2.2	0.571594877764843	.	10200001	10320000	#FF9191	1	0.75
chr1	10320001	10600000	A.1.2.1.2.2.1.2.2.1.2	0.812572759022119	.	10320001	10600000	#FF4848	1	0.875
chr1	10600001	11040000	A.1.2.2.2.2.2.1.1.2.2	0.721769499417928	.	10600001	11040000	#FF4848	1	0.875
chr1	11040001	11480000	A.1.2.2.2.2.2.1.2.2.2	0.714784633294529	.	11040001	11480000	#FF4848	1	0.875
chr1	11480001	11720000	A.2.2.2.1.2.1.2.2	0.486612339930151	.	11480001	11720000	#FFDADA	1	0.625
chr1	11720001	11800000	A.2.2.2.1.1.1.2.1.2.1	0.49825378346915	.	11720001	11800000	#FFDADA	1	0.625
chr1	11800001	11960000	A.2.1.1.2.2.2.2	0.637951105937136	.	11800001	11960000	#FF9191	1	0.75
chr1	11960001	12000000	A.1.2.1.2.2.1.2.1.1.1.2	0.820721769499418	.	11960001	12000000	#FF4848	1	0.875
chr1	12040001	12320000	A.1.2.1.2.2.1.2.1.1.1.2	0.820721769499418	.	12040001	12320000	#FF4848	1	0.875
chr1	12320001	12600000	A.2.1.2.2.1.2.1.1.1.2	0.585564610011641	.	12320001	12600000	#FF9191	1	0.75
chr1	12600001	12720000	A.2.2.2.1.1.2.1.2	0.492433061699651	.	12600001	12720000	#FFDADA	1	0.625
chr1	12720001	12960000	B.1.1.2.1.1.2.1.1.1	0.380675203725262	.	12720001	12960000	#DADAFF	1	0.5
chr1	13160001	13200000	B.1.2.1.2.1.1.1.2.1	0.293364377182771	.	13160001	13200000	#9191FF	1	0.375
chr1	13760001	13960000	B.1.2.1.2.1.1.1.2.1	0.293364377182771	.	13760001	13960000	#9191FF	1	0.375
chr1	13960001	14160000	A.2.2.1.1.2.2.2.1.2.2	0.544819557625146	.	13960001	14160000	#FFDADA	1	0.625
chr1	14160001	14320000	B.1.1.2.1.2.2.2	0.369033760186263	.	14160001	14320000	#DADAFF	1	0.5
chr1	14320001	14640000	B.1.2.2.1.2.2.2.2.2	0.251455180442375	.	14320001	14640000	#9191FF	1	0.375
chr1	14640001	15160000	B.1.2.1.2.2.2.2.1.2.1	0.273573923166473	.	14640001	15160000	#9191FF	1	0.375
chr1	15160001	15400000	B.1.1.2.1.1.2.1.1.2	0.379511059371362	.	15160001	15400000	#DADAFF	1	0.5
chr1	15400001	15840000	A.2.2.1.1.2.1.2.2	0.554132712456345	.	15400001	15840000	#FFDADA	1	0.625
chr1	15840001	16160000	A.1.2.1.2.1.2.1.2.2.1	0.832363213038417	.	15840001	16160000	#FF4848	1	0.875
chr1	16160001	16320000	A.1.2.2.2.1.1.1.1.1.1.1	0.753201396973225	.	16160001	16320000	#FF4848	1	0.875
chr1	16320001	16880000	A.1.2.1.2.1.2.1.1.1.1.1	0.844004656577416	.	16320001	16880000	#FF4848	1	0.875
chr1	16880001	17080000	A.2.1.2.2.1.1.1.2.2.1	0.591385331781141	.	16880001	17080000	#FF9191	1	0.75
chr1	17080001	17200000	A.2.2.2.1.1.1.2.1.2.2	0.49708963911525	.	17080001	17200000	#FFDADA	1	0.625
chr1	17200001	17520000	A.2.1.1.2.2.1.1.1	0.646100116414435	.	17200001	17520000	#FF9191	1	0.75
chr1	17520001	17760000	A.2.2.2.1.2.1.1.1	0.490104772991851	.	17520001	17760000	#FFDADA	1	0.625
chr1	17760001	17840000	B.1.1.1.1.2.1	0.437718277066356	.	17760001	17840000	#DADAFF	1	0.5
chr1	17840001	18160000	B.1.1.1.1.2.2.1.2.1.1	0.433061699650757	.	17840001	18160000	#DADAFF	1	0.5
chr1	18160001	18440000	B.1.2.1.2.1.2.2.2	0.284051222351572	.	18160001	18440000	#9191FF	1	0.375
chr1	18440001	18520000	B.1.2.1.2.1.1.2.2.1	0.289871944121071	.	18440001	18520000	#9191FF	1	0.375
chr1	18520001	18600000	B.1.1.2.1.2.1.1	0.374854481955763	.	18520001	18600000	#DADAFF	1	0.5
chr1	18600001	18720000	B.1.2.1.2.1.1.1.1	0.294528521536671	.	18600001	18720000	#9191FF	1	0.375
chr1	18720001	18800000	B.1.2.1.2.1.1.2.2.2	0.288707799767171	.	18720001	18800000	#9191FF	1	0.375
chr1	18800001	19200000	B.1.1.2.1.2.2.1.1	0.371362048894063	.	18800001	19200000	#DADAFF	1	0.5
chr1	19200001	19440000	A.2.2.2.1.2.2.1.1.2	0.484284051222352	.	19200001	19440000	#FFDADA	1	0.625
chr1	19440001	19600000	A.2.1.2.2.1.1.1.1.1.2	0.59604190919674	.	19440001	19600000	#FF9191	1	0.75
chr1	19600001	19720000	A.2.2.1.1.1.1.1.1	0.570430733410943	.	19600001	19720000	#FFDADA	1	0.625
chr1	19720001	19880000	A.2.2.2.1.2.1.1.2	0.488940628637951	.	19720001	19880000	#FFDADA	1	0.625
chr1	19880001	20160000	A.2.2.1.1.2.2.2.1.1	0.547147846332945	.	19880001	20160000	#FFDADA	1	0.625
chr1	20160001	20960000	A.2.2.1.1.2.2.1.2.1	0.549476135040745	.	20160001	20960000	#FFDADA	1	0.625
chr1	20960001	21520000	A.1.2.2.2.2.1.2.1	0.726426076833527	.	20960001	21520000	#FF4848	1	0.875
chr1	21520001	22000000	A.2.1.1.1.1.2.2.2.2.1	0.686845168800931	.	21520001	22000000	#FF9191	1	0.75
chr1	22000001	22120000	A.2.1.1.2.1.1.1.2.2.2	0.655413271245634	.	22000001	22120000	#FF9191	1	0.75
chr1	22120001	22200000	A.2.2.2.1.1.1.2.2.1	0.49592549476135	.	22120001	22200000	#FFDADA	1	0.625
chr1	22200001	22320000	A.2.2.2.1.1.1.2.1.1	0.49941792782305	.	22200001	22320000	#FFDADA	1	0.625
chr1	22320001	22400000	A.2.1.1.2.1.2.2.2.2.1	0.648428405122235	.	22320001	22400000	#FF9191	1	0.75
chr1	22400001	22760000	A.2.1.2.2.1.2.2.2.2	0.576251455180442	.	22400001	22760000	#FF9191	1	0.75
chr1	22760001	22840000	A.2.2.1.1.2.2.2.1.2.1	0.545983701979045	.	22760001	22840000	#FFDADA	1	0.625
chr1	22840001	23040000	B.1.1.1.1.2.2.1.1.2	0.434225844004657	.	22840001	23040000	#DADAFF	1	0.5
chr1	23040001	23280000	A.2.2.2.1.2.1.2.1	0.487776484284051	.	23040001	23280000	#FFDADA	1	0.625
chr1	23280001	23680000	A.2.1.1.2.2.1.2.1.1	0.642607683352736	.	23280001	23680000	#FF9191	1	0.75
chr1	23680001	23840000	A.2.1.1.2.1.1.1.2.1.2.2	0.657741559953434	.	23680001	23840000	#FF9191	1	0.75
chr1	23840001	24080000	A.1.2.1.2.2.1.2.2.2.1.2	0.810244470314319	.	23840001	24080000	#FF4848	1	0.875
chr1	24080001	24320000	A.1.2.1.2.2.1.2.1.1.1.1	0.821885913853318	.	24080001	24320000	#FF4848	1	0.875
chr1	24320001	24560000	A.2.2.1.1.1.1.1.2.1.1	0.569266589057043	.	24320001	24560000	#FFDADA	1	0.625
chr1	24560001	24840000	A.1.2.2.2.2.2.1.2.1.1.1	0.720605355064028	.	24560001	24840000	#FF4848	1	0.875
chr1	24840001	25000000	A.2.1.2.2.1.1.1.2.1.2	0.592549476135041	.	24840001	25000000	#FF9191	1	0.75
chr1	25000001	25120000	A.2.1.2.2.2.2.2.1	0.572759022118743	.	25000001	25120000	#FF9191	1	0.75
chr1	25120001	25280000	A.2.2.1.1.1.1.1.2.2.2	0.565774155995343	.	25120001	25280000	#FFDADA	1	0.625
chr1	25280001	25400000	A.2.1.1.2.1.1.1.1.2	0.661233993015134	.	25280001	25400000	#FF9191	1	0.75
chr1	25400001	25560000	A.2.1.1.2.1.2.1.2	0.651920838183935	.	25400001	25560000	#FF9191	1	0.75
chr1	25560001	25640000	A.2.2.2.1.1.2.2	0.491268917345751	.	25560001	25640000	#FFDADA	1	0.625
chr1	25640001	26000000	A.1.2.2.2.1.1.1.1.2	0.748544819557625	.	25640001	26000000	#FF4848	1	0.875
chr1	26000001	26200000	A.1.2.2.2.2.2.1.2.2.1	0.715948777648428	.	26000001	26200000	#FF4848	1	0.875
chr1	26200001	26520000	A.1.2.1.2.1.2.1.2.1.2.2	0.833527357392317	.	26200001	26520000	#FF4848	1	0.875
chr1	26520001	26800000	A.1.2.1.2.2.1.2.1.1.2	0.819557625145518	.	26520001	26800000	#FF4848	1	0.875
chr1	26800001	26920000	A.1.2.2.2.1.2.2.1	0.733410942956927	.	26800001	26920000	#FF4848	1	0.875
chr1	26920001	27240000	A.1.1.2.2.2.2.2	0.874272409778813	.	26920001	27240000	#FF0000	1	1
chr1	27240001	27600000	A.1.2.2.2.1.1.1.1.1.2.2	0.749708963911525	.	27240001	27600000	#FF4848	1	0.875
chr1	27600001	28080000	A.1.1.2.2.2.2.1	0.875436554132712	.	27600001	28080000	#FF0000	1	1
chr1	28080001	28280000	A.2.1.1.2.1.1.1.2.2.1	0.656577415599534	.	28080001	28280000	#FF9191	1	0.75
chr1	28280001	28440000	A.1.2.2.2.1.2.1.1.1.2	0.739231664726426	.	28280001	28440000	#FF4848	1	0.875
chr1	28440001	28560000	A.2.1.1.2.1.2.2.1	0.650756693830035	.	28440001	28560000	#FF9191	1	0.75
chr1	28560001	29040000	A.1.2.1.2.2.1.2.1.2	0.818393480791618	.	28560001	29040000	#FF4848	1	0.875
chr1	29040001	29240000	A.2.1.2.2.1.1.1.1.1.1	0.59720605355064	.	29040001	29240000	#FF9191	1	0.75
chr1	29240001	29560000	A.2.1.2.2.1.2.1.1.1.1	0.586728754365541	.	29240001	29560000	#FF9191	1	0.75
chr1	29560001	29600000	B.1.1.2.1.2.1.2.2	0.372526193247963	.	29560001	29600000	#DADAFF	1	0.5
chr1	29640001	29840000	B.1.1.2.1.2.1.2.2	0.372526193247963	.	29640001	29840000	#DADAFF	1	0.5
chr1	29840001	29880000	B.1.2.1.2.1.1.1.2.2	0.292200232828871	.	29840001	29880000	#9191FF	1	0.375
chr1	30000001	30080000	B.1.2.1.2.1.1.1.2.2	0.292200232828871	.	30000001	30080000	#9191FF	1	0.375
chr1	30080001	30480000	B.1.1.2.1.2.1.2.1	0.373690337601863	.	30080001	30480000	#DADAFF	1	0.5
chr1	30480001	30680000	B.1.1.2.1.2.2.1.2	0.370197904540163	.	30480001	30680000	#DADAFF	1	0.5
chr1	30680001	30840000	B.1.2.1.2.1.2.2.1	0.285215366705471	.	30680001	30840000	#9191FF	1	0.375
chr1	30840001	31160000	B.1.1.2.1.1.2.1.2	0.378346915017462	.	30840001	31160000	#DADAFF	1	0.5
chr1	31160001	31440000	A.1.2.2.2.2.2.1.2.1.1.2.1	0.719441210710128	.	31160001	31440000	#FF4848	1	0.875
chr1	31440001	31560000	A.2.1.2.2.1.1.1.2.1.1	0.593713620488941	.	31440001	31560000	#FF9191	1	0.75
chr1	31560001	31880000	A.1.2.2.2.2.1.1.1	0.728754365541327	.	31560001	31880000	#FF4848	1	0.875
chr1	31880001	32120000	A.1.2.1.2.1.2.1.2.1.2.1.2	0.834691501746217	.	31880001	32120000	#FF4848	1	0.875
chr1	32120001	32280000	A.2.1.2.2.2.2.1	0.573923166472643	.	32120001	32280000	#FF9191	1	0.75
chr1	32280001	32440000	A.1.2.1.2.2.1.2.2.2.1.1	0.811408614668219	.	32280001	32440000	#FF4848	1	0.875
chr1	32440001	32840000	A.1.1.2.1.2.1.1.1	0.933643771827707	.	32440001	32840000	#FF0000	1	1
chr1	32840001	33200000	A.1.2.1.2.1.1.1.1.1.2	0.849825378346915	.	32840001	33200000	#FF4848	1	0.875
chr1	33200001	33600000	A.1.2.1.2.1.2.1.1.1.1.2.2.1	0.841676367869616	.	33200001	33600000	#FF4848	1	0.875
chr1	33600001	34000000	A.2.1.2.2.1.2.2.2.1	0.577415599534342	.	33600001	34000000	#FF9191	1	0.75
chr1	34000001	34480000	B.1.1.2.1.1.2.2.1	0.377182770663562	.	34000001	34480000	#DADAFF	1	0.5
chr1	34480001	34640000	B.1.2.2.1.2.2.1.1	0.257275902211874	.	34480001	34640000	#9191FF	1	0.375
chr1	34640001	35240000	B.1.2.1.2.2.2.2.1.2.2	0.272409778812573	.	34640001	35240000	#9191FF	1	0.375
chr1	35240001	35400000	A.2.2.1.1.1.1.2.2.2	0.562281722933644	.	35240001	35400000	#FFDADA	1	0.625
chr1	35400001	35480000	A.2.1.2.2.1.1.2.2	0.587892898719441	.	35400001	35480000	#FF9191	1	0.75
chr1	35480001	35680000	A.2.1.1.2.2.2.1	0.639115250291036	.	35480001	35680000	#FF9191	1	0.75
chr1	35680001	36080000	A.1.2.1.2.1.2.1.1.1.1.2.2.2	0.840512223515716	.	35680001	36080000	#FF4848	1	0.875
chr1	36080001	36320000	A.1.2.2.2.2.1.2.2	0.725261932479627	.	36080001	36320000	#FF4848	1	0.875
chr1	36320001	36560000	A.1.2.1.2.1.2.1.2.2.2	0.831199068684517	.	36320001	36560000	#FF4848	1	0.875
chr1	36560001	36680000	A.1.2.2.2.1.2.2.2.1.1	0.732246798603027	.	36560001	36680000	#FF4848	1	0.875
chr1	36680001	36960000	A.1.2.1.2.1.2.1.1.1.2	0.839348079161816	.	36680001	36960000	#FF4848	1	0.875
chr1	36960001	37200000	B.1.1.1.1.2.2.1.1.1.2	0.435389988358556	.	36960001	37200000	#DADAFF	1	0.5
chr1	37200001	37360000	A.2.2.2.1.2.2.2.2	0.480791618160652	.	37200001	37360000	#FFDADA	1	0.625
chr1	37360001	37880000	B.1.1.1.1.2.2.2.1.2	0.428405122235157	.	37360001	37880000	#DADAFF	1	0.5
chr1	37880001	38320000	A.1.2.1.2.1.2.1.1.1.1.2.1	0.842840512223516	.	37880001	38320000	#FF4848	1	0.875
chr1	38320001	38640000	A.1.2.1.2.1.2.1.1.2	0.838183934807916	.	38320001	38640000	#FF4848	1	0.875
chr1	38640001	38800000	A.2.2.1.1.1.1.1.2.2.1	0.566938300349243	.	38640001	38800000	#FFDADA	1	0.625
chr1	38800001	39040000	A.2.1.2.2.1.2.2.1.1.2	0.579743888242142	.	38800001	39040000	#FF9191	1	0.75
chr1	39040001	39320000	A.2.2.1.1.2.2.1.1.2.1	0.551804423748545	.	39040001	39320000	#FFDADA	1	0.625
chr1	39320001	39560000	A.1.2.2.2.2.2.1.2.1.1.2.2	0.718277066356228	.	39320001	39560000	#FF4848	1	0.875
chr1	39560001	39920000	A.1.1.2.2.2.1.2.2.1	0.877764842840512	.	39560001	39920000	#FF0000	1	1
chr1	39920001	40040000	A.2.1.1.2.1.2.1.1	0.653084982537835	.	39920001	40040000	#FF9191	1	0.75
chr1	40040001	40280000	A.1.2.1.2.1.2.1.2.1.2.1.1	0.835855646100116	.	40040001	40280000	#FF4848	1	0.875
chr1	40280001	40520000	A.1.1.2.1.2.2.2.2	0.919674039580908	.	40280001	40520000	#FF0000	1	1
chr1	40520001	40680000	A.1.2.2.2.1.1.1.1.1.1.2	0.752037252619325	.	40520001	40680000	#FF4848	1	0.875
chr1	40680001	40880000	A.1.2.1.2.1.1.1.1.2.1	0.848661233993015	.	40680001	40880000	#FF4848	1	0.875
chr1	40880001	41120000	A.1.2.1.2.2.2.2.1.2.1	0.80442374854482	.	40880001	41120000	#FF4848	1	0.875
chr1	41120001	41480000	A.1.1.2.1.2.2.1.2.2	0.922002328288708	.	41120001	41480000	#FF0000	1	1
chr1	41480001	41720000	A.2.1.2.2.1.2.2.1.2	0.578579743888242	.	41480001	41720000	#FF9191	1	0.75
chr1	41720001	41920000	A.2.2.2.1.2.2.1.1.1	0.485448195576251	.	41720001	41920000	#FFDADA	1	0.625
chr1	41920001	42080000	A.2.2.1.1.2.2.1.1.2.2	0.550640279394645	.	41920001	42080000	#FFDADA	1	0.625
chr1	42080001	42360000	A.1.2.1.2.2.2.2.2	0.80209545983702	.	42080001	42360000	#FF4848	1	0.875
chr1	42360001	42720000	A.2.2.1.1.2.1.2.1.1	0.556461001164144	.	42360001	42720000	#FFDADA	1	0.625
chr1	42720001	42920000	A.2.1.2.2.1.2.2.1.1.1	0.580908032596042	.	42720001	42920000	#FF9191	1	0.75
chr1	42920001	43000000	A.2.2.1.1.1.1.1.2.1.2	0.568102444703143	.	42920001	43000000	#FFDADA	1	0.625
chr1	43000001	43120000	A.2.2.1.1.1.1.2.2.1	0.563445867287544	.	43000001	43120000	#FFDADA	1	0.625
chr1	43120001	43680000	A.1.2.1.2.2.2.2.1.1	0.805587892898719	.	43120001	43680000	#FF4848	1	0.875
chr1	43680001	43880000	A.1.2.1.2.2.1.2.2.1.1.1.1.2	0.816065192083818	.	43680001	43880000	#FF4848	1	0.875
chr1	43880001	44080000	A.2.1.1.2.2.1.1.2.2	0.643771827706636	.	43880001	44080000	#FF9191	1	0.75
chr1	44080001	44200000	A.2.1.1.2.1.2.2.2.1	0.649592549476135	.	44080001	44200000	#FF9191	1	0.75
chr1	44200001	44360000	A.2.1.1.2.2.1.2.2	0.640279394644936	.	44200001	44360000	#FF9191	1	0.75
chr1	44360001	44560000	A.2.1.1.2.2.1.1.2.1	0.644935972060536	.	44360001	44560000	#FF9191	1	0.75
chr1	44560001	44880000	A.2.2.1.1.2.1.2.1.2	0.555296856810244	.	44560001	44880000	#FFDADA	1	0.625
chr1	44880001	45120000	A.2.2.1.1.2.2.1.1.1	0.552968568102445	.	44880001	45120000	#FFDADA	1	0.625
chr1	45120001	45200000	A.1.2.2.2.1.2.1.2.2	0.734575087310827	.	45120001	45200000	#FF4848	1	0.875
chr1	45200001	45320000	A.1.2.2.2.1.2.2.2.1.2	0.731082654249127	.	45200001	45320000	#FF4848	1	0.875
chr1	45320001	45520000	A.1.2.1.2.2.2.2.1.2.2	0.80325960419092	.	45320001	45520000	#FF4848	1	0.875
chr1	45520001	45720000	A.2.1.2.2.1.1.1.1.2	0.59487776484284	.	45520001	45720000	#FF9191	1	0.75
chr1	45720001	46120000	A.1.1.1.2.1.1.2.2	0.976717112922002	.	45720001	46120000	#FF0000	1	1
chr1	46120001	46320000	A.1.1.2.1.2.2.2.1	0.920838183934808	.	46120001	46320000	#FF0000	1	1
chr1	46320001	46520000	A.1.2.1.2.1.1.1.1.2.2	0.847497089639115	.	46320001	46520000	#FF4848	1	0.875
chr1	46520001	46840000	A.1.1.1.1.1.2.1	0.9988358556461	.	46520001	46840000	#FF0000	1	1
chr1	46840001	47200000	A.1.2.2.1.1.2.1.1.2	0.786961583236321	.	46840001	47200000	#FF4848	1	0.875
chr1	47200001	47440000	B.1.1.1.1.2.2.2.1.1	0.429569266589057	.	47200001	47440000	#DADAFF	1	0.5
chr1	47440001	47640000	B.1.1.2.2.2.2.1.1.2.2	0.342258440046566	.	47440001	47640000	#DADAFF	1	0.5
chr1	47640001	47840000	A.2.1.1.1.1.2.2.1.2.1	0.691501746216531	.	47640001	47840000	#FF9191	1	0.75
chr1	47840001	48240000	B.1.1.1.1.1.2.2.1	0.440046565774156	.	47840001	48240000	#DADAFF	1	0.5
chr1	48240001	48560000	B.1.2.1.2.2.2.2.2	0.271245634458673	.	48240001	48560000	#9191FF	1	0.375
chr1	48560001	48920000	B.2.2.1.1.2.2.1.2	0.0756693830034924	.	48560001	48920000	#0000FF	1	0.125
chr1	48920001	49360000	B.1.2.2.1.2.1.1	0.259604190919674	.	48920001	49360000	#9191FF	1	0.375
chr1	49360001	49760000	B.2.2.2.2.1.1.2	0.0128055878928987	.	49360001	49760000	#0000FF	1	0.125
chr1	49760001	49960000	B.2.2.2.2.1.1.1	0.0139697322467986	.	49760001	49960000	#0000FF	1	0.125
chr1	49960001	50320000	B.2.2.2.2.2.2	0.00116414435389988	.	49960001	50320000	#0000FF	1	0.125
chr1	50320001	50480000	B.2.2.1.1.2.2.1.1.2	0.0768335273573923	.	50320001	50480000	#0000FF	1	0.125
chr1	50480001	50840000	B.2.1.2.1.1.1.2.1.2	0.165308498253783	.	50480001	50840000	#4848FF	1	0.25
chr1	50840001	51160000	A.2.2.1.2.2.2.1.1.1	0.513387660069849	.	50840001	51160000	#FFDADA	1	0.625
chr1	51160001	51360000	A.2.1.1.1.1.1.2.1.2.1	0.706635622817229	.	51160001	51360000	#FF9191	1	0.75
chr1	51360001	51480000	A.1.2.2.1.1.2.2.1.2.1.1	0.781140861466822	.	51360001	51480000	#FF4848	1	0.875
chr1	51480001	51680000	A.2.1.2.1.1.2.1.2.2.1.2	0.623981373690338	.	51480001	51680000	#FF9191	1	0.75
chr1	51680001	51880000	A.1.2.1.2.1.1.1.2	0.846332945285215	.	51680001	51880000	#FF4848	1	0.875
chr1	51880001	52040000	A.1.1.2.1.2.2.1.1.1	0.926658905704307	.	51880001	52040000	#FF0000	1	1
chr1	52040001	52400000	A.1.1.1.1.1.2.2	0.9976717112922	.	52040001	52400000	#FF0000	1	1
chr1	52400001	52480000	A.1.2.2.2.1.2.2.2.2	0.729918509895227	.	52400001	52480000	#FF4848	1	0.875
chr1	52480001	52800000	A.1.1.2.1.1.2.1.2.2	0.945285215366706	.	52480001	52800000	#FF0000	1	1
chr1	52800001	53000000	A.1.1.2.1.1.1.1.2	0.956926658905704	.	52800001	53000000	#FF0000	1	1
chr1	53000001	53120000	A.1.2.2.2.1.1.1.2.1	0.747380675203725	.	53000001	53120000	#FF4848	1	0.875
chr1	53120001	53240000	A.1.2.1.2.2.2.1.1	0.807916181606519	.	53120001	53240000	#FF4848	1	0.875
chr1	53240001	53440000	A.1.2.1.2.1.1.1.1.1.1	0.850989522700815	.	53240001	53440000	#FF4848	1	0.875
chr1	53440001	53680000	A.1.2.2.2.2.2.1.1.1	0.724097788125728	.	53440001	53680000	#FF4848	1	0.875
chr1	53680001	53880000	A.1.2.2.2.1.1.2.1	0.745052386495926	.	53680001	53880000	#FF4848	1	0.875
chr1	53880001	54080000	A.2.2.1.1.2.2.1.2.2	0.548311990686845	.	53880001	54080000	#FFDADA	1	0.625
chr1	54080001	54200000	A.2.2.2.1.2.2.2.1	0.481955762514552	.	54080001	54200000	#FFDADA	1	0.625
chr1	54200001	54520000	A.1.1.2.2.2.1.2.2.2	0.876600698486612	.	54200001	54520000	#FF0000	1	1
chr1	54520001	54720000	A.2.1.1.1.1.2.2.2.1.2	0.688009313154831	.	54520001	54720000	#FF9191	1	0.75
chr1	54720001	54960000	A.1.2.2.1.1.2.1.1.1	0.788125727590221	.	54720001	54960000	#FF4848	1	0.875
chr1	54960001	55160000	A.2.1.2.2.1.2.1.1.2	0.584400465657742	.	54960001	55160000	#FF9191	1	0.75
chr1	55160001	55320000	A.2.1.1.1.1.2.2.2.1.1	0.689173457508731	.	55160001	55320000	#FF9191	1	0.75
chr1	55320001	55760000	A.1.2.2.1.2.2.2.1.1	0.759022118742724	.	55320001	55760000	#FF4848	1	0.875
chr1	55760001	56040000	B.1.2.1.2.2.2.2.1.1	0.274738067520373	.	55760001	56040000	#9191FF	1	0.375
chr1	56040001	56520000	B.2.1.2.1.1.1.2.1.1	0.166472642607683	.	56040001	56520000	#4848FF	1	0.25
chr1	56520001	56800000	B.1.2.1.2.2.1.2.2	0.277066356228172	.	56520001	56800000	#9191FF	1	0.375
chr1	56800001	56920000	B.1.1.1.1.2.2.1.2.2	0.430733410942957	.	56800001	56920000	#DADAFF	1	0.5
chr1	56920001	57040000	A.2.2.1.2.2.2.1.2.1.1	0.511059371362049	.	56920001	57040000	#FFDADA	1	0.625
chr1	57040001	57200000	B.1.2.1.2.2.1.1.2.2	0.279394644935972	.	57040001	57200000	#9191FF	1	0.375
chr1	57200001	57520000	B.2.1.1.2.2.1.1	0.178114086146682	.	57200001	57520000	#4848FF	1	0.25
chr1	57520001	57760000	B.1.2.2.2.2.1.1.2.1	0.229336437718277	.	57520001	57760000	#9191FF	1	0.375
chr1	57760001	58120000	B.2.1.2.1.1.1.2.2.2	0.162980209545984	.	57760001	58120000	#4848FF	1	0.25
chr1	58120001	58520000	B.2.1.2.1.1.1.2.2.1	0.164144353899884	.	58120001	58520000	#4848FF	1	0.25
chr1	58520001	58920000	B.1.2.1.2.2.1.1.1.2	0.281722933643772	.	58520001	58920000	#9191FF	1	0.375
chr1	58920001	59160000	A.2.1.2.1.1.2.1.2.1.2	0.626309662398137	.	58920001	59160000	#FF9191	1	0.75
chr1	59160001	59320000	A.1.2.2.1.1.2.1.2.2.1	0.784633294528521	.	59160001	59320000	#FF4848	1	0.875
chr1	59320001	59920000	A.1.1.1.2.2.1.2.2.2	0.962747380675204	.	59320001	59920000	#FF0000	1	1
chr1	59920001	60000000	A.2.1.1.1.2.2.2.2.2	0.663562281722934	.	59920001	60000000	#FF9191	1	0.75
chr1	60000001	60280000	A.1.2.1.1.2.1.2.2	0.859138533178114	.	60000001	60280000	#FF4848	1	0.875
chr1	60280001	60440000	A.2.2.1.2.1.1.2.2.2	0.528521536670547	.	60280001	60440000	#FFDADA	1	0.625
chr1	60440001	60600000	B.1.2.2.2.2.1.1.1.2	0.230500582072177	.	60440001	60600000	#9191FF	1	0.375
chr1	60600001	60680000	B.2.1.2.1.2.2.1.2	0.137369033760186	.	60600001	60680000	#4848FF	1	0.25
chr1	60680001	60880000	B.2.2.1.1.1.1.2.2.2	0.0966239813736903	.	60680001	60880000	#0000FF	1	0.125
chr1	60880001	61240000	B.2.2.1.1.2.2.1.1.1	0.0779976717112922	.	60880001	61240000	#0000FF	1	0.125
chr1	61240001	61440000	B.2.1.2.1.1.1.1.1.1	0.172293364377183	.	61240001	61440000	#4848FF	1	0.25
chr1	61440001	61800000	B.1.2.2.1.2.1.2	0.258440046565774	.	61440001	61800000	#9191FF	1	0.375
chr1	61800001	62120000	B.1.1.2.2.2.2.1.1.1	0.344586728754366	.	61800001	62120000	#DADAFF	1	0.5
chr1	62120001	62280000	A.2.1.1.1.1.1.2.1.2.2	0.705471478463329	.	62120001	62280000	#FF9191	1	0.75
chr1	62280001	62440000	A.2.2.1.2.1.1.2.2.1	0.529685681024447	.	62280001	62440000	#FFDADA	1	0.625
chr1	62440001	62600000	A.2.2.1.2.2.2.1.2.2.1.1	0.508731082654249	.	62440001	62600000	#FFDADA	1	0.625
chr1	62600001	62880000	A.2.1.2.1.2.2.2.1	0.60302677532014	.	62600001	62880000	#FF9191	1	0.75
chr1	62880001	63280000	A.1.1.2.2.1.1.1.1.1	0.918509895227008	.	62880001	63280000	#FF0000	1	1
chr1	63280001	63680000	A.2.2.1.2.2.2.1.1.2	0.512223515715949	.	63280001	63680000	#FFDADA	1	0.625
chr1	63680001	63800000	B.1.1.1.2.2.1.2.2.1.1.1	0.39930151338766	.	63680001	63800000	#DADAFF	1	0.5
chr1	63800001	64080000	A.1.2.2.1.1.2.2.2.2	0.774155995343423	.	63800001	64080000	#FF4848	1	0.875
chr1	64080001	64400000	A.2.1.2.1.1.2.1.2.2.1.1	0.625145518044237	.	64080001	64400000	#FF9191	1	0.75
chr1	64400001	64720000	A.2.2.2.2.2.2.2.1.2.2.1	0.447031431897555	.	64400001	64720000	#FFDADA	1	0.625
chr1	64720001	64920000	B.1.2.1.2.2.1.1.2.1	0.280558789289872	.	64720001	64920000	#9191FF	1	0.375
chr1	64920001	65320000	B.1.2.1.2.2.1.1.1.1	0.282887077997672	.	64920001	65320000	#9191FF	1	0.375
chr1	65320001	65480000	A.2.1.2.1.2.2.2.2.1.2	0.59953434225844	.	65320001	65480000	#FF9191	1	0.75
chr1	65480001	65920000	A.2.2.2.2.2.1.1.2.2	0.458672875436554	.	65480001	65920000	#FFDADA	1	0.625
chr1	65920001	66120000	B.2.1.1.1.2.1.2.2.2	0.20256111757858	.	65920001	66120000	#4848FF	1	0.25
chr1	66120001	66360000	B.1.2.1.1.1.1.2.1.1.1	0.325960419091967	.	66120001	66360000	#9191FF	1	0.375
chr1	66360001	66440000	B.1.2.1.1.1.1.1.1.1	0.330616996507567	.	66360001	66440000	#9191FF	1	0.375
chr1	66440001	66720000	B.1.2.2.2.2.1.1.1.1.2	0.231664726426077	.	66440001	66720000	#9191FF	1	0.375
chr1	66720001	66920000	A.1.1.2.2.1.1.1.1.2.2	0.915017462165309	.	66720001	66920000	#FF0000	1	1
chr1	66920001	67360000	A.2.2.2.2.2.1.2.1.1	0.457508731082654	.	66920001	67360000	#FFDADA	1	0.625
chr1	67360001	67600000	A.1.1.2.2.1.1.1.1.2.1.2	0.916181606519208	.	67360001	67600000	#FF0000	1	1
chr1	67600001	67960000	A.1.1.1.2.2.1.2.2.1	0.963911525029104	.	67600001	67960000	#FF0000	1	1
chr1	67960001	68240000	A.1.2.2.1.2.2.2.2.2	0.754365541327125	.	67960001	68240000	#FF4848	1	0.875
chr1	68240001	69040000	B.1.2.2.2.2.1.2	0.227008149010477	.	68240001	69040000	#9191FF	1	0.375
chr1	69040001	69240000	B.2.2.1.1.2.2.2.2.1	0.0733410942956927	.	69040001	69240000	#0000FF	1	0.125
chr1	69240001	69440000	B.2.2.1.1.2.2.2.2.2.1.1.2	0.0710128055878929	.	69240001	69440000	#0000FF	1	0.125
chr1	69440001	69800000	B.2.2.2.2.1.2.1.2	0.010477299185099	.	69440001	69800000	#0000FF	1	0.125
chr1	69800001	69960000	B.2.2.1.1.1.2.2.1.1.2	0.0931315483119907	.	69800001	69960000	#0000FF	1	0.125
chr1	69960001	70280000	B.2.2.1.1.2.2.2.2.2.2.2	0.0675203725261933	.	69960001	70280000	#0000FF	1	0.125
chr1	70280001	70600000	B.2.1.2.1.1.2.2.2.1.2	0.150174621653085	.	70280001	70600000	#4848FF	1	0.25
chr1	70600001	70960000	A.1.1.2.2.1.1.2.2.2.1	0.90454016298021	.	70600001	70960000	#FF0000	1	1
chr1	70960001	71320000	B.2.1.1.1.2.1.1.2	0.207217694994179	.	70960001	71320000	#4848FF	1	0.25
chr1	71320001	71560000	B.2.1.2.1.1.2.1.1.1.2	0.160651920838184	.	71320001	71560000	#4848FF	1	0.25
chr1	71560001	71880000	B.2.2.1.1.2.2.2.2.2.2.1	0.0686845168800931	.	71560001	71880000	#0000FF	1	0.125
chr1	71880001	72120000	B.2.2.1.1.2.1.1.1	0.0849825378346915	.	71880001	72120000	#0000FF	1	0.125
chr1	72120001	72560000	B.2.2.2.1.1.1	0.0244470314318976	.	72120001	72560000	#0000FF	1	0.125
chr1	72560001	72760000	B.2.2.1.1.2.1.2.2.1.2	0.080325960419092	.	72560001	72760000	#0000FF	1	0.125
chr1	72760001	72880000	B.2.2.1.1.1.2.1	0.0954598370197905	.	72760001	72880000	#0000FF	1	0.125
chr1	72880001	73000000	B.2.2.1.1.1.2.2.2.1.1	0.0908032596041909	.	72880001	73000000	#0000FF	1	0.125
chr1	73000001	73440000	B.2.2.2.2.1.2.2.2.1	0.00814901047729918	.	73000001	73440000	#0000FF	1	0.125
chr1	73440001	73680000	B.2.2.2.2.1.2.1.1	0.0116414435389988	.	73440001	73680000	#0000FF	1	0.125
chr1	73680001	74120000	B.2.2.2.2.1.2.2.2.2	0.0069848661233993	.	73680001	74120000	#0000FF	1	0.125
chr1	74120001	74240000	B.2.1.2.1.2.1.1.1	0.147846332945285	.	74120001	74240000	#4848FF	1	0.25
chr1	74240001	74480000	B.2.1.2.1.1.2.2.1.2	0.153667054714785	.	74240001	74480000	#4848FF	1	0.25
chr1	74480001	74640000	B.2.1.2.1.2.2.2.1.2.2	0.132712456344587	.	74480001	74640000	#4848FF	1	0.25
chr1	74640001	74960000	B.2.1.2.1.1.2.2.2.1.1.2	0.151338766006985	.	74640001	74960000	#4848FF	1	0.25
chr1	74960001	75240000	B.1.1.2.2.2.1.1.2.2	0.352735739231665	.	74960001	75240000	#DADAFF	1	0.5
chr1	75240001	75720000	B.2.2.1.1.1.1.1.1.2	0.10360884749709	.	75240001	75720000	#0000FF	1	0.125
chr1	75720001	75880000	B.1.1.1.2.2.1.1.2.2.2	0.40162980209546	.	75720001	75880000	#DADAFF	1	0.5
chr1	75880001	76160000	B.2.1.1.1.2.1.2.2.1	0.20372526193248	.	75880001	76160000	#4848FF	1	0.25
chr1	76160001	76280000	A.2.2.1.2.1.1.2.1.1	0.532013969732247	.	76160001	76280000	#FFDADA	1	0.625
chr1	76280001	76560000	B.1.2.1.1.1.1.2.1.2	0.323632130384168	.	76280001	76560000	#9191FF	1	0.375
chr1	76560001	76840000	B.1.2.1.1.1.2.1.2.2	0.317811408614668	.	76560001	76840000	#9191FF	1	0.375
chr1	76840001	77040000	B.2.1.1.1.2.2.2.1	0.19674039580908	.	76840001	77040000	#4848FF	1	0.25
chr1	77040001	77360000	B.2.1.1.1.2.1.2.1.1	0.206053550640279	.	77040001	77360000	#4848FF	1	0.25
chr1	77360001	77520000	B.1.1.2.2.2.1.2.1.2	0.349243306169965	.	77360001	77520000	#DADAFF	1	0.5
chr1	77520001	77600000	B.1.2.1.1.1.1.2.2	0.322467986030268	.	77520001	77600000	#9191FF	1	0.375
chr1	77600001	78040000	A.2.2.1.2.2.1.1.1	0.520372526193248	.	77600001	78040000	#FFDADA	1	0.625
chr1	78040001	78600000	A.1.1.1.2.2.1.1.2	0.966239813736903	.	78040001	78600000	#FF0000	1	1
chr1	78600001	78880000	B.1.2.2.1.1.1.1	0.270081490104773	.	78600001	78880000	#9191FF	1	0.375
chr1	78880001	79200000	B.1.1.1.2.2.1.1.2.1.1	0.406286379511059	.	78880001	79200000	#DADAFF	1	0.5
chr1	79200001	79680000	B.2.1.2.1.1.2.1.1.2.1	0.159487776484284	.	79200001	79680000	#4848FF	1	0.25
chr1	79680001	79840000	B.2.1.2.1.2.1.1.2.1	0.146682188591385	.	79680001	79840000	#4848FF	1	0.25
chr1	79840001	80080000	B.1.1.2.2.2.1.1.1.2	0.355064027939465	.	79840001	80080000	#DADAFF	1	0.5
chr1	80080001	80280000	A.2.2.1.2.1.1.2.1.2	0.530849825378347	.	80080001	80280000	#FFDADA	1	0.625
chr1	80280001	80640000	B.2.1.2.1.1.2.1.1.2.2.2	0.157159487776484	.	80280001	80640000	#4848FF	1	0.25
chr1	80640001	80800000	B.2.2.1.1.1.2.2.1.1.1	0.0942956926658906	.	80640001	80800000	#0000FF	1	0.125
chr1	80800001	80920000	B.2.1.2.1.2.1.2.1.1	0.144353899883586	.	80800001	80920000	#4848FF	1	0.25
chr1	80920001	81000000	B.2.1.1.1.1.2.2	0.211874272409779	.	80920001	81000000	#4848FF	1	0.25
chr1	81000001	81160000	B.1.2.2.2.2.2.1.2.2	0.223515715948778	.	81000001	81160000	#9191FF	1	0.375
chr1	81160001	81440000	B.2.2.1.1.1.2.2.1.2	0.0919674039580908	.	81160001	81440000	#0000FF	1	0.125
chr1	81440001	81760000	B.2.2.1.1.2.1.1.2	0.0838183934807916	.	81440001	81760000	#0000FF	1	0.125
chr1	81760001	81960000	B.1.2.2.2.2.2.2.1.1.1	0.222351571594878	.	81760001	81960000	#9191FF	1	0.375
chr1	81960001	82200000	B.1.2.1.1.1.2.1.2.1	0.318975552968568	.	81960001	82200000	#9191FF	1	0.375
chr1	82200001	82560000	B.2.1.2.1.1.2.1.1.2.2.1	0.158323632130384	.	82200001	82560000	#4848FF	1	0.25
chr1	82560001	82760000	B.1.1.1.2.2.1.1.2.1.2.2	0.40395809080326	.	82560001	82760000	#DADAFF	1	0.5
chr1	82760001	82920000	B.2.1.1.1.1.2.1.2	0.213038416763679	.	82760001	82920000	#4848FF	1	0.25
chr1	82920001	83240000	B.2.2.1.1.2.1.2.1	0.0826542491268917	.	82920001	83240000	#0000FF	1	0.125
chr1	83240001	83640000	B.2.2.1.1.2.1.2.2.2	0.0791618160651921	.	83240001	83640000	#0000FF	1	0.125
chr1	83640001	83840000	B.2.1.2.1.2.2.1.1	0.138533178114086	.	83640001	83840000	#4848FF	1	0.25
chr1	83840001	84160000	B.1.2.1.1.1.2.1.1.1	0.321303841676368	.	83840001	84160000	#9191FF	1	0.375
chr1	84160001	84360000	B.2.1.1.1.2.1.1.1.2	0.208381839348079	.	84160001	84360000	#4848FF	1	0.25
chr1	84360001	84520000	B.1.1.2.2.2.1.2.1.1.2	0.350407450523865	.	84360001	84520000	#DADAFF	1	0.5
chr1	84520001	84720000	A.2.2.1.2.2.2.1.2.2.1.2	0.507566938300349	.	84520001	84720000	#FFDADA	1	0.625
chr1	84720001	84920000	A.2.1.2.1.2.2.2.2.2	0.59837019790454	.	84720001	84920000	#FF9191	1	0.75
chr1	84920001	85360000	A.1.1.2.2.1.1.2.2.2.2	0.90337601862631	.	84920001	85360000	#FF0000	1	1
chr1	85360001	85520000	A.1.2.2.1.1.2.2.2.1.1.1	0.777648428405122	.	85360001	85520000	#FF4848	1	0.875
chr1	85520001	85760000	A.2.1.1.1.1.1.2.1.1.2	0.707799767171129	.	85520001	85760000	#FF9191	1	0.75
chr1	85760001	85920000	B.1.1.1.2.2.1.1.2.2.1	0.40279394644936	.	85760001	85920000	#DADAFF	1	0.5
chr1	85920001	86040000	B.1.1.1.2.2.1.1.1	0.407450523864959	.	85920001	86040000	#DADAFF	1	0.5
chr1	86040001	86200000	A.2.2.2.2.2.1.1.1	0.461001164144354	.	86040001	86200000	#FFDADA	1	0.625
chr1	86200001	86360000	B.1.1.2.2.2.1.2.2.2.1	0.346915017462165	.	86200001	86360000	#DADAFF	1	0.5
chr1	86360001	86520000	A.2.2.2.2.2.1.2.1.2.1	0.456344586728754	.	86360001	86520000	#FFDADA	1	0.625
chr1	86520001	86800000	B.2.1.1.1.2.2.1.2.1.1	0.20023282887078	.	86520001	86800000	#4848FF	1	0.25
chr1	86800001	87200000	A.2.2.2.2.2.1.2.2	0.454016298020955	.	86800001	87200000	#FFDADA	1	0.625
chr1	87200001	87560000	A.1.2.1.1.2.1.1.2	0.861466821885914	.	87200001	87560000	#FF4848	1	0.875
chr1	87560001	88000000	A.2.1.2.1.2.2.2.2.1.1.2	0.60069848661234	.	87560001	88000000	#FF9191	1	0.75
chr1	88000001	88200000	B.1.1.1.2.2.1.2.2.1.2.2.2	0.394644935972061	.	88000001	88200000	#DADAFF	1	0.5
chr1	88200001	88360000	B.1.1.1.2.2.1.2.2.2.2	0.392316647264261	.	88200001	88360000	#DADAFF	1	0.5
chr1	88360001	88520000	B.1.2.2.2.2.2.2.1.1.2	0.221187427240978	.	88360001	88520000	#9191FF	1	0.375
chr1	88520001	88800000	B.2.1.1.1.2.1.1.1.1.2	0.209545983701979	.	88520001	88800000	#4848FF	1	0.25
chr1	88800001	89080000	B.2.1.2.1.1.2.2.1.1	0.154831199068685	.	88800001	89080000	#4848FF	1	0.25
chr1	89080001	89400000	A.1.2.2.1.2.2.2.2.1	0.755529685681024	.	89080001	89400000	#FF4848	1	0.875
chr1	89400001	89600000	A.1.2.2.1.1.2.2.1.2.2	0.778812572759022	.	89400001	89600000	#FF4848	1	0.875
chr1	89600001	89680000	A.2.1.1.1.2.2.2.2.1	0.664726426076834	.	89600001	89680000	#FF9191	1	0.75
chr1	89680001	90320000	A.1.1.1.2.2.1.2.1	0.965075669383003	.	89680001	90320000	#FF0000	1	1
chr1	90320001	90480000	A.1.2.2.1.1.2.2.2.1.2	0.775320139697322	.	90320001	90480000	#FF4848	1	0.875
chr1	90480001	90880000	B.1.2.2.2.2.1.1.2.2	0.228172293364377	.	90480001	90880000	#9191FF	1	0.375
chr1	90880001	91280000	B.2.1.2.1.1.2.2.2.2	0.149010477299185	.	90880001	91280000	#4848FF	1	0.25
chr1	91280001	91360000	B.1.1.2.2.2.1.2.1.1.1	0.351571594877765	.	91280001	91360000	#DADAFF	1	0.5
chr1	91360001	91560000	A.2.1.2.1.1.2.1.2.2.2.1	0.622817229336438	.	91360001	91560000	#FF9191	1	0.75
chr1	91560001	91880000	B.2.1.1.1.2.1.2.1.2	0.204889406286379	.	91560001	91880000	#4848FF	1	0.25
chr1	91880001	92120000	B.1.1.2.2.2.1.1.1.1.1	0.357392316647264	.	91880001	92120000	#DADAFF	1	0.5
chr1	92120001	92200000	B.1.1.2.2.2.1.2.2.1	0.348079161816065	.	92120001	92200000	#DADAFF	1	0.5
chr1	92200001	92400000	B.1.1.1.2.2.1.2.2.1.1.2	0.39813736903376	.	92200001	92400000	#DADAFF	1	0.5
chr1	92400001	92680000	B.1.1.1.2.2.2.2.2.2	0.384167636786962	.	92400001	92680000	#DADAFF	1	0.5
chr1	92680001	92920000	A.2.1.1.1.1.1.2.2.2.1	0.70314318975553	.	92680001	92920000	#FF9191	1	0.75
chr1	92920001	93080000	A.1.1.2.2.1.1.2.1.1.1	0.912689173457509	.	92920001	93080000	#FF0000	1	1
chr1	93080001	93280000	A.2.1.2.1.2.2.1.2.2	0.60419091967404	.	93080001	93280000	#FF9191	1	0.75
chr1	93280001	93480000	A.1.1.2.1.1.1.1.1	0.958090803259604	.	93280001	93480000	#FF0000	1	1
chr1	93480001	93680000	A.1.1.1.2.2.2.1.2	0.960419091967404	.	93480001	93680000	#FF0000	1	1
chr1	93680001	93840000	A.1.1.2.2.1.1.2.2.1.2	0.905704307334109	.	93680001	93840000	#FF0000	1	1
chr1	93840001	94080000	A.2.1.1.1.1.1.2.2.2.2	0.70197904540163	.	93840001	94080000	#FF9191	1	0.75
chr1	94080001	94240000	A.1.1.2.2.1.1.2.2.1.1	0.906868451688009	.	94080001	94240000	#FF0000	1	1
chr1	94240001	94400000	A.1.2.2.1.1.2.2.2.1.1.2	0.776484284051222	.	94240001	94400000	#FF4848	1	0.875
chr1	94400001	94960000	A.2.2.2.2.2.1.1.2.1	0.459837019790454	.	94400001	94960000	#FFDADA	1	0.625
chr1	94960001	95120000	B.1.1.1.2.2.1.2.1	0.40046565774156	.	94960001	95120000	#DADAFF	1	0.5
chr1	95120001	95320000	B.1.1.1.2.2.2.2.1	0.388824214202561	.	95120001	95320000	#DADAFF	1	0.5
chr1	95320001	95560000	A.2.1.2.1.2.2.2.2.1.1.1	0.60186263096624	.	95320001	95560000	#FF9191	1	0.75
chr1	95560001	95720000	B.1.2.1.1.1.2.2.1.2	0.315483119906868	.	95560001	95720000	#9191FF	1	0.375
chr1	95720001	96240000	B.2.2.2.2.1.2.2.1	0.00931315483119907	.	95720001	96240000	#0000FF	1	0.125
chr1	96240001	96360000	B.2.2.1.1.2.1.2.2.1.1	0.0814901047729918	.	96240001	96360000	#0000FF	1	0.125
chr1	96360001	96520000	B.2.2.1.1.2.2.2.2.2.1.2	0.069848661233993	.	96360001	96520000	#0000FF	1	0.125
chr1	96520001	96680000	B.2.2.1.1.1.2.2.2.1.2.1	0.089639115250291	.	96520001	96680000	#0000FF	1	0.125
chr1	96680001	96840000	B.2.2.1.1.1.2.2.2.1.2.2	0.0884749708963912	.	96680001	96840000	#0000FF	1	0.125
chr1	96840001	97160000	B.2.1.2.1.2.2.2.1.1.1	0.136204889406286	.	96840001	97160000	#4848FF	1	0.25
chr1	97160001	97320000	B.1.2.1.1.1.1.2.1.1.2	0.324796274738068	.	97160001	97320000	#9191FF	1	0.375
chr1	97320001	97560000	B.2.1.2.1.1.2.2.2.1.1.1	0.152502910360885	.	97320001	97560000	#4848FF	1	0.25
chr1	97560001	97880000	B.1.2.1.1.1.2.1.1.2	0.320139697322468	.	97560001	97880000	#9191FF	1	0.375
chr1	97880001	98080000	B.1.1.1.2.2.1.1.2.1.2.1	0.40512223515716	.	97880001	98080000	#DADAFF	1	0.5
chr1	98080001	98240000	B.1.2.1.1.1.1.1.1.2	0.329452852153667	.	98080001	98240000	#9191FF	1	0.375
chr1	98240001	98440000	B.1.1.1.2.2.1.2.2.1.2.2.1	0.39580908032596	.	98240001	98440000	#DADAFF	1	0.5
chr1	98440001	98760000	B.2.2.1.1.1.1.1.1.1	0.10477299185099	.	98440001	98760000	#0000FF	1	0.125
chr1	98760001	99120000	B.2.2.1.1.1.1.1.2.1	0.10244470314319	.	98760001	99120000	#0000FF	1	0.125
chr1	99120001	99600000	B.2.1.2.1.2.2.2.2	0.131548311990687	.	99120001	99600000	#4848FF	1	0.25
chr1	99600001	99720000	B.2.1.1.1.2.2.1.2.1.2	0.19906868451688	.	99600001	99720000	#4848FF	1	0.25
chr1	99720001	99880000	B.2.1.1.1.2.2.1.2.2	0.19790454016298	.	99720001	99880000	#4848FF	1	0.25
chr1	99880001	100000000	B.1.2.2.2.2.2.1.2.1	0.224679860302678	.	99880001	100000000	#9191FF	1	0.375
chr1	100000001	100200000	B.1.1.2.2.2.1.1.1.1.2	0.356228172293364	.	100000001	100200000	#DADAFF	1	0.5
chr1	100200001	100640000	A.1.1.1.2.2.1.1.1	0.967403958090803	.	100200001	100640000	#FF0000	1	1
chr1	100640001	100920000	A.1.1.2.2.1.1.1.1.2.1.1	0.917345750873108	.	100640001	100920000	#FF0000	1	1
chr1	100920001	101360000	A.2.1.2.1.1.2.1.2.1.1	0.627473806752037	.	100920001	101360000	#FF9191	1	0.75
chr1	101360001	101600000	A.1.2.1.1.2.1.1.1	0.862630966239814	.	101360001	101600000	#FF4848	1	0.875
chr1	101600001	101720000	A.1.2.2.1.1.2.2.1.2.1.2	0.779976717112922	.	101600001	101720000	#FF4848	1	0.875
chr1	101720001	101920000	A.1.1.2.2.1.1.2.1.1.2	0.911525029103609	.	101720001	101920000	#FF0000	1	1
chr1	101920001	102320000	B.1.2.2.2.2.2.2.2	0.218859138533178	.	101920001	102320000	#9191FF	1	0.375
chr1	102320001	102480000	B.2.1.2.1.1.2.1.1.1.1	0.161816065192084	.	102320001	102480000	#4848FF	1	0.25
chr1	102480001	102720000	B.2.1.2.1.2.2.2.1.1.2	0.135040745052387	.	102480001	102720000	#4848FF	1	0.25
chr1	102720001	102920000	B.2.1.2.1.2.1.1.2.2	0.145518044237485	.	102720001	102920000	#4848FF	1	0.25
chr1	102920001	103480000	B.2.2.2.1.1.2	0.0232828870779977	.	102920001	103480000	#0000FF	1	0.125
chr1	103480001	103720000	B.2.1.2.1.2.1.2.2.1.1	0.142025611175786	.	103480001	103720000	#4848FF	1	0.25
chr1	103720001	103800000	B.1.2.2.2.2.2.2.1.2	0.220023282887078	.	103720001	103800000	#9191FF	1	0.375
chr1	103880001	103920000	B.1.2.2.2.2.2.2.1.2	0.220023282887078	.	103880001	103920000	#9191FF	1	0.375
chr1	104000001	104160000	B.1.2.2.2.2.2.2.1.2	0.220023282887078	.	104000001	104160000	#9191FF	1	0.375
chr1	104160001	104200000	B.2.1.2.1.2.1.2.2.1.2	0.140861466821886	.	104160001	104200000	#4848FF	1	0.25
chr1	104280001	104440000	B.2.1.2.1.2.1.2.2.1.2	0.140861466821886	.	104280001	104440000	#4848FF	1	0.25
chr1	104440001	104720000	B.2.1.2.1.2.1.2.2.2	0.139697322467986	.	104440001	104720000	#4848FF	1	0.25
chr1	104720001	105200000	B.2.2.1.1.1.1.1.2.2	0.10128055878929	.	104720001	105200000	#0000FF	1	0.125
chr1	105200001	105360000	B.1.1.2.2.2.1.2.2.2.2	0.345750873108265	.	105200001	105360000	#DADAFF	1	0.5
chr1	105360001	105760000	B.2.1.2.1.2.2.2.1.2.1	0.133876600698487	.	105360001	105760000	#4848FF	1	0.25
chr1	105760001	106120000	B.2.2.1.1.2.2.2.2.2.1.1.1	0.0721769499417928	.	105760001	106120000	#0000FF	1	0.125
chr1	106120001	106320000	B.2.2.1.1.1.2.2.2.2.1	0.0873108265424913	.	106120001	106320000	#0000FF	1	0.125
chr1	106320001	106440000	B.2.1.2.1.2.1.2.1.2	0.143189755529686	.	106320001	106440000	#4848FF	1	0.25
chr1	106440001	106920000	B.2.2.1.1.2.2.2.1	0.0745052386495925	.	106440001	106920000	#0000FF	1	0.125
chr1	106920001	107200000	B.2.2.1.1.1.2.2.2.2.2	0.0861466821885914	.	106920001	107200000	#0000FF	1	0.125
chr1	107200001	107360000	B.2.1.1.1.2.2.2.2.2	0.194412107101281	.	107200001	107360000	#4848FF	1	0.25
chr1	107360001	107520000	B.2.1.1.1.2.2.2.2.1	0.19557625145518	.	107360001	107520000	#4848FF	1	0.25
chr1	107520001	107760000	B.2.1.1.1.2.2.1.1	0.20139697322468	.	107520001	107760000	#4848FF	1	0.25
chr1	107760001	107920000	B.1.2.2.2.2.2.1.1	0.225844004656577	.	107760001	107920000	#9191FF	1	0.375
chr1	107920001	108080000	A.2.2.2.2.2.1.2.1.2.2	0.455180442374854	.	107920001	108080000	#FFDADA	1	0.625
chr1	108080001	108280000	B.2.1.1.1.1.2.1.1	0.214202561117579	.	108080001	108280000	#4848FF	1	0.25
chr1	108280001	108560000	B.1.1.2.2.2.1.1.2.1	0.353899883585565	.	108280001	108560000	#DADAFF	1	0.5
chr1	108560001	108760000	B.1.2.1.1.1.2.2.2.1	0.314318975552969	.	108560001	108760000	#9191FF	1	0.375
chr1	108840001	108920000	B.1.2.1.1.1.2.2.2.1	0.314318975552969	.	108840001	108920000	#9191FF	1	0.375
chr1	109000001	109240000	A.2.1.1.1.1.1.2.2.1	0.70430733410943	.	109000001	109240000	#FF9191	1	0.75
chr1	109240001	109480000	A.1.1.2.2.1.1.2.1.2.2	0.908032596041909	.	109240001	109480000	#FF0000	1	1
chr1	109480001	109720000	A.1.1.1.2.2.2.1.1	0.961583236321304	.	109480001	109720000	#FF0000	1	1
chr1	109720001	109920000	A.1.2.1.2.2.2.1.2	0.806752037252619	.	109720001	109920000	#FF4848	1	0.875
chr1	109920001	110120000	A.1.1.2.1.1.2.1.1	0.947613504074505	.	109920001	110120000	#FF0000	1	1
chr1	110120001	110320000	A.1.2.2.2.1.1.2.2.2	0.742724097788126	.	110120001	110320000	#FF4848	1	0.875
chr1	110320001	110480000	A.1.2.2.1.1.2.1.2.2.2	0.783469150174622	.	110320001	110480000	#FF4848	1	0.875
chr1	110480001	110560000	A.1.2.2.2.1.1.2.2.1	0.743888242142026	.	110480001	110560000	#FF4848	1	0.875
chr1	110560001	110760000	A.1.2.2.1.1.2.1.2.1	0.785797438882421	.	110560001	110760000	#FF4848	1	0.875
chr1	110760001	111000000	A.1.2.1.2.1.2.2.2.2	0.826542491268917	.	110760001	111000000	#FF4848	1	0.875
chr1	111000001	111120000	A.2.1.1.1.1.2.2.1.1.2	0.692665890570431	.	111000001	111120000	#FF9191	1	0.75
chr1	111120001	111640000	A.1.1.1.2.2.2.2	0.959254947613504	.	111120001	111640000	#FF0000	1	1
chr1	111640001	111760000	A.1.1.2.2.2.1.1	0.881257275902212	.	111640001	111760000	#FF0000	1	1
chr1	111760001	112080000	A.1.1.2.1.2.2.1.1.2	0.925494761350407	.	111760001	112080000	#FF0000	1	1
chr1	112080001	112240000	A.1.1.2.2.1.1.2.1.2.1.2	0.909196740395809	.	112080001	112240000	#FF0000	1	1
chr1	112240001	112400000	A.2.1.1.1.1.2.2.1.1.1	0.693830034924331	.	112240001	112400000	#FF9191	1	0.75
chr1	112400001	112640000	A.2.2.2.2.2.2.1.1	0.452852153667055	.	112400001	112640000	#FFDADA	1	0.625
chr1	112640001	112840000	A.2.2.2.2.2.2.2.1.2.1	0.448195576251455	.	112640001	112840000	#FFDADA	1	0.625
chr1	112840001	113280000	A.1.1.2.2.1.1.1.2	0.913853317811409	.	112840001	113280000	#FF0000	1	1
chr1	113280001	113480000	A.2.1.2.1.1.2.1.1	0.628637951105937	.	113280001	113480000	#FF9191	1	0.75
chr1	113480001	113600000	A.2.1.1.1.1.1.2.1.1.1	0.708963911525029	.	113480001	113600000	#FF9191	1	0.75
chr1	113600001	113800000	A.2.1.2.1.2.2.1.1.2	0.606519208381839	.	113600001	113800000	#FF9191	1	0.75
chr1	113800001	114200000	B.1.2.1.1.1.2.2.2.2.1	0.313154831199069	.	113800001	114200000	#9191FF	1	0.375
chr1	114200001	114520000	A.1.1.2.1.1.2.1.2.1	0.946449359720605	.	114200001	114520000	#FF0000	1	1
chr1	114520001	114960000	A.2.1.2.1.1.2.1.2.2.2.2.1	0.621653084982538	.	114520001	114960000	#FF9191	1	0.75
chr1	114960001	115040000	A.2.1.2.2.1.1.2.1	0.589057043073341	.	114960001	115040000	#FF9191	1	0.75
chr1	115040001	115320000	A.1.2.2.1.1.2.2.1.1	0.782305005820722	.	115040001	115320000	#FF4848	1	0.875
chr1	115320001	115480000	B.1.1.1.2.2.2.2.2.1.1.1	0.387660069848661	.	115320001	115480000	#DADAFF	1	0.5
chr1	115480001	115560000	B.1.2.1.1.1.2.2.1.1	0.316647264260768	.	115480001	115560000	#9191FF	1	0.375
chr1	115560001	116080000	B.1.2.2.2.2.1.1.1.1.1	0.232828870779977	.	115560001	116080000	#9191FF	1	0.375
chr1	116080001	116360000	B.1.1.1.1.1.2.2.2	0.438882421420256	.	116080001	116360000	#DADAFF	1	0.5
chr1	116360001	116600000	A.2.2.2.2.2.2.2.1.2.2.2	0.445867287543655	.	116360001	116600000	#FFDADA	1	0.625
chr1	116600001	116800000	A.2.1.2.1.2.2.1.2.1	0.605355064027939	.	116600001	116800000	#FF9191	1	0.75
chr1	116800001	117080000	A.1.2.2.1.2.2.2.1.2.1	0.757857974388824	.	116800001	117080000	#FF4848	1	0.875
chr1	117080001	117280000	A.1.1.2.2.1.1.2.1.2.1.1	0.910360884749709	.	117080001	117280000	#FF0000	1	1
chr1	117280001	117440000	A.1.2.1.1.2.1.2.1	0.860302677532014	.	117280001	117440000	#FF4848	1	0.875
chr1	117440001	117680000	A.1.2.2.1.2.2.1.2	0.760186263096624	.	117440001	117680000	#FF4848	1	0.875
chr1	117680001	117920000	A.2.1.2.1.2.2.1.1.1	0.607683352735739	.	117680001	117920000	#FF9191	1	0.75
chr1	117920001	118280000	A.1.2.2.1.2.2.2.1.2.2	0.756693830034924	.	117920001	118280000	#FF4848	1	0.875
chr1	118280001	118520000	A.2.2.1.2.2.2.1.2.1.2	0.509895227008149	.	118280001	118520000	#FFDADA	1	0.625
chr1	118520001	118840000	B.2.1.2.1.1.1.1.2.2	0.167636786961583	.	118520001	118840000	#4848FF	1	0.25
chr1	118840001	119160000	B.2.2.1.1.1.1.2.2.1.2	0.0977881257275902	.	118840001	119160000	#0000FF	1	0.125
chr1	119160001	119360000	B.2.1.1.1.2.1.1.1.1.1	0.210710128055879	.	119160001	119360000	#4848FF	1	0.25
chr1	119360001	119520000	A.2.2.2.2.2.2.2.1.1	0.449359720605355	.	119360001	119520000	#FFDADA	1	0.625
chr1	119520001	119640000	B.1.1.1.2.2.1.2.2.1.2.1	0.39697322467986	.	119520001	119640000	#DADAFF	1	0.5
chr1	119640001	120120000	A.2.2.1.2.2.2.1.2.2.2	0.506402793946449	.	119640001	120120000	#FFDADA	1	0.625
chr1	120120001	120720000	A.2.1.2.1.1.2.1.2.2.2.2.2	0.620488940628638	.	120120001	120720000	#FF9191	1	0.75
chr1	120760001	120800000	A.2.1.2.1.1.2.1.2.2.2.2.2	0.620488940628638	.	120760001	120800000	#FF9191	1	0.75
chr1	120880001	120920000	B.2.2.1.1.1.1.2.2.1.1	0.0989522700814901	.	120880001	120920000	#0000FF	1	0.125
chr1	121080001	121360000	B.2.2.1.1.1.1.2.2.1.1	0.0989522700814901	.	121080001	121360000	#0000FF	1	0.125
chr1	142600001	142680000	B.1.2.1.1.2.1.1	0.310826542491269	.	142600001	142680000	#9191FF	1	0.375
chr1	142800001	142840000	B.1.2.1.1.2.1.1	0.310826542491269	.	142800001	142840000	#9191FF	1	0.375
chr1	142880001	142920000	B.1.2.2.2.1.1.1.2.1	0.246798603026775	.	142880001	142920000	#9191FF	1	0.375
chr1	143120001	143240000	B.1.2.2.2.1.1.1.2.1	0.246798603026775	.	143120001	143240000	#9191FF	1	0.375
chr1	143440001	143480000	B.1.2.2.2.1.1.1.2.1	0.246798603026775	.	143440001	143480000	#9191FF	1	0.375
chr1	143960001	144080000	A.2.2.1.2.2.1.1.2	0.519208381839348	.	143960001	144080000	#FFDADA	1	0.625
chr1	144520001	144600000	A.2.2.1.2.2.1.1.2	0.519208381839348	.	144520001	144600000	#FFDADA	1	0.625
chr1	144640001	144720000	A.2.2.1.2.2.1.1.2	0.519208381839348	.	144640001	144720000	#FFDADA	1	0.625
chr1	144800001	145120000	A.1.2.2.1.1.1.1.2	0.793946449359721	.	144800001	145120000	#FF4848	1	0.875
chr1	145120001	145320000	A.2.1.1.1.1.2.2.1.2.2	0.690337601862631	.	145120001	145320000	#FF9191	1	0.75
chr1	145360001	145840000	A.1.1.1.2.1.2.1.2.1	0.973224679860303	.	145360001	145840000	#FF0000	1	1
chr1	146320001	146400000	A.2.2.1.2.2.1.2.2.1	0.515715948777648	.	146320001	146400000	#FFDADA	1	0.625
chr1	146440001	146760000	A.2.2.1.2.2.1.2.2.1	0.515715948777648	.	146440001	146760000	#FFDADA	1	0.625
chr1	146760001	146960000	B.1.2.1.1.1.1.1.2.2	0.327124563445867	.	146760001	146960000	#9191FF	1	0.375
chr1	146960001	147440000	A.2.2.1.2.2.1.2.1.2	0.516880093131548	.	146960001	147440000	#FFDADA	1	0.625
chr1	147680001	147840000	A.2.2.1.2.2.1.2.1.2	0.516880093131548	.	147680001	147840000	#FFDADA	1	0.625
chr1	148520001	148560000	A.2.2.1.2.2.1.2.1.2	0.516880093131548	.	148520001	148560000	#FFDADA	1	0.625
chr1	148840001	148960000	B.2.1.1.2.1.1.1.2.1	0.192083818393481	.	148840001	148960000	#4848FF	1	0.25
chr1	149000001	149200000	B.2.1.1.2.1.1.1.2.1	0.192083818393481	.	149000001	149200000	#4848FF	1	0.25
chr1	149200001	149320000	A.2.2.1.1.2.2.2.2	0.543655413271246	.	149200001	149320000	#FFDADA	1	0.625
chr1	149320001	149360000	B.1.1.1.2.2.2.2.2.1.2	0.385331781140861	.	149320001	149360000	#DADAFF	1	0.5
chr1	149640001	149720000	B.1.1.1.2.2.2.2.2.1.2	0.385331781140861	.	149640001	149720000	#DADAFF	1	0.5
chr1	149720001	150200000	A.1.1.1.2.1.1.2.1.2	0.977881257275902	.	149720001	150200000	#FF0000	1	1
chr1	150200001	150480000	A.1.1.2.1.2.1.2.1.1.2	0.930151338766007	.	150200001	150480000	#FF0000	1	1
chr1	150480001	150600000	A.1.2.1.2.2.1.2.2.2.2	0.809080325960419	.	150480001	150600000	#FF4848	1	0.875
chr1	150600001	151000000	A.1.1.1.2.1.1.2.1.1.1	0.980209545983702	.	150600001	151000000	#FF0000	1	1
chr1	151000001	151240000	A.1.1.2.1.2.1.2.1.2	0.928987194412107	.	151000001	151240000	#FF0000	1	1
chr1	151240001	151600000	A.1.1.2.1.2.2.1.2.1.1	0.924330616996508	.	151240001	151600000	#FF0000	1	1
chr1	151600001	151760000	A.1.2.2.2.2.2.1.2.1.2	0.717112922002328	.	151600001	151760000	#FF4848	1	0.875
chr1	151760001	152080000	A.1.2.1.2.1.2.2.2.1	0.827706635622817	.	151760001	152080000	#FF4848	1	0.875
chr1	152080001	152160000	B.1.1.1.2.2.2.2.2.1.1.2	0.386495925494761	.	152080001	152160000	#DADAFF	1	0.5
chr1	152160001	152520000	B.1.2.1.2.2.1.2.1	0.278230500582072	.	152160001	152520000	#9191FF	1	0.375
chr1	152520001	152680000	B.1.2.2.1.1.2.1.2.1	0.266589057043073	.	152520001	152680000	#9191FF	1	0.375
chr1	152680001	152760000	B.1.2.1.2.1.2.1.2	0.286379511059371	.	152680001	152760000	#9191FF	1	0.375
chr1	152760001	152960000	B.1.1.2.2.2.2.1.1.2.1	0.343422584400466	.	152760001	152960000	#DADAFF	1	0.5
chr1	152960001	153160000	B.1.1.2.2.2.2.2.2.2.1	0.332945285215367	.	152960001	153160000	#DADAFF	1	0.5
chr1	153160001	153480000	A.2.2.1.1.2.1.1.2	0.557625145518044	.	153160001	153480000	#FFDADA	1	0.625
chr1	153520001	153760000	A.1.2.1.2.2.1.2.2.1.1.1.1.1	0.817229336437718	.	153520001	153760000	#FF4848	1	0.875
chr1	153760001	153960000	A.1.1.2.1.2.1.2.2	0.927823050058207	.	153760001	153960000	#FF0000	1	1
chr1	153960001	154120000	A.1.2.2.2.1.2.1.1.2.2	0.736903376018626	.	153960001	154120000	#FF4848	1	0.875
chr1	154120001	154400000	A.1.2.1.2.1.1.2	0.845168800931316	.	154120001	154400000	#FF4848	1	0.875
chr1	154400001	154600000	A.1.2.1.2.2.1.2.2.1.1.1.2	0.814901047729919	.	154400001	154600000	#FF4848	1	0.875
chr1	154600001	154880000	A.2.1.2.2.1.2.1.2.2	0.582072176949942	.	154600001	154880000	#FF9191	1	0.75
chr1	154880001	155200000	A.1.1.2.2.2.1.2.1.2	0.878928987194412	.	154880001	155200000	#FF0000	1	1
chr1	155200001	155360000	A.1.2.2.2.1.2.1.1.1.1.2	0.740395809080326	.	155200001	155360000	#FF4848	1	0.875
chr1	155360001	155480000	A.1.2.2.2.1.2.1.1.2.1	0.738067520372526	.	155360001	155480000	#FF4848	1	0.875
chr1	155480001	155760000	A.1.1.2.2.2.1.2.1.1	0.880093131548312	.	155480001	155760000	#FF0000	1	1
chr1	155760001	155960000	A.1.2.1.2.2.1.2.2.1.1.2	0.813736903376019	.	155760001	155960000	#FF4848	1	0.875
chr1	155960001	156080000	A.1.2.2.2.1.2.1.2.1	0.735739231664726	.	155960001	156080000	#FF4848	1	0.875
chr1	156080001	156360000	A.1.1.2.1.2.1.1.2	0.932479627473807	.	156080001	156360000	#FF0000	1	1
chr1	156360001	156680000	A.1.1.2.1.2.1.2.1.1.1	0.931315483119907	.	156360001	156680000	#FF0000	1	1
chr1	156680001	156880000	A.1.1.2.1.2.2.1.2.1.2	0.923166472642608	.	156680001	156880000	#FF0000	1	1
chr1	156880001	157120000	A.1.2.1.1.1.2.1.2	0.868451688009313	.	156880001	157120000	#FF4848	1	0.875
chr1	157120001	157560000	A.1.1.2.1.1.2.2.2.1.2.1	0.938300349243306	.	157120001	157560000	#FF0000	1	1
chr1	157560001	157840000	A.1.1.2.2.1.2.2.2.2.2	0.882421420256112	.	157560001	157840000	#FF0000	1	1
chr1	157840001	158160000	A.2.1.2.1.1.2.2.2.1.1	0.618160651920838	.	157840001	158160000	#FF9191	1	0.75
chr1	158160001	158360000	A.2.2.2.2.2.2.2.2.2	0.443538998835856	.	158160001	158360000	#FFDADA	1	0.625
chr1	158360001	158760000	B.1.2.1.1.1.2.2.2.2.2	0.311990686845169	.	158360001	158760000	#9191FF	1	0.375
chr1	158760001	158960000	A.2.2.2.2.2.2.2.2.1	0.444703143189756	.	158760001	158960000	#FFDADA	1	0.625
chr1	158960001	159080000	A.2.1.1.1.2.2.2.1.1	0.667054714784633	.	158960001	159080000	#FF9191	1	0.75
chr1	159080001	159280000	B.1.2.1.1.1.1.1.2.1	0.328288707799767	.	159080001	159280000	#9191FF	1	0.375
chr1	159280001	159480000	B.2.1.2.1.1.1.1.2.1.2	0.168800931315483	.	159280001	159480000	#4848FF	1	0.25
chr1	159480001	159720000	B.1.2.2.2.1.2.1.1.2.1	0.242142025611176	.	159480001	159720000	#9191FF	1	0.375
chr1	159720001	160040000	A.2.1.1.1.1.1.1.2	0.710128055878929	.	159720001	160040000	#FF9191	1	0.75
chr1	160040001	160360000	A.1.1.2.1.1.1.2.2.1.1	0.951105937136205	.	160040001	160360000	#FF0000	1	1
chr1	160360001	160680000	A.1.1.1.1.2.1.2	0.9953434225844	.	160360001	160680000	#FF0000	1	1
chr1	160680001	161200000	A.1.1.1.1.1.1	1	.	160680001	161200000	#FF0000	1	1
chr1	161200001	161440000	A.1.1.1.2.1.2.1.2.2	0.972060535506403	.	161200001	161440000	#FF0000	1	1
chr1	161440001	161760000	A.1.1.1.2.1.1.1.2.2.1.2.1	0.983701979045402	.	161440001	161760000	#FF0000	1	1
chr1	161760001	162040000	A.1.2.2.1.2.2.1.1	0.761350407450524	.	161760001	162040000	#FF4848	1	0.875
chr1	162040001	162360000	A.2.2.1.2.2.1.2.1.1	0.518044237485448	.	162040001	162360000	#FFDADA	1	0.625
chr1	162360001	162800000	A.2.1.1.1.1.1.1.1	0.711292200232829	.	162360001	162800000	#FF9191	1	0.75
chr1	162800001	163040000	B.1.2.2.1.1.2.1.2.2	0.265424912689173	.	162800001	163040000	#9191FF	1	0.375
chr1	163040001	163320000	B.1.2.1.1.2.2.1.2	0.29918509895227	.	163040001	163320000	#9191FF	1	0.375
chr1	163320001	163600000	B.2.2.1.1.1.1.2.1	0.10011641443539	.	163320001	163600000	#0000FF	1	0.125
chr1	163600001	163760000	B.2.2.1.2.2.1.1.2.1	0.0419091967403958	.	163600001	163760000	#0000FF	1	0.125
chr1	163760001	164200000	B.2.2.2.2.2.1.1.2	0.00465657741559953	.	163760001	164200000	#0000FF	1	0.125
chr1	164200001	164480000	B.2.2.2.2.2.1.1.1	0.00582072176949942	.	164200001	164480000	#0000FF	1	0.125
chr1	164480001	164760000	B.2.1.2.1.1.1.1.1.2	0.171129220023283	.	164480001	164760000	#4848FF	1	0.25
chr1	164760001	165080000	B.2.1.2.2.2.2.2.1	0.107101280558789	.	164760001	165080000	#4848FF	1	0.25
chr1	165080001	165280000	B.2.1.1.2.1.1.1.2.2.2	0.189755529685681	.	165080001	165280000	#4848FF	1	0.25
chr1	165280001	165560000	B.1.1.2.2.2.2.2.1.2	0.335273573923166	.	165280001	165560000	#DADAFF	1	0.5
chr1	165560001	165880000	A.1.1.2.2.1.2.1.2.2	0.89522700814901	.	165560001	165880000	#FF0000	1	1
chr1	165880001	166160000	B.1.1.2.2.2.2.2.1.1	0.336437718277066	.	165880001	166160000	#DADAFF	1	0.5
chr1	166160001	166800000	B.2.1.2.2.1.1.1	0.130384167636787	.	166160001	166800000	#4848FF	1	0.25
chr1	166800001	167200000	A.1.2.1.1.2.2.1.2.2	0.855646100116414	.	166800001	167200000	#FF4848	1	0.875
chr1	167200001	167360000	A.1.1.2.1.1.1.2.2.1.2	0.949941792782305	.	167200001	167360000	#FF0000	1	1
chr1	167360001	167560000	A.1.1.2.2.1.2.2.2.2.1	0.883585564610012	.	167360001	167560000	#FF0000	1	1
chr1	167560001	167760000	A.1.1.2.1.1.1.2.1.1.1	0.955762514551804	.	167560001	167760000	#FF0000	1	1
chr1	167760001	168240000	A.1.1.1.2.1.1.1.1.1	0.991850989522701	.	167760001	168240000	#FF0000	1	1
chr1	168240001	168320000	A.2.1.1.1.2.2.1.2.2	0.668218859138533	.	168240001	168320000	#FF9191	1	0.75
chr1	168320001	168560000	A.1.1.2.2.1.2.2.1.1.1.1	0.894062863795111	.	168320001	168560000	#FF0000	1	1
chr1	168560001	168960000	A.1.1.2.1.1.1.2.1.1.2	0.954598370197904	.	168560001	168960000	#FF0000	1	1
chr1	168960001	169120000	A.1.1.2.2.1.2.2.1.1.1.2	0.892898719441211	.	168960001	169120000	#FF0000	1	1
chr1	169120001	169360000	A.1.2.1.1.2.2.2.1.2	0.853317811408615	.	169120001	169360000	#FF4848	1	0.875
chr1	169360001	169880000	A.1.1.2.2.1.2.1.1.2.1.1	0.90104772991851	.	169360001	169880000	#FF0000	1	1
chr1	169880001	170080000	A.2.2.2.2.1.1.1.1.2.1	0.478463329452852	.	169880001	170080000	#FFDADA	1	0.625
chr1	170080001	170440000	B.2.1.2.1.1.2.1.2	0.155995343422584	.	170080001	170440000	#4848FF	1	0.25
chr1	170440001	170920000	B.2.1.1.2.1.1.2.2.2	0.186263096623981	.	170440001	170920000	#4848FF	1	0.25
chr1	170920001	171200000	B.2.1.1.2.1.1.1.1	0.193247962747381	.	170920001	171200000	#4848FF	1	0.25
chr1	171200001	171280000	B.1.1.2.2.1.1.1.2.2.1	0.365541327124563	.	171200001	171280000	#DADAFF	1	0.5
chr1	171280001	171440000	B.1.1.2.2.2.2.2.2.2.2	0.331781140861467	.	171280001	171440000	#DADAFF	1	0.5
chr1	171440001	171600000	A.1.2.1.1.2.2.1.1	0.857974388824214	.	171440001	171600000	#FF4848	1	0.875
chr1	171600001	171800000	A.2.1.2.1.2.1.1.1.1	0.614668218859139	.	171600001	171800000	#FF9191	1	0.75
chr1	171800001	171960000	B.1.1.2.2.2.2.2.2.1	0.334109429569267	.	171800001	171960000	#DADAFF	1	0.5
chr1	171960001	172120000	A.2.2.1.2.1.1.1.1.2.1	0.541327124563446	.	171960001	172120000	#FFDADA	1	0.625
chr1	172120001	172400000	A.1.2.2.1.1.1.1.1.1.1.2	0.79976717112922	.	172120001	172400000	#FF4848	1	0.875
chr1	172400001	172680000	A.2.1.1.1.2.1.1.2	0.679860302677532	.	172400001	172680000	#FF9191	1	0.75
chr1	172680001	172800000	A.2.2.1.2.1.1.1.1.2.2.2.1	0.538998835855646	.	172680001	172800000	#FFDADA	1	0.625
chr1	172800001	172880000	A.2.2.2.2.1.2.2.1.1.1	0.466821885913853	.	172800001	172880000	#FFDADA	1	0.625
chr1	172880001	173160000	A.2.2.2.2.2.2.1.2.1	0.451688009313155	.	172880001	173160000	#FFDADA	1	0.625
chr1	173160001	173280000	A.2.1.1.1.2.1.1.1.2	0.681024447031432	.	173160001	173280000	#FF9191	1	0.75
chr1	173280001	173480000	A.1.2.2.1.2.1.2.2.2.2	0.762514551804424	.	173280001	173480000	#FF4848	1	0.875
chr1	173480001	173720000	A.2.2.1.2.2.2.2.1.2	0.50407450523865	.	173480001	173720000	#FFDADA	1	0.625
chr1	173720001	174240000	A.1.1.2.1.1.2.2.2.1.1	0.939464493597206	.	173720001	174240000	#FF0000	1	1
chr1	174240001	174520000	A.2.2.1.2.1.1.1.1.1	0.542491268917346	.	174240001	174520000	#FFDADA	1	0.625
chr1	174520001	174680000	B.1.1.1.2.1.1.1.2	0.423748544819558	.	174520001	174680000	#DADAFF	1	0.5
chr1	174680001	174800000	A.2.1.2.1.2.1.1.2.2	0.611175785797439	.	174680001	174800000	#FF9191	1	0.75
chr1	174800001	175000000	A.1.2.2.1.1.1.2.1.2	0.790454016298021	.	174800001	175000000	#FF4848	1	0.875
chr1	175000001	175320000	A.1.2.1.1.1.2.2.2.1.2	0.864959254947613	.	175000001	175320000	#FF4848	1	0.875
chr1	175320001	175720000	B.1.1.1.1.1.2.1	0.441210710128056	.	175320001	175720000	#DADAFF	1	0.5
chr1	175720001	176200000	A.2.2.1.2.2.1.2.2.2	0.514551804423749	.	175720001	176200000	#FFDADA	1	0.625
chr1	176200001	176720000	B.2.1.1.2.2.2.1	0.174621653084983	.	176200001	176720000	#4848FF	1	0.25
chr1	176720001	177080000	B.2.1.2.2.1.1.2.2	0.128055878928987	.	176720001	177080000	#4848FF	1	0.25
chr1	177080001	177400000	B.2.1.2.1.1.1.1.2.1.1	0.169965075669383	.	177080001	177400000	#4848FF	1	0.25
chr1	177400001	177600000	B.2.1.2.2.2.2.2.2	0.105937136204889	.	177400001	177600000	#4848FF	1	0.25
chr1	177600001	177720000	B.2.1.1.1.1.1.2.2	0.215366705471478	.	177600001	177720000	#4848FF	1	0.25
chr1	177720001	178000000	B.1.2.2.2.1.2.1.2	0.238649592549476	.	177720001	178000000	#9191FF	1	0.375
chr1	178000001	178240000	B.1.2.2.2.1.2.1.1.2.2.2	0.239813736903376	.	178000001	178240000	#9191FF	1	0.375
chr1	178240001	178520000	B.1.1.1.2.2.1.2.2.2.1	0.393480791618161	.	178240001	178520000	#DADAFF	1	0.5
chr1	178520001	178720000	A.1.2.1.1.1.1.2.1	0.871944121071013	.	178520001	178720000	#FF4848	1	0.875
chr1	178720001	178960000	A.2.1.2.1.2.1.1.2.1	0.612339930151339	.	178720001	178960000	#FF9191	1	0.75
chr1	178960001	179360000	A.1.2.1.1.2.2.1.2.1	0.856810244470314	.	178960001	179360000	#FF4848	1	0.875
chr1	179360001	179640000	B.1.2.2.2.1.2.1.1.1	0.243306169965076	.	179360001	179640000	#9191FF	1	0.375
chr1	179640001	179800000	B.1.1.2.2.1.1.1.1	0.367869615832363	.	179640001	179800000	#DADAFF	1	0.5
chr1	179800001	180120000	A.1.1.2.1.1.1.2.1.2.2	0.952270081490105	.	179800001	180120000	#FF0000	1	1
chr1	180120001	180440000	A.1.2.2.1.2.1.2.2.2.1	0.763678696158324	.	180120001	180440000	#FF4848	1	0.875
chr1	180440001	180640000	A.2.1.1.1.2.1.1.1.1.1	0.684516880093131	.	180440001	180640000	#FF9191	1	0.75
chr1	180640001	180800000	A.2.1.1.1.2.2.1.2.1	0.669383003492433	.	180640001	180800000	#FF9191	1	0.75
chr1	180800001	181160000	A.1.1.1.2.1.2.2.1.2	0.969732246798603	.	180800001	181160000	#FF0000	1	1
chr1	181160001	181320000	A.2.2.1.2.1.1.1.2.2.2	0.533178114086147	.	181160001	181320000	#FFDADA	1	0.625
chr1	181320001	181760000	A.2.2.1.2.2.2.2.2.2	0.50174621653085	.	181320001	181760000	#FFDADA	1	0.625
chr1	181760001	181880000	B.1.2.1.1.2.1.2.2.1	0.307334109429569	.	181760001	181880000	#9191FF	1	0.375
chr1	181880001	182080000	B.1.1.1.2.2.2.1.2	0.389988358556461	.	181880001	182080000	#DADAFF	1	0.5
chr1	182080001	182560000	A.2.1.2.1.1.2.2.2.1.2	0.616996507566938	.	182080001	182560000	#FF9191	1	0.75
chr1	182560001	182840000	A.1.1.1.2.1.2.2.2	0.968568102444703	.	182560001	182840000	#FF0000	1	1
chr1	182840001	183120000	A.1.1.2.2.1.2.2.2.1.2	0.884749708963911	.	182840001	183120000	#FF0000	1	1
chr1	183120001	183440000	A.1.2.1.1.2.2.2.2	0.852153667054715	.	183120001	183440000	#FF4848	1	0.875
chr1	183440001	183600000	A.1.1.2.1.1.2.2.2.2.2	0.934807916181607	.	183440001	183600000	#FF0000	1	1
chr1	183600001	183960000	A.1.1.1.2.1.1.1.2.1.2.2.1	0.987194412107101	.	183600001	183960000	#FF0000	1	1
chr1	183960001	184200000	A.2.1.2.1.1.2.2.2.2	0.615832363213038	.	183960001	184200000	#FF9191	1	0.75
chr1	184200001	184640000	A.2.2.1.2.2.2.2.2.1	0.50291036088475	.	184200001	184640000	#FFDADA	1	0.625
chr1	184640001	185000000	A.1.1.2.2.1.2.1.2.1.1	0.89755529685681	.	184640001	185000000	#FF0000	1	1
chr1	185000001	185120000	A.2.1.1.1.2.1.2.1.2.1	0.676367869615832	.	185000001	185120000	#FF9191	1	0.75
chr1	185120001	185400000	A.1.2.2.1.1.1.2.1.1.1	0.792782305005821	.	185120001	185400000	#FF4848	1	0.875
chr1	185400001	185680000	A.2.1.1.1.2.1.2.2.1.2	0.672875436554133	.	185400001	185680000	#FF9191	1	0.75
chr1	185680001	185960000	B.2.1.1.2.1.2.2.1.1	0.182770663562282	.	185680001	185960000	#4848FF	1	0.25
chr1	185960001	186080000	B.2.1.1.1.1.1.2.1	0.216530849825378	.	185960001	186080000	#4848FF	1	0.25
chr1	186080001	186280000	B.1.1.1.2.1.2.1.2.2	0.414435389988359	.	186080001	186280000	#DADAFF	1	0.5
chr1	186280001	186400000	A.2.2.1.2.1.2.1.2.2	0.525029103608847	.	186280001	186400000	#FFDADA	1	0.625
chr1	186400001	186720000	B.1.1.1.2.1.2.1.2.1	0.415599534342258	.	186400001	186720000	#DADAFF	1	0.5
chr1	186720001	186960000	A.2.1.2.1.2.1.2.2	0.608847497089639	.	186720001	186960000	#FF9191	1	0.75
chr1	186960001	187400000	B.2.2.1.2.2.1.2.1	0.039580908032596	.	186960001	187400000	#0000FF	1	0.125
chr1	187400001	187520000	B.2.2.1.2.1.2.2.2.1.2.2	0.0477299185098952	.	187400001	187520000	#0000FF	1	0.125
chr1	187520001	187600000	B.2.2.1.2.1.2.2.2.1.2.1	0.0488940628637951	.	187520001	187600000	#0000FF	1	0.125
chr1	187600001	187920000	B.2.2.1.2.2.1.2.2.2.2	0.0349243306169965	.	187600001	187920000	#0000FF	1	0.125
chr1	187920001	188080000	B.1.2.2.2.1.1.2	0.244470314318976	.	187920001	188080000	#9191FF	1	0.375
chr1	188080001	188560000	B.2.2.2.1.2.2.1.2	0.0162980209545984	.	188080001	188560000	#0000FF	1	0.125
chr1	188560001	188920000	B.2.2.2.1.2.1.1.1	0.0221187427240978	.	188560001	188920000	#0000FF	1	0.125
chr1	188920001	189040000	B.2.2.1.2.2.2.2.1.2	0.0279394644935972	.	188920001	189040000	#0000FF	1	0.125
chr1	189040001	189200000	B.2.2.1.2.2.2.2.1.1	0.0291036088474971	.	189040001	189200000	#0000FF	1	0.125
chr1	189200001	189400000	B.2.2.1.2.2.2.1.1.1	0.0337601862630966	.	189200001	189400000	#0000FF	1	0.125
chr1	189400001	189560000	B.2.2.1.2.2.2.2.2.1	0.0267753201396973	.	189400001	189560000	#0000FF	1	0.125
chr1	189560001	190080000	B.2.2.2.2.2.1.2.1	0.00349243306169965	.	189560001	190080000	#0000FF	1	0.125
chr1	190080001	190440000	B.2.2.1.2.2.1.2.2.1.2	0.0372526193247963	.	190080001	190440000	#0000FF	1	0.125
chr1	190440001	190600000	B.2.2.1.2.1.2.1.2.1	0.0558789289871944	.	190440001	190600000	#0000FF	1	0.125
chr1	190600001	190800000	B.2.2.1.2.1.2.2.2.1.1	0.050058207217695	.	190600001	190800000	#0000FF	1	0.125
chr1	190800001	191080000	B.2.2.1.2.1.1.2.1	0.0616996507566938	.	190800001	191080000	#0000FF	1	0.125
chr1	191080001	191200000	B.1.2.2.2.1.1.1.1.1.1	0.250291036088475	.	191080001	191200000	#9191FF	1	0.375
chr1	191200001	191480000	B.2.1.2.2.2.2.1.1.1.2	0.111757857974389	.	191200001	191480000	#4848FF	1	0.25
chr1	191480001	191560000	B.2.1.1.2.1.2.1.1	0.185098952270081	.	191480001	191560000	#4848FF	1	0.25
chr1	191560001	191800000	B.2.1.2.2.2.2.1.1.1.1	0.112922002328289	.	191560001	191800000	#4848FF	1	0.25
chr1	191800001	192160000	B.2.2.1.2.2.1.2.2.1.1	0.0384167636786962	.	191800001	192160000	#0000FF	1	0.125
chr1	192160001	192440000	B.2.1.2.2.1.2.2.1.1.1.2	0.123399301513388	.	192160001	192440000	#4848FF	1	0.25
chr1	192440001	192600000	A.1.1.2.2.1.2.1.2.1.2	0.89639115250291	.	192440001	192600000	#FF0000	1	1
chr1	192600001	192800000	A.2.2.1.2.1.2.2.2.2	0.521536670547148	.	192600001	192800000	#FFDADA	1	0.625
chr1	192800001	192960000	B.1.1.1.2.1.2.2.1.1.2	0.412107101280559	.	192800001	192960000	#DADAFF	1	0.5
chr1	192960001	193120000	A.2.1.1.1.2.1.2.1.1.1	0.678696158323632	.	192960001	193120000	#FF9191	1	0.75
chr1	193120001	193280000	A.2.2.1.2.1.2.1.1	0.527357392316647	.	193120001	193280000	#FFDADA	1	0.625
chr1	193280001	193440000	B.1.2.1.1.2.2.2.1	0.29802095459837	.	193280001	193440000	#9191FF	1	0.375
chr1	193440001	193600000	B.1.2.1.1.2.2.1.1.2.1.1	0.30267753201397	.	193440001	193600000	#9191FF	1	0.375
chr1	193600001	193960000	B.2.2.1.2.1.1.1.1.1.1	0.0663562281722934	.	193600001	193960000	#0000FF	1	0.125
chr1	193960001	194080000	B.2.1.2.2.1.2.1.1	0.126891734575087	.	193960001	194080000	#4848FF	1	0.25
chr1	194080001	194360000	B.2.1.2.2.2.2.1.1.2	0.110593713620489	.	194080001	194360000	#4848FF	1	0.25
chr1	194360001	194520000	B.2.2.1.2.1.2.1.2.2.2	0.0535506402793946	.	194360001	194520000	#0000FF	1	0.125
chr1	194520001	194720000	B.2.2.1.2.1.2.2.1.1	0.0523864959254948	.	194520001	194720000	#0000FF	1	0.125
chr1	194720001	194920000	B.2.1.2.2.2.1.2.1.2	0.115250291036088	.	194720001	194920000	#4848FF	1	0.25
chr1	194920001	195120000	B.2.2.1.2.1.2.1.1.1	0.0582072176949942	.	194920001	195120000	#0000FF	1	0.125
chr1	195120001	195400000	B.2.2.1.2.1.1.1.1.2	0.0640279394644936	.	195120001	195400000	#0000FF	1	0.125
chr1	195400001	195840000	B.2.2.2.1.2.2.1.1	0.0174621653084983	.	195400001	195840000	#0000FF	1	0.125
chr1	195840001	196080000	B.2.2.1.2.2.2.1.2	0.030267753201397	.	195840001	196080000	#0000FF	1	0.125
chr1	196080001	196720000	B.2.2.2.1.2.2.2	0.0151338766006985	.	196080001	196720000	#0000FF	1	0.125
chr1	196720001	196840000	B.2.1.1.1.1.1.1	0.217694994179278	.	196720001	196840000	#4848FF	1	0.25
chr1	196840001	197040000	B.2.1.2.2.2.1.1.1	0.118742724097788	.	196840001	197040000	#4848FF	1	0.25
chr1	197040001	197200000	A.2.2.2.2.1.1.1.2	0.476135040745052	.	197040001	197200000	#FFDADA	1	0.625
chr1	197200001	197440000	B.2.1.2.2.1.2.2.1.1.1.1	0.124563445867288	.	197200001	197440000	#4848FF	1	0.25
chr1	197440001	197720000	B.2.1.2.2.1.2.2.2	0.119906868451688	.	197440001	197720000	#4848FF	1	0.25
chr1	197720001	198080000	B.2.1.1.2.1.1.2.2.1	0.187427240977881	.	197720001	198080000	#4848FF	1	0.25
chr1	198080001	198240000	A.1.2.2.1.2.1.2.1.2	0.767171129220023	.	198080001	198240000	#FF4848	1	0.875
chr1	198240001	198480000	B.1.1.1.2.1.2.1.1	0.416763678696158	.	198240001	198480000	#DADAFF	1	0.5
chr1	198480001	198680000	A.1.2.2.1.2.1.2.1.1	0.768335273573923	.	198480001	198680000	#FF4848	1	0.875
chr1	198680001	198880000	A.2.1.1.1.2.1.2.2.1.1	0.674039580908033	.	198680001	198880000	#FF9191	1	0.75
chr1	198880001	199240000	A.1.2.1.1.1.1.1	0.873108265424913	.	198880001	199240000	#FF4848	1	0.875
chr1	199240001	199600000	B.1.2.2.2.1.2.1.1.2.2.1	0.240977881257276	.	199240001	199600000	#9191FF	1	0.375
chr1	199600001	199840000	B.2.1.1.2.1.2.2.2	0.179278230500582	.	199600001	199840000	#4848FF	1	0.25
chr1	199840001	200080000	B.1.1.1.2.1.1.1.1	0.424912689173458	.	199840001	200080000	#DADAFF	1	0.5
chr1	200080001	200240000	A.2.2.1.2.1.1.1.2.1	0.536670547147846	.	200080001	200240000	#FFDADA	1	0.625
chr1	200240001	200520000	A.1.2.1.1.1.1.2.2	0.870779976717113	.	200240001	200520000	#FF4848	1	0.875
chr1	200520001	200880000	A.1.1.1.1.2.1.1	0.9965075669383	.	200520001	200880000	#FF0000	1	1
chr1	200880001	201200000	A.1.1.1.2.1.2.1.1.2	0.974388824214203	.	200880001	201200000	#FF0000	1	1
chr1	201200001	201400000	A.1.2.2.1.2.1.1.1	0.772991850989523	.	201200001	201400000	#FF4848	1	0.875
chr1	201400001	201840000	A.1.2.1.1.1.2.2.1	0.867287543655413	.	201400001	201840000	#FF4848	1	0.875
chr1	201840001	202120000	A.1.2.1.2.2.1.1.2	0.823050058207218	.	201840001	202120000	#FF4848	1	0.875
chr1	202120001	202400000	A.2.1.1.1.1.2.1.1.2	0.69848661233993	.	202120001	202400000	#FF9191	1	0.75
chr1	202400001	202960000	A.1.1.1.2.1.1.1.1.2	0.990686845168801	.	202400001	202960000	#FF0000	1	1
chr1	202960001	203040000	A.2.2.1.1.1.2.1	0.561117578579744	.	202960001	203040000	#FFDADA	1	0.625
chr1	203040001	203200000	A.2.1.2.1.1.2.2.1	0.619324796274738	.	203040001	203200000	#FF9191	1	0.75
chr1	203200001	203520000	A.1.2.1.2.1.2.2.1.2	0.828870779976717	.	203200001	203520000	#FF4848	1	0.875
chr1	203520001	203880000	A.1.2.2.2.2.2.1.1.2.1	0.722933643771828	.	203520001	203880000	#FF4848	1	0.875
chr1	203880001	204000000	A.2.2.2.2.1.2.1.2.1.2	0.470314318975553	.	203880001	204000000	#FFDADA	1	0.625
chr1	204000001	204400000	A.2.1.1.1.1.2.1.2.2.1	0.69615832363213	.	204000001	204400000	#FF9191	1	0.75
chr1	204400001	204560000	A.1.1.2.1.1.2.2.1.1.2	0.941792782305006	.	204400001	204560000	#FF0000	1	1
chr1	204560001	204840000	A.2.1.1.1.1.2.1.2.2.2	0.69499417927823	.	204560001	204840000	#FF9191	1	0.75
chr1	204840001	205200000	A.2.1.2.2.1.2.1.2.1	0.583236321303842	.	204840001	205200000	#FF9191	1	0.75
chr1	205200001	205480000	A.1.2.2.2.2.2.2.2	0.712456344586729	.	205200001	205480000	#FF4848	1	0.875
chr1	205480001	205680000	A.1.2.1.2.2.1.1.1.2	0.824214202561118	.	205480001	205680000	#FF4848	1	0.875
chr1	205680001	205760000	A.2.1.1.2.1.1.2	0.654249126891735	.	205680001	205760000	#FF9191	1	0.75
chr1	205760001	205920000	A.2.1.1.1.2.2.1.1	0.670547147846333	.	205760001	205920000	#FF9191	1	0.75
chr1	205920001	205960000	A.2.2.2.1.1.1.1	0.50058207217695	.	205920001	205960000	#FFDADA	1	0.625
chr1	206080001	206160000	A.2.2.2.1.1.1.1	0.50058207217695	.	206080001	206160000	#FFDADA	1	0.625
chr1	206160001	206320000	A.2.1.1.1.1.2.1.1.1.2	0.69965075669383	.	206160001	206320000	#FF9191	1	0.75
chr1	206320001	206360000	A.2.2.1.1.1.2.2	0.559953434225844	.	206320001	206360000	#FFDADA	1	0.625
chr1	206480001	206560000	A.2.2.1.1.1.2.2	0.559953434225844	.	206480001	206560000	#FFDADA	1	0.625
chr1	206560001	206760000	A.1.2.1.2.2.1.1.1.1	0.825378346915017	.	206560001	206760000	#FF4848	1	0.875
chr1	206760001	207000000	A.1.1.1.2.1.1.2.1.1.2	0.979045401629802	.	206760001	207000000	#FF0000	1	1
chr1	207000001	207200000	A.1.1.2.1.1.1.2.2.2	0.948777648428405	.	207000001	207200000	#FF0000	1	1
chr1	207200001	207480000	A.1.2.1.2.1.2.2.1.1	0.830034924330617	.	207200001	207480000	#FF4848	1	0.875
chr1	207480001	207760000	A.1.2.1.1.1.2.1.1	0.869615832363213	.	207480001	207760000	#FF4848	1	0.875
chr1	207760001	208200000	A.1.1.2.2.1.2.1.1.1	0.90221187427241	.	207760001	208200000	#FF0000	1	1
chr1	208200001	208480000	A.2.2.2.2.1.2.1.2.2.1	0.469150174621653	.	208200001	208480000	#FFDADA	1	0.625
chr1	208480001	209200000	B.2.1.1.2.2.2.2	0.173457508731083	.	208480001	209200000	#4848FF	1	0.25
chr1	209200001	209760000	B.1.1.2.2.2.2.1.2.2.1	0.339930151338766	.	209200001	209760000	#DADAFF	1	0.5
chr1	209760001	210040000	A.1.2.1.1.1.2.2.2.2	0.863795110593714	.	209760001	210040000	#FF4848	1	0.875
chr1	210040001	210440000	B.1.2.2.1.1.2.2.2.2	0.260768335273574	.	210040001	210440000	#9191FF	1	0.375
chr1	210440001	210600000	A.2.2.2.2.1.2.1.1	0.472642607683353	.	210440001	210600000	#FFDADA	1	0.625
chr1	210600001	210960000	B.1.2.1.1.2.1.2.1.1	0.309662398137369	.	210600001	210960000	#9191FF	1	0.375
chr1	210960001	211400000	B.1.2.2.1.1.2.2.2.1	0.261932479627474	.	210960001	211400000	#9191FF	1	0.375
chr1	211400001	211680000	A.1.1.2.2.1.2.1.1.2.1.2	0.89988358556461	.	211400001	211680000	#FF0000	1	1
chr1	211680001	211920000	A.1.1.1.2.1.2.2.1.1	0.970896391152503	.	211680001	211920000	#FF0000	1	1
chr1	211920001	212320000	A.1.1.1.2.1.1.1.2.1.2.2.2	0.986030267753201	.	211920001	212320000	#FF0000	1	1
chr1	212320001	212600000	A.1.1.1.2.1.1.1.2.2.2	0.981373690337602	.	212320001	212600000	#FF0000	1	1
chr1	212600001	212680000	A.1.2.1.1.2.2.2.1.1	0.854481955762515	.	212600001	212680000	#FF4848	1	0.875
chr1	212680001	212960000	A.1.1.1.1.2.2.2	0.993015133876601	.	212680001	212960000	#FF0000	1	1
chr1	212960001	213240000	A.1.1.1.2.1.1.1.2.1.2.1	0.988358556461001	.	212960001	213240000	#FF0000	1	1
chr1	213240001	213480000	A.2.1.2.1.1.1.1.1.2	0.635622817229336	.	213240001	213480000	#FF9191	1	0.75
chr1	213480001	214200000	B.2.1.1.2.1.1.2.1	0.188591385331781	.	213480001	214200000	#4848FF	1	0.25
chr1	214200001	214560000	B.1.1.1.2.1.1.2.1.2.2	0.420256111757858	.	214200001	214560000	#DADAFF	1	0.5
chr1	214560001	214800000	A.1.2.2.1.1.1.2.1.1.2	0.791618160651921	.	214560001	214800000	#FF4848	1	0.875
chr1	214800001	215080000	B.2.1.2.2.1.1.2.1	0.129220023282887	.	214800001	215080000	#4848FF	1	0.25
chr1	215080001	215280000	B.2.1.2.2.1.2.2.1.2	0.121071012805588	.	215080001	215280000	#4848FF	1	0.25
chr1	215280001	215680000	B.2.2.2.1.2.1.2.2	0.0186263096623981	.	215280001	215680000	#0000FF	1	0.125
chr1	215680001	215840000	B.1.2.1.1.2.2.1.1.2.2	0.30034924330617	.	215680001	215840000	#9191FF	1	0.375
chr1	215840001	216280000	B.2.2.1.2.2.1.1.1.1	0.0442374854481956	.	215840001	216280000	#0000FF	1	0.125
chr1	216280001	216600000	B.2.2.1.2.2.1.1.2.2	0.0407450523864959	.	216280001	216600000	#0000FF	1	0.125
chr1	216600001	216720000	B.2.1.2.2.1.2.1.2	0.125727590221187	.	216600001	216720000	#4848FF	1	0.25
chr1	216720001	216920000	B.2.2.1.2.1.1.2.2.1	0.0605355064027939	.	216720001	216920000	#0000FF	1	0.125
chr1	216920001	217080000	B.2.1.2.2.2.1.2.1.1	0.116414435389988	.	216920001	217080000	#4848FF	1	0.25
chr1	217080001	217280000	B.2.1.1.2.1.2.2.1.2.1	0.181606519208382	.	217080001	217280000	#4848FF	1	0.25
chr1	217280001	217600000	B.2.1.2.2.1.2.2.1.1.2	0.122235157159488	.	217280001	217600000	#4848FF	1	0.25
chr1	217600001	217680000	B.1.1.2.2.1.2.2.2	0.358556461001164	.	217600001	217680000	#DADAFF	1	0.5
chr1	217680001	217840000	B.1.1.1.2.1.2.2.2.2	0.408614668218859	.	217680001	217840000	#DADAFF	1	0.5
chr1	217840001	218400000	B.2.2.1.2.2.1.2.2.2.1	0.0360884749708964	.	217840001	218400000	#0000FF	1	0.125
chr1	218400001	218720000	B.1.2.2.2.1.1.1.1.2	0.247962747380675	.	218400001	218720000	#9191FF	1	0.375
chr1	218720001	218920000	B.2.2.1.2.1.2.1.1.2	0.0570430733410943	.	218720001	218920000	#0000FF	1	0.125
chr1	218920001	219240000	B.2.1.1.2.1.2.2.1.2.2	0.180442374854482	.	218920001	219240000	#4848FF	1	0.25
chr1	219240001	219400000	A.2.1.2.1.1.1.2.2.2	0.629802095459837	.	219240001	219400000	#FF9191	1	0.75
chr1	219400001	219600000	B.1.2.1.1.2.2.1.1.2.1.2	0.30151338766007	.	219400001	219600000	#9191FF	1	0.375
chr1	219600001	219720000	B.1.1.1.2.1.2.2.1.1.1	0.413271245634459	.	219600001	219720000	#DADAFF	1	0.5
chr1	219720001	220120000	B.1.2.2.1.1.1.2	0.268917345750873	.	219720001	220120000	#9191FF	1	0.375
chr1	220120001	220320000	A.2.1.1.1.2.1.2.2.2	0.671711292200233	.	220120001	220320000	#FF9191	1	0.75
chr1	220320001	220520000	A.2.1.2.1.1.1.2.1.1	0.633294528521537	.	220320001	220520000	#FF9191	1	0.75
chr1	220520001	220880000	B.1.2.2.2.1.2.2.1.1	0.237485448195576	.	220520001	220880000	#9191FF	1	0.375
chr1	220880001	220960000	B.1.2.1.1.2.2.2.2.1	0.29685681024447	.	220880001	220960000	#9191FF	1	0.375
chr1	220960001	221160000	B.1.2.2.2.1.1.1.2.2	0.245634458672875	.	220960001	221160000	#9191FF	1	0.375
chr1	221160001	221360000	B.1.2.1.1.2.2.1.1.1.1	0.30500582072177	.	221160001	221360000	#9191FF	1	0.375
chr1	221360001	221640000	B.1.2.2.2.1.2.2.2.1	0.235157159487776	.	221360001	221640000	#9191FF	1	0.375
chr1	221640001	221880000	A.2.1.2.1.1.1.2.2.1	0.630966239813737	.	221640001	221880000	#FF9191	1	0.75
chr1	221880001	222040000	A.1.1.2.2.1.2.2.1.2.1	0.888242142025611	.	221880001	222040000	#FF0000	1	1
chr1	222040001	222200000	A.1.2.2.1.2.1.1.2.1	0.771827706635623	.	222040001	222200000	#FF4848	1	0.875
chr1	222200001	222680000	B.1.1.1.2.1.1.2.1.1	0.422584400465658	.	222200001	222680000	#DADAFF	1	0.5
chr1	222680001	223000000	A.1.2.2.1.2.1.2.2.1.2	0.764842840512224	.	222680001	223000000	#FF4848	1	0.875
chr1	223000001	223240000	B.1.1.2.2.2.2.1.2.2.2.1	0.338766006984866	.	223000001	223240000	#DADAFF	1	0.5
chr1	223240001	223360000	B.1.1.2.2.1.1.1.2.2.2	0.364377182770664	.	223240001	223360000	#DADAFF	1	0.5
chr1	223360001	223680000	B.1.2.2.1.1.2.2.1.1	0.264260768335274	.	223360001	223680000	#9191FF	1	0.375
chr1	223680001	223800000	B.1.1.2.2.1.1.2.2	0.362048894062864	.	223680001	223800000	#DADAFF	1	0.5
chr1	223800001	224080000	A.2.1.2.1.1.1.1.1.1	0.636786961583236	.	223800001	224080000	#FF9191	1	0.75
chr1	224080001	224200000	A.2.2.2.2.1.2.2.1.2	0.464493597206054	.	224080001	224200000	#FFDADA	1	0.625
chr1	224200001	224680000	A.1.1.2.1.1.2.2.2.2.1	0.935972060535506	.	224200001	224680000	#FF0000	1	1
chr1	224680001	224840000	B.1.1.1.2.1.1.2.2.1	0.419091967403958	.	224680001	224840000	#DADAFF	1	0.5
chr1	224840001	225080000	B.1.1.1.2.1.1.2.1.2.1	0.421420256111758	.	224840001	225080000	#DADAFF	1	0.5
chr1	225080001	225560000	B.2.2.1.2.1.1.1.2	0.0628637951105937	.	225080001	225560000	#0000FF	1	0.125
chr1	225560001	225960000	A.1.2.2.1.2.1.2.2.1.1	0.766006984866123	.	225560001	225960000	#FF4848	1	0.875
chr1	225960001	226160000	A.1.1.2.2.1.2.2.1.1.2.2.1	0.890570430733411	.	225960001	226160000	#FF0000	1	1
chr1	226160001	226600000	A.1.1.1.1.2.2.1	0.994179278230501	.	226160001	226600000	#FF0000	1	1
chr1	226600001	226840000	A.1.2.2.1.1.1.1.1.2.2.1	0.79627473806752	.	226600001	226840000	#FF4848	1	0.875
chr1	226840001	227080000	A.1.1.2.1.1.1.2.1.2.1	0.953434225844005	.	226840001	227080000	#FF0000	1	1
chr1	227080001	227320000	A.2.1.1.1.2.1.1.1.1.2.1	0.683352735739232	.	227080001	227320000	#FF9191	1	0.75
chr1	227320001	227520000	A.2.1.1.1.2.1.1.1.1.2.2	0.682188591385332	.	227320001	227520000	#FF9191	1	0.75
chr1	227520001	227760000	A.2.2.1.2.1.1.1.1.2.2.1	0.540162980209546	.	227520001	227760000	#FFDADA	1	0.625
chr1	227760001	227920000	B.1.1.2.2.1.2.1	0.360884749708964	.	227760001	227920000	#DADAFF	1	0.5
chr1	227920001	228120000	B.1.1.1.1.1.1	0.442374854481956	.	227920001	228120000	#DADAFF	1	0.5
chr1	228120001	228240000	A.2.2.2.2.1.2.2.2.1	0.463329452852154	.	228120001	228240000	#FFDADA	1	0.625
chr1	228240001	228440000	A.1.2.2.2.2.2.2.1	0.713620488940629	.	228240001	228440000	#FF4848	1	0.875
chr1	228440001	228560000	A.2.2.2.2.1.2.2.1.1.2	0.465657741559953	.	228440001	228560000	#FFDADA	1	0.625
chr1	228560001	228760000	A.2.1.1.1.2.2.2.1.2	0.665890570430733	.	228560001	228760000	#FF9191	1	0.75
chr1	228760001	229040000	A.1.1.2.1.1.2.2.1.1.1.2	0.942956926658906	.	228760001	229040000	#FF0000	1	1
chr1	229040001	229440000	A.1.1.2.2.1.2.2.2.1.1	0.885913853317811	.	229040001	229440000	#FF0000	1	1
chr1	229440001	229760000	A.1.1.2.1.1.2.2.1.1.1.1	0.944121071012806	.	229440001	229760000	#FF0000	1	1
chr1	229760001	230120000	A.2.1.1.1.1.2.1.2.1	0.69732246798603	.	229760001	230120000	#FF9191	1	0.75
chr1	230120001	230480000	A.1.2.1.1.1.2.2.2.1.1	0.866123399301513	.	230120001	230480000	#FF4848	1	0.875
chr1	230480001	230680000	B.1.1.1.2.2.2.1.1	0.391152502910361	.	230480001	230680000	#DADAFF	1	0.5
chr1	230680001	230880000	A.2.2.2.2.1.2.1.2.2.2	0.467986030267753	.	230680001	230880000	#FFDADA	1	0.625
chr1	230880001	231000000	A.2.2.2.2.1.2.1.2.1.1	0.471478463329453	.	230880001	231000000	#FFDADA	1	0.625
chr1	231000001	231080000	A.2.2.1.2.1.1.1.2.2.1.2	0.534342258440047	.	231000001	231080000	#FFDADA	1	0.625
chr1	231080001	231240000	A.2.2.1.2.1.1.1.2.2.1.1	0.535506402793946	.	231080001	231240000	#FFDADA	1	0.625
chr1	231240001	231360000	A.2.2.2.2.1.2.2.2.2	0.462165308498254	.	231240001	231360000	#FFDADA	1	0.625
chr1	231360001	231760000	A.1.2.2.1.1.1.1.1.2.2.2	0.79511059371362	.	231360001	231760000	#FF4848	1	0.875
chr1	231760001	231960000	B.1.1.2.2.2.2.1.2.2.2.2	0.337601862630966	.	231760001	231960000	#DADAFF	1	0.5
chr1	231960001	232160000	B.2.1.1.2.2.1.2.1	0.176949941792782	.	231960001	232160000	#4848FF	1	0.25
chr1	232160001	232240000	B.1.2.2.2.1.2.2.2.2	0.233993015133877	.	232160001	232240000	#9191FF	1	0.375
chr1	232240001	232400000	B.2.1.1.2.1.1.1.2.2.1	0.190919674039581	.	232240001	232400000	#4848FF	1	0.25
chr1	232400001	232520000	B.1.2.2.1.1.2.1.1	0.267753201396973	.	232400001	232520000	#9191FF	1	0.375
chr1	232520001	232680000	B.1.2.2.1.1.2.2.1.2	0.263096623981374	.	232520001	232680000	#9191FF	1	0.375
chr1	232680001	232880000	B.1.2.1.1.2.1.2.1.2	0.308498253783469	.	232680001	232880000	#9191FF	1	0.375
chr1	232880001	232960000	B.1.2.1.1.2.1.2.2.2	0.306169965075669	.	232880001	232960000	#9191FF	1	0.375
chr1	232960001	233040000	B.1.1.2.2.1.1.1.2.1	0.366705471478463	.	232960001	233040000	#DADAFF	1	0.5
chr1	233040001	233480000	A.2.1.2.1.1.1.1.2	0.634458672875437	.	233040001	233480000	#FF9191	1	0.75
chr1	233480001	233680000	A.2.2.1.2.1.1.1.1.2.2.2.2	0.537834691501746	.	233480001	233680000	#FFDADA	1	0.625
chr1	233680001	233880000	A.1.2.2.1.1.1.1.1.1.1.1	0.80093131548312	.	233680001	233880000	#FF4848	1	0.875
chr1	233880001	234200000	A.2.2.2.2.2.2.1.2.2	0.450523864959255	.	233880001	234200000	#FFDADA	1	0.625
chr1	234200001	234600000	A.1.1.2.1.1.2.2.2.1.2.2	0.937136204889406	.	234200001	234600000	#FF0000	1	1
chr1	234600001	234880000	A.1.1.1.2.1.2.1.1.1	0.975552968568102	.	234600001	234880000	#FF0000	1	1
chr1	234880001	235000000	A.1.1.2.1.1.2.2.1.2	0.940628637951106	.	234880001	235000000	#FF0000	1	1
chr1	235000001	235200000	A.1.1.1.2.1.1.1.2.1.1	0.989522700814901	.	235000001	235200000	#FF0000	1	1
chr1	235240001	235480000	A.1.1.1.2.1.1.1.2.2.1.2.2	0.982537834691502	.	235240001	235480000	#FF0000	1	1
chr1	235480001	235600000	A.1.2.2.1.1.1.2.2	0.789289871944121	.	235480001	235600000	#FF4848	1	0.875
chr1	235600001	235680000	A.1.2.2.1.2.1.1.2.2.1	0.770663562281723	.	235600001	235680000	#FF4848	1	0.875
chr1	235680001	235880000	A.1.2.2.1.2.1.1.2.2.2	0.769499417927823	.	235680001	235880000	#FF4848	1	0.875
chr1	235880001	236200000	A.1.1.1.2.1.1.1.2.2.1.1	0.984866123399301	.	235880001	236200000	#FF0000	1	1
chr1	236200001	236440000	A.1.1.2.2.1.2.2.1.1.2.1	0.891734575087311	.	236200001	236440000	#FF0000	1	1
chr1	236440001	236760000	A.1.1.2.2.1.2.2.1.2.2	0.887077997671711	.	236440001	236760000	#FF0000	1	1
chr1	236760001	237080000	A.2.2.2.2.1.1.1.1.2.2	0.477299185098952	.	236760001	237080000	#FFDADA	1	0.625
chr1	237080001	237240000	B.1.2.1.1.2.2.1.1.1.2	0.30384167636787	.	237080001	237240000	#9191FF	1	0.375
chr1	237240001	237760000	B.2.2.1.2.1.1.1.1.1.2	0.0651920838183935	.	237240001	237760000	#0000FF	1	0.125
chr1	237760001	237920000	B.2.2.1.2.1.2.2.2.2.2	0.0454016298020955	.	237760001	237920000	#0000FF	1	0.125
chr1	237920001	238160000	B.2.2.1.2.1.1.2.2.2	0.0593713620488941	.	237920001	238160000	#0000FF	1	0.125
chr1	238160001	238440000	B.2.2.1.2.2.2.1.1.2.2	0.0314318975552969	.	238160001	238440000	#0000FF	1	0.125
chr1	238440001	238800000	B.2.2.2.1.2.1.2.1	0.019790454016298	.	238440001	238800000	#0000FF	1	0.125
chr1	238800001	239320000	B.2.2.2.2.2.1.2.2	0.00232828870779977	.	238800001	239320000	#0000FF	1	0.125
chr1	239320001	239600000	B.2.2.1.2.2.2.2.2.2	0.0256111757857974	.	239320001	239600000	#0000FF	1	0.125
chr1	239600001	239680000	B.2.2.1.2.1.2.2.1.2	0.0512223515715949	.	239600001	239680000	#0000FF	1	0.125
chr1	239680001	240080000	B.2.2.2.1.2.1.1.2	0.0209545983701979	.	239680001	240080000	#0000FF	1	0.125
chr1	240080001	240160000	B.2.1.2.2.2.1.2.2	0.114086146682189	.	240080001	240160000	#4848FF	1	0.25
chr1	240160001	240360000	B.2.2.1.2.1.2.2.2.2.1	0.0465657741559953	.	240160001	240360000	#0000FF	1	0.125
chr1	240360001	240600000	B.2.2.1.2.2.2.1.1.2.1	0.0325960419091967	.	240360001	240600000	#0000FF	1	0.125
chr1	240600001	240840000	B.2.1.2.2.2.1.1.2	0.117578579743888	.	240600001	240840000	#4848FF	1	0.25
chr1	240840001	241200000	B.2.1.2.2.2.2.1.2.1	0.109429569266589	.	240840001	241200000	#4848FF	1	0.25
chr1	241200001	241280000	B.2.1.1.2.1.2.1.2	0.183934807916182	.	241200001	241280000	#4848FF	1	0.25
chr1	241280001	241640000	B.2.1.2.2.2.2.1.2.2	0.108265424912689	.	241280001	241640000	#4848FF	1	0.25
chr1	241640001	241840000	A.2.2.1.2.1.2.2.2.1	0.522700814901048	.	241640001	241840000	#FFDADA	1	0.625
chr1	241840001	242000000	B.1.1.1.2.1.2.2.1.2	0.410942956926659	.	241840001	242000000	#DADAFF	1	0.5
chr1	242000001	242080000	A.2.2.2.2.1.1.2.1	0.474970896391153	.	242000001	242080000	#FFDADA	1	0.625
chr1	242080001	242440000	B.1.1.2.2.2.2.1.2.1	0.341094295692666	.	242080001	242440000	#DADAFF	1	0.5
chr1	242440001	242560000	B.1.2.1.1.2.2.2.2.2	0.29569266589057	.	242440001	242560000	#9191FF	1	0.375
chr1	242560001	242960000	B.1.2.2.2.1.2.2.1.2	0.236321303841676	.	242560001	242960000	#9191FF	1	0.375
chr1	242960001	243200000	A.2.2.2.2.1.1.2.2	0.473806752037253	.	242960001	243200000	#FFDADA	1	0.625
chr1	243240001	243880000	A.1.1.2.2.1.2.1.1.2.2	0.89871944121071	.	243240001	243880000	#FF0000	1	1
chr1	243880001	244040000	A.2.1.2.1.2.1.1.1.2	0.613504074505239	.	243880001	244040000	#FF9191	1	0.75
chr1	244040001	244640000	A.1.2.2.1.1.1.1.1.1.2	0.79860302677532	.	244040001	244640000	#FF4848	1	0.875
chr1	244640001	245000000	A.2.1.1.1.2.1.2.1.1.2	0.677532013969732	.	244640001	245000000	#FF9191	1	0.75
chr1	245000001	245200000	A.1.1.2.2.1.2.2.1.1.2.2.2	0.889406286379511	.	245000001	245200000	#FF0000	1	1
chr1	245200001	245760000	B.1.1.1.2.1.1.2.2.2	0.417927823050058	.	245200001	245760000	#DADAFF	1	0.5
chr1	245760001	245840000	B.1.1.2.2.1.2.2.1	0.359720605355064	.	245760001	245840000	#DADAFF	1	0.5
chr1	245840001	246680000	A.2.1.2.1.2.1.2.1	0.610011641443539	.	245840001	246680000	#FF9191	1	0.75
chr1	246680001	246920000	A.1.2.2.1.1.1.1.1.2.1	0.79743888242142	.	246680001	246920000	#FF4848	1	0.875
chr1	246920001	247120000	A.2.1.2.1.1.1.2.1.2	0.632130384167637	.	246920001	247120000	#FF9191	1	0.75
chr1	247120001	247280000	B.1.1.1.2.1.2.2.2.1	0.409778812572759	.	247120001	247280000	#DADAFF	1	0.5
chr1	247280001	247480000	A.2.2.1.2.1.2.2.1	0.523864959254948	.	247280001	247480000	#FFDADA	1	0.625
chr1	247480001	247680000	A.2.2.2.2.1.1.1.1.1	0.479627473806752	.	247480001	247680000	#FFDADA	1	0.625
chr1	247680001	248160000	B.2.2.1.2.2.1.1.1.2	0.0430733410942957	.	247680001	248160000	#0000FF	1	0.125
chr1	248160001	248320000	B.2.2.1.2.1.2.1.2.2.1	0.0547147846332945	.	248160001	248320000	#0000FF	1	0.125
chr1	248320001	248640000	B.1.2.2.2.1.1.1.1.1.2	0.249126891734575	.	248320001	248640000	#9191FF	1	0.375
chr1	248640001	248760000	B.1.1.2.2.1.1.2.1	0.363213038416764	.	248640001	248760000	#DADAFF	1	0.5
chr1	248760001	248920000	A.2.2.1.2.1.2.1.2.1	0.526193247962747	.	248760001	248920000	#FFDADA	1	0.625
chr1	249040001	249120000	A.2.2.1.2.1.2.1.2.1	0.526193247962747	.	249040001	249120000	#FFDADA	1	0.625
chr1	249120001	249240000	A.2.1.1.1.2.1.2.1.2.2	0.675203725261933	.	249120001	249240000	#FF9191	1	0.75
chr2	1	320000	B.1.2.1.2.1.2.2.1.1	0.330376940133038	.	1	320000	#9191FF	1	0.375
chr2	320001	440000	B.1.2.1.2.1.1.1.2.1.1	0.338137472283814	.	320001	440000	#9191FF	1	0.375
chr2	440001	600000	B.1.2.1.1.1.2.1.2.1	0.358093126385809	.	440001	600000	#9191FF	1	0.375
chr2	600001	720000	B.1.1.1.1.2.1.1.1.2.2	0.430155210643016	.	600001	720000	#DADAFF	1	0.5
chr2	760001	1000000	B.1.1.1.1.2.1.1.1.2.2	0.430155210643016	.	760001	1000000	#DADAFF	1	0.5
chr2	1000001	1480000	B.2.1.2.1.1.2.1.1.1.1	0.180709534368071	.	1000001	1480000	#4848FF	1	0.25
chr2	1480001	1560000	B.1.2.1.2.1.1.1.2.1.2.1	0.337028824833703	.	1480001	1560000	#9191FF	1	0.375
chr2	1560001	1760000	B.1.2.1.2.1.1.1.2.2	0.334811529933481	.	1560001	1760000	#9191FF	1	0.375
chr2	1760001	1880000	B.1.1.2.2.1.2.1.1.1	0.390243902439024	.	1760001	1880000	#DADAFF	1	0.5
chr2	1880001	2040000	B.1.2.2.1.1.1.2.2.1.1.2	0.30709534368071	.	1880001	2040000	#9191FF	1	0.375
chr2	2040001	2520000	B.2.1.2.2.1.2.2.2.1	0.123059866962306	.	2040001	2520000	#4848FF	1	0.25
chr2	2520001	2720000	B.1.1.2.1.1.2.2.1	0.402439024390244	.	2520001	2720000	#DADAFF	1	0.5
chr2	2760001	3120000	A.2.2.2.2.1.1.2.2	0.458980044345898	.	2760001	3120000	#FFDADA	1	0.625
chr2	3120001	3320000	A.2.1.2.1.2.1.2.1.1.2	0.58980044345898	.	3120001	3320000	#FF9191	1	0.75
chr2	3320001	3520000	A.1.2.2.2.2.2.2.1.1	0.680709534368071	.	3320001	3520000	#FF4848	1	0.875
chr2	3520001	3720000	A.1.2.2.2.2.2.1.2.1	0.682926829268293	.	3520001	3720000	#FF4848	1	0.875
chr2	3720001	4120000	B.1.2.1.1.1.1.1.2.2.2	0.362527716186253	.	3720001	4120000	#9191FF	1	0.375
chr2	4120001	4360000	B.2.2.1.2.1.2.1.2.2	0.0598669623059867	.	4120001	4360000	#0000FF	1	0.125
chr2	4360001	4680000	B.2.2.2.2.1.1.2.2.1	0.0110864745011086	.	4360001	4680000	#0000FF	1	0.125
chr2	4680001	4880000	B.2.2.2.1.1.1.1.2.2	0.0421286031042129	.	4680001	4880000	#0000FF	1	0.125
chr2	4880001	5000000	B.2.1.2.2.1.2.1.2	0.126385809312639	.	4880001	5000000	#4848FF	1	0.25
chr2	5120001	5480000	B.2.2.2.2.1.1.2.2.2	0.00997782705099778	.	5120001	5480000	#0000FF	1	0.125
chr2	5480001	5800000	B.2.1.2.2.1.2.1.1.2	0.127494456762749	.	5480001	5800000	#4848FF	1	0.25
chr2	5800001	5960000	B.2.1.1.1.2.2.1.2.2.2.1	0.238359201773836	.	5800001	5960000	#4848FF	1	0.25
chr2	5960001	6360000	B.2.1.1.1.2.2.1.2.2.1	0.239467849223947	.	5960001	6360000	#4848FF	1	0.25
chr2	6360001	6520000	B.1.1.1.1.2.1.2	0.427937915742794	.	6360001	6520000	#DADAFF	1	0.5
chr2	6520001	6960000	B.1.2.2.1.1.1.2.2.1.1.1	0.30820399113082	.	6520001	6960000	#9191FF	1	0.375
chr2	6960001	7160000	A.2.1.1.2.1.1.2.1.1	0.635254988913525	.	6960001	7160000	#FF9191	1	0.75
chr2	7160001	7520000	A.2.1.2.1.2.1.2.1.2.2.1	0.587583148558758	.	7160001	7520000	#FF9191	1	0.75
chr2	7520001	7840000	A.2.1.2.1.2.1.2.1.2.2.2	0.586474501108647	.	7520001	7840000	#FF9191	1	0.75
chr2	7840001	8120000	A.2.1.1.2.1.1.1.2.2	0.636363636363636	.	7840001	8120000	#FF9191	1	0.75
chr2	8120001	8360000	A.1.2.1.2.1.1.2.1.1.2	0.787139689578714	.	8120001	8360000	#FF4848	1	0.875
chr2	8360001	8560000	A.1.1.2.2.2.2.1.2.2.2.1	0.842572062084257	.	8360001	8560000	#FF0000	1	1
chr2	8560001	8640000	A.1.1.2.2.2.2.1.2.2.2.2	0.841463414634146	.	8560001	8640000	#FF0000	1	1
chr2	8640001	8800000	A.1.1.2.2.2.2.1.2.1.1.2	0.847006651884701	.	8640001	8800000	#FF0000	1	1
chr2	8800001	9240000	A.1.1.2.2.1.2.1.1	0.874722838137472	.	8800001	9240000	#FF0000	1	1
chr2	9240001	9600000	A.1.1.2.1.2.2.1.2.2	0.895787139689579	.	9240001	9600000	#FF0000	1	1
chr2	9600001	9920000	A.1.1.1.2.2.2.1.1.1	0.963414634146341	.	9600001	9920000	#FF0000	1	1
chr2	9920001	10120000	A.1.1.2.2.2.2.2.1.1.2.2.1	0.837028824833703	.	9920001	10120000	#FF0000	1	1
chr2	10120001	10240000	A.2.1.1.1.2.1.1.2	0.655210643015521	.	10120001	10240000	#FF9191	1	0.75
chr2	10240001	10520000	A.1.1.2.1.2.1.2.2.2.1	0.909090909090909	.	10240001	10520000	#FF0000	1	1
chr2	10520001	10640000	A.1.2.1.2.1.2.1.1.1	0.780487804878049	.	10520001	10640000	#FF4848	1	0.875
chr2	10640001	10760000	A.1.2.2.1.1.1.2.1.2.1.2	0.747228381374723	.	10640001	10760000	#FF4848	1	0.875
chr2	10760001	10880000	A.1.2.2.1.2.2.2.2.1	0.71840354767184	.	10760001	10880000	#FF4848	1	0.875
chr2	10880001	11000000	A.1.2.2.1.1.1.2.1.2.1.1	0.748337028824834	.	10880001	11000000	#FF4848	1	0.875
chr2	11000001	11360000	A.1.2.1.1.2.2.2.2.1	0.799334811529933	.	11000001	11360000	#FF4848	1	0.875
chr2	11360001	11600000	A.1.1.2.2.2.2.2.2.1	0.83370288248337	.	11360001	11600000	#FF0000	1	1
chr2	11600001	11920000	A.1.2.2.2.2.2.1.1	0.684035476718404	.	11600001	11920000	#FF4848	1	0.875
chr2	11920001	12280000	A.1.2.1.1.1.1.2	0.822616407982262	.	11920001	12280000	#FF4848	1	0.875
chr2	12280001	12480000	A.2.1.1.2.1.1.2.1.2	0.634146341463415	.	12280001	12480000	#FF9191	1	0.75
chr2	12480001	12760000	A.2.2.1.1.1.1.2.2.1	0.548780487804878	.	12480001	12760000	#FFDADA	1	0.625
chr2	12760001	12920000	A.2.2.2.2.1.1.1.2.1.1.1	0.464523281596452	.	12760001	12920000	#FFDADA	1	0.625
chr2	12920001	13160000	B.1.2.1.1.1.1.1.2.2.1	0.363636363636364	.	12920001	13160000	#9191FF	1	0.375
chr2	13160001	13600000	B.2.1.1.1.2.2.1.1.1.1.1	0.246119733924612	.	13160001	13600000	#4848FF	1	0.25
chr2	13600001	13680000	A.2.2.2.1.2.2.2.2.1	0.468957871396896	.	13600001	13680000	#FFDADA	1	0.625
chr2	13680001	13960000	B.1.1.1.1.1.1.1	0.440133037694013	.	13680001	13960000	#DADAFF	1	0.5
chr2	13960001	14280000	B.2.1.2.1.1.2.1.2.1	0.176274944567627	.	13960001	14280000	#4848FF	1	0.25
chr2	14280001	14360000	B.2.1.1.2.2.2.1.1.2	0.201773835920177	.	14280001	14360000	#4848FF	1	0.25
chr2	14360001	14760000	B.2.1.1.1.2.2.1.1.1.1.2	0.245011086474501	.	14360001	14760000	#4848FF	1	0.25
chr2	14760001	15080000	B.2.1.2.1.1.2.2.1.1.1.2	0.172949002217295	.	14760001	15080000	#4848FF	1	0.25
chr2	15080001	15240000	B.1.2.1.1.1.2.1.1.2	0.35920177383592	.	15080001	15240000	#9191FF	1	0.375
chr2	15240001	15760000	A.1.2.2.2.2.2.2.2	0.678492239467849	.	15240001	15760000	#FF4848	1	0.875
chr2	15760001	15960000	A.2.2.2.1.2.1.2.1	0.478935698447894	.	15760001	15960000	#FFDADA	1	0.625
chr2	15960001	16280000	B.1.1.1.1.2.1.1.1.2.1	0.431263858093126	.	15960001	16280000	#DADAFF	1	0.5
chr2	16320001	16400000	B.1.1.1.1.2.1.1.1.2.1	0.431263858093126	.	16320001	16400000	#DADAFF	1	0.5
chr2	16400001	16640000	B.1.2.1.2.1.2.2.1.2.1	0.329268292682927	.	16400001	16640000	#9191FF	1	0.375
chr2	16640001	16800000	B.1.1.2.1.1.2.2.2.2	0.400221729490022	.	16640001	16800000	#DADAFF	1	0.5
chr2	16800001	16920000	A.2.2.1.2.2.2.2.2.2	0.496674057649667	.	16800001	16920000	#FFDADA	1	0.625
chr2	16920001	17280000	B.1.2.2.1.2.2.1.1.2	0.293791574279379	.	16920001	17280000	#9191FF	1	0.375
chr2	17280001	17640000	B.1.1.2.2.2.2.2.1.2	0.368070953436807	.	17280001	17640000	#DADAFF	1	0.5
chr2	17640001	17880000	A.2.2.1.2.2.2.2.2.1	0.497782705099778	.	17640001	17880000	#FFDADA	1	0.625
chr2	17880001	18040000	A.1.2.2.2.2.2.2.1.2	0.67960088691796	.	17880001	18040000	#FF4848	1	0.875
chr2	18040001	18360000	B.1.1.2.2.2.2.2.2	0.366962305986696	.	18040001	18360000	#DADAFF	1	0.5
chr2	18360001	18760000	B.1.2.2.1.2.2.1.1.1	0.29490022172949	.	18360001	18760000	#9191FF	1	0.375
chr2	18760001	19000000	B.1.2.2.1.2.2.1.2	0.292682926829268	.	18760001	19000000	#9191FF	1	0.375
chr2	19000001	19160000	B.1.2.1.2.1.1.2	0.33370288248337	.	19000001	19160000	#9191FF	1	0.375
chr2	19160001	19280000	B.1.2.1.2.1.1.1.2.1.2.2	0.335920177383592	.	19160001	19280000	#9191FF	1	0.375
chr2	19280001	19480000	B.2.1.1.1.2.2.1.2.2.2.2	0.237250554323725	.	19280001	19480000	#4848FF	1	0.25
chr2	19480001	19880000	B.1.2.1.2.1.2.2.2	0.327050997782705	.	19480001	19880000	#9191FF	1	0.375
chr2	19880001	20080000	A.2.2.2.2.1.1.1.2.2	0.46119733924612	.	19880001	20080000	#FFDADA	1	0.625
chr2	20080001	20360000	A.1.2.1.2.1.1.2.1.1.1	0.788248337028825	.	20080001	20360000	#FF4848	1	0.875
chr2	20360001	20440000	A.2.1.1.1.2.2.2.1	0.641906873614191	.	20360001	20440000	#FF9191	1	0.75
chr2	20440001	20520000	A.2.1.1.2.1.1.1.2.1.2	0.637472283813747	.	20440001	20520000	#FF9191	1	0.75
chr2	20520001	20840000	A.1.1.2.1.1.2.1.2.1	0.929046563192905	.	20520001	20840000	#FF0000	1	1
chr2	20840001	21200000	A.1.2.2.2.1.2.1.1.1	0.708425720620843	.	20840001	21200000	#FF4848	1	0.875
chr2	21200001	21640000	B.1.2.2.1.1.1.1.2	0.310421286031042	.	21200001	21640000	#9191FF	1	0.375
chr2	21640001	22040000	B.2.2.2.2.1.1.2.1.1	0.0133037694013304	.	21640001	22040000	#0000FF	1	0.125
chr2	22040001	22280000	B.2.2.2.1.1.2.1.2.2	0.0321507760532151	.	22040001	22280000	#0000FF	1	0.125
chr2	22280001	22400000	B.2.1.2.2.1.2.1.1.1.2	0.12860310421286	.	22280001	22400000	#4848FF	1	0.25
chr2	22400001	22560000	B.2.2.1.1.1.1.1.1.1.2	0.0964523281596452	.	22400001	22560000	#0000FF	1	0.125
chr2	22560001	22880000	B.2.2.1.1.1.2.1.1	0.0909090909090909	.	22560001	22880000	#0000FF	1	0.125
chr2	22880001	23040000	B.2.1.1.2.2.1.1.2.1.2.2.2	0.209534368070953	.	22880001	23040000	#4848FF	1	0.25
chr2	23040001	23360000	B.1.2.1.1.1.1.1.1	0.365853658536585	.	23040001	23360000	#9191FF	1	0.375
chr2	23360001	23520000	A.2.2.2.2.1.1.1.2.1.1.2	0.463414634146341	.	23360001	23520000	#FFDADA	1	0.625
chr2	23520001	23720000	A.2.1.1.1.1.2.1.1.1	0.671840354767184	.	23520001	23720000	#FF9191	1	0.75
chr2	23720001	24000000	A.1.2.2.2.2.2.1.2.2	0.681818181818182	.	23720001	24000000	#FF4848	1	0.875
chr2	24000001	24600000	A.1.1.1.1.1.1	1	.	24000001	24600000	#FF0000	1	1
chr2	24600001	24840000	A.1.1.1.2.1.2.1.1	0.975609756097561	.	24600001	24840000	#FF0000	1	1
chr2	24840001	25000000	A.1.2.1.1.2.2.2.1.2.1.1	0.803769401330377	.	24840001	25000000	#FF4848	1	0.875
chr2	25000001	25120000	A.1.2.2.1.2.2.2.2.2.2.2	0.715077605321508	.	25000001	25120000	#FF4848	1	0.875
chr2	25120001	25360000	A.1.1.2.1.2.2.2.2.1.2	0.890243902439024	.	25120001	25360000	#FF0000	1	1
chr2	25360001	25480000	A.1.2.1.2.1.2.1.1.2	0.779379157427938	.	25360001	25480000	#FF4848	1	0.875
chr2	25480001	25760000	A.1.1.1.2.2.2.1.1.2	0.962305986696231	.	25480001	25760000	#FF0000	1	1
chr2	25760001	26080000	A.1.1.2.2.2.2.1.2.1.1.1	0.848115299334812	.	25760001	26080000	#FF0000	1	1
chr2	26080001	26360000	A.1.1.2.1.2.2.2.2.2	0.889135254988914	.	26080001	26360000	#FF0000	1	1
chr2	26360001	26640000	A.1.2.1.1.2.2.1.1	0.80820399113082	.	26360001	26640000	#FF4848	1	0.875
chr2	26640001	26760000	A.1.2.2.1.2.2.2.2.2.1	0.717294900221729	.	26640001	26760000	#FF4848	1	0.875
chr2	26760001	27000000	A.1.2.2.1.2.1.1.2.2	0.727272727272727	.	26760001	27000000	#FF4848	1	0.875
chr2	27000001	27160000	A.1.2.2.1.2.2.2.2.2.2.1	0.716186252771619	.	27000001	27160000	#FF4848	1	0.875
chr2	27160001	27640000	A.1.1.2.1.2.1.1.2.1	0.917960088691796	.	27160001	27640000	#FF0000	1	1
chr2	27640001	27920000	A.1.1.2.2.2.2.2.1.1.2.1.1	0.839246119733925	.	27640001	27920000	#FF0000	1	1
chr2	27920001	28240000	A.1.2.2.1.1.1.2.1.1.2	0.749445676274945	.	27920001	28240000	#FF4848	1	0.875
chr2	28240001	28720000	A.1.2.2.1.1.1.2.1.1.1	0.750554323725055	.	28240001	28720000	#FF4848	1	0.875
chr2	28720001	28960000	A.2.1.1.1.2.2.1.2.2.1	0.644124168514412	.	28720001	28960000	#FF9191	1	0.75
chr2	28960001	29160000	A.1.2.2.1.1.1.2.1.2.2	0.746119733924612	.	28960001	29160000	#FF4848	1	0.875
chr2	29160001	29440000	A.1.1.2.2.2.2.1.2.1.2.1	0.84589800443459	.	29160001	29440000	#FF0000	1	1
chr2	29440001	29720000	A.2.1.1.2.2.1.1.2.1	0.621951219512195	.	29440001	29720000	#FF9191	1	0.75
chr2	29720001	29840000	A.2.2.1.2.1.2.2.2.1	0.509977827050998	.	29720001	29840000	#FFDADA	1	0.625
chr2	29840001	30000000	A.2.1.1.1.2.2.1.2.2.2	0.643015521064302	.	29840001	30000000	#FF9191	1	0.75
chr2	30000001	30160000	A.2.2.1.1.2.1.2.2.2	0.531042128603104	.	30000001	30160000	#FFDADA	1	0.625
chr2	30160001	30360000	A.2.1.2.2.1.2.1	0.573170731707317	.	30160001	30360000	#FF9191	1	0.75
chr2	30360001	30920000	A.1.1.2.1.2.1.2.1.1	0.914634146341463	.	30360001	30920000	#FF0000	1	1
chr2	30920001	31160000	A.2.2.1.1.2.1.1.1.1	0.537694013303769	.	30920001	31160000	#FFDADA	1	0.625
chr2	31160001	31400000	A.2.1.2.2.1.2.2.1.2	0.570953436807095	.	31160001	31400000	#FF9191	1	0.75
chr2	31400001	31560000	A.2.1.2.1.1.2.2.1.1	0.599778270509978	.	31400001	31560000	#FF9191	1	0.75
chr2	31560001	31840000	A.2.2.2.2.1.1.1.1.1	0.466740576496674	.	31560001	31840000	#FFDADA	1	0.625
chr2	31840001	32080000	A.2.1.2.1.1.2.2.2	0.597560975609756	.	31840001	32080000	#FF9191	1	0.75
chr2	32080001	32240000	A.1.2.1.1.2.2.2.1.1.1	0.805986696230599	.	32080001	32240000	#FF4848	1	0.875
chr2	32240001	32560000	A.1.1.1.2.2.2.2.1.1.1	0.958980044345898	.	32240001	32560000	#FF0000	1	1
chr2	32560001	32760000	A.1.1.2.2.2.2.1.2.2.1	0.843680709534368	.	32560001	32760000	#FF0000	1	1
chr2	32760001	32920000	A.1.2.2.1.1.1.2.2.1	0.745011086474501	.	32760001	32920000	#FF4848	1	0.875
chr2	32920001	33840000	A.1.1.2.2.1.2.2	0.87139689578714	.	32920001	33840000	#FF0000	1	1
chr2	33840001	34200000	B.1.2.1.2.1.2.2.1.2.2	0.328159645232816	.	33840001	34200000	#9191FF	1	0.375
chr2	34200001	34360000	B.2.1.1.2.2.1.1.2.1.2.2.1	0.210643015521064	.	34200001	34360000	#4848FF	1	0.25
chr2	34360001	34840000	B.2.2.1.1.1.2.2	0.0886917960088692	.	34360001	34840000	#0000FF	1	0.125
chr2	34840001	35000000	B.1.2.2.1.2.1.2.1	0.297117516629712	.	34840001	35000000	#9191FF	1	0.375
chr2	35000001	35120000	B.2.1.1.2.2.1.1.2.1.1	0.213968957871397	.	35000001	35120000	#4848FF	1	0.25
chr2	35120001	35440000	B.2.2.2.1.1.1.1.1.1	0.0476718403547672	.	35120001	35440000	#0000FF	1	0.125
chr2	35440001	35560000	B.2.1.2.1.1.2.1.1.2.2	0.177383592017738	.	35440001	35560000	#4848FF	1	0.25
chr2	35560001	36160000	B.2.1.2.1.1.2.2.1.2.1	0.170731707317073	.	35560001	36160000	#4848FF	1	0.25
chr2	36160001	36440000	A.2.1.1.2.1.1.2.2	0.633037694013304	.	36160001	36440000	#FF9191	1	0.75
chr2	36440001	37000000	A.1.2.2.2.1.2.1.1.2	0.707317073170732	.	36440001	37000000	#FF4848	1	0.875
chr2	37000001	37120000	A.2.1.1.2.1.1.1.2.1.1	0.638580931263858	.	37000001	37120000	#FF9191	1	0.75
chr2	37120001	37320000	A.1.1.2.1.2.2.1.2.1.2	0.89689578713969	.	37120001	37320000	#FF0000	1	1
chr2	37320001	37640000	A.1.1.1.1.2.1.1	0.995565410199557	.	37320001	37640000	#FF0000	1	1
chr2	37640001	37760000	A.1.2.1.2.1.2.1.2.2.1.1	0.777161862527716	.	37640001	37760000	#FF4848	1	0.875
chr2	37760001	37920000	A.1.1.1.2.2.2.2.2.2.1.1	0.952328159645233	.	37760001	37920000	#FF0000	1	1
chr2	37920001	38280000	A.1.1.1.2.2.2.2.2.2.1.2	0.951219512195122	.	37920001	38280000	#FF0000	1	1
chr2	38280001	38440000	A.1.2.1.1.2.2.2.1.2.1.2	0.802660753880266	.	38280001	38440000	#FF4848	1	0.875
chr2	38440001	38560000	A.1.2.2.1.2.2.1.2.2	0.720620842572062	.	38440001	38560000	#FF4848	1	0.875
chr2	38560001	38640000	A.1.2.2.1.2.1.1.1	0.729490022172949	.	38560001	38640000	#FF4848	1	0.875
chr2	38640001	38800000	A.1.2.1.2.1.2.1.2.2.2	0.774944567627494	.	38640001	38800000	#FF4848	1	0.875
chr2	38800001	39000000	A.1.1.2.1.2.2.1.1.1.1.1	0.906873614190687	.	38800001	39000000	#FF0000	1	1
chr2	39000001	39320000	A.1.1.2.1.2.2.1.2.1.1	0.8980044345898	.	39000001	39320000	#FF0000	1	1
chr2	39320001	39440000	A.1.2.2.1.2.2.1.2.1	0.721729490022173	.	39320001	39440000	#FF4848	1	0.875
chr2	39440001	39760000	A.1.1.2.2.1.2.1.2.2	0.872505543237251	.	39440001	39760000	#FF0000	1	1
chr2	39760001	40040000	A.2.1.2.1.2.1.2.1.1.1	0.590909090909091	.	39760001	40040000	#FF9191	1	0.75
chr2	40040001	40760000	B.2.1.1.1.2.2.1.2.1.1	0.241685144124169	.	40040001	40760000	#4848FF	1	0.25
chr2	40760001	41080000	B.2.1.2.1.1.2.2.1.2.2.1	0.169623059866962	.	40760001	41080000	#4848FF	1	0.25
chr2	41080001	41360000	B.2.1.2.2.1.2.1.1.1.1	0.129711751662971	.	41080001	41360000	#4848FF	1	0.25
chr2	41360001	41560000	B.2.1.2.1.1.2.1.1.2.1	0.178492239467849	.	41360001	41560000	#4848FF	1	0.25
chr2	41560001	41840000	B.2.1.2.1.1.2.2.1.1.1.1	0.174057649667406	.	41560001	41840000	#4848FF	1	0.25
chr2	41840001	42080000	B.1.1.2.2.1.2.1.1.2	0.389135254988914	.	41840001	42080000	#DADAFF	1	0.5
chr2	42080001	42320000	A.2.1.2.1.2.1.2.1.2.1	0.588691796008869	.	42080001	42320000	#FF9191	1	0.75
chr2	42320001	42720000	A.1.1.1.2.2.1.1.1	0.970066518847007	.	42320001	42720000	#FF0000	1	1
chr2	42720001	43080000	A.1.1.1.2.1.1.1.2.1.2	0.983370288248337	.	42720001	43080000	#FF0000	1	1
chr2	43080001	43280000	A.1.2.1.1.2.2.1.2	0.80709534368071	.	43080001	43280000	#FF4848	1	0.875
chr2	43280001	43480000	A.1.1.2.1.2.2.2.2.1.1	0.891352549889135	.	43280001	43480000	#FF0000	1	1
chr2	43480001	43680000	A.1.1.2.1.2.1.2.2.2.2	0.907982261640798	.	43480001	43680000	#FF0000	1	1
chr2	43680001	43840000	A.1.1.2.2.2.2.2.1.1.1	0.840354767184035	.	43680001	43840000	#FF0000	1	1
chr2	43840001	44200000	A.1.1.2.1.2.1.2.1.2.1	0.913525498891353	.	43840001	44200000	#FF0000	1	1
chr2	44200001	44440000	A.1.1.2.2.2.2.2.1.1.2.2.2	0.835920177383592	.	44200001	44440000	#FF0000	1	1
chr2	44440001	44880000	A.1.1.2.1.2.1.2.1.2.2	0.912416851441242	.	44440001	44880000	#FF0000	1	1
chr2	44880001	45000000	A.2.1.1.1.2.2.1.2.1.1	0.646341463414634	.	44880001	45000000	#FF9191	1	0.75
chr2	45000001	45200000	A.2.1.1.1.2.2.1.2.1.2	0.645232815964523	.	45000001	45200000	#FF9191	1	0.75
chr2	45200001	45800000	A.1.1.2.2.2.2.2.2.2	0.832594235033259	.	45200001	45800000	#FF0000	1	1
chr2	45800001	46400000	A.1.1.1.2.2.2.2.2.1.2.1	0.954545454545455	.	45800001	46400000	#FF0000	1	1
chr2	46400001	46720000	A.1.1.2.2.2.2.1.2.1.2.2	0.844789356984479	.	46400001	46720000	#FF0000	1	1
chr2	46720001	47200000	A.1.1.1.2.2.2.2.2.1.1	0.955654101995565	.	46720001	47200000	#FF0000	1	1
chr2	47200001	47360000	A.1.2.1.2.1.2.1.2.2.1.2	0.776053215077605	.	47200001	47360000	#FF4848	1	0.875
chr2	47360001	47640000	A.1.1.2.1.2.2.1.1.2.1	0.901330376940133	.	47360001	47640000	#FF0000	1	1
chr2	47640001	47840000	A.1.2.1.1.2.2.2.2.2.2	0.797117516629712	.	47640001	47840000	#FF4848	1	0.875
chr2	47840001	48040000	A.1.1.2.1.2.1.2.2.1.2	0.91019955654102	.	47840001	48040000	#FF0000	1	1
chr2	48040001	48400000	A.1.1.2.1.1.2.2.1	0.924611973392461	.	48040001	48400000	#FF0000	1	1
chr2	48400001	48760000	A.1.1.1.2.1.1.2.1.2	0.978935698447894	.	48400001	48760000	#FF0000	1	1
chr2	48760001	49000000	A.2.2.1.2.2.2.2.1	0.498891352549889	.	48760001	49000000	#FFDADA	1	0.625
chr2	49000001	49320000	B.1.1.2.2.2.2.2.1.1.2	0.369179600886918	.	49000001	49320000	#DADAFF	1	0.5
chr2	49320001	49640000	B.2.1.1.2.2.1.1.2.2	0.208425720620843	.	49320001	49640000	#4848FF	1	0.25
chr2	49640001	49760000	B.2.1.2.1.1.2.1.2.2	0.175166297117517	.	49640001	49760000	#4848FF	1	0.25
chr2	49760001	50080000	B.2.2.1.2.1.2.1.2.1.2	0.0609756097560976	.	49760001	50080000	#0000FF	1	0.125
chr2	50080001	50280000	B.2.1.2.1.1.2.2.1.2.2.2	0.168514412416851	.	50080001	50280000	#4848FF	1	0.25
chr2	50280001	50400000	B.2.1.1.2.2.1.1.1	0.215077605321508	.	50280001	50400000	#4848FF	1	0.25
chr2	50400001	50600000	B.2.1.2.1.1.2.2.2.2	0.16629711751663	.	50400001	50600000	#4848FF	1	0.25
chr2	50600001	50720000	B.1.2.2.1.1.1.2.2.2	0.304878048780488	.	50600001	50720000	#9191FF	1	0.375
chr2	50720001	51120000	B.2.2.1.1.1.2.1.2	0.08980044345898	.	50720001	51120000	#0000FF	1	0.125
chr2	51120001	51440000	B.2.2.1.2.1.2.2.2.2	0.0554323725055432	.	51120001	51440000	#0000FF	1	0.125
chr2	51440001	51720000	B.2.2.1.2.1.2.1.2.1.1	0.0620842572062084	.	51440001	51720000	#0000FF	1	0.125
chr2	51720001	51840000	B.2.2.1.1.1.1.2.2	0.0920177383592018	.	51720001	51840000	#0000FF	1	0.125
chr2	51840001	52160000	B.2.2.2.1.1.2.1.2.1	0.0332594235033259	.	51840001	52160000	#0000FF	1	0.125
chr2	52160001	52320000	B.2.2.1.1.1.1.1.1.2	0.0953436807095344	.	52160001	52320000	#0000FF	1	0.125
chr2	52320001	52520000	B.2.2.1.2.1.2.1.1	0.0631929046563193	.	52320001	52520000	#0000FF	1	0.125
chr2	52520001	53080000	B.2.2.2.2.1.1.2.1.2	0.0121951219512195	.	52520001	53080000	#0000FF	1	0.125
chr2	53080001	53400000	B.2.2.1.1.1.1.1.2	0.0942350332594235	.	53080001	53400000	#0000FF	1	0.125
chr2	53400001	53640000	B.2.1.2.1.1.2.2.2.1	0.167405764966741	.	53400001	53640000	#4848FF	1	0.25
chr2	53640001	53920000	B.1.1.2.2.2.2.2.1.1.1	0.370288248337029	.	53640001	53920000	#DADAFF	1	0.5
chr2	53920001	54360000	A.1.1.2.1.1.2.1.2.2.2.1	0.926829268292683	.	53920001	54360000	#FF0000	1	1
chr2	54360001	54600000	A.1.2.2.2.1.2.2.2	0.702882483370288	.	54360001	54600000	#FF4848	1	0.875
chr2	54600001	54680000	A.2.2.1.1.2.1.2.1	0.533259423503326	.	54600001	54680000	#FFDADA	1	0.625
chr2	54680001	54920000	A.1.1.1.2.2.2.2.1.1.2	0.957871396895787	.	54680001	54920000	#FF0000	1	1
chr2	54920001	55200000	A.1.2.1.1.2.2.2.2.2.1	0.798226164079823	.	54920001	55200000	#FF4848	1	0.875
chr2	55200001	55320000	A.1.2.1.2.1.1.2.1.2.2.2	0.783813747228381	.	55200001	55320000	#FF4848	1	0.875
chr2	55320001	55440000	A.1.2.1.2.1.2.1.2.1	0.778270509977827	.	55320001	55440000	#FF4848	1	0.875
chr2	55440001	55640000	A.1.1.1.2.2.2.2.2.2.2	0.950110864745011	.	55440001	55640000	#FF0000	1	1
chr2	55640001	55920000	A.1.1.2.1.1.2.1.2.2.2.2	0.925720620842572	.	55640001	55920000	#FF0000	1	1
chr2	55920001	56360000	A.2.2.2.2.1.1.2.1	0.460088691796009	.	55920001	56360000	#FFDADA	1	0.625
chr2	56360001	56600000	B.2.1.1.1.2.2.1.2.1.2	0.240576496674058	.	56360001	56600000	#4848FF	1	0.25
chr2	56600001	57080000	B.2.2.2.1.1.2.2.2	0.0288248337028825	.	56600001	57080000	#0000FF	1	0.125
chr2	57080001	57160000	B.2.1.1.2.2.2.1.1.1	0.202882483370288	.	57080001	57160000	#4848FF	1	0.25
chr2	57160001	57280000	B.2.1.1.2.2.2.1.2.1.1	0.200665188470067	.	57160001	57280000	#4848FF	1	0.25
chr2	57280001	57360000	B.2.1.2.1.1.2.1.1.1.2	0.17960088691796	.	57280001	57360000	#4848FF	1	0.25
chr2	57360001	57680000	B.2.1.2.2.1.2.2.1.1	0.125277161862528	.	57360001	57680000	#4848FF	1	0.25
chr2	57680001	57920000	B.2.1.1.2.2.1.2.2.2	0.203991130820399	.	57680001	57920000	#4848FF	1	0.25
chr2	57920001	58160000	A.2.2.1.2.2.2.1.1	0.501108647450111	.	57920001	58160000	#FFDADA	1	0.625
chr2	58160001	58480000	A.1.2.2.2.1.2.1.2	0.706208425720621	.	58160001	58480000	#FF4848	1	0.875
chr2	58480001	58760000	B.1.1.2.2.2.2.1	0.37139689578714	.	58480001	58760000	#DADAFF	1	0.5
chr2	58760001	59160000	B.1.2.2.1.2.1.1.1.2	0.300443458980044	.	58760001	59160000	#9191FF	1	0.375
chr2	59160001	59360000	B.1.2.2.1.2.2.2.2	0.289356984478936	.	59160001	59360000	#9191FF	1	0.375
chr2	59360001	59520000	B.1.2.2.1.2.1.1.1.1	0.301552106430155	.	59360001	59520000	#9191FF	1	0.375
chr2	59520001	59880000	B.2.1.2.1.1.2.2.1.1.2	0.171840354767184	.	59520001	59880000	#4848FF	1	0.25
chr2	59880001	60200000	B.1.2.2.1.1.1.2.2.1.2	0.305986696230599	.	59880001	60200000	#9191FF	1	0.375
chr2	60200001	60480000	B.1.1.1.1.2.1.1.1.1	0.432372505543237	.	60200001	60480000	#DADAFF	1	0.5
chr2	60480001	60720000	A.1.2.1.2.1.1.2.2.2	0.78159645232816	.	60480001	60720000	#FF4848	1	0.875
chr2	60720001	60920000	A.2.1.1.1.1.2.1.1.2	0.670731707317073	.	60720001	60920000	#FF9191	1	0.75
chr2	60920001	61160000	A.1.1.1.2.2.2.2.1.2	0.956762749445676	.	60920001	61160000	#FF0000	1	1
chr2	61160001	61360000	A.1.1.2.1.2.1.2.2.1.1	0.911308203991131	.	61160001	61360000	#FF0000	1	1
chr2	61360001	61600000	A.1.1.2.1.2.2.1.1.1.1.2	0.905764966740576	.	61360001	61600000	#FF0000	1	1
chr2	61600001	61760000	A.1.1.2.1.2.2.1.1.2.2.1	0.900221729490022	.	61600001	61760000	#FF0000	1	1
chr2	61760001	62120000	A.1.1.1.2.1.1.1.1.1.2	0.990022172949002	.	61760001	62120000	#FF0000	1	1
chr2	62120001	62240000	A.1.2.2.1.1.1.2.2.2.2	0.742793791574279	.	62120001	62240000	#FF4848	1	0.875
chr2	62240001	62680000	A.1.1.1.2.1.1.2.1.1	0.980044345898004	.	62240001	62680000	#FF0000	1	1
chr2	62680001	62840000	A.2.1.2.1.2.1.2.2	0.585365853658537	.	62680001	62840000	#FF9191	1	0.75
chr2	62840001	63040000	A.2.1.1.1.2.2.2.2	0.64079822616408	.	62840001	63040000	#FF9191	1	0.75
chr2	63040001	63320000	A.2.2.1.2.2.2.1.2	0.5	.	63040001	63320000	#FFDADA	1	0.625
chr2	63320001	63560000	B.1.2.2.1.2.1.1.2.1	0.299334811529933	.	63320001	63560000	#9191FF	1	0.375
chr2	63560001	63760000	B.1.1.2.1.1.2.2.2.1	0.401330376940133	.	63560001	63760000	#DADAFF	1	0.5
chr2	63760001	64040000	A.2.2.1.1.1.1.2.2.2.2	0.546563192904656	.	63760001	64040000	#FFDADA	1	0.625
chr2	64040001	64240000	A.2.1.1.2.2.1.1.1.1	0.624168514412417	.	64040001	64240000	#FF9191	1	0.75
chr2	64240001	64560000	A.1.1.2.1.1.2.1.1.1	0.931263858093126	.	64240001	64560000	#FF0000	1	1
chr2	64560001	64720000	A.1.2.2.1.1.1.2.2.2.1	0.74390243902439	.	64560001	64720000	#FF4848	1	0.875
chr2	64720001	64880000	A.1.2.1.1.2.2.2.1.2.2.2	0.800443458980044	.	64720001	64880000	#FF4848	1	0.875
chr2	64880001	65040000	A.1.1.2.1.2.2.1.1.1.2.1.1	0.904656319290466	.	64880001	65040000	#FF0000	1	1
chr2	65040001	65280000	A.1.1.2.1.2.2.1.1.1.2.1.2	0.903547671840355	.	65040001	65280000	#FF0000	1	1
chr2	65280001	65520000	A.1.1.2.2.2.2.1.1.2	0.849223946784922	.	65280001	65520000	#FF0000	1	1
chr2	65520001	65720000	A.1.1.2.2.2.2.1.1.1	0.850332594235033	.	65520001	65720000	#FF0000	1	1
chr2	65720001	65880000	A.2.1.1.2.2.1.1.2.2.2	0.618625277161863	.	65720001	65880000	#FF9191	1	0.75
chr2	65880001	66320000	B.1.1.2.1.1.1.1.2	0.405764966740576	.	65880001	66320000	#DADAFF	1	0.5
chr2	66320001	66440000	B.1.2.2.1.1.2.2	0.302660753880266	.	66320001	66440000	#9191FF	1	0.375
chr2	66440001	66800000	B.1.2.2.1.2.2.2.1.2	0.290465631929047	.	66440001	66800000	#9191FF	1	0.375
chr2	66800001	67080000	B.2.1.1.2.2.1.1.2.1.2.1.1	0.212860310421286	.	66800001	67080000	#4848FF	1	0.25
chr2	67080001	67200000	B.1.2.2.1.2.1.1.2.2	0.298226164079823	.	67080001	67200000	#9191FF	1	0.375
chr2	67200001	67520000	B.2.1.1.2.2.1.1.2.1.2.1.2	0.211751662971175	.	67200001	67520000	#4848FF	1	0.25
chr2	67520001	67680000	B.1.2.1.1.1.2.1.1.1	0.360310421286031	.	67520001	67680000	#9191FF	1	0.375
chr2	67680001	67840000	B.1.2.1.1.1.2.1.2.2	0.356984478935698	.	67680001	67840000	#9191FF	1	0.375
chr2	67840001	68280000	B.1.1.2.1.1.1.1.1	0.406873614190687	.	67840001	68280000	#DADAFF	1	0.5
chr2	68280001	68680000	A.1.1.2.1.1.2.1.2.2.1	0.927937915742794	.	68280001	68680000	#FF0000	1	1
chr2	68680001	68920000	A.2.1.1.2.2.2.1.1.2	0.614190687361419	.	68680001	68920000	#FF9191	1	0.75
chr2	68920001	69120000	A.1.2.1.2.1.1.2.1.2.2.1	0.784922394678492	.	68920001	69120000	#FF4848	1	0.875
chr2	69120001	69240000	A.2.1.2.1.1.2.2.1.2	0.598669623059867	.	69120001	69240000	#FF9191	1	0.75
chr2	69240001	69560000	A.2.1.2.1.2.1.1.1.1	0.596452328159645	.	69240001	69560000	#FF9191	1	0.75
chr2	69560001	69760000	A.1.2.1.1.2.2.2.1.1.2	0.804878048780488	.	69560001	69760000	#FF4848	1	0.875
chr2	69760001	69920000	A.1.1.2.2.2.2.2.1.1.2.1.2	0.838137472283814	.	69760001	69920000	#FF0000	1	1
chr2	69920001	70280000	A.1.1.1.2.1.1.1.2.1.1.1	0.98669623059867	.	69920001	70280000	#FF0000	1	1
chr2	70280001	70520000	A.1.1.2.1.2.1.1.2.2.1	0.916851441241685	.	70280001	70520000	#FF0000	1	1
chr2	70520001	70760000	A.2.1.1.1.2.2.1.1.1	0.649667405764967	.	70520001	70760000	#FF9191	1	0.75
chr2	70760001	70880000	A.2.2.1.1.2.1.2.2.1	0.532150776053215	.	70760001	70880000	#FFDADA	1	0.625
chr2	70880001	71200000	A.1.2.2.2.1.2.2.1.2	0.703991130820399	.	70880001	71200000	#FF4848	1	0.875
chr2	71200001	71400000	A.1.2.1.2.1.1.1.1.1	0.796008869179601	.	71200001	71400000	#FF4848	1	0.875
chr2	71400001	71760000	A.1.2.2.2.1.2.2.1.1	0.70509977827051	.	71400001	71760000	#FF4848	1	0.875
chr2	71760001	72000000	A.2.2.2.2.1.1.1.2.1.2	0.462305986696231	.	71760001	72000000	#FFDADA	1	0.625
chr2	72000001	72160000	B.1.1.2.2.2.1.1.1	0.379157427937916	.	72000001	72160000	#DADAFF	1	0.5
chr2	72160001	72440000	B.1.2.1.1.1.1.1.2.1	0.364745011086475	.	72160001	72440000	#9191FF	1	0.375
chr2	72440001	72800000	B.1.2.2.1.2.2.2.1.1	0.291574279379157	.	72440001	72800000	#9191FF	1	0.375
chr2	72800001	72960000	B.1.1.1.2.2.2.1	0.409090909090909	.	72800001	72960000	#DADAFF	1	0.5
chr2	72960001	73040000	A.2.2.2.1.2.1.2.2	0.477827050997783	.	72960001	73040000	#FFDADA	1	0.625
chr2	73040001	73440000	A.1.2.1.2.1.1.2.2.1	0.782705099778271	.	73040001	73440000	#FF4848	1	0.875
chr2	73440001	73720000	A.1.1.2.1.2.2.1.1.2.2.2	0.899113082039911	.	73440001	73720000	#FF0000	1	1
chr2	73720001	73960000	A.1.2.1.1.2.1.1.2.1.1	0.814855875831486	.	73720001	73960000	#FF4848	1	0.875
chr2	73960001	74200000	A.1.1.2.1.2.1.1.2.2.2	0.915742793791574	.	73960001	74200000	#FF0000	1	1
chr2	74200001	74320000	A.1.2.1.1.2.2.2.1.2.2.1	0.801552106430155	.	74200001	74320000	#FF4848	1	0.875
chr2	74320001	74640000	A.1.1.1.2.1.1.1.2.1.1.2.1	0.985587583148559	.	74320001	74640000	#FF0000	1	1
chr2	74640001	74840000	A.1.1.1.2.1.1.1.1.1.1	0.991130820399113	.	74640001	74840000	#FF0000	1	1
chr2	74840001	75200000	A.1.1.2.2.1.2.1.2.1	0.873614190687361	.	74840001	75200000	#FF0000	1	1
chr2	75200001	75560000	A.2.2.1.1.1.1.2.1.2	0.549889135254989	.	75200001	75560000	#FFDADA	1	0.625
chr2	75560001	75720000	A.2.1.2.1.2.1.1.1.2.1	0.595343680709534	.	75560001	75720000	#FF9191	1	0.75
chr2	75720001	75920000	A.2.2.1.1.1.1.2.2.2.1	0.547671840354767	.	75720001	75920000	#FFDADA	1	0.625
chr2	75920001	76160000	B.1.1.1.1.2.1.1.2	0.429046563192905	.	75920001	76160000	#DADAFF	1	0.5
chr2	76160001	76400000	B.2.1.1.1.2.2.1.1.1.2	0.24390243902439	.	76160001	76400000	#4848FF	1	0.25
chr2	76400001	76520000	B.2.1.1.1.2.2.2.2.1.1	0.233924611973392	.	76400001	76520000	#4848FF	1	0.25
chr2	76520001	76840000	B.2.1.1.2.2.1.2.2.1	0.20509977827051	.	76520001	76840000	#4848FF	1	0.25
chr2	76840001	77440000	B.2.2.2.1.1.1.1.1.2	0.0465631929046563	.	76840001	77440000	#0000FF	1	0.125
chr2	77440001	77800000	B.2.2.2.1.1.1.1.2.1.1	0.0454545454545455	.	77440001	77800000	#0000FF	1	0.125
chr2	77800001	77880000	B.2.1.1.2.2.2.1.2.2	0.198447893569845	.	77800001	77880000	#4848FF	1	0.25
chr2	77880001	77960000	B.2.1.2.1.1.1.1.2.1.2.1	0.188470066518847	.	77880001	77960000	#4848FF	1	0.25
chr2	77960001	78160000	B.2.2.1.2.1.1.1.2.2.2	0.0676274944567627	.	77960001	78160000	#0000FF	1	0.125
chr2	78160001	78400000	B.2.2.1.2.1.2.2.1.2	0.057649667405765	.	78160001	78400000	#0000FF	1	0.125
chr2	78400001	78480000	B.2.1.1.2.2.2.2.2.2	0.194013303769401	.	78400001	78480000	#4848FF	1	0.25
chr2	78480001	78600000	B.2.1.2.1.1.1.1.2.1.2.2.1	0.187361419068736	.	78480001	78600000	#4848FF	1	0.25
chr2	78600001	78840000	B.2.2.2.1.1.1.1.2.1.2.1	0.0443458980044346	.	78600001	78840000	#0000FF	1	0.125
chr2	78840001	79080000	B.2.2.1.1.1.1.1.1.1.1	0.0975609756097561	.	78840001	79080000	#0000FF	1	0.125
chr2	79080001	79280000	B.1.2.2.1.2.1.2.2	0.296008869179601	.	79080001	79280000	#9191FF	1	0.375
chr2	79280001	79520000	B.2.1.2.1.1.1.1.2.2.1	0.185144124168514	.	79280001	79520000	#4848FF	1	0.25
chr2	79520001	79840000	B.2.2.1.2.1.2.2.2.1	0.0565410199556541	.	79520001	79840000	#0000FF	1	0.125
chr2	79840001	80080000	B.2.2.1.2.1.2.2.1.1	0.0587583148558758	.	79840001	80080000	#0000FF	1	0.125
chr2	80080001	80280000	B.2.1.1.1.2.2.2.2.2	0.231707317073171	.	80080001	80280000	#4848FF	1	0.25
chr2	80280001	80480000	B.2.1.1.1.2.2.2.2.1.2	0.232815964523282	.	80280001	80480000	#4848FF	1	0.25
chr2	80480001	80680000	B.2.1.1.2.2.1.2.1.1	0.207317073170732	.	80480001	80680000	#4848FF	1	0.25
chr2	80680001	80800000	B.1.2.2.1.1.1.2.1	0.309312638580931	.	80680001	80800000	#9191FF	1	0.375
chr2	80800001	81120000	B.2.1.1.1.2.2.1.1.2	0.242793791574279	.	80800001	81120000	#4848FF	1	0.25
chr2	81120001	81520000	B.2.1.2.2.1.2.2.2.2.2	0.120842572062084	.	81120001	81520000	#4848FF	1	0.25
chr2	81520001	81680000	B.2.1.1.2.2.2.1.2.1.2	0.199556541019956	.	81520001	81680000	#4848FF	1	0.25
chr2	81680001	82000000	B.2.1.2.1.1.1.1.2.2.2	0.184035476718404	.	81680001	82000000	#4848FF	1	0.25
chr2	82000001	82160000	B.2.1.2.1.1.1.1.2.1.2.2.2	0.186252771618625	.	82000001	82160000	#4848FF	1	0.25
chr2	82160001	82240000	B.2.1.2.1.1.1.1.2.1.1	0.189578713968958	.	82160001	82240000	#4848FF	1	0.25
chr2	82240001	82360000	B.2.1.1.1.2.2.2.1.2	0.235033259423503	.	82240001	82360000	#4848FF	1	0.25
chr2	82360001	82680000	B.2.2.2.1.1.2.1.1.2	0.0343680709534368	.	82360001	82680000	#0000FF	1	0.125
chr2	82680001	82840000	B.2.2.1.1.1.1.2.1	0.0931263858093126	.	82680001	82840000	#0000FF	1	0.125
chr2	82840001	83000000	B.2.2.1.2.1.1.1.2.2.1	0.0687361419068736	.	82840001	83000000	#0000FF	1	0.125
chr2	83000001	83320000	B.2.2.2.1.1.1.1.2.1.2.2	0.0432372505543237	.	83000001	83320000	#0000FF	1	0.125
chr2	83320001	83720000	B.2.2.2.1.1.2.1.1.1	0.0354767184035477	.	83320001	83720000	#0000FF	1	0.125
chr2	83720001	83880000	B.2.1.2.2.1.2.2.2.2.1	0.121951219512195	.	83720001	83880000	#4848FF	1	0.25
chr2	83880001	84080000	B.2.1.2.2.1.2.2.1.2	0.124168514412417	.	83880001	84080000	#4848FF	1	0.25
chr2	84080001	84360000	B.2.1.1.2.2.1.2.1.2	0.206208425720621	.	84080001	84360000	#4848FF	1	0.25
chr2	84360001	84640000	B.1.2.1.2.1.2.1.1	0.332594235033259	.	84360001	84640000	#9191FF	1	0.375
chr2	84640001	84920000	A.2.2.1.1.1.1.2.1.1	0.5509977827051	.	84640001	84920000	#FFDADA	1	0.625
chr2	84920001	85120000	A.2.1.1.2.2.1.1.2.2.1.2	0.619733924611973	.	84920001	85120000	#FF9191	1	0.75
chr2	85120001	85280000	A.1.1.2.1.2.2.1.1.1.2.2	0.902439024390244	.	85120001	85280000	#FF0000	1	1
chr2	85280001	85560000	A.1.2.1.2.1.1.2.1.2.1	0.786031042128603	.	85280001	85560000	#FF4848	1	0.875
chr2	85560001	85680000	A.1.2.2.1.2.2.1.1.2	0.722838137472284	.	85560001	85680000	#FF4848	1	0.875
chr2	85680001	85960000	A.1.1.1.2.1.1.1.2.1.1.2.2	0.984478935698448	.	85680001	85960000	#FF0000	1	1
chr2	85960001	86080000	A.1.2.2.1.1.1.1.1.2.2	0.754988913525499	.	85960001	86080000	#FF4848	1	0.875
chr2	86080001	86520000	A.1.1.1.2.1.1.1.2.2.1	0.982261640798226	.	86080001	86520000	#FF0000	1	1
chr2	86520001	86720000	A.1.1.2.2.2.2.2.1.2	0.834811529933481	.	86520001	86720000	#FF0000	1	1
chr2	86720001	86880000	A.1.2.2.1.2.2.1.1.1	0.723946784922395	.	86720001	86880000	#FF4848	1	0.875
chr2	86880001	87040000	A.2.1.1.2.2.1.1.2.2.1.1	0.620842572062084	.	86880001	87040000	#FF9191	1	0.75
chr2	87040001	87160000	A.2.2.1.2.1.2.2.2.2	0.508869179600887	.	87040001	87160000	#FFDADA	1	0.625
chr2	87280001	87360000	A.2.2.1.2.1.2.2.2.2	0.508869179600887	.	87280001	87360000	#FFDADA	1	0.625
chr2	87440001	87520000	A.2.2.2.1.2.1.1.1.1.2	0.483370288248337	.	87440001	87520000	#FFDADA	1	0.625
chr2	87560001	87600000	A.2.2.2.1.2.1.1.1.1.2	0.483370288248337	.	87560001	87600000	#FFDADA	1	0.625
chr2	87760001	87880000	A.2.2.2.1.2.1.1.1.1.2	0.483370288248337	.	87760001	87880000	#FFDADA	1	0.625
chr2	87920001	88000000	A.2.2.2.1.2.1.1.1.1.2	0.483370288248337	.	87920001	88000000	#FFDADA	1	0.625
chr2	88160001	88520000	A.2.2.1.2.1.2.1.2	0.514412416851441	.	88160001	88520000	#FFDADA	1	0.625
chr2	88520001	88840000	A.2.1.1.1.1.2.1.2.2	0.668514412416851	.	88520001	88840000	#FF9191	1	0.75
chr2	88840001	89280000	A.1.1.2.1.1.2.2.2.2	0.920177383592018	.	88840001	89280000	#FF0000	1	1
chr2	89280001	89320000	B.1.1.2.1.1.2.1	0.403547671840355	.	89280001	89320000	#DADAFF	1	0.5
chr2	89400001	89560000	B.1.1.2.1.1.2.1	0.403547671840355	.	89400001	89560000	#DADAFF	1	0.5
chr2	89880001	89960000	B.1.1.2.1.1.2.1	0.403547671840355	.	89880001	89960000	#DADAFF	1	0.5
chr2	89960001	90160000	B.1.2.1.2.1.1.1.1	0.339246119733925	.	89960001	90160000	#9191FF	1	0.375
chr2	90200001	90280000	B.1.2.1.2.1.1.1.1	0.339246119733925	.	90200001	90280000	#9191FF	1	0.375
chr2	90400001	90480000	B.1.2.2.1.1.2.1	0.303769401330377	.	90400001	90480000	#9191FF	1	0.375
chr2	91640001	91720000	B.1.2.2.1.1.2.1	0.303769401330377	.	91640001	91720000	#9191FF	1	0.375
chr2	91760001	92000000	B.1.2.1.1.1.2.2.2	0.354767184035477	.	91760001	92000000	#9191FF	1	0.375
chr2	92040001	92200000	B.2.1.1.1.2.2.2.1.1	0.236141906873614	.	92040001	92200000	#4848FF	1	0.25
chr2	92280001	92320000	B.2.1.1.1.2.2.2.1.1	0.236141906873614	.	92280001	92320000	#4848FF	1	0.25
chr2	95360001	95600000	B.1.1.2.2.2.1.1.2.2	0.376940133037694	.	95360001	95600000	#DADAFF	1	0.5
chr2	95600001	95960000	A.2.1.1.2.2.2.1.1.1	0.61529933481153	.	95600001	95960000	#FF9191	1	0.75
chr2	96000001	96040000	A.2.1.1.2.2.2.1.1.1	0.61529933481153	.	96000001	96040000	#FF9191	1	0.75
chr2	96040001	96080000	A.2.1.1.1.1.1.2.2	0.672949002217295	.	96040001	96080000	#FF9191	1	0.75
chr2	96120001	96280000	A.2.1.1.1.1.1.2.2	0.672949002217295	.	96120001	96280000	#FF9191	1	0.75
chr2	96320001	96480000	A.2.1.1.1.1.1.2.2	0.672949002217295	.	96320001	96480000	#FF9191	1	0.75
chr2	96480001	96680000	A.2.1.1.1.2.2.1.1.2.1	0.648558758314856	.	96480001	96680000	#FF9191	1	0.75
chr2	96720001	97280000	A.1.1.1.2.1.1.1.1.2.1	0.988913525498891	.	96720001	97280000	#FF0000	1	1
chr2	97280001	97480000	A.1.1.2.1.2.2.2.1.1.2	0.893569844789357	.	97280001	97480000	#FF0000	1	1
chr2	97480001	97520000	A.1.2.1.2.1.2.2.2	0.772727272727273	.	97480001	97520000	#FF4848	1	0.875
chr2	97560001	97840000	A.1.2.1.2.1.2.2.2	0.772727272727273	.	97560001	97840000	#FF4848	1	0.875
chr2	97840001	97880000	A.1.1.2.2.2.1.1.1.1.2	0.868070953436807	.	97840001	97880000	#FF0000	1	1
chr2	98000001	98040000	A.1.1.2.2.2.1.1.1.1.2	0.868070953436807	.	98000001	98040000	#FF0000	1	1
chr2	98120001	98200000	A.1.1.2.2.2.1.1.1.1.2	0.868070953436807	.	98120001	98200000	#FF0000	1	1
chr2	98240001	98520000	A.1.1.2.2.2.1.1.1.1.2	0.868070953436807	.	98240001	98520000	#FF0000	1	1
chr2	98520001	98720000	A.1.1.2.2.2.1.1.1.1.1.1	0.870288248337029	.	98520001	98720000	#FF0000	1	1
chr2	98720001	98800000	A.2.1.1.1.2.2.1.1.2.2	0.647450110864745	.	98720001	98800000	#FF9191	1	0.75
chr2	98800001	99000000	A.1.2.2.1.2.1.2.1	0.726164079822616	.	98800001	99000000	#FF4848	1	0.875
chr2	99000001	99160000	A.1.1.2.1.2.2.2.1.1.1	0.894678492239468	.	99000001	99160000	#FF0000	1	1
chr2	99160001	99400000	A.1.2.2.1.1.1.1.1.2.1	0.75609756097561	.	99160001	99400000	#FF4848	1	0.875
chr2	99400001	99720000	A.1.2.2.1.1.1.1.2.1.2	0.752771618625277	.	99400001	99720000	#FF4848	1	0.875
chr2	99720001	99880000	A.1.2.2.1.1.1.1.1.1.2	0.757206208425721	.	99720001	99880000	#FF4848	1	0.875
chr2	99880001	100120000	A.1.2.1.1.2.1.1.2.2	0.812638580931264	.	99880001	100120000	#FF4848	1	0.875
chr2	100160001	100600000	A.2.2.2.2.1.2.2.2.2	0.446784922394678	.	100160001	100600000	#FFDADA	1	0.625
chr2	100600001	100680000	A.2.2.2.2.1.2.2.1.2.1	0.451219512195122	.	100600001	100680000	#FFDADA	1	0.625
chr2	100680001	100840000	A.2.2.2.1.2.1.1.1.2	0.482261640798226	.	100680001	100840000	#FFDADA	1	0.625
chr2	100840001	101040000	A.2.2.1.2.1.2.2.1.2	0.511086474501109	.	100840001	101040000	#FFDADA	1	0.625
chr2	101040001	101240000	A.2.1.2.1.1.2.1.1	0.6019955654102	.	101040001	101240000	#FF9191	1	0.75
chr2	101240001	101560000	A.2.2.1.2.1.2.2.1.1.2	0.51219512195122	.	101240001	101560000	#FFDADA	1	0.625
chr2	101560001	102000000	A.1.2.1.1.2.1.1.1.1	0.817073170731707	.	101560001	102000000	#FF4848	1	0.875
chr2	102000001	102240000	A.2.1.2.1.1.2.1.2	0.600886917960089	.	102000001	102240000	#FF9191	1	0.75
chr2	102240001	102440000	A.1.2.1.1.2.1.1.2.1.2	0.813747228381375	.	102240001	102440000	#FF4848	1	0.875
chr2	102440001	102640000	A.2.1.1.2.2.2.1.2.2.1	0.611973392461197	.	102440001	102640000	#FF9191	1	0.75
chr2	102640001	102800000	A.1.2.1.2.1.1.1.1.2.2.1	0.793791574279379	.	102640001	102800000	#FF4848	1	0.875
chr2	102800001	103120000	A.2.1.1.2.2.2.1.2.2.2	0.610864745011086	.	102800001	103120000	#FF9191	1	0.75
chr2	103120001	103440000	A.2.2.2.2.1.1.1.1.2	0.465631929046563	.	103120001	103440000	#FFDADA	1	0.625
chr2	103440001	103640000	B.2.1.1.1.2.1.1.2.1	0.251662971175166	.	103440001	103640000	#4848FF	1	0.25
chr2	103640001	104080000	B.2.2.2.1.1.2.2.1.1	0.0310421286031042	.	103640001	104080000	#0000FF	1	0.125
chr2	104080001	104520000	B.2.2.2.2.1.2.1.2.2.1	0.00554323725055432	.	104080001	104520000	#0000FF	1	0.125
chr2	104520001	104680000	B.2.2.1.2.1.1.2.2	0.0643015521064302	.	104520001	104680000	#0000FF	1	0.125
chr2	104680001	104960000	B.2.2.2.1.1.2.2.1.2	0.0299334811529933	.	104680001	104960000	#0000FF	1	0.125
chr2	104960001	105360000	B.2.1.2.1.1.1.2.2	0.181818181818182	.	104960001	105360000	#4848FF	1	0.25
chr2	105360001	105640000	B.1.1.1.2.2.2.2	0.407982261640798	.	105360001	105640000	#DADAFF	1	0.5
chr2	105640001	105880000	A.2.1.2.2.2.2.1.1	0.558758314855876	.	105640001	105880000	#FF9191	1	0.75
chr2	105880001	106120000	A.2.1.1.1.1.2.1.2.1	0.669623059866962	.	105880001	106120000	#FF9191	1	0.75
chr2	106120001	106320000	A.2.2.1.1.1.1.1.2.2	0.552106430155211	.	106120001	106320000	#FFDADA	1	0.625
chr2	106320001	106520000	A.1.2.1.1.2.1.1.1.2	0.815964523281596	.	106320001	106520000	#FF4848	1	0.875
chr2	106520001	106840000	A.2.1.2.1.2.1.1.1.2.2	0.594235033259424	.	106520001	106840000	#FF9191	1	0.75
chr2	106840001	107000000	B.1.1.1.1.2.2.2.1.1	0.422394678492239	.	106840001	107000000	#DADAFF	1	0.5
chr2	107080001	107240000	B.1.1.1.1.2.2.2.1.1	0.422394678492239	.	107080001	107240000	#DADAFF	1	0.5
chr2	107240001	107560000	B.2.2.1.2.1.1.1.1.1	0.0720620842572062	.	107240001	107560000	#0000FF	1	0.125
chr2	107560001	107760000	B.2.1.2.2.1.1.2.2.2	0.130820399113082	.	107560001	107760000	#4848FF	1	0.25
chr2	107760001	107880000	B.2.1.2.1.1.1.1.1.1	0.19290465631929	.	107760001	107880000	#4848FF	1	0.25
chr2	107880001	108080000	B.2.2.1.2.1.1.1.2.1	0.0698447893569845	.	107880001	108080000	#0000FF	1	0.125
chr2	108080001	108280000	B.2.2.2.1.1.1.2.2.1.2	0.0376940133037694	.	108080001	108280000	#0000FF	1	0.125
chr2	108280001	108440000	B.2.1.2.2.1.1.2.2.1	0.131929046563193	.	108280001	108440000	#4848FF	1	0.25
chr2	108520001	108960000	B.1.2.1.2.1.2.1.2	0.331485587583149	.	108520001	108960000	#9191FF	1	0.375
chr2	108960001	109280000	A.1.1.2.1.1.2.2.2.1.2.2	0.921286031042129	.	108960001	109280000	#FF0000	1	1
chr2	109280001	109440000	A.2.1.1.2.2.1.1.1.2	0.623059866962306	.	109280001	109440000	#FF9191	1	0.75
chr2	109440001	109760000	A.2.1.2.1.2.1.1.2.2	0.592017738359202	.	109440001	109760000	#FF9191	1	0.75
chr2	109760001	110120000	A.2.1.2.1.2.1.1.2.1	0.593126385809313	.	109760001	110120000	#FF9191	1	0.75
chr2	110240001	110520000	A.2.1.2.1.2.1.1.2.1	0.593126385809313	.	110240001	110520000	#FF9191	1	0.75
chr2	110840001	111000000	A.2.1.2.2.2.2.2	0.556541019955654	.	110840001	111000000	#FF9191	1	0.75
chr2	111360001	111560000	A.1.2.1.1.2.1.2.1	0.811529933481153	.	111360001	111560000	#FF4848	1	0.875
chr2	111560001	111760000	A.1.2.2.1.1.1.1.2.2	0.751662971175166	.	111560001	111760000	#FF4848	1	0.875
chr2	111760001	112040000	A.1.1.2.2.2.1.1.2.1	0.865853658536585	.	111760001	112040000	#FF0000	1	1
chr2	112080001	112200000	A.1.1.2.2.2.1.1.2.1	0.865853658536585	.	112080001	112200000	#FF0000	1	1
chr2	112320001	112480000	A.2.1.1.2.2.1.2.2	0.616407982261641	.	112320001	112480000	#FF9191	1	0.75
chr2	112480001	112560000	A.1.1.2.1.2.2.2.1.2	0.892461197339246	.	112480001	112560000	#FF0000	1	1
chr2	112600001	112880000	A.1.1.2.1.2.2.2.1.2	0.892461197339246	.	112600001	112880000	#FF0000	1	1
chr2	112880001	113040000	A.1.1.2.2.2.1.1.2.2	0.864745011086475	.	112880001	113040000	#FF0000	1	1
chr2	113040001	113120000	A.1.1.1.2.1.1.1.1.2.2	0.98780487804878	.	113040001	113120000	#FF0000	1	1
chr2	113160001	113480000	A.1.1.1.2.1.1.1.1.2.2	0.98780487804878	.	113160001	113480000	#FF0000	1	1
chr2	113480001	113560000	A.1.2.1.1.2.1.2.2.2	0.809312638580931	.	113480001	113560000	#FF4848	1	0.875
chr2	113560001	113880000	A.1.1.2.1.2.1.1.1	0.919068736141907	.	113560001	113880000	#FF0000	1	1
chr2	113880001	114000000	A.1.2.2.1.1.1.1.1.1.1	0.758314855875831	.	113880001	114000000	#FF4848	1	0.875
chr2	114000001	114240000	A.1.2.1.2.1.2.2.1	0.773835920177384	.	114000001	114240000	#FF4848	1	0.875
chr2	114360001	114720000	A.1.1.2.1.1.2.1.1.2	0.930155210643016	.	114360001	114720000	#FF0000	1	1
chr2	114720001	115000000	A.2.2.2.2.1.2.1.1.1	0.457871396895787	.	114720001	115000000	#FFDADA	1	0.625
chr2	115000001	115200000	B.2.1.1.1.2.1.1.2.2.1	0.250554323725055	.	115000001	115200000	#4848FF	1	0.25
chr2	115200001	115400000	B.1.2.2.1.1.1.1.1	0.311529933481153	.	115200001	115400000	#9191FF	1	0.375
chr2	115400001	115600000	B.2.1.2.2.1.1.2.1.1	0.134146341463415	.	115400001	115600000	#4848FF	1	0.25
chr2	115600001	115760000	B.2.2.1.2.1.1.2.1.2	0.065410199556541	.	115600001	115760000	#0000FF	1	0.125
chr2	115760001	116000000	B.2.2.2.1.1.1.2.1.2	0.0399113082039911	.	115760001	116000000	#0000FF	1	0.125
chr2	116000001	116360000	B.2.2.2.2.1.2.2.1	0.00332594235033259	.	116000001	116360000	#0000FF	1	0.125
chr2	116360001	116440000	B.2.1.2.2.1.1.1.1.1	0.137472283813747	.	116360001	116440000	#4848FF	1	0.25
chr2	116440001	116760000	B.2.2.2.2.1.2.1.2.2.2	0.00443458980044346	.	116440001	116760000	#0000FF	1	0.125
chr2	116760001	116880000	B.2.1.2.2.1.1.1.1.2	0.136363636363636	.	116760001	116880000	#4848FF	1	0.25
chr2	116880001	117200000	B.2.2.2.1.1.1.2.2.2	0.0365853658536585	.	116880001	117200000	#0000FF	1	0.125
chr2	117200001	117600000	B.2.2.2.2.1.2.1.2.1	0.00665188470066519	.	117200001	117600000	#0000FF	1	0.125
chr2	117600001	118080000	B.2.2.2.2.1.2.2.2	0.00221729490022173	.	117600001	118080000	#0000FF	1	0.125
chr2	118080001	118560000	B.2.1.2.2.1.1.2.1.2	0.133037694013304	.	118080001	118560000	#4848FF	1	0.25
chr2	118560001	118760000	A.2.2.1.2.2.1.1.2.1.1	0.506651884700665	.	118560001	118760000	#FFDADA	1	0.625
chr2	118760001	118960000	A.1.2.1.2.1.1.1.1.2.1	0.79490022172949	.	118760001	118960000	#FF4848	1	0.875
chr2	118960001	119600000	A.2.2.2.1.1.1	0.495565410199557	.	118960001	119600000	#FFDADA	1	0.625
chr2	119600001	119760000	A.2.2.2.1.2.1.1.1.1.1	0.484478935698448	.	119600001	119760000	#FFDADA	1	0.625
chr2	119760001	120040000	A.2.1.1.2.2.2.1.2.1	0.613082039911308	.	119760001	120040000	#FF9191	1	0.75
chr2	120040001	120160000	A.1.2.1.2.1.1.1.1.2.2.2	0.792682926829268	.	120040001	120160000	#FF4848	1	0.875
chr2	120160001	120400000	A.1.2.1.2.1.1.1.2.1.1	0.791574279379157	.	120160001	120400000	#FF4848	1	0.875
chr2	120400001	120880000	A.1.1.1.2.1.1.2.2.1	0.977827050997783	.	120400001	120880000	#FF0000	1	1
chr2	120880001	121080000	A.1.1.2.2.2.1.1.1.1.1.2	0.869179600886918	.	120880001	121080000	#FF0000	1	1
chr2	121080001	121520000	A.1.2.2.2.2.1.1.2.2	0.69179600886918	.	121080001	121520000	#FF4848	1	0.875
chr2	121520001	121600000	A.2.2.1.1.2.2.2.1.2	0.52549889135255	.	121520001	121600000	#FFDADA	1	0.625
chr2	121600001	121800000	A.2.2.1.2.1.2.2.1.1.1	0.51330376940133	.	121600001	121800000	#FFDADA	1	0.625
chr2	121800001	122000000	A.2.2.2.2.1.2.2.1.1	0.452328159645233	.	121800001	122000000	#FFDADA	1	0.625
chr2	122000001	122520000	A.1.1.2.1.1.2.2.2.1.1	0.92350332594235	.	122000001	122520000	#FF0000	1	1
chr2	122520001	123080000	B.1.1.2.1.1.1.2	0.404656319290466	.	122520001	123080000	#DADAFF	1	0.5
chr2	123080001	123320000	B.1.2.1.1.1.2.2.1	0.355875831485588	.	123080001	123320000	#9191FF	1	0.375
chr2	123320001	123560000	B.1.1.2.2.1.1.1.1	0.394678492239468	.	123320001	123560000	#DADAFF	1	0.5
chr2	123560001	123880000	B.2.1.1.2.2.2.2.1	0.197339246119734	.	123560001	123880000	#4848FF	1	0.25
chr2	123880001	123960000	B.2.1.1.2.2.2.2.2.1.1	0.196230598669623	.	123880001	123960000	#4848FF	1	0.25
chr2	123960001	124200000	B.2.2.2.1.1.1.2.1.1	0.041019955654102	.	123960001	124200000	#0000FF	1	0.125
chr2	124200001	124400000	B.2.2.1.2.1.1.2.1.1	0.0665188470066519	.	124200001	124400000	#0000FF	1	0.125
chr2	124400001	124680000	B.2.2.2.1.1.1.2.2.1.1	0.0388026607538803	.	124400001	124680000	#0000FF	1	0.125
chr2	124680001	125240000	B.2.2.2.2.1.2.1.1.1	0.00886917960088692	.	124680001	125240000	#0000FF	1	0.125
chr2	125240001	125440000	B.2.2.1.1.2.1.2.2	0.0842572062084257	.	125240001	125440000	#0000FF	1	0.125
chr2	125440001	125800000	B.2.2.1.2.1.1.1.1.2	0.0709534368070953	.	125440001	125800000	#0000FF	1	0.125
chr2	125800001	126000000	B.2.1.1.2.2.2.2.2.1.2	0.195121951219512	.	125800001	126000000	#4848FF	1	0.25
chr2	126000001	126240000	B.1.1.2.2.1.1.1.2	0.393569844789357	.	126000001	126240000	#DADAFF	1	0.5
chr2	126240001	126520000	B.2.1.2.1.1.1.1.1.2.2	0.190687361419069	.	126240001	126520000	#4848FF	1	0.25
chr2	126520001	126960000	B.2.2.2.2.1.2.1.1.2	0.00776053215077605	.	126520001	126960000	#0000FF	1	0.125
chr2	126960001	127160000	B.2.1.2.1.1.1.1.1.2.1	0.19179600886918	.	126960001	127160000	#4848FF	1	0.25
chr2	127160001	127360000	B.1.1.2.2.2.1.2.2.1	0.373614190687361	.	127160001	127360000	#DADAFF	1	0.5
chr2	127360001	127800000	A.2.2.1.2.2.1.1.1	0.507760532150776	.	127360001	127800000	#FFDADA	1	0.625
chr2	127800001	128000000	A.1.2.2.2.1.1.2.1	0.710643015521064	.	127800001	128000000	#FF4848	1	0.875
chr2	128000001	128320000	A.1.1.1.2.2.1.2.1.2	0.966740576496674	.	128000001	128320000	#FF0000	1	1
chr2	128320001	128640000	A.1.1.1.2.1.1.1.2.2.2	0.981152993348115	.	128320001	128640000	#FF0000	1	1
chr2	128640001	129000000	A.1.1.1.2.2.1.2.1.1	0.967849223946785	.	128640001	129000000	#FF0000	1	1
chr2	129000001	129400000	A.2.1.2.2.2.2.1.2	0.557649667405765	.	129000001	129400000	#FF9191	1	0.75
chr2	129400001	129560000	B.1.1.1.1.2.2.2.1.2	0.421286031042129	.	129400001	129560000	#DADAFF	1	0.5
chr2	129560001	129760000	B.1.2.2.2.2.2.2.2	0.267184035476718	.	129560001	129760000	#9191FF	1	0.375
chr2	129760001	130040000	B.1.2.1.2.2.2.1.2.2	0.318181818181818	.	129760001	130040000	#9191FF	1	0.375
chr2	130040001	130200000	B.1.1.1.2.2.1.2	0.41019955654102	.	130040001	130200000	#DADAFF	1	0.5
chr2	130200001	130520000	B.1.2.1.2.2.2.1.2.1	0.319290465631929	.	130200001	130520000	#9191FF	1	0.375
chr2	130520001	130800000	A.2.2.2.1.2.1.1.2.1	0.481152993348115	.	130520001	130800000	#FFDADA	1	0.625
chr2	130880001	131160000	A.1.2.2.2.2.1.1.2.1.1.1	0.695121951219512	.	130880001	131160000	#FF4848	1	0.875
chr2	131480001	131760000	A.2.2.1.2.1.2.1.1	0.515521064301552	.	131480001	131760000	#FFDADA	1	0.625
chr2	131760001	131920000	A.1.2.2.2.2.1.1.2.1.2	0.69290465631929	.	131760001	131920000	#FF4848	1	0.875
chr2	131920001	132000000	A.2.2.2.1.2.1.1.2.2	0.480044345898004	.	131920001	132000000	#FFDADA	1	0.625
chr2	132040001	132200000	A.2.2.2.1.2.1.1.2.2	0.480044345898004	.	132040001	132200000	#FFDADA	1	0.625
chr2	132200001	132560000	A.2.2.1.1.1.1.1.1	0.555432372505543	.	132200001	132560000	#FFDADA	1	0.625
chr2	132560001	132640000	B.1.1.2.2.1.2.1.2.2	0.386917960088692	.	132560001	132640000	#DADAFF	1	0.5
chr2	132640001	132760000	B.2.1.2.2.1.1.1.2	0.135254988913525	.	132640001	132760000	#4848FF	1	0.25
chr2	132800001	132920000	B.2.1.2.2.1.1.1.2	0.135254988913525	.	132800001	132920000	#4848FF	1	0.25
chr2	132920001	133040000	B.2.1.1.1.2.1.2.1	0.248337028824834	.	132920001	133040000	#4848FF	1	0.25
chr2	133040001	133280000	B.2.2.1.1.2.1.2.1	0.0853658536585366	.	133040001	133280000	#0000FF	1	0.125
chr2	133280001	133640000	B.1.1.2.2.2.1.2.2.2	0.372505543237251	.	133280001	133640000	#DADAFF	1	0.5
chr2	133640001	134120000	B.1.1.2.2.2.1.2.1.2	0.374722838137472	.	133640001	134120000	#DADAFF	1	0.5
chr2	134120001	134280000	A.2.2.1.1.1.1.1.2.1.2	0.553215077605322	.	134120001	134280000	#FFDADA	1	0.625
chr2	134280001	134640000	B.1.1.2.2.2.1.1.2.1	0.378048780487805	.	134280001	134640000	#DADAFF	1	0.5
chr2	134640001	134920000	A.1.2.2.2.2.1.1.1.2.1.1	0.698447893569845	.	134640001	134920000	#FF4848	1	0.875
chr2	134920001	135400000	A.1.2.1.2.1.1.1.2.1.2	0.790465631929047	.	134920001	135400000	#FF4848	1	0.875
chr2	135440001	135680000	A.2.1.1.1.1.1.2.1	0.674057649667406	.	135440001	135680000	#FF9191	1	0.75
chr2	135680001	136000000	A.1.1.2.2.1.1.1.2.1.2	0.883592017738359	.	135680001	136000000	#FF0000	1	1
chr2	136000001	136200000	A.2.2.1.1.1.1.1.2.1.1	0.554323725055432	.	136000001	136200000	#FFDADA	1	0.625
chr2	136200001	136600000	A.1.1.2.1.1.1.1.1.2	0.947893569844789	.	136200001	136600000	#FF0000	1	1
chr2	136600001	136840000	A.1.1.1.2.1.1.2.2.2	0.976718403547672	.	136600001	136840000	#FF0000	1	1
chr2	136840001	136920000	A.1.2.1.1.2.1.2.2.1	0.810421286031042	.	136840001	136920000	#FF4848	1	0.875
chr2	136920001	137160000	A.1.1.2.1.1.1.1.2.1.2	0.944567627494457	.	136920001	137160000	#FF0000	1	1
chr2	137160001	137560000	B.1.1.1.1.2.2.1.1	0.426829268292683	.	137160001	137560000	#DADAFF	1	0.5
chr2	137560001	137760000	B.2.1.1.1.1.1.2.1.2.1	0.263858093126386	.	137560001	137760000	#4848FF	1	0.25
chr2	137760001	138040000	B.2.1.1.1.2.1.1.2.2.2	0.249445676274945	.	137760001	138040000	#4848FF	1	0.25
chr2	138040001	138280000	B.2.2.1.2.2.2.1.1	0.0521064301552106	.	138040001	138280000	#0000FF	1	0.125
chr2	138280001	138560000	B.2.1.2.2.2.1.2.2	0.110864745011086	.	138280001	138560000	#4848FF	1	0.25
chr2	138560001	138960000	B.1.1.2.2.2.1.2.1.1	0.375831485587583	.	138560001	138960000	#DADAFF	1	0.5
chr2	138960001	139200000	A.2.2.1.2.2.1.2.2	0.502217294900222	.	138960001	139200000	#FFDADA	1	0.625
chr2	139200001	139360000	A.2.1.1.1.1.2.2.1.1.2	0.66629711751663	.	139200001	139360000	#FF9191	1	0.75
chr2	139360001	139560000	A.2.2.2.2.1.2.1.2.1.2	0.454545454545455	.	139360001	139560000	#FFDADA	1	0.625
chr2	139560001	139760000	B.2.1.1.2.1.2.1.1.2	0.222838137472284	.	139560001	139760000	#4848FF	1	0.25
chr2	139760001	140080000	B.2.2.2.1.2.2.1.1.1	0.0221729490022173	.	139760001	140080000	#0000FF	1	0.125
chr2	140080001	140320000	B.2.2.2.1.2.2.1.2.2	0.0188470066518847	.	140080001	140320000	#0000FF	1	0.125
chr2	140320001	140600000	B.2.2.2.1.2.2.1.2.1	0.0199556541019956	.	140320001	140600000	#0000FF	1	0.125
chr2	140600001	140800000	B.2.2.1.2.2.2.1.2	0.0509977827050998	.	140600001	140800000	#0000FF	1	0.125
chr2	140800001	140960000	B.2.2.1.1.2.1.1.1	0.0875831485587583	.	140800001	140960000	#0000FF	1	0.125
chr2	140960001	141160000	B.2.1.2.2.2.1.1.2.1.2	0.11529933481153	.	140960001	141160000	#4848FF	1	0.25
chr2	141160001	141320000	B.2.1.2.1.2.1.2.2.2	0.149667405764967	.	141160001	141320000	#4848FF	1	0.25
chr2	141320001	141640000	B.2.1.1.1.2.1.1.1.2	0.252771618625277	.	141320001	141640000	#4848FF	1	0.25
chr2	141640001	141760000	B.2.1.1.2.1.2.1.2	0.221729490022173	.	141640001	141760000	#4848FF	1	0.25
chr2	141760001	141840000	B.2.1.2.2.2.1.1.1.1	0.119733924611973	.	141760001	141840000	#4848FF	1	0.25
chr2	141840001	142200000	B.2.2.1.1.2.2.2.1.2.2	0.0742793791574279	.	141840001	142200000	#0000FF	1	0.125
chr2	142200001	142360000	B.1.2.2.2.2.1.1.2.1	0.277161862527716	.	142200001	142360000	#9191FF	1	0.375
chr2	142360001	142920000	B.2.2.2.1.2.2.2.2	0.016629711751663	.	142360001	142920000	#0000FF	1	0.125
chr2	142920001	143320000	B.2.2.2.1.2.1.1	0.0277161862527716	.	142920001	143320000	#0000FF	1	0.125
chr2	143320001	143560000	B.1.2.1.2.2.1.1.1	0.325942350332594	.	143320001	143560000	#9191FF	1	0.375
chr2	143560001	143840000	A.2.1.1.1.1.2.2.1.1.1	0.667405764966741	.	143560001	143840000	#FF9191	1	0.75
chr2	143840001	144000000	A.1.2.2.2.2.1.1.2.1.1.2	0.694013303769401	.	143840001	144000000	#FF4848	1	0.875
chr2	144000001	144200000	A.2.2.1.2.2.1.1.2.1.2	0.505543237250554	.	144000001	144200000	#FFDADA	1	0.625
chr2	144200001	144440000	A.2.2.1.1.1.2.1.2	0.541019955654102	.	144200001	144440000	#FFDADA	1	0.625
chr2	144440001	144520000	A.2.2.2.2.1.2.2.1.2.2.1	0.450110864745011	.	144440001	144520000	#FFDADA	1	0.625
chr2	144520001	144920000	A.2.1.2.1.2.2.2.2.2.1	0.579822616407982	.	144520001	144920000	#FF9191	1	0.75
chr2	144920001	145160000	A.1.1.2.1.1.2.2.2.1.2.1	0.922394678492239	.	144920001	145160000	#FF0000	1	1
chr2	145160001	145320000	A.2.1.1.1.1.2.2.1.2.1	0.665188470066519	.	145160001	145320000	#FF9191	1	0.75
chr2	145320001	145880000	B.2.1.1.1.2.1.1.1.1	0.253880266075388	.	145320001	145880000	#4848FF	1	0.25
chr2	145880001	146080000	B.2.1.1.2.1.2.1.1.1	0.223946784922395	.	145880001	146080000	#4848FF	1	0.25
chr2	146080001	146360000	B.2.1.1.1.2.1.2.2	0.247228381374723	.	146080001	146360000	#4848FF	1	0.25
chr2	146360001	146520000	B.1.2.1.1.2.1.1.2.1.1	0.352549889135255	.	146360001	146520000	#9191FF	1	0.375
chr2	146520001	146960000	B.2.2.2.1.2.2.2.1	0.0177383592017738	.	146520001	146960000	#0000FF	1	0.125
chr2	146960001	147440000	B.2.2.2.2.1.1.1.1	0.0155210643015521	.	146960001	147440000	#0000FF	1	0.125
chr2	147440001	147680000	B.2.1.2.2.2.1.1.2.1.1	0.116407982261641	.	147440001	147680000	#4848FF	1	0.25
chr2	147680001	148000000	B.2.1.1.1.1.1.2.2.1	0.261640798226164	.	147680001	148000000	#4848FF	1	0.25
chr2	148000001	148320000	B.1.2.1.2.2.2.2.2.2.1	0.313747228381375	.	148000001	148320000	#9191FF	1	0.375
chr2	148320001	148480000	A.2.2.1.1.1.2.1.1.2.2	0.542128603104213	.	148320001	148480000	#FFDADA	1	0.625
chr2	148480001	148720000	B.1.1.1.2.1.1.2.2	0.415742793791574	.	148480001	148720000	#DADAFF	1	0.5
chr2	148720001	148880000	A.1.2.2.2.1.1.2.2	0.709534368070953	.	148720001	148880000	#FF4848	1	0.875
chr2	148880001	149000000	A.2.2.1.2.2.1.1.2.2	0.504434589800443	.	148880001	149000000	#FFDADA	1	0.625
chr2	149000001	149280000	A.2.2.1.1.1.2.1.1.1.2	0.544345898004435	.	149000001	149280000	#FFDADA	1	0.625
chr2	149280001	149520000	A.1.2.1.2.2.1.1.2	0.770509977827051	.	149280001	149520000	#FF4848	1	0.875
chr2	149520001	149640000	A.2.1.2.2.2.1.1.1	0.566518847006652	.	149520001	149640000	#FF9191	1	0.75
chr2	149640001	149720000	A.2.2.1.1.2.2.2.2	0.524390243902439	.	149640001	149720000	#FFDADA	1	0.625
chr2	149760001	149800000	A.2.2.1.1.2.2.2.2	0.524390243902439	.	149760001	149800000	#FFDADA	1	0.625
chr2	149800001	150000000	A.1.2.2.2.2.1.2.1.1	0.690687361419069	.	149800001	150000000	#FF4848	1	0.875
chr2	150000001	150200000	A.2.1.1.1.1.2.2.1.2.2	0.664079822616408	.	150000001	150200000	#FF9191	1	0.75
chr2	150200001	150480000	B.1.1.1.1.1.1.2.1.1	0.439024390243902	.	150200001	150480000	#DADAFF	1	0.5
chr2	150480001	150720000	B.2.1.2.2.2.1.1.1.2.2	0.117516629711752	.	150480001	150720000	#4848FF	1	0.25
chr2	150720001	150920000	B.2.2.1.1.2.1.1.2	0.0864745011086474	.	150720001	150920000	#0000FF	1	0.125
chr2	150920001	151280000	B.2.2.1.1.2.2.2.1.2.1	0.0753880266075388	.	150920001	151280000	#0000FF	1	0.125
chr2	151280001	151640000	B.1.2.2.2.2.1.1.2.2	0.276053215077605	.	151280001	151640000	#9191FF	1	0.375
chr2	151640001	152120000	B.1.2.1.1.2.1.2.2.1.1	0.348115299334812	.	151640001	152120000	#9191FF	1	0.375
chr2	152120001	152360000	A.1.1.2.2.1.1.1.2.2.2	0.881374722838137	.	152120001	152360000	#FF0000	1	1
chr2	152360001	152600000	A.1.2.2.2.2.1.1.1.2.1.2	0.697339246119734	.	152360001	152600000	#FF4848	1	0.875
chr2	152600001	152880000	A.1.1.2.2.1.1.1.2.1.1.2	0.88470066518847	.	152600001	152880000	#FF0000	1	1
chr2	152880001	153040000	A.1.1.2.2.1.1.1.2.2.1	0.882483370288248	.	152880001	153040000	#FF0000	1	1
chr2	153040001	153160000	A.1.2.2.2.2.1.2.1.2.2.2	0.687361419068736	.	153040001	153160000	#FF4848	1	0.875
chr2	153160001	153600000	A.1.1.1.2.2.1.1.2	0.968957871396896	.	153160001	153600000	#FF0000	1	1
chr2	153600001	154000000	B.2.1.2.1.1.1.2.1	0.182926829268293	.	153600001	154000000	#4848FF	1	0.25
chr2	154000001	154400000	B.2.2.1.1.2.2.2.1.1	0.0764966740576497	.	154000001	154400000	#0000FF	1	0.125
chr2	154400001	154800000	B.2.2.2.2.2	0.00110864745011086	.	154400001	154800000	#0000FF	1	0.125
chr2	154800001	154960000	B.2.2.2.1.2.1.2.2.1.2	0.024390243902439	.	154800001	154960000	#0000FF	1	0.125
chr2	154960001	155320000	B.2.2.2.1.2.1.2.1	0.0266075388026608	.	154960001	155320000	#0000FF	1	0.125
chr2	155320001	155440000	A.2.2.2.1.2.2.2.1.1.1.2	0.472283813747228	.	155320001	155440000	#FFDADA	1	0.625
chr2	155440001	155680000	B.1.2.1.2.2.2.2.2.2.2	0.312638580931264	.	155440001	155680000	#9191FF	1	0.375
chr2	155680001	155960000	B.2.1.2.1.2.1.2.1.1.2	0.158536585365854	.	155680001	155960000	#4848FF	1	0.25
chr2	155960001	156080000	B.1.1.1.1.1.1.2.2.1	0.43569844789357	.	155960001	156080000	#DADAFF	1	0.5
chr2	156080001	156200000	B.1.2.1.2.2.2.2.1.2	0.315964523281596	.	156080001	156200000	#9191FF	1	0.375
chr2	156200001	156400000	B.2.1.2.2.2.1.1.2.2	0.114190687361419	.	156200001	156400000	#4848FF	1	0.25
chr2	156400001	156880000	B.2.2.1.2.2.2.2.1	0.0498891352549889	.	156400001	156880000	#0000FF	1	0.125
chr2	156880001	157200000	B.1.1.2.2.1.1.2.2	0.391352549889135	.	156880001	157200000	#DADAFF	1	0.5
chr2	157200001	157440000	A.1.1.2.2.1.1.2.1.1.2	0.878048780487805	.	157200001	157440000	#FF0000	1	1
chr2	157440001	157720000	B.1.2.2.2.1.1.1	0.288248337028825	.	157440001	157720000	#9191FF	1	0.375
chr2	157720001	157880000	B.1.2.2.2.1.1.2.2	0.284922394678492	.	157720001	157880000	#9191FF	1	0.375
chr2	157880001	158160000	A.2.2.2.1.2.2.2.1.1.1.1	0.473392461197339	.	157880001	158160000	#FFDADA	1	0.625
chr2	158160001	158360000	A.1.2.1.2.2.1.1.1	0.771618625277162	.	158160001	158360000	#FF4848	1	0.875
chr2	158360001	158680000	B.1.1.2.2.1.2.1.2.1	0.388026607538803	.	158360001	158680000	#DADAFF	1	0.5
chr2	158680001	158920000	B.1.1.1.1.2.2.1.2.1	0.425720620842572	.	158680001	158920000	#DADAFF	1	0.5
chr2	158920001	159280000	B.1.2.1.2.2.2.1.1	0.32039911308204	.	158920001	159280000	#9191FF	1	0.375
chr2	159280001	159480000	A.2.2.2.1.2.2.2.1.2	0.470066518847007	.	159280001	159480000	#FFDADA	1	0.625
chr2	159480001	159680000	A.2.2.2.2.1.2.2.1.2.2.2	0.4490022172949	.	159480001	159680000	#FFDADA	1	0.625
chr2	159680001	160080000	A.1.2.2.2.2.1.1.1.2.2	0.696230598669623	.	159680001	160080000	#FF4848	1	0.875
chr2	160080001	160520000	A.1.1.2.1.1.1.2.1.1.1	0.941241685144124	.	160080001	160520000	#FF0000	1	1
chr2	160520001	160840000	A.1.1.1.2.2.1.2.2.2	0.964523281596452	.	160520001	160840000	#FF0000	1	1
chr2	160840001	161320000	A.2.1.1.2.2.2.2	0.609756097560976	.	160840001	161320000	#FF9191	1	0.75
chr2	161320001	161560000	B.1.1.1.1.2.2.1.2.2.1	0.424611973392461	.	161320001	161560000	#DADAFF	1	0.5
chr2	161560001	161920000	A.2.2.2.2.1.2.1.2.2	0.453436807095344	.	161560001	161920000	#FFDADA	1	0.625
chr2	161920001	162040000	A.1.1.2.1.1.1.1.2.1.1.2	0.945676274944568	.	161920001	162040000	#FF0000	1	1
chr2	162040001	162280000	A.1.2.1.2.2.2.2.2.2	0.759423503325942	.	162040001	162280000	#FF4848	1	0.875
chr2	162280001	162640000	B.2.1.2.1.2.1.2.2.1.1.2.1.2	0.152993348115299	.	162280001	162640000	#4848FF	1	0.25
chr2	162640001	162840000	B.2.1.1.2.1.2.2.1.1.1	0.220620842572062	.	162640001	162840000	#4848FF	1	0.25
chr2	162840001	163000000	A.2.2.1.1.1.2.1.1.1.1	0.545454545454545	.	162840001	163000000	#FFDADA	1	0.625
chr2	163000001	163240000	A.2.2.1.1.1.2.1.1.2.1	0.543237250554324	.	163000001	163240000	#FFDADA	1	0.625
chr2	163240001	163680000	B.2.1.1.2.1.2.2.1.1.2	0.219512195121951	.	163240001	163680000	#4848FF	1	0.25
chr2	163680001	163800000	B.2.1.1.1.1.1.2.1.1	0.264966740576497	.	163680001	163800000	#4848FF	1	0.25
chr2	163800001	164040000	B.2.1.2.1.2.1.2.2.1.1.2.2	0.151884700665188	.	163800001	164040000	#4848FF	1	0.25
chr2	164040001	164320000	B.2.2.1.1.2.2.1.1.1.2	0.082039911308204	.	164040001	164320000	#0000FF	1	0.125
chr2	164320001	164480000	B.2.1.2.1.2.1.1.2.1.1	0.162971175166297	.	164320001	164480000	#4848FF	1	0.25
chr2	164480001	164640000	B.2.1.2.1.2.1.2.2.1.1.2.1.1	0.15410199556541	.	164480001	164640000	#4848FF	1	0.25
chr2	164640001	164960000	B.2.1.2.2.2.1.2.1.1	0.113082039911308	.	164640001	164960000	#4848FF	1	0.25
chr2	164960001	165480000	B.2.2.2.1.2.1.2.2.1.1	0.0254988913525499	.	164960001	165480000	#0000FF	1	0.125
chr2	165480001	165560000	B.1.2.1.2.2.2.2.1.1	0.317073170731707	.	165480001	165560000	#9191FF	1	0.375
chr2	165560001	165800000	B.1.2.1.1.2.1.1.2.1.2	0.351441241685144	.	165560001	165800000	#9191FF	1	0.375
chr2	165800001	166400000	B.1.2.2.2.2.1.1.1	0.278270509977827	.	165800001	166400000	#9191FF	1	0.375
chr2	166400001	166560000	A.2.1.2.1.2.2.1.1	0.584257206208426	.	166400001	166560000	#FF9191	1	0.75
chr2	166560001	166680000	B.1.1.1.2.1.2.2.2	0.412416851441242	.	166560001	166680000	#DADAFF	1	0.5
chr2	166680001	166840000	A.2.2.1.2.2.1.2.1	0.503325942350333	.	166680001	166840000	#FFDADA	1	0.625
chr2	166840001	167040000	B.2.1.2.1.2.1.2.2.1.1.1	0.155210643015521	.	166840001	167040000	#4848FF	1	0.25
chr2	167040001	167200000	B.2.2.1.1.2.2.1.2.1	0.0798226164079823	.	167040001	167200000	#0000FF	1	0.125
chr2	167200001	167360000	B.2.1.2.2.2.1.2.1.2	0.111973392461197	.	167200001	167360000	#4848FF	1	0.25
chr2	167360001	167480000	B.2.1.2.2.2.1.1.1.2.1	0.118625277161863	.	167360001	167480000	#4848FF	1	0.25
chr2	167480001	167800000	B.2.2.2.1.2.2.1.1.2	0.0210643015521064	.	167480001	167800000	#0000FF	1	0.125
chr2	167800001	167960000	B.2.2.1.2.2.1.2	0.0532150776053215	.	167800001	167960000	#0000FF	1	0.125
chr2	167960001	168120000	B.2.1.2.2.2.2.1.1.2.1	0.108647450110865	.	167960001	168120000	#4848FF	1	0.25
chr2	168120001	168600000	B.2.2.1.1.2.2.2.2	0.0731707317073171	.	168120001	168600000	#0000FF	1	0.125
chr2	168600001	168800000	B.1.1.1.2.1.2.1	0.414634146341463	.	168600001	168800000	#DADAFF	1	0.5
chr2	168800001	169240000	A.2.1.2.1.2.2.2.2.2.2	0.578713968957871	.	168800001	169240000	#FF9191	1	0.75
chr2	169240001	169520000	A.1.1.2.2.1.1.2.1.1.1.2	0.879157427937916	.	169240001	169520000	#FF0000	1	1
chr2	169520001	169840000	A.2.1.1.1.1.2.2.2.1.2	0.661862527716186	.	169520001	169840000	#FF9191	1	0.75
chr2	169840001	170240000	A.2.1.2.1.2.2.2.1	0.582039911308204	.	169840001	170240000	#FF9191	1	0.75
chr2	170240001	170320000	A.2.1.1.2.2.1.2.1	0.617516629711752	.	170240001	170320000	#FF9191	1	0.75
chr2	170320001	170600000	A.1.1.1.2.2.1.2.2.1	0.965631929046563	.	170320001	170600000	#FF0000	1	1
chr2	170600001	170680000	A.1.2.2.1.1.2.1.1.1.1	0.741685144124169	.	170600001	170680000	#FF4848	1	0.875
chr2	170680001	171080000	A.1.1.1.1.2.2.2	0.992239467849224	.	170680001	171080000	#FF0000	1	1
chr2	171080001	171520000	A.1.1.2.2.2.1.1.1.2	0.866962305986696	.	171080001	171520000	#FF0000	1	1
chr2	171520001	171760000	A.1.2.1.2.1.1.1.2.2	0.789356984478936	.	171520001	171760000	#FF4848	1	0.875
chr2	171760001	172280000	A.1.1.1.1.1.2.1	0.998891352549889	.	171760001	172280000	#FF0000	1	1
chr2	172280001	172360000	A.1.1.2.2.2.1.2.1.2.1.1.2	0.85920177383592	.	172280001	172360000	#FF0000	1	1
chr2	172360001	173040000	A.1.1.1.1.2.2.1	0.993348115299335	.	172360001	173040000	#FF0000	1	1
chr2	173040001	173480000	A.2.1.1.1.1.1.1.1.2	0.676274944567627	.	173040001	173480000	#FF9191	1	0.75
chr2	173480001	173600000	A.2.2.1.1.2.2.1.2	0.528824833702882	.	173480001	173600000	#FFDADA	1	0.625
chr2	173600001	173920000	A.2.1.1.1.1.1.1.2	0.675166297117517	.	173600001	173920000	#FF9191	1	0.75
chr2	173920001	174280000	A.1.1.2.2.2.1.2.2.1.1.1	0.854767184035477	.	173920001	174280000	#FF0000	1	1
chr2	174280001	174480000	A.2.1.2.2.1.1.2	0.574279379157428	.	174280001	174480000	#FF9191	1	0.75
chr2	174480001	174680000	A.2.1.2.1.1.1.2.1.2.2	0.605321507760532	.	174480001	174680000	#FF9191	1	0.75
chr2	174680001	174920000	A.1.2.1.1.1.1.1.2.2	0.823725055432373	.	174680001	174920000	#FF4848	1	0.875
chr2	174920001	175240000	A.1.1.2.2.2.1.2.2.1.1.2	0.853658536585366	.	174920001	175240000	#FF0000	1	1
chr2	175240001	175560000	A.1.1.2.1.1.1.2.1.1.2	0.940133037694013	.	175240001	175560000	#FF0000	1	1
chr2	175560001	175920000	A.2.1.1.1.1.1.1.1.1	0.677383592017738	.	175560001	175920000	#FF9191	1	0.75
chr2	175920001	176040000	A.1.2.2.1.1.2.2.1	0.733924611973392	.	175920001	176040000	#FF4848	1	0.875
chr2	176040001	176320000	A.2.2.1.2.1.1.2.2	0.516629711751663	.	176040001	176320000	#FFDADA	1	0.625
chr2	176320001	176520000	B.1.2.1.1.2.1.1.1	0.353658536585366	.	176320001	176520000	#9191FF	1	0.375
chr2	176520001	176880000	A.2.2.2.2.1.2.2.2.1	0.447893569844789	.	176520001	176880000	#FFDADA	1	0.625
chr2	176880001	177120000	A.2.2.1.1.2.2.2.1.1.1	0.527716186252772	.	176880001	177120000	#FFDADA	1	0.625
chr2	177120001	177560000	A.1.2.2.2.2.1.1.1.1.1.2	0.700665188470067	.	177120001	177560000	#FF4848	1	0.875
chr2	177560001	177880000	A.1.2.2.2.2.1.1.1.1.1.1	0.701773835920177	.	177560001	177880000	#FF4848	1	0.875
chr2	177880001	178040000	A.1.2.2.2.2.1.1.1.1.2	0.699556541019956	.	177880001	178040000	#FF4848	1	0.875
chr2	178040001	178160000	A.1.1.2.2.2.1.2.1.1.1	0.863636363636364	.	178040001	178160000	#FF0000	1	1
chr2	178160001	178680000	A.1.1.2.1.1.1.2.1.2	0.939024390243902	.	178160001	178680000	#FF0000	1	1
chr2	178680001	178760000	B.1.1.1.2.1.1.1.2	0.417960088691796	.	178680001	178760000	#DADAFF	1	0.5
chr2	178760001	179000000	A.2.2.2.2.1.2.1.1.2	0.456762749445676	.	178760001	179000000	#FFDADA	1	0.625
chr2	179000001	179200000	A.2.2.1.1.2.2.2.1.1.2	0.526607538802661	.	179000001	179200000	#FFDADA	1	0.625
chr2	179200001	179440000	A.1.1.2.1.1.1.1.2.2.2	0.942350332594235	.	179200001	179440000	#FF0000	1	1
chr2	179440001	179840000	A.1.2.1.2.2.2.2.2.1	0.760532150776053	.	179440001	179840000	#FF4848	1	0.875
chr2	179840001	179960000	A.1.2.2.2.2.1.2.1.2.2.1	0.688470066518847	.	179840001	179960000	#FF4848	1	0.875
chr2	179960001	180200000	A.2.1.1.1.1.2.2.2.2.1	0.660753880266075	.	179960001	180200000	#FF9191	1	0.75
chr2	180200001	180360000	B.1.1.1.2.1.2.2.1	0.413525498891353	.	180200001	180360000	#DADAFF	1	0.5
chr2	180360001	180480000	B.2.1.1.1.1.1.2.1.2.2	0.262749445676275	.	180360001	180480000	#4848FF	1	0.25
chr2	180480001	180760000	B.1.2.1.2.2.1.1.2.1	0.324833702882483	.	180480001	180760000	#9191FF	1	0.375
chr2	180760001	180920000	A.2.2.2.2.1.2.1.2.1.1	0.455654101995565	.	180760001	180920000	#FFDADA	1	0.625
chr2	180920001	181440000	B.2.1.2.1.2.2.1.1.2	0.147450110864745	.	180920001	181440000	#4848FF	1	0.25
chr2	181440001	181800000	B.2.1.1.2.1.2.2.1.2.2	0.217294900221729	.	181440001	181800000	#4848FF	1	0.25
chr2	181800001	181960000	A.2.2.1.1.1.2.2.1	0.539911308203991	.	181800001	181960000	#FFDADA	1	0.625
chr2	181960001	182320000	A.1.1.1.1.2.1.2	0.994456762749446	.	181960001	182320000	#FF0000	1	1
chr2	182320001	182560000	A.1.1.2.1.1.1.1.2.1.1.1	0.946784922394678	.	182320001	182560000	#FF0000	1	1
chr2	182560001	182840000	A.1.2.1.2.2.2.2.1.2.2	0.761640798226164	.	182560001	182840000	#FF4848	1	0.875
chr2	182840001	183000000	A.2.2.2.2.2.1.2.2	0.443458980044346	.	182840001	183000000	#FFDADA	1	0.625
chr2	183000001	183360000	B.1.2.1.1.2.1.2.2.1.2.2	0.34589800443459	.	183000001	183360000	#9191FF	1	0.375
chr2	183360001	183560000	A.2.2.2.1.2.2.2.1.1.2	0.471175166297118	.	183360001	183560000	#FFDADA	1	0.625
chr2	183560001	183760000	A.2.1.1.1.1.2.2.2.2.2	0.659645232815965	.	183560001	183760000	#FF9191	1	0.75
chr2	183760001	184080000	A.1.1.2.2.1.1.2.1.2	0.876940133037694	.	183760001	184080000	#FF0000	1	1
chr2	184080001	184440000	B.1.2.1.1.2.1.2.2.1.2.1	0.347006651884701	.	184080001	184440000	#9191FF	1	0.375
chr2	184440001	184800000	B.2.1.2.2.2.2.1.2.1	0.105321507760532	.	184440001	184800000	#4848FF	1	0.25
chr2	184800001	185240000	B.2.2.1.1.2.2.1.2.2.1	0.0787139689578714	.	184800001	185240000	#0000FF	1	0.125
chr2	185240001	185360000	B.1.2.1.1.2.1.2.1	0.349223946784922	.	185240001	185360000	#9191FF	1	0.375
chr2	185360001	185600000	B.2.1.1.2.1.2.2.1.2.1	0.21840354767184	.	185360001	185600000	#4848FF	1	0.25
chr2	185600001	185720000	B.2.1.1.1.1.1.2.2.2	0.260532150776053	.	185600001	185720000	#4848FF	1	0.25
chr2	185720001	186120000	B.2.2.2.1.2.1.2.2.2	0.0232815964523282	.	185720001	186120000	#0000FF	1	0.125
chr2	186120001	186280000	B.2.1.2.1.2.1.2.1.1.1	0.159645232815965	.	186120001	186280000	#4848FF	1	0.25
chr2	186280001	186840000	B.2.2.2.2.1.1.1.2	0.0144124168514412	.	186280001	186840000	#0000FF	1	0.125
chr2	186840001	187160000	B.1.2.2.2.2.1.2.1	0.274944567627494	.	186840001	187160000	#9191FF	1	0.375
chr2	187160001	187360000	A.2.2.1.1.1.2.2.2	0.53880266075388	.	187160001	187360000	#FFDADA	1	0.625
chr2	187360001	187560000	A.2.1.1.1.1.2.2.2.1.1	0.662971175166297	.	187360001	187560000	#FF9191	1	0.75
chr2	187560001	188000000	B.1.2.2.2.2.1.2.2	0.273835920177384	.	187560001	188000000	#9191FF	1	0.375
chr2	188000001	188120000	B.1.1.1.2.1.1.1.1	0.419068736141907	.	188000001	188120000	#DADAFF	1	0.5
chr2	188120001	188320000	B.1.1.1.2.1.1.2.1	0.416851441241685	.	188120001	188320000	#DADAFF	1	0.5
chr2	188320001	188560000	B.2.1.1.2.1.2.2.2	0.216186252771619	.	188320001	188560000	#4848FF	1	0.25
chr2	188560001	188880000	B.2.1.2.2.2.2.1.1.2.2.2	0.106430155210643	.	188560001	188880000	#4848FF	1	0.25
chr2	188880001	189200000	B.2.2.1.1.2.2.1.1.1.1	0.0831485587583149	.	188880001	189200000	#0000FF	1	0.125
chr2	189200001	189400000	B.1.2.2.2.2.2.1.2.1	0.271618625277162	.	189200001	189400000	#9191FF	1	0.375
chr2	189400001	189560000	B.2.1.2.2.2.2.1.1.2.2.1	0.107538802660754	.	189400001	189560000	#4848FF	1	0.25
chr2	189560001	189680000	B.2.1.2.1.2.1.1.2.1.2	0.161862527716186	.	189560001	189680000	#4848FF	1	0.25
chr2	189680001	189880000	B.2.1.2.1.2.2.2.1.1	0.145232815964523	.	189680001	189880000	#4848FF	1	0.25
chr2	189880001	190280000	B.1.1.2.2.1.1.2.1	0.392461197339246	.	189880001	190280000	#DADAFF	1	0.5
chr2	190280001	190520000	A.2.1.2.2.2.1.1.2.1	0.565410199556541	.	190280001	190520000	#FF9191	1	0.75
chr2	190520001	190920000	A.1.1.2.2.1.1.2.1.1.1.1	0.880266075388027	.	190520001	190920000	#FF0000	1	1
chr2	190920001	191200000	A.1.1.2.1.1.1.1.2.2.1	0.943458980044346	.	190920001	191200000	#FF0000	1	1
chr2	191200001	191600000	A.1.1.1.1.1.2.2.2	0.996674057649667	.	191200001	191600000	#FF0000	1	1
chr2	191600001	191880000	A.1.1.1.2.1.2.2.1.2	0.972283813747228	.	191600001	191880000	#FF0000	1	1
chr2	191880001	192080000	A.1.2.1.2.2.1.2.1	0.76940133037694	.	191880001	192080000	#FF4848	1	0.875
chr2	192080001	192440000	A.2.1.2.1.2.2.2.2.1	0.580931263858093	.	192080001	192440000	#FF9191	1	0.75
chr2	192440001	192600000	A.1.2.1.2.2.1.2.2	0.768292682926829	.	192440001	192600000	#FF4848	1	0.875
chr2	192600001	192760000	A.2.2.2.2.2.1.2.1	0.444567627494457	.	192600001	192760000	#FFDADA	1	0.625
chr2	192760001	193080000	A.2.1.2.2.2.1.1.2.2	0.56430155210643	.	192760001	193080000	#FF9191	1	0.75
chr2	193080001	193200000	B.1.2.2.2.2.2.1.1	0.272727272727273	.	193080001	193200000	#9191FF	1	0.375
chr2	193200001	193400000	B.2.1.2.2.2.2.1.2.2.1	0.104212860310421	.	193200001	193400000	#4848FF	1	0.25
chr2	193400001	193800000	B.2.2.1.2.2.2.2.2	0.0487804878048781	.	193400001	193800000	#0000FF	1	0.125
chr2	193800001	193960000	B.2.1.2.1.2.2.2.1.2	0.144124168514412	.	193800001	193960000	#4848FF	1	0.25
chr2	193960001	194320000	B.2.2.1.1.2.2.1.2.2.2	0.0776053215077605	.	193960001	194320000	#0000FF	1	0.125
chr2	194320001	194440000	B.1.2.2.2.1.1.2.1.1	0.287139689578714	.	194320001	194440000	#9191FF	1	0.375
chr2	194440001	194720000	B.2.1.2.2.2.2.1.2.2.2	0.10310421286031	.	194440001	194720000	#4848FF	1	0.25
chr2	194720001	194880000	B.2.1.2.2.2.2.1.1.1	0.109756097560976	.	194720001	194880000	#4848FF	1	0.25
chr2	194880001	195040000	B.2.1.2.1.2.1.1.1.2	0.164079822616408	.	194880001	195040000	#4848FF	1	0.25
chr2	195040001	195320000	B.2.1.2.2.2.2.2.2.2	0.098669623059867	.	195040001	195320000	#4848FF	1	0.25
chr2	195320001	195680000	B.2.1.2.2.2.2.2.2.1	0.0997782705099778	.	195320001	195680000	#4848FF	1	0.25
chr2	195680001	195800000	B.2.1.2.1.2.1.1.1.1	0.165188470066519	.	195680001	195800000	#4848FF	1	0.25
chr2	195800001	196000000	B.1.2.2.2.2.2.1.2.2	0.270509977827051	.	195800001	196000000	#9191FF	1	0.375
chr2	196000001	196200000	B.1.2.2.2.1.1.2.1.2	0.286031042128603	.	196000001	196200000	#9191FF	1	0.375
chr2	196200001	196560000	A.1.2.1.2.2.2.2.1.2.1.2	0.762749445676275	.	196200001	196560000	#FF4848	1	0.875
chr2	196560001	196920000	B.1.2.1.1.2.1.2.2.2	0.344789356984479	.	196560001	196920000	#9191FF	1	0.375
chr2	196920001	197120000	A.1.2.1.1.1.1.1.1.1	0.831485587583149	.	196920001	197120000	#FF4848	1	0.875
chr2	197120001	197360000	A.1.2.2.2.1.1.1.2	0.711751662971175	.	197120001	197360000	#FF4848	1	0.875
chr2	197360001	197560000	A.2.1.2.2.2.1.2.1.2	0.562084257206208	.	197360001	197560000	#FF9191	1	0.75
chr2	197560001	198000000	A.1.1.2.1.1.1.2.2.1.1	0.937915742793792	.	197560001	198000000	#FF0000	1	1
chr2	198000001	198160000	A.1.1.2.2.1.1.1.1.2	0.886917960088692	.	198000001	198160000	#FF0000	1	1
chr2	198160001	198280000	A.1.2.2.1.1.2.2.2.2.1	0.731707317073171	.	198160001	198280000	#FF4848	1	0.875
chr2	198280001	198520000	A.1.1.2.1.1.1.1.1.1	0.9490022172949	.	198280001	198520000	#FF0000	1	1
chr2	198520001	199040000	A.1.2.2.2.2.1.2.2.2	0.685144124168514	.	198520001	199040000	#FF4848	1	0.875
chr2	199040001	199360000	B.1.2.1.1.2.1.1.2.2	0.350332594235033	.	199040001	199360000	#9191FF	1	0.375
chr2	199360001	199560000	B.1.2.2.2.2.2.2.1.2	0.268292682926829	.	199360001	199560000	#9191FF	1	0.375
chr2	199560001	199760000	B.2.1.1.2.1.1.2.1.1.2	0.227272727272727	.	199560001	199760000	#4848FF	1	0.25
chr2	199760001	200160000	B.2.1.2.1.2.1.2.1.2.2	0.156319290465632	.	199760001	200160000	#4848FF	1	0.25
chr2	200160001	200760000	B.1.1.1.1.2.2.1.2.2.2	0.42350332594235	.	200160001	200760000	#DADAFF	1	0.5
chr2	200760001	201080000	A.1.2.2.2.2.1.2.1.2.1	0.689578713968958	.	200760001	201080000	#FF4848	1	0.875
chr2	201080001	201440000	A.1.1.2.2.1.1.1.2.1.1.1	0.885809312638581	.	201080001	201440000	#FF0000	1	1
chr2	201440001	201680000	A.1.2.1.1.1.1.1.2.1.1.2	0.827050997782705	.	201440001	201680000	#FF4848	1	0.875
chr2	201680001	201880000	A.1.1.2.2.2.1.2.1.2.2.1	0.856984478935698	.	201680001	201880000	#FF0000	1	1
chr2	201880001	202000000	A.1.1.2.2.2.1.2.1.2.2.2	0.855875831485588	.	201880001	202000000	#FF0000	1	1
chr2	202000001	202360000	A.1.1.1.2.1.2.2.1.1	0.973392461197339	.	202000001	202360000	#FF0000	1	1
chr2	202360001	202480000	A.2.1.1.1.2.1.1.1.1.1	0.658536585365854	.	202360001	202480000	#FF9191	1	0.75
chr2	202480001	202760000	A.1.1.2.2.2.1.2.1.1.2.1	0.862527716186253	.	202480001	202760000	#FF0000	1	1
chr2	202760001	202960000	A.1.1.2.2.2.1.2.1.2.1.1.1	0.860310421286031	.	202760001	202960000	#FF0000	1	1
chr2	202960001	203080000	A.1.2.2.1.1.2.2.2.1	0.732815964523282	.	202960001	203080000	#FF4848	1	0.875
chr2	203080001	203760000	A.1.1.1.1.1.2.2.1	0.997782705099778	.	203080001	203760000	#FF0000	1	1
chr2	203760001	203840000	A.1.2.2.1.1.2.1.1.1.2	0.740576496674058	.	203760001	203840000	#FF4848	1	0.875
chr2	203840001	204080000	A.1.1.2.1.1.1.2.2.1.2.1	0.936807095343681	.	203840001	204080000	#FF0000	1	1
chr2	204080001	204320000	A.1.1.2.2.2.1.2.2.2	0.851441241685144	.	204080001	204320000	#FF0000	1	1
chr2	204320001	204520000	A.1.2.1.1.1.1.1.2.1.2.2	0.824833702882483	.	204320001	204520000	#FF4848	1	0.875
chr2	204520001	204760000	A.1.1.2.1.1.1.2.2.1.2.2	0.93569844789357	.	204520001	204760000	#FF0000	1	1
chr2	204760001	205120000	A.2.1.1.2.1.2.1.1.1.2	0.630820399113082	.	204760001	205120000	#FF9191	1	0.75
chr2	205120001	205640000	B.1.2.2.2.2.2.2.1.1	0.26940133037694	.	205120001	205640000	#9191FF	1	0.375
chr2	205640001	206040000	B.2.1.2.1.2.1.2.2.1.2	0.150776053215078	.	205640001	206040000	#4848FF	1	0.25
chr2	206040001	206320000	B.1.2.1.2.2.1.1.2.2	0.323725055432373	.	206040001	206320000	#9191FF	1	0.375
chr2	206320001	206480000	B.1.1.2.2.1.2.2.1.2.1	0.383592017738359	.	206320001	206480000	#DADAFF	1	0.5
chr2	206480001	206680000	A.2.2.1.2.1.1.1.1.2	0.522172949002217	.	206480001	206680000	#FFDADA	1	0.625
chr2	206680001	206840000	A.2.1.2.2.2.1.2.2.1	0.560975609756098	.	206680001	206840000	#FF9191	1	0.75
chr2	206840001	207040000	A.1.2.1.1.1.1.1.2.1.2.1	0.825942350332594	.	206840001	207040000	#FF4848	1	0.875
chr2	207040001	207200000	A.1.2.2.1.1.2.2.2.2.2	0.73059866962306	.	207040001	207200000	#FF4848	1	0.875
chr2	207200001	207560000	A.2.2.2.1.1.2.2.1.1	0.488913525498891	.	207200001	207560000	#FFDADA	1	0.625
chr2	207560001	207720000	A.2.2.1.1.2.1.1.1.2.1	0.536585365853659	.	207560001	207720000	#FFDADA	1	0.625
chr2	207720001	207920000	A.2.2.1.2.1.1.2.1.1.1	0.519955654101996	.	207720001	207920000	#FFDADA	1	0.625
chr2	207920001	208360000	A.1.1.2.2.1.1.2.2	0.875831485587583	.	207920001	208360000	#FF0000	1	1
chr2	208360001	208680000	A.1.1.2.1.1.1.2.2.2.1.1	0.934589800443459	.	208360001	208680000	#FF0000	1	1
chr2	208680001	208960000	A.1.1.2.1.1.1.2.2.2.1.2	0.933481152993348	.	208680001	208960000	#FF0000	1	1
chr2	208960001	209240000	A.1.2.1.2.2.2.1.2	0.766075388026608	.	208960001	209240000	#FF4848	1	0.875
chr2	209240001	209560000	B.1.2.2.2.1.2.2.1	0.282705099778271	.	209240001	209560000	#9191FF	1	0.375
chr2	209560001	209720000	B.2.1.2.1.2.1.1.2.2	0.160753880266075	.	209560001	209720000	#4848FF	1	0.25
chr2	209720001	209920000	B.2.1.1.1.1.2.2.1.2.2	0.25609756097561	.	209720001	209920000	#4848FF	1	0.25
chr2	209920001	210280000	B.2.1.1.2.1.1.2.1.1.1	0.228381374722838	.	209920001	210280000	#4848FF	1	0.25
chr2	210280001	210480000	B.1.2.1.1.2.2.2.1.2	0.341463414634146	.	210280001	210480000	#9191FF	1	0.375
chr2	210480001	210840000	B.2.1.1.1.1.2.1	0.259423503325942	.	210480001	210840000	#4848FF	1	0.25
chr2	210840001	211080000	A.1.2.2.2.2.1.2.2.1	0.686252771618625	.	210840001	211080000	#FF4848	1	0.875
chr2	211080001	211280000	B.1.2.1.2.2.2.2.2.1	0.314855875831486	.	211080001	211280000	#9191FF	1	0.375
chr2	211280001	211440000	A.2.2.2.1.2.2.1.1	0.476718403547672	.	211280001	211440000	#FFDADA	1	0.625
chr2	211440001	211880000	B.2.1.2.1.2.2.1.1.1	0.148558758314856	.	211440001	211880000	#4848FF	1	0.25
chr2	211880001	212160000	B.2.1.2.2.2.2.2.1.2	0.100886917960089	.	211880001	212160000	#4848FF	1	0.25
chr2	212160001	212520000	B.2.1.2.1.2.2.2.2.2.2	0.138580931263858	.	212160001	212520000	#4848FF	1	0.25
chr2	212520001	212760000	B.2.1.2.2.2.2.2.1.1	0.1019955654102	.	212520001	212760000	#4848FF	1	0.25
chr2	212760001	212960000	B.2.1.2.1.2.1.2.1.2.1	0.157427937915743	.	212760001	212960000	#4848FF	1	0.25
chr2	212960001	213080000	B.2.1.1.2.1.1.1.1	0.23059866962306	.	212960001	213080000	#4848FF	1	0.25
chr2	213080001	213280000	B.2.1.2.1.2.2.2.2.2.1	0.139689578713969	.	213080001	213280000	#4848FF	1	0.25
chr2	213280001	213520000	B.2.1.1.2.1.1.2.1.2	0.226164079822616	.	213280001	213520000	#4848FF	1	0.25
chr2	213520001	213760000	A.2.2.2.1.2.2.2.2.2	0.467849223946785	.	213520001	213760000	#FFDADA	1	0.625
chr2	213760001	214120000	A.1.2.1.2.2.2.2.1.1	0.764966740576497	.	213760001	214120000	#FF4848	1	0.875
chr2	214120001	214680000	B.1.2.2.2.1.2.2.2.2.1	0.280487804878049	.	214120001	214680000	#9191FF	1	0.375
chr2	214680001	215520000	B.2.1.2.1.2.2.1.2	0.146341463414634	.	214680001	215520000	#4848FF	1	0.25
chr2	215520001	215680000	A.2.1.2.1.2.2.1.2	0.583148558758315	.	215520001	215680000	#FF9191	1	0.75
chr2	215680001	215960000	B.1.1.1.1.1.1.2.1.2.2	0.436807095343681	.	215680001	215960000	#DADAFF	1	0.5
chr2	215960001	216160000	B.1.1.1.1.1.1.2.2.2	0.434589800443459	.	215960001	216160000	#DADAFF	1	0.5
chr2	216160001	216520000	A.2.1.1.2.1.2.1.1.2.1	0.629711751662971	.	216160001	216520000	#FF9191	1	0.75
chr2	216520001	216600000	A.2.2.2.1.1.2.1.1.2	0.493348115299335	.	216520001	216600000	#FFDADA	1	0.625
chr2	216600001	216880000	A.1.2.2.2.1.1.1.1.2	0.712860310421286	.	216600001	216880000	#FF4848	1	0.875
chr2	216880001	217360000	A.1.1.2.1.1.1.2.2.2.2	0.932372505543237	.	216880001	217360000	#FF0000	1	1
chr2	217360001	217440000	A.2.1.1.1.2.1.2.2.1	0.651884700665188	.	217360001	217440000	#FF9191	1	0.75
chr2	217440001	217600000	A.2.1.2.1.1.1.2.2.2	0.60310421286031	.	217440001	217600000	#FF9191	1	0.75
chr2	217600001	217800000	A.2.2.1.2.1.1.1.1.1	0.523281596452328	.	217600001	217800000	#FFDADA	1	0.625
chr2	217800001	217920000	A.2.2.1.2.1.1.1.2	0.521064301552106	.	217800001	217920000	#FFDADA	1	0.625
chr2	217920001	218080000	A.2.1.2.2.1.1.1.2.1	0.57649667405765	.	217920001	218080000	#FF9191	1	0.75
chr2	218080001	218240000	A.2.1.2.2.1.1.1.2.2	0.575388026607539	.	218080001	218240000	#FF9191	1	0.75
chr2	218240001	218320000	A.2.2.1.1.2.1.1.1.2.2	0.535476718403548	.	218240001	218320000	#FFDADA	1	0.625
chr2	218320001	218640000	A.2.1.2.2.1.2.2.2.1.2	0.568736141906874	.	218320001	218640000	#FF9191	1	0.75
chr2	218640001	219120000	A.1.1.2.2.2.1.2.2.1.2	0.852549889135255	.	218640001	219120000	#FF0000	1	1
chr2	219120001	219560000	A.1.1.1.2.1.2.1.2	0.97450110864745	.	219120001	219560000	#FF0000	1	1
chr2	219560001	219800000	A.1.1.2.2.2.1.2.1.2.1.2	0.858093126385809	.	219560001	219800000	#FF0000	1	1
chr2	219800001	220040000	A.1.2.1.1.1.2.2.2	0.818181818181818	.	219800001	220040000	#FF4848	1	0.875
chr2	220040001	220240000	A.1.2.1.1.1.2.1.1	0.821507760532151	.	220040001	220240000	#FF4848	1	0.875
chr2	220240001	220520000	A.1.2.2.1.1.2.1.1.2	0.739467849223947	.	220240001	220520000	#FF4848	1	0.875
chr2	220520001	220920000	A.2.2.2.1.1.2.2.2.1	0.48669623059867	.	220520001	220920000	#FFDADA	1	0.625
chr2	220920001	221000000	B.1.1.2.2.1.2.2.1.2.2.2	0.381374722838137	.	220920001	221000000	#DADAFF	1	0.5
chr2	221000001	221360000	B.2.1.2.1.2.2.2.2.1.2	0.14079822616408	.	221000001	221360000	#4848FF	1	0.25
chr2	221360001	221880000	B.2.1.1.1.1.2.2.2	0.254988913525499	.	221360001	221880000	#4848FF	1	0.25
chr2	221880001	222040000	B.1.1.1.1.1.1.2.1.2.1	0.437915742793792	.	221880001	222040000	#DADAFF	1	0.5
chr2	222040001	222480000	B.1.2.1.1.1.1.2	0.361419068736142	.	222040001	222480000	#9191FF	1	0.375
chr2	222480001	222760000	B.2.1.1.1.1.2.2.1.1	0.258314855875831	.	222480001	222760000	#4848FF	1	0.25
chr2	222760001	222840000	B.1.2.1.1.2.2.2.2	0.340354767184035	.	222760001	222840000	#9191FF	1	0.375
chr2	222840001	223160000	B.1.1.2.2.1.2.2.1.1.2	0.38470066518847	.	222840001	223160000	#DADAFF	1	0.5
chr2	223160001	223360000	A.2.1.1.2.1.2.1.1.2.2.1	0.62860310421286	.	223160001	223360000	#FF9191	1	0.75
chr2	223360001	223520000	A.2.1.2.2.2.1.2.2.2	0.559866962305987	.	223360001	223520000	#FF9191	1	0.75
chr2	223520001	223760000	A.1.2.1.2.2.2.1.1	0.767184035476718	.	223520001	223760000	#FF4848	1	0.875
chr2	223760001	224040000	A.2.2.2.1.1.2.2.1.2	0.48780487804878	.	223760001	224040000	#FFDADA	1	0.625
chr2	224040001	224120000	B.1.2.1.1.2.2.1	0.343680709534368	.	224040001	224120000	#9191FF	1	0.375
chr2	224120001	224240000	B.1.2.1.2.2.1.2.2	0.321507760532151	.	224120001	224240000	#9191FF	1	0.375
chr2	224240001	224320000	B.1.2.1.1.2.2.2.1.1	0.342572062084257	.	224240001	224320000	#9191FF	1	0.375
chr2	224320001	224520000	B.1.1.2.2.1.2.2.1.2.2.1	0.382483370288248	.	224320001	224520000	#DADAFF	1	0.5
chr2	224520001	224840000	A.1.2.2.2.1.1.1.1.1	0.713968957871397	.	224520001	224840000	#FF4848	1	0.875
chr2	224840001	225320000	A.2.1.1.2.1.2.1.1.1.1	0.631929046563193	.	224840001	225320000	#FF9191	1	0.75
chr2	225320001	225520000	A.1.2.1.1.1.1.1.1.2.1	0.830376940133038	.	225320001	225520000	#FF4848	1	0.875
chr2	225520001	225920000	A.1.2.1.2.2.2.2.1.2.1.1	0.763858093126386	.	225520001	225920000	#FF4848	1	0.875
chr2	225920001	226200000	B.1.1.2.2.1.2.2.1.1.1	0.385809312638581	.	225920001	226200000	#DADAFF	1	0.5
chr2	226200001	226520000	B.1.2.2.2.1.2.2.2.2.2	0.279379157427938	.	226200001	226520000	#9191FF	1	0.375
chr2	226520001	226720000	B.2.1.1.1.1.2.2.1.2.1	0.257206208425721	.	226520001	226720000	#4848FF	1	0.25
chr2	226720001	226840000	B.2.1.1.1.1.1.1	0.266075388026608	.	226720001	226840000	#4848FF	1	0.25
chr2	226840001	227120000	B.2.1.2.1.2.2.2.2.1.1.2	0.141906873614191	.	226840001	227120000	#4848FF	1	0.25
chr2	227120001	227280000	B.1.2.2.2.1.2.1	0.283813747228381	.	227120001	227280000	#9191FF	1	0.375
chr2	227280001	227480000	B.1.2.1.2.2.1.2.1	0.322616407982262	.	227280001	227480000	#9191FF	1	0.375
chr2	227480001	227680000	A.2.2.2.1.2.2.1.2.2	0.47450110864745	.	227480001	227680000	#FFDADA	1	0.625
chr2	227680001	227840000	A.2.1.1.2.1.2.1.2	0.626385809312639	.	227680001	227840000	#FF9191	1	0.75
chr2	227840001	227960000	A.2.2.2.1.2.2.1.2.1	0.475609756097561	.	227840001	227960000	#FFDADA	1	0.625
chr2	227960001	228160000	A.2.1.1.2.1.2.1.1.2.2.2	0.627494456762749	.	227960001	228160000	#FF9191	1	0.75
chr2	228160001	228440000	A.1.2.1.1.1.1.1.1.2.2	0.829268292682927	.	228160001	228440000	#FF4848	1	0.875
chr2	228440001	228520000	A.2.1.2.1.1.1.2.2.1	0.604212860310421	.	228440001	228520000	#FF9191	1	0.75
chr2	228520001	228760000	A.2.1.2.2.2.1.2.1.1	0.563192904656319	.	228520001	228760000	#FF9191	1	0.75
chr2	228760001	229280000	B.2.2.1.1.2.2.1.1.2	0.0809312638580931	.	228760001	229280000	#0000FF	1	0.125
chr2	229280001	229400000	B.2.1.1.2.1.1.2.2	0.225055432372506	.	229280001	229400000	#4848FF	1	0.25
chr2	229400001	229560000	B.2.1.1.2.1.1.1.2	0.229490022172949	.	229400001	229560000	#4848FF	1	0.25
chr2	229560001	229680000	B.2.1.2.1.2.2.2.2.1.1.1	0.143015521064302	.	229560001	229680000	#4848FF	1	0.25
chr2	229680001	229920000	B.2.2.1.2.2.1.1	0.0543237250554324	.	229680001	229920000	#0000FF	1	0.125
chr2	229920001	230600000	B.1.2.2.2.1.2.2.2.1	0.28159645232816	.	229920001	230600000	#9191FF	1	0.375
chr2	230600001	230840000	A.1.1.2.2.1.1.1.1.1	0.888026607538803	.	230600001	230840000	#FF0000	1	1
chr2	230840001	230920000	A.2.1.1.1.2.1.1.1.1.2	0.657427937915743	.	230840001	230920000	#FF9191	1	0.75
chr2	230920001	231040000	A.1.2.2.1.2.1.2.2	0.725055432372506	.	230920001	231040000	#FF4848	1	0.875
chr2	231040001	231200000	A.1.2.1.1.1.1.1.2.1.1.1	0.828159645232816	.	231040001	231200000	#FF4848	1	0.875
chr2	231200001	231720000	A.1.1.1.2.1.2.2.2	0.971175166297118	.	231200001	231720000	#FF0000	1	1
chr2	231720001	231920000	A.1.1.1.2.2.2.1.2.1	0.96119733924612	.	231720001	231920000	#FF0000	1	1
chr2	231920001	232240000	A.1.1.1.2.2.2.1.2.2	0.960088691796009	.	231920001	232240000	#FF0000	1	1
chr2	232240001	232320000	A.1.2.2.1.2.2.2.1	0.719512195121951	.	232240001	232320000	#FF4848	1	0.875
chr2	232320001	232600000	A.1.2.1.1.1.2.2.1	0.819290465631929	.	232320001	232600000	#FF4848	1	0.875
chr2	232600001	232680000	A.2.1.1.1.2.1.1.1.2	0.656319290465632	.	232600001	232680000	#FF9191	1	0.75
chr2	232680001	232880000	A.2.1.1.1.2.1.2.1.2	0.652993348115299	.	232680001	232880000	#FF9191	1	0.75
chr2	232880001	233040000	A.1.2.2.1.1.1.1.2.1.1	0.753880266075388	.	232880001	233040000	#FF4848	1	0.875
chr2	233040001	233120000	A.2.1.2.1.1.1.2.1.2.1	0.606430155210643	.	233040001	233120000	#FF9191	1	0.75
chr2	233120001	233280000	A.2.1.2.2.1.1.1.1	0.577605321507761	.	233120001	233280000	#FF9191	1	0.75
chr2	233280001	233360000	A.2.2.1.1.2.1.1.2	0.534368070953437	.	233280001	233360000	#FFDADA	1	0.625
chr2	233360001	233640000	A.1.2.2.1.2.1.1.2.1	0.728381374722838	.	233360001	233640000	#FF4848	1	0.875
chr2	233640001	233920000	A.1.2.2.1.1.2.1.2.2	0.735033259423503	.	233640001	233920000	#FF4848	1	0.875
chr2	233920001	234000000	A.1.1.2.2.2.1.2.1.1.2.2	0.861419068736142	.	233920001	234000000	#FF0000	1	1
chr2	234080001	234320000	A.1.1.2.2.2.1.2.1.1.2.2	0.861419068736142	.	234080001	234320000	#FF0000	1	1
chr2	234320001	234520000	A.1.2.1.1.1.2.1.2	0.82039911308204	.	234320001	234520000	#FF4848	1	0.875
chr2	234520001	234800000	A.2.1.2.2.1.2.2.1.1	0.572062084257206	.	234520001	234800000	#FF9191	1	0.75
chr2	234800001	235200000	A.2.2.2.1.1.2.1.2.1.1	0.492239467849224	.	234800001	235200000	#FFDADA	1	0.625
chr2	235200001	235400000	A.2.2.2.1.1.2.1.2.1.2	0.491130820399113	.	235200001	235400000	#FFDADA	1	0.625
chr2	235400001	235560000	A.2.2.2.2.2.1.1	0.445676274944568	.	235400001	235560000	#FFDADA	1	0.625
chr2	235560001	235760000	B.1.1.2.1.2.2.1	0.39689578713969	.	235560001	235760000	#DADAFF	1	0.5
chr2	235760001	235880000	B.1.1.2.2.1.2.2.2	0.380266075388027	.	235760001	235880000	#DADAFF	1	0.5
chr2	235880001	236280000	B.1.1.2.1.2.1.1	0.399113082039911	.	235880001	236280000	#DADAFF	1	0.5
chr2	236280001	236480000	B.1.1.2.1.2.2.2	0.395787139689579	.	236280001	236480000	#DADAFF	1	0.5
chr2	236520001	236680000	B.1.1.1.2.2.1.1	0.411308203991131	.	236520001	236680000	#DADAFF	1	0.5
chr2	236680001	236880000	B.1.1.1.1.1.2	0.433481152993348	.	236680001	236880000	#DADAFF	1	0.5
chr2	236880001	237000000	B.1.1.1.1.2.2.2.2	0.420177383592018	.	236880001	237000000	#DADAFF	1	0.5
chr2	237000001	237160000	B.1.1.2.1.2.1.2	0.3980044345898	.	237000001	237160000	#DADAFF	1	0.5
chr2	237160001	237360000	A.2.2.2.1.1.2.2.2.2	0.485587583148559	.	237160001	237360000	#FFDADA	1	0.625
chr2	237360001	237520000	A.2.1.2.1.1.1.2.1.1	0.607538802660754	.	237360001	237520000	#FF9191	1	0.75
chr2	237520001	237800000	A.2.2.2.1.1.2.1.1.1	0.494456762749446	.	237520001	237800000	#FFDADA	1	0.625
chr2	237800001	238000000	A.2.1.2.2.1.2.2.2.2	0.567627494456763	.	237800001	238000000	#FF9191	1	0.75
chr2	238000001	238520000	A.2.1.2.2.1.2.2.2.1.1	0.569844789356984	.	238000001	238520000	#FF9191	1	0.75
chr2	238520001	238760000	A.2.1.1.1.2.1.2.1.1	0.65410199556541	.	238520001	238760000	#FF9191	1	0.75
chr2	238760001	238960000	A.1.2.2.1.1.2.1.2.1.1.2	0.737250554323725	.	238760001	238960000	#FF4848	1	0.875
chr2	238960001	239160000	A.1.2.2.1.1.2.1.2.1.1.1	0.738359201773836	.	238960001	239160000	#FF4848	1	0.875
chr2	239160001	239400000	A.2.1.1.1.2.1.2.2.2	0.650776053215078	.	239160001	239400000	#FF9191	1	0.75
chr2	239400001	239800000	A.2.2.1.2.1.1.2.1.1.2	0.518847006651885	.	239400001	239800000	#FFDADA	1	0.625
chr2	239840001	239880000	A.2.2.1.2.1.1.2.1.1.2	0.518847006651885	.	239840001	239880000	#FFDADA	1	0.625
chr2	239880001	240040000	A.2.2.2.1.1.2.1.2.2	0.490022172949002	.	239880001	240040000	#FFDADA	1	0.625
chr2	240040001	240120000	A.2.2.2.2.2.2.1	0.442350332594235	.	240040001	240120000	#FFDADA	1	0.625
chr2	240120001	240800000	A.2.1.2.1.1.1.1	0.608647450110865	.	240120001	240800000	#FF9191	1	0.75
chr2	240800001	240880000	A.2.2.2.2.2.2.2	0.441241685144124	.	240800001	240880000	#FFDADA	1	0.625
chr2	240880001	241160000	A.2.2.1.2.1.1.2.1.2	0.517738359201774	.	240880001	241160000	#FFDADA	1	0.625
chr2	241160001	241440000	A.2.2.1.1.2.2.1.1	0.529933481152993	.	241160001	241440000	#FFDADA	1	0.625
chr2	241440001	241560000	A.2.1.1.2.1.2.2	0.625277161862528	.	241440001	241560000	#FF9191	1	0.75
chr2	241560001	241600000	A.1.2.2.1.1.2.1.2.1.2	0.736141906873614	.	241560001	241600000	#FF4848	1	0.875
chr2	241640001	242080000	A.1.2.2.1.1.2.1.2.1.2	0.736141906873614	.	241640001	242080000	#FF4848	1	0.875
chr2	242080001	242480000	A.1.1.1.2.2.2.2.2.1.2.2	0.953436807095344	.	242080001	242480000	#FF0000	1	1
chr2	242520001	242840000	A.1.1.1.2.2.2.2.2.1.2.2	0.953436807095344	.	242520001	242840000	#FF0000	1	1
chr2	242840001	243040000	A.2.1.1.2.1.1.1.1	0.639689578713969	.	242840001	243040000	#FF9191	1	0.75
chr3	40001	400000	A.1.2.1.1.2.1.2.1.2.2	0.824701195219124	.	40001	400000	#FF4848	1	0.875
chr3	400001	840000	B.1.2.2.1.2.2.2.1.1.2	0.304116865869854	.	400001	840000	#9191FF	1	0.375
chr3	840001	1000000	B.2.1.2.1.1.2.1.1.1	0.191235059760956	.	840001	1000000	#4848FF	1	0.25
chr3	1000001	1160000	B.2.1.2.1.2.1.2.1.2	0.175298804780877	.	1000001	1160000	#4848FF	1	0.25
chr3	1160001	1640000	B.2.2.2.1.2.1.2	0.0292164674634794	.	1160001	1640000	#0000FF	1	0.125
chr3	1640001	1760000	B.2.1.2.1.1.2.2.2.1	0.183266932270916	.	1640001	1760000	#4848FF	1	0.25
chr3	1760001	2280000	B.2.2.2.2.1.2.2	0.00796812749003984	.	1760001	2280000	#0000FF	1	0.125
chr3	2280001	2480000	B.2.2.1.1.1.2.2.1.2	0.104913678618858	.	2280001	2480000	#0000FF	1	0.125
chr3	2480001	2720000	B.2.2.1.1.1.2.2.1.1.1.1	0.108897742363878	.	2480001	2720000	#0000FF	1	0.125
chr3	2720001	2840000	B.2.1.1.1.1.1.2.2.1	0.256308100929615	.	2720001	2840000	#4848FF	1	0.25
chr3	2840001	2920000	B.1.2.2.1.2.2.2.2.2	0.298804780876494	.	2840001	2920000	#9191FF	1	0.375
chr3	2920001	3080000	B.1.2.1.2.1.2.1.1.1	0.351925630810093	.	2920001	3080000	#9191FF	1	0.375
chr3	3080001	3240000	A.2.2.2.1.1.1.1.1	0.532536520584329	.	3080001	3240000	#FFDADA	1	0.625
chr3	3240001	3560000	B.2.1.1.1.1.1.1.2.2	0.262948207171315	.	3240001	3560000	#4848FF	1	0.25
chr3	3560001	3840000	B.1.2.2.2.1.1.1.1.2	0.296148738379814	.	3560001	3840000	#9191FF	1	0.375
chr3	3840001	3920000	B.1.2.2.2.1.1.1.2.1.2	0.292164674634794	.	3840001	3920000	#9191FF	1	0.375
chr3	3920001	4040000	B.1.2.2.2.1.1.1.2.1.1.2	0.293492695883134	.	3920001	4040000	#9191FF	1	0.375
chr3	4040001	4360000	B.1.2.1.1.2.1.2.1.2	0.371845949535193	.	4040001	4360000	#9191FF	1	0.375
chr3	4360001	4640000	A.1.2.1.1.2.1.2.1.2.1	0.826029216467464	.	4360001	4640000	#FF4848	1	0.875
chr3	4640001	4760000	A.2.1.1.2.1.2.1	0.649402390438247	.	4640001	4760000	#FF9191	1	0.75
chr3	4760001	5040000	A.1.1.1.2.1.1.2	0.973439575033201	.	4760001	5040000	#FF0000	1	1
chr3	5080001	5280000	A.1.2.1.1.2.1.2.1.1.2	0.827357237715803	.	5080001	5280000	#FF4848	1	0.875
chr3	5280001	5600000	A.2.2.2.1.1.2.1.2.1	0.51660026560425	.	5280001	5600000	#FFDADA	1	0.625
chr3	5600001	5880000	B.1.2.2.2.1.1.1.2.1.1.1	0.294820717131474	.	5600001	5880000	#9191FF	1	0.375
chr3	5880001	6200000	B.2.1.2.1.2.1.2.2	0.173970783532537	.	5880001	6200000	#4848FF	1	0.25
chr3	6200001	6360000	B.1.1.2.2.1.2.2.1	0.410358565737052	.	6200001	6360000	#DADAFF	1	0.5
chr3	6360001	6640000	B.1.2.2.1.2.2.1	0.306772908366534	.	6360001	6640000	#9191FF	1	0.375
chr3	6640001	6800000	A.2.2.2.2.2.1.1.2	0.49269588313413	.	6640001	6800000	#FFDADA	1	0.625
chr3	6800001	7160000	B.2.1.2.1.2.1.2.1.1	0.176626826029216	.	6800001	7160000	#4848FF	1	0.25
chr3	7160001	7320000	B.1.1.2.2.1.2.2.2	0.409030544488712	.	7160001	7320000	#DADAFF	1	0.5
chr3	7320001	7600000	B.2.1.2.1.1.1.1.1.1.2.2	0.203187250996016	.	7320001	7600000	#4848FF	1	0.25
chr3	7600001	7720000	B.2.1.2.1.1.2.2.2.2	0.181938911022576	.	7600001	7720000	#4848FF	1	0.25
chr3	7720001	8000000	B.2.2.1.1.2.1.2.2.2	0.098273572377158	.	7720001	8000000	#0000FF	1	0.125
chr3	8000001	8200000	B.2.1.2.1.1.2.2.1	0.184594953519256	.	8000001	8200000	#4848FF	1	0.25
chr3	8200001	8520000	B.1.2.2.1.2.2.2.1.1.1	0.305444887118194	.	8200001	8520000	#9191FF	1	0.375
chr3	8520001	8760000	A.2.2.1.2.2.1.2	0.543160690571049	.	8520001	8760000	#FFDADA	1	0.625
chr3	8760001	9120000	A.1.2.1.2.2.1.2.2.1	0.778220451527224	.	8760001	9120000	#FF4848	1	0.875
chr3	9120001	9400000	A.1.2.2.1.1.1.2.1.1.2	0.755644090305445	.	9120001	9400000	#FF4848	1	0.875
chr3	9400001	9640000	A.1.1.2.1.1.1.2.2.2.2	0.941567065073041	.	9400001	9640000	#FF0000	1	1
chr3	9680001	9760000	A.1.1.2.1.1.1.2.2.2.2	0.941567065073041	.	9680001	9760000	#FF0000	1	1
chr3	9760001	9800000	A.1.1.1.1.2.1.2.2.2.2	0.98539176626826	.	9760001	9800000	#FF0000	1	1
chr3	9840001	9960000	A.1.1.1.1.2.1.2.2.2.2	0.98539176626826	.	9840001	9960000	#FF0000	1	1
chr3	10000001	10160000	A.1.1.1.1.2.1.2.2.2.2	0.98539176626826	.	10000001	10160000	#FF0000	1	1
chr3	10200001	10360000	A.1.1.1.1.2.1.2.2.2.2	0.98539176626826	.	10200001	10360000	#FF0000	1	1
chr3	10360001	10560000	A.2.1.2.1.2.2.1.2.1.1	0.609561752988048	.	10360001	10560000	#FF9191	1	0.75
chr3	10560001	10800000	A.2.2.1.2.1.2.2.1	0.547144754316069	.	10560001	10800000	#FFDADA	1	0.625
chr3	10800001	10920000	A.2.2.1.2.2.2.2.2	0.533864541832669	.	10800001	10920000	#FFDADA	1	0.625
chr3	10920001	11080000	A.2.2.2.1.2.1.1.2.2	0.50730411686587	.	10920001	11080000	#FFDADA	1	0.625
chr3	11080001	11240000	A.2.1.2.1.2.2.1.2.1.2	0.608233731739708	.	11080001	11240000	#FF9191	1	0.75
chr3	11240001	11680000	A.1.2.1.1.2.2.2.1	0.812749003984064	.	11240001	11680000	#FF4848	1	0.875
chr3	11680001	11960000	A.2.1.1.2.2.2.1	0.638778220451527	.	11680001	11960000	#FF9191	1	0.75
chr3	11960001	12120000	A.2.2.1.2.2.2.2.1	0.535192563081009	.	11960001	12120000	#FFDADA	1	0.625
chr3	12120001	12560000	A.1.2.1.2.2.1.2.1	0.779548472775564	.	12120001	12560000	#FF4848	1	0.875
chr3	12560001	12720000	A.1.2.2.1.1.1.2.1.2.1	0.754316069057105	.	12560001	12720000	#FF4848	1	0.875
chr3	12720001	13000000	A.1.2.1.2.1.2.1.2.1	0.798140770252324	.	12720001	13000000	#FF4848	1	0.875
chr3	13000001	13160000	A.1.2.1.2.1.2.2.1.2.2	0.791500664010624	.	13000001	13160000	#FF4848	1	0.875
chr3	13160001	13360000	A.2.1.1.1.1.2.1.1	0.670650730411687	.	13160001	13360000	#FF9191	1	0.75
chr3	13360001	13520000	A.1.2.2.2.1.2.2.2.2.1	0.702523240371846	.	13360001	13520000	#FF4848	1	0.875
chr3	13520001	13720000	A.2.1.2.1.2.2.2.2.2	0.601593625498008	.	13520001	13720000	#FF9191	1	0.75
chr3	13720001	14000000	A.2.2.2.1.2.1.1.2.1	0.50863213811421	.	13720001	14000000	#FFDADA	1	0.625
chr3	14000001	14160000	A.2.2.2.1.2.1.2.1.1	0.50597609561753	.	14000001	14160000	#FFDADA	1	0.625
chr3	14160001	14400000	A.1.2.2.2.1.2.2.2.1	0.703851261620186	.	14160001	14400000	#FF4848	1	0.875
chr3	14400001	14680000	A.1.2.2.1.1.1.2.2.1.2	0.750332005312085	.	14400001	14680000	#FF4848	1	0.875
chr3	14680001	14840000	A.1.2.2.1.1.1.2.1.2.2	0.752988047808765	.	14680001	14840000	#FF4848	1	0.875
chr3	14840001	14960000	A.2.1.1.2.2.2.2.2.1	0.634794156706507	.	14840001	14960000	#FF9191	1	0.75
chr3	14960001	15120000	A.1.2.1.2.1.2.2.1.2.1	0.792828685258964	.	14960001	15120000	#FF4848	1	0.875
chr3	15120001	15400000	A.1.1.2.2.1.1.1.1.2	0.911022576361222	.	15120001	15400000	#FF0000	1	1
chr3	15440001	15640000	A.1.1.2.2.1.1.2.1.2.2	0.903054448871182	.	15440001	15640000	#FF0000	1	1
chr3	15640001	15920000	A.1.1.1.2.1.1.1.2	0.974767596281541	.	15640001	15920000	#FF0000	1	1
chr3	15920001	16360000	A.1.2.1.2.2.1.2.2.2.1.2	0.775564409030544	.	15920001	16360000	#FF4848	1	0.875
chr3	16360001	16440000	A.2.1.1.1.1.2.2.1.2	0.666666666666667	.	16360001	16440000	#FF9191	1	0.75
chr3	16440001	16600000	A.1.2.1.1.1.2.2.2	0.844621513944223	.	16440001	16600000	#FF4848	1	0.875
chr3	16600001	16840000	A.2.1.1.2.2.1.1.2.1	0.645418326693227	.	16600001	16840000	#FF9191	1	0.75
chr3	16840001	17040000	A.1.2.1.2.2.1.1.2.1	0.782204515272244	.	16840001	17040000	#FF4848	1	0.875
chr3	17040001	17280000	A.2.1.1.1.1.2.2.1.1	0.667994687915007	.	17040001	17280000	#FF9191	1	0.75
chr3	17280001	17480000	A.1.2.2.2.2.2.2.2.2.1	0.679946879150066	.	17280001	17480000	#FF4848	1	0.875
chr3	17480001	17680000	A.1.2.2.1.2.1.1.1.1	0.745019920318725	.	17480001	17680000	#FF4848	1	0.875
chr3	17680001	17880000	A.1.2.1.2.2.1.1.2.2	0.780876494023904	.	17680001	17880000	#FF4848	1	0.875
chr3	17880001	18360000	A.2.2.2.1.1.2.1.1.2	0.51792828685259	.	17880001	18360000	#FFDADA	1	0.625
chr3	18360001	18520000	B.1.1.2.2.2.1.1.1.2.2	0.405046480743692	.	18360001	18520000	#DADAFF	1	0.5
chr3	18520001	18880000	B.1.2.1.2.1.2.1.1.2	0.350597609561753	.	18520001	18880000	#9191FF	1	0.375
chr3	18880001	19360000	B.2.1.2.1.2.1.1.1.2	0.179282868525896	.	18880001	19360000	#4848FF	1	0.25
chr3	19360001	19680000	B.2.1.1.1.1.1.1.1.2	0.265604249667995	.	19360001	19680000	#4848FF	1	0.25
chr3	19680001	19960000	B.2.1.1.1.1.1.2.1.2.1.2	0.258964143426295	.	19680001	19960000	#4848FF	1	0.25
chr3	19960001	20240000	A.1.2.2.2.2.2.2.2.1	0.681274900398406	.	19960001	20240000	#FF4848	1	0.875
chr3	20240001	20400000	B.1.2.1.1.2.2.2.2.2	0.362549800796813	.	20240001	20400000	#9191FF	1	0.375
chr3	20400001	20760000	B.2.2.1.1.2.1.1	0.102257636122178	.	20400001	20760000	#0000FF	1	0.125
chr3	20760001	20960000	B.2.2.1.1.2.1.2.2.1	0.099601593625498	.	20760001	20960000	#0000FF	1	0.125
chr3	20960001	21040000	B.2.1.1.1.1.1.2.2.2.2	0.253652058432935	.	20960001	21040000	#4848FF	1	0.25
chr3	21040001	21280000	B.2.2.1.1.1.2.2.1.1.2	0.106241699867198	.	21040001	21280000	#0000FF	1	0.125
chr3	21280001	21480000	B.2.2.1.1.1.2.2.1.1.1.2	0.107569721115538	.	21280001	21480000	#0000FF	1	0.125
chr3	21480001	21960000	B.2.2.2.2.1.2.1	0.00929614873837981	.	21480001	21960000	#0000FF	1	0.125
chr3	21960001	22120000	B.2.1.1.1.1.1.2.1.1	0.261620185922975	.	21960001	22120000	#4848FF	1	0.25
chr3	22120001	22280000	B.1.2.2.1.2.2.2.2.1	0.300132802124834	.	22120001	22280000	#9191FF	1	0.375
chr3	22280001	22520000	B.2.1.1.1.2.1.1.2.2	0.239043824701195	.	22280001	22520000	#4848FF	1	0.25
chr3	22520001	22680000	B.2.1.1.1.2.1.1.2.1.2	0.240371845949535	.	22520001	22680000	#4848FF	1	0.25
chr3	22680001	22960000	B.2.1.1.1.2.1.1.2.1.1	0.241699867197875	.	22680001	22960000	#4848FF	1	0.25
chr3	22960001	23200000	A.2.2.1.1.1.1.2.1	0.572377158034529	.	22960001	23200000	#FFDADA	1	0.625
chr3	23200001	23480000	A.1.1.2.2.2.1.2.2.1	0.881806108897742	.	23200001	23480000	#FF0000	1	1
chr3	23520001	23600000	A.1.1.2.2.2.1.2.2.1	0.881806108897742	.	23520001	23600000	#FF0000	1	1
chr3	23600001	23760000	A.1.2.1.1.2.1.2.1.1.1	0.828685258964143	.	23600001	23760000	#FF4848	1	0.875
chr3	23760001	24040000	A.1.1.2.2.2.1.2.2.2	0.880478087649402	.	23760001	24040000	#FF0000	1	1
chr3	24040001	24360000	B.1.1.1.1.2.1.2.2	0.470119521912351	.	24040001	24360000	#DADAFF	1	0.5
chr3	24360001	24520000	B.2.1.1.1.1.1.1.2.1	0.264276228419655	.	24360001	24520000	#4848FF	1	0.25
chr3	24520001	24720000	B.2.1.1.1.1.1.2.1.2.2	0.257636122177955	.	24520001	24720000	#4848FF	1	0.25
chr3	24720001	25000000	B.2.1.1.1.2.2.2.1	0.232403718459495	.	24720001	25000000	#4848FF	1	0.25
chr3	25000001	25160000	B.1.2.2.2.1.1.2.2.2	0.285524568393094	.	25000001	25160000	#9191FF	1	0.375
chr3	25160001	25360000	B.2.1.2.1.1.2.1.2.2.2	0.185922974767596	.	25160001	25360000	#4848FF	1	0.25
chr3	25360001	25640000	B.1.2.1.1.2.2.2.2.1	0.363877822045153	.	25360001	25640000	#9191FF	1	0.375
chr3	25640001	25920000	A.1.2.2.1.2.1.2.2	0.737051792828685	.	25640001	25920000	#FF4848	1	0.875
chr3	25920001	26400000	B.2.2.1.1.1.2.1.2.2	0.110225763612218	.	25920001	26400000	#0000FF	1	0.125
chr3	26400001	26600000	B.2.2.1.1.2.1.2.1	0.100929614873838	.	26400001	26600000	#0000FF	1	0.125
chr3	26600001	26840000	B.2.1.2.1.2.1.1.2	0.177954847277556	.	26600001	26840000	#4848FF	1	0.25
chr3	26840001	27080000	B.2.2.1.1.1.1.2.2.1	0.119521912350598	.	26840001	27080000	#0000FF	1	0.125
chr3	27080001	27360000	B.2.1.1.1.1.1.2.1.2.1.1	0.260292164674635	.	27080001	27360000	#4848FF	1	0.25
chr3	27360001	27560000	A.2.1.1.1.2.1.1.2	0.661354581673307	.	27360001	27560000	#FF9191	1	0.75
chr3	27560001	27760000	A.2.2.1.1.2.2.1.1	0.557768924302789	.	27560001	27760000	#FFDADA	1	0.625
chr3	27760001	28000000	B.1.1.1.1.2.1.1	0.472775564409031	.	27760001	28000000	#DADAFF	1	0.5
chr3	28000001	28400000	A.1.2.2.1.2.1.1.2.1	0.742363877822045	.	28000001	28400000	#FF4848	1	0.875
chr3	28400001	28920000	B.2.1.2.1.2.1.1.1.1	0.180610889774236	.	28400001	28920000	#4848FF	1	0.25
chr3	28920001	29080000	B.1.1.1.2.1.2.2.2	0.448871181938911	.	28920001	29080000	#DADAFF	1	0.5
chr3	29080001	29280000	B.1.2.1.1.2.2.2.1.2	0.365205843293493	.	29080001	29280000	#9191FF	1	0.375
chr3	29280001	29440000	A.2.1.2.1.1.1.2.1	0.628154050464807	.	29280001	29440000	#FF9191	1	0.75
chr3	29440001	29600000	B.1.1.1.2.1.2.1.1.2.2	0.455511288180611	.	29440001	29600000	#DADAFF	1	0.5
chr3	29600001	29800000	B.1.2.1.1.2.2.2.1.1	0.366533864541833	.	29600001	29800000	#9191FF	1	0.375
chr3	29800001	30080000	B.2.1.1.1.2.1.1.1	0.243027888446215	.	29800001	30080000	#4848FF	1	0.25
chr3	30080001	30320000	B.2.1.1.1.1.1.1.1.1	0.266932270916335	.	30080001	30320000	#4848FF	1	0.25
chr3	30320001	30560000	B.1.2.1.1.2.1.2.2	0.370517928286853	.	30320001	30560000	#9191FF	1	0.375
chr3	30560001	30720000	A.2.2.2.1.1.2.2.2	0.51261620185923	.	30560001	30720000	#FFDADA	1	0.625
chr3	30720001	31000000	B.1.1.1.2.1.2.2.1.2.2	0.450199203187251	.	30720001	31000000	#DADAFF	1	0.5
chr3	31000001	31240000	B.1.1.1.2.1.2.1.1.1	0.458167330677291	.	31000001	31240000	#DADAFF	1	0.5
chr3	31240001	31520000	A.2.2.1.1.1.1.2.2	0.571049136786189	.	31240001	31520000	#FFDADA	1	0.625
chr3	31520001	31920000	A.1.2.2.1.2.1.1.1.2	0.743691899070385	.	31520001	31920000	#FF4848	1	0.875
chr3	31920001	32400000	A.1.2.1.2.2.1.2.2.2.2	0.774236387782204	.	31920001	32400000	#FF4848	1	0.875
chr3	32400001	32600000	A.1.1.1.2.1.1.1.1	0.97609561752988	.	32400001	32600000	#FF0000	1	1
chr3	32600001	32760000	A.1.2.1.1.1.2.2.1	0.845949535192563	.	32600001	32760000	#FF4848	1	0.875
chr3	32760001	32880000	A.1.2.1.1.1.1.1.2.1	0.859229747675963	.	32760001	32880000	#FF4848	1	0.875
chr3	32880001	32960000	A.1.1.1.1.2.1.1	0.99070385126162	.	32880001	32960000	#FF0000	1	1
chr3	33000001	33160000	A.1.1.1.1.2.1.1	0.99070385126162	.	33000001	33160000	#FF0000	1	1
chr3	33160001	33400000	A.1.2.2.1.2.1.2.1.2	0.738379814077025	.	33160001	33400000	#FF4848	1	0.875
chr3	33400001	33880000	A.1.1.2.1.2.1.1.1	0.936254980079681	.	33400001	33880000	#FF0000	1	1
chr3	33880001	34040000	B.1.1.1.2.1.2.2.1.2.1	0.451527224435591	.	33880001	34040000	#DADAFF	1	0.5
chr3	34040001	34400000	A.2.1.2.2.1.1.2.1	0.598937583001328	.	34040001	34400000	#FF9191	1	0.75
chr3	34400001	34640000	B.2.1.1.1.1.2.2.2.2	0.244355909694555	.	34400001	34640000	#4848FF	1	0.25
chr3	34640001	34760000	B.2.1.2.1.1.2.1.1.2	0.189907038512616	.	34640001	34760000	#4848FF	1	0.25
chr3	34760001	35040000	B.2.2.1.1.1.2.2.2	0.103585657370518	.	34760001	35040000	#0000FF	1	0.125
chr3	35040001	35240000	B.2.2.2.1.2.2.2.2.1	0.0185922974767596	.	35040001	35240000	#0000FF	1	0.125
chr3	35240001	35520000	B.2.2.2.2.1.1.1.1	0.0132802124833997	.	35240001	35520000	#0000FF	1	0.125
chr3	35520001	35880000	B.2.2.1.1.1.2.1.2.1	0.111553784860558	.	35520001	35880000	#0000FF	1	0.125
chr3	35880001	36200000	B.2.1.2.1.1.2.1.2.2.1	0.187250996015936	.	35880001	36200000	#4848FF	1	0.25
chr3	36200001	36400000	B.2.1.2.1.1.2.1.2.1	0.188579017264276	.	36200001	36400000	#4848FF	1	0.25
chr3	36400001	36760000	B.1.1.2.2.2.1.1.1.2.1	0.406374501992032	.	36400001	36760000	#DADAFF	1	0.5
chr3	36760001	36920000	A.2.1.2.1.1.1.1.2.1	0.630810092961487	.	36760001	36920000	#FF9191	1	0.75
chr3	36920001	37360000	A.1.1.1.2.1.2.1.1	0.972111553784861	.	36920001	37360000	#FF0000	1	1
chr3	37360001	37840000	A.2.1.1.1.1.2.2.2	0.665338645418327	.	37360001	37840000	#FF9191	1	0.75
chr3	37840001	38000000	A.1.2.2.1.1.1.2.2.2	0.749003984063745	.	37840001	38000000	#FF4848	1	0.875
chr3	38000001	38160000	A.1.2.2.1.1.1.2.2.1.1	0.751660026560425	.	38000001	38160000	#FF4848	1	0.875
chr3	38160001	38360000	A.1.1.2.1.1.1.2.2.2.1	0.942895086321381	.	38160001	38360000	#FF0000	1	1
chr3	38360001	38760000	A.1.2.2.2.2.2.1.2	0.683930942895086	.	38360001	38760000	#FF4848	1	0.875
chr3	38760001	39080000	A.2.1.2.1.2.2.1.1.2	0.610889774236388	.	38760001	39080000	#FF9191	1	0.75
chr3	39080001	39480000	A.1.1.1.1.2.1.2.1	0.98937583001328	.	39080001	39480000	#FF0000	1	1
chr3	39480001	39640000	A.2.2.1.2.2.2.1.2.1.2	0.539176626826029	.	39480001	39640000	#FFDADA	1	0.625
chr3	39640001	40120000	A.2.2.2.1.2.2.2	0.49933598937583	.	39640001	40120000	#FFDADA	1	0.625
chr3	40120001	40400000	A.2.2.1.2.1.2.1	0.548472775564409	.	40120001	40400000	#FFDADA	1	0.625
chr3	40400001	40600000	A.2.1.1.1.1.1.2.2.1	0.673306772908366	.	40400001	40600000	#FF9191	1	0.75
chr3	40600001	40920000	A.2.2.1.2.2.1.1	0.544488711819389	.	40600001	40920000	#FFDADA	1	0.625
chr3	40920001	41160000	A.2.2.1.2.1.2.2.2	0.545816733067729	.	40920001	41160000	#FFDADA	1	0.625
chr3	41160001	41360000	A.2.1.2.1.1.1.2.2.2	0.625498007968127	.	41160001	41360000	#FF9191	1	0.75
chr3	41360001	41520000	B.1.1.2.1.2.1.1.2	0.423638778220452	.	41360001	41520000	#DADAFF	1	0.5
chr3	41520001	41960000	A.2.2.1.2.2.2.1.1	0.541832669322709	.	41520001	41960000	#FFDADA	1	0.625
chr3	41960001	42600000	A.1.1.1.2.1.2.1.2	0.970783532536521	.	41960001	42600000	#FF0000	1	1
chr3	42600001	42680000	A.1.2.1.2.1.2.2.2.2.1	0.788844621513944	.	42600001	42680000	#FF4848	1	0.875
chr3	42680001	42880000	A.1.2.2.1.1.1.2.1.1.1	0.756972111553785	.	42680001	42880000	#FF4848	1	0.875
chr3	42880001	43080000	A.2.1.2.1.2.2.1.1.1.2	0.612217795484728	.	42880001	43080000	#FF9191	1	0.75
chr3	43080001	43320000	A.1.2.2.2.2.2.1.1	0.685258964143426	.	43080001	43320000	#FF4848	1	0.875
[truncated: 8,530 more rows]
