# Supplementary material for: Systematic inference and comparison of multi-scale chromatin sub-compartments connects spatial organization to cell phenotypes
Source: Nat Commun. 2021 May 10;12:2439. doi: 10.1038/s41467-021-22666-3 (PMC8110550; doi:10.1038/s41467-021-22666-3)
Supplement: Supplementary file 5 — Supplementary Dataset 2 [file 41467_2021_22666_MOESM5_ESM.zip › Supplementary_Data_1_domain_hierarchies_127HiCmaps/MCF_10A_breast_epithelium_binsize=40kb.bed]

#fields: chr, pos_start, pos_end, the full compartment label describing the position in the hierachy, normalized compartment domain rank, ., pos_start, pos_end, color based on eight compartment model (A.1.1 - B.2.2), 1, eight compartment score (A.1.1 to B.2.2: 8 to 1 devided by 8)
chr1	520001	600000	A.2.2.2.1.2.2.2.2	0.526584867075665	.	520001	600000	#FFDADA	1	0.625
chr1	680001	760000	A.2.2.2.1.2.2.2.2	0.526584867075665	.	680001	760000	#FFDADA	1	0.625
chr1	760001	960000	A.1.1.2.2.2.1.1.1.2	0.921267893660532	.	760001	960000	#FF0000	1	1
chr1	960001	1080000	A.1.1.1.2.1.2.1.2	0.978527607361963	.	960001	1080000	#FF0000	1	1
chr1	1080001	1240000	A.1.1.2.2.2.2.2.1.1.1	0.910020449897751	.	1080001	1240000	#FF0000	1	1
chr1	1240001	1360000	A.1.1.1.2.1.1	0.980572597137014	.	1240001	1360000	#FF0000	1	1
chr1	1360001	1560000	A.1.1.1.1.1.1.2.1.1	0.997955010224949	.	1360001	1560000	#FF0000	1	1
chr1	1560001	1680000	A.1.2.1.1.1.2.1.2	0.893660531697341	.	1560001	1680000	#FF4848	1	0.875
chr1	1680001	1880000	A.1.1.1.1.1.1.2.2.2	0.994887525562372	.	1680001	1880000	#FF0000	1	1
chr1	1880001	2120000	A.1.2.1.1.1.2.2.2.1.2	0.888548057259714	.	1880001	2120000	#FF4848	1	0.875
chr1	2120001	2280000	A.2.1.2.1.1.1.1.2.2	0.702453987730061	.	2120001	2280000	#FF9191	1	0.75
chr1	2280001	2600000	A.2.2.1.2.2.1.1.2.2	0.581799591002045	.	2280001	2600000	#FFDADA	1	0.625
chr1	2680001	2840000	B.1.1.1.2.1.1.1	0.458077709611452	.	2680001	2840000	#DADAFF	1	0.5
chr1	2840001	3040000	B.2.1.2.1.1.1.2.2.1	0.179959100204499	.	2840001	3040000	#4848FF	1	0.25
chr1	3040001	3120000	B.1.1.1.2.1.2.2	0.455010224948875	.	3040001	3120000	#DADAFF	1	0.5
chr1	3120001	3240000	B.2.1.1.1.1.2.1	0.234151329243354	.	3120001	3240000	#4848FF	1	0.25
chr1	3240001	3360000	B.1.1.1.2.1.1.2	0.457055214723926	.	3240001	3360000	#DADAFF	1	0.5
chr1	3360001	3520000	A.1.2.1.1.1.2.2.1.2.1	0.89161554192229	.	3360001	3520000	#FF4848	1	0.875
chr1	3520001	3600000	A.2.2.2.1.2.2.1.2.1	0.530674846625767	.	3520001	3600000	#FFDADA	1	0.625
chr1	3600001	3760000	A.2.1.2.1.2.1.2.2.1	0.678936605316973	.	3600001	3760000	#FF9191	1	0.75
chr1	3760001	3840000	B.2.1.1.2.1.1.1	0.205521472392638	.	3760001	3840000	#4848FF	1	0.25
chr1	3960001	4320000	B.2.1.1.2.1.1.1	0.205521472392638	.	3960001	4320000	#4848FF	1	0.25
chr1	4320001	4440000	B.2.1.1.2.2.2.2	0.185071574642127	.	4320001	4440000	#4848FF	1	0.25
chr1	4440001	4800000	B.2.1.1.2.2.1.1.1.2	0.194274028629857	.	4440001	4800000	#4848FF	1	0.25
chr1	4800001	5080000	B.2.2.2.1.1.2.2.2.1.1.2	0.032719836400818	.	4800001	5080000	#0000FF	1	0.125
chr1	5080001	5200000	B.2.1.2.2.2.1.2.1.2	0.120654396728016	.	5080001	5200000	#4848FF	1	0.25
chr1	5200001	5560000	B.2.2.2.1.1.2.2.2.1.2	0.0316973415132924	.	5200001	5560000	#0000FF	1	0.125
chr1	5560001	6000000	B.2.1.2.2.1.2.2.2	0.12678936605317	.	5560001	6000000	#4848FF	1	0.25
chr1	6000001	6320000	A.1.2.1.1.1.2.2.1.2.2	0.890593047034765	.	6000001	6320000	#FF4848	1	0.875
chr1	6320001	6520000	A.1.1.2.2.1.2.2.2	0.923312883435583	.	6320001	6520000	#FF0000	1	1
chr1	6520001	6680000	A.1.2.1.1.1.2.2.2.1.1	0.889570552147239	.	6520001	6680000	#FF4848	1	0.875
chr1	6680001	6960000	A.1.2.1.1.2.1.2.1.1.1	0.877300613496933	.	6680001	6960000	#FF4848	1	0.875
chr1	6960001	7320000	B.1.1.2.2.2.2.1.2.2	0.395705521472393	.	6960001	7320000	#DADAFF	1	0.5
chr1	7320001	7400000	A.2.2.1.2.2.1.1.1.2.1	0.584867075664622	.	7320001	7400000	#FFDADA	1	0.625
chr1	7400001	7640000	A.2.1.1.1.2.1.1.1	0.750511247443763	.	7400001	7640000	#FF9191	1	0.75
chr1	7640001	8000000	B.1.1.1.2.2.1	0.45398773006135	.	7640001	8000000	#DADAFF	1	0.5
chr1	8000001	8400000	A.1.1.1.1.2.1.2.2.1	0.986707566462168	.	8000001	8400000	#FF0000	1	1
chr1	8400001	8600000	A.1.2.1.1.2.2.2.1.2.2	0.866053169734151	.	8400001	8600000	#FF4848	1	0.875
chr1	8600001	8800000	A.2.1.2.1.1.2.1.2	0.692229038854806	.	8600001	8800000	#FF9191	1	0.75
chr1	8800001	8960000	A.1.1.2.2.2.2.2.2.2	0.904907975460123	.	8800001	8960000	#FF0000	1	1
chr1	8960001	9080000	A.1.1.2.2.2.2.2.1.1.2.2	0.907975460122699	.	8960001	9080000	#FF0000	1	1
chr1	9080001	9160000	A.1.2.1.2.1.1.1.2.1	0.856850715746421	.	9080001	9160000	#FF4848	1	0.875
chr1	9160001	9320000	A.1.1.1.2.1.2.2	0.977505112474438	.	9160001	9320000	#FF0000	1	1
chr1	9320001	9720000	A.1.1.2.2.1.1.1.1.1.1.2.2	0.948875255623722	.	9320001	9720000	#FF0000	1	1
chr1	9720001	9840000	A.1.1.2.2.2.1.1.2.2.1	0.919222903885481	.	9720001	9840000	#FF0000	1	1
chr1	9840001	10000000	A.1.1.2.2.2.1.1.1.1	0.922290388548057	.	9840001	10000000	#FF0000	1	1
chr1	10000001	10240000	A.1.2.1.1.2.1.1.1.1.1	0.885480572597137	.	10000001	10240000	#FF4848	1	0.875
chr1	10240001	10480000	A.1.2.1.2.2.2.1.2.1	0.829243353783231	.	10240001	10480000	#FF4848	1	0.875
chr1	10480001	10600000	A.1.2.1.2.1.1.2.2.1.2	0.852760736196319	.	10480001	10600000	#FF4848	1	0.875
chr1	10600001	10760000	A.1.1.2.2.2.1.2.2.1	0.915132924335378	.	10600001	10760000	#FF0000	1	1
chr1	10760001	10920000	A.1.1.2.2.1.2.1.2.1.2	0.927402862985685	.	10760001	10920000	#FF0000	1	1
chr1	10920001	11120000	A.1.1.2.2.2.1.2.2.2	0.914110429447853	.	10920001	11120000	#FF0000	1	1
chr1	11120001	11280000	A.2.1.2.2.1.2.2.1.2.1	0.652351738241309	.	11120001	11280000	#FF9191	1	0.75
chr1	11280001	11720000	A.2.2.1.1.1.1.2.1.1	0.618609406952965	.	11280001	11720000	#FFDADA	1	0.625
chr1	11720001	11880000	A.1.2.1.2.1.2.1.1.1.1.1	0.850715746421268	.	11720001	11880000	#FF4848	1	0.875
chr1	11880001	12000000	A.1.2.1.1.1.2.2.1.1	0.892638036809816	.	11880001	12000000	#FF4848	1	0.875
chr1	12000001	12080000	A.1.1.2.2.2.2.2.1.1.2.1	0.908997955010225	.	12000001	12080000	#FF0000	1	1
chr1	12080001	12320000	A.2.1.2.1.1.1.1.2.1	0.703476482617587	.	12080001	12320000	#FF9191	1	0.75
chr1	12320001	12720000	A.2.1.1.1.1.1.1.2.1.1	0.765848670756646	.	12320001	12720000	#FF9191	1	0.75
chr1	12720001	13040000	B.2.2.2.1.1.2.2.2.1.1.1.2	0.0337423312883436	.	12720001	13040000	#0000FF	1	0.125
chr1	13160001	13240000	B.2.2.2.1.1.2.2.2.1.1.1.2	0.0337423312883436	.	13160001	13240000	#0000FF	1	0.125
chr1	13480001	13520000	B.2.2.2.1.1.2.2.2.1.1.1.2	0.0337423312883436	.	13480001	13520000	#0000FF	1	0.125
chr1	13760001	13920000	B.2.1.2.2.2.1.2.2.2	0.116564417177914	.	13760001	13920000	#4848FF	1	0.25
chr1	13920001	14000000	B.2.2.2.1.1.2.2.2.1.1.1.1	0.0347648261758691	.	13920001	14000000	#0000FF	1	0.125
chr1	14000001	14160000	B.1.2.2.1.2.1.1.1.1	0.293456032719836	.	14000001	14160000	#9191FF	1	0.375
chr1	14160001	14320000	B.2.1.1.1.1.2.2.2.1.2.1	0.230061349693252	.	14160001	14320000	#4848FF	1	0.25
chr1	14320001	14560000	B.2.2.2.2.1.1.1.2	0.0132924335378323	.	14320001	14560000	#0000FF	1	0.125
chr1	14560001	14960000	B.2.2.2.2.1.1.2	0.0122699386503067	.	14560001	14960000	#0000FF	1	0.125
chr1	14960001	15080000	B.1.2.1.2.2.1.2.2.1	0.322085889570552	.	14960001	15080000	#9191FF	1	0.375
chr1	15080001	15240000	B.1.1.1.2.1.2.1	0.456032719836401	.	15080001	15240000	#DADAFF	1	0.5
chr1	15240001	15360000	A.2.1.2.2.2.1.2.2.2.1	0.640081799591002	.	15240001	15360000	#FF9191	1	0.75
chr1	15360001	15480000	A.2.2.2.1.2.2.1.2.2.1	0.529652351738241	.	15360001	15480000	#FFDADA	1	0.625
chr1	15480001	15640000	A.2.1.2.2.1.1.2.1.1.1.2	0.665644171779141	.	15480001	15640000	#FF9191	1	0.75
chr1	15640001	15800000	A.1.1.2.2.2.2.2.1.2	0.906952965235174	.	15640001	15800000	#FF0000	1	1
chr1	15800001	16120000	A.1.1.2.2.1.1.2.1.1.2.1	0.940695296523517	.	15800001	16120000	#FF0000	1	1
chr1	16120001	16400000	A.1.1.2.2.1.1.2.1.2.1.1	0.937627811860941	.	16120001	16400000	#FF0000	1	1
chr1	16400001	16560000	A.1.1.1.1.2.1.2.2.2.1	0.985685071574642	.	16400001	16560000	#FF0000	1	1
chr1	16560001	16760000	A.1.1.2.2.1.1.2.2.1	0.933537832310838	.	16560001	16760000	#FF0000	1	1
chr1	16760001	17200000	A.1.2.1.1.2.1.1.2.1.1.1	0.881390593047035	.	16760001	17200000	#FF4848	1	0.875
chr1	17200001	17600000	A.1.1.1.1.2.2.1.1	0.983640081799591	.	17200001	17600000	#FF0000	1	1
chr1	17600001	17760000	A.1.2.1.1.1.1.1.1.2	0.902862985685072	.	17600001	17760000	#FF4848	1	0.875
chr1	17760001	17960000	A.1.2.1.1.2.1.1.2.1.1.2	0.880368098159509	.	17760001	17960000	#FF4848	1	0.875
chr1	17960001	18080000	A.2.2.1.1.2.1.1.2.1.1	0.606339468302659	.	17960001	18080000	#FFDADA	1	0.625
chr1	18080001	18160000	A.2.2.2.1.2.2.2.1	0.52760736196319	.	18080001	18160000	#FFDADA	1	0.625
chr1	18160001	18480000	B.2.1.2.1.1.1.1.2	0.183026584867076	.	18160001	18480000	#4848FF	1	0.25
chr1	18480001	18720000	B.1.1.2.2.1.1.1.2	0.419222903885481	.	18480001	18720000	#DADAFF	1	0.5
chr1	18720001	18920000	A.2.2.2.2.2.2.2.1.1.1.2	0.492842535787321	.	18720001	18920000	#FFDADA	1	0.625
chr1	18920001	19000000	A.2.1.2.2.2.2.1.2.1.1	0.632924335378323	.	18920001	19000000	#FF9191	1	0.75
chr1	19000001	19200000	A.2.2.2.2.1.1.2	0.522494887525562	.	19000001	19200000	#FFDADA	1	0.625
chr1	19200001	19440000	A.1.1.1.2.1.2.1.1	0.979550102249489	.	19200001	19440000	#FF0000	1	1
chr1	19440001	19640000	A.1.2.1.2.1.2.1.2.1	0.84560327198364	.	19440001	19640000	#FF4848	1	0.875
chr1	19640001	19800000	A.1.2.1.2.1.1.2.2.1.1	0.853783231083845	.	19640001	19800000	#FF4848	1	0.875
chr1	19800001	20080000	A.1.2.1.1.2.1.1.2.2	0.878323108384458	.	19800001	20080000	#FF4848	1	0.875
chr1	20080001	20240000	A.1.2.1.2.1.2.1.1.2.2	0.846625766871166	.	20080001	20240000	#FF4848	1	0.875
chr1	20240001	20400000	A.2.1.2.2.1.2.1.1	0.657464212678937	.	20240001	20400000	#FF9191	1	0.75
chr1	20400001	20840000	A.1.1.1.1.2.2.1.2	0.982617586912065	.	20400001	20840000	#FF0000	1	1
chr1	20840001	21040000	A.1.2.1.1.1.1.1.2.1.2	0.90081799591002	.	20840001	21040000	#FF4848	1	0.875
chr1	21040001	21240000	A.2.1.2.2.2.1.1.1	0.647239263803681	.	21040001	21240000	#FF9191	1	0.75
chr1	21240001	21520000	A.2.1.2.2.1.2.2.2.2.1	0.649284253578732	.	21240001	21520000	#FF9191	1	0.75
chr1	21520001	21720000	A.1.2.1.1.1.1.2.1.2	0.896728016359918	.	21520001	21720000	#FF4848	1	0.875
chr1	21720001	21840000	A.1.2.1.2.1.2.1.1.2.1	0.847648261758691	.	21720001	21840000	#FF4848	1	0.875
chr1	21840001	22040000	A.2.1.2.1.2.1.2.1.1	0.680981595092024	.	21840001	22040000	#FF9191	1	0.75
chr1	22040001	22200000	A.2.1.2.1.2.1.2.1.2	0.679959100204499	.	22040001	22200000	#FF9191	1	0.75
chr1	22200001	22400000	A.1.2.1.1.1.2.1.1	0.894683026584867	.	22200001	22400000	#FF4848	1	0.875
chr1	22400001	22600000	A.2.1.2.1.2.2.1.2	0.67280163599182	.	22400001	22600000	#FF9191	1	0.75
chr1	22600001	22760000	A.2.2.1.2.2.1.2.2	0.577709611451943	.	22600001	22760000	#FFDADA	1	0.625
chr1	22760001	23120000	A.1.2.1.1.2.1.2.1.1.2	0.876278118609407	.	22760001	23120000	#FF4848	1	0.875
chr1	23120001	23240000	A.2.1.2.1.2.2.1.1.2	0.673824130879346	.	23120001	23240000	#FF9191	1	0.75
chr1	23240001	23680000	A.1.2.1.1.2.2.2.2.1.2	0.8640081799591	.	23240001	23680000	#FF4848	1	0.875
chr1	23680001	23800000	A.2.1.2.1.2.2.2.2	0.670756646216769	.	23680001	23800000	#FF9191	1	0.75
chr1	23800001	24160000	A.1.1.2.2.2.2.1.1.2	0.912065439672802	.	23800001	24160000	#FF0000	1	1
chr1	24160001	24240000	A.1.2.1.2.1.2.1.2.2.1.2	0.843558282208589	.	24160001	24240000	#FF4848	1	0.875
chr1	24240001	24280000	A.2.1.2.1.2.2.1.1.1.1	0.675869120654397	.	24240001	24280000	#FF9191	1	0.75
chr1	24360001	24440000	A.2.1.2.1.2.2.1.1.1.1	0.675869120654397	.	24360001	24440000	#FF9191	1	0.75
chr1	24440001	24760000	A.1.2.1.2.2.2.2	0.82719836400818	.	24440001	24760000	#FF4848	1	0.875
chr1	24760001	25000000	A.1.2.1.1.1.2.2.2.2.2	0.886503067484663	.	24760001	25000000	#FF4848	1	0.875
chr1	25000001	25200000	A.1.2.1.2.1.2.1.2.2.1.1	0.844580777096115	.	25000001	25200000	#FF4848	1	0.875
chr1	25200001	25520000	A.1.1.2.1.2.1.1.2	0.959100204498977	.	25200001	25520000	#FF0000	1	1
chr1	25520001	25600000	A.1.2.1.2.2.1.1.1	0.839468302658487	.	25520001	25600000	#FF4848	1	0.875
chr1	25640001	25720000	A.1.2.1.2.2.1.1.1	0.839468302658487	.	25640001	25720000	#FF4848	1	0.875
chr1	25720001	26120000	A.1.1.2.2.1.1.2.1.1.2.2.2	0.938650306748466	.	25720001	26120000	#FF0000	1	1
chr1	26120001	26400000	A.1.1.2.2.1.1.2.1.1.2.2.1	0.939672801635992	.	26120001	26400000	#FF0000	1	1
chr1	26400001	26480000	A.1.1.2.2.2.1.2.1.2	0.916155419222904	.	26400001	26480000	#FF0000	1	1
chr1	26480001	26800000	A.1.1.1.1.2.1.1.1.2	0.989775051124744	.	26480001	26800000	#FF0000	1	1
chr1	26800001	27280000	A.1.1.1.1.2.1.2.2.2.2	0.984662576687117	.	26800001	27280000	#FF0000	1	1
chr1	27280001	27440000	A.1.1.2.2.2.2.1.1.1	0.913087934560327	.	27280001	27440000	#FF0000	1	1
chr1	27440001	27640000	A.1.1.2.2.2.2.1.2	0.911042944785276	.	27440001	27640000	#FF0000	1	1
chr1	27640001	28000000	A.1.1.1.1.1.1.1.1	1	.	27640001	28000000	#FF0000	1	1
chr1	28000001	28160000	A.1.2.1.2.1.1.2.2.2	0.851738241308793	.	28000001	28160000	#FF4848	1	0.875
chr1	28160001	28360000	A.1.2.1.1.1.2.2.2.2.1	0.887525562372188	.	28160001	28360000	#FF4848	1	0.875
chr1	28360001	28680000	A.1.2.1.1.1.1.1.2.2.1	0.899795501022495	.	28360001	28680000	#FF4848	1	0.875
chr1	28680001	28960000	A.1.1.1.1.2.1.1.2	0.988752556237219	.	28680001	28960000	#FF0000	1	1
chr1	28960001	29360000	A.1.1.2.2.1.1.1.1.2.1	0.945807770961145	.	28960001	29360000	#FF0000	1	1
chr1	29360001	29560000	A.1.2.1.2.2.2.1.1.2.2	0.830265848670757	.	29360001	29560000	#FF4848	1	0.875
chr1	29560001	29600000	A.2.2.2.1.1.2.1.2.1.2	0.543967280163599	.	29560001	29600000	#FFDADA	1	0.625
chr1	29640001	29840000	A.2.2.2.1.1.2.1.2.1.2	0.543967280163599	.	29640001	29840000	#FFDADA	1	0.625
chr1	29840001	29880000	B.1.1.2.2.1.1.1.1	0.420245398773006	.	29840001	29880000	#DADAFF	1	0.5
chr1	30000001	30440000	B.1.1.2.2.1.1.1.1	0.420245398773006	.	30000001	30440000	#DADAFF	1	0.5
chr1	30440001	30800000	B.1.2.2.1.1.2.1.1.2	0.305725971370143	.	30440001	30800000	#9191FF	1	0.375
chr1	30800001	31160000	B.1.1.1.2.2.2.2.2	0.446830265848671	.	30800001	31160000	#DADAFF	1	0.5
chr1	31160001	31640000	A.1.2.1.1.2.2.2.1.1	0.868098159509202	.	31160001	31640000	#FF4848	1	0.875
chr1	31640001	31800000	A.1.2.1.2.1.2.1.2.2.2	0.842535787321063	.	31640001	31800000	#FF4848	1	0.875
chr1	31800001	32160000	A.1.1.1.1.1.1.1.2	0.998977505112474	.	31800001	32160000	#FF0000	1	1
chr1	32160001	32240000	A.1.1.2.2.2.2.2.2.1	0.905930470347648	.	32160001	32240000	#FF0000	1	1
chr1	32240001	32520000	A.1.1.1.1.2.1.1.1.1	0.99079754601227	.	32240001	32520000	#FF0000	1	1
chr1	32520001	32920000	A.1.1.1.1.2.1.2.1	0.987730061349693	.	32520001	32920000	#FF0000	1	1
chr1	32920001	33120000	A.1.2.1.1.2.1.1.1.1.2.2	0.883435582822086	.	32920001	33120000	#FF4848	1	0.875
chr1	33120001	33280000	A.1.1.2.2.1.1.1.1.1.1.2.1	0.949897750511247	.	33120001	33280000	#FF0000	1	1
chr1	33280001	33520000	A.1.1.2.2.1.1.1.1.1.2.2	0.946830265848671	.	33280001	33520000	#FF0000	1	1
chr1	33520001	33920000	A.1.2.1.2.2.2.1.1.2.1	0.831288343558282	.	33520001	33920000	#FF4848	1	0.875
chr1	33920001	34040000	B.1.2.1.1.2.1.2.1	0.358895705521472	.	33920001	34040000	#9191FF	1	0.375
chr1	34040001	34200000	B.2.1.1.2.1.2.1.1	0.203476482617587	.	34040001	34200000	#4848FF	1	0.25
chr1	34200001	34440000	B.2.1.2.2.2.1.1.1.2	0.123721881390593	.	34200001	34440000	#4848FF	1	0.25
chr1	34440001	34520000	B.2.1.1.2.1.2.1.2	0.202453987730061	.	34440001	34520000	#4848FF	1	0.25
chr1	34520001	35000000	B.2.2.2.2.1.1.1.1	0.0143149284253579	.	34520001	35000000	#0000FF	1	0.125
chr1	35000001	35240000	B.1.2.2.1.1.2.2.2.1.2	0.295501022494888	.	35000001	35240000	#9191FF	1	0.375
chr1	35240001	35400000	A.2.2.2.2.2.1.2.2.2.1	0.498977505112474	.	35240001	35400000	#FFDADA	1	0.625
chr1	35400001	35600000	A.2.2.2.1.2.1.1.2	0.538854805725971	.	35400001	35600000	#FFDADA	1	0.625
chr1	35600001	35880000	A.2.1.1.1.1.1.2.2.2.1	0.760736196319018	.	35600001	35880000	#FF9191	1	0.75
chr1	35880001	36040000	A.2.1.2.1.1.1.1.1	0.704498977505112	.	35880001	36040000	#FF9191	1	0.75
chr1	36040001	36240000	A.2.1.2.1.2.1.2.2.2.2	0.676891615541922	.	36040001	36240000	#FF9191	1	0.75
chr1	36240001	36480000	A.2.1.2.1.1.2.1.1.1	0.694274028629857	.	36240001	36480000	#FF9191	1	0.75
chr1	36480001	36800000	A.1.1.1.1.2.2.2	0.98159509202454	.	36480001	36800000	#FF0000	1	1
chr1	36800001	36960000	A.1.1.2.2.1.2.1.1.2.1	0.930470347648262	.	36800001	36960000	#FF0000	1	1
chr1	36960001	37280000	B.1.2.2.1.2.1.1.1.2	0.292433537832311	.	36960001	37280000	#9191FF	1	0.375
chr1	37280001	37480000	B.1.2.2.2.1.1.1.1.1	0.278118609406953	.	37280001	37480000	#9191FF	1	0.375
chr1	37480001	37880000	B.2.1.1.1.1.2.2.1.2	0.232106339468303	.	37480001	37880000	#4848FF	1	0.25
chr1	37880001	38080000	A.2.2.1.1.2.2.1.1	0.597137014314928	.	37880001	38080000	#FFDADA	1	0.625
chr1	38080001	38200000	A.2.2.1.1.2.1.1.2.2.1	0.604294478527607	.	38080001	38200000	#FFDADA	1	0.625
chr1	38200001	38320000	A.2.1.2.1.2.2.1.1.1.2	0.674846625766871	.	38200001	38320000	#FF9191	1	0.75
chr1	38320001	38440000	A.1.2.1.2.1.2.1.1.1.1.2	0.849693251533742	.	38320001	38440000	#FF4848	1	0.875
chr1	38440001	38720000	A.2.2.1.1.2.2.1.2	0.596114519427403	.	38440001	38720000	#FFDADA	1	0.625
chr1	38720001	38880000	B.2.2.2.1.1.2.2.1.1.1	0.0378323108384458	.	38720001	38880000	#0000FF	1	0.125
chr1	38880001	39040000	B.1.2.2.1.2.1.2.2	0.288343558282209	.	38880001	39040000	#9191FF	1	0.375
chr1	39040001	39320000	B.1.2.1.2.1.1.1.1.2	0.348670756646217	.	39040001	39320000	#9191FF	1	0.375
chr1	39320001	39520000	A.2.1.2.1.1.2.2.2.2	0.686094069529652	.	39320001	39520000	#FF9191	1	0.75
chr1	39520001	39760000	A.1.2.1.1.2.2.1.2.2.1	0.870143149284254	.	39520001	39760000	#FF4848	1	0.875
chr1	39760001	39960000	A.1.2.1.1.2.2.2.2.1.1	0.865030674846626	.	39760001	39960000	#FF4848	1	0.875
chr1	39960001	40040000	A.2.1.2.1.2.2.2.1	0.671779141104294	.	39960001	40040000	#FF9191	1	0.75
chr1	40040001	40240000	A.1.2.1.1.2.2.1.2.1.2	0.871165644171779	.	40040001	40240000	#FF4848	1	0.875
chr1	40240001	40440000	A.1.1.2.2.1.2.1.1.2.2	0.929447852760736	.	40240001	40440000	#FF0000	1	1
chr1	40440001	40520000	A.1.1.2.2.2.1.1.2.2.2	0.918200408997955	.	40440001	40520000	#FF0000	1	1
chr1	40520001	40680000	A.1.2.1.2.2.2.1.1.1.1	0.833333333333333	.	40520001	40680000	#FF4848	1	0.875
chr1	40680001	40920000	A.1.2.1.1.2.1.2.2	0.874233128834356	.	40680001	40920000	#FF4848	1	0.875
chr1	40920001	41280000	A.1.2.1.1.2.1.1.1.1.2.1	0.884458077709611	.	40920001	41280000	#FF4848	1	0.875
chr1	41280001	41560000	A.1.1.2.2.1.1.2.1.2.1.2.1	0.936605316973415	.	41280001	41560000	#FF0000	1	1
chr1	41560001	41720000	A.2.2.2.1.1.1.1.2.1.2.1	0.558282208588957	.	41560001	41720000	#FFDADA	1	0.625
chr1	41720001	41960000	A.1.1.2.2.1.1.2.1.1.1	0.941717791411043	.	41720001	41960000	#FF0000	1	1
chr1	41960001	42240000	A.2.1.2.1.2.1.1.2.2	0.68200408997955	.	41960001	42240000	#FF9191	1	0.75
chr1	42240001	42440000	A.2.1.2.1.2.1.1.2.1	0.683026584867076	.	42240001	42440000	#FF9191	1	0.75
chr1	42440001	42640000	A.2.1.2.1.2.1.1.1.1	0.685071574642127	.	42440001	42640000	#FF9191	1	0.75
chr1	42640001	42800000	A.2.2.1.2.1.1.2	0.592024539877301	.	42640001	42800000	#FFDADA	1	0.625
chr1	42800001	42920000	A.2.1.2.2.2.2.1.2.1.2	0.631901840490798	.	42800001	42920000	#FF9191	1	0.75
chr1	42920001	43240000	A.2.2.1.1.2.1.2.2.2	0.598159509202454	.	42920001	43240000	#FFDADA	1	0.625
chr1	43240001	43400000	A.2.1.2.2.2.2.1.2.2	0.630879345603272	.	43240001	43400000	#FF9191	1	0.75
chr1	43400001	43520000	A.1.2.1.2.1.1.1.1.1.1	0.860940695296524	.	43400001	43520000	#FF4848	1	0.875
chr1	43520001	43920000	A.1.1.2.2.1.1.1.1.2.2.2	0.943762781186094	.	43520001	43920000	#FF0000	1	1
chr1	43920001	44000000	A.1.2.1.2.1.2.2.2	0.840490797546012	.	43920001	44000000	#FF4848	1	0.875
chr1	44000001	44200000	A.1.2.1.2.1.1.1.2.2	0.855828220858896	.	44000001	44200000	#FF4848	1	0.875
chr1	44200001	44400000	A.1.1.2.2.2.1.1.2.1	0.920245398773006	.	44200001	44400000	#FF0000	1	1
chr1	44400001	44720000	A.1.2.1.1.2.2.2.2.2.1	0.862985685071575	.	44400001	44720000	#FF4848	1	0.875
chr1	44720001	45120000	A.1.2.1.1.1.1.2.2	0.895705521472393	.	44720001	45120000	#FF4848	1	0.875
chr1	45120001	45320000	A.1.1.2.2.2.1.2.1.1	0.917177914110429	.	45120001	45320000	#FF0000	1	1
chr1	45320001	45480000	A.2.1.2.2.1.1.2.2.1	0.660531697341513	.	45320001	45480000	#FF9191	1	0.75
chr1	45480001	45800000	A.2.1.2.2.1.2.1.2.1	0.656441717791411	.	45480001	45800000	#FF9191	1	0.75
chr1	45800001	45960000	A.1.2.1.1.1.1.1.2.2.2	0.898773006134969	.	45800001	45960000	#FF4848	1	0.875
chr1	45960001	46120000	A.1.2.1.2.1.2.1.1.1.2	0.848670756646217	.	45960001	46120000	#FF4848	1	0.875
chr1	46120001	46360000	A.1.2.1.1.1.1.2.1.1	0.897750511247444	.	46120001	46360000	#FF4848	1	0.875
chr1	46360001	46480000	A.1.2.1.2.1.1.1.1.1.2	0.859918200408998	.	46360001	46480000	#FF4848	1	0.875
chr1	46480001	46840000	A.1.1.2.2.1.1.1.2	0.942740286298569	.	46480001	46840000	#FF0000	1	1
chr1	46840001	47200000	A.1.2.1.1.2.2.2.1.2.1	0.867075664621677	.	46840001	47200000	#FF4848	1	0.875
chr1	47200001	47400000	A.2.1.2.2.1.1.2.1.2.1.2	0.662576687116564	.	47200001	47400000	#FF9191	1	0.75
chr1	47400001	47560000	A.2.2.1.1.2.1.2.1.1.1	0.602249488752556	.	47400001	47560000	#FFDADA	1	0.625
chr1	47560001	47720000	A.1.2.1.2.1.2.2.1	0.841513292433538	.	47560001	47720000	#FF4848	1	0.875
chr1	47720001	47800000	A.1.2.1.2.1.1.1.1.2.2	0.857873210633947	.	47720001	47800000	#FF4848	1	0.875
chr1	47800001	48240000	A.1.2.1.1.2.1.1.2.1.2	0.879345603271984	.	47800001	48240000	#FF4848	1	0.875
chr1	48240001	48360000	A.2.2.1.1.2.1.1.2.2.2	0.603271983640082	.	48240001	48360000	#FFDADA	1	0.625
chr1	48360001	48560000	B.1.1.1.2.2.2.1.2.2.2	0.449897750511247	.	48360001	48560000	#DADAFF	1	0.5
chr1	48560001	48720000	B.1.2.2.2.2.2.2.1.2.1.1.2	0.250511247443763	.	48560001	48720000	#9191FF	1	0.375
chr1	48720001	48840000	B.2.2.2.1.1.1.1.1	0.0439672801635992	.	48720001	48840000	#0000FF	1	0.125
chr1	48840001	48960000	B.2.1.1.2.2.2.1.1	0.189161554192229	.	48840001	48960000	#4848FF	1	0.25
chr1	48960001	49400000	B.2.1.1.2.1.1.2	0.204498977505112	.	48960001	49400000	#4848FF	1	0.25
chr1	49400001	49680000	B.2.2.2.1.2.2.1.2.1.2	0.0194274028629857	.	49400001	49680000	#0000FF	1	0.125
chr1	49680001	49800000	B.2.1.1.2.1.2.2.1.1	0.201431492842536	.	49680001	49800000	#4848FF	1	0.25
chr1	49800001	49960000	B.2.2.2.1.1.2.2.2.2	0.0306748466257669	.	49800001	49960000	#0000FF	1	0.125
chr1	49960001	50360000	B.2.2.2.2.1.2.2.2	0.00715746421267894	.	49960001	50360000	#0000FF	1	0.125
chr1	50360001	50840000	B.2.2.2.2.2.2.2.2	0.00102249488752556	.	50360001	50840000	#0000FF	1	0.125
chr1	50840001	50920000	B.1.2.2.1.2.1.2.1	0.289366053169734	.	50840001	50920000	#9191FF	1	0.375
chr1	50920001	51200000	B.1.2.1.1.1.2.1.2.2.1.2.1	0.368098159509202	.	50920001	51200000	#9191FF	1	0.375
chr1	51200001	51400000	A.2.2.2.1.1.2.1.1.2.2	0.54601226993865	.	51200001	51400000	#FFDADA	1	0.625
chr1	51400001	51800000	A.2.1.2.2.1.1.2.2.2.1	0.659509202453988	.	51400001	51800000	#FF9191	1	0.75
chr1	51800001	52320000	A.1.1.2.2.1.2.2.1.1	0.925357873210634	.	51800001	52320000	#FF0000	1	1
chr1	52320001	52520000	A.2.1.2.1.1.2.2.1.1.2	0.690184049079755	.	52320001	52520000	#FF9191	1	0.75
chr1	52520001	52720000	A.2.1.2.2.1.2.2.1.1.1	0.65439672801636	.	52520001	52720000	#FF9191	1	0.75
chr1	52720001	52920000	A.1.2.1.2.2.2.1.1.1.2	0.832310838445808	.	52720001	52920000	#FF4848	1	0.875
chr1	52920001	53120000	A.2.1.2.2.2.2.1.1.1.1.1.2	0.637014314928425	.	52920001	53120000	#FF9191	1	0.75
chr1	53120001	53200000	A.1.2.1.2.1.1.1.1.2.1	0.858895705521472	.	53120001	53200000	#FF4848	1	0.875
chr1	53200001	53520000	A.2.1.2.2.1.2.1.2.2	0.655419222903885	.	53200001	53520000	#FF9191	1	0.75
chr1	53520001	53680000	A.2.1.2.1.2.1.1.1.2	0.684049079754601	.	53520001	53680000	#FF9191	1	0.75
chr1	53680001	53880000	A.2.1.2.1.1.2.2.1.2.2	0.688139059304703	.	53680001	53880000	#FF9191	1	0.75
chr1	53880001	54080000	A.2.2.2.1.1.1.1.1.1.1	0.56441717791411	.	53880001	54080000	#FFDADA	1	0.625
chr1	54080001	54240000	A.2.1.2.1.2.1.2.2.2.1	0.677914110429448	.	54080001	54240000	#FF9191	1	0.75
chr1	54240001	54480000	A.1.2.1.2.2.1.2.2	0.834355828220859	.	54240001	54480000	#FF4848	1	0.875
chr1	54480001	54960000	A.1.1.2.2.1.1.1.1.1.1.1	0.950920245398773	.	54480001	54960000	#FF0000	1	1
chr1	54960001	55320000	A.1.2.1.1.2.2.1.2.1.1	0.872188139059305	.	54960001	55320000	#FF4848	1	0.875
chr1	55320001	55520000	A.1.1.2.2.1.2.1.1.1	0.931492842535787	.	55320001	55520000	#FF0000	1	1
chr1	55520001	55760000	A.1.2.1.1.1.1.1.2.1.1	0.901840490797546	.	55520001	55760000	#FF4848	1	0.875
chr1	55760001	55960000	A.2.2.1.2.2.1.2.1.1.1	0.580777096114519	.	55760001	55960000	#FFDADA	1	0.625
chr1	55960001	56160000	A.2.1.2.2.2.2.1.1.2	0.633946830265849	.	55960001	56160000	#FF9191	1	0.75
chr1	56160001	56360000	B.1.1.1.1.1.2.2.1.2.2.1.2	0.473415132924335	.	56160001	56360000	#DADAFF	1	0.5
chr1	56360001	56520000	B.1.2.1.1.1.1.1.1.1.2.2.1	0.384458077709611	.	56360001	56520000	#9191FF	1	0.375
chr1	56520001	56680000	B.1.1.1.1.2.2.1.2.1.1.2	0.464212678936605	.	56520001	56680000	#DADAFF	1	0.5
chr1	56680001	56800000	A.2.2.2.1.1.2.2.1	0.541922290388548	.	56680001	56800000	#FFDADA	1	0.625
chr1	56800001	57080000	A.2.1.2.2.2.1.2.2.1.2	0.641104294478528	.	56800001	57080000	#FF9191	1	0.75
chr1	57080001	57280000	B.1.1.2.2.2.2.1.1.2.1	0.398773006134969	.	57080001	57280000	#DADAFF	1	0.5
chr1	57280001	57480000	B.2.1.1.2.2.2.1.2.1.2	0.187116564417178	.	57280001	57480000	#4848FF	1	0.25
chr1	57480001	57640000	B.2.1.1.2.1.2.2.2.2	0.196319018404908	.	57480001	57640000	#4848FF	1	0.25
chr1	57640001	57840000	B.2.1.1.2.1.2.2.2.1	0.197341513292434	.	57640001	57840000	#4848FF	1	0.25
chr1	57840001	58240000	B.2.2.2.2.1.2.1.2	0.00920245398773006	.	57840001	58240000	#0000FF	1	0.125
chr1	58240001	58400000	B.2.1.1.2.2.2.1.2.2	0.186094069529652	.	58240001	58400000	#4848FF	1	0.25
chr1	58400001	58480000	B.2.2.1.1.1.1.1.1.1.1	0.104294478527607	.	58400001	58480000	#0000FF	1	0.125
chr1	58480001	58960000	B.2.2.2.2.1.2.1.1.1	0.0112474437627812	.	58480001	58960000	#0000FF	1	0.125
chr1	58960001	59160000	B.1.1.1.1.1.2.1.1.2.1.2	0.479550102249489	.	58960001	59160000	#DADAFF	1	0.5
chr1	59160001	59400000	A.1.2.1.1.2.2.1.2.2.2	0.869120654396728	.	59160001	59400000	#FF4848	1	0.875
chr1	59400001	59760000	A.2.1.2.2.1.1.2.2.2.2	0.658486707566462	.	59400001	59760000	#FF9191	1	0.75
chr1	59760001	59920000	A.2.1.2.2.2.2.2.1.2.1	0.628834355828221	.	59760001	59920000	#FF9191	1	0.75
chr1	59920001	60320000	A.2.2.2.2.1.2.2.1.2	0.51840490797546	.	59920001	60320000	#FFDADA	1	0.625
chr1	60320001	60640000	B.2.2.2.1.1.2.2.1.1.2	0.0368098159509202	.	60320001	60640000	#0000FF	1	0.125
chr1	60640001	60760000	B.1.2.2.1.1.1.1.1	0.311860940695297	.	60640001	60760000	#9191FF	1	0.375
chr1	60760001	60920000	B.2.2.2.1.2.1.2.1	0.0265848670756646	.	60760001	60920000	#0000FF	1	0.125
chr1	60920001	61080000	B.1.2.2.1.2.1.1.2.2	0.29038854805726	.	60920001	61080000	#9191FF	1	0.375
chr1	61080001	61280000	B.2.1.1.2.2.1.2.1	0.19120654396728	.	61080001	61280000	#4848FF	1	0.25
chr1	61280001	61440000	B.1.1.1.2.2.2.1.2.2.1	0.450920245398773	.	61280001	61440000	#DADAFF	1	0.5
chr1	61440001	61760000	A.2.2.1.2.2.2.2.1	0.571574642126789	.	61440001	61760000	#FFDADA	1	0.625
chr1	61760001	62200000	A.2.1.2.2.1.1.1.1.1	0.669734151329243	.	61760001	62200000	#FF9191	1	0.75
chr1	62200001	62400000	A.2.1.2.2.2.2.2.2.1.2	0.624744376278119	.	62200001	62400000	#FF9191	1	0.75
chr1	62400001	62600000	A.2.1.2.2.2.2.2.2.2	0.623721881390593	.	62400001	62600000	#FF9191	1	0.75
chr1	62600001	62920000	A.1.1.2.2.1.1.1.1.2.2.1	0.94478527607362	.	62600001	62920000	#FF0000	1	1
chr1	62920001	63040000	A.2.1.2.2.2.1.2.1.2	0.644171779141104	.	62920001	63040000	#FF9191	1	0.75
chr1	63040001	63200000	A.2.2.2.1.2.1.2.2.1.1	0.53680981595092	.	63040001	63200000	#FFDADA	1	0.625
chr1	63200001	63680000	B.1.2.2.1.1.2.2.2.1.1	0.296523517382413	.	63200001	63680000	#9191FF	1	0.375
chr1	63680001	63800000	B.1.1.1.1.2.2.1.2.2	0.462167689161554	.	63680001	63800000	#DADAFF	1	0.5
chr1	63800001	64000000	A.2.2.1.2.2.2.2.2.2.1	0.568507157464213	.	63800001	64000000	#FFDADA	1	0.625
chr1	64000001	64720000	A.1.1.2.2.1.1.2.1.2.1.2.2	0.93558282208589	.	64000001	64720000	#FF0000	1	1
chr1	64720001	65000000	A.2.2.1.1.2.1.2.1.1.2	0.601226993865031	.	64720001	65000000	#FFDADA	1	0.625
chr1	65000001	65360000	A.2.2.2.1.1.1.2.2.2.2.2	0.549079754601227	.	65000001	65360000	#FFDADA	1	0.625
chr1	65360001	65520000	A.1.2.1.2.2.1.2.1.1.2	0.83640081799591	.	65360001	65520000	#FF4848	1	0.875
chr1	65520001	65640000	A.2.1.2.2.2.2.1.1.1.1.1.1	0.638036809815951	.	65520001	65640000	#FF9191	1	0.75
chr1	65640001	65720000	B.1.1.1.1.1.2.2.1.1	0.476482617586912	.	65640001	65720000	#DADAFF	1	0.5
chr1	65720001	65920000	A.2.2.2.1.1.1.1.2.1.2.2	0.557259713701431	.	65720001	65920000	#FFDADA	1	0.625
chr1	65920001	66160000	B.2.1.1.1.1.1.1.1.1.2	0.243353783231084	.	65920001	66160000	#4848FF	1	0.25
chr1	66160001	66400000	B.1.2.2.2.2.1.1.2	0.260736196319018	.	66160001	66400000	#9191FF	1	0.375
chr1	66400001	66680000	B.1.2.2.2.1.1.2.1	0.274028629856851	.	66400001	66680000	#9191FF	1	0.375
chr1	66680001	66920000	A.1.2.1.2.2.2.1.2.2	0.828220858895706	.	66680001	66920000	#FF4848	1	0.875
chr1	66920001	67400000	B.2.1.2.2.1.1.1.2.1	0.140081799591002	.	66920001	67400000	#4848FF	1	0.25
chr1	67400001	67480000	A.2.2.2.1.2.2.1.1.2	0.531697341513292	.	67400001	67480000	#FFDADA	1	0.625
chr1	67480001	67800000	B.1.1.1.2.2.2.2.1.1	0.448875255623722	.	67480001	67800000	#DADAFF	1	0.5
chr1	67800001	67960000	B.1.1.1.1.1.2.1.1.1	0.48159509202454	.	67800001	67960000	#DADAFF	1	0.5
chr1	67960001	68080000	A.2.2.2.1.2.2.1.2.2.2	0.528629856850716	.	67960001	68080000	#FFDADA	1	0.625
chr1	68080001	68320000	A.2.1.2.2.1.1.1.1.2	0.668711656441718	.	68080001	68320000	#FF9191	1	0.75
chr1	68320001	68560000	B.1.2.1.1.2.1.2.2.1	0.357873210633947	.	68320001	68560000	#9191FF	1	0.375
chr1	68560001	68960000	A.2.2.2.1.2.1.2.2.1.2	0.535787321063395	.	68560001	68960000	#FFDADA	1	0.625
chr1	68960001	69240000	B.2.2.2.2.1.2.2.1	0.0081799591002045	.	68960001	69240000	#0000FF	1	0.125
chr1	69240001	69600000	B.2.2.2.1.2.2.2.2.2	0.0153374233128834	.	69240001	69600000	#0000FF	1	0.125
chr1	69600001	69760000	B.2.2.2.1.2.2.1.1.2.1	0.0235173824130879	.	69600001	69760000	#0000FF	1	0.125
chr1	69760001	69960000	B.2.2.2.2.2.1.1	0.00613496932515337	.	69760001	69960000	#0000FF	1	0.125
chr1	69960001	70320000	B.2.2.2.1.1.2.1.1.2	0.0398773006134969	.	69960001	70320000	#0000FF	1	0.125
chr1	70320001	70680000	B.2.2.2.1.2.2.1.1.2.2.1	0.0224948875255624	.	70320001	70680000	#0000FF	1	0.125
chr1	70680001	70920000	B.1.1.1.1.2.1.1.2	0.468302658486708	.	70680001	70920000	#DADAFF	1	0.5
chr1	70920001	71120000	B.2.1.1.1.1.2.2.2.1.1	0.231083844580777	.	70920001	71120000	#4848FF	1	0.25
chr1	71120001	71520000	B.2.2.2.2.1.2.1.1.2	0.0102249488752556	.	71120001	71520000	#0000FF	1	0.125
chr1	71520001	71880000	B.2.2.2.1.1.2.1.1.1	0.0408997955010225	.	71520001	71880000	#0000FF	1	0.125
chr1	71880001	72040000	B.2.1.1.1.2.2.2.1.1	0.20961145194274	.	71880001	72040000	#4848FF	1	0.25
chr1	72040001	72160000	B.2.2.2.1.1.1.2	0.0419222903885481	.	72040001	72160000	#0000FF	1	0.125
chr1	72160001	72280000	B.2.1.1.2.2.2.1.2.1.1	0.188139059304703	.	72160001	72280000	#4848FF	1	0.25
chr1	72280001	72480000	B.2.2.2.1.2.2.1.1.1	0.0245398773006135	.	72280001	72480000	#0000FF	1	0.125
chr1	72480001	72680000	B.2.2.2.1.2.2.2.1	0.0173824130879346	.	72480001	72680000	#0000FF	1	0.125
chr1	72680001	72880000	B.2.1.1.1.2.1.1.2.2	0.222903885480573	.	72680001	72880000	#4848FF	1	0.25
chr1	72880001	73080000	B.1.2.2.1.1.2.2.1.2.2	0.297546012269939	.	72880001	73080000	#9191FF	1	0.375
chr1	73080001	73320000	B.2.2.2.1.2.1.1.2.2	0.0276073619631902	.	73080001	73320000	#0000FF	1	0.125
chr1	73320001	73640000	B.2.2.2.1.2.2.2.2.1	0.016359918200409	.	73320001	73640000	#0000FF	1	0.125
chr1	73640001	73760000	B.2.2.2.1.2.1.2.2	0.0255623721881391	.	73640001	73760000	#0000FF	1	0.125
chr1	73760001	73960000	B.2.2.2.1.2.1.1.1	0.0296523517382413	.	73760001	73960000	#0000FF	1	0.125
chr1	73960001	74120000	B.2.1.1.2.1.2.2.1.2.2	0.198364008179959	.	73960001	74120000	#4848FF	1	0.25
chr1	74120001	74240000	B.2.1.1.1.1.1.2.1.2.1	0.23721881390593	.	74120001	74240000	#4848FF	1	0.25
chr1	74240001	74560000	B.2.2.2.2.2.2.1.1	0.00408997955010225	.	74240001	74560000	#0000FF	1	0.125
chr1	74560001	74680000	B.2.2.2.2.2.1.2	0.00511247443762781	.	74560001	74680000	#0000FF	1	0.125
chr1	74680001	75160000	B.2.2.2.2.2.2.2.1	0.00204498977505112	.	74680001	75160000	#0000FF	1	0.125
chr1	75160001	75480000	B.2.1.1.2.2.1.2.2	0.190184049079755	.	75160001	75480000	#4848FF	1	0.25
chr1	75480001	75680000	B.2.2.2.1.1.2.2.1.2	0.0357873210633947	.	75480001	75680000	#0000FF	1	0.125
chr1	75680001	75840000	B.2.1.2.1.1.1.2.2.2.1	0.178936605316973	.	75680001	75840000	#4848FF	1	0.25
chr1	75840001	75960000	B.2.1.1.1.2.2.1.1.1	0.214723926380368	.	75840001	75960000	#4848FF	1	0.25
chr1	75960001	76080000	B.1.2.2.2.2.1.1.1	0.261758691206544	.	75960001	76080000	#9191FF	1	0.375
chr1	76080001	76280000	A.2.2.2.1.2.1.2.2.2	0.534764826175869	.	76080001	76280000	#FFDADA	1	0.625
chr1	76280001	76520000	B.2.1.1.1.1.2.2.2.2.2	0.226993865030675	.	76280001	76520000	#4848FF	1	0.25
chr1	76520001	77040000	B.2.1.1.2.2.1.1.2.2	0.192229038854806	.	76520001	77040000	#4848FF	1	0.25
chr1	77040001	77200000	B.1.2.2.2.1.2.1.2.1.1	0.269938650306748	.	77040001	77200000	#9191FF	1	0.375
chr1	77200001	77320000	B.1.1.1.1.2.2.2.1	0.461145194274029	.	77200001	77320000	#DADAFF	1	0.5
chr1	77320001	77640000	B.1.1.2.1.2.1.1.1.2	0.431492842535787	.	77320001	77640000	#DADAFF	1	0.5
chr1	77640001	77800000	B.1.2.2.2.2.2.2.2.2.1	0.246421267893661	.	77640001	77800000	#9191FF	1	0.375
chr1	77800001	78160000	B.1.1.1.1.1.2.2.2.2	0.470347648261759	.	77800001	78160000	#DADAFF	1	0.5
chr1	78160001	78400000	A.2.1.2.1.1.2.2.2.1	0.687116564417178	.	78160001	78400000	#FF9191	1	0.75
chr1	78400001	78600000	A.2.2.2.1.1.1.1.1.1.2	0.563394683026585	.	78400001	78600000	#FFDADA	1	0.625
chr1	78600001	78800000	A.2.1.2.2.2.2.2.1.2.2	0.627811860940695	.	78600001	78800000	#FF9191	1	0.75
chr1	78800001	79080000	A.2.1.2.2.2.1.2.1.1	0.64519427402863	.	78800001	79080000	#FF9191	1	0.75
chr1	79080001	79320000	B.1.1.1.1.2.1.1.1	0.469325153374233	.	79080001	79320000	#DADAFF	1	0.5
chr1	79320001	79520000	B.1.2.2.2.2.2.2.1.2.2	0.248466257668712	.	79320001	79520000	#9191FF	1	0.375
chr1	79520001	79720000	B.1.2.2.2.1.2.2.1.1	0.264826175869121	.	79520001	79720000	#9191FF	1	0.375
chr1	79720001	80160000	B.2.1.1.1.2.1.2.1.1.2	0.220858895705521	.	79720001	80160000	#4848FF	1	0.25
chr1	80160001	80280000	A.2.2.2.1.1.2.2.2	0.540899795501023	.	80160001	80280000	#FFDADA	1	0.625
chr1	80280001	80680000	B.2.1.1.1.1.1.1.1.2.1	0.242331288343558	.	80280001	80680000	#4848FF	1	0.25
chr1	80680001	80840000	B.1.2.2.2.2.2.1.1.2	0.255623721881391	.	80680001	80840000	#9191FF	1	0.375
chr1	80840001	81000000	B.1.2.1.1.1.1.1.2.2.1	0.378323108384458	.	80840001	81000000	#9191FF	1	0.375
chr1	81000001	81120000	B.1.1.1.1.2.2.2.2.1	0.460122699386503	.	81000001	81120000	#DADAFF	1	0.5
chr1	81120001	81360000	B.1.2.2.2.1.2.2.1.2	0.263803680981595	.	81120001	81360000	#9191FF	1	0.375
chr1	81360001	81520000	B.1.2.1.1.1.1.1.1.1.1.2	0.387525562372188	.	81360001	81520000	#9191FF	1	0.375
chr1	81520001	81640000	B.1.2.2.2.1.1.2.2	0.273006134969325	.	81520001	81640000	#9191FF	1	0.375
chr1	81640001	81760000	B.1.2.2.2.2.2.2.2.2.2	0.245398773006135	.	81640001	81760000	#9191FF	1	0.375
chr1	81760001	82040000	B.1.2.1.1.1.1.1.2.1	0.379345603271984	.	81760001	82040000	#9191FF	1	0.375
chr1	82040001	82280000	A.2.2.2.1.1.1.2.2.2.2.1	0.550102249488753	.	82040001	82280000	#FFDADA	1	0.625
chr1	82280001	82520000	B.1.1.2.2.2.2.2.1.2	0.393660531697341	.	82280001	82520000	#DADAFF	1	0.5
chr1	82520001	82880000	B.1.1.2.1.2.1.2.1	0.429447852760736	.	82520001	82880000	#DADAFF	1	0.5
chr1	82880001	83240000	B.1.1.2.2.2.2.1.1.1.1	0.40081799591002	.	82880001	83240000	#DADAFF	1	0.5
chr1	83240001	83600000	A.2.2.2.2.2.2.2.1.1.1.1.1	0.494887525562372	.	83240001	83600000	#FFDADA	1	0.625
chr1	83600001	83680000	B.1.1.1.1.2.2.2.2.2	0.459100204498977	.	83600001	83680000	#DADAFF	1	0.5
chr1	83680001	83800000	B.2.1.1.1.2.1.1.2.1	0.223926380368098	.	83680001	83800000	#4848FF	1	0.25
chr1	83800001	84360000	B.2.2.2.1.2.2.1.2.2	0.0184049079754601	.	83800001	84360000	#0000FF	1	0.125
chr1	84360001	84520000	B.1.2.1.1.2.2.1.1	0.355828220858896	.	84360001	84520000	#9191FF	1	0.375
chr1	84520001	84600000	B.1.2.2.2.2.1.2.2.1	0.258691206543967	.	84520001	84600000	#9191FF	1	0.375
chr1	84600001	84920000	A.2.1.1.2.1.2.2.1	0.713701431492842	.	84600001	84920000	#FF9191	1	0.75
chr1	84920001	85080000	A.2.2.2.1.1.1.2.1.1	0.55521472392638	.	84920001	85080000	#FFDADA	1	0.625
chr1	85080001	85240000	B.1.1.1.1.1.2.2.1.2.1	0.475460122699386	.	85080001	85240000	#DADAFF	1	0.5
chr1	85240001	85400000	B.1.1.1.1.1.1.1.2.2.1	0.484662576687117	.	85240001	85400000	#DADAFF	1	0.5
chr1	85400001	85560000	A.2.2.2.1.1.1.1.1.2.2	0.560327198364008	.	85400001	85560000	#FFDADA	1	0.625
chr1	85560001	85760000	A.2.2.2.1.1.2.1.2.2	0.542944785276074	.	85560001	85760000	#FFDADA	1	0.625
chr1	85760001	86080000	A.2.2.2.1.1.1.1.2.1.1	0.559304703476483	.	85760001	86080000	#FFDADA	1	0.625
chr1	86080001	86200000	B.1.2.1.1.1.1.1.1.1.2.2.2.1	0.383435582822086	.	86080001	86200000	#9191FF	1	0.375
chr1	86200001	86360000	B.2.1.1.1.2.1.2.1.2.1	0.219836400817996	.	86200001	86360000	#4848FF	1	0.25
chr1	86360001	86560000	B.2.1.1.1.2.2.1.2.1.1	0.212678936605317	.	86360001	86560000	#4848FF	1	0.25
chr1	86560001	86640000	B.1.2.2.2.2.2.2.1.1	0.253578732106339	.	86560001	86640000	#9191FF	1	0.375
chr1	86640001	86840000	B.2.1.1.2.2.1.1.1.1	0.195296523517382	.	86640001	86840000	#4848FF	1	0.25
chr1	86840001	87200000	B.1.2.2.1.1.1.1.2	0.310838445807771	.	86840001	87200000	#9191FF	1	0.375
chr1	87200001	87320000	B.1.1.1.1.1.2.1.2	0.477505112474438	.	87200001	87320000	#DADAFF	1	0.5
chr1	87320001	87480000	B.1.1.1.1.1.2.2.1.2.2.1.1	0.474437627811861	.	87320001	87480000	#DADAFF	1	0.5
chr1	87480001	87760000	B.1.1.1.1.1.1.2	0.482617586912065	.	87480001	87760000	#DADAFF	1	0.5
chr1	87760001	87960000	A.2.2.2.1.2.2.1.1.1.2	0.532719836400818	.	87760001	87960000	#FFDADA	1	0.625
chr1	87960001	88200000	B.1.2.1.2.2.1.2.1.1.1	0.325153374233129	.	87960001	88200000	#9191FF	1	0.375
chr1	88200001	88360000	B.1.2.1.1.2.2.1.2.2	0.353783231083845	.	88200001	88360000	#9191FF	1	0.375
chr1	88360001	88520000	B.1.1.1.1.1.2.2.1.2.2.2	0.47239263803681	.	88360001	88520000	#DADAFF	1	0.5
chr1	88520001	88640000	B.1.2.1.1.2.1.1.2	0.359918200408998	.	88520001	88640000	#9191FF	1	0.375
chr1	88640001	88800000	B.2.1.1.1.1.2.2.2.2.1	0.2280163599182	.	88640001	88800000	#4848FF	1	0.25
chr1	88800001	89000000	B.2.1.1.1.1.1.2.1.1	0.238241308793456	.	88800001	89000000	#4848FF	1	0.25
chr1	89000001	89080000	B.2.1.1.1.2.1.1.1.2	0.224948875255624	.	89000001	89080000	#4848FF	1	0.25
chr1	89080001	89200000	A.2.2.2.1.1.1.2.2.1.2	0.552147239263804	.	89080001	89200000	#FFDADA	1	0.625
chr1	89200001	89360000	A.2.1.2.2.1.1.2.1.2.2	0.661554192229039	.	89200001	89360000	#FF9191	1	0.75
chr1	89360001	89920000	B.1.2.1.1.1.2.1.2.1	0.370143149284254	.	89360001	89920000	#9191FF	1	0.375
chr1	89920001	90240000	A.2.2.1.2.2.1.2.1.1.2	0.579754601226994	.	89920001	90240000	#FFDADA	1	0.625
chr1	90240001	90480000	A.2.1.2.2.1.2.2.2.2.2	0.648261758691207	.	90240001	90480000	#FF9191	1	0.75
chr1	90480001	90960000	B.1.1.2.2.1.1.2.2.1	0.416155419222904	.	90480001	90960000	#DADAFF	1	0.5
chr1	90960001	91160000	B.2.1.1.1.1.1.2.1.2.2	0.236196319018405	.	90960001	91160000	#4848FF	1	0.25
chr1	91160001	91360000	B.1.1.1.2.2.2.2.1.2	0.447852760736196	.	91160001	91360000	#DADAFF	1	0.5
chr1	91360001	91480000	B.1.2.2.2.1.2.2.2	0.26278118609407	.	91360001	91480000	#9191FF	1	0.375
chr1	91480001	91600000	B.1.2.1.1.2.2.2.1.2	0.351738241308793	.	91480001	91600000	#9191FF	1	0.375
chr1	91600001	91960000	B.2.1.1.2.1.2.2.1.2.1.1	0.20040899795501	.	91600001	91960000	#4848FF	1	0.25
chr1	91960001	92400000	A.2.1.2.1.1.1.2.2.2	0.695296523517382	.	91960001	92400000	#FF9191	1	0.75
chr1	92400001	92800000	B.1.1.2.2.2.1.1.2	0.402862985685072	.	92400001	92800000	#DADAFF	1	0.5
chr1	92800001	93320000	A.2.2.2.1.1.1.2.2.1.1	0.553169734151329	.	92800001	93320000	#FFDADA	1	0.625
chr1	93320001	93680000	A.2.2.1.1.2.1.2.2.1	0.59918200408998	.	93320001	93680000	#FFDADA	1	0.625
chr1	93680001	93760000	A.2.2.1.1.2.1.1.1	0.607361963190184	.	93680001	93760000	#FFDADA	1	0.625
chr1	93760001	94080000	A.2.1.2.2.2.1.2.2.1.1.1	0.643149284253579	.	93760001	94080000	#FF9191	1	0.75
chr1	94080001	94280000	A.1.2.1.2.2.1.1.2	0.838445807770961	.	94080001	94280000	#FF4848	1	0.875
chr1	94280001	94520000	A.1.2.1.2.2.1.2.1.1.1	0.837423312883436	.	94280001	94520000	#FF4848	1	0.875
chr1	94520001	94640000	A.2.1.2.1.1.1.2.1.1.2.2	0.699386503067485	.	94520001	94640000	#FF9191	1	0.75
chr1	94640001	94840000	A.1.1.2.2.1.1.2.1.2.2	0.934560327198364	.	94640001	94840000	#FF0000	1	1
chr1	94840001	95320000	A.1.1.2.2.1.2.1.2.2	0.926380368098159	.	94840001	95320000	#FF0000	1	1
chr1	95320001	95560000	A.2.1.2.2.2.2.2.2.1.1.1	0.62678936605317	.	95320001	95560000	#FF9191	1	0.75
chr1	95560001	95720000	B.1.1.1.1.1.1.1.1	0.486707566462168	.	95560001	95720000	#DADAFF	1	0.5
chr1	95720001	96000000	B.1.2.2.2.1.2.1.2.2.1.1	0.267893660531697	.	95720001	96000000	#9191FF	1	0.375
chr1	96000001	96320000	B.1.2.1.1.2.1.1.1.2	0.360940695296524	.	96000001	96320000	#9191FF	1	0.375
chr1	96320001	96440000	B.1.2.1.1.1.1.1.1.1.1.1.2	0.388548057259714	.	96320001	96440000	#9191FF	1	0.375
chr1	96440001	96680000	B.2.1.1.1.2.1.2.1.2.2.1	0.21881390593047	.	96440001	96680000	#4848FF	1	0.25
chr1	96680001	96840000	B.1.2.2.2.2.1.2.2.2	0.257668711656442	.	96680001	96840000	#9191FF	1	0.375
chr1	96840001	97120000	B.1.2.1.1.1.1.2.2.1	0.374233128834356	.	96840001	97120000	#9191FF	1	0.375
chr1	97120001	97200000	B.1.1.1.1.1.1.1.2.2.2	0.483640081799591	.	97120001	97200000	#DADAFF	1	0.5
chr1	97200001	97600000	B.1.2.1.1.1.2.1.1.2	0.371165644171779	.	97200001	97600000	#9191FF	1	0.375
chr1	97600001	97720000	B.1.2.1.1.1.2.1.2.2.2	0.366053169734151	.	97600001	97720000	#9191FF	1	0.375
chr1	97720001	97840000	B.2.1.1.1.2.2.2.2	0.206543967280164	.	97720001	97840000	#4848FF	1	0.25
chr1	97840001	98280000	B.2.1.1.1.2.2.1.2.2	0.210633946830266	.	97840001	98280000	#4848FF	1	0.25
chr1	98280001	98560000	B.1.2.1.1.1.1.1.2.2.2.1	0.377300613496933	.	98280001	98560000	#9191FF	1	0.375
chr1	98560001	98760000	B.1.2.1.1.2.1.1.1.1	0.361963190184049	.	98560001	98760000	#9191FF	1	0.375
chr1	98760001	99040000	B.1.2.2.1.1.2.2.1.1.2.1	0.300613496932515	.	98760001	99040000	#9191FF	1	0.375
chr1	99040001	99560000	B.2.1.1.1.2.1.2.2.2	0.215746421267894	.	99040001	99560000	#4848FF	1	0.25
chr1	99560001	99880000	B.2.1.1.1.1.1.1.1.2.2	0.241308793456033	.	99560001	99880000	#4848FF	1	0.25
chr1	99880001	100240000	A.2.2.2.1.1.1.1.2.2	0.556237218813906	.	99880001	100240000	#FFDADA	1	0.625
chr1	100240001	100440000	B.1.1.1.1.1.2.1.1.2.1.1	0.480572597137014	.	100240001	100440000	#DADAFF	1	0.5
chr1	100440001	100760000	A.2.1.2.2.2.1.2.2.1.1.2	0.642126789366053	.	100440001	100760000	#FF9191	1	0.75
chr1	100760001	100960000	B.1.1.1.1.1.1.1.2.1	0.485685071574642	.	100760001	100960000	#DADAFF	1	0.5
chr1	100960001	101360000	B.2.1.1.1.1.2.2.1.1	0.233128834355828	.	100960001	101360000	#4848FF	1	0.25
chr1	101360001	101520000	B.1.1.1.1.2.2.1.2.1.2	0.46319018404908	.	101360001	101520000	#DADAFF	1	0.5
chr1	101520001	101760000	B.2.1.1.1.1.1.1.2.1	0.240286298568507	.	101520001	101760000	#4848FF	1	0.25
chr1	101760001	102120000	B.2.2.2.1.2.2.1.2.1.1	0.0204498977505112	.	101760001	102120000	#0000FF	1	0.125
chr1	102120001	102240000	B.2.1.1.1.2.2.2.1.2.1	0.208588957055215	.	102120001	102240000	#4848FF	1	0.25
chr1	102240001	102440000	B.2.2.2.1.2.2.1.1.2.2.2	0.0214723926380368	.	102240001	102440000	#0000FF	1	0.125
chr1	102440001	102720000	B.2.2.2.1.2.1.1.2.1	0.0286298568507157	.	102440001	102720000	#0000FF	1	0.125
chr1	102720001	102920000	B.2.1.1.1.2.1.1.1.1	0.225971370143149	.	102720001	102920000	#4848FF	1	0.25
chr1	102920001	103120000	B.2.1.1.2.2.1.1.2.1	0.193251533742331	.	102920001	103120000	#4848FF	1	0.25
chr1	103120001	103560000	B.2.2.2.2.2.2.1.2	0.00306748466257669	.	103120001	103560000	#0000FF	1	0.125
chr1	103560001	103720000	B.2.1.1.2.1.2.2.1.2.1.2	0.199386503067485	.	103560001	103720000	#4848FF	1	0.25
chr1	103720001	103800000	B.2.1.1.1.2.2.2.1.2.2	0.207566462167689	.	103720001	103800000	#4848FF	1	0.25
chr1	103880001	103920000	B.2.1.1.1.2.2.2.1.2.2	0.207566462167689	.	103880001	103920000	#4848FF	1	0.25
chr1	104000001	104080000	B.2.1.1.1.2.2.2.1.2.2	0.207566462167689	.	104000001	104080000	#4848FF	1	0.25
chr1	104080001	104200000	B.1.2.2.2.2.2.2.1.2.1.1.1.1	0.252556237218814	.	104080001	104200000	#9191FF	1	0.375
chr1	104280001	104560000	B.2.2.2.1.1.1.1.2	0.0429447852760736	.	104280001	104560000	#0000FF	1	0.125
chr1	104560001	105360000	B.1.2.2.2.2.2.2.2.1	0.247443762781186	.	104560001	105360000	#9191FF	1	0.375
chr1	105360001	105520000	B.1.2.1.1.1.1.1.1.1.2.2.2.2	0.38241308793456	.	105360001	105520000	#9191FF	1	0.375
chr1	105520001	105720000	B.1.2.2.2.2.2.2.1.2.1.1.1.2	0.251533742331288	.	105520001	105720000	#9191FF	1	0.375
chr1	105720001	105840000	B.1.2.1.1.2.2.2.2	0.350715746421268	.	105720001	105840000	#9191FF	1	0.375
chr1	105840001	106120000	B.1.2.2.2.1.2.1.2.2.1.2	0.266871165644172	.	105840001	106120000	#9191FF	1	0.375
chr1	106120001	106240000	B.1.2.2.2.1.1.1.2.1	0.276073619631902	.	106120001	106240000	#9191FF	1	0.375
chr1	106240001	106480000	B.2.1.1.1.2.2.1.2.1.2	0.211656441717791	.	106240001	106480000	#4848FF	1	0.25
chr1	106480001	106680000	B.1.2.1.1.1.2.2.2.2	0.362985685071575	.	106480001	106680000	#9191FF	1	0.375
chr1	106680001	106840000	B.2.1.1.1.2.2.1.1.2	0.213701431492843	.	106680001	106840000	#4848FF	1	0.25
chr1	106840001	107080000	B.2.1.1.1.2.1.2.1.1.1	0.221881390593047	.	106840001	107080000	#4848FF	1	0.25
chr1	107080001	107200000	B.1.2.1.1.1.1.2.2.2	0.37321063394683	.	107080001	107200000	#9191FF	1	0.375
chr1	107200001	107360000	B.1.2.2.2.2.2.2.1.2.1.2	0.249488752556237	.	107200001	107360000	#9191FF	1	0.375
chr1	107360001	107800000	B.1.2.2.2.1.2.1.1.2	0.270961145194274	.	107360001	107800000	#9191FF	1	0.375
chr1	107800001	108080000	B.2.1.1.1.1.2.2.2.1.2.2	0.229038854805726	.	107800001	108080000	#4848FF	1	0.25
chr1	108080001	108280000	B.1.2.2.2.1.1.1.1.2	0.277096114519427	.	108080001	108280000	#9191FF	1	0.375
chr1	108280001	108480000	B.1.2.2.2.1.2.1.1.1	0.2719836400818	.	108280001	108480000	#9191FF	1	0.375
chr1	108480001	108760000	B.1.2.1.1.1.1.1.1.2.1	0.381390593047035	.	108480001	108760000	#9191FF	1	0.375
chr1	108840001	108920000	B.1.2.2.2.2.1.2.1	0.259713701431493	.	108840001	108920000	#9191FF	1	0.375
chr1	108960001	109000000	B.1.2.2.2.2.1.2.1	0.259713701431493	.	108960001	109000000	#9191FF	1	0.375
chr1	109000001	109240000	B.1.1.2.2.2.2.1.2.1	0.396728016359918	.	109000001	109240000	#DADAFF	1	0.5
chr1	109240001	109520000	A.2.1.2.1.1.2.1.1.2	0.693251533742331	.	109240001	109520000	#FF9191	1	0.75
chr1	109520001	109800000	A.1.2.1.2.2.1.2.1.2	0.835378323108384	.	109520001	109800000	#FF4848	1	0.875
chr1	109800001	109960000	A.2.1.2.1.1.2.2.1.1.1	0.69120654396728	.	109800001	109960000	#FF9191	1	0.75
chr1	109960001	110320000	A.1.2.1.1.2.2.2.2.2.2	0.861963190184049	.	109960001	110320000	#FF4848	1	0.875
chr1	110320001	110560000	A.1.1.2.2.1.2.1.2.1.1	0.928425357873211	.	110320001	110560000	#FF0000	1	1
chr1	110560001	110720000	A.2.1.2.1.1.1.2.1.2	0.698364008179959	.	110560001	110720000	#FF9191	1	0.75
chr1	110720001	110880000	A.2.1.2.1.1.1.2.1.1.1	0.701431492842536	.	110720001	110880000	#FF9191	1	0.75
chr1	110880001	111000000	A.2.1.2.2.2.2.1.1.1.1.2	0.6359918200409	.	110880001	111000000	#FF9191	1	0.75
chr1	111000001	111160000	B.1.2.1.2.2.1.2.2.2.1	0.321063394683027	.	111000001	111160000	#9191FF	1	0.375
chr1	111160001	111440000	B.1.2.1.2.1.1.1.1.1	0.349693251533742	.	111160001	111440000	#9191FF	1	0.375
chr1	111440001	111600000	B.1.1.1.1.1.2.2.2.1	0.471370143149284	.	111440001	111600000	#DADAFF	1	0.5
chr1	111600001	112000000	A.2.2.2.1.2.1.1.1	0.539877300613497	.	111600001	112000000	#FFDADA	1	0.625
chr1	112000001	112080000	B.1.1.1.1.2.1.2	0.467280163599182	.	112000001	112080000	#DADAFF	1	0.5
chr1	112080001	112200000	B.1.1.1.1.1.2.1.1.2.2	0.478527607361963	.	112080001	112200000	#DADAFF	1	0.5
chr1	112200001	112680000	B.1.1.2.2.2.2.1.1.2.2	0.397750511247444	.	112200001	112680000	#DADAFF	1	0.5
chr1	112680001	112920000	B.1.1.1.1.2.2.1.2.1.1.1	0.465235173824131	.	112680001	112920000	#DADAFF	1	0.5
chr1	112920001	113000000	A.2.1.2.2.2.2.2.1.1	0.629856850715746	.	112920001	113000000	#FF9191	1	0.75
chr1	113000001	113120000	A.2.2.1.2.2.2.1.1.2	0.575664621676892	.	113000001	113120000	#FFDADA	1	0.625
chr1	113120001	113240000	A.2.2.2.1.1.2.1.2.1.1	0.544989775051125	.	113120001	113240000	#FFDADA	1	0.625
chr1	113240001	113400000	A.2.2.1.1.2.1.1.2.1.2	0.605316973415133	.	113240001	113400000	#FFDADA	1	0.625
chr1	113400001	113680000	A.2.1.2.2.1.1.2.1.2.1.1	0.66359918200409	.	113400001	113680000	#FF9191	1	0.75
chr1	113680001	113800000	A.2.2.2.1.2.2.1.1.1.1	0.533742331288344	.	113680001	113800000	#FFDADA	1	0.625
chr1	113800001	114000000	A.2.1.2.2.1.1.2.1.1.1.1	0.666666666666667	.	113800001	114000000	#FF9191	1	0.75
chr1	114000001	114080000	B.1.2.1.1.1.1.1.1.1.1.1.1	0.389570552147239	.	114000001	114080000	#9191FF	1	0.375
chr1	114080001	114240000	A.2.2.2.1.1.1.1.1.2.1.1	0.562372188139059	.	114080001	114240000	#FFDADA	1	0.625
chr1	114240001	114520000	A.2.1.2.2.2.2.2.2.1.1.2	0.625766871165644	.	114240001	114520000	#FF9191	1	0.75
chr1	114520001	114720000	B.1.1.1.2.2.2.1.2.1	0.451942740286299	.	114520001	114720000	#DADAFF	1	0.5
chr1	114720001	114960000	B.1.2.1.1.1.2.1.2.2.1.1	0.369120654396728	.	114720001	114960000	#9191FF	1	0.375
chr1	114960001	115080000	A.2.2.2.1.1.2.1.1.2.1	0.547034764826176	.	114960001	115080000	#FFDADA	1	0.625
chr1	115080001	115320000	A.2.1.2.2.1.2.2.1.2.2	0.651329243353783	.	115080001	115320000	#FF9191	1	0.75
chr1	115320001	115640000	B.1.1.2.2.2.1.2	0.401840490797546	.	115320001	115640000	#DADAFF	1	0.5
chr1	115640001	116040000	A.2.2.1.1.1.1.2.1.2.2	0.615541922290389	.	115640001	116040000	#FFDADA	1	0.625
chr1	116040001	116160000	A.2.2.2.1.1.2.1.1.1	0.548057259713701	.	116040001	116160000	#FFDADA	1	0.625
chr1	116160001	116320000	A.2.1.2.1.1.1.2.2.1.1	0.697341513292434	.	116160001	116320000	#FF9191	1	0.75
chr1	116320001	116560000	A.2.1.2.2.1.2.2.2.1	0.650306748466258	.	116320001	116560000	#FF9191	1	0.75
chr1	116560001	116680000	A.2.1.2.2.1.2.2.1.1.2	0.653374233128834	.	116560001	116680000	#FF9191	1	0.75
chr1	116680001	116880000	A.2.1.2.1.1.2.2.1.2.1	0.689161554192229	.	116680001	116880000	#FF9191	1	0.75
chr1	116880001	117080000	A.1.2.1.1.2.2.1.1	0.87321063394683	.	116880001	117080000	#FF4848	1	0.875
chr1	117080001	117600000	A.1.1.2.2.1.2.2.1.2	0.924335378323108	.	117080001	117600000	#FF0000	1	1
chr1	117600001	117880000	A.1.2.1.1.2.1.2.1.2	0.875255623721881	.	117600001	117880000	#FF4848	1	0.875
chr1	117880001	118040000	B.1.2.1.1.2.2.1.2.1	0.35480572597137	.	117880001	118040000	#9191FF	1	0.375
chr1	118040001	118520000	B.1.1.2.2.2.2.2.2.2	0.390593047034765	.	118040001	118520000	#DADAFF	1	0.5
chr1	118520001	119000000	B.1.2.2.2.1.1.1.2.2	0.275051124744376	.	118520001	119000000	#9191FF	1	0.375
chr1	119000001	119320000	B.2.1.1.1.1.1.1.2.2	0.239263803680982	.	119000001	119320000	#4848FF	1	0.25
chr1	119320001	119680000	B.1.2.1.2.1.1.2.1	0.344580777096115	.	119320001	119680000	#9191FF	1	0.375
chr1	119680001	120120000	B.1.1.2.1.2.1.2.2	0.428425357873211	.	119680001	120120000	#DADAFF	1	0.5
chr1	120120001	120280000	A.2.1.2.2.2.2.1.1.1.2	0.634969325153374	.	120120001	120280000	#FF9191	1	0.75
chr1	120280001	120520000	A.2.1.2.2.2.1.2.2.2.2	0.639059304703476	.	120280001	120520000	#FF9191	1	0.75
chr1	120520001	120720000	A.2.1.2.1.1.1.2.1.1.2.1	0.70040899795501	.	120520001	120720000	#FF9191	1	0.75
chr1	120760001	120880000	A.2.2.2.1.1.1.2.2.2.1	0.551124744376278	.	120760001	120880000	#FFDADA	1	0.625
chr1	120880001	120960000	B.1.2.1.1.1.1.1.2.2.2.2	0.376278118609407	.	120880001	120960000	#9191FF	1	0.375
chr1	121080001	121320000	B.1.2.1.1.1.1.1.2.2.2.2	0.376278118609407	.	121080001	121320000	#9191FF	1	0.375
chr1	121320001	121520000	B.1.2.2.1.2.1.1.2.1	0.291411042944785	.	121320001	121520000	#9191FF	1	0.375
chr1	142520001	142760000	B.1.2.1.2.2.1.2.2.2.2	0.320040899795501	.	142520001	142760000	#9191FF	1	0.375
chr1	142800001	142840000	B.1.2.1.1.1.1.2.1	0.375255623721881	.	142800001	142840000	#9191FF	1	0.375
chr1	142880001	142920000	B.1.2.1.1.1.1.2.1	0.375255623721881	.	142880001	142920000	#9191FF	1	0.375
chr1	143120001	143240000	B.1.2.1.1.1.1.2.1	0.375255623721881	.	143120001	143240000	#9191FF	1	0.375
chr1	143240001	143320000	B.1.1.2.2.1.2.1.2.1.2	0.406952965235174	.	143240001	143320000	#DADAFF	1	0.5
chr1	143360001	143560000	B.1.2.1.2.2.2.2.2	0.312883435582822	.	143360001	143560000	#9191FF	1	0.375
chr1	143720001	143800000	A.2.2.2.1.1.1.2.1.2	0.554192229038855	.	143720001	143800000	#FFDADA	1	0.625
chr1	143920001	144080000	A.1.2.2.2.1.2.2.2.2.1	0.779141104294479	.	143920001	144080000	#FF4848	1	0.875
chr1	144520001	144560000	A.2.1.2.2.1.1.2.1.1.2	0.664621676891616	.	144520001	144560000	#FF9191	1	0.75
chr1	144600001	144720000	A.2.1.2.2.1.1.2.1.1.2	0.664621676891616	.	144600001	144720000	#FF9191	1	0.75
chr1	144800001	144920000	A.2.1.2.2.1.1.2.1.1.2	0.664621676891616	.	144800001	144920000	#FF9191	1	0.75
chr1	144920001	145120000	A.2.1.1.2.1.2.1.1.2.2	0.719836400817996	.	144920001	145120000	#FF9191	1	0.75
chr1	145120001	145320000	A.2.1.1.1.1.1.2.2.1	0.761758691206544	.	145120001	145320000	#FF9191	1	0.75
chr1	145360001	145600000	A.1.1.2.1.2.1.2.2	0.957055214723926	.	145360001	145600000	#FF0000	1	1
chr1	145600001	145840000	A.1.2.2.2.2.2.1.1.1	0.774028629856851	.	145600001	145840000	#FF4848	1	0.875
chr1	146360001	146400000	B.1.2.1.1.1.1.1.1.2.2	0.380368098159509	.	146360001	146400000	#9191FF	1	0.375
chr1	146440001	146720000	B.1.2.1.1.1.1.1.1.2.2	0.380368098159509	.	146440001	146720000	#9191FF	1	0.375
chr1	146720001	146960000	B.2.1.2.1.1.1.2.1.2	0.180981595092025	.	146720001	146960000	#4848FF	1	0.25
chr1	146960001	147160000	A.2.2.2.1.1.1.1.1.2.1.2	0.561349693251534	.	146960001	147160000	#FFDADA	1	0.625
chr1	147160001	147440000	A.2.1.1.2.1.2.1.1.1.1	0.722903885480573	.	147160001	147440000	#FF9191	1	0.75
chr1	147680001	147720000	A.2.1.1.2.1.2.1.1.1.1	0.722903885480573	.	147680001	147720000	#FF9191	1	0.75
chr1	147720001	147840000	A.2.2.1.1.1.2.2.1.2	0.611451942740286	.	147720001	147840000	#FFDADA	1	0.625
chr1	147920001	147960000	A.2.2.1.1.1.2.2.1.2	0.611451942740286	.	147920001	147960000	#FFDADA	1	0.625
chr1	148000001	148040000	A.2.1.1.2.1.1.2.1	0.726993865030675	.	148000001	148040000	#FF9191	1	0.75
chr1	148160001	148280000	A.2.1.1.2.1.1.2.1	0.726993865030675	.	148160001	148280000	#FF9191	1	0.75
chr1	148320001	148360000	A.2.1.1.2.1.1.2.1	0.726993865030675	.	148320001	148360000	#FF9191	1	0.75
chr1	148520001	148600000	A.2.1.1.2.1.1.2.1	0.726993865030675	.	148520001	148600000	#FF9191	1	0.75
chr1	148640001	148680000	B.2.1.2.1.1.2.2.2.1.1	0.167689161554192	.	148640001	148680000	#4848FF	1	0.25
chr1	148840001	148960000	B.2.1.2.1.1.2.2.2.1.1	0.167689161554192	.	148840001	148960000	#4848FF	1	0.25
chr1	149000001	149200000	B.2.1.2.1.1.2.2.2.1.1	0.167689161554192	.	149000001	149200000	#4848FF	1	0.25
chr1	149200001	149320000	A.2.2.1.2.2.1.1.2.1	0.582822085889571	.	149200001	149320000	#FFDADA	1	0.625
chr1	149320001	149440000	B.1.2.1.1.2.2.2.1.1	0.352760736196319	.	149320001	149440000	#9191FF	1	0.375
chr1	149640001	149760000	B.1.2.1.1.2.2.2.1.1	0.352760736196319	.	149640001	149760000	#9191FF	1	0.375
chr1	149760001	150200000	A.1.2.2.2.1.1.1.2.1.1	0.797546012269939	.	149760001	150200000	#FF4848	1	0.875
chr1	150200001	150320000	A.1.2.1.2.1.1.2.1	0.85480572597137	.	150200001	150320000	#FF4848	1	0.875
chr1	150320001	150480000	A.2.1.1.1.1.2.1.2.2.1	0.754601226993865	.	150320001	150480000	#FF9191	1	0.75
chr1	150480001	150600000	A.1.1.1.2.2.1	0.976482617586912	.	150480001	150600000	#FF0000	1	1
chr1	150600001	150960000	A.1.2.2.1.2.1.1.2	0.811860940695297	.	150600001	150960000	#FF4848	1	0.875
chr1	150960001	151280000	A.1.1.2.1.1.1.2.1.1	0.970347648261759	.	150960001	151280000	#FF0000	1	1
chr1	151280001	151560000	A.1.1.2.1.1.1.2.1.2	0.969325153374233	.	151280001	151560000	#FF0000	1	1
chr1	151560001	151840000	A.1.2.2.1.2.2.2.2.2	0.800613496932515	.	151560001	151840000	#FF4848	1	0.875
chr1	151840001	152000000	A.1.2.2.1.2.1.2.1.1	0.810838445807771	.	151840001	152000000	#FF4848	1	0.875
chr1	152000001	152200000	A.2.2.1.2.2.1.1.1.1.1	0.586912065439673	.	152000001	152200000	#FFDADA	1	0.625
chr1	152200001	152480000	B.1.2.2.2.2.2.1.2	0.254601226993865	.	152200001	152480000	#9191FF	1	0.375
chr1	152480001	152680000	B.1.2.2.1.2.2.1.1.2	0.285276073619632	.	152480001	152680000	#9191FF	1	0.375
chr1	152680001	152760000	A.2.2.2.2.2.2.2.2.2	0.487730061349693	.	152680001	152760000	#FFDADA	1	0.625
chr1	152760001	153000000	B.1.1.2.1.1.1.1.1.1	0.445807770961145	.	152760001	153000000	#DADAFF	1	0.5
chr1	153000001	153160000	B.1.1.2.2.1.1.2.1.1	0.418200408997955	.	153000001	153160000	#DADAFF	1	0.5
chr1	153160001	153320000	B.1.2.1.2.2.1.2.1.1.2	0.324130879345603	.	153160001	153320000	#9191FF	1	0.375
chr1	153320001	153520000	A.1.2.2.2.1.2.1.1.1	0.786298568507158	.	153320001	153520000	#FF4848	1	0.875
chr1	153520001	153600000	A.1.2.2.1.1.2.2.1.1.2	0.81799591002045	.	153520001	153600000	#FF4848	1	0.875
chr1	153600001	153760000	A.1.2.2.2.1.2.1.1.2.1	0.785276073619632	.	153600001	153760000	#FF4848	1	0.875
chr1	153760001	153960000	A.1.2.2.1.2.2.2.1.1	0.803680981595092	.	153760001	153960000	#FF4848	1	0.875
chr1	153960001	154080000	A.2.2.1.1.1.2.1	0.613496932515337	.	153960001	154080000	#FFDADA	1	0.625
chr1	154080001	154360000	A.1.2.2.1.2.2.1.1	0.805725971370143	.	154080001	154360000	#FF4848	1	0.875
chr1	154360001	154640000	A.1.2.2.1.1.2.2.2.2	0.814928425357873	.	154360001	154640000	#FF4848	1	0.875
chr1	154640001	154920000	A.2.1.1.1.1.1.1.2.2	0.763803680981595	.	154640001	154920000	#FF9191	1	0.75
chr1	154920001	155240000	A.1.1.2.2.1.1.1.1.1.2.1	0.947852760736196	.	154920001	155240000	#FF0000	1	1
chr1	155240001	155440000	A.1.2.1.1.2.1.1.1.2	0.88241308793456	.	155240001	155440000	#FF4848	1	0.875
chr1	155440001	155520000	A.2.1.1.1.1.1.1.1.2	0.766871165644172	.	155440001	155520000	#FF9191	1	0.75
chr1	155520001	155600000	A.1.2.2.2.1.2.1.1.2.2	0.784253578732106	.	155520001	155600000	#FF4848	1	0.875
chr1	155600001	155800000	A.1.1.2.1.2.1.2.1	0.958077709611452	.	155600001	155800000	#FF0000	1	1
chr1	155800001	155920000	A.1.2.2.1.1.2.2.2.1	0.815950920245399	.	155800001	155920000	#FF4848	1	0.875
chr1	155920001	156040000	A.1.1.2.1.2.2.1.2.1	0.955010224948875	.	155920001	156040000	#FF0000	1	1
chr1	156040001	156360000	A.1.1.1.1.1.1.2.1.2	0.996932515337423	.	156040001	156360000	#FF0000	1	1
chr1	156360001	156720000	A.1.1.1.1.1.2.2.2	0.991820040899795	.	156360001	156720000	#FF0000	1	1
chr1	156720001	157040000	A.1.2.2.1.2.1.2.1.2.1	0.809815950920245	.	156720001	157040000	#FF4848	1	0.875
chr1	157040001	157120000	A.2.1.1.2.1.1.1.2.2	0.7280163599182	.	157040001	157120000	#FF9191	1	0.75
chr1	157120001	157320000	B.2.1.2.1.1.2.1.1.2.2	0.173824130879346	.	157120001	157320000	#4848FF	1	0.25
chr1	157320001	157520000	B.1.1.2.1.1.1.1.1.2	0.44478527607362	.	157320001	157520000	#DADAFF	1	0.5
chr1	157520001	157800000	B.2.1.2.1.1.2.1.2.2.2	0.169734151329243	.	157520001	157800000	#4848FF	1	0.25
chr1	157800001	157920000	B.2.2.1.1.1.2.1.1.1.1	0.0930470347648262	.	157800001	157920000	#0000FF	1	0.125
chr1	157920001	158120000	B.1.1.2.2.1.2.1.1.1.1.2	0.412065439672802	.	157920001	158120000	#DADAFF	1	0.5
chr1	158120001	158400000	B.2.2.1.2.1.2.1.1.2	0.0541922290388548	.	158120001	158400000	#0000FF	1	0.125
chr1	158400001	158480000	B.2.1.2.1.1.2.1.1.2.1	0.174846625766871	.	158400001	158480000	#4848FF	1	0.25
chr1	158480001	158920000	B.2.2.1.2.2.2.1.2	0.0470347648261759	.	158480001	158920000	#0000FF	1	0.125
chr1	158920001	159120000	B.1.2.1.2.1.2.2.2.2.2	0.328220858895706	.	158920001	159120000	#9191FF	1	0.375
chr1	159120001	159360000	B.2.1.2.2.2.1.2.2.1.2.2	0.11758691206544	.	159120001	159360000	#4848FF	1	0.25
chr1	159360001	159560000	B.2.2.1.2.1.2.2.1	0.0511247443762781	.	159360001	159560000	#0000FF	1	0.125
chr1	159560001	159760000	B.2.1.2.2.2.1.2.2.1.2.1	0.118609406952965	.	159560001	159760000	#4848FF	1	0.25
chr1	159760001	160000000	A.1.2.2.2.1.2.2.2.1	0.780163599182004	.	159760001	160000000	#FF4848	1	0.875
chr1	160000001	160160000	A.1.2.2.2.2.2.2.2.1	0.769938650306748	.	160000001	160160000	#FF4848	1	0.875
chr1	160160001	160320000	A.1.2.2.2.1.1.1.1.2	0.798568507157464	.	160160001	160320000	#FF4848	1	0.875
chr1	160320001	160600000	B.2.1.1.1.1.1.1.1.1.1	0.244376278118609	.	160320001	160600000	#4848FF	1	0.25
chr1	160600001	161160000	A.2.2.1.1.2.1.2.1.2	0.600204498977505	.	160600001	161160000	#FFDADA	1	0.625
chr1	161160001	161440000	A.1.2.2.1.1.2.1.1.2	0.822085889570552	.	161160001	161440000	#FF4848	1	0.875
chr1	161440001	161720000	A.2.1.1.1.2.2.2.2.2	0.736196319018405	.	161440001	161720000	#FF9191	1	0.75
chr1	161720001	161960000	A.2.2.1.2.2.2.1.2.2.2	0.572597137014315	.	161720001	161960000	#FFDADA	1	0.625
chr1	161960001	162480000	A.2.1.1.1.1.2.2.2	0.751533742331288	.	161960001	162480000	#FF9191	1	0.75
chr1	162480001	162560000	A.2.1.1.2.1.2.1.2.1.2	0.717791411042945	.	162480001	162560000	#FF9191	1	0.75
chr1	162560001	162720000	B.1.1.2.1.1.1.1.2	0.443762781186094	.	162560001	162720000	#DADAFF	1	0.5
chr1	162720001	162800000	A.2.2.2.2.2.1.2.1.1	0.507157464212679	.	162720001	162800000	#FFDADA	1	0.625
chr1	162800001	163000000	B.2.1.1.1.1.1.2.2	0.235173824130879	.	162800001	163000000	#4848FF	1	0.25
chr1	163000001	163160000	B.2.1.2.1.2.1.1.2	0.159509202453988	.	163000001	163160000	#4848FF	1	0.25
chr1	163160001	163320000	B.1.2.1.1.1.2.1.2.2.1.2.2	0.367075664621677	.	163160001	163320000	#9191FF	1	0.375
chr1	163320001	163520000	B.2.2.1.1.2.1.2.2.1.1	0.0715746421267894	.	163320001	163520000	#0000FF	1	0.125
chr1	163520001	163800000	B.2.2.1.1.2.1.2.2.1.2	0.0705521472392638	.	163520001	163800000	#0000FF	1	0.125
chr1	163800001	164080000	B.2.2.1.2.1.1.2	0.0562372188139059	.	163800001	164080000	#0000FF	1	0.125
chr1	164080001	164440000	B.1.2.2.2.1.2.1.2.1.2	0.268916155419223	.	164080001	164440000	#9191FF	1	0.375
chr1	164440001	164760000	A.2.1.1.2.1.1.1.2.1.2.2	0.729038854805726	.	164440001	164760000	#FF9191	1	0.75
chr1	164760001	165080000	B.2.1.2.1.1.1.2.2.2.2	0.177914110429448	.	164760001	165080000	#4848FF	1	0.25
chr1	165080001	165280000	B.1.2.2.1.2.2.1.1.1.1	0.287321063394683	.	165080001	165280000	#9191FF	1	0.375
chr1	165280001	165600000	B.2.1.2.2.1.2.1.2	0.129856850715746	.	165280001	165600000	#4848FF	1	0.25
chr1	165600001	165920000	A.2.2.1.1.1.2.2.2.2.2	0.60838445807771	.	165600001	165920000	#FFDADA	1	0.625
chr1	165920001	166120000	B.2.2.1.1.1.1.1.2.1.2	0.100204498977505	.	165920001	166120000	#0000FF	1	0.125
chr1	166120001	166280000	B.2.2.1.1.1.1.1.2.2.1	0.0991820040899796	.	166120001	166280000	#0000FF	1	0.125
chr1	166280001	166480000	B.2.2.1.1.1.2.2.1.1	0.0889570552147239	.	166280001	166480000	#0000FF	1	0.125
chr1	166480001	166640000	B.2.1.2.1.2.2.2.2.2	0.142126789366053	.	166480001	166640000	#4848FF	1	0.25
chr1	166640001	166840000	B.2.1.2.2.2.2.1.1.2	0.113496932515337	.	166640001	166840000	#4848FF	1	0.25
chr1	166840001	167040000	B.1.2.1.2.1.2.2.1.1.2	0.334355828220859	.	166840001	167040000	#9191FF	1	0.375
chr1	167040001	167240000	A.1.2.2.1.2.1.2.2.1	0.807770961145194	.	167040001	167240000	#FF4848	1	0.875
chr1	167240001	167360000	A.2.2.2.2.2.1.1.2.2	0.508179959100205	.	167240001	167360000	#FFDADA	1	0.625
chr1	167360001	167520000	A.2.1.1.1.2.1.2.2.1.2	0.745398773006135	.	167360001	167520000	#FF9191	1	0.75
chr1	167520001	167680000	A.1.2.2.1.1.2.2.1.1.1	0.819018404907976	.	167520001	167680000	#FF4848	1	0.875
chr1	167680001	168000000	A.1.2.2.1.2.1.2.1.2.2	0.80879345603272	.	167680001	168000000	#FF4848	1	0.875
chr1	168000001	168080000	A.2.2.1.2.2.2.1.2.1	0.574642126789366	.	168000001	168080000	#FFDADA	1	0.625
chr1	168080001	168360000	A.1.2.2.1.2.1.2.2.2	0.806748466257669	.	168080001	168360000	#FF4848	1	0.875
chr1	168360001	168560000	A.1.2.2.2.1.2.2.2.2.2	0.778118609406953	.	168360001	168560000	#FF4848	1	0.875
chr1	168560001	168760000	A.2.2.2.1.2.1.2.1	0.537832310838446	.	168560001	168760000	#FFDADA	1	0.625
chr1	168760001	168880000	B.1.1.2.2.1.2.1.1.1.1.1	0.413087934560327	.	168760001	168880000	#DADAFF	1	0.5
chr1	168880001	169120000	A.2.1.1.1.2.1.2.1	0.747443762781186	.	168880001	169120000	#FF9191	1	0.75
chr1	169120001	169320000	B.1.1.2.1.1.2.1.2.1	0.436605316973415	.	169120001	169320000	#DADAFF	1	0.5
chr1	169320001	169520000	A.2.2.2.2.2.1.1.2.1	0.50920245398773	.	169320001	169520000	#FFDADA	1	0.625
chr1	169520001	169880000	B.1.1.2.2.2.2.2.2.1.2	0.39161554192229	.	169520001	169880000	#DADAFF	1	0.5
chr1	169880001	170080000	B.1.2.2.1.1.1.2.2.2	0.307770961145194	.	169880001	170080000	#9191FF	1	0.375
chr1	170080001	170160000	B.2.1.2.2.2.2.1.1.1.1	0.115541922290389	.	170080001	170160000	#4848FF	1	0.25
chr1	170160001	170280000	B.2.1.2.1.2.2.1.1.2	0.151329243353783	.	170160001	170280000	#4848FF	1	0.25
chr1	170280001	170480000	B.2.2.1.1.1.2.1.1.1.2	0.0920245398773006	.	170280001	170480000	#0000FF	1	0.125
chr1	170480001	170680000	B.1.2.2.1.1.2.2.1.2.1	0.298568507157464	.	170480001	170680000	#9191FF	1	0.375
chr1	170680001	170840000	B.2.1.2.2.2.2.2.1.1.1.2	0.10838445807771	.	170680001	170840000	#4848FF	1	0.25
chr1	170840001	171000000	B.2.1.2.1.1.2.2.2.1.2.1.2	0.165644171779141	.	170840001	171000000	#4848FF	1	0.25
chr1	171000001	171240000	B.1.1.2.2.1.1.2.1.2	0.417177914110429	.	171000001	171240000	#DADAFF	1	0.5
chr1	171240001	171440000	B.1.2.1.2.1.2.2.2.1.1.2	0.331288343558282	.	171240001	171440000	#9191FF	1	0.375
chr1	171440001	171560000	A.2.2.1.1.1.1.1.2.1	0.621676891615542	.	171440001	171560000	#FFDADA	1	0.625
chr1	171560001	171800000	A.2.2.1.1.1.1.1.2.2.1	0.620654396728016	.	171560001	171800000	#FFDADA	1	0.625
chr1	171800001	171960000	B.1.1.1.2.2.2.1.1	0.452965235173824	.	171800001	171960000	#DADAFF	1	0.5
chr1	171960001	172200000	A.2.1.1.2.2.2.1	0.707566462167689	.	171960001	172200000	#FF9191	1	0.75
chr1	172200001	172400000	A.1.2.2.2.1.1.2.2.2.2	0.787321063394683	.	172200001	172400000	#FF4848	1	0.875
chr1	172400001	172560000	A.2.2.1.2.1.2.2.1	0.588957055214724	.	172400001	172560000	#FFDADA	1	0.625
chr1	172560001	172720000	A.2.2.2.2.1.2.1	0.521472392638037	.	172560001	172720000	#FFDADA	1	0.625
chr1	172720001	173040000	A.2.2.2.2.1.2.2.2.1.1.2	0.516359918200409	.	172720001	173040000	#FFDADA	1	0.625
chr1	173040001	173200000	A.2.1.1.2.2.2.2.2	0.705521472392638	.	173040001	173200000	#FF9191	1	0.75
chr1	173200001	173360000	B.1.2.1.1.1.1.1.1.1.2.1.1	0.386503067484663	.	173200001	173360000	#9191FF	1	0.375
chr1	173360001	173640000	B.1.1.2.2.1.1.2.2.2.2	0.414110429447853	.	173360001	173640000	#DADAFF	1	0.5
chr1	173640001	173840000	A.2.1.1.2.1.2.1.1.1.2	0.721881390593047	.	173640001	173840000	#FF9191	1	0.75
chr1	173840001	174040000	A.2.2.2.2.1.1.1.1.1	0.525562372188139	.	173840001	174040000	#FFDADA	1	0.625
chr1	174040001	174120000	B.1.1.2.1.1.2.2.2	0.433537832310838	.	174040001	174120000	#DADAFF	1	0.5
chr1	174120001	174240000	B.1.2.1.2.1.2.2.2.1.2	0.330265848670757	.	174120001	174240000	#9191FF	1	0.375
chr1	174240001	174480000	B.2.1.2.2.2.2.2.1.1.2	0.107361963190184	.	174240001	174480000	#4848FF	1	0.25
chr1	174480001	174720000	B.2.2.1.2.1.1.1	0.0572597137014315	.	174480001	174720000	#0000FF	1	0.125
chr1	174720001	174960000	B.2.1.2.2.2.1.1.2	0.122699386503067	.	174720001	174960000	#4848FF	1	0.25
chr1	174960001	175120000	B.1.2.2.1.2.2.2.1.2	0.282208588957055	.	174960001	175120000	#9191FF	1	0.375
chr1	175120001	175320000	A.2.2.1.2.2.1.1.1.2.2	0.583844580777096	.	175120001	175320000	#FFDADA	1	0.625
chr1	175320001	175480000	B.2.1.2.2.1.2.1.1.1.2	0.131901840490798	.	175320001	175480000	#4848FF	1	0.25
chr1	175480001	175920000	B.2.2.1.1.2.1.1.2.2.2.1	0.0777096114519427	.	175480001	175920000	#0000FF	1	0.125
chr1	175920001	176160000	B.1.1.2.2.1.2.1.1.2.1	0.41002044989775	.	175920001	176160000	#DADAFF	1	0.5
chr1	176160001	176600000	B.2.1.2.2.1.2.1.1.1.1	0.132924335378323	.	176160001	176600000	#4848FF	1	0.25
chr1	176600001	176880000	B.2.1.2.2.1.1.2.2.1	0.1359918200409	.	176600001	176880000	#4848FF	1	0.25
chr1	176880001	177240000	B.1.1.2.2.1.2.1.1.2.2	0.408997955010225	.	176880001	177240000	#DADAFF	1	0.5
chr1	177240001	177360000	B.1.1.2.2.1.2.2	0.404907975460123	.	177240001	177360000	#DADAFF	1	0.5
chr1	177360001	177760000	B.2.2.1.1.2.1.1.2.1.2	0.0797546012269939	.	177360001	177760000	#0000FF	1	0.125
chr1	177760001	177960000	B.1.2.1.2.1.2.2.1.1.1	0.335378323108384	.	177760001	177960000	#9191FF	1	0.375
chr1	177960001	178280000	A.2.1.1.2.2.2.2.1	0.706543967280164	.	177960001	178280000	#FF9191	1	0.75
chr1	178280001	178480000	A.2.1.1.1.2.2.2.2.1.2.2.2	0.73721881390593	.	178280001	178480000	#FF9191	1	0.75
chr1	178480001	178840000	A.2.1.1.1.2.1.2.2.1.1	0.74642126789366	.	178480001	178840000	#FF9191	1	0.75
chr1	178840001	179000000	A.2.2.2.2.2.2.2.2.1	0.488752556237219	.	178840001	179000000	#FFDADA	1	0.625
chr1	179000001	179280000	A.2.1.1.1.2.2.2.2.1.1	0.740286298568507	.	179000001	179280000	#FF9191	1	0.75
chr1	179280001	179400000	B.1.1.2.1.1.1.2.1.2.2	0.439672801635992	.	179280001	179400000	#DADAFF	1	0.5
chr1	179400001	179640000	B.2.2.1.1.1.1.2.1.1.1	0.0971370143149284	.	179400001	179640000	#0000FF	1	0.125
chr1	179640001	179840000	B.2.1.2.1.2.1.2.1.1.2	0.156441717791411	.	179640001	179840000	#4848FF	1	0.25
chr1	179840001	180120000	A.2.1.1.1.2.1.2.2.2	0.744376278118609	.	179840001	180120000	#FF9191	1	0.75
chr1	180120001	180440000	A.2.1.1.2.1.2.1.2.1.1	0.71881390593047	.	180120001	180440000	#FF9191	1	0.75
chr1	180440001	180640000	A.2.2.2.2.1.2.2.2.2	0.514314928425358	.	180440001	180640000	#FFDADA	1	0.625
chr1	180640001	181160000	A.2.2.2.2.1.2.2.2.1.2	0.515337423312883	.	180640001	181160000	#FFDADA	1	0.625
chr1	181160001	181360000	B.1.2.1.2.2.2.1.2.2.1	0.315950920245399	.	181160001	181360000	#9191FF	1	0.375
chr1	181360001	181680000	B.2.1.2.1.1.1.1.1	0.184049079754601	.	181360001	181680000	#4848FF	1	0.25
chr1	181680001	182040000	B.2.1.2.2.1.1.2.1.2	0.137014314928425	.	181680001	182040000	#4848FF	1	0.25
chr1	182040001	182200000	A.2.1.1.1.2.2.2.1	0.741308793456033	.	182040001	182200000	#FF9191	1	0.75
chr1	182200001	182360000	A.2.1.1.1.1.1.2.1	0.76278118609407	.	182200001	182360000	#FF9191	1	0.75
chr1	182360001	182560000	B.1.1.2.1.2.2.2.1	0.422290388548057	.	182360001	182560000	#DADAFF	1	0.5
chr1	182560001	182800000	A.2.2.1.2.2.2.1.2.2.1	0.573619631901841	.	182560001	182800000	#FFDADA	1	0.625
chr1	182800001	183120000	A.1.1.2.1.1.2.2.1.2	0.962167689161554	.	182800001	183120000	#FF0000	1	1
chr1	183120001	183280000	A.1.1.2.1.1.1.1.1.2	0.97239263803681	.	183120001	183280000	#FF0000	1	1
chr1	183280001	183400000	A.1.2.2.2.1.1.1.1.1	0.79959100204499	.	183280001	183400000	#FF4848	1	0.875
chr1	183400001	183600000	A.1.2.2.2.1.1.1.2.1.2	0.796523517382413	.	183400001	183600000	#FF4848	1	0.875
chr1	183600001	183920000	A.2.2.2.2.2.1.1.1.2	0.510224948875256	.	183600001	183920000	#FFDADA	1	0.625
chr1	183920001	184200000	A.2.2.1.1.1.1.2.1.2.1.1	0.61758691206544	.	183920001	184200000	#FFDADA	1	0.625
chr1	184200001	184480000	A.2.1.1.1.2.2.1.2	0.742331288343558	.	184200001	184480000	#FF9191	1	0.75
chr1	184480001	184720000	A.1.2.2.2.2.2.1.1.2	0.773006134969325	.	184480001	184720000	#FF4848	1	0.875
chr1	184720001	185000000	A.2.1.1.2.1.2.2.2.1.2	0.710633946830266	.	184720001	185000000	#FF9191	1	0.75
chr1	185000001	185160000	A.2.2.2.2.2.1.2.1.2.2.1	0.505112474437628	.	185000001	185160000	#FFDADA	1	0.625
chr1	185160001	185520000	A.2.1.1.2.1.1.1.1.2.2	0.732106339468303	.	185160001	185520000	#FF9191	1	0.75
chr1	185520001	185680000	A.2.2.2.2.2.1.2.2.1.1.1	0.503067484662577	.	185520001	185680000	#FFDADA	1	0.625
chr1	185680001	185960000	B.1.2.1.2.1.1.1.2.2	0.34560327198364	.	185680001	185960000	#9191FF	1	0.375
chr1	185960001	186080000	B.1.1.2.1.1.1.2.1.1	0.442740286298568	.	185960001	186080000	#DADAFF	1	0.5
chr1	186080001	186280000	B.1.1.2.2.2.2.2.1.1	0.394683026584867	.	186080001	186280000	#DADAFF	1	0.5
chr1	186280001	186600000	B.1.1.2.2.1.1.2.2.2.1	0.415132924335378	.	186280001	186600000	#DADAFF	1	0.5
chr1	186600001	187000000	B.1.2.1.1.1.2.2.2.1	0.3640081799591	.	186600001	187000000	#9191FF	1	0.375
chr1	187000001	187400000	B.2.2.1.1.2.1.2.1.1.1	0.0756646216768916	.	187000001	187400000	#0000FF	1	0.125
chr1	187400001	187760000	B.2.1.2.1.1.2.1.2.2.1	0.170756646216769	.	187400001	187760000	#4848FF	1	0.25
chr1	187760001	187920000	B.2.1.2.1.1.2.1.2.1.1	0.17280163599182	.	187760001	187920000	#4848FF	1	0.25
chr1	187920001	188040000	B.2.1.2.1.2.2.2.2.1	0.143149284253579	.	187920001	188040000	#4848FF	1	0.25
chr1	188040001	188240000	B.2.2.2.1.1.2.1.2	0.0388548057259714	.	188040001	188240000	#0000FF	1	0.125
chr1	188240001	188360000	B.2.2.1.1.2.2.1.2.1.1.2	0.065439672801636	.	188240001	188360000	#0000FF	1	0.125
chr1	188360001	188560000	B.2.1.2.2.2.2.2.1.1.1.1	0.109406952965235	.	188360001	188560000	#4848FF	1	0.25
chr1	188560001	188760000	B.2.1.2.2.2.2.2.1.2	0.106339468302658	.	188560001	188760000	#4848FF	1	0.25
chr1	188760001	188960000	B.2.2.1.1.2.1.2.2.2.1	0.0695296523517382	.	188760001	188960000	#0000FF	1	0.125
chr1	188960001	189240000	B.2.2.1.2.1.2.1.2.1	0.0531697341513292	.	188960001	189240000	#0000FF	1	0.125
chr1	189240001	189640000	B.2.2.1.1.1.1.1.2.2.2	0.098159509202454	.	189240001	189640000	#0000FF	1	0.125
chr1	189640001	189920000	B.2.2.1.1.2.1.2.1.1.2	0.074642126789366	.	189640001	189920000	#0000FF	1	0.125
chr1	189920001	190080000	B.2.2.1.1.2.2.2.2	0.0582822085889571	.	189920001	190080000	#0000FF	1	0.125
chr1	190080001	190440000	B.2.2.1.2.2.2.2.1	0.0460122699386503	.	190080001	190440000	#0000FF	1	0.125
chr1	190440001	190600000	B.2.1.2.2.2.2.1.2.1	0.112474437627812	.	190440001	190600000	#4848FF	1	0.25
chr1	190600001	190720000	B.2.1.2.1.2.2.2.1.1.1.1	0.149284253578732	.	190600001	190720000	#4848FF	1	0.25
chr1	190720001	190960000	B.2.2.1.1.2.1.2.2.2.2	0.0685071574642127	.	190720001	190960000	#0000FF	1	0.125
chr1	190960001	191040000	B.2.2.1.1.2.2.2.1.1	0.0603271983640082	.	190960001	191040000	#0000FF	1	0.125
chr1	191040001	191160000	B.2.1.2.1.1.2.2.2.2	0.16359918200409	.	191040001	191160000	#4848FF	1	0.25
chr1	191160001	191360000	B.1.2.2.1.2.2.2.1.1	0.283231083844581	.	191160001	191360000	#9191FF	1	0.375
chr1	191360001	191440000	B.2.1.2.1.2.2.2.1.1.1.2	0.148261758691207	.	191360001	191440000	#4848FF	1	0.25
chr1	191440001	191880000	B.2.2.1.1.2.1.1.1.1.2	0.0838445807770961	.	191440001	191880000	#0000FF	1	0.125
chr1	191880001	192160000	B.2.2.1.2.2.1	0.049079754601227	.	191880001	192160000	#0000FF	1	0.125
chr1	192160001	192440000	B.2.2.1.1.1.1.2.2	0.0940695296523517	.	192160001	192440000	#0000FF	1	0.125
chr1	192440001	192640000	B.1.2.1.2.1.1.2.2.1	0.343558282208589	.	192440001	192640000	#9191FF	1	0.375
chr1	192640001	192760000	B.1.2.1.2.2.2.1.2.1.2	0.316973415132924	.	192640001	192760000	#9191FF	1	0.375
chr1	192760001	193080000	B.1.1.2.1.1.2.1.2.2	0.43558282208589	.	192760001	193080000	#DADAFF	1	0.5
chr1	193080001	193360000	A.2.2.1.1.1.2.2.2.2.1	0.609406952965235	.	193080001	193360000	#FFDADA	1	0.625
chr1	193360001	193560000	B.1.2.2.1.1.2.1.1.1	0.306748466257669	.	193360001	193560000	#9191FF	1	0.375
chr1	193560001	193800000	B.1.2.2.1.1.2.1.2.1.1	0.304703476482618	.	193560001	193800000	#9191FF	1	0.375
chr1	193800001	194120000	B.2.2.1.1.2.2.1.2.2.1.1	0.0633946830265849	.	193800001	194120000	#0000FF	1	0.125
chr1	194120001	194320000	B.2.1.2.2.2.2.1.2.2.1	0.111451942740286	.	194120001	194320000	#4848FF	1	0.25
chr1	194320001	194920000	B.2.2.1.2.1.2.2.2	0.0501022494887526	.	194320001	194920000	#0000FF	1	0.125
chr1	194920001	195400000	B.2.1.2.2.1.1.1.2.2	0.139059304703476	.	194920001	195400000	#4848FF	1	0.25
chr1	195400001	195680000	B.2.1.2.1.1.1.2.1.1	0.18200408997955	.	195400001	195680000	#4848FF	1	0.25
chr1	195680001	195880000	B.2.1.2.2.2.2.2.2	0.105316973415133	.	195680001	195880000	#4848FF	1	0.25
chr1	195880001	196080000	B.2.1.2.1.1.2.2.2.1.2.2	0.164621676891616	.	195880001	196080000	#4848FF	1	0.25
chr1	196080001	196280000	B.2.2.1.1.1.1.2.1.1.2	0.0961145194274029	.	196080001	196280000	#0000FF	1	0.125
chr1	196280001	196720000	B.2.2.1.2.1.2.1.1.1	0.0552147239263804	.	196280001	196720000	#0000FF	1	0.125
chr1	196720001	196920000	B.2.2.1.1.2.2.2.1.2	0.0593047034764826	.	196720001	196920000	#0000FF	1	0.125
chr1	196920001	197000000	B.2.2.1.1.1.2.1.2	0.0899795501022495	.	196920001	197000000	#0000FF	1	0.125
chr1	197000001	197080000	B.2.1.2.1.2.2.2.1.2.2	0.144171779141104	.	197000001	197080000	#4848FF	1	0.25
chr1	197080001	197280000	B.1.2.1.2.1.1.2.2.2	0.342535787321063	.	197080001	197280000	#9191FF	1	0.375
chr1	197280001	197360000	B.1.2.1.2.1.2.1.2.2.1.2	0.337423312883436	.	197280001	197360000	#9191FF	1	0.375
chr1	197360001	197600000	B.1.2.1.1.1.2.2.1	0.365030674846626	.	197360001	197600000	#9191FF	1	0.375
chr1	197600001	197880000	A.2.2.1.2.1.2.2.2	0.587934560327198	.	197600001	197880000	#FFDADA	1	0.625
chr1	197880001	198240000	A.2.1.1.2.1.2.1.1.2.1	0.720858895705521	.	197880001	198240000	#FF9191	1	0.75
chr1	198240001	198440000	A.2.2.2.2.2.2.1.1	0.496932515337423	.	198240001	198440000	#FFDADA	1	0.625
chr1	198440001	198680000	A.2.2.2.2.1.2.2.1.1.2	0.519427402862986	.	198440001	198680000	#FFDADA	1	0.625
chr1	198680001	198960000	B.1.2.2.2.1.2.1.2.2.2	0.265848670756646	.	198680001	198960000	#9191FF	1	0.375
chr1	198960001	199280000	B.2.1.2.1.1.2.2.1	0.168711656441718	.	198960001	199280000	#4848FF	1	0.25
chr1	199280001	199480000	B.2.2.1.1.1.2.2.2.2	0.0858895705521472	.	199280001	199480000	#0000FF	1	0.125
chr1	199480001	199640000	B.2.1.2.1.1.2.1.2.1.2	0.171779141104294	.	199480001	199640000	#4848FF	1	0.25
chr1	199640001	199760000	B.1.1.2.1.2.2.1.2.1	0.425357873210634	.	199640001	199760000	#DADAFF	1	0.5
chr1	199760001	199920000	B.1.2.2.2.2.2.1.1.1	0.256646216768916	.	199760001	199920000	#9191FF	1	0.375
chr1	199920001	200080000	B.1.2.1.2.2.2.1.2.1.1	0.31799591002045	.	199920001	200080000	#9191FF	1	0.375
chr1	200080001	200280000	A.2.2.1.2.2.2.2.2.2.2.1	0.567484662576687	.	200080001	200280000	#FFDADA	1	0.625
chr1	200280001	200520000	A.2.1.1.2.1.2.1.2.2.2	0.714723926380368	.	200280001	200520000	#FF9191	1	0.75
chr1	200520001	200760000	A.2.1.1.1.2.1.1.2.1	0.749488752556237	.	200520001	200760000	#FF9191	1	0.75
chr1	200760001	200880000	A.2.1.1.2.1.1.1.2.1.2.1	0.730061349693252	.	200760001	200880000	#FF9191	1	0.75
chr1	200880001	201080000	A.1.2.2.1.1.2.1.1.1	0.823108384458078	.	200880001	201080000	#FF4848	1	0.875
chr1	201080001	201280000	A.1.1.2.1.2.1.1.1	0.960122699386503	.	201080001	201280000	#FF0000	1	1
chr1	201280001	201400000	A.1.1.2.1.2.2.1.2.2.2	0.952965235173824	.	201280001	201400000	#FF0000	1	1
chr1	201400001	201680000	A.1.1.2.1.1.1.2.2.1	0.968302658486708	.	201400001	201680000	#FF0000	1	1
chr1	201680001	201840000	A.1.1.2.1.1.2.1.1	0.966257668711656	.	201680001	201840000	#FF0000	1	1
chr1	201840001	201920000	A.1.2.2.2.2.2.2.2.2	0.768916155419223	.	201840001	201920000	#FF4848	1	0.875
chr1	201920001	202120000	A.1.1.1.1.1.1.2.2.1	0.995910020449898	.	201920001	202120000	#FF0000	1	1
chr1	202120001	202280000	A.1.2.2.1.2.1.1.1.1	0.813905930470348	.	202120001	202280000	#FF4848	1	0.875
chr1	202280001	202440000	A.1.1.2.1.2.2.1.2.2.1	0.95398773006135	.	202280001	202440000	#FF0000	1	1
chr1	202440001	202560000	A.2.1.1.2.1.2.1.2.2.1.2	0.715746421267894	.	202440001	202560000	#FF9191	1	0.75
chr1	202560001	203000000	A.1.1.2.1.1.2.1.2	0.965235173824131	.	202560001	203000000	#FF0000	1	1
chr1	203000001	203200000	A.1.2.2.2.1.1.2.1.2	0.791411042944785	.	203000001	203200000	#FF4848	1	0.875
chr1	203200001	203440000	A.1.2.2.2.2.1.2	0.775051124744376	.	203200001	203440000	#FF4848	1	0.875
chr1	203440001	203880000	A.1.1.2.1.1.1.2.2.2	0.967280163599182	.	203440001	203880000	#FF0000	1	1
chr1	203880001	204000000	A.2.1.1.2.1.1.2.2.2	0.723926380368098	.	203880001	204000000	#FF9191	1	0.75
chr1	204000001	204520000	A.1.1.1.1.1.2.1	0.993865030674847	.	204000001	204520000	#FF0000	1	1
chr1	204520001	204800000	A.1.2.2.2.1.1.2.1.1.1	0.793456032719836	.	204520001	204800000	#FF4848	1	0.875
chr1	204800001	204920000	A.2.2.1.2.2.2.1.1.1	0.576687116564417	.	204800001	204920000	#FFDADA	1	0.625
chr1	204920001	205040000	A.2.2.1.2.2.2.2.2.1.2	0.569529652351738	.	204920001	205040000	#FFDADA	1	0.625
chr1	205040001	205320000	A.1.2.1.1.1.1.1.1.1	0.903885480572597	.	205040001	205320000	#FF4848	1	0.875
chr1	205320001	205480000	A.1.1.1.2.2.2.2	0.974437627811861	.	205320001	205480000	#FF0000	1	1
chr1	205480001	205720000	A.1.1.2.1.1.2.2.1.1.2	0.96319018404908	.	205480001	205720000	#FF0000	1	1
chr1	205720001	205960000	A.1.2.2.2.2.2.1.2	0.7719836400818	.	205720001	205960000	#FF4848	1	0.875
chr1	206080001	206160000	A.2.2.1.2.1.2.1.2	0.589979550102249	.	206080001	206160000	#FFDADA	1	0.625
chr1	206160001	206360000	A.1.2.2.2.1.1.2.1.1.2	0.792433537832311	.	206160001	206360000	#FF4848	1	0.875
chr1	206480001	206560000	A.2.1.1.1.1.2.1.2.1	0.755623721881391	.	206480001	206560000	#FF9191	1	0.75
chr1	206560001	206760000	A.1.1.2.1.2.2.2	0.951942740286299	.	206560001	206760000	#FF0000	1	1
chr1	206760001	206960000	A.1.2.2.1.1.2.2.1.2	0.816973415132924	.	206760001	206960000	#FF4848	1	0.875
chr1	206960001	207120000	A.1.2.2.2.1.1.1.2.2.1	0.795501022494888	.	206960001	207120000	#FF4848	1	0.875
chr1	207120001	207240000	A.1.2.2.1.1.1.1.2	0.825153374233129	.	207120001	207240000	#FF4848	1	0.875
chr1	207240001	207440000	A.2.2.1.1.1.1.2.1.2.1.2	0.616564417177914	.	207240001	207440000	#FFDADA	1	0.625
chr1	207440001	207720000	A.2.1.1.1.1.1.2.2.2.2	0.759713701431493	.	207440001	207720000	#FF9191	1	0.75
chr1	207720001	207920000	A.2.2.1.1.1.1.1.2.2.2	0.619631901840491	.	207720001	207920000	#FFDADA	1	0.625
chr1	207920001	208160000	A.2.2.2.2.1.2.2.1.1.1	0.520449897750511	.	207920001	208160000	#FFDADA	1	0.625
chr1	208160001	208400000	A.2.1.1.1.2.2.2.2.1.2.2.1	0.738241308793456	.	208160001	208400000	#FF9191	1	0.75
chr1	208400001	208640000	B.2.1.2.1.2.1.1.1.2	0.160531697341513	.	208400001	208640000	#4848FF	1	0.25
chr1	208640001	209120000	B.2.2.1.1.2.1.1.1.2	0.0828220858895705	.	208640001	209120000	#0000FF	1	0.125
chr1	209120001	209240000	B.1.2.1.2.1.2.2.2.1.1.1	0.332310838445808	.	209120001	209240000	#9191FF	1	0.375
chr1	209240001	209520000	B.1.2.1.2.1.2.1.2.1	0.339468302658487	.	209240001	209520000	#9191FF	1	0.375
chr1	209520001	209760000	A.2.2.1.2.1.2.1.1	0.591002044989775	.	209520001	209760000	#FFDADA	1	0.625
chr1	209760001	209920000	A.1.2.2.1.1.2.1.2.1	0.821063394683027	.	209760001	209920000	#FF4848	1	0.875
chr1	209920001	210000000	A.2.2.1.2.2.2.2.2.2.2.2.1	0.566462167689162	.	209920001	210000000	#FFDADA	1	0.625
chr1	210000001	210400000	B.2.2.1.1.2.1.1.1.1.1	0.0848670756646217	.	210000001	210400000	#0000FF	1	0.125
chr1	210400001	210520000	A.2.2.2.2.2.2.2.1.2	0.489775051124744	.	210400001	210520000	#FFDADA	1	0.625
chr1	210520001	210760000	B.2.1.2.1.2.1.2.2.2	0.153374233128834	.	210520001	210760000	#4848FF	1	0.25
chr1	210760001	211000000	B.2.2.1.1.2.2.1.2.1.2	0.0644171779141104	.	210760001	211000000	#0000FF	1	0.125
chr1	211000001	211120000	B.2.2.1.1.2.2.1.1	0.0674846625766871	.	211000001	211120000	#0000FF	1	0.125
chr1	211120001	211440000	B.2.1.2.2.1.2.1.1.2	0.130879345603272	.	211120001	211440000	#4848FF	1	0.25
chr1	211440001	211640000	A.2.2.2.2.2.1.1.1.1.1	0.513292433537832	.	211440001	211640000	#FFDADA	1	0.625
chr1	211640001	211840000	A.1.2.2.1.2.2.2.2.1	0.801635991820041	.	211640001	211840000	#FF4848	1	0.875
chr1	211840001	211960000	A.2.1.1.1.1.2.1.1.2.1	0.757668711656442	.	211840001	211960000	#FF9191	1	0.75
chr1	211960001	212240000	A.2.1.1.1.1.1.1.2.1.2	0.764826175869121	.	211960001	212240000	#FF9191	1	0.75
chr1	212240001	212480000	A.1.1.2.1.1.2.2.2	0.961145194274029	.	212240001	212480000	#FF0000	1	1
chr1	212480001	212600000	A.2.1.1.2.1.2.1.2.2.1.1	0.716768916155419	.	212480001	212600000	#FF9191	1	0.75
chr1	212600001	212800000	A.1.2.2.1.2.2.1.2	0.804703476482618	.	212600001	212800000	#FF4848	1	0.875
chr1	212800001	212960000	A.2.1.1.1.1.2.2.1	0.752556237218814	.	212800001	212960000	#FF9191	1	0.75
chr1	212960001	213120000	B.1.1.2.1.2.2.1.1.2	0.426380368098159	.	212960001	213120000	#DADAFF	1	0.5
chr1	213120001	213240000	B.1.1.2.2.1.2.1.2.2	0.405930470347648	.	213120001	213240000	#DADAFF	1	0.5
chr1	213240001	213440000	B.2.1.2.2.1.1.2.2.2.1	0.134969325153374	.	213240001	213440000	#4848FF	1	0.25
chr1	213440001	214240000	B.2.2.1.2.2.2.2.2	0.0449897750511247	.	213440001	214240000	#0000FF	1	0.125
chr1	214240001	214360000	B.2.1.2.2.1.1.2.2.2.2	0.133946830265849	.	214240001	214360000	#4848FF	1	0.25
chr1	214360001	214520000	B.1.2.1.2.1.2.2.2.2.1	0.329243353783231	.	214360001	214520000	#9191FF	1	0.375
chr1	214520001	214800000	A.1.2.2.1.1.2.1.2.2	0.820040899795501	.	214520001	214800000	#FF4848	1	0.875
chr1	214800001	215000000	B.1.2.1.2.2.2.1.1	0.319018404907975	.	214800001	215000000	#9191FF	1	0.375
chr1	215000001	215320000	A.2.2.2.2.2.2.1.2	0.495910020449898	.	215000001	215320000	#FFDADA	1	0.625
chr1	215320001	215480000	B.1.1.2.1.1.1.2.2	0.438650306748466	.	215320001	215480000	#DADAFF	1	0.5
chr1	215480001	215800000	A.2.2.2.2.1.2.2.2.1.1.1	0.517382413087935	.	215480001	215800000	#FFDADA	1	0.625
chr1	215800001	216120000	B.2.2.1.1.2.2.1.2.2.2	0.0613496932515337	.	215800001	216120000	#0000FF	1	0.125
chr1	216120001	216360000	B.2.2.1.1.1.1.1.2.1.1	0.101226993865031	.	216120001	216360000	#0000FF	1	0.125
chr1	216360001	216720000	B.2.2.1.2.2.2.1.1	0.0480572597137014	.	216360001	216720000	#0000FF	1	0.125
chr1	216720001	216880000	B.2.2.1.1.2.2.1.2.2.1.2	0.0623721881390593	.	216720001	216880000	#0000FF	1	0.125
chr1	216880001	216960000	B.2.2.1.1.1.1.1.1.1.2	0.103271983640082	.	216880001	216960000	#0000FF	1	0.125
chr1	216960001	217080000	B.2.1.2.1.2.2.1.2	0.150306748466258	.	216960001	217080000	#4848FF	1	0.25
chr1	217080001	217280000	B.1.2.2.1.2.2.2.2.2.1	0.280163599182004	.	217080001	217280000	#9191FF	1	0.375
chr1	217280001	217600000	B.2.2.1.1.2.1.2.1.2.1	0.0736196319018405	.	217280001	217600000	#0000FF	1	0.125
chr1	217600001	217760000	B.2.2.1.1.1.1.2.1.2	0.0950920245398773	.	217600001	217760000	#0000FF	1	0.125
chr1	217760001	217920000	B.1.2.2.1.2.2.2.2.2.2	0.279141104294479	.	217760001	217920000	#9191FF	1	0.375
chr1	217920001	218480000	B.2.2.1.2.1.2.1.2.2	0.0521472392638037	.	217920001	218480000	#0000FF	1	0.125
chr1	218480001	218680000	A.2.1.1.1.2.2.1.1	0.743353783231084	.	218480001	218680000	#FF9191	1	0.75
chr1	218680001	218880000	A.1.2.2.2.1.1.2.2.2.1.2	0.788343558282209	.	218680001	218880000	#FF4848	1	0.875
chr1	218880001	219080000	A.2.2.1.1.1.1.1.1	0.622699386503067	.	218880001	219080000	#FFDADA	1	0.625
chr1	219080001	219200000	B.1.1.2.1.1.1.2.1.2.1.1	0.441717791411043	.	219080001	219200000	#DADAFF	1	0.5
chr1	219200001	219360000	B.1.2.1.2.2.1.2.1.2	0.323108384458078	.	219200001	219360000	#9191FF	1	0.375
chr1	219360001	219600000	B.1.2.2.1.1.2.1.2.2	0.302658486707566	.	219360001	219600000	#9191FF	1	0.375
chr1	219600001	220000000	B.2.1.2.2.1.1.2.1.1	0.138036809815951	.	219600001	220000000	#4848FF	1	0.25
chr1	220000001	220080000	B.2.1.2.1.2.1.2.1.2	0.155419222903885	.	220000001	220080000	#4848FF	1	0.25
chr1	220080001	220320000	B.1.1.2.2.2.2.1.1.1.2	0.399795501022495	.	220080001	220320000	#DADAFF	1	0.5
chr1	220320001	220600000	B.1.1.2.2.2.2.2.2.1.1	0.392638036809816	.	220320001	220600000	#DADAFF	1	0.5
chr1	220600001	220960000	B.2.1.2.1.1.2.1.1.1.1	0.176891615541922	.	220600001	220960000	#4848FF	1	0.25
chr1	220960001	221240000	A.2.2.2.2.2.2.2.1.1.2.2	0.49079754601227	.	220960001	221240000	#FFDADA	1	0.625
chr1	221240001	221400000	B.1.2.1.1.1.1.1.1.1.2.1.2	0.385480572597137	.	221240001	221400000	#9191FF	1	0.375
chr1	221400001	221640000	B.1.1.2.1.2.1.1.1.1	0.432515337423313	.	221400001	221640000	#DADAFF	1	0.5
chr1	221640001	221800000	B.1.1.2.1.1.2.1.1	0.437627811860941	.	221640001	221800000	#DADAFF	1	0.5
chr1	221800001	221920000	A.2.2.2.2.2.1.2.2.1.2.1	0.501022494887526	.	221800001	221920000	#FFDADA	1	0.625
chr1	221920001	222240000	A.2.2.1.1.2.2.2	0.595092024539877	.	221920001	222240000	#FFDADA	1	0.625
chr1	222240001	222360000	B.1.1.1.1.2.2.1.1	0.466257668711656	.	222240001	222360000	#DADAFF	1	0.5
chr1	222360001	222640000	B.1.1.2.1.2.2.2.2	0.421267893660532	.	222360001	222640000	#DADAFF	1	0.5
chr1	222640001	222760000	A.2.2.2.2.2.2.2.1.1.2.1	0.491820040899795	.	222640001	222760000	#FFDADA	1	0.625
chr1	222760001	223000000	A.2.2.1.1.1.1.2.2	0.614519427402863	.	222760001	223000000	#FFDADA	1	0.625
chr1	223000001	223320000	A.1.1.2.2.1.1.2.2.2	0.932515337423313	.	223000001	223320000	#FF0000	1	1
chr1	223320001	223520000	A.1.2.2.1.1.1.2	0.824130879345603	.	223320001	223520000	#FF4848	1	0.875
chr1	223520001	223680000	A.2.1.1.1.1.2.1.2.2.2	0.75357873210634	.	223520001	223680000	#FF9191	1	0.75
chr1	223680001	223840000	A.1.2.2.2.1.2.1.2	0.783231083844581	.	223680001	223840000	#FF4848	1	0.875
chr1	223840001	224120000	A.1.1.2.1.1.2.2.1.1.1	0.964212678936605	.	223840001	224120000	#FF0000	1	1
chr1	224120001	224480000	A.1.2.2.2.1.1.2.2.2.1.1	0.789366053169734	.	224120001	224480000	#FF4848	1	0.875
chr1	224480001	224640000	A.1.2.2.1.2.1.1.1.2	0.812883435582822	.	224480001	224640000	#FF4848	1	0.875
chr1	224640001	224880000	A.2.2.1.1.1.2.2.2.1	0.610429447852761	.	224640001	224880000	#FFDADA	1	0.625
chr1	224880001	225080000	B.2.1.2.1.1.2.1.1.1.2	0.175869120654397	.	224880001	225080000	#4848FF	1	0.25
chr1	225080001	225600000	B.2.2.1.1.2.1.1.2.2.1	0.0787321063394683	.	225080001	225600000	#0000FF	1	0.125
chr1	225600001	225880000	A.1.2.2.1.1.1.1.1	0.826175869120654	.	225600001	225880000	#FF4848	1	0.875
chr1	225880001	226120000	A.1.1.2.1.1.1.1.2	0.971370143149284	.	225880001	226120000	#FF0000	1	1
chr1	226120001	226240000	A.2.1.1.1.2.1.1.2.2	0.748466257668712	.	226120001	226240000	#FF9191	1	0.75
chr1	226240001	226440000	A.1.2.2.2.2.1.1.2	0.776073619631902	.	226240001	226440000	#FF4848	1	0.875
chr1	226440001	226600000	A.2.1.1.2.1.1.2.2.1.2	0.724948875255624	.	226440001	226600000	#FF9191	1	0.75
chr1	226600001	226840000	A.2.2.2.2.2.1.2.1.2.1	0.506134969325153	.	226600001	226840000	#FFDADA	1	0.625
chr1	226840001	227040000	A.2.2.1.2.1.1.1.2	0.593047034764826	.	226840001	227040000	#FFDADA	1	0.625
chr1	227040001	227200000	A.2.2.1.2.1.1.1.1	0.594069529652352	.	227040001	227200000	#FFDADA	1	0.625
chr1	227200001	227480000	A.2.2.2.2.2.1.1.1.1.2.1	0.512269938650307	.	227200001	227480000	#FFDADA	1	0.625
chr1	227480001	227640000	A.2.1.1.2.1.1.1.1.1.1	0.735173824130879	.	227480001	227640000	#FF9191	1	0.75
chr1	227640001	227960000	A.2.1.1.2.1.1.1.1.2.1	0.733128834355828	.	227640001	227960000	#FF9191	1	0.75
chr1	227960001	228120000	A.1.2.2.2.2.1.1.1	0.777096114519427	.	227960001	228120000	#FF4848	1	0.875
chr1	228120001	228440000	A.1.1.2.1.1.1.1.1.1	0.973415132924335	.	228120001	228440000	#FF0000	1	1
chr1	228440001	228760000	A.1.2.2.2.2.2.2.1	0.770961145194274	.	228440001	228760000	#FF4848	1	0.875
chr1	228760001	229080000	A.2.1.2.1.1.1.2.2.1.2	0.696319018404908	.	228760001	229080000	#FF9191	1	0.75
chr1	229080001	229400000	A.1.2.2.2.1.2.2.1.1	0.782208588957055	.	229080001	229400000	#FF4848	1	0.875
chr1	229400001	229760000	A.1.2.2.1.2.2.2.1.2	0.802658486707566	.	229400001	229760000	#FF4848	1	0.875
chr1	229760001	230000000	A.2.2.1.2.2.1.1.1.1.2	0.585889570552147	.	229760001	230000000	#FFDADA	1	0.625
chr1	230000001	230200000	A.2.2.2.2.2.1.2.1.2.2.2	0.504089979550102	.	230000001	230200000	#FFDADA	1	0.625
chr1	230200001	230320000	A.2.1.1.2.1.1.2.2.1.1	0.725971370143149	.	230200001	230320000	#FF9191	1	0.75
chr1	230320001	230520000	A.2.2.1.1.1.2.2.1.1	0.612474437627812	.	230320001	230520000	#FFDADA	1	0.625
chr1	230520001	230680000	B.1.1.2.1.1.1.2.1.2.1.2	0.440695296523517	.	230520001	230680000	#DADAFF	1	0.5
chr1	230680001	230960000	A.2.1.1.2.1.2.2.2.2	0.70961145194274	.	230680001	230960000	#FF9191	1	0.75
chr1	230960001	231080000	A.2.2.2.2.2.1.1.1.1.2.2	0.511247443762781	.	230960001	231080000	#FFDADA	1	0.625
chr1	231080001	231360000	A.2.2.1.2.2.1.2.1.2	0.578732106339468	.	231080001	231360000	#FFDADA	1	0.625
chr1	231360001	231720000	A.2.1.2.2.1.1.1.2	0.667689161554192	.	231360001	231720000	#FF9191	1	0.75
chr1	231720001	231880000	B.1.2.1.2.1.1.1.2.1.1	0.347648261758691	.	231720001	231880000	#9191FF	1	0.375
chr1	231880001	232000000	A.2.2.2.2.2.1.2.2.1.1.2	0.502044989775051	.	231880001	232000000	#FFDADA	1	0.625
chr1	232000001	232240000	B.1.1.2.2.2.1.1.1	0.403885480572597	.	232000001	232240000	#DADAFF	1	0.5
chr1	232240001	232760000	A.1.2.2.2.1.1.2.2.1	0.79038854805726	.	232240001	232760000	#FF4848	1	0.875
chr1	232760001	232960000	A.1.2.2.2.1.2.2.1.2	0.78118609406953	.	232760001	232960000	#FF4848	1	0.875
chr1	232960001	233120000	A.2.1.1.1.1.1.1.1.1	0.767893660531697	.	232960001	233120000	#FF9191	1	0.75
chr1	233120001	233240000	A.2.2.2.2.2.1.2.2.1.2.2	0.5	.	233120001	233240000	#FFDADA	1	0.625
chr1	233240001	233440000	A.2.1.1.2.1.2.2.2.1.1.1	0.712678936605317	.	233240001	233440000	#FF9191	1	0.75
chr1	233440001	233640000	A.2.2.2.2.2.1.2.2.2.2	0.497955010224949	.	233440001	233640000	#FFDADA	1	0.625
chr1	233640001	233760000	A.2.1.1.2.1.1.1.2.1.1	0.731083844580777	.	233640001	233760000	#FF9191	1	0.75
chr1	233760001	233920000	A.2.2.1.2.2.2.2.2.1.1	0.570552147239264	.	233760001	233920000	#FFDADA	1	0.625
chr1	233920001	234080000	B.1.2.1.1.1.2.1.1.1	0.372188139059305	.	233920001	234080000	#9191FF	1	0.375
chr1	234080001	234200000	B.1.1.2.1.1.2.2.1	0.434560327198364	.	234080001	234200000	#DADAFF	1	0.5
chr1	234200001	234600000	A.2.1.2.2.2.1.1.2	0.646216768916155	.	234200001	234600000	#FF9191	1	0.75
chr1	234600001	234880000	A.1.1.1.1.1.2.2.1	0.992842535787321	.	234600001	234880000	#FF0000	1	1
chr1	234880001	235040000	A.1.1.2.1.2.2.1.1	0.956032719836401	.	234880001	235040000	#FF0000	1	1
chr1	235040001	235200000	A.1.1.1.2.2.2.1	0.975460122699387	.	235040001	235200000	#FF0000	1	1
chr1	235240001	235320000	A.2.1.1.1.1.2.1.1.1	0.758691206543967	.	235240001	235320000	#FF9191	1	0.75
chr1	235320001	235520000	A.1.2.2.2.1.1.1.2.2.2	0.794478527607362	.	235320001	235520000	#FF4848	1	0.875
chr1	235520001	235640000	A.2.1.1.1.1.2.1.1.2.2	0.756646216768916	.	235520001	235640000	#FF9191	1	0.75
chr1	235640001	235840000	A.2.1.1.2.1.1.1.1.1.2	0.734151329243354	.	235640001	235840000	#FF9191	1	0.75
chr1	235840001	236160000	A.2.1.1.1.2.2.2.2.1.2.1	0.739263803680982	.	235840001	236160000	#FF9191	1	0.75
chr1	236160001	236480000	B.1.2.2.1.1.2.2.1.1.1	0.301635991820041	.	236160001	236480000	#9191FF	1	0.375
chr1	236480001	236600000	B.1.2.1.2.2.2.1.2.2.2	0.314928425357873	.	236480001	236600000	#9191FF	1	0.375
chr1	236600001	237080000	B.2.1.2.2.1.2.2.1.2	0.127811860940695	.	236600001	237080000	#4848FF	1	0.25
chr1	237080001	237360000	B.2.2.1.1.2.1.1.2.2.2.2	0.0766871165644172	.	237080001	237360000	#0000FF	1	0.125
chr1	237360001	237680000	B.2.1.2.2.1.2.2.1.1	0.128834355828221	.	237360001	237680000	#4848FF	1	0.25
chr1	237680001	237960000	B.2.2.1.1.1.2.2.1.2	0.0879345603271984	.	237680001	237960000	#0000FF	1	0.125
chr1	237960001	238120000	B.2.1.2.1.2.1.1.1.1.1	0.162576687116564	.	237960001	238120000	#4848FF	1	0.25
chr1	238120001	238560000	B.2.1.2.2.1.1.1.1	0.141104294478528	.	238120001	238560000	#4848FF	1	0.25
chr1	238560001	238760000	B.2.1.2.1.1.2.2.2.1.2.1.1	0.166666666666667	.	238560001	238760000	#4848FF	1	0.25
chr1	238760001	238880000	B.1.2.1.2.1.1.1.2.1.2	0.346625766871166	.	238760001	238880000	#9191FF	1	0.375
chr1	238880001	238960000	B.1.2.1.2.2.2.2.1	0.313905930470348	.	238880001	238960000	#9191FF	1	0.375
chr1	238960001	239160000	B.1.2.1.1.2.1.2.2.2	0.356850715746421	.	238960001	239160000	#9191FF	1	0.375
chr1	239160001	239320000	B.1.2.2.1.1.2.1.2.1.2	0.303680981595092	.	239160001	239320000	#9191FF	1	0.375
chr1	239320001	239840000	B.1.2.2.1.1.2.2.1.1.2.2	0.29959100204499	.	239320001	239840000	#9191FF	1	0.375
chr1	239840001	240160000	B.2.1.1.1.2.1.2.1.2.2.2	0.217791411042945	.	239840001	240160000	#4848FF	1	0.25
chr1	240160001	240360000	B.1.2.2.1.2.2.1.2	0.284253578732106	.	240160001	240360000	#9191FF	1	0.375
chr1	240360001	240520000	B.1.2.2.1.1.1.2.2.1	0.30879345603272	.	240360001	240520000	#9191FF	1	0.375
chr1	240520001	240600000	B.1.1.2.1.2.2.1.2.2.2	0.423312883435583	.	240520001	240600000	#DADAFF	1	0.5
chr1	240600001	240880000	B.1.2.2.1.2.2.2.2.1	0.28118609406953	.	240600001	240880000	#9191FF	1	0.375
chr1	240880001	241080000	B.2.2.1.1.2.2.1.2.1.1.1	0.0664621676891615	.	240880001	241080000	#0000FF	1	0.125
chr1	241080001	241280000	B.2.2.1.1.1.2.1.1.2	0.0910020449897751	.	241080001	241280000	#0000FF	1	0.125
chr1	241280001	241400000	B.2.1.2.1.2.1.2.1.1.1.1	0.158486707566462	.	241280001	241400000	#4848FF	1	0.25
chr1	241400001	241680000	B.2.2.1.1.1.1.1.1.2	0.102249488752556	.	241400001	241680000	#0000FF	1	0.125
chr1	241680001	242000000	A.2.1.1.2.1.2.2.2.1.1.2	0.711656441717791	.	241680001	242000000	#FF9191	1	0.75
chr1	242000001	242200000	B.1.2.1.2.1.2.1.2.2.2	0.33640081799591	.	242000001	242200000	#9191FF	1	0.375
chr1	242200001	242400000	B.2.2.1.1.1.2.2.2.1	0.0869120654396728	.	242200001	242400000	#0000FF	1	0.125
chr1	242400001	242520000	B.2.1.2.2.2.1.1.1.1.1	0.125766871165644	.	242400001	242520000	#4848FF	1	0.25
chr1	242520001	242880000	B.2.2.1.1.2.1.1.2.1.1.1	0.081799591002045	.	242520001	242880000	#0000FF	1	0.125
chr1	242880001	243200000	B.2.1.2.1.2.1.2.2.1	0.15439672801636	.	242880001	243200000	#4848FF	1	0.25
chr1	243200001	243280000	B.1.2.1.2.1.2.1.1.2	0.340490797546012	.	243200001	243280000	#9191FF	1	0.375
chr1	243280001	243480000	B.1.1.2.1.2.1.1.2	0.430470347648262	.	243280001	243480000	#DADAFF	1	0.5
chr1	243480001	243720000	B.1.2.1.2.1.2.2.1.2	0.333333333333333	.	243480001	243720000	#9191FF	1	0.375
chr1	243720001	243880000	B.2.1.1.1.2.1.2.2.1	0.216768916155419	.	243720001	243880000	#4848FF	1	0.25
chr1	243880001	244000000	B.1.2.1.2.1.2.1.2.2.1.1	0.338445807770961	.	243880001	244000000	#9191FF	1	0.375
chr1	244000001	244240000	B.1.1.2.1.2.2.1.2.2.1	0.424335378323108	.	244000001	244240000	#DADAFF	1	0.5
chr1	244240001	244440000	B.1.2.1.2.1.2.1.1.1	0.341513292433538	.	244240001	244440000	#9191FF	1	0.375
chr1	244440001	244640000	A.2.2.2.2.1.1.1.1.2	0.524539877300613	.	244440001	244640000	#FFDADA	1	0.625
chr1	244640001	244840000	B.2.1.2.1.2.1.1.1.1.2	0.161554192229039	.	244640001	244840000	#4848FF	1	0.25
chr1	244840001	245000000	A.2.2.1.2.2.2.2.2.2.2.2.2	0.565439672801636	.	244840001	245000000	#FFDADA	1	0.625
chr1	245000001	245280000	A.2.2.2.2.1.1.1.2	0.523517382413088	.	245000001	245280000	#FFDADA	1	0.625
chr1	245280001	245440000	B.1.2.2.1.1.1.2.1	0.309815950920245	.	245280001	245440000	#9191FF	1	0.375
chr1	245440001	245520000	B.2.1.2.1.2.2.1.1.1	0.152351738241309	.	245440001	245520000	#4848FF	1	0.25
chr1	245520001	245800000	B.2.1.2.2.2.1.2.2.1.1	0.119631901840491	.	245520001	245800000	#4848FF	1	0.25
chr1	245800001	246000000	B.2.1.2.2.2.2.1.1.1.2	0.114519427402863	.	245800001	246000000	#4848FF	1	0.25
chr1	246000001	246200000	B.1.2.2.1.2.2.1.1.1.2	0.286298568507157	.	246000001	246200000	#9191FF	1	0.375
chr1	246200001	246400000	B.1.2.2.1.1.2.2.2.2	0.294478527607362	.	246200001	246400000	#9191FF	1	0.375
chr1	246400001	246600000	B.2.1.2.2.2.1.2.1.1	0.121676891615542	.	246400001	246600000	#4848FF	1	0.25
chr1	246600001	246800000	A.2.2.2.2.2.2.2.1.1.1.1.2	0.493865030674847	.	246600001	246800000	#FFDADA	1	0.625
chr1	246800001	246960000	B.1.1.2.1.2.2.1.1.1	0.427402862985685	.	246800001	246960000	#DADAFF	1	0.5
chr1	246960001	247120000	B.1.1.2.2.1.2.1.2.1.1	0.407975460122699	.	246960001	247120000	#DADAFF	1	0.5
chr1	247120001	247280000	B.1.2.1.2.2.1.1.2	0.326175869120654	.	247120001	247280000	#9191FF	1	0.375
chr1	247280001	247400000	B.1.2.1.2.2.1.1.1	0.32719836400818	.	247280001	247400000	#9191FF	1	0.375
chr1	247400001	247520000	B.1.1.2.2.1.2.1.1.1.2	0.411042944785276	.	247400001	247520000	#DADAFF	1	0.5
chr1	247520001	248120000	B.2.2.1.1.2.1.1.2.1.1.2	0.0807770961145194	.	247520001	248120000	#0000FF	1	0.125
chr1	248120001	248200000	B.2.1.2.1.2.2.2.1.2.1	0.14519427402863	.	248120001	248200000	#4848FF	1	0.25
chr1	248200001	248320000	B.2.1.2.2.2.2.1.2.2.2	0.110429447852761	.	248200001	248320000	#4848FF	1	0.25
chr1	248320001	248640000	B.2.2.1.1.2.1.2.1.2.2	0.0725971370143149	.	248320001	248640000	#0000FF	1	0.125
chr1	248640001	248760000	B.2.1.2.1.2.2.2.1.1.2.1	0.147239263803681	.	248640001	248760000	#4848FF	1	0.25
chr1	248760001	248840000	B.2.1.2.1.2.2.2.1.1.2.2	0.146216768916155	.	248760001	248840000	#4848FF	1	0.25
chr1	248840001	248920000	B.2.1.2.1.2.1.2.1.1.1.2	0.157464212678937	.	248840001	248920000	#4848FF	1	0.25
chr1	249040001	249120000	B.2.1.2.2.2.1.1.1.1.2	0.124744376278119	.	249040001	249120000	#4848FF	1	0.25
chr1	249120001	249240000	A.2.1.1.2.2.1	0.708588957055215	.	249120001	249240000	#FF9191	1	0.75
chr2	1	160000	A.2.1.1.1.1.2.1.1.1.2.1.1	0.76679462571977	.	1	160000	#FF9191	1	0.75
chr2	160001	320000	A.2.1.2.2.2.2.1.2.2.2	0.619001919385797	.	160001	320000	#FF9191	1	0.75
chr2	320001	440000	A.2.2.1.1.2.1.2.1.1.2	0.600767754318618	.	320001	440000	#FFDADA	1	0.625
chr2	440001	680000	A.1.2.2.1.1.2.2.1.2	0.841650671785029	.	440001	680000	#FF4848	1	0.875
chr2	680001	840000	B.1.2.1.1.1.2.1.2.1.1	0.345489443378119	.	680001	840000	#9191FF	1	0.375
chr2	840001	1080000	B.1.2.2.2.2.1.1.1.2.2.2	0.237044145873321	.	840001	1080000	#9191FF	1	0.375
chr2	1080001	1160000	B.1.1.2.1.2.1.2.1.1.2	0.40595009596929	.	1080001	1160000	#DADAFF	1	0.5
chr2	1160001	1560000	B.1.1.2.2.2.1.2.2.2	0.369481765834933	.	1160001	1560000	#DADAFF	1	0.5
chr2	1560001	1800000	A.1.1.2.1.2.2.1.2.1.2.1	0.952015355086372	.	1560001	1800000	#FF0000	1	1
chr2	1800001	2120000	B.1.2.2.2.1.1.2.1.2.1.2	0.251439539347409	.	1800001	2120000	#9191FF	1	0.375
chr2	2120001	2520000	B.2.1.2.2.1.2.2.1	0.108445297504798	.	2120001	2520000	#4848FF	1	0.25
chr2	2520001	2640000	B.2.2.1.1.2.1.2.1	0.0806142034548944	.	2520001	2640000	#0000FF	1	0.125
chr2	2640001	2840000	B.2.1.1.2.2.1.2.2.1	0.167946257197697	.	2640001	2840000	#4848FF	1	0.25
chr2	2840001	3160000	B.2.2.1.1.2.1.1	0.081573896353167	.	2840001	3160000	#0000FF	1	0.125
chr2	3160001	3440000	A.2.2.2.1.2.1.2.2.1	0.539347408829175	.	3160001	3440000	#FFDADA	1	0.625
chr2	3440001	3560000	A.2.1.2.1.2.2.2.1.1.1	0.660268714011516	.	3440001	3560000	#FF9191	1	0.75
chr2	3560001	3640000	A.2.1.1.1.2.1.2.1.2	0.746641074856046	.	3560001	3640000	#FF9191	1	0.75
chr2	3640001	3880000	B.1.2.1.1.1.1.2.2.2.1	0.350287907869482	.	3640001	3880000	#9191FF	1	0.375
chr2	3880001	4200000	B.2.1.1.2.2.1.2.2.2.2.2	0.165067178502879	.	3880001	4200000	#4848FF	1	0.25
chr2	4200001	4320000	B.2.1.1.2.2.1.2.1.1	0.169865642994242	.	4200001	4320000	#4848FF	1	0.25
chr2	4320001	4720000	B.2.1.1.2.2.2.2.2	0.156429942418426	.	4320001	4720000	#4848FF	1	0.25
chr2	4720001	4840000	B.1.2.2.2.2.1.2.2.2	0.231285988483685	.	4720001	4840000	#9191FF	1	0.375
chr2	4840001	5040000	B.1.2.1.1.2.1.1.1.2.1	0.338771593090211	.	4840001	5040000	#9191FF	1	0.375
chr2	5120001	5320000	B.1.1.2.2.1.1.1.1.2.2	0.388675623800384	.	5120001	5320000	#DADAFF	1	0.5
chr2	5320001	5440000	B.1.1.2.1.2.1.1.1	0.40978886756238	.	5320001	5440000	#DADAFF	1	0.5
chr2	5440001	5520000	B.1.2.1.2.1.1.1.2.1.2	0.316698656429942	.	5440001	5520000	#9191FF	1	0.375
chr2	5520001	5720000	B.1.2.1.1.1.1.2.2.1	0.351247600767754	.	5520001	5720000	#9191FF	1	0.375
chr2	5720001	6000000	A.2.2.2.2.2.1.2.1.2	0.505758157389635	.	5720001	6000000	#FFDADA	1	0.625
chr2	6000001	6280000	B.1.2.2.1.1.1.1.1.1.1	0.289827255278311	.	6000001	6280000	#9191FF	1	0.375
chr2	6280001	6520000	A.2.2.2.2.2.2.1.1.1.2	0.502879078694818	.	6280001	6520000	#FFDADA	1	0.625
chr2	6520001	6640000	B.1.1.2.2.1.2.2.2	0.380038387715931	.	6520001	6640000	#DADAFF	1	0.5
chr2	6640001	7000000	B.1.1.2.1.1.1.2.1.2	0.425143953934741	.	6640001	7000000	#DADAFF	1	0.5
chr2	7000001	7200000	B.1.2.2.2.1.1.1.1	0.256238003838772	.	7000001	7200000	#9191FF	1	0.375
chr2	7200001	7320000	B.1.1.1.1.1.2.2.2.1.2	0.474088291746641	.	7200001	7320000	#DADAFF	1	0.5
chr2	7320001	7520000	B.1.2.1.1.2.2.1.2.2	0.326295585412668	.	7320001	7520000	#9191FF	1	0.375
chr2	7520001	7600000	B.1.1.1.2.1.1.2.2	0.446257197696737	.	7520001	7600000	#DADAFF	1	0.5
chr2	7600001	7840000	A.2.2.2.2.1.2.2.1.2.2.1	0.518234165067178	.	7600001	7840000	#FFDADA	1	0.625
chr2	7840001	7960000	A.2.1.2.1.2.2.2.1.1.2	0.659309021113244	.	7840001	7960000	#FF9191	1	0.75
chr2	7960001	8160000	A.2.1.2.1.2.2.2.2.1	0.655470249520154	.	7960001	8160000	#FF9191	1	0.75
chr2	8160001	8360000	B.1.1.1.1.1.2.1.2.2.1.1.1	0.482725527831094	.	8160001	8360000	#DADAFF	1	0.5
chr2	8360001	8480000	B.1.1.1.1.1.1.1.2.1	0.49232245681382	.	8360001	8480000	#DADAFF	1	0.5
chr2	8480001	8640000	A.2.1.2.2.2.2.1.1.1.2	0.625719769673704	.	8480001	8640000	#FF9191	1	0.75
chr2	8640001	8960000	A.2.2.1.2.1.1.1.1.2.1	0.589251439539347	.	8640001	8960000	#FFDADA	1	0.625
chr2	8960001	9280000	A.1.2.1.1.2.2.2.1.1.1.1	0.899232245681382	.	8960001	9280000	#FF4848	1	0.875
chr2	9280001	9560000	A.1.1.2.1.1.1.1.2.2.2.1	0.974088291746641	.	9280001	9560000	#FF0000	1	1
chr2	9560001	9680000	A.1.2.2.1.1.2.1.2.1.1.2	0.846449136276392	.	9560001	9680000	#FF4848	1	0.875
chr2	9680001	9920000	A.1.1.2.1.2.1.2.1.2.1	0.956813819577735	.	9680001	9920000	#FF0000	1	1
chr2	9920001	10120000	A.1.1.2.1.2.1.1.1.2	0.960652591170825	.	9920001	10120000	#FF0000	1	1
chr2	10120001	10280000	A.1.1.1.1.1.2.1.2	0.997120921305182	.	10120001	10280000	#FF0000	1	1
chr2	10280001	10400000	A.1.2.2.1.1.1.1.2.1.1.2.2.1	0.855086372360845	.	10280001	10400000	#FF4848	1	0.875
chr2	10400001	10560000	A.1.1.1.1.1.2.1.1	0.998080614203455	.	10400001	10560000	#FF0000	1	1
chr2	10560001	10840000	A.1.1.2.1.2.1.2.1.1.1	0.95873320537428	.	10560001	10840000	#FF0000	1	1
chr2	10840001	11120000	A.1.2.1.2.1.1.1.1.1.2	0.891554702495202	.	10840001	11120000	#FF4848	1	0.875
chr2	11120001	11280000	A.1.2.2.1.1.1.1.2.1.1.2.1	0.856046065259117	.	11120001	11280000	#FF4848	1	0.875
chr2	11280001	11360000	A.2.1.2.1.2.1.2.1.1	0.673704414587332	.	11280001	11360000	#FF9191	1	0.75
chr2	11360001	11600000	A.1.2.2.1.1.1.1.2.1.2	0.853166986564299	.	11360001	11600000	#FF4848	1	0.875
chr2	11600001	11880000	A.1.2.1.2.1.1.1.1.2	0.890595009596929	.	11600001	11880000	#FF4848	1	0.875
chr2	11880001	11960000	A.1.2.2.1.1.2.1.2.1.1.1	0.847408829174664	.	11880001	11960000	#FF4848	1	0.875
chr2	11960001	12160000	B.1.1.1.2.2.2.2.2.1	0.435700575815739	.	11960001	12160000	#DADAFF	1	0.5
chr2	12160001	12400000	A.2.2.1.2.1.2.2.2.1	0.572936660268714	.	12160001	12400000	#FFDADA	1	0.625
chr2	12400001	12600000	A.2.1.2.2.2.2.2.2.1	0.616122840690979	.	12400001	12600000	#FF9191	1	0.75
chr2	12600001	12840000	A.2.2.2.2.1.1.2.1.2.2.1.1	0.528790786948177	.	12600001	12840000	#FFDADA	1	0.625
chr2	12840001	13200000	A.2.2.1.1.1.1.2.2.1.2	0.609404990403071	.	12840001	13200000	#FFDADA	1	0.625
chr2	13200001	13600000	B.2.1.1.2.2.2.1.1.1.2	0.163147792706334	.	13200001	13600000	#4848FF	1	0.25
chr2	13600001	13760000	B.1.1.2.1.2.1.2.2.2.2	0.4021113243762	.	13600001	13760000	#DADAFF	1	0.5
chr2	13760001	14040000	B.1.2.2.2.1.2.2	0.241842610364683	.	13760001	14040000	#9191FF	1	0.375
chr2	14040001	14200000	B.1.2.1.1.1.1.2.2.2.2	0.349328214971209	.	14040001	14200000	#9191FF	1	0.375
chr2	14200001	14560000	B.1.1.2.2.2.1.1.2.1.1	0.376199616122841	.	14200001	14560000	#DADAFF	1	0.5
chr2	14560001	14760000	A.2.2.2.2.1.1.1.2.1	0.533589251439539	.	14560001	14760000	#FFDADA	1	0.625
chr2	14760001	14920000	A.2.2.2.2.1.2.2.2.1.2	0.514395393474088	.	14760001	14920000	#FFDADA	1	0.625
chr2	14920001	15080000	A.2.2.2.1.2.1.2.2.2	0.538387715930902	.	14920001	15080000	#FFDADA	1	0.625
chr2	15080001	15280000	B.1.2.2.2.2.1.1.1.1.2	0.239923224568138	.	15080001	15280000	#9191FF	1	0.375
chr2	15280001	15440000	B.1.1.2.1.2.1.2.2.2.1	0.403071017274472	.	15280001	15440000	#DADAFF	1	0.5
chr2	15440001	15560000	B.1.2.1.1.1.2.2	0.340690978886756	.	15440001	15560000	#9191FF	1	0.375
chr2	15560001	15720000	B.1.1.2.1.1.2.1.2.1.2.2	0.419385796545106	.	15560001	15720000	#DADAFF	1	0.5
chr2	15720001	16080000	B.2.1.1.1.1.2.2.2.1	0.208253358925144	.	15720001	16080000	#4848FF	1	0.25
chr2	16080001	16200000	B.1.1.1.2.2.2.2.2.2.2	0.433781190019194	.	16080001	16200000	#DADAFF	1	0.5
chr2	16200001	16280000	B.1.2.2.2.2.2.1.1.2	0.22936660268714	.	16200001	16280000	#9191FF	1	0.375
chr2	16320001	16360000	B.1.2.2.2.2.2.1.1.2	0.22936660268714	.	16320001	16360000	#9191FF	1	0.375
chr2	16360001	16480000	B.1.2.1.2.2.1.2.1.2	0.298464491362764	.	16360001	16480000	#9191FF	1	0.375
chr2	16480001	16680000	B.1.2.2.2.2.1.1.2	0.236084452975048	.	16480001	16680000	#9191FF	1	0.375
chr2	16680001	16800000	B.1.2.1.1.1.2.1.2.2.1	0.342610364683301	.	16680001	16800000	#9191FF	1	0.375
chr2	16800001	17320000	B.2.2.1.1.2.2.2.1.2	0.0710172744721689	.	16800001	17320000	#0000FF	1	0.125
chr2	17320001	17640000	B.2.1.1.2.2.1.1.1.1.1	0.17658349328215	.	17320001	17640000	#4848FF	1	0.25
chr2	17640001	17880000	B.1.1.2.1.1.1.2.1.1.2	0.426103646833013	.	17640001	17880000	#DADAFF	1	0.5
chr2	17880001	17960000	B.1.1.1.1.2.2.2.2.1.1	0.45489443378119	.	17880001	17960000	#DADAFF	1	0.5
chr2	17960001	18200000	B.1.1.1.1.1.2.2.1.2.2	0.476007677543186	.	17960001	18200000	#DADAFF	1	0.5
chr2	18200001	18320000	B.1.2.1.1.1.1.1.1.1	0.36084452975048	.	18200001	18320000	#9191FF	1	0.375
chr2	18320001	18560000	B.2.1.1.2.1.2.2.2.1.2.2.2	0.181381957773512	.	18320001	18560000	#4848FF	1	0.25
chr2	18560001	18920000	B.2.1.1.2.1.2.1.1.2	0.190978886756238	.	18560001	18920000	#4848FF	1	0.25
chr2	18920001	19200000	B.1.2.1.1.1.1.2.1.2.2.2	0.352207293666027	.	18920001	19200000	#9191FF	1	0.375
chr2	19200001	19320000	A.2.2.2.1.1.1.1.1	0.553742802303263	.	19200001	19320000	#FFDADA	1	0.625
chr2	19320001	19520000	A.2.1.1.1.1.2.1.1.2.2	0.762955854126679	.	19320001	19520000	#FF9191	1	0.75
chr2	19520001	19680000	A.2.2.2.1.2.1.2.1	0.540307101727447	.	19520001	19680000	#FFDADA	1	0.625
chr2	19680001	19880000	A.2.1.1.1.1.2.1.1.1.2.2	0.764875239923225	.	19680001	19880000	#FF9191	1	0.75
chr2	19880001	20120000	A.2.1.1.1.1.2.1.1.1.2.1.2	0.765834932821497	.	19880001	20120000	#FF9191	1	0.75
chr2	20120001	20320000	A.1.1.2.1.2.2.1.2.2.2	0.946257197696737	.	20120001	20320000	#FF0000	1	1
chr2	20320001	20520000	A.1.1.2.1.2.1.2.1.1.2	0.957773512476008	.	20320001	20520000	#FF0000	1	1
chr2	20520001	20840000	A.1.1.2.1.2.2.1.2.2.1.1	0.950095969289827	.	20520001	20840000	#FF0000	1	1
chr2	20840001	20960000	B.1.1.1.1.1.1.2.2.1.2	0.488483685220729	.	20840001	20960000	#DADAFF	1	0.5
chr2	20960001	21240000	B.1.1.2.1.2.2.2.2	0.392514395393474	.	20960001	21240000	#DADAFF	1	0.5
chr2	21240001	21480000	B.1.2.1.1.2.2.2.2.1	0.321497120921305	.	21240001	21480000	#9191FF	1	0.375
chr2	21480001	21600000	A.2.2.1.2.1.2.1.2.1	0.576775431861804	.	21480001	21600000	#FFDADA	1	0.625
chr2	21600001	21880000	B.2.1.1.2.2.1.1.2.2	0.170825335892514	.	21600001	21880000	#4848FF	1	0.25
chr2	21880001	21960000	B.1.2.1.1.1.2.1.1.2.2	0.346449136276392	.	21880001	21960000	#9191FF	1	0.375
chr2	21960001	22120000	B.1.2.2.2.1.1.2.2.1.2.2	0.246641074856046	.	21960001	22120000	#9191FF	1	0.375
chr2	22120001	22440000	B.2.1.1.1.1.1.2.1	0.215930902111324	.	22120001	22440000	#4848FF	1	0.25
chr2	22440001	22600000	B.1.2.1.1.2.2.1.1.2.2.2	0.328214971209213	.	22440001	22600000	#9191FF	1	0.375
chr2	22600001	23200000	B.2.1.1.2.2.2.2.1.2	0.157389635316699	.	22600001	23200000	#4848FF	1	0.25
chr2	23200001	23280000	B.1.2.1.1.1.2.1.1.1	0.348368522072937	.	23200001	23280000	#9191FF	1	0.375
chr2	23280001	23720000	B.1.1.2.1.2.2.2.1.1	0.398272552783109	.	23280001	23720000	#DADAFF	1	0.5
chr2	23720001	24000000	A.2.1.2.2.2.2.1.2.1.1	0.622840690978887	.	23720001	24000000	#FF9191	1	0.75
chr2	24000001	24160000	A.2.1.1.1.2.2.2.2.1.2.1	0.734165067178503	.	24000001	24160000	#FF9191	1	0.75
chr2	24160001	24360000	A.1.2.1.2.1.1.1.1.1.1	0.892514395393474	.	24160001	24360000	#FF4848	1	0.875
chr2	24360001	24440000	A.2.1.2.1.2.1.2.2.1.2	0.668905950095969	.	24360001	24440000	#FF9191	1	0.75
chr2	24440001	24640000	A.1.2.2.1.1.2.2.1.1	0.842610364683301	.	24440001	24640000	#FF4848	1	0.875
chr2	24640001	25040000	A.2.2.1.1.2.1.1	0.602687140115163	.	24640001	25040000	#FFDADA	1	0.625
chr2	25040001	25160000	A.1.2.2.1.1.1.1.2.1.1.1	0.85700575815739	.	25040001	25160000	#FF4848	1	0.875
chr2	25160001	25360000	A.2.1.1.2.1.1.1.1.2	0.727447216890595	.	25160001	25360000	#FF9191	1	0.75
chr2	25360001	25440000	A.2.2.2.1.1.1.1.2	0.55278310940499	.	25360001	25440000	#FFDADA	1	0.625
chr2	25440001	25760000	A.1.2.1.1.2.2.2.2.2	0.893474088291747	.	25440001	25760000	#FF4848	1	0.875
chr2	25760001	25960000	A.1.2.1.1.2.2.2.1.1.1.2	0.898272552783109	.	25760001	25960000	#FF4848	1	0.875
chr2	25960001	26440000	A.1.1.1.1.1.2.2.1	0.99616122840691	.	25960001	26440000	#FF0000	1	1
chr2	26440001	26560000	A.1.2.1.2.2.2.1.2.2.2	0.862763915547025	.	26440001	26560000	#FF4848	1	0.875
chr2	26560001	26720000	A.1.2.2.1.1.2.1.2.1.2	0.845489443378119	.	26560001	26720000	#FF4848	1	0.875
chr2	26720001	27000000	A.1.2.1.2.2.2.1.1.1.1	0.869481765834933	.	26720001	27000000	#FF4848	1	0.875
chr2	27000001	27320000	A.1.1.2.1.2.2.2.1.1	0.945297504798465	.	27000001	27320000	#FF0000	1	1
chr2	27320001	27440000	A.1.2.2.1.1.1.2	0.850287907869482	.	27320001	27440000	#FF4848	1	0.875
chr2	27440001	27640000	A.1.2.1.2.1.2.2.2.1.1	0.877159309021113	.	27440001	27640000	#FF4848	1	0.875
chr2	27640001	27880000	A.1.2.2.1.1.2.1.1.2	0.848368522072937	.	27640001	27880000	#FF4848	1	0.875
chr2	27880001	28160000	A.1.1.2.1.2.1.2.2	0.95489443378119	.	27880001	28160000	#FF0000	1	1
chr2	28160001	28360000	A.2.1.1.1.2.1.2.2.1.1	0.745681381957774	.	28160001	28360000	#FF9191	1	0.75
chr2	28360001	28760000	A.1.1.2.1.1.1.1.2.1	0.976007677543186	.	28360001	28760000	#FF0000	1	1
chr2	28760001	29000000	A.1.1.2.1.2.2.2.2.2	0.941458733205374	.	28760001	29000000	#FF0000	1	1
chr2	29000001	29120000	A.1.2.2.2.2.1.1.1.2	0.791746641074856	.	29000001	29120000	#FF4848	1	0.875
chr2	29120001	29480000	A.1.2.1.2.1.2.2.1.1.2	0.879078694817658	.	29120001	29480000	#FF4848	1	0.875
chr2	29480001	29680000	A.2.2.2.1.1.2.2.1.1.2	0.547024952015355	.	29480001	29680000	#FFDADA	1	0.625
chr2	29680001	29800000	A.2.2.2.1.1.2.1	0.5489443378119	.	29680001	29800000	#FFDADA	1	0.625
chr2	29800001	30120000	B.1.1.1.1.1.2.1.2.2.2.1	0.479846449136276	.	29800001	30120000	#DADAFF	1	0.5
chr2	30120001	30360000	B.1.1.2.1.2.2.2.1.2.2.2.2	0.393474088291747	.	30120001	30360000	#DADAFF	1	0.5
chr2	30360001	30480000	A.2.1.2.2.2.2.1.1.1.1	0.626679462571977	.	30360001	30480000	#FF9191	1	0.75
chr2	30480001	30840000	B.1.1.1.1.1.1.1.1.1.1	0.49616122840691	.	30480001	30840000	#DADAFF	1	0.5
chr2	30840001	31120000	B.1.1.1.1.1.1.2.2.1.1	0.489443378119002	.	30840001	31120000	#DADAFF	1	0.5
chr2	31120001	31400000	B.1.2.2.2.2.1.1.1.2.1	0.238963531669866	.	31120001	31400000	#9191FF	1	0.375
chr2	31400001	31520000	A.2.2.2.1.1.2.2.2.1	0.54510556621881	.	31400001	31520000	#FFDADA	1	0.625
chr2	31520001	31920000	A.1.2.2.2.2.1.2.2.2	0.784069097888676	.	31520001	31920000	#FF4848	1	0.875
chr2	31920001	32080000	B.1.1.1.1.2.1.2.2.2.2	0.463531669865643	.	31920001	32080000	#DADAFF	1	0.5
chr2	32080001	32200000	A.2.2.2.2.2.2.2.1	0.499040307101727	.	32080001	32200000	#FFDADA	1	0.625
chr2	32200001	32560000	A.1.2.2.2.2.1.2.1.1	0.787907869481766	.	32200001	32560000	#FF4848	1	0.875
chr2	32560001	32640000	A.2.1.2.1.2.2.2.2.2.1	0.654510556621881	.	32560001	32640000	#FF9191	1	0.75
chr2	32640001	32720000	A.2.1.1.1.1.2.1.1.2.1	0.763915547024952	.	32640001	32720000	#FF9191	1	0.75
chr2	32720001	32800000	A.2.1.1.1.2.1.1.1.1	0.755278310940499	.	32720001	32800000	#FF9191	1	0.75
chr2	32800001	33200000	A.2.2.1.2.1.1.1.1.2.2.2	0.587332053742802	.	32800001	33200000	#FFDADA	1	0.625
chr2	33200001	33320000	A.2.1.1.1.2.1.2.1.1.2.1	0.748560460652591	.	33200001	33320000	#FF9191	1	0.75
chr2	33320001	33640000	B.1.1.2.1.2.1.2.2.1	0.404030710172745	.	33320001	33640000	#DADAFF	1	0.5
chr2	33640001	33800000	A.2.2.2.1.1.2.2.1.1.1	0.547984644913628	.	33640001	33800000	#FFDADA	1	0.625
chr2	33800001	34080000	B.1.2.2.2.1.1.2.1.2.2.1	0.250479846449136	.	33800001	34080000	#9191FF	1	0.375
chr2	34080001	34240000	B.1.2.2.2.2.1.2.1.2.2	0.23320537428023	.	34080001	34240000	#9191FF	1	0.375
chr2	34240001	34360000	B.1.1.1.1.1.2.1.2.1	0.483685220729367	.	34240001	34360000	#DADAFF	1	0.5
chr2	34360001	34640000	B.1.2.1.1.2.2.1.1.2.1	0.330134357005758	.	34360001	34640000	#9191FF	1	0.375
chr2	34640001	34760000	B.1.1.2.1.2.1.2.1.2	0.404990403071017	.	34640001	34760000	#DADAFF	1	0.5
chr2	34760001	34960000	B.2.1.1.2.2.1.2.2.2.2.1	0.166026871401152	.	34760001	34960000	#4848FF	1	0.25
chr2	34960001	35120000	B.1.2.1.1.1.1.2.1.1.1	0.356046065259117	.	34960001	35120000	#9191FF	1	0.375
chr2	35120001	35200000	B.1.2.1.1.1.1.1.1.2.1	0.359884836852207	.	35120001	35200000	#9191FF	1	0.375
chr2	35200001	35400000	B.2.1.1.2.2.1.2.2.2.1	0.166986564299424	.	35200001	35400000	#4848FF	1	0.25
chr2	35400001	35680000	B.1.1.2.1.2.1.1.2.2	0.407869481765835	.	35400001	35680000	#DADAFF	1	0.5
chr2	35680001	35960000	B.2.1.1.2.2.2.1.2.1	0.161228406909789	.	35680001	35960000	#4848FF	1	0.25
chr2	35960001	36160000	B.1.1.1.1.1.2.2.2.2	0.473128598848368	.	35960001	36160000	#DADAFF	1	0.5
chr2	36160001	36320000	B.1.2.1.1.2.2.1.2.1	0.32725527831094	.	36160001	36320000	#9191FF	1	0.375
chr2	36320001	36520000	A.2.2.2.1.2.1.1.2.2	0.54126679462572	.	36320001	36520000	#FFDADA	1	0.625
chr2	36520001	36800000	A.1.2.1.2.1.1.1.2.1	0.889635316698656	.	36520001	36800000	#FF4848	1	0.875
chr2	36800001	36880000	A.2.1.1.1.2.1.1.1.2.2	0.753358925143954	.	36800001	36880000	#FF9191	1	0.75
chr2	36880001	37280000	A.1.2.2.2.2.1.2.2.1.2	0.785028790786948	.	36880001	37280000	#FF4848	1	0.875
chr2	37280001	37600000	A.1.2.2.2.2.2.2	0.781190019193858	.	37280001	37600000	#FF4848	1	0.875
chr2	37600001	37800000	A.1.1.2.1.1.1.2.2.2	0.970249520153551	.	37600001	37800000	#FF0000	1	1
chr2	37800001	38160000	A.1.1.2.1.1.1.1.1.1.1	0.978886756238004	.	37800001	38160000	#FF0000	1	1
chr2	38160001	38360000	A.1.2.2.2.2.2.1.2	0.78214971209213	.	38160001	38360000	#FF4848	1	0.875
chr2	38360001	38520000	A.1.2.1.2.2.2.1.2.2.1	0.863723608445297	.	38360001	38520000	#FF4848	1	0.875
chr2	38520001	38760000	A.1.1.2.1.2.2.2.1.2.1	0.944337811900192	.	38520001	38760000	#FF0000	1	1
chr2	38760001	38960000	A.1.1.2.1.2.1.1.1.1.2	0.961612284069098	.	38760001	38960000	#FF0000	1	1
chr2	38960001	39320000	A.1.1.2.1.1.2.1.1	0.969289827255278	.	38960001	39320000	#FF0000	1	1
chr2	39320001	39480000	A.1.1.2.1.1.2.2.2	0.963531669865643	.	39320001	39480000	#FF0000	1	1
chr2	39480001	40000000	A.1.2.1.2.1.1.2.2.2.2.2	0.881957773512476	.	39480001	40000000	#FF4848	1	0.875
chr2	40000001	40200000	B.1.2.2.2.1.1.2.1.2.1.1	0.252399232245681	.	40000001	40200000	#9191FF	1	0.375
chr2	40200001	40320000	B.1.2.1.1.2.1.2.1.1	0.335892514395393	.	40200001	40320000	#9191FF	1	0.375
chr2	40320001	40480000	B.2.1.1.2.2.1.1.1.2.1	0.174664107485605	.	40320001	40480000	#4848FF	1	0.25
chr2	40480001	40800000	B.2.1.1.2.2.1.1.2.1.1	0.172744721689059	.	40480001	40800000	#4848FF	1	0.25
chr2	40800001	41080000	B.2.2.1.1.2.2.1.1.1.2	0.0777351247600768	.	40800001	41080000	#0000FF	1	0.125
chr2	41080001	41560000	B.2.2.1.1.2.2.1.1.2	0.0767754318618042	.	41080001	41560000	#0000FF	1	0.125
chr2	41560001	41880000	B.2.2.1.1.2.2.2.2.2.1	0.0690978886756238	.	41560001	41880000	#0000FF	1	0.125
chr2	41880001	42080000	B.1.2.2.2.1.2.1.2.2	0.242802303262956	.	41880001	42080000	#9191FF	1	0.375
chr2	42080001	42320000	A.1.2.2.2.1.1.1.2.1.1.2	0.812859884836852	.	42080001	42320000	#FF4848	1	0.875
chr2	42320001	42600000	A.2.2.1.2.1.1.1.2	0.58637236084453	.	42320001	42600000	#FFDADA	1	0.625
chr2	42600001	42880000	A.2.1.1.1.1.1.2.1.2	0.769673704414587	.	42600001	42880000	#FF9191	1	0.75
chr2	42880001	43000000	A.2.1.2.2.2.2.1.1.2.2	0.623800383877159	.	42880001	43000000	#FF9191	1	0.75
chr2	43000001	43200000	A.1.1.2.1.2.2.1.2.1.1	0.952975047984645	.	43000001	43200000	#FF0000	1	1
chr2	43200001	43320000	A.1.2.1.2.2.2.1.1.1.2	0.86852207293666	.	43200001	43320000	#FF4848	1	0.875
chr2	43320001	43480000	A.1.1.2.1.2.2.2.2.1	0.942418426103647	.	43320001	43480000	#FF0000	1	1
chr2	43480001	43840000	A.1.2.1.2.1.2.2.1.1.1	0.880038387715931	.	43480001	43840000	#FF4848	1	0.875
chr2	43840001	44120000	A.2.1.1.1.2.2.1.2.2	0.738963531669866	.	43840001	44120000	#FF9191	1	0.75
chr2	44120001	44200000	A.2.1.1.1.2.2.2.1.2.2	0.736084452975048	.	44120001	44200000	#FF9191	1	0.75
chr2	44200001	44400000	A.1.2.2.2.2.1.2.1.2	0.786948176583493	.	44200001	44400000	#FF4848	1	0.875
chr2	44400001	44520000	A.2.1.1.1.2.2.2.2.2.2.2	0.72936660268714	.	44400001	44520000	#FF9191	1	0.75
chr2	44520001	44720000	A.2.2.2.2.1.2.2.2.1.1.2	0.515355086372361	.	44520001	44720000	#FFDADA	1	0.625
chr2	44720001	45000000	A.1.2.2.1.1.2.1.2.2.2	0.843570057581574	.	44720001	45000000	#FF4848	1	0.875
chr2	45000001	45200000	A.2.1.2.2.2.2.1.2.2.1	0.619961612284069	.	45000001	45200000	#FF9191	1	0.75
chr2	45200001	45720000	A.1.2.2.2.2.1.2.2.1.1	0.785988483685221	.	45200001	45720000	#FF4848	1	0.875
chr2	45720001	46000000	A.1.2.1.2.1.2.2.2.2.1	0.875239923224568	.	45720001	46000000	#FF4848	1	0.875
chr2	46000001	46200000	A.1.1.2.1.1.1.1.1.2	0.976967370441459	.	46000001	46200000	#FF0000	1	1
chr2	46200001	46480000	A.1.1.2.1.2.2.1.2.2.1.2.1.2	0.948176583493282	.	46200001	46480000	#FF0000	1	1
chr2	46480001	46760000	A.1.1.2.1.2.2.1.1	0.953934740882918	.	46480001	46760000	#FF0000	1	1
chr2	46760001	46880000	A.2.1.1.1.2.2.2.2.2.2.1.2	0.730326295585413	.	46760001	46880000	#FF9191	1	0.75
chr2	46880001	46960000	A.2.1.1.1.1.2.2.1.1.1	0.760076775431862	.	46880001	46960000	#FF9191	1	0.75
chr2	46960001	47400000	A.1.1.1.1.1.1.1	1	.	46960001	47400000	#FF0000	1	1
chr2	47400001	47600000	A.1.2.1.2.1.1.1.2.2	0.888675623800384	.	47400001	47600000	#FF4848	1	0.875
chr2	47600001	48000000	A.2.1.1.1.2.1.2.1.1.2.2	0.747600767754319	.	47600001	48000000	#FF9191	1	0.75
chr2	48000001	48160000	A.2.2.2.2.1.1.2.1.2.2.2.2	0.525911708253359	.	48000001	48160000	#FFDADA	1	0.625
chr2	48160001	48280000	A.2.2.2.2.2.2.2.2.2	0.497120921305182	.	48160001	48280000	#FFDADA	1	0.625
chr2	48280001	48520000	B.1.1.2.1.2.1.2.1.1.1	0.406909788867562	.	48280001	48520000	#DADAFF	1	0.5
chr2	48520001	48680000	A.2.1.1.2.2.2.2.1	0.705374280230326	.	48520001	48680000	#FF9191	1	0.75
chr2	48680001	48800000	A.2.2.2.1.1.2.2.2.2	0.544145873320537	.	48680001	48800000	#FFDADA	1	0.625
chr2	48800001	49120000	B.2.1.1.1.1.1.2.2	0.214971209213052	.	48800001	49120000	#4848FF	1	0.25
chr2	49120001	49200000	B.2.1.1.1.1.1.1.1.2	0.219769673704415	.	49120001	49200000	#4848FF	1	0.25
chr2	49200001	49360000	B.2.2.1.1.2.2.1.2.1	0.0758157389635317	.	49200001	49360000	#0000FF	1	0.125
chr2	49360001	49600000	B.2.1.2.2.1.2.2.2	0.107485604606526	.	49360001	49600000	#4848FF	1	0.25
chr2	49600001	49680000	B.2.1.1.1.1.1.1.1.1.2	0.220729366602687	.	49600001	49680000	#4848FF	1	0.25
chr2	49680001	49920000	B.2.2.1.1.2.2.1.2.2	0.0748560460652591	.	49680001	49920000	#0000FF	1	0.125
chr2	49920001	50040000	B.1.2.2.2.2.1.2.1.1	0.235124760076775	.	49920001	50040000	#9191FF	1	0.375
chr2	50040001	50400000	B.2.2.1.1.2.2.2.1.1.2.2	0.0719769673704415	.	50040001	50400000	#0000FF	1	0.125
chr2	50400001	50760000	B.2.1.1.2.2.2.2.1.1	0.158349328214971	.	50400001	50760000	#4848FF	1	0.25
chr2	50760001	50960000	B.2.1.1.1.1.2.2.1	0.209213051823417	.	50760001	50960000	#4848FF	1	0.25
chr2	50960001	51120000	B.1.1.2.2.2.1.1.2.2.2.1	0.373320537428023	.	50960001	51120000	#DADAFF	1	0.5
chr2	51120001	51360000	B.1.1.2.1.1.2.2.1.2	0.412667946257198	.	51120001	51360000	#DADAFF	1	0.5
chr2	51360001	51520000	B.1.1.2.1.1.2.2.1.1.2	0.41362763915547	.	51360001	51520000	#DADAFF	1	0.5
chr2	51520001	51880000	B.2.1.1.2.1.2.1.2.2.1.2	0.18809980806142	.	51520001	51880000	#4848FF	1	0.25
chr2	51880001	52120000	B.2.1.1.2.1.2.1.1.1	0.191938579654511	.	51880001	52120000	#4848FF	1	0.25
chr2	52120001	52200000	B.1.2.2.2.2.2.1.2.1.1	0.228406909788868	.	52120001	52200000	#9191FF	1	0.375
chr2	52200001	52280000	B.1.2.1.1.2.1.2.1.2	0.334932821497121	.	52200001	52280000	#9191FF	1	0.375
chr2	52280001	52760000	B.2.1.1.2.2.2.1.1.1.1	0.164107485604607	.	52280001	52760000	#4848FF	1	0.25
chr2	52760001	52880000	B.1.2.2.2.2.2.2.1.1	0.22552783109405	.	52760001	52880000	#9191FF	1	0.375
chr2	52880001	53080000	B.1.2.2.2.1.1.2.1.2.2.2	0.249520153550864	.	52880001	53080000	#9191FF	1	0.375
chr2	53080001	53200000	A.2.2.2.1.1.2.2.1.2	0.546065259117082	.	53080001	53200000	#FFDADA	1	0.625
chr2	53200001	53640000	B.1.1.1.1.1.2.1.2.2.1.1.2	0.481765834932821	.	53200001	53640000	#DADAFF	1	0.5
chr2	53640001	54000000	A.2.1.1.1.1.2.1.2.2	0.761036468330134	.	53640001	54000000	#FF9191	1	0.75
chr2	54000001	54280000	A.1.2.1.2.1.2.2.1.2	0.878119001919386	.	54000001	54280000	#FF4848	1	0.875
chr2	54280001	54720000	A.2.1.1.1.2.1.2.2.1.2.1	0.744721689059501	.	54280001	54720000	#FF9191	1	0.75
chr2	54720001	54960000	A.1.2.1.2.1.1.2.2.1.2	0.885796545105566	.	54720001	54960000	#FF4848	1	0.875
chr2	54960001	55120000	A.1.2.2.2.2.1.1.2.2.1	0.789827255278311	.	54960001	55120000	#FF4848	1	0.875
chr2	55120001	55240000	A.1.2.1.2.2.2.1.2.1.1	0.865642994241843	.	55120001	55240000	#FF4848	1	0.875
chr2	55240001	55480000	A.1.2.1.2.1.1.2.2.1.1	0.886756238003839	.	55240001	55480000	#FF4848	1	0.875
chr2	55480001	55720000	A.1.2.2.2.2.1.1.1.1.2	0.792706333973129	.	55480001	55720000	#FF4848	1	0.875
chr2	55720001	55920000	A.2.1.1.1.2.1.2.2.1.2.2	0.743761996161228	.	55720001	55920000	#FF9191	1	0.75
chr2	55920001	56280000	A.2.1.1.1.1.1.1.2.2.1.2.2	0.772552783109405	.	55920001	56280000	#FF9191	1	0.75
chr2	56280001	56400000	B.1.1.2.2.1.1.1.2.2	0.386756238003839	.	56280001	56400000	#DADAFF	1	0.5
chr2	56400001	56560000	B.1.1.2.1.2.2.1.1	0.401151631477927	.	56400001	56560000	#DADAFF	1	0.5
chr2	56560001	56720000	B.1.2.1.1.1.1.2.1.2.1	0.354126679462572	.	56560001	56720000	#9191FF	1	0.375
chr2	56720001	56840000	B.1.1.2.1.2.2.2.1.2.1.2	0.396353166986564	.	56720001	56840000	#DADAFF	1	0.5
chr2	56840001	57000000	B.1.2.2.2.2.1.2.1.2.1	0.234165067178503	.	56840001	57000000	#9191FF	1	0.375
chr2	57000001	57160000	B.1.2.1.1.1.1.2.1.2.2.1	0.353166986564299	.	57000001	57160000	#9191FF	1	0.375
chr2	57160001	57360000	B.1.2.2.2.1.1.2.2.2	0.245681381957774	.	57160001	57360000	#9191FF	1	0.375
chr2	57360001	57520000	B.1.2.2.2.1.2.1.2.1	0.243761996161228	.	57360001	57520000	#9191FF	1	0.375
chr2	57520001	57840000	B.2.1.1.2.2.1.1.2.1.2	0.171785028790787	.	57520001	57840000	#4848FF	1	0.25
chr2	57840001	58160000	B.1.2.2.1.1.1.1.1.1.2.2	0.287907869481766	.	57840001	58160000	#9191FF	1	0.375
chr2	58160001	58360000	A.2.2.2.2.1.2.2.2.2.2	0.512476007677543	.	58160001	58360000	#FFDADA	1	0.625
chr2	58360001	58760000	A.2.2.2.2.2.2.1.1.2	0.501919385796545	.	58360001	58760000	#FFDADA	1	0.625
chr2	58760001	58960000	A.2.2.1.2.2.1.2.1.2.2	0.562380038387716	.	58760001	58960000	#FFDADA	1	0.625
chr2	58960001	59280000	B.1.2.1.2.2.1.2.1.1.1	0.300383877159309	.	58960001	59280000	#9191FF	1	0.375
chr2	59280001	59520000	B.1.2.2.2.1.1.1.2.1	0.255278310940499	.	59280001	59520000	#9191FF	1	0.375
chr2	59520001	59800000	B.1.2.2.2.1.1.2.2.1.2.1	0.247600767754319	.	59520001	59800000	#9191FF	1	0.375
chr2	59800001	59920000	B.1.2.2.2.2.2.2.1.2.1	0.224568138195777	.	59800001	59920000	#9191FF	1	0.375
chr2	59920001	60360000	B.1.2.2.2.1.1.2.2.1.1	0.248560460652591	.	59920001	60360000	#9191FF	1	0.375
chr2	60360001	60560000	B.1.2.1.1.1.2.1.1.2.1	0.347408829174664	.	60360001	60560000	#9191FF	1	0.375
chr2	60560001	60760000	A.2.1.1.1.2.1.2.1.1.1.1	0.751439539347409	.	60560001	60760000	#FF9191	1	0.75
chr2	60760001	60920000	A.2.2.1.1.2.2.1	0.595969289827255	.	60760001	60920000	#FFDADA	1	0.625
chr2	60920001	61160000	A.2.1.1.1.1.1.1.2.2.1.1	0.77447216890595	.	60920001	61160000	#FF9191	1	0.75
chr2	61160001	61280000	A.2.1.1.1.2.2.1.1.2	0.740882917466411	.	61160001	61280000	#FF9191	1	0.75
chr2	61280001	61800000	A.1.1.2.1.1.1.2.1	0.972168905950096	.	61280001	61800000	#FF0000	1	1
chr2	61800001	61920000	A.2.1.1.1.2.1.1.1.2.1	0.754318618042226	.	61800001	61920000	#FF9191	1	0.75
chr2	61920001	62120000	A.1.2.1.2.1.1.2.2.2.1.2	0.883877159309021	.	61920001	62120000	#FF4848	1	0.875
chr2	62120001	62440000	A.2.1.2.2.1.2.1.1.1.1	0.644913627639155	.	62120001	62440000	#FF9191	1	0.75
chr2	62440001	62640000	A.1.2.1.2.2.2.1.1.2.1	0.867562380038388	.	62440001	62640000	#FF4848	1	0.875
chr2	62640001	62880000	A.1.1.2.1.1.1.1.2.2.2.2	0.973128598848369	.	62640001	62880000	#FF0000	1	1
chr2	62880001	63040000	A.2.1.1.1.2.1.1.2	0.752399232245681	.	62880001	63040000	#FF9191	1	0.75
chr2	63040001	63280000	B.1.1.1.1.2.2.1.2.2	0.459692898272553	.	63040001	63280000	#DADAFF	1	0.5
chr2	63280001	63360000	B.1.2.1.1.1.1.1.2.1	0.357965451055662	.	63280001	63360000	#9191FF	1	0.375
chr2	63360001	63520000	B.1.2.1.1.1.1.1.1.2.2	0.358925143953935	.	63360001	63520000	#9191FF	1	0.375
chr2	63520001	63600000	B.1.1.1.1.2.2.2.1.2.1	0.456813819577735	.	63520001	63600000	#DADAFF	1	0.5
chr2	63600001	63800000	B.1.1.2.1.2.2.1.2.2	0.399232245681382	.	63600001	63800000	#DADAFF	1	0.5
chr2	63800001	64120000	A.2.1.1.1.1.1.1.2.2.2	0.771593090211132	.	63800001	64120000	#FF9191	1	0.75
chr2	64120001	64240000	A.2.1.2.2.1.2.2.1.2.1	0.637236084452975	.	64120001	64240000	#FF9191	1	0.75
chr2	64240001	64560000	A.2.1.1.1.2.2.1.2.1	0.739923224568138	.	64240001	64560000	#FF9191	1	0.75
chr2	64560001	64720000	A.1.1.2.1.2.2.1.2.2.1.2.2	0.94721689059501	.	64560001	64720000	#FF0000	1	1
chr2	64720001	64800000	A.2.1.1.1.2.1.2.1.1.1.2.2	0.749520153550864	.	64720001	64800000	#FF9191	1	0.75
chr2	64800001	65080000	A.1.1.2.1.2.1.1.1.1.1	0.96257197696737	.	64800001	65080000	#FF0000	1	1
chr2	65080001	65440000	A.1.1.2.1.1.2.2.1.1	0.966410748560461	.	65080001	65440000	#FF0000	1	1
chr2	65440001	65800000	A.1.1.2.1.1.2.2.1.2.2	0.964491362763916	.	65440001	65800000	#FF0000	1	1
chr2	65800001	66120000	B.1.2.1.1.2.2.1.1.1	0.331094049904031	.	65800001	66120000	#9191FF	1	0.375
chr2	66120001	66320000	B.1.2.2.2.2.1.1.1.1.1	0.240882917466411	.	66120001	66320000	#9191FF	1	0.375
chr2	66320001	66640000	B.1.1.2.1.2.2.2.1.2.2.1	0.395393474088292	.	66320001	66640000	#DADAFF	1	0.5
chr2	66640001	66800000	B.1.1.1.1.2.2.2.2.2.2	0.452015355086372	.	66640001	66800000	#DADAFF	1	0.5
chr2	66800001	67000000	B.1.1.1.1.1.1.1.1.1.2	0.495201535508637	.	66800001	67000000	#DADAFF	1	0.5
chr2	67000001	67320000	B.1.2.1.1.2.2.2.1.1.2	0.324376199616123	.	67000001	67320000	#9191FF	1	0.375
chr2	67320001	67440000	B.1.1.2.2.2.1.1.2.2.2.2	0.37236084452975	.	67320001	67440000	#DADAFF	1	0.5
chr2	67440001	67720000	B.1.1.1.1.1.2.1.1.2	0.484644913627639	.	67440001	67720000	#DADAFF	1	0.5
chr2	67720001	68080000	B.1.2.2.2.1.1.2.1.1	0.253358925143954	.	67720001	68080000	#9191FF	1	0.375
chr2	68080001	68320000	B.1.1.2.1.2.2.2.1.2.1.1	0.397312859884837	.	68080001	68320000	#DADAFF	1	0.5
chr2	68320001	68520000	A.2.2.1.2.1.2.1.1.1.2.2	0.580614203454894	.	68320001	68520000	#FFDADA	1	0.625
chr2	68520001	68680000	B.1.1.1.1.1.1.2.2.2.1	0.487523992322457	.	68520001	68680000	#DADAFF	1	0.5
chr2	68680001	68880000	B.2.1.1.1.1.1.1.2.1.2	0.217850287907869	.	68680001	68880000	#4848FF	1	0.25
chr2	68880001	69240000	B.1.1.2.1.2.1.1.2.1	0.408829174664108	.	68880001	69240000	#DADAFF	1	0.5
chr2	69240001	69360000	A.2.2.1.2.1.2.1.1.2.2	0.577735124760077	.	69240001	69360000	#FFDADA	1	0.625
chr2	69360001	69560000	A.2.1.2.2.2.2.2.2.2.2	0.614203454894434	.	69360001	69560000	#FF9191	1	0.75
chr2	69560001	69640000	A.2.1.1.1.2.2.2.2.2.1	0.732245681381958	.	69560001	69640000	#FF9191	1	0.75
chr2	69640001	69920000	A.1.1.2.1.2.2.1.2.2.1.2.1.1	0.949136276391555	.	69640001	69920000	#FF0000	1	1
chr2	69920001	70160000	A.1.2.1.2.1.1.2.1	0.887715930902111	.	69920001	70160000	#FF4848	1	0.875
chr2	70160001	70360000	A.1.1.1.1.2.1.1	0.994241842610365	.	70160001	70360000	#FF0000	1	1
chr2	70360001	70480000	A.1.2.1.2.2.1.1.1.1	0.873320537428023	.	70360001	70480000	#FF4848	1	0.875
chr2	70480001	70720000	A.1.1.2.1.2.1.1.2	0.959692898272553	.	70480001	70720000	#FF0000	1	1
chr2	70720001	70880000	A.1.2.1.2.1.1.2.2.2.2.1	0.882917466410749	.	70720001	70880000	#FF4848	1	0.875
chr2	70880001	71080000	A.1.1.2.1.2.2.1.2.1.2.2	0.9510556621881	.	70880001	71080000	#FF0000	1	1
chr2	71080001	71200000	A.1.2.1.2.2.2.2.2.1	0.86084452975048	.	71080001	71200000	#FF4848	1	0.875
chr2	71200001	71400000	A.1.2.1.2.1.2.2.2.2.2	0.874280230326296	.	71200001	71400000	#FF4848	1	0.875
chr2	71400001	71600000	A.2.1.1.1.1.2.2.1.1.2	0.759117082533589	.	71400001	71600000	#FF9191	1	0.75
chr2	71600001	71760000	A.2.1.1.1.1.2.2.1.2	0.758157389635317	.	71600001	71760000	#FF9191	1	0.75
chr2	71760001	72240000	A.2.1.1.2.2.2.1	0.706333973128599	.	71760001	72240000	#FF9191	1	0.75
chr2	72240001	72400000	A.2.2.2.1.2.1.1.2.1	0.542226487523992	.	72240001	72400000	#FFDADA	1	0.625
chr2	72400001	72600000	B.1.1.2.1.1.1.2.1.1.1	0.427063339731286	.	72400001	72600000	#DADAFF	1	0.5
chr2	72600001	72800000	B.1.1.2.1.1.2.1.2.1.1	0.421305182341651	.	72600001	72800000	#DADAFF	1	0.5
chr2	72800001	73000000	A.2.2.2.2.1.1.2.1.1.2	0.530710172744722	.	72800001	73000000	#FFDADA	1	0.625
chr2	73000001	73120000	A.2.2.2.1.1.1.2.1.2	0.550863723608445	.	73000001	73120000	#FFDADA	1	0.625
chr2	73120001	73280000	A.2.2.2.1.1.1.2.1.1	0.551823416506718	.	73120001	73280000	#FFDADA	1	0.625
chr2	73280001	73520000	A.2.1.2.2.1.2.2.2.2	0.634357005758157	.	73280001	73520000	#FF9191	1	0.75
chr2	73520001	73960000	B.1.1.2.1.2.2.2.1.2.2.2.1	0.394433781190019	.	73520001	73960000	#DADAFF	1	0.5
chr2	73960001	74040000	A.2.1.1.2.2.2.2.2.2	0.703454894433781	.	73960001	74040000	#FF9191	1	0.75
chr2	74040001	74240000	A.1.2.1.2.2.1.1.1.2	0.87236084452975	.	74040001	74240000	#FF4848	1	0.875
chr2	74240001	74480000	A.1.1.2.1.1.1.1.2.2.1	0.975047984644914	.	74240001	74480000	#FF0000	1	1
chr2	74480001	74640000	A.2.1.1.2.1.1.2	0.723608445297505	.	74480001	74640000	#FF9191	1	0.75
chr2	74640001	74840000	A.1.2.1.2.2.2.1.2.1.2	0.86468330134357	.	74640001	74840000	#FF4848	1	0.875
chr2	74840001	75120000	A.2.1.1.1.1.2.1.2.1	0.761996161228407	.	74840001	75120000	#FF9191	1	0.75
chr2	75120001	75280000	B.1.2.1.1.2.1.2.2.1.2	0.333013435700576	.	75120001	75280000	#9191FF	1	0.375
chr2	75280001	75640000	B.1.2.2.1.1.1.1.1.1.2.1	0.288867562380038	.	75280001	75640000	#9191FF	1	0.375
chr2	75640001	75880000	A.2.2.1.1.2.2.2.2.2.1.1	0.593090211132438	.	75640001	75880000	#FFDADA	1	0.625
chr2	75880001	76240000	B.2.1.1.1.1.1.1.2.1.1	0.218809980806142	.	75880001	76240000	#4848FF	1	0.25
chr2	76240001	76560000	B.2.1.1.2.2.1.1.1.1.2	0.175623800383877	.	76240001	76560000	#4848FF	1	0.25
chr2	76560001	76880000	B.2.1.2.2.1.1.2.1.1.2	0.114203454894434	.	76560001	76880000	#4848FF	1	0.25
chr2	76880001	77120000	B.2.1.1.2.1.2.1.2.2.1.1	0.189059500959693	.	76880001	77120000	#4848FF	1	0.25
chr2	77120001	77680000	B.2.2.2.2.1.2	0.00383877159309021	.	77120001	77680000	#0000FF	1	0.125
chr2	77680001	77880000	B.2.1.2.2.1.1.1.1.1	0.123800383877159	.	77680001	77880000	#4848FF	1	0.25
chr2	77880001	78000000	B.1.2.1.1.1.2.1.2.2.2	0.341650671785029	.	77880001	78000000	#9191FF	1	0.375
chr2	78000001	78280000	B.2.2.1.1.2.2.2.2.2.2	0.0681381957773513	.	78000001	78280000	#0000FF	1	0.125
chr2	78280001	78480000	B.2.2.1.1.2.2.2.2.1	0.0700575815738964	.	78280001	78480000	#0000FF	1	0.125
chr2	78480001	78800000	B.2.2.1.1.2.2.1.1.1.1	0.0786948176583493	.	78480001	78800000	#0000FF	1	0.125
chr2	78800001	78920000	B.2.1.1.1.2.2.1.2	0.202495201535509	.	78800001	78920000	#4848FF	1	0.25
chr2	78920001	79040000	B.2.1.1.1.1.1.1.2.2	0.216890595009597	.	78920001	79040000	#4848FF	1	0.25
chr2	79040001	79360000	B.2.2.2.1.1.2.2.2	0.0211132437619962	.	79040001	79360000	#0000FF	1	0.125
chr2	79360001	79720000	B.2.2.1.1.2.2.2.1.1.2.1	0.072936660268714	.	79360001	79720000	#0000FF	1	0.125
chr2	79720001	80160000	B.2.2.2.1.1.2.1.1.2	0.0239923224568138	.	79720001	80160000	#0000FF	1	0.125
chr2	80160001	80280000	B.1.1.1.2.1.1.2.1	0.44721689059501	.	80160001	80280000	#DADAFF	1	0.5
chr2	80280001	80480000	B.1.1.2.2.1.1.1.2.1	0.387715930902111	.	80280001	80480000	#DADAFF	1	0.5
chr2	80480001	80760000	B.1.1.1.2.1.1.1.1.2	0.450095969289827	.	80480001	80760000	#DADAFF	1	0.5
chr2	80760001	80960000	A.2.2.2.2.2.2.2.2.1	0.498080614203455	.	80760001	80960000	#FFDADA	1	0.625
chr2	80960001	81240000	B.1.1.2.1.1.2.2.1.1.1.2.1	0.415547024952015	.	80960001	81240000	#DADAFF	1	0.5
chr2	81240001	81440000	B.1.1.1.2.1.2.1.1	0.445297504798464	.	81240001	81440000	#DADAFF	1	0.5
chr2	81440001	81560000	B.1.1.1.1.2.2.2.1.1.1	0.45873320537428	.	81440001	81560000	#DADAFF	1	0.5
chr2	81560001	81960000	B.1.1.2.2.1.1.1.1.2.1	0.389635316698656	.	81560001	81960000	#DADAFF	1	0.5
chr2	81960001	82160000	B.1.1.2.2.1.1.1.1.1.1	0.391554702495202	.	81960001	82160000	#DADAFF	1	0.5
chr2	82160001	82280000	B.1.1.1.1.2.2.1.2.1.2	0.460652591170825	.	82160001	82280000	#DADAFF	1	0.5
chr2	82280001	82560000	B.1.1.2.2.2.1.1.1.1.1	0.379078694817658	.	82280001	82560000	#DADAFF	1	0.5
chr2	82560001	82680000	B.1.1.2.2.2.2.1.2.1	0.366602687140115	.	82560001	82680000	#DADAFF	1	0.5
chr2	82680001	83000000	B.1.2.1.1.2.1.2.2.1.1	0.333973128598848	.	82680001	83000000	#9191FF	1	0.375
chr2	83000001	83120000	B.1.2.1.1.2.1.1.1.1	0.339731285988484	.	83000001	83120000	#9191FF	1	0.375
chr2	83120001	83200000	B.1.1.1.1.2.2.2.2.1.2	0.453934740882917	.	83120001	83200000	#DADAFF	1	0.5
chr2	83200001	83360000	B.1.1.2.2.2.1.1.1.1.2	0.378119001919386	.	83200001	83360000	#DADAFF	1	0.5
chr2	83360001	84040000	B.1.2.1.1.2.2.2.1.2.2	0.322456813819578	.	83360001	84040000	#9191FF	1	0.375
chr2	84040001	84120000	B.1.2.2.2.2.2.2.2	0.222648752399232	.	84040001	84120000	#9191FF	1	0.375
chr2	84120001	84240000	B.1.2.1.1.2.1.1.2	0.336852207293666	.	84120001	84240000	#9191FF	1	0.375
chr2	84240001	84400000	B.1.1.1.1.1.1.1.2.2	0.491362763915547	.	84240001	84400000	#DADAFF	1	0.5
chr2	84400001	84600000	A.2.2.2.2.2.1.1.2.2.1	0.508637236084453	.	84400001	84600000	#FFDADA	1	0.625
chr2	84600001	84680000	A.2.1.1.2.2.1.1.2.1	0.711132437619962	.	84600001	84680000	#FF9191	1	0.75
chr2	84680001	84880000	B.1.1.2.1.1.1.2.2.2	0.423224568138196	.	84680001	84880000	#DADAFF	1	0.5
chr2	84880001	85120000	A.2.1.2.2.1.2.1.1.2.1	0.64299424184261	.	84880001	85120000	#FF9191	1	0.75
chr2	85120001	85280000	A.1.2.2.2.2.2.1.1	0.783109404990403	.	85120001	85280000	#FF4848	1	0.875
chr2	85280001	85560000	A.2.1.1.1.2.1.2.1.1.1.2.1	0.750479846449136	.	85280001	85560000	#FF9191	1	0.75
chr2	85560001	85840000	A.1.1.2.1.2.1.2.1.2.2	0.955854126679463	.	85560001	85840000	#FF0000	1	1
chr2	85840001	86160000	A.1.1.2.1.1.1.1.1.1.2	0.977927063339731	.	85840001	86160000	#FF0000	1	1
chr2	86160001	86320000	A.1.2.1.2.1.1.2.2.2.1.1	0.884836852207294	.	86160001	86320000	#FF4848	1	0.875
chr2	86320001	86560000	A.2.1.1.1.1.2.1.1.1.1	0.767754318618042	.	86320001	86560000	#FF9191	1	0.75
chr2	86560001	86720000	A.1.2.2.2.2.1.1.1.1.1	0.793666026871401	.	86560001	86720000	#FF4848	1	0.875
chr2	86720001	86840000	A.2.1.1.1.2.2.1.1.1	0.741842610364683	.	86720001	86840000	#FF9191	1	0.75
chr2	86840001	87000000	A.2.1.1.1.2.1.2.2.2	0.742802303262956	.	86840001	87000000	#FF9191	1	0.75
chr2	87000001	87120000	A.2.1.2.2.1.2.2.1.1.2	0.638195777351248	.	87000001	87120000	#FF9191	1	0.75
chr2	87280001	87360000	A.2.1.2.2.1.2.2.1.1.2	0.638195777351248	.	87280001	87360000	#FF9191	1	0.75
chr2	87440001	87520000	A.2.2.2.1.1.1.2.2	0.549904030710173	.	87440001	87520000	#FFDADA	1	0.625
chr2	87560001	87600000	A.2.2.2.1.1.1.2.2	0.549904030710173	.	87560001	87600000	#FFDADA	1	0.625
chr2	87760001	87800000	A.2.2.2.1.1.1.2.2	0.549904030710173	.	87760001	87800000	#FFDADA	1	0.625
chr2	87800001	87840000	A.2.2.2.2.1.1.2.1.1.1	0.531669865642994	.	87800001	87840000	#FFDADA	1	0.625
chr2	88160001	88240000	A.2.2.2.2.1.1.2.1.1.1	0.531669865642994	.	88160001	88240000	#FFDADA	1	0.625
chr2	88280001	88480000	A.2.2.2.2.1.1.2.1.1.1	0.531669865642994	.	88280001	88480000	#FFDADA	1	0.625
chr2	88480001	88680000	A.2.2.2.1.2.2.2.1	0.536468330134357	.	88480001	88680000	#FFDADA	1	0.625
chr2	88680001	88840000	A.2.2.1.1.2.2.2.1	0.595009596928983	.	88680001	88840000	#FFDADA	1	0.625
chr2	88840001	89000000	A.2.2.1.1.1.1.2.1.1	0.612284069097889	.	88840001	89000000	#FFDADA	1	0.625
chr2	89000001	89120000	B.1.1.1.1.2.2.2.1.2.2	0.455854126679463	.	89000001	89120000	#DADAFF	1	0.5
chr2	89120001	89320000	B.1.2.2.2.2.1.2.2.1	0.232245681381958	.	89120001	89320000	#9191FF	1	0.375
chr2	89320001	89560000	B.2.2.1.2.2.1.1.2.2	0.036468330134357	.	89320001	89560000	#0000FF	1	0.125
chr2	89560001	89600000	B.1.2.2.2.2.2.2.1.2.2	0.223608445297505	.	89560001	89600000	#9191FF	1	0.375
chr2	89880001	90040000	B.1.2.2.2.2.2.2.1.2.2	0.223608445297505	.	89880001	90040000	#9191FF	1	0.375
chr2	90040001	90160000	B.2.1.1.1.1.2.2.2.2.1	0.207293666026871	.	90040001	90160000	#4848FF	1	0.25
chr2	90200001	90280000	B.2.1.1.1.1.2.2.2.2.1	0.207293666026871	.	90200001	90280000	#4848FF	1	0.25
chr2	90400001	90480000	B.2.1.1.1.1.1.1.1.1.1	0.22168905950096	.	90400001	90480000	#4848FF	1	0.25
chr2	91640001	91720000	B.2.1.1.1.1.1.1.1.1.1	0.22168905950096	.	91640001	91720000	#4848FF	1	0.25
chr2	91760001	92000000	B.1.1.2.2.1.2.2.1	0.380998080614203	.	91760001	92000000	#DADAFF	1	0.5
chr2	92040001	92200000	B.2.1.1.1.1.2.1.2.1	0.211132437619962	.	92040001	92200000	#4848FF	1	0.25
chr2	92240001	92360000	B.1.2.1.1.2.1.2.2.2	0.332053742802303	.	92240001	92360000	#9191FF	1	0.375
chr2	95320001	95800000	A.2.1.2.2.2.2.1.1.2.1	0.624760076775432	.	95320001	95800000	#FF9191	1	0.75
chr2	95800001	96000000	A.1.2.1.2.2.2.1.1.2.2	0.866602687140115	.	95800001	96000000	#FF4848	1	0.875
chr2	96000001	96080000	A.2.1.1.2.2.1.2.2	0.707293666026871	.	96000001	96080000	#FF9191	1	0.75
chr2	96160001	96280000	A.2.1.1.1.2.2.2.2.2.2.1.1	0.731285988483685	.	96160001	96280000	#FF9191	1	0.75
chr2	96320001	96400000	A.2.1.1.1.2.2.2.2.2.2.1.1	0.731285988483685	.	96320001	96400000	#FF9191	1	0.75
chr2	96400001	96640000	A.2.1.1.1.2.2.2.2.1.2.2	0.73320537428023	.	96400001	96640000	#FF9191	1	0.75
chr2	96640001	96680000	A.1.2.1.2.2.2.2.2.2	0.859884836852207	.	96640001	96680000	#FF4848	1	0.875
chr2	96720001	96920000	A.1.2.1.2.2.2.2.2.2	0.859884836852207	.	96720001	96920000	#FF4848	1	0.875
chr2	96920001	97240000	A.1.1.1.1.2.1.2.2.2	0.991362763915547	.	96920001	97240000	#FF0000	1	1
chr2	97240001	97520000	A.1.1.2.1.1.2.2.1.2.1	0.965451055662188	.	97240001	97520000	#FF0000	1	1
chr2	97560001	97840000	A.1.1.2.1.1.2.2.1.2.1	0.965451055662188	.	97560001	97840000	#FF0000	1	1
chr2	97840001	97920000	B.1.1.1.1.1.1.1.1.2.1	0.494241842610365	.	97840001	97920000	#DADAFF	1	0.5
chr2	98000001	98040000	B.1.1.1.1.1.1.1.1.2.1	0.494241842610365	.	98000001	98040000	#DADAFF	1	0.5
chr2	98160001	98200000	B.1.1.1.1.1.1.1.1.2.1	0.494241842610365	.	98160001	98200000	#DADAFF	1	0.5
chr2	98200001	98640000	A.1.2.1.2.1.2.1	0.880998080614203	.	98200001	98640000	#FF4848	1	0.875
chr2	98640001	98760000	A.2.2.2.2.2.1.1.1.2	0.510556621880998	.	98640001	98760000	#FFDADA	1	0.625
chr2	98760001	99040000	A.2.2.1.1.2.2.2.2.2.1.2	0.592130518234165	.	98760001	99040000	#FFDADA	1	0.625
chr2	99040001	99280000	A.1.2.2.2.2.1.1.2.1	0.790786948176583	.	99040001	99280000	#FF4848	1	0.875
chr2	99280001	99400000	A.1.2.2.2.1.2.2.2.2	0.794625719769674	.	99280001	99400000	#FF4848	1	0.875
chr2	99400001	99840000	A.1.2.1.1.1.1.2.1	0.916506717850288	.	99400001	99840000	#FF4848	1	0.875
chr2	99840001	100080000	A.2.1.2.2.2.2.2.1.1	0.618042226487524	.	99840001	100080000	#FF9191	1	0.75
chr2	100080001	100440000	A.2.1.1.2.2.2.2.2.1	0.704414587332054	.	100080001	100440000	#FF9191	1	0.75
chr2	100440001	100640000	B.1.2.2.1.2.1.2.1	0.264875239923225	.	100440001	100640000	#9191FF	1	0.375
chr2	100640001	100840000	B.1.2.2.2.2.2.1.1.1	0.230326295585413	.	100640001	100840000	#9191FF	1	0.375
chr2	100840001	101040000	B.1.1.2.2.1.2.1.2.2	0.381957773512476	.	100840001	101040000	#DADAFF	1	0.5
chr2	101040001	101200000	B.1.1.1.2.2.2.2.2.2.1	0.434740882917466	.	101040001	101200000	#DADAFF	1	0.5
chr2	101200001	101360000	A.2.1.1.2.2.1.1.1	0.712092130518234	.	101200001	101360000	#FF9191	1	0.75
chr2	101360001	101600000	A.2.1.1.2.1.2.1.1.1.1.1	0.722648752399232	.	101360001	101600000	#FF9191	1	0.75
chr2	101600001	101880000	A.1.1.2.1.1.2.1.2.2	0.967370441458733	.	101600001	101880000	#FF0000	1	1
chr2	101880001	102320000	A.1.1.1.1.2.1.2.2.1	0.99232245681382	.	101880001	102320000	#FF0000	1	1
chr2	102320001	102480000	A.2.1.1.1.2.2.2.1.1	0.738003838771593	.	102320001	102480000	#FF9191	1	0.75
chr2	102480001	102600000	B.1.1.1.1.2.2.1.1	0.46257197696737	.	102480001	102600000	#DADAFF	1	0.5
chr2	102600001	102920000	A.1.2.2.2.1.1.1.2.1.2	0.81190019193858	.	102600001	102920000	#FF4848	1	0.875
chr2	102920001	103040000	A.2.2.2.1.2.2.1	0.53742802303263	.	102920001	103040000	#FFDADA	1	0.625
chr2	103040001	103400000	B.1.1.1.2.1.2.1.2.2	0.442418426103647	.	103040001	103400000	#DADAFF	1	0.5
chr2	103400001	103640000	B.2.1.1.1.2.2.2.2	0.200575815738964	.	103400001	103640000	#4848FF	1	0.25
chr2	103640001	103720000	B.2.1.2.2.2.2.1.1.1	0.0988483685220729	.	103640001	103720000	#4848FF	1	0.25
chr2	103720001	103960000	B.2.1.1.2.2.2.1.2.2.2	0.159309021113244	.	103720001	103960000	#4848FF	1	0.25
chr2	103960001	104160000	B.2.1.2.2.2.1.2.2.2	0.0998080614203455	.	103960001	104160000	#4848FF	1	0.25
chr2	104160001	104320000	B.2.1.2.2.1.2.1	0.109404990403071	.	104160001	104320000	#4848FF	1	0.25
chr2	104320001	104520000	B.2.2.1.1.1.1.1.1.2	0.0921305182341651	.	104320001	104520000	#0000FF	1	0.125
chr2	104520001	104680000	B.2.2.1.1.2.2.2.1.1.1	0.0738963531669866	.	104520001	104680000	#0000FF	1	0.125
chr2	104680001	104760000	B.1.2.2.1.2.2.1.2.2	0.259117082533589	.	104680001	104760000	#9191FF	1	0.375
chr2	104760001	104840000	B.2.1.2.1.2.1.2.2.2.2	0.130518234165067	.	104760001	104840000	#4848FF	1	0.25
chr2	104840001	105120000	B.2.1.1.2.2.1.1.1.2.2	0.173704414587332	.	104840001	105120000	#4848FF	1	0.25
chr2	105120001	105280000	B.1.2.2.1.2.1.1.2	0.265834932821497	.	105120001	105280000	#9191FF	1	0.375
chr2	105280001	105640000	B.2.1.2.1.1.2.1.2.2	0.145873320537428	.	105280001	105640000	#4848FF	1	0.25
chr2	105640001	105720000	B.1.1.2.2.1.1.2	0.385796545105566	.	105640001	105720000	#DADAFF	1	0.5
chr2	105720001	105880000	B.1.1.2.2.1.2.1.1.1	0.384836852207294	.	105720001	105880000	#DADAFF	1	0.5
chr2	105880001	106160000	A.1.2.1.1.1.2.2.2	0.910748560460653	.	105880001	106160000	#FF4848	1	0.875
chr2	106160001	106360000	A.2.2.1.1.1.2.2.2	0.603646833013436	.	106160001	106360000	#FFDADA	1	0.625
chr2	106360001	106560000	A.2.1.1.2.1.1.1.2.1.1	0.726487523992322	.	106360001	106560000	#FF9191	1	0.75
chr2	106560001	106760000	A.2.2.1.1.2.2.2.2.1	0.59404990403071	.	106560001	106760000	#FFDADA	1	0.625
chr2	106760001	107040000	B.2.1.1.1.1.2.1.1.1.2	0.213051823416507	.	106760001	107040000	#4848FF	1	0.25
chr2	107080001	107640000	B.2.1.2.2.1.1.1.2.1.2.2	0.117082533589251	.	107080001	107640000	#4848FF	1	0.25
chr2	107640001	107760000	B.2.1.2.2.2.1.1.1	0.106525911708253	.	107640001	107760000	#4848FF	1	0.25
chr2	107760001	107960000	B.2.2.1.2.2.1.1.2.1.1	0.0383877159309021	.	107760001	107960000	#0000FF	1	0.125
chr2	107960001	108160000	B.2.1.1.1.2.1.2	0.204414587332054	.	107960001	108160000	#4848FF	1	0.25
chr2	108160001	108440000	B.1.2.2.1.1.2.1.2	0.273512476007678	.	108160001	108440000	#9191FF	1	0.375
chr2	108520001	108800000	B.2.1.2.2.2.1.1.2.1.1	0.105566218809981	.	108520001	108800000	#4848FF	1	0.25
chr2	108800001	109000000	B.1.1.2.2.1.2.1.2.1	0.382917466410749	.	108800001	109000000	#DADAFF	1	0.5
chr2	109000001	109280000	A.1.2.1.1.1.1.2.2	0.915547024952015	.	109000001	109280000	#FF4848	1	0.875
chr2	109280001	109400000	A.1.2.2.2.1.2.2.2.1.2	0.795585412667946	.	109280001	109400000	#FF4848	1	0.875
chr2	109400001	109960000	A.1.1.1.1.2.2.2.1	0.989443378119002	.	109400001	109960000	#FF0000	1	1
chr2	109960001	110120000	A.1.2.2.2.1.2.2.1.1.1	0.799424184261036	.	109960001	110120000	#FF4848	1	0.875
chr2	110240001	110320000	A.2.1.2.2.2.1.2.2.2	0.62763915547025	.	110240001	110320000	#FF9191	1	0.75
chr2	110320001	110520000	A.1.2.2.2.1.2.1.2.2	0.800383877159309	.	110320001	110520000	#FF4848	1	0.875
chr2	110840001	111000000	A.2.1.1.1.2.2.2.2.1.1	0.735124760076775	.	110840001	111000000	#FF9191	1	0.75
chr2	111360001	111880000	A.1.2.2.2.1.2.1.1.2.1	0.804222648752399	.	111360001	111880000	#FF4848	1	0.875
chr2	111880001	112040000	A.1.2.2.2.1.2.2.1.2	0.797504798464491	.	111880001	112040000	#FF4848	1	0.875
chr2	112080001	112200000	A.1.2.2.2.1.2.2.1.2	0.797504798464491	.	112080001	112200000	#FF4848	1	0.875
chr2	112240001	112560000	A.1.2.1.2.2.2.2.1	0.861804222648752	.	112240001	112560000	#FF4848	1	0.875
chr2	112600001	112880000	A.1.2.1.1.1.1.1.2.2.2.1	0.918426103646833	.	112600001	112880000	#FF4848	1	0.875
chr2	112880001	113120000	A.2.1.1.1.1.1.2.2	0.768714011516315	.	112880001	113120000	#FF9191	1	0.75
chr2	113160001	113480000	A.1.1.1.1.2.2.1	0.990403071017274	.	113160001	113480000	#FF0000	1	1
chr2	113480001	113720000	A.1.1.2.1.1.1.2.2.1	0.971209213051823	.	113480001	113720000	#FF0000	1	1
chr2	113720001	113960000	A.1.2.1.2.2.1.1.2	0.871401151631478	.	113720001	113960000	#FF4848	1	0.875
chr2	113960001	114240000	A.1.1.2.1.2.2.2.1.2.2	0.943378119001919	.	113960001	114240000	#FF0000	1	1
chr2	114320001	114720000	A.2.1.2.2.2.2.2.1.2	0.617082533589251	.	114320001	114720000	#FF9191	1	0.75
chr2	114720001	115120000	B.1.2.2.1.1.2.2.2.1.1	0.27063339731286	.	114720001	115120000	#9191FF	1	0.375
chr2	115120001	115280000	B.2.1.2.2.1.1.1.2.1.1.1	0.120921305182342	.	115120001	115280000	#4848FF	1	0.25
chr2	115280001	115560000	B.2.1.1.1.2.2.1.1	0.203454894433781	.	115280001	115560000	#4848FF	1	0.25
chr2	115560001	115640000	B.2.1.2.2.2.2.1.1.2.2	0.0969289827255278	.	115560001	115640000	#4848FF	1	0.25
chr2	115640001	116040000	B.2.1.2.2.1.1.1.1.2.2	0.121880998080614	.	115640001	116040000	#4848FF	1	0.25
chr2	116040001	116240000	B.2.2.1.2.1.1.2.1.2.2	0.0595009596928983	.	116040001	116240000	#0000FF	1	0.125
chr2	116240001	116400000	B.2.1.2.2.1.1.2.1.1.1	0.115163147792706	.	116240001	116400000	#4848FF	1	0.25
chr2	116400001	116600000	B.2.2.1.1.1.1.1.2	0.0911708253358925	.	116400001	116600000	#0000FF	1	0.125
chr2	116600001	116760000	B.2.2.1.1.2.1.2.2	0.0796545105566219	.	116600001	116760000	#0000FF	1	0.125
chr2	116760001	117160000	B.2.2.1.1.1.2.2.2	0.0825335892514395	.	116760001	117160000	#0000FF	1	0.125
chr2	117160001	117320000	B.2.1.2.2.1.1.1.1.2.1	0.122840690978887	.	117160001	117320000	#4848FF	1	0.25
chr2	117320001	117520000	B.2.2.1.2.2.2.2.2	0.0307101727447217	.	117320001	117520000	#0000FF	1	0.125
chr2	117520001	117840000	B.2.2.1.1.1.1.2.1.2.2	0.0873320537428023	.	117520001	117840000	#0000FF	1	0.125
chr2	117840001	118280000	B.2.2.1.2.2.2.1	0.0345489443378119	.	117840001	118280000	#0000FF	1	0.125
chr2	118280001	118560000	B.2.1.2.1.2.2.1.1	0.129558541266795	.	118280001	118560000	#4848FF	1	0.25
chr2	118560001	118960000	A.2.2.2.2.1.1.1.1	0.534548944337812	.	118560001	118960000	#FFDADA	1	0.625
chr2	118960001	119120000	A.2.2.1.1.2.1.2.1.2.1	0.599808061420345	.	118960001	119120000	#FFDADA	1	0.625
chr2	119120001	119320000	A.2.2.1.2.1.2.1.1.1.2.1	0.581573896353167	.	119120001	119320000	#FFDADA	1	0.625
chr2	119320001	119640000	A.2.1.1.1.1.2.2.2.2	0.756238003838772	.	119320001	119640000	#FF9191	1	0.75
chr2	119640001	119760000	A.2.1.1.2.1.1.1.2.2	0.724568138195777	.	119640001	119760000	#FF9191	1	0.75
chr2	119760001	119920000	A.2.1.1.2.2.1.2.1.1	0.709213051823417	.	119760001	119920000	#FF9191	1	0.75
chr2	119920001	120080000	A.1.2.2.2.1.2.2.2.1.1	0.796545105566219	.	119920001	120080000	#FF4848	1	0.875
chr2	120080001	120360000	A.1.2.2.2.1.2.1.2.1.1	0.802303262955854	.	120080001	120360000	#FF4848	1	0.875
chr2	120360001	120440000	A.2.1.1.2.1.1.1.1.1	0.728406909788868	.	120360001	120440000	#FF9191	1	0.75
chr2	120440001	120880000	A.1.2.2.2.1.1.1.2.1.1.1.1	0.814779270633397	.	120440001	120880000	#FF4848	1	0.875
chr2	120880001	120960000	A.2.1.2.2.1.2.2.2.1	0.63531669865643	.	120880001	120960000	#FF9191	1	0.75
chr2	120960001	121240000	A.1.1.1.1.2.2.2.2	0.988483685220729	.	120960001	121240000	#FF0000	1	1
chr2	121240001	121440000	A.1.2.1.1.1.2.1.1	0.914587332053743	.	121240001	121440000	#FF4848	1	0.875
chr2	121440001	121600000	A.1.2.1.1.1.2.2.1.1	0.912667946257198	.	121440001	121600000	#FF4848	1	0.875
chr2	121600001	121800000	A.1.2.1.1.1.2.1.2	0.91362763915547	.	121600001	121800000	#FF4848	1	0.875
chr2	121800001	122120000	A.1.1.1.1.1.1.2	0.999040307101727	.	121800001	122120000	#FF0000	1	1
chr2	122120001	122320000	A.1.2.2.2.1.2.1.2.1.2	0.801343570057582	.	122120001	122320000	#FF4848	1	0.875
chr2	122320001	122520000	A.1.2.2.2.1.1.2.2.1.2	0.807101727447217	.	122320001	122520000	#FF4848	1	0.875
chr2	122520001	122720000	B.1.2.2.1.2.1.1.1.2	0.26679462571977	.	122520001	122720000	#9191FF	1	0.375
chr2	122720001	122840000	B.2.1.1.1.1.2.1.1.1.1	0.214011516314779	.	122720001	122840000	#4848FF	1	0.25
chr2	122840001	123080000	B.1.2.2.1.2.1.2.2.1	0.263915547024952	.	122840001	123080000	#9191FF	1	0.375
chr2	123080001	123400000	B.2.1.2.2.1.1.1.2.1.1.2.2	0.119001919385797	.	123080001	123400000	#4848FF	1	0.25
chr2	123400001	123560000	B.2.1.2.2.2.1.2.1.1	0.102687140115163	.	123400001	123560000	#4848FF	1	0.25
chr2	123560001	123680000	B.1.2.2.1.2.2.2.2	0.257197696737044	.	123560001	123680000	#9191FF	1	0.375
chr2	123680001	123840000	B.2.1.2.1.2.1.2.2.1.1	0.133397312859885	.	123680001	123840000	#4848FF	1	0.25
chr2	123840001	124240000	B.2.2.2.1.1.1.2.2.1	0.0268714011516315	.	123840001	124240000	#0000FF	1	0.125
chr2	124240001	124400000	B.2.2.1.2.1.2.1.1.2.1.2	0.0518234165067179	.	124240001	124400000	#0000FF	1	0.125
chr2	124400001	124680000	B.2.1.1.2.2.2.1.1.2	0.162188099808061	.	124400001	124680000	#4848FF	1	0.25
chr2	124680001	124800000	B.1.2.1.1.1.1.1.2.2	0.35700575815739	.	124680001	124800000	#9191FF	1	0.375
chr2	124800001	125000000	B.2.1.2.2.1.1.2.2.2.1	0.111324376199616	.	124800001	125000000	#4848FF	1	0.25
chr2	125000001	125120000	B.2.1.2.2.2.1.2.2.1	0.100767754318618	.	125000001	125120000	#4848FF	1	0.25
chr2	125120001	125280000	B.1.2.2.1.1.2.1.1.1	0.276391554702495	.	125120001	125280000	#9191FF	1	0.375
chr2	125280001	125440000	B.2.1.2.2.2.1.1.2.1.2	0.104606525911708	.	125280001	125440000	#4848FF	1	0.25
chr2	125440001	125760000	B.2.2.1.1.1.1.2.1.1.1	0.09021113243762	.	125440001	125760000	#0000FF	1	0.125
chr2	125760001	125840000	B.2.1.2.2.2.2.1.2.2	0.0950095969289827	.	125760001	125840000	#4848FF	1	0.25
chr2	125840001	126000000	B.2.1.2.2.2.1.1.2.2	0.103646833013436	.	125840001	126000000	#4848FF	1	0.25
chr2	126000001	126200000	B.2.1.1.1.2.1.1	0.205374280230326	.	126000001	126200000	#4848FF	1	0.25
chr2	126200001	126600000	B.2.2.2.1.1.2.1.2	0.0230326295585413	.	126200001	126600000	#0000FF	1	0.125
chr2	126600001	126760000	B.2.2.1.2.2.1.2	0.0355086372360845	.	126600001	126760000	#0000FF	1	0.125
chr2	126760001	127040000	B.2.2.1.1.1.1.1.1.1	0.0930902111324376	.	126760001	127040000	#0000FF	1	0.125
chr2	127040001	127280000	B.2.2.2.1.1.2.2.1	0.0220729366602687	.	127040001	127280000	#0000FF	1	0.125
chr2	127280001	127360000	B.1.2.2.1.2.2.1.1	0.261036468330134	.	127280001	127360000	#9191FF	1	0.375
chr2	127360001	127480000	B.1.2.1.2.1.2.1.2	0.308061420345489	.	127360001	127480000	#9191FF	1	0.375
chr2	127480001	127800000	B.1.1.1.2.1.1.1.2.2	0.448176583493282	.	127480001	127800000	#DADAFF	1	0.5
chr2	127800001	127960000	A.2.1.2.1.1.2.1.1.2	0.68809980806142	.	127800001	127960000	#FF9191	1	0.75
chr2	127960001	128080000	A.2.1.1.2.1.2.2.1.2.1	0.715930902111324	.	127960001	128080000	#FF9191	1	0.75
chr2	128080001	128200000	A.1.2.2.2.1.2.2.1.1.2	0.798464491362764	.	128080001	128200000	#FF4848	1	0.875
chr2	128200001	128560000	A.1.1.2.1.1.2.1.2.1	0.968330134357006	.	128200001	128560000	#FF0000	1	1
chr2	128560001	128640000	A.2.1.1.2.1.2.2.1.2.2	0.714971209213052	.	128560001	128640000	#FF9191	1	0.75
chr2	128640001	128720000	A.2.1.1.2.1.1.1.2.1.2	0.72552783109405	.	128640001	128720000	#FF9191	1	0.75
chr2	128720001	128920000	A.2.2.1.2.1.2.1.1.2.1.2	0.578694817658349	.	128720001	128920000	#FFDADA	1	0.625
chr2	128920001	129080000	A.2.2.1.1.2.1.2.1.2.2	0.598848368522073	.	128920001	129080000	#FFDADA	1	0.625
chr2	129080001	129280000	B.1.1.1.2.2.2.2.1	0.436660268714012	.	129080001	129280000	#DADAFF	1	0.5
chr2	129280001	129440000	B.1.1.2.2.1.2.1.1.2	0.383877159309021	.	129280001	129440000	#DADAFF	1	0.5
chr2	129440001	129520000	B.1.2.2.1.1.1.2.1.1.1	0.280230326295585	.	129440001	129520000	#9191FF	1	0.375
chr2	129520001	129720000	B.2.1.2.2.1.1.2.2.2.2	0.110364683301344	.	129520001	129720000	#4848FF	1	0.25
chr2	129720001	129840000	B.1.2.2.1.2.1.1.1.1	0.267754318618042	.	129720001	129840000	#9191FF	1	0.375
chr2	129840001	129960000	B.1.2.2.1.2.2.2.1	0.258157389635317	.	129840001	129960000	#9191FF	1	0.375
chr2	129960001	130160000	B.2.1.2.2.2.1.2.1.2	0.101727447216891	.	129960001	130160000	#4848FF	1	0.25
chr2	130160001	130520000	B.2.1.1.1.2.2.2.1	0.201535508637236	.	130160001	130520000	#4848FF	1	0.25
chr2	130520001	130800000	B.2.1.1.1.1.2.1.1.2	0.212092130518234	.	130520001	130800000	#4848FF	1	0.25
chr2	130840001	130920000	B.1.1.2.2.2.2.1.2.2	0.365642994241843	.	130840001	130920000	#DADAFF	1	0.5
chr2	130920001	131160000	A.2.2.2.1.2.2.2.2	0.535508637236084	.	130920001	131160000	#FFDADA	1	0.625
chr2	131320001	131400000	A.2.2.2.1.2.2.2.2	0.535508637236084	.	131320001	131400000	#FFDADA	1	0.625
chr2	131440001	131640000	A.2.1.2.2.2.1.2.2.1.1	0.629558541266795	.	131440001	131640000	#FF9191	1	0.75
chr2	131640001	131920000	A.1.2.2.2.1.1.1.2.2	0.810940499040307	.	131640001	131920000	#FF4848	1	0.875
chr2	131920001	132000000	B.2.2.1.2.1.1.2.1.2.1	0.0604606525911708	.	131920001	132000000	#0000FF	1	0.125
chr2	132040001	132200000	B.2.2.1.2.1.1.2.1.2.1	0.0604606525911708	.	132040001	132200000	#0000FF	1	0.125
chr2	132200001	132320000	B.1.2.1.2.1.2.2.2.1.1	0.306142034548944	.	132200001	132320000	#9191FF	1	0.375
chr2	132320001	132680000	B.2.1.2.1.1.2.1.2.1	0.146833013435701	.	132320001	132680000	#4848FF	1	0.25
chr2	132680001	132760000	B.2.1.1.2.1.2.2.2.1.2.1	0.183301343570058	.	132680001	132760000	#4848FF	1	0.25
chr2	132800001	133280000	B.2.1.1.2.1.2.2.2.1.2.1	0.183301343570058	.	132800001	133280000	#4848FF	1	0.25
chr2	133280001	133440000	A.2.2.1.1.2.2.2.2.2.2	0.591170825335892	.	133280001	133440000	#FFDADA	1	0.625
chr2	133440001	134040000	B.2.2.2.1.1.2.1.1.1	0.0249520153550864	.	133440001	134040000	#0000FF	1	0.125
chr2	134040001	134320000	B.1.2.2.1.1.2.2.2.2	0.268714011516315	.	134040001	134320000	#9191FF	1	0.375
chr2	134320001	134640000	B.1.2.1.2.1.1.1.2.2	0.31573896353167	.	134320001	134640000	#9191FF	1	0.375
chr2	134640001	134880000	B.1.2.2.2.2.1.1.1.2.2.1	0.238003838771593	.	134640001	134880000	#9191FF	1	0.375
chr2	134880001	135000000	A.2.1.1.2.2.1.2.1.2	0.708253358925144	.	134880001	135000000	#FF9191	1	0.75
chr2	135000001	135200000	A.2.2.2.2.2.2.1.2.1	0.500959692898273	.	135000001	135200000	#FFDADA	1	0.625
chr2	135200001	135400000	B.1.1.2.1.1.2.2.1.1.1.2.2	0.414587332053743	.	135200001	135400000	#DADAFF	1	0.5
chr2	135400001	135520000	B.1.2.1.1.2.1.1.1.2.2	0.337811900191939	.	135400001	135520000	#9191FF	1	0.375
chr2	135520001	135680000	B.1.1.2.1.1.2.2.1.1.1.1	0.416506717850288	.	135520001	135680000	#DADAFF	1	0.5
chr2	135680001	136000000	A.2.2.1.1.1.2.2.1	0.604606525911708	.	135680001	136000000	#FFDADA	1	0.625
chr2	136000001	136200000	B.1.2.2.1.2.1.2.2.2.1	0.262955854126679	.	136000001	136200000	#9191FF	1	0.375
chr2	136200001	136280000	B.1.1.1.1.2.2.2.1.1.2	0.457773512476008	.	136200001	136280000	#DADAFF	1	0.5
chr2	136280001	136360000	A.2.1.1.2.2.1.1.2.2	0.710172744721689	.	136280001	136360000	#FF9191	1	0.75
chr2	136360001	136480000	A.2.2.2.2.2.2.1.2.2	0.5	.	136360001	136480000	#FFDADA	1	0.625
chr2	136480001	136800000	A.2.1.1.1.1.2.2.2.1	0.757197696737044	.	136480001	136800000	#FF9191	1	0.75
chr2	136800001	136920000	B.1.1.1.2.2.1.1	0.440499040307102	.	136800001	136920000	#DADAFF	1	0.5
chr2	136920001	137160000	A.2.2.1.2.1.2.2.2.2.2	0.571017274472169	.	136920001	137160000	#FFDADA	1	0.625
chr2	137160001	137400000	B.2.2.1.1.1.2.1.1	0.0854126679462572	.	137160001	137400000	#0000FF	1	0.125
chr2	137400001	137600000	B.2.2.1.2.1.2.1.1.2.2	0.0508637236084453	.	137400001	137600000	#0000FF	1	0.125
chr2	137600001	137880000	B.2.2.1.2.1.2.1.1.2.1.1.1	0.053742802303263	.	137600001	137880000	#0000FF	1	0.125
chr2	137880001	138040000	B.2.1.1.2.1.1.1.1.1	0.199616122840691	.	137880001	138040000	#4848FF	1	0.25
chr2	138040001	138280000	B.2.1.1.2.1.2.1.2.2.2	0.187140115163148	.	138040001	138280000	#4848FF	1	0.25
chr2	138280001	138640000	B.2.2.1.1.1.1.2.1.2.1	0.0882917466410749	.	138280001	138640000	#0000FF	1	0.125
chr2	138640001	139000000	B.1.2.2.1.1.1.2.1.1.2	0.279270633397313	.	138640001	139000000	#9191FF	1	0.375
chr2	139000001	139120000	B.2.1.2.1.1.1.1.1	0.155470249520154	.	139000001	139120000	#4848FF	1	0.25
chr2	139120001	139400000	A.2.1.1.2.1.2.2.2.1	0.714011516314779	.	139120001	139400000	#FF9191	1	0.75
chr2	139400001	139600000	B.2.1.1.2.1.1.1.1.2.1	0.198656429942418	.	139400001	139600000	#4848FF	1	0.25
chr2	139600001	139800000	B.2.1.2.2.1.1.1.2.1.2.1	0.118042226487524	.	139600001	139800000	#4848FF	1	0.25
chr2	139800001	140240000	B.2.2.2.2.2.2.2	0.000959692898272553	.	139800001	140240000	#0000FF	1	0.125
chr2	140240001	140640000	B.2.2.2.1.1.1.2.1.1	0.0287907869481766	.	140240001	140640000	#0000FF	1	0.125
chr2	140640001	140760000	B.2.2.1.2.1.2.1.2.1	0.0499040307101727	.	140640001	140760000	#0000FF	1	0.125
chr2	140760001	140920000	B.2.2.1.2.2.1.1.2.1.2	0.0374280230326296	.	140760001	140920000	#0000FF	1	0.125
chr2	140920001	141080000	B.2.2.1.2.2.1.1.1	0.0393474088291747	.	140920001	141080000	#0000FF	1	0.125
chr2	141080001	141440000	B.2.2.1.1.1.1.2.2	0.0863723608445297	.	141080001	141440000	#0000FF	1	0.125
chr2	141440001	141800000	B.2.2.2.1.1.1.1	0.0297504798464491	.	141440001	141800000	#0000FF	1	0.125
chr2	141800001	141920000	B.2.1.2.1.2.1.2.2.2.1	0.13147792706334	.	141800001	141920000	#4848FF	1	0.25
chr2	141920001	142080000	B.2.2.1.1.1.1.2.1.1.2	0.0892514395393474	.	141920001	142080000	#0000FF	1	0.125
chr2	142080001	142200000	B.1.2.2.1.2.1.2.2.2.2	0.261996161228407	.	142080001	142200000	#9191FF	1	0.375
chr2	142200001	142280000	B.2.1.2.2.2.2.2	0.0940499040307102	.	142200001	142280000	#4848FF	1	0.25
chr2	142280001	142360000	B.2.1.2.2.2.2.1.1.2.1	0.0978886756238004	.	142280001	142360000	#4848FF	1	0.25
chr2	142360001	142440000	B.2.1.1.1.1.2.2.2.2.2	0.206333973128599	.	142360001	142440000	#4848FF	1	0.25
chr2	142440001	142640000	B.2.2.2.1.2.1.1.1.2.2.1	0.0153550863723608	.	142440001	142640000	#0000FF	1	0.125
chr2	142640001	142920000	B.2.1.2.1.2.2.1.2.1.1	0.128598848368522	.	142640001	142920000	#4848FF	1	0.25
chr2	142920001	143120000	B.2.1.1.2.1.1.2.2.2	0.192898272552783	.	142920001	143120000	#4848FF	1	0.25
chr2	143120001	143440000	B.2.1.2.2.1.1.2.1.2	0.113243761996161	.	143120001	143440000	#4848FF	1	0.25
chr2	143440001	143600000	A.2.1.1.2.1.2.2.2.2	0.713051823416507	.	143440001	143600000	#FF9191	1	0.75
chr2	143600001	143800000	A.1.1.2.2.2.2.1.2.2	0.925143953934741	.	143600001	143800000	#FF0000	1	1
chr2	143800001	144040000	B.1.2.1.2.2.1.1.1	0.302303262955854	.	143800001	144040000	#9191FF	1	0.375
chr2	144040001	144320000	B.1.1.2.1.1.1.1.2.1	0.428982725527831	.	144040001	144320000	#DADAFF	1	0.5
chr2	144320001	144600000	B.1.1.1.1.1.1.2.1	0.490403071017274	.	144320001	144600000	#DADAFF	1	0.5
chr2	144600001	144960000	A.2.2.1.2.1.1.1.1.1	0.59021113243762	.	144600001	144960000	#FFDADA	1	0.625
chr2	144960001	145080000	B.1.1.1.1.2.2.1.2.1.1	0.461612284069098	.	144960001	145080000	#DADAFF	1	0.5
chr2	145080001	145240000	A.2.1.1.1.1.1.2.1.1	0.77063339731286	.	145080001	145240000	#FF9191	1	0.75
chr2	145240001	145640000	A.2.1.1.2.1.2.1.1.1.1.2	0.72168905950096	.	145240001	145640000	#FF9191	1	0.75
chr2	145640001	145800000	A.2.2.2.2.1.1.2.1.2.2.2.1	0.526871401151631	.	145640001	145800000	#FFDADA	1	0.625
chr2	145800001	145920000	A.2.2.2.2.1.1.2.1.2.2.1.2	0.527831094049904	.	145800001	145920000	#FFDADA	1	0.625
chr2	145920001	146080000	A.2.2.2.2.1.2.1.1.1	0.523992322456814	.	145920001	146080000	#FFDADA	1	0.625
chr2	146080001	146520000	A.2.1.2.2.1.1.1.1.2.2	0.648752399232246	.	146080001	146520000	#FF9191	1	0.75
chr2	146520001	146720000	A.2.2.1.2.2.2.2	0.554702495201535	.	146520001	146720000	#FFDADA	1	0.625
chr2	146720001	146800000	A.2.2.2.2.1.1.2.2	0.524952015355086	.	146720001	146800000	#FFDADA	1	0.625
chr2	146800001	147000000	B.1.1.2.1.1.2.2.2.2	0.410748560460653	.	146800001	147000000	#DADAFF	1	0.5
chr2	147000001	147160000	B.1.2.1.2.1.2.2.2.2	0.303262955854127	.	147000001	147160000	#9191FF	1	0.375
chr2	147160001	147320000	B.1.1.2.2.2.1.1.2.2.1	0.374280230326296	.	147160001	147320000	#DADAFF	1	0.5
chr2	147320001	147440000	B.1.1.2.2.2.1.1.2.1.2	0.375239923224568	.	147320001	147440000	#DADAFF	1	0.5
chr2	147440001	147680000	A.2.2.1.2.2.2.1.1	0.557581573896353	.	147440001	147680000	#FFDADA	1	0.625
chr2	147680001	147760000	A.2.1.2.2.1.2.2.1.2.2	0.636276391554703	.	147680001	147760000	#FF9191	1	0.75
chr2	147760001	148120000	A.2.2.1.1.1.1.2.1.2	0.611324376199616	.	147760001	148120000	#FFDADA	1	0.625
chr2	148120001	148400000	A.2.2.1.1.1.1.1	0.613243761996161	.	148120001	148400000	#FFDADA	1	0.625
chr2	148400001	148680000	A.1.2.2.2.1.1.2.2.1.1.1	0.809021113243762	.	148400001	148680000	#FF4848	1	0.875
chr2	148680001	149160000	A.2.2.2.2.1.2.2.2.1.1.1	0.516314779270633	.	148680001	149160000	#FFDADA	1	0.625
chr2	149160001	149600000	B.1.1.1.1.1.2.1.2.2.2.2	0.478886756238004	.	149160001	149600000	#DADAFF	1	0.5
chr2	149600001	149720000	B.1.1.1.2.1.2.2	0.441458733205374	.	149600001	149720000	#DADAFF	1	0.5
chr2	149760001	149840000	B.1.1.1.2.1.2.2	0.441458733205374	.	149760001	149840000	#DADAFF	1	0.5
chr2	149840001	150160000	B.1.1.1.2.1.2.1.2.1.2	0.443378119001919	.	149840001	150160000	#DADAFF	1	0.5
chr2	150160001	150440000	B.1.1.1.2.1.1.1.1.1	0.4510556621881	.	150160001	150440000	#DADAFF	1	0.5
chr2	150440001	150600000	A.2.1.1.2.1.2.1.1.2	0.719769673704415	.	150440001	150600000	#FF9191	1	0.75
chr2	150600001	150680000	A.2.2.1.2.1.2.1.2.2	0.575815738963532	.	150600001	150680000	#FFDADA	1	0.625
chr2	150680001	150840000	A.2.2.1.1.1.2.1.2	0.605566218809981	.	150680001	150840000	#FFDADA	1	0.625
chr2	150840001	151000000	A.2.1.2.2.1.1.2.2	0.645873320537428	.	150840001	151000000	#FF9191	1	0.75
chr2	151000001	151160000	A.1.2.1.2.2.1.2	0.870441458733205	.	151000001	151160000	#FF4848	1	0.875
chr2	151160001	151320000	A.2.2.1.2.1.2.2.2.2.1	0.571976967370441	.	151160001	151320000	#FFDADA	1	0.625
chr2	151320001	151480000	A.2.2.1.1.1.2.1.1.1	0.607485604606526	.	151320001	151480000	#FFDADA	1	0.625
chr2	151480001	151640000	B.1.2.1.1.1.1.2.1.1.2	0.355086372360845	.	151480001	151640000	#9191FF	1	0.375
chr2	151640001	151920000	A.2.2.2.2.2.1.1.2.1	0.509596928982726	.	151640001	151920000	#FFDADA	1	0.625
chr2	151920001	152120000	B.1.1.2.2.2.2.2.2	0.361804222648752	.	151920001	152120000	#DADAFF	1	0.5
chr2	152120001	152240000	B.1.1.1.2.2.1.2	0.439539347408829	.	152120001	152240000	#DADAFF	1	0.5
chr2	152240001	152360000	B.1.1.1.1.2.1.2.1.2.1	0.467370441458733	.	152240001	152360000	#DADAFF	1	0.5
chr2	152360001	152440000	B.1.2.2.1.2.2.1.2.1	0.260076775431862	.	152360001	152440000	#9191FF	1	0.375
chr2	152440001	152680000	B.2.1.1.2.1.1.2.1	0.194817658349328	.	152440001	152680000	#4848FF	1	0.25
chr2	152680001	152880000	B.1.1.2.1.1.1.2.2.1	0.424184261036468	.	152680001	152880000	#DADAFF	1	0.5
chr2	152880001	153040000	A.2.2.1.1.1.1.2.2.2	0.608445297504798	.	152880001	153040000	#FFDADA	1	0.625
chr2	153040001	153560000	A.1.2.2.2.1.1.1.1.2.2	0.81573896353167	.	153040001	153560000	#FF4848	1	0.875
chr2	153560001	154040000	B.2.1.2.1.1.2.1.1	0.147792706333973	.	153560001	154040000	#4848FF	1	0.25
chr2	154040001	154320000	B.2.2.2.1.2.1.1.1.2.2.2	0.0143953934740883	.	154040001	154320000	#0000FF	1	0.125
chr2	154320001	154680000	B.2.2.2.2.1.1.2	0.00479846449136276	.	154320001	154680000	#0000FF	1	0.125
chr2	154680001	155000000	B.2.2.2.2.1.1.1	0.00575815738963532	.	154680001	155000000	#0000FF	1	0.125
chr2	155000001	155280000	B.2.2.2.2.2.2.1	0.00191938579654511	.	155000001	155280000	#0000FF	1	0.125
chr2	155280001	155440000	B.2.2.2.1.1.1.2.1.2	0.027831094049904	.	155280001	155440000	#0000FF	1	0.125
chr2	155440001	155560000	B.2.1.2.1.1.1.2.2.1	0.150671785028791	.	155440001	155560000	#4848FF	1	0.25
chr2	155560001	155640000	B.2.2.1.2.1.1.1.1.2	0.0662188099808061	.	155560001	155640000	#0000FF	1	0.125
chr2	155640001	155880000	B.2.2.1.2.1.1.1.1.1	0.0671785028790787	.	155640001	155880000	#0000FF	1	0.125
chr2	155880001	156240000	B.2.1.2.2.1.1.1.2.1.1.2.1	0.119961612284069	.	155880001	156240000	#4848FF	1	0.25
chr2	156240001	156400000	B.2.2.1.2.1.2.1.1.2.1.1.2	0.0527831094049904	.	156240001	156400000	#0000FF	1	0.125
chr2	156400001	156880000	B.2.1.2.1.1.2.2.1.2	0.14299424184261	.	156400001	156880000	#4848FF	1	0.25
chr2	156880001	157080000	B.1.1.2.1.1.2.2.2.1	0.411708253358925	.	156880001	157080000	#DADAFF	1	0.5
chr2	157080001	157200000	A.2.2.1.2.2.1.1.2.2.2	0.566218809980806	.	157080001	157200000	#FFDADA	1	0.625
chr2	157200001	157440000	A.2.1.2.2.1.1.1.1.1	0.651631477927063	.	157200001	157440000	#FF9191	1	0.75
chr2	157440001	157760000	B.1.1.1.1.1.1.1.1.2.2	0.493282149712092	.	157440001	157760000	#DADAFF	1	0.5
chr2	157760001	158080000	B.1.1.2.2.2.2.2.1.2	0.362763915547025	.	157760001	158080000	#DADAFF	1	0.5
chr2	158080001	158560000	B.2.1.1.2.1.1.1.2.1	0.196737044145873	.	158080001	158560000	#4848FF	1	0.25
chr2	158560001	158920000	A.2.1.2.2.1.2.1.1.1.2	0.643953934740883	.	158560001	158920000	#FF9191	1	0.75
chr2	158920001	159040000	B.1.1.2.1.1.2.1.1	0.422264875239923	.	158920001	159040000	#DADAFF	1	0.5
chr2	159040001	159120000	B.1.1.2.2.2.2.1.1.2	0.367562380038388	.	159040001	159120000	#DADAFF	1	0.5
chr2	159120001	159320000	B.1.2.1.2.1.1.1.1.2	0.318618042226488	.	159120001	159320000	#9191FF	1	0.375
chr2	159320001	159440000	A.2.2.1.2.1.2.2.1.2	0.573896353166987	.	159320001	159440000	#FFDADA	1	0.625
chr2	159440001	159720000	A.2.1.2.2.2.1.1.1	0.633397312859885	.	159440001	159720000	#FF9191	1	0.75
chr2	159720001	159880000	A.1.1.2.2.2.2.1.1.2	0.927063339731286	.	159720001	159880000	#FF0000	1	1
chr2	159880001	160080000	A.1.1.1.2.2.2.1	0.980806142034549	.	159880001	160080000	#FF0000	1	1
chr2	160080001	160360000	A.1.2.2.2.1.1.1.2.1.1.1.2	0.813819577735125	.	160080001	160360000	#FF4848	1	0.875
chr2	160360001	160680000	A.1.1.2.2.2.2.1.2.1	0.926103646833013	.	160360001	160680000	#FF0000	1	1
chr2	160680001	160920000	A.1.1.2.2.2.2.1.1.1	0.928023032629559	.	160680001	160920000	#FF0000	1	1
chr2	160920001	161240000	A.1.1.1.1.1.2.2.2	0.995201535508637	.	160920001	161240000	#FF0000	1	1
chr2	161240001	161400000	A.1.2.1.1.1.1.1.1	0.922264875239923	.	161240001	161400000	#FF4848	1	0.875
chr2	161400001	161560000	A.2.1.2.1.1.1.2	0.690019193857965	.	161400001	161560000	#FF9191	1	0.75
chr2	161560001	161920000	A.1.2.1.1.1.1.1.2.1.2	0.920345489443378	.	161560001	161920000	#FF4848	1	0.875
chr2	161920001	162120000	A.1.2.2.2.1.1.1.1.2.1.1	0.817658349328215	.	161920001	162120000	#FF4848	1	0.875
chr2	162120001	162280000	A.2.1.2.2.2.1.2.1.1	0.63147792706334	.	162120001	162280000	#FF9191	1	0.75
chr2	162280001	162440000	A.2.2.2.2.1.2.2.1.2.2.2	0.517274472168906	.	162280001	162440000	#FFDADA	1	0.625
chr2	162440001	162800000	B.1.1.2.1.1.1.1.1.2.2	0.429942418426104	.	162440001	162800000	#DADAFF	1	0.5
chr2	162800001	163040000	A.2.2.2.1.2.1.1.1	0.543186180422265	.	162800001	163040000	#FFDADA	1	0.625
chr2	163040001	163200000	A.2.2.2.2.2.1.2.1.1	0.506717850287908	.	163040001	163200000	#FFDADA	1	0.625
chr2	163200001	163520000	B.2.2.1.2.1.1.2.1.1.2.1	0.0623800383877159	.	163200001	163520000	#0000FF	1	0.125
chr2	163520001	163680000	B.2.1.2.1.2.1.2.1.2.2	0.134357005758157	.	163520001	163680000	#4848FF	1	0.25
chr2	163680001	164040000	B.2.1.2.2.1.1.2.2.1	0.112284069097889	.	163680001	164040000	#4848FF	1	0.25
chr2	164040001	164200000	A.2.2.1.2.2.1.2.2.2.1	0.559500959692898	.	164040001	164200000	#FFDADA	1	0.625
chr2	164200001	164480000	A.2.2.2.2.1.2.1.1.2	0.523032629558541	.	164200001	164480000	#FFDADA	1	0.625
chr2	164480001	164600000	A.2.1.1.2.1.2.1.2	0.718809980806142	.	164480001	164600000	#FF9191	1	0.75
chr2	164600001	164720000	A.2.1.2.1.2.2.1.1.2	0.664107485604607	.	164600001	164720000	#FF9191	1	0.75
chr2	164720001	164920000	B.1.1.2.2.2.1.1.1.2	0.377159309021113	.	164720001	164920000	#DADAFF	1	0.5
chr2	164920001	165240000	B.1.2.1.2.2.2.1.1.2	0.295585412667946	.	164920001	165240000	#9191FF	1	0.375
chr2	165240001	165440000	B.1.2.1.1.2.2.1.1.2.2.1	0.329174664107486	.	165240001	165440000	#9191FF	1	0.375
chr2	165440001	165560000	B.1.1.1.2.2.2.1.1	0.438579654510557	.	165440001	165560000	#DADAFF	1	0.5
chr2	165560001	165840000	A.2.2.1.2.2.2.1.2.2	0.555662188099808	.	165560001	165840000	#FFDADA	1	0.625
chr2	165840001	166200000	B.2.2.2.1.1.1.2.2.2	0.0259117082533589	.	165840001	166200000	#0000FF	1	0.125
chr2	166200001	166400000	B.2.2.1.2.1.2.1.2.2.2.1	0.0479846449136276	.	166200001	166400000	#0000FF	1	0.125
chr2	166400001	166720000	B.1.2.1.2.1.1.1.2.1.1	0.317658349328215	.	166400001	166720000	#9191FF	1	0.375
chr2	166720001	167040000	B.2.2.1.2.2.2.2.1.2.2	0.0316698656429942	.	166720001	167040000	#0000FF	1	0.125
chr2	167040001	167200000	B.2.1.2.1.2.2.2.2	0.124760076775432	.	167040001	167200000	#4848FF	1	0.25
chr2	167200001	167320000	B.2.2.1.2.1.1.2.2.1.2	0.0566218809980806	.	167200001	167320000	#0000FF	1	0.125
chr2	167320001	167600000	B.2.2.2.1.2.1.1.1.1.1.1	0.0201535508637236	.	167320001	167600000	#0000FF	1	0.125
chr2	167600001	167800000	B.2.1.2.2.2.2.1.2.1	0.0959692898272553	.	167600001	167800000	#4848FF	1	0.25
chr2	167800001	167920000	B.2.1.1.1.1.2.1.2.2	0.210172744721689	.	167800001	167920000	#4848FF	1	0.25
chr2	167920001	168120000	B.2.2.1.2.1.2.2.1.2	0.04510556621881	.	167920001	168120000	#0000FF	1	0.125
chr2	168120001	168320000	B.2.1.2.2.1.1.1.2.2	0.116122840690979	.	168120001	168320000	#4848FF	1	0.25
chr2	168320001	168520000	B.2.2.1.2.1.2.2.2.2.2	0.0403071017274472	.	168320001	168520000	#0000FF	1	0.125
chr2	168520001	168800000	B.2.1.2.1.1.2.2.1.1.2	0.143953934740883	.	168520001	168800000	#4848FF	1	0.25
chr2	168800001	169000000	B.1.2.1.2.1.2.1.1.2.2	0.309021113243762	.	168800001	169000000	#9191FF	1	0.375
chr2	169000001	169200000	A.2.1.1.2.1.2.1.1.1.2	0.720729366602687	.	169000001	169200000	#FF9191	1	0.75
chr2	169200001	169360000	A.2.1.2.2.2.1.1.2	0.632437619961612	.	169200001	169360000	#FF9191	1	0.75
chr2	169360001	169520000	A.2.2.1.1.1.1.2.2.1.1	0.610364683301344	.	169360001	169520000	#FFDADA	1	0.625
chr2	169520001	169800000	B.1.1.1.2.1.2.1.2.1.1	0.444337811900192	.	169520001	169800000	#DADAFF	1	0.5
chr2	169800001	170040000	A.2.2.2.2.1.2.1.2.1	0.522072936660269	.	169800001	170040000	#FFDADA	1	0.625
chr2	170040001	170400000	B.2.1.2.1.1.1.1.2.2	0.152591170825336	.	170040001	170400000	#4848FF	1	0.25
chr2	170400001	170600000	A.2.1.2.2.1.1.2.1	0.646833013435701	.	170400001	170600000	#FF9191	1	0.75
chr2	170600001	170800000	A.2.1.1.2.1.2.2.1.1.1	0.71785028790787	.	170600001	170800000	#FF9191	1	0.75
chr2	170800001	170960000	B.1.1.1.1.1.2.1.1.1	0.485604606525912	.	170800001	170960000	#DADAFF	1	0.5
chr2	170960001	171520000	B.1.2.2.1.1.2.2.2.1.2	0.269673704414587	.	170960001	171520000	#9191FF	1	0.375
chr2	171520001	171800000	B.1.1.2.1.2.2.1.2.1	0.400191938579655	.	171520001	171800000	#DADAFF	1	0.5
chr2	171800001	171960000	A.1.2.2.1.2.2.2.2.1.2	0.821497120921305	.	171800001	171960000	#FF4848	1	0.875
chr2	171960001	172280000	A.1.2.1.1.2.2.2.1.2.1	0.896353166986564	.	171960001	172280000	#FF4848	1	0.875
chr2	172280001	172440000	A.2.1.2.1.2.1.2.2.2.1	0.667946257197697	.	172280001	172440000	#FF9191	1	0.75
chr2	172440001	172840000	A.1.2.2.2.1.1.1.1.2.1.2	0.816698656429942	.	172440001	172840000	#FF4848	1	0.875
chr2	172840001	173000000	A.1.1.2.2.1.2.1	0.935700575815739	.	172840001	173000000	#FF0000	1	1
chr2	173000001	173280000	A.1.1.1.2.2.1.1	0.984644913627639	.	173000001	173280000	#FF0000	1	1
chr2	173280001	173440000	A.1.1.2.2.1.2.2.2.1	0.932821497120921	.	173280001	173440000	#FF0000	1	1
chr2	173440001	173640000	A.1.1.1.2.2.1.2.2.2	0.981765834932822	.	173440001	173640000	#FF0000	1	1
chr2	173640001	173840000	A.1.2.2.2.1.1.2.2.1.1.2	0.808061420345489	.	173640001	173840000	#FF4848	1	0.875
chr2	173840001	173920000	A.2.1.1.1.2.2.2.1.2.1	0.737044145873321	.	173840001	173920000	#FF9191	1	0.75
chr2	173920001	174080000	A.1.2.1.1.1.2.2.1.2	0.911708253358925	.	173920001	174080000	#FF4848	1	0.875
chr2	174080001	174280000	A.1.2.2.1.2.1.1.1.1.1	0.839731285988484	.	174080001	174280000	#FF4848	1	0.875
chr2	174280001	174440000	A.1.2.2.2.1.2.1.1.1	0.805182341650672	.	174280001	174440000	#FF4848	1	0.875
chr2	174440001	174720000	A.1.2.2.2.1.1.2.1	0.809980806142035	.	174440001	174720000	#FF4848	1	0.875
chr2	174720001	174960000	A.1.2.1.1.2.1.2.2.1	0.904030710172745	.	174720001	174960000	#FF4848	1	0.875
chr2	174960001	175240000	A.1.1.2.2.2.1.2	0.928982725527831	.	174960001	175240000	#FF0000	1	1
chr2	175240001	175400000	A.1.2.1.1.2.1.1.2.2	0.90595009596929	.	175240001	175400000	#FF4848	1	0.875
chr2	175400001	175560000	A.2.1.1.2.1.2.2.1.1.2	0.716890595009597	.	175400001	175560000	#FF9191	1	0.75
chr2	175560001	175720000	A.2.1.2.1.1.1.1.1.2.1	0.701535508637236	.	175560001	175720000	#FF9191	1	0.75
chr2	175720001	175880000	A.2.2.1.1.2.1.2.1.1.1	0.601727447216891	.	175720001	175880000	#FFDADA	1	0.625
chr2	175880001	176160000	A.2.2.2.2.2.2.1.1.1.1	0.50383877159309	.	175880001	176160000	#FFDADA	1	0.625
chr2	176160001	176280000	B.1.1.1.1.2.2.2.2.2.1	0.452975047984645	.	176160001	176280000	#DADAFF	1	0.5
chr2	176280001	176360000	B.1.1.2.2.2.2.1.1.1	0.36852207293666	.	176280001	176360000	#DADAFF	1	0.5
chr2	176360001	176480000	A.2.2.2.2.2.1.1.2.2.2	0.50767754318618	.	176360001	176480000	#FFDADA	1	0.625
chr2	176480001	176560000	B.1.1.1.1.2.1.1.1.1	0.472168905950096	.	176480001	176560000	#DADAFF	1	0.5
chr2	176560001	176760000	B.2.1.1.2.1.2.2.2.2.1	0.18042226487524	.	176560001	176760000	#4848FF	1	0.25
chr2	176760001	176880000	B.1.2.1.2.1.1.2.2.1	0.312859884836852	.	176760001	176880000	#9191FF	1	0.375
chr2	176880001	176960000	B.1.2.2.1.1.1.2.2	0.277351247600768	.	176880001	176960000	#9191FF	1	0.375
chr2	176960001	177080000	B.1.2.1.2.1.1.1.1.1	0.31957773512476	.	176960001	177080000	#9191FF	1	0.375
chr2	177080001	177240000	B.1.2.1.2.1.2.1.1.1	0.310940499040307	.	177080001	177240000	#9191FF	1	0.375
chr2	177240001	177560000	B.1.2.2.1.1.1.1.2.2.1	0.282149712092131	.	177240001	177560000	#9191FF	1	0.375
chr2	177560001	177760000	B.2.1.2.1.1.1.2.1	0.151631477927063	.	177560001	177760000	#4848FF	1	0.25
chr2	177760001	177840000	B.2.1.2.1.2.1.1.1.1.1.2	0.140115163147793	.	177760001	177840000	#4848FF	1	0.25
chr2	177840001	178000000	B.2.1.2.1.2.1.2.1.1	0.136276391554703	.	177840001	178000000	#4848FF	1	0.25
chr2	178000001	178160000	A.1.2.2.1.2.2.2.1.2	0.82341650671785	.	178000001	178160000	#FF4848	1	0.875
chr2	178160001	178400000	A.2.2.1.1.1.2.1.1.2	0.606525911708253	.	178160001	178400000	#FFDADA	1	0.625
chr2	178400001	178640000	B.1.1.1.1.2.1.2.1.1.1	0.469289827255278	.	178400001	178640000	#DADAFF	1	0.5
chr2	178640001	178760000	B.2.2.1.2.1.2.2.2.2.1	0.0412667946257198	.	178640001	178760000	#0000FF	1	0.125
chr2	178760001	179000000	B.1.2.2.1.1.1.1.2.2.2	0.281190019193858	.	178760001	179000000	#9191FF	1	0.375
chr2	179000001	179160000	B.1.1.1.1.1.1.2.2.2.2	0.486564299424184	.	179000001	179160000	#DADAFF	1	0.5
chr2	179160001	179280000	A.2.2.1.1.2.1.2.2.1	0.5978886756238	.	179160001	179280000	#FFDADA	1	0.625
chr2	179280001	179520000	B.1.1.2.2.1.1.1.1.1.2	0.390595009596929	.	179280001	179520000	#DADAFF	1	0.5
chr2	179520001	179640000	B.2.1.1.2.1.2.2.1.2	0.185220729366603	.	179520001	179640000	#4848FF	1	0.25
chr2	179640001	179800000	B.1.2.2.1.1.2.1.1.2.1	0.275431861804223	.	179640001	179800000	#9191FF	1	0.375
chr2	179800001	180000000	B.2.1.1.2.1.1.1.2.2	0.195777351247601	.	179800001	180000000	#4848FF	1	0.25
chr2	180000001	180080000	A.2.1.2.1.1.1.1.2.2.2.2	0.690978886756238	.	180000001	180080000	#FF9191	1	0.75
chr2	180080001	180200000	A.2.1.2.1.1.1.1.1.2.2	0.700575815738964	.	180080001	180200000	#FF9191	1	0.75
chr2	180200001	180600000	B.1.1.2.1.1.1.1.2.2	0.428023032629559	.	180200001	180600000	#DADAFF	1	0.5
chr2	180600001	180760000	B.2.1.2.1.2.2.1.2.2	0.126679462571977	.	180600001	180760000	#4848FF	1	0.25
chr2	180760001	181000000	B.1.2.2.1.1.1.1.1.2.1	0.286948176583493	.	180760001	181000000	#9191FF	1	0.375
chr2	181000001	181400000	A.2.1.2.2.2.2.1.2.1.2.1	0.621880998080614	.	181000001	181400000	#FF9191	1	0.75
chr2	181400001	181480000	A.2.1.2.1.1.1.1.2.2.1.1	0.693857965451056	.	181400001	181480000	#FF9191	1	0.75
chr2	181480001	181600000	A.2.1.2.1.1.2.2.2	0.68426103646833	.	181480001	181600000	#FF9191	1	0.75
chr2	181600001	181800000	A.2.2.1.2.2.1.1.2.1	0.568138195777351	.	181600001	181800000	#FFDADA	1	0.625
chr2	181800001	181920000	A.2.2.1.2.2.1.1.1.1	0.570057581573896	.	181800001	181920000	#FFDADA	1	0.625
chr2	181920001	182280000	B.1.2.1.1.2.2.2.1.2.1	0.32341650671785	.	181920001	182280000	#9191FF	1	0.375
chr2	182280001	182600000	B.1.2.1.2.2.1.1.2	0.301343570057582	.	182280001	182600000	#9191FF	1	0.375
chr2	182600001	182800000	A.2.1.2.1.1.1.1.2.1.1.1	0.699616122840691	.	182600001	182800000	#FF9191	1	0.75
chr2	182800001	183000000	A.2.2.1.2.1.2.1.1.2.1.1	0.579654510556622	.	182800001	183000000	#FFDADA	1	0.625
chr2	183000001	183320000	B.2.2.1.2.1.2.1.2.2.1	0.0489443378119002	.	183000001	183320000	#0000FF	1	0.125
chr2	183320001	183560000	B.2.2.1.2.1.1.2.1.1.2.2	0.0614203454894434	.	183320001	183560000	#0000FF	1	0.125
chr2	183560001	183920000	B.1.1.2.1.1.2.1.2.2.2	0.41746641074856	.	183560001	183920000	#DADAFF	1	0.5
chr2	183920001	184440000	B.2.2.1.2.2.2.2.1.2.1	0.0326295585412668	.	183920001	184440000	#0000FF	1	0.125
chr2	184440001	184880000	B.2.2.2.1.2.2.2.1	0.00959692898272553	.	184440001	184880000	#0000FF	1	0.125
chr2	184880001	185000000	B.2.1.2.1.2.1.1.1.1.1.1	0.141074856046065	.	184880001	185000000	#4848FF	1	0.25
chr2	185000001	185080000	B.2.2.1.2.1.2.1.1.1	0.0547024952015355	.	185000001	185080000	#0000FF	1	0.125
chr2	185080001	185160000	B.2.1.2.1.2.1.2.2.1.2	0.132437619961612	.	185080001	185160000	#4848FF	1	0.25
chr2	185160001	185480000	B.2.2.1.2.1.2.2.1.1	0.0460652591170825	.	185160001	185480000	#0000FF	1	0.125
chr2	185480001	185640000	B.2.2.2.1.2.1.1.1.1.2.1	0.0182341650671785	.	185480001	185640000	#0000FF	1	0.125
chr2	185640001	185920000	B.2.2.2.1.2.2.2.2.2.1	0.00767754318618042	.	185640001	185920000	#0000FF	1	0.125
chr2	185920001	186080000	B.1.2.2.1.1.2.2.1.2	0.271593090211132	.	185920001	186080000	#9191FF	1	0.375
chr2	186080001	186440000	B.2.1.1.2.2.2.1.2.2.1	0.160268714011516	.	186080001	186440000	#4848FF	1	0.25
chr2	186440001	186520000	B.1.2.1.2.1.2.2.1	0.307101727447217	.	186440001	186520000	#9191FF	1	0.375
chr2	186520001	187160000	B.1.2.2.2.1.1.1.2.2	0.254318618042226	.	186520001	187160000	#9191FF	1	0.375
chr2	187160001	187360000	B.1.1.2.2.2.1.2.1	0.371401151631478	.	187160001	187360000	#DADAFF	1	0.5
chr2	187360001	187520000	A.2.1.2.1.1.2.1.2.2	0.686180422264875	.	187360001	187520000	#FF9191	1	0.75
chr2	187520001	187680000	B.1.2.1.2.1.2.1.1.2.1	0.309980806142035	.	187520001	187680000	#9191FF	1	0.375
chr2	187680001	188000000	B.2.2.2.1.2.1.1.1.2.1	0.0163147792706334	.	187680001	188000000	#0000FF	1	0.125
chr2	188000001	188120000	B.2.1.1.2.1.2.2.1.1	0.186180422264875	.	188000001	188120000	#4848FF	1	0.25
chr2	188120001	188320000	B.2.2.2.2.2.1	0.00287907869481766	.	188120001	188320000	#0000FF	1	0.125
chr2	188320001	188680000	B.1.2.2.1.1.1.1.1.2.2	0.285988483685221	.	188320001	188680000	#9191FF	1	0.375
chr2	188680001	188960000	B.2.1.2.1.1.2.2.2	0.142034548944338	.	188680001	188960000	#4848FF	1	0.25
chr2	188960001	189360000	B.1.2.1.1.2.2.2.2.2	0.320537428023033	.	188960001	189360000	#9191FF	1	0.375
chr2	189360001	189560000	B.1.2.1.1.1.2.1.2.1.2.1	0.344529750479846	.	189360001	189560000	#9191FF	1	0.375
chr2	189560001	189680000	B.1.2.1.2.1.1.2.1.2	0.313819577735125	.	189560001	189680000	#9191FF	1	0.375
chr2	189680001	190000000	B.1.2.2.1.1.2.2.1.1	0.272552783109405	.	189680001	190000000	#9191FF	1	0.375
chr2	190000001	190280000	B.1.1.1.1.2.1.2.2.1	0.465451055662188	.	190000001	190280000	#DADAFF	1	0.5
chr2	190280001	190520000	B.1.1.2.1.1.2.1.2.2.1	0.418426103646833	.	190280001	190520000	#DADAFF	1	0.5
chr2	190520001	190640000	B.1.1.1.1.2.1.2.1.1.2	0.468330134357006	.	190520001	190640000	#DADAFF	1	0.5
chr2	190640001	191000000	B.1.2.2.1.1.1.1.2.1.2	0.283109404990403	.	190640001	191000000	#9191FF	1	0.375
chr2	191000001	191240000	A.2.1.2.2.1.2.1.1.2.2	0.642034548944338	.	191000001	191240000	#FF9191	1	0.75
chr2	191240001	191560000	A.1.1.1.2.2.2.2	0.979846449136276	.	191240001	191560000	#FF0000	1	1
chr2	191560001	191720000	A.1.2.1.1.2.1.1.2.1	0.906909788867562	.	191560001	191720000	#FF4848	1	0.875
chr2	191720001	191880000	A.1.2.1.1.2.1.2.1	0.904990403071017	.	191720001	191880000	#FF4848	1	0.875
chr2	191880001	192400000	A.1.2.1.1.2.1.2.2.2	0.903071017274472	.	191880001	192400000	#FF4848	1	0.875
chr2	192400001	192600000	A.1.2.2.1.2.2.2.1.1.1	0.825335892514395	.	192400001	192600000	#FF4848	1	0.875
chr2	192600001	192720000	A.2.2.1.2.2.1.2.1.1.1	0.565259117082534	.	192600001	192720000	#FFDADA	1	0.625
chr2	192720001	193040000	A.2.2.1.2.2.2.1.2.1	0.556621880998081	.	192720001	193040000	#FFDADA	1	0.625
chr2	193040001	193440000	B.2.1.1.2.1.2.2.2.2.2.1.2	0.178502879078695	.	193040001	193440000	#4848FF	1	0.25
chr2	193440001	193800000	B.2.2.2.1.2.1.2.1	0.0124760076775432	.	193440001	193800000	#0000FF	1	0.125
chr2	193800001	194080000	B.2.1.2.1.1.1.1.2.1.2	0.153550863723608	.	193800001	194080000	#4848FF	1	0.25
chr2	194080001	194480000	B.2.2.1.2.2.2.2.1.1	0.0335892514395393	.	194080001	194480000	#0000FF	1	0.125
chr2	194480001	194760000	B.2.1.2.1.2.1.2.1.2.1	0.13531669865643	.	194480001	194760000	#4848FF	1	0.25
chr2	194760001	195000000	B.1.2.2.2.2.2.1.2.2	0.226487523992322	.	194760001	195000000	#9191FF	1	0.375
chr2	195000001	195240000	B.1.2.2.2.1.2.1.1	0.244721689059501	.	195000001	195240000	#9191FF	1	0.375
chr2	195240001	195840000	B.2.2.2.1.2.1.1.1.1.2.2	0.017274472168906	.	195240001	195840000	#0000FF	1	0.125
chr2	195840001	196200000	B.2.1.1.2.1.1.2.2.1	0.193857965451056	.	195840001	196200000	#4848FF	1	0.25
chr2	196200001	196560000	A.2.2.2.2.1.2.2.2.2.1	0.513435700575816	.	196200001	196560000	#FFDADA	1	0.625
chr2	196560001	196640000	B.1.1.2.2.2.2.2.1.1.1	0.36468330134357	.	196560001	196640000	#DADAFF	1	0.5
chr2	196640001	196960000	B.2.1.2.1.1.1.1.2.1.1	0.154510556621881	.	196640001	196960000	#4848FF	1	0.25
chr2	196960001	197160000	A.2.1.2.1.1.2.1.2.1	0.687140115163148	.	196960001	197160000	#FF9191	1	0.75
chr2	197160001	197320000	A.2.1.2.2.1.2.2.1.1.1	0.63915547024952	.	197160001	197320000	#FF9191	1	0.75
chr2	197320001	197480000	A.2.1.2.1.2.2.1.2.2.1	0.662188099808061	.	197320001	197480000	#FF9191	1	0.75
chr2	197480001	197600000	A.2.2.1.2.1.2.1.1.1.1	0.582533589251439	.	197480001	197600000	#FFDADA	1	0.625
chr2	197600001	198080000	A.2.1.2.2.2.1.2.2.1.2	0.628598848368522	.	197600001	198080000	#FF9191	1	0.75
chr2	198080001	198280000	A.2.1.2.1.1.2.2.1	0.685220729366603	.	198080001	198280000	#FF9191	1	0.75
chr2	198280001	198400000	A.1.2.2.1.2.2.2.2.2.2	0.81957773512476	.	198280001	198400000	#FF4848	1	0.875
chr2	198400001	198600000	A.2.2.1.2.2.1.2.2.2.2	0.558541266794626	.	198400001	198600000	#FFDADA	1	0.625
chr2	198600001	199000000	B.2.2.1.2.1.2.2.2.1.2.2	0.0422264875239923	.	198600001	199000000	#0000FF	1	0.125
chr2	199000001	199160000	B.2.2.1.2.1.2.1.2.2.2.2	0.0470249520153551	.	199000001	199160000	#0000FF	1	0.125
chr2	199160001	199360000	B.2.1.1.2.1.2.2.2.2.2.1.1	0.179462571976967	.	199160001	199360000	#4848FF	1	0.25
chr2	199360001	199480000	B.1.2.1.1.1.2.1.2.1.2.2	0.343570057581574	.	199360001	199480000	#9191FF	1	0.375
chr2	199480001	199680000	B.2.2.1.2.1.1.2.2.1.1.1	0.0585412667946257	.	199480001	199680000	#0000FF	1	0.125
chr2	199680001	199760000	B.2.1.2.1.2.1.1.2	0.137236084452975	.	199680001	199760000	#4848FF	1	0.25
chr2	199760001	200000000	B.2.2.1.2.1.2.2.2.1.1	0.0441458733205374	.	199760001	200000000	#0000FF	1	0.125
chr2	200000001	200160000	B.2.1.2.1.2.2.1.2.1.2	0.12763915547025	.	200000001	200160000	#4848FF	1	0.25
chr2	200160001	200360000	B.2.1.1.2.1.2.1.2.1	0.190019193857965	.	200160001	200360000	#4848FF	1	0.25
chr2	200360001	200760000	B.2.2.1.2.1.1.2.2.1.1.2	0.0575815738963532	.	200360001	200760000	#0000FF	1	0.125
chr2	200760001	201040000	A.2.1.2.1.1.1.1.2.1.1.2.2	0.697696737044146	.	200760001	201040000	#FF9191	1	0.75
chr2	201040001	201120000	B.1.1.1.1.2.1.1.1.2	0.471209213051823	.	201040001	201120000	#DADAFF	1	0.5
chr2	201120001	201440000	A.1.2.1.1.1.1.1.2.1.1	0.921305182341651	.	201120001	201440000	#FF4848	1	0.875
chr2	201440001	201600000	A.1.2.2.1.2.2.2.1.1.2	0.824376199616123	.	201440001	201600000	#FF4848	1	0.875
chr2	201600001	201760000	A.1.1.1.2.1.1.2	0.986564299424184	.	201600001	201760000	#FF0000	1	1
chr2	201760001	201920000	A.1.2.1.1.1.1.1.2.2.2.2	0.917466410748561	.	201760001	201920000	#FF4848	1	0.875
chr2	201920001	202080000	A.1.1.2.2.2.2.2.1	0.924184261036468	.	201920001	202080000	#FF0000	1	1
chr2	202080001	202320000	A.1.2.2.2.1.1.2.2.2	0.806142034548944	.	202080001	202320000	#FF4848	1	0.875
chr2	202320001	202560000	A.2.2.2.2.1.2.2.1.1	0.520153550863724	.	202320001	202560000	#FFDADA	1	0.625
chr2	202560001	203080000	A.1.2.1.1.2.2.2.2.1	0.894433781190019	.	202560001	203080000	#FF4848	1	0.875
chr2	203080001	203240000	A.1.1.2.2.1.1.1.1	0.940499040307102	.	203080001	203240000	#FF0000	1	1
chr2	203240001	203400000	A.1.2.2.1.2.2.2.2.2.1	0.820537428023033	.	203240001	203400000	#FF4848	1	0.875
chr2	203400001	203640000	A.2.2.1.2.2.1.2.2.1.1	0.561420345489443	.	203400001	203640000	#FFDADA	1	0.625
chr2	203640001	203760000	A.2.1.2.1.1.1.1.2.1.2.1.1	0.696737044145873	.	203640001	203760000	#FF9191	1	0.75
chr2	203760001	204080000	A.2.1.2.1.1.1.1.2.1.1.2.1	0.698656429942418	.	203760001	204080000	#FF9191	1	0.75
chr2	204080001	204200000	A.1.2.2.1.2.1.1.1.1.2	0.838771593090211	.	204080001	204200000	#FF4848	1	0.875
chr2	204200001	204320000	A.1.2.2.1.2.1.2.1.2	0.831094049904031	.	204200001	204320000	#FF4848	1	0.875
chr2	204320001	204480000	A.1.2.1.1.2.1.1.1.1.2	0.908829174664108	.	204320001	204480000	#FF4848	1	0.875
chr2	204480001	204760000	A.1.1.2.2.2.1.1.2	0.929942418426104	.	204480001	204760000	#FF0000	1	1
chr2	204760001	205160000	B.1.2.1.2.2.2.1.2.1.1	0.294625719769674	.	204760001	205160000	#9191FF	1	0.375
chr2	205160001	205600000	B.2.1.1.2.1.2.2.2.1.2.2.1	0.182341650671785	.	205160001	205600000	#4848FF	1	0.25
chr2	205600001	206120000	B.2.2.1.1.1.2.1.2	0.0844529750479846	.	205600001	206120000	#0000FF	1	0.125
chr2	206120001	206320000	B.1.2.1.2.2.2.1.1.1	0.296545105566219	.	206120001	206320000	#9191FF	1	0.375
chr2	206320001	206520000	B.1.2.2.1.1.2.1.1.2.2	0.27447216890595	.	206320001	206520000	#9191FF	1	0.375
chr2	206520001	206680000	A.2.1.2.1.2.1.1.2.1.1	0.679462571976967	.	206520001	206680000	#FF9191	1	0.75
chr2	206680001	206880000	A.2.1.2.1.2.1.2.1.2.2.2	0.670825335892514	.	206680001	206880000	#FF9191	1	0.75
chr2	206880001	207240000	A.2.2.1.2.2.1.1.2.2.1	0.567178502879079	.	206880001	207240000	#FFDADA	1	0.625
chr2	207240001	207400000	B.2.1.1.2.2.1.2.1.2	0.168905950095969	.	207240001	207400000	#4848FF	1	0.25
chr2	207400001	207560000	B.1.2.2.2.2.2.1.2.1.2	0.227447216890595	.	207400001	207560000	#9191FF	1	0.375
chr2	207560001	207680000	B.1.2.1.2.1.1.2.1.1	0.314779270633397	.	207560001	207680000	#9191FF	1	0.375
chr2	207680001	207840000	B.1.2.1.2.2.2.1.2.2.2	0.291746641074856	.	207680001	207840000	#9191FF	1	0.375
chr2	207840001	208160000	A.2.1.2.2.1.1.1.1.2.1.1	0.650671785028791	.	207840001	208160000	#FF9191	1	0.75
chr2	208160001	208360000	A.2.1.2.1.2.1.1.1.2.1.2	0.681381957773513	.	208160001	208360000	#FF9191	1	0.75
chr2	208360001	208600000	A.1.1.2.2.2.2.2.2	0.923224568138196	.	208360001	208600000	#FF0000	1	1
chr2	208600001	208760000	A.1.2.2.1.1.1.1.1.1	0.858925143953935	.	208600001	208760000	#FF4848	1	0.875
chr2	208760001	208960000	A.2.1.2.1.2.1.1.1.1	0.683301343570058	.	208760001	208960000	#FF9191	1	0.75
chr2	208960001	209240000	A.2.2.1.2.1.2.2.1.1	0.574856046065259	.	208960001	209240000	#FFDADA	1	0.625
chr2	209240001	209720000	B.2.2.2.1.2.2.1	0.0105566218809981	.	209240001	209720000	#0000FF	1	0.125
chr2	209720001	210240000	B.2.2.2.1.2.2.2.2.1	0.00863723608445298	.	209720001	210240000	#0000FF	1	0.125
chr2	210240001	210440000	B.1.2.1.2.1.2.2.2.1.2.2	0.304222648752399	.	210240001	210440000	#9191FF	1	0.375
chr2	210440001	210600000	B.2.2.1.1.1.2.2.1	0.0834932821497121	.	210440001	210600000	#0000FF	1	0.125
chr2	210600001	210920000	B.2.1.1.2.1.2.2.2.1.1	0.18426103646833	.	210600001	210920000	#4848FF	1	0.25
chr2	210920001	211080000	B.1.2.1.2.2.1.2.2	0.297504798464491	.	210920001	211080000	#9191FF	1	0.375
chr2	211080001	211240000	B.2.1.2.1.1.1.2.2.2.1	0.149712092130518	.	211080001	211240000	#4848FF	1	0.25
chr2	211240001	211520000	B.2.1.2.1.1.2.2.1.1.1	0.144913627639155	.	211240001	211520000	#4848FF	1	0.25
chr2	211520001	211680000	B.2.1.2.1.2.1.1.1.2	0.138195777351248	.	211520001	211680000	#4848FF	1	0.25
chr2	211680001	211880000	B.2.2.1.2.1.1.2.2.2	0.0556621880998081	.	211680001	211880000	#0000FF	1	0.125
chr2	211880001	212040000	B.2.2.1.2.1.1.1.2.1	0.0652591170825336	.	211880001	212040000	#0000FF	1	0.125
chr2	212040001	212280000	B.2.2.2.1.2.1.2.2	0.0115163147792706	.	212040001	212280000	#0000FF	1	0.125
chr2	212280001	212600000	B.2.2.2.1.2.2.2.2.2.2	0.00671785028790787	.	212280001	212600000	#0000FF	1	0.125
chr2	212600001	212760000	B.2.2.1.2.1.1.1.2.2	0.064299424184261	.	212600001	212760000	#0000FF	1	0.125
chr2	212760001	213240000	B.2.2.2.1.2.1.1.2	0.0134357005758157	.	212760001	213240000	#0000FF	1	0.125
chr2	213240001	213440000	B.2.1.2.1.1.1.2.2.2.2	0.148752399232246	.	213240001	213440000	#4848FF	1	0.25
chr2	213440001	213800000	A.2.2.2.2.1.1.2.1.2.1	0.529750479846449	.	213440001	213800000	#FFDADA	1	0.625
chr2	213800001	214000000	A.2.1.2.1.2.2.1.1.1.2	0.665067178502879	.	213800001	214000000	#FF9191	1	0.75
chr2	214000001	214120000	A.2.2.1.2.2.1.2.1.1.2	0.564299424184261	.	214000001	214120000	#FFDADA	1	0.625
chr2	214120001	214320000	B.1.1.1.1.1.2.2.1.1	0.477927063339731	.	214120001	214320000	#DADAFF	1	0.5
chr2	214320001	214720000	B.1.2.1.1.2.2.2.1.1.1	0.325335892514395	.	214320001	214720000	#9191FF	1	0.375
chr2	214720001	214840000	B.1.1.1.1.2.1.1.2	0.470249520153551	.	214720001	214840000	#DADAFF	1	0.5
chr2	214840001	215160000	A.2.1.2.2.1.2.1.2.2	0.640115163147793	.	214840001	215160000	#FF9191	1	0.75
chr2	215160001	215240000	B.1.1.1.2.2.2.1.2	0.437619961612284	.	215160001	215240000	#DADAFF	1	0.5
chr2	215240001	215320000	B.1.1.1.1.1.2.2.1.2.1	0.476967370441459	.	215240001	215320000	#DADAFF	1	0.5
chr2	215320001	215560000	B.1.1.1.1.1.2.1.2.2.1.2	0.480806142034549	.	215320001	215560000	#DADAFF	1	0.5
chr2	215560001	215840000	B.1.1.2.1.1.1.1.1.2.1	0.430902111324376	.	215560001	215840000	#DADAFF	1	0.5
chr2	215840001	216160000	A.2.2.1.2.2.1.2.2.1.2	0.560460652591171	.	215840001	216160000	#FFDADA	1	0.625
chr2	216160001	216400000	A.2.1.2.1.1.1.1.2.2.1.2	0.692898272552783	.	216160001	216400000	#FF9191	1	0.75
chr2	216400001	216480000	B.1.1.1.1.1.2.2.2.1.1	0.475047984644914	.	216400001	216480000	#DADAFF	1	0.5
chr2	216480001	216600000	A.2.2.1.1.2.1.2.2.2	0.596928982725528	.	216480001	216600000	#FFDADA	1	0.625
chr2	216600001	216800000	A.2.1.2.1.1.1.1.2.2.2.1	0.691938579654511	.	216600001	216800000	#FF9191	1	0.75
chr2	216800001	216920000	A.1.2.1.1.2.1.1.1.2	0.907869481765835	.	216800001	216920000	#FF4848	1	0.875
chr2	216920001	217080000	A.1.2.2.1.2.2.1.1	0.82725527831094	.	216920001	217080000	#FF4848	1	0.875
chr2	217080001	217280000	A.2.1.2.2.1.2.1.2.1	0.641074856046065	.	217080001	217280000	#FF9191	1	0.75
chr2	217280001	217360000	A.1.2.2.1.2.2.1.2	0.826295585412668	.	217280001	217360000	#FF4848	1	0.875
chr2	217360001	217520000	A.2.1.2.1.1.1.1.1.1	0.702495201535509	.	217360001	217520000	#FF9191	1	0.75
chr2	217520001	217800000	A.1.2.2.2.1.2.1.1.2.2	0.803262955854127	.	217520001	217800000	#FF4848	1	0.875
chr2	217800001	218000000	A.2.1.2.1.2.1.1.2.2.2.2	0.674664107485605	.	217800001	218000000	#FF9191	1	0.75
chr2	218000001	218080000	A.2.1.2.1.2.2.2.2.2.2.1	0.653550863723608	.	218000001	218080000	#FF9191	1	0.75
chr2	218080001	218240000	A.1.2.2.2.1.1.1.1.1	0.818618042226487	.	218080001	218240000	#FF4848	1	0.875
chr2	218240001	218360000	A.2.1.2.1.1.2.1.1.1	0.689059500959693	.	218240001	218360000	#FF9191	1	0.75
chr2	218360001	218640000	A.1.2.2.1.1.1.1.2.2.2	0.851247600767754	.	218360001	218640000	#FF4848	1	0.875
chr2	218640001	218960000	A.1.1.2.2.1.2.2.1.2	0.933781190019194	.	218640001	218960000	#FF0000	1	1
chr2	218960001	219080000	A.1.2.2.1.2.1.2.2.2.2	0.828214971209213	.	218960001	219080000	#FF4848	1	0.875
chr2	219080001	219320000	A.1.1.2.2.1.1.2.1.2	0.937619961612284	.	219080001	219320000	#FF0000	1	1
chr2	219320001	219480000	A.1.2.2.1.2.1.2.1.1.1	0.833013435700576	.	219320001	219480000	#FF4848	1	0.875
chr2	219480001	219560000	A.1.2.1.1.2.1.1.1.1.1	0.90978886756238	.	219480001	219560000	#FF4848	1	0.875
chr2	219560001	219800000	A.1.2.1.1.2.2.1.1.2	0.901151631477927	.	219560001	219800000	#FF4848	1	0.875
chr2	219800001	220200000	A.1.1.1.2.1.1.1	0.987523992322457	.	219800001	220200000	#FF0000	1	1
chr2	220200001	220440000	A.1.1.1.2.1.2	0.985604606525912	.	220200001	220440000	#FF0000	1	1
chr2	220440001	220960000	A.2.1.2.1.2.1.1.2.1.2	0.678502879078695	.	220440001	220960000	#FF9191	1	0.75
chr2	220960001	221200000	A.2.1.2.1.2.1.1.1.2.1.1	0.682341650671785	.	220960001	221200000	#FF9191	1	0.75
chr2	221200001	221360000	A.2.2.2.2.1.1.1.2.2	0.532629558541267	.	221200001	221360000	#FFDADA	1	0.625
chr2	221360001	221560000	A.2.2.2.2.1.2.1.2.2	0.521113243761996	.	221360001	221560000	#FFDADA	1	0.625
chr2	221560001	221760000	B.1.1.2.2.2.2.2.1.1.2	0.363723608445297	.	221560001	221760000	#DADAFF	1	0.5
chr2	221760001	222080000	B.1.2.1.2.2.2.2	0.290786948176584	.	221760001	222080000	#9191FF	1	0.375
chr2	222080001	222440000	B.1.2.2.1.1.1.1.2.1.1.1	0.285028790786948	.	222080001	222440000	#9191FF	1	0.375
chr2	222440001	222880000	B.1.2.2.1.1.1.1.2.1.1.2	0.284069097888676	.	222440001	222880000	#9191FF	1	0.375
chr2	222880001	223160000	B.2.1.1.2.1.1.1.1.2.2	0.197696737044146	.	222880001	223160000	#4848FF	1	0.25
chr2	223160001	223520000	A.2.2.1.2.2.1.2.1.2.1	0.563339731285988	.	223160001	223520000	#FFDADA	1	0.625
chr2	223520001	223840000	A.1.1.1.2.2.1.2.1	0.983685220729367	.	223520001	223840000	#FF0000	1	1
chr2	223840001	224080000	A.2.1.2.2.2.1.2.1.2	0.630518234165067	.	223840001	224080000	#FF9191	1	0.75
chr2	224080001	224320000	B.1.1.2.2.2.1.2.2.1	0.370441458733205	.	224080001	224320000	#DADAFF	1	0.5
chr2	224320001	224520000	A.1.2.2.1.2.1.1.1.2.2	0.836852207293666	.	224320001	224520000	#FF4848	1	0.875
chr2	224520001	224840000	A.1.1.2.2.1.1.2.1.1	0.938579654510557	.	224520001	224840000	#FF0000	1	1
chr2	224840001	224920000	A.2.1.2.1.2.2.1.2.2.2	0.661228406909789	.	224840001	224920000	#FF9191	1	0.75
chr2	224920001	225160000	A.2.1.2.1.2.1.2.2.2.2	0.666986564299424	.	224920001	225160000	#FF9191	1	0.75
chr2	225160001	225360000	A.2.2.1.2.1.1.2.2.2	0.583493282149712	.	225160001	225360000	#FFDADA	1	0.625
chr2	225360001	225520000	A.2.1.2.1.2.2.1.1.1.1	0.666026871401152	.	225360001	225520000	#FF9191	1	0.75
chr2	225520001	225880000	B.1.1.2.1.1.1.1.1.1.1	0.432821497120921	.	225520001	225880000	#DADAFF	1	0.5
chr2	225880001	226120000	B.2.1.2.1.2.1.1.1.1.2	0.13915547024952	.	225880001	226120000	#4848FF	1	0.25
chr2	226120001	226240000	B.1.2.1.2.1.1.2.2.2	0.31190019193858	.	226120001	226240000	#9191FF	1	0.375
chr2	226240001	226520000	B.2.1.2.1.2.2.2.1	0.125719769673704	.	226240001	226520000	#4848FF	1	0.25
chr2	226520001	226800000	B.1.2.2.1.1.1.2.1.2	0.27831094049904	.	226520001	226800000	#9191FF	1	0.375
chr2	226800001	226920000	B.1.1.2.1.1.1.1.1.1.2	0.431861804222649	.	226800001	226920000	#DADAFF	1	0.5
chr2	226920001	227080000	A.2.2.1.2.2.1.1.1.2	0.569097888675624	.	226920001	227080000	#FFDADA	1	0.625
chr2	227080001	227440000	A.2.1.2.2.1.1.1.1.2.1.2	0.649712092130518	.	227080001	227440000	#FF9191	1	0.75
chr2	227440001	227680000	A.2.1.1.1.1.1.1.1.1.1	0.780230326295585	.	227440001	227680000	#FF9191	1	0.75
chr2	227680001	227840000	B.1.2.1.2.1.2.2.2.1.2.1	0.305182341650672	.	227680001	227840000	#9191FF	1	0.375
chr2	227840001	228240000	B.1.2.1.2.2.2.1.2.1.2	0.293666026871401	.	227840001	228240000	#9191FF	1	0.375
chr2	228240001	228440000	A.2.1.1.1.1.1.1.1.2.2	0.776391554702495	.	228240001	228440000	#FF9191	1	0.75
chr2	228440001	228760000	A.2.1.2.2.1.1.1.2	0.647792706333973	.	228440001	228760000	#FF9191	1	0.75
[truncated: 9,788 more rows]
