# Supplementary material for: Systematic inference and comparison of multi-scale chromatin sub-compartments connects spatial organization to cell phenotypes
Source: Nat Commun. 2021 May 10;12:2439. doi: 10.1038/s41467-021-22666-3 (PMC8110550; doi:10.1038/s41467-021-22666-3)
Supplement: Supplementary file 5 — Supplementary Dataset 2 [file 41467_2021_22666_MOESM5_ESM.zip › Supplementary_Data_1_domain_hierarchies_127HiCmaps/GM18516_B_lymphocyte_binsize=40kb.bed]

#fields: chr, pos_start, pos_end, the full compartment label describing the position in the hierachy, normalized compartment domain rank, ., pos_start, pos_end, color based on eight compartment model (A.1.1 - B.2.2), 1, eight compartment score (A.1.1 to B.2.2: 8 to 1 devided by 8)
chr1	560001	600000	A.2.2.2.1.1.2.1.2	0.511682242990654	.	560001	600000	#FFDADA	1	0.625
chr1	720001	880000	A.2.2.2.1.1.2.1.2	0.511682242990654	.	720001	880000	#FFDADA	1	0.625
chr1	920001	1000000	A.2.2.2.1.1.2.1.2	0.511682242990654	.	920001	1000000	#FFDADA	1	0.625
chr1	1040001	1160000	A.2.2.2.1.1.2.1.2	0.511682242990654	.	1040001	1160000	#FFDADA	1	0.625
chr1	1200001	1240000	A.2.2.2.1.1.2.1.2	0.511682242990654	.	1200001	1240000	#FFDADA	1	0.625
chr1	1280001	1320000	A.2.2.2.1.1.2.1.2	0.511682242990654	.	1280001	1320000	#FFDADA	1	0.625
chr1	1360001	1440000	A.2.2.2.1.1.2.1.2	0.511682242990654	.	1360001	1440000	#FFDADA	1	0.625
chr1	1480001	1560000	A.1.2.2.1.2.1.2.1.1	0.767523364485981	.	1480001	1560000	#FF4848	1	0.875
chr1	1640001	1840000	A.1.2.2.1.2.1.2.1.1	0.767523364485981	.	1640001	1840000	#FF4848	1	0.875
chr1	1840001	2120000	A.2.2.1.2.1.1.2.1.1.2	0.542056074766355	.	1840001	2120000	#FFDADA	1	0.625
chr1	2120001	2280000	A.2.1.2.1.1.2.2.1.2	0.617990654205608	.	2120001	2280000	#FF9191	1	0.75
chr1	2280001	2360000	A.2.1.2.1.1.2.2.1.1	0.619158878504673	.	2280001	2360000	#FF9191	1	0.75
chr1	2400001	2560000	A.2.1.2.1.1.2.2.1.1	0.619158878504673	.	2400001	2560000	#FF9191	1	0.75
chr1	2560001	2600000	B.1.1.2.2.2.2.2.2	0.366822429906542	.	2560001	2600000	#DADAFF	1	0.5
chr1	2680001	2760000	B.1.1.2.2.2.2.2.2	0.366822429906542	.	2680001	2760000	#DADAFF	1	0.5
chr1	2800001	3040000	B.1.1.2.2.2.2.2.2	0.366822429906542	.	2800001	3040000	#DADAFF	1	0.5
chr1	3040001	3160000	B.1.2.1.1.1.1.1	0.365654205607477	.	3040001	3160000	#9191FF	1	0.375
chr1	3160001	3320000	B.1.2.1.1.2.1	0.356308411214953	.	3160001	3320000	#9191FF	1	0.375
chr1	3320001	3520000	B.1.1.2.2.1.1	0.384345794392523	.	3320001	3520000	#DADAFF	1	0.5
chr1	3520001	3680000	A.2.1.2.1.1.2.1.2.2.1	0.621495327102804	.	3520001	3680000	#FF9191	1	0.75
chr1	3680001	3760000	A.2.2.1.2.2.1.2	0.529205607476635	.	3680001	3760000	#FFDADA	1	0.625
chr1	3760001	3840000	B.1.1.2.2.1.2.2.1.1.1	0.380841121495327	.	3760001	3840000	#DADAFF	1	0.5
chr1	3960001	4400000	B.1.1.2.2.1.2.2.1.1.1	0.380841121495327	.	3960001	4400000	#DADAFF	1	0.5
chr1	4440001	4480000	B.1.1.2.2.1.2.2.1.1.1	0.380841121495327	.	4440001	4480000	#DADAFF	1	0.5
chr1	4480001	4920000	B.1.2.1.1.1.2.2.1	0.358644859813084	.	4480001	4920000	#9191FF	1	0.375
chr1	4920001	5280000	B.1.2.2.2.1.1.1.2.2.1	0.282710280373832	.	4920001	5280000	#9191FF	1	0.375
chr1	5280001	5520000	B.1.2.2.2.1.1.1.2.2.2	0.281542056074766	.	5280001	5520000	#9191FF	1	0.375
chr1	5520001	5720000	B.1.2.2.2.1.1.2.1	0.280373831775701	.	5520001	5720000	#9191FF	1	0.375
chr1	5720001	6000000	B.1.2.1.1.2.2.2.1.1	0.350467289719626	.	5720001	6000000	#9191FF	1	0.375
chr1	6000001	6200000	A.2.2.2.2.1.2.1.1.2.1	0.481308411214953	.	6000001	6200000	#FFDADA	1	0.625
chr1	6200001	6560000	A.2.1.2.1.1.1.1.1.1.1	0.64018691588785	.	6200001	6560000	#FF9191	1	0.75
chr1	6560001	6960000	A.1.2.2.1.2.2.2.2	0.759345794392523	.	6560001	6960000	#FF4848	1	0.875
chr1	6960001	7120000	B.1.1.1.2.2.2.1.1	0.429906542056075	.	6960001	7120000	#DADAFF	1	0.5
chr1	7120001	7440000	B.1.1.2.2.2.1.2.1.1	0.373831775700935	.	7120001	7440000	#DADAFF	1	0.5
chr1	7440001	7640000	B.1.1.1.2.2.2.1.2.1	0.428738317757009	.	7440001	7640000	#DADAFF	1	0.5
chr1	7680001	7720000	B.1.1.1.2.2.2.1.2.1	0.428738317757009	.	7680001	7720000	#DADAFF	1	0.5
chr1	7720001	8000000	A.2.1.2.1.2.1.1.2.2.1.1	0.60981308411215	.	7720001	8000000	#FF9191	1	0.75
chr1	8000001	8200000	A.2.1.1.2.2.2.1.1.2.2	0.648364485981308	.	8000001	8200000	#FF9191	1	0.75
chr1	8200001	8480000	A.2.1.1.2.2.1.1.1.1	0.658878504672897	.	8200001	8480000	#FF9191	1	0.75
chr1	8480001	8920000	A.1.1.1.2.1.1.1.2.2	0.980140186915888	.	8480001	8920000	#FF0000	1	1
chr1	8920001	9080000	A.2.1.1.2.1.1.1.1	0.669392523364486	.	8920001	9080000	#FF9191	1	0.75
chr1	9080001	9280000	A.1.2.2.1.1.2.1.1.1	0.781542056074766	.	9080001	9280000	#FF4848	1	0.875
chr1	9280001	9480000	A.1.2.2.1.1.1.2.2.2	0.782710280373832	.	9280001	9480000	#FF4848	1	0.875
chr1	9480001	9680000	A.1.2.2.1.1.2.1.2	0.779205607476635	.	9480001	9680000	#FF4848	1	0.875
chr1	9680001	10040000	A.1.2.1.1.1.2.2.1.2.2	0.85981308411215	.	9680001	10040000	#FF4848	1	0.875
chr1	10040001	10400000	A.1.2.1.1.2.2.1.2.2.2	0.841121495327103	.	10040001	10400000	#FF4848	1	0.875
chr1	10400001	10560000	A.2.1.2.1.1.2.1.1.1.1	0.627336448598131	.	10400001	10560000	#FF9191	1	0.75
chr1	10560001	10840000	A.2.2.1.2.1.1.2.1.2.1	0.54088785046729	.	10560001	10840000	#FFDADA	1	0.625
chr1	10840001	11040000	A.2.1.2.1.2.1.2.1.1	0.603971962616822	.	10840001	11040000	#FF9191	1	0.75
chr1	11040001	11160000	A.2.1.2.1.1.2.2.2	0.616822429906542	.	11040001	11160000	#FF9191	1	0.75
chr1	11160001	11400000	A.2.1.1.2.2.1.1.1.2.2	0.656542056074766	.	11160001	11400000	#FF9191	1	0.75
chr1	11400001	11720000	A.2.2.2.2.1.2.1.1.2.2	0.480140186915888	.	11400001	11720000	#FFDADA	1	0.625
chr1	11720001	12000000	A.1.2.2.1.2.1.2.2.2.2	0.76285046728972	.	11720001	12000000	#FF4848	1	0.875
chr1	12040001	12120000	A.2.1.2.1.1.2.1.1.2	0.625	.	12040001	12120000	#FF9191	1	0.75
chr1	12120001	12320000	A.1.2.1.1.2.2.1.2.1	0.843457943925234	.	12120001	12320000	#FF4848	1	0.875
chr1	12320001	12600000	A.2.1.2.1.2.1.1.1.2.1.2	0.613317757009346	.	12320001	12600000	#FF9191	1	0.75
chr1	12600001	12720000	B.1.1.1.2.2.1	0.43107476635514	.	12600001	12720000	#DADAFF	1	0.5
chr1	12720001	12960000	B.1.1.2.2.2.1.1.1	0.376168224299065	.	12720001	12960000	#DADAFF	1	0.5
chr1	13160001	13240000	B.1.2.1.1.2.2.2.1.2	0.349299065420561	.	13160001	13240000	#9191FF	1	0.375
chr1	13760001	14000000	B.1.2.1.1.2.2.2.1.2	0.349299065420561	.	13760001	14000000	#9191FF	1	0.375
chr1	14000001	14120000	A.2.1.1.2.2.2.1.1.2.1	0.649532710280374	.	14000001	14120000	#FF9191	1	0.75
chr1	14120001	14520000	B.1.2.2.2.1.1.1.2.1	0.283878504672897	.	14120001	14520000	#9191FF	1	0.375
chr1	14520001	14640000	B.1.2.2.2.1.1.2.2	0.279205607476636	.	14520001	14640000	#9191FF	1	0.375
chr1	14640001	14960000	B.1.2.2.2.1.1.1.1	0.285046728971963	.	14640001	14960000	#9191FF	1	0.375
chr1	14960001	15160000	B.1.2.1.1.2.2.2.2.1	0.348130841121495	.	14960001	15160000	#9191FF	1	0.375
chr1	15160001	15440000	B.1.1.2.2.1.2.2.2	0.377336448598131	.	15160001	15440000	#DADAFF	1	0.5
chr1	15440001	15680000	A.2.1.2.1.2.1.1.2.2.1.2	0.608644859813084	.	15440001	15680000	#FF9191	1	0.75
chr1	15680001	15840000	A.2.1.2.1.1.2.1.2.2.2	0.620327102803738	.	15680001	15840000	#FF9191	1	0.75
chr1	15840001	16160000	A.1.1.2.2.1.1.1.2.2.1.1	0.918224299065421	.	15840001	16160000	#FF0000	1	1
chr1	16160001	16400000	A.1.1.2.2.1.1.1.2.2.2	0.91588785046729	.	16160001	16400000	#FF0000	1	1
chr1	16400001	16520000	A.2.1.2.1.1.2.1.2.1.2	0.622663551401869	.	16400001	16520000	#FF9191	1	0.75
chr1	16520001	16880000	A.1.2.2.1.1.1.2.1.1.1	0.789719626168224	.	16520001	16880000	#FF4848	1	0.875
chr1	16880001	17080000	A.2.1.2.1.2.1.2.1.2	0.602803738317757	.	16880001	17080000	#FF9191	1	0.75
chr1	17080001	17200000	A.2.2.2.2.2.1.2	0.469626168224299	.	17080001	17200000	#FFDADA	1	0.625
chr1	17200001	17840000	A.2.2.1.2.1.1.1.1.2	0.545560747663551	.	17200001	17840000	#FFDADA	1	0.625
chr1	17840001	18160000	B.1.2.1.1.1.2.1.1.1	0.363317757009346	.	17840001	18160000	#9191FF	1	0.375
chr1	18160001	18240000	B.1.2.1.1.1.1.2	0.364485981308411	.	18160001	18240000	#9191FF	1	0.375
chr1	18240001	18440000	B.1.2.1.1.2.2.1.2.1.2	0.352803738317757	.	18240001	18440000	#9191FF	1	0.375
chr1	18440001	18760000	B.1.2.1.1.2.2.1.2.1.1	0.353971962616822	.	18440001	18760000	#9191FF	1	0.375
chr1	18760001	19200000	B.1.1.2.2.2.1.2.1.2.2	0.371495327102804	.	18760001	19200000	#DADAFF	1	0.5
chr1	19200001	19440000	A.2.2.2.2.1.1.1.2	0.485981308411215	.	19200001	19440000	#FFDADA	1	0.625
chr1	19440001	19560000	A.2.1.2.1.1.1.1.1.1.2.1	0.639018691588785	.	19440001	19560000	#FF9191	1	0.75
chr1	19560001	19720000	A.2.2.1.2.1.1.2.1.1.1	0.543224299065421	.	19560001	19720000	#FFDADA	1	0.625
chr1	19720001	20000000	A.2.1.2.1.2.1.1.1.2.1.1	0.614485981308411	.	19720001	20000000	#FF9191	1	0.75
chr1	20000001	20360000	A.2.2.2.2.1.2.2.1.2.2	0.475467289719626	.	20000001	20360000	#FFDADA	1	0.625
chr1	20360001	20960000	A.2.2.2.2.1.2.2.1.2.1	0.476635514018692	.	20360001	20960000	#FFDADA	1	0.625
chr1	20960001	21520000	A.1.2.1.1.2.1.1.2.1	0.850467289719626	.	20960001	21520000	#FF4848	1	0.875
chr1	21520001	21880000	A.2.2.1.2.1.1.2.1.2.2	0.539719626168224	.	21520001	21880000	#FFDADA	1	0.625
chr1	21880001	22000000	A.2.2.2.2.2.1.1.2.2	0.470794392523364	.	21880001	22000000	#FFDADA	1	0.625
chr1	22000001	22120000	A.2.1.2.1.1.1.1.2.1.1	0.634345794392523	.	22000001	22120000	#FF9191	1	0.75
chr1	22120001	22320000	A.2.1.2.1.2.2.2	0.599299065420561	.	22120001	22320000	#FF9191	1	0.75
chr1	22320001	22760000	A.2.2.1.2.1.1.1.1.1.2	0.546728971962617	.	22320001	22760000	#FFDADA	1	0.625
chr1	22760001	23040000	A.2.2.2.2.1.2.2.2	0.474299065420561	.	22760001	23040000	#FFDADA	1	0.625
chr1	23040001	23320000	A.2.2.2.2.1.2.1.1.1.2	0.482476635514019	.	23040001	23320000	#FFDADA	1	0.625
chr1	23320001	23680000	A.1.2.2.1.1.1.2.1.2	0.787383177570093	.	23320001	23680000	#FF4848	1	0.875
chr1	23680001	23840000	A.2.1.2.1.1.2.1.2.1.1	0.623831775700935	.	23680001	23840000	#FF9191	1	0.75
chr1	23840001	24080000	A.1.2.1.1.1.2.2.1.2.1.1	0.86214953271028	.	23840001	24080000	#FF4848	1	0.875
chr1	24080001	24320000	A.1.2.1.1.1.2.2.2.2.2.1	0.856308411214953	.	24080001	24320000	#FF4848	1	0.875
chr1	24320001	24560000	A.2.2.2.2.1.1.1.1.1	0.488317757009346	.	24320001	24560000	#FFDADA	1	0.625
chr1	24560001	24960000	A.2.1.2.1.1.1.1.1.2.2	0.635514018691589	.	24560001	24960000	#FF9191	1	0.75
chr1	24960001	25200000	A.1.2.2.1.2.1.1.2.1.2	0.771028037383178	.	24960001	25200000	#FF4848	1	0.875
chr1	25200001	25400000	A.1.2.1.1.2.2.1.2.2.1	0.842289719626168	.	25200001	25400000	#FF4848	1	0.875
chr1	25400001	25560000	A.2.1.2.1.2.2.1	0.600467289719626	.	25400001	25560000	#FF9191	1	0.75
chr1	25600001	25720000	A.2.2.1.2.2.1.1	0.530373831775701	.	25600001	25720000	#FFDADA	1	0.625
chr1	25720001	25920000	A.1.2.2.1.2.1.1.1.2	0.773364485981308	.	25720001	25920000	#FF4848	1	0.875
chr1	25920001	26120000	A.2.1.1.2.2.2.2.1.2	0.643691588785047	.	25920001	26120000	#FF9191	1	0.75
chr1	26120001	26400000	A.1.2.2.1.1.1.2.1.1.2	0.788551401869159	.	26120001	26400000	#FF4848	1	0.875
chr1	26400001	26800000	A.1.2.1.1.1.2.2.2.1	0.858644859813084	.	26400001	26800000	#FF4848	1	0.875
chr1	26800001	27240000	A.1.1.2.1.2.2.1.2.1.1	0.93107476635514	.	26800001	27240000	#FF0000	1	1
chr1	27240001	27600000	A.1.2.1.1.1.2.2.2.2.2.2.1	0.855140186915888	.	27240001	27600000	#FF4848	1	0.875
chr1	27600001	27720000	A.2.1.1.2.1.2.1.2	0.663551401869159	.	27600001	27720000	#FF9191	1	0.75
chr1	27720001	27920000	A.1.1.2.2.1.1.1.2.1.1	0.920560747663551	.	27720001	27920000	#FF0000	1	1
chr1	27920001	28080000	A.1.2.2.1.1.2.2.2	0.775700934579439	.	27920001	28080000	#FF4848	1	0.875
chr1	28080001	28280000	A.1.2.2.1.2.1.2.2.1	0.76518691588785	.	28080001	28280000	#FF4848	1	0.875
chr1	28280001	28440000	A.1.2.2.1.1.2.1.1.2	0.780373831775701	.	28280001	28440000	#FF4848	1	0.875
chr1	28440001	28560000	A.2.1.1.2.1.2.1.1	0.664719626168224	.	28440001	28560000	#FF9191	1	0.75
chr1	28560001	29000000	A.1.1.2.2.1.1.1.2.2.1.2	0.917056074766355	.	28560001	29000000	#FF0000	1	1
chr1	29000001	29240000	A.2.1.1.2.2.2.1.2.1	0.647196261682243	.	29000001	29240000	#FF9191	1	0.75
chr1	29240001	29560000	A.2.1.2.1.2.1.1.2.2.2.2.2	0.605140186915888	.	29240001	29560000	#FF9191	1	0.75
chr1	29560001	29600000	B.1.1.2.2.1.2.2.1.2	0.378504672897196	.	29560001	29600000	#DADAFF	1	0.5
chr1	29640001	29880000	B.1.1.2.2.1.2.2.1.2	0.378504672897196	.	29640001	29880000	#DADAFF	1	0.5
chr1	30000001	30080000	B.1.1.2.2.2.2.1	0.369158878504673	.	30000001	30080000	#DADAFF	1	0.5
chr1	30080001	30400000	B.1.2.1.1.1.2.2.2	0.357476635514019	.	30080001	30400000	#9191FF	1	0.375
chr1	30400001	30520000	B.1.1.2.2.2.2.2.1	0.367990654205608	.	30400001	30520000	#DADAFF	1	0.5
chr1	30520001	30840000	B.1.2.1.1.2.2.2.2.2	0.34696261682243	.	30520001	30840000	#9191FF	1	0.375
chr1	30840001	31160000	B.1.1.2.2.2.1.2.1.2.1	0.372663551401869	.	30840001	31160000	#DADAFF	1	0.5
chr1	31160001	31400000	A.2.1.1.2.2.1.1.1.2.1	0.657710280373832	.	31160001	31400000	#FF9191	1	0.75
chr1	31400001	31560000	A.2.1.1.2.1.2.2.1.2	0.661214953271028	.	31400001	31560000	#FF9191	1	0.75
chr1	31560001	31640000	A.2.2.2.2.2.1.1.1	0.473130841121495	.	31560001	31640000	#FFDADA	1	0.625
chr1	31640001	31840000	A.2.1.2.1.1.1.1.2.1.2	0.633177570093458	.	31640001	31840000	#FF9191	1	0.75
chr1	31840001	32120000	A.1.2.1.1.2.1.1.1.1	0.852803738317757	.	31840001	32120000	#FF4848	1	0.875
chr1	32120001	32320000	A.2.1.2.1.1.2.1.1.1.2	0.626168224299065	.	32120001	32320000	#FF9191	1	0.75
chr1	32320001	32440000	A.1.2.2.1.1.2.2.1.1	0.77803738317757	.	32320001	32440000	#FF4848	1	0.875
chr1	32440001	32880000	A.1.1.2.1.2.1.2.1.2.1	0.936915887850467	.	32440001	32880000	#FF0000	1	1
chr1	32880001	33200000	A.1.2.1.1.2.1.1.1.2	0.851635514018692	.	32880001	33200000	#FF4848	1	0.875
chr1	33200001	33600000	A.1.2.1.1.1.1.1.2.2	0.873831775700935	.	33200001	33600000	#FF4848	1	0.875
chr1	33600001	33840000	A.2.2.1.2.1.1.1.1.1.1	0.547897196261682	.	33600001	33840000	#FFDADA	1	0.625
chr1	33840001	34000000	A.2.2.1.2.1.1.2.2	0.538551401869159	.	33840001	34000000	#FFDADA	1	0.625
chr1	34000001	34240000	B.1.2.1.1.2.2.1.1	0.355140186915888	.	34000001	34240000	#9191FF	1	0.375
chr1	34240001	34480000	B.1.2.1.1.1.2.1.1.2	0.36214953271028	.	34240001	34480000	#9191FF	1	0.375
chr1	34480001	34800000	B.1.2.1.1.2.2.1.2.2	0.351635514018692	.	34480001	34800000	#9191FF	1	0.375
chr1	34800001	35240000	B.1.1.1.2.2.2.1.2.2	0.427570093457944	.	34800001	35240000	#DADAFF	1	0.5
chr1	35240001	35480000	A.2.1.2.1.2.1.1.2.2.2.2.1	0.606308411214953	.	35240001	35480000	#FF9191	1	0.75
chr1	35480001	35760000	A.1.2.2.1.2.2.2.1	0.760514018691589	.	35480001	35760000	#FF4848	1	0.875
chr1	35760001	36040000	A.1.2.1.1.1.1.1.2.1	0.875	.	35760001	36040000	#FF4848	1	0.875
chr1	36040001	36160000	A.2.1.1.2.2.2.1.2.2	0.646028037383178	.	36040001	36160000	#FF9191	1	0.75
chr1	36160001	36280000	A.1.2.2.1.2.1.2.2.2.1	0.764018691588785	.	36160001	36280000	#FF4848	1	0.875
chr1	36280001	36960000	A.1.1.2.1.2.1.2.1.1.1	0.939252336448598	.	36280001	36960000	#FF0000	1	1
chr1	36960001	37440000	B.1.2.1.1.1.2.1.2.2	0.35981308411215	.	36960001	37440000	#9191FF	1	0.375
chr1	37440001	37920000	B.1.1.2.2.1.2.1.1	0.383177570093458	.	37440001	37920000	#DADAFF	1	0.5
chr1	37920001	38360000	A.1.2.1.1.2.1.1.2.2	0.849299065420561	.	37920001	38360000	#FF4848	1	0.875
chr1	38360001	38520000	A.1.2.2.1.2.1.2.1.2	0.766355140186916	.	38360001	38520000	#FF4848	1	0.875
chr1	38520001	38760000	A.2.1.2.1.2.1.1.2.1	0.610981308411215	.	38520001	38760000	#FF9191	1	0.75
chr1	38760001	38960000	A.2.2.1.2.1.1.1.2	0.544392523364486	.	38760001	38960000	#FFDADA	1	0.625
chr1	38960001	39080000	A.2.1.2.1.2.1.2.2	0.601635514018692	.	38960001	39080000	#FF9191	1	0.75
chr1	39080001	39280000	A.2.2.2.2.1.2.1.1.1.1	0.483644859813084	.	39080001	39280000	#FFDADA	1	0.625
chr1	39280001	39440000	A.2.1.2.1.1.1.1.1.1.2.2	0.63785046728972	.	39280001	39440000	#FF9191	1	0.75
chr1	39440001	39880000	A.1.1.2.1.2.1.2.1.1.2	0.938084112149533	.	39440001	39880000	#FF0000	1	1
chr1	39880001	40000000	A.2.1.1.2.1.2.2.1.1	0.662383177570093	.	39880001	40000000	#FF9191	1	0.75
chr1	40000001	40280000	A.1.2.1.1.1.2.2.1.1.1	0.864485981308411	.	40000001	40280000	#FF4848	1	0.875
chr1	40280001	40520000	A.1.1.2.2.1.1.2.2.2	0.912383177570093	.	40280001	40520000	#FF0000	1	1
chr1	40520001	40680000	A.1.2.1.1.1.2.2.1.1.2	0.863317757009346	.	40520001	40680000	#FF4848	1	0.875
chr1	40680001	40880000	A.1.1.2.2.1.1.1.2.1.2	0.919392523364486	.	40680001	40880000	#FF0000	1	1
chr1	40880001	40960000	A.2.1.1.2.1.2.2.2	0.660046728971963	.	40880001	40960000	#FF9191	1	0.75
chr1	40960001	41120000	A.2.1.1.2.1.1.1.2.1	0.668224299065421	.	40960001	41120000	#FF9191	1	0.75
chr1	41120001	41280000	A.1.2.1.1.1.2.2.2.2.2.2.2	0.853971962616822	.	41120001	41280000	#FF4848	1	0.875
chr1	41280001	41480000	A.1.2.2.1.2.1.1.2.1.1	0.772196261682243	.	41280001	41480000	#FF4848	1	0.875
chr1	41480001	41720000	A.2.1.2.1.2.1.1.1.2.2	0.61214953271028	.	41480001	41720000	#FF9191	1	0.75
chr1	41720001	41800000	A.2.2.2.2.2.1.1.2.1	0.47196261682243	.	41720001	41800000	#FFDADA	1	0.625
chr1	41800001	41920000	A.2.2.2.2.1.2.1.2	0.478971962616822	.	41800001	41920000	#FFDADA	1	0.625
chr1	41920001	42080000	A.2.2.2.2.1.2.2.1.1	0.477803738317757	.	41920001	42080000	#FFDADA	1	0.625
chr1	42080001	42480000	A.1.1.2.2.2.2.2.2.1.1	0.882009345794392	.	42080001	42480000	#FF0000	1	1
chr1	42480001	42920000	A.2.1.1.1.1.2.2.1.1	0.69392523364486	.	42480001	42920000	#FF9191	1	0.75
chr1	42920001	43080000	A.2.2.1.2.1.2.2.2.1	0.533878504672897	.	42920001	43080000	#FFDADA	1	0.625
chr1	43080001	43400000	A.1.2.1.1.2.1.2.2.1	0.84696261682243	.	43080001	43400000	#FF4848	1	0.875
chr1	43400001	43600000	A.2.1.2.1.1.1.1.2.2	0.632009345794392	.	43400001	43600000	#FF9191	1	0.75
chr1	43600001	43920000	A.1.2.1.1.2.1.2.1	0.848130841121495	.	43600001	43920000	#FF4848	1	0.875
chr1	43920001	44200000	A.2.1.1.2.2.2.1.1.1.2.2	0.650700934579439	.	43920001	44200000	#FF9191	1	0.75
chr1	44200001	44360000	A.1.2.2.1.1.1.2.2.1.2.1	0.785046728971963	.	44200001	44360000	#FF4848	1	0.875
chr1	44360001	44520000	A.1.2.2.1.2.1.1.2.2.1	0.769859813084112	.	44360001	44520000	#FF4848	1	0.875
chr1	44520001	44840000	A.2.1.1.2.2.1.1.2	0.655373831775701	.	44520001	44840000	#FF9191	1	0.75
chr1	44840001	45160000	A.2.1.2.1.2.1.1.2.2.2.1	0.607476635514019	.	44840001	45160000	#FF9191	1	0.75
chr1	45160001	45320000	A.1.2.1.1.1.2.1.1	0.869158878504673	.	45160001	45320000	#FF4848	1	0.875
chr1	45320001	45520000	A.1.2.2.1.1.1.2.2.1.2.2	0.783878504672897	.	45320001	45520000	#FF4848	1	0.875
chr1	45520001	45760000	A.2.1.1.2.2.2.1.1.1.1	0.65303738317757	.	45520001	45760000	#FF9191	1	0.75
chr1	45760001	46160000	A.1.1.1.2.1.1.1.1.1.2	0.98481308411215	.	45760001	46160000	#FF0000	1	1
chr1	46160001	46320000	A.1.2.1.1.1.2.2.1.2.1.2	0.860981308411215	.	46160001	46320000	#FF4848	1	0.875
chr1	46320001	46520000	A.1.1.2.2.1.1.2.2.1	0.913551401869159	.	46320001	46520000	#FF0000	1	1
chr1	46520001	46840000	A.1.1.1.1.2.2.2	0.98714953271028	.	46520001	46840000	#FF0000	1	1
chr1	46840001	47200000	A.1.2.2.2.2.2.2.2.2	0.707943925233645	.	46840001	47200000	#FF4848	1	0.875
chr1	47200001	47440000	B.1.2.1.1.1.2.1.2.1	0.360981308411215	.	47200001	47440000	#9191FF	1	0.375
chr1	47440001	47680000	B.1.1.2.2.1.2.2.1.1.2	0.379672897196262	.	47440001	47680000	#DADAFF	1	0.5
chr1	47680001	47880000	A.2.1.1.1.1.1.2.2.1.2	0.699766355140187	.	47680001	47880000	#FF9191	1	0.75
chr1	47880001	48280000	B.1.1.2.2.2.1.2.2	0.370327102803738	.	47880001	48280000	#DADAFF	1	0.5
chr1	48280001	48560000	B.1.2.2.2.1.2.2	0.276869158878505	.	48280001	48560000	#9191FF	1	0.375
chr1	48560001	48680000	B.1.2.2.1.2.1.2.1	0.295560747663551	.	48560001	48680000	#9191FF	1	0.375
chr1	48680001	48880000	B.2.1.2.2.2.2.1.2	0.123831775700935	.	48680001	48880000	#4848FF	1	0.25
chr1	48880001	49360000	B.2.1.1.1.1.2.1.2.1	0.251168224299065	.	48880001	49360000	#4848FF	1	0.25
chr1	49360001	49600000	B.2.2.1.2.2.1.1.1.2	0.0619158878504673	.	49360001	49600000	#0000FF	1	0.125
chr1	49600001	49840000	B.2.2.2.1.1.1.2	0.0385514018691589	.	49600001	49840000	#0000FF	1	0.125
chr1	49840001	49920000	B.2.1.2.2.1.1.1.2.1.1	0.167056074766355	.	49840001	49920000	#4848FF	1	0.25
chr1	49920001	50120000	B.2.2.2.2.1.1.1	0.00817757009345794	.	49920001	50120000	#0000FF	1	0.125
chr1	50120001	50800000	B.2.2.2.2.1.2	0.0058411214953271	.	50120001	50800000	#0000FF	1	0.125
chr1	50800001	51160000	A.2.1.2.2.2.1.2.2	0.578271028037383	.	50800001	51160000	#FF9191	1	0.75
chr1	51160001	51520000	A.1.1.2.2.2.2.1.1.1	0.893691588785047	.	51160001	51520000	#FF0000	1	1
chr1	51520001	51720000	A.2.1.1.1.1.1.2.2.1.1	0.700934579439252	.	51520001	51720000	#FF9191	1	0.75
chr1	51720001	51880000	A.1.1.2.2.1.1.1.1	0.921728971962617	.	51720001	51880000	#FF0000	1	1
chr1	51880001	52240000	A.1.1.1.1.1.2.2.2	0.996495327102804	.	51880001	52240000	#FF0000	1	1
chr1	52240001	52400000	A.1.1.2.1.2.1.2.2.2	0.933411214953271	.	52240001	52400000	#FF0000	1	1
chr1	52400001	52520000	A.1.2.2.1.1.1.2.2.1.1	0.786214953271028	.	52400001	52520000	#FF4848	1	0.875
chr1	52520001	52800000	A.1.1.2.2.2.2.2.2.1.2	0.880841121495327	.	52520001	52800000	#FF0000	1	1
chr1	52800001	53040000	A.1.1.2.1.2.1.2.1.2.2	0.935747663551402	.	52800001	53040000	#FF0000	1	1
chr1	53040001	53400000	A.1.1.2.2.1.1.2.1	0.914719626168224	.	53040001	53400000	#FF0000	1	1
chr1	53400001	53720000	A.1.2.1.1.2.1.2.2.2	0.845794392523365	.	53400001	53720000	#FF4848	1	0.875
chr1	53720001	53880000	A.1.2.2.1.2.2.1	0.761682242990654	.	53720001	53880000	#FF4848	1	0.875
chr1	53880001	54200000	A.2.2.2.2.1.1.2	0.48481308411215	.	53880001	54200000	#FFDADA	1	0.625
chr1	54200001	54520000	A.1.1.2.2.2.2.2.2.2	0.879672897196262	.	54200001	54520000	#FF0000	1	1
chr1	54520001	54960000	A.1.2.1.2.1.2.2	0.810747663551402	.	54520001	54960000	#FF4848	1	0.875
chr1	54960001	55160000	A.2.2.1.2.1.2.2.2.2.2	0.531542056074766	.	54960001	55160000	#FFDADA	1	0.625
chr1	55160001	55280000	A.2.1.1.2.2.2.2.1.1	0.644859813084112	.	55160001	55280000	#FF9191	1	0.75
chr1	55280001	55560000	A.2.1.2.1.2.1.1.1.1	0.615654205607477	.	55280001	55560000	#FF9191	1	0.75
chr1	55560001	55760000	A.1.2.2.2.2.2.1.1.2.2	0.716121495327103	.	55560001	55760000	#FF4848	1	0.875
chr1	55760001	56040000	B.1.2.2.2.1.2.1	0.27803738317757	.	55760001	56040000	#9191FF	1	0.375
chr1	56040001	56520000	B.2.2.1.2.2.1.1.1.1	0.0630841121495327	.	56040001	56520000	#0000FF	1	0.125
chr1	56520001	56600000	B.1.2.1.2.1.1.1.1.1.1	0.345794392523364	.	56520001	56600000	#9191FF	1	0.375
chr1	56600001	56880000	B.2.1.1.1.1.2.1.2.2	0.25	.	56600001	56880000	#4848FF	1	0.25
chr1	56880001	57040000	B.1.1.1.2.2.2.2.1.2	0.425233644859813	.	56880001	57040000	#DADAFF	1	0.5
chr1	57040001	57560000	B.2.1.2.2.2.2.1.1.2	0.125	.	57040001	57560000	#4848FF	1	0.25
chr1	57560001	57760000	B.2.1.2.2.1.2.2.1.1.1	0.150700934579439	.	57560001	57760000	#4848FF	1	0.25
chr1	57760001	58160000	B.2.2.1.2.2.1.2	0.058411214953271	.	57760001	58160000	#0000FF	1	0.125
chr1	58160001	58240000	B.2.1.1.1.1.1.2.1	0.255841121495327	.	58160001	58240000	#4848FF	1	0.25
chr1	58240001	58520000	B.2.1.2.2.2.2.1.1.1	0.126168224299065	.	58240001	58520000	#4848FF	1	0.25
chr1	58520001	58760000	B.2.1.2.2.1.2.2.1.1.2	0.149532710280374	.	58520001	58760000	#4848FF	1	0.25
chr1	58760001	58960000	B.1.2.1.2.2.2.1.2.2	0.313084112149533	.	58760001	58960000	#9191FF	1	0.375
chr1	58960001	59200000	A.2.1.1.1.2.2.2.2.1	0.671728971962617	.	58960001	59200000	#FF9191	1	0.75
chr1	59200001	59520000	A.1.1.2.1.1.1.1.1.1	0.962616822429907	.	59200001	59520000	#FF0000	1	1
chr1	59520001	59840000	A.1.1.2.2.2.2.1.1.2.1	0.892523364485981	.	59520001	59840000	#FF0000	1	1
chr1	59840001	60280000	A.2.1.1.1.1.1.2.1.1.1	0.704439252336449	.	59840001	60280000	#FF9191	1	0.75
chr1	60280001	60480000	B.1.1.2.1.1.1.1.2.1.2.2	0.418224299065421	.	60280001	60480000	#DADAFF	1	0.5
chr1	60480001	60880000	B.2.2.2.1.1.1.1	0.0397196261682243	.	60480001	60880000	#0000FF	1	0.125
chr1	60880001	61280000	B.2.2.2.2.1.1.2	0.00700934579439252	.	60880001	61280000	#0000FF	1	0.125
chr1	61280001	61440000	B.2.1.1.1.1.1.2.2	0.254672897196262	.	61280001	61440000	#4848FF	1	0.25
chr1	61440001	62120000	B.2.1.1.1.1.2.1.1.1	0.253504672897196	.	61440001	62120000	#4848FF	1	0.25
chr1	62120001	62280000	A.2.1.2.2.1.1.1.2	0.59696261682243	.	62120001	62280000	#FF9191	1	0.75
chr1	62280001	62600000	A.2.2.1.1.2.1.2.1	0.55607476635514	.	62280001	62600000	#FFDADA	1	0.625
chr1	62600001	62880000	A.2.2.2.1.1.1.1.2.2.2.1	0.522196261682243	.	62600001	62880000	#FFDADA	1	0.625
chr1	62880001	63280000	A.1.1.1.2.2.1	0.966121495327103	.	62880001	63280000	#FF0000	1	1
chr1	63280001	63600000	A.2.2.2.1.2.2.1.2	0.492990654205608	.	63280001	63600000	#FFDADA	1	0.625
chr1	63600001	63800000	B.1.2.1.2.2.2.1.2.1	0.314252336448598	.	63600001	63800000	#9191FF	1	0.375
chr1	63800001	64080000	A.1.2.2.2.2.2.1.1.2.1	0.717289719626168	.	63800001	64080000	#FF4848	1	0.875
chr1	64080001	64560000	B.1.2.2.1.1.2.2.1	0.301401869158879	.	64080001	64560000	#9191FF	1	0.375
chr1	64560001	64760000	B.1.2.2.1.1.2.1.1.1.2	0.30607476635514	.	64560001	64760000	#9191FF	1	0.375
chr1	64760001	65320000	B.2.1.1.1.1.2.1.1.2	0.252336448598131	.	64760001	65320000	#4848FF	1	0.25
chr1	65320001	65480000	A.2.1.2.2.2.1.2.1.2	0.579439252336449	.	65320001	65480000	#FF9191	1	0.75
chr1	65480001	65640000	B.1.1.1.1.2.2.2.2	0.44392523364486	.	65480001	65640000	#DADAFF	1	0.5
chr1	65640001	65720000	B.1.1.1.2.1.1.1.2	0.439252336448598	.	65640001	65720000	#DADAFF	1	0.5
chr1	65720001	65960000	B.1.1.2.1.2.1.1.2.2.2	0.397196261682243	.	65720001	65960000	#DADAFF	1	0.5
chr1	65960001	66200000	B.2.1.1.1.1.1.1	0.257009345794392	.	65960001	66200000	#4848FF	1	0.25
chr1	66200001	66440000	B.1.2.1.2.1.1.1.1.1.2	0.344626168224299	.	66200001	66440000	#9191FF	1	0.375
chr1	66440001	66720000	B.1.2.2.1.1.2.1.1.2.1	0.304906542056075	.	66440001	66720000	#9191FF	1	0.375
chr1	66720001	66920000	A.1.1.2.1.1.1.1.2.1	0.960280373831776	.	66720001	66920000	#FF0000	1	1
chr1	66920001	67160000	B.1.2.1.2.2.1.1.2.2	0.320093457943925	.	66920001	67160000	#9191FF	1	0.375
chr1	67160001	67360000	A.2.2.2.1.1.1.1.1.2	0.525700934579439	.	67160001	67360000	#FFDADA	1	0.625
chr1	67360001	67520000	A.1.2.1.2.1.2.1.2.1.2.1.2	0.816588785046729	.	67360001	67520000	#FF4848	1	0.875
chr1	67520001	67600000	A.2.1.2.2.1.1.2.2	0.594626168224299	.	67520001	67600000	#FF9191	1	0.75
chr1	67600001	67800000	A.1.2.1.2.1.2.1.2.1.1.1	0.820093457943925	.	67600001	67800000	#FF4848	1	0.875
chr1	67800001	67960000	A.1.2.1.2.1.2.1.2.1.2.2	0.815420560747664	.	67800001	67960000	#FF4848	1	0.875
chr1	67960001	68240000	A.1.2.2.2.2.2.1.1.1.1	0.719626168224299	.	67960001	68240000	#FF4848	1	0.875
chr1	68240001	68480000	B.1.2.2.2.2.1.2.2	0.26518691588785	.	68240001	68480000	#9191FF	1	0.375
chr1	68480001	69000000	B.2.1.2.2.1.2.2.2	0.147196261682243	.	68480001	69000000	#4848FF	1	0.25
chr1	69000001	69240000	B.2.2.1.2.1.2.2.2.2	0.0642523364485981	.	69000001	69240000	#0000FF	1	0.125
chr1	69240001	69360000	B.2.2.1.2.2.2.1.2.2.2	0.0490654205607477	.	69240001	69360000	#0000FF	1	0.125
chr1	69360001	69560000	B.2.2.2.1.1.2.1.2.2.2.1	0.0303738317757009	.	69360001	69560000	#0000FF	1	0.125
chr1	69560001	69760000	B.2.2.2.1.1.2.1.2.2.1	0.0315420560747664	.	69560001	69760000	#0000FF	1	0.125
chr1	69760001	69880000	B.2.2.1.2.1.1.1.1	0.0782710280373832	.	69760001	69880000	#0000FF	1	0.125
chr1	69880001	69960000	B.2.1.2.2.1.1.2.2	0.161214953271028	.	69880001	69960000	#4848FF	1	0.25
chr1	69960001	70320000	B.2.2.1.2.2.2.2.1.2	0.0467289719626168	.	69960001	70320000	#0000FF	1	0.125
chr1	70320001	70600000	B.2.1.2.2.1.2.1.2.2	0.151869158878505	.	70320001	70600000	#4848FF	1	0.25
chr1	70600001	70920000	A.1.2.1.2.1.2.1.1.1	0.823598130841122	.	70600001	70920000	#FF4848	1	0.875
chr1	70920001	71560000	B.2.1.2.2.2.2.2.2	0.121495327102804	.	70920001	71560000	#4848FF	1	0.25
chr1	71560001	71880000	B.2.2.1.2.2.2.2.2.2.2	0.0408878504672897	.	71560001	71880000	#0000FF	1	0.125
chr1	71880001	72240000	B.2.2.1.2.2.2.2.2.2.1.1	0.0432242990654206	.	71880001	72240000	#0000FF	1	0.125
chr1	72240001	72360000	B.2.1.2.2.2.1.1.2.1.1	0.139018691588785	.	72240001	72360000	#4848FF	1	0.25
chr1	72360001	72520000	B.2.1.2.2.2.1.1.2.2.1	0.136682242990654	.	72360001	72520000	#4848FF	1	0.25
chr1	72520001	72680000	B.2.1.2.2.2.1.1.2.2.2	0.135514018691589	.	72520001	72680000	#4848FF	1	0.25
chr1	72680001	72800000	B.2.1.2.2.1.1.1.1	0.168224299065421	.	72680001	72800000	#4848FF	1	0.25
chr1	72800001	73000000	B.2.2.1.2.1.2.2.2.1.2	0.0654205607476635	.	72800001	73000000	#0000FF	1	0.125
chr1	73000001	73200000	B.2.2.1.2.2.2.1.1.1.2.2	0.0537383177570093	.	73000001	73200000	#0000FF	1	0.125
chr1	73200001	73440000	B.2.2.2.1.1.2.1.1.1.2	0.036214953271028	.	73200001	73440000	#0000FF	1	0.125
chr1	73440001	73880000	B.2.2.2.2.2.2.1	0.00233644859813084	.	73440001	73880000	#0000FF	1	0.125
chr1	73880001	74120000	B.2.2.2.1.1.2.2.1	0.0280373831775701	.	73880001	74120000	#0000FF	1	0.125
chr1	74120001	74240000	B.2.1.2.2.2.1.2.1.1	0.134345794392523	.	74120001	74240000	#4848FF	1	0.25
chr1	74240001	74640000	B.2.2.1.2.2.2.2.2.2.1.2	0.0420560747663551	.	74240001	74640000	#0000FF	1	0.125
chr1	74640001	74960000	B.2.1.2.2.1.2.1.2.1.1.2.2.1	0.155373831775701	.	74640001	74960000	#4848FF	1	0.25
chr1	74960001	75240000	B.1.1.1.1.2.2.1.2.2	0.447429906542056	.	74960001	75240000	#DADAFF	1	0.5
chr1	75240001	75720000	B.2.2.1.2.1.2.1.2.1	0.0700934579439252	.	75240001	75720000	#0000FF	1	0.125
chr1	75720001	76160000	B.2.1.2.2.1.2.1.2.1.1.2.1	0.156542056074766	.	75720001	76160000	#4848FF	1	0.25
chr1	76160001	76280000	A.2.1.2.2.1.1.1.1	0.598130841121495	.	76160001	76280000	#FF9191	1	0.75
chr1	76280001	76560000	B.1.1.2.1.2.1.2.2	0.391355140186916	.	76280001	76560000	#DADAFF	1	0.5
chr1	76560001	76680000	B.1.2.2.1.2.1.2.2.1	0.294392523364486	.	76560001	76680000	#9191FF	1	0.375
chr1	76680001	76760000	B.1.1.2.1.2.1.2.1.2.1	0.394859813084112	.	76680001	76760000	#DADAFF	1	0.5
chr1	76760001	77040000	B.2.1.2.2.1.2.1.1.1	0.160046728971963	.	76760001	77040000	#4848FF	1	0.25
chr1	77040001	77360000	B.2.2.1.2.2.1.1.2.1	0.0607476635514019	.	77040001	77360000	#0000FF	1	0.125
chr1	77360001	77560000	B.1.2.2.1.2.2.2.1.2	0.287383177570093	.	77360001	77560000	#9191FF	1	0.375
chr1	77560001	78040000	B.1.1.1.1.2.2.1.1	0.450934579439252	.	77560001	78040000	#DADAFF	1	0.5
chr1	78040001	78280000	A.1.1.2.1.1.1.1.2.2.1	0.95911214953271	.	78040001	78280000	#FF0000	1	1
chr1	78280001	78520000	A.1.1.2.2.2.2.1.2.1.1.2	0.889018691588785	.	78280001	78520000	#FF0000	1	1
chr1	78520001	78760000	B.1.1.2.1.2.1.1.1.2	0.400700934579439	.	78520001	78760000	#DADAFF	1	0.5
chr1	78760001	78880000	B.1.2.1.2.2.1.2	0.31892523364486	.	78760001	78880000	#9191FF	1	0.375
chr1	78880001	79040000	B.1.2.2.1.2.2.1.2	0.289719626168224	.	78880001	79040000	#9191FF	1	0.375
chr1	79040001	79160000	A.2.1.1.1.2.2.1.2	0.676401869158878	.	79040001	79160000	#FF9191	1	0.75
chr1	79160001	79400000	B.2.1.1.2.1.2.1.1.2	0.219626168224299	.	79160001	79400000	#4848FF	1	0.25
chr1	79400001	79680000	B.2.1.2.2.1.2.1.2.1.1.1	0.157710280373832	.	79400001	79680000	#4848FF	1	0.25
chr1	79680001	79880000	B.2.1.1.2.1.1.2.1.2	0.223130841121495	.	79680001	79880000	#4848FF	1	0.25
chr1	79880001	80080000	A.2.2.2.1.2.2.2.2	0.489485981308411	.	79880001	80080000	#FFDADA	1	0.625
chr1	80080001	80280000	A.2.1.1.1.1.1.2.2.2	0.698598130841122	.	80080001	80280000	#FF9191	1	0.75
chr1	80280001	81000000	B.2.2.1.2.1.2.2.2.1.1	0.066588785046729	.	80280001	81000000	#0000FF	1	0.125
chr1	81000001	81120000	B.2.1.1.2.1.1.1.2	0.226635514018692	.	81000001	81120000	#4848FF	1	0.25
chr1	81120001	81440000	B.2.2.1.2.2.2.1.1.1.2.1	0.0549065420560748	.	81120001	81440000	#0000FF	1	0.125
chr1	81440001	81680000	B.2.2.2.1.1.2.1.1.1.1	0.0373831775700935	.	81440001	81680000	#0000FF	1	0.125
chr1	81680001	81800000	B.2.1.2.2.2.1.2.1.2.1	0.133177570093458	.	81680001	81800000	#4848FF	1	0.25
chr1	81800001	82200000	B.1.2.1.2.2.1.1.2.1.2	0.321261682242991	.	81800001	82200000	#9191FF	1	0.375
chr1	82200001	82440000	B.2.1.2.2.2.1.1.1.1.1.2	0.143691588785047	.	82200001	82440000	#4848FF	1	0.25
chr1	82440001	82800000	B.2.2.1.2.1.2.1.2.2	0.0689252336448598	.	82440001	82800000	#0000FF	1	0.125
chr1	82800001	82920000	B.2.1.2.2.2.1.2.2.2.1	0.128504672897196	.	82800001	82920000	#4848FF	1	0.25
chr1	82920001	83320000	B.2.2.2.1.1.2.1.2.2.2.2	0.0292056074766355	.	82920001	83320000	#0000FF	1	0.125
chr1	83320001	83560000	B.2.2.1.2.1.2.1.1.2	0.0712616822429906	.	83320001	83560000	#0000FF	1	0.125
chr1	83560001	83840000	B.2.1.2.2.1.2.1.2.1.2	0.15303738317757	.	83560001	83840000	#4848FF	1	0.25
chr1	83840001	84000000	B.1.1.2.1.1.1.1.1	0.422897196261682	.	83840001	84000000	#DADAFF	1	0.5
chr1	84000001	84360000	B.2.1.1.2.1.2.1.2.1	0.218457943925234	.	84000001	84360000	#4848FF	1	0.25
chr1	84360001	84680000	A.2.2.1.1.2.1.1.2.2	0.557242990654206	.	84360001	84680000	#FFDADA	1	0.625
chr1	84680001	84920000	A.2.1.1.1.2.2.2.1.1.1	0.675233644859813	.	84680001	84920000	#FF9191	1	0.75
chr1	84920001	85040000	A.1.2.2.2.2.2.1.2.2	0.712616822429907	.	84920001	85040000	#FF4848	1	0.875
chr1	85040001	85400000	A.2.1.1.1.1.1.2.1.1.2	0.703271028037383	.	85040001	85400000	#FF9191	1	0.75
chr1	85400001	85560000	A.1.2.1.2.1.2.1.2.1.2.1.1	0.817757009345794	.	85400001	85560000	#FF4848	1	0.875
chr1	85560001	85760000	A.2.2.1.1.2.1.2.2	0.554906542056075	.	85560001	85760000	#FFDADA	1	0.625
chr1	85760001	85960000	B.1.2.2.1.1.2.1.1.1.1	0.307242990654206	.	85760001	85960000	#9191FF	1	0.375
chr1	85960001	86040000	B.1.1.2.1.2.1.2.1.2.2.1	0.393691588785047	.	85960001	86040000	#DADAFF	1	0.5
chr1	86040001	86200000	B.1.1.2.1.2.1.1.1.1	0.401869158878505	.	86040001	86200000	#DADAFF	1	0.5
chr1	86200001	86600000	B.2.2.1.2.1.2.1.1.1	0.0724299065420561	.	86200001	86600000	#0000FF	1	0.125
chr1	86600001	86800000	B.2.1.2.2.2.2.2.1	0.122663551401869	.	86600001	86800000	#4848FF	1	0.25
chr1	86800001	87160000	B.1.2.1.2.2.1.1.1.1	0.324766355140187	.	86800001	87160000	#9191FF	1	0.375
chr1	87160001	87320000	A.2.1.2.2.2.1.2.1.1.1	0.581775700934579	.	87160001	87320000	#FF9191	1	0.75
chr1	87320001	87560000	A.1.1.2.2.2.2.1.2.2.1.1	0.886682242990654	.	87320001	87560000	#FF0000	1	1
chr1	87560001	87760000	A.2.2.2.1.1.1.1.1.1	0.526869158878505	.	87560001	87760000	#FFDADA	1	0.625
chr1	87760001	87920000	A.2.2.1.1.2.1.1.1	0.559579439252336	.	87760001	87920000	#FFDADA	1	0.625
chr1	87920001	88000000	B.1.1.2.1.1.1.2.2.2	0.413551401869159	.	87920001	88000000	#DADAFF	1	0.5
chr1	88000001	88200000	B.1.1.1.1.2.2.1.2.1.2	0.448598130841121	.	88000001	88200000	#DADAFF	1	0.5
chr1	88200001	88400000	A.2.2.2.1.2.2.2.1.2	0.490654205607477	.	88200001	88400000	#FFDADA	1	0.625
chr1	88400001	88520000	B.1.2.1.2.1.1.2.1	0.341121495327103	.	88400001	88520000	#9191FF	1	0.375
chr1	88520001	88720000	B.1.2.1.2.2.2.2.1	0.311915887850467	.	88520001	88720000	#9191FF	1	0.375
chr1	88720001	89080000	B.2.1.2.2.2.1.1.1.2.2	0.14018691588785	.	88720001	89080000	#4848FF	1	0.25
chr1	89080001	89400000	A.1.2.2.2.1.1.1.1	0.758177570093458	.	89080001	89400000	#FF4848	1	0.875
chr1	89400001	89600000	A.1.2.1.2.1.2.1.2.2.1.1	0.814252336448598	.	89400001	89600000	#FF4848	1	0.875
chr1	89600001	89840000	A.1.2.1.2.1.2.1.2.1.1.2	0.81892523364486	.	89600001	89840000	#FF4848	1	0.875
chr1	89840001	90080000	A.1.2.2.2.2.2.1.1.1.2	0.718457943925234	.	89840001	90080000	#FF4848	1	0.875
chr1	90080001	90200000	A.1.2.1.2.2.1.1.1.2	0.808411214953271	.	90080001	90200000	#FF4848	1	0.875
chr1	90200001	90480000	A.1.1.2.2.2.2.1.1.2.2	0.891355140186916	.	90200001	90480000	#FF0000	1	1
chr1	90480001	90840000	B.2.1.1.1.1.2.2.1	0.248831775700935	.	90480001	90840000	#4848FF	1	0.25
chr1	90840001	90920000	B.2.1.2.2.2.1.1.2.1.2	0.13785046728972	.	90840001	90920000	#4848FF	1	0.25
chr1	90920001	91160000	B.2.1.2.2.1.2.2.1.2	0.148364485981308	.	90920001	91160000	#4848FF	1	0.25
chr1	91160001	91360000	B.1.2.2.1.1.2.1.1.2.2	0.303738317757009	.	91160001	91360000	#9191FF	1	0.375
chr1	91360001	91560000	A.2.1.1.1.2.2.1.1	0.677570093457944	.	91360001	91560000	#FF9191	1	0.75
chr1	91560001	91720000	B.1.2.2.1.2.1.2.2.2	0.293224299065421	.	91560001	91720000	#9191FF	1	0.375
chr1	91720001	91880000	B.2.1.1.2.1.2.1.2.2	0.217289719626168	.	91720001	91880000	#4848FF	1	0.25
chr1	91880001	92200000	B.1.1.2.1.1.1.1.2.1.2.1.2	0.419392523364486	.	91880001	92200000	#DADAFF	1	0.5
chr1	92200001	92440000	B.1.1.2.1.1.1.1.2.1.2.1.1	0.420560747663551	.	92200001	92440000	#DADAFF	1	0.5
chr1	92440001	92680000	B.1.1.2.1.2.1.2.1.2.2.2	0.392523364485981	.	92440001	92680000	#DADAFF	1	0.5
chr1	92680001	93080000	A.1.2.1.2.1.2.1.1.2.1	0.822429906542056	.	92680001	93080000	#FF4848	1	0.875
chr1	93080001	93280000	A.2.2.1.1.2.1.1.2.1	0.558411214953271	.	93080001	93280000	#FFDADA	1	0.625
chr1	93280001	93760000	A.1.1.1.1.1.2.1	0.998831775700935	.	93280001	93760000	#FF0000	1	1
chr1	93760001	93840000	A.1.2.1.2.2.1.1.1.1	0.809579439252336	.	93760001	93840000	#FF4848	1	0.875
chr1	93840001	94080000	A.2.2.2.1.1.1.1.2.1	0.524532710280374	.	93840001	94080000	#FFDADA	1	0.625
chr1	94080001	94400000	A.1.2.1.2.1.2.1.2.2.2	0.811915887850467	.	94080001	94400000	#FF4848	1	0.875
chr1	94400001	94800000	B.1.2.1.2.2.2.1.1.1	0.317757009345794	.	94400001	94800000	#9191FF	1	0.375
chr1	94800001	95000000	A.2.2.2.1.2.2.1.1	0.494158878504673	.	94800001	95000000	#FFDADA	1	0.625
chr1	95000001	95120000	B.1.1.2.1.2.1.1.2.2.1	0.398364485981308	.	95000001	95120000	#DADAFF	1	0.5
chr1	95120001	95280000	B.1.1.2.1.2.1.2.1.1	0.396028037383178	.	95120001	95280000	#DADAFF	1	0.5
chr1	95280001	95560000	A.2.2.2.1.1.1.1.2.2.2.2	0.521028037383178	.	95280001	95560000	#FFDADA	1	0.625
chr1	95560001	95720000	B.1.2.2.1.2.1.1.2.2	0.296728971962617	.	95560001	95720000	#9191FF	1	0.375
chr1	95720001	96440000	B.2.2.2.2.2.2.2	0.00116822429906542	.	95720001	96440000	#0000FF	1	0.125
chr1	96440001	96680000	B.2.2.1.2.2.2.2.2.1.1	0.0455607476635514	.	96440001	96680000	#0000FF	1	0.125
chr1	96680001	96880000	B.2.2.1.2.1.1.2.1	0.0747663551401869	.	96680001	96880000	#0000FF	1	0.125
chr1	96880001	97160000	B.2.1.2.2.2.1.1.1.1.1.1.2	0.144859813084112	.	96880001	97160000	#4848FF	1	0.25
chr1	97160001	97320000	B.1.1.1.1.2.1.2	0.452102803738318	.	97160001	97320000	#DADAFF	1	0.5
chr1	97320001	97600000	B.2.1.2.2.2.1.1.1.2.1	0.141355140186916	.	97320001	97600000	#4848FF	1	0.25
chr1	97600001	97840000	B.1.2.2.1.2.2.1.1.1	0.292056074766355	.	97600001	97840000	#9191FF	1	0.375
chr1	97840001	98000000	A.2.2.2.1.2.2.2.1.1	0.491822429906542	.	97840001	98000000	#FFDADA	1	0.625
chr1	98000001	98200000	B.1.2.2.1.2.1.1.2.1	0.297897196261682	.	98000001	98200000	#9191FF	1	0.375
chr1	98200001	98440000	B.1.2.1.2.2.1.1.1.2	0.323598130841121	.	98200001	98440000	#9191FF	1	0.375
chr1	98440001	98600000	B.2.1.1.2.1.2.1.1.1	0.220794392523364	.	98440001	98600000	#4848FF	1	0.25
chr1	98600001	98800000	B.2.2.1.2.1.2.2.1	0.0677570093457944	.	98600001	98800000	#0000FF	1	0.125
chr1	98800001	99120000	B.2.2.1.2.2.2.2.2.1.2	0.044392523364486	.	98800001	99120000	#0000FF	1	0.125
chr1	99120001	99280000	B.1.2.2.1.2.2.2.2	0.286214953271028	.	99120001	99280000	#9191FF	1	0.375
chr1	99280001	99560000	B.2.1.2.2.1.2.1.2.1.1.2.2.2	0.154205607476636	.	99280001	99560000	#4848FF	1	0.25
chr1	99560001	99760000	B.2.1.2.2.1.1.1.2.2.1	0.164719626168224	.	99560001	99760000	#4848FF	1	0.25
chr1	99760001	99960000	B.2.1.2.2.1.1.1.2.2.2	0.163551401869159	.	99760001	99960000	#4848FF	1	0.25
chr1	99960001	100200000	B.1.2.1.2.2.1.1.2.1.1	0.322429906542056	.	99960001	100200000	#9191FF	1	0.375
chr1	100200001	100480000	A.1.2.1.2.2.1.1.2	0.807242990654206	.	100200001	100480000	#FF4848	1	0.875
chr1	100480001	100640000	A.1.1.2.2.2.2.1.2.2.2	0.884345794392523	.	100480001	100640000	#FF0000	1	1
chr1	100640001	100960000	A.1.1.2.2.2.2.1.2.1.2	0.88785046728972	.	100640001	100960000	#FF0000	1	1
chr1	100960001	101360000	B.1.1.1.1.2.2.1.2.1.1	0.449766355140187	.	100960001	101360000	#DADAFF	1	0.5
chr1	101360001	101560000	A.1.1.2.2.2.2.1.2.2.1.2	0.885514018691589	.	101360001	101560000	#FF0000	1	1
chr1	101560001	101720000	A.1.1.2.2.2.2.1.2.1.1.1	0.89018691588785	.	101560001	101720000	#FF0000	1	1
chr1	101720001	101920000	A.1.1.2.1.1.1.1.2.2.2	0.957943925233645	.	101720001	101920000	#FF0000	1	1
chr1	101920001	102280000	B.1.2.2.1.2.2.2.1.1	0.288551401869159	.	101920001	102280000	#9191FF	1	0.375
chr1	102280001	102760000	B.2.2.2.1.1.2.1.2.1.2	0.0327102803738318	.	102280001	102760000	#0000FF	1	0.125
chr1	102760001	102960000	B.2.1.2.2.2.1.1.1.1.1.1.1	0.146028037383178	.	102760001	102960000	#4848FF	1	0.25
chr1	102960001	103200000	B.2.2.1.2.2.2.1.1.1.1.1	0.0572429906542056	.	102960001	103200000	#0000FF	1	0.125
chr1	103200001	103480000	B.2.2.2.1.1.2.1.2.1.1	0.0338785046728972	.	103200001	103480000	#0000FF	1	0.125
chr1	103480001	103760000	B.2.1.2.2.2.1.2.1.2.2	0.132009345794393	.	103480001	103760000	#4848FF	1	0.25
chr1	103760001	103800000	B.2.1.1.2.1.1.1.1	0.227803738317757	.	103760001	103800000	#4848FF	1	0.25
chr1	103880001	103960000	B.2.1.1.2.1.1.1.1	0.227803738317757	.	103880001	103960000	#4848FF	1	0.25
chr1	104000001	104160000	B.1.2.1.2.2.2.2.2	0.310747663551402	.	104000001	104160000	#9191FF	1	0.375
chr1	104160001	104200000	B.2.1.2.2.1.1.2.1	0.162383177570093	.	104160001	104200000	#4848FF	1	0.25
chr1	104280001	104440000	B.2.1.2.2.1.1.2.1	0.162383177570093	.	104280001	104440000	#4848FF	1	0.25
chr1	104440001	104600000	B.2.1.2.2.2.1.2.2.1.2	0.129672897196262	.	104440001	104600000	#4848FF	1	0.25
chr1	104600001	104720000	B.2.1.2.2.2.1.2.2.1.1	0.130841121495327	.	104600001	104720000	#4848FF	1	0.25
chr1	104720001	104880000	B.2.2.1.2.1.1.2.2	0.0735981308411215	.	104720001	104880000	#0000FF	1	0.125
chr1	104880001	105200000	B.2.2.1.2.2.2.1.2.2.1	0.0502336448598131	.	104880001	105200000	#0000FF	1	0.125
chr1	105200001	105360000	B.1.2.2.1.2.2.1.1.2	0.29088785046729	.	105200001	105360000	#9191FF	1	0.375
chr1	105360001	105800000	B.2.2.1.2.2.2.1.1.1.1.2	0.0560747663551402	.	105360001	105800000	#0000FF	1	0.125
chr1	105800001	106120000	B.2.2.2.1.1.2.1.1.2	0.0350467289719626	.	105800001	106120000	#0000FF	1	0.125
chr1	106120001	106440000	B.2.2.1.2.2.2.1.2.1	0.0514018691588785	.	106120001	106440000	#0000FF	1	0.125
chr1	106440001	106520000	B.2.2.1.2.1.1.1.2.1	0.0771028037383178	.	106440001	106520000	#0000FF	1	0.125
chr1	106520001	106920000	B.2.2.2.1.1.2.2.2	0.0268691588785047	.	106520001	106920000	#0000FF	1	0.125
chr1	106920001	107000000	B.2.2.1.2.1.1.1.2.2	0.0759345794392523	.	106920001	107000000	#0000FF	1	0.125
chr1	107000001	107200000	B.2.2.1.2.2.2.1.1.2	0.0525700934579439	.	107000001	107200000	#0000FF	1	0.125
chr1	107200001	107360000	B.2.1.2.2.2.1.2.2.2.2	0.127336448598131	.	107200001	107360000	#4848FF	1	0.25
chr1	107360001	107520000	B.2.1.2.2.1.1.1.2.1.2	0.16588785046729	.	107360001	107520000	#4848FF	1	0.25
chr1	107520001	107760000	B.2.1.1.2.1.1.2.1.1.2	0.224299065420561	.	107520001	107760000	#4848FF	1	0.25
chr1	107760001	107960000	B.2.1.1.2.1.2.2	0.216121495327103	.	107760001	107960000	#4848FF	1	0.25
chr1	107960001	108080000	B.1.1.2.1.1.1.1.2.1.1	0.421728971962617	.	107960001	108080000	#DADAFF	1	0.5
chr1	108080001	108280000	B.2.1.2.2.1.2.1.1.2	0.158878504672897	.	108080001	108280000	#4848FF	1	0.25
chr1	108280001	108440000	B.2.1.1.2.1.1.2.1.1.1	0.225467289719626	.	108280001	108440000	#4848FF	1	0.25
chr1	108440001	108760000	B.1.2.2.1.1.2.1.2	0.302570093457944	.	108440001	108760000	#9191FF	1	0.375
chr1	108840001	108920000	B.1.2.2.1.1.2.1.2	0.302570093457944	.	108840001	108920000	#9191FF	1	0.375
chr1	109000001	109240000	A.2.1.2.2.1.1.2.1	0.595794392523365	.	109000001	109240000	#FF9191	1	0.75
chr1	109240001	109440000	A.1.2.1.2.1.2.1.2.2.1.2	0.813084112149533	.	109240001	109440000	#FF4848	1	0.875
chr1	109440001	109840000	A.1.1.1.2.1.1.1.2.1	0.981308411214953	.	109440001	109840000	#FF0000	1	1
chr1	109840001	110120000	A.1.1.2.1.2.1.2.2.1	0.934579439252336	.	109840001	110120000	#FF0000	1	1
chr1	110120001	110320000	A.1.2.1.1.1.1.1.1.2	0.876168224299065	.	110120001	110320000	#FF4848	1	0.875
chr1	110320001	110600000	A.1.2.1.1.1.1.1.1.1.1	0.878504672897196	.	110320001	110600000	#FF4848	1	0.875
chr1	110600001	110840000	A.1.2.2.2.2.2.2.2.1	0.70911214953271	.	110600001	110840000	#FF4848	1	0.875
chr1	110840001	111000000	A.1.2.1.1.1.1.1.1.1.2	0.877336448598131	.	110840001	111000000	#FF4848	1	0.875
chr1	111000001	111640000	A.1.1.1.2.2.2.2	0.963785046728972	.	111000001	111640000	#FF0000	1	1
chr1	111640001	111800000	A.1.1.1.2.2.2.1	0.964953271028037	.	111640001	111800000	#FF0000	1	1
chr1	111800001	112120000	A.1.1.2.2.2.2.2.1	0.883177570093458	.	111800001	112120000	#FF0000	1	1
chr1	112120001	112320000	A.1.1.2.1.1.1.1.1.2	0.961448598130841	.	112120001	112320000	#FF0000	1	1
chr1	112320001	112920000	B.1.1.2.2.1.2.1.2	0.382009345794392	.	112320001	112920000	#DADAFF	1	0.5
chr1	112920001	113280000	A.1.2.1.2.1.2.1.1.2.2	0.821261682242991	.	112920001	113280000	#FF4848	1	0.875
chr1	113280001	113680000	A.1.2.1.2.2.1.2	0.80607476635514	.	113280001	113680000	#FF4848	1	0.875
chr1	113680001	114240000	B.1.2.2.1.1.2.2.2	0.300233644859813	.	113680001	114240000	#9191FF	1	0.375
chr1	114240001	114520000	A.1.1.2.1.1.1.2	0.956775700934579	.	114240001	114520000	#FF0000	1	1
chr1	114520001	114960000	A.2.1.2.2.2.1.2.1.1.2	0.580607476635514	.	114520001	114960000	#FF9191	1	0.75
chr1	114960001	115080000	A.2.1.1.1.1.1.1.1	0.706775700934579	.	114960001	115080000	#FF9191	1	0.75
chr1	115080001	115320000	A.1.2.2.2.2.2.1.2.1.2	0.713785046728972	.	115080001	115320000	#FF4848	1	0.875
chr1	115320001	115560000	B.1.2.1.2.2.2.1.1.2.1	0.316588785046729	.	115320001	115560000	#9191FF	1	0.375
chr1	115560001	115960000	B.2.1.1.1.1.2.2.2	0.247663551401869	.	115560001	115960000	#4848FF	1	0.25
chr1	115960001	116120000	B.1.2.2.2.2.1.2.1.1	0.267523364485981	.	115960001	116120000	#9191FF	1	0.375
chr1	116120001	116360000	B.1.1.2.1.2.1.1.2.1	0.399532710280374	.	116120001	116360000	#DADAFF	1	0.5
chr1	116360001	116640000	B.1.2.1.2.2.2.1.1.2.2	0.315420560747664	.	116360001	116640000	#9191FF	1	0.375
chr1	116640001	116840000	A.2.2.2.1.1.1.1.2.2.1	0.523364485981308	.	116640001	116840000	#FFDADA	1	0.625
chr1	116840001	117080000	A.2.1.1.1.1.1.2.1.2	0.702102803738318	.	116840001	117080000	#FF9191	1	0.75
chr1	117080001	117160000	A.1.2.2.2.1.1.1.2	0.757009345794392	.	117080001	117160000	#FF4848	1	0.875
chr1	117160001	117400000	A.1.2.2.2.2.2.1.2.1.1	0.714953271028037	.	117160001	117400000	#FF4848	1	0.875
chr1	117400001	117680000	A.2.1.1.1.2.2.2.1.1.2	0.674065420560748	.	117400001	117680000	#FF9191	1	0.75
chr1	117680001	117840000	B.1.1.2.1.1.1.2.2.1	0.414719626168224	.	117680001	117840000	#DADAFF	1	0.5
chr1	117840001	118280000	A.2.1.1.1.2.2.2.1.2	0.672897196261682	.	117840001	118280000	#FF9191	1	0.75
chr1	118280001	118520000	B.1.1.1.1.2.1.1.1	0.454439252336449	.	118280001	118520000	#DADAFF	1	0.5
chr1	118520001	118920000	B.2.2.1.2.2.1.1.2.2	0.0595794392523364	.	118520001	118920000	#0000FF	1	0.125
chr1	118920001	119040000	B.2.1.1.2.1.1.2.2	0.22196261682243	.	118920001	119040000	#4848FF	1	0.25
chr1	119040001	119360000	B.2.2.1.2.2.2.2.1.1	0.0478971962616822	.	119040001	119360000	#0000FF	1	0.125
chr1	119360001	119680000	B.1.1.1.1.2.2.2.1.1	0.446261682242991	.	119360001	119680000	#DADAFF	1	0.5
chr1	119680001	120080000	B.1.1.1.1.2.2.2.1.2	0.445093457943925	.	119680001	120080000	#DADAFF	1	0.5
chr1	120080001	120280000	A.2.2.1.1.1.1.1	0.570093457943925	.	120080001	120280000	#FFDADA	1	0.625
chr1	120280001	120560000	B.1.1.1.1.2.1.1.2	0.453271028037383	.	120280001	120560000	#DADAFF	1	0.5
chr1	120560001	120720000	A.2.2.1.1.2.2.1.2.2	0.551401869158878	.	120560001	120720000	#FFDADA	1	0.625
chr1	120760001	120800000	A.2.2.1.1.2.2.1.2.2	0.551401869158878	.	120760001	120800000	#FFDADA	1	0.625
chr1	120800001	120840000	B.2.1.2.2.2.1.1.1.1.2	0.142523364485981	.	120800001	120840000	#4848FF	1	0.25
chr1	120880001	120920000	B.2.1.2.2.2.1.1.1.1.2	0.142523364485981	.	120880001	120920000	#4848FF	1	0.25
chr1	121080001	121360000	B.2.1.2.2.2.1.1.1.1.2	0.142523364485981	.	121080001	121360000	#4848FF	1	0.25
chr1	142800001	142840000	B.1.2.2.1.2.1.1.1	0.299065420560748	.	142800001	142840000	#9191FF	1	0.375
chr1	142880001	142920000	B.1.2.2.1.2.1.1.1	0.299065420560748	.	142880001	142920000	#9191FF	1	0.375
chr1	143120001	143240000	B.1.2.2.1.2.1.1.1	0.299065420560748	.	143120001	143240000	#9191FF	1	0.375
chr1	143440001	143480000	B.1.2.2.1.2.1.1.1	0.299065420560748	.	143440001	143480000	#9191FF	1	0.375
chr1	143960001	144080000	A.1.2.2.2.2.2.2.1.2	0.710280373831776	.	143960001	144080000	#FF4848	1	0.875
chr1	144520001	144600000	A.1.2.2.2.2.2.2.1.2	0.710280373831776	.	144520001	144600000	#FF4848	1	0.875
chr1	144640001	144720000	A.1.2.2.2.2.2.2.1.2	0.710280373831776	.	144640001	144720000	#FF4848	1	0.875
chr1	144800001	145120000	A.1.2.2.2.2.2.2.1.2	0.710280373831776	.	144800001	145120000	#FF4848	1	0.875
chr1	145120001	145320000	A.1.2.2.2.2.1.2.2.2.1	0.72196261682243	.	145120001	145320000	#FF4848	1	0.875
chr1	145360001	145840000	A.1.1.1.1.1.2.2.1	0.997663551401869	.	145360001	145840000	#FF0000	1	1
chr1	146320001	146400000	B.1.1.1.1.1.2.1.1	0.45911214953271	.	146320001	146400000	#DADAFF	1	0.5
chr1	146440001	146760000	B.1.1.1.1.1.2.1.1	0.45911214953271	.	146440001	146760000	#DADAFF	1	0.5
chr1	146760001	147000000	B.1.2.2.1.1.1.2	0.308411214953271	.	146760001	147000000	#9191FF	1	0.375
chr1	147000001	147160000	A.2.2.2.1.2.1.1.1.1	0.503504672897196	.	147000001	147160000	#FFDADA	1	0.625
chr1	147160001	147440000	B.1.1.1.1.1.2.2.1	0.456775700934579	.	147160001	147440000	#DADAFF	1	0.5
chr1	147680001	147840000	B.1.1.1.1.1.2.2.1	0.456775700934579	.	147680001	147840000	#DADAFF	1	0.5
chr1	148520001	148560000	B.1.1.1.1.1.2.2.1	0.456775700934579	.	148520001	148560000	#DADAFF	1	0.5
chr1	148840001	148960000	B.2.1.2.1.2.2.1.1.1	0.176401869158879	.	148840001	148960000	#4848FF	1	0.25
chr1	149000001	149200000	B.2.1.2.1.2.2.1.1.1	0.176401869158879	.	149000001	149200000	#4848FF	1	0.25
chr1	149200001	149320000	A.2.2.2.1.2.1.1.2	0.501168224299065	.	149200001	149320000	#FFDADA	1	0.625
chr1	149320001	149440000	B.1.1.2.1.1.1.1.2.2	0.417056074766355	.	149320001	149440000	#DADAFF	1	0.5
chr1	149640001	149760000	B.1.1.2.1.1.1.1.2.2	0.417056074766355	.	149640001	149760000	#DADAFF	1	0.5
chr1	149760001	150200000	A.1.1.1.1.2.2.1	0.988317757009346	.	149760001	150200000	#FF0000	1	1
chr1	150200001	150600000	A.1.1.1.2.1.1.1.1.1.1	0.985981308411215	.	150200001	150600000	#FF0000	1	1
chr1	150600001	150720000	A.1.1.2.1.2.2.1.2.2.2	0.925233644859813	.	150600001	150720000	#FF0000	1	1
chr1	150720001	151040000	A.1.1.2.1.2.2.1.1	0.932242990654206	.	150720001	151040000	#FF0000	1	1
chr1	151040001	151280000	A.1.1.2.1.2.1.1.2	0.940420560747664	.	151040001	151280000	#FF0000	1	1
chr1	151280001	151440000	A.1.1.2.2.1.2.1	0.911214953271028	.	151280001	151440000	#FF0000	1	1
chr1	151440001	151840000	A.1.1.2.2.2.1.1.2.1.1	0.904205607476635	.	151440001	151840000	#FF0000	1	1
chr1	151840001	152040000	A.1.2.2.2.1.2.1.1.2.1	0.751168224299065	.	151840001	152040000	#FF4848	1	0.875
chr1	152040001	152160000	B.1.1.1.2.2.2.2.1.1	0.426401869158879	.	152040001	152160000	#DADAFF	1	0.5
chr1	152160001	152280000	B.1.2.1.2.1.1.2.2.2.2.2	0.336448598130841	.	152160001	152280000	#9191FF	1	0.375
chr1	152280001	152760000	B.2.1.1.1.2.1.1.1	0.246495327102804	.	152280001	152760000	#4848FF	1	0.25
chr1	152760001	152880000	B.1.2.1.2.1.1.2.2.2.2.1	0.337616822429907	.	152760001	152880000	#9191FF	1	0.375
chr1	152880001	153000000	B.1.1.2.2.2.1.1.2	0.375	.	152880001	153000000	#DADAFF	1	0.5
chr1	153000001	153160000	B.1.2.1.2.1.2.1.1.2.1	0.33411214953271	.	153000001	153160000	#9191FF	1	0.375
chr1	153160001	153480000	A.2.2.2.1.2.1.2.2.2.1	0.496495327102804	.	153160001	153480000	#FFDADA	1	0.625
chr1	153520001	153760000	A.1.2.1.1.1.2.2.2.2.1	0.857476635514019	.	153520001	153760000	#FF4848	1	0.875
chr1	153760001	153960000	A.1.1.2.1.2.2.1.2.1.2.2	0.928738317757009	.	153760001	153960000	#FF0000	1	1
chr1	153960001	154120000	A.2.1.1.2.2.2.1.1.1.2.1	0.651869158878505	.	153960001	154120000	#FF9191	1	0.75
chr1	154120001	154440000	A.1.1.2.1.2.2.1.2.2.1.1	0.927570093457944	.	154120001	154440000	#FF0000	1	1
chr1	154440001	154640000	A.1.2.1.1.2.2.1.1	0.844626168224299	.	154440001	154640000	#FF4848	1	0.875
chr1	154640001	154760000	A.2.1.2.1.1.1.1.1.2.1	0.636682242990654	.	154640001	154760000	#FF9191	1	0.75
chr1	154760001	154920000	A.2.1.1.2.1.1.1.2.2	0.667056074766355	.	154760001	154920000	#FF9191	1	0.75
chr1	154920001	155160000	A.1.1.2.1.2.2.1.2.1.2.1	0.929906542056075	.	154920001	155160000	#FF0000	1	1
chr1	155160001	155480000	A.1.1.2.1.2.2.1.2.2.1.2	0.926401869158878	.	155160001	155480000	#FF0000	1	1
chr1	155480001	155760000	A.1.1.2.2.1.2.2.2	0.908878504672897	.	155480001	155760000	#FF0000	1	1
chr1	155760001	155960000	A.1.1.2.2.1.2.2.1	0.910046728971963	.	155760001	155960000	#FF0000	1	1
chr1	155960001	156080000	A.1.2.2.1.1.2.2.1.2	0.776869158878505	.	155960001	156080000	#FF4848	1	0.875
chr1	156080001	156320000	A.1.1.1.2.1.1.2	0.978971962616822	.	156080001	156320000	#FF0000	1	1
chr1	156320001	156560000	A.1.2.1.1.1.2.1.2.2.1	0.866822429906542	.	156320001	156560000	#FF4848	1	0.875
chr1	156560001	156680000	A.2.1.1.2.1.1.2	0.66588785046729	.	156560001	156680000	#FF9191	1	0.75
chr1	156680001	156760000	A.1.2.1.1.1.2.1.2.2.2	0.865654205607477	.	156680001	156760000	#FF4848	1	0.875
chr1	156760001	156840000	A.1.2.2.1.2.1.1.2.2.2	0.768691588785047	.	156760001	156840000	#FF4848	1	0.875
chr1	156840001	157120000	A.1.2.1.1.1.1.2.1.2	0.871495327102804	.	156840001	157120000	#FF4848	1	0.875
chr1	157120001	157600000	A.1.1.2.2.2.1.1.2.1.2	0.90303738317757	.	157120001	157600000	#FF0000	1	1
chr1	157600001	157840000	A.1.2.2.2.2.2.2.1.1	0.711448598130841	.	157600001	157840000	#FF4848	1	0.875
chr1	157840001	158320000	A.2.2.2.1.2.1.2.2.1	0.497663551401869	.	157840001	158320000	#FFDADA	1	0.625
chr1	158320001	158920000	B.2.1.1.1.2.1.2.1.1	0.242990654205607	.	158320001	158920000	#4848FF	1	0.25
chr1	158920001	159080000	A.2.1.1.1.1.2.1.2.2	0.695093457943925	.	158920001	159080000	#FF9191	1	0.75
chr1	159080001	159280000	B.1.2.1.2.1.2.1.1.2.2	0.332943925233645	.	159080001	159280000	#9191FF	1	0.375
chr1	159280001	159560000	B.2.1.2.1.2.2.2.2	0.169392523364486	.	159280001	159560000	#4848FF	1	0.25
chr1	159560001	159720000	B.1.2.2.2.2.1.1.2.1.2.1	0.272196261682243	.	159560001	159720000	#9191FF	1	0.375
chr1	159720001	160040000	A.2.1.1.1.1.2.1.2.1	0.696261682242991	.	159720001	160040000	#FF9191	1	0.75
chr1	160040001	160360000	A.1.1.1.2.1.2.1.1.2	0.976635514018692	.	160040001	160360000	#FF0000	1	1
chr1	160360001	160680000	A.1.1.1.1.2.1.2.1.1	0.992990654205608	.	160360001	160680000	#FF0000	1	1
chr1	160680001	161160000	A.1.1.1.1.1.1	1	.	160680001	161160000	#FF0000	1	1
chr1	161160001	161440000	A.1.1.1.2.1.1.1.1.2.1	0.983644859813084	.	161160001	161440000	#FF0000	1	1
chr1	161440001	161520000	A.1.2.1.1.1.2.1.2.1	0.867990654205608	.	161440001	161520000	#FF4848	1	0.875
chr1	161520001	161720000	A.1.1.2.1.2.1.1.1	0.941588785046729	.	161520001	161720000	#FF0000	1	1
chr1	161720001	162040000	A.1.2.2.2.1.2.2.2.1.1	0.741822429906542	.	161720001	162040000	#FF4848	1	0.875
chr1	162040001	162600000	A.2.2.1.1.1.1.2.2.1.2	0.566588785046729	.	162040001	162600000	#FFDADA	1	0.625
chr1	162600001	162800000	B.1.1.1.1.1.1.1.1	0.466121495327103	.	162600001	162800000	#DADAFF	1	0.5
chr1	162800001	163320000	B.2.1.1.1.2.2.2.2.1.2	0.230140186915888	.	162800001	163320000	#4848FF	1	0.25
chr1	163320001	163600000	B.2.2.1.1.2.1.1.1	0.0981308411214953	.	163320001	163600000	#0000FF	1	0.125
chr1	163600001	163880000	B.2.2.2.1.2.2.1.1	0.014018691588785	.	163600001	163880000	#0000FF	1	0.125
chr1	163880001	164200000	B.2.2.2.1.2.2.1.2	0.0128504672897196	.	163880001	164200000	#0000FF	1	0.125
chr1	164200001	164480000	B.2.2.2.2.2.1.1	0.00467289719626168	.	164200001	164480000	#0000FF	1	0.125
chr1	164480001	164680000	B.2.2.1.1.1.1.2.2	0.116822429906542	.	164480001	164680000	#0000FF	1	0.125
chr1	164680001	164760000	B.2.1.1.2.2.2.1.1.2	0.207943925233645	.	164680001	164760000	#4848FF	1	0.25
chr1	164760001	165080000	B.2.2.2.1.2.1.1.2	0.0233644859813084	.	164760001	165080000	#0000FF	1	0.125
chr1	165080001	165280000	B.2.1.1.1.2.1.1.2.1	0.245327102803738	.	165080001	165280000	#4848FF	1	0.25
chr1	165280001	165560000	B.1.2.1.2.1.1.2.2.1	0.339953271028037	.	165280001	165560000	#9191FF	1	0.375
chr1	165560001	165720000	A.1.2.2.2.1.1.2.1.2	0.754672897196262	.	165560001	165720000	#FF4848	1	0.875
chr1	165720001	165880000	A.1.2.1.2.1.1.2.1.1.2.2	0.832943925233645	.	165720001	165880000	#FF4848	1	0.875
chr1	165880001	166160000	B.1.2.1.2.1.2.1.1.1	0.335280373831776	.	165880001	166160000	#9191FF	1	0.375
chr1	166160001	166520000	B.2.1.1.1.2.2.2.2.2	0.228971962616822	.	166160001	166520000	#4848FF	1	0.25
chr1	166520001	166800000	B.2.1.1.1.2.2.2.2.1.1	0.231308411214953	.	166520001	166800000	#4848FF	1	0.25
chr1	166800001	167000000	A.1.2.2.2.2.1.1.1.1.1.1	0.73714953271028	.	166800001	167000000	#FF4848	1	0.875
chr1	167000001	167200000	A.1.2.2.2.1.1.2.2	0.753504672897196	.	167000001	167200000	#FF4848	1	0.875
chr1	167200001	167400000	A.1.1.2.1.1.2.2.2.2.2	0.942757009345794	.	167200001	167400000	#FF0000	1	1
chr1	167400001	167560000	A.1.2.1.2.1.1.2.2.1.1	0.828271028037383	.	167400001	167560000	#FF4848	1	0.875
chr1	167560001	167720000	A.1.1.2.1.1.2.1.1.2.1	0.954439252336449	.	167560001	167720000	#FF0000	1	1
chr1	167720001	168000000	A.1.1.1.2.1.2.2.2.1	0.970794392523365	.	167720001	168000000	#FF0000	1	1
chr1	168000001	168240000	A.1.1.2.2.2.1.1.1.1.2	0.906542056074766	.	168000001	168240000	#FF0000	1	1
chr1	168240001	168560000	A.1.2.1.2.1.1.2.2.1.2	0.827102803738318	.	168240001	168560000	#FF4848	1	0.875
chr1	168560001	168760000	A.1.2.2.2.2.1.2.1.2.2	0.724299065420561	.	168560001	168760000	#FF4848	1	0.875
chr1	168760001	168920000	A.1.2.2.2.2.1.2.1.1.2	0.726635514018692	.	168760001	168920000	#FF4848	1	0.875
chr1	168920001	169120000	A.1.1.2.1.1.2.2.2.1	0.945093457943925	.	168920001	169120000	#FF0000	1	1
chr1	169120001	169360000	A.1.2.2.2.1.2.2.1.1	0.745327102803738	.	169120001	169360000	#FF4848	1	0.875
chr1	169360001	169680000	A.1.2.1.2.1.1.2.1.1.1	0.835280373831776	.	169360001	169680000	#FF4848	1	0.875
chr1	169680001	169880000	A.1.2.2.2.1.1.2.1.1	0.755841121495327	.	169680001	169880000	#FF4848	1	0.875
chr1	169880001	170080000	A.2.1.2.2.2.2.1.2.1	0.574766355140187	.	169880001	170080000	#FF9191	1	0.75
chr1	170080001	170240000	B.2.1.1.2.2.2.1.1.1	0.20911214953271	.	170080001	170240000	#4848FF	1	0.25
chr1	170240001	170440000	B.1.2.2.2.2.2.2.2.2	0.258177570093458	.	170240001	170440000	#9191FF	1	0.375
chr1	170440001	170600000	B.1.2.2.2.2.2.2.2.1	0.259345794392523	.	170440001	170600000	#9191FF	1	0.375
chr1	170600001	170920000	B.2.1.1.2.2.2.1.2	0.206775700934579	.	170600001	170920000	#4848FF	1	0.25
chr1	170920001	171160000	B.2.1.2.1.2.2.1.1.2	0.175233644859813	.	170920001	171160000	#4848FF	1	0.25
chr1	171160001	171440000	B.1.2.2.1.1.1.1	0.309579439252336	.	171160001	171440000	#9191FF	1	0.375
chr1	171440001	171600000	A.1.2.1.2.2.2.2.2.2.1.1	0.794392523364486	.	171440001	171600000	#FF4848	1	0.875
chr1	171600001	171800000	A.2.1.2.2.1.2.1.2.1.2	0.591121495327103	.	171600001	171800000	#FF9191	1	0.75
chr1	171800001	171960000	B.1.1.1.1.1.2.1.2	0.457943925233645	.	171800001	171960000	#DADAFF	1	0.5
chr1	171960001	172360000	A.1.2.2.2.2.1.1.1.2.2.1	0.732476635514019	.	171960001	172360000	#FF4848	1	0.875
chr1	172360001	172680000	A.2.1.1.1.1.2.1.1	0.697429906542056	.	172360001	172680000	#FF9191	1	0.75
chr1	172680001	172800000	A.2.2.2.1.2.1.1.1.2	0.502336448598131	.	172680001	172800000	#FFDADA	1	0.625
chr1	172800001	173280000	B.1.1.2.1.2.2.1.1	0.39018691588785	.	172800001	173280000	#DADAFF	1	0.5
chr1	173280001	173480000	A.2.1.2.2.1.2.1.2.1.1	0.592289719626168	.	173280001	173480000	#FF9191	1	0.75
chr1	173480001	173720000	A.2.2.2.1.1.2.1.1.2.2	0.51285046728972	.	173480001	173720000	#FFDADA	1	0.625
chr1	173720001	173880000	A.1.2.2.2.1.2.1.1.2.2.1	0.75	.	173720001	173880000	#FF4848	1	0.875
chr1	173880001	174240000	A.1.1.2.2.2.1.2.1.2	0.897196261682243	.	173880001	174240000	#FF0000	1	1
chr1	174240001	174680000	A.2.2.1.1.1.1.2.2.1.1	0.567757009345794	.	174240001	174680000	#FFDADA	1	0.625
chr1	174680001	174800000	A.2.1.2.2.2.2.2.1	0.572429906542056	.	174680001	174800000	#FF9191	1	0.75
chr1	174800001	175000000	A.1.2.1.2.2.2.2.2.2.2	0.792056074766355	.	174800001	175000000	#FF4848	1	0.875
chr1	175000001	175280000	A.1.2.1.2.2.2.2.1.1.1	0.800233644859813	.	175000001	175280000	#FF4848	1	0.875
chr1	175280001	175720000	A.2.2.2.1.1.2.1.1.2.1.2.1	0.51518691588785	.	175280001	175720000	#FFDADA	1	0.625
chr1	175720001	176200000	A.2.1.2.2.2.1.1.2	0.582943925233645	.	175720001	176200000	#FF9191	1	0.75
chr1	176200001	176520000	B.2.1.1.1.2.2.1.1.2	0.235981308411215	.	176200001	176520000	#4848FF	1	0.25
chr1	176520001	176800000	B.2.1.2.1.2.2.1.2.2	0.172897196261682	.	176520001	176800000	#4848FF	1	0.25
chr1	176800001	177280000	B.2.2.1.1.1.1.2.1	0.117990654205607	.	176800001	177280000	#0000FF	1	0.125
chr1	177280001	177600000	B.2.2.1.1.2.1.1.2	0.0969626168224299	.	177280001	177600000	#0000FF	1	0.125
chr1	177600001	177680000	B.1.2.2.2.2.1.2.1.2	0.266355140186916	.	177600001	177680000	#9191FF	1	0.375
chr1	177680001	178040000	B.2.1.1.1.2.1.2.2	0.240654205607477	.	177680001	178040000	#4848FF	1	0.25
chr1	178040001	178240000	B.2.2.1.1.1.1.1.2	0.119158878504673	.	178040001	178240000	#0000FF	1	0.125
chr1	178240001	178520000	B.1.2.2.2.2.1.1.2.1.2.2	0.271028037383178	.	178240001	178520000	#9191FF	1	0.375
chr1	178520001	178720000	A.1.2.2.2.1.2.2.1.2.1	0.744158878504673	.	178520001	178720000	#FF4848	1	0.875
chr1	178720001	179200000	A.1.2.1.2.1.1.2.1.2.2	0.829439252336449	.	178720001	179200000	#FF4848	1	0.875
chr1	179200001	179360000	A.2.1.1.1.2.1.2.1.2	0.68107476635514	.	179200001	179360000	#FF9191	1	0.75
chr1	179360001	179800000	B.1.2.1.2.1.2.1.2.2.2	0.329439252336449	.	179360001	179800000	#9191FF	1	0.375
chr1	179800001	180120000	A.1.1.1.2.1.2.1.2.2	0.974299065420561	.	179800001	180120000	#FF0000	1	1
chr1	180120001	180240000	A.2.1.1.1.2.1.1.1.2	0.684579439252336	.	180120001	180240000	#FF9191	1	0.75
chr1	180240001	180440000	A.1.2.1.2.2.2.2.2.1.2	0.795560747663551	.	180240001	180440000	#FF4848	1	0.875
chr1	180440001	180640000	A.1.2.2.2.2.1.2.1.1.1	0.727803738317757	.	180440001	180640000	#FF4848	1	0.875
chr1	180640001	180800000	A.1.2.2.2.1.2.2.2.1.2.1	0.740654205607477	.	180640001	180800000	#FF4848	1	0.875
chr1	180800001	181160000	A.1.1.1.2.1.2.2.2.2.1.2	0.968457943925234	.	180800001	181160000	#FF0000	1	1
chr1	181160001	181360000	A.2.2.1.1.2.2.1.1	0.553738317757009	.	181160001	181360000	#FFDADA	1	0.625
chr1	181360001	181680000	A.1.2.1.2.2.2.2.1.1.2	0.799065420560748	.	181360001	181680000	#FF4848	1	0.875
chr1	181680001	181880000	B.1.1.2.1.1.1.2.1	0.41588785046729	.	181680001	181880000	#DADAFF	1	0.5
chr1	181880001	181960000	A.2.2.2.1.1.1.2	0.519859813084112	.	181880001	181960000	#FFDADA	1	0.625
chr1	181960001	182040000	A.2.2.1.1.2.2.1.2.1	0.552570093457944	.	181960001	182040000	#FFDADA	1	0.625
chr1	182040001	182280000	A.2.1.1.1.1.2.2.1.2.1	0.692757009345794	.	182040001	182280000	#FF9191	1	0.75
chr1	182280001	182560000	A.1.2.2.2.1.2.2.2.1.2.2	0.739485981308411	.	182280001	182560000	#FF4848	1	0.875
chr1	182560001	182840000	A.1.1.1.2.1.2.1.1.1	0.977803738317757	.	182560001	182840000	#FF0000	1	1
chr1	182840001	183120000	A.1.2.1.2.1.1.1.1.1	0.838785046728972	.	182840001	183120000	#FF4848	1	0.875
chr1	183120001	183440000	A.1.2.2.2.2.1.2.2.1	0.723130841121495	.	183120001	183440000	#FF4848	1	0.875
chr1	183440001	183600000	A.1.1.2.2.2.1.1.1.1.1	0.907710280373832	.	183440001	183600000	#FF0000	1	1
chr1	183600001	183920000	A.1.1.2.1.1.2.1.2.1	0.952102803738318	.	183600001	183920000	#FF0000	1	1
chr1	183920001	184200000	A.2.2.2.1.1.2.1.1.2.1.2.2	0.514018691588785	.	183920001	184200000	#FFDADA	1	0.625
chr1	184200001	184640000	B.1.1.1.1.1.2.2.2	0.455607476635514	.	184200001	184640000	#DADAFF	1	0.5
chr1	184640001	184920000	A.1.2.1.2.1.1.2.1.2.1.2	0.830607476635514	.	184640001	184920000	#FF4848	1	0.875
chr1	184920001	185120000	A.1.2.2.2.2.1.1.1.1.1.2	0.735981308411215	.	184920001	185120000	#FF4848	1	0.875
chr1	185120001	185360000	A.1.2.2.2.2.1.1.1.2.2.2	0.731308411214953	.	185120001	185360000	#FF4848	1	0.875
chr1	185360001	185480000	A.2.2.1.1.2.2.2.1	0.550233644859813	.	185360001	185480000	#FFDADA	1	0.625
chr1	185480001	185680000	A.2.1.2.2.2.2.1.2.2	0.573598130841122	.	185480001	185680000	#FF9191	1	0.75
chr1	185680001	186080000	B.2.1.2.1.2.1.1.2.2	0.18107476635514	.	185680001	186080000	#4848FF	1	0.25
chr1	186080001	186280000	B.1.1.2.1.2.2.1.2.2	0.38785046728972	.	186080001	186280000	#DADAFF	1	0.5
chr1	186280001	186400000	A.2.1.1.1.2.1.2.1.1	0.682242990654206	.	186280001	186400000	#FF9191	1	0.75
chr1	186400001	186720000	B.1.1.2.1.2.2.1.2.1	0.389018691588785	.	186400001	186720000	#DADAFF	1	0.5
chr1	186720001	186920000	B.1.1.1.2.1.2.2.1	0.433411214953271	.	186720001	186920000	#DADAFF	1	0.5
chr1	186920001	187400000	B.2.2.1.1.1.2.2.2.1.2	0.100467289719626	.	186920001	187400000	#0000FF	1	0.125
chr1	187400001	187600000	B.2.2.1.1.1.2.2.2.2	0.0992990654205607	.	187400001	187600000	#0000FF	1	0.125
chr1	187600001	187880000	B.2.2.2.1.2.1.2.2.2.1	0.0163551401869159	.	187600001	187880000	#0000FF	1	0.125
chr1	187880001	188040000	B.1.2.2.2.2.2.1.2	0.26285046728972	.	187880001	188040000	#9191FF	1	0.375
chr1	188040001	188480000	B.2.2.2.1.2.1.1.1.1	0.0257009345794393	.	188040001	188480000	#0000FF	1	0.125
chr1	188480001	188720000	B.2.2.1.1.2.2.1.2.1.2.2	0.0829439252336449	.	188480001	188720000	#0000FF	1	0.125
chr1	188720001	189120000	B.2.2.2.1.2.2.2.1.1	0.0116822429906542	.	188720001	189120000	#0000FF	1	0.125
chr1	189120001	189440000	B.2.2.2.1.2.1.2.1.1.2	0.0198598130841121	.	189120001	189440000	#0000FF	1	0.125
chr1	189440001	189560000	B.2.1.1.2.2.1.2.2.1	0.211448598130841	.	189440001	189560000	#4848FF	1	0.25
chr1	189560001	189800000	B.2.1.1.2.2.2.2.2.2.1.1	0.200934579439252	.	189560001	189800000	#4848FF	1	0.25
chr1	189800001	190120000	B.2.2.1.1.1.2.2.2.1.1	0.101635514018692	.	189800001	190120000	#0000FF	1	0.125
chr1	190120001	190560000	B.2.2.1.1.2.1.2.1.2.2	0.0922897196261682	.	190120001	190560000	#0000FF	1	0.125
chr1	190560001	191080000	B.2.2.2.1.2.1.2.1.1.1.1	0.022196261682243	.	190560001	191080000	#0000FF	1	0.125
chr1	191080001	191240000	B.2.1.2.1.1.1.2.1	0.192757009345794	.	191080001	191240000	#4848FF	1	0.25
chr1	191240001	191680000	B.2.2.1.1.2.1.2.1.2.1	0.0934579439252336	.	191240001	191680000	#0000FF	1	0.125
chr1	191680001	191760000	B.2.1.1.2.2.2.2.2.1.1	0.203271028037383	.	191680001	191760000	#4848FF	1	0.25
chr1	191760001	191880000	B.2.1.2.1.1.1.2.2	0.191588785046729	.	191760001	191880000	#4848FF	1	0.25
chr1	191880001	192160000	B.2.2.1.1.1.2.2.1.1.2	0.105140186915888	.	191880001	192160000	#0000FF	1	0.125
chr1	192160001	192440000	B.2.1.2.1.2.1.2.2.2	0.177570093457944	.	192160001	192440000	#4848FF	1	0.25
chr1	192440001	192600000	A.1.2.1.2.2.2.1.2	0.801401869158878	.	192440001	192600000	#FF4848	1	0.875
chr1	192600001	193000000	A.2.2.2.1.1.2.2.1.1	0.510514018691589	.	192600001	193000000	#FFDADA	1	0.625
chr1	193000001	193280000	A.1.2.1.2.2.2.1.1.2	0.802570093457944	.	193000001	193280000	#FF4848	1	0.875
chr1	193280001	193560000	B.1.2.1.2.1.2.2.2.1	0.327102803738318	.	193280001	193560000	#9191FF	1	0.375
chr1	193560001	193760000	B.2.1.1.2.2.2.2.2.2.2.1	0.198598130841121	.	193560001	193760000	#4848FF	1	0.25
chr1	193760001	194040000	B.2.2.1.1.2.1.2.1.1.1	0.0957943925233645	.	193760001	194040000	#0000FF	1	0.125
chr1	194040001	194360000	B.2.1.2.1.2.1.1.1.1	0.186915887850467	.	194040001	194360000	#4848FF	1	0.25
chr1	194360001	194720000	B.2.2.2.1.2.1.2.1.1.1.2	0.0210280373831776	.	194360001	194720000	#0000FF	1	0.125
chr1	194720001	194920000	B.2.1.1.2.2.2.2.2.2.1.2	0.199766355140187	.	194720001	194920000	#4848FF	1	0.25
chr1	194920001	195120000	B.2.2.1.1.1.2.1.2.2.2	0.108644859813084	.	194920001	195120000	#0000FF	1	0.125
chr1	195120001	195240000	B.1.2.2.2.2.2.1.1	0.264018691588785	.	195120001	195240000	#9191FF	1	0.375
chr1	195240001	195360000	B.2.1.2.1.1.1.1.1	0.196261682242991	.	195240001	195360000	#4848FF	1	0.25
chr1	195360001	195440000	B.2.1.1.2.2.1.2.2.2	0.210280373831776	.	195360001	195440000	#4848FF	1	0.25
chr1	195440001	195720000	B.2.2.1.1.2.1.2.1.1.2	0.0946261682242991	.	195440001	195720000	#0000FF	1	0.125
chr1	195720001	195840000	B.2.1.2.1.1.1.1.2.2	0.19392523364486	.	195720001	195840000	#4848FF	1	0.25
chr1	195840001	196080000	B.2.2.1.1.2.2.1.2.2	0.0817757009345794	.	195840001	196080000	#0000FF	1	0.125
chr1	196080001	196440000	B.2.2.2.1.2.2.2.1.2	0.0105140186915888	.	196080001	196440000	#0000FF	1	0.125
chr1	196440001	196720000	B.2.2.1.1.1.2.2.1.2.1	0.103971962616822	.	196440001	196720000	#0000FF	1	0.125
chr1	196720001	196840000	B.2.1.1.2.2.1.2.1.2	0.212616822429907	.	196720001	196840000	#4848FF	1	0.25
chr1	196840001	197040000	B.2.1.1.2.2.2.2.2.2.2.2	0.197429906542056	.	196840001	197040000	#4848FF	1	0.25
chr1	197040001	197200000	A.2.2.2.1.1.2.2.2.1.1	0.508177570093458	.	197040001	197200000	#FFDADA	1	0.625
chr1	197200001	197440000	B.2.1.1.2.2.2.2.1.2	0.204439252336449	.	197200001	197440000	#4848FF	1	0.25
chr1	197440001	197800000	B.2.2.1.1.1.2.2.1.1.1.2	0.106308411214953	.	197440001	197800000	#0000FF	1	0.125
chr1	197800001	197880000	B.2.1.1.2.2.1.2.1.1	0.213785046728972	.	197800001	197880000	#4848FF	1	0.25
chr1	197880001	198080000	B.2.1.1.2.2.1.1	0.214953271028037	.	197880001	198080000	#4848FF	1	0.25
chr1	198080001	198280000	A.1.2.2.2.2.1.1.2.1	0.730140186915888	.	198080001	198280000	#FF4848	1	0.875
chr1	198280001	198520000	B.1.1.1.1.1.1.2.2.1.2	0.461448598130841	.	198280001	198520000	#DADAFF	1	0.5
chr1	198520001	198680000	A.1.2.1.2.2.2.1.1.1.1	0.804906542056075	.	198520001	198680000	#FF4848	1	0.875
chr1	198680001	198800000	A.2.1.2.2.1.2.2.1.1	0.588785046728972	.	198680001	198800000	#FF9191	1	0.75
chr1	198800001	199240000	A.1.2.1.2.1.1.2.1.2.1.1	0.831775700934579	.	198800001	199240000	#FF4848	1	0.875
chr1	199240001	199560000	B.2.1.2.1.2.1.1.1.2.1	0.185747663551402	.	199240001	199560000	#4848FF	1	0.25
chr1	199560001	199880000	B.2.1.2.1.2.1.2.2.1	0.178738317757009	.	199560001	199880000	#4848FF	1	0.25
chr1	199880001	200240000	B.1.1.2.1.1.2.1.2.1	0.410046728971963	.	199880001	200240000	#DADAFF	1	0.5
chr1	200240001	200560000	A.1.1.2.1.1.2.2.2.2.1	0.94392523364486	.	200240001	200560000	#FF0000	1	1
chr1	200560001	200840000	A.1.1.1.2.1.2.2.1.2	0.97196261682243	.	200560001	200840000	#FF0000	1	1
chr1	200840001	201200000	A.1.2.1.2.1.1.1.1.2	0.837616822429907	.	200840001	201200000	#FF4848	1	0.875
chr1	201200001	201400000	A.2.2.1.2.1.2.2.2.2.1	0.532710280373832	.	201200001	201400000	#FFDADA	1	0.625
chr1	201400001	201840000	A.1.2.2.2.1.2.1.1.1	0.752336448598131	.	201400001	201840000	#FF4848	1	0.875
chr1	201840001	202040000	A.1.2.1.1.2.2.2	0.839953271028037	.	201840001	202040000	#FF4848	1	0.875
chr1	202040001	202120000	A.2.2.1.2.2.2	0.52803738317757	.	202040001	202120000	#FFDADA	1	0.625
chr1	202120001	202400000	A.2.1.2.1.1.1.2.2	0.628504672897196	.	202120001	202400000	#FF9191	1	0.75
chr1	202400001	202600000	A.1.2.1.2.2.2.2.1.2	0.797897196261682	.	202400001	202600000	#FF4848	1	0.875
chr1	202600001	202960000	A.1.1.2.2.2.1.1.2.2	0.901869158878505	.	202600001	202960000	#FF0000	1	1
chr1	202960001	203160000	A.2.1.1.2.2.2.2.2.2	0.641355140186916	.	202960001	203160000	#FF9191	1	0.75
chr1	203160001	203320000	A.1.2.2.1.2.1.1.1.1	0.774532710280374	.	203160001	203320000	#FF4848	1	0.875
chr1	203320001	203520000	A.2.2.1.2.1.2.1	0.537383177570093	.	203320001	203520000	#FFDADA	1	0.625
chr1	203520001	203680000	A.2.1.2.1.1.1.2.1.1	0.630841121495327	.	203520001	203680000	#FF9191	1	0.75
chr1	203680001	203840000	A.1.2.2.1.1.1.1	0.79088785046729	.	203680001	203840000	#FF4848	1	0.875
chr1	203840001	204000000	A.2.2.2.2.1.1.1.1.2	0.48714953271028	.	203840001	204000000	#FFDADA	1	0.625
chr1	204000001	204360000	A.2.2.1.2.1.2.2.1.1	0.536214953271028	.	204000001	204360000	#FFDADA	1	0.625
chr1	204360001	204560000	A.1.1.2.1.2.2.2.2	0.922897196261682	.	204360001	204560000	#FF0000	1	1
chr1	204560001	205040000	A.2.2.1.2.1.2.2.1.2	0.535046728971963	.	204560001	205040000	#FFDADA	1	0.625
chr1	205040001	205600000	A.1.2.1.1.1.1.2.2	0.870327102803738	.	205040001	205600000	#FF4848	1	0.875
chr1	205600001	205760000	A.1.2.1.1.1.1.2.1.1	0.872663551401869	.	205600001	205760000	#FF4848	1	0.875
chr1	205760001	205920000	A.2.1.1.2.2.2.2.2.1	0.642523364485981	.	205760001	205920000	#FF9191	1	0.75
chr1	205920001	205960000	A.2.2.2.2.2.2.1	0.468457943925234	.	205920001	205960000	#FFDADA	1	0.625
chr1	206080001	206160000	A.2.2.2.2.2.2.1	0.468457943925234	.	206080001	206160000	#FFDADA	1	0.625
chr1	206160001	206320000	A.2.1.2.1.1.1.2.1.2	0.629672897196262	.	206160001	206320000	#FF9191	1	0.75
chr1	206320001	206360000	A.2.2.2.2.2.2.2	0.467289719626168	.	206320001	206360000	#FFDADA	1	0.625
chr1	206480001	206560000	A.2.2.2.2.2.2.2	0.467289719626168	.	206480001	206560000	#FFDADA	1	0.625
chr1	206560001	207000000	A.1.1.1.1.2.1.1.1	0.995327102803738	.	206560001	207000000	#FF0000	1	1
chr1	207000001	207200000	A.1.1.2.1.2.2.2.1	0.924065420560748	.	207000001	207200000	#FF0000	1	1
chr1	207200001	207480000	A.2.1.1.1.1.2.2.1.2.2	0.691588785046729	.	207200001	207480000	#FF9191	1	0.75
chr1	207480001	207680000	A.1.1.2.2.2.1.1.1.2	0.905373831775701	.	207480001	207680000	#FF0000	1	1
chr1	207680001	207760000	A.2.2.1.1.1.2.1.2.2	0.561915887850467	.	207680001	207760000	#FFDADA	1	0.625
chr1	207760001	208160000	A.1.1.2.2.2.1.2.1.1.2.1	0.899532710280374	.	207760001	208160000	#FF0000	1	1
chr1	208160001	208480000	B.1.1.1.2.2.2.2.2	0.424065420560748	.	208160001	208480000	#DADAFF	1	0.5
chr1	208480001	208720000	B.2.1.1.1.2.1.1.2.2	0.244158878504673	.	208480001	208720000	#4848FF	1	0.25
chr1	208720001	209160000	B.1.2.1.2.1.2.1.2.1	0.331775700934579	.	208720001	209160000	#9191FF	1	0.375
chr1	209160001	209360000	A.2.1.2.2.2.2.1.1.1	0.577102803738318	.	209160001	209360000	#FF9191	1	0.75
chr1	209360001	209760000	B.1.2.1.2.1.2.1.2.2.1	0.330607476635514	.	209360001	209760000	#9191FF	1	0.375
chr1	209760001	210040000	A.2.1.1.1.1.2.2.2.1.1	0.690420560747664	.	209760001	210040000	#FF9191	1	0.75
chr1	210040001	210480000	B.2.1.2.1.2.2.1.2.1	0.174065420560748	.	210040001	210480000	#4848FF	1	0.25
chr1	210480001	210600000	B.1.1.1.2.1.1.1.1.1.1	0.442757009345794	.	210480001	210600000	#DADAFF	1	0.5
chr1	210600001	210960000	B.2.1.1.1.2.2.2.1.2	0.232476635514019	.	210600001	210960000	#4848FF	1	0.25
chr1	210960001	211400000	B.2.1.1.1.2.2.2.1.1	0.233644859813084	.	210960001	211400000	#4848FF	1	0.25
chr1	211400001	211720000	A.1.1.2.2.2.1.2.1.1.1	0.900700934579439	.	211400001	211720000	#FF0000	1	1
chr1	211720001	212040000	A.1.1.2.1.1.2.1.1.1	0.955607476635514	.	211720001	212040000	#FF0000	1	1
chr1	212040001	212320000	A.1.1.1.2.1.2.2.2.2.1.1	0.969626168224299	.	212040001	212320000	#FF0000	1	1
chr1	212320001	212520000	A.1.1.2.1.1.2.2.1.1.2	0.948598130841122	.	212320001	212520000	#FF0000	1	1
chr1	212520001	212720000	A.1.1.2.1.1.2.2.1.2.1	0.947429906542056	.	212520001	212720000	#FF0000	1	1
chr1	212720001	213000000	A.1.1.1.1.2.1.2.2	0.989485981308411	.	212720001	213000000	#FF0000	1	1
chr1	213000001	213280000	A.1.1.1.2.1.2.2.1.1	0.973130841121495	.	213000001	213280000	#FF0000	1	1
chr1	213280001	213600000	A.2.2.2.1.1.2.1.1.2.1.1	0.516355140186916	.	213280001	213600000	#FFDADA	1	0.625
chr1	213600001	213800000	B.2.1.1.1.2.2.1.2	0.23481308411215	.	213600001	213800000	#4848FF	1	0.25
chr1	213800001	214160000	B.2.1.2.1.2.2.2.1.1	0.171728971962617	.	213800001	214160000	#4848FF	1	0.25
chr1	214160001	214400000	B.2.1.1.1.2.2.1.1.1.2	0.23714953271028	.	214160001	214400000	#4848FF	1	0.25
chr1	214400001	214560000	A.2.2.2.1.1.2.2.1.2	0.509345794392523	.	214400001	214560000	#FFDADA	1	0.625
chr1	214560001	214800000	A.2.1.2.2.2.2.1.1.2	0.575934579439252	.	214560001	214800000	#FF9191	1	0.75
chr1	214800001	215320000	B.2.2.1.1.2.1.2.2.1	0.0911214953271028	.	214800001	215320000	#0000FF	1	0.125
chr1	215320001	215680000	B.2.2.2.1.2.1.2.1.2	0.0186915887850467	.	215320001	215680000	#0000FF	1	0.125
chr1	215680001	215840000	B.1.2.1.2.1.2.2.1	0.328271028037383	.	215680001	215840000	#9191FF	1	0.375
chr1	215840001	216040000	B.2.2.1.1.1.2.1.1.2.1	0.114485981308411	.	215840001	216040000	#0000FF	1	0.125
chr1	216040001	216360000	B.2.2.1.1.1.2.2.1.1.1.1	0.107476635514019	.	216040001	216360000	#0000FF	1	0.125
chr1	216360001	216440000	B.2.1.2.1.1.1.1.2.1	0.195093457943925	.	216360001	216440000	#4848FF	1	0.25
chr1	216440001	216600000	B.2.1.2.1.1.2.2.2	0.188084112149533	.	216440001	216600000	#4848FF	1	0.25
chr1	216600001	216720000	B.2.1.2.1.1.2.1	0.190420560747664	.	216600001	216720000	#4848FF	1	0.25
chr1	216720001	216920000	B.2.2.1.1.1.2.1.1.2.2.2	0.11214953271028	.	216720001	216920000	#0000FF	1	0.125
chr1	216920001	217120000	B.2.2.1.1.1.2.1.1.2.2.1	0.113317757009346	.	216920001	217120000	#0000FF	1	0.125
chr1	217120001	217600000	B.2.2.1.1.2.1.2.2.2.1	0.0899532710280374	.	217120001	217600000	#0000FF	1	0.125
chr1	217600001	217840000	B.1.1.1.1.1.1.2.2.1.1	0.462616822429907	.	217600001	217840000	#DADAFF	1	0.5
chr1	217840001	218400000	B.2.2.2.1.2.1.1.1.2	0.0245327102803738	.	217840001	218400000	#0000FF	1	0.125
chr1	218400001	218560000	B.1.1.2.1.1.2.2.2.2.1	0.404205607476636	.	218400001	218560000	#DADAFF	1	0.5
chr1	218560001	218760000	B.2.1.2.1.1.2.2.1	0.189252336448598	.	218560001	218760000	#4848FF	1	0.25
chr1	218760001	219240000	B.2.1.2.1.2.1.1.2.1.1	0.183411214953271	.	218760001	219240000	#4848FF	1	0.25
chr1	219240001	219400000	A.2.1.1.1.2.1.2.2.2	0.678738317757009	.	219240001	219400000	#FF9191	1	0.75
chr1	219400001	219720000	B.2.1.2.1.2.1.1.2.1.2	0.182242990654206	.	219400001	219720000	#4848FF	1	0.25
chr1	219720001	220160000	B.2.1.1.1.2.1.2.1.2	0.241822429906542	.	219720001	220160000	#4848FF	1	0.25
chr1	220160001	220320000	A.2.1.1.1.2.1.1.2	0.683411214953271	.	220160001	220320000	#FF9191	1	0.75
chr1	220320001	220480000	A.2.1.1.1.2.1.2.2.1	0.679906542056075	.	220320001	220480000	#FF9191	1	0.75
chr1	220480001	220720000	B.2.1.1.2.2.2.2.1.1	0.205607476635514	.	220480001	220720000	#4848FF	1	0.25
chr1	220720001	220840000	B.2.1.1.2.2.2.2.2.1.2	0.202102803738318	.	220720001	220840000	#4848FF	1	0.25
chr1	220840001	220960000	B.1.1.2.1.1.2.2.2.2.2	0.40303738317757	.	220840001	220960000	#DADAFF	1	0.5
chr1	220960001	221160000	B.2.1.2.1.2.1.2.1	0.179906542056075	.	220960001	221160000	#4848FF	1	0.25
chr1	221160001	221240000	B.1.2.1.2.1.2.2.2.2	0.325934579439252	.	221160001	221240000	#9191FF	1	0.375
chr1	221240001	221640000	B.2.1.2.1.2.1.1.1.2.2	0.184579439252336	.	221240001	221640000	#4848FF	1	0.25
chr1	221640001	221880000	A.2.2.1.1.2.2.2.2	0.549065420560748	.	221640001	221880000	#FFDADA	1	0.625
chr1	221880001	222040000	A.1.2.1.2.1.1.2.2.2.2	0.824766355140187	.	221880001	222040000	#FF4848	1	0.875
chr1	222040001	222240000	A.2.1.1.1.2.1.1.1.1.2	0.685747663551402	.	222040001	222240000	#FF9191	1	0.75
chr1	222240001	222640000	B.1.2.2.2.2.2.2.1.1	0.261682242990654	.	222240001	222640000	#9191FF	1	0.375
chr1	222640001	223000000	A.1.2.2.2.2.1.1.1.1.2	0.73481308411215	.	222640001	223000000	#FF4848	1	0.875
chr1	223000001	223200000	B.1.2.1.2.1.1.2.2.2.1	0.338785046728972	.	223000001	223200000	#9191FF	1	0.375
chr1	223200001	223360000	B.1.1.2.1.2.2.2.1	0.386682242990654	.	223200001	223360000	#DADAFF	1	0.5
chr1	223360001	223680000	B.2.1.1.1.2.2.1.1.1.1.1	0.239485981308411	.	223360001	223680000	#4848FF	1	0.25
chr1	223680001	223840000	B.1.1.2.1.1.2.2.1.2	0.406542056074766	.	223680001	223840000	#DADAFF	1	0.5
chr1	223840001	224080000	A.2.1.2.2.1.2.1.1	0.593457943925234	.	223840001	224080000	#FF9191	1	0.75
chr1	224080001	224120000	A.2.1.2.2.1.2.2.1.2	0.587616822429907	.	224080001	224120000	#FF9191	1	0.75
chr1	224160001	224320000	A.2.1.2.2.1.2.2.1.2	0.587616822429907	.	224160001	224320000	#FF9191	1	0.75
chr1	224320001	224680000	A.1.1.1.2.1.2.1.2.1	0.975467289719626	.	224320001	224680000	#FF0000	1	1
chr1	224680001	224880000	B.1.1.1.1.1.1.2.1	0.463785046728972	.	224680001	224880000	#DADAFF	1	0.5
chr1	224880001	225080000	A.2.2.1.1.1.2.1.1	0.564252336448598	.	224880001	225080000	#FFDADA	1	0.625
chr1	225080001	225560000	B.2.2.1.1.1.1.1.1	0.120327102803738	.	225080001	225560000	#0000FF	1	0.125
chr1	225560001	225920000	A.2.1.1.1.1.2.2.2.1.2	0.689252336448598	.	225560001	225920000	#FF9191	1	0.75
chr1	225920001	226200000	A.1.1.2.1.1.2.1.1.2.2	0.953271028037383	.	225920001	226200000	#FF0000	1	1
chr1	226200001	226600000	A.1.1.1.1.2.1.2.1.2.1	0.991822429906542	.	226200001	226600000	#FF0000	1	1
chr1	226600001	226800000	A.1.2.2.2.2.1.2.2.2.2	0.720794392523365	.	226600001	226800000	#FF4848	1	0.875
chr1	226800001	227160000	A.1.1.2.1.1.2.1.2.2	0.950934579439252	.	226800001	227160000	#FF0000	1	1
chr1	227160001	227760000	A.2.2.1.1.1.1.2.1	0.56892523364486	.	227160001	227760000	#FFDADA	1	0.625
chr1	227760001	227920000	B.1.1.2.1.1.2.1.2.2	0.408878504672897	.	227760001	227920000	#DADAFF	1	0.5
chr1	227920001	228160000	B.1.1.1.2.1.2.1.2	0.434579439252336	.	227920001	228160000	#DADAFF	1	0.5
chr1	228160001	228240000	B.1.1.1.2.1.1.1.1.2	0.440420560747664	.	228160001	228240000	#DADAFF	1	0.5
chr1	228240001	228400000	A.2.1.1.1.1.1.1.2	0.705607476635514	.	228240001	228400000	#FF9191	1	0.75
chr1	228400001	228560000	B.1.1.1.2.1.1.1.1.1.2	0.441588785046729	.	228400001	228560000	#DADAFF	1	0.5
chr1	228560001	228760000	A.2.2.1.1.1.2.1.2.1	0.563084112149533	.	228560001	228760000	#FFDADA	1	0.625
chr1	228760001	229040000	A.1.2.2.2.1.2.1.1.2.2.2.1	0.748831775700935	.	228760001	229040000	#FF4848	1	0.875
chr1	229040001	229360000	A.2.1.2.2.2.2.2.2	0.571261682242991	.	229040001	229360000	#FF9191	1	0.75
chr1	229360001	229600000	A.1.1.1.2.1.2.2.2.2.2	0.967289719626168	.	229360001	229600000	#FF0000	1	1
chr1	229600001	229840000	A.1.2.1.2.1.1.1.2	0.836448598130841	.	229600001	229840000	#FF4848	1	0.875
chr1	229840001	230160000	A.2.1.2.2.2.1.1.1	0.58411214953271	.	229840001	230160000	#FF9191	1	0.75
chr1	230160001	230480000	A.1.1.2.2.2.1.2.1.1.2.2	0.898364485981308	.	230160001	230480000	#FF0000	1	1
chr1	230480001	230680000	B.1.1.2.1.1.2.1.1.1	0.412383177570093	.	230480001	230680000	#DADAFF	1	0.5
chr1	230680001	230840000	A.2.2.2.1.2.1.2.1.2	0.498831775700935	.	230680001	230840000	#FFDADA	1	0.625
chr1	230840001	231000000	A.2.2.2.1.2.1.2.2.2.2	0.495327102803738	.	230840001	231000000	#FFDADA	1	0.625
chr1	231000001	231200000	A.2.1.1.1.1.2.2.2.2	0.688084112149533	.	231000001	231200000	#FF9191	1	0.75
chr1	231200001	231360000	A.2.2.2.1.2.1.2.1.1	0.5	.	231200001	231360000	#FFDADA	1	0.625
chr1	231360001	231560000	A.1.2.2.2.1.2.1.2	0.746495327102804	.	231360001	231560000	#FF4848	1	0.875
chr1	231560001	231760000	A.1.2.2.2.2.1.2.1.2.1	0.725467289719626	.	231560001	231760000	#FF4848	1	0.875
chr1	231760001	232000000	B.1.2.1.2.1.1.1.1.2	0.343457943925234	.	231760001	232000000	#9191FF	1	0.375
chr1	232000001	232320000	B.2.1.2.1.2.2.2.1.2	0.170560747663551	.	232000001	232320000	#4848FF	1	0.25
chr1	232320001	232440000	B.1.2.2.2.2.1.1.1	0.275700934579439	.	232320001	232440000	#9191FF	1	0.375
chr1	232440001	232680000	B.1.2.2.2.2.1.1.2.2.1	0.269859813084112	.	232440001	232680000	#9191FF	1	0.375
chr1	232680001	232800000	A.2.2.2.1.1.2.2.2.2.1	0.505841121495327	.	232680001	232800000	#FFDADA	1	0.625
chr1	232800001	233040000	B.1.1.1.2.1.2.1.1	0.435747663551402	.	232800001	233040000	#DADAFF	1	0.5
chr1	233040001	233520000	A.2.2.2.1.1.2.1.1.1.2	0.517523364485981	.	233040001	233520000	#FFDADA	1	0.625
chr1	233520001	233640000	B.1.1.2.1.2.2.2.2	0.385514018691589	.	233520001	233640000	#DADAFF	1	0.5
chr1	233640001	233880000	B.1.2.2.2.2.1.1.2.1.1.1	0.274532710280374	.	233640001	233880000	#9191FF	1	0.375
chr1	233880001	234240000	B.1.2.2.2.2.1.1.2.1.1.2	0.273364485981308	.	233880001	234240000	#9191FF	1	0.375
chr1	234240001	234520000	A.1.2.1.2.2.2.2.2.1.1	0.796728971962617	.	234240001	234520000	#FF4848	1	0.875
chr1	234520001	234640000	A.1.1.2.2.2.1.2.2.2	0.894859813084112	.	234520001	234640000	#FF0000	1	1
chr1	234640001	234880000	A.1.1.1.2.1.1.1.1.2.2	0.982476635514019	.	234640001	234880000	#FF0000	1	1
chr1	234880001	234960000	A.2.1.1.2.2.1.2	0.654205607476635	.	234880001	234960000	#FF9191	1	0.75
chr1	234960001	235200000	A.1.1.1.1.2.1.1.2	0.994158878504673	.	234960001	235200000	#FF0000	1	1
chr1	235240001	235360000	A.1.1.1.1.2.1.1.2	0.994158878504673	.	235240001	235360000	#FF0000	1	1
chr1	235360001	235680000	A.1.1.1.1.2.1.2.1.2.2	0.990654205607477	.	235360001	235680000	#FF0000	1	1
chr1	235680001	235920000	A.1.2.2.2.1.2.1.1.2.2.2.2	0.747663551401869	.	235680001	235920000	#FF4848	1	0.875
chr1	235920001	236160000	A.1.1.2.1.1.2.2.1.1.1	0.949766355140187	.	235920001	236160000	#FF0000	1	1
chr1	236160001	236440000	A.1.1.2.2.2.1.2.2.1	0.896028037383178	.	236160001	236440000	#FF0000	1	1
chr1	236440001	236760000	A.1.2.1.2.1.1.2.1.1.2.1	0.83411214953271	.	236440001	236760000	#FF4848	1	0.875
chr1	236760001	237080000	A.2.2.2.1.1.2.2.2.2.2	0.504672897196262	.	236760001	237080000	#FFDADA	1	0.625
chr1	237080001	237360000	B.2.1.1.1.2.2.1.1.1.1.2	0.238317757009346	.	237080001	237360000	#4848FF	1	0.25
chr1	237360001	237760000	B.2.2.1.1.2.1.2.2.2.2	0.088785046728972	.	237360001	237760000	#0000FF	1	0.125
chr1	237760001	237960000	B.2.2.1.1.2.2.2.2	0.0794392523364486	.	237760001	237960000	#0000FF	1	0.125
chr1	237960001	238240000	B.2.2.1.1.2.2.1.2.1.2.1	0.0841121495327103	.	237960001	238240000	#0000FF	1	0.125
chr1	238240001	238480000	B.2.2.1.1.2.2.1.2.1.1	0.0852803738317757	.	238240001	238480000	#0000FF	1	0.125
chr1	238480001	239000000	B.2.2.2.1.2.1.2.2.2.2	0.0151869158878505	.	238480001	239000000	#0000FF	1	0.125
chr1	239000001	239320000	B.2.2.2.1.2.1.2.2.1	0.0175233644859813	.	239000001	239320000	#0000FF	1	0.125
chr1	239320001	240080000	B.2.2.2.2.2.1.2	0.00350467289719626	.	239320001	240080000	#0000FF	1	0.125
chr1	240080001	240200000	B.2.2.1.1.2.2.1.1.1	0.0876168224299065	.	240080001	240200000	#0000FF	1	0.125
chr1	240200001	240360000	B.2.2.1.1.2.2.1.1.2	0.0864485981308411	.	240200001	240360000	#0000FF	1	0.125
chr1	240360001	240760000	B.2.2.2.1.2.2.2.2	0.00934579439252336	.	240360001	240760000	#0000FF	1	0.125
chr1	240760001	240880000	B.2.2.1.1.1.2.1.2.1	0.110981308411215	.	240760001	240880000	#0000FF	1	0.125
chr1	240880001	241200000	B.2.2.1.1.1.2.2.1.2.2	0.102803738317757	.	240880001	241200000	#0000FF	1	0.125
chr1	241200001	241640000	B.2.2.1.1.1.2.1.1.1	0.115654205607477	.	241200001	241640000	#0000FF	1	0.125
chr1	241640001	241800000	A.2.1.2.2.1.2.2.2.1	0.586448598130841	.	241640001	241800000	#FF9191	1	0.75
chr1	241800001	242000000	B.1.1.1.2.1.2.2.2	0.432242990654206	.	241800001	242000000	#DADAFF	1	0.5
chr1	242000001	242080000	A.2.2.1.1.1.2.2	0.560747663551402	.	242000001	242080000	#FFDADA	1	0.625
chr1	242080001	242200000	B.1.1.1.2.1.1.2.2	0.436915887850467	.	242080001	242200000	#DADAFF	1	0.5
chr1	242200001	242280000	B.1.1.2.1.1.2.2.1.1	0.407710280373832	.	242200001	242280000	#DADAFF	1	0.5
chr1	242280001	242440000	A.2.2.2.1.1.2.2.2.1.2	0.507009345794392	.	242280001	242440000	#FFDADA	1	0.625
chr1	242440001	242920000	B.1.2.2.2.2.2.2.1.2	0.260514018691589	.	242440001	242920000	#9191FF	1	0.375
chr1	242920001	243200000	B.1.1.1.1.1.1.2.2.2	0.460280373831776	.	242920001	243200000	#DADAFF	1	0.5
chr1	243240001	243440000	A.1.2.1.2.2.2.1.1.1.2	0.803738317757009	.	243240001	243440000	#FF4848	1	0.875
chr1	243440001	243720000	A.1.2.1.2.2.2.2.2.2.1.2	0.793224299065421	.	243440001	243720000	#FF4848	1	0.875
chr1	243720001	243880000	A.1.2.2.2.1.2.2.2.2	0.738317757009346	.	243720001	243880000	#FF4848	1	0.875
chr1	243880001	244040000	A.2.1.1.1.2.1.1.1.1.1	0.686915887850467	.	243880001	244040000	#FF9191	1	0.75
chr1	244040001	244240000	A.2.1.2.2.1.2.1.2.2	0.589953271028037	.	244040001	244240000	#FF9191	1	0.75
chr1	244240001	244640000	A.1.2.2.2.1.2.2.1.2.2	0.742990654205608	.	244240001	244640000	#FF4848	1	0.875
chr1	244640001	245000000	A.2.1.1.1.2.2.2.2.2	0.670560747663551	.	244640001	245000000	#FF9191	1	0.75
chr1	245000001	245200000	A.1.1.2.1.1.2.2.1.2.2	0.946261682242991	.	245000001	245200000	#FF0000	1	1
chr1	245200001	245520000	B.1.1.2.1.1.2.1.1.2	0.411214953271028	.	245200001	245520000	#DADAFF	1	0.5
chr1	245520001	245760000	B.1.2.2.2.2.1.1.2.2.2	0.268691588785047	.	245520001	245760000	#9191FF	1	0.375
chr1	245760001	246240000	A.2.2.2.1.1.2.1.1.1.1	0.518691588785047	.	245760001	246240000	#FFDADA	1	0.625
chr1	246240001	246680000	A.2.2.1.1.1.1.2.2.2	0.565420560747664	.	246240001	246680000	#FFDADA	1	0.625
chr1	246680001	246840000	A.1.2.1.2.1.1.2.2.2.1	0.825934579439252	.	246680001	246840000	#FF4848	1	0.875
chr1	246840001	247120000	A.1.2.2.2.2.1.1.1.2.1	0.733644859813084	.	246840001	247120000	#FF4848	1	0.875
chr1	247120001	247360000	A.2.1.2.2.1.2.2.2.2	0.585280373831776	.	247120001	247360000	#FF9191	1	0.75
chr1	247360001	247520000	B.1.1.1.1.1.1.1.2	0.464953271028037	.	247360001	247520000	#DADAFF	1	0.5
chr1	247520001	247680000	B.1.1.2.1.1.2.2.2.1	0.405373831775701	.	247520001	247680000	#DADAFF	1	0.5
chr1	247680001	248120000	B.2.2.1.1.2.2.2.1	0.080607476635514	.	247680001	248120000	#0000FF	1	0.125
chr1	248120001	248320000	B.2.2.1.1.1.2.1.2.2.1	0.10981308411215	.	248120001	248320000	#0000FF	1	0.125
chr1	248320001	248640000	B.1.2.1.2.1.1.1.2	0.342289719626168	.	248320001	248640000	#9191FF	1	0.375
chr1	248640001	248760000	B.1.1.1.2.1.1.2.1	0.438084112149533	.	248640001	248760000	#DADAFF	1	0.5
chr1	248760001	248920000	A.1.2.2.2.2.1.1.2.2	0.728971962616822	.	248760001	248920000	#FF4848	1	0.875
chr1	249040001	249240000	A.1.2.2.2.2.1.1.2.2	0.728971962616822	.	249040001	249240000	#FF4848	1	0.875
chr2	1	200000	B.1.1.2.1.1.1.2.2.2.1.2	0.426470588235294	.	1	200000	#DADAFF	1	0.5
chr2	200001	320000	B.1.1.1.1.1.2.1.1.1	0.473981900452489	.	200001	320000	#DADAFF	1	0.5
chr2	320001	600000	B.1.1.2.1.1.1.1.1.2	0.434389140271493	.	320001	600000	#DADAFF	1	0.5
chr2	600001	720000	A.2.2.1.1.2.1.2.2	0.581447963800905	.	600001	720000	#FFDADA	1	0.625
chr2	760001	1040000	B.1.1.1.1.1.2.2.2	0.46606334841629	.	760001	1040000	#DADAFF	1	0.5
chr2	1040001	1440000	B.1.2.2.2.2.1.2.1.1	0.289592760180996	.	1040001	1440000	#9191FF	1	0.375
chr2	1440001	1560000	B.1.1.2.1.1.1.2.2.2.2	0.425339366515837	.	1440001	1560000	#DADAFF	1	0.5
chr2	1560001	1760000	B.1.2.1.1.2.1.1.2.2	0.380090497737557	.	1560001	1760000	#9191FF	1	0.375
chr2	1760001	1960000	B.1.2.1.2.2.1.2.1	0.358597285067873	.	1760001	1960000	#9191FF	1	0.375
chr2	1960001	2480000	B.2.1.2.2.1.1.2.2.2.1	0.149321266968326	.	1960001	2480000	#4848FF	1	0.25
chr2	2480001	2720000	B.1.2.1.1.2.2.2.2	0.374434389140271	.	2480001	2720000	#9191FF	1	0.375
chr2	2760001	2800000	B.1.2.1.1.2.2.2.2	0.374434389140271	.	2760001	2800000	#9191FF	1	0.375
chr2	2800001	3120000	B.1.1.1.1.1.2.2.1.2.2	0.467194570135747	.	2800001	3120000	#DADAFF	1	0.5
chr2	3120001	3360000	A.2.1.2.2.1.2.2.1.1	0.625565610859729	.	3120001	3360000	#FF9191	1	0.75
chr2	3360001	3720000	A.1.2.1.1.1.1.2.1.2.1.2	0.846153846153846	.	3360001	3720000	#FF4848	1	0.875
chr2	3720001	3960000	B.1.1.2.2.2.1.1.2	0.40158371040724	.	3720001	3960000	#DADAFF	1	0.5
chr2	3960001	4120000	B.2.1.1.1.2.1.2.2.1.1.2	0.254524886877828	.	3960001	4120000	#4848FF	1	0.25
chr2	4120001	4440000	B.2.2.2.1.2.1.2.1	0.0226244343891403	.	4120001	4440000	#0000FF	1	0.125
chr2	4440001	4560000	B.2.1.2.2.1.2.2.2.2.2.1	0.136877828054299	.	4440001	4560000	#4848FF	1	0.25
chr2	4560001	4880000	B.2.2.2.1.2.1.1.1.2	0.0248868778280543	.	4560001	4880000	#0000FF	1	0.125
chr2	4880001	5000000	B.2.2.1.2.2.2.2.2.2	0.0350678733031674	.	4880001	5000000	#0000FF	1	0.125
chr2	5120001	5280000	B.2.2.1.2.2.2.2.2.2	0.0350678733031674	.	5120001	5280000	#0000FF	1	0.125
chr2	5280001	5440000	B.2.1.2.2.1.2.2.1.2	0.141402714932127	.	5280001	5440000	#4848FF	1	0.25
chr2	5440001	6080000	B.2.2.2.2.1.2.2.1	0.00678733031674208	.	5440001	6080000	#0000FF	1	0.125
chr2	6080001	6400000	B.2.1.2.1.2.1.1.1.1	0.176470588235294	.	6080001	6400000	#4848FF	1	0.25
chr2	6400001	6560000	B.1.1.2.1.1.1.2.2.1	0.428733031674208	.	6400001	6560000	#DADAFF	1	0.5
chr2	6560001	6960000	B.1.2.2.2.2.1.2.2.2	0.286199095022624	.	6560001	6960000	#9191FF	1	0.375
chr2	6960001	7160000	A.2.1.1.1.1.2.2.2.1.1.2	0.691176470588235	.	6960001	7160000	#FF9191	1	0.75
chr2	7160001	7240000	A.2.2.1.1.1.2.2	0.591628959276018	.	7160001	7240000	#FFDADA	1	0.625
chr2	7240001	7520000	A.2.2.2.2.2.1.2.2.2	0.489819004524887	.	7240001	7520000	#FFDADA	1	0.625
chr2	7520001	8080000	A.2.2.1.1.2.1.1.2.1.1.2	0.58710407239819	.	7520001	8080000	#FFDADA	1	0.625
chr2	8080001	8320000	A.1.2.2.2.1.2.2.2	0.71606334841629	.	8080001	8320000	#FF4848	1	0.875
chr2	8320001	8560000	A.1.1.2.2.1.1.2.2.2	0.882352941176471	.	8320001	8560000	#FF0000	1	1
chr2	8560001	8760000	A.1.1.2.2.1.1.2.2.1	0.883484162895928	.	8560001	8760000	#FF0000	1	1
chr2	8760001	8920000	A.2.1.1.1.2.2.1.1.1.1	0.683257918552036	.	8760001	8920000	#FF9191	1	0.75
chr2	8920001	9280000	A.1.2.2.1.1.2.2.2.2	0.745475113122172	.	8920001	9280000	#FF4848	1	0.875
chr2	9280001	9560000	A.2.1.1.1.1.2.1.1.2.1	0.699095022624434	.	9280001	9560000	#FF9191	1	0.75
chr2	9560001	9800000	A.1.1.1.2.2.1.2.1	0.951357466063348	.	9560001	9800000	#FF0000	1	1
chr2	9800001	10120000	A.1.1.1.2.1.2.2.1.1.2	0.969457013574661	.	9800001	10120000	#FF0000	1	1
chr2	10120001	10320000	A.1.2.1.1.2.1.2.1.2.2	0.819004524886878	.	10120001	10320000	#FF4848	1	0.875
chr2	10320001	10520000	A.1.2.1.2.1.1.1.1.1.1	0.805429864253394	.	10320001	10520000	#FF4848	1	0.875
chr2	10520001	10600000	A.1.2.2.1.2.1.1.1.2	0.743212669683258	.	10520001	10600000	#FF4848	1	0.875
chr2	10600001	10960000	A.1.1.2.1.2.2.2.2.1.1.2	0.904977375565611	.	10600001	10960000	#FF0000	1	1
chr2	10960001	11040000	A.2.1.2.1.1.2.1	0.650452488687783	.	10960001	11040000	#FF9191	1	0.75
chr2	11040001	11240000	A.2.1.2.2.1.1.2.2.2.2	0.627828054298643	.	11040001	11240000	#FF9191	1	0.75
chr2	11240001	11600000	A.1.1.2.1.2.2.2.2.1.1.1	0.906108597285068	.	11240001	11600000	#FF0000	1	1
chr2	11600001	11920000	A.2.1.1.1.1.2.1.1.2.2.2	0.69683257918552	.	11600001	11920000	#FF9191	1	0.75
chr2	11920001	12080000	A.2.1.2.2.1.2.2.1.2	0.624434389140271	.	11920001	12080000	#FF9191	1	0.75
chr2	12080001	12280000	A.1.2.2.2.1.2.2.1	0.717194570135747	.	12080001	12280000	#FF4848	1	0.875
chr2	12280001	12560000	A.2.2.1.1.2.1.1.2.1.2	0.585972850678733	.	12280001	12560000	#FFDADA	1	0.625
chr2	12560001	12680000	A.2.2.2.1.2.2.1.2.1.1	0.506787330316742	.	12560001	12680000	#FFDADA	1	0.625
chr2	12680001	12920000	B.1.1.1.1.1.2.1.1.2.2	0.471719457013575	.	12680001	12920000	#DADAFF	1	0.5
chr2	12920001	13200000	B.1.2.2.2.2.1.2.2.1	0.287330316742081	.	12920001	13200000	#9191FF	1	0.375
chr2	13200001	13560000	B.2.1.2.1.2.1.1.2.2	0.169683257918552	.	13200001	13560000	#4848FF	1	0.25
chr2	13560001	13760000	B.1.1.2.1.1.1.2.1	0.429864253393665	.	13560001	13760000	#DADAFF	1	0.5
chr2	13760001	14040000	B.1.1.2.2.2.2	0.394796380090498	.	13760001	14040000	#DADAFF	1	0.5
chr2	14040001	14160000	B.2.1.1.2.2.1.1.1	0.218325791855204	.	14040001	14160000	#4848FF	1	0.25
chr2	14160001	14360000	B.2.1.1.2.2.1.1.2	0.217194570135747	.	14160001	14360000	#4848FF	1	0.25
chr2	14360001	14560000	B.1.2.1.2.2.1.2.2.1	0.357466063348416	.	14360001	14560000	#9191FF	1	0.375
chr2	14560001	14760000	B.2.1.1.1.2.1.2.2.2	0.252262443438914	.	14560001	14760000	#4848FF	1	0.25
chr2	14760001	15240000	B.2.1.1.1.2.2.1.2.1.1	0.25	.	14760001	15240000	#4848FF	1	0.25
chr2	15240001	15560000	A.2.1.1.1.1.2.2.2.2	0.688914027149321	.	15240001	15560000	#FF9191	1	0.75
chr2	15560001	15760000	A.2.1.1.1.1.2.2.2.1.2	0.690045248868778	.	15560001	15760000	#FF9191	1	0.75
chr2	15760001	15920000	A.2.2.2.1.2.2.1.2.2	0.504524886877828	.	15760001	15920000	#FFDADA	1	0.625
chr2	15920001	16280000	B.1.1.2.2.2.1.2.2.1	0.398190045248869	.	15920001	16280000	#DADAFF	1	0.5
chr2	16320001	16360000	B.1.1.2.2.2.1.2.2.1	0.398190045248869	.	16320001	16360000	#DADAFF	1	0.5
chr2	16360001	16760000	B.2.1.1.1.2.1.1.1.1	0.262443438914027	.	16360001	16760000	#4848FF	1	0.25
chr2	16760001	16920000	B.1.1.2.2.2.1.1.1.1.1	0.406108597285068	.	16760001	16920000	#DADAFF	1	0.5
chr2	16920001	17280000	B.2.1.1.2.2.1.2.1	0.21606334841629	.	16920001	17280000	#4848FF	1	0.25
chr2	17280001	17680000	B.1.2.2.2.1.1.2.2.1.1	0.297511312217195	.	17280001	17680000	#9191FF	1	0.375
chr2	17680001	17880000	A.2.2.2.2.2.1.1.2.2	0.493212669683258	.	17680001	17880000	#FFDADA	1	0.625
chr2	17880001	18040000	A.1.2.2.1.1.1.2.2	0.760180995475113	.	17880001	18040000	#FF4848	1	0.875
chr2	18040001	18400000	B.1.2.1.2.2.2.1.2	0.352941176470588	.	18040001	18400000	#9191FF	1	0.375
chr2	18400001	18560000	B.1.2.2.2.2.2.2.2.2.2	0.277149321266968	.	18400001	18560000	#9191FF	1	0.375
chr2	18560001	18760000	B.1.1.2.2.2.1.1.1.1.2.2	0.403846153846154	.	18560001	18760000	#DADAFF	1	0.5
chr2	18760001	19160000	B.2.1.1.1.2.2.1.2.1.2	0.248868778280543	.	18760001	19160000	#4848FF	1	0.25
chr2	19160001	19480000	B.1.2.2.2.2.2.2.2.2.1	0.278280542986425	.	19160001	19480000	#9191FF	1	0.375
chr2	19480001	19640000	B.1.1.2.2.2.1.1.1.1.2.1	0.404977375565611	.	19480001	19640000	#DADAFF	1	0.5
chr2	19640001	20080000	B.1.2.1.1.2.1.2	0.3789592760181	.	19640001	20080000	#9191FF	1	0.375
chr2	20080001	20400000	A.1.2.1.1.1.1.2.1.2.1.1	0.847285067873303	.	20080001	20400000	#FF4848	1	0.875
chr2	20400001	20480000	A.2.1.1.1.2.2.1.2.1	0.678733031674208	.	20400001	20480000	#FF9191	1	0.75
chr2	20480001	20680000	A.1.1.2.2.1.1.2.1.2.2	0.884615384615385	.	20480001	20680000	#FF0000	1	1
chr2	20680001	20840000	A.1.2.1.1.1.1.2.1.2.2	0.845022624434389	.	20680001	20840000	#FF4848	1	0.875
chr2	20840001	21040000	A.2.1.1.1.1.2.1.1.2.2.1	0.697963800904977	.	20840001	21040000	#FF9191	1	0.75
chr2	21040001	21280000	B.1.1.1.2.1.2.1.1.2	0.450226244343891	.	21040001	21280000	#DADAFF	1	0.5
chr2	21280001	21520000	B.1.2.2.2.1.1.2.2.2	0.295248868778281	.	21280001	21520000	#9191FF	1	0.375
chr2	21520001	21640000	B.1.2.2.2.1.1.1.2	0.300904977375566	.	21520001	21640000	#9191FF	1	0.375
chr2	21640001	21720000	B.2.1.1.2.2.1.2.2.1.1	0.214932126696833	.	21640001	21720000	#4848FF	1	0.25
chr2	21720001	22040000	B.2.2.1.2.2.1.1.1.2.2	0.0509049773755656	.	21720001	22040000	#0000FF	1	0.125
chr2	22040001	22200000	B.2.1.2.2.1.2.2.2.2.2.2	0.135746606334842	.	22040001	22200000	#4848FF	1	0.25
chr2	22200001	22400000	B.2.2.1.2.2.1.1.1.1	0.0531674208144796	.	22200001	22400000	#0000FF	1	0.125
chr2	22400001	22480000	B.2.1.2.2.1.2.2.1.1.1	0.144796380090498	.	22400001	22480000	#4848FF	1	0.25
chr2	22480001	22600000	B.2.1.1.2.2.1.2.2.2.2	0.211538461538462	.	22480001	22600000	#4848FF	1	0.25
chr2	22600001	22720000	B.2.1.1.2.2.1.2.2.2.1	0.212669683257919	.	22600001	22720000	#4848FF	1	0.25
chr2	22720001	23080000	B.2.2.1.1.1.1.2.2	0.105203619909502	.	22720001	23080000	#0000FF	1	0.125
chr2	23080001	23360000	B.1.2.2.2.2.1.2.1.2	0.288461538461538	.	23080001	23360000	#9191FF	1	0.375
chr2	23360001	23560000	B.1.1.1.2.1.2.1.1.1	0.451357466063348	.	23360001	23560000	#DADAFF	1	0.5
chr2	23560001	24000000	A.1.2.2.1.1.2.2.2.1	0.746606334841629	.	23560001	24000000	#FF4848	1	0.875
chr2	24000001	24480000	A.1.1.1.1.1.1.2.1	0.998868778280543	.	24000001	24480000	#FF0000	1	1
chr2	24480001	24560000	A.1.2.1.1.2.1.2.1.2.1.1	0.821266968325792	.	24480001	24560000	#FF4848	1	0.875
chr2	24560001	24680000	A.1.2.1.1.2.1.2.1.2.1.2	0.820135746606335	.	24560001	24680000	#FF4848	1	0.875
chr2	24680001	24960000	A.1.1.1.2.1.2.2.1.1.1.2	0.970588235294118	.	24680001	24960000	#FF0000	1	1
chr2	24960001	25120000	A.1.2.1.2.1.1.2.1.1	0.798642533936652	.	24960001	25120000	#FF4848	1	0.875
chr2	25120001	25440000	A.1.2.1.1.2.1.1.1.1	0.831447963800905	.	25120001	25440000	#FF4848	1	0.875
chr2	25440001	25640000	A.1.1.2.2.1.2.1.1	0.881221719457014	.	25440001	25640000	#FF0000	1	1
chr2	25640001	25760000	A.1.1.2.2.1.2.2	0.8789592760181	.	25640001	25760000	#FF0000	1	1
chr2	25760001	26120000	A.1.1.2.1.2.1.1.1	0.916289592760181	.	25760001	26120000	#FF0000	1	1
chr2	26120001	26480000	A.1.1.2.1.2.1.1.2	0.915158371040724	.	26120001	26480000	#FF0000	1	1
chr2	26480001	26680000	A.1.2.1.2.1.1.2.2.1	0.79524886877828	.	26480001	26680000	#FF4848	1	0.875
chr2	26680001	26920000	A.2.1.1.2.1.2.1.2	0.667420814479638	.	26680001	26920000	#FF9191	1	0.75
chr2	26920001	27240000	A.1.2.1.2.1.1.2.2.2	0.794117647058823	.	26920001	27240000	#FF4848	1	0.875
chr2	27240001	27640000	A.1.1.2.2.1.2.1.2	0.880090497737557	.	27240001	27640000	#FF0000	1	1
chr2	27640001	27920000	A.1.2.1.1.2.1.2.2.1	0.817873303167421	.	27640001	27920000	#FF4848	1	0.875
chr2	27920001	28080000	A.2.1.2.2.1.1.2.2.1.1	0.631221719457014	.	27920001	28080000	#FF9191	1	0.75
chr2	28080001	28320000	A.2.1.1.2.1.2.1.1.2	0.668552036199095	.	28080001	28320000	#FF9191	1	0.75
chr2	28320001	28560000	A.2.1.2.1.1.1.2.1	0.653846153846154	.	28320001	28560000	#FF9191	1	0.75
chr2	28560001	28720000	A.2.1.1.2.1.2.1.1.1	0.669683257918552	.	28560001	28720000	#FF9191	1	0.75
chr2	28720001	28840000	A.2.1.2.2.1.1.2.1.1	0.633484162895928	.	28720001	28840000	#FF9191	1	0.75
chr2	28840001	29160000	A.1.2.1.1.2.1.2.2.2.2	0.815610859728507	.	28840001	29160000	#FF4848	1	0.875
chr2	29160001	29440000	A.1.2.1.1.2.1.1.2.2.2	0.82579185520362	.	29160001	29440000	#FF4848	1	0.875
chr2	29440001	29840000	A.2.2.1.2.2.2.1.2.1	0.53393665158371	.	29440001	29840000	#FFDADA	1	0.625
chr2	29840001	30040000	A.2.1.2.2.1.1.2.2.2.1	0.6289592760181	.	29840001	30040000	#FF9191	1	0.75
chr2	30040001	30360000	A.2.2.1.2.2.2.1.2.2.2	0.531674208144796	.	30040001	30360000	#FFDADA	1	0.625
chr2	30360001	30560000	A.1.2.2.1.1.2.1.2.1.2.1	0.754524886877828	.	30360001	30560000	#FF4848	1	0.875
chr2	30560001	30960000	A.1.2.1.1.1.1.2.1.1.1.2	0.849547511312217	.	30560001	30960000	#FF4848	1	0.875
chr2	30960001	31200000	B.1.1.1.1.1.2.1.1.2.1	0.472850678733032	.	30960001	31200000	#DADAFF	1	0.5
chr2	31200001	31360000	B.1.1.1.2.1.2.2	0.447963800904977	.	31200001	31360000	#DADAFF	1	0.5
chr2	31360001	31520000	A.2.2.1.2.2.2.1.1.1	0.539592760180995	.	31360001	31520000	#FFDADA	1	0.625
chr2	31520001	32080000	A.2.2.2.2.2.1.2.1	0.492081447963801	.	31520001	32080000	#FFDADA	1	0.625
chr2	32080001	32240000	A.1.1.2.1.2.2.2.2.2.1.2	0.900452488687783	.	32080001	32240000	#FF0000	1	1
chr2	32240001	32560000	A.1.1.1.2.1.2.2.1.2.1.1.2	0.967194570135747	.	32240001	32560000	#FF0000	1	1
chr2	32560001	32760000	A.1.2.1.1.2.1.1.2.1.1	0.829185520361991	.	32560001	32760000	#FF4848	1	0.875
chr2	32760001	33000000	A.1.2.1.1.1.1.2.2.1.2	0.842760180995475	.	32760001	33000000	#FF4848	1	0.875
chr2	33000001	33160000	A.2.1.2.2.1.2.2.2.2	0.622171945701357	.	33000001	33160000	#FF9191	1	0.75
chr2	33160001	33240000	B.1.1.1.1.1.2.1.2	0.470588235294118	.	33160001	33240000	#DADAFF	1	0.5
chr2	33240001	33360000	A.2.2.2.2.2.1.2.2.1	0.490950226244344	.	33240001	33360000	#FFDADA	1	0.625
chr2	33360001	33640000	A.2.2.1.2.2.2.1.1.2.2.1	0.537330316742081	.	33360001	33640000	#FFDADA	1	0.625
chr2	33640001	33840000	A.1.2.1.2.2.2.1.1.2	0.776018099547511	.	33640001	33840000	#FF4848	1	0.875
chr2	33840001	34280000	B.2.1.1.1.2.1.1.2.1	0.259049773755656	.	33840001	34280000	#4848FF	1	0.25
chr2	34280001	34640000	B.2.1.2.2.1.1.2.1.1	0.152714932126697	.	34280001	34640000	#4848FF	1	0.25
chr2	34640001	34840000	B.2.1.2.2.1.2.2.2.2.1.1	0.139140271493213	.	34640001	34840000	#4848FF	1	0.25
chr2	34840001	35000000	B.1.2.2.2.1.2.1	0.294117647058824	.	34840001	35000000	#9191FF	1	0.375
chr2	35000001	35200000	B.2.1.2.2.1.2.2.1.1.2.2	0.142533936651584	.	35000001	35200000	#4848FF	1	0.25
chr2	35200001	35560000	B.2.2.1.2.2.1.1.2.2	0.0486425339366516	.	35200001	35560000	#0000FF	1	0.125
chr2	35560001	36080000	B.2.2.1.2.2.1.2.1	0.0475113122171946	.	35560001	36080000	#0000FF	1	0.125
chr2	36080001	36160000	B.1.2.1.1.2.2.1.2	0.376696832579186	.	36080001	36160000	#9191FF	1	0.375
chr2	36160001	36440000	A.2.2.2.2.2.1.1.2.1	0.494343891402715	.	36160001	36440000	#FFDADA	1	0.625
chr2	36440001	36520000	A.2.2.1.2.2.2.2.1	0.530542986425339	.	36440001	36520000	#FFDADA	1	0.625
chr2	36520001	36600000	A.2.2.1.2.2.2.2.2	0.529411764705882	.	36520001	36600000	#FFDADA	1	0.625
chr2	36600001	36840000	A.2.1.1.1.1.2.2.2.1.1.1	0.692307692307692	.	36600001	36840000	#FF9191	1	0.75
chr2	36840001	37000000	A.2.2.2.1.2.2.1.2.1.2	0.505656108597285	.	36840001	37000000	#FFDADA	1	0.625
chr2	37000001	37320000	A.1.1.2.1.2.2.1.2	0.908371040723982	.	37000001	37320000	#FF0000	1	1
chr2	37320001	37760000	A.1.1.1.1.2.1.2	0.989819004524887	.	37320001	37760000	#FF0000	1	1
chr2	37760001	37920000	A.1.1.2.1.2.1.2.2	0.910633484162896	.	37760001	37920000	#FF0000	1	1
chr2	37920001	38160000	A.1.2.1.2.1.1.1.2	0.799773755656109	.	37920001	38160000	#FF4848	1	0.875
chr2	38160001	38560000	A.1.1.2.2.1.1.1.1.2.1.1.2.2	0.892533936651584	.	38160001	38560000	#FF0000	1	1
chr2	38560001	38800000	A.1.1.2.2.1.1.1.1.2.2	0.89027149321267	.	38560001	38800000	#FF0000	1	1
chr2	38800001	39080000	A.1.1.2.2.1.1.1.1.1.1	0.897058823529412	.	38800001	39080000	#FF0000	1	1
chr2	39080001	39440000	A.1.1.2.1.2.2.2.2.2.2.1	0.899321266968326	.	39080001	39440000	#FF0000	1	1
chr2	39440001	39520000	A.2.1.1.1.2.2.1.2.2	0.677601809954751	.	39440001	39520000	#FF9191	1	0.75
chr2	39520001	39760000	A.2.1.1.1.1.2.2.1	0.693438914027149	.	39520001	39760000	#FF9191	1	0.75
chr2	39760001	40080000	A.2.2.2.1.2.2.1.1.1.1	0.510180995475113	.	39760001	40080000	#FFDADA	1	0.625
chr2	40080001	40600000	B.1.2.2.2.2.1.1.2	0.290723981900453	.	40080001	40600000	#9191FF	1	0.375
chr2	40600001	40800000	B.1.2.2.2.2.1.1.1	0.29185520361991	.	40600001	40800000	#9191FF	1	0.375
chr2	40800001	41240000	B.2.2.1.1.1.1.2.1	0.106334841628959	.	40800001	41240000	#0000FF	1	0.125
chr2	41240001	41360000	B.2.1.1.1.2.1.2.2.1.1.1	0.255656108597285	.	41240001	41360000	#4848FF	1	0.25
chr2	41360001	41560000	B.2.1.2.1.2.1.1.1.2.1.2	0.17420814479638	.	41360001	41560000	#4848FF	1	0.25
chr2	41560001	41920000	B.2.1.1.1.2.2.1.2.2.1	0.247737556561086	.	41560001	41920000	#4848FF	1	0.25
chr2	41920001	42080000	B.1.1.1.1.1.2.2.1.1	0.469457013574661	.	41920001	42080000	#DADAFF	1	0.5
chr2	42080001	42320000	A.2.2.1.1.2.1.1.2.1.1.1	0.588235294117647	.	42080001	42320000	#FFDADA	1	0.625
chr2	42320001	42720000	A.1.1.2.2.1.1.2.1.2.1	0.885746606334842	.	42320001	42720000	#FF0000	1	1
chr2	42720001	43000000	A.1.1.2.1.2.2.2.2.2.2.2	0.898190045248869	.	42720001	43000000	#FF0000	1	1
chr2	43000001	43320000	A.1.2.1.1.2.1.2.2.2.1	0.816742081447964	.	43000001	43320000	#FF4848	1	0.875
chr2	43320001	43840000	A.1.1.1.1.1.2.2.1	0.995475113122172	.	43320001	43840000	#FF0000	1	1
chr2	43840001	44000000	A.2.1.1.1.2.2.1.1.2.2	0.679864253393665	.	43840001	44000000	#FF9191	1	0.75
chr2	44000001	44240000	A.1.2.1.1.2.1.1.1.2	0.830316742081448	.	44000001	44240000	#FF4848	1	0.875
chr2	44240001	44440000	A.1.2.1.2.1.1.2.1.2.2	0.796380090497738	.	44240001	44440000	#FF4848	1	0.875
chr2	44440001	44880000	A.1.1.2.2.1.1.1.2	0.889140271493213	.	44440001	44880000	#FF0000	1	1
chr2	44880001	45240000	A.1.2.1.2.1.1.1.1.2.2	0.800904977375566	.	44880001	45240000	#FF4848	1	0.875
chr2	45240001	45640000	A.2.1.2.2.1.1.2.2.1.2	0.630090497737557	.	45240001	45640000	#FF9191	1	0.75
chr2	45640001	45840000	A.1.2.1.2.1.2.2.2	0.785067873303167	.	45640001	45840000	#FF4848	1	0.875
chr2	45840001	45920000	A.2.1.1.1.2.2.1.1.1.2	0.682126696832579	.	45840001	45920000	#FF9191	1	0.75
chr2	45920001	46160000	A.1.1.2.2.1.1.1.1.2.1.1.1	0.894796380090498	.	45920001	46160000	#FF0000	1	1
chr2	46160001	46320000	A.2.1.1.1.2.2.1.1.2.1	0.680995475113122	.	46160001	46320000	#FF9191	1	0.75
chr2	46320001	46400000	A.2.1.2.2.1.1.2.1.2	0.632352941176471	.	46320001	46400000	#FF9191	1	0.75
chr2	46400001	46680000	A.1.2.1.2.1.1.2.1.2.1	0.797511312217195	.	46400001	46680000	#FF4848	1	0.875
chr2	46680001	46840000	A.1.2.1.1.2.1.2.1.1.1	0.824660633484163	.	46680001	46840000	#FF4848	1	0.875
chr2	46840001	47120000	A.1.2.1.2.1.1.1.1.1.2	0.804298642533937	.	46840001	47120000	#FF4848	1	0.875
chr2	47120001	47520000	A.1.1.1.2.1.2.2.1.1.1.1	0.971719457013575	.	47120001	47520000	#FF0000	1	1
chr2	47520001	47680000	A.1.2.2.1.2.1.1.1.1	0.744343891402715	.	47520001	47680000	#FF4848	1	0.875
chr2	47680001	47880000	A.1.2.2.1.1.2.1.2.2.1	0.752262443438914	.	47680001	47880000	#FF4848	1	0.875
chr2	47880001	48160000	A.1.1.1.2.1.2.2.1.2.1.2	0.96606334841629	.	47880001	48160000	#FF0000	1	1
chr2	48160001	48480000	A.1.2.1.1.1.1.2.2.1.1	0.843891402714932	.	48160001	48480000	#FF4848	1	0.875
chr2	48480001	48760000	A.1.1.2.1.2.2.1.1	0.909502262443439	.	48480001	48760000	#FF0000	1	1
chr2	48760001	49400000	B.1.2.1.2.2.2.1.1	0.354072398190045	.	48760001	49400000	#9191FF	1	0.375
chr2	49400001	49560000	B.2.1.1.1.2.2.1.1	0.251131221719457	.	49400001	49560000	#4848FF	1	0.25
chr2	49560001	50080000	B.2.2.1.2.2.1.2.2	0.0463800904977376	.	49560001	50080000	#0000FF	1	0.125
chr2	50080001	50280000	B.2.1.2.2.1.1.2.1.2	0.15158371040724	.	50080001	50280000	#4848FF	1	0.25
chr2	50280001	50400000	B.1.2.2.2.2.2.2.1	0.281674208144796	.	50280001	50400000	#9191FF	1	0.375
chr2	50400001	50720000	B.2.1.2.1.2.1.1.1.2.2.2	0.171945701357466	.	50400001	50720000	#4848FF	1	0.25
chr2	50720001	51160000	B.2.2.1.1.1.1.1.1	0.108597285067873	.	50720001	51160000	#0000FF	1	0.125
chr2	51160001	51360000	B.2.2.1.1.1.1.1.2	0.107466063348416	.	51160001	51360000	#0000FF	1	0.125
chr2	51360001	51520000	B.2.1.2.2.1.2.2.2.2.1.2	0.138009049773756	.	51360001	51520000	#4848FF	1	0.25
chr2	51520001	51880000	B.2.2.2.1.2.1.1.1.1.1.1	0.0282805429864253	.	51520001	51880000	#0000FF	1	0.125
chr2	51880001	52080000	B.2.2.1.1.1.2.2.1.1	0.0984162895927602	.	51880001	52080000	#0000FF	1	0.125
chr2	52080001	52400000	B.2.2.2.1.2.1.1.1.1.1.2	0.0271493212669683	.	52080001	52400000	#0000FF	1	0.125
chr2	52400001	52560000	B.2.1.2.2.1.2.2.1.1.2.1	0.143665158371041	.	52400001	52560000	#4848FF	1	0.25
chr2	52560001	52840000	B.2.2.1.2.2.1.1.2.1	0.0497737556561086	.	52560001	52840000	#0000FF	1	0.125
chr2	52840001	53400000	B.2.2.2.1.2.1.2.2.2	0.0203619909502262	.	52840001	53400000	#0000FF	1	0.125
chr2	53400001	53640000	B.2.1.1.1.2.1.2.2.1.2	0.253393665158371	.	53400001	53640000	#4848FF	1	0.25
chr2	53640001	53920000	B.1.2.2.2.1.1.2.1.1	0.299773755656109	.	53640001	53920000	#9191FF	1	0.375
chr2	53920001	54240000	A.1.2.1.2.2.1.1.2	0.782805429864253	.	53920001	54240000	#FF4848	1	0.875
chr2	54240001	54400000	A.2.1.2.2.1.2.1	0.626696832579186	.	54240001	54400000	#FF9191	1	0.75
chr2	54400001	54720000	A.2.2.1.2.2.2.1.1.2.1	0.538461538461538	.	54400001	54720000	#FFDADA	1	0.625
chr2	54720001	54920000	A.1.1.2.2.1.1.2.1.1.1	0.888009049773756	.	54720001	54920000	#FF0000	1	1
chr2	54920001	55160000	A.2.1.1.1.1.2.1.1.1.1	0.701357466063348	.	54920001	55160000	#FF9191	1	0.75
chr2	55160001	55440000	A.1.1.1.2.2.1.2.2.2	0.949095022624434	.	55160001	55440000	#FF0000	1	1
chr2	55440001	55640000	A.1.1.2.1.2.2.2.2.2.1.1.1	0.902714932126697	.	55440001	55640000	#FF0000	1	1
chr2	55640001	55920000	A.1.1.2.1.2.2.2.2.2.1.1.2	0.90158371040724	.	55640001	55920000	#FF0000	1	1
chr2	55920001	56320000	B.1.1.2.2.2.1.2.1.1	0.400452488687783	.	55920001	56320000	#DADAFF	1	0.5
chr2	56320001	56440000	B.1.2.1.2.2.1.2.2.2.2	0.355203619909502	.	56320001	56440000	#9191FF	1	0.375
chr2	56440001	56640000	B.2.1.2.1.2.1.1.1.2.1.1	0.175339366515837	.	56440001	56640000	#4848FF	1	0.25
chr2	56640001	56920000	B.2.2.1.2.2.1.1.1.2.1	0.0520361990950226	.	56640001	56920000	#0000FF	1	0.125
chr2	56920001	57120000	B.2.1.2.1.2.1.1.1.2.2.1	0.173076923076923	.	56920001	57120000	#4848FF	1	0.25
chr2	57120001	57160000	B.2.1.2.1.2.1.1.2.1	0.170814479638009	.	57120001	57160000	#4848FF	1	0.25
chr2	57200001	57360000	B.2.1.2.1.2.1.1.2.1	0.170814479638009	.	57200001	57360000	#4848FF	1	0.25
chr2	57360001	57920000	B.2.1.2.2.1.1.2.2.2.2	0.148190045248869	.	57360001	57920000	#4848FF	1	0.25
chr2	57920001	58200000	A.2.2.1.1.2.1.1.2.2	0.584841628959276	.	57920001	58200000	#FFDADA	1	0.625
chr2	58200001	58480000	A.1.2.1.2.2.2.1.1.1	0.777149321266968	.	58200001	58480000	#FF4848	1	0.875
chr2	58480001	58760000	B.1.1.2.2.2.1.2.1.2	0.399321266968326	.	58480001	58760000	#DADAFF	1	0.5
chr2	58760001	59000000	B.2.1.1.1.2.1.1.2.2	0.257918552036199	.	58760001	59000000	#4848FF	1	0.25
chr2	59000001	59160000	B.1.2.2.2.1.1.2.1.2	0.298642533936652	.	59000001	59160000	#9191FF	1	0.375
chr2	59160001	59440000	B.1.2.2.2.2.2.2.2.1.2	0.279411764705882	.	59160001	59440000	#9191FF	1	0.375
chr2	59440001	59600000	B.2.1.1.1.2.1.1.1.2.1	0.26131221719457	.	59440001	59600000	#4848FF	1	0.25
chr2	59600001	59880000	B.2.1.1.1.2.1.1.1.2.2	0.260180995475113	.	59600001	59880000	#4848FF	1	0.25
chr2	59880001	60360000	B.1.2.2.2.1.1.2.2.1.2	0.296380090497738	.	59880001	60360000	#9191FF	1	0.375
chr2	60360001	60560000	B.1.1.1.1.1.2.2.1.2.1	0.468325791855204	.	60360001	60560000	#DADAFF	1	0.5
chr2	60560001	60720000	A.2.1.1.1.1.2.1.1.1.2	0.700226244343891	.	60560001	60720000	#FF9191	1	0.75
chr2	60720001	60920000	A.2.1.2.2.1.2.2.2.1	0.623303167420814	.	60720001	60920000	#FF9191	1	0.75
chr2	60920001	61360000	A.1.1.1.2.1.1.1	0.984162895927602	.	60920001	61360000	#FF0000	1	1
chr2	61360001	61560000	A.1.1.2.2.1.1.1.1.1.2	0.895927601809955	.	61360001	61560000	#FF0000	1	1
chr2	61560001	61720000	A.1.1.2.1.2.1.2.1.2.2	0.911764705882353	.	61560001	61720000	#FF0000	1	1
chr2	61720001	61800000	A.1.2.2.2.2.2.1	0.710407239819005	.	61720001	61800000	#FF4848	1	0.875
chr2	61800001	62120000	A.1.1.2.1.2.1.2.1.1	0.914027149321267	.	61800001	62120000	#FF0000	1	1
chr2	62120001	62240000	A.1.2.2.1.1.2.1.2.1.1	0.755656108597285	.	62120001	62240000	#FF4848	1	0.875
chr2	62240001	62680000	A.1.1.1.2.1.2.2.2.2.1	0.962669683257919	.	62240001	62680000	#FF0000	1	1
chr2	62680001	62880000	A.2.2.1.1.2.1.1.1.2	0.589366515837104	.	62680001	62880000	#FFDADA	1	0.625
chr2	62880001	63040000	A.2.1.1.2.1.2.2.1	0.666289592760181	.	62880001	63040000	#FF9191	1	0.75
chr2	63040001	63320000	A.2.2.1.2.2.2.1.1.2.2.2.1	0.536199095022624	.	63040001	63320000	#FFDADA	1	0.625
chr2	63320001	63560000	B.1.2.1.2.2.1.2.2.2.1	0.356334841628959	.	63320001	63560000	#9191FF	1	0.375
chr2	63560001	63760000	B.1.1.2.1.1.1.2.2.2.1.1	0.427601809954751	.	63560001	63760000	#DADAFF	1	0.5
chr2	63760001	64040000	A.2.2.1.2.2.2.1.1.2.2.2.2	0.535067873303167	.	63760001	64040000	#FFDADA	1	0.625
chr2	64040001	64240000	A.1.2.2.1.1.2.1.2.1.2.2	0.753393665158371	.	64040001	64240000	#FF4848	1	0.875
chr2	64240001	64560000	A.1.1.1.2.1.2.1.2.2.2	0.972850678733032	.	64240001	64560000	#FF0000	1	1
chr2	64560001	64760000	A.1.2.1.2.2.2.1.2	0.774886877828054	.	64560001	64760000	#FF4848	1	0.875
chr2	64760001	65080000	A.1.1.1.2.1.2.1.2.2.1	0.973981900452489	.	64760001	65080000	#FF0000	1	1
chr2	65080001	65280000	A.1.2.1.1.2.1.2.1.1.2.2	0.822398190045249	.	65080001	65280000	#FF4848	1	0.875
chr2	65280001	65480000	A.1.2.1.1.2.1.1.2.1.2	0.828054298642534	.	65280001	65480000	#FF4848	1	0.875
chr2	65480001	65680000	A.1.2.1.1.1.1.2.1.1.1.1	0.850678733031674	.	65480001	65680000	#FF4848	1	0.875
chr2	65680001	65840000	A.2.1.1.2.1.2.2.2	0.665158371040724	.	65680001	65840000	#FF9191	1	0.75
chr2	65840001	66320000	B.1.1.2.2.2.1.2.2.2.2	0.395927601809955	.	65840001	66320000	#DADAFF	1	0.5
chr2	66320001	66440000	B.2.1.1.2.2.1.2.2.1.2	0.213800904977376	.	66320001	66440000	#4848FF	1	0.25
chr2	66440001	66720000	B.1.2.2.2.2.2.2.2.1.1	0.280542986425339	.	66440001	66720000	#9191FF	1	0.375
chr2	66720001	66880000	B.1.2.2.2.2.2.1.2.1	0.28393665158371	.	66720001	66880000	#9191FF	1	0.375
chr2	66880001	67400000	B.2.1.2.2.1.1.2.2.1	0.150452488687783	.	66880001	67400000	#4848FF	1	0.25
chr2	67400001	67520000	B.1.2.2.2.2.2.1.1	0.285067873303167	.	67400001	67520000	#9191FF	1	0.375
chr2	67520001	67680000	B.1.1.2.2.2.1.1.1.2	0.402714932126697	.	67520001	67680000	#DADAFF	1	0.5
chr2	67680001	67840000	B.1.2.2.2.2.2.1.2.2	0.282805429864253	.	67680001	67840000	#9191FF	1	0.375
chr2	67840001	68280000	B.1.2.1.1.2.1.1.2.1	0.381221719457014	.	67840001	68280000	#9191FF	1	0.375
chr2	68280001	68480000	A.1.2.1.1.1.1.2.2.2	0.841628959276018	.	68280001	68480000	#FF4848	1	0.875
chr2	68480001	68720000	A.1.2.1.2.2.1.1.1	0.78393665158371	.	68480001	68720000	#FF4848	1	0.875
chr2	68720001	68920000	A.2.2.2.1.2.2.2.1	0.503393665158371	.	68720001	68920000	#FFDADA	1	0.625
chr2	68920001	69200000	A.2.1.1.1.1.2.1.2.2	0.694570135746606	.	68920001	69200000	#FF9191	1	0.75
chr2	69200001	69520000	A.2.2.2.1.2.2.2.2	0.502262443438914	.	69200001	69520000	#FFDADA	1	0.625
chr2	69520001	69920000	A.1.1.1.2.1.2.2.1.2.1.1.1	0.968325791855204	.	69520001	69920000	#FF0000	1	1
chr2	69920001	70280000	A.1.1.1.2.1.2.2.1.2.2	0.964932126696833	.	69920001	70280000	#FF0000	1	1
chr2	70280001	70520000	A.1.1.2.1.2.1.2.1.2.1	0.91289592760181	.	70280001	70520000	#FF0000	1	1
chr2	70520001	70760000	A.2.1.2.2.1.1.1.1.2	0.635746606334842	.	70520001	70760000	#FF9191	1	0.75
chr2	70760001	70880000	A.2.2.1.1.1.1.1.1.2.2	0.602941176470588	.	70760001	70880000	#FFDADA	1	0.625
chr2	70880001	71200000	A.2.1.2.2.1.1.1.1.1	0.636877828054299	.	70880001	71200000	#FF9191	1	0.75
chr2	71200001	71400000	A.1.2.2.1.1.2.1.2.2.2.1	0.751131221719457	.	71200001	71400000	#FF4848	1	0.875
chr2	71400001	71720000	A.2.1.1.1.1.2.1.2.1	0.695701357466063	.	71400001	71720000	#FF9191	1	0.75
chr2	71720001	72040000	B.1.1.1.2.1.2.1.2	0.449095022624434	.	71720001	72040000	#DADAFF	1	0.5
chr2	72040001	72120000	B.1.2.1.1.2.1.1.1.2	0.382352941176471	.	72040001	72120000	#9191FF	1	0.375
chr2	72120001	72280000	B.1.2.2.2.1.1.1.1.1	0.30316742081448	.	72120001	72280000	#9191FF	1	0.375
chr2	72280001	72480000	B.1.2.2.2.1.1.1.1.2	0.302036199095023	.	72280001	72480000	#9191FF	1	0.375
chr2	72480001	72800000	B.2.1.2.1.2.1.2.1	0.168552036199095	.	72480001	72800000	#4848FF	1	0.25
chr2	72800001	73040000	B.1.1.2.2.2.1.2.2.2.1	0.397058823529412	.	72800001	73040000	#DADAFF	1	0.5
chr2	73040001	73200000	A.2.2.1.2.2.2.1.2.2.1	0.532805429864253	.	73040001	73200000	#FFDADA	1	0.625
chr2	73200001	73440000	A.2.1.1.2.1.1.1.2	0.671945701357466	.	73200001	73440000	#FF9191	1	0.75
chr2	73440001	73960000	A.1.1.2.1.2.2.2.2.1.2	0.903846153846154	.	73440001	73960000	#FF0000	1	1
chr2	73960001	74440000	A.1.1.1.1.2.1.1.2.2	0.990950226244344	.	73960001	74440000	#FF0000	1	1
chr2	74440001	74600000	A.1.1.2.2.1.1.1.1.2.1.1.2.1	0.893665158371041	.	74440001	74600000	#FF0000	1	1
chr2	74600001	74880000	A.1.1.1.2.1.2.1.2.1	0.975113122171946	.	74600001	74880000	#FF0000	1	1
chr2	74880001	75200000	A.1.2.2.1.1.2.1.1.2.1	0.757918552036199	.	74880001	75200000	#FF4848	1	0.875
chr2	75200001	75320000	A.2.2.1.1.2.1.1.1.1	0.590497737556561	.	75200001	75320000	#FFDADA	1	0.625
chr2	75320001	75560000	A.2.2.2.1.2.2.1.1.2	0.507918552036199	.	75320001	75560000	#FFDADA	1	0.625
chr2	75560001	75720000	A.2.1.2.1.2.1.2.1.2	0.642533936651584	.	75560001	75720000	#FF9191	1	0.75
chr2	75720001	75920000	A.2.2.2.1.2.2.1.1.1.2	0.509049773755656	.	75720001	75920000	#FFDADA	1	0.625
chr2	75920001	76120000	B.1.2.1.1.2.1.1.1.1	0.383484162895928	.	75920001	76120000	#9191FF	1	0.375
chr2	76120001	76520000	B.2.2.1.2.2.2.2.1.1	0.0395927601809955	.	76120001	76520000	#0000FF	1	0.125
chr2	76520001	76880000	B.2.2.1.2.2.2.2.1.2	0.0384615384615385	.	76520001	76880000	#0000FF	1	0.125
chr2	76880001	77120000	B.2.2.1.1.1.2.2.2.1.2.2	0.0916289592760181	.	76880001	77120000	#0000FF	1	0.125
chr2	77120001	77360000	B.2.2.1.1.1.2.2.2.1.1.2	0.0938914027149321	.	77120001	77360000	#0000FF	1	0.125
chr2	77360001	77440000	B.2.1.2.1.2.2.2.2.1.1	0.158371040723982	.	77360001	77440000	#4848FF	1	0.25
chr2	77440001	77880000	B.2.2.1.2.2.2.1.1.1.2.1	0.0441176470588235	.	77440001	77880000	#0000FF	1	0.125
chr2	77880001	77960000	B.2.1.1.2.2.2.1.1.1	0.210407239819005	.	77880001	77960000	#4848FF	1	0.25
chr2	77960001	78160000	B.2.1.2.1.2.2.2.2.1.2	0.157239819004525	.	77960001	78160000	#4848FF	1	0.25
chr2	78160001	78480000	B.2.2.1.2.2.2.2.2.1.2	0.0361990950226244	.	78160001	78480000	#0000FF	1	0.125
chr2	78480001	78880000	B.2.2.1.2.2.2.1.1.1.2.2	0.0429864253393665	.	78480001	78880000	#0000FF	1	0.125
chr2	78880001	79120000	B.2.2.1.1.1.2.2.1.2.2	0.0961538461538462	.	78880001	79120000	#0000FF	1	0.125
chr2	79120001	79520000	B.2.2.1.1.1.2.2.1.2.1	0.0972850678733032	.	79120001	79520000	#0000FF	1	0.125
chr2	79520001	79800000	B.2.2.1.1.1.2.2.2.1.1.1	0.0950226244343891	.	79520001	79800000	#0000FF	1	0.125
chr2	79800001	80080000	B.2.2.1.2.2.2.1.1.1.1	0.0452488687782805	.	79800001	80080000	#0000FF	1	0.125
chr2	80080001	80240000	B.2.1.1.2.2.2.1.1.2	0.209276018099548	.	80080001	80240000	#4848FF	1	0.25
chr2	80240001	80400000	B.2.1.2.1.2.2.2.1.1	0.160633484162896	.	80240001	80400000	#4848FF	1	0.25
chr2	80400001	80760000	B.2.2.1.2.2.2.1.2	0.0407239819004525	.	80400001	80760000	#0000FF	1	0.125
chr2	80760001	80960000	B.2.1.2.1.2.2.2.2.2	0.156108597285068	.	80760001	80960000	#4848FF	1	0.25
chr2	80960001	81400000	B.2.2.2.1.2.1.1.2	0.0237556561085973	.	80960001	81400000	#0000FF	1	0.125
chr2	81400001	82160000	B.2.2.2.1.2.1.2.2.1	0.0214932126696833	.	81400001	82160000	#0000FF	1	0.125
chr2	82160001	82240000	B.2.1.1.1.1.1.2.1	0.274886877828054	.	82160001	82240000	#4848FF	1	0.25
chr2	82240001	82360000	B.2.1.1.2.2.2.1.2	0.208144796380091	.	82240001	82360000	#4848FF	1	0.25
chr2	82360001	82600000	B.2.1.2.2.1.2.2.2.1	0.14027149321267	.	82360001	82600000	#4848FF	1	0.25
chr2	82600001	82840000	B.2.2.1.1.1.2.2.2.2	0.0904977375565611	.	82600001	82840000	#0000FF	1	0.125
chr2	82840001	83040000	B.2.2.1.1.1.2.2.2.1.2.1	0.0927601809954751	.	82840001	83040000	#0000FF	1	0.125
chr2	83040001	83360000	B.2.2.1.2.2.2.1.1.2	0.0418552036199095	.	83040001	83360000	#0000FF	1	0.125
chr2	83360001	83720000	B.2.2.2.1.2.1.1.1.1.2	0.0260180995475113	.	83360001	83720000	#0000FF	1	0.125
chr2	83720001	83840000	B.2.1.2.1.2.2.2.1.2	0.159502262443439	.	83720001	83840000	#4848FF	1	0.25
chr2	83840001	84120000	B.2.2.1.2.2.2.2.2.1.1	0.0373303167420814	.	83840001	84120000	#0000FF	1	0.125
chr2	84120001	84640000	B.2.1.1.1.2.2.1.2.2.2	0.246606334841629	.	84120001	84640000	#4848FF	1	0.25
chr2	84640001	85120000	A.2.2.1.1.2.1.2.1.2	0.582579185520362	.	84640001	85120000	#FFDADA	1	0.625
chr2	85120001	85280000	A.1.1.2.2.1.1.2.1.1.2	0.886877828054299	.	85120001	85280000	#FF0000	1	1
chr2	85280001	85520000	A.2.1.1.1.2.2.2.2	0.675339366515837	.	85280001	85520000	#FF9191	1	0.75
chr2	85520001	85680000	A.1.2.1.1.2.1.2.1.1.2.1	0.823529411764706	.	85520001	85680000	#FF4848	1	0.875
chr2	85680001	86080000	A.1.1.1.1.2.1.1.1	0.993212669683258	.	85680001	86080000	#FF0000	1	1
chr2	86080001	86480000	A.1.1.1.1.2.1.1.2.1	0.992081447963801	.	86080001	86480000	#FF0000	1	1
chr2	86480001	86720000	A.1.1.2.2.1.1.1.1.2.1.2	0.891402714932127	.	86480001	86720000	#FF0000	1	1
chr2	86720001	86880000	A.1.2.2.1.1.2.1.2.2.2.2	0.75	.	86720001	86880000	#FF4848	1	0.875
chr2	86880001	87040000	A.2.1.2.2.1.1.1.2	0.634615384615385	.	86880001	87040000	#FF9191	1	0.75
chr2	87040001	87120000	A.2.2.2.2.2.2.1.2	0.487556561085973	.	87040001	87120000	#FFDADA	1	0.625
chr2	87120001	87160000	A.2.2.2.2.2.2.1.1	0.48868778280543	.	87120001	87160000	#FFDADA	1	0.625
chr2	87280001	87360000	A.2.2.2.2.2.2.1.1	0.48868778280543	.	87280001	87360000	#FFDADA	1	0.625
chr2	87440001	87520000	A.2.2.2.2.2.2.1.1	0.48868778280543	.	87440001	87520000	#FFDADA	1	0.625
chr2	87560001	87600000	B.1.1.1.2.2.2.2.1	0.437782805429864	.	87560001	87600000	#DADAFF	1	0.5
chr2	87760001	87840000	B.1.1.1.2.2.2.2.1	0.437782805429864	.	87760001	87840000	#DADAFF	1	0.5
chr2	87840001	88000000	B.1.1.1.1.2.2.1.1	0.462669683257919	.	87840001	88000000	#DADAFF	1	0.5
chr2	88160001	88560000	A.2.2.2.1.2.1.2.1.2	0.513574660633484	.	88160001	88560000	#FFDADA	1	0.625
chr2	88560001	88840000	A.2.2.1.1.2.1.2.1.1	0.583710407239819	.	88560001	88840000	#FFDADA	1	0.625
chr2	88840001	89240000	A.1.1.1.2.2.1.2.2.1	0.950226244343891	.	88840001	89240000	#FF0000	1	1
chr2	89240001	89360000	A.2.2.1.1.2.2.1.1.2.1	0.579185520361991	.	89240001	89360000	#FFDADA	1	0.625
chr2	89400001	89520000	A.2.2.1.1.2.2.1.1.2.1	0.579185520361991	.	89400001	89520000	#FFDADA	1	0.625
chr2	89520001	89560000	B.1.2.1.1.2.2.1.1	0.377828054298643	.	89520001	89560000	#9191FF	1	0.375
chr2	89880001	90040000	B.1.2.1.1.2.2.1.1	0.377828054298643	.	89880001	90040000	#9191FF	1	0.375
chr2	90040001	90160000	B.1.2.1.2.2.1.1.1.1	0.361990950226244	.	90040001	90160000	#9191FF	1	0.375
chr2	90200001	90280000	B.1.2.1.2.2.1.1.1.1	0.361990950226244	.	90200001	90280000	#9191FF	1	0.375
chr2	90400001	90480000	B.1.2.1.2.2.1.1.1.2	0.360859728506787	.	90400001	90480000	#9191FF	1	0.375
chr2	91640001	91720000	B.1.2.1.2.2.1.1.1.2	0.360859728506787	.	91640001	91720000	#9191FF	1	0.375
chr2	91760001	91920000	B.2.1.1.1.2.1.2.1	0.256787330316742	.	91760001	91920000	#4848FF	1	0.25
chr2	91920001	92000000	B.1.2.2.2.1.2.2	0.292986425339367	.	91920001	92000000	#9191FF	1	0.375
chr2	92040001	92200000	B.1.2.2.2.1.2.2	0.292986425339367	.	92040001	92200000	#9191FF	1	0.375
chr2	92280001	92320000	B.1.2.2.2.1.2.2	0.292986425339367	.	92280001	92320000	#9191FF	1	0.375
chr2	95360001	95640000	B.1.2.1.2.2.2.2.1.2.1	0.34841628959276	.	95360001	95640000	#9191FF	1	0.375
chr2	95640001	95960000	A.2.1.1.2.2.2.1.2	0.660633484162896	.	95640001	95960000	#FF9191	1	0.75
chr2	96000001	96080000	A.2.1.1.2.1.1.1.1.2	0.673076923076923	.	96000001	96080000	#FF9191	1	0.75
chr2	96120001	96280000	A.2.1.1.2.1.1.1.1.2	0.673076923076923	.	96120001	96280000	#FF9191	1	0.75
chr2	96320001	96520000	A.2.1.1.2.1.1.1.1.2	0.673076923076923	.	96320001	96520000	#FF9191	1	0.75
chr2	96520001	96680000	A.1.2.2.1.2.1.2.2	0.739819004524887	.	96520001	96680000	#FF4848	1	0.875
chr2	96720001	97520000	A.1.1.1.1.1.2.2.2	0.994343891402715	.	96720001	97520000	#FF0000	1	1
chr2	97560001	97880000	A.1.1.1.2.2.2.1.1	0.947963800904977	.	97560001	97880000	#FF0000	1	1
chr2	98000001	98040000	A.1.1.1.2.2.2.1.1	0.947963800904977	.	98000001	98040000	#FF0000	1	1
chr2	98160001	98200000	A.1.1.1.2.2.2.1.1	0.947963800904977	.	98160001	98200000	#FF0000	1	1
chr2	98240001	98640000	A.1.1.1.2.2.2.1.1	0.947963800904977	.	98240001	98640000	#FF0000	1	1
chr2	98640001	99040000	A.1.2.2.1.1.2.1.1.1	0.759049773755656	.	98640001	99040000	#FF4848	1	0.875
chr2	99040001	99200000	A.1.1.2.2.2.1.2.2.1	0.866515837104072	.	99040001	99200000	#FF0000	1	1
chr2	99200001	99680000	A.2.1.1.2.1.1.1.1.1	0.67420814479638	.	99200001	99680000	#FF9191	1	0.75
chr2	99680001	99920000	A.1.2.1.2.2.2.2.2.2	0.770361990950226	.	99680001	99920000	#FF4848	1	0.875
chr2	99920001	100120000	A.1.2.1.2.1.1.1.1.2.1.2	0.802036199095023	.	99920001	100120000	#FF4848	1	0.875
chr2	100160001	100400000	B.1.1.2.1.1.1.1.1.1	0.43552036199095	.	100160001	100400000	#DADAFF	1	0.5
chr2	100400001	100840000	B.1.1.2.2.1.1.2.2	0.410633484162896	.	100400001	100840000	#DADAFF	1	0.5
chr2	100840001	100960000	B.1.1.1.2.2.2.2.2	0.436651583710407	.	100840001	100960000	#DADAFF	1	0.5
chr2	100960001	101280000	A.2.2.1.2.2.1.1.1.1.1	0.554298642533937	.	100960001	101280000	#FFDADA	1	0.625
chr2	101280001	101560000	B.1.1.2.2.1.1.1	0.41289592760181	.	101280001	101560000	#DADAFF	1	0.5
chr2	101560001	101960000	A.1.2.1.2.2.2.2.2.1	0.771493212669683	.	101560001	101960000	#FF4848	1	0.875
chr2	101960001	102240000	A.2.2.2.1.2.1.2.2.1	0.512443438914027	.	101960001	102240000	#FFDADA	1	0.625
chr2	102240001	102480000	A.2.2.1.1.2.2.1.2.2.1.1.1	0.57579185520362	.	102240001	102480000	#FFDADA	1	0.625
chr2	102480001	102640000	B.1.1.1.1.2.2.1.2.2	0.460407239819004	.	102480001	102640000	#DADAFF	1	0.5
chr2	102640001	102800000	A.2.1.2.2.2.1.1.2.2.1	0.618778280542986	.	102640001	102800000	#FF9191	1	0.75
chr2	102800001	103080000	A.2.2.2.2.2.1.1.1	0.495475113122172	.	102800001	103080000	#FFDADA	1	0.625
chr2	103080001	103280000	B.1.2.1.1.2.2.2.1	0.375565610859729	.	103080001	103280000	#9191FF	1	0.375
chr2	103280001	103440000	B.1.1.2.1.1.1.1.2.2.2	0.430995475113122	.	103280001	103440000	#DADAFF	1	0.5
chr2	103440001	103640000	B.2.1.2.1.2.1.2.2	0.167420814479638	.	103440001	103640000	#4848FF	1	0.25
chr2	103640001	104080000	B.2.2.2.1.2.2.2.1	0.0169683257918552	.	103640001	104080000	#0000FF	1	0.125
chr2	104080001	104360000	B.2.2.2.1.2.2.2.2.2	0.0135746606334842	.	104080001	104360000	#0000FF	1	0.125
chr2	104360001	104960000	B.2.2.2.2.1.2.2.2.1	0.00565610859728507	.	104360001	104960000	#0000FF	1	0.125
chr2	104960001	105320000	B.2.1.2.2.1.1.1.1	0.154977375565611	.	104960001	105320000	#4848FF	1	0.25
chr2	105320001	105640000	B.1.1.2.2.1.2.2.2	0.407239819004525	.	105320001	105640000	#DADAFF	1	0.5
chr2	105640001	105880000	A.2.1.2.1.2.1.2.2	0.641402714932127	.	105640001	105880000	#FF9191	1	0.75
chr2	105880001	106040000	A.2.1.1.1.1.1.2.2.1	0.703619909502262	.	105880001	106040000	#FF9191	1	0.75
chr2	106040001	106360000	A.2.2.2.1.2.1.1.1	0.516968325791855	.	106040001	106360000	#FFDADA	1	0.625
chr2	106360001	106520000	A.1.2.1.1.1.1.2.1.1.2	0.84841628959276	.	106360001	106520000	#FF4848	1	0.875
chr2	106520001	106880000	A.2.1.2.1.2.1.2.1.1	0.643665158371041	.	106520001	106880000	#FF9191	1	0.75
chr2	106880001	107000000	B.1.1.2.1.1.1.1.2.2.1	0.432126696832579	.	106880001	107000000	#DADAFF	1	0.5
chr2	107080001	107200000	B.1.1.2.1.1.1.1.2.2.1	0.432126696832579	.	107080001	107200000	#DADAFF	1	0.5
chr2	107200001	107520000	B.2.2.1.1.1.2.1.1.2	0.102941176470588	.	107200001	107520000	#0000FF	1	0.125
chr2	107520001	107760000	B.2.2.1.1.1.2.1.1.1	0.104072398190045	.	107520001	107760000	#0000FF	1	0.125
chr2	107760001	107960000	B.2.2.1.2.1.1.1.1.1.2	0.0723981900452489	.	107760001	107960000	#0000FF	1	0.125
chr2	107960001	108440000	B.2.2.2.2.1.2.2.2.2	0.00452488687782805	.	107960001	108440000	#0000FF	1	0.125
chr2	108520001	108960000	B.1.2.2.1.1.2.1.1	0.332579185520362	.	108520001	108960000	#9191FF	1	0.375
chr2	108960001	109280000	A.1.2.1.1.1.1.1.1	0.854072398190045	.	108960001	109280000	#FF4848	1	0.875
chr2	109280001	109760000	A.1.2.1.2.2.2.2.1.2	0.77262443438914	.	109280001	109760000	#FF4848	1	0.875
chr2	109760001	110120000	A.1.2.1.1.1.1.1.2.2	0.851809954751131	.	109760001	110120000	#FF4848	1	0.875
chr2	110240001	110520000	A.1.2.1.1.1.1.1.2.2	0.851809954751131	.	110240001	110520000	#FF4848	1	0.875
chr2	110840001	111000000	A.2.2.1.2.2.1.1.1.2	0.552036199095023	.	110840001	111000000	#FFDADA	1	0.625
chr2	111360001	111880000	A.1.2.2.1.1.2.2.1.2	0.747737556561086	.	111360001	111880000	#FF4848	1	0.875
chr2	111880001	112040000	A.1.2.1.1.2.2.2.1.2.2	0.808823529411765	.	111880001	112040000	#FF4848	1	0.875
chr2	112080001	112200000	A.2.2.1.1.1.1.2.2	0.596153846153846	.	112080001	112200000	#FFDADA	1	0.625
chr2	112320001	112480000	A.2.2.1.1.1.1.1.1.2.1	0.604072398190045	.	112320001	112480000	#FFDADA	1	0.625
chr2	112480001	112560000	A.1.1.1.2.2.2.2.1.2	0.943438914027149	.	112480001	112560000	#FF0000	1	1
chr2	112600001	113080000	A.1.1.1.2.2.2.2.1.2	0.943438914027149	.	112600001	113080000	#FF0000	1	1
chr2	113080001	113120000	A.1.2.2.1.2.1.2.1	0.740950226244344	.	113080001	113120000	#FF4848	1	0.875
chr2	113160001	113240000	A.1.2.2.1.2.1.2.1	0.740950226244344	.	113160001	113240000	#FF4848	1	0.875
chr2	113240001	113680000	A.1.1.1.1.1.1.2.2	0.997737556561086	.	113240001	113680000	#FF0000	1	1
chr2	113680001	113840000	A.1.2.2.1.1.2.2.1.1	0.748868778280543	.	113680001	113840000	#FF4848	1	0.875
chr2	113840001	114000000	A.1.2.1.1.2.2.2.1.2.1	0.809954751131222	.	113840001	114000000	#FF4848	1	0.875
chr2	114000001	114240000	A.1.2.1.2.1.1.1.1.2.1.1	0.80316742081448	.	114000001	114240000	#FF4848	1	0.875
chr2	114360001	114760000	A.1.1.2.1.1.1.1.2.1	0.93552036199095	.	114360001	114760000	#FF0000	1	1
chr2	114760001	115360000	B.2.1.1.1.2.2.2	0.245475113122172	.	114760001	115360000	#4848FF	1	0.25
chr2	115360001	115600000	B.2.1.2.2.2.1.2.1.2	0.1289592760181	.	115360001	115600000	#4848FF	1	0.25
chr2	115600001	115960000	B.2.2.2.2.1.2.1.1.1	0.0101809954751131	.	115600001	115960000	#0000FF	1	0.125
chr2	115960001	116440000	B.2.2.2.2.2.1.2	0.00226244343891403	.	115960001	116440000	#0000FF	1	0.125
chr2	116440001	116600000	B.2.2.1.2.1.1.1.1.1.1.2.2	0.0735294117647059	.	116440001	116600000	#0000FF	1	0.125
chr2	116600001	116760000	B.2.1.2.2.1.2.1.1	0.147058823529412	.	116600001	116760000	#4848FF	1	0.25
chr2	116760001	116880000	B.2.1.2.1.2.2.1.1.2	0.165158371040724	.	116760001	116880000	#4848FF	1	0.25
chr2	116880001	117160000	B.2.2.1.2.1.1.1.1.2	0.0712669683257919	.	116880001	117160000	#0000FF	1	0.125
chr2	117160001	117680000	B.2.2.2.2.1.2.1.1.2	0.00904977375565611	.	117160001	117680000	#0000FF	1	0.125
chr2	117680001	117840000	B.2.2.1.1.1.2.1.2.1.1	0.101809954751131	.	117680001	117840000	#0000FF	1	0.125
chr2	117840001	118040000	B.2.2.1.1.1.2.1.2.1.2	0.100678733031674	.	117840001	118040000	#0000FF	1	0.125
chr2	118040001	118120000	B.2.1.2.1.2.2.1.2.1.2	0.16289592760181	.	118040001	118120000	#4848FF	1	0.25
chr2	118120001	118400000	B.2.1.2.2.1.1.1.2	0.153846153846154	.	118120001	118400000	#4848FF	1	0.25
chr2	118400001	118560000	B.1.2.1.2.2.2.2.1.2.2	0.347285067873303	.	118400001	118560000	#9191FF	1	0.375
chr2	118560001	118760000	A.2.2.1.1.2.2.1.2.2.2	0.572398190045249	.	118560001	118760000	#FFDADA	1	0.625
chr2	118760001	119000000	A.1.2.1.2.2.2.2.1.1	0.773755656108597	.	118760001	119000000	#FF4848	1	0.875
chr2	119000001	119400000	B.1.1.2.2.1.1.2.1	0.411764705882353	.	119000001	119400000	#DADAFF	1	0.5
chr2	119400001	119600000	B.1.1.2.2.1.2.2.1	0.408371040723982	.	119400001	119600000	#DADAFF	1	0.5
chr2	119600001	119760000	B.1.1.1.1.2.2.2.1.2	0.457013574660633	.	119600001	119760000	#DADAFF	1	0.5
chr2	119760001	120080000	A.2.2.1.1.2.2.1.2.2.1.1.2	0.574660633484163	.	119760001	120080000	#FFDADA	1	0.625
chr2	120080001	120280000	A.1.1.2.2.2.1.2.2.2.2	0.864253393665158	.	120080001	120280000	#FF0000	1	1
chr2	120280001	120400000	A.2.1.2.1.1.1.2.2.1	0.652714932126697	.	120280001	120400000	#FF9191	1	0.75
chr2	120400001	120920000	A.1.1.1.2.1.1.2.1.2	0.980769230769231	.	120400001	120920000	#FF0000	1	1
chr2	120920001	121080000	A.1.1.1.2.2.1.1.2.2.1	0.953619909502262	.	120920001	121080000	#FF0000	1	1
chr2	121080001	121520000	A.2.1.2.2.2.2.2.2.2	0.607466063348416	.	121080001	121520000	#FF9191	1	0.75
chr2	121520001	121720000	A.2.2.2.2.2.2.2.2.2	0.483031674208145	.	121520001	121720000	#FFDADA	1	0.625
chr2	121720001	121800000	B.1.1.1.1.2.2.2.1.1.2	0.45814479638009	.	121720001	121800000	#DADAFF	1	0.5
chr2	121800001	122080000	A.2.2.1.2.2.1.1.1.1.2	0.55316742081448	.	121800001	122080000	#FFDADA	1	0.625
chr2	122080001	122280000	A.1.2.1.2.2.1.2.1	0.781674208144796	.	122080001	122280000	#FF4848	1	0.875
chr2	122280001	122520000	A.1.1.2.1.2.2.2.1	0.907239819004525	.	122280001	122520000	#FF0000	1	1
chr2	122520001	123040000	B.1.2.1.1.1.2.2.1.1	0.386877828054299	.	122520001	123040000	#9191FF	1	0.375
chr2	123040001	123280000	B.2.1.1.2.2.2.2.2	0.204751131221719	.	123040001	123280000	#4848FF	1	0.25
chr2	123280001	123400000	B.2.1.1.2.2.2.2.1.1	0.207013574660633	.	123280001	123400000	#4848FF	1	0.25
chr2	123400001	123560000	B.2.1.1.1.1.1.2.2	0.273755656108597	.	123400001	123560000	#4848FF	1	0.25
chr2	123560001	123920000	B.2.2.1.2.1.1.1.2.2.2	0.0667420814479638	.	123560001	123920000	#0000FF	1	0.125
chr2	123920001	124200000	B.2.2.1.2.1.1.1.1.1.1.2.1	0.0746606334841629	.	123920001	124200000	#0000FF	1	0.125
chr2	124200001	124400000	B.2.2.1.1.1.2.1.2.2	0.0995475113122172	.	124200001	124400000	#0000FF	1	0.125
chr2	124400001	124720000	B.2.2.1.2.1.1.2	0.0656108597285068	.	124400001	124720000	#0000FF	1	0.125
chr2	124720001	125160000	B.2.2.2.1.2.2.2.2.1.2	0.0147058823529412	.	124720001	125160000	#0000FF	1	0.125
chr2	125160001	125280000	B.2.1.2.1.2.2.1.2.1.1	0.164027149321267	.	125160001	125280000	#4848FF	1	0.25
chr2	125280001	125800000	B.2.2.2.1.2.2.2.2.1.1	0.0158371040723982	.	125280001	125800000	#0000FF	1	0.125
chr2	125800001	126040000	B.2.1.2.1.2.2.1.1.1	0.166289592760181	.	125800001	126040000	#4848FF	1	0.25
chr2	126040001	126240000	B.1.2.1.2.2.1.1.2	0.35972850678733	.	126040001	126240000	#9191FF	1	0.375
chr2	126240001	126520000	B.2.1.2.2.1.2.1.2	0.145927601809955	.	126240001	126520000	#4848FF	1	0.25
chr2	126520001	126640000	B.2.1.2.1.2.2.1.2.2	0.161764705882353	.	126520001	126640000	#4848FF	1	0.25
chr2	126640001	126960000	B.2.2.1.2.1.1.1.1.1.1.1	0.0757918552036199	.	126640001	126960000	#0000FF	1	0.125
chr2	126960001	127360000	B.2.1.1.1.1.2.2.2	0.263574660633484	.	126960001	127360000	#4848FF	1	0.25
chr2	127360001	127480000	A.2.2.2.1.2.1.2.1.1	0.514705882352941	.	127360001	127480000	#FFDADA	1	0.625
chr2	127480001	127800000	B.1.1.1.1.2.2.2.2.2	0.454751131221719	.	127480001	127800000	#DADAFF	1	0.5
chr2	127800001	128040000	A.1.2.2.1.1.2.1.1.2.2	0.756787330316742	.	127800001	128040000	#FF4848	1	0.875
chr2	128040001	128320000	A.1.1.1.2.1.2.2.2.2.2	0.961538461538462	.	128040001	128320000	#FF0000	1	1
chr2	128320001	128640000	A.1.1.1.1.2.2.2.2	0.985294117647059	.	128320001	128640000	#FF0000	1	1
chr2	128640001	128960000	A.1.1.1.2.2.1.1.2.1	0.95475113122172	.	128640001	128960000	#FF0000	1	1
chr2	128960001	129320000	A.2.1.2.1.1.1.2.2.2	0.65158371040724	.	128960001	129320000	#FF9191	1	0.75
chr2	129320001	129560000	A.2.2.1.1.2.2.1.2.2.1.2	0.573529411764706	.	129320001	129560000	#FFDADA	1	0.625
chr2	129560001	129800000	B.1.2.1.2.2.2.2.1.1.1	0.351809954751131	.	129560001	129800000	#9191FF	1	0.375
chr2	129800001	130200000	B.1.2.1.2.2.2.2.1.1.2.1	0.350678733031674	.	129800001	130200000	#9191FF	1	0.375
chr2	130200001	130520000	B.1.2.1.2.2.2.2.1.1.2.2	0.349547511312217	.	130200001	130520000	#9191FF	1	0.375
chr2	130520001	130800000	A.2.2.2.2.2.2.2.2.1	0.484162895927602	.	130520001	130800000	#FFDADA	1	0.625
chr2	130880001	131160000	A.1.2.2.2.1.2.1.2.2	0.718325791855204	.	130880001	131160000	#FF4848	1	0.875
chr2	131480001	131640000	B.1.1.1.1.2.2.1.2.1	0.461538461538462	.	131480001	131640000	#DADAFF	1	0.5
chr2	131640001	131800000	B.1.1.1.1.2.2.2.1.1.1	0.459276018099547	.	131640001	131800000	#DADAFF	1	0.5
chr2	131800001	131920000	A.1.2.2.2.1.2.1.2.1	0.719457013574661	.	131800001	131920000	#FF4848	1	0.875
chr2	131920001	132000000	B.1.1.1.2.1.1.2	0.452488687782805	.	131920001	132000000	#DADAFF	1	0.5
chr2	132040001	132200000	B.1.1.1.2.1.1.2	0.452488687782805	.	132040001	132200000	#DADAFF	1	0.5
chr2	132200001	132320000	A.2.2.1.1.2.2.1.1.2.2	0.578054298642534	.	132200001	132320000	#FFDADA	1	0.625
chr2	132320001	132640000	B.1.1.2.1.1.1.1.2.1	0.433257918552036	.	132320001	132640000	#DADAFF	1	0.5
chr2	132640001	132760000	B.2.1.1.2.2.2.2.1.2	0.205882352941176	.	132640001	132760000	#4848FF	1	0.25
chr2	132800001	132920000	B.2.1.1.2.2.2.2.1.2	0.205882352941176	.	132800001	132920000	#4848FF	1	0.25
chr2	132920001	133040000	B.1.2.2.1.2.1.2	0.312217194570136	.	132920001	133040000	#9191FF	1	0.375
chr2	133040001	133280000	B.2.2.1.1.2.1.2.1.2	0.084841628959276	.	133040001	133280000	#0000FF	1	0.125
chr2	133280001	133480000	B.1.2.2.1.1.2.2.1.2.1	0.326923076923077	.	133280001	133480000	#9191FF	1	0.375
chr2	133480001	133760000	B.1.2.1.2.2.2.2.2.2.2.1.1.2	0.340497737556561	.	133480001	133760000	#9191FF	1	0.375
chr2	133760001	134160000	B.1.2.2.1.1.2.1.2.2	0.329185520361991	.	133760001	134160000	#9191FF	1	0.375
chr2	134160001	134320000	A.2.2.1.2.1.1.1.2	0.558823529411765	.	134160001	134320000	#FFDADA	1	0.625
chr2	134320001	134640000	B.1.2.2.1.1.2.2.1.1	0.328054298642534	.	134320001	134640000	#9191FF	1	0.375
chr2	134640001	134840000	A.2.2.1.1.2.2.1.2.1	0.576923076923077	.	134640001	134840000	#FFDADA	1	0.625
chr2	134840001	135160000	A.1.2.1.1.1.1.1.2.1	0.852941176470588	.	134840001	135160000	#FF4848	1	0.875
chr2	135160001	135360000	A.2.1.2.2.2.2.2.1	0.611990950226244	.	135160001	135360000	#FF9191	1	0.75
chr2	135360001	135400000	A.2.1.1.1.1.1.2.2.2	0.702488687782805	.	135360001	135400000	#FF9191	1	0.75
chr2	135440001	135680000	A.2.1.1.1.1.1.2.2.2	0.702488687782805	.	135440001	135680000	#FF9191	1	0.75
chr2	135680001	135960000	A.1.1.2.2.2.1.2.2.2.1	0.865384615384615	.	135680001	135960000	#FF0000	1	1
chr2	135960001	136200000	A.2.1.2.2.2.1.1.1	0.6210407239819	.	135960001	136200000	#FF9191	1	0.75
chr2	136200001	136680000	A.1.1.1.2.1.1.2.1.1.2	0.981900452488688	.	136200001	136680000	#FF0000	1	1
chr2	136680001	136880000	A.1.1.1.1.2.2.2.1	0.986425339366516	.	136680001	136880000	#FF0000	1	1
chr2	136880001	137160000	A.1.1.1.2.2.1.1.2.2.2	0.952488687782805	.	136880001	137160000	#FF0000	1	1
chr2	137160001	137480000	B.1.2.1.1.1.2.2.1.2	0.385746606334842	.	137160001	137480000	#9191FF	1	0.375
chr2	137480001	137600000	B.1.2.2.1.1.2.2.1.2.2	0.32579185520362	.	137480001	137600000	#9191FF	1	0.375
chr2	137600001	138000000	B.2.2.1.1.2.2.1.2	0.0791855203619909	.	137600001	138000000	#0000FF	1	0.125
chr2	138000001	138400000	B.2.2.2.2.1.1.2	0.0113122171945701	.	138000001	138400000	#0000FF	1	0.125
chr2	138400001	138640000	B.2.1.2.1.1.2.2.1.2.1	0.18552036199095	.	138400001	138640000	#4848FF	1	0.25
chr2	138640001	138960000	B.1.1.1.2.1.1.1	0.453619909502262	.	138640001	138960000	#DADAFF	1	0.5
chr2	138960001	139200000	A.2.2.1.1.2.2.1.1.1	0.580316742081448	.	138960001	139200000	#FFDADA	1	0.625
chr2	139200001	139400000	A.1.2.2.1.1.1.2.1.2	0.76131221719457	.	139200001	139400000	#FF4848	1	0.875
chr2	139400001	139600000	B.1.1.2.1.2.1.2	0.416289592760181	.	139400001	139600000	#DADAFF	1	0.5
chr2	139600001	140120000	B.2.2.2.2.2.2	0.00113122171945701	.	139600001	140120000	#0000FF	1	0.125
chr2	140120001	140400000	B.2.2.2.1.2.2.1.2	0.0180995475113122	.	140120001	140400000	#0000FF	1	0.125
chr2	140400001	140800000	B.2.2.2.2.1.2.1.2	0.00791855203619909	.	140400001	140800000	#0000FF	1	0.125
chr2	140800001	141000000	B.2.2.2.1.2.2.1.1	0.0192307692307692	.	140800001	141000000	#0000FF	1	0.125
chr2	141000001	141320000	B.2.2.1.2.1.1.1.2.2.1.1	0.0690045248868778	.	141000001	141320000	#0000FF	1	0.125
chr2	141320001	141640000	B.2.2.1.1.2.1.2.1.1	0.085972850678733	.	141320001	141640000	#0000FF	1	0.125
chr2	141640001	141840000	B.2.1.2.2.2.1.2.2.1	0.127828054298643	.	141640001	141840000	#4848FF	1	0.25
chr2	141840001	141960000	B.2.1.2.1.1.1.2.1	0.195701357466063	.	141840001	141960000	#4848FF	1	0.25
chr2	141960001	142200000	B.2.2.1.2.1.1.1.2.1	0.0701357466063348	.	141960001	142200000	#0000FF	1	0.125
chr2	142200001	142480000	B.2.2.1.2.1.1.1.2.2.1.2	0.0678733031674208	.	142200001	142480000	#0000FF	1	0.125
chr2	142480001	142720000	B.2.2.1.1.2.1.2.2.1	0.083710407239819	.	142480001	142720000	#0000FF	1	0.125
chr2	142720001	142840000	B.2.1.1.2.1.2.1.2.1.2.1	0.22737556561086	.	142720001	142840000	#4848FF	1	0.25
chr2	142840001	142960000	B.2.1.1.1.1.1.1	0.276018099547511	.	142840001	142960000	#4848FF	1	0.25
chr2	142960001	143240000	B.2.2.1.1.2.2.1.1.1	0.081447963800905	.	142960001	143240000	#0000FF	1	0.125
chr2	143240001	143600000	B.1.2.2.1.1.2.2.2.2.2	0.322398190045249	.	143240001	143600000	#9191FF	1	0.375
chr2	143600001	143720000	A.1.2.2.2.1.2.1.1.2.1	0.721719457013575	.	143600001	143720000	#FF4848	1	0.875
chr2	143720001	143840000	A.2.2.1.1.2.2.2.2.1.1	0.566742081447964	.	143720001	143840000	#FFDADA	1	0.625
chr2	143840001	144000000	A.1.2.2.2.1.2.1.1.2.2	0.720588235294118	.	143840001	144000000	#FF4848	1	0.875
chr2	144000001	144200000	A.2.2.1.2.2.1.1.2.2	0.549773755656109	.	144000001	144200000	#FFDADA	1	0.625
chr2	144200001	144480000	A.2.2.2.1.2.1.1.2	0.515837104072398	.	144200001	144480000	#FFDADA	1	0.625
chr2	144480001	144640000	A.2.2.2.1.2.1.2.2.2	0.51131221719457	.	144480001	144640000	#FFDADA	1	0.625
chr2	144640001	144960000	A.2.1.2.1.2.1.1.1.1	0.648190045248869	.	144640001	144960000	#FF9191	1	0.75
chr2	144960001	145120000	A.1.1.2.1.1.2.1.2.1	0.926470588235294	.	144960001	145120000	#FF0000	1	1
chr2	145120001	145320000	A.2.1.1.1.1.1.2.1	0.70475113122172	.	145120001	145320000	#FF9191	1	0.75
chr2	145320001	145560000	B.1.2.1.2.2.2.2.2.2.2.1.1.1.2	0.341628959276018	.	145320001	145560000	#9191FF	1	0.375
chr2	145560001	146640000	B.2.2.2.2.1.1.1	0.0124434389140271	.	145560001	146640000	#0000FF	1	0.125
chr2	146640001	146960000	B.2.2.2.1.1.2.1.1	0.0316742081447964	.	146640001	146960000	#0000FF	1	0.125
chr2	146960001	147080000	B.2.1.2.1.1.2.2.1.2.2.1.2	0.183257918552036	.	146960001	147080000	#4848FF	1	0.25
chr2	147080001	147440000	B.2.2.2.1.1.2.1.2	0.0305429864253394	.	147080001	147440000	#0000FF	1	0.125
chr2	147440001	147760000	B.2.2.1.2.1.2.1.2.2.2	0.0588235294117647	.	147440001	147760000	#0000FF	1	0.125
chr2	147760001	148080000	B.1.2.2.1.1.2.1.2.1.2	0.330316742081448	.	147760001	148080000	#9191FF	1	0.375
chr2	148080001	148320000	B.1.2.2.1.1.2.2.2.1	0.324660633484163	.	148080001	148320000	#9191FF	1	0.375
chr2	148320001	148480000	A.2.2.2.2.2.2.2.1.1	0.486425339366516	.	148320001	148480000	#FFDADA	1	0.625
chr2	148480001	148720000	B.1.1.2.2.1.2.1	0.409502262443439	.	148480001	148720000	#DADAFF	1	0.5
chr2	148720001	148880000	A.1.2.1.2.2.1.2.2.1.2	0.779411764705882	.	148720001	148880000	#FF4848	1	0.875
chr2	148880001	149040000	A.2.1.2.2.2.1.1.2.2.2	0.617647058823529	.	148880001	149040000	#FF9191	1	0.75
chr2	149040001	149360000	A.2.1.1.2.2.2.1.1	0.661764705882353	.	149040001	149360000	#FF9191	1	0.75
chr2	149360001	149560000	A.1.2.2.1.1.1.2.1.1.2	0.762443438914027	.	149360001	149560000	#FF4848	1	0.875
chr2	149560001	149720000	A.2.2.1.1.2.2.2.2.1.2	0.565610859728507	.	149560001	149720000	#FFDADA	1	0.625
chr2	149760001	149800000	A.2.2.1.1.2.2.2.2.1.2	0.565610859728507	.	149760001	149800000	#FFDADA	1	0.625
chr2	149800001	149960000	A.2.1.2.1.2.1.1.1.2	0.647058823529412	.	149800001	149960000	#FF9191	1	0.75
chr2	149960001	150160000	B.1.1.1.1.1.1.1.2.2	0.478506787330317	.	149960001	150160000	#DADAFF	1	0.5
chr2	150160001	150520000	B.1.2.1.1.1.2.2.2	0.384615384615385	.	150160001	150520000	#9191FF	1	0.375
chr2	150520001	150680000	B.2.1.2.2.2.1.2.1.1	0.130090497737557	.	150520001	150680000	#4848FF	1	0.25
chr2	150680001	150920000	B.2.2.1.2.1.2.1.2.1	0.0610859728506787	.	150680001	150920000	#0000FF	1	0.125
chr2	150920001	151240000	B.2.2.1.2.1.2.2.2.2	0.0542986425339367	.	150920001	151240000	#0000FF	1	0.125
chr2	151240001	151640000	B.2.1.2.2.2.1.1.2.2.1	0.132352941176471	.	151240001	151640000	#4848FF	1	0.25
chr2	151640001	152120000	B.1.2.2.1.1.2.2.2.2.1	0.323529411764706	.	151640001	152120000	#9191FF	1	0.375
chr2	152120001	152360000	A.1.2.1.1.1.2.1.1.2	0.839366515837104	.	152120001	152360000	#FF4848	1	0.875
chr2	152360001	152600000	A.1.2.2.2.1.2.1.1.1	0.722850678733032	.	152360001	152600000	#FF4848	1	0.875
chr2	152600001	152880000	A.1.2.1.1.1.2.1.1.1	0.840497737556561	.	152600001	152880000	#FF4848	1	0.875
chr2	152880001	153040000	A.1.1.2.1.1.2.2.2.2	0.917420814479638	.	152880001	153040000	#FF0000	1	1
chr2	153040001	153160000	A.2.1.1.1.2.2.2.1	0.676470588235294	.	153040001	153160000	#FF9191	1	0.75
chr2	153160001	153600000	A.1.1.1.2.1.1.2.1.1.1	0.983031674208145	.	153160001	153600000	#FF0000	1	1
chr2	153600001	154440000	B.2.2.1.1.2.2.1.1.2	0.080316742081448	.	153600001	154440000	#0000FF	1	0.125
chr2	154440001	154880000	B.2.2.2.2.2.1.1	0.00339366515837104	.	154440001	154880000	#0000FF	1	0.125
chr2	154880001	155000000	B.2.1.1.2.1.2.1.2.2	0.225113122171946	.	154880001	155000000	#4848FF	1	0.25
chr2	155000001	155080000	B.2.1.2.1.1.1.2.2.2	0.192307692307692	.	155000001	155080000	#4848FF	1	0.25
chr2	155080001	155320000	B.2.2.1.1.2.1.2.2.2	0.082579185520362	.	155080001	155320000	#0000FF	1	0.125
chr2	155320001	155400000	B.1.1.2.1.2.2.1	0.415158371040724	.	155320001	155400000	#DADAFF	1	0.5
chr2	155400001	155680000	B.2.1.2.2.2.1.1.1	0.134615384615385	.	155400001	155680000	#4848FF	1	0.25
chr2	155680001	155960000	B.2.2.1.1.2.1.1.1	0.0893665158371041	.	155680001	155960000	#0000FF	1	0.125
chr2	155960001	156200000	B.2.1.1.2.1.1.1.2.1	0.243212669683258	.	155960001	156200000	#4848FF	1	0.25
chr2	156200001	156360000	B.2.1.1.2.1.2.1.2.1.2.2	0.226244343891403	.	156200001	156360000	#4848FF	1	0.25
chr2	156360001	156880000	B.2.2.2.1.1.2.2	0.0294117647058824	.	156360001	156880000	#0000FF	1	0.125
chr2	156880001	157200000	B.1.2.1.2.2.2.2.2.2.2.2	0.338235294117647	.	156880001	157200000	#9191FF	1	0.375
chr2	157200001	157440000	A.1.1.2.1.1.2.1.2.2.1	0.925339366515837	.	157200001	157440000	#FF0000	1	1
chr2	157440001	157840000	B.2.1.1.2.1.1.2.2.1.2	0.236425339366516	.	157440001	157840000	#4848FF	1	0.25
chr2	157840001	158160000	B.1.2.2.1.2.2.1.2	0.308823529411765	.	157840001	158160000	#9191FF	1	0.375
chr2	158160001	158360000	A.1.2.2.1.1.1.2.1.1.1	0.763574660633484	.	158160001	158360000	#FF4848	1	0.875
chr2	158360001	158640000	B.1.2.1.2.2.2.2.2.2.2.1.1.1.1	0.342760180995475	.	158360001	158640000	#9191FF	1	0.375
chr2	158640001	159040000	B.1.2.1.2.2.2.2.2.2.2.1.2	0.339366515837104	.	158640001	159040000	#9191FF	1	0.375
chr2	159040001	159280000	B.2.1.1.1.1.2.2.1.1	0.268099547511312	.	159040001	159280000	#4848FF	1	0.25
chr2	159280001	159520000	A.2.1.2.2.2.1.2	0.616515837104072	.	159280001	159520000	#FF9191	1	0.75
chr2	159520001	159720000	B.1.2.1.1.1.2.1.1.1	0.39027149321267	.	159520001	159720000	#9191FF	1	0.375
chr2	159720001	160040000	A.2.1.2.2.2.2.2.2.1.2.1	0.60972850678733	.	159720001	160040000	#FF9191	1	0.75
chr2	160040001	160560000	A.1.1.1.2.2.1.1.1.1	0.960407239819005	.	160040001	160560000	#FF0000	1	1
chr2	160560001	160840000	A.1.1.1.2.1.1.2.2.2.2	0.97737556561086	.	160560001	160840000	#FF0000	1	1
chr2	160840001	161120000	A.2.2.1.2.1.2.1	0.556561085972851	.	160840001	161120000	#FFDADA	1	0.625
chr2	161120001	161320000	A.2.2.1.2.2.1.1.2.1	0.550904977375566	.	161120001	161320000	#FFDADA	1	0.625
chr2	161320001	161920000	B.1.2.2.1.1.2.1.2.1.1	0.331447963800905	.	161320001	161920000	#9191FF	1	0.375
chr2	161920001	162040000	A.1.1.2.1.1.1.1.1.2.1.2	0.937782805429864	.	161920001	162040000	#FF0000	1	1
chr2	162040001	162280000	A.1.2.1.1.1.2.1.2.2.2	0.835972850678733	.	162040001	162280000	#FF4848	1	0.875
chr2	162280001	162840000	B.2.1.2.1.1.2.2.2.2	0.177601809954751	.	162280001	162840000	#4848FF	1	0.25
chr2	162840001	163000000	A.2.2.1.2.1.1.1.1.1.1	0.563348416289593	.	162840001	163000000	#FFDADA	1	0.625
chr2	163000001	163080000	B.1.1.2.1.2.1.1.2	0.417420814479638	.	163000001	163080000	#DADAFF	1	0.5
chr2	163080001	163240000	A.2.1.1.2.2.2.2	0.659502262443439	.	163080001	163240000	#FF9191	1	0.75
chr2	163240001	163680000	B.2.2.1.1.2.2.2.2	0.0769230769230769	.	163240001	163680000	#0000FF	1	0.125
chr2	163680001	163960000	B.2.2.1.1.2.1.1.2.1	0.0882352941176471	.	163680001	163960000	#0000FF	1	0.125
chr2	163960001	164320000	B.2.1.2.2.2.1.1.2.2.2	0.131221719457014	.	163960001	164320000	#4848FF	1	0.25
chr2	164320001	164480000	B.2.1.2.2.2.1.1.2.1	0.133484162895928	.	164320001	164480000	#4848FF	1	0.25
chr2	164480001	164960000	B.2.2.1.2.1.2.1.2.2.1	0.0599547511312217	.	164480001	164960000	#0000FF	1	0.125
chr2	164960001	165160000	B.2.2.1.2.1.2.1.1.1.2	0.0633484162895928	.	164960001	165160000	#0000FF	1	0.125
chr2	165160001	165400000	B.2.2.1.1.2.2.2.1	0.0780542986425339	.	165160001	165400000	#0000FF	1	0.125
chr2	165400001	165800000	B.2.1.1.2.1.1.2.2.1.1	0.237556561085973	.	165400001	165800000	#4848FF	1	0.25
chr2	165800001	166160000	B.2.1.2.1.1.2.2.1.2.2.2	0.182126696832579	.	165800001	166160000	#4848FF	1	0.25
chr2	166160001	166360000	B.2.1.1.2.1.2.1.1.2.2	0.229638009049774	.	166160001	166360000	#4848FF	1	0.25
chr2	166360001	166560000	B.2.1.1.2.1.1.1.2.2	0.242081447963801	.	166360001	166560000	#4848FF	1	0.25
chr2	166560001	166680000	B.1.2.1.2.1.2.2	0.363122171945701	.	166560001	166680000	#9191FF	1	0.375
chr2	166680001	166840000	A.2.2.1.2.1.1.1.1.2.2	0.559954751131222	.	166680001	166840000	#FFDADA	1	0.625
chr2	166840001	167000000	B.2.1.1.1.1.2.2.1.2.1.1	0.266968325791855	.	166840001	167000000	#4848FF	1	0.25
chr2	167000001	167360000	B.2.2.1.2.1.2.2.1.1	0.0576923076923077	.	167000001	167360000	#0000FF	1	0.125
chr2	167360001	167440000	B.2.1.1.2.1.2.1.1.2.1	0.230769230769231	.	167360001	167440000	#4848FF	1	0.25
chr2	167440001	167520000	B.2.1.2.1.1.1.2.2.1.1	0.194570135746606	.	167440001	167520000	#4848FF	1	0.25
chr2	167520001	167840000	B.2.2.1.2.1.2.2.2.1	0.0554298642533937	.	167520001	167840000	#0000FF	1	0.125
chr2	167840001	168080000	B.2.1.2.2.2.1.2.2.2	0.126696832579186	.	167840001	168080000	#4848FF	1	0.25
chr2	168080001	168400000	B.2.2.1.2.1.2.1.1.1.1	0.0644796380090498	.	168080001	168400000	#0000FF	1	0.125
chr2	168400001	168640000	B.2.1.2.1.1.2.2.1.2.2.1.1	0.184389140271493	.	168400001	168640000	#4848FF	1	0.25
chr2	168640001	168840000	B.1.1.1.1.1.1.1.2.1	0.479638009049774	.	168640001	168840000	#DADAFF	1	0.5
chr2	168840001	169240000	A.2.2.1.2.1.2.2	0.555429864253394	.	168840001	169240000	#FFDADA	1	0.625
chr2	169240001	169560000	A.1.1.2.1.1.2.1.2.2.2	0.92420814479638	.	169240001	169560000	#FF0000	1	1
chr2	169560001	169800000	A.2.1.1.2.2.1.1	0.664027149321267	.	169560001	169800000	#FF9191	1	0.75
chr2	169800001	170360000	A.2.1.2.2.2.2.2.2.1.2.2	0.608597285067873	.	169800001	170360000	#FF9191	1	0.75
chr2	170360001	170520000	A.1.1.2.2.2.1.2.1.1.2	0.8710407239819	.	170360001	170520000	#FF0000	1	1
chr2	170520001	170600000	A.1.2.1.2.1.2.1.1.2	0.790723981900452	.	170520001	170600000	#FF4848	1	0.875
chr2	170600001	171080000	A.1.1.1.2.1.1.2.2.2.1	0.978506787330317	.	170600001	171080000	#FF0000	1	1
chr2	171080001	171320000	A.1.2.2.2.2.1.1	0.714932126696833	.	171080001	171320000	#FF4848	1	0.875
chr2	171320001	171440000	A.2.2.1.1.1.1.1.1.1.1	0.606334841628959	.	171320001	171440000	#FFDADA	1	0.625
chr2	171440001	171760000	A.2.1.1.2.1.1.2	0.670814479638009	.	171440001	171760000	#FF9191	1	0.75
chr2	171760001	172320000	A.1.1.1.1.1.1.1	1	.	171760001	172320000	#FF0000	1	1
chr2	172320001	172720000	A.1.1.1.2.2.2.2.2.1	0.942307692307692	.	172320001	172720000	#FF0000	1	1
chr2	172720001	173000000	A.1.1.2.2.2.1.2.1.2.1.1	0.869909502262443	.	172720001	173000000	#FF0000	1	1
chr2	173000001	173360000	A.2.2.1.2.2.1.2.1.1.2	0.547511312217195	.	173000001	173360000	#FFDADA	1	0.625
chr2	173360001	173480000	A.2.1.2.1.1.1.1.1.2.2	0.656108597285068	.	173360001	173480000	#FF9191	1	0.75
chr2	173480001	173920000	A.2.2.1.1.1.1.1.2	0.601809954751131	.	173480001	173920000	#FFDADA	1	0.625
chr2	173920001	174080000	A.1.2.2.2.2.1.2.2.1	0.712669683257919	.	173920001	174080000	#FF4848	1	0.875
chr2	174080001	174280000	A.1.2.2.2.2.1.2.2.2	0.711538461538462	.	174080001	174280000	#FF4848	1	0.875
chr2	174280001	174720000	A.2.1.2.2.2.2.1.2.1	0.614253393665158	.	174280001	174720000	#FF9191	1	0.75
chr2	174720001	174880000	A.1.2.1.1.2.2.2.1.1.1	0.812217194570136	.	174720001	174880000	#FF4848	1	0.875
chr2	174880001	175280000	A.1.1.1.2.2.2.2.1.1.1	0.945701357466063	.	174880001	175280000	#FF0000	1	1
chr2	175280001	175560000	A.1.1.1.2.2.2.2.1.1.2	0.944570135746606	.	175280001	175560000	#FF0000	1	1
chr2	175560001	175920000	A.2.2.1.2.2.1.2.1.2	0.546380090497738	.	175560001	175920000	#FFDADA	1	0.625
chr2	175920001	176080000	A.1.2.1.2.2.1.2.2.2	0.778280542986425	.	175920001	176080000	#FF4848	1	0.875
chr2	176080001	176560000	B.1.2.1.2.2.2.2.2.1	0.346153846153846	.	176080001	176560000	#9191FF	1	0.375
chr2	176560001	176760000	B.1.2.1.1.1.2.1.2	0.388009049773756	.	176560001	176760000	#9191FF	1	0.375
chr2	176760001	176880000	A.2.2.1.2.2.1.2.2.1.2	0.542986425339366	.	176760001	176880000	#FFDADA	1	0.625
chr2	176880001	177120000	A.2.2.2.1.1.1.2.2.1	0.526018099547511	.	176880001	177120000	#FFDADA	1	0.625
chr2	177120001	177720000	A.2.1.2.2.2.2.2.2.1.1	0.610859728506787	.	177120001	177720000	#FF9191	1	0.75
chr2	177720001	177880000	A.2.1.1.1.2.1.1.2.2	0.68552036199095	.	177720001	177880000	#FF9191	1	0.75
chr2	177880001	178040000	A.2.1.2.1.1.1.1.1.2.1	0.657239819004525	.	177880001	178040000	#FF9191	1	0.75
chr2	178040001	178160000	A.1.1.2.2.2.1.1.1.2	0.875565610859729	.	178040001	178160000	#FF0000	1	1
chr2	178160001	178480000	A.1.1.2.1.1.1.1.2.2.2	0.933257918552036	.	178160001	178480000	#FF0000	1	1
chr2	178480001	178680000	A.2.2.1.1.2.2.2.1.1.2	0.570135746606335	.	178480001	178680000	#FFDADA	1	0.625
chr2	178680001	178920000	B.1.2.1.1.1.2.1.1.2	0.389140271493213	.	178680001	178920000	#9191FF	1	0.375
chr2	178920001	179240000	A.2.2.1.1.2.2.2.1.1.1	0.571266968325792	.	178920001	179240000	#FFDADA	1	0.625
chr2	179240001	179440000	A.1.1.2.1.1.2.2.1.1.2.1	0.921945701357466	.	179240001	179440000	#FF0000	1	1
chr2	179440001	179800000	A.1.2.1.1.1.2.1.2.2.1	0.83710407239819	.	179440001	179800000	#FF4848	1	0.875
chr2	179800001	180000000	A.1.1.2.2.2.2.1.1.2	0.861990950226244	.	179800001	180000000	#FF0000	1	1
chr2	180000001	180160000	A.1.2.2.2.1.1.1.1	0.734162895927602	.	180000001	180160000	#FF4848	1	0.875
chr2	180160001	180320000	A.2.2.2.1.1.2.2.2.1	0.519230769230769	.	180160001	180320000	#FFDADA	1	0.625
chr2	180320001	180480000	B.1.2.1.2.2.2.2.2.2.1.1	0.345022624434389	.	180320001	180480000	#9191FF	1	0.375
chr2	180480001	180760000	B.1.2.2.1.2.2.1.1.2	0.309954751131222	.	180480001	180760000	#9191FF	1	0.375
chr2	180760001	180920000	B.1.1.1.2.2.2.1.1.2	0.440045248868778	.	180760001	180920000	#DADAFF	1	0.5
chr2	180920001	181320000	B.1.2.2.1.2.2.2.1.1	0.307692307692308	.	180920001	181320000	#9191FF	1	0.375
chr2	181320001	181520000	B.2.1.1.1.1.2.2.1.2.1.2	0.265837104072398	.	181320001	181520000	#4848FF	1	0.25
chr2	181520001	181840000	B.2.1.1.1.1.2.2.1.2.2	0.264705882352941	.	181520001	181840000	#4848FF	1	0.25
chr2	181840001	181960000	A.2.1.2.1.2.2.1	0.64027149321267	.	181840001	181960000	#FF9191	1	0.75
chr2	181960001	182160000	A.1.1.2.1.1.2.2.1.1.1	0.923076923076923	.	181960001	182160000	#FF0000	1	1
chr2	182160001	182320000	A.1.1.2.1.1.1.1.1.2.2	0.936651583710407	.	182160001	182320000	#FF0000	1	1
chr2	182320001	182600000	A.1.1.1.2.2.1.1.1.2.1.2	0.958144796380091	.	182320001	182600000	#FF0000	1	1
chr2	182600001	182800000	A.1.1.2.1.1.2.2.1.1.2.2	0.920814479638009	.	182600001	182800000	#FF0000	1	1
chr2	182800001	183040000	A.2.2.2.1.1.2.2.1	0.520361990950226	.	182800001	183040000	#FFDADA	1	0.625
chr2	183040001	183360000	B.1.2.1.2.2.2.2.2.2.1.2	0.343891402714932	.	183040001	183360000	#9191FF	1	0.375
chr2	183360001	183560000	A.2.2.1.1.2.2.2.2.2	0.56447963800905	.	183360001	183560000	#FFDADA	1	0.625
chr2	183560001	183760000	A.2.1.2.2.2.1.1.2.1	0.619909502262443	.	183560001	183760000	#FF9191	1	0.75
chr2	183760001	184080000	A.1.2.1.2.2.1.2.2.1.1	0.780542986425339	.	183760001	184080000	#FF4848	1	0.875
chr2	184080001	184440000	B.2.1.1.1.1.2.1.2.2	0.269230769230769	.	184080001	184440000	#4848FF	1	0.25
chr2	184440001	184520000	B.1.2.2.1.2.1.1.2.1.2.2	0.315610859728507	.	184440001	184520000	#9191FF	1	0.375
chr2	184520001	184760000	B.2.1.1.2.1.2.1.2.1.1	0.228506787330317	.	184520001	184760000	#4848FF	1	0.25
chr2	184760001	184920000	B.1.1.1.2.2.2.1.1.1	0.441176470588235	.	184760001	184920000	#DADAFF	1	0.5
chr2	184920001	185200000	B.2.1.2.2.2.2.1.1.1	0.125565610859729	.	184920001	185200000	#4848FF	1	0.25
chr2	185200001	185480000	B.1.2.2.1.1.1.2.2	0.333710407239819	.	185200001	185480000	#9191FF	1	0.375
chr2	185480001	185800000	A.2.2.1.2.1.1.2	0.557692307692308	.	185480001	185800000	#FFDADA	1	0.625
chr2	185800001	186160000	B.2.2.1.1.2.1.1.2.2	0.08710407239819	.	185800001	186160000	#0000FF	1	0.125
chr2	186160001	186400000	B.2.1.2.2.2.2.1.2.1	0.122171945701357	.	186160001	186400000	#4848FF	1	0.25
chr2	186400001	186680000	B.2.2.1.2.1.2.1.1.2	0.0622171945701357	.	186400001	186680000	#0000FF	1	0.125
chr2	186680001	186840000	B.2.1.2.2.2.2.2.1.2	0.113122171945701	.	186680001	186840000	#4848FF	1	0.25
chr2	186840001	187360000	B.1.2.1.1.1.1.1.2	0.392533936651584	.	186840001	187360000	#9191FF	1	0.375
chr2	187360001	187560000	A.2.1.1.1.1.1.1.1	0.708144796380091	.	187360001	187560000	#FF9191	1	0.75
chr2	187560001	188000000	B.2.1.1.2.1.1.2.2.2.1	0.235294117647059	.	187560001	188000000	#4848FF	1	0.25
chr2	188000001	188160000	B.1.1.2.1.2.2.2	0.414027149321267	.	188000001	188160000	#DADAFF	1	0.5
chr2	188160001	188320000	B.1.1.1.1.1.1.2.1.2	0.476244343891403	.	188160001	188320000	#DADAFF	1	0.5
chr2	188320001	188560000	B.2.1.1.1.1.2.1.2.1.2	0.270361990950226	.	188320001	188560000	#4848FF	1	0.25
chr2	188560001	188680000	B.2.1.1.2.1.2.2.2.2	0.219457013574661	.	188560001	188680000	#4848FF	1	0.25
chr2	188680001	189000000	B.2.1.2.2.2.2.1.2.2.2.1	0.119909502262443	.	188680001	189000000	#4848FF	1	0.25
chr2	189000001	189360000	B.2.1.2.2.2.2.1.2.2.1	0.1210407239819	.	189000001	189360000	#4848FF	1	0.25
chr2	189360001	189560000	B.2.1.2.2.2.2.1.1.2.2	0.123303167420814	.	189360001	189560000	#4848FF	1	0.25
chr2	189560001	189960000	B.2.1.2.2.2.2.1.2.2.2.2	0.118778280542986	.	189560001	189960000	#4848FF	1	0.25
chr2	189960001	190280000	B.1.2.2.1.2.2.2.1.2	0.306561085972851	.	189960001	190280000	#9191FF	1	0.375
chr2	190280001	190520000	A.2.2.1.2.1.1.1.1.1.2	0.562217194570136	.	190280001	190520000	#FFDADA	1	0.625
chr2	190520001	190720000	A.1.1.2.2.2.2.2.1	0.856334841628959	.	190520001	190720000	#FF0000	1	1
chr2	190720001	190960000	A.1.2.2.2.1.1.2.1.2.1	0.728506787330317	.	190720001	190960000	#FF4848	1	0.875
chr2	190960001	191200000	A.1.1.2.2.2.2.1.1.1	0.863122171945701	.	190960001	191200000	#FF0000	1	1
chr2	191200001	191440000	A.1.1.2.1.1.1.1.1.2.1.1	0.938914027149321	.	191200001	191440000	#FF0000	1	1
chr2	191440001	191600000	A.1.1.1.2.2.1.1.1.2.1.1	0.959276018099548	.	191440001	191600000	#FF0000	1	1
chr2	191600001	191720000	A.1.2.1.1.1.2.2.1.1	0.834841628959276	.	191600001	191720000	#FF4848	1	0.875
chr2	191720001	191880000	A.1.1.1.2.2.1.1.1.2.2.2	0.955882352941177	.	191720001	191880000	#FF0000	1	1
chr2	191880001	192080000	A.1.2.2.1.1.1.1.2.2	0.764705882352941	.	191880001	192080000	#FF4848	1	0.875
chr2	192080001	192440000	A.2.1.1.1.1.1.1.2.1	0.707013574660634	.	192080001	192440000	#FF9191	1	0.75
chr2	192440001	192600000	A.1.2.2.2.1.1.1.2.1	0.733031674208145	.	192440001	192600000	#FF4848	1	0.875
chr2	192600001	192800000	B.1.1.2.1.2.1.1.1	0.418552036199095	.	192600001	192800000	#DADAFF	1	0.5
chr2	192800001	193080000	B.1.2.1.1.1.1.1.1	0.393665158371041	.	192800001	193080000	#9191FF	1	0.375
chr2	193080001	193320000	B.2.1.2.1.1.1.1.2.1.1	0.201357466063348	.	193080001	193320000	#4848FF	1	0.25
chr2	193320001	193720000	B.2.1.2.2.2.2.2.2.2	0.10972850678733	.	193320001	193720000	#4848FF	1	0.25
chr2	193720001	193840000	B.2.1.1.2.1.2.2.1.1.1	0.223981900452489	.	193720001	193840000	#4848FF	1	0.25
chr2	193840001	194000000	B.2.1.2.1.1.1.1.2.2.2.1	0.197963800904977	.	193840001	194000000	#4848FF	1	0.25
chr2	194000001	194160000	B.2.1.1.2.1.2.2.1.1.2	0.222850678733032	.	194000001	194160000	#4848FF	1	0.25
chr2	194160001	194320000	B.2.1.2.1.1.1.1.2.2.1	0.199095022624434	.	194160001	194320000	#4848FF	1	0.25
chr2	194320001	194440000	B.1.2.2.1.2.1.1.2.1.1.1	0.319004524886878	.	194320001	194440000	#9191FF	1	0.375
chr2	194440001	194520000	B.1.2.2.1.2.1.1.2.2.2	0.313348416289593	.	194440001	194520000	#9191FF	1	0.375
chr2	194520001	194720000	B.2.1.2.2.2.2.2.1.1.2.1	0.116515837104072	.	194520001	194720000	#4848FF	1	0.25
chr2	194720001	195040000	B.2.1.2.1.1.2.2.1.1.1	0.187782805429864	.	194720001	195040000	#4848FF	1	0.25
chr2	195040001	195160000	B.2.1.1.2.1.2.1.1.1.2	0.231900452488688	.	195040001	195160000	#4848FF	1	0.25
chr2	195160001	195320000	B.2.1.1.2.1.2.2.2.1	0.220588235294118	.	195160001	195320000	#4848FF	1	0.25
chr2	195320001	195560000	B.2.1.1.2.1.1.1.1	0.244343891402715	.	195320001	195560000	#4848FF	1	0.25
chr2	195560001	195800000	B.2.1.1.2.1.2.2.1.2	0.221719457013575	.	195560001	195800000	#4848FF	1	0.25
chr2	195800001	196160000	B.2.1.2.1.1.1.1.1.2	0.202488687782805	.	195800001	196160000	#4848FF	1	0.25
chr2	196160001	196600000	A.1.2.1.1.1.2.1.2.1	0.838235294117647	.	196160001	196600000	#FF4848	1	0.875
chr2	196600001	196920000	B.1.2.2.1.1.1.2.1	0.334841628959276	.	196600001	196920000	#9191FF	1	0.375
chr2	196920001	197160000	A.1.1.2.1.1.2.2.1.2	0.919683257918552	.	196920001	197160000	#FF0000	1	1
chr2	197160001	197320000	A.1.2.2.2.1.1.2.1.2.2	0.72737556561086	.	197160001	197320000	#FF4848	1	0.875
chr2	197320001	197480000	A.2.2.1.2.1.1.1.1.2.1	0.561085972850679	.	197320001	197480000	#FFDADA	1	0.625
chr2	197480001	198000000	A.1.1.2.1.1.2.1.1	0.927601809954751	.	197480001	198000000	#FF0000	1	1
chr2	198000001	198160000	A.1.1.2.1.1.1.1.1.1	0.940045248868778	.	198000001	198160000	#FF0000	1	1
chr2	198160001	198280000	A.1.2.1.2.1.2.1.2	0.789592760180995	.	198160001	198280000	#FF4848	1	0.875
chr2	198280001	198520000	A.1.1.1.2.1.2.2.2.1	0.963800904977376	.	198280001	198520000	#FF0000	1	1
chr2	198520001	198800000	A.1.2.2.2.1.1.1.2.2	0.731900452488688	.	198520001	198800000	#FF4848	1	0.875
chr2	198800001	198960000	A.1.2.2.2.1.1.2.2.1.1	0.726244343891403	.	198800001	198960000	#FF4848	1	0.875
chr2	198960001	199240000	B.1.1.2.1.1.2.1.2.2	0.421945701357466	.	198960001	199240000	#DADAFF	1	0.5
chr2	199240001	199560000	B.2.1.1.2.1.1.2.1.2.2	0.23868778280543	.	199240001	199560000	#4848FF	1	0.25
chr2	199560001	199720000	B.2.1.1.1.1.2.1.1	0.27262443438914	.	199560001	199720000	#4848FF	1	0.25
chr2	199720001	200040000	B.2.1.2.1.1.2.2.2.1.1.1	0.180995475113122	.	199720001	200040000	#4848FF	1	0.25
chr2	200040001	200280000	B.2.1.2.1.1.2.1.2.2	0.188914027149321	.	200040001	200280000	#4848FF	1	0.25
chr2	200280001	200760000	B.1.1.1.1.1.1.2.2	0.475113122171946	.	200280001	200760000	#DADAFF	1	0.5
chr2	200760001	201160000	A.1.2.2.2.1.1.2.2.2	0.723981900452489	.	200760001	201160000	#FF4848	1	0.875
chr2	201160001	201680000	A.1.1.1.2.1.1.2.2.1	0.979638009049774	.	201160001	201680000	#FF0000	1	1
chr2	201680001	202080000	A.1.1.1.1.2.2.1.2	0.987556561085973	.	201680001	202080000	#FF0000	1	1
chr2	202080001	202360000	A.1.1.1.2.2.2.2.2.2	0.941176470588235	.	202080001	202360000	#FF0000	1	1
chr2	202360001	202560000	A.1.2.2.2.2.1.2.1	0.713800904977376	.	202360001	202560000	#FF4848	1	0.875
chr2	202560001	202760000	A.1.2.1.2.1.2.2.1.1.1	0.788461538461538	.	202560001	202760000	#FF4848	1	0.875
chr2	202760001	203120000	A.1.1.2.2.2.1.2.1.1.1	0.872171945701357	.	202760001	203120000	#FF0000	1	1
chr2	203120001	203280000	A.1.1.2.1.1.1.2.2.2	0.928733031674208	.	203120001	203280000	#FF0000	1	1
chr2	203280001	203760000	A.1.1.1.1.2.2.1.1	0.98868778280543	.	203280001	203760000	#FF0000	1	1
chr2	203760001	203840000	A.1.2.1.2.1.2.1.1.1.1	0.792986425339366	.	203760001	203840000	#FF4848	1	0.875
chr2	203840001	204080000	A.1.1.2.1.1.1.1.2.2.1	0.934389140271493	.	203840001	204080000	#FF0000	1	1
chr2	204080001	204200000	A.1.2.2.1.2.2.1.1	0.73868778280543	.	204080001	204200000	#FF4848	1	0.875
chr2	204200001	204320000	A.1.2.1.1.2.2.2.2.2	0.806561085972851	.	204200001	204320000	#FF4848	1	0.875
chr2	204320001	204520000	A.1.1.2.2.2.1.2.1.2.2	0.867647058823529	.	204320001	204520000	#FF0000	1	1
chr2	204520001	204680000	A.1.1.2.2.2.1.1.1.1.1	0.877828054298643	.	204520001	204680000	#FF0000	1	1
chr2	204680001	204960000	A.1.1.2.1.1.2.2.2.1	0.918552036199095	.	204680001	204960000	#FF0000	1	1
chr2	204960001	205160000	A.2.2.1.2.2.1.2.2.2.2	0.540723981900452	.	204960001	205160000	#FFDADA	1	0.625
chr2	205160001	205480000	B.1.2.1.2.1.1.2	0.369909502262443	.	205160001	205480000	#9191FF	1	0.375
chr2	205480001	205600000	B.1.2.2.1.2.1.1.2.1.1.2	0.317873303167421	.	205480001	205600000	#9191FF	1	0.375
chr2	205600001	205760000	B.1.2.2.1.2.2.1.1.1	0.311085972850679	.	205600001	205760000	#9191FF	1	0.375
chr2	205760001	205880000	B.1.2.1.2.1.2.1.1.1.2	0.367647058823529	.	205760001	205880000	#9191FF	1	0.375
chr2	205880001	206480000	B.2.1.1.2.1.1.2.1.1	0.240950226244344	.	205880001	206480000	#4848FF	1	0.25
chr2	206480001	206640000	A.2.2.2.1.1.2.1.1.2	0.52262443438914	.	206480001	206640000	#FFDADA	1	0.625
chr2	206640001	206840000	A.2.2.1.1.1.2.1.2.2	0.592760180995475	.	206640001	206840000	#FFDADA	1	0.625
chr2	206840001	207040000	A.1.2.1.1.1.2.2.2	0.832579185520362	.	206840001	207040000	#FF4848	1	0.875
chr2	207040001	207560000	A.2.2.2.1.1.2.1.2	0.521493212669683	.	207040001	207560000	#FFDADA	1	0.625
chr2	207560001	207680000	A.2.2.1.2.2.1.2.2.1.1.2	0.544117647058823	.	207560001	207680000	#FFDADA	1	0.625
chr2	207680001	207920000	B.1.1.2.1.1.2.1.1	0.42420814479638	.	207680001	207920000	#DADAFF	1	0.5
chr2	207920001	208360000	A.2.1.1.1.1.1.1.2.2	0.705882352941177	.	207920001	208360000	#FF9191	1	0.75
chr2	208360001	208600000	A.1.1.2.2.2.2.1.2.1.2	0.85972850678733	.	208360001	208600000	#FF0000	1	1
chr2	208600001	208960000	A.1.1.1.2.2.1.1.1.2.2.1	0.957013574660634	.	208600001	208960000	#FF0000	1	1
chr2	208960001	209080000	A.2.2.1.1.1.2.1.2.1	0.593891402714932	.	208960001	209080000	#FFDADA	1	0.625
chr2	209080001	209240000	A.1.2.2.2.1.1.2.1.1.1	0.730769230769231	.	209080001	209240000	#FF4848	1	0.875
chr2	209240001	209560000	B.1.2.2.1.2.2.2.2.2	0.304298642533937	.	209240001	209560000	#9191FF	1	0.375
chr2	209560001	209720000	B.2.1.2.1.1.1.2.2.1.2	0.193438914027149	.	209560001	209720000	#4848FF	1	0.25
chr2	209720001	209960000	B.2.1.2.2.2.2.2.1.1.1	0.117647058823529	.	209720001	209960000	#4848FF	1	0.25
chr2	209960001	210280000	B.2.1.2.1.1.2.2.1.1.2	0.186651583710407	.	209960001	210280000	#4848FF	1	0.25
chr2	210280001	210480000	B.1.2.1.1.1.1.2	0.391402714932127	.	210280001	210480000	#9191FF	1	0.375
chr2	210480001	210840000	B.2.1.1.2.1.1.2.2.2.2	0.234162895927602	.	210480001	210840000	#4848FF	1	0.25
chr2	210840001	211080000	A.1.2.2.2.1.1.2.1.1.2	0.729638009049774	.	210840001	211080000	#FF4848	1	0.875
chr2	211080001	211240000	B.1.2.1.2.1.2.1.1.2	0.366515837104072	.	211080001	211240000	#9191FF	1	0.375
chr2	211240001	211440000	A.2.2.2.2.2.2.2.1.2	0.485294117647059	.	211240001	211440000	#FFDADA	1	0.625
chr2	211440001	211760000	B.2.1.2.1.1.1.1.2.1.2	0.200226244343891	.	211440001	211760000	#4848FF	1	0.25
chr2	211760001	212120000	B.2.1.2.2.2.2.2.2.1.1	0.111990950226244	.	211760001	212120000	#4848FF	1	0.25
chr2	212120001	212280000	B.2.1.2.1.1.1.1.2.2.2.2	0.19683257918552	.	212120001	212280000	#4848FF	1	0.25
chr2	212280001	212560000	B.2.1.2.2.2.2.2.1.1.2.2.2	0.114253393665158	.	212280001	212560000	#4848FF	1	0.25
chr2	212560001	212640000	B.1.2.2.1.2.1.1.2.2.1	0.31447963800905	.	212560001	212640000	#9191FF	1	0.375
chr2	212640001	212760000	B.2.1.2.1.1.1.1.1.1	0.203619909502262	.	212640001	212760000	#4848FF	1	0.25
chr2	212760001	213520000	B.2.2.2.1.1.1.1	0.0339366515837104	.	212760001	213520000	#0000FF	1	0.125
chr2	213520001	213840000	A.2.2.1.1.2.2.2.1.2.2	0.567873303167421	.	213520001	213840000	#FFDADA	1	0.625
chr2	213840001	214120000	A.1.1.2.2.2.2.2.2	0.855203619909502	.	213840001	214120000	#FF0000	1	1
chr2	214120001	214520000	B.2.1.1.1.1.2.1.2.1.1	0.271493212669683	.	214120001	214520000	#4848FF	1	0.25
chr2	214520001	214640000	B.1.2.1.2.1.2.1.1.1.1	0.368778280542986	.	214520001	214640000	#9191FF	1	0.375
chr2	214640001	214800000	B.2.1.1.2.1.2.1.1.1.1	0.233031674208145	.	214640001	214800000	#4848FF	1	0.25
chr2	214800001	215520000	B.2.1.2.2.2.2.2.2.1.2	0.110859728506787	.	214800001	215520000	#4848FF	1	0.25
chr2	215520001	215720000	A.2.1.2.1.2.1.1.2.1	0.645927601809955	.	215520001	215720000	#FF9191	1	0.75
chr2	215720001	215920000	B.1.1.1.1.1.1.1.1.1	0.481900452488688	.	215720001	215920000	#DADAFF	1	0.5
chr2	215920001	216120000	B.1.2.1.2.1.2.1.2.1	0.365384615384615	.	215920001	216120000	#9191FF	1	0.375
chr2	216120001	216280000	A.2.2.1.1.2.2.2.1.2.1	0.569004524886878	.	216120001	216280000	#FFDADA	1	0.625
chr2	216280001	216440000	B.1.1.1.1.1.1.2.1.1	0.47737556561086	.	216280001	216440000	#DADAFF	1	0.5
chr2	216440001	216840000	A.2.1.1.2.2.1.2	0.66289592760181	.	216440001	216840000	#FF9191	1	0.75
chr2	216840001	217240000	A.1.1.2.2.2.2.1.2.1.1	0.860859728506787	.	216840001	217240000	#FF0000	1	1
chr2	217240001	217440000	A.1.2.2.1.1.1.1.2.1.1	0.766968325791855	.	217240001	217440000	#FF4848	1	0.875
chr2	217440001	217560000	A.2.2.1.1.1.2.1.1	0.595022624434389	.	217440001	217560000	#FFDADA	1	0.625
chr2	217560001	217800000	A.2.2.1.2.2.1.2.2.2.1	0.541855203619909	.	217560001	217800000	#FFDADA	1	0.625
chr2	217800001	217920000	A.2.2.2.2.1.2.2	0.496606334841629	.	217800001	217920000	#FFDADA	1	0.625
chr2	217920001	218160000	A.2.2.1.2.2.1.2.2.1.1.1	0.54524886877828	.	217920001	218160000	#FFDADA	1	0.625
chr2	218160001	218640000	A.2.2.2.2.1.2.1.1	0.498868778280543	.	218160001	218640000	#FFDADA	1	0.625
chr2	218640001	218880000	A.2.2.1.1.1.1.1.1.1.2	0.605203619909502	.	218640001	218880000	#FFDADA	1	0.625
chr2	218880001	219080000	A.2.1.1.1.2.1.1.1	0.687782805429864	.	218880001	219080000	#FF9191	1	0.75
chr2	219080001	219600000	A.1.1.1.1.1.2.1	0.996606334841629	.	219080001	219600000	#FF0000	1	1
chr2	219600001	219800000	A.1.2.1.1.2.2.1.2	0.813348416289593	.	219600001	219800000	#FF4848	1	0.875
chr2	219800001	220040000	A.1.2.1.2.1.2.1.1.1.2	0.791855203619909	.	219800001	220040000	#FF4848	1	0.875
chr2	220040001	220160000	A.1.1.2.2.2.1.1.2.2	0.873303167420814	.	220040001	220160000	#FF0000	1	1
chr2	220160001	220560000	A.1.2.1.1.2.2.2.2.1	0.807692307692308	.	220160001	220560000	#FF4848	1	0.875
chr2	220560001	220920000	B.1.1.1.1.2.2.2.2.1	0.455882352941176	.	220560001	220920000	#DADAFF	1	0.5
chr2	220920001	221360000	B.2.1.2.1.1.2.1.1	0.191176470588235	.	220920001	221360000	#4848FF	1	0.25
chr2	221360001	221760000	B.2.1.2.1.1.2.1.2.1	0.190045248868778	.	221360001	221760000	#4848FF	1	0.25
chr2	221760001	221880000	B.1.2.2.1.2.1.1.1.2	0.320135746606335	.	221760001	221880000	#9191FF	1	0.375
chr2	221880001	222000000	B.1.2.1.2.1.2.1.2.2	0.364253393665158	.	221880001	222000000	#9191FF	1	0.375
chr2	222000001	222480000	B.1.2.1.2.1.1.1.2.2	0.3710407239819	.	222000001	222480000	#9191FF	1	0.375
chr2	222480001	222840000	B.2.1.1.2.1.1.2.1.2.1	0.239819004524887	.	222480001	222840000	#4848FF	1	0.25
chr2	222840001	223160000	B.1.2.2.1.1.1.1.2	0.335972850678733	.	222840001	223160000	#9191FF	1	0.375
chr2	223160001	223360000	A.1.2.2.2.1.1.2.2.1.2	0.725113122171946	.	223160001	223360000	#FF4848	1	0.875
chr2	223360001	223520000	A.2.1.2.1.2.2.2.2	0.638009049773756	.	223360001	223520000	#FF9191	1	0.75
chr2	223520001	223800000	A.1.2.2.1.1.1.1.2.1.2	0.765837104072398	.	223520001	223800000	#FF4848	1	0.875
chr2	223800001	224040000	B.1.1.1.2.2.2.1.2	0.438914027149321	.	223800001	224040000	#DADAFF	1	0.5
chr2	224040001	224360000	B.1.2.2.1.2.2.2.2.1	0.305429864253394	.	224040001	224360000	#9191FF	1	0.375
chr2	224360001	224600000	B.1.1.2.1.1.2.1.2.1	0.423076923076923	.	224360001	224600000	#DADAFF	1	0.5
chr2	224600001	224840000	A.1.1.2.2.2.2.1.2.2.1	0.858597285067873	.	224600001	224840000	#FF0000	1	1
chr2	224840001	225120000	A.2.2.2.1.1.2.1.1.1	0.523755656108597	.	224840001	225120000	#FFDADA	1	0.625
chr2	225120001	225320000	A.2.1.2.2.2.2.1.1	0.615384615384615	.	225120001	225320000	#FF9191	1	0.75
chr2	225320001	225520000	A.1.1.2.2.2.2.1.2.2.2	0.857466063348416	.	225320001	225520000	#FF0000	1	1
chr2	225520001	225720000	A.2.1.2.1.2.2.2.1	0.639140271493213	.	225520001	225720000	#FF9191	1	0.75
chr2	225720001	225920000	A.1.2.2.1.1.1.1.1.2	0.768099547511312	.	225720001	225920000	#FF4848	1	0.875
chr2	225920001	226240000	B.1.2.1.2.1.1.1.1	0.373303167420814	.	225920001	226240000	#9191FF	1	0.375
chr2	226240001	226720000	B.2.1.2.1.1.2.2.2.1.2	0.178733031674208	.	226240001	226720000	#4848FF	1	0.25
chr2	226720001	226840000	B.1.2.2.1.2.1.1.1.1	0.321266968325792	.	226720001	226840000	#9191FF	1	0.375
chr2	226840001	227200000	B.2.1.2.1.1.2.2.2.1.1.2	0.179864253393665	.	226840001	227200000	#4848FF	1	0.25
chr2	227200001	227280000	B.1.2.2.1.1.1.1.1	0.33710407239819	.	227200001	227280000	#9191FF	1	0.375
chr2	227280001	227480000	B.1.2.2.1.2.1.1.2.1.2.1	0.316742081447964	.	227280001	227480000	#9191FF	1	0.375
chr2	227480001	227680000	B.1.1.1.1.1.1.1.1.2	0.480769230769231	.	227480001	227680000	#DADAFF	1	0.5
chr2	227680001	227840000	A.1.2.2.1.1.1.1.1.1	0.769230769230769	.	227680001	227840000	#FF4848	1	0.875
chr2	227840001	228280000	A.2.1.2.1.2.1.1.2.2	0.644796380090498	.	227840001	228280000	#FF9191	1	0.75
chr2	228280001	228440000	A.1.2.1.1.1.2.2.1.2	0.833710407239819	.	228280001	228440000	#FF4848	1	0.875
chr2	228440001	228720000	A.2.2.2.1.1.2.2.2.2	0.518099547511312	.	228440001	228720000	#FFDADA	1	0.625
chr2	228720001	229360000	B.2.2.1.2.1.2.2.1.2	0.0565610859728507	.	228720001	229360000	#0000FF	1	0.125
chr2	229360001	229800000	B.2.2.2.1.1.1.2	0.0328054298642534	.	229360001	229800000	#0000FF	1	0.125
chr2	229800001	229960000	B.2.1.2.2.2.2.2.1.1.2.2.1	0.115384615384615	.	229800001	229960000	#4848FF	1	0.25
chr2	229960001	230120000	B.2.1.2.2.2.2.1.1.2.1	0.124434389140271	.	229960001	230120000	#4848FF	1	0.25
chr2	230120001	230600000	B.1.2.1.2.1.1.1.2.1	0.372171945701357	.	230120001	230600000	#9191FF	1	0.375
chr2	230600001	230840000	A.1.1.2.1.1.1.2.1	0.932126696832579	.	230600001	230840000	#FF0000	1	1
chr2	230840001	231040000	A.1.2.1.2.1.2.2.1.2	0.786199095022624	.	230840001	231040000	#FF4848	1	0.875
chr2	231040001	231280000	A.1.1.2.1.1.1.2.2.1.2	0.929864253393665	.	231040001	231280000	#FF0000	1	1
chr2	231280001	231440000	A.1.1.2.2.2.1.1.2.1	0.874434389140271	.	231280001	231440000	#FF0000	1	1
chr2	231440001	231680000	A.1.1.2.1.1.1.2.2.1.1	0.930995475113122	.	231440001	231680000	#FF0000	1	1
chr2	231680001	231920000	A.1.1.2.2.2.1.1.1.1.2	0.876696832579186	.	231680001	231920000	#FF0000	1	1
chr2	231920001	232320000	A.1.1.1.2.1.2.1.1	0.976244343891403	.	231920001	232320000	#FF0000	1	1
chr2	232320001	232600000	A.1.2.1.1.2.2.1.1	0.81447963800905	.	232320001	232600000	#FF4848	1	0.875
chr2	232600001	232880000	A.1.2.1.1.2.2.2.1.1.2	0.811085972850679	.	232600001	232880000	#FF4848	1	0.875
chr2	232880001	233160000	A.1.2.1.2.1.2.2.1.1.2	0.787330316742081	.	232880001	233160000	#FF4848	1	0.875
chr2	233160001	233920000	A.1.1.2.2.2.1.2.1.2.1.2	0.868778280542986	.	233160001	233920000	#FF0000	1	1
chr2	233920001	234000000	A.1.1.1.2.2.2.1.2	0.94683257918552	.	233920001	234000000	#FF0000	1	1
chr2	234080001	234520000	A.1.1.1.2.2.2.1.2	0.94683257918552	.	234080001	234520000	#FF0000	1	1
chr2	234520001	234800000	A.2.2.1.1.1.1.2.1.2.2	0.597285067873303	.	234520001	234800000	#FFDADA	1	0.625
chr2	234800001	235200000	A.2.2.2.1.1.1.2.2.2	0.524886877828054	.	234800001	235200000	#FFDADA	1	0.625
chr2	235200001	235440000	A.2.1.2.1.1.1.1.1.1	0.658371040723982	.	235200001	235440000	#FF9191	1	0.75
chr2	235440001	235760000	B.1.1.2.1.1.2.2.2	0.419683257918552	.	235440001	235760000	#DADAFF	1	0.5
chr2	235760001	236120000	B.1.1.2.1.1.2.2.1	0.420814479638009	.	235760001	236120000	#DADAFF	1	0.5
chr2	236120001	236480000	A.2.2.1.2.2.1.2.1.1.1	0.548642533936652	.	236120001	236480000	#FFDADA	1	0.625
chr2	236520001	236680000	B.1.1.1.1.2.1.2	0.463800904977376	.	236520001	236680000	#DADAFF	1	0.5
chr2	236680001	237000000	B.1.1.1.2.2.1.1.2.1	0.444570135746606	.	236680001	237000000	#DADAFF	1	0.5
chr2	237000001	237160000	B.1.1.1.2.2.1.1.2.2	0.443438914027149	.	237000001	237160000	#DADAFF	1	0.5
chr2	237160001	237360000	B.1.1.1.2.2.1.1.1.1	0.44683257918552	.	237160001	237360000	#DADAFF	1	0.5
chr2	237360001	237520000	A.2.1.2.1.1.1.1.2	0.654977375565611	.	237360001	237520000	#FF9191	1	0.75
chr2	237520001	237680000	A.2.2.2.2.1.1.2	0.5	.	237520001	237680000	#FFDADA	1	0.625
chr2	237680001	237800000	B.1.1.1.2.2.1.1.1.2	0.445701357466063	.	237680001	237800000	#DADAFF	1	0.5
chr2	237800001	238040000	A.2.2.1.1.1.1.2.1.2.1	0.59841628959276	.	237800001	238040000	#FFDADA	1	0.625
chr2	238040001	238520000	A.2.2.2.1.1.1.2.1	0.527149321266968	.	238040001	238520000	#FFDADA	1	0.625
chr2	238520001	238760000	A.2.1.1.1.2.1.1.2.1	0.686651583710407	.	238520001	238760000	#FF9191	1	0.75
chr2	238760001	238920000	A.1.2.2.1.2.2.1.2.2	0.736425339366516	.	238760001	238920000	#FF4848	1	0.875
chr2	238920001	239080000	A.1.2.2.1.2.2.1.2.1	0.737556561085973	.	238920001	239080000	#FF4848	1	0.875
chr2	239080001	239400000	A.1.2.2.1.2.2.2	0.735294117647059	.	239080001	239400000	#FF4848	1	0.875
chr2	239400001	239800000	A.2.2.2.2.1.2.1.2	0.497737556561086	.	239400001	239800000	#FFDADA	1	0.625
chr2	239840001	239920000	A.2.2.2.2.1.2.1.2	0.497737556561086	.	239840001	239920000	#FFDADA	1	0.625
chr2	239920001	240200000	A.2.2.2.1.1.1.1	0.528280542986425	.	239920001	240200000	#FFDADA	1	0.625
chr2	240200001	240320000	A.2.2.1.1.1.1.2.1.1.1	0.600678733031674	.	240200001	240320000	#FFDADA	1	0.625
chr2	240320001	240800000	B.1.1.1.1.2.1.1	0.464932126696833	.	240320001	240800000	#DADAFF	1	0.5
chr2	240800001	240880000	B.1.1.1.2.2.1.2	0.442307692307692	.	240800001	240880000	#DADAFF	1	0.5
chr2	240880001	241440000	A.2.1.2.2.2.2.1.2.2	0.613122171945701	.	240880001	241440000	#FF9191	1	0.75
chr2	241440001	241600000	A.1.2.2.2.2.2.2	0.709276018099548	.	241440001	241600000	#FF4848	1	0.875
chr2	241640001	241760000	A.2.2.2.2.1.1.1	0.501131221719457	.	241640001	241760000	#FFDADA	1	0.625
chr2	241760001	242000000	A.2.1.2.1.1.2.2	0.649321266968326	.	241760001	242000000	#FF9191	1	0.75
chr2	242000001	242240000	A.1.2.2.1.2.1.1.2	0.742081447963801	.	242000001	242240000	#FF4848	1	0.875
chr2	242240001	242480000	A.1.2.1.1.2.1.1.2.2.1	0.826923076923077	.	242240001	242480000	#FF4848	1	0.875
chr2	242520001	242640000	A.1.2.1.1.2.1.1.2.2.1	0.826923076923077	.	242520001	242640000	#FF4848	1	0.875
chr2	242640001	242840000	A.2.1.1.1.2.1.2	0.684389140271493	.	242640001	242840000	#FF9191	1	0.75
chr2	242840001	243040000	A.2.2.1.1.1.1.2.1.1.2	0.599547511312217	.	242840001	243040000	#FFDADA	1	0.625
chr3	40001	240000	A.1.2.1.1.2.2.2	0.80952380952381	.	40001	240000	#FF4848	1	0.875
chr3	240001	400000	A.1.1.2.2.2.2.1.2.2	0.847619047619048	.	240001	400000	#FF0000	1	1
chr3	400001	960000	B.1.2.1.2.2.1.1.1	0.378231292517007	.	400001	960000	#9191FF	1	0.375
chr3	960001	1400000	B.2.1.2.2.2.2.2.2.1.2	0.123809523809524	.	960001	1400000	#4848FF	1	0.25
chr3	1400001	1480000	B.2.1.1.2.2.1.2.2.2.1	0.213605442176871	.	1400001	1480000	#4848FF	1	0.25
chr3	1480001	1640000	B.2.2.1.2.2.2.2.1.2.2	0.0653061224489796	.	1480001	1640000	#0000FF	1	0.125
chr3	1640001	1760000	B.2.1.1.2.2.1.2.2.2.2	0.212244897959184	.	1640001	1760000	#4848FF	1	0.25
chr3	1760001	2120000	B.2.2.2.1.1.2.2.1.2.2	0.036734693877551	.	1760001	2120000	#0000FF	1	0.125
chr3	2120001	2240000	B.2.1.1.2.2.1.2.1.2	0.216326530612245	.	2120001	2240000	#4848FF	1	0.25
chr3	2240001	2360000	B.2.2.1.2.1.2.1.1	0.0816326530612245	.	2240001	2360000	#0000FF	1	0.125
chr3	2360001	2760000	B.2.2.1.2.1.1.2.1	0.0843537414965986	.	2360001	2760000	#0000FF	1	0.125
chr3	2760001	3080000	B.1.2.2.1.1.1.2.1.1	0.364625850340136	.	2760001	3080000	#9191FF	1	0.375
chr3	3080001	3240000	A.2.2.1.1.1.1.1.1	0.579591836734694	.	3080001	3240000	#FFDADA	1	0.625
chr3	3240001	3600000	B.2.1.1.2.1.2.2.1	0.225850340136054	.	3240001	3600000	#4848FF	1	0.25
chr3	3600001	3800000	B.1.2.1.2.2.1.2.1	0.374149659863946	.	3600001	3800000	#9191FF	1	0.375
chr3	3800001	3920000	B.1.2.2.2.1.2.1.1.1.1	0.327891156462585	.	3800001	3920000	#9191FF	1	0.375
chr3	3920001	4360000	B.1.2.2.2.1.1.1.1.2	0.336054421768707	.	3920001	4360000	#9191FF	1	0.375
chr3	4360001	4560000	A.1.2.1.1.2.2.1.1	0.812244897959184	.	4360001	4560000	#FF4848	1	0.875
chr3	4560001	4760000	A.1.2.2.2.2.2.1.2.1	0.693877551020408	.	4560001	4760000	#FF4848	1	0.875
chr3	4760001	5040000	A.1.1.1.1.2.2.2.1	0.975510204081633	.	4760001	5040000	#FF0000	1	1
chr3	5080001	5280000	A.1.2.1.1.2.2.1.2	0.810884353741497	.	5080001	5280000	#FF4848	1	0.875
chr3	5280001	5600000	B.1.1.1.1.1.2.2.1.2	0.500680272108844	.	5280001	5600000	#DADAFF	1	0.5
chr3	5600001	5880000	B.1.2.2.2.1.2.2.1.2.2.1.2	0.317006802721088	.	5600001	5880000	#9191FF	1	0.375
chr3	5880001	6360000	B.2.2.2.1.1.2.2.2	0.0353741496598639	.	5880001	6360000	#0000FF	1	0.125
chr3	6360001	6520000	B.2.1.2.2.1.2.2.1	0.146938775510204	.	6360001	6520000	#4848FF	1	0.25
chr3	6520001	6640000	B.2.1.1.2.2.2.1.1.2	0.20952380952381	.	6520001	6640000	#4848FF	1	0.25
chr3	6640001	6720000	B.2.1.1.2.2.1.2.2.1	0.214965986394558	.	6640001	6720000	#4848FF	1	0.25
chr3	6720001	7160000	B.2.2.2.1.1.1.1.2.2.1	0.0557823129251701	.	6720001	7160000	#0000FF	1	0.125
chr3	7160001	7320000	B.1.2.2.2.1.2.1.2.2	0.322448979591837	.	7160001	7320000	#9191FF	1	0.375
chr3	7320001	7480000	B.2.1.2.2.1.2.1.1	0.149659863945578	.	7320001	7480000	#4848FF	1	0.25
chr3	7480001	7600000	B.2.1.1.2.2.1.2.1.1.2	0.217687074829932	.	7480001	7600000	#4848FF	1	0.25
chr3	7600001	7920000	B.2.2.2.1.1.2.2.1.1.1	0.0408163265306122	.	7600001	7920000	#0000FF	1	0.125
chr3	7920001	8200000	B.2.2.1.2.2.2.1.1	0.073469387755102	.	7920001	8200000	#0000FF	1	0.125
chr3	8200001	8480000	B.2.1.1.2.1.1.1.1.1.2	0.248979591836735	.	8200001	8480000	#4848FF	1	0.25
chr3	8480001	8760000	A.2.2.2.2.1.2.2.1	0.52108843537415	.	8480001	8760000	#FFDADA	1	0.625
chr3	8760001	8920000	A.2.1.1.1.1.2.2.2.2.2.2	0.672108843537415	.	8760001	8920000	#FF9191	1	0.75
chr3	8920001	9400000	A.1.1.2.2.1.2.1.1	0.873469387755102	.	8920001	9400000	#FF0000	1	1
chr3	9400001	9640000	A.1.1.2.2.1.2.1.2.1.2	0.870748299319728	.	9400001	9640000	#FF0000	1	1
chr3	9680001	9720000	A.1.1.2.2.1.2.1.2.1.2	0.870748299319728	.	9680001	9720000	#FF0000	1	1
chr3	9720001	9800000	A.1.1.1.1.2.1.1.1	0.994557823129252	.	9720001	9800000	#FF0000	1	1
chr3	9840001	9960000	A.1.1.1.1.2.1.1.1	0.994557823129252	.	9840001	9960000	#FF0000	1	1
chr3	10000001	10160000	A.1.1.1.1.2.1.1.1	0.994557823129252	.	10000001	10160000	#FF0000	1	1
chr3	10200001	10360000	A.1.1.1.1.2.1.1.1	0.994557823129252	.	10200001	10360000	#FF0000	1	1
chr3	10360001	10880000	A.2.1.1.2.2.1.2.2	0.636734693877551	.	10360001	10880000	#FF9191	1	0.75
chr3	10880001	11280000	A.2.2.1.2.1.1.1.1	0.560544217687075	.	10880001	11280000	#FFDADA	1	0.625
chr3	11280001	11640000	A.1.2.2.1.1.1.1.2.2.2	0.771428571428571	.	11280001	11640000	#FF4848	1	0.875
chr3	11640001	11920000	A.2.1.1.2.2.1.1.1.1	0.643537414965986	.	11640001	11920000	#FF9191	1	0.75
chr3	11920001	12120000	B.1.1.1.1.2.1.2.1.2	0.493877551020408	.	11920001	12120000	#DADAFF	1	0.5
chr3	12120001	12520000	A.2.1.1.2.2.1.1.2.2	0.639455782312925	.	12120001	12520000	#FF9191	1	0.75
chr3	12520001	12760000	A.1.1.2.2.1.2.1.2.1.1	0.872108843537415	.	12520001	12760000	#FF0000	1	1
chr3	12760001	13000000	A.1.2.2.2.1.1.2.2.1.2.1	0.723809523809524	.	12760001	13000000	#FF4848	1	0.875
chr3	13000001	13160000	A.1.2.1.2.2.2.1.1.2	0.787755102040816	.	13000001	13160000	#FF4848	1	0.875
chr3	13160001	13440000	A.1.2.2.1.1.1.1.1.1.2.2	0.779591836734694	.	13160001	13440000	#FF4848	1	0.875
chr3	13480001	13520000	A.1.2.2.1.1.1.1.1.1.2.2	0.779591836734694	.	13480001	13520000	#FF4848	1	0.875
chr3	13520001	13760000	A.2.2.1.2.1.1.1.2	0.559183673469388	.	13520001	13760000	#FFDADA	1	0.625
chr3	13760001	13920000	B.1.1.1.2.1.2.1.2	0.47891156462585	.	13760001	13920000	#DADAFF	1	0.5
chr3	13920001	14160000	B.1.1.1.1.2.1.2.1.1	0.495238095238095	.	13920001	14160000	#DADAFF	1	0.5
chr3	14160001	14400000	A.2.1.1.1.1.2.1.2.2	0.680272108843537	.	14160001	14400000	#FF9191	1	0.75
chr3	14400001	14680000	A.1.2.2.1.1.1.1.1.1.2.1	0.780952380952381	.	14400001	14680000	#FF4848	1	0.875
chr3	14680001	15000000	A.1.2.1.2.2.2.1.1.1	0.789115646258503	.	14680001	15000000	#FF4848	1	0.875
chr3	15000001	15400000	A.1.1.1.2.1.1.1.2.1	0.971428571428571	.	15000001	15400000	#FF0000	1	1
chr3	15440001	15480000	A.1.1.1.2.1.1.1.2.1	0.971428571428571	.	15440001	15480000	#FF0000	1	1
chr3	15480001	15640000	A.1.2.1.2.1.1.1.2	0.806802721088435	.	15480001	15640000	#FF4848	1	0.875
chr3	15640001	15920000	A.1.1.1.1.2.1.2.2	0.989115646258503	.	15640001	15920000	#FF0000	1	1
chr3	15920001	16360000	A.1.2.2.2.2.2.2	0.691156462585034	.	15920001	16360000	#FF4848	1	0.875
chr3	16360001	16440000	A.1.2.2.2.2.2.1.1.2.1	0.696598639455782	.	16360001	16440000	#FF4848	1	0.875
chr3	16440001	16600000	A.1.1.2.1.2.2.2	0.882993197278912	.	16440001	16600000	#FF0000	1	1
chr3	16600001	16840000	A.2.2.1.2.1.2.1.2	0.552380952380952	.	16600001	16840000	#FFDADA	1	0.625
chr3	16840001	17080000	A.1.2.2.1.2.1.1.2.2.2	0.753741496598639	.	16840001	17080000	#FF4848	1	0.875
chr3	17080001	17240000	A.2.1.1.2.2.2.1.2.2.1	0.628571428571429	.	17080001	17240000	#FF9191	1	0.75
chr3	17240001	17480000	A.2.1.1.1.1.2.2.2.2.2.1	0.673469387755102	.	17240001	17480000	#FF9191	1	0.75
chr3	17480001	17600000	A.2.1.1.2.2.2.1.2.1	0.629931972789116	.	17480001	17600000	#FF9191	1	0.75
chr3	17600001	17680000	A.1.2.2.2.1.1.2.1	0.726530612244898	.	17600001	17680000	#FF4848	1	0.875
chr3	17680001	17880000	A.1.1.2.2.2.2.1.2.1	0.848979591836735	.	17680001	17880000	#FF0000	1	1
chr3	17880001	18360000	B.1.2.1.1.2.1.1.1	0.410884353741497	.	17880001	18360000	#9191FF	1	0.375
chr3	18360001	18560000	B.1.2.2.2.1.2.2.1.1	0.32108843537415	.	18360001	18560000	#9191FF	1	0.375
chr3	18560001	18880000	B.2.1.1.2.1.1.1.1.2	0.247619047619048	.	18560001	18880000	#4848FF	1	0.25
chr3	18880001	19240000	B.2.1.2.2.2.1.1.1	0.14421768707483	.	18880001	19240000	#4848FF	1	0.25
chr3	19240001	19560000	B.2.1.1.2.1.1.2.2.2	0.234013605442177	.	19240001	19560000	#4848FF	1	0.25
chr3	19560001	19800000	B.1.2.2.1.1.1.2.1.2	0.363265306122449	.	19560001	19800000	#9191FF	1	0.375
chr3	19800001	19960000	B.1.2.1.1.1.2.1.2.2	0.413605442176871	.	19800001	19960000	#9191FF	1	0.375
chr3	19960001	20240000	A.1.2.2.2.2.2.1.2.2	0.692517006802721	.	19960001	20240000	#FF4848	1	0.875
chr3	20240001	20400000	B.1.2.1.2.2.1.2.2.2	0.371428571428571	.	20240001	20400000	#9191FF	1	0.375
chr3	20400001	20640000	B.2.1.2.2.2.1.2.2.2.2	0.137414965986395	.	20400001	20640000	#4848FF	1	0.25
chr3	20640001	21040000	B.2.2.2.2.2.1.2.1.2	0.00408163265306122	.	20640001	21040000	#0000FF	1	0.125
chr3	21040001	21280000	B.2.2.2.1.1.2.2.1.1.2	0.0394557823129252	.	21040001	21280000	#0000FF	1	0.125
chr3	21280001	21360000	B.2.1.1.2.2.1.2.1.1.1	0.219047619047619	.	21280001	21360000	#4848FF	1	0.25
chr3	21360001	21600000	B.2.2.1.2.1.1.1.2.1	0.0870748299319728	.	21360001	21600000	#0000FF	1	0.125
chr3	21600001	22080000	B.2.2.1.2.2.2.2.1.1.2	0.0680272108843537	.	21600001	22080000	#0000FF	1	0.125
chr3	22080001	22240000	B.1.1.2.1.2.1.2	0.450340136054422	.	22080001	22240000	#DADAFF	1	0.5
chr3	22240001	22560000	B.2.1.2.2.2.2.2.1.1	0.129251700680272	.	22240001	22560000	#4848FF	1	0.25
chr3	22560001	23000000	B.1.2.2.2.1.2.2.1.2.2.1.1	0.318367346938775	.	22560001	23000000	#9191FF	1	0.375
chr3	23000001	23200000	A.2.1.1.2.2.2.1.2.2.2	0.627210884353742	.	23000001	23200000	#FF9191	1	0.75
chr3	23200001	23400000	A.1.1.2.1.2.2.1.1	0.887074829931973	.	23200001	23400000	#FF0000	1	1
chr3	23400001	23600000	A.1.2.1.1.2.1.1.2	0.814965986394558	.	23400001	23600000	#FF4848	1	0.875
chr3	23600001	24040000	A.1.1.1.2.2.2.2.2	0.926530612244898	.	23600001	24040000	#FF0000	1	1
chr3	24040001	24360000	B.1.1.2.1.2.1.1.2	0.451700680272109	.	24040001	24360000	#DADAFF	1	0.5
chr3	24360001	24560000	B.2.1.1.2.1.1.2.2.1.1	0.236734693877551	.	24360001	24560000	#4848FF	1	0.25
chr3	24560001	24720000	B.2.1.1.2.1.2.2.2.2.2	0.221768707482993	.	24560001	24720000	#4848FF	1	0.25
chr3	24720001	25000000	B.2.1.2.2.2.1.1.2	0.142857142857143	.	24720001	25000000	#4848FF	1	0.25
chr3	25000001	25160000	B.2.1.1.2.1.1.1.1.1.1	0.250340136054422	.	25000001	25160000	#4848FF	1	0.25
chr3	25160001	25360000	B.2.1.2.2.2.2.2.2.1.1.2	0.125170068027211	.	25160001	25360000	#4848FF	1	0.25
chr3	25360001	25640000	B.1.2.2.1.1.1.2.2	0.361904761904762	.	25360001	25640000	#9191FF	1	0.375
chr3	25640001	25920000	A.2.1.1.1.1.2.2.1.2	0.677551020408163	.	25640001	25920000	#FF9191	1	0.75
chr3	25920001	26160000	B.2.1.2.2.2.2.2.2.1.1.1	0.126530612244898	.	25920001	26160000	#4848FF	1	0.25
chr3	26160001	26600000	B.2.2.2.1.1.1.2.2.1	0.0476190476190476	.	26160001	26600000	#0000FF	1	0.125
chr3	26600001	26800000	B.2.1.2.2.2.2.2.1.2	0.127891156462585	.	26600001	26800000	#4848FF	1	0.25
chr3	26800001	27040000	B.2.2.1.2.1.2.1.2.2	0.0789115646258503	.	26800001	27040000	#0000FF	1	0.125
chr3	27040001	27360000	B.1.2.2.2.1.2.2.1.2.1	0.319727891156463	.	27040001	27360000	#9191FF	1	0.375
chr3	27360001	27520000	A.1.2.2.1.2.1.2.1.2	0.751020408163265	.	27360001	27520000	#FF4848	1	0.875
chr3	27520001	27760000	A.2.2.1.1.1.1.1.2.2	0.57687074829932	.	27520001	27760000	#FFDADA	1	0.625
chr3	27760001	27960000	B.1.1.2.2.1.1.2.2	0.438095238095238	.	27760001	27960000	#DADAFF	1	0.5
chr3	27960001	28200000	B.1.1.1.1.1.1.1.2	0.507482993197279	.	27960001	28200000	#DADAFF	1	0.5
chr3	28200001	28400000	A.2.1.1.1.2.2.2	0.658503401360544	.	28200001	28400000	#FF9191	1	0.75
chr3	28400001	28960000	B.2.1.2.2.2.2.2.2.2.2	0.12108843537415	.	28400001	28960000	#4848FF	1	0.25
chr3	28960001	29080000	B.1.1.1.1.1.2.2.1.1	0.502040816326531	.	28960001	29080000	#DADAFF	1	0.5
chr3	29080001	29280000	B.2.1.1.2.1.2.2.2.1	0.224489795918367	.	29080001	29280000	#4848FF	1	0.25
chr3	29280001	29440000	B.1.2.1.1.1.2.1.2.1	0.414965986394558	.	29280001	29440000	#9191FF	1	0.375
chr3	29440001	29680000	B.2.1.1.2.1.2.2.2.2.1	0.22312925170068	.	29440001	29680000	#4848FF	1	0.25
chr3	29680001	29800000	B.1.2.2.2.1.2.2.2	0.314285714285714	.	29680001	29800000	#9191FF	1	0.375
chr3	29800001	30000000	B.2.1.2.2.2.1.2.1	0.141496598639456	.	29800001	30000000	#4848FF	1	0.25
chr3	30000001	30520000	B.2.1.2.2.2.1.2.2.1	0.140136054421769	.	30000001	30520000	#4848FF	1	0.25
chr3	30520001	30960000	B.1.1.2.1.2.1.1.1	0.453061224489796	.	30520001	30960000	#DADAFF	1	0.5
chr3	30960001	31200000	A.2.2.2.2.2.2	0.51156462585034	.	30960001	31200000	#FFDADA	1	0.625
chr3	31200001	31360000	A.2.1.1.2.2.2.2	0.625850340136054	.	31200001	31360000	#FF9191	1	0.75
chr3	31360001	31560000	A.2.1.2.2.2.2.1.2	0.585034013605442	.	31360001	31560000	#FF9191	1	0.75
chr3	31560001	31720000	A.1.2.2.1.2.1.1.2.2.1	0.755102040816326	.	31560001	31720000	#FF4848	1	0.875
chr3	31720001	31920000	A.2.2.1.1.1.1.2	0.575510204081633	.	31720001	31920000	#FFDADA	1	0.625
chr3	31920001	32120000	A.2.1.2.1.1.2.2.1	0.612244897959184	.	31920001	32120000	#FF9191	1	0.75
chr3	32120001	32400000	A.2.1.1.2.2.2.1.1.1.2	0.634013605442177	.	32120001	32400000	#FF9191	1	0.75
chr3	32400001	32560000	A.1.1.2.1.2.2.1.2.2	0.884353741496599	.	32400001	32560000	#FF0000	1	1
chr3	32560001	32760000	A.1.1.2.2.1.2.2.2	0.863945578231292	.	32560001	32760000	#FF0000	1	1
chr3	32760001	32880000	A.1.2.2.2.1.1.2.2.1.2.2.2	0.72108843537415	.	32760001	32880000	#FF4848	1	0.875
chr3	32880001	32960000	A.1.1.2.1.1.1.2.1.1	0.92108843537415	.	32880001	32960000	#FF0000	1	1
chr3	33000001	33160000	A.1.1.2.1.1.1.2.1.1	0.92108843537415	.	33000001	33160000	#FF0000	1	1
chr3	33160001	33400000	A.2.1.1.2.2.2.1.1.2.1	0.63265306122449	.	33160001	33400000	#FF9191	1	0.75
chr3	33400001	33880000	A.1.1.1.2.2.2.1.1.2	0.93469387755102	.	33400001	33880000	#FF0000	1	1
chr3	33880001	34040000	A.2.2.2.1.1.1.1.2.2	0.536054421768707	.	33880001	34040000	#FFDADA	1	0.625
chr3	34040001	34320000	A.1.2.2.1.2.1.2.1.1	0.752380952380952	.	34040001	34320000	#FF4848	1	0.875
chr3	34320001	34640000	B.1.2.1.2.2.1.1.2.2	0.375510204081633	.	34320001	34640000	#9191FF	1	0.375
chr3	34640001	34760000	B.1.2.1.2.2.1.2.2.1	0.372789115646258	.	34640001	34760000	#9191FF	1	0.375
chr3	34760001	35040000	B.2.2.1.2.2.1.1	0.0761904761904762	.	34760001	35040000	#0000FF	1	0.125
chr3	35040001	35200000	B.2.2.1.2.1.2.1.2.1	0.0802721088435374	.	35040001	35200000	#0000FF	1	0.125
chr3	35200001	35480000	B.2.2.2.1.1.1.2.1.2	0.0489795918367347	.	35200001	35480000	#0000FF	1	0.125
chr3	35480001	36200000	B.2.2.1.2.2.1.2	0.0748299319727891	.	35480001	36200000	#0000FF	1	0.125
chr3	36200001	36400000	B.1.2.2.2.1.2.2.1.2.2.2	0.315646258503401	.	36200001	36400000	#9191FF	1	0.375
chr3	36400001	36920000	B.1.1.1.2.1.1	0.484353741496599	.	36400001	36920000	#DADAFF	1	0.5
chr3	36920001	37320000	A.1.1.1.1.2.2.2.2	0.974149659863946	.	36920001	37320000	#FF0000	1	1
chr3	37320001	37400000	A.1.2.1.2.2.2.1.2.2	0.785034013605442	.	37320001	37400000	#FF4848	1	0.875
chr3	37400001	37720000	A.2.1.2.2.2.2.2.2.2	0.580952380952381	.	37400001	37720000	#FF9191	1	0.75
chr3	37720001	37840000	A.2.2.1.2.1.1.2.2	0.556462585034014	.	37720001	37840000	#FFDADA	1	0.625
chr3	37840001	38080000	A.1.2.2.1.1.1.1.2.2.1	0.772789115646259	.	37840001	38080000	#FF4848	1	0.875
chr3	38080001	38320000	A.1.1.1.2.1.1.2	0.968707482993197	.	38080001	38320000	#FF0000	1	1
chr3	38320001	38560000	A.2.1.1.1.1.2.1.2.1	0.681632653061224	.	38320001	38560000	#FF9191	1	0.75
chr3	38560001	39080000	A.2.2.1.2.1.2.2	0.551020408163265	.	38560001	39080000	#FFDADA	1	0.625
chr3	39080001	39480000	A.1.1.1.2.1.1.1.1	0.972789115646258	.	39080001	39480000	#FF0000	1	1
chr3	39480001	39800000	A.2.2.2.2.1.2.2.2.1	0.519727891156463	.	39480001	39800000	#FFDADA	1	0.625
chr3	39800001	40120000	B.1.1.1.1.2.1.2.2.2.1	0.491156462585034	.	39800001	40120000	#DADAFF	1	0.5
chr3	40120001	40320000	B.1.1.1.1.1.2.1.1	0.504761904761905	.	40120001	40320000	#DADAFF	1	0.5
chr3	40320001	40480000	A.2.2.1.2.1.1.2.1	0.557823129251701	.	40320001	40480000	#FFDADA	1	0.625
chr3	40480001	40600000	A.2.1.1.1.1.2.2.2.1	0.676190476190476	.	40480001	40600000	#FF9191	1	0.75
chr3	40600001	40840000	A.2.2.2.1.2.2.1	0.530612244897959	.	40600001	40840000	#FFDADA	1	0.625
chr3	40840001	41000000	A.2.2.2.1.2.2.2	0.529251700680272	.	40840001	41000000	#FFDADA	1	0.625
chr3	41000001	41160000	B.1.1.1.1.2.1.2.2.1	0.492517006802721	.	41000001	41160000	#DADAFF	1	0.5
chr3	41160001	41360000	A.2.1.2.2.2.2.1.1	0.586394557823129	.	41160001	41360000	#FF9191	1	0.75
chr3	41360001	41520000	B.1.1.1.2.1.2.2	0.477551020408163	.	41360001	41520000	#DADAFF	1	0.5
chr3	41520001	41960000	A.2.2.2.1.2.1	0.531972789115646	.	41520001	41960000	#FFDADA	1	0.625
chr3	41960001	42280000	A.1.1.1.2.2.2.1.2.1.2	0.931972789115646	.	41960001	42280000	#FF0000	1	1
chr3	42280001	42560000	A.2.1.1.2.2.1.1.2.1	0.640816326530612	.	42280001	42560000	#FF9191	1	0.75
chr3	42560001	42920000	A.1.1.1.2.2.2.1.2.1.1	0.933333333333333	.	42560001	42920000	#FF0000	1	1
chr3	42920001	43200000	A.2.1.2.1.2.2.1	0.605442176870748	.	42920001	43200000	#FF9191	1	0.75
chr3	43200001	43360000	A.1.2.2.1.1.1.1.1.1.1	0.782312925170068	.	43200001	43360000	#FF4848	1	0.875
chr3	43360001	43600000	A.2.1.1.1.1.2.2.2.2.1	0.674829931972789	.	43360001	43600000	#FF9191	1	0.75
chr3	43600001	43760000	A.1.2.2.2.1.1.2.2.1.2.2.1	0.722448979591837	.	43600001	43760000	#FF4848	1	0.875
chr3	43760001	44360000	A.2.1.2.1.2.2.2	0.604081632653061	.	43760001	44360000	#FF9191	1	0.75
chr3	44360001	45000000	A.1.2.1.2.2.2.2	0.783673469387755	.	44360001	45000000	#FF4848	1	0.875
chr3	45000001	45240000	A.1.2.2.1.1.1.1.2.1.1.1	0.77687074829932	.	45000001	45240000	#FF4848	1	0.875
chr3	45240001	45480000	A.1.2.2.2.1.1.2.2.1.1	0.725170068027211	.	45240001	45480000	#FF4848	1	0.875
chr3	45480001	45720000	A.1.2.1.2.1.1.2.1	0.805442176870748	.	45480001	45720000	#FF4848	1	0.875
chr3	45720001	45880000	A.1.2.1.2.2.1.1.2.1.1	0.795918367346939	.	45720001	45880000	#FF4848	1	0.875
chr3	45880001	45960000	A.2.1.1.1.1.2.1.1	0.682993197278912	.	45880001	45960000	#FF9191	1	0.75
chr3	45960001	46280000	A.1.2.2.1.1.1.1.2.1.1.2	0.775510204081633	.	45960001	46280000	#FF4848	1	0.875
chr3	46280001	46480000	A.1.2.2.1.1.1.2.2.1	0.765986394557823	.	46280001	46480000	#FF4848	1	0.875
chr3	46480001	46680000	A.1.2.2.2.1.1.2.2.2.1	0.719727891156463	.	46480001	46680000	#FF4848	1	0.875
chr3	46680001	46760000	A.2.1.1.2.1.1.1.1.2.1	0.65578231292517	.	46680001	46760000	#FF9191	1	0.75
chr3	46800001	46920000	A.2.1.1.2.1.1.1.1.2.1	0.65578231292517	.	46800001	46920000	#FF9191	1	0.75
chr3	46920001	47000000	A.1.1.2.1.1.1.1.1	0.925170068027211	.	46920001	47000000	#FF0000	1	1
chr3	47040001	47360000	A.1.1.2.1.1.1.1.1	0.925170068027211	.	47040001	47360000	#FF0000	1	1
chr3	47400001	47880000	A.1.1.1.2.1.2.1.1.2	0.965986394557823	.	47400001	47880000	#FF0000	1	1
chr3	47920001	48040000	A.1.2.2.1.1.2.1	0.761904761904762	.	47920001	48040000	#FF4848	1	0.875
chr3	48040001	48080000	A.2.1.1.2.1.2.1	0.646258503401361	.	48040001	48080000	#FF9191	1	0.75
chr3	48120001	48160000	A.2.1.1.2.1.2.1	0.646258503401361	.	48120001	48160000	#FF9191	1	0.75
chr3	48200001	48320000	A.1.1.2.1.1.2.2.1.1.2	0.908843537414966	.	48200001	48320000	#FF0000	1	1
[truncated: 8,342 more rows]
