# Supplementary material for: Systematic inference and comparison of multi-scale chromatin sub-compartments connects spatial organization to cell phenotypes
Source: Nat Commun. 2021 May 10;12:2439. doi: 10.1038/s41467-021-22666-3 (PMC8110550; doi:10.1038/s41467-021-22666-3)
Supplement: Supplementary file 5 — Supplementary Dataset 2 [file 41467_2021_22666_MOESM5_ESM.zip › Supplementary_Data_1_domain_hierarchies_127HiCmaps/H1_mesenchymal_stem_binsize=40kb.bed]

#fields: chr, pos_start, pos_end, the full compartment label describing the position in the hierachy, normalized compartment domain rank, ., pos_start, pos_end, color based on eight compartment model (A.1.1 - B.2.2), 1, eight compartment score (A.1.1 to B.2.2: 8 to 1 devided by 8)
chr1	520001	600000	A.1.2.1.1.1.1.1.2.2	0.871581450653983	.	520001	600000	#FF4848	1	0.875
chr1	640001	1160000	A.1.2.1.1.1.1.1.2.2	0.871581450653983	.	640001	1160000	#FF4848	1	0.875
chr1	1200001	1240000	A.1.2.1.1.1.1.1.2.2	0.871581450653983	.	1200001	1240000	#FF4848	1	0.875
chr1	1280001	1680000	A.1.1.2.2.1.1.1	0.892984542211653	.	1280001	1680000	#FF0000	1	1
chr1	1680001	1840000	A.1.1.2.2.2.2.1	0.87871581450654	.	1680001	1840000	#FF0000	1	1
chr1	1840001	2120000	A.2.1.2.1.2.2.1.2	0.648038049940547	.	1840001	2120000	#FF9191	1	0.75
chr1	2120001	2320000	A.1.2.1.2.2.1.1.2	0.821640903686088	.	2120001	2320000	#FF4848	1	0.875
chr1	2320001	2600000	B.1.1.1.1.2.2.1	0.545778834720571	.	2320001	2600000	#DADAFF	1	0.5
chr1	2680001	2880000	B.1.2.2.1.2.1.2.2.2.1	0.393579072532699	.	2680001	2880000	#9191FF	1	0.375
chr1	2880001	2960000	B.1.2.2.1.2.1.2.2.1	0.394768133174792	.	2880001	2960000	#9191FF	1	0.375
chr1	2960001	3160000	B.1.2.1.1.2.1.2	0.450653983353151	.	2960001	3160000	#9191FF	1	0.375
chr1	3160001	3320000	B.1.2.2.1.2.1.2.2.2.2	0.392390011890606	.	3160001	3320000	#9191FF	1	0.375
chr1	3320001	3520000	B.1.1.2.2.2.1.1.2.1.1	0.49346016646849	.	3320001	3520000	#DADAFF	1	0.5
chr1	3520001	3840000	B.1.1.1.2.1.1.1.2.1	0.539833531510107	.	3520001	3840000	#DADAFF	1	0.5
chr1	3960001	4160000	B.2.1.1.2.2.2.1	0.285374554102259	.	3960001	4160000	#4848FF	1	0.25
chr1	4160001	4360000	B.2.1.2.2.2.1.2.2.2.1.1	0.191438763376932	.	4160001	4360000	#4848FF	1	0.25
chr1	4360001	4480000	B.1.2.2.1.2.2.2.2	0.38525564803805	.	4360001	4480000	#9191FF	1	0.375
chr1	4480001	4720000	B.2.1.2.2.2.1.2.2.2.1.2	0.190249702734839	.	4480001	4720000	#4848FF	1	0.25
chr1	4720001	5040000	B.2.2.1.2.1.2.2.2	0.116527942925089	.	4720001	5040000	#0000FF	1	0.125
chr1	5040001	5240000	B.2.2.1.2.2.2.2.2.1.1.2	0.0879904875148633	.	5040001	5240000	#0000FF	1	0.125
chr1	5240001	5480000	B.2.1.2.2.2.2.2.1	0.185493460166468	.	5240001	5480000	#4848FF	1	0.25
chr1	5480001	6000000	B.2.2.1.2.2.2.2.2.1.2	0.0868014268727705	.	5480001	6000000	#0000FF	1	0.125
chr1	6000001	6240000	B.1.1.2.2.2.1.1.2.2	0.491082045184304	.	6000001	6240000	#DADAFF	1	0.5
chr1	6240001	6520000	A.2.1.1.2.1.2.1.1.2	0.681331747919144	.	6240001	6520000	#FF9191	1	0.75
chr1	6520001	6760000	A.1.1.2.1.2.2.2.2.1.1.2	0.896551724137931	.	6520001	6760000	#FF0000	1	1
chr1	6760001	6960000	A.2.2.1.1.1.2.2.1	0.630202140309156	.	6760001	6960000	#FFDADA	1	0.625
chr1	6960001	7320000	B.1.2.1.2.2.2.1.2	0.41973840665874	.	6960001	7320000	#9191FF	1	0.375
chr1	7320001	7720000	B.1.1.1.2.1.1.1.1.1	0.543400713436385	.	7320001	7720000	#DADAFF	1	0.5
chr1	7720001	8000000	A.2.1.1.1.1.2.1.2	0.705112960760999	.	7720001	8000000	#FF9191	1	0.75
chr1	8000001	8440000	A.1.1.1.1.2.1.2.2.1.2	0.985731272294887	.	8000001	8440000	#FF0000	1	1
chr1	8440001	8920000	A.1.1.1.1.1.1.1.1	1	.	8440001	8920000	#FF0000	1	1
chr1	8920001	9160000	A.1.1.2.2.1.2.2.1.1	0.887039239001189	.	8920001	9160000	#FF0000	1	1
chr1	9160001	9240000	A.1.2.2.2.1.2.1	0.740784780023781	.	9160001	9240000	#FF4848	1	0.875
chr1	9240001	9600000	A.1.1.1.2.1.1.2.2.2.1	0.971462544589774	.	9240001	9600000	#FF0000	1	1
chr1	9600001	10040000	A.1.1.2.1.1.1.2.1	0.934601664684899	.	9600001	10040000	#FF0000	1	1
chr1	10040001	10520000	A.1.1.1.1.2.2.2.1.2	0.978596908442331	.	10040001	10520000	#FF0000	1	1
chr1	10520001	11120000	A.1.1.2.1.1.1.1.1.1	0.93935790725327	.	10520001	11120000	#FF0000	1	1
chr1	11120001	11320000	A.1.2.2.2.2.1.2.1.1	0.728894173602854	.	11120001	11320000	#FF4848	1	0.875
chr1	11320001	11720000	B.1.2.1.1.1.2.2.2	0.453032104637337	.	11320001	11720000	#9191FF	1	0.375
chr1	11720001	12080000	A.1.2.1.1.2.2.2.2.1	0.838287752675386	.	11720001	12080000	#FF4848	1	0.875
chr1	12080001	12320000	A.1.2.2.1.2.1.2.2.1	0.758620689655172	.	12080001	12320000	#FF4848	1	0.875
chr1	12320001	12720000	A.2.2.2.2.2.1.2.2	0.563614744351962	.	12320001	12720000	#FFDADA	1	0.625
chr1	12720001	12960000	B.2.1.2.2.2.1.2.2.2.2	0.189060642092747	.	12720001	12960000	#4848FF	1	0.25
chr1	12960001	13040000	B.1.2.1.1.2.1.1	0.451843043995244	.	12960001	13040000	#9191FF	1	0.375
chr1	13120001	13160000	B.1.2.1.1.2.1.1	0.451843043995244	.	13120001	13160000	#9191FF	1	0.375
chr1	13160001	13240000	B.1.2.1.2.2.2.2	0.418549346016647	.	13160001	13240000	#9191FF	1	0.375
chr1	13480001	13520000	B.1.2.1.2.2.2.2	0.418549346016647	.	13480001	13520000	#9191FF	1	0.375
chr1	13760001	14160000	B.2.1.1.2.2.1.2.1.2	0.287752675386445	.	13760001	14160000	#4848FF	1	0.25
chr1	14160001	14320000	B.2.1.2.2.2.2.2.2	0.184304399524376	.	14160001	14320000	#4848FF	1	0.25
chr1	14320001	14560000	B.2.2.2.2.1.1.2.1	0.0309155766944114	.	14320001	14560000	#0000FF	1	0.125
chr1	14560001	15080000	B.2.2.2.2.1.2.2.1.1	0.0202140309155767	.	14560001	15080000	#0000FF	1	0.125
chr1	15080001	15240000	B.1.2.1.1.1.2.1.2.1	0.4589774078478	.	15080001	15240000	#9191FF	1	0.375
chr1	15240001	15440000	A.2.2.1.2.1.1.2	0.611177170035672	.	15240001	15440000	#FFDADA	1	0.625
chr1	15440001	15840000	A.1.2.1.2.2.1.2.2.2.1.2	0.815695600475624	.	15440001	15840000	#FF4848	1	0.875
chr1	15840001	16000000	A.1.1.1.2.2.1.1.2.1.2	0.957193816884661	.	15840001	16000000	#FF0000	1	1
chr1	16000001	16320000	A.1.1.1.1.1.1.1.2	0.998810939357907	.	16000001	16320000	#FF0000	1	1
chr1	16320001	16560000	A.1.1.1.2.1.2.1.2.1.1.2	0.96551724137931	.	16320001	16560000	#FF0000	1	1
chr1	16560001	16840000	A.1.1.1.2.2.1.1.2.1.1	0.958382877526754	.	16560001	16840000	#FF0000	1	1
chr1	16840001	17200000	A.2.1.2.2.2.1.2	0.636147443519619	.	16840001	17200000	#FF9191	1	0.75
chr1	17200001	17360000	A.2.1.1.2.1.2.1.2	0.680142687277051	.	17200001	17360000	#FF9191	1	0.75
chr1	17360001	17600000	A.2.2.1.1.1.2.1.2	0.631391200951249	.	17360001	17600000	#FFDADA	1	0.625
chr1	17600001	17840000	B.1.1.1.2.1.1.1.2.2.1	0.538644470868014	.	17600001	17840000	#DADAFF	1	0.5
chr1	17840001	18000000	B.1.1.1.2.1.1.1.2.2.2	0.537455410225921	.	17840001	18000000	#DADAFF	1	0.5
chr1	18000001	18280000	B.2.1.2.2.2.1.1.1	0.198573127229489	.	18000001	18280000	#4848FF	1	0.25
chr1	18280001	18520000	B.2.1.2.2.2.1.1.2.1.1	0.197384066587396	.	18280001	18520000	#4848FF	1	0.25
chr1	18520001	18880000	B.2.2.1.2.1.2.1.2.1	0.12128418549346	.	18520001	18880000	#0000FF	1	0.125
chr1	18880001	19200000	B.2.1.2.2.1.1.1.1.1	0.236623067776457	.	18880001	19200000	#4848FF	1	0.25
chr1	19200001	19400000	A.2.1.1.2.1.2.1.1.1	0.682520808561237	.	19200001	19400000	#FF9191	1	0.75
chr1	19400001	19600000	A.1.1.2.1.2.2.2.2.2	0.894173602853746	.	19400001	19600000	#FF0000	1	1
chr1	19600001	19800000	A.1.1.2.1.2.2.2.2.1.1.1	0.897740784780024	.	19600001	19800000	#FF0000	1	1
chr1	19800001	20040000	A.1.2.1.2.2.2.2.1.2.2	0.803804994054697	.	19800001	20040000	#FF4848	1	0.875
chr1	20040001	20240000	A.2.2.1.1.1.2.2.2	0.629013079667063	.	20040001	20240000	#FFDADA	1	0.625
chr1	20240001	20480000	B.1.2.2.2.1.2.1	0.375743162901308	.	20240001	20480000	#9191FF	1	0.375
chr1	20480001	20840000	B.1.1.2.2.2.1.1.1	0.494649227110583	.	20480001	20840000	#DADAFF	1	0.5
chr1	20840001	21000000	A.1.2.2.2.2.1.2.1.2	0.727705112960761	.	20840001	21000000	#FF4848	1	0.875
chr1	21000001	21560000	A.1.1.1.1.2.2.2.1.1.1	0.980975029726516	.	21000001	21560000	#FF0000	1	1
chr1	21560001	22000000	A.1.1.2.2.1.2.2.1.2	0.885850178359096	.	21560001	22000000	#FF0000	1	1
chr1	22000001	22080000	A.1.2.1.2.1.2.2.2	0.824019024970273	.	22000001	22080000	#FF4848	1	0.875
chr1	22080001	22360000	A.1.2.1.2.1.1.1.1.1.1	0.835909631391201	.	22080001	22360000	#FF4848	1	0.875
chr1	22360001	22840000	A.1.2.2.2.1.1.2	0.741973840665874	.	22360001	22840000	#FF4848	1	0.875
chr1	22840001	23000000	A.2.1.2.1.2.2.1.1.1	0.650416171224732	.	22840001	23000000	#FF9191	1	0.75
chr1	23000001	23160000	A.1.2.2.2.1.1.1.1.1	0.745541022592152	.	23000001	23160000	#FF4848	1	0.875
chr1	23160001	23360000	A.1.2.2.2.1.2.2	0.739595719381688	.	23160001	23360000	#FF4848	1	0.875
chr1	23360001	23560000	A.1.2.1.1.1.1.1.2.1	0.872770511296076	.	23360001	23560000	#FF4848	1	0.875
chr1	23560001	23680000	A.1.2.1.2.1.2.2.1	0.825208085612366	.	23560001	23680000	#FF4848	1	0.875
chr1	23680001	24080000	A.1.1.2.2.1.2.2.2	0.884661117717004	.	23680001	24080000	#FF0000	1	1
chr1	24080001	24360000	A.1.2.1.2.1.2.1.2.2	0.826397146254459	.	24080001	24360000	#FF4848	1	0.875
chr1	24360001	24960000	A.1.2.1.1.1.2.1.2	0.86563614744352	.	24360001	24960000	#FF4848	1	0.875
chr1	24960001	25200000	A.1.2.1.2.1.1.1.1.1.2	0.834720570749108	.	24960001	25200000	#FF4848	1	0.875
chr1	25200001	25400000	A.2.1.1.1.2.1.2.1	0.699167657550535	.	25200001	25400000	#FF9191	1	0.75
chr1	25400001	25560000	A.2.2.1.1.1.1	0.633769322235434	.	25400001	25560000	#FFDADA	1	0.625
chr1	25560001	26000000	A.1.2.1.2.1.2.1.2.1	0.827586206896552	.	25560001	26000000	#FF4848	1	0.875
chr1	26000001	26160000	A.2.1.1.1.2.1.1	0.700356718192628	.	26000001	26160000	#FF9191	1	0.75
chr1	26160001	26520000	A.1.1.2.2.2.1.2.1	0.881093935790725	.	26160001	26520000	#FF0000	1	1
chr1	26520001	26800000	A.1.1.2.2.2.1.2.2	0.879904875148633	.	26520001	26800000	#FF0000	1	1
chr1	26800001	27240000	A.1.1.2.2.1.1.2	0.89179548156956	.	26800001	27240000	#FF0000	1	1
chr1	27240001	27680000	A.1.1.1.2.1.2.1.2.2.2	0.961950059453032	.	27240001	27680000	#FF0000	1	1
chr1	27680001	28000000	A.1.1.1.2.1.1.2.2.2.2	0.970273483947681	.	27680001	28000000	#FF0000	1	1
chr1	28000001	28320000	A.1.1.1.2.1.2.1.2.2.1	0.963139120095125	.	28000001	28320000	#FF0000	1	1
chr1	28320001	28600000	A.1.1.1.2.1.1.2.1.2	0.97384066587396	.	28320001	28600000	#FF0000	1	1
chr1	28600001	29000000	A.1.1.1.1.2.1.1	0.989298454221165	.	28600001	29000000	#FF0000	1	1
chr1	29000001	29240000	A.1.2.1.2.2.1.1.1	0.822829964328181	.	29000001	29240000	#FF4848	1	0.875
chr1	29240001	29560000	A.2.1.1.2.1.2.2.1.2.2	0.676575505350773	.	29240001	29560000	#FF9191	1	0.75
chr1	29560001	29600000	B.2.1.2.2.2.1.1.2.1.2	0.196195005945303	.	29560001	29600000	#4848FF	1	0.25
chr1	29640001	29880000	B.2.1.2.2.2.1.1.2.1.2	0.196195005945303	.	29640001	29880000	#4848FF	1	0.25
chr1	30000001	30120000	B.2.1.2.2.2.1.1.2.1.2	0.196195005945303	.	30000001	30120000	#4848FF	1	0.25
chr1	30120001	30280000	B.2.1.2.2.1.1.1.2.1.1	0.233055885850178	.	30120001	30280000	#4848FF	1	0.25
chr1	30280001	30480000	B.2.2.1.2.1.2.1.2.2	0.120095124851367	.	30280001	30480000	#0000FF	1	0.125
chr1	30480001	30600000	B.2.1.1.2.1.2.1.1	0.304399524375743	.	30480001	30600000	#4848FF	1	0.25
chr1	30600001	30760000	B.2.1.2.2.2.1.2.2.1	0.192627824019025	.	30600001	30760000	#4848FF	1	0.25
chr1	30760001	31160000	B.2.2.1.2.1.2.1.1	0.122473246135553	.	30760001	31160000	#0000FF	1	0.125
chr1	31160001	31400000	A.1.2.1.2.2.1.2.2.2.1.1	0.816884661117717	.	31160001	31400000	#FF4848	1	0.875
chr1	31400001	31640000	A.1.1.2.1.1.2.2.2.2.1.1.1.1	0.921521997621879	.	31400001	31640000	#FF0000	1	1
chr1	31640001	31720000	A.2.1.1.1.1.1.1.1.2	0.714625445897741	.	31640001	31720000	#FF9191	1	0.75
chr1	31720001	32120000	A.1.1.2.1.1.2.2.2.2.2.1.2	0.915576694411415	.	31720001	32120000	#FF0000	1	1
chr1	32120001	32440000	A.1.1.2.1.1.1.1.1.2.2	0.936979785969084	.	32120001	32440000	#FF0000	1	1
chr1	32440001	32640000	A.1.1.1.2.1.2.1.2.1.2	0.964328180737218	.	32440001	32640000	#FF0000	1	1
chr1	32640001	32840000	A.1.1.1.2.1.2.1.2.1.1.1	0.966706302021403	.	32640001	32840000	#FF0000	1	1
chr1	32840001	33320000	A.1.1.1.1.1.2.2.1	0.991676575505351	.	32840001	33320000	#FF0000	1	1
chr1	33320001	33560000	A.1.1.2.1.1.2.2.1.1.2	0.92627824019025	.	33320001	33560000	#FF0000	1	1
chr1	33560001	33920000	A.1.2.2.1.1.1.2.1.2	0.788347205707491	.	33560001	33920000	#FF4848	1	0.875
chr1	33920001	34120000	B.1.2.2.2.1.2.2.2.1	0.373365041617122	.	33920001	34120000	#9191FF	1	0.375
chr1	34120001	34720000	B.2.2.2.2.2.2.1.1	0.00356718192627824	.	34120001	34720000	#0000FF	1	0.125
chr1	34720001	35000000	B.2.2.2.2.2.1.1.2	0.0118906064209275	.	34720001	35000000	#0000FF	1	0.125
chr1	35000001	35280000	B.2.2.1.2.2.2.2.1.2	0.0903686087990487	.	35000001	35280000	#0000FF	1	0.125
chr1	35280001	35480000	B.1.2.1.1.1.2.1.1.1.2.1	0.463733650416171	.	35280001	35480000	#9191FF	1	0.375
chr1	35480001	35640000	A.2.2.1.2.2.1.1.1.1	0.60166468489893	.	35480001	35640000	#FFDADA	1	0.625
chr1	35640001	35800000	A.1.2.2.1.2.1.1.2	0.765755053507729	.	35640001	35800000	#FF4848	1	0.875
chr1	35800001	36240000	A.1.1.2.1.2.2.2.1.2	0.898929845422117	.	35800001	36240000	#FF0000	1	1
chr1	36240001	36320000	A.1.2.1.2.1.1.2	0.829964328180737	.	36240001	36320000	#FF4848	1	0.875
chr1	36320001	36560000	A.1.1.2.1.1.2.2.2.2.1.1.1.2	0.920332936979786	.	36320001	36560000	#FF0000	1	1
chr1	36560001	36920000	A.1.1.1.2.2.2.2.2.2	0.940546967895363	.	36560001	36920000	#FF0000	1	1
chr1	36920001	37200000	B.2.1.1.2.2.1.2.1.1	0.288941736028537	.	36920001	37200000	#4848FF	1	0.25
chr1	37200001	37560000	B.2.2.1.2.2.2.2.1.1	0.0915576694411415	.	37200001	37560000	#0000FF	1	0.125
chr1	37560001	37880000	B.2.2.1.2.2.2.2.2.2.2	0.084423305588585	.	37560001	37880000	#0000FF	1	0.125
chr1	37880001	38280000	B.1.1.1.2.1.1.1.1.2.2	0.5410225921522	.	37880001	38280000	#DADAFF	1	0.5
chr1	38280001	38520000	A.2.1.2.2.2.1.1	0.637336504161712	.	38280001	38520000	#FF9191	1	0.75
chr1	38520001	38760000	B.2.1.2.2.2.1.1.2.2	0.19500594530321	.	38520001	38760000	#4848FF	1	0.25
chr1	38760001	39000000	B.2.2.1.2.2.2.2.2.1.1.1	0.089179548156956	.	38760001	39000000	#0000FF	1	0.125
chr1	39000001	39320000	B.2.1.2.2.1.1.1.1.2.2	0.234244946492271	.	39000001	39320000	#4848FF	1	0.25
chr1	39320001	39520000	A.1.2.2.1.1.1.2.2	0.787158145065398	.	39320001	39520000	#FF4848	1	0.875
chr1	39520001	39720000	A.1.1.1.2.2.2.2.2.1	0.941736028537455	.	39520001	39720000	#FF0000	1	1
chr1	39720001	40040000	A.1.1.1.2.2.1.1.2.2	0.956004756242568	.	39720001	40040000	#FF0000	1	1
chr1	40040001	40240000	A.1.1.2.2.2.1.1.2	0.882282996432818	.	40040001	40240000	#FF0000	1	1
chr1	40240001	40520000	A.1.1.2.2.2.1.1.1	0.883472057074911	.	40240001	40520000	#FF0000	1	1
chr1	40520001	40960000	A.1.1.1.2.2.1.2.2.1.2	0.95243757431629	.	40520001	40960000	#FF0000	1	1
chr1	40960001	41120000	A.2.1.1.1.2.2.2	0.693222354340071	.	40960001	41120000	#FF9191	1	0.75
chr1	41120001	41240000	A.1.2.1.2.2.2.2.1.2.1	0.80499405469679	.	41120001	41240000	#FF4848	1	0.875
chr1	41240001	41480000	A.1.1.2.1.2.2.2.1.1	0.900118906064209	.	41240001	41480000	#FF0000	1	1
chr1	41480001	41720000	A.1.2.1.2.2.1.2.2.1	0.81807372175981	.	41480001	41720000	#FF4848	1	0.875
chr1	41720001	42000000	A.2.1.1.2.1.2.2.1.1	0.678953626634958	.	41720001	42000000	#FF9191	1	0.75
chr1	42000001	42280000	B.1.2.2.2.2.2.1.2	0.356718192627824	.	42000001	42280000	#9191FF	1	0.375
chr1	42280001	42440000	B.1.2.2.2.1.2.2.2.2.1	0.37217598097503	.	42280001	42440000	#9191FF	1	0.375
chr1	42440001	42640000	B.2.1.2.2.1.1.1.2.1.2	0.231866825208086	.	42440001	42640000	#4848FF	1	0.25
chr1	42640001	42800000	B.1.2.1.1.1.2.1.1.1.2.2	0.462544589774078	.	42640001	42800000	#9191FF	1	0.375
chr1	42800001	43200000	B.2.1.1.2.2.1.2.2	0.286563614744352	.	42800001	43200000	#4848FF	1	0.25
chr1	43200001	43640000	A.1.2.2.1.2.1.2.2.2	0.75743162901308	.	43200001	43640000	#FF4848	1	0.875
chr1	43640001	43880000	A.1.1.2.1.2.2.2.2.1.2	0.895362663495838	.	43640001	43880000	#FF0000	1	1
chr1	43880001	44200000	A.1.1.2.1.1.1.1.1.2.1	0.938168846611177	.	43880001	44200000	#FF0000	1	1
chr1	44200001	44520000	A.1.1.2.1.1.2.2.2.2.2.1.1	0.916765755053508	.	44200001	44520000	#FF0000	1	1
chr1	44520001	44760000	A.2.2.2.2.2.2	0.562425683709869	.	44520001	44760000	#FFDADA	1	0.625
chr1	44760001	44840000	A.2.2.2.1.2.1	0.58858501783591	.	44760001	44840000	#FFDADA	1	0.625
chr1	44840001	45160000	B.1.1.1.1.2.2.2	0.544589774078478	.	44840001	45160000	#DADAFF	1	0.5
chr1	45160001	45480000	A.1.2.2.1.1.1.1.2	0.791914387633769	.	45160001	45480000	#FF4848	1	0.875
chr1	45480001	45760000	B.1.2.1.1.1.2.2.1	0.454221165279429	.	45480001	45760000	#9191FF	1	0.375
chr1	45760001	45960000	A.2.1.1.1.1.1.1.1.1	0.715814506539834	.	45760001	45960000	#FF9191	1	0.75
chr1	45960001	46240000	A.1.1.2.1.1.2.2.2.2.1.2	0.9179548156956	.	45960001	46240000	#FF0000	1	1
chr1	46240001	46560000	A.1.1.1.2.2.1.1.1	0.959571938168847	.	46240001	46560000	#FF0000	1	1
chr1	46560001	46800000	A.1.1.1.1.2.1.2.2.2	0.984542211652794	.	46560001	46800000	#FF0000	1	1
chr1	46800001	47200000	A.2.2.1.1.1.2.1.1	0.632580261593341	.	46800001	47200000	#FFDADA	1	0.625
chr1	47200001	47640000	B.2.2.2.2.1.2.2.1.2.2	0.0178359096313912	.	47200001	47640000	#0000FF	1	0.125
chr1	47640001	47880000	B.1.1.2.2.2.1.1.2.1.2	0.492271105826397	.	47640001	47880000	#DADAFF	1	0.5
chr1	47880001	48120000	B.2.1.2.2.1.1.1.1.2.1	0.235434007134364	.	47880001	48120000	#4848FF	1	0.25
chr1	48120001	48520000	B.2.2.2.2.1.2.1.2	0.0214030915576694	.	48120001	48520000	#0000FF	1	0.125
chr1	48520001	48760000	B.2.2.2.2.1.1.1.1.1.1	0.0368608799048751	.	48520001	48760000	#0000FF	1	0.125
chr1	48760001	49000000	B.2.2.1.2.1.1.1.1.2.1	0.135552913198573	.	48760001	49000000	#0000FF	1	0.125
chr1	49000001	49200000	B.2.2.1.2.2.2.1.2.2.1	0.093935790725327	.	49000001	49200000	#0000FF	1	0.125
chr1	49200001	49520000	B.2.2.2.2.1.2.2.1.2.1	0.0190249702734839	.	49200001	49520000	#0000FF	1	0.125
chr1	49520001	49760000	B.2.2.2.2.1.1.2.2.2	0.0285374554102259	.	49520001	49760000	#0000FF	1	0.125
chr1	49760001	49920000	B.2.2.1.2.1.2.2.1.1	0.118906064209275	.	49760001	49920000	#0000FF	1	0.125
chr1	49920001	50120000	B.2.2.1.2.2.2.1.1.2.2	0.0963139120095125	.	49920001	50120000	#0000FF	1	0.125
chr1	50120001	50280000	B.2.2.1.2.2.2.1.1.2.1	0.0975029726516052	.	50120001	50280000	#0000FF	1	0.125
chr1	50280001	50440000	B.2.2.1.2.1.2.2.1.2	0.117717003567182	.	50280001	50440000	#0000FF	1	0.125
chr1	50440001	50640000	B.2.2.2.2.1.1.2.2.1	0.0297265160523187	.	50440001	50640000	#0000FF	1	0.125
chr1	50640001	50800000	B.2.1.2.2.2.1.2.1	0.193816884661118	.	50640001	50800000	#4848FF	1	0.25
chr1	50800001	51080000	B.2.1.1.2.2.1.1.2.2	0.29013079667063	.	50800001	51080000	#4848FF	1	0.25
chr1	51080001	51240000	B.1.1.2.2.2.1.2.1.2.2.2	0.486325802615933	.	51080001	51240000	#DADAFF	1	0.5
chr1	51240001	51440000	B.1.2.1.2.2.1.1.1.2	0.434007134363853	.	51240001	51440000	#9191FF	1	0.375
chr1	51440001	51760000	B.1.2.2.2.1.2.2.1	0.374554102259215	.	51440001	51760000	#9191FF	1	0.375
chr1	51760001	52040000	A.1.2.1.1.2.2.1.1	0.843043995243757	.	51760001	52040000	#FF4848	1	0.875
chr1	52040001	52240000	A.1.1.2.1.1.2.2.2.2.1.1.2	0.919143876337693	.	52040001	52240000	#FF0000	1	1
chr1	52240001	52400000	A.1.1.2.1.1.2.2.1.2.1	0.925089179548157	.	52240001	52400000	#FF0000	1	1
chr1	52400001	52800000	A.1.1.2.1.1.1.1.2	0.935790725326992	.	52400001	52800000	#FF0000	1	1
chr1	52800001	53160000	A.1.1.1.2.1.1.2.1.1	0.975029726516052	.	52800001	53160000	#FF0000	1	1
chr1	53160001	53520000	A.1.1.1.1.2.2.2.1.1.2	0.979785969084423	.	53160001	53520000	#FF0000	1	1
chr1	53520001	53680000	A.1.1.1.2.1.1.2.2.1	0.972651605231867	.	53520001	53680000	#FF0000	1	1
chr1	53680001	53840000	A.1.2.1.2.1.1.1.2.2	0.83115338882283	.	53680001	53840000	#FF4848	1	0.875
chr1	53840001	54240000	A.1.2.1.1.1.2.2	0.864447086801427	.	53840001	54240000	#FF4848	1	0.875
chr1	54240001	54320000	A.1.2.2.2.1.1.1.1.2	0.744351961950059	.	54240001	54320000	#FF4848	1	0.875
chr1	54320001	54760000	A.1.1.1.2.2.1.2.2.1.1	0.953626634958383	.	54320001	54760000	#FF0000	1	1
chr1	54760001	55120000	A.1.1.1.2.2.1.2.2.2	0.951248513674197	.	54760001	55120000	#FF0000	1	1
chr1	55120001	55360000	A.1.2.1.1.2.1.1.1.2	0.860879904875149	.	55120001	55360000	#FF4848	1	0.875
chr1	55360001	55560000	A.1.1.2.1.1.2.2.2.2.2.2	0.914387633769322	.	55360001	55560000	#FF0000	1	1
chr1	55560001	55720000	A.1.1.2.1.1.2.2.1.1.1	0.927467300832342	.	55560001	55720000	#FF0000	1	1
chr1	55720001	56080000	A.1.2.2.1.2.1.2.1.1.2.2.1	0.762187871581451	.	55720001	56080000	#FF4848	1	0.875
chr1	56080001	56360000	A.1.2.2.1.2.1.2.1.1.2.2.2	0.760998810939358	.	56080001	56360000	#FF4848	1	0.875
chr1	56360001	56680000	A.2.1.1.2.1.1.1.1.2.1	0.690844233055886	.	56360001	56680000	#FF9191	1	0.75
chr1	56680001	56880000	A.2.1.1.2.1.2.2.1.2.1	0.677764565992866	.	56680001	56880000	#FF9191	1	0.75
chr1	56880001	57120000	A.2.1.1.2.1.1.1.1.2.2.1.2	0.6884661117717	.	56880001	57120000	#FF9191	1	0.75
chr1	57120001	57280000	A.2.2.2.2.2.1.2.1.1.2.2	0.56718192627824	.	57120001	57280000	#FFDADA	1	0.625
chr1	57280001	57640000	B.2.2.1.2.2.1.2.1	0.101070154577883	.	57280001	57640000	#0000FF	1	0.125
chr1	57640001	57960000	B.2.1.2.2.1.2.2.1.2.2.1	0.205707491082045	.	57640001	57960000	#4848FF	1	0.25
chr1	57960001	58160000	B.2.1.2.2.2.2.1.2	0.186682520808561	.	57960001	58160000	#4848FF	1	0.25
chr1	58160001	58280000	B.2.2.1.2.1.1.1.1.2.2.1	0.13436385255648	.	58160001	58280000	#0000FF	1	0.125
chr1	58280001	58680000	B.2.2.2.2.2.1.2.1.1.2	0.00832342449464923	.	58280001	58680000	#0000FF	1	0.125
chr1	58680001	58800000	B.2.1.2.2.2.2.1.1	0.187871581450654	.	58680001	58800000	#4848FF	1	0.25
chr1	58800001	58960000	B.2.1.1.2.1.2.1.2.2.1	0.299643281807372	.	58800001	58960000	#4848FF	1	0.25
chr1	58960001	59200000	B.1.2.1.2.2.1.1.1.1.1	0.436385255648038	.	58960001	59200000	#9191FF	1	0.375
chr1	59200001	59520000	A.1.2.1.2.2.1.2.2.2.2	0.814506539833531	.	59200001	59520000	#FF4848	1	0.875
chr1	59520001	60240000	A.1.2.2.1.1.1.2.1.1.2	0.789536266349584	.	59520001	60240000	#FF4848	1	0.875
chr1	60240001	60440000	B.2.1.1.2.2.2.2.1.1.1	0.284185493460166	.	60240001	60440000	#4848FF	1	0.25
chr1	60440001	61360000	B.2.2.2.2.2.2.2	0.00118906064209275	.	60440001	61360000	#0000FF	1	0.125
chr1	61360001	61520000	B.2.1.2.2.1.1.1.2.2.2	0.2294887039239	.	61360001	61520000	#4848FF	1	0.25
chr1	61520001	61920000	B.2.1.1.2.2.1.1.2.1	0.291319857312723	.	61520001	61920000	#4848FF	1	0.25
chr1	61920001	62120000	B.2.2.1.2.1.1.1.1.2.2.2	0.133174791914388	.	61920001	62120000	#0000FF	1	0.125
chr1	62120001	62240000	B.1.2.1.1.1.2.1.2.2.2	0.455410225921522	.	62120001	62240000	#9191FF	1	0.375
chr1	62240001	62720000	B.2.2.2.2.1.2.1.1.2.1.1	0.0261593341260404	.	62240001	62720000	#0000FF	1	0.125
chr1	62720001	62880000	B.2.2.1.2.2.2.1.1.1	0.098692033293698	.	62720001	62880000	#0000FF	1	0.125
chr1	62880001	63240000	B.2.1.1.2.2.1.1.1	0.292508917954816	.	62880001	63240000	#4848FF	1	0.25
chr1	63240001	63560000	B.2.2.2.2.1.2.1.1.2.2.1	0.0237812128418549	.	63240001	63560000	#0000FF	1	0.125
chr1	63560001	63760000	B.2.2.1.2.2.1.1.2.2.1.1.2	0.105826397146254	.	63560001	63760000	#0000FF	1	0.125
chr1	63760001	64040000	B.1.2.2.2.2.2.1.1	0.357907253269917	.	63760001	64040000	#9191FF	1	0.375
chr1	64040001	64480000	A.1.2.2.1.2.1.2.1.1.1	0.764565992865636	.	64040001	64480000	#FF4848	1	0.875
chr1	64480001	64720000	A.1.2.2.1.1.1.2.1.1.1	0.790725326991677	.	64480001	64720000	#FF4848	1	0.875
chr1	64720001	64920000	B.2.1.1.2.1.2.1.2.1.1	0.30321046373365	.	64720001	64920000	#4848FF	1	0.25
chr1	64920001	65320000	B.1.2.2.2.2.2.2	0.355529131985731	.	64920001	65320000	#9191FF	1	0.375
chr1	65320001	65480000	B.1.1.1.2.1.1.1.1.2.1	0.542211652794293	.	65320001	65480000	#DADAFF	1	0.5
chr1	65480001	65880000	B.2.2.1.2.1.1.1.2.2	0.130796670630202	.	65480001	65880000	#0000FF	1	0.125
chr1	65880001	66040000	B.1.1.2.1.2.2.1.1.2	0.50653983353151	.	65880001	66040000	#DADAFF	1	0.5
chr1	66040001	66200000	B.2.1.2.2.1.2.1.2.2.2	0.209274673008323	.	66040001	66200000	#4848FF	1	0.25
chr1	66200001	66720000	B.2.2.2.2.2.1.2.1.2	0.00713436385255648	.	66200001	66720000	#0000FF	1	0.125
chr1	66720001	66960000	B.1.2.2.2.1.2.2.2.2.2	0.370986920332937	.	66720001	66960000	#9191FF	1	0.375
chr1	66960001	67200000	A.2.1.1.2.1.1.1.1.2.2.1.1	0.689655172413793	.	66960001	67200000	#FF9191	1	0.75
chr1	67200001	67360000	B.1.2.1.2.2.1.2.2.2.1.2	0.423305588585018	.	67200001	67360000	#9191FF	1	0.375
chr1	67360001	67520000	A.2.2.2.2.2.1.2.1.1.2.1	0.568370986920333	.	67360001	67520000	#FFDADA	1	0.625
chr1	67520001	67640000	B.1.2.1.1.1.2.1.2.2.1.1	0.457788347205707	.	67520001	67640000	#9191FF	1	0.375
chr1	67640001	67800000	B.2.1.1.2.1.2.1.2.1.2.2	0.300832342449465	.	67640001	67800000	#4848FF	1	0.25
chr1	67800001	67960000	B.1.2.1.2.2.1.2.2.2.1.1	0.424494649227111	.	67800001	67960000	#9191FF	1	0.375
chr1	67960001	68160000	B.1.1.2.2.2.1.2.1.2.2.1	0.487514863258026	.	67960001	68160000	#DADAFF	1	0.5
chr1	68160001	68360000	A.2.2.2.1.1.1.1	0.594530321046373	.	68160001	68360000	#FFDADA	1	0.625
chr1	68360001	68600000	B.1.2.1.2.2.1.2.2.2.2	0.422116527942925	.	68360001	68600000	#9191FF	1	0.375
chr1	68600001	68880000	A.2.1.2.1.1.2.1.2.1	0.658739595719382	.	68600001	68880000	#FF9191	1	0.75
chr1	68880001	69400000	B.2.2.2.2.1.2.1.1.2.2.2	0.0225921521997622	.	68880001	69400000	#0000FF	1	0.125
chr1	69400001	69600000	B.2.2.1.2.1.1.1.1.1.2.1.1	0.141498216409037	.	69400001	69600000	#0000FF	1	0.125
chr1	69600001	69760000	B.2.2.1.2.1.1.1.1.1.2.2.1	0.139120095124851	.	69600001	69760000	#0000FF	1	0.125
chr1	69760001	69920000	B.2.1.2.2.1.2.1.2.2.1	0.210463733650416	.	69760001	69920000	#4848FF	1	0.25
chr1	69920001	70120000	B.2.1.2.2.1.2.1.1.1.1	0.21640903686088	.	69920001	70120000	#4848FF	1	0.25
chr1	70120001	70280000	B.1.2.2.2.2.1.1.2	0.368608799048751	.	70120001	70280000	#9191FF	1	0.375
chr1	70280001	70440000	B.2.1.1.2.1.2.1.2.1.2.1	0.302021403091558	.	70280001	70440000	#4848FF	1	0.25
chr1	70440001	70680000	B.1.2.2.2.2.1.2.1.1.1	0.367419738406659	.	70440001	70680000	#9191FF	1	0.375
chr1	70680001	70880000	B.1.1.1.1.1.1.1.2.2	0.558858501783591	.	70680001	70880000	#DADAFF	1	0.5
chr1	70880001	71000000	B.1.2.1.1.1.2.1.2.2.1.2	0.456599286563615	.	70880001	71000000	#9191FF	1	0.375
chr1	71000001	71560000	B.2.2.2.2.2.1.2.1.1.1.2	0.00951248513674197	.	71000001	71560000	#0000FF	1	0.125
chr1	71560001	71960000	B.2.2.2.2.1.2.1.1.2.1.2	0.0249702734839477	.	71560001	71960000	#0000FF	1	0.125
chr1	71960001	72520000	B.2.2.2.2.2.1.2.1.1.1.1	0.0107015457788347	.	71960001	72520000	#0000FF	1	0.125
chr1	72520001	72800000	B.2.1.2.2.1.2.1.1.1.2	0.215219976218787	.	72520001	72800000	#4848FF	1	0.25
chr1	72800001	73000000	B.2.2.1.2.1.1.1.1.1.2.2.2.2	0.136741973840666	.	72800001	73000000	#0000FF	1	0.125
chr1	73000001	73280000	B.2.2.1.2.1.1.1.1.1.2.2.2.1	0.137931034482759	.	73000001	73280000	#0000FF	1	0.125
chr1	73280001	73520000	B.2.1.2.2.1.2.2.1.2.2.2.1	0.204518430439952	.	73280001	73520000	#4848FF	1	0.25
chr1	73520001	73720000	B.2.1.2.2.1.1.2.2.1.2.2	0.221165279429251	.	73520001	73720000	#4848FF	1	0.25
chr1	73720001	73960000	B.2.2.1.2.1.1.2.2.2	0.123662306777646	.	73720001	73960000	#0000FF	1	0.125
chr1	73960001	74160000	B.2.1.1.2.2.2.2.1.1.2.2	0.281807372175981	.	73960001	74160000	#4848FF	1	0.25
chr1	74160001	74320000	B.2.1.2.2.1.1.2.2.1.2.1	0.222354340071344	.	74160001	74320000	#4848FF	1	0.25
chr1	74320001	74600000	B.2.2.1.2.2.1.1.2.2.1.2	0.104637336504162	.	74320001	74600000	#0000FF	1	0.125
chr1	74600001	75240000	B.2.2.2.2.1.2.1.1.1	0.0273483947681332	.	74600001	75240000	#0000FF	1	0.125
chr1	75240001	75520000	B.2.2.2.2.1.1.1.1.1.2.2	0.0344827586206897	.	75240001	75520000	#0000FF	1	0.125
chr1	75520001	75760000	B.2.2.1.2.2.1.1.2.2.1.1.1	0.107015457788347	.	75520001	75760000	#0000FF	1	0.125
chr1	75760001	76040000	B.2.2.2.2.1.1.1.1.1.2.1	0.0356718192627824	.	75760001	76040000	#0000FF	1	0.125
chr1	76040001	76280000	B.2.1.1.2.2.2.2.1.2.1.2	0.279429250891795	.	76040001	76280000	#4848FF	1	0.25
chr1	76280001	76440000	B.2.1.1.2.2.2.2.1.1.2.1	0.282996432818074	.	76280001	76440000	#4848FF	1	0.25
chr1	76440001	76560000	B.1.2.1.2.2.1.1.1.1.2	0.435196195005945	.	76440001	76560000	#9191FF	1	0.375
chr1	76560001	77040000	B.2.2.1.2.2.1.1.1.1.2	0.112960760998811	.	76560001	77040000	#0000FF	1	0.125
chr1	77040001	77120000	B.2.1.2.2.1.1.2.1.2.1	0.227110582639715	.	77040001	77120000	#4848FF	1	0.25
chr1	77120001	77280000	B.2.2.1.2.2.2.1.2.2.2	0.0927467300832342	.	77120001	77280000	#0000FF	1	0.125
chr1	77280001	77600000	B.2.2.1.2.2.1.2.2	0.0998810939357907	.	77280001	77600000	#0000FF	1	0.125
chr1	77600001	77960000	A.2.1.2.1.1.2.1.2.2	0.657550535077289	.	77600001	77960000	#FF9191	1	0.75
chr1	77960001	78240000	A.1.2.2.1.2.1.2.1.2	0.759809750297265	.	77960001	78240000	#FF4848	1	0.875
chr1	78240001	78440000	A.2.1.1.2.1.1.1.1.1	0.692033293697979	.	78240001	78440000	#FF9191	1	0.75
chr1	78440001	78600000	B.1.1.2.1.2.2.1.1.1	0.507728894173603	.	78440001	78600000	#DADAFF	1	0.5
chr1	78600001	79240000	B.2.2.2.2.2.1.2.2.1	0.00594530321046373	.	78600001	79240000	#0000FF	1	0.125
chr1	79240001	79640000	B.1.2.1.2.2.1.1.2.2	0.430439952437574	.	79240001	79640000	#9191FF	1	0.375
chr1	79640001	79880000	B.1.1.2.2.2.1.2.2	0.485136741973841	.	79640001	79880000	#DADAFF	1	0.5
chr1	79880001	80000000	B.1.1.2.2.1.2.1	0.497027348394768	.	79880001	80000000	#DADAFF	1	0.5
chr1	80000001	80160000	B.1.2.2.2.1.1.2.2.2.2	0.376932223543401	.	80000001	80160000	#9191FF	1	0.375
chr1	80160001	80280000	B.1.1.2.2.1.2.2	0.495838287752675	.	80160001	80280000	#DADAFF	1	0.5
chr1	80280001	80640000	B.1.2.2.2.1.1.2.2.1	0.379310344827586	.	80280001	80640000	#9191FF	1	0.375
chr1	80640001	81000000	A.2.2.2.2.2.1.1.2	0.570749108204518	.	80640001	81000000	#FFDADA	1	0.625
chr1	81000001	81240000	A.2.2.2.2.2.1.1.1	0.571938168846611	.	81000001	81240000	#FFDADA	1	0.625
chr1	81240001	81520000	A.2.1.2.1.2.2.2.2	0.645659928656361	.	81240001	81520000	#FF9191	1	0.75
chr1	81520001	81760000	A.2.1.1.2.1.1.1.2	0.686087990487515	.	81520001	81760000	#FF9191	1	0.75
chr1	81760001	81960000	A.1.2.2.2.2.2.2.2.1.2	0.718192627824019	.	81760001	81960000	#FF4848	1	0.875
chr1	81960001	82200000	A.1.2.2.1.2.1.1.1.2.2	0.766944114149822	.	81960001	82200000	#FF4848	1	0.875
chr1	82200001	82480000	A.1.2.1.2.2.2.2.2.2.1.2	0.800237812128419	.	82200001	82480000	#FF4848	1	0.875
chr1	82480001	82640000	A.2.1.2.1.2.2.2.1	0.646848989298454	.	82480001	82640000	#FF9191	1	0.75
chr1	82640001	82800000	A.2.1.1.1.2.2.1.2.2	0.694411414982164	.	82640001	82800000	#FF9191	1	0.75
chr1	82800001	83000000	A.2.1.1.1.2.2.1.1	0.69678953626635	.	82800001	83000000	#FF9191	1	0.75
chr1	83000001	83280000	A.1.2.2.2.2.2.1.2	0.721759809750297	.	83000001	83280000	#FF4848	1	0.875
chr1	83280001	83440000	A.1.2.2.1.1.1.1.1.2.2	0.793103448275862	.	83280001	83440000	#FF4848	1	0.875
chr1	83440001	83600000	A.1.2.2.1.1.1.1.1.2.1	0.794292508917955	.	83440001	83600000	#FF4848	1	0.875
chr1	83600001	84000000	A.1.2.2.2.2.2.2.2.1.1	0.719381688466112	.	83600001	84000000	#FF4848	1	0.875
chr1	84000001	84080000	A.2.1.1.1.2.2.1.2.1	0.695600475624257	.	84000001	84080000	#FF9191	1	0.75
chr1	84080001	84360000	A.1.2.2.2.2.2.1.1	0.72294887039239	.	84080001	84360000	#FF4848	1	0.875
chr1	84360001	84600000	A.1.2.1.2.2.2.2.2.2.2	0.799048751486326	.	84360001	84600000	#FF4848	1	0.875
chr1	84600001	84880000	A.1.2.2.1.1.1.1.1.1.2	0.795481569560048	.	84600001	84880000	#FF4848	1	0.875
chr1	84880001	85000000	A.1.2.2.2.2.2.2.2.2	0.717003567181926	.	84880001	85000000	#FF4848	1	0.875
chr1	85000001	85160000	A.1.2.2.1.1.1.1.1.1.1.1	0.797859690844233	.	85000001	85160000	#FF4848	1	0.875
chr1	85160001	85480000	A.2.1.1.1.1.1.1.2	0.713436385255648	.	85160001	85480000	#FF9191	1	0.75
chr1	85480001	85760000	A.1.2.1.2.2.2.2.2.2.1.1	0.801426872770511	.	85480001	85760000	#FF4848	1	0.875
chr1	85760001	85960000	A.1.2.1.1.2.2.1.2.2	0.840665873959572	.	85760001	85960000	#FF4848	1	0.875
chr1	85960001	86080000	A.1.2.2.1.2.1.1.1.2.1.1	0.769322235434007	.	85960001	86080000	#FF4848	1	0.875
chr1	86080001	86160000	A.1.2.2.2.2.2.2.1	0.720570749108205	.	86080001	86160000	#FF4848	1	0.875
chr1	86160001	86400000	B.1.1.2.1.2.2.1.2.1	0.505350772889417	.	86160001	86400000	#DADAFF	1	0.5
chr1	86400001	86560000	B.2.1.1.2.1.2.2.2.1	0.294887039239001	.	86400001	86560000	#4848FF	1	0.25
chr1	86560001	86800000	B.2.2.1.2.2.1.1.2.1.1.2	0.109393579072533	.	86560001	86800000	#0000FF	1	0.125
chr1	86800001	87000000	B.2.1.2.2.1.2.2.1.2.2.2.2	0.20332936979786	.	86800001	87000000	#4848FF	1	0.25
chr1	87000001	87160000	B.2.2.1.2.1.1.2.1.2.2	0.127229488703924	.	87000001	87160000	#0000FF	1	0.125
chr1	87160001	87240000	B.1.2.1.2.2.1.2.1.1	0.429250891795482	.	87160001	87240000	#9191FF	1	0.375
chr1	87240001	87400000	B.1.1.1.2.1.1.2.2.2.1	0.530321046373365	.	87240001	87400000	#DADAFF	1	0.5
chr1	87400001	87560000	B.1.2.2.2.1.1.1.1.1	0.384066587395957	.	87400001	87560000	#9191FF	1	0.375
chr1	87560001	87720000	B.2.1.2.2.1.1.2.1.2.2	0.225921521997622	.	87560001	87720000	#4848FF	1	0.25
chr1	87720001	88000000	B.2.1.1.2.1.2.2.1.2	0.296076099881094	.	87720001	88000000	#4848FF	1	0.25
chr1	88000001	88200000	B.1.2.1.1.1.2.1.1.2.2	0.460166468489893	.	88000001	88200000	#9191FF	1	0.375
chr1	88200001	88440000	B.1.1.2.2.2.1.2.1.2.1	0.488703923900119	.	88200001	88440000	#DADAFF	1	0.5
chr1	88440001	88560000	B.2.1.1.2.1.2.1.2.2.2	0.298454221165279	.	88440001	88560000	#4848FF	1	0.25
chr1	88560001	88800000	B.2.2.1.2.2.1.1.2.1.1.1	0.110582639714625	.	88560001	88800000	#0000FF	1	0.125
chr1	88800001	89120000	B.2.2.1.2.1.1.1.1.1.1	0.14268727705113	.	88800001	89120000	#0000FF	1	0.125
chr1	89120001	89400000	A.2.2.2.1.1.1.2	0.593341260404281	.	89120001	89400000	#FFDADA	1	0.625
chr1	89400001	89520000	B.1.1.1.2.1.1.2.1.2.2	0.533888228299643	.	89400001	89520000	#DADAFF	1	0.5
chr1	89520001	89800000	B.2.1.1.2.2.2.2.1.2.2	0.278240190249703	.	89520001	89800000	#4848FF	1	0.25
chr1	89800001	90040000	B.1.2.2.2.2.1.2.1.2.1	0.363852556480381	.	89800001	90040000	#9191FF	1	0.375
chr1	90040001	90280000	B.1.1.2.1.2.2.2.1	0.502972651605232	.	90040001	90280000	#DADAFF	1	0.5
chr1	90280001	90440000	A.2.1.1.2.1.1.1.1.2.2.2	0.687277051129608	.	90280001	90440000	#FF9191	1	0.75
chr1	90440001	90640000	B.2.1.1.2.1.2.2.2.2	0.293697978596908	.	90440001	90640000	#4848FF	1	0.25
chr1	90640001	90840000	B.2.2.1.2.2.1.1.2.1.2	0.10820451843044	.	90640001	90840000	#0000FF	1	0.125
chr1	90840001	90960000	B.2.1.2.2.1.1.2.2.1.1.2	0.223543400713436	.	90840001	90960000	#4848FF	1	0.25
chr1	90960001	91320000	B.2.2.2.2.1.2.2.2.1	0.0166468489892985	.	90960001	91320000	#0000FF	1	0.125
chr1	91320001	91520000	B.1.2.2.2.2.1.2.1.1.2.2	0.365041617122473	.	91320001	91520000	#9191FF	1	0.375
chr1	91520001	91720000	B.2.2.1.2.1.1.2.1.2.1	0.128418549346017	.	91520001	91720000	#0000FF	1	0.125
chr1	91720001	91960000	B.2.1.2.2.1.1.2.1.1	0.228299643281807	.	91720001	91960000	#4848FF	1	0.25
chr1	91960001	92440000	A.2.1.1.2.1.1.2.2	0.683709869203329	.	91960001	92440000	#FF9191	1	0.75
chr1	92440001	92680000	B.1.1.2.1.2.2.1.2.2	0.504161712247325	.	92440001	92680000	#DADAFF	1	0.5
chr1	92680001	92760000	B.1.1.1.1.2.1.2.2	0.546967895362664	.	92680001	92760000	#DADAFF	1	0.5
chr1	92760001	93080000	A.2.1.2.1.1.2.1.1.2	0.659928656361474	.	92760001	93080000	#FF9191	1	0.75
chr1	93080001	93280000	A.1.2.1.2.2.2.2.2.1	0.802615933412604	.	93080001	93280000	#FF4848	1	0.875
chr1	93280001	93520000	A.1.2.1.1.1.1.2.1	0.870392390011891	.	93280001	93520000	#FF4848	1	0.875
chr1	93520001	93840000	A.1.1.2.1.1.2.2.1.2.2	0.923900118906064	.	93520001	93840000	#FF0000	1	1
chr1	93840001	94000000	A.1.2.2.1.1.1.1.1.1.1.2	0.79667063020214	.	93840001	94000000	#FF4848	1	0.875
chr1	94000001	94360000	A.1.1.1.1.2.1.2.1	0.988109393579073	.	94000001	94360000	#FF0000	1	1
chr1	94360001	94560000	A.1.2.1.2.2.2.2.1.1.2	0.806183115338882	.	94360001	94560000	#FF4848	1	0.875
chr1	94560001	94920000	A.1.2.1.2.2.2.2.1.1.1	0.807372175980975	.	94560001	94920000	#FF4848	1	0.875
chr1	94920001	95280000	A.1.1.1.2.2.2.2.1.1.2	0.944114149821641	.	94920001	95280000	#FF0000	1	1
chr1	95280001	95520000	A.1.2.1.1.2.2.1.2.1	0.841854934601665	.	95280001	95520000	#FF4848	1	0.875
chr1	95520001	95720000	A.2.2.2.2.2.1.2.1.2.1	0.565992865636147	.	95520001	95720000	#FFDADA	1	0.625
chr1	95720001	96240000	B.2.2.2.2.2.1.2.2.2	0.00475624256837099	.	95720001	96240000	#0000FF	1	0.125
chr1	96240001	96680000	B.2.2.1.2.2.1.1.1.1.1.1	0.115338882282996	.	96240001	96680000	#0000FF	1	0.125
chr1	96680001	97200000	B.1.2.1.2.2.1.1.2.1.1	0.43281807372176	.	96680001	97200000	#9191FF	1	0.375
chr1	97200001	97360000	A.2.2.1.2.2.1.1.1.2	0.600475624256837	.	97200001	97360000	#FFDADA	1	0.625
chr1	97360001	97760000	B.2.1.1.2.1.2.2.1.1	0.297265160523187	.	97360001	97760000	#4848FF	1	0.25
chr1	97760001	97920000	B.2.1.2.2.1.1.2.2.1.1.1	0.224732461355529	.	97760001	97920000	#4848FF	1	0.25
chr1	97920001	98200000	B.2.2.1.2.1.1.1.1.1.2.1.2	0.140309155766944	.	97920001	98200000	#0000FF	1	0.125
chr1	98200001	98280000	B.2.1.1.2.1.1.1.1.1.2	0.309155766944114	.	98200001	98280000	#4848FF	1	0.25
chr1	98280001	98520000	B.2.1.1.2.2.2.2.1.2.1.1	0.280618311533888	.	98280001	98520000	#4848FF	1	0.25
chr1	98520001	98960000	B.1.1.2.1.2.2.2.2	0.501783590963139	.	98520001	98960000	#DADAFF	1	0.5
chr1	98960001	99120000	B.2.1.1.2.2.2.2.2.1	0.27705112960761	.	98960001	99120000	#4848FF	1	0.25
chr1	99120001	99560000	B.2.1.2.2.1.2.2.1.2.1	0.206896551724138	.	99120001	99560000	#4848FF	1	0.25
chr1	99560001	99760000	B.1.2.1.2.2.1.2.1.2.2	0.426872770511296	.	99560001	99760000	#9191FF	1	0.375
chr1	99760001	99960000	B.1.2.1.2.2.1.2.1.2.1	0.428061831153389	.	99760001	99960000	#9191FF	1	0.375
chr1	99960001	100240000	B.1.1.1.1.1.1.2.1	0.557669441141498	.	99960001	100240000	#DADAFF	1	0.5
chr1	100240001	100480000	A.2.1.2.1.1.2.1.1.1	0.661117717003567	.	100240001	100480000	#FF9191	1	0.75
chr1	100480001	100640000	A.1.2.2.1.2.1.1.1.2.1.2	0.768133174791914	.	100480001	100640000	#FF4848	1	0.875
chr1	100640001	100840000	A.2.1.1.2.1.2.2.2	0.67538644470868	.	100640001	100840000	#FF9191	1	0.75
chr1	100840001	101080000	A.2.1.1.2.1.1.2.1	0.684898929845422	.	100840001	101080000	#FF9191	1	0.75
chr1	101080001	101360000	A.1.2.2.1.2.1.2.1.1.2.1	0.763376932223543	.	101080001	101360000	#FF4848	1	0.875
chr1	101360001	101800000	A.2.1.2.2.2.2	0.634958382877527	.	101360001	101800000	#FF9191	1	0.75
chr1	101800001	102160000	B.2.1.2.2.1.2.1.1.2.1	0.214030915576694	.	101800001	102160000	#4848FF	1	0.25
chr1	102160001	102640000	B.2.2.1.2.2.1.1.1.1.1.2	0.114149821640904	.	102160001	102640000	#0000FF	1	0.125
chr1	102640001	102800000	B.2.1.1.2.1.1.1.1.1.1	0.310344827586207	.	102640001	102800000	#4848FF	1	0.25
chr1	102800001	103040000	B.2.1.1.2.1.1.1.1.2	0.307966706302021	.	102800001	103040000	#4848FF	1	0.25
chr1	103040001	103520000	B.1.2.2.2.1.1.2.1	0.380499405469679	.	103040001	103520000	#9191FF	1	0.375
chr1	103520001	103760000	B.1.2.1.2.2.1.1.2.1.2	0.431629013079667	.	103520001	103760000	#9191FF	1	0.375
chr1	103760001	103800000	B.1.2.2.2.2.1.2.1.2.2	0.362663495838288	.	103760001	103800000	#9191FF	1	0.375
chr1	103880001	103960000	B.1.2.2.2.2.1.2.1.2.2	0.362663495838288	.	103880001	103960000	#9191FF	1	0.375
chr1	104000001	104160000	B.1.2.2.2.2.1.2.1.2.2	0.362663495838288	.	104000001	104160000	#9191FF	1	0.375
chr1	104160001	104200000	B.1.1.1.2.2.1	0.521997621878716	.	104160001	104200000	#DADAFF	1	0.5
chr1	104240001	104280000	B.1.1.1.2.2.1	0.521997621878716	.	104240001	104280000	#DADAFF	1	0.5
chr1	104280001	104600000	B.2.2.1.2.1.1.2.2.1.1	0.126040428061831	.	104280001	104600000	#0000FF	1	0.125
chr1	104600001	105040000	B.2.2.1.2.2.1.1.2.2.2.1	0.103448275862069	.	104600001	105040000	#0000FF	1	0.125
chr1	105040001	105120000	B.1.2.2.2.2.1.1.1	0.369797859690844	.	105040001	105120000	#9191FF	1	0.375
chr1	105120001	105560000	B.2.1.2.2.1.2.1.1.2.2	0.212841854934602	.	105120001	105560000	#4848FF	1	0.25
chr1	105560001	105840000	B.2.1.2.2.1.2.2.2.2.1	0.200951248513674	.	105560001	105840000	#4848FF	1	0.25
chr1	105840001	106120000	B.2.1.2.2.1.2.2.2.2.2	0.199762187871581	.	105840001	106120000	#4848FF	1	0.25
chr1	106120001	106400000	B.2.1.1.2.2.2.2.2.2	0.275862068965517	.	106120001	106400000	#4848FF	1	0.25
chr1	106400001	106800000	B.2.2.2.2.1.1.1.2	0.0321046373365042	.	106400001	106800000	#0000FF	1	0.125
chr1	106800001	106880000	B.2.1.2.2.1.1.2.2.2.2.1	0.218787158145065	.	106800001	106880000	#4848FF	1	0.25
chr1	106880001	107000000	B.2.1.2.2.1.1.2.2.2.2.2	0.217598097502973	.	106880001	107000000	#4848FF	1	0.25
chr1	107000001	107520000	B.2.2.2.2.2.1.1.1.1	0.014268727705113	.	107000001	107520000	#0000FF	1	0.125
chr1	107520001	107760000	B.2.2.1.2.1.1.2.1.1	0.129607609988109	.	107520001	107760000	#0000FF	1	0.125
chr1	107760001	107840000	B.2.1.1.2.1.1.2	0.305588585017836	.	107760001	107840000	#4848FF	1	0.25
chr1	107840001	108000000	B.2.2.1.2.1.1.2.2.1.2	0.124851367419738	.	107840001	108000000	#0000FF	1	0.125
chr1	108000001	108360000	B.2.2.2.2.1.2.2.2.2	0.0154577883472057	.	108000001	108360000	#0000FF	1	0.125
chr1	108360001	108720000	B.2.2.1.2.2.1.1.1.2	0.111771700356718	.	108360001	108720000	#0000FF	1	0.125
chr1	108720001	108920000	B.1.2.2.2.1.1.1.1.2	0.382877526753864	.	108720001	108920000	#9191FF	1	0.375
chr1	109000001	109240000	A.2.2.2.2.2.1.2.1.2.2	0.564803804994055	.	109000001	109240000	#FFDADA	1	0.625
chr1	109240001	109480000	A.1.2.1.1.2.2.2.2.2	0.837098692033294	.	109240001	109480000	#FF4848	1	0.875
chr1	109480001	109720000	A.1.1.1.2.2.2.2.1.2	0.942925089179548	.	109480001	109720000	#FF0000	1	1
chr1	109720001	110040000	A.1.1.1.1.2.1.2.2.1.1	0.98692033293698	.	109720001	110040000	#FF0000	1	1
chr1	110040001	110120000	A.1.1.2.2.2.2.2	0.877526753864447	.	110040001	110120000	#FF0000	1	1
chr1	110120001	110240000	A.1.2.1.1.1.1.2.2.2	0.868014268727705	.	110120001	110240000	#FF4848	1	0.875
chr1	110240001	110320000	A.1.2.1.2.1.1.1.2.1	0.832342449464923	.	110240001	110320000	#FF4848	1	0.875
chr1	110320001	110560000	A.1.1.1.2.2.2.2.1.1.1	0.945303210463734	.	110320001	110560000	#FF0000	1	1
chr1	110560001	110840000	B.1.1.1.1.1.1.1.1	0.561236623067776	.	110560001	110840000	#DADAFF	1	0.5
chr1	110840001	111040000	B.1.1.1.2.1.1.2.2.1.2	0.531510107015458	.	110840001	111040000	#DADAFF	1	0.5
chr1	111040001	111360000	B.2.2.2.2.1.1.1.1.2	0.0332936979785969	.	111040001	111360000	#0000FF	1	0.125
chr1	111360001	111640000	B.2.2.1.2.2.2.1.2.1	0.0951248513674197	.	111360001	111640000	#0000FF	1	0.125
chr1	111640001	111960000	B.2.1.2.2.1.2.2.1.1	0.208085612366231	.	111640001	111960000	#4848FF	1	0.25
chr1	111960001	112320000	B.1.1.1.1.1.1.1.2.1	0.560047562425684	.	111960001	112320000	#DADAFF	1	0.5
chr1	112320001	112720000	B.2.2.1.2.2.2.2.2.2.1	0.0856123662306778	.	112320001	112720000	#0000FF	1	0.125
chr1	112720001	112920000	B.1.2.2.2.2.1.2.2.1.1	0.361474435196195	.	112720001	112920000	#9191FF	1	0.375
chr1	112920001	113240000	A.1.2.1.2.2.1.2.1.2	0.819262782401903	.	112920001	113240000	#FF4848	1	0.875
chr1	113240001	113680000	A.1.2.2.1.2.1.1.1.1	0.7705112960761	.	113240001	113680000	#FF4848	1	0.875
chr1	113680001	113880000	B.1.2.2.2.2.1.2.2.2	0.35909631391201	.	113680001	113880000	#9191FF	1	0.375
chr1	113880001	114160000	B.1.2.2.2.1.1.2.2.2.1	0.378121284185493	.	113880001	114160000	#9191FF	1	0.375
chr1	114160001	114560000	B.1.1.1.2.1.1.2.2.1.1	0.532699167657551	.	114160001	114560000	#DADAFF	1	0.5
chr1	114560001	114880000	B.2.1.2.2.1.1.1.2.2.1	0.230677764565993	.	114560001	114880000	#4848FF	1	0.25
chr1	114880001	115080000	B.1.2.1.1.1.2.1.1.2.1	0.461355529131986	.	114880001	115080000	#9191FF	1	0.375
chr1	115080001	115360000	B.1.2.2.2.1.1.1.2	0.381688466111772	.	115080001	115360000	#9191FF	1	0.375
chr1	115360001	115480000	B.2.1.2.2.1.1.2.2.2.1	0.219976218787158	.	115360001	115480000	#4848FF	1	0.25
chr1	115480001	115680000	B.2.1.1.2.1.1.1.2	0.306777645659929	.	115480001	115680000	#4848FF	1	0.25
chr1	115680001	116000000	B.1.2.1.1.1.2.1.1.1.1	0.464922711058264	.	115680001	116000000	#9191FF	1	0.375
chr1	116000001	116320000	B.1.1.1.2.1.1.2.2.2.2	0.529131985731272	.	116000001	116320000	#DADAFF	1	0.5
chr1	116320001	116640000	B.2.1.2.2.1.2.1.2.1	0.211652794292509	.	116320001	116640000	#4848FF	1	0.25
chr1	116640001	116840000	B.1.2.2.2.2.1.2.2.1.2	0.360285374554102	.	116640001	116840000	#9191FF	1	0.375
chr1	116840001	117080000	B.1.2.1.2.2.1.2.2.1	0.425683709869203	.	116840001	117080000	#9191FF	1	0.375
chr1	117080001	117280000	B.1.1.2.2.2.1.2.1.1	0.489892984542212	.	117080001	117280000	#DADAFF	1	0.5
chr1	117280001	117360000	B.1.1.1.1.2.1.2.1	0.548156956004756	.	117280001	117360000	#DADAFF	1	0.5
chr1	117360001	117680000	A.2.2.1.2.2.1.1.2	0.599286563614744	.	117360001	117680000	#FFDADA	1	0.625
chr1	117680001	117920000	B.1.1.1.2.1.1.2.1.1	0.536266349583829	.	117680001	117920000	#DADAFF	1	0.5
chr1	117920001	118160000	B.1.1.1.1.1.1.2.2	0.556480380499406	.	117920001	118160000	#DADAFF	1	0.5
chr1	118160001	118480000	A.2.2.1.1.2.2.2	0.615933412604043	.	118160001	118480000	#FFDADA	1	0.625
chr1	118480001	118840000	B.2.2.1.2.1.1.1.2.1	0.131985731272295	.	118480001	118840000	#0000FF	1	0.125
chr1	118840001	119200000	B.2.2.2.2.2.2.1.2	0.00237812128418549	.	118840001	119200000	#0000FF	1	0.125
chr1	119200001	119520000	B.2.2.2.2.2.1.1.1.2	0.0130796670630202	.	119200001	119520000	#0000FF	1	0.125
chr1	119520001	119720000	B.1.2.2.2.2.1.2.1.1.2.1	0.366230677764566	.	119520001	119720000	#9191FF	1	0.375
chr1	119720001	120120000	B.2.2.1.2.2.1.1.2.2.2.2	0.102259215219976	.	119720001	120120000	#0000FF	1	0.125
chr1	120120001	120280000	A.2.2.2.2.2.1.2.1.1.1	0.569560047562426	.	120120001	120280000	#FFDADA	1	0.625
chr1	120280001	120720000	A.1.2.1.2.2.1.2.1.1	0.820451843043995	.	120280001	120720000	#FF4848	1	0.875
chr1	120760001	120800000	A.1.2.1.2.2.1.2.1.1	0.820451843043995	.	120760001	120800000	#FF4848	1	0.875
chr1	120800001	120960000	B.1.1.2.1.2.1	0.508917954815696	.	120800001	120960000	#DADAFF	1	0.5
chr1	121080001	121160000	B.1.1.2.1.2.1	0.508917954815696	.	121080001	121160000	#DADAFF	1	0.5
chr1	121160001	121520000	B.2.1.2.2.1.2.2.2.1	0.202140309155767	.	121160001	121520000	#4848FF	1	0.25
chr1	142560001	142640000	B.1.1.1.2.2.2.1	0.520808561236623	.	142560001	142640000	#DADAFF	1	0.5
chr1	142800001	142840000	B.1.1.1.2.2.2.1	0.520808561236623	.	142800001	142840000	#DADAFF	1	0.5
chr1	142880001	142920000	B.1.1.1.2.2.2.1	0.520808561236623	.	142880001	142920000	#DADAFF	1	0.5
chr1	143080001	143320000	B.1.2.2.1.2.2.2.1	0.386444708680143	.	143080001	143320000	#9191FF	1	0.375
chr1	143440001	143560000	B.1.1.1.2.2.2.2	0.51961950059453	.	143440001	143560000	#DADAFF	1	0.5
chr1	143720001	143800000	A.2.1.2.1.2.1.2	0.651605231866825	.	143720001	143800000	#FF9191	1	0.75
chr1	143880001	144040000	A.2.1.2.1.2.1.2	0.651605231866825	.	143880001	144040000	#FF9191	1	0.75
chr1	144040001	144120000	B.1.1.1.2.1.1.2.1.2.1	0.535077288941736	.	144040001	144120000	#DADAFF	1	0.5
chr1	144440001	144600000	B.1.1.1.2.1.1.2.1.2.1	0.535077288941736	.	144440001	144600000	#DADAFF	1	0.5
chr1	144600001	144720000	A.2.1.2.1.2.2.1.1.2	0.64922711058264	.	144600001	144720000	#FF9191	1	0.75
chr1	144800001	145120000	A.1.1.2.1.1.2.1.1	0.932223543400713	.	144800001	145120000	#FF0000	1	1
chr1	145120001	145320000	A.1.2.1.1.1.1.2.2.1	0.869203329369798	.	145120001	145320000	#FF4848	1	0.875
chr1	145360001	145600000	A.1.1.2.1.1.2.2.2.1	0.922711058263971	.	145360001	145600000	#FF0000	1	1
chr1	145600001	145840000	A.1.2.2.2.2.1.2.2.1.2	0.725326991676576	.	145600001	145840000	#FF4848	1	0.875
chr1	145960001	146000000	B.1.2.2.1.2.2.1.1.2	0.390011890606421	.	145960001	146000000	#9191FF	1	0.375
chr1	146120001	146160000	B.1.2.2.1.2.2.1.1.2	0.390011890606421	.	146120001	146160000	#9191FF	1	0.375
chr1	146280001	146400000	B.1.2.2.1.2.2.1.1.2	0.390011890606421	.	146280001	146400000	#9191FF	1	0.375
chr1	146440001	146520000	B.1.2.2.1.2.2.1.1.2	0.390011890606421	.	146440001	146520000	#9191FF	1	0.375
chr1	146520001	146800000	B.2.1.2.1.1.2.1.1.2	0.265160523186683	.	146520001	146800000	#4848FF	1	0.25
chr1	146800001	146960000	B.2.1.2.1.1.1.2.2.2.2	0.267538644470868	.	146800001	146960000	#4848FF	1	0.25
chr1	146960001	147440000	B.2.1.2.1.2.1	0.247324613555291	.	146960001	147440000	#4848FF	1	0.25
chr1	147680001	147840000	B.2.1.2.1.2.1	0.247324613555291	.	147680001	147840000	#4848FF	1	0.25
chr1	147880001	148000000	A.2.2.1.2.2.1.2.1	0.598097502972652	.	147880001	148000000	#FFDADA	1	0.625
chr1	148160001	148280000	A.2.2.1.2.2.1.2.2	0.596908442330559	.	148160001	148280000	#FFDADA	1	0.625
chr1	148320001	148360000	A.2.2.1.2.2.1.2.2	0.596908442330559	.	148320001	148360000	#FFDADA	1	0.625
chr1	148480001	148520000	A.2.2.1.2.2.1.2.2	0.596908442330559	.	148480001	148520000	#FFDADA	1	0.625
chr1	148520001	148680000	B.1.1.2.2.1.1.1.1	0.500594530321046	.	148520001	148680000	#DADAFF	1	0.5
chr1	148840001	148960000	B.1.1.2.2.1.1.1.1	0.500594530321046	.	148840001	148960000	#DADAFF	1	0.5
chr1	149000001	149280000	B.2.1.1.1.2.1.1.1.1	0.328180737217598	.	149000001	149280000	#4848FF	1	0.25
chr1	149280001	149440000	B.1.1.2.2.1.1.1.2	0.499405469678954	.	149280001	149440000	#DADAFF	1	0.5
chr1	149560001	149760000	B.1.1.2.2.1.1.2	0.498216409036861	.	149560001	149760000	#DADAFF	1	0.5
chr1	149760001	150200000	A.1.1.1.1.1.2.2.2	0.990487514863258	.	149760001	150200000	#FF0000	1	1
chr1	150200001	150520000	A.1.1.1.1.2.2.1.1	0.983353151010702	.	150200001	150520000	#FF0000	1	1
chr1	150520001	150600000	A.1.2.1.2.1.1.1.1.2	0.833531510107015	.	150520001	150600000	#FF4848	1	0.875
chr1	150600001	151040000	A.1.1.1.1.1.1.2.2.2	0.995243757431629	.	150600001	151040000	#FF0000	1	1
chr1	151040001	151280000	A.1.1.1.2.1.1.1	0.976218787158145	.	151040001	151280000	#FF0000	1	1
chr1	151280001	151360000	A.1.2.1.1.1.1.1.1.1.1	0.876337693222354	.	151280001	151360000	#FF4848	1	0.875
chr1	151360001	151760000	A.1.1.1.2.2.2.1.1.1	0.950059453032105	.	151360001	151760000	#FF0000	1	1
chr1	151760001	152040000	A.1.2.2.1.2.2.2.2	0.746730083234245	.	151760001	152040000	#FF4848	1	0.875
chr1	152040001	152280000	B.2.2.1.1.1.1.1.1.2	0.180737217598097	.	152040001	152280000	#0000FF	1	0.125
chr1	152280001	152560000	B.2.2.2.1.1.2.1.1.2.1	0.0689655172413793	.	152280001	152560000	#0000FF	1	0.125
chr1	152560001	152680000	B.2.1.1.1.2.1.2.1	0.322235434007134	.	152560001	152680000	#4848FF	1	0.25
chr1	152680001	152760000	B.2.1.2.1.1.1.2.1	0.271105826397146	.	152680001	152760000	#4848FF	1	0.25
chr1	152760001	153000000	B.2.2.2.1.1.2.1.1.2.2	0.0677764565992866	.	152760001	153000000	#0000FF	1	0.125
chr1	153000001	153320000	B.2.2.2.1.1.2.1.1.1	0.0701545778834721	.	153000001	153320000	#0000FF	1	0.125
chr1	153320001	153480000	B.1.2.2.1.2.1.1	0.397146254458977	.	153320001	153480000	#9191FF	1	0.375
chr1	153480001	153760000	A.1.2.1.2.2.2.1.2.2	0.808561236623068	.	153480001	153760000	#FF4848	1	0.875
chr1	153760001	153960000	A.1.1.2.1.2.2.1.2.1	0.902497027348395	.	153760001	153960000	#FF0000	1	1
chr1	153960001	154160000	A.1.2.2.2.2.1.2.2.1.1	0.726516052318668	.	153960001	154160000	#FF4848	1	0.875
chr1	154160001	154520000	A.1.1.1.2.2.1.2.1	0.954815695600476	.	154160001	154520000	#FF0000	1	1
chr1	154520001	155160000	A.1.1.1.1.2.2.2.2	0.977407847800238	.	154520001	155160000	#FF0000	1	1
chr1	155160001	155480000	A.1.1.2.2.1.2.1.1.1	0.890606420927467	.	155160001	155480000	#FF0000	1	1
chr1	155480001	155600000	A.1.2.2.2.1.1.1.2	0.743162901307967	.	155480001	155600000	#FF4848	1	0.875
chr1	155600001	156040000	A.1.1.1.2.1.2.1.1.1	0.969084423305589	.	155600001	156040000	#FF0000	1	1
chr1	156040001	156240000	A.1.1.2.2.1.2.1.1.2	0.889417360285375	.	156040001	156240000	#FF0000	1	1
chr1	156240001	156680000	A.1.1.1.1.1.1.2.1	0.997621878715815	.	156240001	156680000	#FF0000	1	1
chr1	156680001	156920000	A.1.1.1.2.2.2.1.2	0.946492271105826	.	156680001	156920000	#FF0000	1	1
chr1	156920001	157120000	A.1.2.2.1.2.2.2.1	0.747919143876338	.	156920001	157120000	#FF4848	1	0.875
chr1	157120001	157320000	B.2.1.2.1.2.2.1.1.2	0.244946492271106	.	157120001	157320000	#4848FF	1	0.25
chr1	157320001	157480000	B.2.1.2.1.1.2.1.1.1	0.266349583828775	.	157320001	157480000	#4848FF	1	0.25
chr1	157480001	157920000	B.2.2.2.1.2.2.2.1.2	0.0416171224732461	.	157480001	157920000	#0000FF	1	0.125
chr1	157920001	158080000	B.1.1.1.1.1.2.2.2	0.550535077288942	.	157920001	158080000	#DADAFF	1	0.5
chr1	158080001	158520000	B.2.2.2.1.1.2.1.2	0.0665873959571938	.	158080001	158520000	#0000FF	1	0.125
chr1	158520001	158960000	B.2.2.2.1.2.2.1.2	0.0439952437574316	.	158520001	158960000	#0000FF	1	0.125
chr1	158960001	159080000	B.1.2.1.2.1.2.2.1	0.438763376932224	.	158960001	159080000	#9191FF	1	0.375
chr1	159080001	159480000	B.2.2.2.1.2.1.2.1.1	0.0511296076099881	.	159080001	159480000	#0000FF	1	0.125
chr1	159480001	159760000	B.2.2.2.1.2.1.2.1.2	0.0499405469678954	.	159480001	159760000	#0000FF	1	0.125
chr1	159760001	160040000	B.1.2.1.1.1.1.2.2.2.2	0.466111771700357	.	159760001	160040000	#9191FF	1	0.375
chr1	160040001	160400000	A.2.2.1.1.2.1.1.1.2	0.626634958382878	.	160040001	160400000	#FFDADA	1	0.625
chr1	160400001	160560000	B.2.1.2.1.1.1.1.1	0.274673008323425	.	160400001	160560000	#4848FF	1	0.25
chr1	160560001	160680000	B.1.2.1.1.1.1.2.2.1.2.2	0.468489892984542	.	160560001	160680000	#9191FF	1	0.375
chr1	160680001	161120000	B.1.2.2.1.1.1.1.1.2	0.416171224732461	.	160680001	161120000	#9191FF	1	0.375
chr1	161120001	161440000	A.1.1.2.1.2.2.1.2.2	0.901307966706302	.	161120001	161440000	#FF0000	1	1
chr1	161440001	161720000	A.1.2.2.1.1.2.2.2.1.1	0.775267538644471	.	161440001	161720000	#FF4848	1	0.875
chr1	161720001	161880000	A.2.1.1.1.1.1.2.1.1.1	0.712247324613555	.	161720001	161880000	#FF9191	1	0.75
chr1	161880001	162080000	A.2.1.1.1.1.2.1.1.2	0.706302021403092	.	161880001	162080000	#FF9191	1	0.75
chr1	162080001	162480000	A.2.1.2.1.1.2.2	0.656361474435196	.	162080001	162480000	#FF9191	1	0.75
chr1	162480001	162600000	A.1.2.2.1.1.2.2.2.2.2	0.771700356718193	.	162480001	162600000	#FF4848	1	0.875
chr1	162600001	162800000	A.1.2.2.1.2.2.1.1.2.2	0.751486325802616	.	162600001	162800000	#FF4848	1	0.875
chr1	162800001	163040000	B.1.1.1.1.1.2.1.1	0.555291319857313	.	162800001	163040000	#DADAFF	1	0.5
chr1	163040001	163320000	A.2.2.1.2.1.2.1.2.2	0.607609988109394	.	163040001	163320000	#FFDADA	1	0.625
chr1	163320001	163680000	B.2.2.2.1.2.1.1.1.1	0.0582639714625446	.	163320001	163680000	#0000FF	1	0.125
chr1	163680001	164040000	B.2.2.2.1.1.1.1.2.2.2	0.0737217598097503	.	163680001	164040000	#0000FF	1	0.125
chr1	164040001	164200000	B.2.1.2.1.1.1.2.2.1	0.269916765755054	.	164040001	164200000	#4848FF	1	0.25
chr1	164200001	164520000	B.2.2.1.1.2.2.1.1.2	0.153388822829964	.	164200001	164520000	#0000FF	1	0.125
chr1	164520001	164760000	A.2.2.2.2.1.2.2.1.1	0.575505350772889	.	164520001	164760000	#FFDADA	1	0.625
chr1	164760001	165080000	B.2.2.1.1.1.2.2.2.2	0.162901307966706	.	164760001	165080000	#0000FF	1	0.125
chr1	165080001	165280000	B.2.2.2.1.1.1.1.1.2.2	0.0808561236623068	.	165080001	165280000	#0000FF	1	0.125
chr1	165280001	165560000	B.2.2.1.1.2.2.1.1.1	0.154577883472057	.	165280001	165560000	#0000FF	1	0.125
chr1	165560001	165880000	B.1.2.1.2.1.1.2.1	0.44589774078478	.	165560001	165880000	#9191FF	1	0.375
chr1	165880001	166080000	B.2.1.2.1.2.2.2.1	0.240190249702735	.	165880001	166080000	#4848FF	1	0.25
chr1	166080001	166320000	B.2.2.2.1.1.1.1.1.2.1	0.0820451843043995	.	166080001	166320000	#0000FF	1	0.125
chr1	166320001	166480000	B.2.1.2.1.1.1.2.2.2.1	0.268727705112961	.	166320001	166480000	#4848FF	1	0.25
chr1	166480001	166800000	B.2.2.2.1.2.2.2.1.1	0.0428061831153389	.	166480001	166800000	#0000FF	1	0.125
chr1	166800001	167200000	B.2.1.1.1.1.2.1.2.1	0.342449464922711	.	166800001	167200000	#4848FF	1	0.25
chr1	167200001	167640000	A.2.2.2.2.1.2.1.1	0.579072532699168	.	167200001	167640000	#FFDADA	1	0.625
chr1	167640001	168280000	A.1.2.1.1.2.1.2.1.1	0.847800237812128	.	167640001	168280000	#FF4848	1	0.875
chr1	168280001	168520000	A.2.1.1.2.2.1.2.2	0.671819262782402	.	168280001	168520000	#FF9191	1	0.75
chr1	168520001	168800000	A.2.2.2.2.1.1.1.1	0.586206896551724	.	168520001	168800000	#FFDADA	1	0.625
chr1	168800001	169120000	A.2.2.1.1.2.2.1.1.2.2	0.619500594530321	.	168800001	169120000	#FFDADA	1	0.625
chr1	169120001	169360000	A.2.2.1.2.1.2.1.2.1	0.608799048751486	.	169120001	169360000	#FFDADA	1	0.625
chr1	169360001	169520000	B.1.1.2.2.2.2.1.2	0.482758620689655	.	169360001	169520000	#DADAFF	1	0.5
chr1	169520001	169880000	B.2.1.1.1.1.2.2.1.1.2	0.335315101070155	.	169520001	169880000	#4848FF	1	0.25
chr1	169880001	170000000	B.1.2.2.1.2.2.1.1.1	0.391200951248514	.	169880001	170000000	#9191FF	1	0.375
chr1	170000001	170400000	B.2.2.1.1.1.2.1.2.1	0.167657550535077	.	170000001	170400000	#0000FF	1	0.125
chr1	170400001	170560000	B.1.2.2.1.1.2.1.2.1.2	0.406658739595719	.	170400001	170560000	#9191FF	1	0.375
chr1	170560001	170960000	B.2.2.2.1.1.1.2.2	0.0713436385255648	.	170560001	170960000	#0000FF	1	0.125
chr1	170960001	171440000	B.2.2.2.1.2.1.1.1.2	0.0570749108204518	.	170960001	171440000	#0000FF	1	0.125
chr1	171440001	171680000	A.2.2.2.2.1.2.1.2.2	0.576694411414982	.	171440001	171680000	#FFDADA	1	0.625
chr1	171680001	171800000	A.2.2.2.1.1.2.1.2	0.590963139120095	.	171680001	171800000	#FFDADA	1	0.625
chr1	171800001	171960000	B.1.1.2.1.1.1.2.2.2	0.514863258026159	.	171800001	171960000	#DADAFF	1	0.5
chr1	171960001	172240000	A.1.2.2.1.1.2.2.2.2.1	0.772889417360285	.	171960001	172240000	#FF4848	1	0.875
chr1	172240001	172360000	A.1.2.1.2.2.2.1.2.1	0.809750297265161	.	172240001	172360000	#FF4848	1	0.875
chr1	172360001	172720000	A.2.1.1.2.2.1.2.1	0.673008323424495	.	172360001	172720000	#FF9191	1	0.75
chr1	172720001	172960000	A.1.1.2.1.1.2.1.2.2.1	0.929845422116528	.	172720001	172960000	#FF0000	1	1
chr1	172960001	173440000	A.1.1.2.1.1.2.1.2.2.2	0.928656361474435	.	172960001	173440000	#FF0000	1	1
chr1	173440001	173720000	A.2.2.1.1.2.1.2	0.624256837098692	.	173440001	173720000	#FFDADA	1	0.625
chr1	173720001	174000000	A.1.2.2.1.1.2.2.1.2	0.776456599286564	.	173720001	174000000	#FF4848	1	0.875
chr1	174000001	174240000	A.2.2.1.1.2.1.1.1.1	0.62782401902497	.	174000001	174240000	#FFDADA	1	0.625
chr1	174240001	174800000	B.2.1.2.1.1.2.2.2.2	0.248513674197384	.	174240001	174800000	#4848FF	1	0.25
chr1	174800001	175000000	B.1.2.2.1.1.1.2.1.2	0.412604042806183	.	174800001	175000000	#9191FF	1	0.375
chr1	175000001	175400000	B.2.2.1.1.2.2.2.1.1	0.148632580261593	.	175000001	175400000	#0000FF	1	0.125
chr1	175400001	175560000	B.1.2.1.1.1.1.2.2.2.1	0.467300832342449	.	175400001	175560000	#9191FF	1	0.375
chr1	175560001	175840000	B.2.1.1.1.2.2.1	0.317479191438763	.	175560001	175840000	#4848FF	1	0.25
chr1	175840001	176080000	B.1.1.1.1.1.2.2.1.1	0.552913198573127	.	175840001	176080000	#DADAFF	1	0.5
chr1	176080001	176200000	B.1.2.1.1.1.1.2.2.1.2.1	0.469678953626635	.	176080001	176200000	#9191FF	1	0.375
chr1	176200001	176760000	B.2.2.2.1.2.2.2.2.2.2	0.0380499405469679	.	176200001	176760000	#0000FF	1	0.125
chr1	176760001	177120000	B.2.2.2.1.1.1.1.1.1	0.0832342449464923	.	176760001	177120000	#0000FF	1	0.125
chr1	177120001	177280000	B.1.2.2.1.1.2.1.1	0.409036860879905	.	177120001	177280000	#9191FF	1	0.375
chr1	177280001	177400000	B.2.1.1.1.2.1.1.2.2.1	0.32461355529132	.	177280001	177400000	#4848FF	1	0.25
chr1	177400001	177480000	B.2.1.1.1.2.1.2.2.2	0.318668252080856	.	177400001	177480000	#4848FF	1	0.25
chr1	177480001	177960000	B.2.2.2.1.2.1.1.2.2.2	0.0523186682520809	.	177480001	177960000	#0000FF	1	0.125
chr1	177960001	178280000	B.1.1.1.2.1.2.1.1	0.52794292508918	.	177960001	178280000	#DADAFF	1	0.5
chr1	178280001	178560000	A.2.2.2.2.1.1.2.2	0.58026159334126	.	178280001	178560000	#FFDADA	1	0.625
chr1	178560001	178840000	A.2.2.1.1.2.2.1.2.2	0.617122473246136	.	178560001	178840000	#FFDADA	1	0.625
chr1	178840001	178960000	A.2.2.1.1.2.2.1.1.2.1	0.620689655172414	.	178840001	178960000	#FFDADA	1	0.625
chr1	178960001	179160000	A.2.1.2.1.1.1.1	0.663495838287753	.	178960001	179160000	#FF9191	1	0.75
chr1	179160001	179360000	A.2.2.2.2.1.1.2.1.2	0.581450653983353	.	179160001	179360000	#FFDADA	1	0.625
chr1	179360001	179800000	B.2.2.1.1.2.2.2.1.2	0.147443519619501	.	179360001	179800000	#0000FF	1	0.125
chr1	179800001	180120000	A.2.1.2.1.1.1.2	0.66230677764566	.	179800001	180120000	#FF9191	1	0.75
chr1	180120001	180240000	A.2.2.1.1.2.1.1.2	0.625445897740785	.	180120001	180240000	#FFDADA	1	0.625
chr1	180240001	180480000	A.2.2.1.2.1.2.1.1	0.609988109393579	.	180240001	180480000	#FFDADA	1	0.625
chr1	180480001	180640000	B.1.1.2.1.1.1.1	0.518430439952438	.	180480001	180640000	#DADAFF	1	0.5
chr1	180640001	180840000	B.1.2.1.1.1.1.2.2.1.1	0.470868014268728	.	180640001	180840000	#9191FF	1	0.375
chr1	180840001	180960000	B.1.1.1.2.1.2.1.2	0.526753864447087	.	180840001	180960000	#DADAFF	1	0.5
chr1	180960001	181160000	B.1.1.1.1.1.2.2.1.2	0.551724137931034	.	180960001	181160000	#DADAFF	1	0.5
chr1	181160001	181440000	B.2.2.1.1.1.1.2.2.1	0.172413793103448	.	181160001	181440000	#0000FF	1	0.125
chr1	181440001	181800000	B.2.2.2.1.2.2.2.2.1	0.0404280618311534	.	181440001	181800000	#0000FF	1	0.125
chr1	181800001	181960000	B.2.2.1.1.2.1.2.1	0.156956004756243	.	181800001	181960000	#0000FF	1	0.125
chr1	181960001	182280000	B.2.2.2.1.2.2.2.2.2.1	0.0392390011890606	.	181960001	182280000	#0000FF	1	0.125
chr1	182280001	182520000	B.2.2.1.1.1.1.2.2.2	0.171224732461356	.	182280001	182520000	#0000FF	1	0.125
chr1	182520001	182800000	B.2.1.1.1.1.2.2.1.2	0.334126040428062	.	182520001	182800000	#4848FF	1	0.25
chr1	182800001	183120000	A.1.2.1.1.2.1.2.1.2	0.846611177170036	.	182800001	183120000	#FF4848	1	0.875
chr1	183120001	183240000	A.1.2.2.1.1.2.2.2.1.2	0.774078478002378	.	183120001	183240000	#FF4848	1	0.875
chr1	183240001	183440000	A.2.1.1.1.1.2.2.2.1	0.702734839476813	.	183240001	183440000	#FF9191	1	0.75
chr1	183440001	183520000	A.1.2.2.2.2.1.1.2.2.1	0.731272294887039	.	183440001	183520000	#FF4848	1	0.875
chr1	183520001	183600000	A.2.1.1.1.1.1.2.1.1.2	0.711058263971463	.	183520001	183600000	#FF9191	1	0.75
chr1	183600001	183800000	A.1.1.1.2.2.2.1.1.2.1	0.948870392390012	.	183600001	183800000	#FF0000	1	1
chr1	183800001	184040000	A.1.1.1.1.2.2.1.2	0.982164090368609	.	183800001	184040000	#FF0000	1	1
chr1	184040001	184720000	A.1.1.1.1.1.2.1.1	0.994054696789536	.	184040001	184720000	#FF0000	1	1
chr1	184720001	185000000	A.1.1.2.1.1.2.1.2.1	0.931034482758621	.	184720001	185000000	#FF0000	1	1
chr1	185000001	185240000	A.1.2.1.1.2.1.1.2.2.1.1.1.1	0.854934601664685	.	185000001	185240000	#FF4848	1	0.875
chr1	185240001	185520000	A.1.2.1.1.2.1.1.2.2.1.1.2	0.852556480380499	.	185240001	185520000	#FF4848	1	0.875
chr1	185520001	185720000	A.1.2.1.2.2.2.1.1.2.1	0.812128418549346	.	185520001	185720000	#FF4848	1	0.875
chr1	185720001	185880000	A.1.2.2.1.2.2.1.1.2.1	0.752675386444709	.	185720001	185880000	#FF4848	1	0.875
chr1	185880001	186360000	A.1.2.1.1.2.1.2.2.2	0.84423305588585	.	185880001	186360000	#FF4848	1	0.875
chr1	186360001	186640000	B.1.2.1.1.1.1.2.1.1.2	0.474435196195006	.	186360001	186640000	#9191FF	1	0.375
chr1	186640001	186960000	B.1.2.2.1.1.2.2.1.2.1	0.401902497027348	.	186640001	186960000	#9191FF	1	0.375
chr1	186960001	187200000	B.2.1.2.1.1.2.1.2.2.1.2	0.258026159334126	.	186960001	187200000	#4848FF	1	0.25
chr1	187200001	187560000	B.1.2.1.2.1.2.1.2.1.2	0.441141498216409	.	187200001	187560000	#9191FF	1	0.375
chr1	187560001	187680000	B.1.2.1.1.1.1.2.1.2.1	0.473246135552913	.	187560001	187680000	#9191FF	1	0.375
chr1	187680001	187880000	B.2.1.1.1.1.2.1.2.2.1.1	0.341260404280618	.	187680001	187880000	#4848FF	1	0.25
chr1	187880001	188080000	B.1.2.1.2.1.2.2.2	0.437574316290131	.	187880001	188080000	#9191FF	1	0.375
chr1	188080001	188280000	B.2.1.1.1.1.1.2.2.1.2	0.347205707491082	.	188080001	188280000	#4848FF	1	0.25
chr1	188280001	188600000	B.1.2.2.1.1.2.2.2.1	0.399524375743163	.	188280001	188600000	#9191FF	1	0.375
chr1	188600001	189000000	B.2.1.1.1.1.2.2.2.1.2	0.330558858501784	.	188600001	189000000	#4848FF	1	0.25
chr1	189000001	189160000	B.2.1.1.1.2.1.1.2.2.2	0.323424494649227	.	189000001	189160000	#4848FF	1	0.25
chr1	189160001	189360000	B.2.2.1.1.1.1.1.1.1.1	0.183115338882283	.	189160001	189360000	#0000FF	1	0.125
chr1	189360001	189680000	B.2.2.1.1.2.1.2.2	0.15576694411415	.	189360001	189680000	#0000FF	1	0.125
chr1	189680001	190200000	B.2.2.2.1.2.1.2.2.1	0.0487514863258026	.	189680001	190200000	#0000FF	1	0.125
chr1	190200001	190320000	B.2.1.1.1.2.1.2.2.1.2	0.319857312722949	.	190200001	190320000	#4848FF	1	0.25
chr1	190320001	190520000	B.2.1.2.1.2.2.1.2.1.2	0.24256837098692	.	190320001	190520000	#4848FF	1	0.25
chr1	190520001	190720000	B.2.1.2.1.2.2.2.2.1	0.239001189060642	.	190520001	190720000	#4848FF	1	0.25
chr1	190720001	190960000	B.2.2.1.1.1.1.2.1.2.1	0.174791914387634	.	190720001	190960000	#0000FF	1	0.125
chr1	190960001	191160000	B.2.1.2.1.2.2.2.2.2	0.237812128418549	.	190960001	191160000	#4848FF	1	0.25
chr1	191160001	191520000	B.2.2.1.1.2.2.2.2.1.2	0.145065398335315	.	191160001	191520000	#0000FF	1	0.125
chr1	191520001	191720000	B.2.2.1.1.1.1.1.2.1	0.179548156956005	.	191520001	191720000	#0000FF	1	0.125
chr1	191720001	192000000	B.2.1.1.1.2.2.2.2.2	0.3115338882283	.	191720001	192000000	#4848FF	1	0.25
chr1	192000001	192200000	B.1.2.2.1.1.1.2.1.1	0.413793103448276	.	192000001	192200000	#9191FF	1	0.375
chr1	192200001	192440000	B.2.1.1.1.1.1.2.2.2.2	0.344827586206897	.	192200001	192440000	#4848FF	1	0.25
chr1	192440001	192560000	A.1.2.2.1.2.2.1.2.1	0.750297265160523	.	192440001	192560000	#FF4848	1	0.875
chr1	192560001	192800000	A.2.2.1.1.2.2.1.2.1	0.618311533888228	.	192560001	192800000	#FFDADA	1	0.625
chr1	192800001	193080000	A.2.2.2.2.1.1.2.1.1	0.582639714625446	.	192800001	193080000	#FFDADA	1	0.625
chr1	193080001	193440000	B.1.1.2.1.1.2.2.2	0.510107015457788	.	193080001	193440000	#DADAFF	1	0.5
chr1	193440001	193720000	B.1.2.2.1.1.2.2.1.2.2	0.400713436385256	.	193440001	193720000	#9191FF	1	0.375
chr1	193720001	193960000	B.2.1.2.1.1.2.1.2.1.2	0.260404280618312	.	193720001	193960000	#4848FF	1	0.25
chr1	193960001	194640000	B.2.2.2.1.2.1.2.2.2	0.0475624256837099	.	193960001	194640000	#0000FF	1	0.125
chr1	194640001	195120000	B.2.2.2.1.1.1.1.2.1	0.079667063020214	.	194640001	195120000	#0000FF	1	0.125
chr1	195120001	195360000	B.2.2.1.1.1.1.1.1.1.2	0.18192627824019	.	195120001	195360000	#0000FF	1	0.125
chr1	195360001	195520000	B.2.1.1.1.2.1.2.2.1.1	0.321046373365042	.	195360001	195520000	#4848FF	1	0.25
chr1	195520001	195720000	B.2.1.1.1.1.1.2.2.2.1	0.346016646848989	.	195520001	195720000	#4848FF	1	0.25
chr1	195720001	195840000	B.1.2.1.1.2.2	0.449464922711058	.	195720001	195840000	#9191FF	1	0.375
chr1	195840001	196040000	B.2.1.1.1.2.2.2.2.1.1	0.313912009512485	.	195840001	196040000	#4848FF	1	0.25
chr1	196040001	196320000	B.2.1.1.1.1.2.2.1.1.1	0.336504161712247	.	196040001	196320000	#4848FF	1	0.25
chr1	196320001	196720000	B.1.2.1.2.1.1.2.2	0.444708680142687	.	196320001	196720000	#9191FF	1	0.375
chr1	196720001	196840000	B.1.2.2.1.2.2.1.2.2	0.387633769322235	.	196720001	196840000	#9191FF	1	0.375
chr1	196840001	197040000	B.2.1.2.1.2.2.1.2.1.1	0.243757431629013	.	196840001	197040000	#4848FF	1	0.25
chr1	197040001	197240000	B.2.1.1.1.1.2.1.2.2.2.2	0.33769322235434	.	197040001	197240000	#4848FF	1	0.25
chr1	197240001	197440000	B.2.1.2.1.2.2.1.2.2	0.241379310344828	.	197240001	197440000	#4848FF	1	0.25
chr1	197440001	197800000	B.2.1.2.1.1.2.2.1.1.2.2	0.252080856123662	.	197440001	197800000	#4848FF	1	0.25
chr1	197800001	198080000	B.2.2.1.1.1.1.1.2.2	0.178359096313912	.	197800001	198080000	#0000FF	1	0.125
chr1	198080001	198320000	B.1.2.1.2.1.2.1.2.1.1	0.442330558858502	.	198080001	198320000	#9191FF	1	0.375
chr1	198320001	198440000	B.2.1.2.1.1.1.1.2.1	0.273483947681332	.	198320001	198440000	#4848FF	1	0.25
chr1	198440001	198720000	B.2.1.1.1.1.2.2.2.1.1.2	0.331747919143876	.	198440001	198720000	#4848FF	1	0.25
chr1	198720001	198920000	A.2.1.2.2.1.1.1.1	0.644470868014269	.	198720001	198920000	#FF9191	1	0.75
chr1	198920001	199080000	A.2.2.2.1.1.2.2	0.589774078478002	.	198920001	199080000	#FFDADA	1	0.625
chr1	199080001	199280000	B.1.1.2.1.1.2.1.1	0.513674197384067	.	199080001	199280000	#DADAFF	1	0.5
chr1	199280001	199400000	B.2.1.1.1.1.1.2.1.1.1	0.351961950059453	.	199280001	199400000	#4848FF	1	0.25
chr1	199400001	199560000	B.2.1.1.1.1.1.2.2.1.1	0.348394768133175	.	199400001	199560000	#4848FF	1	0.25
chr1	199560001	199840000	B.2.1.1.1.1.2.1.2.2.1.2	0.340071343638526	.	199560001	199840000	#4848FF	1	0.25
chr1	199840001	200000000	B.1.2.1.1.1.1.1.2.1	0.478002378121284	.	199840001	200000000	#9191FF	1	0.375
chr1	200000001	200320000	A.2.2.1.1.2.2.1.1.1.1	0.623067776456599	.	200000001	200320000	#FFDADA	1	0.625
chr1	200320001	200560000	A.2.1.1.2.2.2.1.2.2	0.667063020214031	.	200320001	200560000	#FF9191	1	0.75
chr1	200560001	200840000	A.1.2.1.1.2.1.2.2.1	0.845422116527943	.	200560001	200840000	#FF4848	1	0.875
chr1	200840001	201120000	A.2.1.1.1.1.2.1.1.1	0.707491082045184	.	200840001	201120000	#FF9191	1	0.75
chr1	201120001	201440000	A.1.2.2.2.2.1.2.2.2	0.724137931034483	.	201120001	201440000	#FF4848	1	0.875
chr1	201440001	201760000	A.1.1.1.1.1.1.2.2.1	0.996432818073722	.	201440001	201760000	#FF0000	1	1
chr1	201760001	201840000	A.1.1.2.2.1.2.1.2	0.888228299643282	.	201760001	201840000	#FF0000	1	1
chr1	201840001	202000000	A.1.1.1.2.1.2.1.1.2	0.967895362663496	.	201840001	202000000	#FF0000	1	1
chr1	202000001	202160000	A.1.2.1.1.1.1.1.1.1.2	0.875148632580262	.	202000001	202160000	#FF4848	1	0.875
chr1	202160001	202440000	A.1.2.1.2.1.2.1.1	0.828775267538645	.	202160001	202440000	#FF4848	1	0.875
chr1	202440001	202960000	A.1.1.1.2.1.2.2	0.960760998810939	.	202440001	202960000	#FF0000	1	1
chr1	202960001	203280000	A.1.2.1.1.1.2.1.1	0.866825208085612	.	202960001	203280000	#FF4848	1	0.875
chr1	203280001	203840000	A.1.1.2.1.1.1.2.2	0.933412604042806	.	203280001	203840000	#FF0000	1	1
chr1	203840001	204040000	A.2.1.1.1.2.1.2.2	0.697978596908442	.	203840001	204040000	#FF9191	1	0.75
chr1	204040001	204480000	A.1.1.2.1.2.2.1.1.2	0.903686087990488	.	204040001	204480000	#FF0000	1	1
chr1	204480001	204600000	A.2.1.1.1.1.1.2.1.2	0.70986920332937	.	204480001	204600000	#FF9191	1	0.75
chr1	204600001	205160000	A.2.2.1.2.2.2	0.595719381688466	.	204600001	205160000	#FFDADA	1	0.625
chr1	205160001	205720000	A.1.2.1.1.2.1.1.1.1.1	0.863258026159334	.	205160001	205720000	#FF4848	1	0.875
chr1	205720001	205960000	A.2.1.1.1.1.2.2.1	0.703923900118906	.	205720001	205960000	#FF9191	1	0.75
chr1	206040001	206360000	A.2.1.1.1.1.2.2.2.2	0.701545778834721	.	206040001	206360000	#FF9191	1	0.75
chr1	206480001	206600000	A.1.2.2.2.2.1.1.2.2.2	0.730083234244946	.	206480001	206600000	#FF4848	1	0.875
chr1	206600001	206760000	A.1.2.1.1.2.1.1.2.2.1.2	0.851367419738407	.	206600001	206760000	#FF4848	1	0.875
chr1	206760001	206840000	A.1.2.2.1.1.2.2.1.1.1.1.1	0.781212841854935	.	206760001	206840000	#FF4848	1	0.875
chr1	206840001	207240000	A.2.2.2.2.1.1.1.2.2	0.583828775267539	.	206840001	207240000	#FFDADA	1	0.625
chr1	207240001	207680000	B.2.2.2.1.2.1.1.2.2.1.2	0.0535077288941736	.	207240001	207680000	#0000FF	1	0.125
chr1	207680001	207920000	B.2.1.2.1.1.2.2.1.1.1.2	0.254458977407848	.	207680001	207920000	#4848FF	1	0.25
chr1	207920001	208200000	B.1.2.1.2.1.1.1.2	0.447086801426873	.	207920001	208200000	#9191FF	1	0.375
chr1	208200001	208280000	B.1.1.1.2.1.2.2.1.2	0.524375743162901	.	208200001	208280000	#DADAFF	1	0.5
chr1	208280001	208440000	A.2.2.1.2.1.1.1.2.1	0.613555291319857	.	208280001	208440000	#FFDADA	1	0.625
chr1	208440001	208600000	B.2.1.2.1.1.2.1.2.1.1.2.1	0.262782401902497	.	208440001	208600000	#4848FF	1	0.25
chr1	208600001	208840000	B.2.1.1.1.2.2.2.1.2	0.315101070154578	.	208600001	208840000	#4848FF	1	0.25
chr1	208840001	209160000	B.2.2.1.1.2.2.1.2.2.2	0.149821640903686	.	208840001	209160000	#0000FF	1	0.125
chr1	209160001	209480000	B.2.2.1.1.1.2.1.1.2	0.16884661117717	.	209160001	209480000	#0000FF	1	0.125
chr1	209480001	209720000	B.2.2.1.1.1.2.1.1.1	0.170035671819263	.	209480001	209720000	#0000FF	1	0.125
chr1	209720001	210040000	B.1.2.1.2.1.1.1.1	0.448275862068966	.	209720001	210040000	#9191FF	1	0.375
chr1	210040001	210360000	B.2.2.1.1.2.2.1.2.1	0.152199762187872	.	210040001	210360000	#0000FF	1	0.125
chr1	210360001	210520000	B.1.2.1.1.1.1.2.1.1.1	0.475624256837099	.	210360001	210520000	#9191FF	1	0.375
chr1	210520001	211040000	B.2.2.2.1.1.1.2.1	0.0725326991676575	.	210520001	211040000	#0000FF	1	0.125
chr1	211040001	211440000	B.2.2.2.1.2.1.1.2.2.1.1	0.0546967895362663	.	211040001	211440000	#0000FF	1	0.125
chr1	211440001	211760000	A.2.2.2.2.1.2.1.2.1	0.577883472057075	.	211440001	211760000	#FFDADA	1	0.625
chr1	211760001	211840000	A.2.1.2.1.2.1.1.1.2	0.653983353151011	.	211760001	211840000	#FF9191	1	0.75
chr1	211840001	212200000	A.2.1.2.2.1.1.2.2	0.639714625445898	.	211840001	212200000	#FF9191	1	0.75
chr1	212200001	212680000	A.1.2.2.1.1.2.1.2.2	0.782401902497027	.	212200001	212680000	#FF4848	1	0.875
chr1	212680001	212960000	A.1.1.2.1.2.1.2.2.2	0.906064209274673	.	212680001	212960000	#FF0000	1	1
chr1	212960001	213200000	A.1.2.2.1.2.2.1.1.1.2.1	0.755053507728894	.	212960001	213200000	#FF4848	1	0.875
chr1	213200001	213440000	B.1.1.2.1.1.2.2.1	0.511296076099881	.	213200001	213440000	#DADAFF	1	0.5
chr1	213440001	213600000	B.2.1.2.1.1.2.1.2.2.1.1	0.259215219976219	.	213440001	213600000	#4848FF	1	0.25
chr1	213600001	213760000	B.2.2.1.1.2.1.1.1.2.1	0.160523186682521	.	213600001	213760000	#0000FF	1	0.125
chr1	213760001	214080000	B.2.2.2.1.2.2.1.1.1	0.0463733650416171	.	213760001	214080000	#0000FF	1	0.125
chr1	214080001	214360000	B.2.2.1.1.1.2.2.2.1	0.164090368608799	.	214080001	214360000	#0000FF	1	0.125
chr1	214360001	214520000	A.2.2.2.2.1.2.2.1.2	0.574316290130797	.	214360001	214520000	#FFDADA	1	0.625
chr1	214520001	214760000	A.1.2.1.1.2.2.2.1	0.839476813317479	.	214520001	214760000	#FF4848	1	0.875
chr1	214760001	215080000	A.2.2.1.2.1.2.2.1.1	0.606420927467301	.	214760001	215080000	#FFDADA	1	0.625
chr1	215080001	215400000	A.2.2.1.1.2.2.1.1.1.2	0.621878715814506	.	215080001	215400000	#FFDADA	1	0.625
chr1	215400001	215800000	A.2.1.2.2.1.2	0.638525564803805	.	215400001	215800000	#FF9191	1	0.75
chr1	215800001	216160000	B.2.1.1.1.1.2.2.2.1.1.1	0.332936979785969	.	215800001	216160000	#4848FF	1	0.25
chr1	216160001	216520000	B.2.1.2.1.1.2.2.1.1.1.1	0.255648038049941	.	216160001	216520000	#4848FF	1	0.25
chr1	216520001	216680000	B.2.1.1.1.1.2.1.2.2.2.1	0.338882282996433	.	216520001	216680000	#4848FF	1	0.25
chr1	216680001	216880000	B.1.2.2.1.1.2.2.1.1.1	0.404280618311534	.	216680001	216880000	#9191FF	1	0.375
chr1	216880001	217040000	B.1.2.2.1.1.2.2.1.1.2	0.403091557669441	.	216880001	217040000	#9191FF	1	0.375
chr1	217040001	217320000	B.2.1.2.1.1.2.2.1.1.2.1	0.253269916765755	.	217040001	217320000	#4848FF	1	0.25
chr1	217320001	217480000	B.2.1.1.1.2.2.2.2.1.2	0.312722948870392	.	217320001	217480000	#4848FF	1	0.25
chr1	217480001	217600000	B.2.1.1.1.2.1.1.2.1	0.325802615933413	.	217480001	217600000	#4848FF	1	0.25
chr1	217600001	217800000	B.1.2.1.1.1.1.2.1.2.2	0.47205707491082	.	217600001	217800000	#9191FF	1	0.375
chr1	217800001	217960000	B.1.2.2.1.1.2.1.2.1.1	0.407847800237812	.	217800001	217960000	#9191FF	1	0.375
chr1	217960001	218480000	B.2.2.1.1.1.2.2.1	0.165279429250892	.	217960001	218480000	#0000FF	1	0.125
chr1	218480001	218760000	A.2.1.1.2.2.1.1	0.674197384066587	.	218480001	218760000	#FF9191	1	0.75
chr1	218760001	218840000	A.2.1.2.1.2.1.1.1.1	0.655172413793103	.	218760001	218840000	#FF9191	1	0.75
chr1	218840001	219200000	A.2.2.1.2.1.2.2.1.2	0.605231866825208	.	218840001	219200000	#FFDADA	1	0.625
chr1	219200001	219480000	B.1.1.2.1.1.2.1.2	0.512485136741974	.	219200001	219480000	#DADAFF	1	0.5
chr1	219480001	219600000	B.1.1.1.2.1.2.2.2	0.523186682520809	.	219480001	219600000	#DADAFF	1	0.5
chr1	219600001	219720000	B.1.1.1.2.1.2.2.1.1	0.525564803804994	.	219600001	219720000	#DADAFF	1	0.5
chr1	219720001	219840000	B.1.2.1.1.1.1.1.1	0.479191438763377	.	219720001	219840000	#9191FF	1	0.375
chr1	219840001	220080000	B.1.2.1.2.1.2.1.1	0.443519619500595	.	219840001	220080000	#9191FF	1	0.375
chr1	220080001	220160000	B.1.1.2.2.2.2.1.1	0.483947681331748	.	220080001	220160000	#DADAFF	1	0.5
chr1	220160001	220480000	A.2.2.2.2.1.1.1.2.1	0.585017835909631	.	220160001	220480000	#FFDADA	1	0.625
chr1	220480001	220960000	B.2.1.1.1.1.2.1.1	0.343638525564804	.	220480001	220960000	#4848FF	1	0.25
chr1	220960001	221640000	A.1.1.2.1.2.1.2.1	0.908442330558858	.	220960001	221640000	#FF0000	1	1
chr1	221640001	221840000	A.1.2.1.1.2.1.1.2.1.1.2.1	0.858501783590963	.	221640001	221840000	#FF4848	1	0.875
chr1	221840001	221920000	A.1.2.1.1.1.1.1.1.2	0.873959571938169	.	221840001	221920000	#FF4848	1	0.875
chr1	221920001	222240000	A.1.1.1.2.2.2.1.1.2.2	0.947681331747919	.	221920001	222240000	#FF0000	1	1
chr1	222240001	222320000	A.1.2.2.2.2.1.1.1.1.1	0.738406658739596	.	222240001	222320000	#FF4848	1	0.875
chr1	222320001	222680000	A.1.2.1.1.2.1.1.2.1.1.2.2	0.85731272294887	.	222320001	222680000	#FF4848	1	0.875
chr1	222680001	222880000	A.1.2.2.2.2.1.1.2.1.2	0.732461355529132	.	222680001	222880000	#FF4848	1	0.875
chr1	222880001	223120000	B.1.1.2.1.1.1.2.1	0.517241379310345	.	222880001	223120000	#DADAFF	1	0.5
chr1	223120001	223280000	B.1.2.1.1.1.1.1.2.2	0.476813317479191	.	223120001	223280000	#9191FF	1	0.375
chr1	223280001	223680000	B.2.1.2.1.1.2.2.2.1	0.249702734839477	.	223280001	223680000	#4848FF	1	0.25
chr1	223680001	223840000	B.1.2.1.2.2.2.1.1	0.420927467300832	.	223680001	223840000	#9191FF	1	0.375
chr1	223840001	224080000	A.2.2.1.2.1.2.2.2.2	0.602853745541023	.	223840001	224080000	#FFDADA	1	0.625
chr1	224080001	224240000	B.1.1.1.1.2.1.1	0.549346016646849	.	224080001	224240000	#DADAFF	1	0.5
chr1	224240001	224680000	A.1.2.2.1.2.2.1.1.1.2.2	0.753864447086801	.	224240001	224680000	#FF4848	1	0.875
chr1	224680001	224760000	A.2.1.2.1.2.1.1.2	0.652794292508918	.	224680001	224760000	#FF9191	1	0.75
chr1	224760001	224840000	A.2.2.2.1.1.2.1.1	0.592152199762188	.	224760001	224840000	#FFDADA	1	0.625
chr1	224840001	225120000	B.1.1.2.1.1.1.2.2.1	0.516052318668252	.	224840001	225120000	#DADAFF	1	0.5
chr1	225120001	225640000	B.2.1.1.1.1.2.2.2.2	0.329369797859691	.	225120001	225640000	#4848FF	1	0.25
chr1	225640001	226160000	A.1.1.1.1.1.2.1.2	0.992865636147443	.	225640001	226160000	#FF0000	1	1
chr1	226160001	226600000	A.1.2.1.1.2.1.1.1.1.2	0.862068965517241	.	226160001	226600000	#FF4848	1	0.875
chr1	226600001	227200000	B.1.1.1.1.1.2.1.2	0.55410225921522	.	226600001	227200000	#DADAFF	1	0.5
chr1	227200001	227320000	A.2.1.2.2.1.1.2.1.2	0.640903686087991	.	227200001	227320000	#FF9191	1	0.75
chr1	227320001	227640000	A.2.1.2.2.1.1.2.1.1	0.642092746730083	.	227320001	227640000	#FF9191	1	0.75
chr1	227640001	227920000	B.2.1.1.1.1.1.1.1	0.354340071343639	.	227640001	227920000	#4848FF	1	0.25
chr1	227920001	228280000	B.2.1.1.1.1.1.1.2	0.353151010701546	.	227920001	228280000	#4848FF	1	0.25
chr1	228280001	228760000	A.2.1.1.2.2.2.1.2.1	0.668252080856124	.	228280001	228760000	#FF9191	1	0.75
chr1	228760001	229400000	A.1.1.2.1.2.1.1.1.2	0.912009512485137	.	228760001	229400000	#FF0000	1	1
chr1	229400001	229800000	A.2.2.1.2.1.2.2.2.1	0.604042806183115	.	229400001	229800000	#FFDADA	1	0.625
chr1	229800001	230000000	B.2.2.1.1.2.1.1.1.1	0.161712247324614	.	229800001	230000000	#0000FF	1	0.125
chr1	230000001	230200000	B.2.2.1.1.1.1.2.1.1.2	0.175980975029727	.	230000001	230200000	#0000FF	1	0.125
chr1	230200001	230480000	B.1.2.2.1.1.1.1.2	0.414982164090369	.	230200001	230480000	#9191FF	1	0.375
chr1	230480001	230760000	B.2.2.2.1.1.2.2.1.1	0.0653983353151011	.	230480001	230760000	#0000FF	1	0.125
chr1	230760001	230920000	B.2.1.1.1.1.1.2.1.1.2	0.35077288941736	.	230760001	230920000	#4848FF	1	0.25
chr1	230920001	231200000	B.1.1.2.2.2.2.2.1	0.481569560047562	.	230920001	231200000	#DADAFF	1	0.5
chr1	231200001	231400000	B.1.2.2.1.1.1.1.1.1	0.417360285374554	.	231200001	231400000	#9191FF	1	0.375
chr1	231400001	231760000	A.2.1.2.2.1.1.1.2	0.643281807372176	.	231400001	231760000	#FF9191	1	0.75
chr1	231760001	231880000	A.1.2.2.1.1.2.2.1.1.1.1.2	0.780023781212842	.	231760001	231880000	#FF4848	1	0.875
chr1	231880001	232120000	A.1.2.2.1.1.2.1.1.1	0.785969084423306	.	231880001	232120000	#FF4848	1	0.875
chr1	232120001	232360000	A.1.2.2.1.1.2.2.1.1.1.2	0.778834720570749	.	232120001	232360000	#FF4848	1	0.875
chr1	232360001	232560000	A.1.2.2.1.1.2.1.1.2	0.784780023781213	.	232360001	232560000	#FF4848	1	0.875
chr1	232560001	232760000	A.1.2.1.1.2.1.1.2.1.1.1	0.859690844233056	.	232560001	232760000	#FF4848	1	0.875
chr1	232760001	232880000	A.2.1.1.1.1.1.2.2	0.708680142687277	.	232760001	232880000	#FF9191	1	0.75
chr1	232880001	233080000	A.2.1.1.2.2.2.1.1.1	0.670630202140309	.	232880001	233080000	#FF9191	1	0.75
chr1	233080001	233200000	A.1.2.2.2.2.1.1.2.1.1	0.733650416171225	.	233080001	233200000	#FF4848	1	0.875
chr1	233200001	233440000	A.1.2.2.1.2.2.1.2.2	0.74910820451843	.	233200001	233440000	#FF4848	1	0.875
chr1	233440001	233760000	B.2.2.1.1.2.2.1.2.2.1	0.151010701545779	.	233440001	233760000	#0000FF	1	0.125
chr1	233760001	233880000	B.2.2.1.1.2.1.1.1.2.2	0.159334126040428	.	233760001	233880000	#0000FF	1	0.125
chr1	233880001	234160000	B.2.2.2.1.1.2.2.2.1	0.0606420927467301	.	233880001	234160000	#0000FF	1	0.125
chr1	234160001	234520000	B.2.2.2.1.1.1.1.2.2.1.2	0.074910820451843	.	234160001	234520000	#0000FF	1	0.125
chr1	234520001	234600000	A.2.2.2.2.1.2.2.2	0.573127229488704	.	234520001	234600000	#FFDADA	1	0.625
chr1	234600001	234840000	A.1.1.2.1.2.1.1.2.1	0.910820451843044	.	234600001	234840000	#FF0000	1	1
chr1	234840001	235000000	A.1.2.1.1.2.1.1.2.1.2	0.856123662306778	.	234840001	235000000	#FF4848	1	0.875
chr1	235000001	235200000	A.1.1.2.1.2.1.1.2.2	0.909631391200951	.	235000001	235200000	#FF0000	1	1
chr1	235240001	235600000	A.1.1.2.1.2.1.1.1.1	0.91319857312723	.	235240001	235600000	#FF0000	1	1
chr1	235600001	236280000	A.1.2.2.1.1.2.1.2.1	0.78359096313912	.	235600001	236280000	#FF4848	1	0.875
chr1	236280001	236640000	B.2.2.1.1.1.2.1.2.2	0.166468489892985	.	236280001	236640000	#0000FF	1	0.125
chr1	236640001	236760000	B.1.1.2.2.2.2.2.2	0.48038049940547	.	236640001	236760000	#DADAFF	1	0.5
chr1	236760001	236920000	B.2.1.2.1.1.2.1.2.2.2	0.256837098692033	.	236760001	236920000	#4848FF	1	0.25
chr1	236920001	237080000	B.1.2.2.1.1.2.2.2.2	0.39833531510107	.	236920001	237080000	#9191FF	1	0.375
chr1	237080001	237240000	B.2.2.1.1.1.1.2.1.1.1	0.177170035671819	.	237080001	237240000	#0000FF	1	0.125
chr1	237240001	237320000	B.2.1.1.1.2.1.1.1.2	0.326991676575505	.	237240001	237320000	#4848FF	1	0.25
chr1	237320001	237560000	B.2.2.1.1.1.1.2.1.2.2	0.173602853745541	.	237320001	237560000	#0000FF	1	0.125
chr1	237560001	237960000	B.2.2.1.1.2.2.2.2.1.1	0.146254458977408	.	237560001	237960000	#0000FF	1	0.125
chr1	237960001	238080000	B.1.2.2.1.2.2.1.2.1	0.388822829964328	.	237960001	238080000	#9191FF	1	0.375
chr1	238080001	238600000	B.2.2.2.1.1.1.1.2.2.1.1.2.2	0.0760998810939358	.	238080001	238600000	#0000FF	1	0.125
chr1	238600001	238760000	B.2.1.2.1.1.2.1.2.1.1.2.2	0.261593341260404	.	238600001	238760000	#4848FF	1	0.25
chr1	238760001	239280000	B.2.2.1.1.2.2.2.2.2	0.143876337693222	.	238760001	239280000	#0000FF	1	0.125
chr1	239280001	239680000	B.2.2.2.1.2.1.1.2.1	0.0558858501783591	.	239280001	239680000	#0000FF	1	0.125
chr1	239680001	240160000	B.2.2.2.1.1.2.2.1.2.2.2	0.0618311533888228	.	239680001	240160000	#0000FF	1	0.125
chr1	240160001	240400000	B.2.1.2.1.1.2.1.2.1.1.1	0.26397146254459	.	240160001	240400000	#4848FF	1	0.25
chr1	240400001	240600000	B.1.2.2.1.1.1.2.2.2	0.410225921521998	.	240400001	240600000	#9191FF	1	0.375
chr1	240600001	241040000	B.2.1.2.1.1.2.2.1.2	0.25089179548157	.	240600001	241040000	#4848FF	1	0.25
chr1	241040001	241200000	B.2.1.2.1.1.1.1.2.2	0.272294887039239	.	241040001	241200000	#4848FF	1	0.25
chr1	241200001	241640000	B.2.2.2.1.1.2.2.1.2.1	0.0642092746730083	.	241200001	241640000	#0000FF	1	0.125
chr1	241640001	241760000	B.1.2.2.1.1.2.1.2.2	0.405469678953627	.	241640001	241760000	#9191FF	1	0.375
chr1	241760001	241840000	B.1.2.2.1.1.1.2.2.1	0.41141498216409	.	241760001	241840000	#9191FF	1	0.375
chr1	241840001	242040000	B.2.1.1.1.2.2.2.1.1	0.316290130796671	.	241840001	242040000	#4848FF	1	0.25
chr1	242040001	242200000	B.2.1.1.1.1.1.2.1.2	0.349583828775268	.	242040001	242200000	#4848FF	1	0.25
chr1	242200001	242560000	B.2.2.2.1.1.2.2.2.2	0.0594530321046373	.	242200001	242560000	#0000FF	1	0.125
chr1	242560001	242840000	B.2.2.2.1.1.2.2.1.2.2.1	0.0630202140309156	.	242560001	242840000	#0000FF	1	0.125
chr1	242840001	243280000	B.2.2.2.1.1.1.1.2.2.1.1.1	0.0784780023781213	.	242840001	243280000	#0000FF	1	0.125
chr1	243280001	243520000	A.2.2.1.2.1.1.1.1	0.61474435196195	.	243280001	243520000	#FFDADA	1	0.625
chr1	243520001	244040000	A.1.2.2.1.2.2.1.1.1.1	0.756242568370987	.	243520001	244040000	#FF4848	1	0.875
chr1	244040001	244240000	A.2.1.1.2.2.2.2.1	0.665873959571938	.	244040001	244240000	#FF9191	1	0.75
chr1	244240001	244480000	A.2.1.1.2.2.2.1.1.2	0.669441141498216	.	244240001	244480000	#FF9191	1	0.75
chr1	244480001	244640000	A.1.2.2.1.1.2.2.1.1.2	0.777645659928656	.	244480001	244640000	#FF4848	1	0.875
chr1	244640001	244720000	A.2.2.2.1.2.2	0.587395957193817	.	244640001	244720000	#FFDADA	1	0.625
chr1	244720001	245000000	A.2.1.1.2.2.2.2.2	0.664684898929845	.	244720001	245000000	#FF9191	1	0.75
chr1	245000001	245240000	A.1.2.1.1.2.1.1.2.2.1.1.1.2	0.853745541022592	.	245000001	245240000	#FF4848	1	0.875
chr1	245240001	245480000	A.1.2.1.2.2.2.1.1.1	0.813317479191439	.	245240001	245480000	#FF4848	1	0.875
chr1	245480001	245560000	A.1.2.2.2.2.1.1.1.2.2	0.734839476813318	.	245480001	245560000	#FF4848	1	0.875
chr1	245560001	245680000	A.1.2.2.2.2.1.1.1.1.2	0.737217598097503	.	245560001	245680000	#FF4848	1	0.875
chr1	245680001	245880000	A.1.2.1.2.2.2.1.1.2.2	0.810939357907253	.	245680001	245880000	#FF4848	1	0.875
chr1	245880001	245960000	A.1.2.2.2.2.1.1.1.2.1	0.73602853745541	.	245880001	245960000	#FF4848	1	0.875
chr1	245960001	246240000	A.1.1.2.1.2.2.1.1.1	0.90487514863258	.	245960001	246240000	#FF0000	1	1
chr1	246240001	246440000	A.1.2.1.1.2.1.1.2.2.2.2	0.848989298454221	.	246240001	246440000	#FF4848	1	0.875
chr1	246440001	246680000	A.1.2.1.1.2.1.1.2.2.2.1	0.850178359096314	.	246440001	246680000	#FF4848	1	0.875
chr1	246680001	247000000	A.1.1.2.1.2.1.2.2.1	0.907253269916766	.	246680001	247000000	#FF0000	1	1
chr1	247000001	247560000	B.1.2.1.2.1.2.1.2.2	0.439952437574316	.	247000001	247560000	#9191FF	1	0.375
chr1	247560001	247760000	B.2.1.2.1.2.2.1.1.1	0.246135552913199	.	247560001	247760000	#4848FF	1	0.25
chr1	247760001	248040000	B.2.2.2.1.1.1.1.2.2.1.1.2.1	0.0772889417360285	.	247760001	248040000	#0000FF	1	0.125
chr1	248040001	248640000	B.2.2.2.1.2.2.1.1.2	0.0451843043995244	.	248040001	248640000	#0000FF	1	0.125
chr1	248640001	248760000	B.1.2.2.1.2.1.2.1	0.395957193816885	.	248640001	248760000	#9191FF	1	0.375
chr1	248760001	248920000	B.2.2.1.1.2.1.1.2	0.158145065398335	.	248760001	248920000	#0000FF	1	0.125
chr1	249040001	249120000	B.2.2.1.1.2.1.1.2	0.158145065398335	.	249040001	249120000	#0000FF	1	0.125
chr1	249120001	249240000	A.2.2.1.2.1.1.1.2.2	0.612366230677765	.	249120001	249240000	#FFDADA	1	0.625
chr2	1	200000	B.2.2.1.1.1.2.2.1.1.2.2	0.145514223194748	.	1	200000	#0000FF	1	0.125
chr2	200001	320000	B.1.2.2.2.2.2.2.2	0.37746170678337	.	200001	320000	#9191FF	1	0.375
chr2	320001	600000	B.2.2.2.1.1.1.1.1.1	0.0612691466083151	.	320001	600000	#0000FF	1	0.125
chr2	600001	720000	B.2.1.1.1.1.1.1.1.2.2	0.37417943107221	.	600001	720000	#4848FF	1	0.25
chr2	760001	800000	B.2.1.1.1.1.1.1.1.2.2	0.37417943107221	.	760001	800000	#4848FF	1	0.25
chr2	800001	1000000	B.2.1.2.1.2.2.1.2.1	0.238512035010941	.	800001	1000000	#4848FF	1	0.25
chr2	1000001	1080000	B.2.1.1.2.2.2.1.2.1.2.1	0.282275711159737	.	1000001	1080000	#4848FF	1	0.25
chr2	1080001	1600000	B.2.2.1.2.2.2.1.1.1	0.075492341356674	.	1080001	1600000	#0000FF	1	0.125
chr2	1600001	1760000	A.2.2.1.1.2.1.1	0.658643326039387	.	1600001	1760000	#FFDADA	1	0.625
chr2	1760001	2240000	B.2.2.1.2.2.2.1.1.2	0.074398249452954	.	1760001	2240000	#0000FF	1	0.125
chr2	2240001	2640000	B.2.2.1.2.2.2.1.2.2	0.0722100656455142	.	2240001	2640000	#0000FF	1	0.125
chr2	2640001	2720000	B.2.1.1.1.1.1.1.1.1	0.37636761487965	.	2640001	2720000	#4848FF	1	0.25
chr2	2720001	2800000	B.1.2.2.2.2.1.2.2	0.386214442013129	.	2720001	2800000	#9191FF	1	0.375
chr2	2800001	3120000	B.2.1.2.2.1.1.2.1.1.2.2	0.214442013129103	.	2800001	3120000	#4848FF	1	0.25
chr2	3120001	3480000	B.1.2.2.1.1.1.2.1	0.440919037199125	.	3120001	3480000	#9191FF	1	0.375
chr2	3480001	3680000	A.2.1.2.1.1.2.2.1	0.698030634573304	.	3480001	3680000	#FF9191	1	0.75
chr2	3680001	3960000	B.2.1.1.2.2.2.1.2.1.2.2	0.281181619256017	.	3680001	3960000	#4848FF	1	0.25
chr2	3960001	4080000	B.1.2.2.2.1.1.2	0.405908096280088	.	3960001	4080000	#9191FF	1	0.375
chr2	4080001	4240000	B.2.1.2.1.2.2.1.2.2	0.237417943107221	.	4080001	4240000	#4848FF	1	0.25
chr2	4240001	4760000	B.2.2.1.2.2.2.2.2.2.2.2	0.062363238512035	.	4240001	4760000	#0000FF	1	0.125
chr2	4760001	4920000	B.2.1.2.2.1.1.2.1.1.2.1	0.215536105032823	.	4760001	4920000	#4848FF	1	0.25
chr2	4920001	5040000	B.2.1.2.1.2.2.1.1.2.2.2	0.239606126914661	.	4920001	5040000	#4848FF	1	0.25
chr2	5120001	5200000	B.2.1.2.1.2.2.1.1.2.2.2	0.239606126914661	.	5120001	5200000	#4848FF	1	0.25
chr2	5200001	5320000	B.2.1.1.2.2.2.1.2.1.1.2.1	0.284463894967177	.	5200001	5320000	#4848FF	1	0.25
chr2	5320001	5600000	B.2.1.2.2.1.1.1.2.1	0.222100656455142	.	5320001	5600000	#4848FF	1	0.25
chr2	5600001	5720000	B.2.1.1.1.2.2.2.2.1	0.333698030634573	.	5600001	5720000	#4848FF	1	0.25
chr2	5720001	6080000	B.2.1.1.2.1.1.2.1.2.2.1	0.314004376367615	.	5720001	6080000	#4848FF	1	0.25
chr2	6080001	6360000	B.2.1.2.2.2.2.2.2.1	0.164113785557987	.	6080001	6360000	#4848FF	1	0.25
chr2	6360001	6440000	B.2.1.1.1.1.1.1.1.2.1	0.37527352297593	.	6360001	6440000	#4848FF	1	0.25
chr2	6440001	6720000	B.2.2.1.1.1.2.1.2.1	0.150984682713348	.	6440001	6720000	#0000FF	1	0.125
chr2	6720001	7000000	B.2.1.2.1.2.2.1.1.2.1.1	0.242888402625821	.	6720001	7000000	#4848FF	1	0.25
chr2	7000001	7240000	B.1.1.2.1.1.2.2.2.2	0.532822757111597	.	7000001	7240000	#DADAFF	1	0.5
chr2	7240001	7520000	B.2.1.2.2.2.2.2.2.2	0.163019693654267	.	7240001	7520000	#4848FF	1	0.25
chr2	7520001	7880000	B.2.1.1.2.1.1.2.2.1	0.311816192560175	.	7520001	7880000	#4848FF	1	0.25
chr2	7880001	8120000	B.1.2.2.1.1.1.2.2.1	0.439824945295405	.	7880001	8120000	#9191FF	1	0.375
chr2	8120001	8200000	B.1.1.2.2.1.1.1	0.519693654266958	.	8120001	8200000	#DADAFF	1	0.5
chr2	8200001	8440000	B.1.1.2.1.1.2.1.2	0.536105032822757	.	8200001	8440000	#DADAFF	1	0.5
chr2	8440001	8640000	B.1.1.2.1.1.2.1.1	0.537199124726477	.	8440001	8640000	#DADAFF	1	0.5
chr2	8640001	8920000	A.2.2.1.1.1.1.1.1.1	0.669584245076586	.	8640001	8920000	#FFDADA	1	0.625
chr2	8920001	9280000	A.1.1.2.1.2.2.1.2	0.921225382932166	.	8920001	9280000	#FF0000	1	1
chr2	9280001	9560000	A.1.1.1.1.1.1.2.1.2.2	0.993435448577681	.	9280001	9560000	#FF0000	1	1
chr2	9560001	10040000	A.1.1.1.1.1.1.1.2.2	0.99671772428884	.	9560001	10040000	#FF0000	1	1
chr2	10040001	10120000	A.1.1.2.1.1.2.1.1.1.2	0.935448577680525	.	10040001	10120000	#FF0000	1	1
chr2	10120001	10240000	A.1.1.2.2.1.2.2.2	0.891684901531729	.	10120001	10240000	#FF0000	1	1
chr2	10240001	10640000	A.1.1.1.2.2.2.1	0.959518599562363	.	10240001	10640000	#FF0000	1	1
chr2	10640001	10760000	A.1.2.1.2.1.1.1.2.1.1.2	0.830415754923414	.	10640001	10760000	#FF4848	1	0.875
chr2	10760001	10880000	A.1.2.2.1.2.1.2.1	0.788840262582057	.	10760001	10880000	#FF4848	1	0.875
chr2	10880001	11240000	A.1.1.2.1.1.1.1.2.2.1	0.944201312910284	.	10880001	11240000	#FF0000	1	1
chr2	11240001	11320000	A.1.2.1.1.1.1.2.2.1.1	0.86870897155361	.	11240001	11320000	#FF4848	1	0.875
chr2	11320001	11600000	A.1.1.1.1.1.1.1.2.1	0.99781181619256	.	11320001	11600000	#FF0000	1	1
chr2	11600001	11800000	A.1.1.2.2.1.2.1.2.1	0.896061269146608	.	11600001	11800000	#FF0000	1	1
chr2	11800001	11960000	A.1.1.2.2.1.2.1.2.2	0.894967177242888	.	11800001	11960000	#FF0000	1	1
chr2	11960001	12080000	A.2.1.1.2.2.1.2	0.713347921225383	.	11960001	12080000	#FF9191	1	0.75
chr2	12080001	12280000	A.1.2.2.2.1.2.1.1.2.1.1	0.772428884026258	.	12080001	12280000	#FF4848	1	0.875
chr2	12280001	12400000	A.1.2.2.2.1.2.1.1.2.2	0.770240700218818	.	12280001	12400000	#FF4848	1	0.875
chr2	12400001	12480000	A.1.2.2.1.1.1.2.2	0.798687089715536	.	12400001	12480000	#FF4848	1	0.875
chr2	12480001	12680000	A.1.2.2.2.1.2.1.1.2.1.2	0.771334792122538	.	12480001	12680000	#FF4848	1	0.875
chr2	12680001	12880000	A.2.1.1.1.2.1.2.1.1	0.728665207877462	.	12680001	12880000	#FF9191	1	0.75
chr2	12880001	13160000	A.1.2.2.2.1.2.2.1.2	0.766958424507659	.	12880001	13160000	#FF4848	1	0.875
chr2	13160001	13600000	B.2.2.1.2.2.2.1.2.1	0.0733041575492341	.	13160001	13600000	#0000FF	1	0.125
chr2	13600001	13720000	B.2.1.2.1.1.1.1.1	0.269146608315098	.	13600001	13720000	#4848FF	1	0.25
chr2	13720001	13880000	B.2.1.1.2.2.2.1.1.2	0.287746170678337	.	13720001	13880000	#4848FF	1	0.25
chr2	13880001	13960000	B.2.1.1.1.1.1.1.2	0.37308533916849	.	13880001	13960000	#4848FF	1	0.25
chr2	13960001	14160000	B.2.1.2.2.1.1.2.1.1.1.2	0.216630196936543	.	13960001	14160000	#4848FF	1	0.25
chr2	14160001	14360000	B.2.1.2.2.1.1.2.1.1.1.1	0.217724288840263	.	14160001	14360000	#4848FF	1	0.25
chr2	14360001	14440000	B.1.2.2.2.2.1.2.1.1.2	0.388402625820569	.	14360001	14440000	#9191FF	1	0.375
chr2	14440001	14800000	B.2.2.1.2.2.2.2.2.2.2.1	0.0634573304157549	.	14440001	14800000	#0000FF	1	0.125
chr2	14800001	15280000	B.2.2.2.1.1.2.2.1.2	0.050328227571116	.	14800001	15280000	#0000FF	1	0.125
chr2	15280001	15760000	B.1.2.2.1.2.2.1.1	0.424507658643326	.	15280001	15760000	#9191FF	1	0.375
chr2	15760001	16040000	B.2.1.2.1.2.2.1.1.2.1.2	0.241794310722101	.	15760001	16040000	#4848FF	1	0.25
chr2	16040001	16280000	B.2.2.1.1.1.2.2.1.1.2.1	0.146608315098468	.	16040001	16280000	#0000FF	1	0.125
chr2	16320001	16480000	B.2.2.1.1.1.2.2.1.1.2.1	0.146608315098468	.	16320001	16480000	#0000FF	1	0.125
chr2	16480001	16720000	B.2.2.1.1.1.2.2.1.1.1	0.147702407002188	.	16480001	16720000	#0000FF	1	0.125
chr2	16720001	16920000	B.1.2.2.1.2.2.1.2.2.1.2.1	0.415754923413567	.	16720001	16920000	#9191FF	1	0.375
chr2	16920001	17240000	B.2.2.1.2.2.2.2.2.2.1.2	0.0645514223194748	.	16920001	17240000	#0000FF	1	0.125
chr2	17240001	17600000	B.2.2.1.1.1.2.1.2.2.1	0.149890590809628	.	17240001	17600000	#0000FF	1	0.125
chr2	17600001	17840000	B.2.1.1.2.1.1.2.1.2.2.2	0.312910284463895	.	17600001	17840000	#4848FF	1	0.25
chr2	17840001	18360000	B.2.2.1.1.2.2.2.1	0.12144420131291	.	17840001	18360000	#0000FF	1	0.125
chr2	18360001	18520000	B.1.2.2.1.1.1.2.2.2	0.438730853391685	.	18360001	18520000	#9191FF	1	0.375
chr2	18520001	18720000	B.1.1.2.1.1.2.2.2.1	0.533916849015317	.	18520001	18720000	#DADAFF	1	0.5
chr2	18720001	18880000	B.1.2.2.1.2.2.1.2.1.2.1	0.421225382932166	.	18720001	18880000	#9191FF	1	0.375
chr2	18880001	19240000	B.1.1.1.2.1.1.2	0.572210065645514	.	18880001	19240000	#DADAFF	1	0.5
chr2	19240001	19520000	B.1.1.2.2.2.2.1.2	0.50328227571116	.	19240001	19520000	#DADAFF	1	0.5
chr2	19520001	19600000	B.1.1.1.1.1.1	0.586433260393873	.	19520001	19600000	#DADAFF	1	0.5
chr2	19600001	20080000	A.2.2.2.1.2.2.2.1	0.607221006564551	.	19600001	20080000	#FFDADA	1	0.625
chr2	20080001	20560000	A.1.1.2.1.2.2.2.2.1.1.2	0.915754923413567	.	20080001	20560000	#FF0000	1	1
chr2	20560001	20840000	A.1.2.1.1.2.2.2.2.2.2	0.833698030634573	.	20560001	20840000	#FF4848	1	0.875
chr2	20840001	21240000	B.2.1.1.2.1.1.1.1.1.2.2	0.328227571115974	.	20840001	21240000	#4848FF	1	0.25
chr2	21240001	21320000	B.1.2.2.2.2.1.2.1.1.1	0.389496717724289	.	21240001	21320000	#9191FF	1	0.375
chr2	21320001	21400000	B.1.2.2.2.1.2.1.1.1.2.2	0.402625820568928	.	21320001	21400000	#9191FF	1	0.375
chr2	21400001	21600000	B.1.2.2.1.2.2.1.2.1.2.2	0.420131291028446	.	21400001	21600000	#9191FF	1	0.375
chr2	21600001	21760000	B.1.1.2.1.1.2.2.1	0.535010940919037	.	21600001	21760000	#DADAFF	1	0.5
chr2	21760001	21920000	B.1.2.1.2.2.2.1.1.2	0.454048140043764	.	21760001	21920000	#9191FF	1	0.375
chr2	21920001	22080000	B.2.1.1.2.2.2.1.2.1.1.2.2	0.283369803063457	.	21920001	22080000	#4848FF	1	0.25
chr2	22080001	22480000	B.2.2.2.1.1.2.1.2.2.2	0.0525164113785558	.	22080001	22480000	#0000FF	1	0.125
chr2	22480001	22720000	B.2.1.2.1.2.2.1.1.1	0.24398249452954	.	22480001	22720000	#4848FF	1	0.25
chr2	22720001	22960000	B.2.2.1.2.2.2.2.2.2.1.1	0.0656455142231947	.	22720001	22960000	#0000FF	1	0.125
chr2	22960001	23040000	B.2.1.2.1.1.1.1.2	0.268052516411379	.	22960001	23040000	#4848FF	1	0.25
chr2	23040001	23160000	B.2.1.2.2.1.1.2.1.2.1	0.213347921225383	.	23040001	23160000	#4848FF	1	0.25
chr2	23160001	23360000	B.2.1.2.2.1.1.2.1.2.2	0.212253829321663	.	23160001	23360000	#4848FF	1	0.25
chr2	23360001	23560000	B.2.1.2.2.1.1.1.2.2.2.2	0.218818380743982	.	23360001	23560000	#4848FF	1	0.25
chr2	23560001	24000000	A.2.2.1.2.2.1.1.1	0.638949671772429	.	23560001	24000000	#FFDADA	1	0.625
chr2	24000001	24320000	A.1.1.2.1.2.2.2.2.1.1.1	0.916849015317287	.	24000001	24320000	#FF0000	1	1
chr2	24320001	24600000	A.1.2.2.1.1.2.2.2.1	0.792122538293217	.	24320001	24600000	#FF4848	1	0.875
chr2	24600001	25160000	A.1.1.2.2.2.2.2.1.2	0.87527352297593	.	24600001	25160000	#FF0000	1	1
chr2	25160001	25440000	A.1.2.1.2.1.2.1.1.2.2	0.823851203501094	.	25160001	25440000	#FF4848	1	0.875
chr2	25440001	25640000	A.1.2.2.1.1.2.2.1	0.793216630196937	.	25440001	25640000	#FF4848	1	0.875
chr2	25640001	25760000	A.2.1.1.2.1.1.2	0.719912472647702	.	25640001	25760000	#FF9191	1	0.75
chr2	25760001	26080000	A.1.2.1.2.1.2.1.1.2.1	0.824945295404814	.	25760001	26080000	#FF4848	1	0.875
chr2	26080001	26200000	A.1.2.1.1.1.1.2.2.2	0.866520787746171	.	26080001	26200000	#FF4848	1	0.875
chr2	26200001	26440000	A.1.1.2.1.1.1.1.2.1.2	0.945295404814004	.	26200001	26440000	#FF0000	1	1
chr2	26440001	26600000	A.1.1.2.2.1.2.2.1.1	0.893873085339169	.	26440001	26600000	#FF0000	1	1
chr2	26600001	26920000	A.1.2.1.2.1.2.1.2	0.822757111597374	.	26600001	26920000	#FF4848	1	0.875
chr2	26920001	27320000	A.1.2.1.2.1.1.1.2.1.1.1	0.831509846827133	.	26920001	27320000	#FF4848	1	0.875
chr2	27320001	27560000	A.1.1.2.2.1.2.2.1.2	0.892778993435449	.	27320001	27560000	#FF0000	1	1
chr2	27560001	27880000	A.1.1.2.1.1.1.1.2.2.2	0.943107221006565	.	27560001	27880000	#FF0000	1	1
chr2	27880001	28320000	A.1.1.1.1.2.2.2.1	0.982494529540481	.	27880001	28320000	#FF0000	1	1
chr2	28320001	28680000	A.1.1.1.1.2.2.2.2	0.981400437636761	.	28320001	28680000	#FF0000	1	1
chr2	28680001	29040000	A.1.1.2.1.2.2.1.1.1	0.923413566739606	.	28680001	29040000	#FF0000	1	1
chr2	29040001	29160000	A.1.2.2.2.1.2.2.1.1	0.768052516411379	.	29040001	29160000	#FF4848	1	0.875
chr2	29160001	29440000	B.1.1.1.2.1.2.2	0.570021881838074	.	29160001	29440000	#DADAFF	1	0.5
chr2	29440001	29840000	B.2.2.1.2.2.2.2.1.2.2	0.0689277899343545	.	29440001	29840000	#0000FF	1	0.125
chr2	29840001	29920000	B.1.2.2.2.2.1.2.1.2	0.387308533916849	.	29840001	29920000	#9191FF	1	0.375
chr2	29920001	30360000	B.2.2.2.1.1.2.1.2.1	0.0547045951859956	.	29920001	30360000	#0000FF	1	0.125
chr2	30360001	30600000	B.1.1.1.2.1.2.1	0.571115973741794	.	30360001	30600000	#DADAFF	1	0.5
chr2	30600001	30960000	B.1.1.1.2.1.1.1.1	0.574398249452954	.	30600001	30960000	#DADAFF	1	0.5
chr2	30960001	31400000	B.2.2.2.1.1.1.1.1.2	0.0601750547045952	.	30960001	31400000	#0000FF	1	0.125
chr2	31400001	31560000	B.1.2.1.1.1.2.1.2	0.492341356673961	.	31400001	31560000	#9191FF	1	0.375
chr2	31560001	32080000	B.2.2.2.1.1.2.2.1.1	0.0514223194748359	.	31560001	32080000	#0000FF	1	0.125
chr2	32080001	32560000	B.1.1.1.2.1.1.1.2	0.573304157549234	.	32080001	32560000	#DADAFF	1	0.5
chr2	32560001	32800000	A.1.2.1.1.2.2.2.2.1	0.836980306345733	.	32560001	32800000	#FF4848	1	0.875
chr2	32800001	32920000	A.1.2.2.1.2.2.1.2.1	0.785557986870897	.	32800001	32920000	#FF4848	1	0.875
chr2	32920001	33240000	A.1.2.2.1.1.1.2.1	0.799781181619256	.	32920001	33240000	#FF4848	1	0.875
chr2	33240001	33480000	A.1.2.1.2.2.1.2.1	0.814004376367615	.	33240001	33480000	#FF4848	1	0.875
chr2	33480001	33840000	A.2.1.1.1.2.1.2.1.2	0.727571115973742	.	33480001	33840000	#FF9191	1	0.75
chr2	33840001	34200000	B.2.2.1.2.2.2.2.2.1.1	0.0678336980306346	.	33840001	34200000	#0000FF	1	0.125
chr2	34200001	34680000	B.2.2.2.1.1.1.1.2	0.0590809628008753	.	34200001	34680000	#0000FF	1	0.125
chr2	34680001	35080000	B.2.2.1.2.2.2.2.2.1.2	0.0667396061269147	.	34680001	35080000	#0000FF	1	0.125
chr2	35080001	35400000	B.2.2.1.1.1.2.2.1.2.2	0.143326039387309	.	35080001	35400000	#0000FF	1	0.125
chr2	35400001	35560000	B.2.1.1.2.2.2.1.2.1.1.1.2	0.285557986870897	.	35400001	35560000	#4848FF	1	0.25
chr2	35560001	35760000	B.2.1.1.2.1.1.1.2.1.1.1.2.2	0.323851203501094	.	35560001	35760000	#4848FF	1	0.25
chr2	35760001	35960000	B.2.1.1.2.1.1.2.1.2.1.2	0.315098468271335	.	35760001	35960000	#4848FF	1	0.25
chr2	35960001	36080000	B.2.1.1.1.1.2.2.2.2.2.1	0.357768052516411	.	35960001	36080000	#4848FF	1	0.25
chr2	36080001	36240000	B.2.1.1.2.1.1.1.2.1.1.1.1	0.326039387308534	.	36080001	36240000	#4848FF	1	0.25
chr2	36240001	36320000	B.2.1.1.2.2.2.1.2.1.1.1.1	0.286652078774617	.	36240001	36320000	#4848FF	1	0.25
chr2	36320001	36560000	B.2.1.1.2.1.1.2.1.2.1.1	0.316192560175055	.	36320001	36560000	#4848FF	1	0.25
chr2	36560001	36720000	A.2.1.2.1.1.2.2.2	0.696936542669584	.	36560001	36720000	#FF9191	1	0.75
chr2	36720001	36840000	A.2.2.1.2.1.2.1.1	0.646608315098468	.	36720001	36840000	#FFDADA	1	0.625
chr2	36840001	37320000	A.2.2.1.2.2.1.1.2	0.637855579868709	.	36840001	37320000	#FFDADA	1	0.625
chr2	37320001	37560000	A.1.1.1.2.1.2.1.1.2	0.972647702407002	.	37320001	37560000	#FF0000	1	1
chr2	37560001	37840000	A.1.1.1.1.1.1.1.1.2	0.99890590809628	.	37560001	37840000	#FF0000	1	1
chr2	37840001	38120000	A.1.1.1.1.1.1.1.1.1	1	.	37840001	38120000	#FF0000	1	1
chr2	38120001	38320000	A.1.1.2.1.1.1.1.2.1.1	0.946389496717724	.	38120001	38320000	#FF0000	1	1
chr2	38320001	38440000	A.1.1.2.1.1.2.1.1.2.1	0.934354485776805	.	38320001	38440000	#FF0000	1	1
chr2	38440001	38560000	A.1.2.1.2.1.2.2.2	0.820568927789934	.	38440001	38560000	#FF4848	1	0.875
chr2	38560001	38760000	A.1.1.2.2.1.2.1.1.2.2.1	0.898249452954048	.	38560001	38760000	#FF0000	1	1
chr2	38760001	39000000	A.1.1.2.1.1.2.1.1.2.2	0.933260393873085	.	38760001	39000000	#FF0000	1	1
chr2	39000001	39080000	A.1.2.2.1.2.1.2.2	0.787746170678337	.	39000001	39080000	#FF4848	1	0.875
chr2	39080001	39240000	A.1.1.2.2.1.2.1.1.1.1	0.901531728665208	.	39080001	39240000	#FF0000	1	1
chr2	39240001	39520000	A.1.1.2.1.2.2.2.1.2.2	0.917943107221007	.	39240001	39520000	#FF0000	1	1
chr2	39520001	39720000	A.1.1.2.1.2.2.2.2.1.2	0.914660831509847	.	39520001	39720000	#FF0000	1	1
chr2	39720001	40000000	A.1.2.1.1.2.2.2.2.2.1.1	0.835886214442013	.	39720001	40000000	#FF4848	1	0.875
chr2	40000001	40120000	A.2.2.2.2.1.1.1.2	0.602844638949672	.	40000001	40120000	#FFDADA	1	0.625
chr2	40120001	40320000	B.1.2.2.1.2.2.1.2.2.1.2.2	0.414660831509847	.	40120001	40320000	#9191FF	1	0.375
chr2	40320001	40560000	B.2.1.1.1.2.2.2.2.2.2	0.331509846827133	.	40320001	40560000	#4848FF	1	0.25
chr2	40560001	40720000	B.1.2.1.2.1.2.2.1	0.466083150984683	.	40560001	40720000	#9191FF	1	0.375
chr2	40720001	41080000	B.2.2.1.2.2.2.2.1.1	0.0711159737417943	.	40720001	41080000	#0000FF	1	0.125
chr2	41080001	41280000	B.2.1.2.1.2.2.1.1.2.2.1	0.240700218818381	.	41080001	41280000	#4848FF	1	0.25
chr2	41280001	41440000	B.2.1.1.2.1.1.1.2.1.2	0.320568927789934	.	41280001	41440000	#4848FF	1	0.25
chr2	41440001	41640000	B.2.1.1.2.1.1.1.2.1.1.2.2	0.321663019693654	.	41440001	41640000	#4848FF	1	0.25
chr2	41640001	42040000	B.2.2.2.1.1.2.2.2.2	0.0481400437636762	.	41640001	42040000	#0000FF	1	0.125
chr2	42040001	42320000	A.1.2.2.2.1.2.1.1.1	0.773522975929978	.	42040001	42320000	#FF4848	1	0.875
chr2	42320001	42600000	A.1.2.1.1.2.2.2.2.2.1.2	0.834792122538293	.	42320001	42600000	#FF4848	1	0.875
chr2	42600001	42720000	A.2.1.1.1.1.2.1.1.1.2	0.740700218818381	.	42600001	42720000	#FF9191	1	0.75
chr2	42720001	43000000	A.1.2.1.1.2.2.1.2.2.2	0.841356673960613	.	42720001	43000000	#FF4848	1	0.875
chr2	43000001	43240000	A.1.1.2.1.1.1.1.1.1	0.949671772428884	.	43000001	43240000	#FF0000	1	1
chr2	43240001	43480000	A.1.1.1.1.2.2.1.1	0.984682713347921	.	43240001	43480000	#FF0000	1	1
chr2	43480001	43800000	A.1.1.1.1.1.1.2.1.2.1	0.9945295404814	.	43480001	43800000	#FF0000	1	1
chr2	43800001	44200000	A.1.2.1.1.2.2.1.2.1	0.843544857768053	.	43800001	44200000	#FF4848	1	0.875
chr2	44200001	44360000	A.2.1.2.1.1.2.1.2.2.1	0.700218818380744	.	44200001	44360000	#FF9191	1	0.75
chr2	44360001	44600000	A.2.1.2.1.1.2.1.1.2.1	0.703501094091904	.	44360001	44600000	#FF9191	1	0.75
chr2	44600001	45000000	B.2.1.1.1.2.2.1.1	0.336980306345733	.	44600001	45000000	#4848FF	1	0.25
chr2	45000001	45160000	B.2.1.1.1.1.2.2.1	0.363238512035011	.	45000001	45160000	#4848FF	1	0.25
chr2	45160001	45800000	B.1.2.2.1.2.1.1	0.426695842450766	.	45160001	45800000	#9191FF	1	0.375
chr2	45800001	46160000	A.1.2.1.2.2.1.1.2.2.1	0.816192560175055	.	45800001	46160000	#FF4848	1	0.875
chr2	46160001	46880000	A.1.1.1.1.1.1.2.2.1	0.992341356673961	.	46160001	46880000	#FF0000	1	1
chr2	46880001	47160000	A.1.1.1.1.2.2.1.2	0.983588621444201	.	46880001	47160000	#FF0000	1	1
chr2	47160001	47640000	A.1.1.1.1.1.1.2.2.2	0.991247264770241	.	47160001	47640000	#FF0000	1	1
chr2	47640001	48080000	A.2.1.1.1.2.1.1	0.729759299781182	.	47640001	48080000	#FF9191	1	0.75
chr2	48080001	48280000	B.1.1.2.2.2.2.1.1.1	0.5054704595186	.	48080001	48280000	#DADAFF	1	0.5
chr2	48280001	48520000	B.1.1.2.2.2.2.1.1.2	0.50437636761488	.	48280001	48520000	#DADAFF	1	0.5
chr2	48520001	48840000	A.2.2.2.1.2.2.2.2.2	0.605032822757112	.	48520001	48840000	#FFDADA	1	0.625
chr2	48840001	49240000	B.2.2.1.2.2.2.2.1.2.1	0.0700218818380744	.	48840001	49240000	#0000FF	1	0.125
chr2	49240001	49560000	B.2.2.1.1.1.2.1.2.2.2	0.148796498905908	.	49240001	49560000	#0000FF	1	0.125
chr2	49560001	50040000	B.2.2.2.1.1.2.2.2.1	0.0492341356673961	.	49560001	50040000	#0000FF	1	0.125
chr2	50040001	50480000	B.2.2.2.1.1.2.1.1.1	0.0568927789934354	.	50040001	50480000	#0000FF	1	0.125
chr2	50480001	50720000	B.2.1.2.2.1.1.1.2.2.2.1	0.219912472647702	.	50480001	50720000	#4848FF	1	0.25
chr2	50720001	51320000	B.2.2.2.1.1.2.1.1.2	0.0557986870897155	.	50720001	51320000	#0000FF	1	0.125
chr2	51320001	51520000	B.2.2.1.1.1.2.2.1.2.1	0.144420131291028	.	51320001	51520000	#0000FF	1	0.125
chr2	51520001	51880000	B.2.2.2.1.1.2.1.2.2.1	0.0536105032822757	.	51520001	51880000	#0000FF	1	0.125
chr2	51880001	52280000	B.2.2.1.1.1.2.1.1.1	0.154266958424508	.	51880001	52280000	#0000FF	1	0.125
chr2	52280001	52480000	B.2.1.1.2.1.1.1.2.1.1.2.1	0.322757111597374	.	52280001	52480000	#4848FF	1	0.25
chr2	52480001	52760000	B.1.2.2.1.2.2.1.2.2.1.1.1.2	0.417943107221007	.	52480001	52760000	#9191FF	1	0.375
chr2	52760001	53080000	B.2.1.2.2.1.1.1.2.2.1	0.221006564551422	.	52760001	53080000	#4848FF	1	0.25
chr2	53080001	53240000	B.2.1.1.1.1.2.2.2.2.2.2	0.356673960612691	.	53080001	53240000	#4848FF	1	0.25
chr2	53240001	53400000	B.2.1.1.2.1.1.1.1.1.2.1	0.329321663019694	.	53240001	53400000	#4848FF	1	0.25
chr2	53400001	53600000	B.2.1.2.2.1.1.1.1.1.2.1	0.226477024070022	.	53400001	53600000	#4848FF	1	0.25
chr2	53600001	54000000	B.2.1.2.2.2.2.2.1.2	0.165207877461707	.	53600001	54000000	#4848FF	1	0.25
chr2	54000001	54280000	A.1.1.2.2.2.2.2.2.1.1	0.87417943107221	.	54000001	54280000	#FF0000	1	1
chr2	54280001	54600000	A.1.1.2.1.2.2.2.1.2.1	0.919037199124726	.	54280001	54600000	#FF0000	1	1
chr2	54600001	54720000	A.1.2.1.1.1.1.2.2.1.2	0.867614879649891	.	54600001	54720000	#FF4848	1	0.875
chr2	54720001	54920000	A.1.1.1.2.1.2.1.1.1	0.973741794310722	.	54720001	54920000	#FF0000	1	1
chr2	54920001	55160000	A.1.2.1.1.2.2.1.2.2.1	0.842450765864333	.	54920001	55160000	#FF4848	1	0.875
chr2	55160001	55480000	A.1.1.1.2.1.2.2.2.2	0.968271334792123	.	55160001	55480000	#FF0000	1	1
chr2	55480001	55880000	A.1.1.2.1.2.2.2.2.2.1	0.913566739606127	.	55480001	55880000	#FF0000	1	1
chr2	55880001	56280000	B.1.1.2.2.2.1.1.1	0.513129102844639	.	55880001	56280000	#DADAFF	1	0.5
chr2	56280001	56720000	B.2.1.2.2.2.2.2.1.1.1	0.167396061269147	.	56280001	56720000	#4848FF	1	0.25
chr2	56720001	56920000	B.2.1.1.2.1.1.1.2.1.1.1.2.1	0.324945295404814	.	56720001	56920000	#4848FF	1	0.25
chr2	56920001	57280000	B.1.2.2.1.2.2.1.2.2.1.1.1.1	0.419037199124726	.	56920001	57280000	#9191FF	1	0.375
chr2	57280001	57840000	B.2.2.1.1.2.2.2.2	0.12035010940919	.	57280001	57840000	#0000FF	1	0.125
chr2	57840001	58240000	B.2.1.2.1.2.2.2.2.1.2	0.231947483588621	.	57840001	58240000	#4848FF	1	0.25
chr2	58240001	58480000	B.1.2.1.1.2.1.1.1.2	0.486870897155361	.	58240001	58480000	#9191FF	1	0.375
chr2	58480001	58880000	B.2.1.2.2.2.2.2.1.1.2	0.166301969365427	.	58480001	58880000	#4848FF	1	0.25
chr2	58880001	59120000	B.2.1.2.1.2.2.2.2.2.2.2	0.228665207877462	.	58880001	59120000	#4848FF	1	0.25
chr2	59120001	59240000	B.1.2.2.1.2.2.1.2.1.1.1	0.423413566739606	.	59120001	59240000	#9191FF	1	0.375
chr2	59240001	59480000	B.2.1.2.2.1.1.1.1.1.2.2	0.225382932166302	.	59240001	59480000	#4848FF	1	0.25
chr2	59480001	59600000	B.2.1.1.1.1.2.2.2.1.2	0.359956236323851	.	59480001	59600000	#4848FF	1	0.25
chr2	59600001	59720000	B.2.1.2.2.1.1.2.2.1.2.1	0.208971553610503	.	59600001	59720000	#4848FF	1	0.25
chr2	59720001	60280000	B.2.2.2.2.1.2.1.2	0.0109409190371991	.	59720001	60280000	#0000FF	1	0.125
chr2	60280001	60440000	B.2.1.2.2.1.1.2.2.1.2.2	0.207877461706783	.	60280001	60440000	#4848FF	1	0.25
chr2	60440001	60600000	B.2.1.2.2.1.1.1.1.1.1	0.227571115973742	.	60440001	60600000	#4848FF	1	0.25
chr2	60600001	60920000	B.2.1.1.1.2.2.2.2.2.1	0.332603938730853	.	60600001	60920000	#4848FF	1	0.25
chr2	60920001	61320000	A.2.2.2.1.2.2.1	0.608315098468271	.	60920001	61320000	#FFDADA	1	0.625
chr2	61320001	61760000	A.1.1.2.1.1.1.1.1.2.2	0.947483588621444	.	61320001	61760000	#FF0000	1	1
chr2	61760001	62120000	A.1.2.1.2.2.1.1.2.1	0.817286652078775	.	61760001	62120000	#FF4848	1	0.875
chr2	62120001	62400000	A.2.1.2.1.1.2.1.2.2.2	0.699124726477024	.	62120001	62400000	#FF9191	1	0.75
chr2	62400001	62560000	A.2.1.2.1.1.2.1.2.1	0.701312910284464	.	62400001	62560000	#FF9191	1	0.75
chr2	62560001	62680000	A.2.1.2.2.2.2.2.2.1.1	0.672866520787746	.	62560001	62680000	#FF9191	1	0.75
chr2	62680001	63040000	A.2.1.2.1.1.2.1.1.1	0.704595185995624	.	62680001	63040000	#FF9191	1	0.75
chr2	63040001	63320000	B.1.1.1.1.2.1.1	0.583150984682713	.	63040001	63320000	#DADAFF	1	0.5
chr2	63320001	63800000	B.2.1.1.2.1.1.2.2.2.2	0.309628008752735	.	63320001	63800000	#4848FF	1	0.25
chr2	63800001	64200000	A.2.1.2.2.2.2.2.1.2	0.673960612691466	.	63800001	64200000	#FF9191	1	0.75
chr2	64200001	64520000	A.1.1.2.1.2.2.2.1.1	0.920131291028446	.	64200001	64520000	#FF0000	1	1
chr2	64520001	64760000	A.1.2.1.2.1.2.1.1.1	0.826039387308534	.	64520001	64760000	#FF4848	1	0.875
chr2	64760001	65080000	A.1.1.2.1.2.2.1.1.2	0.922319474835886	.	64760001	65080000	#FF0000	1	1
chr2	65080001	65440000	A.1.1.2.2.1.2.1.1.2.2.2	0.897155361050328	.	65080001	65440000	#FF0000	1	1
chr2	65440001	65840000	A.1.2.1.1.2.2.1.1	0.844638949671772	.	65440001	65840000	#FF4848	1	0.875
chr2	65840001	66120000	B.1.2.1.2.2.2.2.2.2	0.446389496717724	.	65840001	66120000	#9191FF	1	0.375
chr2	66120001	66240000	B.1.2.1.2.2.2.2.2.1	0.447483588621444	.	66120001	66240000	#9191FF	1	0.375
chr2	66240001	66360000	B.1.2.2.2.1.2.1.2.1.2	0.399343544857768	.	66240001	66360000	#9191FF	1	0.375
chr2	66360001	66640000	B.1.2.2.2.1.2.1.2.1.1	0.400437636761488	.	66360001	66640000	#9191FF	1	0.375
chr2	66640001	66800000	A.2.1.1.1.1.2.1.1.1.1	0.741794310722101	.	66640001	66800000	#FF9191	1	0.75
chr2	66800001	66920000	A.2.1.2.2.2.2.2.2.1.2	0.671772428884026	.	66800001	66920000	#FF9191	1	0.75
chr2	66920001	67120000	A.2.1.1.1.2.1.2.2	0.726477024070022	.	66920001	67120000	#FF9191	1	0.75
chr2	67120001	67360000	A.2.2.1.1.2.1.2.2.1.2	0.655361050328228	.	67120001	67360000	#FFDADA	1	0.625
chr2	67360001	67520000	A.2.2.1.1.2.1.2.2.1.1	0.656455142231947	.	67360001	67520000	#FFDADA	1	0.625
chr2	67520001	67720000	A.2.1.2.2.2.2.2.2.2	0.670678336980306	.	67520001	67720000	#FF9191	1	0.75
chr2	67720001	67840000	A.2.1.2.2.2.1.2.1	0.681619256017506	.	67720001	67840000	#FF9191	1	0.75
chr2	67840001	68040000	A.2.2.2.2.2.2.1.2.2	0.588621444201313	.	67840001	68040000	#FFDADA	1	0.625
chr2	68040001	68320000	A.2.2.2.1.1.2.1.2.1	0.62472647702407	.	68040001	68320000	#FFDADA	1	0.625
chr2	68320001	68680000	A.2.1.1.1.1.2.2.1.2	0.734135667396061	.	68320001	68680000	#FF9191	1	0.75
chr2	68680001	68880000	A.2.2.2.1.1.2.1.2.2	0.62363238512035	.	68680001	68880000	#FFDADA	1	0.625
chr2	68880001	69160000	A.1.2.1.2.2.1.1.2.2.2	0.815098468271335	.	68880001	69160000	#FF4848	1	0.875
chr2	69160001	69320000	A.1.2.1.1.1.1.2.1	0.86980306345733	.	69160001	69320000	#FF4848	1	0.875
chr2	69320001	69520000	A.1.1.2.2.1.2.1.1.2.1	0.899343544857768	.	69320001	69520000	#FF0000	1	1
chr2	69520001	69680000	A.1.1.2.2.1.2.1.1.1.2	0.900437636761488	.	69520001	69680000	#FF0000	1	1
chr2	69680001	70080000	A.1.1.1.2.1.2.2.1	0.970459518599562	.	69680001	70080000	#FF0000	1	1
chr2	70080001	70520000	A.1.1.1.2.1.2.2.2.1	0.969365426695842	.	70080001	70520000	#FF0000	1	1
chr2	70520001	70800000	B.2.1.1.1.2.2.1.2	0.335886214442013	.	70520001	70800000	#4848FF	1	0.25
chr2	70800001	70920000	B.1.2.1.1.1.2.2.1	0.491247264770241	.	70800001	70920000	#9191FF	1	0.375
chr2	70920001	71080000	B.1.2.2.2.1.2.1.2.2	0.398249452954048	.	70920001	71080000	#9191FF	1	0.375
chr2	71080001	71200000	B.1.1.2.1.2.1.2.1.1	0.530634573304158	.	71080001	71200000	#DADAFF	1	0.5
chr2	71200001	71720000	A.2.2.1.2.2.2.2	0.632385120350109	.	71200001	71720000	#FFDADA	1	0.625
chr2	71720001	71880000	A.2.2.2.1.1.2.1.1.1	0.62691466083151	.	71720001	71880000	#FFDADA	1	0.625
chr2	71880001	72040000	A.2.2.1.1.2.1.2.2.2.2	0.653172866520788	.	71880001	72040000	#FFDADA	1	0.625
chr2	72040001	72280000	B.1.1.2.1.2.1.2.2	0.527352297592998	.	72040001	72280000	#DADAFF	1	0.5
chr2	72280001	72360000	B.1.1.1.1.1.2.2	0.584245076586433	.	72280001	72360000	#DADAFF	1	0.5
chr2	72360001	72680000	A.2.2.1.1.2.1.2.2.2.1	0.654266958424508	.	72360001	72680000	#FFDADA	1	0.625
chr2	72680001	73120000	A.2.1.2.1.1.2.1.1.2.2	0.702407002188184	.	72680001	73120000	#FF9191	1	0.75
chr2	73120001	73440000	A.1.2.2.2.2.1.2.1.2.2	0.760393873085339	.	73120001	73440000	#FF4848	1	0.875
chr2	73440001	73680000	A.2.2.2.2.2.2.1.1	0.590809628008753	.	73440001	73680000	#FFDADA	1	0.625
chr2	73680001	73960000	B.1.1.2.2.2.2.2.2	0.50109409190372	.	73680001	73960000	#DADAFF	1	0.5
chr2	73960001	74240000	A.1.2.2.1.2.2.1.1	0.786652078774617	.	73960001	74240000	#FF4848	1	0.875
chr2	74240001	74440000	A.1.2.1.2.1.1.1.2.2	0.828227571115974	.	74240001	74440000	#FF4848	1	0.875
chr2	74440001	74840000	A.1.1.2.2.2.2.2.1.1	0.87636761487965	.	74440001	74840000	#FF0000	1	1
chr2	74840001	75160000	A.1.2.2.2.1.1.1.2	0.778993435448578	.	74840001	75160000	#FF4848	1	0.875
chr2	75160001	75680000	A.2.1.2.1.2.2.2.2	0.688183807439825	.	75160001	75680000	#FF9191	1	0.75
chr2	75680001	75920000	A.2.2.2.1.2.2.2.2.1	0.606126914660831	.	75680001	75920000	#FFDADA	1	0.625
chr2	75920001	76120000	B.2.1.1.2.1.1.1.2.2	0.319474835886214	.	75920001	76120000	#4848FF	1	0.25
chr2	76120001	76240000	B.2.1.1.1.1.2.2.2.1.1.2	0.361050328227571	.	76120001	76240000	#4848FF	1	0.25
chr2	76240001	76400000	B.2.1.2.1.2.2.2.2.2.1	0.230853391684902	.	76240001	76400000	#4848FF	1	0.25
chr2	76400001	76800000	B.2.1.1.2.1.1.2.2.2.1	0.310722100656455	.	76400001	76800000	#4848FF	1	0.25
chr2	76800001	77280000	B.1.2.2.1.1.1.1.1.2	0.444201312910284	.	76800001	77280000	#9191FF	1	0.375
chr2	77280001	77400000	B.1.2.2.1.1.1.1.1.1	0.445295404814004	.	77280001	77400000	#9191FF	1	0.375
chr2	77400001	77920000	B.2.1.1.2.1.1.1.1.1.1	0.330415754923414	.	77400001	77920000	#4848FF	1	0.25
chr2	77920001	78240000	B.2.1.2.1.2.2.2.2.1.1	0.233041575492341	.	77920001	78240000	#4848FF	1	0.25
chr2	78240001	78320000	B.2.1.1.1.1.2.2.2.1.1.1	0.362144420131291	.	78240001	78320000	#4848FF	1	0.25
chr2	78320001	78400000	B.1.2.2.2.1.2.1.1.1.2.1	0.403719912472648	.	78320001	78400000	#9191FF	1	0.375
chr2	78400001	78600000	B.2.1.1.2.1.1.2.1.1.1	0.318380743982495	.	78400001	78600000	#4848FF	1	0.25
chr2	78600001	78760000	B.2.1.1.1.1.2.2.2.2.1	0.358862144420131	.	78600001	78760000	#4848FF	1	0.25
chr2	78760001	78960000	B.1.2.2.1.2.2.1.2.2.1.1.2	0.416849015317287	.	78760001	78960000	#9191FF	1	0.375
chr2	78960001	79240000	B.2.1.1.2.1.1.2.1.1.2	0.317286652078775	.	78960001	79240000	#4848FF	1	0.25
chr2	79240001	79560000	B.2.2.1.2.2.1.2.2.2.2.2	0.0765864332603939	.	79240001	79560000	#0000FF	1	0.125
chr2	79560001	79720000	B.2.1.2.2.1.1.2.2.1.1.1	0.211159737417943	.	79560001	79720000	#4848FF	1	0.25
chr2	79720001	79840000	B.2.1.2.1.2.2.2.2.2.2.1	0.229759299781182	.	79720001	79840000	#4848FF	1	0.25
chr2	79840001	80160000	B.2.2.1.1.1.2.1.1.2.2	0.152078774617068	.	79840001	80160000	#0000FF	1	0.125
chr2	80160001	80600000	B.2.2.1.2.2.1.2.1	0.0809628008752735	.	80160001	80600000	#0000FF	1	0.125
chr2	80600001	80760000	B.2.1.1.2.2.2.1.2.2.1	0.280087527352298	.	80600001	80760000	#4848FF	1	0.25
chr2	80760001	81040000	B.2.2.1.1.1.2.1.1.2.1	0.153172866520788	.	80760001	81040000	#0000FF	1	0.125
chr2	81040001	81200000	B.1.2.1.2.2.2.1.1.1.2	0.455142231947484	.	81040001	81200000	#9191FF	1	0.375
chr2	81200001	81400000	B.2.1.2.2.1.1.1.1.2.2	0.223194748358862	.	81200001	81400000	#4848FF	1	0.25
chr2	81400001	81480000	B.1.2.2.2.2.1.1.1.1.1	0.393873085339168	.	81400001	81480000	#9191FF	1	0.375
chr2	81480001	81600000	B.2.1.1.1.1.1.2.1.2	0.37089715536105	.	81480001	81600000	#4848FF	1	0.25
chr2	81600001	81880000	B.2.2.1.1.1.2.2.2.2	0.140043763676149	.	81600001	81880000	#0000FF	1	0.125
chr2	81880001	82080000	B.2.1.2.1.1.1.2.2.2	0.263676148796499	.	81880001	82080000	#4848FF	1	0.25
chr2	82080001	82520000	B.2.2.1.2.2.1.2.2.2.1	0.0787746170678337	.	82080001	82520000	#0000FF	1	0.125
chr2	82520001	82720000	B.2.1.2.2.1.1.2.2.1.1.2	0.210065645514223	.	82520001	82720000	#4848FF	1	0.25
chr2	82720001	82800000	B.1.2.2.2.2.1.1.1.1.2	0.392778993435449	.	82720001	82800000	#9191FF	1	0.375
chr2	82800001	83040000	B.2.2.1.1.1.2.2.2.1.1	0.142231947483589	.	82800001	83040000	#0000FF	1	0.125
chr2	83040001	83280000	B.2.1.2.2.1.1.2.2.2	0.206783369803063	.	83040001	83280000	#4848FF	1	0.25
chr2	83280001	83400000	B.1.2.2.2.2.1.1.1.2	0.391684901531729	.	83280001	83400000	#9191FF	1	0.375
chr2	83400001	83720000	B.2.2.1.2.2.1.2.2.1	0.0798687089715536	.	83400001	83720000	#0000FF	1	0.125
chr2	83720001	83840000	B.2.1.2.1.1.1.2.1.2	0.265864332603939	.	83720001	83840000	#4848FF	1	0.25
chr2	83840001	84000000	B.2.2.1.1.1.1.1.2	0.158643326039387	.	83840001	84000000	#0000FF	1	0.125
chr2	84000001	84080000	B.2.1.1.1.1.1.2.1.1	0.37199124726477	.	84000001	84080000	#4848FF	1	0.25
chr2	84080001	84280000	B.2.2.1.1.1.2.2.2.1.2	0.141137855579869	.	84080001	84280000	#0000FF	1	0.125
chr2	84280001	84640000	B.2.2.1.2.2.1.2.2.2.2.1	0.0776805251641138	.	84280001	84640000	#0000FF	1	0.125
chr2	84640001	84760000	B.1.2.2.2.1.2.1.1.2	0.401531728665208	.	84640001	84760000	#9191FF	1	0.375
chr2	84760001	85160000	B.2.1.1.2.1.1.1.1.2	0.327133479212254	.	84760001	85160000	#4848FF	1	0.25
chr2	85160001	85560000	A.1.1.2.1.2.2.2.2.2.2	0.912472647702407	.	85160001	85560000	#FF0000	1	1
chr2	85560001	85600000	A.1.1.1.2.1.2.1.2	0.971553610503282	.	85560001	85600000	#FF0000	1	1
chr2	85640001	85840000	A.1.1.1.2.1.2.1.2	0.971553610503282	.	85640001	85840000	#FF0000	1	1
chr2	85840001	85960000	A.1.1.2.1.1.1.1.1.2.1	0.948577680525164	.	85840001	85960000	#FF0000	1	1
chr2	85960001	86080000	A.1.1.2.1.1.2.1.2	0.932166301969365	.	85960001	86080000	#FF0000	1	1
chr2	86080001	86400000	A.1.1.1.1.1.1.2.1.1	0.99562363238512	.	86080001	86400000	#FF0000	1	1
chr2	86400001	86840000	B.1.1.2.2.2.2.2.1	0.50218818380744	.	86400001	86840000	#DADAFF	1	0.5
chr2	86840001	87040000	B.1.2.2.1.2.2.1.2.1.1.2	0.422319474835886	.	86840001	87040000	#9191FF	1	0.375
chr2	87040001	87160000	B.1.2.2.2.1.2.1.1.1.1	0.404814004376368	.	87040001	87160000	#9191FF	1	0.375
chr2	87280001	87360000	B.1.2.2.2.1.2.1.1.1.1	0.404814004376368	.	87280001	87360000	#9191FF	1	0.375
chr2	87400001	87480000	B.1.2.2.2.1.2.1.1.1.1	0.404814004376368	.	87400001	87480000	#9191FF	1	0.375
chr2	87480001	87560000	A.2.2.1.2.1.1.2	0.647702407002188	.	87480001	87560000	#FFDADA	1	0.625
chr2	87760001	88000000	A.2.2.1.2.1.1.2	0.647702407002188	.	87760001	88000000	#FFDADA	1	0.625
chr2	88160001	88360000	B.1.2.1.1.1.2.2.2	0.490153172866521	.	88160001	88360000	#9191FF	1	0.375
chr2	88360001	88520000	B.2.1.1.2.2.2.1.2.2.2	0.278993435448578	.	88360001	88520000	#4848FF	1	0.25
chr2	88520001	88840000	B.2.2.2.1.1.1.2	0.0579868708971554	.	88520001	88840000	#0000FF	1	0.125
chr2	88840001	89000000	B.1.2.2.1.2.2.1.2.2.2	0.413566739606127	.	88840001	89000000	#9191FF	1	0.375
chr2	89000001	89280000	B.2.1.2.2.1.1.1.1.2.1	0.224288840262582	.	89000001	89280000	#4848FF	1	0.25
chr2	89280001	89600000	B.2.1.2.1.1.1.2.2.1	0.264770240700219	.	89280001	89600000	#4848FF	1	0.25
chr2	89880001	90120000	B.2.1.2.1.1.1.2.1.1	0.266958424507659	.	89880001	90120000	#4848FF	1	0.25
chr2	90120001	90280000	B.2.1.1.2.2.2.1.1.1	0.288840262582057	.	90120001	90280000	#4848FF	1	0.25
chr2	90400001	90480000	B.2.1.1.2.2.2.1.1.1	0.288840262582057	.	90400001	90480000	#4848FF	1	0.25
chr2	91680001	91720000	B.2.1.1.2.2.2.1.1.1	0.288840262582057	.	91680001	91720000	#4848FF	1	0.25
chr2	91760001	91960000	B.2.1.2.1.2.2.2.1.2	0.234135667396061	.	91760001	91960000	#4848FF	1	0.25
chr2	91960001	92000000	B.2.1.1.2.2.2.2.2.2.2	0.270240700218818	.	91960001	92000000	#4848FF	1	0.25
chr2	92040001	92200000	B.2.1.1.2.2.2.2.2.2.2	0.270240700218818	.	92040001	92200000	#4848FF	1	0.25
chr2	92240001	92360000	B.2.1.1.2.2.2.2.2.2.2	0.270240700218818	.	92240001	92360000	#4848FF	1	0.25
chr2	95320001	95720000	B.2.2.1.2.2.1.1.1	0.0831509846827133	.	95320001	95720000	#0000FF	1	0.125
chr2	95720001	95880000	B.2.1.1.1.1.2.1.1.2	0.365426695842451	.	95720001	95880000	#4848FF	1	0.25
chr2	95880001	96080000	B.2.1.1.1.1.1.2.2.1	0.36980306345733	.	95880001	96080000	#4848FF	1	0.25
chr2	96120001	96280000	B.2.1.2.2.1.2.2.2.1.2	0.190371991247265	.	96120001	96280000	#4848FF	1	0.25
chr2	96320001	96640000	B.2.1.2.2.1.2.2.2.1.2	0.190371991247265	.	96320001	96640000	#4848FF	1	0.25
chr2	96640001	96680000	A.2.1.2.2.2.2.1.2	0.677242888402626	.	96640001	96680000	#FF9191	1	0.75
chr2	96720001	96880000	A.2.1.2.2.2.2.1.2	0.677242888402626	.	96720001	96880000	#FF9191	1	0.75
chr2	96880001	97000000	A.1.2.2.1.2.2.1.2.2	0.784463894967177	.	96880001	97000000	#FF4848	1	0.875
chr2	97000001	97200000	A.2.2.2.1.1.2.1.1.2	0.62582056892779	.	97000001	97200000	#FFDADA	1	0.625
chr2	97200001	97520000	A.2.1.1.1.1.2.2.1.1.2.1	0.736323851203501	.	97200001	97520000	#FF9191	1	0.75
chr2	97560001	97640000	A.2.1.1.1.1.2.2.1.1.2.1	0.736323851203501	.	97560001	97640000	#FF9191	1	0.75
chr2	97640001	97840000	A.2.2.2.1.1.2.2.1.2	0.62144420131291	.	97640001	97840000	#FFDADA	1	0.625
chr2	97840001	97920000	B.1.1.1.1.1.2.1	0.585339168490153	.	97840001	97920000	#DADAFF	1	0.5
chr2	98000001	98040000	B.1.1.1.1.1.2.1	0.585339168490153	.	98000001	98040000	#DADAFF	1	0.5
chr2	98160001	98200000	A.2.2.2.1.1.2.2.1.1	0.62253829321663	.	98160001	98200000	#FFDADA	1	0.625
chr2	98240001	98360000	A.2.2.2.1.1.2.2.1.1	0.62253829321663	.	98240001	98360000	#FFDADA	1	0.625
chr2	98360001	98640000	B.1.2.1.1.2.2.2.1	0.479212253829322	.	98360001	98640000	#9191FF	1	0.375
chr2	98640001	98800000	B.1.2.2.2.2.2.2.1.1.1.2	0.38074398249453	.	98640001	98800000	#9191FF	1	0.375
chr2	98800001	99000000	B.1.2.2.2.2.2.2.1.1.1.1	0.381838074398249	.	98800001	99000000	#9191FF	1	0.375
chr2	99000001	99280000	B.1.2.1.1.1.1.2.1.2	0.49671772428884	.	99000001	99280000	#9191FF	1	0.375
chr2	99280001	99480000	B.2.1.1.2.2.2.2.2.1.1	0.273522975929978	.	99280001	99480000	#4848FF	1	0.25
chr2	99480001	99720000	B.2.1.1.2.2.2.2.2.1.2	0.272428884026258	.	99480001	99720000	#4848FF	1	0.25
chr2	99720001	99920000	B.1.1.2.1.2.1.2.1.2.1	0.529540481400438	.	99720001	99920000	#DADAFF	1	0.5
chr2	99920001	100120000	A.2.1.1.1.1.2.2.1.1.2.2	0.735229759299781	.	99920001	100120000	#FF9191	1	0.75
chr2	100160001	100400000	A.2.1.1.1.1.1.2.2.1.1	0.7472647702407	.	100160001	100400000	#FF9191	1	0.75
chr2	100400001	100880000	A.1.2.1.1.2.1.1.2.2	0.853391684901532	.	100400001	100880000	#FF4848	1	0.875
chr2	100880001	100960000	A.2.2.1.1.2.1.2.1	0.657549234135667	.	100880001	100960000	#FFDADA	1	0.625
chr2	100960001	101040000	A.2.2.1.2.1.1.1	0.648796498905908	.	100960001	101040000	#FFDADA	1	0.625
chr2	101040001	101200000	A.2.2.2.2.2.2.1.2.1	0.589715536105033	.	101040001	101200000	#FFDADA	1	0.625
chr2	101200001	101360000	A.2.1.2.1.2.1.2.2	0.691466083150985	.	101200001	101360000	#FF9191	1	0.75
chr2	101360001	101640000	A.1.2.1.2.1.1.1.1	0.832603938730853	.	101360001	101640000	#FF4848	1	0.875
chr2	101640001	101880000	A.1.2.2.1.1.2.2.2.2	0.791028446389497	.	101640001	101880000	#FF4848	1	0.875
chr2	101880001	102320000	A.1.2.2.2.2.1.2.2	0.759299781181619	.	101880001	102320000	#FF4848	1	0.875
chr2	102320001	102480000	A.1.2.1.2.2.1.2.2	0.812910284463895	.	102320001	102480000	#FF4848	1	0.875
chr2	102480001	102640000	A.2.1.2.1.2.1.2.1	0.692560175054705	.	102480001	102640000	#FF9191	1	0.75
chr2	102640001	102800000	A.1.2.1.1.2.2.2.1.1	0.840262582056893	.	102640001	102800000	#FF4848	1	0.875
chr2	102800001	103080000	A.2.2.2.2.1.2.2	0.596280087527352	.	102800001	103080000	#FFDADA	1	0.625
chr2	103080001	103280000	B.1.2.2.1.2.2.2.1.1	0.412472647702407	.	103080001	103280000	#9191FF	1	0.375
chr2	103280001	103440000	B.1.2.2.2.2.2.2.1.2	0.37855579868709	.	103280001	103440000	#9191FF	1	0.375
chr2	103440001	103640000	B.2.2.1.2.2.1.1.2	0.0820568927789934	.	103440001	103640000	#0000FF	1	0.125
chr2	103640001	103800000	B.2.1.2.2.1.2.1.1.2.2.1	0.202407002188184	.	103640001	103800000	#4848FF	1	0.25
chr2	103800001	103920000	B.2.1.2.2.1.2.1.1.2.2.2	0.201312910284464	.	103800001	103920000	#4848FF	1	0.25
chr2	103920001	104040000	B.2.1.2.1.1.2.2.1.2.1	0.259299781181619	.	103920001	104040000	#4848FF	1	0.25
chr2	104040001	104680000	B.2.2.2.2.2.1.1.2	0.00547045951859956	.	104040001	104680000	#0000FF	1	0.125
chr2	104680001	104960000	B.2.2.2.1.2.1.1.1.1.2	0.0459518599562363	.	104680001	104960000	#0000FF	1	0.125
chr2	104960001	105400000	B.2.2.2.2.1.2.1.1	0.012035010940919	.	104960001	105400000	#0000FF	1	0.125
chr2	105400001	105640000	B.2.2.1.1.1.1.1.1.2.1	0.160831509846827	.	105400001	105640000	#0000FF	1	0.125
chr2	105640001	105920000	B.2.1.1.1.2.2.2.1	0.334792122538293	.	105640001	105920000	#4848FF	1	0.25
chr2	105920001	106160000	A.2.1.1.1.2.2.1	0.725382932166302	.	105920001	106160000	#FF9191	1	0.75
chr2	106160001	106360000	B.2.1.1.1.1.2.1.1.1.1	0.367614879649891	.	106160001	106360000	#4848FF	1	0.25
chr2	106360001	106520000	B.1.2.1.1.2.2.2.2.2.1	0.477024070021882	.	106360001	106520000	#9191FF	1	0.375
chr2	106520001	106880000	B.2.1.2.2.2.2.1.1	0.170678336980306	.	106520001	106880000	#4848FF	1	0.25
chr2	106880001	107000000	B.2.1.2.2.1.2.2.2.1.1.2	0.191466083150985	.	106880001	107000000	#4848FF	1	0.25
chr2	107080001	107200000	B.2.1.2.2.1.2.2.2.1.1.2	0.191466083150985	.	107080001	107200000	#4848FF	1	0.25
chr2	107200001	107520000	B.2.2.2.1.2.1.2.2.1	0.037199124726477	.	107200001	107520000	#0000FF	1	0.125
chr2	107520001	108160000	B.2.2.2.2.2.1.2.1.2	0.00328227571115974	.	107520001	108160000	#0000FF	1	0.125
chr2	108160001	108440000	B.2.2.1.2.1.1.2.1.2.2.2	0.107221006564551	.	108160001	108440000	#0000FF	1	0.125
chr2	108520001	108640000	B.2.1.1.2.2.2.2.1.2.2	0.274617067833698	.	108520001	108640000	#4848FF	1	0.25
chr2	108640001	108920000	B.2.2.1.2.1.1.2.2.2.2	0.102844638949672	.	108640001	108920000	#0000FF	1	0.125
chr2	108920001	109200000	A.2.1.2.1.2.1.1.1.2	0.694748358862144	.	108920001	109200000	#FF9191	1	0.75
chr2	109200001	109280000	A.1.2.1.1.2.2.2.1.2.2	0.838074398249453	.	109200001	109280000	#FF4848	1	0.875
chr2	109280001	109720000	A.1.2.1.2.2.1.1.1.2	0.818380743982494	.	109280001	109720000	#FF4848	1	0.875
chr2	109720001	109920000	A.1.1.2.1.1.1.2.2.1	0.938730853391685	.	109720001	109920000	#FF0000	1	1
chr2	109920001	110120000	A.1.1.2.2.2.2.1.1.2	0.881838074398249	.	109920001	110120000	#FF0000	1	1
chr2	110240001	110280000	A.1.1.2.2.2.2.1.1.2	0.881838074398249	.	110240001	110280000	#FF0000	1	1
chr2	110280001	110520000	A.1.1.2.1.1.1.2.2.2	0.937636761487965	.	110280001	110520000	#FF0000	1	1
chr2	110840001	111000000	A.1.2.2.1.2.1.1	0.789934354485777	.	110840001	111000000	#FF4848	1	0.875
chr2	111360001	111840000	B.1.1.2.1.2.1.1	0.531728665207877	.	111360001	111840000	#DADAFF	1	0.5
chr2	111840001	112040000	A.2.1.2.2.2.2.2.1.1.2	0.675054704595186	.	111840001	112040000	#FF9191	1	0.75
chr2	112040001	112200000	A.2.1.1.2.2.1.1.2	0.714442013129103	.	112040001	112200000	#FF9191	1	0.75
chr2	112240001	112360000	A.1.2.2.2.2.2.1.2	0.75601750547046	.	112240001	112360000	#FF4848	1	0.875
chr2	112360001	112480000	A.2.1.1.2.2.1.1.1	0.715536105032823	.	112360001	112480000	#FF9191	1	0.75
chr2	112480001	112600000	A.2.1.2.2.2.1.2.2.1	0.680525164113786	.	112480001	112600000	#FF9191	1	0.75
chr2	112600001	112840000	A.1.2.2.2.2.1.2.1.1	0.762582056892779	.	112600001	112840000	#FF4848	1	0.875
chr2	112840001	113040000	A.2.1.1.1.1.2.2.1.1.1	0.737417943107221	.	112840001	113040000	#FF9191	1	0.75
chr2	113040001	113120000	A.1.2.1.2.2.1.1.1.1	0.819474835886214	.	113040001	113120000	#FF4848	1	0.875
chr2	113160001	113480000	A.1.2.1.2.2.1.1.1.1	0.819474835886214	.	113160001	113480000	#FF4848	1	0.875
chr2	113480001	113760000	A.2.2.2.2.1.2.1	0.597374179431072	.	113480001	113760000	#FFDADA	1	0.625
chr2	113760001	113920000	B.1.2.1.1.1.1.2.1.1	0.49781181619256	.	113760001	113920000	#9191FF	1	0.375
chr2	113920001	114200000	B.1.1.1.2.2.1.2.2	0.560175054704595	.	113920001	114200000	#DADAFF	1	0.5
chr2	114200001	114240000	A.2.2.1.1.1.2.1.2	0.661925601750547	.	114200001	114240000	#FFDADA	1	0.625
chr2	114280001	114720000	A.2.2.1.1.1.2.1.2	0.661925601750547	.	114280001	114720000	#FFDADA	1	0.625
chr2	114720001	115040000	B.2.2.2.1.2.1.2.1.1.1	0.0404814004376368	.	114720001	115040000	#0000FF	1	0.125
chr2	115040001	115280000	B.2.2.2.1.2.1.1.1.2.1	0.0448577680525164	.	115040001	115280000	#0000FF	1	0.125
chr2	115280001	115360000	B.2.1.1.1.1.1.2.2.2	0.36870897155361	.	115280001	115360000	#4848FF	1	0.25
chr2	115360001	115640000	B.2.2.2.1.2.1.1.2.2	0.0415754923413567	.	115360001	115640000	#0000FF	1	0.125
chr2	115640001	115880000	B.2.2.1.1.1.1.1.1.2.2	0.159737417943107	.	115640001	115880000	#0000FF	1	0.125
chr2	115880001	116120000	B.2.1.2.1.2.2.2.1.1.1	0.236323851203501	.	115880001	116120000	#4848FF	1	0.25
chr2	116120001	116480000	B.2.1.2.2.2.2.1.2.2	0.168490153172867	.	116120001	116480000	#4848FF	1	0.25
chr2	116480001	116640000	B.2.1.1.2.1.2.2.1.2	0.303063457330416	.	116480001	116640000	#4848FF	1	0.25
chr2	116640001	117120000	B.2.2.1.2.1.1.2.1.2.2.1	0.108315098468271	.	116640001	117120000	#0000FF	1	0.125
chr2	117120001	117440000	B.2.1.2.2.2.2.1.2.1	0.169584245076586	.	117120001	117440000	#4848FF	1	0.25
chr2	117440001	117560000	B.1.2.1.2.2.2.1.1.1.1	0.456236323851203	.	117440001	117560000	#9191FF	1	0.375
chr2	117560001	117720000	B.2.1.1.1.1.2.1.2	0.364332603938731	.	117560001	117720000	#4848FF	1	0.25
chr2	117720001	117920000	B.1.2.2.1.1.1.1.2.2	0.442013129102845	.	117720001	117920000	#9191FF	1	0.375
chr2	117920001	118360000	B.2.2.1.1.2.2.1.2.1	0.12472647702407	.	117920001	118360000	#0000FF	1	0.125
chr2	118360001	118560000	B.2.1.2.2.1.2.2.1.1.2	0.196936542669584	.	118360001	118560000	#4848FF	1	0.25
chr2	118560001	118800000	B.1.2.1.1.2.2.2.2.2.2.1	0.475929978118162	.	118560001	118800000	#9191FF	1	0.375
chr2	118800001	118960000	B.1.2.1.2.2.2.1.2.2	0.451859956236324	.	118800001	118960000	#9191FF	1	0.375
chr2	118960001	119560000	B.2.2.2.2.2.1.2.2	0.00218818380743982	.	118960001	119560000	#0000FF	1	0.125
chr2	119560001	119720000	B.2.1.1.2.2.2.2.1.2.1	0.275711159737418	.	119560001	119720000	#4848FF	1	0.25
chr2	119720001	119920000	B.2.1.2.2.1.2.2.2.1.1.1	0.192560175054705	.	119720001	119920000	#4848FF	1	0.25
chr2	119920001	120120000	B.1.2.1.1.2.2.2.2.2.2.2	0.474835886214442	.	119920001	120120000	#9191FF	1	0.375
chr2	120120001	120400000	B.1.2.1.2.2.2.1.2.1	0.452954048140044	.	120120001	120400000	#9191FF	1	0.375
chr2	120400001	120800000	A.2.1.2.1.2.2.2.1	0.689277899343545	.	120400001	120800000	#FF9191	1	0.75
chr2	120800001	121000000	A.2.1.1.1.1.2.1.1.2	0.739606126914661	.	120800001	121000000	#FF9191	1	0.75
chr2	121000001	121080000	A.1.2.2.2.2.1.2.1.2.1	0.761487964989059	.	121000001	121080000	#FF4848	1	0.875
chr2	121080001	121440000	A.2.2.2.1.1.2.2.2.1	0.62035010940919	.	121080001	121440000	#FFDADA	1	0.625
chr2	121440001	121720000	A.1.1.2.2.2.2.2.2.1.2	0.87308533916849	.	121440001	121720000	#FF0000	1	1
chr2	121720001	121880000	A.2.1.2.2.2.2.1.1	0.678336980306346	.	121720001	121880000	#FF9191	1	0.75
chr2	121880001	122080000	B.1.1.2.1.2.1.2.1.2.2	0.528446389496718	.	121880001	122080000	#DADAFF	1	0.5
chr2	122080001	122520000	A.2.1.2.1.2.1.1.1.1	0.695842450765864	.	122080001	122520000	#FF9191	1	0.75
chr2	122520001	122800000	B.2.1.2.1.2.2.2.1.1.2	0.235229759299781	.	122520001	122800000	#4848FF	1	0.25
chr2	122800001	122920000	B.2.1.2.1.1.2.2.2.1.2.1	0.25601750547046	.	122800001	122920000	#4848FF	1	0.25
chr2	122920001	123040000	B.2.1.2.1.1.2.2.2.1.1	0.257111597374179	.	122920001	123040000	#4848FF	1	0.25
chr2	123040001	123200000	B.2.1.1.2.2.2.2.1.1.1	0.277899343544858	.	123040001	123200000	#4848FF	1	0.25
chr2	123200001	123520000	B.2.1.1.2.1.2.2.2.1.1	0.301969365426696	.	123200001	123520000	#4848FF	1	0.25
chr2	123520001	123680000	B.2.1.1.2.2.2.2.1.1.2	0.276805251641138	.	123520001	123680000	#4848FF	1	0.25
chr2	123680001	123920000	B.2.1.2.2.1.2.2.1.2.1.2	0.194748358862144	.	123680001	123920000	#4848FF	1	0.25
chr2	123920001	124280000	B.2.2.1.2.1.1.2.1.2.1	0.109409190371991	.	123920001	124280000	#0000FF	1	0.125
chr2	124280001	124400000	B.2.1.2.2.1.2.1.1.1.1	0.205689277899344	.	124280001	124400000	#4848FF	1	0.25
chr2	124400001	124600000	B.2.1.2.2.1.2.2.1.2.2	0.193654266958424	.	124400001	124600000	#4848FF	1	0.25
chr2	124600001	124800000	B.2.1.2.1.1.2.2.2.1.2.2	0.25492341356674	.	124600001	124800000	#4848FF	1	0.25
chr2	124800001	125080000	B.2.2.2.1.2.1.1.1.1.1	0.0470459518599562	.	124800001	125080000	#0000FF	1	0.125
chr2	125080001	125160000	B.2.1.2.1.1.2.2.1.2.2	0.258205689277899	.	125080001	125160000	#4848FF	1	0.25
chr2	125160001	125320000	B.2.1.2.2.1.2.1.1.2.1	0.203501094091904	.	125160001	125320000	#4848FF	1	0.25
chr2	125320001	125760000	B.2.2.2.1.2.1.2.2.2	0.0361050328227571	.	125320001	125760000	#0000FF	1	0.125
chr2	125760001	126240000	B.2.2.2.2.1.2.2.1.2	0.0087527352297593	.	125760001	126240000	#0000FF	1	0.125
chr2	126240001	126320000	B.1.2.2.2.2.1.1.2	0.390590809628009	.	126240001	126320000	#9191FF	1	0.375
chr2	126320001	126640000	B.2.2.2.1.2.1.1.1.2.2	0.0437636761487965	.	126320001	126640000	#0000FF	1	0.125
chr2	126640001	126880000	B.2.2.1.2.1.1.2.2.1.2	0.105032822757112	.	126640001	126880000	#0000FF	1	0.125
chr2	126880001	127360000	B.2.2.1.2.1.1.2.2.2.1	0.103938730853392	.	126880001	127360000	#0000FF	1	0.125
chr2	127360001	127520000	B.1.2.1.1.2.2.2.2.1	0.478118161925602	.	127360001	127520000	#9191FF	1	0.375
chr2	127520001	127800000	B.2.1.1.1.1.2.1.1.1.2	0.366520787746171	.	127520001	127800000	#4848FF	1	0.25
chr2	127800001	128440000	A.1.1.2.2.2.2.2.2.2	0.87199124726477	.	127800001	128440000	#FF0000	1	1
chr2	128440001	128600000	A.1.2.1.1.2.2.2.1.2.1	0.839168490153173	.	128440001	128600000	#FF4848	1	0.875
chr2	128600001	129000000	A.2.1.1.1.2.2.2.1	0.724288840262582	.	128600001	129000000	#FF9191	1	0.75
chr2	129000001	129120000	A.2.2.1.2.1.2.1.2.2	0.644420131291028	.	129000001	129120000	#FFDADA	1	0.625
chr2	129120001	129520000	B.1.1.2.2.2.1.2.2.1	0.507658643326039	.	129120001	129520000	#DADAFF	1	0.5
chr2	129520001	129800000	B.2.2.1.2.1.1.2.2.1.1	0.106126914660832	.	129520001	129800000	#0000FF	1	0.125
chr2	129800001	130000000	B.2.2.1.2.1.1.2.1.1.2.2	0.110503282275711	.	129800001	130000000	#0000FF	1	0.125
chr2	130000001	130120000	B.2.1.2.2.1.2.1.1.1.2	0.204595185995624	.	130000001	130120000	#4848FF	1	0.25
chr2	130120001	130600000	B.2.2.2.2.1.1.1.2	0.0153172866520788	.	130120001	130600000	#0000FF	1	0.125
chr2	130600001	130800000	B.1.2.2.2.2.2.2.1.1.2	0.37964989059081	.	130600001	130800000	#9191FF	1	0.375
chr2	130840001	130960000	A.2.2.2.2.2.2.2	0.587527352297593	.	130840001	130960000	#FFDADA	1	0.625
chr2	130960001	131200000	B.1.2.2.1.2.2.2.1.2	0.411378555798687	.	130960001	131200000	#9191FF	1	0.375
chr2	131200001	131240000	B.2.1.2.2.1.2.2.2.2.2	0.188183807439825	.	131200001	131240000	#4848FF	1	0.25
chr2	131360001	131400000	B.2.1.2.2.1.2.2.2.2.2	0.188183807439825	.	131360001	131400000	#4848FF	1	0.25
chr2	131440001	131800000	B.2.1.2.2.1.2.2.2.2.2	0.188183807439825	.	131440001	131800000	#4848FF	1	0.25
chr2	131800001	131920000	B.1.2.1.1.2.2.1	0.480306345733042	.	131800001	131920000	#9191FF	1	0.375
chr2	131920001	132000000	B.2.1.2.1.1.2.2.1.1.1	0.261487964989059	.	131920001	132000000	#4848FF	1	0.25
chr2	132040001	132120000	B.2.1.2.1.1.2.2.1.1.1	0.261487964989059	.	132040001	132120000	#4848FF	1	0.25
chr2	132120001	132520000	B.2.1.2.2.1.2.2.1.1.1	0.198030634573304	.	132120001	132520000	#4848FF	1	0.25
chr2	132520001	132760000	B.2.2.1.2.1.1.2.1.1.1	0.112691466083151	.	132520001	132760000	#0000FF	1	0.125
chr2	132800001	133000000	B.2.2.1.2.1.1.2.1.1.1	0.112691466083151	.	132800001	133000000	#0000FF	1	0.125
chr2	133000001	133080000	B.1.2.2.2.1.2.2.1	0.397155361050328	.	133000001	133080000	#9191FF	1	0.375
chr2	133080001	133280000	B.2.1.1.2.1.2.2.1.1	0.304157549234136	.	133080001	133280000	#4848FF	1	0.25
chr2	133280001	133480000	B.2.1.2.1.2.1.2.2	0.24507658643326	.	133280001	133480000	#4848FF	1	0.25
chr2	133480001	133640000	B.2.2.1.1.1.1.1.1.1	0.161925601750547	.	133480001	133640000	#0000FF	1	0.125
chr2	133640001	133840000	B.2.2.2.1.2.1.2.1.1.2	0.0393873085339169	.	133640001	133840000	#0000FF	1	0.125
chr2	133840001	134400000	B.2.2.2.2.1.2.2.1.1	0.00984682713347921	.	133840001	134400000	#0000FF	1	0.125
chr2	134400001	134640000	B.1.2.2.1.1.1.1.2.1	0.443107221006565	.	134400001	134640000	#9191FF	1	0.375
chr2	134640001	134880000	B.2.1.2.2.1.2.2.1.2.1.1	0.195842450765864	.	134640001	134880000	#4848FF	1	0.25
chr2	134880001	135200000	A.2.2.1.2.2.1.2.2	0.635667396061269	.	134880001	135200000	#FFDADA	1	0.625
chr2	135200001	135440000	B.2.1.2.2.1.2.2.2.2.1	0.189277899343545	.	135200001	135440000	#4848FF	1	0.25
chr2	135440001	135520000	B.1.2.2.2.1.2.2.2.2	0.394967177242888	.	135440001	135520000	#9191FF	1	0.375
chr2	135520001	135680000	B.2.1.1.2.2.2.2.2.2.1	0.271334792122538	.	135520001	135680000	#4848FF	1	0.25
chr2	135680001	135960000	B.1.1.2.2.2.1.2.2.2	0.506564551422319	.	135680001	135960000	#DADAFF	1	0.5
chr2	135960001	136280000	B.2.1.1.2.1.2.2.2.2.2	0.298687089715536	.	135960001	136280000	#4848FF	1	0.25
chr2	136280001	136560000	B.1.1.1.2.2.2.1.2.2	0.554704595185996	.	136280001	136560000	#DADAFF	1	0.5
chr2	136560001	137120000	B.2.2.1.2.1.2.2.2.2	0.0842450765864333	.	136560001	137120000	#0000FF	1	0.125
chr2	137120001	137200000	B.1.2.2.2.1.2.2.2.1	0.396061269146608	.	137120001	137200000	#9191FF	1	0.375
chr2	137200001	137680000	B.2.2.2.2.2.1.1.1	0.00656455142231947	.	137200001	137680000	#0000FF	1	0.125
chr2	137680001	138120000	B.2.2.2.2.2.1.2.1.1	0.00437636761487965	.	137680001	138120000	#0000FF	1	0.125
chr2	138120001	138400000	B.2.2.2.1.2.1.1.2.1	0.0426695842450766	.	138120001	138400000	#0000FF	1	0.125
chr2	138400001	138640000	B.2.2.1.2.1.1.2.1.1.2.1	0.111597374179431	.	138400001	138640000	#0000FF	1	0.125
chr2	138640001	138800000	B.1.1.2.1.1.1.1.2.2.2	0.545951859956236	.	138640001	138800000	#DADAFF	1	0.5
chr2	138800001	139240000	B.2.2.1.1.2.2.1.1.1	0.12800875273523	.	138800001	139240000	#0000FF	1	0.125
chr2	139240001	139600000	B.2.1.1.2.1.2.2.2.1.2	0.300875273522976	.	139240001	139600000	#4848FF	1	0.25
chr2	139600001	140080000	B.2.2.1.2.1.2.2.2.1.1	0.0864332603938731	.	139600001	140080000	#0000FF	1	0.125
chr2	140080001	140480000	B.2.2.2.1.2.2.2.1.2.1	0.0229759299781182	.	140080001	140480000	#0000FF	1	0.125
chr2	140480001	140760000	B.2.1.1.2.1.2.2.2.2.1	0.299781181619256	.	140480001	140760000	#4848FF	1	0.25
chr2	140760001	141000000	B.1.2.2.1.1.2.1.2.2	0.432166301969365	.	140760001	141000000	#9191FF	1	0.375
chr2	141000001	141240000	B.1.1.1.2.2.1.1.2.2.2.1	0.564551422319475	.	141000001	141240000	#DADAFF	1	0.5
chr2	141240001	141440000	A.2.2.2.2.1.1.1.1	0.603938730853392	.	141240001	141440000	#FFDADA	1	0.625
chr2	141440001	141520000	A.2.2.2.1.1.1.2.2	0.62800875273523	.	141440001	141520000	#FFDADA	1	0.625
chr2	141520001	141600000	A.2.2.1.2.1.2.2.2.1	0.641137855579869	.	141520001	141600000	#FFDADA	1	0.625
chr2	141600001	141680000	A.2.1.2.2.1.2.1	0.684901531728665	.	141600001	141680000	#FF9191	1	0.75
chr2	141680001	142000000	A.2.1.2.1.2.1.1.2	0.693654266958424	.	141680001	142000000	#FF9191	1	0.75
chr2	142000001	142160000	A.2.2.1.1.1.1.2	0.666301969365427	.	142000001	142160000	#FFDADA	1	0.625
chr2	142160001	142400000	A.2.2.2.1.2.1.2.1.1	0.614879649890591	.	142160001	142400000	#FFDADA	1	0.625
chr2	142400001	142760000	B.1.1.1.2.2.1.1.2.2.2.2	0.563457330415755	.	142400001	142760000	#DADAFF	1	0.5
chr2	142760001	142920000	B.1.1.1.2.2.1.1.2.2.1	0.565645514223195	.	142760001	142920000	#DADAFF	1	0.5
chr2	142920001	143400000	B.1.1.2.2.2.1.1.2.1	0.512035010940919	.	142920001	143400000	#DADAFF	1	0.5
chr2	143400001	143760000	A.2.1.2.1.2.2.1	0.690371991247265	.	143400001	143760000	#FF9191	1	0.75
chr2	143760001	143960000	A.2.1.1.2.2.2.1.2	0.711159737417943	.	143760001	143960000	#FF9191	1	0.75
chr2	143960001	144040000	A.2.1.2.2.2.1.1	0.682713347921225	.	143960001	144040000	#FF9191	1	0.75
chr2	144040001	144160000	A.2.1.1.1.1.1.2.2.1.2.2	0.74507658643326	.	144040001	144160000	#FF9191	1	0.75
chr2	144160001	144360000	A.1.2.1.1.2.1.1.1.2.1	0.856673960612692	.	144160001	144360000	#FF4848	1	0.875
chr2	144360001	144720000	A.1.1.2.2.2.2.1.1.1.1	0.884026258205689	.	144360001	144720000	#FF0000	1	1
chr2	144720001	144880000	A.1.2.1.2.2.2.2.1.1.2	0.807439824945295	.	144720001	144880000	#FF4848	1	0.875
chr2	144880001	145080000	A.1.1.2.2.1.1.1.1.2	0.909190371991247	.	144880001	145080000	#FF0000	1	1
chr2	145080001	145160000	A.1.2.1.1.1.1.1	0.87089715536105	.	145080001	145160000	#FF4848	1	0.875
chr2	145160001	145280000	A.1.1.2.2.1.1.1.1.1.2	0.910284463894967	.	145160001	145280000	#FF0000	1	1
chr2	145280001	145480000	A.1.1.2.1.1.1.2.1.2.1	0.940919037199125	.	145280001	145480000	#FF0000	1	1
chr2	145480001	146000000	A.1.1.2.1.2.1.2.2	0.924507658643326	.	145480001	146000000	#FF0000	1	1
chr2	146000001	146560000	A.1.2.1.1.2.1.1.2.1	0.854485776805252	.	146000001	146560000	#FF4848	1	0.875
chr2	146560001	146960000	A.2.1.1.1.1.1.2.1.2	0.74835886214442	.	146560001	146960000	#FF9191	1	0.75
chr2	146960001	147480000	A.2.1.1.1.1.1.2.1.1	0.74945295404814	.	146960001	147480000	#FF9191	1	0.75
chr2	147480001	147640000	B.1.1.1.1.2.2.1	0.577680525164114	.	147480001	147640000	#DADAFF	1	0.5
chr2	147640001	147800000	A.2.2.2.2.2.1.2.2	0.591903719912473	.	147640001	147800000	#FFDADA	1	0.625
chr2	147800001	148040000	B.1.2.1.2.2.2.2.1.1	0.450765864332604	.	147800001	148040000	#9191FF	1	0.375
chr2	148040001	148200000	B.1.2.1.1.1.1.1.1	0.5	.	148040001	148200000	#9191FF	1	0.375
chr2	148200001	148360000	A.2.2.2.2.2.1.2.1.1	0.594091903719912	.	148200001	148360000	#FFDADA	1	0.625
chr2	148360001	148480000	A.2.2.2.2.2.1.1	0.595185995623632	.	148360001	148480000	#FFDADA	1	0.625
chr2	148480001	148680000	A.2.2.2.2.2.1.2.1.2	0.592997811816193	.	148480001	148680000	#FFDADA	1	0.625
chr2	148680001	149160000	A.2.1.1.1.1.1.2.2.2.1	0.74398249452954	.	148680001	149160000	#FF9191	1	0.75
chr2	149160001	149320000	A.2.1.2.2.2.2.2.1.1.1	0.676148796498906	.	149160001	149320000	#FF9191	1	0.75
chr2	149320001	149400000	A.2.1.2.1.1.1.1	0.708971553610503	.	149320001	149400000	#FF9191	1	0.75
chr2	149400001	149640000	A.2.1.1.1.1.1.2.2.2.2	0.742888402625821	.	149400001	149640000	#FF9191	1	0.75
chr2	149640001	149720000	A.2.1.1.2.2.2.1.1	0.712253829321663	.	149640001	149720000	#FF9191	1	0.75
chr2	149760001	149880000	A.2.1.1.2.2.2.1.1	0.712253829321663	.	149760001	149880000	#FF9191	1	0.75
chr2	149880001	150200000	A.1.1.2.2.2.2.1.2.1	0.88074398249453	.	149880001	150200000	#FF0000	1	1
chr2	150200001	150440000	A.1.1.2.2.2.2.1.1.1.2	0.882932166301969	.	150200001	150440000	#FF0000	1	1
chr2	150440001	150720000	A.1.1.2.1.2.1.2.1	0.925601750547046	.	150440001	150720000	#FF0000	1	1
chr2	150720001	150800000	A.1.2.1.1.1.2.1.2.2	0.863238512035011	.	150720001	150800000	#FF4848	1	0.875
chr2	150800001	151160000	A.1.1.1.2.1.1.2	0.974835886214442	.	150800001	151160000	#FF0000	1	1
chr2	151160001	151440000	A.1.1.1.1.2.1.2.1	0.986870897155361	.	151160001	151440000	#FF0000	1	1
chr2	151440001	151640000	A.1.2.1.2.2.2.2.1.1.1	0.808533916849015	.	151440001	151640000	#FF4848	1	0.875
chr2	151640001	151760000	A.2.1.1.1.1.1.2.2.1.2.1	0.74617067833698	.	151640001	151760000	#FF9191	1	0.75
chr2	151760001	152120000	A.1.2.1.2.2.2.2.1.2	0.806345733041576	.	151760001	152120000	#FF4848	1	0.875
chr2	152120001	152320000	A.1.2.1.2.2.2.1.1	0.811816192560175	.	152120001	152320000	#FF4848	1	0.875
chr2	152320001	152760000	B.1.2.2.1.2.1.2	0.425601750547046	.	152320001	152760000	#9191FF	1	0.375
chr2	152760001	152840000	B.1.2.1.2.2.2.2.1.2.2	0.448577680525164	.	152760001	152840000	#9191FF	1	0.375
chr2	152840001	153040000	B.1.1.2.1.1.1.1.2.1	0.548140043763676	.	152840001	153040000	#DADAFF	1	0.5
chr2	153040001	153200000	A.2.2.1.2.1.2.1.2.1	0.645514223194748	.	153040001	153200000	#FFDADA	1	0.625
chr2	153200001	153600000	A.2.1.1.1.2.2.2.2	0.723194748358862	.	153200001	153600000	#FF9191	1	0.75
chr2	153600001	153800000	B.2.2.1.1.2.1.1.1.2	0.136761487964989	.	153600001	153800000	#0000FF	1	0.125
chr2	153800001	154000000	B.2.2.2.1.2.1.2.1.2	0.0382932166301969	.	153800001	154000000	#0000FF	1	0.125
chr2	154000001	154280000	B.2.2.2.2.1.1.1.1	0.0164113785557987	.	154000001	154280000	#0000FF	1	0.125
chr2	154280001	154400000	B.2.1.2.1.1.2.2.1.1.2	0.260393873085339	.	154280001	154400000	#4848FF	1	0.25
chr2	154400001	154760000	B.2.2.2.2.1.2.2.2	0.00765864332603939	.	154400001	154760000	#0000FF	1	0.125
chr2	154760001	154880000	B.2.1.2.2.2.1.1.1.2	0.184901531728665	.	154760001	154880000	#4848FF	1	0.25
chr2	154880001	155600000	B.2.2.2.2.2.2	0.00109409190371991	.	154880001	155600000	#0000FF	1	0.125
chr2	155600001	155760000	B.2.2.1.2.1.1.1.1.2.2	0.117067833698031	.	155600001	155760000	#0000FF	1	0.125
chr2	155760001	156000000	B.2.2.1.2.1.1.1.1.2.1	0.118161925601751	.	155760001	156000000	#0000FF	1	0.125
chr2	156000001	156200000	B.2.2.1.1.2.1.1.1.1.2	0.137855579868709	.	156000001	156200000	#0000FF	1	0.125
chr2	156200001	156360000	B.2.1.2.2.1.2.1.2.2	0.199124726477024	.	156200001	156360000	#4848FF	1	0.25
chr2	156360001	156640000	B.2.2.2.1.2.2.1.1.2.2.1	0.0328227571115974	.	156360001	156640000	#0000FF	1	0.125
chr2	156640001	156880000	B.2.2.2.1.2.2.1.1.2.2.2	0.0317286652078775	.	156640001	156880000	#0000FF	1	0.125
chr2	156880001	156960000	B.2.1.2.2.1.2.1.2.1	0.200218818380744	.	156880001	156960000	#4848FF	1	0.25
chr2	156960001	157160000	B.2.2.1.1.2.1.1.1.1.1	0.138949671772429	.	156960001	157160000	#0000FF	1	0.125
chr2	157160001	157440000	B.1.2.1.1.2.1.1.1.1.2	0.487964989059081	.	157160001	157440000	#9191FF	1	0.375
chr2	157440001	157720000	B.2.2.1.2.1.2.1.2.1.1	0.0962800875273523	.	157440001	157720000	#0000FF	1	0.125
chr2	157720001	158120000	B.2.2.1.2.1.2.1.2.1.2	0.0951859956236324	.	157720001	158120000	#0000FF	1	0.125
chr2	158120001	158360000	B.2.1.1.2.1.2.1.1.2	0.306345733041575	.	158120001	158360000	#4848FF	1	0.25
chr2	158360001	158600000	B.2.1.2.2.2.1.2.2.1	0.172866520787746	.	158360001	158600000	#4848FF	1	0.25
chr2	158600001	158760000	B.1.1.2.2.2.1.2.1.2	0.508752735229759	.	158600001	158760000	#DADAFF	1	0.5
chr2	158760001	158960000	B.2.1.2.2.2.1.1.1.1.2	0.185995623632385	.	158760001	158960000	#4848FF	1	0.25
chr2	158960001	159280000	B.2.2.1.1.2.1.1.2.2.2	0.132385120350109	.	158960001	159280000	#0000FF	1	0.125
chr2	159280001	159680000	B.1.2.1.1.2.1.2.1	0.482494529540481	.	159280001	159680000	#9191FF	1	0.375
chr2	159680001	160040000	A.1.1.2.1.2.1.1.1	0.928884026258206	.	159680001	160040000	#FF0000	1	1
chr2	160040001	160200000	A.1.2.1.1.2.1.1.1.1.2.2	0.857768052516411	.	160040001	160200000	#FF4848	1	0.875
chr2	160200001	160480000	A.1.1.2.2.2.2.1.2.2.2.2	0.87746170678337	.	160200001	160480000	#FF0000	1	1
chr2	160480001	160680000	A.1.2.1.1.2.1.1.1.1.2.1	0.858862144420131	.	160480001	160680000	#FF4848	1	0.875
chr2	160680001	160880000	A.1.2.2.2.2.1.1.1	0.764770240700219	.	160680001	160880000	#FF4848	1	0.875
chr2	160880001	161120000	A.1.1.2.2.2.2.1.2.2.2.1	0.87855579868709	.	160880001	161120000	#FF0000	1	1
chr2	161120001	161400000	A.1.1.1.1.2.1.2.2	0.985776805251641	.	161120001	161400000	#FF0000	1	1
chr2	161400001	162040000	A.1.1.1.2.1.1.1.2	0.975929978118162	.	161400001	162040000	#FF0000	1	1
chr2	162040001	162280000	A.2.2.1.1.1.2.1.1.1.1	0.665207877461707	.	162040001	162280000	#FFDADA	1	0.625
chr2	162280001	162480000	B.2.2.1.1.2.1.1.2.2.1	0.133479212253829	.	162280001	162480000	#0000FF	1	0.125
chr2	162480001	162760000	B.2.2.2.2.1.1.2.2	0.0131291028446389	.	162480001	162760000	#0000FF	1	0.125
chr2	162760001	163200000	B.2.2.1.2.1.2.2.2.1.2	0.0853391684901532	.	162760001	163200000	#0000FF	1	0.125
chr2	163200001	163440000	B.2.2.2.2.1.1.2.1	0.0142231947483589	.	163200001	163440000	#0000FF	1	0.125
chr2	163440001	163720000	B.2.2.2.1.2.2.1.1.2.1	0.0339168490153173	.	163440001	163720000	#0000FF	1	0.125
chr2	163720001	164000000	B.2.2.2.1.2.2.1.1.1	0.0350109409190372	.	163720001	164000000	#0000FF	1	0.125
chr2	164000001	164200000	B.2.1.2.1.2.1.1.2.2	0.25054704595186	.	164000001	164200000	#4848FF	1	0.25
chr2	164200001	164440000	B.2.1.1.2.1.2.1.1.1.1	0.308533916849015	.	164200001	164440000	#4848FF	1	0.25
chr2	164440001	164640000	B.1.1.1.2.2.2.1.2.1	0.555798687089716	.	164440001	164640000	#DADAFF	1	0.5
chr2	164640001	164960000	B.2.2.1.1.2.2.1.1.2.2	0.12582056892779	.	164640001	164960000	#0000FF	1	0.125
chr2	164960001	165400000	B.2.2.2.1.2.2.2.1.2.2.1	0.0218818380743982	.	164960001	165400000	#0000FF	1	0.125
chr2	165400001	165600000	B.2.1.2.1.2.1.1.2.1	0.25164113785558	.	165400001	165600000	#4848FF	1	0.25
chr2	165600001	165760000	B.1.2.1.1.2.1.1.2.1	0.485776805251641	.	165600001	165760000	#9191FF	1	0.375
chr2	165760001	165880000	B.1.1.2.1.1.1.1.2.2.1	0.547045951859956	.	165760001	165880000	#DADAFF	1	0.5
chr2	165880001	166040000	A.2.2.1.2.1.2.2.1.2	0.642231947483589	.	165880001	166040000	#FFDADA	1	0.625
chr2	166040001	166240000	B.2.1.1.1.2.1.2.2.1.1	0.343544857768052	.	166040001	166240000	#4848FF	1	0.25
chr2	166240001	166520000	B.1.2.1.2.1.1.2.1.1	0.471553610503282	.	166240001	166520000	#9191FF	1	0.375
chr2	166520001	166800000	B.2.1.1.2.1.2.1.1.1.2	0.307439824945295	.	166520001	166800000	#4848FF	1	0.25
chr2	166800001	167000000	B.2.1.2.1.2.1.2.1.2.2	0.24617067833698	.	166800001	167000000	#4848FF	1	0.25
chr2	167000001	167320000	B.2.2.1.2.1.2.1.2.2.1	0.0940919037199125	.	167000001	167320000	#0000FF	1	0.125
chr2	167320001	167760000	B.2.2.2.1.2.2.2.1.2.2.2	0.0207877461706783	.	167320001	167760000	#0000FF	1	0.125
chr2	167760001	168400000	B.2.2.1.1.2.2.1.2.2.1	0.12363238512035	.	167760001	168400000	#0000FF	1	0.125
chr2	168400001	168640000	B.2.2.1.1.2.1.1.2.1.2	0.134573304157549	.	168400001	168640000	#0000FF	1	0.125
chr2	168640001	168800000	B.2.1.2.1.2.1.2.1.2.1.2	0.2472647702407	.	168640001	168800000	#4848FF	1	0.25
chr2	168800001	169000000	B.1.2.1.2.1.1.2.2	0.469365426695842	.	168800001	169000000	#9191FF	1	0.375
chr2	169000001	169280000	B.1.1.1.2.2.2.1.1.2.2	0.556892778993435	.	169000001	169280000	#DADAFF	1	0.5
chr2	169280001	169520000	A.2.2.1.1.1.2.1.1.2	0.663019693654267	.	169280001	169520000	#FFDADA	1	0.625
chr2	169520001	169800000	B.1.1.1.2.2.2.2.1.1	0.553610503282276	.	169520001	169800000	#DADAFF	1	0.5
chr2	169800001	170280000	B.2.2.2.1.2.2.2.1.1	0.0240700218818381	.	169800001	170280000	#0000FF	1	0.125
chr2	170280001	170600000	A.2.2.2.1.2.1.2.2.2.2	0.609409190371991	.	170280001	170600000	#FFDADA	1	0.625
chr2	170600001	170720000	A.2.1.2.2.1.1.1	0.687089715536105	.	170600001	170720000	#FF9191	1	0.75
chr2	170720001	170800000	A.2.2.1.1.1.2.2.1	0.660831509846827	.	170720001	170800000	#FFDADA	1	0.625
chr2	170800001	171280000	B.1.2.2.1.1.2.1.1.1.2	0.436542669584245	.	170800001	171280000	#9191FF	1	0.375
chr2	171280001	171440000	B.1.2.1.1.2.1.2.2	0.481400437636761	.	171280001	171440000	#9191FF	1	0.375
chr2	171440001	171800000	B.1.2.2.1.1.2.1.1.1.1	0.437636761487965	.	171440001	171800000	#9191FF	1	0.375
chr2	171800001	172000000	A.1.2.1.1.2.1.1.1.1.1	0.859956236323851	.	171800001	172000000	#FF4848	1	0.875
chr2	172000001	172200000	A.2.1.1.1.1.1.1.2.2	0.75054704595186	.	172000001	172200000	#FF9191	1	0.75
chr2	172200001	172360000	A.1.2.2.1.1.2.1.2	0.794310722100656	.	172200001	172360000	#FF4848	1	0.875
chr2	172360001	172560000	A.2.1.1.1.1.2.2.2.1.2	0.731947483588621	.	172360001	172560000	#FF9191	1	0.75
chr2	172560001	173000000	A.1.1.2.2.2.2.1.2.2.1	0.87964989059081	.	172560001	173000000	#FF0000	1	1
chr2	173000001	173200000	A.1.2.2.2.2.2.1.1.2	0.757111597374179	.	173000001	173200000	#FF4848	1	0.875
chr2	173200001	173440000	A.2.1.1.1.1.1.1.1	0.7527352297593	.	173200001	173440000	#FF9191	1	0.75
chr2	173440001	173600000	A.2.2.1.1.2.2.2.1	0.650984682713348	.	173440001	173600000	#FFDADA	1	0.625
chr2	173600001	173880000	B.1.1.1.1.2.1.2.1.1.2	0.580962800875274	.	173600001	173880000	#DADAFF	1	0.5
chr2	173880001	174080000	A.2.1.1.2.2.2.2	0.710065645514223	.	173880001	174080000	#FF9191	1	0.75
chr2	174080001	174560000	B.2.1.1.1.2.1.1.2.2.1	0.351203501094092	.	174080001	174560000	#4848FF	1	0.25
chr2	174560001	174720000	B.1.2.1.2.2.2.2.1.2.1	0.449671772428884	.	174560001	174720000	#9191FF	1	0.375
chr2	174720001	174920000	A.2.2.1.2.2.2.1.1	0.634573304157549	.	174720001	174920000	#FFDADA	1	0.625
chr2	174920001	175240000	A.2.2.2.1.2.1.2.1.2.2	0.612691466083151	.	174920001	175240000	#FFDADA	1	0.625
chr2	175240001	175640000	A.1.2.2.2.1.1.1.1.2	0.780087527352298	.	175240001	175640000	#FF4848	1	0.875
chr2	175640001	175840000	A.1.1.2.2.2.1.1.2.1.1	0.889496717724289	.	175640001	175840000	#FF0000	1	1
chr2	175840001	176040000	A.1.2.2.2.1.1.2.2	0.774617067833698	.	175840001	176040000	#FF4848	1	0.875
chr2	176040001	176520000	B.2.2.2.1.2.2.2.2.2.1	0.0185995623632385	.	176040001	176520000	#0000FF	1	0.125
chr2	176520001	176640000	B.2.1.2.1.1.2.2.2.2	0.25382932166302	.	176520001	176640000	#4848FF	1	0.25
chr2	176640001	176920000	B.2.2.1.1.2.1.1.2.1.1	0.135667396061269	.	176640001	176920000	#0000FF	1	0.125
chr2	176920001	177040000	B.1.2.1.2.2.1.2.1.2.2	0.458424507658643	.	176920001	177040000	#9191FF	1	0.375
chr2	177040001	177320000	B.2.2.1.1.2.2.1.1.2.1	0.12691466083151	.	177040001	177320000	#0000FF	1	0.125
chr2	177320001	177520000	B.2.1.2.2.2.1.1.1.1.1	0.187089715536105	.	177320001	177520000	#4848FF	1	0.25
chr2	177520001	178040000	B.2.2.2.1.2.2.2.2.2.2	0.0175054704595186	.	177520001	178040000	#0000FF	1	0.125
chr2	178040001	178480000	A.2.2.2.1.2.1.2.2.2.1	0.610503282275711	.	178040001	178480000	#FFDADA	1	0.625
chr2	178480001	178640000	B.1.1.2.2.2.1.2.1.1	0.509846827133479	.	178480001	178640000	#DADAFF	1	0.5
chr2	178640001	178960000	B.2.2.1.1.2.2.1.2.2.2	0.12253829321663	.	178640001	178960000	#0000FF	1	0.125
chr2	178960001	179200000	B.1.2.2.1.1.2.1.2.1.1	0.434354485776805	.	178960001	179200000	#9191FF	1	0.375
chr2	179200001	179360000	B.1.2.1.1.2.1.1.1.1.1	0.489059080962801	.	179200001	179360000	#9191FF	1	0.375
chr2	179360001	179560000	B.2.2.1.2.1.2.2.1.2.2	0.087527352297593	.	179360001	179560000	#0000FF	1	0.125
chr2	179560001	179800000	B.2.2.1.2.1.2.1.2.2.2.2	0.0919037199124726	.	179560001	179800000	#0000FF	1	0.125
chr2	179800001	180000000	B.2.1.2.2.2.1.1.2.2.2.2	0.178336980306346	.	179800001	180000000	#4848FF	1	0.25
chr2	180000001	180200000	B.1.2.1.2.1.1.1.1	0.473741794310722	.	180000001	180200000	#9191FF	1	0.375
chr2	180200001	180360000	B.1.2.2.1.2.2.2.2.1	0.410284463894967	.	180200001	180360000	#9191FF	1	0.375
chr2	180360001	180960000	B.2.2.1.2.1.2.2.1.1.2	0.0897155361050328	.	180360001	180960000	#0000FF	1	0.125
chr2	180960001	181400000	B.1.1.1.2.2.1.1.2.1	0.566739606126915	.	180960001	181400000	#DADAFF	1	0.5
chr2	181400001	181520000	A.2.2.2.1.1.1.1.2	0.63019693654267	.	181400001	181520000	#FFDADA	1	0.625
chr2	181520001	181640000	A.2.2.1.2.1.2.2.2.2	0.640043763676149	.	181520001	181640000	#FFDADA	1	0.625
chr2	181640001	181720000	A.2.2.2.1.1.1.2.1	0.62910284463895	.	181640001	181720000	#FFDADA	1	0.625
chr2	181720001	181840000	A.2.2.2.2.1.1.2.2.2	0.598468271334792	.	181720001	181840000	#FFDADA	1	0.625
chr2	181840001	182000000	A.2.1.2.1.1.1.2.1.1	0.707877461706783	.	181840001	182000000	#FF9191	1	0.75
chr2	182000001	182320000	A.2.2.2.1.2.1.2.1.2.1	0.613785557986871	.	182000001	182320000	#FFDADA	1	0.625
chr2	182320001	182560000	B.1.1.1.2.2.1.1.1.2	0.567833698030635	.	182320001	182560000	#DADAFF	1	0.5
chr2	182560001	182800000	A.1.2.2.1.1.1.1.1	0.801969365426696	.	182560001	182800000	#FF4848	1	0.875
chr2	182800001	183040000	A.1.2.2.2.1.1.2.1.2.2	0.775711159737418	.	182800001	183040000	#FF4848	1	0.875
chr2	183040001	183240000	A.1.2.1.1.2.1.1.1.2.2	0.855579868708972	.	183040001	183240000	#FF4848	1	0.875
chr2	183240001	183600000	A.1.1.2.1.2.1.1.2.2	0.926695842450766	.	183240001	183600000	#FF0000	1	1
chr2	183600001	183920000	A.1.1.2.1.2.1.1.2.1	0.927789934354486	.	183600001	183920000	#FF0000	1	1
chr2	183920001	184440000	B.2.1.1.1.2.1.1.1.2.1	0.354485776805252	.	183920001	184440000	#4848FF	1	0.25
chr2	184440001	184680000	B.2.1.2.2.2.1.1.2.1.1.2	0.182713347921225	.	184440001	184680000	#4848FF	1	0.25
chr2	184680001	184800000	B.1.2.1.2.2.1.2.2	0.457330415754923	.	184680001	184800000	#9191FF	1	0.375
chr2	184800001	184880000	B.1.2.1.2.2.1.1.2	0.462800875273523	.	184800001	184880000	#9191FF	1	0.375
chr2	184880001	185440000	B.2.1.1.1.2.1.1.1.2.2	0.353391684901532	.	184880001	185440000	#4848FF	1	0.25
chr2	185440001	185840000	B.1.1.1.2.2.1.1.1.1	0.568927789934354	.	185440001	185840000	#DADAFF	1	0.5
chr2	185840001	186040000	B.1.2.1.2.1.2.1.2	0.467177242888403	.	185840001	186040000	#9191FF	1	0.375
chr2	186040001	186200000	B.1.1.2.1.2.2.2.1	0.522975929978118	.	186040001	186200000	#DADAFF	1	0.5
chr2	186200001	186640000	B.1.1.2.2.2.1.1.2.2	0.510940919037199	.	186200001	186640000	#DADAFF	1	0.5
chr2	186640001	186800000	B.1.2.2.1.1.2.2.1.2	0.429978118161926	.	186640001	186800000	#9191FF	1	0.375
chr2	186800001	187040000	B.1.2.2.1.1.2.2.1.1	0.431072210065646	.	186800001	187040000	#9191FF	1	0.375
chr2	187040001	187360000	B.2.1.1.1.2.1.1.1.1	0.355579868708972	.	187040001	187360000	#4848FF	1	0.25
chr2	187360001	187720000	A.1.2.1.2.2.2.2.2.2	0.803063457330416	.	187360001	187720000	#FF4848	1	0.875
chr2	187720001	188040000	A.1.2.2.1.1.2.1.1.2	0.795404814004376	.	187720001	188040000	#FF4848	1	0.875
chr2	188040001	188120000	A.2.1.2.2.2.1.2.2.2	0.679431072210066	.	188040001	188120000	#FF9191	1	0.75
chr2	188120001	188360000	A.1.2.2.2.2.1.1.2	0.763676148796499	.	188120001	188360000	#FF4848	1	0.875
chr2	188360001	188520000	A.1.2.1.1.1.2.1.2.1	0.864332603938731	.	188360001	188520000	#FF4848	1	0.875
chr2	188520001	188680000	A.1.1.2.2.1.1.1.1.1.1	0.911378555798687	.	188520001	188680000	#FF0000	1	1
chr2	188680001	188880000	A.1.1.2.1.1.1.2.1.2.2	0.939824945295405	.	188680001	188880000	#FF0000	1	1
chr2	188880001	189360000	A.1.1.1.1.2.1.1	0.987964989059081	.	188880001	189360000	#FF0000	1	1
chr2	189360001	189680000	A.1.1.1.2.2.1.1.2.2	0.962800875273523	.	189360001	189680000	#FF0000	1	1
chr2	189680001	189840000	A.1.1.1.2.2.2.2.2	0.950765864332604	.	189680001	189840000	#FF0000	1	1
chr2	189840001	189960000	A.1.1.2.2.1.1.1.2	0.908096280087527	.	189840001	189960000	#FF0000	1	1
chr2	189960001	190120000	A.1.1.1.2.2.2.2.1.1.2.2.2	0.954048140043764	.	189960001	190120000	#FF0000	1	1
chr2	190120001	190320000	A.1.1.1.2.2.2.2.1.1.2.2.1	0.955142231947484	.	190120001	190320000	#FF0000	1	1
chr2	190320001	190600000	A.1.1.2.1.1.1.2.1.1	0.942013129102845	.	190320001	190600000	#FF0000	1	1
chr2	190600001	190880000	A.1.2.1.2.2.2.2.2.1.2	0.804157549234136	.	190600001	190880000	#FF4848	1	0.875
chr2	190880001	190960000	A.2.1.1.2.1.2.2.1	0.717724288840263	.	190880001	190960000	#FF9191	1	0.75
chr2	190960001	191200000	A.1.2.2.1.1.2.1.1.1.1	0.797592997811816	.	190960001	191200000	#FF4848	1	0.875
chr2	191200001	191400000	A.2.1.1.1.1.1.1.2.1	0.75164113785558	.	191200001	191400000	#FF9191	1	0.75
chr2	191400001	191600000	A.1.2.1.2.2.2.2.2.1.1	0.805251641137856	.	191400001	191600000	#FF4848	1	0.875
chr2	191600001	191880000	A.1.1.1.2.1.1.1.1.2	0.977024070021882	.	191600001	191880000	#FF0000	1	1
chr2	191880001	192160000	A.1.2.2.2.1.1.2.1.2.1	0.776805251641138	.	191880001	192160000	#FF4848	1	0.875
chr2	192160001	192400000	A.1.1.2.2.2.1.1.2.2.1	0.887308533916849	.	192160001	192400000	#FF0000	1	1
chr2	192400001	192600000	A.2.2.1.1.1.2.1.1.1.2	0.664113785557987	.	192400001	192600000	#FFDADA	1	0.625
chr2	192600001	192800000	B.1.1.1.2.2.2.1.1.2.1	0.557986870897155	.	192600001	192800000	#DADAFF	1	0.5
chr2	192800001	193080000	B.1.1.1.2.2.2.2.1.2	0.552516411378556	.	192800001	193080000	#DADAFF	1	0.5
chr2	193080001	193320000	B.2.1.2.2.2.1.1.2.2.2.1	0.179431072210066	.	193080001	193320000	#4848FF	1	0.25
chr2	193320001	193920000	B.2.2.2.1.2.2.2.2.1	0.0196936542669584	.	193320001	193920000	#0000FF	1	0.125
chr2	193920001	194200000	B.2.2.1.1.2.1.2.2.2	0.12910284463895	.	193920001	194200000	#0000FF	1	0.125
chr2	194200001	194320000	B.2.1.2.1.2.1.2.1.1	0.24945295404814	.	194200001	194320000	#4848FF	1	0.25
chr2	194320001	194600000	B.2.1.2.2.2.1.2.2.2	0.171772428884026	.	194320001	194600000	#4848FF	1	0.25
chr2	194600001	194880000	B.2.2.1.2.1.2.1.1.1.2	0.099562363238512	.	194600001	194880000	#0000FF	1	0.125
chr2	194880001	195280000	B.2.2.2.1.2.2.1.2.1.2.2	0.0262582056892779	.	194880001	195280000	#0000FF	1	0.125
chr2	195280001	195440000	B.2.1.1.2.2.1.2.2.1	0.291028446389497	.	195280001	195440000	#4848FF	1	0.25
chr2	195440001	195800000	B.2.2.2.1.2.2.1.2.1.2.1.1	0.0284463894967177	.	195440001	195800000	#0000FF	1	0.125
chr2	195800001	196080000	B.2.2.1.2.1.2.1.1.1.1.2	0.100656455142232	.	195800001	196080000	#0000FF	1	0.125
chr2	196080001	196280000	B.2.1.2.2.2.1.1.2.1.1.1	0.183807439824945	.	196080001	196280000	#4848FF	1	0.25
chr2	196280001	196600000	B.2.1.1.1.2.1.2.2.1.2	0.342450765864333	.	196280001	196600000	#4848FF	1	0.25
chr2	196600001	196760000	B.2.1.1.2.2.1.1.1.1	0.297592997811816	.	196600001	196760000	#4848FF	1	0.25
chr2	196760001	196920000	B.2.1.2.1.2.1.2.1.2.1.1	0.24835886214442	.	196760001	196920000	#4848FF	1	0.25
chr2	196920001	197160000	A.2.2.2.1.2.1.2.2.1	0.611597374179431	.	196920001	197160000	#FFDADA	1	0.625
chr2	197160001	197440000	B.1.2.2.1.1.2.1.2.1.2	0.433260393873085	.	197160001	197440000	#9191FF	1	0.375
chr2	197440001	197640000	B.1.1.1.2.2.2.2.2.2	0.550328227571116	.	197440001	197640000	#DADAFF	1	0.5
chr2	197640001	197920000	B.1.1.1.2.2.2.2.2.1	0.551422319474836	.	197640001	197920000	#DADAFF	1	0.5
chr2	197920001	198160000	B.1.1.1.2.2.2.1.1.1	0.559080962800875	.	197920001	198160000	#DADAFF	1	0.5
chr2	198160001	198400000	A.2.2.1.1.1.2.2.2	0.659737417943107	.	198160001	198400000	#FFDADA	1	0.625
chr2	198400001	198680000	B.1.2.1.2.1.1.1.2	0.472647702407002	.	198400001	198680000	#9191FF	1	0.375
chr2	198680001	199120000	B.2.2.1.2.1.2.1.1.2.2	0.0973741794310722	.	198680001	199120000	#0000FF	1	0.125
chr2	199120001	199240000	B.2.1.1.1.2.1.2.1.1.2.1	0.346827133479212	.	199120001	199240000	#4848FF	1	0.25
chr2	199240001	199560000	B.2.2.1.2.1.2.1.2.2.2.1	0.0929978118161926	.	199240001	199560000	#0000FF	1	0.125
chr2	199560001	199960000	B.2.2.2.1.2.2.1.2.1.1.2	0.0295404814004376	.	199560001	199960000	#0000FF	1	0.125
chr2	199960001	200440000	B.2.2.1.2.1.2.2.1.2.1	0.0886214442013129	.	199960001	200440000	#0000FF	1	0.125
chr2	200440001	200800000	B.2.1.2.2.2.1.2.1.2.2.2	0.173960612691466	.	200440001	200800000	#4848FF	1	0.25
chr2	200800001	201160000	A.1.2.2.2.1.1.1.1.1	0.781181619256017	.	200800001	201160000	#FF4848	1	0.875
chr2	201160001	201320000	A.1.1.2.2.2.1.1.2.1.2	0.888402625820569	.	201160001	201320000	#FF0000	1	1
chr2	201320001	201520000	A.1.2.1.2.2.2.1.2.1	0.810722100656455	.	201320001	201520000	#FF4848	1	0.875
chr2	201520001	201720000	A.1.1.2.2.2.1.2	0.885120350109409	.	201520001	201720000	#FF0000	1	1
chr2	201720001	202120000	A.1.1.1.2.1.1.1.1.1.1.1	0.980306345733042	.	201720001	202120000	#FF0000	1	1
chr2	202120001	202280000	A.1.2.1.2.1.2.2.1	0.821663019693654	.	202120001	202280000	#FF4848	1	0.875
chr2	202280001	202600000	A.1.2.1.1.2.1.2.1.2	0.850109409190372	.	202280001	202600000	#FF4848	1	0.875
chr2	202600001	203120000	A.1.1.1.1.1.2.1	0.990153172866521	.	202600001	203120000	#FF0000	1	1
chr2	203120001	203400000	A.1.1.1.2.2.1.1.1.2.2	0.964989059080963	.	203120001	203400000	#FF0000	1	1
chr2	203400001	203640000	A.1.2.2.1.1.2.1.1.1.2	0.796498905908096	.	203400001	203640000	#FF4848	1	0.875
chr2	203640001	203720000	A.2.1.1.2.1.2.2.2	0.716630196936543	.	203640001	203720000	#FF9191	1	0.75
chr2	203720001	204080000	A.1.2.1.1.2.1.2.1.1.1	0.852297592997812	.	203720001	204080000	#FF4848	1	0.875
chr2	204080001	204240000	A.1.2.1.2.1.1.2	0.827133479212254	.	204080001	204240000	#FF4848	1	0.875
chr2	204240001	204520000	A.1.2.1.1.2.1.2.1.1.2	0.851203501094092	.	204240001	204520000	#FF4848	1	0.875
chr2	204520001	204720000	A.2.1.1.1.1.2.2.2.1.1	0.733041575492341	.	204520001	204720000	#FF9191	1	0.75
chr2	204720001	205120000	B.2.1.1.1.2.1.1.2.2.2	0.350109409190372	.	204720001	205120000	#4848FF	1	0.25
chr2	205120001	205280000	B.1.1.2.1.2.2.2.2.2	0.520787746170678	.	205120001	205280000	#DADAFF	1	0.5
chr2	205280001	205520000	B.1.1.2.1.1.1.2.1.2.1	0.543763676148797	.	205280001	205520000	#DADAFF	1	0.5
chr2	205520001	205680000	B.1.1.2.1.1.1.1.1	0.549234135667396	.	205520001	205680000	#DADAFF	1	0.5
chr2	205680001	205920000	B.1.1.1.2.2.1.2.1.1	0.562363238512035	.	205680001	205920000	#DADAFF	1	0.5
chr2	205920001	206000000	B.1.1.1.1.2.2.2.1	0.576586433260394	.	205920001	206000000	#DADAFF	1	0.5
chr2	206000001	206120000	B.1.1.1.1.2.2.2.2	0.575492341356674	.	206000001	206120000	#DADAFF	1	0.5
chr2	206120001	206240000	B.1.1.2.1.2.2.2.2.1	0.521881838074398	.	206120001	206240000	#DADAFF	1	0.5
chr2	206240001	206520000	B.1.1.2.1.1.1.2.1.2.2	0.542669584245077	.	206240001	206520000	#DADAFF	1	0.5
chr2	206520001	206840000	A.2.1.2.1.1.1.2.1.2	0.706783369803063	.	206520001	206840000	#FF9191	1	0.75
chr2	206840001	207040000	A.1.2.2.2.2.2.2.1	0.75492341356674	.	206840001	207040000	#FF4848	1	0.875
chr2	207040001	207240000	B.1.1.1.1.2.1.2.1.2	0.579868708971554	.	207040001	207240000	#DADAFF	1	0.5
chr2	207240001	207520000	A.2.2.2.2.1.1.2.1.1	0.601750547045952	.	207240001	207520000	#FFDADA	1	0.625
chr2	207520001	207840000	B.1.1.2.1.1.1.2.2.1.2	0.540481400437637	.	207520001	207840000	#DADAFF	1	0.5
chr2	207840001	208240000	A.1.1.2.2.2.1.1.2.2.2	0.886214442013129	.	207840001	208240000	#FF0000	1	1
chr2	208240001	208480000	A.1.2.2.2.2.2.2.2	0.75382932166302	.	208240001	208480000	#FF4848	1	0.875
chr2	208480001	208600000	A.2.2.2.1.1.1.1.1	0.63129102844639	.	208480001	208600000	#FFDADA	1	0.625
chr2	208600001	208960000	B.1.1.2.1.1.1.2.2.2.1	0.539387308533917	.	208600001	208960000	#DADAFF	1	0.5
chr2	208960001	209240000	B.1.1.2.1.1.1.2.2.2.2	0.538293216630197	.	208960001	209240000	#DADAFF	1	0.5
chr2	209240001	209600000	B.2.2.2.1.2.2.1.2.1.1.1	0.0306345733041575	.	209240001	209600000	#0000FF	1	0.125
chr2	209600001	209840000	B.2.2.1.2.1.1.1.1.1	0.11925601750547	.	209600001	209840000	#0000FF	1	0.125
chr2	209840001	210280000	B.2.2.2.1.2.2.1.2.1.2.1.2	0.0273522975929978	.	209840001	210280000	#0000FF	1	0.125
chr2	210280001	210400000	B.2.1.1.2.2.1.1.1.2.2	0.295404814004376	.	210280001	210400000	#4848FF	1	0.25
chr2	210400001	210640000	B.2.2.1.2.1.2.1.1.1.1.1	0.101750547045952	.	210400001	210640000	#0000FF	1	0.125
chr2	210640001	210840000	B.2.2.1.1.2.1.2.1	0.131291028446389	.	210640001	210840000	#0000FF	1	0.125
chr2	210840001	211120000	B.2.1.1.2.1.2.1.2	0.305251641137856	.	210840001	211120000	#4848FF	1	0.25
chr2	211120001	211240000	B.2.1.1.2.2.1.2.2.2	0.289934354485777	.	211120001	211240000	#4848FF	1	0.25
chr2	211240001	211800000	B.2.2.1.2.1.2.2.1.1.1	0.0908096280087527	.	211240001	211800000	#0000FF	1	0.125
chr2	211800001	211920000	B.2.1.1.1.2.1.2.1.1.1.1	0.349015317286652	.	211800001	211920000	#4848FF	1	0.25
chr2	211920001	212280000	B.2.2.1.2.1.2.1.1.2.1	0.0984682713347921	.	211920001	212280000	#0000FF	1	0.125
chr2	212280001	212520000	B.2.1.2.2.2.1.2.1.2.1	0.176148796498906	.	212280001	212520000	#4848FF	1	0.25
chr2	212520001	212840000	B.2.1.2.2.2.1.2.1.2.2.1	0.175054704595186	.	212520001	212840000	#4848FF	1	0.25
chr2	212840001	212960000	B.1.1.2.2.1.1.2.2	0.517505470459519	.	212840001	212960000	#DADAFF	1	0.5
chr2	212960001	213120000	B.1.2.2.1.2.2.2.2.2	0.409190371991247	.	212960001	213120000	#9191FF	1	0.375
chr2	213120001	213520000	B.2.1.2.1.2.1.1.1	0.2527352297593	.	213120001	213520000	#4848FF	1	0.25
chr2	213520001	213680000	B.2.1.1.1.2.1.2.1.2	0.344638949671772	.	213520001	213680000	#4848FF	1	0.25
chr2	213680001	214080000	B.2.1.2.2.2.1.2.1.1	0.177242888402626	.	213680001	214080000	#4848FF	1	0.25
chr2	214080001	214200000	B.1.2.1.1.2.1.1.2.2.2	0.483588621444201	.	214080001	214200000	#9191FF	1	0.375
chr2	214200001	214560000	B.2.2.1.1.2.1.2.2.1	0.13019693654267	.	214200001	214560000	#0000FF	1	0.125
chr2	214560001	214840000	B.2.1.1.1.2.1.2.2.2.1.1.2	0.340262582056893	.	214560001	214840000	#4848FF	1	0.25
chr2	214840001	214960000	B.1.2.1.2.1.2.2.2	0.464989059080963	.	214840001	214960000	#9191FF	1	0.375
chr2	214960001	215160000	B.2.1.1.1.2.1.2.2.2.1.1.1	0.341356673960613	.	214960001	215160000	#4848FF	1	0.25
chr2	215160001	215240000	B.1.2.1.2.2.1.2.1.1.2	0.460612691466083	.	215160001	215240000	#9191FF	1	0.375
chr2	215240001	215320000	B.1.1.2.2.1.2.2	0.514223194748359	.	215240001	215320000	#DADAFF	1	0.5
chr2	215320001	215720000	B.1.2.1.2.1.1.2.1.2	0.470459518599562	.	215320001	215720000	#9191FF	1	0.375
chr2	215720001	215920000	B.2.1.1.2.2.1.1.1.2.1	0.296498905908096	.	215720001	215920000	#4848FF	1	0.25
chr2	215920001	216200000	B.2.1.1.1.2.1.2.2.2.1.2	0.339168490153173	.	215920001	216200000	#4848FF	1	0.25
chr2	216200001	216480000	A.1.2.1.1.2.1.2.2.1.1.2	0.847921225382932	.	216200001	216480000	#FF4848	1	0.875
chr2	216480001	216680000	A.1.1.2.2.2.1.1.1	0.890590809628009	.	216480001	216680000	#FF0000	1	1
chr2	216680001	216960000	A.1.2.1.1.2.1.2.2.1.1.1	0.849015317286652	.	216680001	216960000	#FF4848	1	0.875
chr2	216960001	217320000	A.1.1.1.1.1.2.2	0.989059080962801	.	216960001	217320000	#FF0000	1	1
chr2	217320001	217520000	A.1.1.1.2.2.2.2.1.2.2	0.951859956236324	.	217320001	217520000	#FF0000	1	1
chr2	217520001	217760000	A.1.1.1.2.2.2.2.1.1.2.1.1	0.957330415754923	.	217520001	217760000	#FF0000	1	1
chr2	217760001	217920000	A.1.1.1.2.2.2.2.1.1.2.1.2	0.956236323851203	.	217760001	217920000	#FF0000	1	1
chr2	217920001	218200000	A.1.1.1.2.1.1.1.1.1.1.2	0.979212253829322	.	217920001	218200000	#FF0000	1	1
chr2	218200001	218320000	A.1.1.1.2.2.1.1.2.1	0.963894967177243	.	218200001	218320000	#FF0000	1	1
chr2	218320001	218640000	A.1.1.1.2.2.1.2.2	0.960612691466083	.	218320001	218640000	#FF0000	1	1
chr2	218640001	218960000	A.1.1.2.2.1.1.2.1.1	0.907002188183807	.	218640001	218960000	#FF0000	1	1
chr2	218960001	219120000	A.1.2.1.2.1.1.1.2.1.2	0.829321663019694	.	218960001	219120000	#FF4848	1	0.875
chr2	219120001	219320000	A.1.1.2.1.1.2.1.1.1.1	0.936542669584245	.	219120001	219320000	#FF0000	1	1
chr2	219320001	219520000	A.1.1.2.2.1.1.2.2.1.1	0.904814004376368	.	219320001	219520000	#FF0000	1	1
chr2	219520001	219760000	A.1.1.2.2.1.1.2.2.1.2	0.903719912472648	.	219520001	219760000	#FF0000	1	1
chr2	219760001	220240000	A.1.1.2.2.1.1.2.1.2	0.905908096280088	.	219760001	220240000	#FF0000	1	1
chr2	220240001	220520000	A.1.1.1.2.2.2.2.1.2.1	0.952954048140044	.	220240001	220520000	#FF0000	1	1
chr2	220520001	220920000	B.1.1.1.1.2.1.2.1.1.1	0.582056892778993	.	220520001	220920000	#DADAFF	1	0.5
chr2	220920001	221080000	A.2.2.1.1.2.2.1	0.652078774617068	.	220920001	221080000	#FFDADA	1	0.625
chr2	221080001	221240000	A.2.2.2.1.2.1.1.2	0.615973741794311	.	221080001	221240000	#FFDADA	1	0.625
chr2	221240001	221480000	A.2.2.2.1.2.1.1.1.2	0.617067833698031	.	221240001	221480000	#FFDADA	1	0.625
chr2	221480001	221760000	A.2.2.2.1.2.1.1.1.1	0.618161925601751	.	221480001	221760000	#FFDADA	1	0.625
chr2	221760001	221920000	A.2.1.2.2.1.2.2	0.683807439824945	.	221760001	221920000	#FF9191	1	0.75
chr2	221920001	222480000	A.2.2.1.1.1.1.1.2	0.667396061269147	.	221920001	222480000	#FFDADA	1	0.625
chr2	222480001	222880000	B.1.2.2.1.1.2.1.1.2	0.435448577680525	.	222480001	222880000	#9191FF	1	0.375
chr2	222880001	223120000	B.2.1.1.1.2.1.1.2.1	0.352297592997812	.	222880001	223120000	#4848FF	1	0.25
chr2	223120001	223520000	B.1.2.1.2.1.2.1.1	0.468271334792123	.	223120001	223520000	#9191FF	1	0.375
chr2	223520001	223800000	A.1.2.1.1.2.1.2.2.1.2	0.846827133479212	.	223520001	223800000	#FF4848	1	0.875
chr2	223800001	223960000	A.1.2.2.1.1.1.1.2	0.800875273522976	.	223800001	223960000	#FF4848	1	0.875
chr2	223960001	224200000	A.2.1.2.1.1.1.2.2	0.705689277899344	.	223960001	224200000	#FF9191	1	0.75
chr2	224200001	224320000	A.2.2.1.1.2.2.2.2	0.649890590809628	.	224200001	224320000	#FFDADA	1	0.625
chr2	224320001	224840000	A.1.2.1.1.2.1.2.2.2	0.845733041575492	.	224320001	224840000	#FF4848	1	0.875
chr2	224840001	224920000	A.2.1.1.2.1.2.1	0.718818380743983	.	224840001	224920000	#FF9191	1	0.75
chr2	224920001	225160000	A.1.2.2.2.1.1.2.1.1	0.777899343544858	.	224920001	225160000	#FF4848	1	0.875
chr2	225160001	225520000	A.2.2.1.2.2.1.2.1	0.636761487964989	.	225160001	225520000	#FFDADA	1	0.625
chr2	225520001	225680000	B.1.2.1.2.2.1.2.1.1.1	0.461706783369803	.	225520001	225680000	#9191FF	1	0.375
chr2	225680001	225960000	B.2.1.2.2.2.1.1.2.2.1	0.180525164113786	.	225680001	225960000	#4848FF	1	0.25
chr2	225960001	226120000	B.2.1.2.2.2.1.1.2.1.2	0.181619256017505	.	225960001	226120000	#4848FF	1	0.25
chr2	226120001	226240000	B.1.2.2.2.1.1.1.2	0.407002188183807	.	226120001	226240000	#9191FF	1	0.375
chr2	226240001	226480000	B.2.2.1.2.1.1.1.2.1.2	0.114879649890591	.	226240001	226480000	#0000FF	1	0.125
chr2	226480001	226720000	B.1.2.2.1.1.2.2.2.1	0.428884026258206	.	226480001	226720000	#9191FF	1	0.375
chr2	226720001	227080000	A.2.2.1.1.1.1.1.1.2	0.668490153172867	.	226720001	227080000	#FFDADA	1	0.625
chr2	227080001	227240000	A.2.2.1.2.1.2.2.1.1	0.643326039387308	.	227080001	227240000	#FFDADA	1	0.625
chr2	227240001	227680000	A.1.2.2.2.1.2.2.2	0.765864332603939	.	227240001	227680000	#FF4848	1	0.875
chr2	227680001	227840000	B.1.2.1.1.2.1.1.2.2.1	0.484682713347921	.	227680001	227840000	#9191FF	1	0.375
chr2	227840001	228000000	B.1.2.1.1.1.2.1.1	0.493435448577681	.	227840001	228000000	#9191FF	1	0.375
chr2	228000001	228160000	B.1.2.2.2.2.2.1.1.1	0.385120350109409	.	228000001	228160000	#9191FF	1	0.375
chr2	228160001	228440000	B.2.1.1.1.2.1.2.2.2.2	0.338074398249453	.	228160001	228440000	#4848FF	1	0.25
chr2	228440001	228520000	B.1.2.1.2.2.1.2.1.2.1	0.459518599562363	.	228440001	228520000	#9191FF	1	0.375
chr2	228520001	228720000	B.2.1.1.1.2.1.2.1.1.2.2	0.345733041575492	.	228520001	228720000	#4848FF	1	0.25
chr2	228720001	229080000	B.2.2.1.2.1.1.1.2.2	0.113785557986871	.	228720001	229080000	#0000FF	1	0.125
chr2	229080001	229240000	B.2.2.1.1.1.1.2.2.2	0.155361050328228	.	229080001	229240000	#0000FF	1	0.125
chr2	229240001	229560000	B.2.2.1.1.1.1.2.1	0.157549234135667	.	229240001	229560000	#0000FF	1	0.125
chr2	229560001	229680000	B.1.2.2.1.1.2.2.2.2	0.427789934354486	.	229560001	229680000	#9191FF	1	0.375
chr2	229680001	230240000	B.2.2.2.1.2.2.1.2.2	0.025164113785558	.	229680001	230240000	#0000FF	1	0.125
chr2	230240001	230320000	B.2.1.1.1.2.1.2.1.1.1.2	0.347921225382932	.	230240001	230320000	#4848FF	1	0.25
chr2	230320001	230600000	B.2.2.1.1.1.1.2.2.1	0.156455142231947	.	230320001	230600000	#0000FF	1	0.125
chr2	230600001	230800000	A.2.1.2.2.1.1.2	0.685995623632385	.	230600001	230800000	#FF9191	1	0.75
chr2	230800001	231200000	B.1.1.2.1.1.1.2.2.1.1	0.541575492341357	.	230800001	231200000	#DADAFF	1	0.5
chr2	231200001	231560000	A.2.2.2.2.1.1.2.1.2	0.600656455142232	.	231200001	231560000	#FFDADA	1	0.625
chr2	231560001	231680000	A.1.2.1.1.1.2.2.2	0.861050328227571	.	231560001	231680000	#FF4848	1	0.875
chr2	231680001	231920000	A.1.1.2.2.1.1.2.2.2	0.902625820568928	.	231680001	231920000	#FF0000	1	1
chr2	231920001	232120000	A.1.1.1.2.2.1.1.1.2.1	0.966083150984683	.	231920001	232120000	#FF0000	1	1
chr2	232120001	232320000	A.1.1.1.2.2.2.2.1.1.1	0.958424507658643	.	232120001	232320000	#FF0000	1	1
chr2	232320001	232600000	A.1.1.1.2.2.1.1.1.1	0.967177242888403	.	232320001	232600000	#FF0000	1	1
chr2	232600001	232800000	A.1.2.2.1.2.2.2.2	0.782275711159737	.	232600001	232800000	#FF4848	1	0.875
chr2	232800001	233120000	A.2.1.1.2.1.1.1.1	0.722100656455142	.	232800001	233120000	#FF9191	1	0.75
chr2	233120001	233400000	A.2.1.1.2.1.1.1.2	0.721006564551422	.	233120001	233400000	#FF9191	1	0.75
chr2	233400001	233760000	A.2.1.1.1.1.2.2.2.2	0.730853391684901	.	233400001	233760000	#FF9191	1	0.75
chr2	233760001	234000000	B.1.2.1.1.1.1.2.2.2	0.4945295404814	.	233760001	234000000	#9191FF	1	0.375
chr2	234080001	234200000	B.1.2.1.1.1.1.2.2.2	0.4945295404814	.	234080001	234200000	#9191FF	1	0.375
chr2	234200001	234520000	B.1.1.1.1.2.1.2.2	0.578774617067834	.	234200001	234520000	#DADAFF	1	0.5
chr2	234520001	234840000	B.1.2.2.2.2.2.1.2	0.382932166301969	.	234520001	234840000	#9191FF	1	0.375
chr2	234840001	235000000	B.1.2.1.2.2.1.1.1	0.463894967177243	.	234840001	235000000	#9191FF	1	0.375
chr2	235000001	235440000	B.1.1.2.1.1.1.2.1.1	0.544857768052516	.	235000001	235440000	#DADAFF	1	0.5
chr2	235440001	235720000	A.1.2.2.2.1.2.1.2	0.769146608315099	.	235440001	235720000	#FF4848	1	0.875
chr2	235720001	235800000	A.1.2.2.2.2.2.1.1.1	0.758205689277899	.	235720001	235800000	#FF4848	1	0.875
chr2	235800001	236040000	A.2.1.1.1.1.2.1.2	0.738512035010941	.	235800001	236040000	#FF9191	1	0.75
chr2	236040001	236440000	B.1.2.1.1.1.1.2.2.1	0.49562363238512	.	236040001	236440000	#9191FF	1	0.375
chr2	236440001	236480000	A.2.2.2.2.1.1.2.2.1	0.599562363238512	.	236440001	236480000	#FFDADA	1	0.625
chr2	236520001	236680000	A.2.2.2.2.1.1.2.2.1	0.599562363238512	.	236520001	236680000	#FFDADA	1	0.625
chr2	236680001	236880000	B.1.1.2.2.1.2.1.2	0.515317286652079	.	236680001	236880000	#DADAFF	1	0.5
chr2	236880001	237040000	B.1.2.1.1.1.1.1.2	0.49890590809628	.	236880001	237040000	#9191FF	1	0.375
chr2	237040001	237160000	B.1.1.2.2.1.2.1.1	0.516411378555799	.	237040001	237160000	#DADAFF	1	0.5
chr2	237160001	237440000	B.1.2.2.2.1.1.1.1	0.408096280087527	.	237160001	237440000	#9191FF	1	0.375
chr2	237440001	238000000	B.1.1.1.2.2.1.2.1.2	0.561269146608315	.	237440001	238000000	#DADAFF	1	0.5
chr2	238000001	238240000	A.1.1.1.2.2.1.2.1	0.961706783369803	.	238000001	238240000	#FF0000	1	1
chr2	238240001	238400000	A.1.1.2.1.1.2.2.2	0.929978118161926	.	238240001	238400000	#FF0000	1	1
chr2	238400001	238520000	A.1.2.1.1.1.2.2.1	0.862144420131291	.	238400001	238520000	#FF4848	1	0.875
chr2	238520001	238720000	A.1.1.2.1.1.2.2.1	0.931072210065646	.	238520001	238720000	#FF0000	1	1
chr2	238720001	238960000	A.1.2.1.1.1.2.1.1	0.865426695842451	.	238720001	238960000	#FF4848	1	0.875
chr2	238960001	239200000	A.1.2.1.2.2.2.1.2.2	0.809628008752735	.	238960001	239200000	#FF4848	1	0.875
chr2	239200001	239400000	B.1.1.2.1.2.2.1.2.2	0.524070021881838	.	239200001	239400000	#DADAFF	1	0.5
chr2	239400001	239800000	B.2.2.1.2.1.1.1.2.1.1	0.115973741794311	.	239400001	239800000	#0000FF	1	0.125
chr2	239840001	239960000	B.2.2.1.2.1.1.1.2.1.1	0.115973741794311	.	239840001	239960000	#0000FF	1	0.125
chr2	239960001	240320000	B.1.1.2.2.1.1.2.1	0.518599562363239	.	239960001	240320000	#DADAFF	1	0.5
chr2	240320001	240520000	B.2.1.1.2.2.1.2.1.1	0.293216630196937	.	240320001	240520000	#4848FF	1	0.25
chr2	240520001	240640000	B.2.1.1.2.2.1.2.1.2	0.292122538293217	.	240520001	240640000	#4848FF	1	0.25
chr2	240640001	240880000	B.2.1.2.1.1.2.1	0.262582056892779	.	240640001	240880000	#4848FF	1	0.25
chr2	240880001	241080000	B.1.2.2.2.2.2.1.1.2	0.384026258205689	.	240880001	241080000	#9191FF	1	0.375
chr2	241080001	241320000	B.2.1.1.2.2.1.1.2	0.294310722100656	.	241080001	241320000	#4848FF	1	0.25
chr2	241320001	241520000	B.1.1.2.1.2.2.1.2.1	0.525164113785558	.	241320001	241520000	#DADAFF	1	0.5
chr2	241520001	241760000	B.1.1.2.1.2.2.1.1	0.526258205689278	.	241520001	241760000	#DADAFF	1	0.5
chr2	241760001	242120000	A.2.2.1.2.2.2.1.2	0.633479212253829	.	241760001	242120000	#FFDADA	1	0.625
chr2	242120001	242640000	A.1.1.1.2.1.1.1.1.1.2	0.978118161925602	.	242120001	242640000	#FF0000	1	1
chr2	242640001	242840000	A.1.2.2.1.2.2.2.1	0.783369803063457	.	242640001	242840000	#FF4848	1	0.875
chr2	242840001	243080000	A.2.2.2.1.1.2.2.2.2	0.61925601750547	.	242840001	243080000	#FFDADA	1	0.625
chr3	40001	200000	B.2.2.1.1.2.2.2.1.1.2	0.111258278145695	.	40001	200000	#0000FF	1	0.125
chr3	200001	360000	B.2.2.1.1.1.1.2.1.1.1	0.162913907284768	.	200001	360000	#0000FF	1	0.125
chr3	360001	560000	B.2.2.1.1.2.1.2.1.2.2.1	0.12317880794702	.	360001	560000	#0000FF	1	0.125
chr3	560001	840000	B.2.2.2.1.2.2.2.1.1.2.1	0.0344370860927152	.	560001	840000	#0000FF	1	0.125
chr3	840001	1040000	B.2.2.1.1.2.1.2.1.2.2.2	0.121854304635762	.	840001	1040000	#0000FF	1	0.125
chr3	1040001	1360000	B.2.1.2.2.2.1.1.1.2.2	0.186754966887417	.	1040001	1360000	#4848FF	1	0.25
chr3	1360001	1640000	B.2.1.2.1.2.2.2.2.2.2	0.229139072847682	.	1360001	1640000	#4848FF	1	0.25
chr3	1640001	1800000	B.2.1.2.1.2.1.1.1.1	0.258278145695364	.	1640001	1800000	#4848FF	1	0.25
chr3	1800001	2080000	B.2.2.1.1.1.2.2.2.2.2.1	0.135099337748344	.	1800001	2080000	#0000FF	1	0.125
chr3	2080001	2680000	B.1.2.1.1.1.1.1	0.478145695364238	.	2080001	2680000	#9191FF	1	0.375
chr3	2680001	3240000	B.1.1.2.1.2.2.1.2.1.2	0.520529801324503	.	2680001	3240000	#DADAFF	1	0.5
chr3	3240001	3520000	B.2.2.1.1.2.2.2.1.1.1	0.112582781456954	.	3240001	3520000	#0000FF	1	0.125
chr3	3520001	3840000	B.2.2.1.1.2.1.2.1.1.1	0.127152317880795	.	3520001	3840000	#0000FF	1	0.125
chr3	3840001	3920000	B.2.1.1.2.2.1.1.2.1.2	0.299337748344371	.	3840001	3920000	#4848FF	1	0.25
chr3	3920001	4320000	B.2.2.1.1.2.1.2.1.1.2	0.125827814569536	.	3920001	4320000	#0000FF	1	0.125
chr3	4320001	4640000	B.1.1.2.1.2.2.1.2.2	0.519205298013245	.	4320001	4640000	#DADAFF	1	0.5
chr3	4640001	5040000	A.2.2.2.2.1.2.2.1	0.605298013245033	.	4640001	5040000	#FFDADA	1	0.625
chr3	5040001	5280000	A.2.2.1.1.2.1.1.1	0.667549668874172	.	5040001	5280000	#FFDADA	1	0.625
chr3	5280001	5640000	B.2.2.1.1.1.2.2.1.2.2.1	0.144370860927152	.	5280001	5640000	#0000FF	1	0.125
chr3	5640001	5760000	B.2.1.2.1.2.2.2.1.1.2	0.237086092715232	.	5640001	5760000	#4848FF	1	0.25
chr3	5760001	5960000	B.2.1.1.2.2.1.2.2.2.2	0.287417218543046	.	5760001	5960000	#4848FF	1	0.25
chr3	5960001	6080000	B.2.1.1.2.2.1.1.2.1.1	0.300662251655629	.	5960001	6080000	#4848FF	1	0.25
chr3	6080001	6320000	B.2.1.2.1.2.1.1.1.2	0.256953642384106	.	6080001	6320000	#4848FF	1	0.25
chr3	6320001	6440000	B.2.1.1.2.2.1.2.2.2.1	0.288741721854305	.	6320001	6440000	#4848FF	1	0.25
chr3	6440001	6560000	B.2.1.2.1.2.1.1.2.2.2.1	0.250331125827815	.	6440001	6560000	#4848FF	1	0.25
chr3	6560001	6720000	B.2.1.2.1.2.1.1.2.2.1	0.251655629139073	.	6560001	6720000	#4848FF	1	0.25
chr3	6720001	7080000	B.2.2.1.1.1.1.1.1.2.1	0.170860927152318	.	6720001	7080000	#0000FF	1	0.125
chr3	7080001	7240000	B.1.2.2.1.2.2.1.2	0.415894039735099	.	7080001	7240000	#9191FF	1	0.375
chr3	7240001	7400000	B.1.1.1.1.2.1.2.1.1	0.580132450331126	.	7240001	7400000	#DADAFF	1	0.5
chr3	7400001	7600000	B.1.1.2.1.2.2.2.1.1.2	0.516556291390728	.	7400001	7600000	#DADAFF	1	0.5
chr3	7600001	7760000	B.2.1.2.1.1.2.1.2.2.1	0.270198675496689	.	7600001	7760000	#4848FF	1	0.25
chr3	7760001	8080000	B.2.2.1.1.1.1.2.1.1.2	0.16158940397351	.	7760001	8080000	#0000FF	1	0.125
chr3	8080001	8240000	B.2.1.1.2.1.1.2.1.2	0.316556291390728	.	8080001	8240000	#4848FF	1	0.25
chr3	8240001	8480000	B.1.2.2.1.1.2.2.2.2	0.423841059602649	.	8240001	8480000	#9191FF	1	0.375
chr3	8480001	8640000	A.1.2.2.2.1.2.2.1.1	0.772185430463576	.	8480001	8640000	#FF4848	1	0.875
chr3	8640001	8760000	B.1.1.1.1.2.1.2.1.2.2	0.577483443708609	.	8640001	8760000	#DADAFF	1	0.5
chr3	8760001	9040000	A.2.2.1.2.2.1.2	0.650331125827815	.	8760001	9040000	#FFDADA	1	0.625
chr3	9040001	9120000	B.1.1.2.2.1.1.2.1.1	0.508609271523179	.	9040001	9120000	#DADAFF	1	0.5
chr3	9120001	9400000	B.1.2.1.2.2.2.1	0.442384105960265	.	9120001	9400000	#9191FF	1	0.375
chr3	9400001	9560000	A.1.2.1.1.1.2.1.2.2	0.872847682119205	.	9400001	9560000	#FF4848	1	0.875
chr3	9560001	9760000	A.2.2.2.1.2.1	0.623841059602649	.	9560001	9760000	#FFDADA	1	0.625
chr3	9760001	10000000	A.1.1.1.2.1.2.1.1.1	0.966887417218543	.	9760001	10000000	#FF0000	1	1
chr3	10000001	10160000	A.1.1.2.1.2.2.1.1	0.924503311258278	.	10000001	10160000	#FF0000	1	1
chr3	10200001	10360000	A.1.1.2.1.2.2.1.1	0.924503311258278	.	10200001	10360000	#FF0000	1	1
chr3	10360001	10560000	B.1.1.2.2.1.1.2.2	0.505960264900662	.	10360001	10560000	#DADAFF	1	0.5
chr3	10560001	10720000	B.2.1.1.2.2.1.1.2.2	0.298013245033113	.	10560001	10720000	#4848FF	1	0.25
chr3	10720001	10840000	B.1.2.2.1.1.1.1.2	0.433112582781457	.	10720001	10840000	#9191FF	1	0.375
chr3	10840001	10960000	B.2.1.1.2.2.1.2.1.1	0.296688741721854	.	10840001	10960000	#4848FF	1	0.25
chr3	10960001	11160000	B.1.2.2.1.1.1.1.1	0.434437086092715	.	10960001	11160000	#9191FF	1	0.375
chr3	11160001	11400000	A.2.1.1.2.2.1.1.1.2	0.725827814569536	.	11160001	11400000	#FF9191	1	0.75
chr3	11400001	11720000	A.1.1.2.2.2.2.1.2	0.891390728476821	.	11400001	11720000	#FF0000	1	1
chr3	11720001	11880000	A.2.2.1.2.2.2.2.2.2	0.645033112582782	.	11720001	11880000	#FFDADA	1	0.625
chr3	11880001	12160000	B.2.1.2.1.2.2.2.2.1.2	0.231788079470199	.	11880001	12160000	#4848FF	1	0.25
chr3	12160001	12520000	A.2.1.1.1.1.2.1.2	0.748344370860927	.	12160001	12520000	#FF9191	1	0.75
chr3	12520001	13040000	A.1.2.1.1.2.1.1.1	0.859602649006623	.	12520001	13040000	#FF4848	1	0.875
chr3	13040001	13480000	B.2.1.1.2.1.2.1.2	0.311258278145695	.	13040001	13480000	#4848FF	1	0.25
chr3	13480001	13760000	B.1.2.1.1.2.2.1	0.466225165562914	.	13480001	13760000	#9191FF	1	0.375
chr3	13760001	14000000	B.2.2.1.1.1.1.2.1.2	0.160264900662252	.	13760001	14000000	#0000FF	1	0.125
chr3	14000001	14160000	B.2.1.2.1.2.2.2.2.2.1	0.23046357615894	.	14000001	14160000	#4848FF	1	0.25
chr3	14160001	14520000	A.1.1.2.2.2.2.1.1	0.892715231788079	.	14160001	14520000	#FF0000	1	1
chr3	14520001	14680000	A.2.2.1.2.2.1.1	0.651655629139073	.	14520001	14680000	#FFDADA	1	0.625
chr3	14680001	14880000	B.1.1.2.2.1.1.2.1.2	0.50728476821192	.	14680001	14880000	#DADAFF	1	0.5
chr3	14880001	14960000	B.1.1.1.2.1.1.1.2.1	0.564238410596027	.	14880001	14960000	#DADAFF	1	0.5
chr3	14960001	15160000	A.1.2.2.2.1.2.2.2	0.76953642384106	.	14960001	15160000	#FF4848	1	0.875
chr3	15160001	15400000	A.1.2.2.2.1.2.1.1.2	0.774834437086093	.	15160001	15400000	#FF4848	1	0.875
chr3	15440001	15480000	A.1.2.2.2.1.2.1.1.2	0.774834437086093	.	15440001	15480000	#FF4848	1	0.875
chr3	15480001	15640000	A.2.2.1.1.2.2.2	0.658278145695364	.	15480001	15640000	#FFDADA	1	0.625
chr3	15640001	15880000	A.1.2.1.1.1.1.1.2.1	0.883443708609272	.	15640001	15880000	#FF4848	1	0.875
chr3	15880001	16080000	B.1.1.2.1.2.2.2.2.1	0.512582781456954	.	15880001	16080000	#DADAFF	1	0.5
chr3	16080001	16280000	A.2.1.2.2.1.1.1.1.1.2	0.695364238410596	.	16080001	16280000	#FF9191	1	0.75
chr3	16280001	16360000	A.2.1.2.2.1.1.1.1.1.1	0.696688741721854	.	16280001	16360000	#FF9191	1	0.75
chr3	16360001	16560000	A.1.1.2.2.2.2.2	0.890066225165563	.	16360001	16560000	#FF0000	1	1
chr3	16560001	16840000	B.2.1.1.2.1.2.1.1.1	0.313907284768212	.	16560001	16840000	#4848FF	1	0.25
chr3	16840001	17200000	B.2.1.2.2.2.1.1.1.2.1	0.188079470198675	.	16840001	17200000	#4848FF	1	0.25
chr3	17200001	17520000	B.1.2.1.1.1.1.2	0.47682119205298	.	17200001	17520000	#9191FF	1	0.375
chr3	17520001	18000000	B.1.1.2.1.2.2.1.2.1.1	0.521854304635762	.	17520001	18000000	#DADAFF	1	0.5
chr3	18000001	18240000	B.2.1.1.1.1.1.2.2.1.2	0.372185430463576	.	18000001	18240000	#4848FF	1	0.25
chr3	18240001	18520000	B.1.2.2.1.2.1.2.1.2	0.419867549668874	.	18240001	18520000	#9191FF	1	0.375
chr3	18520001	18960000	B.2.2.2.1.2.2.1.1	0.0384105960264901	.	18520001	18960000	#0000FF	1	0.125
chr3	18960001	19080000	B.2.1.1.2.2.1.2.2.1	0.290066225165563	.	18960001	19080000	#4848FF	1	0.25
chr3	19080001	19240000	B.2.1.2.1.2.2.2.1.1.1	0.23841059602649	.	19080001	19240000	#4848FF	1	0.25
chr3	19240001	19600000	B.2.2.2.1.2.1.1.1.1	0.0516556291390728	.	19240001	19600000	#0000FF	1	0.125
chr3	19600001	19920000	B.2.2.1.1.2.1.2.1.2.1	0.124503311258278	.	19600001	19920000	#0000FF	1	0.125
chr3	19920001	20120000	B.1.1.1.2.2.2.1.2	0.545695364238411	.	19920001	20120000	#DADAFF	1	0.5
chr3	20120001	20240000	B.1.1.1.2.2.2.1.1	0.547019867549669	.	20120001	20240000	#DADAFF	1	0.5
chr3	20240001	20520000	B.2.2.1.1.1.2.2.1.2.2.2.1	0.143046357615894	.	20240001	20520000	#0000FF	1	0.125
chr3	20520001	20760000	B.2.2.1.1.1.2.2.1.2.1	0.145695364238411	.	20520001	20760000	#0000FF	1	0.125
chr3	20760001	20840000	B.2.1.1.2.2.1.2.1.2.2	0.291390728476821	.	20760001	20840000	#4848FF	1	0.25
chr3	20840001	21000000	B.2.2.1.1.1.1.1.1.1	0.172185430463576	.	20840001	21000000	#0000FF	1	0.125
chr3	21000001	21160000	B.2.1.2.1.2.2.2.1.2.2	0.234437086092715	.	21000001	21160000	#4848FF	1	0.25
chr3	21160001	21280000	B.2.1.2.1.2.1.1.2.2.2.2	0.249006622516556	.	21160001	21280000	#4848FF	1	0.25
chr3	21280001	21600000	B.2.2.1.1.2.2.2.2	0.108609271523179	.	21280001	21600000	#0000FF	1	0.125
chr3	21600001	21800000	B.2.2.1.1.1.2.2.1.2.2.2.2	0.141721854304636	.	21600001	21800000	#0000FF	1	0.125
chr3	21800001	22200000	B.2.2.1.1.2.2.1.1.2	0.116556291390728	.	21800001	22200000	#0000FF	1	0.125
chr3	22200001	22560000	B.2.2.1.1.2.1.1.1.1	0.132450331125828	.	22200001	22560000	#0000FF	1	0.125
chr3	22560001	22800000	B.2.1.1.2.1.2.2.1.1	0.309933774834437	.	22560001	22800000	#4848FF	1	0.25
chr3	22800001	22920000	B.2.1.2.1.2.2.1.1.1	0.245033112582781	.	22800001	22920000	#4848FF	1	0.25
chr3	22920001	23160000	B.1.2.2.1.2.1.2.1.1	0.421192052980132	.	22920001	23160000	#9191FF	1	0.375
chr3	23160001	23480000	B.1.1.1.2.2.2.2.1	0.544370860927152	.	23160001	23480000	#DADAFF	1	0.5
chr3	23480001	23880000	A.2.1.1.2.2.1.1.2.2	0.72317880794702	.	23480001	23880000	#FF9191	1	0.75
chr3	23880001	24360000	A.1.1.2.2.2.1.2.1	0.895364238410596	.	23880001	24360000	#FF0000	1	1
chr3	24360001	24440000	A.1.2.1.2.2.2.1.1	0.822516556291391	.	24360001	24440000	#FF4848	1	0.875
chr3	24440001	24720000	A.1.2.1.1.1.1.1.1.1.2	0.887417218543046	.	24440001	24720000	#FF4848	1	0.875
chr3	24720001	25000000	B.1.2.1.1.1.2.2	0.474172185430464	.	24720001	25000000	#9191FF	1	0.375
chr3	25000001	25360000	B.1.1.2.1.2.2.2.2.2	0.511258278145695	.	25000001	25360000	#DADAFF	1	0.5
chr3	25360001	25680000	A.2.2.2.1.1.2.1.1.1	0.631788079470199	.	25360001	25680000	#FFDADA	1	0.625
chr3	25680001	25920000	B.1.2.1.2.2.2.2.2.1	0.439735099337748	.	25680001	25920000	#9191FF	1	0.375
chr3	25920001	26400000	B.2.2.2.2.1.2.1.2.1.2.2	0.0145695364238411	.	25920001	26400000	#0000FF	1	0.125
chr3	26400001	26520000	B.1.2.2.1.1.2.2.2.1	0.425165562913907	.	26400001	26520000	#9191FF	1	0.375
chr3	26520001	26800000	B.2.2.1.1.2.1.1.1.2	0.13112582781457	.	26520001	26800000	#0000FF	1	0.125
chr3	26800001	26960000	B.2.1.2.1.2.2.2.1.2.1	0.235761589403974	.	26800001	26960000	#4848FF	1	0.25
chr3	26960001	27120000	B.2.2.1.1.1.1.1.1.2.2	0.16953642384106	.	26960001	27120000	#0000FF	1	0.125
chr3	27120001	27360000	B.2.1.1.2.1.2.2.1.2	0.308609271523179	.	27120001	27360000	#4848FF	1	0.25
chr3	27360001	27560000	B.1.1.1.2.2.2.2.2	0.543046357615894	.	27360001	27560000	#DADAFF	1	0.5
chr3	27560001	27800000	B.2.1.1.1.1.1.2.2.1.1	0.373509933774834	.	27560001	27800000	#4848FF	1	0.25
chr3	27800001	28120000	B.2.2.2.2.1.2.1.2.1.2.1	0.0158940397350993	.	27800001	28120000	#0000FF	1	0.125
chr3	28120001	28280000	B.2.2.1.1.2.1.2.2.2	0.119205298013245	.	28120001	28280000	#0000FF	1	0.125
chr3	28280001	28480000	B.1.2.2.1.2.2.1.1	0.417218543046358	.	28280001	28480000	#9191FF	1	0.375
chr3	28480001	28880000	B.2.1.1.1.2.2.2.2.2	0.32317880794702	.	28480001	28880000	#4848FF	1	0.25
chr3	28880001	29160000	A.2.1.2.2.1.1.1.2.2	0.691390728476821	.	28880001	29160000	#FF9191	1	0.75
chr3	29160001	29320000	A.1.2.1.1.2.1.2.2	0.852980132450331	.	29160001	29320000	#FF4848	1	0.875
chr3	29320001	29600000	A.1.1.2.1.2.1.1.1	0.93112582781457	.	29320001	29600000	#FF0000	1	1
chr3	29600001	29720000	A.1.1.2.2.1.1.1.1	0.913907284768212	.	29600001	29720000	#FF0000	1	1
chr3	29720001	29800000	A.1.2.1.2.2.2.1.2	0.821192052980132	.	29720001	29800000	#FF4848	1	0.875
chr3	29800001	30040000	A.1.2.1.1.2.1.2.1.1	0.856953642384106	.	29800001	30040000	#FF4848	1	0.875
chr3	30040001	30200000	A.1.2.2.1.1.1.2.1	0.815894039735099	.	30040001	30200000	#FF4848	1	0.875
chr3	30200001	30320000	A.1.2.1.1.1.2.2.2.1.1	0.867549668874172	.	30200001	30320000	#FF4848	1	0.875
chr3	30320001	30440000	A.1.1.2.1.2.2.2.1.2	0.916556291390728	.	30320001	30440000	#FF0000	1	1
chr3	30440001	30800000	A.1.1.1.2.2.2.1.1	0.949668874172185	.	30440001	30800000	#FF0000	1	1
chr3	30800001	31200000	A.2.2.2.1.1.2.2.2	0.625165562913907	.	30800001	31200000	#FFDADA	1	0.625
chr3	31200001	31400000	B.1.1.1.1.1.2	0.589403973509934	.	31200001	31400000	#DADAFF	1	0.5
chr3	31400001	31600000	A.2.2.2.1.1.2.2.1	0.626490066225166	.	31400001	31600000	#FFDADA	1	0.625
chr3	31600001	31800000	A.2.1.1.1.2.1.2.1.2	0.739072847682119	.	31600001	31800000	#FF9191	1	0.75
chr3	31800001	32280000	A.2.1.1.1.2.1.2.1.1	0.740397350993377	.	31800001	32280000	#FF9191	1	0.75
chr3	32280001	32560000	A.1.2.2.2.2.1.1.2.1	0.765562913907285	.	32280001	32560000	#FF4848	1	0.875
chr3	32560001	32720000	A.1.2.2.2.2.1.1.2.2	0.764238410596026	.	32560001	32720000	#FF4848	1	0.875
chr3	32720001	32880000	A.1.2.2.1.1.2.2.2.2	0.806622516556291	.	32720001	32880000	#FF4848	1	0.875
chr3	32880001	33520000	A.1.2.1.1.2.1.1.2	0.858278145695364	.	32880001	33520000	#FF4848	1	0.875
chr3	33520001	33880000	A.1.1.2.2.2.1.2.2	0.894039735099338	.	33520001	33880000	#FF0000	1	1
chr3	33880001	34360000	B.2.1.2.1.1.2.2.1.2	0.266225165562914	.	33880001	34360000	#4848FF	1	0.25
chr3	34360001	34800000	B.2.2.2.2.1.2.2.1.1	0.0105960264900662	.	34360001	34800000	#0000FF	1	0.125
chr3	34800001	35080000	B.2.2.2.1.2.1.1.1.2	0.0503311258278146	.	34800001	35080000	#0000FF	1	0.125
chr3	35080001	35400000	B.2.2.2.1.2.2.2.1.1.2.2	0.033112582781457	.	35080001	35400000	#0000FF	1	0.125
chr3	35400001	35640000	B.2.2.1.1.2.2.1.1.1	0.117880794701987	.	35400001	35640000	#0000FF	1	0.125
chr3	35640001	35920000	B.2.2.1.1.2.2.2.1.2	0.109933774834437	.	35640001	35920000	#0000FF	1	0.125
chr3	35920001	36560000	B.2.2.2.2.1.2.2.1.2	0.00927152317880795	.	35920001	36560000	#0000FF	1	0.125
chr3	36560001	36720000	B.2.1.2.1.1.2.1.2.1	0.271523178807947	.	36560001	36720000	#4848FF	1	0.25
chr3	36720001	36960000	B.1.1.2.2.1.2.1.2.1	0.500662251655629	.	36720001	36960000	#DADAFF	1	0.5
chr3	36960001	37040000	A.1.2.2.2.1.2.2.1.2	0.770860927152318	.	36960001	37040000	#FF4848	1	0.875
chr3	37040001	37440000	A.1.2.1.1.1.1.1.1.1.1	0.888741721854305	.	37040001	37440000	#FF4848	1	0.875
chr3	37440001	37880000	B.1.2.1.2.2.2.2.2.2.1.2	0.437086092715232	.	37440001	37880000	#9191FF	1	0.375
chr3	37880001	38040000	A.1.2.1.1.1.1.1.2.2	0.882119205298013	.	37880001	38040000	#FF4848	1	0.875
chr3	38040001	38360000	A.2.2.1.1.2.1.1.2	0.666225165562914	.	38040001	38360000	#FFDADA	1	0.625
chr3	38360001	38560000	B.1.1.2.1.2.2.2.1.1.1	0.517880794701987	.	38360001	38560000	#DADAFF	1	0.5
chr3	38560001	38680000	B.2.1.1.2.1.1.2.1.1	0.317880794701987	.	38560001	38680000	#4848FF	1	0.25
chr3	38680001	39240000	B.2.1.1.1.2.2.1	0.327152317880795	.	38680001	39240000	#4848FF	1	0.25
chr3	39240001	39480000	B.1.2.2.1.1.2.2.1	0.426490066225166	.	39240001	39480000	#9191FF	1	0.375
chr3	39480001	39720000	B.2.2.1.1.2.1.1.2.1	0.129801324503311	.	39480001	39720000	#0000FF	1	0.125
chr3	39720001	40160000	B.2.2.2.2.1.2.1.2.2.1	0.0132450331125828	.	39720001	40160000	#0000FF	1	0.125
chr3	40160001	40320000	B.2.1.2.1.1.2.1.2.2.2	0.26887417218543	.	40160001	40320000	#4848FF	1	0.25
chr3	40320001	40480000	B.2.1.1.2.1.1.2.2	0.31523178807947	.	40320001	40480000	#4848FF	1	0.25
chr3	40480001	40920000	B.2.2.1.1.2.1.1.2.2	0.128476821192053	.	40480001	40920000	#0000FF	1	0.125
chr3	40920001	41200000	B.2.1.2.1.1.2.2.2.2.1.2	0.260927152317881	.	40920001	41200000	#4848FF	1	0.25
chr3	41200001	41320000	B.1.1.2.1.2.2.2.1.2.2	0.513907284768212	.	41200001	41320000	#DADAFF	1	0.5
chr3	41320001	41680000	B.2.2.1.1.2.2.1.2.1	0.11523178807947	.	41320001	41680000	#0000FF	1	0.125
chr3	41680001	41920000	B.2.1.2.1.2.2.2.2.1.1	0.233112582781457	.	41680001	41920000	#4848FF	1	0.25
chr3	41920001	42000000	B.1.1.2.2.1.1.1	0.509933774834437	.	41920001	42000000	#DADAFF	1	0.5
chr3	42000001	42280000	A.2.2.2.1.1.2.1.1.2.2	0.629139072847682	.	42000001	42280000	#FFDADA	1	0.625
chr3	42280001	42600000	B.2.2.1.1.1.2.2.1.1	0.147019867549669	.	42280001	42600000	#0000FF	1	0.125
chr3	42600001	42920000	A.2.2.1.2.2.2.2.1	0.647682119205298	.	42600001	42920000	#FFDADA	1	0.625
chr3	42920001	43200000	B.2.1.1.2.1.2.1.1.2	0.312582781456954	.	42920001	43200000	#4848FF	1	0.25
chr3	43200001	43320000	A.2.2.2.1.1.2.1.2	0.627814569536424	.	43200001	43320000	#FFDADA	1	0.625
chr3	43320001	43560000	A.2.1.2.2.1.1.2.2.2	0.686092715231788	.	43320001	43560000	#FF9191	1	0.75
chr3	43560001	43800000	B.1.1.2.1.2.2.2.1.2.1	0.51523178807947	.	43560001	43800000	#DADAFF	1	0.5
chr3	43800001	44320000	B.2.1.2.2.2.1.1.2.1	0.185430463576159	.	43800001	44320000	#4848FF	1	0.25
chr3	44320001	44560000	A.1.2.2.2.1.2.1.1.1.1	0.777483443708609	.	44320001	44560000	#FF4848	1	0.875
chr3	44560001	44800000	A.2.1.1.1.2.1.2.2	0.737748344370861	.	44560001	44800000	#FF9191	1	0.75
chr3	44800001	45040000	A.1.2.2.1.1.2.2.2.1	0.80794701986755	.	44800001	45040000	#FF4848	1	0.875
chr3	45040001	45280000	A.1.1.1.2.1.1.1.2.2	0.973509933774834	.	45040001	45280000	#FF0000	1	1
chr3	45280001	45560000	A.1.2.1.2.2.1.2.2.2	0.823841059602649	.	45280001	45560000	#FF4848	1	0.875
chr3	45560001	45720000	A.1.1.2.1.1.1.2	0.937748344370861	.	45560001	45720000	#FF0000	1	1
chr3	45720001	46000000	A.1.2.1.2.2.1.2.2.1	0.825165562913907	.	45720001	46000000	#FF4848	1	0.875
chr3	46000001	46240000	A.1.2.2.2.2.1.1.1.1	0.768211920529801	.	46000001	46240000	#FF4848	1	0.875
chr3	46240001	46480000	B.1.1.1.1.1.1.2	0.590728476821192	.	46240001	46480000	#DADAFF	1	0.5
chr3	46480001	46680000	A.2.1.1.2.1.1.1	0.735099337748344	.	46480001	46680000	#FF9191	1	0.75
chr3	46680001	46760000	A.2.1.1.1.2.2	0.736423841059603	.	46680001	46760000	#FF9191	1	0.75
chr3	46800001	46920000	A.2.1.1.1.2.2	0.736423841059603	.	46800001	46920000	#FF9191	1	0.75
chr3	46920001	47000000	A.1.1.1.2.1.2.1.2	0.964238410596026	.	46920001	47000000	#FF0000	1	1
chr3	47040001	47440000	A.1.1.1.2.1.2.1.2	0.964238410596026	.	47040001	47440000	#FF0000	1	1
chr3	47440001	47560000	A.1.1.2.1.1.2.2.1	0.933774834437086	.	47440001	47560000	#FF0000	1	1
chr3	47600001	47800000	A.1.1.2.1.1.2.2.1	0.933774834437086	.	47600001	47800000	#FF0000	1	1
chr3	47840001	47880000	A.1.1.2.1.1.2.2.1	0.933774834437086	.	47840001	47880000	#FF0000	1	1
chr3	47920001	47960000	A.1.1.2.2.1.2.2	0.899337748344371	.	47920001	47960000	#FF0000	1	1
[truncated: 8,340 more rows]
