# Supplementary material for: Systematic inference and comparison of multi-scale chromatin sub-compartments connects spatial organization to cell phenotypes
Source: Nat Commun. 2021 May 10;12:2439. doi: 10.1038/s41467-021-22666-3 (PMC8110550; doi:10.1038/s41467-021-22666-3)
Supplement: Supplementary file 5 — Supplementary Dataset 2 [file 41467_2021_22666_MOESM5_ESM.zip › Supplementary_Data_1_domain_hierarchies_127HiCmaps/THP_1_monocytes_binsize=40kb.bed]

#fields: chr, pos_start, pos_end, the full compartment label describing the position in the hierachy, normalized compartment domain rank, ., pos_start, pos_end, color based on eight compartment model (A.1.1 - B.2.2), 1, eight compartment score (A.1.1 to B.2.2: 8 to 1 devided by 8)
chr1	40001	120000	B.1.1.1.1.2.2.2	0.301470588235294	.	40001	120000	#DADAFF	1	0.5
chr1	520001	640000	A.2.2.1.1.2.2.1.1	0.408088235294118	.	520001	640000	#FFDADA	1	0.625
chr1	680001	760000	A.2.2.1.1.2.2.1.1	0.408088235294118	.	680001	760000	#FFDADA	1	0.625
chr1	760001	1200000	A.1.2.1.1.1.2.2.1.2.1	0.758578431372549	.	760001	1200000	#FF4848	1	0.875
chr1	1200001	1680000	A.1.1.2.2.1.2.1.2.2.2.2	0.822303921568627	.	1200001	1680000	#FF0000	1	1
chr1	1680001	1840000	A.1.2.1.1.1.2.2.1.1	0.759803921568627	.	1680001	1840000	#FF4848	1	0.875
chr1	1840001	2240000	A.1.2.1.1.1.2.2.2.2	0.754901960784314	.	1840001	2240000	#FF4848	1	0.875
chr1	2240001	2320000	A.2.1.2.1.2.2.1.2	0.455882352941176	.	2240001	2320000	#FF9191	1	0.75
chr1	2320001	2560000	A.2.2.2.1.2.1.2	0.352941176470588	.	2320001	2560000	#FFDADA	1	0.625
chr1	2560001	2640000	B.1.2.1.1.2.2.2	0.205882352941176	.	2560001	2640000	#9191FF	1	0.375
chr1	2680001	3360000	B.1.2.1.1.2.2.2	0.205882352941176	.	2680001	3360000	#9191FF	1	0.375
chr1	3360001	3480000	B.1.1.1.1.2.1.1	0.306372549019608	.	3360001	3480000	#DADAFF	1	0.5
chr1	3480001	3800000	A.2.1.1.1.1.2.1.2.1	0.567401960784314	.	3480001	3800000	#FF9191	1	0.75
chr1	3800001	3880000	B.1.1.2.1.2.2	0.254901960784314	.	3800001	3880000	#DADAFF	1	0.5
chr1	3960001	4000000	B.1.1.2.1.2.2	0.254901960784314	.	3960001	4000000	#DADAFF	1	0.5
chr1	4000001	4720000	B.2.2.1.1.1.1.1.2	0.079656862745098	.	4000001	4720000	#0000FF	1	0.125
chr1	4720001	4880000	B.1.2.1.1.2.1.1	0.209558823529412	.	4720001	4880000	#9191FF	1	0.375
chr1	4880001	5240000	B.2.2.1.2.2.1.2.1	0.045343137254902	.	4880001	5240000	#0000FF	1	0.125
chr1	5240001	5480000	B.2.2.1.2.2.1.2.2	0.0441176470588235	.	5240001	5480000	#0000FF	1	0.125
chr1	5480001	6000000	B.2.2.1.1.1.1.1.1	0.0808823529411765	.	5480001	6000000	#0000FF	1	0.125
chr1	6000001	6200000	B.1.1.2.1.1.1	0.26593137254902	.	6000001	6200000	#DADAFF	1	0.5
chr1	6200001	6440000	A.2.1.2.1.2.2.1.1	0.457107843137255	.	6200001	6440000	#FF9191	1	0.75
chr1	6440001	6560000	A.2.1.1.1.1.2.1.2.2	0.566176470588235	.	6440001	6560000	#FF9191	1	0.75
chr1	6560001	6680000	A.1.2.2.2.1.1.2.1.1.1	0.618872549019608	.	6560001	6680000	#FF4848	1	0.875
chr1	6680001	6880000	A.2.1.1.1.1.2.2.2.2	0.561274509803922	.	6680001	6880000	#FF9191	1	0.75
chr1	6880001	7040000	B.1.1.2.1.2.1.1	0.257352941176471	.	6880001	7040000	#DADAFF	1	0.5
chr1	7040001	7320000	B.1.2.2.2.1.1.2	0.151960784313725	.	7040001	7320000	#9191FF	1	0.375
chr1	7320001	7720000	B.2.1.1.2.1	0.112745098039216	.	7320001	7720000	#4848FF	1	0.25
chr1	7720001	8000000	A.1.2.2.2.1.2.1.1	0.611519607843137	.	7720001	8000000	#FF4848	1	0.875
chr1	8000001	8320000	A.1.1.1.2.2.2.1.1.1.2.2	0.908088235294118	.	8000001	8320000	#FF0000	1	1
chr1	8320001	8440000	A.1.2.2.2.1.1.1.2	0.620098039215686	.	8320001	8440000	#FF4848	1	0.875
chr1	8440001	8880000	A.1.1.2.1.1.1.1.1.2	0.888480392156863	.	8440001	8880000	#FF0000	1	1
chr1	8880001	9080000	A.1.1.2.2.1.2.1.1.2	0.830882352941177	.	8880001	9080000	#FF0000	1	1
chr1	9080001	9360000	A.1.1.1.2.2.2.2.1.2.1.2	0.899509803921569	.	9080001	9360000	#FF0000	1	1
chr1	9360001	9480000	A.1.1.2.2.2.1.2.2.1.2.1	0.801470588235294	.	9360001	9480000	#FF0000	1	1
chr1	9480001	9640000	A.1.1.2.2.2.1.1.2.2.1.2	0.807598039215686	.	9480001	9640000	#FF0000	1	1
chr1	9640001	10000000	A.1.1.2.2.1.2.1.2.2.2.1	0.823529411764706	.	9640001	10000000	#FF0000	1	1
chr1	10000001	10400000	A.1.1.1.2.2.2.2.2.2.1	0.894607843137255	.	10000001	10400000	#FF0000	1	1
chr1	10400001	10560000	A.1.2.1.1.1.2.1.1.2.2	0.767156862745098	.	10400001	10560000	#FF4848	1	0.875
chr1	10560001	10960000	A.2.1.1.1.2.2.2.2.2.2	0.536764705882353	.	10560001	10960000	#FF9191	1	0.75
chr1	10960001	11160000	A.1.2.1.1.1.2.1.1.2.1.1	0.769607843137255	.	10960001	11160000	#FF4848	1	0.875
chr1	11160001	11360000	A.2.1.1.1.1.2.2.1.2	0.563725490196078	.	11160001	11360000	#FF9191	1	0.75
chr1	11360001	11720000	B.1.1.1.1.2.1.2.2	0.303921568627451	.	11360001	11720000	#DADAFF	1	0.5
chr1	11720001	12080000	A.1.1.2.2.2.2.2.2.1.1	0.791666666666667	.	11720001	12080000	#FF0000	1	1
chr1	12080001	12280000	A.2.1.1.1.1.2.1.1.1	0.571078431372549	.	12080001	12280000	#FF9191	1	0.75
chr1	12280001	12400000	A.2.2.1.1.1.2.1.1	0.419117647058824	.	12280001	12400000	#FFDADA	1	0.625
chr1	12400001	12720000	A.2.1.1.1.1.2.1.1.2.2	0.568627450980392	.	12400001	12720000	#FF9191	1	0.75
chr1	12720001	12840000	B.1.2.2.2.1.1.1.1	0.154411764705882	.	12720001	12840000	#9191FF	1	0.375
chr1	12840001	13040000	B.2.1.2.2.2.2.2.1	0.0833333333333333	.	12840001	13040000	#4848FF	1	0.25
chr1	13120001	13240000	B.2.1.2.2.2.2.2.1	0.0833333333333333	.	13120001	13240000	#4848FF	1	0.25
chr1	13760001	13800000	B.2.1.2.2.2.2.2.1	0.0833333333333333	.	13760001	13800000	#4848FF	1	0.25
chr1	13800001	14120000	B.1.1.1.1.1.2.1.2	0.308823529411765	.	13800001	14120000	#DADAFF	1	0.5
chr1	14120001	14320000	B.2.1.2.2.2.2.2.2	0.0821078431372549	.	14120001	14320000	#4848FF	1	0.25
chr1	14320001	14880000	B.2.2.1.2.2.2.2.1	0.0355392156862745	.	14320001	14880000	#0000FF	1	0.125
chr1	14880001	15000000	B.2.1.1.2.2.1	0.111519607843137	.	14880001	15000000	#4848FF	1	0.25
chr1	15000001	15120000	B.1.1.2.1.2.1.2	0.256127450980392	.	15000001	15120000	#DADAFF	1	0.5
chr1	15120001	15440000	B.1.2.1.1.2.2.1	0.207107843137255	.	15120001	15440000	#9191FF	1	0.375
chr1	15440001	15640000	A.2.1.1.1.1.2.1.1.2.1	0.569852941176471	.	15440001	15640000	#FF9191	1	0.75
chr1	15640001	15840000	A.1.2.2.2.1.1.2.1.1.2.1	0.617647058823529	.	15640001	15840000	#FF4848	1	0.875
chr1	15840001	16120000	A.1.1.2.2.1.1.1.1.1	0.841911764705882	.	15840001	16120000	#FF0000	1	1
chr1	16120001	16280000	A.1.1.2.2.1.1.1.1.2	0.840686274509804	.	16120001	16280000	#FF0000	1	1
chr1	16280001	16800000	A.1.1.1.1.2.1.1.1.2	0.985294117647059	.	16280001	16800000	#FF0000	1	1
chr1	16800001	17160000	A.1.2.1.1.2.2.1.2.2.1	0.737745098039216	.	16800001	17160000	#FF4848	1	0.875
chr1	17160001	17240000	A.2.1.1.1.1.1.1.2.1	0.57843137254902	.	17160001	17240000	#FF9191	1	0.75
chr1	17240001	17560000	A.1.1.2.2.2.2.2.2.1.2	0.790441176470588	.	17240001	17560000	#FF0000	1	1
chr1	17560001	17760000	A.1.2.2.2.1.2.2.1.2	0.606617647058823	.	17560001	17760000	#FF4848	1	0.875
chr1	17760001	18000000	A.2.2.1.1.1.1.1.2	0.422794117647059	.	17760001	18000000	#FFDADA	1	0.625
chr1	18000001	18640000	B.2.1.2.2.1.1.1	0.0931372549019608	.	18000001	18640000	#4848FF	1	0.25
chr1	18640001	18880000	B.2.1.2.2.1.2.2	0.0894607843137255	.	18640001	18880000	#4848FF	1	0.25
chr1	18880001	19200000	B.2.1.1.2.2.2.2	0.10906862745098	.	18880001	19200000	#4848FF	1	0.25
chr1	19200001	19440000	A.2.2.1.1.1.2.1.2	0.417892156862745	.	19200001	19440000	#FFDADA	1	0.625
chr1	19440001	19640000	A.2.1.1.1.1.2.2.1.1	0.564950980392157	.	19440001	19640000	#FF9191	1	0.75
chr1	19640001	19800000	B.1.1.2.1.1.2.2.1	0.259803921568627	.	19640001	19800000	#DADAFF	1	0.5
chr1	19800001	19960000	A.2.1.1.1.2.2.1.2.1	0.545343137254902	.	19800001	19960000	#FF9191	1	0.75
chr1	19960001	20120000	B.1.1.2.1.1.2.2.2	0.258578431372549	.	19960001	20120000	#DADAFF	1	0.5
chr1	20120001	20560000	A.2.1.2.1.2.1.1	0.46078431372549	.	20120001	20560000	#FF9191	1	0.75
chr1	20560001	20840000	B.1.1.2.1.1.2.1.2.1	0.263480392156863	.	20560001	20840000	#DADAFF	1	0.5
chr1	20840001	21000000	A.2.1.1.1.1.1.1.2.2.1	0.577205882352941	.	20840001	21000000	#FF9191	1	0.75
chr1	21000001	21320000	A.1.2.2.2.2.1.1.2.2.2	0.595588235294118	.	21000001	21320000	#FF4848	1	0.875
chr1	21320001	21520000	A.1.2.1.1.2.2.1.1.1.2	0.742647058823529	.	21320001	21520000	#FF4848	1	0.875
chr1	21520001	21720000	A.1.2.2.2.1.1.1.1.1	0.622549019607843	.	21520001	21720000	#FF4848	1	0.875
chr1	21720001	22000000	A.1.2.2.2.2.1.1.2.1.2	0.598039215686274	.	21720001	22000000	#FF4848	1	0.875
chr1	22000001	22440000	A.1.1.2.2.2.1.1.2.2.2	0.806372549019608	.	22000001	22440000	#FF0000	1	1
chr1	22440001	22720000	B.1.2.1.1.1.1	0.212009803921569	.	22440001	22720000	#9191FF	1	0.375
chr1	22720001	22840000	A.2.2.2.1.2.2.1	0.35171568627451	.	22720001	22840000	#FFDADA	1	0.625
chr1	22840001	23080000	B.1.1.2.1.1.2.1.2.2.1	0.262254901960784	.	22840001	23080000	#DADAFF	1	0.5
chr1	23080001	23280000	B.1.1.2.1.1.2.1.2.2.2	0.261029411764706	.	23080001	23280000	#DADAFF	1	0.5
chr1	23280001	23600000	A.1.2.2.2.2.1.1.2.1.1	0.599264705882353	.	23280001	23600000	#FF4848	1	0.875
chr1	23600001	23760000	A.1.2.1.1.2.2.2.2.1	0.73406862745098	.	23600001	23760000	#FF4848	1	0.875
chr1	23760001	24040000	A.1.2.1.1.1.2.1.2.2.2.1	0.762254901960784	.	23760001	24040000	#FF4848	1	0.875
chr1	24040001	24360000	A.2.1.1.1.1.1.1.2.2.2.2	0.574754901960784	.	24040001	24360000	#FF9191	1	0.75
chr1	24360001	24560000	A.2.1.1.1.2.2.1.1.2.2	0.54656862745098	.	24360001	24560000	#FF9191	1	0.75
chr1	24560001	24720000	A.2.1.1.1.2.2.1.1.2.1	0.547794117647059	.	24560001	24720000	#FF9191	1	0.75
chr1	24720001	25000000	A.1.2.1.1.1.2.1.2.2.2.2	0.761029411764706	.	24720001	25000000	#FF4848	1	0.875
chr1	25000001	25160000	A.1.1.2.2.2.1.2.2.1.2.2	0.800245098039216	.	25000001	25160000	#FF0000	1	1
chr1	25160001	25280000	A.2.1.1.1.1.1.1.2.2.2.1	0.575980392156863	.	25160001	25280000	#FF9191	1	0.75
chr1	25280001	25520000	A.1.1.2.2.2.1.2.2.2.1	0.799019607843137	.	25280001	25520000	#FF0000	1	1
chr1	25520001	25960000	A.1.1.2.2.2.1.2.2.2.2	0.797794117647059	.	25520001	25960000	#FF0000	1	1
chr1	25960001	26120000	A.2.1.1.1.2.2.1.1.1	0.549019607843137	.	25960001	26120000	#FF9191	1	0.75
chr1	26120001	26360000	A.1.2.1.1.1.2.1.1.1.2.1.2	0.772058823529412	.	26120001	26360000	#FF4848	1	0.875
chr1	26360001	26520000	A.1.2.2.2.1.1.1.1.2	0.621323529411765	.	26360001	26520000	#FF4848	1	0.875
chr1	26520001	26800000	A.1.2.1.1.1.2.1.1.1.2.1.1	0.77328431372549	.	26520001	26800000	#FF4848	1	0.875
chr1	26800001	27280000	A.1.1.2.2.1.2.1.1.1.2	0.832107843137255	.	26800001	27280000	#FF0000	1	1
chr1	27280001	27440000	A.1.2.1.1.2.2.2.1	0.735294117647059	.	27280001	27440000	#FF4848	1	0.875
chr1	27440001	27600000	A.1.2.1.1.1.2.1.1.1.2.2	0.770833333333333	.	27440001	27600000	#FF4848	1	0.875
chr1	27600001	27760000	A.1.2.1.1.1.2.2.1.2.2	0.757352941176471	.	27600001	27760000	#FF4848	1	0.875
chr1	27760001	28000000	A.1.1.2.2.2.1.1.2.2.1.1	0.808823529411765	.	27760001	28000000	#FF0000	1	1
chr1	28000001	28280000	A.1.1.2.2.1.2.1.1.1.1	0.833333333333333	.	28000001	28280000	#FF0000	1	1
chr1	28280001	28560000	A.1.1.1.2.2.2.1.1.1.1	0.910539215686274	.	28280001	28560000	#FF0000	1	1
chr1	28560001	28680000	A.1.2.1.1.1.2.1.1.2.1.2	0.768382352941177	.	28560001	28680000	#FF4848	1	0.875
chr1	28680001	29080000	A.1.1.1.2.2.2.1.1.1.2.1	0.909313725490196	.	28680001	29080000	#FF0000	1	1
chr1	29080001	29560000	A.2.1.1.1.1.2.2.2.1	0.5625	.	29080001	29560000	#FF9191	1	0.75
chr1	29560001	29880000	B.2.1.2.2.2.1.1.1	0.0882352941176471	.	29560001	29880000	#4848FF	1	0.25
chr1	30000001	30120000	B.2.1.2.2.2.1.1.1	0.0882352941176471	.	30000001	30120000	#4848FF	1	0.25
chr1	30120001	30360000	B.2.2.1.1.1.1.2	0.0784313725490196	.	30120001	30360000	#0000FF	1	0.125
chr1	30360001	30800000	B.2.2.1.1.1.2.2.1.1.1	0.0759803921568627	.	30360001	30800000	#0000FF	1	0.125
chr1	30800001	31200000	B.2.1.2.2.1.2.1	0.0906862745098039	.	30800001	31200000	#4848FF	1	0.25
chr1	31200001	31440000	A.1.2.2.2.1.1.2.1.1.2.2	0.616421568627451	.	31200001	31440000	#FF4848	1	0.875
chr1	31440001	31880000	A.1.1.1.2.2.1.1.2	0.924019607843137	.	31440001	31880000	#FF0000	1	1
chr1	31880001	32040000	A.1.1.2.2.2.2.2.1.2	0.792892156862745	.	31880001	32040000	#FF0000	1	1
chr1	32040001	32280000	A.1.1.2.2.2.2.2.1.1	0.794117647058823	.	32040001	32280000	#FF0000	1	1
chr1	32280001	32840000	A.1.1.1.1.2.1.1.1.1	0.986519607843137	.	32280001	32840000	#FF0000	1	1
chr1	32840001	33000000	A.1.1.2.2.2.2.2.2.2	0.78921568627451	.	32840001	33000000	#FF0000	1	1
chr1	33000001	33280000	A.1.1.2.2.1.1.1.2.2.1	0.838235294117647	.	33000001	33280000	#FF0000	1	1
chr1	33280001	33560000	A.1.2.1.1.1.1.1.2	0.781862745098039	.	33280001	33560000	#FF4848	1	0.875
chr1	33560001	33800000	A.2.2.1.1.1.1.2.2	0.420343137254902	.	33560001	33800000	#FFDADA	1	0.625
chr1	33800001	33960000	A.2.2.1.1.1.1.2.1	0.42156862745098	.	33800001	33960000	#FFDADA	1	0.625
chr1	33960001	34120000	B.1.2.2.2.1.1.1.2	0.153186274509804	.	33960001	34120000	#9191FF	1	0.375
chr1	34120001	34520000	B.2.2.2.1.1.2.1.2	0.0232843137254902	.	34120001	34520000	#0000FF	1	0.125
chr1	34520001	34680000	B.2.2.1.1.1.2.2.2	0.0723039215686275	.	34520001	34680000	#0000FF	1	0.125
chr1	34680001	34960000	B.2.2.1.2.2.2.2.2	0.0343137254901961	.	34680001	34960000	#0000FF	1	0.125
chr1	34960001	35240000	B.2.2.1.1.1.2.2.1.1.2	0.0747549019607843	.	34960001	35240000	#0000FF	1	0.125
chr1	35240001	35440000	B.1.1.1.1.2.1.2.1	0.305147058823529	.	35240001	35440000	#DADAFF	1	0.5
chr1	35440001	35640000	A.1.2.2.2.1.2.2.1.1.2	0.607843137254902	.	35440001	35640000	#FF4848	1	0.875
chr1	35640001	35920000	A.1.1.2.2.2.2.1.2	0.795343137254902	.	35640001	35920000	#FF0000	1	1
chr1	35920001	36040000	A.1.2.2.2.1.2.2.1.1.1	0.60906862745098	.	35920001	36040000	#FF4848	1	0.875
chr1	36040001	36240000	A.1.2.1.1.1.2.2.2.1	0.756127450980392	.	36040001	36240000	#FF4848	1	0.875
chr1	36240001	36440000	A.1.1.2.2.1.1.1.2.2.2	0.837009803921569	.	36240001	36440000	#FF0000	1	1
chr1	36440001	36960000	A.1.1.2.2.1.1.1.2.1	0.839460784313726	.	36440001	36960000	#FF0000	1	1
chr1	36960001	37920000	B.2.1.1.2.2.2.1	0.110294117647059	.	36960001	37920000	#4848FF	1	0.25
chr1	37920001	38160000	A.1.2.2.2.1.2.2.2.2	0.604166666666667	.	37920001	38160000	#FF4848	1	0.875
chr1	38160001	38280000	A.2.2.1.1.1.1.1.1	0.424019607843137	.	38160001	38280000	#FFDADA	1	0.625
chr1	38280001	38480000	A.1.2.2.2.1.2.2.2.1	0.605392156862745	.	38280001	38480000	#FF4848	1	0.875
chr1	38480001	38960000	B.2.1.2.2.2.2.1	0.0845588235294118	.	38480001	38960000	#4848FF	1	0.25
chr1	38960001	39280000	B.2.1.2.2.2.1.1.2	0.0870098039215686	.	38960001	39280000	#4848FF	1	0.25
chr1	39280001	39440000	A.2.2.2.1.2.1.1	0.354166666666667	.	39280001	39440000	#FFDADA	1	0.625
chr1	39440001	39640000	A.1.2.2.2.1.1.2.1.2	0.615196078431373	.	39440001	39640000	#FF4848	1	0.875
chr1	39640001	39960000	A.1.1.2.2.2.2.1.1	0.79656862745098	.	39640001	39960000	#FF0000	1	1
chr1	39960001	40320000	A.1.1.1.1.2.1.1.2.2.1	0.981617647058823	.	39960001	40320000	#FF0000	1	1
chr1	40320001	40520000	A.1.1.1.1.2.1.1.2.2.2.1	0.980392156862745	.	40320001	40520000	#FF0000	1	1
chr1	40520001	40880000	A.1.1.1.1.1.1.2.1	0.997549019607843	.	40520001	40880000	#FF0000	1	1
chr1	40880001	41120000	A.1.1.1.1.2.1.2.1.2	0.975490196078431	.	40880001	41120000	#FF0000	1	1
chr1	41120001	41360000	A.1.1.1.1.1.1.2.2	0.996323529411765	.	41120001	41360000	#FF0000	1	1
chr1	41360001	41720000	A.1.2.1.1.2.1.1.1.1	0.753676470588235	.	41360001	41720000	#FF4848	1	0.875
chr1	41720001	41920000	A.1.2.1.1.2.1.1.2.2.1	0.75	.	41720001	41920000	#FF4848	1	0.875
chr1	41920001	42080000	A.2.2.1.1.2.2.2.2	0.404411764705882	.	41920001	42080000	#FFDADA	1	0.625
chr1	42080001	42240000	A.1.2.1.1.2.1.1.2.1	0.751225490196078	.	42080001	42240000	#FF4848	1	0.875
chr1	42240001	42680000	A.2.1.2.1.1.1.1.1.1.1	0.479166666666667	.	42240001	42680000	#FF9191	1	0.75
chr1	42680001	42800000	A.1.2.2.2.2.1.2.2.2.2.1	0.589460784313726	.	42680001	42800000	#FF4848	1	0.875
chr1	42800001	43120000	A.1.2.1.1.2.1.1.2.2.2	0.748774509803922	.	42800001	43120000	#FF4848	1	0.875
chr1	43120001	43640000	A.1.1.1.2.2.2.2.2.1	0.895833333333333	.	43120001	43640000	#FF0000	1	1
chr1	43640001	43760000	A.2.1.1.1.1.1.1.1	0.579656862745098	.	43640001	43760000	#FF9191	1	0.75
chr1	43760001	43960000	A.1.2.1.1.1.2.1.2.2.1	0.763480392156863	.	43760001	43960000	#FF4848	1	0.875
chr1	43960001	44280000	A.1.2.2.2.2.1.1.2.2.1	0.596813725490196	.	43960001	44280000	#FF4848	1	0.875
chr1	44280001	44400000	A.2.2.1.1.2.2.2.1	0.405637254901961	.	44280001	44400000	#FFDADA	1	0.625
chr1	44400001	44880000	A.2.1.1.1.2.2.2.2.1	0.53921568627451	.	44400001	44880000	#FF9191	1	0.75
chr1	44880001	45080000	A.2.2.1.1.2.1.2.2	0.409313725490196	.	44880001	45080000	#FFDADA	1	0.625
chr1	45080001	45280000	A.1.1.1.2.2.2.2.1.2.1.1.2	0.900735294117647	.	45080001	45280000	#FF0000	1	1
chr1	45280001	45520000	A.1.1.2.2.1.2.2.2	0.818627450980392	.	45280001	45520000	#FF0000	1	1
chr1	45520001	45760000	A.1.2.1.1.2.1.1.1.2	0.752450980392157	.	45520001	45760000	#FF4848	1	0.875
chr1	45760001	46080000	A.1.1.1.1.2.1.2.2.1.1	0.974264705882353	.	45760001	46080000	#FF0000	1	1
chr1	46080001	46320000	A.1.1.1.1.1.2.1.1.1	0.995098039215686	.	46080001	46320000	#FF0000	1	1
chr1	46320001	46840000	A.1.1.1.1.1.1.1.1	1	.	46320001	46840000	#FF0000	1	1
chr1	46840001	47200000	A.1.2.2.2.1.2.1.2	0.610294117647059	.	46840001	47200000	#FF4848	1	0.875
chr1	47200001	47640000	B.2.2.1.2.2.1.1	0.0465686274509804	.	47200001	47640000	#0000FF	1	0.125
chr1	47640001	47840000	A.2.1.2.2.2.1.2	0.431372549019608	.	47640001	47840000	#FF9191	1	0.75
chr1	47840001	48240000	B.2.1.2.1.2.1.1	0.100490196078431	.	47840001	48240000	#4848FF	1	0.25
chr1	48240001	48440000	B.2.2.2.1.1.2.2.1	0.0220588235294118	.	48240001	48440000	#0000FF	1	0.125
chr1	48440001	49040000	B.2.2.2.2.2.1.2.1	0.00490196078431373	.	48440001	49040000	#0000FF	1	0.125
chr1	49040001	49360000	B.1.1.1.2.2.1.1.2	0.281862745098039	.	49040001	49360000	#DADAFF	1	0.5
chr1	49360001	49880000	B.2.2.2.2.2.2	0.00122549019607843	.	49360001	49880000	#0000FF	1	0.125
chr1	49880001	50160000	B.2.2.2.2.2.1.2.2.1	0.00367647058823529	.	49880001	50160000	#0000FF	1	0.125
chr1	50160001	50360000	B.2.2.2.2.2.1.2.2.2	0.00245098039215686	.	50160001	50360000	#0000FF	1	0.125
chr1	50360001	50480000	B.2.2.2.1.2.1.2.1	0.0183823529411765	.	50360001	50480000	#0000FF	1	0.125
chr1	50480001	50600000	B.2.2.2.1.1.1.1.1.1.2	0.0318627450980392	.	50480001	50600000	#0000FF	1	0.125
chr1	50600001	50800000	B.2.2.2.1.2.1.2.2	0.017156862745098	.	50600001	50800000	#0000FF	1	0.125
chr1	50800001	51160000	B.1.1.1.2.1.2.1	0.292892156862745	.	50800001	51160000	#DADAFF	1	0.5
chr1	51160001	51360000	A.2.1.1.2.2.1.2.2.1	0.496323529411765	.	51160001	51360000	#FF9191	1	0.75
chr1	51360001	51680000	A.1.2.2.1.2.1.2.1.1	0.644607843137255	.	51360001	51680000	#FF4848	1	0.875
chr1	51680001	52240000	A.1.1.1.2.1.2.1.1.2	0.936274509803922	.	51680001	52240000	#FF0000	1	1
chr1	52240001	52480000	A.1.1.1.2.1.2.1.1.1.1	0.938725490196078	.	52240001	52480000	#FF0000	1	1
chr1	52480001	52800000	A.1.1.1.1.1.2.2.1	0.988970588235294	.	52480001	52800000	#FF0000	1	1
chr1	52800001	53120000	A.1.1.1.1.1.1.1.2	0.998774509803922	.	52800001	53120000	#FF0000	1	1
chr1	53120001	53480000	A.1.1.1.1.2.2.2.2.2	0.959558823529412	.	53120001	53480000	#FF0000	1	1
chr1	53480001	53840000	A.1.2.1.2.2.1.1.2	0.691176470588235	.	53480001	53840000	#FF4848	1	0.875
chr1	53840001	54240000	B.1.1.1.1.1.1.1	0.3125	.	53840001	54240000	#DADAFF	1	0.5
chr1	54240001	54480000	A.1.1.1.2.1.2.2.2.2	0.926470588235294	.	54240001	54480000	#FF0000	1	1
chr1	54480001	54720000	A.1.1.1.2.1.2.1.1.1.2	0.9375	.	54480001	54720000	#FF0000	1	1
chr1	54720001	54880000	A.1.1.2.1.2.1.1.1.2	0.865196078431373	.	54720001	54880000	#FF0000	1	1
chr1	54880001	55040000	A.1.1.2.1.2.2.2.2.1	0.844362745098039	.	54880001	55040000	#FF0000	1	1
chr1	55040001	55360000	A.1.2.1.2.1.2.1.2.2	0.702205882352941	.	55040001	55360000	#FF4848	1	0.875
chr1	55360001	55760000	A.2.2.1.2.2.1.2.1	0.379901960784314	.	55360001	55760000	#FFDADA	1	0.625
chr1	55760001	56200000	B.2.2.2.1.1.1.1.1.1.1	0.0330882352941176	.	55760001	56200000	#0000FF	1	0.125
chr1	56200001	56520000	B.2.2.2.2.2.1.1.1	0.00735294117647059	.	56200001	56520000	#0000FF	1	0.125
chr1	56520001	57000000	B.2.2.2.2.1.1.2.1	0.0110294117647059	.	56520001	57000000	#0000FF	1	0.125
chr1	57000001	57320000	B.2.2.2.1.1.2.2.2	0.0208333333333333	.	57000001	57320000	#0000FF	1	0.125
chr1	57320001	57600000	B.2.2.2.2.1.1.2.2	0.00980392156862745	.	57320001	57600000	#0000FF	1	0.125
chr1	57600001	58160000	B.2.2.2.2.2.1.1.2	0.00612745098039216	.	57600001	58160000	#0000FF	1	0.125
chr1	58160001	58480000	B.2.2.2.2.1.1.1	0.0122549019607843	.	58160001	58480000	#0000FF	1	0.125
chr1	58480001	58640000	B.2.1.2.1.1.1.1.1	0.107843137254902	.	58480001	58640000	#4848FF	1	0.25
chr1	58640001	58960000	B.2.2.1.1.2.1.2.1	0.0686274509803922	.	58640001	58960000	#0000FF	1	0.125
chr1	58960001	59160000	A.2.2.2.2.1.2.1.1	0.344362745098039	.	58960001	59160000	#FFDADA	1	0.625
chr1	59160001	59800000	A.1.2.1.2.1.2.1.2.1.1.1	0.707107843137255	.	59160001	59800000	#FF4848	1	0.875
chr1	59800001	60200000	A.1.2.2.1.2.2.2.2.1	0.625	.	59800001	60200000	#FF4848	1	0.875
chr1	60200001	60440000	A.2.2.1.2.2.2.1	0.376225490196078	.	60200001	60440000	#FFDADA	1	0.625
chr1	60440001	60800000	A.2.2.1.2.1.2.2.2.1	0.384803921568627	.	60440001	60800000	#FFDADA	1	0.625
chr1	60800001	61200000	A.2.1.2.2.1.1.1	0.45343137254902	.	60800001	61200000	#FF9191	1	0.75
chr1	61200001	61320000	A.2.2.2.1.1.1.1.1.2	0.368872549019608	.	61200001	61320000	#FFDADA	1	0.625
chr1	61320001	61520000	A.2.1.1.2.2.2.2.1.2.1	0.48406862745098	.	61320001	61520000	#FF9191	1	0.75
chr1	61520001	62280000	A.1.2.2.1.2.2.1.1.2	0.636029411764706	.	61520001	62280000	#FF4848	1	0.875
chr1	62280001	62640000	A.2.2.2.2.2.1.2.1.2	0.32843137254902	.	62280001	62640000	#FFDADA	1	0.625
chr1	62640001	62920000	A.2.1.1.2.2.1.2.2.2.1.1.2	0.493872549019608	.	62640001	62920000	#FF9191	1	0.75
chr1	62920001	63320000	A.2.1.2.2.2.2.1.1	0.430147058823529	.	62920001	63320000	#FF9191	1	0.75
chr1	63320001	63720000	B.2.1.2.1.2.1.2	0.0992647058823529	.	63320001	63720000	#4848FF	1	0.25
chr1	63720001	64080000	B.1.1.2.2.1.2.1.2	0.243872549019608	.	63720001	64080000	#DADAFF	1	0.5
chr1	64080001	64640000	B.2.2.2.1.1.1.1.1.2	0.0306372549019608	.	64080001	64640000	#0000FF	1	0.125
chr1	64640001	65320000	B.2.1.1.1.2.1.1	0.125	.	64640001	65320000	#4848FF	1	0.25
chr1	65320001	65520000	A.2.1.2.2.2.1.1.1.2.1	0.435049019607843	.	65320001	65520000	#FF9191	1	0.75
chr1	65520001	65680000	A.2.1.1.2.1.1.1.2	0.531862745098039	.	65520001	65680000	#FF9191	1	0.75
chr1	65680001	65880000	A.2.2.2.2.2.1.2.1.1.1	0.330882352941176	.	65680001	65880000	#FFDADA	1	0.625
chr1	65880001	66200000	A.2.2.2.2.2.1.2.1.1.2	0.329656862745098	.	65880001	66200000	#FFDADA	1	0.625
chr1	66200001	66480000	A.2.1.2.2.2.2.1.2.1	0.428921568627451	.	66200001	66480000	#FF9191	1	0.75
chr1	66480001	66720000	B.1.1.1.2.1.1.1.2.1	0.299019607843137	.	66480001	66720000	#DADAFF	1	0.5
chr1	66720001	66920000	A.1.2.2.1.2.1.1.1.1	0.650735294117647	.	66720001	66920000	#FF4848	1	0.875
chr1	66920001	67000000	A.2.1.2.2.2.1.1.2	0.432598039215686	.	66920001	67000000	#FF9191	1	0.75
chr1	67000001	67240000	A.2.1.1.2.1.1.1.1.2	0.533088235294118	.	67000001	67240000	#FF9191	1	0.75
chr1	67240001	67360000	A.2.1.1.2.1.1.1.1.1.1	0.535539215686274	.	67240001	67360000	#FF9191	1	0.75
chr1	67360001	67600000	A.1.2.1.2.1.1.2.1.1.2	0.720588235294118	.	67360001	67600000	#FF4848	1	0.875
chr1	67600001	67720000	A.2.1.1.2.1.1.1.1.1.2	0.534313725490196	.	67600001	67720000	#FF9191	1	0.75
chr1	67720001	67960000	A.1.2.1.2.1.2.1.2.1.1.2.2	0.704656862745098	.	67720001	67960000	#FF4848	1	0.875
chr1	67960001	68240000	A.2.1.1.2.2.1.2.2.2.1.1.1	0.495098039215686	.	67960001	68240000	#FF9191	1	0.75
chr1	68240001	68600000	B.1.2.1.2.1.2.2.2.2	0.192401960784314	.	68240001	68600000	#9191FF	1	0.375
chr1	68600001	68800000	A.2.2.2.2.1.2.1.2	0.343137254901961	.	68600001	68800000	#FFDADA	1	0.625
chr1	68800001	68960000	B.1.1.2.2.2.2.1.1.1	0.225490196078431	.	68800001	68960000	#DADAFF	1	0.5
chr1	68960001	69320000	B.2.2.1.1.2.2.2	0.0600490196078431	.	68960001	69320000	#0000FF	1	0.125
chr1	69320001	69800000	B.2.2.2.1.1.1.1.2	0.0294117647058824	.	69320001	69800000	#0000FF	1	0.125
chr1	69800001	70160000	B.2.2.1.1.2.2.1	0.0612745098039216	.	69800001	70160000	#0000FF	1	0.125
chr1	70160001	70280000	B.2.1.2.1.1.1.1.2	0.106617647058824	.	70160001	70280000	#4848FF	1	0.25
chr1	70280001	70680000	B.1.1.2.2.2.2.1.1.2	0.224264705882353	.	70280001	70680000	#DADAFF	1	0.5
chr1	70680001	70920000	A.2.1.2.2.2.1.1.1.2.2	0.433823529411765	.	70680001	70920000	#FF9191	1	0.75
chr1	70920001	71160000	B.1.1.1.2.1.1.1.1	0.300245098039216	.	70920001	71160000	#DADAFF	1	0.5
chr1	71160001	71520000	A.2.1.2.2.2.2.1.2.2	0.427696078431373	.	71160001	71520000	#FF9191	1	0.75
chr1	71520001	71680000	B.1.1.2.2.1.2.1.1.1	0.246323529411765	.	71520001	71680000	#DADAFF	1	0.5
chr1	71680001	71960000	A.2.2.2.2.1.2.2.2.2.2.2	0.334558823529412	.	71680001	71960000	#FFDADA	1	0.625
chr1	71960001	72080000	B.1.1.1.2.2.1.1.1.1	0.285539215686274	.	71960001	72080000	#DADAFF	1	0.5
chr1	72080001	72480000	A.2.2.2.2.1.2.2.2.2.1	0.337009803921569	.	72080001	72480000	#FFDADA	1	0.625
chr1	72480001	72720000	A.2.2.2.2.2.1.2.2.2	0.324754901960784	.	72480001	72720000	#FFDADA	1	0.625
chr1	72720001	72840000	B.1.1.2.2.1.2.1.1.2	0.245098039215686	.	72720001	72840000	#DADAFF	1	0.5
chr1	72840001	73000000	B.1.2.2.1.1.1.2.1.2	0.172794117647059	.	72840001	73000000	#9191FF	1	0.375
chr1	73000001	73480000	B.1.2.2.2.2.2.2.1.2.2	0.138480392156863	.	73000001	73480000	#9191FF	1	0.375
chr1	73480001	73720000	B.2.1.1.1.2.2.1.2	0.118872549019608	.	73480001	73720000	#4848FF	1	0.25
chr1	73720001	74200000	B.1.2.2.1.1.1.1.2	0.175245098039216	.	73720001	74200000	#9191FF	1	0.375
chr1	74200001	74400000	B.1.2.2.2.2.2.2.1.2.1	0.139705882352941	.	74200001	74400000	#9191FF	1	0.375
chr1	74400001	74520000	B.2.1.1.1.1.2.2.1	0.127450980392157	.	74400001	74520000	#4848FF	1	0.25
chr1	74520001	74880000	B.2.1.2.1.1.1.2	0.105392156862745	.	74520001	74880000	#4848FF	1	0.25
chr1	74880001	75000000	B.1.2.2.2.2.2.2.1.1.2	0.14093137254902	.	74880001	75000000	#9191FF	1	0.375
chr1	75000001	75240000	B.1.2.1.2.2.2.1.2	0.181372549019608	.	75000001	75240000	#9191FF	1	0.375
chr1	75240001	75720000	A.2.2.2.2.1.2.2.2.2.2.1	0.33578431372549	.	75240001	75720000	#FFDADA	1	0.625
chr1	75720001	76160000	A.2.1.1.2.2.1.2.1	0.497549019607843	.	75720001	76160000	#FF9191	1	0.75
chr1	76160001	76280000	A.1.2.2.1.2.2.2.2.2	0.623774509803922	.	76160001	76280000	#FF4848	1	0.875
chr1	76280001	76640000	A.2.1.1.2.2.2.2.1.2.2	0.482843137254902	.	76280001	76640000	#FF9191	1	0.75
chr1	76640001	76840000	A.2.2.1.2.1.1.1.1.2.1	0.401960784313726	.	76640001	76840000	#FFDADA	1	0.625
chr1	76840001	77040000	A.2.2.2.1.1.1.1.1.1.2	0.370098039215686	.	76840001	77040000	#FFDADA	1	0.625
chr1	77040001	77360000	A.2.2.1.2.1.2.2.2.2.2	0.382352941176471	.	77040001	77360000	#FFDADA	1	0.625
chr1	77360001	77640000	A.2.1.1.2.1.2.1.2.2.1.2	0.508578431372549	.	77360001	77640000	#FF9191	1	0.75
chr1	77640001	77800000	A.1.2.2.1.1.1.2.1.2.2	0.666666666666667	.	77640001	77800000	#FF4848	1	0.875
chr1	77800001	77960000	A.1.2.1.2.1.2.1.1.2.1	0.71078431372549	.	77800001	77960000	#FF4848	1	0.875
chr1	77960001	78120000	A.1.2.1.2.1.2.1.1.2.2.1	0.709558823529412	.	77960001	78120000	#FF4848	1	0.875
chr1	78120001	78240000	A.1.2.1.2.1.2.1.1.2.2.2	0.708333333333333	.	78120001	78240000	#FF4848	1	0.875
chr1	78240001	78520000	A.1.2.1.2.1.2.1.2.1.1.2.1	0.705882352941177	.	78240001	78520000	#FF4848	1	0.875
chr1	78520001	79040000	B.1.1.1.2.1.1.1.2.2	0.297794117647059	.	78520001	79040000	#DADAFF	1	0.5
chr1	79040001	79360000	B.1.2.1.2.2.2.1.1.1	0.183823529411765	.	79040001	79360000	#9191FF	1	0.375
chr1	79360001	79640000	B.1.2.1.2.1.2.2.2.1	0.193627450980392	.	79360001	79640000	#9191FF	1	0.375
chr1	79640001	79920000	B.1.2.2.2.2.2.2.1.1.1	0.142156862745098	.	79640001	79920000	#9191FF	1	0.375
chr1	79920001	80040000	B.1.2.1.2.2.2.1.1.2	0.182598039215686	.	79920001	80040000	#9191FF	1	0.375
chr1	80040001	80280000	B.1.2.2.1.1.1.2.1.1	0.174019607843137	.	80040001	80280000	#9191FF	1	0.375
chr1	80280001	80600000	B.2.1.1.1.1.2.2.2	0.126225490196078	.	80280001	80600000	#4848FF	1	0.25
chr1	80600001	80720000	B.1.2.2.1.1.1.2.2	0.17156862745098	.	80600001	80720000	#9191FF	1	0.375
chr1	80720001	81160000	B.1.1.2.2.2.2.2.2.1.2	0.215686274509804	.	80720001	81160000	#DADAFF	1	0.5
chr1	81160001	81320000	B.1.1.2.2.2.2.2.1.1.1.1	0.221813725490196	.	81160001	81320000	#DADAFF	1	0.5
chr1	81320001	81720000	A.2.2.2.2.1.2.2.1.1	0.341911764705882	.	81320001	81720000	#FFDADA	1	0.625
chr1	81720001	81840000	A.2.2.2.2.2.1.2.2.1.2	0.325980392156863	.	81720001	81840000	#FFDADA	1	0.625
chr1	81840001	82080000	A.2.2.2.2.2.1.2.2.1.1	0.327205882352941	.	81840001	82080000	#FFDADA	1	0.625
chr1	82080001	82280000	A.2.2.2.2.1.2.2.1.2	0.340686274509804	.	82080001	82280000	#FFDADA	1	0.625
chr1	82280001	82440000	A.2.1.1.2.2.1.2.2.2.2	0.491421568627451	.	82280001	82440000	#FF9191	1	0.75
chr1	82440001	82560000	A.2.2.1.2.1.1.1.1.2.2	0.400735294117647	.	82440001	82560000	#FFDADA	1	0.625
chr1	82560001	82760000	A.2.1.2.2.1.2.2.1.1	0.439950980392157	.	82560001	82760000	#FF9191	1	0.75
chr1	82760001	83200000	A.2.1.1.2.2.2.2.1.1	0.485294117647059	.	82760001	83200000	#FF9191	1	0.75
chr1	83200001	83640000	A.2.2.1.2.1.1.1.1.1	0.403186274509804	.	83200001	83640000	#FFDADA	1	0.625
chr1	83640001	83800000	A.2.2.2.1.1.2.1.2.2	0.357843137254902	.	83640001	83800000	#FFDADA	1	0.625
chr1	83800001	84080000	A.2.2.1.2.1.2.2.2.2.1	0.383578431372549	.	83800001	84080000	#FFDADA	1	0.625
chr1	84080001	84400000	A.2.1.2.2.1.2.2.1.2	0.438725490196078	.	84080001	84400000	#FF9191	1	0.75
chr1	84400001	84640000	A.2.1.1.2.1.2.1.2.2.1.1	0.509803921568627	.	84400001	84640000	#FF9191	1	0.75
chr1	84640001	84840000	A.1.2.1.2.1.1.2.2.1.2.2	0.715686274509804	.	84640001	84840000	#FF4848	1	0.875
chr1	84840001	84960000	A.1.2.2.1.1.2.1.2.1	0.659313725490196	.	84840001	84960000	#FF4848	1	0.875
chr1	84960001	85280000	A.1.1.2.1.2.2.2.2.2	0.843137254901961	.	84960001	85280000	#FF0000	1	1
chr1	85280001	85440000	A.1.2.1.2.2.2.1.2	0.686274509803922	.	85280001	85440000	#FF4848	1	0.875
chr1	85440001	85760000	A.1.2.1.2.1.1.2.2.1.2.1	0.716911764705882	.	85440001	85760000	#FF4848	1	0.875
chr1	85760001	85960000	A.2.1.2.2.1.2.2.2	0.4375	.	85760001	85960000	#FF9191	1	0.75
chr1	85960001	86040000	A.2.2.1.2.1.1.1.2.1	0.399509803921569	.	85960001	86040000	#FFDADA	1	0.625
chr1	86040001	86320000	A.2.2.1.2.1.1.1.2.2.2	0.397058823529412	.	86040001	86320000	#FFDADA	1	0.625
chr1	86320001	86520000	A.2.2.2.1.1.1.1.1.1.1	0.371323529411765	.	86320001	86520000	#FFDADA	1	0.625
chr1	86520001	86800000	A.2.1.1.2.2.2.2.2.1	0.481617647058824	.	86520001	86800000	#FF9191	1	0.75
chr1	86800001	87000000	A.2.1.1.2.2.2.2.2.2	0.480392156862745	.	86800001	87000000	#FF9191	1	0.75
chr1	87000001	87160000	A.2.2.1.2.1.1.1.2.2.1	0.39828431372549	.	87000001	87160000	#FFDADA	1	0.625
chr1	87160001	87600000	A.1.2.2.1.1.2.2.1.1	0.656862745098039	.	87160001	87600000	#FF4848	1	0.875
chr1	87600001	88400000	A.2.1.1.2.1.2.1.2.1	0.511029411764706	.	87600001	88400000	#FF9191	1	0.75
chr1	88400001	88800000	A.2.2.2.1.1.2.1.2.1	0.35906862745098	.	88400001	88800000	#FFDADA	1	0.625
chr1	88800001	89120000	A.2.2.1.2.1.2.1.2.1	0.388480392156863	.	88800001	89120000	#FFDADA	1	0.625
chr1	89120001	89440000	A.1.2.1.2.1.1.1.2.2	0.724264705882353	.	89120001	89440000	#FF4848	1	0.875
chr1	89440001	89800000	A.1.2.1.2.2.2.1.1	0.6875	.	89440001	89800000	#FF4848	1	0.875
chr1	89800001	89960000	A.2.1.1.1.2.1.1.1	0.560049019607843	.	89800001	89960000	#FF9191	1	0.75
chr1	89960001	90320000	A.1.2.2.1.1.2.1.1.2.2	0.660539215686274	.	89960001	90320000	#FF4848	1	0.875
chr1	90320001	90480000	A.2.1.2.1.1.1.1.1.2	0.47671568627451	.	90320001	90480000	#FF9191	1	0.75
chr1	90480001	90640000	A.2.1.2.1.1.2.2.2.1	0.463235294117647	.	90480001	90640000	#FF9191	1	0.75
chr1	90640001	91000000	A.2.2.1.1.2.1.1.2	0.412990196078431	.	90640001	91000000	#FFDADA	1	0.625
chr1	91000001	91440000	A.2.1.2.1.1.2.2.2.2	0.462009803921569	.	91000001	91440000	#FF9191	1	0.75
chr1	91440001	91600000	A.1.2.1.2.2.1.1.1.1	0.694852941176471	.	91440001	91600000	#FF4848	1	0.875
chr1	91600001	91960000	A.2.1.2.1.1.1.1.1.1.2	0.477941176470588	.	91600001	91960000	#FF9191	1	0.75
chr1	91960001	92360000	A.1.1.2.1.2.1.2.2.2	0.854166666666667	.	91960001	92360000	#FF0000	1	1
chr1	92360001	92480000	A.1.2.2.2.2.1.2.2.2.2.2.1	0.588235294117647	.	92360001	92480000	#FF4848	1	0.875
chr1	92480001	92800000	A.1.1.2.1.2.1.2.2.1	0.855392156862745	.	92480001	92800000	#FF0000	1	1
chr1	92800001	93040000	A.1.1.1.2.2.1.2.1.2.1	0.917892156862745	.	92800001	93040000	#FF0000	1	1
chr1	93040001	93320000	A.1.1.1.2.1.1.1.2.2.2.1.2	0.946078431372549	.	93040001	93320000	#FF0000	1	1
chr1	93320001	93560000	A.1.1.1.1.2.2.2.2.1	0.96078431372549	.	93320001	93560000	#FF0000	1	1
chr1	93560001	93680000	A.1.1.1.2.1.1.1.2.2.2.1.1	0.947303921568627	.	93560001	93680000	#FF0000	1	1
chr1	93680001	93880000	A.1.1.2.1.1.1.1.1.1.2	0.889705882352941	.	93680001	93880000	#FF0000	1	1
chr1	93880001	94120000	A.1.1.2.1.2.1.2.1.1.2.1.2	0.85906862745098	.	93880001	94120000	#FF0000	1	1
chr1	94120001	94360000	A.1.1.1.2.1.1.1.2.1.2	0.950980392156863	.	94120001	94360000	#FF0000	1	1
chr1	94360001	94480000	A.1.2.2.1.1.2.1.1.2.1	0.661764705882353	.	94360001	94480000	#FF4848	1	0.875
chr1	94480001	94720000	A.2.1.2.1.1.1.2.1	0.471813725490196	.	94480001	94720000	#FF9191	1	0.75
chr1	94720001	94920000	A.1.2.1.2.2.2.2.1.2.2	0.677696078431373	.	94720001	94920000	#FF4848	1	0.875
chr1	94920001	95000000	A.2.1.1.2.1.2.1.2.2.2	0.507352941176471	.	94920001	95000000	#FF9191	1	0.75
chr1	95000001	95280000	A.1.1.2.1.1.2.1.2	0.878676470588235	.	95000001	95280000	#FF0000	1	1
chr1	95280001	95720000	A.2.1.1.2.1.2.1.1.2.1	0.514705882352941	.	95280001	95720000	#FF9191	1	0.75
chr1	95720001	96000000	B.1.2.1.2.2.2.2.1	0.180147058823529	.	95720001	96000000	#9191FF	1	0.375
chr1	96000001	96160000	B.1.2.2.1.1.2.2.1.2	0.162990196078431	.	96000001	96160000	#9191FF	1	0.375
chr1	96160001	96480000	B.1.2.2.2.2.1.1.1	0.149509803921569	.	96160001	96480000	#9191FF	1	0.375
chr1	96480001	96720000	B.1.1.2.2.2.1.2.1.2	0.229166666666667	.	96480001	96720000	#DADAFF	1	0.5
chr1	96720001	96880000	A.2.1.2.2.1.2.1.2.1.1	0.448529411764706	.	96720001	96880000	#FF9191	1	0.75
chr1	96880001	97320000	A.2.1.1.2.1.1.2.2.1.1	0.522058823529412	.	96880001	97320000	#FF9191	1	0.75
chr1	97320001	97720000	B.1.1.2.2.2.2.2.2.2.1	0.214460784313725	.	97320001	97720000	#DADAFF	1	0.5
chr1	97720001	97960000	B.1.2.2.1.1.2.2.1.1	0.16421568627451	.	97720001	97960000	#9191FF	1	0.375
chr1	97960001	98280000	B.1.1.2.2.2.1.2.1.1	0.230392156862745	.	97960001	98280000	#DADAFF	1	0.5
chr1	98280001	98440000	A.2.2.2.2.1.1.1	0.349264705882353	.	98280001	98440000	#FFDADA	1	0.625
chr1	98440001	98600000	B.1.1.2.2.2.2.2.1.1.2	0.219362745098039	.	98440001	98600000	#DADAFF	1	0.5
chr1	98600001	98880000	B.1.1.1.2.2.2.1.1.2.2	0.272058823529412	.	98600001	98880000	#DADAFF	1	0.5
chr1	98880001	99000000	B.1.1.2.2.1.1.2.1	0.25	.	98880001	99000000	#DADAFF	1	0.5
chr1	99000001	99280000	B.1.1.2.2.1.1.2.2.2	0.247549019607843	.	99000001	99280000	#DADAFF	1	0.5
chr1	99280001	99680000	B.1.1.2.2.1.1.2.2.1	0.248774509803922	.	99280001	99680000	#DADAFF	1	0.5
chr1	99680001	99920000	A.2.2.2.2.2.1.1.2	0.332107843137255	.	99680001	99920000	#FFDADA	1	0.625
chr1	99920001	100040000	B.1.1.2.2.1.1.1.2.2	0.251225490196078	.	99920001	100040000	#DADAFF	1	0.5
chr1	100040001	100240000	A.2.2.1.2.1.2.2.1	0.386029411764706	.	100040001	100240000	#FFDADA	1	0.625
chr1	100240001	100480000	A.1.2.1.2.1.2.2.1.1.2	0.699754901960784	.	100240001	100480000	#FF4848	1	0.875
chr1	100480001	100880000	A.1.1.2.1.1.2.1.1	0.879901960784314	.	100480001	100880000	#FF0000	1	1
chr1	100880001	101120000	A.1.2.2.1.1.1.2.1.2.1	0.667892156862745	.	100880001	101120000	#FF4848	1	0.875
chr1	101120001	101320000	A.1.2.2.1.2.2.2.1.2.2	0.626225490196078	.	101120001	101320000	#FF4848	1	0.875
chr1	101320001	101760000	A.2.1.1.2.1.1.2.2.1.2	0.520833333333333	.	101320001	101760000	#FF9191	1	0.75
chr1	101760001	101920000	B.1.1.1.2.1.1.2.1	0.29656862745098	.	101760001	101920000	#DADAFF	1	0.5
chr1	101920001	102320000	B.1.1.2.2.2.1.2.2.2	0.22671568627451	.	101920001	102320000	#DADAFF	1	0.5
chr1	102320001	102440000	B.1.1.1.2.2.2.2.1.1	0.269607843137255	.	102320001	102440000	#DADAFF	1	0.5
chr1	102440001	102800000	B.1.2.1.2.1.2.2.1.1	0.196078431372549	.	102440001	102800000	#9191FF	1	0.375
chr1	102800001	102920000	B.1.2.2.1.1.2.2.2.2	0.160539215686275	.	102800001	102920000	#9191FF	1	0.375
chr1	102920001	103360000	B.1.2.1.2.2.2.2.2.1	0.178921568627451	.	102920001	103360000	#9191FF	1	0.375
chr1	103360001	103600000	B.1.2.1.2.1.2.2.1.2	0.194852941176471	.	103360001	103600000	#9191FF	1	0.375
chr1	103600001	103800000	A.2.2.2.2.2.1.1.1	0.333333333333333	.	103600001	103800000	#FFDADA	1	0.625
chr1	103880001	103960000	B.1.1.2.2.2.2.2.1.1.1.2	0.220588235294118	.	103880001	103960000	#DADAFF	1	0.5
chr1	104000001	104040000	B.1.1.2.2.2.2.2.1.1.1.2	0.220588235294118	.	104000001	104040000	#DADAFF	1	0.5
chr1	104040001	104160000	A.2.2.1.2.2.2.2.2	0.372549019607843	.	104040001	104160000	#FFDADA	1	0.625
chr1	104160001	104200000	B.1.1.2.2.1.1.1.2.1	0.252450980392157	.	104160001	104200000	#DADAFF	1	0.5
chr1	104280001	104720000	B.1.1.2.2.1.1.1.2.1	0.252450980392157	.	104280001	104720000	#DADAFF	1	0.5
chr1	104720001	104920000	B.1.1.1.2.2.2.2.2	0.267156862745098	.	104720001	104920000	#DADAFF	1	0.5
chr1	104920001	105160000	A.2.2.1.2.2.2.2.1.2	0.373774509803922	.	104920001	105160000	#FFDADA	1	0.625
chr1	105160001	105360000	B.1.1.1.2.2.2.2.1.2	0.268382352941176	.	105160001	105360000	#DADAFF	1	0.5
chr1	105360001	105560000	B.2.1.1.1.1.2.1.1	0.129901960784314	.	105360001	105560000	#4848FF	1	0.25
chr1	105560001	106240000	B.2.1.1.1.2.2.2.2	0.113970588235294	.	105560001	106240000	#4848FF	1	0.25
chr1	106240001	106400000	B.1.2.2.2.2.2.2.2	0.137254901960784	.	106240001	106400000	#9191FF	1	0.375
chr1	106400001	106760000	B.2.1.1.1.1.2.1.2	0.128676470588235	.	106400001	106760000	#4848FF	1	0.25
chr1	106760001	106920000	B.1.2.2.1.1.2.2.2.1	0.161764705882353	.	106760001	106920000	#9191FF	1	0.375
chr1	106920001	107200000	B.1.2.1.2.2.2.2.2.2	0.177696078431373	.	106920001	107200000	#9191FF	1	0.375
chr1	107200001	107600000	B.1.1.1.2.2.2.1.1.1	0.274509803921569	.	107200001	107600000	#DADAFF	1	0.5
chr1	107600001	107760000	B.1.1.2.2.2.1.2.2.1	0.227941176470588	.	107600001	107760000	#DADAFF	1	0.5
chr1	107760001	108120000	B.1.1.1.2.2.2.1.1.2.1	0.27328431372549	.	107760001	108120000	#DADAFF	1	0.5
chr1	108120001	108320000	A.2.2.1.2.2.2.2.1.1	0.375	.	108120001	108320000	#FFDADA	1	0.625
chr1	108320001	108840000	A.1.1.2.1.2.2.2.1	0.845588235294118	.	108320001	108840000	#FF0000	1	1
chr1	108840001	108920000	A.1.2.2.1.1.1.2.1.1	0.669117647058823	.	108840001	108920000	#FF4848	1	0.875
chr1	108960001	109200000	A.1.2.2.1.1.1.2.1.1	0.669117647058823	.	108960001	109200000	#FF4848	1	0.875
chr1	109200001	109560000	A.1.1.1.1.2.2.1.1.2.2	0.965686274509804	.	109200001	109560000	#FF0000	1	1
chr1	109560001	109760000	A.1.1.1.1.2.2.1.1.1.1	0.969362745098039	.	109560001	109760000	#FF0000	1	1
chr1	109760001	109960000	A.1.1.1.1.2.2.1.1.1.2	0.968137254901961	.	109760001	109960000	#FF0000	1	1
chr1	109960001	110080000	A.1.1.1.2.1.1.1.2.2.1.1	0.949754901960784	.	109960001	110080000	#FF0000	1	1
chr1	110080001	110320000	A.1.1.1.1.2.1.2.2.2	0.970588235294118	.	110080001	110320000	#FF0000	1	1
chr1	110320001	110560000	A.1.1.1.1.2.1.2.2.1.2.1	0.973039215686274	.	110320001	110560000	#FF0000	1	1
chr1	110560001	111000000	A.1.1.1.2.1.1.1.2.2.2.2	0.944852941176471	.	110560001	111000000	#FF0000	1	1
chr1	111000001	111160000	A.2.1.1.1.2.2.2.1.1	0.541666666666667	.	111000001	111160000	#FF9191	1	0.75
chr1	111160001	111280000	A.1.2.1.1.2.2.1.2.2.2	0.736519607843137	.	111160001	111280000	#FF4848	1	0.875
chr1	111280001	111640000	A.1.2.1.2.2.1.1.1.2.2	0.692401960784314	.	111280001	111640000	#FF4848	1	0.875
chr1	111640001	112040000	A.1.1.2.1.2.1.1.1.1.2	0.866421568627451	.	111640001	112040000	#FF0000	1	1
chr1	112040001	112320000	A.1.2.1.2.2.1.2.1	0.689950980392157	.	112040001	112320000	#FF4848	1	0.875
chr1	112320001	112880000	B.2.1.2.2.2.1.2	0.0857843137254902	.	112320001	112880000	#4848FF	1	0.25
chr1	112880001	113160000	A.2.1.1.1.2.2.2.1.2	0.540441176470588	.	112880001	113160000	#FF9191	1	0.75
chr1	113160001	113240000	A.1.2.2.2.1.1.2.2.2	0.612745098039216	.	113160001	113240000	#FF4848	1	0.875
chr1	113240001	113360000	A.1.2.2.2.2.2.1.2	0.584558823529412	.	113240001	113360000	#FF4848	1	0.875
chr1	113360001	113560000	A.1.1.2.1.2.1.1.1.1.1	0.867647058823529	.	113360001	113560000	#FF0000	1	1
chr1	113560001	113720000	A.1.2.2.2.2.1.1.1.1.1	0.602941176470588	.	113560001	113720000	#FF4848	1	0.875
chr1	113720001	114000000	A.2.1.2.1.1.1.1.2.1.2	0.474264705882353	.	113720001	114000000	#FF9191	1	0.75
chr1	114000001	114280000	A.2.1.2.1.1.1.1.2.1.1	0.475490196078431	.	114000001	114280000	#FF9191	1	0.75
chr1	114280001	114560000	A.1.1.1.2.1.1.1.2.2.1.2	0.948529411764706	.	114280001	114560000	#FF0000	1	1
chr1	114560001	114800000	A.1.1.2.1.1.1.1.2.2.1	0.886029411764706	.	114560001	114800000	#FF0000	1	1
chr1	114800001	114920000	A.1.2.1.1.2.2.1.2.1.1	0.740196078431373	.	114800001	114920000	#FF4848	1	0.875
chr1	114920001	115120000	A.1.1.2.1.1.1.2.1.2	0.882352941176471	.	114920001	115120000	#FF0000	1	1
chr1	115120001	115320000	A.1.1.2.1.2.1.1.2.2	0.862745098039216	.	115120001	115320000	#FF0000	1	1
chr1	115320001	115480000	A.1.1.2.1.2.1.1.2.1	0.863970588235294	.	115320001	115480000	#FF0000	1	1
chr1	115480001	115680000	A.1.2.1.2.2.1.1.1.2.1	0.693627450980392	.	115480001	115680000	#FF4848	1	0.875
chr1	115680001	116000000	A.1.2.2.1.1.2.2.1.2.1.1	0.655637254901961	.	115680001	116000000	#FF4848	1	0.875
chr1	116000001	116160000	A.2.1.1.1.2.1.2.1.2.1	0.553921568627451	.	116000001	116160000	#FF9191	1	0.75
chr1	116160001	116360000	A.1.2.2.1.1.2.2.1.2.1.2	0.654411764705882	.	116160001	116360000	#FF4848	1	0.875
chr1	116360001	116560000	A.1.2.1.2.2.2.2.1.2.1.1.2	0.680147058823529	.	116360001	116560000	#FF4848	1	0.875
chr1	116560001	116960000	A.1.2.1.2.2.2.2.1.1.2.1	0.683823529411765	.	116560001	116960000	#FF4848	1	0.875
chr1	116960001	117280000	A.1.2.1.2.2.2.2.1.2.1.1.1	0.681372549019608	.	116960001	117280000	#FF4848	1	0.875
chr1	117280001	117600000	A.1.1.2.1.1.2.2.2.2	0.868872549019608	.	117280001	117600000	#FF0000	1	1
chr1	117600001	117880000	A.2.1.1.2.2.2.1.2.1.1	0.488970588235294	.	117600001	117880000	#FF9191	1	0.75
chr1	117880001	118080000	A.2.1.2.2.1.2.1.2.1.2.2	0.444852941176471	.	117880001	118080000	#FF9191	1	0.75
chr1	118080001	118240000	A.1.2.2.1.2.2.2.1.2.1	0.627450980392157	.	118080001	118240000	#FF4848	1	0.875
chr1	118240001	118520000	A.2.1.1.2.2.2.1.2.1.2	0.487745098039216	.	118240001	118520000	#FF9191	1	0.75
chr1	118520001	118600000	B.1.1.1.1.1.2.2	0.307598039215686	.	118520001	118600000	#DADAFF	1	0.5
chr1	118600001	118880000	B.1.2.1.2.1.2.1.1	0.198529411764706	.	118600001	118880000	#9191FF	1	0.375
chr1	118880001	119320000	B.1.2.1.2.1.2.1.2	0.197303921568627	.	118880001	119320000	#9191FF	1	0.375
chr1	119320001	119480000	A.2.2.1.2.1.1.2.2	0.392156862745098	.	119320001	119480000	#FFDADA	1	0.625
chr1	119480001	119600000	B.1.1.1.2.1.2.2.1.1.2	0.290441176470588	.	119480001	119600000	#DADAFF	1	0.5
chr1	119600001	119800000	B.1.1.2.2.1.1.1.1	0.253676470588235	.	119600001	119800000	#DADAFF	1	0.5
chr1	119800001	120080000	A.2.2.2.1.1.1.1.2	0.367647058823529	.	119800001	120080000	#FFDADA	1	0.625
chr1	120080001	120280000	A.1.2.2.1.2.2.2.1.1.1	0.629901960784314	.	120080001	120280000	#FF4848	1	0.875
chr1	120280001	120520000	A.1.2.1.2.1.1.2.2.2.2	0.713235294117647	.	120280001	120520000	#FF4848	1	0.875
chr1	120520001	120720000	A.1.1.2.1.1.1.2.1.1	0.883578431372549	.	120520001	120720000	#FF0000	1	1
chr1	120720001	120960000	A.2.1.1.2.2.1.1.2	0.498774509803922	.	120720001	120960000	#FF9191	1	0.75
chr1	121080001	121160000	A.2.1.1.2.2.1.1.2	0.498774509803922	.	121080001	121160000	#FF9191	1	0.75
chr1	121160001	121360000	B.1.1.2.2.1.2.2.2	0.237745098039216	.	121160001	121360000	#DADAFF	1	0.5
chr1	121480001	121520000	B.1.1.2.2.1.2.2.2	0.237745098039216	.	121480001	121520000	#DADAFF	1	0.5
chr1	142520001	142680000	B.1.2.2.2.1.2	0.150735294117647	.	142520001	142680000	#9191FF	1	0.375
chr1	142760001	142840000	B.1.2.2.2.1.2	0.150735294117647	.	142760001	142840000	#9191FF	1	0.375
chr1	143120001	143280000	B.2.2.1.1.1.2.1	0.0772058823529412	.	143120001	143280000	#0000FF	1	0.125
chr1	143520001	143560000	B.2.2.1.1.1.2.1	0.0772058823529412	.	143520001	143560000	#0000FF	1	0.125
chr1	143640001	143680000	A.2.1.1.1.2.2.1.2.2.1	0.544117647058823	.	143640001	143680000	#FF9191	1	0.75
chr1	143720001	143800000	A.2.1.1.1.2.2.1.2.2.1	0.544117647058823	.	143720001	143800000	#FF9191	1	0.75
chr1	143840001	143920000	A.2.1.1.1.2.2.1.2.2.1	0.544117647058823	.	143840001	143920000	#FF9191	1	0.75
chr1	143920001	144080000	A.1.2.2.2.2.2.2.1	0.583333333333333	.	143920001	144080000	#FF4848	1	0.875
chr1	144080001	144120000	A.1.2.2.2.2.2.2.2.1	0.582107843137255	.	144080001	144120000	#FF4848	1	0.875
chr1	144320001	144360000	A.1.2.2.2.2.2.2.2.1	0.582107843137255	.	144320001	144360000	#FF4848	1	0.875
chr1	144440001	144720000	A.1.2.2.2.2.2.2.2.1	0.582107843137255	.	144440001	144720000	#FF4848	1	0.875
chr1	144800001	145120000	A.1.1.1.2.1.1.1.2.1.1	0.952205882352941	.	144800001	145120000	#FF0000	1	1
chr1	145120001	145320000	A.1.1.1.2.2.2.2.1.1	0.903186274509804	.	145120001	145320000	#FF0000	1	1
chr1	145320001	145600000	A.1.1.2.2.2.1.1.1.1.1.1	0.817401960784314	.	145320001	145600000	#FF0000	1	1
chr1	145600001	145840000	A.1.2.1.1.1.1.2.1.2.1	0.779411764705882	.	145600001	145840000	#FF4848	1	0.875
chr1	145960001	146040000	B.1.1.1.1.2.2.1	0.302696078431373	.	145960001	146040000	#DADAFF	1	0.5
chr1	146240001	146280000	A.2.2.1.1.2.2.1.2	0.406862745098039	.	146240001	146280000	#FFDADA	1	0.625
chr1	146360001	146400000	A.2.2.1.1.2.2.1.2	0.406862745098039	.	146360001	146400000	#FFDADA	1	0.625
chr1	146440001	146480000	A.2.2.1.1.2.2.1.2	0.406862745098039	.	146440001	146480000	#FFDADA	1	0.625
chr1	146480001	146720000	A.1.2.2.2.2.1.1.1.1.2	0.60171568627451	.	146480001	146720000	#FF4848	1	0.875
chr1	146720001	147000000	A.2.2.2.1.1.1.2.1.2.1	0.365196078431373	.	146720001	147000000	#FFDADA	1	0.625
chr1	147000001	147160000	A.2.2.1.1.2.1.2.1.2	0.410539215686274	.	147000001	147160000	#FFDADA	1	0.625
chr1	147160001	147440000	A.2.2.2.1.1.2.2.1	0.356617647058824	.	147160001	147440000	#FFDADA	1	0.625
chr1	147680001	147880000	A.2.1.1.1.2.2.1.2.2.2	0.542892156862745	.	147680001	147880000	#FF9191	1	0.75
chr1	147920001	148040000	A.2.1.2.1.2.1.2.1	0.459558823529412	.	147920001	148040000	#FF9191	1	0.75
chr1	148160001	148280000	A.2.1.1.1.1.1.2.1	0.573529411764706	.	148160001	148280000	#FF9191	1	0.75
chr1	148320001	148360000	A.2.1.1.1.1.1.2.1	0.573529411764706	.	148320001	148360000	#FF9191	1	0.75
chr1	148480001	148720000	A.2.1.1.1.1.1.2.1	0.573529411764706	.	148480001	148720000	#FF9191	1	0.75
chr1	148800001	148840000	A.2.1.1.1.1.1.2.1	0.573529411764706	.	148800001	148840000	#FF9191	1	0.75
chr1	148840001	148960000	A.2.1.2.1.2.1.2.2	0.458333333333333	.	148840001	148960000	#FF9191	1	0.75
chr1	149000001	149200000	A.2.1.2.1.2.1.2.2	0.458333333333333	.	149000001	149200000	#FF9191	1	0.75
chr1	149200001	149320000	A.1.2.1.1.1.1.1.1.2.1.2	0.785539215686274	.	149200001	149320000	#FF4848	1	0.875
chr1	149320001	149480000	A.1.2.2.2.2.2.2.2.2	0.580882352941177	.	149320001	149480000	#FF4848	1	0.875
chr1	149560001	149760000	A.1.2.2.2.2.2.1.1	0.58578431372549	.	149560001	149760000	#FF4848	1	0.875
chr1	149760001	150200000	A.1.1.1.2.2.2.2.1.2.2.2	0.897058823529412	.	149760001	150200000	#FF0000	1	1
chr1	150200001	150560000	A.1.1.1.2.2.1.2.2.1	0.915441176470588	.	150200001	150560000	#FF0000	1	1
chr1	150560001	150680000	A.1.1.2.2.2.1.1.2.1.1.2	0.811274509803922	.	150560001	150680000	#FF0000	1	1
chr1	150680001	150960000	A.1.1.1.2.2.1.2.2.2.1.1	0.91421568627451	.	150680001	150960000	#FF0000	1	1
chr1	150960001	151400000	A.1.1.1.1.2.1.1.2.1.1	0.98406862745098	.	150960001	151400000	#FF0000	1	1
chr1	151400001	151680000	A.1.1.1.2.2.2.1.2	0.904411764705882	.	151400001	151680000	#FF0000	1	1
chr1	151680001	151840000	A.1.2.1.1.1.1.1.1.2.1.1	0.786764705882353	.	151680001	151840000	#FF4848	1	0.875
chr1	151840001	152000000	A.1.2.2.2.1.1.2.2.1	0.613970588235294	.	151840001	152000000	#FF4848	1	0.875
chr1	152000001	152160000	B.1.1.1.1.1.2.1.1	0.310049019607843	.	152000001	152160000	#DADAFF	1	0.5
chr1	152160001	152360000	B.2.2.1.2.2.2.1.1.2.1	0.0404411764705882	.	152160001	152360000	#0000FF	1	0.125
chr1	152360001	152520000	B.2.2.1.1.1.2.2.1.2	0.0735294117647059	.	152360001	152520000	#0000FF	1	0.125
chr1	152520001	153000000	B.2.2.2.1.2.2.2.1	0.0147058823529412	.	152520001	153000000	#0000FF	1	0.125
chr1	153000001	153200000	B.2.2.2.1.1.2.1.1	0.0245098039215686	.	153000001	153200000	#0000FF	1	0.125
chr1	153200001	153480000	A.2.2.1.1.1.2.2	0.416666666666667	.	153200001	153480000	#FFDADA	1	0.625
chr1	153480001	153800000	A.1.1.2.2.1.1.2.2	0.834558823529412	.	153480001	153800000	#FF0000	1	1
chr1	153800001	153960000	A.1.1.2.2.1.1.2.1	0.83578431372549	.	153800001	153960000	#FF0000	1	1
chr1	153960001	154120000	A.1.1.2.2.2.1.1.1.1.2	0.814950980392157	.	153960001	154120000	#FF0000	1	1
chr1	154120001	154320000	A.1.1.2.2.1.2.1.2.1.2	0.827205882352941	.	154120001	154320000	#FF0000	1	1
chr1	154320001	154440000	A.1.1.2.2.2.1.1.1.1.1.2	0.816176470588235	.	154320001	154440000	#FF0000	1	1
chr1	154440001	154880000	A.1.1.1.2.2.1.2.2.2.2	0.911764705882353	.	154440001	154880000	#FF0000	1	1
chr1	154880001	155160000	A.1.1.1.2.2.2.2.1.2.2.1	0.89828431372549	.	154880001	155160000	#FF0000	1	1
chr1	155160001	155320000	A.1.1.2.2.2.1.1.2.1.1.1	0.8125	.	155160001	155320000	#FF0000	1	1
chr1	155320001	155520000	A.1.2.1.1.1.2.1.1.1.1	0.774509803921569	.	155320001	155520000	#FF4848	1	0.875
chr1	155520001	155720000	A.1.1.2.2.1.2.1.2.2.1.2	0.824754901960784	.	155520001	155720000	#FF0000	1	1
chr1	155720001	156040000	A.1.1.2.2.1.2.1.2.1.1.1	0.829656862745098	.	155720001	156040000	#FF0000	1	1
chr1	156040001	156360000	A.1.1.2.2.1.2.1.2.2.1.1	0.825980392156863	.	156040001	156360000	#FF0000	1	1
chr1	156360001	156560000	A.1.2.1.1.1.2.1.2.1.2	0.764705882352941	.	156360001	156560000	#FF4848	1	0.875
chr1	156560001	156680000	A.1.2.1.1.2.2.2.2.2	0.732843137254902	.	156560001	156680000	#FF4848	1	0.875
chr1	156680001	156840000	A.1.2.1.1.1.2.1.2.1.1	0.76593137254902	.	156680001	156840000	#FF4848	1	0.875
chr1	156840001	157120000	A.1.1.2.2.2.1.2.1.1	0.805147058823529	.	156840001	157120000	#FF0000	1	1
chr1	157120001	157480000	A.2.1.1.1.2.1.1.2.1.2	0.557598039215686	.	157120001	157480000	#FF9191	1	0.75
chr1	157480001	157840000	A.2.2.1.1.2.1.1.1.2	0.41421568627451	.	157480001	157840000	#FFDADA	1	0.625
chr1	157840001	158120000	A.2.1.2.1.1.2.1.1.2	0.466911764705882	.	157840001	158120000	#FF9191	1	0.75
chr1	158120001	158400000	A.1.2.1.1.2.1.2.1	0.747549019607843	.	158120001	158400000	#FF4848	1	0.875
chr1	158400001	158760000	A.2.2.1.1.2.1.1.1.1	0.415441176470588	.	158400001	158760000	#FFDADA	1	0.625
chr1	158760001	158960000	A.2.1.2.1.1.1.1.2.2	0.473039215686274	.	158760001	158960000	#FF9191	1	0.75
chr1	158960001	159200000	A.2.1.1.1.2.1.1.2.1.1	0.558823529411765	.	158960001	159200000	#FF9191	1	0.75
chr1	159200001	159720000	A.2.1.1.1.2.1.2.1.2.2.2	0.551470588235294	.	159200001	159720000	#FF9191	1	0.75
chr1	159720001	160080000	A.1.1.2.1.1.1.1.2.2.2	0.884803921568627	.	159720001	160080000	#FF0000	1	1
chr1	160080001	160400000	A.1.1.1.2.2.1.2.1.1.2.1.2	0.920343137254902	.	160080001	160400000	#FF0000	1	1
chr1	160400001	160560000	A.1.1.2.2.2.1.2.1.2	0.803921568627451	.	160400001	160560000	#FF0000	1	1
chr1	160560001	160960000	A.1.1.1.2.2.1.2.1.1.2.1.1	0.92156862745098	.	160560001	160960000	#FF0000	1	1
chr1	160960001	161200000	A.1.1.1.1.2.1.1.2.2.2.2	0.979166666666667	.	160960001	161200000	#FF0000	1	1
chr1	161200001	161400000	A.1.1.1.2.2.1.2.2.2.1.2	0.912990196078431	.	161200001	161400000	#FF0000	1	1
chr1	161400001	161760000	A.1.1.1.2.2.1.2.1.2.2	0.916666666666667	.	161400001	161760000	#FF0000	1	1
chr1	161760001	162040000	A.1.2.1.2.2.2.2.1.2.1.2	0.678921568627451	.	161760001	162040000	#FF4848	1	0.875
chr1	162040001	162240000	A.1.2.2.1.1.2.2.1.2.2	0.653186274509804	.	162040001	162240000	#FF4848	1	0.875
chr1	162240001	162560000	A.1.2.1.2.2.2.2.1.1.2.2	0.682598039215686	.	162240001	162560000	#FF4848	1	0.875
chr1	162560001	162760000	A.2.1.1.2.2.2.1.2.2	0.486519607843137	.	162560001	162760000	#FF9191	1	0.75
chr1	162760001	163280000	A.2.2.1.2.1.1.2.1.1	0.395833333333333	.	162760001	163280000	#FFDADA	1	0.625
chr1	163280001	163560000	A.2.1.2.2.1.2.1.2.2.2.1	0.442401960784314	.	163280001	163560000	#FF9191	1	0.75
chr1	163560001	163680000	A.2.1.2.2.1.1.2.1	0.452205882352941	.	163560001	163680000	#FF9191	1	0.75
chr1	163680001	164040000	A.2.1.2.2.1.2.1.2.2.2.2	0.441176470588235	.	163680001	164040000	#FF9191	1	0.75
chr1	164040001	164160000	B.1.1.1.2.1.2.2.1.1.1	0.291666666666667	.	164040001	164160000	#DADAFF	1	0.5
chr1	164160001	164760000	A.2.1.2.2.1.2.1.2.2.1	0.443627450980392	.	164160001	164760000	#FF9191	1	0.75
chr1	164760001	165080000	B.1.2.2.2.2.1.1.2	0.14828431372549	.	164760001	165080000	#9191FF	1	0.375
chr1	165080001	165320000	B.2.2.1.1.2.1.1.2	0.0698529411764706	.	165080001	165320000	#0000FF	1	0.125
chr1	165320001	165560000	B.1.2.2.1.2.1.1	0.159313725490196	.	165320001	165560000	#9191FF	1	0.375
chr1	165560001	165880000	A.2.1.1.2.2.1.1.1.2.1	0.501225490196078	.	165560001	165880000	#FF9191	1	0.75
chr1	165880001	166120000	B.2.2.1.2.2.2.1.1.2.2	0.0392156862745098	.	165880001	166120000	#0000FF	1	0.125
chr1	166120001	166440000	B.2.2.2.1.2.2.2.2	0.0134803921568627	.	166120001	166440000	#0000FF	1	0.125
chr1	166440001	166800000	B.2.2.1.2.2.2.1.1.1.1	0.0428921568627451	.	166440001	166800000	#0000FF	1	0.125
chr1	166800001	167040000	A.2.2.2.2.1.1.2.1	0.348039215686274	.	166800001	167040000	#FFDADA	1	0.625
chr1	167040001	167200000	A.2.1.1.2.2.1.1.1.2.2	0.5	.	167040001	167200000	#FF9191	1	0.75
chr1	167200001	167360000	A.2.1.1.2.1.1.2.1.2.1.1.1	0.526960784313726	.	167200001	167360000	#FF9191	1	0.75
chr1	167360001	167520000	A.2.1.1.2.1.1.2.1.2.1.1.2	0.525735294117647	.	167360001	167520000	#FF9191	1	0.75
chr1	167520001	167680000	A.1.2.1.2.1.2.2.2.2	0.696078431372549	.	167520001	167680000	#FF4848	1	0.875
chr1	167680001	168000000	A.1.1.2.1.2.2.1.2.2.2	0.846813725490196	.	167680001	168000000	#FF0000	1	1
chr1	168000001	168240000	A.1.2.1.2.1.2.2.2.1	0.697303921568627	.	168000001	168240000	#FF4848	1	0.875
chr1	168240001	168400000	A.2.1.2.2.1.1.2.2	0.450980392156863	.	168240001	168400000	#FF9191	1	0.75
chr1	168400001	168560000	A.1.2.2.1.2.2.2.1.1.2	0.628676470588235	.	168400001	168560000	#FF4848	1	0.875
chr1	168560001	169000000	B.1.1.1.2.1.2.2.1.2	0.28921568627451	.	168560001	169000000	#DADAFF	1	0.5
chr1	169000001	169280000	A.2.2.2.2.1.1.2.2.1	0.346813725490196	.	169000001	169280000	#FFDADA	1	0.625
chr1	169280001	169560000	A.2.2.2.2.1.1.2.2.2	0.345588235294118	.	169280001	169560000	#FFDADA	1	0.625
chr1	169560001	169880000	A.2.2.2.2.2.2.1.2.1.2	0.319852941176471	.	169560001	169880000	#FFDADA	1	0.625
chr1	169880001	170440000	B.2.1.1.1.1.1.2.1	0.132352941176471	.	169880001	170440000	#4848FF	1	0.25
chr1	170440001	170600000	B.1.2.2.1.1.2.1.1.1	0.170343137254902	.	170440001	170600000	#9191FF	1	0.375
chr1	170600001	170960000	B.1.2.1.2.2.1.1	0.191176470588235	.	170600001	170960000	#9191FF	1	0.375
chr1	170960001	171240000	B.1.1.1.2.2.2.1.2	0.270833333333333	.	170960001	171240000	#DADAFF	1	0.5
chr1	171240001	171440000	A.2.1.1.2.1.1.2.1.2.1.2	0.524509803921569	.	171240001	171440000	#FF9191	1	0.75
chr1	171440001	171800000	A.1.2.1.2.1.1.2.2.2.1	0.714460784313726	.	171440001	171800000	#FF4848	1	0.875
chr1	171800001	171920000	A.2.1.2.2.1.2.1.2.1.2.1.2	0.446078431372549	.	171800001	171920000	#FF9191	1	0.75
chr1	171920001	172040000	A.2.2.1.2.1.2.1.1.2	0.389705882352941	.	171920001	172040000	#FFDADA	1	0.625
chr1	172040001	172400000	A.2.1.2.2.1.2.1.2.1.2.1.1	0.447303921568627	.	172040001	172400000	#FF9191	1	0.75
chr1	172400001	172680000	A.1.2.1.2.1.1.1.1.1.2	0.730392156862745	.	172400001	172680000	#FF4848	1	0.875
chr1	172680001	172800000	A.1.2.2.1.1.2.1.2.2	0.658088235294118	.	172680001	172800000	#FF4848	1	0.875
chr1	172800001	173120000	A.1.1.2.1.2.2.1.1.2.1	0.85171568627451	.	172800001	173120000	#FF0000	1	1
chr1	173120001	173440000	A.1.2.1.2.1.1.1.1.2	0.729166666666667	.	173120001	173440000	#FF4848	1	0.875
chr1	173440001	173720000	A.1.1.2.1.1.2.2.2.1.1	0.872549019607843	.	173440001	173720000	#FF0000	1	1
chr1	173720001	174000000	A.1.1.1.2.1.2.2.1.1	0.931372549019608	.	173720001	174000000	#FF0000	1	1
chr1	174000001	174200000	A.1.1.2.1.2.2.1.1.2.2	0.850490196078431	.	174000001	174200000	#FF0000	1	1
chr1	174200001	174680000	A.2.2.1.2.1.1.2.1.2.2	0.393382352941176	.	174200001	174680000	#FFDADA	1	0.625
chr1	174680001	174960000	A.2.1.1.2.2.2.1.1	0.490196078431373	.	174680001	174960000	#FF9191	1	0.75
chr1	174960001	175280000	A.1.2.2.1.1.1.2.2	0.665441176470588	.	174960001	175280000	#FF4848	1	0.875
chr1	175280001	175400000	A.2.2.2.1.1.1.2.2.2	0.361519607843137	.	175280001	175400000	#FFDADA	1	0.625
chr1	175400001	175600000	A.2.2.1.2.1.1.2.1.2.1	0.394607843137255	.	175400001	175600000	#FFDADA	1	0.625
chr1	175600001	175880000	A.2.2.2.1.1.1.2.2.1	0.362745098039216	.	175600001	175880000	#FFDADA	1	0.625
chr1	175880001	176280000	A.2.1.2.2.1.2.1.1	0.449754901960784	.	175880001	176280000	#FF9191	1	0.75
chr1	176280001	176560000	B.2.1.1.1.1.1.2.2	0.131127450980392	.	176280001	176560000	#4848FF	1	0.25
chr1	176560001	176880000	B.1.1.2.2.2.2.2.2.2.2	0.213235294117647	.	176560001	176880000	#DADAFF	1	0.5
chr1	176880001	177120000	B.2.2.2.1.2.2.1	0.0159313725490196	.	176880001	177120000	#0000FF	1	0.125
chr1	177120001	177320000	B.2.2.1.2.2.2.1.2.1	0.0379901960784314	.	177120001	177320000	#0000FF	1	0.125
chr1	177320001	177520000	B.2.2.1.2.2.2.1.2.2	0.0367647058823529	.	177320001	177520000	#0000FF	1	0.125
chr1	177520001	178000000	B.2.2.1.2.2.2.1.1.1.2	0.0416666666666667	.	177520001	178000000	#0000FF	1	0.125
chr1	178000001	178200000	A.2.1.1.2.1.1.2.1.2.2	0.52328431372549	.	178000001	178200000	#FF9191	1	0.75
chr1	178200001	178480000	A.2.2.1.2.1.2.1.1.1	0.39093137254902	.	178200001	178480000	#FFDADA	1	0.625
chr1	178480001	179000000	A.2.1.1.2.1.2.1.1.1.2	0.51593137254902	.	178480001	179000000	#FF9191	1	0.75
chr1	179000001	179360000	A.1.2.1.2.1.1.1.1.1.1	0.731617647058823	.	179000001	179360000	#FF4848	1	0.875
chr1	179360001	179640000	A.2.1.1.2.1.2.1.1.1.1	0.517156862745098	.	179360001	179640000	#FF9191	1	0.75
chr1	179640001	179840000	A.1.2.1.2.1.1.1.2.1.2	0.725490196078431	.	179640001	179840000	#FF4848	1	0.875
chr1	179840001	180160000	A.1.1.1.1.1.2.1.2.2	0.990196078431373	.	179840001	180160000	#FF0000	1	1
chr1	180160001	180480000	A.1.2.1.2.1.1.1.2.1.1.1	0.727941176470588	.	180160001	180480000	#FF4848	1	0.875
chr1	180480001	180880000	A.1.1.1.2.1.1.2.2.1	0.941176470588235	.	180480001	180880000	#FF0000	1	1
chr1	180880001	181120000	A.1.1.1.1.2.1.2.2.1.2.2	0.971813725490196	.	180880001	181120000	#FF0000	1	1
chr1	181120001	181360000	A.1.2.1.2.2.2.2.1.1.1	0.685049019607843	.	181120001	181360000	#FF4848	1	0.875
chr1	181360001	181480000	A.1.2.2.2.2.1.2.2.2.2.2.2	0.587009803921569	.	181360001	181480000	#FF4848	1	0.875
chr1	181480001	181600000	A.2.1.1.1.2.1.2.1.2.2.1	0.552696078431373	.	181480001	181600000	#FF9191	1	0.75
chr1	181600001	182120000	A.1.2.2.2.2.1.2.2.1.2	0.591911764705882	.	181600001	182120000	#FF4848	1	0.875
chr1	182120001	182360000	A.1.1.1.2.1.1.2.1.2	0.942401960784314	.	182120001	182360000	#FF0000	1	1
chr1	182360001	182760000	A.1.1.1.2.1.1.2.1.1	0.943627450980392	.	182360001	182760000	#FF0000	1	1
chr1	182760001	183240000	A.1.1.1.1.1.2.2.2	0.987745098039216	.	182760001	183240000	#FF0000	1	1
chr1	183240001	183600000	A.1.1.1.1.2.2.2.1.1	0.963235294117647	.	183240001	183600000	#FF0000	1	1
chr1	183600001	183920000	A.1.1.1.2.1.1.2.2.2	0.939950980392157	.	183600001	183920000	#FF0000	1	1
chr1	183920001	184200000	A.1.1.2.1.2.1.2.1.1.2.2	0.857843137254902	.	183920001	184200000	#FF0000	1	1
chr1	184200001	184720000	A.1.1.2.1.1.2.2.1.1.1.1	0.877450980392157	.	184200001	184720000	#FF0000	1	1
chr1	184720001	184920000	A.1.1.1.2.1.2.2.2.1.1	0.928921568627451	.	184720001	184920000	#FF0000	1	1
chr1	184920001	185120000	A.1.1.2.1.1.2.2.2.1.2.1	0.871323529411765	.	184920001	185120000	#FF0000	1	1
chr1	185120001	185280000	A.1.2.2.1.1.1.1.2.1	0.67156862745098	.	185120001	185280000	#FF4848	1	0.875
chr1	185280001	185680000	A.1.1.2.1.2.2.1.2.1	0.849264705882353	.	185280001	185680000	#FF0000	1	1
chr1	185680001	186360000	A.1.2.2.1.1.1.1.1.1	0.674019607843137	.	185680001	186360000	#FF4848	1	0.875
chr1	186360001	186680000	A.1.2.2.1.2.1.2.1.2.2	0.642156862745098	.	186360001	186680000	#FF4848	1	0.875
chr1	186680001	186960000	A.1.2.2.1.2.2.1.2.1.2	0.633578431372549	.	186680001	186960000	#FF4848	1	0.875
chr1	186960001	187200000	B.1.1.1.2.2.1.2.1.2	0.279411764705882	.	186960001	187200000	#DADAFF	1	0.5
chr1	187200001	187480000	B.1.2.2.1.1.2.1.2.2.1	0.166666666666667	.	187200001	187480000	#9191FF	1	0.375
chr1	187480001	187800000	B.1.1.2.2.2.1.1.1.1	0.236519607843137	.	187480001	187800000	#DADAFF	1	0.5
chr1	187800001	188160000	B.1.2.1.2.2.1.2.2.1	0.186274509803922	.	187800001	188160000	#9191FF	1	0.375
chr1	188160001	188480000	B.1.2.1.2.2.1.2.2.2	0.185049019607843	.	188160001	188480000	#9191FF	1	0.375
chr1	188480001	188760000	B.2.1.1.1.2.2.2.1.1	0.117647058823529	.	188480001	188760000	#4848FF	1	0.25
chr1	188760001	189160000	B.1.1.2.2.2.1.1.1.2	0.235294117647059	.	188760001	189160000	#DADAFF	1	0.5
chr1	189160001	189600000	B.1.2.2.2.2.1.2	0.147058823529412	.	189160001	189600000	#9191FF	1	0.375
chr1	189600001	189800000	B.2.1.2.1.1.2.2	0.10171568627451	.	189600001	189800000	#4848FF	1	0.25
chr1	189800001	190280000	B.2.1.2.1.1.2.1.2	0.102941176470588	.	189800001	190280000	#4848FF	1	0.25
chr1	190280001	190440000	B.1.2.2.1.1.2.1.2.1	0.167892156862745	.	190280001	190440000	#9191FF	1	0.375
chr1	190440001	190640000	B.1.2.1.2.2.1.2.1.1	0.189950980392157	.	190440001	190640000	#9191FF	1	0.375
chr1	190640001	191120000	B.1.1.2.2.1.2.2.1.2.1	0.240196078431373	.	190640001	191120000	#DADAFF	1	0.5
chr1	191120001	191600000	B.1.1.1.2.2.1.2.2.1	0.278186274509804	.	191120001	191600000	#DADAFF	1	0.5
chr1	191600001	191840000	B.1.1.2.2.2.1.1.2.2	0.231617647058824	.	191600001	191840000	#DADAFF	1	0.5
chr1	191840001	192040000	B.1.1.1.2.2.1.2.1.1	0.280637254901961	.	191840001	192040000	#DADAFF	1	0.5
chr1	192040001	192240000	A.2.2.2.2.2.2.1.2.2	0.318627450980392	.	192040001	192240000	#FFDADA	1	0.625
chr1	192240001	192440000	B.1.1.2.2.1.2.2.1.1.2	0.241421568627451	.	192240001	192440000	#DADAFF	1	0.5
chr1	192440001	192800000	A.2.1.1.2.1.1.2.1.1.2	0.528186274509804	.	192440001	192800000	#FF9191	1	0.75
chr1	192800001	193080000	A.2.1.1.2.1.1.2.2.2.2	0.518382352941177	.	192800001	193080000	#FF9191	1	0.75
chr1	193080001	193440000	A.2.1.2.2.2.2.2.1	0.426470588235294	.	193080001	193440000	#FF9191	1	0.75
chr1	193440001	193600000	A.2.2.2.2.1.2.2.2.1.1	0.339460784313726	.	193440001	193600000	#FFDADA	1	0.625
chr1	193600001	194040000	A.2.2.2.2.2.2.1.1.1	0.323529411764706	.	193600001	194040000	#FFDADA	1	0.625
chr1	194040001	194240000	B.1.1.2.2.2.2.2.2.1.1	0.216911764705882	.	194040001	194240000	#DADAFF	1	0.5
chr1	194240001	194640000	B.2.1.1.1.1.1.1.1.2	0.134803921568627	.	194240001	194640000	#4848FF	1	0.25
chr1	194640001	194920000	B.2.1.1.1.1.1.1.2	0.133578431372549	.	194640001	194920000	#4848FF	1	0.25
chr1	194920001	195160000	B.2.1.1.1.2.2.2.1.2.2	0.115196078431373	.	194920001	195160000	#4848FF	1	0.25
chr1	195160001	195320000	B.1.2.2.2.2.2.1.1.2	0.144607843137255	.	195160001	195320000	#9191FF	1	0.375
chr1	195320001	195680000	B.2.1.1.1.1.1.1.1.1	0.136029411764706	.	195320001	195680000	#4848FF	1	0.25
chr1	195680001	195840000	B.1.2.1.2.1.1.2	0.199754901960784	.	195680001	195840000	#9191FF	1	0.375
chr1	195840001	196080000	B.1.2.1.2.2.1.2.1.2.1	0.188725490196078	.	195840001	196080000	#9191FF	1	0.375
chr1	196080001	196240000	B.1.2.1.2.1.1.1.1.2	0.20343137254902	.	196080001	196240000	#9191FF	1	0.375
chr1	196240001	196360000	B.1.2.2.2.2.2.1.1.1	0.145833333333333	.	196240001	196360000	#9191FF	1	0.375
chr1	196360001	196560000	B.2.1.2.1.1.2.1.1	0.104166666666667	.	196360001	196560000	#4848FF	1	0.25
chr1	196560001	196720000	B.2.1.1.1.2.2.1.1	0.120098039215686	.	196560001	196720000	#4848FF	1	0.25
chr1	196720001	197040000	B.2.1.2.1.2.2.2	0.0943627450980392	.	196720001	197040000	#4848FF	1	0.25
chr1	197040001	197600000	A.2.2.2.2.2.2.1.1.2	0.322303921568627	.	197040001	197600000	#FFDADA	1	0.625
chr1	197600001	197800000	A.2.1.1.2.1.1.2.1.1.1.1	0.530637254901961	.	197600001	197800000	#FF9191	1	0.75
chr1	197800001	198160000	A.2.1.1.2.1.1.2.1.1.1.2	0.529411764705882	.	197800001	198160000	#FF9191	1	0.75
chr1	198160001	198480000	A.2.1.1.2.1.1.2.2.2.1	0.519607843137255	.	198160001	198480000	#FF9191	1	0.75
chr1	198480001	198760000	A.1.2.1.2.1.2.2.1.1.1	0.700980392156863	.	198480001	198760000	#FF4848	1	0.875
chr1	198760001	199040000	A.1.2.1.2.1.1.2.2.1.1	0.718137254901961	.	198760001	199040000	#FF4848	1	0.875
chr1	199040001	199400000	A.1.2.2.1.1.1.1.1.2	0.672794117647059	.	199040001	199400000	#FF4848	1	0.875
chr1	199400001	199600000	A.2.1.1.2.1.2.1.1.2.2.1	0.513480392156863	.	199400001	199600000	#FF9191	1	0.75
chr1	199600001	199880000	A.1.2.2.1.1.1.1.2.2	0.670343137254902	.	199600001	199880000	#FF4848	1	0.875
chr1	199880001	200120000	A.1.2.2.1.1.2.2.2	0.651960784313726	.	199880001	200120000	#FF4848	1	0.875
chr1	200120001	200520000	A.1.1.2.1.1.2.2.1.1.1.2	0.876225490196078	.	200120001	200520000	#FF0000	1	1
chr1	200520001	200840000	A.1.1.1.2.1.2.2.2.1.2	0.927696078431373	.	200520001	200840000	#FF0000	1	1
chr1	200840001	201160000	A.1.1.1.1.2.2.2.1.2	0.962009803921569	.	200840001	201160000	#FF0000	1	1
chr1	201160001	201400000	A.2.1.1.1.2.2.2.2.2.1	0.537990196078431	.	201160001	201400000	#FF9191	1	0.75
chr1	201400001	201800000	A.1.1.1.1.2.1.2.1.1.1	0.977941176470588	.	201400001	201800000	#FF0000	1	1
chr1	201800001	202120000	A.1.1.1.2.2.2.2.2.2.2.2	0.892156862745098	.	201800001	202120000	#FF0000	1	1
chr1	202120001	202320000	A.1.2.1.1.2.2.1.1.1.1.1	0.745098039215686	.	202120001	202320000	#FF4848	1	0.875
chr1	202320001	202720000	A.1.1.1.2.2.1.2.1.1.2.2	0.919117647058823	.	202320001	202720000	#FF0000	1	1
chr1	202720001	202880000	A.1.1.1.2.2.2.2.1.2.1.1.1	0.901960784313726	.	202720001	202880000	#FF0000	1	1
chr1	202880001	202960000	A.1.1.2.2.2.1.2.2.1.1	0.802696078431373	.	202880001	202960000	#FF0000	1	1
chr1	202960001	203200000	A.1.1.2.2.1.2.1.2.1.1.2	0.82843137254902	.	202960001	203200000	#FF0000	1	1
chr1	203200001	203320000	A.1.1.2.2.2.1.1.2.1.2	0.810049019607843	.	203200001	203320000	#FF0000	1	1
chr1	203320001	203840000	A.1.1.1.2.2.1.2.1.1.1	0.922794117647059	.	203320001	203840000	#FF0000	1	1
chr1	203840001	204040000	A.1.2.1.1.2.1.2.2	0.746323529411765	.	203840001	204040000	#FF4848	1	0.875
chr1	204040001	204200000	A.1.2.1.1.2.2.1.1.1.1.2	0.743872549019608	.	204040001	204200000	#FF4848	1	0.875
chr1	204200001	204520000	A.1.1.1.2.2.2.2.2.2.2.1	0.893382352941177	.	204200001	204520000	#FF0000	1	1
chr1	204520001	204800000	B.1.1.2.1.1.2.1.1	0.264705882352941	.	204520001	204800000	#DADAFF	1	0.5
chr1	204800001	205040000	B.1.2.1.1.1.2	0.21078431372549	.	204800001	205040000	#9191FF	1	0.375
chr1	205040001	205240000	A.1.2.2.2.2.1.1.1.2	0.600490196078431	.	205040001	205240000	#FF4848	1	0.875
chr1	205240001	205560000	A.1.2.1.1.1.1.2.1.2.2	0.778186274509804	.	205240001	205560000	#FF4848	1	0.875
chr1	205560001	205760000	A.1.1.1.2.1.1.1.1.1.1	0.958333333333333	.	205560001	205760000	#FF0000	1	1
chr1	205760001	205960000	A.1.1.2.1.1.1.1.1.1.1	0.89093137254902	.	205760001	205960000	#FF0000	1	1
chr1	206040001	206200000	A.1.2.1.1.2.2.1.2.1.2	0.738970588235294	.	206040001	206200000	#FF4848	1	0.875
chr1	206200001	206360000	A.1.1.1.2.2.2.1.1.2.2	0.905637254901961	.	206200001	206360000	#FF0000	1	1
chr1	206480001	206600000	A.2.1.1.1.1.1.2.2	0.572303921568627	.	206480001	206600000	#FF9191	1	0.75
chr1	206600001	206760000	A.1.1.1.2.1.2.2.1.2	0.930147058823529	.	206600001	206760000	#FF0000	1	1
chr1	206760001	207200000	A.1.1.1.1.1.2.1.2.1	0.991421568627451	.	206760001	207200000	#FF0000	1	1
chr1	207200001	207760000	A.1.1.2.1.2.2.1.2.2.1	0.848039215686274	.	207200001	207760000	#FF0000	1	1
chr1	207760001	208000000	A.1.2.2.1.2.1.1.2.1	0.647058823529412	.	207760001	208000000	#FF4848	1	0.875
chr1	208000001	208160000	A.2.1.1.2.2.1.1.1.1.2	0.502450980392157	.	208000001	208160000	#FF9191	1	0.75
chr1	208160001	208440000	B.1.2.2.1.2.1.2.2	0.156862745098039	.	208160001	208440000	#9191FF	1	0.375
chr1	208440001	208840000	B.2.2.2.2.1.2	0.00857843137254902	.	208440001	208840000	#0000FF	1	0.125
chr1	208840001	209000000	B.2.1.1.1.2.1.2.1.1	0.123774509803922	.	208840001	209000000	#4848FF	1	0.25
chr1	209000001	209280000	B.2.2.1.2.1.2.1.2.1	0.0526960784313725	.	209000001	209280000	#0000FF	1	0.125
chr1	209280001	209480000	B.2.2.1.2.1.2.1.1	0.053921568627451	.	209280001	209480000	#0000FF	1	0.125
chr1	209480001	209760000	B.2.2.1.1.2.1.2.2.2.2	0.0625	.	209480001	209760000	#0000FF	1	0.125
chr1	209760001	210000000	A.2.2.1.2.2.1.2.2.2	0.377450980392157	.	209760001	210000000	#FFDADA	1	0.625
chr1	210000001	210480000	B.2.2.1.2.1.2.1.2.2	0.0514705882352941	.	210000001	210480000	#0000FF	1	0.125
chr1	210480001	210600000	B.2.1.1.1.2.1.2.2	0.121323529411765	.	210480001	210600000	#4848FF	1	0.25
chr1	210600001	210760000	B.2.2.2.1.1.1.2.1	0.0281862745098039	.	210600001	210760000	#0000FF	1	0.125
chr1	210760001	210880000	B.2.2.1.1.2.1.2.2.2.1	0.0637254901960784	.	210760001	210880000	#0000FF	1	0.125
chr1	210880001	211400000	B.2.2.2.1.2.1.1	0.0196078431372549	.	210880001	211400000	#0000FF	1	0.125
chr1	211400001	211680000	A.2.2.2.2.2.2.2.2.1	0.316176470588235	.	211400001	211680000	#FFDADA	1	0.625
chr1	211680001	211880000	A.2.1.1.2.2.1.1.1.1.1	0.503676470588235	.	211680001	211880000	#FF9191	1	0.75
chr1	211880001	212160000	A.1.2.2.1.2.1.2.2.1.1	0.64093137254902	.	211880001	212160000	#FF4848	1	0.875
chr1	212160001	212280000	A.1.2.2.1.2.1.2.2.2	0.638480392156863	.	212160001	212280000	#FF4848	1	0.875
chr1	212280001	212440000	A.1.2.2.1.2.1.1.1.2.1	0.649509803921569	.	212280001	212440000	#FF4848	1	0.875
chr1	212440001	212640000	A.1.2.1.2.1.2.1.2.1.2	0.70343137254902	.	212440001	212640000	#FF4848	1	0.875
chr1	212640001	212800000	A.1.2.1.2.1.2.1.1.1	0.712009803921569	.	212640001	212800000	#FF4848	1	0.875
chr1	212800001	213240000	A.1.2.2.1.2.1.1.1.2.2	0.64828431372549	.	212800001	213240000	#FF4848	1	0.875
chr1	213240001	213560000	B.1.2.2.2.2.2.1.2	0.143382352941176	.	213240001	213560000	#9191FF	1	0.375
chr1	213560001	213720000	B.2.2.1.2.1.2.2.2.1	0.0490196078431373	.	213560001	213720000	#0000FF	1	0.125
chr1	213720001	214120000	B.2.2.2.1.1.1.2.2.1	0.0269607843137255	.	213720001	214120000	#0000FF	1	0.125
chr1	214120001	214360000	B.2.2.1.1.2.1.1.1	0.071078431372549	.	214120001	214360000	#0000FF	1	0.125
chr1	214360001	214520000	B.1.1.1.2.2.1.1.1.2.2	0.283088235294118	.	214360001	214520000	#DADAFF	1	0.5
chr1	214520001	214760000	A.2.1.2.2.2.2.2.2	0.425245098039216	.	214520001	214760000	#FF9191	1	0.75
chr1	214760001	215040000	B.1.2.1.2.1.1.1.2.1	0.202205882352941	.	214760001	215040000	#9191FF	1	0.375
chr1	215040001	215200000	B.1.2.1.2.2.1.2.1.2.2	0.1875	.	215040001	215200000	#9191FF	1	0.375
chr1	215200001	215440000	B.1.2.2.1.1.2.1.2.2.2	0.165441176470588	.	215200001	215440000	#9191FF	1	0.375
chr1	215440001	215720000	B.2.1.1.1.2.2.2.1.2.1	0.116421568627451	.	215440001	215720000	#4848FF	1	0.25
chr1	215720001	216240000	B.1.1.1.2.2.1.2.2.2.2	0.275735294117647	.	215720001	216240000	#DADAFF	1	0.5
chr1	216240001	216360000	B.1.2.1.2.1.1.1.2.2	0.200980392156863	.	216240001	216360000	#9191FF	1	0.375
chr1	216360001	216760000	B.1.2.2.1.1.2.1.1.2	0.169117647058824	.	216360001	216760000	#9191FF	1	0.375
chr1	216760001	216880000	A.2.2.2.2.2.2.2.1	0.317401960784314	.	216760001	216880000	#FFDADA	1	0.625
chr1	216880001	217160000	B.1.1.2.2.2.1.1.2.1.2	0.232843137254902	.	216880001	217160000	#DADAFF	1	0.5
chr1	217160001	217480000	B.1.1.2.2.1.2.2.1.2.2	0.238970588235294	.	217160001	217480000	#DADAFF	1	0.5
chr1	217480001	217600000	B.1.1.2.2.1.2.2.1.1.1	0.242647058823529	.	217480001	217600000	#DADAFF	1	0.5
chr1	217600001	217840000	B.1.1.1.2.1.1.2.2.1	0.295343137254902	.	217600001	217840000	#DADAFF	1	0.5
chr1	217840001	217960000	B.1.1.1.2.1.2.2.2.2	0.286764705882353	.	217840001	217960000	#DADAFF	1	0.5
chr1	217960001	218120000	B.1.1.2.2.2.1.1.2.1.1	0.23406862745098	.	217960001	218120000	#DADAFF	1	0.5
chr1	218120001	218480000	A.2.2.2.2.2.2.1.2.1.1	0.321078431372549	.	218120001	218480000	#FFDADA	1	0.625
chr1	218480001	218720000	A.1.2.2.1.2.1.1.2.2	0.645833333333333	.	218480001	218720000	#FF4848	1	0.875
chr1	218720001	218920000	A.1.2.2.1.2.2.1.2.2.2	0.631127450980392	.	218720001	218920000	#FF4848	1	0.875
chr1	218920001	219240000	A.1.2.2.1.2.2.1.1.1	0.637254901960784	.	218920001	219240000	#FF4848	1	0.875
chr1	219240001	219360000	A.1.2.2.1.2.2.1.2.1.1	0.634803921568627	.	219240001	219360000	#FF4848	1	0.875
chr1	219360001	219720000	A.2.1.1.2.1.2.1.1.2.2.2	0.512254901960784	.	219360001	219720000	#FF9191	1	0.75
chr1	219720001	220000000	A.1.2.2.1.2.2.1.2.2.1	0.632352941176471	.	219720001	220000000	#FF4848	1	0.875
chr1	220000001	220200000	A.1.2.1.2.1.2.2.1.2	0.698529411764706	.	220000001	220200000	#FF4848	1	0.875
chr1	220200001	220480000	A.1.1.2.1.1.2.2.2.1.2.2	0.870098039215686	.	220200001	220480000	#FF0000	1	1
chr1	220480001	221040000	A.1.2.1.2.2.2.2.2.2	0.675245098039216	.	220480001	221040000	#FF4848	1	0.875
chr1	221040001	221360000	A.1.1.1.1.2.2.1.1.2.1	0.966911764705882	.	221040001	221360000	#FF0000	1	1
chr1	221360001	221600000	A.1.1.2.1.2.1.2.1.1.2.1.1	0.860294117647059	.	221360001	221600000	#FF0000	1	1
chr1	221600001	221720000	A.1.2.2.1.1.2.1.1.1.2	0.662990196078431	.	221600001	221720000	#FF4848	1	0.875
chr1	221720001	222000000	A.1.1.2.1.1.2.2.1.1.2	0.875	.	221720001	222000000	#FF0000	1	1
chr1	222000001	222240000	A.1.2.1.2.2.2.2.2.1	0.676470588235294	.	222000001	222240000	#FF4848	1	0.875
chr1	222240001	222400000	A.2.1.2.1.1.1.2.2.2	0.469362745098039	.	222240001	222400000	#FF9191	1	0.75
chr1	222400001	222640000	A.2.1.2.1.1.1.2.2.1	0.470588235294118	.	222400001	222640000	#FF9191	1	0.75
chr1	222640001	223000000	A.1.2.2.1.1.2.1.1.1.1	0.66421568627451	.	222640001	223000000	#FF4848	1	0.875
chr1	223000001	223240000	A.2.2.2.1.1.2.2.2	0.355392156862745	.	223000001	223240000	#FFDADA	1	0.625
chr1	223240001	223680000	A.2.1.1.1.2.1.2.2	0.550245098039216	.	223240001	223680000	#FF9191	1	0.75
chr1	223680001	223840000	A.2.2.1.1.2.1.2.1.1	0.411764705882353	.	223680001	223840000	#FFDADA	1	0.625
chr1	223840001	223960000	A.1.2.1.1.1.1.2.2.2	0.775735294117647	.	223840001	223960000	#FF4848	1	0.875
chr1	223960001	224120000	A.1.1.2.2.1.2.2.1.2	0.819852941176471	.	223960001	224120000	#FF0000	1	1
chr1	224120001	224320000	A.1.2.1.1.1.1.2.2.1	0.776960784313726	.	224120001	224320000	#FF4848	1	0.875
chr1	224320001	224680000	A.1.1.1.1.1.2.1.1.2.1	0.993872549019608	.	224320001	224680000	#FF0000	1	1
chr1	224680001	225040000	A.1.1.2.1.1.1.1.2.1	0.887254901960784	.	224680001	225040000	#FF0000	1	1
chr1	225040001	225120000	A.2.1.1.1.2.1.1.2.2	0.556372549019608	.	225040001	225120000	#FF9191	1	0.75
chr1	225120001	225600000	A.2.1.1.1.2.1.2.1.1	0.555147058823529	.	225120001	225600000	#FF9191	1	0.75
chr1	225600001	225920000	A.1.1.1.2.1.1.1.1.2.1.1	0.955882352941177	.	225600001	225920000	#FF0000	1	1
chr1	225920001	226280000	A.1.1.1.1.1.2.1.1.2.2	0.992647058823529	.	225920001	226280000	#FF0000	1	1
chr1	226280001	226600000	A.1.1.1.2.1.1.1.1.1.2	0.957107843137255	.	226280001	226600000	#FF0000	1	1
chr1	226600001	226960000	A.1.2.1.2.2.1.2.2	0.688725490196078	.	226600001	226960000	#FF4848	1	0.875
chr1	226960001	227160000	A.2.1.2.1.2.2.2	0.454656862745098	.	226960001	227160000	#FF9191	1	0.75
chr1	227160001	227640000	B.2.1.2.2.1.1.2	0.0919117647058824	.	227160001	227640000	#4848FF	1	0.25
chr1	227640001	227920000	B.1.2.1.1.2.1.2	0.208333333333333	.	227640001	227920000	#9191FF	1	0.375
chr1	227920001	228240000	A.2.2.2.1.2.2.2	0.350490196078431	.	227920001	228240000	#FFDADA	1	0.625
chr1	228240001	228440000	A.1.2.1.1.1.1.1.1.2.2.1	0.784313725490196	.	228240001	228440000	#FF4848	1	0.875
chr1	228440001	228760000	A.1.2.1.1.2.2.1.1.2	0.741421568627451	.	228440001	228760000	#FF4848	1	0.875
chr1	228760001	229320000	A.1.1.1.1.2.1.2.1.1.2	0.97671568627451	.	228760001	229320000	#FF0000	1	1
chr1	229320001	229440000	A.1.1.2.2.1.2.2.1.1	0.821078431372549	.	229320001	229440000	#FF0000	1	1
chr1	229440001	229560000	A.1.1.2.2.2.1.1.1.2	0.813725490196078	.	229440001	229560000	#FF0000	1	1
chr1	229560001	229760000	A.1.1.1.2.1.1.1.1.2.2	0.95343137254902	.	229560001	229760000	#FF0000	1	1
chr1	229760001	230120000	A.2.1.2.1.1.2.1.2	0.465686274509804	.	229760001	230120000	#FF9191	1	0.75
chr1	230120001	230360000	A.1.2.2.2.2.1.2.2.1.1	0.593137254901961	.	230120001	230360000	#FF4848	1	0.875
chr1	230360001	230520000	A.2.1.2.1.1.2.1.1.1	0.468137254901961	.	230360001	230520000	#FF9191	1	0.75
chr1	230520001	230760000	A.1.2.2.2.2.1.2.1	0.594362745098039	.	230520001	230760000	#FF4848	1	0.875
chr1	230760001	230920000	A.1.2.1.1.1.1.2.1.1	0.780637254901961	.	230760001	230920000	#FF4848	1	0.875
chr1	230920001	231400000	A.1.1.2.1.2.1.2.1.1.1	0.861519607843137	.	230920001	231400000	#FF0000	1	1
chr1	231400001	231520000	A.1.1.2.1.2.1.2.1.2	0.856617647058823	.	231400001	231520000	#FF0000	1	1
chr1	231520001	231760000	A.1.1.1.2.1.1.1.1.2.1.2	0.954656862745098	.	231520001	231760000	#FF0000	1	1
chr1	231760001	232000000	A.1.2.1.2.1.1.1.2.1.1.2	0.72671568627451	.	231760001	232000000	#FF4848	1	0.875
chr1	232000001	232560000	A.2.2.2.1.1.1.2.1.1	0.366421568627451	.	232000001	232560000	#FFDADA	1	0.625
chr1	232560001	232760000	A.2.1.2.1.1.2.2.1	0.464460784313726	.	232560001	232760000	#FF9191	1	0.75
chr1	232760001	233440000	A.1.1.2.1.1.2.2.1.2	0.873774509803922	.	232760001	233440000	#FF0000	1	1
chr1	233440001	234240000	B.1.2.2.1.2.2	0.155637254901961	.	233440001	234240000	#9191FF	1	0.375
chr1	234240001	234640000	A.1.1.2.1.2.2.1.1.1	0.852941176470588	.	234240001	234640000	#FF0000	1	1
chr1	234640001	234840000	A.1.1.1.2.2.2.1.1.2.1	0.906862745098039	.	234640001	234840000	#FF0000	1	1
chr1	234840001	235000000	A.1.1.1.2.2.1.1.1	0.925245098039216	.	234840001	235000000	#FF0000	1	1
chr1	235000001	235200000	A.1.1.1.1.2.1.1.2.1.2	0.982843137254902	.	235000001	235200000	#FF0000	1	1
chr1	235240001	235640000	A.1.1.1.1.2.2.1.2	0.964460784313726	.	235240001	235640000	#FF0000	1	1
chr1	235640001	235920000	A.1.2.1.2.1.1.2.1.2	0.719362745098039	.	235640001	235920000	#FF4848	1	0.875
chr1	235920001	236240000	A.1.2.1.2.1.1.2.1.1.1.2	0.721813725490196	.	235920001	236240000	#FF4848	1	0.875
chr1	236240001	236760000	A.1.2.2.1.2.1.2.2.1.2	0.639705882352941	.	236240001	236760000	#FF4848	1	0.875
chr1	236760001	237080000	B.1.2.2.1.2.1.2.1	0.158088235294118	.	236760001	237080000	#9191FF	1	0.375
chr1	237080001	237520000	B.2.2.1.2.1.2.2.2.2	0.0477941176470588	.	237080001	237520000	#0000FF	1	0.125
chr1	237520001	237720000	B.2.2.1.1.2.1.2.2.1.1	0.0674019607843137	.	237520001	237720000	#0000FF	1	0.125
chr1	237720001	238040000	B.2.1.2.1.2.2.1.2.1	0.0968137254901961	.	237720001	238040000	#4848FF	1	0.25
chr1	238040001	238440000	A.2.2.2.2.2.2.2.2.2.1	0.314950980392157	.	238040001	238440000	#FFDADA	1	0.625
chr1	238440001	238560000	A.2.2.2.2.2.2.2.2.2.2	0.313725490196078	.	238440001	238560000	#FFDADA	1	0.625
chr1	238560001	238840000	B.1.1.1.2.2.1.2.2.2.1	0.276960784313726	.	238560001	238840000	#DADAFF	1	0.5
chr1	238840001	239080000	B.1.2.2.1.1.1.1.1	0.176470588235294	.	238840001	239080000	#9191FF	1	0.375
chr1	239080001	239160000	B.1.2.1.2.1.1.1.1.1	0.204656862745098	.	239080001	239160000	#9191FF	1	0.375
chr1	239160001	239480000	B.1.1.1.2.1.1.2.2.2	0.294117647058824	.	239160001	239480000	#DADAFF	1	0.5
chr1	239480001	239600000	B.1.1.1.2.1.2.2.2.1	0.287990196078431	.	239480001	239600000	#DADAFF	1	0.5
chr1	239600001	240120000	A.2.2.2.2.1.2.2.2.1.2	0.338235294117647	.	239600001	240120000	#FFDADA	1	0.625
chr1	240120001	240360000	B.2.1.2.1.2.2.1.1	0.0980392156862745	.	240120001	240360000	#4848FF	1	0.25
chr1	240360001	240560000	B.2.2.1.2.1.1.1.2.2	0.0563725490196078	.	240360001	240560000	#0000FF	1	0.125
chr1	240560001	240840000	B.2.2.1.2.1.2.2.1	0.0502450980392157	.	240560001	240840000	#0000FF	1	0.125
chr1	240840001	241160000	B.2.2.1.1.2.1.2.2.1.2.1	0.0661764705882353	.	240840001	241160000	#0000FF	1	0.125
chr1	241160001	241360000	B.2.2.1.2.1.1.2	0.0551470588235294	.	241160001	241360000	#0000FF	1	0.125
chr1	241360001	241680000	B.2.2.1.2.1.1.1.1	0.0588235294117647	.	241360001	241680000	#0000FF	1	0.125
chr1	241680001	241800000	B.1.1.1.2.2.1.1.1.2.1	0.284313725490196	.	241680001	241800000	#DADAFF	1	0.5
chr1	241800001	241960000	B.2.1.1.1.2.1.2.1.2	0.122549019607843	.	241800001	241960000	#4848FF	1	0.25
chr1	241960001	242200000	B.1.1.2.2.2.2.1.2	0.223039215686275	.	241960001	242200000	#DADAFF	1	0.5
chr1	242200001	242560000	B.2.2.2.1.1.1.2.2.2	0.0257352941176471	.	242200001	242560000	#0000FF	1	0.125
chr1	242560001	242680000	B.2.1.2.1.2.2.1.2.2	0.0955882352941176	.	242560001	242680000	#4848FF	1	0.25
chr1	242680001	242840000	B.2.2.1.2.1.1.1.2.1	0.0575980392156863	.	242680001	242840000	#0000FF	1	0.125
chr1	242840001	243320000	B.2.2.1.1.2.1.2.2.1.2.2	0.0649509803921569	.	242840001	243320000	#0000FF	1	0.125
chr1	243320001	243560000	A.2.2.1.2.2.1.2.2.1	0.378676470588235	.	243320001	243560000	#FFDADA	1	0.625
chr1	243560001	243840000	A.2.2.1.2.2.1.1	0.381127450980392	.	243560001	243840000	#FFDADA	1	0.625
chr1	243840001	244160000	A.2.1.2.2.2.1.1.1.1	0.436274509803922	.	243840001	244160000	#FF9191	1	0.75
chr1	244160001	244480000	A.2.1.1.2.2.1.2.2.2.1.2	0.492647058823529	.	244160001	244480000	#FF9191	1	0.75
chr1	244480001	244760000	A.1.2.2.1.2.1.2.1.2.1	0.643382352941177	.	244480001	244760000	#FF4848	1	0.875
chr1	244760001	245000000	A.1.2.1.2.1.1.2.1.1.1.1	0.723039215686274	.	244760001	245000000	#FF4848	1	0.875
chr1	245000001	245200000	A.1.1.1.2.1.2.1.2.2	0.932598039215686	.	245000001	245200000	#FF0000	1	1
chr1	245200001	245720000	A.2.1.1.2.1.2.2.2	0.504901960784314	.	245200001	245720000	#FF9191	1	0.75
chr1	245720001	245880000	A.2.2.2.1.1.2.1.1	0.360294117647059	.	245720001	245880000	#FFDADA	1	0.625
chr1	245880001	246240000	B.1.1.1.1.1.1.2	0.311274509803922	.	245880001	246240000	#DADAFF	1	0.5
chr1	246240001	246680000	A.2.1.1.2.1.2.2.1	0.506127450980392	.	246240001	246680000	#FF9191	1	0.75
chr1	246680001	246840000	A.1.1.2.1.1.1.2.2	0.881127450980392	.	246680001	246840000	#FF0000	1	1
chr1	246840001	246960000	A.1.2.1.1.1.1.1.1.1	0.787990196078431	.	246840001	246960000	#FF4848	1	0.875
chr1	246960001	247280000	A.1.1.1.2.1.2.1.2.1.1	0.935049019607843	.	246960001	247280000	#FF0000	1	1
chr1	247280001	247640000	A.1.1.1.2.1.2.1.2.1.2	0.933823529411765	.	247280001	247640000	#FF0000	1	1
chr1	247640001	248120000	A.2.2.1.2.1.2.1.2.2	0.387254901960784	.	247640001	248120000	#FFDADA	1	0.625
chr1	248120001	248520000	B.1.1.2.2.2.2.2.1.2	0.218137254901961	.	248120001	248520000	#DADAFF	1	0.5
chr1	248520001	248720000	A.2.2.2.1.1.1.2.1.2.2	0.363970588235294	.	248520001	248720000	#FFDADA	1	0.625
chr1	248720001	248920000	A.1.2.2.2.2.1.2.2.2.1	0.590686274509804	.	248720001	248920000	#FF4848	1	0.875
chr1	249040001	249120000	A.1.2.2.2.2.1.2.2.2.1	0.590686274509804	.	249040001	249120000	#FF4848	1	0.875
chr1	249120001	249240000	A.1.2.1.1.1.1.1.1.2.2.2	0.783088235294118	.	249120001	249240000	#FF4848	1	0.875
chr2	1	200000	B.2.1.1.2.1.1.2.1	0.178240740740741	.	1	200000	#4848FF	1	0.25
chr2	200001	320000	B.1.1.2.1.2.2.2.1.2	0.335648148148148	.	200001	320000	#DADAFF	1	0.5
chr2	320001	600000	B.2.1.2.1.1.2.2.1	0.148148148148148	.	320001	600000	#4848FF	1	0.25
chr2	600001	760000	B.1.1.2.1.2.2.2.1.1	0.336805555555556	.	600001	760000	#DADAFF	1	0.5
chr2	760001	1200000	B.2.2.1.2.1.1.1.1.2	0.0856481481481482	.	760001	1200000	#0000FF	1	0.125
chr2	1200001	1320000	B.2.1.2.2.2.1.2.2	0.125	.	1200001	1320000	#4848FF	1	0.25
chr2	1320001	1480000	B.2.1.2.2.2.1.1.1	0.12962962962963	.	1320001	1480000	#4848FF	1	0.25
chr2	1480001	2040000	B.2.2.1.1.1.1.1	0.115740740740741	.	1480001	2040000	#0000FF	1	0.125
chr2	2040001	2200000	B.2.2.2.2.1.1.1.2.2	0.0231481481481481	.	2040001	2200000	#0000FF	1	0.125
chr2	2240001	2520000	B.2.2.2.2.1.1.1.2.2	0.0231481481481481	.	2240001	2520000	#0000FF	1	0.125
chr2	2520001	3080000	B.2.2.1.1.2.2.2.2.2	0.087962962962963	.	2520001	3080000	#0000FF	1	0.125
chr2	3080001	3320000	B.1.1.1.1.1.2.1.1.1	0.41087962962963	.	3080001	3320000	#DADAFF	1	0.5
chr2	3320001	3520000	A.2.1.2.2.2.1.1.2.1.1	0.516203703703704	.	3320001	3520000	#FF9191	1	0.75
chr2	3520001	3680000	A.2.1.1.1.2.1.1.2.2.2	0.606481481481482	.	3520001	3680000	#FF9191	1	0.75
chr2	3680001	4040000	B.1.2.2.1.1.2.1.2.1	0.253472222222222	.	3680001	4040000	#9191FF	1	0.375
chr2	4040001	4280000	A.2.2.2.1.2.2.2	0.425925925925926	.	4040001	4280000	#FFDADA	1	0.625
chr2	4280001	4520000	B.1.2.1.2.2.1.2.1	0.265046296296296	.	4280001	4520000	#9191FF	1	0.375
chr2	4520001	4760000	B.2.2.1.1.1.2.2	0.105324074074074	.	4520001	4760000	#0000FF	1	0.125
chr2	4760001	5000000	B.2.2.1.2.1.2.1.2.1	0.0810185185185185	.	4760001	5000000	#0000FF	1	0.125
chr2	5120001	5200000	B.2.2.1.2.1.2.1.2.1	0.0810185185185185	.	5120001	5200000	#0000FF	1	0.125
chr2	5200001	5440000	B.2.2.2.1.1.1.1.2	0.0590277777777778	.	5200001	5440000	#0000FF	1	0.125
chr2	5440001	5520000	B.2.1.2.2.1.1.1.2.2	0.138888888888889	.	5440001	5520000	#4848FF	1	0.25
chr2	5520001	5760000	B.2.2.1.2.1.2.1.2.2	0.0798611111111111	.	5520001	5760000	#0000FF	1	0.125
chr2	5800001	6160000	B.2.2.1.2.2.2.1.2.2.1.1	0.0694444444444444	.	5800001	6160000	#0000FF	1	0.125
chr2	6160001	6360000	B.2.2.1.2.2.1.1.2	0.0740740740740741	.	6160001	6360000	#0000FF	1	0.125
chr2	6360001	6960000	B.2.2.2.1.1.2.2.1.1	0.0474537037037037	.	6360001	6960000	#0000FF	1	0.125
chr2	6960001	7240000	A.2.1.1.1.1.1.2.2.2	0.621527777777778	.	6960001	7240000	#FF9191	1	0.75
chr2	7240001	7520000	A.1.2.1.2.2.1.2.2.2.1	0.724537037037037	.	7240001	7520000	#FF4848	1	0.875
chr2	7520001	7880000	A.1.2.1.2.1.1.2.2.1.2.1	0.751157407407407	.	7520001	7880000	#FF4848	1	0.875
chr2	7880001	8200000	A.1.1.2.2.2.2.1.1.2	0.819444444444444	.	7880001	8200000	#FF0000	1	1
chr2	8200001	8520000	A.1.1.1.2.2.2.1.2.2.1.1	0.915509259259259	.	8200001	8520000	#FF0000	1	1
chr2	8520001	8800000	A.1.1.1.2.2.2.1.1.1	0.922453703703704	.	8520001	8800000	#FF0000	1	1
chr2	8800001	8920000	A.1.2.1.1.1.1.2.1.1	0.80787037037037	.	8800001	8920000	#FF4848	1	0.875
chr2	8920001	9280000	A.1.1.1.1.2.2.2.2	0.962962962962963	.	8920001	9280000	#FF0000	1	1
chr2	9280001	9560000	A.1.1.1.1.1.2.2.2.1.1	0.984953703703704	.	9280001	9560000	#FF0000	1	1
chr2	9560001	9880000	A.1.1.1.1.1.2.1.2.2.1	0.989583333333333	.	9560001	9880000	#FF0000	1	1
chr2	9880001	10280000	A.1.1.1.1.1.2.1.2.1.2.1	0.993055555555556	.	9880001	10280000	#FF0000	1	1
chr2	10280001	10600000	A.1.1.1.1.2.1.1.1.2	0.976851851851852	.	10280001	10600000	#FF0000	1	1
chr2	10600001	10960000	A.1.1.1.1.2.1.1.1.1.2	0.978009259259259	.	10600001	10960000	#FF0000	1	1
chr2	10960001	11080000	A.1.2.1.1.2.2.2.1.1.2.1	0.775462962962963	.	10960001	11080000	#FF4848	1	0.875
chr2	11080001	11240000	A.1.1.2.1.2.2.2.1.1.2	0.855324074074074	.	11080001	11240000	#FF0000	1	1
chr2	11240001	11320000	A.1.2.1.1.2.2.2.2.1.1.1	0.766203703703704	.	11240001	11320000	#FF4848	1	0.875
chr2	11320001	11560000	A.1.1.1.2.1.1.2.1.1.1	0.953703703703704	.	11320001	11560000	#FF0000	1	1
chr2	11560001	11720000	A.1.2.1.1.1.1.2.2.2	0.803240740740741	.	11560001	11720000	#FF4848	1	0.875
chr2	11720001	11920000	A.1.2.1.1.1.1.2.2.1.1	0.805555555555556	.	11720001	11920000	#FF4848	1	0.875
chr2	11920001	12160000	A.1.1.2.2.2.1.2.1.2	0.824074074074074	.	11920001	12160000	#FF0000	1	1
chr2	12160001	12360000	A.1.2.1.2.1.1.2.2.2	0.748842592592593	.	12160001	12360000	#FF4848	1	0.875
chr2	12360001	12520000	A.1.2.1.2.2.1.2.2.1.1.2	0.729166666666667	.	12360001	12520000	#FF4848	1	0.875
chr2	12520001	12800000	A.1.2.1.2.1.1.2.2.1.1	0.752314814814815	.	12520001	12800000	#FF4848	1	0.875
chr2	12800001	13160000	A.1.1.2.2.2.2.1.2	0.818287037037037	.	12800001	13160000	#FF0000	1	1
chr2	13160001	13360000	A.2.2.1.2.2.2.1.1.2.1	0.456018518518519	.	13160001	13360000	#FFDADA	1	0.625
chr2	13360001	13720000	B.1.1.1.1.2.1.1.2.2	0.402777777777778	.	13360001	13720000	#DADAFF	1	0.5
chr2	13720001	14000000	A.2.2.1.1.1.1.2.2.1.2.2	0.493055555555556	.	13720001	14000000	#FFDADA	1	0.625
chr2	14000001	14120000	A.2.2.2.1.2.1.1.1	0.435185185185185	.	14000001	14120000	#FFDADA	1	0.625
chr2	14120001	14480000	A.2.1.2.2.2.2.1.2	0.50462962962963	.	14120001	14480000	#FF9191	1	0.75
chr2	14480001	14640000	A.2.1.2.2.2.2.1.1	0.505787037037037	.	14480001	14640000	#FF9191	1	0.75
chr2	14640001	15000000	A.2.1.1.1.1.1.1.2.1	0.630787037037037	.	14640001	15000000	#FF9191	1	0.75
chr2	15000001	15320000	A.2.1.2.2.1.2.1.2.1.1	0.52662037037037	.	15000001	15320000	#FF9191	1	0.75
chr2	15320001	15760000	A.2.2.1.1.1.1.1.2	0.497685185185185	.	15320001	15760000	#FFDADA	1	0.625
chr2	15760001	16160000	B.2.1.1.2.2.2.1.2.2.1	0.158564814814815	.	15760001	16160000	#4848FF	1	0.25
chr2	16160001	16280000	B.2.2.1.2.1.1.1.1.1	0.0868055555555556	.	16160001	16280000	#0000FF	1	0.125
chr2	16320001	16800000	B.2.2.1.2.1.1.1.1.1	0.0868055555555556	.	16320001	16800000	#0000FF	1	0.125
chr2	16800001	16920000	A.2.1.2.2.2.1.2.1.1.2	0.510416666666667	.	16800001	16920000	#FF9191	1	0.75
chr2	16920001	17080000	B.1.2.1.1.2.2.2.2.2	0.288194444444444	.	16920001	17080000	#9191FF	1	0.375
chr2	17080001	17680000	B.2.2.2.2.1.1.2.1	0.0219907407407407	.	17080001	17680000	#0000FF	1	0.125
chr2	17680001	17800000	B.2.1.2.2.1.1.1.1.1	0.142361111111111	.	17680001	17800000	#4848FF	1	0.25
chr2	17800001	18000000	B.1.1.1.1.1.2.1.1.2	0.409722222222222	.	17800001	18000000	#DADAFF	1	0.5
chr2	18000001	18360000	B.2.1.1.2.2.2.1.2.2.2	0.157407407407407	.	18000001	18360000	#4848FF	1	0.25
chr2	18360001	18560000	B.2.2.1.2.2.1.1.1.1	0.0763888888888889	.	18360001	18560000	#0000FF	1	0.125
chr2	18560001	18680000	B.2.1.2.2.1.1.1.1.2	0.141203703703704	.	18560001	18680000	#4848FF	1	0.25
chr2	18680001	18920000	B.2.2.1.1.1.2.1.1	0.109953703703704	.	18680001	18920000	#0000FF	1	0.125
chr2	18920001	19080000	B.2.2.1.1.1.1.2.1.1	0.114583333333333	.	18920001	19080000	#0000FF	1	0.125
chr2	19080001	19240000	B.1.2.2.1.1.2.1.2.2	0.252314814814815	.	19080001	19240000	#9191FF	1	0.375
chr2	19240001	19400000	B.2.1.1.1.2.2.2.1	0.186342592592593	.	19240001	19400000	#4848FF	1	0.25
chr2	19400001	19560000	B.1.2.1.1.2.2.2.1.1	0.293981481481481	.	19400001	19560000	#9191FF	1	0.375
chr2	19560001	20080000	B.2.2.1.2.2.2.1.1	0.0717592592592593	.	19560001	20080000	#0000FF	1	0.125
chr2	20080001	20400000	A.2.1.1.1.1.1.2.1.1	0.627314814814815	.	20080001	20400000	#FF9191	1	0.75
chr2	20400001	20520000	A.1.2.2.2.2.1.2.2	0.646990740740741	.	20400001	20520000	#FF4848	1	0.875
chr2	20520001	20840000	A.1.2.1.2.2.2.2.2.1	0.706018518518518	.	20520001	20840000	#FF4848	1	0.875
chr2	20840001	21040000	B.1.1.1.1.1.2.1.2	0.408564814814815	.	20840001	21040000	#DADAFF	1	0.5
chr2	21040001	21400000	B.2.1.1.2.2.2.2.1.1	0.15625	.	21040001	21400000	#4848FF	1	0.25
chr2	21400001	21840000	B.1.1.2.1.1.2.2.1.2	0.353009259259259	.	21400001	21840000	#DADAFF	1	0.5
chr2	21840001	22440000	B.2.1.1.1.2.2.1.2.1	0.189814814814815	.	21840001	22440000	#4848FF	1	0.25
chr2	22440001	22600000	B.1.1.1.2.2.1.2.1.2.1.2	0.373842592592593	.	22440001	22600000	#DADAFF	1	0.5
chr2	22600001	23040000	B.2.1.1.1.2.2.1.1.1	0.194444444444444	.	22600001	23040000	#4848FF	1	0.25
chr2	23040001	23240000	B.1.1.2.1.1.2.2.1.1.1	0.355324074074074	.	23040001	23240000	#DADAFF	1	0.5
chr2	23240001	23600000	B.1.1.2.1.1.2.2.1.1.2	0.354166666666667	.	23240001	23600000	#DADAFF	1	0.5
chr2	23600001	23760000	A.2.1.1.1.1.1.1.2.2.2	0.628472222222222	.	23600001	23760000	#FF9191	1	0.75
chr2	23760001	24000000	A.2.1.1.1.1.2.2.2.2	0.611111111111111	.	23760001	24000000	#FF9191	1	0.75
chr2	24000001	24640000	A.1.1.1.1.1.1.2.1	0.998842592592593	.	24000001	24640000	#FF0000	1	1
chr2	24640001	25000000	A.1.1.1.2.2.1.2.1.2	0.924768518518518	.	24640001	25000000	#FF0000	1	1
chr2	25000001	25440000	A.1.1.1.1.1.2.2.1.2	0.986111111111111	.	25000001	25440000	#FF0000	1	1
chr2	25440001	25760000	A.1.1.1.1.2.1.1.1.1.1	0.979166666666667	.	25440001	25760000	#FF0000	1	1
chr2	25760001	25920000	A.1.1.2.1.2.1.1.1.2	0.871527777777778	.	25760001	25920000	#FF0000	1	1
chr2	25920001	26240000	A.1.1.1.2.1.2.2.2	0.930555555555556	.	25920001	26240000	#FF0000	1	1
chr2	26240001	26400000	A.1.1.2.1.2.1.1.1.1.2	0.872685185185185	.	26240001	26400000	#FF0000	1	1
chr2	26400001	26720000	A.1.1.1.2.1.2.1.2.1.1.2	0.939814814814815	.	26400001	26720000	#FF0000	1	1
chr2	26720001	26960000	A.1.2.2.1.2.2.1.2.1	0.677083333333333	.	26720001	26960000	#FF4848	1	0.875
chr2	26960001	27280000	A.1.2.1.1.2.1.2.1.1	0.788194444444444	.	26960001	27280000	#FF4848	1	0.875
chr2	27280001	27440000	A.1.2.1.1.2.1.1.2	0.789351851851852	.	27280001	27440000	#FF4848	1	0.875
chr2	27440001	27600000	A.1.2.1.1.2.1.1.1	0.790509259259259	.	27440001	27600000	#FF4848	1	0.875
chr2	27600001	27880000	A.1.1.1.2.1.2.1.1.1.1	0.945601851851852	.	27600001	27880000	#FF0000	1	1
chr2	27880001	28240000	A.1.1.1.1.1.2.2.2.1.2.2	0.982638888888889	.	27880001	28240000	#FF0000	1	1
chr2	28240001	28560000	A.1.1.2.1.1.2.1.2.1	0.880787037037037	.	28240001	28560000	#FF0000	1	1
chr2	28560001	28720000	A.1.1.2.1.1.1.1.2.1.2	0.896990740740741	.	28560001	28720000	#FF0000	1	1
chr2	28720001	29000000	A.1.1.1.2.2.2.2.1.2.1.2	0.90625	.	28720001	29000000	#FF0000	1	1
chr2	29000001	29160000	A.1.2.1.2.2.2.2.1.1.2	0.709490740740741	.	29000001	29160000	#FF4848	1	0.875
chr2	29160001	29440000	A.2.1.2.2.2.1.2.2.1	0.508101851851852	.	29160001	29440000	#FF9191	1	0.75
chr2	29440001	30040000	B.2.2.1.2.2.2.2.2	0.0636574074074074	.	29440001	30040000	#0000FF	1	0.125
chr2	30040001	30360000	B.2.1.2.2.2.1.2.1	0.126157407407407	.	30040001	30360000	#4848FF	1	0.25
chr2	30360001	30640000	A.2.1.2.2.2.1.1.2.1.2	0.515046296296296	.	30360001	30640000	#FF9191	1	0.75
chr2	30640001	30920000	A.2.1.2.2.1.1.1.2.2	0.533564814814815	.	30640001	30920000	#FF9191	1	0.75
chr2	30920001	31320000	B.2.1.2.2.1.1.2.2	0.135416666666667	.	30920001	31320000	#4848FF	1	0.25
chr2	31320001	31520000	B.2.1.2.1.1.2.2.2.2	0.145833333333333	.	31320001	31520000	#4848FF	1	0.25
chr2	31520001	32080000	B.1.2.1.2.2.2.2	0.260416666666667	.	31520001	32080000	#9191FF	1	0.375
chr2	32080001	32480000	A.1.1.2.2.2.2.2.1	0.81712962962963	.	32080001	32480000	#FF0000	1	1
chr2	32480001	32760000	A.1.1.2.2.1.2.1.1	0.841435185185185	.	32480001	32760000	#FF0000	1	1
chr2	32760001	33040000	A.1.2.1.2.2.2.2.2.2.2	0.702546296296296	.	32760001	33040000	#FF4848	1	0.875
chr2	33040001	33600000	A.2.1.1.1.1.2.1.2	0.616898148148148	.	33040001	33600000	#FF9191	1	0.75
chr2	33600001	33840000	A.2.1.1.1.1.1.1.2.2.1	0.62962962962963	.	33600001	33840000	#FF9191	1	0.75
chr2	33840001	34200000	B.1.2.2.2.2.1.2.2.2	0.211805555555556	.	33840001	34200000	#9191FF	1	0.375
chr2	34200001	34360000	B.2.1.1.1.2.2.1.1.2.2	0.190972222222222	.	34200001	34360000	#4848FF	1	0.25
chr2	34360001	34600000	B.2.1.2.2.1.2.2.2	0.130787037037037	.	34360001	34600000	#4848FF	1	0.25
chr2	34600001	34760000	B.1.2.2.2.1.2.2.1.2	0.228009259259259	.	34600001	34760000	#9191FF	1	0.375
chr2	34760001	34960000	B.2.1.1.1.2.2.1.1.2.1.2	0.19212962962963	.	34760001	34960000	#4848FF	1	0.25
chr2	34960001	35120000	B.1.2.1.1.2.2.1.2.2.2.2	0.295138888888889	.	34960001	35120000	#9191FF	1	0.375
chr2	35120001	35320000	B.1.1.1.2.2.1.2.1.2.1.1	0.375	.	35120001	35320000	#DADAFF	1	0.5
chr2	35320001	35560000	B.2.1.1.1.2.2.1.1.2.1.1	0.193287037037037	.	35320001	35560000	#4848FF	1	0.25
chr2	35560001	35720000	B.1.2.2.2.2.1.2.2.1	0.212962962962963	.	35560001	35720000	#9191FF	1	0.375
chr2	35720001	36080000	B.2.1.2.2.1.2.2.1	0.131944444444444	.	35720001	36080000	#4848FF	1	0.25
chr2	36080001	36200000	B.1.2.2.2.1.1.1.1.2	0.240740740740741	.	36080001	36200000	#9191FF	1	0.375
chr2	36200001	36600000	B.1.1.2.2.2.1.1.2	0.326388888888889	.	36200001	36600000	#DADAFF	1	0.5
chr2	36600001	36760000	A.2.2.1.1.2.1.1.1	0.487268518518519	.	36600001	36760000	#FFDADA	1	0.625
chr2	36760001	37160000	A.1.2.2.2.2.1.1.2.1	0.652777777777778	.	36760001	37160000	#FF4848	1	0.875
chr2	37160001	37520000	A.1.1.1.2.2.2.2.1.1.1.1	0.912037037037037	.	37160001	37520000	#FF0000	1	1
chr2	37520001	37680000	A.1.1.2.1.2.1.1.2.2	0.866898148148148	.	37520001	37680000	#FF0000	1	1
chr2	37680001	38040000	A.1.1.1.1.1.2.1.2.1.1.2	0.994212962962963	.	37680001	38040000	#FF0000	1	1
chr2	38040001	38120000	A.1.2.1.1.2.2.1.1.1	0.783564814814815	.	38040001	38120000	#FF4848	1	0.875
chr2	38120001	38480000	A.1.1.1.2.1.1.2.1.1.2	0.952546296296296	.	38120001	38480000	#FF0000	1	1
chr2	38480001	38560000	A.1.2.1.1.2.2.2.2.1.2	0.763888888888889	.	38480001	38560000	#FF4848	1	0.875
chr2	38560001	38800000	A.1.1.1.2.1.1.2.1.2.1	0.951388888888889	.	38560001	38800000	#FF0000	1	1
chr2	38800001	39000000	A.1.1.1.2.1.2.1.2.1.2.1.1.2	0.9375	.	38800001	39000000	#FF0000	1	1
chr2	39000001	39440000	A.1.1.1.1.2.1.1.2.1.2	0.974537037037037	.	39000001	39440000	#FF0000	1	1
chr2	39440001	39720000	A.1.2.1.1.1.1.1.1.2.2	0.811342592592593	.	39440001	39720000	#FF4848	1	0.875
chr2	39720001	40040000	A.1.2.1.1.1.2.2.2.2	0.791666666666667	.	39720001	40040000	#FF4848	1	0.875
chr2	40040001	40320000	A.2.1.2.1.1.1.2.2.2.2	0.565972222222222	.	40040001	40320000	#FF9191	1	0.75
chr2	40320001	40520000	A.2.2.1.2.1.2.2.1.2.2	0.467592592592593	.	40320001	40520000	#FFDADA	1	0.625
chr2	40520001	40760000	A.1.2.2.1.1.1.2.1	0.697916666666667	.	40520001	40760000	#FF4848	1	0.875
chr2	40760001	40960000	A.2.1.2.1.2.1.1.1.2.2.1	0.553240740740741	.	40760001	40960000	#FF9191	1	0.75
chr2	40960001	41080000	A.2.2.1.2.1.2.2.1.2.1	0.46875	.	40960001	41080000	#FFDADA	1	0.625
chr2	41080001	41680000	B.1.1.1.2.1.1.2.2	0.381944444444444	.	41080001	41680000	#DADAFF	1	0.5
chr2	41680001	41920000	A.2.1.2.1.2.1.1.1.2.2.2	0.552083333333333	.	41680001	41920000	#FF9191	1	0.75
chr2	41920001	42120000	A.2.1.1.2.2.2.1.1.2	0.579861111111111	.	41920001	42120000	#FF9191	1	0.75
chr2	42120001	42280000	A.1.2.1.1.2.2.2.1.1.2.2	0.774305555555556	.	42120001	42280000	#FF4848	1	0.875
chr2	42280001	42720000	A.1.1.2.1.1.2.1.2.2	0.87962962962963	.	42280001	42720000	#FF0000	1	1
chr2	42720001	43040000	A.1.2.1.1.1.1.1.1.2.1.1	0.813657407407407	.	42720001	43040000	#FF4848	1	0.875
chr2	43040001	43200000	A.1.2.1.1.2.2.2.2.2.2	0.761574074074074	.	43040001	43200000	#FF4848	1	0.875
chr2	43200001	43480000	A.1.1.2.1.2.1.1.1.1.1	0.873842592592593	.	43200001	43480000	#FF0000	1	1
chr2	43480001	43680000	A.1.1.2.1.2.1.2.1.1	0.865740740740741	.	43480001	43680000	#FF0000	1	1
chr2	43680001	43840000	A.1.2.1.1.2.2.2.2.2.1	0.762731481481482	.	43680001	43840000	#FF4848	1	0.875
chr2	43840001	44240000	A.1.2.1.1.2.2.2.1.1.1.2	0.77662037037037	.	43840001	44240000	#FF4848	1	0.875
chr2	44240001	44320000	A.2.1.1.2.1.2.2.1	0.590277777777778	.	44240001	44320000	#FF9191	1	0.75
chr2	44320001	44440000	A.1.2.1.1.2.1.2.2.1	0.78587962962963	.	44320001	44440000	#FF4848	1	0.875
chr2	44440001	44600000	A.1.2.1.1.2.2.2.1.2.1.2.2.2.2	0.768518518518518	.	44440001	44600000	#FF4848	1	0.875
chr2	44600001	45000000	A.2.1.1.2.1.2.1	0.591435185185185	.	44600001	45000000	#FF9191	1	0.75
chr2	45000001	45160000	A.2.1.2.1.2.2.2	0.541666666666667	.	45000001	45160000	#FF9191	1	0.75
chr2	45160001	45240000	A.2.1.2.1.1.2.1.1.1	0.564814814814815	.	45160001	45240000	#FF9191	1	0.75
chr2	45240001	45440000	A.1.2.2.1.2.2.2.1.1.2	0.673611111111111	.	45240001	45440000	#FF4848	1	0.875
chr2	45440001	45680000	A.2.1.2.1.1.1.2.1	0.570601851851852	.	45440001	45680000	#FF9191	1	0.75
chr2	45680001	45880000	A.1.2.2.1.1.2.1.2.2	0.693287037037037	.	45680001	45880000	#FF4848	1	0.875
chr2	45880001	46160000	A.1.1.2.1.2.2.1.1.2	0.858796296296296	.	45880001	46160000	#FF0000	1	1
chr2	46160001	46280000	A.1.2.2.1.2.2.2.1.2	0.672453703703704	.	46160001	46280000	#FF4848	1	0.875
chr2	46280001	46560000	A.1.1.2.1.1.1.1.1.2	0.899305555555556	.	46280001	46560000	#FF0000	1	1
chr2	46560001	46720000	A.1.2.1.1.2.2.2.1.1.1.1	0.777777777777778	.	46560001	46720000	#FF4848	1	0.875
chr2	46720001	46920000	A.1.1.2.1.2.1.1.2.1.1	0.87037037037037	.	46720001	46920000	#FF0000	1	1
chr2	46920001	47200000	A.1.1.1.2.1.2.2.1.2	0.931712962962963	.	46920001	47200000	#FF0000	1	1
chr2	47200001	47360000	A.1.2.1.1.1.2.1.2.1.2	0.798611111111111	.	47200001	47360000	#FF4848	1	0.875
chr2	47360001	47520000	A.1.2.1.1.1.1.2.2.1.2	0.804398148148148	.	47360001	47520000	#FF4848	1	0.875
chr2	47520001	48040000	A.1.1.1.2.2.2.2.2.2	0.90162037037037	.	47520001	48040000	#FF0000	1	1
chr2	48040001	48360000	A.1.2.1.2.1.2.2.2.2	0.736111111111111	.	48040001	48360000	#FF4848	1	0.875
chr2	48360001	48760000	A.1.2.1.2.2.2.1.1.2.2	0.71412037037037	.	48360001	48760000	#FF4848	1	0.875
chr2	48760001	49120000	B.2.1.1.2.2.2.1.2.1	0.159722222222222	.	48760001	49120000	#4848FF	1	0.25
chr2	49120001	49840000	B.2.2.2.2.2.2.2	0.00115740740740741	.	49120001	49840000	#0000FF	1	0.125
chr2	49840001	50040000	B.2.2.2.1.2.1.2.1	0.037037037037037	.	49840001	50040000	#0000FF	1	0.125
chr2	50040001	50280000	B.2.2.2.1.2.2.2.1	0.03125	.	50040001	50280000	#0000FF	1	0.125
chr2	50280001	50720000	B.2.2.2.1.1.2.2.1.2	0.0462962962962963	.	50280001	50720000	#0000FF	1	0.125
chr2	50720001	51160000	B.2.1.1.2.2.1.1.1	0.170138888888889	.	50720001	51160000	#4848FF	1	0.25
chr2	51160001	51400000	B.1.2.2.2.1.2.1.1.1	0.233796296296296	.	51160001	51400000	#9191FF	1	0.375
chr2	51400001	51720000	B.1.2.1.2.1.2.2.2.2	0.268518518518519	.	51400001	51720000	#9191FF	1	0.375
chr2	51720001	51880000	B.1.1.2.1.1.2.2.2.1	0.351851851851852	.	51720001	51880000	#DADAFF	1	0.5
chr2	51880001	52160000	A.2.2.2.1.2.1.2.2.1	0.429398148148148	.	51880001	52160000	#FFDADA	1	0.625
chr2	52160001	52280000	B.1.1.1.1.2.1.2.2.2	0.394675925925926	.	52160001	52280000	#DADAFF	1	0.5
chr2	52280001	52600000	A.2.2.2.1.2.1.2.2.2	0.428240740740741	.	52280001	52600000	#FFDADA	1	0.625
chr2	52600001	52840000	B.1.1.1.1.2.1.2.1.2.1.1	0.400462962962963	.	52600001	52840000	#DADAFF	1	0.5
chr2	52840001	52960000	B.1.1.1.1.2.1.2.1.1	0.40162037037037	.	52840001	52960000	#DADAFF	1	0.5
chr2	52960001	53280000	B.1.1.1.1.2.1.2.1.2.1.2	0.399305555555556	.	52960001	53280000	#DADAFF	1	0.5
chr2	53280001	53400000	B.1.1.1.2.2.1.2.1.2.2	0.372685185185185	.	53280001	53400000	#DADAFF	1	0.5
chr2	53400001	53760000	B.1.1.1.1.2.1.2.1.2.2	0.398148148148148	.	53400001	53760000	#DADAFF	1	0.5
chr2	53760001	54000000	A.2.2.1.1.1.2.2.1	0.489583333333333	.	53760001	54000000	#FFDADA	1	0.625
chr2	54000001	54240000	A.1.2.1.2.2.2.1.1.2.1.2	0.715277777777778	.	54000001	54240000	#FF4848	1	0.875
chr2	54240001	54440000	A.1.2.2.2.2.2.1.1.1.2	0.644675925925926	.	54240001	54440000	#FF4848	1	0.875
chr2	54440001	54760000	A.1.2.2.2.1.1.1.2.2.1	0.664351851851852	.	54440001	54760000	#FF4848	1	0.875
chr2	54760001	55000000	A.1.1.2.2.2.1.2.2.1	0.822916666666667	.	54760001	55000000	#FF0000	1	1
chr2	55000001	55240000	A.1.1.2.2.1.1.1.1.1	0.851851851851852	.	55000001	55240000	#FF0000	1	1
chr2	55240001	55400000	A.1.1.2.2.1.2.2.1.1.1	0.836805555555556	.	55240001	55400000	#FF0000	1	1
chr2	55400001	55680000	A.1.1.1.2.2.2.1.1.2.1	0.921296296296296	.	55400001	55680000	#FF0000	1	1
chr2	55680001	55880000	A.1.1.2.2.2.1.1.2.2	0.827546296296296	.	55680001	55880000	#FF0000	1	1
chr2	55880001	56040000	A.2.1.1.1.2.2.1	0.601851851851852	.	55880001	56040000	#FF9191	1	0.75
chr2	56040001	56200000	A.1.2.2.2.2.2.1.2	0.637731481481482	.	56040001	56200000	#FF4848	1	0.875
chr2	56200001	56440000	B.1.1.1.1.2.1.1.1	0.405092592592593	.	56200001	56440000	#DADAFF	1	0.5
chr2	56440001	56920000	B.1.2.1.2.1.2.1.1	0.278935185185185	.	56440001	56920000	#9191FF	1	0.375
chr2	56920001	57040000	B.1.2.2.2.1.1.1.1.1	0.241898148148148	.	56920001	57040000	#9191FF	1	0.375
chr2	57040001	57600000	B.1.2.1.2.1.2.1.2	0.277777777777778	.	57040001	57600000	#9191FF	1	0.375
chr2	57600001	57760000	A.2.2.1.2.2.2.2.1	0.452546296296296	.	57600001	57760000	#FFDADA	1	0.625
chr2	57760001	57920000	B.1.1.1.2.2.1.1.1	0.37962962962963	.	57760001	57920000	#DADAFF	1	0.5
chr2	57920001	58160000	A.2.2.1.2.1.2.1.1.1	0.475694444444444	.	57920001	58160000	#FFDADA	1	0.625
chr2	58160001	58480000	A.2.1.1.1.1.2.2.1.1.2	0.614583333333333	.	58160001	58480000	#FF9191	1	0.75
chr2	58480001	58840000	A.2.2.1.1.1.2.1	0.490740740740741	.	58480001	58840000	#FFDADA	1	0.625
chr2	58840001	58960000	A.2.1.1.1.1.2.2.1.1.1	0.615740740740741	.	58840001	58960000	#FF9191	1	0.75
chr2	58960001	59200000	A.2.2.1.2.2.2.2.2	0.451388888888889	.	58960001	59200000	#FFDADA	1	0.625
chr2	59200001	59480000	A.2.2.1.2.1.2.1.2.2	0.472222222222222	.	59200001	59480000	#FFDADA	1	0.625
chr2	59480001	59880000	A.2.2.1.2.1.2.1.2.1	0.47337962962963	.	59480001	59880000	#FFDADA	1	0.625
chr2	59880001	60040000	A.2.1.2.1.2.1.1.2	0.550925925925926	.	59880001	60040000	#FF9191	1	0.75
chr2	60040001	60320000	A.2.2.1.2.1.2.1.1.2	0.474537037037037	.	60040001	60320000	#FFDADA	1	0.625
chr2	60320001	60400000	A.2.1.2.1.2.2.1.1.2	0.543981481481482	.	60320001	60400000	#FF9191	1	0.75
chr2	60400001	60720000	A.1.2.1.2.2.1.2.2.1.2.1.1	0.728009259259259	.	60400001	60720000	#FF4848	1	0.875
chr2	60720001	60920000	A.1.2.1.2.2.1.2.2.1.2.1.2	0.726851851851852	.	60720001	60920000	#FF4848	1	0.875
chr2	60920001	61320000	A.1.1.1.1.1.2.2.2.1.2.1	0.983796296296296	.	60920001	61320000	#FF0000	1	1
chr2	61320001	61720000	A.1.1.1.2.1.1.1.1.1	0.961805555555556	.	61320001	61720000	#FF0000	1	1
chr2	61720001	62120000	A.1.1.1.2.1.1.2.1.2.2	0.950231481481482	.	61720001	62120000	#FF0000	1	1
chr2	62120001	62240000	A.1.2.1.1.2.2.2.1.2.1.1	0.773148148148148	.	62120001	62240000	#FF4848	1	0.875
chr2	62240001	62600000	A.1.1.1.2.1.1.2.2.2	0.946759259259259	.	62240001	62600000	#FF0000	1	1
chr2	62600001	63040000	A.1.2.1.1.1.2.1.2.2.2.1	0.796296296296296	.	62600001	63040000	#FF4848	1	0.875
chr2	63040001	63240000	A.2.1.2.1.2.1.1.1.2.1	0.554398148148148	.	63040001	63240000	#FF9191	1	0.75
chr2	63240001	63400000	A.1.2.2.1.1.1.1.1.1	0.701388888888889	.	63240001	63400000	#FF4848	1	0.875
chr2	63400001	63720000	A.2.1.2.1.1.1.2.2.1.2	0.568287037037037	.	63400001	63720000	#FF9191	1	0.75
chr2	63720001	64240000	A.1.1.1.2.2.1.2.2	0.923611111111111	.	63720001	64240000	#FF0000	1	1
chr2	64240001	64520000	A.1.1.1.2.2.2.2.2.1.2	0.902777777777778	.	64240001	64520000	#FF0000	1	1
chr2	64520001	64880000	A.1.1.1.2.2.2.2.2.1.1	0.903935185185185	.	64520001	64880000	#FF0000	1	1
chr2	64880001	65080000	A.1.1.2.2.1.2.1.2.2.2	0.837962962962963	.	64880001	65080000	#FF0000	1	1
chr2	65080001	65280000	A.1.2.1.2.1.2.1.1.1	0.747685185185185	.	65080001	65280000	#FF4848	1	0.875
chr2	65280001	65480000	A.1.2.1.2.2.2.2.1.2.1	0.708333333333333	.	65280001	65480000	#FF4848	1	0.875
chr2	65480001	65840000	A.2.1.1.1.2.1.1.1	0.609953703703704	.	65480001	65840000	#FF9191	1	0.75
chr2	65840001	66080000	B.2.1.2.2.1.1.2.1.2	0.136574074074074	.	65840001	66080000	#4848FF	1	0.25
chr2	66080001	66240000	B.2.1.1.2.2.2.2.2.2	0.152777777777778	.	66080001	66240000	#4848FF	1	0.25
chr2	66240001	66600000	B.2.2.2.1.1.2.2.2.1.2	0.0439814814814815	.	66240001	66600000	#0000FF	1	0.125
chr2	66600001	66880000	B.2.2.1.2.2.2.2.1.1	0.0659722222222222	.	66600001	66880000	#0000FF	1	0.125
chr2	66880001	67160000	B.2.2.2.2.1.2.2	0.0138888888888889	.	66880001	67160000	#0000FF	1	0.125
chr2	67160001	67560000	B.2.2.2.2.2.1.2.1.1	0.0115740740740741	.	67160001	67560000	#0000FF	1	0.125
chr2	67560001	67720000	B.2.1.2.2.1.1.2.1.1	0.137731481481481	.	67560001	67720000	#4848FF	1	0.25
chr2	67720001	68280000	B.2.2.2.1.1.2.2.2.1.1	0.0451388888888889	.	67720001	68280000	#0000FF	1	0.125
chr2	68280001	68680000	A.1.2.2.2.1.2.2.2	0.657407407407407	.	68280001	68680000	#FF4848	1	0.875
chr2	68680001	68920000	A.1.2.1.2.2.2.1.1.2.1.1	0.716435185185185	.	68680001	68920000	#FF4848	1	0.875
chr2	68920001	69200000	A.1.1.2.2.1.2.1.2.2.1	0.83912037037037	.	68920001	69200000	#FF0000	1	1
chr2	69200001	69520000	A.1.1.1.1.2.2.1.2	0.966435185185185	.	69200001	69520000	#FF0000	1	1
chr2	69520001	69600000	A.1.2.1.1.2.2.1.1.2	0.782407407407407	.	69520001	69600000	#FF4848	1	0.875
chr2	69600001	69800000	A.1.1.1.2.1.1.1.2.2.1	0.956018518518518	.	69600001	69800000	#FF0000	1	1
chr2	69800001	70160000	A.1.1.1.1.1.2.1.2.1.2.2.1	0.991898148148148	.	69800001	70160000	#FF0000	1	1
chr2	70160001	70520000	A.1.1.1.1.1.2.1.2.1.2.2.2	0.990740740740741	.	70160001	70520000	#FF0000	1	1
chr2	70520001	70840000	A.1.1.2.1.1.1.2.1.1.1	0.893518518518518	.	70520001	70840000	#FF0000	1	1
chr2	70840001	71240000	A.1.1.1.1.1.2.2.2.2.2	0.980324074074074	.	70840001	71240000	#FF0000	1	1
chr2	71240001	71360000	A.1.2.1.1.2.2.1.2.1.1	0.78125	.	71240001	71360000	#FF4848	1	0.875
chr2	71360001	71720000	A.1.2.1.2.2.2.2.1.2.2	0.707175925925926	.	71360001	71720000	#FF4848	1	0.875
chr2	71720001	72080000	B.2.1.1.1.1.2.2.2	0.204861111111111	.	71720001	72080000	#4848FF	1	0.25
chr2	72080001	72400000	B.2.1.1.1.1.2.2.1	0.206018518518519	.	72080001	72400000	#4848FF	1	0.25
chr2	72400001	72760000	B.2.2.1.1.2.2.1	0.0983796296296296	.	72400001	72760000	#0000FF	1	0.125
chr2	72760001	73000000	B.2.1.1.2.2.2.2.1.2	0.155092592592593	.	72760001	73000000	#4848FF	1	0.25
chr2	73000001	73120000	B.1.1.1.2.2.2.2	0.365740740740741	.	73000001	73120000	#DADAFF	1	0.5
chr2	73120001	73520000	A.1.2.2.2.1.2.1.1	0.66087962962963	.	73120001	73520000	#FF4848	1	0.875
chr2	73520001	73920000	A.2.1.2.1.1.1.1.1	0.572916666666667	.	73520001	73920000	#FF9191	1	0.75
chr2	73920001	74080000	A.1.2.1.1.2.2.1.2.1.2	0.780092592592593	.	73920001	74080000	#FF4848	1	0.875
chr2	74080001	74360000	A.1.1.1.2.2.2.2.1.1.1.2	0.91087962962963	.	74080001	74360000	#FF0000	1	1
chr2	74360001	74480000	A.1.1.2.1.2.1.2.2.2.1	0.862268518518518	.	74360001	74480000	#FF0000	1	1
chr2	74480001	74640000	A.1.1.2.1.2.1.2.2.2.2	0.861111111111111	.	74480001	74640000	#FF0000	1	1
chr2	74640001	74840000	A.1.1.1.2.1.1.1.2.1.2	0.957175925925926	.	74640001	74840000	#FF0000	1	1
chr2	74840001	74960000	A.1.2.1.2.1.2.1.2.2	0.743055555555556	.	74840001	74960000	#FF4848	1	0.875
chr2	74960001	75120000	A.1.1.2.2.2.1.1.1.1	0.831018518518518	.	74960001	75120000	#FF0000	1	1
chr2	75120001	75280000	A.1.2.1.2.2.1.2.2.1.2.2	0.725694444444444	.	75120001	75280000	#FF4848	1	0.875
chr2	75280001	75640000	A.2.1.2.1.1.1.1.2	0.571759259259259	.	75280001	75640000	#FF9191	1	0.75
chr2	75640001	75920000	A.2.1.2.2.1.2.2.1	0.523148148148148	.	75640001	75920000	#FF9191	1	0.75
chr2	75920001	76040000	A.2.2.2.1.1.2.2.1.1	0.440972222222222	.	75920001	76040000	#FFDADA	1	0.625
chr2	76040001	76320000	A.2.2.1.2.2.2.1.1.2.2	0.454861111111111	.	76040001	76320000	#FFDADA	1	0.625
chr2	76320001	76480000	B.1.1.1.1.2.1.2.2.1.1	0.396990740740741	.	76320001	76480000	#DADAFF	1	0.5
chr2	76480001	76600000	B.1.1.1.2.2.1.1.2.1	0.378472222222222	.	76480001	76600000	#DADAFF	1	0.5
chr2	76600001	76760000	A.2.2.2.1.1.2.2.1.2.1	0.439814814814815	.	76600001	76760000	#FFDADA	1	0.625
chr2	76760001	77120000	B.1.2.1.2.1.2.2.2.1.1.1	0.274305555555556	.	76760001	77120000	#9191FF	1	0.375
chr2	77120001	77240000	B.1.2.1.2.1.2.2.1.2	0.275462962962963	.	77120001	77240000	#9191FF	1	0.375
chr2	77240001	77560000	B.1.2.1.2.1.2.2.2.1.2.1.1	0.271990740740741	.	77240001	77560000	#9191FF	1	0.375
chr2	77560001	77800000	B.1.2.2.2.1.2.2.2.1	0.226851851851852	.	77560001	77800000	#9191FF	1	0.375
chr2	77800001	78120000	B.1.2.1.2.1.2.2.2.1.1.2	0.273148148148148	.	77800001	78120000	#9191FF	1	0.375
chr2	78120001	78520000	B.1.2.2.2.1.2.1.1.2	0.232638888888889	.	78120001	78520000	#9191FF	1	0.375
chr2	78520001	78720000	B.1.2.1.2.1.2.2.2.1.2.1.2	0.270833333333333	.	78520001	78720000	#9191FF	1	0.375
chr2	78720001	78920000	B.1.2.1.2.1.2.2.1.1	0.27662037037037	.	78720001	78920000	#9191FF	1	0.375
chr2	78920001	79160000	B.1.1.2.1.1.2.1.1.2.2	0.357638888888889	.	78920001	79160000	#DADAFF	1	0.5
chr2	79160001	79280000	B.1.1.2.2.1.2.2.1	0.331018518518519	.	79160001	79280000	#DADAFF	1	0.5
chr2	79280001	79400000	B.1.1.2.1.1.2.1.1.1	0.359953703703704	.	79280001	79400000	#DADAFF	1	0.5
chr2	79400001	79800000	B.1.2.2.2.1.2.2.1.1.2	0.229166666666667	.	79400001	79800000	#9191FF	1	0.375
chr2	79800001	80160000	B.1.1.2.1.1.2.2.2.2.1	0.350694444444444	.	79800001	80160000	#DADAFF	1	0.5
chr2	80160001	80480000	B.1.1.1.2.2.1.1.2.2	0.377314814814815	.	80160001	80480000	#DADAFF	1	0.5
chr2	80480001	80840000	B.1.1.2.1.1.2.2.2.2.2	0.349537037037037	.	80480001	80840000	#DADAFF	1	0.5
chr2	80840001	81200000	B.2.1.1.1.2.2.1.2.2.2	0.1875	.	80840001	81200000	#4848FF	1	0.25
chr2	81200001	81480000	B.1.2.2.2.1.2.2.1.1.1	0.230324074074074	.	81200001	81480000	#9191FF	1	0.375
chr2	81480001	81640000	B.1.2.2.2.1.2.2.2.2	0.225694444444444	.	81480001	81640000	#9191FF	1	0.375
chr2	81640001	82040000	B.2.1.1.1.2.2.1.2.2.1	0.188657407407407	.	81640001	82040000	#4848FF	1	0.25
chr2	82040001	82440000	B.1.2.1.2.1.2.2.2.1.2.2	0.269675925925926	.	82040001	82440000	#9191FF	1	0.375
chr2	82440001	82800000	A.2.2.2.1.1.2.2.1.2.2	0.438657407407407	.	82440001	82800000	#FFDADA	1	0.625
chr2	82800001	82960000	B.1.1.2.2.2.2.2	0.319444444444444	.	82800001	82960000	#DADAFF	1	0.5
chr2	82960001	83240000	B.1.1.2.1.1.2.1.1.2.1	0.358796296296296	.	82960001	83240000	#DADAFF	1	0.5
chr2	83240001	83400000	B.1.1.1.1.2.1.1.2.1	0.403935185185185	.	83240001	83400000	#DADAFF	1	0.5
chr2	83400001	84080000	B.1.2.1.1.2.2.1.1.1	0.306712962962963	.	83400001	84080000	#9191FF	1	0.375
chr2	84080001	84200000	B.1.1.2.1.1.2.1.2	0.356481481481481	.	84080001	84200000	#DADAFF	1	0.5
chr2	84200001	84360000	B.1.1.2.2.1.2.2.2	0.329861111111111	.	84200001	84360000	#DADAFF	1	0.5
chr2	84360001	84480000	B.1.1.1.1.2.1.2.2.1.2	0.395833333333333	.	84360001	84480000	#DADAFF	1	0.5
chr2	84480001	84640000	A.2.2.2.1.2.1.1.2	0.434027777777778	.	84480001	84640000	#FFDADA	1	0.625
chr2	84640001	85120000	A.1.2.2.2.2.2.1.1.1.1	0.645833333333333	.	84640001	85120000	#FF4848	1	0.875
chr2	85120001	85280000	A.1.1.2.2.1.2.1.2.1	0.840277777777778	.	85120001	85280000	#FF0000	1	1
chr2	85280001	85560000	A.1.1.2.2.1.2.2.2.1	0.833333333333333	.	85280001	85560000	#FF0000	1	1
chr2	85560001	85840000	A.1.1.1.2.1.1.1.1.2.1	0.960648148148148	.	85560001	85840000	#FF0000	1	1
chr2	85840001	86080000	A.1.1.1.2.1.2.1.2.2	0.934027777777778	.	85840001	86080000	#FF0000	1	1
chr2	86080001	86280000	A.1.1.1.2.1.2.1.2.1.2.1.1.1	0.938657407407407	.	86080001	86280000	#FF0000	1	1
chr2	86280001	86440000	A.1.1.2.1.2.1.2.2.1	0.863425925925926	.	86280001	86440000	#FF0000	1	1
chr2	86440001	86720000	A.1.1.1.2.1.2.1.2.1.1.1	0.940972222222222	.	86440001	86720000	#FF0000	1	1
chr2	86720001	87040000	A.1.1.2.1.2.2.2.1.1.1	0.856481481481482	.	86720001	87040000	#FF0000	1	1
chr2	87040001	87160000	A.2.1.1.2.1.1.1.1	0.596064814814815	.	87040001	87160000	#FF9191	1	0.75
chr2	87280001	87360000	A.2.1.1.2.1.1.1.1	0.596064814814815	.	87280001	87360000	#FF9191	1	0.75
chr2	87360001	87560000	A.1.2.2.1.2.2.2.2	0.671296296296296	.	87360001	87560000	#FF4848	1	0.875
chr2	87560001	87640000	A.2.1.2.1.1.2.2.1	0.561342592592593	.	87560001	87640000	#FF9191	1	0.75
chr2	87720001	87760000	A.2.1.2.1.1.2.2.1	0.561342592592593	.	87720001	87760000	#FF9191	1	0.75
chr2	87760001	88000000	A.1.2.2.1.1.1.1.1.2	0.700231481481482	.	87760001	88000000	#FF4848	1	0.875
chr2	88000001	88040000	A.2.1.1.2.1.1.2.1	0.59375	.	88000001	88040000	#FF9191	1	0.75
chr2	88120001	88240000	A.2.1.1.2.1.1.2.1	0.59375	.	88120001	88240000	#FF9191	1	0.75
chr2	88280001	88320000	A.2.1.1.2.1.1.2.1	0.59375	.	88280001	88320000	#FF9191	1	0.75
chr2	88320001	88640000	A.1.2.2.2.1.1.1.2.2.2	0.663194444444444	.	88320001	88640000	#FF4848	1	0.875
chr2	88640001	88880000	A.2.2.1.2.2.1.1.2	0.460648148148148	.	88640001	88880000	#FFDADA	1	0.625
chr2	88880001	89040000	A.2.1.2.2.2.1.2.2.2	0.506944444444444	.	88880001	89040000	#FF9191	1	0.75
chr2	89040001	89240000	B.1.1.2.1.2.1.1.2.2.2	0.342592592592593	.	89040001	89240000	#DADAFF	1	0.5
chr2	89240001	89440000	B.2.1.2.1.1.2.2.2.1	0.146990740740741	.	89240001	89440000	#4848FF	1	0.25
chr2	89440001	89600000	B.1.1.2.1.2.1.1.2.1	0.344907407407407	.	89440001	89600000	#DADAFF	1	0.5
chr2	89800001	89920000	B.2.1.1.2.1.1.1.1.1	0.184027777777778	.	89800001	89920000	#4848FF	1	0.25
chr2	90000001	90080000	B.2.1.1.2.1.1.1.1.1	0.184027777777778	.	90000001	90080000	#4848FF	1	0.25
chr2	90080001	90160000	B.2.1.2.2.2.1.1.2.2	0.127314814814815	.	90080001	90160000	#4848FF	1	0.25
chr2	90200001	90280000	B.2.1.2.2.2.1.1.2.2	0.127314814814815	.	90200001	90280000	#4848FF	1	0.25
chr2	90400001	90480000	B.1.2.1.2.2.2.1.1	0.262731481481481	.	90400001	90480000	#9191FF	1	0.375
chr2	91640001	91680000	B.1.2.1.2.2.2.1.1	0.262731481481481	.	91640001	91680000	#9191FF	1	0.375
chr2	91680001	91760000	B.1.2.2.2.1.1.2	0.234953703703704	.	91680001	91760000	#9191FF	1	0.375
chr2	91760001	92040000	B.2.1.1.2.2.2.2.2.1	0.153935185185185	.	91760001	92040000	#4848FF	1	0.25
chr2	92040001	92200000	B.2.2.1.1.2.2.2.2.1.2.1	0.0914351851851852	.	92040001	92200000	#0000FF	1	0.125
chr2	92240001	92360000	B.2.2.1.1.2.2.2.2.1.2.1	0.0914351851851852	.	92240001	92360000	#0000FF	1	0.125
chr2	95320001	95680000	B.2.1.1.1.1.2.1.2	0.207175925925926	.	95320001	95680000	#4848FF	1	0.25
chr2	95680001	95880000	A.2.1.2.2.2.1.1.1.2.1	0.519675925925926	.	95680001	95880000	#FF9191	1	0.75
chr2	95880001	96120000	A.2.2.2.1.1.1.2.1	0.446759259259259	.	95880001	96120000	#FFDADA	1	0.625
chr2	96160001	96280000	B.1.2.1.1.1.2.1.2	0.314814814814815	.	96160001	96280000	#9191FF	1	0.375
chr2	96320001	96400000	B.1.2.1.1.1.2.1.2	0.314814814814815	.	96320001	96400000	#9191FF	1	0.375
chr2	96400001	96640000	A.2.1.1.2.1.1.2.2	0.592592592592593	.	96400001	96640000	#FF9191	1	0.75
chr2	96640001	96920000	A.1.1.1.2.1.2.1.1.2.1	0.943287037037037	.	96640001	96920000	#FF0000	1	1
chr2	96920001	97200000	A.1.1.1.2.1.2.1.1.1.2	0.944444444444444	.	96920001	97200000	#FF0000	1	1
chr2	97200001	97280000	A.1.2.1.1.2.2.2.2.1.1.2	0.765046296296296	.	97200001	97280000	#FF4848	1	0.875
chr2	97280001	97440000	A.1.1.2.1.1.1.1.2.2.1	0.895833333333333	.	97280001	97440000	#FF0000	1	1
chr2	97440001	97640000	A.1.1.2.1.1.1.1.2.2.2	0.894675925925926	.	97440001	97640000	#FF0000	1	1
chr2	97640001	97920000	A.1.2.2.1.1.2.2.1.2.2	0.6875	.	97640001	97920000	#FF4848	1	0.875
chr2	98000001	98040000	A.1.2.2.1.1.2.2.1.2.2	0.6875	.	98000001	98040000	#FF4848	1	0.875
chr2	98160001	98320000	A.1.2.2.1.1.2.2.1.1	0.69212962962963	.	98160001	98320000	#FF4848	1	0.875
chr2	98320001	98480000	A.1.2.2.1.2.2.1.1.1	0.679398148148148	.	98320001	98480000	#FF4848	1	0.875
chr2	98480001	98800000	A.1.1.2.1.2.2.1.1.1	0.859953703703704	.	98480001	98800000	#FF0000	1	1
chr2	98800001	99040000	A.1.2.2.1.2.2.2.1.1.1	0.674768518518518	.	98800001	99040000	#FF4848	1	0.875
chr2	99040001	99280000	A.1.2.1.1.1.1.1.2.1	0.810185185185185	.	99040001	99280000	#FF4848	1	0.875
chr2	99280001	99440000	A.1.2.1.1.1.1.1.2.2	0.809027777777778	.	99280001	99440000	#FF4848	1	0.875
chr2	99440001	99680000	A.1.2.2.1.2.1.1.2	0.68287037037037	.	99440001	99680000	#FF4848	1	0.875
chr2	99680001	99800000	A.1.2.2.1.1.2.1.1	0.695601851851852	.	99680001	99800000	#FF4848	1	0.875
chr2	99800001	100160000	A.1.2.1.1.1.2.1.2.2.2.2	0.795138888888889	.	99800001	100160000	#FF4848	1	0.875
chr2	100160001	100680000	B.1.1.1.2.1.2	0.380787037037037	.	100160001	100680000	#DADAFF	1	0.5
chr2	100680001	100840000	A.2.1.1.2.2.2.1.1.1	0.581018518518518	.	100680001	100840000	#FF9191	1	0.75
chr2	100840001	101160000	A.2.1.2.1.1.1.2.2.1.1	0.569444444444444	.	100840001	101160000	#FF9191	1	0.75
chr2	101160001	101640000	A.1.2.1.1.1.2.2.2.1	0.792824074074074	.	101160001	101640000	#FF4848	1	0.875
chr2	101640001	101960000	A.1.1.1.1.2.1.1.2.2	0.97337962962963	.	101640001	101960000	#FF0000	1	1
chr2	101960001	102080000	A.1.1.2.1.1.1.2.2.2.2.2	0.885416666666667	.	101960001	102080000	#FF0000	1	1
chr2	102080001	102400000	A.1.1.1.1.2.2.1.1	0.967592592592593	.	102080001	102400000	#FF0000	1	1
chr2	102400001	102640000	A.1.1.1.2.2.2.2.1.1.2	0.909722222222222	.	102400001	102640000	#FF0000	1	1
chr2	102640001	102840000	A.1.1.2.2.2.1.1.1.2	0.829861111111111	.	102640001	102840000	#FF0000	1	1
chr2	102840001	103080000	A.1.2.1.2.2.1.2.2.1.1.1	0.730324074074074	.	102840001	103080000	#FF4848	1	0.875
chr2	103080001	103440000	A.2.1.2.2.1.1.1.2.1.2	0.534722222222222	.	103080001	103440000	#FF9191	1	0.75
chr2	103440001	104240000	B.2.2.2.1.2.2.1	0.0324074074074074	.	103440001	104240000	#0000FF	1	0.125
chr2	104240001	104680000	B.2.2.2.2.2.1.2.2	0.00925925925925926	.	104240001	104680000	#0000FF	1	0.125
chr2	104680001	104960000	B.2.2.2.2.1.1.1.1.2	0.025462962962963	.	104680001	104960000	#0000FF	1	0.125
chr2	104960001	105120000	B.2.2.1.1.2.2.2.2.1.2.2.1	0.0902777777777778	.	104960001	105120000	#0000FF	1	0.125
chr2	105120001	105280000	B.2.1.2.1.1.2.1.1	0.150462962962963	.	105120001	105280000	#4848FF	1	0.25
chr2	105280001	105440000	B.2.2.1.1.2.2.2.2.1.2.2.2	0.0891203703703704	.	105280001	105440000	#0000FF	1	0.125
chr2	105440001	105640000	B.2.1.2.1.1.2.1.2	0.149305555555556	.	105440001	105640000	#4848FF	1	0.25
chr2	105640001	105920000	B.1.1.1.2.2.1.2.2.1	0.371527777777778	.	105640001	105920000	#DADAFF	1	0.5
chr2	105920001	106200000	A.2.1.2.2.1.1.1.2.1.1.1.1	0.538194444444444	.	105920001	106200000	#FF9191	1	0.75
chr2	106200001	106440000	A.2.1.1.1.1.1.1.1.2	0.631944444444444	.	106200001	106440000	#FF9191	1	0.75
chr2	106440001	106640000	A.2.1.1.1.2.2.2.2.1	0.59837962962963	.	106440001	106640000	#FF9191	1	0.75
chr2	106640001	106760000	A.2.2.1.2.2.1.1.1.1	0.462962962962963	.	106640001	106760000	#FFDADA	1	0.625
chr2	106760001	107040000	A.2.1.2.2.2.1.1.1.2.2.2	0.517361111111111	.	106760001	107040000	#FF9191	1	0.75
chr2	107080001	107200000	A.2.1.2.2.2.1.1.1.2.2.2	0.517361111111111	.	107080001	107200000	#FF9191	1	0.75
chr2	107200001	107560000	B.2.2.2.2.1.1.1.1.1.1	0.0277777777777778	.	107200001	107560000	#0000FF	1	0.125
chr2	107560001	108080000	B.2.2.2.2.2.1.2.1.2	0.0104166666666667	.	107560001	108080000	#0000FF	1	0.125
chr2	108080001	108240000	B.2.2.2.1.1.1.2.2.1	0.0543981481481481	.	108080001	108240000	#0000FF	1	0.125
chr2	108240001	108400000	B.2.2.2.1.1.1.2.2.2.2	0.0520833333333333	.	108240001	108400000	#0000FF	1	0.125
chr2	108400001	108440000	B.2.2.1.1.2.1.2.2.2	0.099537037037037	.	108400001	108440000	#0000FF	1	0.125
chr2	108520001	108600000	B.2.2.1.1.2.1.2.2.2	0.099537037037037	.	108520001	108600000	#0000FF	1	0.125
chr2	108600001	108800000	B.2.2.2.1.1.1.2.1.2.1	0.056712962962963	.	108600001	108800000	#0000FF	1	0.125
chr2	108800001	109040000	B.1.1.2.1.2.1.1.1.1.2	0.347222222222222	.	108800001	109040000	#DADAFF	1	0.5
chr2	109040001	109440000	A.2.1.2.2.1.1.2.2.1	0.530092592592593	.	109040001	109440000	#FF9191	1	0.75
chr2	109440001	109760000	B.2.1.1.1.1.2.1.1	0.208333333333333	.	109440001	109760000	#4848FF	1	0.25
chr2	109760001	109920000	B.1.2.1.1.1.2.1.1	0.315972222222222	.	109760001	109920000	#9191FF	1	0.375
chr2	109920001	110120000	B.1.2.2.2.2.2	0.210648148148148	.	109920001	110120000	#9191FF	1	0.375
chr2	110240001	110320000	B.1.2.2.2.2.2	0.210648148148148	.	110240001	110320000	#9191FF	1	0.375
chr2	110320001	110520000	B.1.1.2.1.2.1.1.2.2.1	0.34375	.	110320001	110520000	#DADAFF	1	0.5
chr2	110840001	111000000	B.1.1.1.1.1.1.2	0.412037037037037	.	110840001	111000000	#DADAFF	1	0.5
chr2	111360001	111600000	A.1.2.1.2.2.1.1.1	0.734953703703704	.	111360001	111600000	#FF4848	1	0.875
chr2	111600001	112040000	A.1.1.1.2.2.1.1.2	0.927083333333333	.	111600001	112040000	#FF0000	1	1
chr2	112040001	112200000	A.2.1.1.2.1.1.1.2	0.594907407407407	.	112040001	112200000	#FF9191	1	0.75
chr2	112200001	112480000	A.1.1.2.1.1.1.2.2.2.2.1	0.886574074074074	.	112200001	112480000	#FF0000	1	1
chr2	112480001	112640000	A.1.2.2.1.1.2.2.2.1	0.686342592592593	.	112480001	112640000	#FF4848	1	0.875
chr2	112640001	112800000	A.1.1.2.1.1.1.2.1.2.2	0.890046296296296	.	112640001	112800000	#FF0000	1	1
chr2	112800001	113120000	A.1.1.2.1.1.1.2.1.1.2	0.892361111111111	.	112800001	113120000	#FF0000	1	1
chr2	113160001	113200000	A.1.1.2.1.1.1.2.1.1.2	0.892361111111111	.	113160001	113200000	#FF0000	1	1
chr2	113200001	113520000	A.1.1.1.1.2.1.2.2.2.1	0.969907407407407	.	113200001	113520000	#FF0000	1	1
chr2	113520001	113720000	A.1.1.1.2.1.2.1.1.2.2	0.94212962962963	.	113520001	113720000	#FF0000	1	1
chr2	113720001	114000000	A.1.1.1.1.2.1.2.1	0.972222222222222	.	113720001	114000000	#FF0000	1	1
chr2	114000001	114240000	A.1.1.2.2.1.2.2.1.1.2	0.835648148148148	.	114000001	114240000	#FF0000	1	1
chr2	114240001	114440000	A.1.2.2.2.2.1.2.1.1	0.650462962962963	.	114240001	114440000	#FF4848	1	0.875
chr2	114440001	114720000	A.1.2.2.2.2.1.2.1.2.1	0.649305555555556	.	114440001	114720000	#FF4848	1	0.875
chr2	114720001	115120000	B.2.1.1.2.2.2.1.1	0.16087962962963	.	114720001	115120000	#4848FF	1	0.25
chr2	115120001	115320000	B.1.2.1.1.2.2.2.2.1.1.1	0.291666666666667	.	115120001	115320000	#9191FF	1	0.375
chr2	115320001	115680000	B.2.2.2.1.1.1.2.1.2.2	0.0555555555555556	.	115320001	115680000	#0000FF	1	0.125
chr2	115680001	116040000	B.2.2.2.1.1.2.2.2.2	0.0428240740740741	.	115680001	116040000	#0000FF	1	0.125
chr2	116040001	116160000	B.2.1.2.2.2.2.1.1.1	0.123842592592593	.	116040001	116160000	#4848FF	1	0.25
chr2	116160001	116480000	B.2.2.2.1.2.1.2.2.1.1	0.0358796296296296	.	116160001	116480000	#0000FF	1	0.125
chr2	116480001	117040000	B.2.2.2.2.1.2.1.1.1	0.0185185185185185	.	116480001	117040000	#0000FF	1	0.125
chr2	117040001	117160000	B.2.2.1.1.2.1.2.1	0.103009259259259	.	117040001	117160000	#0000FF	1	0.125
chr2	117160001	117800000	B.2.2.2.2.1.1.1.1.1.2	0.0266203703703704	.	117160001	117800000	#0000FF	1	0.125
chr2	117800001	118000000	B.2.1.2.2.2.2.2.1.1.2	0.119212962962963	.	117800001	118000000	#4848FF	1	0.25
chr2	118000001	118120000	B.2.2.1.1.2.1.2.2.1.1	0.101851851851852	.	118000001	118120000	#0000FF	1	0.125
chr2	118120001	118560000	B.2.2.1.2.2.2.2.1.2	0.0648148148148148	.	118120001	118560000	#0000FF	1	0.125
chr2	118560001	118720000	B.1.2.1.1.1.2.2	0.313657407407407	.	118560001	118720000	#9191FF	1	0.375
chr2	118720001	118960000	B.1.1.1.1.1.1.1.2.1	0.414351851851852	.	118720001	118960000	#DADAFF	1	0.5
chr2	118960001	119640000	B.2.2.1.2.1.1.2	0.0833333333333333	.	118960001	119640000	#0000FF	1	0.125
chr2	119640001	119760000	A.2.1.1.1.2.1.2.1	0.605324074074074	.	119640001	119760000	#FF9191	1	0.75
chr2	119760001	120040000	A.2.1.2.2.2.1.1.1.2.2.1	0.518518518518518	.	119760001	120040000	#FF9191	1	0.75
chr2	120040001	120400000	A.1.2.1.2.1.2.2.2.1	0.737268518518518	.	120040001	120400000	#FF4848	1	0.875
chr2	120400001	120600000	A.2.1.1.1.1.1.1.1.1.2	0.633101851851852	.	120400001	120600000	#FF9191	1	0.75
chr2	120600001	120920000	A.2.1.1.1.2.2.2.2.2	0.597222222222222	.	120600001	120920000	#FF9191	1	0.75
chr2	120920001	121080000	A.1.2.2.2.1.2.1.2	0.659722222222222	.	120920001	121080000	#FF4848	1	0.875
chr2	121080001	121240000	A.2.1.2.2.1.2.2.2	0.521990740740741	.	121080001	121240000	#FF9191	1	0.75
chr2	121240001	121440000	A.2.1.1.1.1.1.1.1.1.1	0.634259259259259	.	121240001	121440000	#FF9191	1	0.75
chr2	121440001	121840000	B.1.2.1.2.2.2.1.2	0.261574074074074	.	121440001	121840000	#9191FF	1	0.375
chr2	121840001	122280000	A.2.2.2.1.1.1.2.2	0.445601851851852	.	121840001	122280000	#FFDADA	1	0.625
chr2	122280001	122520000	A.1.2.2.2.2.1.2.1.2.2	0.648148148148148	.	122280001	122520000	#FF4848	1	0.875
chr2	122520001	122760000	B.2.1.1.2.1.1.2.2.2	0.174768518518519	.	122520001	122760000	#4848FF	1	0.25
chr2	122760001	123000000	B.2.2.1.2.2.1.2	0.0729166666666667	.	122760001	123000000	#0000FF	1	0.125
chr2	123000001	123280000	B.2.2.2.1.1.1.2.1.1	0.0578703703703704	.	123000001	123280000	#0000FF	1	0.125
chr2	123280001	123680000	B.2.2.2.2.1.2.1.1.2	0.0173611111111111	.	123280001	123680000	#0000FF	1	0.125
chr2	123680001	123760000	B.2.2.1.1.2.1.2.2.1.2	0.100694444444444	.	123680001	123760000	#0000FF	1	0.125
chr2	123760001	124160000	B.2.2.2.2.2.2.1.2.1.2	0.00462962962962963	.	123760001	124160000	#0000FF	1	0.125
chr2	124160001	124440000	B.2.2.2.1.1.1.2.2.2.1	0.0532407407407407	.	124160001	124440000	#0000FF	1	0.125
chr2	124440001	124720000	B.2.2.2.1.2.1.2.2.1.2	0.0347222222222222	.	124440001	124720000	#0000FF	1	0.125
chr2	124720001	125560000	B.2.2.2.2.2.2.1.2.2.1	0.00347222222222222	.	124720001	125560000	#0000FF	1	0.125
chr2	125560001	125640000	B.2.1.1.1.2.1.2.2.1	0.197916666666667	.	125560001	125640000	#4848FF	1	0.25
chr2	125640001	126040000	B.1.2.2.1.1.2.2	0.251157407407407	.	125640001	126040000	#9191FF	1	0.375
chr2	126040001	126200000	B.2.1.2.2.2.2.1.1.2	0.122685185185185	.	126040001	126200000	#4848FF	1	0.25
chr2	126200001	126400000	B.2.2.1.1.2.2.2.1.1.1.1	0.0972222222222222	.	126200001	126400000	#0000FF	1	0.125
chr2	126400001	126560000	B.2.1.2.2.2.2.1.2	0.121527777777778	.	126400001	126560000	#4848FF	1	0.25
chr2	126560001	127000000	B.2.2.1.1.1.2.1.2.2.1	0.107638888888889	.	126560001	127000000	#0000FF	1	0.125
chr2	127000001	127560000	A.2.2.1.1.2.1.2.2.2	0.481481481481481	.	127000001	127560000	#FFDADA	1	0.625
chr2	127560001	127840000	A.2.1.2.2.1.1.1.2.1.1.1.2	0.537037037037037	.	127560001	127840000	#FF9191	1	0.75
chr2	127840001	128040000	A.1.2.1.2.1.2.1.1.2	0.746527777777778	.	127840001	128040000	#FF4848	1	0.875
chr2	128040001	128240000	A.1.1.1.2.2.2.2.1.2.1.1.2	0.907407407407407	.	128040001	128240000	#FF0000	1	1
chr2	128240001	128480000	A.1.1.1.2.2.2.2.1.2.1.1.1	0.908564814814815	.	128240001	128480000	#FF0000	1	1
chr2	128480001	128600000	A.1.1.2.2.1.2.2.1.2	0.834490740740741	.	128480001	128600000	#FF0000	1	1
chr2	128600001	128800000	A.1.1.2.2.2.1.1.2.1	0.828703703703704	.	128600001	128800000	#FF0000	1	1
chr2	128800001	129000000	A.1.2.1.2.2.2.2.1.1.1	0.710648148148148	.	128800001	129000000	#FF4848	1	0.875
chr2	129000001	129520000	A.2.1.2.2.1.1.1.2.1.1.2	0.53587962962963	.	129000001	129520000	#FF9191	1	0.75
chr2	129520001	129920000	B.2.2.1.1.2.2.2.2.1.1	0.0925925925925926	.	129520001	129920000	#0000FF	1	0.125
chr2	129920001	130200000	B.2.1.2.2.2.1.1.2.1	0.128472222222222	.	129920001	130200000	#4848FF	1	0.25
chr2	130200001	130360000	B.1.1.2.1.2.1.1.1.1.1	0.34837962962963	.	130200001	130360000	#DADAFF	1	0.5
chr2	130360001	130560000	B.2.1.1.2.1.1.1.1.2.1.1	0.18287037037037	.	130360001	130560000	#4848FF	1	0.25
chr2	130560001	130800000	B.2.1.1.2.1.1.1.1.2.1.2	0.181712962962963	.	130560001	130800000	#4848FF	1	0.25
chr2	130880001	131160000	B.1.1.1.1.1.1.1.1	0.415509259259259	.	130880001	131160000	#DADAFF	1	0.5
chr2	131480001	131800000	B.2.1.1.2.1.1.2.2.1.1	0.177083333333333	.	131480001	131800000	#4848FF	1	0.25
chr2	131800001	131920000	A.2.2.1.1.2.1.2.1	0.484953703703704	.	131800001	131920000	#FFDADA	1	0.625
chr2	131920001	132000000	B.2.1.1.2.1.1.2.2.1.2	0.175925925925926	.	131920001	132000000	#4848FF	1	0.25
chr2	132040001	132200000	B.2.1.1.2.1.1.2.2.1.2	0.175925925925926	.	132040001	132200000	#4848FF	1	0.25
chr2	132200001	132440000	B.1.1.1.1.1.1.1.2.2	0.413194444444444	.	132200001	132440000	#DADAFF	1	0.5
chr2	132440001	132600000	B.2.1.1.2.1.1.1.1.2.2	0.180555555555556	.	132440001	132600000	#4848FF	1	0.25
chr2	132600001	132840000	B.2.2.1.1.2.2.2.1.1.1.2	0.0960648148148148	.	132600001	132840000	#0000FF	1	0.125
chr2	132880001	132960000	B.2.2.1.1.2.2.2.1.1.1.2	0.0960648148148148	.	132880001	132960000	#0000FF	1	0.125
chr2	132960001	133200000	B.1.2.1.1.2.2.2.2.1.1.2	0.290509259259259	.	132960001	133200000	#9191FF	1	0.375
chr2	133200001	133440000	B.2.1.2.2.2.2.2.1.2	0.118055555555556	.	133200001	133440000	#4848FF	1	0.25
chr2	133440001	133920000	B.2.2.2.2.2.2.1.2.2.2	0.00231481481481481	.	133440001	133920000	#0000FF	1	0.125
chr2	133920001	134640000	B.2.2.2.2.1.2.1.2.1	0.0162037037037037	.	133920001	134640000	#0000FF	1	0.125
chr2	134640001	135000000	A.2.1.2.2.2.1.1.1.1	0.520833333333333	.	134640001	135000000	#FF9191	1	0.75
chr2	135000001	135160000	A.2.2.1.1.1.1.1.1.2	0.498842592592593	.	135000001	135160000	#FFDADA	1	0.625
chr2	135160001	135240000	A.2.2.1.2.2.1.1.1.2	0.461805555555556	.	135160001	135240000	#FFDADA	1	0.625
chr2	135240001	135680000	A.1.2.2.2.2.2.2.1	0.636574074074074	.	135240001	135680000	#FF4848	1	0.875
chr2	135680001	135960000	A.1.2.1.2.1.1.1.2.1.1	0.756944444444444	.	135680001	135960000	#FF4848	1	0.875
chr2	135960001	136200000	A.1.2.2.2.2.2.1.1.2.1.1	0.643518518518518	.	135960001	136200000	#FF4848	1	0.875
chr2	136200001	136520000	A.1.2.1.2.1.1.1.2.1.2	0.755787037037037	.	136200001	136520000	#FF4848	1	0.875
chr2	136520001	136600000	A.1.2.1.1.1.1.2.1.2	0.806712962962963	.	136520001	136600000	#FF4848	1	0.875
chr2	136600001	137120000	A.1.1.1.1.1.1.1	1	.	136600001	137120000	#FF0000	1	1
chr2	137120001	137640000	A.2.1.1.2.2.1.2.1	0.583333333333333	.	137120001	137640000	#FF9191	1	0.75
chr2	137640001	137760000	A.2.2.1.2.1.2.2.1.1.2	0.469907407407407	.	137640001	137760000	#FFDADA	1	0.625
chr2	137760001	138160000	A.2.1.1.2.2.1.2.2	0.582175925925926	.	137760001	138160000	#FF9191	1	0.75
chr2	138160001	138440000	A.2.1.2.1.2.1.2.2	0.546296296296296	.	138160001	138440000	#FF9191	1	0.75
chr2	138440001	138600000	A.2.1.1.1.1.2.2.1.2	0.613425925925926	.	138440001	138600000	#FF9191	1	0.75
chr2	138600001	138840000	A.2.2.1.1.1.1.2.1	0.496527777777778	.	138600001	138840000	#FFDADA	1	0.625
chr2	138840001	139200000	A.2.2.2.1.2.1.2.1.2.2	0.430555555555556	.	138840001	139200000	#FFDADA	1	0.625
chr2	139200001	139560000	A.2.2.1.1.1.2.2.2	0.488425925925926	.	139200001	139560000	#FFDADA	1	0.625
chr2	139560001	140120000	B.2.1.1.2.2.1.2.1.2	0.163194444444444	.	139560001	140120000	#4848FF	1	0.25
chr2	140120001	140240000	B.1.1.2.2.2.2.1.1	0.322916666666667	.	140120001	140240000	#DADAFF	1	0.5
chr2	140240001	140480000	B.2.1.1.2.2.1.2.1.1	0.164351851851852	.	140240001	140480000	#4848FF	1	0.25
chr2	140480001	140800000	B.1.2.2.2.1.2.1.2	0.231481481481481	.	140480001	140800000	#9191FF	1	0.375
chr2	140800001	141000000	B.2.1.2.1.2.2	0.143518518518519	.	140800001	141000000	#4848FF	1	0.25
chr2	141000001	141360000	B.2.1.1.2.2.1.2.2	0.162037037037037	.	141000001	141360000	#4848FF	1	0.25
chr2	141360001	141560000	B.1.2.1.2.1.1.1.2	0.28587962962963	.	141360001	141560000	#9191FF	1	0.375
chr2	141560001	141640000	B.1.2.1.1.2.1.1.1.2.2	0.310185185185185	.	141560001	141640000	#9191FF	1	0.375
chr2	141640001	141840000	B.1.1.2.2.1.2.1	0.332175925925926	.	141640001	141840000	#DADAFF	1	0.5
chr2	141840001	141920000	B.1.2.1.1.2.1.1.1.1	0.3125	.	141840001	141920000	#9191FF	1	0.375
chr2	141920001	142280000	B.1.1.2.2.2.2.1.2.2	0.320601851851852	.	141920001	142280000	#DADAFF	1	0.5
chr2	142280001	142360000	B.1.2.1.1.2.1.1.1.2.1	0.311342592592593	.	142280001	142360000	#9191FF	1	0.375
chr2	142360001	142600000	B.2.1.1.1.2.1.2.1	0.199074074074074	.	142360001	142600000	#4848FF	1	0.25
chr2	142600001	142720000	B.1.2.2.2.1.1.1.2.2	0.236111111111111	.	142600001	142720000	#9191FF	1	0.375
chr2	142720001	142960000	B.1.2.1.1.2.1.1.2	0.309027777777778	.	142720001	142960000	#9191FF	1	0.375
chr2	142960001	143440000	B.1.1.2.2.2.2.1.2.1	0.321759259259259	.	142960001	143440000	#DADAFF	1	0.5
chr2	143440001	143800000	A.2.2.1.2.2.2.1.2	0.453703703703704	.	143440001	143800000	#FFDADA	1	0.625
chr2	143800001	144000000	A.2.2.1.2.1.2.2.2.1.2	0.465277777777778	.	143800001	144000000	#FFDADA	1	0.625
chr2	144000001	144240000	B.1.2.1.1.2.1.2	0.30787037037037	.	144000001	144240000	#9191FF	1	0.375
chr2	144240001	144520000	B.1.1.2.2.1.1	0.333333333333333	.	144240001	144520000	#DADAFF	1	0.5
chr2	144520001	144920000	A.2.2.2.2.2.2.2.2	0.416666666666667	.	144520001	144920000	#FFDADA	1	0.625
chr2	144920001	145080000	A.2.2.1.2.1.2.2.2.1.1	0.466435185185185	.	144920001	145080000	#FFDADA	1	0.625
chr2	145080001	145240000	A.2.2.2.2.2.2.2.1	0.417824074074074	.	145080001	145240000	#FFDADA	1	0.625
chr2	145240001	145480000	A.1.2.1.1.1.2.1.2.1.1	0.799768518518518	.	145240001	145480000	#FF4848	1	0.875
chr2	145480001	145640000	A.2.1.1.2.2.2.1.2.1	0.578703703703704	.	145480001	145640000	#FF9191	1	0.75
chr2	145640001	145800000	A.2.1.1.2.2.2.1.2.2	0.577546296296296	.	145640001	145800000	#FF9191	1	0.75
chr2	145800001	146160000	A.2.1.2.1.2.1.2.1.2.1	0.548611111111111	.	145800001	146160000	#FF9191	1	0.75
chr2	146160001	146520000	A.2.1.2.1.2.1.2.1.2.2	0.547453703703704	.	146160001	146520000	#FF9191	1	0.75
chr2	146520001	146760000	A.2.2.2.2.2.2.1.1	0.420138888888889	.	146520001	146760000	#FFDADA	1	0.625
chr2	146760001	147000000	A.2.2.2.2.2.2.1.2	0.418981481481481	.	146760001	147000000	#FFDADA	1	0.625
chr2	147000001	147240000	A.2.2.2.2.1.1.1	0.424768518518519	.	147000001	147240000	#FFDADA	1	0.625
chr2	147240001	147480000	B.1.1.1.2.1.1.1	0.385416666666667	.	147240001	147480000	#DADAFF	1	0.5
chr2	147480001	147680000	B.1.1.1.2.1.1.2.1.2	0.383101851851852	.	147480001	147680000	#DADAFF	1	0.5
chr2	147680001	147880000	A.2.2.1.2.1.2.2.2.2	0.46412037037037	.	147680001	147880000	#FFDADA	1	0.625
chr2	147880001	148200000	A.2.2.2.2.1.1.2	0.423611111111111	.	147880001	148200000	#FFDADA	1	0.625
chr2	148200001	148720000	A.2.1.2.1.2.1.2.1.1	0.549768518518518	.	148200001	148720000	#FF9191	1	0.75
chr2	148720001	149000000	A.2.1.2.1.2.1.1.1.1.2.1	0.556712962962963	.	148720001	149000000	#FF9191	1	0.75
chr2	149000001	149280000	A.2.2.1.2.1.2.2.1.1.1	0.471064814814815	.	149000001	149280000	#FFDADA	1	0.625
chr2	149280001	149640000	A.1.2.1.1.1.2.2.1	0.793981481481482	.	149280001	149640000	#FF4848	1	0.875
chr2	149640001	149720000	A.2.1.2.1.1.1.2.2.2.1	0.56712962962963	.	149640001	149720000	#FF9191	1	0.75
chr2	149760001	149880000	A.2.1.2.1.1.1.2.2.2.1	0.56712962962963	.	149760001	149880000	#FF9191	1	0.75
chr2	149880001	150120000	A.2.1.1.2.2.1.1.1.2.1	0.586805555555556	.	149880001	150120000	#FF9191	1	0.75
chr2	150120001	150400000	A.2.1.2.1.2.1.1.1.1.1.1	0.559027777777778	.	150120001	150400000	#FF9191	1	0.75
chr2	150400001	150640000	A.2.1.1.2.2.2.2.1.1	0.576388888888889	.	150400001	150640000	#FF9191	1	0.75
chr2	150640001	150760000	A.2.1.1.2.2.1.1.2	0.584490740740741	.	150640001	150760000	#FF9191	1	0.75
chr2	150760001	151040000	A.2.1.1.2.2.1.1.1.2.2	0.585648148148148	.	150760001	151040000	#FF9191	1	0.75
chr2	151040001	151400000	A.1.2.2.1.1.1.2.2	0.696759259259259	.	151040001	151400000	#FF4848	1	0.875
chr2	151400001	151800000	A.2.1.1.2.2.2.2.1.2	0.575231481481482	.	151400001	151800000	#FF9191	1	0.75
chr2	151800001	152120000	A.1.2.2.1.2.1.1.1	0.684027777777778	.	151800001	152120000	#FF4848	1	0.875
chr2	152120001	152360000	A.1.1.2.1.1.1.2.2.1	0.888888888888889	.	152120001	152360000	#FF0000	1	1
chr2	152360001	152640000	A.1.2.1.2.2.1.2.1.2	0.731481481481482	.	152360001	152640000	#FF4848	1	0.875
chr2	152640001	152880000	A.1.2.1.2.1.1.1.1.1.2	0.759259259259259	.	152640001	152880000	#FF4848	1	0.875
chr2	152880001	153560000	A.1.1.2.2.2.2.2.2	0.815972222222222	.	152880001	153560000	#FF0000	1	1
chr2	153560001	153960000	B.2.1.2.2.1.2.1.2	0.133101851851852	.	153560001	153960000	#4848FF	1	0.25
chr2	153960001	154320000	B.2.2.2.1.1.2.1.1	0.0509259259259259	.	153960001	154320000	#0000FF	1	0.125
chr2	154320001	154600000	B.2.1.1.1.2.2.2.2	0.185185185185185	.	154320001	154600000	#4848FF	1	0.25
chr2	154600001	154800000	B.2.1.2.2.1.2.1.1	0.134259259259259	.	154600001	154800000	#4848FF	1	0.25
chr2	154800001	155280000	B.1.2.2.2.2.1.2.1.2	0.21412037037037	.	154800001	155280000	#9191FF	1	0.375
chr2	155280001	155600000	B.1.2.1.1.2.2.1.2.1.1.1.2	0.303240740740741	.	155280001	155600000	#9191FF	1	0.375
chr2	155600001	155720000	B.2.1.1.1.2.1.2.2.2.2	0.195601851851852	.	155600001	155720000	#4848FF	1	0.25
chr2	155720001	156040000	B.1.2.1.2.1.1.2.1	0.284722222222222	.	155720001	156040000	#9191FF	1	0.375
chr2	156040001	156240000	B.1.2.1.1.2.2.1.2.1.2.2	0.298611111111111	.	156040001	156240000	#9191FF	1	0.375
chr2	156240001	156480000	B.1.1.2.1.1.1.2.1	0.362268518518519	.	156240001	156480000	#DADAFF	1	0.5
chr2	156480001	156600000	B.1.1.1.1.2.2.1.1.2	0.391203703703704	.	156480001	156600000	#DADAFF	1	0.5
chr2	156600001	156760000	B.1.1.2.2.2.1.1.1.2	0.327546296296296	.	156600001	156760000	#DADAFF	1	0.5
chr2	156760001	157200000	B.1.1.1.1.2.2.2.1	0.387731481481481	.	156760001	157200000	#DADAFF	1	0.5
chr2	157200001	157400000	A.2.1.2.2.1.2.1.2.2	0.524305555555556	.	157200001	157400000	#FF9191	1	0.75
chr2	157400001	157520000	A.2.2.2.1.1.2.2.2.1	0.4375	.	157400001	157520000	#FFDADA	1	0.625
chr2	157520001	157680000	B.1.1.1.2.2.1.2.1.1	0.376157407407407	.	157520001	157680000	#DADAFF	1	0.5
chr2	157680001	158120000	A.2.2.2.1.2.1.2.1.2.1	0.431712962962963	.	157680001	158120000	#FFDADA	1	0.625
chr2	158120001	158360000	A.1.2.1.2.1.2.2.1.2.2.2	0.738425925925926	.	158120001	158360000	#FF4848	1	0.875
chr2	158360001	158600000	A.1.2.2.2.2.2.1.1.2.1.2	0.642361111111111	.	158360001	158600000	#FF4848	1	0.875
chr2	158600001	158920000	A.1.2.2.2.1.1.1.2.1.2	0.665509259259259	.	158600001	158920000	#FF4848	1	0.875
chr2	158920001	159080000	A.1.2.1.2.1.1.1.1.1.1	0.760416666666667	.	158920001	159080000	#FF4848	1	0.875
chr2	159080001	159360000	A.1.2.1.2.2.1.2.1.1	0.732638888888889	.	159080001	159360000	#FF4848	1	0.875
chr2	159360001	159760000	A.1.2.2.2.1.1.2	0.662037037037037	.	159360001	159760000	#FF4848	1	0.875
chr2	159760001	160080000	A.1.1.1.2.2.1.1.1.2	0.928240740740741	.	159760001	160080000	#FF0000	1	1
chr2	160080001	160360000	A.1.1.1.1.2.2.2.1.2	0.96412037037037	.	160080001	160360000	#FF0000	1	1
chr2	160360001	160560000	A.1.1.1.1.1.2.2.2.2.1	0.981481481481482	.	160360001	160560000	#FF0000	1	1
chr2	160560001	160880000	A.1.1.1.1.2.2.2.1.1	0.965277777777778	.	160560001	160880000	#FF0000	1	1
chr2	160880001	161200000	A.1.2.1.2.1.1.1.2.2	0.75462962962963	.	160880001	161200000	#FF4848	1	0.875
chr2	161200001	161560000	A.1.1.2.2.1.1.2.1.1	0.847222222222222	.	161200001	161560000	#FF0000	1	1
chr2	161560001	161760000	A.1.2.2.2.1.1.1.2.1.1	0.666666666666667	.	161560001	161760000	#FF4848	1	0.875
chr2	161760001	162040000	A.1.2.1.2.1.2.2.1.2.1	0.740740740740741	.	161760001	162040000	#FF4848	1	0.875
chr2	162040001	162280000	A.2.1.2.2.1.1.2.1.2	0.53125	.	162040001	162280000	#FF9191	1	0.75
chr2	162280001	162520000	B.2.1.1.2.2.1.1.2.2.1	0.166666666666667	.	162280001	162520000	#4848FF	1	0.25
chr2	162520001	162800000	B.2.2.1.1.1.2.1.2.2.2	0.106481481481481	.	162520001	162800000	#0000FF	1	0.125
chr2	162800001	162960000	A.2.2.1.1.2.2.2	0.479166666666667	.	162800001	162960000	#FFDADA	1	0.625
chr2	162960001	163200000	A.2.2.1.1.2.2.1	0.480324074074074	.	162960001	163200000	#FFDADA	1	0.625
chr2	163200001	163680000	B.2.2.2.1.1.2.1.2.2	0.0486111111111111	.	163200001	163680000	#0000FF	1	0.125
chr2	163680001	164040000	B.2.2.2.1.1.2.1.2.1	0.0497685185185185	.	163680001	164040000	#0000FF	1	0.125
chr2	164040001	164600000	B.1.1.1.1.2.2.2.2	0.386574074074074	.	164040001	164600000	#DADAFF	1	0.5
chr2	164600001	164840000	B.2.1.1.2.2.1.1.2.2.2	0.165509259259259	.	164600001	164840000	#4848FF	1	0.25
chr2	164840001	165280000	B.2.2.2.1.2.2.2.2.2	0.0289351851851852	.	164840001	165280000	#0000FF	1	0.125
chr2	165280001	165600000	B.2.2.2.1.1.1.1.1.2	0.0601851851851852	.	165280001	165600000	#0000FF	1	0.125
chr2	165600001	165880000	B.2.2.1.2.1.2.2.1	0.0787037037037037	.	165600001	165880000	#0000FF	1	0.125
chr2	165880001	166320000	B.2.2.2.2.1.2.1.2.2	0.0150462962962963	.	165880001	166320000	#0000FF	1	0.125
chr2	166320001	166600000	B.2.2.1.2.1.2.2.2	0.0775462962962963	.	166320001	166600000	#0000FF	1	0.125
chr2	166600001	166800000	B.1.1.2.1.2.2.1.2	0.337962962962963	.	166600001	166800000	#DADAFF	1	0.5
chr2	166800001	167040000	B.2.2.1.1.2.2.2.1.1.2	0.0949074074074074	.	166800001	167040000	#0000FF	1	0.125
chr2	167040001	167360000	B.2.2.2.2.1.1.2.2.2	0.0196759259259259	.	167040001	167360000	#0000FF	1	0.125
chr2	167360001	168040000	B.2.2.2.2.2.2.1.1.1	0.00810185185185185	.	167360001	168040000	#0000FF	1	0.125
chr2	168040001	168800000	B.2.2.2.2.2.2.1.1.2	0.00694444444444444	.	168040001	168800000	#0000FF	1	0.125
chr2	168800001	169000000	B.1.2.1.2.2.1.2.2	0.263888888888889	.	168800001	169000000	#9191FF	1	0.375
chr2	169000001	169240000	A.2.2.1.1.2.1.2.2.1.1	0.483796296296296	.	169000001	169240000	#FFDADA	1	0.625
chr2	169240001	169520000	A.2.1.2.2.1.1.2.1.1	0.532407407407407	.	169240001	169520000	#FF9191	1	0.75
chr2	169520001	169800000	A.2.2.2.1.1.1.1.2	0.447916666666667	.	169520001	169800000	#FFDADA	1	0.625
chr2	169800001	169960000	A.1.2.2.2.1.2.2.1	0.658564814814815	.	169800001	169960000	#FF4848	1	0.875
chr2	169960001	170280000	A.2.1.1.1.2.2.2.1.1	0.600694444444444	.	169960001	170280000	#FF9191	1	0.75
chr2	170280001	170760000	A.1.1.1.1.1.1.2.2	0.997685185185185	.	170280001	170760000	#FF0000	1	1
chr2	170760001	171080000	A.1.2.1.2.1.1.2.1	0.753472222222222	.	170760001	171080000	#FF4848	1	0.875
chr2	171080001	171280000	A.2.1.1.2.2.1.1.1.1	0.587962962962963	.	171080001	171280000	#FF9191	1	0.75
chr2	171280001	171560000	A.2.1.2.1.2.1.1.1.1.1.2	0.55787037037037	.	171280001	171560000	#FF9191	1	0.75
chr2	171560001	171760000	A.1.2.1.1.1.2.1.1.2	0.800925925925926	.	171560001	171760000	#FF4848	1	0.875
chr2	171760001	172360000	A.1.1.1.2.2.1.2.1.1	0.925925925925926	.	171760001	172360000	#FF0000	1	1
chr2	172360001	172680000	A.1.1.1.2.1.2.2.1.1	0.93287037037037	.	172360001	172680000	#FF0000	1	1
chr2	172680001	172960000	A.1.1.1.1.2.1.1.2.1.1	0.975694444444444	.	172680001	172960000	#FF0000	1	1
chr2	172960001	173080000	A.1.2.1.1.1.1.1.1.2.1.2	0.8125	.	172960001	173080000	#FF4848	1	0.875
chr2	173080001	173320000	A.1.1.1.2.1.1.2.2.1.2	0.947916666666667	.	173080001	173320000	#FF0000	1	1
chr2	173320001	173640000	A.1.1.2.1.2.2.1.2	0.857638888888889	.	173320001	173640000	#FF0000	1	1
chr2	173640001	173920000	A.1.2.1.1.1.2.1.1.1	0.802083333333333	.	173640001	173920000	#FF4848	1	0.875
chr2	173920001	174200000	A.1.1.2.1.1.2.2.1.2.2	0.876157407407407	.	173920001	174200000	#FF0000	1	1
chr2	174200001	174760000	A.1.1.1.2.2.1.1.1.1	0.929398148148148	.	174200001	174760000	#FF0000	1	1
chr2	174760001	174920000	A.1.1.1.2.2.2.1.2.1.1.2	0.917824074074074	.	174760001	174920000	#FF0000	1	1
chr2	174920001	175040000	A.1.1.2.2.1.2.2.2.2	0.832175925925926	.	174920001	175040000	#FF0000	1	1
chr2	175040001	175240000	A.1.1.1.2.2.2.1.2.1.1.1	0.918981481481482	.	175040001	175240000	#FF0000	1	1
chr2	175240001	175400000	A.1.2.1.2.2.2.2.2.2.1.1	0.704861111111111	.	175240001	175400000	#FF4848	1	0.875
chr2	175400001	175560000	A.2.1.1.1.1.1.2.1.2.2	0.623842592592593	.	175400001	175560000	#FF9191	1	0.75
chr2	175560001	175880000	B.1.2.2.1.2.2.2.2	0.243055555555556	.	175560001	175880000	#9191FF	1	0.375
chr2	175880001	176080000	A.2.2.1.1.2.1.2.2.1.2	0.482638888888889	.	175880001	176080000	#FFDADA	1	0.625
chr2	176080001	176280000	B.2.1.2.2.2.2.2.1.1.1	0.12037037037037	.	176080001	176280000	#4848FF	1	0.25
chr2	176280001	176480000	B.2.2.2.1.2.1.1.2.2	0.0381944444444444	.	176280001	176480000	#0000FF	1	0.125
chr2	176480001	176760000	B.2.2.2.1.2.1.1.2.1	0.0393518518518519	.	176480001	176760000	#0000FF	1	0.125
chr2	176760001	177040000	B.1.2.1.2.2.1.1.1	0.267361111111111	.	176760001	177040000	#9191FF	1	0.375
chr2	177040001	177240000	B.2.2.1.1.1.2.1.2.1	0.108796296296296	.	177040001	177240000	#0000FF	1	0.125
chr2	177240001	177560000	B.2.2.2.1.1.1.1.1.1.1	0.0625	.	177240001	177560000	#0000FF	1	0.125
chr2	177560001	178040000	B.2.2.2.1.2.2.2.2.1	0.0300925925925926	.	177560001	178040000	#0000FF	1	0.125
chr2	178040001	178440000	A.2.1.2.2.1.1.2.2.2	0.528935185185185	.	178040001	178440000	#FF9191	1	0.75
chr2	178440001	178640000	B.1.2.2.2.2.1.1.2.2.2	0.216435185185185	.	178440001	178640000	#9191FF	1	0.375
chr2	178640001	178960000	B.2.2.1.2.2.2.1.2.1	0.0706018518518518	.	178640001	178960000	#0000FF	1	0.125
chr2	178960001	179160000	A.2.2.2.1.1.1.1.1.2	0.449074074074074	.	178960001	179160000	#FFDADA	1	0.625
chr2	179160001	179280000	B.1.2.1.1.2.2.2.2.1.2	0.289351851851852	.	179160001	179280000	#9191FF	1	0.375
chr2	179280001	179440000	A.2.1.2.2.2.1.2.1.2	0.509259259259259	.	179280001	179440000	#FF9191	1	0.75
chr2	179440001	179640000	B.1.1.2.1.2.1.1.1.2	0.346064814814815	.	179440001	179640000	#DADAFF	1	0.5
chr2	179640001	179840000	A.2.2.1.1.1.1.2.2.1.1	0.49537037037037	.	179640001	179840000	#FFDADA	1	0.625
chr2	179840001	180200000	A.1.2.2.2.2.2.2.2	0.635416666666667	.	179840001	180200000	#FF4848	1	0.875
chr2	180200001	180320000	A.2.2.1.1.1.1.2.2.2	0.491898148148148	.	180200001	180320000	#FFDADA	1	0.625
chr2	180320001	180600000	A.2.1.2.2.1.2.1.2.1.2	0.525462962962963	.	180320001	180600000	#FF9191	1	0.75
chr2	180600001	180920000	A.2.1.2.2.1.2.1.1	0.527777777777778	.	180600001	180920000	#FF9191	1	0.75
chr2	180920001	181360000	A.2.1.1.1.1.2.1.1.2.2	0.618055555555556	.	180920001	181360000	#FF9191	1	0.75
chr2	181360001	181520000	A.2.1.1.1.1.2.1.1.1	0.62037037037037	.	181360001	181520000	#FF9191	1	0.75
chr2	181520001	182000000	A.2.1.1.1.1.2.1.1.2.1	0.619212962962963	.	181520001	182000000	#FF9191	1	0.75
chr2	182000001	182320000	A.1.1.2.2.1.1.2.1.2.1	0.846064814814815	.	182000001	182320000	#FF0000	1	1
chr2	182320001	182640000	A.1.2.1.2.2.2.1.2.1	0.712962962962963	.	182320001	182640000	#FF4848	1	0.875
chr2	182640001	182800000	A.1.2.1.2.2.2.1.1.1.2.2.2	0.717592592592593	.	182640001	182800000	#FF4848	1	0.875
chr2	182800001	183000000	A.2.1.1.1.2.2.2.1.2	0.599537037037037	.	182800001	183000000	#FF9191	1	0.75
chr2	183000001	183480000	B.1.2.1.1.2.2.1.2.2.1	0.297453703703704	.	183000001	183480000	#9191FF	1	0.375
chr2	183480001	183880000	A.2.2.2.1.2.1.2.1.1	0.43287037037037	.	183480001	183880000	#FFDADA	1	0.625
chr2	183880001	184080000	A.2.1.2.2.2.2.2.1.1	0.503472222222222	.	183880001	184080000	#FF9191	1	0.75
chr2	184080001	184400000	B.1.1.2.1.1.1.1.2	0.363425925925926	.	184080001	184400000	#DADAFF	1	0.5
chr2	184400001	184560000	B.1.2.1.1.2.2.1.2.1.2.1.1	0.300925925925926	.	184400001	184560000	#9191FF	1	0.375
chr2	184560001	184880000	B.1.2.2.1.2.1.1.1	0.25	.	184560001	184880000	#9191FF	1	0.375
chr2	184880001	185000000	B.1.2.2.2.2.1.1.1.1	0.224537037037037	.	184880001	185000000	#9191FF	1	0.375
chr2	185000001	185520000	B.1.2.1.1.2.2.1.2.1.1.1.1	0.304398148148148	.	185000001	185520000	#9191FF	1	0.375
chr2	185520001	185760000	B.1.1.1.2.2.1.2.2.2.1	0.37037037037037	.	185520001	185760000	#DADAFF	1	0.5
chr2	185760001	186120000	B.1.2.1.1.2.2.1.2.1.2.1.2	0.299768518518519	.	185760001	186120000	#9191FF	1	0.375
chr2	186120001	186560000	B.2.1.1.1.2.1.1.1.1.1	0.203703703703704	.	186120001	186560000	#4848FF	1	0.25
chr2	186560001	186840000	B.2.1.1.1.2.1.2.2.2.1	0.196759259259259	.	186560001	186840000	#4848FF	1	0.25
chr2	186840001	187040000	B.1.2.2.1.2.1.1.2	0.248842592592593	.	186840001	187040000	#9191FF	1	0.375
chr2	187040001	187160000	B.1.2.2.2.1.1.1.2.1.1.2	0.238425925925926	.	187040001	187160000	#9191FF	1	0.375
chr2	187160001	187360000	B.1.1.2.2.2.1.2.1	0.325231481481481	.	187160001	187360000	#DADAFF	1	0.5
chr2	187360001	187520000	A.2.2.1.1.2.1.1.2	0.486111111111111	.	187360001	187520000	#FFDADA	1	0.625
chr2	187520001	187760000	B.1.1.2.1.1.1.1.1	0.364583333333333	.	187520001	187760000	#DADAFF	1	0.5
chr2	187760001	188000000	B.1.1.2.2.2.1.2.2	0.324074074074074	.	187760001	188000000	#DADAFF	1	0.5
chr2	188000001	188320000	B.1.1.1.1.2.2.1.1.1.1	0.393518518518519	.	188000001	188320000	#DADAFF	1	0.5
chr2	188320001	188480000	B.1.1.1.1.2.2.1.2.1	0.390046296296296	.	188320001	188480000	#DADAFF	1	0.5
chr2	188480001	188720000	B.1.2.2.2.2.1.1.1.2.2.2	0.219907407407407	.	188480001	188720000	#9191FF	1	0.375
chr2	188720001	188920000	B.1.1.1.1.2.2.1.1.1.2	0.392361111111111	.	188720001	188920000	#DADAFF	1	0.5
chr2	188920001	189200000	B.1.2.1.1.2.2.1.2.1.1.2	0.302083333333333	.	188920001	189200000	#9191FF	1	0.375
chr2	189200001	189440000	B.2.1.1.2.2.1.1.2.1.1	0.168981481481481	.	189200001	189440000	#4848FF	1	0.25
chr2	189440001	189800000	B.2.1.1.2.2.1.1.2.1.2	0.167824074074074	.	189440001	189800000	#4848FF	1	0.25
chr2	189800001	190000000	B.2.1.1.1.2.1.1.1.1.2	0.202546296296296	.	189800001	190000000	#4848FF	1	0.25
chr2	190000001	190320000	B.1.2.2.2.2.1.1.1.2.2.1	0.221064814814815	.	190000001	190320000	#9191FF	1	0.375
chr2	190320001	190520000	A.2.1.1.1.2.1.2.2.1	0.604166666666667	.	190320001	190520000	#FF9191	1	0.75
chr2	190520001	190880000	A.1.2.1.2.1.2.2.1.1	0.741898148148148	.	190520001	190880000	#FF4848	1	0.875
chr2	190880001	191160000	A.1.2.2.2.2.2.1.1.2.2.2.2	0.638888888888889	.	190880001	191160000	#FF4848	1	0.875
chr2	191160001	191600000	A.1.1.2.2.2.2.1.1.1	0.820601851851852	.	191160001	191600000	#FF0000	1	1
chr2	191600001	191680000	A.1.2.2.2.1.1.1.1.2.1	0.668981481481482	.	191600001	191680000	#FF4848	1	0.875
chr2	191680001	191880000	A.1.1.2.2.2.1.2.1.1.2	0.825231481481482	.	191680001	191880000	#FF0000	1	1
chr2	191880001	192120000	A.1.2.1.2.2.1.2.2.2.2	0.72337962962963	.	191880001	192120000	#FF4848	1	0.875
chr2	192120001	192360000	A.1.2.2.2.1.1.1.1.2.2	0.667824074074074	.	192120001	192360000	#FF4848	1	0.875
chr2	192360001	192600000	A.1.2.2.2.2.1.1.1.2.1	0.655092592592593	.	192360001	192600000	#FF4848	1	0.875
chr2	192600001	192720000	A.2.1.2.2.2.2.2.2	0.501157407407407	.	192600001	192720000	#FF9191	1	0.75
chr2	192720001	193000000	A.2.2.2.1.1.2.1.1	0.444444444444444	.	192720001	193000000	#FFDADA	1	0.625
chr2	193000001	193560000	B.1.1.2.2.2.1.1.1.1	0.328703703703704	.	193000001	193560000	#DADAFF	1	0.5
chr2	193560001	193680000	B.1.2.2.1.1.1.1	0.259259259259259	.	193560001	193680000	#9191FF	1	0.375
chr2	193680001	193880000	B.1.2.2.1.2.1.2	0.247685185185185	.	193680001	193880000	#9191FF	1	0.375
chr2	193880001	194080000	B.1.2.1.2.1.1.2.2.1.2	0.28125	.	193880001	194080000	#9191FF	1	0.375
chr2	194080001	194240000	B.1.1.2.1.1.1.2.2	0.361111111111111	.	194080001	194240000	#DADAFF	1	0.5
chr2	194240001	194440000	B.1.2.1.2.1.1.1.1	0.287037037037037	.	194240001	194440000	#9191FF	1	0.375
chr2	194440001	194600000	B.1.2.1.2.1.1.2.2.1.1.1	0.283564814814815	.	194440001	194600000	#9191FF	1	0.375
chr2	194600001	194760000	B.1.2.2.2.1.1.1.2.1.2	0.237268518518519	.	194600001	194760000	#9191FF	1	0.375
chr2	194760001	194920000	B.1.2.1.2.1.1.2.2.1.1.2	0.282407407407407	.	194760001	194920000	#9191FF	1	0.375
chr2	194920001	195320000	B.1.2.2.2.2.1.2.1.1	0.215277777777778	.	194920001	195320000	#9191FF	1	0.375
chr2	195320001	195480000	B.1.2.1.2.1.1.2.2.2	0.280092592592593	.	195320001	195480000	#9191FF	1	0.375
chr2	195480001	195640000	B.2.1.1.1.2.1.1.1.2	0.201388888888889	.	195480001	195640000	#4848FF	1	0.25
chr2	195640001	195760000	B.1.2.2.2.1.1.1.2.1.1.1	0.239583333333333	.	195640001	195760000	#9191FF	1	0.375
chr2	195760001	196200000	B.1.2.1.1.2.2.1.1.2	0.305555555555556	.	195760001	196200000	#9191FF	1	0.375
chr2	196200001	196520000	A.2.1.1.1.1.1.2.2.1	0.622685185185185	.	196200001	196520000	#FF9191	1	0.75
chr2	196520001	196760000	A.2.2.1.1.1.1.2.2.1.2.1	0.494212962962963	.	196520001	196760000	#FFDADA	1	0.625
chr2	196760001	196960000	A.2.1.2.2.1.1.1.1.1	0.540509259259259	.	196760001	196960000	#FF9191	1	0.75
chr2	196960001	197120000	A.1.2.1.2.2.2.1.1.1.2.2.1	0.71875	.	196960001	197120000	#FF4848	1	0.875
chr2	197120001	197440000	A.1.2.2.2.2.2.1.1.2.2.2.1	0.640046296296296	.	197120001	197440000	#FF4848	1	0.875
chr2	197440001	197640000	A.1.2.2.2.2.2.1.1.2.2.1	0.641203703703704	.	197440001	197640000	#FF4848	1	0.875
chr2	197640001	198000000	A.1.1.2.2.1.1.1.2.2	0.84837962962963	.	197640001	198000000	#FF0000	1	1
chr2	198000001	198280000	A.1.1.1.2.2.2.1.1.2.2	0.920138888888889	.	198000001	198280000	#FF0000	1	1
chr2	198280001	198560000	A.1.1.1.2.1.1.1.2.2.2	0.954861111111111	.	198280001	198560000	#FF0000	1	1
chr2	198560001	198680000	A.1.2.2.1.2.1.2.2	0.680555555555556	.	198560001	198680000	#FF4848	1	0.875
chr2	198680001	198920000	A.2.1.1.2.2.2.2.2	0.574074074074074	.	198680001	198920000	#FF9191	1	0.75
chr2	198920001	199240000	A.2.1.2.1.2.1.1.1.1.2.2	0.555555555555556	.	198920001	199240000	#FF9191	1	0.75
chr2	199240001	199440000	B.1.1.1.2.1.1.2.1.1	0.384259259259259	.	199240001	199440000	#DADAFF	1	0.5
chr2	199440001	199840000	A.2.2.2.2.1.2	0.422453703703704	.	199440001	199840000	#FFDADA	1	0.625
chr2	199840001	200280000	A.2.2.2.2.2.1	0.421296296296296	.	199840001	200280000	#FFDADA	1	0.625
chr2	200280001	200800000	A.1.1.2.1.1.2.2.1.1	0.878472222222222	.	200280001	200800000	#FF0000	1	1
chr2	200800001	201360000	A.1.1.2.1.1.2.2.1.2.1	0.877314814814815	.	200800001	201360000	#FF0000	1	1
chr2	201360001	201680000	A.1.1.1.2.1.1.2.2.1.1	0.949074074074074	.	201360001	201680000	#FF0000	1	1
chr2	201680001	202040000	A.1.1.1.1.1.2.1.1	0.996527777777778	.	201680001	202040000	#FF0000	1	1
chr2	202040001	202320000	A.1.1.2.1.1.1.1.1.1	0.900462962962963	.	202040001	202320000	#FF0000	1	1
chr2	202320001	202640000	A.1.1.2.1.1.2.1.1.2	0.881944444444444	.	202320001	202640000	#FF0000	1	1
chr2	202640001	202760000	A.1.2.1.1.1.1.1.1.1	0.814814814814815	.	202640001	202760000	#FF4848	1	0.875
chr2	202760001	203160000	A.1.1.1.1.1.2.2.1.1	0.987268518518518	.	202760001	203160000	#FF0000	1	1
chr2	203160001	203360000	A.1.1.1.2.2.2.1.2.2.2	0.913194444444444	.	203160001	203360000	#FF0000	1	1
chr2	203360001	203640000	A.1.1.2.2.1.1.2.1.2.2	0.844907407407407	.	203360001	203640000	#FF0000	1	1
chr2	203640001	203920000	A.1.1.2.2.1.1.2.2.1	0.84375	.	203640001	203920000	#FF0000	1	1
chr2	203920001	204280000	A.1.2.1.2.2.2.1.2.2	0.711805555555556	.	203920001	204280000	#FF4848	1	0.875
chr2	204280001	204800000	A.1.2.2.2.2.1.1.2.2	0.65162037037037	.	204280001	204800000	#FF4848	1	0.875
chr2	204800001	205240000	B.2.2.1.2.1.1.1.2	0.0844907407407407	.	204800001	205240000	#0000FF	1	0.125
chr2	205240001	205520000	B.2.2.2.1.2.1.2.2.2	0.0335648148148148	.	205240001	205520000	#0000FF	1	0.125
chr2	205520001	206160000	B.2.2.2.2.2.1.1	0.0127314814814815	.	205520001	206160000	#0000FF	1	0.125
chr2	206160001	206360000	B.2.2.1.1.1.1.2.1.2	0.113425925925926	.	206160001	206360000	#0000FF	1	0.125
chr2	206360001	206560000	B.1.2.2.1.1.2.1.1.1	0.255787037037037	.	206360001	206560000	#9191FF	1	0.375
chr2	206560001	206840000	A.2.2.2.1.2.2.1	0.427083333333333	.	206560001	206840000	#FFDADA	1	0.625
chr2	206840001	207040000	A.2.1.1.1.2.1.1.2.1	0.608796296296296	.	206840001	207040000	#FF9191	1	0.75
chr2	207040001	207400000	B.1.2.2.1.2.2.2.1	0.244212962962963	.	207040001	207400000	#9191FF	1	0.375
chr2	207400001	207600000	B.1.2.2.2.2.1.1.2.2.1	0.217592592592593	.	207400001	207600000	#9191FF	1	0.375
chr2	207600001	207840000	B.1.1.1.1.1.2.2.1	0.407407407407407	.	207600001	207840000	#DADAFF	1	0.5
chr2	207840001	208000000	A.2.1.2.2.2.1.1.2.2.1	0.513888888888889	.	207840001	208000000	#FF9191	1	0.75
chr2	208000001	208360000	A.1.2.2.2.2.1.1.1.1	0.65625	.	208000001	208360000	#FF4848	1	0.875
chr2	208360001	208640000	A.1.2.1.2.2.2.1.1.1.1.1	0.722222222222222	.	208360001	208640000	#FF4848	1	0.875
chr2	208640001	208920000	A.1.2.1.2.2.2.2.2.2.1.2	0.703703703703704	.	208640001	208920000	#FF4848	1	0.875
chr2	208920001	209240000	A.2.1.1.1.1.1.2.1.2.1.1	0.626157407407407	.	208920001	209240000	#FF9191	1	0.75
chr2	209240001	209640000	B.2.2.1.2.1.2.1.1	0.0821759259259259	.	209240001	209640000	#0000FF	1	0.125
chr2	209640001	210040000	B.2.2.2.1.2.1.1.1.1	0.0416666666666667	.	209640001	210040000	#0000FF	1	0.125
chr2	210040001	210280000	B.2.1.2.2.1.1.1.2.1	0.140046296296296	.	210040001	210280000	#4848FF	1	0.25
chr2	210280001	210440000	B.1.1.1.1.1.2.2.2	0.40625	.	210280001	210440000	#DADAFF	1	0.5
chr2	210440001	210640000	B.1.2.2.1.2.2.1.1	0.246527777777778	.	210440001	210640000	#9191FF	1	0.375
chr2	210640001	210840000	B.1.1.2.1.2.2.2.2	0.334490740740741	.	210640001	210840000	#DADAFF	1	0.5
chr2	210840001	211080000	A.2.1.2.2.2.1.1.2.2.2	0.512731481481482	.	210840001	211080000	#FF9191	1	0.75
chr2	211080001	211280000	B.2.1.2.1.1.1	0.15162037037037	.	211080001	211280000	#4848FF	1	0.25
chr2	211280001	211520000	B.1.2.2.1.2.2.1.2	0.24537037037037	.	211280001	211520000	#9191FF	1	0.375
chr2	211520001	211920000	B.2.1.2.2.2.2.2.2	0.116898148148148	.	211520001	211920000	#4848FF	1	0.25
chr2	211920001	212320000	B.1.1.2.1.2.2.1.1.2	0.33912037037037	.	211920001	212320000	#DADAFF	1	0.5
chr2	212320001	212640000	B.2.1.1.1.2.1.1.2	0.200231481481481	.	212320001	212640000	#4848FF	1	0.25
chr2	212640001	212840000	B.2.2.1.1.1.1.2.2.2	0.111111111111111	.	212640001	212840000	#0000FF	1	0.125
chr2	212840001	212920000	B.2.1.1.2.1.1.1.2	0.179398148148148	.	212840001	212920000	#4848FF	1	0.25
chr2	212920001	213320000	B.2.2.1.2.2.2.1.2.2.2	0.0671296296296296	.	212920001	213320000	#0000FF	1	0.125
chr2	213360001	213440000	B.2.2.1.2.2.2.1.2.2.2	0.0671296296296296	.	213360001	213440000	#0000FF	1	0.125
chr2	213440001	213760000	B.1.2.2.1.1.1.2.2	0.256944444444444	.	213440001	213760000	#9191FF	1	0.375
chr2	213760001	214040000	B.1.2.1.2.2.1.1.2	0.266203703703704	.	213760001	214040000	#9191FF	1	0.375
chr2	214040001	214360000	B.1.2.2.2.2.1.1.1.2.1.2	0.222222222222222	.	214040001	214360000	#9191FF	1	0.375
chr2	214360001	214600000	B.1.2.2.2.2.1.1.1.2.1.1	0.22337962962963	.	214360001	214600000	#9191FF	1	0.375
chr2	214600001	215320000	B.2.1.2.1.2.1	0.144675925925926	.	214600001	215320000	#4848FF	1	0.25
chr2	215320001	215560000	B.1.2.2.1.1.1.2.1	0.258101851851852	.	215320001	215560000	#9191FF	1	0.375
chr2	215560001	215720000	A.2.2.2.1.1.2.2.2.2	0.436342592592593	.	215560001	215720000	#FFDADA	1	0.625
chr2	215720001	215920000	B.1.2.1.1.2.2.2.1.2	0.292824074074074	.	215720001	215920000	#9191FF	1	0.375
chr2	215920001	216160000	B.1.1.1.2.2.1.2.2.2.2	0.369212962962963	.	215920001	216160000	#DADAFF	1	0.5
chr2	216160001	216360000	A.2.1.1.1.2.1.1.2.2.1	0.607638888888889	.	216160001	216360000	#FF9191	1	0.75
chr2	216360001	216760000	A.1.2.1.2.2.2.1.1.1.1.2	0.721064814814815	.	216360001	216760000	#FF4848	1	0.875
chr2	216760001	216880000	A.2.1.2.2.1.1.1.1.2	0.539351851851852	.	216760001	216880000	#FF9191	1	0.75
chr2	216880001	217280000	A.1.1.2.2.1.1.1.1.2	0.850694444444444	.	216880001	217280000	#FF0000	1	1
chr2	217280001	217560000	A.1.1.2.2.1.1.1.2.1	0.849537037037037	.	217280001	217560000	#FF0000	1	1
chr2	217560001	217920000	A.1.1.2.1.1.2.1.1.1.1	0.884259259259259	.	217560001	217920000	#FF0000	1	1
chr2	217920001	218080000	A.1.1.2.1.2.2.2.2	0.853009259259259	.	217920001	218080000	#FF0000	1	1
chr2	218080001	218320000	A.1.1.2.1.1.2.1.1.1.2	0.883101851851852	.	218080001	218320000	#FF0000	1	1
chr2	218320001	218560000	A.1.1.2.1.1.2.2.2	0.875	.	218320001	218560000	#FF0000	1	1
chr2	218560001	218640000	A.1.2.2.1.1.2.2.2.2	0.685185185185185	.	218560001	218640000	#FF4848	1	0.875
chr2	218640001	218960000	A.1.1.1.1.1.2.1.2.2.2	0.988425925925926	.	218640001	218960000	#FF0000	1	1
chr2	218960001	219160000	A.1.1.1.1.2.1.2.2.2.2	0.96875	.	218960001	219160000	#FF0000	1	1
chr2	219160001	219560000	A.1.1.1.1.1.2.1.2.1.1.1	0.99537037037037	.	219160001	219560000	#FF0000	1	1
chr2	219560001	219760000	A.1.1.1.2.1.1.1.2.1.1	0.958333333333333	.	219560001	219760000	#FF0000	1	1
chr2	219760001	220240000	A.1.1.1.2.2.2.1.2.1.2	0.916666666666667	.	219760001	220240000	#FF0000	1	1
chr2	220240001	220560000	A.2.1.1.1.1.1.2.1.2.1.2	0.625	.	220240001	220560000	#FF9191	1	0.75
chr2	220560001	221040000	B.2.2.1.2.2.2.1.2.2.1.2	0.068287037037037	.	220560001	221040000	#0000FF	1	0.125
chr2	221040001	221640000	B.2.2.2.2.1.1.1.2.1	0.0243055555555556	.	221040001	221640000	#0000FF	1	0.125
chr2	221640001	222160000	B.2.2.2.2.2.2.1.2.1.1	0.00578703703703704	.	221640001	222160000	#0000FF	1	0.125
chr2	222160001	222360000	B.2.2.1.2.2.1.1.1.2	0.0752314814814815	.	222160001	222360000	#0000FF	1	0.125
chr2	222360001	222520000	B.2.2.1.1.1.1.2.2.1	0.112268518518519	.	222360001	222520000	#0000FF	1	0.125
chr2	222520001	222880000	B.2.2.2.1.1.1.1.1.1.2	0.0613425925925926	.	222520001	222880000	#0000FF	1	0.125
chr2	222880001	223160000	B.1.2.2.1.1.2.1.1.2	0.25462962962963	.	222880001	223160000	#9191FF	1	0.375
chr2	223160001	223320000	A.2.2.1.1.1.1.1.1.1	0.5	.	223160001	223320000	#FFDADA	1	0.625
chr2	223320001	223520000	A.2.1.2.2.2.1.2.1.1.1	0.511574074074074	.	223320001	223520000	#FF9191	1	0.75
chr2	223520001	223760000	A.1.2.1.2.2.2.1.1.1.2.1	0.719907407407407	.	223520001	223760000	#FF4848	1	0.875
chr2	223760001	224040000	A.1.2.1.2.1.2.2.1.2.2.1	0.739583333333333	.	223760001	224040000	#FF4848	1	0.875
chr2	224040001	224200000	A.2.1.1.1.1.2.2.2.1	0.612268518518518	.	224040001	224200000	#FF9191	1	0.75
chr2	224200001	224520000	A.1.2.1.2.1.1.2.2.1.2.2	0.75	.	224200001	224520000	#FF4848	1	0.875
chr2	224520001	224800000	A.1.1.2.2.2.1.2.1.1.1	0.826388888888889	.	224520001	224800000	#FF0000	1	1
chr2	224800001	224920000	A.1.2.1.2.2.1.1.2	0.733796296296296	.	224800001	224920000	#FF4848	1	0.875
chr2	224920001	225120000	A.1.2.1.2.1.1.1.1.2	0.758101851851852	.	224920001	225120000	#FF4848	1	0.875
chr2	225120001	225280000	A.1.2.1.2.1.2.1.2.1.2	0.744212962962963	.	225120001	225280000	#FF4848	1	0.875
chr2	225280001	225480000	A.1.1.2.2.2.1.2.2.2	0.821759259259259	.	225280001	225480000	#FF0000	1	1
chr2	225480001	225640000	A.1.2.1.2.1.2.1.2.1.1	0.74537037037037	.	225480001	225640000	#FF4848	1	0.875
chr2	225640001	225960000	A.1.2.2.2.2.1.1.1.2.2	0.653935185185185	.	225640001	225960000	#FF4848	1	0.875
chr2	225960001	226200000	A.2.2.2.1.1.2.1.2.1	0.443287037037037	.	225960001	226200000	#FFDADA	1	0.625
chr2	226200001	226520000	A.2.2.2.1.1.2.1.2.2	0.44212962962963	.	226200001	226520000	#FFDADA	1	0.625
chr2	226520001	226800000	B.1.2.1.1.2.2.1.2.2.2.1	0.296296296296296	.	226520001	226800000	#9191FF	1	0.375
chr2	226800001	227000000	A.2.2.1.2.2.2.1.1.1.2	0.457175925925926	.	226800001	227000000	#FFDADA	1	0.625
chr2	227000001	227480000	A.2.2.1.2.2.2.1.1.1.1	0.458333333333333	.	227000001	227480000	#FFDADA	1	0.625
chr2	227480001	227640000	A.2.1.2.2.2.2.2.1.2	0.502314814814815	.	227480001	227640000	#FF9191	1	0.75
chr2	227640001	228000000	B.1.1.1.1.2.2.1.2.2	0.388888888888889	.	227640001	228000000	#DADAFF	1	0.5
chr2	228000001	228200000	A.2.2.2.1.1.1.1.1.1	0.450231481481481	.	228000001	228200000	#FFDADA	1	0.625
chr2	228200001	228480000	A.2.1.1.1.2.1.2.2.2	0.603009259259259	.	228200001	228480000	#FF9191	1	0.75
chr2	228480001	228760000	A.2.2.1.2.2.1.2	0.459490740740741	.	228480001	228760000	#FFDADA	1	0.625
chr2	228760001	229480000	B.2.2.2.2.1.1.2.2.1	0.0208333333333333	.	228760001	229480000	#0000FF	1	0.125
chr2	229480001	229640000	B.2.2.1.1.2.2.2.1.2	0.09375	.	229480001	229640000	#0000FF	1	0.125
chr2	229640001	230120000	B.2.2.2.1.2.1.1.1.2	0.0405092592592593	.	229640001	230120000	#0000FF	1	0.125
chr2	230120001	230320000	B.1.1.2.1.2.2.1.1.1	0.340277777777778	.	230120001	230320000	#DADAFF	1	0.5
chr2	230320001	230600000	B.1.2.2.2.2.1.1.2.1	0.21875	.	230320001	230600000	#9191FF	1	0.375
chr2	230600001	231200000	A.1.1.2.2.1.1.2.2.2	0.842592592592593	.	230600001	231200000	#FF0000	1	1
chr2	231200001	231480000	A.1.1.1.2.2.2.1.2.2.1.2	0.914351851851852	.	231200001	231480000	#FF0000	1	1
chr2	231480001	231680000	A.1.1.1.2.2.2.2.1.2.2	0.905092592592593	.	231480001	231680000	#FF0000	1	1
chr2	231680001	231920000	A.1.1.2.1.1.1.1.2.1.1	0.898148148148148	.	231680001	231920000	#FF0000	1	1
chr2	231920001	232120000	A.1.1.1.2.1.2.1.2.1.2.1.2	0.936342592592593	.	231920001	232120000	#FF0000	1	1
chr2	232120001	232320000	A.1.1.1.2.1.1.1.1.2.2	0.959490740740741	.	232120001	232320000	#FF0000	1	1
chr2	232320001	232640000	A.1.1.1.1.2.1.2.2.1	0.971064814814815	.	232320001	232640000	#FF0000	1	1
chr2	232640001	232800000	A.1.2.2.1.2.2.1.1.2	0.678240740740741	.	232640001	232800000	#FF4848	1	0.875
chr2	232800001	233160000	A.1.2.1.1.1.2.1.2.2.1	0.797453703703704	.	232800001	233160000	#FF4848	1	0.875
chr2	233160001	233400000	A.1.2.1.1.2.2.2.1.2.1.2.1	0.771990740740741	.	233160001	233400000	#FF4848	1	0.875
chr2	233400001	233680000	A.1.1.2.1.1.1.2.1.2.1	0.891203703703704	.	233400001	233680000	#FF0000	1	1
chr2	233680001	233920000	A.1.1.2.1.2.1.1.2.1.2.2	0.868055555555556	.	233680001	233920000	#FF0000	1	1
chr2	233920001	234000000	A.1.2.1.1.2.2.2.1.2.2	0.767361111111111	.	233920001	234000000	#FF4848	1	0.875
chr2	234040001	234120000	A.1.2.1.1.2.2.2.1.2.2	0.767361111111111	.	234040001	234120000	#FF4848	1	0.875
chr2	234120001	234320000	A.1.1.2.1.1.1.2.2.2.1	0.887731481481482	.	234120001	234320000	#FF0000	1	1
chr2	234320001	234600000	A.1.2.2.1.1.1.1.2	0.699074074074074	.	234320001	234600000	#FF4848	1	0.875
chr2	234600001	234800000	A.2.2.1.2.1.1.1	0.478009259259259	.	234600001	234800000	#FFDADA	1	0.625
chr2	234800001	234960000	B.1.1.1.2.2.2.1.1	0.368055555555556	.	234800001	234960000	#DADAFF	1	0.5
chr2	234960001	235200000	B.2.1.1.1.1.1	0.209490740740741	.	234960001	235200000	#4848FF	1	0.25
chr2	235200001	235400000	A.2.1.2.1.2.2.1.2	0.542824074074074	.	235200001	235400000	#FF9191	1	0.75
chr2	235400001	235840000	B.2.2.1.1.2.1.1	0.104166666666667	.	235400001	235840000	#0000FF	1	0.125
chr2	235840001	235960000	B.2.1.1.2.1.2.1.2	0.172453703703704	.	235840001	235960000	#4848FF	1	0.25
chr2	235960001	236120000	B.2.1.1.2.1.2.2	0.171296296296296	.	235960001	236120000	#4848FF	1	0.25
chr2	236120001	236400000	B.2.1.1.2.1.2.1.1	0.173611111111111	.	236120001	236400000	#4848FF	1	0.25
chr2	236400001	236640000	B.1.1.1.2.2.2.1.2	0.366898148148148	.	236400001	236640000	#DADAFF	1	0.5
chr2	236640001	236760000	B.1.2.1.1.1.1.1	0.318287037037037	.	236640001	236760000	#9191FF	1	0.375
chr2	236760001	237080000	B.1.1.2.1.2.1.2	0.341435185185185	.	236760001	237080000	#DADAFF	1	0.5
chr2	237080001	237200000	B.1.2.1.1.1.1.2	0.31712962962963	.	237080001	237200000	#9191FF	1	0.375
chr2	237200001	237600000	A.2.2.1.2.1.1.2	0.476851851851852	.	237200001	237600000	#FFDADA	1	0.625
chr2	237600001	237920000	A.1.2.2.2.1.1.1.1.1	0.670138888888889	.	237600001	237920000	#FF4848	1	0.875
chr2	237920001	238040000	A.2.1.2.1.2.2.1.1.1	0.545138888888889	.	237920001	238040000	#FF9191	1	0.75
chr2	238040001	238240000	A.1.2.2.1.2.1.2.1	0.681712962962963	.	238040001	238240000	#FF4848	1	0.875
chr2	238240001	238360000	A.2.1.2.1.1.2.1.2	0.5625	.	238240001	238360000	#FF9191	1	0.75
chr2	238360001	238520000	A.1.2.1.1.2.2.1.2.2	0.778935185185185	.	238360001	238520000	#FF4848	1	0.875
chr2	238520001	238760000	A.1.1.2.1.2.1.1.2.1.2.1	0.869212962962963	.	238520001	238760000	#FF0000	1	1
chr2	238760001	239160000	A.1.1.1.2.1.2.1.2.1.2.2	0.935185185185185	.	238760001	239160000	#FF0000	1	1
chr2	239160001	239400000	A.1.2.1.1.2.1.2.2.2	0.784722222222222	.	239160001	239400000	#FF4848	1	0.875
chr2	239400001	239800000	A.1.2.2.1.1.2.1.2.1	0.694444444444444	.	239400001	239800000	#FF4848	1	0.875
chr2	239840001	239880000	A.1.2.2.1.1.2.1.2.1	0.694444444444444	.	239840001	239880000	#FF4848	1	0.875
chr2	239880001	240080000	A.2.1.2.1.1.2.1.1.2	0.563657407407407	.	239880001	240080000	#FF9191	1	0.75
chr2	240080001	240240000	A.1.2.1.1.2.2.2.1.2.1.2.2.2.1	0.769675925925926	.	240080001	240240000	#FF4848	1	0.875
chr2	240240001	240560000	A.1.1.2.1.2.2.2.1.2	0.854166666666667	.	240240001	240560000	#FF0000	1	1
chr2	240560001	240920000	A.1.2.1.1.2.2.2.1.2.1.2.2.1	0.770833333333333	.	240560001	240920000	#FF4848	1	0.875
chr2	240920001	241400000	A.2.1.2.1.1.2.2.2	0.560185185185185	.	240920001	241400000	#FF9191	1	0.75
chr2	241400001	241600000	A.1.2.2.1.1.2.2.1.2.1.1.1	0.690972222222222	.	241400001	241600000	#FF4848	1	0.875
chr2	241600001	242000000	A.2.1.1.2.1.2.2.2	0.58912037037037	.	241600001	242000000	#FF9191	1	0.75
chr2	242000001	242200000	A.1.2.2.1.1.2.2.1.2.1.1.2	0.689814814814815	.	242000001	242200000	#FF4848	1	0.875
chr2	242200001	242480000	A.1.2.1.1.2.1.2.1.2	0.787037037037037	.	242200001	242480000	#FF4848	1	0.875
chr2	242480001	242600000	A.1.2.2.1.2.2.1.2.2	0.675925925925926	.	242480001	242600000	#FF4848	1	0.875
chr2	242600001	242880000	A.1.1.2.1.2.1.2.1.2	0.864583333333333	.	242600001	242880000	#FF0000	1	1
chr2	242880001	243080000	A.1.2.2.1.1.2.2.1.2.1.2	0.688657407407407	.	242880001	243080000	#FF4848	1	0.875
chr3	80001	400000	B.2.2.2.1.1.2.2.1.2	0.0413694721825963	.	80001	400000	#0000FF	1	0.125
chr3	400001	640000	B.2.1.2.2.2.2.1	0.114122681883024	.	400001	640000	#4848FF	1	0.25
chr3	640001	880000	B.2.2.1.2.2.2.2.1.1.2	0.0627674750356633	.	640001	880000	#0000FF	1	0.125
chr3	880001	1120000	B.2.2.2.1.1.2.1.2.1	0.0470756062767475	.	880001	1120000	#0000FF	1	0.125
chr3	1240001	1680000	B.2.2.2.1.1.2.1.2.2	0.0456490727532097	.	1240001	1680000	#0000FF	1	0.125
chr3	1680001	2160000	B.2.1.2.1.2.2.1.1	0.139800285306705	.	1680001	2160000	#4848FF	1	0.25
chr3	2160001	2440000	B.1.2.1.2.2.2.2	0.242510699001427	.	2160001	2440000	#9191FF	1	0.375
chr3	2440001	2960000	B.1.1.2.1.2.2.2	0.309557774607703	.	2440001	2960000	#DADAFF	1	0.5
chr3	2960001	3240000	B.1.2.1.1.1.1.2	0.278174037089872	.	2960001	3240000	#9191FF	1	0.375
chr3	3240001	3600000	B.2.2.1.2.1.2.1	0.0784593437945792	.	3240001	3600000	#0000FF	1	0.125
chr3	3600001	3720000	B.1.2.1.1.1.1.1.1	0.281027104136947	.	3600001	3720000	#9191FF	1	0.375
chr3	3720001	3920000	B.2.1.2.1.2.2.1.2.1.2	0.136947218259629	.	3720001	3920000	#4848FF	1	0.25
chr3	3920001	4040000	B.2.1.2.2.2.2.2	0.112696148359486	.	3920001	4040000	#4848FF	1	0.25
chr3	4040001	4360000	B.2.1.2.1.2.2.1.2.1.1	0.138373751783167	.	4040001	4360000	#4848FF	1	0.25
chr3	4360001	4640000	A.1.2.2.1.2.2.1.2	0.634807417974322	.	4360001	4640000	#FF4848	1	0.875
chr3	4640001	4920000	A.2.1.1.2.1.1.2.2.1	0.566333808844508	.	4640001	4920000	#FF9191	1	0.75
chr3	4920001	5280000	A.1.2.2.1.1.2.2.1.2.1	0.654778887303852	.	4920001	5280000	#FF4848	1	0.875
chr3	5280001	5560000	B.2.1.2.1.2.2.1.2.2	0.135520684736091	.	5280001	5560000	#4848FF	1	0.25
chr3	5600001	5760000	B.2.1.2.1.2.2.1.2.2	0.135520684736091	.	5600001	5760000	#4848FF	1	0.25
chr3	5760001	6120000	B.2.2.2.2.1.1.1.1	0.0228245363766049	.	5760001	6120000	#0000FF	1	0.125
chr3	6160001	6280000	B.2.2.2.2.1.1.1.1	0.0228245363766049	.	6160001	6280000	#0000FF	1	0.125
chr3	6320001	6360000	B.2.2.1.2.1.1.1.2	0.087018544935806	.	6320001	6360000	#0000FF	1	0.125
chr3	6400001	6440000	B.2.2.1.2.1.1.1.2	0.087018544935806	.	6400001	6440000	#0000FF	1	0.125
chr3	6560001	6640000	B.2.2.1.2.1.1.1.2	0.087018544935806	.	6560001	6640000	#0000FF	1	0.125
chr3	6720001	6760000	B.2.2.1.2.1.1.1.2	0.087018544935806	.	6720001	6760000	#0000FF	1	0.125
chr3	6760001	6800000	B.2.2.1.1.2.1.1.2	0.0984308131241084	.	6760001	6800000	#0000FF	1	0.125
chr3	6840001	6920000	B.2.2.1.1.2.1.1.2	0.0984308131241084	.	6840001	6920000	#0000FF	1	0.125
chr3	6960001	7000000	B.2.2.1.1.2.1.1.2	0.0984308131241084	.	6960001	7000000	#0000FF	1	0.125
chr3	7080001	7120000	B.2.2.2.2.1.1.1.2	0.021398002853067	.	7080001	7120000	#0000FF	1	0.125
chr3	7160001	7200000	B.2.2.2.2.1.1.1.2	0.021398002853067	.	7160001	7200000	#0000FF	1	0.125
chr3	7240001	7480000	B.2.2.2.2.1.1.1.2	0.021398002853067	.	7240001	7480000	#0000FF	1	0.125
chr3	7480001	7520000	B.2.2.2.2.2.1.2	0.00570613409415121	.	7480001	7520000	#0000FF	1	0.125
chr3	7560001	8080000	B.2.2.2.2.2.1.2	0.00570613409415121	.	7560001	8080000	#0000FF	1	0.125
chr3	8080001	8480000	B.2.2.1.2.2.2.2.1.1.1	0.0641940085592011	.	8080001	8480000	#0000FF	1	0.125
chr3	8480001	8680000	B.1.1.2.2.2.2.2.1	0.283880171184023	.	8480001	8680000	#DADAFF	1	0.5
chr3	8680001	8960000	A.2.2.1.2.1.1.1.1	0.442225392296719	.	8680001	8960000	#FFDADA	1	0.625
chr3	8960001	9400000	A.1.2.1.2.1.1.2.1.2	0.734664764621969	.	8960001	9400000	#FF4848	1	0.875
chr3	9400001	9760000	A.1.1.2.1.1.1.1.1	0.912981455064194	.	9400001	9760000	#FF0000	1	1
chr3	9760001	10160000	A.1.1.1.1.2.1.2.1.2.1	0.977175463623395	.	9760001	10160000	#FF0000	1	1
chr3	10160001	10360000	A.1.1.1.2.1.2.2.1.1	0.944365192582026	.	10160001	10360000	#FF0000	1	1
chr3	10360001	10800000	A.2.1.2.1.1.2.1.1	0.527817403708987	.	10360001	10800000	#FF9191	1	0.75
chr3	10800001	11120000	A.2.1.2.1.1.2.1.2	0.526390870185449	.	10800001	11120000	#FF9191	1	0.75
chr3	11120001	11400000	A.1.1.2.2.1.1.1.1.2	0.85734664764622	.	11120001	11400000	#FF0000	1	1
chr3	11400001	11640000	A.2.2.2.1.1.1	0.416547788873039	.	11400001	11640000	#FFDADA	1	0.625
chr3	11640001	11880000	A.2.2.1.1.1.2.1.2	0.466476462196862	.	11640001	11880000	#FFDADA	1	0.625
chr3	11880001	12200000	B.1.1.1.2.1.1	0.356633380884451	.	11880001	12200000	#DADAFF	1	0.5
chr3	12200001	12480000	A.1.1.1.2.1.1.1.2.2	0.958630527817404	.	12200001	12480000	#FF0000	1	1
chr3	12480001	12640000	A.1.1.2.2.2.2.1.2.1.2	0.808844507845934	.	12480001	12640000	#FF0000	1	1
chr3	12640001	12760000	A.1.1.2.2.2.2.2.1.1.2.1.2	0.800285306704708	.	12640001	12760000	#FF0000	1	1
chr3	12760001	13000000	A.1.1.2.2.2.2.1.2.1.1	0.810271041369472	.	12760001	13000000	#FF0000	1	1
chr3	13000001	13120000	A.1.2.1.1.1.1.2.1	0.776034236804565	.	13000001	13120000	#FF4848	1	0.875
chr3	13120001	13520000	A.1.1.2.2.2.2.1.2.2	0.807417974322397	.	13120001	13520000	#FF0000	1	1
chr3	13520001	13720000	A.2.2.2.1.2	0.410841654778887	.	13520001	13720000	#FFDADA	1	0.625
chr3	13720001	13960000	B.1.2.2.1.2.1	0.211126961483595	.	13720001	13960000	#9191FF	1	0.375
chr3	13960001	14160000	B.1.2.1.2.1.2	0.262482168330956	.	13960001	14160000	#9191FF	1	0.375
chr3	14160001	14320000	A.1.2.2.2.1.1.2.2.1	0.616262482168331	.	14160001	14320000	#FF4848	1	0.875
chr3	14320001	14480000	A.1.1.2.2.2.2.1.1.1	0.813124108416548	.	14320001	14480000	#FF0000	1	1
chr3	14480001	14680000	A.2.1.1.1.2.2.1.2	0.574893009985735	.	14480001	14680000	#FF9191	1	0.75
chr3	14680001	14960000	A.2.1.2.1.1.2.2	0.524964336661912	.	14680001	14960000	#FF9191	1	0.75
chr3	14960001	15120000	A.1.2.1.1.2.2.1.2	0.750356633380884	.	14960001	15120000	#FF4848	1	0.875
chr3	15120001	15280000	A.1.2.1.1.2.1.1	0.761768901569187	.	15120001	15280000	#FF4848	1	0.875
chr3	15280001	15440000	A.1.1.2.2.1.2.1.1.2.1	0.83737517831669	.	15280001	15440000	#FF0000	1	1
chr3	15440001	15680000	A.1.1.2.2.1.1.2.2.1.1	0.847360912981455	.	15440001	15680000	#FF0000	1	1
chr3	15680001	15840000	A.1.1.1.2.1.2.1.2.2	0.945791726105564	.	15680001	15840000	#FF0000	1	1
chr3	15840001	16280000	A.1.1.2.2.2.1.2.2.1.2	0.815977175463623	.	15840001	16280000	#FF0000	1	1
chr3	16280001	16360000	A.2.1.1.1.2.1	0.57774607703281	.	16280001	16360000	#FF9191	1	0.75
chr3	16360001	16560000	A.1.2.2.2.2.1.1.1.2	0.606276747503566	.	16360001	16560000	#FF4848	1	0.875
chr3	16560001	16960000	A.1.2.1.2.2.1.1.2.1	0.699001426533523	.	16560001	16960000	#FF4848	1	0.875
chr3	16960001	17280000	A.2.1.2.1.2.2.1.1.1	0.514978601997147	.	16960001	17280000	#FF9191	1	0.75
chr3	17280001	17520000	A.2.1.2.1.2.2.2.1	0.510699001426534	.	17280001	17520000	#FF9191	1	0.75
chr3	17520001	17840000	A.1.2.2.1.1.1.2.1.1	0.667617689015692	.	17520001	17840000	#FF4848	1	0.875
chr3	17840001	18040000	A.1.2.2.1.1.1.2.1.2	0.666191155492154	.	17840001	18040000	#FF4848	1	0.875
chr3	18040001	18320000	A.1.1.2.1.2.2.1.2	0.865905848787446	.	18040001	18320000	#FF0000	1	1
chr3	18320001	18800000	A.2.1.1.1.1.1.2.2.1.1	0.592011412268188	.	18320001	18800000	#FF9191	1	0.75
chr3	18800001	19080000	A.2.2.1.1.2.2.2.1.1	0.446504992867332	.	18800001	19080000	#FFDADA	1	0.625
chr3	19080001	19440000	A.2.2.1.1.2.2.2.1.2	0.445078459343795	.	19080001	19440000	#FFDADA	1	0.625
chr3	19440001	19680000	A.2.2.1.2.1.2.2.1.1	0.42225392296719	.	19440001	19680000	#FFDADA	1	0.625
chr3	19680001	19880000	A.2.1.1.1.1.2.2.2	0.579172610556348	.	19680001	19880000	#FF9191	1	0.75
chr3	19880001	19960000	A.2.2.1.1.2.2.1.1.1	0.452211126961484	.	19880001	19960000	#FFDADA	1	0.625
chr3	19960001	20240000	A.1.2.1.2.1.1.2.2.2.1.1.2	0.72753209700428	.	19960001	20240000	#FF4848	1	0.875
chr3	20240001	20600000	A.2.2.1.1.2.2.1.2.2	0.44793152639087	.	20240001	20600000	#FFDADA	1	0.625
chr3	20600001	20920000	A.2.2.1.2.1.2.2.1.2	0.420827389443652	.	20600001	20920000	#FFDADA	1	0.625
chr3	20920001	21040000	A.2.2.1.1.2.1.1.2.2.1	0.457917261055635	.	20920001	21040000	#FFDADA	1	0.625
chr3	21040001	21240000	A.2.1.2.2.1.2.1.1.2.1.1	0.497860199714693	.	21040001	21240000	#FF9191	1	0.75
chr3	21240001	21640000	A.2.1.2.2.1.2.1.1.2.1.2	0.496433666191155	.	21240001	21640000	#FF9191	1	0.75
chr3	21640001	21800000	B.1.1.2.2.1.2.1.1	0.300998573466476	.	21640001	21800000	#DADAFF	1	0.5
chr3	21800001	22120000	B.1.1.2.1.1.1.1	0.340941512125535	.	21800001	22120000	#DADAFF	1	0.5
chr3	22120001	22240000	A.2.2.2.2.2.1.2.1	0.395149786019971	.	22120001	22240000	#FFDADA	1	0.625
chr3	22240001	22560000	A.2.2.1.1.2.1.1.2.2.2.1	0.456490727532097	.	22240001	22560000	#FFDADA	1	0.625
chr3	22560001	22920000	A.2.2.1.1.2.1.1.2.2.2.2	0.455064194008559	.	22560001	22920000	#FFDADA	1	0.625
chr3	22920001	23040000	A.2.2.1.2.1.2.2.2	0.419400855920114	.	22920001	23040000	#FFDADA	1	0.625
chr3	23040001	23320000	A.2.1.1.2.2.1.2.2.1	0.547788873038516	.	23040001	23320000	#FF9191	1	0.75
chr3	23320001	24040000	A.2.1.1.2.1.2.2.2	0.553495007132668	.	23320001	24040000	#FF9191	1	0.75
chr3	24040001	24320000	B.2.2.1.2.1.2.2	0.0770328102710414	.	24040001	24320000	#0000FF	1	0.125
chr3	24320001	24760000	B.2.2.2.2.1.2.1.2.1	0.014265335235378	.	24320001	24760000	#0000FF	1	0.125
chr3	24760001	25200000	B.2.2.2.2.1.2.1.2.2	0.0128388017118402	.	24760001	25200000	#0000FF	1	0.125
chr3	25200001	25480000	B.2.2.2.1.2.2.1.2	0.0285306704707561	.	25200001	25480000	#0000FF	1	0.125
chr3	25480001	25640000	B.1.2.1.1.1.1.1.2	0.279600570613409	.	25480001	25640000	#9191FF	1	0.375
chr3	25640001	25840000	A.2.1.1.2.1.2.2.1.2	0.554921540656205	.	25640001	25840000	#FF9191	1	0.75
chr3	25840001	26000000	A.2.2.1.1.2.1.1.2.1.2	0.459343794579173	.	25840001	26000000	#FFDADA	1	0.625
chr3	26000001	26240000	A.2.2.2.2.1.1.2.2	0.406562054208274	.	26000001	26240000	#FFDADA	1	0.625
chr3	26240001	26520000	A.2.2.2.2.2.2.1.1	0.392296718972896	.	26240001	26520000	#FFDADA	1	0.625
chr3	26520001	26720000	A.2.1.1.2.2.2.2.1.2	0.536376604850214	.	26520001	26720000	#FF9191	1	0.75
chr3	26720001	26840000	A.2.2.2.2.1.1.2.1	0.407988587731812	.	26720001	26840000	#FFDADA	1	0.625
chr3	26840001	27120000	A.2.1.2.2.1.2.1.1.1	0.499286733238231	.	26840001	27120000	#FF9191	1	0.75
chr3	27120001	27360000	A.1.2.2.1.2.2.2.1.2	0.631954350927247	.	27120001	27360000	#FF4848	1	0.875
chr3	27360001	27520000	A.1.2.1.2.1.2.1.2.1	0.714693295292439	.	27360001	27520000	#FF4848	1	0.875
chr3	27520001	27680000	A.1.1.2.1.1.1.2.2.2	0.904422253922967	.	27520001	27680000	#FF0000	1	1
chr3	27680001	28400000	A.1.1.2.1.1.2.1.1.2	0.900142653352354	.	27680001	28400000	#FF0000	1	1
chr3	28400001	28680000	A.2.2.1.1.1.1.1.1	0.473609129814551	.	28400001	28680000	#FFDADA	1	0.625
chr3	28680001	28880000	A.2.2.2.2.2.1.2.2	0.393723252496434	.	28680001	28880000	#FFDADA	1	0.625
chr3	28880001	29320000	A.2.1.1.1.1.2.2.1.1	0.582025677603424	.	28880001	29320000	#FF9191	1	0.75
chr3	29320001	29760000	A.2.1.1.1.1.1.2.1	0.593437945791726	.	29320001	29760000	#FF9191	1	0.75
chr3	29760001	30040000	A.2.2.1.1.1.1.1.2	0.472182596291013	.	29760001	30040000	#FFDADA	1	0.625
chr3	30040001	30280000	A.1.2.2.1.1.1.2.2.2	0.663338088445078	.	30040001	30280000	#FF4848	1	0.875
chr3	30280001	30440000	A.1.2.1.2.2.2.1.2.1.1	0.687589158345221	.	30280001	30440000	#FF4848	1	0.875
chr3	30440001	30720000	A.1.1.2.1.1.2.2.2.1.1	0.887303851640514	.	30440001	30720000	#FF0000	1	1
chr3	30720001	30840000	A.2.1.1.1.1.1.1.2	0.594864479315264	.	30720001	30840000	#FF9191	1	0.75
chr3	30840001	31000000	A.1.2.2.2.2.1.1.2	0.604850213980029	.	30840001	31000000	#FF4848	1	0.875
chr3	31000001	31200000	A.1.2.1.2.2.2.1.2.1.2	0.686162624821683	.	31000001	31200000	#FF4848	1	0.875
chr3	31200001	31560000	A.1.1.1.2.2.2.2.2.2	0.914407988587732	.	31200001	31560000	#FF0000	1	1
chr3	31560001	31840000	A.1.1.2.1.1.2.2.1.1.1	0.89586305278174	.	31560001	31840000	#FF0000	1	1
chr3	31840001	32240000	A.1.1.2.2.2.1.2.1	0.818830242510699	.	31840001	32240000	#FF0000	1	1
chr3	32240001	32400000	A.1.2.1.1.2.1.2.1.1	0.760342368045649	.	32240001	32400000	#FF4848	1	0.875
chr3	32400001	32520000	A.1.1.2.2.1.1.1.2.1.1.1	0.855920114122682	.	32400001	32520000	#FF0000	1	1
chr3	32520001	32720000	A.1.1.1.1.2.1.1.2	0.980028530670471	.	32520001	32720000	#FF0000	1	1
chr3	32720001	32960000	A.1.1.1.1.2.1.1.1.1.1.1	0.988587731811698	.	32720001	32960000	#FF0000	1	1
chr3	32960001	33160000	A.1.1.1.2.1.1.1.2.1.2.1	0.961483594864479	.	32960001	33160000	#FF0000	1	1
chr3	33160001	33400000	A.1.1.1.2.1.1.2.1.1	0.957203994293866	.	33160001	33400000	#FF0000	1	1
chr3	33400001	33880000	A.1.1.1.1.1.1.1	1	.	33400001	33880000	#FF0000	1	1
chr3	33880001	34240000	A.1.2.1.2.2.2.1.2.2	0.684736091298145	.	33880001	34240000	#FF4848	1	0.875
chr3	34240001	34640000	A.2.1.1.1.1.2.1.1	0.586305278174037	.	34240001	34640000	#FF9191	1	0.75
chr3	34640001	35000000	A.2.1.2.1.2.1.2.1.1	0.520684736091298	.	34640001	35000000	#FF9191	1	0.75
chr3	35000001	35360000	A.2.2.1.1.1.1.2.1	0.470756062767475	.	35000001	35360000	#FFDADA	1	0.625
chr3	35360001	35720000	A.2.1.2.1.2.2.1.2	0.512125534950071	.	35360001	35720000	#FF9191	1	0.75
chr3	35720001	35920000	A.2.1.2.1.2.1.2.1.2	0.51925820256776	.	35720001	35920000	#FF9191	1	0.75
chr3	35920001	36040000	A.2.2.1.1.1.1.2.2	0.469329529243937	.	35920001	36040000	#FFDADA	1	0.625
chr3	36040001	36200000	A.2.1.2.1.2.1.2.2.2	0.516405135520685	.	36040001	36200000	#FF9191	1	0.75
chr3	36200001	36280000	A.2.2.1.1.1.2.2.1	0.465049928673324	.	36200001	36280000	#FFDADA	1	0.625
chr3	36280001	36400000	A.2.2.1.1.1.2.2.2	0.463623395149786	.	36280001	36400000	#FFDADA	1	0.625
chr3	36400001	36560000	A.2.1.2.1.2.1.2.2.1	0.517831669044223	.	36400001	36560000	#FF9191	1	0.75
chr3	36560001	36760000	A.2.1.1.1.1.2.2.1.2	0.580599144079886	.	36560001	36760000	#FF9191	1	0.75
chr3	36760001	37000000	A.1.1.1.2.2.2.2.1	0.917261055634807	.	36760001	37000000	#FF0000	1	1
chr3	37000001	37320000	A.1.1.1.1.1.2.1.2.1	0.992867332382311	.	37000001	37320000	#FF0000	1	1
chr3	37320001	37880000	A.1.1.2.1.1.2.2.2.2	0.881597717546362	.	37320001	37880000	#FF0000	1	1
chr3	37880001	38040000	A.1.1.2.2.2.1.1.2	0.820256776034237	.	37880001	38040000	#FF0000	1	1
chr3	38040001	38400000	A.1.1.1.1.2.2.1.1.2.2	0.970042796005706	.	38040001	38400000	#FF0000	1	1
chr3	38400001	38560000	A.1.2.2.2.2.2	0.59771754636234	.	38400001	38560000	#FF4848	1	0.875
chr3	38560001	38720000	B.1.1.1.2.1.2	0.355206847360913	.	38560001	38720000	#DADAFF	1	0.5
chr3	38720001	39080000	B.1.2.2.1.2.2.1	0.209700427960057	.	38720001	39080000	#9191FF	1	0.375
chr3	39080001	39320000	A.1.2.1.2.1.2.2.1	0.711840228245364	.	39080001	39320000	#FF4848	1	0.875
chr3	39320001	39800000	B.2.1.1.2.1.2.1	0.161198288159772	.	39320001	39800000	#4848FF	1	0.25
chr3	39800001	40000000	B.2.2.1.2.2.1.2.1	0.0713266761768902	.	39800001	40000000	#0000FF	1	0.125
chr3	40000001	40200000	B.2.2.1.1.2.2.2.2.1	0.0912981455064194	.	40000001	40200000	#0000FF	1	0.125
chr3	40200001	40480000	B.1.1.2.1.1.2.1	0.338088445078459	.	40200001	40480000	#DADAFF	1	0.5
chr3	40480001	41000000	A.1.2.1.2.1.1.2.1.1.2.2	0.736091298145506	.	40480001	41000000	#FF4848	1	0.875
chr3	41000001	41280000	A.1.2.1.2.1.1.2.1.1.2.1	0.737517831669044	.	41000001	41280000	#FF4848	1	0.875
chr3	41280001	41960000	A.2.2.1.1.2.1.2	0.453637660485021	.	41280001	41960000	#FFDADA	1	0.625
chr3	41960001	42120000	A.1.2.1.2.1.1.1.1.2	0.746077032810271	.	41960001	42120000	#FF4848	1	0.875
chr3	42120001	42320000	A.1.2.2.1.1.2.2.1.1	0.656205420827389	.	42120001	42320000	#FF4848	1	0.875
chr3	42320001	42520000	A.1.2.2.1.1.1.2.2.1	0.664764621968616	.	42320001	42520000	#FF4848	1	0.875
chr3	42520001	42600000	A.1.2.1.1.1.1.2.2	0.774607703281027	.	42520001	42600000	#FF4848	1	0.875
chr3	42600001	42800000	A.1.1.2.2.1.1.1.2.2.2	0.850213980028531	.	42600001	42800000	#FF0000	1	1
chr3	42800001	42960000	A.1.1.1.2.1.1.2.2	0.95435092724679	.	42800001	42960000	#FF0000	1	1
chr3	42960001	43200000	A.1.1.2.2.2.1.2.2.2	0.814550641940086	.	42960001	43200000	#FF0000	1	1
chr3	43200001	43280000	A.1.2.1.1.2.2.2	0.748930099857347	.	43200001	43280000	#FF4848	1	0.875
chr3	43280001	43560000	A.1.1.2.2.1.1.1.1.1	0.858773181169758	.	43280001	43560000	#FF0000	1	1
chr3	43560001	43760000	A.1.1.2.2.1.1.2.2.1.2	0.845934379457917	.	43560001	43760000	#FF0000	1	1
chr3	43760001	43920000	A.1.2.2.2.1.1.2.1.2	0.617689015691869	.	43760001	43920000	#FF4848	1	0.875
chr3	43920001	44280000	A.1.2.1.1.2.1.2.1.2.2	0.757489300998573	.	43920001	44280000	#FF4848	1	0.875
chr3	44280001	44520000	A.1.1.2.2.1.2.1.2.1.1	0.834522111269615	.	44280001	44520000	#FF0000	1	1
chr3	44520001	44800000	A.1.1.2.2.1.2.1.2.2.2	0.830242510699001	.	44520001	44800000	#FF0000	1	1
chr3	44800001	45040000	A.1.1.2.2.1.2.1.2.1.2	0.833095577746077	.	44800001	45040000	#FF0000	1	1
chr3	45040001	45280000	A.1.1.2.2.1.2.1.2.2.1	0.831669044222539	.	45040001	45280000	#FF0000	1	1
chr3	45280001	45520000	A.1.1.2.2.2.2.2.1.2.2	0.796005706134094	.	45280001	45520000	#FF0000	1	1
chr3	45520001	45720000	A.1.1.2.2.2.2.2.1.1.2.1.1.2.1	0.803138373751783	.	45520001	45720000	#FF0000	1	1
chr3	45720001	46000000	A.1.2.1.1.1.2.1.1.2.2	0.768901569186876	.	45720001	46000000	#FF4848	1	0.875
chr3	46000001	46120000	A.1.2.1.1.1.2.1.1.2.1	0.770328102710414	.	46000001	46120000	#FF4848	1	0.875
chr3	46120001	46400000	A.1.1.2.2.2.2.2.1.1.2.1.1.1	0.804564907275321	.	46120001	46400000	#FF0000	1	1
chr3	46400001	46680000	A.1.2.1.1.1.1.1.1.1.2.2	0.784593437945792	.	46400001	46680000	#FF4848	1	0.875
chr3	46680001	46960000	A.1.2.1.1.1.2.2	0.763195435092725	.	46680001	46960000	#FF4848	1	0.875
chr3	46960001	47360000	A.1.1.2.2.1.2.1.1.1.1.1	0.843081312410842	.	46960001	47360000	#FF0000	1	1
chr3	47360001	47600000	A.1.2.1.1.1.2.1.2.1.2	0.7660485021398	.	47360001	47600000	#FF4848	1	0.875
chr3	47600001	47800000	A.1.2.1.1.1.1.1.1.2.2	0.781740370898716	.	47600001	47800000	#FF4848	1	0.875
chr3	47800001	47920000	A.1.2.2.2.1.1.1.2.2	0.620542082738944	.	47800001	47920000	#FF4848	1	0.875
chr3	47920001	48200000	A.1.2.1.1.1.1.1.2.1.2	0.778887303851641	.	47920001	48200000	#FF4848	1	0.875
chr3	48200001	48480000	A.1.2.1.1.1.2.1.1.1.1	0.773181169757489	.	48200001	48480000	#FF4848	1	0.875
chr3	48480001	48760000	A.1.2.1.1.1.1.1.1.2.1	0.783166904422254	.	48480001	48760000	#FF4848	1	0.875
chr3	48760001	48960000	A.1.2.1.1.1.2.1.2.1.1	0.767475035663338	.	48760001	48960000	#FF4848	1	0.875
chr3	48960001	49200000	A.1.2.1.1.1.2.1.2.2	0.764621968616263	.	48960001	49200000	#FF4848	1	0.875
chr3	49200001	49480000	A.1.1.2.2.2.2.2.2.2.1	0.790299572039943	.	49200001	49480000	#FF0000	1	1
chr3	49480001	49760000	A.1.2.1.1.1.2.1.1.1.2	0.771754636233951	.	49480001	49760000	#FF4848	1	0.875
chr3	49760001	49960000	A.1.1.2.2.2.2.2.2.2.2	0.788873038516405	.	49760001	49960000	#FF0000	1	1
chr3	49960001	50160000	A.1.1.2.2.1.2.2.2	0.825962910128388	.	49960001	50160000	#FF0000	1	1
chr3	50160001	50400000	A.1.1.2.2.1.2.2.1.2	0.827389443651926	.	50160001	50400000	#FF0000	1	1
chr3	50400001	50680000	A.1.2.2.2.1.2.1	0.613409415121255	.	50400001	50680000	#FF4848	1	0.875
chr3	50680001	51120000	B.2.2.1.1.1.2.1	0.105563480741797	.	50680001	51120000	#0000FF	1	0.125
chr3	51120001	51440000	B.2.1.2.1.1.1	0.146932952924394	.	51120001	51440000	#4848FF	1	0.25
chr3	51440001	51720000	A.1.1.2.2.2.2.1.1.2	0.81169757489301	.	51440001	51720000	#FF0000	1	1
chr3	51720001	51960000	A.1.2.2.2.1.1.2.2.2	0.614835948644793	.	51720001	51960000	#FF4848	1	0.875
chr3	51960001	52200000	A.1.1.2.2.1.2.2.1.1	0.828815977175464	.	51960001	52200000	#FF0000	1	1
chr3	52200001	52520000	A.1.1.1.2.1.2.2.2.2.2.1	0.937232524964337	.	52200001	52520000	#FF0000	1	1
chr3	52520001	52760000	A.1.1.1.2.1.2.2.2.2.1	0.938659058487874	.	52520001	52760000	#FF0000	1	1
chr3	52760001	53120000	A.1.1.1.1.2.1.2.1.1	0.978601997146933	.	52760001	53120000	#FF0000	1	1
chr3	53120001	53320000	A.1.1.1.2.1.2.2.1.2	0.942938659058488	.	53120001	53320000	#FF0000	1	1
chr3	53320001	53720000	A.1.2.1.2.1.2.1.2.2	0.713266761768902	.	53320001	53720000	#FF4848	1	0.875
chr3	53720001	53960000	A.2.1.2.2.2.2.1.2	0.477888730385164	.	53720001	53960000	#FF9191	1	0.75
chr3	53960001	54480000	B.2.2.1.1.2.2.2.2.2	0.0898716119828816	.	53960001	54480000	#0000FF	1	0.125
chr3	54480001	54920000	B.2.2.1.2.2.1.2.2	0.0699001426533524	.	54480001	54920000	#0000FF	1	0.125
chr3	54920001	55280000	B.1.1.2.2.2.1.1	0.289586305278174	.	54920001	55280000	#DADAFF	1	0.5
chr3	55280001	55640000	B.2.1.2.2.1.2.1.2	0.119828815977175	.	55280001	55640000	#4848FF	1	0.25
chr3	55640001	55760000	B.1.2.2.1.2.2.2	0.208273894436519	.	55640001	55760000	#9191FF	1	0.375
chr3	55760001	56120000	B.2.1.2.2.1.2.2	0.118402282453638	.	55760001	56120000	#4848FF	1	0.25
chr3	56120001	56240000	B.1.1.2.1.1.2.2.2.2.1	0.332382310984308	.	56120001	56240000	#DADAFF	1	0.5
chr3	56240001	56360000	B.1.2.2.2.1.2.1	0.199714693295292	.	56240001	56360000	#9191FF	1	0.375
chr3	56360001	56600000	B.1.2.1.1.2.2.2	0.265335235378031	.	56360001	56600000	#9191FF	1	0.375
chr3	56600001	56840000	A.1.1.2.1.1.1.1.2	0.911554921540656	.	56600001	56840000	#FF0000	1	1
chr3	56840001	57160000	A.1.1.1.2.2.1.1.2.1.1	0.931526390870185	.	56840001	57160000	#FF0000	1	1
chr3	57160001	57320000	A.1.1.1.2.2.1.1.2.1.2	0.930099857346648	.	57160001	57320000	#FF0000	1	1
chr3	57320001	57520000	A.1.1.2.1.1.2.2.2.1.2.1.2	0.884450784593438	.	57320001	57520000	#FF0000	1	1
chr3	57520001	57800000	A.1.1.1.1.1.2.1.1.1.1	0.997146932952924	.	57520001	57800000	#FF0000	1	1
chr3	57800001	58120000	A.1.1.1.1.2.2.1.1.2.1	0.971469329529244	.	57800001	58120000	#FF0000	1	1
chr3	58120001	58360000	A.1.1.1.2.2.1.1.2.2	0.92867332382311	.	58120001	58360000	#FF0000	1	1
chr3	58360001	58520000	A.1.1.2.1.2.1.2.1.1	0.875891583452211	.	58360001	58520000	#FF0000	1	1
chr3	58520001	58960000	B.1.1.2.1.1.2.2.1.1	0.336661911554922	.	58520001	58960000	#DADAFF	1	0.5
chr3	58960001	59240000	B.1.1.2.1.1.2.2.1.2	0.335235378031384	.	58960001	59240000	#DADAFF	1	0.5
chr3	59240001	59480000	A.2.1.1.2.2.2.2.1.1.2	0.537803138373752	.	59240001	59480000	#FF9191	1	0.75
chr3	59480001	59640000	A.2.2.1.1.2.2.1.1.2	0.450784593437946	.	59480001	59640000	#FFDADA	1	0.625
chr3	59640001	59760000	A.2.1.2.2.2.2.1.1.2.2	0.479315263908702	.	59640001	59760000	#FF9191	1	0.75
chr3	59760001	59880000	A.2.1.2.2.2.2.1.1.2.1	0.48074179743224	.	59760001	59880000	#FF9191	1	0.75
chr3	59880001	60160000	A.2.1.1.2.2.2.2.1.1.1	0.53922967189729	.	59880001	60160000	#FF9191	1	0.75
chr3	60160001	60400000	A.2.2.2.2.1.1.1	0.40941512125535	.	60160001	60400000	#FFDADA	1	0.625
chr3	60400001	60720000	B.1.1.2.2.2.1.2.2	0.286733238231098	.	60400001	60720000	#DADAFF	1	0.5
chr3	60720001	61000000	B.1.1.1.1.1.2.2.1	0.370898716119829	.	60720001	61000000	#DADAFF	1	0.5
chr3	61000001	61280000	B.1.2.2.1.1.2.1.1.2.2	0.228245363766049	.	61000001	61280000	#9191FF	1	0.375
chr3	61280001	61400000	B.1.2.1.1.2.2.1	0.266761768901569	.	61280001	61400000	#9191FF	1	0.375
chr3	61400001	61560000	B.1.1.1.1.2.2	0.358059914407989	.	61400001	61560000	#DADAFF	1	0.5
chr3	61560001	61920000	B.1.1.2.1.1.2.2.2.2.2	0.33095577746077	.	61560001	61920000	#DADAFF	1	0.5
chr3	61920001	62200000	B.1.1.2.1.1.2.2.2.1	0.333808844507846	.	61920001	62200000	#DADAFF	1	0.5
chr3	62200001	62360000	B.1.2.2.1.1.2.1.1.1.2	0.231098430813124	.	62200001	62360000	#9191FF	1	0.375
chr3	62360001	62600000	B.2.2.1.1.1.1.2.2.2	0.106990014265335	.	62360001	62600000	#0000FF	1	0.125
chr3	62600001	63000000	B.2.2.2.2.2.1.1.2	0.00713266761768902	.	62600001	63000000	#0000FF	1	0.125
chr3	63000001	63160000	B.2.2.2.1.1.2.1.1.2	0.0485021398002853	.	63000001	63160000	#0000FF	1	0.125
chr3	63160001	63320000	B.2.2.1.2.2.1.1.2.2	0.072753209700428	.	63160001	63320000	#0000FF	1	0.125
chr3	63320001	63520000	B.2.1.1.2.2.2.2.2	0.148359486447932	.	63320001	63520000	#4848FF	1	0.25
chr3	63520001	63840000	B.1.1.1.1.2.1.2.1.2	0.360912981455064	.	63520001	63840000	#DADAFF	1	0.5
chr3	63840001	64000000	A.2.1.2.2.2.1.1	0.489300998573466	.	63840001	64000000	#FF9191	1	0.75
chr3	64000001	64200000	B.2.1.1.2.1.2.2.1	0.159771754636234	.	64000001	64200000	#4848FF	1	0.25
chr3	64200001	64520000	B.2.2.1.1.1.1.2.2.1	0.108416547788873	.	64200001	64520000	#0000FF	1	0.125
chr3	64520001	64720000	B.2.2.1.1.2.1.2	0.0970042796005706	.	64520001	64720000	#0000FF	1	0.125
chr3	64720001	65280000	B.2.2.2.2.2.2.2	0.0014265335235378	.	64720001	65280000	#0000FF	1	0.125
chr3	65280001	65680000	B.2.2.2.2.2.1.1.1	0.00855920114122682	.	65280001	65680000	#0000FF	1	0.125
chr3	65680001	65960000	B.2.2.1.2.2.2.1.2.2	0.0656205420827389	.	65680001	65960000	#0000FF	1	0.125
chr3	65960001	66160000	B.2.2.1.1.2.2.1.2	0.094151212553495	.	65960001	66160000	#0000FF	1	0.125
chr3	66280001	66480000	B.1.1.1.1.2.1.1.1	0.368045649072753	.	66280001	66480000	#DADAFF	1	0.5
chr3	66480001	66840000	A.2.1.1.2.2.1.2.1	0.549215406562054	.	66480001	66840000	#FF9191	1	0.75
chr3	66840001	67120000	B.1.1.2.1.2.2.1.1.2	0.315263908701855	.	66840001	67120000	#DADAFF	1	0.5
chr3	67120001	67480000	B.2.2.1.1.1.1.1	0.111269614835949	.	67120001	67480000	#0000FF	1	0.125
chr3	67480001	67800000	B.1.2.1.1.1.2	0.276747503566334	.	67480001	67800000	#9191FF	1	0.375
chr3	67800001	68040000	B.2.2.1.2.2.1.1.2.1	0.0741797432239658	.	67800001	68040000	#0000FF	1	0.125
chr3	68040001	68400000	B.2.2.2.2.1.2.1.1.2	0.0156918687589158	.	68040001	68400000	#0000FF	1	0.125
chr3	68400001	69040000	B.2.2.2.2.1.2.1.1.1	0.0171184022824536	.	68400001	69040000	#0000FF	1	0.125
chr3	69040001	69520000	A.1.1.2.1.2.2.2.1.1	0.864479315263909	.	69040001	69520000	#FF0000	1	1
chr3	69520001	69760000	A.1.2.1.2.1.1.2.1.1.1	0.738944365192582	.	69520001	69760000	#FF4848	1	0.875
chr3	69760001	69880000	A.1.1.2.1.2.2.2.1.2	0.863052781740371	.	69760001	69880000	#FF0000	1	1
chr3	69880001	70080000	A.1.2.2.1.2.1.2.1	0.643366619115549	.	69880001	70080000	#FF4848	1	0.875
chr3	70080001	70560000	B.1.1.2.2.2.1.2.1	0.288159771754636	.	70080001	70560000	#DADAFF	1	0.5
chr3	70560001	70760000	B.1.1.1.2.2.1.2.1	0.349500713266762	.	70560001	70760000	#DADAFF	1	0.5
chr3	70760001	71160000	A.2.2.1.1.2.2.2.2	0.443651925820257	.	70760001	71160000	#FFDADA	1	0.625
chr3	71160001	71400000	A.2.1.2.1.2.2.2.2	0.509272467902996	.	71160001	71400000	#FF9191	1	0.75
chr3	71400001	71760000	A.1.2.1.2.2.2.2.1.2	0.68188302425107	.	71400001	71760000	#FF4848	1	0.875
chr3	71760001	72040000	A.1.1.2.1.1.2.2.2.1.2.1.1	0.885877318116976	.	71760001	72040000	#FF0000	1	1
[truncated: 8,031 more rows]
