# Supplementary material for: Systematic inference and comparison of multi-scale chromatin sub-compartments connects spatial organization to cell phenotypes
Source: Nat Commun. 2021 May 10;12:2439. doi: 10.1038/s41467-021-22666-3 (PMC8110550; doi:10.1038/s41467-021-22666-3)
Supplement: Supplementary file 5 — Supplementary Dataset 2 [file 41467_2021_22666_MOESM5_ESM.zip › Supplementary_Data_1_domain_hierarchies_127HiCmaps/K562_ML_binsize=10kb.bed]

#fields: chr, pos_start, pos_end, the full compartment label describing the position in the hierachy, normalized compartment domain rank, ., pos_start, pos_end, color based on eight compartment model (A.1.1 - B.2.2), 1, eight compartment score (A.1.1 to B.2.2: 8 to 1 devided by 8)
chr1	230001	240000	A.2.1.1.2.1.1.2.1.2.2	0.633647798742138	.	230001	240000	#FF9191	1	0.75
chr1	520001	540000	A.2.1.1.2.1.1.2.1.2.2	0.633647798742138	.	520001	540000	#FF9191	1	0.75
chr1	560001	590000	A.2.1.1.2.1.1.2.1.2.2	0.633647798742138	.	560001	590000	#FF9191	1	0.75
chr1	600001	610000	A.2.1.1.2.1.1.2.1.2.2	0.633647798742138	.	600001	610000	#FF9191	1	0.75
chr1	690001	900000	A.2.1.1.2.1.1.2.1.2.2	0.633647798742138	.	690001	900000	#FF9191	1	0.75
chr1	900001	1170000	A.1.1.2.2.2.1.1.2.1	0.911163522012579	.	900001	1170000	#FF0000	1	1
chr1	1170001	1210000	A.2.2.1.1.1.1.2.2.2.1	0.502358490566038	.	1170001	1210000	#FFDADA	1	0.625
chr1	1210001	1340000	A.2.1.1.2.1.1.2.1.2.1	0.634433962264151	.	1210001	1340000	#FF9191	1	0.75
chr1	1340001	1460000	A.1.2.2.1.2.1.1.1.1.2	0.77437106918239	.	1340001	1460000	#FF4848	1	0.875
chr1	1460001	1550000	A.1.2.2.1.2.1.1.1.1.1	0.775157232704403	.	1460001	1550000	#FF4848	1	0.875
chr1	1550001	1690000	A.1.2.2.1.2.1.1.2.1.2	0.772012578616352	.	1550001	1690000	#FF4848	1	0.875
chr1	1690001	1730000	A.2.1.1.2.2.1.2.2.2.1.2	0.608490566037736	.	1690001	1730000	#FF9191	1	0.75
chr1	1730001	1820000	A.1.2.2.1.1.1.2.2.1.2.2.2	0.79559748427673	.	1730001	1820000	#FF4848	1	0.875
chr1	1820001	1850000	A.2.2.1.1.2.2.2.1.2.1.1	0.479559748427673	.	1820001	1850000	#FFDADA	1	0.625
chr1	1850001	1960000	A.2.1.1.2.1.2.2.2.1.1.2	0.621069182389937	.	1850001	1960000	#FF9191	1	0.75
chr1	1960001	2130000	A.1.2.2.1.1.2.2.1.2.1.2.1	0.782232704402516	.	1960001	2130000	#FF4848	1	0.875
chr1	2130001	2200000	A.2.1.1.2.1.1.1.1.1	0.643867924528302	.	2130001	2200000	#FF9191	1	0.75
chr1	2200001	2340000	A.2.1.1.2.1.2.2.2.1.1.1.2	0.62185534591195	.	2200001	2340000	#FF9191	1	0.75
chr1	2340001	2440000	A.2.2.2.1.1.2.1.1.1	0.425314465408805	.	2340001	2440000	#FFDADA	1	0.625
chr1	2440001	2490000	A.2.2.2.1.1.2.1.1.2	0.424528301886792	.	2440001	2490000	#FFDADA	1	0.625
chr1	2490001	2580000	A.2.2.1.1.2.1.1.2.1	0.488207547169811	.	2490001	2580000	#FFDADA	1	0.625
chr1	2580001	2590000	B.1.1.2.1.1.2.1.1.1.1	0.29874213836478	.	2580001	2590000	#DADAFF	1	0.5
chr1	2610001	2640000	B.1.1.2.1.1.2.1.1.1.1	0.29874213836478	.	2610001	2640000	#DADAFF	1	0.5
chr1	2680001	3260000	B.1.1.2.1.1.2.1.1.1.1	0.29874213836478	.	2680001	3260000	#DADAFF	1	0.5
chr1	3260001	3310000	B.1.1.2.1.2.2.1.2.1.2	0.275943396226415	.	3260001	3310000	#DADAFF	1	0.5
chr1	3310001	3360000	B.1.1.1.2.2.1.2.2.2	0.311320754716981	.	3310001	3360000	#DADAFF	1	0.5
chr1	3360001	3550000	A.2.1.1.1.2.2.1.1.1.2.1	0.658805031446541	.	3360001	3550000	#FF9191	1	0.75
chr1	3550001	3660000	A.1.2.2.2.2.2.2.1	0.705974842767296	.	3550001	3660000	#FF4848	1	0.875
chr1	3660001	3740000	A.1.2.1.2.1.2.2.1.2	0.835691823899371	.	3660001	3740000	#FF4848	1	0.875
chr1	3740001	3820000	A.2.1.1.1.2.2.2.2.2.2	0.644654088050314	.	3740001	3820000	#FF9191	1	0.75
chr1	3820001	3850000	B.2.1.2.2.1.2.1	0.0817610062893082	.	3820001	3850000	#4848FF	1	0.25
chr1	3990001	5010000	B.2.1.2.2.1.2.1	0.0817610062893082	.	3990001	5010000	#4848FF	1	0.25
chr1	5010001	5820000	B.2.2.1.2.2.2	0.0283018867924528	.	5010001	5820000	#0000FF	1	0.125
chr1	5820001	5920000	B.1.1.2.1.1.2.2.1	0.294025157232704	.	5820001	5920000	#DADAFF	1	0.5
chr1	5920001	5980000	B.1.1.1.2.1.2.2.1.2.1	0.32625786163522	.	5920001	5980000	#DADAFF	1	0.5
chr1	5980001	6040000	A.2.2.2.2.2.2.2.1.1.2	0.373427672955975	.	5980001	6040000	#FFDADA	1	0.625
chr1	6040001	6130000	A.2.1.2.2.1.1.2.2.2.1	0.549528301886792	.	6040001	6130000	#FF9191	1	0.75
chr1	6130001	6170000	A.2.2.1.1.1.1.1.2.2	0.508647798742138	.	6130001	6170000	#FFDADA	1	0.625
chr1	6170001	6250000	A.2.1.1.2.1.2.2.2.2	0.618710691823899	.	6170001	6250000	#FF9191	1	0.75
chr1	6250001	6290000	A.2.1.1.2.2.2.2.1	0.605345911949686	.	6250001	6290000	#FF9191	1	0.75
chr1	6290001	6420000	A.1.2.2.1.1.2.2.1.2.1.2.2	0.781446540880503	.	6290001	6420000	#FF4848	1	0.875
chr1	6420001	6560000	A.1.1.2.2.2.2.2.2.2.1	0.898584905660377	.	6420001	6560000	#FF0000	1	1
chr1	6560001	6610000	A.1.2.2.1.2.2.2.2.1.2.2.2	0.75314465408805	.	6560001	6610000	#FF4848	1	0.875
chr1	6610001	6690000	A.1.2.1.1.1.1.1.1.2.1	0.895440251572327	.	6610001	6690000	#FF4848	1	0.875
chr1	6690001	6760000	A.1.2.2.1.2.2.2.2.1.1.1.1	0.758647798742138	.	6690001	6760000	#FF4848	1	0.875
chr1	6760001	7290000	A.2.1.1.1.2.2.1.2	0.655660377358491	.	6760001	7290000	#FF9191	1	0.75
chr1	7290001	7600000	B.1.2.1.2.2.1.2.1.1	0.194182389937107	.	7290001	7600000	#9191FF	1	0.375
chr1	7600001	7720000	B.1.1.2.1.1.2.1.1.1.2	0.297955974842767	.	7600001	7720000	#DADAFF	1	0.5
chr1	7720001	7820000	A.2.2.1.1.2.1.1.2.2.1.2	0.486635220125786	.	7720001	7820000	#FFDADA	1	0.625
chr1	7820001	8020000	A.1.2.1.2.1.2.2.2.2	0.833333333333333	.	7820001	8020000	#FF4848	1	0.875
chr1	8020001	8110000	A.2.1.2.1.2.2.2.2.1.1.1	0.567610062893082	.	8020001	8110000	#FF9191	1	0.75
chr1	8110001	8280000	A.1.2.2.1.1.2.2.1.2.2.1	0.780660377358491	.	8110001	8280000	#FF4848	1	0.875
chr1	8280001	8360000	A.2.1.2.1.2.2.2.2.1.1.2	0.566823899371069	.	8280001	8360000	#FF9191	1	0.75
chr1	8360001	8430000	A.2.2.2.1.1.2.2.1.1.1	0.421383647798742	.	8360001	8430000	#FFDADA	1	0.625
chr1	8430001	8590000	A.2.1.1.1.1.1.1.1	0.696540880503145	.	8430001	8590000	#FF9191	1	0.75
chr1	8590001	8830000	A.1.2.1.1.1.2.1.2.1.1.1	0.885220125786163	.	8590001	8830000	#FF4848	1	0.875
chr1	8830001	8880000	A.1.2.2.1.2.2.2.2.1.1.1.2	0.757861635220126	.	8830001	8880000	#FF4848	1	0.875
chr1	8880001	8920000	A.2.1.2.1.2.1.2.1.1.1	0.577830188679245	.	8880001	8920000	#FF9191	1	0.75
chr1	8920001	9080000	A.1.2.1.2.2.1.1.2.2	0.828616352201258	.	8920001	9080000	#FF4848	1	0.875
chr1	9080001	9140000	A.2.2.2.1.1.2.2.1.1.2	0.42059748427673	.	9080001	9140000	#FFDADA	1	0.625
chr1	9140001	9280000	A.2.1.2.1.1.2.1.2.1.1.2.1	0.588836477987421	.	9140001	9280000	#FF9191	1	0.75
chr1	9280001	9310000	A.2.2.2.1.1.2.1.2.2.2	0.422169811320755	.	9280001	9310000	#FFDADA	1	0.625
chr1	9310001	9360000	A.2.2.1.1.2.1.1.1.2.1	0.489779874213836	.	9310001	9360000	#FFDADA	1	0.625
chr1	9360001	9500000	A.2.1.1.2.1.2.2.1.2.2	0.623427672955975	.	9360001	9500000	#FF9191	1	0.75
chr1	9500001	9570000	A.2.2.1.1.1.1.1.1.1.1	0.513364779874214	.	9500001	9570000	#FFDADA	1	0.625
chr1	9570001	9780000	A.1.1.2.2.2.1.1.1.2.1.2	0.912735849056604	.	9570001	9780000	#FF0000	1	1
chr1	9780001	9920000	A.1.2.1.2.2.2.1.2.2.1	0.818396226415094	.	9780001	9920000	#FF4848	1	0.875
chr1	9920001	9950000	A.2.2.1.1.2.2.2.1.1.1	0.481132075471698	.	9920001	9950000	#FFDADA	1	0.625
chr1	9950001	10170000	A.1.1.2.2.2.1.2.1.2.1	0.908018867924528	.	9950001	10170000	#FF0000	1	1
chr1	10170001	10360000	A.1.2.1.2.2.1.1.2.1.1	0.830188679245283	.	10170001	10360000	#FF4848	1	0.875
chr1	10360001	10410000	A.2.1.2.1.1.1.2.1.1	0.595125786163522	.	10360001	10410000	#FF9191	1	0.75
chr1	10410001	10550000	A.1.2.2.1.1.1.1.1.1.1.2	0.807389937106918	.	10410001	10550000	#FF4848	1	0.875
chr1	10550001	10580000	A.2.2.2.2.2.1.1	0.378930817610063	.	10550001	10580000	#FFDADA	1	0.625
chr1	10580001	11020000	A.1.2.1.1.1.2.1.2.2	0.882861635220126	.	10580001	11020000	#FF4848	1	0.875
chr1	11020001	11080000	A.2.1.2.1.2.1.2.1.2.2.2	0.573899371069182	.	11020001	11080000	#FF9191	1	0.75
chr1	11080001	11120000	A.2.2.1.1.1.1.2.1.1.2.1	0.507075471698113	.	11080001	11120000	#FFDADA	1	0.625
chr1	11120001	11150000	A.2.2.1.1.2.2.2.1.2.1.2	0.47877358490566	.	11120001	11150000	#FFDADA	1	0.625
chr1	11150001	11720000	A.1.2.1.1.1.2.1.2.1.1.2	0.884433962264151	.	11150001	11720000	#FF4848	1	0.875
chr1	11720001	11840000	A.1.2.1.2.2.2.2.2.1.2.1	0.811320754716981	.	11720001	11840000	#FF4848	1	0.875
chr1	11840001	11880000	A.2.1.1.2.1.1.1.2.2	0.638364779874214	.	11840001	11880000	#FF9191	1	0.75
chr1	11880001	11970000	A.1.2.2.1.2.1.1.2.2	0.77122641509434	.	11880001	11970000	#FF4848	1	0.875
chr1	11970001	12150000	A.1.1.2.1.2.2.1.1	0.947327044025157	.	11970001	12150000	#FF0000	1	1
chr1	12150001	12200000	A.2.1.2.1.2.1.1.2	0.578616352201258	.	12150001	12200000	#FF9191	1	0.75
chr1	12200001	12250000	A.2.1.1.2.1.1.2.2.2.2	0.629716981132076	.	12200001	12250000	#FF9191	1	0.75
chr1	12250001	12310000	A.2.1.1.2.1.1.2.2.2.1.1	0.631289308176101	.	12250001	12310000	#FF9191	1	0.75
chr1	12310001	12400000	A.2.1.2.1.1.1.2.2.2	0.591981132075472	.	12310001	12400000	#FF9191	1	0.75
chr1	12400001	12680000	A.1.1.2.1.2.1.2.2.1.1	0.949685534591195	.	12400001	12680000	#FF0000	1	1
chr1	12680001	12740000	A.2.2.2.2.2.2.2.1.2	0.372641509433962	.	12680001	12740000	#FFDADA	1	0.625
chr1	12740001	12840000	B.1.1.1.2.2.1.1.2.2.2.2.2	0.316823899371069	.	12740001	12840000	#DADAFF	1	0.5
chr1	12840001	13020000	B.2.1.1.1.1.2.1	0.132075471698113	.	12840001	13020000	#4848FF	1	0.25
chr1	13030001	13060000	B.2.1.1.1.1.2.1	0.132075471698113	.	13030001	13060000	#4848FF	1	0.25
chr1	13130001	13150000	B.2.1.1.1.1.2.1	0.132075471698113	.	13130001	13150000	#4848FF	1	0.25
chr1	13170001	13220000	B.2.1.1.1.1.2.1	0.132075471698113	.	13170001	13220000	#4848FF	1	0.25
chr1	13350001	13360000	B.2.1.1.1.1.2.1	0.132075471698113	.	13350001	13360000	#4848FF	1	0.25
chr1	13370001	13390000	B.2.1.1.1.1.2.1	0.132075471698113	.	13370001	13390000	#4848FF	1	0.25
chr1	13480001	13490000	B.2.1.1.1.1.2.1	0.132075471698113	.	13480001	13490000	#4848FF	1	0.25
chr1	13700001	13710000	B.2.1.1.1.1.2.1	0.132075471698113	.	13700001	13710000	#4848FF	1	0.25
chr1	13730001	13740000	B.2.1.1.1.1.2.1	0.132075471698113	.	13730001	13740000	#4848FF	1	0.25
chr1	13770001	13970000	B.2.1.1.1.1.2.1	0.132075471698113	.	13770001	13970000	#4848FF	1	0.25
chr1	13970001	14010000	B.1.2.2.1.2.1.1.1	0.17374213836478	.	13970001	14010000	#9191FF	1	0.375
chr1	14010001	14060000	B.1.2.1.2.2.1.1.1.2	0.195754716981132	.	14010001	14060000	#9191FF	1	0.375
chr1	14060001	14110000	B.1.1.1.2.2.1.2.1.1.2	0.314465408805031	.	14060001	14110000	#DADAFF	1	0.5
chr1	14110001	14280000	B.1.2.1.2.2.1.2.1.2	0.193396226415094	.	14110001	14280000	#9191FF	1	0.375
chr1	14280001	14460000	B.2.1.1.2.2.2.1	0.110062893081761	.	14280001	14460000	#4848FF	1	0.25
chr1	14460001	14810000	B.1.1.2.1.1.2.1.1.2.1	0.297169811320755	.	14460001	14810000	#DADAFF	1	0.5
chr1	14810001	14850000	B.1.1.1.2.2.1.2.1.1.1.1	0.316037735849057	.	14810001	14850000	#DADAFF	1	0.5
chr1	14850001	15040000	B.1.1.1.2.2.1.1.2.2.1	0.319182389937107	.	14850001	15040000	#DADAFF	1	0.5
chr1	15040001	15090000	B.1.1.1.2.2.1.2.1.2.2	0.312893081761006	.	15040001	15090000	#DADAFF	1	0.5
chr1	15090001	15160000	A.2.2.1.1.2.1.1.2.2.1.1	0.487421383647799	.	15090001	15160000	#FFDADA	1	0.625
chr1	15160001	15200000	B.1.1.1.2.2.1.2.1.1.1.2	0.315251572327044	.	15160001	15200000	#DADAFF	1	0.5
chr1	15200001	15250000	A.2.2.2.2.2.2.2.2.2	0.370283018867925	.	15200001	15250000	#FFDADA	1	0.625
chr1	15250001	15350000	A.2.2.1.1.1.2.1.2.2	0.496069182389937	.	15250001	15350000	#FFDADA	1	0.625
chr1	15350001	15450000	B.1.1.1.2.1.2.2.1.2.2	0.325471698113208	.	15350001	15450000	#DADAFF	1	0.5
chr1	15450001	15650000	A.2.1.2.1.1.2.1.2.2.2	0.584119496855346	.	15450001	15650000	#FF9191	1	0.75
chr1	15650001	15740000	A.2.1.1.2.1.2.2.2.1.2.1	0.620283018867924	.	15650001	15740000	#FF9191	1	0.75
chr1	15740001	15780000	A.2.1.2.1.1.1.1.1.1	0.60377358490566	.	15740001	15780000	#FF9191	1	0.75
chr1	15780001	15850000	A.2.1.1.2.1.1.2.2.2.1.2	0.630503144654088	.	15780001	15850000	#FF9191	1	0.75
chr1	15850001	16050000	A.1.1.2.2.2.1.2.1.2.2.1	0.907232704402516	.	15850001	16050000	#FF0000	1	1
chr1	16050001	16140000	A.1.2.2.1.1.1.2.2.2.2.2	0.793238993710692	.	16050001	16140000	#FF4848	1	0.875
chr1	16140001	16310000	A.1.1.2.1.2.2.1.2.2.2	0.944968553459119	.	16140001	16310000	#FF0000	1	1
chr1	16310001	16410000	A.1.2.2.1.1.1.1.1.2.2.1.2	0.804245283018868	.	16310001	16410000	#FF4848	1	0.875
chr1	16410001	16500000	A.1.2.2.1.1.1.1.1.2.2.2	0.803459119496855	.	16410001	16500000	#FF4848	1	0.875
chr1	16500001	16590000	A.1.2.2.1.1.1.2.2.1.2.1.1	0.797955974842767	.	16500001	16590000	#FF4848	1	0.875
chr1	16590001	16830000	A.1.1.2.2.2.1.2.1.2.2.2.1	0.906446540880503	.	16590001	16830000	#FF0000	1	1
chr1	16830001	16880000	A.2.1.1.2.1.1.2.1.1.2.1.2	0.636006289308176	.	16830001	16880000	#FF9191	1	0.75
chr1	16880001	16920000	A.2.1.1.2.1.1.2.1.1.2.1.1	0.636792452830189	.	16880001	16920000	#FF9191	1	0.75
chr1	16920001	16990000	A.1.1.2.2.2.1.1.1.2.2	0.911949685534591	.	16920001	16990000	#FF0000	1	1
chr1	17000001	17130000	A.1.1.2.2.2.1.1.1.2.2	0.911949685534591	.	17000001	17130000	#FF0000	1	1
chr1	17170001	17210000	A.1.1.2.2.2.1.1.1.2.2	0.911949685534591	.	17170001	17210000	#FF0000	1	1
chr1	17210001	17370000	A.1.2.1.2.2.2.2.1.2	0.812893081761006	.	17210001	17370000	#FF4848	1	0.875
chr1	17370001	17430000	A.2.2.1.1.2.1.1.1.1.1.2	0.491352201257862	.	17370001	17430000	#FFDADA	1	0.625
chr1	17430001	17470000	B.1.1.1.2.2.1.2.2.1	0.312106918238994	.	17430001	17470000	#DADAFF	1	0.5
chr1	17470001	17760000	A.2.1.2.1.1.2.1.2.2.1	0.584905660377358	.	17470001	17760000	#FF9191	1	0.75
chr1	17760001	17810000	A.2.1.2.1.2.2.2.2.2.1	0.564465408805031	.	17760001	17810000	#FF9191	1	0.75
chr1	17810001	17920000	B.1.1.1.2.1.2.2.1.1	0.327044025157233	.	17810001	17920000	#DADAFF	1	0.5
chr1	17920001	17970000	B.1.2.1.2.2.1.1.1.1	0.196540880503145	.	17920001	17970000	#9191FF	1	0.375
chr1	17970001	18000000	B.1.2.1.2.2.1.1.2	0.19496855345912	.	17970001	18000000	#9191FF	1	0.375
chr1	18000001	18230000	B.1.2.2.1.2.1.1.2.1.2	0.172169811320755	.	18000001	18230000	#9191FF	1	0.375
chr1	18230001	18330000	B.1.2.2.1.2.1.1.2.2	0.171383647798742	.	18230001	18330000	#9191FF	1	0.375
chr1	18330001	18720000	B.1.2.2.1.2.1.1.2.1.1	0.172955974842767	.	18330001	18720000	#9191FF	1	0.375
chr1	18720001	18780000	B.1.1.2.1.2.2.1.1.2.2	0.27751572327044	.	18720001	18780000	#DADAFF	1	0.5
chr1	18780001	18920000	B.1.1.2.1.1.2.1.1.2.2	0.296383647798742	.	18780001	18920000	#DADAFF	1	0.5
chr1	18920001	19140000	B.1.1.1.2.2.1.1.2.2.2.1	0.318396226415094	.	18920001	19140000	#DADAFF	1	0.5
chr1	19140001	19210000	B.1.1.2.1.2.2.1.1.1	0.279088050314465	.	19140001	19210000	#DADAFF	1	0.5
chr1	19210001	19410000	A.2.1.2.1.1.2.1.2.1.2.1.1	0.587264150943396	.	19210001	19410000	#FF9191	1	0.75
chr1	19410001	19450000	A.2.2.2.1.1.2.1.2.1	0.42374213836478	.	19410001	19450000	#FFDADA	1	0.625
chr1	19450001	19540000	A.2.1.2.1.1.1.1.2.1.2.2.2	0.598270440251572	.	19450001	19540000	#FF9191	1	0.75
chr1	19540001	19660000	A.2.1.1.2.2.1.2.1.1.1	0.614779874213837	.	19540001	19660000	#FF9191	1	0.75
chr1	19660001	19770000	A.2.2.1.1.2.1.1.1.1.2	0.490566037735849	.	19660001	19770000	#FFDADA	1	0.625
chr1	19770001	19890000	A.2.1.1.2.2.2.1.1	0.606918238993711	.	19770001	19890000	#FF9191	1	0.75
chr1	19890001	19960000	A.2.2.1.1.1.1.1.2.1	0.509433962264151	.	19890001	19960000	#FFDADA	1	0.625
chr1	19960001	20060000	A.2.2.2.2.2.2.2.1.1.1	0.374213836477987	.	19960001	20060000	#FFDADA	1	0.625
chr1	20060001	20400000	A.2.2.2.1.1.1.2.2.2.1.1	0.427672955974843	.	20060001	20400000	#FFDADA	1	0.625
chr1	20400001	20490000	B.1.1.1.2.2.1.1.2.2.2.2.1	0.317610062893082	.	20400001	20490000	#DADAFF	1	0.5
chr1	20490001	20530000	A.2.2.2.1.1.2.1.2.2.1	0.422955974842767	.	20490001	20530000	#FFDADA	1	0.625
chr1	20530001	20760000	A.2.2.2.2.2.2.1.1.2	0.376572327044025	.	20530001	20760000	#FFDADA	1	0.625
chr1	20760001	20830000	B.1.1.1.2.1.2.1.1.1.2.2	0.330974842767296	.	20760001	20830000	#DADAFF	1	0.5
chr1	20830001	20970000	A.2.1.2.1.2.2.2.2.2.2	0.563679245283019	.	20830001	20970000	#FF9191	1	0.75
chr1	20970001	21040000	A.2.1.2.1.1.1.2.2.1.1	0.593553459119497	.	20970001	21040000	#FF9191	1	0.75
chr1	21040001	21510000	A.1.1.2.2.2.2.2.1.1.1	0.90251572327044	.	21040001	21510000	#FF0000	1	1
chr1	21510001	21580000	A.2.2.1.1.1.1.1.1.1.2.1.2	0.511792452830189	.	21510001	21580000	#FFDADA	1	0.625
chr1	21580001	21670000	A.2.1.1.2.2.1.2.1.2.1.2	0.612421383647799	.	21580001	21670000	#FF9191	1	0.75
chr1	21670001	21800000	A.2.1.2.1.2.1.2.1.1.2.1	0.577044025157233	.	21670001	21800000	#FF9191	1	0.75
chr1	21800001	21930000	A.2.1.2.1.1.1.1.2.2.2	0.595911949685535	.	21800001	21930000	#FF9191	1	0.75
chr1	21930001	21970000	A.2.1.2.1.1.1.1.2.2.1.1	0.59748427672956	.	21930001	21970000	#FF9191	1	0.75
chr1	21970001	22000000	A.2.2.1.1.1.1.2.1.2.1	0.505503144654088	.	21970001	22000000	#FFDADA	1	0.625
chr1	22000001	22140000	A.1.2.1.2.2.2.1.2.1.1	0.819968553459119	.	22000001	22140000	#FF4848	1	0.875
chr1	22140001	22210000	A.2.1.2.1.1.1.1.2.1.1.1	0.601415094339623	.	22140001	22210000	#FF9191	1	0.75
chr1	22210001	22280000	A.2.1.1.2.1.1.2.1.1.2.2	0.635220125786163	.	22210001	22280000	#FF9191	1	0.75
chr1	22280001	22350000	A.2.1.2.1.1.1.1.2.1.2.2.1	0.599056603773585	.	22280001	22350000	#FF9191	1	0.75
chr1	22350001	22400000	A.2.1.1.2.2.1.2.2.2.1.1	0.609276729559748	.	22350001	22400000	#FF9191	1	0.75
chr1	22400001	22470000	A.2.2.1.1.1.1.2.2.1.2	0.50314465408805	.	22400001	22470000	#FFDADA	1	0.625
chr1	22470001	22720000	A.2.2.1.1.1.2.1.1.1.1.1	0.500786163522013	.	22470001	22720000	#FFDADA	1	0.625
chr1	22720001	22760000	B.1.1.1.2.1.2.1.1.1.1.2	0.333333333333333	.	22720001	22760000	#DADAFF	1	0.5
chr1	22760001	22950000	A.2.2.1.1.1.2.1.1.2	0.498427672955975	.	22760001	22950000	#FFDADA	1	0.625
chr1	22950001	23000000	B.1.1.1.2.2.1.2.1.2.1	0.313679245283019	.	22950001	23000000	#DADAFF	1	0.5
chr1	23000001	23040000	B.1.1.2.1.2.2.1.2.1.1	0.276729559748428	.	23000001	23040000	#DADAFF	1	0.5
chr1	23040001	23310000	A.2.2.1.1.1.2.1.1.1.1.2	0.5	.	23040001	23310000	#FFDADA	1	0.625
chr1	23310001	23440000	A.1.2.2.1.2.2.2.2.2.2.2.2	0.749213836477987	.	23310001	23440000	#FF4848	1	0.875
chr1	23440001	23500000	A.2.1.1.2.1.1.1.2.1.1.2	0.639937106918239	.	23440001	23500000	#FF9191	1	0.75
chr1	23500001	23550000	A.2.2.1.1.1.1.2.1.1.2.2	0.506289308176101	.	23500001	23550000	#FFDADA	1	0.625
chr1	23550001	23620000	A.2.2.1.1.1.1.1.1.1.2.1.1	0.512578616352201	.	23550001	23620000	#FFDADA	1	0.625
chr1	23620001	23810000	A.1.2.1.1.1.1.1.2.1.1	0.893867924528302	.	23620001	23810000	#FF4848	1	0.875
chr1	23810001	23880000	A.2.1.1.2.2.1.2.2.2.2	0.607704402515723	.	23810001	23880000	#FF9191	1	0.75
chr1	23880001	23950000	A.2.1.1.2.1.1.1.2.1.1.1.1	0.641509433962264	.	23880001	23950000	#FF9191	1	0.75
chr1	23950001	24010000	A.2.1.2.1.2.1.2.2.1	0.57311320754717	.	23950001	24010000	#FF9191	1	0.75
chr1	24010001	24070000	A.2.1.1.2.2.1.1.2.1.1	0.617138364779874	.	24010001	24070000	#FF9191	1	0.75
chr1	24070001	24270000	A.1.2.2.1.1.1.2.1.1	0.800314465408805	.	24070001	24270000	#FF4848	1	0.875
chr1	24280001	24290000	A.1.2.2.1.1.1.2.1.1	0.800314465408805	.	24280001	24290000	#FF4848	1	0.875
chr1	24300001	24310000	A.1.2.2.1.1.1.2.1.1	0.800314465408805	.	24300001	24310000	#FF4848	1	0.875
chr1	24320001	24330000	A.1.2.2.1.1.1.2.1.1	0.800314465408805	.	24320001	24330000	#FF4848	1	0.875
chr1	24360001	24450000	A.1.2.2.1.1.1.2.1.1	0.800314465408805	.	24360001	24450000	#FF4848	1	0.875
chr1	24450001	24500000	B.1.1.1.2.1.2.1.1.1.1.1.2	0.334119496855346	.	24450001	24500000	#DADAFF	1	0.5
chr1	24500001	24550000	B.1.1.1.2.1.2.1.1.1.1.1.1	0.334905660377358	.	24500001	24550000	#DADAFF	1	0.5
chr1	24550001	24700000	A.2.1.2.1.2.2.2.2.1.2.2	0.565251572327044	.	24550001	24700000	#FF9191	1	0.75
chr1	24700001	24730000	B.1.1.1.2.1.2.1.2.1.1	0.32940251572327	.	24700001	24730000	#DADAFF	1	0.5
chr1	24730001	24970000	A.1.2.2.1.2.2.2.2.2.1.2	0.751572327044025	.	24730001	24970000	#FF4848	1	0.875
chr1	24970001	25030000	A.2.1.2.1.1.1.1.2.1.2.1	0.599842767295597	.	24970001	25030000	#FF9191	1	0.75
chr1	25030001	25150000	A.1.2.2.1.1.1.2.1.2	0.799528301886792	.	25030001	25150000	#FF4848	1	0.875
chr1	25150001	25190000	A.2.2.2.2.2.1.2	0.37814465408805	.	25150001	25190000	#FFDADA	1	0.625
chr1	25190001	25270000	A.2.2.1.1.1.1.1.1.1.2.2	0.511006289308176	.	25190001	25270000	#FFDADA	1	0.625
chr1	25270001	25410000	A.2.1.2.1.1.2.1.2.1.1.1	0.589622641509434	.	25270001	25410000	#FF9191	1	0.75
chr1	25410001	25450000	B.1.1.1.2.1.2.1.2.2	0.327830188679245	.	25410001	25450000	#DADAFF	1	0.5
chr1	25450001	25740000	A.1.2.1.1.1.1.1.2.2.2.2	0.890723270440252	.	25450001	25740000	#FF4848	1	0.875
chr1	25740001	25820000	A.2.1.1.2.1.1.2.2.1.2	0.632075471698113	.	25740001	25820000	#FF9191	1	0.75
chr1	25820001	25940000	A.1.2.2.1.2.2.2.2.2.2.2.1	0.75	.	25820001	25940000	#FF4848	1	0.875
chr1	25940001	26110000	A.2.1.1.2.1.2.2.1.1.1	0.626572327044025	.	25940001	26110000	#FF9191	1	0.75
chr1	26110001	26150000	A.2.2.1.1.1.1.2.1.2.2	0.504716981132076	.	26110001	26150000	#FFDADA	1	0.625
chr1	26150001	26230000	A.1.2.1.2.2.2.2.1.1.1.2	0.814465408805031	.	26150001	26230000	#FF4848	1	0.875
chr1	26230001	26320000	A.1.2.2.1.1.1.1.1.2.2.1.1	0.805031446540881	.	26230001	26320000	#FF4848	1	0.875
chr1	26320001	26370000	A.2.1.2.1.1.1.1.2.1.1.2	0.60062893081761	.	26320001	26370000	#FF9191	1	0.75
chr1	26370001	26440000	A.1.2.2.1.2.1.2.1.2.2	0.768867924528302	.	26370001	26440000	#FF4848	1	0.875
chr1	26440001	26500000	A.1.2.2.1.2.1.1.2.1.1	0.772798742138365	.	26440001	26500000	#FF4848	1	0.875
chr1	26500001	26760000	A.1.1.2.1.2.2.1.2.2.1	0.945754716981132	.	26500001	26760000	#FF0000	1	1
chr1	26760001	26810000	A.2.1.2.1.2.1.2.2.2.1	0.572327044025157	.	26760001	26810000	#FF9191	1	0.75
chr1	26810001	26910000	A.1.2.2.1.1.1.2.2.1.2.2.1	0.796383647798742	.	26810001	26910000	#FF4848	1	0.875
chr1	26910001	26940000	A.2.2.1.1.2.2.2.1.2.2	0.477987421383648	.	26910001	26940000	#FFDADA	1	0.625
chr1	26940001	27110000	A.1.2.1.1.1.1.1.2.1.2	0.893081761006289	.	26940001	27110000	#FF4848	1	0.875
chr1	27110001	27230000	A.1.2.2.1.1.1.2.2.2.2.1	0.794025157232704	.	27110001	27230000	#FF4848	1	0.875
chr1	27230001	27280000	A.2.1.1.2.2.1.2.2.1.2	0.610062893081761	.	27230001	27280000	#FF9191	1	0.75
chr1	27280001	27360000	A.2.1.1.2.2.1.1.2.1.2	0.616352201257862	.	27280001	27360000	#FF9191	1	0.75
chr1	27360001	27450000	A.1.2.2.1.1.1.2.2.1.1	0.79874213836478	.	27360001	27450000	#FF4848	1	0.875
chr1	27450001	27600000	A.1.2.1.2.2.2.2.2.2.2	0.808962264150943	.	27450001	27600000	#FF4848	1	0.875
chr1	27600001	27640000	A.2.2.1.1.2.2.2.1.1.2	0.480345911949686	.	27600001	27640000	#FFDADA	1	0.625
chr1	27640001	27700000	A.2.1.1.2.2.1.1.2.2	0.615566037735849	.	27640001	27700000	#FF9191	1	0.75
chr1	27700001	27750000	A.2.1.2.1.2.1.2.2.2.2	0.571540880503145	.	27700001	27750000	#FF9191	1	0.75
chr1	27750001	27920000	A.1.2.1.1.1.1.2.1.2.2	0.887578616352201	.	27750001	27920000	#FF4848	1	0.875
chr1	27920001	28000000	A.1.2.2.1.2.1.2.1.1	0.770440251572327	.	27920001	28000000	#FF4848	1	0.875
chr1	28000001	28160000	A.1.2.2.1.1.1.1.1.2.1	0.805817610062893	.	28000001	28160000	#FF4848	1	0.875
chr1	28160001	28320000	A.1.2.1.2.2.2.2.2.2.1	0.809748427672956	.	28160001	28320000	#FF4848	1	0.875
chr1	28320001	28520000	A.1.1.2.2.2.1.1.2.2.1	0.910377358490566	.	28320001	28520000	#FF0000	1	1
chr1	28520001	28750000	A.1.1.2.2.2.1.1.2.2.2	0.909591194968553	.	28520001	28750000	#FF0000	1	1
chr1	28750001	28910000	A.1.1.2.2.2.1.2.1.2.2.2.2	0.905660377358491	.	28750001	28910000	#FF0000	1	1
chr1	28910001	28990000	A.1.2.2.1.1.1.2.2.1.2.1.2	0.797169811320755	.	28910001	28990000	#FF4848	1	0.875
chr1	28990001	29080000	A.1.2.2.1.2.1.2.2.1.2	0.767295597484277	.	28990001	29080000	#FF4848	1	0.875
chr1	29080001	29220000	A.1.2.2.1.2.2.2.2.1.1.2	0.757075471698113	.	29080001	29220000	#FF4848	1	0.875
chr1	29220001	29540000	A.1.2.1.1.1.2.1.2.1.2	0.883647798742138	.	29220001	29540000	#FF4848	1	0.875
chr1	29540001	29640000	A.2.2.1.1.1.2.1.2.1.1	0.497641509433962	.	29540001	29640000	#FFDADA	1	0.625
chr1	29640001	29660000	B.1.1.1.2.1.2.1.2.1.2	0.328616352201258	.	29640001	29660000	#DADAFF	1	0.5
chr1	29660001	29680000	B.1.1.2.1.2.2.1.1.2.1	0.278301886792453	.	29660001	29680000	#DADAFF	1	0.5
chr1	29680001	29720000	B.1.1.2.1.2.2.1.2.2	0.275157232704403	.	29680001	29720000	#DADAFF	1	0.5
chr1	29720001	29880000	B.1.2.1.1.1.1.2	0.245283018867925	.	29720001	29880000	#9191FF	1	0.375
chr1	30020001	30590000	B.1.2.1.1.1.1.2	0.245283018867925	.	30020001	30590000	#9191FF	1	0.375
chr1	30590001	30690000	A.2.2.2.1.1.1.2.2.2.2	0.426100628930818	.	30590001	30690000	#FFDADA	1	0.625
chr1	30690001	31190000	B.1.2.1.1.1.1.1	0.246069182389937	.	30690001	31190000	#9191FF	1	0.375
chr1	31190001	31250000	A.1.2.2.1.1.1.1.2.2.2	0.801100628930818	.	31190001	31250000	#FF4848	1	0.875
chr1	31250001	31380000	A.1.2.1.1.1.1.2.1.1.2	0.889150943396226	.	31250001	31380000	#FF4848	1	0.875
chr1	31380001	31410000	A.2.2.1.1.1.1.2.2.2.2	0.501572327044025	.	31380001	31410000	#FFDADA	1	0.625
chr1	31410001	31470000	A.2.1.1.2.1.1.1.2.1.2	0.639150943396226	.	31410001	31470000	#FF9191	1	0.75
chr1	31470001	31640000	A.1.1.2.2.2.1.1.1.1.1	0.915094339622642	.	31470001	31640000	#FF0000	1	1
chr1	31640001	31740000	A.2.1.1.2.1.2.2.2.1.2.2	0.619496855345912	.	31640001	31740000	#FF9191	1	0.75
chr1	31740001	31790000	A.2.1.2.1.1.1.1.1.2.2	0.602201257861635	.	31740001	31790000	#FF9191	1	0.75
chr1	31790001	31950000	A.2.1.2.1.1.2.1.2.1.2.1.2	0.586477987421384	.	31790001	31950000	#FF9191	1	0.75
chr1	31950001	32000000	A.2.2.1.1.2.1.1.1.2.2	0.488993710691824	.	31950001	32000000	#FFDADA	1	0.625
chr1	32000001	32110000	A.2.1.2.1.1.2.1.2.1.1.2.2	0.588050314465409	.	32000001	32110000	#FF9191	1	0.75
chr1	32110001	32420000	A.1.1.1.2.2.1.2.1.2.1.2	0.974842767295597	.	32110001	32420000	#FF0000	1	1
chr1	32420001	32460000	A.2.1.1.2.2.1.1.1	0.617924528301887	.	32420001	32460000	#FF9191	1	0.75
chr1	32460001	32860000	A.1.1.1.1.2.2.2.2	0.986635220125786	.	32460001	32860000	#FF0000	1	1
chr1	32860001	32910000	A.2.1.2.1.1.1.2.1.2	0.594339622641509	.	32860001	32910000	#FF9191	1	0.75
chr1	32910001	33010000	A.2.1.1.2.1.1.1.1.2.2	0.642295597484277	.	32910001	33010000	#FF9191	1	0.75
chr1	33010001	33180000	A.1.2.1.1.1.1.1.2.2.2.1	0.891509433962264	.	33010001	33180000	#FF4848	1	0.875
chr1	33180001	33230000	A.1.2.1.2.2.2.2.1.1.2	0.813679245283019	.	33180001	33230000	#FF4848	1	0.875
chr1	33230001	33300000	A.1.2.2.1.1.1.1.2.1	0.802672955974843	.	33230001	33300000	#FF4848	1	0.875
chr1	33300001	33410000	A.1.2.2.1.1.2.2.1.1.1	0.786949685534591	.	33300001	33410000	#FF4848	1	0.875
chr1	33410001	33520000	A.1.2.1.2.2.1.2.1.2.2.1	0.82625786163522	.	33410001	33520000	#FF4848	1	0.875
chr1	33520001	33740000	A.2.1.1.1.2.2.1.1.1.2.2	0.658018867924528	.	33520001	33740000	#FF9191	1	0.75
chr1	33740001	33780000	B.1.1.1.2.1.2.1.1.1.2.1.1	0.332547169811321	.	33740001	33780000	#DADAFF	1	0.5
chr1	33780001	33900000	A.2.1.2.2.1.2.2.1	0.542452830188679	.	33780001	33900000	#FF9191	1	0.75
chr1	33900001	33950000	A.2.2.2.1.1.2.2.2	0.419025157232704	.	33900001	33950000	#FFDADA	1	0.625
chr1	33950001	34090000	B.1.2.1.2.2.1.2.2	0.192610062893082	.	33950001	34090000	#9191FF	1	0.375
chr1	34090001	35240000	B.2.1.2.1.1.2.2.1.2	0.0935534591194968	.	34090001	35240000	#4848FF	1	0.25
chr1	35240001	35280000	B.1.1.1.2.1.2.1.1.1.2.1.2	0.331761006289308	.	35240001	35280000	#DADAFF	1	0.5
chr1	35280001	35630000	A.1.2.1.1.2.2.2.1	0.855345911949686	.	35280001	35630000	#FF4848	1	0.875
chr1	35630001	35930000	A.1.1.2.1.2.2.2.1.2.1.1	0.941823899371069	.	35630001	35930000	#FF0000	1	1
chr1	35930001	36060000	A.1.2.2.1.2.2.2.2.1.2.1.2.2	0.754716981132076	.	35930001	36060000	#FF4848	1	0.875
chr1	36060001	36170000	A.1.2.1.2.2.1.2.1.2.2.2	0.825471698113208	.	36060001	36170000	#FF4848	1	0.875
chr1	36170001	36260000	A.1.2.1.2.2.2.1.1.2.1.1	0.822327044025157	.	36170001	36260000	#FF4848	1	0.875
chr1	36260001	36350000	A.1.2.2.1.2.2.2.2.1.2.1.1	0.756289308176101	.	36260001	36350000	#FF4848	1	0.875
chr1	36350001	36550000	A.1.1.2.2.2.2.2.2.2.2	0.897798742138365	.	36350001	36550000	#FF0000	1	1
chr1	36550001	36610000	A.2.1.1.2.2.1.2.1.1.2	0.613993710691824	.	36550001	36610000	#FF9191	1	0.75
chr1	36610001	36670000	A.2.1.1.2.1.1.2.2.1.1	0.632861635220126	.	36610001	36670000	#FF9191	1	0.75
chr1	36670001	36730000	A.1.2.2.1.2.1.2.2.2.2	0.765723270440252	.	36670001	36730000	#FF4848	1	0.875
chr1	36730001	36770000	A.2.1.1.2.2.1.2.2.1.1	0.610849056603774	.	36730001	36770000	#FF9191	1	0.75
chr1	36770001	36830000	A.1.2.2.1.2.2.2.2.1.2.2.1	0.753930817610063	.	36770001	36830000	#FF4848	1	0.875
chr1	36830001	36880000	A.1.2.2.1.2.1.2.2.1.1	0.768081761006289	.	36830001	36880000	#FF4848	1	0.875
chr1	36880001	36920000	A.2.2.1.1.1.1.2.2.1.1	0.503930817610063	.	36880001	36920000	#FFDADA	1	0.625
chr1	36920001	36960000	A.2.1.2.1.1.1.1.1.2.1	0.602987421383648	.	36920001	36960000	#FF9191	1	0.75
chr1	36960001	37010000	A.2.2.1.1.2.1.1.2.2.2	0.485849056603774	.	36960001	37010000	#FFDADA	1	0.625
chr1	37010001	37920000	B.1.1.2.1.1.2.1.2.2	0.294811320754717	.	37010001	37920000	#DADAFF	1	0.5
chr1	37920001	38060000	A.1.2.1.2.2.2.1.1.2.2	0.820754716981132	.	37920001	38060000	#FF4848	1	0.875
chr1	38060001	38160000	A.2.1.1.2.2.2.1.2	0.606132075471698	.	38060001	38160000	#FF9191	1	0.75
chr1	38160001	38260000	A.2.1.2.1.1.2.1.2.1.2.2	0.585691823899371	.	38160001	38260000	#FF9191	1	0.75
chr1	38260001	38320000	A.2.1.2.1.1.1.2.2.1.2	0.592767295597484	.	38260001	38320000	#FF9191	1	0.75
chr1	38320001	38420000	A.1.2.1.2.2.2.1.1.2.1.2	0.821540880503145	.	38320001	38420000	#FF4848	1	0.875
chr1	38420001	38480000	A.1.2.2.1.2.1.2.1.2.1	0.769654088050314	.	38420001	38480000	#FF4848	1	0.875
chr1	38480001	38620000	A.2.1.2.1.2.2.2.2.1.2.1	0.566037735849057	.	38480001	38620000	#FF9191	1	0.75
chr1	38620001	38790000	A.2.2.1.1.1.2.1.1.1.2	0.499213836477987	.	38620001	38790000	#FFDADA	1	0.625
chr1	38790001	38970000	A.2.2.2.2.2.2.1.1.1	0.377358490566038	.	38790001	38970000	#FFDADA	1	0.625
chr1	38970001	39020000	A.2.2.1.1.2.1.1.1.1.1.1	0.492138364779874	.	38970001	39020000	#FFDADA	1	0.625
chr1	39020001	39090000	A.2.2.2.2.2.2.2.2.1.2	0.371069182389937	.	39020001	39090000	#FFDADA	1	0.625
chr1	39090001	39280000	A.2.1.1.1.2.2.1.1.2.2	0.656446540880503	.	39090001	39280000	#FF9191	1	0.75
chr1	39280001	39320000	A.2.2.1.1.2.2.1.1.2	0.482704402515723	.	39280001	39320000	#FFDADA	1	0.625
chr1	39320001	39580000	A.1.1.2.2.2.1.1.1.1.2	0.914308176100629	.	39320001	39580000	#FF0000	1	1
chr1	39580001	39720000	A.1.2.1.1.1.1.1.1.1.2	0.89622641509434	.	39580001	39720000	#FF4848	1	0.875
chr1	39720001	39890000	A.1.2.1.2.2.2.1.2.1.2	0.819182389937107	.	39720001	39890000	#FF4848	1	0.875
chr1	39890001	40030000	A.1.2.2.1.1.1.1.1.1.1.1	0.808176100628931	.	39890001	40030000	#FF4848	1	0.875
chr1	40030001	40210000	A.1.2.1.1.1.1.1.2.2.1	0.892295597484277	.	40030001	40210000	#FF4848	1	0.875
chr1	40210001	40300000	A.1.2.2.1.1.1.2.2.2.1	0.794811320754717	.	40210001	40300000	#FF4848	1	0.875
chr1	40300001	40360000	A.1.2.1.2.2.2.2.1.1.1.1.2	0.815251572327044	.	40300001	40360000	#FF4848	1	0.875
chr1	40360001	40530000	A.1.1.2.1.2.2.2.1.1.1.1	0.944182389937107	.	40360001	40530000	#FF0000	1	1
chr1	40530001	40770000	A.1.1.2.1.2.2.2.1.2.2.2.2	0.938679245283019	.	40530001	40770000	#FF0000	1	1
chr1	40770001	40820000	A.2.1.1.2.1.1.1.2.1.1.1.2	0.640723270440252	.	40770001	40820000	#FF9191	1	0.75
chr1	40820001	40860000	A.2.1.2.1.1.1.1.2.2.1.2	0.596698113207547	.	40820001	40860000	#FF9191	1	0.75
chr1	40860001	41150000	A.1.1.2.2.2.2.2.1.1.2	0.901729559748428	.	40860001	41150000	#FF0000	1	1
chr1	41150001	41300000	A.1.1.2.1.2.2.2.1.2.2.2.1	0.939465408805031	.	41150001	41300000	#FF0000	1	1
chr1	41300001	41400000	A.1.2.2.1.1.2.2.1.2.1.1.2	0.783018867924528	.	41300001	41400000	#FF4848	1	0.875
chr1	41400001	41480000	A.1.2.2.1.2.2.2.2.2.2.1	0.750786163522013	.	41400001	41480000	#FF4848	1	0.875
chr1	41480001	41720000	A.2.1.1.1.2.2.1.1.1.1	0.659591194968553	.	41480001	41720000	#FF9191	1	0.75
chr1	41720001	41800000	A.2.2.2.2.2.2.2.2.1.1	0.37185534591195	.	41720001	41800000	#FFDADA	1	0.625
chr1	41800001	41860000	A.2.2.1.1.1.2.1.2.1.2	0.49685534591195	.	41800001	41860000	#FFDADA	1	0.625
chr1	41860001	42330000	B.1.1.2.1.1.2.1.2.1	0.29559748427673	.	41860001	42330000	#DADAFF	1	0.5
chr1	42330001	42810000	A.2.2.2.1.1.1.2.2.1.1	0.429245283018868	.	42330001	42810000	#FFDADA	1	0.625
chr1	42810001	43120000	A.2.2.2.1.1.1.2.2.2.1.2	0.42688679245283	.	42810001	43120000	#FFDADA	1	0.625
chr1	43120001	43180000	A.2.1.1.2.1.1.1.1.2.1	0.643081761006289	.	43120001	43180000	#FF9191	1	0.75
chr1	43180001	43260000	A.2.1.1.2.1.2.2.2.1.1.1.1	0.622641509433962	.	43180001	43260000	#FF9191	1	0.75
chr1	43260001	43320000	A.1.2.2.1.2.2.2.2.1.2.1.2.1	0.755503144654088	.	43260001	43320000	#FF4848	1	0.875
chr1	43320001	43360000	A.2.1.2.1.2.1.2.1.2.1	0.575471698113208	.	43320001	43360000	#FF9191	1	0.75
chr1	43360001	43400000	A.2.1.2.1.2.1.2.1.2.2.1	0.574685534591195	.	43360001	43400000	#FF9191	1	0.75
chr1	43400001	43520000	A.1.2.1.1.1.1.1.1.1.1	0.897012578616352	.	43400001	43520000	#FF4848	1	0.875
chr1	43520001	43720000	A.1.2.2.1.2.2.2.2.2.1.1	0.752358490566038	.	43520001	43720000	#FF4848	1	0.875
chr1	43720001	43870000	A.1.2.1.2.2.2.1.2.2.2.2	0.816823899371069	.	43720001	43870000	#FF4848	1	0.875
chr1	43870001	43920000	A.2.2.1.1.1.1.2.1.1.1	0.507861635220126	.	43870001	43920000	#FFDADA	1	0.625
chr1	43920001	44000000	A.2.1.2.1.2.1.2.1.1.2.2	0.57625786163522	.	43920001	44000000	#FF9191	1	0.75
chr1	44000001	44380000	A.1.1.2.1.2.2.2.1.2.2.1	0.940251572327044	.	44000001	44380000	#FF0000	1	1
chr1	44380001	44420000	A.2.2.1.1.2.2.1.1.1	0.483490566037736	.	44380001	44420000	#FFDADA	1	0.625
chr1	44420001	44550000	A.1.2.1.2.2.2.1.1.1	0.82311320754717	.	44420001	44550000	#FF4848	1	0.875
chr1	44550001	44710000	A.2.1.1.2.1.2.2.1.2.1.2	0.624213836477987	.	44550001	44710000	#FF9191	1	0.75
chr1	44710001	44820000	A.2.1.1.2.1.2.2.1.2.1.1	0.625	.	44710001	44820000	#FF9191	1	0.75
chr1	44820001	45070000	A.1.2.2.1.1.2.2.1.2.2.2	0.779874213836478	.	44820001	45070000	#FF4848	1	0.875
chr1	45070001	45180000	A.1.2.1.1.1.1.2.1.2.1	0.888364779874214	.	45070001	45180000	#FF4848	1	0.875
chr1	45180001	45240000	A.1.2.1.2.2.2.2.2.1.2.2	0.810534591194969	.	45180001	45240000	#FF4848	1	0.875
chr1	45240001	45320000	A.1.2.1.2.2.2.2.1.1.1.1.1	0.816037735849057	.	45240001	45320000	#FF4848	1	0.875
chr1	45320001	45750000	A.1.1.1.2.2.2.1.2	0.969339622641509	.	45320001	45750000	#FF0000	1	1
chr1	45750001	45980000	A.1.1.2.1.2.1.2.2.1.2	0.948899371069182	.	45750001	45980000	#FF0000	1	1
chr1	45980001	46020000	A.1.2.2.1.2.1.2.2.2.1	0.766509433962264	.	45980001	46020000	#FF4848	1	0.875
chr1	46020001	46080000	A.1.2.1.1.1.1.2.1.1.1	0.889937106918239	.	46020001	46080000	#FF4848	1	0.875
chr1	46080001	46250000	A.1.1.1.2.2.1.2.1.2.2	0.974056603773585	.	46080001	46250000	#FF0000	1	1
chr1	46250001	46520000	A.1.1.1.2.2.1.2.1.2.1.1	0.97562893081761	.	46250001	46520000	#FF0000	1	1
chr1	46520001	46630000	A.1.1.2.1.2.2.2.1.1.1.2	0.943396226415094	.	46520001	46630000	#FF0000	1	1
chr1	46630001	46710000	A.1.2.1.1.1.1.1.1.2.2	0.894654088050314	.	46630001	46710000	#FF4848	1	0.875
chr1	46710001	46770000	A.1.1.2.2.2.2.2.2.1.1	0.900157232704403	.	46710001	46770000	#FF0000	1	1
chr1	46770001	46850000	A.1.1.2.2.2.2.2.2.1.2	0.89937106918239	.	46770001	46850000	#FF0000	1	1
chr1	46850001	46950000	A.1.1.2.1.2.2.2.2.2	0.936320754716981	.	46850001	46950000	#FF0000	1	1
chr1	46950001	46990000	A.1.2.2.1.1.2.2.1.1.2.1	0.786163522012579	.	46950001	46990000	#FF4848	1	0.875
chr1	46990001	47090000	A.1.1.2.2.1.2.1.1.1.1	0.922955974842767	.	46990001	47090000	#FF0000	1	1
chr1	47090001	47190000	A.1.2.1.1.2.2.2.2.1	0.854559748427673	.	47090001	47190000	#FF4848	1	0.875
chr1	47190001	47650000	B.1.1.1.1.1.2.2.1.2	0.357704402515723	.	47190001	47650000	#DADAFF	1	0.5
chr1	47650001	47830000	A.1.1.1.1.2.1.2.2	0.990566037735849	.	47650001	47830000	#FF0000	1	1
chr1	47830001	47910000	A.1.2.2.2.2.1.2.1	0.716981132075472	.	47830001	47910000	#FF4848	1	0.875
chr1	47910001	48140000	A.2.2.2.1.1.1.2.1	0.43003144654088	.	47910001	48140000	#FFDADA	1	0.625
chr1	48140001	48200000	B.1.1.2.1.1.2.2.2.1.1	0.293238993710692	.	48140001	48200000	#DADAFF	1	0.5
chr1	48200001	48250000	B.1.1.2.1.1.2.2.2.1.2	0.292452830188679	.	48200001	48250000	#DADAFF	1	0.5
chr1	48250001	48400000	B.1.2.2.1.2.1.2.1.1	0.17059748427673	.	48250001	48400000	#9191FF	1	0.375
chr1	48400001	48560000	B.1.2.2.2.1.1.2.1.1	0.156446540880503	.	48400001	48560000	#9191FF	1	0.375
chr1	48560001	48580000	B.2.1.1.1.1.1.2.1	0.133647798742138	.	48560001	48580000	#4848FF	1	0.25
chr1	48580001	48720000	B.2.1.2.2.1.2.2	0.0809748427672956	.	48580001	48720000	#4848FF	1	0.25
chr1	48720001	48930000	B.2.2.2.1.1.2.2.1	0.0188679245283019	.	48720001	48930000	#0000FF	1	0.125
chr1	48930001	49250000	B.2.2.1.1.2.2.2.2	0.0479559748427673	.	48930001	49250000	#0000FF	1	0.125
chr1	49250001	50820000	B.2.2.2.2.2.2	0.000786163522012579	.	49250001	50820000	#0000FF	1	0.125
chr1	50820001	50890000	B.1.2.1.2.2.2.1.2.1.1	0.190251572327044	.	50820001	50890000	#9191FF	1	0.375
chr1	50890001	51090000	B.1.1.1.1.2.1.2.2	0.349056603773585	.	50890001	51090000	#DADAFF	1	0.5
chr1	51090001	51400000	A.1.2.2.2.2.1.2.2.1	0.716194968553459	.	51090001	51400000	#FF4848	1	0.875
chr1	51400001	51460000	A.1.2.2.2.1.1.2.2.1	0.739779874213837	.	51400001	51460000	#FF4848	1	0.875
chr1	51460001	51670000	A.2.1.1.1.2.2.2.1.2.2.1	0.650157232704403	.	51460001	51670000	#FF9191	1	0.75
chr1	51670001	51740000	A.1.2.2.2.2.1.1.1.2.1.2	0.724842767295597	.	51670001	51740000	#FF4848	1	0.875
chr1	51740001	52490000	A.1.1.1.1.1.1.1	1	.	51740001	52490000	#FF0000	1	1
chr1	52490001	52610000	A.1.1.2.1.2.2.2.1.2.1.2	0.941037735849057	.	52490001	52610000	#FF0000	1	1
chr1	52610001	53170000	A.1.1.1.1.1.2.1	0.998427672955975	.	52610001	53170000	#FF0000	1	1
chr1	53170001	53210000	A.1.2.2.1.1.2.2.1.2.1.1.1	0.783805031446541	.	53170001	53210000	#FF4848	1	0.875
chr1	53210001	53330000	A.1.1.2.1.2.1.2.2.2	0.94811320754717	.	53210001	53330000	#FF0000	1	1
chr1	53330001	53630000	A.1.1.1.2.2.2.1.1	0.970125786163522	.	53330001	53630000	#FF0000	1	1
chr1	53630001	53660000	A.2.1.1.2.2.2.2.2	0.604559748427673	.	53630001	53660000	#FF9191	1	0.75
chr1	53660001	53710000	A.1.2.1.2.2.1.2.1.2.1	0.827044025157233	.	53660001	53710000	#FF4848	1	0.875
chr1	53710001	54150000	A.1.2.2.2.1.2.1.1	0.738207547169811	.	53710001	54150000	#FF4848	1	0.875
chr1	54150001	54350000	A.1.2.1.1.1.2.1.1	0.886006289308176	.	54150001	54350000	#FF4848	1	0.875
chr1	54350001	54410000	A.1.2.2.1.1.2.2.1.1.2.2.2	0.784591194968553	.	54350001	54410000	#FF4848	1	0.875
chr1	54410001	54520000	A.1.2.1.1.1.2.2.1.2	0.880503144654088	.	54410001	54520000	#FF4848	1	0.875
chr1	54520001	54690000	A.1.1.2.2.1.2.1.1.1.2	0.922169811320755	.	54520001	54690000	#FF0000	1	1
chr1	54690001	54950000	A.1.1.1.2.1.1.2	0.984276729559748	.	54690001	54950000	#FF0000	1	1
chr1	54950001	55280000	A.1.2.1.1.2.2.2.2.2	0.85377358490566	.	54950001	55280000	#FF4848	1	0.875
chr1	55280001	55370000	A.1.2.2.2.2.1.1.2.1.2	0.719339622641509	.	55280001	55370000	#FF4848	1	0.875
chr1	55370001	55540000	A.2.1.1.1.1.1.2.2.1	0.690251572327044	.	55370001	55540000	#FF9191	1	0.75
chr1	55540001	55590000	A.2.1.2.2.1.2.1.2.2.2.2	0.543238993710692	.	55540001	55590000	#FF9191	1	0.75
chr1	55590001	55630000	A.2.2.1.2.1.1.2.2.2.2	0.470125786163522	.	55590001	55630000	#FFDADA	1	0.625
chr1	55630001	55740000	A.1.2.2.2.1.1.2.2.2	0.738993710691824	.	55630001	55740000	#FF4848	1	0.875
chr1	55740001	55820000	B.1.1.2.1.2.1.2.1.2	0.286949685534591	.	55740001	55820000	#DADAFF	1	0.5
chr1	55820001	56840000	B.2.2.2.2.1.1.2	0.00550314465408805	.	55820001	56840000	#0000FF	1	0.125
chr1	56840001	57000000	B.2.1.1.2.2.2.2.2.1	0.107704402515723	.	56840001	57000000	#4848FF	1	0.25
chr1	57000001	57070000	B.2.1.1.1.1.1.1.2.2.2.1	0.135220125786164	.	57000001	57070000	#4848FF	1	0.25
chr1	57070001	57270000	B.2.2.1.1.2.2.2.1.1.2.1	0.050314465408805	.	57070001	57270000	#0000FF	1	0.125
chr1	57270001	57660000	B.2.1.2.1.1.2.2.2.2	0.0919811320754717	.	57270001	57660000	#4848FF	1	0.25
chr1	57660001	57710000	B.1.1.1.1.2.1.2.1.2	0.349842767295597	.	57660001	57710000	#DADAFF	1	0.5
chr1	57710001	58950000	B.2.2.2.1.1.2.1	0.0196540880503145	.	57710001	58950000	#0000FF	1	0.125
chr1	58950001	59120000	A.2.2.1.2.1.2.1.2.1	0.465408805031447	.	58950001	59120000	#FFDADA	1	0.625
chr1	59120001	59140000	B.1.1.1.2.1.1.1.2.1.2	0.338050314465409	.	59120001	59140000	#DADAFF	1	0.5
chr1	59140001	59250000	A.2.1.1.1.2.2.2.1.2.1.2	0.650943396226415	.	59140001	59250000	#FF9191	1	0.75
chr1	59250001	59400000	A.1.1.2.2.1.2.1.2.2.1	0.919811320754717	.	59250001	59400000	#FF0000	1	1
chr1	59400001	60140000	A.1.2.2.2.2.1.2.2.2	0.715408805031447	.	59400001	60140000	#FF4848	1	0.875
chr1	60140001	60250000	B.1.1.2.1.2.1.2.1.1.1	0.289308176100629	.	60140001	60250000	#DADAFF	1	0.5
chr1	60250001	60420000	B.2.2.1.1.2.1.1.2.1	0.0566037735849057	.	60250001	60420000	#0000FF	1	0.125
chr1	60420001	60470000	B.2.1.2.1.1.1.2.1.1	0.0990566037735849	.	60420001	60470000	#4848FF	1	0.25
chr1	60470001	60940000	B.2.2.2.2.1.1.1.2.1	0.00707547169811321	.	60470001	60940000	#0000FF	1	0.125
chr1	60940001	61110000	B.2.2.1.1.2.1.1.2.2	0.0558176100628931	.	60940001	61110000	#0000FF	1	0.125
chr1	61110001	61290000	B.2.2.1.1.2.2.2.1.1.2.2	0.0495283018867925	.	61110001	61290000	#0000FF	1	0.125
chr1	61290001	61330000	B.1.2.1.1.2.2.2.2.2.1	0.219339622641509	.	61290001	61330000	#9191FF	1	0.375
chr1	61330001	61450000	B.1.1.1.1.1.2.1.1.1	0.361635220125786	.	61330001	61450000	#DADAFF	1	0.5
chr1	61450001	61870000	A.1.2.1.1.2.2.1.2.1	0.857704402515723	.	61450001	61870000	#FF4848	1	0.875
chr1	61870001	61920000	A.2.2.2.2.1.1.2.1.2	0.391509433962264	.	61870001	61920000	#FFDADA	1	0.625
chr1	61920001	61970000	B.1.2.1.1.2.2.2.1.1.1	0.223270440251572	.	61920001	61970000	#9191FF	1	0.375
chr1	61970001	62120000	B.1.2.1.2.2.2.1.2.2	0.188679245283019	.	61970001	62120000	#9191FF	1	0.375
chr1	62120001	62150000	B.1.1.1.2.2.2.1.1.2	0.308962264150943	.	62120001	62150000	#DADAFF	1	0.5
chr1	62150001	62200000	A.2.2.1.2.1.1.2.2.1.1	0.47248427672956	.	62150001	62200000	#FFDADA	1	0.625
chr1	62200001	62290000	B.1.1.1.1.2.1.2.1.1	0.35062893081761	.	62200001	62290000	#DADAFF	1	0.5
chr1	62290001	62330000	B.1.2.1.1.2.2.2.1.1.2	0.22248427672956	.	62290001	62330000	#9191FF	1	0.375
chr1	62330001	62510000	B.1.2.2.2.1.2.2.1.2	0.14622641509434	.	62330001	62510000	#9191FF	1	0.375
chr1	62510001	62650000	B.1.2.2.1.2.1.2.1.2.2	0.168238993710692	.	62510001	62650000	#9191FF	1	0.375
chr1	62650001	62850000	B.1.2.1.2.2.2.1.2.1.2	0.189465408805031	.	62650001	62850000	#9191FF	1	0.375
chr1	62850001	62890000	B.1.1.2.1.2.1.2.2.2.2.1.1.1	0.283805031446541	.	62850001	62890000	#DADAFF	1	0.5
chr1	62890001	63290000	A.1.2.1.2.1.1.1.2	0.85062893081761	.	62890001	63290000	#FF4848	1	0.875
chr1	63290001	63460000	B.1.1.2.1.1.2.2.2.2	0.291666666666667	.	63290001	63460000	#DADAFF	1	0.5
chr1	63460001	63760000	B.1.2.2.1.2.1.2.1.2.1.2	0.169025157232704	.	63460001	63760000	#9191FF	1	0.375
chr1	63760001	63880000	A.2.1.2.2.1.2.2.2.1	0.541666666666667	.	63760001	63880000	#FF9191	1	0.75
chr1	63880001	64010000	A.2.2.1.2.1.1.2.1	0.473270440251572	.	63880001	64010000	#FFDADA	1	0.625
chr1	64010001	64210000	B.1.2.1.2.2.2.2.2.2.2	0.185534591194969	.	64010001	64210000	#9191FF	1	0.375
chr1	64210001	64700000	B.2.2.1.1.2.2.1	0.0518867924528302	.	64210001	64700000	#0000FF	1	0.125
chr1	64700001	65270000	B.1.2.1.2.2.2.2.2.2.1	0.186320754716981	.	64700001	65270000	#9191FF	1	0.375
chr1	65270001	65320000	A.2.2.2.2.1.1.1.2.2.2	0.39622641509434	.	65270001	65320000	#FFDADA	1	0.625
chr1	65320001	65440000	A.1.2.2.2.1.1.2.1	0.740566037735849	.	65320001	65440000	#FF4848	1	0.875
chr1	65440001	65480000	A.2.1.2.2.2.2.2.1.1	0.518081761006289	.	65440001	65480000	#FF9191	1	0.75
chr1	65480001	65660000	A.1.2.1.2.1.1.1.1.2.1	0.852201257861635	.	65480001	65660000	#FF4848	1	0.875
chr1	65660001	65710000	A.2.1.1.1.1.1.2.2.2.2	0.685534591194969	.	65660001	65710000	#FF9191	1	0.75
chr1	65710001	65890000	A.1.2.1.1.2.2.1.1.1.2	0.859276729559748	.	65710001	65890000	#FF4848	1	0.875
chr1	65890001	66170000	A.1.2.1.1.2.2.1.1.1.1	0.860062893081761	.	65890001	66170000	#FF4848	1	0.875
chr1	66170001	66360000	B.2.1.1.1.1.1.1.2.1	0.136792452830189	.	66170001	66360000	#4848FF	1	0.25
chr1	66360001	66440000	B.1.2.2.1.2.2.2.2	0.162735849056604	.	66360001	66440000	#9191FF	1	0.375
chr1	66440001	66740000	B.2.2.1.1.2.2.2.1.1.1	0.0511006289308176	.	66440001	66740000	#0000FF	1	0.125
chr1	66740001	66900000	B.2.1.2.1.1.1.1.1.2.2	0.101415094339623	.	66740001	66900000	#4848FF	1	0.25
chr1	66900001	67160000	B.2.1.1.2.2.2.2.2.2.1	0.106918238993711	.	66900001	67160000	#4848FF	1	0.25
chr1	67160001	67210000	B.1.1.2.2.2.1.2.1.1	0.259433962264151	.	67160001	67210000	#DADAFF	1	0.5
chr1	67210001	67260000	A.2.2.2.2.1.1.1.2.1.2.1.2	0.400157232704403	.	67210001	67260000	#FFDADA	1	0.625
chr1	67260001	67380000	A.2.1.2.2.1.2.2.2.2.2	0.540094339622642	.	67260001	67380000	#FF9191	1	0.75
chr1	67380001	67480000	A.1.2.2.2.2.1.1.1.2.1.1	0.72562893081761	.	67380001	67480000	#FF4848	1	0.875
chr1	67480001	67680000	A.1.2.1.2.1.1.1.1.2.2	0.851415094339623	.	67480001	67680000	#FF4848	1	0.875
chr1	67680001	67790000	A.2.1.2.2.1.2.2.2.2.1	0.540880503144654	.	67680001	67790000	#FF9191	1	0.75
chr1	67790001	67860000	A.2.1.1.1.1.1.2.2.2.1.2.2.1	0.687106918238994	.	67790001	67860000	#FF9191	1	0.75
chr1	67860001	67910000	A.1.2.2.1.1.2.2.1.1.2.2.1	0.785377358490566	.	67860001	67910000	#FF4848	1	0.875
chr1	67910001	67970000	A.1.2.2.1.1.2.2.2.2.2	0.775943396226415	.	67910001	67970000	#FF4848	1	0.875
chr1	67970001	68040000	A.2.1.1.1.2.2.2.2.2.1	0.645440251572327	.	67970001	68040000	#FF9191	1	0.75
chr1	68040001	68150000	A.1.2.1.2.1.1.1.1.1	0.852987421383648	.	68040001	68150000	#FF4848	1	0.875
chr1	68150001	68220000	A.1.2.1.1.2.2.1.1.2	0.858490566037736	.	68150001	68220000	#FF4848	1	0.875
chr1	68220001	68290000	A.2.1.2.2.1.2.1.2.2.1	0.544811320754717	.	68220001	68290000	#FF9191	1	0.75
chr1	68290001	68340000	A.2.2.2.2.1.1.1.2.1.2.1.1	0.400943396226415	.	68290001	68340000	#FFDADA	1	0.625
chr1	68340001	68560000	A.2.1.1.1.2.2.2.1.2.1.1	0.651729559748428	.	68340001	68560000	#FF9191	1	0.75
chr1	68560001	68600000	B.1.2.1.1.2.2.2.2.2.2	0.218553459119497	.	68560001	68600000	#9191FF	1	0.375
chr1	68600001	68650000	B.1.2.1.2.1.2.2.1.1	0.198899371069182	.	68600001	68650000	#9191FF	1	0.375
chr1	68650001	68780000	B.2.1.1.1.1.1.1.2.2.2.2	0.134433962264151	.	68650001	68780000	#4848FF	1	0.25
chr1	68780001	68830000	B.1.2.2.1.2.2.2.1	0.163522012578616	.	68780001	68830000	#9191FF	1	0.375
chr1	68830001	68980000	B.1.2.2.2.1.2.2.1.1.1	0.147798742138365	.	68830001	68980000	#9191FF	1	0.375
chr1	68980001	70220000	B.2.2.2.1.1.1.1.1	0.0275157232704403	.	68980001	70220000	#0000FF	1	0.125
chr1	70220001	70500000	B.2.1.2.1.1.1.1.1.2.1	0.102201257861635	.	70220001	70500000	#4848FF	1	0.25
chr1	70500001	70620000	A.2.2.2.1.1.1.1.1.2.2.1	0.433962264150943	.	70500001	70620000	#FFDADA	1	0.625
chr1	70620001	70880000	A.1.1.2.2.1.2.1.2.1	0.92059748427673	.	70620001	70880000	#FF0000	1	1
chr1	70880001	70950000	A.2.1.2.2.2.2.2.1.2.2.1	0.516509433962264	.	70880001	70950000	#FF9191	1	0.75
chr1	70950001	70980000	B.1.1.1.2.1.1.1.1.1	0.340408805031447	.	70950001	70980000	#DADAFF	1	0.5
chr1	70980001	71110000	A.2.2.1.2.1.2.1.1.2.1.1	0.467767295597484	.	70980001	71110000	#FFDADA	1	0.625
chr1	71110001	71250000	A.2.2.1.2.1.1.2.2.1.2	0.471698113207547	.	71110001	71250000	#FFDADA	1	0.625
chr1	71250001	71330000	B.1.1.1.2.1.1.1.2.1.1	0.338836477987421	.	71250001	71330000	#DADAFF	1	0.5
chr1	71330001	71490000	A.2.2.1.2.1.2.1.1.2.2	0.466194968553459	.	71330001	71490000	#FFDADA	1	0.625
chr1	71490001	71550000	A.2.2.1.2.1.2.1.1.2.1.2	0.466981132075472	.	71490001	71550000	#FFDADA	1	0.625
chr1	71550001	72770000	B.2.2.2.2.1.1.1.1.1.1	0.00943396226415094	.	71550001	72770000	#0000FF	1	0.125
chr1	72770001	72790000	B.2.2.2.1.1.1.2.2	0.020440251572327	.	72770001	72790000	#0000FF	1	0.125
chr1	72800001	74650000	B.2.2.2.1.1.1.2.2	0.020440251572327	.	72800001	74650000	#0000FF	1	0.125
chr1	74650001	74690000	B.1.2.2.2.1.2.1.2.1	0.14937106918239	.	74650001	74690000	#9191FF	1	0.375
chr1	74690001	75170000	B.2.2.1.1.2.1.2.2.2.2	0.0526729559748428	.	74690001	75170000	#0000FF	1	0.125
chr1	75170001	75220000	B.1.1.1.2.2.2.2.2.2	0.302672955974843	.	75170001	75220000	#DADAFF	1	0.5
chr1	75220001	75570000	B.2.2.1.1.2.1.1.1.1	0.0589622641509434	.	75220001	75570000	#0000FF	1	0.125
chr1	75570001	75690000	B.2.1.2.1.1.1.1.1.1.1.1	0.105345911949686	.	75570001	75690000	#4848FF	1	0.25
chr1	75690001	76010000	A.2.2.1.2.1.2.1.1.1.1	0.469339622641509	.	75690001	76010000	#FFDADA	1	0.625
chr1	76010001	76130000	A.2.2.2.2.1.1.2.1.1.2.2	0.392295597484277	.	76010001	76130000	#FFDADA	1	0.625
chr1	76130001	76270000	A.1.2.2.2.2.1.1.1.1.2.1	0.727201257861635	.	76130001	76270000	#FF4848	1	0.875
chr1	76270001	76320000	B.1.1.1.2.2.2.2.2.1	0.303459119496855	.	76270001	76320000	#DADAFF	1	0.5
chr1	76320001	76590000	B.2.1.2.1.1.1.2.2	0.0966981132075472	.	76320001	76590000	#4848FF	1	0.25
chr1	76590001	76630000	B.1.2.2.2.1.2.1.2.2	0.148584905660377	.	76590001	76630000	#9191FF	1	0.375
chr1	76630001	77310000	B.2.2.2.2.1.1.1.2.2	0.00628930817610063	.	76630001	77310000	#0000FF	1	0.125
chr1	77310001	77470000	B.2.2.1.1.2.1.1.1.2.1	0.0581761006289308	.	77310001	77470000	#0000FF	1	0.125
chr1	77470001	77700000	B.1.2.2.2.1.2.2.1.1.2	0.147012578616352	.	77470001	77700000	#9191FF	1	0.375
chr1	77700001	77860000	B.2.1.1.2.2.2.2.1.1	0.109276729559748	.	77700001	77860000	#4848FF	1	0.25
chr1	77860001	78010000	B.1.2.1.2.1.2.1.1.2.1	0.202830188679245	.	77860001	78010000	#9191FF	1	0.375
chr1	78010001	78110000	A.2.1.1.1.1.1.2.2.2.1.2.2.2	0.686320754716981	.	78010001	78110000	#FF9191	1	0.75
chr1	78110001	78270000	A.1.1.2.2.1.2.1.2.2.2	0.919025157232704	.	78110001	78270000	#FF0000	1	1
chr1	78270001	78340000	A.2.1.2.2.2.2.2.1.2.2.2	0.515723270440252	.	78270001	78340000	#FF9191	1	0.75
chr1	78340001	78400000	A.2.2.1.2.1.1.2.2.2.1	0.470911949685535	.	78340001	78400000	#FFDADA	1	0.625
chr1	78400001	78490000	A.1.2.2.2.2.1.1.1.1.1.2	0.727987421383648	.	78400001	78490000	#FF4848	1	0.875
chr1	78490001	78580000	A.2.1.2.2.2.2.2.1.2.1	0.517295597484277	.	78490001	78580000	#FF9191	1	0.75
chr1	78580001	78640000	B.1.2.2.1.2.2.1.1	0.165880503144654	.	78580001	78640000	#9191FF	1	0.375
chr1	78640001	79250000	B.2.2.2.1.1.1.1.2.1.1.1	0.0267295597484277	.	78640001	79250000	#0000FF	1	0.125
chr1	79250001	79400000	B.2.1.2.1.1.1.2.1.2.2	0.0974842767295598	.	79250001	79400000	#4848FF	1	0.25
chr1	79400001	82730000	B.2.2.2.2.1.1.1.1.2	0.00786163522012579	.	79400001	82730000	#0000FF	1	0.125
chr1	82730001	84370000	B.2.2.2.1.1.1.2.1.1	0.0220125786163522	.	82730001	84370000	#0000FF	1	0.125
chr1	84370001	84540000	A.2.2.2.2.1.1.1.2.1.1.1	0.40251572327044	.	84370001	84540000	#FFDADA	1	0.625
chr1	84540001	84580000	A.2.2.2.1.1.1.1.1.2.1	0.434748427672956	.	84540001	84580000	#FFDADA	1	0.625
chr1	84580001	84700000	B.1.1.1.2.2.2.2.1.2.1	0.30503144654088	.	84580001	84700000	#DADAFF	1	0.5
chr1	84700001	84810000	A.2.2.2.2.1.1.2.1.1.1.1.1	0.395440251572327	.	84700001	84810000	#FFDADA	1	0.625
chr1	84810001	84940000	A.2.2.2.2.1.1.2.1.1.1.1.2	0.394654088050314	.	84810001	84940000	#FFDADA	1	0.625
chr1	84940001	85050000	A.1.2.2.2.2.1.1.1.2.2.1.2	0.723270440251572	.	84940001	85050000	#FF4848	1	0.875
chr1	85050001	85090000	A.2.2.1.2.1.1.1.2	0.474056603773585	.	85050001	85090000	#FFDADA	1	0.625
chr1	85090001	85110000	A.2.2.1.2.1.2.2.2.2	0.462264150943396	.	85090001	85110000	#FFDADA	1	0.625
chr1	85110001	85200000	A.2.1.1.1.1.1.2.2.2.1.2.1	0.687893081761006	.	85110001	85200000	#FF9191	1	0.75
chr1	85200001	85270000	B.1.1.1.2.1.1.1.2.2	0.337264150943396	.	85200001	85270000	#DADAFF	1	0.5
chr1	85270001	85410000	B.1.1.2.2.2.1.2.1.2.1	0.258647798742138	.	85270001	85410000	#DADAFF	1	0.5
chr1	85410001	85560000	B.1.2.1.1.2.2.1.2.1.1	0.22562893081761	.	85410001	85560000	#9191FF	1	0.375
chr1	85560001	85620000	A.2.2.2.2.1.1.1.2.2.1.1.2	0.397798742138365	.	85560001	85620000	#FFDADA	1	0.625
chr1	85620001	85710000	A.2.1.1.1.2.2.2.1.1.1.1	0.654874213836478	.	85620001	85710000	#FF9191	1	0.75
chr1	85710001	85750000	A.2.1.2.2.2.2.2.2.2	0.514150943396226	.	85710001	85750000	#FF9191	1	0.75
chr1	85750001	85810000	B.1.1.2.1.2.1.2.1.1.2.2	0.287735849056604	.	85750001	85810000	#DADAFF	1	0.5
chr1	85810001	85980000	B.2.1.1.2.2.2.2.2.2.2	0.106132075471698	.	85810001	85980000	#4848FF	1	0.25
chr1	85980001	86010000	B.1.2.1.2.1.2.1.2.1	0.200471698113208	.	85980001	86010000	#9191FF	1	0.375
chr1	86010001	86180000	B.1.2.1.1.2.2.1.1.1	0.22877358490566	.	86010001	86180000	#9191FF	1	0.375
chr1	86180001	86840000	B.2.2.1.2.2.1.2.2	0.0290880503144654	.	86180001	86840000	#0000FF	1	0.125
chr1	86840001	86890000	B.1.2.1.2.1.2.1.1.1.2	0.203616352201258	.	86840001	86890000	#9191FF	1	0.375
chr1	86890001	86940000	B.1.1.2.1.2.1.2.2.2.2.1.1.2	0.283018867924528	.	86890001	86940000	#DADAFF	1	0.5
chr1	86940001	87150000	B.2.1.1.1.1.1.1.2.2.1	0.136006289308176	.	86940001	87150000	#4848FF	1	0.25
chr1	87150001	87230000	A.2.2.1.2.1.2.1.1.1.2	0.468553459119497	.	87150001	87230000	#FFDADA	1	0.625
chr1	87230001	87280000	A.2.1.2.2.1.2.1.2.2.2.1	0.544025157232704	.	87230001	87280000	#FF9191	1	0.75
chr1	87280001	87350000	A.2.1.2.2.1.2.1.2.1.1	0.546383647798742	.	87280001	87350000	#FF9191	1	0.75
chr1	87350001	87550000	A.1.2.2.2.2.1.1.1.2.2.2.1	0.72248427672956	.	87350001	87550000	#FF4848	1	0.875
chr1	87550001	87740000	B.1.1.2.2.2.1.2.2	0.257075471698113	.	87550001	87740000	#DADAFF	1	0.5
chr1	87740001	87790000	B.1.2.1.1.2.2.2.2.1.1	0.220911949685535	.	87740001	87790000	#9191FF	1	0.375
chr1	87790001	87920000	B.1.1.2.1.2.1.2.1.1.2.1	0.288522012578616	.	87790001	87920000	#DADAFF	1	0.5
chr1	87920001	87990000	B.1.2.2.2.1.2.1.1	0.150157232704403	.	87920001	87990000	#9191FF	1	0.375
chr1	87990001	88430000	B.2.1.2.2.2.1.1.2	0.0794025157232704	.	87990001	88430000	#4848FF	1	0.25
chr1	88430001	89120000	B.2.2.2.1.1.1.2.1.2	0.0212264150943396	.	88430001	89120000	#0000FF	1	0.125
chr1	89120001	89140000	B.1.1.2.1.2.1.2.2.2.1	0.284591194968553	.	89120001	89140000	#DADAFF	1	0.5
chr1	89140001	89370000	A.2.1.1.1.1.1.2.2.2.1.1.1	0.689465408805031	.	89140001	89370000	#FF9191	1	0.75
chr1	89370001	89940000	B.1.2.1.2.1.2.2.2	0.197327044025157	.	89370001	89940000	#9191FF	1	0.375
chr1	89940001	89990000	B.1.1.1.2.2.2.1.1.1.1	0.310534591194969	.	89940001	89990000	#DADAFF	1	0.5
chr1	89990001	90110000	A.2.1.1.1.2.2.2.1.1.2.1	0.653301886792453	.	89990001	90110000	#FF9191	1	0.75
chr1	90110001	90270000	A.2.1.1.1.2.2.2.1.2.2.2.1	0.64937106918239	.	90110001	90270000	#FF9191	1	0.75
chr1	90270001	90340000	A.2.1.1.1.2.2.2.1.1.2.2	0.65251572327044	.	90270001	90340000	#FF9191	1	0.75
chr1	90340001	90500000	A.1.2.2.2.2.1.1.1.2.2.1.1	0.724056603773585	.	90340001	90500000	#FF4848	1	0.875
chr1	90500001	90540000	B.1.2.1.1.2.2.2.1.2	0.221698113207547	.	90500001	90540000	#9191FF	1	0.375
chr1	90540001	90630000	B.1.2.2.2.1.2.2.2	0.145440251572327	.	90540001	90630000	#9191FF	1	0.375
chr1	90630001	91170000	B.2.2.1.2.2.1.1	0.0314465408805031	.	90630001	91170000	#0000FF	1	0.125
chr1	91170001	91270000	A.2.2.2.2.1.1.2.1.1.1.2	0.393867924528302	.	91170001	91270000	#FFDADA	1	0.625
chr1	91270001	91500000	A.2.1.1.1.2.2.2.1.2.2.2.2	0.648584905660377	.	91270001	91500000	#FF9191	1	0.75
chr1	91500001	91550000	B.1.1.2.1.2.1.2.2.2.2.1.2	0.282232704402516	.	91500001	91550000	#DADAFF	1	0.5
chr1	91550001	91610000	B.1.2.1.2.2.2.1.1.1	0.191823899371069	.	91550001	91610000	#9191FF	1	0.375
chr1	91610001	91730000	B.1.2.1.1.2.2.1.1.2.2.2	0.226415094339623	.	91610001	91730000	#9191FF	1	0.375
chr1	91730001	91850000	A.2.2.2.2.1.1.1.2.1.1.2	0.401729559748428	.	91730001	91850000	#FFDADA	1	0.625
chr1	91850001	91970000	A.2.1.2.2.2.2.2.2.1	0.514937106918239	.	91850001	91970000	#FF9191	1	0.75
chr1	91970001	92370000	A.1.1.1.2.2.2.2.2	0.967767295597484	.	91970001	92370000	#FF0000	1	1
chr1	92370001	92630000	A.1.2.2.2.2.1.1.2.2.1	0.718553459119497	.	92370001	92630000	#FF4848	1	0.875
chr1	92630001	92750000	A.2.1.2.1.2.2.1.2.2	0.569182389937107	.	92630001	92750000	#FF9191	1	0.75
chr1	92750001	93110000	A.1.2.1.1.1.2.2.1.1.1	0.882075471698113	.	92750001	93110000	#FF4848	1	0.875
chr1	93110001	93310000	A.1.1.2.1.2.1.1.2	0.95125786163522	.	93110001	93310000	#FF0000	1	1
chr1	93310001	93460000	A.1.2.1.1.1.2.2.2.1.1	0.879716981132076	.	93310001	93460000	#FF4848	1	0.875
chr1	93460001	93840000	A.1.1.2.1.2.1.1.1.1	0.952830188679245	.	93460001	93840000	#FF0000	1	1
chr1	93840001	93920000	A.2.1.2.1.2.2.1.2.1	0.569968553459119	.	93840001	93920000	#FF9191	1	0.75
chr1	93920001	94110000	A.1.2.1.2.1.1.2.1.1	0.849842767295597	.	93920001	94110000	#FF4848	1	0.875
chr1	94110001	94260000	A.1.2.2.2.2.1.1.2.2.2	0.717767295597484	.	94110001	94260000	#FF4848	1	0.875
chr1	94260001	94380000	A.2.1.1.1.1.1.2.1.1.1	0.694182389937107	.	94260001	94380000	#FF9191	1	0.75
chr1	94380001	94500000	A.2.2.1.2.1.2.1.2.2	0.464622641509434	.	94380001	94500000	#FFDADA	1	0.625
chr1	94500001	94540000	B.1.1.2.1.2.1.2.2.2.2.2.1	0.281446540880503	.	94500001	94540000	#DADAFF	1	0.5
chr1	94540001	94580000	B.1.2.1.1.2.2.1.1.2.1	0.227987421383648	.	94540001	94580000	#9191FF	1	0.375
chr1	94580001	94770000	B.1.2.2.1.2.1.2.1.2.1.1	0.169811320754717	.	94580001	94770000	#9191FF	1	0.375
chr1	94770001	94870000	B.1.1.2.1.2.1.2.2.2.2.2.2.2	0.279874213836478	.	94770001	94870000	#DADAFF	1	0.5
chr1	94870001	94910000	B.1.1.1.2.2.2.1.1.1.2	0.309748427672956	.	94870001	94910000	#DADAFF	1	0.5
chr1	94910001	95020000	B.1.1.1.2.2.2.1.2.1	0.308176100628931	.	94910001	95020000	#DADAFF	1	0.5
chr1	95020001	95280000	B.1.1.1.1.1.2.1.2.1	0.360062893081761	.	95020001	95280000	#DADAFF	1	0.5
chr1	95280001	95350000	B.1.1.2.1.2.1.2.2.2.2.2.2.1	0.280660377358491	.	95280001	95350000	#DADAFF	1	0.5
chr1	95350001	95530000	B.1.1.1.1.1.2.1.1.2	0.360849056603774	.	95350001	95530000	#DADAFF	1	0.5
chr1	95530001	95710000	A.1.2.2.2.2.1.1.1.2.2.2.2	0.721698113207547	.	95530001	95710000	#FF4848	1	0.875
chr1	95710001	97180000	B.2.2.2.2.1.1.1.1.1.2	0.00864779874213836	.	95710001	97180000	#0000FF	1	0.125
chr1	97180001	97300000	B.1.1.1.2.2.2.2.1.1	0.305817610062893	.	97180001	97300000	#DADAFF	1	0.5
chr1	97300001	97460000	B.2.1.2.1.1.1.1.2.1	0.10062893081761	.	97300001	97460000	#4848FF	1	0.25
chr1	97460001	98360000	B.2.2.2.1.1.1.1.2.2.2.1	0.0235849056603774	.	97460001	98360000	#0000FF	1	0.125
chr1	98360001	98910000	B.2.2.1.1.2.1.2.2.1	0.0542452830188679	.	98360001	98910000	#0000FF	1	0.125
chr1	98910001	99280000	B.2.2.1.1.2.1.2.2.2.1	0.0534591194968553	.	98910001	99280000	#0000FF	1	0.125
chr1	99280001	99750000	B.2.2.1.1.2.2.2.1.2	0.0487421383647799	.	99280001	99750000	#0000FF	1	0.125
chr1	99750001	100120000	B.1.2.1.2.1.2.1.1.2.2.2	0.20125786163522	.	99750001	100120000	#9191FF	1	0.375
chr1	100120001	100190000	B.1.1.1.2.2.2.2.1.2.2	0.304245283018868	.	100120001	100190000	#DADAFF	1	0.5
chr1	100190001	100260000	A.2.1.2.1.1.2.2.2	0.580188679245283	.	100190001	100260000	#FF9191	1	0.75
chr1	100260001	100920000	A.1.1.1.1.2.1.2.1	0.991352201257862	.	100260001	100920000	#FF0000	1	1
chr1	100920001	101010000	A.2.2.2.2.1.1.2.1.1.2.1	0.393081761006289	.	100920001	101010000	#FFDADA	1	0.625
chr1	101010001	101230000	B.1.2.1.2.1.2.1.1.2.2.1	0.202044025157233	.	101010001	101230000	#9191FF	1	0.375
chr1	101230001	101300000	A.2.2.2.2.1.1.1.2.2.1.1.1	0.398584905660377	.	101230001	101300000	#FFDADA	1	0.625
chr1	101300001	101360000	B.1.1.1.2.1.1.1.1.2	0.339622641509434	.	101300001	101360000	#DADAFF	1	0.5
chr1	101360001	101390000	A.2.2.2.2.1.1.1.2.2.1.2	0.397012578616352	.	101360001	101390000	#FFDADA	1	0.625
chr1	101390001	101570000	A.1.2.2.2.2.1.1.1.1.2.2	0.726415094339623	.	101390001	101570000	#FF4848	1	0.875
chr1	101570001	101610000	A.2.2.1.2.1.2.2.2.1	0.463050314465409	.	101570001	101610000	#FFDADA	1	0.625
chr1	101610001	101760000	A.2.1.1.1.1.1.2.2.2.1.1.2	0.688679245283019	.	101610001	101760000	#FF9191	1	0.75
chr1	101760001	101840000	B.1.2.1.1.2.2.1.2.1.2	0.224842767295597	.	101760001	101840000	#9191FF	1	0.375
chr1	101840001	101920000	B.2.1.2.1.1.1.2.1.2.1	0.0982704402515723	.	101840001	101920000	#4848FF	1	0.25
chr1	101920001	103320000	B.2.2.2.1.1.1.1.2.2.2.2	0.0227987421383648	.	101920001	103320000	#0000FF	1	0.125
chr1	103320001	103790000	B.2.2.1.2.2.1.2.1.2	0.029874213836478	.	103320001	103790000	#0000FF	1	0.125
chr1	103910001	103930000	B.2.2.1.2.2.1.2.1.2	0.029874213836478	.	103910001	103930000	#0000FF	1	0.125
chr1	104000001	104060000	B.2.2.1.2.2.1.2.1.2	0.029874213836478	.	104000001	104060000	#0000FF	1	0.125
chr1	104060001	104110000	B.1.1.2.2.2.1.1	0.260220125786164	.	104060001	104110000	#DADAFF	1	0.5
chr1	104110001	104140000	B.2.2.1.1.2.1.2.1	0.0550314465408805	.	104110001	104140000	#0000FF	1	0.125
chr1	104150001	104170000	B.2.2.1.1.2.1.2.1	0.0550314465408805	.	104150001	104170000	#0000FF	1	0.125
chr1	104300001	104890000	B.2.2.1.1.2.1.2.1	0.0550314465408805	.	104300001	104890000	#0000FF	1	0.125
chr1	104890001	105300000	B.2.2.1.1.2.1.1.1.2.2	0.0573899371069182	.	104890001	105300000	#0000FF	1	0.125
chr1	105300001	106390000	B.2.2.2.1.1.1.1.2.2.1	0.0243710691823899	.	105300001	106390000	#0000FF	1	0.125
chr1	106390001	107320000	B.2.2.2.1.1.1.1.2.1.1.2	0.0259433962264151	.	106390001	107320000	#0000FF	1	0.125
chr1	107320001	107540000	B.2.2.1.2.2.1.2.1.1	0.0306603773584906	.	107320001	107540000	#0000FF	1	0.125
chr1	107540001	107580000	B.2.1.1.1.1.1.2.2	0.132861635220126	.	107540001	107580000	#4848FF	1	0.25
chr1	107580001	107620000	B.1.2.1.2.1.2.1.1.1.1	0.20440251572327	.	107580001	107620000	#9191FF	1	0.375
chr1	107620001	108310000	B.2.2.2.1.1.1.1.2.1.2	0.0251572327044025	.	107620001	108310000	#0000FF	1	0.125
chr1	108310001	108500000	B.2.1.2.1.1.1.1.1.1.1.2	0.104559748427673	.	108310001	108500000	#4848FF	1	0.25
chr1	108500001	108540000	B.1.2.1.2.1.2.2.1.2	0.19811320754717	.	108500001	108540000	#9191FF	1	0.375
chr1	108540001	108640000	B.1.2.1.1.2.2.1.2.2	0.224056603773585	.	108540001	108640000	#9191FF	1	0.375
chr1	108640001	108770000	A.2.2.2.1.1.1.1.1.2.2.2	0.433176100628931	.	108640001	108770000	#FFDADA	1	0.625
chr1	108790001	108820000	A.2.2.2.1.1.1.1.1.2.2.2	0.433176100628931	.	108790001	108820000	#FFDADA	1	0.625
chr1	108850001	108920000	A.2.2.2.1.1.1.1.1.2.2.2	0.433176100628931	.	108850001	108920000	#FFDADA	1	0.625
chr1	109010001	109210000	A.1.2.1.1.2.2.1.2.2.2	0.856132075471698	.	109010001	109210000	#FF4848	1	0.875
chr1	109210001	109360000	A.1.2.1.2.1.1.2.2.2.1	0.846698113207547	.	109210001	109360000	#FF4848	1	0.875
chr1	109360001	109420000	A.1.2.2.1.2.2.1.1.1	0.764937106918239	.	109360001	109420000	#FF4848	1	0.875
chr1	109420001	109640000	A.1.1.2.1.2.1.1.1.2	0.952044025157233	.	109420001	109640000	#FF0000	1	1
chr1	109640001	109680000	A.1.2.2.1.1.2.2.2.1.1.1	0.779088050314465	.	109640001	109680000	#FF4848	1	0.875
chr1	109680001	109750000	A.1.2.1.1.1.2.2.2.2.2	0.877358490566038	.	109680001	109750000	#FF4848	1	0.875
chr1	109750001	109830000	A.1.1.2.2.2.2.1.2	0.903301886792453	.	109750001	109830000	#FF0000	1	1
chr1	109830001	109930000	A.1.1.2.1.2.2.2.2.1.2	0.937106918238994	.	109830001	109930000	#FF0000	1	1
chr1	109930001	109970000	A.1.2.2.1.1.2.2.2.1.1.2	0.778301886792453	.	109930001	109970000	#FF4848	1	0.875
chr1	109970001	110020000	A.1.2.1.2.2.1.2.2.1	0.824685534591195	.	109970001	110020000	#FF4848	1	0.875
chr1	110020001	110100000	A.1.2.1.1.1.1.2.2	0.886792452830189	.	110020001	110100000	#FF4848	1	0.875
chr1	110100001	110160000	A.1.2.2.1.2.2.1.1.2.1	0.764150943396226	.	110100001	110160000	#FF4848	1	0.875
chr1	110160001	110230000	A.1.2.1.1.1.2.2.2.2.1	0.87814465408805	.	110160001	110230000	#FF4848	1	0.875
chr1	110240001	110300000	A.1.2.1.1.1.2.2.2.2.1	0.87814465408805	.	110240001	110300000	#FF4848	1	0.875
chr1	110300001	110340000	A.1.2.2.1.2.2.1.2	0.762578616352201	.	110300001	110340000	#FF4848	1	0.875
chr1	110340001	110590000	A.1.1.1.2.2.2.2.1	0.968553459119497	.	110340001	110590000	#FF0000	1	1
chr1	110590001	110660000	A.2.1.2.1.1.2.2.1.1.2.2	0.581761006289308	.	110590001	110660000	#FF9191	1	0.75
chr1	110660001	110870000	A.2.1.1.1.2.2.1.1.2.1	0.657232704402516	.	110660001	110870000	#FF9191	1	0.75
chr1	110870001	110930000	A.1.2.2.1.2.2.1.1.2.2	0.763364779874214	.	110870001	110930000	#FF4848	1	0.875
chr1	110930001	110990000	A.2.1.1.1.2.2.2.2.1.2.2	0.64622641509434	.	110930001	110990000	#FF9191	1	0.75
chr1	110990001	111050000	A.2.2.2.1.1.1.1.2.2	0.430817610062893	.	110990001	111050000	#FFDADA	1	0.625
chr1	111050001	111180000	B.1.1.1.2.2.1.1.1.2.1	0.321540880503145	.	111050001	111180000	#DADAFF	1	0.5
chr1	111180001	111370000	B.1.1.2.1.2.2.2.2	0.272798742138365	.	111180001	111370000	#DADAFF	1	0.5
chr1	111370001	111520000	A.1.2.1.2.2.1.2.2.2	0.823899371069182	.	111370001	111520000	#FF4848	1	0.875
chr1	111520001	111660000	A.2.2.1.1.1.2.2.2	0.492924528301887	.	111520001	111660000	#FFDADA	1	0.625
chr1	111660001	111980000	A.2.1.2.2.2.2.1.2.1	0.52122641509434	.	111660001	111980000	#FF9191	1	0.75
chr1	111980001	112310000	A.1.1.2.2.2.2.2.1.2	0.900943396226415	.	111980001	112310000	#FF0000	1	1
chr1	112310001	112360000	B.1.1.1.2.2.2.1.2.2.2	0.306603773584906	.	112310001	112360000	#DADAFF	1	0.5
chr1	112360001	112550000	B.1.2.1.2.2.2.2.2.1	0.187106918238994	.	112360001	112550000	#9191FF	1	0.375
chr1	112550001	112820000	B.2.1.1.1.1.2.2	0.131289308176101	.	112550001	112820000	#4848FF	1	0.25
chr1	112820001	112930000	B.1.1.1.2.2.1.1.1.2.2	0.320754716981132	.	112820001	112930000	#DADAFF	1	0.5
chr1	112930001	113160000	A.2.1.1.1.1.1.1.2.1	0.695754716981132	.	112930001	113160000	#FF9191	1	0.75
chr1	113160001	113250000	A.1.2.2.1.1.2.2.2.1.2	0.77751572327044	.	113160001	113250000	#FF4848	1	0.875
chr1	113250001	113440000	A.1.2.1.1.1.2.2.1.1.2	0.881289308176101	.	113250001	113440000	#FF4848	1	0.875
chr1	113440001	113580000	A.1.2.1.2.2.1.2.1.1	0.827830188679245	.	113440001	113580000	#FF4848	1	0.875
chr1	113580001	113620000	A.2.2.1.1.1.2.2.1.2.1	0.494496855345912	.	113580001	113620000	#FFDADA	1	0.625
chr1	113620001	113690000	A.2.1.2.1.1.2.2.1.1.1	0.583333333333333	.	113620001	113690000	#FF9191	1	0.75
chr1	113690001	114130000	A.2.2.2.2.2.2.1.2.1	0.375786163522013	.	113690001	114130000	#FFDADA	1	0.625
chr1	114130001	114210000	B.1.1.1.2.2.1.1.1.1	0.322327044025157	.	114130001	114210000	#DADAFF	1	0.5
chr1	114210001	114290000	A.2.1.2.1.1.2.2.1.1.2.1	0.582547169811321	.	114210001	114290000	#FF9191	1	0.75
chr1	114290001	114370000	A.1.2.2.1.1.2.2.2.2.1	0.776729559748428	.	114290001	114370000	#FF4848	1	0.875
chr1	114370001	114500000	A.1.2.1.2.1.1.2.1.2.1	0.849056603773585	.	114370001	114500000	#FF4848	1	0.875
chr1	114500001	114750000	A.2.2.2.1.1.1.2.2.1.2	0.428459119496855	.	114500001	114750000	#FFDADA	1	0.625
chr1	114750001	114820000	B.1.1.2.1.2.1.2.2.1.2	0.285377358490566	.	114750001	114820000	#DADAFF	1	0.5
chr1	114820001	114900000	B.1.1.1.2.2.2.1.2.2.1	0.307389937106918	.	114820001	114900000	#DADAFF	1	0.5
chr1	114900001	115060000	A.1.2.1.2.1.1.2.2.2.2	0.845911949685535	.	114900001	115060000	#FF4848	1	0.875
chr1	115060001	115130000	A.2.1.1.1.1.1.2.1.1.2	0.693396226415094	.	115060001	115130000	#FF9191	1	0.75
chr1	115130001	115310000	A.2.1.2.2.1.2.1.2.1.2	0.54559748427673	.	115130001	115310000	#FF9191	1	0.75
chr1	115310001	115670000	B.2.1.1.2.2.2.2.1.2	0.108490566037736	.	115310001	115670000	#4848FF	1	0.25
chr1	115670001	116170000	B.2.1.2.1.1.2.2.2.1	0.0927672955974843	.	115670001	116170000	#4848FF	1	0.25
chr1	116170001	116230000	A.2.2.2.2.1.1.2.2.1.1	0.390723270440252	.	116170001	116230000	#FFDADA	1	0.625
chr1	116230001	116330000	B.1.2.1.2.2.2.1.1.2	0.191037735849057	.	116230001	116330000	#9191FF	1	0.375
chr1	116330001	116670000	B.1.2.2.1.2.1.2.2.1	0.167452830188679	.	116330001	116670000	#9191FF	1	0.375
chr1	116670001	116900000	A.2.2.2.1.1.1.1.1.1.2.2	0.435534591194969	.	116670001	116900000	#FFDADA	1	0.625
chr1	116900001	117020000	A.2.1.1.1.1.1.2.1.2.1.1	0.692610062893082	.	116900001	117020000	#FF9191	1	0.75
chr1	117020001	117050000	A.2.2.1.2.1.2.2.1	0.463836477987421	.	117020001	117050000	#FFDADA	1	0.625
chr1	117050001	117110000	A.2.1.2.2.1.2.1.1	0.547169811320755	.	117050001	117110000	#FF9191	1	0.75
chr1	117110001	117150000	A.2.2.1.1.1.2.2.1.2.2	0.493710691823899	.	117110001	117150000	#FFDADA	1	0.625
chr1	117150001	117250000	A.1.2.1.2.1.1.2.2.1	0.84748427672956	.	117150001	117250000	#FF4848	1	0.875
chr1	117250001	117470000	A.1.1.2.2.2.2.1.1	0.904088050314465	.	117250001	117470000	#FF0000	1	1
chr1	117470001	117600000	A.1.2.2.2.2.1.1.2.1.1.2	0.720125786163522	.	117470001	117600000	#FF4848	1	0.875
chr1	117600001	117670000	A.2.1.1.1.2.2.2.2.1.2.1	0.647012578616352	.	117600001	117670000	#FF9191	1	0.75
chr1	117670001	117880000	A.2.2.2.1.1.1.1.1.1.2.1.1	0.437106918238994	.	117670001	117880000	#FFDADA	1	0.625
chr1	117880001	118040000	A.2.1.1.1.2.2.2.1.1.1.2	0.654088050314465	.	117880001	118040000	#FF9191	1	0.75
chr1	118040001	118100000	A.2.2.2.2.1.1.1.2.1.2.2	0.39937106918239	.	118040001	118100000	#FFDADA	1	0.625
chr1	118100001	118140000	A.2.2.1.2.1.1.1.1.2	0.474842767295597	.	118100001	118140000	#FFDADA	1	0.625
chr1	118140001	118220000	A.1.2.2.2.2.1.1.1.1.1.1	0.72877358490566	.	118140001	118220000	#FF4848	1	0.875
chr1	118220001	118290000	A.2.2.1.2.1.1.1.1.1	0.47562893081761	.	118220001	118290000	#FFDADA	1	0.625
chr1	118290001	118510000	A.2.2.2.2.1.1.2.2.1.2	0.389937106918239	.	118290001	118510000	#FFDADA	1	0.625
chr1	118510001	118550000	B.1.2.2.1.2.2.1.2.2	0.164308176100629	.	118510001	118550000	#9191FF	1	0.375
chr1	118550001	118710000	B.2.1.2.1.1.1.1.1.1.2.2	0.102987421383648	.	118550001	118710000	#4848FF	1	0.25
chr1	118710001	119350000	B.2.2.2.1.1.2.2.2	0.0180817610062893	.	118710001	119350000	#0000FF	1	0.125
chr1	119350001	119540000	B.2.1.2.1.1.1.1.1.1.2.1	0.10377358490566	.	119350001	119540000	#4848FF	1	0.25
chr1	119540001	119970000	B.2.1.1.1.1.1.1.1.2	0.137578616352201	.	119540001	119970000	#4848FF	1	0.25
chr1	119970001	120070000	B.2.1.1.1.1.1.1.1.1	0.138364779874214	.	119970001	120070000	#4848FF	1	0.25
chr1	120070001	120090000	B.1.2.2.1.2.2.1.2.1	0.165094339622642	.	120070001	120090000	#9191FF	1	0.375
chr1	120090001	120110000	B.1.2.1.1.2.2.2.2.1.2	0.220125786163522	.	120090001	120110000	#9191FF	1	0.375
chr1	120110001	120160000	B.1.1.2.2.2.1.2.1.2.2	0.257861635220126	.	120110001	120160000	#DADAFF	1	0.5
chr1	120160001	120250000	A.2.2.2.1.1.1.1.1.1.2.1.2	0.436320754716981	.	120160001	120250000	#FFDADA	1	0.625
chr1	120250001	120330000	A.2.2.2.1.1.1.1.1.1.1	0.437893081761006	.	120250001	120330000	#FFDADA	1	0.625
chr1	120330001	120380000	B.1.1.2.1.2.1.2.2.1.1	0.286163522012579	.	120330001	120380000	#DADAFF	1	0.5
chr1	120380001	120540000	B.1.1.1.1.1.2.1.2.2	0.359276729559748	.	120380001	120540000	#DADAFF	1	0.5
chr1	120540001	120640000	A.2.2.2.1.1.1.1.2.1.2	0.431603773584906	.	120540001	120640000	#FFDADA	1	0.625
chr1	120640001	120700000	B.1.1.1.2.1.1.2.1	0.336477987421384	.	120640001	120700000	#DADAFF	1	0.5
chr1	120740001	120940000	A.2.1.1.1.1.1.2.1.2.1.2	0.691823899371069	.	120740001	120940000	#FF9191	1	0.75
chr1	121090001	121110000	A.2.1.1.1.1.1.2.1.2.1.2	0.691823899371069	.	121090001	121110000	#FF9191	1	0.75
chr1	121110001	121140000	B.1.1.1.2.1.1.2.2	0.335691823899371	.	121110001	121140000	#DADAFF	1	0.5
chr1	121140001	121350000	B.1.2.1.1.2.2.1.1.2.2.1	0.227201257861635	.	121140001	121350000	#9191FF	1	0.375
chr1	121350001	121380000	B.2.1.2.1.1.1.1.2.2	0.0998427672955975	.	121350001	121380000	#4848FF	1	0.25
chr1	121470001	121490000	B.2.1.2.1.1.1.1.2.2	0.0998427672955975	.	121470001	121490000	#4848FF	1	0.25
chr1	142530001	142550000	B.1.2.1.2.1.2.1.2.2	0.199685534591195	.	142530001	142550000	#9191FF	1	0.375
chr1	142580001	142590000	B.1.2.1.2.1.2.1.2.2	0.199685534591195	.	142580001	142590000	#9191FF	1	0.375
chr1	142600001	142670000	B.1.2.1.2.1.2.1.2.2	0.199685534591195	.	142600001	142670000	#9191FF	1	0.375
chr1	142780001	142820000	B.1.1.2.2.2.2.2.1.2.1	0.249213836477987	.	142780001	142820000	#DADAFF	1	0.5
chr1	142830001	142880000	B.1.1.2.2.2.2.2.1.2.1	0.249213836477987	.	142830001	142880000	#DADAFF	1	0.5
chr1	142890001	142920000	B.1.1.2.2.2.2.2.1.2.1	0.249213836477987	.	142890001	142920000	#DADAFF	1	0.5
chr1	143120001	143290000	A.2.2.2.2.1.1.2.2.2	0.389150943396226	.	143120001	143290000	#FFDADA	1	0.625
chr1	143530001	143540000	A.2.2.2.2.1.1.2.2.2	0.389150943396226	.	143530001	143540000	#FFDADA	1	0.625
chr1	143660001	143670000	A.2.2.2.1.1.2.2.1.2	0.419811320754717	.	143660001	143670000	#FFDADA	1	0.625
chr1	143720001	143770000	A.2.2.2.1.1.2.2.1.2	0.419811320754717	.	143720001	143770000	#FFDADA	1	0.625
chr1	143870001	143880000	A.2.1.2.1.1.2.2.1.2	0.580974842767296	.	143870001	143880000	#FF9191	1	0.75
chr1	143900001	143980000	A.2.1.2.1.1.2.2.1.2	0.580974842767296	.	143900001	143980000	#FF9191	1	0.75
chr1	143980001	144020000	A.2.1.1.1.1.1.2.1.2.2	0.691037735849057	.	143980001	144020000	#FF9191	1	0.75
chr1	144020001	144100000	A.1.2.2.2.2.1.1.2.1.1.1	0.720911949685535	.	144020001	144100000	#FF4848	1	0.875
chr1	144330001	144340000	A.1.2.2.2.2.1.1.2.1.1.1	0.720911949685535	.	144330001	144340000	#FF4848	1	0.875
chr1	144510001	144630000	A.1.2.2.2.2.1.1.2.1.1.1	0.720911949685535	.	144510001	144630000	#FF4848	1	0.875
chr1	144670001	144710000	A.1.2.2.2.2.1.1.2.1.1.1	0.720911949685535	.	144670001	144710000	#FF4848	1	0.875
chr1	144810001	144950000	A.1.2.1.2.1.1.2.1.2.2	0.848270440251572	.	144810001	144950000	#FF4848	1	0.875
chr1	144950001	145050000	A.1.1.2.1.2.2.2.2.1.1	0.937893081761006	.	144950001	145050000	#FF0000	1	1
chr1	145050001	145120000	A.1.2.1.1.1.2.2.2.1.2	0.878930817610063	.	145050001	145120000	#FF4848	1	0.875
chr1	145120001	145310000	A.1.2.1.2.2.1.1.2.1.2	0.82940251572327	.	145120001	145310000	#FF4848	1	0.875
chr1	145310001	145330000	B.1.1.1.2.1.2.1.1.2	0.330188679245283	.	145310001	145330000	#DADAFF	1	0.5
chr1	145350001	145360000	B.1.1.1.2.1.2.1.1.2	0.330188679245283	.	145350001	145360000	#DADAFF	1	0.5
chr1	145360001	145390000	A.2.1.2.1.2.1.1.1	0.57940251572327	.	145360001	145390000	#FF9191	1	0.75
chr1	145390001	145430000	A.1.2.2.1.2.2.2.1.2.1.1	0.761006289308176	.	145390001	145430000	#FF4848	1	0.875
chr1	145430001	145840000	A.1.1.1.2.2.1.2.1.1.1.1.2	0.977987421383648	.	145430001	145840000	#FF0000	1	1
chr1	145990001	146020000	B.1.1.2.1.2.2.2.1.1	0.27437106918239	.	145990001	146020000	#DADAFF	1	0.5
chr1	146390001	146420000	A.2.1.1.1.1.1.1.2.2	0.694968553459119	.	146390001	146420000	#FF9191	1	0.75
chr1	146460001	147390000	A.2.1.1.1.1.1.1.2.2	0.694968553459119	.	146460001	147390000	#FF9191	1	0.75
chr1	147390001	147430000	A.2.1.1.2.1.2.2.1.1.2	0.625786163522013	.	147390001	147430000	#FF9191	1	0.75
chr1	147710001	147830000	A.2.1.1.2.1.2.2.1.1.2	0.625786163522013	.	147710001	147830000	#FF9191	1	0.75
chr1	147850001	147860000	A.2.1.1.2.1.2.2.1.1.2	0.625786163522013	.	147850001	147860000	#FF9191	1	0.75
chr1	147910001	147920000	A.2.1.1.2.1.2.2.1.1.2	0.625786163522013	.	147910001	147920000	#FF9191	1	0.75
chr1	147990001	148030000	A.2.2.1.1.2.2.1.2	0.481918238993711	.	147990001	148030000	#FFDADA	1	0.625
chr1	148170001	148260000	A.2.2.1.2.2.2.1.1.1	0.452044025157233	.	148170001	148260000	#FFDADA	1	0.625
chr1	148340001	148360000	A.2.2.1.2.2.2.1.1.1	0.452044025157233	.	148340001	148360000	#FFDADA	1	0.625
chr1	148510001	148610000	A.2.2.1.2.2.2.1.1.1	0.452044025157233	.	148510001	148610000	#FFDADA	1	0.625
chr1	148630001	148640000	A.2.2.1.2.2.2.1.1.1	0.452044025157233	.	148630001	148640000	#FFDADA	1	0.625
chr1	148650001	148680000	A.2.2.1.2.2.2.1.1.1	0.452044025157233	.	148650001	148680000	#FFDADA	1	0.625
chr1	148750001	148760000	A.2.2.1.2.2.2.1.1.1	0.452044025157233	.	148750001	148760000	#FFDADA	1	0.625
chr1	148840001	148960000	A.2.2.1.2.2.2.1.1.1	0.452044025157233	.	148840001	148960000	#FFDADA	1	0.625
chr1	149020001	149200000	B.1.2.2.1.2.1.2.2.2	0.166666666666667	.	149020001	149200000	#9191FF	1	0.375
chr1	149200001	149320000	A.2.1.1.1.2.2.2.2.1.1	0.647798742138365	.	149200001	149320000	#FF9191	1	0.75
chr1	149320001	149370000	A.2.2.2.1.1.1.1.2.1.1	0.432389937106918	.	149320001	149370000	#FFDADA	1	0.625
chr1	149370001	149440000	A.2.2.2.2.1.1.1.1	0.403301886792453	.	149370001	149440000	#FFDADA	1	0.625
chr1	149450001	149460000	A.2.2.2.2.1.1.1.1	0.403301886792453	.	149450001	149460000	#FFDADA	1	0.625
chr1	149510001	149520000	A.2.1.2.1.2.2.1.1	0.570754716981132	.	149510001	149520000	#FF9191	1	0.75
chr1	149580001	149620000	A.2.1.2.1.2.2.1.1	0.570754716981132	.	149580001	149620000	#FF9191	1	0.75
chr1	149640001	149710000	A.2.1.2.1.2.2.1.1	0.570754716981132	.	149640001	149710000	#FF9191	1	0.75
chr1	149710001	149760000	A.2.2.1.1.1.2.2.1.1	0.495283018867925	.	149710001	149760000	#FFDADA	1	0.625
chr1	149760001	149790000	A.1.1.2.1.2.1.2.1	0.950471698113208	.	149760001	149790000	#FF0000	1	1
chr1	149810001	149830000	A.1.1.2.1.2.1.2.1	0.950471698113208	.	149810001	149830000	#FF0000	1	1
chr1	149840001	150130000	A.1.1.2.1.2.1.2.1	0.950471698113208	.	149840001	150130000	#FF0000	1	1
chr1	150130001	150200000	A.2.1.1.2.1.1.2.1.1.1	0.637578616352201	.	150130001	150200000	#FF9191	1	0.75
chr1	150200001	150550000	A.1.1.1.2.2.1.1.2	0.979559748427673	.	150200001	150550000	#FF0000	1	1
chr1	150550001	150980000	A.1.1.1.2.2.1.2.1.1.2	0.976415094339623	.	150550001	150980000	#FF0000	1	1
chr1	150980001	151050000	A.1.2.2.1.2.1.1.1.2	0.773584905660377	.	150980001	151050000	#FF4848	1	0.875
chr1	151050001	151160000	A.1.2.1.2.2.2.1.2.2.2.1	0.817610062893082	.	151050001	151160000	#FF4848	1	0.875
chr1	151160001	151250000	A.1.2.2.1.1.1.1.1.1.2	0.806603773584906	.	151160001	151250000	#FF4848	1	0.875
chr1	151250001	151520000	A.1.1.1.2.2.1.2.1.1.1.1.1	0.97877358490566	.	151250001	151520000	#FF0000	1	1
chr1	151520001	151830000	A.1.1.2.1.2.2.2.1.1.2	0.942610062893082	.	151520001	151830000	#FF0000	1	1
chr1	151830001	152020000	A.1.2.1.1.2.1.2.2.2.1.2	0.861635220125786	.	151830001	152020000	#FF4848	1	0.875
chr1	152020001	153210000	B.2.1.2.1.1.2.2.1.1	0.0943396226415094	.	152020001	153210000	#4848FF	1	0.25
chr1	153210001	153270000	B.1.1.2.1.2.2.2.1.2	0.273584905660377	.	153210001	153270000	#DADAFF	1	0.5
chr1	153270001	153300000	B.1.1.1.2.1.2.2.2.2	0.32311320754717	.	153270001	153300000	#DADAFF	1	0.5
chr1	153300001	153480000	A.2.1.2.2.1.1.2.1.2	0.554245283018868	.	153300001	153480000	#FF9191	1	0.75
chr1	153480001	153630000	A.1.1.2.2.1.1.2.1.2.1	0.92688679245283	.	153480001	153630000	#FF0000	1	1
chr1	153630001	153720000	A.1.2.2.1.1.2.1.2.1	0.788522012578616	.	153630001	153720000	#FF4848	1	0.875
chr1	153720001	153760000	A.2.1.1.2.2.1.2.1.2.1.1	0.613207547169811	.	153720001	153760000	#FF9191	1	0.75
chr1	153760001	153790000	A.2.2.1.1.2.2.2.2.1	0.477201257861635	.	153760001	153790000	#FFDADA	1	0.625
chr1	153790001	153950000	A.1.1.2.2.2.1.2.1.1	0.908805031446541	.	153790001	153950000	#FF0000	1	1
chr1	153950001	154340000	A.1.1.1.2.2.1.2.1.1.1.2	0.977201257861635	.	153950001	154340000	#FF0000	1	1
chr1	154340001	154440000	A.1.2.2.1.1.1.1.2.2.1	0.80188679245283	.	154340001	154440000	#FF4848	1	0.875
chr1	154440001	154540000	A.1.2.2.1.2.2.2.1.2.2	0.759433962264151	.	154440001	154540000	#FF4848	1	0.875
chr1	154540001	154560000	A.2.2.1.1.2.2.2.2.2	0.476415094339623	.	154540001	154560000	#FFDADA	1	0.625
chr1	154560001	154930000	A.1.1.2.2.2.1.1.1.2.1.1	0.913522012578616	.	154560001	154930000	#FF0000	1	1
chr1	154930001	155010000	A.1.2.1.2.2.2.2.2.1.1	0.812106918238994	.	154930001	155010000	#FF4848	1	0.875
chr1	155010001	155070000	A.2.1.1.2.2.1.2.1.2.2	0.611635220125786	.	155010001	155070000	#FF9191	1	0.75
chr1	155070001	155310000	A.1.1.2.1.2.2.1.2.1	0.946540880503145	.	155070001	155310000	#FF0000	1	1
chr1	155310001	156060000	A.1.1.1.1.1.2.2	0.997641509433962	.	155310001	156060000	#FF0000	1	1
chr1	156060001	156430000	A.1.1.1.1.2.2.2.1	0.987421383647799	.	156060001	156430000	#FF0000	1	1
chr1	156430001	156590000	A.1.1.1.2.2.1.2.2.2.1.1	0.97248427672956	.	156430001	156590000	#FF0000	1	1
chr1	156590001	156710000	A.1.1.1.2.2.1.2.2.2.2	0.970911949685535	.	156590001	156710000	#FF0000	1	1
chr1	156710001	156740000	A.1.2.1.2.2.1.1.1.2	0.830974842767296	.	156710001	156740000	#FF4848	1	0.875
chr1	156740001	156860000	A.1.1.1.2.2.1.2.2.2.1.2	0.971698113207547	.	156740001	156860000	#FF0000	1	1
chr1	156860001	156920000	A.1.2.1.2.1.2.2.1.1.2	0.836477987421384	.	156860001	156920000	#FF4848	1	0.875
chr1	156920001	157030000	A.1.1.2.2.1.2.2.2.1	0.916666666666667	.	156920001	157030000	#FF0000	1	1
chr1	157030001	157130000	A.1.2.1.2.1.2.1.1.1.2	0.844339622641509	.	157030001	157130000	#FF4848	1	0.875
chr1	157130001	157180000	A.2.2.1.2.2.2.1.1.2	0.45125786163522	.	157130001	157180000	#FFDADA	1	0.625
chr1	157180001	157340000	A.1.2.1.1.2.2.1.2.2.1	0.856918238993711	.	157180001	157340000	#FF4848	1	0.875
chr1	157340001	157480000	A.2.1.2.2.1.1.1.2.2.1.2	0.558176100628931	.	157340001	157480000	#FF9191	1	0.75
chr1	157480001	157960000	B.2.1.2.2.1.1	0.0825471698113208	.	157480001	157960000	#4848FF	1	0.25
chr1	157960001	158120000	B.1.2.1.1.1.2.1.1	0.244496855345912	.	157960001	158120000	#9191FF	1	0.375
chr1	158120001	158170000	B.1.2.1.1.2.1.2.2.1.2.1	0.231132075471698	.	158120001	158170000	#9191FF	1	0.375
chr1	158170001	159140000	B.1.2.2.2.1.1.2.2.2	0.150943396226415	.	158170001	159140000	#9191FF	1	0.375
chr1	159140001	159190000	B.1.2.1.2.1.1.1.1.2.1.2.1	0.214622641509434	.	159140001	159190000	#9191FF	1	0.375
chr1	159190001	159740000	B.2.2.2.1.2.2.2.1	0.0110062893081761	.	159190001	159740000	#0000FF	1	0.125
chr1	159740001	159790000	B.1.1.1.1.2.1.1.2.2	0.351415094339623	.	159740001	159790000	#DADAFF	1	0.5
chr1	159790001	159870000	A.2.1.2.2.1.1.1.2.2.1.1	0.558962264150943	.	159790001	159870000	#FF9191	1	0.75
chr1	159870001	159900000	A.2.1.2.2.2.1.1.1.1.2	0.537735849056604	.	159870001	159900000	#FF9191	1	0.75
chr1	159900001	159990000	A.2.1.2.2.1.1.1.2.2.2.2	0.556603773584906	.	159900001	159990000	#FF9191	1	0.75
chr1	159990001	160050000	A.2.1.1.1.1.2.1.2.2.2	0.678459119496855	.	159990001	160050000	#FF9191	1	0.75
chr1	160050001	160150000	A.1.2.1.2.1.2.1.1.1.1	0.845125786163522	.	160050001	160150000	#FF4848	1	0.875
chr1	160150001	160410000	A.1.1.1.1.2.1.1.1.2.2	0.993710691823899	.	160150001	160410000	#FF0000	1	1
chr1	160410001	160570000	A.1.1.2.1.1.1.2.1	0.963836477987421	.	160410001	160570000	#FF0000	1	1
chr1	160570001	160640000	A.1.2.1.2.1.2.2.1.1.1	0.837264150943396	.	160570001	160640000	#FF4848	1	0.875
chr1	160640001	160910000	A.1.1.2.2.1.1.2.1.2.2.1	0.926100628930818	.	160640001	160910000	#FF0000	1	1
chr1	160910001	160970000	A.1.2.2.1.2.2.2.1.2.1.2	0.760220125786163	.	160910001	160970000	#FF4848	1	0.875
chr1	160970001	161210000	A.1.1.1.1.2.2.1.1.1	0.989779874213837	.	160970001	161210000	#FF0000	1	1
chr1	161210001	161410000	A.1.1.1.2.2.1.1.1	0.980345911949686	.	161210001	161410000	#FF0000	1	1
chr1	161410001	161430000	A.1.1.1.1.2.2.1.2	0.988207547169811	.	161410001	161430000	#FF0000	1	1
chr1	161440001	161730000	A.1.1.1.1.2.2.1.2	0.988207547169811	.	161440001	161730000	#FF0000	1	1
chr1	161730001	161800000	A.1.2.2.2.1.2.2.1.2.1.1	0.734276729559748	.	161730001	161800000	#FF4848	1	0.875
chr1	161800001	162030000	A.1.2.2.2.2.2.1.1.1	0.714622641509434	.	161800001	162030000	#FF4848	1	0.875
chr1	162030001	162230000	A.2.1.2.2.1.1.1.2.1.2	0.559748427672956	.	162030001	162230000	#FF9191	1	0.75
chr1	162230001	162350000	A.2.1.1.1.1.2.1.2.1	0.681603773584906	.	162230001	162350000	#FF9191	1	0.75
chr1	162350001	162550000	A.1.1.2.2.1.1.1.1.1	0.935534591194969	.	162350001	162550000	#FF0000	1	1
chr1	162550001	162610000	A.2.1.2.2.2.1.1.2.2	0.534591194968553	.	162550001	162610000	#FF9191	1	0.75
chr1	162610001	162790000	A.2.2.1.2.2.2.2.1.2.2.1	0.446540880503145	.	162610001	162790000	#FFDADA	1	0.625
chr1	162790001	162980000	B.2.1.1.2.2.1.1.1.2	0.113993710691824	.	162790001	162980000	#4848FF	1	0.25
chr1	162980001	163270000	B.2.2.1.1.1.2.1.2.1.2	0.0621069182389937	.	162980001	163270000	#0000FF	1	0.125
chr1	163270001	163330000	B.1.2.1.2.1.1.1.1.2.1.1.1	0.216194968553459	.	163270001	163330000	#9191FF	1	0.375
chr1	163330001	163400000	B.2.1.2.1.2.2.2.1	0.0841194968553459	.	163330001	163400000	#4848FF	1	0.25
chr1	163400001	164190000	B.2.2.2.2.2.1.2	0.00157232704402516	.	163400001	164190000	#0000FF	1	0.125
chr1	164190001	164500000	B.2.2.2.1.2.1.2.1.2	0.014937106918239	.	164190001	164500000	#0000FF	1	0.125
chr1	164500001	164600000	B.1.2.2.2.1.1.1.2.2	0.157232704402516	.	164500001	164600000	#9191FF	1	0.375
chr1	164600001	164650000	B.1.2.1.1.2.1.2.2.1.2.2	0.230345911949686	.	164600001	164650000	#9191FF	1	0.375
chr1	164650001	164750000	A.2.2.1.2.2.1.1.2.2.2	0.459119496855346	.	164650001	164750000	#FFDADA	1	0.625
chr1	164750001	165070000	B.2.2.1.1.1.2.2.2	0.059748427672956	.	164750001	165070000	#0000FF	1	0.125
chr1	165070001	165340000	B.2.1.2.1.1.2.1.1	0.0959119496855346	.	165070001	165340000	#4848FF	1	0.25
chr1	165340001	165570000	B.1.2.1.2.2.2.2.1	0.187893081761006	.	165340001	165570000	#9191FF	1	0.375
chr1	165570001	165660000	A.2.1.2.2.1.1.1.2.2.2.1	0.557389937106918	.	165570001	165660000	#FF9191	1	0.75
chr1	165660001	165880000	A.1.1.2.2.1.2.2.1.1	0.918238993710692	.	165660001	165880000	#FF0000	1	1
chr1	165880001	165920000	B.1.1.2.1.2.1.1.2	0.290094339622642	.	165880001	165920000	#DADAFF	1	0.5
chr1	165920001	166440000	B.1.2.2.2.1.1.2.1.2.2.1.2	0.153301886792453	.	165920001	166440000	#9191FF	1	0.375
chr1	166440001	166690000	A.1.2.2.2.1.2.2.2.2.2	0.729559748427673	.	166440001	166690000	#FF4848	1	0.875
chr1	166690001	166790000	B.1.1.1.1.2.1.1.2.1.1	0.35377358490566	.	166690001	166790000	#DADAFF	1	0.5
chr1	166790001	166850000	A.2.1.2.2.2.1.1.1.2.2	0.536163522012579	.	166790001	166850000	#FF9191	1	0.75
chr1	166850001	167000000	A.2.2.2.2.1.2.1.1.2	0.387578616352201	.	166850001	167000000	#FFDADA	1	0.625
chr1	167000001	167020000	B.1.1.2.2.2.2.2.2	0.24685534591195	.	167000001	167020000	#DADAFF	1	0.5
chr1	167020001	167120000	A.2.2.2.1.2.1.2.1.2.1	0.414308176100629	.	167020001	167120000	#FFDADA	1	0.625
chr1	167120001	167190000	A.2.2.1.2.2.1.1.1	0.461477987421384	.	167120001	167190000	#FFDADA	1	0.625
chr1	167190001	167440000	A.1.1.2.2.1.2.2.2.2	0.915880503144654	.	167190001	167440000	#FF0000	1	1
chr1	167440001	167510000	A.1.2.2.2.2.2.1.1.2.1.1	0.713836477987421	.	167440001	167510000	#FF4848	1	0.875
chr1	167510001	167570000	A.1.2.2.2.1.2.2.1.2.1.2	0.733490566037736	.	167510001	167570000	#FF4848	1	0.875
chr1	167570001	167640000	A.1.2.1.1.2.1.1.1.1	0.876572327044025	.	167570001	167640000	#FF4848	1	0.875
chr1	167640001	167680000	A.2.1.2.2.1.1.2.2.1.1.2.1	0.552672955974843	.	167640001	167680000	#FF9191	1	0.75
chr1	167680001	168290000	A.1.1.1.1.1.1.2	0.999213836477987	.	167680001	168290000	#FF0000	1	1
chr1	168290001	168340000	A.2.1.2.2.2.1.1.1.1.1.2	0.538522012578616	.	168290001	168340000	#FF9191	1	0.75
chr1	168340001	168390000	A.2.1.2.2.2.1.1.1.1.1.1	0.539308176100629	.	168340001	168390000	#FF9191	1	0.75
chr1	168390001	168600000	B.1.1.1.1.1.2.2.2.1.2	0.356132075471698	.	168390001	168600000	#DADAFF	1	0.5
chr1	168600001	169300000	B.1.1.2.2.2.2.1.1.2	0.253930817610063	.	168600001	169300000	#DADAFF	1	0.5
chr1	169300001	169340000	A.2.2.2.1.2.2.1.2.1	0.409591194968553	.	169300001	169340000	#FFDADA	1	0.625
chr1	169340001	169440000	B.1.1.1.1.1.1.1.1.1.1	0.369496855345912	.	169340001	169440000	#DADAFF	1	0.5
chr1	169440001	169500000	A.2.2.1.2.2.1.1.2.2.1	0.459905660377358	.	169440001	169500000	#FFDADA	1	0.625
chr1	169500001	169580000	B.1.2.1.1.2.1.2.2.1.1.1	0.232704402515723	.	169500001	169580000	#9191FF	1	0.375
chr1	169580001	169690000	B.1.2.2.2.1.1.2.2.1	0.151729559748428	.	169580001	169690000	#9191FF	1	0.375
chr1	169690001	169750000	B.1.2.1.2.1.1.1.1.2.1.2.2	0.213836477987421	.	169690001	169750000	#9191FF	1	0.375
chr1	169750001	169880000	A.2.2.1.2.2.2.2.1.2.2.2	0.445754716981132	.	169750001	169880000	#FFDADA	1	0.625
chr1	169880001	170060000	B.1.2.1.2.1.1.1.2.1.2.1	0.209905660377358	.	169880001	170060000	#9191FF	1	0.375
chr1	170060001	170490000	B.2.2.1.2.1.2.2.1.1	0.0345911949685535	.	170060001	170490000	#0000FF	1	0.125
chr1	170490001	170530000	B.1.2.2.1.1.2.2.2.1	0.176100628930818	.	170490001	170530000	#9191FF	1	0.375
chr1	170530001	171390000	B.2.2.2.1.2.1.2.1.1	0.0157232704402516	.	170530001	171390000	#0000FF	1	0.125
chr1	171390001	171450000	B.1.1.1.1.2.2.2.1.1	0.343553459119497	.	171390001	171450000	#DADAFF	1	0.5
chr1	171450001	171560000	A.2.1.1.1.2.1.1.1.2.1	0.667452830188679	.	171450001	171560000	#FF9191	1	0.75
chr1	171560001	171700000	A.2.2.2.1.2.2.1.1.2	0.410377358490566	.	171560001	171700000	#FFDADA	1	0.625
chr1	171700001	171760000	A.2.1.2.2.2.1.2.1.2.1.2.1	0.52751572327044	.	171700001	171760000	#FF9191	1	0.75
chr1	171760001	171830000	B.1.2.1.2.1.1.1.1.2.1.1.2	0.215408805031447	.	171760001	171830000	#9191FF	1	0.375
chr1	171830001	172150000	B.2.2.2.1.2.1.1.1	0.0172955974842767	.	171830001	172150000	#0000FF	1	0.125
chr1	172150001	172360000	B.2.1.2.2.2.1.2.2.1	0.0778301886792453	.	172150001	172360000	#4848FF	1	0.25
chr1	172360001	172400000	B.1.2.1.2.1.1.1.1.2.2.2.2	0.211477987421384	.	172360001	172400000	#9191FF	1	0.375
chr1	172400001	172610000	A.1.2.2.2.2.2.1.2.2.2.2	0.706761006289308	.	172400001	172610000	#FF4848	1	0.875
chr1	172610001	172690000	A.2.2.1.2.2.2.2.2.1.2.2	0.440251572327044	.	172610001	172690000	#FFDADA	1	0.625
chr1	172690001	173160000	B.1.2.2.2.1.1.1.2.1	0.158018867924528	.	172690001	173160000	#9191FF	1	0.375
chr1	173160001	173220000	B.1.2.1.2.1.1.1.1.2.2.2.1	0.212264150943396	.	173160001	173220000	#9191FF	1	0.375
chr1	173220001	173380000	A.2.1.1.1.1.2.1.2.2.1.2	0.679245283018868	.	173220001	173380000	#FF9191	1	0.75
chr1	173380001	173410000	A.2.2.2.2.1.2.2.2.2.1	0.382075471698113	.	173380001	173410000	#FFDADA	1	0.625
chr1	173410001	173760000	A.1.1.2.1.1.2.1.2.2	0.960691823899371	.	173410001	173760000	#FF0000	1	1
chr1	173760001	174170000	A.1.1.1.1.2.1.1.1.2.1	0.994496855345912	.	173760001	174170000	#FF0000	1	1
chr1	174170001	174230000	A.2.1.2.2.2.1.1.2.1	0.535377358490566	.	174170001	174230000	#FF9191	1	0.75
chr1	174230001	174660000	B.1.1.1.1.1.2.2.2.2	0.355345911949686	.	174230001	174660000	#DADAFF	1	0.5
chr1	174660001	174730000	B.1.1.1.1.1.1.1.1.1.2	0.368710691823899	.	174660001	174730000	#DADAFF	1	0.5
chr1	174730001	174920000	A.1.2.1.2.1.2.1.1.2.2.2	0.841981132075472	.	174730001	174920000	#FF4848	1	0.875
chr1	174920001	175000000	A.1.2.2.2.2.2.1.1.2.1.2	0.713050314465409	.	174920001	175000000	#FF4848	1	0.875
chr1	175000001	175100000	A.2.2.2.1.2.1.1.2	0.416666666666667	.	175000001	175100000	#FFDADA	1	0.625
chr1	175100001	175140000	B.1.1.1.1.2.1.1.2.1.2.1	0.352987421383648	.	175100001	175140000	#DADAFF	1	0.5
chr1	175140001	175190000	A.2.2.2.2.1.2.1.2.2	0.386006289308176	.	175140001	175190000	#FFDADA	1	0.625
chr1	175190001	175360000	B.1.2.1.1.1.2.1.2	0.243710691823899	.	175190001	175360000	#9191FF	1	0.375
chr1	175360001	176080000	B.1.2.1.1.1.2.2.1.2	0.242138364779874	.	175360001	176080000	#9191FF	1	0.375
chr1	176080001	176190000	A.2.1.2.2.2.1.2.1.2.1.2.2	0.526729559748428	.	176080001	176190000	#FF9191	1	0.75
chr1	176190001	176420000	B.2.1.1.2.2.1.2.2	0.110849056603774	.	176190001	176420000	#4848FF	1	0.25
chr1	176420001	176510000	B.2.1.2.2.2.2.1.1.2	0.074685534591195	.	176420001	176510000	#4848FF	1	0.25
chr1	176510001	176810000	B.2.2.1.1.1.2.1.1.2	0.0636792452830189	.	176510001	176810000	#0000FF	1	0.125
chr1	176810001	176850000	B.1.2.1.1.2.1.2.2.1.1.2	0.231918238993711	.	176810001	176850000	#9191FF	1	0.375
chr1	176850001	177040000	B.2.2.1.2.1.1.1.2	0.0463836477987421	.	176850001	177040000	#0000FF	1	0.125
chr1	177040001	177950000	B.2.2.2.2.2.1.1	0.00235849056603774	.	177040001	177950000	#0000FF	1	0.125
chr1	177950001	178030000	B.2.1.2.1.2.2.2.2	0.0833333333333333	.	177950001	178030000	#4848FF	1	0.25
chr1	178030001	178080000	B.2.1.2.2.2.2.1.1.1.1	0.0762578616352201	.	178030001	178080000	#4848FF	1	0.25
chr1	178080001	178260000	B.2.2.1.2.1.2.2.2.2	0.0322327044025157	.	178080001	178260000	#0000FF	1	0.125
chr1	178260001	178430000	B.2.1.2.2.2.1.2.2.2	0.0770440251572327	.	178260001	178430000	#4848FF	1	0.25
chr1	178430001	178480000	B.2.1.1.2.1.2.1.1	0.117138364779874	.	178430001	178480000	#4848FF	1	0.25
chr1	178480001	178710000	B.2.1.1.2.2.1.2.1	0.111635220125786	.	178480001	178710000	#4848FF	1	0.25
chr1	178710001	178980000	B.1.1.1.1.2.2.2.1.2	0.342767295597484	.	178710001	178980000	#DADAFF	1	0.5
chr1	178980001	179030000	A.2.1.1.1.1.2.1.2.2.1.1.2	0.680031446540881	.	178980001	179030000	#FF9191	1	0.75
chr1	179030001	179100000	A.2.1.1.1.1.2.1.2.2.1.1.1	0.680817610062893	.	179030001	179100000	#FF9191	1	0.75
chr1	179100001	179340000	A.1.2.1.2.1.2.1.1.2.2.1	0.842767295597484	.	179100001	179340000	#FF4848	1	0.875
chr1	179340001	179450000	B.1.2.2.1.1.1.1.2	0.183962264150943	.	179340001	179450000	#9191FF	1	0.375
chr1	179450001	179650000	B.2.1.1.2.2.1.1.1.1	0.114779874213836	.	179450001	179650000	#4848FF	1	0.25
chr1	179650001	179840000	A.2.2.2.1.2.1.1.1.1	0.418238993710692	.	179650001	179840000	#FFDADA	1	0.625
chr1	179840001	180130000	A.1.1.1.2.1.1.1.2	0.985062893081761	.	179840001	180130000	#FF0000	1	1
chr1	180130001	180250000	A.1.2.2.2.2.2.1.1.2.2	0.712264150943396	.	180130001	180250000	#FF4848	1	0.875
chr1	180250001	180460000	A.2.1.2.2.1.1.1.2.1.1	0.560534591194969	.	180250001	180460000	#FF9191	1	0.75
chr1	180460001	180520000	A.1.2.2.2.2.2.2.2.2.1.1	0.702044025157233	.	180460001	180520000	#FF4848	1	0.875
chr1	180520001	180600000	A.1.1.2.2.1.1.2.1.2.2.2	0.925314465408805	.	180520001	180600000	#FF0000	1	1
chr1	180600001	180830000	A.1.2.1.1.2.1.1.1.2	0.875786163522013	.	180600001	180830000	#FF4848	1	0.875
chr1	180830001	181060000	A.1.1.2.1.1.2.1.2.1	0.961477987421384	.	180830001	181060000	#FF0000	1	1
chr1	181060001	181110000	A.1.2.1.1.2.1.2.2.2.1.1	0.862421383647799	.	181060001	181110000	#FF4848	1	0.875
chr1	181110001	181140000	A.2.1.2.2.1.1.2.2.1.1.2.2.1	0.55188679245283	.	181110001	181140000	#FF9191	1	0.75
chr1	181140001	181880000	B.1.2.2.2.1.1.2.1.2.2.1.1	0.154088050314465	.	181140001	181880000	#9191FF	1	0.375
chr1	181880001	182000000	B.1.2.2.2.1.1.2.1.2.1.1	0.155660377358491	.	181880001	182000000	#9191FF	1	0.375
chr1	182000001	182040000	B.1.1.2.2.1.1.2.2.2.2	0.265723270440252	.	182000001	182040000	#DADAFF	1	0.5
chr1	182040001	182210000	A.1.2.2.2.1.2.2.2.2.1	0.730345911949686	.	182040001	182210000	#FF4848	1	0.875
chr1	182210001	182360000	A.1.1.1.2.1.2.2.2	0.981132075471698	.	182210001	182360000	#FF0000	1	1
chr1	182360001	182420000	A.2.2.1.2.2.1.2.2.2.2	0.452830188679245	.	182360001	182420000	#FFDADA	1	0.625
chr1	182420001	182600000	A.2.2.1.2.2.2.1.2.2	0.449685534591195	.	182420001	182600000	#FFDADA	1	0.625
chr1	182600001	182760000	A.2.2.2.2.1.2.1.1.1	0.388364779874214	.	182600001	182760000	#FFDADA	1	0.625
chr1	182760001	182800000	A.2.1.1.1.2.1.1.2.1	0.665094339622642	.	182760001	182800000	#FF9191	1	0.75
chr1	182800001	182860000	A.1.2.2.2.1.1.1.1.1	0.748427672955975	.	182800001	182860000	#FF4848	1	0.875
chr1	182860001	182910000	A.2.2.2.1.2.1.2.2	0.412735849056604	.	182860001	182910000	#FFDADA	1	0.625
chr1	182910001	183340000	B.1.2.1.1.1.2.2.1.1	0.242924528301887	.	182910001	183340000	#9191FF	1	0.375
chr1	183340001	183430000	B.1.1.1.1.2.1.1.2.1.2.2	0.352201257861635	.	183340001	183430000	#DADAFF	1	0.5
chr1	183430001	183480000	A.2.1.1.1.1.2.1.1.1.1	0.684748427672956	.	183430001	183480000	#FF9191	1	0.75
chr1	183480001	183530000	A.2.1.2.2.1.1.2.2.1.1.2.2.2	0.551100628930818	.	183480001	183530000	#FF9191	1	0.75
chr1	183530001	183610000	A.2.1.2.2.2.1.1.1.2.1	0.536949685534591	.	183530001	183610000	#FF9191	1	0.75
chr1	183610001	183680000	B.1.1.2.2.1.1.2.2.2.1	0.266509433962264	.	183610001	183680000	#DADAFF	1	0.5
chr1	183680001	183850000	B.1.2.2.2.1.1.2.1.2.1.2	0.154874213836478	.	183680001	183850000	#9191FF	1	0.375
chr1	183850001	183900000	B.1.1.2.1.1.1.1.1	0.30188679245283	.	183850001	183900000	#DADAFF	1	0.5
chr1	183900001	183940000	A.2.2.1.2.2.2.2.2.1.1.2.1	0.443396226415094	.	183900001	183940000	#FFDADA	1	0.625
chr1	183940001	184030000	A.1.2.1.2.1.2.1.1.2.1	0.843553459119497	.	183940001	184030000	#FF4848	1	0.875
chr1	184030001	184750000	B.1.1.2.1.1.1.2.1	0.300314465408805	.	184030001	184750000	#DADAFF	1	0.5
chr1	184750001	184950000	A.2.1.1.1.2.1.2.2.2	0.660377358490566	.	184750001	184950000	#FF9191	1	0.75
chr1	184950001	185130000	A.1.2.2.2.1.1.1.2.1.2	0.744496855345912	.	184950001	185130000	#FF4848	1	0.875
chr1	185130001	185170000	A.2.2.1.2.2.2.2.2.2.1	0.439465408805031	.	185130001	185170000	#FFDADA	1	0.625
chr1	185170001	185300000	A.1.2.2.2.2.2.1.2.1.1.1	0.711477987421384	.	185170001	185300000	#FF4848	1	0.875
chr1	185300001	185550000	A.2.1.2.2.2.1.2.2.2.2	0.523584905660377	.	185300001	185550000	#FF9191	1	0.75
chr1	185550001	185670000	B.1.1.2.2.2.2.1.1.1.1.2	0.255503144654088	.	185550001	185670000	#DADAFF	1	0.5
chr1	185670001	185790000	B.1.2.1.2.1.1.1.2.2.1.2	0.207547169811321	.	185670001	185790000	#9191FF	1	0.375
chr1	185790001	186170000	A.2.1.2.2.2.1.2.2.2.1	0.52437106918239	.	185790001	186170000	#FF9191	1	0.75
chr1	186170001	186240000	B.1.1.1.1.1.1.1.2.2	0.366352201257862	.	186170001	186240000	#DADAFF	1	0.5
chr1	186240001	186290000	A.2.2.2.2.1.2.2.2.2.2.2.2	0.379716981132075	.	186240001	186290000	#FFDADA	1	0.625
chr1	186290001	186360000	A.2.1.2.2.2.1.2.1.1.1.1.2.2	0.531446540880503	.	186290001	186360000	#FF9191	1	0.75
chr1	186360001	186440000	B.1.2.2.1.1.2.2.2.2.2	0.174528301886792	.	186360001	186440000	#9191FF	1	0.375
chr1	186440001	186480000	B.2.1.2.1.2.1.2.2.2	0.0880503144654088	.	186440001	186480000	#4848FF	1	0.25
chr1	186480001	186930000	B.2.2.2.1.2.1.2.2	0.0141509433962264	.	186480001	186930000	#0000FF	1	0.125
chr1	186930001	186980000	B.2.1.1.2.1.1.2.1.2.2	0.119496855345912	.	186930001	186980000	#4848FF	1	0.25
chr1	186980001	187670000	B.2.2.1.1.1.2.1.2.2	0.0613207547169811	.	186980001	187670000	#0000FF	1	0.125
chr1	187670001	189120000	B.2.2.2.1.2.2.1.1.2	0.0125786163522013	.	187670001	189120000	#0000FF	1	0.125
chr1	189120001	191130000	B.2.1.2.2.2.1.2.1	0.0786163522012579	.	189120001	191130000	#4848FF	1	0.25
chr1	191130001	191170000	B.1.1.2.2.1.2.2.2	0.261006289308176	.	191130001	191170000	#DADAFF	1	0.5
chr1	191170001	192020000	A.2.2.1.2.2.2.2.1.1.2	0.44811320754717	.	191170001	192020000	#FFDADA	1	0.625
chr1	192020001	192260000	A.2.2.2.1.2.2.1.1.1.1	0.411949685534591	.	192020001	192260000	#FFDADA	1	0.625
chr1	192260001	192430000	B.1.1.2.1.2.1.1.1	0.290880503144654	.	192260001	192430000	#DADAFF	1	0.5
chr1	192430001	192480000	B.1.2.2.2.2.2.1	0.143081761006289	.	192430001	192480000	#9191FF	1	0.375
chr1	192480001	192600000	B.2.1.2.1.2.2.1.1.2.2	0.0856918238993711	.	192480001	192600000	#4848FF	1	0.25
chr1	192600001	192760000	B.2.1.2.2.2.2.1.1.1.2	0.0754716981132075	.	192600001	192760000	#4848FF	1	0.25
chr1	192760001	192930000	B.1.2.1.2.1.1.1.2.1.2.2	0.209119496855346	.	192760001	192930000	#9191FF	1	0.375
chr1	192930001	193010000	A.2.2.1.2.2.2.2.1.1.1	0.448899371069182	.	192930001	193010000	#FFDADA	1	0.625
chr1	193010001	193090000	A.1.2.2.2.1.1.1.2.2.1.2	0.742138364779874	.	193010001	193090000	#FF4848	1	0.875
chr1	193090001	193240000	A.2.2.1.2.2.1.1.2.1	0.460691823899371	.	193090001	193240000	#FFDADA	1	0.625
chr1	193240001	193270000	B.1.2.2.2.2.2.2.2.1.1	0.140723270440252	.	193240001	193270000	#9191FF	1	0.375
chr1	193270001	193340000	B.2.1.1.1.2.2.2.1	0.124213836477987	.	193270001	193340000	#4848FF	1	0.25
chr1	193340001	194610000	B.2.2.1.2.1.1.2.2.1.2	0.0408805031446541	.	193340001	194610000	#0000FF	1	0.125
chr1	194610001	194780000	B.1.2.1.1.2.1.2.2.2	0.229559748427673	.	194610001	194780000	#9191FF	1	0.375
chr1	194780001	194840000	B.1.1.2.2.1.2.1.2	0.264150943396226	.	194780001	194840000	#DADAFF	1	0.5
chr1	194840001	194900000	B.1.2.2.1.1.2.1.1	0.180817610062893	.	194840001	194900000	#9191FF	1	0.375
chr1	194900001	195710000	B.2.2.1.2.1.1.2.1.2.1	0.0432389937106918	.	194900001	195710000	#0000FF	1	0.125
chr1	195710001	195800000	B.1.2.1.1.2.1.1.2	0.238207547169811	.	195710001	195800000	#9191FF	1	0.375
chr1	195800001	196180000	A.2.2.2.2.1.2.2.1.2	0.384433962264151	.	195800001	196180000	#FFDADA	1	0.625
chr1	196180001	196250000	B.1.2.1.2.1.1.2.1	0.205974842767296	.	196180001	196250000	#9191FF	1	0.375
chr1	196250001	196310000	B.1.2.1.2.1.1.2.2	0.205188679245283	.	196250001	196310000	#9191FF	1	0.375
chr1	196310001	196570000	A.2.2.2.2.1.2.2.1.1	0.385220125786164	.	196310001	196570000	#FFDADA	1	0.625
chr1	196570001	196670000	B.1.1.2.2.2.2.2.1.1	0.25	.	196570001	196670000	#DADAFF	1	0.5
chr1	196670001	197180000	A.2.2.2.1.2.2.1.2.2.2	0.408018867924528	.	196670001	197180000	#FFDADA	1	0.625
chr1	197180001	197310000	B.1.2.1.2.1.1.1.1.1.2	0.216981132075472	.	197180001	197310000	#9191FF	1	0.375
chr1	197310001	197350000	B.1.2.1.1.2.1.1.1.2.2	0.238993710691824	.	197310001	197350000	#9191FF	1	0.375
chr1	197350001	197480000	B.1.2.1.2.1.1.1.2.2.1.1	0.208333333333333	.	197350001	197480000	#9191FF	1	0.375
chr1	197480001	197600000	A.2.2.2.2.1.2.2.2.2.2.2.1	0.380503144654088	.	197480001	197600000	#FFDADA	1	0.625
chr1	197600001	197760000	A.2.1.2.2.1.1.1.1.1.1	0.562893081761006	.	197600001	197760000	#FF9191	1	0.75
chr1	197760001	197810000	A.2.2.2.1.2.2.2.2.1.1	0.406446540880503	.	197760001	197810000	#FFDADA	1	0.625
chr1	197810001	197980000	A.2.1.2.2.1.1.1.1.2	0.561320754716981	.	197810001	197980000	#FF9191	1	0.75
chr1	197980001	198070000	B.1.1.1.1.1.1.1.2.1	0.367138364779874	.	197980001	198070000	#DADAFF	1	0.5
chr1	198070001	198120000	A.2.2.2.1.2.2.2.2.1.2	0.405660377358491	.	198070001	198120000	#FFDADA	1	0.625
chr1	198120001	198260000	A.2.1.2.2.2.1.2.1.2.2	0.525943396226415	.	198120001	198260000	#FF9191	1	0.75
chr1	198260001	198320000	B.1.1.2.2.1.2.1.1	0.264937106918239	.	198260001	198320000	#DADAFF	1	0.5
chr1	198320001	198420000	B.1.2.2.1.1.2.2.1.1	0.178459119496855	.	198320001	198420000	#9191FF	1	0.375
chr1	198420001	198460000	B.1.2.2.2.2.1.1	0.144654088050314	.	198420001	198460000	#9191FF	1	0.375
chr1	198460001	198650000	A.2.1.2.2.2.1.2.2.1	0.525157232704403	.	198460001	198650000	#FF9191	1	0.75
chr1	198650001	198760000	B.1.2.2.1.1.2.2.2.2.1	0.175314465408805	.	198650001	198760000	#9191FF	1	0.375
chr1	198760001	199700000	B.2.2.2.2.1.2.2	0.00314465408805031	.	198760001	199700000	#0000FF	1	0.125
chr1	199700001	199850000	B.2.2.1.2.1.1.2.1.2.2	0.0424528301886792	.	199700001	199850000	#0000FF	1	0.125
chr1	199850001	200110000	B.1.2.2.2.1.1.1.1.1.1	0.161949685534591	.	199850001	200110000	#9191FF	1	0.375
chr1	200110001	200240000	B.1.1.1.1.2.2.2.2.2	0.341194968553459	.	200110001	200240000	#DADAFF	1	0.5
chr1	200240001	200300000	B.1.2.1.1.2.1.2.1.1.1.2	0.236635220125786	.	200240001	200300000	#9191FF	1	0.375
chr1	200300001	200350000	B.1.1.2.2.2.2.1.2.2.2.1	0.251572327044025	.	200300001	200350000	#DADAFF	1	0.5
chr1	200350001	200430000	A.2.2.2.2.1.2.1.2.1	0.386792452830189	.	200350001	200430000	#FFDADA	1	0.625
chr1	200430001	200520000	B.1.1.1.1.1.1.1.1.2	0.367924528301887	.	200430001	200520000	#DADAFF	1	0.5
chr1	200520001	200580000	A.2.1.1.1.2.1.1.1.2.2.1	0.666666666666667	.	200520001	200580000	#FF9191	1	0.75
chr1	200580001	200760000	A.1.1.2.2.1.1.1.1.2	0.934748427672956	.	200580001	200760000	#FF0000	1	1
chr1	200760001	200810000	A.2.1.2.2.2.1.2.1.1.1.2	0.530660377358491	.	200760001	200810000	#FF9191	1	0.75
chr1	200810001	200890000	A.2.2.1.2.2.2.2.2.1.1.2.2	0.442610062893082	.	200810001	200890000	#FFDADA	1	0.625
chr1	200890001	200930000	A.2.2.2.1.2.1.2.1.1.1	0.415880503144654	.	200890001	200930000	#FFDADA	1	0.625
chr1	200930001	201010000	A.1.2.2.2.2.2.1.2.1.2.1	0.709905660377358	.	200930001	201010000	#FF4848	1	0.875
chr1	201010001	201110000	A.2.1.1.1.2.1.2.1.1.1	0.663522012578616	.	201010001	201110000	#FF9191	1	0.75
chr1	201110001	201200000	A.2.1.1.1.1.2.2.2.1.2	0.67374213836478	.	201110001	201200000	#FF9191	1	0.75
chr1	201200001	201400000	A.2.1.2.2.2.2.1.1.1	0.522798742138365	.	201200001	201400000	#FF9191	1	0.75
chr1	201400001	201530000	A.1.1.2.2.1.1.2.2.2	0.92374213836478	.	201400001	201530000	#FF0000	1	1
chr1	201530001	201660000	A.1.1.2.1.1.1.1.1.2	0.966194968553459	.	201530001	201660000	#FF0000	1	1
chr1	201660001	201830000	A.1.1.2.2.1.1.2.1.1.1	0.929245283018868	.	201660001	201830000	#FF0000	1	1
chr1	201830001	201890000	A.1.2.1.1.2.1.2.2.1.2.2	0.863207547169811	.	201830001	201890000	#FF4848	1	0.875
chr1	201890001	201940000	A.1.2.1.1.2.1.2.2.1.1.2	0.864779874213837	.	201890001	201940000	#FF4848	1	0.875
chr1	201940001	202080000	A.1.1.1.2.2.1.2.2.1	0.973270440251572	.	201940001	202080000	#FF0000	1	1
chr1	202080001	202110000	A.1.2.2.1.1.2.1.2.2	0.787735849056604	.	202080001	202110000	#FF4848	1	0.875
chr1	202110001	202150000	A.1.2.2.1.1.2.1.1.2.1.2	0.790094339622642	.	202110001	202150000	#FF4848	1	0.875
chr1	202150001	202310000	A.1.2.1.1.2.1.2.1.2.2	0.866352201257862	.	202150001	202310000	#FF4848	1	0.875
chr1	202310001	202530000	A.1.1.2.1.1.1.1.2.1	0.965408805031447	.	202310001	202530000	#FF0000	1	1
chr1	202530001	202720000	A.1.2.1.2.1.2.2.2.1.1	0.834905660377358	.	202530001	202720000	#FF4848	1	0.875
chr1	202720001	202940000	A.1.1.1.1.2.2.1.1.2	0.988993710691824	.	202720001	202940000	#FF0000	1	1
chr1	202940001	202990000	A.1.2.2.1.2.2.2.1.1	0.761792452830189	.	202940001	202990000	#FF4848	1	0.875
chr1	202990001	203250000	A.1.2.2.2.1.2.1.2.1.1	0.737421383647799	.	202990001	203250000	#FF4848	1	0.875
chr1	203250001	203300000	A.1.2.1.2.2.1.1.1.1.1	0.832547169811321	.	203250001	203300000	#FF4848	1	0.875
chr1	203300001	203450000	A.2.1.2.2.2.2.1.2.2.2	0.518867924528302	.	203300001	203450000	#FF9191	1	0.75
chr1	203450001	203490000	A.2.2.1.1.2.1.2.1	0.485062893081761	.	203450001	203490000	#FFDADA	1	0.625
chr1	203490001	203580000	A.2.1.1.1.2.1.2.1.2	0.661949685534591	.	203490001	203580000	#FF9191	1	0.75
chr1	203580001	203660000	A.1.2.1.1.2.1.2.1.1.1	0.868710691823899	.	203580001	203660000	#FF4848	1	0.875
chr1	203660001	203790000	A.1.2.1.1.2.1.2.1.2.1	0.867138364779874	.	203660001	203790000	#FF4848	1	0.875
chr1	203790001	203850000	A.2.1.1.2.1.2.1.1.2	0.62814465408805	.	203790001	203850000	#FF9191	1	0.75
chr1	203850001	204080000	A.2.1.2.2.1.1.2.1.1.1	0.555817610062893	.	203850001	204080000	#FF9191	1	0.75
chr1	204080001	204130000	A.2.2.2.2.2.2.1.2.2	0.375	.	204080001	204130000	#FFDADA	1	0.625
chr1	204130001	204360000	A.1.2.2.2.1.2.1.2.1.2	0.736635220125786	.	204130001	204360000	#FF4848	1	0.875
chr1	204360001	204510000	A.1.1.2.1.1.1.1.1.1	0.966981132075472	.	204360001	204510000	#FF0000	1	1
chr1	204510001	204710000	A.1.1.2.1.1.2.2.2.2	0.953616352201258	.	204510001	204710000	#FF0000	1	1
chr1	204710001	204750000	A.2.1.2.1.2.2.2.1	0.568396226415094	.	204710001	204750000	#FF9191	1	0.75
chr1	204750001	204800000	A.2.2.1.1.2.1.2.2	0.484276729559748	.	204750001	204800000	#FFDADA	1	0.625
chr1	204800001	204970000	A.2.1.2.2.2.2.1.2.2.1.2	0.519654088050314	.	204800001	204970000	#FF9191	1	0.75
chr1	204970001	205070000	A.2.1.1.1.1.2.2.1.1.1.2	0.67688679245283	.	204970001	205070000	#FF9191	1	0.75
chr1	205070001	205180000	A.1.1.2.1.1.1.1.2.2	0.964622641509434	.	205070001	205180000	#FF0000	1	1
chr1	205180001	205220000	A.1.2.2.1.1.2.1.1.2.1.1	0.790880503144654	.	205180001	205220000	#FF4848	1	0.875
chr1	205220001	205250000	A.2.1.1.2.1.2.1.2	0.627358490566038	.	205220001	205250000	#FF9191	1	0.75
chr1	205250001	205290000	A.2.1.1.2.1.2.1.1.1	0.628930817610063	.	205250001	205290000	#FF9191	1	0.75
chr1	205290001	205440000	A.1.2.1.2.1.2.2.2.1.2	0.834119496855346	.	205290001	205440000	#FF4848	1	0.875
chr1	205440001	205510000	A.2.1.2.1.1.2.1.1.2	0.590408805031447	.	205440001	205510000	#FF9191	1	0.75
chr1	205510001	205570000	A.2.1.1.1.1.2.2.1.1.2	0.676100628930818	.	205510001	205570000	#FF9191	1	0.75
chr1	205570001	205610000	A.1.2.2.1.1.2.1.1.2.2	0.789308176100629	.	205570001	205610000	#FF4848	1	0.875
chr1	205610001	205640000	A.2.1.2.1.1.2.1.1.1	0.591194968553459	.	205610001	205640000	#FF9191	1	0.75
chr1	205640001	205700000	A.1.2.1.2.2.1.1.1.1.2	0.831761006289308	.	205640001	205700000	#FF4848	1	0.875
chr1	205700001	205740000	A.1.2.2.1.1.2.1.1.1.2	0.791666666666667	.	205700001	205740000	#FF4848	1	0.875
chr1	205740001	205930000	A.1.2.2.2.1.2.1.2.2	0.735849056603774	.	205740001	205930000	#FF4848	1	0.875
chr1	206070001	206190000	A.1.2.2.2.2.2.2.2.2.1.2.1.2	0.700471698113208	.	206070001	206190000	#FF4848	1	0.875
chr1	206190001	206340000	A.2.1.1.1.1.2.2.1.1.1.1	0.677672955974843	.	206190001	206340000	#FF9191	1	0.75
chr1	206480001	206580000	A.2.1.2.2.1.1.2.2.1.2	0.550314465408805	.	206480001	206580000	#FF9191	1	0.75
chr1	206580001	206640000	A.1.2.2.2.2.2.2.2.2.1.2.1.1	0.70125786163522	.	206580001	206640000	#FF4848	1	0.875
chr1	206640001	206670000	A.2.1.1.1.2.1.1.2.2	0.664308176100629	.	206640001	206670000	#FF9191	1	0.75
chr1	206670001	206750000	A.1.1.2.2.1.1.2.1.1.2.1	0.928459119496855	.	206670001	206750000	#FF0000	1	1
chr1	206750001	206800000	A.1.2.2.1.1.2.1.1.1.1	0.792452830188679	.	206750001	206800000	#FF4848	1	0.875
chr1	206800001	206890000	A.1.1.2.1.1.2.2.2.1.1.1.2	0.955974842767296	.	206800001	206890000	#FF0000	1	1
chr1	206890001	207070000	A.1.1.2.1.1.2.2.2.1.1.1.1	0.956761006289308	.	206890001	207070000	#FF0000	1	1
chr1	207070001	207180000	A.1.1.2.1.1.2.2.2.1.1.2	0.955188679245283	.	207070001	207180000	#FF0000	1	1
chr1	207180001	207240000	A.1.1.2.2.1.1.2.1.1.2.2	0.927672955974843	.	207180001	207240000	#FF0000	1	1
chr1	207240001	207280000	A.1.2.2.2.2.2.2.2.2.2.1.1	0.698899371069182	.	207240001	207280000	#FF4848	1	0.875
chr1	207280001	207560000	A.1.1.1.2.1.1.1.1	0.985849056603774	.	207280001	207560000	#FF0000	1	1
chr1	207560001	207660000	A.1.2.1.1.2.1.2.2.2.2	0.860849056603774	.	207560001	207660000	#FF4848	1	0.875
chr1	207660001	207700000	A.1.2.2.2.1.2.2.1.2.2	0.732704402515723	.	207660001	207700000	#FF4848	1	0.875
chr1	207730001	207750000	A.1.2.2.2.1.2.2.1.2.2	0.732704402515723	.	207730001	207750000	#FF4848	1	0.875
chr1	207750001	207840000	A.1.1.2.2.1.1.1.2.1.1	0.933962264150943	.	207750001	207840000	#FF0000	1	1
chr1	207840001	207890000	A.1.2.2.2.1.1.1.1.2.2	0.74685534591195	.	207840001	207890000	#FF4848	1	0.875
chr1	207890001	207960000	A.1.2.1.1.2.1.1.2.1.2.1.1.2	0.872641509433962	.	207890001	207960000	#FF4848	1	0.875
chr1	207960001	207990000	A.2.1.1.1.1.2.1.1.1.2	0.683962264150943	.	207960001	207990000	#FF9191	1	0.75
chr1	207990001	208050000	A.1.2.1.1.2.1.1.2.1.2.1.2	0.87185534591195	.	207990001	208050000	#FF4848	1	0.875
chr1	208050001	208150000	A.1.2.2.2.1.1.1.2.1.1.2	0.745283018867924	.	208050001	208150000	#FF4848	1	0.875
chr1	208150001	208310000	A.2.2.1.2.2.2.2.1.2.1	0.447327044025157	.	208150001	208310000	#FFDADA	1	0.625
chr1	208310001	208410000	A.1.2.2.2.2.2.1.2.2.2.1	0.707547169811321	.	208310001	208410000	#FF4848	1	0.875
chr1	208410001	209370000	B.2.2.2.2.1.2.1.1	0.00471698113207547	.	208410001	209370000	#0000FF	1	0.125
chr1	209370001	209510000	B.2.2.2.1.2.1.1.2	0.0165094339622642	.	209370001	209510000	#0000FF	1	0.125
chr1	209510001	209690000	B.2.2.1.1.1.2.2.1	0.0605345911949686	.	209510001	209690000	#0000FF	1	0.125
chr1	209690001	209730000	B.2.1.1.2.1.1.2.2.1	0.118710691823899	.	209690001	209730000	#4848FF	1	0.25
chr1	209730001	209750000	B.1.2.2.1.1.2.1.2.2	0.179245283018868	.	209730001	209750000	#9191FF	1	0.375
chr1	209750001	209800000	B.1.1.1.1.2.2.1.2.2.2	0.344339622641509	.	209750001	209800000	#DADAFF	1	0.5
chr1	209800001	209850000	A.2.1.2.2.2.1.2.1.2.1.1	0.528301886792453	.	209800001	209850000	#FF9191	1	0.75
chr1	209850001	209940000	B.1.1.1.1.2.2.2.2.1	0.341981132075472	.	209850001	209940000	#DADAFF	1	0.5
chr1	209940001	210020000	A.2.1.2.2.2.1.2.1.1.1.1.1.2	0.533018867924528	.	209940001	210020000	#FF9191	1	0.75
chr1	210020001	210410000	B.2.2.1.2.1.1.2.2.2.1	0.0400943396226415	.	210020001	210410000	#0000FF	1	0.125
chr1	210410001	210570000	B.2.1.1.1.2.1.2.1.2.1	0.127358490566038	.	210410001	210570000	#4848FF	1	0.25
chr1	210570001	211290000	B.2.2.1.2.1.1.1.1	0.0471698113207547	.	210570001	211290000	#0000FF	1	0.125
chr1	211290001	211320000	B.1.2.2.1.1.2.1.2.1	0.18003144654088	.	211290001	211320000	#9191FF	1	0.375
chr1	211320001	211390000	B.1.1.2.2.1.1.2.2.1.1.1	0.268867924528302	.	211320001	211390000	#DADAFF	1	0.5
chr1	211390001	211430000	A.2.1.2.2.2.1.2.1.1.1.1.2.1	0.532232704402516	.	211390001	211430000	#FF9191	1	0.75
chr1	211430001	211560000	A.1.2.1.2.1.2.1.2.2.1.2	0.838836477987421	.	211430001	211560000	#FF4848	1	0.875
chr1	211560001	211580000	A.2.2.1.2.2.2.2.2.2.2	0.438679245283019	.	211560001	211580000	#FFDADA	1	0.625
chr1	211580001	211630000	A.2.2.1.2.2.2.2.2.1.1.1.2	0.444182389937107	.	211580001	211630000	#FFDADA	1	0.625
chr1	211630001	211700000	A.2.1.1.1.2.1.1.1.1.1.1	0.672169811320755	.	211630001	211700000	#FF9191	1	0.75
chr1	211700001	211810000	A.1.1.2.2.1.1.1.2.2.1	0.930817610062893	.	211700001	211810000	#FF0000	1	1
chr1	211810001	211840000	A.2.1.1.1.2.1.1.1.1.2.1.1	0.67059748427673	.	211810001	211840000	#FF9191	1	0.75
chr1	211840001	211880000	A.2.1.1.1.2.1.1.1.1.1.2	0.671383647798742	.	211840001	211880000	#FF9191	1	0.75
chr1	211880001	212260000	A.1.1.1.2.1.2.1.2	0.982704402515723	.	211880001	212260000	#FF0000	1	1
chr1	212260001	212450000	A.1.1.1.2.1.2.1.1	0.983490566037736	.	212260001	212450000	#FF0000	1	1
chr1	212450001	212610000	A.1.1.2.2.1.1.1.2.1.2.1	0.933176100628931	.	212450001	212610000	#FF0000	1	1
chr1	212610001	212650000	A.1.2.2.2.2.2.2.2.2.1.2.2	0.699685534591195	.	212610001	212650000	#FF4848	1	0.875
chr1	212650001	213190000	A.1.1.1.1.2.1.1.1.1.1.1	0.99685534591195	.	212650001	213190000	#FF0000	1	1
chr1	213190001	213250000	A.1.2.1.1.2.1.1.2.1.2.1.1.1	0.873427672955975	.	213190001	213250000	#FF4848	1	0.875
chr1	213250001	213350000	A.1.2.2.2.1.1.1.2.1.1.1	0.746069182389937	.	213250001	213350000	#FF4848	1	0.875
chr1	213350001	213410000	A.2.2.1.2.2.1.2.1.2.2	0.455974842767296	.	213350001	213410000	#FFDADA	1	0.625
chr1	213410001	213520000	A.2.2.2.1.2.1.1.1.2	0.417452830188679	.	213410001	213520000	#FFDADA	1	0.625
chr1	213520001	213910000	B.1.2.2.1.1.1.2.1	0.183176100628931	.	213520001	213910000	#9191FF	1	0.375
chr1	213910001	214100000	B.2.1.1.1.2.1.2.1.2.2	0.126572327044025	.	213910001	214100000	#4848FF	1	0.25
chr1	214100001	214190000	B.2.1.1.1.2.1.2.1.1	0.12814465408805	.	214100001	214190000	#4848FF	1	0.25
chr1	214190001	214330000	B.1.2.2.2.1.1.1.1.1.2	0.161163522012579	.	214190001	214330000	#9191FF	1	0.375
chr1	214330001	214350000	B.1.2.2.2.2.2.2.1.1	0.142295597484277	.	214330001	214350000	#9191FF	1	0.375
chr1	214350001	214440000	B.1.2.1.1.2.1.2.1.1.2.2.2	0.234276729559748	.	214350001	214440000	#9191FF	1	0.375
chr1	214440001	214490000	A.2.2.2.1.2.2.2.2.2.2	0.404088050314465	.	214440001	214490000	#FFDADA	1	0.625
chr1	214490001	214760000	B.1.1.2.2.1.1.1.1	0.272012578616352	.	214490001	214760000	#DADAFF	1	0.5
chr1	214760001	214810000	B.1.1.1.1.2.2.1.1.2	0.34748427672956	.	214760001	214810000	#DADAFF	1	0.5
chr1	214810001	214840000	B.1.1.2.2.1.2.2.1.2.2	0.261792452830189	.	214810001	214840000	#DADAFF	1	0.5
chr1	214840001	214860000	B.1.2.2.2.2.2.2.1.2	0.141509433962264	.	214840001	214860000	#9191FF	1	0.375
chr1	214860001	214990000	B.2.2.1.1.1.1.2.1	0.0683962264150943	.	214860001	214990000	#0000FF	1	0.125
chr1	214990001	215120000	B.2.1.2.1.2.1.1.1	0.0911949685534591	.	214990001	215120000	#4848FF	1	0.25
chr1	215120001	215280000	B.2.2.1.2.1.1.2.1.1.1.1	0.0455974842767296	.	215120001	215280000	#0000FF	1	0.125
chr1	215280001	215690000	B.2.2.1.2.1.2.1.2.1.2	0.0361635220125786	.	215280001	215690000	#0000FF	1	0.125
chr1	215690001	215730000	B.2.1.1.1.2.2.1	0.125	.	215690001	215730000	#4848FF	1	0.25
chr1	215730001	215790000	B.1.1.1.1.2.2.1.2.2.1.1	0.345911949685535	.	215730001	215790000	#DADAFF	1	0.5
chr1	215790001	215850000	B.1.2.2.2.2.1.2	0.143867924528302	.	215790001	215850000	#9191FF	1	0.375
chr1	215850001	217400000	B.2.2.2.1.2.2.1.1.1	0.0133647798742138	.	215850001	217400000	#0000FF	1	0.125
chr1	217400001	218020000	B.2.2.1.2.1.2.1.2.1.1	0.0369496855345912	.	217400001	218020000	#0000FF	1	0.125
chr1	218020001	218450000	B.2.2.1.2.1.2.2.2.1	0.0330188679245283	.	218020001	218450000	#0000FF	1	0.125
chr1	218450001	218580000	B.1.1.1.1.2.2.1.1.1	0.348270440251572	.	218450001	218580000	#DADAFF	1	0.5
chr1	218580001	218740000	B.2.1.1.2.1.1.1	0.122641509433962	.	218580001	218740000	#4848FF	1	0.25
chr1	218740001	219250000	B.2.2.1.2.1.1.2.2.1.1	0.0416666666666667	.	218740001	219250000	#0000FF	1	0.125
chr1	219250001	219360000	A.2.2.2.1.2.2.1.1.1.2	0.411163522012579	.	219250001	219360000	#FFDADA	1	0.625
chr1	219360001	219390000	B.1.2.1.1.2.1.1.1.1	0.240566037735849	.	219360001	219390000	#9191FF	1	0.375
chr1	219390001	219540000	B.2.1.2.2.2.2.2.1.2	0.0715408805031447	.	219390001	219540000	#4848FF	1	0.25
chr1	219540001	219840000	B.2.2.1.1.1.2.1.2.1.1	0.0628930817610063	.	219540001	219840000	#0000FF	1	0.125
chr1	219840001	220010000	B.1.2.2.2.1.1.1.1.2.1.1	0.160377358490566	.	219840001	220010000	#9191FF	1	0.375
chr1	220010001	220040000	A.2.2.2.2.1.2.2.2.2.2.1	0.381289308176101	.	220010001	220040000	#FFDADA	1	0.625
chr1	220040001	220180000	A.1.2.1.2.1.2.1.2.2.1.1	0.839622641509434	.	220040001	220180000	#FF4848	1	0.875
chr1	220180001	220290000	A.1.2.1.1.2.1.1.2.1.2.2.2	0.870283018867924	.	220180001	220290000	#FF4848	1	0.875
chr1	220290001	220360000	A.2.1.1.1.2.1.1.1.1.2.1.2	0.669811320754717	.	220290001	220360000	#FF9191	1	0.75
chr1	220360001	220450000	A.2.1.1.1.2.1.1.1.2.2.2	0.665880503144654	.	220360001	220450000	#FF9191	1	0.75
chr1	220450001	220690000	B.1.2.1.2.1.1.1.2.1.1	0.210691823899371	.	220450001	220690000	#9191FF	1	0.375
chr1	220690001	220850000	B.2.1.2.2.2.2.2.1.1.2	0.0723270440251572	.	220690001	220850000	#4848FF	1	0.25
chr1	220850001	220970000	B.1.2.2.2.1.1.1.1.2.1.2	0.159591194968553	.	220850001	220970000	#9191FF	1	0.375
chr1	220970001	221050000	B.2.1.1.2.1.1.2.1.1.2	0.121069182389937	.	220970001	221050000	#4848FF	1	0.25
chr1	221050001	221090000	B.2.1.1.2.1.1.2.1.2.1	0.120283018867925	.	221050001	221090000	#4848FF	1	0.25
chr1	221090001	221230000	B.1.2.2.1.1.2.2.1.2.2	0.17688679245283	.	221090001	221230000	#9191FF	1	0.375
chr1	221230001	221350000	B.2.1.1.1.2.2.2.2	0.123427672955975	.	221230001	221350000	#4848FF	1	0.25
chr1	221350001	221590000	B.2.2.1.2.1.1.2.1.1.2	0.0440251572327044	.	221350001	221590000	#0000FF	1	0.125
chr1	221590001	221710000	B.2.1.2.1.2.1.1.2	0.0904088050314465	.	221590001	221710000	#4848FF	1	0.25
chr1	221710001	221790000	B.1.2.2.2.2.2.2.2.2	0.139150943396226	.	221710001	221790000	#9191FF	1	0.375
chr1	221790001	221830000	B.1.1.2.2.2.2.2.1.2.2.2	0.247641509433962	.	221790001	221830000	#DADAFF	1	0.5
chr1	221830001	221920000	A.2.2.2.1.2.2.1.2.2.1	0.408805031446541	.	221830001	221920000	#FFDADA	1	0.625
chr1	221920001	222130000	B.1.2.2.1.1.2.2.1.2.1	0.177672955974843	.	221920001	222130000	#9191FF	1	0.375
chr1	222130001	222170000	B.1.2.1.1.2.1.1.1.2.1	0.239779874213836	.	222130001	222170000	#9191FF	1	0.375
chr1	222170001	222540000	B.2.2.1.1.1.1.2.2.2.2.1	0.0660377358490566	.	222170001	222540000	#0000FF	1	0.125
chr1	222540001	222640000	B.2.1.1.2.1.1.2.2.2	0.117924528301887	.	222540001	222640000	#4848FF	1	0.25
chr1	222640001	222790000	A.2.1.2.2.2.1.2.1.1.1.1.1.1	0.533805031446541	.	222640001	222790000	#FF9191	1	0.75
chr1	222790001	222910000	A.1.2.2.2.2.2.1.2.2.1	0.708333333333333	.	222790001	222910000	#FF4848	1	0.875
chr1	222910001	223000000	B.1.2.1.2.1.1.1.1.2.2.1	0.213050314465409	.	222910001	223000000	#9191FF	1	0.375
chr1	223000001	223170000	B.2.1.1.2.2.1.1.2.1	0.113207547169811	.	223000001	223170000	#4848FF	1	0.25
chr1	223170001	223300000	B.1.1.2.2.2.2.1.2.2.1	0.252358490566038	.	223170001	223300000	#DADAFF	1	0.5
chr1	223300001	223730000	A.2.1.1.1.2.1.2.2.1	0.661163522012579	.	223300001	223730000	#FF9191	1	0.75
chr1	223790001	223890000	A.2.1.1.1.2.1.2.2.1	0.661163522012579	.	223790001	223890000	#FF9191	1	0.75
chr1	223890001	223960000	A.1.2.1.1.2.1.1.2.2	0.869496855345912	.	223890001	223960000	#FF4848	1	0.875
chr1	223960001	224640000	A.1.1.1.1.2.1.1.1.1.1.2	0.996069182389937	.	223960001	224640000	#FF0000	1	1
chr1	224640001	224690000	A.2.1.1.1.2.1.1.1.1.2.2.1	0.669025157232704	.	224640001	224690000	#FF9191	1	0.75
chr1	224690001	224730000	A.2.2.1.2.2.2.2.2.1.1.1.1	0.44496855345912	.	224690001	224730000	#FFDADA	1	0.625
chr1	224730001	224950000	B.1.1.1.1.1.2.2.2.1.1	0.356918238993711	.	224730001	224950000	#DADAFF	1	0.5
chr1	224950001	225030000	B.1.2.2.1.1.1.2.2.2	0.181603773584906	.	224950001	225030000	#9191FF	1	0.375
chr1	225030001	225130000	B.1.2.1.1.2.1.2.1.1.1.1	0.237421383647799	.	225030001	225130000	#9191FF	1	0.375
chr1	225130001	225440000	B.2.1.2.2.2.1.1.1	0.080188679245283	.	225130001	225440000	#4848FF	1	0.25
chr1	225440001	225470000	B.2.1.1.2.1.1.2.1.1.1	0.12185534591195	.	225440001	225470000	#4848FF	1	0.25
chr1	225470001	225590000	B.1.1.2.2.2.2.1.1.1.2	0.254716981132075	.	225470001	225590000	#DADAFF	1	0.5
chr1	225590001	225690000	A.1.2.2.2.1.1.1.1.2.1	0.747641509433962	.	225590001	225690000	#FF4848	1	0.875
chr1	225690001	225950000	A.2.1.1.1.1.2.2.2.2	0.672955974842767	.	225690001	225950000	#FF9191	1	0.75
chr1	225950001	226060000	A.1.1.2.1.1.2.2.1.1.2	0.959119496855346	.	225950001	226060000	#FF0000	1	1
chr1	226060001	226140000	A.1.1.2.1.1.2.2.1.2.1	0.958333333333333	.	226060001	226140000	#FF0000	1	1
chr1	226140001	226180000	A.1.2.2.2.2.2.2.2.2.2.1.2	0.69811320754717	.	226140001	226180000	#FF4848	1	0.875
chr1	226180001	226250000	A.1.1.2.1.1.1.2.2	0.963050314465409	.	226180001	226250000	#FF0000	1	1
chr1	226250001	226300000	A.1.2.1.1.2.1.2.2.1.2.1	0.863993710691824	.	226250001	226300000	#FF4848	1	0.875
chr1	226300001	226330000	A.1.2.2.2.2.2.2.2.2.2.2	0.697327044025157	.	226300001	226330000	#FF4848	1	0.875
chr1	226330001	226600000	A.1.1.1.1.2.1.1.2.2	0.992138364779874	.	226330001	226600000	#FF0000	1	1
chr1	226600001	226840000	A.2.1.1.1.1.2.2.1.2	0.675314465408805	.	226600001	226840000	#FF9191	1	0.75
chr1	226840001	227000000	A.2.1.1.1.2.1.2.1.1.2	0.662735849056604	.	226840001	227000000	#FF9191	1	0.75
chr1	227000001	227620000	A.1.1.1.1.2.1.1.2.1	0.992924528301887	.	227000001	227620000	#FF0000	1	1
chr1	227620001	227910000	A.2.1.2.2.1.1.2.1.1.2	0.555031446540881	.	227620001	227910000	#FF9191	1	0.75
chr1	227910001	228270000	A.1.1.2.2.1.2.1.1.2	0.921383647798742	.	227910001	228270000	#FF0000	1	1
chr1	228270001	228370000	A.1.2.1.1.2.1.2.2.1.1.1	0.865566037735849	.	228270001	228370000	#FF4848	1	0.875
chr1	228370001	228550000	A.1.1.2.2.2.1.2.2	0.904874213836478	.	228370001	228550000	#FF0000	1	1
chr1	228550001	228690000	A.1.1.2.1.1.2.2.2.1.2	0.95440251572327	.	228550001	228690000	#FF0000	1	1
chr1	228690001	228750000	A.2.2.1.1.1.1.1.1.2	0.510220125786163	.	228690001	228750000	#FFDADA	1	0.625
chr1	228750001	228830000	B.1.1.1.2.1.2.2.2.1.1	0.324685534591195	.	228750001	228830000	#DADAFF	1	0.5
chr1	228830001	229340000	B.1.1.1.1.2.1.1.1	0.354559748427673	.	228830001	229340000	#DADAFF	1	0.5
chr1	229340001	229360000	B.1.1.1.2.1.2.2.2.1.2	0.323899371069182	.	229340001	229360000	#DADAFF	1	0.5
chr1	229360001	229400000	B.1.1.1.2.2.1.1.2.1	0.31996855345912	.	229360001	229400000	#DADAFF	1	0.5
chr1	229400001	229490000	A.1.2.2.2.1.2.2.1.1	0.735062893081761	.	229400001	229490000	#FF4848	1	0.875
chr1	229490001	229630000	A.1.2.2.2.1.2.2.2.1.1	0.731918238993711	.	229490001	229630000	#FF4848	1	0.875
chr1	229630001	229770000	A.1.2.1.1.2.1.2.1.1.2	0.867924528301887	.	229630001	229770000	#FF4848	1	0.875
chr1	229770001	229870000	A.2.1.2.2.2.2.1.2.2.1.1	0.520440251572327	.	229770001	229870000	#FF9191	1	0.75
chr1	229870001	230180000	A.2.2.1.2.2.2.1.2.1	0.450471698113208	.	229870001	230180000	#FFDADA	1	0.625
chr1	230180001	230300000	A.1.1.2.2.1.1.2.2.1	0.924528301886792	.	230180001	230300000	#FF0000	1	1
chr1	230300001	230410000	A.2.1.1.1.1.2.2.2.1.1	0.674528301886792	.	230300001	230410000	#FF9191	1	0.75
chr1	230410001	230470000	A.2.2.2.1.2.1.2.1.1.2	0.415094339622642	.	230410001	230470000	#FFDADA	1	0.625
chr1	230470001	230830000	B.1.1.1.1.1.2.2.1.1	0.358490566037736	.	230470001	230830000	#DADAFF	1	0.5
chr1	230830001	230930000	A.2.2.2.1.2.1.2.1.2.2	0.413522012578616	.	230830001	230930000	#FFDADA	1	0.625
chr1	230930001	230970000	A.2.2.2.2.1.2.2.2.1.1	0.383647798742138	.	230930001	230970000	#FFDADA	1	0.625
chr1	230970001	231210000	A.1.1.2.2.1.1.1.2.2.2	0.930031446540881	.	230970001	231210000	#FF0000	1	1
chr1	231210001	231260000	A.2.1.2.2.1.1.2.2.1.1.1	0.553459119496855	.	231210001	231260000	#FF9191	1	0.75
chr1	231260001	231340000	A.1.2.2.2.2.2.2.2.1.1.1	0.705188679245283	.	231260001	231340000	#FF4848	1	0.875
chr1	231340001	231370000	A.2.2.1.2.2.1.2.2.1.1	0.455188679245283	.	231340001	231370000	#FFDADA	1	0.625
chr1	231370001	231520000	A.1.2.1.2.1.2.1.2.2.2	0.838050314465409	.	231370001	231520000	#FF4848	1	0.875
chr1	231520001	231570000	A.2.1.2.2.1.1.1.1.1.2	0.562106918238994	.	231520001	231570000	#FF9191	1	0.75
chr1	231570001	231750000	A.1.2.2.2.1.1.1.2.2.2	0.741352201257862	.	231570001	231750000	#FF4848	1	0.875
chr1	231750001	231830000	B.1.1.2.2.2.2.1.2.2.2.2	0.250786163522013	.	231750001	231830000	#DADAFF	1	0.5
chr1	231830001	231980000	B.1.2.2.2.1.1.2.1.2.2.2	0.15251572327044	.	231830001	231980000	#9191FF	1	0.375
chr1	231980001	232020000	B.2.1.1.1.2.1.2.2	0.125786163522013	.	231980001	232020000	#4848FF	1	0.25
chr1	232020001	232730000	B.2.2.2.2.1.2.1.2	0.00393081761006289	.	232020001	232730000	#0000FF	1	0.125
chr1	232730001	233000000	B.2.2.1.1.1.2.1.1.1	0.0644654088050314	.	232730001	233000000	#0000FF	1	0.125
chr1	233000001	233110000	B.1.2.2.1.1.1.1.1	0.184748427672956	.	233000001	233110000	#9191FF	1	0.375
chr1	233110001	233430000	B.2.1.2.1.1.2.1.2	0.095125786163522	.	233110001	233430000	#4848FF	1	0.25
chr1	233430001	233510000	B.1.2.2.1.1.1.2.2.1	0.182389937106918	.	233430001	233510000	#9191FF	1	0.375
chr1	233510001	233720000	B.1.1.2.2.2.2.1.1.1.1.1	0.256289308176101	.	233510001	233720000	#DADAFF	1	0.5
chr1	233720001	233740000	B.1.1.2.2.1.2.2.1.2.1	0.262578616352201	.	233720001	233740000	#DADAFF	1	0.5
chr1	233740001	233860000	A.2.1.1.1.1.2.1.1.2.2	0.682389937106918	.	233740001	233860000	#FF9191	1	0.75
chr1	233860001	233900000	B.1.1.1.1.2.2.1.2.2.1.2	0.345125786163522	.	233860001	233900000	#DADAFF	1	0.5
chr1	233900001	234230000	B.2.1.1.2.2.1.1.2.2	0.112421383647799	.	233900001	234230000	#4848FF	1	0.25
chr1	234230001	234450000	B.1.1.2.2.1.1.1.2	0.27122641509434	.	234230001	234450000	#DADAFF	1	0.5
chr1	234450001	234620000	A.1.2.1.1.2.1.1.2.1.1.2	0.874213836477987	.	234450001	234620000	#FF4848	1	0.875
chr1	234620001	234650000	A.1.2.2.2.2.2.2.2.1.2.2	0.702830188679245	.	234620001	234650000	#FF4848	1	0.875
chr1	234650001	234750000	A.1.1.2.2.1.1.1.2.1.2.2.2	0.931603773584906	.	234650001	234750000	#FF0000	1	1
chr1	234750001	234850000	A.1.1.2.1.1.2.2.1.1.1	0.959905660377358	.	234750001	234850000	#FF0000	1	1
chr1	234850001	234910000	A.1.1.2.2.1.1.1.2.1.2.2.1	0.932389937106918	.	234850001	234910000	#FF0000	1	1
chr1	234910001	235030000	A.1.1.2.1.1.2.2.1.2.2	0.957547169811321	.	234910001	235030000	#FF0000	1	1
chr1	235030001	235200000	A.1.1.1.2.1.2.2.1	0.981918238993711	.	235030001	235200000	#FF0000	1	1
chr1	235240001	235570000	A.1.1.1.1.2.1.1.1.1.2	0.995283018867924	.	235240001	235570000	#FF0000	1	1
chr1	235570001	235620000	A.1.2.2.2.2.2.2.2.1.2.1	0.703616352201258	.	235570001	235620000	#FF4848	1	0.875
chr1	235620001	235670000	A.1.2.2.2.2.2.2.2.1.1.2	0.70440251572327	.	235620001	235670000	#FF4848	1	0.875
chr1	235670001	235820000	A.2.2.1.2.2.1.2.1.1.2	0.457547169811321	.	235670001	235820000	#FFDADA	1	0.625
chr1	235820001	235970000	B.1.1.1.1.1.1.2.2.2.1	0.363207547169811	.	235820001	235970000	#DADAFF	1	0.5
chr1	235970001	236070000	B.1.1.1.1.1.1.2.2.2.2	0.362421383647799	.	235970001	236070000	#DADAFF	1	0.5
chr1	236070001	236150000	B.1.1.1.1.2.2.1.2.1	0.346698113207547	.	236070001	236150000	#DADAFF	1	0.5
chr1	236150001	236190000	B.1.1.2.2.1.1.2.2.1.2	0.267295597484277	.	236150001	236190000	#DADAFF	1	0.5
chr1	236190001	236250000	B.1.1.2.2.1.1.2.2.1.1.2	0.268081761006289	.	236190001	236250000	#DADAFF	1	0.5
chr1	236250001	236280000	B.1.1.2.2.1.1.2.1.1	0.270440251572327	.	236250001	236280000	#DADAFF	1	0.5
chr1	236280001	236320000	A.2.2.2.1.2.2.2.2.2.1	0.404874213836478	.	236280001	236320000	#FFDADA	1	0.625
chr1	236320001	236390000	A.2.2.1.2.2.2.2.2.1.2.1.1	0.441823899371069	.	236320001	236390000	#FFDADA	1	0.625
chr1	236390001	236670000	A.1.1.2.2.1.2.2.1.2	0.917452830188679	.	236390001	236670000	#FF0000	1	1
chr1	236670001	236770000	A.1.2.2.2.2.2.1.2.1.1.2	0.710691823899371	.	236670001	236770000	#FF4848	1	0.875
chr1	236770001	236950000	B.1.1.1.1.1.1.2.1.1	0.365566037735849	.	236770001	236950000	#DADAFF	1	0.5
chr1	236950001	237080000	A.2.2.1.2.2.2.2.2.1.2.1.2	0.441037735849057	.	236950001	237080000	#FFDADA	1	0.625
chr1	237080001	237120000	B.1.1.2.2.1.2.2.1.1	0.263364779874214	.	237080001	237120000	#DADAFF	1	0.5
chr1	237120001	237290000	B.2.1.1.1.2.1.1.1.2	0.129716981132075	.	237120001	237290000	#4848FF	1	0.25
chr1	237290001	237530000	B.2.2.1.2.1.2.1.1.1	0.0385220125786164	.	237290001	237530000	#0000FF	1	0.125
chr1	237530001	237750000	B.2.2.1.2.1.1.2.1.1.1.2	0.044811320754717	.	237530001	237750000	#0000FF	1	0.125
chr1	237750001	238140000	B.2.2.1.2.1.1.2.2.2.2	0.0393081761006289	.	237750001	238140000	#0000FF	1	0.125
chr1	238140001	240100000	B.2.2.2.1.2.2.2.2	0.0102201257861635	.	238140001	240100000	#0000FF	1	0.125
chr1	240100001	240170000	B.2.1.1.2.1.2.2	0.115566037735849	.	240100001	240170000	#4848FF	1	0.25
chr1	240170001	240230000	B.2.1.2.1.2.2.1.2	0.0849056603773585	.	240170001	240230000	#4848FF	1	0.25
chr1	240230001	240380000	B.2.1.2.2.2.2.2.1.1.1	0.0731132075471698	.	240230001	240380000	#4848FF	1	0.25
chr1	240380001	240460000	B.2.2.1.1.1.1.1.1	0.0699685534591195	.	240380001	240460000	#0000FF	1	0.125
chr1	240460001	240590000	B.2.2.1.1.1.1.1.2	0.0691823899371069	.	240460001	240590000	#0000FF	1	0.125
chr1	240590001	240930000	B.2.2.1.1.1.1.2.2.2.2.2	0.065251572327044	.	240590001	240930000	#0000FF	1	0.125
chr1	240930001	240980000	B.2.1.2.2.2.2.1.2	0.0738993710691824	.	240930001	240980000	#4848FF	1	0.25
chr1	240980001	241070000	B.2.1.2.1.2.2.1.1.1	0.0872641509433962	.	240980001	241070000	#4848FF	1	0.25
chr1	241070001	241560000	B.2.2.1.2.1.2.1.2.2	0.035377358490566	.	241070001	241560000	#0000FF	1	0.125
chr1	241560001	241660000	B.2.1.1.2.1.2.1.2	0.116352201257862	.	241560001	241660000	#4848FF	1	0.25
chr1	241660001	241800000	A.2.2.1.2.2.1.2.1.2.1	0.456761006289308	.	241660001	241800000	#FFDADA	1	0.625
chr1	241800001	242000000	A.1.2.2.2.1.1.1.2.2.1.1.1	0.743710691823899	.	241800001	242000000	#FF4848	1	0.875
chr1	242000001	242050000	A.2.1.2.2.2.1.2.1.1.2.1	0.529874213836478	.	242000001	242050000	#FF9191	1	0.75
chr1	242050001	242160000	A.2.2.1.2.2.1.2.2.2.1	0.453616352201258	.	242050001	242160000	#FFDADA	1	0.625
chr1	242160001	242230000	B.1.2.1.1.2.1.2.1.1.2.2.1	0.235062893081761	.	242160001	242230000	#9191FF	1	0.375
chr1	242230001	242600000	B.2.2.1.2.1.2.1.1.2	0.0377358490566038	.	242230001	242600000	#0000FF	1	0.125
chr1	242600001	242830000	B.2.2.1.1.1.1.2.2.2.1	0.0668238993710692	.	242600001	242830000	#0000FF	1	0.125
chr1	242830001	242930000	B.2.1.2.2.2.2.2.2	0.0707547169811321	.	242830001	242930000	#4848FF	1	0.25
chr1	242930001	243010000	B.2.1.2.1.2.2.1.1.2.1	0.0864779874213836	.	242930001	243010000	#4848FF	1	0.25
chr1	243010001	243030000	B.2.1.2.1.2.1.2.1	0.089622641509434	.	243010001	243030000	#4848FF	1	0.25
chr1	243030001	243200000	B.2.1.1.1.2.1.1.1.1	0.130503144654088	.	243030001	243200000	#4848FF	1	0.25
chr1	243200001	243320000	A.2.1.2.2.2.1.2.1.1.2.2	0.529088050314465	.	243200001	243320000	#FF9191	1	0.75
chr1	243320001	243440000	A.2.1.1.1.1.2.1.1.2.1	0.683176100628931	.	243320001	243440000	#FF9191	1	0.75
chr1	243440001	243480000	A.2.2.2.1.2.2.2.1	0.407232704402516	.	243440001	243480000	#FFDADA	1	0.625
chr1	243480001	243580000	B.1.2.1.1.2.1.2.1.2	0.233490566037736	.	243480001	243580000	#9191FF	1	0.375
chr1	243580001	243690000	B.1.2.1.2.1.1.1.2.2.2	0.206761006289308	.	243580001	243690000	#9191FF	1	0.375
chr1	243690001	244000000	B.2.2.2.1.2.2.1.2	0.0117924528301887	.	243690001	244000000	#0000FF	1	0.125
chr1	244000001	244080000	B.2.1.1.1.2.1.1.2	0.128930817610063	.	244000001	244080000	#4848FF	1	0.25
chr1	244080001	244110000	B.1.2.2.2.2.2.2.2.1.2	0.139937106918239	.	244080001	244110000	#9191FF	1	0.375
chr1	244110001	244200000	B.1.2.2.2.1.1.1.1.2.2	0.158805031446541	.	244110001	244200000	#9191FF	1	0.375
chr1	244200001	244420000	B.1.2.1.1.2.1.2.1.1.2.1	0.235849056603774	.	244200001	244420000	#9191FF	1	0.375
chr1	244420001	244460000	B.1.1.2.2.1.1.2.1.2	0.269654088050314	.	244420001	244460000	#DADAFF	1	0.5
chr1	244460001	244620000	A.1.2.2.2.1.1.1.2.2.1.1.2	0.742924528301887	.	244460001	244620000	#FF4848	1	0.875
chr1	244620001	244760000	B.1.1.1.1.1.1.2.1.2	0.364779874213836	.	244620001	244760000	#DADAFF	1	0.5
chr1	244760001	244800000	B.1.1.1.1.1.1.2.2.1	0.363993710691824	.	244760001	244800000	#DADAFF	1	0.5
chr1	244800001	244910000	A.2.1.2.2.1.1.2.2.2.2.2	0.547955974842767	.	244800001	244910000	#FF9191	1	0.75
chr1	244910001	245000000	A.2.1.2.2.1.1.2.2.2.2.1	0.54874213836478	.	244910001	245000000	#FF9191	1	0.75
chr1	245000001	245200000	A.1.1.2.1.1.2.1.1	0.962264150943396	.	245000001	245200000	#FF0000	1	1
chr1	245200001	245290000	A.2.2.1.2.2.1.2.1.1.1	0.458333333333333	.	245200001	245290000	#FFDADA	1	0.625
chr1	245290001	245340000	B.1.1.2.1.1.1.1.2	0.301100628930818	.	245290001	245340000	#DADAFF	1	0.5
chr1	245340001	245930000	B.1.2.1.1.1.2.2.2	0.241352201257862	.	245340001	245930000	#9191FF	1	0.375
chr1	245930001	246160000	B.1.1.2.1.1.1.2.2	0.299528301886792	.	245930001	246160000	#DADAFF	1	0.5
chr1	246160001	246380000	A.1.2.2.2.1.2.2.2.1.2	0.731132075471698	.	246160001	246380000	#FF4848	1	0.875
chr1	246380001	246420000	A.2.2.2.2.1.2.2.2.1.2	0.382861635220126	.	246380001	246420000	#FFDADA	1	0.625
chr1	246420001	246600000	A.2.1.2.2.2.2.1.1.2	0.522012578616352	.	246420001	246600000	#FF9191	1	0.75
chr1	246600001	246670000	A.2.2.1.2.2.1.2.2.1.2	0.45440251572327	.	246600001	246670000	#FFDADA	1	0.625
chr1	246670001	246720000	A.2.1.1.1.2.1.1.1.1.2.2.2	0.668238993710692	.	246670001	246720000	#FF9191	1	0.75
chr1	246720001	246840000	A.1.2.1.1.2.1.1.2.1.1.1	0.875	.	246720001	246840000	#FF4848	1	0.875
chr1	246840001	246940000	A.1.2.2.2.2.2.1.2.1.2.2	0.709119496855346	.	246840001	246940000	#FF4848	1	0.875
chr1	246940001	247120000	A.1.2.1.1.2.1.1.2.1.2.2.1	0.871069182389937	.	246940001	247120000	#FF4848	1	0.875
chr1	247120001	247540000	A.1.2.1.2.1.2.1.2.1.2	0.840408805031447	.	247120001	247540000	#FF4848	1	0.875
chr1	247540001	247740000	B.1.1.2.2.2.2.1.2.1	0.25314465408805	.	247540001	247740000	#DADAFF	1	0.5
chr1	247740001	248000000	B.2.2.1.1.1.1.2.2.1	0.0676100628930818	.	247740001	248000000	#0000FF	1	0.125
chr1	248000001	248100000	B.1.2.1.2.1.1.1.1.1.1	0.217767295597484	.	248000001	248100000	#9191FF	1	0.375
chr1	248100001	248150000	B.2.1.2.1.2.1.2.2.1	0.0888364779874214	.	248100001	248150000	#4848FF	1	0.25
chr1	248150001	248650000	B.2.2.1.2.1.2.2.1.2	0.0338050314465409	.	248150001	248650000	#0000FF	1	0.125
chr1	248660001	248670000	B.2.2.1.2.1.2.2.1.2	0.0338050314465409	.	248660001	248670000	#0000FF	1	0.125
chr1	248680001	248690000	B.2.2.1.2.1.2.2.1.2	0.0338050314465409	.	248680001	248690000	#0000FF	1	0.125
chr1	248710001	248880000	B.2.2.1.2.1.2.2.1.2	0.0338050314465409	.	248710001	248880000	#0000FF	1	0.125
chr1	248880001	248910000	B.1.1.2.2.2.2.2.1.2.2.1	0.248427672955975	.	248880001	248910000	#DADAFF	1	0.5
chr1	249060001	249120000	B.1.1.2.2.2.2.2.1.2.2.1	0.248427672955975	.	249060001	249120000	#DADAFF	1	0.5
chr1	249120001	249240000	A.1.2.1.2.1.2.1.2.1.1	0.841194968553459	.	249120001	249240000	#FF4848	1	0.875
chr2	10001	220000	B.1.2.1.2.2.1.2.1.2	0.179755671902269	.	10001	220000	#9191FF	1	0.375
chr2	220001	290000	A.2.2.2.1.1.1.2.2.2.1.2	0.402268760907504	.	220001	290000	#FFDADA	1	0.625
chr2	290001	660000	B.1.1.1.1.2.2.1.2	0.31500872600349	.	290001	660000	#DADAFF	1	0.5
chr2	660001	1530000	B.1.1.2.1.2.1.2.2	0.260034904013962	.	660001	1530000	#DADAFF	1	0.5
chr2	1540001	1780000	B.1.1.2.1.2.1.2.2	0.260034904013962	.	1540001	1780000	#DADAFF	1	0.5
chr2	1780001	1830000	B.1.2.1.1.1.2.1.2.1.2	0.209424083769634	.	1780001	1830000	#9191FF	1	0.375
chr2	1830001	1930000	B.1.1.2.2.1.2.2	0.238219895287958	.	1830001	1930000	#DADAFF	1	0.5
chr2	1930001	2150000	B.2.1.1.2.1.1.2.2.1	0.110820244328098	.	1930001	2150000	#4848FF	1	0.25
chr2	2150001	2200000	B.2.1.1.1.1.2.2.2	0.12739965095986	.	2150001	2200000	#4848FF	1	0.25
chr2	2200001	2590000	B.2.2.1.2.1.1.2.2	0.043630017452007	.	2200001	2590000	#0000FF	1	0.125
chr2	2590001	2920000	B.1.1.2.2.1.2.1.1.2	0.240837696335079	.	2590001	2920000	#DADAFF	1	0.5
chr2	2920001	3090000	B.1.1.2.1.2.1.2.1	0.260907504363002	.	2920001	3090000	#DADAFF	1	0.5
chr2	3090001	3350000	A.2.1.2.2.2.2.2.1.2.1.2	0.50261780104712	.	3090001	3350000	#FF9191	1	0.75
chr2	3350001	3400000	A.2.1.1.2.2.2.2.2.2.2	0.605584642233857	.	3350001	3400000	#FF9191	1	0.75
chr2	3400001	3490000	A.2.1.1.2.1.1.2.1.1	0.656195462478185	.	3400001	3490000	#FF9191	1	0.75
chr2	3490001	3530000	A.1.1.2.2.1.1.1.2	0.924956369982548	.	3490001	3530000	#FF0000	1	1
chr2	3580001	3650000	A.1.1.2.2.1.1.1.2	0.924956369982548	.	3580001	3650000	#FF0000	1	1
chr2	3650001	3700000	A.2.1.1.2.2.2.2.2.2.1	0.606457242582897	.	3650001	3700000	#FF9191	1	0.75
chr2	3700001	3760000	A.2.2.2.1.1.1.2.2.2.2	0.401396160558464	.	3700001	3760000	#FFDADA	1	0.625
chr2	3760001	3800000	B.1.2.1.1.1.2.1.2.1.1	0.210296684118674	.	3760001	3800000	#9191FF	1	0.375
chr2	3800001	3850000	B.1.2.1.2.2.1.1.2.2.2	0.182373472949389	.	3800001	3850000	#9191FF	1	0.375
chr2	3850001	4010000	B.2.1.1.1.1.2.2.1	0.128272251308901	.	3850001	4010000	#4848FF	1	0.25
chr2	4010001	4090000	B.2.1.2.1.1.1.1.2.2	0.0924956369982548	.	4010001	4090000	#4848FF	1	0.25
chr2	4090001	4780000	B.2.2.1.2.1.1.2.1.2.1	0.0453752181500873	.	4090001	4780000	#0000FF	1	0.125
chr2	4790001	4820000	B.2.2.1.2.1.1.2.1.2.1	0.0453752181500873	.	4790001	4820000	#0000FF	1	0.125
chr2	4820001	5020000	B.2.2.1.1.2.2.1.2	0.0532286212914485	.	4820001	5020000	#0000FF	1	0.125
chr2	5120001	5320000	B.2.2.1.1.2.2.1.2	0.0532286212914485	.	5120001	5320000	#0000FF	1	0.125
chr2	5320001	5370000	B.2.1.2.1.1.1.1.2.1.1	0.0942408376963351	.	5320001	5370000	#4848FF	1	0.25
chr2	5370001	5400000	B.2.1.2.1.1.1.1.2.1.2	0.0933682373472949	.	5370001	5400000	#4848FF	1	0.25
chr2	5400001	5560000	B.2.1.2.1.1.1.2.2.1	0.0890052356020942	.	5400001	5560000	#4848FF	1	0.25
chr2	5560001	6050000	B.2.2.1.1.2.2.1.1	0.0541012216404887	.	5560001	6050000	#0000FF	1	0.125
chr2	6050001	6870000	B.2.2.2.1.2.2.1.1	0.0174520069808028	.	6050001	6870000	#0000FF	1	0.125
chr2	6870001	6890000	B.1.2.2.2.1.2.2.1	0.141361256544503	.	6870001	6890000	#9191FF	1	0.375
chr2	6890001	6930000	B.1.2.1.2.2.1.1.2.1	0.184118673647469	.	6890001	6930000	#9191FF	1	0.375
chr2	6930001	6980000	B.1.1.1.2.1.1.1.1.2.1	0.31064572425829	.	6930001	6980000	#DADAFF	1	0.5
chr2	6980001	7080000	A.1.2.2.2.1.1.2.2.1.2	0.75043630017452	.	6980001	7080000	#FF4848	1	0.875
chr2	7080001	7110000	A.2.2.1.2.2.2.1.1.1	0.431064572425829	.	7080001	7110000	#FFDADA	1	0.625
chr2	7110001	7180000	A.2.2.1.1.1.1.2.1.2.1	0.495636998254799	.	7110001	7180000	#FFDADA	1	0.625
chr2	7180001	7230000	B.1.1.1.1.1.2.2.1.2	0.328970331588133	.	7180001	7230000	#DADAFF	1	0.5
chr2	7230001	7260000	B.1.2.1.1.1.2.1.2.2	0.208551483420593	.	7230001	7260000	#9191FF	1	0.375
chr2	7260001	7590000	B.2.1.1.2.1.1.2.2.2	0.109947643979058	.	7260001	7590000	#4848FF	1	0.25
chr2	7590001	7800000	B.2.2.1.1.2.1.1.1	0.0567190226876091	.	7590001	7800000	#0000FF	1	0.125
chr2	7800001	8240000	B.1.2.2.2.1.1.1.1	0.150959860383944	.	7800001	8240000	#9191FF	1	0.375
chr2	8240001	8440000	A.2.2.2.2.2.1.1.2.2	0.354275741710297	.	8240001	8440000	#FFDADA	1	0.625
chr2	8440001	8480000	A.2.2.1.1.1.1.2.1.2.2	0.494764397905759	.	8440001	8480000	#FFDADA	1	0.625
chr2	8480001	8510000	A.2.2.2.1.1.2.2.2.1.1.1	0.388307155322862	.	8480001	8510000	#FFDADA	1	0.625
chr2	8510001	8610000	A.2.2.1.2.2.2.1.2.1	0.427574171029668	.	8510001	8610000	#FFDADA	1	0.625
chr2	8610001	8670000	A.2.1.2.2.2.2.2.1.1.2	0.504363001745201	.	8610001	8670000	#FF9191	1	0.75
chr2	8670001	8820000	A.1.1.2.1.1.2.2.2.1.1	0.947643979057592	.	8670001	8820000	#FF0000	1	1
chr2	8820001	8920000	A.1.2.2.2.1.1.2.2.1.1.2	0.75130890052356	.	8820001	8920000	#FF4848	1	0.875
chr2	8920001	9110000	A.1.1.1.2.2.1.1.2.2	0.967713787085515	.	8920001	9110000	#FF0000	1	1
chr2	9110001	9290000	A.1.1.2.1.1.2.2.2.1.2	0.946771378708551	.	9110001	9290000	#FF0000	1	1
chr2	9290001	9370000	A.1.2.1.2.1.2.1.2.2	0.828097731239092	.	9290001	9370000	#FF4848	1	0.875
chr2	9370001	9450000	A.1.2.1.1.1.2.1.1.1.1	0.881326352530541	.	9370001	9450000	#FF4848	1	0.875
chr2	9450001	9560000	A.1.2.1.1.1.2.1.1.1.2	0.880453752181501	.	9450001	9560000	#FF4848	1	0.875
chr2	9560001	9640000	A.1.2.1.2.1.1.1.1.2.2	0.847294938917976	.	9560001	9640000	#FF4848	1	0.875
chr2	9640001	9910000	A.1.1.1.1.2.2.1.1.1	0.994764397905759	.	9640001	9910000	#FF0000	1	1
chr2	9910001	9970000	A.1.2.2.1.2.2.2.2.1	0.758289703315881	.	9910001	9970000	#FF4848	1	0.875
chr2	9970001	10180000	A.1.1.1.2.1.1.2.1.1.1	0.986038394415358	.	9970001	10180000	#FF0000	1	1
chr2	10180001	10270000	A.1.2.1.1.1.1.2.1.2.1.2	0.884816753926702	.	10180001	10270000	#FF4848	1	0.875
chr2	10270001	10550000	A.1.1.1.1.2.2.1.1.2	0.993891797556719	.	10270001	10550000	#FF0000	1	1
chr2	10550001	10590000	A.2.1.1.1.2.2.1.2.1.2.1	0.671902268760908	.	10550001	10590000	#FF9191	1	0.75
chr2	10590001	10820000	A.1.1.1.2.1.1.2.1.1.2	0.985165794066318	.	10590001	10820000	#FF0000	1	1
chr2	10820001	10900000	A.1.2.1.2.1.1.1.1.2.1	0.848167539267016	.	10820001	10900000	#FF4848	1	0.875
chr2	10900001	10960000	A.2.1.1.1.1.2.1.1.2.1	0.703315881326352	.	10900001	10960000	#FF9191	1	0.75
chr2	10960001	10990000	A.2.2.1.2.1.2.2.2.2.1	0.452006980802792	.	10960001	10990000	#FFDADA	1	0.625
chr2	10990001	11250000	A.2.1.1.2.2.1.1.1.2.1	0.634380453752182	.	10990001	11250000	#FF9191	1	0.75
chr2	11250001	11290000	A.2.1.2.2.1.2.1.2	0.528795811518325	.	11250001	11290000	#FF9191	1	0.75
chr2	11290001	11390000	A.1.1.2.2.1.1.2.2.1.2	0.922338568935428	.	11290001	11390000	#FF0000	1	1
chr2	11390001	11620000	A.1.1.1.2.2.1.1.2.1.1.1	0.970331588132635	.	11390001	11620000	#FF0000	1	1
chr2	11620001	11740000	A.1.2.2.1.1.1.2.1.2	0.790575916230366	.	11620001	11740000	#FF4848	1	0.875
chr2	11740001	11830000	A.2.1.1.1.1.2.2.2.1.2	0.691099476439791	.	11740001	11830000	#FF9191	1	0.75
chr2	11830001	11870000	A.2.1.2.1.1.1.1.1	0.604712041884817	.	11830001	11870000	#FF9191	1	0.75
chr2	11870001	11940000	A.1.2.2.1.2.1.1.2	0.772251308900524	.	11870001	11940000	#FF4848	1	0.875
chr2	11940001	12020000	A.1.2.2.2.1.1.2.2.2.2.2	0.746945898778359	.	11940001	12020000	#FF4848	1	0.875
chr2	12020001	12160000	A.1.2.1.1.2.2.1.2.2.1	0.856893542757417	.	12020001	12160000	#FF4848	1	0.875
chr2	12160001	12390000	A.1.2.1.1.2.2.1.2.1.2.2.2	0.857766143106457	.	12160001	12390000	#FF4848	1	0.875
chr2	12390001	12470000	A.2.1.1.2.1.1.2.1.2.2	0.654450261780105	.	12390001	12470000	#FF9191	1	0.75
chr2	12470001	12840000	A.1.2.2.2.1.1.1.2	0.754799301919721	.	12470001	12840000	#FF4848	1	0.875
chr2	12840001	12880000	A.2.2.2.2.2.1.1.1.1	0.358638743455497	.	12840001	12880000	#FFDADA	1	0.625
chr2	12880001	13170000	A.2.2.2.2.2.1.1.2.1	0.355148342059337	.	12880001	13170000	#FFDADA	1	0.625
chr2	13170001	13320000	B.2.1.2.1.1.1.2.1.1.1	0.0916230366492147	.	13170001	13320000	#4848FF	1	0.25
chr2	13320001	15170000	B.2.2.2.2.1.2.1.1.2.1	0.00959860383944154	.	13320001	15170000	#0000FF	1	0.125
chr2	15170001	15320000	B.1.2.1.1.1.2.2.1.1.2	0.206806282722513	.	15170001	15320000	#9191FF	1	0.375
chr2	15320001	15450000	A.2.1.2.2.2.2.2.1.1.1	0.505235602094241	.	15320001	15450000	#FF9191	1	0.75
chr2	15450001	15710000	A.1.1.2.1.1.2.2.2.2	0.945898778359511	.	15450001	15710000	#FF0000	1	1
chr2	15710001	15990000	A.2.1.2.1.2.1.2.1.1	0.566317626527051	.	15710001	15990000	#FF9191	1	0.75
chr2	15990001	16060000	B.1.1.2.2.1.1.1.1.2	0.24694589877836	.	15990001	16060000	#DADAFF	1	0.5
chr2	16060001	16260000	B.1.1.2.2.1.2.1.1.1	0.241710296684119	.	16060001	16260000	#DADAFF	1	0.5
chr2	16260001	16280000	B.1.1.2.2.1.2.1.2.2	0.239092495636998	.	16260001	16280000	#DADAFF	1	0.5
chr2	16330001	16560000	B.1.1.2.2.1.2.1.2.2	0.239092495636998	.	16330001	16560000	#DADAFF	1	0.5
chr2	16560001	16630000	A.2.2.2.2.2.1.1.1.2.2	0.356020942408377	.	16560001	16630000	#FFDADA	1	0.625
chr2	16630001	16690000	B.1.1.2.2.1.1.1.1.1	0.2478184991274	.	16630001	16690000	#DADAFF	1	0.5
chr2	16690001	16730000	B.1.1.2.2.1.1.2.2.1	0.243455497382199	.	16690001	16730000	#DADAFF	1	0.5
chr2	16730001	16800000	B.1.1.1.2.1.1.1.1.2.2.2	0.308900523560209	.	16730001	16800000	#DADAFF	1	0.5
chr2	16800001	16860000	A.2.1.1.2.1.1.2.1.2.1	0.655322862129145	.	16800001	16860000	#FF9191	1	0.75
chr2	16860001	16940000	A.2.1.2.2.2.2.2.1.2.2	0.50174520069808	.	16860001	16940000	#FF9191	1	0.75
chr2	16940001	17050000	B.1.2.2.1.1.1.2.2.1.1	0.167539267015707	.	16940001	17050000	#9191FF	1	0.375
chr2	17050001	17290000	B.2.1.2.1.1.1.2.1.1.2	0.0907504363001745	.	17050001	17290000	#4848FF	1	0.25
chr2	17290001	17330000	B.1.1.1.2.1.1.1.1.2.2.1	0.30977312390925	.	17290001	17330000	#DADAFF	1	0.5
chr2	17330001	17390000	B.1.2.1.1.1.2.2.2.2.2	0.203315881326353	.	17330001	17390000	#9191FF	1	0.375
chr2	17390001	17630000	B.2.1.2.2.2.1.1	0.0706806282722513	.	17390001	17630000	#4848FF	1	0.25
chr2	17630001	17670000	B.1.2.1.1.1.2.2.2.1	0.205061082024433	.	17630001	17670000	#9191FF	1	0.375
chr2	17670001	17870000	A.2.2.1.1.1.1.2.2.1.2	0.493019197207679	.	17670001	17870000	#FFDADA	1	0.625
chr2	17870001	17910000	A.2.2.1.1.1.1.2.1.1.2	0.496509598603839	.	17870001	17910000	#FFDADA	1	0.625
chr2	17910001	17960000	A.2.2.1.1.1.1.2.1.1.1.1	0.49825479930192	.	17910001	17960000	#FFDADA	1	0.625
chr2	17960001	18080000	B.1.1.2.2.1.1.1.2	0.246073298429319	.	17960001	18080000	#DADAFF	1	0.5
chr2	18080001	18550000	B.2.2.1.2.1.2.2.1	0.0401396160558464	.	18080001	18550000	#0000FF	1	0.125
chr2	18550001	18760000	B.1.2.2.1.1.1.2.2.1.2	0.166666666666667	.	18550001	18760000	#9191FF	1	0.375
chr2	18760001	18910000	B.2.1.2.1.1.1.2.2.2	0.0881326352530541	.	18760001	18910000	#4848FF	1	0.25
chr2	18910001	19190000	B.2.2.1.2.1.1.2.1.2.2	0.0445026178010471	.	18910001	19190000	#0000FF	1	0.125
chr2	19220001	19390000	B.2.2.1.2.1.1.2.1.2.2	0.0445026178010471	.	19220001	19390000	#0000FF	1	0.125
chr2	19390001	19570000	B.2.1.1.2.1.1.2.1.2	0.111692844677138	.	19390001	19570000	#4848FF	1	0.25
chr2	19570001	19850000	B.2.2.1.1.2.1.1.2	0.0558464223385689	.	19570001	19850000	#0000FF	1	0.125
chr2	19850001	20080000	B.1.1.1.2.1.1.2.1	0.304537521815009	.	19850001	20080000	#DADAFF	1	0.5
chr2	20080001	20140000	A.2.1.2.1.1.1.1.2.2.1	0.602966841186736	.	20080001	20140000	#FF9191	1	0.75
chr2	20140001	20170000	A.2.2.2.1.1.2.2.1.2	0.389179755671902	.	20140001	20170000	#FFDADA	1	0.625
chr2	20170001	20230000	A.2.1.2.1.1.1.1.2.2.2.2	0.601221640488656	.	20170001	20230000	#FF9191	1	0.75
chr2	20230001	20280000	A.1.2.2.2.1.1.2.2.2.2.1.2	0.7478184991274	.	20230001	20280000	#FF4848	1	0.875
chr2	20280001	20410000	A.1.2.1.2.1.2.1.2.1.1	0.831588132635253	.	20280001	20410000	#FF4848	1	0.875
chr2	20410001	20450000	A.2.1.1.1.1.2.2.2.2.2.1.2	0.68848167539267	.	20410001	20450000	#FF9191	1	0.75
chr2	20450001	20560000	A.1.2.1.2.1.2.2.2.1.1	0.826352530541012	.	20450001	20560000	#FF4848	1	0.875
chr2	20560001	20650000	A.1.2.2.2.1.1.2.2.1.1.1	0.7521815008726	.	20560001	20650000	#FF4848	1	0.875
chr2	20650001	20700000	A.2.1.2.1.1.1.1.2.2.2.1	0.602094240837696	.	20650001	20700000	#FF9191	1	0.75
chr2	20700001	20760000	A.1.2.1.2.1.2.2.2.2	0.824607329842932	.	20700001	20760000	#FF4848	1	0.875
chr2	20760001	20850000	A.1.2.1.2.1.2.2.2.1.2	0.825479930191972	.	20760001	20850000	#FF4848	1	0.875
chr2	20850001	21040000	A.2.2.1.2.2.2.1.1.2.1.1	0.430191972076789	.	20850001	21040000	#FFDADA	1	0.625
chr2	21040001	21150000	B.1.1.2.2.1.2.1.2.1	0.239965095986038	.	21040001	21150000	#DADAFF	1	0.5
chr2	21150001	21160000	B.1.2.1.1.1.2.2.2.2.1	0.204188481675393	.	21150001	21160000	#9191FF	1	0.375
chr2	21180001	21250000	B.1.2.1.1.1.2.2.2.2.1	0.204188481675393	.	21180001	21250000	#9191FF	1	0.375
chr2	21250001	21550000	B.2.1.1.2.1.1.2.1.1.1	0.113438045375218	.	21250001	21550000	#4848FF	1	0.25
chr2	21550001	23400000	B.2.2.2.2.1.2.2.2	0.00610820244328098	.	21550001	23400000	#0000FF	1	0.125
chr2	23400001	23520000	B.1.2.2.1.1.1.1	0.169284467713787	.	23400001	23520000	#9191FF	1	0.375
chr2	23520001	23580000	B.1.1.1.2.1.1.2.2.2	0.302792321116928	.	23520001	23580000	#DADAFF	1	0.5
chr2	23580001	23710000	A.2.2.2.1.1.1.2.2.1.1	0.404886561954625	.	23580001	23710000	#FFDADA	1	0.625
chr2	23710001	23810000	A.2.2.2.1.1.1.2.2.1.2	0.404013961605585	.	23710001	23810000	#FFDADA	1	0.625
chr2	23810001	23860000	A.2.2.1.2.2.2.1.2.2	0.426701570680628	.	23810001	23860000	#FFDADA	1	0.625
chr2	23860001	24010000	A.1.2.2.1.1.1.2.1.1.2	0.791448516579407	.	23860001	24010000	#FF4848	1	0.875
chr2	24010001	24130000	A.1.1.2.2.1.1.2.2.1.1	0.923211169284468	.	24010001	24130000	#FF0000	1	1
chr2	24130001	24310000	A.1.1.1.1.2.2.1.2.2	0.992146596858639	.	24130001	24310000	#FF0000	1	1
chr2	24310001	24360000	A.2.1.1.1.1.2.2.2.1.1.2	0.691972076788831	.	24310001	24360000	#FF9191	1	0.75
chr2	24360001	24600000	A.1.1.1.2.2.1.1.2.1.1.2	0.969458987783595	.	24360001	24600000	#FF0000	1	1
chr2	24600001	24650000	A.2.1.1.1.2.2.1.2.1.2.2	0.671029668411867	.	24600001	24650000	#FF9191	1	0.75
chr2	24650001	24730000	A.1.2.1.2.1.1.1.1.1.1.2	0.849912739965096	.	24650001	24730000	#FF4848	1	0.875
chr2	24730001	25040000	A.1.1.1.2.1.1.2.1.2	0.984293193717278	.	24730001	25040000	#FF0000	1	1
chr2	25040001	25190000	A.1.1.2.2.1.2.1.2.1.1	0.915357766143106	.	25040001	25190000	#FF0000	1	1
chr2	25190001	25430000	A.1.2.1.2.1.1.1.2.2.1.2	0.843804537521815	.	25190001	25430000	#FF4848	1	0.875
chr2	25430001	25800000	A.1.2.1.1.1.2.1.2.1	0.878708551483421	.	25430001	25800000	#FF4848	1	0.875
chr2	25800001	25900000	A.2.1.2.2.1.1.1.1.1.1	0.547993019197208	.	25800001	25900000	#FF9191	1	0.75
chr2	25900001	25960000	A.2.1.2.1.1.2.1.2.1.2.2.2	0.586387434554974	.	25900001	25960000	#FF9191	1	0.75
chr2	25960001	26060000	A.1.2.1.2.1.1.1.1.1.2	0.849040139616056	.	25960001	26060000	#FF4848	1	0.875
chr2	26060001	26230000	A.1.1.2.1.2.2.2.2.1.1	0.931064572425829	.	26060001	26230000	#FF0000	1	1
chr2	26230001	26350000	A.1.1.2.2.1.2.1.1.1.2.2	0.917975567190227	.	26230001	26350000	#FF0000	1	1
chr2	26350001	26460000	A.1.2.1.2.1.1.2.2.1.1	0.837696335078534	.	26350001	26460000	#FF4848	1	0.875
chr2	26460001	26560000	A.1.2.2.1.2.2.2.1.1	0.761780104712042	.	26460001	26560000	#FF4848	1	0.875
chr2	26560001	26670000	A.1.2.1.1.1.1.2.1.2.2	0.883944153577661	.	26560001	26670000	#FF4848	1	0.875
chr2	26670001	26710000	A.2.1.2.2.1.2.1.1.2.1.2	0.530541012216405	.	26670001	26710000	#FF9191	1	0.75
chr2	26710001	26840000	A.1.2.2.1.2.2.1.1	0.763525305410122	.	26710001	26840000	#FF4848	1	0.875
chr2	26840001	26960000	A.2.1.1.1.1.1.1.2.1	0.709424083769634	.	26840001	26960000	#FF9191	1	0.75
chr2	26960001	27030000	A.2.1.1.1.2.1.1.1.1.2	0.68586387434555	.	26960001	27030000	#FF9191	1	0.75
chr2	27030001	27090000	A.2.1.2.2.1.2.1.1.2.2	0.529668411867365	.	27030001	27090000	#FF9191	1	0.75
chr2	27090001	27160000	A.2.1.2.1.1.2.1.1.1.1.1.2	0.594240837696335	.	27090001	27160000	#FF9191	1	0.75
chr2	27160001	27190000	A.2.2.1.2.1.2.2.2.1	0.452879581151832	.	27160001	27190000	#FFDADA	1	0.625
chr2	27190001	27240000	A.2.1.1.1.2.1.1.1.2	0.68499127399651	.	27190001	27240000	#FF9191	1	0.75
chr2	27240001	27310000	A.1.2.2.1.2.2.2.2.2	0.757417102966841	.	27240001	27310000	#FF4848	1	0.875
chr2	27310001	27350000	A.2.1.2.2.1.2.1.1.2.1.1	0.531413612565445	.	27310001	27350000	#FF9191	1	0.75
chr2	27350001	27540000	A.1.2.1.2.1.1.2.2.2.2	0.835078534031414	.	27350001	27540000	#FF4848	1	0.875
chr2	27540001	27610000	A.2.1.1.1.2.1.1.1.1.1	0.68673647469459	.	27540001	27610000	#FF9191	1	0.75
chr2	27610001	27870000	A.1.1.2.1.2.1.1.1	0.945026178010471	.	27610001	27870000	#FF0000	1	1
chr2	27870001	27910000	A.2.1.2.1.1.2.1.1.2.2	0.589877835951134	.	27870001	27910000	#FF9191	1	0.75
chr2	27910001	28000000	A.2.1.1.1.2.1.2.2.1	0.679755671902269	.	27910001	28000000	#FF9191	1	0.75
chr2	28000001	28610000	A.1.1.2.1.2.1.2	0.940663176265271	.	28000001	28610000	#FF0000	1	1
chr2	28610001	28690000	A.2.1.2.1.1.2.1.2.1.2.2.1	0.587260034904014	.	28610001	28690000	#FF9191	1	0.75
chr2	28690001	28790000	A.2.1.2.1.1.2.1.2.1.2.1	0.588132635253054	.	28690001	28790000	#FF9191	1	0.75
chr2	28790001	28850000	A.2.1.1.1.2.1.2.1.1.1	0.682373472949389	.	28790001	28850000	#FF9191	1	0.75
chr2	28850001	29000000	A.1.2.1.1.1.2.1.2.2.1	0.87783595113438	.	28850001	29000000	#FF4848	1	0.875
chr2	29000001	29020000	A.2.2.1.2.1.2.2.1.2.1	0.454624781849913	.	29000001	29020000	#FFDADA	1	0.625
chr2	29020001	29170000	A.1.2.1.1.1.2.1.1.2	0.879581151832461	.	29020001	29170000	#FF4848	1	0.875
chr2	29170001	29380000	A.2.1.2.2.1.1.2.1.2.2.2.1	0.537521815008726	.	29170001	29380000	#FF9191	1	0.75
chr2	29380001	30290000	B.1.1.2.2.2.1.2.1.2	0.229493891797557	.	29380001	30290000	#DADAFF	1	0.5
chr2	30290001	30320000	B.1.1.2.2.2.1.2.2	0.228621291448517	.	30290001	30320000	#DADAFF	1	0.5
chr2	30320001	30370000	A.2.2.2.1.1.2.1.2.2.1.1	0.397033158813264	.	30320001	30370000	#FFDADA	1	0.625
chr2	30370001	30450000	A.2.1.1.1.1.2.2.1.1.1	0.699825479930192	.	30370001	30450000	#FF9191	1	0.75
chr2	30450001	30640000	A.1.2.1.1.2.1.1.1.1	0.87434554973822	.	30450001	30640000	#FF4848	1	0.875
chr2	30640001	30820000	A.1.2.1.1.2.2.1.1.1	0.863874345549738	.	30640001	30820000	#FF4848	1	0.875
chr2	30820001	30940000	A.2.1.2.2.1.1.2.1.2.2.2.2	0.536649214659686	.	30820001	30940000	#FF9191	1	0.75
chr2	30940001	31430000	B.1.2.1.2.1.1.1	0.18848167539267	.	30940001	31430000	#9191FF	1	0.375
chr2	31430001	31560000	B.1.1.2.2.2.1.2.1.1.2	0.230366492146597	.	31430001	31560000	#DADAFF	1	0.5
chr2	31560001	31600000	B.1.2.1.2.2.1.1.2.2.1	0.183246073298429	.	31560001	31600000	#9191FF	1	0.375
chr2	31600001	31780000	B.2.1.1.1.1.2.1	0.129144851657941	.	31600001	31780000	#4848FF	1	0.25
chr2	31780001	31900000	B.1.2.2.1.1.1.2.2.2.2	0.164921465968586	.	31780001	31900000	#9191FF	1	0.375
chr2	31900001	32080000	A.2.2.2.1.1.1.2.2.2.1.1	0.403141361256544	.	31900001	32080000	#FFDADA	1	0.625
chr2	32080001	32100000	A.2.2.2.1.1.2.2.2.2	0.384816753926702	.	32080001	32100000	#FFDADA	1	0.625
chr2	32100001	32420000	A.1.1.1.1.2.2.1.2.1	0.993019197207679	.	32100001	32420000	#FF0000	1	1
chr2	32420001	32580000	A.1.1.2.2.1.1.1.1.1	0.927574171029668	.	32420001	32580000	#FF0000	1	1
chr2	32580001	32760000	A.1.1.2.1.1.1.1.2.2.2	0.957242582897033	.	32580001	32760000	#FF0000	1	1
chr2	32760001	32800000	A.2.1.1.1.2.2.1.1.1.1	0.678010471204188	.	32760001	32800000	#FF9191	1	0.75
chr2	32800001	32890000	A.1.2.1.1.2.2.1.2.2.2.2	0.855148342059337	.	32800001	32890000	#FF4848	1	0.875
chr2	32890001	33010000	A.1.2.1.2.1.2.1.2.1.2.2.2	0.828970331588133	.	32890001	33010000	#FF4848	1	0.875
chr2	33010001	33230000	A.1.1.2.2.1.1.2.2.2	0.921465968586387	.	33010001	33230000	#FF0000	1	1
chr2	33230001	33280000	A.2.1.1.1.1.2.2.2.2.2.2	0.68760907504363	.	33230001	33280000	#FF9191	1	0.75
chr2	33280001	33580000	A.1.2.1.1.2.2.1.2.1.2.1.1	0.860383944153578	.	33280001	33580000	#FF4848	1	0.875
chr2	33580001	33630000	A.2.2.1.1.1.1.2.1.1.1.2	0.49738219895288	.	33580001	33630000	#FFDADA	1	0.625
chr2	33630001	33830000	A.2.1.1.2.2.2.2.1.1.2.2	0.609075043630017	.	33630001	33830000	#FF9191	1	0.75
chr2	33830001	34010000	B.1.2.2.2.1.1.1.2.1	0.150087260034904	.	33830001	34010000	#9191FF	1	0.375
chr2	34010001	34100000	B.2.1.1.2.1.2.2.1.2	0.106457242582897	.	34010001	34100000	#4848FF	1	0.25
chr2	34100001	34460000	B.2.2.1.2.1.1.2.1.1	0.0462478184991274	.	34100001	34460000	#0000FF	1	0.125
chr2	34460001	35980000	B.2.2.2.2.1.2.2.1	0.00698080279232112	.	34460001	35980000	#0000FF	1	0.125
chr2	36000001	36500000	B.2.2.2.2.1.2.2.1	0.00698080279232112	.	36000001	36500000	#0000FF	1	0.125
chr2	36500001	36570000	B.2.1.1.2.1.2.2.1.1	0.107329842931937	.	36500001	36570000	#4848FF	1	0.25
chr2	36570001	36740000	B.1.2.1.2.2.1.2.1.1.1	0.181500872600349	.	36570001	36740000	#9191FF	1	0.375
chr2	36740001	36850000	A.2.2.1.1.1.1.2.2.2	0.492146596858639	.	36740001	36850000	#FFDADA	1	0.625
chr2	36850001	36920000	B.1.1.2.2.1.1.2.2.2	0.242582897033159	.	36850001	36920000	#DADAFF	1	0.5
chr2	36920001	37000000	B.1.1.1.2.1.1.1.2.2.2.1	0.306282722513089	.	36920001	37000000	#DADAFF	1	0.5
chr2	37000001	37040000	A.2.2.2.1.1.2.2.2.1.1.2.1	0.387434554973822	.	37000001	37040000	#FFDADA	1	0.625
chr2	37040001	37210000	A.1.2.1.2.1.2.2.1	0.827225130890052	.	37040001	37210000	#FF4848	1	0.875
chr2	37210001	37300000	A.1.2.2.2.1.1.2.2.2.2.1.1	0.74869109947644	.	37210001	37300000	#FF4848	1	0.875
chr2	37300001	37560000	A.1.2.1.1.2.2.1.2.1.1.1	0.862129144851658	.	37300001	37560000	#FF4848	1	0.875
chr2	37560001	37650000	A.2.1.2.2.1.1.1.2.2.2	0.541012216404887	.	37560001	37650000	#FF9191	1	0.75
chr2	37650001	37770000	A.2.1.2.2.1.1.1.2.2.1	0.541884816753927	.	37650001	37770000	#FF9191	1	0.75
chr2	37770001	38040000	A.1.2.2.1.1.1.2.1.1.1	0.792321116928447	.	37770001	38040000	#FF4848	1	0.875
chr2	38040001	38130000	A.2.2.1.2.2.2.2.2.2	0.421465968586387	.	38040001	38130000	#FFDADA	1	0.625
chr2	38130001	38460000	A.2.1.1.2.2.2.2.2.1	0.607329842931937	.	38130001	38460000	#FF9191	1	0.75
chr2	38460001	38550000	A.2.1.1.1.1.2.2.1.1.2.2.2	0.695462478184991	.	38460001	38550000	#FF9191	1	0.75
chr2	38550001	38770000	A.1.1.1.2.2.1.1.2.1.2	0.968586387434555	.	38550001	38770000	#FF0000	1	1
chr2	38770001	38820000	A.1.2.2.2.1.1.2.1.2	0.753054101221641	.	38770001	38820000	#FF4848	1	0.875
chr2	38820001	38940000	A.1.1.2.1.1.1.1.2.1	0.958987783595113	.	38820001	38940000	#FF0000	1	1
chr2	38940001	38980000	A.2.1.1.1.1.2.1.1.1.1	0.705061082024433	.	38940001	38980000	#FF9191	1	0.75
chr2	38980001	39020000	A.2.1.1.1.1.2.1.1.1.2	0.704188481675393	.	38980001	39020000	#FF9191	1	0.75
chr2	39020001	39300000	A.1.1.2.2.1.1.1.1.2.2	0.925828970331588	.	39020001	39300000	#FF0000	1	1
chr2	39300001	39390000	A.1.2.1.1.2.2.1.2.2.2.1	0.856020942408377	.	39300001	39390000	#FF4848	1	0.875
chr2	39390001	39450000	A.2.1.1.1.1.2.2.1.1.2.1.2	0.698080279232112	.	39390001	39450000	#FF9191	1	0.75
chr2	39450001	39500000	A.2.1.2.2.1.1.1.2.1.2.2	0.542757417102967	.	39450001	39500000	#FF9191	1	0.75
chr2	39500001	39680000	A.1.2.1.1.2.2.1.2.1.2.2.1	0.858638743455497	.	39500001	39680000	#FF4848	1	0.875
chr2	39680001	39740000	A.2.1.2.1.1.1.1.2.1	0.603839441535777	.	39680001	39740000	#FF9191	1	0.75
chr2	39740001	39940000	A.2.2.1.1.1.1.2.2.1.1	0.493891797556719	.	39740001	39940000	#FFDADA	1	0.625
chr2	39940001	40010000	A.2.2.1.2.2.2.1.1.2.2	0.428446771378709	.	39940001	40010000	#FFDADA	1	0.625
chr2	40010001	40180000	B.1.2.2.2.1.1.1.2.2	0.149214659685864	.	40010001	40180000	#9191FF	1	0.375
chr2	40180001	40570000	B.2.2.1.2.1.2.1.2.1	0.0418848167539267	.	40180001	40570000	#0000FF	1	0.125
chr2	40570001	41900000	B.2.2.2.2.1.2.1.1.2.2	0.0087260034904014	.	40570001	41900000	#0000FF	1	0.125
chr2	41900001	42070000	B.2.1.1.2.1.1.2.1.1.2	0.112565445026178	.	41900001	42070000	#4848FF	1	0.25
chr2	42070001	42130000	A.2.2.2.2.2.1.1.1.2.1.2	0.356893542757417	.	42070001	42130000	#FFDADA	1	0.625
chr2	42130001	42290000	A.2.1.2.1.2.1.2.1.2	0.565445026178011	.	42130001	42290000	#FF9191	1	0.75
chr2	42290001	42330000	A.2.2.2.1.1.2.2.1.1.2.1	0.390924956369983	.	42290001	42330000	#FFDADA	1	0.625
chr2	42330001	42560000	A.1.2.1.1.2.2.1.2.1.2.1.2	0.859511343804538	.	42330001	42560000	#FF4848	1	0.875
chr2	42560001	42780000	A.1.2.1.2.1.2.1.1.1.1	0.834205933682374	.	42560001	42780000	#FF4848	1	0.875
chr2	42780001	42980000	A.1.2.1.1.2.2.1.1.2	0.863001745200698	.	42780001	42980000	#FF4848	1	0.875
chr2	42980001	43040000	A.2.1.1.1.1.2.2.2.1.1.1	0.692844677137871	.	42980001	43040000	#FF9191	1	0.75
chr2	43040001	43090000	A.2.1.1.1.2.2.1.2.1.1.2	0.672774869109948	.	43040001	43090000	#FF9191	1	0.75
chr2	43090001	43160000	A.1.2.1.1.1.1.2.2.1	0.883071553228621	.	43090001	43160000	#FF4848	1	0.875
chr2	43160001	43270000	A.1.1.2.1.2.2.2.2.2.1	0.929319371727749	.	43160001	43270000	#FF0000	1	1
chr2	43270001	43390000	A.1.1.2.1.2.2.2.2.2.2	0.928446771378709	.	43270001	43390000	#FF0000	1	1
chr2	43390001	43450000	A.1.2.1.1.1.1.2.1.1.1	0.887434554973822	.	43390001	43450000	#FF4848	1	0.875
chr2	43450001	43690000	A.1.1.1.2.1.1.2.2.2.1	0.982547993019197	.	43450001	43690000	#FF0000	1	1
chr2	43690001	43820000	A.1.2.1.2.1.1.1.1.1.1.1	0.850785340314136	.	43690001	43820000	#FF4848	1	0.875
chr2	43820001	43860000	A.2.1.2.1.1.2.1.1.2.1.2	0.590750436300175	.	43820001	43860000	#FF9191	1	0.75
chr2	43860001	44030000	A.1.1.2.2.1.2.1.1.1.2.1	0.918848167539267	.	43860001	44030000	#FF0000	1	1
chr2	44030001	44080000	A.2.1.2.1.1.2.1.1.1.1.1.1	0.595113438045375	.	44030001	44080000	#FF9191	1	0.75
chr2	44080001	44120000	A.2.2.1.1.2.2.2.1.2.1	0.467713787085515	.	44080001	44120000	#FFDADA	1	0.625
chr2	44120001	44230000	A.1.2.1.1.1.1.2.2.2	0.882198952879581	.	44120001	44230000	#FF4848	1	0.875
chr2	44230001	44330000	A.2.1.1.1.2.2.2.2.1	0.666666666666667	.	44230001	44330000	#FF9191	1	0.75
chr2	44330001	44380000	A.2.1.2.1.1.2.1.1.1.2	0.592495636998255	.	44330001	44380000	#FF9191	1	0.75
chr2	44380001	44430000	A.2.1.1.1.2.1.2.1.1.2	0.681500872600349	.	44380001	44430000	#FF9191	1	0.75
chr2	44430001	44450000	A.2.2.1.2.1.2.2.1.2.2	0.453752181500873	.	44430001	44450000	#FFDADA	1	0.625
chr2	44450001	44610000	A.1.2.2.1.2.1.2.1.2	0.768760907504363	.	44450001	44610000	#FF4848	1	0.875
chr2	44610001	44740000	A.2.2.1.1.2.2.2.2.2.2	0.463350785340314	.	44610001	44740000	#FFDADA	1	0.625
chr2	44740001	45150000	A.2.2.2.1.2.2.1.1.2.1	0.37696335078534	.	44740001	45150000	#FFDADA	1	0.625
chr2	45150001	45200000	B.1.1.1.1.1.1.1.2.1	0.337696335078534	.	45150001	45200000	#DADAFF	1	0.5
chr2	45200001	45690000	A.2.2.2.1.2.2.1.1.2.2	0.3760907504363	.	45200001	45690000	#FFDADA	1	0.625
chr2	45690001	45850000	A.2.1.1.1.1.1.1.1.2.2	0.710296684118674	.	45690001	45850000	#FF9191	1	0.75
chr2	45850001	46200000	A.2.1.1.1.1.1.2.1	0.707678883071553	.	45850001	46200000	#FF9191	1	0.75
chr2	46200001	46250000	A.2.2.2.1.1.2.1.2.2.1.2.2.1.2	0.394415357766143	.	46200001	46250000	#FFDADA	1	0.625
chr2	46250001	46310000	A.2.2.2.1.1.2.1.2.2.1.2.2.1.1	0.395287958115183	.	46250001	46310000	#FFDADA	1	0.625
chr2	46310001	46580000	A.1.1.2.2.1.2.1.2.2	0.913612565445026	.	46310001	46580000	#FF0000	1	1
chr2	46580001	46670000	A.1.2.2.2.2.1.1.2.2	0.730366492146597	.	46580001	46670000	#FF4848	1	0.875
chr2	46670001	46860000	A.1.2.1.1.1.2.1.2.2.2	0.87696335078534	.	46670001	46860000	#FF4848	1	0.875
chr2	46860001	46910000	A.2.1.2.1.1.2.1.1.2.1.1	0.591623036649215	.	46860001	46910000	#FF9191	1	0.75
chr2	46910001	46990000	A.1.2.2.1.2.2.2.1.2.2.2	0.759162303664921	.	46910001	46990000	#FF4848	1	0.875
chr2	46990001	47100000	A.1.2.2.1.2.2.2.1.2.2.1	0.760034904013962	.	46990001	47100000	#FF4848	1	0.875
chr2	47100001	47130000	A.2.2.1.2.1.2.2.1.1	0.455497382198953	.	47100001	47130000	#FFDADA	1	0.625
chr2	47130001	47200000	A.1.2.1.1.1.1.2.1.2.1.1	0.885689354275742	.	47130001	47200000	#FF4848	1	0.875
chr2	47200001	47240000	A.2.1.1.1.2.2.1.2.1.1.1	0.673647469458988	.	47200001	47240000	#FF9191	1	0.75
chr2	47240001	47490000	A.1.1.1.2.1.1.2.2.2.2	0.981675392670157	.	47240001	47490000	#FF0000	1	1
chr2	47490001	47540000	A.1.2.2.1.2.2.2.1.2.1	0.760907504363002	.	47490001	47540000	#FF4848	1	0.875
chr2	47540001	47560000	A.2.2.2.1.1.2.1.2.1	0.397905759162304	.	47540001	47560000	#FFDADA	1	0.625
chr2	47560001	47640000	A.1.2.1.1.1.1.2.1.1.2	0.886561954624782	.	47560001	47640000	#FF4848	1	0.875
chr2	47640001	47980000	A.1.1.2.2.1.1.2.1	0.924083769633508	.	47640001	47980000	#FF0000	1	1
chr2	47980001	48010000	A.2.1.2.1.1.1.2.2.1.1	0.597731239092496	.	47980001	48010000	#FF9191	1	0.75
chr2	48010001	48140000	A.1.2.1.2.1.2.1.2.1.2.1	0.830715532286213	.	48010001	48140000	#FF4848	1	0.875
chr2	48140001	48280000	A.1.2.2.2.1.1.2.2.2.1	0.74956369982548	.	48140001	48280000	#FF4848	1	0.875
chr2	48280001	48350000	A.2.1.1.1.1.2.2.2.2.1	0.69022687609075	.	48280001	48350000	#FF9191	1	0.75
chr2	48350001	48630000	A.1.1.1.2.1.1.1.1	0.987783595113438	.	48350001	48630000	#FF0000	1	1
chr2	48630001	48670000	A.2.1.1.1.2.2.1.1.2.1	0.676265270506108	.	48630001	48670000	#FF9191	1	0.75
chr2	48670001	48770000	A.2.1.1.1.1.2.2.1.1.2.2.1.2	0.696335078534031	.	48670001	48770000	#FF9191	1	0.75
chr2	48770001	48810000	A.2.2.2.1.1.2.2.1.1.2.2	0.390052356020942	.	48770001	48810000	#FFDADA	1	0.625
chr2	48810001	48870000	A.2.2.2.2.2.1.1.1.2.1.1	0.357766143106457	.	48810001	48870000	#FFDADA	1	0.625
chr2	48870001	49120000	B.1.2.1.2.2.1.2.1.1.2	0.180628272251309	.	48870001	49120000	#9191FF	1	0.375
chr2	49120001	50680000	B.2.2.2.1.1.2.2	0.0235602094240838	.	49120001	50680000	#0000FF	1	0.125
chr2	50680001	50730000	B.2.1.1.1.1.1.1.2	0.131762652705061	.	50680001	50730000	#4848FF	1	0.25
chr2	50730001	50800000	B.2.1.1.2.1.2.1.1	0.109075043630017	.	50730001	50800000	#4848FF	1	0.25
chr2	50800001	51590000	B.2.2.1.2.1.2.1.2.2	0.0410122164048866	.	50800001	51590000	#0000FF	1	0.125
chr2	51590001	53870000	B.2.2.2.1.1.2.1	0.0244328097731239	.	51590001	53870000	#0000FF	1	0.125
chr2	53870001	53990000	A.2.2.1.2.2.2.1.1.2.1.2	0.429319371727749	.	53870001	53990000	#FFDADA	1	0.625
chr2	53990001	54080000	A.2.1.1.1.1.2.2.2.2.2.1.1	0.68935427574171	.	53990001	54080000	#FF9191	1	0.75
chr2	54080001	54220000	A.1.2.1.1.2.2.1.2.1.1.2	0.861256544502618	.	54080001	54220000	#FF4848	1	0.875
chr2	54220001	54360000	A.2.1.1.1.1.2.2.1.1.2.1.1	0.698952879581152	.	54220001	54360000	#FF9191	1	0.75
chr2	54360001	54400000	A.2.2.2.1.1.2.2.2.1.1.2.2	0.386561954624782	.	54360001	54400000	#FFDADA	1	0.625
chr2	54400001	54750000	A.2.1.1.2.2.2.2.1.1.1	0.610820244328098	.	54400001	54750000	#FF9191	1	0.75
chr2	54750001	54850000	A.1.2.1.2.1.2.1.2.1.2.2.1	0.829842931937173	.	54750001	54850000	#FF4848	1	0.875
chr2	54850001	54910000	A.2.1.2.2.1.1.1.2.1.2.1	0.543630017452007	.	54850001	54910000	#FF9191	1	0.75
chr2	54910001	54950000	A.2.2.1.2.1.2.1.1	0.458115183246073	.	54910001	54950000	#FFDADA	1	0.625
chr2	54950001	55060000	A.2.1.2.1.1.1.2.2.2	0.595986038394415	.	54950001	55060000	#FF9191	1	0.75
chr2	55060001	55130000	A.2.1.1.1.2.2.1.1.2.2.2	0.674520069808028	.	55060001	55130000	#FF9191	1	0.75
chr2	55130001	55170000	A.2.1.2.1.1.1.2.2.1.2	0.596858638743455	.	55130001	55170000	#FF9191	1	0.75
chr2	55170001	55250000	A.1.2.2.1.2.1.1.1.2.1	0.773996509598604	.	55170001	55250000	#FF4848	1	0.875
chr2	55250001	55390000	A.1.1.2.1.1.1.1.2.2.1	0.958115183246073	.	55250001	55390000	#FF0000	1	1
chr2	55390001	55450000	A.1.2.2.1.2.1.1.1.2.2	0.773123909249564	.	55390001	55450000	#FF4848	1	0.875
chr2	55450001	55660000	A.1.1.2.1.1.1.1.1	0.959860383944154	.	55450001	55660000	#FF0000	1	1
chr2	55660001	55860000	A.1.1.2.2.1.1.1.1.2.1	0.926701570680628	.	55660001	55860000	#FF0000	1	1
chr2	55860001	55920000	A.2.1.2.1.1.1.2.1.1.2	0.599476439790576	.	55860001	55920000	#FF9191	1	0.75
chr2	55920001	56320000	A.2.2.2.2.2.1.2.2.1	0.351657940663176	.	55920001	56320000	#FFDADA	1	0.625
chr2	56320001	56380000	B.1.1.1.2.1.1.1.2.2.2.2	0.305410122164049	.	56320001	56380000	#DADAFF	1	0.5
chr2	56380001	56410000	B.1.2.1.2.2.1.1.1	0.18499127399651	.	56380001	56410000	#9191FF	1	0.375
chr2	56410001	57760000	B.2.2.2.2.1.2.1.1.1	0.0104712041884817	.	56410001	57760000	#0000FF	1	0.125
chr2	57760001	57840000	B.2.1.1.2.1.2.2.2.1	0.105584642233857	.	57760001	57840000	#4848FF	1	0.25
chr2	57840001	57860000	B.2.1.2.1.1.1.1.1	0.0951134380453752	.	57840001	57860000	#4848FF	1	0.25
chr2	57860001	57920000	B.2.1.1.1.1.1.1.1	0.132635253054101	.	57860001	57920000	#4848FF	1	0.25
chr2	57920001	57940000	B.2.1.1.2.1.2.2.2.2	0.104712041884817	.	57920001	57940000	#4848FF	1	0.25
chr2	57940001	57960000	B.1.2.2.1.1.2.2.1	0.162303664921466	.	57940001	57960000	#9191FF	1	0.375
chr2	57960001	58010000	B.1.2.2.1.1.2.1.1	0.164048865619546	.	57960001	58010000	#9191FF	1	0.375
chr2	58010001	58110000	B.1.2.2.2.1.2.2.2	0.140488656195462	.	58010001	58110000	#9191FF	1	0.375
chr2	58110001	58250000	B.1.2.1.1.1.2.2.1.2	0.205933682373473	.	58110001	58250000	#9191FF	1	0.375
chr2	58250001	58480000	A.2.1.1.2.2.2.2.1.1.2.1	0.609947643979058	.	58250001	58480000	#FF9191	1	0.75
chr2	58480001	58770000	B.1.2.2.1.1.1.2.1	0.168411867364747	.	58480001	58770000	#9191FF	1	0.375
chr2	58770001	58810000	B.1.1.1.2.1.2.2	0.297556719022688	.	58770001	58810000	#DADAFF	1	0.5
chr2	58810001	58980000	A.1.2.2.2.1.1.1.1.2	0.755671902268761	.	58810001	58980000	#FF4848	1	0.875
chr2	58980001	59030000	A.2.2.2.1.1.2.2.1.1.1	0.391797556719023	.	58980001	59030000	#FFDADA	1	0.625
chr2	59030001	59430000	B.1.2.1.1.1.2.2.1.1.1	0.207678883071553	.	59030001	59430000	#9191FF	1	0.375
chr2	59430001	59540000	B.2.1.2.1.1.1.2.1.2	0.0898778359511344	.	59430001	59540000	#4848FF	1	0.25
chr2	59540001	60080000	B.2.2.1.2.1.2.2.2	0.0392670157068063	.	59540001	60080000	#0000FF	1	0.125
chr2	60080001	60750000	B.2.1.2.1.2.1.1.1	0.0820244328097731	.	60080001	60750000	#4848FF	1	0.25
chr2	60750001	60820000	B.1.1.2.2.1.1.2.1.1	0.245200698080279	.	60750001	60820000	#DADAFF	1	0.5
chr2	60820001	60920000	A.2.2.2.2.2.1.2.1.2	0.352530541012216	.	60820001	60920000	#FFDADA	1	0.625
chr2	60920001	60970000	A.2.2.1.1.2.2.2.2.1.2	0.465095986038394	.	60920001	60970000	#FFDADA	1	0.625
chr2	60970001	61240000	A.1.1.2.1.1.2.2.1.2	0.948516579406632	.	60970001	61240000	#FF0000	1	1
chr2	61240001	61280000	A.2.1.1.1.2.2.1.1.1.2	0.677137870855148	.	61240001	61280000	#FF9191	1	0.75
chr2	61280001	61350000	A.1.2.2.2.1.1.2.1.1	0.753926701570681	.	61280001	61350000	#FF4848	1	0.875
chr2	61350001	61400000	A.2.1.1.1.1.2.1.1.2.2	0.702443280977312	.	61350001	61400000	#FF9191	1	0.75
chr2	61400001	61470000	A.1.2.1.2.1.1.2.2.1.2	0.836823734729494	.	61400001	61470000	#FF4848	1	0.875
chr2	61470001	61700000	A.1.1.1.1.2.2.2.2.2	0.988656195462478	.	61470001	61700000	#FF0000	1	1
chr2	61700001	62130000	A.1.1.1.1.2.2.2.2.1	0.989528795811518	.	61700001	62130000	#FF0000	1	1
chr2	62130001	62240000	A.2.1.1.1.1.2.2.1.2.2	0.693717277486911	.	62130001	62240000	#FF9191	1	0.75
chr2	62240001	62630000	A.1.1.1.2.1.1.1.2	0.986910994764398	.	62240001	62630000	#FF0000	1	1
chr2	62630001	62710000	A.2.2.1.2.1.2.1.2.1	0.457242582897033	.	62630001	62710000	#FFDADA	1	0.625
chr2	62710001	62920000	A.2.1.2.2.1.1.2.1.2.2.1	0.538394415357766	.	62710001	62920000	#FF9191	1	0.75
chr2	62920001	62990000	A.2.1.2.2.1.1.1.2.1.1.1	0.545375218150087	.	62920001	62990000	#FF9191	1	0.75
chr2	62990001	63030000	B.1.1.1.1.1.1.2.2	0.335078534031414	.	62990001	63030000	#DADAFF	1	0.5
chr2	63030001	63800000	A.2.2.2.1.2.2.2.1	0.37347294938918	.	63030001	63800000	#FFDADA	1	0.625
chr2	63800001	64120000	A.2.1.2.1.2.1.2.2.2	0.56108202443281	.	63800001	64120000	#FF9191	1	0.75
chr2	64120001	64260000	A.2.1.1.1.1.2.2.1.2.1	0.694589877835951	.	64120001	64260000	#FF9191	1	0.75
chr2	64260001	64390000	A.1.2.1.2.1.1.1.2.1.2	0.845549738219895	.	64260001	64390000	#FF4848	1	0.875
chr2	64390001	64540000	A.1.2.1.2.1.2.1.1.2	0.832460732984293	.	64390001	64540000	#FF4848	1	0.875
chr2	64540001	64580000	A.2.2.1.2.1.2.2.2.2.2	0.451134380453752	.	64540001	64580000	#FFDADA	1	0.625
chr2	64580001	64830000	A.1.2.1.1.2.1.1.1.2	0.87347294938918	.	64580001	64830000	#FF4848	1	0.875
chr2	64830001	65100000	A.1.1.1.1.2.2.2.1.2	0.990401396160558	.	64830001	65100000	#FF0000	1	1
chr2	65100001	65150000	A.2.1.2.1.1.1.2.1.1.1	0.600349040139616	.	65100001	65150000	#FF9191	1	0.75
chr2	65150001	65260000	A.1.2.1.2.1.1.1.2.1.1	0.846422338568935	.	65150001	65260000	#FF4848	1	0.875
chr2	65260001	65300000	A.2.1.1.1.2.2.1.1.2.2.1	0.675392670157068	.	65260001	65300000	#FF9191	1	0.75
chr2	65300001	65470000	A.1.1.2.1.1.1.2	0.956369982547993	.	65300001	65470000	#FF0000	1	1
chr2	65470001	65510000	A.2.1.1.1.2.2.2.1.1.2	0.668411867364747	.	65470001	65510000	#FF9191	1	0.75
chr2	65510001	65810000	A.1.1.1.2.2.1.1.1.2	0.971204188481675	.	65510001	65810000	#FF0000	1	1
chr2	65810001	65970000	A.2.2.1.1.1.2.2.1.2	0.479930191972077	.	65810001	65970000	#FFDADA	1	0.625
chr2	65970001	66020000	B.1.1.1.2.1.1.1.1.1	0.31151832460733	.	65970001	66020000	#DADAFF	1	0.5
chr2	66020001	66080000	A.2.2.1.2.2.2.2.1.1.1	0.425828970331588	.	66020001	66080000	#FFDADA	1	0.625
chr2	66080001	66660000	B.1.2.1.2.1.2.1	0.18673647469459	.	66080001	66660000	#9191FF	1	0.375
chr2	66660001	66800000	A.2.1.2.2.2.2.2.1.2.1.1	0.503490401396161	.	66660001	66800000	#FF9191	1	0.75
chr2	66800001	67610000	B.2.2.2.1.1.1.1.2	0.0261780104712042	.	66800001	67610000	#0000FF	1	0.125
chr2	67610001	67650000	B.1.2.1.2.2.1.2.2.1.2.1	0.178010471204188	.	67610001	67650000	#9191FF	1	0.375
chr2	67650001	68050000	B.2.1.2.1.2.1.1.2	0.081151832460733	.	67650001	68050000	#4848FF	1	0.25
chr2	68050001	68120000	B.1.1.2.2.2.1.1.2.2.1	0.232984293193717	.	68050001	68120000	#DADAFF	1	0.5
chr2	68120001	68230000	B.1.1.1.2.1.1.2.2.1	0.303664921465969	.	68120001	68230000	#DADAFF	1	0.5
chr2	68230001	68270000	B.1.1.1.2.1.2.1.2.2	0.298429319371728	.	68230001	68270000	#DADAFF	1	0.5
chr2	68270001	68360000	A.2.1.1.1.1.2.2.1.1.2.2.1.1	0.697207678883072	.	68270001	68360000	#FF9191	1	0.75
chr2	68360001	68500000	A.1.1.2.1.1.2.2.1.1.1	0.950261780104712	.	68360001	68500000	#FF0000	1	1
chr2	68500001	68590000	A.1.2.2.1.2.1.1.1.1.2	0.774869109947644	.	68500001	68590000	#FF4848	1	0.875
chr2	68590001	68680000	A.1.1.2.2.1.2.2.2.2.1.2	0.906631762652705	.	68590001	68680000	#FF0000	1	1
chr2	68680001	68720000	A.2.1.2.2.1.1.1.2.1.1.2	0.544502617801047	.	68680001	68720000	#FF9191	1	0.75
chr2	68720001	68930000	A.1.1.2.2.1.2.2.2.2.1.1.1.2	0.908376963350785	.	68720001	68930000	#FF0000	1	1
chr2	68930001	68980000	A.2.1.1.1.2.2.2.1.1.1	0.669284467713787	.	68930001	68980000	#FF9191	1	0.75
chr2	68980001	69140000	A.1.1.2.2.1.2.2.2.2.1.1.1.1	0.909249563699825	.	68980001	69140000	#FF0000	1	1
chr2	69140001	69270000	A.2.1.2.1.1.2.1.2.1.1	0.589005235602094	.	69140001	69270000	#FF9191	1	0.75
chr2	69270001	69540000	A.2.1.1.1.1.1.2.2.1	0.706806282722513	.	69270001	69540000	#FF9191	1	0.75
chr2	69540001	69600000	A.2.1.1.1.2.1.2.1.2	0.680628272251309	.	69540001	69600000	#FF9191	1	0.75
chr2	69600001	69770000	A.1.1.2.2.1.2.1.2.1.2	0.914485165794066	.	69600001	69770000	#FF0000	1	1
chr2	69770001	69820000	A.2.1.1.1.2.1.2.2.2	0.678883071553229	.	69770001	69820000	#FF9191	1	0.75
chr2	69820001	69930000	A.1.2.1.1.1.1.1.2.1.2	0.889179755671902	.	69820001	69930000	#FF4848	1	0.875
chr2	69930001	69970000	A.2.1.2.1.1.2.1.1.1.1.2	0.593368237347295	.	69930001	69970000	#FF9191	1	0.75
chr2	69970001	70110000	A.1.1.2.2.1.2.1.1.1.1.2	0.919720767888307	.	69970001	70110000	#FF0000	1	1
chr2	70110001	70160000	A.2.1.1.1.2.2.1.2.2	0.670157068062827	.	70110001	70160000	#FF9191	1	0.75
chr2	70160001	70280000	A.1.1.2.2.1.2.1.1.1.1.1	0.920593368237347	.	70160001	70280000	#FF0000	1	1
chr2	70280001	70370000	A.1.1.2.2.1.2.1.1.2.2	0.916230366492147	.	70280001	70370000	#FF0000	1	1
chr2	70370001	70520000	A.1.1.2.2.1.2.1.1.2.1	0.917102966841187	.	70370001	70520000	#FF0000	1	1
chr2	70520001	70580000	A.2.1.2.2.1.2.1.1.1	0.532286212914485	.	70520001	70580000	#FF9191	1	0.75
chr2	70580001	70840000	A.2.1.1.1.1.1.2.2.2	0.705933682373473	.	70580001	70840000	#FF9191	1	0.75
chr2	70840001	70910000	A.2.2.1.1.2.2.2.1.1	0.468586387434555	.	70840001	70910000	#FFDADA	1	0.625
chr2	70910001	71000000	A.1.2.2.1.2.1.2.1.1.2.2	0.769633507853403	.	70910001	71000000	#FF4848	1	0.875
chr2	71000001	71220000	A.1.2.1.2.1.1.1.2.2.1.1	0.844677137870855	.	71000001	71220000	#FF4848	1	0.875
chr2	71220001	71310000	A.1.2.2.1.2.1.2.1.1.2.1	0.770506108202443	.	71220001	71310000	#FF4848	1	0.875
chr2	71310001	71370000	A.2.1.1.1.1.2.1.2.1	0.701570680628272	.	71310001	71370000	#FF9191	1	0.75
chr2	71370001	71750000	A.1.1.2.2.1.2.2.1.2	0.911867364746946	.	71370001	71750000	#FF0000	1	1
chr2	71750001	71850000	A.2.2.2.1.1.2.1.2.2.1.2.2.2	0.393542757417103	.	71750001	71850000	#FFDADA	1	0.625
chr2	71850001	72000000	A.2.2.1.2.2.2.2.2.1	0.422338568935428	.	71850001	72000000	#FFDADA	1	0.625
chr2	72000001	72050000	B.1.1.1.2.1.2.1.1.1	0.301919720767888	.	72000001	72050000	#DADAFF	1	0.5
chr2	72050001	72400000	A.2.2.2.1.2.2.2.2	0.37260034904014	.	72050001	72400000	#FFDADA	1	0.625
chr2	72400001	72780000	B.1.2.1.1.1.1.1.2	0.219022687609075	.	72400001	72780000	#9191FF	1	0.375
chr2	72780001	72950000	B.1.1.2.1.2.1.1.1.1	0.265270506108202	.	72780001	72950000	#DADAFF	1	0.5
chr2	72950001	73000000	B.1.1.1.2.1.2.1.2.1	0.299301919720768	.	72950001	73000000	#DADAFF	1	0.5
chr2	73000001	73070000	A.2.2.2.2.2.2.2.1	0.340314136125654	.	73000001	73070000	#FFDADA	1	0.625
chr2	73070001	73110000	B.1.1.1.1.1.1.1.2.2	0.336823734729494	.	73070001	73110000	#DADAFF	1	0.5
chr2	73110001	73220000	A.2.1.1.1.2.2.2.2.2.2	0.664921465968586	.	73110001	73220000	#FF9191	1	0.75
chr2	73220001	73440000	A.1.1.2.2.1.2.2.2.2.1.1.2	0.907504363001745	.	73220001	73440000	#FF0000	1	1
chr2	73440001	73480000	A.2.1.1.1.1.2.1.2.2	0.700698080279232	.	73440001	73480000	#FF9191	1	0.75
chr2	73480001	73630000	A.2.1.1.1.2.2.2.2.2.1	0.665794066317626	.	73480001	73630000	#FF9191	1	0.75
chr2	73630001	73840000	A.2.1.2.2.1.1.1.1.2	0.546247818499127	.	73630001	73840000	#FF9191	1	0.75
chr2	73840001	73900000	A.2.2.1.1.2.2.2.2.2.1	0.464223385689354	.	73840001	73900000	#FFDADA	1	0.625
chr2	73900001	74020000	A.1.1.1.1.1.2.1.1.2	0.99825479930192	.	73900001	74020000	#FF0000	1	1
chr2	74030001	74310000	A.1.1.1.1.1.2.1.1.2	0.99825479930192	.	74030001	74310000	#FF0000	1	1
chr2	74310001	74380000	A.1.2.1.2.1.1.2.1.2.2.2.1	0.839441535776614	.	74310001	74380000	#FF4848	1	0.875
chr2	74380001	74720000	A.1.1.1.1.2.2.2.1.1	0.991273996509599	.	74380001	74720000	#FF0000	1	1
chr2	74720001	74810000	A.1.1.2.2.1.2.2.1.1	0.912739965095986	.	74720001	74810000	#FF0000	1	1
chr2	74810001	74890000	A.1.2.2.2.2.1.1.1.2	0.732111692844677	.	74810001	74890000	#FF4848	1	0.875
chr2	74890001	74950000	A.2.2.1.1.2.2.2.2.1.1	0.465968586387435	.	74890001	74950000	#FFDADA	1	0.625
chr2	74950001	75120000	A.2.1.1.2.2.1.1.1.2.2	0.633507853403141	.	74950001	75120000	#FF9191	1	0.75
chr2	75120001	75270000	A.2.1.2.2.1.1.2.1.2.1	0.539267015706806	.	75120001	75270000	#FF9191	1	0.75
chr2	75270001	75810000	B.1.2.1.2.1.2.2	0.18586387434555	.	75270001	75810000	#9191FF	1	0.375
chr2	75810001	75870000	B.1.1.2.2.2.1.1.2.2.2	0.232111692844677	.	75810001	75870000	#DADAFF	1	0.5
chr2	75870001	75940000	A.2.2.1.2.2.2.2.1.1.2	0.424956369982548	.	75870001	75940000	#FFDADA	1	0.625
chr2	75940001	76090000	B.1.2.2.2.1.1.2.1.2.2	0.146596858638743	.	75940001	76090000	#9191FF	1	0.375
chr2	76090001	77900000	B.2.2.2.2.1.2.1.2	0.00785340314136126	.	76090001	77900000	#0000FF	1	0.125
chr2	77910001	78340000	B.2.2.2.2.1.2.1.2	0.00785340314136126	.	77910001	78340000	#0000FF	1	0.125
chr2	78340001	78780000	B.1.2.2.2.1.1.2.1.2.1	0.147469458987784	.	78340001	78780000	#9191FF	1	0.375
chr2	78780001	79180000	B.2.2.1.1.2.1.2	0.0549738219895288	.	78780001	79180000	#0000FF	1	0.125
chr2	79180001	79230000	B.1.2.2.2.1.2.1.1.2	0.143106457242583	.	79180001	79230000	#9191FF	1	0.375
chr2	79230001	79310000	B.2.1.1.2.1.2.1.2	0.108202443280977	.	79230001	79310000	#4848FF	1	0.25
chr2	79310001	79480000	B.2.1.2.1.2.2.2	0.0776614310645724	.	79310001	79480000	#4848FF	1	0.25
chr2	79480001	80140000	B.2.2.2.1.1.1.1.1	0.0270506108202443	.	79480001	80140000	#0000FF	1	0.125
chr2	80140001	80210000	B.1.2.2.2.1.2.1.1.1	0.143979057591623	.	80140001	80210000	#9191FF	1	0.375
chr2	80210001	80420000	A.2.2.2.2.2.1.2.2.2	0.350785340314136	.	80210001	80420000	#FFDADA	1	0.625
chr2	80420001	80500000	B.1.1.1.2.1.1.1.2.2.1	0.307155322862129	.	80420001	80500000	#DADAFF	1	0.5
chr2	80500001	80570000	B.1.1.2.2.1.1.2.1.2	0.244328097731239	.	80500001	80570000	#DADAFF	1	0.5
chr2	80570001	80660000	B.1.1.1.1.1.1.2.1	0.335951134380454	.	80570001	80660000	#DADAFF	1	0.5
chr2	80660001	80720000	B.1.2.1.2.2.1.2.2.1.2.2	0.177137870855148	.	80660001	80720000	#9191FF	1	0.375
chr2	80720001	80780000	B.1.2.2.1.1.2.1.2	0.163176265270506	.	80720001	80780000	#9191FF	1	0.375
chr2	80780001	81230000	B.2.2.1.2.1.1.1.1.1	0.0514834205933682	.	80780001	81230000	#0000FF	1	0.125
chr2	81230001	82440000	B.2.2.1.2.1.2.1.1	0.0427574171029668	.	81230001	82440000	#0000FF	1	0.125
chr2	82440001	82540000	B.2.2.1.2.1.1.1.1.2	0.0506108202443281	.	82440001	82540000	#0000FF	1	0.125
chr2	82550001	84000000	B.2.2.1.2.1.1.1.1.2	0.0506108202443281	.	82550001	84000000	#0000FF	1	0.125
chr2	84000001	84130000	B.1.1.1.2.1.1.1.2.1	0.308027923211169	.	84000001	84130000	#DADAFF	1	0.5
chr2	84130001	84150000	B.1.1.2.2.2.1.1.2.1	0.233856893542757	.	84130001	84150000	#DADAFF	1	0.5
chr2	84150001	84290000	A.2.2.2.1.1.1.1.1.1.2	0.419720767888307	.	84150001	84290000	#FFDADA	1	0.625
chr2	84290001	84400000	B.1.2.2.2.1.2.1.2	0.142233856893543	.	84290001	84400000	#9191FF	1	0.375
chr2	84400001	84520000	B.1.2.2.1.1.1.2.2.2.1	0.165794066317627	.	84400001	84520000	#9191FF	1	0.375
chr2	84520001	84570000	B.1.2.2.1.1.2.2.2	0.161431064572426	.	84520001	84570000	#9191FF	1	0.375
chr2	84570001	84660000	B.1.2.1.2.2.1.2.2.1.1	0.178883071553229	.	84570001	84660000	#9191FF	1	0.375
chr2	84660001	84740000	A.2.2.2.1.1.2.2.2.1.2	0.385689354275742	.	84660001	84740000	#FFDADA	1	0.625
chr2	84740001	84910000	B.1.2.1.2.2.1.2.2.2	0.176265270506108	.	84740001	84910000	#9191FF	1	0.375
chr2	84910001	85120000	A.2.2.2.2.2.1.2.1.1	0.353403141361257	.	84910001	85120000	#FFDADA	1	0.625
chr2	85120001	85180000	A.1.2.2.2.2.1.1.1.1	0.732984293193717	.	85120001	85180000	#FF4848	1	0.875
chr2	85180001	85230000	A.1.2.2.1.2.1.1.1.1.1	0.775741710296684	.	85180001	85230000	#FF4848	1	0.875
chr2	85230001	85470000	A.1.2.1.2.1.2.1.1.1.2	0.833333333333333	.	85230001	85470000	#FF4848	1	0.875
chr2	85470001	85530000	A.2.1.1.1.2.2.2.1.2	0.667539267015707	.	85470001	85530000	#FF9191	1	0.75
chr2	85530001	85600000	A.1.2.1.2.1.1.2.1.2.1	0.841186736474695	.	85530001	85600000	#FF4848	1	0.875
chr2	85600001	85660000	A.1.2.1.1.1.1.1.2.1.1	0.890052356020942	.	85600001	85660000	#FF4848	1	0.875
chr2	85660001	85760000	A.1.1.1.2.2.2.2.2	0.960732984293194	.	85660001	85760000	#FF0000	1	1
chr2	85760001	85840000	A.1.2.1.1.1.1.1.2.2	0.888307155322862	.	85760001	85840000	#FF4848	1	0.875
chr2	85840001	85940000	A.1.2.1.2.1.1.2.1.2.2.2.2	0.838568935427574	.	85840001	85940000	#FF4848	1	0.875
chr2	85940001	86030000	A.1.2.2.2.2.1.1.2.1	0.731239092495637	.	85940001	86030000	#FF4848	1	0.875
chr2	86030001	86060000	A.2.2.1.1.2.2.2.1.2.2	0.466841186736475	.	86030001	86060000	#FFDADA	1	0.625
chr2	86060001	86290000	A.1.1.1.2.1.1.2.2.1	0.983420593368237	.	86060001	86290000	#FF0000	1	1
chr2	86290001	86370000	A.1.2.2.1.2.1.2.1.1.1	0.771378708551483	.	86290001	86370000	#FF4848	1	0.875
chr2	86370001	86440000	A.1.2.1.2.1.1.2.1.2.2.1	0.840314136125654	.	86370001	86440000	#FF4848	1	0.875
chr2	86440001	86930000	A.1.1.1.2.2.2.2.1	0.961605584642234	.	86440001	86930000	#FF0000	1	1
chr2	86930001	86950000	A.2.1.2.2.1.1.1.1.1.2	0.547120418848168	.	86930001	86950000	#FF9191	1	0.75
chr2	86970001	87060000	A.2.1.2.2.1.1.1.1.1.2	0.547120418848168	.	86970001	87060000	#FF9191	1	0.75
chr2	87060001	87100000	B.1.1.1.1.1.1.1.1	0.338568935427574	.	87060001	87100000	#DADAFF	1	0.5
chr2	87100001	87140000	B.1.1.1.2.1.2.1.1.2.2	0.300174520069808	.	87100001	87140000	#DADAFF	1	0.5
chr2	87150001	87160000	B.1.1.1.2.1.2.1.1.2.2	0.300174520069808	.	87150001	87160000	#DADAFF	1	0.5
chr2	87170001	87180000	B.1.1.1.2.1.2.1.1.2.2	0.300174520069808	.	87170001	87180000	#DADAFF	1	0.5
chr2	87270001	87280000	B.1.1.1.2.1.2.1.1.2.2	0.300174520069808	.	87270001	87280000	#DADAFF	1	0.5
chr2	87290001	87310000	B.1.1.1.2.1.2.1.1.2.2	0.300174520069808	.	87290001	87310000	#DADAFF	1	0.5
chr2	87310001	87340000	A.2.2.2.1.1.2.1.2.2.1.2.1	0.396160558464223	.	87310001	87340000	#FFDADA	1	0.625
chr2	87350001	87360000	A.2.2.2.1.1.2.1.2.2.1.2.1	0.396160558464223	.	87350001	87360000	#FFDADA	1	0.625
chr2	87370001	87380000	A.2.2.2.1.1.2.1.2.2.1.2.1	0.396160558464223	.	87370001	87380000	#FFDADA	1	0.625
chr2	87390001	87490000	A.2.2.2.1.1.2.1.2.2.1.2.1	0.396160558464223	.	87390001	87490000	#FFDADA	1	0.625
chr2	87500001	87560000	A.2.2.2.1.1.2.1.2.2.1.2.1	0.396160558464223	.	87500001	87560000	#FFDADA	1	0.625
chr2	87560001	87590000	B.1.1.1.2.1.2.1.1.2.1	0.301047120418848	.	87560001	87590000	#DADAFF	1	0.5
chr2	87600001	87610000	B.1.1.1.2.1.2.1.1.2.1	0.301047120418848	.	87600001	87610000	#DADAFF	1	0.5
chr2	87620001	87630000	B.1.1.1.2.1.2.1.1.2.1	0.301047120418848	.	87620001	87630000	#DADAFF	1	0.5
chr2	87740001	87900000	A.1.2.1.2.1.1.1.2.2.2	0.842931937172775	.	87740001	87900000	#FF4848	1	0.875
chr2	87910001	87920000	A.1.2.1.2.1.1.1.2.2.2	0.842931937172775	.	87910001	87920000	#FF4848	1	0.875
chr2	87930001	88020000	A.1.2.1.2.1.1.1.2.2.2	0.842931937172775	.	87930001	88020000	#FF4848	1	0.875
chr2	88030001	88040000	A.1.2.1.2.1.1.1.2.2.2	0.842931937172775	.	88030001	88040000	#FF4848	1	0.875
chr2	88150001	88190000	A.1.2.1.2.1.1.1.2.2.2	0.842931937172775	.	88150001	88190000	#FF4848	1	0.875
chr2	88210001	88240000	A.1.2.1.2.1.1.1.2.2.2	0.842931937172775	.	88210001	88240000	#FF4848	1	0.875
chr2	88260001	88280000	A.1.2.1.2.1.1.1.2.2.2	0.842931937172775	.	88260001	88280000	#FF4848	1	0.875
chr2	88290001	88380000	A.1.2.1.2.1.1.1.2.2.2	0.842931937172775	.	88290001	88380000	#FF4848	1	0.875
chr2	88380001	88480000	A.2.1.2.1.1.1.2.1.2	0.598603839441536	.	88380001	88480000	#FF9191	1	0.75
chr2	88480001	88530000	A.2.2.2.2.2.2.2.2	0.339441535776614	.	88480001	88530000	#FFDADA	1	0.625
chr2	88530001	88900000	A.2.1.1.2.2.1.1.2.1	0.632635253054101	.	88530001	88900000	#FF9191	1	0.75
chr2	88900001	89060000	A.1.2.1.1.2.1.2.1.2.1	0.868237347294939	.	88900001	89060000	#FF4848	1	0.875
chr2	89060001	89550000	B.1.1.2.1.2.1.1.2.2	0.261780104712042	.	89060001	89550000	#DADAFF	1	0.5
chr2	89600001	89610000	B.1.2.2.2.1.1.2.2.2	0.144851657940663	.	89600001	89610000	#9191FF	1	0.375
chr2	89830001	89870000	B.1.2.2.2.1.1.2.2.2	0.144851657940663	.	89830001	89870000	#9191FF	1	0.375
chr2	89880001	89890000	B.1.2.2.2.1.1.2.2.2	0.144851657940663	.	89880001	89890000	#9191FF	1	0.375
chr2	89910001	89920000	B.1.2.2.2.1.1.2.2.2	0.144851657940663	.	89910001	89920000	#9191FF	1	0.375
chr2	89930001	89940000	B.1.2.2.2.1.1.2.2.2	0.144851657940663	.	89930001	89940000	#9191FF	1	0.375
chr2	89970001	89980000	B.1.2.2.2.1.1.2.2.2	0.144851657940663	.	89970001	89980000	#9191FF	1	0.375
chr2	89990001	90150000	B.1.2.2.2.1.1.2.2.2	0.144851657940663	.	89990001	90150000	#9191FF	1	0.375
chr2	90160001	90190000	B.1.2.2.2.1.1.2.2.2	0.144851657940663	.	90160001	90190000	#9191FF	1	0.375
chr2	90210001	90270000	B.1.2.2.2.1.1.2.2.2	0.144851657940663	.	90210001	90270000	#9191FF	1	0.375
chr2	90370001	90380000	B.1.2.2.2.1.1.2.2.2	0.144851657940663	.	90370001	90380000	#9191FF	1	0.375
chr2	90410001	90440000	B.1.2.2.2.1.1.2.2.2	0.144851657940663	.	90410001	90440000	#9191FF	1	0.375
chr2	90450001	90490000	B.1.2.2.2.1.1.2.2.2	0.144851657940663	.	90450001	90490000	#9191FF	1	0.375
chr2	91590001	91600000	B.1.2.2.2.1.1.2.2.2	0.144851657940663	.	91590001	91600000	#9191FF	1	0.375
chr2	91630001	91650000	B.1.2.2.2.1.1.2.2.2	0.144851657940663	.	91630001	91650000	#9191FF	1	0.375
chr2	91660001	91710000	B.1.2.2.2.1.1.2.2.2	0.144851657940663	.	91660001	91710000	#9191FF	1	0.375
chr2	91720001	91730000	B.1.2.2.2.1.1.2.2.2	0.144851657940663	.	91720001	91730000	#9191FF	1	0.375
chr2	91740001	91750000	B.1.2.2.2.1.1.2.2.2	0.144851657940663	.	91740001	91750000	#9191FF	1	0.375
chr2	91760001	91830000	B.1.2.2.2.1.1.2.2.2	0.144851657940663	.	91760001	91830000	#9191FF	1	0.375
chr2	91830001	91900000	B.2.1.1.2.1.1.1	0.114310645724258	.	91830001	91900000	#4848FF	1	0.25
chr2	91910001	91980000	B.2.1.1.2.1.1.1	0.114310645724258	.	91910001	91980000	#4848FF	1	0.25
chr2	92030001	92170000	B.2.1.1.2.1.1.1	0.114310645724258	.	92030001	92170000	#4848FF	1	0.25
chr2	92180001	92200000	B.2.1.1.2.1.1.1	0.114310645724258	.	92180001	92200000	#4848FF	1	0.25
chr2	92250001	92330000	B.2.1.1.2.1.1.1	0.114310645724258	.	92250001	92330000	#4848FF	1	0.25
chr2	95330001	95380000	B.1.1.1.2.2.1.2.2.2	0.280104712041885	.	95330001	95380000	#DADAFF	1	0.5
chr2	95390001	95850000	B.1.1.1.2.2.1.2.2.2	0.280104712041885	.	95390001	95850000	#DADAFF	1	0.5
chr2	95850001	96100000	A.1.2.2.1.1.1.2.2.1	0.789703315881326	.	95850001	96100000	#FF4848	1	0.875
chr2	96140001	96260000	A.1.2.2.1.1.1.2.2.1	0.789703315881326	.	96140001	96260000	#FF4848	1	0.875
chr2	96310001	96440000	A.1.2.2.1.1.1.2.2.1	0.789703315881326	.	96310001	96440000	#FF4848	1	0.875
chr2	96460001	96650000	A.1.2.2.1.1.1.2.2.1	0.789703315881326	.	96460001	96650000	#FF4848	1	0.875
chr2	96650001	96700000	A.2.1.1.1.1.1.1.1.1	0.712041884816754	.	96650001	96700000	#FF9191	1	0.75
chr2	96710001	96780000	A.2.1.1.1.1.1.1.1.1	0.712041884816754	.	96710001	96780000	#FF9191	1	0.75
chr2	96780001	96930000	A.1.1.2.1.2.2.2.1.1	0.933682373472949	.	96780001	96930000	#FF0000	1	1
chr2	96930001	97230000	A.1.1.2.1.2.2.2.1.2.2	0.931937172774869	.	96930001	97230000	#FF0000	1	1
chr2	97230001	97540000	A.1.1.1.2.1.2.2.2.2	0.972949389179756	.	97230001	97540000	#FF0000	1	1
chr2	97540001	97610000	A.1.2.1.2.1.1.2.1.1	0.842059336823735	.	97540001	97610000	#FF4848	1	0.875
chr2	97610001	97900000	A.1.2.1.2.1.1.2.2.2.1	0.835951134380454	.	97610001	97900000	#FF4848	1	0.875
chr2	98010001	98030000	A.1.2.2.1.2.1.2.2.1.1	0.767888307155323	.	98010001	98030000	#FF4848	1	0.875
chr2	98140001	98300000	A.1.2.2.1.2.1.2.2.1.1	0.767888307155323	.	98140001	98300000	#FF4848	1	0.875
chr2	98300001	98410000	A.1.2.2.2.2.1.2.2.1	0.726876090750436	.	98300001	98410000	#FF4848	1	0.875
chr2	98410001	99030000	A.1.2.1.2.2.1.2.2.1.1	0.81151832460733	.	98410001	99030000	#FF4848	1	0.875
chr2	99030001	99230000	A.1.2.1.2.2.1.2.2.2.2	0.808027923211169	.	99030001	99230000	#FF4848	1	0.875
chr2	99230001	99940000	A.2.1.1.2.2.1.1.2.2	0.631762652705061	.	99230001	99940000	#FF9191	1	0.75
chr2	99940001	100100000	A.1.1.2.2.1.2.2.2.2.2	0.905759162303665	.	99940001	100100000	#FF0000	1	1
chr2	100100001	100160000	A.2.1.2.2.1.2.2.1.1	0.527923211169284	.	100100001	100160000	#FF9191	1	0.75
chr2	100160001	100410000	A.2.1.2.1.1.2.1.2.2	0.585514834205934	.	100160001	100410000	#FF9191	1	0.75
chr2	100410001	100850000	A.2.2.2.1.2.2.1.1.1.2	0.37783595113438	.	100410001	100850000	#FFDADA	1	0.625
chr2	100850001	100890000	A.2.2.2.1.1.2.1.2.2.2	0.392670157068063	.	100850001	100890000	#FFDADA	1	0.625
chr2	100890001	101090000	A.1.2.2.1.2.1.2.2.1.2.2	0.766143106457243	.	100890001	101090000	#FF4848	1	0.875
chr2	101090001	101210000	A.2.1.1.2.2.1.2.1.1.2	0.630017452006981	.	101090001	101210000	#FF9191	1	0.75
chr2	101210001	101580000	A.2.1.2.2.1.1.2.1.1	0.540139616055846	.	101210001	101580000	#FF9191	1	0.75
chr2	101580001	101620000	A.2.2.1.1.2.2.1.1.2.1	0.472949389179756	.	101580001	101620000	#FFDADA	1	0.625
chr2	101620001	101720000	A.2.1.2.2.1.1.2.2.1.1.2	0.534904013961606	.	101620001	101720000	#FF9191	1	0.75
chr2	101720001	101930000	A.1.2.1.2.2.1.2.2.2.1.2	0.808900523560209	.	101720001	101930000	#FF4848	1	0.875
chr2	101930001	102050000	A.2.1.2.2.1.1.2.2.1.1.1	0.535776614310646	.	101930001	102050000	#FF9191	1	0.75
chr2	102050001	102450000	A.1.2.1.1.2.1.2.1.2.2	0.867364746945899	.	102050001	102450000	#FF4848	1	0.875
chr2	102450001	102500000	A.2.2.1.1.2.2.1.1.2.2	0.472076788830716	.	102450001	102500000	#FFDADA	1	0.625
chr2	102500001	102650000	A.2.1.2.2.2.2.1.1.2	0.507853403141361	.	102500001	102650000	#FF9191	1	0.75
chr2	102650001	102780000	A.1.2.2.1.1.1.1.1.2.1	0.798429319371728	.	102650001	102780000	#FF4848	1	0.875
chr2	102780001	102840000	A.2.2.1.2.2.2.2.1.2.1	0.424083769633508	.	102780001	102840000	#FFDADA	1	0.625
chr2	102840001	102880000	A.2.1.2.2.1.1.2.2.2	0.533158813263525	.	102840001	102880000	#FF9191	1	0.75
chr2	102880001	103080000	A.1.2.1.2.2.1.1.1.1.2.1	0.821989528795812	.	102880001	103080000	#FF4848	1	0.875
chr2	103080001	103230000	A.2.2.2.1.1.1.1.2.2.2.2	0.411867364746946	.	103080001	103230000	#FFDADA	1	0.625
chr2	103230001	103360000	A.2.1.1.2.2.2.2.1.2	0.608202443280977	.	103230001	103360000	#FF9191	1	0.75
chr2	103360001	103430000	A.2.2.2.2.2.2.1.2.2.1.1	0.343804537521815	.	103360001	103430000	#FFDADA	1	0.625
chr2	103430001	103570000	B.1.2.2.2.1.1.2.1.1	0.148342059336824	.	103430001	103570000	#9191FF	1	0.375
chr2	103570001	103960000	B.2.2.1.2.1.1.1.2.2.2	0.0471204188481675	.	103570001	103960000	#0000FF	1	0.125
chr2	103960001	105160000	B.2.2.2.1.1.1.2	0.0253054101221641	.	103960001	105160000	#0000FF	1	0.125
chr2	105160001	105490000	B.2.1.2.1.2.1.2.2	0.0794066317626527	.	105160001	105490000	#4848FF	1	0.25
chr2	105490001	105590000	B.1.2.1.2.2.2.1.2.2	0.171902268760908	.	105490001	105590000	#9191FF	1	0.375
chr2	105590001	105650000	B.1.1.1.2.2.1.1.2.1.2.2.2	0.288830715532286	.	105590001	105650000	#DADAFF	1	0.5
chr2	105650001	105870000	A.2.1.2.2.2.2.1.1.1	0.508726003490401	.	105650001	105870000	#FF9191	1	0.75
chr2	105870001	105930000	A.2.1.1.2.2.2.1.1.1.2.2	0.618673647469459	.	105870001	105930000	#FF9191	1	0.75
chr2	105930001	106010000	A.1.2.1.2.2.1.1.2.2.2	0.81500872600349	.	105930001	106010000	#FF4848	1	0.875
chr2	106010001	106140000	A.1.1.2.2.1.2.2.2.1.1	0.910994764397906	.	106010001	106140000	#FF0000	1	1
chr2	106140001	106210000	A.2.1.1.2.2.2.1.1.1.1.1.1	0.6239092495637	.	106140001	106210000	#FF9191	1	0.75
chr2	106210001	106500000	A.1.2.1.2.2.1.1.1.1.2.2	0.821116928446771	.	106210001	106500000	#FF4848	1	0.875
chr2	106500001	106610000	A.2.2.2.1.1.1.1.2.2.2.1	0.412739965095986	.	106500001	106610000	#FFDADA	1	0.625
chr2	106610001	106740000	A.2.2.2.2.2.2.1.2.2.2.2	0.341186736474695	.	106610001	106740000	#FFDADA	1	0.625
chr2	106740001	106830000	A.2.1.2.2.2.2.1.2.2	0.506108202443281	.	106740001	106830000	#FF9191	1	0.75
chr2	106830001	107010000	B.1.1.2.1.2.2.1.1.1.1.1	0.259162303664921	.	106830001	107010000	#DADAFF	1	0.5
chr2	107010001	107050000	B.1.1.2.1.2.2.1.1.1.2	0.257417102966841	.	107010001	107050000	#DADAFF	1	0.5
chr2	107060001	107210000	B.1.1.2.1.2.2.1.1.1.2	0.257417102966841	.	107060001	107210000	#DADAFF	1	0.5
chr2	107210001	107270000	B.2.1.1.2.2.1.2	0.0994764397905759	.	107210001	107270000	#4848FF	1	0.25
chr2	107270001	107480000	B.2.1.2.2.2.2.1.2.1	0.0671902268760907	.	107270001	107480000	#4848FF	1	0.25
chr2	107480001	108290000	B.2.2.2.2.1.1.2.1	0.012216404886562	.	107480001	108290000	#0000FF	1	0.125
chr2	108290001	108310000	B.1.2.1.1.1.1.2.1.1	0.218150087260035	.	108290001	108310000	#9191FF	1	0.375
chr2	108310001	108370000	A.2.2.2.1.1.1.1.2.1.1	0.415357766143106	.	108310001	108370000	#FFDADA	1	0.625
chr2	108370001	108450000	B.2.1.2.2.2.2.1.2.2	0.0663176265270506	.	108370001	108450000	#4848FF	1	0.25
chr2	108510001	108760000	B.2.1.2.2.2.2.1.2.2	0.0663176265270506	.	108510001	108760000	#4848FF	1	0.25
chr2	108760001	108820000	B.2.1.1.1.1.1.2.2	0.130017452006981	.	108760001	108820000	#4848FF	1	0.25
chr2	108820001	108870000	B.1.2.1.1.1.1.2.1.2.2	0.216404886561955	.	108820001	108870000	#9191FF	1	0.375
chr2	108870001	108970000	A.2.2.2.2.2.2.1.2.2.1.2	0.342931937172775	.	108870001	108970000	#FFDADA	1	0.625
chr2	108970001	109210000	A.1.1.2.2.2.2.2.2	0.891797556719023	.	108970001	109210000	#FF0000	1	1
chr2	109210001	109540000	A.1.2.1.1.2.1.2.1.1.1	0.869982547993019	.	109210001	109540000	#FF4848	1	0.875
chr2	109540001	110110000	A.2.2.1.1.1.2.2.2	0.479057591623037	.	109540001	110110000	#FFDADA	1	0.625
chr2	110250001	110300000	B.1.1.2.2.2.1.1.1.2.1.2	0.235602094240838	.	110250001	110300000	#DADAFF	1	0.5
chr2	110300001	110500000	B.1.1.2.1.2.1.1.2.1	0.262652705061082	.	110300001	110500000	#DADAFF	1	0.5
chr2	110850001	110990000	B.1.1.1.1.2.1.2.1.1	0.321116928446771	.	110850001	110990000	#DADAFF	1	0.5
chr2	111090001	111100000	B.1.1.1.1.2.1.2.1.1	0.321116928446771	.	111090001	111100000	#DADAFF	1	0.5
chr2	111120001	111130000	B.1.1.1.1.2.1.2.1.1	0.321116928446771	.	111120001	111130000	#DADAFF	1	0.5
chr2	111380001	111500000	A.2.1.1.2.2.1.2.1.1.1	0.630890052356021	.	111380001	111500000	#FF9191	1	0.75
chr2	111500001	111860000	A.2.2.2.1.2.2.1.1.1.1	0.378708551483421	.	111500001	111860000	#FFDADA	1	0.625
chr2	111860001	111930000	A.2.1.1.2.2.2.1.1.2.2.2	0.616055846422339	.	111860001	111930000	#FF9191	1	0.75
chr2	111930001	112030000	A.2.2.2.1.2.1.1.1.1	0.383944153577661	.	111930001	112030000	#FFDADA	1	0.625
chr2	112030001	112370000	A.1.2.2.1.1.1.1.1.1.2	0.799301919720768	.	112030001	112370000	#FF4848	1	0.875
chr2	112370001	112480000	A.2.1.1.1.1.1.1.1.2.1	0.711169284467714	.	112370001	112480000	#FF9191	1	0.75
chr2	112480001	112560000	A.2.1.2.2.1.2.2.1.2	0.527050610820244	.	112480001	112560000	#FF9191	1	0.75
chr2	112580001	112780000	A.1.1.2.1.2.2.1.1.1.1.1	0.93979057591623	.	112580001	112780000	#FF0000	1	1
chr2	112780001	113110000	A.1.1.1.2.1.2.2.2.1	0.973821989528796	.	112780001	113110000	#FF0000	1	1
chr2	113110001	113130000	A.1.2.1.1.1.1.1.1	0.890924956369983	.	113110001	113130000	#FF4848	1	0.875
chr2	113180001	113350000	A.1.2.1.1.1.1.1.1	0.890924956369983	.	113180001	113350000	#FF4848	1	0.875
chr2	113350001	113390000	A.1.2.2.2.2.1.2.1.1	0.729493891797557	.	113350001	113390000	#FF4848	1	0.875
chr2	113390001	113480000	A.1.1.2.1.2.2.2.1.2.1	0.932809773123909	.	113390001	113480000	#FF0000	1	1
chr2	113480001	113520000	A.2.1.1.1.2.1.1.2.2	0.683246073298429	.	113480001	113520000	#FF9191	1	0.75
chr2	113520001	113630000	A.1.1.2.1.2.2.1.1.1.2	0.93804537521815	.	113520001	113630000	#FF0000	1	1
chr2	113630001	113720000	A.1.2.2.1.2.1.2.2.1.2.1	0.767015706806283	.	113630001	113720000	#FF4848	1	0.875
chr2	113720001	113790000	A.1.2.2.2.2.1.2.2.2.1	0.726003490401396	.	113720001	113790000	#FF4848	1	0.875
chr2	113790001	114010000	A.1.1.2.2.1.2.2.2.1.2	0.910122164048866	.	113790001	114010000	#FF0000	1	1
chr2	114010001	114200000	A.1.2.1.2.2.1.2.2.2.1.1	0.80977312390925	.	114010001	114200000	#FF4848	1	0.875
chr2	114200001	114310000	A.2.1.1.2.2.2.1.1.1.2.1.2	0.619546247818499	.	114200001	114310000	#FF9191	1	0.75
chr2	114310001	114370000	A.1.1.2.1.1.2.2.1.1.2	0.949389179755672	.	114310001	114370000	#FF0000	1	1
chr2	114380001	114630000	A.1.1.2.1.1.2.2.1.1.2	0.949389179755672	.	114380001	114630000	#FF0000	1	1
chr2	114630001	114680000	A.1.2.2.2.2.2.2.1.2	0.718150087260035	.	114630001	114680000	#FF4848	1	0.875
chr2	114680001	114720000	A.2.1.2.1.2.1.1.2.2.1.2	0.568062827225131	.	114680001	114720000	#FF9191	1	0.75
chr2	114720001	114840000	B.1.1.1.2.2.1.1.1.2.1.1	0.294066317626527	.	114720001	114840000	#DADAFF	1	0.5
chr2	114840001	115010000	B.2.1.2.1.2.2.1	0.0785340314136126	.	114840001	115010000	#4848FF	1	0.25
chr2	115010001	115290000	B.2.2.1.2.1.1.1.2.1.2	0.0488656195462478	.	115010001	115290000	#0000FF	1	0.125
chr2	115290001	115330000	B.1.2.2.1.2.2.2.1	0.153577661431065	.	115290001	115330000	#9191FF	1	0.375
chr2	115330001	115760000	B.2.2.1.2.1.1.1.2.1.1	0.049738219895288	.	115330001	115760000	#0000FF	1	0.125
chr2	115760001	116000000	B.2.1.2.2.1.1.1.2	0.0759162303664921	.	115760001	116000000	#4848FF	1	0.25
chr2	116000001	116280000	B.2.1.2.2.2.2.2.1	0.0654450261780105	.	116000001	116280000	#4848FF	1	0.25
chr2	116280001	117890000	B.2.2.2.2.2.1.2.2	0.00261780104712042	.	116280001	117890000	#0000FF	1	0.125
chr2	117890001	118560000	B.2.2.1.2.2.2.2.2	0.0279232111692845	.	117890001	118560000	#0000FF	1	0.125
chr2	118560001	118610000	A.2.2.1.2.2.2.2.1.2.2	0.423211169284468	.	118560001	118610000	#FFDADA	1	0.625
chr2	118610001	118680000	B.1.1.1.2.2.1.1.2.1.2.1	0.290575916230366	.	118610001	118680000	#DADAFF	1	0.5
chr2	118680001	118780000	A.2.2.1.1.1.2.2.1.1.2	0.480802792321117	.	118680001	118780000	#FFDADA	1	0.625
chr2	118780001	118960000	A.2.2.2.1.1.1.1.1.1.1	0.420593368237347	.	118780001	118960000	#FFDADA	1	0.625
chr2	118960001	119000000	B.1.1.2.2.2.1.1.1.2.2	0.234729493891798	.	118960001	119000000	#DADAFF	1	0.5
chr2	119000001	119610000	A.2.1.2.1.2.1.2.2.1.2.1.2	0.56282722513089	.	119000001	119610000	#FF9191	1	0.75
chr2	119610001	119640000	B.1.1.1.2.2.1.1.2.2	0.287958115183246	.	119610001	119640000	#DADAFF	1	0.5
chr2	119640001	119740000	B.1.1.2.2.2.1.1.1.2.1.1	0.236474694589878	.	119640001	119740000	#DADAFF	1	0.5
chr2	119740001	119910000	A.2.2.2.1.2.1.2.2	0.379581151832461	.	119740001	119910000	#FFDADA	1	0.625
chr2	119910001	119950000	A.2.2.2.1.1.1.1.2.2.1	0.413612565445026	.	119910001	119950000	#FFDADA	1	0.625
chr2	119950001	120080000	A.2.1.1.2.2.2.1.1.2.2.1	0.616928446771379	.	119950001	120080000	#FF9191	1	0.75
chr2	120080001	120150000	A.1.2.2.2.2.2.2.2.1.1	0.717277486910995	.	120080001	120150000	#FF4848	1	0.875
chr2	120150001	120390000	A.1.2.2.2.2.2.1.1.2.2	0.722513089005236	.	120150001	120390000	#FF4848	1	0.875
chr2	120390001	120520000	A.1.2.2.2.2.2.1.1.2.1	0.723385689354276	.	120390001	120520000	#FF4848	1	0.875
chr2	120520001	120970000	A.1.1.2.1.2.2.1.2	0.934554973821989	.	120520001	120970000	#FF0000	1	1
chr2	120970001	121060000	A.1.2.1.1.2.1.2.2.1.1	0.866492146596859	.	120970001	121060000	#FF4848	1	0.875
chr2	121060001	121110000	A.2.2.1.2.1.2.1.2.2	0.456369982547993	.	121060001	121110000	#FFDADA	1	0.625
[truncated: 13,141 more rows]
