# Supplementary material for: Systematic inference and comparison of multi-scale chromatin sub-compartments connects spatial organization to cell phenotypes
Source: Nat Commun. 2021 May 10;12:2439. doi: 10.1038/s41467-021-22666-3 (PMC8110550; doi:10.1038/s41467-021-22666-3)
Supplement: Supplementary file 5 — Supplementary Dataset 2 [file 41467_2021_22666_MOESM5_ESM.zip › Supplementary_Data_1_domain_hierarchies_127HiCmaps/GM18507_B_lymphocyte_binsize=40kb.bed]

#fields: chr, pos_start, pos_end, the full compartment label describing the position in the hierachy, normalized compartment domain rank, ., pos_start, pos_end, color based on eight compartment model (A.1.1 - B.2.2), 1, eight compartment score (A.1.1 to B.2.2: 8 to 1 devided by 8)
chr1	560001	600000	A.2.2.2.2.2.2	0.436208991494532	.	560001	600000	#FFDADA	1	0.625
chr1	720001	880000	A.2.2.2.2.2.2	0.436208991494532	.	720001	880000	#FFDADA	1	0.625
chr1	920001	1000000	A.2.2.2.2.2.2	0.436208991494532	.	920001	1000000	#FFDADA	1	0.625
chr1	1040001	1160000	A.2.2.2.2.2.2	0.436208991494532	.	1040001	1160000	#FFDADA	1	0.625
chr1	1200001	1240000	A.2.2.2.2.2.2	0.436208991494532	.	1200001	1240000	#FFDADA	1	0.625
chr1	1280001	1360000	A.2.2.2.2.2.2	0.436208991494532	.	1280001	1360000	#FFDADA	1	0.625
chr1	1360001	1600000	A.2.1.1.1.2.1.1.1	0.708383961117862	.	1360001	1600000	#FF9191	1	0.75
chr1	1640001	1680000	A.2.1.1.1.2.1.1.1	0.708383961117862	.	1640001	1680000	#FF9191	1	0.75
chr1	1680001	1840000	A.2.1.1.1.2.2.2.1	0.701093560145808	.	1680001	1840000	#FF9191	1	0.75
chr1	1840001	2120000	A.2.2.2.2.2.1.1.1.2.2	0.441069258809235	.	1840001	2120000	#FFDADA	1	0.625
chr1	2120001	2240000	A.2.2.1.1.2.1.2.2.1.1	0.560145808019441	.	2120001	2240000	#FFDADA	1	0.625
chr1	2240001	2360000	A.2.1.2.2.2.2.2.1	0.574726609963548	.	2240001	2360000	#FF9191	1	0.75
chr1	2400001	2600000	A.2.1.2.2.2.2.2.1	0.574726609963548	.	2400001	2600000	#FF9191	1	0.75
chr1	2680001	3040000	B.1.1.2.1.2.2.2	0.37910085054678	.	2680001	3040000	#DADAFF	1	0.5
chr1	3040001	3160000	B.1.1.2.1.2.1	0.382746051032807	.	3040001	3160000	#DADAFF	1	0.5
chr1	3160001	3320000	B.1.1.2.1.2.2.1.1	0.381530984204131	.	3160001	3320000	#DADAFF	1	0.5
chr1	3320001	3520000	A.2.2.2.2.2.1.1.1.2.1.1	0.443499392466586	.	3320001	3520000	#FFDADA	1	0.625
chr1	3520001	3680000	A.2.2.1.1.2.1.2.1.2	0.561360874848117	.	3520001	3680000	#FFDADA	1	0.625
chr1	3680001	3840000	A.2.2.1.1.2.2.1.2.2	0.551640340218712	.	3680001	3840000	#FFDADA	1	0.625
chr1	3960001	4360000	B.1.1.2.1.1.1.2.2	0.39003645200486	.	3960001	4360000	#DADAFF	1	0.5
chr1	4360001	4400000	B.1.1.2.1.2.2.1.2	0.380315917375456	.	4360001	4400000	#DADAFF	1	0.5
chr1	4440001	4480000	B.1.1.2.1.2.2.1.2	0.380315917375456	.	4440001	4480000	#DADAFF	1	0.5
chr1	4480001	4840000	B.1.2.1.1.1.1.2.2	0.348724179829891	.	4480001	4840000	#9191FF	1	0.375
chr1	4840001	5200000	B.1.2.2.2.2.2.2.2.2	0.24179829890644	.	4840001	5200000	#9191FF	1	0.375
chr1	5200001	5280000	B.1.2.2.1.2.1.1.1.2	0.279465370595383	.	5200001	5280000	#9191FF	1	0.375
chr1	5280001	5400000	B.1.2.1.1.2.2.2	0.336573511543135	.	5280001	5400000	#9191FF	1	0.375
chr1	5400001	5560000	B.1.2.2.1.2.1.1.2.2.2	0.275820170109356	.	5400001	5560000	#9191FF	1	0.375
chr1	5560001	5720000	B.1.2.2.1.2.1.1.1.1	0.280680437424058	.	5560001	5720000	#9191FF	1	0.375
chr1	5720001	5960000	B.1.2.1.1.1.2.1.2	0.34629404617254	.	5720001	5960000	#9191FF	1	0.375
chr1	5960001	6200000	A.2.2.1.1.1.2.2	0.566221142162819	.	5960001	6200000	#FFDADA	1	0.625
chr1	6200001	6560000	A.2.1.1.1.1.1.1.1.2	0.726609963547995	.	6200001	6560000	#FF9191	1	0.75
chr1	6560001	6960000	A.1.2.2.2.2.1.2.1.1.1	0.748481166464156	.	6560001	6960000	#FF4848	1	0.875
chr1	6960001	7640000	B.1.1.2.1.1.1.1.1	0.393681652490887	.	6960001	7640000	#DADAFF	1	0.5
chr1	7640001	8000000	A.2.2.2.1.1.2.1.1.2.2	0.503037667071689	.	7640001	8000000	#FFDADA	1	0.625
chr1	8000001	8200000	A.2.1.2.2.1.1.1.1.1.1.1	0.622114216281895	.	8000001	8200000	#FF9191	1	0.75
chr1	8200001	8440000	A.2.1.2.2.1.1.1.1.1.2	0.619684082624544	.	8200001	8440000	#FF9191	1	0.75
chr1	8440001	8960000	A.1.1.1.2.2.2.1.2	0.959902794653706	.	8440001	8960000	#FF0000	1	1
chr1	8960001	9080000	A.2.1.2.2.1.2.1.1.2	0.60996354799514	.	8960001	9080000	#FF9191	1	0.75
chr1	9080001	9280000	A.1.2.2.2.2.2.1.2.1	0.735115431348724	.	9080001	9280000	#FF4848	1	0.875
chr1	9280001	9600000	A.1.2.1.1.2.2.1.2.2	0.860267314702309	.	9280001	9600000	#FF4848	1	0.875
chr1	9600001	9720000	A.2.1.1.1.2.2.1.2	0.702308626974484	.	9600001	9720000	#FF9191	1	0.75
chr1	9720001	10040000	A.1.2.2.2.1.1.2.1.1.1	0.761846901579587	.	9720001	10040000	#FF4848	1	0.875
chr1	10040001	10200000	A.2.1.1.1.2.1.2	0.704738760631835	.	10040001	10200000	#FF9191	1	0.75
chr1	10200001	10320000	A.2.1.2.2.1.2.2.1.1.1.1	0.606318347509113	.	10200001	10320000	#FF9191	1	0.75
chr1	10320001	10520000	A.1.2.2.2.2.2.2.2.2.1	0.730255164034022	.	10320001	10520000	#FF4848	1	0.875
chr1	10520001	11040000	A.2.1.2.2.2.1.2.2.1.2	0.588092345078979	.	10520001	11040000	#FF9191	1	0.75
chr1	11040001	11120000	A.2.2.2.1.1.1.2	0.506682867557716	.	11040001	11120000	#FFDADA	1	0.625
chr1	11120001	11400000	A.2.1.1.1.1.1.1.1.1	0.727825030376671	.	11120001	11400000	#FF9191	1	0.75
chr1	11400001	11720000	A.2.2.2.1.1.2.1.2	0.501822600243013	.	11400001	11720000	#FFDADA	1	0.625
chr1	11720001	11920000	A.2.1.1.1.1.2.1.1.2.2	0.713244228432564	.	11720001	11920000	#FF9191	1	0.75
chr1	11920001	12000000	A.1.1.2.2.2.1.1.1.1	0.905224787363305	.	11920001	12000000	#FF0000	1	1
chr1	12040001	12320000	A.1.1.2.2.2.1.1.1.1	0.905224787363305	.	12040001	12320000	#FF0000	1	1
chr1	12320001	12720000	A.2.1.2.2.2.1.2.1.2.2.1	0.592952612393682	.	12320001	12720000	#FF9191	1	0.75
chr1	12720001	12960000	B.1.2.2.1.2.1.1.2.2.1	0.277035236938032	.	12720001	12960000	#9191FF	1	0.375
chr1	13160001	13200000	B.1.2.2.1.2.1.1.2.2.1	0.277035236938032	.	13160001	13200000	#9191FF	1	0.375
chr1	13760001	14000000	B.1.2.1.1.1.1.2.1	0.349939246658566	.	13760001	14000000	#9191FF	1	0.375
chr1	14000001	14120000	A.2.2.1.1.1.1.1.2	0.569866342648846	.	14000001	14120000	#FFDADA	1	0.625
chr1	14120001	14760000	B.1.2.2.2.2.2.2.2.1	0.243013365735115	.	14120001	14760000	#9191FF	1	0.375
chr1	14760001	15080000	B.1.2.2.1.2.1.2.2	0.273390036452005	.	14760001	15080000	#9191FF	1	0.375
chr1	15080001	15440000	B.1.1.2.1.1.2.1.1	0.388821385176185	.	15080001	15440000	#DADAFF	1	0.5
chr1	15440001	15640000	A.2.2.2.1.1.2.2.2	0.499392466585662	.	15440001	15640000	#FFDADA	1	0.625
chr1	15640001	15840000	A.2.2.1.1.1.1.1.1.1	0.572296476306197	.	15640001	15840000	#FFDADA	1	0.625
chr1	15840001	16120000	A.1.1.2.2.2.1.1.1.2	0.904009720534629	.	15840001	16120000	#FF0000	1	1
chr1	16120001	16320000	A.1.2.1.1.2.2.2.1.1.2	0.856622114216282	.	16120001	16320000	#FF4848	1	0.875
chr1	16320001	16880000	A.1.2.1.1.1.1.1.1.1	0.891859052247874	.	16320001	16880000	#FF4848	1	0.875
chr1	16880001	17040000	A.2.2.1.1.1.1.2	0.56865127582017	.	16880001	17040000	#FFDADA	1	0.625
chr1	17040001	17120000	A.2.2.1.1.2.2.1.2.1	0.552855407047388	.	17040001	17120000	#FFDADA	1	0.625
chr1	17160001	17240000	A.2.2.1.1.2.2.1.2.1	0.552855407047388	.	17160001	17240000	#FFDADA	1	0.625
chr1	17240001	17520000	A.2.1.2.2.1.1.1.1.2.1	0.618469015795869	.	17240001	17520000	#FF9191	1	0.75
chr1	17520001	17720000	A.2.2.2.2.2.1.1.1.1.1	0.445929526123937	.	17520001	17720000	#FFDADA	1	0.625
chr1	17720001	17840000	B.1.1.1.1.2.1	0.424058323207776	.	17720001	17840000	#DADAFF	1	0.5
chr1	17840001	18600000	B.1.2.1.1.1.1.1	0.351154313487242	.	17840001	18600000	#9191FF	1	0.375
chr1	18600001	18800000	B.1.2.2.2.2.2.1	0.245443499392467	.	18600001	18800000	#9191FF	1	0.375
chr1	18800001	19200000	B.1.2.1.1.1.2.2.1	0.345078979343864	.	18800001	19200000	#9191FF	1	0.375
chr1	19200001	19440000	A.2.2.1.1.1.1.1.1.2	0.571081409477521	.	19200001	19440000	#FFDADA	1	0.625
chr1	19440001	19800000	A.2.1.2.2.2.1.2.1.1	0.595382746051033	.	19440001	19800000	#FF9191	1	0.75
chr1	19800001	19920000	A.2.1.2.2.1.2.2.1.1.2	0.603888213851762	.	19800001	19920000	#FF9191	1	0.75
chr1	19920001	20520000	A.2.2.1.1.1.2.1	0.567436208991494	.	19920001	20520000	#FFDADA	1	0.625
chr1	20520001	21000000	A.2.2.2.1.1.2.1.1.1	0.50546780072904	.	20520001	21000000	#FFDADA	1	0.625
chr1	21000001	21320000	A.1.2.2.2.2.1.2.1.1.2	0.74726609963548	.	21000001	21320000	#FF4848	1	0.875
chr1	21320001	21520000	A.2.1.1.1.1.2.1.1.2.1.1	0.715674362089915	.	21320001	21520000	#FF9191	1	0.75
chr1	21520001	21720000	A.2.1.2.2.1.1.1.1.2.2.2	0.616038882138518	.	21520001	21720000	#FF9191	1	0.75
chr1	21720001	22000000	A.2.2.1.1.2.2.2.2	0.549210206561361	.	21720001	22000000	#FFDADA	1	0.625
chr1	22000001	22120000	A.2.1.1.1.1.2.1.1.1.1.2	0.718104495747266	.	22000001	22120000	#FF9191	1	0.75
chr1	22120001	22200000	A.2.2.1.1.2.1.2.2.2.1	0.55771567436209	.	22120001	22200000	#FFDADA	1	0.625
chr1	22200001	22320000	A.2.2.1.1.2.1.2.2.2.2	0.556500607533414	.	22200001	22320000	#FFDADA	1	0.625
chr1	22320001	22840000	A.2.1.2.2.2.1.2.1.2.2.2	0.591737545565006	.	22320001	22840000	#FF9191	1	0.75
chr1	22840001	23320000	A.2.2.2.1.1.2.1.1.2.1	0.504252733900365	.	22840001	23320000	#FFDADA	1	0.625
chr1	23320001	23680000	A.2.1.1.1.1.2.1.2.2	0.710814094775213	.	23320001	23680000	#FF9191	1	0.75
chr1	23680001	23840000	A.2.1.2.2.2.2.2.2	0.573511543134872	.	23680001	23840000	#FF9191	1	0.75
chr1	23840001	23960000	A.2.1.1.1.2.1.1.2.1	0.707168894289186	.	23840001	23960000	#FF9191	1	0.75
chr1	23960001	24080000	A.2.1.1.1.2.2.1.1	0.703523693803159	.	23960001	24080000	#FF9191	1	0.75
chr1	24080001	24360000	A.1.2.2.2.2.2.1.1.1	0.737545565006075	.	24080001	24360000	#FF4848	1	0.875
chr1	24360001	24840000	A.2.1.2.2.2.1.2.1.2.1	0.594167679222357	.	24360001	24840000	#FF9191	1	0.75
chr1	24840001	25000000	A.2.1.2.2.2.1.2.2.2.1	0.586877278250304	.	24840001	25000000	#FF9191	1	0.75
chr1	25000001	25160000	A.2.1.2.2.1.1.1.1.2.2.1	0.617253948967193	.	25000001	25160000	#FF9191	1	0.75
chr1	25160001	25400000	A.2.1.1.1.1.2.1.1.2.1.2	0.714459295261239	.	25160001	25400000	#FF9191	1	0.75
chr1	25400001	25560000	A.2.2.1.1.2.1.1.2	0.563791008505468	.	25400001	25560000	#FFDADA	1	0.625
chr1	25600001	26000000	A.2.1.1.1.1.2.1.1.1.1.1	0.719319562575942	.	25600001	26000000	#FF9191	1	0.75
chr1	26000001	26120000	A.2.2.1.1.2.2.1.1.2	0.554070473876063	.	26000001	26120000	#FFDADA	1	0.625
chr1	26120001	26400000	A.2.1.1.1.1.2.1.1.1.2	0.716889428918591	.	26120001	26400000	#FF9191	1	0.75
chr1	26400001	26520000	A.2.1.2.2.1.2.2.1.2	0.602673147023086	.	26400001	26520000	#FF9191	1	0.75
chr1	26520001	26800000	A.1.2.1.1.2.2.1.1.2.1	0.866342648845686	.	26520001	26800000	#FF4848	1	0.875
chr1	26800001	27240000	A.1.1.2.1.2.1.1.1.2.2	0.940461725394897	.	26800001	27240000	#FF0000	1	1
chr1	27240001	27600000	A.1.2.2.2.1.1.1.2.1	0.764277035236938	.	27240001	27600000	#FF4848	1	0.875
chr1	27600001	27720000	A.2.1.2.2.1.2.2.2	0.601458080194411	.	27600001	27720000	#FF9191	1	0.75
chr1	27720001	28040000	A.1.1.2.2.2.1.2.1.2	0.899149453219927	.	27720001	28040000	#FF0000	1	1
chr1	28040001	28280000	A.1.2.2.2.2.2.2.2.2.2	0.729040097205346	.	28040001	28280000	#FF4848	1	0.875
chr1	28280001	28560000	A.1.2.1.1.2.2.1.1.2.2.1	0.865127582017011	.	28280001	28560000	#FF4848	1	0.875
chr1	28560001	28960000	A.1.2.1.1.2.2.1.1.2.2.2.1	0.863912515188335	.	28560001	28960000	#FF4848	1	0.875
chr1	28960001	29120000	A.2.1.1.1.2.2.2.2	0.699878493317132	.	28960001	29120000	#FF9191	1	0.75
chr1	29120001	29240000	A.2.2.1.1.2.1.2.1.1	0.562575941676792	.	29120001	29240000	#FFDADA	1	0.625
chr1	29240001	29560000	A.2.1.1.1.1.1.1.2.2.2	0.722964763061968	.	29240001	29560000	#FF9191	1	0.75
chr1	29560001	29600000	B.1.1.2.1.1.2.1.2.2	0.386391251518834	.	29560001	29600000	#DADAFF	1	0.5
chr1	29640001	29840000	B.1.1.2.1.1.2.1.2.2	0.386391251518834	.	29640001	29840000	#DADAFF	1	0.5
chr1	29840001	29880000	B.1.2.1.1.2.1.2	0.341433778857837	.	29840001	29880000	#9191FF	1	0.375
chr1	30000001	30480000	B.1.2.1.1.2.1.2	0.341433778857837	.	30000001	30480000	#9191FF	1	0.375
chr1	30480001	31160000	B.1.1.2.1.1.2.2.1	0.385176184690158	.	30480001	31160000	#DADAFF	1	0.5
chr1	31160001	31440000	A.2.1.1.1.1.1.1.2.2.1	0.724179829890644	.	31160001	31440000	#FF9191	1	0.75
chr1	31440001	31520000	A.2.2.1.1.2.1.2.2.1.2	0.558930741190765	.	31440001	31520000	#FFDADA	1	0.625
chr1	31520001	31880000	A.1.2.2.2.1.2.1.2.1	0.755771567436209	.	31520001	31880000	#FF4848	1	0.875
chr1	31880001	32120000	A.1.2.1.1.2.2.1.1.2.2.2.2	0.86269744835966	.	31880001	32120000	#FF4848	1	0.875
chr1	32120001	32320000	A.1.2.2.2.2.2.1.2.2	0.733900364520049	.	32120001	32320000	#FF4848	1	0.875
chr1	32320001	32440000	A.1.2.2.2.1.1.2.1.1.2	0.760631834750911	.	32320001	32440000	#FF4848	1	0.875
chr1	32440001	32640000	A.1.2.2.2.1.1.1.1	0.765492102065614	.	32440001	32640000	#FF4848	1	0.875
chr1	32640001	32880000	A.1.1.2.2.2.1.1.2.2	0.901579586877278	.	32640001	32880000	#FF0000	1	1
chr1	32880001	33200000	A.1.2.2.2.1.1.1.2.2	0.763061968408262	.	32880001	33200000	#FF4848	1	0.875
chr1	33200001	33600000	A.1.2.2.2.1.2.1.2.2	0.754556500607533	.	33200001	33600000	#FF4848	1	0.875
chr1	33600001	34000000	A.2.1.2.2.2.2.1.1.2	0.582017010935601	.	33600001	34000000	#FF9191	1	0.75
chr1	34000001	34280000	B.1.2.1.1.1.2.2.2	0.343863912515188	.	34000001	34280000	#9191FF	1	0.375
chr1	34280001	34440000	B.1.1.2.1.1.2.1.2.1	0.387606318347509	.	34280001	34440000	#DADAFF	1	0.5
chr1	34440001	34920000	B.1.2.2.1.2.1.1.2.1	0.278250303766707	.	34440001	34920000	#9191FF	1	0.375
chr1	34920001	35240000	B.1.1.2.1.1.1.2.1	0.391251518833536	.	34920001	35240000	#DADAFF	1	0.5
chr1	35240001	35480000	A.2.1.2.2.2.2.1.1.1.1	0.584447144592953	.	35240001	35480000	#FF9191	1	0.75
chr1	35480001	35560000	A.2.2.2.2.2.1.1.1.2.1.2	0.44228432563791	.	35480001	35560000	#FFDADA	1	0.625
chr1	35560001	36280000	A.1.1.2.1.2.2.2	0.930741190765492	.	35560001	36280000	#FF0000	1	1
chr1	36280001	36600000	A.1.2.1.1.2.2.2.1.2	0.855407047387606	.	36280001	36600000	#FF4848	1	0.875
chr1	36600001	36760000	A.1.2.2.2.2.2.1.1.2	0.7363304981774	.	36600001	36760000	#FF4848	1	0.875
chr1	36760001	36960000	A.1.2.2.2.2.1.2.1.2.2	0.742405832320778	.	36760001	36960000	#FF4848	1	0.875
chr1	36960001	37280000	A.2.2.2.2.2.1.2.1	0.438639125151883	.	36960001	37280000	#FFDADA	1	0.625
chr1	37280001	37360000	B.1.2.1.1.1.2.1.1	0.347509113001215	.	37280001	37360000	#9191FF	1	0.375
chr1	37360001	37560000	B.1.1.2.1.1.1.1.2	0.392466585662211	.	37360001	37560000	#DADAFF	1	0.5
chr1	37560001	37880000	B.1.1.1.2.1.1	0.415552855407047	.	37560001	37880000	#DADAFF	1	0.5
chr1	37880001	38280000	A.1.2.2.2.2.1.2.2.1	0.741190765492102	.	37880001	38280000	#FF4848	1	0.875
chr1	38280001	38440000	A.1.2.2.2.2.1.2.1.2.1.1.2	0.744835965978129	.	38280001	38440000	#FF4848	1	0.875
chr1	38440001	39040000	A.2.1.1.1.1.1.1.2.1	0.72539489671932	.	38440001	39040000	#FF9191	1	0.75
chr1	39040001	39280000	A.2.2.2.2.2.1.1.1.1.2	0.444714459295261	.	39040001	39280000	#FFDADA	1	0.625
chr1	39280001	39440000	A.2.1.2.2.2.1.2.2.1.1.1	0.59052247873633	.	39280001	39440000	#FF9191	1	0.75
chr1	39440001	39920000	A.1.1.2.1.2.2.1	0.931956257594168	.	39440001	39920000	#FF0000	1	1
chr1	39920001	40240000	A.1.2.1.1.2.2.1.1.1	0.867557715674362	.	39920001	40240000	#FF4848	1	0.875
chr1	40240001	40520000	A.1.1.2.1.2.1.2.1.2.2	0.935601458080194	.	40240001	40520000	#FF0000	1	1
chr1	40520001	40680000	A.1.2.1.1.1.2.2.1.2	0.876063183475091	.	40520001	40680000	#FF4848	1	0.875
chr1	40680001	40880000	A.1.2.1.1.1.2.2.1.1	0.877278250303767	.	40680001	40880000	#FF4848	1	0.875
chr1	40880001	40960000	A.2.1.2.2.1.2.1.2.2	0.607533414337789	.	40880001	40960000	#FF9191	1	0.75
chr1	40960001	41120000	A.2.1.2.2.1.2.2.1.1.1.2	0.605103280680437	.	40960001	41120000	#FF9191	1	0.75
chr1	41120001	41240000	A.1.2.2.2.2.2.2.2.1	0.731470230862697	.	41120001	41240000	#FF4848	1	0.875
chr1	41240001	41480000	A.1.2.2.2.2.1.2.1.2.1.1.1	0.746051032806804	.	41240001	41480000	#FF4848	1	0.875
chr1	41480001	41720000	A.2.1.2.2.2.2.1.2.1.2.1.2	0.578371810449575	.	41480001	41720000	#FF9191	1	0.75
chr1	41720001	41920000	A.2.2.1.1.2.2.1.1.1	0.555285540704739	.	41720001	41920000	#FFDADA	1	0.625
chr1	41920001	42080000	A.2.2.2.1.1.2.2.1	0.500607533414338	.	41920001	42080000	#FFDADA	1	0.625
chr1	42080001	42360000	A.1.2.2.2.1.2.2.2	0.752126366950182	.	42080001	42360000	#FF4848	1	0.875
chr1	42360001	43000000	A.1.2.2.2.1.2.2.1	0.753341433778858	.	42360001	43000000	#FF4848	1	0.875
chr1	43000001	43120000	A.2.2.2.1.1.1.1	0.507897934386391	.	43000001	43120000	#FFDADA	1	0.625
chr1	43120001	43400000	A.1.2.1.1.1.2.2.2	0.874848116646416	.	43120001	43400000	#FF4848	1	0.875
chr1	43400001	43680000	A.1.2.2.2.2.1.2.2.2.2	0.738760631834751	.	43400001	43680000	#FF4848	1	0.875
chr1	43680001	43960000	A.1.2.1.1.2.2.2.1.1.1.2	0.857837181044957	.	43680001	43960000	#FF4848	1	0.875
chr1	43960001	44200000	A.2.1.2.2.2.1.2.2.2.2	0.585662211421628	.	43960001	44200000	#FF9191	1	0.75
chr1	44200001	44360000	A.2.1.1.1.1.2.1.2.1	0.712029161603888	.	44200001	44360000	#FF9191	1	0.75
chr1	44360001	44520000	A.2.1.2.2.1.1.1.1.1.1.2	0.62089914945322	.	44360001	44520000	#FF9191	1	0.75
chr1	44520001	44760000	A.2.2.1.1.2.2.2.1	0.550425273390036	.	44520001	44760000	#FFDADA	1	0.625
chr1	44760001	45200000	A.1.2.2.1.1.1.1.1	0.800729040097205	.	44760001	45200000	#FF4848	1	0.875
chr1	45200001	45320000	A.2.1.1.1.2.1.1.2.2	0.70595382746051	.	45200001	45320000	#FF9191	1	0.75
chr1	45320001	45520000	A.1.2.1.1.2.2.2.1.1.1.1	0.859052247873633	.	45320001	45520000	#FF4848	1	0.875
chr1	45520001	45760000	A.2.1.2.2.1.1.1.2	0.614823815309842	.	45520001	45760000	#FF9191	1	0.75
chr1	45760001	46120000	A.1.1.1.2.1.1.1.1	0.990279465370595	.	45760001	46120000	#FF0000	1	1
chr1	46120001	46480000	A.1.1.2.1.2.1.2.1.1	0.938031591737546	.	46120001	46480000	#FF0000	1	1
chr1	46480001	46840000	A.1.1.1.1.1.2.1	0.996354799513973	.	46480001	46840000	#FF0000	1	1
chr1	46840001	47240000	A.1.2.2.1.2.1.2.1.1.2	0.773997569866343	.	46840001	47240000	#FF4848	1	0.875
chr1	47240001	47640000	B.1.2.1.1.2.1.1	0.342648845686513	.	47240001	47640000	#9191FF	1	0.375
chr1	47640001	47840000	A.2.1.1.2.2.2.1.1.2	0.668286755771567	.	47640001	47840000	#FF9191	1	0.75
chr1	47840001	48280000	A.2.2.2.2.2.1.2.2	0.437424058323208	.	47840001	48280000	#FFDADA	1	0.625
chr1	48280001	48560000	B.1.1.2.1.1.2.2.2	0.383961117861482	.	48280001	48560000	#DADAFF	1	0.5
chr1	48560001	48720000	B.1.2.2.2.2.1.1.2	0.247873633049818	.	48560001	48720000	#9191FF	1	0.375
chr1	48720001	49040000	B.2.2.1.1.1.1.1.2	0.12636695018226	.	48720001	49040000	#0000FF	1	0.125
chr1	49040001	49320000	B.1.1.2.2.1.2.2.2	0.364520048602673	.	49040001	49320000	#DADAFF	1	0.5
chr1	49320001	49960000	B.2.2.2.2.2.1.2	0.00364520048602673	.	49320001	49960000	#0000FF	1	0.125
chr1	49960001	50120000	B.2.2.2.1.2.2.2.1.1	0.0121506682867558	.	49960001	50120000	#0000FF	1	0.125
chr1	50120001	50320000	B.2.2.2.1.2.1.2.2.1	0.0206561360874848	.	50120001	50320000	#0000FF	1	0.125
chr1	50320001	50480000	B.2.2.1.1.2.2.2.2	0.0935601458080194	.	50320001	50480000	#0000FF	1	0.125
chr1	50480001	50840000	B.2.1.1.1.1.2.2.1.2	0.228432563791009	.	50480001	50840000	#4848FF	1	0.25
chr1	50840001	51160000	A.2.2.1.2.1.2.2.2.1	0.537059538274605	.	50840001	51160000	#FFDADA	1	0.625
chr1	51160001	51240000	A.2.1.2.2.2.2.1.2.1.1	0.580801944106926	.	51160001	51240000	#FF9191	1	0.75
chr1	51240001	51480000	A.1.2.1.2.2.1.2.1.2.1.2	0.811664641555286	.	51240001	51480000	#FF4848	1	0.875
chr1	51480001	51720000	A.2.1.1.2.1.1.1.1.1	0.698663426488457	.	51480001	51720000	#FF9191	1	0.75
chr1	51720001	51880000	A.1.1.2.2.1.1.2.2.1.2	0.92588092345079	.	51720001	51880000	#FF0000	1	1
chr1	51880001	52400000	A.1.1.1.1.1.1.2.1	0.998784933171324	.	51880001	52400000	#FF0000	1	1
chr1	52400001	52520000	A.1.2.2.2.1.1.2.1.2	0.759416767922236	.	52400001	52520000	#FF4848	1	0.875
chr1	52520001	52760000	A.1.1.2.2.2.2.2	0.893074119076549	.	52520001	52760000	#FF0000	1	1
chr1	52760001	53000000	A.1.1.2.1.2.1.1.1.1	0.942891859052248	.	52760001	53000000	#FF0000	1	1
chr1	53000001	53120000	A.1.2.1.1.2.2.1.2.1	0.861482381530984	.	53000001	53120000	#FF4848	1	0.875
chr1	53120001	53400000	A.1.1.2.2.2.1.1.2.1	0.902794653705954	.	53120001	53400000	#FF0000	1	1
chr1	53400001	53760000	A.1.1.2.2.2.2.1.2	0.894289185905225	.	53400001	53760000	#FF0000	1	1
chr1	53760001	53880000	A.1.2.2.2.2.1.2.2.2.1	0.739975698663426	.	53760001	53880000	#FF4848	1	0.875
chr1	53880001	54200000	A.2.1.2.2.2.2.1.1.1.2	0.583232077764277	.	53880001	54200000	#FF9191	1	0.75
chr1	54200001	54600000	A.1.1.2.2.2.2.1.1	0.8955042527339	.	54200001	54600000	#FF0000	1	1
chr1	54600001	54960000	A.1.2.1.2.2.1.2.2.1	0.809234507897934	.	54600001	54960000	#FF4848	1	0.875
chr1	54960001	55160000	A.2.1.2.2.2.1.2.2.1.1.2	0.589307411907655	.	54960001	55160000	#FF9191	1	0.75
chr1	55160001	55320000	A.2.1.1.2.2.2.1.1.1	0.669501822600243	.	55160001	55320000	#FF9191	1	0.75
chr1	55320001	55800000	A.1.2.2.1.1.1.2.1.2	0.794653705953827	.	55320001	55800000	#FF4848	1	0.875
chr1	55800001	56000000	B.1.2.2.1.2.1.2.1	0.27460510328068	.	55800001	56000000	#9191FF	1	0.375
chr1	56000001	56880000	B.2.2.2.1.2.1.1	0.0279465370595383	.	56000001	56880000	#0000FF	1	0.125
chr1	56880001	57040000	A.2.2.2.2.2.1.1.2	0.439854191980559	.	56880001	57040000	#FFDADA	1	0.625
chr1	57040001	57200000	B.1.2.2.1.2.2.2.1.2	0.266099635479951	.	57040001	57200000	#9191FF	1	0.375
chr1	57200001	57720000	B.2.2.1.1.1.1.1.1.1	0.128797083839611	.	57200001	57720000	#0000FF	1	0.125
chr1	57720001	58160000	B.2.2.2.1.2.2.1.1	0.0182260024301337	.	57720001	58160000	#0000FF	1	0.125
chr1	58160001	58520000	B.2.2.1.1.1.1.1.1.2	0.127582017010936	.	58160001	58520000	#0000FF	1	0.125
chr1	58520001	58960000	B.1.2.1.2.2.1.1.1.2.2	0.312272174969623	.	58520001	58960000	#9191FF	1	0.375
chr1	58960001	59160000	A.2.1.2.1.2.1.2.1	0.6318347509113	.	58960001	59160000	#FF9191	1	0.75
chr1	59160001	59400000	A.1.2.1.2.1.1.1.2.1	0.85176184690158	.	59160001	59400000	#FF4848	1	0.875
chr1	59400001	59880000	A.1.1.1.2.1.2.2.2.1	0.97812879708384	.	59400001	59880000	#FF0000	1	1
chr1	59880001	60160000	A.1.2.2.1.1.1.2.2.1.1.2	0.792223572296476	.	59880001	60160000	#FF4848	1	0.875
chr1	60160001	60320000	A.2.1.1.2.2.2.2.1.2.1	0.663426488456865	.	60160001	60320000	#FF9191	1	0.75
chr1	60320001	60400000	A.2.2.2.1.2.2.1.2.1.2	0.479951397326853	.	60320001	60400000	#FFDADA	1	0.625
chr1	60400001	60680000	B.2.1.2.2.2.2.2.1	0.132442284325638	.	60400001	60680000	#4848FF	1	0.25
chr1	60680001	60800000	B.2.1.2.2.2.1.2.1	0.143377885783718	.	60680001	60800000	#4848FF	1	0.25
chr1	60800001	61000000	B.2.2.2.1.2.1.2.2.2	0.0194410692588092	.	60800001	61000000	#0000FF	1	0.125
chr1	61000001	61080000	B.2.2.1.1.1.2.1.2	0.119076549210207	.	61000001	61080000	#0000FF	1	0.125
chr1	61080001	61280000	B.2.2.1.1.2.2.2.1	0.094775212636695	.	61080001	61280000	#0000FF	1	0.125
chr1	61280001	61840000	B.2.1.2.2.1.2.1	0.156743620899149	.	61280001	61840000	#4848FF	1	0.25
chr1	61840001	62120000	B.1.2.1.2.2.2.2.1	0.298906439854192	.	61840001	62120000	#9191FF	1	0.375
chr1	62120001	62280000	A.2.1.2.1.1.1.1.1.1.2	0.657351154313487	.	62120001	62280000	#FF9191	1	0.75
chr1	62280001	62600000	A.2.1.2.1.2.1.1.1.1	0.636695018226002	.	62280001	62600000	#FF9191	1	0.75
chr1	62600001	62880000	A.2.2.1.2.1.2.2.2.2.1	0.53584447144593	.	62600001	62880000	#FFDADA	1	0.625
chr1	62880001	63320000	A.1.1.2.1.1.1.1.1	0.956257594167679	.	62880001	63320000	#FF0000	1	1
chr1	63320001	63800000	B.1.1.1.2.1.2.2.1.1	0.410692588092345	.	63320001	63800000	#DADAFF	1	0.5
chr1	63800001	64080000	A.1.2.2.1.2.1.1	0.777642770352369	.	63800001	64080000	#FF4848	1	0.875
chr1	64080001	64400000	A.2.2.2.1.2.2.2.1.2.1	0.475091130012151	.	64080001	64400000	#FFDADA	1	0.625
chr1	64400001	64760000	B.1.2.1.2.2.1.1.1.2.1	0.313487241798299	.	64400001	64760000	#9191FF	1	0.375
chr1	64760001	64920000	B.2.1.1.1.1.2.2.2	0.227217496962333	.	64760001	64920000	#4848FF	1	0.25
chr1	64920001	65320000	B.2.1.1.1.1.2.2.1.1	0.229647630619684	.	64920001	65320000	#4848FF	1	0.25
chr1	65320001	65480000	A.2.2.1.2.2.1.2.1	0.522478736330498	.	65320001	65480000	#FFDADA	1	0.625
chr1	65480001	65720000	A.2.2.1.2.2.2.2.1.1	0.513973268529769	.	65480001	65720000	#FFDADA	1	0.625
chr1	65720001	65920000	A.2.2.2.2.1.2.1.2.2.1	0.456865127582017	.	65720001	65920000	#FFDADA	1	0.625
chr1	65920001	66240000	B.2.1.2.2.1.2.2.2.2	0.149453219927096	.	65920001	66240000	#4848FF	1	0.25
chr1	66240001	66360000	B.1.2.2.1.2.2.1.1.2.1	0.270959902794654	.	66240001	66360000	#9191FF	1	0.375
chr1	66360001	66440000	B.1.2.1.2.1.1.1.2.1.2	0.331713244228433	.	66360001	66440000	#9191FF	1	0.375
chr1	66440001	66720000	B.2.1.1.1.2.1.2.1.1	0.223572296476306	.	66440001	66720000	#4848FF	1	0.25
chr1	66720001	66920000	A.1.2.1.2.2.1.1.2.2.1.2.2	0.817739975698663	.	66720001	66920000	#FF4848	1	0.875
chr1	66920001	67160000	B.1.2.2.1.2.2.2.2.2.1	0.262454434993925	.	66920001	67160000	#9191FF	1	0.375
chr1	67160001	67360000	B.1.1.1.1.2.2.2.1	0.419198055893074	.	67160001	67360000	#DADAFF	1	0.5
chr1	67360001	67640000	A.1.2.1.2.2.1.1.1.1	0.825030376670717	.	67360001	67640000	#FF4848	1	0.875
chr1	67640001	67920000	A.1.1.2.2.1.1.2.2.1.1	0.927095990279465	.	67640001	67920000	#FF0000	1	1
chr1	67920001	68240000	A.1.2.1.2.2.1.2.1.2.1.1.2	0.812879708383961	.	67920001	68240000	#FF4848	1	0.875
chr1	68240001	68600000	B.1.2.2.2.2.1.1.1.1	0.250303766707169	.	68240001	68600000	#9191FF	1	0.375
chr1	68600001	68760000	B.1.2.1.2.2.1.1.1.1.1.2	0.31591737545565	.	68600001	68760000	#9191FF	1	0.375
chr1	68760001	68880000	B.1.2.2.1.2.2.1.1.2.2	0.269744835965978	.	68760001	68880000	#9191FF	1	0.375
chr1	68880001	68960000	B.1.2.1.2.2.2.2.2.1	0.297691373025516	.	68880001	68960000	#9191FF	1	0.375
chr1	68960001	69320000	B.2.2.2.1.2.1.2.1.2.2	0.0218712029161604	.	68960001	69320000	#0000FF	1	0.125
chr1	69320001	69440000	B.2.2.1.1.1.2.2.2.2.2	0.108140947752126	.	69320001	69440000	#0000FF	1	0.125
chr1	69440001	69800000	B.2.2.2.2.2.1.1	0.00486026731470231	.	69440001	69800000	#0000FF	1	0.125
chr1	69800001	69960000	B.2.2.1.1.2.2.1.1.1	0.0984204131227217	.	69800001	69960000	#0000FF	1	0.125
chr1	69960001	70320000	B.2.2.2.1.2.2.1.2.2.1	0.0145808019441069	.	69960001	70320000	#0000FF	1	0.125
chr1	70320001	70600000	B.2.2.1.1.1.2.2.2.1.2	0.110571081409478	.	70320001	70600000	#0000FF	1	0.125
chr1	70600001	70920000	A.1.1.2.2.1.1.2.1	0.928311057108141	.	70600001	70920000	#FF0000	1	1
chr1	70920001	71240000	B.2.1.1.1.1.2.1.2.2.2	0.23086269744836	.	70920001	71240000	#4848FF	1	0.25
chr1	71240001	71560000	B.2.1.2.2.1.2.2.1.1.1	0.155528554070474	.	71240001	71560000	#4848FF	1	0.25
chr1	71560001	71760000	B.2.1.2.2.2.2.1.2.2	0.133657351154313	.	71560001	71760000	#4848FF	1	0.25
chr1	71760001	72120000	B.2.2.2.1.2.1.2.1.1.1.2	0.0255164034021871	.	71760001	72120000	#0000FF	1	0.125
chr1	72120001	72560000	B.2.2.2.1.2.1.2.1.2.1	0.023086269744836	.	72120001	72560000	#0000FF	1	0.125
chr1	72560001	72680000	B.2.2.1.1.2.2.1.2	0.0959902794653706	.	72560001	72680000	#0000FF	1	0.125
chr1	72680001	72840000	B.2.2.1.1.2.2.1.1.2	0.0972053462940462	.	72680001	72840000	#0000FF	1	0.125
chr1	72840001	73000000	B.2.2.1.1.1.2.2.1.2.2.1	0.114216281895504	.	72840001	73000000	#0000FF	1	0.125
chr1	73000001	73360000	B.2.2.2.1.2.2.2.1.2	0.0109356014580802	.	73000001	73360000	#0000FF	1	0.125
chr1	73360001	73680000	B.2.2.2.1.2.2.1.2.1.2	0.0157958687727825	.	73360001	73680000	#0000FF	1	0.125
chr1	73680001	73880000	B.2.2.2.1.2.2.2.2.2	0.00850546780072904	.	73680001	73880000	#0000FF	1	0.125
chr1	73880001	74040000	B.2.2.1.1.2.1.1.1.1	0.106925880923451	.	73880001	74040000	#0000FF	1	0.125
chr1	74040001	74240000	B.2.2.1.1.1.2.2.1.2.2.2	0.113001215066829	.	74040001	74240000	#0000FF	1	0.125
chr1	74240001	74640000	B.2.1.2.2.1.2.2.2.1	0.150668286755772	.	74240001	74640000	#4848FF	1	0.25
chr1	74640001	74920000	B.2.2.1.1.1.2.2.1.1.2	0.116646415552855	.	74640001	74920000	#0000FF	1	0.125
chr1	74920001	75240000	B.1.1.1.2.2.2.1.2.1.2	0.40097205346294	.	74920001	75240000	#DADAFF	1	0.5
chr1	75240001	75440000	B.2.1.1.1.2.2.1.1.2.2	0.216281895504253	.	75240001	75440000	#4848FF	1	0.25
chr1	75440001	75760000	B.2.2.1.1.2.1.1.2.1	0.1044957472661	.	75440001	75760000	#0000FF	1	0.125
chr1	75760001	76160000	B.2.1.2.2.1.1.1.1	0.165249088699879	.	75760001	76160000	#4848FF	1	0.25
chr1	76160001	76280000	A.2.1.1.2.2.2.2.2	0.659781287970838	.	76160001	76280000	#FF9191	1	0.75
chr1	76280001	76560000	B.1.2.1.2.2.1.1.2.2.1.2	0.306196840826245	.	76280001	76560000	#9191FF	1	0.375
chr1	76560001	76680000	B.1.2.1.2.2.2.2.2.2	0.296476306196841	.	76560001	76680000	#9191FF	1	0.375
chr1	76680001	76840000	B.1.2.2.1.2.2.2.1.1	0.267314702308627	.	76680001	76840000	#9191FF	1	0.375
chr1	76840001	77040000	B.2.1.2.2.2.2.2.2.2	0.130012150668287	.	76840001	77040000	#4848FF	1	0.25
chr1	77040001	77360000	B.2.1.1.1.2.1.2.2.2	0.219927095990279	.	77040001	77360000	#4848FF	1	0.25
chr1	77360001	77480000	A.2.2.2.2.1.2.2.2.1.1	0.450789793438639	.	77360001	77480000	#FFDADA	1	0.625
chr1	77480001	77560000	B.1.1.1.2.2.2.1.2.2.1.2	0.398541919805589	.	77480001	77560000	#DADAFF	1	0.5
chr1	77560001	78040000	A.2.2.2.1.2.2.2.1.2.2	0.473876063183475	.	77560001	78040000	#FFDADA	1	0.625
chr1	78040001	78280000	A.1.1.2.2.1.1.2.2.2.1.1	0.924665856622114	.	78040001	78280000	#FF0000	1	1
chr1	78280001	78520000	A.1.2.1.2.1.1.2.2.1	0.846901579586877	.	78280001	78520000	#FF4848	1	0.875
chr1	78520001	78760000	B.1.1.1.2.2.2.1.2.2.1.1	0.399756986634265	.	78520001	78760000	#DADAFF	1	0.5
chr1	78760001	78920000	B.1.2.1.2.1.1.1.1.2	0.334143377885784	.	78760001	78920000	#9191FF	1	0.375
chr1	78920001	79160000	A.2.2.2.1.2.2.2.2.2	0.471445929526124	.	78920001	79160000	#FFDADA	1	0.625
chr1	79160001	79880000	B.2.2.1.1.1.2.2.1.1.1	0.117861482381531	.	79160001	79880000	#0000FF	1	0.125
chr1	79880001	80080000	B.1.1.1.2.2.2.1.2.2.2	0.397326852976914	.	79880001	80080000	#DADAFF	1	0.5
chr1	80080001	80360000	A.2.1.2.1.2.1.2.2	0.630619684082625	.	80080001	80360000	#FF9191	1	0.75
chr1	80360001	80560000	B.2.1.1.1.2.2.1.1.2.1	0.217496962332928	.	80360001	80560000	#4848FF	1	0.25
chr1	80560001	80800000	B.2.2.1.1.1.2.2.1.2.1	0.11543134872418	.	80560001	80800000	#0000FF	1	0.125
chr1	80800001	80920000	B.2.1.2.2.2.1.1.2.2	0.144592952612394	.	80800001	80920000	#4848FF	1	0.25
chr1	80920001	81000000	B.2.1.2.2.2.1.2.2.1.1	0.142162818955043	.	80920001	81000000	#4848FF	1	0.25
chr1	81000001	81160000	B.1.2.2.1.2.2.1.1.1	0.272174969623329	.	81000001	81160000	#9191FF	1	0.375
chr1	81160001	81320000	B.2.2.1.1.1.2.2.2.1.1	0.111786148238153	.	81160001	81320000	#0000FF	1	0.125
chr1	81320001	81840000	B.2.2.2.1.2.2.1.2.2.2	0.0133657351154313	.	81320001	81840000	#0000FF	1	0.125
chr1	81840001	82200000	B.1.2.1.2.2.1.1.2.1.1.1	0.311057108140948	.	81840001	82200000	#9191FF	1	0.375
chr1	82200001	82280000	B.1.2.2.1.2.2.1.2	0.268529769137303	.	82200001	82280000	#9191FF	1	0.375
chr1	82280001	82560000	B.2.1.2.2.1.1.2.2.2.2	0.157958687727825	.	82280001	82560000	#4848FF	1	0.25
chr1	82560001	82760000	B.1.2.1.2.2.1.1.2.1.2	0.308626974483597	.	82560001	82760000	#9191FF	1	0.375
chr1	82760001	82880000	B.2.1.1.1.2.2.2.2	0.210206561360875	.	82760001	82880000	#4848FF	1	0.25
chr1	82880001	83280000	B.2.2.2.1.2.1.2.1.1.1.1	0.0267314702308627	.	82880001	83280000	#0000FF	1	0.125
chr1	83280001	83560000	B.2.2.2.1.2.1.2.1.1.2	0.0243013365735115	.	83280001	83560000	#0000FF	1	0.125
chr1	83560001	83840000	B.2.2.1.1.1.2.2.2.2.1	0.109356014580802	.	83560001	83840000	#0000FF	1	0.125
chr1	83840001	84160000	B.2.1.1.1.1.2.1.1.2	0.234507897934386	.	83840001	84160000	#4848FF	1	0.25
chr1	84160001	84360000	B.2.1.1.1.2.1.2.2.1	0.221142162818955	.	84160001	84360000	#4848FF	1	0.25
chr1	84360001	84520000	B.1.1.2.2.2.2.1.2	0.354799513973269	.	84360001	84520000	#DADAFF	1	0.5
chr1	84520001	84920000	A.2.1.2.1.2.1.1.1.2	0.635479951397327	.	84520001	84920000	#FF9191	1	0.75
chr1	84920001	85360000	A.1.2.1.2.1.1.1.2.2	0.850546780072904	.	84920001	85360000	#FF4848	1	0.875
chr1	85360001	85560000	A.1.2.1.2.1.1.2.1.1	0.849331713244228	.	85360001	85560000	#FF4848	1	0.875
chr1	85560001	85760000	A.2.1.1.2.2.2.2.1.1.2	0.664641555285541	.	85560001	85760000	#FF9191	1	0.75
chr1	85760001	85920000	A.2.2.2.1.2.2.2.1.1.2	0.476306196840826	.	85760001	85920000	#FFDADA	1	0.625
chr1	85920001	86080000	A.2.2.2.1.2.2.1.1.2.1.2	0.48359659781288	.	85920001	86080000	#FFDADA	1	0.625
chr1	86080001	86200000	A.2.2.2.1.2.2.1.2.1.1	0.481166464155529	.	86080001	86200000	#FFDADA	1	0.625
chr1	86200001	86360000	B.1.2.1.2.1.1.1.2.1.1	0.332928311057108	.	86200001	86360000	#9191FF	1	0.375
chr1	86360001	86520000	A.2.2.2.1.2.2.1.1.2.1.1	0.484811664641555	.	86360001	86520000	#FFDADA	1	0.625
chr1	86520001	86800000	B.2.1.2.2.2.2.2.2.1	0.131227217496962	.	86520001	86800000	#4848FF	1	0.25
chr1	86800001	86960000	B.1.1.1.2.2.2.1.2.1.1	0.402187120291616	.	86800001	86960000	#DADAFF	1	0.5
chr1	86960001	87200000	B.1.1.2.2.2.2.2.1	0.353584447144593	.	86960001	87200000	#DADAFF	1	0.5
chr1	87200001	87280000	A.2.2.1.2.2.2.2.1.2.1	0.512758201701094	.	87200001	87280000	#FFDADA	1	0.625
chr1	87280001	87560000	A.1.2.1.2.2.1.1.1.2	0.823815309842041	.	87280001	87560000	#FF4848	1	0.875
chr1	87560001	87920000	A.2.2.1.2.2.1.2.2	0.521263669501823	.	87560001	87920000	#FFDADA	1	0.625
chr1	87920001	88000000	B.1.1.1.2.2.1.2	0.405832320777643	.	87920001	88000000	#DADAFF	1	0.5
chr1	88000001	88520000	B.1.2.1.2.2.1.1.2.2.2	0.30498177399757	.	88000001	88520000	#9191FF	1	0.375
chr1	88520001	89080000	B.2.2.1.1.1.1.2.2	0.122721749696233	.	88520001	89080000	#0000FF	1	0.125
chr1	89080001	89400000	A.1.2.2.1.1.1.2.2.1.2	0.791008505467801	.	89080001	89400000	#FF4848	1	0.875
chr1	89400001	89800000	A.1.1.2.1.1.1.1.2	0.955042527339004	.	89400001	89800000	#FF0000	1	1
chr1	89800001	90080000	A.1.2.1.2.2.1.2.1.2.1.1.1	0.814094775212637	.	89800001	90080000	#FF4848	1	0.875
chr1	90080001	90200000	A.1.2.1.2.2.1.1.2.1	0.822600243013366	.	90080001	90200000	#FF4848	1	0.875
chr1	90200001	90480000	A.1.2.1.2.2.1.2.1.1	0.815309842041312	.	90200001	90480000	#FF4848	1	0.875
chr1	90480001	90800000	B.1.2.2.1.2.2.2.2.2.2	0.261239368165249	.	90480001	90800000	#9191FF	1	0.375
chr1	90800001	91080000	B.2.1.2.2.1.2.2.1.1.2.1	0.154313487241798	.	90800001	91080000	#4848FF	1	0.25
chr1	91080001	91360000	B.1.2.2.2.2.1.1.1.2	0.249088699878493	.	91080001	91360000	#9191FF	1	0.375
chr1	91360001	91560000	A.2.1.1.2.2.2.2.1.2.2.2	0.660996354799514	.	91360001	91560000	#FF9191	1	0.75
chr1	91560001	91920000	B.2.1.1.1.2.1.1.1	0.226002430133657	.	91560001	91920000	#4848FF	1	0.25
chr1	91920001	92160000	B.1.1.1.2.2.2.1.1.1	0.404617253948967	.	91920001	92160000	#DADAFF	1	0.5
chr1	92160001	92400000	B.1.1.2.2.1.2.1	0.366950182260024	.	92160001	92400000	#DADAFF	1	0.5
chr1	92400001	92680000	B.1.2.1.2.2.1.1.2.2.1.1	0.307411907654921	.	92400001	92680000	#9191FF	1	0.375
chr1	92680001	92920000	A.2.1.1.2.2.2.2.1.2.2.1	0.66221142162819	.	92680001	92920000	#FF9191	1	0.75
chr1	92920001	93080000	A.1.1.2.2.1.1.2.2.2.2	0.922235722964763	.	92920001	93080000	#FF0000	1	1
chr1	93080001	93280000	A.2.2.2.1.2.2.1.1.2.2	0.482381530984204	.	93080001	93280000	#FFDADA	1	0.625
chr1	93280001	93480000	A.1.1.2.1.1.1.2.2.2	0.951397326852977	.	93280001	93480000	#FF0000	1	1
chr1	93480001	93680000	A.1.1.1.2.1.2.2.2.2	0.976913730255164	.	93480001	93680000	#FF0000	1	1
chr1	93680001	93840000	A.1.2.1.2.2.1.1.2.2.1.1.1	0.82138517618469	.	93680001	93840000	#FF4848	1	0.875
chr1	93840001	94080000	A.2.2.1.2.1.2.2.1	0.538274605103281	.	93840001	94080000	#FFDADA	1	0.625
chr1	94080001	94400000	A.1.2.1.2.1.1.2.1.2	0.848116646415553	.	94080001	94400000	#FF4848	1	0.875
chr1	94400001	94760000	B.1.1.2.2.1.2.2.1	0.365735115431349	.	94400001	94760000	#DADAFF	1	0.5
chr1	94760001	95000000	A.2.2.2.2.1.2.1.2.2.2	0.455650060753341	.	94760001	95000000	#FFDADA	1	0.625
chr1	95000001	95240000	B.1.2.1.2.2.2.1.2	0.300121506682868	.	95000001	95240000	#9191FF	1	0.375
chr1	95240001	95560000	A.2.2.1.2.1.2.2.2.2.2	0.534629404617254	.	95240001	95560000	#FFDADA	1	0.625
chr1	95560001	95720000	B.1.1.2.2.2.2.2.2	0.352369380315917	.	95560001	95720000	#DADAFF	1	0.5
chr1	95720001	95920000	B.2.1.2.2.2.2.1.1.1.2	0.13730255164034	.	95720001	95920000	#4848FF	1	0.25
chr1	95920001	96360000	B.2.2.2.2.1.2	0.00607533414337789	.	95920001	96360000	#0000FF	1	0.125
chr1	96360001	96640000	B.2.2.1.1.2.1.2.2	0.0996354799513973	.	96360001	96640000	#0000FF	1	0.125
chr1	96640001	96840000	B.2.2.1.1.2.1.1.1.2	0.105710814094775	.	96640001	96840000	#0000FF	1	0.125
chr1	96840001	97320000	B.1.2.1.2.2.1.1.2.1.1.2	0.309842041312272	.	96840001	97320000	#9191FF	1	0.375
chr1	97320001	97880000	B.2.1.1.1.2.2.1.2.1	0.215066828675577	.	97320001	97880000	#4848FF	1	0.25
chr1	97880001	98040000	A.2.2.2.1.2.2.1.2.2	0.478736330498177	.	97880001	98040000	#FFDADA	1	0.625
chr1	98040001	98280000	B.2.1.1.1.2.2.1.2.2.1	0.213851761846902	.	98040001	98280000	#4848FF	1	0.25
chr1	98280001	98600000	B.2.1.1.1.1.2.1.2.1	0.233292831105711	.	98280001	98600000	#4848FF	1	0.25
chr1	98600001	98760000	B.2.1.2.2.2.2.1.1.2	0.136087484811665	.	98600001	98760000	#4848FF	1	0.25
chr1	98760001	99080000	B.2.2.1.1.2.1.1.2.2.2	0.102065613608748	.	98760001	99080000	#0000FF	1	0.125
chr1	99080001	99400000	B.2.1.2.2.1.1.1.2	0.164034021871203	.	99080001	99400000	#4848FF	1	0.25
chr1	99400001	99720000	B.2.1.2.2.1.2.2.1.2	0.151883353584447	.	99400001	99720000	#4848FF	1	0.25
chr1	99720001	100200000	B.2.1.1.1.2.1.2.1.2	0.222357229647631	.	99720001	100200000	#4848FF	1	0.25
chr1	100200001	100440000	A.1.2.1.2.1.1.2.2.2	0.845686512758202	.	100200001	100440000	#FF4848	1	0.875
chr1	100440001	100640000	A.1.1.2.2.1.1.1	0.929526123936817	.	100440001	100640000	#FF0000	1	1
chr1	100640001	100840000	A.1.2.1.2.2.1.1.2.2.2	0.816524908869988	.	100640001	100840000	#FF4848	1	0.875
chr1	100840001	100960000	A.1.2.2.1.1.1.2.2.1.1.1	0.793438639125152	.	100840001	100960000	#FF4848	1	0.875
chr1	100960001	101320000	A.2.2.1.2.1.2.1.1.1	0.544349939246659	.	100960001	101320000	#FFDADA	1	0.625
chr1	101320001	101600000	A.1.2.1.2.2.1.1.2.2.1.2.1	0.818955042527339	.	101320001	101600000	#FF4848	1	0.875
chr1	101600001	101920000	A.1.1.1.2.2.1.2.1	0.968408262454435	.	101600001	101920000	#FF0000	1	1
chr1	101920001	102520000	B.2.1.2.2.1.2.2.1.1.2.2	0.153098420413123	.	101920001	102520000	#4848FF	1	0.25
chr1	102520001	102760000	B.2.2.1.1.2.1.1.2.2.1	0.103280680437424	.	102520001	102760000	#0000FF	1	0.125
chr1	102760001	102960000	B.2.1.2.2.1.1.2.2.2.1.1	0.160388821385176	.	102760001	102960000	#4848FF	1	0.25
chr1	102960001	103400000	B.2.2.2.1.2.2.1.2.1.1	0.0170109356014581	.	102960001	103400000	#0000FF	1	0.125
chr1	103400001	103480000	B.2.1.1.1.2.2.2.1	0.21142162818955	.	103400001	103480000	#4848FF	1	0.25
chr1	103480001	103600000	B.2.1.2.2.2.1.1.2.1	0.145808019441069	.	103480001	103600000	#4848FF	1	0.25
chr1	103600001	103800000	B.2.1.1.1.2.2.1.2.2.2	0.212636695018226	.	103600001	103800000	#4848FF	1	0.25
chr1	103880001	103920000	B.2.1.1.1.2.2.1.2.2.2	0.212636695018226	.	103880001	103920000	#4848FF	1	0.25
chr1	104000001	104160000	B.2.1.1.1.2.2.1.2.2.2	0.212636695018226	.	104000001	104160000	#4848FF	1	0.25
chr1	104160001	104200000	B.2.1.2.2.2.2.1.1.1.1	0.138517618469016	.	104160001	104200000	#4848FF	1	0.25
chr1	104280001	104560000	B.2.1.2.2.2.2.1.1.1.1	0.138517618469016	.	104280001	104560000	#4848FF	1	0.25
chr1	104560001	104720000	B.2.1.2.2.2.1.1.1.1	0.14823815309842	.	104560001	104720000	#4848FF	1	0.25
chr1	104720001	105200000	B.2.1.2.2.2.2.1.2.1	0.134872417982989	.	104720001	105200000	#4848FF	1	0.25
chr1	105200001	105360000	A.2.2.2.1.2.2.2.2.1	0.4726609963548	.	105200001	105360000	#FFDADA	1	0.625
chr1	105360001	105560000	B.1.2.1.2.1.1.1.2.2	0.330498177399757	.	105360001	105560000	#9191FF	1	0.375
chr1	105560001	105760000	B.2.1.2.2.1.1.2.1	0.162818955042527	.	105560001	105760000	#4848FF	1	0.25
chr1	105760001	105880000	B.2.1.2.2.2.1.1.1.2	0.147023086269745	.	105760001	105880000	#4848FF	1	0.25
chr1	105880001	106120000	B.2.1.2.2.2.1.2.2.2	0.139732685297691	.	105880001	106120000	#4848FF	1	0.25
chr1	106120001	106280000	B.2.1.2.2.1.1.2.2.2.1.2	0.159173754556501	.	106120001	106280000	#4848FF	1	0.25
chr1	106280001	106440000	B.2.1.2.2.2.1.2.2.1.2	0.140947752126367	.	106280001	106440000	#4848FF	1	0.25
chr1	106440001	106920000	B.2.2.2.1.2.2.2.2.1	0.00972053462940462	.	106440001	106920000	#0000FF	1	0.125
chr1	106920001	107000000	B.2.2.1.1.1.2.1.1.1	0.121506682867558	.	106920001	107000000	#0000FF	1	0.125
chr1	107000001	107200000	B.2.2.1.1.1.2.1.1.2	0.120291616038882	.	107000001	107200000	#0000FF	1	0.125
chr1	107200001	107320000	B.2.1.2.2.1.1.2.2.1	0.161603888213852	.	107200001	107320000	#4848FF	1	0.25
chr1	107320001	107560000	B.2.1.1.1.1.1.2	0.236938031591738	.	107320001	107560000	#4848FF	1	0.25
chr1	107560001	107640000	B.1.2.1.2.1.1.1.1.1	0.335358444714459	.	107560001	107640000	#9191FF	1	0.375
chr1	107640001	107760000	B.2.1.1.1.1.1.1.1.2	0.239368165249089	.	107640001	107760000	#4848FF	1	0.25
chr1	107760001	107960000	B.2.1.1.1.1.1.1.1.1	0.240583232077764	.	107760001	107960000	#4848FF	1	0.25
chr1	107960001	108080000	B.1.1.1.1.2.2.2.2.1	0.417982989064399	.	107960001	108080000	#DADAFF	1	0.5
chr1	108080001	108280000	B.2.1.1.1.1.2.1.1.1	0.235722964763062	.	108080001	108280000	#4848FF	1	0.25
chr1	108280001	108760000	B.1.2.1.2.2.1.1.1.1.2	0.314702308626974	.	108280001	108760000	#9191FF	1	0.375
chr1	108840001	108920000	B.1.2.1.2.2.1.1.1.1.2	0.314702308626974	.	108840001	108920000	#9191FF	1	0.375
chr1	109000001	109040000	B.1.2.1.2.2.1.1.1.1.2	0.314702308626974	.	109000001	109040000	#9191FF	1	0.375
chr1	109040001	109240000	A.2.1.2.1.2.1.1.2.1	0.634264884568651	.	109040001	109240000	#FF9191	1	0.75
chr1	109240001	109400000	A.1.2.1.2.2.1.1.2.2.1.1.2	0.820170109356015	.	109240001	109400000	#FF4848	1	0.875
chr1	109400001	109760000	A.1.1.2.1.1.1.2.2.1	0.952612393681653	.	109400001	109760000	#FF0000	1	1
chr1	109760001	110000000	A.1.2.1.1.1.1.2.2	0.885783718104496	.	109760001	110000000	#FF4848	1	0.875
chr1	110000001	110120000	A.1.2.1.1.1.1.2.1	0.886998784933171	.	110000001	110120000	#FF4848	1	0.875
chr1	110120001	110560000	A.1.1.2.1.1.1.2.1	0.953827460510328	.	110120001	110560000	#FF0000	1	1
chr1	110560001	110880000	A.1.2.1.1.2.1.2.1.2	0.869987849331713	.	110560001	110880000	#FF4848	1	0.875
chr1	110880001	111000000	A.1.2.1.1.2.1.2.1.1	0.871202916160389	.	110880001	111000000	#FF4848	1	0.875
chr1	111000001	111160000	A.2.1.1.2.1.1.1.1.2.1	0.697448359659781	.	111000001	111160000	#FF9191	1	0.75
chr1	111160001	111360000	A.1.2.1.2.2.1.2.2.2	0.808019441069259	.	111160001	111360000	#FF4848	1	0.875
chr1	111360001	111520000	A.1.2.1.1.2.1.2.2	0.868772782503038	.	111360001	111520000	#FF4848	1	0.875
chr1	111520001	111640000	A.2.1.1.2.2.2.1.2	0.667071688942892	.	111520001	111640000	#FF9191	1	0.75
chr1	111640001	111800000	A.1.1.2.1.2.1.2.1.2.1	0.93681652490887	.	111640001	111800000	#FF0000	1	1
chr1	111800001	112320000	A.1.1.1.2.1.2.2.1	0.979343863912515	.	111800001	112320000	#FF0000	1	1
chr1	112320001	112840000	B.1.1.1.2.1.2.1.1.1	0.414337788578372	.	112320001	112840000	#DADAFF	1	0.5
chr1	112840001	112920000	A.2.2.2.1.2.1.1.1.2.2	0.495747266099635	.	112840001	112920000	#FFDADA	1	0.625
chr1	112920001	113280000	A.1.2.1.2.1.1.1.1	0.852976913730255	.	112920001	113280000	#FF4848	1	0.875
chr1	113280001	113440000	A.2.2.1.2.1.2.1.2.1	0.540704738760632	.	113280001	113440000	#FFDADA	1	0.625
chr1	113440001	113600000	A.1.2.2.1.1.1.2.2.2	0.789793438639125	.	113440001	113600000	#FF4848	1	0.875
chr1	113600001	113960000	B.1.1.1.2.1.2.2.1.2	0.409477521263669	.	113600001	113960000	#DADAFF	1	0.5
chr1	113960001	114120000	B.1.2.2.2.2.1.2	0.246658566221142	.	113960001	114120000	#9191FF	1	0.375
chr1	114120001	114280000	B.1.1.1.1.1.1.1.2.1	0.433778857837181	.	114120001	114280000	#DADAFF	1	0.5
chr1	114280001	114480000	A.1.1.2.2.1.1.2.2.2.1.2	0.923450789793439	.	114280001	114480000	#FF0000	1	1
chr1	114480001	114960000	A.2.1.2.2.2.2.1.2.2	0.575941676792224	.	114480001	114960000	#FF9191	1	0.75
chr1	114960001	115080000	A.2.1.1.2.1.1.1.2.1.2.1	0.693803159173755	.	114960001	115080000	#FF9191	1	0.75
chr1	115080001	115320000	A.2.1.1.2.1.1.1.2.1.1	0.69501822600243	.	115080001	115320000	#FF9191	1	0.75
chr1	115320001	115520000	B.1.2.1.2.1.2.2.1.2	0.319562575941677	.	115320001	115520000	#9191FF	1	0.375
chr1	115520001	115680000	B.1.2.2.1.2.2.2.2.1.1	0.264884568651276	.	115520001	115680000	#9191FF	1	0.375
chr1	115680001	115960000	B.2.1.1.1.2.1.1.2	0.224787363304982	.	115680001	115960000	#4848FF	1	0.25
chr1	115960001	116120000	B.1.2.2.1.2.2.2.2.1.2	0.2636695018226	.	115960001	116120000	#9191FF	1	0.375
chr1	116120001	116360000	B.1.2.1.2.2.1.1.1.1.1.1	0.317132442284326	.	116120001	116360000	#9191FF	1	0.375
chr1	116360001	116600000	B.1.2.1.2.2.2.1.1	0.301336573511543	.	116360001	116600000	#9191FF	1	0.375
chr1	116600001	116880000	A.2.2.1.2.2.2.2.1.2.2	0.511543134872418	.	116600001	116880000	#FFDADA	1	0.625
chr1	116880001	117080000	A.2.1.1.2.2.2.2.1.1.1	0.665856622114216	.	116880001	117080000	#FF9191	1	0.75
chr1	117080001	117200000	A.2.1.1.2.1.1.1.2.1.2.2	0.692588092345079	.	117080001	117200000	#FF9191	1	0.75
chr1	117200001	117680000	A.1.2.1.2.2.1.2.1.2.2	0.81044957472661	.	117200001	117680000	#FF4848	1	0.875
chr1	117680001	117840000	B.1.1.1.2.1.2.1.1.2	0.413122721749696	.	117680001	117840000	#DADAFF	1	0.5
chr1	117840001	118120000	A.2.1.2.1.2.1.1.2.2	0.633049817739976	.	117840001	118120000	#FF9191	1	0.75
chr1	118120001	118240000	A.2.2.1.2.1.2.1.2.2	0.539489671931956	.	118120001	118240000	#FFDADA	1	0.625
chr1	118240001	118520000	A.2.2.2.1.2.2.1.1.1	0.486026731470231	.	118240001	118520000	#FFDADA	1	0.625
chr1	118520001	118840000	B.2.1.1.1.2.2.1.1.1	0.218712029161604	.	118520001	118840000	#4848FF	1	0.25
chr1	118840001	119360000	B.2.2.1.1.2.1.2.1	0.100850546780073	.	118840001	119360000	#0000FF	1	0.125
chr1	119360001	119520000	A.2.2.1.2.1.2.1.1.2.1	0.543134872417983	.	119360001	119520000	#FFDADA	1	0.625
chr1	119520001	119640000	B.1.1.1.2.2.1.1	0.407047387606318	.	119520001	119640000	#DADAFF	1	0.5
chr1	119640001	119800000	A.2.2.2.1.2.2.2.1.1.1	0.477521263669502	.	119640001	119800000	#FFDADA	1	0.625
chr1	119800001	120120000	B.1.1.1.1.1.1.2.1	0.43134872417983	.	119800001	120120000	#DADAFF	1	0.5
chr1	120120001	120240000	A.2.2.1.2.1.2.1.1.2.2	0.541919805589307	.	120120001	120240000	#FFDADA	1	0.625
chr1	120240001	120560000	B.1.1.1.1.1.1.2.2	0.430133657351154	.	120240001	120560000	#DADAFF	1	0.5
chr1	120560001	120720000	A.2.2.2.2.1.2.2.2.1.2	0.449574726609964	.	120560001	120720000	#FFDADA	1	0.625
chr1	120760001	120800000	A.2.2.2.2.1.2.2.2.1.2	0.449574726609964	.	120760001	120800000	#FFDADA	1	0.625
chr1	120880001	120920000	B.2.1.1.1.1.2.1.2.2.1	0.232077764277035	.	120880001	120920000	#4848FF	1	0.25
chr1	121080001	121360000	B.2.1.1.1.1.2.1.2.2.1	0.232077764277035	.	121080001	121360000	#4848FF	1	0.25
chr1	142800001	142840000	B.2.1.1.1.1.1.1.2	0.238153098420413	.	142800001	142840000	#4848FF	1	0.25
chr1	143120001	143240000	B.2.1.1.1.1.1.1.2	0.238153098420413	.	143120001	143240000	#4848FF	1	0.25
chr1	143440001	143480000	B.2.1.1.1.1.1.1.2	0.238153098420413	.	143440001	143480000	#4848FF	1	0.25
chr1	143960001	144080000	A.2.2.1.2.2.2.1.2.1.2	0.51640340218712	.	143960001	144080000	#FFDADA	1	0.625
chr1	144520001	144600000	A.2.2.1.2.2.2.1.2.1.2	0.51640340218712	.	144520001	144600000	#FFDADA	1	0.625
chr1	144640001	144720000	A.2.2.1.2.2.2.1.2.1.2	0.51640340218712	.	144640001	144720000	#FFDADA	1	0.625
chr1	144800001	145120000	A.2.1.1.2.2.1.1.2.2	0.674362089914945	.	144800001	145120000	#FF9191	1	0.75
chr1	145120001	145320000	A.2.1.2.2.2.2.1.2.1.2.1.1	0.57958687727825	.	145120001	145320000	#FF9191	1	0.75
chr1	145360001	145840000	A.1.1.1.2.1.2.1.1.1	0.985419198055893	.	145360001	145840000	#FF0000	1	1
chr1	146320001	146400000	A.2.2.1.2.2.2.1.2.2	0.515188335358445	.	146320001	146400000	#FFDADA	1	0.625
chr1	146440001	146760000	A.2.2.1.2.2.2.1.2.2	0.515188335358445	.	146440001	146760000	#FFDADA	1	0.625
chr1	146760001	147000000	B.1.2.2.1.1.2.2.1.2	0.285540704738761	.	146760001	147000000	#9191FF	1	0.375
chr1	147000001	147400000	B.1.1.1.2.1.2.2.2	0.408262454434994	.	147000001	147400000	#DADAFF	1	0.5
chr1	147400001	147440000	A.2.2.1.2.2.2.1.2.1.1	0.517618469015796	.	147400001	147440000	#FFDADA	1	0.625
chr1	147680001	147840000	A.2.2.1.2.2.2.1.2.1.1	0.517618469015796	.	147680001	147840000	#FFDADA	1	0.625
chr1	148520001	148560000	A.2.2.1.2.2.2.1.2.1.1	0.517618469015796	.	148520001	148560000	#FFDADA	1	0.625
chr1	148840001	148960000	B.2.1.1.2.2.1.2.1.2.2	0.191980558930741	.	148840001	148960000	#4848FF	1	0.25
chr1	149000001	149200000	B.2.1.1.2.2.1.2.1.2.2	0.191980558930741	.	149000001	149200000	#4848FF	1	0.25
chr1	149200001	149320000	B.1.1.1.2.2.2.1.1.2	0.403402187120292	.	149200001	149320000	#DADAFF	1	0.5
chr1	149320001	149440000	B.1.1.2.2.2.2.1.1	0.356014580801944	.	149320001	149440000	#DADAFF	1	0.5
chr1	149640001	149760000	B.1.1.2.2.2.2.1.1	0.356014580801944	.	149640001	149760000	#DADAFF	1	0.5
chr1	149760001	150120000	A.1.1.1.2.1.1.2.1	0.987849331713244	.	149760001	150120000	#FF0000	1	1
chr1	150120001	150200000	A.1.2.2.2.1.1.2.2	0.75820170109356	.	150120001	150200000	#FF4848	1	0.875
chr1	150200001	150600000	A.1.1.1.2.2.2.1.1	0.961117861482382	.	150200001	150600000	#FF0000	1	1
chr1	150600001	150800000	A.1.1.2.1.2.1.1.1.2.1	0.941676792223572	.	150600001	150800000	#FF0000	1	1
chr1	150800001	151040000	A.1.1.2.1.2.1.2.2.1	0.934386391251519	.	150800001	151040000	#FF0000	1	1
chr1	151040001	151280000	A.1.1.2.1.2.1.2.2.2	0.933171324422843	.	151040001	151280000	#FF0000	1	1
chr1	151280001	151440000	A.1.2.1.1.1.2.1.1.2.2.2	0.879708383961118	.	151280001	151440000	#FF4848	1	0.875
chr1	151440001	152040000	A.1.1.1.2.2.1.2.2.1.2.1	0.964763061968408	.	151440001	152040000	#FF0000	1	1
chr1	152040001	152160000	B.1.1.1.2.1.2.1.2	0.411907654921021	.	152040001	152160000	#DADAFF	1	0.5
chr1	152160001	152480000	B.1.2.2.1.1.2.2.1.1	0.286755771567436	.	152160001	152480000	#9191FF	1	0.375
chr1	152480001	152560000	B.1.2.1.1.2.2.1.2.2	0.33778857837181	.	152480001	152560000	#9191FF	1	0.375
chr1	152560001	152760000	B.1.2.2.2.2.2.2.1	0.244228432563791	.	152560001	152760000	#9191FF	1	0.375
chr1	152760001	152840000	B.1.2.1.1.2.2.1.1	0.340218712029162	.	152760001	152840000	#9191FF	1	0.375
chr1	152840001	152960000	B.1.1.2.2.1.1.1.2.2	0.371810449574727	.	152840001	152960000	#DADAFF	1	0.5
chr1	152960001	153160000	B.1.2.1.1.2.2.1.2.1	0.339003645200486	.	152960001	153160000	#9191FF	1	0.375
chr1	153160001	153480000	A.2.2.1.2.2.2.1.1.1	0.520048602673147	.	153160001	153480000	#FFDADA	1	0.625
chr1	153520001	153960000	A.1.1.1.2.1.1.1.2	0.98906439854192	.	153520001	153960000	#FF0000	1	1
chr1	153960001	154080000	A.1.2.2.2.2.1.2.1.2.1.2	0.743620899149453	.	153960001	154080000	#FF4848	1	0.875
chr1	154080001	154280000	A.1.2.1.1.1.2.1.1.2.2.1	0.880923450789793	.	154080001	154280000	#FF4848	1	0.875
chr1	154280001	154640000	A.1.2.1.1.1.1.1.1.2	0.890643985419198	.	154280001	154640000	#FF4848	1	0.875
chr1	154640001	154800000	A.2.1.2.2.2.1.1.2	0.596597812879708	.	154640001	154800000	#FF9191	1	0.75
chr1	154800001	155120000	A.1.1.2.2.2.1.2.2.2	0.896719319562576	.	154800001	155120000	#FF0000	1	1
chr1	155120001	155240000	A.2.1.2.2.1.2.1.2.1	0.608748481166464	.	155120001	155240000	#FF9191	1	0.75
chr1	155240001	155480000	A.1.2.1.1.1.2.1.1.2.1.1	0.883353584447145	.	155240001	155480000	#FF4848	1	0.875
chr1	155480001	155560000	A.2.1.2.2.1.2.1.1.1	0.611178614823815	.	155480001	155560000	#FF9191	1	0.75
chr1	155560001	156080000	A.1.1.1.2.2.2.2.2	0.957472660996355	.	155560001	156080000	#FF0000	1	1
chr1	156080001	156320000	A.1.2.1.1.1.2.1.1.1	0.88456865127582	.	156080001	156320000	#FF4848	1	0.875
chr1	156320001	156680000	A.1.1.2.2.2.1.2.1.1	0.900364520048603	.	156320001	156680000	#FF0000	1	1
chr1	156680001	156920000	A.1.2.1.1.1.2.1.1.2.1.2	0.882138517618469	.	156680001	156920000	#FF4848	1	0.875
chr1	156920001	157120000	A.1.2.1.1.2.2.2.2	0.854191980558931	.	156920001	157120000	#FF4848	1	0.875
chr1	157120001	157600000	A.1.2.1.2.1.2.2.1.2.1	0.831105710814095	.	157120001	157600000	#FF4848	1	0.875
chr1	157600001	157840000	A.2.1.2.1.2.2.1.2.2	0.625759416767922	.	157600001	157840000	#FF9191	1	0.75
chr1	157840001	158240000	A.2.2.2.2.1.2.1.1.2	0.459295261239368	.	157840001	158240000	#FFDADA	1	0.625
chr1	158240001	158360000	B.1.1.1.1.1.1.1.2.2	0.432563791008505	.	158240001	158360000	#DADAFF	1	0.5
chr1	158360001	158440000	B.1.2.1.2.1.2.2.1.1	0.320777642770352	.	158360001	158440000	#9191FF	1	0.375
chr1	158440001	158760000	B.1.2.1.2.1.2.1.1.1	0.328068043742406	.	158440001	158760000	#9191FF	1	0.375
chr1	158760001	158960000	A.2.2.2.1.2.1.1.2.2.2	0.492102065613609	.	158760001	158960000	#FFDADA	1	0.625
chr1	158960001	159080000	A.2.1.1.2.1.1.1.2.2.1	0.691373025516403	.	158960001	159080000	#FF9191	1	0.75
chr1	159080001	159280000	B.1.2.2.1.1.2.2.2.2	0.281895504252734	.	159080001	159280000	#9191FF	1	0.375
chr1	159280001	159720000	B.2.2.1.1.1.1.2.1.1	0.125151883353584	.	159280001	159720000	#0000FF	1	0.125
chr1	159720001	160040000	A.1.2.2.1.2.1.2.1.1.1.2	0.775212636695018	.	159720001	160040000	#FF4848	1	0.875
chr1	160040001	160160000	A.1.2.2.2.2.2.2.1	0.732685297691373	.	160040001	160160000	#FF4848	1	0.875
chr1	160160001	160680000	A.1.1.1.1.1.1.1	1	.	160160001	160680000	#FF0000	1	1
chr1	160680001	161160000	A.1.1.1.1.1.2.2.1	0.995139732685298	.	160680001	161160000	#FF0000	1	1
chr1	161160001	161440000	A.1.1.1.2.1.1.2.2	0.986634264884569	.	161160001	161440000	#FF0000	1	1
chr1	161440001	161640000	A.1.1.2.2.1.2.2.2.2.1	0.907654921020656	.	161440001	161640000	#FF0000	1	1
chr1	161640001	161720000	A.1.2.1.1.2.1.1.2	0.872417982989064	.	161640001	161720000	#FF4848	1	0.875
chr1	161720001	162000000	A.1.2.1.2.2.2.1.2	0.805589307411908	.	161720001	162000000	#FF4848	1	0.875
chr1	162000001	162080000	A.2.2.2.2.1.2.2.1.1.1	0.454434993924666	.	162000001	162080000	#FFDADA	1	0.625
chr1	162080001	162240000	B.1.1.2.2.1.1.1.2.1.2.1	0.374240583232078	.	162080001	162240000	#DADAFF	1	0.5
chr1	162240001	162360000	A.2.2.2.2.1.2.1.1.1.2	0.460510328068044	.	162240001	162360000	#FFDADA	1	0.625
chr1	162360001	162800000	A.2.1.1.2.2.1.1.2.1	0.675577156743621	.	162360001	162800000	#FF9191	1	0.75
chr1	162800001	163160000	B.2.1.1.2.1.2.2	0.199270959902795	.	162800001	163160000	#4848FF	1	0.25
chr1	163160001	163320000	B.1.2.1.2.1.2.1.1.2.1.2	0.325637910085055	.	163160001	163320000	#9191FF	1	0.375
chr1	163320001	163600000	B.2.2.1.2.2.2.2.1.2	0.0558930741190765	.	163320001	163600000	#0000FF	1	0.125
chr1	163600001	163960000	B.2.2.2.2.1.1	0.00729040097205346	.	163600001	163960000	#0000FF	1	0.125
chr1	163960001	164120000	B.2.2.2.1.1.2.2.1.1.1.1	0.040097205346294	.	163960001	164120000	#0000FF	1	0.125
chr1	164120001	164480000	B.2.2.2.2.2.2.1	0.00243013365735115	.	164120001	164480000	#0000FF	1	0.125
chr1	164480001	164720000	B.2.2.1.1.1.1.2.1.2	0.123936816524909	.	164480001	164720000	#0000FF	1	0.125
chr1	164720001	165040000	B.2.2.1.2.2.2.1.1.1	0.0680437424058323	.	164720001	165040000	#0000FF	1	0.125
chr1	165040001	165280000	B.2.1.1.2.2.1.2.2	0.190765492102066	.	165040001	165280000	#4848FF	1	0.25
chr1	165280001	165560000	B.1.1.2.2.1.1.1.2.1.2.2	0.373025516403402	.	165280001	165560000	#DADAFF	1	0.5
chr1	165560001	165720000	A.2.1.1.2.1.2.1.2.1	0.685297691373026	.	165560001	165720000	#FF9191	1	0.75
chr1	165720001	165880000	A.1.2.2.1.1.2.1.2.1.2	0.784933171324423	.	165720001	165880000	#FF4848	1	0.875
chr1	165880001	166160000	B.1.2.1.2.1.2.1.1.2.1.1	0.32685297691373	.	165880001	166160000	#9191FF	1	0.375
chr1	166160001	166520000	B.2.1.1.2.2.1.2.1.1.1	0.196840826245443	.	166160001	166520000	#4848FF	1	0.25
chr1	166520001	166800000	B.2.1.2.1.2.2.2.2	0.166464155528554	.	166520001	166800000	#4848FF	1	0.25
chr1	166800001	167200000	A.1.2.1.2.1.2.2.1.2.2.2	0.828675577156744	.	166800001	167200000	#FF4848	1	0.875
chr1	167200001	167520000	A.1.1.2.2.1.2.1.1.2.1.1	0.919805589307412	.	167200001	167520000	#FF0000	1	1
chr1	167520001	167720000	A.1.1.2.1.1.2.1.2	0.94775212636695	.	167520001	167720000	#FF0000	1	1
chr1	167720001	168080000	A.1.1.1.2.2.1.2.2.1.1.2	0.965978128797084	.	167720001	168080000	#FF0000	1	1
chr1	168080001	168240000	A.1.1.2.2.1.2.1.1.1	0.921020656136088	.	168080001	168240000	#FF0000	1	1
chr1	168240001	168400000	A.1.2.2.1.1.2.2.2.1	0.780072904009721	.	168240001	168400000	#FF4848	1	0.875
chr1	168400001	168560000	A.1.1.2.2.1.2.2.2.1	0.908869987849332	.	168400001	168560000	#FF0000	1	1
chr1	168560001	168840000	A.1.1.2.2.1.2.2.2.2.2	0.906439854191981	.	168560001	168840000	#FF0000	1	1
chr1	168840001	169120000	A.1.1.1.2.2.1.1.1.1	0.975698663426488	.	168840001	169120000	#FF0000	1	1
chr1	169120001	169360000	A.1.2.1.2.1.2.2.1.1.2.2.1	0.833535844471446	.	169120001	169360000	#FF4848	1	0.875
chr1	169360001	169520000	A.1.2.1.2.2.2.2.2	0.801944106925881	.	169360001	169520000	#FF4848	1	0.875
chr1	169520001	169880000	A.1.1.2.2.1.2.1.1.2.2	0.916160388821385	.	169520001	169880000	#FF0000	1	1
chr1	169880001	170040000	A.2.2.1.2.2.1.1.2.2.1.2	0.526123936816525	.	169880001	170040000	#FFDADA	1	0.625
chr1	170040001	170240000	B.1.2.1.2.1.2.1.2	0.321992709599028	.	170040001	170240000	#9191FF	1	0.375
chr1	170240001	170480000	B.2.1.1.2.2.1.1	0.198055893074119	.	170240001	170480000	#4848FF	1	0.25
chr1	170480001	170600000	B.1.2.1.2.1.2.2.2	0.318347509113001	.	170480001	170600000	#9191FF	1	0.375
chr1	170600001	170920000	B.1.2.2.2.1.2	0.251518833535844	.	170600001	170920000	#9191FF	1	0.375
chr1	170920001	171080000	B.2.1.2.1.2.1.1	0.171324422843256	.	170920001	171080000	#4848FF	1	0.25
chr1	171080001	171400000	B.1.2.1.2.1.2.1.1.2.2.2	0.323207776427704	.	171080001	171400000	#9191FF	1	0.375
chr1	171400001	171600000	A.1.2.2.1.1.2.2.2.2	0.778857837181045	.	171400001	171600000	#FF4848	1	0.875
chr1	171600001	171800000	A.2.1.2.1.1.1.1.2.2	0.652490886998785	.	171600001	171800000	#FF9191	1	0.75
chr1	171800001	171960000	B.1.1.1.1.1.1.1.1	0.434993924665857	.	171800001	171960000	#DADAFF	1	0.5
chr1	171960001	172440000	A.2.1.1.2.1.1.2.1	0.688942891859052	.	171960001	172440000	#FF9191	1	0.75
chr1	172440001	172680000	A.2.1.1.2.1.1.2.2	0.687727825030377	.	172440001	172680000	#FF9191	1	0.75
chr1	172680001	172800000	A.2.2.1.2.1.1.1	0.547995139732685	.	172680001	172800000	#FFDADA	1	0.625
chr1	172800001	172880000	A.2.2.2.2.1.2.2.2.2.2	0.447144592952612	.	172800001	172880000	#FFDADA	1	0.625
chr1	172880001	172960000	A.2.2.2.2.1.2.1.2.1	0.458080194410693	.	172880001	172960000	#FFDADA	1	0.625
chr1	172960001	173160000	A.2.2.2.1.2.1.1.2.2.1	0.493317132442284	.	172960001	173160000	#FFDADA	1	0.625
chr1	173160001	173480000	A.1.2.1.2.1.2.2.1.2.2.1	0.829890643985419	.	173160001	173480000	#FF4848	1	0.875
chr1	173480001	173720000	A.2.2.2.1.2.1.1.2.1	0.49453219927096	.	173480001	173720000	#FFDADA	1	0.625
chr1	173720001	174160000	A.1.1.2.1.1.2.1.1.2	0.948967193195626	.	173720001	174160000	#FF0000	1	1
chr1	174160001	174240000	A.2.1.2.1.1.2.2.1.1	0.641555285540705	.	174160001	174240000	#FF9191	1	0.75
chr1	174240001	174680000	A.1.2.2.1.1.1.2.1.1.1	0.798298906439854	.	174240001	174680000	#FF4848	1	0.875
chr1	174680001	175040000	A.1.2.1.2.2.2.1.1	0.806804374240583	.	174680001	175040000	#FF4848	1	0.875
chr1	175040001	175320000	A.1.2.2.1.1.1.2.1.1.2.1	0.797083839611179	.	175040001	175320000	#FF4848	1	0.875
chr1	175320001	175480000	B.1.1.1.1.1.2.1	0.428918590522479	.	175320001	175480000	#DADAFF	1	0.5
chr1	175480001	175720000	B.1.1.1.1.1.2.2.1	0.427703523693803	.	175480001	175720000	#DADAFF	1	0.5
chr1	175720001	175920000	B.1.1.2.2.1.1.2.2.2	0.3681652490887	.	175720001	175920000	#DADAFF	1	0.5
chr1	175920001	176200000	A.2.1.2.1.1.1.1.1.2	0.656136087484812	.	175920001	176200000	#FF9191	1	0.75
chr1	176200001	176440000	B.1.2.2.1.1.2.2.2.1.2	0.283110571081409	.	176200001	176440000	#9191FF	1	0.375
chr1	176440001	177400000	B.2.2.2.1.1.2.1	0.0413122721749696	.	176440001	177400000	#0000FF	1	0.125
chr1	177400001	177600000	B.2.1.2.1.2.1.2	0.170109356014581	.	177400001	177600000	#4848FF	1	0.25
chr1	177600001	177720000	B.2.1.1.2.1.1.1	0.208991494532199	.	177600001	177720000	#4848FF	1	0.25
chr1	177720001	178000000	B.2.1.1.2.2.1.2.1.1.2.2	0.194410692588092	.	177720001	178000000	#4848FF	1	0.25
chr1	178000001	178280000	B.2.1.1.2.2.1.2.1.2.1	0.193195625759417	.	178000001	178280000	#4848FF	1	0.25
chr1	178280001	178520000	B.1.2.1.2.1.2.1.1.2.2.1	0.324422843256379	.	178280001	178520000	#9191FF	1	0.375
chr1	178520001	178760000	A.1.2.1.2.1.2.1.1.1.2	0.84325637910085	.	178520001	178760000	#FF4848	1	0.875
chr1	178760001	179040000	A.2.1.1.2.1.2.2.2	0.678007290400972	.	178760001	179040000	#FF9191	1	0.75
chr1	179040001	179360000	A.1.2.2.1.1.2.1.2.1.1	0.786148238153098	.	179040001	179360000	#FF4848	1	0.875
chr1	179360001	179800000	B.1.2.2.1.1.2.2.2.1.1	0.284325637910085	.	179360001	179800000	#9191FF	1	0.375
chr1	179800001	180080000	A.1.1.2.2.1.2.1.1.2.1.2.1	0.918590522478736	.	179800001	180080000	#FF0000	1	1
chr1	180080001	180440000	A.1.2.2.1.1.1.2.1.1.2.2	0.795868772782503	.	180080001	180440000	#FF4848	1	0.875
chr1	180440001	180640000	A.2.1.1.2.1.1.1.2.2.2	0.690157958687728	.	180440001	180640000	#FF9191	1	0.75
chr1	180640001	181160000	A.1.1.1.2.2.1.2.2.1.1.1	0.967193195625759	.	180640001	181160000	#FF0000	1	1
chr1	181160001	181360000	A.2.2.2.1.2.1.1.1.1	0.498177399756987	.	181160001	181360000	#FFDADA	1	0.625
chr1	181360001	181920000	A.2.1.1.2.2.1.2.1.1	0.67314702308627	.	181360001	181920000	#FF9191	1	0.75
chr1	181920001	182080000	A.2.2.1.2.2.2.1.1.2	0.518833535844471	.	181920001	182080000	#FFDADA	1	0.625
chr1	182080001	182560000	A.2.1.1.2.2.1.1.1	0.676792223572297	.	182080001	182560000	#FF9191	1	0.75
chr1	182560001	182880000	A.1.1.2.1.1.2.2.2.1	0.945321992709599	.	182560001	182880000	#FF0000	1	1
chr1	182880001	183120000	A.1.1.2.2.1.2.2.1.1.1	0.913730255164034	.	182880001	183120000	#FF0000	1	1
chr1	183120001	183600000	A.1.1.1.2.2.1.2.2.2	0.962332928311057	.	183120001	183600000	#FF0000	1	1
chr1	183600001	183920000	A.1.1.2.1.1.2.1.1.1	0.950182260024301	.	183600001	183920000	#FF0000	1	1
chr1	183920001	184040000	A.2.1.1.2.2.1.2.2	0.670716889428919	.	183920001	184040000	#FF9191	1	0.75
chr1	184040001	184680000	A.2.2.2.2.1.2.1.1.1.1.2	0.461725394896719	.	184040001	184680000	#FFDADA	1	0.625
chr1	184680001	184960000	A.1.2.1.2.1.2.1.1.2.2	0.840826245443499	.	184680001	184960000	#FF4848	1	0.875
chr1	184960001	185120000	A.2.1.1.2.1.2.1.2.2.1	0.68408262454435	.	184960001	185120000	#FF9191	1	0.75
chr1	185120001	185400000	A.1.2.2.1.2.2.2.1	0.767922235722965	.	185120001	185400000	#FF4848	1	0.875
chr1	185400001	185680000	A.2.1.2.1.2.2.1.1.2	0.628189550425273	.	185400001	185680000	#FF9191	1	0.75
chr1	185680001	186080000	B.2.1.1.2.2.2.1.1.2.1	0.185905224787363	.	185680001	186080000	#4848FF	1	0.25
chr1	186080001	186280000	A.2.2.2.2.1.1.1.1	0.470230862697448	.	186080001	186280000	#FFDADA	1	0.625
chr1	186280001	186400000	A.2.1.2.1.1.1.2.1.1.2.2	0.648845686512758	.	186280001	186400000	#FF9191	1	0.75
chr1	186400001	186680000	A.2.2.1.2.1.1.2.2	0.545565006075334	.	186400001	186680000	#FFDADA	1	0.625
chr1	186680001	186920000	A.1.2.2.1.1.2.1.1.2	0.787363304981774	.	186680001	186920000	#FF4848	1	0.875
chr1	186920001	187400000	B.1.2.2.2.1.1.2.1.2	0.253948967193196	.	186920001	187400000	#9191FF	1	0.375
chr1	187400001	187520000	B.2.1.2.1.1.2.1.1	0.174969623329283	.	187400001	187520000	#4848FF	1	0.25
chr1	187520001	187880000	B.2.2.2.1.1.2.2.2.2.1	0.0303766707168894	.	187520001	187880000	#0000FF	1	0.125
chr1	187880001	188040000	B.1.1.2.2.2.1.2.2.2	0.35722964763062	.	187880001	188040000	#DADAFF	1	0.5
chr1	188040001	188440000	B.2.2.2.1.1.1.2.2.1	0.0437424058323208	.	188040001	188440000	#0000FF	1	0.125
chr1	188440001	188560000	B.2.1.2.1.1.2.1.2	0.173754556500608	.	188440001	188560000	#4848FF	1	0.25
chr1	188560001	188920000	B.2.2.2.1.1.2.2.1.1.2	0.0364520048602673	.	188560001	188920000	#0000FF	1	0.125
chr1	188920001	189200000	B.2.2.2.1.1.2.2.1.1.1.2.2	0.0376670716889429	.	188920001	189200000	#0000FF	1	0.125
chr1	189200001	189360000	B.2.2.1.2.2.2.2.2.1	0.054678007290401	.	189200001	189360000	#0000FF	1	0.125
chr1	189360001	189560000	B.2.2.1.2.2.2.2.1.1	0.0571081409477521	.	189360001	189560000	#0000FF	1	0.125
chr1	189560001	189840000	B.2.1.1.2.2.2.1.2.1	0.183475091130012	.	189560001	189840000	#4848FF	1	0.25
chr1	189840001	190120000	B.2.2.1.2.2.2.1.1.2.1.1	0.0668286755771567	.	189840001	190120000	#0000FF	1	0.125
chr1	190120001	190440000	B.2.2.2.1.1.1.2.2.2	0.0425273390036452	.	190120001	190440000	#0000FF	1	0.125
chr1	190440001	190840000	B.2.2.1.2.2.2.2.2.2	0.0534629404617254	.	190440001	190840000	#0000FF	1	0.125
chr1	190840001	191080000	B.2.2.1.2.1.2.2.2.1	0.0777642770352369	.	190840001	191080000	#0000FF	1	0.125
chr1	191080001	191200000	B.1.1.2.2.2.1.2.2.1	0.358444714459295	.	191080001	191200000	#DADAFF	1	0.5
chr1	191200001	191480000	B.2.2.1.2.1.2.1.2.1	0.0850546780072904	.	191200001	191480000	#0000FF	1	0.125
chr1	191480001	191880000	B.2.2.1.2.1.2.1.1.1	0.0874848116646416	.	191480001	191880000	#0000FF	1	0.125
chr1	191880001	192200000	B.2.2.1.2.2.2.1.1.2.1.2	0.0656136087484812	.	191880001	192200000	#0000FF	1	0.125
chr1	192200001	192440000	B.2.1.2.1.1.1.2.1	0.177399756986634	.	192200001	192440000	#4848FF	1	0.25
chr1	192440001	192600000	A.1.2.1.2.2.2.2.1.1	0.804374240583232	.	192440001	192600000	#FF4848	1	0.875
chr1	192600001	192960000	A.2.2.1.2.2.1.1.2.2.1.1	0.5273390036452	.	192600001	192960000	#FFDADA	1	0.625
chr1	192960001	193280000	A.1.2.2.1.2.2.2.2	0.766707168894289	.	192960001	193280000	#FF4848	1	0.875
chr1	193280001	193600000	B.1.2.2.1.1.1.1	0.295261239368165	.	193280001	193600000	#9191FF	1	0.375
chr1	193600001	193880000	B.2.2.1.2.1.2.2.1.1.2	0.0814094775212637	.	193600001	193880000	#0000FF	1	0.125
chr1	193880001	194080000	B.2.2.1.2.1.1.1.2	0.0899149453219927	.	193880001	194080000	#0000FF	1	0.125
chr1	194080001	194640000	B.2.2.1.2.1.2.1.1.2	0.086269744835966	.	194080001	194640000	#0000FF	1	0.125
chr1	194640001	195080000	B.2.2.1.2.1.2.1.2.2	0.0838396111786148	.	194640001	195080000	#0000FF	1	0.125
chr1	195080001	195200000	B.1.2.2.2.1.1.2.2	0.25273390036452	.	195080001	195200000	#9191FF	1	0.375
chr1	195200001	195440000	B.2.1.2.1.1.1.1.1	0.179829890643985	.	195200001	195440000	#4848FF	1	0.25
chr1	195440001	195840000	B.2.2.2.1.1.2.2.1.2.2.1	0.0340218712029162	.	195440001	195840000	#0000FF	1	0.125
chr1	195840001	196080000	B.2.2.2.1.1.1.2.1.2.1	0.0461725394896719	.	195840001	196080000	#0000FF	1	0.125
chr1	196080001	196440000	B.2.2.2.1.1.2.2.2.1	0.031591737545565	.	196080001	196440000	#0000FF	1	0.125
chr1	196440001	196720000	B.2.2.2.1.1.2.2.1.1.1.2.1	0.0388821385176185	.	196440001	196720000	#0000FF	1	0.125
chr1	196800001	197040000	B.2.1.2.1.1.1.1.2	0.17861482381531	.	196800001	197040000	#4848FF	1	0.25
chr1	197040001	197200000	A.2.2.2.2.1.1.1.2.1	0.469015795868773	.	197040001	197200000	#FFDADA	1	0.625
chr1	197200001	197480000	B.2.1.1.2.2.2.1.1.2.2	0.184690157958688	.	197200001	197480000	#4848FF	1	0.25
chr1	197480001	197680000	B.2.2.1.2.1.2.2.1.1.1	0.0826245443499393	.	197480001	197680000	#0000FF	1	0.125
chr1	197680001	198120000	B.2.1.1.2.2.2.1.1.1.1.1	0.18955042527339	.	197680001	198120000	#4848FF	1	0.25
chr1	198120001	198280000	A.2.1.2.1.1.1.2.2.1	0.646415552855407	.	198120001	198280000	#FF9191	1	0.75
chr1	198280001	198480000	B.1.1.2.2.2.1.1.2	0.360874848116646	.	198280001	198480000	#DADAFF	1	0.5
chr1	198480001	198680000	A.1.2.1.2.2.2.2.1.2	0.803159173754556	.	198480001	198680000	#FF4848	1	0.875
chr1	198680001	198880000	A.2.1.2.1.1.1.2.1.1.2.1	0.650060753341434	.	198680001	198880000	#FF9191	1	0.75
chr1	198880001	199240000	A.1.2.1.2.1.2.1.2.1	0.839611178614824	.	198880001	199240000	#FF4848	1	0.875
chr1	199240001	199600000	B.1.2.2.2.1.1.2.1.1.1	0.256379100850547	.	199240001	199600000	#9191FF	1	0.375
chr1	199600001	199840000	B.2.1.1.2.2.1.2.1.1.2.1	0.195625759416768	.	199600001	199840000	#4848FF	1	0.25
chr1	199840001	200080000	B.1.1.2.2.1.1.2.1	0.370595382746051	.	199840001	200080000	#DADAFF	1	0.5
chr1	200080001	200280000	A.2.1.2.1.2.2.2.2	0.623329283110571	.	200080001	200280000	#FF9191	1	0.75
chr1	200280001	200560000	A.1.1.2.2.1.2.2.1.2	0.910085054678007	.	200280001	200560000	#FF0000	1	1
chr1	200560001	200840000	A.1.1.1.2.2.1.1.1.2.2	0.973268529769137	.	200560001	200840000	#FF0000	1	1
chr1	200840001	201240000	A.1.1.1.2.1.2.1.1.2	0.984204131227218	.	200840001	201240000	#FF0000	1	1
chr1	201240001	201520000	A.1.2.1.2.1.2.2.2.2	0.826245443499392	.	201240001	201520000	#FF4848	1	0.875
chr1	201520001	201840000	A.1.2.2.1.2.1.2.2	0.771567436208991	.	201520001	201840000	#FF4848	1	0.875
chr1	201840001	202120000	A.1.2.1.1.1.1.1.2.2	0.888213851761847	.	201840001	202120000	#FF4848	1	0.875
chr1	202120001	202400000	A.1.2.2.2.2.1.1.2	0.749696233292831	.	202120001	202400000	#FF4848	1	0.875
chr1	202400001	202600000	A.1.2.1.1.2.1.1.1	0.87363304981774	.	202400001	202600000	#FF4848	1	0.875
chr1	202600001	202960000	A.1.2.1.2.1.2.2.2.1	0.827460510328068	.	202600001	202960000	#FF4848	1	0.875
chr1	202960001	203160000	A.2.1.2.2.1.1.2.1	0.613608748481166	.	202960001	203160000	#FF9191	1	0.75
chr1	203160001	203360000	A.1.2.2.2.1.2.1.1	0.756986634264885	.	203160001	203360000	#FF4848	1	0.875
chr1	203360001	203840000	A.1.2.2.1.1.1.1.2	0.79951397326853	.	203360001	203840000	#FF4848	1	0.875
chr1	203840001	204320000	A.2.1.2.2.2.1.1.1.1.1	0.600243013365735	.	203840001	204320000	#FF9191	1	0.75
chr1	204320001	204520000	A.1.1.1.2.2.2.2.1	0.95868772782503	.	204320001	204520000	#FF0000	1	1
chr1	204520001	204880000	A.2.1.2.2.2.1.1.1.1.2	0.599027946537059	.	204520001	204880000	#FF9191	1	0.75
chr1	204880001	205160000	A.2.1.2.2.2.1.1.1.2	0.597812879708384	.	204880001	205160000	#FF9191	1	0.75
chr1	205160001	205320000	A.2.1.1.1.1.1.2.2	0.720534629404617	.	205160001	205320000	#FF9191	1	0.75
chr1	205320001	205560000	A.1.2.2.2.2.1.1.1	0.750911300121507	.	205320001	205560000	#FF4848	1	0.875
chr1	205560001	205760000	A.1.1.2.1.2.1.1.2	0.939246658566221	.	205560001	205760000	#FF0000	1	1
chr1	205760001	205920000	A.2.1.2.2.1.1.2.2	0.612393681652491	.	205760001	205920000	#FF9191	1	0.75
chr1	205920001	205960000	A.2.2.1.1.2.1.1.1	0.565006075334143	.	205920001	205960000	#FFDADA	1	0.625
chr1	206080001	206160000	A.2.2.1.1.2.1.1.1	0.565006075334143	.	206080001	206160000	#FFDADA	1	0.625
chr1	206160001	206360000	A.2.1.1.1.1.1.2.1	0.721749696233293	.	206160001	206360000	#FF9191	1	0.75
chr1	206480001	206600000	A.2.1.1.1.1.1.2.1	0.721749696233293	.	206480001	206600000	#FF9191	1	0.75
chr1	206600001	206760000	A.1.1.2.2.2.1.2.2.1	0.897934386391252	.	206600001	206760000	#FF0000	1	1
chr1	206760001	207240000	A.1.1.1.1.1.1.2.2	0.997569866342649	.	206760001	207240000	#FF0000	1	1
chr1	207240001	207480000	A.2.1.1.2.2.1.2.1.2	0.671931956257594	.	207240001	207480000	#FF9191	1	0.75
chr1	207480001	207760000	A.1.2.1.2.1.2.2.1.1.1.1	0.837181044957473	.	207480001	207760000	#FF4848	1	0.875
chr1	207760001	208160000	A.1.1.2.2.1.2.1.2	0.91494532199271	.	207760001	208160000	#FF0000	1	1
chr1	208160001	208480000	B.1.1.1.1.1.2.2.2.2	0.425273390036452	.	208160001	208480000	#DADAFF	1	0.5
chr1	208480001	209200000	B.2.1.1.2.1.2.1.2	0.20048602673147	.	208480001	209200000	#4848FF	1	0.25
chr1	209200001	209360000	A.2.2.2.2.1.2.2.1.2	0.452004860267315	.	209200001	209360000	#FFDADA	1	0.625
chr1	209360001	209760000	B.1.2.2.1.1.2.1.1.1.2.2	0.290400972053463	.	209360001	209760000	#9191FF	1	0.375
chr1	209760001	210040000	A.1.2.2.1.1.2.1.2.2	0.783718104495747	.	209760001	210040000	#FF4848	1	0.875
chr1	210040001	210480000	B.2.1.1.2.1.2.1.1	0.201701093560146	.	210040001	210480000	#4848FF	1	0.25
chr1	210480001	210600000	A.2.2.2.2.1.2.2.2.2.1	0.448359659781288	.	210480001	210600000	#FFDADA	1	0.625
chr1	210600001	210920000	B.1.2.2.1.1.2.1.1.1.2.1	0.291616038882138	.	210600001	210920000	#9191FF	1	0.375
chr1	210920001	211400000	B.2.1.1.2.1.1.2.1.2.1	0.206561360874848	.	210920001	211400000	#4848FF	1	0.25
chr1	211400001	211680000	A.1.2.1.2.1.2.1.1.1.1	0.844471445929526	.	211400001	211680000	#FF4848	1	0.875
chr1	211680001	211840000	A.1.2.2.1.1.2.2.1.1	0.782503037667072	.	211680001	211840000	#FF4848	1	0.875
chr1	211840001	212320000	A.1.1.1.2.1.2.1.2.2.1	0.981773997569866	.	211840001	212320000	#FF0000	1	1
chr1	212320001	212640000	A.1.1.1.2.2.1.1.2.2.1	0.970838396111786	.	212320001	212640000	#FF0000	1	1
chr1	212640001	213000000	A.1.1.1.2.1.2.1.2.1	0.982989064398542	.	212640001	213000000	#FF0000	1	1
chr1	213000001	213240000	A.1.1.1.2.2.1.1.1.2.1	0.974483596597813	.	213000001	213240000	#FF0000	1	1
chr1	213240001	213600000	A.2.2.1.2.2.1.1.2.2.2.2	0.523693803159174	.	213240001	213600000	#FFDADA	1	0.625
chr1	213600001	214040000	B.2.2.1.2.1.1.2	0.0886998784933171	.	213600001	214040000	#0000FF	1	0.125
chr1	214040001	214200000	B.2.1.1.2.1.1.2.2.1	0.204131227217497	.	214040001	214200000	#4848FF	1	0.25
chr1	214200001	214400000	B.2.1.1.2.1.1.2.1.2.2	0.205346294046173	.	214200001	214400000	#4848FF	1	0.25
chr1	214400001	214560000	A.2.2.2.1.2.1.2.2.2	0.487241798298906	.	214400001	214560000	#FFDADA	1	0.625
chr1	214560001	214840000	A.2.1.2.1.2.2.2.1	0.624544349939247	.	214560001	214840000	#FF9191	1	0.75
chr1	214840001	215240000	B.2.2.2.1.1.1.2.1.1.2	0.0473876063183475	.	214840001	215240000	#0000FF	1	0.125
chr1	215240001	215480000	B.2.2.2.1.1.2.2.1.2.1	0.0352369380315917	.	215240001	215480000	#0000FF	1	0.125
chr1	215480001	215680000	B.2.2.1.2.1.2.2.2.2	0.0765492102065614	.	215480001	215680000	#0000FF	1	0.125
chr1	215680001	215840000	B.1.1.2.2.2.1.2.1	0.359659781287971	.	215680001	215840000	#DADAFF	1	0.5
chr1	215840001	216120000	B.2.2.1.2.2.2.1.2.1.1.1	0.06318347509113	.	215840001	216120000	#0000FF	1	0.125
chr1	216120001	216280000	B.2.2.1.2.1.1.1.1.1	0.0923450789793439	.	216120001	216280000	#0000FF	1	0.125
chr1	216280001	216440000	B.2.2.1.2.1.2.2.1.2.2	0.0789793438639125	.	216280001	216440000	#0000FF	1	0.125
chr1	216440001	216600000	B.2.2.1.2.2.1.1.1.1.1	0.0753341433778858	.	216440001	216600000	#0000FF	1	0.125
chr1	216600001	216720000	B.2.1.2.1.1.2.2	0.172539489671932	.	216600001	216720000	#4848FF	1	0.25
chr1	216720001	216880000	B.2.2.1.2.1.1.1.1.2	0.0911300121506683	.	216720001	216880000	#0000FF	1	0.125
chr1	216880001	217080000	B.2.2.1.2.1.2.2.1.2.1	0.0801944106925881	.	216880001	217080000	#0000FF	1	0.125
chr1	217080001	217600000	B.2.2.1.2.2.2.1.2.1.1.2	0.0619684082624544	.	217080001	217600000	#0000FF	1	0.125
chr1	217600001	217840000	A.2.2.2.2.1.1.1.2.2	0.467800729040097	.	217600001	217840000	#FFDADA	1	0.625
chr1	217840001	218440000	B.2.2.2.1.1.2.2.2.2.2	0.0291616038882139	.	217840001	218440000	#0000FF	1	0.125
chr1	218440001	218760000	B.1.2.2.2.1.1.2.1.1.2	0.255164034021871	.	218440001	218760000	#9191FF	1	0.375
chr1	218760001	218920000	B.2.1.2.1.1.1.2.2	0.176184690157959	.	218760001	218920000	#4848FF	1	0.25
chr1	218920001	219200000	B.2.1.1.2.2.2.1.2.2	0.182260024301337	.	218920001	219200000	#4848FF	1	0.25
chr1	219200001	219400000	A.2.1.2.1.1.1.2.1.1.1	0.651275820170109	.	219200001	219400000	#FF9191	1	0.75
chr1	219400001	219600000	B.1.2.1.2.1.1.2	0.329283110571081	.	219400001	219600000	#9191FF	1	0.375
chr1	219600001	219720000	B.1.1.1.1.2.2.1.2.1	0.421628189550425	.	219600001	219720000	#DADAFF	1	0.5
chr1	219720001	220120000	B.1.2.2.1.1.1.2	0.29404617253949	.	219720001	220120000	#9191FF	1	0.375
chr1	220120001	220320000	A.1.2.2.1.2.2.1.2	0.76913730255164	.	220120001	220320000	#FF4848	1	0.875
chr1	220320001	220480000	A.2.1.1.2.1.2.2.1.2	0.679222357229648	.	220320001	220480000	#FF9191	1	0.75
chr1	220480001	220840000	B.1.2.2.2.1.1.1.1.2	0.258809234507898	.	220480001	220840000	#9191FF	1	0.375
chr1	220840001	220960000	B.1.1.2.2.2.1.1.1.2	0.362089914945322	.	220840001	220960000	#DADAFF	1	0.5
chr1	220960001	221160000	B.1.2.2.2.1.1.1.2	0.257594167679222	.	220960001	221160000	#9191FF	1	0.375
chr1	221160001	221360000	B.1.2.2.2.1.1.1.1.1	0.260024301336574	.	221160001	221360000	#9191FF	1	0.375
chr1	221360001	221640000	B.2.1.1.2.2.2.2	0.181044957472661	.	221360001	221640000	#4848FF	1	0.25
chr1	221640001	221840000	A.2.1.2.1.1.1.2.2.2.1	0.645200486026732	.	221640001	221840000	#FF9191	1	0.75
chr1	221840001	222040000	A.1.2.2.1.1.2.1.1.1	0.78857837181045	.	221840001	222040000	#FF4848	1	0.875
chr1	222040001	222240000	A.1.2.2.1.2.2.1.1	0.770352369380316	.	222040001	222240000	#FF4848	1	0.875
chr1	222240001	222680000	B.1.2.1.2.2.1.2.1	0.303766707168894	.	222240001	222680000	#9191FF	1	0.375
chr1	222680001	223000000	A.2.1.1.2.1.2.1.2.2.2.2	0.681652490886999	.	222680001	223000000	#FF9191	1	0.75
chr1	223000001	223360000	B.1.2.1.2.2.1.2.2	0.302551640340219	.	223000001	223360000	#9191FF	1	0.375
chr1	223360001	223680000	B.1.2.2.1.1.2.1.2	0.287970838396112	.	223360001	223680000	#9191FF	1	0.375
chr1	223680001	223840000	A.2.2.2.2.1.1.2.2.2	0.46415552855407	.	223680001	223840000	#FFDADA	1	0.625
chr1	223840001	224080000	A.2.1.1.2.1.2.1.2.2.2.1	0.682867557715674	.	223840001	224080000	#FF9191	1	0.75
chr1	224080001	224200000	A.2.2.1.2.2.2.2.2.2	0.509113001215067	.	224080001	224200000	#FFDADA	1	0.625
chr1	224200001	224320000	A.2.1.2.1.1.2.2.1.2.1	0.640340218712029	.	224200001	224320000	#FF9191	1	0.75
chr1	224320001	224640000	A.1.1.2.1.1.2.2.1	0.946537059538275	.	224320001	224640000	#FF0000	1	1
chr1	224640001	224880000	A.2.2.1.2.2.1.1.1.2.2	0.530984204131227	.	224640001	224880000	#FFDADA	1	0.625
chr1	224880001	225080000	A.2.1.2.1.1.1.1.2.1.2	0.653705953827461	.	224880001	225080000	#FF9191	1	0.75
chr1	225080001	225560000	B.2.1.2.1.2.2.2.1	0.16767922235723	.	225080001	225560000	#4848FF	1	0.25
chr1	225560001	225720000	A.2.1.2.1.1.1.1.2.1.1	0.654921020656136	.	225560001	225720000	#FF9191	1	0.75
chr1	225720001	225880000	A.2.2.2.1.2.1.2.1.2	0.489671931956258	.	225720001	225880000	#FFDADA	1	0.625
chr1	225880001	226200000	A.1.1.2.2.1.2.2.1.1.2.1	0.912515188335358	.	225880001	226200000	#FF0000	1	1
chr1	226200001	226600000	A.1.1.1.1.1.2.2.2	0.993924665856622	.	226200001	226600000	#FF0000	1	1
chr1	226600001	226840000	A.1.2.2.1.2.1.2.1.1.1.1	0.776427703523694	.	226600001	226840000	#FF4848	1	0.875
chr1	226840001	227200000	A.1.1.1.2.1.2.1.2.2.2	0.980558930741191	.	226840001	227200000	#FF0000	1	1
chr1	227200001	227600000	A.1.1.1.2.2.1.2.2.1.2.2	0.963547995139733	.	227200001	227600000	#FF0000	1	1
chr1	227600001	227760000	A.2.1.2.2.2.2.1.2.1.2.2	0.577156743620899	.	227600001	227760000	#FF9191	1	0.75
chr1	227760001	227920000	B.1.1.1.1.2.2.2.2.2	0.416767922235723	.	227760001	227920000	#DADAFF	1	0.5
chr1	227920001	228200000	A.2.2.2.1.2.1.1.1.2.1	0.496962332928311	.	227920001	228200000	#FFDADA	1	0.625
chr1	228200001	228440000	A.2.1.2.1.1.2.1	0.64277035236938	.	228200001	228440000	#FF9191	1	0.75
chr1	228440001	228800000	A.2.1.2.1.1.2.2.1.2.2	0.639125151883354	.	228440001	228800000	#FF9191	1	0.75
chr1	228800001	229040000	A.1.2.1.1.1.1.1.2.1	0.889428918590523	.	228800001	229040000	#FF4848	1	0.875
chr1	229040001	229360000	A.2.1.1.2.1.1.1.1.2.2	0.696233292831106	.	229040001	229360000	#FF9191	1	0.75
chr1	229360001	229800000	A.1.1.2.1.1.2.2.2.2	0.944106925880923	.	229360001	229800000	#FF0000	1	1
chr1	229800001	230000000	A.2.2.1.2.1.1.2.1	0.54678007290401	.	229800001	230000000	#FFDADA	1	0.625
chr1	230000001	230200000	A.2.1.2.1.2.2.1.2.1	0.626974483596598	.	230000001	230200000	#FF9191	1	0.75
chr1	230200001	230480000	A.1.2.1.2.1.2.2.1.1.2.1	0.834750911300121	.	230200001	230480000	#FF4848	1	0.875
chr1	230480001	230680000	B.1.1.2.2.1.1.1.2.1.1	0.375455650060753	.	230480001	230680000	#DADAFF	1	0.5
chr1	230680001	231000000	A.2.2.2.2.1.2.1.1.1.1.1	0.462940461725395	.	230680001	231000000	#FFDADA	1	0.625
chr1	231000001	231200000	A.2.1.2.1.1.2.2.2	0.637910085054678	.	231000001	231200000	#FF9191	1	0.75
chr1	231200001	231360000	A.2.2.2.2.1.2.2.1.1.2	0.45321992709599	.	231200001	231360000	#FFDADA	1	0.625
chr1	231360001	231760000	A.1.2.2.1.2.1.2.1.2	0.772782503037667	.	231360001	231760000	#FF4848	1	0.875
chr1	231760001	232000000	B.1.2.2.1.1.2.1.1.2	0.289185905224787	.	231760001	232000000	#9191FF	1	0.375
chr1	232000001	232400000	B.2.1.2.1.2.2.1	0.168894289185905	.	232000001	232400000	#4848FF	1	0.25
chr1	232400001	232640000	B.2.1.1.2.1.1.2.1.1	0.207776427703524	.	232400001	232640000	#4848FF	1	0.25
chr1	232640001	232800000	B.1.1.1.1.2.2.1.1	0.422843256379101	.	232640001	232800000	#DADAFF	1	0.5
chr1	232800001	233000000	B.1.2.2.1.1.2.1.1.1.1	0.292831105710814	.	232800001	233000000	#9191FF	1	0.375
chr1	233000001	233160000	B.1.1.2.2.1.1.1.1.2	0.376670716889429	.	233000001	233160000	#DADAFF	1	0.5
chr1	233160001	233440000	A.2.2.2.1.2.1.2.1.1	0.490886998784933	.	233160001	233440000	#FFDADA	1	0.625
chr1	233440001	233720000	A.2.2.1.2.2.1.1.1.2.1	0.532199270959903	.	233440001	233720000	#FFDADA	1	0.625
chr1	233720001	233880000	A.1.2.2.1.1.2.2.1.2	0.781287970838396	.	233720001	233880000	#FF4848	1	0.875
chr1	233880001	234240000	B.1.1.2.2.1.1.1.1.1	0.377885783718104	.	233880001	234240000	#DADAFF	1	0.5
chr1	234240001	234600000	A.1.2.1.2.1.2.2.1.1.1.2	0.835965978128797	.	234240001	234600000	#FF4848	1	0.875
chr1	234600001	234880000	A.1.1.1.1.2.2	0.991494532199271	.	234600001	234880000	#FF0000	1	1
chr1	234880001	234960000	A.2.1.1.1.1.2.2	0.709599027946537	.	234880001	234960000	#FF9191	1	0.75
chr1	234960001	235160000	A.1.1.1.2.2.1.1.2.1	0.972053462940462	.	234960001	235160000	#FF0000	1	1
chr1	235160001	235200000	A.1.1.1.1.2.1	0.992709599027947	.	235160001	235200000	#FF0000	1	1
chr1	235240001	235680000	A.1.1.1.1.2.1	0.992709599027947	.	235240001	235680000	#FF0000	1	1
chr1	235680001	235920000	A.1.2.1.1.1.2.1.2	0.878493317132442	.	235680001	235920000	#FF4848	1	0.875
chr1	235920001	236160000	A.1.1.1.2.2.1.1.2.2.2	0.969623329283111	.	235920001	236160000	#FF0000	1	1
chr1	236160001	236440000	A.1.1.2.2.1.2.1.1.2.1.2.2	0.917375455650061	.	236160001	236440000	#FF0000	1	1
chr1	236440001	236760000	A.1.2.1.2.1.2.1.1.2.1	0.842041312272175	.	236440001	236760000	#FF4848	1	0.875
chr1	236760001	237080000	A.2.2.1.2.2.1.1.2.2.2.1	0.524908869987849	.	236760001	237080000	#FFDADA	1	0.625
chr1	237080001	237400000	B.2.1.1.2.1.1.2.2.2	0.202916160388821	.	237080001	237400000	#4848FF	1	0.25
chr1	237400001	237760000	B.2.2.2.1.1.1.2.1.1.1.2	0.0486026731470231	.	237400001	237760000	#0000FF	1	0.125
chr1	237760001	237920000	B.2.2.1.2.2.1.1.1.1.2	0.0741190765492102	.	237760001	237920000	#0000FF	1	0.125
chr1	237920001	238160000	B.2.2.1.2.2.1.2	0.0692588092345079	.	237920001	238160000	#0000FF	1	0.125
chr1	238160001	238480000	B.2.2.1.2.2.2.1.2.2	0.0583232077764277	.	238160001	238480000	#0000FF	1	0.125
chr1	238480001	238640000	B.2.2.2.1.1.1.1.1	0.0522478736330498	.	238480001	238640000	#0000FF	1	0.125
chr1	238640001	239320000	B.2.2.2.2.2.2.2	0.00121506682867558	.	238640001	239320000	#0000FF	1	0.125
chr1	239320001	239560000	B.2.2.2.1.1.2.2.1.2.2.2	0.0328068043742406	.	239320001	239560000	#0000FF	1	0.125
chr1	239560001	239720000	B.2.1.1.2.2.2.1.1.1.2	0.187120291616039	.	239560001	239720000	#4848FF	1	0.25
chr1	239720001	240160000	B.2.2.2.1.1.1.2.1.2.2	0.0449574726609964	.	239720001	240160000	#0000FF	1	0.125
chr1	240160001	240400000	B.2.2.1.2.2.1.1.1.2	0.0729040097205346	.	240160001	240400000	#0000FF	1	0.125
chr1	240400001	240520000	B.2.2.1.2.2.1.1.2.2	0.0704738760631835	.	240400001	240520000	#0000FF	1	0.125
chr1	240520001	240760000	B.2.2.2.1.1.1.1.2	0.0510328068043742	.	240520001	240760000	#0000FF	1	0.125
chr1	240760001	241080000	B.2.2.1.2.2.2.1.2.1.2.1	0.0607533414337789	.	240760001	241080000	#0000FF	1	0.125
chr1	241080001	241200000	B.2.2.1.2.2.1.1.2.1	0.0716889428918591	.	241080001	241200000	#0000FF	1	0.125
chr1	241200001	241640000	B.2.2.1.2.2.2.1.2.1.2.2	0.0595382746051033	.	241200001	241640000	#0000FF	1	0.125
chr1	241640001	241800000	A.2.2.1.2.2.1.1.2.1.2	0.528554070473876	.	241640001	241800000	#FFDADA	1	0.625
chr1	241800001	242000000	B.1.1.2.2.2.1.1.1.1	0.363304981773998	.	241800001	242000000	#DADAFF	1	0.5
chr1	242000001	242440000	B.1.1.1.1.2.2.1.2.2	0.42041312272175	.	242000001	242440000	#DADAFF	1	0.5
chr1	242440001	242960000	B.2.1.1.2.2.2.1.1.1.1.2	0.188335358444714	.	242440001	242960000	#4848FF	1	0.25
chr1	242960001	243200000	B.1.1.1.2.2.2.2.2	0.394896719319563	.	242960001	243200000	#DADAFF	1	0.5
chr1	243240001	243920000	A.1.2.1.2.1.2.1.2.2	0.838396111786148	.	243240001	243920000	#FF4848	1	0.875
chr1	243920001	244000000	A.2.2.1.2.2.2.2.2.1	0.510328068043742	.	243920001	244000000	#FFDADA	1	0.625
chr1	244000001	244640000	A.2.1.2.1.2.2.1.1.1	0.629404617253949	.	244000001	244640000	#FF9191	1	0.75
chr1	244640001	244760000	B.1.1.1.2.2.2.2.1	0.396111786148238	.	244640001	244760000	#DADAFF	1	0.5
chr1	244760001	245000000	A.2.1.1.2.1.2.1.1	0.686512758201701	.	244760001	245000000	#FF9191	1	0.75
chr1	245000001	245200000	A.1.1.2.2.1.2.2.1.1.2.2	0.911300121506683	.	245000001	245200000	#FF0000	1	1
chr1	245200001	245520000	B.1.1.1.1.1.2.2.2.1	0.426488456865128	.	245200001	245520000	#DADAFF	1	0.5
chr1	245520001	245760000	B.1.1.2.2.1.1.2.2.1	0.369380315917375	.	245520001	245760000	#DADAFF	1	0.5
chr1	245760001	246400000	A.2.2.1.2.2.1.1.1.1	0.533414337788578	.	245760001	246400000	#FFDADA	1	0.625
chr1	246400001	246680000	A.2.1.2.1.1.1.1.1.1.1	0.658566221142163	.	246400001	246680000	#FF9191	1	0.75
chr1	246680001	246920000	A.1.2.1.2.1.2.2.1.1.2.2.2	0.83232077764277	.	246680001	246920000	#FF4848	1	0.875
chr1	246920001	247120000	A.2.1.1.2.1.2.2.1.1	0.680437424058323	.	246920001	247120000	#FF9191	1	0.75
chr1	247120001	247360000	A.2.2.1.2.2.1.1.2.1.1	0.529769137302552	.	247120001	247360000	#FFDADA	1	0.625
chr1	247360001	247520000	A.2.2.2.1.2.1.2.2.1	0.488456865127582	.	247360001	247520000	#FFDADA	1	0.625
chr1	247520001	247680000	A.2.2.2.2.1.1.2.2.1	0.465370595382746	.	247520001	247680000	#FFDADA	1	0.625
chr1	247680001	248080000	B.2.2.2.1.1.1.2.1.1.1.1	0.0498177399756987	.	247680001	248080000	#0000FF	1	0.125
chr1	248080001	248600000	B.2.2.1.2.2.2.1.1.2.2	0.0643985419198056	.	248080001	248600000	#0000FF	1	0.125
chr1	248600001	248760000	A.2.2.2.2.1.1.2.1	0.466585662211422	.	248600001	248760000	#FFDADA	1	0.625
chr1	248760001	248920000	A.2.1.2.1.1.1.2.2.2.2	0.643985419198056	.	248760001	248920000	#FF9191	1	0.75
chr1	249040001	249120000	A.2.1.2.1.1.1.2.2.2.2	0.643985419198056	.	249040001	249120000	#FF9191	1	0.75
chr1	249120001	249240000	A.2.1.2.1.1.1.2.1.2	0.647630619684083	.	249120001	249240000	#FF9191	1	0.75
chr2	1	200000	B.1.1.2.2.1.2.2.1.1.1	0.396118721461187	.	1	200000	#DADAFF	1	0.5
chr2	200001	320000	B.1.1.1.1.2.2.2	0.463470319634703	.	200001	320000	#DADAFF	1	0.5
chr2	320001	440000	B.1.1.2.2.1.2.1.2.1	0.398401826484018	.	320001	440000	#DADAFF	1	0.5
chr2	440001	640000	B.1.1.2.1.2.2.1.1.1.1	0.415525114155251	.	440001	640000	#DADAFF	1	0.5
chr2	640001	720000	A.2.2.1.2.2.1.1.2.2	0.541095890410959	.	640001	720000	#FFDADA	1	0.625
chr2	760001	800000	A.2.2.1.2.2.1.1.2.2	0.541095890410959	.	760001	800000	#FFDADA	1	0.625
chr2	800001	1080000	B.1.1.2.2.1.2.2.1.1.2	0.394977168949772	.	800001	1080000	#DADAFF	1	0.5
chr2	1080001	1320000	B.2.1.1.1.1.1.2.1.2.1	0.29337899543379	.	1080001	1320000	#4848FF	1	0.25
chr2	1320001	1600000	B.1.2.2.2.2.1.2.2	0.30365296803653	.	1320001	1600000	#9191FF	1	0.375
chr2	1600001	1800000	B.1.2.2.2.1.2.2.2.1	0.309360730593607	.	1600001	1800000	#9191FF	1	0.375
chr2	1800001	1960000	B.1.1.2.2.1.2.2.1.2	0.393835616438356	.	1800001	1960000	#DADAFF	1	0.5
chr2	1960001	2520000	B.2.2.2.1.2.1.2.2.2	0.0182648401826484	.	1960001	2520000	#0000FF	1	0.125
chr2	2520001	2720000	B.1.1.2.2.1.1.1	0.404109589041096	.	2520001	2720000	#DADAFF	1	0.5
chr2	2760001	3120000	B.1.1.2.2.1.1.1	0.404109589041096	.	2760001	3120000	#DADAFF	1	0.5
chr2	3120001	3360000	A.2.1.2.2.1.1.2.1.1.1	0.623287671232877	.	3120001	3360000	#FF9191	1	0.75
chr2	3360001	3680000	A.1.2.2.1.2.2.2.1.1	0.752283105022831	.	3360001	3680000	#FF4848	1	0.875
chr2	3680001	4120000	B.1.2.2.2.1.2.1.2.1	0.315068493150685	.	3680001	4120000	#9191FF	1	0.375
chr2	4120001	4320000	B.2.2.1.2.2.1.1.2.2	0.067351598173516	.	4120001	4320000	#0000FF	1	0.125
chr2	4320001	4920000	B.2.2.2.2.2.2	0.00114155251141553	.	4320001	4920000	#0000FF	1	0.125
chr2	4920001	5040000	B.2.1.1.1.2.1.2.1.2	0.276255707762557	.	4920001	5040000	#4848FF	1	0.25
chr2	5120001	5280000	B.2.2.1.2.2.1.2.2	0.0616438356164384	.	5120001	5280000	#0000FF	1	0.125
chr2	5280001	5440000	B.2.2.1.1.1.2.2.2.2	0.132420091324201	.	5280001	5440000	#0000FF	1	0.125
chr2	5440001	5800000	B.2.2.2.1.1.2.2.1.1	0.0308219178082192	.	5440001	5800000	#0000FF	1	0.125
chr2	5800001	6080000	B.2.1.2.2.1.1.2.2.2.1	0.175799086757991	.	5800001	6080000	#4848FF	1	0.25
chr2	6080001	6360000	B.2.1.1.1.2.2.1.2.2.2	0.263698630136986	.	6080001	6360000	#4848FF	1	0.25
chr2	6360001	6560000	B.1.1.1.2.2.2.2.1	0.436073059360731	.	6360001	6560000	#DADAFF	1	0.5
chr2	6560001	6960000	B.2.1.1.1.1.1.1.2.1.2	0.297945205479452	.	6560001	6960000	#4848FF	1	0.25
chr2	6960001	7160000	A.2.1.1.1.1.1.1.2.1	0.712328767123288	.	6960001	7160000	#FF9191	1	0.75
chr2	7160001	7520000	A.2.2.2.1.1.2	0.521689497716895	.	7160001	7520000	#FFDADA	1	0.625
chr2	7520001	7760000	A.2.2.2.1.2.2.2.1.1.2	0.51027397260274	.	7520001	7760000	#FFDADA	1	0.625
chr2	7760001	8160000	A.2.1.1.1.1.1.1.2.2.2.2	0.708904109589041	.	7760001	8160000	#FF9191	1	0.75
chr2	8160001	8240000	A.2.1.2.1.2.1.2	0.631278538812785	.	8160001	8240000	#FF9191	1	0.75
chr2	8240001	8760000	A.1.1.1.1.2.2.2.2.1	0.979452054794521	.	8240001	8760000	#FF0000	1	1
chr2	8760001	9360000	A.1.1.2.2.1.2.2.1.1	0.874429223744292	.	8760001	9360000	#FF0000	1	1
chr2	9360001	9560000	A.1.2.2.2.2.2.2.1.1.2	0.718036529680365	.	9360001	9560000	#FF4848	1	0.875
chr2	9560001	9760000	A.1.1.2.1.2.2.2.2.2.1	0.893835616438356	.	9560001	9760000	#FF0000	1	1
chr2	9760001	9920000	A.1.1.2.1.2.2.2.1.2.2	0.897260273972603	.	9760001	9920000	#FF0000	1	1
chr2	9920001	10120000	A.1.2.1.2.1.1.2.1.1.2.2	0.809360730593607	.	9920001	10120000	#FF4848	1	0.875
chr2	10120001	10240000	A.2.1.1.2.2.2.1.2.1	0.657534246575342	.	10120001	10240000	#FF9191	1	0.75
chr2	10240001	10520000	A.1.1.2.1.2.2.2.2.2.2.2	0.891552511415525	.	10240001	10520000	#FF0000	1	1
chr2	10520001	10800000	A.1.1.2.2.2.1.2.2.1	0.861872146118721	.	10520001	10800000	#FF0000	1	1
chr2	10800001	10920000	A.1.2.2.2.2.2.2.2.1	0.715753424657534	.	10800001	10920000	#FF4848	1	0.875
chr2	10920001	11280000	A.1.2.1.2.1.1.2.1.2.1.1	0.808219178082192	.	10920001	11280000	#FF4848	1	0.875
chr2	11280001	11560000	A.1.1.2.1.1.1.1.1.1	0.934931506849315	.	11280001	11560000	#FF0000	1	1
chr2	11560001	11760000	A.2.1.1.1.1.1.1.2.2.1	0.711187214611872	.	11560001	11760000	#FF9191	1	0.75
chr2	11760001	11960000	A.2.1.1.1.1.1.1.2.2.2.1	0.710045662100457	.	11760001	11960000	#FF9191	1	0.75
chr2	11960001	12280000	A.2.1.1.1.2.2.2.1.1.2	0.676940639269406	.	11960001	12280000	#FF9191	1	0.75
chr2	12280001	12720000	A.2.2.2.1.1.1.1.1.2	0.526255707762557	.	12280001	12720000	#FFDADA	1	0.625
chr2	12720001	12960000	B.1.1.2.1.2.2.1.1.2	0.41324200913242	.	12720001	12960000	#DADAFF	1	0.5
chr2	12960001	13160000	B.1.2.2.2.1.2.2.2.2	0.308219178082192	.	12960001	13160000	#9191FF	1	0.375
chr2	13160001	13600000	B.2.1.2.2.1.1.2.2.1	0.176940639269406	.	13160001	13600000	#4848FF	1	0.25
chr2	13600001	13760000	B.1.1.1.1.1.1.2.1.1	0.477168949771689	.	13600001	13760000	#DADAFF	1	0.5
chr2	13760001	13840000	B.1.1.2.1.2.2.2.1	0.408675799086758	.	13760001	13840000	#DADAFF	1	0.5
chr2	13840001	14040000	B.1.2.2.2.1.2.1.1	0.3162100456621	.	13840001	14040000	#9191FF	1	0.375
chr2	14040001	14360000	B.2.2.1.1.1.2.2.1	0.135844748858447	.	14040001	14360000	#0000FF	1	0.125
chr2	14360001	14440000	B.1.2.2.2.2.2.1	0.302511415525114	.	14360001	14440000	#9191FF	1	0.375
chr2	14440001	14760000	B.2.1.2.2.1.1.2.2.2.2	0.174657534246575	.	14440001	14760000	#4848FF	1	0.25
chr2	14760001	15280000	B.2.1.2.1.1.2.2.1.2.1	0.208904109589041	.	14760001	15280000	#4848FF	1	0.25
chr2	15280001	15360000	A.2.2.2.2.2.2.2.2	0.482876712328767	.	15280001	15360000	#FFDADA	1	0.625
chr2	15360001	15560000	A.2.1.2.1.1.1.2.1.1.2	0.644977168949772	.	15360001	15560000	#FF9191	1	0.75
chr2	15560001	15760000	A.2.1.1.1.2.2.2.1.2.1	0.675799086757991	.	15560001	15760000	#FF9191	1	0.75
chr2	15760001	15960000	B.1.1.1.1.2.1.2	0.46689497716895	.	15760001	15960000	#DADAFF	1	0.5
chr2	15960001	16240000	B.1.1.2.2.1.2.1.1.2	0.399543378995434	.	15960001	16240000	#DADAFF	1	0.5
chr2	16240001	16280000	B.2.1.1.1.1.1.1.2.1.1	0.299086757990868	.	16240001	16280000	#4848FF	1	0.25
chr2	16320001	16760000	B.2.1.1.1.1.1.1.2.1.1	0.299086757990868	.	16320001	16760000	#4848FF	1	0.25
chr2	16760001	16920000	B.1.1.1.1.2.1.1.1.1	0.470319634703196	.	16760001	16920000	#DADAFF	1	0.5
chr2	16920001	17320000	B.2.1.1.1.2.2.2.2.2.2	0.257990867579909	.	16920001	17320000	#4848FF	1	0.25
chr2	17320001	17640000	B.1.2.1.1.1.2.2.2.1	0.368721461187215	.	17320001	17640000	#9191FF	1	0.375
chr2	17640001	17880000	B.1.1.1.1.2.1.1.2	0.468036529680365	.	17640001	17880000	#DADAFF	1	0.5
chr2	17880001	18040000	A.2.1.1.1.2.2.1.1	0.681506849315068	.	17880001	18040000	#FF9191	1	0.75
chr2	18040001	18400000	B.1.2.1.2.2.2.2.2	0.341324200913242	.	18040001	18400000	#9191FF	1	0.375
chr2	18400001	18560000	B.1.2.2.2.1.2.2.1.1.2	0.311643835616438	.	18400001	18560000	#9191FF	1	0.375
chr2	18560001	18760000	B.1.2.1.2.2.2.1.2	0.343607305936073	.	18560001	18760000	#9191FF	1	0.375
chr2	18760001	18960000	B.2.1.1.1.2.2.1.1.1.2	0.268264840182648	.	18760001	18960000	#4848FF	1	0.25
chr2	18960001	19160000	B.2.1.1.1.1.1.2.2.1	0.291095890410959	.	18960001	19160000	#4848FF	1	0.25
chr2	19160001	19280000	B.1.2.2.2.1.2.1.2.2	0.313926940639269	.	19160001	19280000	#9191FF	1	0.375
chr2	19280001	19480000	B.2.1.1.1.1.1.2.1.2.2	0.292237442922374	.	19280001	19480000	#4848FF	1	0.25
chr2	19480001	20080000	B.1.2.1.1.1.2.1	0.373287671232877	.	19480001	20080000	#9191FF	1	0.375
chr2	20080001	20400000	A.1.2.1.1.2.2.1.2	0.821917808219178	.	20080001	20400000	#FF4848	1	0.875
chr2	20400001	20680000	A.1.1.2.2.1.2.1.1.2.2	0.876712328767123	.	20400001	20680000	#FF0000	1	1
chr2	20680001	20840000	A.1.1.2.2.1.2.2.2.1.2	0.871004566210046	.	20680001	20840000	#FF0000	1	1
chr2	20840001	21040000	A.2.1.1.1.2.2.2.1.1.1	0.678082191780822	.	20840001	21040000	#FF9191	1	0.75
chr2	21040001	21240000	B.1.1.1.1.2.1.1.1.2	0.469178082191781	.	21040001	21240000	#DADAFF	1	0.5
chr2	21240001	21560000	B.2.1.1.1.1.1.1.2.2.1	0.296803652968037	.	21240001	21560000	#4848FF	1	0.25
chr2	21560001	21640000	B.2.1.1.1.1.1.2.1.1	0.294520547945205	.	21560001	21640000	#4848FF	1	0.25
chr2	21640001	21720000	B.2.1.2.1.1.2.2.1.1	0.210045662100457	.	21640001	21720000	#4848FF	1	0.25
chr2	21720001	21920000	B.2.2.1.2.2.1.2.1.1.1	0.0662100456621005	.	21720001	21920000	#0000FF	1	0.125
chr2	21920001	22040000	B.2.2.1.2.2.1.1.2.1.1	0.069634703196347	.	21920001	22040000	#0000FF	1	0.125
chr2	22040001	22280000	B.2.2.2.1.1.2.2.1.2.1	0.0296803652968037	.	22040001	22280000	#0000FF	1	0.125
chr2	22280001	22400000	B.2.2.1.1.1.1.2.2.2	0.14041095890411	.	22280001	22400000	#0000FF	1	0.125
chr2	22400001	22560000	B.2.2.1.2.2.1.2.1.2.1	0.0639269406392694	.	22400001	22560000	#0000FF	1	0.125
chr2	22560001	23080000	B.2.2.2.1.2.1.2.2.1	0.0194063926940639	.	22560001	23080000	#0000FF	1	0.125
chr2	23080001	23360000	B.2.1.1.1.1.1.1.2.2.2	0.295662100456621	.	23080001	23360000	#4848FF	1	0.25
chr2	23360001	23520000	B.1.1.1.1.2.2.1.2	0.464611872146119	.	23360001	23520000	#DADAFF	1	0.5
chr2	23520001	24000000	A.1.2.2.1.2.2.1.1	0.755707762557078	.	23520001	24000000	#FF4848	1	0.875
chr2	24000001	24240000	A.1.1.1.2.1.2.2.2.2	0.953196347031963	.	24000001	24240000	#FF0000	1	1
chr2	24240001	24440000	A.1.1.1.2.1.2.2.2.1.2.2	0.954337899543379	.	24240001	24440000	#FF0000	1	1
chr2	24440001	24600000	A.1.1.2.2.2.1.2.1.1.1.2	0.865296803652968	.	24440001	24600000	#FF0000	1	1
chr2	24600001	25120000	A.1.1.1.1.2.1.1.1.1.1.2	0.990867579908676	.	24600001	25120000	#FF0000	1	1
chr2	25120001	25440000	A.1.1.2.2.2.1.2.1.1.1.1	0.866438356164384	.	25120001	25440000	#FF0000	1	1
chr2	25440001	25640000	A.1.1.2.2.2.2.2.2	0.853881278538813	.	25440001	25640000	#FF0000	1	1
chr2	25640001	26120000	A.1.1.1.2.1.1.1.1.1	0.977168949771689	.	25640001	26120000	#FF0000	1	1
chr2	26120001	26640000	A.1.1.2.1.2.1.1	0.909817351598174	.	26120001	26640000	#FF0000	1	1
chr2	26640001	26960000	A.2.1.1.2.1.2.2.1.1	0.670091324200913	.	26640001	26960000	#FF9191	1	0.75
chr2	26960001	27200000	A.2.1.1.2.2.2.1.1.1.1.2	0.660958904109589	.	26960001	27200000	#FF9191	1	0.75
chr2	27200001	27600000	A.1.1.2.1.2.2.2.1.2.1	0.898401826484018	.	27200001	27600000	#FF0000	1	1
chr2	27600001	27880000	A.1.1.2.2.2.1.2.1.1.2	0.864155251141553	.	27600001	27880000	#FF0000	1	1
chr2	27880001	28240000	A.1.2.2.1.1.1.2.1.1	0.780821917808219	.	27880001	28240000	#FF4848	1	0.875
chr2	28240001	28520000	A.2.1.1.2.1.2.2.2	0.667808219178082	.	28240001	28520000	#FF9191	1	0.75
chr2	28520001	28680000	A.2.1.2.1.2.1.1.2.1.1	0.634703196347032	.	28520001	28680000	#FF9191	1	0.75
chr2	28680001	28840000	A.2.1.2.2.2.2.2.1	0.599315068493151	.	28680001	28840000	#FF9191	1	0.75
chr2	28840001	28960000	A.2.1.1.2.2.2.1.1.1.2	0.659817351598174	.	28840001	28960000	#FF9191	1	0.75
chr2	28960001	29440000	A.1.1.1.2.1.2.2.1.1	0.960045662100457	.	28960001	29440000	#FF0000	1	1
chr2	29440001	29840000	A.2.1.2.2.2.1.2.2	0.602739726027397	.	29440001	29840000	#FF9191	1	0.75
chr2	29840001	30000000	A.2.1.1.2.2.2.1.1.2	0.658675799086758	.	29840001	30000000	#FF9191	1	0.75
chr2	30000001	30360000	A.2.2.1.1.2.2.1.1.1	0.573059360730594	.	30000001	30360000	#FFDADA	1	0.625
chr2	30360001	30920000	A.1.1.2.1.1.1.1.2.2	0.931506849315068	.	30360001	30920000	#FF0000	1	1
chr2	30920001	31160000	A.2.2.2.2.2.1.1.2.2	0.494292237442922	.	30920001	31160000	#FFDADA	1	0.625
chr2	31160001	31400000	B.1.1.1.2.1.1.2.1.1.2	0.457762557077626	.	31160001	31400000	#DADAFF	1	0.5
chr2	31400001	31560000	A.2.2.1.2.2.1.1.2.1	0.542237442922374	.	31400001	31560000	#FFDADA	1	0.625
chr2	31560001	31720000	B.1.1.1.2.1.1.2.2.2	0.453196347031963	.	31560001	31720000	#DADAFF	1	0.5
chr2	31720001	32080000	A.2.2.2.2.2.1.1.2.1	0.495433789954338	.	31720001	32080000	#FFDADA	1	0.625
chr2	32080001	32240000	A.1.2.1.1.2.1.1.1.2.2	0.834474885844749	.	32080001	32240000	#FF4848	1	0.875
chr2	32240001	32560000	A.1.1.1.2.1.2.2.2.1.1.1	0.957762557077626	.	32240001	32560000	#FF0000	1	1
chr2	32560001	32760000	A.1.1.2.2.1.2.1.1.2.1	0.877853881278539	.	32560001	32760000	#FF0000	1	1
chr2	32760001	32960000	A.1.2.1.2.1.1.2.2.2.1	0.800228310502283	.	32760001	32960000	#FF4848	1	0.875
chr2	32960001	33360000	A.2.1.1.1.2.2.2.2	0.67351598173516	.	32960001	33360000	#FF9191	1	0.75
chr2	33360001	33640000	A.2.1.2.2.1.1.2.1.1.2	0.622146118721461	.	33360001	33640000	#FF9191	1	0.75
chr2	33640001	33840000	A.1.2.2.2.1.2.2.1.1.2	0.730593607305936	.	33640001	33840000	#FF4848	1	0.875
chr2	33840001	34280000	B.2.1.2.1.1.1.1.2	0.21689497716895	.	33840001	34280000	#4848FF	1	0.25
chr2	34280001	34400000	B.2.1.1.1.2.2.2.1.2	0.261415525114155	.	34280001	34400000	#4848FF	1	0.25
chr2	34400001	34840000	B.2.2.1.2.2.1.2.1.1.2	0.0650684931506849	.	34400001	34840000	#0000FF	1	0.125
chr2	34840001	35040000	B.2.1.1.1.2.1.1.2.2.1	0.279680365296804	.	34840001	35040000	#4848FF	1	0.25
chr2	35040001	35440000	B.2.2.2.1.1.2.2.1.2.2	0.0285388127853881	.	35040001	35440000	#0000FF	1	0.125
chr2	35440001	35520000	B.2.1.1.1.2.1.2.1.1	0.277397260273973	.	35440001	35520000	#4848FF	1	0.25
chr2	35520001	35840000	B.2.2.1.2.2.1.2.1.2.2	0.0627853881278539	.	35520001	35840000	#0000FF	1	0.125
chr2	35840001	36160000	B.2.2.1.1.1.1.2.1	0.143835616438356	.	35840001	36160000	#0000FF	1	0.125
chr2	36160001	36360000	A.2.2.2.1.1.1.2.1	0.523972602739726	.	36160001	36360000	#FFDADA	1	0.625
chr2	36360001	36440000	A.2.2.2.1.1.1.2.2	0.522831050228311	.	36360001	36440000	#FFDADA	1	0.625
chr2	36440001	36600000	A.2.1.2.2.1.1.2.2	0.61986301369863	.	36440001	36600000	#FF9191	1	0.75
chr2	36600001	36840000	A.2.1.1.1.2.2.2.1.2.2	0.674657534246575	.	36600001	36840000	#FF9191	1	0.75
chr2	36840001	37040000	A.2.2.1.1.2.2.1.2.1	0.570776255707763	.	36840001	37040000	#FFDADA	1	0.625
chr2	37040001	37320000	A.1.1.2.1.1.1.1.1.2	0.9337899543379	.	37040001	37320000	#FF0000	1	1
chr2	37320001	37560000	A.1.1.2.1.2.1.2.2.2	0.904109589041096	.	37320001	37560000	#FF0000	1	1
chr2	37560001	37760000	A.1.1.2.2.2.1.2.2.2	0.860730593607306	.	37560001	37760000	#FF0000	1	1
chr2	37760001	37920000	A.1.1.2.1.2.1.2.1.2	0.906392694063927	.	37760001	37920000	#FF0000	1	1
chr2	37920001	38160000	A.1.2.1.1.2.1.1.1.1	0.83675799086758	.	37920001	38160000	#FF4848	1	0.875
chr2	38160001	38560000	A.1.1.1.2.1.2.2.2.1.1.2	0.95662100456621	.	38160001	38560000	#FF0000	1	1
chr2	38560001	38800000	A.1.1.2.1.2.2.2.2.2.2.1	0.892694063926941	.	38560001	38800000	#FF0000	1	1
chr2	38800001	39080000	A.1.1.2.1.2.2.2.2.1.1	0.896118721461187	.	38800001	39080000	#FF0000	1	1
chr2	39080001	39480000	A.1.1.2.1.1.1.2.2	0.926940639269406	.	39080001	39480000	#FF0000	1	1
chr2	39480001	39760000	A.1.2.2.2.1.2.2.1.1.1	0.731735159817352	.	39480001	39760000	#FF4848	1	0.875
chr2	39760001	40040000	A.2.2.2.1.1.1.1.1.1	0.527397260273973	.	39760001	40040000	#FFDADA	1	0.625
chr2	40040001	40520000	B.2.1.1.1.2.2.2.2.2.1	0.259132420091324	.	40040001	40520000	#4848FF	1	0.25
chr2	40520001	40800000	B.2.1.1.1.2.2.1.2.2.1	0.264840182648402	.	40520001	40800000	#4848FF	1	0.25
chr2	40800001	41200000	B.2.2.1.2.2.1.1.1	0.0707762557077626	.	40800001	41200000	#0000FF	1	0.125
chr2	41200001	41720000	B.2.2.2.1.1.2.1.2.1.1	0.0342465753424658	.	41200001	41720000	#0000FF	1	0.125
chr2	41720001	41880000	B.2.1.1.1.2.2.1.1.2	0.267123287671233	.	41720001	41880000	#4848FF	1	0.25
chr2	41880001	42080000	B.1.1.2.2.1.2.1.1.1	0.400684931506849	.	41880001	42080000	#DADAFF	1	0.5
chr2	42080001	42320000	A.2.1.2.2.1.1.2.1.2	0.621004566210046	.	42080001	42320000	#FF9191	1	0.75
chr2	42320001	42720000	A.1.1.2.1.1.1.2.1.1	0.930365296803653	.	42320001	42720000	#FF0000	1	1
chr2	42720001	43000000	A.1.1.2.1.2.2.2.2.1.2	0.894977168949772	.	42720001	43000000	#FF0000	1	1
chr2	43000001	43400000	A.1.1.1.2.1.2.2.2.1.2.1	0.955479452054795	.	43000001	43400000	#FF0000	1	1
chr2	43400001	43480000	A.1.2.1.2.1.1.2.2.2.2	0.799086757990868	.	43400001	43480000	#FF4848	1	0.875
chr2	43480001	43840000	A.1.1.1.1.2.1.2	0.986301369863014	.	43480001	43840000	#FF0000	1	1
chr2	43840001	44040000	A.1.2.2.2.2.2.1.1.1	0.722602739726027	.	43840001	44040000	#FF4848	1	0.875
chr2	44040001	44240000	A.1.2.2.1.1.1.2.1.2	0.779680365296804	.	44040001	44240000	#FF4848	1	0.875
chr2	44240001	44520000	A.1.2.1.2.1.1.2.1.2.2.1	0.805936073059361	.	44240001	44520000	#FF4848	1	0.875
chr2	44520001	44680000	A.1.2.1.2.1.1.2.1.1.1	0.811643835616438	.	44520001	44680000	#FF4848	1	0.875
chr2	44680001	44840000	A.1.2.2.2.2.2.1.1.2	0.721461187214612	.	44680001	44840000	#FF4848	1	0.875
chr2	44840001	45240000	A.1.2.1.1.2.1.2.1	0.831050228310502	.	44840001	45240000	#FF4848	1	0.875
chr2	45240001	45400000	A.2.2.1.1.1.1.1.1	0.59703196347032	.	45240001	45400000	#FFDADA	1	0.625
chr2	45400001	45600000	A.2.1.2.1.2.1.1.2.2	0.632420091324201	.	45400001	45600000	#FF9191	1	0.75
chr2	45600001	45840000	A.1.2.1.2.1.1.2.1.2.2.2	0.804794520547945	.	45600001	45840000	#FF4848	1	0.875
chr2	45840001	46040000	A.1.2.1.2.1.1.2.1.2.1.2	0.807077625570776	.	45840001	46040000	#FF4848	1	0.875
chr2	46040001	46200000	A.1.2.1.2.1.1.2.1.1.2.1	0.810502283105023	.	46040001	46200000	#FF4848	1	0.875
chr2	46200001	46400000	A.2.1.1.2.1.2.2.1.2	0.668949771689498	.	46200001	46400000	#FF9191	1	0.75
chr2	46400001	46600000	A.1.2.1.1.2.1.2.2	0.829908675799087	.	46400001	46600000	#FF4848	1	0.875
chr2	46600001	46720000	A.2.1.1.2.2.2.1.1.1.1.1	0.662100456621005	.	46600001	46720000	#FF9191	1	0.75
chr2	46720001	47120000	A.1.1.2.1.2.2.2.1.1.1	0.900684931506849	.	46720001	47120000	#FF0000	1	1
chr2	47120001	47560000	A.1.1.1.2.1.2.2.1.2	0.958904109589041	.	47120001	47560000	#FF0000	1	1
chr2	47560001	48080000	A.1.1.1.2.1.1.2.1.2	0.971461187214612	.	47560001	48080000	#FF0000	1	1
chr2	48080001	48160000	A.2.1.1.1.1.1.1.1	0.713470319634703	.	48080001	48160000	#FF9191	1	0.75
chr2	48160001	48440000	A.1.2.1.2.2.2.1.1	0.788812785388128	.	48160001	48440000	#FF4848	1	0.875
chr2	48440001	48760000	A.1.1.2.1.1.1.2.1.2.2	0.928082191780822	.	48440001	48760000	#FF0000	1	1
chr2	48760001	49000000	A.2.2.2.2.2.2.2.1	0.484018264840183	.	48760001	49000000	#FFDADA	1	0.625
chr2	49000001	49320000	B.1.1.2.2.1.2.2.2	0.392694063926941	.	49000001	49320000	#DADAFF	1	0.5
chr2	49320001	49560000	B.2.1.1.1.2.2.1.1.1.1.2	0.269406392694064	.	49320001	49560000	#4848FF	1	0.25
chr2	49560001	49680000	B.2.1.2.1.1.2.2.1.2.2	0.207762557077626	.	49560001	49680000	#4848FF	1	0.25
chr2	49680001	50080000	B.2.2.2.1.1.2.1.2.1.2	0.0331050228310502	.	49680001	50080000	#0000FF	1	0.125
chr2	50080001	50280000	B.2.2.1.1.1.2.2.2.1.2	0.133561643835616	.	50080001	50280000	#0000FF	1	0.125
chr2	50280001	50440000	B.2.1.2.2.1.1.1.2.1	0.1837899543379	.	50280001	50440000	#4848FF	1	0.25
chr2	50440001	50720000	B.2.1.2.2.1.1.2.1.1.1	0.180365296803653	.	50440001	50720000	#4848FF	1	0.25
chr2	50720001	50960000	B.2.1.2.2.1.1.1.2.2.1	0.182648401826484	.	50720001	50960000	#4848FF	1	0.25
chr2	50960001	51440000	B.2.2.2.1.2.1.2.1	0.0205479452054795	.	50960001	51440000	#0000FF	1	0.125
chr2	51440001	51880000	B.2.2.2.1.1.2.2.2.1.2	0.0262557077625571	.	51440001	51880000	#0000FF	1	0.125
chr2	51880001	51960000	B.2.1.2.2.1.2.1.1.2.2	0.171232876712329	.	51880001	51960000	#4848FF	1	0.25
chr2	51960001	52320000	B.2.2.1.2.2.2.1.2.1.1	0.0593607305936073	.	51960001	52320000	#0000FF	1	0.125
chr2	52320001	52520000	B.2.2.1.1.1.1.2.2.1.1	0.142694063926941	.	52320001	52520000	#0000FF	1	0.125
chr2	52520001	53000000	B.2.2.2.1.1.2.2.2.2.1	0.0251141552511416	.	52520001	53000000	#0000FF	1	0.125
chr2	53000001	53200000	B.2.2.1.1.1.2.1.2.2	0.136986301369863	.	53000001	53200000	#0000FF	1	0.125
chr2	53200001	53320000	B.2.1.1.1.2.1.2.2.2.2	0.271689497716895	.	53200001	53320000	#4848FF	1	0.25
chr2	53320001	53600000	B.2.1.2.1.1.1.1.1	0.218036529680365	.	53320001	53600000	#4848FF	1	0.25
chr2	53600001	53920000	B.1.2.1.1.1.2.2.2.2	0.367579908675799	.	53600001	53920000	#9191FF	1	0.375
chr2	53920001	54080000	A.2.1.1.1.2.2.1.2.1	0.680365296803653	.	53920001	54080000	#FF9191	1	0.75
chr2	54080001	54360000	A.1.2.1.1.2.2.1.1.2.1	0.825342465753425	.	54080001	54360000	#FF4848	1	0.875
chr2	54360001	54680000	A.1.2.2.2.1.2.2.2	0.728310502283105	.	54360001	54680000	#FF4848	1	0.875
chr2	54680001	54920000	A.1.1.2.1.1.1.2.1.2.1	0.929223744292237	.	54680001	54920000	#FF0000	1	1
chr2	54920001	55200000	A.1.2.1.1.2.2.1.1.2.2.1	0.824200913242009	.	54920001	55200000	#FF4848	1	0.875
chr2	55200001	55440000	A.1.1.2.2.1.2.2.2.1.1	0.872146118721461	.	55200001	55440000	#FF0000	1	1
chr2	55440001	55680000	A.1.1.1.2.1.2.1.1.1	0.96689497716895	.	55440001	55680000	#FF0000	1	1
chr2	55680001	55920000	A.1.2.1.1.2.2.1.1.1.1.1	0.828767123287671	.	55680001	55920000	#FF4848	1	0.875
chr2	55920001	56280000	B.1.1.2.2.1.1.2.1	0.40296803652968	.	55920001	56280000	#DADAFF	1	0.5
chr2	56280001	56440000	B.1.2.2.2.1.2.2.1.2	0.310502283105023	.	56280001	56440000	#9191FF	1	0.375
chr2	56440001	57080000	B.2.2.2.1.1.2.1.2.2	0.0319634703196347	.	56440001	57080000	#0000FF	1	0.125
chr2	57080001	57160000	B.2.1.2.1.1.2.1	0.211187214611872	.	57080001	57160000	#4848FF	1	0.25
chr2	57160001	57280000	B.2.1.2.2.1.2.1.1.2.1	0.172374429223744	.	57160001	57280000	#4848FF	1	0.25
chr2	57280001	57520000	B.2.2.1.1.1.2.2.2.1.1	0.134703196347032	.	57280001	57520000	#0000FF	1	0.125
chr2	57520001	57720000	B.2.2.1.1.1.2.1.2.1	0.138127853881279	.	57520001	57720000	#0000FF	1	0.125
chr2	57720001	57920000	B.2.1.1.1.2.2.1.1.1.1.1	0.270547945205479	.	57720001	57920000	#4848FF	1	0.25
chr2	57920001	58480000	A.1.2.2.1.2.2.2.1.2	0.751141552511416	.	57920001	58480000	#FF4848	1	0.875
chr2	58480001	58720000	B.1.2.1.1.1.2.2.1.1.2	0.371004566210046	.	58480001	58720000	#9191FF	1	0.375
chr2	58720001	59200000	B.2.1.1.1.2.2.1.2.1	0.265981735159817	.	58720001	59200000	#4848FF	1	0.25
chr2	59200001	59480000	B.2.1.1.1.2.2.2.1.1	0.262557077625571	.	59200001	59480000	#4848FF	1	0.25
chr2	59480001	59880000	B.2.1.2.2.1.1.1.1.2	0.184931506849315	.	59480001	59880000	#4848FF	1	0.25
chr2	59880001	60040000	B.2.1.1.1.1.1.2.2.2	0.289954337899543	.	59880001	60040000	#4848FF	1	0.25
chr2	60040001	60480000	B.1.2.1.1.1.2.2.1.2	0.36986301369863	.	60040001	60480000	#9191FF	1	0.375
chr2	60480001	60760000	A.1.2.2.2.1.2.2.1.2	0.729452054794521	.	60480001	60760000	#FF4848	1	0.875
chr2	60760001	60960000	A.2.1.2.1.1.1.2.1.1.1	0.646118721461187	.	60760001	60960000	#FF9191	1	0.75
chr2	60960001	61400000	A.1.1.1.1.2.1.1.2	0.987442922374429	.	60960001	61400000	#FF0000	1	1
chr2	61400001	61800000	A.1.1.1.1.2.1.1.1.1.1.1	0.992009132420091	.	61400001	61800000	#FF0000	1	1
chr2	61800001	62120000	A.1.1.2.1.2.1.2.2.1	0.905251141552511	.	61800001	62120000	#FF0000	1	1
chr2	62120001	62280000	A.1.2.1.2.1.1.2.2.1.1.2	0.802511415525114	.	62120001	62280000	#FF4848	1	0.875
chr2	62280001	62400000	A.1.2.1.1.2.1.1.2.2	0.832191780821918	.	62280001	62400000	#FF4848	1	0.875
chr2	62400001	62680000	A.1.1.2.2.1.2.1.1.1	0.878995433789954	.	62400001	62680000	#FF0000	1	1
chr2	62680001	62880000	A.2.2.2.1.2.2.1.2.1	0.514840182648402	.	62680001	62880000	#FFDADA	1	0.625
chr2	62880001	63040000	A.2.1.2.1.1.1.1.1.2.2	0.649543378995434	.	62880001	63040000	#FF9191	1	0.75
chr2	63040001	63320000	A.2.2.1.1.2.2.1.2.2	0.569634703196347	.	63040001	63320000	#FFDADA	1	0.625
chr2	63320001	63560000	B.1.2.2.2.1.1.2	0.317351598173516	.	63320001	63560000	#9191FF	1	0.375
chr2	63560001	63760000	B.1.1.2.1.2.2.1.1.1.2	0.414383561643836	.	63560001	63760000	#DADAFF	1	0.5
chr2	63760001	64040000	A.2.2.1.2.2.1.1.1	0.54337899543379	.	63760001	64040000	#FFDADA	1	0.625
chr2	64040001	64240000	A.1.2.2.2.1.2.1.2.2	0.732876712328767	.	64040001	64240000	#FF4848	1	0.875
chr2	64240001	64560000	A.1.1.1.2.1.2.1.1.2.2	0.964611872146119	.	64240001	64560000	#FF0000	1	1
chr2	64560001	64720000	A.1.2.2.2.2.2.1.2	0.720319634703196	.	64560001	64720000	#FF4848	1	0.875
chr2	64720001	64880000	A.1.2.1.1.2.1.1.2.1	0.833333333333333	.	64720001	64880000	#FF4848	1	0.875
chr2	64880001	65000000	A.1.1.2.2.2.2.2.1.1	0.856164383561644	.	64880001	65000000	#FF0000	1	1
chr2	65000001	65280000	A.1.1.1.2.1.2.1.2.2.2	0.961187214611872	.	65000001	65280000	#FF0000	1	1
chr2	65280001	65480000	A.1.2.1.1.2.1.1.1.2.1	0.835616438356164	.	65280001	65480000	#FF4848	1	0.875
chr2	65480001	65840000	A.1.2.1.1.2.2.1.1.1.1.2	0.827625570776256	.	65480001	65840000	#FF4848	1	0.875
chr2	65840001	66000000	B.1.1.1.2.1.2.1	0.452054794520548	.	65840001	66000000	#DADAFF	1	0.5
chr2	66000001	66320000	B.1.2.2.2.2.1.1	0.307077625570776	.	66000001	66320000	#9191FF	1	0.375
chr2	66320001	66600000	B.2.1.1.1.2.2.2.2.1	0.26027397260274	.	66320001	66600000	#4848FF	1	0.25
chr2	66600001	66800000	B.1.2.2.2.1.2.2.1.1.1	0.312785388127854	.	66600001	66800000	#9191FF	1	0.375
chr2	66800001	67160000	B.2.1.2.2.1.1.2.1.1.2	0.179223744292237	.	66800001	67160000	#4848FF	1	0.25
chr2	67160001	67520000	B.2.1.2.2.1.1.1.1.1	0.186073059360731	.	67160001	67520000	#4848FF	1	0.25
chr2	67520001	67680000	B.1.2.1.1.1.2.2.1.1.1	0.372146118721461	.	67520001	67680000	#9191FF	1	0.375
chr2	67680001	67840000	B.1.2.2.2.2.1.2.1.2	0.304794520547945	.	67680001	67840000	#9191FF	1	0.375
chr2	67840001	68320000	B.1.1.2.2.1.1.2.2	0.401826484018265	.	67840001	68320000	#DADAFF	1	0.5
chr2	68320001	68600000	A.1.2.1.1.2.2.1.1.1.2	0.82648401826484	.	68320001	68600000	#FF4848	1	0.875
chr2	68600001	68720000	A.1.2.2.1.2.2.2.2	0.75	.	68600001	68720000	#FF4848	1	0.875
chr2	68720001	68880000	A.2.2.1.2.1.2.1.2	0.550228310502283	.	68720001	68880000	#FFDADA	1	0.625
chr2	68880001	69160000	A.1.2.2.1.2.2.1.2.2	0.753424657534247	.	68880001	69160000	#FF4848	1	0.875
chr2	69160001	69560000	A.2.2.1.1.2.2.1.1.2	0.571917808219178	.	69160001	69560000	#FFDADA	1	0.625
chr2	69560001	69720000	A.1.2.1.2.1.1.2.2.1.2	0.801369863013699	.	69560001	69720000	#FF4848	1	0.875
chr2	69720001	69920000	A.1.1.2.1.2.1.2.1.1.2	0.907534246575342	.	69720001	69920000	#FF0000	1	1
chr2	69920001	70520000	A.1.1.1.1.1.2.1	0.996575342465753	.	69920001	70520000	#FF0000	1	1
chr2	70520001	70760000	A.2.1.2.2.2.1.1.2.1	0.608447488584475	.	70520001	70760000	#FF9191	1	0.75
chr2	70760001	70880000	A.2.2.1.2.2.1.2.2.2.2	0.536529680365297	.	70760001	70880000	#FFDADA	1	0.625
chr2	70880001	71200000	A.2.1.2.1.1.1.2.2	0.641552511415525	.	70880001	71200000	#FF9191	1	0.75
chr2	71200001	71400000	A.1.2.1.1.2.2.1.1.2.2.2	0.823059360730594	.	71200001	71400000	#FF4848	1	0.875
chr2	71400001	71720000	A.1.2.2.2.1.2.1.1.2	0.735159817351598	.	71400001	71720000	#FF4848	1	0.875
chr2	71720001	72000000	B.1.1.1.1.2.2.1.1	0.465753424657534	.	71720001	72000000	#DADAFF	1	0.5
chr2	72000001	72160000	B.1.1.2.2.1.2.1.2.2	0.397260273972603	.	72000001	72160000	#DADAFF	1	0.5
chr2	72160001	72440000	B.1.2.1.2.2.2.1.1	0.344748858447489	.	72160001	72440000	#9191FF	1	0.375
chr2	72440001	73080000	B.1.2.2.2.1.1.1	0.318493150684932	.	72440001	73080000	#9191FF	1	0.375
chr2	73080001	73440000	A.1.2.2.2.1.2.1.2.1	0.734018264840183	.	73080001	73440000	#FF4848	1	0.875
chr2	73440001	73960000	A.1.1.2.1.1.1.1.2.1	0.932648401826484	.	73440001	73960000	#FF0000	1	1
chr2	73960001	74120000	A.1.2.1.2.1.1.2.2.1.1.1	0.80365296803653	.	73960001	74120000	#FF4848	1	0.875
chr2	74120001	74640000	A.1.1.1.1.2.1.1.1.2	0.988584474885845	.	74120001	74640000	#FF0000	1	1
chr2	74640001	74880000	A.1.1.1.2.1.1.1.1.2.1	0.976027397260274	.	74640001	74880000	#FF0000	1	1
chr2	74880001	75240000	A.1.2.2.1.2.2.1.2.1	0.754566210045662	.	74880001	75240000	#FF4848	1	0.875
chr2	75240001	75560000	A.2.2.1.1.2.1.1.2.2	0.57648401826484	.	75240001	75560000	#FFDADA	1	0.625
chr2	75560001	75720000	A.2.1.1.1.2.2.1.2.2	0.679223744292237	.	75560001	75720000	#FF9191	1	0.75
chr2	75720001	75960000	A.2.2.1.1.2.2.2.1.1	0.568493150684932	.	75720001	75960000	#FFDADA	1	0.625
chr2	75960001	76120000	B.1.2.1.2.2.2.2.1	0.342465753424658	.	75960001	76120000	#9191FF	1	0.375
chr2	76120001	76320000	B.2.1.2.1.1.2.2.2	0.20662100456621	.	76120001	76320000	#4848FF	1	0.25
chr2	76320001	76520000	B.2.1.2.2.1.1.1.2.2.2	0.181506849315068	.	76320001	76520000	#4848FF	1	0.25
chr2	76520001	76840000	B.2.2.1.2.2.2.1.2.1.2	0.0582191780821918	.	76520001	76840000	#0000FF	1	0.125
chr2	76840001	77160000	B.2.2.1.2.2.2.2.1.2.2	0.0536529680365297	.	76840001	77160000	#0000FF	1	0.125
chr2	77160001	77440000	B.2.2.1.2.2.2.2.2.1	0.0525114155251142	.	77160001	77440000	#0000FF	1	0.125
chr2	77440001	77600000	B.2.2.1.1.1.1.1.2	0.144977168949772	.	77440001	77600000	#0000FF	1	0.125
chr2	77600001	77880000	B.2.2.1.2.2.1.1.2.1.2	0.0684931506849315	.	77600001	77880000	#0000FF	1	0.125
chr2	77880001	78000000	B.2.2.1.1.1.1.1.1.2	0.146118721461187	.	77880001	78000000	#0000FF	1	0.125
chr2	78000001	78080000	B.2.1.1.1.2.1.2.2.1.2	0.273972602739726	.	78000001	78080000	#4848FF	1	0.25
chr2	78080001	78480000	B.2.2.1.2.2.2.2.1.2.1	0.0547945205479452	.	78080001	78480000	#0000FF	1	0.125
chr2	78480001	78920000	B.2.2.2.1.1.2.1.1	0.0353881278538813	.	78480001	78920000	#0000FF	1	0.125
chr2	78920001	79120000	B.2.2.1.1.1.1.2.2.1.2	0.141552511415525	.	78920001	79120000	#0000FF	1	0.125
chr2	79120001	79480000	B.2.1.2.2.1.1.2.1.2	0.178082191780822	.	79120001	79480000	#4848FF	1	0.25
chr2	79480001	79720000	B.2.2.1.1.1.2.1.1	0.139269406392694	.	79480001	79720000	#0000FF	1	0.125
chr2	79720001	80080000	B.2.2.1.2.2.2.2.2.2	0.0513698630136986	.	79720001	80080000	#0000FF	1	0.125
chr2	80080001	80200000	B.2.1.1.1.2.1.1.1.1.2.1	0.284246575342466	.	80080001	80200000	#4848FF	1	0.25
chr2	80200001	80280000	B.2.1.1.1.2.1.1.2.1	0.280821917808219	.	80200001	80280000	#4848FF	1	0.25
chr2	80280001	80480000	B.2.1.2.2.1.2.1.2.2.2.1	0.166666666666667	.	80280001	80480000	#4848FF	1	0.25
chr2	80480001	80680000	B.2.1.1.1.2.1.1.1.2	0.281963470319635	.	80480001	80680000	#4848FF	1	0.25
chr2	80680001	80800000	B.1.2.2.2.2.2.2	0.301369863013699	.	80680001	80800000	#9191FF	1	0.375
chr2	80800001	81040000	B.2.1.2.2.1.2.1.2.2.2.2	0.165525114155251	.	80800001	81040000	#4848FF	1	0.25
chr2	81040001	81400000	B.2.2.1.2.2.2.1.2.2	0.0570776255707763	.	81040001	81400000	#0000FF	1	0.125
chr2	81400001	81520000	B.2.1.1.1.2.1.2.2.1.1	0.275114155251142	.	81400001	81520000	#4848FF	1	0.25
chr2	81520001	81800000	B.2.1.2.2.1.2.1.2.1	0.170091324200913	.	81520001	81800000	#4848FF	1	0.25
chr2	81800001	82000000	B.2.1.2.2.1.2.1.2.2.1.1	0.168949771689498	.	81800001	82000000	#4848FF	1	0.25
chr2	82000001	82120000	B.2.1.1.1.2.1.2.2.2.1	0.272831050228311	.	82000001	82120000	#4848FF	1	0.25
chr2	82120001	82240000	B.2.2.1.1.1.1.1.1.1	0.147260273972603	.	82120001	82240000	#0000FF	1	0.125
chr2	82240001	82680000	B.2.2.1.2.2.2.2.1.1	0.0559360730593607	.	82240001	82680000	#0000FF	1	0.125
chr2	82680001	83160000	B.2.2.2.1.1.2.2.2.1.1	0.0273972602739726	.	82680001	83160000	#0000FF	1	0.125
chr2	83160001	83360000	B.2.1.2.2.1.2.1.2.2.1.2	0.167808219178082	.	83160001	83360000	#4848FF	1	0.25
chr2	83360001	83720000	B.2.2.2.1.1.2.2.2.2.2	0.023972602739726	.	83360001	83720000	#0000FF	1	0.125
chr2	83720001	83840000	B.2.1.2.2.1.2.1.1.1	0.17351598173516	.	83720001	83840000	#4848FF	1	0.25
chr2	83840001	84080000	B.2.2.1.2.2.2.1.1	0.0605022831050228	.	83840001	84080000	#0000FF	1	0.125
chr2	84080001	84160000	B.2.1.1.1.2.1.1.2.2.2	0.278538812785388	.	84080001	84160000	#4848FF	1	0.25
chr2	84160001	84640000	B.2.1.1.1.1.1.1.1	0.300228310502283	.	84160001	84640000	#4848FF	1	0.25
chr2	84640001	85120000	A.2.2.1.1.2.1.2.2	0.574200913242009	.	84640001	85120000	#FFDADA	1	0.625
chr2	85120001	85280000	A.1.1.2.2.1.2.2.2.2	0.86986301369863	.	85120001	85280000	#FF0000	1	1
chr2	85280001	85560000	A.1.2.2.2.1.2.1.1.1	0.736301369863014	.	85280001	85560000	#FF4848	1	0.875
chr2	85560001	85800000	A.1.1.2.1.2.1.2.1.1.1	0.908675799086758	.	85560001	85800000	#FF0000	1	1
chr2	85800001	86160000	A.1.1.1.2.1.1.1.1.2.2	0.974885844748858	.	85800001	86160000	#FF0000	1	1
chr2	86160001	86520000	A.1.1.1.2.1.2.1.2.2.1	0.962328767123288	.	86160001	86520000	#FF0000	1	1
chr2	86520001	86880000	A.1.1.1.2.1.2.1.1.2.1	0.965753424657534	.	86520001	86880000	#FF0000	1	1
chr2	86880001	87040000	A.2.1.2.1.1.1.1.1.1	0.651826484018265	.	86880001	87040000	#FF9191	1	0.75
chr2	87040001	87160000	A.2.2.2.2.2.2.1.1.1.1	0.488584474885845	.	87040001	87160000	#FFDADA	1	0.625
chr2	87280001	87400000	A.2.2.2.2.2.2.1.1.1.1	0.488584474885845	.	87280001	87400000	#FFDADA	1	0.625
chr2	87440001	87480000	A.2.2.2.2.2.2.1.1.1.1	0.488584474885845	.	87440001	87480000	#FFDADA	1	0.625
chr2	87480001	87520000	A.2.2.2.2.2.2.1.2	0.485159817351598	.	87480001	87520000	#FFDADA	1	0.625
chr2	87560001	87600000	A.2.2.2.2.2.2.1.2	0.485159817351598	.	87560001	87600000	#FFDADA	1	0.625
chr2	87760001	87840000	A.2.2.2.2.2.2.1.2	0.485159817351598	.	87760001	87840000	#FFDADA	1	0.625
chr2	87840001	88000000	B.1.1.1.1.1.1.2.2.1.1	0.474885844748858	.	87840001	88000000	#DADAFF	1	0.5
chr2	88160001	88520000	A.2.2.2.1.1.1.1.2	0.525114155251142	.	88160001	88520000	#FFDADA	1	0.625
chr2	88520001	88840000	A.2.2.1.1.2.1.2.1	0.575342465753425	.	88520001	88840000	#FFDADA	1	0.625
chr2	88840001	89000000	A.1.2.1.2.2.2.1.2	0.787671232876712	.	88840001	89000000	#FF4848	1	0.875
chr2	89000001	89160000	A.2.1.2.1.1.1.1.1.2.1	0.650684931506849	.	89000001	89160000	#FF9191	1	0.75
chr2	89320001	89360000	A.2.1.2.1.1.1.1.1.2.1	0.650684931506849	.	89320001	89360000	#FF9191	1	0.75
chr2	89400001	89440000	A.2.1.2.1.1.1.1.1.2.1	0.650684931506849	.	89400001	89440000	#FF9191	1	0.75
chr2	89440001	89600000	B.1.1.1.1.1.1.2.2.1.2	0.473744292237443	.	89440001	89600000	#DADAFF	1	0.5
chr2	89880001	89960000	B.1.2.2.2.2.1.2.1.1	0.305936073059361	.	89880001	89960000	#9191FF	1	0.375
chr2	90000001	90160000	B.1.2.2.2.2.1.2.1.1	0.305936073059361	.	90000001	90160000	#9191FF	1	0.375
chr2	90240001	90280000	B.1.2.2.2.2.1.2.1.1	0.305936073059361	.	90240001	90280000	#9191FF	1	0.375
chr2	90400001	90480000	B.1.2.2.2.2.1.2.1.1	0.305936073059361	.	90400001	90480000	#9191FF	1	0.375
chr2	91640001	91720000	B.1.2.2.2.2.1.2.1.1	0.305936073059361	.	91640001	91720000	#9191FF	1	0.375
chr2	91760001	92000000	B.1.2.2.2.2.1.2.1.1	0.305936073059361	.	91760001	92000000	#9191FF	1	0.375
chr2	92040001	92200000	B.2.1.1.1.2.1.1.1.1.2.2	0.28310502283105	.	92040001	92200000	#4848FF	1	0.25
chr2	95360001	95640000	B.1.2.1.2.2.1.2.1.1	0.348173515981735	.	95360001	95640000	#9191FF	1	0.375
chr2	95640001	95960000	A.2.1.1.1.1.1.2.1.1	0.707762557077626	.	95640001	95960000	#FF9191	1	0.75
chr2	96000001	96040000	A.2.1.1.1.1.1.2.1.1	0.707762557077626	.	96000001	96040000	#FF9191	1	0.75
chr2	96040001	96080000	A.2.1.1.1.1.1.2.2.2.1	0.704337899543379	.	96040001	96080000	#FF9191	1	0.75
chr2	96120001	96280000	A.2.1.1.1.1.1.2.2.2.1	0.704337899543379	.	96120001	96280000	#FF9191	1	0.75
chr2	96320001	96560000	A.2.1.1.1.1.1.2.2.2.1	0.704337899543379	.	96320001	96560000	#FF9191	1	0.75
chr2	96560001	96680000	A.1.1.1.2.1.2.1.2.1	0.963470319634703	.	96560001	96680000	#FF0000	1	1
chr2	96720001	97000000	A.1.1.1.2.1.2.1.2.1	0.963470319634703	.	96720001	97000000	#FF0000	1	1
chr2	97000001	97200000	A.1.1.2.2.2.2.2.1.2	0.855022831050228	.	97000001	97200000	#FF0000	1	1
chr2	97200001	97480000	A.1.1.2.1.2.2.2.1.1.2	0.899543378995434	.	97200001	97480000	#FF0000	1	1
chr2	97480001	97520000	A.1.2.2.2.2.1.1.2	0.726027397260274	.	97480001	97520000	#FF4848	1	0.875
chr2	97560001	97880000	A.1.2.2.2.2.1.1.2	0.726027397260274	.	97560001	97880000	#FF4848	1	0.875
chr2	98000001	98040000	A.1.1.1.2.1.1.2.2.2.1	0.969178082191781	.	98000001	98040000	#FF0000	1	1
chr2	98120001	98200000	A.1.1.1.2.1.1.2.2.2.1	0.969178082191781	.	98120001	98200000	#FF0000	1	1
chr2	98240001	98720000	A.1.1.1.2.1.1.2.2.2.1	0.969178082191781	.	98240001	98720000	#FF0000	1	1
chr2	98720001	98960000	A.2.1.1.2.2.2.2.1	0.655251141552511	.	98720001	98960000	#FF9191	1	0.75
chr2	98960001	99200000	A.1.1.2.2.2.1.2.1.2	0.863013698630137	.	98960001	99200000	#FF0000	1	1
chr2	99200001	99520000	A.1.2.2.1.1.2.2.2.1	0.769406392694064	.	99200001	99520000	#FF4848	1	0.875
chr2	99520001	99680000	A.2.2.1.2.2.2.2.2	0.528538812785388	.	99520001	99680000	#FFDADA	1	0.625
chr2	99680001	99880000	A.1.2.2.1.1.2.2.1.1.1	0.772831050228311	.	99680001	99880000	#FF4848	1	0.875
chr2	99880001	100120000	A.1.2.1.2.1.1.1.1.1	0.815068493150685	.	99880001	100120000	#FF4848	1	0.875
chr2	100160001	100400000	B.1.1.1.2.1.1.2.1.1.1.1	0.460045662100457	.	100160001	100400000	#DADAFF	1	0.5
chr2	100400001	100680000	B.1.1.2.1.1.1.2.2.2	0.426940639269406	.	100400001	100680000	#DADAFF	1	0.5
chr2	100680001	100840000	B.1.1.2.1.1.1.2.1.1.2	0.430365296803653	.	100680001	100840000	#DADAFF	1	0.5
chr2	100840001	100920000	B.1.1.2.1.1.1.2.1.1.1	0.431506849315068	.	100840001	100920000	#DADAFF	1	0.5
chr2	100920001	101240000	A.2.2.1.2.1.2.1.1.1	0.552511415525114	.	100920001	101240000	#FFDADA	1	0.625
chr2	101240001	101600000	A.2.2.2.2.2.1.1.1.1	0.498858447488584	.	101240001	101600000	#FFDADA	1	0.625
chr2	101600001	101840000	A.1.2.2.2.1.1.2.2.2.2.2	0.737442922374429	.	101600001	101840000	#FF4848	1	0.875
chr2	101840001	101960000	A.1.2.2.1.1.1.1.1	0.78310502283105	.	101840001	101960000	#FF4848	1	0.875
chr2	101960001	102280000	A.2.1.2.1.1.1.2.1.2.1	0.643835616438356	.	101960001	102280000	#FF9191	1	0.75
chr2	102280001	102480000	A.1.2.1.1.2.2.2.2.2.1	0.817351598173516	.	102280001	102480000	#FF4848	1	0.875
chr2	102480001	102640000	A.2.2.1.1.2.1.1.1	0.578767123287671	.	102480001	102640000	#FFDADA	1	0.625
chr2	102640001	102840000	A.1.2.1.1.2.2.2.1.2	0.819634703196347	.	102640001	102840000	#FF4848	1	0.875
chr2	102840001	103080000	A.2.1.2.2.1.1.1	0.624429223744292	.	102840001	103080000	#FF9191	1	0.75
chr2	103080001	103440000	B.1.1.1.2.1.2.2.1	0.450913242009132	.	103080001	103440000	#DADAFF	1	0.5
chr2	103440001	103640000	B.2.1.2.1.1.1.2.1.1.2	0.214611872146119	.	103440001	103640000	#4848FF	1	0.25
chr2	103640001	104080000	B.2.2.2.1.1.1.1.2.1.1	0.0445205479452055	.	103640001	104080000	#0000FF	1	0.125
chr2	104080001	104480000	B.2.2.2.1.2.2.2.1.1.2	0.0125570776255708	.	104080001	104480000	#0000FF	1	0.125
chr2	104480001	104960000	B.2.2.2.1.2.2.2.2.1	0.0091324200913242	.	104480001	104960000	#0000FF	1	0.125
chr2	104960001	105320000	B.2.1.2.1.1.1.2.1.2	0.213470319634703	.	104960001	105320000	#4848FF	1	0.25
chr2	105320001	105640000	B.1.1.2.2.2.2.2.1.2	0.381278538812785	.	105320001	105640000	#DADAFF	1	0.5
chr2	105640001	105880000	A.2.2.1.2.1.2.2.2.1	0.545662100456621	.	105640001	105880000	#FFDADA	1	0.625
chr2	105880001	106040000	A.2.1.1.1.1.1.2.1.2	0.70662100456621	.	105880001	106040000	#FF9191	1	0.75
chr2	106040001	106320000	A.2.2.1.2.1.2.1.1.2	0.551369863013699	.	106040001	106320000	#FFDADA	1	0.625
chr2	106320001	106520000	A.1.2.1.1.2.2.2.2.1	0.818493150684932	.	106320001	106520000	#FF4848	1	0.875
chr2	106520001	106840000	A.2.2.1.1.2.2.2.1.2.1	0.567351598173516	.	106520001	106840000	#FFDADA	1	0.625
chr2	106840001	106920000	B.1.1.1.2.1.1.2.1.2.2	0.455479452054795	.	106840001	106920000	#DADAFF	1	0.5
chr2	106920001	107000000	B.1.1.2.2.2.2.2.1.1	0.382420091324201	.	106920001	107000000	#DADAFF	1	0.5
chr2	107080001	107240000	B.1.1.2.2.2.2.2.1.1	0.382420091324201	.	107080001	107240000	#DADAFF	1	0.5
chr2	107240001	107880000	B.2.2.1.2.1.1.1.2.2	0.0833333333333333	.	107240001	107880000	#0000FF	1	0.125
chr2	107880001	108280000	B.2.2.2.1.2.2.1.2.1	0.0159817351598174	.	107880001	108280000	#0000FF	1	0.125
chr2	108280001	108440000	B.2.1.2.2.1.2.2.2.1	0.162100456621005	.	108280001	108440000	#4848FF	1	0.25
chr2	108520001	108640000	B.2.1.1.1.2.1.1.1.1.1	0.285388127853881	.	108520001	108640000	#4848FF	1	0.25
chr2	108640001	108960000	B.1.2.1.1.1.1.1.1.2	0.376712328767123	.	108640001	108960000	#9191FF	1	0.375
chr2	108960001	109280000	A.1.1.2.2.1.2.1.2	0.875570776255708	.	108960001	109280000	#FF0000	1	1
chr2	109280001	109440000	A.2.1.1.1.1.1.2.2.1	0.705479452054795	.	109280001	109440000	#FF9191	1	0.75
chr2	109440001	109760000	A.2.1.1.1.2.1.2.1.1	0.687214611872146	.	109440001	109760000	#FF9191	1	0.75
chr2	109760001	110040000	A.1.2.1.1.2.2.2.2.2.2	0.8162100456621	.	109760001	110040000	#FF4848	1	0.875
chr2	110040001	110120000	A.2.1.1.1.1.1.2.2.2.2	0.703196347031963	.	110040001	110120000	#FF9191	1	0.75
chr2	110240001	110520000	A.2.1.1.1.1.1.2.2.2.2	0.703196347031963	.	110240001	110520000	#FF9191	1	0.75
chr2	110840001	111000000	A.2.1.1.1.1.1.2.2.2.2	0.703196347031963	.	110840001	111000000	#FF9191	1	0.75
chr2	111360001	111760000	A.1.2.1.2.1.1.1.2	0.812785388127854	.	111360001	111760000	#FF4848	1	0.875
chr2	111760001	111880000	A.1.2.2.2.2.1.2.2	0.723744292237443	.	111760001	111880000	#FF4848	1	0.875
chr2	111880001	112040000	A.1.2.1.2.1.1.1.1.2	0.813926940639269	.	111880001	112040000	#FF4848	1	0.875
chr2	112080001	112200000	A.1.2.1.2.1.1.1.1.2	0.813926940639269	.	112080001	112200000	#FF4848	1	0.875
chr2	112280001	112320000	A.1.2.1.2.1.1.1.1.2	0.813926940639269	.	112280001	112320000	#FF4848	1	0.875
chr2	112320001	112480000	A.2.1.2.1.1.1.1.2.2	0.647260273972603	.	112320001	112480000	#FF9191	1	0.75
chr2	112480001	112600000	A.2.2.1.1.1.1.1.2	0.595890410958904	.	112480001	112600000	#FFDADA	1	0.625
chr2	112600001	113080000	A.1.1.1.2.1.1.2.2.2.2	0.968036529680365	.	112600001	113080000	#FF0000	1	1
chr2	113080001	113120000	A.2.1.1.2.1.1	0.672374429223744	.	113080001	113120000	#FF9191	1	0.75
chr2	113160001	113240000	A.2.1.1.2.1.1	0.672374429223744	.	113160001	113240000	#FF9191	1	0.75
chr2	113240001	113680000	A.1.1.1.1.1.2.2.2.1	0.994292237442922	.	113240001	113680000	#FF0000	1	1
chr2	113680001	113880000	A.1.2.2.1.1.2.2.2.2	0.768264840182648	.	113680001	113880000	#FF4848	1	0.875
chr2	113880001	114000000	A.1.2.2.1.1.1.1.2	0.781963470319635	.	113880001	114000000	#FF4848	1	0.875
chr2	114000001	114200000	A.1.2.2.1.1.2.2.1.2	0.770547945205479	.	114000001	114200000	#FF4848	1	0.875
chr2	114200001	114240000	A.1.1.2.1.1.2.1.1.1.2	0.924657534246575	.	114200001	114240000	#FF0000	1	1
chr2	114360001	114760000	A.1.1.2.1.1.2.1.1.1.2	0.924657534246575	.	114360001	114760000	#FF0000	1	1
chr2	114760001	115200000	B.2.1.1.1.1.2.2.1	0.287671232876712	.	114760001	115200000	#4848FF	1	0.25
chr2	115200001	115360000	B.2.1.1.1.1.2.1	0.288812785388128	.	115200001	115360000	#4848FF	1	0.25
chr2	115360001	115520000	B.2.1.2.2.1.2.2.2.2	0.160958904109589	.	115360001	115520000	#4848FF	1	0.25
chr2	115520001	115960000	B.2.2.2.1.2.2.2.2.2	0.00799086757990868	.	115520001	115960000	#0000FF	1	0.125
chr2	115960001	116320000	B.2.2.2.1.2.2.2.1.1.1	0.0136986301369863	.	115960001	116320000	#0000FF	1	0.125
chr2	116320001	116600000	B.2.2.2.1.2.2.1.2.2	0.0148401826484018	.	116320001	116600000	#0000FF	1	0.125
chr2	116600001	116760000	B.2.2.1.2.1.1.2.1.2.2	0.0776255707762557	.	116600001	116760000	#0000FF	1	0.125
chr2	116760001	117000000	B.2.2.1.2.1.1.2.1.1.2.2	0.0799086757990868	.	116760001	117000000	#0000FF	1	0.125
chr2	117000001	117840000	B.2.2.2.2.2.1.2.2	0.00228310502283105	.	117000001	117840000	#0000FF	1	0.125
chr2	117840001	118040000	B.2.2.1.2.1.1.2.1.1.1	0.0821917808219178	.	117840001	118040000	#0000FF	1	0.125
chr2	118040001	118360000	B.2.2.1.2.1.1.1.1.1.2.1	0.091324200913242	.	118040001	118360000	#0000FF	1	0.125
chr2	118360001	118560000	B.2.1.2.1.1.1.2.1.1.1	0.215753424657534	.	118360001	118560000	#4848FF	1	0.25
chr2	118560001	118720000	A.2.2.2.1.2.2.2.1.2.1	0.509132420091324	.	118560001	118720000	#FFDADA	1	0.625
chr2	118720001	118960000	A.1.2.2.2.1.1.2.2.2.2.1	0.738584474885845	.	118720001	118960000	#FF4848	1	0.875
chr2	118960001	119600000	B.1.1.2.2.2.2.1.1.2	0.384703196347032	.	118960001	119600000	#DADAFF	1	0.5
chr2	119600001	119720000	B.1.1.1.1.1.1.2.2.2	0.472602739726027	.	119600001	119720000	#DADAFF	1	0.5
chr2	119720001	120080000	A.2.1.2.2.2.1.1.2.2.2	0.606164383561644	.	119720001	120080000	#FF9191	1	0.75
chr2	120080001	120240000	A.1.2.1.1.2.2.2.1.1	0.820776255707763	.	120080001	120240000	#FF4848	1	0.875
chr2	120240001	120400000	A.2.1.1.1.2.1.2.2.1	0.684931506849315	.	120240001	120400000	#FF9191	1	0.75
chr2	120400001	121080000	A.1.1.1.1.2.2.2.1.2	0.980593607305936	.	120400001	121080000	#FF0000	1	1
chr2	121080001	121320000	A.2.2.1.2.1.2.2.1.1	0.549086757990868	.	121080001	121320000	#FFDADA	1	0.625
chr2	121320001	121520000	A.2.2.2.1.2.1.1.2	0.518264840182648	.	121320001	121520000	#FFDADA	1	0.625
chr2	121520001	121600000	A.2.2.2.2.2.2.1.1.2	0.486301369863014	.	121520001	121600000	#FFDADA	1	0.625
chr2	121600001	122120000	A.2.2.1.1.2.2.2.1.2.2	0.5662100456621	.	121600001	122120000	#FFDADA	1	0.625
chr2	122120001	122520000	A.1.1.1.2.2.1.2.1.1	0.948630136986301	.	122120001	122520000	#FF0000	1	1
chr2	122520001	123040000	B.1.1.2.1.2.2.2.2.1	0.407534246575342	.	122520001	123040000	#DADAFF	1	0.5
chr2	123040001	123400000	B.1.2.1.1.1.1.1.2	0.375570776255708	.	123040001	123400000	#9191FF	1	0.375
chr2	123400001	123560000	B.1.1.1.1.1.1.2.1.2	0.476027397260274	.	123400001	123560000	#DADAFF	1	0.5
chr2	123560001	123920000	B.2.1.2.1.1.1.2.2	0.212328767123288	.	123560001	123920000	#4848FF	1	0.25
chr2	123920001	124120000	B.2.2.1.2.1.1.2.2.1	0.0764840182648402	.	123920001	124120000	#0000FF	1	0.125
chr2	124120001	124720000	B.2.2.2.2.2.1.2.1	0.00342465753424658	.	124120001	124720000	#0000FF	1	0.125
chr2	124720001	125160000	B.2.2.2.1.1.1.1.2.2.2	0.0410958904109589	.	124720001	125160000	#0000FF	1	0.125
chr2	125160001	125320000	B.2.2.1.1.2.1.2.1.2.2	0.121004566210046	.	125160001	125320000	#0000FF	1	0.125
chr2	125320001	125440000	B.2.1.2.2.1.2.2.1.2	0.16324200913242	.	125320001	125440000	#4848FF	1	0.25
chr2	125440001	125760000	B.2.2.1.2.1.1.2.1.1.2.1	0.0810502283105023	.	125440001	125760000	#0000FF	1	0.125
chr2	125760001	126080000	B.2.2.1.2.1.1.2.2.2	0.0753424657534247	.	125760001	126080000	#0000FF	1	0.125
chr2	126080001	126240000	B.1.2.2.1.2.1.2.1.1	0.32648401826484	.	126080001	126240000	#9191FF	1	0.375
chr2	126240001	126640000	B.2.2.2.1.2.2.2.1.2.1	0.0114155251141553	.	126240001	126640000	#0000FF	1	0.125
chr2	126640001	126960000	B.2.2.2.1.1.1.1.2.1.2	0.04337899543379	.	126640001	126960000	#0000FF	1	0.125
chr2	126960001	127200000	B.2.1.1.1.1.2.2.2	0.286529680365297	.	126960001	127200000	#4848FF	1	0.25
chr2	127200001	127360000	B.1.2.1.1.1.1.2	0.374429223744292	.	127200001	127360000	#9191FF	1	0.375
chr2	127360001	127480000	A.2.2.2.2.2.2.1.1.1.2	0.487442922374429	.	127360001	127480000	#FFDADA	1	0.625
chr2	127480001	127760000	B.1.1.1.1.1.1.1.1.2	0.480593607305936	.	127480001	127760000	#DADAFF	1	0.5
chr2	127760001	128000000	A.1.2.1.2.2.2.2.1.2	0.785388127853881	.	127760001	128000000	#FF4848	1	0.875
chr2	128000001	128360000	A.1.1.1.1.2.1.1.1.1.2	0.98972602739726	.	128000001	128360000	#FF0000	1	1
chr2	128360001	128440000	A.2.1.1.2.2.2.1.2.2	0.656392694063927	.	128360001	128440000	#FF9191	1	0.75
chr2	128440001	128640000	A.1.1.1.2.1.1.2.2.1	0.970319634703196	.	128440001	128640000	#FF0000	1	1
chr2	128640001	129000000	A.1.1.1.2.1.1.2.1.1	0.972602739726027	.	128640001	129000000	#FF0000	1	1
chr2	129000001	129560000	A.2.1.2.2.2.1.1.1	0.60958904109589	.	129000001	129560000	#FF9191	1	0.75
chr2	129560001	130240000	B.1.2.1.2.2.1.2.1.2	0.34703196347032	.	129560001	130240000	#9191FF	1	0.375
chr2	130240001	130440000	B.1.2.1.2.2.1.2.2	0.345890410958904	.	130240001	130440000	#9191FF	1	0.375
chr2	130440001	130640000	B.1.1.1.2.1.2.2.2	0.449771689497717	.	130440001	130640000	#DADAFF	1	0.5
chr2	130640001	130800000	B.1.1.2.1.1.1.2.1.2	0.429223744292237	.	130640001	130800000	#DADAFF	1	0.5
chr2	130880001	131160000	A.1.2.2.2.1.1.2.2.2.1	0.73972602739726	.	130880001	131160000	#FF4848	1	0.875
chr2	131480001	131640000	A.2.2.1.2.1.2.2.1.2.2	0.546803652968037	.	131480001	131640000	#FFDADA	1	0.625
chr2	131640001	131920000	A.2.1.1.1.2.1.2.1.2	0.686073059360731	.	131640001	131920000	#FF9191	1	0.75
chr2	131920001	132000000	B.1.1.2.1.1.1.2.2.1	0.428082191780822	.	131920001	132000000	#DADAFF	1	0.5
chr2	132040001	132200000	B.1.1.2.1.1.1.2.2.1	0.428082191780822	.	132040001	132200000	#DADAFF	1	0.5
chr2	132200001	132320000	A.2.2.2.1.2.2.1.2.2.1	0.513698630136986	.	132200001	132320000	#FFDADA	1	0.625
chr2	132320001	132640000	B.1.1.1.1.1.1.1.2.1	0.479452054794521	.	132320001	132640000	#DADAFF	1	0.5
chr2	132640001	132760000	B.2.1.2.2.1.2.2.1.1	0.164383561643836	.	132640001	132760000	#4848FF	1	0.25
chr2	132800001	132920000	B.2.1.2.2.1.2.2.1.1	0.164383561643836	.	132800001	132920000	#4848FF	1	0.25
chr2	132920001	133320000	B.2.2.1.1.2.2.2.1.2	0.0993150684931507	.	132920001	133320000	#0000FF	1	0.125
chr2	133320001	133600000	B.1.1.1.1.1.1.1.2.2	0.478310502283105	.	133320001	133600000	#DADAFF	1	0.5
chr2	133600001	133800000	A.2.2.1.2.1.2.2.2.2	0.544520547945205	.	133600001	133800000	#FFDADA	1	0.625
chr2	133800001	134080000	B.1.1.2.2.2.2.1.2	0.383561643835616	.	133800001	134080000	#DADAFF	1	0.5
chr2	134080001	134320000	A.2.1.1.1.2.1.2.2.2.2	0.682648401826484	.	134080001	134320000	#FF9191	1	0.75
chr2	134320001	134600000	B.1.2.1.1.1.1.1.1.1	0.377853881278539	.	134320001	134600000	#9191FF	1	0.375
chr2	134600001	134840000	A.2.2.1.2.1.2.2.1.2.1	0.547945205479452	.	134600001	134840000	#FFDADA	1	0.625
chr2	134840001	135200000	A.1.1.2.1.1.2.2.1	0.916666666666667	.	134840001	135200000	#FF0000	1	1
chr2	135200001	135400000	A.2.1.2.2.2.1.1.2.2.1	0.607305936073059	.	135200001	135400000	#FF9191	1	0.75
chr2	135440001	135480000	A.2.1.2.2.2.1.1.2.2.1	0.607305936073059	.	135440001	135480000	#FF9191	1	0.75
chr2	135480001	135720000	A.1.2.1.2.2.2.2.1.1	0.786529680365297	.	135480001	135720000	#FF4848	1	0.875
chr2	135720001	136000000	A.1.1.2.2.1.2.2.1.2	0.873287671232877	.	135720001	136000000	#FF0000	1	1
chr2	136000001	136240000	A.2.1.2.1.1.1.1.2.1	0.648401826484018	.	136000001	136240000	#FF9191	1	0.75
chr2	136240001	136560000	A.1.1.1.2.2.1.2.1.2.1	0.947488584474886	.	136240001	136560000	#FF0000	1	1
chr2	136560001	136680000	A.1.2.2.1.1.2.2.1.1.2	0.771689497716895	.	136560001	136680000	#FF4848	1	0.875
chr2	136680001	136840000	A.1.1.1.1.1.2.2.2.2	0.993150684931507	.	136680001	136840000	#FF0000	1	1
chr2	136840001	137160000	A.1.1.1.1.2.2.2.1.1	0.981735159817352	.	136840001	137160000	#FF0000	1	1
chr2	137160001	137520000	B.1.1.1.2.2.1.2.2	0.445205479452055	.	137160001	137520000	#DADAFF	1	0.5
chr2	137520001	137600000	B.1.2.1.2.1.2.2.2.2	0.351598173515982	.	137520001	137600000	#9191FF	1	0.375
chr2	137600001	137760000	B.2.1.2.1.2.2.1.1	0.19634703196347	.	137600001	137760000	#4848FF	1	0.25
chr2	137760001	138040000	B.2.2.1.1.2.1.2.2.1.2	0.118721461187215	.	137760001	138040000	#0000FF	1	0.125
chr2	138040001	138280000	B.2.2.1.2.1.1.1.1.1.1	0.0924657534246575	.	138040001	138280000	#0000FF	1	0.125
chr2	138280001	138560000	B.2.2.1.1.2.1.2.1.2.1	0.122146118721461	.	138280001	138560000	#0000FF	1	0.125
chr2	138560001	139000000	B.1.1.2.2.2.2.1.1.1	0.385844748858447	.	138560001	139000000	#DADAFF	1	0.5
chr2	139000001	139200000	A.2.1.2.2.1.2.2.2.1	0.611872146118721	.	139000001	139200000	#FF9191	1	0.75
chr2	139200001	139360000	A.2.1.1.1.2.1.2.2.2.1	0.6837899543379	.	139200001	139360000	#FF9191	1	0.75
chr2	139360001	139600000	B.1.1.1.2.2.1.2.1	0.44634703196347	.	139360001	139600000	#DADAFF	1	0.5
chr2	139600001	139840000	B.2.2.1.1.2.1.2.1.1.1.2	0.124429223744292	.	139600001	139840000	#0000FF	1	0.125
chr2	139840001	140240000	B.2.2.2.1.2.2.2.1.2.2	0.0102739726027397	.	139840001	140240000	#0000FF	1	0.125
chr2	140240001	140400000	B.2.2.1.2.1.1.2.1.2.1	0.0787671232876712	.	140240001	140400000	#0000FF	1	0.125
chr2	140400001	140880000	B.2.2.2.2.1	0.00684931506849315	.	140400001	140880000	#0000FF	1	0.125
chr2	140880001	141320000	B.2.2.2.1.1.1.1.1.2.2.2	0.045662100456621	.	140880001	141320000	#0000FF	1	0.125
chr2	141320001	141520000	B.1.2.2.1.1.2.1.1	0.335616438356164	.	141320001	141520000	#9191FF	1	0.375
chr2	141520001	141840000	B.2.2.1.1.2.2.2.1.1.2.1	0.101598173515982	.	141520001	141840000	#0000FF	1	0.125
chr2	141840001	141960000	B.2.1.1.2.2.2.2.2	0.219178082191781	.	141840001	141960000	#4848FF	1	0.25
chr2	141960001	142200000	B.2.2.1.2.1.1.1.1.2.1.2.2	0.0867579908675799	.	141960001	142200000	#0000FF	1	0.125
chr2	142200001	142360000	B.2.1.1.2.2.2.2.1	0.220319634703196	.	142200001	142360000	#4848FF	1	0.25
chr2	142360001	142640000	B.2.2.1.1.2.2.2.1.1.2.2	0.100456621004566	.	142360001	142640000	#0000FF	1	0.125
chr2	142640001	142840000	B.2.2.2.1.1.1.1.2.2.1	0.0422374429223744	.	142640001	142840000	#0000FF	1	0.125
chr2	142840001	143240000	B.2.2.1.2.1.1.1.1.1.2.2	0.0901826484018265	.	142840001	143240000	#0000FF	1	0.125
chr2	143240001	143600000	B.1.2.2.1.1.2.2	0.332191780821918	.	143240001	143600000	#9191FF	1	0.375
chr2	143600001	143720000	A.1.2.2.2.1.1.2.2.1.2	0.740867579908676	.	143600001	143720000	#FF4848	1	0.875
chr2	143720001	143840000	A.2.2.1.2.1.1.1.1.2	0.562785388127854	.	143720001	143840000	#FFDADA	1	0.625
chr2	143840001	144000000	A.1.2.2.1.2.1.1.1.2	0.765981735159817	.	143840001	144000000	#FF4848	1	0.875
chr2	144000001	144200000	A.2.2.1.1.2.1.1.2.1	0.577625570776256	.	144000001	144200000	#FFDADA	1	0.625
chr2	144200001	144520000	A.2.2.1.2.1.1.2.2.2.2	0.55365296803653	.	144200001	144520000	#FFDADA	1	0.625
chr2	144520001	144960000	A.2.2.1.2.1.1.2.2.1.2	0.555936073059361	.	144520001	144960000	#FFDADA	1	0.625
chr2	144960001	145160000	A.1.1.2.2.1.1.2.1	0.884703196347032	.	144960001	145160000	#FF0000	1	1
chr2	145160001	145400000	A.2.1.2.1.1.1.2.1.2.2	0.642694063926941	.	145160001	145400000	#FF9191	1	0.75
chr2	145400001	145880000	B.2.2.1.1.2.1.2.2.1.1	0.11986301369863	.	145400001	145880000	#0000FF	1	0.125
chr2	145880001	146080000	B.2.1.2.1.2.2.2.1.1.2	0.190639269406393	.	145880001	146080000	#4848FF	1	0.25
chr2	146080001	146360000	B.2.1.2.1.2.2.2.1.1.1	0.191780821917808	.	146080001	146360000	#4848FF	1	0.25
chr2	146360001	146600000	B.1.2.2.1.2.1.2.2.1.2	0.323059360730594	.	146360001	146600000	#9191FF	1	0.375
chr2	146600001	146880000	B.2.2.2.1.2.2.1.1	0.0171232876712329	.	146600001	146880000	#0000FF	1	0.125
chr2	146880001	146960000	B.2.2.1.1.2.1.2.1.1.2	0.123287671232877	.	146880001	146960000	#0000FF	1	0.125
chr2	146960001	147440000	B.2.2.2.2.2.1.1.1	0.00570776255707763	.	146960001	147440000	#0000FF	1	0.125
chr2	147440001	147760000	B.2.2.2.1.1.1.1.1.2.1	0.0479452054794521	.	147440001	147760000	#0000FF	1	0.125
chr2	147760001	148080000	B.1.2.1.2.1.1.2.1	0.35958904109589	.	147760001	148080000	#9191FF	1	0.375
chr2	148080001	148200000	B.1.2.2.1.1.2.1.2.1	0.334474885844749	.	148080001	148200000	#9191FF	1	0.375
chr2	148200001	148320000	B.1.2.1.2.1.2.2.2.1	0.352739726027397	.	148200001	148320000	#9191FF	1	0.375
chr2	148320001	148480000	B.1.1.1.1.1.1.1.1.1	0.481735159817352	.	148320001	148480000	#DADAFF	1	0.5
chr2	148480001	148720000	B.1.1.2.1.2.2.2.2.2.2	0.405251141552511	.	148480001	148720000	#DADAFF	1	0.5
chr2	148720001	148880000	A.1.2.2.1.2.1.1.2	0.764840182648402	.	148720001	148880000	#FF4848	1	0.875
chr2	148880001	149360000	A.1.2.2.2.1.1.2.1	0.743150684931507	.	148880001	149360000	#FF4848	1	0.875
chr2	149360001	149520000	A.1.2.2.2.1.1.2.2.1.1	0.742009132420091	.	149360001	149520000	#FF4848	1	0.875
chr2	149520001	149720000	A.2.2.1.1.2.2.2.2	0.565068493150685	.	149520001	149720000	#FFDADA	1	0.625
chr2	149760001	149840000	A.2.2.1.1.2.2.2.2	0.565068493150685	.	149760001	149840000	#FFDADA	1	0.625
chr2	149840001	150040000	A.2.1.1.1.2.1.1.2.1	0.690639269406393	.	149840001	150040000	#FF9191	1	0.75
chr2	150040001	150200000	A.2.2.1.2.1.1.1.1.1	0.563926940639269	.	150040001	150200000	#FFDADA	1	0.625
chr2	150200001	150480000	B.1.1.2.1.2.2.2.2.2.1	0.406392694063927	.	150200001	150480000	#DADAFF	1	0.5
chr2	150480001	150720000	B.2.2.1.1.2.1.2.1.1.1.1	0.125570776255708	.	150480001	150720000	#0000FF	1	0.125
chr2	150720001	151000000	B.2.2.1.2.1.1.1.1.2.2	0.0856164383561644	.	150720001	151000000	#0000FF	1	0.125
chr2	151000001	151320000	B.2.2.1.1.2.1.2.2.2.2	0.115296803652968	.	151000001	151320000	#0000FF	1	0.125
chr2	151320001	151520000	B.1.2.1.2.1.1.1	0.360730593607306	.	151320001	151520000	#9191FF	1	0.375
chr2	151520001	151600000	B.2.1.1.2.2.1.2.1	0.232876712328767	.	151520001	151600000	#4848FF	1	0.25
chr2	151600001	152120000	B.1.2.2.1.2.1.2.2.2	0.321917808219178	.	151600001	152120000	#9191FF	1	0.375
chr2	152120001	152360000	A.1.2.1.1.1.2.1.1	0.848173515981735	.	152120001	152360000	#FF4848	1	0.875
chr2	152360001	152640000	A.1.2.2.1.2.1.1.1.1	0.767123287671233	.	152360001	152640000	#FF4848	1	0.875
chr2	152640001	152880000	A.1.1.2.1.1.2.2.2.1.1	0.915525114155251	.	152640001	152880000	#FF0000	1	1
chr2	152880001	153040000	A.1.1.2.1.1.2.1.1.1.1	0.925799086757991	.	152880001	153040000	#FF0000	1	1
chr2	153040001	153600000	A.1.1.2.1.1.2.1.1.2.1	0.92351598173516	.	153040001	153600000	#FF0000	1	1
chr2	153600001	154440000	B.2.2.1.2.1.1.1.2.1	0.0844748858447489	.	153600001	154440000	#0000FF	1	0.125
chr2	154440001	155000000	B.2.2.2.2.2.1.1.2	0.0045662100456621	.	154440001	155000000	#0000FF	1	0.125
chr2	155000001	155280000	B.2.2.1.2.1.1.1.1.2.1.1	0.089041095890411	.	155000001	155280000	#0000FF	1	0.125
chr2	155280001	155520000	A.2.2.2.1.2.2.1.1	0.515981735159817	.	155280001	155520000	#FFDADA	1	0.625
chr2	155520001	155960000	B.2.1.2.1.2.2.1.2.2.2	0.192922374429224	.	155520001	155960000	#4848FF	1	0.25
chr2	155960001	156080000	B.1.1.1.2.2.2.1.1.1	0.444063926940639	.	155960001	156080000	#DADAFF	1	0.5
chr2	156080001	156400000	B.2.2.1.1.2.1.2.2.2.1.1	0.117579908675799	.	156080001	156400000	#0000FF	1	0.125
chr2	156400001	156760000	B.2.2.2.1.1.1.1.1.2.2.1	0.0468036529680365	.	156400001	156760000	#0000FF	1	0.125
chr2	156760001	156880000	B.2.1.2.1.2.1.2.1	0.199771689497717	.	156760001	156880000	#4848FF	1	0.25
chr2	156880001	157200000	B.2.1.1.2.1.1.2.2	0.252283105022831	.	156880001	157200000	#4848FF	1	0.25
chr2	157200001	157440000	A.1.1.2.2.1.1.2.2.2	0.88013698630137	.	157200001	157440000	#FF0000	1	1
chr2	157440001	157720000	B.2.1.1.2.1.2.2.1.2.1	0.243150684931507	.	157440001	157720000	#4848FF	1	0.25
chr2	157720001	157840000	B.1.2.2.1.2.1.2.1.2	0.325342465753425	.	157720001	157840000	#9191FF	1	0.375
chr2	157840001	158160000	B.1.1.1.2.2.1.1.1	0.448630136986301	.	157840001	158160000	#DADAFF	1	0.5
chr2	158160001	158360000	A.1.2.1.2.2.1.2.1	0.791095890410959	.	158160001	158360000	#FF4848	1	0.875
chr2	158360001	158680000	B.1.2.1.2.1.2.2.1	0.353881278538813	.	158360001	158680000	#9191FF	1	0.375
chr2	158680001	159120000	B.2.1.1.2.1.1.1.1	0.256849315068493	.	158680001	159120000	#4848FF	1	0.25
chr2	159120001	159280000	B.2.1.2.2.2.2.1.2.1	0.151826484018265	.	159120001	159280000	#4848FF	1	0.25
chr2	159280001	159480000	B.1.2.2.1.2.1.2.2.1.1	0.324200913242009	.	159280001	159480000	#9191FF	1	0.375
chr2	159480001	159720000	B.1.1.2.2.2.2.2.2.1	0.38013698630137	.	159480001	159720000	#DADAFF	1	0.5
chr2	159720001	160040000	A.2.1.1.1.1.2.1.2	0.697488584474886	.	159720001	160040000	#FF9191	1	0.75
chr2	160040001	160520000	A.1.1.1.2.2.1.2.1.2.2	0.94634703196347	.	160040001	160520000	#FF0000	1	1
chr2	160520001	160840000	A.1.1.1.1.2.2.2.2.2	0.978310502283105	.	160520001	160840000	#FF0000	1	1
chr2	160840001	161120000	A.2.2.1.2.1.1.2.2.2.1	0.554794520547945	.	160840001	161120000	#FFDADA	1	0.625
chr2	161120001	161360000	A.2.2.2.1.2.2.2.1.2.2	0.507990867579909	.	161120001	161360000	#FFDADA	1	0.625
chr2	161360001	161920000	B.1.2.1.2.2.1.1.1	0.350456621004566	.	161360001	161920000	#9191FF	1	0.375
chr2	161920001	162040000	A.1.1.2.2.1.1.1.1.1	0.89041095890411	.	161920001	162040000	#FF0000	1	1
chr2	162040001	162280000	A.1.2.1.2.2.1.2.2	0.789954337899543	.	162040001	162280000	#FF4848	1	0.875
chr2	162280001	162840000	B.2.1.2.2.2.2.2	0.148401826484018	.	162280001	162840000	#4848FF	1	0.25
chr2	162840001	162960000	A.2.1.2.2.1.2.2.1.1.1.1	0.617579908675799	.	162840001	162960000	#FF9191	1	0.75
chr2	162960001	163080000	B.1.1.2.2.2.2.2.2.2	0.378995433789954	.	162960001	163080000	#DADAFF	1	0.5
chr2	163080001	163240000	A.2.2.1.1.1.2.1.1.1	0.589041095890411	.	163080001	163240000	#FFDADA	1	0.625
chr2	163240001	163440000	B.2.1.2.1.2.2.1.2.1	0.195205479452055	.	163240001	163440000	#4848FF	1	0.25
chr2	163440001	163680000	B.2.2.1.1.2.2.2.2.2.2	0.0936073059360731	.	163440001	163680000	#0000FF	1	0.125
chr2	163680001	164080000	B.2.2.1.2.1.1.1.1.2.1.2.1	0.0878995433789954	.	163680001	164080000	#0000FF	1	0.125
chr2	164080001	164480000	B.2.2.2.1.1.1.1.1.1.1	0.0502283105022831	.	164080001	164480000	#0000FF	1	0.125
chr2	164480001	164960000	B.2.2.1.1.2.2.2.1.1.1	0.102739726027397	.	164480001	164960000	#0000FF	1	0.125
chr2	164960001	165240000	B.2.2.2.1.1.1.1.1.1.2	0.0490867579908676	.	164960001	165240000	#0000FF	1	0.125
chr2	165240001	165560000	B.2.2.1.1.2.1.2.2.2.1.2	0.116438356164384	.	165240001	165560000	#0000FF	1	0.125
chr2	165560001	165800000	B.2.1.1.2.1.2.2.2.2	0.23972602739726	.	165560001	165800000	#4848FF	1	0.25
chr2	165800001	165960000	B.2.1.1.2.2.1.2.2	0.231735159817352	.	165800001	165960000	#4848FF	1	0.25
chr2	165960001	166400000	B.2.1.2.1.2.2.1.2.2.1	0.194063926940639	.	165960001	166400000	#4848FF	1	0.25
chr2	166400001	166560000	A.2.2.2.2.1.1.1.2	0.503424657534247	.	166400001	166560000	#FFDADA	1	0.625
chr2	166560001	166680000	B.1.1.2.2.2.1.1.1	0.391552511415525	.	166560001	166680000	#DADAFF	1	0.5
chr2	166680001	166840000	A.2.2.2.2.1.1.2.1	0.502283105022831	.	166680001	166840000	#FFDADA	1	0.625
chr2	166840001	167040000	B.2.1.2.1.2.2.2.1.2	0.189497716894977	.	166840001	167040000	#4848FF	1	0.25
chr2	167040001	167200000	B.2.2.1.1.2.2.2.2.2.1	0.0947488584474886	.	167040001	167200000	#0000FF	1	0.125
chr2	167200001	167360000	B.2.2.1.1.2.1.1.2.2	0.126712328767123	.	167200001	167360000	#0000FF	1	0.125
chr2	167360001	167480000	B.2.2.1.1.2.1.1.2.1	0.127853881278539	.	167360001	167480000	#0000FF	1	0.125
chr2	167480001	167840000	B.2.2.2.1.1.1.2.1.2	0.0388127853881279	.	167480001	167840000	#0000FF	1	0.125
chr2	167840001	167960000	B.2.1.2.1.2.1.2.2.2	0.197488584474886	.	167840001	167960000	#4848FF	1	0.25
chr2	167960001	168600000	B.2.2.2.1.2.1.1.2	0.021689497716895	.	167960001	168600000	#0000FF	1	0.125
chr2	168600001	168800000	B.1.1.1.2.2.1.1.2	0.447488584474886	.	168600001	168800000	#DADAFF	1	0.5
chr2	168800001	169240000	A.2.2.1.2.1.1.2.2.1.1	0.557077625570776	.	168800001	169240000	#FFDADA	1	0.625
chr2	169240001	169480000	A.1.1.2.2.1.1.2.2.1.1.2	0.882420091324201	.	169240001	169480000	#FF0000	1	1
chr2	169480001	169560000	A.2.1.1.1.1.2.2.2	0.695205479452055	.	169480001	169560000	#FF9191	1	0.75
chr2	169560001	169840000	A.2.1.2.2.1.2.1	0.618721461187215	.	169560001	169840000	#FF9191	1	0.75
chr2	169840001	170000000	A.2.1.1.1.2.1.1.2.2.1	0.689497716894977	.	169840001	170000000	#FF9191	1	0.75
chr2	170000001	170320000	A.2.2.1.2.1.1.2.1.1	0.559360730593607	.	170000001	170320000	#FFDADA	1	0.625
chr2	170320001	170600000	A.1.1.2.1.1.2.2.2.1.2.1	0.914383561643836	.	170320001	170600000	#FF0000	1	1
chr2	170600001	170680000	A.1.2.1.2.2.2.2.2	0.784246575342466	.	170600001	170680000	#FF4848	1	0.875
chr2	170680001	171000000	A.1.1.2.1.1.2.1.2.2.2	0.917808219178082	.	170680001	171000000	#FF0000	1	1
chr2	171000001	171120000	A.1.2.2.2.2.1.2.1	0.724885844748858	.	171000001	171120000	#FF4848	1	0.875
chr2	171120001	171440000	A.1.2.2.1.1.2.1.1.1	0.777397260273973	.	171120001	171440000	#FF4848	1	0.875
chr2	171440001	171520000	A.2.2.1.1.1.1.2.2.2	0.590182648401826	.	171440001	171520000	#FFDADA	1	0.625
chr2	171520001	171760000	A.1.2.2.1.1.2.1.1.2.2	0.775114155251142	.	171520001	171760000	#FF4848	1	0.875
chr2	171760001	172040000	A.1.1.1.2.1.1.1.2	0.973744292237443	.	171760001	172040000	#FF0000	1	1
chr2	172040001	172360000	A.1.1.1.1.1.1.1	1	.	172040001	172360000	#FF0000	1	1
chr2	172360001	173040000	A.1.1.1.1.2.2.1.2	0.982876712328767	.	172360001	173040000	#FF0000	1	1
chr2	173040001	173480000	A.2.1.2.2.2.1.2.1.1	0.605022831050228	.	173040001	173480000	#FF9191	1	0.75
chr2	173480001	173880000	A.2.2.1.2.2.2.1.2.2.2	0.530821917808219	.	173480001	173880000	#FFDADA	1	0.625
chr2	173880001	174160000	A.1.2.2.1.1.2.1.2	0.773972602739726	.	173880001	174160000	#FF4848	1	0.875
chr2	174160001	174320000	A.2.1.1.2.2.1.1.1	0.666666666666667	.	174160001	174320000	#FF9191	1	0.75
chr2	174320001	174480000	A.2.2.1.2.2.2.2.1	0.529680365296804	.	174320001	174480000	#FFDADA	1	0.625
chr2	174480001	174680000	A.2.2.2.1.2.1.1.1.1	0.520547945205479	.	174480001	174680000	#FFDADA	1	0.625
chr2	174680001	175280000	A.1.1.1.2.2.1.2.2.2	0.944063926940639	.	174680001	175280000	#FF0000	1	1
chr2	175280001	175560000	A.1.1.2.1.1.2.1.2.2.1	0.918949771689498	.	175280001	175560000	#FF0000	1	1
chr2	175560001	175920000	A.2.2.1.1.1.2.2.1	0.582191780821918	.	175560001	175920000	#FFDADA	1	0.625
chr2	175920001	176080000	A.1.2.2.2.2.2.2.1.2	0.71689497716895	.	175920001	176080000	#FF4848	1	0.875
chr2	176080001	176760000	B.1.2.1.2.2.1.1.2	0.349315068493151	.	176080001	176760000	#9191FF	1	0.375
chr2	176760001	176880000	A.2.2.1.2.2.1.2.2.1	0.538812785388128	.	176760001	176880000	#FFDADA	1	0.625
chr2	176880001	177120000	A.2.2.2.2.2.1.2.2.2	0.48972602739726	.	176880001	177120000	#FFDADA	1	0.625
chr2	177120001	177480000	A.2.2.1.2.1.1.2.1.2	0.558219178082192	.	177120001	177480000	#FFDADA	1	0.625
chr2	177480001	177720000	A.2.2.2.1.2.2.1.2.2.2	0.512557077625571	.	177480001	177720000	#FFDADA	1	0.625
chr2	177720001	177880000	A.1.2.2.2.1.1.1.1.1.2	0.747716894977169	.	177720001	177880000	#FF4848	1	0.875
chr2	177880001	178040000	A.2.1.1.1.2.1.1.2.2.2	0.688356164383562	.	177880001	178040000	#FF9191	1	0.75
chr2	178040001	178160000	A.1.2.1.2.1.2.1	0.797945205479452	.	178040001	178160000	#FF4848	1	0.875
chr2	178160001	178480000	A.1.1.2.1.1.2.2.2.1.2.2	0.91324200913242	.	178160001	178480000	#FF0000	1	1
chr2	178480001	178680000	A.2.2.1.1.1.2.2.2.1	0.581050228310502	.	178480001	178680000	#FFDADA	1	0.625
chr2	178680001	178960000	B.1.2.2.1.1.1.1.2	0.339041095890411	.	178680001	178960000	#9191FF	1	0.375
chr2	178960001	179240000	A.2.1.2.2.1.2.2.2.2	0.610730593607306	.	178960001	179240000	#FF9191	1	0.75
chr2	179240001	179440000	A.1.1.2.2.1.1.2.2.1.1.1	0.883561643835616	.	179240001	179440000	#FF0000	1	1
chr2	179440001	179840000	A.1.2.1.1.1.2.1.2.2	0.845890410958904	.	179440001	179840000	#FF4848	1	0.875
chr2	179840001	180000000	A.1.2.1.1.1.2.2.1.1.2	0.843607305936073	.	179840001	180000000	#FF4848	1	0.875
chr2	180000001	180160000	A.2.1.1.1.1.2.1.1.1.1	0.702054794520548	.	180000001	180160000	#FF9191	1	0.75
chr2	180160001	180320000	A.2.2.2.2.1.2	0.5	.	180160001	180320000	#FFDADA	1	0.625
chr2	180320001	180480000	B.1.2.2.1.2.1.1.1.2	0.329908675799087	.	180320001	180480000	#9191FF	1	0.375
chr2	180480001	180920000	B.1.2.1.1.2.1.2	0.364155251141553	.	180480001	180920000	#9191FF	1	0.375
chr2	180920001	181160000	B.2.1.2.1.2.2.2.2.2	0.187214611872146	.	180920001	181160000	#4848FF	1	0.25
chr2	181160001	181360000	B.1.2.2.1.2.1.1.2.2	0.327625570776256	.	181160001	181360000	#9191FF	1	0.375
chr2	181360001	181560000	B.2.1.2.1.2.2.2.2.1	0.188356164383562	.	181360001	181560000	#4848FF	1	0.25
chr2	181560001	181800000	B.2.1.1.2.2.2.1.1.2	0.227168949771689	.	181560001	181800000	#4848FF	1	0.25
chr2	181800001	181960000	A.2.2.1.1.1.2.1.2.1.1	0.58675799086758	.	181800001	181960000	#FFDADA	1	0.625
chr2	181960001	182160000	A.1.1.2.1.1.2.2.2.2.2	0.910958904109589	.	181960001	182160000	#FF0000	1	1
chr2	182160001	182320000	A.1.1.1.2.2.2.2.2.2	0.936073059360731	.	182160001	182320000	#FF0000	1	1
chr2	182320001	182560000	A.1.1.2.1.1.2.1.1.2.2	0.922374429223744	.	182320001	182560000	#FF0000	1	1
chr2	182560001	182880000	A.1.1.2.2.1.1.2.2.1.2	0.881278538812785	.	182560001	182880000	#FF0000	1	1
chr2	182880001	183160000	B.1.1.2.1.2.1.1.2	0.418949771689498	.	182880001	183160000	#DADAFF	1	0.5
chr2	183160001	183360000	B.2.1.2.1.2.1.1.2.1.1	0.204337899543379	.	183160001	183360000	#4848FF	1	0.25
chr2	183360001	183560000	B.1.1.1.2.2.2.1.1.2.2	0.441780821917808	.	183360001	183560000	#DADAFF	1	0.5
chr2	183560001	183720000	A.2.1.2.2.1.2.2.1.1.1.2	0.616438356164384	.	183560001	183720000	#FF9191	1	0.75
chr2	183720001	184080000	A.1.2.2.2.1.1.1.2.1	0.745433789954338	.	183720001	184080000	#FF4848	1	0.875
chr2	184080001	184240000	B.1.1.1.2.2.2.1.2.2.1	0.438356164383562	.	184080001	184240000	#DADAFF	1	0.5
chr2	184240001	184480000	B.1.2.2.1.2.1.1.2.1	0.328767123287671	.	184240001	184480000	#9191FF	1	0.375
chr2	184480001	184800000	B.2.1.2.2.2.2.1.1.1	0.154109589041096	.	184480001	184800000	#4848FF	1	0.25
chr2	184800001	184960000	B.1.1.2.1.2.1.1.1.1	0.421232876712329	.	184800001	184960000	#DADAFF	1	0.5
chr2	184960001	185240000	B.2.1.2.2.2.2.1.2.2.1	0.150684931506849	.	184960001	185240000	#4848FF	1	0.25
chr2	185240001	185400000	B.1.1.2.1.2.1.1.1.2	0.420091324200913	.	185240001	185400000	#DADAFF	1	0.5
chr2	185400001	185520000	B.2.1.1.2.1.1.2.1	0.253424657534247	.	185400001	185520000	#4848FF	1	0.25
chr2	185520001	185800000	B.2.2.1.1.2.1.1.1.1.2	0.13013698630137	.	185520001	185800000	#0000FF	1	0.125
chr2	185800001	186120000	B.2.2.2.1.1.1.2.1.1	0.0399543378995434	.	185800001	186120000	#0000FF	1	0.125
chr2	186120001	186280000	B.2.1.2.1.2.1.1.2.1.2	0.203196347031963	.	186120001	186280000	#4848FF	1	0.25
chr2	186280001	186680000	B.2.2.1.1.2.2.2.2.1.2	0.0958904109589041	.	186280001	186680000	#0000FF	1	0.125
chr2	186680001	186840000	B.2.1.2.2.2.2.1.2.2.2	0.149543378995434	.	186680001	186840000	#4848FF	1	0.25
chr2	186840001	187360000	B.1.2.1.1.2.1.1.1	0.366438356164384	.	186840001	187360000	#9191FF	1	0.375
chr2	187360001	187560000	A.2.1.1.1.2.1.1.1.2	0.691780821917808	.	187360001	187560000	#FF9191	1	0.75
chr2	187560001	188000000	B.2.1.1.2.1.2.2.1.2.2	0.242009132420091	.	187560001	188000000	#4848FF	1	0.25
chr2	188000001	188160000	B.1.1.1.2.2.2.1.1.2.1	0.442922374429224	.	188000001	188160000	#DADAFF	1	0.5
chr2	188160001	188360000	A.2.2.2.1.2.2.2.2	0.506849315068493	.	188160001	188360000	#FFDADA	1	0.625
chr2	188360001	188720000	B.2.2.1.1.2.2.1.1.2.2.1.1	0.110730593607306	.	188360001	188720000	#0000FF	1	0.125
chr2	188720001	189000000	B.2.2.1.2.1.2.2	0.0719178082191781	.	188720001	189000000	#0000FF	1	0.125
chr2	189000001	189240000	B.2.2.1.1.2.2.1.1.2.2.2	0.108447488584475	.	189000001	189240000	#0000FF	1	0.125
chr2	189240001	189400000	B.1.2.1.2.1.2.1.2.2	0.355022831050228	.	189240001	189400000	#9191FF	1	0.375
chr2	189400001	189800000	B.2.2.1.1.2.2.2.2.1.1.1	0.0981735159817352	.	189400001	189800000	#0000FF	1	0.125
chr2	189800001	189960000	B.1.2.2.1.1.2.1.2.2	0.333333333333333	.	189800001	189960000	#9191FF	1	0.375
chr2	189960001	190280000	B.1.2.1.2.1.1.2.2	0.358447488584475	.	189960001	190280000	#9191FF	1	0.375
chr2	190280001	190520000	A.2.1.2.2.1.2.2.1.1.2	0.615296803652968	.	190280001	190520000	#FF9191	1	0.75
chr2	190520001	190760000	A.1.2.1.1.1.2.2.1.2.1	0.842465753424658	.	190520001	190760000	#FF4848	1	0.875
chr2	190760001	190920000	A.2.1.1.1.2.1.1.1.1.2	0.692922374429224	.	190760001	190920000	#FF9191	1	0.75
chr2	190920001	191200000	A.1.1.2.2.1.1.1.1.2.1	0.889269406392694	.	190920001	191200000	#FF0000	1	1
chr2	191200001	191600000	A.1.1.1.1.1.1.2.1	0.998858447488584	.	191200001	191600000	#FF0000	1	1
chr2	191600001	191720000	A.1.1.2.2.1.1.1.2.2	0.885844748858447	.	191600001	191720000	#FF0000	1	1
chr2	191720001	191880000	A.1.1.1.2.2.2.2.2.1	0.937214611872146	.	191720001	191880000	#FF0000	1	1
chr2	191880001	192080000	A.1.2.2.1.2.1.2.2.2.1	0.757990867579909	.	191880001	192080000	#FF4848	1	0.875
chr2	192080001	192440000	A.1.2.2.2.1.1.1.2.2	0.744292237442922	.	192080001	192440000	#FF4848	1	0.875
chr2	192440001	192600000	A.1.2.2.1.2.1.2.1.2	0.762557077625571	.	192440001	192600000	#FF4848	1	0.875
chr2	192600001	192800000	A.2.2.2.2.1.1.1.1.2	0.504566210045662	.	192600001	192800000	#FFDADA	1	0.625
chr2	192800001	192880000	A.2.2.2.2.1.1.2.2	0.501141552511416	.	192800001	192880000	#FFDADA	1	0.625
chr2	192880001	192960000	B.1.1.1.2.2.2.2.2	0.434931506849315	.	192880001	192960000	#DADAFF	1	0.5
chr2	192960001	193080000	B.1.2.1.1.2.1.1.2	0.365296803652968	.	192960001	193080000	#9191FF	1	0.375
chr2	193080001	193440000	B.2.2.1.1.2.1.1.1.2	0.128995433789954	.	193080001	193440000	#0000FF	1	0.125
chr2	193440001	193880000	B.2.2.1.2.1.2.1.2	0.0730593607305936	.	193440001	193880000	#0000FF	1	0.125
chr2	193880001	194280000	B.2.2.1.1.2.2.1.1.2.2.1.2	0.10958904109589	.	193880001	194280000	#0000FF	1	0.125
chr2	194280001	194440000	B.1.2.1.2.1.2.1.1	0.357305936073059	.	194280001	194440000	#9191FF	1	0.375
chr2	194440001	194640000	B.2.1.2.2.2.2.1.1.2	0.15296803652968	.	194440001	194640000	#4848FF	1	0.25
chr2	194640001	194960000	B.2.2.1.2.1.2.1.1	0.0742009132420091	.	194640001	194960000	#0000FF	1	0.125
chr2	194960001	195040000	B.2.1.1.2.2.1.1.1.1.1	0.238584474885845	.	194960001	195040000	#4848FF	1	0.25
chr2	195040001	195280000	B.2.2.1.1.2.1.1.1.1.1	0.131278538812785	.	195040001	195280000	#0000FF	1	0.125
chr2	195280001	195400000	B.2.1.1.2.2.1.1.2.2	0.234018264840183	.	195280001	195400000	#4848FF	1	0.25
chr2	195400001	195840000	B.2.2.1.1.2.2.2.2.1.1.2	0.0970319634703196	.	195400001	195840000	#0000FF	1	0.125
chr2	195840001	196000000	B.2.1.1.2.1.2.2.1.1.2	0.244292237442922	.	195840001	196000000	#4848FF	1	0.25
chr2	196000001	196160000	B.2.1.1.2.2.2.1.1.1.1.2	0.229452054794521	.	196000001	196160000	#4848FF	1	0.25
chr2	196160001	196320000	A.2.2.1.1.1.2.1.2.2	0.583333333333333	.	196160001	196320000	#FFDADA	1	0.625
chr2	196320001	196560000	A.1.2.1.2.2.1.1	0.792237442922374	.	196320001	196560000	#FF4848	1	0.875
chr2	196560001	196920000	B.1.2.2.1.1.1.2.2	0.33675799086758	.	196560001	196920000	#9191FF	1	0.375
chr2	196920001	197160000	A.1.2.1.1.1.2.2.2.1	0.839041095890411	.	196920001	197160000	#FF4848	1	0.875
chr2	197160001	197480000	A.2.2.1.2.1.1.1.2.2	0.560502283105023	.	197160001	197480000	#FFDADA	1	0.625
chr2	197480001	197640000	A.2.1.1.1.2.1.1.1.1.1	0.694063926940639	.	197480001	197640000	#FF9191	1	0.75
chr2	197640001	198000000	A.1.1.2.1.1.2.2.2.2.1	0.912100456621005	.	197640001	198000000	#FF0000	1	1
chr2	198000001	198160000	A.1.1.2.1.1.2.1.2.1.1	0.921232876712329	.	198000001	198160000	#FF0000	1	1
chr2	198160001	198280000	A.1.2.2.1.2.1.2.1.1	0.763698630136986	.	198160001	198280000	#FF4848	1	0.875
chr2	198280001	198560000	A.1.1.1.2.2.1.1.2	0.949771689497717	.	198280001	198560000	#FF0000	1	1
chr2	198560001	198960000	A.2.1.2.1.1.2.1	0.64041095890411	.	198560001	198960000	#FF9191	1	0.75
chr2	198960001	199280000	B.1.2.1.1.2.2.2	0.361872146118721	.	198960001	199280000	#9191FF	1	0.375
chr2	199280001	199720000	B.2.2.1.1.2.2.1.2.1.2	0.106164383561644	.	199280001	199720000	#0000FF	1	0.125
chr2	199720001	200160000	B.2.2.1.1.2.2.1.1.2.1	0.111872146118721	.	199720001	200160000	#0000FF	1	0.125
chr2	200160001	200240000	B.1.2.2.1.2.2.1	0.320776255707763	.	200160001	200240000	#9191FF	1	0.375
chr2	200240001	200760000	B.1.1.2.2.2.1.2.1	0.388127853881279	.	200240001	200760000	#DADAFF	1	0.5
chr2	200760001	201160000	A.1.2.2.1.2.1.2.2.1.2	0.759132420091324	.	200760001	201160000	#FF4848	1	0.875
chr2	201160001	201720000	A.1.1.1.1.2.2.1.1.2	0.984018264840183	.	201160001	201720000	#FF0000	1	1
chr2	201720001	201880000	A.1.1.2.1.2.2.1.1	0.90296803652968	.	201720001	201880000	#FF0000	1	1
chr2	201880001	202360000	A.1.1.1.1.1.1.2.2	0.997716894977169	.	201880001	202360000	#FF0000	1	1
chr2	202360001	202600000	A.1.2.1.2.1.2.2.2.2	0.79337899543379	.	202360001	202600000	#FF4848	1	0.875
chr2	202600001	203160000	A.1.1.1.1.1.2.2.1	0.995433789954338	.	202600001	203160000	#FF0000	1	1
chr2	203160001	203320000	A.1.2.1.1.1.1.1.2	0.851598173515982	.	203160001	203320000	#FF4848	1	0.875
chr2	203320001	203760000	A.1.1.1.1.2.2.1.1.1	0.985159817351598	.	203320001	203760000	#FF0000	1	1
chr2	203760001	204000000	A.1.1.1.2.2.2.2.1.2	0.938356164383562	.	203760001	204000000	#FF0000	1	1
chr2	204000001	204120000	A.1.2.2.1.1.2.1.1.2.1	0.776255707762557	.	204000001	204120000	#FF4848	1	0.875
chr2	204120001	204320000	A.1.2.1.1.1.1.1.1	0.852739726027397	.	204120001	204320000	#FF4848	1	0.875
chr2	204320001	204400000	A.2.1.1.2.2.1.1.2.2	0.664383561643836	.	204320001	204400000	#FF9191	1	0.75
chr2	204400001	204720000	A.1.2.1.1.1.1.2.2	0.849315068493151	.	204400001	204720000	#FF4848	1	0.875
chr2	204720001	204920000	A.2.1.1.1.1.2.2.1	0.69634703196347	.	204720001	204920000	#FF9191	1	0.75
chr2	204920001	205080000	A.2.2.2.2.2.1.2.2.1	0.490867579908676	.	204920001	205080000	#FFDADA	1	0.625
chr2	205080001	205440000	B.1.2.2.1.2.2.2	0.319634703196347	.	205080001	205440000	#9191FF	1	0.375
chr2	205440001	205760000	B.2.1.2.2.2.1.2.2.2	0.155251141552511	.	205440001	205760000	#4848FF	1	0.25
chr2	205760001	206120000	B.2.1.2.2.2.1.2.2.1	0.156392694063927	.	205760001	206120000	#4848FF	1	0.25
chr2	206120001	206480000	B.2.1.1.2.1.1.1.2.2	0.254566210045662	.	206120001	206480000	#4848FF	1	0.25
chr2	206480001	206840000	A.2.2.1.1.1.2.2.2.2	0.579908675799087	.	206480001	206840000	#FFDADA	1	0.625
chr2	206840001	207040000	A.1.2.1.1.1.2.2.1.2.2.1	0.841324200913242	.	206840001	207040000	#FF4848	1	0.875
chr2	207040001	207320000	A.2.2.1.1.1.2.1.2.1.2.1	0.585616438356164	.	207040001	207320000	#FFDADA	1	0.625
chr2	207320001	207560000	B.1.1.2.2.2.1.1.2.2	0.389269406392694	.	207320001	207560000	#DADAFF	1	0.5
chr2	207560001	207720000	A.2.2.1.2.2.2.1.1.2	0.534246575342466	.	207560001	207720000	#FFDADA	1	0.625
chr2	207720001	207920000	B.1.1.2.1.2.2.1.2.2	0.409817351598174	.	207720001	207920000	#DADAFF	1	0.5
chr2	207920001	208240000	A.1.2.2.2.1.1.1.1.1.1	0.748858447488584	.	207920001	208240000	#FF4848	1	0.875
chr2	208240001	208360000	A.2.1.2.2.1.2.2.1.2.2	0.613013698630137	.	208240001	208360000	#FF9191	1	0.75
chr2	208360001	208520000	A.1.2.1.1.1.2.2.1.1.1	0.844748858447489	.	208360001	208520000	#FF4848	1	0.875
chr2	208520001	208680000	A.1.1.2.2.1.1.1.2.1	0.886986301369863	.	208520001	208680000	#FF0000	1	1
chr2	208680001	208920000	A.1.1.2.1.1.2.1.2.1.2	0.920091324200913	.	208680001	208920000	#FF0000	1	1
chr2	208920001	209240000	A.1.2.2.1.2.1.2.2.2.2	0.756849315068493	.	208920001	209240000	#FF4848	1	0.875
chr2	209240001	209560000	B.1.2.2.1.2.1.1.1.1	0.331050228310502	.	209240001	209560000	#9191FF	1	0.375
chr2	209560001	209920000	B.2.2.1.1.2.2.1.2.2.1	0.105022831050228	.	209560001	209920000	#0000FF	1	0.125
chr2	209920001	210480000	B.2.1.2.2.2.1.1	0.159817351598174	.	209920001	210480000	#4848FF	1	0.25
chr2	210480001	210840000	B.2.1.1.2.1.2.2.2.1	0.240867579908676	.	210480001	210840000	#4848FF	1	0.25
chr2	210840001	211080000	A.2.1.1.1.1.2.1.1.2.2	0.698630136986301	.	210840001	211080000	#FF9191	1	0.75
chr2	211080001	211240000	B.1.2.2.1.1.1.2.1	0.337899543378995	.	211080001	211240000	#9191FF	1	0.375
chr2	211240001	211440000	B.1.1.1.2.2.2.1.2.1.2	0.439497716894977	.	211240001	211440000	#DADAFF	1	0.5
chr2	211440001	211800000	B.2.1.2.1.2.1.1.2.2.2	0.200913242009132	.	211440001	211800000	#4848FF	1	0.25
chr2	211800001	212160000	B.2.2.1.1.2.2.1.1.1.1	0.114155251141553	.	211800001	212160000	#0000FF	1	0.125
chr2	212160001	212280000	B.2.1.1.2.2.1.1.2.1	0.235159817351598	.	212160001	212280000	#4848FF	1	0.25
chr2	212280001	212560000	B.2.2.1.1.2.2.1.2.2.2	0.103881278538813	.	212280001	212560000	#0000FF	1	0.125
chr2	212560001	212960000	B.2.2.2.1.1.1.2.2.1	0.0376712328767123	.	212560001	212960000	#0000FF	1	0.125
chr2	212960001	213120000	B.2.1.2.1.2.1.1.2.2.1	0.202054794520548	.	212960001	213120000	#4848FF	1	0.25
chr2	213120001	213240000	B.2.1.1.2.2.1.1.1.1.2	0.237442922374429	.	213120001	213240000	#4848FF	1	0.25
chr2	213240001	213560000	B.2.1.1.2.2.2.1.1.1.2	0.228310502283105	.	213240001	213560000	#4848FF	1	0.25
chr2	213560001	213760000	A.2.2.1.1.1.2.1.1.2	0.587899543378995	.	213560001	213760000	#FFDADA	1	0.625
chr2	213760001	214120000	A.1.2.1.1.1.2.1.2.1	0.84703196347032	.	213760001	214120000	#FF4848	1	0.875
chr2	214120001	214520000	B.2.1.1.2.1.2.2.1.1.1	0.245433789954338	.	214120001	214520000	#4848FF	1	0.25
chr2	214520001	214640000	B.1.1.2.1.2.1.2.2	0.416666666666667	.	214520001	214640000	#DADAFF	1	0.5
chr2	214640001	214800000	B.2.1.1.2.2.2.1.1.1.1.1	0.230593607305936	.	214640001	214800000	#4848FF	1	0.25
chr2	214800001	215360000	B.2.2.1.1.2.2.1.1.1.2	0.113013698630137	.	214800001	215360000	#0000FF	1	0.125
chr2	215360001	215520000	B.1.2.1.2.1.2.1.2.1	0.356164383561644	.	215360001	215520000	#9191FF	1	0.375
chr2	215520001	215720000	A.2.2.1.2.1.1.1.2.1	0.561643835616438	.	215520001	215720000	#FFDADA	1	0.625
chr2	215720001	215840000	B.1.1.2.1.2.1.2.1	0.417808219178082	.	215720001	215840000	#DADAFF	1	0.5
chr2	215840001	216160000	B.1.1.2.1.2.2.1.2.1.2	0.410958904109589	.	215840001	216160000	#DADAFF	1	0.5
chr2	216160001	216440000	A.2.1.2.2.1.2.2.1.2.1	0.614155251141553	.	216160001	216440000	#FF9191	1	0.75
chr2	216440001	216880000	A.1.2.1.1.1.2.2.1.2.2.2	0.840182648401826	.	216440001	216880000	#FF4848	1	0.875
chr2	216880001	217600000	A.1.1.1.2.2.1.2.2.1	0.945205479452055	.	216880001	217600000	#FF0000	1	1
chr2	217600001	217760000	A.2.2.2.2.2.1.2.1.1	0.493150684931507	.	217600001	217760000	#FFDADA	1	0.625
chr2	217760001	217880000	A.2.2.2.2.2.1.1.1.2.1	0.497716894977169	.	217760001	217880000	#FFDADA	1	0.625
chr2	217880001	218280000	A.2.1.2.2.2.1.2.1.2	0.603881278538813	.	217880001	218280000	#FF9191	1	0.75
chr2	218280001	218600000	A.2.2.1.2.2.2.1.2.2.1	0.531963470319635	.	218280001	218600000	#FFDADA	1	0.625
chr2	218600001	219120000	A.1.2.1.1.1.1.2.1	0.850456621004566	.	218600001	219120000	#FF4848	1	0.875
chr2	219120001	219480000	A.1.1.1.2.2.2.1.2.2	0.940639269406393	.	219120001	219480000	#FF0000	1	1
chr2	219480001	219600000	A.1.2.1.2.1.2.2.1.2	0.795662100456621	.	219480001	219600000	#FF4848	1	0.875
chr2	219600001	219800000	A.1.1.2.2.2.2.1.1.2	0.858447488584475	.	219600001	219800000	#FF0000	1	1
chr2	219800001	220000000	A.1.2.1.2.1.2.2.1.1	0.796803652968037	.	219800001	220000000	#FF4848	1	0.875
chr2	220000001	220240000	A.1.1.2.1.2.2.1.2	0.901826484018265	.	220000001	220240000	#FF0000	1	1
chr2	220240001	220560000	A.1.2.2.2.2.2.2.1.1.1	0.719178082191781	.	220240001	220560000	#FF4848	1	0.875
chr2	220560001	220760000	B.1.1.1.2.1.1.1.2	0.461187214611872	.	220560001	220760000	#DADAFF	1	0.5
chr2	220760001	221080000	B.2.1.1.2.1.1.1.2.1	0.255707762557078	.	220760001	221080000	#4848FF	1	0.25
chr2	221080001	221360000	B.2.1.2.2.2.1.2.1.1	0.158675799086758	.	221080001	221360000	#4848FF	1	0.25
chr2	221360001	221560000	B.2.1.1.2.2.2.1.2.1.1	0.226027397260274	.	221360001	221560000	#4848FF	1	0.25
chr2	221560001	221880000	B.2.1.1.2.2.2.1.2.2.1	0.222602739726027	.	221560001	221880000	#4848FF	1	0.25
chr2	221880001	222040000	B.1.1.1.2.2.2.1.2.1.1	0.440639269406393	.	221880001	222040000	#DADAFF	1	0.5
chr2	222040001	222440000	B.1.2.1.1.2.2.1	0.363013698630137	.	222040001	222440000	#9191FF	1	0.375
chr2	222440001	222640000	B.2.1.1.2.2.2.1.2.1.2.2	0.223744292237443	.	222440001	222640000	#4848FF	1	0.25
chr2	222640001	222840000	B.2.1.2.1.2.1.1.1	0.205479452054795	.	222640001	222840000	#4848FF	1	0.25
chr2	222840001	223200000	B.1.1.2.1.2.2.1.2.1.1	0.412100456621005	.	222840001	223200000	#DADAFF	1	0.5
chr2	223200001	223360000	A.2.1.1.1.1.2.1.1.1.2	0.700913242009132	.	223200001	223360000	#FF9191	1	0.75
chr2	223360001	223520000	A.2.1.2.1.1.2.2.2	0.636986301369863	.	223360001	223520000	#FF9191	1	0.75
chr2	223520001	223840000	A.1.2.2.1.2.1.2.2.1.1.2	0.76027397260274	.	223520001	223840000	#FF4848	1	0.875
chr2	223840001	224120000	B.1.2.2.1.1.1.1.1	0.340182648401826	.	223840001	224120000	#9191FF	1	0.375
chr2	224120001	224320000	B.2.1.1.2.1.2.1.1.2	0.25	.	224120001	224320000	#4848FF	1	0.25
chr2	224320001	224600000	B.1.1.2.2.2.1.1.2.1	0.39041095890411	.	224320001	224600000	#DADAFF	1	0.5
chr2	224600001	224840000	A.1.2.2.1.2.1.2.2.1.1.1	0.761415525114155	.	224600001	224840000	#FF4848	1	0.875
chr2	224840001	225120000	A.2.2.1.2.2.2.1.1.1	0.535388127853881	.	224840001	225120000	#FFDADA	1	0.625
chr2	225120001	225320000	A.2.2.1.1.1.2.1.2.1.2.2	0.584474885844749	.	225120001	225320000	#FFDADA	1	0.625
chr2	225320001	225520000	A.1.1.2.2.1.1.1.1.2.2	0.888127853881279	.	225320001	225520000	#FF0000	1	1
chr2	225520001	225720000	A.2.1.2.1.1.2.2.1.2	0.638127853881279	.	225520001	225720000	#FF9191	1	0.75
chr2	225720001	225920000	A.1.2.2.2.1.1.1.1.2	0.746575342465753	.	225720001	225920000	#FF4848	1	0.875
chr2	225920001	226160000	B.1.1.2.2.2.1.2.2	0.386986301369863	.	225920001	226160000	#DADAFF	1	0.5
chr2	226160001	226600000	B.2.1.2.2.2.1.2.1.2	0.157534246575342	.	226160001	226600000	#4848FF	1	0.25
chr2	226600001	226720000	B.2.1.1.2.2.2.1.2.1.2.1	0.224885844748858	.	226600001	226720000	#4848FF	1	0.25
chr2	226720001	226800000	B.2.1.1.2.2.1.1.1.2	0.236301369863014	.	226720001	226800000	#4848FF	1	0.25
chr2	226800001	227200000	B.2.2.1.1.2.2.1.2.1.1	0.107305936073059	.	226800001	227200000	#0000FF	1	0.125
chr2	227200001	227280000	B.2.1.1.2.1.2.1.1.1	0.251141552511416	.	227200001	227280000	#4848FF	1	0.25
chr2	227280001	227480000	B.2.1.1.2.1.2.1.2.2.1	0.247716894977169	.	227280001	227480000	#4848FF	1	0.25
chr2	227480001	227680000	B.1.1.1.2.2.2.1.2.2.2	0.437214611872146	.	227480001	227680000	#DADAFF	1	0.5
chr2	227680001	227840000	A.2.1.1.1.1.2.1.1.2.1	0.699771689497717	.	227680001	227840000	#FF9191	1	0.75
chr2	227840001	228160000	A.2.2.2.2.1.1.1.1.1	0.505707762557078	.	227840001	228160000	#FFDADA	1	0.625
chr2	228160001	228280000	A.2.1.2.1.1.2.2.1.1	0.639269406392694	.	228160001	228280000	#FF9191	1	0.75
chr2	228280001	228440000	A.1.2.1.1.1.2.2.2.2	0.837899543378995	.	228280001	228440000	#FF4848	1	0.875
chr2	228440001	228760000	A.2.2.2.1.2.2.2.1.1.1	0.511415525114155	.	228440001	228760000	#FFDADA	1	0.625
chr2	228760001	228960000	B.2.1.1.2.1.2.1.2.2.2	0.246575342465753	.	228760001	228960000	#4848FF	1	0.25
chr2	228960001	229280000	B.2.2.2.1.2.1.1.1	0.0228310502283105	.	228960001	229280000	#0000FF	1	0.125
chr2	229280001	229400000	B.2.1.2.1.2.1.2.2.1	0.198630136986301	.	229280001	229400000	#4848FF	1	0.25
chr2	229400001	229560000	B.2.1.1.2.2.2.1.2.2.2	0.221461187214612	.	229400001	229560000	#4848FF	1	0.25
chr2	229560001	229960000	B.2.2.2.1.1.1.2.2.2	0.0365296803652968	.	229560001	229960000	#0000FF	1	0.125
chr2	229960001	230600000	B.2.1.1.2.1.2.1.2.1	0.248858447488584	.	229960001	230600000	#4848FF	1	0.25
chr2	230600001	231000000	A.1.1.1.2.2.1.1.1.2	0.950913242009132	.	230600001	231000000	#FF0000	1	1
chr2	231000001	231080000	A.2.1.2.1.2.2.1.2	0.628995433789954	.	231000001	231080000	#FF9191	1	0.75
chr2	231080001	231440000	A.1.1.1.2.2.1.1.1.1	0.952054794520548	.	231080001	231440000	#FF0000	1	1
chr2	231440001	231720000	A.1.1.1.2.2.2.2.1.1	0.939497716894977	.	231440001	231720000	#FF0000	1	1
chr2	231720001	231920000	A.1.1.2.2.2.1.1.1	0.868721461187215	.	231720001	231920000	#FF0000	1	1
chr2	231920001	232200000	A.1.1.1.2.2.2.1.2.1	0.941780821917808	.	231920001	232200000	#FF0000	1	1
chr2	232200001	232440000	A.1.1.2.2.2.2.1.2	0.857305936073059	.	232200001	232440000	#FF0000	1	1
chr2	232440001	232680000	A.1.1.2.2.2.2.1.1.1	0.85958904109589	.	232440001	232680000	#FF0000	1	1
chr2	232680001	232880000	A.2.1.1.2.2.2.2.2.1	0.654109589041096	.	232680001	232880000	#FF9191	1	0.75
chr2	232880001	233320000	A.1.2.1.2.1.2.2.2.1	0.794520547945205	.	232880001	233320000	#FF4848	1	0.875
chr2	233320001	233560000	A.1.2.2.2.2.2.2.2.2	0.714611872146119	.	233320001	233560000	#FF4848	1	0.875
chr2	233560001	233800000	A.1.2.2.1.1.1.2.2	0.778538812785388	.	233560001	233800000	#FF4848	1	0.875
chr2	233800001	233920000	A.2.2.1.1.1.1.2.1.1	0.594748858447489	.	233800001	233920000	#FFDADA	1	0.625
chr2	233920001	234000000	A.1.1.1.2.2.2.1.1	0.942922374429224	.	233920001	234000000	#FF0000	1	1
chr2	234080001	234480000	A.1.1.1.2.2.2.1.1	0.942922374429224	.	234080001	234480000	#FF0000	1	1
chr2	234480001	234800000	A.2.1.2.2.2.2.2.2	0.598173515981735	.	234480001	234800000	#FF9191	1	0.75
chr2	234800001	235000000	A.2.2.2.2.2.1.2.1.2	0.492009132420091	.	234800001	235000000	#FFDADA	1	0.625
chr2	235000001	235200000	A.2.2.2.1.2.1.1.1.2	0.519406392694064	.	235000001	235200000	#FFDADA	1	0.625
chr2	235200001	235280000	A.2.1.2.2.2.2.1.2	0.600456621004566	.	235200001	235280000	#FF9191	1	0.75
chr2	235280001	235440000	A.2.1.2.1.2.2.2.1	0.627853881278539	.	235280001	235440000	#FF9191	1	0.75
chr2	235440001	235760000	B.1.1.2.1.1.1.1.2	0.432648401826484	.	235440001	235760000	#DADAFF	1	0.5
chr2	235760001	236160000	B.1.1.2.1.1.1.1.1	0.4337899543379	.	235760001	236160000	#DADAFF	1	0.5
chr2	236160001	236280000	B.1.1.2.1.1.2.2.2	0.422374429223744	.	236160001	236280000	#DADAFF	1	0.5
chr2	236280001	236480000	B.1.1.1.2.1.1.2.1.1.1.2	0.458904109589041	.	236280001	236480000	#DADAFF	1	0.5
chr2	236520001	236560000	B.1.1.1.2.1.1.2.1.1.1.2	0.458904109589041	.	236520001	236560000	#DADAFF	1	0.5
chr2	236560001	236680000	B.1.1.2.1.1.2.1.1	0.425799086757991	.	236560001	236680000	#DADAFF	1	0.5
chr2	236680001	236880000	B.1.1.1.2.1.1.2.2.1	0.454337899543379	.	236680001	236880000	#DADAFF	1	0.5
chr2	236880001	237000000	B.1.1.2.1.1.2.1.2	0.424657534246575	.	236880001	237000000	#DADAFF	1	0.5
chr2	237000001	237160000	B.1.1.2.1.1.2.2.1	0.42351598173516	.	237000001	237160000	#DADAFF	1	0.5
chr2	237160001	237360000	B.1.1.1.2.1.1.2.1.2.1	0.45662100456621	.	237160001	237360000	#DADAFF	1	0.5
chr2	237360001	237520000	A.2.1.2.2.2.2.1.1	0.601598173515982	.	237360001	237520000	#FF9191	1	0.75
chr2	237520001	237680000	A.2.2.2.1.2.1.2	0.517123287671233	.	237520001	237680000	#FFDADA	1	0.625
chr2	237680001	237800000	B.1.1.1.2.1.1.1.1	0.462328767123288	.	237680001	237800000	#DADAFF	1	0.5
chr2	237800001	238040000	A.2.2.1.1.1.1.2.2.1	0.591324200913242	.	237800001	238040000	#FFDADA	1	0.625
chr2	238040001	238480000	A.2.2.1.2.2.2.1.2.1	0.53310502283105	.	238040001	238480000	#FFDADA	1	0.625
chr2	238480001	238800000	A.2.1.1.2.2.1.1.2.1	0.665525114155251	.	238480001	238800000	#FF9191	1	0.75
chr2	238800001	238920000	A.2.1.1.2.1.2.1	0.671232876712329	.	238800001	238920000	#FF9191	1	0.75
chr2	238920001	239080000	A.2.1.1.2.2.1.2	0.66324200913242	.	238920001	239080000	#FF9191	1	0.75
chr2	239080001	239200000	A.1.2.2.2.2.1.1.1	0.727168949771689	.	239080001	239200000	#FF4848	1	0.875
chr2	239200001	239400000	A.2.1.2.1.2.1.1.1	0.635844748858447	.	239200001	239400000	#FF9191	1	0.75
chr2	239400001	239800000	B.1.1.1.1.1.2	0.471461187214612	.	239400001	239800000	#DADAFF	1	0.5
chr2	239840001	239920000	B.1.1.1.1.1.2	0.471461187214612	.	239840001	239920000	#DADAFF	1	0.5
chr2	239920001	240200000	A.2.2.1.2.2.1.2.2.2.1	0.537671232876712	.	239920001	240200000	#FFDADA	1	0.625
chr2	240200001	240360000	A.2.2.1.1.1.1.2.1.2.2	0.592465753424658	.	240200001	240360000	#FFDADA	1	0.625
chr2	240360001	240920000	A.2.2.2.2.2.1.1.1.2.2	0.496575342465753	.	240360001	240920000	#FFDADA	1	0.625
chr2	240920001	241440000	A.2.1.2.1.2.1.1.2.1.2	0.633561643835616	.	240920001	241440000	#FF9191	1	0.75
chr2	241440001	241600000	A.2.1.2.1.2.2.2.2.1	0.626712328767123	.	241440001	241600000	#FF9191	1	0.75
chr2	241640001	241760000	A.2.2.1.2.2.1.2.1	0.539954337899543	.	241640001	241760000	#FFDADA	1	0.625
chr2	241760001	242000000	A.2.2.1.1.1.1.2.1.2.1	0.593607305936073	.	241760001	242000000	#FFDADA	1	0.625
chr2	242000001	242080000	A.2.1.2.1.2.2.1.1	0.63013698630137	.	242000001	242080000	#FF9191	1	0.75
chr2	242080001	242240000	A.2.1.2.1.2.2.2.2.2	0.625570776255708	.	242080001	242240000	#FF9191	1	0.75
chr2	242240001	242480000	A.1.1.2.2.2.1.1.2	0.867579908675799	.	242240001	242480000	#FF0000	1	1
chr2	242520001	242840000	A.1.1.2.2.2.1.1.2	0.867579908675799	.	242520001	242840000	#FF0000	1	1
chr2	242840001	243040000	A.2.1.1.2.2.2.2.2.2	0.65296803652968	.	242840001	243040000	#FF9191	1	0.75
chr3	40001	240000	A.1.2.2.1.2.2.1.1.2.1	0.716272600834492	.	40001	240000	#FF4848	1	0.875
chr3	240001	400000	A.1.2.1.1.1.2.1.2.1	0.835883171070932	.	240001	400000	#FF4848	1	0.875
chr3	400001	840000	B.1.1.2.2.2.2.1.1	0.388038942976356	.	400001	840000	#DADAFF	1	0.5
chr3	840001	1440000	B.2.2.1.2.1.2.1.1.2	0.0556328233657858	.	840001	1440000	#0000FF	1	0.125
chr3	1440001	1640000	B.2.2.1.1.1.1.2.1.2	0.119610570236439	.	1440001	1640000	#0000FF	1	0.125
chr3	1640001	1920000	B.2.2.1.2.1.1.2.2	0.0584144645340751	.	1640001	1920000	#0000FF	1	0.125
chr3	1920001	2120000	B.2.2.1.1.1.1.2.2.2	0.11682892906815	.	1920001	2120000	#0000FF	1	0.125
chr3	2120001	2240000	B.2.1.1.2.1.2.2	0.228094575799722	.	2120001	2240000	#4848FF	1	0.25
chr3	2240001	2720000	B.2.2.2.1.2.1.2	0.019471488178025	.	2240001	2720000	#0000FF	1	0.125
chr3	2720001	3080000	B.1.2.2.2.1.1.1.1	0.303198887343533	.	2720001	3080000	#9191FF	1	0.375
chr3	3080001	3240000	A.2.2.1.1.1.1.2.1	0.552155771905424	.	3080001	3240000	#FFDADA	1	0.625
chr3	3240001	3600000	B.2.1.2.1.1.1.2.1.2	0.208623087621697	.	3240001	3600000	#4848FF	1	0.25
chr3	3600001	3800000	B.1.1.2.2.2.2.1.2	0.386648122392211	.	3600001	3800000	#DADAFF	1	0.5
chr3	3800001	4040000	B.2.1.1.1.1.2.2	0.264255910987483	.	3800001	4040000	#4848FF	1	0.25
chr3	4040001	4360000	B.1.2.1.1.1.1.1.2	0.382475660639777	.	4040001	4360000	#9191FF	1	0.375
chr3	4360001	4760000	A.1.2.1.1.1.2.1.1	0.837273991655077	.	4360001	4760000	#FF4848	1	0.875
chr3	4760001	5040000	A.1.1.1.2.1.1.2.2.1	0.962447844228095	.	4760001	5040000	#FF0000	1	1
chr3	5080001	5280000	A.1.2.1.1.1.2.2.2.2.1.2.2.1	0.826147426981919	.	5080001	5280000	#FF4848	1	0.875
chr3	5280001	5480000	B.1.1.1.1.1.1.2.1	0.467315716272601	.	5280001	5480000	#DADAFF	1	0.5
chr3	5480001	5600000	A.2.2.2.1.2.2.1	0.495132127955494	.	5480001	5600000	#FFDADA	1	0.625
chr3	5600001	5880000	B.1.2.2.2.1.2.1.1	0.294853963838665	.	5600001	5880000	#9191FF	1	0.375
chr3	5880001	6360000	B.2.2.1.2.1.1.2.1.2.1	0.0639777468706537	.	5880001	6360000	#0000FF	1	0.125
chr3	6360001	6440000	B.2.1.1.2.1.2.1	0.229485396383866	.	6360001	6440000	#4848FF	1	0.25
chr3	6440001	6680000	B.2.1.2.2.1.1.2.1	0.171070931849791	.	6440001	6680000	#4848FF	1	0.25
chr3	6680001	6840000	B.1.1.2.1.1.2.1.2	0.418636995827538	.	6680001	6840000	#DADAFF	1	0.5
chr3	6840001	7160000	B.2.2.1.1.1.1.2.2.1	0.118219749652295	.	6840001	7160000	#0000FF	1	0.125
chr3	7160001	7320000	B.1.1.1.1.1.2.1.1.1	0.464534075104312	.	7160001	7320000	#DADAFF	1	0.5
chr3	7320001	7520000	B.2.1.1.1.1.1.2.2	0.268428372739917	.	7320001	7520000	#4848FF	1	0.25
chr3	7520001	7880000	B.2.2.2.1.1.1.2.2.2	0.0319888734353268	.	7520001	7880000	#0000FF	1	0.125
chr3	7880001	8200000	B.2.2.1.1.1.1.2.1.1	0.121001390820584	.	7880001	8200000	#0000FF	1	0.125
chr3	8200001	8480000	B.1.2.2.2.2.2.2.1	0.282336578581363	.	8200001	8480000	#9191FF	1	0.375
chr3	8480001	8720000	A.2.1.2.1.2.1.2.2	0.591098748261474	.	8480001	8720000	#FF9191	1	0.75
chr3	8720001	8880000	A.2.1.2.1.2.1.1.2.2	0.595271210013908	.	8720001	8880000	#FF9191	1	0.75
chr3	8880001	9400000	A.1.2.1.2.2.2.1.1.1	0.764951321279555	.	8880001	9400000	#FF4848	1	0.875
chr3	9400001	9560000	A.1.2.1.1.2.1.2.2.2	0.80528511821975	.	9400001	9560000	#FF4848	1	0.875
chr3	9560001	9680000	A.2.1.2.2.2.1.1	0.561891515994437	.	9560001	9680000	#FF9191	1	0.75
chr3	9680001	9800000	A.1.1.1.1.2.1.2.1	0.993045897079277	.	9680001	9800000	#FF0000	1	1
chr3	9840001	9960000	A.1.1.1.1.2.1.2.1	0.993045897079277	.	9840001	9960000	#FF0000	1	1
chr3	10000001	10160000	A.1.1.1.1.2.1.2.1	0.993045897079277	.	10000001	10160000	#FF0000	1	1
chr3	10200001	10320000	A.1.1.1.1.2.1.2.1	0.993045897079277	.	10200001	10320000	#FF0000	1	1
chr3	10320001	10560000	A.2.1.1.1.2.1.1.2.1	0.64673157162726	.	10320001	10560000	#FF9191	1	0.75
chr3	10560001	10880000	A.2.2.1.1.1.2.2	0.546592489568846	.	10560001	10880000	#FFDADA	1	0.625
chr3	10880001	11280000	A.2.1.2.2.1.2.1.1.2	0.567454798331015	.	10880001	11280000	#FF9191	1	0.75
chr3	11280001	11600000	A.1.2.1.2.2.2.2.2.2	0.748261474269819	.	11280001	11600000	#FF4848	1	0.875
chr3	11600001	11960000	A.1.2.2.1.2.1.2.2.1.1	0.72461752433936	.	11600001	11960000	#FF4848	1	0.875
chr3	11960001	12160000	A.2.2.2.1.2.1.1.1	0.499304589707928	.	11960001	12160000	#FFDADA	1	0.625
chr3	12160001	12560000	A.1.2.1.1.2.1.2.1.2.1	0.810848400556328	.	12160001	12560000	#FF4848	1	0.875
chr3	12560001	12720000	A.1.2.1.1.2.1.1.2.1.1	0.819193324061196	.	12560001	12720000	#FF4848	1	0.875
chr3	12720001	13000000	A.1.2.1.2.1.2.2.1.1	0.785813630041725	.	12720001	13000000	#FF4848	1	0.875
chr3	13000001	13160000	A.1.2.1.1.2.1.2.2.1.1	0.808066759388039	.	13000001	13160000	#FF4848	1	0.875
chr3	13160001	13520000	A.1.2.2.1.1.1.1.1.2	0.74547983310153	.	13160001	13520000	#FF4848	1	0.875
chr3	13520001	13760000	A.2.2.1.1.1.2.1.2	0.54798331015299	.	13520001	13760000	#FFDADA	1	0.625
chr3	13760001	14160000	A.2.2.2.1.2.1.1.2	0.497913769123783	.	13760001	14160000	#FFDADA	1	0.625
chr3	14160001	14360000	A.2.1.1.1.2.1.1.1.1	0.650904033379694	.	14160001	14360000	#FF9191	1	0.75
chr3	14360001	14560000	A.1.2.1.2.1.2.2.2	0.781641168289291	.	14360001	14560000	#FF4848	1	0.875
chr3	14560001	14680000	A.2.2.1.1.1.2.1.1	0.549374130737135	.	14560001	14680000	#FFDADA	1	0.625
chr3	14680001	14960000	A.1.2.2.1.1.1.1.1.1	0.746870653685675	.	14680001	14960000	#FF4848	1	0.875
chr3	14960001	15160000	A.1.2.1.1.2.1.2.2.1.2	0.806675938803894	.	14960001	15160000	#FF4848	1	0.875
chr3	15160001	15400000	A.1.1.2.1.1.2.2.1.1.1	0.916550764951321	.	15160001	15400000	#FF0000	1	1
chr3	15440001	15480000	A.1.1.2.1.1.2.2.1.1.1	0.916550764951321	.	15440001	15480000	#FF0000	1	1
chr3	15480001	15640000	A.1.2.1.1.2.1.1.1.1	0.821974965229485	.	15480001	15640000	#FF4848	1	0.875
chr3	15640001	15920000	A.1.1.1.2.1.1.1.1	0.970792767732962	.	15640001	15920000	#FF0000	1	1
chr3	15920001	16360000	A.1.2.2.1.2.1.2.2.1.2	0.723226703755216	.	15920001	16360000	#FF4848	1	0.875
chr3	16360001	16600000	A.1.1.2.1.2.2.1.1	0.891515994436718	.	16360001	16600000	#FF0000	1	1
chr3	16600001	16840000	A.2.1.2.2.2.2.1.1	0.559109874826147	.	16600001	16840000	#FF9191	1	0.75
chr3	16840001	17080000	A.1.2.2.1.2.1.2.1.1	0.727399165507649	.	16840001	17080000	#FF4848	1	0.875
chr3	17080001	17240000	A.2.1.1.1.1.2.2.2.2	0.652294853963839	.	17080001	17240000	#FF9191	1	0.75
chr3	17240001	17480000	A.1.2.2.2.1.2.1.2.1	0.689847009735744	.	17240001	17480000	#FF4848	1	0.875
chr3	17480001	17680000	A.1.2.1.2.2.2.2.1.2.1.2	0.752433936022253	.	17480001	17680000	#FF4848	1	0.875
chr3	17680001	17880000	A.1.2.1.1.1.2.2.1	0.833101529902643	.	17680001	17880000	#FF4848	1	0.875
chr3	17880001	18320000	B.1.1.1.1.1.1.2.2	0.465924895688456	.	17880001	18320000	#DADAFF	1	0.5
chr3	18320001	18520000	B.1.2.2.2.1.1.1.2.2	0.300417246175243	.	18320001	18520000	#9191FF	1	0.375
chr3	18520001	18840000	B.2.1.1.2.1.1.2.2.2.2	0.230876216968011	.	18520001	18840000	#4848FF	1	0.25
chr3	18840001	19080000	B.2.1.2.2.1.2.2.1.2.2	0.152990264255911	.	18840001	19080000	#4848FF	1	0.25
chr3	19080001	19360000	B.2.1.2.2.1.2.2.1.1.1.2.2	0.15855354659249	.	19080001	19360000	#4848FF	1	0.25
chr3	19360001	19640000	B.2.1.2.1.1.1.1.1	0.216968011126565	.	19360001	19640000	#4848FF	1	0.25
chr3	19640001	19960000	B.2.1.2.2.1.2.2.1.1.1.2.1	0.159944367176634	.	19640001	19960000	#4848FF	1	0.25
chr3	19960001	20240000	A.1.2.2.2.1.2.2.2.1	0.68567454798331	.	19960001	20240000	#FF4848	1	0.875
chr3	20240001	20720000	B.2.1.2.2.1.2.2.1.1.1.1	0.161335187760779	.	20240001	20720000	#4848FF	1	0.25
chr3	20720001	21040000	B.2.2.2.1.1.1.2.2.1	0.0333796940194715	.	20720001	21040000	#0000FF	1	0.125
chr3	21040001	21400000	B.2.2.2.2.1.1.1.1	0.0139082058414465	.	21040001	21400000	#0000FF	1	0.125
chr3	21400001	21480000	B.2.2.1.1.1.1.1.2.2	0.122392211404729	.	21400001	21480000	#0000FF	1	0.125
chr3	21480001	21960000	B.2.2.2.2.1.1.1.2	0.0125173852573018	.	21480001	21960000	#0000FF	1	0.125
chr3	21960001	22080000	B.2.1.1.1.1.1.1	0.276773296244784	.	21960001	22080000	#4848FF	1	0.25
chr3	22080001	22240000	B.1.2.1.2.2.1.1	0.349095966620306	.	22080001	22240000	#9191FF	1	0.375
chr3	22240001	22520000	B.2.1.2.2.1.1.1.1.1.2	0.179415855354659	.	22240001	22520000	#4848FF	1	0.25
chr3	22520001	22680000	B.1.2.2.2.1.2.2	0.292072322670376	.	22520001	22680000	#9191FF	1	0.375
chr3	22680001	22960000	B.2.1.2.1.1.1.2.1.1.1.1.1	0.214186369958275	.	22680001	22960000	#4848FF	1	0.25
chr3	22960001	23200000	A.2.1.1.2.2.1.1.2	0.623087621696801	.	22960001	23200000	#FF9191	1	0.75
chr3	23200001	23400000	A.1.1.2.2.2.2.2.1	0.860917941585535	.	23200001	23400000	#FF0000	1	1
chr3	23400001	23560000	A.1.2.2.2.1.2.1.1	0.691237830319889	.	23400001	23560000	#FF4848	1	0.875
chr3	23560001	24040000	A.1.1.1.2.2.2.2	0.936022253129346	.	23560001	24040000	#FF0000	1	1
chr3	24040001	24320000	A.2.2.2.2.2.2	0.47009735744089	.	24040001	24320000	#FFDADA	1	0.625
chr3	24320001	25000000	B.2.1.2.2.1.2.2.2	0.151599443671766	.	24320001	25000000	#4848FF	1	0.25
chr3	25000001	25160000	B.2.1.2.1.1.1.2.2	0.207232267037552	.	25000001	25160000	#4848FF	1	0.25
chr3	25160001	25360000	B.2.1.2.2.1.2.2.1.1.2.2	0.1557719054242	.	25160001	25360000	#4848FF	1	0.25
chr3	25360001	25640000	B.1.2.2.2.1.1.1.2.1	0.301808066759388	.	25360001	25640000	#9191FF	1	0.375
chr3	25640001	25920000	A.1.2.2.1.2.2.1.1.2.2.2	0.713490959666203	.	25640001	25920000	#FF4848	1	0.875
chr3	25920001	26160000	B.2.1.1.2.1.1.2.2.1.1	0.23643949930459	.	25920001	26160000	#4848FF	1	0.25
chr3	26160001	26520000	B.2.2.1.2.1.1.2.1.1.1.1	0.0695410292072323	.	26160001	26520000	#0000FF	1	0.125
chr3	26520001	26880000	B.2.2.1.2.1.1.2.1.2.2.1.2	0.0611961057023644	.	26520001	26880000	#0000FF	1	0.125
chr3	26880001	27040000	B.2.1.2.2.1.2.2.1.1.2.1	0.157162726008345	.	26880001	27040000	#4848FF	1	0.25
chr3	27040001	27400000	B.1.2.2.2.2.2.2.2.2.1	0.279554937413074	.	27040001	27400000	#9191FF	1	0.375
chr3	27400001	27520000	A.1.2.2.2.1.2.1.2.2	0.688456189151599	.	27400001	27520000	#FF4848	1	0.875
chr3	27520001	27720000	A.2.2.1.2.1.1.2.1.1.1	0.535465924895688	.	27520001	27720000	#FFDADA	1	0.625
chr3	27720001	27960000	B.1.1.1.2.2.1.2	0.428372739916551	.	27720001	27960000	#DADAFF	1	0.5
chr3	27960001	28160000	A.2.1.2.1.2.1.1.1.2.1	0.600834492350487	.	27960001	28160000	#FF9191	1	0.75
chr3	28160001	28400000	A.2.1.1.1.1.1.1.1.1	0.666203059805285	.	28160001	28400000	#FF9191	1	0.75
chr3	28400001	28560000	B.2.1.2.1.1.1.2.1.1.1.1.2	0.212795549374131	.	28400001	28560000	#4848FF	1	0.25
chr3	28560001	28920000	B.2.1.2.2.1.2.2.1.2.1	0.154381084840056	.	28560001	28920000	#4848FF	1	0.25
chr3	28920001	29080000	B.1.1.1.1.1.2.1.2.1	0.461752433936022	.	28920001	29080000	#DADAFF	1	0.5
chr3	29080001	29280000	B.1.2.2.2.1.2.1.2	0.29346314325452	.	29080001	29280000	#9191FF	1	0.375
chr3	29280001	29440000	A.2.2.1.2.1.1.2.1.1.2	0.534075104311544	.	29280001	29440000	#FFDADA	1	0.625
chr3	29440001	29680000	B.1.2.2.2.1.1.2.2.1	0.297635605006954	.	29440001	29680000	#9191FF	1	0.375
chr3	29680001	29800000	B.1.2.1.1.1.1.1.1	0.383866481223922	.	29680001	29800000	#9191FF	1	0.375
chr3	29800001	30000000	B.2.2.1.1.1.1.1.1.2	0.125173852573018	.	29800001	30000000	#0000FF	1	0.125
chr3	30000001	30520000	B.2.1.1.2.1.1.2.1.2	0.237830319888734	.	30000001	30520000	#4848FF	1	0.25
chr3	30520001	30720000	A.2.2.1.2.1.1.2.2.1	0.531293463143255	.	30520001	30720000	#FFDADA	1	0.625
chr3	30720001	30960000	B.1.1.2.1.2.1.1	0.415855354659249	.	30720001	30960000	#DADAFF	1	0.5
chr3	30960001	31200000	A.2.1.2.2.2.1.2	0.560500695410292	.	30960001	31200000	#FF9191	1	0.75
chr3	31200001	31360000	A.2.1.1.1.1.2.2.1	0.655076495132128	.	31200001	31360000	#FF9191	1	0.75
chr3	31360001	31560000	A.2.1.2.1.2.1.1.2.1	0.596662030598053	.	31360001	31560000	#FF9191	1	0.75
chr3	31560001	31720000	A.1.2.2.1.2.2.1.2.2	0.710709318497914	.	31560001	31720000	#FF4848	1	0.875
chr3	31720001	31880000	A.2.2.1.2.1.1.2.2.2	0.52990264255911	.	31720001	31880000	#FFDADA	1	0.625
chr3	31880001	32400000	A.1.2.2.1.2.1.2.1.2	0.726008344923505	.	31880001	32400000	#FF4848	1	0.875
chr3	32400001	32760000	A.1.1.1.1.2.1.2.2.2	0.990264255910987	.	32400001	32760000	#FF0000	1	1
chr3	32760001	32880000	A.1.2.1.1.2.1.1.2.1.2	0.817802503477051	.	32760001	32880000	#FF4848	1	0.875
chr3	32880001	32960000	A.1.1.2.2.1.1.2.2.2	0.881780250347705	.	32880001	32960000	#FF0000	1	1
chr3	33000001	33160000	A.1.1.2.1.1.2.2.2.1	0.910987482614743	.	33000001	33160000	#FF0000	1	1
chr3	33160001	33400000	A.1.2.2.1.2.1.2.2.2.1	0.721835883171071	.	33160001	33400000	#FF4848	1	0.875
chr3	33400001	33880000	A.1.1.1.1.2.2.2.1	0.973574408901252	.	33400001	33880000	#FF0000	1	1
chr3	33880001	34440000	A.2.1.2.1.2.1.2.1.2	0.592489568845619	.	33880001	34440000	#FF9191	1	0.75
chr3	34440001	34760000	B.2.1.2.1.1.1.2.1.1.1.2	0.211404728789986	.	34440001	34760000	#4848FF	1	0.25
chr3	34760001	35040000	B.2.2.1.2.1.1.2.1.2.2.1.1	0.062586926286509	.	34760001	35040000	#0000FF	1	0.125
chr3	35040001	35560000	B.2.2.2.2.2.1	0.00278164116828929	.	35040001	35560000	#0000FF	1	0.125
chr3	35560001	35920000	B.2.2.1.1.1.2.2.2	0.105702364394993	.	35560001	35920000	#0000FF	1	0.125
chr3	35920001	36200000	B.2.1.2.1.1.1.2.1.1.2	0.210013908205841	.	35920001	36200000	#4848FF	1	0.25
chr3	36200001	36760000	B.2.1.1.2.1.1.2.1.1	0.239221140472879	.	36200001	36760000	#4848FF	1	0.25
chr3	36760001	36920000	A.2.1.2.1.2.1.1.1.2.2.2	0.598052851182198	.	36760001	36920000	#FF9191	1	0.75
chr3	36920001	37040000	A.1.2.1.2.2.2.2.1.2.2	0.751043115438109	.	36920001	37040000	#FF4848	1	0.875
chr3	37040001	37400000	A.1.1.1.1.2.2.2.2	0.972183588317107	.	37040001	37400000	#FF0000	1	1
chr3	37400001	37720000	A.2.1.2.1.1.2.2.2	0.603616133518776	.	37400001	37720000	#FF9191	1	0.75
chr3	37720001	37920000	A.2.1.2.1.1.2.1.2.1	0.60778859527121	.	37720001	37920000	#FF9191	1	0.75
chr3	37920001	38160000	A.1.2.1.2.2.2.1.1.2	0.76356050069541	.	37920001	38160000	#FF4848	1	0.875
chr3	38160001	38320000	A.1.1.2.1.1.2.2.1.2.2	0.912378303198887	.	38160001	38320000	#FF0000	1	1
chr3	38320001	38560000	A.1.2.1.2.2.2.2.2.1	0.749652294853964	.	38320001	38560000	#FF4848	1	0.875
chr3	38560001	39080000	A.2.1.2.1.1.2.2.1	0.605006954102921	.	38560001	39080000	#FF9191	1	0.75
chr3	39080001	39480000	A.1.1.1.2.1.2.1.1	0.956884561891516	.	39080001	39480000	#FF0000	1	1
chr3	39480001	40120000	B.1.1.1.1.2.1	0.457579972183588	.	39480001	40120000	#DADAFF	1	0.5
chr3	40120001	40400000	A.2.2.1.2.2.2.1.2.2	0.515994436717663	.	40120001	40400000	#FFDADA	1	0.625
chr3	40400001	40480000	A.2.2.1.2.2.1.1	0.521557719054242	.	40400001	40480000	#FFDADA	1	0.625
chr3	40480001	40560000	A.2.1.1.2.1.2.1.2	0.627260083449235	.	40480001	40560000	#FF9191	1	0.75
chr3	40560001	40960000	A.2.2.1.2.2.2.1.2.1	0.517385257301808	.	40560001	40960000	#FFDADA	1	0.625
chr3	40960001	41360000	A.2.1.2.2.1.2.1.2	0.566063977746871	.	40960001	41360000	#FF9191	1	0.75
chr3	41360001	41480000	B.1.1.2.1.2.1.2.2.2	0.41029207232267	.	41360001	41480000	#DADAFF	1	0.5
chr3	41480001	41600000	B.1.1.2.1.1.2.1.1	0.420027816411683	.	41480001	41600000	#DADAFF	1	0.5
chr3	41600001	41920000	B.1.1.1.2.1.1.2.2.1	0.446453407510431	.	41600001	41920000	#DADAFF	1	0.5
chr3	41920001	42600000	A.1.1.2.1.2.2.1.2	0.890125173852573	.	41920001	42600000	#FF0000	1	1
chr3	42600001	42920000	A.1.1.2.2.1.1.2.1.2	0.884561891515994	.	42600001	42920000	#FF0000	1	1
chr3	42920001	43200000	A.2.1.2.2.1.2.1.1.1	0.56884561891516	.	42920001	43200000	#FF9191	1	0.75
chr3	43200001	43360000	A.1.2.1.1.2.1.2.1.2.2	0.809457579972184	.	43200001	43360000	#FF4848	1	0.875
chr3	43360001	43560000	A.1.2.2.1.2.1.2.2.2.2.1	0.720445062586926	.	43360001	43560000	#FF4848	1	0.875
chr3	43560001	43800000	A.1.2.1.1.2.1.2.1.1.1.1	0.815020862308762	.	43560001	43800000	#FF4848	1	0.875
chr3	43800001	44000000	A.2.1.2.2.1.2.2.2	0.563282336578581	.	43800001	44000000	#FF9191	1	0.75
chr3	44000001	44360000	A.2.1.1.1.2.1.1.2.2	0.645340751043115	.	44000001	44360000	#FF9191	1	0.75
chr3	44360001	44800000	A.1.1.2.2.1.1.2.1.1	0.885952712100139	.	44360001	44800000	#FF0000	1	1
chr3	44800001	45000000	A.1.2.2.2.2.1.1.2.1.2	0.680111265646732	.	44800001	45000000	#FF4848	1	0.875
chr3	45000001	45520000	A.1.1.2.1.1.2.1	0.917941585535466	.	45000001	45520000	#FF0000	1	1
chr3	45520001	45960000	A.1.1.2.1.1.1.1.2.1	0.933240611961057	.	45520001	45960000	#FF0000	1	1
chr3	45960001	46120000	A.1.2.2.1.1.2.1.2	0.735744089012517	.	45960001	46120000	#FF4848	1	0.875
chr3	46120001	46240000	A.2.1.1.1.2.1.2.1.2	0.642559109874826	.	46120001	46240000	#FF9191	1	0.75
chr3	46240001	46480000	A.1.2.1.2.1.2.2.1.2.2	0.783031988873435	.	46240001	46480000	#FF4848	1	0.875
chr3	46480001	46720000	A.1.2.1.2.1.2.2.1.2.1	0.78442280945758	.	46480001	46720000	#FF4848	1	0.875
chr3	46800001	47000000	A.1.1.1.2.1.2.2.2.2	0.949930458970793	.	46800001	47000000	#FF0000	1	1
chr3	47040001	47400000	A.1.1.1.2.1.2.2.2.2	0.949930458970793	.	47040001	47400000	#FF0000	1	1
chr3	47400001	47640000	A.1.2.2.1.1.2.1.1.1	0.738525730180807	.	47400001	47640000	#FF4848	1	0.875
chr3	47640001	47880000	A.1.2.1.1.2.2.1.1.1	0.803894297635605	.	47640001	47880000	#FF4848	1	0.875
chr3	47920001	48080000	A.1.2.2.2.2.2.1.1.1	0.671766342141864	.	47920001	48080000	#FF4848	1	0.875
chr3	48200001	48320000	A.1.2.1.1.2.2.1.1.2	0.80250347705146	.	48200001	48320000	#FF4848	1	0.875
chr3	48360001	48600000	A.1.2.1.1.2.2.1.1.2	0.80250347705146	.	48360001	48600000	#FF4848	1	0.875
chr3	48640001	48720000	A.1.2.1.1.2.2.1.1.2	0.80250347705146	.	48640001	48720000	#FF4848	1	0.875
chr3	48720001	48760000	A.1.2.1.2.1.1.1	0.795549374130737	.	48720001	48760000	#FF4848	1	0.875
chr3	48800001	49000000	A.1.2.1.2.1.1.1	0.795549374130737	.	48800001	49000000	#FF4848	1	0.875
chr3	49000001	49160000	A.1.2.2.2.2.2.1.2	0.668984700973574	.	49000001	49160000	#FF4848	1	0.875
chr3	49160001	49320000	A.1.2.2.1.1.2.1.1.2	0.737134909596662	.	49160001	49320000	#FF4848	1	0.875
chr3	49440001	49480000	A.1.2.2.1.1.2.1.1.2	0.737134909596662	.	49440001	49480000	#FF4848	1	0.875
chr3	49520001	49720000	A.2.1.1.1.2.1.2.2.1	0.641168289290681	.	49520001	49720000	#FF9191	1	0.75
chr3	49760001	49800000	A.2.1.1.1.2.1.2.2.1	0.641168289290681	.	49760001	49800000	#FF9191	1	0.75
chr3	49880001	49920000	A.1.1.2.2.1.2.2.1	0.873435326842837	.	49880001	49920000	#FF0000	1	1
chr3	50000001	50160000	A.1.1.2.2.1.2.2.1	0.873435326842837	.	50000001	50160000	#FF0000	1	1
chr3	50200001	50320000	A.1.1.2.2.1.2.2.1	0.873435326842837	.	50200001	50320000	#FF0000	1	1
chr3	50360001	50400000	A.1.1.2.2.1.2.2.1	0.873435326842837	.	50360001	50400000	#FF0000	1	1
chr3	50440001	50720000	A.1.2.2.2.2.1.1.2.1.1	0.681502086230876	.	50440001	50720000	#FF4848	1	0.875
chr3	50720001	50920000	A.2.2.2.2.1.1.1.2	0.49095966620306	.	50720001	50920000	#FFDADA	1	0.625
chr3	50920001	51080000	B.1.1.1.2.1.1.2.2.2	0.445062586926287	.	50920001	51080000	#DADAFF	1	0.5
chr3	51080001	51400000	B.1.1.1.1.2.2.2	0.453407510431154	.	51080001	51400000	#DADAFF	1	0.5
chr3	51400001	51600000	A.1.2.1.1.2.1.1.2.2	0.816411682892907	.	51400001	51600000	#FF4848	1	0.875
chr3	51600001	51960000	A.1.2.1.1.2.1.2.1.1.2	0.812239221140473	.	51600001	51960000	#FF4848	1	0.875
chr3	52000001	52240000	A.1.2.1.1.2.2.1.2	0.801112656467316	.	52000001	52240000	#FF4848	1	0.875
chr3	52240001	52560000	A.1.1.2.1.1.1.1.2.2.1.2	0.930458970792768	.	52240001	52560000	#FF0000	1	1
chr3	52560001	52800000	A.1.1.2.1.1.1.1.2.2.1.1	0.931849791376912	.	52560001	52800000	#FF0000	1	1
chr3	52800001	52920000	A.1.2.2.2.2.2.1.1.2	0.670375521557719	.	52800001	52920000	#FF4848	1	0.875
chr3	52920001	53120000	A.1.1.2.1.1.1.1.2.2.2	0.929068150208623	.	52920001	53120000	#FF0000	1	1
chr3	53120001	53320000	A.1.1.2.2.1.1.1	0.887343532684284	.	53120001	53320000	#FF0000	1	1
chr3	53320001	53760000	A.1.1.2.1.1.2.2.1.2.1	0.913769123783032	.	53320001	53760000	#FF0000	1	1
chr3	53760001	53960000	A.1.1.2.2.1.1.2.2.1	0.88317107093185	.	53760001	53960000	#FF0000	1	1
chr3	53960001	54280000	A.2.2.2.2.1.1.2.2.2	0.485396383866481	.	53960001	54280000	#FFDADA	1	0.625
chr3	54280001	54440000	B.1.1.2.2.1.1	0.403337969401947	.	54280001	54440000	#DADAFF	1	0.5
chr3	54440001	55000000	B.2.1.1.2.1.1.1	0.240611961057024	.	54440001	55000000	#4848FF	1	0.25
chr3	55000001	55200000	B.1.2.2.2.1.1.2.1	0.299026425591099	.	55000001	55200000	#9191FF	1	0.375
chr3	55200001	55480000	B.2.1.1.1.1.2.1.2	0.265646731571627	.	55200001	55480000	#4848FF	1	0.25
chr3	55480001	55800000	B.1.2.1.1.1.1.2.1.1	0.381084840055633	.	55480001	55800000	#9191FF	1	0.375
chr3	55800001	56240000	B.2.1.1.1.1.2.1.1	0.267037552155772	.	55800001	56240000	#4848FF	1	0.25
chr3	56240001	56600000	A.2.2.2.2.1.1.2.2.1.1	0.488178025034771	.	56240001	56600000	#FFDADA	1	0.625
chr3	56600001	56960000	A.1.1.1.1.2.1.2.2.1	0.991655076495132	.	56600001	56960000	#FF0000	1	1
chr3	56960001	57240000	A.1.2.1.1.2.1.2.1.1.1.2	0.813630041724618	.	56960001	57240000	#FF4848	1	0.875
chr3	57240001	57360000	A.1.2.2.1.1.1.1.2	0.744089012517385	.	57240001	57360000	#FF4848	1	0.875
chr3	57360001	57520000	A.1.2.2.2.2.1.1.2.2	0.678720445062587	.	57360001	57520000	#FF4848	1	0.875
chr3	57520001	57680000	A.1.1.2.1.1.2.2.1.1.2	0.915159944367177	.	57520001	57680000	#FF0000	1	1
chr3	57680001	57760000	A.2.1.1.1.2.1.2.1.1	0.643949930458971	.	57680001	57760000	#FF9191	1	0.75
chr3	57760001	57960000	A.1.1.2.1.1.2.2.2.2	0.909596662030598	.	57760001	57960000	#FF0000	1	1
chr3	58000001	58520000	A.1.1.1.1.1.1	1	.	58000001	58520000	#FF0000	1	1
chr3	58520001	58840000	A.1.2.2.1.2.1.2.2.2.2.2	0.719054242002782	.	58520001	58840000	#FF4848	1	0.875
chr3	58840001	59080000	A.1.2.2.1.2.2.1.2.1	0.712100139082058	.	58840001	59080000	#FF4848	1	0.875
chr3	59080001	59320000	A.2.2.1.1.1.1.2.2	0.55076495132128	.	59080001	59320000	#FFDADA	1	0.625
chr3	59320001	59560000	A.1.2.2.2.1.2.2.1	0.687065368567455	.	59320001	59560000	#FF4848	1	0.875
chr3	59560001	59880000	A.2.2.2.2.1.1.2.2.1.2	0.486787204450626	.	59560001	59880000	#FFDADA	1	0.625
chr3	59880001	60120000	B.1.2.1.1.1.1.2.1.2	0.379694019471488	.	59880001	60120000	#9191FF	1	0.375
chr3	60120001	60480000	B.1.2.1.1.1.1.2.2	0.378303198887344	.	60120001	60480000	#9191FF	1	0.375
chr3	60480001	60800000	B.1.1.2.1.2.1.2.1.2	0.41307371349096	.	60480001	60800000	#DADAFF	1	0.5
chr3	60800001	61000000	A.2.2.2.2.1.2.1.2	0.482614742698192	.	60800001	61000000	#FFDADA	1	0.625
[truncated: 8,248 more rows]
