# Supplementary material for: Systematic inference and comparison of multi-scale chromatin sub-compartments connects spatial organization to cell phenotypes
Source: Nat Commun. 2021 May 10;12:2439. doi: 10.1038/s41467-021-22666-3 (PMC8110550; doi:10.1038/s41467-021-22666-3)
Supplement: Supplementary file 5 — Supplementary Dataset 2 [file 41467_2021_22666_MOESM5_ESM.zip › Supplementary_Data_1_domain_hierarchies_127HiCmaps/Aorta_binsize=40kb.bed]

#fields: chr, pos_start, pos_end, the full compartment label describing the position in the hierachy, normalized compartment domain rank, ., pos_start, pos_end, color based on eight compartment model (A.1.1 - B.2.2), 1, eight compartment score (A.1.1 to B.2.2: 8 to 1 devided by 8)
chr1	560001	600000	A.1.2.2.1.2.2.1.1	0.793939393939394	.	560001	600000	#FF4848	1	0.875
chr1	680001	1160000	A.1.2.2.1.2.2.1.1	0.793939393939394	.	680001	1160000	#FF4848	1	0.875
chr1	1200001	1240000	A.1.2.2.1.2.2.1.1	0.793939393939394	.	1200001	1240000	#FF4848	1	0.875
chr1	1280001	1320000	A.1.2.2.1.2.2.1.1	0.793939393939394	.	1280001	1320000	#FF4848	1	0.875
chr1	1320001	1560000	A.1.2.2.1.2.1.2.1	0.796363636363636	.	1320001	1560000	#FF4848	1	0.875
chr1	1560001	1680000	A.2.1.1.1.2.2.1.2.1	0.715151515151515	.	1560001	1680000	#FF9191	1	0.75
chr1	1680001	1880000	A.1.2.2.1.2.2.1.2	0.792727272727273	.	1680001	1880000	#FF4848	1	0.875
chr1	1880001	2120000	A.2.2.2.1.1.2.1.2.1	0.522424242424242	.	1880001	2120000	#FFDADA	1	0.625
chr1	2120001	2280000	A.2.1.1.1.2.1.1.1	0.721212121212121	.	2120001	2280000	#FF9191	1	0.75
chr1	2280001	2360000	A.2.1.1.1.2.1.2.1	0.718787878787879	.	2280001	2360000	#FF9191	1	0.75
chr1	2400001	2520000	A.2.1.1.1.2.1.2.1	0.718787878787879	.	2400001	2520000	#FF9191	1	0.75
chr1	2520001	2600000	A.2.2.1.2.1.2.2.2.2.1	0.547878787878788	.	2520001	2600000	#FFDADA	1	0.625
chr1	2680001	2880000	A.2.2.1.2.1.2.2.2.2.2	0.546666666666667	.	2680001	2880000	#FFDADA	1	0.625
chr1	2880001	3040000	A.2.1.2.1.2.1.2.1.2	0.660606060606061	.	2880001	3040000	#FF9191	1	0.75
chr1	3040001	3360000	A.2.1.2.1.2.2.1.2.1	0.655757575757576	.	3040001	3360000	#FF9191	1	0.75
chr1	3360001	3840000	A.1.2.1.2.2.2.1.2.2	0.831515151515152	.	3360001	3840000	#FF4848	1	0.875
chr1	3960001	4360000	B.2.1.1.1.2.1.2.1.1	0.259393939393939	.	3960001	4360000	#4848FF	1	0.25
chr1	4360001	4840000	B.2.1.2.2.2.1.1.2.2	0.15030303030303	.	4360001	4840000	#4848FF	1	0.25
chr1	4840001	5480000	B.2.2.2.1.1.2.1.1	0.0436363636363636	.	4840001	5480000	#0000FF	1	0.125
chr1	5480001	5640000	B.1.2.2.2.1.1.2.1.1.1	0.313939393939394	.	5480001	5640000	#9191FF	1	0.375
chr1	5640001	5960000	B.2.1.2.2.1.1.1.1.1.2	0.180606060606061	.	5640001	5960000	#4848FF	1	0.25
chr1	5960001	6240000	A.2.2.2.1.1.2.2.2.2	0.517575757575758	.	5960001	6240000	#FFDADA	1	0.625
chr1	6240001	6560000	A.2.1.1.1.1.2.2.1.2.2.1.2	0.72969696969697	.	6240001	6560000	#FF9191	1	0.75
chr1	6560001	6720000	A.2.1.1.1.1.2.1.2.1.1	0.739393939393939	.	6560001	6720000	#FF9191	1	0.75
chr1	6720001	7000000	A.1.2.2.1.1.2.1.2.1.2	0.801212121212121	.	6720001	7000000	#FF4848	1	0.875
chr1	7000001	7760000	A.2.2.2.2.1.2.1.1	0.483636363636364	.	7000001	7760000	#FFDADA	1	0.625
chr1	7760001	8000000	A.1.2.2.1.1.1.2.2.1.1.1.1	0.819393939393939	.	7760001	8000000	#FF4848	1	0.875
chr1	8000001	8320000	A.1.1.2.1.1.1.2.1.2.2	0.958787878787879	.	8000001	8320000	#FF0000	1	1
chr1	8320001	9080000	A.1.1.1.2.1.1.1	0.995151515151515	.	8320001	9080000	#FF0000	1	1
chr1	9080001	9280000	A.1.2.2.1.2.1.2.2	0.795151515151515	.	9080001	9280000	#FF4848	1	0.875
chr1	9280001	9480000	A.1.1.2.1.1.1.2.1.1.1	0.962424242424242	.	9280001	9480000	#FF0000	1	1
chr1	9480001	9600000	A.1.2.2.1.2.2.2.1	0.791515151515152	.	9480001	9600000	#FF4848	1	0.875
chr1	9600001	10000000	A.1.1.2.2.1.2.2.2.1	0.911515151515152	.	9600001	10000000	#FF0000	1	1
chr1	10000001	10120000	A.1.2.2.1.2.1.1	0.797575757575758	.	10000001	10120000	#FF4848	1	0.875
chr1	10120001	10520000	A.1.1.2.1.1.1.1.2	0.963636363636364	.	10120001	10520000	#FF0000	1	1
chr1	10520001	10840000	A.1.2.1.2.2.2.2.2	0.826666666666667	.	10520001	10840000	#FF4848	1	0.875
chr1	10840001	11040000	A.2.1.2.1.2.1.1.1.1	0.667878787878788	.	10840001	11040000	#FF9191	1	0.75
chr1	11040001	11120000	A.2.2.1.2.1.2.1.1.2	0.553939393939394	.	11040001	11120000	#FFDADA	1	0.625
chr1	11120001	11400000	A.1.2.2.1.1.2.1.2.1.1.2	0.802424242424242	.	11120001	11400000	#FF4848	1	0.875
chr1	11400001	11640000	B.1.1.2.2.1.2.2.2.2	0.396363636363636	.	11400001	11640000	#DADAFF	1	0.5
chr1	11640001	12080000	A.1.2.1.2.2.2.1.2.1.2.2.2	0.832727272727273	.	11640001	12080000	#FF4848	1	0.875
chr1	12080001	12320000	A.2.1.2.1.2.2.1.1.1	0.658181818181818	.	12080001	12320000	#FF9191	1	0.75
chr1	12320001	12720000	A.1.1.2.2.2.2.1.2.1	0.905454545454545	.	12320001	12720000	#FF0000	1	1
chr1	12720001	12960000	B.2.1.1.1.1.1.1.1.2.1	0.282424242424242	.	12720001	12960000	#4848FF	1	0.25
chr1	12960001	13040000	B.1.2.2.2.2.1.2.2.1	0.292121212121212	.	12960001	13040000	#9191FF	1	0.375
chr1	13120001	13240000	B.1.2.2.2.2.1.2.2.1	0.292121212121212	.	13120001	13240000	#9191FF	1	0.375
chr1	13360001	13400000	B.1.1.2.2.1.1.2	0.403636363636364	.	13360001	13400000	#DADAFF	1	0.5
chr1	13480001	13520000	B.1.1.2.2.1.1.2	0.403636363636364	.	13480001	13520000	#DADAFF	1	0.5
chr1	13720001	13760000	B.1.1.2.2.1.1.2	0.403636363636364	.	13720001	13760000	#DADAFF	1	0.5
chr1	13760001	14000000	B.1.2.2.2.1.1.2.2.2.2	0.307878787878788	.	13760001	14000000	#9191FF	1	0.375
chr1	14000001	14160000	A.2.2.1.2.2.1.2.1	0.540606060606061	.	14000001	14160000	#FFDADA	1	0.625
chr1	14160001	14760000	B.2.1.2.2.2.1.2.2.2	0.145454545454545	.	14160001	14760000	#4848FF	1	0.25
chr1	14760001	15080000	B.2.1.2.2.1.1.1.1.1.1	0.181818181818182	.	14760001	15080000	#4848FF	1	0.25
chr1	15080001	15240000	B.1.2.1.1.2.1.2.1	0.36969696969697	.	15080001	15240000	#9191FF	1	0.375
chr1	15240001	15440000	A.2.2.2.1.1.2.2.1	0.52	.	15240001	15440000	#FFDADA	1	0.625
chr1	15440001	15640000	A.2.2.1.2.2.2.1.1	0.533333333333333	.	15440001	15640000	#FFDADA	1	0.625
chr1	15640001	15840000	A.2.1.1.1.1.2.2.1.2.2.2.2	0.727272727272727	.	15640001	15840000	#FF9191	1	0.75
chr1	15840001	16000000	A.1.2.1.2.1.1.1.1.2	0.866666666666667	.	15840001	16000000	#FF4848	1	0.875
chr1	16000001	16400000	A.1.1.1.2.1.2.1.2	0.99030303030303	.	16000001	16400000	#FF0000	1	1
chr1	16400001	16840000	A.1.1.1.2.1.2.1.1	0.991515151515151	.	16400001	16840000	#FF0000	1	1
chr1	16840001	17080000	A.1.2.2.1.1.1.2.2.1.1.1.2	0.818181818181818	.	16840001	17080000	#FF4848	1	0.875
chr1	17080001	17200000	A.2.2.1.2.1.2.1.1.1	0.555151515151515	.	17080001	17200000	#FFDADA	1	0.625
chr1	17200001	17400000	A.1.2.2.1.1.1.2.2.2.2.1	0.80969696969697	.	17200001	17400000	#FF4848	1	0.875
chr1	17400001	17720000	A.2.2.2.1.1.2.2.2.1	0.518787878787879	.	17400001	17720000	#FFDADA	1	0.625
chr1	17720001	18000000	A.2.1.2.1.2.2.1.1.2	0.656969696969697	.	17720001	18000000	#FF9191	1	0.75
chr1	18000001	18520000	B.1.2.1.1.2.1.1.2.2.1	0.372121212121212	.	18000001	18520000	#9191FF	1	0.375
chr1	18520001	18720000	B.1.2.2.2.2.2.1.1	0.28969696969697	.	18520001	18720000	#9191FF	1	0.375
chr1	18720001	18880000	B.1.2.2.2.2.1.2.2.2	0.290909090909091	.	18720001	18880000	#9191FF	1	0.375
chr1	18880001	19200000	B.1.1.1.1.2.1.2.2	0.446060606060606	.	18880001	19200000	#DADAFF	1	0.5
chr1	19200001	19360000	A.1.2.2.1.1.1.2.2.2.2.2	0.808484848484848	.	19200001	19360000	#FF4848	1	0.875
chr1	19360001	19840000	A.1.1.2.1.1.2.1.1.1.2.1	0.955151515151515	.	19360001	19840000	#FF0000	1	1
chr1	19840001	19960000	A.2.1.2.1.2.1.1.1.2.1	0.666666666666667	.	19840001	19960000	#FF9191	1	0.75
chr1	19960001	20240000	A.2.1.1.1.1.2.2.1.2.1	0.732121212121212	.	19960001	20240000	#FF9191	1	0.75
chr1	20240001	20520000	B.1.2.1.1.2.1.2.2	0.368484848484848	.	20240001	20520000	#9191FF	1	0.375
chr1	20520001	20960000	B.1.1.1.1.2.1.2.1	0.447272727272727	.	20520001	20960000	#DADAFF	1	0.5
chr1	20960001	21720000	A.1.1.2.1.1.2.1.1.1.1	0.956363636363636	.	20960001	21720000	#FF0000	1	1
chr1	21720001	21960000	A.2.2.1.2.1.2.2.1.1	0.551515151515152	.	21720001	21960000	#FFDADA	1	0.625
chr1	21960001	22400000	A.1.2.1.2.2.2.2.1.2	0.827878787878788	.	21960001	22400000	#FF4848	1	0.875
chr1	22400001	22760000	A.2.2.1.2.2.2.2.1	0.52969696969697	.	22400001	22760000	#FFDADA	1	0.625
chr1	22760001	23280000	A.2.2.1.2.2.2.1.2.1	0.532121212121212	.	22760001	23280000	#FFDADA	1	0.625
chr1	23280001	23680000	A.1.2.2.1.1.2.1.1.1.2	0.806060606060606	.	23280001	23680000	#FF4848	1	0.875
chr1	23680001	23800000	A.2.1.1.1.2.2.1.2.2	0.713939393939394	.	23680001	23800000	#FF9191	1	0.75
chr1	23800001	24080000	A.1.1.2.2.1.2.2.2.2.1	0.91030303030303	.	23800001	24080000	#FF0000	1	1
chr1	24080001	24160000	A.2.1.1.1.2.1.2.2	0.717575757575758	.	24080001	24160000	#FF9191	1	0.75
chr1	24160001	24400000	A.1.1.2.2.1.2.2.1.2.1	0.913939393939394	.	24160001	24400000	#FF0000	1	1
chr1	24400001	24800000	A.2.1.2.1.2.2.2.1.1	0.653333333333333	.	24400001	24800000	#FF9191	1	0.75
chr1	24800001	25000000	A.2.1.2.1.2.2.2.2.1.1	0.650909090909091	.	24800001	25000000	#FF9191	1	0.75
chr1	25000001	25200000	A.1.2.1.2.2.2.2.1.1.2	0.829090909090909	.	25000001	25200000	#FF4848	1	0.875
chr1	25200001	25560000	A.2.1.2.1.2.2.2.2.2	0.648484848484848	.	25200001	25560000	#FF9191	1	0.75
chr1	25560001	26080000	A.1.1.2.2.1.2.1.1.1	0.918787878787879	.	25560001	26080000	#FF0000	1	1
chr1	26080001	26440000	A.1.2.1.2.1.1.2.2.1	0.858181818181818	.	26080001	26440000	#FF4848	1	0.875
chr1	26440001	26560000	A.2.1.2.1.2.1.2.2	0.659393939393939	.	26440001	26560000	#FF9191	1	0.75
chr1	26560001	26840000	A.1.2.2.1.1.2.1.1.1.1	0.807272727272727	.	26560001	26840000	#FF4848	1	0.875
chr1	26840001	27080000	A.1.1.2.2.1.2.2.2.2.2	0.909090909090909	.	26840001	27080000	#FF0000	1	1
chr1	27080001	27240000	A.1.2.1.2.1.1.1.1.1	0.867878787878788	.	27080001	27240000	#FF4848	1	0.875
chr1	27240001	27320000	A.2.1.1.1.2.2.2.2	0.711515151515152	.	27240001	27320000	#FF9191	1	0.75
chr1	27320001	27600000	A.1.2.1.2.1.2.2.1.2	0.852121212121212	.	27320001	27600000	#FF4848	1	0.875
chr1	27600001	27720000	A.2.1.1.1.2.1.1.2	0.72	.	27600001	27720000	#FF9191	1	0.75
chr1	27720001	28080000	A.1.1.2.1.1.1.2.1.1.2	0.961212121212121	.	27720001	28080000	#FF0000	1	1
chr1	28080001	28560000	A.1.1.2.1.1.1.2.2	0.957575757575758	.	28080001	28560000	#FF0000	1	1
chr1	28560001	28800000	A.1.2.1.2.1.2.2.2.2	0.84969696969697	.	28560001	28800000	#FF4848	1	0.875
chr1	28800001	29080000	A.1.2.2.1.1.1.2.2.1.1.2.1	0.816969696969697	.	28800001	29080000	#FF4848	1	0.875
chr1	29080001	29560000	A.2.1.1.1.1.2.1.1.1.2	0.743030303030303	.	29080001	29560000	#FF9191	1	0.75
chr1	29560001	29600000	B.1.2.2.2.1.1.2.2.1	0.31030303030303	.	29560001	29600000	#9191FF	1	0.375
chr1	29640001	29880000	B.1.2.2.2.1.1.2.2.1	0.31030303030303	.	29640001	29880000	#9191FF	1	0.375
chr1	30000001	30120000	B.1.2.2.2.1.1.2.2.1	0.31030303030303	.	30000001	30120000	#9191FF	1	0.375
chr1	30120001	30480000	B.1.2.2.2.1.1.2.1.2	0.311515151515152	.	30120001	30480000	#9191FF	1	0.375
chr1	30480001	30640000	B.1.2.1.1.2.1.1.2.1	0.373333333333333	.	30480001	30640000	#9191FF	1	0.375
chr1	30640001	30840000	B.1.2.2.2.2.2.1.2	0.288484848484849	.	30640001	30840000	#9191FF	1	0.375
chr1	30840001	30920000	B.1.2.2.2.1.1.1	0.315151515151515	.	30840001	30920000	#9191FF	1	0.375
chr1	30920001	31160000	B.1.2.2.2.1.1.2.2.2.1	0.309090909090909	.	30920001	31160000	#9191FF	1	0.375
chr1	31160001	31560000	A.1.2.1.2.2.2.1.2.1.2.2.1	0.833939393939394	.	31160001	31560000	#FF4848	1	0.875
chr1	31560001	32040000	A.1.2.1.2.1.1.2.1.1	0.860606060606061	.	31560001	32040000	#FF4848	1	0.875
chr1	32040001	32240000	A.1.1.2.2.1.2.2.1.1	0.915151515151515	.	32040001	32240000	#FF0000	1	1
chr1	32240001	32320000	A.2.1.2.1.2.1.2.1.1	0.661818181818182	.	32240001	32320000	#FF9191	1	0.75
chr1	32320001	32880000	A.1.1.1.2.1.2.2.1	0.989090909090909	.	32320001	32880000	#FF0000	1	1
chr1	32880001	33320000	A.1.1.2.1.1.1.1.1	0.964848484848485	.	32880001	33320000	#FF0000	1	1
chr1	33320001	33600000	A.1.1.2.2.1.2.2.1.2.2	0.912727272727273	.	33320001	33600000	#FF0000	1	1
chr1	33600001	33920000	A.1.2.1.2.2.1.1.2.2	0.846060606060606	.	33600001	33920000	#FF4848	1	0.875
chr1	33920001	34080000	A.2.2.1.1.1.1.1.2.2.2	0.602424242424242	.	33920001	34080000	#FFDADA	1	0.625
chr1	34080001	34360000	B.1.2.1.1.2.1.1.2.2.2	0.370909090909091	.	34080001	34360000	#9191FF	1	0.375
chr1	34360001	34680000	B.1.2.1.1.2.2.1.1.2	0.366060606060606	.	34360001	34680000	#9191FF	1	0.375
chr1	34680001	35000000	B.2.1.2.2.1.1.1.1.2	0.179393939393939	.	34680001	35000000	#4848FF	1	0.25
chr1	35000001	35240000	B.2.1.1.1.1.1.1.1.2.2	0.281212121212121	.	35000001	35240000	#4848FF	1	0.25
chr1	35240001	35480000	A.2.2.1.1.1.1.1.2.2.1.2	0.603636363636364	.	35240001	35480000	#FFDADA	1	0.625
chr1	35480001	35600000	A.2.2.2.1.1.2.1.2.2	0.521212121212121	.	35480001	35600000	#FFDADA	1	0.625
chr1	35600001	36320000	A.1.1.2.1.1.2.2	0.949090909090909	.	35600001	36320000	#FF0000	1	1
chr1	36320001	36600000	A.1.2.1.2.2.1.1.2.1	0.847272727272727	.	36320001	36600000	#FF4848	1	0.875
chr1	36600001	36920000	A.1.1.1.2.1.2.2.2	0.987878787878788	.	36600001	36920000	#FF0000	1	1
chr1	36920001	37200000	B.1.2.2.2.1.1.2.1.1.2	0.312727272727273	.	36920001	37200000	#9191FF	1	0.375
chr1	37200001	37400000	B.2.1.1.1.1.1.1.1.1	0.283636363636364	.	37200001	37400000	#4848FF	1	0.25
chr1	37400001	37880000	B.2.1.2.2.1.1.1.2.2	0.176969696969697	.	37400001	37880000	#4848FF	1	0.25
chr1	37880001	38280000	A.2.2.1.1.1.1.1.2.2.1.1	0.604848484848485	.	37880001	38280000	#FFDADA	1	0.625
chr1	38280001	38520000	A.1.2.2.1.1.1.2.2.2.1.1	0.812121212121212	.	38280001	38520000	#FF4848	1	0.875
chr1	38520001	38680000	B.1.1.1.1.2.1.1.2.1.1	0.450909090909091	.	38520001	38680000	#DADAFF	1	0.5
chr1	38680001	39280000	B.2.1.1.1.1.1.1.2	0.28	.	38680001	39280000	#4848FF	1	0.25
chr1	39280001	39480000	A.2.1.1.1.1.2.2.1.2.2.2.1	0.728484848484849	.	39280001	39480000	#FF9191	1	0.75
chr1	39480001	40040000	A.1.1.1.1.2.1	0.997575757575758	.	39480001	40040000	#FF0000	1	1
chr1	40040001	40240000	A.1.2.1.2.1.2.2.2.1	0.850909090909091	.	40040001	40240000	#FF4848	1	0.875
chr1	40240001	40400000	A.1.2.2.1.2.2.2.2	0.79030303030303	.	40240001	40400000	#FF4848	1	0.875
chr1	40400001	40520000	A.2.1.1.1.2.2.2.1	0.712727272727273	.	40400001	40520000	#FF9191	1	0.75
chr1	40520001	40680000	A.1.2.1.2.1.1.1.2.2.2.2	0.861818181818182	.	40520001	40680000	#FF4848	1	0.875
chr1	40680001	40840000	A.1.2.1.2.1.2.2.1.1.1	0.854545454545454	.	40680001	40840000	#FF4848	1	0.875
chr1	40840001	41120000	A.1.2.1.2.1.1.1.2.2.1	0.864242424242424	.	40840001	41120000	#FF4848	1	0.875
chr1	41120001	41240000	A.1.2.1.2.1.2.2.1.1.2	0.853333333333333	.	41120001	41240000	#FF4848	1	0.875
chr1	41240001	41440000	A.1.1.2.2.1.2.1.2	0.916363636363636	.	41240001	41440000	#FF0000	1	1
chr1	41440001	41600000	A.1.1.2.2.1.2.1.1.2	0.917575757575758	.	41440001	41600000	#FF0000	1	1
chr1	41600001	41800000	A.1.2.2.1.1.1.2.2.1.2.2	0.813333333333333	.	41600001	41800000	#FF4848	1	0.875
chr1	41800001	41960000	A.2.1.1.1.1.2.2.1.1.2	0.733333333333333	.	41800001	41960000	#FF9191	1	0.75
chr1	41960001	42200000	A.2.2.1.2.2.2.1.2.2	0.530909090909091	.	41960001	42200000	#FFDADA	1	0.625
chr1	42200001	42440000	B.1.1.1.1.2.1.1.1.1	0.453333333333333	.	42200001	42440000	#DADAFF	1	0.5
chr1	42440001	42600000	B.1.1.2.2.1.2.2.1.2	0.398787878787879	.	42440001	42600000	#DADAFF	1	0.5
chr1	42600001	42960000	A.2.2.1.2.2.2.2.2	0.528484848484848	.	42600001	42960000	#FFDADA	1	0.625
chr1	42960001	43120000	B.1.1.2.2.1.2.2.2.1	0.397575757575758	.	42960001	43120000	#DADAFF	1	0.5
chr1	43120001	43600000	A.2.1.1.1.1.2.1.1.2.2	0.740606060606061	.	43120001	43600000	#FF9191	1	0.75
chr1	43600001	44080000	A.1.2.2.1.1.2.1.2.2	0.8	.	43600001	44080000	#FF4848	1	0.875
chr1	44080001	44200000	A.2.1.1.1.2.2.1.1	0.716363636363636	.	44080001	44200000	#FF9191	1	0.75
chr1	44200001	44360000	A.2.1.2.1.2.2.2.2.1.2	0.64969696969697	.	44200001	44360000	#FF9191	1	0.75
chr1	44360001	44720000	A.1.2.1.2.2.2.1.2.1.1	0.836363636363636	.	44360001	44720000	#FF4848	1	0.875
chr1	44720001	44800000	A.2.1.2.1.2.1.1.2.2	0.663030303030303	.	44720001	44800000	#FF9191	1	0.75
chr1	44800001	44880000	A.2.1.2.1.2.1.1.1.2.2	0.665454545454545	.	44800001	44880000	#FF9191	1	0.75
chr1	44880001	45200000	A.1.2.2.1.1.2.1.1.2	0.804848484848485	.	44880001	45200000	#FF4848	1	0.875
chr1	45200001	45520000	A.1.2.1.2.1.1.1.2.1	0.865454545454545	.	45200001	45520000	#FF4848	1	0.875
chr1	45520001	45720000	A.2.2.1.2.1.2.2.1.2	0.55030303030303	.	45520001	45720000	#FFDADA	1	0.625
chr1	45720001	46120000	A.1.2.1.2.1.1.2.2.2	0.856969696969697	.	45720001	46120000	#FF4848	1	0.875
chr1	46120001	46520000	A.1.2.1.2.1.1.1.2.2.2.1	0.863030303030303	.	46120001	46520000	#FF4848	1	0.875
chr1	46520001	46880000	A.1.1.2.1.1.2.1.1.1.2.2	0.953939393939394	.	46520001	46880000	#FF0000	1	1
chr1	46880001	47200000	A.1.2.2.2.2.2.1.2	0.757575757575758	.	46880001	47200000	#FF4848	1	0.875
chr1	47200001	47440000	B.1.1.2.2.1.2.2.1.1.2	0.4	.	47200001	47440000	#DADAFF	1	0.5
chr1	47440001	47640000	B.1.1.2.2.1.2.2.1.1.1	0.401212121212121	.	47440001	47640000	#DADAFF	1	0.5
chr1	47640001	47840000	A.2.2.1.1.1.1.1.2.1	0.606060606060606	.	47640001	47840000	#FFDADA	1	0.625
chr1	47840001	47960000	A.2.1.2.1.2.1.1.2.1	0.664242424242424	.	47840001	47960000	#FF9191	1	0.75
chr1	47960001	48240000	A.1.2.2.2.2.1.2.2	0.761212121212121	.	47960001	48240000	#FF4848	1	0.875
chr1	48240001	48560000	A.2.2.1.1.1.1.2.2.1	0.598787878787879	.	48240001	48560000	#FFDADA	1	0.625
chr1	48560001	48760000	B.1.1.2.2.1.2.1	0.402424242424242	.	48560001	48760000	#DADAFF	1	0.5
chr1	48760001	48840000	B.1.2.1.1.1.2.2	0.375757575757576	.	48760001	48840000	#9191FF	1	0.375
chr1	48840001	49000000	B.1.2.1.1.2.1.1.1	0.374545454545455	.	48840001	49000000	#9191FF	1	0.375
chr1	49000001	49280000	B.1.2.1.1.2.2.2.1.1.2	0.358787878787879	.	49000001	49280000	#9191FF	1	0.375
chr1	49280001	49480000	B.2.1.2.2.1.1.2.1.2	0.174545454545455	.	49280001	49480000	#4848FF	1	0.25
chr1	49480001	49760000	B.2.2.2.1.1.1.2.2	0.0448484848484848	.	49480001	49760000	#0000FF	1	0.125
chr1	49760001	50120000	B.2.2.2.1.2.1.2.1.1	0.0363636363636364	.	49760001	50120000	#0000FF	1	0.125
chr1	50120001	50440000	B.2.2.2.1.2.1.2.1.2	0.0351515151515151	.	50120001	50440000	#0000FF	1	0.125
chr1	50440001	50640000	B.2.2.1.1.2.1.1.2	0.116363636363636	.	50440001	50640000	#0000FF	1	0.125
chr1	50640001	50800000	B.2.1.2.2.2.2.1.2	0.140606060606061	.	50640001	50800000	#4848FF	1	0.25
chr1	50800001	51080000	B.1.2.1.1.2.2.1.1.1	0.367272727272727	.	50800001	51080000	#9191FF	1	0.375
chr1	51080001	51480000	A.2.2.2.2.1.1.1.2.2	0.494545454545455	.	51080001	51480000	#FFDADA	1	0.625
chr1	51480001	51680000	B.1.1.1.1.2.1.1.2.1.2	0.44969696969697	.	51480001	51680000	#DADAFF	1	0.5
chr1	51680001	51960000	A.1.2.1.2.2.1.2.1.2.1.1	0.843636363636364	.	51680001	51960000	#FF4848	1	0.875
chr1	51960001	52320000	A.1.1.1.1.2.2	0.996363636363636	.	51960001	52320000	#FF0000	1	1
chr1	52320001	52480000	A.2.1.1.1.1.2.1.2.1.2.1	0.738181818181818	.	52320001	52480000	#FF9191	1	0.75
chr1	52480001	52760000	A.1.2.2.1.1.1.2.2.1.1.2.2	0.815757575757576	.	52480001	52760000	#FF4848	1	0.875
chr1	52760001	53000000	A.1.2.1.2.1.1.2.1.2	0.859393939393939	.	52760001	53000000	#FF4848	1	0.875
chr1	53000001	53120000	A.2.1.1.1.1.2.1.2.1.2.2	0.736969696969697	.	53000001	53120000	#FF9191	1	0.75
chr1	53120001	53400000	A.1.2.1.2.2.2.1.1	0.837575757575758	.	53120001	53400000	#FF4848	1	0.875
chr1	53400001	53800000	A.1.2.2.1.1.2.1.2.1.1.1	0.803636363636364	.	53400001	53800000	#FF4848	1	0.875
chr1	53800001	54080000	B.1.1.1.1.2.1.1.1.2	0.452121212121212	.	53800001	54080000	#DADAFF	1	0.5
chr1	54080001	54240000	B.1.1.1.1.2.1.1.2.2	0.448484848484848	.	54080001	54240000	#DADAFF	1	0.5
chr1	54240001	54520000	A.2.1.1.1.1.2.1.1.1.1.1	0.745454545454545	.	54240001	54520000	#FF9191	1	0.75
chr1	54520001	54680000	A.2.1.1.1.1.2.1.2.2	0.735757575757576	.	54520001	54680000	#FF9191	1	0.75
chr1	54680001	55040000	A.1.1.2.2.2.2.1.2.2	0.904242424242424	.	54680001	55040000	#FF0000	1	1
chr1	55040001	55320000	A.2.1.1.1.1.2.1.1.1.1.2	0.744242424242424	.	55040001	55320000	#FF9191	1	0.75
chr1	55320001	55520000	A.2.1.1.1.1.2.2.1.2.2.1.1	0.730909090909091	.	55320001	55520000	#FF9191	1	0.75
chr1	55520001	56280000	A.1.2.2.2.2.1.2.1	0.762424242424242	.	55520001	56280000	#FF4848	1	0.875
chr1	56280001	56800000	A.2.1.2.2.1.2.1.1	0.633939393939394	.	56280001	56800000	#FF9191	1	0.75
chr1	56800001	56880000	A.2.2.2.2.1.1.2.1.1	0.493333333333333	.	56800001	56880000	#FFDADA	1	0.625
chr1	56880001	57120000	A.2.1.2.2.1.2.2.1.2	0.63030303030303	.	56880001	57120000	#FF9191	1	0.75
chr1	57120001	57200000	B.1.1.1.1.1.1.2.2	0.464242424242424	.	57120001	57200000	#DADAFF	1	0.5
chr1	57200001	57640000	B.2.1.2.2.2.1.2.2.1	0.146666666666667	.	57200001	57640000	#4848FF	1	0.25
chr1	57640001	57840000	B.2.1.2.2.2.1.1.2.1	0.151515151515152	.	57640001	57840000	#4848FF	1	0.25
chr1	57840001	58280000	B.2.2.2.1.1.2.1.2	0.0424242424242424	.	57840001	58280000	#0000FF	1	0.125
chr1	58280001	58480000	B.2.2.1.1.1.1.2.2.2.2	0.122424242424242	.	58280001	58480000	#0000FF	1	0.125
chr1	58480001	58680000	B.2.1.2.2.1.1.2.2	0.173333333333333	.	58480001	58680000	#4848FF	1	0.25
chr1	58680001	58920000	B.2.1.1.1.2.1.2.1.2	0.258181818181818	.	58680001	58920000	#4848FF	1	0.25
chr1	58920001	59160000	A.2.1.2.2.1.1.1.1.1.1.2	0.646060606060606	.	58920001	59160000	#FF9191	1	0.75
chr1	59160001	59960000	A.1.1.1.2.1.1.2.2	0.992727272727273	.	59160001	59960000	#FF0000	1	1
chr1	59960001	60240000	A.1.2.1.2.2.2.1.2.1.2.1	0.835151515151515	.	59960001	60240000	#FF4848	1	0.875
chr1	60240001	60360000	A.2.2.1.1.1.1.1.1	0.607272727272727	.	60240001	60360000	#FFDADA	1	0.625
chr1	60360001	60640000	A.2.1.2.1.2.2.1.2.2	0.654545454545455	.	60360001	60640000	#FF9191	1	0.75
chr1	60640001	61360000	A.2.1.2.2.1.2.1.2	0.632727272727273	.	60640001	61360000	#FF9191	1	0.75
chr1	61360001	61440000	A.2.2.1.2.1.2.2.2.1	0.549090909090909	.	61360001	61440000	#FFDADA	1	0.625
chr1	61440001	61960000	A.1.1.2.2.2.2.2.1	0.903030303030303	.	61440001	61960000	#FF0000	1	1
chr1	61960001	62120000	A.2.1.1.1.1.2.2.1.1.1	0.734545454545455	.	61960001	62120000	#FF9191	1	0.75
chr1	62120001	62360000	A.1.2.1.2.2.2.2.1.1.1	0.83030303030303	.	62120001	62360000	#FF4848	1	0.875
chr1	62360001	62640000	A.2.1.1.1.1.2.2.2.2.1	0.723636363636364	.	62360001	62640000	#FF9191	1	0.75
chr1	62640001	62880000	A.2.2.2.2.1.1.2.2.2.2	0.484848484848485	.	62640001	62880000	#FFDADA	1	0.625
chr1	62880001	63280000	A.2.1.1.1.1.2.1.1.2.1	0.741818181818182	.	62880001	63280000	#FF9191	1	0.75
chr1	63280001	63760000	B.2.2.1.1.1.1.1.1	0.130909090909091	.	63280001	63760000	#0000FF	1	0.125
chr1	63760001	64000000	B.1.1.2.2.2.1.1.1.2	0.393939393939394	.	63760001	64000000	#DADAFF	1	0.5
chr1	64000001	64440000	A.1.2.1.2.2.1.2.1.2.2	0.841212121212121	.	64000001	64440000	#FF4848	1	0.875
chr1	64440001	64720000	A.1.2.2.1.1.1.1.2	0.824242424242424	.	64440001	64720000	#FF4848	1	0.875
chr1	64720001	65160000	B.1.1.2.2.2.2.1.1	0.389090909090909	.	64720001	65160000	#DADAFF	1	0.5
chr1	65160001	65320000	A.2.2.1.1.1.1.2.2.2	0.597575757575758	.	65160001	65320000	#FFDADA	1	0.625
chr1	65320001	65520000	A.2.1.1.1.1.2.2.2.1.2	0.724848484848485	.	65320001	65520000	#FF9191	1	0.75
chr1	65520001	65720000	A.2.2.1.2.2.1.1.1.1	0.545454545454545	.	65520001	65720000	#FFDADA	1	0.625
chr1	65720001	65920000	B.1.2.1.1.2.2.1.2.2.1	0.362424242424242	.	65720001	65920000	#9191FF	1	0.375
chr1	65920001	66200000	B.2.1.1.1.1.1.2.2.2.2	0.271515151515152	.	65920001	66200000	#4848FF	1	0.25
chr1	66200001	66320000	B.2.1.1.1.2.2.2.2	0.252121212121212	.	66200001	66320000	#4848FF	1	0.25
chr1	66320001	66680000	B.2.2.1.1.1.1.2.2.2.1.1	0.124848484848485	.	66320001	66680000	#0000FF	1	0.125
chr1	66680001	66840000	A.2.2.1.1.1.2.1.1.1	0.596363636363636	.	66680001	66840000	#FFDADA	1	0.625
chr1	66840001	66960000	A.2.2.2.2.1.1.2.2.1.1	0.490909090909091	.	66840001	66960000	#FFDADA	1	0.625
chr1	66960001	67240000	A.2.1.2.2.1.2.2.1.1	0.631515151515151	.	66960001	67240000	#FF9191	1	0.75
chr1	67240001	67360000	B.1.2.1.1.1.1.1.1.2	0.383030303030303	.	67240001	67360000	#9191FF	1	0.375
chr1	67360001	67600000	A.2.1.2.2.1.1.1.1.1.2.2	0.643636363636364	.	67360001	67600000	#FF9191	1	0.75
chr1	67600001	67800000	B.1.1.1.1.2.2.2.2.1	0.44	.	67600001	67800000	#DADAFF	1	0.5
chr1	67800001	68080000	A.2.1.1.1.1.2.2.2.1.1	0.726060606060606	.	67800001	68080000	#FF9191	1	0.75
chr1	68080001	68320000	A.1.2.1.2.2.1.2.1.2.1.2	0.842424242424242	.	68080001	68320000	#FF4848	1	0.875
chr1	68320001	68480000	A.2.2.2.2.1.2.1.2	0.482424242424242	.	68320001	68480000	#FFDADA	1	0.625
chr1	68480001	68600000	B.1.1.2.2.1.1.1	0.404848484848485	.	68480001	68600000	#DADAFF	1	0.5
chr1	68600001	68720000	A.2.2.1.2.2.1.1.1.2	0.544242424242424	.	68600001	68720000	#FFDADA	1	0.625
chr1	68720001	68880000	B.1.1.1.1.1.1.2.1.1	0.466666666666667	.	68720001	68880000	#DADAFF	1	0.5
chr1	68880001	69360000	B.2.1.2.2.2.1.2.1.1	0.149090909090909	.	68880001	69360000	#4848FF	1	0.25
chr1	69360001	69680000	B.1.2.2.2.1.2.2.2	0.298181818181818	.	69360001	69680000	#9191FF	1	0.375
chr1	69680001	69760000	B.2.1.1.1.1.1.2.1.1	0.278787878787879	.	69680001	69760000	#4848FF	1	0.25
chr1	69760001	69960000	B.2.1.2.2.1.1.1.2.1	0.178181818181818	.	69760001	69960000	#4848FF	1	0.25
chr1	69960001	70240000	B.2.2.1.1.1.1.2.2.1	0.126060606060606	.	69960001	70240000	#0000FF	1	0.125
chr1	70240001	70640000	B.2.2.1.1.2.2.1.1.1	0.113939393939394	.	70240001	70640000	#0000FF	1	0.125
chr1	70640001	70880000	A.2.2.1.1.1.2.1.2	0.593939393939394	.	70640001	70880000	#FFDADA	1	0.625
chr1	70880001	71120000	B.1.2.2.2.1.2.1.1.2	0.305454545454545	.	70880001	71120000	#9191FF	1	0.375
chr1	71120001	71320000	B.1.1.1.1.1.2.1.2	0.456969696969697	.	71120001	71320000	#DADAFF	1	0.5
chr1	71320001	71560000	A.2.2.1.2.2.1.2.2.2.1	0.535757575757576	.	71320001	71560000	#FFDADA	1	0.625
chr1	71560001	71920000	B.2.2.1.1.2.1.1.1	0.117575757575758	.	71560001	71920000	#0000FF	1	0.125
chr1	71920001	72080000	B.2.1.2.2.1.1.2.1.1	0.175757575757576	.	71920001	72080000	#4848FF	1	0.25
chr1	72080001	72360000	B.2.2.1.1.1.1.2.1.2	0.127272727272727	.	72080001	72360000	#0000FF	1	0.125
chr1	72360001	72560000	B.2.1.2.2.2.2.2.1.2	0.134545454545455	.	72360001	72560000	#4848FF	1	0.25
chr1	72560001	72800000	B.1.2.2.2.2.2.2.2	0.284848484848485	.	72560001	72800000	#9191FF	1	0.375
chr1	72800001	73000000	B.2.1.2.2.2.2.2.1.1.1.1	0.139393939393939	.	72800001	73000000	#4848FF	1	0.25
chr1	73000001	73320000	B.2.2.1.1.2.2.1.2.2	0.109090909090909	.	73000001	73320000	#0000FF	1	0.125
chr1	73320001	73720000	B.2.2.2.1.1.1.1.2.1	0.0496969696969697	.	73320001	73720000	#0000FF	1	0.125
chr1	73720001	74040000	B.2.2.2.1.2.1.2.2.2	0.0327272727272727	.	73720001	74040000	#0000FF	1	0.125
chr1	74040001	74320000	B.2.2.1.1.2.2.1.1.2.2	0.111515151515152	.	74040001	74320000	#0000FF	1	0.125
chr1	74320001	74600000	B.2.2.1.1.2.2.2.1.1	0.107878787878788	.	74320001	74600000	#0000FF	1	0.125
chr1	74600001	74880000	B.2.1.2.2.2.1.1.1.2.1.1	0.157575757575758	.	74600001	74880000	#4848FF	1	0.25
chr1	74880001	75240000	B.2.1.2.2.1.2.1.2.2.1	0.168484848484848	.	74880001	75240000	#4848FF	1	0.25
chr1	75240001	75560000	B.2.2.2.1.1.1.1.1.1	0.0521212121212121	.	75240001	75560000	#0000FF	1	0.125
chr1	75560001	75960000	B.2.1.2.2.2.1.1.1.1.1	0.16	.	75560001	75960000	#4848FF	1	0.25
chr1	75960001	76160000	B.2.1.2.2.1.2.1.2.1.1	0.170909090909091	.	75960001	76160000	#4848FF	1	0.25
chr1	76160001	76280000	A.2.2.2.2.1.1.2.2.1.2.2.1	0.488484848484848	.	76160001	76280000	#FFDADA	1	0.625
chr1	76280001	76520000	B.2.1.2.2.1.2.1.2.1.2	0.16969696969697	.	76280001	76520000	#4848FF	1	0.25
chr1	76520001	76800000	B.2.1.1.1.1.1.2.2.1.2.1	0.275151515151515	.	76520001	76800000	#4848FF	1	0.25
chr1	76800001	77000000	B.1.1.1.1.1.2.1.1.1.1	0.463030303030303	.	76800001	77000000	#DADAFF	1	0.5
chr1	77000001	77240000	B.2.1.1.1.1.1.2.2.1.1	0.276363636363636	.	77000001	77240000	#4848FF	1	0.25
chr1	77240001	77640000	B.2.1.1.1.2.1.1.1.2.1	0.265454545454545	.	77240001	77640000	#4848FF	1	0.25
chr1	77640001	77840000	B.1.2.1.1.2.2.1.2.1.1	0.364848484848485	.	77640001	77840000	#9191FF	1	0.375
chr1	77840001	78120000	B.1.1.1.1.2.2.2.1.1	0.442424242424242	.	77840001	78120000	#DADAFF	1	0.5
chr1	78120001	78600000	A.1.1.2.1.1.2.1.2.2	0.95030303030303	.	78120001	78600000	#FF0000	1	1
chr1	78600001	79040000	B.2.2.1.1.1.1.2.2.2.1.2	0.123636363636364	.	78600001	79040000	#0000FF	1	0.125
chr1	79040001	79200000	B.2.1.1.1.1.1.2.2.2.1	0.272727272727273	.	79040001	79200000	#4848FF	1	0.25
chr1	79200001	79520000	B.2.2.1.1.2.2.1.2.1	0.11030303030303	.	79200001	79520000	#0000FF	1	0.125
chr1	79520001	79720000	B.2.1.2.2.2.2.2.1.1.2.2	0.135757575757576	.	79520001	79720000	#4848FF	1	0.25
chr1	79720001	79840000	B.1.2.1.1.1.1.2.2	0.378181818181818	.	79720001	79840000	#9191FF	1	0.375
chr1	79840001	80160000	B.2.1.1.1.2.1.1.2.2.1	0.261818181818182	.	79840001	80160000	#4848FF	1	0.25
chr1	80160001	80520000	B.1.2.2.2.2.2.2.1.2	0.286060606060606	.	80160001	80520000	#9191FF	1	0.375
chr1	80520001	80800000	B.2.1.2.2.2.1.1.1.2.2.1.1	0.155151515151515	.	80520001	80800000	#4848FF	1	0.25
chr1	80800001	80960000	B.2.1.2.2.1.2.2.2.1.2	0.162424242424242	.	80800001	80960000	#4848FF	1	0.25
chr1	80960001	81320000	B.2.1.2.2.2.1.1.1.2.2.1.2	0.153939393939394	.	80960001	81320000	#4848FF	1	0.25
chr1	81320001	81760000	B.2.1.2.2.1.2.1.2.2.2	0.167272727272727	.	81320001	81760000	#4848FF	1	0.25
chr1	81760001	81840000	B.1.2.1.1.1.2.1	0.376969696969697	.	81760001	81840000	#9191FF	1	0.375
chr1	81840001	81960000	B.1.1.2.2.2.2.2	0.385454545454545	.	81840001	81960000	#DADAFF	1	0.5
chr1	81960001	82240000	B.1.2.1.1.2.2.2.2.2	0.355151515151515	.	81960001	82240000	#9191FF	1	0.375
chr1	82240001	82520000	A.2.2.1.2.2.1.1.2.2	0.541818181818182	.	82240001	82520000	#FFDADA	1	0.625
chr1	82520001	82640000	B.1.1.1.1.1.1.1.2.1	0.469090909090909	.	82520001	82640000	#DADAFF	1	0.5
chr1	82640001	82840000	A.2.2.2.1.1.1.2.2	0.524848484848485	.	82640001	82840000	#FFDADA	1	0.625
chr1	82840001	82960000	B.1.1.1.1.1.1.1.2.2	0.467878787878788	.	82840001	82960000	#DADAFF	1	0.5
chr1	82960001	83120000	A.2.2.2.1.1.1.2.1	0.526060606060606	.	82960001	83120000	#FFDADA	1	0.625
chr1	83120001	83280000	B.1.1.1.1.1.2.1.1.1.2.1	0.461818181818182	.	83120001	83280000	#DADAFF	1	0.5
chr1	83280001	83440000	B.1.1.1.1.1.2.1.1.2	0.458181818181818	.	83280001	83440000	#DADAFF	1	0.5
chr1	83440001	83600000	B.1.1.1.1.1.2.1.1.1.2.2.1	0.460606060606061	.	83440001	83600000	#DADAFF	1	0.5
chr1	83600001	83680000	B.1.1.1.1.1.1.1.1	0.47030303030303	.	83600001	83680000	#DADAFF	1	0.5
chr1	83680001	83880000	B.1.1.1.1.1.2.2.1	0.455757575757576	.	83680001	83880000	#DADAFF	1	0.5
chr1	83880001	84120000	A.2.2.2.2.1.1.2.1.2	0.492121212121212	.	83880001	84120000	#FFDADA	1	0.625
chr1	84120001	84320000	B.1.1.1.1.1.2.1.1.1.2.2.2	0.459393939393939	.	84120001	84320000	#DADAFF	1	0.5
chr1	84320001	84560000	A.1.2.2.1.1.1.1.1	0.825454545454545	.	84320001	84560000	#FF4848	1	0.875
chr1	84560001	84920000	A.1.2.2.2.2.2.2.1	0.756363636363636	.	84560001	84920000	#FF4848	1	0.875
chr1	84920001	85240000	A.1.1.2.2.2.2.1.1	0.906666666666667	.	84920001	85240000	#FF0000	1	1
chr1	85240001	85400000	A.2.2.2.1.1.1.1	0.527272727272727	.	85240001	85400000	#FFDADA	1	0.625
chr1	85400001	85760000	A.1.2.2.2.2.2.2.2	0.755151515151515	.	85400001	85760000	#FF4848	1	0.875
chr1	85760001	86080000	A.1.1.2.2.2.2.2.2	0.901818181818182	.	85760001	86080000	#FF0000	1	1
chr1	86080001	86560000	A.2.2.2.2.1.1.1.1	0.496969696969697	.	86080001	86560000	#FFDADA	1	0.625
chr1	86560001	86800000	B.1.2.2.2.2.1.1.1	0.296969696969697	.	86560001	86800000	#9191FF	1	0.375
chr1	86800001	87000000	B.1.2.1.1.1.1.2.1	0.379393939393939	.	86800001	87000000	#9191FF	1	0.375
chr1	87000001	87160000	B.2.1.1.1.2.2.2.1	0.253333333333333	.	87000001	87160000	#4848FF	1	0.25
chr1	87160001	87400000	A.2.2.2.2.1.1.1.2.1	0.495757575757576	.	87160001	87400000	#FFDADA	1	0.625
chr1	87400001	87600000	B.1.2.1.1.2.2.1.2.1.2	0.363636363636364	.	87400001	87600000	#9191FF	1	0.375
chr1	87600001	87880000	B.1.2.1.1.2.2.1.2.2.2	0.361212121212121	.	87600001	87880000	#9191FF	1	0.375
chr1	87880001	88200000	A.2.2.1.1.1.2.2.1.1	0.592727272727273	.	87880001	88200000	#FFDADA	1	0.625
chr1	88200001	88480000	A.2.2.2.2.1.1.2.2.1.2.2.2	0.487272727272727	.	88200001	88480000	#FFDADA	1	0.625
chr1	88480001	88840000	B.2.1.2.2.2.1.2.1.2	0.147878787878788	.	88480001	88840000	#4848FF	1	0.25
chr1	88840001	88920000	B.2.1.2.2.2.2.1.1.1.1	0.144242424242424	.	88840001	88920000	#4848FF	1	0.25
chr1	88920001	89080000	B.2.1.2.2.2.2.1.1.2	0.141818181818182	.	88920001	89080000	#4848FF	1	0.25
chr1	89080001	89400000	A.2.2.2.1.2.1.1	0.516363636363636	.	89080001	89400000	#FFDADA	1	0.625
chr1	89400001	89600000	A.2.1.2.2.1.1.2.2	0.635151515151515	.	89400001	89600000	#FF9191	1	0.75
chr1	89600001	89840000	B.1.1.1.1.2.2.1.2	0.443636363636364	.	89600001	89840000	#DADAFF	1	0.5
chr1	89840001	90040000	B.1.2.1.1.1.1.1.1.1	0.384242424242424	.	89840001	90040000	#9191FF	1	0.375
chr1	90040001	90280000	B.1.1.1.1.2.2.2.2.2.1	0.438787878787879	.	90040001	90280000	#DADAFF	1	0.5
chr1	90280001	90480000	B.1.1.1.1.2.2.2.2.2.2	0.437575757575758	.	90280001	90480000	#DADAFF	1	0.5
chr1	90480001	90640000	B.1.2.2.2.1.2.2.1.1.1	0.303030303030303	.	90480001	90640000	#9191FF	1	0.375
chr1	90640001	90880000	B.1.2.1.1.2.2.2.2.1	0.356363636363636	.	90640001	90880000	#9191FF	1	0.375
chr1	90880001	91320000	B.2.1.1.1.2.1.1.1.2.2	0.264242424242424	.	90880001	91320000	#4848FF	1	0.25
chr1	91320001	91520000	A.2.2.2.2.1.1.2.2.1.2.1	0.48969696969697	.	91320001	91520000	#FFDADA	1	0.625
chr1	91520001	91680000	B.1.2.2.2.2.1.1.2.2	0.294545454545455	.	91520001	91680000	#9191FF	1	0.375
chr1	91680001	91960000	B.2.1.1.1.2.1.2.2.1	0.256969696969697	.	91680001	91960000	#4848FF	1	0.25
chr1	91960001	92400000	A.2.2.1.1.1.1.2.1.1	0.601212121212121	.	91960001	92400000	#FFDADA	1	0.625
chr1	92400001	92600000	B.1.2.2.2.1.2.1.1.1	0.306666666666667	.	92400001	92600000	#9191FF	1	0.375
chr1	92600001	92760000	B.1.2.1.1.1.1.1.2.2	0.380606060606061	.	92600001	92760000	#9191FF	1	0.375
chr1	92760001	93200000	B.1.1.1.1.2.2.1.1	0.444848484848485	.	92760001	93200000	#DADAFF	1	0.5
chr1	93200001	93480000	A.1.2.2.2.2.2.1.1.1	0.76	.	93200001	93480000	#FF4848	1	0.875
chr1	93480001	93640000	A.2.1.2.1.2.2.2.1.2	0.652121212121212	.	93480001	93640000	#FF9191	1	0.75
chr1	93640001	94040000	A.2.1.2.2.1.1.1.1.1.1.1	0.647272727272727	.	93640001	94040000	#FF9191	1	0.75
chr1	94040001	94360000	A.1.2.2.2.2.1.1.1	0.764848484848485	.	94040001	94360000	#FF4848	1	0.875
chr1	94360001	94680000	A.2.1.1.1.1.2.2.2.2.2	0.722424242424242	.	94360001	94680000	#FF9191	1	0.75
chr1	94680001	95240000	A.1.2.1.2.2.1.2.2.2	0.838787878787879	.	94680001	95240000	#FF4848	1	0.875
chr1	95240001	95560000	A.1.2.1.2.2.1.2.2.1	0.84	.	95240001	95560000	#FF4848	1	0.875
chr1	95560001	95720000	B.1.1.1.1.1.1.2.1.2	0.465454545454545	.	95560001	95720000	#DADAFF	1	0.5
chr1	95720001	96240000	B.2.2.2.1.2.2.1	0.0315151515151515	.	95720001	96240000	#0000FF	1	0.125
chr1	96240001	96680000	B.2.2.2.1.1.1.1.2.2	0.0484848484848485	.	96240001	96680000	#0000FF	1	0.125
chr1	96680001	96800000	B.2.1.1.1.1.2.2	0.267878787878788	.	96680001	96800000	#4848FF	1	0.25
chr1	96800001	97320000	B.2.1.1.1.2.1.1.1.1	0.266666666666667	.	96800001	97320000	#4848FF	1	0.25
chr1	97320001	97880000	B.2.1.1.1.2.1.1.2.2.2	0.260606060606061	.	97320001	97880000	#4848FF	1	0.25
chr1	97880001	98280000	B.2.1.2.2.1.2.1.1	0.172121212121212	.	97880001	98280000	#4848FF	1	0.25
chr1	98280001	98480000	B.1.2.2.2.2.2.2.1.1	0.287272727272727	.	98280001	98480000	#9191FF	1	0.375
chr1	98480001	98760000	B.2.1.1.1.1.1.2.2.1.2.2	0.273939393939394	.	98480001	98760000	#4848FF	1	0.25
chr1	98760001	99080000	B.2.1.2.2.2.1.1.1.2.1.2	0.156363636363636	.	98760001	99080000	#4848FF	1	0.25
chr1	99080001	99240000	B.1.1.2.2.2.1.1.2	0.392727272727273	.	99080001	99240000	#DADAFF	1	0.5
chr1	99240001	99440000	B.2.1.2.2.2.1.1.1.2.2.2	0.152727272727273	.	99240001	99440000	#4848FF	1	0.25
chr1	99440001	99760000	B.2.2.2.1.1.1.2.1.2	0.0460606060606061	.	99440001	99760000	#0000FF	1	0.125
chr1	99760001	99920000	B.2.1.2.2.2.2.2.1.1.2.1	0.136969696969697	.	99760001	99920000	#4848FF	1	0.25
chr1	99920001	100200000	B.2.2.1.1.1.1.2.1.1	0.128484848484848	.	99920001	100200000	#0000FF	1	0.125
chr1	100200001	100440000	A.2.2.1.1.1.2.2.1.2	0.591515151515152	.	100200001	100440000	#FFDADA	1	0.625
chr1	100440001	100640000	A.2.1.2.2.1.1.2.1.1	0.637575757575758	.	100440001	100640000	#FF9191	1	0.75
chr1	100640001	100920000	A.2.2.1.1.1.2.1.1.2	0.595151515151515	.	100640001	100920000	#FFDADA	1	0.625
chr1	100920001	101320000	B.1.1.2.2.2.1.2.1	0.391515151515152	.	100920001	101320000	#DADAFF	1	0.5
chr1	101320001	101760000	A.2.2.1.1.1.2.2.2	0.59030303030303	.	101320001	101760000	#FFDADA	1	0.625
chr1	101760001	102000000	B.2.1.1.1.2.2.1	0.254545454545455	.	101760001	102000000	#4848FF	1	0.25
chr1	102000001	102200000	B.2.2.1.1.1.2.1.2	0.12	.	102000001	102200000	#0000FF	1	0.125
chr1	102200001	102640000	B.2.2.2.1.2.1.2.2.1	0.0339393939393939	.	102200001	102640000	#0000FF	1	0.125
chr1	102640001	103320000	B.2.2.2.1.2.2.2	0.0303030303030303	.	102640001	103320000	#0000FF	1	0.125
chr1	103320001	103760000	B.2.2.2.1.2.1.1.1.2	0.0387878787878788	.	103320001	103760000	#0000FF	1	0.125
chr1	103760001	103800000	B.2.1.1.1.1.2.1.1	0.27030303030303	.	103760001	103800000	#4848FF	1	0.25
chr1	103880001	103960000	B.2.1.1.1.1.2.1.1	0.27030303030303	.	103880001	103960000	#4848FF	1	0.25
chr1	104000001	104160000	B.1.2.2.2.1.2.2.1.1.2	0.301818181818182	.	104000001	104160000	#9191FF	1	0.375
chr1	104160001	104200000	B.2.2.2.1.1.1.1.1.2	0.0509090909090909	.	104160001	104200000	#0000FF	1	0.125
chr1	104280001	104840000	B.2.2.2.1.1.1.1.1.2	0.0509090909090909	.	104280001	104840000	#0000FF	1	0.125
chr1	104840001	105000000	B.2.1.2.2.1.2.2.2.2	0.161212121212121	.	104840001	105000000	#4848FF	1	0.25
chr1	105000001	105560000	B.2.2.1.1.1.1.1.2	0.12969696969697	.	105000001	105560000	#0000FF	1	0.125
chr1	105560001	105920000	B.2.2.2.1.1.1.2.1.1	0.0472727272727273	.	105560001	105920000	#0000FF	1	0.125
chr1	105920001	106120000	B.2.2.1.1.2.2.2.1.2	0.106666666666667	.	105920001	106120000	#0000FF	1	0.125
chr1	106120001	106320000	B.2.2.1.1.2.1.2	0.115151515151515	.	106120001	106320000	#0000FF	1	0.125
chr1	106320001	106440000	B.2.1.2.2.2.2.1.1.1.2	0.143030303030303	.	106320001	106440000	#4848FF	1	0.25
chr1	106440001	106600000	B.2.2.1.1.2.2.2.2	0.105454545454545	.	106440001	106600000	#0000FF	1	0.125
chr1	106600001	106800000	B.2.2.2.1.2.1.1.2	0.0375757575757576	.	106600001	106800000	#0000FF	1	0.125
chr1	106800001	106920000	B.2.2.1.1.1.2.1.1	0.121212121212121	.	106800001	106920000	#0000FF	1	0.125
chr1	106920001	107000000	B.2.1.2.2.1.2.2.2.1.1	0.163636363636364	.	106920001	107000000	#4848FF	1	0.25
chr1	107000001	107200000	B.2.2.1.1.1.2.2	0.118787878787879	.	107000001	107200000	#0000FF	1	0.125
chr1	107200001	107360000	B.2.1.2.2.2.2.2.2.2	0.132121212121212	.	107200001	107360000	#4848FF	1	0.25
chr1	107360001	107520000	B.2.1.2.2.2.2.2.2.1	0.133333333333333	.	107360001	107520000	#4848FF	1	0.25
chr1	107520001	107680000	B.1.2.2.2.2.1.1.2.1	0.295757575757576	.	107520001	107680000	#9191FF	1	0.375
chr1	107680001	108000000	B.2.1.2.2.2.1.1.1.1.2	0.158787878787879	.	107680001	108000000	#4848FF	1	0.25
chr1	108000001	108240000	B.2.1.2.2.2.2.2.1.1.1.2	0.138181818181818	.	108000001	108240000	#4848FF	1	0.25
chr1	108240001	108720000	B.2.2.1.1.2.2.1.1.2.1	0.112727272727273	.	108240001	108720000	#0000FF	1	0.125
chr1	108720001	108840000	A.2.2.2.2.2.2.1.1	0.473939393939394	.	108720001	108840000	#FFDADA	1	0.625
chr1	108840001	108920000	B.1.2.2.2.2.1.2.1	0.293333333333333	.	108840001	108920000	#9191FF	1	0.375
chr1	108960001	109040000	B.1.1.1.1.1.2.2.2	0.454545454545455	.	108960001	109040000	#DADAFF	1	0.5
chr1	109040001	109240000	A.2.1.2.2.1.1.1.1.2.1	0.642424242424242	.	109040001	109240000	#FF9191	1	0.75
chr1	109240001	109520000	A.1.1.2.1.1.2.1.2.1	0.951515151515152	.	109240001	109520000	#FF0000	1	1
chr1	109520001	109880000	A.1.1.1.2.1.1.2.1	0.993939393939394	.	109520001	109880000	#FF0000	1	1
chr1	109880001	109960000	A.1.2.2.1.1.1.2.2.1.2.1	0.814545454545455	.	109880001	109960000	#FF4848	1	0.875
chr1	109960001	110160000	A.1.1.2.1.1.1.2.1.2.1	0.96	.	109960001	110160000	#FF0000	1	1
chr1	110160001	110280000	A.1.2.2.1.1.1.2.2.2.1.2	0.810909090909091	.	110160001	110280000	#FF4848	1	0.875
chr1	110280001	110600000	A.1.1.2.1.1.2.1.1.2	0.952727272727273	.	110280001	110600000	#FF0000	1	1
chr1	110600001	110960000	A.1.2.2.2.2.2.1.1.2	0.758787878787879	.	110600001	110960000	#FF4848	1	0.875
chr1	110960001	111200000	A.2.2.2.2.1.1.2.2.2.1	0.486060606060606	.	110960001	111200000	#FFDADA	1	0.625
chr1	111200001	111440000	B.1.2.2.2.1.2.2.1.2.1	0.300606060606061	.	111200001	111440000	#9191FF	1	0.375
chr1	111440001	111640000	B.1.2.2.2.1.2.1.2	0.304242424242424	.	111440001	111640000	#9191FF	1	0.375
chr1	111640001	111960000	B.1.1.2.2.2.1.2.2	0.39030303030303	.	111640001	111960000	#DADAFF	1	0.5
chr1	111960001	112320000	A.1.2.1.2.2.1.2.1.1	0.844848484848485	.	111960001	112320000	#FF4848	1	0.875
chr1	112320001	112560000	B.1.1.2.2.2.2.1.2.2	0.386666666666667	.	112320001	112560000	#DADAFF	1	0.5
chr1	112560001	112880000	B.2.1.1.1.2.1.2.2.2	0.255757575757576	.	112560001	112880000	#4848FF	1	0.25
chr1	112880001	113280000	A.1.2.2.2.2.1.1.2	0.763636363636364	.	112880001	113280000	#FF4848	1	0.875
chr1	113280001	113680000	A.2.1.2.2.1.1.1.2.2	0.638787878787879	.	113280001	113680000	#FF9191	1	0.75
chr1	113680001	113920000	B.1.2.1.1.2.2.2.1.1.1	0.36	.	113680001	113920000	#9191FF	1	0.375
chr1	113920001	114160000	B.1.1.2.2.2.2.1.2.1	0.387878787878788	.	113920001	114160000	#DADAFF	1	0.5
chr1	114160001	114560000	A.2.1.2.2.1.1.1.1.1.2.1	0.644848484848485	.	114160001	114560000	#FF9191	1	0.75
chr1	114560001	114880000	B.1.2.2.2.1.2.2.1.2.2	0.299393939393939	.	114560001	114880000	#9191FF	1	0.375
chr1	114880001	115080000	A.2.2.1.2.2.1.2.2.1.2	0.536969696969697	.	114880001	115080000	#FFDADA	1	0.625
chr1	115080001	115360000	A.2.1.2.2.1.1.2.1.2	0.636363636363636	.	115080001	115360000	#FF9191	1	0.75
chr1	115360001	115560000	B.2.1.1.1.1.1.2.1.2	0.277575757575758	.	115360001	115560000	#4848FF	1	0.25
chr1	115560001	115760000	A.2.2.1.2.2.1.2.2.2.2	0.534545454545455	.	115560001	115760000	#FFDADA	1	0.625
chr1	115760001	116000000	A.2.2.1.2.2.1.1.2.1	0.543030303030303	.	115760001	116000000	#FFDADA	1	0.625
chr1	116000001	116320000	A.2.2.2.2.1.2.2.1.2.1.1	0.48	.	116000001	116320000	#FFDADA	1	0.625
chr1	116320001	116520000	B.1.2.1.1.2.2.2.1.2	0.357575757575758	.	116320001	116520000	#9191FF	1	0.375
chr1	116520001	116880000	B.1.1.2.2.2.1.1.1.1	0.395151515151515	.	116520001	116880000	#DADAFF	1	0.5
chr1	116880001	117120000	A.2.1.2.2.1.1.1.1.2.2	0.641212121212121	.	116880001	117120000	#FF9191	1	0.75
chr1	117120001	117440000	A.2.2.2.2.1.2.2.1.2.2	0.477575757575758	.	117120001	117440000	#FFDADA	1	0.625
chr1	117440001	117680000	A.2.2.1.2.2.1.2.2.1.1.2	0.538181818181818	.	117440001	117680000	#FFDADA	1	0.625
chr1	117680001	117840000	B.1.2.1.1.1.1.1.2.1	0.381818181818182	.	117680001	117840000	#9191FF	1	0.375
chr1	117840001	118120000	A.2.2.1.2.2.1.2.2.1.1.1	0.539393939393939	.	117840001	118120000	#FFDADA	1	0.625
chr1	118120001	118240000	A.2.1.2.2.1.2.2.2	0.629090909090909	.	118120001	118240000	#FF9191	1	0.75
chr1	118240001	118520000	A.2.1.2.2.1.1.1.2.1	0.64	.	118240001	118520000	#FF9191	1	0.75
chr1	118520001	119000000	B.2.2.2.1.1.2.2	0.0412121212121212	.	118520001	119000000	#0000FF	1	0.125
chr1	119000001	119360000	B.2.2.2.1.2.1.1.1.1	0.04	.	119000001	119360000	#0000FF	1	0.125
chr1	119360001	119560000	B.2.1.2.2.1.2.2.1.1	0.166060606060606	.	119360001	119560000	#4848FF	1	0.25
chr1	119560001	119680000	B.1.1.1.1.2.2.2.1.2	0.441212121212121	.	119560001	119680000	#DADAFF	1	0.5
chr1	119680001	120120000	B.2.1.1.1.2.1.1.2.1	0.263030303030303	.	119680001	120120000	#4848FF	1	0.25
chr1	120120001	120400000	A.2.2.1.1.1.1.2.1.2	0.6	.	120120001	120400000	#FFDADA	1	0.625
chr1	120400001	120720000	A.1.2.1.2.2.1.1.1	0.848484848484849	.	120400001	120720000	#FF4848	1	0.875
chr1	120760001	120800000	A.1.2.1.2.2.1.1.1	0.848484848484849	.	120760001	120800000	#FF4848	1	0.875
chr1	120800001	120960000	A.2.2.1.2.1.1.2.1.2	0.558787878787879	.	120800001	120960000	#FFDADA	1	0.625
chr1	121080001	121160000	A.2.2.1.2.1.1.2.1.2	0.558787878787879	.	121080001	121160000	#FFDADA	1	0.625
chr1	121160001	121360000	B.2.1.2.2.1.2.2.1.2	0.164848484848485	.	121160001	121360000	#4848FF	1	0.25
chr1	121360001	121520000	B.2.1.1.1.1.2.1.2	0.269090909090909	.	121360001	121520000	#4848FF	1	0.25
chr1	142560001	142720000	B.1.2.2.1.2.2.2.2	0.316363636363636	.	142560001	142720000	#9191FF	1	0.375
chr1	142800001	142960000	B.1.2.2.1.2.2.2.2	0.316363636363636	.	142800001	142960000	#9191FF	1	0.375
chr1	143080001	143320000	B.1.2.2.1.2.2.2.1	0.317575757575758	.	143080001	143320000	#9191FF	1	0.375
chr1	143400001	143560000	B.1.2.1.2.2.2.1	0.332121212121212	.	143400001	143560000	#9191FF	1	0.375
chr1	143720001	143800000	A.2.1.2.1.1.2.2.1	0.671515151515152	.	143720001	143800000	#FF9191	1	0.75
chr1	143920001	144120000	A.2.1.2.1.1.2.2.1	0.671515151515152	.	143920001	144120000	#FF9191	1	0.75
chr1	144440001	144600000	A.1.1.1.1.1.1	1	.	144440001	144600000	#FF0000	1	1
chr1	144640001	144720000	A.1.1.1.1.1.1	1	.	144640001	144720000	#FF0000	1	1
chr1	144800001	145120000	A.1.1.1.1.1.1	1	.	144800001	145120000	#FF0000	1	1
chr1	145120001	145280000	A.1.1.2.1.2.1.2.2.1	0.941818181818182	.	145120001	145280000	#FF0000	1	1
chr1	145280001	145320000	A.1.2.2.1.1.1.2.1.1	0.823030303030303	.	145280001	145320000	#FF4848	1	0.875
chr1	145360001	145440000	A.1.2.2.1.1.1.2.1.1	0.823030303030303	.	145360001	145440000	#FF4848	1	0.875
chr1	145440001	145840000	A.1.1.1.2.2.2.2.1.2.2	0.96969696969697	.	145440001	145840000	#FF0000	1	1
chr1	145960001	146040000	A.1.1.1.2.2.2.2.1.2.2	0.96969696969697	.	145960001	146040000	#FF0000	1	1
chr1	146120001	146160000	A.2.2.2.2.1.2.2.1.2.1.2	0.478787878787879	.	146120001	146160000	#FFDADA	1	0.625
chr1	146280001	146400000	A.2.2.2.2.1.2.2.1.2.1.2	0.478787878787879	.	146280001	146400000	#FFDADA	1	0.625
chr1	146440001	146760000	A.2.2.2.2.1.2.2.1.2.1.2	0.478787878787879	.	146440001	146760000	#FFDADA	1	0.625
chr1	146760001	146960000	B.1.2.1.2.2.2.2.2	0.32969696969697	.	146760001	146960000	#9191FF	1	0.375
chr1	146960001	147440000	A.2.1.1.2.1.2.1.1.1	0.700606060606061	.	146960001	147440000	#FF9191	1	0.75
chr1	147680001	147840000	A.2.1.1.2.1.2.1.1.1	0.700606060606061	.	147680001	147840000	#FF9191	1	0.75
chr1	147920001	148040000	A.2.2.1.2.1.2.1.2	0.552727272727273	.	147920001	148040000	#FFDADA	1	0.625
chr1	148160001	148280000	A.2.2.2.1.1.2.1.1	0.523636363636364	.	148160001	148280000	#FFDADA	1	0.625
chr1	148320001	148360000	A.2.2.2.1.1.2.1.1	0.523636363636364	.	148320001	148360000	#FFDADA	1	0.625
chr1	148480001	148560000	A.2.2.2.1.1.2.1.1	0.523636363636364	.	148480001	148560000	#FFDADA	1	0.625
chr1	148560001	148680000	B.2.1.1.2.2.1.1.2.2	0.231515151515152	.	148560001	148680000	#4848FF	1	0.25
chr1	148800001	148960000	B.2.1.1.2.2.1.1.2.2	0.231515151515152	.	148800001	148960000	#4848FF	1	0.25
chr1	149000001	149200000	B.2.1.1.2.2.1.1.2.2	0.231515151515152	.	149000001	149200000	#4848FF	1	0.25
chr1	149200001	149440000	A.2.2.2.2.2.2.2	0.471515151515151	.	149200001	149440000	#FFDADA	1	0.625
chr1	149640001	149720000	A.2.2.1.2.1.1.2.1.1	0.56	.	149640001	149720000	#FFDADA	1	0.625
chr1	149720001	150200000	A.1.1.1.1.1.2	0.998787878787879	.	149720001	150200000	#FF0000	1	1
chr1	150200001	150400000	A.1.1.1.2.2.2.1.2.2.1	0.975757575757576	.	150200001	150400000	#FF0000	1	1
chr1	150400001	150600000	A.1.1.2.2.1.1.2.1	0.921212121212121	.	150400001	150600000	#FF0000	1	1
chr1	150600001	150800000	A.1.1.1.2.2.2.1.1.1.2	0.981818181818182	.	150600001	150800000	#FF0000	1	1
chr1	150800001	151040000	A.1.1.1.2.2.2.1.2.1	0.976969696969697	.	150800001	151040000	#FF0000	1	1
chr1	151040001	151280000	A.1.1.1.2.2.2.1.2.2.2	0.974545454545454	.	151040001	151280000	#FF0000	1	1
chr1	151280001	151440000	A.1.1.2.1.2.1.1.1.2	0.946666666666667	.	151280001	151440000	#FF0000	1	1
chr1	151440001	151760000	A.1.1.2.1.2.2.1.2.1.1.2.2	0.933333333333333	.	151440001	151760000	#FF0000	1	1
chr1	151760001	152040000	A.1.2.2.2.1.1.1.2.1.1	0.787878787878788	.	151760001	152040000	#FF4848	1	0.875
chr1	152040001	152520000	B.2.1.2.1.1.2.2.1	0.2	.	152040001	152520000	#4848FF	1	0.25
chr1	152520001	152680000	B.2.1.2.1.1.1.2.1.2	0.207272727272727	.	152520001	152680000	#4848FF	1	0.25
chr1	152680001	152760000	B.2.1.1.2.2.2.2.1	0.219393939393939	.	152680001	152760000	#4848FF	1	0.25
chr1	152760001	152960000	B.2.1.2.1.1.2.2.2.1	0.198787878787879	.	152760001	152960000	#4848FF	1	0.25
chr1	152960001	153280000	B.2.1.2.1.1.1.2.1.1	0.208484848484848	.	152960001	153280000	#4848FF	1	0.25
chr1	153280001	153480000	A.2.2.1.1.2.1.1.2.1.1.2	0.586666666666667	.	153280001	153480000	#FFDADA	1	0.625
chr1	153480001	153960000	A.1.1.1.2.2.1.1.1	0.986666666666667	.	153480001	153960000	#FF0000	1	1
chr1	153960001	154120000	A.2.1.1.1.1.1.1.1.1	0.753939393939394	.	153960001	154120000	#FF9191	1	0.75
chr1	154120001	154320000	A.1.1.2.2.1.1.1.1	0.926060606060606	.	154120001	154320000	#FF0000	1	1
chr1	154320001	154400000	A.2.1.1.1.1.1.2.2	0.746666666666667	.	154320001	154400000	#FF9191	1	0.75
chr1	154400001	154640000	A.1.2.1.1.1.2.2.2.1	0.886060606060606	.	154400001	154640000	#FF4848	1	0.875
chr1	154640001	154840000	A.2.1.1.1.1.1.1.1.2.1	0.752727272727273	.	154640001	154840000	#FF9191	1	0.75
chr1	154840001	155120000	A.1.1.1.2.2.2.1.1.2.2.2	0.978181818181818	.	154840001	155120000	#FF0000	1	1
chr1	155120001	155480000	A.1.1.1.2.2.2.1.1.2.2.1	0.979393939393939	.	155120001	155480000	#FF0000	1	1
chr1	155480001	155600000	A.1.2.2.1.1.1.2.1.2.2	0.820606060606061	.	155480001	155600000	#FF4848	1	0.875
chr1	155600001	155880000	A.1.1.2.1.2.1.2.1.1	0.944242424242424	.	155600001	155880000	#FF0000	1	1
chr1	155880001	155960000	A.1.2.1.2.1.2.1	0.855757575757576	.	155880001	155960000	#FF4848	1	0.875
chr1	155960001	156320000	A.1.1.1.2.2.2.1.1.1.1	0.983030303030303	.	155960001	156320000	#FF0000	1	1
chr1	156320001	156720000	A.1.1.1.2.2.2.2.1.1.1	0.973333333333333	.	156320001	156720000	#FF0000	1	1
chr1	156720001	157160000	A.1.2.2.2.1.1.1.2.1.2	0.786666666666667	.	156720001	157160000	#FF4848	1	0.875
chr1	157160001	157560000	B.2.1.2.1.1.1.2.2	0.206060606060606	.	157160001	157560000	#4848FF	1	0.25
chr1	157560001	157920000	B.2.2.1.2.1.1.1.2.1	0.0993939393939394	.	157560001	157920000	#0000FF	1	0.125
chr1	157920001	158160000	A.2.2.1.1.2.1.2.2.1.1.2	0.576969696969697	.	157920001	158160000	#FFDADA	1	0.625
chr1	158160001	158520000	B.2.2.1.2.1.1.1.2.2.1	0.0981818181818182	.	158160001	158520000	#0000FF	1	0.125
chr1	158520001	158960000	B.2.2.2.2.1.2.1.2	0.0133333333333333	.	158520001	158960000	#0000FF	1	0.125
chr1	158960001	159080000	B.1.1.1.2.2.1.1	0.429090909090909	.	158960001	159080000	#DADAFF	1	0.5
chr1	159080001	159720000	B.2.2.2.2.1.2.1.1	0.0145454545454545	.	159080001	159720000	#0000FF	1	0.125
chr1	159720001	160040000	A.2.1.1.2.1.2.1.1.2.2	0.698181818181818	.	159720001	160040000	#FF9191	1	0.75
chr1	160040001	160360000	A.1.1.2.1.2.2.1.2.1.1.1	0.935757575757576	.	160040001	160360000	#FF0000	1	1
chr1	160360001	160600000	B.1.2.1.2.2.1.1	0.334545454545455	.	160360001	160600000	#9191FF	1	0.375
chr1	160600001	161080000	B.1.1.1.2.1.1.2	0.433939393939394	.	160600001	161080000	#DADAFF	1	0.5
chr1	161080001	161360000	A.1.2.1.1.2.1.2.1.2.1.1	0.876363636363636	.	161080001	161360000	#FF4848	1	0.875
chr1	161360001	161520000	A.2.1.1.2.1.1.2.2.1.1	0.705454545454545	.	161360001	161520000	#FF9191	1	0.75
chr1	161520001	161640000	A.2.1.2.1.1.2.1.1	0.673939393939394	.	161520001	161640000	#FF9191	1	0.75
chr1	161640001	161720000	A.2.1.2.1.1.2.2.2.1	0.67030303030303	.	161640001	161720000	#FF9191	1	0.75
chr1	161720001	162040000	A.1.2.1.1.1.2.1.1.1	0.894545454545455	.	161720001	162040000	#FF4848	1	0.875
chr1	162040001	162480000	A.1.2.2.2.1.2.1.2	0.772121212121212	.	162040001	162480000	#FF4848	1	0.875
chr1	162480001	162800000	A.1.2.1.1.2.1.1.1.2	0.88	.	162480001	162800000	#FF4848	1	0.875
chr1	162800001	163040000	A.2.1.2.2.2.2.1.2.1.1	0.618181818181818	.	162800001	163040000	#FF9191	1	0.75
chr1	163040001	163320000	A.1.2.1.1.2.2.2	0.869090909090909	.	163040001	163320000	#FF4848	1	0.875
chr1	163320001	163800000	B.2.2.2.2.1.2.2.2.1.1	0.0096969696969697	.	163320001	163800000	#0000FF	1	0.125
chr1	163800001	164080000	B.2.2.1.2.2.2.1.2.2.2	0.063030303030303	.	163800001	164080000	#0000FF	1	0.125
chr1	164080001	164480000	B.2.2.1.2.1.2.2.2.2	0.0884848484848485	.	164080001	164480000	#0000FF	1	0.125
chr1	164480001	164800000	A.2.2.2.1.2.1.2.1.2	0.513939393939394	.	164480001	164800000	#FFDADA	1	0.625
chr1	164800001	165120000	B.2.2.1.2.1.2.2.2.1	0.0896969696969697	.	164800001	165120000	#0000FF	1	0.125
chr1	165120001	165280000	B.2.1.2.1.1.1.1.2.1.2.2	0.212121212121212	.	165120001	165280000	#4848FF	1	0.25
chr1	165280001	165560000	B.1.2.2.1.1.2.1.1	0.326060606060606	.	165280001	165560000	#9191FF	1	0.375
chr1	165560001	165920000	A.2.1.2.2.2.2.1.1.1	0.620606060606061	.	165560001	165920000	#FF9191	1	0.75
chr1	165920001	166080000	B.2.1.1.2.1.1.1.1.2	0.24969696969697	.	165920001	166080000	#4848FF	1	0.25
chr1	166080001	166760000	B.2.2.2.2.1.2.2.1.2	0.0109090909090909	.	166080001	166760000	#0000FF	1	0.125
chr1	166760001	167160000	B.1.1.1.2.1.2.2	0.43030303030303	.	166760001	167160000	#DADAFF	1	0.5
chr1	167160001	167560000	A.2.1.1.2.1.2.1.1.2.1	0.699393939393939	.	167160001	167560000	#FF9191	1	0.75
chr1	167560001	168000000	A.1.1.1.2.2.2.2.1.2.1	0.970909090909091	.	167560001	168000000	#FF0000	1	1
chr1	168000001	168280000	A.1.1.2.1.2.2.1.2.1.1.2.1	0.934545454545455	.	168000001	168280000	#FF0000	1	1
chr1	168280001	168480000	A.2.1.2.2.2.1.1.2.2	0.625454545454545	.	168280001	168480000	#FF9191	1	0.75
chr1	168480001	169120000	A.2.1.1.2.1.2.1.2.1.1	0.696969696969697	.	168480001	169120000	#FF9191	1	0.75
chr1	169120001	169360000	A.2.1.2.2.2.2.2.2.1	0.610909090909091	.	169120001	169360000	#FF9191	1	0.75
chr1	169360001	169520000	A.2.2.1.1.2.1.1.2.2.1	0.584242424242424	.	169360001	169520000	#FFDADA	1	0.625
chr1	169520001	169880000	A.2.2.1.1.2.2.2.1	0.564848484848485	.	169520001	169880000	#FFDADA	1	0.625
chr1	169880001	170040000	A.1.2.2.1.1.1.2.1.2.1	0.821818181818182	.	169880001	170040000	#FF4848	1	0.875
chr1	170040001	170400000	A.1.2.1.1.1.2.2.1.2	0.887272727272727	.	170040001	170400000	#FF4848	1	0.875
chr1	170400001	170560000	A.2.1.1.1.1.1.1.2.2	0.749090909090909	.	170400001	170560000	#FF9191	1	0.75
chr1	170560001	170760000	A.1.2.1.1.1.2.2.2.2.2.2	0.882424242424242	.	170560001	170760000	#FF4848	1	0.875
chr1	170760001	171000000	A.2.1.2.1.1.1.2	0.675151515151515	.	170760001	171000000	#FF9191	1	0.75
chr1	171000001	171400000	A.1.2.2.2.1.1.2.1.2	0.779393939393939	.	171000001	171400000	#FF4848	1	0.875
chr1	171400001	171560000	A.1.2.1.1.1.2.2.1.1	0.888484848484848	.	171400001	171560000	#FF4848	1	0.875
chr1	171560001	171760000	A.1.2.1.1.1.2.1.2.2	0.88969696969697	.	171560001	171760000	#FF4848	1	0.875
chr1	171760001	172040000	A.2.2.1.1.2.2.1.1.1.1	0.572121212121212	.	171760001	172040000	#FFDADA	1	0.625
chr1	172040001	172240000	A.2.1.2.2.2.2.1.2.2.1	0.615757575757576	.	172040001	172240000	#FF9191	1	0.75
chr1	172240001	172400000	A.2.1.1.2.1.1.2.2.2.2	0.701818181818182	.	172240001	172400000	#FF9191	1	0.75
chr1	172400001	172560000	A.2.2.1.1.2.1.1.2.1.1.1	0.587878787878788	.	172400001	172560000	#FFDADA	1	0.625
chr1	172560001	172680000	B.1.2.1.2.1.1.1.2.1.2.2	0.35030303030303	.	172560001	172680000	#9191FF	1	0.375
chr1	172680001	172840000	B.1.2.1.2.1.1.1.1	0.353939393939394	.	172680001	172840000	#9191FF	1	0.375
chr1	172840001	173000000	B.1.1.2.1.2.2.1.1.2	0.408484848484849	.	172840001	173000000	#DADAFF	1	0.5
chr1	173000001	173360000	B.1.2.1.2.1.1.2.1.1	0.347878787878788	.	173000001	173360000	#9191FF	1	0.375
chr1	173360001	173480000	A.2.2.2.1.2.2.2.2.1.1	0.500606060606061	.	173360001	173480000	#FFDADA	1	0.625
chr1	173480001	173680000	B.1.2.1.2.2.1.2	0.333333333333333	.	173480001	173680000	#9191FF	1	0.375
chr1	173680001	174000000	A.2.1.2.2.2.1.1.1	0.627878787878788	.	173680001	174000000	#FF9191	1	0.75
chr1	174000001	174240000	A.2.2.2.2.1.2.2.1.1	0.481212121212121	.	174000001	174240000	#FFDADA	1	0.625
chr1	174240001	174680000	B.1.2.1.2.1.1.2.1.2	0.346666666666667	.	174240001	174680000	#9191FF	1	0.375
chr1	174680001	175000000	A.2.2.1.1.2.2.2.2	0.563636363636364	.	174680001	175000000	#FFDADA	1	0.625
chr1	175000001	175200000	A.2.2.2.1.2.2.2.2.1.2	0.499393939393939	.	175000001	175200000	#FFDADA	1	0.625
chr1	175200001	175720000	B.1.1.1.2.1.2.1.2	0.431515151515152	.	175200001	175720000	#DADAFF	1	0.5
chr1	175720001	176200000	A.2.2.1.1.2.2.1.1.2.2	0.568484848484848	.	175720001	176200000	#FFDADA	1	0.625
chr1	176200001	176520000	B.2.2.1.2.1.1.2.2	0.0945454545454545	.	176200001	176520000	#0000FF	1	0.125
chr1	176520001	176720000	B.1.1.2.1.2.2.1.2	0.407272727272727	.	176520001	176720000	#DADAFF	1	0.5
chr1	176720001	176920000	B.2.1.1.2.2.1.1.1.2.1.1	0.236363636363636	.	176720001	176920000	#4848FF	1	0.25
chr1	176920001	177120000	B.2.2.1.2.1.1.2.1	0.0957575757575758	.	176920001	177120000	#0000FF	1	0.125
chr1	177120001	177400000	B.2.1.1.2.2.1.1.1.2.2	0.233939393939394	.	177120001	177400000	#4848FF	1	0.25
chr1	177400001	177920000	B.2.2.2.2.1.2.2.2.1.2	0.00848484848484849	.	177400001	177920000	#0000FF	1	0.125
chr1	177920001	178520000	A.2.2.2.2.1.2.2.2	0.476363636363636	.	177920001	178520000	#FFDADA	1	0.625
chr1	178520001	178720000	B.1.1.2.1.2.2.1.1.1	0.40969696969697	.	178520001	178720000	#DADAFF	1	0.5
chr1	178720001	179040000	A.2.1.2.2.2.1.1.2.1	0.626666666666667	.	178720001	179040000	#FF9191	1	0.75
chr1	179040001	179120000	A.2.1.2.1.1.2.2.2.2	0.669090909090909	.	179040001	179120000	#FF9191	1	0.75
chr1	179120001	179360000	A.2.2.1.1.2.1.2.2.1.2.1	0.575757575757576	.	179120001	179360000	#FFDADA	1	0.625
chr1	179360001	179800000	B.2.1.1.2.1.1.2.2	0.243636363636364	.	179360001	179800000	#4848FF	1	0.25
chr1	179800001	180240000	A.1.2.1.1.2.1.1.1.1	0.881212121212121	.	179800001	180240000	#FF4848	1	0.875
chr1	180240001	180440000	A.2.2.1.1.2.2.1.1.1.2	0.570909090909091	.	180240001	180440000	#FFDADA	1	0.625
chr1	180440001	180600000	A.1.2.2.2.1.1.2.2.2.2	0.774545454545455	.	180440001	180600000	#FF4848	1	0.875
chr1	180600001	180760000	A.2.1.2.1.1.1.1	0.676363636363636	.	180600001	180760000	#FF9191	1	0.75
chr1	180760001	181000000	A.1.2.1.1.2.1.2.2.2	0.871515151515151	.	180760001	181000000	#FF4848	1	0.875
chr1	181000001	181160000	A.1.2.2.2.1.1.1.1	0.789090909090909	.	181000001	181160000	#FF4848	1	0.875
chr1	181160001	181480000	B.2.1.1.2.1.1.2.1.2	0.244848484848485	.	181160001	181480000	#4848FF	1	0.25
chr1	181480001	181760000	B.2.1.1.2.2.1.1.2.1	0.232727272727273	.	181480001	181760000	#4848FF	1	0.25
chr1	181760001	181960000	B.2.1.2.1.1.2.2.2.2	0.197575757575758	.	181760001	181960000	#4848FF	1	0.25
chr1	181960001	182200000	B.1.1.2.1.1.1.2	0.419393939393939	.	181960001	182200000	#DADAFF	1	0.5
chr1	182200001	182400000	B.1.1.1.2.2.1.2.1.2	0.426666666666667	.	182200001	182400000	#DADAFF	1	0.5
chr1	182400001	182520000	B.1.2.1.2.1.1.1.2.2	0.349090909090909	.	182400001	182520000	#9191FF	1	0.375
chr1	182520001	182800000	A.2.1.2.2.2.2.1.1.2	0.619393939393939	.	182520001	182800000	#FF9191	1	0.75
chr1	182800001	183000000	A.1.2.2.2.1.2.2.2.2.2	0.766060606060606	.	182800001	183000000	#FF4848	1	0.875
chr1	183000001	183440000	A.1.2.1.1.2.2.1	0.87030303030303	.	183000001	183440000	#FF4848	1	0.875
chr1	183440001	183640000	A.1.2.2.2.1.1.1.2.2.2	0.784242424242424	.	183440001	183640000	#FF4848	1	0.875
chr1	183640001	183760000	A.2.2.1.2.1.1.2.2.1	0.557575757575758	.	183640001	183760000	#FFDADA	1	0.625
chr1	183760001	183880000	A.1.2.2.2.1.2.2.1.1	0.770909090909091	.	183760001	183880000	#FF4848	1	0.875
chr1	183880001	184040000	A.2.2.1.1.2.1.2.2.1.2.2	0.574545454545455	.	183880001	184040000	#FFDADA	1	0.625
chr1	184040001	184720000	A.2.2.1.1.2.1.1.1	0.589090909090909	.	184040001	184720000	#FFDADA	1	0.625
chr1	184720001	184960000	A.1.1.1.2.2.2.2.2.2.2	0.966060606060606	.	184720001	184960000	#FF0000	1	1
chr1	184960001	185240000	A.1.2.2.2.1.2.1.1	0.773333333333333	.	184960001	185240000	#FF4848	1	0.875
chr1	185240001	185320000	A.2.1.1.2.2.1.1.2.1	0.684848484848485	.	185240001	185320000	#FF9191	1	0.75
chr1	185320001	185640000	A.2.1.1.2.1.2.1.2.1.2	0.695757575757576	.	185320001	185640000	#FF9191	1	0.75
chr1	185640001	186200000	A.1.1.2.1.2.2.2	0.927272727272727	.	185640001	186200000	#FF0000	1	1
chr1	186200001	186400000	A.2.1.1.2.1.2.2.1.2.1	0.692121212121212	.	186200001	186400000	#FF9191	1	0.75
chr1	186400001	187000000	B.2.1.1.2.2.1.2.1.2	0.227878787878788	.	186400001	187000000	#4848FF	1	0.25
chr1	187000001	187240000	B.2.2.1.2.2.1.2.2.1.1.2.2	0.0739393939393939	.	187000001	187240000	#0000FF	1	0.125
chr1	187240001	187400000	B.2.2.1.2.2.1.2.2.1.1.1	0.0763636363636364	.	187240001	187400000	#0000FF	1	0.125
chr1	187400001	187560000	B.2.2.1.2.1.1.1.1.2.2	0.100606060606061	.	187400001	187560000	#0000FF	1	0.125
chr1	187560001	187680000	B.2.1.2.1.2.2.1.2	0.185454545454545	.	187560001	187680000	#4848FF	1	0.25
chr1	187680001	188080000	B.2.2.1.2.2.2.1.2.1	0.0654545454545455	.	187680001	188080000	#0000FF	1	0.125
chr1	188080001	188200000	B.2.1.2.1.2.1.1.1	0.196363636363636	.	188080001	188200000	#4848FF	1	0.25
chr1	188200001	188400000	B.2.2.1.2.2.1.2.2.1.2.1	0.0727272727272727	.	188200001	188400000	#0000FF	1	0.125
chr1	188400001	188920000	B.2.2.2.2.1.1.2.1.2.2	0.0181818181818182	.	188400001	188920000	#0000FF	1	0.125
chr1	188920001	189160000	B.2.2.1.2.2.1.2.2.1.1.2.1	0.0751515151515151	.	188920001	189160000	#0000FF	1	0.125
chr1	189160001	189680000	B.2.2.2.2.1.2.2.2.2	0.00727272727272727	.	189160001	189680000	#0000FF	1	0.125
chr1	189680001	190160000	B.2.2.2.2.2.2.1	0.00242424242424242	.	189680001	190160000	#0000FF	1	0.125
chr1	190160001	190520000	B.2.2.2.2.1.1.2.2.2	0.0157575757575758	.	190160001	190520000	#0000FF	1	0.125
chr1	190520001	190680000	B.2.2.2.2.1.1.1.2.1	0.0242424242424242	.	190520001	190680000	#0000FF	1	0.125
chr1	190680001	191080000	B.2.2.2.2.2.1.2.2	0.00363636363636364	.	190680001	191080000	#0000FF	1	0.125
chr1	191080001	191160000	B.2.1.2.1.2.1.2.1	0.191515151515152	.	191080001	191160000	#4848FF	1	0.25
chr1	191160001	191360000	B.2.2.1.2.2.2.2.2.1	0.0545454545454545	.	191160001	191360000	#0000FF	1	0.125
chr1	191360001	191480000	B.2.2.1.2.2.2.2.2.2	0.0533333333333333	.	191360001	191480000	#0000FF	1	0.125
chr1	191480001	191720000	B.2.2.1.2.2.1.2.1.1.2.2	0.08	.	191480001	191720000	#0000FF	1	0.125
chr1	191720001	191960000	B.2.2.1.2.2.2.2.1.2.1	0.0593939393939394	.	191720001	191960000	#0000FF	1	0.125
chr1	191960001	192120000	B.2.1.2.1.2.1.1.2.1.2	0.193939393939394	.	191960001	192120000	#4848FF	1	0.25
chr1	192120001	192440000	B.2.2.1.2.1.1.1.1.1.1	0.104242424242424	.	192120001	192440000	#0000FF	1	0.125
chr1	192440001	192600000	A.2.1.1.2.1.1.2.1.1	0.707878787878788	.	192440001	192600000	#FF9191	1	0.75
chr1	192600001	192760000	B.1.1.2.1.1.2.1.1	0.418181818181818	.	192600001	192760000	#DADAFF	1	0.5
chr1	192760001	193000000	A.2.2.1.1.2.2.1.1.2.1	0.56969696969697	.	192760001	193000000	#FFDADA	1	0.625
chr1	193000001	193160000	A.2.1.2.2.2.2.2.2.2.1	0.60969696969697	.	193000001	193160000	#FF9191	1	0.75
chr1	193160001	193320000	B.1.1.1.2.2.2	0.423030303030303	.	193160001	193320000	#DADAFF	1	0.5
chr1	193320001	193880000	B.2.2.1.2.1.2.1.2	0.0921212121212121	.	193320001	193880000	#0000FF	1	0.125
chr1	193880001	194000000	B.2.1.2.1.2.1.1.2.1.1	0.195151515151515	.	193880001	194000000	#4848FF	1	0.25
chr1	194000001	194320000	B.2.2.1.2.2.2.1.2.2.1	0.0642424242424242	.	194000001	194320000	#0000FF	1	0.125
chr1	194320001	194560000	B.2.2.1.2.2.1.2.1.1.1.1.1.1	0.0860606060606061	.	194320001	194560000	#0000FF	1	0.125
chr1	194560001	194920000	B.2.2.2.2.1.1.2.1.2.1.1	0.0206060606060606	.	194560001	194920000	#0000FF	1	0.125
chr1	194920001	195120000	B.2.2.1.2.2.1.2.2.1.2.2	0.0715151515151515	.	194920001	195120000	#0000FF	1	0.125
chr1	195120001	195520000	B.2.2.2.2.1.1.2.1.1	0.0218181818181818	.	195120001	195520000	#0000FF	1	0.125
chr1	195520001	195720000	B.2.2.1.2.2.2.2.1.2.2.2.2	0.0557575757575758	.	195520001	195720000	#0000FF	1	0.125
chr1	195720001	196040000	B.2.2.1.2.2.1.2.1.1.1.2	0.0824242424242424	.	195720001	196040000	#0000FF	1	0.125
chr1	196040001	196720000	B.2.2.2.2.1.2.2.1.1	0.0121212121212121	.	196040001	196720000	#0000FF	1	0.125
chr1	196720001	197080000	B.2.2.1.2.2.1.2.1.2.2	0.0775757575757576	.	196720001	197080000	#0000FF	1	0.125
chr1	197080001	197240000	B.1.2.1.2.1.2.2.1.2.2	0.336969696969697	.	197080001	197240000	#9191FF	1	0.375
chr1	197240001	197360000	B.2.1.1.2.1.2.2.1.2	0.24	.	197240001	197360000	#4848FF	1	0.25
chr1	197360001	197800000	B.1.1.2.1.2.1.2	0.410909090909091	.	197360001	197800000	#DADAFF	1	0.5
chr1	197800001	198080000	B.1.2.2.1.1.1.1	0.328484848484848	.	197800001	198080000	#9191FF	1	0.375
chr1	198080001	198320000	A.2.2.1.1.2.2.1.2.2	0.566060606060606	.	198080001	198320000	#FFDADA	1	0.625
chr1	198320001	198800000	B.2.1.2.1.1.1.1.1	0.215757575757576	.	198320001	198800000	#4848FF	1	0.25
chr1	198800001	198960000	B.1.2.2.1.1.1.2	0.327272727272727	.	198800001	198960000	#9191FF	1	0.375
chr1	198960001	199280000	B.2.1.1.2.2.1.2.2.1	0.226666666666667	.	198960001	199280000	#4848FF	1	0.25
chr1	199280001	199560000	B.2.2.1.2.2.2.1.1.1	0.0678787878787879	.	199280001	199560000	#0000FF	1	0.125
chr1	199560001	200000000	B.2.2.2.2.1.1.1.1.1.2.1	0.0278787878787879	.	199560001	200000000	#0000FF	1	0.125
chr1	200000001	200280000	B.2.1.1.2.1.1.1.1.1	0.250909090909091	.	200000001	200280000	#4848FF	1	0.25
chr1	200280001	200560000	A.2.2.2.1.2.2.2.2.2	0.498181818181818	.	200280001	200560000	#FFDADA	1	0.625
chr1	200560001	201080000	A.1.2.1.1.2.1.1.2	0.878787878787879	.	200560001	201080000	#FF4848	1	0.875
chr1	201080001	201400000	A.2.1.1.2.1.1.2.1.2	0.706666666666667	.	201080001	201400000	#FF9191	1	0.75
chr1	201400001	201680000	A.1.1.1.2.2.2.2.2.1	0.968484848484849	.	201400001	201680000	#FF0000	1	1
chr1	201680001	201760000	A.1.2.1.1.1.2.2.2.2.1	0.884848484848485	.	201680001	201760000	#FF4848	1	0.875
chr1	201760001	201840000	A.1.1.2.2.1.1.1.2.1	0.924848484848485	.	201760001	201840000	#FF0000	1	1
chr1	201840001	202040000	A.1.1.2.1.2.1.1.1.1	0.947878787878788	.	201840001	202040000	#FF0000	1	1
chr1	202040001	202320000	A.1.2.1.1.1.1.2	0.895757575757576	.	202040001	202320000	#FF4848	1	0.875
chr1	202320001	202400000	A.2.1.1.1.1.1.2.1	0.747878787878788	.	202320001	202400000	#FF9191	1	0.75
chr1	202400001	202560000	A.1.1.2.1.2.1.2.1.2	0.943030303030303	.	202400001	202560000	#FF0000	1	1
chr1	202560001	202880000	A.1.1.2.1.2.1.1.2	0.945454545454545	.	202560001	202880000	#FF0000	1	1
chr1	202880001	203000000	A.1.1.2.2.1.1.2.2	0.92	.	202880001	203000000	#FF0000	1	1
chr1	203000001	203200000	A.1.2.2.1.1.2.2	0.798787878787879	.	203000001	203200000	#FF4848	1	0.875
chr1	203200001	203680000	A.1.1.1.2.2.1.2	0.984242424242424	.	203200001	203680000	#FF0000	1	1
chr1	203680001	203840000	A.1.1.2.1.2.2.1.2.2.1.1	0.930909090909091	.	203680001	203840000	#FF0000	1	1
chr1	203840001	204000000	A.2.2.1.2.1.1.2.2.2	0.556363636363636	.	203840001	204000000	#FFDADA	1	0.625
chr1	204000001	204160000	A.2.1.1.2.2.2.2.1	0.678787878787879	.	204000001	204160000	#FF9191	1	0.75
chr1	204160001	204320000	A.2.2.1.1.2.1.1.2.1.2	0.585454545454545	.	204160001	204320000	#FFDADA	1	0.625
chr1	204320001	204520000	A.1.2.1.1.1.1.1.1	0.900606060606061	.	204320001	204520000	#FF4848	1	0.875
chr1	204520001	205080000	A.2.2.2.1.2.1.2.2.2	0.509090909090909	.	204520001	205080000	#FFDADA	1	0.625
chr1	205080001	205440000	A.1.2.1.1.1.2.1.1.2	0.893333333333333	.	205080001	205440000	#FF4848	1	0.875
chr1	205440001	205960000	A.1.1.2.1.2.2.1.1.2	0.936969696969697	.	205440001	205960000	#FF0000	1	1
chr1	206040001	206120000	A.2.2.1.2.1.1.1.2	0.561212121212121	.	206040001	206120000	#FFDADA	1	0.625
chr1	206120001	206360000	A.2.1.1.2.2.1.1.1	0.686060606060606	.	206120001	206360000	#FF9191	1	0.75
chr1	206480001	206560000	A.2.1.2.1.1.2.1.2	0.672727272727273	.	206480001	206560000	#FF9191	1	0.75
chr1	206560001	206760000	A.1.1.2.2.1.1.1.2.2.2	0.922424242424242	.	206560001	206760000	#FF0000	1	1
chr1	206760001	206920000	A.1.2.1.1.1.2.1.2.1.1	0.892121212121212	.	206760001	206920000	#FF4848	1	0.875
chr1	206920001	207280000	A.2.2.1.1.2.1.2.1.2.1	0.580606060606061	.	206920001	207280000	#FFDADA	1	0.625
chr1	207280001	207440000	B.1.2.1.2.1.1.2.2.2	0.344242424242424	.	207280001	207440000	#9191FF	1	0.375
chr1	207440001	207600000	B.1.1.2.1.1.1.1.2	0.420606060606061	.	207440001	207600000	#DADAFF	1	0.5
chr1	207600001	207920000	B.1.1.1.2.2.1.2.2.2	0.424242424242424	.	207600001	207920000	#DADAFF	1	0.5
chr1	207920001	208160000	A.1.1.2.2.2.1	0.907878787878788	.	207920001	208160000	#FF0000	1	1
chr1	208160001	208480000	A.1.2.2.2.1.1.2.2.1.2	0.776969696969697	.	208160001	208480000	#FF4848	1	0.875
chr1	208480001	208840000	B.1.2.1.2.1.2.1.2.1	0.341818181818182	.	208480001	208840000	#9191FF	1	0.375
chr1	208840001	209080000	B.2.1.1.2.2.1.1.1.1	0.237575757575758	.	208840001	209080000	#4848FF	1	0.25
chr1	209080001	209280000	B.2.1.1.2.2.1.1.1.2.1.2	0.235151515151515	.	209080001	209280000	#4848FF	1	0.25
chr1	209280001	209400000	B.1.2.1.2.1.2.1.1	0.343030303030303	.	209280001	209400000	#9191FF	1	0.375
chr1	209400001	209720000	B.2.2.1.2.1.2.2.1	0.0909090909090909	.	209400001	209720000	#0000FF	1	0.125
chr1	209720001	210040000	B.1.1.1.2.1.2.1.1	0.432727272727273	.	209720001	210040000	#DADAFF	1	0.5
chr1	210040001	210360000	B.2.1.2.1.1.2.1.1.1	0.204848484848485	.	210040001	210360000	#4848FF	1	0.25
chr1	210360001	210600000	A.2.2.2.1.2.2.2.1.1	0.503030303030303	.	210360001	210600000	#FFDADA	1	0.625
chr1	210600001	210880000	B.2.1.1.2.2.1.2.2.2.1	0.225454545454545	.	210600001	210880000	#4848FF	1	0.25
chr1	210880001	211080000	B.2.1.2.1.2.2.1.1.2	0.186666666666667	.	210880001	211080000	#4848FF	1	0.25
chr1	211080001	211400000	B.2.1.2.1.2.2.2.1	0.184242424242424	.	211080001	211400000	#4848FF	1	0.25
chr1	211400001	211680000	A.2.1.1.2.1.2.2.1.1	0.693333333333333	.	211400001	211680000	#FF9191	1	0.75
chr1	211680001	211840000	A.2.1.1.2.1.1.2.2.1.2	0.704242424242424	.	211680001	211840000	#FF9191	1	0.75
chr1	211840001	212160000	A.2.1.1.2.1.2.1.2.2	0.694545454545455	.	211840001	212160000	#FF9191	1	0.75
chr1	212160001	212400000	A.2.1.1.2.1.2.2.2.1	0.688484848484848	.	212160001	212400000	#FF9191	1	0.75
chr1	212400001	212840000	A.1.1.2.1.2.2.1.2.1.2	0.932121212121212	.	212400001	212840000	#FF0000	1	1
chr1	212840001	213040000	A.1.2.2.2.1.1.1.2.2.1	0.785454545454545	.	212840001	213040000	#FF4848	1	0.875
chr1	213040001	213200000	A.2.1.1.2.1.2.2.2.2	0.687272727272727	.	213040001	213200000	#FF9191	1	0.75
chr1	213200001	213360000	A.2.2.1.1.2.2.1.2.1	0.567272727272727	.	213200001	213360000	#FFDADA	1	0.625
chr1	213360001	213720000	B.1.2.2.1.1.2.2	0.322424242424242	.	213360001	213720000	#9191FF	1	0.375
chr1	213720001	214200000	B.2.2.1.2.1.2.1.1	0.0933333333333333	.	213720001	214200000	#0000FF	1	0.125
chr1	214200001	214400000	B.2.1.2.1.2.2.1.1.1	0.187878787878788	.	214200001	214400000	#4848FF	1	0.25
chr1	214400001	214800000	A.2.2.1.1.2.1.2.1.1	0.581818181818182	.	214400001	214800000	#FFDADA	1	0.625
chr1	214800001	215120000	B.2.2.2.2.1.1.1.1.2	0.0254545454545455	.	214800001	215120000	#0000FF	1	0.125
chr1	215120001	215280000	B.2.2.1.2.1.1.1.1.2.1	0.101818181818182	.	215120001	215280000	#0000FF	1	0.125
chr1	215280001	215440000	B.2.2.1.2.2.2.2.1.2.2.1	0.0581818181818182	.	215280001	215440000	#0000FF	1	0.125
chr1	215440001	215680000	B.2.2.1.2.2.2.2.1.2.2.2.1	0.056969696969697	.	215440001	215680000	#0000FF	1	0.125
chr1	215680001	215840000	B.1.2.2.1.1.2.1.2.2	0.323636363636364	.	215680001	215840000	#9191FF	1	0.375
chr1	215840001	216400000	B.2.2.2.2.2.2.2	0.00121212121212121	.	215840001	216400000	#0000FF	1	0.125
chr1	216400001	216600000	B.2.2.2.2.1.1.1.2.2	0.023030303030303	.	216400001	216600000	#0000FF	1	0.125
chr1	216600001	216720000	B.2.2.1.2.2.1.1	0.0872727272727273	.	216600001	216720000	#0000FF	1	0.125
chr1	216720001	216880000	B.2.2.1.2.2.1.2.1.1.2.1	0.0812121212121212	.	216720001	216880000	#0000FF	1	0.125
chr1	216880001	217120000	B.2.2.1.2.2.1.2.1.1.1.1.2	0.0836363636363636	.	216880001	217120000	#0000FF	1	0.125
chr1	217120001	217680000	B.2.1.2.1.1.2.1.2.2	0.201212121212121	.	217120001	217680000	#4848FF	1	0.25
chr1	217680001	217840000	B.1.1.2.1.1.2.1.2	0.416969696969697	.	217680001	217840000	#DADAFF	1	0.5
chr1	217840001	217960000	B.2.1.1.2.2.2.1.1.1	0.223030303030303	.	217840001	217960000	#4848FF	1	0.25
chr1	217960001	218160000	B.2.1.2.1.1.2.1.2.1	0.202424242424242	.	217960001	218160000	#4848FF	1	0.25
chr1	218160001	218440000	B.2.2.1.2.2.2.2.1.1.1	0.0618181818181818	.	218160001	218440000	#0000FF	1	0.125
chr1	218440001	218720000	A.2.2.1.1.2.1.2.2.1.1.1	0.578181818181818	.	218440001	218720000	#FFDADA	1	0.625
chr1	218720001	218960000	B.1.1.2.1.1.2.2.1	0.415757575757576	.	218720001	218960000	#DADAFF	1	0.5
chr1	218960001	219240000	B.1.2.1.2.1.2.1.2.2	0.340606060606061	.	218960001	219240000	#9191FF	1	0.375
chr1	219240001	219600000	A.2.2.2.1.2.1.2.1.1	0.515151515151515	.	219240001	219600000	#FFDADA	1	0.625
chr1	219600001	219880000	B.2.1.1.2.1.1.1.2.2	0.247272727272727	.	219600001	219880000	#4848FF	1	0.25
chr1	219880001	220120000	B.2.1.2.1.1.1.1.2.1.2.1	0.213333333333333	.	219880001	220120000	#4848FF	1	0.25
chr1	220120001	220320000	A.2.1.1.2.1.2.2.1.2.2.1	0.690909090909091	.	220120001	220320000	#FF9191	1	0.75
chr1	220320001	220480000	A.2.1.2.2.2.2.2.1.1	0.613333333333333	.	220320001	220480000	#FF9191	1	0.75
chr1	220480001	220640000	B.1.1.1.2.2.1.2.2.1	0.425454545454545	.	220480001	220640000	#DADAFF	1	0.5
chr1	220640001	221000000	A.2.2.2.1.2.1.2.2.1.1.1	0.512727272727273	.	220640001	221000000	#FFDADA	1	0.625
chr1	221000001	221640000	B.1.2.1.2.1.2.2.2	0.335757575757576	.	221000001	221640000	#9191FF	1	0.375
chr1	221640001	221840000	B.1.2.2.1.2.1.1	0.321212121212121	.	221640001	221840000	#9191FF	1	0.375
chr1	221840001	222000000	A.2.2.2.2.2.1	0.475151515151515	.	221840001	222000000	#FFDADA	1	0.625
chr1	222000001	222320000	B.1.2.1.2.1.1.2.2.1	0.345454545454545	.	222000001	222320000	#9191FF	1	0.375
chr1	222320001	222600000	B.2.2.1.2.2.1.2.1.1.1.1.1.2	0.0848484848484849	.	222320001	222600000	#0000FF	1	0.125
chr1	222600001	223000000	A.2.1.1.2.1.1.1.2	0.709090909090909	.	222600001	223000000	#FF9191	1	0.75
chr1	223000001	223320000	A.2.1.1.2.1.1.1.1	0.71030303030303	.	223000001	223320000	#FF9191	1	0.75
chr1	223320001	223680000	A.2.2.2.1.2.1.2.2.1.1.2	0.511515151515151	.	223320001	223680000	#FFDADA	1	0.625
chr1	223680001	223840000	A.2.2.2.1.2.2.1.2	0.504242424242424	.	223680001	223840000	#FFDADA	1	0.625
chr1	223840001	224080000	A.1.1.2.1.2.2.1.2.2.1.2	0.92969696969697	.	223840001	224080000	#FF0000	1	1
chr1	224080001	224200000	A.2.1.1.2.2.2.1	0.68	.	224080001	224200000	#FF9191	1	0.75
chr1	224200001	224400000	A.1.2.2.2.1.1.2.2.2.1	0.775757575757576	.	224200001	224400000	#FF4848	1	0.875
chr1	224400001	224680000	A.1.1.2.1.2.2.1.2.2.2	0.928484848484848	.	224400001	224680000	#FF0000	1	1
chr1	224680001	225160000	B.2.2.1.2.1.1.1.2.2.2	0.096969696969697	.	224680001	225160000	#0000FF	1	0.125
chr1	225160001	225600000	B.2.2.2.2.1.1.1.1.1.1	0.0290909090909091	.	225160001	225600000	#0000FF	1	0.125
chr1	225600001	225880000	A.1.1.2.1.2.2.1.1.1.2	0.938181818181818	.	225600001	225880000	#FF0000	1	1
chr1	225880001	226040000	A.1.2.1.1.1.1.1.2.2.2	0.896969696969697	.	225880001	226040000	#FF4848	1	0.875
chr1	226040001	226240000	A.1.2.1.1.1.1.1.2.2.1	0.898181818181818	.	226040001	226240000	#FF4848	1	0.875
chr1	226240001	226360000	A.1.2.1.1.1.1.1.2.1	0.899393939393939	.	226240001	226360000	#FF4848	1	0.875
chr1	226360001	226600000	A.1.2.1.1.2.1.2.1.1	0.877575757575758	.	226360001	226600000	#FF4848	1	0.875
chr1	226600001	226800000	A.2.1.1.1.1.1.1.1.2.2	0.751515151515151	.	226600001	226800000	#FF9191	1	0.75
chr1	226800001	226960000	A.1.2.1.1.1.2.1.2.1.2	0.890909090909091	.	226800001	226960000	#FF4848	1	0.875
chr1	226960001	227240000	A.1.2.1.1.2.1.2.1.2.2	0.873939393939394	.	226960001	227240000	#FF4848	1	0.875
chr1	227240001	227720000	A.2.1.2.2.2.2.1.2.2.2	0.614545454545455	.	227240001	227720000	#FF9191	1	0.75
chr1	227720001	227920000	B.1.1.1.2.1.1.1.2	0.435151515151515	.	227720001	227920000	#DADAFF	1	0.5
chr1	227920001	228040000	A.2.2.2.2.2.2.1.2	0.472727272727273	.	227920001	228040000	#FFDADA	1	0.625
chr1	228040001	228240000	B.1.1.1.2.2.1.2.1.1	0.427878787878788	.	228040001	228240000	#DADAFF	1	0.5
chr1	228240001	228400000	A.1.2.2.2.1.2.2.2.1	0.768484848484848	.	228240001	228400000	#FF4848	1	0.875
chr1	228400001	228560000	B.1.1.2.1.1.1.1.1	0.421818181818182	.	228400001	228560000	#DADAFF	1	0.5
chr1	228560001	228760000	A.2.1.2.2.2.1.2.1.2	0.623030303030303	.	228560001	228760000	#FF9191	1	0.75
chr1	228760001	229080000	A.1.2.1.1.1.2.2.2.2.2.1	0.883636363636364	.	228760001	229080000	#FF4848	1	0.875
chr1	229080001	229600000	A.1.1.2.1.2.2.1.1.1.1	0.939393939393939	.	229080001	229600000	#FF0000	1	1
chr1	229600001	229800000	A.1.1.2.2.1.1.1.2.2.1	0.923636363636364	.	229600001	229800000	#FF0000	1	1
chr1	229800001	230000000	A.1.2.2.2.1.1.2.1.1.1	0.783030303030303	.	229800001	230000000	#FF4848	1	0.875
chr1	230000001	230160000	A.1.2.2.2.1.1.2.1.1.2.1	0.781818181818182	.	230000001	230160000	#FF4848	1	0.875
chr1	230160001	230480000	A.1.1.1.2.2.2.2.2.2.1	0.967272727272727	.	230160001	230480000	#FF0000	1	1
chr1	230480001	230760000	B.1.2.1.2.1.2.2.1.1	0.339393939393939	.	230480001	230760000	#9191FF	1	0.375
chr1	230760001	230920000	A.2.2.2.1.2.2.1.1.2.1	0.506666666666667	.	230760001	230920000	#FFDADA	1	0.625
chr1	230920001	231120000	A.2.1.1.2.1.1.2.2.2.1	0.703030303030303	.	230920001	231120000	#FF9191	1	0.75
chr1	231120001	231360000	B.1.1.1.2.1.1.1.1	0.436363636363636	.	231120001	231360000	#DADAFF	1	0.5
chr1	231360001	231600000	A.2.1.2.2.2.2.2.1.2	0.612121212121212	.	231360001	231600000	#FF9191	1	0.75
chr1	231600001	231760000	A.2.1.2.2.2.2.2.2.2.2	0.608484848484849	.	231600001	231760000	#FF9191	1	0.75
chr1	231760001	232080000	B.1.2.2.1.1.2.1.2.1	0.324848484848485	.	231760001	232080000	#9191FF	1	0.375
chr1	232080001	232240000	B.2.1.1.2.1.1.1.2.1	0.248484848484848	.	232080001	232240000	#4848FF	1	0.25
chr1	232240001	232520000	B.2.1.2.1.1.1.1.2.1.1	0.214545454545455	.	232240001	232520000	#4848FF	1	0.25
chr1	232520001	232800000	B.1.2.1.2.2.2.2.1	0.330909090909091	.	232520001	232800000	#9191FF	1	0.375
chr1	232800001	232960000	B.2.1.1.2.1.2.2.1.1	0.241212121212121	.	232800001	232960000	#4848FF	1	0.25
chr1	232960001	233040000	B.2.1.1.2.2.2.1.1.2	0.221818181818182	.	232960001	233040000	#4848FF	1	0.25
chr1	233040001	233520000	B.2.1.1.2.2.1.2.1.1.1	0.23030303030303	.	233040001	233520000	#4848FF	1	0.25
chr1	233520001	233720000	B.2.1.1.2.2.2.1.2	0.220606060606061	.	233520001	233720000	#4848FF	1	0.25
chr1	233720001	233920000	B.1.2.2.1.2.1.2	0.32	.	233720001	233920000	#9191FF	1	0.375
chr1	233920001	234200000	B.2.2.1.2.1.1.1.1.1.2	0.103030303030303	.	233920001	234200000	#0000FF	1	0.125
chr1	234200001	234600000	A.2.2.2.1.2.1.2.2.1.2	0.51030303030303	.	234200001	234600000	#FFDADA	1	0.625
chr1	234600001	234840000	A.1.1.1.2.2.2.2.1.1.2	0.972121212121212	.	234600001	234840000	#FF0000	1	1
chr1	234840001	235000000	A.1.1.2.1.2.1.2.2.2	0.940606060606061	.	234840001	235000000	#FF0000	1	1
chr1	235000001	235200000	A.1.1.1.2.2.2.1.1.2.1	0.980606060606061	.	235000001	235200000	#FF0000	1	1
chr1	235240001	235680000	A.1.1.1.2.2.1.1.2	0.985454545454545	.	235240001	235680000	#FF0000	1	1
chr1	235680001	235880000	A.2.1.1.2.2.1.2.1	0.682424242424242	.	235680001	235880000	#FF9191	1	0.75
chr1	235880001	236160000	A.1.2.1.1.2.1.2.1.2.1.2	0.875151515151515	.	235880001	236160000	#FF4848	1	0.875
chr1	236160001	236240000	A.2.1.1.2.2.2.2.2	0.677575757575758	.	236160001	236240000	#FF9191	1	0.75
chr1	236240001	236480000	A.2.1.1.2.2.1.2.2	0.681212121212121	.	236240001	236480000	#FF9191	1	0.75
chr1	236480001	236680000	A.2.2.2.1.2.2.2.1.2	0.501818181818182	.	236480001	236680000	#FFDADA	1	0.625
chr1	236680001	236880000	A.1.2.1.1.2.1.2.2.1	0.872727272727273	.	236680001	236880000	#FF4848	1	0.875
chr1	236880001	237040000	A.1.2.2.2.1.1.2.1.1.2.2	0.780606060606061	.	236880001	237040000	#FF4848	1	0.875
chr1	237040001	237360000	A.1.2.2.2.1.2.2.2.2.1	0.767272727272727	.	237040001	237360000	#FF4848	1	0.875
chr1	237360001	237560000	A.2.1.1.1.1.1.1.2.1	0.75030303030303	.	237360001	237560000	#FF9191	1	0.75
chr1	237560001	237960000	A.2.2.1.1.2.1.1.2.2.2	0.583030303030303	.	237560001	237960000	#FFDADA	1	0.625
chr1	237960001	238560000	B.2.1.2.1.1.2.1.1.2	0.203636363636364	.	237960001	238560000	#4848FF	1	0.25
chr1	238560001	238840000	B.2.1.2.1.1.1.1.2.2.2	0.20969696969697	.	238560001	238840000	#4848FF	1	0.25
chr1	238840001	239160000	B.2.2.1.2.2.2.1.1.2	0.0666666666666667	.	238840001	239160000	#0000FF	1	0.125
chr1	239160001	239320000	B.2.2.1.2.2.1.2.2.2.2	0.0690909090909091	.	239160001	239320000	#0000FF	1	0.125
chr1	239320001	239520000	B.2.2.1.2.2.1.2.1.2.1	0.0787878787878788	.	239320001	239520000	#0000FF	1	0.125
chr1	239520001	239680000	B.2.1.1.2.2.2.2.2.2	0.216969696969697	.	239520001	239680000	#4848FF	1	0.25
chr1	239680001	239880000	B.2.1.1.2.2.2.2.2.1	0.218181818181818	.	239680001	239880000	#4848FF	1	0.25
chr1	239880001	240080000	B.1.2.2.1.2.2.1	0.318787878787879	.	239880001	240080000	#9191FF	1	0.375
chr1	240080001	240160000	B.2.1.1.2.1.2.2.2	0.238787878787879	.	240080001	240160000	#4848FF	1	0.25
chr1	240160001	240360000	B.2.2.1.2.2.2.2.1.1.2	0.0606060606060606	.	240160001	240360000	#0000FF	1	0.125
chr1	240360001	240720000	B.2.2.2.2.2.1.2.1	0.00484848484848485	.	240360001	240720000	#0000FF	1	0.125
chr1	240720001	241120000	B.2.2.2.2.2.1.1	0.00606060606060606	.	240720001	241120000	#0000FF	1	0.125
chr1	241120001	241200000	B.2.1.2.1.2.1.2.2.2	0.189090909090909	.	241120001	241200000	#4848FF	1	0.25
chr1	241200001	241400000	B.2.2.2.2.1.1.2.2.1	0.016969696969697	.	241200001	241400000	#0000FF	1	0.125
chr1	241400001	241640000	B.2.2.1.2.2.1.2.2.2.1	0.0703030303030303	.	241400001	241640000	#0000FF	1	0.125
chr1	241640001	241840000	B.1.2.1.2.1.1.1.2.1.2.1	0.351515151515152	.	241640001	241840000	#9191FF	1	0.375
chr1	241840001	242040000	B.1.2.1.2.1.2.2.1.2.1	0.338181818181818	.	241840001	242040000	#9191FF	1	0.375
chr1	242040001	242200000	B.1.2.1.2.1.1.1.2.1.1	0.352727272727273	.	242040001	242200000	#9191FF	1	0.375
chr1	242200001	242560000	B.1.1.2.1.2.1.1.2	0.412121212121212	.	242200001	242560000	#DADAFF	1	0.5
chr1	242560001	242760000	B.1.1.2.1.1.2.2.2	0.414545454545455	.	242560001	242760000	#DADAFF	1	0.5
chr1	242760001	243280000	B.2.1.1.2.1.1.2.1.1	0.246060606060606	.	242760001	243280000	#4848FF	1	0.25
chr1	243280001	243440000	A.2.1.2.2.2.1.2.1.1	0.624242424242424	.	243280001	243440000	#FF9191	1	0.75
chr1	243440001	243960000	A.1.2.2.2.1.1.2.2.1.1	0.778181818181818	.	243440001	243960000	#FF4848	1	0.875
chr1	243960001	244040000	A.2.2.1.2.1.1.1.1	0.562424242424242	.	243960001	244040000	#FFDADA	1	0.625
chr1	244040001	244240000	A.2.1.2.2.2.2.1.2.1.2	0.616969696969697	.	244040001	244240000	#FF9191	1	0.75
chr1	244240001	244440000	A.2.2.2.1.2.2.1.1.2.2	0.505454545454545	.	244240001	244440000	#FFDADA	1	0.625
chr1	244440001	244640000	A.2.1.1.2.2.1.1.2.2	0.683636363636364	.	244440001	244640000	#FF9191	1	0.75
chr1	244640001	244760000	B.1.1.2.1.2.2.2	0.406060606060606	.	244640001	244760000	#DADAFF	1	0.5
chr1	244760001	244960000	A.2.2.1.1.2.1.2.2.2	0.573333333333333	.	244760001	244960000	#FFDADA	1	0.625
chr1	244960001	245240000	A.2.1.1.2.1.2.2.1.2.2.2	0.68969696969697	.	244960001	245240000	#FF9191	1	0.75
chr1	245240001	245480000	B.2.1.2.1.1.1.1.2.2.1	0.210909090909091	.	245240001	245480000	#4848FF	1	0.25
chr1	245480001	245680000	B.2.1.2.1.2.2.2.2	0.183030303030303	.	245480001	245680000	#4848FF	1	0.25
chr1	245680001	245920000	B.2.1.2.1.2.1.1.2.2	0.192727272727273	.	245680001	245920000	#4848FF	1	0.25
chr1	245920001	246200000	B.2.1.1.2.2.1.2.1.1.2	0.229090909090909	.	245920001	246200000	#4848FF	1	0.25
chr1	246200001	246640000	B.2.1.1.2.2.1.2.2.2.2	0.224242424242424	.	246200001	246640000	#4848FF	1	0.25
chr1	246640001	247000000	A.2.2.1.1.2.1.2.1.2.2	0.579393939393939	.	246640001	247000000	#FFDADA	1	0.625
chr1	247000001	247120000	A.2.1.2.2.2.1.2.2	0.621818181818182	.	247000001	247120000	#FF9191	1	0.75
chr1	247120001	247360000	A.2.2.2.1.2.2.1.1.1	0.507878787878788	.	247120001	247360000	#FFDADA	1	0.625
chr1	247360001	247640000	B.1.1.2.1.2.1.1.1	0.413333333333333	.	247360001	247640000	#DADAFF	1	0.5
chr1	247640001	248120000	B.2.2.2.2.1.1.1.1.1.2.2	0.0266666666666667	.	247640001	248120000	#0000FF	1	0.125
chr1	248120001	248240000	B.2.1.2.1.2.1.2.2.1	0.19030303030303	.	248120001	248240000	#4848FF	1	0.25
chr1	248240001	248760000	B.2.2.2.2.1.1.2.1.2.1.2	0.0193939393939394	.	248240001	248760000	#0000FF	1	0.125
chr1	248760001	248920000	B.2.1.1.2.1.2.1	0.242424242424242	.	248760001	248920000	#4848FF	1	0.25
chr1	249040001	249080000	B.2.1.1.2.1.2.1	0.242424242424242	.	249040001	249080000	#4848FF	1	0.25
chr1	249080001	249240000	A.1.2.2.2.1.2.2.1.2	0.76969696969697	.	249080001	249240000	#FF4848	1	0.875
chr2	1	200000	B.1.1.1.2.2.2.2.1.1	0.422991071428571	.	1	200000	#DADAFF	1	0.5
chr2	200001	320000	A.2.2.1.1.2.2.2.1.2.1	0.542410714285714	.	200001	320000	#FFDADA	1	0.625
chr2	320001	600000	B.1.2.1.2.2.1.1.2.2	0.334821428571429	.	320001	600000	#9191FF	1	0.375
chr2	600001	720000	A.2.2.1.2.1.2.2.1.2	0.527901785714286	.	600001	720000	#FFDADA	1	0.625
chr2	760001	1040000	B.1.2.1.2.2.2.1.1.2	0.330357142857143	.	760001	1040000	#9191FF	1	0.375
chr2	1040001	1200000	B.2.1.1.2.1.1.2.1.2.1	0.241071428571429	.	1040001	1200000	#4848FF	1	0.25
chr2	1200001	1560000	B.2.1.1.2.1.1.1.2.1.1	0.245535714285714	.	1200001	1560000	#4848FF	1	0.25
chr2	1560001	1840000	A.1.2.2.1.2.1.1.2.2	0.760044642857143	.	1560001	1840000	#FF4848	1	0.875
chr2	1840001	2040000	B.1.1.2.1.2.1.2.1	0.400669642857143	.	1840001	2040000	#DADAFF	1	0.5
chr2	2040001	2320000	B.2.1.1.2.1.1.1.2.2	0.243303571428571	.	2040001	2320000	#4848FF	1	0.25
chr2	2320001	2720000	B.2.1.2.2.1.1.1.1.1	0.161830357142857	.	2320001	2720000	#4848FF	1	0.25
chr2	2720001	3200000	B.2.1.1.2.1.2.2.1.2	0.228794642857143	.	2720001	3200000	#4848FF	1	0.25
chr2	3200001	3360000	B.1.1.1.2.2.1.2.2.2.2	0.426339285714286	.	3200001	3360000	#DADAFF	1	0.5
chr2	3360001	3520000	A.1.2.2.1.1.1.2.1.2.1	0.777901785714286	.	3360001	3520000	#FF4848	1	0.875
chr2	3560001	3680000	A.1.2.2.1.1.1.2.1.2.1	0.777901785714286	.	3560001	3680000	#FF4848	1	0.875
chr2	3680001	3960000	B.1.2.1.2.1.2.1.1.1	0.34375	.	3680001	3960000	#9191FF	1	0.375
chr2	3960001	4640000	B.2.2.1.2.1.1.2.1.2	0.0714285714285714	.	3960001	4640000	#0000FF	1	0.125
chr2	4640001	4920000	B.2.2.1.1.2.1.1.2.2.1	0.0948660714285714	.	4640001	4920000	#0000FF	1	0.125
chr2	4920001	5040000	B.2.1.1.2.2.1.1.1.1.2.1.1	0.225446428571429	.	4920001	5040000	#4848FF	1	0.25
chr2	5120001	5440000	B.2.2.1.2.1.1.2.2.1	0.0703125	.	5120001	5440000	#0000FF	1	0.125
chr2	5440001	5880000	B.2.2.1.2.1.1.1.2.1.1	0.0792410714285714	.	5440001	5880000	#0000FF	1	0.125
chr2	5880001	6240000	B.2.2.1.1.2.1.1.2.2.2.1	0.09375	.	5880001	6240000	#0000FF	1	0.125
chr2	6240001	6360000	B.2.1.1.2.1.1.1.1	0.246651785714286	.	6240001	6360000	#4848FF	1	0.25
chr2	6360001	6520000	B.2.1.2.2.1.2.1.1	0.151785714285714	.	6360001	6520000	#4848FF	1	0.25
chr2	6520001	7000000	B.2.1.2.2.2.2.2.2.2.2	0.116071428571429	.	6520001	7000000	#4848FF	1	0.25
chr2	7000001	7280000	A.2.2.1.1.2.2.1.1.1	0.549107142857143	.	7000001	7280000	#FFDADA	1	0.625
chr2	7280001	7520000	B.1.1.2.1.2.2.1.2.1	0.395089285714286	.	7280001	7520000	#DADAFF	1	0.5
chr2	7520001	7600000	B.1.1.1.2.2.1.2.1.1	0.430803571428571	.	7520001	7600000	#DADAFF	1	0.5
chr2	7600001	7760000	B.1.1.1.2.2.1.2.2.2.1	0.427455357142857	.	7600001	7760000	#DADAFF	1	0.5
chr2	7760001	8080000	A.2.2.1.1.2.2.1.2.1	0.546875	.	7760001	8080000	#FFDADA	1	0.625
chr2	8080001	8240000	A.2.1.1.2.2.1.1.2.2.2	0.6484375	.	8080001	8240000	#FF9191	1	0.75
chr2	8240001	8480000	A.1.2.1.1.2.2.2.1.1.1	0.838169642857143	.	8240001	8480000	#FF4848	1	0.875
chr2	8480001	8560000	A.2.1.2.2.1.1.1	0.602678571428571	.	8480001	8560000	#FF9191	1	0.75
chr2	8560001	8640000	A.2.1.2.2.1.1.2.1.2	0.600446428571429	.	8560001	8640000	#FF9191	1	0.75
chr2	8640001	8880000	A.2.1.1.1.2.1.1.2.1	0.691964285714286	.	8640001	8880000	#FF9191	1	0.75
chr2	8880001	9040000	A.1.2.2.1.1.1.2.2.2.1.2	0.772321428571429	.	8880001	9040000	#FF4848	1	0.875
chr2	9040001	9280000	A.2.1.1.1.2.1.1.1.2	0.693080357142857	.	9040001	9280000	#FF9191	1	0.75
chr2	9280001	9600000	A.1.1.1.2.2.1.1.1	0.963169642857143	.	9280001	9600000	#FF0000	1	1
chr2	9600001	9760000	A.1.2.1.1.1.2.1.2.1	0.857142857142857	.	9600001	9760000	#FF4848	1	0.875
chr2	9760001	9960000	A.1.2.1.1.1.2.2.2.1.2	0.852678571428571	.	9760001	9960000	#FF4848	1	0.875
chr2	9960001	10120000	A.1.2.1.2.2.2.2.1.1.1.2.1	0.791294642857143	.	9960001	10120000	#FF4848	1	0.875
chr2	10120001	10280000	A.1.2.1.2.2.1.2.1.2.2	0.8046875	.	10120001	10280000	#FF4848	1	0.875
chr2	10280001	10640000	A.1.2.2.1.1.1.1.1.1.2.2	0.783482142857143	.	10280001	10640000	#FF4848	1	0.875
chr2	10640001	10960000	A.2.1.1.1.2.1.2.1.2.1	0.6875	.	10640001	10960000	#FF9191	1	0.75
chr2	10960001	11240000	B.1.1.2.1.2.2.1.1.1.1	0.3984375	.	10960001	11240000	#DADAFF	1	0.5
chr2	11240001	11600000	A.1.1.2.2.1.2.1.2	0.904017857142857	.	11240001	11600000	#FF0000	1	1
chr2	11600001	11800000	B.1.1.1.2.2.1.1.2.1.2	0.433035714285714	.	11600001	11800000	#DADAFF	1	0.5
chr2	11800001	11960000	A.2.1.2.1.2.2.2.1.1	0.609375	.	11800001	11960000	#FF9191	1	0.75
chr2	11960001	12080000	A.2.2.2.1.1.1.1.1	0.5078125	.	11960001	12080000	#FFDADA	1	0.625
chr2	12080001	12280000	A.2.2.2.1.1.1.2	0.505580357142857	.	12080001	12280000	#FFDADA	1	0.625
chr2	12280001	12680000	A.1.2.2.1.2.1.1.1.1	0.764508928571429	.	12280001	12680000	#FF4848	1	0.875
chr2	12680001	12880000	A.1.2.2.1.2.1.2.2.2	0.755580357142857	.	12680001	12880000	#FF4848	1	0.875
chr2	12880001	13160000	A.2.2.1.1.2.2.1.2.2.2	0.544642857142857	.	12880001	13160000	#FFDADA	1	0.625
chr2	13160001	13480000	B.2.1.2.2.2.2.2.2.1.2.1	0.119419642857143	.	13160001	13480000	#4848FF	1	0.25
chr2	13480001	13760000	B.2.1.2.2.1.2.2.1.1	0.145089285714286	.	13480001	13760000	#4848FF	1	0.25
chr2	13760001	14240000	B.2.2.1.2.1.1.2.1.1.1.2	0.0736607142857143	.	13760001	14240000	#0000FF	1	0.125
chr2	14240001	14480000	B.2.1.2.2.2.2.2.1.2	0.122767857142857	.	14240001	14480000	#4848FF	1	0.25
chr2	14480001	14720000	B.2.1.2.2.1.2.2.1.2.1	0.143973214285714	.	14480001	14720000	#4848FF	1	0.25
chr2	14720001	14880000	B.2.1.1.2.1.1.1.2.1.2	0.244419642857143	.	14720001	14880000	#4848FF	1	0.25
chr2	14880001	15080000	B.1.2.2.2.1.1.2.2.2	0.299107142857143	.	14880001	15080000	#9191FF	1	0.375
chr2	15080001	15280000	B.2.1.1.2.1.1.2.2.2.1.1.1	0.237723214285714	.	15080001	15280000	#4848FF	1	0.25
chr2	15280001	15520000	B.1.1.2.2.1.1.2	0.387276785714286	.	15280001	15520000	#DADAFF	1	0.5
chr2	15520001	15680000	B.1.1.1.2.2.1.1.1	0.436383928571429	.	15520001	15680000	#DADAFF	1	0.5
chr2	15680001	15800000	A.2.2.1.1.2.2.2.1.1	0.543526785714286	.	15680001	15800000	#FFDADA	1	0.625
chr2	15800001	15920000	A.2.2.2.1.2.2.2.1.1	0.489955357142857	.	15800001	15920000	#FFDADA	1	0.625
chr2	15920001	16240000	B.1.2.2.1.2.1.2.1	0.3125	.	15920001	16240000	#9191FF	1	0.375
chr2	16240001	16280000	B.2.1.2.2.1.1.2.1.2.1	0.15625	.	16240001	16280000	#4848FF	1	0.25
chr2	16320001	16760000	B.2.1.2.2.1.1.2.1.2.1	0.15625	.	16320001	16760000	#4848FF	1	0.25
chr2	16760001	16960000	B.1.1.1.2.2.1.1.2.1.1.1	0.435267857142857	.	16760001	16960000	#DADAFF	1	0.5
chr2	16960001	17240000	B.2.1.2.2.2.2.1.2	0.125	.	16960001	17240000	#4848FF	1	0.25
chr2	17240001	17400000	B.2.1.1.2.2.1.1.2.2	0.21875	.	17240001	17400000	#4848FF	1	0.25
chr2	17400001	17680000	B.2.1.2.2.1.2.2.1.2.2	0.142857142857143	.	17400001	17680000	#4848FF	1	0.25
chr2	17680001	17880000	B.1.1.2.1.2.2.1.1.1.2	0.397321428571429	.	17680001	17880000	#DADAFF	1	0.5
chr2	17880001	18160000	A.2.1.1.2.2.1.2.2.2	0.645089285714286	.	17880001	18160000	#FF9191	1	0.75
chr2	18160001	18560000	A.2.2.2.1.1.2.1.2.2	0.502232142857143	.	18160001	18560000	#FFDADA	1	0.625
chr2	18560001	18840000	A.1.2.2.1.2.2.1.1.1	0.754464285714286	.	18560001	18840000	#FF4848	1	0.875
chr2	18840001	19160000	A.2.1.1.1.1.1.1.2.2	0.712053571428571	.	18840001	19160000	#FF9191	1	0.75
chr2	19160001	19480000	A.2.1.1.2.2.1.1.2.2.1	0.649553571428571	.	19160001	19480000	#FF9191	1	0.75
chr2	19480001	19600000	A.2.1.1.2.2.2.2.2.2	0.639508928571429	.	19480001	19600000	#FF9191	1	0.75
chr2	19600001	19920000	A.2.1.1.2.2.1.1.2.1.2	0.650669642857143	.	19600001	19920000	#FF9191	1	0.75
chr2	19920001	20120000	A.1.2.1.2.2.1.1.1.1	0.811383928571429	.	19920001	20120000	#FF4848	1	0.875
chr2	20120001	20320000	A.1.2.1.2.2.2.1.1.1.2	0.796875	.	20120001	20320000	#FF4848	1	0.875
chr2	20320001	20480000	A.1.2.2.1.1.2.1.1.2	0.768973214285714	.	20320001	20480000	#FF4848	1	0.875
chr2	20480001	20880000	A.1.1.1.1.1.2.2.1.2.1	0.988839285714286	.	20480001	20880000	#FF0000	1	1
chr2	20880001	21040000	A.1.2.2.1.1.1.2.2.1.2	0.774553571428571	.	20880001	21040000	#FF4848	1	0.875
chr2	21040001	21280000	A.1.2.2.1.2.1.2.1.2	0.7578125	.	21040001	21280000	#FF4848	1	0.875
chr2	21280001	21560000	A.2.2.1.2.1.2.1.2.1	0.53125	.	21280001	21560000	#FFDADA	1	0.625
chr2	21560001	21800000	B.1.2.1.2.1.1.1	0.345982142857143	.	21560001	21800000	#9191FF	1	0.375
chr2	21800001	22080000	B.1.2.1.2.1.1.2	0.344866071428571	.	21800001	22080000	#9191FF	1	0.375
chr2	22080001	22400000	B.1.2.1.2.2.1.2.1	0.333705357142857	.	22080001	22400000	#9191FF	1	0.375
chr2	22400001	22680000	B.1.2.2.2.1.1.2.2.1	0.300223214285714	.	22400001	22680000	#9191FF	1	0.375
chr2	22680001	22800000	B.1.2.1.2.1.2.1.2	0.340401785714286	.	22680001	22800000	#9191FF	1	0.375
chr2	22800001	23040000	B.2.1.1.2.1.1.2.2.2.2	0.234375	.	22800001	23040000	#4848FF	1	0.25
chr2	23040001	23240000	B.1.2.1.2.2.1.2.2	0.332589285714286	.	23040001	23240000	#9191FF	1	0.375
chr2	23240001	23560000	B.1.1.2.1.2.2.1.2.2	0.393973214285714	.	23240001	23560000	#DADAFF	1	0.5
chr2	23560001	23760000	A.2.1.2.2.1.1.2.2	0.599330357142857	.	23560001	23760000	#FF9191	1	0.75
chr2	23760001	24000000	A.2.1.1.1.2.1.1.1.1	0.694196428571429	.	23760001	24000000	#FF9191	1	0.75
chr2	24000001	24280000	A.1.1.2.2.1.2.2.1.2.1.2	0.8984375	.	24000001	24280000	#FF0000	1	1
chr2	24280001	24360000	A.1.2.1.2.2.2.2.2	0.786830357142857	.	24280001	24360000	#FF4848	1	0.875
chr2	24360001	24440000	A.2.1.1.1.2.2.1.1.2.2	0.680803571428571	.	24360001	24440000	#FF9191	1	0.75
chr2	24440001	24600000	A.1.2.1.1.1.2.1.2.2	0.856026785714286	.	24440001	24600000	#FF4848	1	0.875
chr2	24600001	24720000	A.1.2.2.1.1.2.1.1.1	0.770089285714286	.	24600001	24720000	#FF4848	1	0.875
chr2	24720001	25040000	A.1.1.2.2.1.1.1.2.2.2	0.912946428571429	.	24720001	25040000	#FF0000	1	1
chr2	25040001	25160000	A.1.2.2.1.1.2.2.2	0.765625	.	25040001	25160000	#FF4848	1	0.875
chr2	25160001	25400000	A.1.2.1.2.2.2.1.1.2.2	0.794642857142857	.	25160001	25400000	#FF4848	1	0.875
chr2	25400001	25760000	A.1.2.1.1.1.2.2.2.2	0.8515625	.	25400001	25760000	#FF4848	1	0.875
chr2	25760001	26080000	A.1.2.1.2.2.2.2.1.2	0.787946428571429	.	25760001	26080000	#FF4848	1	0.875
chr2	26080001	26600000	A.1.1.2.1.1.2.1	0.935267857142857	.	26080001	26600000	#FF0000	1	1
chr2	26600001	27000000	A.1.2.1.1.1.2.2.1	0.854910714285714	.	26600001	27000000	#FF4848	1	0.875
chr2	27000001	27160000	A.2.1.2.1.2.1.2.1	0.622767857142857	.	27000001	27160000	#FF9191	1	0.75
chr2	27160001	27520000	A.1.1.2.2.1.1.1.2.1.1	0.916294642857143	.	27160001	27520000	#FF0000	1	1
chr2	27520001	27640000	A.1.2.1.2.2.2.1.1.2.1	0.795758928571429	.	27520001	27640000	#FF4848	1	0.875
chr2	27640001	27880000	A.1.1.2.2.1.1.1.2.1.2	0.915178571428571	.	27640001	27880000	#FF0000	1	1
chr2	27880001	28320000	A.1.1.1.1.1.2.2.1.1	0.989955357142857	.	27880001	28320000	#FF0000	1	1
chr2	28320001	28440000	A.1.2.1.2.2.2.1.2	0.793526785714286	.	28320001	28440000	#FF4848	1	0.875
chr2	28440001	28680000	A.1.1.2.2.1.1.1.1.2.2	0.917410714285714	.	28440001	28680000	#FF0000	1	1
chr2	28680001	29160000	A.1.1.1.1.1.2.2.1.2.2	0.987723214285714	.	28680001	29160000	#FF0000	1	1
chr2	29160001	29480000	A.2.1.1.2.2.1.2.2.1	0.646205357142857	.	29160001	29480000	#FF9191	1	0.75
chr2	29480001	29920000	B.2.1.1.2.2.1.1.1.1.1	0.2265625	.	29480001	29920000	#4848FF	1	0.25
chr2	29920001	30360000	B.1.2.2.2.1.2.1	0.297991071428571	.	29920001	30360000	#9191FF	1	0.375
chr2	30360001	30760000	A.1.1.2.1.2.2.2	0.920758928571429	.	30360001	30760000	#FF0000	1	1
chr2	30760001	30960000	A.1.2.2.1.2.1.2.1.1	0.758928571428571	.	30760001	30960000	#FF4848	1	0.875
chr2	30960001	31120000	B.1.2.1.2.2.2.1.1.1	0.331473214285714	.	30960001	31120000	#9191FF	1	0.375
chr2	31120001	31400000	B.1.1.1.2.2.2.2.1.2	0.421875	.	31120001	31400000	#DADAFF	1	0.5
chr2	31400001	31600000	A.2.2.1.1.2.2.2.2	0.540178571428571	.	31400001	31600000	#FFDADA	1	0.625
chr2	31600001	32080000	B.2.1.2.2.1.1.2.1.2.2	0.155133928571429	.	31600001	32080000	#4848FF	1	0.25
chr2	32080001	32560000	A.1.2.2.1.2.1.2.2.1	0.756696428571429	.	32080001	32560000	#FF4848	1	0.875
chr2	32560001	32720000	A.1.1.2.2.1.2.2.1.2.2.2	0.896205357142857	.	32560001	32720000	#FF0000	1	1
chr2	32720001	32800000	A.1.2.2.1.2.2.2	0.748883928571429	.	32720001	32800000	#FF4848	1	0.875
chr2	32800001	33000000	A.1.1.2.2.1.2.2.1.2.2.1	0.897321428571429	.	32800001	33000000	#FF0000	1	1
chr2	33000001	33240000	A.1.1.2.2.1.2.2.1.1.1.1	0.902901785714286	.	33000001	33240000	#FF0000	1	1
chr2	33240001	33840000	A.1.1.1.1.1.1.1.2	0.996651785714286	.	33240001	33840000	#FF0000	1	1
chr2	33840001	34120000	B.1.2.1.2.1.2.1.1.2.1	0.342633928571429	.	33840001	34120000	#9191FF	1	0.375
chr2	34120001	34360000	B.1.2.2.2.1.2.2.2	0.295758928571429	.	34120001	34360000	#9191FF	1	0.375
chr2	34360001	34680000	B.2.1.2.2.2.2.2.2.2.1	0.1171875	.	34360001	34680000	#4848FF	1	0.25
chr2	34680001	34800000	B.2.1.1.2.1.1.2.2.1	0.238839285714286	.	34680001	34800000	#4848FF	1	0.25
chr2	34800001	35000000	B.2.1.1.2.2.1.1.1.2	0.222098214285714	.	34800001	35000000	#4848FF	1	0.25
chr2	35000001	35440000	B.2.2.1.2.1.1.1.2.1.2.2	0.0770089285714286	.	35000001	35440000	#0000FF	1	0.125
chr2	35440001	36040000	B.2.2.1.1.2.1.2.2.1	0.0892857142857143	.	35440001	36040000	#0000FF	1	0.125
chr2	36040001	36560000	B.2.1.2.2.2.2.1.1.2.1	0.127232142857143	.	36040001	36560000	#4848FF	1	0.25
chr2	36560001	36840000	A.1.2.1.2.2.1.1.2.1	0.809151785714286	.	36560001	36840000	#FF4848	1	0.875
chr2	36840001	37080000	A.2.2.1.1.2.1.1	0.552455357142857	.	36840001	37080000	#FFDADA	1	0.625
chr2	37080001	37280000	A.1.2.1.1.2.2.2.1.1.2	0.837053571428571	.	37080001	37280000	#FF4848	1	0.875
chr2	37280001	37560000	A.1.1.1.2.2.1.2.2.1	0.952008928571429	.	37280001	37560000	#FF0000	1	1
chr2	37560001	38040000	A.1.1.1.1.1.1.2.1	0.995535714285714	.	37560001	38040000	#FF0000	1	1
chr2	38040001	38160000	A.1.2.1.2.2.2.1.1.1.1	0.797991071428571	.	38040001	38160000	#FF4848	1	0.875
chr2	38160001	38520000	A.1.1.2.2.1.1.1.1.2.1	0.918526785714286	.	38160001	38520000	#FF0000	1	1
chr2	38520001	38760000	A.1.2.1.1.1.1.1.2.2	0.864955357142857	.	38520001	38760000	#FF4848	1	0.875
chr2	38760001	39080000	A.1.1.2.2.1.1.1.1.1	0.919642857142857	.	38760001	39080000	#FF0000	1	1
chr2	39080001	39320000	A.1.2.1.2.2.1.2.1.2.1	0.805803571428571	.	39080001	39320000	#FF4848	1	0.875
chr2	39320001	39440000	A.1.2.2.1.1.2.2.1	0.766741071428571	.	39320001	39440000	#FF4848	1	0.875
chr2	39440001	40040000	A.1.1.1.1.1.2.1.2	0.991071428571429	.	39440001	40040000	#FF0000	1	1
chr2	40040001	40320000	A.2.2.1.2.1.2.1.1.1	0.533482142857143	.	40040001	40320000	#FFDADA	1	0.625
chr2	40320001	40760000	A.2.1.2.1.2.1.1.2.2	0.623883928571429	.	40320001	40760000	#FF9191	1	0.75
chr2	40760001	40880000	A.2.2.2.1.2.1.1.2.2.2	0.495535714285714	.	40760001	40880000	#FFDADA	1	0.625
chr2	40880001	41120000	B.1.1.2.1.2.1.1.1	0.402901785714286	.	40880001	41120000	#DADAFF	1	0.5
chr2	41120001	41280000	B.1.1.2.2.2.2.2	0.368303571428571	.	41120001	41280000	#DADAFF	1	0.5
chr2	41280001	41400000	B.1.1.1.2.1.1.2.2	0.440848214285714	.	41280001	41400000	#DADAFF	1	0.5
chr2	41400001	41640000	B.1.1.1.2.1.1.2.1	0.441964285714286	.	41400001	41640000	#DADAFF	1	0.5
chr2	41640001	42080000	A.2.1.1.2.2.1.1.2.1.1	0.651785714285714	.	41640001	42080000	#FF9191	1	0.75
chr2	42080001	42320000	A.1.1.2.2.2.2.1.2	0.875	.	42080001	42320000	#FF0000	1	1
chr2	42320001	42720000	A.1.1.2.1.1.2.2.2.2	0.930803571428571	.	42320001	42720000	#FF0000	1	1
chr2	42720001	43000000	A.1.2.1.2.2.1.2.1.1	0.806919642857143	.	42720001	43000000	#FF4848	1	0.875
chr2	43000001	43320000	A.1.1.2.2.1.1.2.1.1.1	0.911830357142857	.	43000001	43320000	#FF0000	1	1
chr2	43320001	43840000	A.1.1.1.1.1.1.1.1.1	1	.	43320001	43840000	#FF0000	1	1
chr2	43840001	44000000	A.1.2.1.1.1.2.2.2.1.1	0.853794642857143	.	43840001	44000000	#FF4848	1	0.875
chr2	44000001	44240000	A.1.2.1.1.1.2.1.1.1	0.859375	.	44000001	44240000	#FF4848	1	0.875
chr2	44240001	44600000	A.1.1.2.1.1.2.2.1.2	0.933035714285714	.	44240001	44600000	#FF0000	1	1
chr2	44600001	44840000	A.1.2.2.1.2.2.1.2.2	0.75	.	44600001	44840000	#FF4848	1	0.875
chr2	44840001	45160000	A.2.1.1.2.2.1.1.1	0.652901785714286	.	44840001	45160000	#FF9191	1	0.75
chr2	45160001	45800000	A.1.1.1.2.2.2.1.2	0.948660714285714	.	45160001	45800000	#FF0000	1	1
chr2	45800001	46240000	A.1.1.1.2.2.1.2.2.2	0.950892857142857	.	45800001	46240000	#FF0000	1	1
chr2	46240001	46480000	A.1.1.2.2.1.1.2.1.1.2	0.910714285714286	.	46240001	46480000	#FF0000	1	1
chr2	46480001	46640000	A.1.2.1.1.1.1.1.2.1.1	0.8671875	.	46480001	46640000	#FF4848	1	0.875
chr2	46640001	47160000	A.1.1.1.1.1.1.2.2.1	0.994419642857143	.	46640001	47160000	#FF0000	1	1
chr2	47160001	47640000	A.1.1.1.1.1.2.2.2.2	0.985491071428571	.	47160001	47640000	#FF0000	1	1
chr2	47640001	48000000	A.2.1.2.1.2.2.2.1.2	0.608258928571429	.	47640001	48000000	#FF9191	1	0.75
chr2	48000001	48160000	A.1.2.2.1.1.1.2.1.2.2	0.776785714285714	.	48000001	48160000	#FF4848	1	0.875
chr2	48160001	48280000	A.2.2.2.1.2.2.2.1.2.1	0.488839285714286	.	48160001	48280000	#FFDADA	1	0.625
chr2	48280001	48480000	A.2.2.1.1.2.2.2.1.2.2	0.541294642857143	.	48280001	48480000	#FFDADA	1	0.625
chr2	48480001	48840000	A.1.2.2.1.1.1.2.1.1	0.779017857142857	.	48480001	48840000	#FF4848	1	0.875
chr2	48840001	49280000	B.2.1.1.2.1.2.1.2	0.232142857142857	.	48840001	49280000	#4848FF	1	0.25
chr2	49280001	49560000	B.2.2.1.1.2.1.1.2.1	0.0959821428571429	.	49280001	49560000	#0000FF	1	0.125
chr2	49560001	49680000	B.2.1.1.2.2.1.1.1.1.2.2	0.223214285714286	.	49560001	49680000	#4848FF	1	0.25
chr2	49680001	49880000	B.2.1.2.2.1.1.1.2.2	0.158482142857143	.	49680001	49880000	#4848FF	1	0.25
chr2	49880001	50040000	B.1.2.2.2.1.2.2.1	0.296875	.	49880001	50040000	#9191FF	1	0.375
chr2	50040001	50240000	B.2.1.1.2.1.1.2.1.1	0.2421875	.	50040001	50240000	#4848FF	1	0.25
chr2	50240001	50440000	B.1.2.2.2.1.1.2.1	0.301339285714286	.	50240001	50440000	#9191FF	1	0.375
chr2	50440001	50720000	B.2.1.1.2.2.2.1.2.1	0.213169642857143	.	50440001	50720000	#4848FF	1	0.25
chr2	50720001	50960000	B.2.1.1.2.2.2.1.1	0.214285714285714	.	50720001	50960000	#4848FF	1	0.25
chr2	50960001	51080000	B.1.2.2.1.2.1.2.2	0.311383928571429	.	50960001	51080000	#9191FF	1	0.375
chr2	51080001	51520000	B.2.1.2.2.1.1.2.2.2	0.152901785714286	.	51080001	51520000	#4848FF	1	0.25
chr2	51520001	51960000	B.2.1.2.2.2.2.1.1.1	0.128348214285714	.	51520001	51960000	#4848FF	1	0.25
chr2	51960001	52160000	B.2.1.2.2.1.2.1.2.1.2.1	0.149553571428571	.	51960001	52160000	#4848FF	1	0.25
chr2	52160001	52400000	B.2.1.2.2.1.2.1.2.1.1	0.150669642857143	.	52160001	52400000	#4848FF	1	0.25
chr2	52400001	52600000	B.2.1.2.2.1.2.2.2.2	0.140625	.	52400001	52600000	#4848FF	1	0.25
chr2	52600001	53080000	B.2.2.1.2.1.1.1.2.1.2.1	0.078125	.	52600001	53080000	#0000FF	1	0.125
chr2	53080001	53640000	B.2.1.2.2.1.1.2.1.1	0.157366071428571	.	53080001	53640000	#4848FF	1	0.25
chr2	53640001	53960000	A.2.2.2.1.1.2.2.2	0.5	.	53640001	53960000	#FFDADA	1	0.625
chr2	53960001	54280000	A.1.2.1.1.2.2.2.1.2.1	0.8359375	.	53960001	54280000	#FF4848	1	0.875
chr2	54280001	54640000	A.1.1.2.2.1.2.1.1.1	0.907366071428571	.	54280001	54640000	#FF0000	1	1
chr2	54640001	54920000	A.1.1.1.2.2.1.2.1.1.2.1	0.955357142857143	.	54640001	54920000	#FF0000	1	1
chr2	54920001	55160000	A.1.2.1.1.2.2.2.2.1	0.832589285714286	.	54920001	55160000	#FF4848	1	0.875
chr2	55160001	55520000	A.1.1.1.2.2.1.2.1.1.1	0.956473214285714	.	55160001	55520000	#FF0000	1	1
chr2	55520001	55600000	A.2.1.1.1.2.2.1.1.2.1	0.681919642857143	.	55520001	55600000	#FF9191	1	0.75
chr2	55600001	55880000	A.1.1.2.2.1.2.2.1.1.2	0.900669642857143	.	55600001	55880000	#FF0000	1	1
chr2	55880001	56040000	A.2.1.1.1.2.1.1.2.2.1	0.690848214285714	.	55880001	56040000	#FF9191	1	0.75
chr2	56040001	56240000	A.1.2.1.1.2.2.1.1	0.842633928571429	.	56040001	56240000	#FF4848	1	0.875
chr2	56240001	56680000	B.1.2.1.2.2.1.1.1.2	0.337053571428571	.	56240001	56680000	#9191FF	1	0.375
chr2	56680001	57040000	B.2.1.1.2.1.2.2.2	0.227678571428571	.	56680001	57040000	#4848FF	1	0.25
chr2	57040001	57280000	B.2.1.2.2.2.2.2.2.1.1.2	0.120535714285714	.	57040001	57280000	#4848FF	1	0.25
chr2	57280001	57360000	B.2.1.1.2.2.1.2.1.2	0.216517857142857	.	57280001	57360000	#4848FF	1	0.25
chr2	57360001	57480000	B.2.1.1.2.1.1.2.2.2.1.2	0.235491071428571	.	57360001	57480000	#4848FF	1	0.25
chr2	57480001	57880000	B.2.1.2.2.2.2.2.2.1.2.2	0.118303571428571	.	57480001	57880000	#4848FF	1	0.25
chr2	57880001	58240000	B.2.1.1.2.1.2.1.1	0.233258928571429	.	57880001	58240000	#4848FF	1	0.25
chr2	58240001	58480000	B.1.1.1.2.2.1.1.2.2	0.431919642857143	.	58240001	58480000	#DADAFF	1	0.5
chr2	58480001	58920000	B.2.1.2.2.2.2.1.1.2.2	0.126116071428571	.	58480001	58920000	#4848FF	1	0.25
chr2	58920001	59000000	B.2.1.2.2.1.1.1.1.2	0.160714285714286	.	58920001	59000000	#4848FF	1	0.25
chr2	59000001	59120000	B.2.1.1.2.1.1.2.2.2.1.1.2	0.236607142857143	.	59000001	59120000	#4848FF	1	0.25
chr2	59120001	59600000	B.2.2.1.1.2.1.2.2.2	0.0881696428571429	.	59120001	59600000	#0000FF	1	0.125
chr2	59600001	59720000	B.2.1.2.2.1.2.1.2.2.1	0.147321428571429	.	59600001	59720000	#4848FF	1	0.25
chr2	59720001	59840000	B.2.1.2.2.2.1.2.1.2.2.1	0.1328125	.	59720001	59840000	#4848FF	1	0.25
chr2	59840001	60040000	B.2.1.2.2.2.2.2.2.1.1.1	0.121651785714286	.	59840001	60040000	#4848FF	1	0.25
chr2	60040001	60280000	B.2.1.2.2.1.2.2.2.1	0.141741071428571	.	60040001	60280000	#4848FF	1	0.25
chr2	60280001	60480000	B.2.1.2.2.2.2.2.1.1	0.123883928571429	.	60280001	60480000	#4848FF	1	0.25
chr2	60480001	60920000	B.1.2.2.2.1.1.1	0.302455357142857	.	60480001	60920000	#9191FF	1	0.375
chr2	60920001	61360000	A.2.1.1.1.2.1.2.1.2.2	0.686383928571429	.	60920001	61360000	#FF9191	1	0.75
chr2	61360001	61560000	A.1.2.1.1.2.2.2.1.2.2.2	0.833705357142857	.	61360001	61560000	#FF4848	1	0.875
chr2	61560001	61760000	A.1.2.1.1.2.2.2.1.2.2.1	0.834821428571429	.	61560001	61760000	#FF4848	1	0.875
chr2	61760001	62080000	A.2.1.1.1.2.1.2.2.1	0.685267857142857	.	61760001	62080000	#FF9191	1	0.75
chr2	62080001	62240000	A.1.2.2.1.1.1.2.2.1.1	0.775669642857143	.	62080001	62240000	#FF4848	1	0.875
chr2	62240001	62520000	A.1.1.2.2.1.2.2.2	0.895089285714286	.	62240001	62520000	#FF0000	1	1
chr2	62520001	62720000	A.2.1.2.1.2.2.2.2.2.1.1	0.606026785714286	.	62520001	62720000	#FF9191	1	0.75
chr2	62720001	62880000	A.2.2.1.2.1.2.2.2.1	0.526785714285714	.	62720001	62880000	#FFDADA	1	0.625
chr2	62880001	63040000	A.2.2.1.1.1.1.1.1	0.573660714285714	.	62880001	63040000	#FFDADA	1	0.625
chr2	63040001	63320000	A.2.2.2.1.1.2.1.1	0.504464285714286	.	63040001	63320000	#FFDADA	1	0.625
chr2	63320001	63600000	B.1.2.1.2.1.2.1.1.2.2	0.341517857142857	.	63320001	63600000	#9191FF	1	0.375
chr2	63600001	63760000	A.2.2.2.1.2.2.2.1.2.2	0.487723214285714	.	63600001	63760000	#FFDADA	1	0.625
chr2	63760001	63920000	A.2.1.1.1.2.1.1.2.2.2	0.689732142857143	.	63760001	63920000	#FF9191	1	0.75
chr2	63920001	64240000	A.1.1.2.1.1.2.2.2.1	0.931919642857143	.	63920001	64240000	#FF0000	1	1
chr2	64240001	64560000	A.1.1.1.2.2.1.1.2.1.2.1	0.959821428571429	.	64240001	64560000	#FF0000	1	1
chr2	64560001	64720000	A.1.2.1.1.1.1.1.1	0.868303571428571	.	64560001	64720000	#FF4848	1	0.875
chr2	64720001	65080000	A.1.1.1.1.1.1.2.2.2	0.993303571428571	.	64720001	65080000	#FF0000	1	1
chr2	65080001	65320000	A.1.1.2.2.1.1.1.2.2.1	0.9140625	.	65080001	65320000	#FF0000	1	1
chr2	65320001	65840000	A.1.1.1.2.2.1.1.2.1.1.1	0.962053571428571	.	65320001	65840000	#FF0000	1	1
chr2	65840001	66200000	A.2.2.2.1.2.1.2.2	0.4921875	.	65840001	66200000	#FFDADA	1	0.625
chr2	66200001	66480000	B.1.1.2.1.2.1.1.2	0.401785714285714	.	66200001	66480000	#DADAFF	1	0.5
chr2	66480001	66640000	A.2.2.2.1.2.1.1.2.2.1	0.496651785714286	.	66480001	66640000	#FFDADA	1	0.625
chr2	66640001	66800000	A.2.1.1.2.2.2.2.2.1	0.640625	.	66640001	66800000	#FF9191	1	0.75
chr2	66800001	67120000	A.2.2.2.1.2.1.2.1.1	0.494419642857143	.	66800001	67120000	#FFDADA	1	0.625
chr2	67120001	67480000	B.1.1.1.2.1.1.1	0.443080357142857	.	67120001	67480000	#DADAFF	1	0.5
chr2	67480001	67680000	A.2.1.2.1.2.1.1.2.1.1.2	0.626116071428571	.	67480001	67680000	#FF9191	1	0.75
chr2	67680001	67840000	A.2.2.2.1.2.1.1.2.1	0.497767857142857	.	67680001	67840000	#FFDADA	1	0.625
chr2	67840001	68040000	A.2.2.1.2.1.2.1.1.2	0.532366071428571	.	67840001	68040000	#FFDADA	1	0.625
chr2	68040001	68360000	A.2.1.1.1.1.1.1.2.1	0.713169642857143	.	68040001	68360000	#FF9191	1	0.75
chr2	68360001	68520000	A.1.2.2.1.1.1.1.1.1.2.1	0.784598214285714	.	68360001	68520000	#FF4848	1	0.875
chr2	68520001	68720000	A.2.1.1.2.2.2.1.1	0.643973214285714	.	68520001	68720000	#FF9191	1	0.75
chr2	68720001	68920000	A.2.2.1.2.1.2.2.2.2	0.525669642857143	.	68720001	68920000	#FFDADA	1	0.625
chr2	68920001	69200000	A.1.2.2.1.1.1.1.1.1.1	0.785714285714286	.	68920001	69200000	#FF4848	1	0.875
chr2	69200001	69560000	A.1.1.1.2.2.2.1.1	0.949776785714286	.	69200001	69560000	#FF0000	1	1
chr2	69560001	69680000	A.1.1.2.2.1.1.2.2	0.908482142857143	.	69560001	69680000	#FF0000	1	1
chr2	69680001	70160000	A.1.1.1.1.1.1.1.1.2.2	0.997767857142857	.	69680001	70160000	#FF0000	1	1
chr2	70160001	70520000	A.1.1.1.2.2.1.2.1.1.2.2	0.954241071428571	.	70160001	70520000	#FF0000	1	1
chr2	70520001	70880000	B.1.1.2.1.2.2.1.1.2	0.396205357142857	.	70520001	70880000	#DADAFF	1	0.5
chr2	70880001	71120000	B.1.2.1.2.2.1.1.2.1	0.3359375	.	70880001	71120000	#9191FF	1	0.375
chr2	71120001	71520000	A.2.1.1.1.2.1.2.1.1	0.688616071428571	.	71120001	71520000	#FF9191	1	0.75
chr2	71520001	71720000	A.1.2.2.1.1.1.2.2.2.1.1	0.7734375	.	71520001	71720000	#FF4848	1	0.875
chr2	71720001	71840000	A.2.1.1.2.2.2.2.1	0.641741071428571	.	71720001	71840000	#FF9191	1	0.75
chr2	71840001	72120000	A.1.2.2.1.2.2.1.1.2	0.753348214285714	.	71840001	72120000	#FF4848	1	0.875
chr2	72120001	72200000	A.2.2.1.1.2.2.1.2.2.1	0.545758928571429	.	72120001	72200000	#FFDADA	1	0.625
chr2	72200001	72320000	A.2.2.2.1.2.1.1.1	0.498883928571429	.	72200001	72320000	#FFDADA	1	0.625
chr2	72320001	72400000	A.2.2.1.2.1.2.1.2.2	0.530133928571429	.	72320001	72400000	#FFDADA	1	0.625
chr2	72400001	72720000	B.1.1.2.1.2.1.2.2	0.399553571428571	.	72400001	72720000	#DADAFF	1	0.5
chr2	72720001	73000000	A.2.2.2.1.1.2.1.2.1	0.503348214285714	.	72720001	73000000	#FFDADA	1	0.625
chr2	73000001	73120000	A.2.1.2.2.1.1.2.1.1	0.6015625	.	73000001	73120000	#FF9191	1	0.75
chr2	73120001	73280000	A.2.1.1.1.2.2.1.2.2	0.678571428571429	.	73120001	73280000	#FF9191	1	0.75
chr2	73280001	73480000	A.1.2.1.2.2.1.1.1.2	0.810267857142857	.	73280001	73480000	#FF4848	1	0.875
chr2	73480001	73680000	A.2.2.1.2.1.2.2.1.1	0.529017857142857	.	73480001	73680000	#FFDADA	1	0.625
chr2	73680001	73960000	A.2.2.1.1.2.2.1.1.2	0.547991071428571	.	73680001	73960000	#FFDADA	1	0.625
chr2	73960001	74240000	A.1.1.2.2.1.2.2.1.2.1.1	0.899553571428571	.	73960001	74240000	#FF0000	1	1
chr2	74240001	74360000	A.2.1.1.1.2.2.1.1.1	0.683035714285714	.	74240001	74360000	#FF9191	1	0.75
chr2	74360001	74480000	A.1.2.1.1.1.2.1.1.2	0.858258928571429	.	74360001	74480000	#FF4848	1	0.875
chr2	74480001	74600000	A.1.2.2.1.1.2.1.2	0.767857142857143	.	74480001	74600000	#FF4848	1	0.875
chr2	74600001	74840000	A.1.1.2.2.1.2.2.1.1.1.2	0.901785714285714	.	74600001	74840000	#FF0000	1	1
chr2	74840001	75120000	A.1.2.2.1.2.1.1.1.2.1	0.763392857142857	.	74840001	75120000	#FF4848	1	0.875
chr2	75120001	75200000	B.1.1.1.2.2.1.2.1.2	0.4296875	.	75120001	75200000	#DADAFF	1	0.5
chr2	75200001	75440000	B.1.2.1.2.2.1.1.1.1	0.338169642857143	.	75200001	75440000	#9191FF	1	0.375
chr2	75440001	75640000	B.2.1.1.2.2.2.1.2.2	0.212053571428571	.	75440001	75640000	#4848FF	1	0.25
chr2	75640001	75840000	B.2.1.1.2.2.1.1.2.1.1	0.220982142857143	.	75640001	75840000	#4848FF	1	0.25
chr2	75840001	75960000	B.1.1.1.2.2.1.1.2.1.1.2	0.434151785714286	.	75840001	75960000	#DADAFF	1	0.5
chr2	75960001	76120000	B.2.1.1.2.2.1.1.2.1.2	0.219866071428571	.	75960001	76120000	#4848FF	1	0.25
chr2	76120001	76560000	B.2.2.1.2.1.1.2.1.1.2	0.0725446428571429	.	76120001	76560000	#0000FF	1	0.125
chr2	76560001	76800000	B.2.2.1.2.1.1.1.1	0.0803571428571429	.	76560001	76800000	#0000FF	1	0.125
chr2	76800001	77160000	B.2.2.1.2.1.1.2.1.1.1.1	0.0747767857142857	.	76800001	77160000	#0000FF	1	0.125
chr2	77160001	77480000	B.2.2.1.2.1.2.2	0.0602678571428571	.	77160001	77480000	#0000FF	1	0.125
chr2	77480001	77600000	B.2.1.2.2.1.2.1.2.1.2.2	0.1484375	.	77480001	77600000	#4848FF	1	0.25
chr2	77600001	77680000	B.2.1.1.2.2.1.1.1.1.2.1.2	0.224330357142857	.	77600001	77680000	#4848FF	1	0.25
chr2	77680001	78000000	B.2.2.1.1.2.2.2.1.1	0.0837053571428571	.	77680001	78000000	#0000FF	1	0.125
chr2	78000001	78080000	B.2.1.2.2.1.1.1.2.1	0.159598214285714	.	78000001	78080000	#4848FF	1	0.25
chr2	78080001	78440000	B.2.2.1.2.1.1.1.2.2	0.0758928571428571	.	78080001	78440000	#0000FF	1	0.125
chr2	78440001	78800000	B.2.2.1.2.1.1.2.2.2	0.0691964285714286	.	78440001	78800000	#0000FF	1	0.125
chr2	78800001	78960000	B.2.1.2.2.1.2.1.2.2.2	0.146205357142857	.	78800001	78960000	#4848FF	1	0.25
chr2	78960001	79080000	B.2.1.1.2.1.1.2.1.2.2	0.239955357142857	.	78960001	79080000	#4848FF	1	0.25
chr2	79080001	79800000	B.2.2.2.2.1.1.1.1	0.0145089285714286	.	79080001	79800000	#0000FF	1	0.125
chr2	79800001	80280000	B.2.2.2.1.1.1.1	0.0334821428571429	.	79800001	80280000	#0000FF	1	0.125
chr2	80280001	80840000	B.2.2.2.1.1.1.2	0.0323660714285714	.	80280001	80840000	#0000FF	1	0.125
chr2	80840001	81040000	B.2.2.1.1.2.2.2.1.2	0.0825892857142857	.	80840001	81040000	#0000FF	1	0.125
chr2	81040001	81240000	B.2.2.1.2.1.2.1.1.2	0.0669642857142857	.	81040001	81240000	#0000FF	1	0.125
chr2	81240001	81480000	B.2.2.1.2.1.2.1.1.1	0.0680803571428571	.	81240001	81480000	#0000FF	1	0.125
chr2	81480001	81600000	B.2.1.2.2.2.1.2.1.2.2.2.1	0.131696428571429	.	81480001	81600000	#4848FF	1	0.25
chr2	81600001	81960000	B.2.2.1.2.1.2.1.2.2.2	0.0613839285714286	.	81600001	81960000	#0000FF	1	0.125
chr2	81960001	82160000	B.2.2.1.1.2.1.1.2.2.2.2	0.0926339285714286	.	81960001	82160000	#0000FF	1	0.125
chr2	82160001	82560000	B.2.2.2.1.1.2	0.03125	.	82160001	82560000	#0000FF	1	0.125
chr2	82560001	82680000	B.2.1.2.2.2.1.2.1.2.1.1	0.135044642857143	.	82560001	82680000	#4848FF	1	0.25
chr2	82680001	83200000	B.2.2.2.2.2.2	0.00111607142857143	.	82680001	83200000	#0000FF	1	0.125
chr2	83200001	83360000	B.2.1.2.2.2.1.2.1.2.2.2.2	0.130580357142857	.	83200001	83360000	#4848FF	1	0.25
chr2	83360001	83480000	B.2.1.1.2.2.1.2.2	0.215401785714286	.	83360001	83480000	#4848FF	1	0.25
chr2	83480001	83840000	B.2.2.1.2.1.2.1.2.2.1	0.0625	.	83480001	83840000	#0000FF	1	0.125
chr2	83840001	84400000	B.2.2.2.2.1.1.2	0.0122767857142857	.	83840001	84400000	#0000FF	1	0.125
chr2	84400001	84640000	B.2.2.1.1.2.1.1.1	0.0970982142857143	.	84400001	84640000	#0000FF	1	0.125
chr2	84640001	84760000	B.1.1.1.2.2.1.2.2.1	0.428571428571429	.	84640001	84760000	#DADAFF	1	0.5
chr2	84760001	85120000	B.2.1.1.2.2.2.2	0.2109375	.	84760001	85120000	#4848FF	1	0.25
chr2	85120001	85520000	A.1.1.2.1.2.2.1	0.921875	.	85120001	85520000	#FF0000	1	1
chr2	85520001	85600000	A.1.1.1.2.2.1.2.1.2	0.953125	.	85520001	85600000	#FF0000	1	1
chr2	85640001	85760000	A.1.1.1.2.2.1.2.1.2	0.953125	.	85640001	85760000	#FF0000	1	1
chr2	85760001	85960000	A.1.1.1.1.1.2.2.2.1	0.986607142857143	.	85760001	85960000	#FF0000	1	1
chr2	85960001	86080000	A.1.2.1.1.1.1.1.2.1.2	0.866071428571429	.	85960001	86080000	#FF4848	1	0.875
chr2	86080001	86440000	A.1.1.1.1.1.1.1.1.2.1	0.998883928571429	.	86080001	86440000	#FF0000	1	1
chr2	86440001	86880000	A.1.1.1.1.1.2.1.1	0.9921875	.	86440001	86880000	#FF0000	1	1
chr2	86880001	87040000	A.2.1.1.2.2.1.2.1	0.647321428571429	.	86880001	87040000	#FF9191	1	0.75
chr2	87040001	87160000	A.2.2.1.1.1.2.2.2.1.2	0.5546875	.	87040001	87160000	#FFDADA	1	0.625
chr2	87280001	87320000	A.2.2.1.1.1.2.2.2.1.2	0.5546875	.	87280001	87320000	#FFDADA	1	0.625
chr2	87320001	87560000	A.2.2.2.1.2.2.2.2	0.486607142857143	.	87320001	87560000	#FFDADA	1	0.625
chr2	87760001	87840000	A.2.2.2.1.2.2.2.2	0.486607142857143	.	87760001	87840000	#FFDADA	1	0.625
chr2	87840001	88000000	A.2.2.1.1.1.2.1.1.2.2	0.564732142857143	.	87840001	88000000	#FFDADA	1	0.625
chr2	88160001	88520000	B.1.1.2.1.2.2.2.2.1	0.391741071428571	.	88160001	88520000	#DADAFF	1	0.5
chr2	88520001	88840000	B.2.1.2.2.1.1.2.2.1	0.154017857142857	.	88520001	88840000	#4848FF	1	0.25
chr2	88840001	89000000	A.2.1.2.1.2.2.2.2.1	0.607142857142857	.	88840001	89000000	#FF9191	1	0.75
chr2	89000001	89320000	B.2.1.1.1.1.1.2.2.1	0.274553571428571	.	89000001	89320000	#4848FF	1	0.25
chr2	89320001	89640000	B.2.1.1.2.2.1.2.1.1	0.217633928571429	.	89320001	89640000	#4848FF	1	0.25
chr2	89880001	89920000	B.2.1.1.2.2.1.2.1.1	0.217633928571429	.	89880001	89920000	#4848FF	1	0.25
chr2	89920001	90280000	B.2.1.1.1.1.1.2.2.2	0.2734375	.	89920001	90280000	#4848FF	1	0.25
chr2	90400001	90480000	B.1.2.1.2.2.2.2	0.328125	.	90400001	90480000	#9191FF	1	0.375
chr2	91640001	91720000	B.1.2.1.2.2.2.2	0.328125	.	91640001	91720000	#9191FF	1	0.375
chr2	91760001	91920000	B.2.1.1.1.1.1.1.2.2	0.276785714285714	.	91760001	91920000	#4848FF	1	0.25
chr2	91920001	92000000	B.1.2.2.1.2.1.1	0.313616071428571	.	91920001	92000000	#9191FF	1	0.375
chr2	92040001	92120000	B.1.2.2.1.2.1.1	0.313616071428571	.	92040001	92120000	#9191FF	1	0.375
chr2	92120001	92200000	B.2.1.1.1.1.2.1.1	0.272321428571429	.	92120001	92200000	#4848FF	1	0.25
chr2	92240001	92360000	B.2.1.1.1.1.2.1.1	0.272321428571429	.	92240001	92360000	#4848FF	1	0.25
chr2	95320001	95720000	B.2.1.1.2.1.2.2.1.1.1	0.231026785714286	.	95320001	95720000	#4848FF	1	0.25
chr2	95720001	95880000	A.2.1.2.1.2.2.2.2.2.2	0.603794642857143	.	95720001	95880000	#FF9191	1	0.75
chr2	95880001	96000000	B.1.1.1.1.1.2.1	0.4609375	.	95880001	96000000	#DADAFF	1	0.5
chr2	96000001	96080000	A.2.2.2.1.1.2.2.1	0.501116071428571	.	96000001	96080000	#FFDADA	1	0.625
chr2	96120001	96280000	A.2.2.2.1.1.2.2.1	0.501116071428571	.	96120001	96280000	#FFDADA	1	0.625
chr2	96320001	96560000	A.2.2.2.1.1.2.2.1	0.501116071428571	.	96320001	96560000	#FFDADA	1	0.625
chr2	96560001	96680000	A.1.2.1.2.2.2.2.1.1.2	0.7890625	.	96560001	96680000	#FF4848	1	0.875
chr2	96720001	96760000	A.1.2.1.2.2.2.2.1.1.2	0.7890625	.	96720001	96760000	#FF4848	1	0.875
chr2	96760001	97120000	A.1.1.1.2.2.1.1.2.2	0.957589285714286	.	96760001	97120000	#FF0000	1	1
chr2	97120001	97200000	A.1.2.1.2.2.2.2.1.1.1.1	0.792410714285714	.	97120001	97200000	#FF4848	1	0.875
chr2	97200001	97520000	A.1.1.1.2.2.1.1.2.1.2.2	0.958705357142857	.	97200001	97520000	#FF0000	1	1
chr2	97560001	97600000	A.1.1.1.2.2.1.1.2.1.2.2	0.958705357142857	.	97560001	97600000	#FF0000	1	1
chr2	97640001	97840000	A.2.1.1.1.2.2.1.2.1	0.6796875	.	97640001	97840000	#FF9191	1	0.75
chr2	97840001	97920000	A.2.2.2.1.2.2.1	0.491071428571429	.	97840001	97920000	#FFDADA	1	0.625
chr2	98000001	98040000	A.2.2.2.1.2.2.1	0.491071428571429	.	98000001	98040000	#FFDADA	1	0.625
chr2	98120001	98160000	A.2.2.2.1.2.2.1	0.491071428571429	.	98120001	98160000	#FFDADA	1	0.625
chr2	98160001	98640000	A.1.2.1.1.2.2.2.2.2	0.831473214285714	.	98160001	98640000	#FF4848	1	0.875
chr2	98640001	98840000	A.2.1.1.1.2.1.2.2.2	0.684151785714286	.	98640001	98840000	#FF9191	1	0.75
chr2	98840001	99280000	A.1.2.2.1.1.1.1.1.2	0.782366071428571	.	98840001	99280000	#FF4848	1	0.875
chr2	99280001	99560000	A.2.1.1.2.1.2.2.1.1	0.659598214285714	.	99280001	99560000	#FF9191	1	0.75
chr2	99560001	99720000	B.1.1.2.1.1.1.1.2	0.418526785714286	.	99560001	99720000	#DADAFF	1	0.5
chr2	99720001	99920000	A.2.2.1.1.1.2.2.2.1.1	0.555803571428571	.	99720001	99920000	#FFDADA	1	0.625
chr2	99920001	100120000	A.1.2.1.2.2.1.2.2.1.1.1	0.803571428571429	.	99920001	100120000	#FF4848	1	0.875
chr2	100160001	100360000	A.2.1.2.1.2.1.2.2.1	0.621651785714286	.	100160001	100360000	#FF9191	1	0.75
chr2	100360001	100760000	A.2.2.1.1.2.1.2.1	0.551339285714286	.	100360001	100760000	#FFDADA	1	0.625
chr2	100760001	100960000	A.2.1.2.1.2.1.2.2.2	0.620535714285714	.	100760001	100960000	#FF9191	1	0.75
chr2	100960001	101160000	A.2.2.1.1.1.2.2.2.2	0.553571428571429	.	100960001	101160000	#FFDADA	1	0.625
chr2	101160001	101360000	A.1.2.2.2.2.2.1.2.2	0.719866071428571	.	101160001	101360000	#FF4848	1	0.875
chr2	101360001	101600000	A.1.2.1.1.2.2.1.2.2.2	0.839285714285714	.	101360001	101600000	#FF4848	1	0.875
chr2	101600001	101960000	A.1.1.2.2.1.2.1.1.2.1	0.90625	.	101600001	101960000	#FF0000	1	1
chr2	101960001	102120000	A.1.2.1.2.2.1.2.2.1.1.2.1	0.802455357142857	.	101960001	102120000	#FF4848	1	0.875
chr2	102120001	102320000	A.1.2.1.1.2.2.1.2.2.1	0.840401785714286	.	102120001	102320000	#FF4848	1	0.875
chr2	102320001	102480000	A.1.1.2.2.2.2.1.1.1.1.1	0.879464285714286	.	102320001	102480000	#FF0000	1	1
chr2	102480001	102640000	A.1.2.2.1.2.2.1.2.1.2	0.751116071428571	.	102480001	102640000	#FF4848	1	0.875
chr2	102640001	102840000	A.1.1.2.2.2.2.1.1.1.1.2	0.878348214285714	.	102640001	102840000	#FF0000	1	1
chr2	102840001	103000000	A.2.1.2.1.2.1.1.2.1.2	0.625	.	102840001	103000000	#FF9191	1	0.75
chr2	103000001	103160000	B.1.1.1.2.1.2.1.2	0.438616071428571	.	103000001	103160000	#DADAFF	1	0.5
chr2	103160001	103440000	B.1.2.1.2.2.2.1.2	0.329241071428571	.	103160001	103440000	#9191FF	1	0.375
chr2	103440001	103800000	B.2.2.1.2.1.2.1.2.1.1	0.0658482142857143	.	103440001	103800000	#0000FF	1	0.125
chr2	103800001	104080000	B.2.2.1.2.1.2.1.2.1.2.1	0.0647321428571429	.	103800001	104080000	#0000FF	1	0.125
chr2	104080001	104360000	B.2.2.1.2.1.2.1.2.1.2.2	0.0636160714285714	.	104080001	104360000	#0000FF	1	0.125
chr2	104360001	104520000	B.2.2.1.1.2.2.1.1.1	0.0870535714285714	.	104360001	104520000	#0000FF	1	0.125
chr2	104520001	104680000	B.2.2.1.1.2.2.1.1.2	0.0859375	.	104520001	104680000	#0000FF	1	0.125
chr2	104680001	105040000	B.2.2.2.1.2.2.2.2.2	0.015625	.	104680001	105040000	#0000FF	1	0.125
chr2	105040001	105360000	B.2.2.1.1.2.1.2.1.1	0.0915178571428571	.	105040001	105360000	#0000FF	1	0.125
chr2	105360001	105640000	B.2.1.1.2.1.2.2.1.1.2	0.229910714285714	.	105360001	105640000	#4848FF	1	0.25
chr2	105640001	105920000	B.1.1.2.1.2.2.2.2.2.1	0.390625	.	105640001	105920000	#DADAFF	1	0.5
chr2	105920001	106120000	A.1.2.2.1.2.1.1.2.1	0.761160714285714	.	105920001	106120000	#FF4848	1	0.875
chr2	106120001	106360000	A.1.2.2.1.2.1.1.1.2.2	0.762276785714286	.	106120001	106360000	#FF4848	1	0.875
chr2	106360001	106480000	A.1.2.2.1.1.1.1.2.1	0.78125	.	106360001	106480000	#FF4848	1	0.875
chr2	106480001	106840000	A.2.1.1.1.1.1.1.1	0.714285714285714	.	106480001	106840000	#FF9191	1	0.75
chr2	106840001	107000000	B.1.1.1.1.1.2.2.1.2	0.456473214285714	.	106840001	107000000	#DADAFF	1	0.5
chr2	107080001	107160000	B.1.1.1.1.1.2.2.1.2	0.456473214285714	.	107080001	107160000	#DADAFF	1	0.5
chr2	107160001	107360000	A.2.2.2.1.1.1.1.2	0.506696428571429	.	107160001	107360000	#FFDADA	1	0.625
chr2	107360001	107560000	A.1.2.2.2.1.2.2.1	0.735491071428571	.	107360001	107560000	#FF4848	1	0.875
chr2	107560001	107920000	A.2.2.1.1.2.1.2.2	0.550223214285714	.	107560001	107920000	#FFDADA	1	0.625
chr2	107920001	108040000	A.2.1.2.1.2.1.1.2.1.1.1	0.627232142857143	.	107920001	108040000	#FF9191	1	0.75
chr2	108040001	108480000	B.1.1.1.2.1.2.2	0.4375	.	108040001	108480000	#DADAFF	1	0.5
chr2	108520001	108560000	B.1.1.1.2.1.2.2	0.4375	.	108520001	108560000	#DADAFF	1	0.5
chr2	108600001	108800000	B.1.2.1.2.1.2.2	0.339285714285714	.	108600001	108800000	#9191FF	1	0.375
chr2	108800001	109040000	A.2.2.2.1.2.1.2.1.2	0.493303571428571	.	108800001	109040000	#FFDADA	1	0.625
chr2	109040001	109200000	A.1.2.2.1.1.1.2.2.2.2	0.771205357142857	.	109040001	109200000	#FF4848	1	0.875
chr2	109200001	109400000	A.1.1.2.1.1.2.2.1.1	0.934151785714286	.	109200001	109400000	#FF0000	1	1
chr2	109400001	109720000	A.1.2.2.1.2.2.1.2.1.1	0.752232142857143	.	109400001	109720000	#FF4848	1	0.875
chr2	109720001	110080000	A.1.1.1.2.2.2.2.1.1	0.947544642857143	.	109720001	110080000	#FF0000	1	1
chr2	110080001	110120000	A.1.1.1.2.2.2.2.2	0.944196428571429	.	110080001	110120000	#FF0000	1	1
chr2	110240001	110520000	A.1.1.1.2.2.2.2.2	0.944196428571429	.	110240001	110520000	#FF0000	1	1
chr2	110840001	111000000	A.1.1.2.2.1.2.1.1.2.2	0.905133928571429	.	110840001	111000000	#FF0000	1	1
chr2	111360001	111600000	A.1.1.2.2.1.2.1.1.2.2	0.905133928571429	.	111360001	111600000	#FF0000	1	1
chr2	111600001	111840000	A.2.2.1.2.1.1.1.1.1	0.5390625	.	111600001	111840000	#FFDADA	1	0.625
chr2	111840001	112240000	A.1.2.1.2.2.1.2.2.1.2	0.800223214285714	.	111840001	112240000	#FF4848	1	0.875
chr2	112240001	112560000	A.1.2.1.2.2.1.2.2.1.1.2.2	0.801339285714286	.	112240001	112560000	#FF4848	1	0.875
chr2	112600001	112880000	A.1.1.1.2.2.1.1.2.1.1.2	0.9609375	.	112600001	112880000	#FF0000	1	1
chr2	112880001	113040000	A.1.2.1.2.2.2.2.1.1.1.2.2	0.790178571428571	.	112880001	113040000	#FF4848	1	0.875
chr2	113040001	113120000	A.1.2.1.1.2.2.1.2.1	0.841517857142857	.	113040001	113120000	#FF4848	1	0.875
chr2	113160001	113200000	A.1.2.1.1.2.2.1.2.1	0.841517857142857	.	113160001	113200000	#FF4848	1	0.875
chr2	113200001	113560000	A.1.2.1.2.2.1.2.2.2	0.799107142857143	.	113200001	113560000	#FF4848	1	0.875
chr2	113560001	113920000	B.2.1.1.1.1.2.2	0.270089285714286	.	113560001	113920000	#4848FF	1	0.25
chr2	113920001	114240000	A.2.1.2.1.2.2.2.2.2.1.2	0.604910714285714	.	113920001	114240000	#FF9191	1	0.75
chr2	114280001	114320000	A.2.1.1.2.1.2.2.2.1.2.1	0.65625	.	114280001	114320000	#FF9191	1	0.75
chr2	114360001	114760000	A.2.1.1.2.1.2.2.2.1.2.1	0.65625	.	114360001	114760000	#FF9191	1	0.75
chr2	114760001	115000000	B.1.1.2.1.2.2.2.2.2.2	0.389508928571429	.	114760001	115000000	#DADAFF	1	0.5
chr2	115000001	115160000	B.1.1.1.2.1.2.1.1	0.439732142857143	.	115000001	115160000	#DADAFF	1	0.5
chr2	115160001	115360000	B.1.1.1.2.2.2.1.2	0.424107142857143	.	115160001	115360000	#DADAFF	1	0.5
chr2	115360001	115960000	B.2.2.2.2.1.1.1.2	0.0133928571428571	.	115360001	115960000	#0000FF	1	0.125
chr2	115960001	116040000	B.2.1.2.2.2.1.2.1.2.1.2	0.133928571428571	.	115960001	116040000	#4848FF	1	0.25
chr2	116040001	116440000	B.2.2.2.1.2.2.2.2.1.2	0.0167410714285714	.	116040001	116440000	#0000FF	1	0.125
chr2	116440001	116720000	B.2.2.2.1.2.2.2.2.1.1	0.0178571428571429	.	116440001	116720000	#0000FF	1	0.125
chr2	116720001	116840000	B.2.1.2.2.2.1.2.1.1	0.136160714285714	.	116720001	116840000	#4848FF	1	0.25
chr2	116840001	117000000	B.2.2.1.1.2.2.1.2	0.0848214285714286	.	116840001	117000000	#0000FF	1	0.125
chr2	117000001	117560000	B.2.2.2.2.2.1	0.00223214285714286	.	117000001	117560000	#0000FF	1	0.125
chr2	117560001	117880000	B.2.2.2.1.2.1.1.1	0.0301339285714286	.	117560001	117880000	#0000FF	1	0.125
chr2	117880001	117960000	B.2.1.2.1.1.2.1	0.1953125	.	117880001	117960000	#4848FF	1	0.25
chr2	117960001	118520000	B.2.2.2.2.1.2.2.2	0.00334821428571429	.	117960001	118520000	#0000FF	1	0.125
chr2	118520001	118720000	B.1.1.2.2.1.2.1.1.2.2	0.383928571428571	.	118520001	118720000	#DADAFF	1	0.5
chr2	118720001	118960000	A.2.2.1.1.1.2.2.1.2.1	0.558035714285714	.	118720001	118960000	#FFDADA	1	0.625
chr2	118960001	119520000	B.2.2.1.1.2.1.2.1.2	0.0904017857142857	.	118960001	119520000	#0000FF	1	0.125
chr2	119520001	119640000	B.1.2.1.1.1.2.1.2.1	0.361607142857143	.	119520001	119640000	#9191FF	1	0.375
chr2	119640001	120040000	B.1.2.2.2.2.1.1.2	0.292410714285714	.	119640001	120040000	#9191FF	1	0.375
chr2	120040001	120360000	A.2.1.1.2.1.1.1.1.2.1.2	0.672991071428571	.	120040001	120360000	#FF9191	1	0.75
chr2	120360001	120720000	A.2.1.1.2.1.2.2.1.2	0.658482142857143	.	120360001	120720000	#FF9191	1	0.75
chr2	120720001	120920000	A.2.1.2.1.2.2.1.1.2.2.1	0.6171875	.	120720001	120920000	#FF9191	1	0.75
chr2	120920001	121080000	A.1.2.2.1.1.1.1.2.2	0.780133928571429	.	120920001	121080000	#FF4848	1	0.875
chr2	121080001	121200000	A.2.1.2.1.2.2.1.1.2.1	0.618303571428571	.	121080001	121200000	#FF9191	1	0.75
chr2	121200001	121600000	A.1.1.2.2.2.2.1.1.1.2	0.877232142857143	.	121200001	121600000	#FF0000	1	1
chr2	121600001	121880000	A.1.2.1.2.2.1.1.2.2	0.808035714285714	.	121600001	121880000	#FF4848	1	0.875
chr2	121880001	122080000	A.2.2.1.1.1.2.1.1.2.1	0.565848214285714	.	121880001	122080000	#FFDADA	1	0.625
chr2	122080001	122520000	A.1.1.2.1.2.1.1.2.2	0.927455357142857	.	122080001	122520000	#FF0000	1	1
chr2	122520001	123040000	B.2.1.1.1.1.2.1.2	0.271205357142857	.	122520001	123040000	#4848FF	1	0.25
chr2	123040001	123200000	B.1.2.2.2.2.2.1.2	0.284598214285714	.	123040001	123200000	#9191FF	1	0.375
chr2	123200001	123280000	B.2.1.1.1.1.1.2.1	0.275669642857143	.	123200001	123280000	#4848FF	1	0.25
chr2	123280001	123480000	B.2.1.2.2.2.1.1.2.1	0.138392857142857	.	123280001	123480000	#4848FF	1	0.25
chr2	123480001	123680000	B.2.1.2.2.2.1.1.2.2	0.137276785714286	.	123480001	123680000	#4848FF	1	0.25
chr2	123680001	124320000	B.2.2.2.2.1.2.2.1.1.1	0.00669642857142857	.	123680001	124320000	#0000FF	1	0.125
chr2	124320001	124720000	B.2.2.2.2.1.2.2.1.2	0.00446428571428571	.	124320001	124720000	#0000FF	1	0.125
chr2	124720001	124920000	B.2.2.1.1.1.2.2.1.1	0.103794642857143	.	124720001	124920000	#0000FF	1	0.125
chr2	124920001	125200000	B.2.2.1.1.2.2.2.2	0.0814732142857143	.	124920001	125200000	#0000FF	1	0.125
chr2	125200001	125320000	B.1.2.2.1.2.2.1.2.2	0.308035714285714	.	125200001	125320000	#9191FF	1	0.375
chr2	125320001	125600000	B.2.1.2.1.2.1.1.1.1	0.184151785714286	.	125320001	125600000	#4848FF	1	0.25
chr2	125600001	126320000	B.2.2.2.2.1.2.2.1.1.2	0.00558035714285714	.	125600001	126320000	#0000FF	1	0.125
chr2	126320001	126560000	B.2.2.1.2.2.2.2.1.2	0.0379464285714286	.	126320001	126560000	#0000FF	1	0.125
chr2	126560001	126960000	B.2.2.2.1.2.2.2.1.1	0.0200892857142857	.	126560001	126960000	#0000FF	1	0.125
chr2	126960001	127320000	B.2.2.1.1.1.1.2.1.2.1	0.109375	.	126960001	127320000	#0000FF	1	0.125
chr2	127320001	127520000	B.1.1.1.2.2.2.1.1	0.425223214285714	.	127320001	127520000	#DADAFF	1	0.5
chr2	127520001	127800000	B.1.2.1.1.2.1.2	0.356026785714286	.	127520001	127800000	#9191FF	1	0.375
chr2	127800001	128040000	A.2.1.1.1.1.2.1.1.2.2.2	0.703125	.	127800001	128040000	#FF9191	1	0.75
chr2	128040001	128320000	A.1.1.1.1.2.1.2.1	0.982142857142857	.	128040001	128320000	#FF0000	1	1
chr2	128320001	128480000	A.1.1.2.2.2.1.1.1.1	0.893973214285714	.	128320001	128480000	#FF0000	1	1
chr2	128480001	128720000	A.1.1.2.1.1.1.2.1	0.939732142857143	.	128480001	128720000	#FF0000	1	1
chr2	128720001	129120000	A.1.1.2.2.2.2.2.1.2	0.872767857142857	.	128720001	129120000	#FF0000	1	1
chr2	129120001	129400000	A.2.1.1.1.1.2.2.2.1	0.696428571428571	.	129120001	129400000	#FF9191	1	0.75
chr2	129400001	129800000	B.1.2.2.2.2.1.1.1.2	0.293526785714286	.	129400001	129800000	#9191FF	1	0.375
chr2	129800001	130160000	B.1.2.2.1.1.2.1.1	0.322544642857143	.	129800001	130160000	#9191FF	1	0.375
chr2	130160001	130240000	B.1.2.1.1.1.1.1	0.3671875	.	130160001	130240000	#9191FF	1	0.375
chr2	130240001	130800000	B.2.1.2.2.2.1.1.1	0.139508928571429	.	130240001	130800000	#4848FF	1	0.25
chr2	130840001	131200000	A.2.2.2.2.2.1.1.2.2	0.4765625	.	130840001	131200000	#FFDADA	1	0.625
chr2	131360001	131400000	B.1.1.1.2.2.2.2.2	0.420758928571429	.	131360001	131400000	#DADAFF	1	0.5
chr2	131440001	131640000	B.1.1.1.2.2.2.2.2	0.420758928571429	.	131440001	131640000	#DADAFF	1	0.5
chr2	131640001	131800000	B.1.2.2.1.2.2.1.1	0.310267857142857	.	131640001	131800000	#9191FF	1	0.375
chr2	131800001	131920000	A.2.1.2.1.2.2.1.1.2.2.2	0.616071428571429	.	131800001	131920000	#FF9191	1	0.75
chr2	131920001	132000000	B.2.1.1.1.1.1.1.2.1.2	0.277901785714286	.	131920001	132000000	#4848FF	1	0.25
chr2	132040001	132200000	B.2.1.1.1.1.1.1.2.1.2	0.277901785714286	.	132040001	132200000	#4848FF	1	0.25
chr2	132200001	132320000	A.2.2.2.2.2.1.2.2.1	0.474330357142857	.	132200001	132320000	#FFDADA	1	0.625
chr2	132320001	132560000	B.1.2.1.1.1.1.2.1	0.366071428571429	.	132320001	132560000	#9191FF	1	0.375
chr2	132560001	132760000	B.2.1.2.2.2.1.2.2	0.129464285714286	.	132560001	132760000	#4848FF	1	0.25
chr2	132800001	133040000	B.2.1.2.2.2.1.2.2	0.129464285714286	.	132800001	133040000	#4848FF	1	0.25
chr2	133040001	133560000	B.2.2.1.2.2.1.2.1	0.0524553571428571	.	133040001	133560000	#0000FF	1	0.125
chr2	133560001	133840000	B.2.2.2.1.2.1.1.2	0.0290178571428571	.	133560001	133840000	#0000FF	1	0.125
chr2	133840001	134240000	B.2.2.1.2.2.1.2.2	0.0513392857142857	.	133840001	134240000	#0000FF	1	0.125
chr2	134240001	134400000	B.1.2.2.2.2.1.1.1.1	0.294642857142857	.	134240001	134400000	#9191FF	1	0.375
chr2	134400001	134680000	B.1.2.2.1.1.2.1.2.2	0.3203125	.	134400001	134680000	#9191FF	1	0.375
chr2	134680001	134880000	B.1.1.2.2.1.2.2.2	0.380580357142857	.	134680001	134880000	#DADAFF	1	0.5
chr2	134880001	135200000	A.1.2.2.2.1.2.2.2.1	0.734375	.	134880001	135200000	#FF4848	1	0.875
chr2	135200001	135640000	B.2.1.2.1.1.1.2.1.2	0.198660714285714	.	135200001	135640000	#4848FF	1	0.25
chr2	135640001	135960000	A.2.1.1.2.1.2.2.2.1.2.2	0.655133928571429	.	135640001	135960000	#FF9191	1	0.75
chr2	135960001	136240000	B.2.1.1.1.1.1.1.2.1.1	0.279017857142857	.	135960001	136240000	#4848FF	1	0.25
chr2	136240001	136560000	A.2.2.1.1.1.2.2.1.1.2	0.559151785714286	.	136240001	136560000	#FFDADA	1	0.625
chr2	136560001	136760000	A.2.2.1.1.1.2.2.1.1.1	0.560267857142857	.	136560001	136760000	#FFDADA	1	0.625
chr2	136760001	137080000	B.1.2.2.2.2.2.1.1	0.285714285714286	.	136760001	137080000	#9191FF	1	0.375
chr2	137080001	137560000	B.1.2.1.1.2.1.1	0.357142857142857	.	137080001	137560000	#9191FF	1	0.375
chr2	137560001	137680000	A.2.2.2.2.2.1.2.2.2	0.473214285714286	.	137560001	137680000	#FFDADA	1	0.625
chr2	137680001	137880000	B.1.1.2.2.1.2.2.1	0.381696428571429	.	137680001	137880000	#DADAFF	1	0.5
chr2	137880001	138040000	A.2.2.2.2.2.2.2.2.1	0.467633928571429	.	137880001	138040000	#FFDADA	1	0.625
chr2	138040001	138440000	B.2.1.2.1.1.1.2.1.1	0.199776785714286	.	138040001	138440000	#4848FF	1	0.25
chr2	138440001	138680000	B.2.1.2.1.2.1.1.2.2.1	0.178571428571429	.	138440001	138680000	#4848FF	1	0.25
chr2	138680001	139160000	A.2.2.2.2.1.1.1.2	0.484375	.	138680001	139160000	#FFDADA	1	0.625
chr2	139160001	139360000	A.2.1.2.1.2.2.1.2.2	0.610491071428571	.	139160001	139360000	#FF9191	1	0.75
chr2	139360001	139600000	B.1.1.2.2.1.2.1.1.2.1	0.385044642857143	.	139360001	139600000	#DADAFF	1	0.5
chr2	139600001	140080000	B.2.2.2.2.1.2.1.1.1.2	0.0100446428571429	.	139600001	140080000	#0000FF	1	0.125
chr2	140080001	140200000	B.2.2.1.1.1.1.1	0.114955357142857	.	140080001	140200000	#0000FF	1	0.125
chr2	140200001	140360000	B.2.2.1.1.1.2.2.1.2.1	0.102678571428571	.	140200001	140360000	#0000FF	1	0.125
chr2	140360001	140600000	B.2.2.1.2.2.1.1.2.1.1	0.0569196428571429	.	140360001	140600000	#0000FF	1	0.125
chr2	140600001	140840000	B.2.1.2.1.2.1.2.2	0.174107142857143	.	140600001	140840000	#4848FF	1	0.25
chr2	140840001	141040000	B.1.2.1.1.2.2.1.1	0.354910714285714	.	140840001	141040000	#9191FF	1	0.375
chr2	141040001	141320000	B.2.1.1.1.1.1.1.1	0.280133928571429	.	141040001	141320000	#4848FF	1	0.25
chr2	141320001	141640000	B.2.1.2.1.2.1.1.1.2.2	0.181919642857143	.	141320001	141640000	#4848FF	1	0.25
chr2	141640001	142280000	B.2.2.2.2.1.2.1.1.1.1	0.0111607142857143	.	141640001	142280000	#0000FF	1	0.125
chr2	142280001	142600000	B.2.2.2.1.2.1.2.2.1.2	0.0245535714285714	.	142280001	142600000	#0000FF	1	0.125
chr2	142600001	142840000	B.2.2.2.1.2.2.2.1.2	0.0189732142857143	.	142600001	142840000	#0000FF	1	0.125
chr2	142840001	142960000	B.2.1.2.1.1.2.2.1.2.1	0.190848214285714	.	142840001	142960000	#4848FF	1	0.25
chr2	142960001	143120000	B.2.2.1.1.1.2.2.1.2.2	0.1015625	.	142960001	143120000	#0000FF	1	0.125
chr2	143120001	143400000	B.2.2.1.2.2.2.2.2.2	0.0345982142857143	.	143120001	143400000	#0000FF	1	0.125
chr2	143400001	143760000	B.2.2.1.2.2.1.1.1.1	0.0591517857142857	.	143400001	143760000	#0000FF	1	0.125
chr2	143760001	144160000	B.1.1.2.2.1.2.1.2	0.3828125	.	143760001	144160000	#DADAFF	1	0.5
chr2	144160001	144320000	A.2.1.2.1.2.2.1.2.1.2.1	0.613839285714286	.	144160001	144320000	#FF9191	1	0.75
chr2	144320001	144560000	A.2.1.2.2.2.2.2.2.2	0.574776785714286	.	144320001	144560000	#FF9191	1	0.75
chr2	144560001	144680000	A.2.2.1.2.2.1.2.2	0.518973214285714	.	144560001	144680000	#FFDADA	1	0.625
chr2	144680001	144880000	A.2.1.1.2.1.1.2.2.1	0.666294642857143	.	144680001	144880000	#FF9191	1	0.75
chr2	144880001	145080000	A.2.1.1.2.1.1.1.1.2.2	0.671875	.	144880001	145080000	#FF9191	1	0.75
chr2	145080001	145280000	A.1.1.2.1.2.1.2.2.2	0.922991071428571	.	145080001	145280000	#FF0000	1	1
chr2	145280001	145680000	A.1.2.2.2.1.2.2.2.2	0.733258928571429	.	145280001	145680000	#FF4848	1	0.875
chr2	145680001	145880000	A.1.2.2.2.2.2.1.1.1.2	0.724330357142857	.	145680001	145880000	#FF4848	1	0.875
chr2	145880001	146120000	A.2.1.2.1.2.2.1.2.1.2.2.1	0.612723214285714	.	145880001	146120000	#FF9191	1	0.75
chr2	146120001	146520000	A.2.2.1.1.1.2.2.1.2.2	0.556919642857143	.	146120001	146520000	#FFDADA	1	0.625
chr2	146520001	146680000	B.1.1.1.1.2.2.2.1	0.446428571428571	.	146520001	146680000	#DADAFF	1	0.5
chr2	146680001	147120000	B.2.1.2.1.2.1.1.1.2.1	0.183035714285714	.	146680001	147120000	#4848FF	1	0.25
chr2	147120001	147480000	B.2.2.1.2.2.1.1.2.1.2.1	0.0558035714285714	.	147120001	147480000	#0000FF	1	0.125
chr2	147480001	147720000	B.2.2.1.1.1.1.2.2	0.107142857142857	.	147480001	147720000	#0000FF	1	0.125
chr2	147720001	148200000	B.2.2.2.1.2.1.2.1.2	0.0267857142857143	.	147720001	148200000	#0000FF	1	0.125
chr2	148200001	148400000	B.2.1.2.1.2.1.1.2.2.2.2	0.176339285714286	.	148200001	148400000	#4848FF	1	0.25
chr2	148400001	148520000	B.2.1.1.1.2.1.2.1.2.1.2	0.265625	.	148400001	148520000	#4848FF	1	0.25
chr2	148520001	148680000	B.1.1.2.1.1.1.2.2.2	0.410714285714286	.	148520001	148680000	#DADAFF	1	0.5
chr2	148680001	148880000	A.2.1.2.1.2.2.1.2.1.2.2.2	0.611607142857143	.	148680001	148880000	#FF9191	1	0.75
chr2	148880001	149160000	A.2.1.2.2.2.2.1.2.1.1.2	0.5859375	.	148880001	149160000	#FF9191	1	0.75
chr2	149160001	149280000	A.2.1.2.2.2.1.1.1	0.594866071428571	.	149160001	149280000	#FF9191	1	0.75
chr2	149280001	149520000	A.2.1.1.2.1.1.1.1.2.1.1	0.674107142857143	.	149280001	149520000	#FF9191	1	0.75
chr2	149520001	149640000	A.2.2.1.2.2.1.1.1.2	0.5234375	.	149520001	149640000	#FFDADA	1	0.625
chr2	149640001	149720000	B.1.1.1.1.1.2.2.1.1.1.1	0.459821428571429	.	149640001	149720000	#DADAFF	1	0.5
chr2	149760001	149800000	B.1.1.1.1.1.2.2.1.1.1.1	0.459821428571429	.	149760001	149800000	#DADAFF	1	0.5
chr2	149800001	149960000	B.1.1.2.2.1.2.1.1.1	0.386160714285714	.	149800001	149960000	#DADAFF	1	0.5
chr2	149960001	150240000	B.2.1.2.1.2.1.1.2.1.2	0.1796875	.	149960001	150240000	#4848FF	1	0.25
chr2	150240001	150400000	B.2.1.1.1.2.2.1.2.2	0.252232142857143	.	150240001	150400000	#4848FF	1	0.25
chr2	150400001	150800000	B.1.1.2.1.1.2.1.1.2	0.408482142857143	.	150400001	150800000	#DADAFF	1	0.5
chr2	150800001	151240000	A.2.2.2.2.1.1.1.1	0.485491071428571	.	150800001	151240000	#FFDADA	1	0.625
chr2	151240001	151600000	B.1.1.2.1.1.2.1.1.1	0.409598214285714	.	151240001	151600000	#DADAFF	1	0.5
chr2	151600001	151760000	B.1.2.1.1.1.2.1.2.2	0.360491071428571	.	151600001	151760000	#9191FF	1	0.375
chr2	151760001	152080000	B.1.2.2.2.2.1.2.1.1.2	0.290178571428571	.	151760001	152080000	#9191FF	1	0.375
chr2	152080001	152400000	A.2.1.2.1.1.2.1.1.1.1	0.633928571428571	.	152080001	152400000	#FF9191	1	0.75
chr2	152400001	152640000	A.1.2.2.2.1.2.1.1.1	0.739955357142857	.	152400001	152640000	#FF4848	1	0.875
chr2	152640001	152840000	A.1.1.2.1.2.1.1.2.1	0.928571428571429	.	152640001	152840000	#FF0000	1	1
chr2	152840001	153080000	A.1.2.1.1.2.1.2.2	0.84375	.	152840001	153080000	#FF4848	1	0.875
chr2	153080001	153160000	A.2.1.1.1.1.2.1.1.2.2.1	0.704241071428571	.	153080001	153160000	#FF9191	1	0.75
chr2	153160001	153600000	A.1.1.1.1.2.2.2	0.978794642857143	.	153160001	153600000	#FF0000	1	1
chr2	153600001	153960000	B.2.2.1.1.1.2.2.2.2.1	0.0993303571428571	.	153600001	153960000	#0000FF	1	0.125
chr2	153960001	154400000	B.2.2.2.1.2.2.1.1	0.0223214285714286	.	153960001	154400000	#0000FF	1	0.125
chr2	154400001	154680000	B.2.2.2.1.2.1.2.2.1.1	0.0256696428571429	.	154400001	154680000	#0000FF	1	0.125
chr2	154680001	154920000	B.2.2.1.2.2.2.2.1.1	0.0390625	.	154680001	154920000	#0000FF	1	0.125
chr2	154920001	155040000	B.2.1.2.1.1.2.2.2.1	0.188616071428571	.	154920001	155040000	#4848FF	1	0.25
chr2	155040001	155320000	B.2.2.1.1.1.1.2.1.2.2	0.108258928571429	.	155040001	155320000	#0000FF	1	0.125
chr2	155320001	155640000	B.1.1.1.1.2.2.1.1	0.448660714285714	.	155320001	155640000	#DADAFF	1	0.5
chr2	155640001	155760000	B.1.2.1.1.1.2.1.1.2	0.362723214285714	.	155640001	155760000	#9191FF	1	0.375
chr2	155760001	155880000	B.1.2.1.1.1.1.2.2	0.364955357142857	.	155760001	155880000	#9191FF	1	0.375
chr2	155880001	156000000	B.1.2.2.2.2.2.2.2	0.28125	.	155880001	156000000	#9191FF	1	0.375
chr2	156000001	156200000	B.2.1.1.1.2.2.2.1.2	0.25	.	156000001	156200000	#4848FF	1	0.25
chr2	156200001	156400000	B.2.2.1.1.1.2.1.2	0.104910714285714	.	156200001	156400000	#0000FF	1	0.125
chr2	156400001	156880000	B.2.2.2.2.1.2.1.1.2	0.00892857142857143	.	156400001	156880000	#0000FF	1	0.125
chr2	156880001	156960000	B.2.1.2.1.1.2.2.1.1.1	0.194196428571429	.	156880001	156960000	#4848FF	1	0.25
chr2	156960001	157160000	B.2.1.1.1.2.2.1.1.1.2.1	0.2578125	.	156960001	157160000	#4848FF	1	0.25
chr2	157160001	157440000	A.2.1.2.1.1.2.1.1.2	0.631696428571429	.	157160001	157440000	#FF9191	1	0.75
chr2	157440001	157720000	B.2.1.2.1.2.1.1.2.2.2.1	0.177455357142857	.	157440001	157720000	#4848FF	1	0.25
chr2	157720001	157920000	B.2.1.2.1.1.2.2.1.2.2	0.189732142857143	.	157720001	157920000	#4848FF	1	0.25
chr2	157920001	158080000	B.1.2.2.2.2.2.2.1.1	0.283482142857143	.	157920001	158080000	#9191FF	1	0.375
chr2	158080001	158360000	B.1.2.2.1.1.1.1.1	0.327008928571429	.	158080001	158360000	#9191FF	1	0.375
chr2	158360001	158600000	B.1.2.2.2.2.1.2.1.2	0.2890625	.	158360001	158600000	#9191FF	1	0.375
chr2	158600001	158760000	A.2.1.2.1.1.2.1.2	0.630580357142857	.	158600001	158760000	#FF9191	1	0.75
chr2	158760001	159280000	B.2.1.2.1.2.1.2.1	0.175223214285714	.	158760001	159280000	#4848FF	1	0.25
chr2	159280001	159440000	A.2.2.2.2.1.2.1	0.482142857142857	.	159280001	159440000	#FFDADA	1	0.625
chr2	159440001	159680000	A.2.1.2.2.2.2.2.2.1.1	0.577008928571429	.	159440001	159680000	#FF9191	1	0.75
chr2	159680001	160080000	A.1.1.1.2.1.1.2.1	0.975446428571429	.	159680001	160080000	#FF0000	1	1
chr2	160080001	160440000	A.1.1.1.2.1.1.1.2	0.9765625	.	160080001	160440000	#FF0000	1	1
chr2	160440001	160640000	A.1.1.1.2.1.2.2.2.2.1.2	0.965401785714286	.	160440001	160640000	#FF0000	1	1
chr2	160640001	160880000	A.1.1.1.2.1.2.2.2.2.2	0.964285714285714	.	160640001	160880000	#FF0000	1	1
chr2	160880001	161360000	A.1.1.1.2.1.1.1.1	0.977678571428571	.	160880001	161360000	#FF0000	1	1
chr2	161360001	161520000	A.1.2.1.2.1.1.1.1.1.2.2	0.828125	.	161360001	161520000	#FF4848	1	0.875
chr2	161520001	161720000	A.1.2.1.2.1.1.1.1.1.2.1	0.829241071428571	.	161520001	161720000	#FF4848	1	0.875
chr2	161720001	161880000	A.1.2.1.1.2.1.1.2	0.847098214285714	.	161720001	161880000	#FF4848	1	0.875
chr2	161880001	162040000	A.1.2.1.2.1.2.1.2	0.815848214285714	.	161880001	162040000	#FF4848	1	0.875
chr2	162040001	162280000	A.2.1.1.2.1.2.1.2.2	0.660714285714286	.	162040001	162280000	#FF9191	1	0.75
chr2	162280001	162480000	B.2.1.1.1.2.2.2.2.1	0.248883928571429	.	162280001	162480000	#4848FF	1	0.25
chr2	162480001	162760000	B.2.2.1.2.2.2.2.2.1.1	0.0368303571428571	.	162480001	162760000	#0000FF	1	0.125
chr2	162760001	163080000	B.2.1.1.1.2.2.1.1.1.1	0.258928571428571	.	162760001	163080000	#4848FF	1	0.25
chr2	163080001	163240000	A.2.1.2.2.2.1.1.2.1	0.59375	.	163080001	163240000	#FF9191	1	0.75
chr2	163240001	163640000	B.2.2.1.1.1.1.2.1.1.1.1.1	0.113839285714286	.	163240001	163640000	#0000FF	1	0.125
chr2	163640001	163960000	B.2.2.1.2.2.2.1.1.1.2	0.0491071428571429	.	163640001	163960000	#0000FF	1	0.125
chr2	163960001	164160000	B.2.1.2.1.1.1.2.2.1	0.197544642857143	.	163960001	164160000	#4848FF	1	0.25
chr2	164160001	164480000	A.2.2.1.2.2.1.2.1.2	0.520089285714286	.	164160001	164480000	#FFDADA	1	0.625
chr2	164480001	164640000	A.2.1.1.1.1.1.2.1.1	0.7109375	.	164480001	164640000	#FF9191	1	0.75
chr2	164640001	165000000	A.2.1.2.2.2.2.2.1	0.578125	.	164640001	165000000	#FF9191	1	0.75
chr2	165000001	165560000	B.1.2.1.1.2.2.2.2.2	0.347098214285714	.	165000001	165560000	#9191FF	1	0.375
chr2	165560001	165760000	A.1.2.2.2.2.2.1.2.1.1	0.722098214285714	.	165560001	165760000	#FF4848	1	0.875
chr2	165760001	165880000	A.2.2.1.2.2.1.1.1.1	0.524553571428571	.	165760001	165880000	#FFDADA	1	0.625
chr2	165880001	166120000	B.2.1.1.1.2.2.2.2.2	0.247767857142857	.	165880001	166120000	#4848FF	1	0.25
chr2	166120001	166240000	B.1.2.2.1.2.2.2.2.1	0.3046875	.	166120001	166240000	#9191FF	1	0.375
chr2	166240001	166560000	B.1.2.1.1.2.2.2.2.1	0.348214285714286	.	166240001	166560000	#9191FF	1	0.375
chr2	166560001	166840000	B.1.2.2.1.1.2.1.2.1	0.321428571428571	.	166560001	166840000	#9191FF	1	0.375
chr2	166840001	167040000	B.2.1.1.1.2.2.1.2.1	0.253348214285714	.	166840001	167040000	#4848FF	1	0.25
chr2	167040001	167320000	B.2.2.1.1.1.2.2.2.2.2	0.0982142857142857	.	167040001	167320000	#0000FF	1	0.125
chr2	167320001	167640000	B.2.2.1.2.2.1.1.2.1.2.2	0.0546875	.	167320001	167640000	#0000FF	1	0.125
chr2	167640001	167920000	B.2.1.2.1.2.1.1.2.1.1	0.180803571428571	.	167640001	167920000	#4848FF	1	0.25
chr2	167920001	168160000	B.2.1.1.1.2.1.2.1.2.2.1	0.264508928571429	.	167920001	168160000	#4848FF	1	0.25
chr2	168160001	168400000	B.2.2.1.1.1.1.2.1.1.1.1.2	0.112723214285714	.	168160001	168400000	#0000FF	1	0.125
chr2	168400001	168800000	B.2.2.1.2.2.2.2.2.1.2	0.0357142857142857	.	168400001	168800000	#0000FF	1	0.125
chr2	168800001	169000000	B.1.2.2.2.2.1.2.1.1.1	0.291294642857143	.	168800001	169000000	#9191FF	1	0.375
chr2	169000001	169160000	A.2.2.1.2.2.2.1.2.2.1	0.512276785714286	.	169000001	169160000	#FFDADA	1	0.625
chr2	169160001	169280000	B.1.1.2.2.2.1.2.2	0.375	.	169160001	169280000	#DADAFF	1	0.5
chr2	169280001	169600000	B.1.1.1.1.2.1.1.1	0.454241071428571	.	169280001	169600000	#DADAFF	1	0.5
chr2	169600001	169800000	B.2.1.1.1.2.2.1.1.1.2.2	0.256696428571429	.	169600001	169800000	#4848FF	1	0.25
chr2	169800001	170000000	B.2.2.1.1.1.2.1.1	0.106026785714286	.	169800001	170000000	#0000FF	1	0.125
chr2	170000001	170320000	B.2.1.2.1.1.1.2.2.2	0.196428571428571	.	170000001	170320000	#4848FF	1	0.25
chr2	170320001	170600000	A.1.2.2.2.2.2.2.1.2.1	0.717633928571429	.	170320001	170600000	#FF4848	1	0.875
chr2	170600001	170720000	A.2.1.1.1.1.2.2.1.2.1	0.699776785714286	.	170600001	170720000	#FF9191	1	0.75
chr2	170720001	170960000	A.2.1.1.1.1.2.2.1.1	0.700892857142857	.	170720001	170960000	#FF9191	1	0.75
chr2	170960001	171320000	B.1.2.2.1.1.1.2.2	0.323660714285714	.	170960001	171320000	#9191FF	1	0.375
chr2	171320001	171440000	A.2.1.1.2.1.1.1.1.1.2	0.675223214285714	.	171320001	171440000	#FF9191	1	0.75
chr2	171440001	171760000	A.2.2.2.2.2.1.1.2.1	0.477678571428571	.	171440001	171760000	#FFDADA	1	0.625
chr2	171760001	171960000	A.2.1.1.2.1.2.2.2.1.1	0.657366071428571	.	171760001	171960000	#FF9191	1	0.75
chr2	171960001	172280000	A.2.1.1.2.1.2.1.1	0.662946428571429	.	171960001	172280000	#FF9191	1	0.75
chr2	172280001	172440000	A.1.2.2.2.2.2.2.1.2.2	0.716517857142857	.	172280001	172440000	#FF4848	1	0.875
chr2	172440001	172800000	A.1.2.2.2.2.2.2.1.1	0.71875	.	172440001	172800000	#FF4848	1	0.875
chr2	172800001	172880000	A.2.2.1.1.1.2.1.1.1.2	0.566964285714286	.	172800001	172880000	#FFDADA	1	0.625
chr2	172880001	173000000	A.2.2.1.1.1.2.1.1.1.1	0.568080357142857	.	172880001	173000000	#FFDADA	1	0.625
chr2	173000001	173480000	A.2.2.2.2.2.2.1.1	0.472098214285714	.	173000001	173480000	#FFDADA	1	0.625
chr2	173480001	173880000	A.2.2.2.2.2.2.1.2	0.470982142857143	.	173480001	173880000	#FFDADA	1	0.625
chr2	173880001	174080000	A.1.1.2.2.2.2.2.2.2.1	0.870535714285714	.	173880001	174080000	#FF0000	1	1
chr2	174080001	174360000	A.2.1.2.2.2.2.1.2.2.1.2	0.582589285714286	.	174080001	174360000	#FF9191	1	0.75
chr2	174360001	174560000	A.2.2.2.2.1.1.2	0.483258928571429	.	174360001	174560000	#FFDADA	1	0.625
chr2	174560001	174720000	A.2.1.2.2.2.2.1.2.2.1.1	0.583705357142857	.	174560001	174720000	#FF9191	1	0.75
chr2	174720001	174920000	A.1.1.2.2.2.2.2.2.2.2	0.869419642857143	.	174720001	174920000	#FF0000	1	1
chr2	174920001	175240000	A.2.1.1.2.1.2.1.2.1	0.661830357142857	.	174920001	175240000	#FF9191	1	0.75
chr2	175240001	175560000	A.1.1.2.1.2.1.2.2.1	0.924107142857143	.	175240001	175560000	#FF0000	1	1
chr2	175560001	175840000	A.2.1.1.1.1.1.2.1.2.2	0.708705357142857	.	175560001	175840000	#FF9191	1	0.75
chr2	175840001	176080000	A.1.2.2.2.2.2.1.1.1.1	0.725446428571429	.	175840001	176080000	#FF4848	1	0.875
chr2	176080001	176280000	B.1.2.2.1.2.2.2.2.2	0.303571428571429	.	176080001	176280000	#9191FF	1	0.375
chr2	176280001	176520000	B.2.1.2.1.1.2.2.2.2.1.2	0.186383928571429	.	176280001	176520000	#4848FF	1	0.25
chr2	176520001	176680000	B.1.1.2.1.1.1.2.2.1	0.411830357142857	.	176520001	176680000	#DADAFF	1	0.5
chr2	176680001	176920000	A.2.1.2.2.2.2.1.2.1.2	0.584821428571429	.	176680001	176920000	#FF9191	1	0.75
chr2	176920001	177040000	A.2.2.1.1.1.1.1.2	0.572544642857143	.	176920001	177040000	#FFDADA	1	0.625
chr2	177040001	177320000	A.2.2.1.2.2.2.1.2.2.2	0.511160714285714	.	177040001	177320000	#FFDADA	1	0.625
chr2	177320001	177520000	A.2.2.2.2.2.1.1.1	0.478794642857143	.	177320001	177520000	#FFDADA	1	0.625
chr2	177520001	177680000	A.2.2.1.2.2.2.1.1.2	0.516741071428571	.	177520001	177680000	#FFDADA	1	0.625
chr2	177680001	178040000	B.1.2.2.1.1.1.2.1	0.324776785714286	.	177680001	178040000	#9191FF	1	0.375
chr2	178040001	178200000	A.1.2.1.2.1.2.1.1.1	0.818080357142857	.	178040001	178200000	#FF4848	1	0.875
chr2	178200001	178520000	A.2.2.1.2.2.2.1.1.1	0.517857142857143	.	178200001	178520000	#FFDADA	1	0.625
chr2	178520001	178600000	B.1.2.2.1.2.2.1.2.1	0.309151785714286	.	178520001	178600000	#9191FF	1	0.375
chr2	178600001	178920000	B.2.1.2.1.2.2.2.2.2	0.162946428571429	.	178600001	178920000	#4848FF	1	0.25
chr2	178920001	179280000	B.1.1.2.1.1.2.2.2.1	0.405133928571429	.	178920001	179280000	#DADAFF	1	0.5
chr2	179280001	179400000	A.2.1.1.2.1.1.1.1.1.1	0.676339285714286	.	179280001	179400000	#FF9191	1	0.75
chr2	179400001	179640000	B.1.2.2.1.1.1.1.2	0.325892857142857	.	179400001	179640000	#9191FF	1	0.375
chr2	179640001	179800000	A.2.1.2.2.2.2.1.2.2.2.1.1	0.581473214285714	.	179640001	179800000	#FF9191	1	0.75
chr2	179800001	179920000	B.1.2.1.1.1.2.1.1.1	0.363839285714286	.	179800001	179920000	#9191FF	1	0.375
chr2	179920001	180240000	A.2.2.1.1.1.1.2.1.1	0.571428571428571	.	179920001	180240000	#FFDADA	1	0.625
chr2	180240001	180320000	B.1.1.2.1.1.1.2.1.1.2	0.416294642857143	.	180240001	180320000	#DADAFF	1	0.5
chr2	180320001	180640000	B.2.1.2.1.1.1.1.2.1.1	0.207589285714286	.	180320001	180640000	#4848FF	1	0.25
chr2	180640001	180760000	B.2.1.1.1.2.1.2.1.2.1.1	0.266741071428571	.	180640001	180760000	#4848FF	1	0.25
chr2	180760001	180920000	B.1.1.2.2.2.1.2.1.1	0.378348214285714	.	180760001	180920000	#DADAFF	1	0.5
chr2	180920001	181400000	B.2.2.1.2.2.2.1.1.2.1	0.0479910714285714	.	180920001	181400000	#0000FF	1	0.125
chr2	181400001	181760000	B.2.2.1.1.1.1.2.1.1.2	0.110491071428571	.	181400001	181760000	#0000FF	1	0.125
chr2	181760001	181960000	B.1.1.1.1.2.2.1.2	0.447544642857143	.	181760001	181960000	#DADAFF	1	0.5
chr2	181960001	182320000	B.2.1.1.1.2.1.1	0.268973214285714	.	181960001	182320000	#4848FF	1	0.25
chr2	182320001	182560000	B.1.2.2.2.2.2.2.1.2	0.282366071428571	.	182320001	182560000	#9191FF	1	0.375
chr2	182560001	182800000	A.2.1.2.2.2.2.1.2.1.1.1	0.587053571428571	.	182560001	182800000	#FF9191	1	0.75
chr2	182800001	183000000	A.2.2.1.2.2.1.1.2	0.522321428571429	.	182800001	183000000	#FFDADA	1	0.625
chr2	183000001	183160000	A.2.1.1.2.1.1.2.2.2.1	0.665178571428571	.	183000001	183160000	#FF9191	1	0.75
chr2	183160001	183320000	A.1.2.2.2.1.1.2.2.2	0.741071428571429	.	183160001	183320000	#FF4848	1	0.875
chr2	183320001	183560000	A.2.1.1.1.1.1.2.1.2.1	0.709821428571429	.	183320001	183560000	#FF9191	1	0.75
chr2	183560001	184000000	A.1.1.1.2.1.1.2.2	0.974330357142857	.	183560001	184000000	#FF0000	1	1
chr2	184000001	184400000	B.2.2.1.1.1.1.2.1.1.1.2	0.111607142857143	.	184000001	184400000	#0000FF	1	0.125
chr2	184400001	184800000	B.2.2.1.2.2.2.1.2.1.2.2	0.0435267857142857	.	184400001	184800000	#0000FF	1	0.125
chr2	184800001	184880000	B.2.1.2.1.1.2.2.1.1.2.2	0.191964285714286	.	184800001	184880000	#4848FF	1	0.25
chr2	184880001	185280000	B.2.2.2.1.2.2.1.2	0.0212053571428571	.	184880001	185280000	#0000FF	1	0.125
chr2	185280001	185480000	B.2.1.2.1.2.2.2.2.1	0.1640625	.	185280001	185480000	#4848FF	1	0.25
chr2	185480001	186080000	B.2.2.2.2.1.2.1.2	0.0078125	.	185480001	186080000	#0000FF	1	0.125
chr2	186080001	186160000	B.2.1.2.1.1.2.2.2.2.2	0.185267857142857	.	186080001	186160000	#4848FF	1	0.25
chr2	186160001	186480000	B.2.2.1.2.2.2.1.2.2.1.2	0.0412946428571429	.	186160001	186480000	#0000FF	1	0.125
chr2	186480001	186840000	B.2.2.1.2.2.2.1.1.2.2	0.046875	.	186480001	186840000	#0000FF	1	0.125
chr2	186840001	187360000	B.2.1.2.1.2.2.1.2.2	0.167410714285714	.	186840001	187360000	#4848FF	1	0.25
chr2	187360001	187560000	A.1.2.2.2.2.2.1.1.2	0.723214285714286	.	187360001	187560000	#FF4848	1	0.875
chr2	187560001	187720000	B.1.1.2.1.1.1.2.1.2.2.1	0.4140625	.	187560001	187720000	#DADAFF	1	0.5
chr2	187720001	187840000	B.1.1.1.1.1.1.2.2	0.462053571428571	.	187720001	187840000	#DADAFF	1	0.5
chr2	187840001	188160000	B.1.2.1.1.2.2.1.2.1	0.353794642857143	.	187840001	188160000	#9191FF	1	0.375
chr2	188160001	188360000	A.2.1.2.2.2.2.2.2.1.2	0.575892857142857	.	188160001	188360000	#FF9191	1	0.75
chr2	188360001	188520000	A.1.2.1.2.1.1.1.1.2	0.827008928571429	.	188360001	188520000	#FF4848	1	0.875
chr2	188520001	188680000	A.1.2.1.2.1.1.1.2.2	0.824776785714286	.	188520001	188680000	#FF4848	1	0.875
chr2	188680001	188800000	A.1.2.2.2.1.1.1.2	0.745535714285714	.	188680001	188800000	#FF4848	1	0.875
chr2	188800001	188880000	A.1.2.1.2.1.1.1.2.1	0.825892857142857	.	188800001	188880000	#FF4848	1	0.875
chr2	188880001	189000000	A.1.2.2.2.2.1.2.1.1	0.728794642857143	.	188880001	189000000	#FF4848	1	0.875
chr2	189000001	189360000	A.1.1.2.1.1.1.2.2.1.1	0.938616071428571	.	189000001	189360000	#FF0000	1	1
chr2	189360001	189560000	A.1.1.2.2.2.1.1.2.2.1	0.888392857142857	.	189360001	189560000	#FF0000	1	1
chr2	189560001	189680000	A.1.2.2.2.2.1.2.2	0.7265625	.	189560001	189680000	#FF4848	1	0.875
chr2	189680001	189800000	A.1.2.1.2.1.1.1.1.1.1	0.830357142857143	.	189680001	189800000	#FF4848	1	0.875
chr2	189800001	190000000	A.1.1.2.1.1.1.2.2.1.2	0.9375	.	189800001	190000000	#FF0000	1	1
chr2	190000001	190320000	A.1.1.1.1.2.1.1.2	0.983258928571429	.	190000001	190320000	#FF0000	1	1
chr2	190320001	190680000	A.1.1.1.2.1.2.2.2.1.1	0.969866071428571	.	190320001	190680000	#FF0000	1	1
chr2	190680001	190920000	A.2.2.1.2.1.1.2.2	0.534598214285714	.	190680001	190920000	#FFDADA	1	0.625
chr2	190920001	191080000	A.2.1.1.2.1.1.1.2.1	0.670758928571429	.	190920001	191080000	#FF9191	1	0.75
chr2	191080001	191400000	A.1.1.2.1.2.1.2.1.2	0.925223214285714	.	191080001	191400000	#FF0000	1	1
chr2	191400001	191680000	A.1.1.1.2.1.2.2.1.1	0.972098214285714	.	191400001	191680000	#FF0000	1	1
chr2	191680001	191880000	A.1.1.1.1.2.1.2.2	0.981026785714286	.	191680001	191880000	#FF0000	1	1
chr2	191880001	192080000	A.2.1.1.1.1.2.2.1.2.2.2	0.697544642857143	.	191880001	192080000	#FF9191	1	0.75
chr2	192080001	192400000	A.1.1.2.2.2.2.1.1.2	0.876116071428571	.	192080001	192400000	#FF0000	1	1
chr2	192400001	192600000	A.2.1.2.1.1.1.1.2.1	0.637276785714286	.	192400001	192600000	#FF9191	1	0.75
chr2	192600001	192800000	B.1.1.2.1.1.1.2.1.2.1	0.415178571428571	.	192600001	192800000	#DADAFF	1	0.5
chr2	192800001	193120000	B.1.2.2.2.2.1.2.2.2	0.286830357142857	.	192800001	193120000	#9191FF	1	0.375
chr2	193120001	193520000	B.2.2.1.2.2.2.1.2.2.2	0.0401785714285714	.	193120001	193520000	#0000FF	1	0.125
chr2	193520001	193840000	B.2.2.1.2.2.2.1.2.1.2.1	0.0446428571428571	.	193520001	193840000	#0000FF	1	0.125
chr2	193840001	194000000	B.2.2.1.1.1.2.2.2.1	0.100446428571429	.	193840001	194000000	#0000FF	1	0.125
chr2	194000001	194160000	B.2.1.2.1.2.2.2.1.2	0.165178571428571	.	194000001	194160000	#4848FF	1	0.25
chr2	194160001	194560000	B.2.2.2.1.2.1.2.1.1	0.0279017857142857	.	194160001	194560000	#0000FF	1	0.125
chr2	194560001	194880000	B.2.2.1.2.2.1.1.1.2	0.0580357142857143	.	194560001	194880000	#0000FF	1	0.125
chr2	194880001	195240000	B.2.2.1.2.2.2.1.2.1.1	0.0457589285714286	.	194880001	195240000	#0000FF	1	0.125
chr2	195240001	195720000	B.2.2.2.1.2.1.2.2.2	0.0234375	.	195240001	195720000	#0000FF	1	0.125
chr2	195720001	196000000	B.2.2.1.2.2.2.1.2.2.1.1	0.0424107142857143	.	195720001	196000000	#0000FF	1	0.125
chr2	196000001	196320000	B.2.1.2.1.2.2.1.2.1	0.168526785714286	.	196000001	196320000	#4848FF	1	0.25
chr2	196320001	196560000	B.1.1.1.1.2.1.2.1.1	0.452008928571429	.	196320001	196560000	#DADAFF	1	0.5
chr2	196560001	196920000	B.2.1.2.1.2.2.1.1.2.2	0.169642857142857	.	196560001	196920000	#4848FF	1	0.25
chr2	196920001	197160000	A.2.1.1.2.1.1.1.2.2.1	0.669642857142857	.	196920001	197160000	#FF9191	1	0.75
chr2	197160001	197640000	A.2.2.1.1.1.1.2.2	0.569196428571429	.	197160001	197640000	#FFDADA	1	0.625
chr2	197640001	197840000	A.2.1.2.1.1.2.2	0.629464285714286	.	197640001	197840000	#FF9191	1	0.75
chr2	197840001	198160000	A.1.1.1.2.1.2.2.1.2	0.970982142857143	.	197840001	198160000	#FF0000	1	1
chr2	198160001	198400000	A.1.2.1.1.2.1.2.1.2	0.844866071428571	.	198160001	198400000	#FF4848	1	0.875
chr2	198400001	198640000	A.2.1.2.1.2.2.1.2.1.1	0.614955357142857	.	198400001	198640000	#FF9191	1	0.75
chr2	198640001	199000000	A.1.2.1.1.2.1.1.1.1	0.850446428571429	.	198640001	199000000	#FF4848	1	0.875
chr2	199000001	199240000	B.1.1.2.1.1.2.1.2	0.407366071428571	.	199000001	199240000	#DADAFF	1	0.5
chr2	199240001	199480000	B.2.1.2.1.1.1.1.2.2.1.1	0.205357142857143	.	199240001	199480000	#4848FF	1	0.25
chr2	199480001	199680000	B.1.2.2.1.1.2.2.1	0.319196428571429	.	199480001	199680000	#9191FF	1	0.375
chr2	199680001	199840000	B.1.1.2.2.2.2.1.1.2.1	0.372767857142857	.	199680001	199840000	#DADAFF	1	0.5
chr2	199840001	200120000	B.1.2.2.2.2.1.2.2.1	0.287946428571429	.	199840001	200120000	#9191FF	1	0.375
chr2	200120001	200360000	B.1.2.1.1.2.2.1.2.2	0.352678571428571	.	200120001	200360000	#9191FF	1	0.375
chr2	200360001	200720000	B.2.1.1.1.2.2.1.1.2.1	0.255580357142857	.	200360001	200720000	#4848FF	1	0.25
chr2	200720001	201160000	B.1.1.2.1.1.2.2.2.2	0.404017857142857	.	200720001	201160000	#DADAFF	1	0.5
chr2	201160001	201720000	A.1.2.2.2.1.2.1.2.2	0.736607142857143	.	201160001	201720000	#FF4848	1	0.875
chr2	201720001	201920000	A.1.1.2.2.2.1.2.2.2	0.880580357142857	.	201720001	201920000	#FF0000	1	1
chr2	201920001	202120000	A.1.2.1.2.1.2.2.2.1	0.813616071428571	.	201920001	202120000	#FF4848	1	0.875
chr2	202120001	202360000	A.1.1.2.2.2.1.1.2.1.2	0.889508928571429	.	202120001	202360000	#FF0000	1	1
chr2	202360001	202480000	A.2.1.2.2.1.2.1.1	0.598214285714286	.	202360001	202480000	#FF9191	1	0.75
chr2	202480001	202880000	A.1.1.2.2.2.1.1.2.1.1	0.890625	.	202480001	202880000	#FF0000	1	1
chr2	202880001	203040000	A.1.2.1.2.1.1.2.2.2.2	0.819196428571429	.	202880001	203040000	#FF4848	1	0.875
chr2	203040001	203120000	A.2.1.1.1.1.2.1.2	0.702008928571429	.	203040001	203120000	#FF9191	1	0.75
chr2	203120001	203320000	A.1.1.2.2.2.1.1.1.2.2	0.891741071428571	.	203120001	203320000	#FF0000	1	1
chr2	203320001	203560000	A.1.2.1.1.2.1.2.1.1	0.845982142857143	.	203320001	203560000	#FF4848	1	0.875
chr2	203560001	203720000	A.1.2.1.2.1.1.2.2.2.1	0.8203125	.	203560001	203720000	#FF4848	1	0.875
chr2	203720001	203920000	A.1.1.2.2.2.1.2.2.1.1	0.8828125	.	203720001	203920000	#FF0000	1	1
chr2	203920001	204200000	A.1.1.2.1.1.1.1.2	0.940848214285714	.	203920001	204200000	#FF0000	1	1
chr2	204200001	204320000	A.1.2.1.1.1.1.2.1.2	0.861607142857143	.	204200001	204320000	#FF4848	1	0.875
chr2	204320001	204520000	A.1.1.2.1.1.1.2.2.2	0.936383928571429	.	204320001	204520000	#FF0000	1	1
chr2	204520001	204880000	A.1.1.1.2.1.2.2.2.1.2.2	0.967633928571429	.	204520001	204880000	#FF0000	1	1
chr2	204880001	205160000	A.1.2.2.2.1.1.1.1.2	0.746651785714286	.	204880001	205160000	#FF4848	1	0.875
chr2	205160001	205320000	A.2.1.2.2.1.2.2	0.595982142857143	.	205160001	205320000	#FF9191	1	0.75
chr2	205320001	205480000	A.2.2.1.1.1.2.1.2.1	0.563616071428571	.	205320001	205480000	#FFDADA	1	0.625
chr2	205480001	205600000	A.2.2.1.2.1.1.2.1	0.535714285714286	.	205480001	205600000	#FFDADA	1	0.625
chr2	205600001	206120000	A.2.1.2.1.2.1.1.1	0.628348214285714	.	205600001	206120000	#FF9191	1	0.75
chr2	206120001	206480000	A.2.1.2.2.2.2.1.1.1	0.589285714285714	.	206120001	206480000	#FF9191	1	0.75
chr2	206480001	206840000	A.1.2.2.2.1.1.1.1.1	0.747767857142857	.	206480001	206840000	#FF4848	1	0.875
chr2	206840001	207040000	A.1.2.2.2.1.2.1.2.1	0.737723214285714	.	206840001	207040000	#FF4848	1	0.875
chr2	207040001	207240000	B.1.1.1.1.2.1.2.1.2	0.450892857142857	.	207040001	207240000	#DADAFF	1	0.5
chr2	207240001	207560000	B.1.2.2.1.1.2.2.2.2.1	0.316964285714286	.	207240001	207560000	#9191FF	1	0.375
chr2	207560001	207840000	A.2.2.1.2.2.2.1.2.1.1.1	0.515625	.	207560001	207840000	#FFDADA	1	0.625
chr2	207840001	208200000	A.1.2.2.2.1.1.2.1.1	0.744419642857143	.	207840001	208200000	#FF4848	1	0.875
chr2	208200001	208320000	A.2.1.2.2.2.1.2.2	0.590401785714286	.	208200001	208320000	#FF9191	1	0.75
chr2	208320001	208640000	A.1.2.2.2.1.2.1.1.2	0.738839285714286	.	208320001	208640000	#FF4848	1	0.875
chr2	208640001	208960000	A.2.1.2.1.1.2.1.1.1.2	0.6328125	.	208640001	208960000	#FF9191	1	0.75
chr2	208960001	209080000	B.1.1.2.2.2.1.2.1.2.1	0.377232142857143	.	208960001	209080000	#DADAFF	1	0.5
chr2	209080001	209240000	A.2.1.2.2.2.1.1.2.2	0.592633928571429	.	209080001	209240000	#FF9191	1	0.75
chr2	209240001	209440000	B.2.1.2.1.1.2.2.1.1.2.1	0.193080357142857	.	209240001	209440000	#4848FF	1	0.25
chr2	209440001	209760000	B.2.2.1.2.2.2.1.1.1.1	0.0502232142857143	.	209440001	209760000	#0000FF	1	0.125
chr2	209760001	209880000	B.2.1.2.1.2.2.1.1.1.1	0.172991071428571	.	209760001	209880000	#4848FF	1	0.25
chr2	209880001	210200000	B.2.2.1.2.2.1.1.2.2	0.0535714285714286	.	209880001	210200000	#0000FF	1	0.125
chr2	210200001	210280000	B.1.1.1.1.1.1.1.2	0.464285714285714	.	210200001	210280000	#DADAFF	1	0.5
chr2	210280001	210440000	A.2.1.1.2.1.1.2.2.2.2	0.6640625	.	210280001	210440000	#FF9191	1	0.75
chr2	210440001	210600000	B.1.1.2.1.1.2.2.1	0.40625	.	210440001	210600000	#DADAFF	1	0.5
chr2	210600001	210840000	B.2.1.1.1.2.1.2.1.1	0.267857142857143	.	210600001	210840000	#4848FF	1	0.25
chr2	210840001	211120000	A.2.1.2.1.1.1.1.2.2	0.636160714285714	.	210840001	211120000	#FF9191	1	0.75
chr2	211120001	211360000	B.1.2.1.1.2.2.2.1.1	0.3515625	.	211120001	211360000	#9191FF	1	0.375
chr2	211360001	211600000	B.2.1.2.1.1.1.1.1.2	0.208705357142857	.	211360001	211600000	#4848FF	1	0.25
chr2	211600001	211800000	B.2.1.2.1.2.2.1.1.1.2	0.171875	.	211600001	211800000	#4848FF	1	0.25
chr2	211800001	211920000	B.2.1.1.1.2.1.2.2.2.2	0.260044642857143	.	211800001	211920000	#4848FF	1	0.25
chr2	211920001	212240000	B.2.1.2.1.1.1.1.2.2.2.1.2	0.202008928571429	.	211920001	212240000	#4848FF	1	0.25
chr2	212240001	212560000	B.1.1.1.1.2.2.2.2.1	0.4453125	.	212240001	212560000	#DADAFF	1	0.5
chr2	212560001	212960000	A.2.1.1.1.1.1.2.2	0.707589285714286	.	212560001	212960000	#FF9191	1	0.75
chr2	212960001	213240000	A.1.2.2.2.1.1.2.2.1	0.7421875	.	212960001	213240000	#FF4848	1	0.875
chr2	213240001	213440000	A.1.2.2.2.2.2.1.2.1.2	0.720982142857143	.	213240001	213440000	#FF4848	1	0.875
chr2	213440001	213760000	B.1.2.2.1.1.2.2.2.2.2.1	0.315848214285714	.	213440001	213760000	#9191FF	1	0.375
chr2	213760001	213840000	B.1.1.2.1.1.1.2.1.1.1	0.417410714285714	.	213760001	213840000	#DADAFF	1	0.5
chr2	213840001	214160000	A.2.1.2.1.1.1.1.1	0.638392857142857	.	213840001	214160000	#FF9191	1	0.75
chr2	214160001	214480000	B.2.1.1.1.2.1.2.1.2.2.2	0.263392857142857	.	214160001	214480000	#4848FF	1	0.25
chr2	214480001	214840000	B.2.1.2.1.1.1.1.1.1	0.209821428571429	.	214480001	214840000	#4848FF	1	0.25
chr2	214840001	214920000	B.1.2.2.1.2.2.2.1.1	0.306919642857143	.	214840001	214920000	#9191FF	1	0.375
chr2	214920001	215320000	B.2.1.2.1.1.1.1.2.2.1.2	0.204241071428571	.	214920001	215320000	#4848FF	1	0.25
chr2	215320001	215560000	B.1.2.1.1.1.2.2.2	0.358258928571429	.	215320001	215560000	#9191FF	1	0.375
chr2	215560001	215720000	A.2.2.2.2.1.2.2.1	0.481026785714286	.	215560001	215720000	#FFDADA	1	0.625
chr2	215720001	216160000	B.1.2.2.1.1.2.2.2.2.2.2	0.314732142857143	.	215720001	216160000	#9191FF	1	0.375
chr2	216160001	216480000	A.1.1.2.1.2.1.1.1	0.9296875	.	216160001	216480000	#FF0000	1	1
chr2	216480001	216800000	A.1.1.1.1.2.2.1	0.979910714285714	.	216480001	216800000	#FF0000	1	1
chr2	216800001	216920000	A.1.2.2.2.2.2.2.2	0.715401785714286	.	216800001	216920000	#FF4848	1	0.875
chr2	216920001	217080000	A.1.2.1.2.1.2.2.2.2	0.8125	.	216920001	217080000	#FF4848	1	0.875
chr2	217080001	217320000	A.1.2.2.2.2.1.1.2	0.729910714285714	.	217080001	217320000	#FF4848	1	0.875
chr2	217320001	217600000	A.1.1.1.2.1.2.2.2.1.2.1	0.96875	.	217320001	217600000	#FF0000	1	1
chr2	217600001	218200000	A.1.1.1.2.2.2.2.1.2.1	0.946428571428571	.	217600001	218200000	#FF0000	1	1
chr2	218200001	218640000	A.1.1.1.2.2.2.2.1.2.2	0.9453125	.	218200001	218640000	#FF0000	1	1
chr2	218640001	218960000	A.1.1.2.1.1.1.1.1.1	0.943080357142857	.	218640001	218960000	#FF0000	1	1
chr2	218960001	219080000	A.1.2.1.1.1.1.2.2	0.860491071428571	.	218960001	219080000	#FF4848	1	0.875
chr2	219080001	219240000	A.1.2.1.2.1.1.2.1	0.823660714285714	.	219080001	219240000	#FF4848	1	0.875
chr2	219240001	219760000	A.1.1.1.2.1.2.1	0.973214285714286	.	219240001	219760000	#FF0000	1	1
chr2	219760001	220040000	A.1.1.2.2.2.1.2.1.1.1	0.886160714285714	.	219760001	220040000	#FF0000	1	1
chr2	220040001	220240000	A.1.1.2.2.2.1.2.1.1.2	0.885044642857143	.	220040001	220240000	#FF0000	1	1
chr2	220240001	220480000	A.1.1.2.2.2.1.2.2.1.2	0.881696428571429	.	220240001	220480000	#FF0000	1	1
chr2	220480001	220920000	A.2.1.2.2.2.2.1.1.2	0.588169642857143	.	220480001	220920000	#FF9191	1	0.75
chr2	220920001	221240000	A.2.2.2.2.2.2.2.1.1	0.469866071428571	.	220920001	221240000	#FFDADA	1	0.625
chr2	221240001	221360000	B.1.1.2.2.2.2.1.2.1	0.370535714285714	.	221240001	221360000	#DADAFF	1	0.5
chr2	221360001	221560000	B.1.1.2.2.2.2.1.1.1	0.373883928571429	.	221360001	221560000	#DADAFF	1	0.5
chr2	221560001	221720000	B.1.1.2.2.2.2.1.2.2	0.369419642857143	.	221560001	221720000	#DADAFF	1	0.5
chr2	221720001	221840000	B.1.1.2.2.2.2.1.1.2.2	0.371651785714286	.	221720001	221840000	#DADAFF	1	0.5
chr2	221840001	222280000	B.1.1.2.2.1.1.1	0.388392857142857	.	221840001	222280000	#DADAFF	1	0.5
chr2	222280001	222480000	A.2.2.1.2.2.1.2.1.1	0.521205357142857	.	222280001	222480000	#FFDADA	1	0.625
chr2	222480001	222880000	B.2.1.2.1.1.1.1.2.2.2.1.1	0.203125	.	222480001	222880000	#4848FF	1	0.25
chr2	222880001	223080000	B.2.1.2.1.1.1.1.2.1.2	0.206473214285714	.	222880001	223080000	#4848FF	1	0.25
chr2	223080001	223480000	B.2.1.1.1.2.2.2.1.1	0.251116071428571	.	223080001	223480000	#4848FF	1	0.25
chr2	223480001	223840000	A.1.1.2.2.2.2.2.2.1	0.871651785714286	.	223480001	223840000	#FF0000	1	1
chr2	223840001	223960000	A.1.2.2.2.2.1.2.1.2	0.727678571428571	.	223840001	223960000	#FF4848	1	0.875
chr2	223960001	224120000	A.2.1.2.2.2.1.2.1	0.591517857142857	.	223960001	224120000	#FF9191	1	0.75
chr2	224120001	224520000	A.2.1.1.2.1.1.2.1	0.667410714285714	.	224120001	224520000	#FF9191	1	0.75
chr2	224520001	224840000	A.1.2.1.1.2.1.1.1.2.2	0.848214285714286	.	224520001	224840000	#FF4848	1	0.875
chr2	224840001	225120000	B.1.2.1.1.2.2.2.1.2.1	0.350446428571429	.	224840001	225120000	#9191FF	1	0.375
chr2	225120001	225360000	A.2.2.2.2.2.2.2.2.2	0.466517857142857	.	225120001	225360000	#FFDADA	1	0.625
chr2	225360001	225480000	A.2.1.1.2.1.1.1.2.2.2	0.668526785714286	.	225360001	225480000	#FF9191	1	0.75
chr2	225480001	225680000	A.2.2.2.2.2.1.2.1	0.475446428571429	.	225480001	225680000	#FFDADA	1	0.625
chr2	225680001	225880000	A.1.2.1.2.1.2.1.1.2	0.816964285714286	.	225680001	225880000	#FF4848	1	0.875
chr2	225880001	226120000	B.1.1.2.2.2.1.2.1.2.2	0.376116071428571	.	225880001	226120000	#DADAFF	1	0.5
chr2	226120001	226240000	B.1.2.1.1.1.2.2.1	0.359375	.	226120001	226240000	#9191FF	1	0.375
chr2	226240001	226440000	B.2.1.2.1.2.2.2.1.1	0.166294642857143	.	226240001	226440000	#4848FF	1	0.25
chr2	226440001	226720000	B.1.2.1.1.2.2.2.1.2.2	0.349330357142857	.	226440001	226720000	#9191FF	1	0.375
chr2	226720001	226800000	B.1.1.1.1.1.2.2.1.1.2	0.457589285714286	.	226720001	226800000	#DADAFF	1	0.5
chr2	226800001	227120000	B.1.1.1.1.2.2.2.2.2	0.444196428571429	.	226800001	227120000	#DADAFF	1	0.5
chr2	227120001	227280000	A.2.2.2.2.1.2.2.2	0.479910714285714	.	227120001	227280000	#FFDADA	1	0.625
chr2	227280001	227520000	A.2.1.2.2.2.2.1.2.2.2.1.2	0.580357142857143	.	227280001	227520000	#FF9191	1	0.75
chr2	227520001	227680000	A.2.1.1.1.1.2.2.2.2	0.6953125	.	227520001	227680000	#FF9191	1	0.75
chr2	227680001	227880000	A.2.2.1.2.2.2.2.1	0.510044642857143	.	227680001	227880000	#FFDADA	1	0.625
chr2	227880001	227960000	B.1.1.2.2.2.1.1	0.379464285714286	.	227880001	227960000	#DADAFF	1	0.5
chr2	227960001	228200000	A.2.2.1.2.2.2.1.2.1.2	0.513392857142857	.	227960001	228200000	#FFDADA	1	0.625
chr2	228200001	228440000	A.2.1.2.1.1.1.2	0.635044642857143	.	228200001	228440000	#FF9191	1	0.75
chr2	228440001	228520000	B.1.1.1.1.1.2.2.1.1.1.2	0.458705357142857	.	228440001	228520000	#DADAFF	1	0.5
chr2	228520001	228760000	A.2.1.2.2.2.2.1.2.2.2.2	0.579241071428571	.	228520001	228760000	#FF9191	1	0.75
chr2	228760001	228960000	B.2.1.1.1.2.1.2.2.2.1	0.261160714285714	.	228760001	228960000	#4848FF	1	0.25
chr2	228960001	229080000	B.2.1.1.1.2.1.2.2.1	0.262276785714286	.	228960001	229080000	#4848FF	1	0.25
chr2	229080001	229240000	B.2.1.2.1.1.2.2.2.2.1.1	0.1875	.	229080001	229240000	#4848FF	1	0.25
chr2	229240001	229520000	B.2.1.2.1.1.1.1.2.2.2.2	0.200892857142857	.	229240001	229520000	#4848FF	1	0.25
chr2	229520001	229880000	A.2.2.2.2.2.2.2.1.2	0.46875	.	229520001	229880000	#FFDADA	1	0.625
chr2	229880001	230320000	A.1.2.2.2.1.1.2.1.2	0.743303571428571	.	229880001	230320000	#FF4848	1	0.875
chr2	230320001	230600000	A.2.2.1.2.2.2.1.2.1.1.2	0.514508928571429	.	230320001	230600000	#FFDADA	1	0.625
chr2	230600001	230760000	A.2.1.1.1.1.2.2.1.2.2.1	0.698660714285714	.	230600001	230760000	#FF9191	1	0.75
chr2	230760001	231240000	B.1.1.1.1.2.1.1.2	0.453125	.	230760001	231240000	#DADAFF	1	0.5
chr2	231240001	231360000	A.2.2.1.2.2.2.2.2	0.508928571428571	.	231240001	231360000	#FFDADA	1	0.625
chr2	231360001	231560000	B.1.1.1.1.2.1.2.2	0.449776785714286	.	231360001	231560000	#DADAFF	1	0.5
chr2	231560001	231920000	A.1.2.1.2.1.2.2.1	0.814732142857143	.	231560001	231920000	#FF4848	1	0.875
chr2	231920001	232160000	A.1.1.2.2.2.1.1.1.2.1	0.892857142857143	.	231920001	232160000	#FF0000	1	1
chr2	232160001	232600000	A.1.1.1.2.1.2.2.2.2.1.1	0.966517857142857	.	232160001	232600000	#FF0000	1	1
chr2	232600001	233120000	A.2.1.1.2.1.2.2.2.2	0.654017857142857	.	232600001	233120000	#FF9191	1	0.75
chr2	233120001	233400000	B.1.1.1.1.1.2.2.2	0.455357142857143	.	233120001	233400000	#DADAFF	1	0.5
chr2	233400001	233720000	A.1.1.2.1.2.1.2.1.1	0.926339285714286	.	233400001	233720000	#FF0000	1	1
chr2	233720001	233880000	A.2.2.1.1.1.2.1.2.2.2	0.561383928571429	.	233720001	233880000	#FFDADA	1	0.625
chr2	233880001	234000000	A.2.1.2.1.2.2.1.1.1	0.619419642857143	.	233880001	234000000	#FF9191	1	0.75
chr2	234080001	234160000	A.2.1.2.1.2.2.1.1.1	0.619419642857143	.	234080001	234160000	#FF9191	1	0.75
chr2	234160001	234480000	A.1.1.2.2.2.2.2.1.1	0.873883928571429	.	234160001	234480000	#FF0000	1	1
chr2	234480001	234800000	B.1.2.2.1.1.2.2.2.1	0.318080357142857	.	234480001	234800000	#9191FF	1	0.375
chr2	234800001	235400000	B.2.1.2.1.2.2.1.1.2.1	0.170758928571429	.	234800001	235400000	#4848FF	1	0.25
chr2	235400001	235560000	B.1.1.2.1.1.1.2.1.2.2.2	0.412946428571429	.	235400001	235560000	#DADAFF	1	0.5
chr2	235560001	235760000	B.1.1.1.1.1.1.1.1	0.465401785714286	.	235560001	235760000	#DADAFF	1	0.5
chr2	235760001	236040000	A.2.2.1.1.1.1.2.1.2	0.5703125	.	235760001	236040000	#FFDADA	1	0.625
chr2	236040001	236280000	B.2.1.1.1.2.2.1.1.2.2	0.254464285714286	.	236040001	236280000	#4848FF	1	0.25
chr2	236280001	236440000	B.1.1.2.1.2.2.2.1	0.392857142857143	.	236280001	236440000	#DADAFF	1	0.5
chr2	236440001	236480000	B.1.1.1.1.1.1.2.1	0.463169642857143	.	236440001	236480000	#DADAFF	1	0.5
chr2	236520001	236760000	B.1.1.1.1.1.1.2.1	0.463169642857143	.	236520001	236760000	#DADAFF	1	0.5
chr2	236760001	237000000	B.1.2.2.1.2.2.2.1.2	0.305803571428571	.	236760001	237000000	#9191FF	1	0.375
chr2	237000001	237200000	B.1.1.2.1.1.1.1.1	0.419642857142857	.	237000001	237200000	#DADAFF	1	0.5
chr2	237200001	237400000	A.2.2.1.1.1.2.1.2.2.1	0.5625	.	237200001	237400000	#FFDADA	1	0.625
chr2	237400001	237800000	A.1.2.1.1.2.1.1.1.2.1	0.849330357142857	.	237400001	237800000	#FF4848	1	0.875
chr2	237800001	238000000	A.2.1.1.1.1.2.1.1.2.1	0.705357142857143	.	237800001	238000000	#FF9191	1	0.75
chr2	238000001	238480000	A.1.1.1.1.2.1.1.1	0.984375	.	238000001	238480000	#FF0000	1	1
chr2	238480001	238640000	A.1.1.2.2.2.1.2.1.2	0.883928571428571	.	238480001	238640000	#FF0000	1	1
chr2	238640001	238960000	A.1.1.2.1.1.1.1.1.2	0.941964285714286	.	238640001	238960000	#FF0000	1	1
chr2	238960001	239160000	A.1.1.2.2.2.1.1.2.2.2	0.887276785714286	.	238960001	239160000	#FF0000	1	1
chr2	239160001	239400000	A.1.1.2.2.1.1.2.1.2	0.909598214285714	.	239160001	239400000	#FF0000	1	1
chr2	239400001	239800000	A.1.2.1.2.1.1.2.2.1.2	0.821428571428571	.	239400001	239800000	#FF4848	1	0.875
chr2	239840001	239960000	A.1.2.1.2.1.1.2.2.1.2	0.821428571428571	.	239840001	239960000	#FF4848	1	0.875
chr2	239960001	240160000	A.2.1.1.1.2.2.2	0.677455357142857	.	239960001	240160000	#FF9191	1	0.75
chr2	240160001	240360000	A.1.2.2.2.2.1.1.1.2	0.731026785714286	.	240160001	240360000	#FF4848	1	0.875
chr2	240360001	240480000	A.2.1.1.2.2.2.1.2	0.642857142857143	.	240360001	240480000	#FF9191	1	0.75
chr2	240480001	240760000	A.2.1.1.1.1.2.1.1.1	0.706473214285714	.	240480001	240760000	#FF9191	1	0.75
chr2	240760001	240880000	A.2.1.2.2.1.2.1.2	0.597098214285714	.	240760001	240880000	#FF9191	1	0.75
chr2	240880001	241600000	A.1.2.1.2.1.1.2.2.1.1	0.822544642857143	.	240880001	241600000	#FF4848	1	0.875
chr2	241600001	241760000	A.2.2.1.2.1.1.1.2	0.536830357142857	.	241600001	241760000	#FFDADA	1	0.625
chr2	241760001	242160000	A.1.2.1.1.1.1.2.1.1.2	0.862723214285714	.	241760001	242160000	#FF4848	1	0.875
chr2	242200001	242280000	A.1.2.1.1.1.1.2.1.1.2	0.862723214285714	.	242200001	242280000	#FF4848	1	0.875
chr2	242280001	242600000	A.1.2.1.1.1.1.2.1.1.1	0.863839285714286	.	242280001	242600000	#FF4848	1	0.875
chr2	242600001	242840000	A.1.2.2.2.2.1.1.1.1	0.732142857142857	.	242600001	242840000	#FF4848	1	0.875
chr2	242840001	243080000	A.2.2.1.2.1.1.1.1.2	0.537946428571429	.	242840001	243080000	#FFDADA	1	0.625
chr3	40001	240000	B.2.1.1.2.2.2.2.2	0.240331491712707	.	40001	240000	#4848FF	1	0.25
chr3	240001	480000	B.2.1.2.2.2.1.1.2	0.160220994475138	.	240001	480000	#4848FF	1	0.25
chr3	480001	640000	B.1.2.2.2.2.1.2.2	0.325966850828729	.	480001	640000	#9191FF	1	0.375
chr3	640001	800000	B.2.1.2.2.1.1.2.2.2.1	0.168508287292818	.	640001	800000	#4848FF	1	0.25
chr3	800001	1080000	B.2.2.1.1.2.2.2.2.2	0.0953038674033149	.	800001	1080000	#0000FF	1	0.125
chr3	1080001	1400000	B.2.2.1.1.1.1.1.1.1	0.143646408839779	.	1080001	1400000	#0000FF	1	0.125
chr3	1400001	1800000	B.2.1.2.2.2.2.2.2.1.2	0.146408839779006	.	1400001	1800000	#4848FF	1	0.25
chr3	1800001	2080000	B.2.1.1.2.1.1.2.1.2.2	0.272099447513812	.	1800001	2080000	#4848FF	1	0.25
chr3	2080001	2760000	B.1.2.1.1.1.2.2.1	0.393646408839779	.	2080001	2760000	#9191FF	1	0.375
chr3	2760001	3160000	B.1.2.2.2.1.1.1.2.2	0.337016574585635	.	2760001	3160000	#9191FF	1	0.375
chr3	3160001	3280000	A.2.2.2.1.2.1.1.1.1	0.537292817679558	.	3160001	3280000	#FFDADA	1	0.625
chr3	3280001	3680000	B.2.1.2.2.1.1.1.1.2	0.179558011049724	.	3280001	3680000	#4848FF	1	0.25
chr3	3680001	3920000	B.1.2.2.2.2.2.2.2.1.2.2	0.31353591160221	.	3680001	3920000	#9191FF	1	0.375
chr3	3920001	4120000	B.2.1.1.2.2.1.1.1.1.1.2	0.256906077348066	.	3920001	4120000	#4848FF	1	0.25
chr3	4120001	4320000	B.2.1.1.2.2.1.1.2.1.2	0.251381215469613	.	4120001	4320000	#4848FF	1	0.25
chr3	4320001	4760000	A.1.1.1.2.1.1.2.1	0.988950276243094	.	4320001	4760000	#FF0000	1	1
chr3	4760001	5120000	A.1.1.1.2.2.1.1.2.2.2	0.972375690607735	.	4760001	5120000	#FF0000	1	1
chr3	5120001	5280000	A.2.1.1.1.1.2.1.2.1	0.69060773480663	.	5120001	5280000	#FF9191	1	0.75
chr3	5280001	5720000	B.2.1.1.2.2.2.1.2	0.244475138121547	.	5280001	5720000	#4848FF	1	0.25
chr3	5720001	6280000	B.2.1.2.2.2.1.2.2	0.157458563535912	.	5720001	6280000	#4848FF	1	0.25
chr3	6280001	6520000	B.2.1.2.2.2.1.1.1.2	0.161602209944751	.	6280001	6520000	#4848FF	1	0.25
chr3	6520001	6600000	B.2.1.1.2.1.1.2.1.1.2	0.276243093922652	.	6520001	6600000	#4848FF	1	0.25
chr3	6600001	6760000	B.2.1.1.2.1.1.2.1.1.1	0.277624309392265	.	6600001	6760000	#4848FF	1	0.25
chr3	6760001	7120000	B.1.2.1.2.2.1.1.1.1	0.370165745856354	.	6760001	7120000	#9191FF	1	0.375
chr3	7120001	7520000	A.2.2.2.2.2.1.2.1	0.502762430939227	.	7120001	7520000	#FFDADA	1	0.625
chr3	7520001	7600000	A.2.2.2.1.2.1.1.1.2	0.535911602209945	.	7520001	7600000	#FFDADA	1	0.625
chr3	7600001	7840000	B.1.1.1.1.1.2.2.1	0.490331491712707	.	7600001	7840000	#DADAFF	1	0.5
chr3	7840001	8200000	B.1.2.2.2.2.2.2.2.1.1	0.316298342541436	.	7840001	8200000	#9191FF	1	0.375
chr3	8200001	8480000	B.1.1.2.2.2.1.2.2.1	0.404696132596685	.	8200001	8480000	#DADAFF	1	0.5
chr3	8480001	8720000	A.1.2.1.1.2.2.2.1.2.2.1	0.831491712707182	.	8480001	8720000	#FF4848	1	0.875
chr3	8720001	8960000	A.2.2.2.2.2.2.2.2	0.497237569060773	.	8720001	8960000	#FFDADA	1	0.625
chr3	8960001	9200000	A.2.1.2.2.2.1.2.2.2	0.603591160220994	.	8960001	9200000	#FF9191	1	0.75
chr3	9240001	9360000	A.2.1.2.2.2.1.2.2.2	0.603591160220994	.	9240001	9360000	#FF9191	1	0.75
chr3	9360001	9560000	A.1.2.1.1.2.2.2.2.1.2	0.827348066298343	.	9360001	9560000	#FF4848	1	0.875
chr3	9560001	9720000	A.2.1.2.1.1.2.2	0.642265193370166	.	9560001	9720000	#FF9191	1	0.75
chr3	9720001	10000000	A.1.1.2.1.2.1.2.2	0.924033149171271	.	9720001	10000000	#FF0000	1	1
chr3	10000001	10160000	A.1.2.2.1.1.2.1.1.1.2	0.779005524861878	.	10000001	10160000	#FF4848	1	0.875
chr3	10200001	10360000	A.1.2.1.1.2.2.1.2.1	0.837016574585635	.	10200001	10360000	#FF4848	1	0.875
chr3	10360001	10720000	B.1.2.1.1.2.1.2.1.2.2	0.383977900552486	.	10360001	10720000	#9191FF	1	0.375
chr3	10720001	10960000	B.1.2.1.1.2.1.1.1	0.389502762430939	.	10720001	10960000	#9191FF	1	0.375
chr3	10960001	11120000	A.2.2.1.2.2.1.2.2.2	0.560773480662983	.	10960001	11120000	#FFDADA	1	0.625
chr3	11120001	11480000	A.1.1.2.1.2.2.1.2	0.921270718232044	.	11120001	11480000	#FF0000	1	1
chr3	11480001	11720000	A.1.1.2.1.2.1.1.2.2	0.92817679558011	.	11480001	11720000	#FF0000	1	1
chr3	11720001	11880000	A.2.1.1.1.1.1.1.1.2.2.1	0.709944751381215	.	11720001	11880000	#FF9191	1	0.75
chr3	11880001	12120000	B.1.2.1.1.2.1.1.2	0.388121546961326	.	11880001	12120000	#9191FF	1	0.375
chr3	12120001	12280000	A.2.1.2.2.1.1.2.2	0.624309392265193	.	12120001	12280000	#FF9191	1	0.75
chr3	12280001	12520000	A.2.2.1.2.2.1.2.2.1	0.562154696132597	.	12280001	12520000	#FFDADA	1	0.625
chr3	12520001	12800000	A.1.1.2.1.2.1.1.1.1.1.2	0.935082872928177	.	12520001	12800000	#FF0000	1	1
chr3	12800001	13120000	A.1.1.2.1.2.2.2.1.2	0.917127071823204	.	12800001	13120000	#FF0000	1	1
chr3	13120001	13400000	A.2.2.1.2.2.1.1	0.566298342541437	.	13120001	13400000	#FFDADA	1	0.625
chr3	13400001	13560000	A.2.1.2.2.2.2.1	0.602209944751381	.	13400001	13560000	#FF9191	1	0.75
chr3	13560001	13720000	A.2.2.2.2.2.2.1	0.5	.	13560001	13720000	#FFDADA	1	0.625
chr3	13720001	13920000	B.2.1.1.2.1.2.1.2	0.267955801104972	.	13720001	13920000	#4848FF	1	0.25
chr3	13920001	14160000	B.1.2.1.1.2.1.2.1.1	0.386740331491713	.	13920001	14160000	#9191FF	1	0.375
chr3	14160001	14400000	A.2.1.1.1.1.2.2.2.2.2	0.67817679558011	.	14160001	14400000	#FF9191	1	0.75
chr3	14400001	14520000	A.2.1.2.2.2.2.2	0.600828729281768	.	14400001	14520000	#FF9191	1	0.75
chr3	14520001	14960000	A.2.2.2.2.2.2.2.1	0.498618784530387	.	14520001	14960000	#FFDADA	1	0.625
chr3	14960001	15240000	A.1.2.1.2.2.1.2.2	0.799723756906077	.	14960001	15240000	#FF4848	1	0.875
chr3	15240001	15400000	A.1.1.1.2.2.2.2.1.2.1.2	0.959944751381215	.	15240001	15400000	#FF0000	1	1
chr3	15440001	15480000	A.1.1.1.2.2.2.2.1.2.1.2	0.959944751381215	.	15440001	15480000	#FF0000	1	1
chr3	15480001	15640000	A.1.2.1.1.2.2.1.1.1	0.839779005524862	.	15480001	15640000	#FF4848	1	0.875
chr3	15640001	15920000	A.1.1.1.2.2.1.1.2.2.1	0.973756906077348	.	15640001	15920000	#FF0000	1	1
chr3	15920001	16080000	A.1.2.2.1.1.1.1.1.2	0.784530386740331	.	15920001	16080000	#FF4848	1	0.875
chr3	16080001	16320000	A.1.1.2.1.2.2.2.2.1	0.915745856353591	.	16080001	16320000	#FF0000	1	1
chr3	16320001	16440000	A.1.1.2.1.2.2.2.1.1.1	0.919889502762431	.	16320001	16440000	#FF0000	1	1
chr3	16480001	16600000	A.1.1.2.1.2.2.2.1.1.1	0.919889502762431	.	16480001	16600000	#FF0000	1	1
chr3	16600001	16840000	A.2.1.1.1.1.2.2.2.1.2	0.680939226519337	.	16600001	16840000	#FF9191	1	0.75
chr3	16840001	17120000	A.1.2.1.1.2.2.2.2.1.1	0.828729281767956	.	16840001	17120000	#FF4848	1	0.875
chr3	17120001	17280000	A.1.2.2.2.2.2.1	0.722375690607735	.	17120001	17280000	#FF4848	1	0.875
chr3	17280001	17480000	A.2.2.1.1.2.1.1.1.1	0.588397790055249	.	17280001	17480000	#FFDADA	1	0.625
chr3	17480001	17880000	A.1.2.2.2.1.1.2	0.747237569060773	.	17480001	17880000	#FF4848	1	0.875
chr3	17880001	18360000	B.2.1.2.2.2.2.2.2.2	0.145027624309392	.	17880001	18360000	#4848FF	1	0.25
chr3	18360001	18520000	B.1.2.2.2.2.2.2.2.1.2.1	0.314917127071823	.	18360001	18520000	#9191FF	1	0.375
chr3	18520001	18960000	B.2.2.2.1.2.2.1.1.2.2	0.0207182320441989	.	18520001	18960000	#0000FF	1	0.125
chr3	18960001	19040000	B.2.1.1.2.2.1.1.1.2	0.25414364640884	.	18960001	19040000	#4848FF	1	0.25
chr3	19040001	19400000	B.2.2.1.1.1.1.1.2.1	0.139502762430939	.	19040001	19400000	#0000FF	1	0.125
chr3	19400001	19560000	B.1.1.2.1.2.2.1.2.2	0.439226519337017	.	19400001	19560000	#DADAFF	1	0.5
chr3	19560001	19960000	B.2.1.2.2.1.1.1.2.2.1	0.176795580110497	.	19560001	19960000	#4848FF	1	0.25
chr3	19960001	20240000	A.2.2.1.1.2.1.1.1.2	0.587016574585635	.	19960001	20240000	#FFDADA	1	0.625
chr3	20240001	20400000	A.2.2.2.1.2.1.1.2.1	0.534530386740331	.	20240001	20400000	#FFDADA	1	0.625
chr3	20400001	20760000	B.1.2.1.2.2.1.2.1.1	0.366022099447514	.	20400001	20760000	#9191FF	1	0.375
chr3	20760001	21160000	B.2.1.1.2.1.1.1.2.2.1	0.280386740331492	.	20760001	21160000	#4848FF	1	0.25
chr3	21160001	21280000	B.1.1.2.2.2.1.2.1.1	0.408839779005525	.	21160001	21280000	#DADAFF	1	0.5
chr3	21280001	21600000	A.2.2.2.1.1.1.1.2.2	0.552486187845304	.	21280001	21600000	#FFDADA	1	0.625
chr3	21600001	21960000	A.2.2.1.1.2.1.2	0.584254143646409	.	21600001	21960000	#FFDADA	1	0.625
chr3	21960001	22240000	B.2.1.1.2.1.1.1.2.2.2	0.279005524861878	.	21960001	22240000	#4848FF	1	0.25
chr3	22240001	22520000	B.2.2.1.1.1.1.2.2.2.1	0.13121546961326	.	22240001	22520000	#0000FF	1	0.125
chr3	22520001	22960000	B.2.2.1.1.1.2.2.1.2.1	0.120165745856354	.	22520001	22960000	#0000FF	1	0.125
chr3	22960001	23160000	B.1.2.1.1.2.1.2.1.2.1	0.385359116022099	.	22960001	23160000	#9191FF	1	0.375
chr3	23160001	23480000	A.2.1.2.2.2.1.1.2.2.2	0.609116022099447	.	23160001	23480000	#FF9191	1	0.75
chr3	23480001	23600000	A.2.2.1.1.1.1.2	0.595303867403315	.	23480001	23600000	#FFDADA	1	0.625
chr3	23600001	23920000	A.2.1.1.1.1.2.2.1.1	0.687845303867403	.	23600001	23920000	#FF9191	1	0.75
chr3	23920001	24160000	A.1.1.2.1.2.1.1.1.1.2	0.933701657458563	.	23920001	24160000	#FF0000	1	1
chr3	24160001	24640000	A.1.1.1.2.1.1.2.2.2	0.986187845303867	.	24160001	24640000	#FF0000	1	1
chr3	24640001	24760000	A.1.2.2.2.2.1.2.2.2	0.723756906077348	.	24640001	24760000	#FF4848	1	0.875
chr3	24760001	25000000	A.2.2.2.2.2.1.1.2.2	0.50414364640884	.	24760001	25000000	#FFDADA	1	0.625
chr3	25000001	25240000	A.2.2.2.1.2.1.2	0.531767955801105	.	25000001	25240000	#FFDADA	1	0.625
chr3	25240001	25440000	B.1.1.1.1.2.1.2	0.486187845303867	.	25240001	25440000	#DADAFF	1	0.5
chr3	25440001	25680000	A.2.1.2.2.2.1.1.1.1.1	0.61878453038674	.	25440001	25680000	#FF9191	1	0.75
chr3	25680001	25920000	A.2.2.1.1.2.1.1.2	0.585635359116022	.	25680001	25920000	#FFDADA	1	0.625
chr3	25920001	26200000	B.1.2.2.2.2.2.2.1.2	0.31767955801105	.	25920001	26200000	#9191FF	1	0.375
chr3	26200001	26440000	B.2.1.2.2.1.1.1.2.2.2.2	0.174033149171271	.	26200001	26440000	#4848FF	1	0.25
chr3	26440001	26640000	B.2.1.2.2.1.1.1.1.1	0.180939226519337	.	26440001	26640000	#4848FF	1	0.25
chr3	26640001	27080000	B.2.1.2.2.2.1.1.1.1	0.162983425414365	.	26640001	27080000	#4848FF	1	0.25
chr3	27080001	27360000	B.1.1.2.1.2.1.2	0.443370165745856	.	27080001	27360000	#DADAFF	1	0.5
chr3	27360001	27800000	A.1.2.2.1.2.1.1	0.766574585635359	.	27360001	27800000	#FF4848	1	0.875
chr3	27800001	28360000	B.2.1.1.2.2.1.2.1	0.248618784530387	.	27800001	28360000	#4848FF	1	0.25
chr3	28360001	28760000	A.2.1.1.1.1.1.2.2.2.2	0.693370165745856	.	28360001	28760000	#FF9191	1	0.75
chr3	28760001	28920000	A.2.1.1.1.1.1.2.1.2	0.697513812154696	.	28760001	28920000	#FF9191	1	0.75
chr3	28920001	29080000	A.1.2.1.2.2.2.1.1.1.2	0.796961325966851	.	28920001	29080000	#FF4848	1	0.875
chr3	29080001	29320000	A.1.1.2.2.2.2.2.1	0.86878453038674	.	29080001	29320000	#FF0000	1	1
chr3	29320001	29720000	A.1.1.1.2.1.1.1.1.1	0.993093922651934	.	29320001	29720000	#FF0000	1	1
chr3	29720001	30040000	A.1.1.1.2.2.1.2.1.1	0.970994475138122	.	29720001	30040000	#FF0000	1	1
chr3	30040001	30240000	A.1.2.2.1.1.1.1.1.1	0.785911602209945	.	30040001	30240000	#FF4848	1	0.875
chr3	30240001	30320000	A.1.2.2.2.2.1.1.2.2	0.727900552486188	.	30240001	30320000	#FF4848	1	0.875
chr3	30320001	30440000	A.1.2.2.2.2.1.1.2.1	0.729281767955801	.	30320001	30440000	#FF4848	1	0.875
chr3	30440001	30800000	A.1.2.1.1.2.1.1.1	0.848066298342541	.	30440001	30800000	#FF4848	1	0.875
chr3	30800001	31040000	A.1.2.1.2.2.2.1.1.2	0.795580110497238	.	30800001	31040000	#FF4848	1	0.875
chr3	31040001	31320000	A.1.2.2.2.2.1.1.1.1.1.1	0.737569060773481	.	31040001	31320000	#FF4848	1	0.875
chr3	31320001	31680000	A.1.2.1.1.2.1.2.2.1	0.842541436464088	.	31320001	31680000	#FF4848	1	0.875
chr3	31680001	31800000	A.2.1.1.1.2.1.1.1	0.676795580110497	.	31680001	31800000	#FF9191	1	0.75
chr3	31800001	32240000	A.1.2.1.1.2.1.2.2.2	0.841160220994475	.	31800001	32240000	#FF4848	1	0.875
chr3	32240001	32560000	A.1.2.1.2.2.2.2.2.1.2	0.788674033149171	.	32240001	32560000	#FF4848	1	0.875
chr3	32560001	32760000	A.1.2.1.1.2.2.1.1.2	0.838397790055249	.	32560001	32760000	#FF4848	1	0.875
chr3	32760001	32960000	A.2.1.2.2.2.1.2.2.1	0.604972375690608	.	32760001	32960000	#FF9191	1	0.75
chr3	33000001	33040000	A.2.1.2.2.2.1.2.2.1	0.604972375690608	.	33000001	33040000	#FF9191	1	0.75
chr3	33040001	33520000	A.1.1.1.2.2.1.1.1.1	0.977900552486188	.	33040001	33520000	#FF0000	1	1
chr3	33520001	33880000	A.1.1.2.1.2.2.2.2.2.2.2	0.911602209944751	.	33520001	33880000	#FF0000	1	1
chr3	33880001	34200000	B.1.1.2.1.2.2.1.2.1	0.44060773480663	.	33880001	34200000	#DADAFF	1	0.5
chr3	34200001	34360000	B.1.1.2.1.2.2.1.1	0.441988950276243	.	34200001	34360000	#DADAFF	1	0.5
chr3	34360001	34560000	B.1.2.2.2.1.2.1.1	0.334254143646409	.	34360001	34560000	#9191FF	1	0.375
chr3	34560001	34720000	B.1.2.1.1.1.1.2	0.397790055248619	.	34560001	34720000	#9191FF	1	0.375
chr3	34720001	34840000	B.1.2.1.1.1.2.1.1	0.396408839779006	.	34720001	34840000	#9191FF	1	0.375
chr3	34840001	35080000	B.1.2.1.2.2.1.1.1.2	0.36878453038674	.	34840001	35080000	#9191FF	1	0.375
chr3	35080001	35480000	B.2.1.1.2.1.2.2.1.1.1	0.266574585635359	.	35080001	35480000	#4848FF	1	0.25
chr3	35480001	35760000	B.1.2.2.2.2.2.1.1.1	0.324585635359116	.	35480001	35760000	#9191FF	1	0.375
chr3	35760001	35960000	B.1.2.2.2.2.2.1.1.2	0.323204419889503	.	35760001	35960000	#9191FF	1	0.375
chr3	35960001	36200000	B.1.2.1.1.2.1.2.2	0.382596685082873	.	35960001	36200000	#9191FF	1	0.375
chr3	36200001	36400000	B.1.1.2.1.2.2.2.1.1	0.437845303867403	.	36200001	36400000	#DADAFF	1	0.5
chr3	36400001	36560000	A.2.1.2.2.2.1.1.1.1.2	0.617403314917127	.	36400001	36560000	#FF9191	1	0.75
chr3	36560001	36760000	A.2.2.2.1.2.2.1.1	0.530386740331492	.	36560001	36760000	#FFDADA	1	0.625
chr3	36760001	37000000	A.2.1.2.1.1.2.1	0.643646408839779	.	36760001	37000000	#FF9191	1	0.75
chr3	37000001	37360000	A.1.1.1.1.2.1.2.2	0.99585635359116	.	37000001	37360000	#FF0000	1	1
chr3	37360001	37520000	A.1.1.1.2.2.2.2.1.2.1.1	0.961325966850829	.	37360001	37520000	#FF0000	1	1
chr3	37520001	37880000	A.1.1.1.2.1.1.1.1.2	0.99171270718232	.	37520001	37880000	#FF0000	1	1
chr3	37880001	38080000	A.1.1.2.1.2.1.1.2.1	0.929558011049724	.	37880001	38080000	#FF0000	1	1
chr3	38080001	38280000	A.1.2.1.1.2.2.2.2.2	0.825966850828729	.	38080001	38280000	#FF4848	1	0.875
chr3	38280001	38560000	A.2.2.2.2.2.1.1.1.1	0.50828729281768	.	38280001	38560000	#FFDADA	1	0.625
chr3	38560001	39080000	B.1.2.1.1.2.2.2	0.379834254143646	.	38560001	39080000	#9191FF	1	0.375
chr3	39080001	39280000	A.2.1.1.1.1.2.2.1.2.2	0.685082872928177	.	39080001	39280000	#FF9191	1	0.75
chr3	39280001	39480000	A.2.2.1.2.2.1.2.1.2	0.56353591160221	.	39280001	39480000	#FFDADA	1	0.625
chr3	39480001	39640000	B.1.2.1.2.2.1.1.2	0.367403314917127	.	39480001	39640000	#9191FF	1	0.375
chr3	39640001	40000000	B.2.1.1.2.2.1.2.2	0.247237569060773	.	39640001	40000000	#4848FF	1	0.25
chr3	40000001	40160000	B.1.1.2.2.2.1.2.2.2	0.403314917127072	.	40000001	40160000	#DADAFF	1	0.5
chr3	40160001	40480000	B.1.2.1.1.2.2.1	0.38121546961326	.	40160001	40480000	#9191FF	1	0.375
chr3	40480001	40600000	A.2.1.2.2.2.1.1.2.2.1.1	0.611878453038674	.	40480001	40600000	#FF9191	1	0.75
chr3	40600001	41040000	A.2.2.2.2.2.1.1.1.2	0.506906077348066	.	40600001	41040000	#FFDADA	1	0.625
chr3	41040001	41200000	B.1.1.1.1.2.1.1	0.487569060773481	.	41040001	41200000	#DADAFF	1	0.5
chr3	41200001	41360000	A.2.2.2.1.2.1.1.2.2	0.533149171270718	.	41200001	41360000	#FFDADA	1	0.625
chr3	41360001	42000000	B.1.2.2.2.1.1.1.2.1	0.338397790055249	.	41360001	42000000	#9191FF	1	0.375
chr3	42000001	42160000	A.1.2.1.1.2.2.2.1.1	0.834254143646409	.	42000001	42160000	#FF4848	1	0.875
chr3	42160001	42280000	A.2.1.2.2.2.1.1.2.2.1.2	0.610497237569061	.	42160001	42280000	#FF9191	1	0.75
chr3	42280001	42520000	B.1.1.1.1.1.2.2.2	0.488950276243094	.	42280001	42520000	#DADAFF	1	0.5
chr3	42520001	42920000	A.1.1.2.1.2.2.2.2.2.2.1	0.912983425414365	.	42520001	42920000	#FF0000	1	1
chr3	42920001	43320000	B.1.1.2.1.2.2.2.2.1	0.435082872928177	.	42920001	43320000	#DADAFF	1	0.5
chr3	43320001	43440000	A.2.2.2.2.2.1.1.2.1	0.505524861878453	.	43320001	43440000	#FFDADA	1	0.625
chr3	43440001	43640000	B.1.1.1.1.1.1.2.2	0.493093922651934	.	43440001	43640000	#DADAFF	1	0.5
chr3	43640001	43960000	A.2.1.1.1.1.2.2.2.1.1.1	0.683701657458563	.	43640001	43960000	#FF9191	1	0.75
chr3	43960001	44120000	A.2.2.1.1.2.2.1.1	0.582872928176796	.	43960001	44120000	#FFDADA	1	0.625
chr3	44120001	44320000	B.1.1.2.2.2.1.1.2	0.410220994475138	.	44120001	44320000	#DADAFF	1	0.5
chr3	44320001	44560000	A.2.2.1.2.2.1.2.1.1	0.564917127071823	.	44320001	44560000	#FFDADA	1	0.625
chr3	44560001	44960000	B.1.1.1.1.1.1.2.1	0.494475138121547	.	44560001	44960000	#DADAFF	1	0.5
chr3	44960001	45280000	A.2.1.2.2.2.1.1.2.1.1	0.614640883977901	.	44960001	45280000	#FF9191	1	0.75
chr3	45280001	45480000	B.1.1.1.1.2.2	0.484806629834254	.	45280001	45480000	#DADAFF	1	0.5
chr3	45480001	45560000	A.2.2.1.1.2.2.1.2	0.581491712707182	.	45480001	45560000	#FFDADA	1	0.625
chr3	45560001	45760000	A.1.2.2.1.1.2.2.1.2	0.772099447513812	.	45560001	45760000	#FF4848	1	0.875
chr3	45760001	45960000	A.2.2.2.1.2.2.1.2.1	0.529005524861878	.	45760001	45960000	#FFDADA	1	0.625
chr3	45960001	46120000	A.2.1.1.1.1.2.1.2.2	0.689226519337017	.	45960001	46120000	#FF9191	1	0.75
chr3	46120001	46480000	B.1.2.2.2.2.1.1.2	0.328729281767956	.	46120001	46480000	#9191FF	1	0.375
chr3	46480001	46720000	A.2.2.2.1.2.2.1.2.2	0.527624309392265	.	46480001	46720000	#FFDADA	1	0.625
chr3	46800001	46880000	A.2.2.2.1.2.2.1.2.2	0.527624309392265	.	46800001	46880000	#FFDADA	1	0.625
chr3	46880001	47000000	A.1.1.2.1.2.2.2.1.1.2	0.918508287292818	.	46880001	47000000	#FF0000	1	1
chr3	47040001	47200000	A.1.1.2.1.2.2.2.1.1.2	0.918508287292818	.	47040001	47200000	#FF0000	1	1
chr3	47200001	47360000	A.1.2.2.1.1.2.2.2.2.2	0.767955801104972	.	47200001	47360000	#FF4848	1	0.875
chr3	47360001	47440000	A.1.2.2.2.2.2.2.2	0.714088397790055	.	47360001	47440000	#FF4848	1	0.875
chr3	47440001	47840000	A.1.1.1.2.2.2.2.1.1.2	0.962707182320442	.	47440001	47840000	#FF0000	1	1
chr3	47840001	47880000	A.1.1.2.1.2.1.2.1.1	0.926795580110497	.	47840001	47880000	#FF0000	1	1
chr3	47920001	48080000	A.1.1.2.1.2.1.2.1.1	0.926795580110497	.	47920001	48080000	#FF0000	1	1
chr3	48160001	48440000	A.1.1.2.2.2.2.1.1.1	0.87292817679558	.	48160001	48440000	#FF0000	1	1
chr3	48440001	48600000	A.1.1.1.2.2.2.2.1.2.2	0.958563535911602	.	48440001	48600000	#FF0000	1	1
chr3	48640001	48680000	A.1.1.1.2.2.2.2.1.2.2	0.958563535911602	.	48640001	48680000	#FF0000	1	1
chr3	48720001	48800000	A.1.1.1.2.2.2.2.1.2.2	0.958563535911602	.	48720001	48800000	#FF0000	1	1
chr3	48800001	48880000	A.1.2.2.1.1.2.1.1.2	0.777624309392265	.	48800001	48880000	#FF4848	1	0.875
chr3	48880001	48920000	A.1.2.1.2.2.1.1.2	0.802486187845304	.	48880001	48920000	#FF4848	1	0.875
chr3	48960001	49080000	A.1.2.1.2.2.1.1.2	0.802486187845304	.	48960001	49080000	#FF4848	1	0.875
chr3	49080001	49160000	A.1.1.2.1.2.1.2.1.2	0.925414364640884	.	49080001	49160000	#FF0000	1	1
chr3	49240001	49320000	A.1.1.2.1.2.1.2.1.2	0.925414364640884	.	49240001	49320000	#FF0000	1	1
chr3	49440001	49480000	A.1.1.2.1.2.1.2.1.2	0.925414364640884	.	49440001	49480000	#FF0000	1	1
chr3	49520001	49560000	A.1.1.2.1.2.1.2.1.2	0.925414364640884	.	49520001	49560000	#FF0000	1	1
chr3	49560001	49720000	A.1.1.2.2.2.2.1.2	0.870165745856354	.	49560001	49720000	#FF0000	1	1
chr3	49760001	49800000	A.1.1.2.2.2.2.1.2	0.870165745856354	.	49760001	49800000	#FF0000	1	1
chr3	49880001	49920000	A.1.1.1.2.2.2.2.1.1.1	0.964088397790055	.	49880001	49920000	#FF0000	1	1
chr3	50000001	50160000	A.1.1.1.2.2.2.2.1.1.1	0.964088397790055	.	50000001	50160000	#FF0000	1	1
chr3	50200001	50320000	A.1.1.1.2.2.2.2.1.1.1	0.964088397790055	.	50200001	50320000	#FF0000	1	1
chr3	50360001	50400000	A.1.1.1.2.2.2.2.1.1.1	0.964088397790055	.	50360001	50400000	#FF0000	1	1
chr3	50440001	50680000	A.2.1.1.1.1.2.1.1	0.691988950276243	.	50440001	50680000	#FF9191	1	0.75
chr3	50680001	50920000	B.1.2.2.2.1.1.1.1.2.2	0.339779005524862	.	50680001	50920000	#9191FF	1	0.375
chr3	50920001	51120000	B.2.1.1.2.2.2.2.1.1	0.243093922651934	.	50920001	51120000	#4848FF	1	0.25
chr3	51120001	51400000	B.2.1.1.2.2.2.2.1.2	0.24171270718232	.	51120001	51400000	#4848FF	1	0.25
chr3	51400001	51760000	A.2.1.1.1.1.2.2.1.2.1	0.68646408839779	.	51400001	51760000	#FF9191	1	0.75
chr3	51760001	51960000	B.1.1.2.2.2.1.1.1	0.411602209944751	.	51760001	51960000	#DADAFF	1	0.5
chr3	52000001	52240000	A.1.1.2.1.2.1.1.1.2.2	0.930939226519337	.	52000001	52240000	#FF0000	1	1
chr3	52240001	52520000	A.1.1.1.1.2.1.2.1	0.997237569060773	.	52240001	52520000	#FF0000	1	1
chr3	52560001	52920000	A.1.1.1.1.2.1.2.1	0.997237569060773	.	52560001	52920000	#FF0000	1	1
chr3	52920001	53000000	A.1.2.2.1.1.2.1.1.1.1	0.780386740331492	.	52920001	53000000	#FF4848	1	0.875
chr3	53000001	53400000	A.1.1.2.1.2.2.2.2.2.1	0.914364640883978	.	53000001	53400000	#FF0000	1	1
chr3	53400001	53720000	B.1.2.2.2.1.1.1.1.1	0.342541436464088	.	53400001	53720000	#9191FF	1	0.375
chr3	53720001	53960000	A.2.2.1.1.2.2.2.1.2	0.578729281767956	.	53720001	53960000	#FFDADA	1	0.625
chr3	53960001	54280000	B.2.1.1.2.1.2.2.2.2	0.259668508287293	.	53960001	54280000	#4848FF	1	0.25
chr3	54280001	54440000	B.2.1.1.2.1.2.2.1.2.2	0.262430939226519	.	54280001	54440000	#4848FF	1	0.25
chr3	54440001	54560000	B.2.1.1.2.2.1.1.2.2	0.25	.	54440001	54560000	#4848FF	1	0.25
chr3	54560001	54840000	B.2.1.2.2.2.2.2.2.1.1	0.147790055248619	.	54560001	54840000	#4848FF	1	0.25
[truncated: 8,088 more rows]
