# Supplementary material for: Systematic inference and comparison of multi-scale chromatin sub-compartments connects spatial organization to cell phenotypes
Source: Nat Commun. 2021 May 10;12:2439. doi: 10.1038/s41467-021-22666-3 (PMC8110550; doi:10.1038/s41467-021-22666-3)
Supplement: Supplementary file 5 — Supplementary Dataset 2 [file 41467_2021_22666_MOESM5_ESM.zip › Supplementary_Data_1_domain_hierarchies_127HiCmaps/Bladder_binsize=40kb.bed]

#fields: chr, pos_start, pos_end, the full compartment label describing the position in the hierachy, normalized compartment domain rank, ., pos_start, pos_end, color based on eight compartment model (A.1.1 - B.2.2), 1, eight compartment score (A.1.1 to B.2.2: 8 to 1 devided by 8)
chr1	640001	920000	A.1.2.1.1.2.2.1.2.1.2.2	0.824339839265212	.	640001	920000	#FF4848	1	0.875
chr1	920001	1120000	A.1.1.2.2.2.2.1.2.1	0.874856486796785	.	920001	1120000	#FF0000	1	1
chr1	1120001	1160000	A.1.2.2.1.1.2.2.2.1.2	0.753157290470723	.	1120001	1160000	#FF4848	1	0.875
chr1	1200001	1240000	A.1.2.2.1.1.2.2.2.1.2	0.753157290470723	.	1200001	1240000	#FF4848	1	0.875
chr1	1240001	1560000	A.1.1.2.2.2.2.1.1.1	0.87715269804822	.	1240001	1560000	#FF0000	1	1
chr1	1560001	1680000	A.1.1.2.2.2.2.1.2.2	0.873708381171068	.	1560001	1680000	#FF0000	1	1
chr1	1680001	1880000	A.1.2.1.1.1.2.1.2.2.1	0.856486796785304	.	1680001	1880000	#FF4848	1	0.875
chr1	1880001	2160000	A.1.2.2.1.2.2.2.1.1.2.2	0.730195177956372	.	1880001	2160000	#FF4848	1	0.875
chr1	2160001	2280000	A.1.2.1.1.1.2.2.1.1.2.1	0.853042479908152	.	2160001	2280000	#FF4848	1	0.875
chr1	2280001	2360000	A.1.2.2.1.1.2.1.1	0.758897818599311	.	2280001	2360000	#FF4848	1	0.875
chr1	2360001	2480000	A.1.2.2.1.1.1.2.2	0.760045924225029	.	2360001	2480000	#FF4848	1	0.875
chr1	2480001	2600000	A.2.1.1.1.2.2.1	0.680826636050517	.	2480001	2600000	#FF9191	1	0.75
chr1	2680001	2880000	A.2.1.1.2.2.1.1.2.2	0.668197474167623	.	2680001	2880000	#FF9191	1	0.75
chr1	2880001	3120000	A.2.1.1.1.2.1.2.1	0.683122847301952	.	2880001	3120000	#FF9191	1	0.75
chr1	3120001	3320000	A.1.2.2.1.2.1.2.2.1.1	0.743972445464983	.	3120001	3320000	#FF4848	1	0.875
chr1	3320001	3520000	A.1.2.2.1.2.2.1.1.2	0.737083811710677	.	3320001	3520000	#FF4848	1	0.875
chr1	3520001	3600000	A.1.2.2.1.1.2.1.2	0.757749712973594	.	3520001	3600000	#FF4848	1	0.875
chr1	3600001	3720000	A.1.2.2.1.1.1.1.2	0.763490241102181	.	3600001	3720000	#FF4848	1	0.875
chr1	3720001	3800000	A.1.2.1.1.2.2.2.2.2.2	0.818599311136625	.	3720001	3800000	#FF4848	1	0.875
chr1	3800001	3840000	B.1.1.1.1.2.2.1	0.458094144661309	.	3800001	3840000	#DADAFF	1	0.5
chr1	3960001	4160000	B.1.1.1.1.2.2.1	0.458094144661309	.	3960001	4160000	#DADAFF	1	0.5
chr1	4160001	4360000	B.1.2.2.1.2.1.2.1.2.1	0.280137772675086	.	4160001	4360000	#9191FF	1	0.375
chr1	4360001	4680000	B.1.2.1.2.2.1.1.1.1	0.316877152698048	.	4360001	4680000	#9191FF	1	0.375
chr1	4680001	4840000	B.1.1.1.1.2.1.2.1.2	0.461538461538462	.	4680001	4840000	#DADAFF	1	0.5
chr1	4840001	4920000	B.1.1.2.1.1.1.2	0.423650975889782	.	4840001	4920000	#DADAFF	1	0.5
chr1	4920001	5400000	B.2.1.1.2.2.2.2	0.177956371986223	.	4920001	5400000	#4848FF	1	0.25
chr1	5400001	6000000	B.1.2.1.2.2.1.1.2	0.314580941446613	.	5400001	6000000	#9191FF	1	0.375
chr1	6000001	6200000	A.2.1.1.2.1.1.2.2	0.675086107921929	.	6000001	6200000	#FF9191	1	0.75
chr1	6200001	6520000	A.1.2.1.1.2.1.1.1.1.1	0.846153846153846	.	6200001	6520000	#FF4848	1	0.875
chr1	6520001	7000000	A.1.2.1.2.1.2.2.1.1.2	0.796785304247991	.	6520001	7000000	#FF4848	1	0.875
chr1	7000001	7120000	A.2.1.1.2.1.2.2	0.672789896670494	.	7000001	7120000	#FF9191	1	0.75
chr1	7120001	7440000	A.2.2.1.2.2.1.1.1	0.547646383467279	.	7120001	7440000	#FFDADA	1	0.625
chr1	7440001	7640000	A.2.1.1.1.1.1.2.2.2	0.690011481056257	.	7440001	7640000	#FF9191	1	0.75
chr1	7640001	7760000	A.2.1.1.1.2.1.1.1	0.685419058553387	.	7640001	7760000	#FF9191	1	0.75
chr1	7760001	8000000	A.1.2.1.1.2.1.1.1.2.1.2.1	0.842709529276693	.	7760001	8000000	#FF4848	1	0.875
chr1	8000001	8240000	A.1.1.2.2.1.1.1.1.2	0.923076923076923	.	8000001	8240000	#FF0000	1	1
chr1	8240001	8400000	A.1.1.2.2.2.1.1.2.2.1.1	0.887485648679678	.	8240001	8400000	#FF0000	1	1
chr1	8400001	8680000	A.1.1.2.2.1.2.2.1.2.1.2	0.90585533869116	.	8400001	8680000	#FF0000	1	1
chr1	8680001	8960000	A.1.1.2.2.1.2.2.1.2.1.1	0.907003444316877	.	8680001	8960000	#FF0000	1	1
chr1	8960001	9080000	A.1.2.1.1.2.2.2.1	0.822043628013777	.	8960001	9080000	#FF4848	1	0.875
chr1	9080001	9280000	A.1.2.2.1.2.2.2.1.1.2.1.2	0.73134328358209	.	9080001	9280000	#FF4848	1	0.875
chr1	9280001	9480000	A.1.1.2.2.1.1.2.1.2.1.1	0.918484500574053	.	9280001	9480000	#FF0000	1	1
chr1	9480001	9720000	A.1.1.2.2.2.1.1.1.1.2.1	0.896670493685419	.	9480001	9720000	#FF0000	1	1
chr1	9720001	9840000	A.1.2.1.1.2.2.1.1.2.1	0.828932261768083	.	9720001	9840000	#FF4848	1	0.875
chr1	9840001	10000000	A.1.2.1.1.1.2.2.1.2.1.2	0.849598163030999	.	9840001	10000000	#FF4848	1	0.875
chr1	10000001	10200000	A.1.1.2.2.1.1.2.1.2.1.2	0.917336394948335	.	10000001	10200000	#FF0000	1	1
chr1	10200001	10520000	A.1.1.2.2.1.2.2.1.1.2.2	0.908151549942595	.	10200001	10520000	#FF0000	1	1
chr1	10520001	10800000	A.1.1.2.2.2.1.1.1.2.2	0.893226176808266	.	10520001	10800000	#FF0000	1	1
chr1	10800001	11040000	A.1.2.1.1.2.2.2.2.2.1	0.819747416762342	.	10800001	11040000	#FF4848	1	0.875
chr1	11040001	11360000	A.1.2.1.1.1.1.1.1.2.2.2	0.86337543053961	.	11040001	11360000	#FF4848	1	0.875
chr1	11360001	11680000	A.2.1.1.2.2.1.2	0.667049368541906	.	11360001	11680000	#FF9191	1	0.75
chr1	11680001	12080000	A.1.1.2.2.2.1.1.1.2.1	0.894374282433984	.	11680001	12080000	#FF0000	1	1
chr1	12080001	12320000	A.1.2.2.1.2.1.2.2.2	0.741676234213548	.	12080001	12320000	#FF4848	1	0.875
chr1	12320001	12720000	A.1.1.2.1.1.2.2.2	0.944890929965557	.	12320001	12720000	#FF0000	1	1
chr1	12720001	13040000	B.1.1.2.1.1.2.2.1.1.1	0.421354764638347	.	12720001	13040000	#DADAFF	1	0.5
chr1	13160001	13200000	B.1.1.2.1.1.2.2.1.1.1	0.421354764638347	.	13160001	13200000	#DADAFF	1	0.5
chr1	13200001	13240000	A.2.2.1.2.1.1.1.2	0.552238805970149	.	13200001	13240000	#FFDADA	1	0.625
chr1	13480001	13520000	A.2.2.1.2.1.1.1.2	0.552238805970149	.	13480001	13520000	#FFDADA	1	0.625
chr1	13760001	14200000	A.2.2.1.2.1.1.1.2	0.552238805970149	.	13760001	14200000	#FFDADA	1	0.625
chr1	14200001	14680000	B.1.1.1.1.2.1.1	0.463834672789897	.	14200001	14680000	#DADAFF	1	0.5
chr1	14680001	14960000	A.2.2.1.2.1.1.2	0.551090700344432	.	14680001	14960000	#FFDADA	1	0.625
chr1	14960001	15080000	A.2.2.1.2.2.2.1.2	0.539609644087256	.	14960001	15080000	#FFDADA	1	0.625
chr1	15080001	15280000	B.1.1.1.1.2.1.2.1.1	0.462686567164179	.	15080001	15280000	#DADAFF	1	0.5
chr1	15280001	15440000	A.2.2.1.2.1.1.1.1.1	0.554535017221584	.	15280001	15440000	#FFDADA	1	0.625
chr1	15440001	15640000	A.1.2.2.1.2.1.2.2.1.2	0.742824339839265	.	15440001	15640000	#FF4848	1	0.875
chr1	15640001	15800000	A.1.2.2.1.2.2.2.1.2.1	0.729047072330654	.	15640001	15800000	#FF4848	1	0.875
chr1	15800001	16080000	A.1.1.2.2.2.1.1.2.1.2.1	0.889781859931114	.	15800001	16080000	#FF0000	1	1
chr1	16080001	16400000	A.1.1.2.2.2.1.1.2.1.2.2	0.888633754305396	.	16080001	16400000	#FF0000	1	1
chr1	16400001	16760000	A.1.1.2.2.1.2.2.1.1.2.1	0.909299655568312	.	16400001	16760000	#FF0000	1	1
chr1	16760001	17080000	A.1.2.1.1.2.1.1.1.2.1.2.2	0.841561423650976	.	16760001	17080000	#FF4848	1	0.875
chr1	17080001	17360000	A.1.2.2.1.2.2.2.1.1.1	0.733639494833525	.	17080001	17360000	#FF4848	1	0.875
chr1	17360001	17720000	A.2.1.1.2.2.1.1.1.1	0.671641791044776	.	17360001	17720000	#FF9191	1	0.75
chr1	17720001	17880000	A.1.2.2.1.1.2.2.2.2	0.752009184845006	.	17720001	17880000	#FF4848	1	0.875
chr1	17880001	18160000	A.2.1.1.2.2.2.1	0.665901262916188	.	17880001	18160000	#FF9191	1	0.75
chr1	18160001	18440000	A.2.2.1.2.2.2.1.1.1.2	0.541905855338691	.	18160001	18440000	#FFDADA	1	0.625
chr1	18440001	18600000	A.2.2.1.2.2.1.1.2.1	0.546498277841561	.	18440001	18600000	#FFDADA	1	0.625
chr1	18600001	18720000	A.2.2.1.2.2.1.1.2.2	0.545350172215844	.	18600001	18720000	#FFDADA	1	0.625
chr1	18720001	19160000	A.2.2.1.2.2.2.1.1.1.1	0.543053960964409	.	18720001	19160000	#FFDADA	1	0.625
chr1	19160001	19440000	A.1.2.1.1.2.1.1.1.1.2	0.845005740528129	.	19160001	19440000	#FF4848	1	0.875
chr1	19440001	19680000	A.1.2.1.1.1.1.1.1.2.1.2.2	0.866819747416762	.	19440001	19680000	#FF4848	1	0.875
chr1	19680001	19960000	A.1.1.2.2.1.2.2.2.2.2.1.1	0.901262916188289	.	19680001	19960000	#FF0000	1	1
chr1	19960001	20160000	A.2.1.1.1.1.1.2.1.1	0.69345579793341	.	19960001	20160000	#FF9191	1	0.75
chr1	20160001	20360000	A.2.1.1.2.1.1.2.1.2	0.676234213547646	.	20160001	20360000	#FF9191	1	0.75
chr1	20360001	20520000	A.2.1.1.1.1.1.2.2.1	0.691159586681975	.	20360001	20520000	#FF9191	1	0.75
chr1	20520001	20720000	A.2.1.1.2.2.1.1.1.2	0.670493685419059	.	20520001	20720000	#FF9191	1	0.75
chr1	20720001	20880000	A.2.1.1.2.2.1.1.2.1	0.669345579793341	.	20720001	20880000	#FF9191	1	0.75
chr1	20880001	20960000	A.2.1.1.2.1.2.1	0.673938002296211	.	20880001	20960000	#FF9191	1	0.75
chr1	20960001	21320000	A.1.2.1.1.2.1.2.1	0.836969001148106	.	20960001	21320000	#FF4848	1	0.875
chr1	21320001	21520000	A.1.2.1.1.2.1.1.2.2	0.838117106773823	.	21320001	21520000	#FF4848	1	0.875
chr1	21520001	21720000	A.1.1.2.2.2.1.1.2.2.2.1.2	0.884041331802526	.	21520001	21720000	#FF0000	1	1
chr1	21720001	21840000	A.1.2.2.1.1.2.2.1.1	0.756601607347876	.	21720001	21840000	#FF4848	1	0.875
chr1	21840001	22000000	A.1.2.2.1.1.2.2.2.1.1	0.754305396096441	.	21840001	22000000	#FF4848	1	0.875
chr1	22000001	22280000	A.1.2.1.1.2.1.2.2.2	0.832376578645235	.	22000001	22280000	#FF4848	1	0.875
chr1	22280001	22560000	A.1.2.2.1.2.2.1.1.1.1.1	0.74052812858783	.	22280001	22560000	#FF4848	1	0.875
chr1	22560001	22680000	A.2.1.1.2.1.1.1	0.678530424799082	.	22560001	22680000	#FF9191	1	0.75
chr1	22680001	22840000	A.2.1.1.1.2.1.2.2	0.681974741676234	.	22680001	22840000	#FF9191	1	0.75
chr1	22840001	22960000	A.2.1.1.1.2.2.2	0.679678530424799	.	22840001	22960000	#FF9191	1	0.75
chr1	22960001	23280000	A.1.2.2.1.2.2.2.2.2	0.725602755453502	.	22960001	23280000	#FF4848	1	0.875
chr1	23280001	23560000	A.1.2.2.1.2.2.2.2.1	0.726750861079219	.	23280001	23560000	#FF4848	1	0.875
chr1	23560001	23840000	A.1.2.1.1.1.1.2.1	0.861079219288175	.	23560001	23840000	#FF4848	1	0.875
chr1	23840001	24040000	A.1.1.2.2.2.1.1.2.2.2.1.1	0.885189437428243	.	23840001	24040000	#FF0000	1	1
chr1	24040001	24160000	A.1.2.1.1.2.2.1.1.2.2	0.827784156142365	.	24040001	24160000	#FF4848	1	0.875
chr1	24160001	24360000	A.1.2.1.1.2.1.2.2.1.1.1	0.835820895522388	.	24160001	24360000	#FF4848	1	0.875
chr1	24360001	24600000	A.1.2.2.1.2.2.1.1.1.1.2	0.739380022962112	.	24360001	24600000	#FF4848	1	0.875
chr1	24600001	25000000	A.1.2.1.2.2.2.2.2	0.765786452353617	.	24600001	25000000	#FF4848	1	0.875
chr1	25000001	25120000	A.1.2.1.1.1.2.2.1.1.2.2	0.851894374282434	.	25000001	25120000	#FF4848	1	0.875
chr1	25120001	25560000	A.1.2.2.1.2.1.2.1	0.7451205510907	.	25120001	25560000	#FF4848	1	0.875
chr1	25560001	26080000	A.1.1.2.2.1.2.2.2.2.2.1.2	0.900114810562572	.	25560001	26080000	#FF0000	1	1
chr1	26080001	26240000	A.1.2.2.1.2.2.1.1.1.2	0.738231917336395	.	26080001	26240000	#FF4848	1	0.875
chr1	26240001	26440000	A.1.2.1.1.2.1.2.2.1.1.2	0.83467278989667	.	26240001	26440000	#FF4848	1	0.875
chr1	26440001	26520000	A.1.2.2.1.1.2.2.1.2	0.755453501722158	.	26440001	26520000	#FF4848	1	0.875
chr1	26520001	26800000	A.1.2.1.1.2.1.1.1.2.1.1	0.843857634902411	.	26520001	26800000	#FF4848	1	0.875
chr1	26800001	26880000	A.1.2.1.1.1.2.2.1.2.1.1	0.850746268656716	.	26800001	26880000	#FF4848	1	0.875
chr1	26880001	27240000	A.1.1.2.2.1.2.2.1.2.2	0.904707233065442	.	26880001	27240000	#FF0000	1	1
chr1	27240001	27440000	A.1.1.2.2.2.2.1.1.2	0.876004592422503	.	27240001	27440000	#FF0000	1	1
chr1	27440001	27600000	A.1.2.1.1.1.2.1.1	0.858783008036739	.	27440001	27600000	#FF4848	1	0.875
chr1	27600001	27760000	A.1.1.2.2.1.1.2.1.1.2	0.91963260619977	.	27600001	27760000	#FF0000	1	1
chr1	27760001	27920000	A.1.1.2.2.2.1.1.2.1.1.1	0.892078071182549	.	27760001	27920000	#FF0000	1	1
chr1	27920001	28080000	A.1.1.2.2.1.1.2.1.1.1	0.920780711825488	.	27920001	28080000	#FF0000	1	1
chr1	28080001	28160000	A.1.2.1.1.1.2.1.2.1	0.857634902411022	.	28080001	28160000	#FF4848	1	0.875
chr1	28160001	28440000	A.1.1.2.2.2.1.1.1.1.1	0.897818599311137	.	28160001	28440000	#FF0000	1	1
chr1	28440001	28560000	A.1.2.1.1.2.2.1.1.1.1	0.831228473019518	.	28440001	28560000	#FF4848	1	0.875
chr1	28560001	28800000	A.1.1.2.2.1.1.2.1.2.2	0.916188289322618	.	28560001	28800000	#FF0000	1	1
chr1	28800001	28880000	A.1.2.2.1.1.1.2.1.1	0.762342135476464	.	28800001	28880000	#FF4848	1	0.875
chr1	28880001	29080000	A.1.2.1.1.1.1.1.2	0.862227324913892	.	28880001	29080000	#FF4848	1	0.875
chr1	29080001	29560000	A.1.1.2.1.1.2.1.2.2	0.950631458094145	.	29080001	29560000	#FF0000	1	1
chr1	29560001	29600000	A.2.2.1.2.1.2.1	0.549942594718714	.	29560001	29600000	#FFDADA	1	0.625
chr1	29640001	29840000	A.2.2.1.2.1.2.1	0.549942594718714	.	29640001	29840000	#FFDADA	1	0.625
chr1	29840001	29880000	A.2.2.1.2.2.1.2	0.544202066590126	.	29840001	29880000	#FFDADA	1	0.625
chr1	30000001	30400000	A.2.2.1.2.2.1.2	0.544202066590126	.	30000001	30400000	#FFDADA	1	0.625
chr1	30400001	30480000	A.2.2.1.2.2.2.2.2	0.537313432835821	.	30400001	30480000	#FFDADA	1	0.625
chr1	30480001	30960000	A.2.2.2.2.1.2.2	0.493685419058553	.	30480001	30960000	#FFDADA	1	0.625
chr1	30960001	31160000	A.2.2.1.2.2.2.1.1.2	0.540757749712974	.	30960001	31160000	#FFDADA	1	0.625
chr1	31160001	31560000	A.1.2.1.2.1.2.2.1.2	0.795637198622273	.	31160001	31560000	#FF4848	1	0.875
chr1	31560001	31880000	A.1.2.1.1.1.1.1.1.2.2.1.1	0.865671641791045	.	31560001	31880000	#FF4848	1	0.875
chr1	31880001	32040000	A.2.1.1.1.1.1.2.1.2	0.692307692307692	.	31880001	32040000	#FF9191	1	0.75
chr1	32040001	32160000	A.1.2.1.1.1.2.1.2.2.2	0.855338691159587	.	32040001	32160000	#FF4848	1	0.875
chr1	32160001	32240000	A.1.2.1.1.1.2.2.1.2.2	0.848450057405281	.	32160001	32240000	#FF4848	1	0.875
chr1	32240001	32320000	A.1.2.1.1.1.2.2.1.1.1	0.854190585533869	.	32240001	32320000	#FF4848	1	0.875
chr1	32320001	32880000	A.1.1.1.2.1.2.2.1.1	0.974741676234214	.	32320001	32880000	#FF0000	1	1
chr1	32880001	33120000	A.1.1.2.2.2.1.1.2.2.1.2	0.886337543053961	.	32880001	33120000	#FF0000	1	1
chr1	33120001	33280000	A.1.1.2.2.1.1.1.1.1.1	0.925373134328358	.	33120001	33280000	#FF0000	1	1
chr1	33280001	33600000	A.1.1.2.2.2.1.2.1.2	0.879448909299656	.	33280001	33600000	#FF0000	1	1
chr1	33600001	33800000	A.1.2.2.1.2.1.1.1	0.750861079219288	.	33600001	33800000	#FF4848	1	0.875
chr1	33800001	33920000	A.1.2.1.1.1.1.1.1.1	0.870264064293915	.	33800001	33920000	#FF4848	1	0.875
chr1	33920001	34120000	A.2.1.1.2.2.2.2	0.664753157290471	.	33920001	34120000	#FF9191	1	0.75
chr1	34120001	34680000	B.1.2.2.1.2.2.1.1	0.275545350172216	.	34120001	34680000	#9191FF	1	0.375
chr1	34680001	35120000	B.1.2.2.1.2.2.1.2.2	0.273249138920781	.	34680001	35120000	#9191FF	1	0.375
chr1	35120001	35200000	B.1.1.2.1.1.1.1	0.424799081515499	.	35120001	35200000	#DADAFF	1	0.5
chr1	35200001	35400000	A.2.2.1.2.2.2.2.1	0.538461538461538	.	35200001	35400000	#FFDADA	1	0.625
chr1	35400001	35600000	A.2.1.1.2.1.1.2.1.1	0.677382319173364	.	35400001	35600000	#FF9191	1	0.75
chr1	35600001	36040000	A.1.1.2.1.1.2.1.1.2	0.95292766934558	.	35600001	36040000	#FF0000	1	1
chr1	36040001	36160000	A.1.2.1.1.2.2.2.2.1	0.82089552238806	.	36040001	36160000	#FF4848	1	0.875
chr1	36160001	36240000	A.1.2.1.1.2.2.1.2.1.2.1	0.82548794489093	.	36160001	36240000	#FF4848	1	0.875
chr1	36240001	36320000	A.1.2.1.1.2.2.1.1.1.2	0.8300803673938	.	36240001	36320000	#FF4848	1	0.875
chr1	36320001	36560000	A.1.1.2.2.2.1.2.2	0.878300803673938	.	36320001	36560000	#FF0000	1	1
chr1	36560001	36720000	A.1.1.2.2.2.1.1.2.1.1.2	0.890929965556831	.	36560001	36720000	#FF0000	1	1
chr1	36720001	36960000	A.1.1.2.2.1.2.2.2.1	0.903559127439724	.	36720001	36960000	#FF0000	1	1
chr1	36960001	37200000	B.1.1.1.1.2.1.2.2.1	0.460390355912744	.	36960001	37200000	#DADAFF	1	0.5
chr1	37200001	37360000	B.1.1.2.1.1.2.2.1.1.2	0.420206659012629	.	37200001	37360000	#DADAFF	1	0.5
chr1	37360001	37560000	B.1.1.1.1.2.2.2.1.1	0.456946039035591	.	37360001	37560000	#DADAFF	1	0.5
chr1	37560001	37920000	B.1.2.1.2.2.1.1.1.2	0.315729047072331	.	37560001	37920000	#9191FF	1	0.375
chr1	37920001	38360000	A.1.2.2.2.2.2.1.2.1	0.700344431687715	.	37920001	38360000	#FF4848	1	0.875
chr1	38360001	38480000	A.1.2.2.1.1.1.2.1.2	0.761194029850746	.	38360001	38480000	#FF4848	1	0.875
chr1	38480001	38720000	A.2.2.1.2.1.1.1.1.2	0.553386911595867	.	38480001	38720000	#FFDADA	1	0.625
chr1	38720001	39000000	B.1.1.2.1.1.2.1	0.422502870264064	.	38720001	39000000	#DADAFF	1	0.5
chr1	39000001	39320000	B.1.1.1.1.2.1.2.2.2	0.459242250287026	.	39000001	39320000	#DADAFF	1	0.5
chr1	39320001	39480000	A.1.2.2.1.2.1.1.2.2.1.1	0.748564867967853	.	39320001	39480000	#FF4848	1	0.875
chr1	39480001	39960000	A.1.1.1.1.2.1.1	0.991963260619977	.	39480001	39960000	#FF0000	1	1
chr1	39960001	40240000	A.1.1.2.2.1.1.1.1.1.2	0.924225028702641	.	39960001	40240000	#FF0000	1	1
chr1	40240001	40480000	A.1.2.2.1.2.1.1.2.1	0.749712973593571	.	40240001	40480000	#FF4848	1	0.875
chr1	40480001	40880000	A.1.1.2.2.1.2.2.2.2.2.2	0.898966704936854	.	40480001	40880000	#FF0000	1	1
chr1	40880001	41000000	A.1.2.2.1.1.1.1.1	0.764638346727899	.	40880001	41000000	#FF4848	1	0.875
chr1	41000001	41440000	A.1.1.2.2.1.2.1.2.1	0.912743972445465	.	41000001	41440000	#FF0000	1	1
chr1	41440001	41600000	A.1.2.1.1.1.1.1.1.2.1.2.1	0.86796785304248	.	41440001	41600000	#FF4848	1	0.875
chr1	41600001	41760000	A.1.2.1.1.2.2.1.2.1.1	0.826636050516648	.	41600001	41760000	#FF4848	1	0.875
chr1	41760001	41920000	A.1.2.2.1.2.1.1.2.2.1.2	0.747416762342135	.	41760001	41920000	#FF4848	1	0.875
chr1	41920001	42600000	A.1.2.2.2.2.2.2	0.695752009184845	.	41920001	42600000	#FF4848	1	0.875
chr1	42600001	43200000	A.1.2.1.2.2.2.2.1	0.766934557979334	.	42600001	43200000	#FF4848	1	0.875
chr1	43200001	43560000	A.1.2.1.2.1.2.2.1.1.1	0.797933409873708	.	43200001	43560000	#FF4848	1	0.875
chr1	43560001	44080000	A.1.2.1.2.1.2.2.2	0.794489092996556	.	43560001	44080000	#FF4848	1	0.875
chr1	44080001	44160000	A.2.1.1.1.2.1.1.2	0.684270952927669	.	44080001	44160000	#FF9191	1	0.75
chr1	44160001	44360000	A.1.2.1.1.2.1.2.2.1.2	0.833524684270953	.	44160001	44360000	#FF4848	1	0.875
chr1	44360001	44880000	A.1.1.2.2.1.2.1.1	0.913892078071183	.	44360001	44880000	#FF0000	1	1
chr1	44880001	45200000	A.1.1.2.2.1.2.1.2.2	0.911595866819747	.	44880001	45200000	#FF0000	1	1
chr1	45200001	45360000	A.1.1.2.2.2.1.1.1.1.2.2	0.895522388059702	.	45200001	45360000	#FF0000	1	1
chr1	45360001	45520000	A.1.2.1.1.1.1.2.2	0.859931113662457	.	45360001	45520000	#FF4848	1	0.875
chr1	45520001	45760000	A.1.2.1.1.2.1.1.1.2.2	0.840413318025258	.	45520001	45760000	#FF4848	1	0.875
chr1	45760001	46120000	A.1.1.2.2.1.2.2.1.1.1	0.91044776119403	.	45760001	46120000	#FF0000	1	1
chr1	46120001	46480000	A.1.1.1.2.1.1.2.1	0.979334098737084	.	46120001	46480000	#FF0000	1	1
chr1	46480001	46840000	A.1.1.1.1.2.1.2.2	0.989667049368542	.	46480001	46840000	#FF0000	1	1
chr1	46840001	47240000	A.2.1.2.2.1.1.1.2	0.638346727898967	.	46840001	47240000	#FF9191	1	0.75
chr1	47240001	47440000	B.1.2.2.1.2.1.2.2.2	0.276693455797933	.	47240001	47440000	#9191FF	1	0.375
chr1	47440001	47640000	B.1.2.2.1.2.1.2.1.1	0.281285878300804	.	47440001	47640000	#9191FF	1	0.375
chr1	47640001	47800000	B.1.1.1.1.1.2.2.1	0.466130884041332	.	47640001	47800000	#DADAFF	1	0.5
chr1	47800001	47960000	A.2.2.1.2.1.2.2	0.548794489092997	.	47800001	47960000	#FFDADA	1	0.625
chr1	47960001	48240000	A.2.2.2.2.1.2.1.2.1.2.2	0.498277841561424	.	47960001	48240000	#FFDADA	1	0.625
chr1	48240001	48560000	A.2.1.2.2.1.1.2.1.2.1	0.636050516647532	.	48240001	48560000	#FF9191	1	0.75
chr1	48560001	48760000	B.1.1.1.1.2.2.2.2.2	0.453501722158439	.	48560001	48760000	#DADAFF	1	0.5
chr1	48760001	48840000	A.2.2.2.2.2.2.2.1.1.1	0.484500574052813	.	48760001	48840000	#FFDADA	1	0.625
chr1	48840001	48960000	A.2.2.2.2.2.2.2.1.1.2	0.483352468427095	.	48840001	48960000	#FFDADA	1	0.625
chr1	48960001	49280000	B.1.2.1.2.2.2.2.2.1.1.1	0.305396096440873	.	48960001	49280000	#9191FF	1	0.375
chr1	49280001	49440000	B.1.2.2.1.2.2.2.2.1.2.2	0.266360505166475	.	49280001	49440000	#9191FF	1	0.375
chr1	49440001	49760000	B.2.2.2.1.1.1.1.2	0.0436280137772675	.	49440001	49760000	#0000FF	1	0.125
chr1	49760001	49960000	B.2.2.1.2.2.2.1.1.2	0.0505166475315729	.	49760001	49960000	#0000FF	1	0.125
chr1	49960001	50120000	B.2.2.1.2.2.1.1.1	0.060849598163031	.	49960001	50120000	#0000FF	1	0.125
chr1	50120001	50320000	B.2.2.1.2.2.1.1.2.2	0.0585533869115959	.	50120001	50320000	#0000FF	1	0.125
chr1	50320001	50800000	B.2.2.2.1.1.1.1.1	0.0447761194029851	.	50320001	50800000	#0000FF	1	0.125
chr1	50800001	51160000	B.1.1.1.1.2.2.2.2.1	0.454649827784156	.	50800001	51160000	#DADAFF	1	0.5
chr1	51160001	51480000	A.2.1.2.2.1.1.2.2	0.632606199770379	.	51160001	51480000	#FF9191	1	0.75
chr1	51480001	51720000	A.2.2.2.2.1.2.1.2.1.2.1	0.499425947187141	.	51480001	51720000	#FFDADA	1	0.625
chr1	51720001	52480000	A.1.1.1.1.2.1.2.1	0.990815154994259	.	51720001	52480000	#FF0000	1	1
chr1	52480001	52680000	A.1.2.1.1.1.1.1.1.2.2.1.2	0.864523536165327	.	52480001	52680000	#FF4848	1	0.875
chr1	52680001	53000000	A.1.1.1.2.1.2.2.1.2.2.2	0.971297359357061	.	52680001	53000000	#FF0000	1	1
chr1	53000001	53080000	A.1.2.1.1.2.2.1.2.2	0.823191733639495	.	53000001	53080000	#FF4848	1	0.875
chr1	53080001	53240000	A.1.2.1.1.1.1.1.1.2.1.1	0.869115958668197	.	53080001	53240000	#FF4848	1	0.875
chr1	53240001	53440000	A.1.1.2.2.2.1.1.2.2.2.2	0.882893226176808	.	53240001	53440000	#FF0000	1	1
chr1	53440001	53720000	A.1.1.2.2.1.2.2.2.2.1	0.902411021814007	.	53440001	53720000	#FF0000	1	1
chr1	53720001	54080000	A.2.1.1.1.1.1.1	0.694603903559127	.	53720001	54080000	#FF9191	1	0.75
chr1	54080001	54200000	A.1.2.2.1.2.2.2.1.2.2	0.727898966704937	.	54080001	54200000	#FF4848	1	0.875
chr1	54200001	54320000	A.1.2.2.1.2.2.2.1.1.2.1.1	0.732491389207807	.	54200001	54320000	#FF4848	1	0.875
chr1	54320001	55080000	A.1.1.1.2.1.2.2.1.2.1	0.973593570608496	.	54320001	55080000	#FF0000	1	1
chr1	55080001	55360000	A.1.2.1.2.1.2.1.2.1	0.800229621125144	.	55080001	55360000	#FF4848	1	0.875
chr1	55360001	55720000	A.1.2.1.2.1.2.1.2.2	0.799081515499426	.	55360001	55720000	#FF4848	1	0.875
chr1	55720001	56080000	A.1.1.2.1.1.2.1.2.1	0.951779563719862	.	55720001	56080000	#FF0000	1	1
chr1	56080001	56280000	A.1.2.1.2.1.2.1.1.2	0.801377726750861	.	56080001	56280000	#FF4848	1	0.875
chr1	56280001	56640000	A.1.1.2.1.1.2.1.1.1	0.954075774971297	.	56280001	56640000	#FF0000	1	1
chr1	56640001	56800000	A.1.2.1.2.2.1.2.1.2.1	0.784156142365098	.	56640001	56800000	#FF4848	1	0.875
chr1	56800001	56880000	A.1.2.2.1.2.1.1.2.2.2	0.746268656716418	.	56800001	56880000	#FF4848	1	0.875
chr1	56880001	57280000	A.1.2.2.2.2.1.1.2	0.706084959816303	.	56880001	57280000	#FF4848	1	0.875
chr1	57280001	57560000	B.1.1.2.1.1.2.2.1.2	0.419058553386912	.	57280001	57560000	#DADAFF	1	0.5
chr1	57560001	57760000	B.1.2.1.2.2.1.2.1	0.313432835820896	.	57560001	57760000	#9191FF	1	0.375
chr1	57760001	57840000	B.1.2.2.1.2.1.1.2.1	0.285878300803674	.	57760001	57840000	#9191FF	1	0.375
chr1	57840001	58160000	B.1.2.2.1.2.2.1.2.1	0.274397244546498	.	57840001	58160000	#9191FF	1	0.375
chr1	58160001	58240000	B.1.2.1.2.2.1.2.2.2	0.31113662456946	.	58160001	58240000	#9191FF	1	0.375
chr1	58240001	58680000	B.2.1.1.2.2.1.1.2	0.185993111366246	.	58240001	58680000	#4848FF	1	0.25
chr1	58680001	58760000	B.1.2.1.2.1.2.1.2	0.320321469575201	.	58680001	58760000	#9191FF	1	0.375
chr1	58760001	58920000	B.1.1.1.1.2.2.2.1.2	0.455797933409874	.	58760001	58920000	#DADAFF	1	0.5
chr1	58920001	59200000	A.2.1.2.2.1.1.2.1.2.2.1	0.634902411021814	.	58920001	59200000	#FF9191	1	0.75
chr1	59200001	59360000	A.1.1.2.2.2.1.2.1.1.2	0.880597014925373	.	59200001	59360000	#FF0000	1	1
chr1	59360001	59880000	A.1.1.1.2.1.2.2.1.2.2.1	0.972445464982778	.	59360001	59880000	#FF0000	1	1
chr1	59880001	60240000	A.1.1.2.1.1.1.1.2.2	0.95752009184845	.	59880001	60240000	#FF0000	1	1
chr1	60240001	60440000	A.2.2.2.2.1.2.1.1.2.1	0.502870264064294	.	60240001	60440000	#FFDADA	1	0.625
chr1	60440001	60640000	B.1.1.2.1.1.2.2.2	0.417910447761194	.	60440001	60640000	#DADAFF	1	0.5
chr1	60640001	60800000	B.1.1.2.1.2.2.1.2.2	0.399540757749713	.	60640001	60800000	#DADAFF	1	0.5
chr1	60800001	61200000	B.1.2.2.1.2.1.2.1.2.2	0.278989667049369	.	60800001	61200000	#9191FF	1	0.375
chr1	61200001	61520000	A.2.2.2.2.1.2.1.1.2.2	0.501722158438576	.	61200001	61520000	#FFDADA	1	0.625
chr1	61520001	61920000	A.1.1.2.1.1.2.2.1.2.1	0.947187141216992	.	61520001	61920000	#FF0000	1	1
chr1	61920001	62120000	A.2.1.2.1.1.2.1.1.2.2	0.656716417910448	.	61920001	62120000	#FF9191	1	0.75
chr1	62120001	62400000	A.2.1.2.2.1.1.2.1.1	0.637198622273249	.	62120001	62400000	#FF9191	1	0.75
chr1	62400001	62600000	B.1.1.1.1.1.1.2.2.1	0.47187141216992	.	62400001	62600000	#DADAFF	1	0.5
chr1	62600001	62880000	B.1.1.2.1.2.1.1.1.2.2.2	0.413318025258324	.	62600001	62880000	#DADAFF	1	0.5
chr1	62880001	63240000	A.2.2.1.1.1.1.2.2.1.1	0.592422502870264	.	62880001	63240000	#FFDADA	1	0.625
chr1	63240001	63320000	B.1.1.2.1.2.1.2.1.1.2	0.407577497129736	.	63240001	63320000	#DADAFF	1	0.5
chr1	63320001	63800000	B.2.2.1.2.2.1.2.2.2.2	0.052812858783008	.	63320001	63800000	#0000FF	1	0.125
chr1	63800001	63960000	B.1.1.2.1.2.1.2.2	0.405281285878301	.	63800001	63960000	#DADAFF	1	0.5
chr1	63960001	64360000	A.2.1.2.1.1.2.1.2	0.65556831228473	.	63960001	64360000	#FF9191	1	0.75
chr1	64360001	64640000	A.1.2.2.2.2.1.2.1	0.704936854190585	.	64360001	64640000	#FF4848	1	0.875
chr1	64640001	64800000	A.2.1.2.2.1.2.2.2	0.628013777267509	.	64640001	64800000	#FF9191	1	0.75
chr1	64800001	64920000	A.2.2.2.2.2.1.1.2	0.491389207807118	.	64800001	64920000	#FFDADA	1	0.625
chr1	64920001	65080000	A.2.1.2.1.1.1.2	0.661308840413318	.	64920001	65080000	#FF9191	1	0.75
chr1	65080001	65360000	A.2.1.2.2.1.1.1.1	0.639494833524684	.	65080001	65360000	#FF9191	1	0.75
chr1	65360001	65520000	A.1.2.2.2.2.1.2.2	0.703788748564868	.	65360001	65520000	#FF4848	1	0.875
chr1	65520001	65920000	A.2.2.2.2.1.2.1.2.2.2.2	0.494833524684271	.	65520001	65920000	#FFDADA	1	0.625
chr1	65920001	66000000	B.1.2.1.2.1.2.1.1	0.321469575200919	.	65920001	66000000	#9191FF	1	0.375
chr1	66000001	66200000	B.1.2.2.1.2.2.2.2.1.1.1	0.269804822043628	.	66000001	66200000	#9191FF	1	0.375
chr1	66200001	66360000	B.2.1.1.2.1.1.1.1	0.203214695752009	.	66200001	66360000	#4848FF	1	0.25
chr1	66360001	66520000	B.1.2.2.1.2.2.2.2.1.1.2	0.26865671641791	.	66360001	66520000	#9191FF	1	0.375
chr1	66520001	66720000	B.1.2.2.1.2.1.2.2.1	0.277841561423651	.	66520001	66720000	#9191FF	1	0.375
chr1	66720001	66880000	A.2.2.1.1.1.1.1.1.1.1.2	0.60390355912744	.	66720001	66880000	#FFDADA	1	0.625
chr1	66880001	67400000	B.1.2.2.1.2.2.2.1.2	0.270952927669346	.	66880001	67400000	#9191FF	1	0.375
chr1	67400001	67520000	A.2.2.1.1.1.1.1.1.2.1	0.600459242250287	.	67400001	67520000	#FFDADA	1	0.625
chr1	67520001	67800000	B.1.2.1.2.2.2.1.2	0.308840413318025	.	67520001	67800000	#9191FF	1	0.375
chr1	67800001	68000000	A.2.2.2.2.1.2.1.1.1	0.504018369690011	.	67800001	68000000	#FFDADA	1	0.625
chr1	68000001	68320000	A.2.1.2.1.1.2.1.1.2.1.1	0.659012629161883	.	68000001	68320000	#FF9191	1	0.75
chr1	68320001	68600000	B.1.1.1.1.1.2.1.2.1	0.468427095292767	.	68320001	68600000	#DADAFF	1	0.5
chr1	68600001	68800000	A.2.1.2.1.1.2.1.1.2.1.2	0.657864523536165	.	68600001	68800000	#FF9191	1	0.75
chr1	68800001	69040000	B.1.1.2.1.2.1.1.2.1.2	0.411021814006889	.	68800001	69040000	#DADAFF	1	0.5
chr1	69040001	69440000	B.1.2.2.1.2.1.1.1.2	0.287026406429391	.	69040001	69440000	#9191FF	1	0.375
chr1	69440001	69880000	B.2.1.1.2.2.2.1.2.1	0.181400688863375	.	69440001	69880000	#4848FF	1	0.25
chr1	69880001	70200000	B.1.2.2.1.2.1.1.2.2.1.2	0.283582089552239	.	69880001	70200000	#9191FF	1	0.375
chr1	70200001	70320000	B.1.2.2.1.1.2.1	0.293915040183697	.	70200001	70320000	#9191FF	1	0.375
chr1	70320001	70840000	B.1.1.2.1.2.2.2.1.2.1	0.39609644087256	.	70320001	70840000	#DADAFF	1	0.5
chr1	70840001	70960000	A.2.2.2.2.2.1.1.1	0.492537313432836	.	70840001	70960000	#FFDADA	1	0.625
chr1	70960001	71280000	B.1.2.2.1.2.1.1.2.2.1.1	0.284730195177956	.	70960001	71280000	#9191FF	1	0.375
chr1	71280001	71560000	B.1.2.1.2.2.2.2.2.1.1.2	0.304247990815155	.	71280001	71560000	#9191FF	1	0.375
chr1	71560001	71880000	B.1.2.2.1.2.1.1.2.2.2	0.282433983926521	.	71560001	71880000	#9191FF	1	0.375
chr1	71880001	72280000	B.1.2.1.2.1.1.1.2.1	0.324913892078071	.	71880001	72280000	#9191FF	1	0.375
chr1	72280001	72560000	B.1.1.1.1.1.1.1.1	0.47646383467279	.	72280001	72560000	#DADAFF	1	0.5
chr1	72560001	72760000	A.2.2.2.2.2.1.2.2	0.487944890929966	.	72560001	72760000	#FFDADA	1	0.625
chr1	72760001	73160000	B.2.1.1.2.1.2.1.2.1	0.195177956371986	.	72760001	73160000	#4848FF	1	0.25
chr1	73160001	73360000	B.2.1.2.2.2.2.1.1.2.2	0.133180252583238	.	73160001	73360000	#4848FF	1	0.25
chr1	73360001	73520000	B.2.1.2.2.2.2.2.1	0.130884041331803	.	73360001	73520000	#4848FF	1	0.25
chr1	73520001	73920000	B.2.2.1.2.2.2.2.1.1	0.0482204362801378	.	73520001	73920000	#0000FF	1	0.125
chr1	73920001	74080000	B.2.2.1.2.1.1.1.2	0.0654420206659013	.	73920001	74080000	#0000FF	1	0.125
chr1	74080001	74200000	B.2.1.2.2.2.2.1.1.2.1	0.134328358208955	.	74080001	74200000	#4848FF	1	0.25
chr1	74200001	74680000	B.2.2.1.2.2.1.2.2.2.1.1	0.0551090700344432	.	74200001	74680000	#0000FF	1	0.125
chr1	74680001	75240000	B.2.2.1.2.2.1.2.2.2.1.2	0.0539609644087256	.	74680001	75240000	#0000FF	1	0.125
chr1	75240001	75520000	B.2.2.2.1.2.1.2.2.1	0.034443168771527	.	75240001	75520000	#0000FF	1	0.125
chr1	75520001	75600000	B.2.1.1.2.1.2.2.2.2	0.188289322617681	.	75520001	75600000	#4848FF	1	0.25
chr1	75600001	75960000	B.2.2.2.1.1.2.2.2.1	0.0390355912743972	.	75600001	75960000	#0000FF	1	0.125
chr1	75960001	76240000	B.2.1.2.2.2.1.1.1.2	0.140068886337543	.	75960001	76240000	#4848FF	1	0.25
chr1	76240001	76400000	B.2.1.1.2.1.2.2.1.2.1	0.191733639494834	.	76240001	76400000	#4848FF	1	0.25
chr1	76400001	76600000	B.1.1.2.1.2.1.1.2.1.1	0.412169919632606	.	76400001	76600000	#DADAFF	1	0.5
chr1	76600001	76920000	B.1.2.1.2.2.2.2.1.2	0.30654420206659	.	76600001	76920000	#9191FF	1	0.375
chr1	76920001	77040000	B.1.2.2.1.1.1.1.1	0.298507462686567	.	76920001	77040000	#9191FF	1	0.375
chr1	77040001	77120000	B.1.2.1.2.1.2.2.2	0.318025258323766	.	77040001	77120000	#9191FF	1	0.375
chr1	77120001	77280000	B.1.2.2.1.1.1.2	0.295063145809414	.	77120001	77280000	#9191FF	1	0.375
chr1	77280001	77680000	B.1.2.1.2.2.2.2.2.2.1	0.30195177956372	.	77280001	77680000	#9191FF	1	0.375
chr1	77680001	78280000	B.1.1.2.1.2.1.1.1.1	0.416762342135476	.	77680001	78280000	#DADAFF	1	0.5
chr1	78280001	78560000	A.1.2.2.2.2.1.1.1	0.707233065442021	.	78280001	78560000	#FF4848	1	0.875
chr1	78560001	78760000	A.2.2.1.1.1.1.1.2.1	0.598163030998852	.	78560001	78760000	#FFDADA	1	0.625
chr1	78760001	78920000	A.2.2.2.2.2.1.2.1.2	0.489092996555683	.	78760001	78920000	#FFDADA	1	0.625
chr1	78920001	79120000	A.2.2.2.2.2.2.2.2.2.2	0.477611940298507	.	78920001	79120000	#FFDADA	1	0.625
chr1	79120001	79360000	B.1.2.1.2.2.1.2.2.1	0.312284730195178	.	79120001	79360000	#9191FF	1	0.375
chr1	79360001	79680000	B.2.1.1.2.1.1.2.2.1.2	0.198622273249139	.	79360001	79680000	#4848FF	1	0.25
chr1	79680001	79880000	B.2.1.1.2.1.2.2.1.2.2	0.190585533869116	.	79680001	79880000	#4848FF	1	0.25
chr1	79880001	80160000	B.2.1.1.2.2.2.1.2.2.1	0.180252583237658	.	79880001	80160000	#4848FF	1	0.25
chr1	80160001	80280000	B.1.2.2.1.1.2.2.2.2	0.289322617680827	.	80160001	80280000	#9191FF	1	0.375
chr1	80280001	80680000	B.2.1.2.2.2.1.1.1.1	0.141216991963261	.	80280001	80680000	#4848FF	1	0.25
chr1	80680001	80800000	B.2.1.1.2.1.2.2.2.1	0.189437428243398	.	80680001	80800000	#4848FF	1	0.25
chr1	80800001	81000000	B.2.1.1.2.1.1.2.2.2	0.197474167623421	.	80800001	81000000	#4848FF	1	0.25
chr1	81000001	81080000	B.2.1.1.2.1.2.2.1.1	0.192881745120551	.	81000001	81080000	#4848FF	1	0.25
chr1	81080001	81400000	B.2.2.1.2.2.2.1.1.1	0.0516647531572905	.	81080001	81400000	#0000FF	1	0.125
chr1	81400001	81880000	B.2.1.2.2.2.1.2.1	0.137772675086108	.	81400001	81880000	#4848FF	1	0.25
chr1	81880001	82280000	B.1.1.2.1.2.2.1.1.1	0.404133180252583	.	81880001	82280000	#DADAFF	1	0.5
chr1	82280001	82440000	A.2.2.2.2.2.1.2.1.1	0.490241102181401	.	82280001	82440000	#FFDADA	1	0.625
chr1	82440001	82840000	B.1.1.2.1.2.2.2.1.1.1	0.398392652123995	.	82440001	82840000	#DADAFF	1	0.5
chr1	82840001	82960000	B.1.1.2.1.2.1.2.1.1.1	0.408725602755453	.	82840001	82960000	#DADAFF	1	0.5
chr1	82960001	83400000	B.1.1.2.1.2.2.2.1.1.2	0.397244546498278	.	82960001	83400000	#DADAFF	1	0.5
chr1	83400001	83720000	B.1.1.2.1.2.2.1.2.1.2	0.400688863375431	.	83400001	83720000	#DADAFF	1	0.5
chr1	83720001	84360000	B.1.2.1.2.1.1.1.1.1	0.327210103329506	.	83720001	84360000	#9191FF	1	0.375
chr1	84360001	84520000	A.2.2.1.1.1.1.1.1.1.2.2	0.601607347876005	.	84360001	84520000	#FFDADA	1	0.625
chr1	84520001	84600000	A.2.2.2.2.2.2.1.1	0.486796785304248	.	84520001	84600000	#FFDADA	1	0.625
chr1	84600001	84920000	A.2.1.2.2.1.2.2.1	0.629161882893226	.	84600001	84920000	#FF9191	1	0.75
chr1	84920001	85280000	A.2.1.2.1.1.1.1.1	0.663605051664753	.	84920001	85280000	#FF9191	1	0.75
chr1	85280001	85480000	B.1.1.1.1.1.1.2.2.2	0.470723306544202	.	85280001	85480000	#DADAFF	1	0.5
chr1	85480001	85560000	A.2.2.2.2.2.2.2.1.2.1	0.482204362801378	.	85480001	85560000	#FFDADA	1	0.625
chr1	85560001	85640000	A.2.2.1.1.1.1.2.1.1	0.594718714121699	.	85560001	85640000	#FFDADA	1	0.625
chr1	85640001	85760000	A.2.1.2.2.1.2.1.2	0.630309988518944	.	85640001	85760000	#FF9191	1	0.75
chr1	85760001	86080000	A.1.2.1.2.2.1.2.2.1.1	0.781859931113662	.	85760001	86080000	#FF4848	1	0.875
chr1	86080001	86200000	A.2.1.2.2.1.2.1.1	0.631458094144661	.	86080001	86200000	#FF9191	1	0.75
chr1	86200001	86760000	B.1.2.1.2.1.1.1.1.2	0.326061997703789	.	86200001	86760000	#9191FF	1	0.375
chr1	86760001	86960000	B.1.1.2.1.2.1.1.2.2	0.409873708381171	.	86760001	86960000	#DADAFF	1	0.5
chr1	86960001	87160000	B.1.2.1.2.2.2.2.1.1	0.307692307692308	.	86960001	87160000	#9191FF	1	0.375
chr1	87160001	87400000	A.2.2.2.2.1.2.1.2.1.1	0.500574052812859	.	87160001	87400000	#FFDADA	1	0.625
chr1	87400001	87520000	B.1.1.1.1.1.1.2.1	0.473019517795637	.	87400001	87520000	#DADAFF	1	0.5
chr1	87520001	88000000	B.1.1.1.1.1.2.1.2.2	0.467278989667049	.	87520001	88000000	#DADAFF	1	0.5
chr1	88000001	88200000	A.2.2.2.2.1.1.1.1	0.512055109070034	.	88000001	88200000	#FFDADA	1	0.625
chr1	88200001	88800000	B.1.2.1.2.2.2.2.2.2.2.1	0.300803673938002	.	88200001	88800000	#9191FF	1	0.375
chr1	88800001	88880000	B.1.2.1.2.1.2.2.1	0.319173363949483	.	88800001	88880000	#9191FF	1	0.375
chr1	88880001	89120000	B.2.1.1.2.1.1.2.1	0.200918484500574	.	88880001	89120000	#4848FF	1	0.25
chr1	89120001	89400000	A.2.2.1.1.1.2.2.2.2	0.579793340987371	.	89120001	89400000	#FFDADA	1	0.625
chr1	89400001	89880000	A.2.2.2.2.1.1.2.1.1.1	0.509758897818599	.	89400001	89880000	#FFDADA	1	0.625
chr1	89880001	89960000	B.1.1.2.1.2.2.2.2.1.2	0.392652123995408	.	89880001	89960000	#DADAFF	1	0.5
chr1	89960001	90280000	B.1.1.2.1.2.2.2.2.1.1	0.393800229621125	.	89960001	90280000	#DADAFF	1	0.5
chr1	90280001	90520000	A.2.2.1.1.1.1.2.2.2	0.590126291618829	.	90280001	90520000	#FFDADA	1	0.625
chr1	90520001	90880000	B.2.1.1.2.2.1.2	0.184845005740528	.	90520001	90880000	#4848FF	1	0.25
chr1	90880001	91360000	B.2.1.2.2.2.1.1.2	0.138920780711825	.	90880001	91360000	#4848FF	1	0.25
chr1	91360001	91480000	A.2.2.2.2.2.2.2.2.1	0.479908151549943	.	91360001	91480000	#FFDADA	1	0.625
chr1	91480001	91680000	B.1.2.2.1.2.2.2.2.1.2.1	0.267508610792193	.	91480001	91680000	#9191FF	1	0.375
chr1	91680001	91960000	B.1.1.2.1.2.2.2.2.2	0.39150401836969	.	91680001	91960000	#DADAFF	1	0.5
chr1	91960001	92400000	A.1.1.2.1.1.1.1.1	0.959816303099885	.	91960001	92400000	#FF0000	1	1
chr1	92400001	92600000	B.1.1.1.1.1.2.2.2	0.464982778415614	.	92400001	92600000	#DADAFF	1	0.5
chr1	92600001	92800000	B.1.1.2.1.2.2.1.2.1.1	0.401836969001148	.	92600001	92800000	#DADAFF	1	0.5
chr1	92800001	93320000	A.2.2.2.2.1.1.2.2	0.505166475315729	.	92800001	93320000	#FFDADA	1	0.625
chr1	93320001	93680000	A.2.1.2.1.1.1.1.2	0.662456946039036	.	93320001	93680000	#FF9191	1	0.75
chr1	93680001	93880000	A.2.1.2.1.1.2.2.2	0.653272101033295	.	93680001	93880000	#FF9191	1	0.75
chr1	93880001	93960000	A.2.2.2.2.2.2.2.1.2.2	0.48105625717566	.	93880001	93960000	#FFDADA	1	0.625
chr1	93960001	94360000	A.1.2.2.2.2.2.1.2.2.1.1	0.699196326061998	.	93960001	94360000	#FF4848	1	0.875
chr1	94360001	94640000	A.1.2.2.2.2.2.1.2.2.2	0.696900114810563	.	94360001	94640000	#FF4848	1	0.875
chr1	94640001	94720000	A.2.1.1.1.1.2.2.2	0.686567164179104	.	94640001	94720000	#FF9191	1	0.75
chr1	94720001	94800000	A.2.1.1.1.1.2.2.1	0.687715269804822	.	94720001	94800000	#FF9191	1	0.75
chr1	94800001	95240000	A.1.1.2.1.1.2.2.1.2.2	0.946039035591274	.	94800001	95240000	#FF0000	1	1
chr1	95240001	95520000	A.1.1.2.1.1.2.2.1.1.1	0.949483352468427	.	95240001	95520000	#FF0000	1	1
chr1	95520001	95720000	A.1.2.2.2.2.2.1.1.2	0.701492537313433	.	95520001	95720000	#FF4848	1	0.875
chr1	95720001	95960000	B.2.1.1.2.1.2.1.1	0.196326061997704	.	95720001	95960000	#4848FF	1	0.25
chr1	95960001	96240000	B.2.1.1.2.1.1.2.2.1.1	0.199770378874856	.	95960001	96240000	#4848FF	1	0.25
chr1	96240001	96840000	B.2.1.1.2.2.1.1.1	0.187141216991963	.	96240001	96840000	#4848FF	1	0.25
chr1	96840001	97120000	B.1.1.2.1.2.1.1.1.2.2.1	0.414466130884041	.	96840001	97120000	#DADAFF	1	0.5
chr1	97120001	97280000	A.2.2.2.2.1.2.1.2.2.1	0.497129735935706	.	97120001	97280000	#FFDADA	1	0.625
chr1	97280001	97520000	B.1.1.1.1.1.1.1.2.1	0.475315729047072	.	97280001	97520000	#DADAFF	1	0.5
chr1	97520001	97840000	B.1.1.2.1.2.2.2.1.2.2	0.394948335246843	.	97520001	97840000	#DADAFF	1	0.5
chr1	97840001	98200000	B.1.2.1.2.2.2.2.2.2.2.2	0.299655568312285	.	97840001	98200000	#9191FF	1	0.375
chr1	98200001	98400000	B.1.1.2.1.2.2.1.1.2	0.402985074626866	.	98200001	98400000	#DADAFF	1	0.5
chr1	98400001	98560000	B.1.2.2.1.1.1.1.2.2	0.296211251435132	.	98400001	98560000	#9191FF	1	0.375
chr1	98560001	98760000	B.2.2.1.2.2.2.2.1.2	0.0470723306544202	.	98560001	98760000	#0000FF	1	0.125
chr1	98760001	98960000	B.2.1.2.2.2.2.1.1.1	0.135476463834673	.	98760001	98960000	#4848FF	1	0.25
chr1	98960001	99120000	B.2.2.1.2.1.2	0.0619977037887486	.	98960001	99120000	#0000FF	1	0.125
chr1	99120001	99240000	B.2.1.1.2.1.1.1.2	0.202066590126292	.	99120001	99240000	#4848FF	1	0.25
chr1	99240001	99760000	B.2.1.2.2.2.1.2.2	0.13662456946039	.	99240001	99760000	#4848FF	1	0.25
chr1	99760001	100240000	B.2.1.1.2.2.2.1.2.2.2	0.17910447761194	.	99760001	100240000	#4848FF	1	0.25
chr1	100240001	100440000	A.2.2.1.1.1.1.1.1.2.2	0.599311136624569	.	100240001	100440000	#FFDADA	1	0.625
chr1	100440001	100640000	A.2.2.1.1.1.1.1.1.1.1.1	0.605051664753157	.	100440001	100640000	#FFDADA	1	0.625
chr1	100640001	100720000	A.2.2.1.1.1.1.2.1.2	0.593570608495982	.	100640001	100720000	#FFDADA	1	0.625
chr1	100720001	101240000	A.2.2.2.2.1.1.2.1.2	0.506314580941447	.	100720001	101240000	#FFDADA	1	0.625
chr1	101240001	101520000	B.1.1.1.1.1.1.1.2.2	0.474167623421355	.	101240001	101520000	#DADAFF	1	0.5
chr1	101520001	101800000	B.1.2.1.2.1.1.1.2.2	0.323765786452354	.	101520001	101800000	#9191FF	1	0.375
chr1	101800001	102000000	B.2.1.2.2.2.2.2.2.2	0.128587830080367	.	101800001	102000000	#4848FF	1	0.25
chr1	102000001	102080000	B.2.1.2.2.1.2.1	0.143513203214696	.	102000001	102080000	#4848FF	1	0.25
chr1	102080001	102320000	B.2.2.2.1.1.2.1	0.0413318025258324	.	102080001	102320000	#0000FF	1	0.125
chr1	102320001	102440000	B.2.1.2.2.2.2.2.2.1	0.129735935706085	.	102320001	102440000	#4848FF	1	0.25
chr1	102440001	102640000	B.2.2.1.2.1.1.2.1	0.0642939150401837	.	102440001	102640000	#0000FF	1	0.125
chr1	102640001	102840000	B.2.2.1.2.2.2.1.2	0.0493685419058553	.	102640001	102840000	#0000FF	1	0.125
chr1	102840001	103480000	B.2.2.2.1.1.1.2	0.0424799081515499	.	102840001	103480000	#0000FF	1	0.125
chr1	103480001	103760000	B.2.2.2.1.2.1.1	0.0367393800229621	.	103480001	103760000	#0000FF	1	0.125
chr1	103760001	103800000	B.2.1.1.2.1.2.1.2.2	0.194029850746269	.	103760001	103800000	#4848FF	1	0.25
chr1	103880001	103960000	B.2.1.1.2.1.2.1.2.2	0.194029850746269	.	103880001	103960000	#4848FF	1	0.25
chr1	104000001	104080000	B.2.1.1.2.1.2.1.2.2	0.194029850746269	.	104000001	104080000	#4848FF	1	0.25
chr1	104080001	104200000	B.2.2.1.2.2.1.1.2.1	0.0597014925373134	.	104080001	104200000	#0000FF	1	0.125
chr1	104280001	104480000	B.2.2.1.2.2.1.1.2.1	0.0597014925373134	.	104280001	104480000	#0000FF	1	0.125
chr1	104480001	104760000	B.2.2.2.1.1.2.2.2.2	0.0378874856486797	.	104480001	104760000	#0000FF	1	0.125
chr1	104760001	105160000	B.2.2.2.1.2.2	0.0321469575200918	.	104760001	105160000	#0000FF	1	0.125
chr1	105160001	105400000	B.2.2.2.1.1.2.2.1	0.0401836969001148	.	105160001	105400000	#0000FF	1	0.125
chr1	105400001	106120000	B.2.2.2.1.2.1.2.2.2	0.0332950631458094	.	105400001	106120000	#0000FF	1	0.125
chr1	106120001	106240000	B.2.1.2.2.1.2.2	0.142365097588978	.	106120001	106240000	#4848FF	1	0.25
chr1	106240001	106400000	B.2.2.1.2.1.1.1.1.1	0.0677382319173364	.	106240001	106400000	#0000FF	1	0.125
chr1	106400001	106600000	B.2.2.1.2.1.1.2.2	0.0631458094144661	.	106400001	106600000	#0000FF	1	0.125
chr1	106600001	106800000	B.2.2.1.2.2.2.2.2	0.0459242250287026	.	106600001	106800000	#0000FF	1	0.125
chr1	106800001	107080000	B.2.2.1.2.1.1.1.1.2	0.0665901262916188	.	106800001	107080000	#0000FF	1	0.125
chr1	107080001	107200000	B.2.1.2.2.1.1.2	0.144661308840413	.	107080001	107200000	#4848FF	1	0.25
chr1	107200001	107320000	B.1.2.2.1.1.2.2.1.2	0.291618828932262	.	107200001	107320000	#9191FF	1	0.375
chr1	107320001	107520000	B.2.1.2.2.1.1.1	0.145809414466131	.	107320001	107520000	#4848FF	1	0.25
chr1	107520001	107720000	B.1.2.1.2.2.2.2.2.1.2	0.303099885189437	.	107520001	107720000	#9191FF	1	0.375
chr1	107720001	107800000	B.1.1.2.1.2.1.2.1.2	0.406429391504018	.	107720001	107800000	#DADAFF	1	0.5
chr1	107800001	108120000	B.1.2.2.1.2.2.2.1.1	0.272101033295063	.	107800001	108120000	#9191FF	1	0.375
chr1	108120001	108280000	B.1.2.1.2.1.1.2	0.322617680826636	.	108120001	108280000	#9191FF	1	0.375
chr1	108280001	108760000	B.2.1.1.2.2.2.1.1.2	0.182548794489093	.	108280001	108760000	#4848FF	1	0.25
chr1	108760001	108880000	B.1.2.2.1.1.2.2.1.1	0.292766934557979	.	108760001	108880000	#9191FF	1	0.375
chr1	108880001	108920000	A.2.2.2.2.1.1.1.2	0.510907003444317	.	108880001	108920000	#FFDADA	1	0.625
chr1	108960001	109280000	A.2.2.2.2.1.1.1.2	0.510907003444317	.	108960001	109280000	#FFDADA	1	0.625
chr1	109280001	109480000	A.1.1.2.1.1.2.2.1.1.2	0.94833524684271	.	109280001	109480000	#FF0000	1	1
chr1	109480001	109760000	A.1.1.2.1.1.1.1.2.1	0.958668197474168	.	109480001	109760000	#FF0000	1	1
chr1	109760001	110040000	A.1.1.1.1.1.2	0.993111366245695	.	109760001	110040000	#FF0000	1	1
chr1	110040001	110160000	A.1.1.2.2.2.1.2.1.1.1	0.881745120551091	.	110040001	110160000	#FF0000	1	1
chr1	110160001	110280000	A.1.2.1.1.2.1.1.2.1	0.839265212399541	.	110160001	110280000	#FF4848	1	0.875
chr1	110280001	110600000	A.1.1.1.2.1.2.2.2	0.970149253731343	.	110280001	110600000	#FF0000	1	1
chr1	110600001	110840000	A.2.1.2.1.1.2.2.1	0.654420206659013	.	110600001	110840000	#FF9191	1	0.75
chr1	110840001	111040000	A.2.1.2.1.1.2.1.1.1	0.660160734787601	.	110840001	111040000	#FF9191	1	0.75
chr1	111040001	111360000	B.1.2.2.1.2.1.1.1.1	0.288174512055109	.	111040001	111360000	#9191FF	1	0.375
chr1	111360001	111440000	B.1.2.2.1.1.2.2.2.1	0.290470723306544	.	111360001	111440000	#9191FF	1	0.375
chr1	111440001	111640000	B.2.1.2.2.2.2.1.2	0.13203214695752	.	111440001	111640000	#4848FF	1	0.25
chr1	111640001	111960000	B.1.2.2.1.2.2.2.2.2.1	0.265212399540758	.	111640001	111960000	#9191FF	1	0.375
chr1	111960001	112280000	A.1.2.1.2.2.1.2.2.1.2	0.780711825487945	.	111960001	112280000	#FF4848	1	0.875
chr1	112280001	112880000	A.2.2.1.1.1.2.2.2.1	0.580941446613088	.	112280001	112880000	#FFDADA	1	0.625
chr1	112880001	113040000	A.1.2.1.2.2.1.2.2.2	0.779563719862227	.	112880001	113040000	#FF4848	1	0.875
chr1	113040001	113280000	A.1.2.1.2.1.2.1.1.1	0.802525832376579	.	113040001	113280000	#FF4848	1	0.875
chr1	113280001	113440000	A.2.2.1.1.1.2.1.1.2.1	0.587830080367394	.	113280001	113440000	#FFDADA	1	0.625
chr1	113440001	113640000	A.1.2.1.2.2.1.2.1.2.2	0.78300803673938	.	113440001	113640000	#FF4848	1	0.875
chr1	113640001	114120000	A.2.2.1.1.1.1.2.2.1.2	0.591274397244546	.	113640001	114120000	#FFDADA	1	0.625
chr1	114120001	114560000	A.1.2.2.2.2.2.1.2.2.1.2	0.69804822043628	.	114120001	114560000	#FF4848	1	0.875
chr1	114560001	114680000	A.2.2.2.2.2.2.1.2	0.48564867967853	.	114560001	114680000	#FFDADA	1	0.625
chr1	114680001	114960000	A.2.2.1.1.1.1.1.1.1.2.1	0.602755453501722	.	114680001	114960000	#FFDADA	1	0.625
chr1	114960001	115320000	A.2.1.2.2.1.1.2.1.2.2.2	0.633754305396096	.	114960001	115320000	#FF9191	1	0.75
chr1	115320001	115520000	B.1.2.1.2.2.2.1.1	0.309988518943743	.	115320001	115520000	#9191FF	1	0.375
chr1	115520001	115680000	A.2.2.2.2.2.2.2.2.2.1	0.478760045924225	.	115520001	115680000	#FFDADA	1	0.625
chr1	115680001	116160000	A.2.2.2.2.1.2.1.2.2.2.1	0.495981630309989	.	115680001	116160000	#FFDADA	1	0.625
chr1	116160001	116360000	A.2.2.1.1.1.1.1.2.2.2	0.595866819747417	.	116160001	116360000	#FFDADA	1	0.625
chr1	116360001	116680000	B.1.2.2.1.2.2.2.2.2.2	0.26406429391504	.	116360001	116680000	#9191FF	1	0.375
chr1	116680001	116800000	B.1.2.2.1.1.1.1.2.1	0.29735935706085	.	116680001	116800000	#9191FF	1	0.375
chr1	116800001	117120000	B.1.1.2.1.2.1.1.1.2.1	0.415614236509759	.	116800001	117120000	#DADAFF	1	0.5
chr1	117120001	117480000	A.2.2.2.2.1.1.2.1.1.2.1	0.508610792192882	.	117120001	117480000	#FFDADA	1	0.625
chr1	117480001	117960000	A.2.2.2.2.1.1.2.1.1.2.2	0.507462686567164	.	117480001	117960000	#FFDADA	1	0.625
chr1	117960001	118080000	B.1.1.1.2.1.1.2.2.1	0.447761194029851	.	117960001	118080000	#DADAFF	1	0.5
chr1	118080001	118280000	A.2.2.1.1.1.1.1.2.2.1	0.597014925373134	.	118080001	118280000	#FFDADA	1	0.625
chr1	118280001	118520000	B.1.1.1.1.1.2.1.1	0.469575200918484	.	118280001	118520000	#DADAFF	1	0.5
chr1	118520001	119000000	B.2.2.1.2.2.1.2.2.1	0.0562571756601607	.	118520001	119000000	#0000FF	1	0.125
chr1	119000001	119600000	B.2.2.2.1.2.1.2.1	0.0355912743972445	.	119000001	119600000	#0000FF	1	0.125
chr1	119600001	120160000	B.2.1.1.2.2.2.1.1.1	0.183696900114811	.	119600001	120160000	#4848FF	1	0.25
chr1	120160001	120520000	A.1.2.2.2.2.2.1.1.1	0.70264064293915	.	120160001	120520000	#FF4848	1	0.875
chr1	120520001	120720000	A.1.2.1.2.2.1.2.1.1	0.785304247990815	.	120520001	120720000	#FF4848	1	0.875
chr1	120760001	120960000	B.2.2.1.2.2.1.2.1	0.0574052812858783	.	120760001	120960000	#0000FF	1	0.125
chr1	121080001	121520000	B.2.2.1.2.2.1.2.1	0.0574052812858783	.	121080001	121520000	#0000FF	1	0.125
chr1	142560001	142720000	B.1.2.1.1.1.1.1.2	0.354764638346728	.	142560001	142720000	#9191FF	1	0.375
chr1	142800001	142840000	B.1.2.1.1.1.1.1.2	0.354764638346728	.	142800001	142840000	#9191FF	1	0.375
chr1	142880001	142920000	B.1.2.1.1.1.1.1.2	0.354764638346728	.	142880001	142920000	#9191FF	1	0.375
chr1	143080001	143320000	B.2.2.1.1.1.1.2.1.2.1	0.115958668197474	.	143080001	143320000	#0000FF	1	0.125
chr1	143400001	143560000	B.2.2.1.1.1.1.2.1.2.1	0.115958668197474	.	143400001	143560000	#0000FF	1	0.125
chr1	143720001	143800000	A.2.2.1.1.2.2.2.2.2	0.555683122847302	.	143720001	143800000	#FFDADA	1	0.625
chr1	143920001	144000000	A.2.2.1.1.2.2.2.2.2	0.555683122847302	.	143920001	144000000	#FFDADA	1	0.625
chr1	144000001	144080000	A.1.1.1.2.1.2.1	0.975889781859931	.	144000001	144080000	#FF0000	1	1
chr1	144480001	144720000	A.1.1.1.2.1.2.1	0.975889781859931	.	144480001	144720000	#FF0000	1	1
chr1	144800001	145200000	A.1.1.1.2.1.2.1	0.975889781859931	.	144800001	145200000	#FF0000	1	1
chr1	145200001	145320000	A.1.2.1.2.2.2.1.1.2	0.777267508610792	.	145200001	145320000	#FF4848	1	0.875
chr1	145360001	145840000	A.1.1.1.2.1.1.1.2	0.980482204362801	.	145360001	145840000	#FF0000	1	1
chr1	145960001	146000000	B.1.1.2.2.1.1.1	0.390355912743972	.	145960001	146000000	#DADAFF	1	0.5
chr1	146120001	146160000	B.1.1.2.2.1.1.1	0.390355912743972	.	146120001	146160000	#DADAFF	1	0.5
chr1	146280001	146400000	B.1.1.2.2.1.1.1	0.390355912743972	.	146280001	146400000	#DADAFF	1	0.5
chr1	146440001	146760000	B.1.1.2.2.1.1.1	0.390355912743972	.	146440001	146760000	#DADAFF	1	0.5
chr1	146760001	146960000	B.1.2.1.1.2.2.1.1.2.1	0.336394948335247	.	146760001	146960000	#9191FF	1	0.375
chr1	146960001	147440000	A.2.2.1.1.1.2.1.2.2.1	0.584385763490241	.	146960001	147440000	#FFDADA	1	0.625
chr1	147680001	147880000	A.2.2.1.1.1.2.1.2.2.1	0.584385763490241	.	147680001	147880000	#FFDADA	1	0.625
chr1	147920001	147960000	A.2.2.1.1.1.2.1.2.2.1	0.584385763490241	.	147920001	147960000	#FFDADA	1	0.625
chr1	148160001	148200000	A.2.2.1.1.1.2.1.2.2.1	0.584385763490241	.	148160001	148200000	#FFDADA	1	0.625
chr1	148200001	148280000	A.2.2.2.1.1.1.2.2.1	0.525832376578645	.	148200001	148280000	#FFDADA	1	0.625
chr1	148320001	148360000	A.2.2.2.1.1.1.2.2.1	0.525832376578645	.	148320001	148360000	#FFDADA	1	0.625
chr1	148480001	148600000	A.2.2.2.1.1.1.2.2.1	0.525832376578645	.	148480001	148600000	#FFDADA	1	0.625
chr1	148640001	148680000	B.2.2.1.1.1.2.2.2.1	0.0964408725602755	.	148640001	148680000	#0000FF	1	0.125
chr1	148760001	148960000	B.2.2.1.1.1.2.2.2.1	0.0964408725602755	.	148760001	148960000	#0000FF	1	0.125
chr1	149000001	149200000	B.2.2.1.1.1.2.2.2.1	0.0964408725602755	.	149000001	149200000	#0000FF	1	0.125
chr1	149200001	149440000	B.1.2.1.1.1.1.2.1	0.35361653272101	.	149200001	149440000	#9191FF	1	0.375
chr1	149480001	149520000	B.1.1.1.2.1.1.2.1	0.448909299655568	.	149480001	149520000	#DADAFF	1	0.5
chr1	149560001	149760000	B.1.1.1.2.1.1.2.1	0.448909299655568	.	149560001	149760000	#DADAFF	1	0.5
chr1	149760001	150200000	A.1.1.1.1.1.1.1.1.2	0.998851894374282	.	149760001	150200000	#FF0000	1	1
chr1	150200001	150480000	A.1.1.1.2.1.1.2.2.1	0.978185993111366	.	150200001	150480000	#FF0000	1	1
chr1	150480001	151000000	A.1.1.1.1.1.1.1.2.2.2	0.99540757749713	.	150480001	151000000	#FF0000	1	1
chr1	151000001	151280000	A.1.1.1.1.1.1.1.2.2.1	0.996555683122847	.	151000001	151280000	#FF0000	1	1
chr1	151280001	151360000	A.1.1.2.1.2.2.2.2	0.926521239954076	.	151280001	151360000	#FF0000	1	1
chr1	151360001	151760000	A.1.1.1.1.2.2.1.2.2	0.983926521239954	.	151360001	151760000	#FF0000	1	1
chr1	151760001	152000000	A.1.2.1.2.2.1.1.2.2	0.786452353616533	.	151760001	152000000	#FF4848	1	0.875
chr1	152000001	152360000	B.1.2.2.2.1.2.1	0.253731343283582	.	152000001	152360000	#9191FF	1	0.375
chr1	152360001	152760000	B.2.2.1.1.2.1.1.2	0.0929965556831228	.	152360001	152760000	#0000FF	1	0.125
chr1	152760001	152960000	B.2.1.2.1.1.2.1.1.2.2	0.164179104477612	.	152760001	152960000	#4848FF	1	0.25
chr1	152960001	153280000	B.2.1.2.1.1.2.1.1.1	0.166475315729047	.	152960001	153280000	#4848FF	1	0.25
chr1	153280001	153480000	B.1.1.1.2.2.2.1.2.2.1.1	0.431687715269805	.	153280001	153480000	#DADAFF	1	0.5
chr1	153480001	153680000	A.1.2.1.2.1.1.1.2.1	0.814006888633754	.	153480001	153680000	#FF4848	1	0.875
chr1	153680001	154080000	A.1.1.1.2.2.2.2	0.960964408725603	.	153680001	154080000	#FF0000	1	1
chr1	154080001	154280000	A.1.1.2.1.2.1.1.1.1.1	0.943742824339839	.	154080001	154280000	#FF0000	1	1
chr1	154280001	154600000	A.1.1.1.2.2.2.1	0.96211251435132	.	154280001	154600000	#FF0000	1	1
chr1	154600001	154720000	A.1.2.1.2.2.2.1.2.1.2	0.774971297359357	.	154600001	154720000	#FF4848	1	0.875
chr1	154720001	154880000	A.1.2.1.2.1.1.2.2.1.1	0.805970149253731	.	154720001	154880000	#FF4848	1	0.875
chr1	154880001	155160000	A.1.1.1.1.2.2.2	0.982778415614237	.	154880001	155160000	#FF0000	1	1
chr1	155160001	155240000	A.1.2.1.1.1.2.2.2	0.847301951779564	.	155160001	155240000	#FF4848	1	0.875
chr1	155240001	155480000	A.1.1.2.2.1.1.1.2	0.921928817451205	.	155240001	155480000	#FF0000	1	1
chr1	155480001	155680000	A.1.1.2.2.1.1.2.2	0.9150401836969	.	155480001	155680000	#FF0000	1	1
chr1	155680001	155760000	A.1.1.2.2.2.2.2.1	0.87256027554535	.	155680001	155760000	#FF0000	1	1
chr1	155760001	155880000	A.1.1.2.1.2.2.1.2.2.1	0.929965556831229	.	155760001	155880000	#FF0000	1	1
chr1	155880001	155960000	A.1.2.1.2.1.1.2.2.2	0.803673938002296	.	155880001	155960000	#FF4848	1	0.875
chr1	155960001	156040000	A.1.1.2.2.2.2.2.2	0.871412169919633	.	155960001	156040000	#FF0000	1	1
chr1	156040001	156400000	A.1.1.1.1.1.1.1.2.1	0.997703788748565	.	156040001	156400000	#FF0000	1	1
chr1	156400001	156560000	A.1.1.2.1.2.2.1.1.1.1.2	0.935706084959816	.	156400001	156560000	#FF0000	1	1
chr1	156560001	156720000	A.1.1.2.1.2.1.1.2.2	0.939150401836969	.	156560001	156720000	#FF0000	1	1
chr1	156720001	156880000	A.1.2.1.2.2.1.1.2.1.1.2	0.788748564867968	.	156720001	156880000	#FF4848	1	0.875
chr1	156880001	157160000	A.2.1.2.1.2.2.1.2.1	0.64638346727899	.	156880001	157160000	#FF9191	1	0.75
chr1	157160001	157560000	B.2.1.2.1.1.1.2.1.1.2	0.171067738231917	.	157160001	157560000	#4848FF	1	0.25
chr1	157560001	157920000	B.2.2.2.2.1.2.2.1.2.2	0.0126291618828932	.	157560001	157920000	#0000FF	1	0.125
chr1	157920001	158160000	A.2.2.2.1.1.2.2.1.2	0.521239954075775	.	157920001	158160000	#FFDADA	1	0.625
chr1	158160001	158400000	B.2.2.1.1.2.2.2.2.2.2.2.1	0.0700344431687715	.	158160001	158400000	#0000FF	1	0.125
chr1	158400001	158760000	B.2.2.2.2.1.2.1.1.1	0.0218140068886338	.	158400001	158760000	#0000FF	1	0.125
chr1	158760001	158920000	B.2.2.1.1.2.2.2.2.2.1.2	0.0723306544202067	.	158760001	158920000	#0000FF	1	0.125
chr1	158920001	159040000	B.2.1.1.1.1.2.2	0.227324913892078	.	158920001	159040000	#4848FF	1	0.25
chr1	159040001	159200000	B.1.2.2.2.2.2.1.2.1.1	0.241102181400689	.	159040001	159200000	#9191FF	1	0.375
chr1	159200001	159440000	B.2.2.1.1.2.2.2.2.2.2.2.2	0.068886337543054	.	159200001	159440000	#0000FF	1	0.125
chr1	159440001	159720000	B.2.2.2.2.1.2.2.1.2.1	0.0137772675086108	.	159440001	159720000	#0000FF	1	0.125
chr1	159720001	160040000	A.2.1.2.2.2.2.2.1.1.2	0.609644087256028	.	159720001	160040000	#FF9191	1	0.75
chr1	160040001	160360000	A.1.2.1.2.1.1.1.1.2	0.815154994259472	.	160040001	160360000	#FF4848	1	0.875
chr1	160360001	160680000	B.1.2.1.1.2.2.1.1.1	0.337543053960964	.	160360001	160680000	#9191FF	1	0.375
chr1	160680001	161080000	B.1.1.2.2.1.1.2.1	0.389207807118255	.	160680001	161080000	#DADAFF	1	0.5
chr1	161080001	161160000	A.2.1.2.2.2.2.1.1.1	0.614236509758898	.	161080001	161160000	#FF9191	1	0.75
chr1	161160001	161360000	A.1.2.1.2.2.1.1.2.1.1.1	0.789896670493685	.	161160001	161360000	#FF4848	1	0.875
chr1	161360001	161520000	A.2.1.2.2.2.1.2.1.1.2	0.622273249138921	.	161360001	161520000	#FF9191	1	0.75
chr1	161520001	161640000	B.1.1.1.2.1.2.1	0.445464982778416	.	161520001	161640000	#DADAFF	1	0.5
chr1	161640001	162040000	A.2.1.2.1.2.2.1.1.1.2	0.648679678530425	.	161640001	162040000	#FF9191	1	0.75
chr1	162040001	162480000	B.1.1.2.2.1.2.2.2.1.1	0.381171067738232	.	162040001	162480000	#DADAFF	1	0.5
chr1	162480001	162600000	A.2.1.2.2.2.2.1.1.2	0.61308840413318	.	162480001	162600000	#FF9191	1	0.75
chr1	162600001	162800000	A.2.1.2.2.2.2.2.1.1.1	0.610792192881745	.	162600001	162800000	#FF9191	1	0.75
chr1	162800001	163000000	B.1.1.2.2.2.2.1.1.2	0.363949483352468	.	162800001	163000000	#DADAFF	1	0.5
chr1	163000001	163320000	A.2.2.1.1.1.2.2.1	0.582089552238806	.	163000001	163320000	#FFDADA	1	0.625
chr1	163320001	163800000	B.1.2.2.2.1.2.2.1.1	0.252583237657865	.	163320001	163800000	#9191FF	1	0.375
chr1	163800001	163960000	B.1.2.1.1.2.2.2.2.1	0.329506314580941	.	163800001	163960000	#9191FF	1	0.375
chr1	163960001	164120000	B.1.2.2.2.2.1.2.2.2	0.243398392652124	.	163960001	164120000	#9191FF	1	0.375
chr1	164120001	164520000	B.1.2.1.1.2.2.2.1.2	0.330654420206659	.	164120001	164520000	#9191FF	1	0.375
chr1	164520001	164760000	A.1.2.2.2.1.1.1.1.1	0.724454649827784	.	164520001	164760000	#FF4848	1	0.875
chr1	164760001	165080000	A.2.2.2.1.1.1.1.1	0.536165327210103	.	164760001	165080000	#FFDADA	1	0.625
chr1	165080001	165320000	B.2.1.2.1.1.1.2.1.2.2	0.168771526980482	.	165080001	165320000	#4848FF	1	0.25
chr1	165320001	165560000	B.2.1.2.1.1.1.2.1.2.1	0.1699196326062	.	165320001	165560000	#4848FF	1	0.25
chr1	165560001	165680000	B.1.1.1.2.1.1.2.2.2	0.446613088404133	.	165560001	165680000	#DADAFF	1	0.5
chr1	165680001	165920000	B.1.2.2.2.2.2.1.1	0.242250287026406	.	165680001	165920000	#9191FF	1	0.375
chr1	165920001	166080000	B.2.2.1.1.1.1.2.2.2.2	0.106773823191734	.	165920001	166080000	#0000FF	1	0.125
chr1	166080001	166320000	B.2.2.1.1.2.2.2.2.2.2.1	0.0711825487944891	.	166080001	166320000	#0000FF	1	0.125
chr1	166320001	166520000	B.2.2.1.1.2.2.1.1.2.2.1	0.087256027554535	.	166320001	166520000	#0000FF	1	0.125
chr1	166520001	166760000	B.2.2.2.2.1.1.1.1.2.1.2.2	0.0275545350172216	.	166520001	166760000	#0000FF	1	0.125
chr1	166760001	167200000	B.1.2.1.1.2.1.2.1.2	0.3398392652124	.	166760001	167200000	#9191FF	1	0.375
chr1	167200001	167360000	A.2.2.1.1.2.1.2.1.1.2.1	0.572904707233065	.	167200001	167360000	#FFDADA	1	0.625
chr1	167360001	167560000	A.2.2.1.1.2.1.2.1.1.1	0.574052812858783	.	167360001	167560000	#FFDADA	1	0.625
chr1	167560001	167680000	A.2.1.2.1.2.2.2.2.2	0.640642939150402	.	167560001	167680000	#FF9191	1	0.75
chr1	167680001	167960000	A.1.2.1.2.1.1.1.1.1.2	0.816303099885189	.	167680001	167960000	#FF4848	1	0.875
chr1	167960001	168080000	A.1.2.2.2.1.2.1.2	0.710677382319173	.	167960001	168080000	#FF4848	1	0.875
chr1	168080001	168440000	A.1.2.2.2.1.1.2.1.2.1	0.715269804822044	.	168080001	168440000	#FF4848	1	0.875
chr1	168440001	168960000	A.1.2.1.2.2.1.1.1.1.1	0.793340987370838	.	168440001	168960000	#FF4848	1	0.875
chr1	168960001	169320000	A.2.1.2.1.2.2.2.2.1	0.641791044776119	.	168960001	169320000	#FF9191	1	0.75
chr1	169320001	169560000	A.2.2.2.1.1.1.1.2.1.1.2	0.533869115958668	.	169320001	169560000	#FFDADA	1	0.625
chr1	169560001	169880000	B.1.2.1.1.2.2.1.2.2	0.332950631458094	.	169560001	169880000	#9191FF	1	0.375
chr1	169880001	169960000	B.1.2.1.1.1.2.1.1	0.351320321469575	.	169880001	169960000	#9191FF	1	0.375
chr1	169960001	170440000	B.2.1.2.1.1.1.1.2.1	0.175660160734788	.	169960001	170440000	#4848FF	1	0.25
chr1	170440001	170760000	B.2.1.2.1.1.1.1.2.2.2	0.173363949483352	.	170440001	170760000	#4848FF	1	0.25
chr1	170760001	170880000	B.2.2.1.1.1.1.1.1.2.1	0.126291618828932	.	170760001	170880000	#0000FF	1	0.125
chr1	170880001	171240000	B.2.1.2.1.1.2.1.2.1	0.163030998851894	.	170880001	171240000	#4848FF	1	0.25
chr1	171240001	171440000	B.2.1.1.1.1.1.2.2.1	0.231917336394948	.	171240001	171440000	#4848FF	1	0.25
chr1	171440001	171800000	A.2.2.1.1.2.1.1.1	0.578645235361653	.	171440001	171800000	#FFDADA	1	0.625
chr1	171800001	171960000	B.1.1.2.2.2.2.2.2.2	0.358208955223881	.	171800001	171960000	#DADAFF	1	0.5
chr1	171960001	172120000	A.2.2.2.1.1.1.2.1.1.1	0.530424799081516	.	171960001	172120000	#FFDADA	1	0.625
chr1	172120001	172240000	A.2.2.1.1.2.2.1.2	0.56142365097589	.	172120001	172240000	#FFDADA	1	0.625
chr1	172240001	172400000	A.2.2.1.1.2.1.2.2	0.569460390355913	.	172240001	172400000	#FFDADA	1	0.625
chr1	172400001	172600000	A.2.2.2.1.1.1.1.2.1.1.1	0.535017221584386	.	172400001	172600000	#FFDADA	1	0.625
chr1	172600001	172760000	B.1.1.2.2.2.1.2.1.1	0.370838117106774	.	172600001	172760000	#DADAFF	1	0.5
chr1	172760001	172840000	A.2.2.2.1.2.1.2.1	0.515499425947187	.	172760001	172840000	#FFDADA	1	0.625
chr1	172840001	172960000	A.2.2.1.1.2.2.1.1.1.2	0.564867967853042	.	172840001	172960000	#FFDADA	1	0.625
chr1	172960001	173240000	B.1.1.1.2.2.2.1.2.1	0.432835820895522	.	172960001	173240000	#DADAFF	1	0.5
chr1	173240001	173480000	B.1.1.2.2.1.2.2.1.1.1	0.384615384615385	.	173240001	173480000	#DADAFF	1	0.5
chr1	173480001	173680000	B.1.2.2.2.1.1.1.2.1	0.25947187141217	.	173480001	173680000	#9191FF	1	0.375
chr1	173680001	173960000	A.2.2.2.1.1.1.2.1.2	0.526980482204363	.	173680001	173960000	#FFDADA	1	0.625
chr1	173960001	174200000	B.1.1.1.2.2.2.2.2.1	0.427095292766935	.	173960001	174200000	#DADAFF	1	0.5
chr1	174200001	174480000	B.2.1.1.1.2.1.1.1.1	0.22617680826636	.	174200001	174480000	#4848FF	1	0.25
chr1	174480001	174680000	B.2.1.1.1.2.1.1.2.1.2.2	0.21699196326062	.	174480001	174680000	#4848FF	1	0.25
chr1	174680001	174880000	B.1.2.2.2.2.1.2.1.2	0.245694603903559	.	174680001	174880000	#9191FF	1	0.375
chr1	174880001	175000000	B.1.1.1.2.2.2.2.1	0.428243398392652	.	174880001	175000000	#DADAFF	1	0.5
chr1	175000001	175280000	B.1.2.1.1.2.1.2.2	0.338691159586682	.	175000001	175280000	#9191FF	1	0.375
chr1	175280001	175520000	B.2.1.1.1.2.1.2.2.1.2.1	0.210103329506315	.	175280001	175520000	#4848FF	1	0.25
chr1	175520001	175920000	B.2.1.2.1.1.1.2.2	0.167623421354765	.	175520001	175920000	#4848FF	1	0.25
chr1	175920001	176200000	B.1.1.2.2.1.2.2.2.1.2.1	0.380022962112514	.	175920001	176200000	#DADAFF	1	0.5
chr1	176200001	176560000	B.2.2.1.1.1.2.1.1.1	0.105625717566016	.	176200001	176560000	#0000FF	1	0.125
chr1	176560001	176760000	B.1.2.2.2.1.2.2.2	0.250287026406429	.	176560001	176760000	#9191FF	1	0.375
chr1	176760001	177120000	B.2.2.1.1.1.2.2.1.1.2	0.0987370838117107	.	176760001	177120000	#0000FF	1	0.125
chr1	177120001	177280000	B.2.1.1.1.1.1.1.1	0.235361653272101	.	177120001	177280000	#4848FF	1	0.25
chr1	177280001	177720000	B.2.2.2.2.1.2.1.1.2.1	0.0206659012629162	.	177280001	177720000	#0000FF	1	0.125
chr1	177720001	177920000	B.2.1.2.1.2.2.1.2.2	0.152698048220436	.	177720001	177920000	#4848FF	1	0.25
chr1	177920001	178400000	B.1.1.1.2.2.1.1.2.1	0.43857634902411	.	177920001	178400000	#DADAFF	1	0.5
chr1	178400001	178600000	B.1.1.2.2.2.1.2.1.2	0.369690011481056	.	178400001	178600000	#DADAFF	1	0.5
chr1	178600001	178760000	B.1.1.2.2.2.1.2.2.1.1	0.368541905855339	.	178600001	178760000	#DADAFF	1	0.5
chr1	178760001	179040000	A.2.1.2.2.2.2.2.1.2.1	0.60849598163031	.	178760001	179040000	#FF9191	1	0.75
chr1	179040001	179200000	A.2.1.2.1.2.2.2.1.1	0.644087256027555	.	179040001	179200000	#FF9191	1	0.75
chr1	179200001	179360000	B.1.1.1.2.1.1.1.1	0.452353616532721	.	179200001	179360000	#DADAFF	1	0.5
chr1	179360001	179800000	B.2.1.2.1.1.1.2.1.1.1	0.172215843857635	.	179360001	179800000	#4848FF	1	0.25
chr1	179800001	180200000	A.1.2.2.2.1.1.1.2.1	0.721010332950631	.	179800001	180200000	#FF4848	1	0.875
chr1	180200001	180560000	A.2.2.1.1.2.1.1.2.2	0.575200918484501	.	180200001	180560000	#FFDADA	1	0.625
chr1	180560001	180640000	A.2.2.2.1.2.1.1.1	0.517795637198622	.	180560001	180640000	#FFDADA	1	0.625
chr1	180640001	180840000	A.2.2.2.1.1.1.2.1.1.2.1	0.529276693455798	.	180640001	180840000	#FFDADA	1	0.625
chr1	180840001	181160000	A.1.2.1.2.2.1.1.1.1.2	0.792192881745121	.	180840001	181160000	#FF4848	1	0.875
chr1	181160001	181320000	B.2.1.1.1.2.1.1.1.2.1	0.225028702640643	.	181160001	181320000	#4848FF	1	0.25
chr1	181320001	181440000	B.1.2.2.2.2.2.1.2.1.2	0.239954075774971	.	181320001	181440000	#9191FF	1	0.375
chr1	181440001	181760000	B.2.2.1.1.1.2.2.1.2	0.0975889781859931	.	181440001	181760000	#0000FF	1	0.125
chr1	181760001	181960000	B.2.2.1.1.1.2.2.2.2	0.095292766934558	.	181760001	181960000	#0000FF	1	0.125
chr1	181960001	182040000	B.1.2.2.2.2.2.1.2.2.1	0.238805970149254	.	181960001	182040000	#9191FF	1	0.375
chr1	182040001	182280000	A.2.1.2.2.2.2.2.1.2.2	0.607347876004592	.	182040001	182280000	#FF9191	1	0.75
chr1	182280001	182400000	A.2.2.1.1.2.2.1.1.1.1.2.1	0.567164179104478	.	182280001	182400000	#FFDADA	1	0.625
chr1	182400001	182520000	B.1.2.1.1.1.2.1.2.2.2	0.347876004592423	.	182400001	182520000	#9191FF	1	0.375
chr1	182520001	182840000	A.2.1.2.1.2.2.1.1.2	0.647531572904707	.	182520001	182840000	#FF9191	1	0.75
chr1	182840001	183240000	A.1.1.1.1.2.2.1.2.1	0.985074626865672	.	182840001	183240000	#FF0000	1	1
chr1	183240001	183440000	A.1.2.1.2.2.2.1.2.2.2.2.1	0.769230769230769	.	183240001	183440000	#FF4848	1	0.875
chr1	183440001	183520000	A.2.1.2.1.2.1.2	0.65097588978186	.	183440001	183520000	#FF9191	1	0.75
chr1	183520001	183720000	A.1.2.1.2.1.1.2.1.1.1	0.811710677382319	.	183520001	183720000	#FF4848	1	0.875
chr1	183720001	184040000	A.1.1.1.1.2.2.1.1.2.2	0.986222732491389	.	183720001	184040000	#FF0000	1	1
chr1	184040001	184200000	A.1.2.1.2.1.1.2.1.2.2	0.807118254879449	.	184040001	184200000	#FF4848	1	0.875
chr1	184200001	184360000	A.1.1.2.1.2.2.2.1	0.927669345579793	.	184200001	184360000	#FF0000	1	1
chr1	184360001	184680000	A.1.1.1.2.1.1.1.1	0.981630309988519	.	184360001	184680000	#FF0000	1	1
chr1	184680001	185120000	A.1.1.2.1.1.1.2.1	0.956371986222732	.	184680001	185120000	#FF0000	1	1
chr1	185120001	185320000	B.1.1.1.2.2.2.1.2.2.1.2	0.430539609644087	.	185120001	185320000	#DADAFF	1	0.5
chr1	185320001	185480000	B.1.2.2.2.1.1.1.1.2.1	0.261768082663605	.	185320001	185480000	#9191FF	1	0.375
chr1	185480001	185680000	B.1.2.2.2.1.1.2.2	0.2548794489093	.	185480001	185680000	#9191FF	1	0.375
chr1	185680001	185760000	B.1.2.1.1.1.2.2	0.346727898966705	.	185680001	185760000	#9191FF	1	0.375
chr1	185760001	185960000	B.2.1.1.1.2.1.2.2.1.1.2	0.211251435132032	.	185760001	185960000	#4848FF	1	0.25
chr1	185960001	186280000	B.2.1.1.1.2.1.2.2.1.2.2	0.208955223880597	.	185960001	186280000	#4848FF	1	0.25
chr1	186280001	186400000	A.2.2.2.1.1.1.2.2.2	0.524684270952928	.	186280001	186400000	#FFDADA	1	0.625
chr1	186400001	186560000	B.2.1.1.1.1.1.1.2	0.234213547646383	.	186400001	186560000	#4848FF	1	0.25
chr1	186560001	186800000	B.1.1.2.2.1.2.2.2.1.2.2	0.378874856486797	.	186560001	186800000	#DADAFF	1	0.5
chr1	186800001	186960000	A.2.2.2.1.1.2.2.2.2	0.51894374282434	.	186800001	186960000	#FFDADA	1	0.625
chr1	186960001	187240000	B.2.2.1.1.2.2.2.2.1.2.1	0.0757749712973594	.	186960001	187240000	#0000FF	1	0.125
chr1	187240001	187400000	B.2.2.1.1.1.1.2.2.1.1.1	0.112514351320321	.	187240001	187400000	#0000FF	1	0.125
chr1	187400001	188080000	B.2.2.1.1.2.1.1.1	0.0941446613088404	.	187400001	188080000	#0000FF	1	0.125
chr1	188080001	188200000	B.2.2.1.1.1.1.1.1.2.2	0.125143513203215	.	188080001	188200000	#0000FF	1	0.125
chr1	188200001	188480000	B.2.2.1.1.2.2.2.2.2.1.1	0.0734787600459242	.	188200001	188480000	#0000FF	1	0.125
chr1	188480001	188920000	B.2.2.2.2.1.2.2.2.1	0.0114810562571757	.	188480001	188920000	#0000FF	1	0.125
chr1	188920001	189080000	B.2.2.1.1.2.2.1.1.1.1	0.0907003444316877	.	188920001	189080000	#0000FF	1	0.125
chr1	189080001	189200000	B.2.2.1.1.1.1.1.1.1	0.12743972445465	.	189080001	189200000	#0000FF	1	0.125
chr1	189200001	189400000	B.2.2.2.2.1.1.1.1.2.1.2.1	0.0287026406429392	.	189200001	189400000	#0000FF	1	0.125
chr1	189400001	189480000	B.2.2.1.1.1.1.1.2.2.1	0.12284730195178	.	189400001	189480000	#0000FF	1	0.125
chr1	189480001	189560000	B.2.1.2.1.2.1.2.2	0.157290470723307	.	189480001	189560000	#4848FF	1	0.25
chr1	189560001	190000000	B.2.2.2.2.1.1.1.1.2.1.1	0.0298507462686567	.	189560001	190000000	#0000FF	1	0.125
chr1	190000001	190160000	B.2.2.1.1.2.2.1.2.1	0.0849598163030999	.	190000001	190160000	#0000FF	1	0.125
chr1	190160001	190320000	B.2.2.1.1.2.2.2.1.1.1	0.0826636050516648	.	190160001	190320000	#0000FF	1	0.125
chr1	190320001	190600000	B.2.2.1.1.2.2.2.2.1.2.2	0.0746268656716418	.	190320001	190600000	#0000FF	1	0.125
chr1	190600001	190800000	B.2.2.1.1.2.2.2.1.2.1.1	0.0803673938002296	.	190600001	190800000	#0000FF	1	0.125
chr1	190800001	191160000	B.2.2.2.2.1.2.1.2.1	0.0183696900114811	.	190800001	191160000	#0000FF	1	0.125
chr1	191160001	191360000	B.2.2.2.2.1.1.2.2	0.0229621125143513	.	191160001	191360000	#0000FF	1	0.125
chr1	191360001	191520000	B.2.2.1.1.2.2.1.1.1.2	0.0895522388059701	.	191360001	191520000	#0000FF	1	0.125
chr1	191520001	191880000	B.2.2.1.1.1.2.1.2.1.2	0.102181400688863	.	191520001	191880000	#0000FF	1	0.125
chr1	191880001	192080000	B.2.2.1.1.1.1.2.2.2.1.2	0.107921928817451	.	191880001	192080000	#0000FF	1	0.125
chr1	192080001	192440000	B.2.2.1.1.1.2.1.2.2	0.101033295063146	.	192080001	192440000	#0000FF	1	0.125
chr1	192440001	192720000	A.2.1.2.2.2.1.2.1.2.1	0.621125143513203	.	192440001	192720000	#FF9191	1	0.75
chr1	192720001	193120000	A.2.1.2.1.2.2.2.1.2	0.642939150401837	.	192720001	193120000	#FF9191	1	0.75
chr1	193120001	193440000	B.1.2.1.1.2.1.2.1.1	0.340987370838117	.	193120001	193440000	#9191FF	1	0.375
chr1	193440001	193640000	B.2.1.1.1.1.1.2.1	0.233065442020666	.	193440001	193640000	#4848FF	1	0.25
chr1	193640001	193800000	B.1.2.2.2.2.2.1.2.2.2	0.237657864523536	.	193640001	193800000	#9191FF	1	0.375
chr1	193800001	194000000	B.2.1.2.1.2.2.1.1.1	0.156142365097589	.	193800001	194000000	#4848FF	1	0.25
chr1	194000001	194160000	B.2.1.2.1.2.2.1.1.2	0.154994259471871	.	194000001	194160000	#4848FF	1	0.25
chr1	194160001	194440000	B.2.1.2.1.2.2.2.1.2.2.1	0.149253731343284	.	194160001	194440000	#4848FF	1	0.25
chr1	194440001	194520000	B.2.1.2.1.2.1.2.1	0.158438576349024	.	194440001	194520000	#4848FF	1	0.25
chr1	194520001	194720000	B.2.1.2.1.2.2.1.2.1	0.153846153846154	.	194520001	194720000	#4848FF	1	0.25
chr1	194720001	195000000	B.2.2.2.2.1.1.1.1.2.2	0.026406429391504	.	194720001	195000000	#0000FF	1	0.125
chr1	195000001	195120000	B.2.2.1.1.1.1.1.2.1	0.123995407577497	.	195000001	195120000	#0000FF	1	0.125
chr1	195120001	195320000	B.2.2.1.1.1.1.2.2.1.2	0.110218140068886	.	195120001	195320000	#0000FF	1	0.125
chr1	195320001	195520000	B.2.2.2.2.1.1.2.1	0.0241102181400689	.	195320001	195520000	#0000FF	1	0.125
chr1	195520001	195720000	B.2.2.1.1.2.2.1.1.2.1	0.0884041331802526	.	195520001	195720000	#0000FF	1	0.125
chr1	195720001	196000000	B.2.2.1.1.1.1.2.2.2.1.1	0.109070034443169	.	195720001	196000000	#0000FF	1	0.125
chr1	196000001	196120000	B.2.1.2.1.2.2.2.2	0.146957520091848	.	196000001	196120000	#4848FF	1	0.25
chr1	196120001	196280000	B.2.1.2.1.2.2.2.1.2.2.2	0.148105625717566	.	196120001	196280000	#4848FF	1	0.25
chr1	196280001	196480000	B.1.2.2.2.1.1.1.2.2	0.258323765786452	.	196280001	196480000	#9191FF	1	0.375
chr1	196480001	196720000	B.1.2.2.2.2.1.2.1.1	0.246842709529277	.	196480001	196720000	#9191FF	1	0.375
chr1	196720001	197080000	B.2.2.2.2.1.1.1.2	0.0252583237657865	.	196720001	197080000	#0000FF	1	0.125
chr1	197080001	197160000	B.2.1.1.1.1.2.1.2	0.228473019517796	.	197080001	197160000	#4848FF	1	0.25
chr1	197160001	197240000	B.1.2.2.2.2.2.2	0.236509758897819	.	197160001	197240000	#9191FF	1	0.375
chr1	197240001	197440000	B.2.2.1.1.1.1.2.1.2.2.2	0.113662456946039	.	197240001	197440000	#0000FF	1	0.125
chr1	197440001	197640000	B.2.2.1.1.1.1.2.1.1.2	0.117106773823192	.	197440001	197640000	#0000FF	1	0.125
chr1	197640001	197800000	B.2.1.1.1.2.1.1.2.1.1.2	0.22158438576349	.	197640001	197800000	#4848FF	1	0.25
chr1	197800001	197920000	B.2.1.1.1.1.2.1.1	0.229621125143513	.	197800001	197920000	#4848FF	1	0.25
chr1	197920001	198080000	B.2.2.1.1.1.1.2.1.1.1.1	0.120551090700344	.	197920001	198080000	#0000FF	1	0.125
chr1	198080001	198280000	B.1.1.2.2.1.2.2.2.2.1.1	0.377726750861079	.	198080001	198280000	#DADAFF	1	0.5
chr1	198280001	198520000	B.2.2.1.1.1.1.2.1.1.1.2.1	0.119402985074627	.	198280001	198520000	#0000FF	1	0.125
chr1	198520001	198960000	B.2.2.2.2.1.2.1.2.2.2	0.0160734787600459	.	198520001	198960000	#0000FF	1	0.125
chr1	198960001	199160000	B.2.2.1.1.2.2.2.2.1.1	0.0769230769230769	.	198960001	199160000	#0000FF	1	0.125
chr1	199160001	199560000	B.2.2.2.2.2.1.2.2	0.00459242250287026	.	199160001	199560000	#0000FF	1	0.125
chr1	199560001	200120000	B.2.2.2.2.1.2.1.2.2.1	0.0172215843857635	.	199560001	200120000	#0000FF	1	0.125
chr1	200120001	200280000	B.2.1.2.1.2.2.2.1.2.1	0.150401836969001	.	200120001	200280000	#4848FF	1	0.25
chr1	200280001	200400000	B.1.1.2.2.2.1.2.2.1.2	0.367393800229621	.	200280001	200400000	#DADAFF	1	0.5
chr1	200400001	200560000	B.1.2.1.1.1.2.1.2.2.1	0.34902411021814	.	200400001	200560000	#9191FF	1	0.375
chr1	200560001	200720000	A.2.2.2.1.1.2.1	0.52353616532721	.	200560001	200720000	#FFDADA	1	0.625
chr1	200720001	200880000	A.2.1.2.2.2.1.2.1.1.1.2	0.623421354764638	.	200720001	200880000	#FF9191	1	0.75
chr1	200880001	201120000	A.2.1.2.2.2.2.2.2	0.606199770378875	.	200880001	201120000	#FF9191	1	0.75
chr1	201120001	201400000	A.1.2.2.2.1.1.1.1.2.1	0.723306544202067	.	201120001	201400000	#FF4848	1	0.875
chr1	201400001	201680000	A.1.1.1.1.2.2.1.1.1	0.988518943742824	.	201400001	201680000	#FF0000	1	1
chr1	201680001	201760000	A.1.1.2.1.2.2.1.1.1.1.1	0.936854190585534	.	201680001	201760000	#FF0000	1	1
chr1	201760001	202040000	A.1.1.1.2.2.1.1.2.2	0.965556831228473	.	201760001	202040000	#FF0000	1	1
chr1	202040001	202120000	A.2.1.1.1.1.2.1	0.68886337543054	.	202040001	202120000	#FF9191	1	0.75
chr1	202120001	202280000	A.1.2.1.2.2.2.1.2.2.2.1.1.1	0.772675086107922	.	202120001	202280000	#FF4848	1	0.875
chr1	202280001	202480000	A.1.1.2.1.2.2.1.2.1	0.931113662456946	.	202280001	202480000	#FF0000	1	1
chr1	202480001	202800000	A.1.1.1.2.2.1.1.1.1	0.969001148105626	.	202480001	202800000	#FF0000	1	1
chr1	202800001	202960000	A.1.1.2.1.2.1.1.1.2	0.941446613088404	.	202800001	202960000	#FF0000	1	1
chr1	202960001	203040000	A.1.2.2.1.2.2.1.2.1	0.73593570608496	.	202960001	203040000	#FF4848	1	0.875
chr1	203040001	203200000	A.1.2.1.2.2.2.1.2.1.1	0.776119402985075	.	203040001	203200000	#FF4848	1	0.875
chr1	203200001	203960000	A.1.1.1.1.1.1.1.1.1	1	.	203200001	203960000	#FF0000	1	1
chr1	203960001	204280000	A.1.1.2.1.2.1.1.1.1.2	0.942594718714122	.	203960001	204280000	#FF0000	1	1
chr1	204280001	204560000	A.1.1.1.2.1.1.2.2.2	0.977037887485649	.	204280001	204560000	#FF0000	1	1
chr1	204560001	204920000	A.1.1.2.1.2.2.1.2.2.2	0.928817451205511	.	204560001	204920000	#FF0000	1	1
chr1	204920001	205000000	A.1.2.2.1.2.2.1.2.2	0.734787600459242	.	204920001	205000000	#FF4848	1	0.875
chr1	205000001	205320000	A.1.1.2.1.2.1.2	0.938002296211251	.	205000001	205320000	#FF0000	1	1
chr1	205320001	205480000	A.1.2.1.2.2.2.1.2.2.2.1.1.2	0.771526980482204	.	205320001	205480000	#FF4848	1	0.875
chr1	205480001	205960000	A.1.1.1.2.2.1.2.1	0.964408725602755	.	205480001	205960000	#FF0000	1	1
chr1	206040001	206160000	A.2.2.1.1.2.2.1.1.1.1.2.2	0.56601607347876	.	206040001	206160000	#FFDADA	1	0.625
chr1	206160001	206360000	A.2.1.2.2.2.1.2.2.2	0.615384615384615	.	206160001	206360000	#FF9191	1	0.75
chr1	206480001	206560000	A.2.2.1.1.2.2.2.1.1.1	0.560275545350172	.	206480001	206560000	#FFDADA	1	0.625
chr1	206560001	207080000	A.1.2.1.2.1.1.1.1.1.1	0.817451205510907	.	206560001	207080000	#FF4848	1	0.875
chr1	207080001	207240000	A.2.2.1.1.2.2.2.1.1.2	0.559127439724455	.	207080001	207240000	#FFDADA	1	0.625
chr1	207240001	207440000	B.1.2.1.1.2.1.1.2.1	0.343283582089552	.	207240001	207440000	#9191FF	1	0.375
chr1	207440001	207680000	B.1.1.2.2.1.1.2.2.2	0.38691159586682	.	207440001	207680000	#DADAFF	1	0.5
chr1	207680001	207960000	B.1.1.1.2.2.2.1.1	0.43398392652124	.	207680001	207960000	#DADAFF	1	0.5
chr1	207960001	208200000	A.1.2.2.2.1.1.1.1.2.2	0.722158438576349	.	207960001	208200000	#FF4848	1	0.875
chr1	208200001	208440000	A.1.2.2.2.1.1.2.1.1.1.1	0.718714121699196	.	208200001	208440000	#FF4848	1	0.875
chr1	208440001	208720000	B.1.2.1.1.2.2.2.2.2	0.328358208955224	.	208440001	208720000	#9191FF	1	0.375
chr1	208720001	209000000	B.2.1.2.1.1.2.1.1.2.1	0.16532721010333	.	208720001	209000000	#4848FF	1	0.25
chr1	209000001	209120000	B.2.1.1.1.2.1.1.2.1.2.1.1.2	0.219288174512055	.	209000001	209120000	#4848FF	1	0.25
chr1	209120001	209280000	B.2.1.1.1.2.1.2.2.1.1.1	0.21239954075775	.	209120001	209280000	#4848FF	1	0.25
chr1	209280001	209760000	B.1.1.2.2.2.2.1.2	0.362801377726751	.	209280001	209760000	#DADAFF	1	0.5
chr1	209760001	210000000	A.2.2.2.1.1.1.1.2.2	0.531572904707233	.	209760001	210000000	#FFDADA	1	0.625
chr1	210000001	210400000	B.2.2.1.1.1.2.1.1.2	0.104477611940299	.	210000001	210400000	#0000FF	1	0.125
chr1	210400001	210520000	B.1.1.2.2.1.2.1	0.385763490241102	.	210400001	210520000	#DADAFF	1	0.5
chr1	210520001	210680000	B.2.1.1.1.2.1.1.2.1.2.1.2	0.218140068886338	.	210520001	210680000	#4848FF	1	0.25
chr1	210680001	210880000	B.2.1.2.1.2.2.2.1.1	0.151549942594719	.	210680001	210880000	#4848FF	1	0.25
chr1	210880001	211400000	B.2.2.2.2.1.2.2.1.1	0.0149253731343284	.	210880001	211400000	#0000FF	1	0.125
chr1	211400001	211680000	A.2.2.2.1.1.1.2.1.1.2.2	0.52812858783008	.	211400001	211680000	#FFDADA	1	0.625
chr1	211680001	212200000	A.2.2.1.1.1.2.1.1.1	0.588978185993111	.	211680001	212200000	#FFDADA	1	0.625
chr1	212200001	212400000	A.1.2.2.2.1.1.2.1.2.2	0.714121699196326	.	212200001	212400000	#FF4848	1	0.875
chr1	212400001	212480000	A.2.1.2.1.2.1.1	0.652123995407577	.	212400001	212480000	#FF9191	1	0.75
chr1	212480001	213000000	A.1.1.2.1.1.1.2.2	0.955223880597015	.	212480001	213000000	#FF0000	1	1
chr1	213000001	213200000	A.2.1.2.2.2.1.1.1	0.626865671641791	.	213000001	213200000	#FF9191	1	0.75
chr1	213200001	213400000	B.1.1.2.2.2.1.2.2.2	0.366245694603904	.	213200001	213400000	#DADAFF	1	0.5
chr1	213400001	213600000	B.2.2.1.1.1.1.2.1.1.1.2.2	0.118254879448909	.	213400001	213600000	#0000FF	1	0.125
chr1	213600001	214080000	B.2.2.2.2.1.2.1.1.2.2	0.0195177956371986	.	213600001	214080000	#0000FF	1	0.125
chr1	214080001	214360000	B.2.1.1.1.2.1.1.2.1.1.1	0.222732491389208	.	214080001	214360000	#4848FF	1	0.25
chr1	214360001	214800000	B.1.1.2.2.1.2.2.2.2.2	0.375430539609644	.	214360001	214800000	#DADAFF	1	0.5
chr1	214800001	215080000	B.2.1.2.1.1.2.1.2.2	0.161882893226177	.	214800001	215080000	#4848FF	1	0.25
chr1	215080001	215360000	B.2.2.1.1.1.2.2.1.1.1	0.0998851894374282	.	215080001	215360000	#0000FF	1	0.125
chr1	215360001	215720000	B.2.2.2.2.1.1.1.1.1	0.0309988518943743	.	215360001	215720000	#0000FF	1	0.125
chr1	215720001	215840000	B.1.2.1.1.1.1.1.1.1	0.357060849598163	.	215720001	215840000	#9191FF	1	0.375
chr1	215840001	216000000	B.2.2.1.1.2.2.2.1.2.2	0.0780711825487945	.	215840001	216000000	#0000FF	1	0.125
chr1	216000001	216360000	B.2.2.2.2.1.2.2.2.2	0.0103329506314581	.	216000001	216360000	#0000FF	1	0.125
chr1	216360001	216560000	B.2.2.1.1.2.2.2.1.2.1.2	0.0792192881745121	.	216360001	216560000	#0000FF	1	0.125
chr1	216560001	216720000	B.2.2.1.1.1.1.2.1.2.2.1	0.114810562571757	.	216560001	216720000	#0000FF	1	0.125
chr1	216720001	216920000	B.2.2.1.1.1.1.2.2.1.1.2	0.111366245694604	.	216720001	216920000	#0000FF	1	0.125
chr1	216920001	217280000	B.2.1.2.1.1.2.2	0.160734787600459	.	216920001	217280000	#4848FF	1	0.25
chr1	217280001	217400000	B.2.1.1.1.2.2.1.1	0.206659012629162	.	217280001	217400000	#4848FF	1	0.25
chr1	217400001	217840000	B.2.1.1.1.2.1.2.2.2	0.207807118254879	.	217400001	217840000	#4848FF	1	0.25
chr1	217840001	218440000	B.2.2.2.2.2.2.1.2	0.00229621125143513	.	217840001	218440000	#0000FF	1	0.125
chr1	218440001	218760000	A.2.2.1.1.2.1.2.1.1.2.2	0.571756601607348	.	218440001	218760000	#FFDADA	1	0.625
chr1	218760001	219080000	A.2.2.2.1.1.2.2.2.1	0.520091848450057	.	218760001	219080000	#FFDADA	1	0.625
chr1	219080001	219400000	B.1.1.1.2.2.1.1.2.2	0.437428243398393	.	219080001	219400000	#DADAFF	1	0.5
chr1	219400001	220200000	B.1.2.2.2.1.2.2.1.2	0.251435132032147	.	219400001	220200000	#9191FF	1	0.375
chr1	220200001	220320000	B.1.1.1.2.1.1.1.2.2	0.450057405281286	.	220200001	220320000	#DADAFF	1	0.5
chr1	220320001	220600000	B.1.1.1.2.2.2.2.2.2	0.425947187141217	.	220320001	220600000	#DADAFF	1	0.5
chr1	220600001	220720000	B.1.2.1.1.1.2.1.2.1	0.350172215843858	.	220600001	220720000	#9191FF	1	0.375
chr1	220720001	220960000	B.1.1.2.2.1.2.2.1.1.2	0.383467278989667	.	220720001	220960000	#DADAFF	1	0.5
chr1	220960001	221320000	B.1.2.1.1.2.1.1.1.2	0.34443168771527	.	220960001	221320000	#9191FF	1	0.375
chr1	221320001	221640000	B.1.1.2.2.1.2.2.1.2	0.382319173363949	.	221320001	221640000	#DADAFF	1	0.5
chr1	221640001	221800000	B.1.1.1.2.2.1.2.2	0.435132032146958	.	221640001	221800000	#DADAFF	1	0.5
chr1	221800001	222000000	A.2.2.2.1.1.2.2.1.1	0.522388059701492	.	221800001	222000000	#FFDADA	1	0.625
chr1	222000001	222760000	B.1.1.2.2.2.2.2.2.1	0.359357060849598	.	222000001	222760000	#DADAFF	1	0.5
chr1	222760001	222840000	A.2.1.2.2.2.2.1.2	0.611940298507463	.	222760001	222840000	#FF9191	1	0.75
chr1	222840001	223120000	A.1.2.1.2.2.1.1.2.1.2	0.78760045924225	.	222840001	223120000	#FF4848	1	0.875
chr1	223120001	223320000	A.1.2.2.2.1.1.2.1.1.1.2	0.717566016073479	.	223120001	223320000	#FF4848	1	0.875
chr1	223320001	223520000	B.1.2.1.1.1.1.2.2	0.352468427095293	.	223320001	223520000	#9191FF	1	0.375
chr1	223520001	223680000	B.1.2.1.1.1.1.1.1.2	0.355912743972445	.	223520001	223680000	#9191FF	1	0.375
chr1	223680001	223840000	B.1.1.2.2.2.1.1.1.2	0.373134328358209	.	223680001	223840000	#DADAFF	1	0.5
chr1	223840001	224200000	A.1.2.2.2.1.1.2.1.1.2	0.716417910447761	.	223840001	224200000	#FF4848	1	0.875
chr1	224200001	224400000	A.2.1.2.2.2.1.1.2	0.625717566016074	.	224200001	224400000	#FF9191	1	0.75
chr1	224400001	224680000	A.1.2.2.2.1.1.2.2	0.712973593570609	.	224400001	224680000	#FF4848	1	0.875
chr1	224680001	225200000	B.1.2.1.1.2.2.2.1.1	0.331802525832377	.	224680001	225200000	#9191FF	1	0.375
chr1	225200001	225600000	B.1.2.2.2.1.1.2.1.2	0.256027554535017	.	225200001	225600000	#9191FF	1	0.375
chr1	225600001	226240000	A.1.1.1.1.1.1.2	0.994259471871412	.	225600001	226240000	#FF0000	1	1
chr1	226240001	226400000	A.1.2.1.2.1.1.2.2.1.2	0.804822043628014	.	226240001	226400000	#FF4848	1	0.875
chr1	226400001	226520000	A.1.2.2.2.1.2.1.1	0.711825487944891	.	226400001	226520000	#FF4848	1	0.875
chr1	226520001	226680000	A.1.2.1.2.2.2.1.2.2.2.2.2	0.768082663605052	.	226520001	226680000	#FF4848	1	0.875
chr1	226680001	227040000	A.1.1.1.2.2.1.1.1.2	0.967853042479908	.	226680001	227040000	#FF0000	1	1
chr1	227040001	227240000	A.1.2.1.2.1.1.2.1.2.1.2	0.808266360505166	.	227040001	227240000	#FF4848	1	0.875
chr1	227240001	227320000	A.1.2.1.2.2.2.1.2.2.1	0.773823191733639	.	227240001	227320000	#FF4848	1	0.875
chr1	227320001	227480000	A.1.2.1.2.1.1.2.1.2.1.1	0.809414466130884	.	227320001	227480000	#FF4848	1	0.875
chr1	227480001	227680000	A.1.2.1.2.2.2.1.1.1	0.77841561423651	.	227480001	227680000	#FF4848	1	0.875
chr1	227680001	228040000	A.1.2.2.2.1.2.2.2	0.708381171067738	.	227680001	228040000	#FF4848	1	0.875
chr1	228040001	228480000	A.1.2.1.2.2.2.1.2.2.2.1.2	0.770378874856487	.	228040001	228480000	#FF4848	1	0.875
chr1	228480001	228760000	A.1.2.2.2.1.2.2.1	0.709529276693456	.	228480001	228760000	#FF4848	1	0.875
chr1	228760001	229080000	A.1.1.2.1.2.2.1.1.1.2.2	0.933409873708381	.	228760001	229080000	#FF0000	1	1
chr1	229080001	229440000	A.1.1.2.1.2.1.1.2.1	0.940298507462687	.	229080001	229440000	#FF0000	1	1
chr1	229440001	229800000	A.1.2.1.2.1.1.1.2.2	0.812858783008037	.	229440001	229800000	#FF4848	1	0.875
chr1	229800001	230000000	B.1.1.2.2.2.2.2.1.1	0.361653272101033	.	229800001	230000000	#DADAFF	1	0.5
chr1	230000001	230200000	B.1.1.2.2.2.2.1.1.1	0.365097588978186	.	230000001	230200000	#DADAFF	1	0.5
chr1	230200001	230480000	A.2.1.2.2.2.1.2.1.1.1.1	0.624569460390356	.	230200001	230480000	#FF9191	1	0.75
chr1	230480001	230920000	B.1.2.1.1.2.1.1.1.1	0.345579793340987	.	230480001	230920000	#9191FF	1	0.375
chr1	230920001	231200000	A.2.1.2.1.2.2.1.2.2	0.645235361653272	.	230920001	231200000	#FF9191	1	0.75
chr1	231200001	231520000	A.2.2.2.1.1.1.1.2.1.2	0.532721010332951	.	231200001	231520000	#FFDADA	1	0.625
chr1	231520001	231720000	A.2.2.1.1.2.2.2.2.1	0.556831228473019	.	231520001	231720000	#FFDADA	1	0.625
chr1	231720001	232000000	A.2.2.2.1.2.2	0.513203214695752	.	231720001	232000000	#FFDADA	1	0.625
chr1	232000001	232240000	A.2.2.1.1.2.1.1.2.1.1	0.577497129735936	.	232000001	232240000	#FFDADA	1	0.625
chr1	232240001	232320000	A.2.2.2.1.2.1.1.2	0.516647531572905	.	232240001	232320000	#FFDADA	1	0.625
chr1	232320001	232600000	A.2.2.1.1.1.2.1.2.1	0.585533869115959	.	232320001	232600000	#FFDADA	1	0.625
chr1	232600001	232920000	A.2.1.2.1.2.2.1.1.1.1	0.649827784156142	.	232600001	232920000	#FF9191	1	0.75
chr1	232920001	233480000	A.2.2.1.1.1.2.1.2.2.2	0.583237657864524	.	232920001	233480000	#FFDADA	1	0.625
chr1	233480001	233640000	B.1.2.1.1.2.2.1.1.2.2	0.335246842709529	.	233480001	233640000	#9191FF	1	0.375
chr1	233640001	233800000	B.1.2.2.2.1.1.1.1.2.2	0.260619977037887	.	233640001	233800000	#9191FF	1	0.375
chr1	233800001	233920000	B.1.1.2.2.2.2.2.1.2	0.360505166475316	.	233800001	233920000	#DADAFF	1	0.5
chr1	233920001	234000000	B.2.1.1.1.2.2.2	0.204362801377727	.	233920001	234000000	#4848FF	1	0.25
chr1	234000001	234200000	B.2.1.2.1.1.1.1.2.2.1	0.17451205510907	.	234000001	234200000	#4848FF	1	0.25
chr1	234200001	234560000	B.1.2.1.1.2.2.1.2.1	0.334098737083812	.	234200001	234560000	#9191FF	1	0.375
chr1	234560001	234880000	A.1.1.1.1.2.2.1.1.2.1	0.987370838117107	.	234560001	234880000	#FF0000	1	1
chr1	234880001	235000000	A.1.2.1.2.1.1.2.1.1.2	0.810562571756602	.	234880001	235000000	#FF4848	1	0.875
chr1	235000001	235200000	A.1.1.1.2.2.1.1.2.1	0.966704936854191	.	235000001	235200000	#FF0000	1	1
chr1	235240001	235280000	A.1.1.1.2.2.1.1.2.1	0.966704936854191	.	235240001	235280000	#FF0000	1	1
chr1	235280001	235480000	A.1.1.2.1.2.2.1.1.1.2.1	0.934557979334099	.	235280001	235480000	#FF0000	1	1
chr1	235480001	235680000	A.1.1.2.1.2.2.1.1.2	0.932261768082664	.	235480001	235680000	#FF0000	1	1
chr1	235680001	235800000	A.2.2.1.1.2.2.1.1.1.1.1	0.568312284730195	.	235680001	235800000	#FFDADA	1	0.625
chr1	235800001	236240000	A.1.1.1.2.2.1.2.2	0.963260619977038	.	235800001	236240000	#FF0000	1	1
chr1	236240001	236480000	A.2.1.2.2.2.1.2.2.1.1.1	0.618828932261768	.	236240001	236480000	#FF9191	1	0.75
chr1	236480001	236800000	A.2.1.2.2.2.1.2.2.1.1.2	0.617680826636051	.	236480001	236800000	#FF9191	1	0.75
chr1	236800001	237080000	A.2.1.2.2.2.1.2.2.1.2	0.616532721010333	.	236800001	237080000	#FF9191	1	0.75
chr1	237080001	237240000	B.1.1.2.2.2.1.1.2	0.371986222732491	.	237080001	237240000	#DADAFF	1	0.5
chr1	237240001	237360000	B.1.1.1.2.1.1.1.2.1	0.451205510907003	.	237240001	237360000	#DADAFF	1	0.5
chr1	237360001	237520000	B.1.1.2.2.2.1.1.1.1	0.374282433983927	.	237360001	237520000	#DADAFF	1	0.5
chr1	237520001	237800000	B.1.2.2.2.1.1.2.1.1	0.257175660160735	.	237520001	237800000	#9191FF	1	0.375
chr1	237800001	237960000	B.2.1.1.1.2.1.1.1.2.2	0.223880597014925	.	237800001	237960000	#4848FF	1	0.25
chr1	237960001	238160000	B.2.1.1.1.2.1.2.1.1	0.214695752009185	.	237960001	238160000	#4848FF	1	0.25
chr1	238160001	238440000	B.2.1.2.1.1.1.1.1	0.176808266360505	.	238160001	238440000	#4848FF	1	0.25
chr1	238440001	238560000	B.2.1.1.1.2.2.1.2	0.205510907003444	.	238440001	238560000	#4848FF	1	0.25
chr1	238560001	238760000	B.2.1.1.1.2.1.1.2.1.2.1.1.1	0.220436280137773	.	238560001	238760000	#4848FF	1	0.25
chr1	238760001	239120000	B.2.1.1.1.2.1.2.1.2	0.213547646383467	.	238760001	239120000	#4848FF	1	0.25
chr1	239120001	239240000	B.1.2.2.2.2.1.1.2	0.247990815154994	.	239120001	239240000	#9191FF	1	0.375
chr1	239240001	239680000	B.1.2.1.1.2.1.1.2.2	0.342135476463835	.	239240001	239680000	#9191FF	1	0.375
chr1	239680001	239800000	B.1.1.1.2.1.2.2.2	0.440872560275545	.	239680001	239800000	#DADAFF	1	0.5
chr1	239800001	240200000	B.1.1.2.2.1.1.2.2.1	0.388059701492537	.	239800001	240200000	#DADAFF	1	0.5
chr1	240200001	240360000	B.2.1.1.1.2.1.1.2.2	0.215843857634902	.	240200001	240360000	#4848FF	1	0.25
chr1	240360001	240600000	B.1.2.2.2.1.1.1.1.1	0.262916188289323	.	240360001	240600000	#9191FF	1	0.375
chr1	240600001	240680000	B.1.2.2.2.2.1.1.1	0.249138920780712	.	240600001	240680000	#9191FF	1	0.375
chr1	240680001	240880000	B.1.2.2.2.2.1.2.2.1	0.244546498277842	.	240680001	240880000	#9191FF	1	0.375
chr1	240880001	241120000	B.2.2.1.1.1.2.1.2.1.1	0.103329506314581	.	240880001	241120000	#0000FF	1	0.125
chr1	241120001	241240000	B.2.2.1.1.1.1.1.2.2.2	0.121699196326062	.	241120001	241240000	#0000FF	1	0.125
chr1	241240001	241400000	B.2.2.1.1.2.2.1.1.2.2.2	0.0861079219288175	.	241240001	241400000	#0000FF	1	0.125
chr1	241400001	241640000	B.2.2.2.2.2.1.1.1.1	0.00918484500574053	.	241400001	241640000	#0000FF	1	0.125
chr1	241640001	242200000	B.2.2.1.1.2.1.2	0.0918484500574053	.	241640001	242200000	#0000FF	1	0.125
chr1	242200001	242400000	B.2.2.2.2.2.1.1.1.2	0.00803673938002296	.	242200001	242400000	#0000FF	1	0.125
chr1	242400001	242560000	B.2.2.1.1.2.2.1.2.2	0.0838117106773823	.	242400001	242560000	#0000FF	1	0.125
chr1	242560001	243200000	B.2.2.2.2.2.1.2.1	0.00574052812858783	.	242560001	243200000	#0000FF	1	0.125
chr1	243200001	243560000	B.1.1.1.2.2.1.2.1	0.436280137772675	.	243200001	243560000	#DADAFF	1	0.5
chr1	243560001	244040000	A.2.1.2.2.2.1.2.1.2.2	0.619977037887486	.	243560001	244040000	#FF9191	1	0.75
chr1	244040001	244240000	B.1.1.1.2.2.2.1.2.2.2	0.42939150401837	.	244040001	244240000	#DADAFF	1	0.5
chr1	244240001	244760000	A.2.2.1.1.2.1.1.2.1.2	0.576349024110218	.	244240001	244760000	#FFDADA	1	0.625
chr1	244760001	244960000	A.2.2.1.1.2.2.2.1.2	0.557979334098737	.	244760001	244960000	#FFDADA	1	0.625
chr1	244960001	245360000	A.1.2.2.2.1.1.1.2.2	0.719862227324914	.	244960001	245360000	#FF4848	1	0.875
chr1	245360001	245680000	B.1.1.1.2.2.1.1.1	0.439724454649828	.	245360001	245680000	#DADAFF	1	0.5
chr1	245680001	245800000	B.1.1.1.2.1.2.2.1.1	0.444316877152698	.	245680001	245800000	#DADAFF	1	0.5
chr1	245800001	245880000	B.1.1.1.2.1.2.2.1.2.2	0.442020665901263	.	245800001	245880000	#DADAFF	1	0.5
chr1	245880001	245960000	B.1.1.1.2.1.2.2.1.2.1	0.44316877152698	.	245880001	245960000	#DADAFF	1	0.5
chr1	245960001	246080000	A.2.2.2.1.2.1.2.2	0.51435132032147	.	245960001	246080000	#FFDADA	1	0.625
chr1	246080001	246280000	A.2.2.1.1.2.1.2.1.2	0.57060849598163	.	246080001	246280000	#FFDADA	1	0.625
chr1	246280001	246680000	A.2.2.1.1.1.2.1.1.2.2	0.586681974741676	.	246280001	246680000	#FFDADA	1	0.625
chr1	246680001	246960000	A.1.2.1.2.2.1.1.1.2	0.791044776119403	.	246680001	246960000	#FF4848	1	0.875
chr1	246960001	247080000	A.2.2.1.1.2.2.1.1.2.2	0.562571756601607	.	246960001	247080000	#FFDADA	1	0.625
chr1	247080001	247360000	B.1.1.2.2.1.2.2.2.2.1.2	0.376578645235362	.	247080001	247360000	#DADAFF	1	0.5
chr1	247360001	247600000	B.2.1.1.1.1.1.2.2.2	0.230769230769231	.	247360001	247600000	#4848FF	1	0.25
chr1	247600001	247960000	B.2.2.2.2.2.1.1.2	0.0068886337543054	.	247600001	247960000	#0000FF	1	0.125
chr1	247960001	248160000	B.2.2.2.2.2.2.2	0.00114810562571757	.	247960001	248160000	#0000FF	1	0.125
chr1	248160001	248640000	B.2.2.2.2.2.2.1.1	0.0034443168771527	.	248160001	248640000	#0000FF	1	0.125
chr1	248640001	248760000	B.2.1.2.1.2.1.1	0.159586681974742	.	248640001	248760000	#4848FF	1	0.25
chr1	248760001	248920000	B.2.2.1.1.2.2.2.1.1.2	0.0815154994259472	.	248760001	248920000	#0000FF	1	0.125
chr1	249040001	249080000	B.2.2.1.1.2.2.2.1.1.2	0.0815154994259472	.	249040001	249080000	#0000FF	1	0.125
chr1	249080001	249240000	A.2.2.1.1.2.2.1.1.2.1	0.563719862227325	.	249080001	249240000	#FFDADA	1	0.625
chr2	1	320000	B.1.2.2.1.1.2.2.2	0.385371179039301	.	1	320000	#9191FF	1	0.375
chr2	320001	600000	B.2.1.2.1.1.1.1.2.2.2	0.231441048034935	.	320001	600000	#4848FF	1	0.25
chr2	600001	720000	A.2.2.2.2.2.1.2.1	0.549126637554585	.	600001	720000	#FFDADA	1	0.625
chr2	760001	1200000	B.2.1.1.2.1.2.1.2.1	0.276200873362445	.	760001	1200000	#4848FF	1	0.25
chr2	1200001	1560000	B.2.1.1.2.2.1.2.1.1.1	0.262008733624454	.	1200001	1560000	#4848FF	1	0.25
chr2	1560001	1840000	A.1.2.2.2.1.2.1.1.2.1	0.783842794759825	.	1560001	1840000	#FF4848	1	0.875
chr2	1840001	2560000	B.2.2.1.2.1.2.1.1.2.1.1	0.0796943231441048	.	1840001	2560000	#0000FF	1	0.125
chr2	2560001	2720000	B.1.1.2.2.2.2.1.1.1	0.444323144104804	.	2560001	2720000	#DADAFF	1	0.5
chr2	2720001	2840000	B.1.2.1.1.2.1.1.2	0.430131004366812	.	2720001	2840000	#9191FF	1	0.375
chr2	2840001	3120000	B.2.1.1.2.2.2.2.1.1	0.248908296943231	.	2840001	3120000	#4848FF	1	0.25
chr2	3120001	3360000	B.1.2.1.1.2.2.2.1	0.425764192139738	.	3120001	3360000	#9191FF	1	0.375
chr2	3360001	3480000	A.2.1.2.1.2.2.2.1.1	0.66703056768559	.	3360001	3480000	#FF9191	1	0.75
chr2	3480001	3640000	A.2.1.1.1.1.2.1.1.1.1	0.740174672489083	.	3480001	3640000	#FF9191	1	0.75
chr2	3640001	4040000	B.2.1.2.1.1.1.2.1.1.1	0.230349344978166	.	3640001	4040000	#4848FF	1	0.25
chr2	4040001	4400000	B.2.2.1.2.2.2.1.2.1.2	0.0600436681222707	.	4040001	4400000	#0000FF	1	0.125
chr2	4400001	4720000	B.2.2.2.1.1.2.1.1.2	0.0491266375545851	.	4400001	4720000	#0000FF	1	0.125
chr2	4720001	4920000	B.2.2.1.2.1.1.1.1.1.1	0.0927947598253275	.	4720001	4920000	#0000FF	1	0.125
chr2	4920001	5040000	B.2.1.1.2.1.1.2.1.1	0.283842794759825	.	4920001	5040000	#4848FF	1	0.25
chr2	5120001	5800000	B.2.2.2.2.1.1.1	0.0174672489082969	.	5120001	5800000	#0000FF	1	0.125
chr2	5800001	6040000	B.2.1.2.1.1.1.2.1.2.2	0.22707423580786	.	5800001	6040000	#4848FF	1	0.25
chr2	6040001	6160000	B.2.1.2.1.1.1.1.2.1.2	0.233624454148472	.	6040001	6160000	#4848FF	1	0.25
chr2	6160001	6240000	B.1.2.2.1.2.2.1.1	0.376637554585153	.	6160001	6240000	#9191FF	1	0.375
chr2	6240001	6440000	B.2.2.1.2.2.2.1.1.2.1.1	0.064410480349345	.	6240001	6440000	#0000FF	1	0.125
chr2	6440001	6520000	B.2.1.2.1.1.2.1.2	0.221615720524017	.	6440001	6520000	#4848FF	1	0.25
chr2	6520001	6720000	B.2.2.1.2.1.1.2.1.2.1	0.0851528384279476	.	6520001	6720000	#0000FF	1	0.125
chr2	6720001	7000000	B.2.1.1.2.2.1.2.2	0.256550218340611	.	6720001	7000000	#4848FF	1	0.25
chr2	7000001	7200000	A.2.2.1.1.2.2.1.2.2.1	0.616812227074236	.	7000001	7200000	#FFDADA	1	0.625
chr2	7200001	7320000	B.1.1.1.1.1.1.2.1.2.2	0.5382096069869	.	7200001	7320000	#DADAFF	1	0.5
chr2	7320001	7520000	B.1.2.2.1.1.1.2.2.2.1	0.389737991266376	.	7320001	7520000	#9191FF	1	0.375
chr2	7520001	7680000	B.1.1.2.1.1.2.1	0.482532751091703	.	7520001	7680000	#DADAFF	1	0.5
chr2	7680001	8080000	B.1.1.1.1.2.2.1	0.525109170305677	.	7680001	8080000	#DADAFF	1	0.5
chr2	8080001	8200000	A.2.2.1.1.1.2.1.1	0.625545851528384	.	8080001	8200000	#FFDADA	1	0.625
chr2	8200001	8640000	A.2.1.1.1.1.2.1.2.1.1	0.736899563318777	.	8200001	8640000	#FF9191	1	0.75
chr2	8640001	8920000	A.1.2.2.2.2.2.1.1.2.2.1	0.754366812227074	.	8640001	8920000	#FF4848	1	0.875
chr2	8920001	9240000	A.1.2.2.2.1.2.1.1.1	0.784934497816594	.	8920001	9240000	#FF4848	1	0.875
chr2	9240001	9640000	A.1.1.1.2.1.2.1.1.1.2.1	0.981441048034934	.	9240001	9640000	#FF0000	1	1
chr2	9640001	9760000	A.1.2.1.2.2.2.1.2.1.2	0.846069868995633	.	9640001	9760000	#FF4848	1	0.875
chr2	9760001	9840000	A.1.2.2.1.1.2.1.2.1	0.820960698689956	.	9760001	9840000	#FF4848	1	0.875
chr2	9840001	9920000	A.1.2.2.1.1.2.1.2.2	0.819868995633188	.	9840001	9920000	#FF4848	1	0.875
chr2	9920001	10120000	A.1.2.1.2.2.2.2.1.1	0.843886462882096	.	9920001	10120000	#FF4848	1	0.875
chr2	10120001	10240000	A.1.2.1.2.2.1.2.2.1	0.852620087336245	.	10120001	10240000	#FF4848	1	0.875
chr2	10240001	10400000	A.1.2.2.1.1.2.2.1.2.1.1	0.817685589519651	.	10240001	10400000	#FF4848	1	0.875
chr2	10400001	10800000	A.1.1.2.1.1.1.1.1.1	0.958515283842795	.	10400001	10800000	#FF0000	1	1
chr2	10800001	10880000	A.2.1.1.1.2.1.2.1.2	0.722707423580786	.	10800001	10880000	#FF9191	1	0.75
chr2	10880001	11240000	A.1.2.2.1.1.1.1.2.2.2	0.828602620087336	.	10880001	11240000	#FF4848	1	0.875
chr2	11240001	11600000	A.1.1.1.2.1.2.2.1.1	0.975982532751092	.	11240001	11600000	#FF0000	1	1
chr2	11600001	11960000	A.1.2.1.1.1.1.2.1.2	0.900655021834061	.	11600001	11960000	#FF4848	1	0.875
chr2	11960001	12400000	A.2.1.2.1.2.1.1.1.2	0.675764192139738	.	11960001	12400000	#FF9191	1	0.75
chr2	12400001	12560000	A.2.2.1.1.1.2.2	0.623362445414847	.	12400001	12560000	#FFDADA	1	0.625
chr2	12560001	13160000	A.1.2.1.1.1.2.2.1	0.893013100436681	.	12560001	13160000	#FF4848	1	0.875
chr2	13160001	13480000	B.2.1.1.2.2.2.2.2.1.1.2	0.245633187772926	.	13160001	13480000	#4848FF	1	0.25
chr2	13480001	13840000	B.2.1.2.1.2.2.1.1.2.1.2	0.203056768558952	.	13480001	13840000	#4848FF	1	0.25
chr2	13840001	14320000	B.2.2.1.2.1.2.1.1.1.2	0.0807860262008734	.	13840001	14320000	#0000FF	1	0.125
chr2	14320001	14480000	B.2.1.1.2.2.2.1.1.1.1	0.255458515283843	.	14320001	14480000	#4848FF	1	0.25
chr2	14480001	14680000	B.1.2.2.1.2.2.1.2	0.375545851528384	.	14480001	14680000	#9191FF	1	0.375
chr2	14680001	14760000	B.1.1.2.1.2.2.1.2	0.466157205240175	.	14680001	14760000	#DADAFF	1	0.5
chr2	14760001	14880000	B.1.2.1.1.1.1.1.2	0.437772925764192	.	14760001	14880000	#9191FF	1	0.375
chr2	14880001	15160000	B.1.2.2.1.1.2.2.1	0.38646288209607	.	14880001	15160000	#9191FF	1	0.375
chr2	15160001	15280000	B.1.1.2.2.2.1.2.1.2	0.447598253275109	.	15160001	15280000	#DADAFF	1	0.5
chr2	15280001	15480000	B.1.1.2.1.1.1.1	0.486899563318777	.	15280001	15480000	#DADAFF	1	0.5
chr2	15480001	15760000	A.2.2.1.1.2.2.1.2.1	0.617903930131004	.	15480001	15760000	#FFDADA	1	0.625
chr2	15760001	16120000	B.1.2.1.1.1.1.1.1.1	0.439956331877729	.	15760001	16120000	#9191FF	1	0.375
chr2	16120001	16240000	B.1.2.1.1.2.2.2.2.2	0.423580786026201	.	16120001	16240000	#9191FF	1	0.375
chr2	16240001	16280000	B.1.2.1.1.2.1.1.1	0.431222707423581	.	16240001	16280000	#9191FF	1	0.375
chr2	16320001	16360000	B.1.2.1.1.2.1.1.1	0.431222707423581	.	16320001	16360000	#9191FF	1	0.375
chr2	16360001	16480000	B.2.1.1.2.1.1.1.1.2.1	0.2882096069869	.	16360001	16480000	#4848FF	1	0.25
chr2	16480001	16720000	B.2.1.2.1.1.1.1.1.1.2	0.237991266375546	.	16480001	16720000	#4848FF	1	0.25
chr2	16720001	16960000	B.1.1.1.1.2.2.2.1.2	0.52292576419214	.	16720001	16960000	#DADAFF	1	0.5
chr2	16960001	17280000	B.2.1.2.1.2.1.2.1.1	0.210698689956332	.	16960001	17280000	#4848FF	1	0.25
chr2	17280001	17640000	B.2.1.2.1.2.1.2.1.2.1	0.209606986899563	.	17280001	17640000	#4848FF	1	0.25
chr2	17640001	17840000	B.1.2.2.1.1.1.2.1.1	0.393013100436681	.	17640001	17840000	#9191FF	1	0.375
chr2	17840001	17960000	A.2.2.1.1.2.2.2.1	0.614628820960699	.	17840001	17960000	#FFDADA	1	0.625
chr2	17960001	18120000	A.2.2.2.2.2.1.1.1.2	0.551310043668122	.	17960001	18120000	#FFDADA	1	0.625
chr2	18120001	18280000	B.1.1.1.1.1.1.2.2.2	0.534934497816594	.	18120001	18280000	#DADAFF	1	0.5
chr2	18280001	18520000	B.1.1.2.1.2.2.1.1.1.2.1	0.46943231441048	.	18280001	18520000	#DADAFF	1	0.5
chr2	18520001	18880000	A.1.2.2.2.2.1.2.1.2	0.762008733624454	.	18520001	18880000	#FF4848	1	0.875
chr2	18880001	19160000	A.1.2.1.1.2.2.1.2.1.2.2	0.87882096069869	.	18880001	19160000	#FF4848	1	0.875
chr2	19160001	19280000	A.2.1.1.1.2.2.2.2	0.718340611353712	.	19160001	19280000	#FF9191	1	0.75
chr2	19280001	19600000	A.2.1.1.1.1.1.1	0.744541484716157	.	19280001	19600000	#FF9191	1	0.75
chr2	19600001	19880000	A.2.1.1.1.1.1.2.2	0.741266375545852	.	19600001	19880000	#FF9191	1	0.75
chr2	19880001	20120000	A.1.2.2.1.1.1.1.1.2.2	0.835152838427948	.	19880001	20120000	#FF4848	1	0.875
chr2	20120001	20360000	A.1.2.1.2.2.1.1.2	0.85589519650655	.	20120001	20360000	#FF4848	1	0.875
chr2	20360001	20880000	A.1.1.1.2.2.2.1.1	0.966157205240175	.	20360001	20880000	#FF0000	1	1
chr2	20880001	21080000	B.1.1.2.1.1.1.2.2.1	0.48471615720524	.	20880001	21080000	#DADAFF	1	0.5
chr2	21080001	21520000	B.1.2.1.1.1.2.1.1	0.434497816593886	.	21080001	21520000	#9191FF	1	0.375
chr2	21520001	21840000	B.2.1.2.1.2.2.1.1.2.2.1.2	0.200873362445415	.	21520001	21840000	#4848FF	1	0.25
chr2	21840001	22040000	B.2.1.2.1.2.2.2.1.1	0.197598253275109	.	21840001	22040000	#4848FF	1	0.25
chr2	22040001	22480000	B.2.2.2.1.1.2.1.2.1	0.0480349344978166	.	22040001	22480000	#0000FF	1	0.125
chr2	22480001	22720000	B.2.1.1.2.2.1.2.1.2.2	0.25764192139738	.	22480001	22720000	#4848FF	1	0.25
chr2	22720001	23000000	B.2.1.2.1.1.1.1.1.1.1	0.239082969432314	.	22720001	23000000	#4848FF	1	0.25
chr2	23000001	23200000	B.2.1.1.2.2.2.2.2.1.2	0.244541484716157	.	23000001	23200000	#4848FF	1	0.25
chr2	23200001	23360000	B.1.1.2.2.2.1.2.1.1	0.448689956331878	.	23200001	23360000	#DADAFF	1	0.5
chr2	23360001	23600000	B.1.2.1.1.1.2.2	0.432314410480349	.	23360001	23600000	#9191FF	1	0.375
chr2	23600001	23760000	A.2.1.2.1.1.1.2.2.2	0.682314410480349	.	23600001	23760000	#FF9191	1	0.75
chr2	23760001	24000000	A.2.1.1.1.1.2.1.2.1.2.2	0.73471615720524	.	23760001	24000000	#FF9191	1	0.75
chr2	24000001	24280000	A.1.1.2.2.1.2.1.1	0.921397379912664	.	24000001	24280000	#FF0000	1	1
chr2	24280001	24360000	A.1.2.1.2.2.2.1.2.1.1	0.847161572052402	.	24280001	24360000	#FF4848	1	0.875
chr2	24360001	24440000	A.1.2.2.1.1.2.2.1.2.2	0.815502183406114	.	24360001	24440000	#FF4848	1	0.875
chr2	24440001	24600000	A.1.1.2.2.1.1.2.2.2.2	0.922489082969432	.	24440001	24600000	#FF0000	1	1
chr2	24600001	24840000	A.1.1.2.2.1.1.1	0.930131004366812	.	24600001	24840000	#FF0000	1	1
chr2	24840001	25000000	A.1.1.2.2.1.1.2.2.1.2	0.925764192139738	.	24840001	25000000	#FF0000	1	1
chr2	25000001	25120000	A.1.2.2.1.1.2.1.1.2.1	0.823144104803493	.	25000001	25120000	#FF4848	1	0.875
chr2	25120001	25440000	A.1.1.2.1.1.1.1.1.2	0.957423580786026	.	25120001	25440000	#FF0000	1	1
chr2	25440001	25880000	A.1.1.2.2.2.1.1.1	0.914847161572052	.	25440001	25880000	#FF0000	1	1
chr2	25880001	25960000	A.2.1.1.1.2.1.2.1.1	0.723799126637555	.	25880001	25960000	#FF9191	1	0.75
chr2	25960001	26040000	A.1.2.2.1.1.2.2.1.1	0.818777292576419	.	25960001	26040000	#FF4848	1	0.875
chr2	26040001	26480000	A.1.1.2.1.1.1.2.1	0.955240174672489	.	26040001	26480000	#FF0000	1	1
chr2	26480001	26600000	A.1.2.2.1.2.1.2.2	0.807860262008734	.	26480001	26600000	#FF4848	1	0.875
chr2	26600001	26960000	A.1.1.2.2.2.1.2.1.2	0.911572052401747	.	26600001	26960000	#FF0000	1	1
chr2	26960001	27320000	A.1.1.2.2.2.1.1.2	0.913755458515284	.	26960001	27320000	#FF0000	1	1
chr2	27320001	27520000	A.1.2.1.2.2.1.2.2.2	0.851528384279476	.	27320001	27520000	#FF4848	1	0.875
chr2	27520001	27880000	A.1.1.1.2.1.2.2.1.2.1	0.974890829694323	.	27520001	27880000	#FF0000	1	1
chr2	27880001	28440000	A.1.1.1.1.1.1.2	0.998908296943231	.	27880001	28440000	#FF0000	1	1
chr2	28440001	28720000	A.1.1.1.2.1.1.2.2	0.983624454148472	.	28440001	28720000	#FF0000	1	1
chr2	28720001	28840000	A.1.2.1.2.2.1.1.1.1	0.859170305676856	.	28720001	28840000	#FF4848	1	0.875
chr2	28840001	29040000	A.1.1.1.2.1.2.2.1.2.2	0.973799126637555	.	28840001	29040000	#FF0000	1	1
chr2	29040001	29120000	A.1.2.2.1.1.2.1.1.2.2	0.822052401746725	.	29040001	29120000	#FF4848	1	0.875
chr2	29120001	29480000	A.1.2.1.1.1.1.2.2.1.1	0.899563318777293	.	29120001	29480000	#FF4848	1	0.875
chr2	29480001	30000000	B.1.1.2.2.2.2.2	0.441048034934498	.	29480001	30000000	#DADAFF	1	0.5
chr2	30000001	30320000	B.1.1.2.2.2.2.1.2	0.442139737991266	.	30000001	30320000	#DADAFF	1	0.5
chr2	30320001	30520000	A.2.1.1.1.1.2.1.2.2.1.2	0.732532751091703	.	30320001	30520000	#FF9191	1	0.75
chr2	30520001	30760000	A.2.1.1.1.1.2.1.1.2	0.737991266375546	.	30520001	30760000	#FF9191	1	0.75
chr2	30760001	30960000	A.2.2.1.1.2.1.2	0.62117903930131	.	30760001	30960000	#FFDADA	1	0.625
chr2	30960001	31160000	B.2.1.1.2.1.2.1.1.2	0.277292576419214	.	30960001	31160000	#4848FF	1	0.25
chr2	31160001	31360000	B.2.1.1.2.1.2.1.2.2	0.275109170305677	.	31160001	31360000	#4848FF	1	0.25
chr2	31360001	31520000	B.1.1.2.1.2.2.1.1.1.2.2	0.468340611353712	.	31360001	31520000	#DADAFF	1	0.5
chr2	31520001	32120000	B.2.2.1.2.1.2.1.2	0.0764192139737991	.	31520001	32120000	#0000FF	1	0.125
chr2	32120001	32560000	A.2.1.1.1.1.2.2.2	0.72707423580786	.	32120001	32560000	#FF9191	1	0.75
chr2	32560001	32720000	A.1.2.1.2.2.2.1.2.2	0.844978165938865	.	32560001	32720000	#FF4848	1	0.875
chr2	32720001	32840000	A.1.2.2.1.1.2.2.2	0.814410480349345	.	32720001	32840000	#FF4848	1	0.875
chr2	32840001	33000000	A.2.1.1.1.1.2.1.1.1.2	0.739082969432314	.	32840001	33000000	#FF9191	1	0.75
chr2	33000001	33160000	A.2.1.1.1.1.2.1.2.2.2.2.2	0.729257641921397	.	33000001	33160000	#FF9191	1	0.75
chr2	33160001	33680000	A.1.2.1.1.1.1.1	0.903930131004367	.	33160001	33680000	#FF4848	1	0.875
chr2	33680001	33840000	A.2.2.1.1.2.2.1.2.2.2	0.615720524017467	.	33680001	33840000	#FFDADA	1	0.625
chr2	33840001	34200000	B.2.1.2.1.1.1.1.2.2.1	0.232532751091703	.	33840001	34200000	#4848FF	1	0.25
chr2	34200001	34400000	B.2.1.2.1.2.2.2.1.2.2	0.195414847161572	.	34200001	34400000	#4848FF	1	0.25
chr2	34400001	34800000	B.2.2.2.1.1.2.2.2.2	0.0403930131004367	.	34400001	34800000	#0000FF	1	0.125
chr2	34800001	35000000	B.2.2.1.2.2.1.1.2.2	0.0676855895196507	.	34800001	35000000	#0000FF	1	0.125
chr2	35000001	35120000	B.2.1.1.2.2.2.1.1.2	0.253275109170306	.	35000001	35120000	#4848FF	1	0.25
chr2	35120001	35560000	B.2.2.2.1.1.2.1.2.2.2.2	0.0447598253275109	.	35120001	35560000	#0000FF	1	0.125
chr2	35560001	35960000	B.2.2.2.1.1.1.1	0.0534934497816594	.	35560001	35960000	#0000FF	1	0.125
chr2	35960001	36240000	B.2.2.1.2.1.1.2.1.1	0.0862445414847162	.	35960001	36240000	#0000FF	1	0.125
chr2	36240001	36560000	B.2.1.2.1.2.2.1.1.2.1.1	0.204148471615721	.	36240001	36560000	#4848FF	1	0.25
chr2	36560001	36840000	A.1.2.2.2.2.2.1.1.2.1.2	0.755458515283843	.	36560001	36840000	#FF4848	1	0.875
chr2	36840001	37200000	A.2.2.2.1.1.2.2.1.2	0.575327510917031	.	36840001	37200000	#FFDADA	1	0.625
chr2	37200001	37840000	A.1.1.1.1.1.1.1	1	.	37200001	37840000	#FF0000	1	1
chr2	37840001	37960000	A.1.2.1.2.2.1.2.1.1	0.854803493449782	.	37840001	37960000	#FF4848	1	0.875
chr2	37960001	38160000	A.1.1.2.2.1.1.2.1.1	0.929039301310044	.	37960001	38160000	#FF0000	1	1
chr2	38160001	38360000	A.1.2.1.2.2.2.2.1.2.1	0.842794759825327	.	38160001	38360000	#FF4848	1	0.875
chr2	38360001	38440000	A.1.2.2.1.1.1.2.2	0.825327510917031	.	38360001	38440000	#FF4848	1	0.875
chr2	38440001	38640000	A.1.2.1.2.1.1.1.1.2	0.872270742358079	.	38440001	38640000	#FF4848	1	0.875
chr2	38640001	38800000	A.1.2.2.1.1.1.1.1.2.1	0.836244541484716	.	38640001	38800000	#FF4848	1	0.875
chr2	38800001	38960000	A.1.2.1.2.2.2.1.1.1	0.850436681222707	.	38800001	38960000	#FF4848	1	0.875
chr2	38960001	39320000	A.1.1.2.2.2.1.2.1.1	0.912663755458515	.	38960001	39320000	#FF0000	1	1
chr2	39320001	39440000	A.1.2.2.1.1.2.2.1.2.1.2	0.816593886462882	.	39320001	39440000	#FF4848	1	0.875
chr2	39440001	39600000	A.1.2.1.2.2.1.1.1.2.2	0.856986899563319	.	39440001	39600000	#FF4848	1	0.875
chr2	39600001	39760000	A.1.2.1.2.1.2.1.1.1.2	0.864628820960699	.	39600001	39760000	#FF4848	1	0.875
chr2	39760001	40120000	A.1.2.1.1.2.1.1.1.1.2	0.889737991266376	.	39760001	40120000	#FF4848	1	0.875
chr2	40120001	40200000	A.2.2.1.1.2.2.2.2	0.61353711790393	.	40120001	40200000	#FFDADA	1	0.625
chr2	40200001	40320000	A.2.2.2.1.1.1.1	0.588427947598253	.	40200001	40320000	#FFDADA	1	0.625
chr2	40320001	40520000	A.2.1.2.1.1.1.2.1.1.1	0.686681222707424	.	40320001	40520000	#FF9191	1	0.75
chr2	40520001	40760000	A.2.1.1.1.1.1.2.1.1	0.743449781659389	.	40520001	40760000	#FF9191	1	0.75
chr2	40760001	41080000	B.1.1.1.1.1.1.1	0.541484716157205	.	40760001	41080000	#DADAFF	1	0.5
chr2	41080001	41240000	B.1.1.2.1.1.2.2	0.481441048034934	.	41080001	41240000	#DADAFF	1	0.5
chr2	41240001	41440000	B.1.1.1.1.1.2.2.2	0.531659388646288	.	41240001	41440000	#DADAFF	1	0.5
chr2	41440001	41520000	B.1.1.1.1.1.2.2.1	0.532751091703057	.	41440001	41520000	#DADAFF	1	0.5
chr2	41520001	41720000	A.2.2.2.1.2.1.2	0.572052401746725	.	41520001	41720000	#FFDADA	1	0.625
chr2	41720001	42040000	A.2.2.1.2.2.2.2.2.2	0.589519650655022	.	41720001	42040000	#FFDADA	1	0.625
chr2	42040001	42320000	A.1.2.1.2.2.2.2.2.1	0.84061135371179	.	42040001	42320000	#FF4848	1	0.875
chr2	42320001	42520000	A.1.2.1.2.2.1.1.1.2.1	0.858078602620087	.	42320001	42520000	#FF4848	1	0.875
chr2	42520001	42800000	A.1.2.1.2.2.2.2.2.2	0.839519650655022	.	42520001	42800000	#FF4848	1	0.875
chr2	42800001	43040000	A.1.2.1.2.1.2.1.1.2	0.86353711790393	.	42800001	43040000	#FF4848	1	0.875
chr2	43040001	43200000	A.1.1.2.2.1.1.2.2.2.1.2	0.923580786026201	.	43040001	43200000	#FF0000	1	1
chr2	43200001	43480000	A.1.1.1.1.2.2.2	0.993449781659389	.	43200001	43480000	#FF0000	1	1
chr2	43480001	43840000	A.1.1.1.2.1.1.1.2.1.2	0.990174672489083	.	43480001	43840000	#FF0000	1	1
chr2	43840001	44240000	A.1.1.2.2.1.2.1.2.1	0.920305676855895	.	43840001	44240000	#FF0000	1	1
chr2	44240001	44400000	A.2.1.1.1.2.2.2.1	0.71943231441048	.	44240001	44400000	#FF9191	1	0.75
chr2	44400001	44600000	A.2.1.1.1.1.2.1.2.1.2.1	0.735807860262009	.	44400001	44600000	#FF9191	1	0.75
chr2	44600001	44800000	A.2.1.2.1.2.1.1.2.2	0.672489082969432	.	44600001	44800000	#FF9191	1	0.75
chr2	44800001	45280000	B.1.2.1.1.1.2.1.2	0.433406113537118	.	44800001	45280000	#9191FF	1	0.375
chr2	45280001	45800000	B.1.1.2.1.1.1.2.2.2	0.483624454148472	.	45280001	45800000	#DADAFF	1	0.5
chr2	45800001	46200000	A.1.1.1.2.1.2.1.1.2.1	0.979257641921397	.	45800001	46200000	#FF0000	1	1
chr2	46200001	46360000	A.1.1.2.2.1.1.2.2.1.1	0.926855895196507	.	46200001	46360000	#FF0000	1	1
chr2	46360001	46840000	A.1.1.1.2.1.1.1.2.1.1	0.991266375545852	.	46360001	46840000	#FF0000	1	1
chr2	46840001	47240000	A.1.1.1.2.1.1.2.1.1	0.986899563318777	.	46840001	47240000	#FF0000	1	1
chr2	47240001	47400000	A.1.2.1.2.2.2.1.1.2.1	0.849344978165939	.	47240001	47400000	#FF4848	1	0.875
chr2	47400001	47640000	A.1.1.2.2.1.2.1.2.2	0.919213973799127	.	47400001	47640000	#FF0000	1	1
chr2	47640001	47960000	B.1.1.1.1.2.2.2.1.1	0.524017467248908	.	47640001	47960000	#DADAFF	1	0.5
chr2	47960001	48160000	A.2.1.1.1.1.2.1.2.2.1.1	0.733624454148472	.	47960001	48160000	#FF9191	1	0.75
chr2	48160001	48280000	B.1.1.1.1.2.1.2.1	0.527292576419214	.	48160001	48280000	#DADAFF	1	0.5
chr2	48280001	48480000	B.1.1.1.1.2.2.2.2.1	0.521834061135371	.	48280001	48480000	#DADAFF	1	0.5
chr2	48480001	48800000	A.1.2.2.2.2.2.1.1.2.2.2	0.753275109170306	.	48480001	48800000	#FF4848	1	0.875
chr2	48800001	49000000	B.1.1.2.1.2.2.1.1.1.1.2	0.470524017467249	.	48800001	49000000	#DADAFF	1	0.5
chr2	49000001	49200000	B.1.1.2.2.2.2.1.1.2	0.443231441048035	.	49000001	49200000	#DADAFF	1	0.5
chr2	49200001	49560000	B.2.1.1.2.2.1.1.1.2.2.2	0.264192139737991	.	49200001	49560000	#4848FF	1	0.25
chr2	49560001	49680000	B.2.1.1.2.1.1.2.1.2	0.282751091703057	.	49560001	49680000	#4848FF	1	0.25
chr2	49680001	49880000	B.2.1.2.1.1.1.2.2.2.1	0.224890829694323	.	49680001	49880000	#4848FF	1	0.25
chr2	49880001	50000000	B.2.1.1.2.2.1.2.1.2.1	0.258733624454148	.	49880001	50000000	#4848FF	1	0.25
chr2	50000001	50080000	B.1.2.2.1.2.1.2	0.377729257641921	.	50000001	50080000	#9191FF	1	0.375
chr2	50080001	50280000	B.2.1.2.1.1.1.2.1.2.1	0.228165938864629	.	50080001	50280000	#4848FF	1	0.25
chr2	50280001	50400000	B.2.1.1.2.2.2.2.2.1.1.1	0.246724890829694	.	50280001	50400000	#4848FF	1	0.25
chr2	50400001	50720000	B.2.2.1.2.1.2.2.1.1	0.0753275109170306	.	50400001	50720000	#0000FF	1	0.125
chr2	50720001	50960000	B.2.1.1.2.1.2.2.2	0.27292576419214	.	50720001	50960000	#4848FF	1	0.25
chr2	50960001	51360000	B.2.2.1.2.1.1.1.1.1.2	0.091703056768559	.	50960001	51360000	#0000FF	1	0.125
chr2	51360001	51480000	B.2.1.1.2.1.1.1.1.1	0.289301310043668	.	51360001	51480000	#4848FF	1	0.25
chr2	51480001	51880000	B.2.2.1.2.1.2.2.1.2.2	0.0731441048034935	.	51480001	51880000	#0000FF	1	0.125
chr2	51880001	52160000	B.2.2.1.2.1.1.1.2.2	0.0873362445414847	.	51880001	52160000	#0000FF	1	0.125
chr2	52160001	52280000	B.2.1.1.2.2.1.1.1.1.1	0.271834061135371	.	52160001	52280000	#4848FF	1	0.25
chr2	52280001	52600000	B.2.2.1.2.1.1.1.2.1.1	0.0895196506550218	.	52280001	52600000	#0000FF	1	0.125
chr2	52600001	52920000	B.2.2.1.2.1.1.1.2.1.2	0.0884279475982533	.	52600001	52920000	#0000FF	1	0.125
chr2	52920001	53080000	B.1.2.2.1.2.2.2	0.374454148471616	.	52920001	53080000	#9191FF	1	0.375
chr2	53080001	53720000	B.2.2.1.2.1.2.1.1.2.1.2	0.0786026200873362	.	53080001	53720000	#0000FF	1	0.125
chr2	53720001	54000000	B.1.2.1.1.1.1.2.2	0.435589519650655	.	53720001	54000000	#9191FF	1	0.375
chr2	54000001	54280000	A.1.2.1.1.1.2.1.2	0.89410480349345	.	54000001	54280000	#FF4848	1	0.875
chr2	54280001	54600000	A.1.1.2.2.1.2.2.2.1	0.91703056768559	.	54280001	54600000	#FF0000	1	1
chr2	54600001	54960000	A.1.1.1.2.1.1.2.1.2.2	0.98471615720524	.	54600001	54960000	#FF0000	1	1
chr2	54960001	55160000	A.1.2.2.1.1.1.1.2.1.2.1	0.83296943231441	.	54960001	55160000	#FF4848	1	0.875
chr2	55160001	55480000	A.1.1.1.2.1.2.1.2	0.97707423580786	.	55160001	55480000	#FF0000	1	1
chr2	55480001	55600000	A.1.2.2.1.1.1.1.2.1.2.2.1	0.831877729257642	.	55480001	55600000	#FF4848	1	0.875
chr2	55600001	55880000	A.1.2.2.2.1.2.1.1.2.2	0.782751091703057	.	55600001	55880000	#FF4848	1	0.875
chr2	55880001	56200000	B.1.2.2.1.1.1.1.2.1.2	0.395196506550218	.	55880001	56200000	#9191FF	1	0.375
chr2	56200001	56360000	B.2.1.1.2.1.2.1.1.1	0.278384279475983	.	56200001	56360000	#4848FF	1	0.25
chr2	56360001	56640000	B.2.1.2.1.1.1.2.1.1.2	0.229257641921397	.	56360001	56640000	#4848FF	1	0.25
chr2	56640001	56920000	B.2.2.1.2.2.2.2.2	0.0545851528384279	.	56640001	56920000	#0000FF	1	0.125
chr2	56920001	57080000	B.2.1.2.1.1.2.2.2	0.217248908296943	.	56920001	57080000	#4848FF	1	0.25
chr2	57080001	57200000	B.2.1.1.2.2.2.1.1.1.2	0.254366812227074	.	57080001	57200000	#4848FF	1	0.25
chr2	57200001	57560000	B.2.2.2.1.1.2.1.2.2.2.1	0.0458515283842795	.	57200001	57560000	#0000FF	1	0.125
chr2	57560001	57800000	B.2.2.1.2.1.1.2.2	0.0829694323144105	.	57560001	57800000	#0000FF	1	0.125
chr2	57800001	57880000	B.2.1.1.2.2.2.1.2.1.1	0.252183406113537	.	57800001	57880000	#4848FF	1	0.25
chr2	57880001	58280000	B.2.2.2.1.1.1.2.2	0.0513100436681223	.	57880001	58280000	#0000FF	1	0.125
chr2	58280001	58440000	B.1.2.2.1.1.2.1	0.387554585152838	.	58280001	58440000	#9191FF	1	0.375
chr2	58440001	58840000	B.2.2.1.2.2.2.1.1.2.1.2	0.0633187772925764	.	58440001	58840000	#0000FF	1	0.125
chr2	58840001	59000000	B.2.1.2.1.2.2.1.1.2.2.1.1	0.201965065502183	.	58840001	59000000	#4848FF	1	0.25
chr2	59000001	59160000	B.2.1.1.2.2.1.1.1.1.2.2	0.269650655021834	.	59000001	59160000	#4848FF	1	0.25
chr2	59160001	59360000	B.2.2.1.2.1.2.1.1.1.1	0.0818777292576419	.	59160001	59360000	#0000FF	1	0.125
chr2	59360001	59440000	B.2.1.1.2.1.1.2.2.1	0.281659388646288	.	59360001	59440000	#4848FF	1	0.25
chr2	59440001	59760000	B.2.1.2.1.2.1.2.1.2.2	0.208515283842795	.	59440001	59760000	#4848FF	1	0.25
chr2	59760001	60000000	B.2.1.2.1.1.1.2.2.2.2	0.223799126637555	.	59760001	60000000	#4848FF	1	0.25
chr2	60000001	60440000	B.2.2.1.2.1.2.1.1.2.2	0.0775109170305677	.	60000001	60440000	#0000FF	1	0.125
chr2	60440001	60680000	B.2.1.1.2.2.1.1.1.2.2.1	0.26528384279476	.	60440001	60680000	#4848FF	1	0.25
chr2	60680001	60920000	B.1.2.2.1.1.1.1.2.2	0.39410480349345	.	60680001	60920000	#9191FF	1	0.375
chr2	60920001	61280000	A.2.1.2.1.2.2.2.1.2	0.665938864628821	.	60920001	61280000	#FF9191	1	0.75
chr2	61280001	61560000	A.1.1.2.2.1.2.2.1	0.918122270742358	.	61280001	61560000	#FF0000	1	1
chr2	61560001	61800000	A.1.1.2.2.1.2.2.2.2	0.915938864628821	.	61560001	61800000	#FF0000	1	1
chr2	61800001	62120000	A.1.2.2.1.1.1.1.2.1.1	0.834061135371179	.	61800001	62120000	#FF4848	1	0.875
chr2	62120001	62240000	A.2.1.1.1.1.2.1.2.2.2.1	0.731441048034934	.	62120001	62240000	#FF9191	1	0.75
chr2	62240001	62440000	A.2.1.2.1.1.1.1.2.1	0.688864628820961	.	62240001	62440000	#FF9191	1	0.75
chr2	62440001	62600000	A.2.1.2.1.2.2.2.2	0.664847161572052	.	62440001	62600000	#FF9191	1	0.75
chr2	62600001	62920000	A.2.1.1.2.1.1.2.2	0.7117903930131	.	62600001	62920000	#FF9191	1	0.75
chr2	62920001	63040000	A.2.1.1.1.1.2.1.2.2.2.2.1	0.730349344978166	.	62920001	63040000	#FF9191	1	0.75
chr2	63040001	63320000	A.2.2.1.1.1.1.2.1.2.2	0.627729257641921	.	63040001	63320000	#FFDADA	1	0.625
chr2	63320001	63720000	B.1.2.2.2.2.2.2.2.2	0.346069868995633	.	63320001	63720000	#9191FF	1	0.375
chr2	63720001	63920000	A.2.1.2.1.1.1.2.2.1	0.683406113537118	.	63720001	63920000	#FF9191	1	0.75
chr2	63920001	64200000	A.1.2.1.1.2.2.1.1	0.882096069868996	.	63920001	64200000	#FF4848	1	0.875
chr2	64200001	64600000	A.1.1.1.2.1.1.1.2.2.1	0.989082969432314	.	64200001	64600000	#FF0000	1	1
chr2	64600001	64840000	A.1.1.2.1.1.2.2.1	0.951965065502183	.	64600001	64840000	#FF0000	1	1
chr2	64840001	65120000	A.1.1.1.2.1.2.2.2.2	0.971615720524017	.	64840001	65120000	#FF0000	1	1
chr2	65120001	65320000	A.1.1.2.1.1.1.1.2	0.956331877729258	.	65120001	65320000	#FF0000	1	1
chr2	65320001	65480000	A.1.2.1.2.2.2.2.1.2.2	0.841703056768559	.	65320001	65480000	#FF4848	1	0.875
chr2	65480001	65640000	A.1.2.2.1.1.1.1.1.1.2	0.837336244541485	.	65480001	65640000	#FF4848	1	0.875
chr2	65640001	65800000	A.1.2.2.1.1.1.1.2.2.1	0.829694323144105	.	65640001	65800000	#FF4848	1	0.875
chr2	65800001	66200000	A.2.1.2.1.1.2.2.1	0.679039301310044	.	65800001	66200000	#FF9191	1	0.75
chr2	66200001	66360000	A.2.2.1.2.1.1.2.2	0.604803493449782	.	66200001	66360000	#FFDADA	1	0.625
chr2	66360001	66480000	A.2.2.2.1.2.1.1	0.573144104803493	.	66360001	66480000	#FFDADA	1	0.625
chr2	66480001	66800000	A.2.1.1.2.1.2.1.1	0.710698689956332	.	66480001	66800000	#FF9191	1	0.75
chr2	66800001	67160000	A.1.2.2.1.1.1.2.1.2	0.826419213973799	.	66800001	67160000	#FF4848	1	0.875
chr2	67160001	67640000	A.2.1.2.1.1.1.1.1.2.1	0.692139737991266	.	67160001	67640000	#FF9191	1	0.75
chr2	67640001	67840000	A.2.2.1.2.1.1.1.2.1.2	0.610262008733624	.	67640001	67840000	#FFDADA	1	0.625
chr2	67840001	68120000	A.2.1.2.1.1.1.2.1.1.2	0.685589519650655	.	67840001	68120000	#FF9191	1	0.75
chr2	68120001	68320000	A.2.1.2.1.1.1.1.1.2.2.2	0.689956331877729	.	68120001	68320000	#FF9191	1	0.75
chr2	68320001	68560000	A.1.2.1.1.1.1.2.1.1.2	0.90174672489083	.	68320001	68560000	#FF4848	1	0.875
chr2	68560001	68680000	A.2.1.1.1.2.1.1.2	0.724890829694323	.	68560001	68680000	#FF9191	1	0.75
chr2	68680001	69200000	A.1.2.2.2.2.1.1.1.2	0.770742358078603	.	68680001	69200000	#FF4848	1	0.875
chr2	69200001	69560000	A.1.1.1.2.1.2.2.2.1	0.972707423580786	.	69200001	69560000	#FF0000	1	1
chr2	69560001	69720000	A.1.2.2.1.2.1.2.1	0.808951965065502	.	69560001	69720000	#FF4848	1	0.875
chr2	69720001	69880000	A.1.2.1.2.2.2.1.1.2.2	0.84825327510917	.	69720001	69880000	#FF4848	1	0.875
chr2	69880001	70000000	A.1.2.2.1.1.2.1.1.1	0.824235807860262	.	69880001	70000000	#FF4848	1	0.875
chr2	70000001	70360000	A.1.1.1.1.2.2.1	0.994541484716157	.	70000001	70360000	#FF0000	1	1
chr2	70360001	70520000	A.1.2.1.2.2.1.2.1.2	0.853711790393013	.	70360001	70520000	#FF4848	1	0.875
chr2	70520001	70880000	B.1.1.1.1.1.2.1	0.533842794759825	.	70520001	70880000	#DADAFF	1	0.5
chr2	70880001	71160000	B.1.1.2.1.1.1.2.1	0.485807860262009	.	70880001	71160000	#DADAFF	1	0.5
chr2	71160001	71520000	A.1.2.2.2.1.2.2.2.2	0.77292576419214	.	71160001	71520000	#FF4848	1	0.875
chr2	71520001	71720000	A.1.2.1.2.1.2.1.1.1.1	0.865720524017467	.	71520001	71720000	#FF4848	1	0.875
chr2	71720001	71880000	A.2.1.1.1.1.1.2.1.2	0.74235807860262	.	71720001	71880000	#FF9191	1	0.75
chr2	71880001	72200000	A.2.1.2.1.1.1.1.1.2.2.1	0.691048034934498	.	71880001	72200000	#FF9191	1	0.75
chr2	72200001	72600000	A.2.1.2.1.2.1.2	0.671397379912664	.	72200001	72600000	#FF9191	1	0.75
chr2	72600001	73160000	A.2.1.1.2.1.1.2.1	0.712882096069869	.	72600001	73160000	#FF9191	1	0.75
chr2	73160001	73280000	A.2.1.2.1.2.1.1.2.1.2	0.673580786026201	.	73160001	73280000	#FF9191	1	0.75
chr2	73280001	73480000	A.1.2.2.1.2.2.1.1	0.806768558951965	.	73280001	73480000	#FF4848	1	0.875
chr2	73480001	73800000	A.2.2.1.1.1.1.2.1.1.2.1	0.631004366812227	.	73480001	73800000	#FFDADA	1	0.625
chr2	73800001	74040000	A.1.2.2.1.1.1.1.2.1.2.2.2	0.830786026200873	.	73800001	74040000	#FF4848	1	0.875
chr2	74040001	74200000	A.1.1.2.2.1.1.2.2.2.1.1	0.924672489082969	.	74040001	74200000	#FF0000	1	1
chr2	74200001	74440000	A.1.1.2.1.1.1.2.2	0.95414847161572	.	74200001	74440000	#FF0000	1	1
chr2	74440001	74840000	A.1.1.2.1.1.2.2.2	0.950873362445415	.	74440001	74840000	#FF0000	1	1
chr2	74840001	75120000	A.2.2.1.1.2.2.1.1.2	0.618995633187773	.	74840001	75120000	#FFDADA	1	0.625
chr2	75120001	75480000	B.1.2.2.1.1.1.1.2.1.1	0.396288209606987	.	75120001	75480000	#9191FF	1	0.375
chr2	75480001	75960000	B.2.1.1.2.2.1.1.1.1.2.1	0.270742358078603	.	75480001	75960000	#4848FF	1	0.25
chr2	75960001	76560000	B.2.2.2.2.2.1.1.2	0.00655021834061135	.	75960001	76560000	#0000FF	1	0.125
chr2	76560001	76680000	B.2.2.1.2.1.1.2.1.2.2	0.084061135371179	.	76560001	76680000	#0000FF	1	0.125
chr2	76680001	76840000	B.2.2.1.2.2.1.2	0.0665938864628821	.	76680001	76840000	#0000FF	1	0.125
chr2	76840001	77040000	B.2.1.2.1.2.2.1.1.2.2.2	0.199781659388646	.	76840001	77040000	#4848FF	1	0.25
chr2	77040001	77160000	B.2.1.2.1.1.2.2.1.2.1	0.21943231441048	.	77040001	77160000	#4848FF	1	0.25
chr2	77160001	77480000	B.2.2.1.2.2.1.1.2.1	0.0687772925764192	.	77160001	77480000	#0000FF	1	0.125
chr2	77480001	77600000	B.2.1.1.2.2.2.1.2.1.2	0.251091703056769	.	77480001	77600000	#4848FF	1	0.25
chr2	77600001	77880000	B.2.1.2.1.2.1.1.2.1	0.213973799126638	.	77600001	77880000	#4848FF	1	0.25
chr2	77880001	78080000	B.2.1.1.2.1.2.2.1	0.274017467248908	.	77880001	78080000	#4848FF	1	0.25
chr2	78080001	78280000	B.2.1.2.1.2.1.1.2.2.2	0.2117903930131	.	78080001	78280000	#4848FF	1	0.25
chr2	78280001	78400000	B.2.1.1.2.2.2.2.1.2	0.247816593886463	.	78280001	78400000	#4848FF	1	0.25
chr2	78400001	78480000	B.2.1.1.2.2.1.2.1.1.2.1	0.260917030567686	.	78400001	78480000	#4848FF	1	0.25
chr2	78480001	78880000	B.2.2.2.1.1.2.1.1.1	0.0502183406113537	.	78480001	78880000	#0000FF	1	0.125
chr2	78880001	79240000	B.2.2.1.2.2.2.1.2.1.1	0.0611353711790393	.	78880001	79240000	#0000FF	1	0.125
chr2	79240001	79440000	B.2.2.2.1.1.2.2.2.1.1	0.0425764192139738	.	79240001	79440000	#0000FF	1	0.125
chr2	79440001	80160000	B.2.2.2.2.2.1.1.1	0.00764192139737991	.	79440001	80160000	#0000FF	1	0.125
chr2	80160001	80280000	B.2.1.2.1.2.2.1.2	0.198689956331878	.	80160001	80280000	#4848FF	1	0.25
chr2	80280001	80680000	B.2.2.2.1.1.2.1.2.2.1	0.046943231441048	.	80280001	80680000	#0000FF	1	0.125
chr2	80680001	80960000	B.2.2.1.2.2.2.1.1.2.2	0.0622270742358079	.	80680001	80960000	#0000FF	1	0.125
chr2	80960001	81440000	B.2.2.2.1.1.2.2.2.1.2	0.0414847161572052	.	80960001	81440000	#0000FF	1	0.125
chr2	81440001	81960000	B.2.2.2.1.1.2.2.1	0.0436681222707424	.	81440001	81960000	#0000FF	1	0.125
chr2	81960001	82160000	B.2.1.2.1.2.2.2.1.2.1	0.196506550218341	.	81960001	82160000	#4848FF	1	0.25
chr2	82160001	82360000	B.2.1.2.1.1.2.1.1	0.222707423580786	.	82160001	82360000	#4848FF	1	0.25
chr2	82360001	82560000	B.2.1.2.1.1.1.1.2.1.1.1	0.235807860262009	.	82360001	82560000	#4848FF	1	0.25
chr2	82560001	82680000	B.1.2.2.1.2.1.1.1.2.1.2	0.381004366812227	.	82560001	82680000	#9191FF	1	0.375
chr2	82680001	82800000	B.2.1.1.2.1.1.1.2.1	0.286026200873362	.	82680001	82800000	#4848FF	1	0.25
chr2	82800001	83280000	B.2.2.1.2.2.2.2.1.1.2	0.0567685589519651	.	82800001	83280000	#0000FF	1	0.125
chr2	83280001	83640000	B.2.1.2.1.2.1.2.2.1	0.207423580786026	.	83280001	83640000	#4848FF	1	0.25
chr2	83640001	83720000	B.2.1.1.2.2.2.2.2.2.1.2	0.24235807860262	.	83640001	83720000	#4848FF	1	0.25
chr2	83720001	83840000	B.2.1.1.2.2.2.1.2.2	0.25	.	83720001	83840000	#4848FF	1	0.25
chr2	83840001	84240000	B.2.2.1.2.2.2.1.1.1	0.0655021834061135	.	83840001	84240000	#0000FF	1	0.125
chr2	84240001	84640000	B.2.2.1.2.1.2.2.2.1	0.0720524017467249	.	84240001	84640000	#0000FF	1	0.125
chr2	84640001	84800000	B.1.1.1.1.1.1.2.1.2.1	0.539301310043668	.	84640001	84800000	#DADAFF	1	0.5
chr2	84800001	85120000	B.1.2.2.1.1.1.2.2.2.2	0.388646288209607	.	84800001	85120000	#9191FF	1	0.375
chr2	85120001	85560000	A.1.1.2.1.1.2.1	0.953056768558952	.	85120001	85560000	#FF0000	1	1
chr2	85560001	85800000	A.1.1.1.2.1.1.2.1.2.1	0.985807860262009	.	85560001	85800000	#FF0000	1	1
chr2	85800001	85960000	A.1.1.1.2.1.1.1.1	0.99235807860262	.	85800001	85960000	#FF0000	1	1
chr2	85960001	86080000	A.1.1.2.2.1.1.2.1.2	0.927947598253275	.	85960001	86080000	#FF0000	1	1
chr2	86080001	86440000	A.1.1.1.2.1.1.1.2.2.2	0.987991266375546	.	86080001	86440000	#FF0000	1	1
chr2	86440001	86880000	A.1.1.1.2.1.2.1.1.1.1	0.982532751091703	.	86440001	86880000	#FF0000	1	1
chr2	86880001	87040000	A.2.1.2.1.2.2.1.1	0.670305676855895	.	86880001	87040000	#FF9191	1	0.75
chr2	87040001	87160000	A.2.2.1.1.1.2.1.2	0.624454148471616	.	87040001	87160000	#FFDADA	1	0.625
chr2	87280001	87320000	A.2.2.1.1.1.2.1.2	0.624454148471616	.	87280001	87320000	#FFDADA	1	0.625
chr2	87320001	87360000	A.2.2.2.1.1.1.2.1.2	0.585152838427948	.	87320001	87360000	#FFDADA	1	0.625
chr2	87400001	87520000	A.2.2.2.1.1.1.2.1.2	0.585152838427948	.	87400001	87520000	#FFDADA	1	0.625
chr2	87760001	87880000	A.2.2.2.1.1.1.2.1.2	0.585152838427948	.	87760001	87880000	#FFDADA	1	0.625
chr2	87880001	88000000	A.2.2.2.2.1.1.1.2	0.564410480349345	.	87880001	88000000	#FFDADA	1	0.625
chr2	88160001	88840000	B.2.1.2.1.2.1.1.2.2.1	0.212882096069869	.	88160001	88840000	#4848FF	1	0.25
chr2	88840001	89000000	A.2.2.2.1.1.2.2.1.1	0.576419213973799	.	88840001	89000000	#FFDADA	1	0.625
chr2	89000001	89520000	B.2.2.1.2.1.2.2.1.2.1	0.074235807860262	.	89000001	89520000	#0000FF	1	0.125
chr2	89520001	89640000	B.1.2.2.1.2.1.1.1.2.1.1.2	0.382096069868996	.	89520001	89640000	#9191FF	1	0.375
chr2	89880001	90120000	B.2.1.1.2.2.2.2.2.2.1.1	0.243449781659389	.	89880001	90120000	#4848FF	1	0.25
chr2	90120001	90280000	B.2.1.1.2.1.1.2.2.2.2	0.279475982532751	.	90120001	90280000	#4848FF	1	0.25
chr2	90400001	90480000	B.2.1.1.2.1.1.1.1.2.2	0.287117903930131	.	90400001	90480000	#4848FF	1	0.25
chr2	91640001	91720000	B.2.1.1.2.1.1.1.1.2.2	0.287117903930131	.	91640001	91720000	#4848FF	1	0.25
chr2	91760001	91960000	B.2.1.2.1.1.1.1.2.1.1.2	0.23471615720524	.	91760001	91960000	#4848FF	1	0.25
chr2	91960001	92000000	B.2.1.1.2.1.1.2.2.2.1	0.28056768558952	.	91960001	92000000	#4848FF	1	0.25
chr2	92040001	92120000	B.2.1.1.2.1.1.2.2.2.1	0.28056768558952	.	92040001	92120000	#4848FF	1	0.25
chr2	92120001	92200000	B.2.1.1.2.2.1.1.1.2.1.1	0.268558951965066	.	92120001	92200000	#4848FF	1	0.25
chr2	92240001	92360000	B.2.1.1.2.2.1.1.1.2.1.1	0.268558951965066	.	92240001	92360000	#4848FF	1	0.25
chr2	95320001	95400000	B.1.2.2.1.2.1.1.1.2.1.1.1	0.383187772925764	.	95320001	95400000	#9191FF	1	0.375
chr2	95400001	95600000	B.2.1.2.1.2.2.2.2	0.194323144104804	.	95400001	95600000	#4848FF	1	0.25
chr2	95600001	95880000	B.1.1.1.1.2.2.2.2.2	0.520742358078603	.	95600001	95880000	#DADAFF	1	0.5
chr2	95880001	96000000	B.1.1.2.1.2.2.1.1.2	0.467248908296943	.	95880001	96000000	#DADAFF	1	0.5
chr2	96000001	96080000	A.2.2.2.2.2.1.2.2	0.548034934497817	.	96000001	96080000	#FFDADA	1	0.625
chr2	96120001	96160000	A.2.2.2.2.2.1.2.2	0.548034934497817	.	96120001	96160000	#FFDADA	1	0.625
chr2	96160001	96280000	B.1.1.2.2.2.1.2.2.2	0.445414847161572	.	96160001	96280000	#DADAFF	1	0.5
chr2	96320001	96400000	B.1.1.2.2.2.1.2.2.2	0.445414847161572	.	96320001	96400000	#DADAFF	1	0.5
chr2	96400001	96560000	B.1.1.1.1.2.1.2.2	0.526200873362445	.	96400001	96560000	#DADAFF	1	0.5
chr2	96560001	96680000	A.1.2.2.2.2.2.1.2.2	0.751091703056769	.	96560001	96680000	#FF4848	1	0.875
chr2	96720001	96800000	A.1.2.2.2.2.2.1.2.2	0.751091703056769	.	96720001	96800000	#FF4848	1	0.875
chr2	96800001	97000000	A.1.2.1.1.1.2.1.1.2	0.895196506550218	.	96800001	97000000	#FF4848	1	0.875
chr2	97000001	97160000	A.1.2.2.2.1.2.2.1.1.1	0.779475982532751	.	97000001	97160000	#FF4848	1	0.875
chr2	97160001	97520000	A.1.1.1.2.1.2.1.1.2.2	0.978165938864629	.	97160001	97520000	#FF0000	1	1
chr2	97560001	97640000	A.1.1.1.2.1.2.1.1.2.2	0.978165938864629	.	97560001	97640000	#FF0000	1	1
chr2	97640001	97840000	A.2.1.1.1.2.1.1.1	0.725982532751092	.	97640001	97840000	#FF9191	1	0.75
chr2	97840001	97920000	A.1.2.2.2.1.2.2.1.1.2	0.778384279475983	.	97840001	97920000	#FF4848	1	0.875
chr2	98000001	98040000	A.1.2.2.2.1.2.2.1.1.2	0.778384279475983	.	98000001	98040000	#FF4848	1	0.875
chr2	98160001	98200000	A.1.2.2.2.1.2.2.1.1.2	0.778384279475983	.	98160001	98200000	#FF4848	1	0.875
chr2	98240001	98640000	A.1.2.2.2.1.2.2.1.1.2	0.778384279475983	.	98240001	98640000	#FF4848	1	0.875
chr2	98640001	98800000	A.2.1.2.1.1.1.1.1.1.1	0.694323144104803	.	98640001	98800000	#FF9191	1	0.75
chr2	98800001	99320000	A.1.2.2.2.1.2.2.1.2	0.777292576419214	.	98800001	99320000	#FF4848	1	0.875
chr2	99320001	99480000	A.2.2.1.1.1.1.2.2	0.626637554585153	.	99320001	99480000	#FFDADA	1	0.625
chr2	99480001	99720000	B.1.1.2.2.1.1.1.2.1.2	0.458515283842795	.	99480001	99720000	#DADAFF	1	0.5
chr2	99720001	99920000	A.2.1.2.1.2.1.1.2.1.1	0.674672489082969	.	99720001	99920000	#FF9191	1	0.75
chr2	99920001	100120000	A.1.1.1.2.2.2.1.2	0.965065502183406	.	99920001	100120000	#FF0000	1	1
chr2	100160001	100680000	A.1.1.1.2.2.2.1.2	0.965065502183406	.	100160001	100680000	#FF0000	1	1
chr2	100680001	100880000	A.1.2.2.1.1.1.1.1.1.1	0.838427947598253	.	100680001	100880000	#FF4848	1	0.875
chr2	100880001	101040000	A.1.2.2.1.2.2.2	0.804585152838428	.	100880001	101040000	#FF4848	1	0.875
chr2	101040001	101200000	A.2.1.1.1.2.2.1	0.720524017467249	.	101040001	101200000	#FF9191	1	0.75
chr2	101200001	101520000	A.1.2.1.1.1.1.2.2.1.2	0.898471615720524	.	101200001	101520000	#FF4848	1	0.875
chr2	101520001	101960000	A.1.1.1.2.1.2.1.1.1.2.2	0.980349344978166	.	101520001	101960000	#FF0000	1	1
chr2	101960001	102160000	A.1.2.1.1.1.2.1.1.1	0.896288209606987	.	101960001	102160000	#FF4848	1	0.875
chr2	102160001	102280000	A.1.2.2.2.1.2.2.2.1.1.2	0.775109170305677	.	102160001	102280000	#FF4848	1	0.875
chr2	102280001	102480000	A.1.1.2.1.2.2.2.1	0.934497816593886	.	102280001	102480000	#FF0000	1	1
chr2	102480001	102640000	A.1.2.2.2.2.2.1.1.1.1.2	0.758733624454148	.	102480001	102640000	#FF4848	1	0.875
chr2	102640001	102880000	A.1.2.1.1.1.2.2.2	0.891921397379913	.	102640001	102880000	#FF4848	1	0.875
chr2	102880001	103080000	B.1.1.2.2.2.1.2.2.1	0.446506550218341	.	102880001	103080000	#DADAFF	1	0.5
chr2	103080001	103440000	B.2.1.2.1.2.1.1.1.2	0.215065502183406	.	103080001	103440000	#4848FF	1	0.25
chr2	103440001	103680000	B.2.2.2.1.2.2.1.2.1.1.2	0.0283842794759825	.	103440001	103680000	#0000FF	1	0.125
chr2	103680001	104080000	B.2.2.2.2.2.1.2.1.1	0.00545851528384279	.	103680001	104080000	#0000FF	1	0.125
chr2	104080001	104240000	B.2.2.1.1.2.2.1.2	0.0982532751091703	.	104080001	104240000	#0000FF	1	0.125
chr2	104240001	104680000	B.2.2.2.2.2.1.2.2.1	0.00327510917030568	.	104240001	104680000	#0000FF	1	0.125
chr2	104680001	104840000	B.2.2.1.1.1.2.1.1.2.2	0.112445414847162	.	104680001	104840000	#0000FF	1	0.125
chr2	104840001	105400000	B.2.2.2.2.2.1.2.1.2	0.00436681222707424	.	104840001	105400000	#0000FF	1	0.125
chr2	105400001	105640000	B.2.2.1.2.1.1.1.1.2	0.0906113537117904	.	105400001	105640000	#0000FF	1	0.125
chr2	105640001	105920000	B.1.2.1.1.1.1.1.1.2	0.438864628820961	.	105640001	105920000	#9191FF	1	0.375
chr2	105920001	106160000	A.1.2.2.2.1.2.2.2.1.1.1	0.776200873362445	.	105920001	106160000	#FF4848	1	0.875
chr2	106160001	106320000	A.2.1.2.1.2.1.1.1.1	0.676855895196507	.	106160001	106320000	#FF9191	1	0.75
chr2	106320001	106680000	A.1.2.2.2.2.2.1.1.2.1.1	0.756550218340611	.	106320001	106680000	#FF4848	1	0.875
chr2	106680001	106840000	A.2.1.2.1.1.1.1.1.1.2	0.693231441048035	.	106680001	106840000	#FF9191	1	0.75
chr2	106840001	106960000	B.1.1.1.1.1.1.2.1.1	0.540393013100437	.	106840001	106960000	#DADAFF	1	0.5
chr2	106960001	107000000	A.2.2.1.1.1.1.2.1.1.1	0.632096069868996	.	106960001	107000000	#FFDADA	1	0.625
chr2	107080001	107200000	A.2.2.1.1.1.1.2.1.1.1	0.632096069868996	.	107080001	107200000	#FFDADA	1	0.625
chr2	107200001	107400000	B.1.2.1.1.2.1.2	0.429039301310044	.	107200001	107400000	#9191FF	1	0.375
chr2	107400001	107560000	B.1.2.2.1.1.1.2.2.1	0.390829694323144	.	107400001	107560000	#9191FF	1	0.375
chr2	107560001	107840000	B.2.1.1.2.2.1.1.1.2.1.2.1	0.267467248908297	.	107560001	107840000	#4848FF	1	0.25
chr2	107840001	108440000	B.2.2.2.1.1.1.2.1	0.0524017467248908	.	107840001	108440000	#0000FF	1	0.125
chr2	108520001	108560000	B.2.2.2.1.1.1.2.1	0.0524017467248908	.	108520001	108560000	#0000FF	1	0.125
chr2	108560001	108800000	B.2.1.1.2.2.2.2.2.2.2.2	0.240174672489083	.	108560001	108800000	#4848FF	1	0.25
chr2	108800001	108880000	B.1.2.1.2.1.2.2.2.1.1.1	0.411572052401747	.	108800001	108880000	#9191FF	1	0.375
chr2	108880001	109040000	B.1.1.2.1.2.2.1.1.1.1.1	0.471615720524017	.	108880001	109040000	#DADAFF	1	0.5
chr2	109040001	109240000	A.1.2.2.2.2.2.2.2	0.745633187772926	.	109040001	109240000	#FF4848	1	0.875
chr2	109240001	109320000	A.2.1.1.1.1.2.2.1	0.728165938864629	.	109240001	109320000	#FF9191	1	0.75
chr2	109320001	109720000	A.1.2.1.1.1.1.2.1.1.1	0.902838427947598	.	109320001	109720000	#FF4848	1	0.875
chr2	109720001	110120000	A.1.1.1.1.1.2	0.997816593886463	.	109720001	110120000	#FF0000	1	1
chr2	110240001	110520000	A.1.1.1.1.1.2	0.997816593886463	.	110240001	110520000	#FF0000	1	1
chr2	110840001	110920000	A.1.1.1.1.1.2	0.997816593886463	.	110840001	110920000	#FF0000	1	1
chr2	110920001	111000000	A.1.2.2.2.2.1.1.1.1	0.771834061135371	.	110920001	111000000	#FF4848	1	0.875
chr2	111360001	111600000	A.1.2.2.2.2.1.1.1.1	0.771834061135371	.	111360001	111600000	#FF4848	1	0.875
chr2	111600001	112160000	A.2.1.1.2.2.2.2.1	0.696506550218341	.	111600001	112160000	#FF9191	1	0.75
chr2	112160001	112600000	A.1.2.2.2.1.1.2.1.2.2.2	0.794759825327511	.	112160001	112600000	#FF4848	1	0.875
chr2	112600001	112880000	A.1.1.2.2.2.1.2.2	0.910480349344978	.	112600001	112880000	#FF0000	1	1
chr2	112880001	113040000	A.1.2.2.1.2.2.1.2	0.805676855895197	.	112880001	113040000	#FF4848	1	0.875
chr2	113040001	113120000	A.2.2.2.1.1.2.2.2	0.574235807860262	.	113040001	113120000	#FFDADA	1	0.625
chr2	113160001	113920000	A.2.2.2.1.1.2.2.2	0.574235807860262	.	113160001	113920000	#FFDADA	1	0.625
chr2	113920001	114200000	B.1.1.2.1.2.1.1.2.1	0.479257641921397	.	113920001	114200000	#DADAFF	1	0.5
chr2	114200001	114240000	A.2.2.1.1.2.2.1.1.1	0.620087336244541	.	114200001	114240000	#FFDADA	1	0.625
chr2	114320001	114720000	A.2.2.1.1.2.2.1.1.1	0.620087336244541	.	114320001	114720000	#FFDADA	1	0.625
chr2	114720001	115120000	B.2.2.1.2.1.2.2.2.2	0.0709606986899563	.	114720001	115120000	#0000FF	1	0.125
chr2	115120001	115200000	B.2.1.1.2.1.1.1.2.2	0.284934497816594	.	115120001	115200000	#4848FF	1	0.25
chr2	115200001	115360000	B.1.2.2.1.2.1.1.2	0.37882096069869	.	115200001	115360000	#9191FF	1	0.375
chr2	115360001	115560000	B.2.2.1.2.2.1.1.1	0.0698689956331878	.	115360001	115560000	#0000FF	1	0.125
chr2	115560001	115680000	B.2.1.2.1.1.2.2.1.1	0.220524017467249	.	115560001	115680000	#4848FF	1	0.25
chr2	115680001	116160000	B.2.2.2.2.2.1.2.2.2	0.00218340611353712	.	115680001	116160000	#0000FF	1	0.125
chr2	116160001	116440000	B.2.2.2.1.2.2.2.1.2.2	0.0229257641921397	.	116160001	116440000	#0000FF	1	0.125
chr2	116440001	116560000	B.2.2.1.1.1.2.1.1.2.1	0.11353711790393	.	116440001	116560000	#0000FF	1	0.125
chr2	116560001	116760000	B.2.2.2.2.1.1.2.1.2	0.0152838427947598	.	116560001	116760000	#0000FF	1	0.125
chr2	116760001	116880000	B.2.2.1.1.1.2.2.1.2	0.109170305676856	.	116760001	116880000	#0000FF	1	0.125
chr2	116880001	117000000	B.2.2.1.1.1.2.1.1.1	0.114628820960699	.	116880001	117000000	#0000FF	1	0.125
chr2	117000001	117320000	B.2.2.2.2.1.1.2.1.1	0.0163755458515284	.	117000001	117320000	#0000FF	1	0.125
chr2	117320001	117600000	B.2.2.2.1.2.2.2.2.2.1	0.0196506550218341	.	117320001	117600000	#0000FF	1	0.125
chr2	117600001	117880000	B.2.2.2.1.2.2.1.2.2	0.0262008733624454	.	117600001	117880000	#0000FF	1	0.125
chr2	117880001	118160000	B.2.2.2.1.2.2.2.1.2.1	0.0240174672489083	.	117880001	118160000	#0000FF	1	0.125
chr2	118160001	118240000	B.2.1.2.1.1.2.2.1.2.2	0.218340611353712	.	118160001	118240000	#4848FF	1	0.25
chr2	118240001	118560000	B.2.2.2.1.2.2.2.1.1	0.0251091703056769	.	118240001	118560000	#0000FF	1	0.125
chr2	118560001	119000000	B.1.2.1.1.1.1.2.1	0.436681222707424	.	118560001	119000000	#9191FF	1	0.375
chr2	119000001	119400000	B.2.2.2.1.2.2.2.2.2.2	0.0185589519650655	.	119000001	119400000	#0000FF	1	0.125
chr2	119400001	119600000	B.2.1.1.2.2.1.1.2	0.263100436681223	.	119400001	119600000	#4848FF	1	0.25
chr2	119600001	119680000	B.1.2.1.2.1.2.1.1	0.418122270742358	.	119600001	119680000	#9191FF	1	0.375
chr2	119680001	120160000	B.2.1.1.2.2.1.1.1.2.1.2.2	0.266375545851528	.	119680001	120160000	#4848FF	1	0.25
chr2	120160001	120360000	A.2.2.2.2.2.1.1.2	0.550218340611354	.	120160001	120360000	#FFDADA	1	0.625
chr2	120360001	120440000	A.2.2.2.2.1.1.2	0.563318777292576	.	120360001	120440000	#FFDADA	1	0.625
chr2	120440001	120880000	A.2.1.2.2.2.1.2.1.2	0.648471615720524	.	120440001	120880000	#FF9191	1	0.75
chr2	120880001	121000000	A.2.2.1.2.1.1.2.1.1	0.606986899563319	.	120880001	121000000	#FFDADA	1	0.625
chr2	121000001	121080000	A.2.1.2.1.2.2.1.2.2	0.668122270742358	.	121000001	121080000	#FF9191	1	0.75
chr2	121080001	121200000	A.2.2.2.2.1.1.1.1	0.565502183406114	.	121080001	121200000	#FFDADA	1	0.625
chr2	121200001	121480000	A.2.1.2.1.2.2.1.2.1	0.669213973799127	.	121200001	121480000	#FF9191	1	0.75
chr2	121480001	121600000	A.1.2.2.2.2.2.1.1.1.2	0.75764192139738	.	121480001	121600000	#FF4848	1	0.875
chr2	121600001	121880000	A.1.2.2.2.2.2.1.1.1.1.1	0.759825327510917	.	121600001	121880000	#FF4848	1	0.875
chr2	121880001	122080000	B.1.1.2.2.2.1.1	0.449781659388646	.	121880001	122080000	#DADAFF	1	0.5
chr2	122080001	122520000	A.1.2.2.2.1.2.1.2.1	0.781659388646288	.	122080001	122520000	#FF4848	1	0.875
chr2	122520001	122720000	B.1.2.1.1.2.2.2.2.1	0.424672489082969	.	122520001	122720000	#9191FF	1	0.375
chr2	122720001	123080000	B.2.1.2.1.2.1.2.2.2	0.206331877729258	.	122720001	123080000	#4848FF	1	0.25
chr2	123080001	123280000	B.2.2.1.1.1.1.1.2.1.1	0.134279475982533	.	123080001	123280000	#0000FF	1	0.125
chr2	123280001	123480000	B.2.2.1.1.1.2.2.1.1	0.110262008733624	.	123280001	123480000	#0000FF	1	0.125
chr2	123480001	123680000	B.2.1.2.2.2.2.2.1.2.1	0.146288209606987	.	123480001	123680000	#4848FF	1	0.25
chr2	123680001	123840000	B.2.1.2.2.1.2.1.2.2.1	0.172489082969432	.	123680001	123840000	#4848FF	1	0.25
chr2	123840001	123960000	B.2.1.1.1.1.2.2.1.2.1	0.323144104803493	.	123840001	123960000	#4848FF	1	0.25
chr2	123960001	124040000	B.2.1.1.1.1.2.2.1.1.1.1.2	0.329694323144105	.	123960001	124040000	#4848FF	1	0.25
chr2	124040001	124200000	B.2.1.2.1.1.1.2.2.1	0.225982532751092	.	124040001	124200000	#4848FF	1	0.25
chr2	124200001	124720000	B.2.2.1.2.2.2.2.1.2	0.0556768558951965	.	124200001	124720000	#0000FF	1	0.125
chr2	124720001	124920000	B.2.1.1.2.2.2.2.2.2.2.1	0.241266375545852	.	124720001	124920000	#4848FF	1	0.25
chr2	124920001	125000000	B.1.2.2.1.2.1.1.1.2.2	0.379912663755459	.	124920001	125000000	#9191FF	1	0.375
chr2	125000001	125240000	B.2.1.2.1.1.1.1.1.2	0.236899563318777	.	125000001	125240000	#4848FF	1	0.25
chr2	125240001	125600000	B.2.1.2.1.2.1.1.1.1	0.216157205240175	.	125240001	125600000	#4848FF	1	0.25
chr2	125600001	125800000	B.2.1.2.2.1.1.1.1	0.193231441048035	.	125600001	125800000	#4848FF	1	0.25
chr2	125800001	125880000	B.2.1.2.2.1.1.1.2.1.2	0.189956331877729	.	125800001	125880000	#4848FF	1	0.25
chr2	125880001	126200000	B.2.2.2.2.1.1.2.2.2	0.0131004366812227	.	125880001	126200000	#0000FF	1	0.125
chr2	126200001	126640000	B.2.2.2.1.2.2.1.2.1.2	0.027292576419214	.	126200001	126640000	#0000FF	1	0.125
chr2	126640001	127280000	B.2.2.2.2.1.1.2.2.1	0.0141921397379913	.	126640001	127280000	#0000FF	1	0.125
chr2	127280001	127480000	B.1.1.1.2.2.1.1.2	0.503275109170306	.	127280001	127480000	#DADAFF	1	0.5
chr2	127480001	127800000	B.1.1.1.1.1.1.2.2.1.2	0.536026200873362	.	127480001	127800000	#DADAFF	1	0.5
chr2	127800001	128080000	A.1.1.2.1.2.1.1.2	0.945414847161572	.	127800001	128080000	#FF0000	1	1
chr2	128080001	128200000	A.1.2.2.2.1.1.2.2.2.1.1	0.791484716157205	.	128080001	128200000	#FF4848	1	0.875
chr2	128200001	128520000	A.1.1.1.2.2.2.2.2.2.2.2	0.959606986899563	.	128200001	128520000	#FF0000	1	1
chr2	128520001	128600000	A.1.2.2.2.1.2.2.2.1.2	0.774017467248908	.	128520001	128600000	#FF4848	1	0.875
chr2	128600001	129120000	A.1.1.2.1.2.2.2.2.2	0.931222707423581	.	128600001	129120000	#FF0000	1	1
chr2	129120001	129320000	A.2.2.1.1.1.1.2.1.2.1	0.62882096069869	.	129120001	129320000	#FFDADA	1	0.625
chr2	129320001	129880000	B.2.1.1.1.2.2.1.2.1	0.298034934497817	.	129320001	129880000	#4848FF	1	0.25
chr2	129880001	129960000	B.1.2.1.1.2.2.1.2	0.426855895196507	.	129880001	129960000	#9191FF	1	0.375
chr2	129960001	130280000	B.2.1.1.2.2.1.2.1.1.2.2	0.259825327510917	.	129960001	130280000	#4848FF	1	0.25
chr2	130280001	130800000	B.2.2.1.1.1.1.1.1.1	0.138646288209607	.	130280001	130800000	#0000FF	1	0.125
chr2	130840001	130880000	B.2.2.1.1.1.1.1.1.1	0.138646288209607	.	130840001	130880000	#0000FF	1	0.125
chr2	130880001	131200000	B.1.1.2.1.2.1.2.1.1.1	0.47707423580786	.	130880001	131200000	#DADAFF	1	0.5
chr2	131360001	131400000	B.1.1.2.1.2.1.2.1.1.1	0.47707423580786	.	131360001	131400000	#DADAFF	1	0.5
chr2	131440001	131800000	B.1.2.2.1.1.1.2.1.2	0.391921397379913	.	131440001	131800000	#9191FF	1	0.375
chr2	131800001	131920000	A.2.1.2.2.2.1.1.2.2	0.650655021834061	.	131800001	131920000	#FF9191	1	0.75
chr2	131920001	132000000	B.2.1.1.1.1.1.2.1.1	0.34061135371179	.	131920001	132000000	#4848FF	1	0.25
chr2	132040001	132200000	B.2.1.1.1.1.1.2.1.1	0.34061135371179	.	132040001	132200000	#4848FF	1	0.25
chr2	132200001	132320000	B.1.1.2.1.2.2.2.1.1	0.465065502183406	.	132200001	132320000	#DADAFF	1	0.5
chr2	132320001	132520000	B.1.2.1.2.2.1.1.1	0.407205240174672	.	132320001	132520000	#9191FF	1	0.375
chr2	132520001	132600000	B.1.2.1.1.2.2.1.1	0.427947598253275	.	132520001	132600000	#9191FF	1	0.375
chr2	132600001	132760000	B.2.1.2.2.1.1.2.1.2	0.185589519650655	.	132600001	132760000	#4848FF	1	0.25
chr2	132800001	132840000	B.2.1.2.2.1.1.2.1.2	0.185589519650655	.	132800001	132840000	#4848FF	1	0.25
chr2	132840001	132920000	B.2.1.1.1.1.2.2.1.2.2	0.322052401746725	.	132840001	132920000	#4848FF	1	0.25
chr2	132920001	133440000	B.2.2.1.2.2.2.1.2.2	0.0589519650655022	.	132920001	133440000	#0000FF	1	0.125
chr2	133440001	133520000	B.2.1.1.1.2.2.2.1.2.2.2	0.292576419213974	.	133440001	133520000	#4848FF	1	0.25
chr2	133520001	133920000	B.2.2.1.1.2.2.2.1	0.0971615720524018	.	133520001	133920000	#0000FF	1	0.125
chr2	133920001	134080000	B.1.2.2.1.2.1.1.1.1	0.384279475982533	.	133920001	134080000	#9191FF	1	0.375
chr2	134080001	134280000	B.1.2.2.2.2.2.1.2.1	0.351528384279476	.	134080001	134280000	#9191FF	1	0.375
chr2	134280001	134840000	B.2.1.1.1.1.1.1.2	0.341703056768559	.	134280001	134840000	#4848FF	1	0.25
chr2	134840001	135200000	A.2.1.2.2.2.1.2.2.2.1	0.646288209606987	.	134840001	135200000	#FF9191	1	0.75
chr2	135200001	135360000	B.1.2.2.1.1.1.1.1	0.397379912663755	.	135200001	135360000	#9191FF	1	0.375
chr2	135360001	135640000	B.2.1.2.1.2.2.1.1.1	0.205240174672489	.	135360001	135640000	#4848FF	1	0.25
chr2	135640001	135720000	A.2.2.1.1.1.1.1.1.2	0.635371179039301	.	135640001	135720000	#FFDADA	1	0.625
chr2	135720001	135840000	A.2.2.2.1.1.1.2.1.1.2	0.586244541484716	.	135720001	135840000	#FFDADA	1	0.625
chr2	135840001	136000000	B.1.1.1.2.1.1.2.1.1	0.517467248908297	.	135840001	136000000	#DADAFF	1	0.5
chr2	136000001	136200000	B.1.2.2.2.1.2.2.1.2.1	0.361353711790393	.	136000001	136200000	#9191FF	1	0.375
chr2	136200001	136400000	B.1.1.2.2.1.1.1.1.2	0.460698689956332	.	136200001	136400000	#DADAFF	1	0.5
chr2	136400001	136480000	B.1.1.1.2.2.1.1.1	0.504366812227074	.	136400001	136480000	#DADAFF	1	0.5
chr2	136480001	136840000	A.2.1.2.2.2.1.1.1.1.2	0.653930131004367	.	136480001	136840000	#FF9191	1	0.75
chr2	136840001	137040000	A.2.2.1.1.1.1.2.1.1.2.2	0.629912663755459	.	136840001	137040000	#FFDADA	1	0.625
chr2	137040001	137200000	A.2.2.2.2.2.1.1.1.1.1.1	0.554585152838428	.	137040001	137200000	#FFDADA	1	0.625
chr2	137200001	137600000	B.2.2.2.1.2.1.2.1	0.0338427947598253	.	137200001	137600000	#0000FF	1	0.125
chr2	137600001	137840000	B.2.2.1.1.1.2.2.2.1.2	0.106986899563319	.	137600001	137840000	#0000FF	1	0.125
chr2	137840001	138160000	B.2.2.2.1.2.2.1.2.1.1.1	0.0294759825327511	.	137840001	138160000	#0000FF	1	0.125
chr2	138160001	138440000	B.2.2.2.1.2.2.2.2.1.1	0.0218340611353712	.	138160001	138440000	#0000FF	1	0.125
chr2	138440001	138640000	B.2.1.2.2.2.2.1.1.2	0.15174672489083	.	138440001	138640000	#4848FF	1	0.25
chr2	138640001	139080000	B.2.1.1.1.2.2.1.2.2	0.296943231441048	.	138640001	139080000	#4848FF	1	0.25
chr2	139080001	139200000	B.1.1.2.1.2.2.2.1.2	0.463973799126638	.	139080001	139200000	#DADAFF	1	0.5
chr2	139200001	139360000	A.2.2.2.2.2.1.1.1.1.2	0.552401746724891	.	139200001	139360000	#FFDADA	1	0.625
chr2	139360001	139760000	B.2.2.1.2.2.2.2.1.1.1	0.0578602620087336	.	139360001	139760000	#0000FF	1	0.125
chr2	139760001	140040000	B.2.2.2.1.2.1.2.2.1	0.0327510917030568	.	139760001	140040000	#0000FF	1	0.125
chr2	140040001	140320000	B.2.2.2.1.2.2.2.2.1.2	0.0207423580786026	.	140040001	140320000	#0000FF	1	0.125
chr2	140320001	140480000	B.2.2.2.1.2.2.1.1	0.0305676855895196	.	140320001	140480000	#0000FF	1	0.125
chr2	140480001	140640000	B.2.1.2.2.1.2.2.1.2.1	0.169213973799127	.	140480001	140640000	#4848FF	1	0.25
chr2	140640001	140840000	B.2.2.1.1.2.2.1.1	0.0993449781659389	.	140640001	140840000	#0000FF	1	0.125
chr2	140840001	141040000	B.2.1.2.2.1.1.1.2.2.1	0.188864628820961	.	140840001	141040000	#4848FF	1	0.25
chr2	141040001	141320000	B.2.1.2.2.1.1.1.2.1.1.1	0.192139737991266	.	141040001	141320000	#4848FF	1	0.25
chr2	141320001	141640000	B.2.2.1.1.1.2.2.2.1.1	0.108078602620087	.	141320001	141640000	#0000FF	1	0.125
chr2	141640001	141800000	B.2.1.2.2.2.2.2.1.1.1	0.148471615720524	.	141640001	141800000	#4848FF	1	0.25
chr2	141800001	141880000	B.2.1.1.1.1.2.2.2.2	0.319868995633188	.	141800001	141880000	#4848FF	1	0.25
chr2	141880001	142000000	B.2.1.1.1.2.1.2.1.1.2	0.314410480349345	.	141880001	142000000	#4848FF	1	0.25
chr2	142000001	142240000	B.2.2.1.1.2.1.2.1.2	0.101528384279476	.	142000001	142240000	#0000FF	1	0.125
chr2	142240001	142480000	B.2.2.1.1.1.1.1.1.2.1.2	0.13646288209607	.	142240001	142480000	#0000FF	1	0.125
chr2	142480001	142640000	B.2.1.2.2.2.2.2.2.1.2	0.143013100436681	.	142480001	142640000	#4848FF	1	0.25
chr2	142640001	142800000	B.2.1.2.2.1.1.1.2.2.2	0.187772925764192	.	142640001	142800000	#4848FF	1	0.25
chr2	142800001	142960000	B.2.1.2.2.2.2.1.1.1.2	0.152838427947598	.	142800001	142960000	#4848FF	1	0.25
chr2	142960001	143120000	B.2.2.1.1.1.1.1.1.2.1.1	0.137554585152838	.	142960001	143120000	#0000FF	1	0.125
chr2	143120001	143480000	B.2.2.2.1.2.1.2.2.2	0.0316593886462882	.	143120001	143480000	#0000FF	1	0.125
chr2	143480001	143560000	B.2.1.1.1.1.2.2.1.1.2.1.2	0.325327510917031	.	143480001	143560000	#4848FF	1	0.25
chr2	143560001	143760000	B.2.1.2.2.2.2.1.2.1	0.150655021834061	.	143560001	143760000	#4848FF	1	0.25
chr2	143760001	144000000	B.2.1.1.1.1.1.1.1.1.1	0.344978165938865	.	143760001	144000000	#4848FF	1	0.25
chr2	144000001	144160000	B.1.2.1.2.1.1.2.2	0.419213973799127	.	144000001	144160000	#9191FF	1	0.375
chr2	144160001	144440000	B.1.1.2.2.1.2.1.1	0.454148471615721	.	144160001	144440000	#DADAFF	1	0.5
chr2	144440001	144520000	B.1.1.1.1.2.1.1.1.2	0.529475982532751	.	144440001	144520000	#DADAFF	1	0.5
chr2	144520001	144680000	B.1.1.2.2.1.1.1.1.1	0.4617903930131	.	144520001	144680000	#DADAFF	1	0.5
chr2	144680001	145000000	A.2.2.2.1.1.2.1.2.2.2	0.577510917030568	.	144680001	145000000	#FFDADA	1	0.625
chr2	145000001	145320000	A.1.2.2.2.1.1.2.2.2.1.2.1	0.790393013100437	.	145000001	145320000	#FF4848	1	0.875
chr2	145320001	145600000	A.2.1.2.2.2.1.2.2.2.2	0.645196506550218	.	145320001	145600000	#FF9191	1	0.75
chr2	145600001	146080000	A.2.1.2.2.2.1.2.2.1	0.647379912663755	.	145600001	146080000	#FF9191	1	0.75
chr2	146080001	146200000	A.2.2.2.2.1.2.2.1.2	0.560043668122271	.	146080001	146200000	#FFDADA	1	0.625
chr2	146200001	146800000	B.1.1.1.2.1.2.2.2.2	0.505458515283843	.	146200001	146800000	#DADAFF	1	0.5
chr2	146800001	147120000	B.1.2.2.2.2.2.1.2.2	0.350436681222707	.	146800001	147120000	#9191FF	1	0.375
chr2	147120001	147480000	B.2.1.2.2.2.2.2.1.2.2	0.145196506550218	.	147120001	147480000	#4848FF	1	0.25
chr2	147480001	147680000	B.1.2.1.2.2.1.1.2	0.406113537117904	.	147480001	147680000	#9191FF	1	0.375
chr2	147680001	147800000	A.2.1.2.2.1.1.2.2.1	0.660480349344978	.	147680001	147800000	#FF9191	1	0.75
chr2	147800001	148000000	B.1.1.1.1.1.1.2.2.1.1	0.537117903930131	.	147800001	148000000	#DADAFF	1	0.5
chr2	148000001	148200000	A.2.1.2.2.2.1.2.1.1	0.649563318777293	.	148000001	148200000	#FF9191	1	0.75
chr2	148200001	148400000	A.2.2.1.2.2.2.2.1	0.591703056768559	.	148200001	148400000	#FFDADA	1	0.625
chr2	148400001	148520000	B.1.1.1.1.2.1.1.1.1	0.53056768558952	.	148400001	148520000	#DADAFF	1	0.5
chr2	148520001	148600000	A.2.2.2.1.1.1.2.1.1.1	0.587336244541485	.	148520001	148600000	#FFDADA	1	0.625
chr2	148600001	148880000	A.1.2.2.2.2.2.2.1.2.1.2	0.747816593886463	.	148600001	148880000	#FF4848	1	0.875
chr2	148880001	149200000	A.2.1.2.2.2.1.1.1.2	0.652838427947598	.	148880001	149200000	#FF9191	1	0.75
chr2	149200001	149400000	A.2.2.1.1.1.1.1.2.1	0.634279475982533	.	149200001	149400000	#FFDADA	1	0.625
chr2	149400001	149640000	A.2.1.2.2.2.1.1.2.1	0.65174672489083	.	149400001	149640000	#FF9191	1	0.75
chr2	149640001	149720000	A.2.2.2.2.2.1.1.1.1.1.2	0.553493449781659	.	149640001	149720000	#FFDADA	1	0.625
chr2	149760001	149840000	A.2.2.2.2.2.1.1.1.1.1.2	0.553493449781659	.	149760001	149840000	#FFDADA	1	0.625
chr2	149840001	150200000	B.1.2.2.2.2.1.1.2	0.354803493449782	.	149840001	150200000	#9191FF	1	0.375
chr2	150200001	150400000	B.1.2.1.2.2.1.2.2.2	0.399563318777293	.	150200001	150400000	#9191FF	1	0.375
chr2	150400001	151120000	A.2.2.2.2.2.2.1.1.2	0.544759825327511	.	150400001	151120000	#FFDADA	1	0.625
chr2	151120001	151320000	A.2.2.2.2.1.2.2.1.1	0.561135371179039	.	151120001	151320000	#FFDADA	1	0.625
chr2	151320001	151640000	A.2.2.1.2.2.1.2.2	0.59825327510917	.	151320001	151640000	#FFDADA	1	0.625
chr2	151640001	152120000	B.1.1.2.1.2.1.1.2.2	0.478165938864629	.	151640001	152120000	#DADAFF	1	0.5
chr2	152120001	152360000	A.2.2.1.1.1.1.1.1.1	0.63646288209607	.	152120001	152360000	#FFDADA	1	0.625
chr2	152360001	152720000	A.2.2.2.2.2.2.1.1.1.1	0.546943231441048	.	152360001	152720000	#FFDADA	1	0.625
chr2	152720001	153000000	A.2.1.2.2.1.2.2.2	0.656113537117904	.	152720001	153000000	#FF9191	1	0.75
chr2	153000001	153080000	A.2.1.1.2.1.1.1.2	0.713973799126638	.	153000001	153080000	#FF9191	1	0.75
chr2	153080001	153160000	A.2.1.2.2.1.1.2.2.2	0.65938864628821	.	153080001	153160000	#FF9191	1	0.75
chr2	153160001	153600000	A.1.1.1.2.2.1.2.1	0.968340611353712	.	153160001	153600000	#FF0000	1	1
chr2	153600001	153960000	B.2.1.2.2.1.1.1.2.1.1.2	0.191048034934498	.	153600001	153960000	#4848FF	1	0.25
chr2	153960001	154240000	B.2.2.1.1.1.1.1.2.2.2.1	0.131004366812227	.	153960001	154240000	#0000FF	1	0.125
chr2	154240001	154400000	B.2.1.1.1.1.1.2.2.1.1.1	0.338427947598253	.	154240001	154400000	#4848FF	1	0.25
chr2	154400001	154920000	B.2.2.2.2.1.2.2.1	0.00982532751091703	.	154400001	154920000	#0000FF	1	0.125
chr2	154920001	155040000	B.2.1.1.1.1.2.2.2.1	0.320960698689956	.	154920001	155040000	#4848FF	1	0.25
chr2	155040001	155240000	B.2.1.2.2.1.1.2.1.1	0.186681222707424	.	155040001	155240000	#4848FF	1	0.25
chr2	155240001	155440000	B.2.1.2.2.2.2.2.2.1.1	0.14410480349345	.	155240001	155440000	#4848FF	1	0.25
chr2	155440001	155520000	B.1.2.2.2.1.2.2.2.2	0.356986899563319	.	155440001	155520000	#9191FF	1	0.375
chr2	155520001	155760000	B.2.2.1.1.1.1.1.2.2.1	0.132096069868996	.	155520001	155760000	#0000FF	1	0.125
chr2	155760001	155960000	B.2.1.2.2.2.2.2.2.2.2.1	0.140829694323144	.	155760001	155960000	#4848FF	1	0.25
chr2	155960001	156280000	B.2.2.1.1.2.1.1.1	0.104803493449782	.	155960001	156280000	#0000FF	1	0.125
chr2	156280001	156400000	B.2.1.1.1.2.1.1.2	0.316593886462882	.	156280001	156400000	#4848FF	1	0.25
chr2	156400001	156760000	B.2.2.1.1.2.2.2.2.2	0.0938864628820961	.	156400001	156760000	#0000FF	1	0.125
chr2	156760001	156880000	B.2.1.1.1.1.1.2.2.1.2	0.336244541484716	.	156760001	156880000	#4848FF	1	0.25
chr2	156880001	156960000	B.2.1.1.1.1.1.2.2.2.1.2	0.334061135371179	.	156880001	156960000	#4848FF	1	0.25
chr2	156960001	157160000	B.2.1.1.1.1.1.2.2.2.1.1	0.335152838427948	.	156960001	157160000	#4848FF	1	0.25
chr2	157160001	157360000	A.2.2.2.1.1.2.1.2.2.1.1	0.579694323144105	.	157160001	157360000	#FFDADA	1	0.625
chr2	157360001	158000000	B.2.1.2.2.2.1.1.2.2.2	0.15938864628821	.	157360001	158000000	#4848FF	1	0.25
chr2	158000001	158080000	B.1.2.2.2.1.1.2.1.1.2	0.370087336244541	.	158000001	158080000	#9191FF	1	0.375
chr2	158080001	158160000	B.1.2.2.2.1.2.2.1.2.2	0.360262008733624	.	158080001	158160000	#9191FF	1	0.375
chr2	158160001	158600000	B.2.2.1.1.1.1.2.2.2.2	0.115720524017467	.	158160001	158600000	#0000FF	1	0.125
chr2	158600001	158760000	A.2.2.1.1.2.1.1	0.622270742358079	.	158600001	158760000	#FFDADA	1	0.625
chr2	158760001	158920000	B.1.2.1.2.1.2.2.1.1.2	0.414847161572052	.	158760001	158920000	#9191FF	1	0.375
chr2	158920001	159120000	B.2.1.1.1.1.1.2.1.2	0.339519650655022	.	158920001	159120000	#4848FF	1	0.25
chr2	159120001	159280000	B.1.2.2.2.1.1.2.2.2	0.365720524017467	.	159120001	159280000	#9191FF	1	0.375
chr2	159280001	159440000	A.2.2.2.2.1.2.2.2.1.2	0.556768558951965	.	159280001	159440000	#FFDADA	1	0.625
chr2	159440001	159680000	A.2.2.2.2.2.2.1.1.1.2	0.54585152838428	.	159440001	159680000	#FFDADA	1	0.625
chr2	159680001	159880000	A.1.2.2.2.1.1.2.2.2.1.2.2	0.789301310043668	.	159680001	159880000	#FF4848	1	0.875
chr2	159880001	160120000	A.1.1.2.1.2.1.1.1.1.2.2	0.947598253275109	.	159880001	160120000	#FF0000	1	1
chr2	160120001	160440000	A.1.1.1.2.2.2.2.2.2.2.1	0.960698689956332	.	160120001	160440000	#FF0000	1	1
chr2	160440001	160680000	A.1.1.1.2.2.2.2.2.2.1	0.9617903930131	.	160440001	160680000	#FF0000	1	1
chr2	160680001	160880000	A.1.2.1.1.2.2.1.2.2.2	0.876637554585153	.	160680001	160880000	#FF4848	1	0.875
chr2	160880001	161080000	A.1.2.2.2.1.1.2.1.2.1	0.796943231441048	.	160880001	161080000	#FF4848	1	0.875
chr2	161080001	161400000	A.1.1.1.2.2.1.1.1	0.970524017467249	.	161080001	161400000	#FF0000	1	1
chr2	161400001	161520000	A.1.2.2.2.1.1.2.2.2.2.1	0.7882096069869	.	161400001	161520000	#FF4848	1	0.875
chr2	161520001	162040000	A.1.1.1.2.2.1.2.2	0.967248908296943	.	161520001	162040000	#FF0000	1	1
chr2	162040001	162280000	A.2.2.1.2.2.1.2.1.2	0.599344978165939	.	162040001	162280000	#FFDADA	1	0.625
chr2	162280001	162800000	B.2.2.2.2.1.2.1.2	0.0109170305676856	.	162280001	162800000	#0000FF	1	0.125
chr2	162800001	163120000	B.2.1.1.1.2.2.1.1.2.1	0.300218340611354	.	162800001	163120000	#4848FF	1	0.25
chr2	163120001	163240000	B.1.1.1.2.2.1.2.1.2.1	0.501091703056769	.	163120001	163240000	#DADAFF	1	0.5
chr2	163240001	163520000	B.2.2.1.1.1.1.2.2.2.1.1	0.117903930131004	.	163240001	163520000	#0000FF	1	0.125
chr2	163520001	163760000	B.2.2.1.1.2.2.2.2.1.1	0.0960698689956332	.	163520001	163760000	#0000FF	1	0.125
chr2	163760001	163960000	B.2.2.1.1.2.1.2.1.1	0.102620087336245	.	163760001	163960000	#0000FF	1	0.125
chr2	163960001	164200000	B.2.2.1.1.1.1.1.2.2.2.2	0.129912663755459	.	163960001	164200000	#0000FF	1	0.125
chr2	164200001	164520000	B.2.1.1.1.1.1.1.1.1.2	0.343886462882096	.	164200001	164520000	#4848FF	1	0.25
chr2	164520001	164600000	B.1.1.1.2.2.2.1.1.2.2	0.494541484716157	.	164520001	164600000	#DADAFF	1	0.5
chr2	164600001	165080000	B.2.1.2.2.2.1.1.2.1.1	0.162663755458515	.	164600001	165080000	#4848FF	1	0.25
chr2	165080001	165560000	B.2.1.2.2.2.1.1.2.1.2	0.161572052401747	.	165080001	165560000	#4848FF	1	0.25
chr2	165560001	165840000	A.2.1.1.2.2.1.1.2	0.701965065502183	.	165560001	165840000	#FF9191	1	0.75
chr2	165840001	166240000	B.2.1.2.2.2.1.1.1.2	0.163755458515284	.	165840001	166240000	#4848FF	1	0.25
chr2	166240001	166560000	B.1.1.2.1.2.1.1.1	0.480349344978166	.	166240001	166560000	#DADAFF	1	0.5
chr2	166560001	166800000	B.1.2.2.2.1.2.2.1.1	0.362445414847162	.	166560001	166800000	#9191FF	1	0.375
chr2	166800001	167000000	B.2.1.1.1.2.1.2.1.2.2.1.2	0.311135371179039	.	166800001	167000000	#4848FF	1	0.25
chr2	167000001	167240000	B.2.2.1.1.1.1.2.1.1.2.2.1	0.125545851528384	.	167000001	167240000	#0000FF	1	0.125
chr2	167240001	167400000	B.2.1.1.1.2.2.2.2.2	0.290393013100437	.	167240001	167400000	#4848FF	1	0.25
chr2	167400001	167600000	B.2.2.1.1.1.1.2.1.1.2.1.1	0.127729257641921	.	167400001	167600000	#0000FF	1	0.125
chr2	167600001	167760000	B.2.1.2.2.1.2.1.2.1.1	0.174672489082969	.	167600001	167760000	#4848FF	1	0.25
chr2	167760001	167920000	B.2.2.1.1.1.2.1.2	0.111353711790393	.	167760001	167920000	#0000FF	1	0.125
chr2	167920001	168120000	B.2.1.2.2.1.1.2.2.2.1.1	0.183406113537118	.	167920001	168120000	#4848FF	1	0.25
chr2	168120001	168200000	B.2.1.1.1.2.2.2.1.1	0.295851528384279	.	168120001	168200000	#4848FF	1	0.25
chr2	168200001	168800000	B.2.2.2.2.1.2.2.2	0.00873362445414847	.	168200001	168800000	#0000FF	1	0.125
chr2	168800001	169000000	B.1.2.2.2.2.2.1.1	0.352620087336245	.	168800001	169000000	#9191FF	1	0.375
chr2	169000001	169160000	A.2.2.2.2.1.2.2.2.1.1.2	0.557860262008734	.	169000001	169160000	#FFDADA	1	0.625
chr2	169160001	169320000	A.2.2.1.2.2.2.1.2.1.1	0.594978165938865	.	169160001	169320000	#FFDADA	1	0.625
chr2	169320001	169440000	A.2.1.2.2.2.2.1.2.2.2	0.639737991266376	.	169320001	169440000	#FF9191	1	0.75
chr2	169440001	169800000	B.1.1.1.2.1.2.2.1.1	0.509825327510917	.	169440001	169800000	#DADAFF	1	0.5
chr2	169800001	170000000	B.2.1.1.1.2.2.2.1.2.2.1	0.293668122270742	.	169800001	170000000	#4848FF	1	0.25
chr2	170000001	170320000	B.2.1.1.1.2.2.1.1.2.2	0.299126637554585	.	170000001	170320000	#4848FF	1	0.25
chr2	170320001	170600000	A.1.2.2.2.2.2.2.1.2.1.1	0.748908296943231	.	170320001	170600000	#FF4848	1	0.875
chr2	170600001	170800000	A.1.2.2.2.1.1.2.2.1.2	0.792576419213974	.	170600001	170800000	#FF4848	1	0.875
chr2	170800001	170960000	A.2.1.2.2.1.1.1.1	0.663755458515284	.	170800001	170960000	#FF9191	1	0.75
chr2	170960001	171520000	B.1.1.2.2.1.2.2.2	0.450873362445415	.	170960001	171520000	#DADAFF	1	0.5
chr2	171520001	171800000	B.1.1.1.2.1.1.1.2	0.518558951965066	.	171520001	171800000	#DADAFF	1	0.5
chr2	171800001	172040000	A.1.2.2.2.1.1.2.1.1.1	0.801310043668122	.	171800001	172040000	#FF4848	1	0.875
chr2	172040001	172200000	A.2.2.2.1.1.1.2.2	0.584061135371179	.	172040001	172200000	#FFDADA	1	0.625
chr2	172200001	172560000	A.2.1.1.2.2.1.1.1.1	0.705240174672489	.	172200001	172560000	#FF9191	1	0.75
chr2	172560001	172800000	A.1.2.2.2.1.1.2.2.2.2.2.2	0.786026200873362	.	172560001	172800000	#FF4848	1	0.875
chr2	172800001	173000000	A.2.1.1.2.1.1.1.1.2	0.715065502183406	.	172800001	173000000	#FF9191	1	0.75
chr2	173000001	173360000	B.1.1.1.2.2.2.1.2.2	0.49235807860262	.	173000001	173360000	#DADAFF	1	0.5
chr2	173360001	173480000	A.2.2.2.1.2.2.1.2.2	0.568777292576419	.	173360001	173480000	#FFDADA	1	0.625
chr2	173480001	173640000	B.1.1.1.2.2.2.2.1.1	0.491266375545852	.	173480001	173640000	#DADAFF	1	0.5
chr2	173640001	173840000	A.2.2.1.2.2.2.2.2.1	0.59061135371179	.	173640001	173840000	#FFDADA	1	0.625
chr2	173840001	174080000	A.1.1.2.1.2.1.1.1.1.2.1	0.948689956331878	.	173840001	174080000	#FF0000	1	1
chr2	174080001	174280000	A.2.1.1.2.2.2.2.2	0.695414847161572	.	174080001	174280000	#FF9191	1	0.75
chr2	174280001	174480000	A.2.2.1.2.2.2.1.1.1	0.597161572052402	.	174280001	174480000	#FFDADA	1	0.625
chr2	174480001	174920000	A.1.2.2.2.1.1.2.1.2.2.1	0.79585152838428	.	174480001	174920000	#FF4848	1	0.875
chr2	174920001	175280000	A.1.2.1.1.2.2.1.2.1.1	0.881004366812227	.	174920001	175280000	#FF4848	1	0.875
chr2	175280001	175480000	A.2.1.1.2.1.1.1.1.1.1	0.717248908296943	.	175280001	175480000	#FF9191	1	0.75
chr2	175480001	175560000	A.1.2.2.2.2.2.1.2.1	0.752183406113537	.	175480001	175560000	#FF4848	1	0.875
chr2	175560001	175840000	A.2.2.1.2.2.1.1.1	0.602620087336245	.	175560001	175840000	#FFDADA	1	0.625
chr2	175840001	176080000	A.2.1.2.2.2.2.1.1.1	0.64410480349345	.	175840001	176080000	#FF9191	1	0.75
chr2	176080001	176280000	B.2.1.1.1.1.2.2.1.1.1.2.2	0.327510917030568	.	176080001	176280000	#4848FF	1	0.25
chr2	176280001	176840000	B.2.2.1.1.1.1.2.2.2.1.2	0.116812227074236	.	176280001	176840000	#0000FF	1	0.125
chr2	176840001	177120000	A.2.2.2.2.2.2.1.2	0.543668122270742	.	176840001	177120000	#FFDADA	1	0.625
chr2	177120001	177240000	A.2.2.2.2.1.2.2.2.1.1.1	0.558951965065502	.	177120001	177240000	#FFDADA	1	0.625
chr2	177240001	177520000	B.1.1.1.2.1.1.2.1.2.1	0.516375545851528	.	177240001	177520000	#DADAFF	1	0.5
chr2	177520001	177720000	B.2.1.1.1.1.2.2.1.1.1.2.1	0.328602620087336	.	177520001	177720000	#4848FF	1	0.25
chr2	177720001	178040000	B.1.2.2.2.2.2.2.2.1.1	0.34825327510917	.	177720001	178040000	#9191FF	1	0.375
chr2	178040001	178200000	A.1.2.1.1.2.2.1.2.2.1	0.877729257641921	.	178040001	178200000	#FF4848	1	0.875
chr2	178200001	178480000	A.2.2.1.1.1.1.1.2.2	0.633187772925764	.	178200001	178480000	#FFDADA	1	0.625
chr2	178480001	178640000	B.1.1.1.2.1.1.2.1.2.2	0.51528384279476	.	178480001	178640000	#DADAFF	1	0.5
chr2	178640001	178920000	B.2.1.2.2.2.2.1.1.1.1	0.153930131004367	.	178640001	178920000	#4848FF	1	0.25
chr2	178920001	179000000	B.1.2.1.2.1.2.1.2	0.417030567685589	.	178920001	179000000	#9191FF	1	0.375
chr2	179000001	179200000	B.1.2.1.2.1.2.2.1.1.1	0.415938864628821	.	179000001	179200000	#9191FF	1	0.375
chr2	179200001	179400000	A.2.2.2.1.1.2.1.2.2.1.2	0.578602620087336	.	179200001	179400000	#FFDADA	1	0.625
chr2	179400001	179640000	B.2.1.1.1.1.1.1.1.2	0.342794759825328	.	179400001	179640000	#4848FF	1	0.25
chr2	179640001	180000000	B.1.2.2.2.2.1.2	0.353711790393013	.	179640001	180000000	#9191FF	1	0.375
chr2	180000001	180760000	B.1.2.2.2.2.2.2.1	0.349344978165939	.	180000001	180760000	#9191FF	1	0.375
chr2	180760001	180920000	B.1.2.2.2.1.1.2.1.1.1	0.37117903930131	.	180760001	180920000	#9191FF	1	0.375
chr2	180920001	181120000	B.1.2.2.2.1.1.2.1.2	0.368995633187773	.	180920001	181120000	#9191FF	1	0.375
chr2	181120001	181480000	B.1.2.1.2.2.1.2.1.1.1	0.405021834061135	.	181120001	181480000	#9191FF	1	0.375
chr2	181480001	181760000	B.1.2.1.2.2.1.2.1.2.1	0.402838427947598	.	181480001	181760000	#9191FF	1	0.375
chr2	181760001	181920000	A.2.2.2.1.2.2.2.2	0.566593886462882	.	181760001	181920000	#FFDADA	1	0.625
chr2	181920001	182360000	B.1.2.2.2.2.2.2.2.1.2	0.347161572052402	.	181920001	182360000	#9191FF	1	0.375
chr2	182360001	182560000	B.2.1.1.1.1.2.2.1.1.2.1.1	0.326419213973799	.	182360001	182560000	#4848FF	1	0.25
chr2	182560001	183120000	B.1.1.1.2.1.2.2.2.1.1	0.50764192139738	.	182560001	183120000	#DADAFF	1	0.5
chr2	183120001	183320000	A.2.2.1.2.2.2.1.2.1.2	0.593886462882096	.	183120001	183320000	#FFDADA	1	0.625
chr2	183320001	183600000	A.2.2.2.1.2.2.1.1	0.570960698689956	.	183320001	183600000	#FFDADA	1	0.625
chr2	183600001	184000000	A.2.1.1.2.2.1.1.1.2.2	0.703056768558952	.	183600001	184000000	#FF9191	1	0.75
chr2	184000001	184560000	B.2.2.1.1.1.2.2.2.2	0.10589519650655	.	184000001	184560000	#0000FF	1	0.125
chr2	184560001	184680000	B.2.1.1.1.1.1.2.2.2.2	0.332969432314411	.	184560001	184680000	#4848FF	1	0.25
chr2	184680001	184760000	B.2.1.1.1.1.2.2.1.1.2.2	0.324235807860262	.	184680001	184760000	#4848FF	1	0.25
chr2	184760001	185080000	B.2.2.1.1.1.1.1.1.2.2	0.135371179039301	.	184760001	185080000	#0000FF	1	0.125
chr2	185080001	185360000	B.2.2.1.1.2.2.2.2.1.2	0.0949781659388646	.	185080001	185360000	#0000FF	1	0.125
chr2	185360001	185720000	B.2.2.1.1.1.1.1.2.1.2	0.133187772925764	.	185360001	185720000	#0000FF	1	0.125
chr2	185720001	186000000	B.2.2.1.1.2.1.2.2	0.100436681222707	.	185720001	186000000	#0000FF	1	0.125
chr2	186000001	186160000	B.2.1.1.1.2.1.1.1.2	0.317685589519651	.	186000001	186160000	#4848FF	1	0.25
chr2	186160001	186360000	B.2.1.1.1.2.1.2.1.1.1	0.315502183406114	.	186160001	186360000	#4848FF	1	0.25
chr2	186360001	186880000	B.2.2.1.1.1.1.2.2.1.1.2	0.12117903930131	.	186360001	186880000	#0000FF	1	0.125
chr2	186880001	187000000	B.1.2.2.2.1.2.2.2.1.1	0.359170305676856	.	186880001	187000000	#9191FF	1	0.375
chr2	187000001	187160000	B.1.2.2.2.1.1.2.2.1.1	0.367903930131004	.	187000001	187160000	#9191FF	1	0.375
chr2	187160001	187360000	B.1.2.1.2.2.1.2.1.2.2	0.40174672489083	.	187160001	187360000	#9191FF	1	0.375
chr2	187360001	187520000	A.2.1.2.2.2.2.1.1.2	0.643013100436681	.	187360001	187520000	#FF9191	1	0.75
chr2	187520001	188000000	B.1.2.1.2.2.2	0.398471615720524	.	187520001	188000000	#9191FF	1	0.375
chr2	188000001	188120000	B.1.2.1.2.1.1.2.1.2	0.420305676855895	.	188000001	188120000	#9191FF	1	0.375
chr2	188120001	188320000	B.1.1.2.2.1.1.1.2.1.1	0.459606986899563	.	188120001	188320000	#DADAFF	1	0.5
chr2	188320001	188480000	A.2.2.1.2.2.2.1.1.2	0.596069868995633	.	188320001	188480000	#FFDADA	1	0.625
chr2	188480001	188680000	B.1.1.2.1.2.2.2.2	0.462882096069869	.	188480001	188680000	#DADAFF	1	0.5
chr2	188680001	188800000	B.1.1.1.2.2.2.1.1.1.1	0.497816593886463	.	188680001	188800000	#DADAFF	1	0.5
chr2	188800001	189000000	B.1.1.1.2.2.2.2.1.2.2	0.489082969432314	.	188800001	189000000	#DADAFF	1	0.5
chr2	189000001	189360000	A.2.1.2.2.2.2.2.1	0.638646288209607	.	189000001	189360000	#FF9191	1	0.75
chr2	189360001	189560000	A.2.1.1.2.2.2.1.1	0.698689956331878	.	189360001	189560000	#FF9191	1	0.75
chr2	189560001	189640000	A.2.1.2.1.1.2.1.2	0.680131004366812	.	189560001	189640000	#FF9191	1	0.75
chr2	189640001	189840000	A.1.2.2.2.2.1.1.2.2	0.766375545851528	.	189640001	189840000	#FF4848	1	0.875
chr2	189840001	190080000	A.1.2.1.1.2.1.1.2.2	0.885371179039301	.	189840001	190080000	#FF4848	1	0.875
chr2	190080001	190280000	A.1.2.2.2.1.1.2.2.1.1	0.793668122270742	.	190080001	190280000	#FF4848	1	0.875
chr2	190280001	190680000	A.1.2.1.1.2.1.1.2.1	0.88646288209607	.	190280001	190680000	#FF4848	1	0.875
chr2	190680001	190920000	B.1.2.1.2.1.2.2.1.2.1	0.413755458515284	.	190680001	190920000	#9191FF	1	0.375
chr2	190920001	191200000	A.2.2.2.1.1.2.1.2.1	0.580786026200873	.	190920001	191200000	#FFDADA	1	0.625
chr2	191200001	191360000	A.2.1.2.2.1.1.1.2	0.662663755458515	.	191200001	191360000	#FF9191	1	0.75
chr2	191360001	191680000	A.2.1.1.2.2.1.1.1.2.1	0.70414847161572	.	191360001	191680000	#FF9191	1	0.75
chr2	191680001	191880000	A.1.2.2.2.1.1.2.1.1.2.2.1	0.799126637554585	.	191680001	191880000	#FF4848	1	0.875
chr2	191880001	192440000	B.1.1.1.2.1.2.2.1.2	0.508733624454148	.	191880001	192440000	#DADAFF	1	0.5
chr2	192440001	192720000	B.1.1.1.2.1.2.1.1	0.512008733624454	.	192440001	192720000	#DADAFF	1	0.5
chr2	192720001	193040000	A.2.1.2.2.2.1.1.1.1.1	0.655021834061135	.	192720001	193040000	#FF9191	1	0.75
chr2	193040001	193400000	B.2.1.2.2.2.2.2.1.1.2	0.147379912663755	.	193040001	193400000	#4848FF	1	0.25
chr2	193400001	193800000	B.2.2.2.1.2.1.1.2.1	0.0360262008733624	.	193400001	193800000	#0000FF	1	0.125
chr2	193800001	194000000	B.2.2.1.1.1.1.2.1.1.1	0.12882096069869	.	193800001	194000000	#0000FF	1	0.125
chr2	194000001	194160000	B.2.1.1.1.2.1.2.1.2.2.2	0.310043668122271	.	194000001	194160000	#4848FF	1	0.25
chr2	194160001	194320000	B.2.1.2.2.1.2.2.2.1	0.16703056768559	.	194160001	194320000	#4848FF	1	0.25
chr2	194320001	194520000	B.2.2.1.1.1.1.2.1.2	0.123362445414847	.	194320001	194520000	#0000FF	1	0.125
chr2	194520001	194720000	B.2.2.1.1.2.1.1.2	0.103711790393013	.	194520001	194720000	#0000FF	1	0.125
chr2	194720001	194920000	B.2.1.2.2.1.2.1.2.1.2	0.173580786026201	.	194720001	194920000	#4848FF	1	0.25
chr2	194920001	195040000	B.2.1.2.2.1.2.1.2.2.2	0.171397379912664	.	194920001	195040000	#4848FF	1	0.25
chr2	195040001	195240000	B.2.1.2.2.1.2.2.1.1	0.170305676855895	.	195040001	195240000	#4848FF	1	0.25
chr2	195240001	195840000	B.2.2.2.2.1.2.1.1	0.0120087336244541	.	195240001	195840000	#0000FF	1	0.125
chr2	195840001	196000000	B.2.1.1.1.2.1.2.2.2.1.2	0.303493449781659	.	195840001	196000000	#4848FF	1	0.25
chr2	196000001	196400000	B.2.1.2.2.2.1.1.1.1	0.164847161572052	.	196000001	196400000	#4848FF	1	0.25
chr2	196400001	196600000	B.1.1.2.2.1.2.1.2	0.453056768558952	.	196400001	196600000	#DADAFF	1	0.5
chr2	196600001	196920000	B.2.2.1.1.1.1.2.2.1.2.1	0.120087336244541	.	196600001	196920000	#0000FF	1	0.125
chr2	196920001	197120000	B.1.2.1.2.2.1.2.1.1.2	0.403930131004367	.	196920001	197120000	#9191FF	1	0.375
chr2	197120001	197480000	B.2.1.2.2.1.1.2.2.1	0.184497816593886	.	197120001	197480000	#4848FF	1	0.25
chr2	197480001	197640000	B.1.2.2.2.1.1.1.1	0.373362445414847	.	197480001	197640000	#9191FF	1	0.375
chr2	197640001	197840000	B.1.1.1.2.1.2.1.2	0.510917030567686	.	197640001	197840000	#DADAFF	1	0.5
chr2	197840001	198280000	A.2.1.1.2.1.1.1.1.1.2	0.716157205240175	.	197840001	198280000	#FF9191	1	0.75
chr2	198280001	198440000	A.2.1.2.2.1.2.1	0.658296943231441	.	198280001	198440000	#FF9191	1	0.75
chr2	198440001	198640000	B.1.1.1.2.2.1.2.1.1	0.502183406113537	.	198440001	198640000	#DADAFF	1	0.5
chr2	198640001	198880000	B.1.1.1.2.2.2.1.1.2.1	0.495633187772926	.	198640001	198880000	#DADAFF	1	0.5
chr2	198880001	199200000	B.1.2.2.2.1.2.1.1	0.364628820960699	.	198880001	199200000	#9191FF	1	0.375
chr2	199200001	199400000	B.2.1.2.2.1.2.2.1.2.2	0.168122270742358	.	199200001	199400000	#4848FF	1	0.25
chr2	199400001	199520000	B.2.1.1.1.2.1.2.1.2.2.1.1	0.312227074235808	.	199400001	199520000	#4848FF	1	0.25
chr2	199520001	199680000	B.2.1.2.2.1.2.1.1.2.1	0.176855895196507	.	199520001	199680000	#4848FF	1	0.25
chr2	199680001	200000000	B.2.2.1.1.1.1.2.2.1.1.1	0.122270742358079	.	199680001	200000000	#0000FF	1	0.125
chr2	200000001	200160000	B.2.1.2.2.1.1.2.2.2.2.1.1	0.181222707423581	.	200000001	200160000	#4848FF	1	0.25
chr2	200160001	200240000	B.1.2.2.2.1.2.2.2.1.2	0.358078602620087	.	200160001	200240000	#9191FF	1	0.375
chr2	200240001	200400000	B.1.2.2.2.1.1.1.2	0.372270742358079	.	200240001	200400000	#9191FF	1	0.375
chr2	200400001	200760000	B.2.1.1.1.2.2.2.2.1	0.291484716157205	.	200400001	200760000	#4848FF	1	0.25
chr2	200760001	200960000	A.2.1.2.2.2.2.2.2	0.637554585152838	.	200760001	200960000	#FF9191	1	0.75
chr2	200960001	201080000	A.2.2.2.1.2.2.2.1	0.567685589519651	.	200960001	201080000	#FFDADA	1	0.625
chr2	201080001	201720000	A.1.2.2.2.1.2.1.2.2	0.78056768558952	.	201080001	201720000	#FF4848	1	0.875
chr2	201720001	201920000	A.1.2.1.1.2.2.2.1	0.875545851528384	.	201720001	201920000	#FF4848	1	0.875
chr2	201920001	202480000	A.1.1.2.1.2.2.2.2.1.1	0.933406113537118	.	201920001	202480000	#FF0000	1	1
chr2	202480001	202560000	A.2.1.2.1.1.2.1.1	0.681222707423581	.	202480001	202560000	#FF9191	1	0.75
chr2	202560001	202840000	A.1.1.2.1.2.2.1.1.2.2.1	0.937772925764192	.	202560001	202840000	#FF0000	1	1
chr2	202840001	203120000	A.1.1.1.2.2.2.2.2.1	0.962882096069869	.	202840001	203120000	#FF0000	1	1
chr2	203120001	203280000	A.1.1.2.2.2.2.1.1.1.2	0.908296943231441	.	203120001	203280000	#FF0000	1	1
chr2	203280001	203640000	A.1.1.2.1.2.2.1.1.1.1	0.941048034934498	.	203280001	203640000	#FF0000	1	1
chr2	203640001	203920000	A.1.2.1.1.2.1.1.1.1.1	0.890829694323144	.	203640001	203920000	#FF4848	1	0.875
chr2	203920001	204120000	A.1.1.2.2.2.2.2	0.905021834061135	.	203920001	204120000	#FF0000	1	1
chr2	204120001	204320000	A.1.2.2.2.1.1.1.1	0.803493449781659	.	204120001	204320000	#FF4848	1	0.875
chr2	204320001	204520000	A.1.2.1.1.2.1.1.1.2.1	0.888646288209607	.	204320001	204520000	#FF4848	1	0.875
chr2	204520001	204760000	A.1.2.1.2.1.1.2.2	0.866812227074236	.	204520001	204760000	#FF4848	1	0.875
chr2	204760001	204960000	A.1.2.2.2.2.1.1.2.1.2.2	0.767467248908297	.	204760001	204960000	#FF4848	1	0.875
chr2	204960001	205200000	A.1.2.2.2.2.1.2.1.1.1	0.76528384279476	.	204960001	205200000	#FF4848	1	0.875
chr2	205200001	205520000	A.1.2.2.2.2.1.2.1.1.2.1	0.764192139737991	.	205200001	205520000	#FF4848	1	0.875
chr2	205520001	206160000	A.1.2.1.1.2.1.2.1	0.884279475982533	.	205520001	206160000	#FF4848	1	0.875
chr2	206160001	206640000	A.1.1.2.1.2.2.1.2	0.935589519650655	.	206160001	206640000	#FF0000	1	1
chr2	206640001	207000000	A.1.1.2.1.2.2.2.2.1.2	0.932314410480349	.	206640001	207000000	#FF0000	1	1
chr2	207000001	207560000	B.2.1.1.1.2.2.1.1.1	0.301310043668122	.	207000001	207560000	#4848FF	1	0.25
chr2	207560001	207920000	B.1.1.2.2.1.2.2.1	0.451965065502183	.	207560001	207920000	#DADAFF	1	0.5
chr2	207920001	208120000	A.1.2.2.2.2.2.2.1.1	0.75	.	207920001	208120000	#FF4848	1	0.875
chr2	208120001	208360000	A.2.2.1.2.2.2.1.2.2	0.592794759825327	.	208120001	208360000	#FFDADA	1	0.625
chr2	208360001	208800000	A.2.1.2.2.1.2.2.1	0.657205240174673	.	208360001	208800000	#FF9191	1	0.75
chr2	208800001	209240000	A.2.2.1.2.2.1.2.1.1	0.600436681222707	.	208800001	209240000	#FFDADA	1	0.625
chr2	209240001	209560000	B.2.2.2.1.2.1.1.1.1.2	0.0382096069868996	.	209240001	209560000	#0000FF	1	0.125
chr2	209560001	209720000	B.2.2.1.1.1.1.2.1.1.2.1.2	0.126637554585153	.	209560001	209720000	#0000FF	1	0.125
chr2	209720001	210040000	B.2.2.2.1.2.1.1.1.1.1	0.0393013100436681	.	209720001	210040000	#0000FF	1	0.125
chr2	210040001	210240000	B.2.2.1.1.1.1.2.1.1.2.2.2	0.124454148471616	.	210040001	210240000	#0000FF	1	0.125
chr2	210240001	210400000	B.2.1.1.1.1.1.2.2.1.1.2	0.337336244541485	.	210240001	210400000	#4848FF	1	0.25
chr2	210400001	210840000	B.2.1.2.2.2.1.1.2.2.1	0.160480349344978	.	210400001	210840000	#4848FF	1	0.25
chr2	210840001	211080000	A.2.2.2.1.1.2.1.1.2	0.581877729257642	.	210840001	211080000	#FFDADA	1	0.625
chr2	211080001	211240000	B.2.1.2.2.1.1.2.2.2.1.2	0.182314410480349	.	211080001	211240000	#4848FF	1	0.25
chr2	211240001	211440000	B.2.1.1.1.2.1.2.2.2.1.1.1	0.305676855895196	.	211240001	211440000	#4848FF	1	0.25
chr2	211440001	211680000	B.2.2.2.1.2.1.1.1.2	0.037117903930131	.	211440001	211680000	#0000FF	1	0.125
chr2	211680001	211800000	B.2.1.2.2.1.1.2.2.2.2.2	0.179039301310044	.	211680001	211800000	#4848FF	1	0.25
chr2	211800001	211920000	B.2.1.2.2.1.2.2.2.2	0.165938864628821	.	211800001	211920000	#4848FF	1	0.25
chr2	211920001	212520000	B.2.2.2.2.2.2	0.00109170305676856	.	211920001	212520000	#0000FF	1	0.125
chr2	212520001	212640000	B.2.1.2.2.1.2.1.1.1	0.177947598253275	.	212520001	212640000	#4848FF	1	0.25
chr2	212640001	212920000	B.2.2.2.1.2.1.1.2.2	0.0349344978165939	.	212640001	212920000	#0000FF	1	0.125
chr2	212920001	213120000	B.2.1.2.2.2.2.2.2.2.1	0.141921397379913	.	212920001	213120000	#4848FF	1	0.25
chr2	213120001	213240000	B.2.1.1.1.1.2.1	0.331877729257642	.	213120001	213240000	#4848FF	1	0.25
chr2	213240001	213440000	B.2.1.1.1.2.1.2.2.2.2	0.302401746724891	.	213240001	213440000	#4848FF	1	0.25
chr2	213440001	213760000	B.2.1.2.2.2.1.2.1.2	0.157205240174672	.	213440001	213760000	#4848FF	1	0.25
chr2	213760001	214080000	B.2.1.1.1.2.1.2.2.1.1.1	0.308951965065502	.	213760001	214080000	#4848FF	1	0.25
chr2	214080001	214240000	B.1.2.1.2.1.2.2.2.2	0.408296943231441	.	214080001	214240000	#9191FF	1	0.375
chr2	214240001	214400000	B.2.1.2.2.1.1.2.2.2.2.1.2	0.180131004366812	.	214240001	214400000	#4848FF	1	0.25
chr2	214400001	214600000	B.2.1.2.2.1.2.1.1.2.2	0.175764192139738	.	214400001	214600000	#4848FF	1	0.25
chr2	214600001	214680000	B.2.1.1.1.2.1.2.1.2.1	0.313318777292576	.	214600001	214680000	#4848FF	1	0.25
chr2	214680001	215000000	B.2.1.2.2.2.2.1.2.2	0.149563318777293	.	214680001	215000000	#4848FF	1	0.25
chr2	215000001	215400000	B.2.1.2.2.2.1.2.2.2	0.155021834061135	.	215000001	215400000	#4848FF	1	0.25
chr2	215400001	215560000	B.2.1.1.1.1.2.2.1.1.1.1.1	0.330786026200873	.	215400001	215560000	#4848FF	1	0.25
chr2	215560001	215720000	B.1.1.1.2.2.1.2.2	0.498908296943231	.	215560001	215720000	#DADAFF	1	0.5
chr2	215720001	215920000	B.2.1.1.1.2.1.2.2.2.1.1.2	0.304585152838428	.	215720001	215920000	#4848FF	1	0.25
chr2	215920001	216160000	B.2.1.1.1.2.2.2.1.2.1	0.294759825327511	.	215920001	216160000	#4848FF	1	0.25
chr2	216160001	216480000	A.1.2.1.1.2.2.1.2.1.2.1	0.879912663755459	.	216160001	216480000	#FF4848	1	0.875
chr2	216480001	216600000	A.1.2.2.2.2.1.1.2.1.2.1	0.768558951965066	.	216480001	216600000	#FF4848	1	0.875
chr2	216600001	216760000	A.1.2.2.2.1.1.2.2.2.2.2.1	0.787117903930131	.	216600001	216760000	#FF4848	1	0.875
chr2	216760001	216920000	A.2.1.2.2.2.2.1.2.2.1	0.640829694323144	.	216760001	216920000	#FF9191	1	0.75
chr2	216920001	217320000	A.1.2.2.2.1.1.2.1.1.2.2.2	0.798034934497817	.	216920001	217320000	#FF4848	1	0.875
chr2	217320001	217520000	A.1.1.2.1.2.2.1.1.2.2.2	0.936681222707424	.	217320001	217520000	#FF0000	1	1
chr2	217520001	217800000	A.1.1.2.1.2.2.1.1.2.1	0.938864628820961	.	217520001	217800000	#FF0000	1	1
chr2	217800001	218080000	A.1.1.2.1.2.1.1.1.2	0.946506550218341	.	217800001	218080000	#FF0000	1	1
chr2	218080001	218360000	A.1.1.2.1.2.1.2.2.1	0.943231441048035	.	218080001	218360000	#FF0000	1	1
chr2	218360001	218640000	A.1.1.2.1.2.1.2.1	0.944323144104803	.	218360001	218640000	#FF0000	1	1
chr2	218640001	218960000	A.1.1.1.1.2.1.2	0.995633187772926	.	218640001	218960000	#FF0000	1	1
chr2	218960001	219040000	A.1.2.2.1.2.1.1.2.2.1	0.811135371179039	.	218960001	219040000	#FF4848	1	0.875
chr2	219040001	219240000	A.1.1.2.2.2.2.1.1.1.1	0.90938864628821	.	219040001	219240000	#FF0000	1	1
chr2	219240001	219600000	A.1.1.1.2.2.2.2.1	0.963973799126638	.	219240001	219600000	#FF0000	1	1
chr2	219600001	219800000	A.1.2.1.1.2.1.2.2	0.883187772925764	.	219600001	219800000	#FF4848	1	0.875
chr2	219800001	220520000	A.1.1.1.2.2.1.1.2	0.96943231441048	.	219800001	220520000	#FF0000	1	1
chr2	220520001	221040000	B.1.1.1.2.1.2.2.2.1.2	0.506550218340611	.	220520001	221040000	#DADAFF	1	0.5
chr2	221040001	221360000	B.1.2.1.2.2.1.2.2.1	0.400655021834061	.	221040001	221360000	#9191FF	1	0.375
chr2	221360001	221560000	B.1.1.2.1.2.1.2.2	0.472707423580786	.	221360001	221560000	#DADAFF	1	0.5
chr2	221560001	221760000	B.1.2.1.2.1.1.2.1.1	0.421397379912664	.	221560001	221760000	#9191FF	1	0.375
chr2	221760001	221920000	B.1.1.2.2.1.1.1.2.2	0.457423580786026	.	221760001	221920000	#DADAFF	1	0.5
chr2	221920001	222480000	B.1.2.1.2.1.1.1	0.422489082969432	.	221920001	222480000	#9191FF	1	0.375
chr2	222480001	222920000	B.2.1.2.2.2.1.2.2.1	0.156113537117904	.	222480001	222920000	#4848FF	1	0.25
chr2	222920001	223120000	B.1.2.2.2.1.2.1.2	0.36353711790393	.	222920001	223120000	#9191FF	1	0.375
chr2	223120001	223320000	B.1.2.1.2.1.2.2.2.1.1.2	0.410480349344978	.	223120001	223320000	#9191FF	1	0.375
chr2	223320001	223480000	B.1.1.1.2.2.2.1.2.1	0.493449781659389	.	223320001	223480000	#DADAFF	1	0.5
chr2	223480001	223760000	A.2.1.1.2.2.1.2.1	0.700873362445415	.	223480001	223760000	#FF9191	1	0.75
chr2	223760001	224040000	A.1.2.2.2.2.1.2.2	0.760917030567686	.	223760001	224040000	#FF4848	1	0.875
chr2	224040001	224840000	A.2.1.1.2.2.1.2.2	0.699781659388646	.	224040001	224840000	#FF9191	1	0.75
chr2	224840001	225080000	B.1.1.1.2.1.1.2.2.1	0.514192139737991	.	224840001	225080000	#DADAFF	1	0.5
chr2	225080001	225200000	A.2.2.2.1.2.2.1.2.1	0.569868995633188	.	225080001	225200000	#FFDADA	1	0.625
chr2	225200001	225280000	A.2.2.2.2.1.2.2.2.2	0.555676855895197	.	225200001	225280000	#FFDADA	1	0.625
chr2	225280001	225520000	A.2.1.2.2.1.1.2.1	0.661572052401747	.	225280001	225520000	#FF9191	1	0.75
chr2	225520001	225920000	B.1.2.2.2.2.1.1.1	0.35589519650655	.	225520001	225920000	#9191FF	1	0.375
chr2	225920001	226120000	B.2.1.1.1.2.1.2.2.1.1.2	0.307860262008734	.	225920001	226120000	#4848FF	1	0.25
chr2	226120001	226520000	B.2.2.1.1.1.1.2.2.1.2.2	0.118995633187773	.	226120001	226520000	#0000FF	1	0.125
chr2	226520001	226720000	B.1.1.1.2.2.2.2.1.2.1	0.490174672489083	.	226520001	226720000	#DADAFF	1	0.5
chr2	226720001	227280000	A.2.2.1.2.2.1.1.2	0.601528384279476	.	226720001	227280000	#FFDADA	1	0.625
chr2	227280001	227440000	A.2.1.1.2.2.2.1.2	0.697598253275109	.	227280001	227440000	#FF9191	1	0.75
chr2	227440001	227680000	A.1.2.2.2.2.1.1.2.1.1	0.769650655021834	.	227440001	227680000	#FF4848	1	0.875
chr2	227680001	227960000	B.1.1.1.2.2.1.2.1.2.2	0.5	.	227680001	227960000	#DADAFF	1	0.5
chr2	227960001	228160000	B.1.2.1.2.1.2.2.1.2.2	0.412663755458515	.	227960001	228160000	#9191FF	1	0.375
chr2	228160001	228440000	A.2.2.2.1.1.2.1.1.1	0.58296943231441	.	228160001	228440000	#FFDADA	1	0.625
chr2	228440001	228640000	B.1.1.2.1.2.1.2.1.2.2	0.473799126637555	.	228440001	228640000	#DADAFF	1	0.5
chr2	228640001	228960000	B.2.1.2.2.2.1.2.1.1	0.158296943231441	.	228640001	228960000	#4848FF	1	0.25
chr2	228960001	229080000	B.2.1.1.1.2.1.1.1.1	0.318777292576419	.	228960001	229080000	#4848FF	1	0.25
chr2	229080001	229280000	B.2.1.2.2.2.2.2.2.2.2.2	0.139737991266376	.	229080001	229280000	#4848FF	1	0.25
chr2	229280001	229520000	B.2.1.1.1.2.1.2.2.1.2	0.306768558951965	.	229280001	229520000	#4848FF	1	0.25
chr2	229520001	229680000	B.1.1.2.1.2.1.2.1.1.2	0.475982532751092	.	229520001	229680000	#DADAFF	1	0.5
chr2	229680001	229800000	B.1.1.1.2.2.2.1.1.1.2	0.496724890829694	.	229680001	229800000	#DADAFF	1	0.5
chr2	229800001	230120000	B.1.1.1.2.2.2.2.2	0.487991266375546	.	229800001	230120000	#DADAFF	1	0.5
chr2	230120001	230320000	B.1.1.1.2.1.1.2.2.2	0.513100436681223	.	230120001	230320000	#DADAFF	1	0.5
chr2	230320001	230440000	B.1.1.2.1.2.1.2.1.2.1	0.474890829694323	.	230320001	230440000	#DADAFF	1	0.5
chr2	230440001	230600000	B.1.2.2.2.1.1.2.2.1.2	0.366812227074236	.	230440001	230600000	#9191FF	1	0.375
chr2	230600001	230880000	A.2.1.2.2.2.2.1.2.1	0.641921397379913	.	230600001	230880000	#FF9191	1	0.75
chr2	230880001	230960000	A.2.2.1.2.1.2	0.603711790393013	.	230880001	230960000	#FFDADA	1	0.625
chr2	230960001	231240000	B.1.1.1.2.1.1.1.1	0.519650655021834	.	230960001	231240000	#DADAFF	1	0.5
chr2	231240001	231520000	A.2.2.1.2.1.1.1.2.2.2	0.608078602620087	.	231240001	231520000	#FFDADA	1	0.625
chr2	231520001	231920000	A.1.2.1.1.1.1.2.2.2	0.897379912663755	.	231520001	231920000	#FF4848	1	0.875
chr2	231920001	232160000	A.1.1.2.1.2.1.1.1.1.1	0.949781659388646	.	231920001	232160000	#FF0000	1	1
chr2	232160001	232320000	A.1.2.1.1.2.2.2.2	0.874454148471616	.	232160001	232320000	#FF4848	1	0.875
chr2	232320001	232480000	A.1.2.2.2.1.1.1.2	0.802401746724891	.	232320001	232480000	#FF4848	1	0.875
chr2	232480001	232640000	A.1.2.1.1.2.1.1.1.2.2	0.887554585152838	.	232480001	232640000	#FF4848	1	0.875
chr2	232640001	233120000	A.2.1.1.2.1.2.2.2.1	0.707423580786026	.	232640001	233120000	#FF9191	1	0.75
chr2	233120001	233400000	A.2.1.2.1.1.1.1.2.2	0.687772925764192	.	233120001	233400000	#FF9191	1	0.75
chr2	233400001	233800000	A.1.2.2.2.1.1.2.1.1.2.1	0.800218340611354	.	233400001	233800000	#FF4848	1	0.875
chr2	233800001	233960000	A.2.2.1.2.1.1.2.1.2	0.60589519650655	.	233800001	233960000	#FFDADA	1	0.625
chr2	233960001	234000000	A.2.2.2.2.1.2.1	0.562227074235808	.	233960001	234000000	#FFDADA	1	0.625
chr2	234080001	234160000	A.2.2.2.2.1.2.1	0.562227074235808	.	234080001	234160000	#FFDADA	1	0.625
chr2	234160001	234480000	A.1.2.2.2.2.2.2.1.2.2	0.746724890829694	.	234160001	234480000	#FF4848	1	0.875
chr2	234480001	234680000	B.1.1.2.2.1.1.2.1	0.456331877729258	.	234480001	234680000	#DADAFF	1	0.5
chr2	234680001	234800000	B.1.1.2.2.1.1.2.2	0.455240174672489	.	234680001	234800000	#DADAFF	1	0.5
chr2	234800001	235000000	B.1.2.1.2.1.2.2.2.1.2	0.40938864628821	.	234800001	235000000	#9191FF	1	0.375
chr2	235000001	235360000	A.2.2.2.2.2.2.2	0.542576419213974	.	235000001	235360000	#FFDADA	1	0.625
chr2	235360001	235640000	A.2.2.1.2.1.1.1.2.1.1	0.611353711790393	.	235360001	235640000	#FFDADA	1	0.625
chr2	235640001	235800000	A.2.2.1.2.1.1.1.2.2.1	0.609170305676856	.	235640001	235800000	#FFDADA	1	0.625
chr2	235800001	235880000	A.2.2.1.2.1.1.1.1	0.612445414847162	.	235800001	235880000	#FFDADA	1	0.625
chr2	235880001	236240000	A.2.1.1.2.1.2.2.2.2	0.706331877729258	.	235880001	236240000	#FF9191	1	0.75
chr2	236240001	236320000	B.1.1.1.1.2.1.1.2	0.528384279475983	.	236240001	236320000	#DADAFF	1	0.5
chr2	236320001	236480000	A.1.2.2.2.2.1.2.1.1.2.2	0.763100436681223	.	236320001	236480000	#FF4848	1	0.875
chr2	236520001	236680000	A.1.2.2.2.2.1.2.1.1.2.2	0.763100436681223	.	236520001	236680000	#FF4848	1	0.875
chr2	236680001	236840000	A.2.1.1.2.1.2.2.1	0.708515283842795	.	236680001	236840000	#FF9191	1	0.75
chr2	236840001	237000000	A.2.1.2.1.1.2.2.2	0.677947598253275	.	236840001	237000000	#FF9191	1	0.75
chr2	237000001	237160000	A.2.1.1.2.1.2.1.2	0.709606986899563	.	237000001	237160000	#FF9191	1	0.75
chr2	237160001	237680000	A.1.1.2.1.2.2.1.1.1.2	0.939956331877729	.	237160001	237680000	#FF0000	1	1
chr2	237680001	238000000	A.1.1.2.2.2.2.1.1.2	0.907205240174673	.	237680001	238000000	#FF0000	1	1
chr2	238000001	238520000	A.1.1.1.1.2.1.1	0.996724890829694	.	238000001	238520000	#FF0000	1	1
chr2	238520001	238720000	A.1.2.1.2.1.1.2.1.2	0.867903930131004	.	238520001	238720000	#FF4848	1	0.875
chr2	238720001	238960000	A.1.1.2.1.2.1.2.2.2	0.942139737991266	.	238720001	238960000	#FF0000	1	1
chr2	238960001	239120000	A.1.2.1.2.1.1.2.1.1.1	0.870087336244541	.	238960001	239120000	#FF4848	1	0.875
chr2	239120001	239240000	A.1.2.2.1.2.1.1.1	0.813318777292576	.	239120001	239240000	#FF4848	1	0.875
chr2	239240001	239400000	A.1.2.1.2.1.1.1.1.1	0.873362445414847	.	239240001	239400000	#FF4848	1	0.875
chr2	239400001	239520000	A.1.2.2.1.2.1.1.2.2.2	0.810043668122271	.	239400001	239520000	#FF4848	1	0.875
chr2	239520001	239800000	A.1.2.1.2.1.1.1.2	0.87117903930131	.	239520001	239800000	#FF4848	1	0.875
chr2	239840001	239960000	A.1.2.1.2.1.1.1.2	0.87117903930131	.	239840001	239960000	#FF4848	1	0.875
chr2	239960001	240160000	A.1.2.2.1.1.1.2.1.1	0.827510917030568	.	239960001	240160000	#FF4848	1	0.875
chr2	240160001	240320000	A.1.2.1.2.1.1.2.1.1.2	0.868995633187773	.	240160001	240320000	#FF4848	1	0.875
chr2	240320001	240760000	A.1.2.1.2.1.2.1.2	0.862445414847162	.	240320001	240760000	#FF4848	1	0.875
chr2	240760001	241600000	A.1.1.2.2.2.2.1.2	0.906113537117904	.	240760001	241600000	#FF0000	1	1
chr2	241640001	241760000	A.2.1.2.1.1.1.2.1.2	0.684497816593886	.	241640001	241760000	#FF9191	1	0.75
chr2	241760001	241920000	A.2.1.1.1.2.1.2.2	0.721615720524017	.	241760001	241920000	#FF9191	1	0.75
chr2	241920001	242200000	A.1.2.2.1.2.1.1.2.1	0.812227074235808	.	241920001	242200000	#FF4848	1	0.875
chr2	242200001	242400000	A.1.2.1.2.1.2.2.1	0.861353711790393	.	242200001	242400000	#FF4848	1	0.875
chr2	242400001	242760000	A.1.2.1.2.1.2.2.2	0.860262008733624	.	242400001	242760000	#FF4848	1	0.875
chr2	242800001	242920000	A.1.2.1.2.1.2.2.2	0.860262008733624	.	242800001	242920000	#FF4848	1	0.875
chr2	242960001	243040000	A.1.2.1.2.1.2.2.2	0.860262008733624	.	242960001	243040000	#FF4848	1	0.875
chr3	40001	160000	B.1.1.2.1.1.2.1.1.2	0.508064516129032	.	40001	160000	#DADAFF	1	0.5
chr3	160001	320000	B.2.1.1.1.1.2.2.1.2.2	0.28494623655914	.	160001	320000	#4848FF	1	0.25
chr3	320001	840000	B.2.2.2.1.2.2.1.1.2	0.0174731182795699	.	320001	840000	#0000FF	1	0.125
chr3	840001	1400000	B.2.2.2.1.2.1.1.1.2.2	0.0268817204301075	.	840001	1400000	#0000FF	1	0.125
chr3	1400001	1680000	B.2.1.2.1.2.2.2.2	0.163978494623656	.	1400001	1680000	#4848FF	1	0.25
chr3	1680001	2080000	B.2.2.1.1.1.1.2.1.2.1	0.10752688172043	.	1680001	2080000	#0000FF	1	0.125
chr3	2080001	2440000	B.2.1.2.1.2.2.1.1.1.1	0.172043010752688	.	2080001	2440000	#4848FF	1	0.25
chr3	2440001	2680000	B.2.1.1.1.2.2.2.2.1	0.260752688172043	.	2440001	2680000	#4848FF	1	0.25
chr3	2680001	2840000	B.1.2.2.2.2.1.2.1.2	0.313172043010753	.	2680001	2840000	#9191FF	1	0.375
chr3	2840001	3120000	B.2.1.1.1.1.1.2.2.1.2	0.295698924731183	.	2840001	3120000	#4848FF	1	0.25
chr3	3120001	3240000	B.1.1.1.1.2.1.1	0.543010752688172	.	3120001	3240000	#DADAFF	1	0.5
chr3	3240001	3520000	B.2.2.1.1.2.1.2.2.2	0.0806451612903226	.	3240001	3520000	#0000FF	1	0.125
chr3	3520001	3840000	B.2.2.2.1.2.1.1.1.1.2	0.0295698924731183	.	3520001	3840000	#0000FF	1	0.125
chr3	3840001	3960000	B.2.1.1.1.2.1.1.1.2.2.2	0.276881720430108	.	3840001	3960000	#4848FF	1	0.25
chr3	3960001	4320000	B.2.2.1.1.2.1.2.1.2.1	0.0873655913978495	.	3960001	4320000	#0000FF	1	0.125
chr3	4320001	4520000	A.2.1.1.2.2.2.1.2.1	0.73252688172043	.	4320001	4520000	#FF9191	1	0.75
chr3	4520001	4760000	A.1.1.2.2.2.1.2.2.2	0.90994623655914	.	4520001	4760000	#FF0000	1	1
chr3	4760001	4960000	A.1.1.2.2.2.1.1.1.2.1.1	0.919354838709677	.	4760001	4960000	#FF0000	1	1
chr3	4960001	5080000	A.1.2.1.2.1.1.2.2.1	0.864247311827957	.	4960001	5080000	#FF4848	1	0.875
chr3	5080001	5240000	A.2.1.1.2.2.2.2.1	0.729838709677419	.	5080001	5240000	#FF9191	1	0.75
chr3	5240001	5720000	B.2.1.2.1.2.2.1.1.2	0.169354838709677	.	5240001	5720000	#4848FF	1	0.25
chr3	5720001	6080000	B.2.2.1.1.1.2.2.2.2	0.092741935483871	.	5720001	6080000	#0000FF	1	0.125
chr3	6080001	6560000	B.2.2.1.1.1.1.1	0.110215053763441	.	6080001	6560000	#0000FF	1	0.125
chr3	6560001	6840000	B.2.1.2.1.1.2.1.2.1	0.184139784946237	.	6560001	6840000	#4848FF	1	0.25
chr3	6840001	7040000	B.1.2.2.2.1.1.1.1	0.329301075268817	.	6840001	7040000	#9191FF	1	0.375
chr3	7040001	7280000	B.1.1.2.1.1.1.1.2.1.2	0.51747311827957	.	7040001	7280000	#DADAFF	1	0.5
chr3	7280001	7840000	B.1.1.2.1.1.1.1.1	0.520161290322581	.	7280001	7840000	#DADAFF	1	0.5
chr3	7840001	8000000	B.1.1.2.1.2.1.1.1.2	0.495967741935484	.	7840001	8000000	#DADAFF	1	0.5
chr3	8000001	8120000	B.1.1.2.1.2.2.1.2.1.1	0.48252688172043	.	8000001	8120000	#DADAFF	1	0.5
chr3	8120001	8200000	B.1.1.2.1.2.2.1.2.1.2	0.481182795698925	.	8120001	8200000	#DADAFF	1	0.5
chr3	8200001	8480000	B.1.2.1.2.1.1.2.2	0.393817204301075	.	8200001	8480000	#9191FF	1	0.375
chr3	8480001	8640000	A.1.2.2.1.2.1.2.1	0.815860215053763	.	8480001	8640000	#FF4848	1	0.875
chr3	8640001	8960000	B.1.1.2.1.2.2.1.1.2	0.483870967741935	.	8640001	8960000	#DADAFF	1	0.5
chr3	8960001	9160000	A.2.2.2.1.2.1.2.2.2.2	0.586021505376344	.	8960001	9160000	#FFDADA	1	0.625
chr3	9160001	9200000	A.2.2.1.1.1.1.2.1.1.2.2	0.65994623655914	.	9160001	9200000	#FFDADA	1	0.625
chr3	9240001	9360000	A.2.2.1.1.1.1.2.1.1.2.2	0.65994623655914	.	9240001	9360000	#FFDADA	1	0.625
chr3	9360001	9560000	A.1.2.2.1.1.1.2.2.2.1	0.823924731182796	.	9360001	9560000	#FF4848	1	0.875
chr3	9560001	9720000	A.2.1.1.2.1.1.2.2.2	0.747311827956989	.	9560001	9720000	#FF9191	1	0.75
chr3	9720001	9880000	A.1.2.2.1.1.1.2.1.1.2	0.827956989247312	.	9720001	9880000	#FF4848	1	0.875
chr3	9880001	10040000	A.1.2.1.2.1.1.2.1	0.865591397849462	.	9880001	10040000	#FF4848	1	0.875
chr3	10040001	10160000	A.1.2.1.2.1.1.2.2.2	0.862903225806452	.	10040001	10160000	#FF4848	1	0.875
chr3	10200001	10400000	A.1.2.1.2.1.1.2.2.2	0.862903225806452	.	10200001	10400000	#FF4848	1	0.875
chr3	10400001	10720000	B.1.2.1.2.2.2	0.376344086021505	.	10400001	10720000	#9191FF	1	0.375
chr3	10720001	11080000	B.1.2.1.2.1.1.1.1	0.400537634408602	.	10720001	11080000	#9191FF	1	0.375
chr3	11080001	11480000	A.1.2.1.2.2.2.1.2	0.844086021505376	.	11080001	11480000	#FF4848	1	0.875
chr3	11480001	11720000	A.1.1.1.2.1.1.1.1.2.2	0.989247311827957	.	11480001	11720000	#FF0000	1	1
chr3	11720001	11880000	A.2.1.1.2.2.2.1.1.1	0.735215053763441	.	11720001	11880000	#FF9191	1	0.75
chr3	11880001	12120000	B.1.1.2.1.2.2.2	0.475806451612903	.	11880001	12120000	#DADAFF	1	0.5
chr3	12120001	12280000	A.2.2.2.1.1.2.2.2	0.594086021505376	.	12120001	12280000	#FFDADA	1	0.625
chr3	12280001	12520000	B.1.1.2.1.1.1.2.1.1	0.514784946236559	.	12280001	12520000	#DADAFF	1	0.5
chr3	12520001	12880000	A.1.2.1.2.2.2.2.1.1.2.2	0.84005376344086	.	12520001	12880000	#FF4848	1	0.875
chr3	12880001	13120000	A.2.1.1.2.1.1.2.1.1	0.751344086021505	.	12880001	13120000	#FF9191	1	0.75
chr3	13120001	13560000	B.1.1.1.1.1.2.2.1.1.1	0.549731182795699	.	13120001	13560000	#DADAFF	1	0.5
chr3	13560001	13720000	A.2.1.2.2.1.1.2.2	0.681451612903226	.	13560001	13720000	#FF9191	1	0.75
chr3	13720001	14160000	B.1.2.2.2.2.2.1.2.2	0.306451612903226	.	13720001	14160000	#9191FF	1	0.375
chr3	14160001	14360000	A.1.2.2.1.2.1.1.1	0.818548387096774	.	14160001	14360000	#FF4848	1	0.875
chr3	14360001	14480000	A.1.2.2.1.1.1.1.1.2	0.833333333333333	.	14360001	14480000	#FF4848	1	0.875
chr3	14480001	14960000	A.1.2.1.2.2.1.1.2.1	0.854838709677419	.	14480001	14960000	#FF4848	1	0.875
chr3	14960001	15160000	A.1.2.1.2.1.1.1.2.2	0.866935483870968	.	14960001	15160000	#FF4848	1	0.875
chr3	15160001	15400000	A.1.2.1.2.2.1.2.2.1	0.848118279569892	.	15160001	15400000	#FF4848	1	0.875
chr3	15440001	15560000	A.1.2.1.2.2.1.2.2.1	0.848118279569892	.	15440001	15560000	#FF4848	1	0.875
chr3	15560001	15640000	A.2.1.2.2.1.1.1.1.1.1	0.698924731182796	.	15560001	15640000	#FF9191	1	0.75
chr3	15640001	15920000	A.1.1.2.2.2.1.1.2.1	0.915322580645161	.	15640001	15920000	#FF0000	1	1
chr3	15920001	16080000	B.1.1.1.1.1.2.2.1.1.2	0.548387096774194	.	15920001	16080000	#DADAFF	1	0.5
chr3	16080001	16360000	A.2.1.2.2.1.1.2.1.2.2.1	0.684139784946237	.	16080001	16360000	#FF9191	1	0.75
chr3	16360001	16440000	A.2.2.1.2.2.2.1.1	0.612903225806452	.	16360001	16440000	#FFDADA	1	0.625
chr3	16480001	16600000	A.2.2.1.2.2.2.1.1	0.612903225806452	.	16480001	16600000	#FFDADA	1	0.625
chr3	16600001	16680000	B.1.1.2.1.1.2.2.1.2	0.502688172043011	.	16600001	16680000	#DADAFF	1	0.5
chr3	16680001	16920000	B.2.1.1.1.1.1.2.2.1.1	0.297043010752688	.	16680001	16920000	#4848FF	1	0.25
chr3	16920001	17080000	B.1.1.2.1.2.1.2.2.1	0.489247311827957	.	16920001	17080000	#DADAFF	1	0.5
chr3	17080001	17280000	B.1.1.2.1.1.2.1.2	0.506720430107527	.	17080001	17280000	#DADAFF	1	0.5
chr3	17280001	17840000	B.1.1.1.1.1.2.1.2	0.551075268817204	.	17280001	17840000	#DADAFF	1	0.5
chr3	17840001	18240000	B.1.2.2.2.2.1.1.1.1	0.31989247311828	.	17840001	18240000	#9191FF	1	0.375
chr3	18240001	18360000	B.1.1.2.1.1.2.2.2.2	0.5	.	18240001	18360000	#DADAFF	1	0.5
chr3	18360001	18520000	B.1.1.1.1.2.1.2.1	0.541666666666667	.	18360001	18520000	#DADAFF	1	0.5
chr3	18520001	19040000	B.2.1.2.1.2.2.1.2.2	0.166666666666667	.	18520001	19040000	#4848FF	1	0.25
chr3	19040001	19360000	B.2.2.1.1.2.2.1	0.0793010752688172	.	19040001	19360000	#0000FF	1	0.125
chr3	19360001	19560000	B.1.2.2.2.2.2.2.1.2	0.303763440860215	.	19360001	19560000	#9191FF	1	0.375
chr3	19560001	19960000	B.2.2.1.1.1.2.2.2.1.2.2.1	0.0954301075268817	.	19560001	19960000	#0000FF	1	0.125
chr3	19960001	20120000	A.2.2.2.1.2.1.1.1	0.592741935483871	.	19960001	20120000	#FFDADA	1	0.625
chr3	20120001	20440000	B.1.1.2.1.2.1.1.2.2	0.493279569892473	.	20120001	20440000	#DADAFF	1	0.5
chr3	20440001	20720000	B.2.1.1.1.1.2.2.1.1	0.287634408602151	.	20440001	20720000	#4848FF	1	0.25
chr3	20720001	21040000	B.2.1.1.1.1.1.1.2	0.299731182795699	.	20720001	21040000	#4848FF	1	0.25
chr3	21040001	21360000	B.2.1.2.1.1.1.1.1	0.192204301075269	.	21040001	21360000	#4848FF	1	0.25
chr3	21360001	21800000	B.2.1.1.1.1.2.2.2	0.283602150537634	.	21360001	21800000	#4848FF	1	0.25
chr3	21800001	22000000	B.1.2.2.2.1.1.1.2.2	0.326612903225806	.	21800001	22000000	#9191FF	1	0.375
chr3	22000001	22200000	B.1.2.2.2.1.1.2.1.1	0.325268817204301	.	22000001	22200000	#9191FF	1	0.375
chr3	22200001	22360000	B.1.2.1.2.1.1.1.2.1	0.399193548387097	.	22200001	22360000	#9191FF	1	0.375
chr3	22360001	22480000	B.1.2.1.2.1.2.2.1	0.388440860215054	.	22360001	22480000	#9191FF	1	0.375
chr3	22480001	22680000	B.1.2.1.2.1.2.2.2.1.1	0.387096774193548	.	22480001	22680000	#9191FF	1	0.375
chr3	22680001	22960000	B.1.1.2.1.2.1.2.1.2	0.490591397849462	.	22680001	22960000	#DADAFF	1	0.5
chr3	22960001	23160000	A.2.1.2.2.1.1.1.2.2.1	0.690860215053763	.	22960001	23160000	#FF9191	1	0.75
chr3	23160001	23480000	A.1.2.1.2.2.2.1.1	0.845430107526882	.	23160001	23480000	#FF4848	1	0.875
chr3	23520001	23680000	A.1.2.1.2.2.2.1.1	0.845430107526882	.	23520001	23680000	#FF4848	1	0.875
chr3	23680001	23920000	A.1.2.1.2.2.2.2.1.1.2.1	0.841397849462366	.	23680001	23920000	#FF4848	1	0.875
chr3	23920001	24280000	A.1.1.1.2.1.1.1.1.2.1.1	0.991935483870968	.	23920001	24280000	#FF0000	1	1
chr3	24280001	24440000	A.1.2.1.2.2.1.2.1.1.1	0.852150537634409	.	24280001	24440000	#FF4848	1	0.875
chr3	24440001	24760000	A.1.2.1.2.2.1.2.1.1.2	0.850806451612903	.	24440001	24760000	#FF4848	1	0.875
chr3	24760001	24920000	A.2.1.2.2.1.1.1.1.1.2.1	0.69758064516129	.	24760001	24920000	#FF9191	1	0.75
chr3	24920001	25400000	A.1.2.2.1.1.1.1.1.1.2	0.834677419354839	.	24920001	25400000	#FF4848	1	0.875
chr3	25400001	25680000	A.1.1.2.2.2.1.1.1.2.2	0.916666666666667	.	25400001	25680000	#FF0000	1	1
chr3	25680001	25880000	A.1.2.2.1.1.1.1.2.2	0.830645161290323	.	25680001	25880000	#FF4848	1	0.875
chr3	25880001	26120000	A.2.2.1.1.1.1.2.1.1.2.1	0.661290322580645	.	25880001	26120000	#FFDADA	1	0.625
chr3	26120001	26520000	A.2.2.2.1.1.1.2.1.2	0.602150537634409	.	26120001	26520000	#FFDADA	1	0.625
chr3	26520001	26600000	A.2.2.2.1.2.2.2	0.583333333333333	.	26520001	26600000	#FFDADA	1	0.625
chr3	26600001	26800000	A.2.2.2.1.1.1.2.2.2	0.599462365591398	.	26600001	26800000	#FFDADA	1	0.625
chr3	26800001	26920000	A.2.2.2.1.1.2.2.1.2	0.595430107526882	.	26800001	26920000	#FFDADA	1	0.625
chr3	26920001	27040000	A.2.2.2.1.2.2.1	0.584677419354839	.	26920001	27040000	#FFDADA	1	0.625
chr3	27040001	27360000	A.2.2.1.1.1.1.1	0.663978494623656	.	27040001	27360000	#FFDADA	1	0.625
chr3	27360001	27800000	A.1.1.2.2.2.1.2.2.1	0.911290322580645	.	27360001	27800000	#FF0000	1	1
chr3	27800001	28440000	B.1.1.2.1.2.1.1.2.1	0.494623655913978	.	27800001	28440000	#DADAFF	1	0.5
chr3	28440001	28760000	B.1.1.2.1.2.1.1.1.1.2	0.497311827956989	.	28440001	28760000	#DADAFF	1	0.5
chr3	28760001	28920000	A.2.2.2.1.1.1.2.2.1	0.600806451612903	.	28760001	28920000	#FFDADA	1	0.625
chr3	28920001	29080000	A.2.2.1.1.1.1.2.1.1.1	0.662634408602151	.	28920001	29080000	#FFDADA	1	0.625
chr3	29080001	29280000	A.2.2.2.1.1.1.1.2.2	0.604838709677419	.	29080001	29280000	#FFDADA	1	0.625
chr3	29280001	29600000	A.1.2.1.2.2.2.2.1.1.1	0.842741935483871	.	29280001	29600000	#FF4848	1	0.875
chr3	29600001	29800000	A.2.1.1.2.1.1.1	0.752688172043011	.	29600001	29800000	#FF9191	1	0.75
chr3	29800001	30040000	A.2.1.1.2.1.2.2.2	0.740591397849462	.	29800001	30040000	#FF9191	1	0.75
chr3	30040001	30320000	A.1.2.2.1.2.2.1.1.2.1	0.811827956989247	.	30040001	30320000	#FF4848	1	0.875
chr3	30320001	30760000	A.1.1.1.2.1.1.1.2.1.2	0.986559139784946	.	30320001	30760000	#FF0000	1	1
chr3	30760001	31000000	A.1.2.2.1.2.2.2.2	0.80510752688172	.	30760001	31000000	#FF4848	1	0.875
chr3	31000001	31120000	B.1.1.1.1.1.2.2.2.2	0.544354838709677	.	31000001	31120000	#DADAFF	1	0.5
chr3	31120001	31280000	A.2.1.2.2.1.2.2	0.678763440860215	.	31120001	31280000	#FF9191	1	0.75
chr3	31280001	31600000	A.2.1.1.2.2.2.1.1.2	0.733870967741935	.	31280001	31600000	#FF9191	1	0.75
chr3	31600001	31800000	A.1.2.2.1.1.1.2.2.2.2	0.82258064516129	.	31600001	31800000	#FF4848	1	0.875
chr3	31800001	32080000	A.1.1.2.2.1.1.1.1	0.931451612903226	.	31800001	32080000	#FF0000	1	1
chr3	32080001	32240000	A.1.2.2.1.1.1.2.1.1.1	0.829301075268817	.	32080001	32240000	#FF4848	1	0.875
chr3	32240001	32360000	A.2.1.1.2.1.2.1.2	0.744623655913978	.	32240001	32360000	#FF9191	1	0.75
chr3	32360001	32560000	A.1.2.2.1.1.1.1.1.1.1	0.836021505376344	.	32360001	32560000	#FF4848	1	0.875
chr3	32560001	32760000	A.1.2.2.1.1.1.1.2.1	0.831989247311828	.	32560001	32760000	#FF4848	1	0.875
chr3	32760001	32960000	A.2.1.2.1.1.1.1.2	0.724462365591398	.	32760001	32960000	#FF9191	1	0.75
chr3	33000001	33200000	A.2.1.2.1.1.1.1.2	0.724462365591398	.	33000001	33200000	#FF9191	1	0.75
chr3	33200001	33400000	A.2.2.2.1.1.2.2.1.1	0.596774193548387	.	33200001	33400000	#FFDADA	1	0.625
chr3	33400001	33880000	A.2.1.2.1.1.1.2	0.723118279569892	.	33400001	33880000	#FF9191	1	0.75
chr3	33880001	34080000	B.2.1.1.1.1.2.2.1.2.1	0.286290322580645	.	33880001	34080000	#4848FF	1	0.25
chr3	34080001	34360000	B.2.1.2.1.2.2.2.1	0.165322580645161	.	34080001	34360000	#4848FF	1	0.25
chr3	34360001	34520000	B.2.2.1.1.2.1.1.1	0.0913978494623656	.	34360001	34520000	#0000FF	1	0.125
chr3	34520001	34680000	B.2.1.2.1.2.1.2	0.173387096774194	.	34520001	34680000	#4848FF	1	0.25
chr3	34680001	35160000	B.2.2.2.2.2.1	0.00537634408602151	.	34680001	35160000	#0000FF	1	0.125
chr3	35160001	35520000	B.2.2.2.1.2.1.2.2	0.0201612903225806	.	35160001	35520000	#0000FF	1	0.125
chr3	35520001	35920000	B.2.2.2.1.2.1.1.2.2.1	0.0241935483870968	.	35520001	35920000	#0000FF	1	0.125
chr3	35920001	36240000	B.2.2.1.1.2.1.1.2	0.0900537634408602	.	35920001	36240000	#0000FF	1	0.125
chr3	36240001	36560000	B.2.1.1.1.2.2.2.1.1	0.263440860215054	.	36240001	36560000	#4848FF	1	0.25
chr3	36560001	36960000	B.1.1.2.1.2.1.2.2.2.2	0.486559139784946	.	36560001	36960000	#DADAFF	1	0.5
chr3	36960001	37240000	A.1.1.2.2.1.1.1.2.1.2	0.928763440860215	.	36960001	37240000	#FF0000	1	1
chr3	37240001	37320000	A.1.2.2.1.1.1.2.2.1	0.825268817204301	.	37240001	37320000	#FF4848	1	0.875
chr3	37320001	37520000	A.1.1.2.2.2.2.2.2.2	0.903225806451613	.	37320001	37520000	#FF0000	1	1
chr3	37520001	37840000	A.1.1.2.2.1.1.1.2.1.1	0.93010752688172	.	37520001	37840000	#FF0000	1	1
chr3	37840001	38080000	A.1.1.2.2.1.1.1.2.2	0.92741935483871	.	37840001	38080000	#FF0000	1	1
[truncated: 8,596 more rows]
