# Supplementary material for: Systematic inference and comparison of multi-scale chromatin sub-compartments connects spatial organization to cell phenotypes
Source: Nat Commun. 2021 May 10;12:2439. doi: 10.1038/s41467-021-22666-3 (PMC8110550; doi:10.1038/s41467-021-22666-3)
Supplement: Supplementary file 5 — Supplementary Dataset 2 [file 41467_2021_22666_MOESM5_ESM.zip › Supplementary_Data_1_domain_hierarchies_127HiCmaps/GM18486_B_lymphocyte_binsize=40kb.bed]

#fields: chr, pos_start, pos_end, the full compartment label describing the position in the hierachy, normalized compartment domain rank, ., pos_start, pos_end, color based on eight compartment model (A.1.1 - B.2.2), 1, eight compartment score (A.1.1 to B.2.2: 8 to 1 devided by 8)
chr1	560001	600000	B.1.1.1.1.1.1	0.424657534246575	.	560001	600000	#DADAFF	1	0.5
chr1	720001	880000	B.1.1.1.1.1.1	0.424657534246575	.	720001	880000	#DADAFF	1	0.5
chr1	920001	1000000	B.1.1.1.1.1.1	0.424657534246575	.	920001	1000000	#DADAFF	1	0.5
chr1	1040001	1160000	B.1.1.1.1.1.1	0.424657534246575	.	1040001	1160000	#DADAFF	1	0.5
chr1	1200001	1240000	B.1.1.1.1.1.1	0.424657534246575	.	1200001	1240000	#DADAFF	1	0.5
chr1	1280001	1440000	A.2.1.2.1.1.1.2	0.595890410958904	.	1280001	1440000	#FF9191	1	0.75
chr1	1480001	1560000	A.2.1.2.1.1.1.1.1.1	0.602739726027397	.	1480001	1560000	#FF9191	1	0.75
chr1	1560001	1680000	A.2.2.1.1.1.1.2	0.536529680365297	.	1560001	1680000	#FFDADA	1	0.625
chr1	1680001	1840000	A.2.1.1.2.1.2.1.1.1.1	0.626712328767123	.	1680001	1840000	#FF9191	1	0.75
chr1	1840001	2120000	A.2.2.1.1.1.1.1.1	0.542237442922374	.	1840001	2120000	#FFDADA	1	0.625
chr1	2120001	2280000	A.2.1.2.1.1.2.1.1	0.594748858447489	.	2120001	2280000	#FF9191	1	0.75
chr1	2280001	2360000	A.2.1.2.1.2.2.1.1.2.1	0.582191780821918	.	2280001	2360000	#FF9191	1	0.75
chr1	2400001	2600000	A.2.1.2.1.2.2.1.1.2.1	0.582191780821918	.	2400001	2600000	#FF9191	1	0.75
chr1	2680001	3040000	B.1.1.2.1.2.2.1.2	0.376712328767123	.	2680001	3040000	#DADAFF	1	0.5
chr1	3040001	3160000	B.1.1.2.1.2.1.1	0.38013698630137	.	3040001	3160000	#DADAFF	1	0.5
chr1	3160001	3320000	B.1.1.2.1.2.1.2	0.378995433789954	.	3160001	3320000	#DADAFF	1	0.5
chr1	3320001	3520000	A.2.2.2.2.1.1.2.2.2	0.449771689497717	.	3320001	3520000	#FFDADA	1	0.625
chr1	3520001	3840000	A.2.1.2.1.2.1.2.1	0.585616438356164	.	3520001	3840000	#FF9191	1	0.75
chr1	3960001	4360000	B.1.2.1.1.2.2	0.318493150684932	.	3960001	4360000	#9191FF	1	0.375
chr1	4360001	4400000	B.1.2.2.1.1.2.1.2.1	0.284246575342466	.	4360001	4400000	#9191FF	1	0.375
chr1	4440001	4840000	B.1.2.2.1.1.2.1.2.1	0.284246575342466	.	4440001	4840000	#9191FF	1	0.375
chr1	4840001	5040000	B.1.2.2.2.2.1.1.2.2	0.25	.	4840001	5040000	#9191FF	1	0.375
chr1	5040001	5280000	B.2.1.1.2.1.2.1	0.207762557077626	.	5040001	5280000	#4848FF	1	0.25
chr1	5280001	5400000	B.2.1.1.2.1.1.2	0.208904109589041	.	5280001	5400000	#4848FF	1	0.25
chr1	5400001	5600000	B.1.2.2.1.1.2.1.1	0.285388127853881	.	5400001	5600000	#9191FF	1	0.375
chr1	5600001	5720000	B.1.2.2.1.1.2.1.2.2	0.28310502283105	.	5600001	5720000	#9191FF	1	0.375
chr1	5720001	6000000	B.1.1.2.1.2.2.1.1	0.377853881278539	.	5720001	6000000	#DADAFF	1	0.5
chr1	6000001	6240000	A.2.2.1.1.2.1.2.2.1.2	0.522831050228311	.	6000001	6240000	#FFDADA	1	0.625
chr1	6240001	6600000	A.1.2.2.1.2.2.1.1.2	0.732876712328767	.	6240001	6600000	#FF4848	1	0.875
chr1	6600001	6960000	A.1.2.2.1.2.2.1.1.1	0.734018264840183	.	6600001	6960000	#FF4848	1	0.875
chr1	6960001	7440000	B.1.1.1.2.2.1.1	0.393835616438356	.	6960001	7440000	#DADAFF	1	0.5
chr1	7440001	7640000	B.1.1.2.1.2.2.2.1.2	0.374429223744292	.	7440001	7640000	#DADAFF	1	0.5
chr1	7680001	7720000	B.1.1.2.1.2.2.2.1.2	0.374429223744292	.	7680001	7720000	#DADAFF	1	0.5
chr1	7720001	8000000	A.2.2.1.1.2.1.1.1.1.2	0.529680365296804	.	7720001	8000000	#FFDADA	1	0.625
chr1	8000001	8200000	A.2.1.2.1.2.1.1.2.2.2	0.58675799086758	.	8000001	8200000	#FF9191	1	0.75
chr1	8200001	8480000	A.2.1.1.2.1.1.2.2.1.1	0.632420091324201	.	8200001	8480000	#FF9191	1	0.75
chr1	8480001	8640000	A.1.2.2.1.1.1.2.2.2.1	0.762557077625571	.	8480001	8640000	#FF4848	1	0.875
chr1	8640001	8920000	A.1.1.2.1.2.2.2.2.1.1.1.2.2	0.894977168949772	.	8640001	8920000	#FF0000	1	1
chr1	8920001	9080000	A.2.1.1.2.1.1.1.2.2.1.1	0.639269406392694	.	8920001	9080000	#FF9191	1	0.75
chr1	9080001	9240000	A.1.2.1.1.2.1.1.1.1	0.819634703196347	.	9080001	9240000	#FF4848	1	0.875
chr1	9240001	9480000	A.1.2.2.1.2.1.1.1.1	0.747716894977169	.	9240001	9480000	#FF4848	1	0.875
chr1	9480001	9720000	A.1.2.1.1.1.1.2.1.1.2	0.832191780821918	.	9480001	9720000	#FF4848	1	0.875
chr1	9720001	9840000	A.2.1.1.2.1.2.2.1.1.1.2	0.617579908675799	.	9720001	9840000	#FF9191	1	0.75
chr1	9840001	10040000	A.1.2.1.1.2.1.1.1.2	0.818493150684932	.	9840001	10040000	#FF4848	1	0.875
chr1	10040001	10200000	A.1.2.2.1.2.2.2.1.2.1	0.726027397260274	.	10040001	10200000	#FF4848	1	0.875
chr1	10200001	10320000	A.2.1.2.1.1.1.1.1.2	0.601598173515982	.	10200001	10320000	#FF9191	1	0.75
chr1	10320001	10600000	A.1.2.2.1.2.2.2.1.1.2.2.2	0.727168949771689	.	10320001	10600000	#FF4848	1	0.875
chr1	10600001	11040000	A.2.1.1.2.1.1.2.1.1	0.634703196347032	.	10600001	11040000	#FF9191	1	0.75
chr1	11040001	11120000	A.2.2.2.2.1.2.1	0.448630136986301	.	11040001	11120000	#FFDADA	1	0.625
chr1	11120001	11360000	A.1.2.2.1.2.2.2.1.1.2.2.1	0.728310502283105	.	11120001	11360000	#FF4848	1	0.875
chr1	11360001	11720000	A.2.1.2.1.2.1.1.2.2.1.1	0.589041095890411	.	11360001	11720000	#FF9191	1	0.75
chr1	11720001	11960000	A.1.2.2.1.2.1.2.1.2.1.2	0.738584474885845	.	11720001	11960000	#FF4848	1	0.875
chr1	11960001	12000000	A.1.2.1.1.1.1.1.1.1	0.83675799086758	.	11960001	12000000	#FF4848	1	0.875
chr1	12040001	12280000	A.1.2.1.1.1.1.1.1.1	0.83675799086758	.	12040001	12280000	#FF4848	1	0.875
chr1	12280001	12600000	A.1.2.2.1.1.2.1.2.2	0.754566210045662	.	12280001	12600000	#FF4848	1	0.875
chr1	12600001	12760000	A.2.2.2.2.1.1.1.2.1.1	0.455479452054795	.	12600001	12760000	#FFDADA	1	0.625
chr1	12760001	12960000	B.1.1.2.1.1.1.1.2	0.388127853881279	.	12760001	12960000	#DADAFF	1	0.5
chr1	13160001	13240000	B.1.2.1.1.1.2.2.2	0.323059360730594	.	13160001	13240000	#9191FF	1	0.375
chr1	13760001	13960000	B.1.2.1.1.1.2.2.2	0.323059360730594	.	13760001	13960000	#9191FF	1	0.375
chr1	13960001	14120000	A.2.2.1.1.2.1.1.2	0.526255707762557	.	13960001	14120000	#FFDADA	1	0.625
chr1	14120001	14520000	B.1.2.1.1.2.1.1.2	0.320776255707763	.	14120001	14520000	#9191FF	1	0.375
chr1	14520001	14640000	B.1.2.2.2.2.1.1.2.1	0.251141552511416	.	14520001	14640000	#9191FF	1	0.375
chr1	14640001	15280000	B.1.2.2.1.1.2.2	0.281963470319635	.	14640001	15280000	#9191FF	1	0.375
chr1	15280001	15440000	B.1.1.2.1.1.2.2	0.381278538812785	.	15280001	15440000	#DADAFF	1	0.5
chr1	15440001	15840000	A.2.1.2.1.2.2.1.1.1	0.583333333333333	.	15440001	15840000	#FF9191	1	0.75
chr1	15840001	16120000	A.1.1.2.2.2.2.2.2.1.2	0.839041095890411	.	15840001	16120000	#FF0000	1	1
chr1	16120001	16320000	A.1.2.1.1.1.1.1.1.2	0.835616438356164	.	16120001	16320000	#FF4848	1	0.875
chr1	16320001	16880000	A.1.1.2.2.2.2.1.1.1	0.850456621004566	.	16320001	16880000	#FF0000	1	1
chr1	16880001	17040000	A.2.1.1.2.1.2.1.2.1.1	0.623287671232877	.	16880001	17040000	#FF9191	1	0.75
chr1	17040001	17200000	A.2.2.1.1.1.1.1.2.2.2.1	0.538812785388128	.	17040001	17200000	#FFDADA	1	0.625
chr1	17200001	17720000	A.2.1.1.2.1.1.2.1.2	0.633561643835616	.	17200001	17720000	#FF9191	1	0.75
chr1	17720001	18160000	B.1.1.2.1.1.1.2.1.1.1	0.386986301369863	.	17720001	18160000	#DADAFF	1	0.5
chr1	18160001	18440000	B.1.1.2.1.2.2.2.2	0.373287671232877	.	18160001	18440000	#DADAFF	1	0.5
chr1	18440001	18800000	B.1.2.1.1.1.2.2.1	0.324200913242009	.	18440001	18800000	#9191FF	1	0.375
chr1	18800001	19200000	B.1.1.2.1.2.2.2.1.1	0.375570776255708	.	18800001	19200000	#DADAFF	1	0.5
chr1	19200001	19440000	A.2.1.2.1.2.1.2.2	0.584474885844749	.	19200001	19440000	#FF9191	1	0.75
chr1	19440001	19600000	A.2.1.1.2.1.2.2.2.1	0.614155251141553	.	19440001	19600000	#FF9191	1	0.75
chr1	19600001	19720000	A.2.2.2.2.1.1.1.2.2	0.453196347031963	.	19600001	19720000	#FFDADA	1	0.625
chr1	19720001	20160000	A.2.1.2.1.2.2.1.1.2.2	0.581050228310502	.	19720001	20160000	#FF9191	1	0.75
chr1	20160001	20360000	A.2.2.2.2.1.1.2.2.1	0.450913242009132	.	20160001	20360000	#FFDADA	1	0.625
chr1	20360001	20840000	A.2.2.1.1.2.2.2.2	0.517123287671233	.	20360001	20840000	#FFDADA	1	0.625
chr1	20840001	21000000	A.2.2.1.1.2.1.1.1.2.1	0.528538812785388	.	20840001	21000000	#FFDADA	1	0.625
chr1	21000001	21320000	A.1.2.2.1.1.2.1.1.2.1.2	0.757990867579909	.	21000001	21320000	#FF4848	1	0.875
chr1	21320001	21520000	A.1.2.2.1.2.1.2.1.2.1.1	0.73972602739726	.	21320001	21520000	#FF4848	1	0.875
chr1	21520001	21840000	A.2.1.1.2.1.1.2.2.2.2	0.627853881278539	.	21520001	21840000	#FF9191	1	0.75
chr1	21840001	22000000	A.2.2.1.1.1.1.1.2.1	0.541095890410959	.	21840001	22000000	#FFDADA	1	0.625
chr1	22000001	22120000	A.2.1.1.2.1.1.1.2.2.2.2	0.635844748858447	.	22000001	22120000	#FF9191	1	0.75
chr1	22120001	22200000	A.2.1.2.1.1.2.2	0.592465753424658	.	22120001	22200000	#FF9191	1	0.75
chr1	22200001	22320000	A.2.2.1.1.1.1.1.2.2.1	0.539954337899543	.	22200001	22320000	#FFDADA	1	0.625
chr1	22320001	22400000	A.2.1.2.1.1.1.1.2.2.1	0.598173515981735	.	22320001	22400000	#FF9191	1	0.75
chr1	22400001	22760000	A.2.2.1.1.2.1.1.1.2.2	0.527397260273973	.	22400001	22760000	#FFDADA	1	0.625
chr1	22760001	22880000	A.2.2.2.2.1.1.1.2.1.2	0.454337899543379	.	22760001	22880000	#FFDADA	1	0.625
chr1	22880001	23040000	A.2.2.2.2.1.1.2.1	0.452054794520548	.	22880001	23040000	#FFDADA	1	0.625
chr1	23040001	23280000	A.2.2.1.1.2.1.2.2.1.1	0.523972602739726	.	23040001	23280000	#FFDADA	1	0.625
chr1	23280001	23680000	A.1.2.2.1.1.2.1.1.2.1.1	0.759132420091324	.	23280001	23680000	#FF4848	1	0.875
chr1	23680001	23840000	A.1.2.2.1.2.1.2.1.1.2.2.1	0.742009132420091	.	23680001	23840000	#FF4848	1	0.875
chr1	23840001	24040000	A.1.1.2.2.2.2.2.1.1	0.842465753424658	.	23840001	24040000	#FF0000	1	1
chr1	24040001	24320000	A.1.1.2.1.2.2.2.2.1.1.1.1	0.897260273972603	.	24040001	24320000	#FF0000	1	1
chr1	24320001	24480000	A.2.1.1.2.1.2.2.2.2	0.613013698630137	.	24320001	24480000	#FF9191	1	0.75
chr1	24480001	24960000	A.1.2.1.1.2.2.2.1	0.808219178082192	.	24480001	24960000	#FF4848	1	0.875
chr1	24960001	25160000	A.1.2.2.1.2.2.2.1.1.2.1	0.729452054794521	.	24960001	25160000	#FF4848	1	0.875
chr1	25160001	25400000	A.1.2.2.1.1.1.2.2.2.2	0.761415525114155	.	25160001	25400000	#FF4848	1	0.875
chr1	25400001	25560000	A.2.1.2.1.2.2.2.1.1	0.578767123287671	.	25400001	25560000	#FF9191	1	0.75
chr1	25600001	25720000	A.2.2.1.1.1.2.2.2.1	0.53310502283105	.	25600001	25720000	#FFDADA	1	0.625
chr1	25720001	26000000	A.1.2.2.1.1.2.1.1.2.2	0.756849315068493	.	25720001	26000000	#FF4848	1	0.875
chr1	26000001	26120000	A.2.1.2.1.1.1.1.2.1.1	0.600456621004566	.	26000001	26120000	#FF9191	1	0.75
chr1	26120001	26440000	A.1.1.2.2.2.2.2.2.2	0.837899543378995	.	26120001	26440000	#FF0000	1	1
chr1	26440001	26520000	A.2.1.1.2.1.2.2.1.2	0.615296803652968	.	26440001	26520000	#FF9191	1	0.75
chr1	26520001	26800000	A.1.2.1.1.2.1.1.2.2.1	0.815068493150685	.	26520001	26800000	#FF4848	1	0.875
chr1	26800001	27240000	A.1.1.2.1.2.1.1.2.1	0.915525114155251	.	26800001	27240000	#FF0000	1	1
chr1	27240001	27600000	A.1.2.1.1.2.1.1.2.2.2	0.813926940639269	.	27240001	27600000	#FF4848	1	0.875
chr1	27600001	27720000	A.2.1.1.2.1.2.2.1.1.1.1	0.618721461187215	.	27600001	27720000	#FF9191	1	0.75
chr1	27720001	27880000	A.1.2.1.1.1.1.1.2	0.834474885844749	.	27720001	27880000	#FF4848	1	0.875
chr1	27880001	28280000	A.1.1.2.1.2.1.1.2.2.1.2	0.91324200913242	.	27880001	28280000	#FF0000	1	1
chr1	28280001	28440000	A.1.2.2.1.1.1.2.2.1.1	0.764840182648402	.	28280001	28440000	#FF4848	1	0.875
chr1	28440001	28560000	A.1.2.2.1.2.1.2.2.1	0.736301369863014	.	28440001	28560000	#FF4848	1	0.875
chr1	28560001	29000000	A.1.1.2.1.2.1.2.2	0.909817351598174	.	28560001	29000000	#FF0000	1	1
chr1	29000001	29240000	A.1.2.2.1.2.1.2.1.2.2	0.737442922374429	.	29000001	29240000	#FF4848	1	0.875
chr1	29240001	29560000	A.2.1.2.1.2.1.1.2.2.1.2	0.587899543378995	.	29240001	29560000	#FF9191	1	0.75
chr1	29560001	29600000	B.1.1.2.1.1.1.1.1	0.389269406392694	.	29560001	29600000	#DADAFF	1	0.5
chr1	29640001	29840000	B.1.1.2.1.1.1.1.1	0.389269406392694	.	29640001	29840000	#DADAFF	1	0.5
chr1	29840001	29880000	B.1.2.1.1.1.2.1.2	0.325342465753425	.	29840001	29880000	#9191FF	1	0.375
chr1	30000001	30080000	B.1.2.1.1.1.2.1.2	0.325342465753425	.	30000001	30080000	#9191FF	1	0.375
chr1	30080001	31160000	B.1.2.1.1.2.1.2	0.319634703196347	.	30080001	31160000	#9191FF	1	0.375
chr1	31160001	31440000	A.1.2.2.1.2.2.2.1.2.2	0.724885844748858	.	31160001	31440000	#FF4848	1	0.875
chr1	31440001	31520000	A.2.1.2.1.1.1.1.2.2.2	0.59703196347032	.	31440001	31520000	#FF9191	1	0.75
chr1	31520001	31680000	A.2.1.1.2.1.2.1.2.1.2	0.622146118721461	.	31520001	31680000	#FF9191	1	0.75
chr1	31680001	31880000	A.2.1.1.2.1.1.1.2.1	0.64041095890411	.	31680001	31880000	#FF9191	1	0.75
chr1	31880001	32120000	A.1.2.1.1.2.1.1.2.1.2	0.8162100456621	.	31880001	32120000	#FF4848	1	0.875
chr1	32120001	32240000	A.2.1.1.2.1.2.2.1.1.2	0.616438356164384	.	32120001	32240000	#FF9191	1	0.75
chr1	32240001	32440000	A.1.2.1.1.1.1.2.2.2	0.825342465753425	.	32240001	32440000	#FF4848	1	0.875
chr1	32440001	32880000	A.1.1.1.2.1.2.2	0.962328767123288	.	32440001	32880000	#FF0000	1	1
chr1	32880001	33200000	A.1.2.1.1.1.1.2.2.1.2.2	0.82648401826484	.	32880001	33200000	#FF4848	1	0.875
chr1	33200001	33320000	A.1.2.2.1.2.1.2.1.1.1	0.744292237442922	.	33200001	33320000	#FF4848	1	0.875
chr1	33320001	33400000	A.2.1.2.1.1.2.1.2	0.593607305936073	.	33320001	33400000	#FF9191	1	0.75
chr1	33400001	33560000	A.1.2.1.1.2.1.2.1	0.812785388127854	.	33400001	33560000	#FF4848	1	0.875
chr1	33560001	33640000	A.2.2.1.1.1.1.1.2.2.2.2	0.537671232876712	.	33560001	33640000	#FFDADA	1	0.625
chr1	33640001	33960000	A.2.1.1.2.2.1.1.2.2	0.60958904109589	.	33640001	33960000	#FF9191	1	0.75
chr1	33960001	34480000	B.1.1.2.1.1.1.2.2	0.383561643835616	.	33960001	34480000	#DADAFF	1	0.5
chr1	34480001	34920000	B.1.2.1.1.2.1.1.1	0.321917808219178	.	34480001	34920000	#9191FF	1	0.375
chr1	34920001	35240000	B.1.1.2.1.1.1.2.1.1.2	0.385844748858447	.	34920001	35240000	#DADAFF	1	0.5
chr1	35240001	35400000	A.2.2.1.1.2.1.2.2.2	0.521689497716895	.	35240001	35400000	#FFDADA	1	0.625
chr1	35400001	35480000	A.2.1.2.1.2.2.2.2.1	0.57648401826484	.	35400001	35480000	#FF9191	1	0.75
chr1	35480001	35880000	A.1.1.2.2.2.2.1.1.2.2	0.848173515981735	.	35480001	35880000	#FF0000	1	1
chr1	35880001	36120000	A.1.2.1.1.1.1.2.1.2.2	0.829908675799087	.	35880001	36120000	#FF4848	1	0.875
chr1	36120001	36280000	A.2.1.1.2.1.2.1.1.2	0.624429223744292	.	36120001	36280000	#FF9191	1	0.75
chr1	36280001	36560000	A.1.1.2.2.2.2.2.2.1.1	0.840182648401826	.	36280001	36560000	#FF0000	1	1
chr1	36560001	36960000	A.1.1.2.1.2.2.2.2.2	0.889269406392694	.	36560001	36960000	#FF0000	1	1
chr1	36960001	37200000	A.2.2.2.2.2.2.1.1.1	0.429223744292237	.	36960001	37200000	#FFDADA	1	0.625
chr1	37200001	37280000	B.1.1.2.1.1.2.1	0.382420091324201	.	37200001	37280000	#DADAFF	1	0.5
chr1	37280001	37360000	B.1.2.1.1.1.2.1.1	0.32648401826484	.	37280001	37360000	#9191FF	1	0.375
chr1	37360001	37560000	B.1.1.2.1.1.1.2.1.2	0.384703196347032	.	37360001	37560000	#DADAFF	1	0.5
chr1	37560001	37880000	A.2.2.2.2.2.2.1.1.2	0.428082191780822	.	37560001	37880000	#FFDADA	1	0.625
chr1	37880001	38240000	A.1.2.1.1.2.2.2.2.2	0.805936073059361	.	37880001	38240000	#FF4848	1	0.875
chr1	38240001	38440000	A.1.2.1.1.1.1.2.2.1.2.1	0.827625570776256	.	38240001	38440000	#FF4848	1	0.875
chr1	38440001	38720000	A.2.1.1.2.1.1.2.2.2.1.1	0.63013698630137	.	38440001	38720000	#FF9191	1	0.75
chr1	38720001	38880000	A.2.2.2.2.1.1.1.1	0.45662100456621	.	38720001	38880000	#FFDADA	1	0.625
chr1	38880001	39040000	A.2.1.2.1.2.1.1.2.1	0.590182648401826	.	38880001	39040000	#FF9191	1	0.75
chr1	39040001	39320000	A.2.1.2.1.2.2.2.2.2	0.575342465753425	.	39040001	39320000	#FF9191	1	0.75
chr1	39320001	39560000	A.1.2.2.1.2.2.2.1.1.1	0.730593607305936	.	39320001	39560000	#FF4848	1	0.875
chr1	39560001	39880000	A.1.1.2.1.2.2.2.2.1.2.2	0.89041095890411	.	39560001	39880000	#FF0000	1	1
chr1	39880001	40280000	A.1.1.2.1.2.2.2.2.1.2.1	0.891552511415525	.	39880001	40280000	#FF0000	1	1
chr1	40280001	40520000	A.1.1.2.2.2.2.2.1.2	0.841324200913242	.	40280001	40520000	#FF0000	1	1
chr1	40520001	40680000	A.1.2.1.1.1.1.2.1.2.1	0.831050228310502	.	40520001	40680000	#FF4848	1	0.875
chr1	40680001	40760000	A.2.1.1.2.1.1.1.1	0.641552511415525	.	40680001	40760000	#FF9191	1	0.75
chr1	40760001	40880000	A.1.2.2.1.2.1.1.1.2	0.746575342465753	.	40760001	40880000	#FF4848	1	0.875
chr1	40880001	41120000	A.1.2.1.1.2.1.1.2.1.1	0.817351598173516	.	40880001	41120000	#FF4848	1	0.875
chr1	41120001	41480000	A.1.2.1.1.1.1.2.1.1.1	0.833333333333333	.	41120001	41480000	#FF4848	1	0.875
chr1	41480001	41720000	A.2.1.1.2.1.1.2.2.2.1.2	0.628995433789954	.	41480001	41720000	#FF9191	1	0.75
chr1	41720001	41920000	A.2.2.1.1.2.2.2.1	0.518264840182648	.	41720001	41920000	#FFDADA	1	0.625
chr1	41920001	42080000	A.2.2.1.1.2.1.2.1	0.525114155251142	.	41920001	42080000	#FFDADA	1	0.625
chr1	42080001	42360000	A.1.2.2.1.1.2.1.1.1	0.76027397260274	.	42080001	42360000	#FF4848	1	0.875
chr1	42360001	42480000	A.2.2.1.1.1.2.2.1	0.534246575342466	.	42360001	42480000	#FFDADA	1	0.625
chr1	42480001	42640000	A.2.2.1.1.2.1.1.1.1.1	0.530821917808219	.	42480001	42640000	#FFDADA	1	0.625
chr1	42640001	43120000	A.1.2.2.1.2.2.1.2	0.731735159817352	.	42640001	43120000	#FF4848	1	0.875
chr1	43120001	43440000	A.1.2.1.1.2.2.2.2.1	0.807077625570776	.	43120001	43440000	#FF4848	1	0.875
chr1	43440001	43560000	A.2.1.2.1.2.2.2.1.2	0.577625570776256	.	43440001	43560000	#FF9191	1	0.75
chr1	43560001	43760000	A.2.1.1.2.1.1.2.2.1.2	0.631278538812785	.	43560001	43760000	#FF9191	1	0.75
chr1	43760001	43920000	A.1.2.1.1.2.1.2.2	0.811643835616438	.	43760001	43920000	#FF4848	1	0.875
chr1	43920001	44080000	A.2.1.1.2.1.1.1.2.2.1.2	0.638127853881279	.	43920001	44080000	#FF9191	1	0.75
chr1	44080001	44200000	A.2.1.2.1.1.1.1.2.1.2	0.599315068493151	.	44080001	44200000	#FF9191	1	0.75
chr1	44200001	44360000	A.2.1.1.2.1.2.1.1.1.2	0.625570776255708	.	44200001	44360000	#FF9191	1	0.75
chr1	44360001	44520000	A.2.1.1.2.1.1.1.2.2.2.1	0.636986301369863	.	44360001	44520000	#FF9191	1	0.75
chr1	44520001	44680000	A.2.1.2.1.2.2.1.2	0.579908675799087	.	44520001	44680000	#FF9191	1	0.75
chr1	44680001	45200000	A.1.2.2.1.1.2.1.2.1	0.755707762557078	.	44680001	45200000	#FF4848	1	0.875
chr1	45200001	45320000	A.1.2.2.1.2.1.2.2.2	0.735159817351598	.	45200001	45320000	#FF4848	1	0.875
chr1	45320001	45520000	A.1.2.1.1.1.1.2.2.1.1	0.828767123287671	.	45320001	45520000	#FF4848	1	0.875
chr1	45520001	45680000	A.2.1.1.2.1.2.1.2.2.2	0.61986301369863	.	45520001	45680000	#FF9191	1	0.75
chr1	45680001	46040000	A.1.1.1.2.1.1.1.2.1.1.2	0.977168949771689	.	45680001	46040000	#FF0000	1	1
chr1	46040001	46120000	A.1.2.2.1.2.1.2.1.1.2.1	0.743150684931507	.	46040001	46120000	#FF4848	1	0.875
chr1	46120001	46320000	A.1.1.2.1.2.2.2.2.1.1.2.1	0.893835616438356	.	46120001	46320000	#FF0000	1	1
chr1	46320001	46520000	A.1.1.2.1.2.2.2.2.1.1.2.2	0.892694063926941	.	46320001	46520000	#FF0000	1	1
chr1	46520001	46840000	A.1.1.1.1.1.2.2	0.995433789954338	.	46520001	46840000	#FF0000	1	1
chr1	46840001	47240000	A.1.2.1.2.2.1.2.1	0.78310502283105	.	46840001	47240000	#FF4848	1	0.875
chr1	47240001	47680000	B.1.1.1.2.2.1.2	0.392694063926941	.	47240001	47680000	#DADAFF	1	0.5
chr1	47680001	47880000	A.1.2.2.2.2.2.2.1.1	0.686073059360731	.	47680001	47880000	#FF4848	1	0.875
chr1	47880001	48280000	A.2.2.2.2.2.2.2	0.425799086757991	.	47880001	48280000	#FFDADA	1	0.625
chr1	48280001	48520000	B.1.2.1.1.1.1	0.327625570776256	.	48280001	48520000	#9191FF	1	0.375
chr1	48520001	48960000	B.2.2.1.1.1.2.1.1.2	0.105022831050228	.	48520001	48960000	#0000FF	1	0.125
chr1	48960001	49160000	B.1.2.2.2.2.1.1.1	0.252283105022831	.	48960001	49160000	#9191FF	1	0.375
chr1	49160001	49320000	B.1.1.1.1.1.2.2.1.2.1	0.418949771689498	.	49160001	49320000	#DADAFF	1	0.5
chr1	49320001	49800000	B.2.2.2.2.1.2.1	0.0102739726027397	.	49320001	49800000	#0000FF	1	0.125
chr1	49800001	49920000	B.2.2.1.1.1.2.2	0.102739726027397	.	49800001	49920000	#0000FF	1	0.125
chr1	49920001	50320000	B.2.2.2.2.1.2.2.2.2	0.00684931506849315	.	49920001	50320000	#0000FF	1	0.125
chr1	50320001	50520000	B.2.2.2.2.1.1.1.2.2	0.0148401826484018	.	50320001	50520000	#0000FF	1	0.125
chr1	50520001	50800000	B.2.1.2.1.2.1.1.1	0.165525114155251	.	50520001	50800000	#4848FF	1	0.25
chr1	50800001	51160000	A.2.2.1.2.1.1.1.1	0.515981735159817	.	50800001	51160000	#FFDADA	1	0.625
chr1	51160001	51480000	A.1.1.2.2.1.2.1.1.2.1	0.865296803652968	.	51160001	51480000	#FF0000	1	1
chr1	51480001	51720000	A.1.2.1.2.2.1.2.2.2	0.780821917808219	.	51480001	51720000	#FF4848	1	0.875
chr1	51720001	52040000	A.1.1.1.1.2.1.2.2.1	0.988584474885845	.	51720001	52040000	#FF0000	1	1
chr1	52040001	52320000	A.1.1.1.1.2.1.1.2.2	0.992009132420091	.	52040001	52320000	#FF0000	1	1
chr1	52320001	52520000	A.1.1.2.2.2.2.1.2.1.1	0.84703196347032	.	52320001	52520000	#FF0000	1	1
chr1	52520001	52760000	A.1.1.2.2.2.2.1.1.2.1	0.849315068493151	.	52520001	52760000	#FF0000	1	1
chr1	52760001	53040000	A.1.1.1.2.1.1.1.2.1.2	0.976027397260274	.	52760001	53040000	#FF0000	1	1
chr1	53040001	53120000	A.1.2.2.1.1.1.2.2.1.2	0.763698630136986	.	53040001	53120000	#FF4848	1	0.875
chr1	53120001	53400000	A.1.1.1.2.2.1.1.1.2	0.960045662100457	.	53120001	53400000	#FF0000	1	1
chr1	53400001	53640000	A.1.2.2.1.1.2.2.1.1.1	0.753424657534247	.	53400001	53640000	#FF4848	1	0.875
chr1	53640001	53880000	A.1.1.2.2.2.2.1.2.2.2	0.843607305936073	.	53640001	53880000	#FF0000	1	1
chr1	53880001	54040000	A.2.2.1.1.2.2.1.2	0.519406392694064	.	53880001	54040000	#FFDADA	1	0.625
chr1	54040001	54200000	A.2.2.1.1.2.2.1.1	0.520547945205479	.	54040001	54200000	#FFDADA	1	0.625
chr1	54200001	55000000	A.1.1.1.2.1.1.1.1	0.979452054794521	.	54200001	55000000	#FF0000	1	1
chr1	55000001	55320000	A.2.1.1.2.2.1.1.1	0.611872146118721	.	55000001	55320000	#FF9191	1	0.75
chr1	55320001	55760000	A.1.2.2.2.1.1.2.2.2	0.715753424657534	.	55320001	55760000	#FF4848	1	0.875
chr1	55760001	56160000	B.2.1.1.2.1.2.2.2	0.205479452054795	.	55760001	56160000	#4848FF	1	0.25
chr1	56160001	56400000	B.2.2.1.1.1.2.1.1.1.2	0.106164383561644	.	56160001	56400000	#0000FF	1	0.125
chr1	56400001	56800000	B.2.2.1.1.1.2.1.1.1.1	0.107305936073059	.	56400001	56800000	#0000FF	1	0.125
chr1	56800001	57080000	B.2.1.1.2.1.1.1.2.2	0.210045662100457	.	56800001	57080000	#4848FF	1	0.25
chr1	57080001	57160000	B.2.1.1.2.1.1.1.2.1	0.211187214611872	.	57080001	57160000	#4848FF	1	0.25
chr1	57160001	57640000	B.2.2.1.1.1.2.1.2	0.103881278538813	.	57160001	57640000	#0000FF	1	0.125
chr1	57640001	57760000	B.2.1.1.2.1.1.1.1.2	0.212328767123288	.	57640001	57760000	#4848FF	1	0.25
chr1	57760001	58160000	B.2.2.1.1.2.2.2.1	0.0856164383561644	.	57760001	58160000	#0000FF	1	0.125
chr1	58160001	58320000	B.2.1.2.1.2.1.1.2	0.164383561643836	.	58160001	58320000	#4848FF	1	0.25
chr1	58320001	58520000	B.2.1.2.1.1.2.1	0.176940639269406	.	58320001	58520000	#4848FF	1	0.25
chr1	58520001	58920000	B.2.1.1.2.1.2.2.1	0.20662100456621	.	58520001	58920000	#4848FF	1	0.25
chr1	58920001	59160000	A.2.1.1.1.2.1.2.2	0.654109589041096	.	58920001	59160000	#FF9191	1	0.75
chr1	59160001	59520000	A.1.1.1.2.1.1.1.2.2.2	0.972602739726027	.	59160001	59520000	#FF0000	1	1
chr1	59520001	59840000	A.1.1.2.1.1.2.1.1.2	0.925799086757991	.	59520001	59840000	#FF0000	1	1
chr1	59840001	60240000	A.1.1.2.2.1.2.1.1.2.2	0.864155251141553	.	59840001	60240000	#FF0000	1	1
chr1	60240001	60440000	B.1.1.2.2.1.2.2.1.1	0.361872146118721	.	60240001	60440000	#DADAFF	1	0.5
chr1	60440001	60880000	B.2.2.2.1.1.2.1	0.0388127853881279	.	60440001	60880000	#0000FF	1	0.125
chr1	60880001	61320000	B.2.2.2.2.1.2.2.2.1	0.00799086757990868	.	60880001	61320000	#0000FF	1	0.125
chr1	61320001	61440000	B.2.1.1.2.1.1.1.1.1	0.213470319634703	.	61320001	61440000	#4848FF	1	0.25
chr1	61440001	61720000	B.1.2.1.2.2.2.1.1.1	0.299086757990868	.	61440001	61720000	#9191FF	1	0.375
chr1	61720001	61840000	B.1.1.1.1.1.2.2.2.1	0.416666666666667	.	61720001	61840000	#DADAFF	1	0.5
chr1	61840001	62120000	B.1.1.2.2.2.2.1.2.2.2.2	0.334474885844749	.	61840001	62120000	#DADAFF	1	0.5
chr1	62120001	62280000	A.2.2.1.2.1.1.1.2.2	0.513698630136986	.	62120001	62280000	#FFDADA	1	0.625
chr1	62280001	62640000	A.2.2.1.2.2.1.2.2.1	0.493150684931507	.	62280001	62640000	#FFDADA	1	0.625
chr1	62640001	62880000	A.2.1.2.2.1.1.1.2.2.2	0.569634703196347	.	62640001	62880000	#FF9191	1	0.75
chr1	62880001	63040000	A.1.2.1.2.1.1.1.2	0.80365296803653	.	62880001	63040000	#FF4848	1	0.875
chr1	63040001	63320000	A.1.1.2.1.1.2.1.1.1	0.926940639269406	.	63040001	63320000	#FF0000	1	1
chr1	63320001	63800000	A.2.2.2.1.2.2.1	0.464611872146119	.	63320001	63800000	#FFDADA	1	0.625
chr1	63800001	64120000	A.1.2.2.2.1.1.1.2.1	0.721461187214612	.	63800001	64120000	#FF4848	1	0.875
chr1	64120001	64440000	A.2.2.1.2.2.1.2.2.2	0.492009132420091	.	64120001	64440000	#FFDADA	1	0.625
chr1	64440001	64800000	B.1.1.2.2.1.2.2.1.2	0.360730593607306	.	64440001	64800000	#DADAFF	1	0.5
chr1	64800001	65320000	B.1.2.1.2.2.2.1.1.2	0.297945205479452	.	64800001	65320000	#9191FF	1	0.375
chr1	65320001	65480000	A.2.1.1.1.1.1.1.2	0.679223744292237	.	65320001	65480000	#FF9191	1	0.75
chr1	65480001	65720000	A.2.1.2.2.1.1.1.2.2.1.2	0.570776255707763	.	65480001	65720000	#FF9191	1	0.75
chr1	65720001	65960000	B.1.1.1.2.1.2.2.2.1	0.396118721461187	.	65720001	65960000	#DADAFF	1	0.5
chr1	65960001	66080000	B.1.2.2.2.2.2.2.1.1	0.245433789954338	.	65960001	66080000	#9191FF	1	0.375
chr1	66080001	66160000	B.1.2.1.2.1.1.2	0.313926940639269	.	66080001	66160000	#9191FF	1	0.375
chr1	66160001	66440000	A.2.2.2.1.2.1.2.1.2	0.46689497716895	.	66160001	66440000	#FFDADA	1	0.625
chr1	66440001	66720000	B.1.2.2.1.2.1.2.1	0.277397260273973	.	66440001	66720000	#9191FF	1	0.375
chr1	66720001	66960000	A.1.1.2.2.1.2.1.2.2.2	0.858447488584475	.	66720001	66960000	#FF0000	1	1
chr1	66960001	67160000	B.1.1.2.2.2.2.2.1.2.2	0.331050228310502	.	66960001	67160000	#DADAFF	1	0.5
chr1	67160001	67360000	A.2.2.1.2.2.1.2.1.1.1	0.498858447488584	.	67160001	67360000	#FFDADA	1	0.625
chr1	67360001	67680000	A.1.1.1.2.2.2.1.2.1.2	0.945205479452055	.	67360001	67680000	#FF0000	1	1
chr1	67680001	67960000	A.1.1.1.2.2.2.1.2.1.1	0.94634703196347	.	67680001	67960000	#FF0000	1	1
chr1	67960001	68240000	A.1.2.2.2.1.1.1.2.2	0.720319634703196	.	67960001	68240000	#FF4848	1	0.875
chr1	68240001	68600000	B.1.2.2.1.2.1.1.2.1	0.279680365296804	.	68240001	68600000	#9191FF	1	0.375
chr1	68600001	68760000	B.1.1.2.2.2.2.1.2.2.2.1	0.335616438356164	.	68600001	68760000	#DADAFF	1	0.5
chr1	68760001	69000000	B.1.2.2.1.2.1.1.2.2	0.278538812785388	.	68760001	69000000	#9191FF	1	0.375
chr1	69000001	69400000	B.2.2.2.2.1.1.2.2.2	0.0114155251141553	.	69000001	69400000	#0000FF	1	0.125
chr1	69400001	69760000	B.2.2.2.2.1.1.2.2.1	0.0125570776255708	.	69400001	69760000	#0000FF	1	0.125
chr1	69760001	69840000	B.2.1.2.1.1.2.2.1.1.2.2	0.172374429223744	.	69760001	69840000	#4848FF	1	0.25
chr1	69840001	70240000	B.2.2.2.2.1.1.1.2.1	0.0159817351598174	.	69840001	70240000	#0000FF	1	0.125
chr1	70240001	70600000	B.2.2.1.1.2.2.1.1.2.1.1.2	0.0901826484018265	.	70240001	70600000	#0000FF	1	0.125
chr1	70600001	70920000	A.1.2.1.2.2.1.1.1.2	0.785388127853881	.	70600001	70920000	#FF4848	1	0.875
chr1	70920001	71560000	B.2.1.2.1.2.1.2.2.2	0.154109589041096	.	70920001	71560000	#4848FF	1	0.25
chr1	71560001	71880000	B.2.2.2.1.1.2.2.2.1	0.0365296803652968	.	71560001	71880000	#0000FF	1	0.125
chr1	71880001	72120000	B.2.2.1.1.2.2.2.2	0.0844748858447489	.	71880001	72120000	#0000FF	1	0.125
chr1	72120001	72720000	B.2.2.2.2.1.1.2.1	0.0136986301369863	.	72120001	72720000	#0000FF	1	0.125
chr1	72720001	72840000	B.2.1.2.1.2.2.2.1.1	0.151826484018265	.	72720001	72840000	#4848FF	1	0.25
chr1	72840001	73080000	B.2.2.1.1.2.2.1.1.1.1	0.0936073059360731	.	72840001	73080000	#0000FF	1	0.125
chr1	73080001	73400000	B.2.2.2.1.1.2.2.2.2.1	0.0353881278538813	.	73080001	73400000	#0000FF	1	0.125
chr1	73400001	74040000	B.2.2.2.2.1.2.2.1	0.0091324200913242	.	73400001	74040000	#0000FF	1	0.125
chr1	74040001	74240000	B.2.2.1.1.1.1.2.1.1	0.116438356164384	.	74040001	74240000	#0000FF	1	0.125
chr1	74240001	74480000	B.2.1.2.1.1.2.2.2.1.1	0.168949771689498	.	74240001	74480000	#4848FF	1	0.25
chr1	74480001	74600000	B.2.1.2.1.2.1.2.1.2	0.159817351598174	.	74480001	74600000	#4848FF	1	0.25
chr1	74600001	74760000	B.2.1.1.2.2.1.1.1.1	0.204337899543379	.	74600001	74760000	#4848FF	1	0.25
chr1	74760001	74960000	B.2.1.1.2.2.2.1.2.2	0.192922374429224	.	74760001	74960000	#4848FF	1	0.25
chr1	74960001	75240000	A.2.2.2.1.2.2.2.1.2	0.461187214611872	.	74960001	75240000	#FFDADA	1	0.625
chr1	75240001	75760000	B.2.2.1.1.1.1.2.2.2.2	0.108447488584475	.	75240001	75760000	#0000FF	1	0.125
chr1	75760001	75880000	B.1.1.2.2.2.2.2.2.2	0.328767123287671	.	75760001	75880000	#DADAFF	1	0.5
chr1	75880001	76160000	B.2.1.1.2.2.2.2.2	0.189497716894977	.	75880001	76160000	#4848FF	1	0.25
chr1	76160001	76280000	A.2.1.2.2.1.2.1.2.2.1	0.561643835616438	.	76160001	76280000	#FF9191	1	0.75
chr1	76280001	76520000	B.1.1.2.2.1.2.2.2.2.2	0.356164383561644	.	76280001	76520000	#DADAFF	1	0.5
chr1	76520001	76680000	B.1.2.2.1.2.1.2.2.1.1	0.276255707762557	.	76520001	76680000	#9191FF	1	0.375
chr1	76680001	76840000	B.1.2.2.1.2.1.1.1	0.280821917808219	.	76680001	76840000	#9191FF	1	0.375
chr1	76840001	76960000	B.2.1.1.2.2.1.1.1.2.1.2	0.202054794520548	.	76840001	76960000	#4848FF	1	0.25
chr1	76960001	77040000	B.1.2.2.2.2.2.2.1.2.1	0.244292237442922	.	76960001	77040000	#9191FF	1	0.375
chr1	77040001	77280000	B.2.1.2.1.2.1.2.2.1.1.1	0.158675799086758	.	77040001	77280000	#4848FF	1	0.25
chr1	77280001	77360000	B.1.2.2.2.2.2.2.1.2.2	0.243150684931507	.	77280001	77360000	#9191FF	1	0.375
chr1	77360001	77560000	B.1.2.2.2.2.2.2.2.1	0.242009132420091	.	77360001	77560000	#9191FF	1	0.375
chr1	77560001	78040000	A.2.2.1.2.1.1.1.2.1	0.514840182648402	.	77560001	78040000	#FFDADA	1	0.625
chr1	78040001	78280000	A.1.1.1.2.2.2.1.1	0.947488584474886	.	78040001	78280000	#FF0000	1	1
chr1	78280001	78600000	A.1.1.2.1.1.2.1.2.1	0.924657534246575	.	78280001	78600000	#FF0000	1	1
chr1	78600001	78880000	B.1.2.2.1.2.1.2.2.1.2	0.275114155251142	.	78600001	78880000	#9191FF	1	0.375
chr1	78880001	79080000	B.1.2.1.2.1.2.2.2.1	0.307077625570776	.	78880001	79080000	#9191FF	1	0.375
chr1	79080001	79160000	A.2.1.1.1.2.1.1.2.1	0.659817351598174	.	79080001	79160000	#FF9191	1	0.75
chr1	79160001	79600000	B.2.1.1.2.2.2.2.1.2	0.190639269406393	.	79160001	79600000	#4848FF	1	0.25
chr1	79600001	79880000	B.2.1.1.2.2.2.1.1	0.195205479452055	.	79600001	79880000	#4848FF	1	0.25
chr1	79880001	80120000	B.1.1.2.2.2.2.2.2.1	0.329908675799087	.	79880001	80120000	#DADAFF	1	0.5
chr1	80120001	80360000	A.2.2.2.1.2.2.2.1.1.2	0.462328767123288	.	80120001	80360000	#FFDADA	1	0.625
chr1	80360001	80640000	B.2.1.2.1.1.2.2.2.2	0.166666666666667	.	80360001	80640000	#4848FF	1	0.25
chr1	80640001	80920000	B.2.2.1.1.2.1.1.2.2	0.0981735159817352	.	80640001	80920000	#0000FF	1	0.125
chr1	80920001	81440000	B.2.2.2.2.1.1.1.1.1	0.0182648401826484	.	80920001	81440000	#0000FF	1	0.125
chr1	81440001	81680000	B.2.2.1.1.2.2.1.2	0.0867579908675799	.	81440001	81680000	#0000FF	1	0.125
chr1	81680001	81760000	B.2.1.2.1.1.2.2.1.1.2.1	0.17351598173516	.	81680001	81760000	#4848FF	1	0.25
chr1	81760001	82040000	B.2.1.1.2.2.1.1.2.1	0.199771689497717	.	81760001	82040000	#4848FF	1	0.25
chr1	82040001	82440000	B.2.2.1.1.1.1.2.2.2.1.1	0.110730593607306	.	82040001	82440000	#0000FF	1	0.125
chr1	82440001	82520000	B.2.1.1.2.2.1.1.1.2.2	0.200913242009132	.	82440001	82520000	#4848FF	1	0.25
chr1	82520001	82800000	B.2.1.2.1.1.1.2.2.2.2	0.178082191780822	.	82520001	82800000	#4848FF	1	0.25
chr1	82800001	82880000	B.2.1.2.1.1.1.1.2.2	0.186073059360731	.	82800001	82880000	#4848FF	1	0.25
chr1	82880001	83240000	B.2.2.2.2.1.1.1.1.2	0.0171232876712329	.	82880001	83240000	#0000FF	1	0.125
chr1	83240001	83320000	B.2.1.2.1.1.1.1.2.1	0.187214611872146	.	83240001	83320000	#4848FF	1	0.25
chr1	83320001	83560000	B.2.2.2.1.1.1.1.1	0.0422374429223744	.	83320001	83560000	#0000FF	1	0.125
chr1	83560001	83840000	B.2.1.2.1.2.2.2.1.2.1	0.150684931506849	.	83560001	83840000	#4848FF	1	0.25
chr1	83840001	84040000	B.1.2.1.2.1.2.2.2.2	0.305936073059361	.	83840001	84040000	#9191FF	1	0.375
chr1	84040001	84400000	B.2.1.2.1.1.1.2.2.1.2	0.180365296803653	.	84040001	84400000	#4848FF	1	0.25
chr1	84400001	84680000	A.2.2.2.1.2.1.1.2.1.1	0.473744292237443	.	84400001	84680000	#FFDADA	1	0.625
chr1	84680001	84920000	A.2.1.2.2.1.1.1.2.1	0.573059360730594	.	84680001	84920000	#FF9191	1	0.75
chr1	84920001	85160000	A.1.1.2.2.1.2.1.2.2.1.2	0.85958904109589	.	84920001	85160000	#FF0000	1	1
chr1	85160001	85360000	A.2.1.1.1.1.1.1.1	0.680365296803653	.	85160001	85360000	#FF9191	1	0.75
chr1	85360001	85560000	A.1.2.1.2.2.1.2.2.1	0.781963470319635	.	85360001	85560000	#FF4848	1	0.875
chr1	85560001	85760000	A.2.1.2.2.1.1.1.2.2.1.1	0.571917808219178	.	85560001	85760000	#FF9191	1	0.75
chr1	85760001	85920000	B.1.1.2.2.1.2.1.1.1	0.365296803652968	.	85760001	85920000	#DADAFF	1	0.5
chr1	85920001	86040000	B.1.1.2.2.1.2.1.2	0.363013698630137	.	85920001	86040000	#DADAFF	1	0.5
chr1	86040001	86200000	A.2.2.1.2.2.1.2.1.2.2	0.494292237442922	.	86040001	86200000	#FFDADA	1	0.625
chr1	86200001	86360000	B.1.1.2.2.2.2.2.1.1	0.333333333333333	.	86200001	86360000	#DADAFF	1	0.5
chr1	86360001	86520000	A.2.2.2.1.2.2.2.2.2.2	0.457762557077626	.	86360001	86520000	#FFDADA	1	0.625
chr1	86520001	86800000	B.2.1.2.1.1.2.2.2.1.2	0.167808219178082	.	86520001	86800000	#4848FF	1	0.25
chr1	86800001	86960000	A.2.2.2.1.2.1.2.1.1.2	0.468036529680365	.	86800001	86960000	#FFDADA	1	0.625
chr1	86960001	87160000	B.1.1.2.2.2.2.1.2.2.1	0.33675799086758	.	86960001	87160000	#DADAFF	1	0.5
chr1	87160001	87320000	A.2.1.2.2.1.2.1.2.2.2	0.560502283105023	.	87160001	87320000	#FF9191	1	0.75
chr1	87320001	87560000	A.1.2.1.2.2.1.1.2	0.784246575342466	.	87320001	87560000	#FF4848	1	0.875
chr1	87560001	87760000	A.2.2.2.1.2.2.2.2.2.1	0.458904109589041	.	87560001	87760000	#FFDADA	1	0.625
chr1	87760001	87920000	A.2.2.1.2.2.1.2.1.2.1	0.495433789954338	.	87760001	87920000	#FFDADA	1	0.625
chr1	87920001	88200000	B.1.1.1.2.1.2.1.1	0.399543378995434	.	87920001	88200000	#DADAFF	1	0.5
chr1	88200001	88400000	B.1.1.1.1.1.2.2.2.2.1	0.415525114155251	.	88200001	88400000	#DADAFF	1	0.5
chr1	88400001	88520000	B.1.2.1.2.1.2.1.1.1	0.312785388127854	.	88400001	88520000	#9191FF	1	0.375
chr1	88520001	88800000	B.2.1.1.2.2.2.2.1.1	0.191780821917808	.	88520001	88800000	#4848FF	1	0.25
chr1	88800001	89080000	B.2.1.1.2.2.1.1.2.2	0.198630136986301	.	88800001	89080000	#4848FF	1	0.25
chr1	89080001	89440000	A.1.2.1.2.1.1.1.1	0.804794520547945	.	89080001	89440000	#FF4848	1	0.875
chr1	89440001	89600000	A.1.1.2.1.1.2.2.2.1	0.918949771689498	.	89440001	89600000	#FF0000	1	1
chr1	89600001	89680000	A.1.2.2.1.1.1.1	0.769406392694064	.	89600001	89680000	#FF4848	1	0.875
chr1	89680001	89840000	A.1.1.2.1.1.2.2.1.2	0.920091324200913	.	89680001	89840000	#FF0000	1	1
chr1	89840001	90080000	A.1.1.2.2.1.2.2.1.1	0.857305936073059	.	89840001	90080000	#FF0000	1	1
chr1	90080001	90240000	A.1.1.2.2.1.2.1.2.1.1	0.863013698630137	.	90080001	90240000	#FF0000	1	1
chr1	90240001	90520000	A.1.2.1.2.2.1.1.1.1	0.786529680365297	.	90240001	90520000	#FF4848	1	0.875
chr1	90520001	90760000	B.2.1.2.1.1.1.2.1.2	0.182648401826484	.	90520001	90760000	#4848FF	1	0.25
chr1	90760001	90920000	B.2.1.2.1.1.2.2.1.1.1.2	0.174657534246575	.	90760001	90920000	#4848FF	1	0.25
chr1	90920001	91160000	B.2.1.2.1.2.1.2.2.1.1.2	0.157534246575342	.	90920001	91160000	#4848FF	1	0.25
chr1	91160001	91360000	B.1.1.2.2.2.2.1.2.1.1	0.339041095890411	.	91160001	91360000	#DADAFF	1	0.5
chr1	91360001	91560000	A.2.1.2.2.1.2.1.2.1	0.562785388127854	.	91360001	91560000	#FF9191	1	0.75
chr1	91560001	91920000	B.2.1.1.2.2.1.2.1	0.197488584474886	.	91560001	91920000	#4848FF	1	0.25
chr1	91920001	92320000	A.2.2.1.2.2.1.2.1.1.2.2	0.496575342465753	.	91920001	92320000	#FFDADA	1	0.625
chr1	92320001	92720000	B.1.1.1.2.1.2.2.2.2	0.394977168949772	.	92320001	92720000	#DADAFF	1	0.5
chr1	92720001	92920000	A.1.2.2.2.2.2.2.1.2	0.684931506849315	.	92720001	92920000	#FF4848	1	0.875
chr1	92920001	93080000	A.1.1.2.2.1.2.1.1.1	0.866438356164384	.	92920001	93080000	#FF0000	1	1
chr1	93080001	93280000	A.2.1.2.2.1.2.1.1	0.563926940639269	.	93080001	93280000	#FF9191	1	0.75
chr1	93280001	93760000	A.1.1.1.1.2.1.1.2.1	0.993150684931507	.	93280001	93760000	#FF0000	1	1
chr1	93760001	93840000	A.1.2.2.1.2.2.2.2	0.723744292237443	.	93760001	93840000	#FF4848	1	0.875
chr1	93840001	94080000	A.2.1.1.2.2.2.2.1	0.605022831050228	.	93840001	94080000	#FF9191	1	0.75
chr1	94080001	94400000	A.1.1.2.2.1.2.2.1.2.2	0.855022831050228	.	94080001	94400000	#FF0000	1	1
chr1	94400001	94760000	B.1.1.1.2.1.2.2.1	0.397260273972603	.	94400001	94760000	#DADAFF	1	0.5
chr1	94760001	95000000	A.2.2.1.2.2.1.1.2.2.1	0.501141552511416	.	94760001	95000000	#FFDADA	1	0.625
chr1	95000001	95320000	B.1.1.1.1.1.2.2.1.2.2	0.417808219178082	.	95000001	95320000	#DADAFF	1	0.5
chr1	95320001	95560000	A.2.2.1.2.2.1.2.1.1.2.1	0.497716894977169	.	95320001	95560000	#FFDADA	1	0.625
chr1	95560001	95760000	B.1.2.2.2.2.2.2.2.2.2	0.23972602739726	.	95560001	95760000	#9191FF	1	0.375
chr1	95760001	95960000	B.2.1.2.1.2.2.2.1.2.2	0.149543378995434	.	95760001	95960000	#4848FF	1	0.25
chr1	95960001	96120000	B.2.2.2.1.1.1.2	0.0399543378995434	.	95960001	96120000	#0000FF	1	0.125
chr1	96120001	96360000	B.2.2.2.1.1.2.2.1	0.0376712328767123	.	96120001	96360000	#0000FF	1	0.125
chr1	96360001	96440000	B.2.1.2.1.2.2.2.2	0.148401826484018	.	96360001	96440000	#4848FF	1	0.25
chr1	96440001	96680000	B.2.2.2.1.1.1.1.2	0.0410958904109589	.	96440001	96680000	#0000FF	1	0.125
chr1	96680001	96880000	B.2.1.2.1.2.1.2.2.1.2.1	0.156392694063927	.	96680001	96880000	#4848FF	1	0.25
chr1	96880001	97160000	B.2.1.2.1.1.1.2.1.1.2	0.1837899543379	.	96880001	97160000	#4848FF	1	0.25
chr1	97160001	97320000	A.2.2.2.1.2.1.2.2	0.465753424657534	.	97160001	97320000	#FFDADA	1	0.625
chr1	97320001	97560000	B.2.1.2.1.1.1.2.2.1.1	0.181506849315068	.	97320001	97560000	#4848FF	1	0.25
chr1	97560001	97880000	B.1.1.2.2.2.2.2.1.2.1	0.332191780821918	.	97560001	97880000	#DADAFF	1	0.5
chr1	97880001	98000000	A.2.2.2.1.2.2.2.1.1.1	0.463470319634703	.	97880001	98000000	#FFDADA	1	0.625
chr1	98000001	98200000	B.1.1.1.1.1.2.2.2.2.2	0.414383561643836	.	98000001	98200000	#DADAFF	1	0.5
chr1	98200001	98440000	A.2.2.2.1.2.2.2.2.1	0.460045662100457	.	98200001	98440000	#FFDADA	1	0.625
chr1	98440001	98760000	B.2.1.2.1.2.1.2.2.1.2.2	0.155251141552511	.	98440001	98760000	#4848FF	1	0.25
chr1	98760001	98960000	B.2.2.1.1.2.2.1.1.1.2	0.0924657534246575	.	98760001	98960000	#0000FF	1	0.125
chr1	98960001	99080000	B.2.2.1.1.1.1.1	0.117579908675799	.	98960001	99080000	#0000FF	1	0.125
chr1	99080001	99280000	B.2.1.2.1.1.1.2.2.2.1	0.179223744292237	.	99080001	99280000	#4848FF	1	0.25
chr1	99280001	99600000	B.2.2.1.1.1.1.2.2.2.1.2	0.10958904109589	.	99280001	99600000	#0000FF	1	0.125
chr1	99600001	99720000	B.2.1.2.1.1.1.1.1	0.188356164383562	.	99600001	99720000	#4848FF	1	0.25
chr1	99720001	99880000	B.2.1.2.1.2.1.2.1.1.1.2	0.162100456621005	.	99720001	99880000	#4848FF	1	0.25
chr1	99880001	100200000	B.1.2.2.1.2.1.2.2.2.2	0.272831050228311	.	99880001	100200000	#9191FF	1	0.375
chr1	100200001	100440000	A.1.1.2.2.1.2.1.2.1.2	0.861872146118721	.	100200001	100440000	#FF0000	1	1
chr1	100440001	100640000	A.1.1.1.2.2.2.2.1	0.942922374429224	.	100440001	100640000	#FF0000	1	1
chr1	100640001	100960000	A.1.1.2.2.1.2.1.2.2.1.1	0.860730593607306	.	100640001	100960000	#FF0000	1	1
chr1	100960001	101320000	A.2.2.2.1.2.1.2.1.1.1	0.469178082191781	.	100960001	101320000	#FFDADA	1	0.625
chr1	101320001	101720000	A.1.1.1.2.2.2.1.2.2	0.944063926940639	.	101320001	101720000	#FF0000	1	1
chr1	101720001	101920000	A.1.1.2.1.1.2.1.2.2	0.92351598173516	.	101720001	101920000	#FF0000	1	1
chr1	101920001	102200000	B.1.1.2.2.1.2.1.1.2	0.364155251141553	.	101920001	102200000	#DADAFF	1	0.5
chr1	102200001	102480000	B.2.2.1.1.1.1.2.2.1	0.111872146118721	.	102200001	102480000	#0000FF	1	0.125
chr1	102480001	102760000	B.2.2.1.1.2.2.1.1.2.1.1.1	0.091324200913242	.	102480001	102760000	#0000FF	1	0.125
chr1	102760001	103080000	B.2.2.1.1.2.2.1.1.2.2	0.0878995433789954	.	102760001	103080000	#0000FF	1	0.125
chr1	103080001	103480000	B.2.2.1.1.2.2.1.1.2.1.2	0.089041095890411	.	103080001	103480000	#0000FF	1	0.125
chr1	103480001	103600000	B.2.1.1.2.2.1.1.1.2.1.1	0.203196347031963	.	103480001	103600000	#4848FF	1	0.25
chr1	103600001	103800000	B.2.1.2.1.1.1.2.1.1.1	0.184931506849315	.	103600001	103800000	#4848FF	1	0.25
chr1	103880001	103920000	B.2.1.2.1.1.1.2.1.1.1	0.184931506849315	.	103880001	103920000	#4848FF	1	0.25
chr1	104000001	104160000	B.2.1.2.1.1.1.2.1.1.1	0.184931506849315	.	104000001	104160000	#4848FF	1	0.25
chr1	104160001	104200000	B.2.2.1.1.1.1.2.1.2.2	0.113013698630137	.	104160001	104200000	#0000FF	1	0.125
chr1	104280001	104600000	B.2.2.1.1.1.1.2.1.2.2	0.113013698630137	.	104280001	104600000	#0000FF	1	0.125
chr1	104600001	104880000	B.2.1.2.1.1.2.2.1.2.2	0.170091324200913	.	104600001	104880000	#4848FF	1	0.25
chr1	104880001	105160000	B.2.1.2.1.2.1.2.1.1.1.1	0.16324200913242	.	104880001	105160000	#4848FF	1	0.25
chr1	105160001	105360000	B.1.2.1.2.1.2.2.1	0.308219178082192	.	105160001	105360000	#9191FF	1	0.375
chr1	105360001	105560000	B.2.1.2.1.1.2.2.1.2.1	0.171232876712329	.	105360001	105560000	#4848FF	1	0.25
chr1	105560001	105760000	B.2.1.2.1.2.1.2.1.1.2	0.160958904109589	.	105560001	105760000	#4848FF	1	0.25
chr1	105760001	105880000	B.2.2.1.1.2.1.1.1.2	0.100456621004566	.	105760001	105880000	#0000FF	1	0.125
chr1	105880001	106120000	B.2.2.1.1.2.1.1.2.1	0.0993150684931507	.	105880001	106120000	#0000FF	1	0.125
chr1	106120001	106440000	B.2.2.1.1.2.1.2.1.2	0.0958904109589041	.	106120001	106440000	#0000FF	1	0.125
chr1	106440001	106600000	B.2.2.1.1.2.1.1.1.1	0.101598173515982	.	106440001	106600000	#0000FF	1	0.125
chr1	106600001	106800000	B.2.2.1.1.2.1.2.1.1	0.0970319634703196	.	106600001	106800000	#0000FF	1	0.125
chr1	106800001	107120000	B.2.2.2.1.1.2.2.2.2.2	0.0342465753424658	.	106800001	107120000	#0000FF	1	0.125
chr1	107120001	107320000	B.2.2.1.1.1.1.2.1.2.1.1	0.115296803652968	.	107120001	107320000	#0000FF	1	0.125
chr1	107320001	107560000	B.2.1.1.2.2.2.1.2.1	0.194063926940639	.	107320001	107560000	#4848FF	1	0.25
chr1	107560001	107760000	B.1.2.2.1.2.1.2.2.2.1	0.273972602739726	.	107560001	107760000	#9191FF	1	0.375
chr1	107760001	107920000	B.1.2.1.2.1.2.1.2.2	0.309360730593607	.	107760001	107920000	#9191FF	1	0.375
chr1	107920001	108080000	B.1.1.1.2.1.2.1.2	0.398401826484018	.	107920001	108080000	#DADAFF	1	0.5
chr1	108080001	108280000	B.1.2.2.2.2.2.2.2.2.1	0.240867579908676	.	108080001	108280000	#9191FF	1	0.375
chr1	108280001	108560000	B.1.1.2.2.1.2.2.2.1.1	0.35958904109589	.	108280001	108560000	#DADAFF	1	0.5
chr1	108560001	108760000	B.1.2.1.2.1.2.1.1.2	0.311643835616438	.	108560001	108760000	#9191FF	1	0.375
chr1	108840001	108920000	B.1.2.1.2.1.2.1.1.2	0.311643835616438	.	108840001	108920000	#9191FF	1	0.375
chr1	109000001	109040000	B.1.2.1.2.1.2.1.1.2	0.311643835616438	.	109000001	109040000	#9191FF	1	0.375
chr1	109040001	109240000	A.1.2.2.2.1.1.1.1	0.722602739726027	.	109040001	109240000	#FF4848	1	0.875
chr1	109240001	109520000	A.1.1.2.1.1.2.2.1.1.2	0.921232876712329	.	109240001	109520000	#FF0000	1	1
chr1	109520001	109760000	A.1.1.1.2.1.1.1.2.2.1.2	0.973744292237443	.	109520001	109760000	#FF0000	1	1
chr1	109760001	109840000	A.1.2.2.1.2.1.1.2	0.745433789954338	.	109760001	109840000	#FF4848	1	0.875
chr1	109840001	110080000	A.1.1.1.2.1.1.1.2.2.1.1	0.974885844748858	.	109840001	110080000	#FF0000	1	1
chr1	110080001	110320000	A.1.1.2.1.2.2.2.1.2	0.898401826484018	.	110080001	110320000	#FF0000	1	1
chr1	110320001	110560000	A.1.1.2.2.2.2.1.2.2.1	0.844748858447489	.	110320001	110560000	#FF0000	1	1
chr1	110560001	110840000	A.1.2.1.1.1.2.1.2.2	0.821917808219178	.	110560001	110840000	#FF4848	1	0.875
chr1	110840001	111000000	A.1.2.1.1.1.2.1.1	0.824200913242009	.	110840001	111000000	#FF4848	1	0.875
chr1	111000001	111120000	A.2.1.1.2.2.2.1.2	0.606164383561644	.	111000001	111120000	#FF9191	1	0.75
chr1	111120001	111360000	A.1.1.2.1.2.2.2.1.1	0.899543378995434	.	111120001	111360000	#FF0000	1	1
chr1	111360001	111640000	A.1.1.2.1.1.2.2.2.2	0.917808219178082	.	111360001	111640000	#FF0000	1	1
chr1	111640001	111920000	A.1.1.2.1.1.2.2.1.1.1	0.922374429223744	.	111640001	111920000	#FF0000	1	1
chr1	111920001	112080000	A.1.2.2.1.1.2.2.1.1.2.2	0.751141552511416	.	111920001	112080000	#FF4848	1	0.875
chr1	112080001	112240000	A.1.1.2.2.1.2.2.2	0.853881278538813	.	112080001	112240000	#FF0000	1	1
chr1	112240001	112840000	A.2.2.1.2.2.1.1.1	0.503424657534247	.	112240001	112840000	#FFDADA	1	0.625
chr1	112840001	113120000	A.1.2.2.2.1.1.2.2.1.1	0.718036529680365	.	112840001	113120000	#FF4848	1	0.875
chr1	113120001	113280000	A.1.1.2.2.2.2.1.2.1.2	0.845890410958904	.	113120001	113280000	#FF0000	1	1
chr1	113280001	113440000	A.2.1.1.2.2.2.1.1	0.607305936073059	.	113280001	113440000	#FF9191	1	0.75
chr1	113440001	113600000	A.1.2.2.1.1.2.2.1.1.2.1	0.752283105022831	.	113440001	113600000	#FF4848	1	0.875
chr1	113600001	113880000	A.2.2.1.2.2.1.1.2.2.2	0.5	.	113600001	113880000	#FFDADA	1	0.625
chr1	113880001	114240000	B.1.1.2.2.2.2.1.1	0.340182648401826	.	113880001	114240000	#DADAFF	1	0.5
chr1	114240001	114520000	A.1.1.1.2.2.2.2.2	0.941780821917808	.	114240001	114520000	#FF0000	1	1
chr1	114520001	114960000	A.2.1.2.2.1.1.1.1	0.574200913242009	.	114520001	114960000	#FF9191	1	0.75
chr1	114960001	115120000	A.1.2.2.1.1.2.2.1.2	0.75	.	114960001	115120000	#FF4848	1	0.875
chr1	115120001	115360000	A.2.1.1.1.2.1.2.1.1	0.657534246575342	.	115120001	115360000	#FF9191	1	0.75
chr1	115360001	115600000	B.1.2.2.1.1.1.1	0.288812785388128	.	115360001	115600000	#9191FF	1	0.375
chr1	115600001	115680000	B.1.2.1.2.1.2.1.2.1	0.310502283105023	.	115600001	115680000	#9191FF	1	0.375
chr1	115680001	116160000	B.1.2.2.2.2.1.2.1	0.248858447488584	.	115680001	116160000	#9191FF	1	0.375
chr1	116160001	116360000	B.1.1.2.2.1.2.2.2.2.1	0.357305936073059	.	116160001	116360000	#DADAFF	1	0.5
chr1	116360001	116680000	B.1.1.2.2.1.2.2.2.1.2	0.358447488584475	.	116360001	116680000	#DADAFF	1	0.5
chr1	116680001	116880000	A.2.2.2.1.2.1.1.1	0.474885844748858	.	116680001	116880000	#FFDADA	1	0.625
chr1	116880001	117080000	A.2.1.1.1.2.1.2.1.2.2	0.655251141552511	.	116880001	117080000	#FF9191	1	0.75
chr1	117080001	117160000	A.1.2.2.2.1.1.2.2.1.2	0.71689497716895	.	117080001	117160000	#FF4848	1	0.875
chr1	117160001	117680000	A.1.1.2.2.1.2.2.1.2.1	0.856164383561644	.	117160001	117680000	#FF0000	1	1
chr1	117680001	117880000	A.2.2.2.1.2.1.1.2.2.2	0.470319634703196	.	117680001	117880000	#FFDADA	1	0.625
chr1	117880001	118120000	A.2.1.1.1.2.1.1.2.2	0.658675799086758	.	117880001	118120000	#FF9191	1	0.75
chr1	118120001	118280000	A.2.1.1.1.2.1.2.1.2.1	0.656392694063927	.	118120001	118280000	#FF9191	1	0.75
chr1	118280001	118520000	A.2.2.2.1.2.1.1.2.1.2	0.472602739726027	.	118280001	118520000	#FFDADA	1	0.625
chr1	118520001	118840000	B.2.1.1.2.2.1.2.2	0.19634703196347	.	118520001	118840000	#4848FF	1	0.25
chr1	118840001	119000000	B.2.1.2.1.1.2.2.1.1.1.1	0.175799086757991	.	118840001	119000000	#4848FF	1	0.25
chr1	119000001	119160000	B.2.2.1.1.2.1.2.2	0.0947488584474886	.	119000001	119160000	#0000FF	1	0.125
chr1	119160001	119360000	B.2.2.1.1.1.1.2.1.2.1.2	0.114155251141553	.	119160001	119360000	#0000FF	1	0.125
chr1	119360001	119640000	B.1.1.2.2.2.2.1.2.1.2	0.337899543378995	.	119360001	119640000	#DADAFF	1	0.5
chr1	119640001	119800000	A.2.2.2.1.2.1.1.2.2.1	0.471461187214612	.	119640001	119800000	#FFDADA	1	0.625
chr1	119800001	120120000	B.1.1.1.1.1.2.2.1.1	0.420091324200913	.	119800001	120120000	#DADAFF	1	0.5
chr1	120120001	120560000	A.2.1.2.2.1.2.2	0.559360730593607	.	120120001	120560000	#FF9191	1	0.75
chr1	120560001	120720000	A.2.2.1.2.2.1.1.2.1	0.502283105022831	.	120560001	120720000	#FFDADA	1	0.625
chr1	120760001	120800000	A.2.2.1.2.2.1.1.2.1	0.502283105022831	.	120760001	120800000	#FFDADA	1	0.625
chr1	120880001	120920000	A.2.2.1.2.2.1.1.2.1	0.502283105022831	.	120880001	120920000	#FFDADA	1	0.625
chr1	121080001	121120000	A.2.2.1.2.2.1.1.2.1	0.502283105022831	.	121080001	121120000	#FFDADA	1	0.625
chr1	121120001	121360000	B.2.1.2.1.2.2.1	0.15296803652968	.	121120001	121360000	#4848FF	1	0.25
chr1	142800001	142840000	B.1.2.2.2.2.2.1	0.246575342465753	.	142800001	142840000	#9191FF	1	0.375
chr1	142880001	142920000	B.1.2.2.2.2.2.1	0.246575342465753	.	142880001	142920000	#9191FF	1	0.375
chr1	143120001	143240000	B.1.2.2.2.2.2.1	0.246575342465753	.	143120001	143240000	#9191FF	1	0.375
chr1	143440001	143480000	B.1.2.2.2.2.2.1	0.246575342465753	.	143440001	143480000	#9191FF	1	0.375
chr1	143960001	144080000	A.2.1.1.2.2.2.2.2	0.603881278538813	.	143960001	144080000	#FF9191	1	0.75
chr1	144520001	144560000	A.2.1.1.2.2.2.2.2	0.603881278538813	.	144520001	144560000	#FF9191	1	0.75
chr1	144560001	144600000	B.1.1.1.1.1.2.1.2.1	0.422374429223744	.	144560001	144600000	#DADAFF	1	0.5
chr1	144640001	144720000	B.1.1.1.1.1.2.1.2.1	0.422374429223744	.	144640001	144720000	#DADAFF	1	0.5
chr1	144800001	145120000	A.1.2.2.2.1.1.2.1	0.719178082191781	.	144800001	145120000	#FF4848	1	0.875
chr1	145120001	145320000	A.2.1.1.1.1.1.2.2	0.672374429223744	.	145120001	145320000	#FF9191	1	0.75
chr1	145360001	145840000	A.1.1.1.1.2.1.2.2.2	0.987442922374429	.	145360001	145840000	#FF0000	1	1
chr1	146320001	146400000	A.2.1.2.2.1.1.2.2.1.2	0.5662100456621	.	146320001	146400000	#FF9191	1	0.75
chr1	146440001	146760000	A.2.1.2.2.1.1.2.2.1.2	0.5662100456621	.	146440001	146760000	#FF9191	1	0.75
chr1	146760001	147240000	B.1.1.1.1.2.2.1.2	0.406392694063927	.	146760001	147240000	#DADAFF	1	0.5
chr1	147240001	147440000	A.2.2.1.2.2.2.1.2.2	0.488584474885845	.	147240001	147440000	#FFDADA	1	0.625
chr1	147680001	147840000	A.2.2.1.2.2.2.1.2.2	0.488584474885845	.	147680001	147840000	#FFDADA	1	0.625
chr1	148520001	148560000	A.2.2.1.2.2.2.1.2.2	0.488584474885845	.	148520001	148560000	#FFDADA	1	0.625
chr1	148840001	148960000	B.2.1.1.1.2.1.1	0.220319634703196	.	148840001	148960000	#4848FF	1	0.25
chr1	149000001	149200000	B.2.1.1.1.2.1.1	0.220319634703196	.	149000001	149200000	#4848FF	1	0.25
chr1	149200001	149320000	B.1.1.2.2.1.1.2.1.1	0.371004566210046	.	149200001	149320000	#DADAFF	1	0.5
chr1	149320001	149440000	B.1.1.1.1.1.2.1.2.2	0.421232876712329	.	149320001	149440000	#DADAFF	1	0.5
chr1	149640001	149760000	B.1.1.1.1.1.2.1.2.2	0.421232876712329	.	149640001	149760000	#DADAFF	1	0.5
chr1	149760001	150200000	A.1.1.1.1.2.1.2.1.2	0.98972602739726	.	149760001	150200000	#FF0000	1	1
chr1	150200001	150480000	A.1.1.2.1.2.1.1.2.2.1.1	0.914383561643836	.	150200001	150480000	#FF0000	1	1
chr1	150480001	150920000	A.1.1.1.1.1.2.1	0.996575342465753	.	150480001	150920000	#FF0000	1	1
chr1	150920001	151280000	A.1.1.1.1.2.1.2.1.1	0.990867579908676	.	150920001	151280000	#FF0000	1	1
chr1	151280001	151440000	A.1.1.2.1.2.2.1.2.2.1.1	0.904109589041096	.	151280001	151440000	#FF0000	1	1
chr1	151440001	152080000	A.1.1.2.1.1.1.2.1	0.929223744292237	.	151440001	152080000	#FF0000	1	1
chr1	152080001	152520000	B.1.2.1.2.2.2.1.2.2.1	0.294520547945205	.	152080001	152520000	#9191FF	1	0.375
chr1	152520001	152760000	B.1.2.2.1.1.1.2.2	0.286529680365297	.	152520001	152760000	#9191FF	1	0.375
chr1	152760001	152960000	B.1.2.2.1.1.1.2.1	0.287671232876712	.	152760001	152960000	#9191FF	1	0.375
chr1	152960001	153160000	B.1.2.2.2.2.1.2.2	0.247716894977169	.	152960001	153160000	#9191FF	1	0.375
chr1	153160001	153480000	A.2.2.2.2.2.2.1.2	0.426940639269406	.	153160001	153480000	#FFDADA	1	0.625
chr1	153520001	153960000	A.1.1.1.2.1.1.1.2.1.1.1	0.978310502283105	.	153520001	153960000	#FF0000	1	1
chr1	153960001	154440000	A.1.1.1.2.2.1.1.2	0.958904109589041	.	153960001	154440000	#FF0000	1	1
chr1	154440001	154600000	A.1.2.2.1.1.1.2.1.1.2	0.767123287671233	.	154440001	154600000	#FF4848	1	0.875
chr1	154600001	154880000	A.1.2.1.1.2.2.1.2	0.809360730593607	.	154600001	154880000	#FF4848	1	0.875
chr1	154880001	155160000	A.1.1.2.1.2.2.2.2.1.1.1.2.1	0.896118721461187	.	154880001	155160000	#FF0000	1	1
chr1	155160001	155480000	A.1.1.2.1.2.1.2.1	0.910958904109589	.	155160001	155480000	#FF0000	1	1
chr1	155480001	155640000	A.1.2.2.1.1.1.2.1.1.1	0.768264840182648	.	155480001	155640000	#FF4848	1	0.875
chr1	155640001	155760000	A.1.2.2.1.2.1.2.1.1.2.2.2	0.740867579908676	.	155640001	155760000	#FF4848	1	0.875
chr1	155760001	156080000	A.1.1.1.2.1.2.1	0.963470319634703	.	155760001	156080000	#FF0000	1	1
chr1	156080001	156320000	A.1.1.2.1.2.1.1.2.2.2	0.912100456621005	.	156080001	156320000	#FF0000	1	1
chr1	156320001	156600000	A.1.1.2.1.2.1.1.1	0.916666666666667	.	156320001	156600000	#FF0000	1	1
chr1	156600001	156680000	A.2.2.1.1.1.2.2.2.2	0.531963470319635	.	156600001	156680000	#FFDADA	1	0.625
chr1	156680001	157120000	A.1.1.2.1.2.2.1.1.1	0.908675799086758	.	156680001	157120000	#FF0000	1	1
chr1	157120001	157560000	A.1.1.2.2.1.1.2.1.2.2	0.871004566210046	.	157120001	157560000	#FF0000	1	1
chr1	157560001	157840000	A.1.2.1.2.1.1.2.1.2.1	0.801369863013699	.	157560001	157840000	#FF4848	1	0.875
chr1	157840001	158160000	A.2.2.1.2.1.1.2	0.512557077625571	.	157840001	158160000	#FFDADA	1	0.625
chr1	158160001	158360000	B.1.1.1.1.1.2.1.1	0.42351598173516	.	158160001	158360000	#DADAFF	1	0.5
chr1	158360001	158800000	B.1.2.1.2.2.1.2.2	0.300228310502283	.	158360001	158800000	#9191FF	1	0.375
chr1	158800001	158960000	B.1.1.2.2.1.1.2.2.2	0.366438356164384	.	158800001	158960000	#DADAFF	1	0.5
chr1	158960001	159080000	A.2.1.1.1.1.1.2.1.1.1	0.678082191780822	.	158960001	159080000	#FF9191	1	0.75
chr1	159080001	159280000	B.1.2.1.2.2.2.1.2.2.2	0.29337899543379	.	159080001	159280000	#9191FF	1	0.375
chr1	159280001	159760000	B.2.1.2.2.1.1.2.1.1	0.146118721461187	.	159280001	159760000	#4848FF	1	0.25
chr1	159760001	160040000	A.1.2.2.2.1.2.2.2.2.1.1	0.702054794520548	.	159760001	160040000	#FF4848	1	0.875
chr1	160040001	160160000	A.1.2.2.2.2.2.2.2.1.1	0.6837899543379	.	160040001	160160000	#FF4848	1	0.875
chr1	160160001	160400000	A.1.1.1.2.1.1.2.1.2.1.2	0.969178082191781	.	160160001	160400000	#FF0000	1	1
chr1	160400001	160680000	A.1.1.1.1.2.1.1.1	0.994292237442922	.	160400001	160680000	#FF0000	1	1
chr1	160680001	160960000	A.1.1.1.2.1.1.2.1.2.1.1	0.970319634703196	.	160680001	160960000	#FF0000	1	1
chr1	160960001	161160000	A.1.1.1.2.2.1.1.1.1	0.961187214611872	.	160960001	161160000	#FF0000	1	1
chr1	161160001	161440000	A.1.1.1.2.1.1.2.1.1	0.971461187214612	.	161160001	161440000	#FF0000	1	1
chr1	161440001	161520000	A.1.2.1.2.2.2.2.1.1	0.775114155251142	.	161440001	161520000	#FF4848	1	0.875
chr1	161520001	161640000	A.2.1.1.2.1.2.1.2.2.1	0.621004566210046	.	161520001	161640000	#FF9191	1	0.75
chr1	161640001	161720000	A.1.2.1.1.1.2.2	0.820776255707763	.	161640001	161720000	#FF4848	1	0.875
chr1	161720001	162040000	A.1.2.1.2.2.2.1.1.1	0.779680365296804	.	161720001	162040000	#FF4848	1	0.875
chr1	162040001	162600000	A.2.1.2.2.1.1.2.2.2	0.565068493150685	.	162040001	162600000	#FF9191	1	0.75
chr1	162600001	162680000	A.2.2.2.2.2.1.2.2.1.1.2	0.432648401826484	.	162600001	162680000	#FFDADA	1	0.625
chr1	162680001	162800000	A.2.2.2.2.2.1.2.1.2	0.434931506849315	.	162680001	162800000	#FFDADA	1	0.625
chr1	162800001	163040000	B.1.2.2.1.2.2.2.2.2	0.267123287671233	.	162800001	163040000	#9191FF	1	0.375
chr1	163040001	163160000	B.2.1.1.1.1.1.2.2.1	0.235159817351598	.	163040001	163160000	#4848FF	1	0.25
chr1	163160001	163320000	B.1.1.2.2.2.1.1.1.1	0.355022831050228	.	163160001	163320000	#DADAFF	1	0.5
chr1	163320001	163680000	B.2.2.1.2.2.2.1.2	0.0445205479452055	.	163320001	163680000	#0000FF	1	0.125
chr1	163680001	163920000	B.2.2.2.1.2.1.2.2.1.2.2	0.0251141552511416	.	163680001	163920000	#0000FF	1	0.125
chr1	163920001	164120000	B.2.2.2.1.2.1.2.2.1.2.1	0.0262557077625571	.	163920001	164120000	#0000FF	1	0.125
chr1	164120001	164520000	B.2.2.2.2.2.2.2	0.00114155251141553	.	164120001	164520000	#0000FF	1	0.125
chr1	164520001	164680000	B.2.1.2.2.2.2.1	0.126712328767123	.	164520001	164680000	#4848FF	1	0.25
chr1	164680001	164760000	B.2.1.1.1.1.1.2.2.2.2	0.232876712328767	.	164680001	164760000	#4848FF	1	0.25
chr1	164760001	165040000	B.2.2.1.2.1.2.1.1	0.0707762557077626	.	164760001	165040000	#0000FF	1	0.125
chr1	165040001	165280000	B.2.1.1.1.1.1.2.2.2.1	0.234018264840183	.	165040001	165280000	#4848FF	1	0.25
chr1	165280001	165560000	B.1.1.1.1.2.2.2.2.2	0.401826484018265	.	165280001	165560000	#DADAFF	1	0.5
chr1	165560001	165880000	A.1.1.2.2.1.1.2.2.2	0.867579908675799	.	165560001	165880000	#FF0000	1	1
chr1	165880001	166080000	B.1.1.2.2.1.1.2.2.1.2	0.367579908675799	.	165880001	166080000	#DADAFF	1	0.5
chr1	166080001	166160000	B.1.1.2.2.2.1.1.1.2	0.353881278538813	.	166080001	166160000	#DADAFF	1	0.5
chr1	166160001	166520000	B.1.2.2.2.1.1.2.1.2.2	0.261415525114155	.	166160001	166520000	#9191FF	1	0.375
chr1	166520001	166800000	B.2.1.1.1.2.1.2.2.2	0.21689497716895	.	166520001	166800000	#4848FF	1	0.25
chr1	166800001	167200000	A.1.2.2.2.1.2.2.2.2.2	0.699771689497717	.	166800001	167200000	#FF4848	1	0.875
chr1	167200001	167560000	A.1.1.1.2.2.1.2.2.2	0.948630136986301	.	167200001	167560000	#FF0000	1	1
chr1	167560001	167720000	A.1.1.2.1.1.1.1.2.1.2.2.2	0.932648401826484	.	167560001	167720000	#FF0000	1	1
chr1	167720001	167880000	A.1.1.2.2.1.1.2.1.1.2.2	0.874429223744292	.	167720001	167880000	#FF0000	1	1
chr1	167880001	168000000	A.1.1.2.2.1.1.2.1.1.1	0.876712328767123	.	167880001	168000000	#FF0000	1	1
chr1	168000001	168240000	A.1.1.2.1.1.1.1.2.1.2.2.1	0.9337899543379	.	168000001	168240000	#FF0000	1	1
chr1	168240001	168560000	A.1.1.2.2.1.1.2.1.2.1.1	0.873287671232877	.	168240001	168560000	#FF0000	1	1
chr1	168560001	168880000	A.2.1.1.1.2.2.2.1.1	0.644977168949772	.	168560001	168880000	#FF9191	1	0.75
chr1	168880001	168960000	A.2.1.1.1.2.1.1.1	0.660958904109589	.	168880001	168960000	#FF9191	1	0.75
chr1	168960001	169080000	A.1.2.2.2.2.1.1.1.1	0.698630136986301	.	168960001	169080000	#FF4848	1	0.875
chr1	169080001	169360000	A.1.2.1.2.1.1.2.2.2.2	0.796803652968037	.	169080001	169360000	#FF4848	1	0.875
chr1	169360001	169560000	A.1.2.1.2.2.2.1.1.2.2	0.777397260273973	.	169360001	169560000	#FF4848	1	0.875
chr1	169560001	169720000	A.1.2.2.2.1.2.1.1.2.1	0.713470319634703	.	169560001	169720000	#FF4848	1	0.875
chr1	169720001	169880000	A.2.1.1.1.1.1.2.1.1.2	0.676940639269406	.	169720001	169880000	#FF9191	1	0.75
chr1	169880001	170080000	A.2.1.2.2.2.2.2.1	0.544520547945205	.	169880001	170080000	#FF9191	1	0.75
chr1	170080001	170520000	B.1.2.2.1.2.2.2.1	0.269406392694064	.	170080001	170520000	#9191FF	1	0.375
chr1	170520001	170960000	B.2.1.1.1.2.1.2.2.1	0.218036529680365	.	170520001	170960000	#4848FF	1	0.25
chr1	170960001	171200000	B.2.1.1.1.1.1.2.1	0.236301369863014	.	170960001	171200000	#4848FF	1	0.25
chr1	171200001	171440000	B.1.1.1.2.2.2.2	0.39041095890411	.	171200001	171440000	#DADAFF	1	0.5
chr1	171440001	171600000	A.1.2.1.2.1.2.2.2.2.1	0.788812785388128	.	171440001	171600000	#FF4848	1	0.875
chr1	171600001	171800000	A.2.1.1.1.1.1.2.1.2.1.2	0.674657534246575	.	171600001	171800000	#FF9191	1	0.75
chr1	171800001	171960000	A.2.1.2.2.2.1.1.2.2.2	0.554794520547945	.	171800001	171960000	#FF9191	1	0.75
chr1	171960001	172040000	A.2.2.1.2.1.2.1.1.1	0.511415525114155	.	171960001	172040000	#FFDADA	1	0.625
chr1	172040001	172360000	A.1.1.2.1.1.1.1.1.2	0.938356164383562	.	172040001	172360000	#FF0000	1	1
chr1	172360001	172680000	A.1.1.2.2.1.1.2.1.2.1.2	0.872146118721461	.	172360001	172680000	#FF0000	1	1
chr1	172680001	172800000	A.2.1.2.2.2.1.1.2.1	0.557077625570776	.	172680001	172800000	#FF9191	1	0.75
chr1	172800001	172880000	A.2.1.2.2.2.1.1.2.2.1	0.555936073059361	.	172800001	172880000	#FF9191	1	0.75
chr1	172880001	173200000	A.2.1.1.1.1.1.2.1.2.1.1	0.675799086757991	.	172880001	173200000	#FF9191	1	0.75
chr1	173200001	173400000	A.1.2.1.2.1.2.2.2.2.2	0.787671232876712	.	173200001	173400000	#FF4848	1	0.875
chr1	173400001	173520000	A.2.1.1.1.2.2.2.1.2	0.643835616438356	.	173400001	173520000	#FF9191	1	0.75
chr1	173520001	173720000	A.2.1.2.2.1.1.2.2.1.1	0.567351598173516	.	173520001	173720000	#FF9191	1	0.75
chr1	173720001	174240000	A.1.1.1.2.1.1.2.2.1	0.96689497716895	.	173720001	174240000	#FF0000	1	1
chr1	174240001	174520000	A.1.2.2.2.1.2.2.2.2.1.2	0.700913242009132	.	174240001	174520000	#FF4848	1	0.875
chr1	174520001	174680000	A.2.2.1.2.1.2.1.1.2.2	0.509132420091324	.	174520001	174680000	#FFDADA	1	0.625
chr1	174680001	174800000	A.2.1.1.1.2.2.1.1.2.1	0.650684931506849	.	174680001	174800000	#FF9191	1	0.75
chr1	174800001	175000000	A.1.2.1.2.2.2.1.1.2.1	0.778538812785388	.	174800001	175000000	#FF4848	1	0.875
chr1	175000001	175320000	A.1.2.1.2.1.1.2.2.2.1	0.797945205479452	.	175000001	175320000	#FF4848	1	0.875
chr1	175320001	175920000	A.2.2.2.2.2.1.2.2.2	0.430365296803653	.	175320001	175920000	#FFDADA	1	0.625
chr1	175920001	176200000	A.2.1.1.1.1.1.2.1.2.2	0.67351598173516	.	175920001	176200000	#FF9191	1	0.75
chr1	176200001	176760000	B.2.1.2.2.2.1.2	0.127853881278539	.	176200001	176760000	#4848FF	1	0.25
chr1	176760001	177320000	B.2.2.1.2.1.2.1.2	0.069634703196347	.	176760001	177320000	#0000FF	1	0.125
chr1	177320001	177600000	B.2.2.1.2.2.2.1.1	0.045662100456621	.	177320001	177600000	#0000FF	1	0.125
chr1	177600001	177720000	B.2.1.1.1.2.2.2	0.214611872146119	.	177600001	177720000	#4848FF	1	0.25
chr1	177720001	178000000	B.2.1.2.2.1.1.2.1.2	0.144977168949772	.	177720001	178000000	#4848FF	1	0.25
chr1	178000001	178280000	B.2.1.1.1.2.1.2.1	0.219178082191781	.	178000001	178280000	#4848FF	1	0.25
chr1	178280001	178520000	B.1.1.1.1.2.2.1.1	0.407534246575342	.	178280001	178520000	#DADAFF	1	0.5
chr1	178520001	178720000	A.1.1.2.1.1.1.1.1.1.1	0.940639269406393	.	178520001	178720000	#FF0000	1	1
chr1	178720001	179040000	A.1.2.1.2.1.1.2.1.2.2	0.800228310502283	.	178720001	179040000	#FF4848	1	0.875
chr1	179040001	179360000	A.1.2.2.2.1.2.1.1.2.2	0.712328767123288	.	179040001	179360000	#FF4848	1	0.875
chr1	179360001	179640000	B.1.2.1.2.2.1.2.1	0.301369863013699	.	179360001	179640000	#9191FF	1	0.375
chr1	179640001	179800000	A.2.2.2.2.2.1.2.2.1.2	0.431506849315068	.	179640001	179800000	#FFDADA	1	0.625
chr1	179800001	180080000	A.1.1.1.2.2.1.2.1.1.1.2	0.95662100456621	.	179800001	180080000	#FF0000	1	1
chr1	180080001	180520000	A.1.2.1.2.1.1.2.1.1	0.802511415525114	.	180080001	180520000	#FF4848	1	0.875
chr1	180520001	181000000	A.1.1.1.2.2.1.2.1.2.1.2	0.952054794520548	.	180520001	181000000	#FF0000	1	1
chr1	181000001	181160000	A.1.1.2.1.1.1.1.2.2.2	0.930365296803653	.	181000001	181160000	#FF0000	1	1
chr1	181160001	181320000	A.2.2.2.2.2.1.1.1.1.2	0.444063926940639	.	181160001	181320000	#FFDADA	1	0.625
chr1	181320001	181760000	A.2.2.1.2.2.2.1.1	0.490867579908676	.	181320001	181760000	#FFDADA	1	0.625
chr1	181760001	181880000	B.1.1.2.2.2.1.2.1.1.2	0.345890410958904	.	181760001	181880000	#DADAFF	1	0.5
chr1	181880001	182080000	A.2.2.2.2.2.1.2.2.1.1.1	0.4337899543379	.	181880001	182080000	#FFDADA	1	0.625
chr1	182080001	182240000	A.2.2.1.2.2.2.1.2.1	0.48972602739726	.	182080001	182240000	#FFDADA	1	0.625
chr1	182240001	182560000	A.1.2.2.2.2.2.1.1.2	0.690639269406393	.	182240001	182560000	#FF4848	1	0.875
chr1	182560001	182840000	A.1.1.1.2.2.1.2.1.1.2.1	0.955479452054795	.	182560001	182840000	#FF0000	1	1
chr1	182840001	183160000	A.1.1.1.2.2.1.2.1.2.1.1	0.953196347031963	.	182840001	183160000	#FF0000	1	1
chr1	183160001	183440000	A.1.2.1.2.1.1.2.2.1	0.799086757990868	.	183160001	183440000	#FF4848	1	0.875
chr1	183440001	183600000	A.1.1.2.1.1.1.1.2.1.1.1	0.937214611872146	.	183440001	183600000	#FF0000	1	1
chr1	183600001	183720000	A.1.1.2.2.1.1.2.1.1.2.1	0.875570776255708	.	183600001	183720000	#FF0000	1	1
chr1	183720001	183960000	A.1.1.2.1.1.1.1.2.1.2.1	0.934931506849315	.	183720001	183960000	#FF0000	1	1
chr1	183960001	184200000	A.2.1.1.1.2.2.2.2	0.642694063926941	.	183960001	184200000	#FF9191	1	0.75
chr1	184200001	184640000	A.2.1.2.2.2.2.1.1.2.2	0.546803652968037	.	184200001	184640000	#FF9191	1	0.75
chr1	184640001	184920000	A.1.1.1.2.2.1.2.2.1	0.949771689497717	.	184640001	184920000	#FF0000	1	1
chr1	184920001	185160000	A.1.1.2.2.1.1.2.2.1.1	0.86986301369863	.	184920001	185160000	#FF0000	1	1
chr1	185160001	185400000	A.1.2.1.2.1.2.1.1	0.795662100456621	.	185160001	185400000	#FF4848	1	0.875
chr1	185400001	185680000	A.1.1.2.2.1.1.2.2.1.2	0.868721461187215	.	185400001	185680000	#FF0000	1	1
chr1	185680001	186080000	B.1.2.2.2.1.1.2.1.1	0.263698630136986	.	185680001	186080000	#9191FF	1	0.375
chr1	186080001	186280000	B.1.1.2.2.1.1.2.2.1.1	0.368721461187215	.	186080001	186280000	#DADAFF	1	0.5
chr1	186280001	186440000	A.2.1.1.1.1.2.2.2.1	0.66324200913242	.	186280001	186440000	#FF9191	1	0.75
chr1	186440001	186680000	B.1.1.1.1.2.1.1.2	0.410958904109589	.	186440001	186680000	#DADAFF	1	0.5
chr1	186680001	186920000	A.2.1.1.1.1.2.2.2.2	0.662100456621005	.	186680001	186920000	#FF9191	1	0.75
chr1	186920001	187320000	B.2.1.2.2.1.1.2.2	0.143835616438356	.	186920001	187320000	#4848FF	1	0.25
chr1	187320001	187440000	B.2.2.1.2.1.2.2.2.1.2.2	0.0627853881278539	.	187320001	187440000	#0000FF	1	0.125
chr1	187440001	187720000	B.2.2.2.1.2.1.2.2.1.1	0.0273972602739726	.	187440001	187720000	#0000FF	1	0.125
chr1	187720001	187880000	B.2.2.1.2.2.1.2.1.2.1	0.0525114155251142	.	187720001	187880000	#0000FF	1	0.125
chr1	187880001	188040000	B.2.1.2.2.2.2.2.2.1.1.2.1	0.122146118721461	.	187880001	188040000	#4848FF	1	0.25
chr1	188040001	188200000	B.2.2.1.2.1.1.2.2.2.1.1	0.0742009132420091	.	188040001	188200000	#0000FF	1	0.125
chr1	188200001	188440000	B.2.2.2.1.2.1.2.2.2	0.023972602739726	.	188200001	188440000	#0000FF	1	0.125
chr1	188440001	188600000	B.2.2.1.2.2.1.2.2.2.2	0.0468036529680365	.	188440001	188600000	#0000FF	1	0.125
chr1	188600001	188720000	B.2.1.2.2.2.2.2.2.1.2	0.11986301369863	.	188600001	188720000	#4848FF	1	0.25
chr1	188720001	188920000	B.2.2.1.2.2.1.2.1.2.2.2	0.0502283105022831	.	188720001	188920000	#0000FF	1	0.125
chr1	188920001	189120000	B.2.2.1.2.2.1.2.2.2.1	0.0479452054794521	.	188920001	189120000	#0000FF	1	0.125
chr1	189120001	189560000	B.2.2.2.2.2.2.1	0.00228310502283105	.	189120001	189560000	#0000FF	1	0.125
chr1	189560001	189760000	B.2.2.1.2.2.1.2.1.2.2.1	0.0513698630136986	.	189560001	189760000	#0000FF	1	0.125
chr1	189760001	190080000	B.2.2.2.1.2.1.2.1.2.2	0.0285388127853881	.	189760001	190080000	#0000FF	1	0.125
chr1	190080001	190200000	B.2.2.1.2.1.2.2.2.1.1.1	0.0662100456621005	.	190080001	190200000	#0000FF	1	0.125
chr1	190200001	190440000	B.2.2.1.2.1.2.2.2.1.1.2	0.0650684931506849	.	190200001	190440000	#0000FF	1	0.125
chr1	190440001	190560000	B.2.1.2.2.2.2.2.2.2	0.118721461187215	.	190440001	190560000	#4848FF	1	0.25
chr1	190560001	190760000	B.2.2.1.2.1.2.2.2.1.2.1	0.0639269406392694	.	190560001	190760000	#0000FF	1	0.125
chr1	190760001	191080000	B.2.2.2.1.2.1.2.1.1.1	0.0319634703196347	.	190760001	191080000	#0000FF	1	0.125
chr1	191080001	191520000	B.2.2.2.1.2.1.2.1.1.2	0.0308219178082192	.	191080001	191520000	#0000FF	1	0.125
chr1	191520001	191880000	B.2.2.1.2.1.1.1.2	0.0821917808219178	.	191520001	191880000	#0000FF	1	0.125
chr1	191880001	192000000	B.2.2.1.2.1.1.2.1.2.1	0.0799086757990868	.	191880001	192000000	#0000FF	1	0.125
chr1	192000001	192160000	B.2.2.1.2.1.1.2.1.2.2	0.0787671232876712	.	192000001	192160000	#0000FF	1	0.125
chr1	192160001	192440000	B.2.1.2.2.2.1.1.1.2	0.133561643835616	.	192160001	192440000	#4848FF	1	0.25
chr1	192440001	192600000	A.1.2.1.2.1.2.1.2.2	0.79337899543379	.	192440001	192600000	#FF4848	1	0.875
chr1	192600001	193000000	A.2.1.2.2.1.1.2.1	0.568493150684932	.	192600001	193000000	#FF9191	1	0.75
chr1	193000001	193120000	A.1.2.2.2.1.2.1.2.2.2.1	0.708904109589041	.	193000001	193120000	#FF4848	1	0.875
chr1	193120001	193280000	A.2.1.2.2.2.1.1.1	0.558219178082192	.	193120001	193280000	#FF9191	1	0.75
chr1	193280001	193520000	B.1.1.1.1.2.1.2.1	0.409817351598174	.	193280001	193520000	#DADAFF	1	0.5
chr1	193520001	193600000	B.1.2.2.1.2.2.1.2	0.270547945205479	.	193520001	193600000	#9191FF	1	0.375
chr1	193600001	193840000	B.2.1.1.1.2.2.1	0.215753424657534	.	193600001	193840000	#4848FF	1	0.25
chr1	193840001	194040000	B.2.2.1.2.1.1.1.1	0.0833333333333333	.	193840001	194040000	#0000FF	1	0.125
chr1	194040001	194160000	B.2.1.1.1.1.1.1.2	0.237442922374429	.	194040001	194160000	#4848FF	1	0.25
chr1	194160001	194280000	B.1.2.1.2.1.1.1.1.1	0.317351598173516	.	194160001	194280000	#9191FF	1	0.375
chr1	194280001	194720000	B.2.2.1.2.2.1.2.1.1.2.1	0.0547945205479452	.	194280001	194720000	#0000FF	1	0.125
chr1	194720001	194880000	B.2.1.1.1.1.1.1.1	0.238584474885845	.	194720001	194880000	#4848FF	1	0.25
chr1	194880001	195080000	B.2.1.2.2.2.2.2.2.1.1.2.2	0.121004566210046	.	194880001	195080000	#4848FF	1	0.25
chr1	195080001	195280000	B.1.2.2.2.1.1.1.2	0.264840182648402	.	195080001	195280000	#9191FF	1	0.375
chr1	195280001	195840000	B.2.2.2.1.2.1.2.1.2.1	0.0296803652968037	.	195280001	195840000	#0000FF	1	0.125
chr1	195840001	196120000	B.2.2.1.2.2.1.2.1.1.1	0.0559360730593607	.	195840001	196120000	#0000FF	1	0.125
chr1	196120001	196240000	B.2.2.1.2.1.1.2.2.2.1.2	0.0730593607305936	.	196120001	196240000	#0000FF	1	0.125
chr1	196240001	196440000	B.2.2.1.2.2.1.2.1.1.2.2	0.0536529680365297	.	196240001	196440000	#0000FF	1	0.125
chr1	196440001	196720000	B.2.2.1.2.2.1.2.2.1	0.0490867579908676	.	196440001	196720000	#0000FF	1	0.125
chr1	196720001	197040000	B.2.1.2.2.2.1.1.1.1	0.134703196347032	.	196720001	197040000	#4848FF	1	0.25
chr1	197040001	197200000	A.2.2.2.1.1.2.1.2.2	0.477168949771689	.	197040001	197200000	#FFDADA	1	0.625
chr1	197200001	197480000	B.2.1.1.1.1.2.2.2.2	0.221461187214612	.	197200001	197480000	#4848FF	1	0.25
chr1	197480001	197680000	B.2.1.1.1.1.2.2.2.1.2	0.222602739726027	.	197480001	197680000	#4848FF	1	0.25
chr1	197680001	197800000	B.1.2.2.1.2.2.1.1	0.271689497716895	.	197680001	197800000	#9191FF	1	0.375
chr1	197800001	198080000	B.1.2.2.2.1.1.2.2.1	0.26027397260274	.	197800001	198080000	#9191FF	1	0.375
chr1	198080001	198280000	A.1.2.2.2.1.2.1.2.2.2.2	0.707762557077626	.	198080001	198280000	#FF4848	1	0.875
chr1	198280001	198480000	B.1.1.1.1.2.1.1.1.2	0.412100456621005	.	198280001	198480000	#DADAFF	1	0.5
chr1	198480001	198680000	A.1.1.2.2.1.1.1.2.1.2	0.881278538812785	.	198480001	198680000	#FF0000	1	1
chr1	198680001	198880000	A.2.1.1.1.1.2.2.1.2.2.1	0.666666666666667	.	198680001	198880000	#FF9191	1	0.75
chr1	198880001	199040000	A.1.2.1.2.1.2.1.2.1	0.794520547945205	.	198880001	199040000	#FF4848	1	0.875
chr1	199040001	199200000	A.1.2.1.2.2.2.2.1.2	0.773972602739726	.	199040001	199200000	#FF4848	1	0.875
chr1	199200001	199640000	B.1.1.1.1.2.1.2.2	0.408675799086758	.	199200001	199640000	#DADAFF	1	0.5
chr1	199640001	199840000	B.1.2.2.2.1.1.2.1.2.1	0.262557077625571	.	199640001	199840000	#9191FF	1	0.375
chr1	199840001	200040000	B.1.1.1.1.2.2.2.2.1.1	0.404109589041096	.	199840001	200040000	#DADAFF	1	0.5
chr1	200040001	200240000	A.2.2.1.2.1.2.1.1.2.1	0.51027397260274	.	200040001	200240000	#FFDADA	1	0.625
chr1	200240001	200520000	A.1.1.2.2.1.1.1.1.1.2.1.1	0.886986301369863	.	200240001	200520000	#FF0000	1	1
chr1	200520001	200840000	A.1.1.1.1.2.2.2.2.1	0.981735159817352	.	200520001	200840000	#FF0000	1	1
chr1	200840001	201160000	A.1.1.1.2.2.1.2.1.1.2.2	0.954337899543379	.	200840001	201160000	#FF0000	1	1
chr1	201160001	201320000	A.2.1.2.2.2.2.1.1.1	0.550228310502283	.	201160001	201320000	#FF9191	1	0.75
chr1	201320001	201520000	A.1.2.1.2.2.2.1.2	0.776255707762557	.	201320001	201520000	#FF4848	1	0.875
chr1	201520001	201840000	A.1.2.2.2.2.2.1.2.1.1	0.689497716894977	.	201520001	201840000	#FF4848	1	0.875
chr1	201840001	202120000	A.1.1.2.2.2.1.2	0.851598173515982	.	201840001	202120000	#FF0000	1	1
chr1	202120001	202400000	A.1.2.2.1.1.2.2.2	0.748858447488584	.	202120001	202400000	#FF4848	1	0.875
chr1	202400001	202600000	A.1.1.2.1.2.2.1.2.1	0.905251141552511	.	202400001	202600000	#FF0000	1	1
chr1	202600001	202760000	A.1.2.1.1.2.2.1.1	0.810502283105023	.	202600001	202760000	#FF4848	1	0.875
chr1	202760001	202960000	A.1.1.2.1.2.2.1.2.2.1.2	0.90296803652968	.	202760001	202960000	#FF0000	1	1
chr1	202960001	203360000	A.1.1.2.1.2.2.1.1.2.1	0.907534246575342	.	202960001	203360000	#FF0000	1	1
chr1	203360001	203680000	A.1.2.2.2.2.2.1.2.2	0.687214611872146	.	203360001	203680000	#FF4848	1	0.875
chr1	203680001	203880000	A.1.2.1.1.1.2.1.2.1	0.823059360730594	.	203680001	203880000	#FF4848	1	0.875
chr1	203880001	204080000	A.2.2.2.2.2.1.1.1.2	0.442922374429224	.	203880001	204080000	#FFDADA	1	0.625
chr1	204080001	204520000	A.1.1.2.1.2.2.1.1.2.2	0.906392694063927	.	204080001	204520000	#FF0000	1	1
chr1	204520001	204840000	A.2.1.1.2.2.1.1.2.1	0.610730593607306	.	204520001	204840000	#FF9191	1	0.75
chr1	204840001	205000000	A.2.2.2.2.2.1.1.1.1.1	0.445205479452055	.	204840001	205000000	#FFDADA	1	0.625
chr1	205000001	205120000	A.2.1.2.1.2.1.1.1	0.591324200913242	.	205000001	205120000	#FF9191	1	0.75
chr1	205120001	205520000	A.1.2.2.2.1.2.2.1	0.70662100456621	.	205120001	205520000	#FF4848	1	0.875
chr1	205520001	205920000	A.1.1.2.2.2.1.1	0.852739726027397	.	205520001	205920000	#FF0000	1	1
chr1	205920001	205960000	A.2.2.1.1.1.2.1	0.535388127853881	.	205920001	205960000	#FFDADA	1	0.625
chr1	206080001	206160000	A.2.2.1.1.1.2.1	0.535388127853881	.	206080001	206160000	#FFDADA	1	0.625
chr1	206160001	206360000	A.1.2.2.1.1.1.2.1.2	0.765981735159817	.	206160001	206360000	#FF4848	1	0.875
chr1	206480001	206560000	A.2.2.2.2.1.2.2.1	0.447488584474886	.	206480001	206560000	#FFDADA	1	0.625
chr1	206560001	206760000	A.1.1.2.1.2.2.1.2.2.2.2	0.900684931506849	.	206560001	206760000	#FF0000	1	1
chr1	206760001	207200000	A.1.1.1.1.1.1.2	0.997716894977169	.	206760001	207200000	#FF0000	1	1
chr1	207200001	207280000	A.1.2.2.2.2.1.1.1.2.1	0.697488584474886	.	207200001	207280000	#FF4848	1	0.875
chr1	207280001	207480000	A.1.2.2.2.2.1.1.1.2.2	0.69634703196347	.	207280001	207480000	#FF4848	1	0.875
chr1	207480001	207680000	A.1.1.2.1.2.2.1.2.2.2.1	0.901826484018265	.	207480001	207680000	#FF0000	1	1
chr1	207680001	207920000	A.1.2.1.2.2.2.2.2.2.1	0.771689497716895	.	207680001	207920000	#FF4848	1	0.875
chr1	207920001	208160000	A.1.1.2.2.1.1.1.1.1.1	0.888127853881279	.	207920001	208160000	#FF0000	1	1
chr1	208160001	208480000	A.2.2.2.1.1.1.1	0.482876712328767	.	208160001	208480000	#FFDADA	1	0.625
chr1	208480001	209200000	B.1.2.1.2.2.2.1.2.1.2	0.295662100456621	.	208480001	209200000	#9191FF	1	0.375
chr1	209200001	209360000	A.2.1.2.2.2.2.1.1.2.1.2	0.547945205479452	.	209200001	209360000	#FF9191	1	0.75
chr1	209360001	209760000	B.1.1.2.2.2.1.2.2.2	0.341324200913242	.	209360001	209760000	#DADAFF	1	0.5
chr1	209760001	210040000	A.2.1.1.1.1.2.1.1	0.671232876712329	.	209760001	210040000	#FF9191	1	0.75
chr1	210040001	210280000	B.1.2.2.2.1.2.1.2	0.256849315068493	.	210040001	210280000	#9191FF	1	0.375
chr1	210280001	210480000	B.1.2.1.2.2.1.1.2.2	0.302511415525114	.	210280001	210480000	#9191FF	1	0.375
chr1	210480001	210600000	A.2.2.1.2.2.2.2.2.1	0.485159817351598	.	210480001	210600000	#FFDADA	1	0.625
chr1	210600001	210960000	B.1.2.2.2.1.2.1.1	0.257990867579909	.	210600001	210960000	#9191FF	1	0.375
chr1	210960001	211400000	B.1.2.2.2.1.2.2.2	0.253424657534247	.	210960001	211400000	#9191FF	1	0.375
chr1	211400001	211680000	A.1.1.2.2.1.1.1.1.1.2.1.2	0.885844748858447	.	211400001	211680000	#FF0000	1	1
chr1	211680001	211840000	A.1.1.2.2.1.1.1.1.2	0.883561643835616	.	211680001	211840000	#FF0000	1	1
chr1	211840001	212280000	A.1.1.1.1.2.2.1.1	0.986301369863014	.	211840001	212280000	#FF0000	1	1
chr1	212280001	212520000	A.1.1.1.2.1.1.2.1.2.2	0.968036529680365	.	212280001	212520000	#FF0000	1	1
chr1	212520001	212680000	A.1.1.2.1.1.1.1.2.1.1.2	0.936073059360731	.	212520001	212680000	#FF0000	1	1
chr1	212680001	213000000	A.1.1.1.1.1.1.1.1	1	.	212680001	213000000	#FF0000	1	1
chr1	213000001	213280000	A.1.1.1.1.2.2.2.2.2	0.980593607305936	.	213000001	213280000	#FF0000	1	1
chr1	213280001	213480000	A.2.1.1.1.1.2.2.1.2.2.2.2	0.664383561643836	.	213280001	213480000	#FF9191	1	0.75
chr1	213480001	213800000	B.1.2.2.1.2.2.2.2.1	0.268264840182648	.	213480001	213800000	#9191FF	1	0.375
chr1	213800001	214120000	B.2.1.1.1.1.2.1.2.2	0.227168949771689	.	213800001	214120000	#4848FF	1	0.25
chr1	214120001	214400000	B.1.2.2.2.1.2.2.1.2	0.254566210045662	.	214120001	214400000	#9191FF	1	0.375
chr1	214400001	214840000	A.2.2.1.2.1.2.2.2.2	0.504566210045662	.	214400001	214840000	#FFDADA	1	0.625
chr1	214840001	215240000	B.2.2.1.2.1.2.2.1.2	0.067351598173516	.	214840001	215240000	#0000FF	1	0.125
chr1	215240001	215680000	B.2.2.2.2.2.1.1	0.00570776255707763	.	215240001	215680000	#0000FF	1	0.125
chr1	215680001	215840000	B.1.1.2.2.2.1.1.2.1.2	0.349315068493151	.	215680001	215840000	#DADAFF	1	0.5
chr1	215840001	216040000	B.2.2.1.2.1.1.2.2.2.2	0.0719178082191781	.	215840001	216040000	#0000FF	1	0.125
chr1	216040001	216360000	B.2.2.2.1.2.2.2.1	0.0205479452054795	.	216040001	216360000	#0000FF	1	0.125
chr1	216360001	216760000	B.2.2.2.1.2.2.2.2	0.0194063926940639	.	216360001	216760000	#0000FF	1	0.125
chr1	216760001	216920000	B.2.2.1.2.1.1.2.2.1.2.2	0.0753424657534247	.	216760001	216920000	#0000FF	1	0.125
chr1	216920001	217080000	B.2.1.2.2.1.2.1.2.2	0.139269406392694	.	216920001	217080000	#4848FF	1	0.25
chr1	217080001	217600000	B.2.1.2.2.2.1.1.2.2.1	0.13013698630137	.	217080001	217600000	#4848FF	1	0.25
chr1	217600001	217840000	A.2.2.2.1.1.2.1.2.1	0.478310502283105	.	217600001	217840000	#FFDADA	1	0.625
chr1	217840001	218400000	B.2.2.1.2.2.2.2	0.04337899543379	.	217840001	218400000	#0000FF	1	0.125
chr1	218400001	218560000	B.1.1.2.2.2.1.1.2.1.1.2.2	0.350456621004566	.	218400001	218560000	#DADAFF	1	0.5
chr1	218560001	218720000	B.2.1.1.1.1.2.1.1.1	0.231735159817352	.	218560001	218720000	#4848FF	1	0.25
chr1	218720001	218920000	B.2.1.2.2.2.2.2.2.1.1.1	0.123287671232877	.	218720001	218920000	#4848FF	1	0.25
chr1	218920001	219240000	B.2.1.1.1.1.2.2.2.1.1	0.223744292237443	.	218920001	219240000	#4848FF	1	0.25
chr1	219240001	219400000	A.2.1.2.2.2.2.2.2	0.54337899543379	.	219240001	219400000	#FF9191	1	0.75
chr1	219400001	219560000	B.1.2.1.2.2.2.2.1.1	0.292237442922374	.	219400001	219560000	#9191FF	1	0.375
chr1	219560001	219760000	B.1.2.1.2.2.2.2.1.2	0.291095890410959	.	219560001	219760000	#9191FF	1	0.375
chr1	219760001	220120000	B.2.1.1.1.1.2.1.2.1	0.228310502283105	.	219760001	220120000	#4848FF	1	0.25
chr1	220120001	220320000	A.2.1.1.1.2.2.1.2.2.1	0.647260273972603	.	220120001	220320000	#FF9191	1	0.75
chr1	220320001	220520000	A.2.1.1.1.1.2.2.1.2.2.2.1	0.665525114155251	.	220320001	220520000	#FF9191	1	0.75
chr1	220520001	220680000	B.1.2.2.2.1.1.1.1	0.265981735159817	.	220520001	220680000	#9191FF	1	0.375
chr1	220680001	220840000	B.2.1.1.1.1.2.1.1.2.1	0.230593607305936	.	220680001	220840000	#4848FF	1	0.25
chr1	220840001	221000000	B.1.2.1.2.1.1.1.1.2	0.3162100456621	.	220840001	221000000	#9191FF	1	0.375
chr1	221000001	221160000	B.1.2.2.2.1.1.2.2.2	0.259132420091324	.	221000001	221160000	#9191FF	1	0.375
chr1	221160001	221360000	B.1.1.2.2.2.1.1.2.1.1.1	0.352739726027397	.	221160001	221360000	#DADAFF	1	0.5
chr1	221360001	221600000	B.2.1.1.1.1.2.2.1.1	0.226027397260274	.	221360001	221600000	#4848FF	1	0.25
chr1	221600001	221760000	A.2.2.2.1.1.2.2	0.476027397260274	.	221600001	221760000	#FFDADA	1	0.625
chr1	221760001	222200000	A.1.1.2.2.1.1.1.2.1.1	0.882420091324201	.	221760001	222200000	#FF0000	1	1
chr1	222200001	222640000	B.1.1.1.1.2.1.1.1.1	0.41324200913242	.	222200001	222640000	#DADAFF	1	0.5
chr1	222640001	223000000	A.1.2.1.2.1.2.2.2.1	0.789954337899543	.	222640001	223000000	#FF4848	1	0.875
chr1	223000001	223200000	B.1.1.1.1.2.2.2.2.1.2	0.40296803652968	.	223000001	223200000	#DADAFF	1	0.5
chr1	223200001	223360000	B.1.1.1.1.2.2.2.1	0.405251141552511	.	223200001	223360000	#DADAFF	1	0.5
chr1	223360001	223680000	B.1.2.1.2.2.2.1.2.1.1	0.296803652968037	.	223360001	223680000	#9191FF	1	0.375
chr1	223680001	223800000	B.1.1.2.2.2.1.1.2.2	0.348173515981735	.	223680001	223800000	#DADAFF	1	0.5
chr1	223800001	224080000	A.2.1.1.1.1.2.2.1.1	0.668949771689498	.	223800001	224080000	#FF9191	1	0.75
chr1	224080001	224120000	A.2.1.2.2.2.1.2.1.1	0.55365296803653	.	224080001	224120000	#FF9191	1	0.75
chr1	224160001	224280000	A.2.1.2.2.2.1.2.1.1	0.55365296803653	.	224160001	224280000	#FF9191	1	0.75
chr1	224280001	224640000	A.1.1.1.2.1.1.2.2.2.1	0.965753424657534	.	224280001	224640000	#FF0000	1	1
chr1	224640001	224880000	A.2.2.2.1.1.1.2.1	0.481735159817352	.	224640001	224880000	#FFDADA	1	0.625
chr1	224880001	225040000	A.2.2.1.2.2.2.2.1.1	0.487442922374429	.	224880001	225040000	#FFDADA	1	0.625
chr1	225040001	225560000	B.2.1.2.2.2.1.1.2.1.1	0.132420091324201	.	225040001	225560000	#4848FF	1	0.25
chr1	225560001	225920000	A.1.2.2.2.2.1.2	0.692922374429224	.	225560001	225920000	#FF4848	1	0.875
chr1	225920001	226160000	A.1.2.1.2.1.2.2.1.1	0.792237442922374	.	225920001	226160000	#FF4848	1	0.875
chr1	226160001	226600000	A.1.1.1.1.1.1.1.2	0.998858447488584	.	226160001	226600000	#FF0000	1	1
chr1	226600001	226840000	A.1.2.2.2.1.2.1.1.1	0.714611872146119	.	226600001	226840000	#FF4848	1	0.875
chr1	226840001	226960000	A.1.2.1.2.1.2.2.1.2	0.791095890410959	.	226840001	226960000	#FF4848	1	0.875
chr1	226960001	227160000	A.1.2.2.2.2.1.1.2.2	0.694063926940639	.	226960001	227160000	#FF4848	1	0.875
chr1	227160001	227640000	B.1.2.1.2.2.1.1.1	0.304794520547945	.	227160001	227640000	#9191FF	1	0.375
chr1	227640001	227760000	B.1.1.2.2.2.1.2.1.2.1	0.344748858447489	.	227640001	227760000	#DADAFF	1	0.5
chr1	227760001	227920000	B.1.2.1.2.1.1.1.2	0.315068493150685	.	227760001	227920000	#9191FF	1	0.375
chr1	227920001	228240000	A.2.2.2.2.2.1.2.1.1	0.436073059360731	.	227920001	228240000	#FFDADA	1	0.625
chr1	228240001	228440000	A.2.1.1.1.1.2.1.2	0.670091324200913	.	228240001	228440000	#FF9191	1	0.75
chr1	228440001	228520000	A.2.2.2.2.1.2.2.2	0.44634703196347	.	228440001	228520000	#FFDADA	1	0.625
chr1	228520001	228760000	A.2.1.1.1.2.2.1.1.2.2	0.649543378995434	.	228520001	228760000	#FF9191	1	0.75
chr1	228760001	229040000	A.1.2.2.2.2.2.1.2.1.2	0.688356164383562	.	228760001	229040000	#FF4848	1	0.875
chr1	229040001	229400000	A.1.2.2.2.2.2.1.1.1	0.691780821917808	.	229040001	229400000	#FF4848	1	0.875
chr1	229400001	229800000	A.1.1.1.2.2.1.2.1.1.1.1	0.957762557077626	.	229400001	229800000	#FF0000	1	1
chr1	229800001	230000000	A.2.1.1.2.2.1.2	0.608447488584475	.	229800001	230000000	#FF9191	1	0.75
chr1	230000001	230160000	A.2.1.2.2.2.1.2.1.2	0.552511415525114	.	230000001	230160000	#FF9191	1	0.75
chr1	230160001	230480000	A.1.1.2.1.1.1.2.2	0.928082191780822	.	230160001	230480000	#FF0000	1	1
chr1	230480001	230680000	B.1.1.1.2.2.2.1	0.391552511415525	.	230480001	230680000	#DADAFF	1	0.5
chr1	230680001	231000000	A.2.2.1.2.1.2.1.2	0.507990867579909	.	230680001	231000000	#FFDADA	1	0.625
chr1	231000001	231200000	A.1.2.2.2.2.2.2.2.1.2	0.682648401826484	.	231000001	231200000	#FF4848	1	0.875
chr1	231200001	231360000	A.2.2.2.2.2.1.1.2.2.1.1.1	0.440639269406393	.	231200001	231360000	#FFDADA	1	0.625
chr1	231360001	231520000	A.1.2.2.2.1.2.2.2.1.1	0.705479452054795	.	231360001	231520000	#FF4848	1	0.875
chr1	231520001	231760000	A.1.2.1.2.2.2.2.2.2.2	0.770547945205479	.	231520001	231760000	#FF4848	1	0.875
chr1	231760001	232040000	B.1.1.2.2.1.1.1	0.372146118721461	.	231760001	232040000	#DADAFF	1	0.5
chr1	232040001	232360000	B.2.1.2.2.1.1.1	0.147260273972603	.	232040001	232360000	#4848FF	1	0.25
chr1	232360001	232680000	B.1.2.2.2.1.2.2.1.1	0.255707762557078	.	232360001	232680000	#9191FF	1	0.375
chr1	232680001	232840000	A.2.2.2.2.2.1.1.2.2.1.1.2	0.439497716894977	.	232680001	232840000	#FFDADA	1	0.625
chr1	232840001	232960000	B.1.1.2.2.1.1.2.1.2	0.36986301369863	.	232840001	232960000	#DADAFF	1	0.5
chr1	232960001	233040000	B.1.1.2.2.2.1.2.1.2.2	0.343607305936073	.	232960001	233040000	#DADAFF	1	0.5
chr1	233040001	233520000	A.2.1.2.2.2.2.1.1.2.1.1	0.549086757990868	.	233040001	233520000	#FF9191	1	0.75
chr1	233520001	233680000	B.1.1.2.2.2.1.2.1.1.1	0.34703196347032	.	233520001	233680000	#DADAFF	1	0.5
chr1	233680001	234240000	B.1.2.1.2.2.1.1.2.1	0.30365296803653	.	233680001	234240000	#9191FF	1	0.375
chr1	234240001	234600000	A.1.1.2.2.1.1.1.1.1.2.2	0.884703196347032	.	234240001	234600000	#FF0000	1	1
chr1	234600001	234880000	A.1.1.1.1.2.2.2.1.1	0.984018264840183	.	234600001	234880000	#FF0000	1	1
chr1	234880001	234960000	A.1.2.2.2.2.1.1.2.1	0.695205479452055	.	234880001	234960000	#FF4848	1	0.875
chr1	234960001	235200000	A.1.1.1.1.2.2.2.1.2	0.982876712328767	.	234960001	235200000	#FF0000	1	1
chr1	235240001	235680000	A.1.1.1.1.2.2.1.2	0.985159817351598	.	235240001	235680000	#FF0000	1	1
chr1	235680001	235920000	A.1.1.2.1.1.1.1.2.2.1	0.931506849315068	.	235680001	235920000	#FF0000	1	1
chr1	235920001	236160000	A.1.1.1.2.1.1.2.2.2.2	0.964611872146119	.	235920001	236160000	#FF0000	1	1
chr1	236160001	236440000	A.1.1.2.1.1.1.1.1.1.2	0.939497716894977	.	236160001	236440000	#FF0000	1	1
chr1	236440001	236760000	A.1.1.2.2.1.1.1.2.2.2.1	0.878995433789954	.	236440001	236760000	#FF0000	1	1
chr1	236760001	237080000	A.2.1.1.1.2.2.1.2.1	0.648401826484018	.	236760001	237080000	#FF9191	1	0.75
chr1	237080001	237560000	B.2.1.2.2.2.1.1.2.1.2	0.131278538812785	.	237080001	237560000	#4848FF	1	0.25
chr1	237560001	237760000	B.2.1.2.2.1.2.1.2.1	0.14041095890411	.	237560001	237760000	#4848FF	1	0.25
chr1	237760001	237960000	B.2.2.1.2.1.1.2.2.1.1	0.0776255707762557	.	237760001	237960000	#0000FF	1	0.125
chr1	237960001	238080000	B.2.2.1.2.1.1.2.1.1	0.0810502283105023	.	237960001	238080000	#0000FF	1	0.125
chr1	238080001	238320000	B.2.2.1.2.1.2.2.2.2.1.1	0.0616438356164384	.	238080001	238320000	#0000FF	1	0.125
chr1	238320001	238480000	B.2.2.1.2.1.1.2.2.1.2.1	0.0764840182648402	.	238320001	238480000	#0000FF	1	0.125
chr1	238480001	238640000	B.2.2.2.1.2.1.1	0.0331050228310502	.	238480001	238640000	#0000FF	1	0.125
chr1	238640001	238800000	B.2.2.1.2.2.1.1.1	0.0582191780821918	.	238640001	238800000	#0000FF	1	0.125
chr1	238800001	239160000	B.2.2.2.2.2.1.2.2	0.00342465753424658	.	238800001	239160000	#0000FF	1	0.125
chr1	239160001	239520000	B.2.2.2.2.2.1.2.1	0.0045662100456621	.	239160001	239520000	#0000FF	1	0.125
chr1	239520001	239640000	B.2.1.2.2.2.2.2.1.1	0.125570776255708	.	239520001	239640000	#4848FF	1	0.25
chr1	239640001	239920000	B.2.2.1.2.2.1.1.2	0.0570776255707763	.	239640001	239920000	#0000FF	1	0.125
chr1	239920001	240160000	B.2.2.1.2.1.2.2.2.2.1.2	0.0605022831050228	.	239920001	240160000	#0000FF	1	0.125
chr1	240160001	240240000	B.2.1.2.2.1.2.1.1.1	0.142694063926941	.	240160001	240240000	#4848FF	1	0.25
chr1	240240001	240360000	B.2.2.1.2.1.2.2.2.2.2	0.0593607305936073	.	240240001	240360000	#0000FF	1	0.125
chr1	240360001	240600000	B.2.2.2.1.2.2.1.2	0.021689497716895	.	240360001	240600000	#0000FF	1	0.125
chr1	240600001	240800000	B.2.1.2.2.1.2.2.1	0.138127853881279	.	240600001	240800000	#4848FF	1	0.25
chr1	240800001	240960000	B.2.1.2.2.1.2.2.2.1	0.136986301369863	.	240800001	240960000	#4848FF	1	0.25
chr1	240960001	241080000	B.2.1.2.2.2.2.2.1.2	0.124429223744292	.	240960001	241080000	#4848FF	1	0.25
chr1	241080001	241160000	B.2.1.2.2.1.2.2.2.2	0.135844748858447	.	241080001	241160000	#4848FF	1	0.25
chr1	241160001	241680000	B.2.1.2.2.2.1.1.2.2.2	0.128995433789954	.	241160001	241680000	#4848FF	1	0.25
chr1	241680001	241800000	A.2.1.1.1.2.2.1.2.2.2	0.646118721461187	.	241680001	241800000	#FF9191	1	0.75
chr1	241800001	242080000	A.2.2.2.1.1.2.1.1	0.479452054794521	.	241800001	242080000	#FFDADA	1	0.625
chr1	242080001	242400000	B.1.1.2.2.2.1.1.2.1.1.2.1	0.351598173515982	.	242080001	242400000	#DADAFF	1	0.5
chr1	242400001	242560000	B.2.1.1.1.1.2.1.1.2.2	0.229452054794521	.	242400001	242560000	#4848FF	1	0.25
chr1	242560001	242840000	B.2.1.1.1.1.2.2.1.2	0.224885844748858	.	242560001	242840000	#4848FF	1	0.25
chr1	242840001	242960000	B.1.2.1.2.2.2.2.2	0.289954337899543	.	242840001	242960000	#9191FF	1	0.375
chr1	242960001	243200000	B.1.1.1.2.1.1	0.400684931506849	.	242960001	243200000	#DADAFF	1	0.5
chr1	243240001	243640000	A.1.1.2.2.1.1.1.2.2.1	0.88013698630137	.	243240001	243640000	#FF0000	1	1
chr1	243640001	243720000	A.2.1.1.1.2.2.1.1.1.2	0.651826484018265	.	243640001	243720000	#FF9191	1	0.75
chr1	243720001	243840000	A.1.2.2.2.1.2.1.2.2.1	0.710045662100457	.	243720001	243840000	#FF4848	1	0.875
chr1	243840001	244000000	A.1.2.2.2.2.2.2.2.2	0.681506849315068	.	243840001	244000000	#FF4848	1	0.875
chr1	244000001	244440000	A.1.2.2.2.1.2.2.2.1.2.2	0.703196347031963	.	244000001	244440000	#FF4848	1	0.875
chr1	244440001	244640000	A.1.1.2.2.1.1.1.2.2.2.2	0.877853881278539	.	244440001	244640000	#FF0000	1	1
chr1	244640001	244760000	A.2.2.2.2.2.1.1.2.1	0.441780821917808	.	244640001	244760000	#FFDADA	1	0.625
chr1	244760001	245000000	A.1.2.2.2.1.2.2.2.1.2.1	0.704337899543379	.	244760001	245000000	#FF4848	1	0.875
chr1	245000001	245200000	A.1.1.1.2.2.1.2.1.2.2	0.950913242009132	.	245000001	245200000	#FF0000	1	1
chr1	245200001	245560000	A.2.2.1.2.2.2.2.2.2	0.484018264840183	.	245200001	245560000	#FFDADA	1	0.625
chr1	245560001	245880000	B.1.1.2.2.2.1.2.2.1	0.342465753424658	.	245560001	245880000	#DADAFF	1	0.5
chr1	245880001	246080000	A.2.2.2.2.2.1.1.2.2.1.2	0.438356164383562	.	245880001	246080000	#FFDADA	1	0.625
chr1	246080001	246320000	A.2.2.2.1.1.1.2.2	0.480593607305936	.	246080001	246320000	#FFDADA	1	0.625
chr1	246320001	246400000	A.2.2.2.2.2.1.1.2.2.2	0.437214611872146	.	246320001	246400000	#FFDADA	1	0.625
chr1	246400001	246560000	A.2.1.2.2.2.1.2.2	0.551369863013699	.	246400001	246560000	#FF9191	1	0.75
chr1	246560001	246680000	A.2.1.2.2.2.2.1.2	0.545662100456621	.	246560001	246680000	#FF9191	1	0.75
chr1	246680001	246880000	A.1.2.1.2.2.2.2.2.1	0.772831050228311	.	246680001	246880000	#FF4848	1	0.875
chr1	246880001	247120000	A.1.2.2.2.1.2.1.2.1	0.711187214611872	.	246880001	247120000	#FF4848	1	0.875
chr1	247120001	247360000	A.2.1.1.1.2.2.1.1.1.1	0.65296803652968	.	247120001	247360000	#FF9191	1	0.75
chr1	247360001	247680000	A.2.2.1.2.1.2.2.2.1	0.505707762557078	.	247360001	247680000	#FFDADA	1	0.625
chr1	247680001	248080000	B.2.2.1.2.1.2.2.1.1	0.0684931506849315	.	247680001	248080000	#0000FF	1	0.125
chr1	248080001	248360000	B.2.2.2.1.2.2.1.1	0.0228310502283105	.	248080001	248360000	#0000FF	1	0.125
chr1	248360001	248560000	B.2.1.2.2.1.2.1.1.2	0.141552511415525	.	248360001	248560000	#4848FF	1	0.25
chr1	248560001	248680000	A.2.2.1.2.2.2.2.1.2	0.486301369863014	.	248560001	248680000	#FFDADA	1	0.625
chr1	248720001	248800000	A.2.2.1.2.2.2.2.1.2	0.486301369863014	.	248720001	248800000	#FFDADA	1	0.625
chr1	248800001	248920000	A.2.2.1.2.1.2.2.1	0.506849315068493	.	248800001	248920000	#FFDADA	1	0.625
chr1	249040001	249120000	A.2.2.1.2.1.2.2.1	0.506849315068493	.	249040001	249120000	#FFDADA	1	0.625
chr1	249120001	249240000	A.2.1.1.1.1.2.2.1.2.1	0.667808219178082	.	249120001	249240000	#FF9191	1	0.75
chr2	1	320000	B.1.1.2.1.2.1.1.1	0.409395973154362	.	1	320000	#DADAFF	1	0.5
chr2	320001	600000	B.1.1.2.2.2.2.2	0.385906040268456	.	320001	600000	#DADAFF	1	0.5
chr2	600001	720000	A.2.2.2.1.1.1.2.1.1.1	0.504474272930649	.	600001	720000	#FFDADA	1	0.625
chr2	760001	800000	A.2.2.2.1.1.1.2.1.1.1	0.504474272930649	.	760001	800000	#FFDADA	1	0.625
chr2	800001	1040000	B.1.2.1.1.1.2.1.2	0.378076062639821	.	800001	1040000	#9191FF	1	0.375
chr2	1040001	1160000	B.1.2.2.2.2.2.1.1.2	0.29082774049217	.	1040001	1160000	#9191FF	1	0.375
chr2	1160001	1480000	B.2.1.1.2.2.2.1.2.2.1.2	0.228187919463087	.	1160001	1480000	#4848FF	1	0.25
chr2	1480001	1800000	B.1.2.2.2.1.1.2.1	0.310961968680089	.	1480001	1800000	#9191FF	1	0.375
chr2	1800001	2080000	B.1.2.2.2.1.1.2.2	0.309843400447427	.	1800001	2080000	#9191FF	1	0.375
chr2	2080001	2240000	B.2.1.1.1.1.2.1.1.1.2	0.28076062639821	.	2080001	2240000	#4848FF	1	0.25
chr2	2240001	2520000	B.2.1.2.1.1.1.2.2.2	0.206935123042506	.	2240001	2520000	#4848FF	1	0.25
chr2	2520001	2720000	B.1.1.1.2.2.1.1.2.1.2	0.434004474272931	.	2520001	2720000	#DADAFF	1	0.5
chr2	2760001	2840000	B.1.1.1.2.2.1.1.2.1.2	0.434004474272931	.	2760001	2840000	#DADAFF	1	0.5
chr2	2840001	3120000	A.2.1.2.2.2.2.2.2.2	0.558165548098434	.	2840001	3120000	#FF9191	1	0.75
chr2	3120001	3360000	A.1.2.2.2.2.1.2.1	0.695749440715884	.	3120001	3360000	#FF4848	1	0.875
chr2	3360001	3520000	A.2.1.1.1.1.1.2.1	0.680089485458613	.	3360001	3520000	#FF9191	1	0.75
chr2	3520001	3680000	A.1.2.2.2.2.1.1.1.2	0.700223713646532	.	3520001	3680000	#FF4848	1	0.875
chr2	3680001	4120000	B.1.2.1.1.2.1.2.2.1	0.366890380313199	.	3680001	4120000	#9191FF	1	0.375
chr2	4120001	4360000	B.2.2.2.1.1.2.2.2.2	0.034675615212528	.	4120001	4360000	#0000FF	1	0.125
chr2	4360001	4680000	B.2.2.2.1.1.2.2.2.1	0.0357941834451902	.	4360001	4680000	#0000FF	1	0.125
chr2	4680001	4920000	B.2.2.2.1.1.2.1.2.2.2	0.0380313199105145	.	4680001	4920000	#0000FF	1	0.125
chr2	4920001	5040000	B.2.1.2.1.2.1.1.1.1	0.19910514541387	.	4920001	5040000	#4848FF	1	0.25
chr2	5120001	5440000	B.2.2.2.1.1.2.1.2.2.1	0.0391498881431767	.	5120001	5440000	#0000FF	1	0.125
chr2	5440001	5800000	B.2.1.2.1.2.2.2.2.1.1	0.176733780760626	.	5440001	5800000	#4848FF	1	0.25
chr2	5800001	6080000	B.2.1.2.1.1.1.1.1.1.2	0.221476510067114	.	5800001	6080000	#4848FF	1	0.25
chr2	6080001	6360000	B.2.1.1.1.1.2.1.2	0.278523489932886	.	6080001	6360000	#4848FF	1	0.25
chr2	6360001	6560000	B.1.1.1.2.2.1.1.2.1.1	0.435123042505593	.	6360001	6560000	#DADAFF	1	0.5
chr2	6560001	6960000	B.1.2.1.1.2.1.2.1	0.368008948545861	.	6560001	6960000	#9191FF	1	0.375
chr2	6960001	7240000	A.1.2.1.2.1.2.2.1	0.79082774049217	.	6960001	7240000	#FF4848	1	0.875
chr2	7240001	7520000	A.2.2.2.1.1.1.2.1.2	0.502237136465324	.	7240001	7520000	#FFDADA	1	0.625
chr2	7520001	7880000	A.2.2.1.2.2.1.1.2.1	0.521252796420582	.	7520001	7880000	#FFDADA	1	0.625
chr2	7880001	8120000	A.2.1.2.1.1.2.2.2.2	0.606263982102908	.	7880001	8120000	#FF9191	1	0.75
chr2	8120001	8360000	A.1.2.2.1.1.1.1.1.1.2	0.75503355704698	.	8120001	8360000	#FF4848	1	0.875
chr2	8360001	8440000	A.1.2.1.2.2.2.1.2.2	0.76510067114094	.	8360001	8440000	#FF4848	1	0.875
chr2	8440001	8520000	A.1.2.2.1.2.2.1.2	0.729306487695749	.	8440001	8520000	#FF4848	1	0.875
chr2	8520001	8800000	A.1.1.1.2.2.2.2.2.1.1	0.937360178970917	.	8520001	8800000	#FF0000	1	1
chr2	8800001	8920000	A.2.1.1.1.1.1.2.2.2.2	0.676733780760626	.	8800001	8920000	#FF9191	1	0.75
chr2	8920001	9280000	A.1.2.1.2.2.2.1.1.2	0.767337807606264	.	8920001	9280000	#FF4848	1	0.875
chr2	9280001	9560000	A.1.2.1.2.2.2.1.2.1	0.766219239373602	.	9280001	9560000	#FF4848	1	0.875
chr2	9560001	9960000	A.1.1.1.2.1.1.2.1.1.2	0.985458612975392	.	9560001	9960000	#FF0000	1	1
chr2	9960001	10120000	A.1.2.1.2.2.1.1.2.1	0.779642058165548	.	9960001	10120000	#FF4848	1	0.875
chr2	10120001	10360000	A.1.2.1.1.2.1.1.2.1.2	0.818791946308725	.	10120001	10360000	#FF4848	1	0.875
chr2	10360001	10600000	A.1.1.2.1.2.1.2.1.2.2	0.900447427293065	.	10360001	10600000	#FF0000	1	1
chr2	10600001	10960000	A.1.1.1.2.2.2.1.1.1.2	0.945190156599553	.	10600001	10960000	#FF0000	1	1
chr2	10960001	11240000	A.1.2.2.1.1.1.1.1.1.1	0.756152125279642	.	10960001	11240000	#FF4848	1	0.875
chr2	11240001	11600000	A.1.1.2.1.1.2.1.1.2	0.919463087248322	.	11240001	11600000	#FF0000	1	1
chr2	11600001	11760000	A.2.1.1.2.2.1.1.1.1	0.635346756152125	.	11600001	11760000	#FF9191	1	0.75
chr2	11760001	11960000	A.2.1.1.2.2.1.1.2.1	0.633109619686801	.	11760001	11960000	#FF9191	1	0.75
chr2	11960001	12080000	A.2.1.2.2.2.2.2.1	0.560402684563758	.	11960001	12080000	#FF9191	1	0.75
chr2	12080001	12280000	A.2.1.1.2.2.1.1.2.2	0.631991051454139	.	12080001	12280000	#FF9191	1	0.75
chr2	12280001	12720000	A.2.1.2.2.2.2.2.2.1	0.559284116331096	.	12280001	12720000	#FF9191	1	0.75
chr2	12720001	12920000	B.1.1.1.1.2.2.2	0.448545861297539	.	12720001	12920000	#DADAFF	1	0.5
chr2	12920001	13200000	B.1.2.2.2.2.1.2.2	0.293064876957494	.	12920001	13200000	#9191FF	1	0.375
chr2	13200001	13400000	B.2.1.2.1.2.1.2.1.1	0.193512304250559	.	13200001	13400000	#4848FF	1	0.25
chr2	13400001	13600000	B.2.1.2.1.2.1.2.1.2	0.192393736017897	.	13400001	13600000	#4848FF	1	0.25
chr2	13600001	13840000	B.1.1.2.2.2.2.1	0.387024608501119	.	13600001	13840000	#DADAFF	1	0.5
chr2	13840001	14120000	B.2.1.2.1.1.1.1.2.1.2	0.212527964205817	.	13840001	14120000	#4848FF	1	0.25
chr2	14120001	14360000	B.2.2.1.1.2.2.1.2.2	0.0883668903803132	.	14120001	14360000	#0000FF	1	0.125
chr2	14360001	14440000	B.1.2.2.2.2.2.1.1.1	0.291946308724832	.	14360001	14440000	#9191FF	1	0.375
chr2	14440001	14560000	B.1.2.2.2.2.2.1.2	0.289709172259508	.	14440001	14560000	#9191FF	1	0.375
chr2	14560001	14760000	B.2.1.1.2.2.2.1.2.1.1	0.231543624161074	.	14560001	14760000	#4848FF	1	0.25
chr2	14760001	15240000	B.2.1.2.1.1.1.2.1	0.20917225950783	.	14760001	15240000	#4848FF	1	0.25
chr2	15240001	15320000	A.2.2.2.2.2.1.2	0.467561521252796	.	15240001	15320000	#FFDADA	1	0.625
chr2	15320001	15560000	A.2.1.1.1.2.2.1.1	0.656599552572707	.	15320001	15560000	#FF9191	1	0.75
chr2	15560001	15760000	A.1.2.2.2.2.1.1.2.1.1	0.69910514541387	.	15560001	15760000	#FF4848	1	0.875
chr2	15760001	16280000	B.1.1.1.1.2.1.2	0.450782997762864	.	15760001	16280000	#DADAFF	1	0.5
chr2	16320001	16360000	B.1.1.1.1.2.1.2	0.450782997762864	.	16320001	16360000	#DADAFF	1	0.5
chr2	16360001	16760000	B.1.2.2.2.1.1.1	0.312080536912752	.	16360001	16760000	#9191FF	1	0.375
chr2	16760001	16920000	B.1.1.1.2.2.1.1.2.2	0.432885906040268	.	16760001	16920000	#DADAFF	1	0.5
chr2	16920001	17280000	B.1.2.2.2.2.1.2.1.2	0.294183445190157	.	16920001	17280000	#9191FF	1	0.375
chr2	17280001	17680000	B.1.2.2.2.2.1.2.1.1	0.295302013422819	.	17280001	17680000	#9191FF	1	0.375
chr2	17680001	17880000	A.2.2.2.1.1.1.2.2.2	0.5	.	17680001	17880000	#FFDADA	1	0.625
chr2	17880001	18040000	A.1.2.2.2.2.1.1.2.1.2	0.697986577181208	.	17880001	18040000	#FF4848	1	0.875
chr2	18040001	18640000	B.1.2.1.1.2.1.2.2.2	0.365771812080537	.	18040001	18640000	#9191FF	1	0.375
chr2	18640001	18760000	B.1.1.2.1.2.2.1	0.403803131991051	.	18640001	18760000	#DADAFF	1	0.5
chr2	18760001	18960000	B.1.2.2.2.2.1.1.2.1.1	0.298657718120805	.	18760001	18960000	#9191FF	1	0.375
chr2	18960001	19160000	B.1.2.2.2.2.1.1.2.1.2	0.297539149888143	.	18960001	19160000	#9191FF	1	0.375
chr2	19160001	19480000	B.2.1.1.1.1.2.1.1.1.1	0.281879194630872	.	19160001	19480000	#4848FF	1	0.25
chr2	19480001	19880000	B.1.1.2.2.2.1.1	0.389261744966443	.	19480001	19880000	#DADAFF	1	0.5
chr2	19880001	20080000	B.1.1.1.1.2.1.1	0.451901565995526	.	19880001	20080000	#DADAFF	1	0.5
chr2	20080001	20360000	A.1.2.1.1.1.2.2.1	0.832214765100671	.	20080001	20360000	#FF4848	1	0.875
chr2	20360001	20440000	A.2.1.1.1.1.1.2.2.2.1	0.677852348993289	.	20360001	20440000	#FF9191	1	0.75
chr2	20440001	20680000	A.1.1.2.2.2.1.2.2	0.856823266219239	.	20440001	20680000	#FF0000	1	1
chr2	20680001	20840000	A.1.2.1.1.1.2.2.2.2.2	0.82662192393736	.	20680001	20840000	#FF4848	1	0.875
chr2	20840001	21040000	A.2.1.1.1.2.2.1.2.1	0.655480984340045	.	20840001	21040000	#FF9191	1	0.75
chr2	21040001	21240000	A.2.2.2.1.1.1.2.1.1.2	0.503355704697987	.	21040001	21240000	#FFDADA	1	0.625
chr2	21240001	21400000	B.1.2.1.2.1.2.1.2.1	0.355704697986577	.	21240001	21400000	#9191FF	1	0.375
chr2	21400001	21600000	B.2.1.1.2.2.2.1.2.2.2	0.227069351230425	.	21400001	21600000	#4848FF	1	0.25
chr2	21600001	22040000	B.2.2.2.1.1.1.1.1.1.2	0.0514541387024608	.	21600001	22040000	#0000FF	1	0.125
chr2	22040001	22280000	B.2.2.2.1.1.2.1.1	0.0413870246085011	.	22040001	22280000	#0000FF	1	0.125
chr2	22280001	22400000	B.2.2.1.2.1.1.2	0.0749440715883669	.	22280001	22400000	#0000FF	1	0.125
chr2	22400001	22640000	B.2.2.2.1.1.1.1.1.2	0.0503355704697987	.	22400001	22640000	#0000FF	1	0.125
chr2	22640001	23520000	B.2.1.2.1.1.1.2.2.1	0.208053691275168	.	22640001	23520000	#4848FF	1	0.25
chr2	23520001	24000000	A.1.2.2.1.1.1.2.2	0.747203579418344	.	23520001	24000000	#FF4848	1	0.875
chr2	24000001	24360000	A.1.1.1.1.2.1.2.1.1.2	0.993288590604027	.	24000001	24360000	#FF0000	1	1
chr2	24360001	24600000	A.1.1.1.2.1.1.2.2.1.2.1	0.980984340044743	.	24360001	24600000	#FF0000	1	1
chr2	24600001	24720000	A.1.2.1.2.2.1.1.2.2	0.778523489932886	.	24600001	24720000	#FF4848	1	0.875
chr2	24720001	24840000	A.1.1.2.2.2.2.1.2.1	0.854586129753915	.	24720001	24840000	#FF0000	1	1
chr2	24840001	25120000	A.1.1.1.2.2.2.2.1.1	0.939597315436242	.	24840001	25120000	#FF0000	1	1
chr2	25120001	25440000	A.1.1.2.1.2.1.2.2.2	0.897091722595078	.	25120001	25440000	#FF0000	1	1
chr2	25440001	25800000	A.1.1.1.2.2.1.1.1.2.1.2	0.960850111856823	.	25440001	25800000	#FF0000	1	1
chr2	25800001	26120000	A.1.1.2.1.2.1.1.2.1.1	0.910514541387025	.	25800001	26120000	#FF0000	1	1
chr2	26120001	26200000	A.2.1.1.1.1.2.2.2.1.2	0.668903803131991	.	26120001	26200000	#FF9191	1	0.75
chr2	26200001	26360000	A.1.1.2.2.2.2.1.2.2	0.853467561521253	.	26200001	26360000	#FF0000	1	1
chr2	26360001	26600000	A.1.2.1.1.2.1.1.1.1.2.1	0.823266219239374	.	26360001	26600000	#FF4848	1	0.875
chr2	26600001	26960000	A.1.2.2.1.1.2.1.1	0.746085011185682	.	26600001	26960000	#FF4848	1	0.875
chr2	26960001	27040000	A.2.1.1.2.1.2.1	0.63758389261745	.	26960001	27040000	#FF9191	1	0.75
chr2	27040001	27160000	A.2.1.2.1.2.1.1.2.2	0.600671140939597	.	27040001	27160000	#FF9191	1	0.75
chr2	27160001	27600000	A.1.1.2.2.2.2.1.1	0.855704697986577	.	27160001	27600000	#FF0000	1	1
chr2	27600001	27880000	A.1.2.1.1.2.1.1.2.2	0.817673378076063	.	27600001	27880000	#FF4848	1	0.875
chr2	27880001	28320000	A.1.2.1.2.2.1.1.1.2.1.1.1	0.784116331096197	.	27880001	28320000	#FF4848	1	0.875
chr2	28320001	28800000	A.1.2.1.2.2.1.1.1.2.1.1.2	0.782997762863535	.	28320001	28800000	#FF4848	1	0.875
chr2	28800001	29160000	A.1.2.1.1.2.1.1.2.1.1	0.819910514541387	.	28800001	29160000	#FF4848	1	0.875
chr2	29160001	29440000	A.1.2.1.1.2.1.1.1.1.2.2	0.822147651006711	.	29160001	29440000	#FF4848	1	0.875
chr2	29440001	29840000	A.2.1.2.1.1.2.1.2	0.609619686800895	.	29440001	29840000	#FF9191	1	0.75
chr2	29840001	30000000	A.2.1.2.2.2.1.1.2.2	0.567114093959732	.	29840001	30000000	#FF9191	1	0.75
chr2	30000001	30320000	A.2.1.2.2.2.1.1.1	0.569351230425056	.	30000001	30320000	#FF9191	1	0.75
chr2	30320001	30560000	A.1.2.1.2.2.1.1.1.1.1.1	0.788590604026846	.	30320001	30560000	#FF4848	1	0.875
chr2	30560001	30720000	A.1.2.2.2.1.2.1.2.1	0.710290827740492	.	30560001	30720000	#FF4848	1	0.875
chr2	30720001	30920000	A.1.2.2.1.1.1.1.1.2	0.753914988814318	.	30720001	30920000	#FF4848	1	0.875
chr2	30920001	31120000	A.2.2.2.2.1.2.2.2	0.473154362416107	.	30920001	31120000	#FFDADA	1	0.625
chr2	31120001	31360000	A.2.2.1.2.2.1.1.2.2	0.520134228187919	.	31120001	31360000	#FFDADA	1	0.625
chr2	31360001	31560000	A.2.2.1.2.1.1.1.1	0.534675615212528	.	31360001	31560000	#FFDADA	1	0.625
chr2	31560001	32080000	A.2.2.1.2.1.1.1.2	0.533557046979866	.	31560001	32080000	#FFDADA	1	0.625
chr2	32080001	32240000	A.1.1.2.2.2.1.2.1.2.1.1	0.861297539149888	.	32080001	32240000	#FF0000	1	1
chr2	32240001	32360000	A.1.2.2.2.1.2.1.1.2.1	0.712527964205817	.	32240001	32360000	#FF4848	1	0.875
chr2	32360001	32760000	A.1.1.1.2.1.1.2.1.1.1	0.986577181208054	.	32360001	32760000	#FF0000	1	1
chr2	32760001	32960000	A.1.2.1.1.1.2.2.2.1.1.1	0.831096196868009	.	32760001	32960000	#FF4848	1	0.875
chr2	32960001	33200000	A.1.2.2.2.2.1.1.2.2	0.696868008948546	.	32960001	33200000	#FF4848	1	0.875
chr2	33200001	33640000	A.2.1.1.1.2.2.1.2.2.2	0.65324384787472	.	33200001	33640000	#FF9191	1	0.75
chr2	33640001	33840000	A.1.2.2.1.2.2.1.1	0.730425055928412	.	33640001	33840000	#FF4848	1	0.875
chr2	33840001	34040000	B.1.2.1.2.1.2.1.2.2	0.354586129753915	.	33840001	34040000	#9191FF	1	0.375
chr2	34040001	34320000	B.2.1.1.2.2.2.1.2.2.1.1	0.229306487695749	.	34040001	34320000	#4848FF	1	0.25
chr2	34320001	34720000	B.2.2.2.1.1.2.1.2.1	0.0402684563758389	.	34320001	34720000	#0000FF	1	0.125
chr2	34720001	34920000	B.2.2.1.1.2.2.2.2.2.1	0.0782997762863535	.	34720001	34920000	#0000FF	1	0.125
chr2	34920001	35040000	B.2.1.1.1.1.2.1.1.2	0.279642058165548	.	34920001	35040000	#4848FF	1	0.25
chr2	35040001	35440000	B.2.2.2.2.1.1.1	0.0123042505592841	.	35040001	35440000	#0000FF	1	0.125
chr2	35440001	35560000	B.2.1.2.1.2.1.1.1.2	0.197986577181208	.	35440001	35560000	#4848FF	1	0.25
chr2	35560001	35840000	B.2.1.2.1.2.1.2.2.2	0.190156599552573	.	35560001	35840000	#4848FF	1	0.25
chr2	35840001	36160000	B.2.2.1.1.2.2.1.2.1.2.1.1	0.0917225950782998	.	35840001	36160000	#0000FF	1	0.125
chr2	36160001	36360000	B.1.1.1.1.2.2.1	0.449664429530201	.	36160001	36360000	#DADAFF	1	0.5
chr2	36360001	36600000	A.2.2.1.2.1.1.2.2.1	0.531319910514541	.	36360001	36600000	#FFDADA	1	0.625
chr2	36600001	37040000	A.2.1.1.1.2.2.1.2.2.1	0.654362416107383	.	36600001	37040000	#FF9191	1	0.75
chr2	37040001	37320000	A.1.1.2.1.1.2.1.2.2	0.917225950782998	.	37040001	37320000	#FF0000	1	1
chr2	37320001	37560000	A.1.1.1.2.2.2.2.2.1.2	0.936241610738255	.	37320001	37560000	#FF0000	1	1
chr2	37560001	37760000	A.1.1.2.2.2.1.2.1.2.1.2.1	0.860178970917226	.	37560001	37760000	#FF0000	1	1
chr2	37760001	37920000	A.1.1.2.1.2.1.2.2.1.1	0.899328859060403	.	37760001	37920000	#FF0000	1	1
chr2	37920001	38160000	A.1.1.2.2.2.1.2.1.2.1.2.2	0.859060402684564	.	37920001	38160000	#FF0000	1	1
chr2	38160001	38520000	A.1.1.2.2.2.1.2.1.2.2	0.857941834451902	.	38160001	38520000	#FF0000	1	1
chr2	38520001	38800000	A.1.1.1.2.2.2.2.2.2	0.935123042505593	.	38520001	38800000	#FF0000	1	1
chr2	38800001	38960000	A.1.1.2.2.2.1.2.1.1	0.86241610738255	.	38800001	38960000	#FF0000	1	1
chr2	38960001	39040000	A.1.2.2.2.1.2.1.1.1.1	0.714765100671141	.	38960001	39040000	#FF4848	1	0.875
chr2	39040001	39480000	A.1.1.1.2.1.2.1.1.1.1	0.975391498881432	.	39040001	39480000	#FF0000	1	1
chr2	39480001	39760000	A.1.2.1.2.1.2.1	0.791946308724832	.	39480001	39760000	#FF4848	1	0.875
chr2	39760001	40040000	A.2.1.1.2.2.1.2.1	0.630872483221476	.	39760001	40040000	#FF9191	1	0.75
chr2	40040001	40520000	B.2.1.1.2.2.1.1.1.1	0.242729306487696	.	40040001	40520000	#4848FF	1	0.25
chr2	40520001	40600000	B.1.2.1.2.1.2.1.1	0.356823266219239	.	40520001	40600000	#9191FF	1	0.375
chr2	40600001	40800000	B.1.2.2.2.2.1.1.2.2	0.296420581655481	.	40600001	40800000	#9191FF	1	0.375
chr2	40800001	41200000	B.2.2.1.1.2.2.2.1.1.2	0.0838926174496644	.	40800001	41200000	#0000FF	1	0.125
chr2	41200001	41520000	B.2.2.2.1.1.1.1.1.1.1	0.052572706935123	.	41200001	41520000	#0000FF	1	0.125
chr2	41520001	41880000	B.2.1.2.1.2.2.2.2.1.2	0.175615212527964	.	41520001	41880000	#4848FF	1	0.25
chr2	41880001	42080000	B.1.1.2.1.2.2.2	0.402684563758389	.	41880001	42080000	#DADAFF	1	0.5
chr2	42080001	42320000	A.2.1.2.1.1.2.2.2.1	0.60738255033557	.	42080001	42320000	#FF9191	1	0.75
chr2	42320001	42720000	A.1.1.2.1.1.2.2.1.2	0.914988814317673	.	42320001	42720000	#FF0000	1	1
chr2	42720001	43000000	A.1.1.2.1.1.2.1.1.1	0.920581655480984	.	42720001	43000000	#FF0000	1	1
chr2	43000001	43320000	A.1.1.2.1.2.1.2.1.2.1.2	0.901565995525727	.	43000001	43320000	#FF0000	1	1
chr2	43320001	43480000	A.1.2.1.1.2.1.1.1.2	0.821029082774049	.	43320001	43480000	#FF4848	1	0.875
chr2	43480001	43680000	A.1.1.1.2.1.1.2.2.1.2.2	0.979865771812081	.	43480001	43680000	#FF0000	1	1
chr2	43680001	43840000	A.1.2.1.1.2.1.1.1.1.1.2	0.824384787472036	.	43680001	43840000	#FF4848	1	0.875
chr2	43840001	44240000	A.1.1.2.1.2.1.2.1.2.1.1	0.902684563758389	.	43840001	44240000	#FF0000	1	1
chr2	44240001	44640000	A.1.1.2.1.2.1.2.1.1	0.903803131991051	.	44240001	44640000	#FF0000	1	1
chr2	44640001	44800000	A.1.2.2.2.1.1.1.1.1	0.720357941834452	.	44640001	44800000	#FF4848	1	0.875
chr2	44800001	45000000	A.1.2.1.2.2.1.1.1.2.2	0.78076062639821	.	44800001	45000000	#FF4848	1	0.875
chr2	45000001	45240000	A.2.1.1.1.1.2.2.1.1	0.67337807606264	.	45000001	45240000	#FF9191	1	0.75
chr2	45240001	45400000	A.2.1.2.2.2.1.2.1.1	0.565995525727069	.	45240001	45400000	#FF9191	1	0.75
chr2	45400001	45560000	A.2.2.1.1.1.1.1.2.1	0.55592841163311	.	45400001	45560000	#FFDADA	1	0.625
chr2	45560001	45800000	A.1.2.2.2.1.1.1.1.2	0.71923937360179	.	45560001	45800000	#FF4848	1	0.875
chr2	45800001	46200000	A.1.1.2.1.2.1.1.1	0.911633109619687	.	45800001	46200000	#FF0000	1	1
chr2	46200001	46400000	A.1.2.2.2.1.1.1.2	0.718120805369127	.	46200001	46400000	#FF4848	1	0.875
chr2	46400001	46520000	A.2.1.1.1.1.2.2.2.1.1	0.670022371364653	.	46400001	46520000	#FF9191	1	0.75
chr2	46520001	46720000	A.1.2.1.2.2.1.1.1.2.1.2	0.781879194630873	.	46520001	46720000	#FF4848	1	0.875
chr2	46720001	47120000	A.1.1.1.2.2.2.1.1.1.1.1	0.947427293064877	.	46720001	47120000	#FF0000	1	1
chr2	47120001	47360000	A.1.2.1.1.2.1.1.1.1.1.1	0.825503355704698	.	47120001	47360000	#FF4848	1	0.875
chr2	47360001	47560000	A.1.1.2.1.2.1.2.2.1.2	0.898210290827741	.	47360001	47560000	#FF0000	1	1
chr2	47560001	47680000	A.1.2.2.2.1.2.1.1.1.2	0.713646532438479	.	47560001	47680000	#FF4848	1	0.875
chr2	47680001	48160000	A.1.1.1.2.1.2.1.1.1.2	0.97427293064877	.	47680001	48160000	#FF0000	1	1
chr2	48160001	48360000	A.1.2.1.2.2.2.2.1.2.2.2	0.758389261744966	.	48160001	48360000	#FF4848	1	0.875
chr2	48360001	48760000	A.1.1.1.2.1.2.1.1.2	0.973154362416107	.	48360001	48760000	#FF0000	1	1
chr2	48760001	49320000	B.1.1.2.1.2.1.2.2.2	0.404921700223714	.	48760001	49320000	#DADAFF	1	0.5
chr2	49320001	49600000	B.2.1.2.1.1.1.1.1.1.1	0.222595078299776	.	49320001	49600000	#4848FF	1	0.25
chr2	49600001	49760000	B.2.1.2.1.1.1.1.1.2.2.2.1	0.215883668903803	.	49600001	49760000	#4848FF	1	0.25
chr2	49760001	50080000	B.2.2.1.1.2.2.1.2.1.2.2	0.0894854586129754	.	49760001	50080000	#0000FF	1	0.125
chr2	50080001	50280000	B.2.1.1.2.2.2.1.1	0.232662192393736	.	50080001	50280000	#4848FF	1	0.25
chr2	50280001	50400000	B.2.1.1.1.1.2.2.2.1	0.275167785234899	.	50280001	50400000	#4848FF	1	0.25
chr2	50400001	50720000	B.2.2.1.1.2.2.1.2.1.1	0.092841163310962	.	50400001	50720000	#0000FF	1	0.125
chr2	50720001	51400000	B.2.2.2.1.1.1.1.2	0.0492170022371365	.	50720001	51400000	#0000FF	1	0.125
chr2	51400001	51640000	B.2.2.2.1.1.1.2.1.1	0.0480984340044743	.	51400001	51640000	#0000FF	1	0.125
chr2	51640001	52400000	B.2.2.2.2.1.2.1.2	0.00559284116331096	.	51640001	52400000	#0000FF	1	0.125
chr2	52400001	52560000	B.2.1.2.1.2.1.1.2.1.1	0.196868008948546	.	52400001	52560000	#4848FF	1	0.25
chr2	52560001	52760000	B.2.2.1.1.2.2.2.2.2.2	0.0771812080536913	.	52560001	52760000	#0000FF	1	0.125
chr2	52760001	52920000	B.2.1.2.1.2.1.2.2.1	0.191275167785235	.	52760001	52920000	#4848FF	1	0.25
chr2	52920001	53080000	B.2.2.1.1.2.2.1.2.1.2.1.2	0.0906040268456376	.	52920001	53080000	#0000FF	1	0.125
chr2	53080001	53200000	B.2.1.1.2.2.2.1.2.1.2	0.230425055928412	.	53080001	53200000	#4848FF	1	0.25
chr2	53200001	53360000	B.2.1.2.1.1.1.1.2.1.1	0.213646532438479	.	53200001	53360000	#4848FF	1	0.25
chr2	53360001	53640000	B.2.1.2.1.1.1.1.1.2.2.2.2	0.214765100671141	.	53360001	53640000	#4848FF	1	0.25
chr2	53640001	53920000	B.1.1.2.1.2.1.2.2.1	0.406040268456376	.	53640001	53920000	#DADAFF	1	0.5
chr2	53920001	54080000	A.1.2.2.2.2.1.1.1.1	0.701342281879195	.	53920001	54080000	#FF4848	1	0.875
chr2	54080001	54280000	A.1.2.1.1.1.2.2.2.2.1	0.827740492170022	.	54080001	54280000	#FF4848	1	0.875
chr2	54280001	54400000	A.2.1.1.1.1.1.2.2.1	0.678970917225951	.	54280001	54400000	#FF9191	1	0.75
chr2	54400001	54720000	A.2.1.1.2.2.1.1.1.2	0.634228187919463	.	54400001	54720000	#FF9191	1	0.75
chr2	54720001	54920000	A.1.1.2.1.1.2.2.1.1	0.916107382550336	.	54720001	54920000	#FF0000	1	1
chr2	54920001	55160000	A.1.2.1.2.2.2.1.1.1	0.768456375838926	.	54920001	55160000	#FF4848	1	0.875
chr2	55160001	55440000	A.1.1.1.2.2.2.1.1.2.2.1	0.942953020134228	.	55160001	55440000	#FF0000	1	1
chr2	55440001	55680000	A.1.1.2.1.1.2.1.2.1	0.91834451901566	.	55440001	55680000	#FF0000	1	1
chr2	55680001	55920000	A.1.1.2.1.1.2.2.2.2	0.912751677852349	.	55680001	55920000	#FF0000	1	1
chr2	55920001	56320000	B.1.1.1.2.2.1.2.2	0.429530201342282	.	55920001	56320000	#DADAFF	1	0.5
chr2	56320001	56640000	B.2.1.2.1.1.2.2.1.2.1	0.202460850111857	.	56320001	56640000	#4848FF	1	0.25
chr2	56640001	57080000	B.2.2.2.1.1.1.2.1.2.2	0.0447427293064877	.	56640001	57080000	#0000FF	1	0.125
chr2	57080001	57200000	B.2.1.2.1.1.1.1.2.2.1	0.211409395973154	.	57080001	57200000	#4848FF	1	0.25
chr2	57200001	57280000	B.2.1.1.2.2.2.2.2.1	0.224832214765101	.	57200001	57280000	#4848FF	1	0.25
chr2	57280001	57640000	B.2.2.2.1.1.2.2.1	0.0369127516778524	.	57280001	57640000	#0000FF	1	0.125
chr2	57640001	57920000	B.2.1.2.1.1.1.1.1.2.2.1.1	0.218120805369128	.	57640001	57920000	#4848FF	1	0.25
chr2	57920001	58120000	A.2.2.2.1.1.1.2.2.1	0.501118568232662	.	57920001	58120000	#FFDADA	1	0.625
chr2	58120001	58480000	A.1.2.1.2.1.2.2.2	0.789709172259508	.	58120001	58480000	#FF4848	1	0.875
chr2	58480001	58760000	B.1.1.2.1.2.1.2.1	0.407158836689038	.	58480001	58760000	#DADAFF	1	0.5
chr2	58760001	59000000	B.1.2.2.2.1.2.1.2.1	0.305369127516779	.	58760001	59000000	#9191FF	1	0.375
chr2	59000001	59280000	B.1.2.2.2.2.1.1.1	0.299776286353468	.	59000001	59280000	#9191FF	1	0.375
chr2	59280001	59760000	B.2.1.2.1.1.1.1.1.2.2.1.2	0.217002237136465	.	59280001	59760000	#4848FF	1	0.25
chr2	59760001	60560000	B.1.1.1.2.2.1.2.1.1	0.431767337807606	.	59760001	60560000	#DADAFF	1	0.5
chr2	60560001	60720000	A.1.2.1.2.2.2.2.1.1.2.1	0.762863534675615	.	60560001	60720000	#FF4848	1	0.875
chr2	60720001	60960000	A.1.2.2.2.2.1.2.2	0.694630872483222	.	60720001	60960000	#FF4848	1	0.875
chr2	60960001	61320000	A.1.1.1.1.2.1.2.1.2	0.992170022371365	.	60960001	61320000	#FF0000	1	1
chr2	61320001	61440000	A.1.2.2.1.1.1.1.2	0.752796420581656	.	61320001	61440000	#FF4848	1	0.875
chr2	61440001	61760000	A.1.1.1.2.1.1.2.2.1.1	0.982102908277405	.	61440001	61760000	#FF0000	1	1
chr2	61760001	62120000	A.1.1.1.2.2.2.1.1.2.1	0.94407158836689	.	61760001	62120000	#FF0000	1	1
chr2	62120001	62440000	A.1.1.1.2.2.2.1.1.2.2.2	0.941834451901566	.	62120001	62440000	#FF0000	1	1
chr2	62440001	62640000	A.1.2.1.1.1.2.2.2.1.2	0.828859060402685	.	62440001	62640000	#FF4848	1	0.875
chr2	62640001	62880000	A.2.1.1.2.1.1.1.1.2	0.649888143176734	.	62640001	62880000	#FF9191	1	0.75
chr2	62880001	63040000	A.2.1.1.1.2.2.2	0.652125279642058	.	62880001	63040000	#FF9191	1	0.75
chr2	63040001	63320000	A.2.2.1.2.1.1.2.1	0.532438478747204	.	63040001	63320000	#FFDADA	1	0.625
chr2	63320001	63560000	B.1.2.1.2.1.2.2.2	0.352348993288591	.	63320001	63560000	#9191FF	1	0.375
chr2	63560001	63800000	A.2.2.2.2.1.1.2	0.480984340044743	.	63560001	63800000	#FFDADA	1	0.625
chr2	63800001	64040000	A.2.1.2.2.2.2.1.1	0.562639821029083	.	63800001	64040000	#FF9191	1	0.75
chr2	64040001	64240000	A.1.2.2.2.1.2.1.2.2.1	0.70917225950783	.	64040001	64240000	#FF4848	1	0.875
chr2	64240001	64560000	A.1.1.1.2.1.2.1.2.2	0.970917225950783	.	64240001	64560000	#FF0000	1	1
chr2	64560001	64720000	A.2.1.1.1.1.2.2.1.2.1	0.672259507829978	.	64560001	64720000	#FF9191	1	0.75
chr2	64720001	65080000	A.1.1.1.2.1.2.1.2.1	0.972035794183445	.	64720001	65080000	#FF0000	1	1
chr2	65080001	65280000	A.1.2.1.1.1.2.1.1.2	0.834451901565996	.	65080001	65280000	#FF4848	1	0.875
chr2	65280001	65480000	A.1.2.1.1.1.2.1.1.1.2	0.835570469798658	.	65280001	65480000	#FF4848	1	0.875
chr2	65480001	65840000	A.1.2.1.2.2.2.2.1.1.1	0.763982102908277	.	65480001	65840000	#FF4848	1	0.875
chr2	65840001	66280000	B.1.1.2.2.2.1.2	0.388143176733781	.	65840001	66280000	#DADAFF	1	0.5
chr2	66280001	66480000	B.2.1.1.1.1.2.2.2.2	0.274049217002237	.	66280001	66480000	#4848FF	1	0.25
chr2	66480001	66560000	B.1.2.2.2.2.2.2	0.288590604026846	.	66480001	66560000	#9191FF	1	0.375
chr2	66560001	66720000	B.1.2.2.2.1.2.1.2.2.1	0.304250559284116	.	66560001	66720000	#9191FF	1	0.375
chr2	66720001	67080000	B.2.1.2.1.1.2.2.1.2.2	0.201342281879195	.	66720001	67080000	#4848FF	1	0.25
chr2	67080001	67440000	B.2.1.2.1.2.2.2.2.2	0.174496644295302	.	67080001	67440000	#4848FF	1	0.25
chr2	67440001	67520000	B.1.2.2.2.1.2.1.2.2.2.2	0.302013422818792	.	67440001	67520000	#9191FF	1	0.375
chr2	67520001	67720000	B.1.2.1.1.2.1.1.1.2	0.370246085011186	.	67520001	67720000	#9191FF	1	0.375
chr2	67720001	67960000	B.1.2.2.2.1.2.1.1.1.2	0.307606263982103	.	67720001	67960000	#9191FF	1	0.375
chr2	67960001	68280000	B.1.1.1.2.2.1.2.1.2	0.430648769574944	.	67960001	68280000	#DADAFF	1	0.5
chr2	68280001	68480000	A.1.2.1.1.1.2.2.2.1.1.2	0.829977628635347	.	68280001	68480000	#FF4848	1	0.875
chr2	68480001	68600000	A.1.2.2.2.1.2.1.2.2.2.2	0.706935123042506	.	68480001	68600000	#FF4848	1	0.875
chr2	68600001	68720000	A.1.2.1.2.2.2.2.2	0.757270693512304	.	68600001	68720000	#FF4848	1	0.875
chr2	68720001	68880000	A.2.1.2.1.1.2.1.1.2	0.610738255033557	.	68720001	68880000	#FF9191	1	0.75
chr2	68880001	69160000	A.1.2.1.2.2.2.2.1.2.1	0.760626398210291	.	68880001	69160000	#FF4848	1	0.875
chr2	69160001	69560000	A.1.2.2.2.1.1.2.2	0.715883668903803	.	69160001	69560000	#FF4848	1	0.875
chr2	69560001	70280000	A.1.1.1.1.2.1.2.1.1.1	0.994407158836689	.	69560001	70280000	#FF0000	1	1
chr2	70280001	70520000	A.1.1.1.2.2.2.2.1.2	0.938478747203579	.	70280001	70520000	#FF0000	1	1
chr2	70520001	70760000	A.2.1.2.1.1.2.1.1.1	0.611856823266219	.	70520001	70760000	#FF9191	1	0.75
chr2	70760001	70880000	A.2.2.1.2.1.2.2.1.1.1	0.527964205816555	.	70760001	70880000	#FFDADA	1	0.625
chr2	70880001	71200000	A.2.1.1.1.2.1.2.2	0.657718120805369	.	70880001	71200000	#FF9191	1	0.75
chr2	71200001	71400000	A.1.2.1.1.1.2.1.1.1.1	0.83668903803132	.	71200001	71400000	#FF4848	1	0.875
chr2	71400001	71720000	A.1.2.1.2.2.2.2.1.2.2.1	0.759507829977629	.	71400001	71720000	#FF4848	1	0.875
chr2	71720001	72000000	A.2.2.2.2.1.1.1	0.482102908277405	.	71720001	72000000	#FFDADA	1	0.625
chr2	72000001	72200000	B.1.1.2.1.2.1.1.2	0.4082774049217	.	72000001	72200000	#DADAFF	1	0.5
chr2	72200001	72440000	B.1.2.2.2.1.2.1.1.1.1	0.308724832214765	.	72200001	72440000	#9191FF	1	0.375
chr2	72440001	72720000	B.2.1.2.1.1.2.2.1.1	0.203579418344519	.	72440001	72720000	#4848FF	1	0.25
chr2	72720001	72960000	B.1.2.2.2.1.2.1.1.2	0.306487695749441	.	72720001	72960000	#9191FF	1	0.375
chr2	72960001	73240000	A.2.1.2.2.2.2.1.2	0.561521252796421	.	72960001	73240000	#FF9191	1	0.75
chr2	73240001	73440000	A.2.1.1.1.1.2.2.1.2.2	0.671140939597315	.	73240001	73440000	#FF9191	1	0.75
chr2	73440001	73960000	A.1.1.1.2.2.2.1.2	0.940715883668904	.	73440001	73960000	#FF0000	1	1
chr2	73960001	74320000	A.1.1.1.2.1.1.2.1.2.2	0.983221476510067	.	73960001	74320000	#FF0000	1	1
chr2	74320001	74600000	A.1.1.1.2.1.1.2.2.2.2	0.976510067114094	.	74320001	74600000	#FF0000	1	1
chr2	74600001	74840000	A.1.1.1.2.1.1.2.2.2.1.1	0.978747203579418	.	74600001	74840000	#FF0000	1	1
chr2	74840001	75200000	A.1.1.2.1.1.2.2.2.1	0.913870246085011	.	74840001	75200000	#FF0000	1	1
chr2	75200001	75560000	A.2.1.2.1.1.2.2.1	0.608501118568233	.	75200001	75560000	#FF9191	1	0.75
chr2	75560001	75720000	A.2.1.1.1.2.1.2.1.2	0.658836689038031	.	75560001	75720000	#FF9191	1	0.75
chr2	75720001	75960000	A.2.2.1.2.1.1.2.2.2	0.530201342281879	.	75720001	75960000	#FFDADA	1	0.625
chr2	75960001	76160000	B.1.2.1.1.2.1.1.1.1	0.371364653243848	.	75960001	76160000	#9191FF	1	0.375
chr2	76160001	76520000	B.2.2.1.1.2.2.2.1.2.2	0.08165548098434	.	76160001	76520000	#0000FF	1	0.125
chr2	76520001	76680000	B.2.1.2.1.1.1.1.1.2.1.2	0.21923937360179	.	76520001	76680000	#4848FF	1	0.25
chr2	76680001	76760000	B.2.1.1.2.2.2.2.1	0.225950782997763	.	76680001	76760000	#4848FF	1	0.25
chr2	76760001	76840000	B.2.1.1.1.1.2.2.1.2	0.276286353467562	.	76760001	76840000	#4848FF	1	0.25
chr2	76840001	77120000	B.2.2.1.1.2.2.2.1.1.1.2.1	0.0861297539149888	.	76840001	77120000	#0000FF	1	0.125
chr2	77120001	77400000	B.2.2.1.1.2.2.2.1.1.1.2.2	0.0850111856823266	.	77120001	77400000	#0000FF	1	0.125
chr2	77400001	77600000	B.2.1.2.1.2.2.2.1.1.1.1	0.185682326621924	.	77400001	77600000	#4848FF	1	0.25
chr2	77600001	77960000	B.2.2.2.1.1.1.2.1.2.1.1	0.0469798657718121	.	77600001	77960000	#0000FF	1	0.125
chr2	77960001	78080000	B.2.1.2.1.1.1.1.2.2.2	0.210290827740492	.	77960001	78080000	#4848FF	1	0.25
chr2	78080001	78600000	B.2.2.2.2.1.2.1.1	0.00671140939597315	.	78080001	78600000	#0000FF	1	0.125
chr2	78600001	78880000	B.2.1.2.1.2.2.2.1.1.1.2	0.184563758389262	.	78600001	78880000	#4848FF	1	0.25
chr2	78880001	79080000	B.2.1.2.1.1.1.1.1.2.1.1	0.220357941834452	.	78880001	79080000	#4848FF	1	0.25
chr2	79080001	79240000	B.1.2.2.2.1.2.1.2.2.2.1	0.303131991051454	.	79080001	79240000	#9191FF	1	0.375
chr2	79240001	79520000	B.2.1.2.1.2.2.2.1.1.2.1	0.1834451901566	.	79240001	79520000	#4848FF	1	0.25
chr2	79520001	79680000	B.2.1.2.1.2.2.2.1.2.1	0.180089485458613	.	79520001	79680000	#4848FF	1	0.25
chr2	79680001	79840000	B.2.2.1.1.2.2.1.1.2	0.0939597315436242	.	79680001	79840000	#0000FF	1	0.125
chr2	79840001	80280000	B.2.2.1.1.2.2.2.1.1.1.1	0.087248322147651	.	79840001	80280000	#0000FF	1	0.125
chr2	80280001	80520000	B.2.1.1.2.2.1.1.1.2.2	0.240492170022371	.	80280001	80520000	#4848FF	1	0.25
chr2	80520001	80600000	B.2.1.1.2.2.1.1.2.1	0.239373601789709	.	80520001	80600000	#4848FF	1	0.25
chr2	80600001	80800000	B.2.1.2.1.2.2.2.1.1.2.2.1	0.182326621923937	.	80600001	80800000	#4848FF	1	0.25
chr2	80800001	81040000	B.2.2.1.2.1.1.1	0.0760626398210291	.	80800001	81040000	#0000FF	1	0.125
chr2	81040001	81240000	B.2.2.1.1.2.2.2.1.2.1	0.0827740492170022	.	81040001	81240000	#0000FF	1	0.125
chr2	81240001	81400000	B.2.2.1.1.2.2.1.1.1	0.0950782997762864	.	81240001	81400000	#0000FF	1	0.125
chr2	81400001	82000000	B.2.2.2.1.1.1.2.2.1	0.0436241610738255	.	81400001	82000000	#0000FF	1	0.125
chr2	82000001	82160000	B.2.1.2.1.2.2.2.1.2.2.2	0.177852348993289	.	82000001	82160000	#4848FF	1	0.25
chr2	82160001	82240000	B.2.1.2.1.2.1.1.2.2	0.194630872483221	.	82160001	82240000	#4848FF	1	0.25
chr2	82240001	82560000	B.2.2.1.1.2.2.2.2.1.1	0.0805369127516778	.	82240001	82560000	#0000FF	1	0.125
chr2	82560001	82680000	B.2.1.2.1.2.2.2.1.2.2.1	0.178970917225951	.	82560001	82680000	#4848FF	1	0.25
chr2	82680001	82800000	B.2.1.2.1.2.1.1.2.1.2	0.195749440715884	.	82680001	82800000	#4848FF	1	0.25
chr2	82800001	83040000	B.2.2.2.1.1.1.2.1.2.1.2	0.0458612975391499	.	82800001	83040000	#0000FF	1	0.125
chr2	83040001	83240000	B.2.2.1.1.2.2.2.2.1.2	0.0794183445190157	.	83040001	83240000	#0000FF	1	0.125
chr2	83240001	83720000	B.2.2.2.1.1.1.2.2.2	0.0425055928411633	.	83240001	83720000	#0000FF	1	0.125
chr2	83720001	83840000	B.2.1.1.2.2.2.2.2.2	0.223713646532438	.	83720001	83840000	#4848FF	1	0.25
chr2	83840001	84080000	B.2.1.2.1.2.2.2.1.1.2.2.2	0.181208053691275	.	83840001	84080000	#4848FF	1	0.25
chr2	84080001	84200000	B.2.1.1.2.2.1.1.1.2.1	0.241610738255034	.	84080001	84200000	#4848FF	1	0.25
chr2	84200001	84640000	B.1.2.1.1.2.1.1.2	0.369127516778524	.	84200001	84640000	#9191FF	1	0.375
chr2	84640001	85120000	A.2.1.1.1.2.1.2.1.1	0.659955257270693	.	84640001	85120000	#FF9191	1	0.75
chr2	85120001	85280000	A.1.1.2.2.2.1.1	0.863534675615213	.	85120001	85280000	#FF0000	1	1
chr2	85280001	85520000	A.1.2.2.1.1.1.2.1.2.1	0.749440715883669	.	85280001	85520000	#FF4848	1	0.875
chr2	85520001	85920000	A.1.1.1.2.1.1.2.2.2.1.2	0.977628635346756	.	85520001	85920000	#FF0000	1	1
chr2	85920001	86080000	A.1.2.1.2.2.1.1.1.1.1.2	0.787472035794183	.	85920001	86080000	#FF4848	1	0.875
chr2	86080001	86280000	A.1.1.2.1.2.1.1.2.2.1.1	0.9082774049217	.	86080001	86280000	#FF0000	1	1
chr2	86280001	86480000	A.1.1.2.1.2.1.1.2.2.1.2	0.907158836689038	.	86280001	86480000	#FF0000	1	1
chr2	86480001	87040000	A.1.1.1.2.2.2.1.1.1.1.2	0.946308724832215	.	86480001	87040000	#FF0000	1	1
chr2	87040001	87160000	A.2.2.1.2.1.2.2.1.2	0.52572706935123	.	87040001	87160000	#FFDADA	1	0.625
chr2	87280001	87360000	A.2.2.1.2.1.2.2.1.2	0.52572706935123	.	87280001	87360000	#FFDADA	1	0.625
chr2	87440001	87520000	A.2.2.1.2.1.2.2.1.1.2	0.526845637583893	.	87440001	87520000	#FFDADA	1	0.625
chr2	87760001	87840000	A.2.2.1.2.1.2.2.1.1.2	0.526845637583893	.	87760001	87840000	#FFDADA	1	0.625
chr2	87840001	88000000	B.1.1.1.2.2.1.1.1.2	0.436241610738255	.	87840001	88000000	#DADAFF	1	0.5
chr2	88160001	88440000	A.2.2.1.2.2.1.2.2	0.516778523489933	.	88160001	88440000	#FFDADA	1	0.625
chr2	88440001	88840000	A.2.2.1.1.1.2.2.2	0.541387024608501	.	88440001	88840000	#FFDADA	1	0.625
chr2	88840001	89000000	A.1.2.1.2.2.2.2.1.1.2.2	0.761744966442953	.	88840001	89000000	#FF4848	1	0.875
chr2	89000001	89120000	A.2.1.1.2.2.1.2.2	0.629753914988814	.	89000001	89120000	#FF9191	1	0.75
chr2	89120001	89240000	A.1.2.2.2.1.2.1.1.2.2	0.711409395973154	.	89120001	89240000	#FF4848	1	0.875
chr2	89240001	89320000	A.2.2.1.2.1.2.2.2.2	0.523489932885906	.	89240001	89320000	#FFDADA	1	0.625
chr2	89400001	89600000	A.2.2.1.2.1.2.2.2.2	0.523489932885906	.	89400001	89600000	#FFDADA	1	0.625
chr2	89880001	89920000	B.1.1.2.2.1.1.2.2	0.395973154362416	.	89880001	89920000	#DADAFF	1	0.5
chr2	90000001	90120000	B.1.1.2.2.1.1.2.2	0.395973154362416	.	90000001	90120000	#DADAFF	1	0.5
chr2	90120001	90160000	B.1.2.1.2.1.2.2.1	0.353467561521253	.	90120001	90160000	#9191FF	1	0.375
chr2	90240001	90280000	B.1.2.1.2.1.2.2.1	0.353467561521253	.	90240001	90280000	#9191FF	1	0.375
chr2	90400001	90440000	B.1.2.1.2.1.2.2.1	0.353467561521253	.	90400001	90440000	#9191FF	1	0.375
chr2	90440001	90480000	B.1.2.2.2.1.2.2	0.30089485458613	.	90440001	90480000	#9191FF	1	0.375
chr2	91640001	91720000	B.1.2.2.2.1.2.2	0.30089485458613	.	91640001	91720000	#9191FF	1	0.375
chr2	91760001	92000000	B.2.1.1.2.2.1.1.2.2	0.238255033557047	.	91760001	92000000	#4848FF	1	0.25
chr2	92040001	92200000	B.2.1.1.1.1.2.2.1.1	0.277404921700224	.	92040001	92200000	#4848FF	1	0.25
chr2	95360001	95640000	B.1.2.1.1.2.2.2.2	0.361297539149888	.	95360001	95640000	#9191FF	1	0.375
chr2	95640001	95960000	A.2.1.1.1.2.1.1.1.1	0.666666666666667	.	95640001	95960000	#FF9191	1	0.75
chr2	96000001	96040000	A.2.1.1.1.2.1.1.1.1	0.666666666666667	.	96000001	96040000	#FF9191	1	0.75
chr2	96040001	96080000	A.1.2.2.1.1.1.2.1.2.2	0.748322147651007	.	96040001	96080000	#FF4848	1	0.875
chr2	96120001	96280000	A.1.2.2.1.1.1.2.1.2.2	0.748322147651007	.	96120001	96280000	#FF4848	1	0.875
chr2	96320001	96560000	A.1.2.2.1.1.1.2.1.2.2	0.748322147651007	.	96320001	96560000	#FF4848	1	0.875
chr2	96560001	96680000	A.1.1.1.2.2.1.1.1.2.1.1.1	0.963087248322148	.	96560001	96680000	#FF0000	1	1
chr2	96720001	97000000	A.1.1.1.2.2.1.1.1.2.1.1.1	0.963087248322148	.	96720001	97000000	#FF0000	1	1
chr2	97000001	97240000	A.1.1.2.1.2.1.1.2.2.2.2	0.904921700223714	.	97000001	97240000	#FF0000	1	1
chr2	97240001	97520000	A.1.1.2.1.2.1.1.2.2.2.1	0.906040268456376	.	97240001	97520000	#FF0000	1	1
chr2	97560001	97880000	A.1.2.2.2.1.2.2.1.2	0.703579418344519	.	97560001	97880000	#FF4848	1	0.875
chr2	98000001	98040000	A.1.1.2.2.2.2.2.1.1.2	0.851230425055928	.	98000001	98040000	#FF0000	1	1
chr2	98120001	98200000	A.1.1.2.2.2.2.2.1.1.2	0.851230425055928	.	98120001	98200000	#FF0000	1	1
chr2	98240001	98520000	A.1.1.2.2.2.2.2.1.1.2	0.851230425055928	.	98240001	98520000	#FF0000	1	1
chr2	98520001	98640000	A.1.1.2.2.2.2.2.1.2.2	0.848993288590604	.	98520001	98640000	#FF0000	1	1
chr2	98640001	98720000	A.2.1.1.1.1.2.2.2.2	0.667785234899329	.	98640001	98720000	#FF9191	1	0.75
chr2	98720001	99040000	A.1.2.1.2.2.1.2.2.1.1	0.774049217002237	.	98720001	99040000	#FF4848	1	0.875
chr2	99040001	99200000	A.1.1.2.2.2.2.2.1.2.1	0.850111856823266	.	99040001	99200000	#FF0000	1	1
chr2	99200001	99680000	A.1.2.1.2.2.1.2.2.1.2	0.772930648769575	.	99200001	99680000	#FF4848	1	0.875
chr2	99680001	99920000	A.1.2.1.2.2.1.2.1.2.2	0.775167785234899	.	99680001	99920000	#FF4848	1	0.875
chr2	99920001	100120000	A.1.2.1.2.2.1.2.1.2.1	0.776286353467561	.	99920001	100120000	#FF4848	1	0.875
chr2	100160001	100440000	A.2.2.1.2.2.1.2.1.2	0.517897091722595	.	100160001	100440000	#FFDADA	1	0.625
chr2	100440001	100680000	B.1.1.1.1.1.1.1.1.2	0.460850111856823	.	100440001	100680000	#DADAFF	1	0.5
chr2	100680001	100840000	B.1.1.1.1.1.1.1.1.1	0.461968680089485	.	100680001	100840000	#DADAFF	1	0.5
chr2	100840001	101040000	A.2.2.1.2.2.1.2.1.1	0.519015659955257	.	100840001	101040000	#FFDADA	1	0.625
chr2	101040001	101240000	A.2.2.1.1.1.2.1.1.1.1	0.551454138702461	.	101040001	101240000	#FFDADA	1	0.625
chr2	101240001	101320000	A.2.2.2.1.2.2.2.2	0.483221476510067	.	101240001	101320000	#FFDADA	1	0.625
chr2	101320001	101560000	A.2.2.2.1.2.2.2.1	0.484340044742729	.	101320001	101560000	#FFDADA	1	0.625
chr2	101560001	101840000	A.2.1.1.2.1.1.2.1	0.640939597315436	.	101560001	101840000	#FF9191	1	0.75
chr2	101840001	101960000	A.1.2.2.2.1.2.1.2.2.2.1	0.708053691275168	.	101840001	101960000	#FF4848	1	0.875
chr2	101960001	102240000	A.2.1.2.2.1.2.2.2.2	0.570469798657718	.	101960001	102240000	#FF9191	1	0.75
chr2	102240001	102440000	A.2.1.1.1.2.1.1.2.2	0.661073825503356	.	102240001	102440000	#FF9191	1	0.75
chr2	102440001	102680000	A.2.2.1.1.1.2.2.1.1	0.543624161073825	.	102440001	102680000	#FFDADA	1	0.625
chr2	102680001	102880000	A.2.1.2.1.1.1.2.2	0.612975391498881	.	102680001	102880000	#FF9191	1	0.75
chr2	102880001	103080000	A.2.1.2.2.1.2.1.2.1	0.576062639821029	.	102880001	103080000	#FF9191	1	0.75
chr2	103080001	103440000	A.2.2.2.2.2.2.1.1	0.466442953020134	.	103080001	103440000	#FFDADA	1	0.625
chr2	103440001	103600000	B.2.1.1.1.1.1.2.2.2	0.282997762863535	.	103440001	103600000	#4848FF	1	0.25
chr2	103600001	103920000	B.2.1.2.1.2.2.1.2.2	0.186800894854586	.	103600001	103920000	#4848FF	1	0.25
chr2	103920001	104080000	B.2.2.1.1.2.1.1.2.2	0.102908277404922	.	103920001	104080000	#0000FF	1	0.125
chr2	104080001	104200000	B.2.2.1.1.2.1.2.1.2	0.100671140939597	.	104080001	104200000	#0000FF	1	0.125
chr2	104200001	104400000	B.2.2.1.1.2.1.2.2.2.2	0.0961968680089485	.	104200001	104400000	#0000FF	1	0.125
chr2	104400001	104880000	B.2.2.2.1.2.1.2.1.2	0.0246085011185682	.	104400001	104880000	#0000FF	1	0.125
chr2	104880001	105320000	B.2.1.2.1.1.2.2.2	0.200223713646532	.	104880001	105320000	#4848FF	1	0.25
chr2	105320001	105400000	B.1.2.1.1.2.2.1.2	0.363534675615213	.	105320001	105400000	#9191FF	1	0.375
chr2	105400001	105640000	B.1.1.1.2.2.2.1.2.2.1	0.423937360178971	.	105400001	105640000	#DADAFF	1	0.5
chr2	105640001	105880000	A.2.1.2.2.1.2.1.2.2	0.574944071588367	.	105640001	105880000	#FF9191	1	0.75
chr2	105880001	106040000	A.2.1.1.1.2.1.1.2.1.2	0.662192393736018	.	105880001	106040000	#FF9191	1	0.75
chr2	106040001	106120000	A.2.2.2.2.2.2.2.1	0.46420581655481	.	106040001	106120000	#FFDADA	1	0.625
chr2	106120001	106320000	A.2.2.1.2.1.2.2.2.1	0.524608501118568	.	106120001	106320000	#FFDADA	1	0.625
chr2	106320001	106520000	A.1.2.1.1.1.1.1.1	0.845637583892617	.	106320001	106520000	#FF4848	1	0.875
chr2	106520001	106880000	A.2.1.1.1.2.1.1.1.2.2	0.664429530201342	.	106520001	106880000	#FF9191	1	0.75
chr2	106880001	107000000	B.1.1.1.2.2.1.1.1.1	0.437360178970917	.	106880001	107000000	#DADAFF	1	0.5
chr2	107080001	107200000	B.1.1.1.2.2.1.1.1.1	0.437360178970917	.	107080001	107200000	#DADAFF	1	0.5
chr2	107200001	107560000	B.2.1.2.1.2.2.1.1	0.189038031319911	.	107200001	107560000	#4848FF	1	0.25
chr2	107560001	107720000	B.2.1.2.1.1.2.1.1	0.205816554809843	.	107560001	107720000	#4848FF	1	0.25
chr2	107720001	107880000	B.2.1.1.2.2.1.2.1.2.1	0.236017897091723	.	107720001	107880000	#4848FF	1	0.25
chr2	107880001	108080000	B.2.2.1.1.2.1.2.2.2.1	0.0973154362416107	.	107880001	108080000	#0000FF	1	0.125
chr2	108080001	108440000	B.2.2.1.2.1.2.1.2	0.0704697986577181	.	108080001	108440000	#0000FF	1	0.125
chr2	108520001	108960000	B.1.2.1.1.2.2.2.1	0.36241610738255	.	108520001	108960000	#9191FF	1	0.375
chr2	108960001	109240000	A.1.2.1.2.1.1.1.1.1	0.807606263982103	.	108960001	109240000	#FF4848	1	0.875
chr2	109240001	109480000	A.1.2.1.1.1.2.1.2	0.833333333333333	.	109240001	109480000	#FF4848	1	0.875
chr2	109480001	109720000	A.2.1.2.2.1.2.2.2.1.1	0.572706935123042	.	109480001	109720000	#FF9191	1	0.75
chr2	109720001	109800000	A.2.2.1.1.1.2.1.1.1.2	0.550335570469799	.	109720001	109800000	#FFDADA	1	0.625
chr2	109800001	110080000	A.2.1.2.2.1.2.2.1	0.573825503355705	.	109800001	110080000	#FF9191	1	0.75
chr2	110080001	110120000	A.2.1.2.2.1.2.2.2.1.2	0.57158836689038	.	110080001	110120000	#FF9191	1	0.75
chr2	110240001	110520000	A.2.1.2.2.1.2.2.2.1.2	0.57158836689038	.	110240001	110520000	#FF9191	1	0.75
chr2	110840001	111000000	A.2.1.2.2.1.2.2.2.1.2	0.57158836689038	.	110840001	111000000	#FF9191	1	0.75
chr2	111360001	111560000	A.1.2.1.1.2.2.1.1	0.813199105145414	.	111360001	111560000	#FF4848	1	0.875
chr2	111560001	111760000	A.1.2.2.1.1.2.1.2	0.74496644295302	.	111560001	111760000	#FF4848	1	0.875
chr2	111760001	112040000	A.1.1.2.2.2.2.2.1.1.1	0.852348993288591	.	111760001	112040000	#FF0000	1	1
chr2	112080001	112240000	A.2.1.2.2.2.1.2.2	0.563758389261745	.	112080001	112240000	#FF9191	1	0.75
chr2	112320001	112360000	A.2.1.2.2.2.1.2.2	0.563758389261745	.	112320001	112360000	#FF9191	1	0.75
chr2	112360001	112440000	A.2.1.2.2.2.1.1.2.1	0.568232662192394	.	112360001	112440000	#FF9191	1	0.75
chr2	112440001	112560000	A.1.2.1.1.2.2.1.2.1	0.812080536912752	.	112440001	112560000	#FF4848	1	0.875
chr2	112600001	112760000	A.1.2.1.1.2.2.1.2.1	0.812080536912752	.	112600001	112760000	#FF4848	1	0.875
chr2	112760001	113040000	A.1.1.1.2.2.1.1.1.2.1.1.2	0.961968680089485	.	112760001	113040000	#FF0000	1	1
chr2	113040001	113120000	A.1.2.1.1.2.2.1.2.2	0.81096196868009	.	113040001	113120000	#FF4848	1	0.875
chr2	113160001	113240000	A.1.2.1.1.2.2.1.2.2	0.81096196868009	.	113160001	113240000	#FF4848	1	0.875
chr2	113240001	113680000	A.1.1.1.1.2.1.1.1	0.996644295302013	.	113240001	113680000	#FF0000	1	1
chr2	113680001	113880000	A.1.2.1.2.2.1.2.1.1	0.777404921700224	.	113680001	113880000	#FF4848	1	0.875
chr2	113880001	114000000	A.1.2.1.2.2.1.2.2.2.2.1	0.770693512304251	.	113880001	114000000	#FF4848	1	0.875
chr2	114000001	114240000	A.1.2.1.1.2.2.2.2	0.808724832214765	.	114000001	114240000	#FF4848	1	0.875
chr2	114360001	114720000	A.1.1.1.2.2.1.2.2.2.1.2	0.949664429530201	.	114360001	114720000	#FF0000	1	1
chr2	114720001	115200000	B.1.1.2.2.1.1.1.2.1.2	0.399328859060403	.	114720001	115200000	#DADAFF	1	0.5
chr2	115200001	115400000	B.2.1.1.1.1.1.2.1.1	0.286353467561521	.	115200001	115400000	#4848FF	1	0.25
chr2	115400001	115560000	B.2.1.1.2.2.1.2.1.1	0.237136465324385	.	115400001	115560000	#4848FF	1	0.25
chr2	115560001	115760000	B.2.2.1.1.2.1.1.1	0.106263982102908	.	115560001	115760000	#0000FF	1	0.125
chr2	115760001	116000000	B.2.2.2.1.2.1.1.2.1	0.0279642058165548	.	115760001	116000000	#0000FF	1	0.125
chr2	116000001	116480000	B.2.2.2.2.1.2.2.1.2	0.00335570469798658	.	116000001	116480000	#0000FF	1	0.125
chr2	116480001	116680000	B.2.2.2.1.2.1.2.2.1	0.023489932885906	.	116480001	116680000	#0000FF	1	0.125
chr2	116680001	116880000	B.2.2.1.2.1.2.2.1.2	0.0682326621923937	.	116680001	116880000	#0000FF	1	0.125
chr2	116880001	117680000	B.2.2.2.2.2	0.00111856823266219	.	116880001	117680000	#0000FF	1	0.125
chr2	117680001	117840000	B.2.2.1.1.2.1.2.2.1.1	0.0995525727069351	.	117680001	117840000	#0000FF	1	0.125
chr2	117840001	118080000	B.2.2.1.2.1.2.1.1.1.2	0.0727069351230425	.	117840001	118080000	#0000FF	1	0.125
chr2	118080001	118560000	B.2.1.2.1.2.2.1.2.1	0.187919463087248	.	118080001	118560000	#4848FF	1	0.25
chr2	118560001	118760000	A.2.2.1.1.1.2.1.2.2	0.544742729306488	.	118560001	118760000	#FFDADA	1	0.625
chr2	118760001	119000000	A.1.2.2.1.1.1.2.1.1.2	0.750559284116331	.	118760001	119000000	#FF4848	1	0.875
chr2	119000001	119600000	B.1.1.1.2.2.2.1.1.1	0.42841163310962	.	119000001	119600000	#DADAFF	1	0.5
chr2	119600001	119760000	A.2.2.2.2.2.2.2.2	0.463087248322148	.	119600001	119760000	#FFDADA	1	0.625
chr2	119760001	120080000	A.2.1.2.1.1.1.2.1	0.614093959731544	.	119760001	120080000	#FF9191	1	0.75
chr2	120080001	120200000	A.1.2.1.1.2.2.2.1	0.809843400447427	.	120080001	120200000	#FF4848	1	0.875
chr2	120200001	120440000	A.1.2.2.2.1.1.2.1	0.717002237136465	.	120200001	120440000	#FF4848	1	0.875
chr2	120440001	120800000	A.1.1.1.2.2.1.2.2.1.2	0.951901565995526	.	120440001	120800000	#FF0000	1	1
chr2	120800001	120920000	A.1.2.2.1.1.1.2.1.1.1	0.751677852348993	.	120800001	120920000	#FF4848	1	0.875
chr2	120920001	121080000	A.1.1.2.1.1.1.2.1.2	0.923937360178971	.	120920001	121080000	#FF0000	1	1
chr2	121080001	121520000	A.2.1.1.2.1.1.2.2.1	0.639821029082774	.	121080001	121520000	#FF9191	1	0.75
chr2	121520001	121920000	A.2.2.1.1.1.2.2.1.2	0.542505592841163	.	121520001	121920000	#FFDADA	1	0.625
chr2	121920001	122080000	A.2.2.1.1.1.2.1.2.1.1.2	0.546979865771812	.	121920001	122080000	#FFDADA	1	0.625
chr2	122080001	122520000	A.1.1.1.2.2.1.2.2.1.1	0.953020134228188	.	122080001	122520000	#FF0000	1	1
chr2	122520001	123080000	B.1.1.1.2.2.2.1.2.2.2	0.422818791946309	.	122520001	123080000	#DADAFF	1	0.5
chr2	123080001	123320000	B.2.1.2.1.1.2.1.2	0.204697986577181	.	123080001	123320000	#4848FF	1	0.25
chr2	123320001	123560000	B.2.1.1.2.2.1.2.1.2.2	0.23489932885906	.	123320001	123560000	#4848FF	1	0.25
chr2	123560001	123880000	B.2.2.1.1.2.1.1.2.1.2	0.104026845637584	.	123560001	123880000	#0000FF	1	0.125
chr2	123880001	124240000	B.2.2.2.1.2.1.2.2.2	0.0223713646532438	.	123880001	124240000	#0000FF	1	0.125
chr2	124240001	124360000	B.2.2.1.1.2.1.2.2.1.2	0.0984340044742729	.	124240001	124360000	#0000FF	1	0.125
chr2	124360001	124720000	B.2.2.2.2.1.1.2.1.2	0.0100671140939597	.	124360001	124720000	#0000FF	1	0.125
chr2	124720001	124960000	B.2.2.1.1.2.1.1.2.1.1	0.105145413870246	.	124720001	124960000	#0000FF	1	0.125
chr2	124960001	125160000	B.2.2.1.2.1.2.2.1.1	0.0693512304250559	.	124960001	125160000	#0000FF	1	0.125
chr2	125160001	125320000	B.2.2.1.1.2.1.2.1.1	0.10178970917226	.	125160001	125320000	#0000FF	1	0.125
chr2	125320001	125440000	B.2.1.2.2.1.2.2.2.2.1.1	0.151006711409396	.	125320001	125440000	#4848FF	1	0.25
chr2	125440001	125720000	B.2.2.1.2.1.2.1.1.1.1	0.0738255033557047	.	125440001	125720000	#0000FF	1	0.125
chr2	125720001	126000000	B.2.2.2.1.2.1.1.2.2	0.0268456375838926	.	125720001	126000000	#0000FF	1	0.125
chr2	126000001	126240000	B.1.2.2.1.2.1.2.1	0.32662192393736	.	126000001	126240000	#9191FF	1	0.375
chr2	126240001	126520000	B.2.2.1.2.1.2.1.1.2	0.0715883668903803	.	126240001	126520000	#0000FF	1	0.125
chr2	126520001	126960000	B.2.2.2.2.1.1.2.1.1	0.0111856823266219	.	126520001	126960000	#0000FF	1	0.125
chr2	126960001	127360000	B.2.1.1.1.1.1.2.1.2	0.285234899328859	.	126960001	127360000	#4848FF	1	0.25
chr2	127360001	127480000	A.2.2.1.1.1.2.1.2.1.2	0.54586129753915	.	127360001	127480000	#FFDADA	1	0.625
chr2	127480001	127800000	A.2.2.2.1.1.1.1	0.505592841163311	.	127480001	127800000	#FFDADA	1	0.625
chr2	127800001	128040000	A.1.2.1.2.1.1.1.1.2	0.806487695749441	.	127800001	128040000	#FF4848	1	0.875
chr2	128040001	128440000	A.1.1.1.1.2.1.1.2	0.995525727069351	.	128040001	128440000	#FF0000	1	1
chr2	128440001	128680000	A.1.1.1.2.1.1.2.1.2.1	0.984340044742729	.	128440001	128680000	#FF0000	1	1
chr2	128680001	129000000	A.1.1.1.2.2.1.2.2.2.1.1	0.950782997762864	.	128680001	129000000	#FF0000	1	1
chr2	129000001	129320000	A.2.1.1.2.1.1.2.2.2	0.638702460850112	.	129000001	129320000	#FF9191	1	0.75
chr2	129320001	129600000	A.2.2.2.1.2.2.1.1	0.486577181208054	.	129320001	129600000	#FFDADA	1	0.625
chr2	129600001	129880000	B.1.2.1.2.1.1.2.1	0.359060402684564	.	129600001	129880000	#9191FF	1	0.375
chr2	129880001	130200000	B.1.1.2.2.1.1.1.1	0.401565995525727	.	129880001	130200000	#DADAFF	1	0.5
chr2	130200001	130400000	B.1.2.1.2.1.1.2.2	0.357941834451902	.	130200001	130400000	#9191FF	1	0.375
chr2	130400001	130560000	B.1.1.2.2.1.1.1.2.1.1	0.400447427293065	.	130400001	130560000	#DADAFF	1	0.5
chr2	130560001	130800000	A.2.2.2.1.2.2.1.2	0.485458612975392	.	130560001	130800000	#FFDADA	1	0.625
chr2	130880001	131160000	A.1.2.1.2.2.1.2.2.2.2.2	0.769574944071588	.	130880001	131160000	#FF4848	1	0.875
chr2	131440001	131920000	A.2.1.1.1.2.1.1.1.2.1	0.665548098434004	.	131440001	131920000	#FF9191	1	0.75
chr2	131920001	132000000	B.1.1.1.2.2.2.1.2.1	0.425055928411633	.	131920001	132000000	#DADAFF	1	0.5
chr2	132040001	132200000	B.1.1.1.2.2.2.1.2.1	0.425055928411633	.	132040001	132200000	#DADAFF	1	0.5
chr2	132200001	132360000	A.2.2.2.1.1.2.1.1.2	0.497762863534676	.	132200001	132360000	#FFDADA	1	0.625
chr2	132360001	132640000	B.1.1.2.2.1.1.2.1	0.397091722595078	.	132360001	132640000	#DADAFF	1	0.5
chr2	132640001	132760000	B.2.1.2.2.1.2.2.2.2.1.2	0.149888143176734	.	132640001	132760000	#4848FF	1	0.25
chr2	132800001	132920000	B.2.1.2.2.1.2.2.2.2.1.2	0.149888143176734	.	132800001	132920000	#4848FF	1	0.25
chr2	132920001	133280000	B.2.2.2.1.2.1.1.1.1.1	0.0335570469798658	.	132920001	133280000	#0000FF	1	0.125
chr2	133280001	133480000	B.2.1.1.1.1.1.2.2.1	0.284116331096197	.	133280001	133480000	#4848FF	1	0.25
chr2	133480001	133600000	B.1.2.1.2.1.1.1	0.360178970917226	.	133480001	133600000	#9191FF	1	0.375
chr2	133600001	133920000	B.1.2.2.1.1.2.2.2	0.328859060402685	.	133600001	133920000	#9191FF	1	0.375
chr2	133920001	134080000	B.1.2.1.1.2.2.1.1	0.364653243847875	.	133920001	134080000	#9191FF	1	0.375
chr2	134080001	134360000	A.2.2.2.2.2.2.1.2	0.465324384787472	.	134080001	134360000	#FFDADA	1	0.625
chr2	134360001	134640000	B.1.2.2.1.1.2.1	0.333333333333333	.	134360001	134640000	#9191FF	1	0.375
chr2	134640001	134840000	A.2.1.2.1.1.1.1.1.1	0.61744966442953	.	134640001	134840000	#FF9191	1	0.75
chr2	134840001	135080000	A.1.1.2.2.1.2.1.2.1	0.870246085011186	.	134840001	135080000	#FF0000	1	1
chr2	135080001	135360000	A.1.2.2.2.2.2.1.2	0.690156599552573	.	135080001	135360000	#FF4848	1	0.875
chr2	135360001	135400000	A.1.2.1.1.1.1.1.2.2	0.843400447427293	.	135360001	135400000	#FF4848	1	0.875
chr2	135440001	135720000	A.1.2.1.1.1.1.1.2.2	0.843400447427293	.	135440001	135720000	#FF4848	1	0.875
chr2	135720001	136000000	A.1.2.1.1.1.1.1.2.1	0.844519015659955	.	135720001	136000000	#FF4848	1	0.875
chr2	136000001	136200000	A.2.2.1.1.1.2.1.1.2	0.549217002237136	.	136000001	136200000	#FFDADA	1	0.625
chr2	136200001	136280000	A.2.1.1.2.1.1.1.1.1	0.651006711409396	.	136200001	136280000	#FF9191	1	0.75
chr2	136280001	136680000	A.1.1.2.1.1.1.2.1.1.1	0.927293064876958	.	136280001	136680000	#FF0000	1	1
chr2	136680001	136880000	A.1.1.1.2.1.2.2.1	0.969798657718121	.	136680001	136880000	#FF0000	1	1
chr2	136880001	137160000	A.1.1.1.2.2.1.2.2.2.2	0.948545861297539	.	136880001	137160000	#FF0000	1	1
chr2	137160001	137520000	B.1.1.1.2.2.2.1.1.2.1	0.427293064876958	.	137160001	137520000	#DADAFF	1	0.5
chr2	137520001	137840000	B.2.1.2.2.1.2.1.1.2.2.2.1	0.162192393736018	.	137520001	137840000	#4848FF	1	0.25
chr2	137840001	138000000	B.2.1.2.2.1.2.2.2.2.2.1	0.148769574944072	.	137840001	138000000	#4848FF	1	0.25
chr2	138000001	138560000	B.2.2.2.1.2.1.2.1.1	0.0257270693512304	.	138000001	138560000	#0000FF	1	0.125
chr2	138560001	138960000	B.1.1.2.1.1.1.1	0.416107382550336	.	138560001	138960000	#DADAFF	1	0.5
chr2	138960001	139200000	A.2.1.2.2.1.1.1.1.1	0.58165548098434	.	138960001	139200000	#FF9191	1	0.75
chr2	139200001	139360000	A.1.2.2.1.2.1.2.2	0.731543624161074	.	139200001	139360000	#FF4848	1	0.875
chr2	139360001	139560000	A.2.2.2.1.1.2.2.2.2.1	0.491051454138702	.	139360001	139560000	#FFDADA	1	0.625
chr2	139560001	139800000	B.2.1.2.2.1.2.1.1.2.2.2.2	0.161073825503356	.	139560001	139800000	#4848FF	1	0.25
chr2	139800001	140400000	B.2.2.2.2.1.2.2.1.1	0.00447427293064877	.	139800001	140400000	#0000FF	1	0.125
chr2	140400001	140720000	B.2.2.1.2.2.2.2.2.2	0.0536912751677852	.	140400001	140720000	#0000FF	1	0.125
chr2	140720001	140800000	B.2.1.2.2.1.2.2.1.2	0.155480984340045	.	140720001	140800000	#4848FF	1	0.25
chr2	140800001	141000000	B.2.2.1.1.1.1.1.2.1	0.124161073825503	.	140800001	141000000	#0000FF	1	0.125
chr2	141000001	141320000	B.2.2.1.2.2.2.2.1.1	0.0570469798657718	.	141000001	141320000	#0000FF	1	0.125
chr2	141320001	141640000	B.2.1.2.2.1.2.1.1.2.2.1	0.16331096196868	.	141320001	141640000	#4848FF	1	0.25
chr2	141640001	141960000	B.2.2.1.2.2.2.2.1.2	0.0559284116331096	.	141640001	141960000	#0000FF	1	0.125
chr2	141960001	142160000	B.2.1.2.2.1.2.2.2.2.2.2.2	0.146532438478747	.	141960001	142160000	#4848FF	1	0.25
chr2	142160001	142560000	B.2.2.1.1.1.1.1.1.2	0.125279642058166	.	142160001	142560000	#0000FF	1	0.125
chr2	142560001	142640000	B.2.1.1.2.1.2.2	0.243847874720358	.	142560001	142640000	#4848FF	1	0.25
chr2	142640001	143000000	B.2.2.1.2.2.2.1.2.1	0.0592841163310962	.	142640001	143000000	#0000FF	1	0.125
chr2	143000001	143320000	B.2.2.1.1.1.1.1.2.2	0.123042505592841	.	143000001	143320000	#0000FF	1	0.125
chr2	143320001	143560000	B.1.1.2.1.1.1.2.1	0.414988814317673	.	143320001	143560000	#DADAFF	1	0.5
chr2	143560001	143720000	A.2.1.1.2.2.2.1.1.1	0.628635346756152	.	143560001	143720000	#FF9191	1	0.75
chr2	143720001	143840000	A.2.1.2.2.1.2.1.1	0.577181208053691	.	143720001	143840000	#FF9191	1	0.75
chr2	143840001	144000000	A.1.2.2.2.2.2.1.1.1.1	0.693512304250559	.	143840001	144000000	#FF4848	1	0.875
chr2	144000001	144200000	A.2.2.1.1.1.2.1.2.1.1.1	0.548098434004474	.	144000001	144200000	#FFDADA	1	0.625
chr2	144200001	144680000	A.2.1.2.2.1.1.1.1.2	0.580536912751678	.	144200001	144680000	#FF9191	1	0.75
chr2	144680001	144920000	A.2.1.1.1.2.1.1.2.1.1	0.66331096196868	.	144680001	144920000	#FF9191	1	0.75
chr2	144920001	145120000	A.1.1.2.2.1.2.1.2.2.1	0.869127516778524	.	144920001	145120000	#FF0000	1	1
chr2	145120001	145360000	A.1.2.2.2.2.2.1.1.1.2	0.692393736017897	.	145120001	145360000	#FF4848	1	0.875
chr2	145360001	145560000	B.1.1.2.2.1.1.1.2.2	0.398210290827741	.	145360001	145560000	#DADAFF	1	0.5
chr2	145560001	145880000	B.2.1.1.2.2.1.2.2	0.233780760626398	.	145560001	145880000	#4848FF	1	0.25
chr2	145880001	145960000	B.2.1.1.1.2.2.1	0.267337807606264	.	145880001	145960000	#4848FF	1	0.25
chr2	145960001	146040000	B.1.2.2.1.2.1.2.2.2	0.324384787472036	.	145960001	146040000	#9191FF	1	0.375
chr2	146040001	146600000	B.2.1.2.2.1.2.1.1.1.1	0.167785234899329	.	146040001	146600000	#4848FF	1	0.25
chr2	146600001	146880000	B.2.2.2.1.2.1.1.1.2.2	0.029082774049217	.	146600001	146880000	#0000FF	1	0.125
chr2	146880001	147120000	B.2.2.2.1.2.1.1.1.1.2.2	0.0313199105145414	.	146880001	147120000	#0000FF	1	0.125
chr2	147120001	147440000	B.2.2.2.2.1.1.2.2.2	0.00782997762863535	.	147120001	147440000	#0000FF	1	0.125
chr2	147440001	147760000	B.2.2.2.1.2.1.1.1.1.2.1	0.0324384787472036	.	147440001	147760000	#0000FF	1	0.125
chr2	147760001	148080000	B.2.1.1.1.1.1.1	0.287472035794183	.	147760001	148080000	#4848FF	1	0.25
chr2	148080001	148320000	B.1.2.2.1.1.2.2.1.2.1	0.331096196868009	.	148080001	148320000	#9191FF	1	0.375
chr2	148320001	148440000	A.2.2.2.1.1.2.1.2	0.496644295302013	.	148320001	148440000	#FFDADA	1	0.625
chr2	148440001	148720000	B.1.1.2.1.1.1.2.2	0.413870246085011	.	148440001	148720000	#DADAFF	1	0.5
chr2	148720001	148880000	A.1.2.2.1.2.2.2.1.1.2	0.727069351230425	.	148720001	148880000	#FF4848	1	0.875
chr2	148880001	149000000	A.2.1.2.1.2.2.2.2.1	0.583892617449664	.	148880001	149000000	#FF9191	1	0.75
chr2	149000001	149360000	A.1.2.2.2.2.2.1.1.2	0.691275167785235	.	149000001	149360000	#FF4848	1	0.875
chr2	149360001	149520000	A.1.2.1.2.1.1.2.2.2.1.2	0.794183445190157	.	149360001	149520000	#FF4848	1	0.875
chr2	149520001	149720000	A.2.1.2.1.1.1.1.2	0.615212527964206	.	149520001	149720000	#FF9191	1	0.75
chr2	149760001	149880000	A.2.1.2.1.1.1.1.2	0.615212527964206	.	149760001	149880000	#FF9191	1	0.75
chr2	149880001	150160000	B.1.1.1.2.2.2.1.1.2.2	0.426174496644295	.	149880001	150160000	#DADAFF	1	0.5
chr2	150160001	150520000	B.1.1.2.2.1.2.2.2	0.390380313199105	.	150160001	150520000	#DADAFF	1	0.5
chr2	150520001	150720000	B.2.1.2.2.1.2.2.2.2.2.2.1	0.147651006711409	.	150520001	150720000	#4848FF	1	0.25
chr2	150720001	150920000	B.2.2.1.2.2.2.2.2.1	0.0548098434004474	.	150720001	150920000	#0000FF	1	0.125
chr2	150920001	151160000	B.2.2.2.1.2.1.1.1.2.1	0.0302013422818792	.	150920001	151160000	#0000FF	1	0.125
chr2	151160001	151240000	B.2.1.2.2.1.2.2.1.1	0.156599552572707	.	151160001	151240000	#4848FF	1	0.25
chr2	151240001	151680000	B.2.1.2.2.1.2.1.2.2	0.157718120805369	.	151240001	151680000	#4848FF	1	0.25
chr2	151680001	152120000	B.1.2.1.1.1.1.2.1	0.381431767337808	.	151680001	152120000	#9191FF	1	0.375
chr2	152120001	152600000	A.1.1.2.1.1.1.2.1.1.2.1	0.926174496644295	.	152120001	152600000	#FF0000	1	1
chr2	152600001	152760000	A.1.1.2.2.1.2.1.2.2.2	0.868008948545861	.	152600001	152760000	#FF0000	1	1
chr2	152760001	153040000	A.1.1.2.1.1.1.2.1.1.2.2	0.925055928411633	.	152760001	153040000	#FF0000	1	1
chr2	153040001	153240000	A.2.1.2.1.1.1.1.1.2	0.616331096196868	.	153040001	153240000	#FF9191	1	0.75
chr2	153240001	153400000	A.2.1.1.1.1.1.1.1.1.1	0.685682326621924	.	153240001	153400000	#FF9191	1	0.75
chr2	153400001	153600000	A.1.2.2.1.2.1.2.1	0.732662192393736	.	153400001	153600000	#FF4848	1	0.875
chr2	153600001	154000000	B.2.1.2.2.1.2.1.1.1.2	0.166666666666667	.	153600001	154000000	#4848FF	1	0.25
chr2	154000001	154440000	B.2.2.1.1.1.1.2	0.121923937360179	.	154000001	154440000	#0000FF	1	0.125
chr2	154440001	154600000	B.2.2.1.2.1.2.2.2	0.0671140939597315	.	154440001	154600000	#0000FF	1	0.125
chr2	154600001	154960000	B.2.2.2.2.1.2.2.2	0.00223713646532438	.	154600001	154960000	#0000FF	1	0.125
chr2	154960001	155200000	B.2.2.2.2.1.1.2.2.1	0.00894854586129754	.	154960001	155200000	#0000FF	1	0.125
chr2	155200001	155440000	B.2.1.2.2.1.2.1.1.2.1.2	0.164429530201342	.	155200001	155440000	#4848FF	1	0.25
chr2	155440001	155960000	B.2.2.1.1.1.1.1.1.1	0.126398210290828	.	155440001	155960000	#0000FF	1	0.125
chr2	155960001	156080000	A.2.2.2.1.1.2.2.1.1	0.495525727069351	.	155960001	156080000	#FFDADA	1	0.625
chr2	156080001	156400000	B.2.1.2.2.2.2.1.1.2.1	0.135346756152125	.	156080001	156400000	#4848FF	1	0.25
chr2	156400001	156760000	B.2.2.2.1.2.2.1.1.1.2.1	0.0190156599552573	.	156400001	156760000	#0000FF	1	0.125
chr2	156760001	157200000	B.2.1.1.1.2.1.2.2	0.268456375838926	.	156760001	157200000	#4848FF	1	0.25
chr2	157200001	157440000	A.1.1.2.1.1.1.2.2.2	0.921700223713647	.	157200001	157440000	#FF0000	1	1
chr2	157440001	157720000	B.1.2.1.2.2.1.1.2.1.2	0.348993288590604	.	157440001	157720000	#9191FF	1	0.375
chr2	157720001	157840000	B.1.2.1.2.2.1.1.2.1.1	0.350111856823266	.	157720001	157840000	#9191FF	1	0.375
chr2	157840001	158160000	B.1.1.1.2.2.2.2.1.1	0.421700223713647	.	157840001	158160000	#DADAFF	1	0.5
chr2	158160001	158360000	A.1.2.1.1.1.1.2.1.2	0.841163310961969	.	158160001	158360000	#FF4848	1	0.875
chr2	158360001	158640000	A.2.2.2.2.2.1.1.2	0.468680089485459	.	158360001	158640000	#FFDADA	1	0.625
chr2	158640001	158920000	B.1.1.1.1.1.2.2.2	0.453020134228188	.	158640001	158920000	#DADAFF	1	0.5
chr2	158920001	159120000	B.1.2.1.1.1.1.2.2	0.380313199105145	.	158920001	159120000	#9191FF	1	0.375
chr2	159120001	159280000	B.1.2.2.1.2.1.2.2.1	0.325503355704698	.	159120001	159280000	#9191FF	1	0.375
chr2	159280001	159480000	B.1.1.1.1.1.2.2.1	0.45413870246085	.	159280001	159480000	#DADAFF	1	0.5
chr2	159480001	159680000	B.1.1.1.2.2.2.2.2.1.1	0.419463087248322	.	159480001	159680000	#DADAFF	1	0.5
chr2	159680001	160040000	A.2.1.1.2.2.2.1.2.2.1	0.624161073825503	.	159680001	160040000	#FF9191	1	0.75
chr2	160040001	160840000	A.1.1.1.1.1.2	0.997762863534676	.	160040001	160840000	#FF0000	1	1
chr2	160840001	161360000	A.2.1.1.2.2.2.1.2.2.2	0.623042505592841	.	160840001	161360000	#FF9191	1	0.75
chr2	161360001	161920000	B.1.1.1.2.2.2.2.1.2	0.420581655480984	.	161360001	161920000	#DADAFF	1	0.5
chr2	161920001	162040000	A.1.1.2.1.1.1.1.2.1	0.930648769574944	.	161920001	162040000	#FF0000	1	1
chr2	162040001	162280000	A.1.2.1.2.1.1.2.2.2.1.1	0.795302013422819	.	162040001	162280000	#FF4848	1	0.875
chr2	162280001	162840000	B.2.1.2.2.1.2.1.2.1.1	0.159955257270694	.	162280001	162840000	#4848FF	1	0.25
chr2	162840001	163080000	A.2.2.2.1.1.2.2.2.2.2	0.48993288590604	.	162840001	163080000	#FFDADA	1	0.625
chr2	163080001	163240000	A.2.1.2.1.2.2.2.1.2.1	0.586129753914989	.	163080001	163240000	#FF9191	1	0.75
chr2	163240001	163680000	B.2.2.1.2.2.2.1.1	0.0604026845637584	.	163240001	163680000	#0000FF	1	0.125
chr2	163680001	163920000	B.2.2.1.1.1.2.2.2.2	0.10738255033557	.	163680001	163920000	#0000FF	1	0.125
chr2	163920001	164080000	B.2.1.2.2.1.2.2.2.1.1.1	0.154362416107383	.	163920001	164080000	#4848FF	1	0.25
chr2	164080001	164200000	B.2.1.2.2.1.2.2.2.1.1.2	0.15324384787472	.	164080001	164200000	#4848FF	1	0.25
chr2	164200001	164360000	B.1.2.2.1.1.2.2.1.1	0.332214765100671	.	164200001	164360000	#9191FF	1	0.375
chr2	164360001	164640000	B.2.1.2.2.1.2.1.2.1.2	0.158836689038031	.	164360001	164640000	#4848FF	1	0.25
chr2	164640001	164800000	B.2.1.1.2.1.2.1.1	0.246085011185682	.	164640001	164800000	#4848FF	1	0.25
chr2	164800001	165240000	B.2.2.1.2.2.2.1.2.2	0.058165548098434	.	164800001	165240000	#0000FF	1	0.125
chr2	165240001	165400000	B.2.1.2.2.2.2.1.2	0.131991051454139	.	165240001	165400000	#4848FF	1	0.25
chr2	165400001	165560000	B.2.1.1.2.1.2.1.2	0.24496644295302	.	165400001	165560000	#4848FF	1	0.25
chr2	165560001	165760000	B.1.1.2.2.1.2.1.2.2	0.39261744966443	.	165560001	165760000	#DADAFF	1	0.5
chr2	165760001	165960000	B.1.2.2.1.1.2.2.1.2.2	0.329977628635347	.	165760001	165960000	#9191FF	1	0.375
chr2	165960001	166200000	B.1.2.1.2.2.1.1.2.2	0.347874720357942	.	165960001	166200000	#9191FF	1	0.375
chr2	166200001	166400000	B.2.1.1.2.1.1.2.1.2	0.252796420581655	.	166200001	166400000	#4848FF	1	0.25
chr2	166400001	166680000	B.1.2.1.1.1.1.1.2	0.38255033557047	.	166400001	166680000	#9191FF	1	0.375
chr2	166680001	166840000	A.2.2.2.1.1.2.2.2.1	0.492170022371365	.	166680001	166840000	#FFDADA	1	0.625
chr2	166840001	167000000	B.2.1.1.2.1.1.2.2.2.2	0.247203579418345	.	166840001	167000000	#4848FF	1	0.25
chr2	167000001	167360000	B.2.2.2.1.2.2.1.2.2	0.0145413870246085	.	167000001	167360000	#0000FF	1	0.125
chr2	167360001	167520000	B.2.1.2.2.1.2.2.2.1.2	0.152125279642058	.	167360001	167520000	#4848FF	1	0.25
chr2	167520001	167840000	B.2.2.2.1.2.2.1.1.1.1.1	0.0212527964205817	.	167520001	167840000	#0000FF	1	0.125
chr2	167840001	167960000	B.2.1.2.2.2.2.1.1.2.2.1	0.134228187919463	.	167840001	167960000	#4848FF	1	0.25
chr2	167960001	168080000	B.2.1.2.2.2.2.1.1.2.2.2	0.133109619686801	.	167960001	168080000	#4848FF	1	0.25
chr2	168080001	168400000	B.2.2.2.1.2.2.1.1.1.2.2	0.0178970917225951	.	168080001	168400000	#0000FF	1	0.125
chr2	168400001	168600000	B.2.1.2.2.1.2.1.1.2.1.1	0.165548098434004	.	168400001	168600000	#4848FF	1	0.25
chr2	168600001	169040000	B.1.1.1.2.2.2.2.2.1.2	0.41834451901566	.	168600001	169040000	#DADAFF	1	0.5
chr2	169040001	169200000	A.2.2.2.1.1.2.1.1.1	0.498881431767338	.	169040001	169200000	#FFDADA	1	0.625
chr2	169200001	169520000	A.1.1.2.2.1.2.1.1	0.871364653243848	.	169200001	169520000	#FF0000	1	1
chr2	169520001	169840000	A.2.1.1.2.2.2.1.1.2.2	0.626398210290828	.	169520001	169840000	#FF9191	1	0.75
chr2	169840001	170320000	A.2.1.2.2.1.1.1.2	0.579418344519016	.	169840001	170320000	#FF9191	1	0.75
chr2	170320001	171120000	A.1.1.1.1.1.1.1	1	.	170320001	171120000	#FF0000	1	1
chr2	171120001	171440000	A.1.2.2.1.1.2.2.1.2.1	0.742729306487696	.	171120001	171440000	#FF4848	1	0.875
chr2	171440001	171600000	A.2.1.1.2.1.1.1.2.2.1.1	0.645413870246085	.	171440001	171600000	#FF9191	1	0.75
chr2	171600001	171760000	A.1.2.2.1.1.2.2.1.2.2	0.741610738255034	.	171600001	171760000	#FF4848	1	0.875
chr2	171760001	172280000	A.1.1.1.1.1.1.2	0.998881431767338	.	171760001	172280000	#FF0000	1	1
chr2	172280001	172680000	A.1.1.1.2.2.1.1.1.1.1.1	0.967561521252796	.	172280001	172680000	#FF0000	1	1
chr2	172680001	172960000	A.1.1.1.2.2.1.1.2.1	0.957494407158837	.	172680001	172960000	#FF0000	1	1
chr2	172960001	173480000	A.1.2.2.1.1.2.2.1.1	0.743847874720358	.	172960001	173480000	#FF4848	1	0.875
chr2	173480001	173880000	A.2.1.1.1.1.2.1.1	0.675615212527964	.	173480001	173880000	#FF9191	1	0.75
chr2	173880001	174280000	A.1.1.2.1.2.2.2.1.2	0.887024608501119	.	173880001	174280000	#FF0000	1	1
chr2	174280001	174520000	A.2.1.1.2.1.1.1.2.1.1	0.648769574944072	.	174280001	174520000	#FF9191	1	0.75
chr2	174520001	174760000	A.2.1.1.2.1.1.1.2.2.2.1	0.643176733780761	.	174520001	174760000	#FF9191	1	0.75
chr2	174760001	174880000	A.1.1.2.2.2.2.2.2.2	0.84675615212528	.	174760001	174880000	#FF0000	1	1
chr2	174880001	175280000	A.1.1.2.1.2.2.2.1.1	0.888143176733781	.	174880001	175280000	#FF0000	1	1
chr2	175280001	175560000	A.1.1.1.2.2.1.1.1.1.2.1	0.965324384787472	.	175280001	175560000	#FF0000	1	1
chr2	175560001	175920000	A.2.1.1.2.1.1.1.2.1.2.1	0.647651006711409	.	175560001	175920000	#FF9191	1	0.75
chr2	175920001	176080000	A.1.2.1.2.1.1.1.2	0.805369127516778	.	175920001	176080000	#FF4848	1	0.875
chr2	176080001	176280000	A.2.2.1.2.2.2.1.2.2.1.2	0.51006711409396	.	176080001	176280000	#FFDADA	1	0.625
chr2	176280001	176440000	B.1.1.2.2.1.2.2.1	0.391498881431767	.	176280001	176440000	#DADAFF	1	0.5
chr2	176440001	176760000	B.1.2.1.1.1.2.1.1	0.379194630872483	.	176440001	176760000	#9191FF	1	0.375
chr2	176760001	176920000	A.2.2.1.1.1.1.1.1	0.557046979865772	.	176760001	176920000	#FFDADA	1	0.625
chr2	176920001	177120000	A.2.2.1.2.2.2.1.1.2	0.514541387024608	.	176920001	177120000	#FFDADA	1	0.625
chr2	177120001	177560000	A.2.1.2.1.2.1.2.1	0.599552572706935	.	177120001	177560000	#FF9191	1	0.75
chr2	177560001	177720000	A.2.2.1.2.2.2.1.2.2.1.1.2	0.511185682326622	.	177560001	177720000	#FFDADA	1	0.625
chr2	177720001	177880000	A.2.1.1.2.1.1.1.2.1.2.2	0.646532438478747	.	177720001	177880000	#FF9191	1	0.75
chr2	177880001	178040000	A.2.1.1.2.1.1.1.2.2.2.2	0.642058165548098	.	177880001	178040000	#FF9191	1	0.75
chr2	178040001	178200000	A.1.1.2.1.2.2.1.1.2.2	0.89261744966443	.	178040001	178200000	#FF0000	1	1
chr2	178200001	178600000	A.1.1.2.1.1.1.1.1.1	0.934004474272931	.	178200001	178600000	#FF0000	1	1
chr2	178600001	178680000	A.2.2.1.2.2.2.1.2.1	0.513422818791946	.	178600001	178680000	#FFDADA	1	0.625
chr2	178680001	178920000	B.1.1.1.1.1.1.1.2	0.459731543624161	.	178680001	178920000	#DADAFF	1	0.5
chr2	178920001	179240000	A.2.1.1.1.1.1.1.2.2	0.681208053691275	.	178920001	179240000	#FF9191	1	0.75
chr2	179240001	179440000	A.1.1.2.1.1.1.1.1.2.1	0.932885906040268	.	179240001	179440000	#FF0000	1	1
chr2	179440001	179560000	A.1.2.2.1.2.2.2.2.1.1	0.723713646532439	.	179440001	179560000	#FF4848	1	0.875
chr2	179560001	179800000	A.1.2.1.2.1.1.2.2.1.2.1	0.797539149888143	.	179560001	179800000	#FF4848	1	0.875
chr2	179800001	180000000	A.1.1.2.2.1.2.2.1.1	0.866890380313199	.	179800001	180000000	#FF0000	1	1
chr2	180000001	180200000	A.2.1.1.1.1.1.1.1.1.2	0.684563758389262	.	180000001	180200000	#FF9191	1	0.75
chr2	180200001	180320000	A.2.2.2.2.2.1.1.1.2.1	0.470917225950783	.	180200001	180320000	#FFDADA	1	0.625
chr2	180320001	180520000	B.1.2.1.2.2.1.2.2.2	0.343400447427293	.	180320001	180520000	#9191FF	1	0.375
chr2	180520001	180760000	B.1.2.1.1.1.2.2.2	0.37248322147651	.	180520001	180760000	#9191FF	1	0.375
chr2	180760001	180920000	A.2.2.2.1.1.2.2.1.2.2	0.493288590604027	.	180760001	180920000	#FFDADA	1	0.625
chr2	180920001	181160000	B.2.1.1.2.1.1.1.1.2	0.257270693512304	.	180920001	181160000	#4848FF	1	0.25
chr2	181160001	181520000	B.2.1.2.2.2.1.2.1.2	0.140939597315436	.	181160001	181520000	#4848FF	1	0.25
chr2	181520001	181960000	B.1.1.1.2.2.2.2.2.2	0.417225950782998	.	181520001	181960000	#DADAFF	1	0.5
chr2	181960001	182320000	A.1.1.1.1.2.2.2	0.988814317673378	.	181960001	182320000	#FF0000	1	1
chr2	182320001	182560000	A.1.2.1.1.1.1.2.1.1	0.842281879194631	.	182320001	182560000	#FF4848	1	0.875
chr2	182560001	182840000	A.1.2.2.1.2.1.1.1.1.1	0.737136465324385	.	182560001	182840000	#FF4848	1	0.875
chr2	182840001	183400000	B.1.2.2.1.1.1.2.1	0.335570469798658	.	182840001	183400000	#9191FF	1	0.375
chr2	183400001	183560000	A.2.2.2.1.1.2.2.1.2.1	0.494407158836689	.	183400001	183560000	#FFDADA	1	0.625
chr2	183560001	184080000	A.1.2.1.2.1.1.2.2.1.2.2	0.796420581655481	.	183560001	184080000	#FF4848	1	0.875
chr2	184080001	184440000	B.2.1.1.2.1.1.1.1.1	0.258389261744966	.	184080001	184440000	#4848FF	1	0.25
chr2	184440001	184520000	B.2.1.2.2.2.2.1.1.1.1	0.13758389261745	.	184440001	184520000	#4848FF	1	0.25
chr2	184520001	184840000	B.2.2.1.1.1.2.2.1.1	0.115212527964206	.	184520001	184840000	#0000FF	1	0.125
chr2	184840001	184960000	B.1.2.1.2.2.1.1.1	0.351230425055928	.	184840001	184960000	#9191FF	1	0.375
chr2	184960001	185200000	B.2.2.1.1.1.2.2.1.2.1	0.114093959731544	.	184960001	185200000	#0000FF	1	0.125
chr2	185200001	185480000	B.1.2.2.1.2.2.1.1.2	0.322147651006711	.	185200001	185480000	#9191FF	1	0.375
chr2	185480001	185760000	B.1.2.1.1.1.1.1.1.1	0.384787472035794	.	185480001	185760000	#9191FF	1	0.375
chr2	185760001	186040000	B.2.2.2.1.2.2.1.1.1.1.2	0.0201342281879195	.	185760001	186040000	#0000FF	1	0.125
chr2	186040001	186200000	B.2.1.2.2.2.2.1.1.1.2	0.136465324384787	.	186040001	186200000	#4848FF	1	0.25
chr2	186200001	186360000	B.2.2.1.2.2.1.1	0.0659955257270693	.	186200001	186360000	#0000FF	1	0.125
chr2	186360001	186600000	B.2.2.1.2.2.1.2.1.2.1	0.063758389261745	.	186360001	186600000	#0000FF	1	0.125
chr2	186600001	186840000	B.2.2.2.1.2.2.1.1.2	0.0167785234899329	.	186600001	186840000	#0000FF	1	0.125
chr2	186840001	187160000	B.1.2.1.2.2.2.2	0.341163310961969	.	186840001	187160000	#9191FF	1	0.375
chr2	187160001	187360000	A.2.2.1.2.1.2.1	0.529082774049217	.	187160001	187360000	#FFDADA	1	0.625
chr2	187360001	187560000	A.2.1.1.2.2.2.1.1.2.1	0.62751677852349	.	187360001	187560000	#FF9191	1	0.75
chr2	187560001	187800000	B.2.1.1.1.2.2.2.2.1.2	0.260626398210291	.	187560001	187800000	#4848FF	1	0.25
chr2	187800001	188120000	B.2.1.1.2.1.1.1.2.2	0.25503355704698	.	187800001	188120000	#4848FF	1	0.25
chr2	188120001	188200000	B.2.1.1.1.2.1.2.1.2.1	0.270693512304251	.	188120001	188200000	#4848FF	1	0.25
chr2	188200001	188400000	B.1.2.2.1.2.2.1.1.1	0.323266219239374	.	188200001	188400000	#9191FF	1	0.375
chr2	188400001	188720000	B.2.2.1.1.1.2.2.2.1.2	0.108501118568233	.	188400001	188720000	#0000FF	1	0.125
chr2	188720001	188880000	B.2.1.2.2.1.1.2.1.2	0.170022371364653	.	188720001	188880000	#4848FF	1	0.25
chr2	188880001	189120000	B.2.2.1.1.1.2.2.1.2.2.1.1	0.112975391498881	.	188880001	189120000	#0000FF	1	0.125
chr2	189120001	189440000	B.2.2.1.1.1.2.2.2.1.1	0.109619686800895	.	189120001	189440000	#0000FF	1	0.125
chr2	189440001	189720000	B.2.2.1.2.2.1.2.1.1	0.0648769574944072	.	189440001	189720000	#0000FF	1	0.125
chr2	189720001	189880000	B.2.1.2.2.2.1.2.1.1.2.2	0.142058165548098	.	189720001	189880000	#4848FF	1	0.25
chr2	189880001	190280000	B.1.2.2.1.1.1.2.2	0.334451901565996	.	189880001	190280000	#9191FF	1	0.375
chr2	190280001	190520000	A.2.1.1.2.2.2.1.2.1	0.625279642058166	.	190280001	190520000	#FF9191	1	0.75
chr2	190520001	190920000	A.1.1.2.1.1.1.1.1.2.2	0.931767337807606	.	190520001	190920000	#FF0000	1	1
chr2	190920001	191160000	A.1.1.2.2.1.2.2.1.2	0.865771812080537	.	190920001	191160000	#FF0000	1	1
chr2	191160001	191600000	A.1.1.1.1.2.2.1	0.98993288590604	.	191160001	191600000	#FF0000	1	1
chr2	191600001	191880000	A.1.1.1.2.2.1.2.1	0.95413870246085	.	191600001	191880000	#FF0000	1	1
chr2	191880001	192080000	A.1.2.2.2.2.2.2.1.1	0.68903803131991	.	191880001	192080000	#FF4848	1	0.875
chr2	192080001	192160000	A.2.1.2.1.2.2.2.2.2	0.582774049217002	.	192080001	192160000	#FF9191	1	0.75
chr2	192160001	192440000	A.2.1.2.1.2.2.2.1.2.2	0.585011185682327	.	192160001	192440000	#FF9191	1	0.75
chr2	192440001	192600000	A.1.2.1.2.1.1.2.2.2.2	0.793064876957494	.	192440001	192600000	#FF4848	1	0.875
chr2	192600001	192800000	A.2.2.2.2.2.1.1.1.2.2	0.469798657718121	.	192600001	192800000	#FFDADA	1	0.625
chr2	192800001	192920000	B.1.1.1.1.1.2.1.1.1	0.457494407158837	.	192800001	192920000	#DADAFF	1	0.5
chr2	192920001	193080000	B.1.1.2.1.1.2.2.1	0.411633109619687	.	192920001	193080000	#DADAFF	1	0.5
chr2	193080001	193840000	B.2.2.2.1.2.2.1.2.1	0.0156599552572707	.	193080001	193840000	#0000FF	1	0.125
chr2	193840001	194280000	B.2.2.1.2.2.1.2.1.2.2	0.0626398210290828	.	193840001	194280000	#0000FF	1	0.125
chr2	194280001	194440000	B.1.2.2.1.2.2.2.2.1.1	0.315436241610738	.	194280001	194440000	#9191FF	1	0.375
chr2	194440001	194600000	B.2.1.2.2.1.1.1.1	0.17337807606264	.	194440001	194600000	#4848FF	1	0.25
chr2	194600001	194720000	B.2.1.1.1.2.2.2.1.2	0.262863534675615	.	194600001	194720000	#4848FF	1	0.25
chr2	194720001	194960000	B.2.2.1.1.1.2.2.1.2.2.1.2	0.111856823266219	.	194720001	194960000	#0000FF	1	0.125
chr2	194960001	195240000	B.2.1.2.2.2.1.2.1.1.1	0.144295302013423	.	194960001	195240000	#4848FF	1	0.25
chr2	195240001	195400000	B.2.1.2.2.2.2.2.1	0.130872483221477	.	195240001	195400000	#4848FF	1	0.25
chr2	195400001	195520000	B.1.2.2.1.2.2.1.2.2	0.319910514541387	.	195400001	195520000	#9191FF	1	0.375
chr2	195520001	195800000	B.2.2.1.1.1.2.1.1.2	0.119686800894855	.	195520001	195800000	#0000FF	1	0.125
chr2	195800001	196000000	B.2.1.1.2.1.1.1.2.1	0.256152125279642	.	195800001	196000000	#4848FF	1	0.25
chr2	196000001	196160000	B.2.1.1.2.1.1.2.2.2.1	0.248322147651007	.	196000001	196160000	#4848FF	1	0.25
chr2	196160001	196560000	A.1.2.2.1.2.1.1.1.2	0.73489932885906	.	196160001	196560000	#FF4848	1	0.875
chr2	196560001	196920000	B.1.2.1.1.1.1.1.1.2	0.383668903803132	.	196560001	196920000	#9191FF	1	0.375
chr2	196920001	197120000	A.1.1.2.2.1.2.2.2	0.864653243847875	.	196920001	197120000	#FF0000	1	1
chr2	197120001	197360000	A.2.1.1.1.1.1.1.1.2	0.6834451901566	.	197120001	197360000	#FF9191	1	0.75
chr2	197360001	197480000	A.2.2.1.1.2.2.2	0.53579418344519	.	197360001	197480000	#FFDADA	1	0.625
chr2	197480001	197640000	A.1.2.2.1.2.2.2.1.1.1	0.728187919463087	.	197480001	197640000	#FF4848	1	0.875
chr2	197640001	197840000	A.1.2.1.1.1.1.2.2.2.2	0.837807606263982	.	197640001	197840000	#FF4848	1	0.875
chr2	197840001	198040000	A.1.2.1.2.1.1.2.2.1.1	0.798657718120805	.	197840001	198040000	#FF4848	1	0.875
chr2	198040001	198160000	A.1.1.2.1.1.1.1.2.2.1	0.929530201342282	.	198040001	198160000	#FF0000	1	1
chr2	198160001	198640000	A.1.1.1.2.1.2.2.2	0.968680089485459	.	198160001	198640000	#FF0000	1	1
chr2	198640001	198960000	A.2.1.2.1.2.2.2.1.1	0.587248322147651	.	198640001	198960000	#FF9191	1	0.75
chr2	198960001	199320000	B.1.1.2.2.1.2.1.1	0.394854586129754	.	198960001	199320000	#DADAFF	1	0.5
chr2	199320001	199800000	B.2.2.1.1.1.2.1.2.2.2	0.116331096196868	.	199320001	199800000	#0000FF	1	0.125
chr2	199800001	200280000	B.2.2.1.1.1.2.1.2.1	0.118568232662192	.	199800001	200280000	#0000FF	1	0.125
chr2	200280001	200760000	B.1.1.1.2.1.1.1.1	0.447427293064877	.	200280001	200760000	#DADAFF	1	0.5
chr2	200760001	200880000	A.1.2.2.2.2.2.2.2	0.686800894854586	.	200760001	200880000	#FF4848	1	0.875
chr2	200880001	201160000	A.2.1.2.1.2.2.1.2.2.1.2	0.589485458612975	.	200880001	201160000	#FF9191	1	0.75
chr2	201160001	201440000	A.1.1.2.2.1.1.2.1.2	0.876957494407159	.	201160001	201440000	#FF0000	1	1
chr2	201440001	201680000	A.1.2.1.2.1.1.2.1.1.2	0.803131991051454	.	201440001	201680000	#FF4848	1	0.875
chr2	201680001	201880000	A.1.1.2.1.2.2.1.2.2.1	0.890380313199105	.	201680001	201880000	#FF0000	1	1
chr2	201880001	202080000	A.1.1.1.2.2.1.1.1.1.2.2	0.96420581655481	.	201880001	202080000	#FF0000	1	1
chr2	202080001	202360000	A.1.1.2.1.2.2.1.1.1.1	0.895973154362416	.	202080001	202360000	#FF0000	1	1
chr2	202360001	202680000	A.1.1.2.2.1.1.1.2	0.879194630872483	.	202360001	202680000	#FF0000	1	1
chr2	202680001	203160000	A.1.1.1.2.2.1.1.1.1.1.2	0.966442953020134	.	202680001	203160000	#FF0000	1	1
chr2	203160001	203360000	A.1.1.2.1.2.2.1.1.1.2	0.894854586129754	.	203160001	203360000	#FF0000	1	1
chr2	203360001	203760000	A.1.1.1.2.1.1.1	0.987695749440716	.	203360001	203760000	#FF0000	1	1
chr2	203760001	203840000	A.1.2.1.2.2.1.2.2.2.1	0.771812080536913	.	203760001	203840000	#FF4848	1	0.875
chr2	203840001	204080000	A.1.1.1.2.2.1.1.2.2.1	0.956375838926175	.	203840001	204080000	#FF0000	1	1
chr2	204080001	204280000	A.1.1.2.2.1.1.2.2.1.2.1	0.874720357941834	.	204080001	204280000	#FF0000	1	1
chr2	204280001	204520000	A.1.1.2.2.1.1.2.2.1.2.2	0.873601789709172	.	204280001	204520000	#FF0000	1	1
chr2	204520001	204680000	A.1.2.1.1.2.1.2.2	0.814317673378076	.	204520001	204680000	#FF4848	1	0.875
chr2	204680001	204960000	A.1.2.2.1.2.1.1.2	0.733780760626398	.	204680001	204960000	#FF4848	1	0.875
chr2	204960001	205120000	A.2.2.2.2.1.2.1.1.2	0.478747203579418	.	204960001	205120000	#FFDADA	1	0.625
chr2	205120001	205600000	B.2.1.1.1.2.2.2.2.2	0.259507829977629	.	205120001	205600000	#4848FF	1	0.25
chr2	205600001	205760000	B.2.1.1.2.1.1.2.2.1.2.2	0.249440715883669	.	205600001	205760000	#4848FF	1	0.25
chr2	205760001	205880000	B.1.2.2.1.1.1.1.2.1	0.337807606263982	.	205760001	205880000	#9191FF	1	0.375
chr2	205880001	206480000	B.2.1.1.1.2.1.1	0.272930648769575	.	205880001	206480000	#4848FF	1	0.25
chr2	206480001	206840000	A.2.1.2.2.1.1.2	0.578299776286353	.	206480001	206840000	#FF9191	1	0.75
chr2	206840001	207040000	A.1.1.2.1.1.1.2.2.1	0.922818791946309	.	206840001	207040000	#FF0000	1	1
chr2	207040001	207200000	A.2.1.1.1.1.1.1.2.1	0.682326621923937	.	207040001	207200000	#FF9191	1	0.75
chr2	207200001	207320000	A.2.2.1.2.2.2.2.2	0.506711409395973	.	207200001	207320000	#FFDADA	1	0.625
chr2	207320001	207560000	A.2.2.2.2.1.2.1.2.1	0.477628635346756	.	207320001	207560000	#FFDADA	1	0.625
chr2	207560001	207680000	A.2.1.2.1.2.2.1.2.2.2	0.588366890380313	.	207560001	207680000	#FF9191	1	0.75
chr2	207680001	207920000	A.2.2.1.2.2.2.1.2.2.2	0.508948545861298	.	207680001	207920000	#FFDADA	1	0.625
chr2	207920001	208120000	A.1.2.2.1.2.2.2.2.1.2	0.722595078299776	.	207920001	208120000	#FF4848	1	0.875
chr2	208120001	208360000	A.1.2.2.1.2.2.2.2.2	0.721476510067114	.	208120001	208360000	#FF4848	1	0.875
chr2	208360001	208680000	A.1.1.2.1.1.1.1.2.2.2	0.92841163310962	.	208360001	208680000	#FF0000	1	1
chr2	208680001	208960000	A.1.1.2.2.1.1.2.1.1	0.878076062639821	.	208680001	208960000	#FF0000	1	1
chr2	208960001	209080000	A.2.1.2.1.2.2.1.2.1	0.5917225950783	.	208960001	209080000	#FF9191	1	0.75
chr2	209080001	209240000	A.1.2.2.1.2.1.1.1.1.2	0.736017897091723	.	209080001	209240000	#FF4848	1	0.875
chr2	209240001	209560000	B.1.2.2.1.2.2.2.2.2	0.313199105145414	.	209240001	209560000	#9191FF	1	0.375
chr2	209560001	209720000	B.2.1.2.2.2.1.1	0.145413870246085	.	209560001	209720000	#4848FF	1	0.25
chr2	209720001	209920000	B.2.1.2.2.2.2.2.2.1	0.129753914988814	.	209720001	209920000	#4848FF	1	0.25
chr2	209920001	210280000	B.2.1.2.2.1.1.1.2	0.172259507829978	.	209920001	210280000	#4848FF	1	0.25
chr2	210280001	210440000	B.1.1.2.2.1.2.1.2.1	0.393736017897092	.	210280001	210440000	#DADAFF	1	0.5
chr2	210440001	210640000	B.2.1.1.1.2.2.2.2.1.1	0.261744966442953	.	210440001	210640000	#4848FF	1	0.25
chr2	210640001	210840000	B.1.2.2.1.1.1.1.1.1	0.340044742729307	.	210640001	210840000	#9191FF	1	0.375
chr2	210840001	211080000	A.2.1.1.2.2.2.2.1	0.621923937360179	.	210840001	211080000	#FF9191	1	0.75
chr2	211080001	211240000	B.1.2.1.2.2.1.2.2.1.2	0.344519015659955	.	211080001	211240000	#9191FF	1	0.375
chr2	211240001	211440000	B.1.1.1.1.1.2.1.1.2	0.456375838926175	.	211240001	211440000	#DADAFF	1	0.5
chr2	211440001	211600000	B.1.2.2.1.2.2.1.2.1	0.321029082774049	.	211440001	211600000	#9191FF	1	0.375
chr2	211600001	212240000	B.2.2.2.1.2.2.2	0.0134228187919463	.	211600001	212240000	#0000FF	1	0.125
chr2	212240001	212640000	B.2.2.1.1.1.2.1.1.1	0.120805369127517	.	212240001	212640000	#0000FF	1	0.125
chr2	212640001	212920000	B.2.2.1.1.1.2.1.2.2.1	0.11744966442953	.	212640001	212920000	#0000FF	1	0.125
chr2	212920001	213120000	B.2.1.2.2.2.1.2.1.1.2.1	0.143176733780761	.	212920001	213120000	#4848FF	1	0.25
chr2	213120001	213560000	B.2.1.2.2.2.1.2.2.2	0.138702460850112	.	213120001	213560000	#4848FF	1	0.25
chr2	213560001	213760000	A.2.1.1.2.2.2.2.2.2.2	0.618568232662192	.	213560001	213760000	#FF9191	1	0.75
chr2	213760001	213880000	A.2.1.1.2.2.2.2.2.2.1	0.619686800894855	.	213760001	213880000	#FF9191	1	0.75
chr2	213880001	214120000	A.1.2.1.2.1.1.2.1.2.2.1	0.80089485458613	.	213880001	214120000	#FF4848	1	0.875
chr2	214120001	214520000	B.2.1.1.1.2.1.2.1.2.2	0.269574944071588	.	214120001	214520000	#4848FF	1	0.25
chr2	214520001	214680000	B.1.2.2.1.1.1.1.1.2	0.338926174496644	.	214520001	214680000	#9191FF	1	0.375
chr2	214680001	214840000	B.2.1.1.2.1.1.2.1.1	0.253914988814318	.	214680001	214840000	#4848FF	1	0.25
chr2	214840001	215160000	B.2.2.1.1.1.2.2.1.2.2.2	0.110738255033557	.	214840001	215160000	#0000FF	1	0.125
chr2	215160001	215520000	B.1.2.2.1.2.2.2.2.1.2	0.314317673378076	.	215160001	215520000	#9191FF	1	0.375
chr2	215520001	215720000	A.2.2.1.1.2.1.1	0.540268456375839	.	215520001	215720000	#FFDADA	1	0.625
chr2	215720001	215880000	B.1.1.1.2.1.1.2	0.44407158836689	.	215720001	215880000	#DADAFF	1	0.5
chr2	215880001	216160000	B.1.2.1.1.1.2.2.1.1.2	0.375838926174497	.	215880001	216160000	#9191FF	1	0.375
chr2	216160001	216600000	A.2.2.1.1.2.2.1	0.536912751677852	.	216160001	216600000	#FFDADA	1	0.625
chr2	216600001	216840000	A.2.1.2.1.2.2.1.2.2.1.1	0.590604026845638	.	216600001	216840000	#FF9191	1	0.75
chr2	216840001	217000000	A.1.1.2.2.1.1.2.2.2	0.87248322147651	.	216840001	217000000	#FF0000	1	1
chr2	217000001	217240000	A.1.2.1.2.1.1.2.1.1.1	0.804250559284116	.	217000001	217240000	#FF4848	1	0.875
chr2	217240001	217480000	A.1.2.2.1.1.2.2.2.1	0.740492170022371	.	217240001	217480000	#FF4848	1	0.875
chr2	217480001	217800000	A.2.1.2.1.2.1.2.2.2.2	0.595078299776286	.	217480001	217800000	#FF9191	1	0.75
chr2	217800001	217920000	A.2.2.1.2.2.2.1.2.2.1.1.1	0.512304250559284	.	217800001	217920000	#FFDADA	1	0.625
chr2	217920001	218160000	A.2.1.2.1.2.1.1.1.1	0.605145413870246	.	217920001	218160000	#FF9191	1	0.75
chr2	218160001	218240000	A.2.2.2.2.1.2.1.1.1	0.479865771812081	.	218160001	218240000	#FFDADA	1	0.625
chr2	218240001	218600000	A.2.1.2.1.2.1.2.2.2.1	0.596196868008949	.	218240001	218600000	#FF9191	1	0.75
chr2	218600001	218840000	A.2.1.1.1.1.2.1.2	0.674496644295302	.	218600001	218840000	#FF9191	1	0.75
chr2	218840001	219120000	A.1.1.2.1.2.2.2.2.1	0.885906040268456	.	218840001	219120000	#FF0000	1	1
chr2	219120001	219400000	A.1.1.2.1.2.2.1.1.2.1	0.893736017897092	.	219120001	219400000	#FF0000	1	1
chr2	219400001	219800000	A.1.1.1.1.2.1.2.2	0.991051454138702	.	219400001	219800000	#FF0000	1	1
chr2	219800001	220040000	A.1.2.1.1.2.1.2.1.1	0.8165548098434	.	219800001	220040000	#FF4848	1	0.875
chr2	220040001	220200000	A.1.1.2.1.2.2.1.2.1	0.891498881431767	.	220040001	220200000	#FF0000	1	1
chr2	220200001	220560000	A.1.1.2.2.1.1.2.2.1.1	0.875838926174497	.	220200001	220560000	#FF0000	1	1
chr2	220560001	220960000	B.1.1.1.2.1.1.1.2.2	0.445190156599553	.	220560001	220960000	#DADAFF	1	0.5
chr2	220960001	221080000	B.1.2.1.2.2.1.2.1	0.34675615212528	.	220960001	221080000	#9191FF	1	0.375
chr2	221080001	221360000	B.2.1.1.2.1.1.2.2.1.1	0.251677852348993	.	221080001	221360000	#4848FF	1	0.25
chr2	221360001	221560000	B.2.1.1.2.1.1.2.2.1.2.1	0.250559284116331	.	221360001	221560000	#4848FF	1	0.25
chr2	221560001	221840000	B.2.1.2.2.1.1.2.1.1	0.171140939597315	.	221560001	221840000	#4848FF	1	0.25
chr2	221840001	222040000	B.1.2.1.2.2.1.2.2.1.1	0.345637583892617	.	221840001	222040000	#9191FF	1	0.375
chr2	222040001	222160000	B.1.2.2.1.2.1.1	0.327740492170022	.	222040001	222160000	#9191FF	1	0.375
chr2	222160001	222480000	B.1.2.1.1.1.2.2.1.1.1	0.376957494407159	.	222160001	222480000	#9191FF	1	0.375
chr2	222480001	222640000	B.1.2.2.1.2.2.2.1.1.1	0.318791946308725	.	222480001	222640000	#9191FF	1	0.375
chr2	222640001	222840000	B.1.2.2.1.2.2.2.1.1.2	0.317673378076063	.	222640001	222840000	#9191FF	1	0.375
chr2	222840001	223160000	B.1.2.1.1.1.2.2.1.2.1	0.374720357941834	.	222840001	223160000	#9191FF	1	0.375
chr2	223160001	223520000	A.1.2.2.1.2.2.2.1.2.1	0.725950782997763	.	223160001	223520000	#FF4848	1	0.875
chr2	223520001	223800000	A.1.2.1.1.1.1.2.2.1	0.840044742729307	.	223520001	223800000	#FF4848	1	0.875
chr2	223800001	224000000	B.1.1.1.1.1.2.1.2	0.455257270693512	.	223800001	224000000	#DADAFF	1	0.5
chr2	224000001	224360000	B.1.2.2.1.1.1.1.2.2	0.33668903803132	.	224000001	224360000	#9191FF	1	0.375
chr2	224360001	224600000	B.1.1.1.2.1.1.1.2.1	0.446308724832215	.	224360001	224600000	#DADAFF	1	0.5
chr2	224600001	224840000	A.1.2.1.2.1.1.2.1.2.1	0.802013422818792	.	224600001	224840000	#FF4848	1	0.875
chr2	224840001	225120000	A.2.2.1.2.2.2.2.1	0.507829977628635	.	224840001	225120000	#FFDADA	1	0.625
chr2	225120001	225320000	A.2.1.2.1.2.2.1.1.2	0.592841163310962	.	225120001	225320000	#FF9191	1	0.75
chr2	225320001	225520000	A.1.2.1.1.1.1.2.2.2.1	0.838926174496644	.	225320001	225520000	#FF4848	1	0.875
chr2	225520001	225720000	A.2.1.1.2.2.2.2.2.1	0.620805369127517	.	225520001	225720000	#FF9191	1	0.75
chr2	225720001	225920000	A.1.2.2.2.2.2.2.1.2	0.687919463087248	.	225720001	225920000	#FF4848	1	0.875
chr2	225920001	226160000	B.1.1.2.1.1.2.2.2	0.410514541387025	.	225920001	226160000	#DADAFF	1	0.5
chr2	226160001	226520000	B.2.1.2.2.1.1.2.2	0.168903803131991	.	226160001	226520000	#4848FF	1	0.25
chr2	226520001	226720000	B.2.1.1.1.2.1.2.1.1	0.271812080536913	.	226520001	226720000	#4848FF	1	0.25
chr2	226720001	227120000	B.2.1.2.2.2.1.2.2.1	0.139821029082774	.	226720001	227120000	#4848FF	1	0.25
chr2	227120001	227280000	B.2.1.1.1.2.2.2.1.1.2	0.263982102908277	.	227120001	227280000	#4848FF	1	0.25
chr2	227280001	227440000	B.1.2.1.1.1.2.2.1.2.2	0.373601789709172	.	227280001	227440000	#9191FF	1	0.375
chr2	227440001	227680000	A.2.2.2.2.2.1.1.1.1	0.472035794183445	.	227440001	227680000	#FFDADA	1	0.625
chr2	227680001	227840000	A.1.2.2.1.2.2.2.1.2.2	0.724832214765101	.	227680001	227840000	#FF4848	1	0.875
chr2	227840001	228200000	A.2.2.1.1.2.1.2.1	0.539149888143177	.	227840001	228200000	#FFDADA	1	0.625
chr2	228200001	228280000	A.2.1.2.1.2.2.1.1.1	0.593959731543624	.	228200001	228280000	#FF9191	1	0.75
chr2	228280001	228440000	A.1.2.1.2.1.1.2.1.2.2.2	0.799776286353468	.	228280001	228440000	#FF4848	1	0.875
chr2	228440001	228760000	A.2.2.1.1.2.1.2.2	0.538031319910515	.	228440001	228760000	#FFDADA	1	0.625
chr2	228760001	228960000	B.1.2.2.1.2.2.2.1.2	0.3165548098434	.	228760001	228960000	#9191FF	1	0.375
chr2	228960001	229240000	B.2.1.2.2.2.2.2.2.2.1	0.128635346756152	.	228960001	229240000	#4848FF	1	0.25
chr2	229240001	229360000	B.2.1.2.2.2.2.2.2.2.2	0.12751677852349	.	229240001	229360000	#4848FF	1	0.25
chr2	229360001	229440000	B.2.1.1.1.2.2.2.1.1.1.2	0.26510067114094	.	229360001	229440000	#4848FF	1	0.25
chr2	229440001	229560000	B.2.1.1.1.2.2.2.1.1.1.1	0.266219239373602	.	229440001	229560000	#4848FF	1	0.25
chr2	229560001	229960000	B.2.2.1.2.2.1.2.2	0.0615212527964206	.	229560001	229960000	#0000FF	1	0.125
chr2	229960001	230600000	B.1.2.1.2.2.2.1	0.342281879194631	.	229960001	230600000	#9191FF	1	0.375
chr2	230600001	230840000	A.1.1.2.1.2.2.1.2.2.2	0.889261744966443	.	230600001	230840000	#FF0000	1	1
chr2	230840001	231000000	A.1.2.2.1.1.2.2.2.2.1	0.739373601789709	.	230840001	231000000	#FF4848	1	0.875
chr2	231000001	231240000	A.1.1.2.2.1.1.1.1.2	0.880313199105145	.	231000001	231240000	#FF0000	1	1
chr2	231240001	231440000	A.1.1.2.2.1.1.1.1.1.1	0.88255033557047	.	231240001	231440000	#FF0000	1	1
chr2	231440001	231680000	A.1.1.2.2.1.1.1.1.1.2	0.881431767337808	.	231440001	231680000	#FF0000	1	1
chr2	231680001	231920000	A.1.1.1.2.2.1.1.2.2.2	0.955257270693512	.	231680001	231920000	#FF0000	1	1
chr2	231920001	232280000	A.1.1.1.2.2.1.1.1.2.2.2	0.958612975391499	.	231920001	232280000	#FF0000	1	1
chr2	232280001	232680000	A.1.1.1.2.2.1.1.1.2.2.1	0.959731543624161	.	232280001	232680000	#FF0000	1	1
chr2	232680001	233400000	A.1.1.2.1.2.2.2.2.2.1	0.884787472035794	.	232680001	233400000	#FF0000	1	1
chr2	233400001	233680000	A.1.2.1.2.2.1.1.1.1.2.1	0.786353467561521	.	233400001	233680000	#FF4848	1	0.875
chr2	233680001	234000000	A.1.2.1.2.2.1.1.1.1.2.2	0.785234899328859	.	233680001	234000000	#FF4848	1	0.875
chr2	234080001	234320000	A.1.1.2.2.2.2.2.2.1	0.847874720357942	.	234080001	234320000	#FF0000	1	1
chr2	234320001	234560000	A.1.2.1.1.2.1.2.1.2	0.815436241610738	.	234320001	234560000	#FF4848	1	0.875
chr2	234560001	234800000	A.2.1.2.1.2.1.1.1.2.1	0.604026845637584	.	234560001	234800000	#FF9191	1	0.75
chr2	234800001	235200000	A.2.1.2.1.2.1.2.2.1.1	0.598434004474273	.	234800001	235200000	#FF9191	1	0.75
chr2	235200001	235440000	A.1.2.2.1.1.2.2.2.2.2	0.738255033557047	.	235200001	235440000	#FF4848	1	0.875
chr2	235440001	235760000	A.2.2.2.2.1.2.2.1.2	0.47427293064877	.	235440001	235760000	#FFDADA	1	0.625
chr2	235760001	236120000	B.1.1.1.2.1.2.2.2.2	0.438478747203579	.	235760001	236120000	#DADAFF	1	0.5
chr2	236120001	236280000	B.1.1.2.1.1.2.1	0.412751677852349	.	236120001	236280000	#DADAFF	1	0.5
chr2	236280001	236480000	B.1.1.1.2.1.2.1.1	0.442953020134228	.	236280001	236480000	#DADAFF	1	0.5
chr2	236520001	236560000	B.1.1.1.2.1.2.1.1	0.442953020134228	.	236520001	236560000	#DADAFF	1	0.5
chr2	236560001	236680000	B.1.1.1.2.1.2.1.2	0.441834451901566	.	236560001	236680000	#DADAFF	1	0.5
chr2	236680001	236880000	B.1.1.1.2.1.2.2.1	0.440715883668904	.	236680001	236880000	#DADAFF	1	0.5
chr2	236880001	237000000	B.1.1.1.1.1.1.2	0.458612975391499	.	236880001	237000000	#DADAFF	1	0.5
chr2	237000001	237200000	B.1.1.1.2.1.2.2.2.1	0.439597315436242	.	237000001	237200000	#DADAFF	1	0.5
chr2	237200001	237400000	A.2.2.1.2.2.2.1.1.1	0.515659955257271	.	237200001	237400000	#FFDADA	1	0.625
chr2	237400001	237800000	A.2.1.2.1.2.1.2.2.1.2	0.597315436241611	.	237400001	237800000	#FF9191	1	0.75
chr2	237800001	238040000	A.2.2.1.1.1.1.1.2.2.2	0.553691275167785	.	237800001	238040000	#FFDADA	1	0.625
chr2	238040001	238400000	A.2.2.1.2.2.1.1.1	0.522371364653244	.	238040001	238400000	#FFDADA	1	0.625
chr2	238400001	238560000	A.2.1.2.1.2.1.1.1.2.2	0.602908277404922	.	238400001	238560000	#FF9191	1	0.75
chr2	238560001	238760000	A.1.2.2.2.1.2.2.2	0.702460850111857	.	238560001	238760000	#FF4848	1	0.875
chr2	238760001	239360000	A.1.1.2.1.2.2.2.2.2.2	0.883668903803132	.	238760001	239360000	#FF0000	1	1
chr2	239360001	239560000	A.2.2.2.1.2.1.2	0.487695749440716	.	239360001	239560000	#FFDADA	1	0.625
chr2	239560001	239800000	A.2.2.2.1.2.1.1	0.488814317673378	.	239560001	239800000	#FFDADA	1	0.625
chr2	239840001	239880000	A.2.2.2.1.2.1.1	0.488814317673378	.	239840001	239880000	#FFDADA	1	0.625
chr2	239880001	240200000	A.2.2.1.1.1.1.1.2.2.1	0.554809843400447	.	239880001	240200000	#FFDADA	1	0.625
chr2	240200001	240400000	A.2.1.2.1.2.1.1.2.1	0.601789709172259	.	240200001	240400000	#FF9191	1	0.75
chr2	240400001	240680000	A.2.2.2.2.1.2.2.1.1	0.475391498881432	.	240400001	240680000	#FFDADA	1	0.625
chr2	240680001	240880000	A.2.2.2.2.1.2.1.2.2	0.476510067114094	.	240680001	240880000	#FFDADA	1	0.625
chr2	240880001	241440000	A.2.1.1.2.1.1.1.2.2.1.2	0.644295302013423	.	240880001	241440000	#FF9191	1	0.75
chr2	241440001	241600000	A.1.2.2.2.1.2.2.1.1.1	0.705816554809843	.	241440001	241600000	#FF4848	1	0.875
chr2	241640001	241840000	A.2.1.2.2.2.1.2.1.2	0.564876957494407	.	241640001	241840000	#FF9191	1	0.75
chr2	241840001	242000000	A.2.2.1.1.1.1.2	0.552572706935123	.	241840001	242000000	#FFDADA	1	0.625
chr2	242000001	242240000	A.1.2.2.2.1.2.2.1.1.2	0.704697986577181	.	242000001	242240000	#FF4848	1	0.875
chr2	242240001	242480000	A.1.1.2.1.2.1.1.2.1.2	0.909395973154362	.	242240001	242480000	#FF0000	1	1
chr2	242520001	242840000	A.1.1.2.1.2.1.1.2.1.2	0.909395973154362	.	242520001	242840000	#FF0000	1	1
chr2	242840001	243040000	A.2.1.1.2.1.2.2	0.636465324384787	.	242840001	243040000	#FF9191	1	0.75
chr3	40001	400000	A.1.2.1.1.1.2.1.2.2	0.80952380952381	.	40001	400000	#FF4848	1	0.875
chr3	400001	640000	B.1.1.1.2.1.1.2	0.46530612244898	.	400001	640000	#DADAFF	1	0.5
chr3	640001	840000	B.2.1.2.2.2.2.2.2.1.2	0.160544217687075	.	640001	840000	#4848FF	1	0.25
chr3	840001	1120000	B.2.2.1.1.2.2.1.2.1.1	0.114285714285714	.	840001	1120000	#0000FF	1	0.125
chr3	1120001	1480000	B.2.2.1.1.2.2.2.2.2	0.0965986394557823	.	1120001	1480000	#0000FF	1	0.125
chr3	1480001	1640000	B.2.1.2.2.2.2.2.2.2.1.2	0.157823129251701	.	1480001	1640000	#4848FF	1	0.25
chr3	1640001	1760000	B.2.1.2.2.1.2.1.1.1	0.198639455782313	.	1640001	1760000	#4848FF	1	0.25
chr3	1760001	1960000	B.2.2.1.1.2.2.2.1.2.1.2	0.102040816326531	.	1760001	1960000	#0000FF	1	0.125
chr3	1960001	2120000	B.2.2.1.1.2.2.2.1.1	0.104761904761905	.	1960001	2120000	#0000FF	1	0.125
chr3	2120001	2240000	B.2.1.1.2.2.2.2.2	0.240816326530612	.	2120001	2240000	#4848FF	1	0.25
chr3	2240001	2480000	B.2.2.1.1.2.2.1.2.2.1.2.2	0.107482993197279	.	2240001	2480000	#0000FF	1	0.125
chr3	2480001	2720000	B.2.1.2.2.1.2.2.1	0.194557823129252	.	2480001	2720000	#4848FF	1	0.25
chr3	2720001	2920000	B.1.2.2.2.1.2.2.2.2	0.315646258503401	.	2720001	2920000	#9191FF	1	0.375
chr3	2920001	3080000	B.1.1.2.2.1.1.2.1	0.424489795918367	.	2920001	3080000	#DADAFF	1	0.5
chr3	3080001	3240000	A.2.2.1.1.2.1.1.2	0.564625850340136	.	3080001	3240000	#FFDADA	1	0.625
chr3	3240001	3600000	B.2.1.2.2.2.1.1.1.1	0.19047619047619	.	3240001	3600000	#4848FF	1	0.25
chr3	3600001	3920000	B.2.1.1.2.2.1.1.1.2	0.251700680272109	.	3600001	3920000	#4848FF	1	0.25
chr3	3920001	4360000	B.1.2.1.2.2.2.1.1.1	0.370068027210884	.	3920001	4360000	#9191FF	1	0.375
chr3	4360001	4600000	A.1.2.1.1.1.2.1.1.1	0.813605442176871	.	4360001	4600000	#FF4848	1	0.875
chr3	4600001	4800000	A.1.2.2.1.1.2.1.2.2	0.725170068027211	.	4600001	4800000	#FF4848	1	0.875
chr3	4800001	5040000	A.1.1.2.1.2.1.1.2.2	0.895238095238095	.	4800001	5040000	#FF0000	1	1
chr3	5080001	5280000	A.1.2.1.1.1.1.1.2.2.2	0.821768707482993	.	5080001	5280000	#FF4848	1	0.875
chr3	5280001	5600000	A.2.2.2.1.2.2.2.2	0.510204081632653	.	5280001	5600000	#FFDADA	1	0.625
chr3	5600001	5920000	B.2.1.1.2.2.1.1.2.2.1	0.248979591836735	.	5600001	5920000	#4848FF	1	0.25
chr3	5920001	6200000	B.2.2.1.1.2.2.1.1.1.2	0.117006802721088	.	5920001	6200000	#0000FF	1	0.125
chr3	6200001	6680000	B.2.2.1.1.2.2.1.2.2.1.2.1	0.108843537414966	.	6200001	6680000	#0000FF	1	0.125
chr3	6680001	6800000	B.1.1.2.1.1.1.2	0.443537414965986	.	6680001	6800000	#DADAFF	1	0.5
chr3	6800001	7120000	B.2.2.1.1.2.2.1.1.2	0.115646258503401	.	6800001	7120000	#0000FF	1	0.125
chr3	7120001	7400000	B.2.1.2.2.1.2.2.2.2	0.191836734693878	.	7120001	7400000	#4848FF	1	0.25
chr3	7400001	7880000	B.2.2.2.1.1.2.1.1	0.036734693877551	.	7400001	7880000	#0000FF	1	0.125
chr3	7880001	8120000	B.2.2.1.1.2.2.2.1.2.1.1	0.103401360544218	.	7880001	8120000	#0000FF	1	0.125
chr3	8120001	8200000	B.1.2.2.2.1.2.2.2.1.1	0.318367346938775	.	8120001	8200000	#9191FF	1	0.375
chr3	8200001	8280000	B.1.2.2.1.2.1.2	0.340136054421769	.	8200001	8280000	#9191FF	1	0.375
chr3	8280001	8480000	B.1.2.1.2.2.2.1.1.2	0.368707482993197	.	8280001	8480000	#9191FF	1	0.375
chr3	8480001	8720000	A.2.2.1.1.2.2.1.2	0.560544217687075	.	8480001	8720000	#FFDADA	1	0.625
chr3	8720001	8960000	A.1.2.2.1.1.1.2.1.1	0.736054421768708	.	8720001	8960000	#FF4848	1	0.875
chr3	8960001	9200000	A.1.2.1.1.1.1.1.1.1.1	0.828571428571429	.	8960001	9200000	#FF4848	1	0.875
chr3	9200001	9400000	A.1.2.1.1.2.2.2.2.2.1.2	0.77687074829932	.	9200001	9400000	#FF4848	1	0.875
chr3	9400001	9560000	A.1.1.2.2.1.1.1.1.1.2	0.880272108843537	.	9400001	9560000	#FF0000	1	1
chr3	9560001	9720000	A.2.1.1.1.1.1.1.1	0.669387755102041	.	9560001	9720000	#FF9191	1	0.75
chr3	9720001	9800000	A.1.1.1.2.1.1.2.2.1.1	0.972789115646258	.	9720001	9800000	#FF0000	1	1
chr3	9840001	9960000	A.1.1.1.2.1.1.2.2.1.1	0.972789115646258	.	9840001	9960000	#FF0000	1	1
chr3	10000001	10200000	A.1.1.1.2.1.1.2.2.1.1	0.972789115646258	.	10000001	10200000	#FF0000	1	1
chr3	10200001	10320000	A.1.1.2.2.1.2.1.2.1.2	0.859863945578231	.	10200001	10320000	#FF0000	1	1
chr3	10320001	10760000	A.2.1.1.1.2.2	0.657142857142857	.	10320001	10760000	#FF9191	1	0.75
chr3	10760001	11080000	A.2.1.2.1.2.2.2.2	0.598639455782313	.	10760001	11080000	#FF9191	1	0.75
chr3	11080001	11280000	A.2.1.2.1.2.2.2.1	0.6	.	11080001	11280000	#FF9191	1	0.75
chr3	11280001	11400000	A.1.2.2.1.1.1.1.2.2	0.737414965986395	.	11280001	11400000	#FF4848	1	0.875
chr3	11400001	11600000	A.2.1.2.1.2.1.1.1.2	0.608163265306122	.	11400001	11600000	#FF9191	1	0.75
chr3	11600001	11920000	A.1.2.2.2.2.1.2.2.1	0.680272108843537	.	11600001	11920000	#FF4848	1	0.875
chr3	11920001	12120000	A.2.2.2.2.1.2.1.1	0.495238095238095	.	11920001	12120000	#FFDADA	1	0.625
chr3	12120001	12480000	A.1.2.2.1.1.1.2.1.2.1	0.73469387755102	.	12120001	12480000	#FF4848	1	0.875
chr3	12480001	12720000	A.1.1.2.2.1.1.1.2.1.1	0.877551020408163	.	12480001	12720000	#FF0000	1	1
chr3	12720001	13000000	A.1.2.1.1.2.2.2.2.2.1.1	0.778231292517007	.	12720001	13000000	#FF4848	1	0.875
chr3	13000001	13160000	A.1.2.1.1.2.1.2.2.1	0.794557823129252	.	13000001	13160000	#FF4848	1	0.875
chr3	13160001	13520000	A.1.2.1.1.2.2.2.2.1.2.2	0.779591836734694	.	13160001	13520000	#FF4848	1	0.875
chr3	13520001	13720000	A.2.2.1.1.1.1.2	0.571428571428571	.	13520001	13720000	#FFDADA	1	0.625
chr3	13720001	13960000	B.1.1.1.2.2.2.1.1	0.450340136054422	.	13720001	13960000	#DADAFF	1	0.5
chr3	13960001	14160000	A.2.2.2.2.1.2.1.2	0.493877551020408	.	13960001	14160000	#FFDADA	1	0.625
chr3	14160001	14400000	A.1.2.2.2.2.2.2.2.1.1	0.673469387755102	.	14160001	14400000	#FF4848	1	0.875
chr3	14400001	14680000	A.1.2.1.1.2.2.2.2.1.1	0.782312925170068	.	14400001	14680000	#FF4848	1	0.875
chr3	14680001	14960000	A.1.2.1.1.2.2.2.1	0.783673469387755	.	14680001	14960000	#FF4848	1	0.875
chr3	14960001	15160000	A.1.1.2.2.1.1.1.2.2	0.873469387755102	.	14960001	15160000	#FF0000	1	1
chr3	15160001	15400000	A.1.1.1.2.2.1.1.1.2	0.94421768707483	.	15160001	15400000	#FF0000	1	1
chr3	15440001	15480000	A.1.1.1.2.2.1.1.1.2	0.94421768707483	.	15440001	15480000	#FF0000	1	1
chr3	15480001	15680000	A.1.1.2.1.1.1.1.2	0.922448979591837	.	15480001	15680000	#FF0000	1	1
chr3	15680001	15920000	A.1.1.1.2.2.2.2.1.2.1	0.929251700680272	.	15680001	15920000	#FF0000	1	1
chr3	15920001	16280000	A.1.2.2.1.1.1.2.1.2.2	0.733333333333333	.	15920001	16280000	#FF4848	1	0.875
chr3	16280001	16440000	A.1.2.1.2.1.2.2	0.76734693877551	.	16280001	16440000	#FF4848	1	0.875
chr3	16440001	16600000	A.1.2.1.1.1.2.2.1	0.808163265306122	.	16440001	16600000	#FF4848	1	0.875
chr3	16600001	16840000	A.2.1.1.2.2.1.1.2	0.640816326530612	.	16600001	16840000	#FF9191	1	0.75
chr3	16840001	17080000	A.1.1.2.2.2.2.2	0.829931972789116	.	16840001	17080000	#FF0000	1	1
chr3	17080001	17320000	A.1.2.2.2.2.1.1.2.2	0.684353741496599	.	17080001	17320000	#FF4848	1	0.875
chr3	17320001	17680000	A.1.2.1.2.1.1.1	0.774149659863946	.	17320001	17680000	#FF4848	1	0.875
chr3	17680001	17880000	A.1.2.1.1.1.1.1.2.2.1	0.82312925170068	.	17680001	17880000	#FF4848	1	0.875
chr3	17880001	18320000	B.1.1.1.2.1.2.1.1	0.463945578231293	.	17880001	18320000	#DADAFF	1	0.5
chr3	18320001	18480000	B.1.2.1.1.2.2.1.2.2	0.395918367346939	.	18320001	18480000	#9191FF	1	0.375
chr3	18480001	18840000	B.1.1.2.1.1.2.2.1	0.438095238095238	.	18480001	18840000	#DADAFF	1	0.5
chr3	18840001	19520000	B.2.2.1.1.2.2.1.2.2.2	0.106122448979592	.	18840001	19520000	#0000FF	1	0.125
chr3	19520001	19680000	B.1.2.1.1.2.2.1.2.1	0.397278911564626	.	19520001	19680000	#9191FF	1	0.375
chr3	19680001	19960000	B.2.1.1.2.1.1.2.2	0.261224489795918	.	19680001	19960000	#4848FF	1	0.25
chr3	19960001	20240000	A.1.2.2.1.1.2.2.2.2	0.718367346938775	.	19960001	20240000	#FF4848	1	0.875
chr3	20240001	20800000	B.2.2.1.1.1.2.1.1	0.145578231292517	.	20240001	20800000	#0000FF	1	0.125
chr3	20800001	21040000	B.2.2.1.1.2.2.2.2.1	0.0979591836734694	.	20800001	21040000	#0000FF	1	0.125
chr3	21040001	21200000	B.2.2.1.1.2.2.1.1.1.1	0.118367346938776	.	21040001	21200000	#0000FF	1	0.125
chr3	21200001	21400000	B.2.2.1.1.2.2.2.1.2.2.2	0.0993197278911565	.	21200001	21400000	#0000FF	1	0.125
chr3	21400001	21520000	B.2.1.2.2.2.2.2.2.2.2.2	0.155102040816327	.	21400001	21520000	#4848FF	1	0.25
chr3	21520001	21800000	B.2.2.1.1.2.2.2.1.2.2.1	0.100680272108844	.	21520001	21800000	#0000FF	1	0.125
chr3	21800001	21960000	B.2.1.2.2.2.2.2.2.2.1.1	0.159183673469388	.	21800001	21960000	#4848FF	1	0.25
chr3	21960001	22080000	B.2.1.2.2.1.2.1.2	0.195918367346939	.	21960001	22080000	#4848FF	1	0.25
chr3	22080001	22520000	B.2.2.1.1.2.2.1.2.1.2	0.112925170068027	.	22080001	22520000	#0000FF	1	0.125
chr3	22520001	23000000	B.2.1.1.2.1.1.2.1.2	0.262585034013605	.	22520001	23000000	#4848FF	1	0.25
chr3	23000001	23160000	A.2.1.2.2.2.1.2.1	0.580952380952381	.	23000001	23160000	#FF9191	1	0.75
chr3	23160001	23400000	A.1.2.1.1.1.2.1.2.1	0.810884353741497	.	23160001	23400000	#FF4848	1	0.875
chr3	23400001	23600000	A.1.2.2.1.1.2.1.2.1	0.726530612244898	.	23400001	23600000	#FF4848	1	0.875
chr3	23600001	24040000	A.1.1.1.2.2.2.2.2	0.926530612244898	.	23600001	24040000	#FF0000	1	1
chr3	24040001	24360000	B.1.1.1.1.2.1.1	0.474829931972789	.	24040001	24360000	#DADAFF	1	0.5
chr3	24360001	24640000	B.2.1.2.2.1.1.2	0.2	.	24360001	24640000	#4848FF	1	0.25
chr3	24640001	24720000	B.1.2.2.2.1.2.1.2	0.32108843537415	.	24640001	24720000	#9191FF	1	0.375
chr3	24720001	24880000	B.2.1.1.2.1.1.1.2.1	0.268027210884354	.	24720001	24880000	#4848FF	1	0.25
chr3	24880001	25040000	B.2.1.1.2.2.2.2.1	0.242176870748299	.	24880001	25040000	#4848FF	1	0.25
chr3	25040001	25160000	B.2.1.1.2.1.1.1.2.2	0.266666666666667	.	25040001	25160000	#4848FF	1	0.25
chr3	25160001	25400000	B.2.2.1.1.2.2.1.2.2.1.1.2	0.110204081632653	.	25160001	25400000	#0000FF	1	0.125
chr3	25400001	25640000	B.1.2.1.1.2.1.2	0.401360544217687	.	25400001	25640000	#9191FF	1	0.375
chr3	25640001	25920000	A.1.2.2.1.1.2.2.2.1.1	0.72108843537415	.	25640001	25920000	#FF4848	1	0.875
chr3	25920001	26160000	B.2.1.1.2.2.1.1.2.2.2	0.247619047619048	.	25920001	26160000	#4848FF	1	0.25
chr3	26160001	26600000	B.2.2.2.1.1.2.2.1	0.0340136054421769	.	26160001	26600000	#0000FF	1	0.125
chr3	26600001	26800000	B.2.1.2.2.2.2.2.1.1.1	0.165986394557823	.	26600001	26800000	#4848FF	1	0.25
chr3	26800001	27160000	B.2.2.2.2.1.1.2.1	0.0163265306122449	.	26800001	27160000	#0000FF	1	0.125
chr3	27160001	27360000	B.1.2.2.2.1.2.1.1	0.322448979591837	.	27160001	27360000	#9191FF	1	0.375
chr3	27360001	27560000	A.2.1.1.2.1.2.1	0.644897959183673	.	27360001	27560000	#FF9191	1	0.75
chr3	27560001	27720000	A.2.2.2.1.2.2.2.1.2	0.51156462585034	.	27560001	27720000	#FFDADA	1	0.625
chr3	27720001	28280000	B.2.1.1.2.1.1.2.1.1.2	0.263945578231292	.	27720001	28280000	#4848FF	1	0.25
chr3	28280001	28400000	A.2.2.1.1.2.2.2	0.559183673469388	.	28280001	28400000	#FFDADA	1	0.625
chr3	28400001	28600000	B.2.1.2.2.2.2.2.2.2.2.1	0.156462585034014	.	28400001	28600000	#4848FF	1	0.25
chr3	28600001	28960000	B.2.1.2.2.2.2.2.1.2	0.163265306122449	.	28600001	28960000	#4848FF	1	0.25
chr3	28960001	29080000	B.1.1.1.2.1.1.1	0.466666666666667	.	28960001	29080000	#DADAFF	1	0.5
chr3	29080001	29280000	B.2.1.1.2.1.1.2.1.1.1	0.26530612244898	.	29080001	29280000	#4848FF	1	0.25
chr3	29280001	29440000	B.1.1.1.2.1.2.2.1.1	0.461224489795918	.	29280001	29440000	#DADAFF	1	0.5
chr3	29440001	29680000	B.2.1.1.2.2.1.1.1.1	0.253061224489796	.	29440001	29680000	#4848FF	1	0.25
chr3	29680001	29800000	B.1.2.1.1.2.2.1.1.2	0.398639455782313	.	29680001	29800000	#9191FF	1	0.375
chr3	29800001	30000000	B.2.1.2.2.2.1.1.1.2	0.189115646258503	.	29800001	30000000	#4848FF	1	0.25
chr3	30000001	30240000	B.2.1.1.2.2.1.1.2.1	0.250340136054422	.	30000001	30240000	#4848FF	1	0.25
chr3	30240001	30320000	B.1.2.1.2.2.2.2.2	0.363265306122449	.	30240001	30320000	#9191FF	1	0.375
chr3	30320001	30600000	B.1.2.2.1.1.1.1	0.361904761904762	.	30320001	30600000	#9191FF	1	0.375
chr3	30600001	30720000	A.2.2.1.1.2.1.1.1.1	0.56734693877551	.	30600001	30720000	#FFDADA	1	0.625
chr3	30720001	30960000	B.1.1.1.2.1.2.2.2	0.458503401360544	.	30720001	30960000	#DADAFF	1	0.5
chr3	30960001	31200000	A.2.2.2.1.2.2.2.1.1	0.512925170068027	.	30960001	31200000	#FFDADA	1	0.625
chr3	31200001	31360000	A.1.2.2.2.2.1.1.1	0.687074829931973	.	31200001	31360000	#FF4848	1	0.875
chr3	31360001	31520000	A.2.1.1.2.2.1.1.1	0.642176870748299	.	31360001	31520000	#FF9191	1	0.75
chr3	31520001	31680000	A.1.2.1.2.1.1.2.1.2	0.771428571428571	.	31520001	31680000	#FF4848	1	0.875
chr3	31680001	31920000	A.2.1.2.1.1.2.1.2.2	0.614965986394558	.	31680001	31920000	#FF9191	1	0.75
chr3	31920001	32200000	A.1.2.2.1.1.2.2.2.1.2	0.719727891156463	.	31920001	32200000	#FF4848	1	0.875
chr3	32200001	32360000	A.1.2.2.2.2.1.1.2.1	0.685714285714286	.	32200001	32360000	#FF4848	1	0.875
chr3	32360001	32760000	A.1.1.1.1.1.2.2	0.993197278911565	.	32360001	32760000	#FF0000	1	1
chr3	32760001	32960000	A.1.1.1.2.1.1.1.2.1	0.979591836734694	.	32760001	32960000	#FF0000	1	1
chr3	33000001	33160000	A.1.1.1.2.1.1.1.2.1	0.979591836734694	.	33000001	33160000	#FF0000	1	1
chr3	33160001	33400000	A.2.1.1.1.1.1.2.1	0.666666666666667	.	33160001	33400000	#FF9191	1	0.75
chr3	33400001	33880000	A.1.1.1.1.2.2.1.2	0.983673469387755	.	33400001	33880000	#FF0000	1	1
chr3	33880001	34040000	A.2.2.2.1.2.1	0.515646258503401	.	33880001	34040000	#FFDADA	1	0.625
chr3	34040001	34400000	A.2.2.1.1.2.1.2	0.563265306122449	.	34040001	34400000	#FFDADA	1	0.625
chr3	34400001	34640000	B.2.1.2.2.2.2.2.2.1.1	0.161904761904762	.	34400001	34640000	#4848FF	1	0.25
chr3	34640001	34960000	B.2.2.1.1.2.2.1.2.2.1.1.1	0.11156462585034	.	34640001	34960000	#0000FF	1	0.125
chr3	34960001	35160000	B.2.2.2.1.1.2.1.2	0.0353741496598639	.	34960001	35160000	#0000FF	1	0.125
chr3	35160001	35480000	B.2.2.2.1.1.2.2.2	0.0326530612244898	.	35160001	35480000	#0000FF	1	0.125
chr3	35480001	35560000	B.2.1.2.2.1.2.1.1.2	0.197278911564626	.	35480001	35560000	#4848FF	1	0.25
chr3	35560001	35880000	B.2.2.1.1.1.2.1.2	0.14421768707483	.	35560001	35880000	#0000FF	1	0.125
chr3	35880001	36200000	B.2.1.2.2.2.2.2.1.1.2	0.164625850340136	.	35880001	36200000	#4848FF	1	0.25
chr3	36200001	36280000	B.2.1.1.2.1.1.1.1	0.269387755102041	.	36200001	36280000	#4848FF	1	0.25
chr3	36280001	36760000	B.1.2.1.2.2.2.1.2.2	0.365986394557823	.	36280001	36760000	#9191FF	1	0.375
chr3	36760001	36840000	A.2.2.1.1.1.1.1	0.572789115646258	.	36760001	36840000	#FFDADA	1	0.625
chr3	36840001	37400000	A.1.1.1.1.2.2.1.1	0.985034013605442	.	36840001	37400000	#FF0000	1	1
chr3	37400001	37640000	A.2.1.2.1.2.1.1.1.1	0.60952380952381	.	37400001	37640000	#FF9191	1	0.75
chr3	37640001	37880000	A.2.1.2.1.2.2.1.2	0.601360544217687	.	37640001	37880000	#FF9191	1	0.75
chr3	37880001	38040000	A.1.2.2.1.1.1.2.2.1	0.731972789115646	.	37880001	38040000	#FF4848	1	0.875
chr3	38040001	38320000	A.1.1.1.2.2.1.2.1.2.2	0.936054421768707	.	38040001	38320000	#FF0000	1	1
chr3	38320001	38560000	A.1.2.2.1.1.1.1.2.1	0.738775510204082	.	38320001	38560000	#FF4848	1	0.875
chr3	38560001	38760000	A.2.1.2.1.2.2.1.1.2	0.602721088435374	.	38560001	38760000	#FF9191	1	0.75
chr3	38760001	39080000	A.2.1.2.1.2.2.1.1.1	0.604081632653061	.	38760001	39080000	#FF9191	1	0.75
chr3	39080001	39480000	A.1.1.1.2.1.1.1.2.2	0.978231292517007	.	39080001	39480000	#FF0000	1	1
chr3	39480001	39840000	A.2.2.1.2.2.2.2.2.2	0.531972789115646	.	39480001	39840000	#FFDADA	1	0.625
chr3	39840001	40120000	B.1.1.2.2.1.2.2	0.419047619047619	.	39840001	40120000	#DADAFF	1	0.5
chr3	40120001	40240000	B.1.1.2.1.1.1.1.1	0.446258503401361	.	40120001	40240000	#DADAFF	1	0.5
chr3	40240001	40480000	A.2.1.2.1.1.2.1.2.1.1	0.617687074829932	.	40240001	40480000	#FF9191	1	0.75
chr3	40480001	40640000	A.1.2.2.1.1.1.2.2.2	0.730612244897959	.	40480001	40640000	#FF4848	1	0.875
chr3	40640001	40840000	A.2.2.2.2.1.1.2.2.2	0.496598639455782	.	40640001	40840000	#FFDADA	1	0.625
chr3	40840001	41040000	A.2.2.2.2.1.1.2.2.1	0.497959183673469	.	40840001	41040000	#FFDADA	1	0.625
[truncated: 8,452 more rows]
