# Supplementary material for: Systematic inference and comparison of multi-scale chromatin sub-compartments connects spatial organization to cell phenotypes
Source: Nat Commun. 2021 May 10;12:2439. doi: 10.1038/s41467-021-22666-3 (PMC8110550; doi:10.1038/s41467-021-22666-3)
Supplement: Supplementary file 5 — Supplementary Dataset 2 [file 41467_2021_22666_MOESM5_ESM.zip › Supplementary_Data_1_domain_hierarchies_127HiCmaps/GM18522_B_lymphocyte_binsize=40kb.bed]

#fields: chr, pos_start, pos_end, the full compartment label describing the position in the hierachy, normalized compartment domain rank, ., pos_start, pos_end, color based on eight compartment model (A.1.1 - B.2.2), 1, eight compartment score (A.1.1 to B.2.2: 8 to 1 devided by 8)
chr1	560001	600000	A.2.2.1.2.2.2.2	0.494597839135654	.	560001	600000	#FFDADA	1	0.625
chr1	720001	880000	A.2.2.1.2.2.2.2	0.494597839135654	.	720001	880000	#FFDADA	1	0.625
chr1	920001	1000000	A.2.2.1.2.2.2.2	0.494597839135654	.	920001	1000000	#FFDADA	1	0.625
chr1	1040001	1160000	A.2.2.1.2.2.2.2	0.494597839135654	.	1040001	1160000	#FFDADA	1	0.625
chr1	1200001	1240000	A.2.2.1.2.2.2.2	0.494597839135654	.	1200001	1240000	#FFDADA	1	0.625
chr1	1280001	1320000	A.2.2.1.2.2.2.2	0.494597839135654	.	1280001	1320000	#FFDADA	1	0.625
chr1	1320001	1440000	A.1.2.2.2.2.2.2.1.2.2	0.721488595438175	.	1320001	1440000	#FF4848	1	0.875
chr1	1480001	1600000	A.1.2.2.2.2.2.2.1.2.2	0.721488595438175	.	1480001	1600000	#FF4848	1	0.875
chr1	1640001	1720000	A.1.2.2.2.2.2.2.1.2.2	0.721488595438175	.	1640001	1720000	#FF4848	1	0.875
chr1	1720001	1840000	A.2.1.1.1.1.2.1.2.1	0.703481392557023	.	1720001	1840000	#FF9191	1	0.75
chr1	1840001	2120000	A.2.2.2.1.2.1.1.1.1	0.492196878751501	.	1840001	2120000	#FFDADA	1	0.625
chr1	2120001	2280000	A.2.1.2.1.2.1.2.1.1	0.617046818727491	.	2120001	2280000	#FF9191	1	0.75
chr1	2280001	2360000	A.2.2.1.1.2.2.1	0.551020408163265	.	2280001	2360000	#FFDADA	1	0.625
chr1	2400001	2600000	A.2.2.1.1.2.2.1	0.551020408163265	.	2400001	2600000	#FFDADA	1	0.625
chr1	2680001	3040000	B.1.1.2.1.2.1.1.2.1.2.1	0.384153661464586	.	2680001	3040000	#DADAFF	1	0.5
chr1	3040001	3160000	B.1.1.2.1.1.2.2	0.39015606242497	.	3040001	3160000	#DADAFF	1	0.5
chr1	3160001	3360000	B.1.1.2.1.2.1.1.2.1.1	0.385354141656663	.	3160001	3360000	#DADAFF	1	0.5
chr1	3360001	3520000	B.1.1.1.1.1.1	0.446578631452581	.	3360001	3520000	#DADAFF	1	0.5
chr1	3520001	3680000	A.2.1.1.1.2.2.2.1.2.1.1	0.683073229291717	.	3520001	3680000	#FF9191	1	0.75
chr1	3680001	3840000	A.2.2.1.1.2.2.2.1	0.549819927971189	.	3680001	3840000	#FFDADA	1	0.625
chr1	3960001	4360000	B.2.1.1.1.2.1.2.1.1	0.231692677070828	.	3960001	4360000	#4848FF	1	0.25
chr1	4360001	4400000	B.1.2.2.1.1.2.1	0.286914765906363	.	4360001	4400000	#9191FF	1	0.375
chr1	4440001	4520000	B.1.2.2.1.1.2.1	0.286914765906363	.	4440001	4520000	#9191FF	1	0.375
chr1	4520001	4680000	B.1.2.1.1.1.2.1	0.326530612244898	.	4520001	4680000	#9191FF	1	0.375
chr1	4680001	4920000	B.2.1.1.1.2.1.2.2.1	0.229291716686675	.	4680001	4920000	#4848FF	1	0.25
chr1	4920001	5280000	B.2.1.1.1.2.2.1.2	0.225690276110444	.	4920001	5280000	#4848FF	1	0.25
chr1	5280001	5520000	B.1.2.2.1.1.2.2.1.2	0.284513805522209	.	5280001	5520000	#9191FF	1	0.375
chr1	5520001	6000000	B.1.2.2.1.1.2.2.2	0.283313325330132	.	5520001	6000000	#9191FF	1	0.375
chr1	6000001	6200000	A.2.2.2.1.2.1.1.1.2	0.490996398559424	.	6000001	6200000	#FFDADA	1	0.625
chr1	6200001	6560000	A.1.2.2.2.2.1.2.1.1.1.2	0.73469387755102	.	6200001	6560000	#FF4848	1	0.875
chr1	6560001	7000000	A.2.1.1.2.1.2.1.1	0.660264105642257	.	6560001	7000000	#FF9191	1	0.75
chr1	7000001	7240000	B.1.1.2.1.1.1.2.2.1	0.3937575030012	.	7000001	7240000	#DADAFF	1	0.5
chr1	7240001	7440000	B.1.1.2.1.2.1.1.2.2	0.381752701080432	.	7240001	7440000	#DADAFF	1	0.5
chr1	7440001	7640000	B.1.1.2.1.1.1.1.2	0.397358943577431	.	7440001	7640000	#DADAFF	1	0.5
chr1	7640001	8000000	A.2.2.1.1.1.2.1.2	0.558223289315726	.	7640001	8000000	#FFDADA	1	0.625
chr1	8000001	8280000	A.1.2.2.2.1.1.2.1.1	0.751500600240096	.	8000001	8280000	#FF4848	1	0.875
chr1	8280001	8440000	A.2.1.2.1.2.1.2.1.2.2.1	0.614645858343337	.	8280001	8440000	#FF9191	1	0.75
chr1	8440001	8640000	A.1.2.1.1.1.2.2.2.2.1	0.876350540216086	.	8440001	8640000	#FF4848	1	0.875
chr1	8640001	8960000	A.1.1.2.2.2.2.2.2.1.2.1	0.895558223289316	.	8640001	8960000	#FF0000	1	1
chr1	8960001	9200000	A.1.2.2.2.2.2.2.1.2.1	0.722689075630252	.	8960001	9200000	#FF4848	1	0.875
chr1	9200001	9600000	A.1.2.1.1.2.1.2.2.1	0.869147659063625	.	9200001	9600000	#FF4848	1	0.875
chr1	9600001	9720000	A.2.1.1.1.1.1.2.1.1	0.713085234093637	.	9600001	9720000	#FF9191	1	0.75
chr1	9720001	10040000	A.1.2.1.1.2.2.2.2.2.2.1	0.860744297719088	.	9720001	10040000	#FF4848	1	0.875
chr1	10040001	10400000	A.1.1.2.2.2.2.2.2.1.2.2	0.894357743097239	.	10040001	10400000	#FF0000	1	1
chr1	10400001	10520000	A.2.1.2.1.2.1.2.2.2	0.611044417767107	.	10400001	10520000	#FF9191	1	0.75
chr1	10520001	10840000	A.2.1.1.1.1.1.1.1.2.1	0.716686674669868	.	10520001	10840000	#FF9191	1	0.75
chr1	10840001	11040000	A.2.1.1.1.1.2.2.2.2	0.698679471788715	.	10840001	11040000	#FF9191	1	0.75
chr1	11040001	11120000	A.2.2.2.1.1	0.493397358943577	.	11040001	11120000	#FFDADA	1	0.625
chr1	11120001	11400000	A.2.1.1.1.1.1.2.2.1.1	0.709483793517407	.	11120001	11400000	#FF9191	1	0.75
chr1	11400001	11640000	A.2.2.1.1.1.2.2.1	0.557022809123649	.	11400001	11640000	#FFDADA	1	0.625
chr1	11640001	12000000	A.1.2.2.2.2.1.2.1.2.2.1.2	0.729891956782713	.	11640001	12000000	#FF4848	1	0.875
chr1	12040001	12120000	A.1.2.2.2.2.1.2.1.2.2.1.2	0.729891956782713	.	12040001	12120000	#FF4848	1	0.875
chr1	12120001	12280000	A.1.2.2.2.1.2.1.2	0.744297719087635	.	12120001	12280000	#FF4848	1	0.875
chr1	12280001	12600000	A.2.1.2.1.1.1.1.1	0.63625450180072	.	12280001	12600000	#FF9191	1	0.75
chr1	12600001	12720000	A.2.2.2.1.2.1.2.2	0.487394957983193	.	12600001	12720000	#FFDADA	1	0.625
chr1	12720001	12960000	B.1.2.1.1.1.2.2	0.325330132052821	.	12720001	12960000	#9191FF	1	0.375
chr1	13160001	13240000	B.1.2.1.1.1.2.2	0.325330132052821	.	13160001	13240000	#9191FF	1	0.375
chr1	13760001	13960000	B.1.2.1.1.1.1.2	0.327731092436975	.	13760001	13960000	#9191FF	1	0.375
chr1	13960001	14120000	A.2.1.2.1.1.2.1.2.1	0.625450180072029	.	13960001	14120000	#FF9191	1	0.75
chr1	14120001	14760000	B.1.2.1.1.2.2.2.1	0.320528211284514	.	14120001	14760000	#9191FF	1	0.375
chr1	14760001	15080000	B.1.1.2.1.2.1.1.1.1.1	0.388955582232893	.	14760001	15080000	#DADAFF	1	0.5
chr1	15080001	15160000	B.1.1.2.1.2.2.2	0.372148859543818	.	15080001	15160000	#DADAFF	1	0.5
chr1	15160001	15440000	B.1.1.2.1.2.1.1.2.1.2.2	0.382953181272509	.	15160001	15440000	#DADAFF	1	0.5
chr1	15440001	15640000	A.2.2.2.1.2.1.1.2	0.489795918367347	.	15440001	15640000	#FFDADA	1	0.625
chr1	15640001	15840000	A.2.1.2.1.2.2.2.2.1.1	0.6062424969988	.	15640001	15840000	#FF9191	1	0.75
chr1	15840001	16040000	A.1.2.2.2.1.1.2.1.2.1	0.750300120048019	.	15840001	16040000	#FF4848	1	0.875
chr1	16040001	16320000	A.1.2.1.1.1.2.1	0.881152460984394	.	16040001	16320000	#FF4848	1	0.875
chr1	16320001	16560000	A.2.1.1.1.1.2.1.1.2	0.7046818727491	.	16320001	16560000	#FF9191	1	0.75
chr1	16560001	16880000	A.1.2.1.1.1.2.2.2.1.2	0.877551020408163	.	16560001	16880000	#FF4848	1	0.875
chr1	16880001	17040000	A.2.1.2.1.1.1.2.2.1.1.1.2	0.631452581032413	.	16880001	17040000	#FF9191	1	0.75
chr1	17040001	17120000	A.2.1.1.1.2.2.2.1.2.1.2	0.68187274909964	.	17040001	17120000	#FF9191	1	0.75
chr1	17160001	17240000	A.2.1.1.1.2.2.2.1.2.1.2	0.68187274909964	.	17160001	17240000	#FF9191	1	0.75
chr1	17240001	17720000	A.2.1.2.1.1.1.2.2.2	0.627851140456183	.	17240001	17720000	#FF9191	1	0.75
chr1	17720001	17840000	A.2.2.2.1.2.1.2.1	0.48859543817527	.	17720001	17840000	#FFDADA	1	0.625
chr1	17840001	18240000	B.1.1.2.1.2.1.1.1.2	0.38655462184874	.	17840001	18240000	#DADAFF	1	0.5
chr1	18240001	18440000	B.1.1.2.1.2.1.2.1.1	0.380552220888355	.	18240001	18440000	#DADAFF	1	0.5
chr1	18440001	18640000	B.1.2.1.1.1.1.1	0.328931572629052	.	18440001	18640000	#9191FF	1	0.375
chr1	18640001	18720000	B.1.1.2.1.1.2.1	0.391356542617047	.	18640001	18720000	#DADAFF	1	0.5
chr1	18720001	19200000	B.1.1.2.1.2.1.2.2.2	0.375750300120048	.	18720001	19200000	#DADAFF	1	0.5
chr1	19200001	19720000	A.2.1.1.1.1.1.1.1.1	0.717887154861945	.	19200001	19720000	#FF9191	1	0.75
chr1	19720001	19800000	A.2.1.2.1.2.2.2.2.1.2	0.605042016806723	.	19720001	19800000	#FF9191	1	0.75
chr1	19800001	20000000	A.2.2.1.1.1.1.1.1.1	0.565426170468187	.	19800001	20000000	#FFDADA	1	0.625
chr1	20000001	20360000	A.2.2.1.1.1.2.2.2	0.555822328931573	.	20000001	20360000	#FFDADA	1	0.625
chr1	20360001	20960000	A.2.2.1.1.1.2.1.1.2	0.559423769507803	.	20360001	20960000	#FFDADA	1	0.625
chr1	20960001	21520000	A.1.2.1.1.1.2.2.2.1.1	0.87875150060024	.	20960001	21520000	#FF4848	1	0.875
chr1	21520001	21720000	A.2.1.1.1.2.2.2.1.1.2.2	0.684273709483794	.	21520001	21720000	#FF9191	1	0.75
chr1	21720001	22000000	A.2.2.1.1.1.1.1.2	0.563025210084034	.	21720001	22000000	#FFDADA	1	0.625
chr1	22000001	22120000	A.2.1.1.1.1.1.2.1.2.1	0.711884753901561	.	22000001	22120000	#FF9191	1	0.75
chr1	22120001	22320000	A.2.1.2.1.2.2.2.1.1	0.608643457382953	.	22120001	22320000	#FF9191	1	0.75
chr1	22320001	22760000	A.2.1.1.1.2.2.1.2.1.1	0.690276110444178	.	22320001	22760000	#FF9191	1	0.75
chr1	22760001	23000000	A.2.2.2.1.2.2.2.2	0.483793517406963	.	22760001	23000000	#FFDADA	1	0.625
chr1	23000001	23280000	A.2.2.1.1.1.1.2	0.561824729891957	.	23000001	23280000	#FFDADA	1	0.625
chr1	23280001	23560000	A.2.1.1.1.2.2.1.1.1	0.692677070828331	.	23280001	23560000	#FF9191	1	0.75
chr1	23560001	23680000	A.2.1.2.1.2.1.1.2.2	0.618247298919568	.	23560001	23680000	#FF9191	1	0.75
chr1	23680001	23840000	A.2.1.2.1.2.2.2.1.2	0.607442977190876	.	23680001	23840000	#FF9191	1	0.75
chr1	23840001	24120000	A.1.2.1.1.2.1.1.2	0.872749099639856	.	23840001	24120000	#FF4848	1	0.875
chr1	24120001	24360000	A.1.2.1.1.2.2.2.2.1	0.863145258103241	.	24120001	24360000	#FF4848	1	0.875
chr1	24360001	24600000	A.2.1.2.1.2.1.1.1	0.620648259303721	.	24360001	24600000	#FF9191	1	0.75
chr1	24600001	24840000	A.1.2.2.2.2.1.2.1.2.2.1.1	0.73109243697479	.	24600001	24840000	#FF4848	1	0.875
chr1	24840001	24960000	A.2.1.2.1.2.2.2.2.2.1	0.603841536614646	.	24840001	24960000	#FF9191	1	0.75
chr1	24960001	25160000	A.1.2.2.2.1.1.1	0.752701080432173	.	24960001	25160000	#FF4848	1	0.875
chr1	25160001	25560000	A.1.2.2.2.1.1.2.2.2	0.746698679471789	.	25160001	25560000	#FF4848	1	0.875
chr1	25600001	25960000	A.1.2.1.1.2.2.2.2.2.2.2	0.859543817527011	.	25600001	25960000	#FF4848	1	0.875
chr1	25960001	26160000	A.2.1.1.1.1.1.2.2.1.2	0.70828331332533	.	25960001	26160000	#FF9191	1	0.75
chr1	26160001	26400000	A.1.2.1.1.2.2.2.2.2.1	0.861944777911164	.	26160001	26400000	#FF4848	1	0.875
chr1	26400001	26520000	A.2.1.2.1.2.1.2.1.2.1	0.615846338535414	.	26400001	26520000	#FF9191	1	0.75
chr1	26520001	26800000	A.1.2.1.1.1.1.2.1	0.885954381752701	.	26520001	26800000	#FF4848	1	0.875
chr1	26800001	27280000	A.1.1.2.1.1.1.1.1.2	0.967587034813926	.	26800001	27280000	#FF0000	1	1
chr1	27280001	27600000	A.1.2.2.2.1.2.2.2	0.741896758703481	.	27280001	27600000	#FF4848	1	0.875
chr1	27600001	27760000	A.1.2.2.2.2.2.1	0.725090036014406	.	27600001	27760000	#FF4848	1	0.875
chr1	27760001	27880000	A.1.2.2.2.2.2.2.1.1	0.723889555822329	.	27760001	27880000	#FF4848	1	0.875
chr1	27880001	28080000	A.1.2.2.2.2.2.2.2.2	0.719087635054022	.	27880001	28080000	#FF4848	1	0.875
chr1	28080001	28280000	A.1.2.1.1.2.2.2.1	0.864345738295318	.	28080001	28280000	#FF4848	1	0.875
chr1	28280001	28560000	A.1.1.2.2.2.1.2.1	0.907563025210084	.	28280001	28560000	#FF0000	1	1
chr1	28560001	29000000	A.1.1.2.1.1.1.2.2	0.962785114045618	.	28560001	29000000	#FF0000	1	1
chr1	29000001	29240000	A.2.1.1.1.1.1.1.2	0.714285714285714	.	29000001	29240000	#FF9191	1	0.75
chr1	29240001	29560000	A.2.1.2.1.1.1.2.2.1.1.1.1	0.63265306122449	.	29240001	29560000	#FF9191	1	0.75
chr1	29560001	29600000	B.1.1.2.1.1.1.2.2.2	0.392557022809124	.	29560001	29600000	#DADAFF	1	0.5
chr1	29640001	29880000	B.1.1.2.1.1.1.2.2.2	0.392557022809124	.	29640001	29880000	#DADAFF	1	0.5
chr1	30000001	30080000	B.1.1.2.1.1.1.2.2.2	0.392557022809124	.	30000001	30080000	#DADAFF	1	0.5
chr1	30080001	30280000	B.1.1.2.1.1.1.2.1.1	0.396158463385354	.	30080001	30280000	#DADAFF	1	0.5
chr1	30280001	30480000	B.1.1.2.1.2.1.2.1.2	0.379351740696279	.	30280001	30480000	#DADAFF	1	0.5
chr1	30480001	30840000	B.2.1.1.1.2.1.1.1.2	0.234093637454982	.	30480001	30840000	#4848FF	1	0.25
chr1	30840001	31160000	B.1.1.2.1.2.1.1.1.1.2	0.387755102040816	.	30840001	31160000	#DADAFF	1	0.5
chr1	31160001	31440000	A.1.2.2.2.2.1.2.2.1	0.727490996398559	.	31160001	31440000	#FF4848	1	0.875
chr1	31440001	31520000	A.2.1.1.1.1.2.1.1.1	0.705882352941177	.	31440001	31520000	#FF9191	1	0.75
chr1	31520001	31800000	A.2.1.2.1.1.1.2.1	0.633853541416567	.	31520001	31800000	#FF9191	1	0.75
chr1	31800001	32040000	A.2.1.2.1.2.2.2.2.2.2	0.602641056422569	.	31800001	32040000	#FF9191	1	0.75
chr1	32040001	32120000	A.2.1.2.1.2.1.1.2.1	0.619447779111645	.	32040001	32120000	#FF9191	1	0.75
chr1	32120001	32320000	A.2.1.1.1.2.2.2.1.1.1	0.686674669867947	.	32120001	32320000	#FF9191	1	0.75
chr1	32320001	32800000	A.1.1.2.1.1.1.1.2.2	0.965186074429772	.	32320001	32800000	#FF0000	1	1
chr1	32800001	33240000	A.1.1.2.2.2.2.2.2.1.1	0.896758703481393	.	32800001	33240000	#FF0000	1	1
chr1	33240001	33600000	A.1.2.1.1.1.2.2.2.2.2	0.87515006002401	.	33240001	33600000	#FF4848	1	0.875
chr1	33600001	33920000	A.2.1.1.1.2.2.1.2.1.2	0.689075630252101	.	33600001	33920000	#FF9191	1	0.75
chr1	33920001	34240000	B.1.1.2.1.2.1.2.2.1.1	0.378151260504202	.	33920001	34240000	#DADAFF	1	0.5
chr1	34240001	34560000	B.2.1.1.1.2.1.1.2	0.232893157262905	.	34240001	34560000	#4848FF	1	0.25
chr1	34560001	34920000	B.2.1.1.1.2.1.1.1.1	0.235294117647059	.	34560001	34920000	#4848FF	1	0.25
chr1	34920001	35240000	B.1.1.2.1.2.1.2.2.1.2	0.376950780312125	.	34920001	35240000	#DADAFF	1	0.5
chr1	35240001	35600000	A.2.1.2.1.1.1.2.2.1.1.2	0.630252100840336	.	35240001	35600000	#FF9191	1	0.75
chr1	35600001	36240000	A.1.1.2.1.1.2.1.1.2	0.960384153661465	.	35600001	36240000	#FF0000	1	1
chr1	36240001	36560000	A.1.1.2.2.2.2.2.2.2.2	0.891956782713085	.	36240001	36560000	#FF0000	1	1
chr1	36560001	36680000	A.2.1.1.1.1.2.1.2.2	0.702280912364946	.	36560001	36680000	#FF9191	1	0.75
chr1	36680001	36960000	A.1.1.2.2.2.2.2.2.2.1	0.893157262905162	.	36680001	36960000	#FF0000	1	1
chr1	36960001	37200000	B.1.1.1.2.1.1.1	0.423769507803121	.	36960001	37200000	#DADAFF	1	0.5
chr1	37200001	37360000	B.1.1.2.1.1.1.1.1	0.398559423769508	.	37200001	37360000	#DADAFF	1	0.5
chr1	37360001	37560000	B.1.1.2.1.1.1.2.1.2	0.394957983193277	.	37360001	37560000	#DADAFF	1	0.5
chr1	37560001	37920000	A.2.2.2.2.1.2.1.2.2	0.46218487394958	.	37560001	37920000	#FFDADA	1	0.625
chr1	37920001	38240000	A.1.2.2.2.1.1.2.1.2.2	0.749099639855942	.	37920001	38240000	#FF4848	1	0.875
chr1	38240001	38520000	A.1.2.1.1.2.1.1.1	0.873949579831933	.	38240001	38520000	#FF4848	1	0.875
chr1	38520001	38640000	A.2.2.1.1.2.2.2.2.1.1	0.548619447779112	.	38520001	38640000	#FFDADA	1	0.625
chr1	38640001	38880000	A.2.2.2.1.2.2.2.1	0.48499399759904	.	38640001	38880000	#FFDADA	1	0.625
chr1	38880001	39120000	A.2.1.2.1.1.1.2.2.1.2	0.629051620648259	.	38880001	39120000	#FF9191	1	0.75
chr1	39120001	39280000	A.2.2.2.1.2.2.1	0.486194477791116	.	39120001	39280000	#FFDADA	1	0.625
chr1	39280001	39560000	A.1.2.2.2.1.1.2.2.1	0.747899159663866	.	39280001	39560000	#FF4848	1	0.875
chr1	39560001	39920000	A.1.1.2.1.1.2.2.2	0.953181272509004	.	39560001	39920000	#FF0000	1	1
chr1	39920001	40240000	A.1.1.2.2.2.1.2.2.2.1	0.90516206482593	.	39920001	40240000	#FF0000	1	1
chr1	40240001	40520000	A.1.1.2.2.2.1.1.2.1	0.909963985594238	.	40240001	40520000	#FF0000	1	1
chr1	40520001	40880000	A.1.1.2.1.1.1.1.2.1	0.966386554621849	.	40520001	40880000	#FF0000	1	1
chr1	40880001	41120000	A.1.2.2.2.2.1.2.1.1.1.1	0.735894357743097	.	40880001	41120000	#FF4848	1	0.875
chr1	41120001	41280000	A.1.2.1.1.2.1.2.1.1	0.871548619447779	.	41120001	41280000	#FF4848	1	0.875
chr1	41280001	41480000	A.2.1.1.1.1.1.1.1.2.2	0.715486194477791	.	41280001	41480000	#FF9191	1	0.75
chr1	41480001	41760000	A.2.1.1.1.2.2.1.2.2	0.687875150060024	.	41480001	41760000	#FF9191	1	0.75
chr1	41760001	41920000	A.2.2.1.1.2.2.2.2.2	0.546218487394958	.	41760001	41920000	#FFDADA	1	0.625
chr1	41920001	42080000	A.2.2.1.1.2.2.2.2.1.2	0.547418967587035	.	41920001	42080000	#FFDADA	1	0.625
chr1	42080001	42440000	A.1.2.2.1.1.2.2.1.2.1	0.786314525810324	.	42080001	42440000	#FF4848	1	0.875
chr1	42440001	42800000	A.2.1.2.1.1.2.1.2.2	0.624249699879952	.	42440001	42800000	#FF9191	1	0.75
chr1	42800001	42960000	A.2.1.1.1.2.2.2.1.1.2.1	0.68547418967587	.	42800001	42960000	#FF9191	1	0.75
chr1	42960001	43400000	A.1.2.2.2.2.1.2.1.1.2	0.733493397358944	.	42960001	43400000	#FF4848	1	0.875
chr1	43400001	43640000	A.2.2.1.1.1.1.1.1.2	0.56422569027611	.	43400001	43640000	#FFDADA	1	0.625
chr1	43640001	43920000	A.1.2.1.1.2.1.2.2.2	0.867947178871549	.	43640001	43920000	#FF4848	1	0.875
chr1	43920001	44040000	A.2.1.2.1.2.1.2.1.2.2.2	0.613445378151261	.	43920001	44040000	#FF9191	1	0.75
chr1	44040001	44200000	A.2.1.1.1.2.2.2.1.2.2	0.680672268907563	.	44040001	44200000	#FF9191	1	0.75
chr1	44200001	44360000	A.1.2.2.2.2.1.2.1.2.2.2	0.728691476590636	.	44200001	44360000	#FF4848	1	0.875
chr1	44360001	44520000	A.2.1.1.1.1.2.2.2.1	0.699879951980792	.	44360001	44520000	#FF9191	1	0.75
chr1	44520001	44880000	A.2.1.2.1.1.1.1.2	0.635054021608643	.	44520001	44880000	#FF9191	1	0.75
chr1	44880001	45200000	A.2.1.1.1.2.2.1.1.2	0.691476590636255	.	44880001	45200000	#FF9191	1	0.75
chr1	45200001	45320000	A.2.1.1.1.1.2.2.1	0.701080432172869	.	45200001	45320000	#FF9191	1	0.75
chr1	45320001	45520000	A.1.2.2.2.2.1.2.1.2.1	0.732292917166867	.	45320001	45520000	#FF4848	1	0.875
chr1	45520001	45760000	A.2.1.2.1.1.2.2.2	0.621848739495798	.	45520001	45760000	#FF9191	1	0.75
chr1	45760001	46280000	A.1.1.1.1.2.2.2.1	0.991596638655462	.	45760001	46280000	#FF0000	1	1
chr1	46280001	46480000	A.1.2.1.1.1.2.2.1	0.879951980792317	.	46280001	46480000	#FF4848	1	0.875
chr1	46480001	46840000	A.1.1.1.1.2.2.2.2	0.990396158463385	.	46480001	46840000	#FF0000	1	1
chr1	46840001	47200000	A.1.2.2.1.1.2.2.2.2.2	0.779111644657863	.	46840001	47200000	#FF4848	1	0.875
chr1	47200001	47440000	B.1.2.1.1.2.1.2	0.322929171668667	.	47200001	47440000	#9191FF	1	0.375
chr1	47440001	47640000	B.1.2.1.1.2.2.2.2	0.319327731092437	.	47440001	47640000	#9191FF	1	0.375
chr1	47640001	47880000	A.2.1.1.2.2.1.1.1.1	0.648259303721489	.	47640001	47880000	#FF9191	1	0.75
chr1	47880001	48240000	B.1.1.1.1.1.2.1.2.1	0.444177671068427	.	47880001	48240000	#DADAFF	1	0.5
chr1	48240001	48520000	B.1.2.2.1.1.2.2.1.1	0.285714285714286	.	48240001	48520000	#9191FF	1	0.375
chr1	48520001	48680000	B.2.1.1.1.2.2.1.1	0.226890756302521	.	48520001	48680000	#4848FF	1	0.25
chr1	48680001	48920000	B.2.2.1.1.1.1.2.1.2	0.114045618247299	.	48680001	48920000	#0000FF	1	0.125
chr1	48920001	49320000	B.2.1.1.1.2.2.2.2.2	0.21968787515006	.	48920001	49320000	#4848FF	1	0.25
chr1	49320001	49680000	B.2.2.2.1.2.1.2.1.2	0.0252100840336134	.	49320001	49680000	#0000FF	1	0.125
chr1	49680001	49920000	B.2.2.2.1.2.1.2.1.1	0.0264105642256903	.	49680001	49920000	#0000FF	1	0.125
chr1	49920001	50280000	B.2.2.2.2.2.1.1	0.00600240096038415	.	49920001	50280000	#0000FF	1	0.125
chr1	50280001	50480000	B.2.2.2.1.2.1.2.2	0.0240096038415366	.	50280001	50480000	#0000FF	1	0.125
chr1	50480001	50600000	B.2.2.1.1.1.1.1.2.1.1.2	0.118847539015606	.	50480001	50600000	#0000FF	1	0.125
chr1	50600001	50800000	B.2.1.1.1.2.1.2.1.2	0.230492196878751	.	50600001	50800000	#4848FF	1	0.25
chr1	50800001	51200000	A.2.2.1.2.1.1.2.1.2	0.540216086434574	.	50800001	51200000	#FFDADA	1	0.625
chr1	51200001	51440000	A.1.2.2.1.1.2.1.2.1.1.2.1	0.795918367346939	.	51200001	51440000	#FF4848	1	0.875
chr1	51440001	51680000	A.1.2.2.1.1.2.1.2.1.1.2.2	0.794717887154862	.	51440001	51680000	#FF4848	1	0.875
chr1	51680001	52040000	A.1.1.1.1.2.2.1	0.992797118847539	.	51680001	52040000	#FF0000	1	1
chr1	52040001	52520000	A.1.1.1.1.2.1.1	0.998799519807923	.	52040001	52520000	#FF0000	1	1
chr1	52520001	52800000	A.1.1.2.1.1.2.1.2.1.1	0.959183673469388	.	52520001	52800000	#FF0000	1	1
chr1	52800001	52920000	A.1.2.1.1.2.1.2.1.2	0.870348139255702	.	52800001	52920000	#FF4848	1	0.875
chr1	52920001	53400000	A.1.1.1.2.1.2.2.1	0.980792316926771	.	52920001	53400000	#FF0000	1	1
chr1	53400001	53720000	A.1.2.2.1.1.2.2.1.1.1	0.788715486194478	.	53400001	53720000	#FF4848	1	0.875
chr1	53720001	53880000	A.1.2.2.2.1.2.2.1	0.743097238895558	.	53720001	53880000	#FF4848	1	0.875
chr1	53880001	54200000	A.2.2.1.1.1.2.1.1.1	0.56062424969988	.	53880001	54200000	#FFDADA	1	0.625
chr1	54200001	54480000	A.1.2.1.2.1.1.1.2.2.2	0.853541416566627	.	54200001	54480000	#FF4848	1	0.875
chr1	54480001	54680000	A.1.2.2.1.2.2.1.1.1	0.762304921968788	.	54480001	54680000	#FF4848	1	0.875
chr1	54680001	54960000	A.1.2.2.1.1.2.2.1.1.2	0.787515006002401	.	54680001	54960000	#FF4848	1	0.875
chr1	54960001	55320000	A.1.2.2.1.2.2.1.1.2	0.761104441776711	.	54960001	55320000	#FF4848	1	0.875
chr1	55320001	55760000	A.1.1.2.2.1.2.2.1	0.919567827130852	.	55320001	55760000	#FF0000	1	1
chr1	55760001	56400000	B.2.1.1.1.2.2.2.2.1	0.220888355342137	.	55760001	56400000	#4848FF	1	0.25
chr1	56400001	56520000	B.2.1.2.1.1.2.1.2.2	0.169267707082833	.	56400001	56520000	#4848FF	1	0.25
chr1	56520001	56800000	B.2.1.2.1.1.2.1.2.1.2	0.17046818727491	.	56520001	56800000	#4848FF	1	0.25
chr1	56800001	56880000	B.1.2.1.2.2.1.1.2.2.2	0.301320528211285	.	56800001	56880000	#9191FF	1	0.375
chr1	56880001	57080000	B.1.2.2.1.2.2.1	0.273709483793517	.	56880001	57080000	#9191FF	1	0.375
chr1	57080001	57760000	B.2.2.1.1.1.1.1.2.1.2	0.117647058823529	.	57080001	57760000	#0000FF	1	0.125
chr1	57760001	57960000	B.2.2.1.1.1.1.1.2.1.1.1	0.120048019207683	.	57760001	57960000	#0000FF	1	0.125
chr1	57960001	58280000	B.2.2.1.1.1.1.1.2.2	0.116446578631453	.	57960001	58280000	#0000FF	1	0.125
chr1	58280001	58520000	B.2.1.1.1.2.1.2.2.2	0.228091236494598	.	58280001	58520000	#4848FF	1	0.25
chr1	58520001	58960000	B.1.2.1.1.2.2.1	0.321728691476591	.	58520001	58960000	#9191FF	1	0.375
chr1	58960001	59200000	A.2.1.1.2.2.2.1.2	0.639855942376951	.	58960001	59200000	#FF9191	1	0.75
chr1	59200001	59520000	A.1.1.2.1.2.1.1.1.1	0.951980792316927	.	59200001	59520000	#FF0000	1	1
chr1	59520001	59840000	A.1.2.1.2.2.1.1.2.1.2	0.831932773109244	.	59520001	59840000	#FF4848	1	0.875
chr1	59840001	60240000	A.2.1.2.2.2.2.1.1	0.571428571428571	.	59840001	60240000	#FF9191	1	0.75
chr1	60240001	60440000	B.1.2.1.2.1.2.1.2.1	0.313325330132053	.	60240001	60440000	#9191FF	1	0.375
chr1	60440001	60680000	B.2.2.1.1.2.1.1.2	0.0888355342136855	.	60440001	60680000	#0000FF	1	0.125
chr1	60680001	60800000	B.2.1.2.1.2.1.2	0.159663865546218	.	60680001	60800000	#4848FF	1	0.25
chr1	60800001	61000000	B.2.2.1.1.1.1.2.1.1	0.115246098439376	.	60800001	61000000	#0000FF	1	0.125
chr1	61000001	61520000	B.2.2.2.1.2.2.2.1	0.0156062424969988	.	61000001	61520000	#0000FF	1	0.125
chr1	61520001	61800000	B.1.1.2.2.1.2.2.1.2.1	0.345738295318127	.	61520001	61800000	#DADAFF	1	0.5
chr1	61800001	62120000	B.1.2.2.1.2.2.2.1.1	0.272509003601441	.	61800001	62120000	#9191FF	1	0.375
chr1	62120001	62240000	B.1.1.1.1.1.2.1.1	0.445378151260504	.	62120001	62240000	#DADAFF	1	0.5
chr1	62240001	62600000	B.2.1.1.1.2.2.2.1.2.2	0.222088835534214	.	62240001	62600000	#4848FF	1	0.25
chr1	62600001	62880000	B.1.1.2.2.1.2.2.1.1	0.346938775510204	.	62600001	62880000	#DADAFF	1	0.5
chr1	62880001	63280000	A.1.1.2.1.2.1.1.2	0.948379351740696	.	62880001	63280000	#FF0000	1	1
chr1	63280001	63800000	B.1.1.1.2.1.2.1.1	0.417767106842737	.	63280001	63800000	#DADAFF	1	0.5
chr1	63800001	64080000	A.2.1.1.2.2.1.2.1	0.644657863145258	.	63800001	64080000	#FF9191	1	0.75
chr1	64080001	64600000	B.1.1.2.2.1.2.1.1	0.352941176470588	.	64080001	64600000	#DADAFF	1	0.5
chr1	64600001	64760000	B.1.1.2.2.1.2.1.2.2.2	0.348139255702281	.	64600001	64760000	#DADAFF	1	0.5
chr1	64760001	64920000	B.1.2.2.1.2.2.2.1.2	0.271308523409364	.	64760001	64920000	#9191FF	1	0.375
chr1	64920001	65320000	B.2.1.1.1.2.2.2.1.2.1	0.223289315726291	.	64920001	65320000	#4848FF	1	0.25
chr1	65320001	65480000	A.2.1.1.2.2.1.1.1.2	0.647058823529412	.	65320001	65480000	#FF9191	1	0.75
chr1	65480001	65680000	A.2.1.2.2.2.2.1.2.1.2	0.569027611044418	.	65480001	65680000	#FF9191	1	0.75
chr1	65680001	65960000	B.1.1.1.2.1.1.2.1.1	0.422569027611044	.	65680001	65960000	#DADAFF	1	0.5
chr1	65960001	66080000	B.2.1.1.2.1.2.2.1.2	0.212484993997599	.	65960001	66080000	#4848FF	1	0.25
chr1	66080001	66720000	B.2.2.1.1.1.1.1.1	0.12124849939976	.	66080001	66720000	#0000FF	1	0.125
chr1	66720001	66920000	A.1.2.1.2.1.2.1.2.1	0.847539015606242	.	66720001	66920000	#FF4848	1	0.875
chr1	66920001	67160000	B.1.2.2.1.2.2.2.2.1	0.270108043217287	.	66920001	67160000	#9191FF	1	0.375
chr1	67160001	67400000	A.2.2.1.2.2.2.1.1.2.2	0.498199279711885	.	67160001	67400000	#FFDADA	1	0.625
chr1	67400001	67800000	A.1.1.2.2.1.2.2.2.1.1	0.918367346938776	.	67400001	67800000	#FF0000	1	1
chr1	67800001	67960000	A.1.1.2.2.1.2.1.1.2.1	0.92436974789916	.	67800001	67960000	#FF0000	1	1
chr1	67960001	68240000	A.1.2.2.1.2.1.2.1.2	0.764705882352941	.	67960001	68240000	#FF4848	1	0.875
chr1	68240001	68600000	B.1.2.1.2.2.1.2.1	0.300120048019208	.	68240001	68600000	#9191FF	1	0.375
chr1	68600001	69000000	B.1.2.2.1.2.1.2.1.2.1	0.279711884753902	.	68600001	69000000	#9191FF	1	0.375
chr1	69000001	69240000	B.2.2.1.1.1.2.2.2.2.1.2	0.092436974789916	.	69000001	69240000	#0000FF	1	0.125
chr1	69240001	69400000	B.2.2.1.1.2.1.2	0.0876350540216086	.	69240001	69400000	#0000FF	1	0.125
chr1	69400001	70000000	B.2.2.2.2.2.1.2	0.00480192076830732	.	69400001	70000000	#0000FF	1	0.125
chr1	70000001	70280000	B.2.2.1.1.2.2.2.2.2	0.0792316926770708	.	70000001	70280000	#0000FF	1	0.125
chr1	70280001	70600000	B.2.1.2.1.1.2.2.1.2	0.166866746698679	.	70280001	70600000	#4848FF	1	0.25
chr1	70600001	70920000	A.1.1.2.2.1.2.1.2.2	0.920768307322929	.	70600001	70920000	#FF0000	1	1
chr1	70920001	71560000	B.2.1.2.1.1.2.1.1.2.1	0.17406962785114	.	70920001	71560000	#4848FF	1	0.25
chr1	71560001	71760000	B.2.2.2.1.2.1.1.2	0.0276110444177671	.	71560001	71760000	#0000FF	1	0.125
chr1	71760001	72200000	B.2.2.2.1.2.2.1.2.1.1	0.0192076830732293	.	71760001	72200000	#0000FF	1	0.125
chr1	72200001	72560000	B.2.2.1.1.2.2.2.1.2.1	0.0828331332533013	.	72200001	72560000	#0000FF	1	0.125
chr1	72560001	72680000	B.2.2.1.1.1.2.2.2.1.2.2	0.0948379351740696	.	72560001	72680000	#0000FF	1	0.125
chr1	72680001	72960000	B.2.2.1.1.1.2.2.2.1.2.1.2	0.0960384153661465	.	72680001	72960000	#0000FF	1	0.125
chr1	72960001	73080000	B.2.2.1.1.1.2.2.1.1.2	0.102040816326531	.	72960001	73080000	#0000FF	1	0.125
chr1	73080001	73280000	B.2.2.1.1.2.2.1.1	0.0864345738295318	.	73080001	73280000	#0000FF	1	0.125
chr1	73280001	73520000	B.2.2.2.1.2.2.1.1.2.2	0.0204081632653061	.	73280001	73520000	#0000FF	1	0.125
chr1	73520001	73600000	B.2.2.1.1.1.2.1.1.2.2	0.108043217286915	.	73520001	73600000	#0000FF	1	0.125
chr1	73600001	73880000	B.2.2.2.1.2.2.1.2.2	0.0168067226890756	.	73600001	73880000	#0000FF	1	0.125
chr1	73880001	74040000	B.2.2.1.1.1.2.2.1.1.1.2	0.103241296518607	.	73880001	74040000	#0000FF	1	0.125
chr1	74040001	74120000	B.2.1.1.2.1.2.2.2.1.2.2	0.208883553421369	.	74040001	74120000	#4848FF	1	0.25
chr1	74120001	74640000	B.2.2.1.1.2.2.2.1.2.2	0.0816326530612245	.	74120001	74640000	#0000FF	1	0.125
chr1	74640001	74800000	B.1.2.2.1.2.1.2.2.1	0.277310924369748	.	74640001	74800000	#9191FF	1	0.375
chr1	74800001	75240000	B.1.1.2.2.1.2.2.1.2.2	0.34453781512605	.	74800001	75240000	#DADAFF	1	0.5
chr1	75240001	75480000	B.2.1.2.1.2.2.2.1.2.1	0.146458583433373	.	75240001	75480000	#4848FF	1	0.25
chr1	75480001	75720000	B.2.1.2.1.1.1.2.1.2	0.177671068427371	.	75480001	75720000	#4848FF	1	0.25
chr1	75720001	75960000	B.1.2.1.2.2.1.1.1	0.306122448979592	.	75720001	75960000	#9191FF	1	0.375
chr1	75960001	76160000	B.1.2.2.1.2.1.1	0.282112845138055	.	75960001	76160000	#9191FF	1	0.375
chr1	76160001	76280000	A.2.1.2.2.1.2.1.1	0.593037214885954	.	76160001	76280000	#FF9191	1	0.75
chr1	76280001	76560000	B.1.1.1.2.1.2.2.1	0.415366146458583	.	76280001	76560000	#DADAFF	1	0.5
chr1	76560001	77000000	B.1.2.2.1.2.1.2.1.2.2	0.278511404561825	.	76560001	77000000	#9191FF	1	0.375
chr1	77000001	77120000	B.2.1.1.2.1.2.2.2.1.1	0.211284513805522	.	77000001	77120000	#4848FF	1	0.25
chr1	77120001	77360000	B.2.1.2.1.1.1.2.1.1.1	0.180072028811525	.	77120001	77360000	#4848FF	1	0.25
chr1	77360001	77560000	B.2.1.1.1.2.2.2.1.1	0.224489795918367	.	77360001	77560000	#4848FF	1	0.25
chr1	77560001	78040000	B.1.1.1.1.2.1.1.1.1	0.43937575030012	.	77560001	78040000	#DADAFF	1	0.5
chr1	78040001	78280000	A.1.1.2.1.2.1.1.1.2.2	0.949579831932773	.	78040001	78280000	#FF0000	1	1
chr1	78280001	78600000	A.1.1.2.1.2.1.1.1.2.1	0.95078031212485	.	78280001	78600000	#FF0000	1	1
chr1	78600001	78920000	B.2.1.1.1.1.1.2.2.1.1	0.249699879951981	.	78600001	78920000	#4848FF	1	0.25
chr1	78920001	79040000	B.2.1.1.2.1.2.1.1	0.21608643457383	.	78920001	79040000	#4848FF	1	0.25
chr1	79040001	79160000	A.2.1.2.2.2.2.1.2.2	0.567827130852341	.	79040001	79160000	#FF9191	1	0.75
chr1	79160001	79560000	B.2.1.2.1.1.1.2.1.1.2	0.178871548619448	.	79160001	79560000	#4848FF	1	0.25
chr1	79560001	79880000	B.2.2.1.1.1.2.1.1.1	0.111644657863145	.	79560001	79880000	#0000FF	1	0.125
chr1	79880001	80120000	B.1.2.1.2.2.1.2.2.1	0.298919567827131	.	79880001	80120000	#9191FF	1	0.375
chr1	80120001	80280000	B.1.2.1.2.2.1.1.2.1.1	0.304921968787515	.	80120001	80280000	#9191FF	1	0.375
chr1	80280001	80600000	B.2.2.1.1.1.2.2.1.2.2	0.099639855942377	.	80280001	80600000	#0000FF	1	0.125
chr1	80600001	80800000	B.2.2.1.1.1.2.1.1.2.1.2	0.109243697478992	.	80600001	80800000	#0000FF	1	0.125
chr1	80800001	80920000	B.2.1.2.1.2.2.1.2.1.1.1	0.153661464585834	.	80800001	80920000	#4848FF	1	0.25
chr1	80920001	81000000	B.2.1.2.1.2.2.1.2.1.2	0.151260504201681	.	80920001	81000000	#4848FF	1	0.25
chr1	81000001	81320000	B.2.2.1.1.1.2.1.2.1	0.106842737094838	.	81000001	81320000	#0000FF	1	0.125
chr1	81320001	81440000	B.2.1.2.1.2.2.1.2.2.1	0.150060024009604	.	81320001	81440000	#4848FF	1	0.25
chr1	81440001	81680000	B.2.2.1.1.1.2.2.2.1.1	0.0984393757503001	.	81440001	81680000	#0000FF	1	0.125
chr1	81680001	81880000	B.2.1.2.1.1.1.2.2	0.176470588235294	.	81680001	81880000	#4848FF	1	0.25
chr1	81880001	82280000	B.1.2.2.1.2.1.2.1.1	0.280912364945978	.	81880001	82280000	#9191FF	1	0.375
chr1	82280001	82480000	B.2.1.2.1.2.1.1.2.1	0.162064825930372	.	82280001	82480000	#4848FF	1	0.25
chr1	82480001	82800000	B.2.2.1.1.1.2.2.2.2.2	0.0912364945978391	.	82480001	82800000	#0000FF	1	0.125
chr1	82800001	82920000	B.2.1.2.1.2.1.1.1.1	0.164465786314526	.	82800001	82920000	#4848FF	1	0.25
chr1	82920001	83200000	B.2.2.2.1.2.1.1.1	0.0288115246098439	.	82920001	83200000	#0000FF	1	0.125
chr1	83200001	83320000	B.2.1.2.1.2.2.1.1.1	0.158463385354142	.	83200001	83320000	#4848FF	1	0.25
chr1	83320001	83840000	B.2.2.1.1.1.1.2.2	0.112845138055222	.	83320001	83840000	#0000FF	1	0.125
chr1	83840001	84400000	B.1.1.1.2.1.2.2.2	0.414165666266507	.	83840001	84400000	#DADAFF	1	0.5
chr1	84400001	84680000	A.2.2.1.2.2.2.1.1.1.2.1	0.504201680672269	.	84400001	84680000	#FFDADA	1	0.625
chr1	84680001	84920000	A.2.1.1.2.2.1.1.2	0.645858343337335	.	84680001	84920000	#FF9191	1	0.75
chr1	84920001	85080000	A.1.2.1.2.2.1.1.2.2.1.2	0.82953181272509	.	84920001	85080000	#FF4848	1	0.875
chr1	85080001	85400000	A.1.2.1.2.2.1.1.2.2.1.1	0.830732292917167	.	85080001	85400000	#FF4848	1	0.875
chr1	85400001	85560000	A.1.1.2.2.1.2.2.2.2.1	0.915966386554622	.	85400001	85560000	#FF0000	1	1
chr1	85560001	85760000	A.1.2.2.1.1.2.1.2.1.2.1	0.793517406962785	.	85560001	85760000	#FF4848	1	0.875
chr1	85760001	85960000	B.1.1.1.2.1.1.2.1.2.1	0.421368547418968	.	85760001	85960000	#DADAFF	1	0.5
chr1	85960001	86040000	B.1.1.2.2.1.1.1.1.2	0.369747899159664	.	85960001	86040000	#DADAFF	1	0.5
chr1	86040001	86200000	A.2.2.1.2.2.2.1.1.1.1.1	0.506602641056423	.	86040001	86200000	#FFDADA	1	0.625
chr1	86200001	86320000	B.1.1.1.2.1.1.2.2	0.418967587034814	.	86200001	86320000	#DADAFF	1	0.5
chr1	86320001	86560000	A.2.2.1.2.2.2.1.1.1.1.2	0.505402160864346	.	86320001	86560000	#FFDADA	1	0.625
chr1	86560001	86800000	B.1.2.2.1.2.1.2.2.2.1	0.276110444177671	.	86560001	86800000	#9191FF	1	0.375
chr1	86800001	86960000	A.2.2.1.2.2.2.1.1.2.1.1.2	0.500600240096038	.	86800001	86960000	#FFDADA	1	0.625
chr1	86960001	87160000	B.1.1.2.2.1.1.1.1.1	0.370948379351741	.	86960001	87160000	#DADAFF	1	0.5
chr1	87160001	87320000	A.2.1.2.2.1.2.1.2	0.591836734693878	.	87160001	87320000	#FF9191	1	0.75
chr1	87320001	87560000	A.1.1.2.2.1.2.2.2.2.2	0.914765906362545	.	87320001	87560000	#FF0000	1	1
chr1	87560001	88000000	A.2.2.1.2.1.1.2.2.2	0.53781512605042	.	87560001	88000000	#FFDADA	1	0.625
chr1	88000001	88520000	B.2.1.1.1.1.1.2.2.2	0.247298919567827	.	88000001	88520000	#4848FF	1	0.25
chr1	88520001	88800000	B.2.1.2.1.1.2.2.2	0.165666266506603	.	88520001	88800000	#4848FF	1	0.25
chr1	88800001	89080000	B.2.1.2.1.1.2.2.1.1	0.168067226890756	.	88800001	89080000	#4848FF	1	0.25
chr1	89080001	89400000	A.1.2.2.1.1.2.1.2.2.1	0.791116446578631	.	89080001	89400000	#FF4848	1	0.875
chr1	89400001	89600000	A.1.2.1.2.2.1.2.1	0.827130852340936	.	89400001	89600000	#FF4848	1	0.875
chr1	89600001	89680000	A.2.1.2.1.1.2.1.1	0.626650660264106	.	89600001	89680000	#FF9191	1	0.75
chr1	89680001	89960000	A.1.2.2.1.1.2.1.2.1.2.2	0.792316926770708	.	89680001	89960000	#FF4848	1	0.875
chr1	89960001	90280000	A.1.2.1.2.2.1.1.1.2	0.834333733493397	.	89960001	90280000	#FF4848	1	0.875
chr1	90280001	90520000	A.1.2.2.1.1.2.1.2.1.1.1	0.797118847539016	.	90280001	90520000	#FF4848	1	0.875
chr1	90520001	90880000	B.2.1.2.1.1.2.1.1.1	0.175270108043217	.	90520001	90880000	#4848FF	1	0.25
chr1	90880001	91200000	B.2.1.2.1.1.2.1.1.2.2	0.172869147659064	.	90880001	91200000	#4848FF	1	0.25
chr1	91200001	91360000	B.2.1.1.1.1.1.1.2.1	0.256902761104442	.	91200001	91360000	#4848FF	1	0.25
chr1	91360001	91560000	A.2.1.1.2.2.2.2.2	0.637454981992797	.	91360001	91560000	#FF9191	1	0.75
chr1	91560001	91720000	B.1.1.2.2.2.1.2.2	0.338535414165666	.	91560001	91720000	#DADAFF	1	0.5
chr1	91720001	91920000	B.1.2.1.2.2.1.1.2.1.2	0.303721488595438	.	91720001	91920000	#9191FF	1	0.375
chr1	91920001	92400000	A.1.1.2.2.1.2.2.2.1.2	0.917166866746699	.	91920001	92400000	#FF0000	1	1
chr1	92400001	92720000	B.1.1.1.2.1.2.1.2	0.41656662665066	.	92400001	92720000	#DADAFF	1	0.5
chr1	92720001	93280000	A.1.2.1.2.2.1.1.2.1.1	0.83313325330132	.	92720001	93280000	#FF4848	1	0.875
chr1	93280001	93480000	A.1.1.2.1.2.1.2.2	0.945978391356543	.	93280001	93480000	#FF0000	1	1
chr1	93480001	93560000	A.1.2.1.2.2.1.2.2	0.82593037214886	.	93480001	93560000	#FF4848	1	0.875
chr1	93560001	93840000	A.1.1.1.2.2.2.2	0.971188475390156	.	93560001	93840000	#FF0000	1	1
chr1	93840001	94040000	A.2.2.1.2.1.1.1.2.2	0.542617046818727	.	93840001	94040000	#FFDADA	1	0.625
chr1	94040001	94400000	A.1.2.2.1.2.2.1.2.1.1	0.759903961584634	.	94040001	94400000	#FF4848	1	0.875
chr1	94400001	94560000	A.2.2.1.2.2.2.1.2.2	0.495798319327731	.	94400001	94560000	#FFDADA	1	0.625
chr1	94560001	94880000	A.2.2.2.2.1.1.2.2.1.1	0.472989195678271	.	94560001	94880000	#FFDADA	1	0.625
chr1	94880001	94960000	A.2.1.2.2.2.2.1.2.1.1	0.570228091236495	.	94880001	94960000	#FF9191	1	0.75
chr1	94960001	95320000	A.2.2.2.2.1.2.1.1.1	0.468187274909964	.	94960001	95320000	#FFDADA	1	0.625
chr1	95320001	95560000	A.2.2.1.2.1.1.2.2.1	0.539015606242497	.	95320001	95560000	#FFDADA	1	0.625
chr1	95560001	95640000	B.1.1.2.2.2.1.2.1.1	0.34093637454982	.	95560001	95640000	#DADAFF	1	0.5
chr1	95640001	95720000	B.1.1.2.2.2.1.2.1.2	0.339735894357743	.	95640001	95720000	#DADAFF	1	0.5
chr1	95720001	96200000	B.2.2.2.1.2.2.2.2.2	0.0120048019207683	.	95720001	96200000	#0000FF	1	0.125
chr1	96200001	96440000	B.2.2.2.1.2.2.1.1.2.1	0.021608643457383	.	96200001	96440000	#0000FF	1	0.125
chr1	96440001	96680000	B.2.2.1.1.2.1.1.1	0.0900360144057623	.	96440001	96680000	#0000FF	1	0.125
chr1	96680001	96800000	B.2.2.1.1.1.2.1.1.2.1.1	0.110444177671068	.	96680001	96800000	#0000FF	1	0.125
chr1	96800001	97160000	B.2.2.1.1.1.2.2.2.2.1.1	0.0936374549819928	.	96800001	97160000	#0000FF	1	0.125
chr1	97160001	97320000	A.2.2.2.2.1.2.1.1.2.2	0.464585834333734	.	97160001	97320000	#FFDADA	1	0.625
chr1	97320001	97600000	B.1.2.2.1.2.1.2.2.2.2	0.274909963985594	.	97320001	97600000	#9191FF	1	0.375
chr1	97600001	97880000	B.1.1.2.2.1.2.1.2.1.1	0.351740696278511	.	97600001	97880000	#DADAFF	1	0.5
chr1	97880001	98200000	B.1.1.1.1.2.1.1.1.2	0.438175270108043	.	97880001	98200000	#DADAFF	1	0.5
chr1	98200001	98280000	A.2.2.2.2.1.1.2.2.1.2	0.471788715486194	.	98200001	98280000	#FFDADA	1	0.625
chr1	98280001	98400000	A.2.2.1.2.2.2.1.1.1.2.2	0.503001200480192	.	98280001	98400000	#FFDADA	1	0.625
chr1	98400001	98760000	B.2.1.2.1.1.1.1.1	0.182472989195678	.	98400001	98760000	#4848FF	1	0.25
chr1	98760001	98960000	B.2.1.2.1.2.2.2.2	0.14405762304922	.	98760001	98960000	#4848FF	1	0.25
chr1	98960001	99120000	B.2.1.2.1.2.2.1.2.1.1.2	0.152460984393757	.	98960001	99120000	#4848FF	1	0.25
chr1	99120001	99280000	B.2.1.2.1.2.1.1.2.2	0.160864345738295	.	99120001	99280000	#4848FF	1	0.25
chr1	99280001	99600000	B.2.2.1.1.2.2.1.2	0.085234093637455	.	99280001	99600000	#0000FF	1	0.125
chr1	99600001	99760000	B.2.1.2.1.2.1.1.1.2	0.163265306122449	.	99600001	99760000	#4848FF	1	0.25
chr1	99760001	99880000	B.2.1.2.1.2.2.1.2.2.2	0.148859543817527	.	99760001	99880000	#4848FF	1	0.25
chr1	99880001	100200000	B.2.1.1.1.1.1.2.1.2.2	0.250900360144058	.	99880001	100200000	#4848FF	1	0.25
chr1	100200001	100480000	A.1.1.2.2.1.2.1.1.2.2	0.923169267707083	.	100200001	100480000	#FF0000	1	1
chr1	100480001	100640000	A.1.1.2.1.2.1.2.1	0.947178871548619	.	100480001	100640000	#FF0000	1	1
chr1	100640001	100840000	A.1.2.1.2.1.1.1.1	0.858343337334934	.	100640001	100840000	#FF4848	1	0.875
chr1	100840001	100920000	A.1.2.2.1.1.2.1.2.2.2	0.789915966386555	.	100840001	100920000	#FF4848	1	0.875
chr1	100920001	101320000	A.2.2.1.2.2.2.1.1.2.1.1.1	0.501800720288115	.	100920001	101320000	#FFDADA	1	0.625
chr1	101320001	101640000	A.1.1.2.2.1.2.1.1.1.2.2	0.925570228091236	.	101320001	101640000	#FF0000	1	1
chr1	101640001	101720000	A.1.2.1.2.2.1.1.1.1	0.835534213685474	.	101640001	101720000	#FF4848	1	0.875
chr1	101720001	101920000	A.1.1.2.2.1.2.1.1.1.2.1	0.926770708283313	.	101720001	101920000	#FF0000	1	1
chr1	101920001	102320000	B.2.1.1.1.1.1.2.1.1	0.253301320528211	.	101920001	102320000	#4848FF	1	0.25
chr1	102320001	102520000	B.2.2.1.1.1.2.2.1.1.1.1	0.104441776710684	.	102320001	102520000	#0000FF	1	0.125
chr1	102520001	102760000	B.2.2.2.1.2.2.1.1.1	0.0228091236494598	.	102520001	102760000	#0000FF	1	0.125
chr1	102760001	102960000	B.2.2.1.1.1.2.1.2.2	0.105642256902761	.	102760001	102960000	#0000FF	1	0.125
chr1	102960001	103280000	B.2.2.1.1.2.2.2.2.1	0.0804321728691477	.	102960001	103280000	#0000FF	1	0.125
chr1	103280001	103480000	B.2.1.2.1.2.2.2.1.2.2	0.145258103241297	.	103280001	103480000	#4848FF	1	0.25
chr1	103480001	103600000	B.2.1.2.1.2.2.1.1.2.2	0.154861944777911	.	103480001	103600000	#4848FF	1	0.25
chr1	103600001	103800000	B.2.1.1.1.1.1.2.1.2.1	0.252100840336134	.	103600001	103800000	#4848FF	1	0.25
chr1	103880001	103920000	B.2.1.1.1.1.1.2.1.2.1	0.252100840336134	.	103880001	103920000	#4848FF	1	0.25
chr1	104000001	104160000	B.2.1.1.1.1.1.2.1.2.1	0.252100840336134	.	104000001	104160000	#4848FF	1	0.25
chr1	104160001	104200000	B.2.1.2.1.2.2.1.1.2.1.2	0.156062424969988	.	104160001	104200000	#4848FF	1	0.25
chr1	104280001	104440000	B.2.1.2.1.2.2.1.1.2.1.2	0.156062424969988	.	104280001	104440000	#4848FF	1	0.25
chr1	104440001	104720000	B.2.1.2.1.2.2.2.1.1	0.14765906362545	.	104440001	104720000	#4848FF	1	0.25
chr1	104720001	105040000	B.2.2.1.1.1.2.2.1.2.1	0.100840336134454	.	104720001	105040000	#0000FF	1	0.125
chr1	105040001	105160000	B.2.1.1.2.1.2.1.2	0.214885954381753	.	105040001	105160000	#4848FF	1	0.25
chr1	105160001	105440000	B.2.1.1.2.1.2.2.2.2	0.207683073229292	.	105160001	105440000	#4848FF	1	0.25
chr1	105440001	105560000	B.1.1.2.2.2.1.1	0.342136854741897	.	105440001	105560000	#DADAFF	1	0.5
chr1	105560001	105920000	B.2.2.1.1.1.2.2.2.1.2.1.1	0.0972388955582233	.	105560001	105920000	#0000FF	1	0.125
chr1	105920001	106320000	B.2.2.2.1.2.2.1.2.1.2	0.0180072028811525	.	105920001	106320000	#0000FF	1	0.125
chr1	106320001	106440000	B.2.1.1.2.1.2.2.2.1.2.1	0.210084033613445	.	106320001	106440000	#4848FF	1	0.25
chr1	106440001	106920000	B.2.2.2.1.2.2.2.2.1.2	0.0132052821128451	.	106440001	106920000	#0000FF	1	0.125
chr1	106920001	107000000	B.2.1.2.1.2.2.1.1.2.1.1	0.157262905162065	.	106920001	107000000	#4848FF	1	0.25
chr1	107000001	107520000	B.2.2.1.1.2.2.2.1.1	0.0840336134453782	.	107000001	107520000	#0000FF	1	0.125
chr1	107520001	107840000	B.1.2.1.2.2.1.2.2.2	0.297719087635054	.	107520001	107840000	#9191FF	1	0.375
chr1	107840001	108080000	B.1.1.2.2.1.2.1.2.1.2	0.350540216086435	.	107840001	108080000	#DADAFF	1	0.5
chr1	108080001	108320000	B.2.1.1.2.1.2.2.1.1	0.213685474189676	.	108080001	108320000	#4848FF	1	0.25
chr1	108320001	108560000	B.1.1.1.1.2.1.1.2	0.436974789915966	.	108320001	108560000	#DADAFF	1	0.5
chr1	108560001	108760000	B.2.1.1.1.1.1.1.2.2.2	0.254501800720288	.	108560001	108760000	#4848FF	1	0.25
chr1	108840001	108920000	B.2.1.1.1.1.1.1.2.2.2	0.254501800720288	.	108840001	108920000	#4848FF	1	0.25
chr1	109000001	109040000	B.2.1.1.1.1.1.1.2.2.2	0.254501800720288	.	109000001	109040000	#4848FF	1	0.25
chr1	109040001	109200000	A.2.1.1.2.2.2.2.1	0.638655462184874	.	109040001	109200000	#FF9191	1	0.75
chr1	109200001	109520000	A.1.1.2.2.1.2.1.1.1.1	0.92797118847539	.	109200001	109520000	#FF0000	1	1
chr1	109520001	109760000	A.1.1.1.2.2.2.1	0.972388955582233	.	109520001	109760000	#FF0000	1	1
chr1	109760001	110160000	A.1.1.1.2.1.2.2.2	0.979591836734694	.	109760001	110160000	#FF0000	1	1
chr1	110160001	110560000	A.1.1.2.1.1.2.1.2.2	0.955582232893157	.	110160001	110560000	#FF0000	1	1
chr1	110560001	110840000	A.1.2.1.2.1.1.1.2.2.1	0.854741896758703	.	110560001	110840000	#FF4848	1	0.875
chr1	110840001	111000000	A.1.1.2.2.2.2.2.1.2	0.897959183673469	.	110840001	111000000	#FF0000	1	1
chr1	111000001	111280000	A.1.2.1.2.1.1.1.2.1.2	0.85594237695078	.	111000001	111280000	#FF4848	1	0.875
chr1	111280001	111520000	A.1.2.1.2.1.1.1.2.1.1	0.857142857142857	.	111280001	111520000	#FF4848	1	0.875
chr1	111520001	111640000	A.2.1.1.1.1.1.2.2.2	0.707082833133253	.	111520001	111640000	#FF9191	1	0.75
chr1	111640001	111760000	A.1.1.2.2.2.2.2.1.1	0.899159663865546	.	111640001	111760000	#FF0000	1	1
chr1	111760001	112360000	A.1.1.1.2.1.2.1	0.981992797118848	.	111760001	112360000	#FF0000	1	1
chr1	112360001	112640000	B.1.1.2.1.2.2.1.2	0.373349339735894	.	112360001	112640000	#DADAFF	1	0.5
chr1	112640001	112800000	B.1.1.2.1.2.2.1.1	0.374549819927971	.	112640001	112800000	#DADAFF	1	0.5
chr1	112800001	113280000	A.1.2.2.1.2.2.1.2.2	0.75750300120048	.	112800001	113280000	#FF4848	1	0.875
chr1	113280001	113400000	A.2.1.2.1.2.2.1	0.60984393757503	.	113280001	113400000	#FF9191	1	0.75
chr1	113400001	113680000	A.1.2.2.1.1.2.1.1	0.798319327731092	.	113400001	113680000	#FF4848	1	0.875
chr1	113680001	113920000	B.1.1.1.1.1.2.1.2.2	0.442977190876351	.	113680001	113920000	#DADAFF	1	0.5
chr1	113920001	114200000	B.2.1.1.1.1.1.2.2.1.2	0.248499399759904	.	113920001	114200000	#4848FF	1	0.25
chr1	114200001	114480000	A.1.1.2.2.1.2.1.2.1	0.921968787515006	.	114200001	114480000	#FF0000	1	1
chr1	114480001	114960000	A.2.2.1.2.1.1.2.1.1	0.541416566626651	.	114480001	114960000	#FFDADA	1	0.625
chr1	114960001	115080000	A.1.2.2.1.2.1.2.1.1	0.765906362545018	.	114960001	115080000	#FF4848	1	0.875
chr1	115080001	115360000	A.1.2.2.1.2.2.1.2.1.2	0.758703481392557	.	115080001	115360000	#FF4848	1	0.875
chr1	115360001	115680000	B.1.2.2.1.2.2.2.2.2	0.26890756302521	.	115360001	115680000	#9191FF	1	0.375
chr1	115680001	116120000	B.2.1.2.1.1.2.1.2.1.1	0.171668667466987	.	115680001	116120000	#4848FF	1	0.25
chr1	116120001	116360000	A.2.2.2.2.1.2.1.1.2.1.2	0.46578631452581	.	116120001	116360000	#FFDADA	1	0.625
chr1	116360001	116680000	B.1.1.2.2.1.2.1.2.2.1	0.349339735894358	.	116360001	116680000	#DADAFF	1	0.5
chr1	116680001	116880000	A.2.2.2.2.1.2.1.1.2.1.1	0.466986794717887	.	116680001	116880000	#FFDADA	1	0.625
chr1	116880001	117080000	A.2.1.1.2.2.1.2.2.1	0.643457382953181	.	116880001	117080000	#FF9191	1	0.75
chr1	117080001	117280000	A.1.2.1.2.2.1.1.2.2.2	0.828331332533013	.	117080001	117280000	#FF4848	1	0.875
chr1	117280001	117400000	A.2.1.1.1.2.2.2.2.2	0.678271308523409	.	117280001	117400000	#FF9191	1	0.75
chr1	117400001	117680000	A.2.1.1.2.2.2.1.1	0.641056422569028	.	117400001	117680000	#FF9191	1	0.75
chr1	117680001	117840000	B.1.1.1.2.1.1.2.1.2.2	0.420168067226891	.	117680001	117840000	#DADAFF	1	0.5
chr1	117840001	118280000	A.2.1.1.2.2.1.2.2.2	0.642256902761104	.	117840001	118280000	#FF9191	1	0.75
chr1	118280001	118520000	A.2.2.1.2.2.2.1.1.2.1.2	0.499399759903962	.	118280001	118520000	#FFDADA	1	0.625
chr1	118520001	118720000	B.2.1.1.1.1.1.1.1	0.258103241296519	.	118520001	118720000	#4848FF	1	0.25
chr1	118720001	118920000	B.2.1.2.1.1.1.1.2	0.181272509003601	.	118720001	118920000	#4848FF	1	0.25
chr1	118920001	119400000	B.2.2.2.1.2.2.2.2.1.1	0.014405762304922	.	118920001	119400000	#0000FF	1	0.125
chr1	119400001	119600000	B.2.1.1.1.1.1.1.2.2.1	0.255702280912365	.	119400001	119600000	#4848FF	1	0.25
chr1	119600001	120080000	A.2.2.2.2.1.1.1.2	0.477791116446579	.	119600001	120080000	#FFDADA	1	0.625
chr1	120080001	120720000	A.2.2.1.2.1.1.1.2.1	0.543817527010804	.	120080001	120720000	#FFDADA	1	0.625
chr1	120760001	120800000	A.2.2.1.2.1.1.1.2.1	0.543817527010804	.	120760001	120800000	#FFDADA	1	0.625
chr1	120880001	120920000	B.2.1.1.2.2.2.2.2	0.183673469387755	.	120880001	120920000	#4848FF	1	0.25
chr1	121080001	121360000	B.2.1.1.2.2.2.2.2	0.183673469387755	.	121080001	121360000	#4848FF	1	0.25
chr1	142800001	142840000	B.2.1.1.2.2.2.2.2	0.183673469387755	.	142800001	142840000	#4848FF	1	0.25
chr1	142880001	142920000	B.2.1.1.2.2.2.2.2	0.183673469387755	.	142880001	142920000	#4848FF	1	0.25
chr1	143120001	143240000	B.1.2.1.2.2.1.1.2.2.1	0.302521008403361	.	143120001	143240000	#9191FF	1	0.375
chr1	143440001	143480000	B.1.2.1.2.2.1.1.2.2.1	0.302521008403361	.	143440001	143480000	#9191FF	1	0.375
chr1	143960001	144080000	A.1.2.2.1.1.2.2.2.1.1	0.782713085234094	.	143960001	144080000	#FF4848	1	0.875
chr1	144520001	144600000	A.1.2.2.1.1.2.2.2.1.1	0.782713085234094	.	144520001	144600000	#FF4848	1	0.875
chr1	144640001	144720000	A.1.2.2.1.1.2.2.2.1.1	0.782713085234094	.	144640001	144720000	#FF4848	1	0.875
chr1	144800001	145120000	A.1.2.2.1.1.2.2.2.1.1	0.782713085234094	.	144800001	145120000	#FF4848	1	0.875
chr1	145120001	145320000	A.1.2.1.2.2.2.1.2.1.2	0.819927971188475	.	145120001	145320000	#FF4848	1	0.875
chr1	145360001	145400000	A.1.2.1.2.2.2.1.2.1.2	0.819927971188475	.	145360001	145400000	#FF4848	1	0.875
chr1	145400001	145840000	A.1.1.1.2.2.1.1.1.1	0.978391356542617	.	145400001	145840000	#FF0000	1	1
chr1	146120001	146160000	A.1.1.1.2.2.1.1.1.1	0.978391356542617	.	146120001	146160000	#FF0000	1	1
chr1	146320001	146400000	A.2.1.2.2.2.1.1.1.2	0.584633853541417	.	146320001	146400000	#FF9191	1	0.75
chr1	146440001	146760000	A.2.1.2.2.2.1.1.1.2	0.584633853541417	.	146440001	146760000	#FF9191	1	0.75
chr1	146760001	146960000	B.1.1.2.2.2.2.1.2	0.333733493397359	.	146760001	146960000	#DADAFF	1	0.5
chr1	146960001	147200000	A.2.2.2.2.1.1.2.1.2.2	0.474189675870348	.	146960001	147200000	#FFDADA	1	0.625
chr1	147200001	147440000	A.2.2.1.2.1.2.2.2	0.523409363745498	.	147200001	147440000	#FFDADA	1	0.625
chr1	147680001	147840000	A.2.2.1.2.1.2.2.2	0.523409363745498	.	147680001	147840000	#FFDADA	1	0.625
chr1	148520001	148560000	A.2.2.1.2.1.2.2.2	0.523409363745498	.	148520001	148560000	#FFDADA	1	0.625
chr1	148840001	148960000	B.2.1.2.2.1.1.2.1.1	0.140456182472989	.	148840001	148960000	#4848FF	1	0.25
chr1	149000001	149200000	B.2.1.2.2.1.1.2.1.1	0.140456182472989	.	149000001	149200000	#4848FF	1	0.25
chr1	149200001	149320000	B.1.1.1.2.2.2.1	0.402160864345738	.	149200001	149320000	#DADAFF	1	0.5
chr1	149320001	149440000	B.1.1.2.2.2.2.1.1.2.2	0.334933973589436	.	149320001	149440000	#DADAFF	1	0.5
chr1	149640001	149720000	B.1.1.2.2.2.2.1.1.2.2	0.334933973589436	.	149640001	149720000	#DADAFF	1	0.5
chr1	149720001	150120000	A.1.1.2.1.1.1.2.1	0.963985594237695	.	149720001	150120000	#FF0000	1	1
chr1	150120001	150200000	A.1.2.2.2.1.2.1.1	0.745498199279712	.	150120001	150200000	#FF4848	1	0.875
chr1	150200001	150600000	A.1.1.2.1.1.1.1.1.1.2	0.968787515006002	.	150200001	150600000	#FF0000	1	1
chr1	150600001	150720000	A.1.1.2.2.2.1.2.2.2.2	0.903961584633854	.	150600001	150720000	#FF0000	1	1
chr1	150720001	151040000	A.1.1.2.1.1.1.1.1.1.1	0.969987995198079	.	150720001	151040000	#FF0000	1	1
chr1	151040001	151240000	A.1.1.2.2.2.1.1.1.2	0.911164465786314	.	151040001	151240000	#FF0000	1	1
chr1	151240001	151480000	A.1.1.2.2.2.1.1.1.1.1	0.913565426170468	.	151240001	151480000	#FF0000	1	1
chr1	151480001	152040000	A.1.1.2.1.1.2.1.1.1	0.961584633853541	.	151480001	152040000	#FF0000	1	1
chr1	152040001	152520000	B.1.2.1.1.2.1.1	0.324129651860744	.	152040001	152520000	#9191FF	1	0.375
chr1	152520001	152800000	B.1.2.2.1.1.1.2.1.2	0.289315726290516	.	152520001	152800000	#9191FF	1	0.375
chr1	152800001	153160000	B.1.1.2.2.1.1.2.1.1.2	0.361344537815126	.	152800001	153160000	#DADAFF	1	0.5
chr1	153160001	153480000	A.2.2.1.2.2.2.1.2.1	0.496998799519808	.	153160001	153480000	#FFDADA	1	0.625
chr1	153520001	153560000	A.2.2.1.2.2.2.1.2.1	0.496998799519808	.	153520001	153560000	#FFDADA	1	0.625
chr1	153560001	153960000	A.1.1.1.2.2.1.2.2	0.97358943577431	.	153560001	153960000	#FF0000	1	1
chr1	153960001	154120000	A.2.1.1.1.2.2.2.2.1	0.679471788715486	.	153960001	154120000	#FF9191	1	0.75
chr1	154120001	154320000	A.1.2.1.1.1.1.1.1.2	0.889555822328932	.	154120001	154320000	#FF4848	1	0.875
chr1	154320001	154440000	A.1.2.2.2.2.2.2.2.1	0.720288115246098	.	154320001	154440000	#FF4848	1	0.875
chr1	154440001	154640000	A.1.2.2.2.2.1.1.1.1	0.740696278511405	.	154440001	154640000	#FF4848	1	0.875
chr1	154640001	154920000	A.1.2.1.2.1.2.2.2.2.2	0.836734693877551	.	154640001	154920000	#FF4848	1	0.875
chr1	154920001	155120000	A.1.1.2.2.2.1.1.1.1.2	0.912364945978391	.	154920001	155120000	#FF0000	1	1
chr1	155120001	155160000	A.1.1.2.2.2.1.1.2.2	0.908763505402161	.	155120001	155160000	#FF0000	1	1
chr1	155200001	155480000	A.1.1.2.2.2.1.1.2.2	0.908763505402161	.	155200001	155480000	#FF0000	1	1
chr1	155480001	155760000	A.1.2.1.1.1.1.2.2.1	0.884753901560624	.	155480001	155760000	#FF4848	1	0.875
chr1	155760001	155960000	A.1.1.2.2.2.1.2.2.1	0.906362545018007	.	155760001	155960000	#FF0000	1	1
chr1	155960001	156120000	A.1.2.1.1.2.2.1.1	0.866746698679472	.	155960001	156120000	#FF4848	1	0.875
chr1	156120001	156360000	A.1.2.1.1.1.1.2.2.2.2	0.882352941176471	.	156120001	156360000	#FF4848	1	0.875
chr1	156360001	156560000	A.1.2.1.1.1.1.2.2.2.1	0.883553421368547	.	156360001	156560000	#FF4848	1	0.875
chr1	156560001	156680000	A.2.1.2.1.2.1.2.2.1	0.612244897959184	.	156560001	156680000	#FF9191	1	0.75
chr1	156680001	156880000	A.1.2.1.1.1.1.1.2.2	0.887154861944778	.	156680001	156880000	#FF4848	1	0.875
chr1	156880001	157160000	A.2.1.1.2.1.1.1.1.2.1	0.675870348139256	.	156880001	157160000	#FF9191	1	0.75
chr1	157160001	157600000	A.2.1.2.2.2.1.1.2.1.1	0.58343337334934	.	157160001	157600000	#FF9191	1	0.75
chr1	157600001	157840000	A.2.1.2.2.2.1.1.2.2.2.1	0.579831932773109	.	157600001	157840000	#FF9191	1	0.75
chr1	157840001	158160000	B.1.1.1.1.2.2.1.1	0.429771908763505	.	157840001	158160000	#DADAFF	1	0.5
chr1	158160001	158360000	A.2.2.2.2.1.2.2.2.1	0.458583433373349	.	158160001	158360000	#FFDADA	1	0.625
chr1	158360001	158960000	B.1.2.1.2.1.1	0.31812725090036	.	158360001	158960000	#9191FF	1	0.375
chr1	158960001	159080000	A.2.1.2.2.2.1.1.1.1	0.585834333733493	.	158960001	159080000	#FF9191	1	0.75
chr1	159080001	159760000	B.2.1.2.2.1.2.1.1	0.135654261704682	.	159080001	159760000	#4848FF	1	0.25
chr1	159760001	160040000	A.2.1.1.2.1.1.2.1.1.1.2	0.671068427370948	.	159760001	160040000	#FF9191	1	0.75
chr1	160040001	160320000	A.1.1.2.1.1.2.1.2.1.2.1	0.957983193277311	.	160040001	160320000	#FF0000	1	1
chr1	160320001	160680000	A.1.1.1.2.1.1.2.1	0.985594237695078	.	160320001	160680000	#FF0000	1	1
chr1	160680001	161200000	A.1.1.1.1.2.1.2.2.2	0.993997599039616	.	160680001	161200000	#FF0000	1	1
chr1	161200001	161440000	A.1.1.2.2.2.2.1.2.1	0.9015606242497	.	161200001	161440000	#FF0000	1	1
chr1	161440001	161640000	A.1.2.1.2.1.2.2.1.1.2	0.842737094837935	.	161440001	161640000	#FF4848	1	0.875
chr1	161640001	161720000	A.1.2.1.1.1.1.1.1.1	0.890756302521008	.	161640001	161720000	#FF4848	1	0.875
chr1	161720001	162040000	A.1.2.2.1.1.2.2.2.2.1	0.78031212484994	.	161720001	162040000	#FF4848	1	0.875
chr1	162040001	162240000	B.1.1.1.1.2.2.2.1.2	0.426170468187275	.	162040001	162240000	#DADAFF	1	0.5
chr1	162240001	162440000	B.1.1.1.1.2.2.2.1.1	0.427370948379352	.	162240001	162440000	#DADAFF	1	0.5
chr1	162440001	162800000	A.2.1.1.2.1.1.2.1.1.1.1	0.672268907563025	.	162440001	162800000	#FF9191	1	0.75
chr1	162800001	163160000	B.2.1.1.1.1.2.2.2.1.1	0.240096038415366	.	162800001	163160000	#4848FF	1	0.25
chr1	163160001	163320000	B.1.1.2.2.1.1.2.1.1.1.2.1	0.36374549819928	.	163160001	163320000	#DADAFF	1	0.5
chr1	163320001	163800000	B.2.2.2.2.2.2.1.1	0.00360144057623049	.	163320001	163800000	#0000FF	1	0.125
chr1	163800001	163880000	B.2.1.2.2.1.1.2.2	0.136854741896759	.	163800001	163880000	#4848FF	1	0.25
chr1	163880001	163960000	B.2.1.1.2.2.1.2.2.2	0.194477791116447	.	163880001	163960000	#4848FF	1	0.25
chr1	163960001	164200000	B.2.2.2.2.1.1.2	0.00840336134453781	.	163960001	164200000	#0000FF	1	0.125
chr1	164200001	164440000	B.2.2.2.2.1.2	0.00720288115246098	.	164200001	164440000	#0000FF	1	0.125
chr1	164440001	164760000	B.2.2.1.2.1.1.2.1.2.1	0.070828331332533	.	164440001	164760000	#0000FF	1	0.125
chr1	164760001	165080000	B.2.2.1.2.2.2.1.2	0.0420168067226891	.	164760001	165080000	#0000FF	1	0.125
chr1	165080001	165320000	B.2.1.1.1.1.2.2.2.2.1	0.237695078031212	.	165080001	165320000	#4848FF	1	0.25
chr1	165320001	165560000	B.1.2.1.2.1.2.1.2.2.1	0.312124849939976	.	165320001	165560000	#9191FF	1	0.375
chr1	165560001	165880000	A.1.2.1.2.2.2.2.1.2.1.2	0.815126050420168	.	165560001	165880000	#FF4848	1	0.875
chr1	165880001	166040000	B.1.1.2.2.2.2.1.1.2.1	0.336134453781513	.	165880001	166040000	#DADAFF	1	0.5
chr1	166040001	166160000	B.1.1.1.2.2.1.1.2.2.2	0.405762304921969	.	166040001	166160000	#DADAFF	1	0.5
chr1	166160001	166520000	B.2.1.1.1.1.2.2.2.2.2	0.236494597839136	.	166160001	166520000	#4848FF	1	0.25
chr1	166520001	166760000	B.2.1.2.2.1.1.2.1.2.2	0.138055222088836	.	166520001	166760000	#4848FF	1	0.25
chr1	166760001	167040000	A.2.2.2.2.1.1.1.1.1.1.2	0.481392557022809	.	166760001	167040000	#FFDADA	1	0.625
chr1	167040001	167200000	A.2.2.1.2.1.2.2.1.1.1.2	0.529411764705882	.	167040001	167200000	#FFDADA	1	0.625
chr1	167200001	167560000	A.1.1.2.1.2.2.1.1.1	0.944777911164466	.	167200001	167560000	#FF0000	1	1
chr1	167560001	167720000	A.1.1.2.1.2.2.2.1.2	0.938775510204082	.	167560001	167720000	#FF0000	1	1
chr1	167720001	167880000	A.1.2.2.1.1.1.2.2.2.2.1	0.800720288115246	.	167720001	167880000	#FF4848	1	0.875
chr1	167880001	168000000	A.1.2.1.2.1.2.2.2.1	0.839135654261705	.	167880001	168000000	#FF4848	1	0.875
chr1	168000001	168240000	A.1.1.2.2.1.1.1.2	0.933973589435774	.	168000001	168240000	#FF0000	1	1
chr1	168240001	168320000	A.2.2.1.2.2.1.1.2.1	0.518607442977191	.	168240001	168320000	#FFDADA	1	0.625
chr1	168320001	168560000	A.2.1.1.2.1.1.2.1.1.2.2	0.668667466986795	.	168320001	168560000	#FF9191	1	0.75
chr1	168560001	168880000	A.2.2.2.2.1.1.2.1.1	0.476590636254502	.	168560001	168880000	#FFDADA	1	0.625
chr1	168880001	168960000	A.2.2.1.2.1.2.1.1	0.536614645858343	.	168880001	168960000	#FFDADA	1	0.625
chr1	168960001	169120000	A.1.2.2.1.2.1.1.1.2.1.1	0.774309723889556	.	168960001	169120000	#FF4848	1	0.875
chr1	169120001	169360000	A.2.1.2.2.2.1.2.2.2.2	0.572629051620648	.	169120001	169360000	#FF9191	1	0.75
chr1	169360001	169560000	A.2.2.1.2.1.2.2.1.1.1.1	0.530612244897959	.	169360001	169560000	#FFDADA	1	0.625
chr1	169560001	169880000	A.2.1.1.2.1.1.2.1.1.2.1	0.669867947178872	.	169560001	169880000	#FF9191	1	0.75
chr1	169880001	170080000	A.2.2.2.2.1.2.2.1.1	0.460984393757503	.	169880001	170080000	#FFDADA	1	0.625
chr1	170080001	170280000	B.2.1.1.2.2.2.2.1	0.184873949579832	.	170080001	170280000	#4848FF	1	0.25
chr1	170280001	170440000	B.2.1.2.2.1.1.2.1.2.1	0.139255702280912	.	170280001	170440000	#4848FF	1	0.25
chr1	170440001	170920000	B.2.1.1.1.1.2.2.1.2	0.241296518607443	.	170440001	170920000	#4848FF	1	0.25
chr1	170920001	171160000	B.2.1.1.1.1.2.2.1.1	0.24249699879952	.	170920001	171160000	#4848FF	1	0.25
chr1	171160001	171440000	B.1.1.2.2.1.1.2.1.1.1.1.1	0.366146458583433	.	171160001	171440000	#DADAFF	1	0.5
chr1	171440001	171800000	A.1.2.1.2.2.2.2.1.2.1.1	0.816326530612245	.	171440001	171800000	#FF4848	1	0.875
chr1	171800001	171960000	A.2.2.2.2.1.1.2.2.2.1	0.470588235294118	.	171800001	171960000	#FFDADA	1	0.625
chr1	171960001	172240000	A.2.2.2.2.1.2.2.2.2	0.457382953181273	.	171960001	172240000	#FFDADA	1	0.625
chr1	172240001	172680000	A.1.2.2.1.2.2.2.2.2	0.75390156062425	.	172240001	172680000	#FF4848	1	0.875
chr1	172680001	172800000	A.2.2.1.2.1.2.2.1.2.1	0.527010804321729	.	172680001	172800000	#FFDADA	1	0.625
chr1	172800001	172880000	A.2.2.1.2.1.2.2.1.2.2.2	0.524609843937575	.	172800001	172880000	#FFDADA	1	0.625
chr1	172880001	173160000	A.2.1.2.2.2.1.1.2.1.2	0.582232893157263	.	172880001	173160000	#FF9191	1	0.75
chr1	173160001	173720000	A.1.2.1.2.1.2.1.1.1.2	0.849939975990396	.	173160001	173720000	#FF4848	1	0.875
chr1	173720001	174240000	A.1.1.1.2.1.1.2.2.2	0.983193277310924	.	173720001	174240000	#FF0000	1	1
chr1	174240001	174640000	A.1.2.2.1.1.2.2.2.1.2	0.781512605042017	.	174240001	174640000	#FF4848	1	0.875
chr1	174640001	175000000	A.1.2.1.2.2.2.2.1.2.2	0.813925570228091	.	174640001	175000000	#FF4848	1	0.875
chr1	175000001	175280000	A.2.1.1.2.1.2.1.2.1.1.2	0.657863145258103	.	175000001	175280000	#FF9191	1	0.75
chr1	175280001	175920000	B.1.1.1.1.2.2.1.2	0.428571428571429	.	175280001	175920000	#DADAFF	1	0.5
chr1	175920001	176200000	A.2.1.1.2.1.2.2.1.1	0.653061224489796	.	175920001	176200000	#FF9191	1	0.75
chr1	176200001	176440000	B.2.1.2.2.1.2.1.2	0.134453781512605	.	176200001	176440000	#4848FF	1	0.25
chr1	176440001	176760000	B.2.2.1.2.2.2.1.1	0.0432172869147659	.	176440001	176760000	#0000FF	1	0.125
chr1	176760001	177600000	B.2.2.2.1.1.1.2	0.0336134453781513	.	176760001	177600000	#0000FF	1	0.125
chr1	177600001	177720000	B.2.1.1.2.2.1.2.2.1	0.195678271308523	.	177600001	177720000	#4848FF	1	0.25
chr1	177720001	178000000	B.2.1.2.2.1.2.2.2	0.132052821128451	.	177720001	178000000	#4848FF	1	0.25
chr1	178000001	178280000	B.1.2.2.1.1.1.1.1.1	0.2953181272509	.	178000001	178280000	#9191FF	1	0.375
chr1	178280001	178520000	B.1.2.1.2.1.2.2.2.1	0.308523409363746	.	178280001	178520000	#9191FF	1	0.375
chr1	178520001	178720000	A.1.2.2.1.2.1.1.2.2.2	0.767106842737095	.	178520001	178720000	#FF4848	1	0.875
chr1	178720001	179000000	A.2.2.1.2.2.1.2.1.2.1.1	0.512605042016807	.	178720001	179000000	#FFDADA	1	0.625
chr1	179000001	179360000	A.1.2.2.1.2.1.1.2.2.1.1	0.769507803121248	.	179000001	179360000	#FF4848	1	0.875
chr1	179360001	179800000	B.1.2.2.1.1.1.2.1.1	0.290516206482593	.	179360001	179800000	#9191FF	1	0.375
chr1	179800001	180080000	A.1.1.2.1.2.2.1.1.2	0.943577430972389	.	179800001	180080000	#FF0000	1	1
chr1	180080001	180240000	A.2.1.2.2.1.2.2.1.1	0.590636254501801	.	180080001	180240000	#FF9191	1	0.75
chr1	180240001	180440000	A.2.1.1.2.1.2.1.2.1.1.1	0.65906362545018	.	180240001	180440000	#FF9191	1	0.75
chr1	180440001	180640000	A.2.1.1.2.1.1.2.1.2.2	0.665066026410564	.	180440001	180640000	#FF9191	1	0.75
chr1	180640001	181000000	A.1.2.1.2.1.2.1.1.1.1	0.851140456182473	.	180640001	181000000	#FF4848	1	0.875
chr1	181000001	181160000	A.1.2.1.2.1.2.2.1.1.1.1	0.845138055222089	.	181000001	181160000	#FF4848	1	0.875
chr1	181160001	181360000	A.2.2.2.2.1.2.1.2.1	0.463385354141657	.	181160001	181360000	#FFDADA	1	0.625
chr1	181360001	181720000	A.1.2.2.1.2.2.2.2.1	0.755102040816326	.	181360001	181720000	#FF4848	1	0.875
chr1	181720001	182080000	A.2.2.2.2.1.1.2.1.2.1	0.475390156062425	.	181720001	182080000	#FFDADA	1	0.625
chr1	182080001	182360000	A.2.1.2.2.2.1.1.2.2.1	0.581032412965186	.	182080001	182360000	#FF9191	1	0.75
chr1	182360001	182560000	A.2.1.1.2.1.1.1.1.2.2	0.674669867947179	.	182360001	182560000	#FF9191	1	0.75
chr1	182560001	182840000	A.1.1.1.2.2.1.1.1.2	0.97719087635054	.	182560001	182840000	#FF0000	1	1
chr1	182840001	183120000	A.1.1.2.2.1.1.1.1.2	0.935174069627851	.	182840001	183120000	#FF0000	1	1
chr1	183120001	183440000	A.1.2.2.1.1.2.2.1.2.2.1	0.785114045618247	.	183120001	183440000	#FF4848	1	0.875
chr1	183440001	183640000	A.1.1.2.2.2.2.1.1	0.902761104441777	.	183440001	183640000	#FF0000	1	1
chr1	183640001	183920000	A.1.1.2.1.2.2.1.2.2	0.941176470588235	.	183640001	183920000	#FF0000	1	1
chr1	183920001	184160000	A.2.1.2.2.1.1.2.2.2	0.594237695078031	.	183920001	184160000	#FF9191	1	0.75
chr1	184160001	184760000	A.2.1.1.2.1.2.2.2.1	0.650660264105642	.	184160001	184760000	#FF9191	1	0.75
chr1	184760001	184920000	A.1.1.2.2.1.1.2.1	0.932773109243697	.	184760001	184920000	#FF0000	1	1
chr1	184920001	185120000	A.1.2.2.1.2.1.1.1.1.1	0.777911164465786	.	184920001	185120000	#FF4848	1	0.875
chr1	185120001	185400000	A.1.2.2.1.2.1.2.2	0.763505402160864	.	185120001	185400000	#FF4848	1	0.875
chr1	185400001	185720000	A.2.2.1.2.1.2.1.2.2	0.531812725090036	.	185400001	185720000	#FFDADA	1	0.625
chr1	185720001	186280000	B.2.2.1.2.1.1.2.1.2.2	0.0696278511404562	.	185720001	186280000	#0000FF	1	0.125
chr1	186280001	186440000	A.2.1.1.2.1.1.2.2.2	0.661464585834334	.	186280001	186440000	#FF9191	1	0.75
chr1	186440001	186680000	A.2.2.1.2.1.2.1.2.1.1	0.535414165666267	.	186440001	186680000	#FFDADA	1	0.625
chr1	186680001	186960000	A.1.2.1.2.2.2.2.2.2	0.811524609843938	.	186680001	186960000	#FF4848	1	0.875
chr1	186960001	187240000	B.2.1.1.2.2.2.1.1.2.2	0.189675870348139	.	186960001	187240000	#4848FF	1	0.25
chr1	187240001	187480000	B.2.1.2.2.2.2.1	0.123649459783914	.	187240001	187480000	#4848FF	1	0.25
chr1	187480001	187880000	B.2.2.1.2.2.2.2.1.2.1	0.0396158463385354	.	187480001	187880000	#0000FF	1	0.125
chr1	187880001	188040000	B.1.2.1.2.2.2	0.296518607442977	.	187880001	188040000	#9191FF	1	0.375
chr1	188040001	188200000	B.2.1.1.2.2.2.1.2.1	0.188475390156062	.	188040001	188200000	#4848FF	1	0.25
chr1	188200001	188440000	B.2.2.1.2.2.1.2.2.1	0.0468187274909964	.	188200001	188440000	#0000FF	1	0.125
chr1	188440001	188560000	B.2.2.1.2.1.2.2.2.2	0.0552220888355342	.	188440001	188560000	#0000FF	1	0.125
chr1	188560001	189080000	B.2.2.2.2.1.1.1.2	0.00960384153661465	.	188560001	189080000	#0000FF	1	0.125
chr1	189080001	189200000	B.2.2.1.2.1.2.2.1	0.0576230492196879	.	189080001	189200000	#0000FF	1	0.125
chr1	189200001	189440000	B.2.2.1.2.2.1.2.2.2.2	0.0444177671068427	.	189200001	189440000	#0000FF	1	0.125
chr1	189440001	189560000	B.2.1.1.2.2.1.2.1.2	0.1968787515006	.	189440001	189560000	#4848FF	1	0.25
chr1	189560001	189760000	B.2.2.1.2.2.1.1.2.1	0.0504201680672269	.	189560001	189760000	#0000FF	1	0.125
chr1	189760001	189920000	B.2.2.1.2.1.2.2.2.1	0.056422569027611	.	189760001	189920000	#0000FF	1	0.125
chr1	189920001	190200000	B.2.2.1.2.1.2.1.2.2.1.2	0.0600240096038415	.	189920001	190200000	#0000FF	1	0.125
chr1	190200001	190440000	B.2.2.1.2.1.2.1.2.1	0.0624249699879952	.	190200001	190440000	#0000FF	1	0.125
chr1	190440001	191080000	B.2.2.2.1.1.2.2.1	0.0312124849939976	.	190440001	191080000	#0000FF	1	0.125
chr1	191080001	191200000	B.1.2.2.2.1.1.2	0.266506602641056	.	191080001	191200000	#9191FF	1	0.375
chr1	191200001	191480000	B.2.2.1.2.1.2.1.2.2.1.1	0.0612244897959184	.	191200001	191480000	#0000FF	1	0.125
chr1	191480001	191760000	B.2.1.1.2.2.2.1.1.1.2	0.192076830732293	.	191480001	191760000	#4848FF	1	0.25
chr1	191760001	192120000	B.2.2.1.2.1.1.2.2.1	0.0684273709483793	.	191760001	192120000	#0000FF	1	0.125
chr1	192120001	192440000	B.2.2.1.2.1.2.1.1.2	0.063625450180072	.	192120001	192440000	#0000FF	1	0.125
chr1	192440001	192600000	A.1.2.2.1.1.1.1.2.1	0.80672268907563	.	192440001	192600000	#FF4848	1	0.875
chr1	192600001	192760000	B.1.1.1.1.2.1.2.2.1	0.432172869147659	.	192600001	192760000	#DADAFF	1	0.5
chr1	192760001	193000000	A.2.1.2.2.2.1.2.2.2.1	0.573829531812725	.	192760001	193000000	#FF9191	1	0.75
chr1	193000001	193120000	A.1.2.2.1.2.1.1.1.1.2.2	0.775510204081633	.	193000001	193120000	#FF4848	1	0.875
chr1	193120001	193280000	A.2.2.1.2.1.2.1.2.1.2.1	0.53421368547419	.	193120001	193280000	#FFDADA	1	0.625
chr1	193280001	193600000	B.1.1.2.2.2.2.2.2	0.330132052821128	.	193280001	193600000	#DADAFF	1	0.5
chr1	193600001	194040000	B.2.2.1.2.2.2.2.1.2.2	0.0384153661464586	.	193600001	194040000	#0000FF	1	0.125
chr1	194040001	194120000	B.1.2.2.2.2.2	0.259303721488595	.	194040001	194120000	#9191FF	1	0.375
chr1	194120001	194320000	B.2.1.1.2.2.2.1.2.2.2	0.186074429771909	.	194120001	194320000	#4848FF	1	0.25
chr1	194320001	194400000	B.2.1.1.2.1.1.1	0.218487394957983	.	194320001	194400000	#4848FF	1	0.25
chr1	194400001	194720000	B.2.2.1.2.1.2.1.2.2.2	0.0588235294117647	.	194400001	194720000	#0000FF	1	0.125
chr1	194720001	194920000	B.1.2.2.2.1.2.1.1	0.26530612244898	.	194720001	194920000	#9191FF	1	0.375
chr1	194920001	195120000	B.2.1.2.2.2.1.2.1.1.1	0.128451380552221	.	194920001	195120000	#4848FF	1	0.25
chr1	195120001	195400000	B.2.1.2.2.2.2.2	0.122448979591837	.	195120001	195400000	#4848FF	1	0.25
chr1	195400001	195720000	B.2.2.1.2.2.2.2.1.1	0.0408163265306122	.	195400001	195720000	#0000FF	1	0.125
chr1	195720001	195840000	B.2.1.1.2.1.1.2	0.217286914765906	.	195720001	195840000	#4848FF	1	0.25
chr1	195840001	196000000	B.2.1.2.2.2.1.1.2	0.129651860744298	.	195840001	196000000	#4848FF	1	0.25
chr1	196000001	196440000	B.2.2.2.1.1.2.1	0.0324129651860744	.	196000001	196440000	#0000FF	1	0.125
chr1	196440001	196680000	B.2.2.1.2.1.2.1.1.1	0.0648259303721489	.	196440001	196680000	#0000FF	1	0.125
chr1	196680001	196720000	B.2.1.1.2.2.2.1.2.2.1	0.187274909963986	.	196680001	196720000	#4848FF	1	0.25
chr1	196800001	197040000	B.2.1.1.2.2.2.1.2.2.1	0.187274909963986	.	196800001	197040000	#4848FF	1	0.25
chr1	197040001	197200000	A.2.2.1.2.1.2.1.2.1.2.2	0.533013205282113	.	197040001	197200000	#FFDADA	1	0.625
chr1	197200001	197480000	B.2.1.1.2.2.2.1.1.1.1	0.19327731092437	.	197200001	197480000	#4848FF	1	0.25
chr1	197480001	197720000	B.1.2.2.2.1.2.2	0.262905162064826	.	197480001	197720000	#9191FF	1	0.375
chr1	197720001	197800000	B.1.1.2.2.2.2.2.1.1	0.332533013205282	.	197720001	197800000	#DADAFF	1	0.5
chr1	197800001	197880000	B.1.1.2.2.2.2.2.1.2	0.331332533013205	.	197800001	197880000	#DADAFF	1	0.5
chr1	197880001	198080000	B.1.2.2.2.1.1.1	0.267707082833133	.	197880001	198080000	#9191FF	1	0.375
chr1	198080001	198240000	A.1.2.2.1.1.1.1.2.2	0.805522208883553	.	198080001	198240000	#FF4848	1	0.875
chr1	198240001	198480000	A.2.2.1.2.2.1.2.2.1	0.509003601440576	.	198240001	198480000	#FFDADA	1	0.625
chr1	198480001	198720000	A.1.2.1.2.1.2.1.2.2	0.846338535414166	.	198480001	198720000	#FF4848	1	0.875
chr1	198720001	199200000	A.1.2.2.1.2.1.1.2.1	0.770708283313325	.	198720001	199200000	#FF4848	1	0.875
chr1	199200001	199600000	B.2.1.1.1.1.2.1.2	0.243697478991597	.	199200001	199600000	#4848FF	1	0.25
chr1	199600001	199840000	B.2.1.1.2.2.2.1.1.2.1	0.190876350540216	.	199600001	199840000	#4848FF	1	0.25
chr1	199840001	200080000	B.1.1.2.2.1.1.2.1.1.1.1.2	0.364945978391357	.	199840001	200080000	#DADAFF	1	0.5
chr1	200080001	200320000	A.2.1.2.2.1.2.2.2.1	0.588235294117647	.	200080001	200320000	#FF9191	1	0.75
chr1	200320001	200520000	A.1.2.1.2.2.2.1.1.1	0.824729891956783	.	200320001	200520000	#FF4848	1	0.875
chr1	200520001	200840000	A.1.1.1.2.1.1.1.2.2	0.986794717887155	.	200520001	200840000	#FF0000	1	1
chr1	200840001	201200000	A.1.1.2.1.2.2.1.2.1	0.942376950780312	.	200840001	201200000	#FF0000	1	1
chr1	201200001	201760000	A.2.1.2.2.1.1.1	0.601440576230492	.	201200001	201760000	#FF9191	1	0.75
chr1	201760001	201840000	A.2.1.1.2.1.1.1.1.1	0.677070828331333	.	201760001	201840000	#FF9191	1	0.75
chr1	201840001	202080000	A.1.2.2.2.2.1.1.2.2	0.737094837935174	.	201840001	202080000	#FF4848	1	0.875
chr1	202080001	202400000	A.2.1.1.1.2.1.1.2	0.696278511404562	.	202080001	202400000	#FF9191	1	0.75
chr1	202400001	202480000	A.2.1.1.1.2.1.1.1	0.697478991596639	.	202400001	202480000	#FF9191	1	0.75
chr1	202480001	202560000	A.2.1.1.1.2.1.2.1	0.695078031212485	.	202480001	202560000	#FF9191	1	0.75
chr1	202560001	202960000	A.1.1.2.1.1.2.2.1	0.95438175270108	.	202560001	202960000	#FF0000	1	1
chr1	202960001	203200000	A.1.2.2.2.2.1.1.2.1	0.738295318127251	.	202960001	203200000	#FF4848	1	0.875
chr1	203200001	203840000	A.1.2.1.2.1.1.2	0.85234093637455	.	203200001	203840000	#FF4848	1	0.875
chr1	203840001	204000000	B.1.1.1.1.1.2.2.1	0.441776710684274	.	203840001	204000000	#DADAFF	1	0.5
chr1	204000001	204400000	A.2.1.2.2.2.2.2	0.566626650660264	.	204000001	204400000	#FF9191	1	0.75
chr1	204400001	204520000	A.1.2.1.1.1.1.1.2.1	0.888355342136855	.	204400001	204520000	#FF4848	1	0.875
chr1	204520001	205160000	A.2.1.1.2.1.1.1.2	0.673469387755102	.	204520001	205160000	#FF9191	1	0.75
chr1	205160001	205320000	A.2.1.1.1.2.1.2.2	0.693877551020408	.	205160001	205320000	#FF9191	1	0.75
chr1	205320001	205480000	A.2.1.2.1.1.2.2.1	0.623049219687875	.	205320001	205480000	#FF9191	1	0.75
chr1	205480001	205560000	A.2.2.1.1.2.1.1	0.554621848739496	.	205480001	205560000	#FFDADA	1	0.625
chr1	205560001	205720000	A.1.2.1.1.2.2.1.2	0.865546218487395	.	205560001	205720000	#FF4848	1	0.875
chr1	205720001	205920000	A.1.2.2.1.1.2.2.1.2.2.2	0.783913565426171	.	205720001	205920000	#FF4848	1	0.875
chr1	205920001	205960000	A.2.2.1.1.2.1.2.1	0.553421368547419	.	205920001	205960000	#FFDADA	1	0.625
chr1	206080001	206160000	A.2.2.1.1.2.1.2.1	0.553421368547419	.	206080001	206160000	#FFDADA	1	0.625
chr1	206160001	206360000	A.1.2.2.2.2.1.2.2.2	0.726290516206483	.	206160001	206360000	#FF4848	1	0.875
chr1	206480001	206560000	A.2.2.1.1.2.1.2.2	0.552220888355342	.	206480001	206560000	#FFDADA	1	0.625
chr1	206560001	206840000	A.1.1.2.1.1.2.1.2.1.2.2	0.956782713085234	.	206560001	206840000	#FF0000	1	1
chr1	206840001	207200000	A.1.1.1.1.2.1.2.2.1	0.995198079231693	.	206840001	207200000	#FF0000	1	1
chr1	207200001	207480000	A.1.2.2.1.2.2.2.1	0.756302521008403	.	207200001	207480000	#FF4848	1	0.875
chr1	207480001	207560000	A.1.2.2.2.2.1.1.1.2	0.739495798319328	.	207480001	207560000	#FF4848	1	0.875
chr1	207560001	207760000	A.1.2.1.2.2.2.1.2.1.1	0.821128451380552	.	207560001	207760000	#FF4848	1	0.875
chr1	207760001	208000000	A.1.2.1.2.1.2.2.2.2.1	0.837935174069628	.	207760001	208000000	#FF4848	1	0.875
chr1	208000001	208160000	A.1.2.2.1.1.1.2.2.2.2.2	0.799519807923169	.	208000001	208160000	#FF4848	1	0.875
chr1	208160001	208480000	A.2.2.1.2.1.1.1.1	0.545018007202881	.	208160001	208480000	#FFDADA	1	0.625
chr1	208480001	209160000	B.1.2.2.1.1.1.1.1.2	0.294117647058824	.	208480001	209160000	#9191FF	1	0.375
chr1	209160001	209360000	A.2.1.2.2.1.1.2.2.1.2.1	0.596638655462185	.	209160001	209360000	#FF9191	1	0.75
chr1	209360001	209720000	B.1.1.2.2.1.2.2.2	0.343337334933974	.	209360001	209720000	#DADAFF	1	0.5
chr1	209720001	210040000	A.2.1.1.2.1.1.2.1.2.1.1	0.667466986794718	.	209720001	210040000	#FF9191	1	0.75
chr1	210040001	210280000	B.2.1.1.2.2.1.1.2.2	0.200480192076831	.	210040001	210280000	#4848FF	1	0.25
chr1	210280001	210440000	B.1.2.2.1.1.1.2.2	0.288115246098439	.	210280001	210440000	#9191FF	1	0.375
chr1	210440001	210560000	B.1.1.1.1.2.1.2.1.2.1	0.434573829531813	.	210440001	210560000	#DADAFF	1	0.5
chr1	210560001	210960000	B.1.2.1.2.1.2.1.2.2.2	0.310924369747899	.	210560001	210960000	#9191FF	1	0.375
chr1	210960001	211440000	B.2.1.1.1.1.2.1.1.2	0.244897959183673	.	210960001	211440000	#4848FF	1	0.25
chr1	211440001	211680000	A.1.2.1.2.2.2.1.1.2.2	0.822328931572629	.	211440001	211680000	#FF4848	1	0.875
chr1	211680001	211880000	A.1.1.2.2.1.1.2.2.1.1	0.931572629051621	.	211680001	211880000	#FF0000	1	1
chr1	211880001	212040000	A.1.2.1.2.1.2.2.1.2.1	0.841536614645858	.	211880001	212040000	#FF4848	1	0.875
chr1	212040001	212320000	A.1.1.1.2.2.1.1.2	0.975990396158463	.	212040001	212320000	#FF0000	1	1
chr1	212320001	212680000	A.1.1.1.2.1.1.1.1	0.989195678271308	.	212320001	212680000	#FF0000	1	1
chr1	212680001	213240000	A.1.1.1.1.1	1	.	212680001	213240000	#FF0000	1	1
chr1	213240001	213480000	A.2.1.1.2.1.2.2.2.2	0.649459783913565	.	213240001	213480000	#FF9191	1	0.75
chr1	213480001	214040000	B.2.1.2.2.1.2.2.1	0.133253301320528	.	213480001	214040000	#4848FF	1	0.25
chr1	214040001	214200000	B.2.1.1.2.2.1.1.2.1.1	0.202881152460984	.	214040001	214200000	#4848FF	1	0.25
chr1	214200001	214360000	B.2.1.1.2.2.1.1.1.1	0.206482593037215	.	214200001	214360000	#4848FF	1	0.25
chr1	214360001	214560000	B.1.1.1.2.2.1.1.2.1.2.2	0.408163265306122	.	214360001	214560000	#DADAFF	1	0.5
chr1	214560001	214840000	B.1.1.1.2.2.1.2.2	0.403361344537815	.	214560001	214840000	#DADAFF	1	0.5
chr1	214840001	215080000	B.2.2.1.2.2.1.1.1.1.1	0.0540216086434574	.	214840001	215080000	#0000FF	1	0.125
chr1	215080001	215280000	B.2.1.2.2.1.1.1.1	0.142857142857143	.	215080001	215280000	#4848FF	1	0.25
chr1	215280001	215680000	B.2.2.2.1.1.2.2.2	0.0300120048019208	.	215280001	215680000	#0000FF	1	0.125
chr1	215680001	215840000	B.1.1.1.2.2.1.2.1	0.404561824729892	.	215680001	215840000	#DADAFF	1	0.5
chr1	215840001	216000000	B.2.1.2.2.2.1.2.2	0.12484993997599	.	215840001	216000000	#4848FF	1	0.25
chr1	216000001	216400000	B.2.2.1.2.2.2.2.2.2	0.0360144057623049	.	216000001	216400000	#0000FF	1	0.125
chr1	216400001	216600000	B.2.2.1.2.1.1.1.2.1	0.0768307322929172	.	216400001	216600000	#0000FF	1	0.125
chr1	216600001	216920000	B.2.1.1.2.2.1.1.1.2.2	0.204081632653061	.	216600001	216920000	#4848FF	1	0.25
chr1	216920001	217080000	B.2.1.2.2.2.1.1.1	0.130852340936375	.	216920001	217080000	#4848FF	1	0.25
chr1	217080001	217600000	B.2.2.1.2.1.1.1.1	0.078031212484994	.	217080001	217600000	#0000FF	1	0.125
chr1	217600001	217840000	B.1.1.1.1.2.1.2.2.2	0.430972388955582	.	217600001	217840000	#DADAFF	1	0.5
chr1	217840001	218120000	B.2.2.1.2.1.1.1.2.2.2	0.0744297719087635	.	217840001	218120000	#0000FF	1	0.125
chr1	218120001	218440000	B.2.2.1.2.1.1.2.2.2.2	0.0660264105642257	.	218120001	218440000	#0000FF	1	0.125
chr1	218440001	218640000	B.1.1.1.2.2.1.1.2.1.2.1	0.409363745498199	.	218440001	218640000	#DADAFF	1	0.5
chr1	218640001	218720000	B.1.2.2.2.2.1.2	0.260504201680672	.	218640001	218720000	#9191FF	1	0.375
chr1	218720001	218920000	B.2.1.2.2.2.1.2.1.1.2	0.127250900360144	.	218720001	218920000	#4848FF	1	0.25
chr1	218920001	219240000	B.1.2.2.2.1.2.1.2	0.264105642256903	.	218920001	219240000	#9191FF	1	0.375
chr1	219240001	219400000	A.2.1.2.2.2.1.2.2.1.1	0.576230492196879	.	219240001	219400000	#FF9191	1	0.75
chr1	219400001	219560000	B.1.1.1.2.2.1.1.1.1	0.41296518607443	.	219400001	219560000	#DADAFF	1	0.5
chr1	219560001	219720000	A.2.1.2.2.1.2.2.1.2	0.589435774309724	.	219560001	219720000	#FF9191	1	0.75
chr1	219720001	220160000	B.1.1.2.2.1.1.2.2.1	0.356542617046819	.	219720001	220160000	#DADAFF	1	0.5
chr1	220160001	220320000	A.1.2.2.1.1.1.2.1	0.804321728691477	.	220160001	220320000	#FF4848	1	0.875
chr1	220320001	220480000	A.1.2.2.1.2.1.1.1.2.1.2	0.773109243697479	.	220320001	220480000	#FF4848	1	0.875
chr1	220480001	220840000	B.1.1.2.2.1.1.2.1.2.1.2	0.358943577430972	.	220480001	220840000	#DADAFF	1	0.5
chr1	220840001	220960000	A.2.2.2.2.2.1.1	0.456182472989196	.	220840001	220960000	#FFDADA	1	0.625
chr1	220960001	221160000	B.1.2.1.2.1.2.1.1.1	0.316926770708283	.	220960001	221160000	#9191FF	1	0.375
chr1	221160001	221320000	B.1.1.2.2.1.1.2.1.2.1.1	0.360144057623049	.	221160001	221320000	#DADAFF	1	0.5
chr1	221320001	221640000	B.2.1.1.1.1.2.1.1.1	0.24609843937575	.	221320001	221640000	#4848FF	1	0.25
chr1	221640001	221840000	A.2.2.2.2.1.1.1.1.2	0.478991596638655	.	221640001	221840000	#FFDADA	1	0.625
chr1	221840001	222360000	A.1.2.1.2.2.2.2.2.1	0.812725090036014	.	221840001	222360000	#FF4848	1	0.875
chr1	222360001	222720000	B.1.1.2.2.1.1.2.1.2.2	0.357743097238896	.	222360001	222720000	#DADAFF	1	0.5
chr1	222720001	223000000	A.1.2.2.1.1.1.1.1.2	0.807923169267707	.	222720001	223000000	#FF4848	1	0.875
chr1	223000001	223200000	B.1.2.1.2.1.2.1.1.2.1	0.315726290516206	.	223000001	223200000	#9191FF	1	0.375
chr1	223200001	223360000	B.1.1.1.2.2.1.1.1.2	0.411764705882353	.	223200001	223360000	#DADAFF	1	0.5
chr1	223360001	223680000	B.1.2.2.1.1.1.1.2.2	0.29171668667467	.	223360001	223680000	#9191FF	1	0.375
chr1	223680001	223840000	B.1.1.1.2.2.2.2.2	0.399759903961585	.	223680001	223840000	#DADAFF	1	0.5
chr1	223840001	224080000	A.2.1.2.2.1.1.2.1.1	0.600240096038415	.	223840001	224080000	#FF9191	1	0.75
chr1	224080001	224120000	A.2.2.1.2.2.1.1.1.2.1	0.521008403361345	.	224080001	224120000	#FFDADA	1	0.625
chr1	224160001	224240000	A.2.2.1.2.2.1.1.1.2.1	0.521008403361345	.	224160001	224240000	#FFDADA	1	0.625
chr1	224240001	224480000	A.1.2.1.2.1.2.2.1.2.2	0.840336134453782	.	224240001	224480000	#FF4848	1	0.875
chr1	224480001	224680000	A.1.1.2.2.1.1.2.2.1.2	0.930372148859544	.	224480001	224680000	#FF0000	1	1
chr1	224680001	224840000	B.1.1.1.2.2.1.1.2.2.1	0.406962785114046	.	224680001	224840000	#DADAFF	1	0.5
chr1	224840001	225080000	A.2.2.2.2.1.1.1.1.1.1.1	0.482593037214886	.	224840001	225080000	#FFDADA	1	0.625
chr1	225080001	225560000	B.2.2.1.2.1.1.2.1.1.2	0.0720288115246098	.	225080001	225560000	#0000FF	1	0.125
chr1	225560001	225960000	A.2.1.1.2.1.1.2.1.2.1.2	0.666266506602641	.	225560001	225960000	#FF9191	1	0.75
chr1	225960001	226240000	A.1.1.2.2.1.1.1.1.1	0.936374549819928	.	225960001	226240000	#FF0000	1	1
chr1	226240001	226600000	A.1.1.1.2.1.1.1.2.1	0.987995198079232	.	226240001	226600000	#FF0000	1	1
chr1	226600001	226840000	A.1.2.2.1.1.1.2.2.2.1	0.801920768307323	.	226600001	226840000	#FF4848	1	0.875
chr1	226840001	227080000	A.1.1.2.1.2.2.2.1.1	0.939975990396158	.	226840001	227080000	#FF0000	1	1
chr1	227080001	227160000	A.2.2.1.2.2.1.1.1.2.2	0.519807923169268	.	227080001	227160000	#FFDADA	1	0.625
chr1	227160001	227440000	B.1.1.2.2.1.1.2.2.2.2	0.354141656662665	.	227160001	227440000	#DADAFF	1	0.5
chr1	227440001	227640000	B.1.2.1.2.1.2.1.1.2.2	0.31452581032413	.	227440001	227640000	#9191FF	1	0.375
chr1	227640001	227920000	B.1.1.2.2.1.1.2.1.1.1.2.2	0.362545018007203	.	227640001	227920000	#DADAFF	1	0.5
chr1	227920001	228120000	B.1.1.2.2.1.1.1.2.2	0.36734693877551	.	227920001	228120000	#DADAFF	1	0.5
chr1	228120001	228240000	A.2.2.2.2.2.2.1.1	0.451380552220888	.	228120001	228240000	#FFDADA	1	0.625
chr1	228240001	228440000	A.2.1.1.2.1.2.1.2.1.2	0.656662665066026	.	228240001	228440000	#FF9191	1	0.75
chr1	228440001	228720000	A.2.1.2.2.2.1.1.2.2.2.2	0.578631452581032	.	228440001	228720000	#FF9191	1	0.75
chr1	228720001	228800000	A.2.2.2.2.2.2.2.1	0.448979591836735	.	228720001	228800000	#FFDADA	1	0.625
chr1	228800001	229080000	B.1.1.1.1.2.2.2.2	0.424969987995198	.	228800001	229080000	#DADAFF	1	0.5
chr1	229080001	229360000	A.2.2.1.2.2.1.2.1.1.1	0.516206482593037	.	229080001	229360000	#FFDADA	1	0.625
chr1	229360001	229640000	A.1.2.2.1.1.1.2.2.1	0.8031212484994	.	229360001	229640000	#FF4848	1	0.875
chr1	229640001	229800000	A.1.2.1.2.2.2.1.2.2	0.818727490996399	.	229640001	229800000	#FF4848	1	0.875
chr1	229800001	230000000	A.2.2.1.2.2.1.2.1.1.2.1	0.51500600240096	.	229800001	230000000	#FFDADA	1	0.625
chr1	230000001	230200000	A.2.2.1.2.1.2.2.1.2.2.1	0.525810324129652	.	230000001	230200000	#FFDADA	1	0.625
chr1	230200001	230480000	A.1.2.1.2.2.2.1.1.2.1	0.823529411764706	.	230200001	230480000	#FF4848	1	0.875
chr1	230480001	230680000	B.1.1.1.2.2.2.2.1	0.400960384153661	.	230480001	230680000	#DADAFF	1	0.5
chr1	230680001	230760000	B.1.1.2.2.1.1.2.2.2.1	0.355342136854742	.	230680001	230760000	#DADAFF	1	0.5
chr1	230760001	231000000	A.2.2.1.2.2.1.2.1.2.2	0.510204081632653	.	230760001	231000000	#FFDADA	1	0.625
chr1	231000001	231200000	A.2.1.1.2.1.2.2.1.2	0.651860744297719	.	231000001	231200000	#FF9191	1	0.75
chr1	231200001	231360000	A.2.2.1.2.2.1.2.1.2.1.2	0.51140456182473	.	231200001	231360000	#FFDADA	1	0.625
chr1	231360001	231760000	A.1.2.1.2.2.2.2.1.1	0.817527010804322	.	231360001	231760000	#FF4848	1	0.875
chr1	231760001	232160000	B.2.1.1.1.1.2.2.2.1.2	0.238895558223289	.	231760001	232160000	#4848FF	1	0.25
chr1	232160001	232760000	B.2.2.1.2.1.1.2.1.1.1	0.0732292917166867	.	232160001	232760000	#0000FF	1	0.125
chr1	232760001	233000000	B.1.2.1.2.1.2.2.2.2	0.307322929171669	.	232760001	233000000	#9191FF	1	0.375
chr1	233000001	233120000	A.2.2.2.2.1.2.2.1.2	0.459783913565426	.	233000001	233120000	#FFDADA	1	0.625
chr1	233120001	233440000	B.1.1.1.1.2.1.2.1.1	0.43577430972389	.	233120001	233440000	#DADAFF	1	0.5
chr1	233440001	233640000	B.1.1.1.1.2.1.2.1.2.2	0.433373349339736	.	233440001	233640000	#DADAFF	1	0.5
chr1	233640001	233880000	A.2.2.1.2.1.2.2.1.1.2	0.528211284513806	.	233640001	233880000	#FFDADA	1	0.625
chr1	233880001	234240000	B.1.2.2.1.1.1.1.2.1	0.292917166866747	.	233880001	234240000	#9191FF	1	0.375
chr1	234240001	234480000	A.2.1.2.2.1.1.2.2.1.1	0.597839135654262	.	234240001	234480000	#FF9191	1	0.75
chr1	234480001	234880000	A.1.1.1.1.2.1.2.1.2	0.99639855942377	.	234480001	234880000	#FF0000	1	1
chr1	234880001	234960000	A.2.1.1.1.1.1.2.1.2.2	0.710684273709484	.	234880001	234960000	#FF9191	1	0.75
chr1	234960001	235160000	A.1.1.1.2.2.1.2.1	0.974789915966387	.	234960001	235160000	#FF0000	1	1
chr1	235160001	235200000	A.1.1.1.1.2.1.2.1.1	0.997599039615846	.	235160001	235200000	#FF0000	1	1
chr1	235240001	235520000	A.1.1.1.1.2.1.2.1.1	0.997599039615846	.	235240001	235520000	#FF0000	1	1
chr1	235520001	235680000	A.1.1.2.2.2.2.1.2.2	0.900360144057623	.	235520001	235680000	#FF0000	1	1
chr1	235680001	236160000	A.1.1.1.2.1.1.2.2.1	0.984393757503001	.	235680001	236160000	#FF0000	1	1
chr1	236160001	236240000	A.1.2.2.1.2.1.1.1.1.2.1	0.776710684273709	.	236160001	236240000	#FF4848	1	0.875
chr1	236240001	236480000	A.1.1.2.1.2.2.2.2	0.937575030012005	.	236240001	236480000	#FF0000	1	1
chr1	236480001	236760000	A.1.2.1.2.1.2.1.1.2	0.848739495798319	.	236480001	236760000	#FF4848	1	0.875
chr1	236760001	237080000	A.2.2.2.2.1.1.1.1.1.2	0.480192076830732	.	236760001	237080000	#FFDADA	1	0.625
chr1	237080001	237360000	B.2.1.1.2.2.1.1.2.1.2	0.201680672268908	.	237080001	237360000	#4848FF	1	0.25
chr1	237360001	237760000	B.2.2.1.2.1.1.2.2.2.1	0.0672268907563025	.	237360001	237760000	#0000FF	1	0.125
chr1	237760001	237960000	B.2.2.1.2.1.1.1.2.2.1	0.0756302521008403	.	237760001	237960000	#0000FF	1	0.125
chr1	237960001	238160000	B.2.2.1.2.2.1.1.2.2	0.0492196878751501	.	237960001	238160000	#0000FF	1	0.125
chr1	238160001	238560000	B.2.2.1.2.2.1.2.2.2.1	0.0456182472989196	.	238160001	238560000	#0000FF	1	0.125
chr1	238560001	238640000	B.2.1.2.2.2.1.2.1.2	0.126050420168067	.	238560001	238640000	#4848FF	1	0.25
chr1	238640001	239280000	B.2.2.2.2.2.2.2	0.00120048019207683	.	238640001	239280000	#0000FF	1	0.125
chr1	239280001	239440000	B.2.2.1.2.2.1.1.1.1.2	0.0528211284513806	.	239280001	239440000	#0000FF	1	0.125
chr1	239440001	240080000	B.2.2.2.2.2.2.1.2	0.00240096038415366	.	239440001	240080000	#0000FF	1	0.125
chr1	240080001	240360000	B.2.2.1.2.2.1.1.1.2	0.0516206482593037	.	240080001	240360000	#0000FF	1	0.125
chr1	240360001	240680000	B.2.2.2.2.1.1.1.1	0.0108043217286915	.	240360001	240680000	#0000FF	1	0.125
chr1	240680001	241120000	B.2.2.2.1.1.1.1	0.0348139255702281	.	240680001	241120000	#0000FF	1	0.125
chr1	241120001	241200000	B.1.2.2.2.2.1.1	0.261704681872749	.	241120001	241200000	#9191FF	1	0.375
chr1	241200001	241640000	B.2.2.1.2.2.1.2.1	0.0480192076830732	.	241200001	241640000	#0000FF	1	0.125
chr1	241640001	241840000	A.1.2.2.1.2.1.1.2.2.1.2	0.768307322929172	.	241640001	241840000	#FF4848	1	0.875
chr1	241840001	242000000	B.1.1.1.2.2.1.1.2.1.1	0.410564225690276	.	241840001	242000000	#DADAFF	1	0.5
chr1	242000001	242080000	A.2.2.1.2.2.1.1.2.2	0.517406962785114	.	242000001	242080000	#FFDADA	1	0.625
chr1	242080001	242440000	B.1.2.1.2.1.2.2.1	0.309723889555822	.	242080001	242440000	#9191FF	1	0.375
chr1	242440001	242560000	B.2.1.1.2.2.1.2.1.1.1	0.199279711884754	.	242440001	242560000	#4848FF	1	0.25
chr1	242560001	242680000	B.2.1.1.2.2.1.2.1.1.2	0.198079231692677	.	242560001	242680000	#4848FF	1	0.25
chr1	242680001	243200000	B.2.1.2.2.1.1.1.2	0.141656662665066	.	242680001	243200000	#4848FF	1	0.25
chr1	243240001	243640000	A.1.2.2.1.1.1.1.1.1.2	0.809123649459784	.	243240001	243640000	#FF4848	1	0.875
chr1	243640001	243720000	A.2.1.2.2.1.2.2.2.2	0.58703481392557	.	243640001	243720000	#FF9191	1	0.75
chr1	243720001	243880000	A.1.2.2.1.2.1.1.1.2.2	0.771908763505402	.	243720001	243880000	#FF4848	1	0.875
chr1	243880001	244040000	A.2.1.1.2.1.2.1.2.2.1	0.65546218487395	.	243880001	244040000	#FF9191	1	0.75
chr1	244040001	244440000	A.2.1.2.2.1.1.2.1.2	0.599039615846339	.	244040001	244440000	#FF9191	1	0.75
chr1	244440001	244640000	A.2.1.1.2.1.1.2.2.1.1	0.663865546218487	.	244440001	244640000	#FF9191	1	0.75
chr1	244640001	244760000	A.2.2.2.2.2.2.1.2	0.450180072028812	.	244640001	244760000	#FFDADA	1	0.625
chr1	244760001	245000000	A.2.1.1.2.1.2.1.2.2.2	0.654261704681873	.	244760001	245000000	#FF9191	1	0.75
chr1	245000001	245200000	A.1.2.1.2.1.2.2.1.1.1.2	0.843937575030012	.	245000001	245200000	#FF4848	1	0.875
chr1	245200001	245280000	A.2.2.2.2.2.1.2.2.2	0.452581032412965	.	245200001	245280000	#FFDADA	1	0.625
chr1	245280001	245560000	B.1.1.2.2.1.1.1.2.1	0.368547418967587	.	245280001	245560000	#DADAFF	1	0.5
chr1	245560001	245760000	B.1.1.2.2.2.2.1.1.1	0.337334933973589	.	245560001	245760000	#DADAFF	1	0.5
chr1	245760001	245880000	A.2.2.2.2.2.1.2.2.1	0.453781512605042	.	245760001	245880000	#FFDADA	1	0.625
chr1	245880001	245960000	B.1.1.1.1.1.2.2.2	0.440576230492197	.	245880001	245960000	#DADAFF	1	0.5
chr1	245960001	246120000	A.2.2.1.2.2.1.2.1.1.2.2	0.513805522208884	.	245960001	246120000	#FFDADA	1	0.625
chr1	246120001	246240000	A.2.2.2.2.2.1.2.1	0.454981992797119	.	246120001	246240000	#FFDADA	1	0.625
chr1	246240001	246440000	A.2.2.2.2.1.1.2.2.2.2	0.469387755102041	.	246240001	246440000	#FFDADA	1	0.625
chr1	246440001	246680000	A.2.1.2.2.1.1.2.2.1.2.2	0.595438175270108	.	246440001	246680000	#FF9191	1	0.75
chr1	246680001	246840000	A.1.1.2.2.1.1.2.2.2	0.929171668667467	.	246680001	246840000	#FF0000	1	1
chr1	246840001	246960000	A.2.1.2.2.2.1.2.1	0.577430972388956	.	246840001	246960000	#FF9191	1	0.75
chr1	246960001	247120000	A.1.2.2.1.1.1.1.1.1.1	0.810324129651861	.	246960001	247120000	#FF4848	1	0.875
chr1	247120001	247320000	A.2.1.2.2.2.1.2.2.1.2	0.575030012004802	.	247120001	247320000	#FF9191	1	0.75
chr1	247320001	247720000	A.2.2.1.2.2.1.2.2.2	0.507803121248499	.	247320001	247720000	#FFDADA	1	0.625
chr1	247720001	248160000	B.2.2.1.2.2.2.2.2.1	0.0372148859543818	.	247720001	248160000	#0000FF	1	0.125
chr1	248160001	248640000	B.2.1.1.2.2.1.1.1.2.1	0.205282112845138	.	248160001	248640000	#4848FF	1	0.25
chr1	248640001	248760000	A.2.2.2.2.2.2.2.2	0.447779111644658	.	248640001	248760000	#FFDADA	1	0.625
chr1	248760001	248920000	A.2.2.1.2.2.1.1.1.1	0.522208883553421	.	248760001	248920000	#FFDADA	1	0.625
chr1	249040001	249120000	A.2.2.1.2.2.1.1.1.1	0.522208883553421	.	249040001	249120000	#FFDADA	1	0.625
chr1	249120001	249240000	A.2.1.1.2.1.1.2.2.1.2	0.662665066026411	.	249120001	249240000	#FF9191	1	0.75
chr2	1	200000	B.1.2.1.1.1.2.1.2.2	0.384531590413943	.	1	200000	#9191FF	1	0.375
chr2	200001	600000	B.1.1.2.1.1.2.1.1	0.429193899782135	.	200001	600000	#DADAFF	1	0.5
chr2	600001	720000	A.2.2.2.2.1.1.1.2	0.498910675381264	.	600001	720000	#FFDADA	1	0.625
chr2	760001	800000	A.2.2.2.2.1.1.1.2	0.498910675381264	.	760001	800000	#FFDADA	1	0.625
chr2	800001	1080000	B.1.2.1.2.2.2.2.1	0.338779956427015	.	800001	1080000	#9191FF	1	0.375
chr2	1080001	1480000	B.2.1.2.2.1.2.2.2.1.1	0.145969498910675	.	1080001	1480000	#4848FF	1	0.25
chr2	1480001	1760000	B.1.2.2.2.1.2.2.2	0.29520697167756	.	1480001	1760000	#9191FF	1	0.375
chr2	1760001	1880000	B.1.2.2.2.2.1.2.2	0.290849673202614	.	1760001	1880000	#9191FF	1	0.375
chr2	1880001	2520000	B.2.2.1.1.1.2.1.1.2	0.115468409586057	.	1880001	2520000	#0000FF	1	0.125
chr2	2520001	2600000	B.1.2.2.2.2.1.2.1.1	0.293028322440087	.	2520001	2600000	#9191FF	1	0.375
chr2	2600001	2720000	B.1.1.2.1.2.1.1	0.42483660130719	.	2600001	2720000	#DADAFF	1	0.5
chr2	2760001	2840000	B.1.1.2.1.2.1.1	0.42483660130719	.	2760001	2840000	#DADAFF	1	0.5
chr2	2840001	3120000	A.2.2.2.2.1.1.2.2.2	0.494553376906318	.	2840001	3120000	#FFDADA	1	0.625
chr2	3120001	3360000	A.2.1.1.1.1.2.2.1.1	0.699346405228758	.	3120001	3360000	#FF9191	1	0.75
chr2	3360001	3440000	A.2.1.1.1.1.2.1.2	0.700435729847495	.	3360001	3440000	#FF9191	1	0.75
chr2	3440001	3680000	A.2.1.1.1.1.2.1.1.1	0.702614379084967	.	3440001	3680000	#FF9191	1	0.75
chr2	3680001	4120000	B.1.2.2.2.1.2.1.2.1	0.300653594771242	.	3680001	4120000	#9191FF	1	0.375
chr2	4120001	4320000	B.2.2.1.1.2.1.1.2.2.2	0.104575163398693	.	4120001	4320000	#0000FF	1	0.125
chr2	4320001	4560000	B.2.2.1.1.2.2.1.2	0.093681917211329	.	4320001	4560000	#0000FF	1	0.125
chr2	4560001	4680000	B.2.2.1.1.1.1.1.2	0.128540305010893	.	4560001	4680000	#0000FF	1	0.125
chr2	4680001	4920000	B.2.2.1.1.2.2.1.1.2	0.0947712418300654	.	4680001	4920000	#0000FF	1	0.125
chr2	4920001	5040000	B.2.1.1.1.2.1.2.1.2.2	0.262527233115468	.	4920001	5040000	#4848FF	1	0.25
chr2	5120001	5280000	B.2.2.1.1.2.2.1.1.1	0.0958605664488017	.	5120001	5280000	#0000FF	1	0.125
chr2	5280001	5440000	B.2.1.2.2.2.2.2.1.1	0.133986928104575	.	5280001	5440000	#4848FF	1	0.25
chr2	5440001	5800000	B.2.2.1.1.1.2.2.1.1	0.113289760348584	.	5440001	5800000	#0000FF	1	0.125
chr2	5800001	6120000	B.2.1.2.2.2.1.1	0.142701525054466	.	5800001	6120000	#4848FF	1	0.25
chr2	6120001	6360000	B.1.1.1.2.2.2.1.1	0.43681917211329	.	6120001	6360000	#DADAFF	1	0.5
chr2	6360001	6560000	A.2.2.1.1.2.2.1.1.1	0.56318082788671	.	6360001	6560000	#FFDADA	1	0.625
chr2	6560001	7000000	B.1.1.2.2.1.2.1.2	0.403050108932462	.	6560001	7000000	#DADAFF	1	0.5
chr2	7000001	7160000	A.2.1.1.2.1.1.1.2	0.676470588235294	.	7000001	7160000	#FF9191	1	0.75
chr2	7160001	7520000	B.1.1.2.1.1.2.1.2.2	0.427015250544662	.	7160001	7520000	#DADAFF	1	0.5
chr2	7520001	7760000	B.1.1.2.2.1.2.1.1.1	0.406318082788671	.	7520001	7760000	#DADAFF	1	0.5
chr2	7760001	8160000	B.1.1.1.1.2.1.1.2	0.461873638344227	.	7760001	8160000	#DADAFF	1	0.5
chr2	8160001	8440000	A.2.1.1.2.1.2.2.1.1.2.1	0.668845315904139	.	8160001	8440000	#FF9191	1	0.75
chr2	8440001	8640000	A.1.2.1.1.2.2.1.1	0.827886710239651	.	8440001	8640000	#FF4848	1	0.875
chr2	8640001	8720000	A.2.1.2.1.1.2.1.1	0.633986928104575	.	8640001	8720000	#FF9191	1	0.75
chr2	8720001	8920000	A.2.1.1.1.1.2.2.1.2.1.1	0.698257080610022	.	8720001	8920000	#FF9191	1	0.75
chr2	8920001	9160000	A.2.1.1.2.1.2.2.1.1.2.2	0.667755991285403	.	8920001	9160000	#FF9191	1	0.75
chr2	9160001	9360000	A.2.1.1.2.1.2.2.1.2.2.2	0.663398692810457	.	9160001	9360000	#FF9191	1	0.75
chr2	9360001	9560000	A.2.1.2.1.1.1.2.1.1	0.643790849673203	.	9360001	9560000	#FF9191	1	0.75
chr2	9560001	9920000	A.1.1.1.2.2.1.1.2.1.2.2	0.956427015250545	.	9560001	9920000	#FF0000	1	1
chr2	9920001	10120000	A.1.1.2.2.1.1.2.2.1	0.88562091503268	.	9920001	10120000	#FF0000	1	1
chr2	10120001	10280000	A.1.2.1.2.2.2.1.1.2	0.784313725490196	.	10120001	10280000	#FF4848	1	0.875
chr2	10280001	10640000	A.1.1.2.1.2.1.2.1.1.2	0.911764705882353	.	10280001	10640000	#FF0000	1	1
chr2	10640001	10760000	A.1.2.1.2.2.2.2.1.2.2	0.778867102396514	.	10640001	10760000	#FF4848	1	0.875
chr2	10760001	10960000	A.1.2.1.1.1.2.2.2.1	0.838779956427015	.	10760001	10960000	#FF4848	1	0.875
chr2	10960001	11280000	A.2.1.1.2.1.2.2.1.2.1.2	0.66557734204793	.	10960001	11280000	#FF9191	1	0.75
chr2	11280001	11560000	A.1.1.2.2.1.2.1.1.2	0.880174291938998	.	11280001	11560000	#FF0000	1	1
chr2	11560001	11760000	A.2.1.1.2.1.2.2.1.2.2.1	0.664488017429194	.	11560001	11760000	#FF9191	1	0.75
chr2	11760001	11960000	A.2.2.1.1.2.2.1.1.2	0.562091503267974	.	11760001	11960000	#FFDADA	1	0.625
chr2	11960001	12080000	A.2.2.1.2.2.2.2	0.522875816993464	.	11960001	12080000	#FFDADA	1	0.625
chr2	12080001	12280000	A.2.1.2.2.1.1.2.2.1	0.607843137254902	.	12080001	12280000	#FF9191	1	0.75
chr2	12280001	12720000	A.2.2.2.2.1.1.2.2.1	0.495642701525054	.	12280001	12720000	#FFDADA	1	0.625
chr2	12720001	12880000	B.1.1.1.2.2.2.1.2.1	0.435729847494553	.	12720001	12880000	#DADAFF	1	0.5
chr2	12880001	13160000	B.2.1.1.1.1.2.1.2.1	0.274509803921569	.	12880001	13160000	#4848FF	1	0.25
chr2	13160001	13600000	B.2.2.1.1.1.1.1.1	0.12962962962963	.	13160001	13600000	#0000FF	1	0.125
chr2	13600001	13760000	B.1.1.2.1.2.2.2.1	0.417211328976035	.	13600001	13760000	#DADAFF	1	0.5
chr2	13760001	13880000	B.1.2.1.1.1.2.2.1	0.383442265795207	.	13760001	13880000	#9191FF	1	0.375
chr2	13880001	14360000	B.2.2.1.1.2.2.2.1	0.0925925925925926	.	13880001	14360000	#0000FF	1	0.125
chr2	14360001	14600000	B.2.1.2.2.1.2.2.2.1.2	0.144880174291939	.	14360001	14600000	#4848FF	1	0.25
chr2	14600001	14760000	B.2.1.1.1.2.2.1.1.2	0.258169934640523	.	14600001	14760000	#4848FF	1	0.25
chr2	14760001	15200000	B.1.2.2.2.1.2.2.1.1.1	0.298474945533769	.	14760001	15200000	#9191FF	1	0.375
chr2	15200001	15400000	A.2.2.1.1.2.2.1.2.1	0.561002178649238	.	15200001	15400000	#FFDADA	1	0.625
chr2	15400001	15760000	A.1.2.2.1.1.2.1.2.1	0.765795206971678	.	15400001	15760000	#FF4848	1	0.875
chr2	15760001	16240000	B.1.1.1.2.2.1.2	0.437908496732026	.	15760001	16240000	#DADAFF	1	0.5
chr2	16240001	16280000	B.1.2.2.2.1.2.1.1.2.2	0.301742919389978	.	16240001	16280000	#9191FF	1	0.375
chr2	16320001	16760000	B.1.2.2.2.1.2.1.1.2.2	0.301742919389978	.	16320001	16760000	#9191FF	1	0.375
chr2	16760001	16960000	A.2.2.2.2.1.1.2.1.2	0.496732026143791	.	16760001	16960000	#FFDADA	1	0.625
chr2	16960001	17240000	B.2.1.2.2.1.1.1.2.1.2	0.161220043572985	.	16960001	17240000	#4848FF	1	0.25
chr2	17240001	17360000	B.2.1.1.1.2.1.2.1.2.1.1	0.264705882352941	.	17240001	17360000	#4848FF	1	0.25
chr2	17360001	17640000	B.2.1.1.1.1.1.2.1.2	0.278867102396514	.	17360001	17640000	#4848FF	1	0.25
chr2	17640001	17880000	B.1.1.1.1.2.1.1.1	0.462962962962963	.	17640001	17880000	#DADAFF	1	0.5
chr2	17880001	18040000	A.1.2.2.1.1.2.1.2.2	0.764705882352941	.	17880001	18040000	#FF4848	1	0.875
chr2	18040001	18560000	B.1.2.2.2.1.2.2.1.2	0.296296296296296	.	18040001	18560000	#9191FF	1	0.375
chr2	18560001	18720000	B.1.2.1.1.1.2.1.2.1	0.38562091503268	.	18560001	18720000	#9191FF	1	0.375
chr2	18720001	19000000	B.1.2.2.2.1.2.1.1.2.1	0.302832244008715	.	18720001	19000000	#9191FF	1	0.375
chr2	19000001	19160000	B.1.2.1.2.2.2.1.2	0.339869281045752	.	19000001	19160000	#9191FF	1	0.375
chr2	19160001	19280000	B.1.2.2.2.2.1.2.1.2	0.291938997821351	.	19160001	19280000	#9191FF	1	0.375
chr2	19280001	19480000	B.2.1.1.1.2.2.1.1.1	0.259259259259259	.	19280001	19480000	#4848FF	1	0.25
chr2	19480001	20080000	B.1.1.2.1.1.2.1.2.1	0.428104575163399	.	19480001	20080000	#DADAFF	1	0.5
chr2	20080001	20320000	A.1.1.2.2.1.2.1.2	0.879084967320261	.	20080001	20320000	#FF0000	1	1
chr2	20320001	20480000	A.1.2.1.1.1.2.2.1.1.1	0.842047930283224	.	20320001	20480000	#FF4848	1	0.875
chr2	20480001	20840000	A.1.1.1.2.2.1.2.1.2.1	0.953159041394335	.	20480001	20840000	#FF0000	1	1
chr2	20840001	21080000	A.2.1.1.2.1.1.1.1.1	0.678649237472767	.	20840001	21080000	#FF9191	1	0.75
chr2	21080001	21240000	B.1.1.1.1.2.1.2.1.2	0.459694989106754	.	21080001	21240000	#DADAFF	1	0.5
chr2	21240001	21720000	B.2.1.1.1.1.1.2.2.2	0.276688453159041	.	21240001	21720000	#4848FF	1	0.25
chr2	21720001	21920000	B.2.1.2.2.1.2.2.1.1.2	0.149237472766885	.	21720001	21920000	#4848FF	1	0.25
chr2	21920001	22200000	B.2.2.1.1.2.1.1.2.2.1	0.105664488017429	.	21920001	22200000	#0000FF	1	0.125
chr2	22200001	22400000	B.2.2.1.1.1.2.2.1.2.2	0.111111111111111	.	22200001	22400000	#0000FF	1	0.125
chr2	22400001	22480000	B.2.1.2.2.1.2.2.1.1.1	0.150326797385621	.	22400001	22480000	#4848FF	1	0.25
chr2	22480001	22680000	B.2.1.2.2.2.2.1.1.1	0.139433551198257	.	22480001	22680000	#4848FF	1	0.25
chr2	22680001	23040000	B.2.2.1.1.2.1.1.2.1	0.106753812636166	.	22680001	23040000	#0000FF	1	0.125
chr2	23040001	23520000	B.1.2.1.2.2.2.2.2.2.2	0.335511982570806	.	23040001	23520000	#9191FF	1	0.375
chr2	23520001	23960000	A.1.2.2.1.1.2.2	0.763616557734205	.	23520001	23960000	#FF4848	1	0.875
chr2	23960001	24360000	A.1.1.1.1.2.1.1.1	0.995642701525055	.	23960001	24360000	#FF0000	1	1
chr2	24360001	24600000	A.1.1.1.2.2.1.1.2.1.2.1	0.957516339869281	.	24360001	24600000	#FF0000	1	1
chr2	24600001	24840000	A.1.1.2.1.2.1.1.1.1.1	0.92156862745098	.	24600001	24840000	#FF0000	1	1
chr2	24840001	25000000	A.1.2.1.1.1.1.1.1.1.1.2	0.852941176470588	.	24840001	25000000	#FF4848	1	0.875
chr2	25000001	25120000	A.1.2.2.2.2.2.1.2	0.717864923747277	.	25000001	25120000	#FF4848	1	0.875
chr2	25120001	25320000	A.1.2.1.1.1.1.1.1.2.2	0.849673202614379	.	25120001	25320000	#FF4848	1	0.875
chr2	25320001	25640000	A.1.1.1.2.2.2.1.1.2	0.94880174291939	.	25320001	25640000	#FF0000	1	1
chr2	25640001	25760000	A.1.2.1.1.1.1.1.1.2.1	0.850762527233116	.	25640001	25760000	#FF4848	1	0.875
chr2	25760001	26200000	A.1.1.2.1.2.1.1.1.1.2	0.920479302832244	.	25760001	26200000	#FF0000	1	1
chr2	26200001	26360000	A.1.2.1.2.2.2.1.1.1	0.785403050108932	.	26200001	26360000	#FF4848	1	0.875
chr2	26360001	26600000	A.1.2.1.1.1.1.1.1.1.1.1	0.854030501089325	.	26360001	26600000	#FF4848	1	0.875
chr2	26600001	26960000	A.1.2.2.2.1.1.2.2.1	0.737472766884532	.	26600001	26960000	#FF4848	1	0.875
chr2	26960001	27160000	A.2.1.1.1.2.1.2.1.1	0.687363834422658	.	26960001	27160000	#FF9191	1	0.75
chr2	27160001	27600000	A.1.1.2.1.2.2.1.2.1.2	0.89760348583878	.	27160001	27600000	#FF0000	1	1
chr2	27600001	27920000	A.1.2.1.1.1.1.1.1.1.2	0.851851851851852	.	27600001	27920000	#FF4848	1	0.875
chr2	27920001	28240000	A.1.2.2.2.1.2.1.2.1	0.73202614379085	.	27920001	28240000	#FF4848	1	0.875
chr2	28240001	28760000	A.1.2.1.2.1.1.2.1.1	0.813725490196078	.	28240001	28760000	#FF4848	1	0.875
chr2	28760001	29160000	A.1.1.2.1.2.1.1.1.2.2	0.917211328976035	.	28760001	29160000	#FF0000	1	1
chr2	29160001	29440000	A.1.1.2.2.1.1.2.1.2	0.886710239651416	.	29160001	29440000	#FF0000	1	1
chr2	29440001	29600000	A.2.1.2.2.2.1.1.1	0.598039215686274	.	29440001	29600000	#FF9191	1	0.75
chr2	29600001	29840000	A.2.2.2.2.2.1.1.2.1	0.484749455337691	.	29600001	29840000	#FFDADA	1	0.625
chr2	29840001	30040000	A.2.2.2.1.2.1.2.2.1	0.505446623093682	.	29840001	30040000	#FFDADA	1	0.625
chr2	30040001	30160000	A.2.2.2.2.2.1.2.2	0.480392156862745	.	30040001	30160000	#FFDADA	1	0.625
chr2	30160001	30360000	A.2.2.1.1.1.1.2.2.1.2.2	0.572984749455338	.	30160001	30360000	#FFDADA	1	0.625
chr2	30360001	30720000	A.1.1.2.2.1.2.2.1.2	0.874727668845316	.	30360001	30720000	#FF0000	1	1
chr2	30720001	30920000	A.1.2.2.2.1.2.1.1.2	0.733115468409586	.	30720001	30920000	#FF4848	1	0.875
chr2	30920001	31160000	A.2.2.2.2.1.1.1.1	0.5	.	30920001	31160000	#FFDADA	1	0.625
chr2	31160001	31360000	A.2.2.2.1.2.1.2.2.2	0.504357298474945	.	31160001	31360000	#FFDADA	1	0.625
chr2	31360001	31560000	A.2.1.2.2.2.1.1.2	0.596949891067538	.	31360001	31560000	#FF9191	1	0.75
chr2	31560001	31640000	B.1.1.1.1.2.1.2.2.2	0.457516339869281	.	31560001	31640000	#DADAFF	1	0.5
chr2	31640001	32080000	B.1.1.1.2.2.1.1	0.438997821350763	.	31640001	32080000	#DADAFF	1	0.5
chr2	32080001	32360000	A.1.1.2.1.2.1.2.2.2	0.905228758169935	.	32080001	32360000	#FF0000	1	1
chr2	32360001	32760000	A.1.1.1.2.2.1.1.1.2	0.959694989106754	.	32360001	32760000	#FF0000	1	1
chr2	32760001	32960000	A.1.2.1.1.1.2.2.2.2.2	0.836601307189543	.	32760001	32960000	#FF4848	1	0.875
chr2	32960001	33200000	A.2.1.1.2.1.2.2.1.1.1.2	0.669934640522876	.	32960001	33200000	#FF9191	1	0.75
chr2	33200001	33360000	A.2.2.1.2.2.2.1.2.1	0.525054466230937	.	33200001	33360000	#FFDADA	1	0.625
chr2	33360001	33680000	A.2.1.2.2.1.1.2.1	0.608932461873638	.	33360001	33680000	#FF9191	1	0.75
chr2	33680001	33840000	A.1.2.2.1.1.2.1.1.1.1	0.769063180827887	.	33680001	33840000	#FF4848	1	0.875
chr2	33840001	34000000	B.1.1.1.2.2.2.2.2	0.432461873638344	.	33840001	34000000	#DADAFF	1	0.5
chr2	34000001	34200000	B.1.2.1.2.2.1.2.1	0.344226579520697	.	34000001	34200000	#9191FF	1	0.375
chr2	34200001	34400000	B.1.2.2.2.2.2.2.2.1.2	0.28322440087146	.	34200001	34400000	#9191FF	1	0.375
chr2	34400001	34880000	B.2.2.2.1.1.1.1.2	0.0446623093681917	.	34400001	34880000	#0000FF	1	0.125
chr2	34880001	35000000	B.2.1.1.1.2.2.2.1	0.25599128540305	.	34880001	35000000	#4848FF	1	0.25
chr2	35000001	35400000	B.2.2.1.1.2.2.2.2	0.0915032679738562	.	35000001	35400000	#0000FF	1	0.125
chr2	35400001	35520000	B.2.1.1.1.2.2.2.2.1.1	0.254901960784314	.	35400001	35520000	#4848FF	1	0.25
chr2	35520001	35760000	B.2.1.2.2.2.2.1.1.2.2	0.136165577342048	.	35520001	35760000	#4848FF	1	0.25
chr2	35760001	36040000	B.2.1.2.2.2.2.2.1.2	0.132897603485839	.	35760001	36040000	#4848FF	1	0.25
chr2	36040001	36440000	B.2.1.1.1.1.2.1.1	0.275599128540305	.	36040001	36440000	#4848FF	1	0.25
chr2	36440001	36520000	B.1.1.2.2.1.1.2.1.1.2	0.410675381263617	.	36440001	36520000	#DADAFF	1	0.5
chr2	36520001	36600000	B.1.1.2.2.1.1.2.1.2.2	0.408496732026144	.	36520001	36600000	#DADAFF	1	0.5
chr2	36600001	36720000	B.1.1.1.2.2.2.2.1	0.433551198257081	.	36600001	36720000	#DADAFF	1	0.5
chr2	36720001	37000000	A.2.2.1.2.2.2.1.2.2	0.5239651416122	.	36720001	37000000	#FFDADA	1	0.625
chr2	37000001	37320000	A.1.1.2.1.2.1.2.2.1.1	0.908496732026144	.	37000001	37320000	#FF0000	1	1
chr2	37320001	37560000	A.1.1.1.2.2.2.1.2.1.2	0.946623093681917	.	37320001	37560000	#FF0000	1	1
chr2	37560001	37760000	A.1.1.2.2.1.1.2.2.2.1	0.884531590413943	.	37560001	37760000	#FF0000	1	1
chr2	37760001	38000000	A.1.1.1.2.2.2.2.2.2.1	0.941176470588235	.	37760001	38000000	#FF0000	1	1
chr2	38000001	38360000	A.1.1.1.2.2.2.1.2.1.1	0.947712418300654	.	38000001	38360000	#FF0000	1	1
chr2	38360001	38560000	A.1.2.1.1.1.2.2.1.1.2	0.840958605664488	.	38360001	38560000	#FF4848	1	0.875
chr2	38560001	38800000	A.1.1.2.1.2.1.1.1.2.1.2	0.918300653594771	.	38560001	38800000	#FF0000	1	1
chr2	38800001	39080000	A.1.1.1.2.2.1.1.2.1.1	0.958605664488017	.	38800001	39080000	#FF0000	1	1
chr2	39080001	39480000	A.1.1.1.2.2.2.2.1	0.943355119825708	.	39080001	39480000	#FF0000	1	1
chr2	39480001	39760000	A.1.2.1.1.2.2.1.2.1.2	0.825708061002179	.	39480001	39760000	#FF4848	1	0.875
chr2	39760001	40040000	A.2.1.1.2.1.1.1.1.2	0.67755991285403	.	39760001	40040000	#FF9191	1	0.75
chr2	40040001	40240000	B.1.2.1.1.1.1.1.1.1	0.391067538126362	.	40040001	40240000	#9191FF	1	0.375
chr2	40240001	40440000	B.1.2.2.2.1.2.2.1.1.2	0.297385620915033	.	40240001	40440000	#9191FF	1	0.375
chr2	40440001	40800000	B.2.1.1.1.1.1.2.1.1	0.279956427015251	.	40440001	40800000	#4848FF	1	0.25
chr2	40800001	41080000	B.2.2.1.1.1.1.2.2.1.1.1	0.124183006535948	.	40800001	41080000	#0000FF	1	0.125
chr2	41080001	41240000	B.2.1.1.1.2.1.2.1.2.1.2	0.263616557734205	.	41080001	41240000	#4848FF	1	0.25
chr2	41240001	41440000	B.2.2.1.1.2.1.1.1.2	0.107843137254902	.	41240001	41440000	#0000FF	1	0.125
chr2	41440001	41600000	B.2.1.1.1.2.2.1.2	0.257080610021787	.	41440001	41600000	#4848FF	1	0.25
chr2	41600001	41880000	B.2.1.1.1.1.1.2.2.1	0.277777777777778	.	41600001	41880000	#4848FF	1	0.25
chr2	41880001	42080000	B.1.1.1.2.2.2.1.2.2	0.434640522875817	.	41880001	42080000	#DADAFF	1	0.5
chr2	42080001	42320000	A.2.1.2.1.2.1.1.2.2.1	0.627450980392157	.	42080001	42320000	#FF9191	1	0.75
chr2	42320001	42720000	A.1.1.2.2.1.2.2.2.1	0.873638344226579	.	42320001	42720000	#FF0000	1	1
chr2	42720001	43000000	A.1.1.2.1.2.1.2.2.1.2.2	0.906318082788671	.	42720001	43000000	#FF0000	1	1
chr2	43000001	43400000	A.1.1.2.1.2.1.2.1.1.1	0.912854030501089	.	43000001	43400000	#FF0000	1	1
chr2	43400001	43720000	A.1.1.1.2.2.1.1.1.1.2.1	0.961873638344227	.	43400001	43720000	#FF0000	1	1
chr2	43720001	43840000	A.1.2.1.2.2.2.2.2.1	0.777777777777778	.	43720001	43840000	#FF4848	1	0.875
chr2	43840001	44000000	A.1.2.2.2.1.1.2.1.1	0.739651416122004	.	43840001	44000000	#FF4848	1	0.875
chr2	44000001	44240000	A.1.2.1.1.1.2.2.1.2	0.839869281045752	.	44000001	44240000	#FF4848	1	0.875
chr2	44240001	44360000	A.2.1.2.1.1.2.1.2	0.632897603485839	.	44240001	44360000	#FF9191	1	0.75
chr2	44360001	44520000	A.1.2.2.2.1.1.2.2.2.1	0.736383442265795	.	44360001	44520000	#FF4848	1	0.875
chr2	44520001	44640000	A.1.2.2.2.1.2.1.1.1	0.734204793028322	.	44520001	44640000	#FF4848	1	0.875
chr2	44640001	44840000	A.2.1.1.1.1.2.2.2.1	0.694989106753813	.	44640001	44840000	#FF9191	1	0.75
chr2	44840001	45280000	A.1.2.1.2.1.1.2.1.2	0.812636165577342	.	44840001	45280000	#FF4848	1	0.875
chr2	45280001	45640000	A.2.2.1.1.1.1.2.2.1.1	0.57516339869281	.	45280001	45640000	#FFDADA	1	0.625
chr2	45640001	45840000	A.2.1.1.1.1.2.2.2.2	0.693899782135076	.	45640001	45840000	#FF9191	1	0.75
chr2	45840001	46200000	A.1.1.2.2.1.1.2.1.1	0.887799564270152	.	45840001	46200000	#FF0000	1	1
chr2	46200001	46520000	A.1.2.2.2.1.1.2.2.2.2	0.735294117647059	.	46200001	46520000	#FF4848	1	0.875
chr2	46520001	46680000	A.2.1.1.1.2.1.2.1.2	0.686274509803922	.	46520001	46680000	#FF9191	1	0.75
chr2	46680001	47000000	A.1.1.2.1.2.1.1.1.2.1.1	0.919389978213508	.	46680001	47000000	#FF0000	1	1
chr2	47000001	47200000	A.1.2.2.2.1.1.1.1	0.741830065359477	.	47000001	47200000	#FF4848	1	0.875
chr2	47200001	47360000	A.1.2.1.2.2.2.2.1.2.1	0.779956427015251	.	47200001	47360000	#FF4848	1	0.875
chr2	47360001	47560000	A.1.1.2.2.1.1.2.2.2.2.1	0.883442265795207	.	47360001	47560000	#FF0000	1	1
chr2	47560001	48160000	A.1.1.1.2.2.1.2.1.1	0.954248366013072	.	47560001	48160000	#FF0000	1	1
chr2	48160001	48320000	A.2.1.2.1.2.1.1.2.2.2	0.626361655773421	.	48160001	48320000	#FF9191	1	0.75
chr2	48320001	48480000	A.1.2.2.2.1.2.2.2.2	0.727668845315904	.	48320001	48480000	#FF4848	1	0.875
chr2	48480001	48760000	A.1.1.2.2.1.2.2.2.2	0.872549019607843	.	48480001	48760000	#FF0000	1	1
chr2	48760001	49000000	B.1.1.2.2.1.2.1.1.2.2	0.404139433551198	.	48760001	49000000	#DADAFF	1	0.5
chr2	49000001	49320000	B.1.2.2.2.1.2.1.1.1	0.303921568627451	.	49000001	49320000	#9191FF	1	0.375
chr2	49320001	49560000	B.2.1.1.1.1.2.2.2.1	0.270152505446623	.	49320001	49560000	#4848FF	1	0.25
chr2	49560001	49760000	B.2.2.1.1.1.2.2.2	0.110021786492375	.	49560001	49760000	#0000FF	1	0.125
chr2	49760001	50040000	B.2.1.2.2.2.2.1.1.2.1.2	0.137254901960784	.	49760001	50040000	#4848FF	1	0.25
chr2	50040001	50280000	B.2.2.1.1.1.1.2.2.2.1.1	0.120915032679739	.	50040001	50280000	#0000FF	1	0.125
chr2	50280001	50400000	B.2.1.1.1.2.1.2.1.1	0.265795206971678	.	50280001	50400000	#4848FF	1	0.25
chr2	50400001	50520000	B.2.1.2.2.1.2.2.2.2	0.143790849673203	.	50400001	50520000	#4848FF	1	0.25
chr2	50520001	50720000	B.2.1.1.1.1.2.1.2.2	0.273420479302832	.	50520001	50720000	#4848FF	1	0.25
chr2	50720001	51080000	B.2.2.1.1.2.1.2.2.1	0.0991285403050109	.	50720001	51080000	#0000FF	1	0.125
chr2	51080001	51360000	B.2.2.1.1.1.2.2.1.2.1	0.112200435729847	.	51080001	51360000	#0000FF	1	0.125
chr2	51360001	51640000	B.2.2.1.1.2.1.2.1.2.1	0.101307189542484	.	51360001	51640000	#0000FF	1	0.125
chr2	51640001	51960000	B.2.2.2.1.1.2.2	0.0392156862745098	.	51640001	51960000	#0000FF	1	0.125
chr2	51960001	52200000	B.2.2.2.1.1.1.1.1	0.0457516339869281	.	51960001	52200000	#0000FF	1	0.125
chr2	52200001	52560000	B.2.2.2.1.1.1.2.1	0.0435729847494553	.	52200001	52560000	#0000FF	1	0.125
chr2	52560001	52760000	B.2.2.1.1.1.1.2.2.1.1.2	0.123093681917211	.	52560001	52760000	#0000FF	1	0.125
chr2	52760001	53080000	B.2.2.1.1.1.1.2.2.2.1.2	0.119825708061002	.	52760001	53080000	#0000FF	1	0.125
chr2	53080001	53640000	B.2.2.1.1.1.2.1.2	0.11437908496732	.	53080001	53640000	#0000FF	1	0.125
chr2	53640001	53920000	B.1.1.2.1.1.2.2	0.425925925925926	.	53640001	53920000	#DADAFF	1	0.5
chr2	53920001	54200000	A.1.2.1.1.2.2.2	0.823529411764706	.	53920001	54200000	#FF4848	1	0.875
chr2	54200001	54280000	A.2.1.1.2.1.2.1.1.2	0.673202614379085	.	54200001	54280000	#FF9191	1	0.75
chr2	54280001	54360000	A.2.1.2.2.2.1.2.1	0.595860566448802	.	54280001	54360000	#FF9191	1	0.75
chr2	54360001	54720000	A.2.1.2.2.1.1.2.2.2	0.606753812636166	.	54360001	54720000	#FF9191	1	0.75
chr2	54720001	54920000	A.1.1.2.2.1.2.2.1.1.1.2	0.876906318082789	.	54720001	54920000	#FF0000	1	1
chr2	54920001	55160000	A.1.2.2.2.1.2.2.2.1	0.72875816993464	.	54920001	55160000	#FF4848	1	0.875
chr2	55160001	55440000	A.1.1.2.1.2.1.2.2.1.2.1	0.907407407407407	.	55160001	55440000	#FF0000	1	1
chr2	55440001	55680000	A.1.1.2.1.2.1.2.1.2.2	0.90958605664488	.	55440001	55680000	#FF0000	1	1
chr2	55680001	55920000	A.1.1.2.2.1.2.2.1.1.2	0.875816993464052	.	55680001	55920000	#FF0000	1	1
chr2	55920001	56320000	B.1.2.1.2.2.2.1.1	0.340958605664488	.	55920001	56320000	#9191FF	1	0.375
chr2	56320001	56400000	B.1.2.1.1.1.2.2.2.2.2	0.380174291938998	.	56320001	56400000	#9191FF	1	0.375
chr2	56400001	56720000	B.2.1.2.2.1.1.1.2.1.1	0.162309368191721	.	56400001	56720000	#4848FF	1	0.25
chr2	56720001	56920000	B.2.2.1.1.1.1.2.2.1.2	0.122004357298475	.	56720001	56920000	#0000FF	1	0.125
chr2	56920001	57080000	B.2.1.2.2.1.2.2.1.2.2	0.147058823529412	.	56920001	57080000	#4848FF	1	0.25
chr2	57080001	57160000	B.2.1.2.2.1.2.1.2.1.1	0.15359477124183	.	57080001	57160000	#4848FF	1	0.25
chr2	57160001	57280000	B.2.1.2.2.1.2.1.2.1.2	0.152505446623094	.	57160001	57280000	#4848FF	1	0.25
chr2	57280001	57360000	B.2.1.1.1.2.1.2.2.2	0.260348583877996	.	57280001	57360000	#4848FF	1	0.25
chr2	57360001	57760000	B.2.1.2.2.2.2.1.1.2.1.1	0.138344226579521	.	57360001	57760000	#4848FF	1	0.25
chr2	57760001	57920000	B.1.2.2.2.2.2.2.2.2	0.282135076252723	.	57760001	57920000	#9191FF	1	0.375
chr2	57920001	58160000	A.2.2.2.2.1.2.2.1	0.489106753812636	.	57920001	58160000	#FFDADA	1	0.625
chr2	58160001	58480000	A.1.2.2.1.1.2.1.1.1.2	0.76797385620915	.	58160001	58480000	#FF4848	1	0.875
chr2	58480001	58800000	B.1.1.2.2.1.1.1	0.412854030501089	.	58480001	58800000	#DADAFF	1	0.5
chr2	58800001	59000000	B.1.2.1.2.2.1.2.2.1	0.343137254901961	.	58800001	59000000	#9191FF	1	0.375
chr2	59000001	59120000	B.1.1.2.2.1.1.2.1.1.1	0.411764705882353	.	59000001	59120000	#DADAFF	1	0.5
chr2	59120001	59320000	B.1.2.2.2.1.2.1.2.2	0.299564270152505	.	59120001	59320000	#9191FF	1	0.375
chr2	59320001	59440000	B.1.2.2.2.2.1.1	0.294117647058824	.	59320001	59440000	#9191FF	1	0.375
chr2	59440001	59640000	B.1.2.2.2.2.2.2.2.1.1.1	0.285403050108932	.	59440001	59640000	#9191FF	1	0.375
chr2	59640001	59880000	B.2.1.2.2.1.2.1.1.2.1.1	0.156862745098039	.	59640001	59880000	#4848FF	1	0.25
chr2	59880001	60360000	B.1.1.2.2.1.2.2	0.401960784313726	.	59880001	60360000	#DADAFF	1	0.5
chr2	60360001	60520000	A.2.2.2.2.1.1.2.1.1	0.497821350762527	.	60360001	60520000	#FFDADA	1	0.625
chr2	60520001	60760000	A.1.2.1.2.1.2.2.1.1.1	0.802832244008715	.	60520001	60760000	#FF4848	1	0.875
chr2	60760001	60920000	A.2.1.2.1.2.1.1.1	0.62962962962963	.	60760001	60920000	#FF9191	1	0.75
chr2	60920001	61160000	A.1.1.1.2.2.2.2.2.1	0.942265795206972	.	60920001	61160000	#FF0000	1	1
chr2	61160001	61400000	A.1.1.2.1.2.1.1.2.1	0.916122004357299	.	61160001	61400000	#FF0000	1	1
chr2	61400001	61560000	A.1.2.1.1.1.1.1.2.2	0.847494553376906	.	61400001	61560000	#FF4848	1	0.875
chr2	61560001	61800000	A.1.1.1.2.2.2.1.2.2.1	0.945533769063181	.	61560001	61800000	#FF0000	1	1
chr2	61800001	62120000	A.1.1.2.1.2.1.1.2.2.1	0.915032679738562	.	61800001	62120000	#FF0000	1	1
chr2	62120001	62280000	A.1.2.1.2.2.2.2.1.1.1	0.782135076252723	.	62120001	62280000	#FF4848	1	0.875
chr2	62280001	62680000	A.1.1.2.1.2.1.2.1.2.1	0.910675381263617	.	62280001	62680000	#FF0000	1	1
chr2	62680001	62880000	A.2.1.1.2.1.2.1.2	0.672113289760349	.	62680001	62880000	#FF9191	1	0.75
chr2	62880001	63040000	A.2.1.1.2.1.2.1.1.1	0.674291938997821	.	62880001	63040000	#FF9191	1	0.75
chr2	63040001	63360000	A.2.2.1.1.2.2.2	0.558823529411765	.	63040001	63360000	#FFDADA	1	0.625
chr2	63360001	63560000	B.1.1.2.2.1.1.2.1.2.1	0.40958605664488	.	63360001	63560000	#DADAFF	1	0.5
chr2	63560001	63800000	A.2.2.2.1.1.1.1.1	0.521786492374728	.	63560001	63800000	#FFDADA	1	0.625
chr2	63800001	64200000	A.1.2.2.1.1.1.2.2	0.770152505446623	.	63800001	64200000	#FF4848	1	0.875
chr2	64200001	64560000	A.1.1.1.2.2.1.1.1.1.2.2	0.96078431372549	.	64200001	64560000	#FF0000	1	1
chr2	64560001	64760000	A.1.2.1.1.1.2.2.2.2.1	0.837690631808279	.	64560001	64760000	#FF4848	1	0.875
chr2	64760001	65080000	A.1.1.1.1.2.1.1.2	0.994553376906318	.	64760001	65080000	#FF0000	1	1
chr2	65080001	65440000	A.1.1.1.2.2.2.2.2.2.2	0.940087145969499	.	65080001	65440000	#FF0000	1	1
chr2	65440001	65680000	A.1.1.2.2.1.2.1.1.1	0.881263616557734	.	65440001	65680000	#FF0000	1	1
chr2	65680001	65840000	A.2.1.1.1.1.2.2.1.2.1.2	0.697167755991285	.	65680001	65840000	#FF9191	1	0.75
chr2	65840001	66120000	B.1.1.1.1.2.1.2.2.1	0.458605664488017	.	65840001	66120000	#DADAFF	1	0.5
chr2	66120001	66240000	B.1.2.1.1.1.2.2.2.2.1	0.381263616557734	.	66120001	66240000	#9191FF	1	0.375
chr2	66240001	66600000	B.2.1.2.2.1.1.1.1.1	0.164488017429194	.	66240001	66600000	#4848FF	1	0.25
chr2	66600001	66720000	B.1.2.1.2.2.1.1.1.2	0.34640522875817	.	66600001	66720000	#9191FF	1	0.375
chr2	66720001	67240000	B.2.2.1.1.1.2.1.1.1	0.116557734204793	.	66720001	67240000	#0000FF	1	0.125
chr2	67240001	67520000	B.2.1.2.2.1.1.1.2.2	0.160130718954248	.	67240001	67520000	#4848FF	1	0.25
chr2	67520001	67840000	B.1.2.1.1.1.1.1.1.2	0.389978213507625	.	67520001	67840000	#9191FF	1	0.375
chr2	67840001	68000000	B.1.2.1.2.2.1.1.1.1	0.347494553376906	.	67840001	68000000	#9191FF	1	0.375
chr2	68000001	68280000	B.1.1.1.1.2.1.2.1.1	0.46078431372549	.	68000001	68280000	#DADAFF	1	0.5
chr2	68280001	68720000	A.1.1.1.2.2.1.2.1.2.2	0.952069716775599	.	68280001	68720000	#FF0000	1	1
chr2	68720001	68880000	A.2.2.1.1.1.1.2.2.1.2.1	0.574074074074074	.	68720001	68880000	#FFDADA	1	0.625
chr2	68880001	69120000	A.1.2.2.1.1.1.2.1	0.77124183006536	.	68880001	69120000	#FF4848	1	0.875
chr2	69120001	69240000	A.2.2.1.2.1.1.1.1.2	0.556644880174292	.	69120001	69240000	#FFDADA	1	0.625
chr2	69240001	69560000	A.2.1.2.2.1.1.1	0.610021786492375	.	69240001	69560000	#FF9191	1	0.75
chr2	69560001	69960000	A.1.1.1.2.2.1.1.2.2	0.955337690631808	.	69560001	69960000	#FF0000	1	1
chr2	69960001	70280000	A.1.1.1.2.2.2.1.1.1	0.949891067538126	.	69960001	70280000	#FF0000	1	1
chr2	70280001	70520000	A.1.1.2.1.2.1.1.2.2.2	0.913943355119826	.	70280001	70520000	#FF0000	1	1
chr2	70520001	70760000	A.2.1.2.2.2.2.2.2	0.582788671023965	.	70520001	70760000	#FF9191	1	0.75
chr2	70760001	70880000	A.2.2.1.2.1.1.1.2.1	0.555555555555556	.	70760001	70880000	#FFDADA	1	0.625
chr2	70880001	71200000	A.2.1.2.2.2.2.2.1	0.583877995642701	.	70880001	71200000	#FF9191	1	0.75
chr2	71200001	71400000	A.1.2.2.2.1.1.2.1.2	0.738562091503268	.	71200001	71400000	#FF4848	1	0.875
chr2	71400001	71560000	A.2.1.2.1.2.1.2	0.625272331154684	.	71400001	71560000	#FF9191	1	0.75
chr2	71560001	71760000	A.2.1.2.1.2.1.1.2.1	0.628540305010893	.	71560001	71760000	#FF9191	1	0.75
chr2	71760001	72120000	B.1.1.2.2.1.2.1.1.2.1	0.405228758169935	.	71760001	72120000	#DADAFF	1	0.5
chr2	72120001	72400000	B.1.2.1.2.2.2.2.2.2.1	0.336601307189543	.	72120001	72400000	#9191FF	1	0.375
chr2	72400001	72560000	B.1.2.1.2.2.1.2.2.2	0.342047930283224	.	72400001	72560000	#9191FF	1	0.375
chr2	72560001	72720000	B.2.1.1.1.2.1.1.2	0.266884531590414	.	72560001	72720000	#4848FF	1	0.25
chr2	72720001	72960000	B.1.2.1.2.2.2.2.2.1	0.337690631808279	.	72720001	72960000	#9191FF	1	0.375
chr2	72960001	73440000	A.2.1.1.2.1.2.2.1.2.1.1	0.666666666666667	.	72960001	73440000	#FF9191	1	0.75
chr2	73440001	73960000	A.1.1.1.2.2.1.2.2	0.950980392156863	.	73440001	73960000	#FF0000	1	1
chr2	73960001	74120000	A.1.2.1.2.2.2.2.2.2	0.776688453159041	.	73960001	74120000	#FF4848	1	0.875
chr2	74120001	74640000	A.1.1.1.1.1.2.1	0.998910675381264	.	74120001	74640000	#FF0000	1	1
chr2	74640001	74880000	A.1.1.1.2.2.1.1.1.1.1	0.962962962962963	.	74640001	74880000	#FF0000	1	1
chr2	74880001	75200000	A.1.2.1.1.2.2.1.2.2	0.824618736383442	.	74880001	75200000	#FF4848	1	0.875
chr2	75200001	75560000	A.2.1.1.2.1.2.2.2.2	0.661220043572985	.	75200001	75560000	#FF9191	1	0.75
chr2	75560001	75720000	A.2.1.1.1.1.2.2.1.2.2	0.696078431372549	.	75560001	75720000	#FF9191	1	0.75
chr2	75720001	75920000	A.2.1.1.2.1.2.2.1.1.1.1	0.671023965141612	.	75720001	75920000	#FF9191	1	0.75
chr2	75920001	76120000	A.2.2.2.2.1.2.1.2.2	0.490196078431373	.	75920001	76120000	#FFDADA	1	0.625
chr2	76120001	76360000	B.2.1.1.1.1.2.2.2.2	0.269063180827887	.	76120001	76360000	#4848FF	1	0.25
chr2	76360001	76480000	B.1.2.2.2.2.2.2.2.1.1.2	0.284313725490196	.	76360001	76480000	#9191FF	1	0.375
chr2	76480001	76680000	B.2.1.1.1.1.2.2.1.1	0.272331154684096	.	76480001	76680000	#4848FF	1	0.25
chr2	76680001	76840000	B.1.2.2.2.2.2.2.1	0.286492374727669	.	76680001	76840000	#9191FF	1	0.375
chr2	76840001	77160000	B.2.2.1.1.1.1.2.1.1.2	0.12636165577342	.	76840001	77160000	#0000FF	1	0.125
chr2	77160001	77480000	B.2.2.1.1.1.1.2.2.2.2.2	0.117647058823529	.	77160001	77480000	#0000FF	1	0.125
chr2	77480001	77600000	B.2.1.2.2.2.1.2.1	0.14161220043573	.	77480001	77600000	#4848FF	1	0.25
chr2	77600001	77800000	B.2.2.1.1.1.1.2.1.1.1	0.127450980392157	.	77600001	77800000	#0000FF	1	0.125
chr2	77800001	77880000	B.2.1.1.1.2.2.2.2.1.2	0.253812636165577	.	77800001	77880000	#4848FF	1	0.25
chr2	77880001	77960000	B.2.1.1.1.2.1.2.2.1	0.261437908496732	.	77880001	77960000	#4848FF	1	0.25
chr2	77960001	78280000	B.2.2.1.1.1.1.2.2.2.2.1	0.118736383442266	.	77960001	78280000	#0000FF	1	0.125
chr2	78280001	78400000	B.2.1.2.2.1.2.1.1.2.1.2	0.155773420479303	.	78280001	78400000	#4848FF	1	0.25
chr2	78400001	78480000	B.2.1.1.1.2.2.2.2.2	0.252723311546841	.	78400001	78480000	#4848FF	1	0.25
chr2	78480001	78840000	B.2.2.1.1.2.1.2.1.2.2	0.100217864923747	.	78480001	78840000	#0000FF	1	0.125
chr2	78840001	79000000	B.2.1.2.2.1.2.1.1.2.2	0.154684095860566	.	78840001	79000000	#4848FF	1	0.25
chr2	79000001	79280000	B.2.1.2.2.1.1.1.1.2	0.163398692810458	.	79000001	79280000	#4848FF	1	0.25
chr2	79280001	79480000	B.2.1.2.2.1.2.2.1.2.1	0.148148148148148	.	79280001	79480000	#4848FF	1	0.25
chr2	79480001	79800000	B.2.2.1.1.2.1.2.2.2.2	0.0969498910675381	.	79480001	79800000	#0000FF	1	0.125
chr2	79800001	80240000	B.2.2.1.1.2.1.2.2.2.1	0.0980392156862745	.	79800001	80240000	#0000FF	1	0.125
chr2	80240001	80440000	B.2.1.2.2.1.2.1.1.1	0.157952069716776	.	80240001	80440000	#4848FF	1	0.25
chr2	80440001	80760000	B.2.2.1.1.1.1.2.1.2	0.125272331154684	.	80440001	80760000	#0000FF	1	0.125
chr2	80760001	81040000	B.2.2.1.1.2.1.2.1.1.1	0.103485838779956	.	80760001	81040000	#0000FF	1	0.125
chr2	81040001	81320000	B.2.2.1.1.2.1.1.1.1	0.108932461873638	.	81040001	81320000	#0000FF	1	0.125
chr2	81320001	81400000	B.2.1.2.2.1.2.1.2.2	0.151416122004357	.	81320001	81400000	#4848FF	1	0.25
chr2	81400001	81600000	B.2.1.2.2.2.2.2.2.2	0.130718954248366	.	81400001	81600000	#4848FF	1	0.25
chr2	81600001	81960000	B.2.2.2.1.1.1.2.2.1	0.042483660130719	.	81600001	81960000	#0000FF	1	0.125
chr2	81960001	82160000	B.2.1.2.2.2.2.1.2	0.135076252723312	.	81960001	82160000	#4848FF	1	0.25
chr2	82160001	82320000	B.2.1.2.2.2.2.2.2.1	0.131808278867102	.	82160001	82320000	#4848FF	1	0.25
chr2	82320001	82640000	B.2.2.2.1.1.1.2.2.2	0.0413943355119826	.	82320001	82640000	#0000FF	1	0.125
chr2	82640001	83200000	B.2.2.2.2.2.1.2	0.00217864923747277	.	82640001	83200000	#0000FF	1	0.125
chr2	83200001	83360000	B.2.1.2.2.2.1.2.2	0.140522875816993	.	83200001	83360000	#4848FF	1	0.25
chr2	83360001	83640000	B.2.2.1.1.2.1.2.1.1.2	0.10239651416122	.	83360001	83640000	#0000FF	1	0.125
chr2	83640001	84120000	B.2.2.2.1.1.2.1	0.0403050108932462	.	83640001	84120000	#0000FF	1	0.125
chr2	84120001	84400000	B.2.1.1.1.1.2.2.1.2	0.271241830065359	.	84120001	84400000	#4848FF	1	0.25
chr2	84400001	84640000	B.1.2.1.1.1.1.1.2	0.388888888888889	.	84400001	84640000	#9191FF	1	0.375
chr2	84640001	85120000	A.2.2.1.1.2.2.1.2.2	0.559912854030501	.	84640001	85120000	#FFDADA	1	0.625
chr2	85120001	85280000	A.1.1.2.2.1.2.2.1.1.1.1	0.877995642701525	.	85120001	85280000	#FF0000	1	1
chr2	85280001	85560000	A.1.2.2.1.1.2.1.1.2	0.766884531590414	.	85280001	85560000	#FF4848	1	0.875
chr2	85560001	85680000	A.1.2.2.2.1.2.2.1	0.729847494553377	.	85560001	85680000	#FF4848	1	0.875
chr2	85680001	86080000	A.1.1.1.1.2.1.2.1	0.993464052287582	.	85680001	86080000	#FF0000	1	1
chr2	86080001	86520000	A.1.1.1.1.2.1.2.2	0.992374727668845	.	86080001	86520000	#FF0000	1	1
chr2	86520001	86720000	A.1.1.2.2.1.1.2.2.2.2.2	0.882352941176471	.	86520001	86720000	#FF0000	1	1
chr2	86720001	86880000	A.1.2.1.2.2.2.2.1.1.2	0.781045751633987	.	86720001	86880000	#FF4848	1	0.875
chr2	86880001	87040000	A.1.2.2.2.1.2.1.2.2	0.730936819172113	.	86880001	87040000	#FF4848	1	0.875
chr2	87040001	87160000	A.2.2.1.2.1.1.1.2.2	0.554466230936819	.	87040001	87160000	#FFDADA	1	0.625
chr2	87280001	87400000	A.2.2.1.2.1.1.1.2.2	0.554466230936819	.	87280001	87400000	#FFDADA	1	0.625
chr2	87440001	87480000	A.2.2.1.2.1.1.1.2.2	0.554466230936819	.	87440001	87480000	#FFDADA	1	0.625
chr2	87480001	87520000	A.2.2.1.2.1.1.1.1.1	0.557734204793028	.	87480001	87520000	#FFDADA	1	0.625
chr2	87560001	87600000	A.2.2.1.2.1.1.1.1.1	0.557734204793028	.	87560001	87600000	#FFDADA	1	0.625
chr2	87760001	87880000	A.2.2.1.2.1.1.1.1.1	0.557734204793028	.	87760001	87880000	#FFDADA	1	0.625
chr2	87920001	88000000	A.2.2.1.2.1.1.1.1.1	0.557734204793028	.	87920001	88000000	#FFDADA	1	0.625
chr2	88160001	88840000	A.2.2.1.2.2.2.1.1	0.526143790849673	.	88160001	88840000	#FFDADA	1	0.625
chr2	88840001	89000000	A.1.2.1.1.2.2.1.2.1.1	0.826797385620915	.	88840001	89000000	#FF4848	1	0.875
chr2	89000001	89160000	A.2.1.1.1.1.2.1.1.2	0.701525054466231	.	89000001	89160000	#FF9191	1	0.75
chr2	89160001	89200000	A.2.1.2.2.2.1.2.2	0.594771241830065	.	89160001	89200000	#FF9191	1	0.75
chr2	89440001	89600000	A.2.1.2.2.2.1.2.2	0.594771241830065	.	89440001	89600000	#FF9191	1	0.75
chr2	89880001	90040000	B.1.1.2.2.1.1.2.2	0.407407407407407	.	89880001	90040000	#DADAFF	1	0.5
chr2	90040001	90160000	B.1.2.1.1.1.2.2.2.1	0.382352941176471	.	90040001	90160000	#9191FF	1	0.375
chr2	90200001	90280000	B.1.2.1.1.1.2.2.2.1	0.382352941176471	.	90200001	90280000	#9191FF	1	0.375
chr2	90400001	90480000	B.2.1.1.1.1.1.1	0.281045751633987	.	90400001	90480000	#4848FF	1	0.25
chr2	91640001	91720000	B.2.1.1.1.1.1.1	0.281045751633987	.	91640001	91720000	#4848FF	1	0.25
chr2	91760001	91960000	B.2.1.1.1.1.1.1	0.281045751633987	.	91760001	91960000	#4848FF	1	0.25
chr2	91960001	92000000	B.2.1.1.1.2.1.1.1	0.26797385620915	.	91960001	92000000	#4848FF	1	0.25
chr2	92040001	92200000	B.2.1.1.1.2.1.1.1	0.26797385620915	.	92040001	92200000	#4848FF	1	0.25
chr2	95360001	95600000	B.1.2.1.2.2.1.1.2	0.345315904139434	.	95360001	95600000	#9191FF	1	0.375
chr2	95600001	95960000	A.1.2.2.1.1.1.1.2.1	0.774509803921569	.	95600001	95960000	#FF4848	1	0.875
chr2	96000001	96040000	A.1.2.2.1.1.1.1.2.1	0.774509803921569	.	96000001	96040000	#FF4848	1	0.875
chr2	96040001	96080000	A.1.2.2.1.1.1.1.2.2.1	0.773420479302832	.	96040001	96080000	#FF4848	1	0.875
chr2	96120001	96280000	A.1.2.2.1.1.1.1.2.2.1	0.773420479302832	.	96120001	96280000	#FF4848	1	0.875
chr2	96320001	96480000	A.1.2.2.1.1.1.1.2.2.1	0.773420479302832	.	96320001	96480000	#FF4848	1	0.875
chr2	96480001	96680000	A.1.1.1.2.2.2.1.2.2.2	0.944444444444444	.	96480001	96680000	#FF0000	1	1
chr2	96720001	97000000	A.1.1.1.2.2.2.1.2.2.2	0.944444444444444	.	96720001	97000000	#FF0000	1	1
chr2	97000001	97240000	A.1.1.2.1.2.2.1.2.1.1	0.898692810457516	.	97000001	97240000	#FF0000	1	1
chr2	97240001	97480000	A.1.1.2.2.1.1.1.2	0.888888888888889	.	97240001	97480000	#FF0000	1	1
chr2	97480001	97520000	A.1.2.2.2.1.1.1.2	0.740740740740741	.	97480001	97520000	#FF4848	1	0.875
chr2	97560001	97880000	A.1.2.2.2.1.1.1.2	0.740740740740741	.	97560001	97880000	#FF4848	1	0.875
chr2	98000001	98040000	A.1.2.2.2.2.2.2	0.71677559912854	.	98000001	98040000	#FF4848	1	0.875
chr2	98120001	98200000	A.1.2.2.2.2.2.2	0.71677559912854	.	98120001	98200000	#FF4848	1	0.875
chr2	98240001	98360000	A.1.2.2.2.2.2.2	0.71677559912854	.	98240001	98360000	#FF4848	1	0.875
chr2	98360001	98720000	A.1.1.1.2.1.1.1.2.2.2	0.977124183006536	.	98360001	98720000	#FF0000	1	1
chr2	98720001	98800000	A.2.1.1.2.2.2.2.2.2	0.647058823529412	.	98720001	98800000	#FF9191	1	0.75
chr2	98800001	99000000	A.2.1.1.2.2.2.2.1.1	0.650326797385621	.	98800001	99000000	#FF9191	1	0.75
chr2	99000001	99160000	A.1.2.1.2.2.2.1.2	0.78322440087146	.	99000001	99160000	#FF4848	1	0.875
chr2	99160001	99480000	A.1.2.1.2.1.2.2.1.2.2	0.799564270152505	.	99160001	99480000	#FF4848	1	0.875
chr2	99480001	99680000	A.2.2.1.1.1.1.2.1.1	0.577342047930283	.	99480001	99680000	#FFDADA	1	0.625
chr2	99680001	99920000	A.1.2.2.1.1.1.1.1	0.775599128540305	.	99680001	99920000	#FF4848	1	0.875
chr2	99920001	100120000	A.1.1.2.2.1.1.1.1	0.889978213507625	.	99920001	100120000	#FF0000	1	1
chr2	100160001	100680000	B.1.1.1.1.2.2.1	0.456427015250545	.	100160001	100680000	#DADAFF	1	0.5
chr2	100680001	100760000	A.2.2.2.1.1.2.2	0.514161220043573	.	100680001	100760000	#FFDADA	1	0.625
chr2	100760001	100840000	A.2.2.2.1.2.1.1.2.1.2	0.508714596949891	.	100760001	100840000	#FFDADA	1	0.625
chr2	100840001	100960000	A.2.2.2.1.2.1.1.2.2	0.507625272331155	.	100840001	100960000	#FFDADA	1	0.625
chr2	100960001	101240000	A.2.1.1.1.1.1.2.2.1.2	0.70479302832244	.	100960001	101240000	#FF9191	1	0.75
chr2	101240001	101520000	A.2.2.2.1.1.1.1.2	0.520697167755991	.	101240001	101520000	#FFDADA	1	0.625
chr2	101520001	101720000	A.2.1.1.1.1.1.2.2.1.1	0.705882352941177	.	101520001	101720000	#FF9191	1	0.75
chr2	101720001	101960000	A.1.2.2.1.1.1.1.2.2.2	0.772331154684096	.	101720001	101960000	#FF4848	1	0.875
chr2	101960001	102240000	A.2.2.1.2.1.2.1.1.1.2.2	0.547930283224401	.	101960001	102240000	#FFDADA	1	0.625
chr2	102240001	102480000	A.2.1.1.2.1.2.2.2.1	0.662309368191721	.	102240001	102480000	#FF9191	1	0.75
chr2	102480001	102720000	A.2.2.2.2.2.2.1.1.1	0.479302832244009	.	102480001	102720000	#FFDADA	1	0.625
chr2	102720001	102800000	B.1.1.1.1.1.1.2.2.2	0.467320261437909	.	102720001	102800000	#DADAFF	1	0.5
chr2	102800001	103080000	B.1.1.1.1.2.2.2.2	0.454248366013072	.	102800001	103080000	#DADAFF	1	0.5
chr2	103080001	103440000	B.1.1.2.1.1.1.2	0.430283224400871	.	103080001	103440000	#DADAFF	1	0.5
chr2	103440001	103640000	B.2.1.2.1.1.2.1.2.2	0.194989106753813	.	103440001	103640000	#4848FF	1	0.25
chr2	103640001	104080000	B.2.2.2.2.1.2.1.1.2	0.00762527233115468	.	103640001	104080000	#0000FF	1	0.125
chr2	104080001	104400000	B.2.2.2.2.1.1.1.1.1	0.014161220043573	.	104080001	104400000	#0000FF	1	0.125
chr2	104400001	104960000	B.2.2.2.2.1.1.2	0.00980392156862745	.	104400001	104960000	#0000FF	1	0.125
chr2	104960001	105640000	B.2.1.2.2.1.1.2	0.159041394335512	.	104960001	105640000	#4848FF	1	0.25
chr2	105640001	105880000	A.2.1.2.1.2.2.2.1.1.2.2	0.616557734204793	.	105640001	105880000	#FF9191	1	0.75
chr2	105880001	106000000	A.1.2.2.1.2.2.1.1.2.2.2.2.2	0.751633986928105	.	105880001	106000000	#FF4848	1	0.875
chr2	106000001	106160000	A.2.2.2.1.1.1.2.1.1	0.519607843137255	.	106000001	106160000	#FFDADA	1	0.625
chr2	106160001	106320000	A.2.1.2.2.1.2.2.1.2	0.601307189542484	.	106160001	106320000	#FF9191	1	0.75
chr2	106320001	106520000	A.1.1.2.2.2.1.2.2.1	0.862745098039216	.	106320001	106520000	#FF0000	1	1
chr2	106520001	106840000	A.2.1.1.1.1.1.2.1	0.706971677559913	.	106520001	106840000	#FF9191	1	0.75
chr2	106840001	106920000	B.1.1.1.1.1.1.2.1	0.469498910675381	.	106840001	106920000	#DADAFF	1	0.5
chr2	106920001	107000000	B.1.1.2.1.2.2.2.2.2.1	0.415032679738562	.	106920001	107000000	#DADAFF	1	0.5
chr2	107080001	107200000	B.1.1.2.1.2.2.2.2.2.1	0.415032679738562	.	107080001	107200000	#DADAFF	1	0.5
chr2	107200001	107560000	B.2.2.1.2.1.1.2.1.1.2	0.0849673202614379	.	107200001	107560000	#0000FF	1	0.125
chr2	107560001	107880000	B.2.2.1.2.1.1.1.1.2	0.0893246187363834	.	107560001	107880000	#0000FF	1	0.125
chr2	107880001	108440000	B.2.2.2.1.2.2.2.2.1.2	0.0163398692810458	.	107880001	108440000	#0000FF	1	0.125
chr2	108520001	108640000	B.1.2.2.2.2.2.1.2.2	0.287581699346405	.	108520001	108640000	#9191FF	1	0.375
chr2	108640001	108960000	B.1.2.2.2.1.1.1.1	0.308278867102396	.	108640001	108960000	#9191FF	1	0.375
chr2	108960001	109040000	A.2.2.1.2.1.1.2.2.1	0.552287581699346	.	108960001	109040000	#FFDADA	1	0.625
chr2	109040001	109240000	A.1.2.1.2.1.2.1.1.2.2.1	0.808278867102396	.	109040001	109240000	#FF4848	1	0.875
chr2	109240001	109840000	A.1.2.1.2.1.1.2.2	0.811546840958606	.	109240001	109840000	#FF4848	1	0.875
chr2	109840001	110120000	A.2.1.2.1.2.2.2.1.1.2.1	0.617647058823529	.	109840001	110120000	#FF9191	1	0.75
chr2	110240001	110280000	A.2.1.2.1.2.2.2.1.1.2.1	0.617647058823529	.	110240001	110280000	#FF9191	1	0.75
chr2	110280001	110520000	A.1.2.1.2.1.1.1.1.1.1.2	0.821350762527233	.	110280001	110520000	#FF4848	1	0.875
chr2	110840001	110920000	A.2.2.2.1.2.1.1.2.1.1	0.509803921568627	.	110840001	110920000	#FFDADA	1	0.625
chr2	110920001	111000000	A.2.1.2.1.1.2.2.2	0.630718954248366	.	110920001	111000000	#FF9191	1	0.75
chr2	111360001	111640000	A.1.1.2.1.2.2.1.1.2.2	0.899782135076253	.	111360001	111640000	#FF0000	1	1
chr2	111640001	112040000	A.1.2.1.1.1.2.1.2.1	0.844226579520697	.	111640001	112040000	#FF4848	1	0.875
chr2	112080001	112200000	A.1.2.1.1.1.2.1.2.1	0.844226579520697	.	112080001	112200000	#FF4848	1	0.875
chr2	112320001	112480000	A.2.1.2.1.1.2.2.1	0.631808278867102	.	112320001	112480000	#FF9191	1	0.75
chr2	112480001	112560000	A.1.1.1.2.1.2.2.1.1	0.968409586056645	.	112480001	112560000	#FF0000	1	1
chr2	112600001	113040000	A.1.1.1.2.1.2.2.1.1	0.968409586056645	.	112600001	113040000	#FF0000	1	1
chr2	113040001	113120000	A.1.1.1.2.1.1.1.2.2.1	0.978213507625272	.	113040001	113120000	#FF0000	1	1
chr2	113160001	113440000	A.1.1.1.2.1.1.1.2.2.1	0.978213507625272	.	113160001	113440000	#FF0000	1	1
chr2	113440001	113680000	A.1.1.1.2.1.1.2.2.1.2	0.97276688453159	.	113440001	113680000	#FF0000	1	1
chr2	113680001	114000000	A.1.1.2.1.2.2.1.1.2.1	0.900871459694989	.	113680001	114000000	#FF0000	1	1
chr2	114000001	114240000	A.1.2.1.1.1.2.1.2.2	0.843137254901961	.	114000001	114240000	#FF4848	1	0.875
chr2	114360001	114720000	A.1.1.2.1.1.1.2.2.1	0.932461873638344	.	114360001	114720000	#FF0000	1	1
chr2	114720001	115360000	B.1.2.2.2.1.1.1.2	0.30718954248366	.	114720001	115360000	#9191FF	1	0.375
chr2	115360001	115720000	B.2.2.1.2.1.1.2.1.2	0.0838779956427015	.	115360001	115720000	#0000FF	1	0.125
chr2	115720001	115960000	B.2.2.2.1.2.2.1.1.1.1	0.0272331154684096	.	115720001	115960000	#0000FF	1	0.125
chr2	115960001	116360000	B.2.2.2.2.2.1.1.1	0.00435729847494553	.	115960001	116360000	#0000FF	1	0.125
chr2	116360001	116440000	B.2.1.2.1.1.1.1.2.1.1	0.214596949891068	.	116360001	116440000	#4848FF	1	0.25
chr2	116440001	116600000	B.2.2.2.1.2.2.2.2.2	0.0152505446623094	.	116440001	116600000	#0000FF	1	0.125
chr2	116600001	116760000	B.2.2.2.1.2.1.2.1	0.0315904139433551	.	116600001	116760000	#0000FF	1	0.125
chr2	116760001	116880000	B.2.1.2.1.2.2.1.2	0.166666666666667	.	116760001	116880000	#4848FF	1	0.25
chr2	116880001	117640000	B.2.2.2.2.2.2	0.00108932461873638	.	116880001	117640000	#0000FF	1	0.125
chr2	117640001	117800000	B.2.2.1.2.2.2.2.1.2	0.0490196078431373	.	117640001	117800000	#0000FF	1	0.125
chr2	117800001	118000000	B.2.2.1.2.2.2.2.2.1	0.0479302832244009	.	117800001	118000000	#0000FF	1	0.125
chr2	118000001	118160000	B.2.2.1.2.1.1.2.2.1	0.0827886710239651	.	118000001	118160000	#0000FF	1	0.125
chr2	118160001	118400000	B.2.1.1.2.1.2.2.2.2	0.236383442265795	.	118160001	118400000	#4848FF	1	0.25
chr2	118400001	118560000	B.1.2.1.1.1.2.1.1	0.386710239651416	.	118400001	118560000	#9191FF	1	0.375
chr2	118560001	118760000	A.2.2.1.2.2.1.2.1.1	0.535947712418301	.	118560001	118760000	#FFDADA	1	0.625
chr2	118760001	119040000	A.1.2.1.2.1.2.2.1.1.2	0.801742919389978	.	118760001	119040000	#FF4848	1	0.875
chr2	119040001	119600000	B.1.1.2.2.2.1.2.1	0.399782135076253	.	119040001	119600000	#DADAFF	1	0.5
chr2	119600001	119720000	B.1.1.1.1.1.1.2.2.1	0.468409586056645	.	119600001	119720000	#DADAFF	1	0.5
chr2	119720001	120040000	A.2.2.1.2.1.2.1.1.1.2.1	0.549019607843137	.	119720001	120040000	#FFDADA	1	0.625
chr2	120040001	120200000	A.1.2.1.2.1.2.1.1.2.1	0.809368191721133	.	120040001	120200000	#FF4848	1	0.875
chr2	120200001	120400000	A.2.1.2.1.2.2.2.1.1.1	0.618736383442266	.	120200001	120400000	#FF9191	1	0.75
chr2	120400001	120720000	A.1.1.2.2.2.1.2.2.2	0.861655773420479	.	120400001	120720000	#FF0000	1	1
chr2	120720001	120920000	A.2.1.2.2.2.2.1.1.1.1.2	0.592592592592593	.	120720001	120920000	#FF9191	1	0.75
chr2	120920001	121080000	A.1.1.2.2.2.1.1.1.1.1	0.871459694989107	.	120920001	121080000	#FF0000	1	1
chr2	121080001	121520000	A.2.2.1.2.1.2.1.2	0.545751633986928	.	121080001	121520000	#FFDADA	1	0.625
chr2	121520001	121600000	A.2.2.2.2.2.1.2.1	0.481481481481481	.	121520001	121600000	#FFDADA	1	0.625
chr2	121600001	121800000	A.2.2.2.2.2.2.1.2	0.477124183006536	.	121600001	121800000	#FFDADA	1	0.625
chr2	121800001	122120000	A.2.2.1.2.1.1.2.1	0.553376906318083	.	121800001	122120000	#FFDADA	1	0.625
chr2	122120001	122520000	A.1.1.1.2.1.2.1	0.969498910675381	.	122120001	122520000	#FF0000	1	1
chr2	122520001	123040000	B.1.2.1.1.1.1.2	0.387799564270152	.	122520001	123040000	#9191FF	1	0.375
chr2	123040001	123320000	B.2.1.1.2.1.2.1.1.1	0.245098039215686	.	123040001	123320000	#4848FF	1	0.25
chr2	123320001	123560000	B.2.1.1.2.1.1.2.1.1	0.248366013071895	.	123320001	123560000	#4848FF	1	0.25
chr2	123560001	124000000	B.2.2.2.1.2.2.2.2.1.1	0.0174291938997821	.	123560001	124000000	#0000FF	1	0.125
chr2	124000001	124200000	B.2.2.1.2.2.2.1.2.2.2	0.05119825708061	.	124000001	124200000	#0000FF	1	0.125
chr2	124200001	124680000	B.2.2.2.2.2.1.1.2	0.00326797385620915	.	124200001	124680000	#0000FF	1	0.125
chr2	124680001	125000000	B.2.2.1.2.2.2.2.2.2	0.0468409586056645	.	124680001	125000000	#0000FF	1	0.125
chr2	125000001	125240000	B.2.2.1.2.2.2.2.1.1	0.0501089324618736	.	125000001	125240000	#0000FF	1	0.125
chr2	125240001	125600000	B.2.2.2.1.2.1.2.2.2.1	0.0294117647058824	.	125240001	125600000	#0000FF	1	0.125
chr2	125600001	125680000	B.2.1.1.2.1.1.1.2.1	0.250544662309368	.	125600001	125680000	#4848FF	1	0.25
chr2	125680001	125800000	B.1.2.1.2.1.2.2.1	0.350762527233115	.	125680001	125800000	#9191FF	1	0.375
chr2	125800001	126000000	B.1.2.1.2.1.2.2.2.2	0.348583877995643	.	125800001	126000000	#9191FF	1	0.375
chr2	126000001	126200000	A.2.2.1.1.2.1.1.1.1.2	0.568627450980392	.	126000001	126200000	#FFDADA	1	0.625
chr2	126200001	126520000	B.1.2.2.1.2.1.2	0.316993464052288	.	126200001	126520000	#9191FF	1	0.375
chr2	126520001	126960000	B.2.2.2.2.1.2.1.1.1	0.00871459694989107	.	126520001	126960000	#0000FF	1	0.125
chr2	126960001	127200000	B.2.1.1.2.1.1.2.1.2	0.247276688453159	.	126960001	127200000	#4848FF	1	0.25
chr2	127200001	127400000	B.1.1.1.1.1.1.1.1.1.1	0.473856209150327	.	127200001	127400000	#DADAFF	1	0.5
chr2	127400001	127480000	A.2.2.1.2.1.1.2.2.2	0.55119825708061	.	127400001	127480000	#FFDADA	1	0.625
chr2	127480001	127800000	A.2.2.2.2.1.2.1.1	0.493464052287582	.	127480001	127800000	#FFDADA	1	0.625
chr2	127800001	127960000	A.2.1.1.2.2.2.1.2.2	0.651416122004357	.	127800001	127960000	#FF9191	1	0.75
chr2	127960001	128320000	A.1.1.1.1.2.2.1.1.2	0.990196078431373	.	127960001	128320000	#FF0000	1	1
chr2	128320001	128480000	A.1.1.2.1.2.2.2.1.2.2	0.893246187363834	.	128320001	128480000	#FF0000	1	1
chr2	128480001	128640000	A.1.1.2.1.2.2.2.1.2.1	0.894335511982571	.	128480001	128640000	#FF0000	1	1
chr2	128640001	128960000	A.1.1.1.2.1.1.1.1.2.1	0.981481481481482	.	128640001	128960000	#FF0000	1	1
chr2	128960001	129320000	A.2.1.1.2.2.2.2.1.2	0.649237472766884	.	128960001	129320000	#FF9191	1	0.75
chr2	129320001	129600000	A.2.2.2.2.2.1.1.2.2.2	0.482570806100218	.	129320001	129600000	#FFDADA	1	0.625
chr2	129600001	129760000	B.1.1.2.2.2.2.2.1	0.393246187363834	.	129600001	129760000	#DADAFF	1	0.5
chr2	129760001	130240000	A.2.2.2.2.2.2.2.2	0.474945533769063	.	129760001	130240000	#FFDADA	1	0.625
chr2	130240001	130480000	B.1.1.2.2.2.1.2.2	0.398692810457516	.	130240001	130480000	#DADAFF	1	0.5
chr2	130480001	130800000	B.1.1.1.1.2.2.2.1	0.455337690631808	.	130480001	130800000	#DADAFF	1	0.5
chr2	130880001	131160000	A.1.2.2.1.2.2.1.1.1.1	0.758169934640523	.	130880001	131160000	#FF4848	1	0.875
chr2	131440001	131480000	A.1.2.2.1.2.2.1.1.1.1	0.758169934640523	.	131440001	131480000	#FF4848	1	0.875
chr2	131480001	131640000	A.2.2.1.1.1.1.2.1.2	0.576252723311547	.	131480001	131640000	#FFDADA	1	0.625
chr2	131640001	131800000	A.2.2.2.1.1.2.1	0.515250544662309	.	131640001	131800000	#FFDADA	1	0.625
chr2	131800001	131920000	A.1.2.2.1.2.2.1.1.1.2	0.757080610021787	.	131800001	131920000	#FF4848	1	0.875
chr2	131920001	132000000	B.1.1.1.2.1.1.2	0.452069716775599	.	131920001	132000000	#DADAFF	1	0.5
chr2	132040001	132200000	B.1.1.1.2.1.1.2	0.452069716775599	.	132040001	132200000	#DADAFF	1	0.5
chr2	132200001	132640000	A.2.1.2.2.1.2.2.1.1	0.60239651416122	.	132200001	132640000	#FF9191	1	0.75
chr2	132640001	132760000	B.1.2.2.1.2.2.2.2	0.309368191721133	.	132640001	132760000	#9191FF	1	0.375
chr2	132800001	132840000	B.1.2.2.1.2.2.2.2	0.309368191721133	.	132800001	132840000	#9191FF	1	0.375
chr2	132840001	133040000	B.2.1.2.1.1.2.1.1.2.1.2	0.198257080610022	.	132840001	133040000	#4848FF	1	0.25
chr2	133040001	133280000	B.2.2.1.2.1.1.2.2.2	0.0816993464052288	.	133040001	133280000	#0000FF	1	0.125
chr2	133280001	133480000	B.2.1.1.2.1.2.2.1.1	0.241830065359477	.	133280001	133480000	#4848FF	1	0.25
chr2	133480001	133720000	B.2.1.2.1.1.2.1.1.1.1	0.201525054466231	.	133480001	133720000	#4848FF	1	0.25
chr2	133720001	134080000	B.2.2.1.2.1.1.1.1.1	0.0904139433551198	.	133720001	134080000	#0000FF	1	0.125
chr2	134080001	134280000	B.1.2.2.2.2.2.1.1	0.289760348583878	.	134080001	134280000	#9191FF	1	0.375
chr2	134280001	134640000	B.2.1.2.1.1.2.1.1.1.2	0.200435729847495	.	134280001	134640000	#4848FF	1	0.25
chr2	134640001	134880000	A.2.2.1.2.1.2.1.1.1.1	0.550108932461874	.	134640001	134880000	#FFDADA	1	0.625
chr2	134880001	135120000	A.1.1.2.2.2.1.1.1.1.2	0.87037037037037	.	134880001	135120000	#FF0000	1	1
chr2	135120001	135360000	A.2.1.2.2.1.2.2.2.2	0.599128540305011	.	135120001	135360000	#FF9191	1	0.75
chr2	135360001	135400000	A.2.1.1.2.2.1.1.1	0.660130718954248	.	135360001	135400000	#FF9191	1	0.75
chr2	135440001	135720000	A.2.1.1.2.2.1.1.1	0.660130718954248	.	135440001	135720000	#FF9191	1	0.75
chr2	135720001	135840000	A.2.1.1.2.2.2.1.1.1	0.654684095860566	.	135720001	135840000	#FF9191	1	0.75
chr2	135840001	135920000	A.1.2.1.2.1.2.2.1.2.1	0.800653594771242	.	135840001	135920000	#FF4848	1	0.875
chr2	135920001	136000000	A.2.1.2.1.2.2.2.2.2	0.611111111111111	.	135920001	136000000	#FF9191	1	0.75
chr2	136000001	136200000	A.2.1.2.2.2.2.1.1.1.1.1	0.593681917211329	.	136000001	136200000	#FF9191	1	0.75
chr2	136200001	136600000	A.1.1.2.1.1.1.2.2.2.2	0.930283224400871	.	136200001	136600000	#FF0000	1	1
chr2	136600001	136680000	A.1.2.2.2.2.1.1.2	0.723311546840959	.	136600001	136680000	#FF4848	1	0.875
chr2	136680001	136840000	A.1.1.1.2.1.1.1.2.1	0.979302832244009	.	136680001	136840000	#FF0000	1	1
chr2	136840001	137160000	A.1.1.1.2.1.2.2.1.2	0.967320261437909	.	136840001	137160000	#FF0000	1	1
chr2	137160001	137360000	B.1.1.2.2.2.1.1	0.400871459694989	.	137160001	137360000	#DADAFF	1	0.5
chr2	137360001	137600000	B.2.1.1.2.1.2.1.2	0.242919389978213	.	137360001	137600000	#4848FF	1	0.25
chr2	137600001	137760000	B.2.1.1.2.1.2.2.2.1.2.2	0.237472766884532	.	137600001	137760000	#4848FF	1	0.25
chr2	137760001	138040000	B.2.2.1.2.1.1.2.1.1.1	0.0860566448801743	.	137760001	138040000	#0000FF	1	0.125
chr2	138040001	138480000	B.2.2.2.1.2.2.1.1.2.1.1.1	0.0250544662309368	.	138040001	138480000	#0000FF	1	0.125
chr2	138480001	138600000	B.1.2.2.1.2.2.1.2.1	0.314814814814815	.	138480001	138600000	#9191FF	1	0.375
chr2	138600001	139000000	B.1.2.1.2.1.1.2.1.2	0.35838779956427	.	138600001	139000000	#9191FF	1	0.375
chr2	139000001	139200000	A.2.2.2.1.1.1.2.1.2	0.518518518518518	.	139000001	139200000	#FFDADA	1	0.625
chr2	139200001	139400000	A.1.2.2.1.2.2.1.1.2.2.2.2.1	0.752723311546841	.	139200001	139400000	#FF4848	1	0.875
chr2	139400001	139560000	B.1.1.1.1.1.1.1.1.1.2	0.47276688453159	.	139400001	139560000	#DADAFF	1	0.5
chr2	139560001	140280000	B.2.2.2.2.1.2.2	0.00544662309368192	.	139560001	140280000	#0000FF	1	0.125
chr2	140280001	140560000	B.2.2.2.1.2.2.2.1	0.0185185185185185	.	140280001	140560000	#0000FF	1	0.125
chr2	140560001	140680000	B.2.1.2.1.2.2.2	0.16557734204793	.	140560001	140680000	#4848FF	1	0.25
chr2	140680001	140960000	B.2.2.2.1.2.1.1.2.1.2	0.0337690631808279	.	140680001	140960000	#0000FF	1	0.125
chr2	140960001	141320000	B.2.2.2.2.1.1.1.1.2	0.0130718954248366	.	140960001	141320000	#0000FF	1	0.125
chr2	141320001	141440000	B.1.2.2.1.2.2.1.1	0.315904139433551	.	141320001	141440000	#9191FF	1	0.375
chr2	141440001	141520000	B.2.1.1.2.1.2.2.2.1.1	0.239651416122004	.	141440001	141520000	#4848FF	1	0.25
chr2	141520001	141640000	B.2.1.1.2.1.1.1.1	0.251633986928105	.	141520001	141640000	#4848FF	1	0.25
chr2	141640001	141840000	B.2.2.1.2.2.2.1.2.2.1.1	0.0533769063180828	.	141640001	141840000	#0000FF	1	0.125
chr2	141840001	141960000	B.1.2.2.1.2.2.1.2.2	0.313725490196078	.	141840001	141960000	#9191FF	1	0.375
chr2	141960001	142200000	B.2.1.2.1.1.1.1.2.2	0.212418300653595	.	141960001	142200000	#4848FF	1	0.25
chr2	142200001	142360000	B.1.2.1.1.2.1.2.1.2	0.37363834422658	.	142200001	142360000	#9191FF	1	0.375
chr2	142360001	142560000	B.2.1.2.1.2.2.1.1	0.167755991285403	.	142360001	142560000	#4848FF	1	0.25
chr2	142560001	142640000	B.2.1.2.1.1.1.1.1.2	0.215686274509804	.	142560001	142640000	#4848FF	1	0.25
chr2	142640001	142960000	B.2.2.2.1.2.1.2.2.1	0.0305010893246187	.	142640001	142960000	#0000FF	1	0.125
chr2	142960001	143440000	B.2.2.1.2.2.1.2.1.2.2	0.0588235294117647	.	142960001	143440000	#0000FF	1	0.125
chr2	143440001	143600000	A.2.2.2.1.1.1.2.2.1	0.517429193899782	.	143440001	143600000	#FFDADA	1	0.625
chr2	143600001	143720000	A.1.2.2.1.2.2.1.1.2.1	0.75599128540305	.	143600001	143720000	#FF4848	1	0.875
chr2	143720001	143840000	A.2.2.1.2.2.1.2.2.2.2	0.52723311546841	.	143720001	143840000	#FFDADA	1	0.625
chr2	143840001	144000000	A.1.2.1.2.1.2.2.2.2.2	0.794117647058823	.	143840001	144000000	#FF4848	1	0.875
chr2	144000001	144200000	A.2.2.1.2.2.1.2.2.2.1	0.528322440087146	.	144000001	144200000	#FFDADA	1	0.625
chr2	144200001	144680000	A.2.2.1.2.2.1.1.1	0.53921568627451	.	144200001	144680000	#FFDADA	1	0.625
chr2	144680001	144920000	A.1.2.2.1.2.2.1.2.1	0.750544662309368	.	144680001	144920000	#FF4848	1	0.875
chr2	144920001	145160000	A.1.1.2.1.1.1.2.1.1	0.935729847494553	.	144920001	145160000	#FF0000	1	1
chr2	145160001	145320000	A.2.1.2.1.2.2.1.1.2	0.623093681917211	.	145160001	145320000	#FF9191	1	0.75
chr2	145320001	145920000	B.2.1.1.2.1.2.1.1.2	0.24400871459695	.	145320001	145920000	#4848FF	1	0.25
chr2	145920001	146080000	B.2.1.2.1.1.2.1.1.2.1.1	0.199346405228758	.	145920001	146080000	#4848FF	1	0.25
chr2	146080001	146320000	B.1.2.2.2.2.2.1.2.1	0.288671023965142	.	146080001	146320000	#9191FF	1	0.375
chr2	146320001	146600000	B.1.1.1.2.1.2.2.2.1	0.442265795206972	.	146320001	146600000	#DADAFF	1	0.5
chr2	146600001	146800000	B.2.2.1.2.2.1.1.1.1	0.0664488017429194	.	146600001	146800000	#0000FF	1	0.125
chr2	146800001	147120000	B.2.2.2.1.2.2.1.1.2.1.2	0.0228758169934641	.	146800001	147120000	#0000FF	1	0.125
chr2	147120001	147440000	B.2.2.2.1.2.1.2.2.2.2	0.028322440087146	.	147120001	147440000	#0000FF	1	0.125
chr2	147440001	147760000	B.2.2.1.2.1.1.1.2.2	0.0871459694989107	.	147440001	147760000	#0000FF	1	0.125
chr2	147760001	148080000	A.2.2.2.2.1.2.1.2.1.1	0.492374727668845	.	147760001	148080000	#FFDADA	1	0.625
chr2	148080001	148320000	B.1.1.2.2.2.2.1.2.1.2	0.395424836601307	.	148080001	148320000	#DADAFF	1	0.5
chr2	148320001	148440000	A.2.2.1.2.2.1.2.1.2.2.1	0.533769063180828	.	148320001	148440000	#FFDADA	1	0.625
chr2	148440001	148680000	B.1.1.2.1.2.2.1.2	0.418300653594771	.	148440001	148680000	#DADAFF	1	0.5
chr2	148680001	149000000	A.1.2.1.2.1.2.2.2.1.1	0.798474945533769	.	148680001	149000000	#FF4848	1	0.875
chr2	149000001	149240000	A.2.1.2.2.1.2.2.2.1	0.600217864923747	.	149000001	149240000	#FF9191	1	0.75
chr2	149240001	149520000	A.1.2.1.1.2.1.2.2.2.1	0.830065359477124	.	149240001	149520000	#FF4848	1	0.875
chr2	149520001	149640000	A.2.1.1.2.2.2.1.2.1	0.652505446623094	.	149520001	149640000	#FF9191	1	0.75
chr2	149640001	149720000	A.2.1.2.1.2.2.1.1.1	0.624183006535948	.	149640001	149720000	#FF9191	1	0.75
chr2	149760001	149880000	A.2.1.2.1.2.2.1.1.1	0.624183006535948	.	149760001	149880000	#FF9191	1	0.75
chr2	149880001	150160000	A.1.2.2.1.2.2.1.2.2.2	0.748366013071895	.	149880001	150160000	#FF4848	1	0.875
chr2	150160001	150440000	A.2.2.2.1.1.1.2.2.2	0.516339869281046	.	150160001	150440000	#FFDADA	1	0.625
chr2	150440001	150680000	B.2.1.2.1.1.2.1.2.1	0.196078431372549	.	150440001	150680000	#4848FF	1	0.25
chr2	150680001	150920000	B.2.2.1.2.2.2.1.2.1	0.0544662309368192	.	150680001	150920000	#0000FF	1	0.125
chr2	150920001	151240000	B.2.2.1.2.2.1.2.1.1	0.0610021786492375	.	150920001	151240000	#0000FF	1	0.125
chr2	151240001	151640000	B.2.1.2.1.1.2.2.2.2.2.2	0.188453159041394	.	151240001	151640000	#4848FF	1	0.25
chr2	151640001	152120000	B.1.2.2.2.1.1.2.1	0.306100217864924	.	151640001	152120000	#9191FF	1	0.375
chr2	152120001	152360000	A.1.2.1.2.1.2.1.1.1	0.810457516339869	.	152120001	152360000	#FF4848	1	0.875
chr2	152360001	152600000	A.1.2.1.2.1.2.2.2.2.1	0.79520697167756	.	152360001	152600000	#FF4848	1	0.875
chr2	152600001	152840000	A.1.1.2.1.1.1.2.2.2.1	0.931372549019608	.	152600001	152840000	#FF0000	1	1
chr2	152840001	153040000	A.1.1.2.2.2.1.1.1.2	0.869281045751634	.	152840001	153040000	#FF0000	1	1
chr2	153040001	153160000	A.2.1.1.1.1.1.1.1.1.2	0.713507625272331	.	153040001	153160000	#FF9191	1	0.75
chr2	153160001	153400000	A.1.1.1.2.1.2.2.2.2	0.964052287581699	.	153160001	153400000	#FF0000	1	1
chr2	153400001	153600000	A.1.2.1.1.2.1.2.1.1.1	0.83442265795207	.	153400001	153600000	#FF4848	1	0.875
chr2	153600001	153960000	B.2.1.1.2.1.2.2.1.2	0.240740740740741	.	153600001	153960000	#4848FF	1	0.25
chr2	153960001	154280000	B.2.2.1.2.1.2.2.2.1.2	0.0697167755991285	.	153960001	154280000	#0000FF	1	0.125
chr2	154280001	154400000	B.1.2.2.1.2.2.2.1.1.2	0.311546840958606	.	154280001	154400000	#9191FF	1	0.375
chr2	154400001	154640000	B.2.2.2.1.2.2.1.1.1.2	0.0261437908496732	.	154400001	154640000	#0000FF	1	0.125
chr2	154640001	154920000	B.2.2.2.2.1.2.1.2	0.0065359477124183	.	154640001	154920000	#0000FF	1	0.125
chr2	154920001	155240000	B.2.2.2.2.1.1.1.2.1	0.0119825708061002	.	154920001	155240000	#0000FF	1	0.125
chr2	155240001	155440000	B.2.1.1.2.1.2.2.2.1.2.1	0.238562091503268	.	155240001	155440000	#4848FF	1	0.25
chr2	155440001	155800000	B.2.2.1.2.1.1.1.2.1	0.0882352941176471	.	155440001	155800000	#0000FF	1	0.125
chr2	155800001	155920000	B.1.2.1.2.1.2.2.2.1	0.349673202614379	.	155800001	155920000	#9191FF	1	0.375
chr2	155920001	156080000	A.2.2.2.2.1.2.1.2.1.2	0.491285403050109	.	155920001	156080000	#FFDADA	1	0.625
chr2	156080001	156240000	B.1.2.2.1.2.1.1	0.318082788671024	.	156080001	156240000	#9191FF	1	0.375
chr2	156240001	156400000	B.2.1.2.1.1.1.1.2.1.2	0.213507625272331	.	156240001	156400000	#4848FF	1	0.25
chr2	156400001	156760000	B.2.2.2.1.2.2.1.1.2.1.1.2	0.0239651416122004	.	156400001	156760000	#0000FF	1	0.125
chr2	156760001	157200000	B.2.1.1.2.1.1.2.2	0.246187363834423	.	156760001	157200000	#4848FF	1	0.25
chr2	157200001	157440000	A.1.2.1.1.2.1.2.1.1.2	0.833333333333333	.	157200001	157440000	#FF4848	1	0.875
chr2	157440001	157640000	B.1.2.2.1.1.1.1.2	0.331154684095861	.	157440001	157640000	#9191FF	1	0.375
chr2	157640001	157920000	B.2.1.2.1.1.2.1.1.2.2	0.197167755991285	.	157640001	157920000	#4848FF	1	0.25
chr2	157920001	158160000	B.1.1.2.2.2.2.1.2.1.1	0.396514161220044	.	157920001	158160000	#DADAFF	1	0.5
chr2	158160001	158360000	A.1.2.2.1.2.2.1.1.2.2.1	0.754901960784314	.	158160001	158360000	#FF4848	1	0.875
chr2	158360001	158960000	B.1.2.1.2.1.1.2.1.1	0.359477124183007	.	158360001	158960000	#9191FF	1	0.375
chr2	158960001	159120000	B.1.2.1.1.2.1.2.1.1	0.374727668845316	.	158960001	159120000	#9191FF	1	0.375
chr2	159120001	159280000	B.1.2.2.1.2.2.2.1.2	0.310457516339869	.	159120001	159280000	#9191FF	1	0.375
chr2	159280001	159520000	A.2.2.1.1.2.1.1.1.1.1	0.569716775599129	.	159280001	159520000	#FFDADA	1	0.625
chr2	159520001	159720000	B.1.1.2.1.2.2.2.2.2.2	0.413943355119826	.	159520001	159720000	#DADAFF	1	0.5
chr2	159720001	160040000	A.1.2.2.1.2.2.1.2.2.1	0.749455337690632	.	159720001	160040000	#FF4848	1	0.875
chr2	160040001	160200000	A.1.2.1.2.1.2.1.1.2.2.2	0.80718954248366	.	160040001	160200000	#FF4848	1	0.875
chr2	160200001	160560000	A.1.1.1.1.2.2.1.2.2	0.9880174291939	.	160200001	160560000	#FF0000	1	1
chr2	160560001	160840000	A.1.1.1.1.2.2.1.1.1	0.991285403050109	.	160560001	160840000	#FF0000	1	1
chr2	160840001	161240000	B.1.1.1.1.1.1.1.1.2	0.471677559912854	.	160840001	161240000	#DADAFF	1	0.5
chr2	161240001	161400000	B.1.1.2.2.2.2.1.1	0.39760348583878	.	161240001	161400000	#DADAFF	1	0.5
chr2	161400001	161560000	B.2.1.1.2.1.1.1.2.2	0.249455337690632	.	161400001	161560000	#4848FF	1	0.25
chr2	161560001	161920000	B.1.2.2.2.1.1.2.2	0.305010893246187	.	161560001	161920000	#9191FF	1	0.375
chr2	161920001	162040000	A.1.1.2.2.2.1.2.1.2.2	0.863834422657952	.	161920001	162040000	#FF0000	1	1
chr2	162040001	162280000	A.1.2.2.1.2.1.1	0.762527233115468	.	162040001	162280000	#FF4848	1	0.875
chr2	162280001	162480000	B.1.2.2.1.2.2.2.1.1.1	0.312636165577342	.	162280001	162480000	#9191FF	1	0.375
chr2	162480001	162800000	B.2.2.1.2.2.1.2.1.2.1	0.0599128540305011	.	162480001	162800000	#0000FF	1	0.125
chr2	162800001	163240000	A.2.2.2.2.1.2.2.2	0.4880174291939	.	162800001	163240000	#FFDADA	1	0.625
chr2	163240001	163680000	B.2.2.2.1.2.1.1.1.1.1	0.0381263616557734	.	163240001	163680000	#0000FF	1	0.125
chr2	163680001	163960000	B.2.2.1.2.2.2.1.2.2.1.2	0.0522875816993464	.	163680001	163960000	#0000FF	1	0.125
chr2	163960001	164320000	B.2.2.2.1.2.1.1.1.1.2	0.037037037037037	.	163960001	164320000	#0000FF	1	0.125
chr2	164320001	164480000	B.2.1.2.1.2.1.2.1.1.2.1	0.175381263616558	.	164320001	164480000	#4848FF	1	0.25
chr2	164480001	164600000	B.2.1.2.1.1.1.1.1.1	0.21677559912854	.	164480001	164600000	#4848FF	1	0.25
chr2	164600001	165000000	B.2.2.2.1.2.2.1.1.2.2	0.0217864923747277	.	164600001	165000000	#0000FF	1	0.125
chr2	165000001	165200000	B.2.2.1.2.2.1.1.1.2.1	0.065359477124183	.	165000001	165200000	#0000FF	1	0.125
chr2	165200001	165560000	B.2.2.1.2.2.1.1.1.2.2	0.0642701525054466	.	165200001	165560000	#0000FF	1	0.125
chr2	165560001	165760000	B.1.2.2.1.1.2.2.1.2	0.320261437908497	.	165560001	165760000	#9191FF	1	0.375
chr2	165760001	166400000	B.2.2.1.2.1.2.2.2.1.1	0.0708061002178649	.	165760001	166400000	#0000FF	1	0.125
chr2	166400001	166680000	B.1.2.1.2.1.1.1.2.1.2	0.361655773420479	.	166400001	166680000	#9191FF	1	0.375
chr2	166680001	166840000	A.2.2.1.2.2.1.2.1.2.2.2	0.532679738562091	.	166680001	166840000	#FFDADA	1	0.625
chr2	166840001	167040000	B.2.1.1.2.2.2.2.1.2.1.1	0.223311546840959	.	166840001	167040000	#4848FF	1	0.25
chr2	167040001	167360000	B.2.2.1.2.2.1.2.2.1	0.0577342047930283	.	167040001	167360000	#0000FF	1	0.125
chr2	167360001	167680000	B.2.2.2.1.2.1.1.2.1.1	0.0348583877995643	.	167360001	167680000	#0000FF	1	0.125
chr2	167680001	167800000	B.2.2.1.2.1.2.1.2.1.2	0.0751633986928105	.	167680001	167800000	#0000FF	1	0.125
chr2	167800001	167960000	B.2.2.1.2.2.2.1.1	0.0555555555555556	.	167800001	167960000	#0000FF	1	0.125
chr2	167960001	168320000	B.2.2.2.1.2.1.1.2.2	0.0326797385620915	.	167960001	168320000	#0000FF	1	0.125
chr2	168320001	168600000	B.2.2.2.1.2.2.1.2.1	0.0206971677559913	.	168320001	168600000	#0000FF	1	0.125
chr2	168600001	168800000	B.2.1.1.2.2.2.2.1.1.2	0.224400871459695	.	168600001	168800000	#4848FF	1	0.25
chr2	168800001	169040000	B.1.2.1.2.1.1.1.2.1.1	0.362745098039216	.	168800001	169040000	#9191FF	1	0.375
chr2	169040001	169240000	A.2.2.2.2.2.2.1.1.2	0.478213507625272	.	169040001	169240000	#FFDADA	1	0.625
chr2	169240001	169520000	A.1.2.1.1.2.1.2.2.2.2	0.828976034858388	.	169240001	169520000	#FF4848	1	0.875
chr2	169520001	169800000	A.2.1.1.2.2.1.1.2.2	0.657952069716776	.	169520001	169800000	#FF9191	1	0.75
chr2	169800001	170280000	A.2.2.1.2.2.1.1.2.1	0.538126361655773	.	169800001	170280000	#FFDADA	1	0.625
chr2	170280001	170600000	A.1.1.2.1.1.1.1.2	0.93681917211329	.	170280001	170600000	#FF0000	1	1
chr2	170600001	171000000	A.1.1.1.2.1.2.2.2.1.1	0.966230936819172	.	170600001	171000000	#FF0000	1	1
chr2	171000001	171440000	A.1.1.2.2.2.2.1.2	0.859477124183007	.	171000001	171440000	#FF0000	1	1
chr2	171440001	171520000	A.2.2.2.1.2.1.1.1.2.1	0.5119825708061	.	171440001	171520000	#FFDADA	1	0.625
chr2	171520001	171760000	A.2.1.1.1.1.1.2.2.2	0.703703703703704	.	171520001	171760000	#FF9191	1	0.75
chr2	171760001	172040000	A.1.1.1.1.2.2.2.2.1	0.985838779956427	.	171760001	172040000	#FF0000	1	1
chr2	172040001	172160000	A.1.1.2.1.2.2.1.1.1.2	0.901960784313726	.	172040001	172160000	#FF0000	1	1
chr2	172160001	172280000	A.1.1.1.2.1.1.2.2.2.2	0.970588235294118	.	172160001	172280000	#FF0000	1	1
chr2	172280001	172360000	A.1.1.2.2.2.2.2.1.1	0.85838779956427	.	172280001	172360000	#FF0000	1	1
chr2	172360001	172680000	A.1.1.1.2.1.1.1.1.2.2	0.980392156862745	.	172360001	172680000	#FF0000	1	1
chr2	172680001	172800000	A.1.2.1.1.1.2.1.1	0.845315904139434	.	172680001	172800000	#FF4848	1	0.875
chr2	172800001	173000000	A.1.1.2.2.2.2.2.2.2	0.855119825708061	.	172800001	173000000	#FF0000	1	1
chr2	173000001	173480000	A.2.1.1.2.2.1.2.1	0.656862745098039	.	173000001	173480000	#FF9191	1	0.75
chr2	173480001	173600000	A.2.1.2.2.2.2.1.2.2	0.584967320261438	.	173480001	173600000	#FF9191	1	0.75
chr2	173600001	173920000	A.2.1.2.2.2.2.1.1.2.2	0.588235294117647	.	173600001	173920000	#FF9191	1	0.75
chr2	173920001	174080000	A.2.1.1.1.2.2.1.1.1	0.684095860566449	.	173920001	174080000	#FF9191	1	0.75
chr2	174080001	174280000	A.1.2.2.2.2.1.1.1.2	0.724400871459695	.	174080001	174280000	#FF4848	1	0.875
chr2	174280001	174480000	A.2.2.2.1.2.1.1.1.1	0.513071895424837	.	174280001	174480000	#FFDADA	1	0.625
chr2	174480001	174720000	A.2.1.2.2.2.2.1.1.2.1	0.589324618736383	.	174480001	174720000	#FF9191	1	0.75
chr2	174720001	174840000	A.1.2.1.2.2.1.1.2.2	0.789760348583878	.	174720001	174840000	#FF4848	1	0.875
chr2	174840001	175240000	A.1.1.1.2.1.2.2.2.1.2	0.965141612200436	.	174840001	175240000	#FF0000	1	1
chr2	175240001	175560000	A.1.1.1.2.1.1.1.1.1.2	0.982570806100218	.	175240001	175560000	#FF0000	1	1
chr2	175560001	175640000	A.2.1.2.1.1.1.2.2.2.1	0.636165577342048	.	175560001	175640000	#FF9191	1	0.75
chr2	175640001	175920000	A.2.2.1.1.1.1.1.1.1	0.581699346405229	.	175640001	175920000	#FFDADA	1	0.625
chr2	175920001	176080000	A.2.1.1.1.1.1.1.1.1.1.1	0.715686274509804	.	175920001	176080000	#FF9191	1	0.75
chr2	176080001	176200000	B.1.1.1.1.1.2.1	0.466230936819172	.	176080001	176200000	#DADAFF	1	0.5
chr2	176200001	176480000	B.1.2.2.1.1.2.1	0.323529411764706	.	176200001	176480000	#9191FF	1	0.375
chr2	176480001	176760000	B.1.2.1.1.2.2.2.2	0.366013071895425	.	176480001	176760000	#9191FF	1	0.375
chr2	176760001	176880000	A.2.2.1.2.1.2.2.1.1	0.544662309368192	.	176760001	176880000	#FFDADA	1	0.625
chr2	176880001	177120000	A.2.2.2.1.2.1.2.1	0.506535947712418	.	176880001	177120000	#FFDADA	1	0.625
chr2	177120001	177280000	A.2.1.2.2.2.2.1.1.1.2.2	0.59041394335512	.	177120001	177280000	#FF9191	1	0.75
chr2	177280001	177520000	A.2.2.1.2.1.2.2.2.1	0.542483660130719	.	177280001	177520000	#FFDADA	1	0.625
chr2	177520001	177760000	A.2.2.1.1.1.1.1.2.2	0.57843137254902	.	177520001	177760000	#FFDADA	1	0.625
chr2	177760001	177880000	A.2.1.1.2.2.2.1.1.2	0.65359477124183	.	177760001	177880000	#FF9191	1	0.75
chr2	177880001	178040000	A.2.1.2.1.1.1.2.1.2.2.2	0.640522875816993	.	177880001	178040000	#FF9191	1	0.75
chr2	178040001	178160000	A.1.1.2.2.2.2.2.1.2	0.857298474945534	.	178040001	178160000	#FF0000	1	1
chr2	178160001	178640000	A.1.1.2.1.1.2.1.1.1	0.929193899782135	.	178160001	178640000	#FF0000	1	1
chr2	178640001	178920000	B.1.2.1.1.2.2.1	0.368191721132898	.	178640001	178920000	#9191FF	1	0.375
chr2	178920001	179240000	A.2.1.2.2.2.2.1.1.1.2.1	0.591503267973856	.	178920001	179240000	#FF9191	1	0.75
chr2	179240001	179440000	A.1.1.2.2.2.1.2.1.2.1	0.864923747276688	.	179240001	179440000	#FF0000	1	1
chr2	179440001	179560000	A.1.2.2.1.2.2.1.1.2.2.2.1	0.753812636165577	.	179440001	179560000	#FF4848	1	0.875
chr2	179560001	179840000	A.1.2.2.1.2.2.2.1	0.747276688453159	.	179560001	179840000	#FF4848	1	0.875
chr2	179840001	180000000	A.1.2.1.2.1.2.2.2.1.2.1	0.797385620915033	.	179840001	180000000	#FF4848	1	0.875
chr2	180000001	180200000	A.2.1.2.1.2.2.1.2.1.2	0.620915032679739	.	180000001	180200000	#FF9191	1	0.75
chr2	180200001	180760000	B.2.1.2.1.1.2.2.2.2.2.1	0.189542483660131	.	180200001	180760000	#4848FF	1	0.25
chr2	180760001	180920000	B.1.1.1.1.1.1.1.2	0.470588235294118	.	180760001	180920000	#DADAFF	1	0.5
chr2	180920001	181400000	B.2.2.1.2.1.2.1.1.1	0.0806100217864924	.	180920001	181400000	#0000FF	1	0.125
chr2	181400001	181600000	B.2.1.2.1.1.1.2.2.1.1.1	0.209150326797386	.	181400001	181600000	#4848FF	1	0.25
chr2	181600001	181800000	B.2.1.1.2.2.1.1.2.2.1.1	0.23202614379085	.	181600001	181800000	#4848FF	1	0.25
chr2	181800001	181960000	A.2.2.1.2.2.1.2.1.2.1	0.534858387799564	.	181800001	181960000	#FFDADA	1	0.625
chr2	181960001	182160000	A.1.1.2.1.1.1.2.1.2.2	0.933551198257081	.	181960001	182160000	#FF0000	1	1
chr2	182160001	182360000	A.1.1.2.1.1.1.2.1.2.1	0.934640522875817	.	182160001	182360000	#FF0000	1	1
chr2	182360001	182600000	A.2.1.2.1.2.2.1.2.1.1	0.622004357298475	.	182360001	182600000	#FF9191	1	0.75
chr2	182600001	182680000	B.1.1.1.2.1.2.2.1.2.1	0.444444444444444	.	182600001	182680000	#DADAFF	1	0.5
chr2	182680001	182880000	A.2.2.1.2.2.1.2.2.1.1	0.531590413943355	.	182680001	182880000	#FFDADA	1	0.625
chr2	182880001	183080000	B.1.2.1.1.2.1.1.1.2	0.377995642701525	.	182880001	183080000	#9191FF	1	0.375
chr2	183080001	183560000	B.2.1.2.1.1.2.2.1.1	0.193899782135076	.	183080001	183560000	#4848FF	1	0.25
chr2	183560001	183840000	A.2.1.1.2.2.1.1.2.1	0.659041394335512	.	183560001	183840000	#FF9191	1	0.75
chr2	183840001	184080000	A.1.2.1.2.1.2.2.2.1.2.2	0.796296296296296	.	183840001	184080000	#FF4848	1	0.875
chr2	184080001	184440000	B.2.1.2.1.1.2.2.2.2.1	0.190631808278867	.	184080001	184440000	#4848FF	1	0.25
chr2	184440001	184760000	B.2.1.2.1.2.1.1.1.2.2.1	0.181917211328976	.	184440001	184760000	#4848FF	1	0.25
chr2	184760001	184960000	B.1.1.1.2.1.2.1.1	0.450980392156863	.	184760001	184960000	#DADAFF	1	0.5
chr2	184960001	185240000	B.2.2.1.2.1.2.1.2.1.1.1	0.0773420479302832	.	184960001	185240000	#0000FF	1	0.125
chr2	185240001	185360000	B.1.2.1.1.2.1.2.2.2.1.1	0.371459694989107	.	185240001	185360000	#9191FF	1	0.375
chr2	185360001	185520000	B.1.2.2.1.1.1.1.1.1.2	0.333333333333333	.	185360001	185520000	#9191FF	1	0.375
chr2	185520001	185720000	B.1.2.1.1.2.1.2.2.2.2	0.369281045751634	.	185520001	185720000	#9191FF	1	0.375
chr2	185720001	185800000	B.1.2.1.1.2.1.2.2.2.1.2	0.37037037037037	.	185720001	185800000	#9191FF	1	0.375
chr2	185800001	186000000	B.2.2.1.2.1.2.1.2.2	0.0740740740740741	.	185800001	186000000	#0000FF	1	0.125
chr2	186000001	186160000	B.2.1.2.1.1.1.2.2.1.2.1.2	0.205882352941176	.	186000001	186160000	#4848FF	1	0.25
chr2	186160001	186840000	B.2.2.2.2.1.1.1.2.2	0.0108932461873638	.	186160001	186840000	#0000FF	1	0.125
chr2	186840001	187360000	B.1.1.2.1.1.1.1	0.431372549019608	.	186840001	187360000	#DADAFF	1	0.5
chr2	187360001	187520000	A.1.2.2.1.2.2.2.2.2.1.2	0.74400871459695	.	187360001	187520000	#FF4848	1	0.875
chr2	187520001	188000000	B.1.2.2.1.1.2.2.1.1.2	0.321350762527233	.	187520001	188000000	#9191FF	1	0.375
chr2	188000001	188160000	B.1.2.1.1.2.1.2.2.1	0.372549019607843	.	188000001	188160000	#9191FF	1	0.375
chr2	188160001	188360000	B.1.1.1.2.1.2.1.2.1.1	0.449891067538126	.	188160001	188360000	#DADAFF	1	0.5
chr2	188360001	188760000	B.2.1.2.1.1.2.2.1.2	0.19281045751634	.	188360001	188760000	#4848FF	1	0.25
chr2	188760001	188960000	B.1.2.1.2.1.2.1.2.2	0.351851851851852	.	188760001	188960000	#9191FF	1	0.375
chr2	188960001	189040000	B.1.2.1.2.1.2.1.1.2.1	0.355119825708061	.	188960001	189040000	#9191FF	1	0.375
chr2	189040001	189560000	B.2.2.2.1.2.1.1.1.2	0.0359477124183007	.	189040001	189560000	#0000FF	1	0.125
chr2	189560001	189720000	B.2.1.2.1.2.1.2.1.1.1	0.176470588235294	.	189560001	189720000	#4848FF	1	0.25
chr2	189720001	189880000	B.2.1.2.1.1.1.2.2.2.2	0.202614379084967	.	189720001	189880000	#4848FF	1	0.25
chr2	189880001	190000000	B.1.2.1.2.1.2.1.1.2.2	0.354030501089325	.	189880001	190000000	#9191FF	1	0.375
chr2	190000001	190280000	B.2.1.2.1.1.1.2.2.1.2.1.1	0.206971677559913	.	190000001	190280000	#4848FF	1	0.25
chr2	190280001	190520000	A.2.1.2.2.1.2.1.1	0.605664488017429	.	190280001	190520000	#FF9191	1	0.75
chr2	190520001	190920000	A.1.1.2.1.1.2.1.2.1	0.925925925925926	.	190520001	190920000	#FF0000	1	1
chr2	190920001	191160000	A.1.2.1.1.2.1.2.2.1	0.831154684095861	.	190920001	191160000	#FF4848	1	0.875
chr2	191160001	191360000	A.1.1.1.2.1.1.2.1.1	0.9760348583878	.	191160001	191360000	#FF0000	1	1
chr2	191360001	191600000	A.1.1.1.1.1.2.2.2	0.996732026143791	.	191360001	191600000	#FF0000	1	1
chr2	191600001	191880000	A.1.1.1.1.2.2.1.2.1	0.989106753812636	.	191600001	191880000	#FF0000	1	1
chr2	191880001	192080000	A.1.2.2.1.2.1.2.2.1	0.760348583877996	.	191880001	192080000	#FF4848	1	0.875
chr2	192080001	192440000	A.2.2.1.1.2.1.1.2	0.566448801742919	.	192080001	192440000	#FFDADA	1	0.625
chr2	192440001	192560000	A.1.2.1.2.1.2.1.2.2	0.803921568627451	.	192440001	192560000	#FF4848	1	0.875
chr2	192560001	192800000	A.2.1.2.2.1.2.1.2.2	0.603485838779956	.	192560001	192800000	#FF9191	1	0.75
chr2	192800001	193040000	A.2.2.1.2.2.1.2.2.1.2.2	0.529411764705882	.	192800001	193040000	#FFDADA	1	0.625
chr2	193040001	193880000	B.2.2.2.1.2.2.1.2.2	0.0196078431372549	.	193040001	193880000	#0000FF	1	0.125
chr2	193880001	194160000	B.2.2.1.2.1.2.1.1.2.2	0.0784313725490196	.	193880001	194160000	#0000FF	1	0.125
chr2	194160001	194280000	B.2.1.2.1.1.1.2.2.2.1	0.203703703703704	.	194160001	194280000	#4848FF	1	0.25
chr2	194280001	194440000	B.2.1.2.1.1.1.2.2.1.2.2	0.20479302832244	.	194280001	194440000	#4848FF	1	0.25
chr2	194440001	194520000	B.2.1.1.2.2.2.1.1	0.227668845315904	.	194440001	194520000	#4848FF	1	0.25
chr2	194520001	194720000	B.2.2.1.2.1.2.1.1.2.1	0.079520697167756	.	194520001	194720000	#0000FF	1	0.125
chr2	194720001	194880000	B.2.1.1.2.2.2.2.1.2.2	0.221132897603486	.	194720001	194880000	#4848FF	1	0.25
chr2	194880001	195040000	B.1.2.2.1.1.1.1.1.1.1	0.33442265795207	.	194880001	195040000	#9191FF	1	0.375
chr2	195040001	195280000	B.2.1.1.2.2.2.2.1.2.1.2	0.222222222222222	.	195040001	195280000	#4848FF	1	0.25
chr2	195280001	195400000	B.1.2.2.1.1.1.2.2.1.2	0.325708061002179	.	195280001	195400000	#9191FF	1	0.375
chr2	195400001	195800000	B.2.2.1.2.2.1.1.2.1	0.0631808278867102	.	195400001	195800000	#0000FF	1	0.125
chr2	195800001	196000000	B.2.1.2.1.1.1.2.2.1.1.2	0.208061002178649	.	195800001	196000000	#4848FF	1	0.25
chr2	196000001	196160000	B.2.1.2.1.2.1.1.1.1.2	0.185185185185185	.	196000001	196160000	#4848FF	1	0.25
chr2	196160001	196320000	B.1.1.2.1.2.2.2.2.1	0.416122004357298	.	196160001	196320000	#DADAFF	1	0.5
chr2	196320001	196560000	A.2.1.1.1.1.1.1.2.2	0.708061002178649	.	196320001	196560000	#FF9191	1	0.75
chr2	196560001	196920000	B.1.2.1.1.2.1.1.2.2	0.375816993464052	.	196560001	196920000	#9191FF	1	0.375
chr2	196920001	197120000	A.1.2.1.1.2.1.2.1.2	0.832244008714597	.	196920001	197120000	#FF4848	1	0.875
chr2	197120001	197320000	A.1.1.2.2.2.1.1.2.2	0.867102396514161	.	197120001	197320000	#FF0000	1	1
chr2	197320001	197560000	A.2.1.1.1.1.1.1.1.2.2	0.710239651416122	.	197320001	197560000	#FF9191	1	0.75
chr2	197560001	197640000	A.2.1.1.1.1.1.1.1.1.1.2	0.714596949891068	.	197560001	197640000	#FF9191	1	0.75
chr2	197640001	198000000	A.1.1.2.1.1.2.1.1.2.2	0.927015250544662	.	197640001	198000000	#FF0000	1	1
chr2	198000001	198200000	A.1.1.2.1.1.1.1.1.2	0.937908496732026	.	198000001	198200000	#FF0000	1	1
chr2	198200001	198280000	A.1.2.2.1.2.1.2.1	0.761437908496732	.	198200001	198280000	#FF4848	1	0.875
chr2	198280001	198400000	A.1.1.2.1.2.2.2.2.1	0.892156862745098	.	198280001	198400000	#FF0000	1	1
chr2	198400001	199000000	A.1.2.1.1.2.1.1	0.835511982570806	.	198400001	199000000	#FF4848	1	0.875
chr2	199000001	199240000	B.1.1.1.2.1.2.1.2.1.2	0.44880174291939	.	199000001	199240000	#DADAFF	1	0.5
chr2	199240001	199560000	B.2.1.2.1.2.1.1.1.2.1.2	0.183006535947712	.	199240001	199560000	#4848FF	1	0.25
chr2	199560001	199720000	B.2.1.1.2.2.1.1.2.1.2	0.233115468409586	.	199560001	199720000	#4848FF	1	0.25
chr2	199720001	199800000	B.1.2.1.2.1.2.1.1.1	0.356209150326797	.	199720001	199800000	#9191FF	1	0.375
chr2	199800001	199880000	B.1.2.2.1.1.1.2.2.2	0.324618736383442	.	199800001	199880000	#9191FF	1	0.375
chr2	199880001	199960000	B.1.2.2.1.1.1.2.2.1.1	0.326797385620915	.	199880001	199960000	#9191FF	1	0.375
chr2	199960001	200280000	B.2.1.2.1.1.1.2.1.2	0.210239651416122	.	199960001	200280000	#4848FF	1	0.25
chr2	200280001	200720000	B.1.2.1.2.1.1.1.2.2	0.360566448801743	.	200280001	200720000	#9191FF	1	0.375
chr2	200720001	200880000	A.2.1.2.1.2.2.2.2.1.2.1	0.613289760348584	.	200720001	200880000	#FF9191	1	0.75
chr2	200880001	201160000	A.2.2.2.2.2.2.2.1	0.4760348583878	.	200880001	201160000	#FFDADA	1	0.625
chr2	201160001	201440000	A.1.2.2.1.2.2.2.2.1	0.746187363834423	.	201160001	201440000	#FF4848	1	0.875
chr2	201440001	201680000	A.1.2.2.1.2.1.2.2.2	0.759259259259259	.	201440001	201680000	#FF4848	1	0.875
chr2	201680001	201840000	A.1.1.2.1.2.2.2.2.2	0.891067538126362	.	201680001	201840000	#FF0000	1	1
chr2	201840001	202000000	A.1.1.1.2.1.1.2.2.2.1	0.971677559912854	.	201840001	202000000	#FF0000	1	1
chr2	202000001	202360000	A.1.1.1.1.2.2.2.2.2	0.984749455337691	.	202000001	202360000	#FF0000	1	1
chr2	202360001	202680000	A.1.2.1.2.1.1.1.2.1	0.815904139433551	.	202360001	202680000	#FF4848	1	0.875
chr2	202680001	203080000	A.1.1.2.2.2.2.1.1	0.860566448801743	.	202680001	203080000	#FF0000	1	1
chr2	203080001	203840000	A.1.1.1.1.1.1	1	.	203080001	203840000	#FF0000	1	1
chr2	203840001	203920000	A.1.2.1.2.2.1.1.2.1	0.790849673202614	.	203840001	203920000	#FF4848	1	0.875
chr2	203920001	204000000	A.1.2.1.2.2.1.1.1.2	0.791938997821351	.	203920001	204000000	#FF4848	1	0.875
chr2	204000001	204280000	A.1.1.2.1.1.1.1.1.1	0.938997821350762	.	204000001	204280000	#FF0000	1	1
chr2	204280001	204400000	A.1.2.1.2.1.1.1.1.1.2.1.2	0.81917211328976	.	204280001	204400000	#FF4848	1	0.875
chr2	204400001	204520000	A.2.1.1.1.2.2.2.1	0.68082788671024	.	204400001	204520000	#FF9191	1	0.75
chr2	204520001	204720000	A.1.2.1.2.1.1.1.1.1.2.1.1	0.820261437908497	.	204520001	204720000	#FF4848	1	0.875
chr2	204720001	205080000	A.2.2.1.1.1.1.1.1.2	0.580610021786492	.	204720001	205080000	#FFDADA	1	0.625
chr2	205080001	205520000	B.2.1.1.2.2.1.2	0.228758169934641	.	205080001	205520000	#4848FF	1	0.25
chr2	205520001	205600000	B.1.2.2.1.1.1.2.1.2	0.327886710239651	.	205520001	205600000	#9191FF	1	0.375
chr2	205600001	205800000	B.2.1.1.2.2.2.2.2.2	0.217864923747277	.	205600001	205800000	#4848FF	1	0.25
chr2	205800001	206160000	B.2.1.2.1.2.1.2.2.1.2	0.169934640522876	.	205800001	206160000	#4848FF	1	0.25
chr2	206160001	206520000	B.1.2.1.2.1.1.1.1.1	0.364923747276688	.	206160001	206520000	#9191FF	1	0.375
chr2	206520001	206840000	A.2.1.2.1.2.2.2.1.2	0.615468409586057	.	206520001	206840000	#FF9191	1	0.75
chr2	206840001	207000000	A.1.1.2.1.1.2.2.2	0.922657952069717	.	206840001	207000000	#FF0000	1	1
chr2	207000001	207200000	A.1.2.2.1.2.2.2.2.2.1.1	0.745098039215686	.	207000001	207200000	#FF4848	1	0.875
chr2	207200001	207560000	A.2.2.1.1.1.1.1.2.1	0.579520697167756	.	207200001	207560000	#FFDADA	1	0.625
chr2	207560001	207680000	A.2.1.1.1.2.2.2.2	0.679738562091503	.	207560001	207680000	#FF9191	1	0.75
chr2	207680001	207920000	A.2.1.2.1.2.2.2.2.1.1	0.61437908496732	.	207680001	207920000	#FF9191	1	0.75
chr2	207920001	208240000	A.1.1.2.1.1.2.2.1	0.923747276688453	.	207920001	208240000	#FF0000	1	1
chr2	208240001	208320000	A.2.1.1.1.2.2.1.2	0.681917211328976	.	208240001	208320000	#FF9191	1	0.75
chr2	208320001	208680000	A.1.1.1.1.2.2.2.1	0.986928104575163	.	208320001	208680000	#FF0000	1	1
chr2	208680001	208960000	A.1.2.1.2.1.1.1.1.1.2.2	0.818082788671024	.	208680001	208960000	#FF4848	1	0.875
chr2	208960001	209080000	A.2.2.1.2.1.2.2.1.2	0.543572984749455	.	208960001	209080000	#FFDADA	1	0.625
chr2	209080001	209240000	A.1.2.1.2.1.2.1.2.1.1	0.806100217864924	.	209080001	209240000	#FF4848	1	0.875
chr2	209240001	209600000	B.2.1.2.1.1.1.2.1.1	0.211328976034858	.	209240001	209600000	#4848FF	1	0.25
chr2	209600001	209760000	B.2.1.1.2.2.2.2.2.1.2	0.218954248366013	.	209600001	209760000	#4848FF	1	0.25
chr2	209760001	209960000	B.2.1.2.1.2.1.2.1.2.1	0.173202614379085	.	209760001	209960000	#4848FF	1	0.25
chr2	209960001	210440000	B.2.1.2.1.2.1.1.1.2.1.1	0.184095860566449	.	209960001	210440000	#4848FF	1	0.25
chr2	210440001	210840000	B.2.1.2.1.2.1.1.2.2	0.17755991285403	.	210440001	210840000	#4848FF	1	0.25
chr2	210840001	211080000	A.2.2.1.2.2.1.2.2.1.2.1	0.530501089324619	.	210840001	211080000	#FFDADA	1	0.625
chr2	211080001	211240000	B.2.1.1.2.2.1.1.2.2.2	0.229847494553377	.	211080001	211240000	#4848FF	1	0.25
chr2	211240001	211400000	B.1.1.2.2.2.2.1.2.2	0.394335511982571	.	211240001	211400000	#DADAFF	1	0.5
chr2	211400001	211800000	B.2.2.1.2.2.1.1.2.2	0.0620915032679739	.	211400001	211800000	#0000FF	1	0.125
chr2	211800001	211880000	B.2.1.1.2.2.2.1.2	0.226579520697168	.	211800001	211880000	#4848FF	1	0.25
chr2	211880001	212120000	B.2.1.2.1.2.1.2.1.2.2	0.172113289760349	.	211880001	212120000	#4848FF	1	0.25
chr2	212120001	212280000	B.2.1.2.1.2.1.2.1.1.2.2	0.174291938997821	.	212120001	212280000	#4848FF	1	0.25
chr2	212280001	212520000	B.2.2.1.2.1.2.1.2.1.1.2	0.0762527233115468	.	212280001	212520000	#0000FF	1	0.125
chr2	212520001	212720000	B.2.1.2.1.2.1.1.1.1.1.1	0.187363834422658	.	212520001	212720000	#4848FF	1	0.25
chr2	212720001	212920000	B.1.2.2.1.1.1.1.1.2	0.332244008714597	.	212720001	212920000	#9191FF	1	0.375
chr2	212920001	213080000	B.2.1.1.2.2.2.2.1.1.1	0.225490196078431	.	212920001	213080000	#4848FF	1	0.25
chr2	213080001	213280000	B.2.1.2.1.2.1.1.1.2.2.2	0.18082788671024	.	213080001	213280000	#4848FF	1	0.25
chr2	213280001	213520000	B.2.1.1.2.2.1.1.2.1.1	0.234204793028322	.	213280001	213520000	#4848FF	1	0.25
chr2	213520001	213760000	A.2.1.2.2.1.2.1.2.1	0.604575163398693	.	213520001	213760000	#FF9191	1	0.75
chr2	213760001	214120000	A.1.1.2.1.1.2.1.2.2	0.92483660130719	.	213760001	214120000	#FF0000	1	1
chr2	214120001	214640000	B.1.2.1.1.2.1.1.2.1	0.376906318082789	.	214120001	214640000	#9191FF	1	0.375
chr2	214640001	214960000	B.2.1.1.2.2.1.1.2.2.1.2	0.230936819172113	.	214640001	214960000	#4848FF	1	0.25
chr2	214960001	215040000	B.1.2.2.1.1.1.2.1.1.2	0.328976034858388	.	214960001	215040000	#9191FF	1	0.375
chr2	215040001	215360000	B.2.1.2.1.2.1.1.1.1.1.2	0.186274509803922	.	215040001	215360000	#4848FF	1	0.25
chr2	215360001	215520000	B.1.1.2.1.2.2.1.1	0.419389978213508	.	215360001	215520000	#DADAFF	1	0.5
chr2	215520001	215720000	A.2.1.1.2.1.1.2	0.675381263616558	.	215520001	215720000	#FF9191	1	0.75
chr2	215720001	216120000	A.2.2.1.1.2.1.1.1.2	0.567538126361656	.	215720001	216120000	#FFDADA	1	0.625
chr2	216120001	216320000	A.2.1.2.1.2.2.1.2.2	0.619825708061002	.	216120001	216320000	#FF9191	1	0.75
chr2	216320001	216440000	B.1.1.1.2.1.2.1.2.2.1	0.447712418300654	.	216320001	216440000	#DADAFF	1	0.5
chr2	216440001	216600000	B.1.1.1.2.1.2.1.2.2.2	0.446623093681917	.	216440001	216600000	#DADAFF	1	0.5
chr2	216600001	216880000	A.2.1.1.1.1.1.1.2.1	0.709150326797386	.	216600001	216880000	#FF9191	1	0.75
chr2	216880001	217280000	A.1.1.2.1.1.2.1.1.2.1	0.928104575163399	.	216880001	217280000	#FF0000	1	1
chr2	217280001	217360000	A.1.2.2.2.2.1.2.2	0.721132897603486	.	217280001	217360000	#FF4848	1	0.875
chr2	217360001	217440000	A.2.1.1.1.2.2.1.1.2	0.683006535947712	.	217360001	217440000	#FF9191	1	0.75
chr2	217440001	217600000	A.2.1.2.1.1.1.2.1.2.1	0.642701525054466	.	217440001	217600000	#FF9191	1	0.75
chr2	217600001	217800000	A.2.2.1.2.1.2.2.2.2.1	0.541394335511983	.	217600001	217800000	#FFDADA	1	0.625
chr2	217800001	217880000	B.1.1.1.1.1.2.2.1	0.465141612200436	.	217800001	217880000	#DADAFF	1	0.5
chr2	217880001	218320000	A.2.1.1.2.2.1.2.2	0.655773420479303	.	217880001	218320000	#FF9191	1	0.75
chr2	218320001	218600000	A.2.2.1.2.1.2.1.1.2	0.546840958605665	.	218320001	218600000	#FFDADA	1	0.625
chr2	218600001	218880000	A.2.1.2.1.1.1.2.1.2.2.1	0.64161220043573	.	218600001	218880000	#FF9191	1	0.75
chr2	218880001	219120000	A.1.1.2.2.2.2.2.2.1	0.856209150326797	.	218880001	219120000	#FF0000	1	1
chr2	219120001	219280000	A.1.2.1.1.1.1.2	0.84640522875817	.	219120001	219280000	#FF4848	1	0.875
chr2	219280001	219800000	A.1.1.1.1.1.2.2.1	0.997821350762527	.	219280001	219800000	#FF0000	1	1
chr2	219800001	219960000	A.1.2.2.2.2.1.1.1.1.2	0.725490196078431	.	219800001	219960000	#FF4848	1	0.875
chr2	219960001	220240000	A.1.1.2.1.2.2.1.1.1.1.1	0.904139433551198	.	219960001	220240000	#FF0000	1	1
chr2	220240001	220560000	A.1.2.1.2.1.1.1.2.2	0.814814814814815	.	220240001	220560000	#FF4848	1	0.875
chr2	220560001	220760000	B.1.1.2.1.2.1.2.1.1	0.423747276688453	.	220560001	220760000	#DADAFF	1	0.5
chr2	220760001	220960000	B.1.2.2.1.1.2.2.2	0.31917211328976	.	220760001	220960000	#9191FF	1	0.375
chr2	220960001	221360000	B.2.2.1.2.1.2.2.2.2.2	0.0675381263616558	.	220960001	221360000	#0000FF	1	0.125
chr2	221360001	221560000	B.2.1.2.1.2.1.2.2.1.1	0.171023965141612	.	221360001	221560000	#4848FF	1	0.25
chr2	221560001	221840000	B.2.1.2.1.2.1.2.2.2	0.168845315904139	.	221560001	221840000	#4848FF	1	0.25
chr2	221840001	222000000	B.1.2.1.2.1.2.1.2.1	0.352941176470588	.	221840001	222000000	#9191FF	1	0.375
chr2	222000001	222360000	B.2.1.1.2.2.1.1.1	0.235294117647059	.	222000001	222360000	#4848FF	1	0.25
chr2	222360001	222440000	B.1.1.1.2.1.2.2.1.1	0.445533769063181	.	222360001	222440000	#DADAFF	1	0.5
chr2	222440001	222840000	B.2.1.2.1.1.2.2.2.1	0.191721132897603	.	222440001	222840000	#4848FF	1	0.25
chr2	222840001	223160000	B.1.2.2.1.1.2.2.1.1.1	0.32244008714597	.	222840001	223160000	#9191FF	1	0.375
chr2	223160001	223520000	A.2.1.1.1.1.1.1.1.2.1.1	0.712418300653595	.	223160001	223520000	#FF9191	1	0.75
chr2	223520001	223800000	A.1.2.1.2.1.1.1.1.2	0.816993464052288	.	223520001	223800000	#FF4848	1	0.875
chr2	223800001	224600000	B.1.2.1.2.1.1.1.1.2	0.363834422657952	.	223800001	224600000	#9191FF	1	0.375
chr2	224600001	224840000	A.1.1.2.2.2.1.2.1.1	0.866013071895425	.	224600001	224840000	#FF0000	1	1
chr2	224840001	225320000	A.2.2.1.2.2.1.1.2.2	0.537037037037037	.	224840001	225320000	#FFDADA	1	0.625
chr2	225320001	225520000	A.1.2.1.2.1.2.1.2.1.2	0.805010893246187	.	225320001	225520000	#FF4848	1	0.875
chr2	225520001	225680000	A.2.1.2.1.2.2.2.2.1.2.2	0.612200435729848	.	225520001	225680000	#FF9191	1	0.75
chr2	225680001	225920000	A.1.2.2.1.2.2.2.2.2.2	0.742919389978213	.	225680001	225920000	#FF4848	1	0.875
chr2	225920001	226120000	B.1.2.1.1.2.1.1.1.1	0.379084967320261	.	225920001	226120000	#9191FF	1	0.375
chr2	226120001	226480000	B.2.2.1.2.1.2.2.1.2	0.0718954248366013	.	226120001	226480000	#0000FF	1	0.125
chr2	226480001	226840000	B.2.1.2.1.2.1.1.2.1.1	0.179738562091503	.	226480001	226840000	#4848FF	1	0.25
chr2	226840001	227200000	B.2.1.2.1.2.1.1.2.1.2	0.178649237472767	.	226840001	227200000	#4848FF	1	0.25
chr2	227200001	227280000	B.1.2.2.1.1.1.2.1.1.1	0.330065359477124	.	227200001	227280000	#9191FF	1	0.375
chr2	227280001	227480000	B.2.1.1.2.2.2.2.2.1.1	0.220043572984749	.	227280001	227480000	#4848FF	1	0.25
chr2	227480001	227680000	B.1.1.1.2.1.2.2.1.2.2	0.443355119825708	.	227480001	227680000	#DADAFF	1	0.5
chr2	227680001	227840000	A.2.1.1.1.1.1.1.1.2.1.2	0.711328976034858	.	227680001	227840000	#FF9191	1	0.75
chr2	227840001	228160000	A.2.2.1.1.2.1.2.2	0.564270152505447	.	227840001	228160000	#FFDADA	1	0.625
chr2	228160001	228520000	A.1.1.2.2.2.1.1.2.1	0.868191721132898	.	228160001	228520000	#FF0000	1	1
chr2	228520001	228760000	A.2.2.1.1.2.1.2.1	0.565359477124183	.	228520001	228760000	#FFDADA	1	0.625
chr2	228760001	229360000	B.2.2.1.2.1.2.2.2.2.1	0.0686274509803922	.	228760001	229360000	#0000FF	1	0.125
chr2	229360001	229840000	B.2.2.1.2.2.1.2.2.2	0.0566448801742919	.	229360001	229840000	#0000FF	1	0.125
chr2	229840001	230320000	B.2.2.1.2.1.2.2.1.1	0.0729847494553377	.	229840001	230320000	#0000FF	1	0.125
chr2	230320001	230600000	B.1.1.1.2.1.2.2.2.2.1	0.441176470588235	.	230320001	230600000	#DADAFF	1	0.5
chr2	230600001	231000000	A.1.1.1.2.1.1.1.1.1.1	0.983660130718954	.	230600001	231000000	#FF0000	1	1
chr2	231000001	231200000	A.1.1.2.1.2.2.1.1.1.1.2	0.903050108932462	.	231000001	231200000	#FF0000	1	1
chr2	231200001	231280000	A.1.2.2.2.2.1.2.1	0.722222222222222	.	231200001	231280000	#FF4848	1	0.875
chr2	231280001	231720000	A.1.1.1.2.1.1.2.1.2	0.974945533769063	.	231280001	231720000	#FF0000	1	1
chr2	231720001	231920000	A.1.2.1.2.2.1.2.1.1	0.788671023965142	.	231720001	231920000	#FF4848	1	0.875
chr2	231920001	232320000	A.1.1.1.2.1.1.2.2.1.1	0.973856209150327	.	231920001	232320000	#FF0000	1	1
chr2	232320001	232680000	A.1.1.2.1.2.2.1.2.2	0.896514161220044	.	232320001	232680000	#FF0000	1	1
chr2	232680001	233160000	A.1.2.1.2.1.1.1.1.1.1.1	0.82244008714597	.	232680001	233160000	#FF4848	1	0.875
chr2	233160001	233360000	A.2.1.1.2.2.2.2.2.1	0.648148148148148	.	233160001	233360000	#FF9191	1	0.75
chr2	233360001	233800000	A.1.2.1.1.1.1.1.2.1	0.848583877995643	.	233360001	233800000	#FF4848	1	0.875
chr2	233800001	233920000	A.2.1.1.1.2.1.2.2	0.685185185185185	.	233800001	233920000	#FF9191	1	0.75
chr2	233920001	234000000	A.2.1.1.1.2.1.1.2.1.2	0.689542483660131	.	233920001	234000000	#FF9191	1	0.75
chr2	234080001	234360000	A.1.1.2.1.2.2.2.1.1	0.895424836601307	.	234080001	234360000	#FF0000	1	1
chr2	234360001	234520000	A.1.2.2.2.2.2.1.1.2	0.718954248366013	.	234360001	234520000	#FF4848	1	0.875
chr2	234520001	234760000	A.2.1.2.1.1.1.2.2.1.2.1	0.638344226579521	.	234520001	234760000	#FF9191	1	0.75
chr2	234760001	235000000	A.2.2.2.2.2.1.1.1.2	0.485838779956427	.	234760001	235000000	#FFDADA	1	0.625
chr2	235000001	235200000	A.2.2.2.1.2.2.1.1	0.503267973856209	.	235000001	235200000	#FFDADA	1	0.625
chr2	235200001	235440000	A.1.2.2.2.2.1.1.1.1.1	0.726579520697168	.	235200001	235440000	#FF4848	1	0.875
chr2	235440001	235760000	B.1.1.2.1.2.1.2.2	0.420479302832244	.	235440001	235760000	#DADAFF	1	0.5
chr2	235760001	236280000	B.1.2.1.2.1.1.2.2	0.357298474945534	.	235760001	236280000	#9191FF	1	0.375
chr2	236280001	236480000	B.1.1.2.2.2.2.2.2	0.392156862745098	.	236280001	236480000	#DADAFF	1	0.5
chr2	236520001	236680000	B.1.1.1.2.1.2.2.2.2.2	0.440087145969499	.	236520001	236680000	#DADAFF	1	0.5
chr2	236680001	236880000	B.1.1.2.1.2.1.2.1.2.1	0.422657952069717	.	236680001	236880000	#DADAFF	1	0.5
chr2	236880001	237000000	B.1.1.2.1.2.1.2.1.2.2	0.42156862745098	.	236880001	237000000	#DADAFF	1	0.5
chr2	237000001	237200000	B.1.2.1.1.2.2.2.1	0.367102396514161	.	237000001	237200000	#9191FF	1	0.375
chr2	237200001	237360000	B.1.1.1.1.1.2.2.2	0.464052287581699	.	237200001	237360000	#DADAFF	1	0.5
chr2	237360001	237520000	A.2.1.2.1.1.1.2.2.1.1	0.639433551198257	.	237360001	237520000	#FF9191	1	0.75
chr2	237520001	237800000	A.2.2.2.1.2.1.1.1.2.2	0.510893246187364	.	237520001	237800000	#FFDADA	1	0.625
chr2	237800001	238040000	A.2.2.1.1.1.1.2.2.2	0.571895424836601	.	237800001	238040000	#FFDADA	1	0.625
chr2	238040001	238400000	A.2.2.2.2.2.1.1.2.2.1	0.483660130718954	.	238040001	238400000	#FFDADA	1	0.625
chr2	238400001	238560000	A.2.1.2.1.1.1.2.2.1.2.2	0.637254901960784	.	238400001	238560000	#FF9191	1	0.75
chr2	238560001	238800000	A.2.1.1.1.2.1.1.1.1	0.69281045751634	.	238560001	238800000	#FF9191	1	0.75
chr2	238800001	238920000	A.2.1.1.1.2.1.1.1.2	0.691721132897604	.	238800001	238920000	#FF9191	1	0.75
chr2	238920001	239200000	A.1.2.1.2.2.1.1.1.1	0.793028322440087	.	238920001	239200000	#FF4848	1	0.875
chr2	239200001	239400000	A.2.1.2.2.2.2.1.2.1.2	0.586056644880174	.	239200001	239400000	#FF9191	1	0.75
chr2	239400001	239800000	B.1.1.1.2.1.1.1	0.453159041394335	.	239400001	239800000	#DADAFF	1	0.5
chr2	239840001	239920000	B.1.1.1.2.1.1.1	0.453159041394335	.	239840001	239920000	#DADAFF	1	0.5
chr2	239920001	240160000	A.2.2.2.1.2.2.1.2	0.502178649237473	.	239920001	240160000	#FFDADA	1	0.625
chr2	240160001	240360000	A.2.1.2.1.1.1.2.2.2.2	0.635076252723312	.	240160001	240360000	#FF9191	1	0.75
chr2	240360001	240760000	A.2.2.2.2.2.1.1.1.1	0.486928104575163	.	240360001	240760000	#FFDADA	1	0.625
chr2	240760001	240920000	A.2.2.2.1.2.2.2	0.501089324618736	.	240760001	240920000	#FFDADA	1	0.625
chr2	240920001	241160000	A.2.1.2.2.2.2.1.2.1.1	0.587145969498911	.	240920001	241160000	#FF9191	1	0.75
chr2	241160001	241440000	A.2.2.1.2.1.2.2.2.2.2	0.540305010893246	.	241160001	241440000	#FFDADA	1	0.625
chr2	241440001	241600000	A.2.1.1.1.2.1.1.2.1.1	0.690631808278867	.	241440001	241600000	#FF9191	1	0.75
chr2	241640001	241760000	A.2.2.1.1.1.2	0.570806100217865	.	241640001	241760000	#FFDADA	1	0.625
chr2	241760001	242080000	A.1.2.2.2.2.2.1.1.1	0.720043572984749	.	241760001	242080000	#FF4848	1	0.875
chr2	242080001	242200000	A.2.1.2.1.1.1.1.1	0.645969498910675	.	242080001	242200000	#FF9191	1	0.75
chr2	242200001	242400000	A.1.2.1.2.2.1.2.2	0.786492374727669	.	242200001	242400000	#FF4848	1	0.875
chr2	242400001	242680000	A.1.2.1.2.2.1.2.1.2	0.787581699346405	.	242400001	242680000	#FF4848	1	0.875
chr2	242680001	242840000	A.2.1.1.1.2.1.1.2.2	0.688453159041394	.	242680001	242840000	#FF9191	1	0.75
chr2	242840001	243040000	A.2.1.2.1.1.1.1.2	0.644880174291939	.	242840001	243040000	#FF9191	1	0.75
chr3	40001	240000	B.1.2.1.2.1.1.1.2.1.1	0.402390438247012	.	40001	240000	#9191FF	1	0.375
chr3	240001	360000	B.1.1.2.2.1.2.1	0.454183266932271	.	240001	360000	#DADAFF	1	0.5
chr3	360001	600000	B.1.2.1.2.1.2.1.2.1	0.383798140770252	.	360001	600000	#9191FF	1	0.375
chr3	600001	840000	B.2.1.2.2.2.2.1.2.2.1.1	0.130146082337317	.	600001	840000	#4848FF	1	0.25
chr3	840001	1120000	B.2.2.1.1.1.2.2.2	0.104913678618858	.	840001	1120000	#0000FF	1	0.125
chr3	1120001	1480000	B.2.2.1.1.1.1.2.1.1	0.120849933598938	.	1120001	1480000	#0000FF	1	0.125
chr3	1480001	1640000	B.2.1.2.2.2.2.1.2.1.1	0.132802124833997	.	1480001	1640000	#4848FF	1	0.25
chr3	1640001	1760000	B.2.1.1.2.1.1.1.1	0.256308100929615	.	1640001	1760000	#4848FF	1	0.25
chr3	1760001	2120000	B.2.2.2.1.1.2.1.2	0.0318725099601594	.	1760001	2120000	#0000FF	1	0.125
chr3	2120001	2240000	B.2.1.1.1.2.2.1.1	0.264276228419655	.	2120001	2240000	#4848FF	1	0.25
chr3	2240001	2720000	B.2.2.1.1.1.2.1.2	0.107569721115538	.	2240001	2720000	#0000FF	1	0.125
chr3	2720001	2840000	B.1.2.1.1.1.2.1.2	0.423638778220452	.	2720001	2840000	#9191FF	1	0.375
chr3	2840001	3120000	A.2.2.2.1.1.2.2.1.2	0.552456839309429	.	2840001	3120000	#FFDADA	1	0.625
chr3	3120001	3240000	A.2.1.2.2.1.1.1.2	0.640106241699867	.	3120001	3240000	#FF9191	1	0.75
chr3	3240001	3920000	B.2.1.2.2.2.1.2.1.2.1	0.143426294820717	.	3240001	3920000	#4848FF	1	0.25
chr3	3920001	4360000	B.2.1.1.1.2.1.2.2.2	0.265604249667995	.	3920001	4360000	#4848FF	1	0.25
chr3	4360001	4600000	A.1.2.1.1.2.1.2.2	0.839309428950863	.	4360001	4600000	#FF4848	1	0.875
chr3	4600001	4760000	A.1.2.2.2.2.2.2.1	0.726427622841965	.	4600001	4760000	#FF4848	1	0.875
chr3	4760001	5040000	A.1.1.1.1.2.1.1.1	0.99070385126162	.	4760001	5040000	#FF0000	1	1
chr3	5080001	5280000	A.1.2.1.1.2.1.1.2.2.2	0.843293492695883	.	5080001	5280000	#FF4848	1	0.875
chr3	5280001	5560000	B.1.1.2.1.2.1.2	0.466135458167331	.	5280001	5560000	#DADAFF	1	0.5
chr3	5560001	5880000	B.2.1.1.2.1.2.2.2.1.2	0.241699867197875	.	5560001	5880000	#4848FF	1	0.25
chr3	5880001	6200000	B.1.2.2.2.1.1.2.1.2.2	0.320053120849934	.	5880001	6200000	#9191FF	1	0.375
chr3	6200001	6360000	A.2.2.2.2.1.2.1.1.1	0.529880478087649	.	6200001	6360000	#FFDADA	1	0.625
chr3	6360001	6640000	B.1.1.1.2.2.2.2.1	0.48074369189907	.	6360001	6640000	#DADAFF	1	0.5
chr3	6640001	6840000	A.2.1.2.2.1.2.2.1.1	0.633466135458167	.	6640001	6840000	#FF9191	1	0.75
chr3	6840001	7040000	B.2.1.1.1.2.2.1.2	0.262948207171315	.	6840001	7040000	#4848FF	1	0.25
chr3	7040001	7240000	B.2.1.2.2.2.2.2.2	0.123505976095618	.	7040001	7240000	#4848FF	1	0.25
chr3	7240001	7400000	B.2.1.2.2.1.1.1.2.1.1	0.163346613545817	.	7240001	7400000	#4848FF	1	0.25
chr3	7400001	7600000	B.2.2.1.1.1.2.1.1.2.1	0.110225763612218	.	7400001	7600000	#0000FF	1	0.125
chr3	7600001	7840000	B.2.2.1.1.1.1.1	0.122177954847278	.	7600001	7840000	#0000FF	1	0.125
chr3	7840001	8200000	B.2.2.2.1.1.1.1.2.2.2	0.0398406374501992	.	7840001	8200000	#0000FF	1	0.125
chr3	8200001	8480000	B.1.2.2.2.1.1.1.2.1.1.2	0.326693227091633	.	8200001	8480000	#9191FF	1	0.375
chr3	8480001	8720000	A.2.1.1.2.2.2.2.2	0.669322709163347	.	8480001	8720000	#FF9191	1	0.75
chr3	8720001	8960000	A.2.1.1.1.1.1.1.2	0.719787516600266	.	8720001	8960000	#FF9191	1	0.75
chr3	8960001	9200000	A.1.2.1.2.1.1.2.2	0.820717131474104	.	8960001	9200000	#FF4848	1	0.875
chr3	9200001	9400000	A.1.2.2.2.1.1.1.2	0.747675962815405	.	9200001	9400000	#FF4848	1	0.875
chr3	9400001	9560000	A.1.2.1.1.1.1.1.1.2	0.863213811420983	.	9400001	9560000	#FF4848	1	0.875
chr3	9560001	9760000	A.1.2.2.1.1.1.2.2	0.791500664010624	.	9560001	9760000	#FF4848	1	0.875
chr3	9760001	9800000	A.1.1.2.1.1.1.1.2	0.934926958831341	.	9760001	9800000	#FF0000	1	1
chr3	9840001	9960000	A.1.1.2.1.1.1.1.2	0.934926958831341	.	9840001	9960000	#FF0000	1	1
chr3	10000001	10080000	A.1.1.2.1.1.1.1.2	0.934926958831341	.	10000001	10080000	#FF0000	1	1
chr3	10080001	10160000	A.1.1.2.1.2.2.1.1.1.1	0.912350597609562	.	10080001	10160000	#FF0000	1	1
chr3	10200001	10360000	A.1.1.2.1.2.2.1.1.1.1	0.912350597609562	.	10200001	10360000	#FF0000	1	1
chr3	10360001	10560000	A.2.1.2.2.2.1.2.2.2	0.617529880478088	.	10360001	10560000	#FF9191	1	0.75
chr3	10560001	10760000	A.2.2.2.1.2.2.1.1	0.545816733067729	.	10560001	10760000	#FFDADA	1	0.625
chr3	10760001	10960000	A.2.2.2.2.2.1	0.52191235059761	.	10760001	10960000	#FFDADA	1	0.625
chr3	10960001	11240000	B.1.1.1.2.1.1.1.1.1.2	0.49667994687915	.	10960001	11240000	#DADAFF	1	0.5
chr3	11240001	11560000	A.2.1.1.1.1.1.2.2.2	0.715803452855246	.	11240001	11560000	#FF9191	1	0.75
chr3	11560001	11920000	A.1.2.2.1.1.1.2.1.1	0.794156706507304	.	11560001	11920000	#FF4848	1	0.875
chr3	11920001	12120000	B.1.1.1.1.2.1.1.1	0.51128818061089	.	11920001	12120000	#DADAFF	1	0.5
chr3	12120001	12560000	A.2.1.2.2.2.1.2.1.2.1	0.621513944223108	.	12120001	12560000	#FF9191	1	0.75
chr3	12560001	12720000	A.1.2.1.1.1.1.1.2.2	0.860557768924303	.	12560001	12720000	#FF4848	1	0.875
chr3	12720001	13000000	A.1.1.2.1.2.2.2.1	0.905710491367862	.	12720001	13000000	#FF0000	1	1
chr3	13000001	13160000	A.1.2.1.1.1.1.1.2.1	0.861885790172643	.	13000001	13160000	#FF4848	1	0.875
chr3	13160001	13560000	A.2.1.1.1.1.1.1.1.2	0.721115537848606	.	13160001	13560000	#FF9191	1	0.75
chr3	13560001	13680000	A.2.2.2.2.2.2.1	0.52058432934927	.	13560001	13680000	#FFDADA	1	0.625
chr3	13680001	14000000	B.1.1.1.2.1.1.1.1.1.1	0.49800796812749	.	13680001	14000000	#DADAFF	1	0.5
chr3	14000001	14160000	A.2.2.2.2.2.2.2	0.51925630810093	.	14000001	14160000	#FFDADA	1	0.625
chr3	14160001	14360000	A.1.2.2.2.1.1.1.1.1.1	0.751660026560425	.	14160001	14360000	#FF4848	1	0.875
chr3	14360001	14680000	A.1.2.1.2.2.1.2.1.2	0.807436918990704	.	14360001	14680000	#FF4848	1	0.875
chr3	14680001	14960000	A.1.2.1.1.1.1.1.1.1	0.864541832669323	.	14680001	14960000	#FF4848	1	0.875
chr3	14960001	15120000	A.1.1.2.1.2.2.2.2	0.904382470119522	.	14960001	15120000	#FF0000	1	1
chr3	15120001	15400000	A.1.1.1.2.2.1.2.1.1	0.948207171314741	.	15120001	15400000	#FF0000	1	1
chr3	15440001	15640000	A.1.1.2.1.1.1.2.1	0.933598937583001	.	15440001	15640000	#FF0000	1	1
chr3	15640001	15920000	A.1.1.1.2.1.1.2.2	0.970783532536521	.	15640001	15920000	#FF0000	1	1
chr3	15920001	16320000	A.1.2.2.1.2.2.2.1	0.754316069057105	.	15920001	16320000	#FF4848	1	0.875
chr3	16320001	16600000	A.1.1.2.2.1.1.1.2	0.901726427622842	.	16320001	16600000	#FF0000	1	1
chr3	16600001	16840000	A.1.2.2.2.2.2.1.1	0.729083665338645	.	16600001	16840000	#FF4848	1	0.875
chr3	16840001	17280000	A.1.1.1.2.1.1.1.1.2.1	0.97875166002656	.	16840001	17280000	#FF0000	1	1
chr3	17280001	17480000	A.1.2.2.2.2.2.2.2	0.725099601593626	.	17280001	17480000	#FF4848	1	0.875
chr3	17480001	17640000	A.2.1.1.2.1.2.1.1	0.686586985391766	.	17480001	17640000	#FF9191	1	0.75
chr3	17640001	17880000	A.1.2.2.1.2.2.1.1.1	0.762284196547145	.	17640001	17880000	#FF4848	1	0.875
chr3	17880001	18320000	B.1.2.1.1.2.2.2.2.2	0.405046480743692	.	17880001	18320000	#9191FF	1	0.375
chr3	18320001	18520000	B.1.2.2.1.2.1.1.1.2	0.338645418326693	.	18320001	18520000	#9191FF	1	0.375
chr3	18520001	18840000	B.1.2.1.2.1.2.1.1.2	0.385126162018592	.	18520001	18840000	#9191FF	1	0.375
chr3	18840001	19320000	B.2.2.1.1.1.1.2.1.2.1	0.119521912350598	.	18840001	19320000	#0000FF	1	0.125
chr3	19320001	19680000	B.1.2.1.1.1.2.1.1.2	0.424966799468792	.	19320001	19680000	#9191FF	1	0.375
chr3	19680001	19920000	B.1.2.2.2.1.1.1.2.1.2	0.325365205843293	.	19680001	19920000	#9191FF	1	0.375
chr3	19920001	20240000	A.1.2.2.1.2.2.1.1.2	0.760956175298805	.	19920001	20240000	#FF4848	1	0.875
chr3	20240001	20600000	B.1.2.2.2.1.1.2.2.1.2	0.317397078353254	.	20240001	20600000	#9191FF	1	0.375
chr3	20600001	21080000	B.2.2.2.2.1.1.1.1	0.0172642762284197	.	20600001	21080000	#0000FF	1	0.125
chr3	21080001	21200000	B.2.1.1.2.1.1.1.2.1	0.254980079681275	.	21080001	21200000	#4848FF	1	0.25
chr3	21200001	21280000	B.2.1.2.2.1.1.1.2.1.2	0.162018592297477	.	21200001	21280000	#4848FF	1	0.25
chr3	21280001	21400000	B.2.1.1.2.1.1.1.2.2	0.253652058432935	.	21280001	21400000	#4848FF	1	0.25
chr3	21400001	21480000	B.2.1.1.2.1.1.2.1.1	0.252324037184595	.	21400001	21480000	#4848FF	1	0.25
chr3	21480001	21640000	B.2.1.2.2.1.1.1.2.2	0.160690571049137	.	21480001	21640000	#4848FF	1	0.25
chr3	21640001	22080000	B.2.2.1.1.1.1.2.1.2.2.2	0.116865869853918	.	21640001	22080000	#0000FF	1	0.125
chr3	22080001	22400000	B.2.1.2.2.2.2.1.2.1.2	0.131474103585657	.	22080001	22400000	#4848FF	1	0.25
chr3	22400001	22520000	B.2.1.2.2.1.2.2.2	0.148738379814077	.	22400001	22520000	#4848FF	1	0.25
chr3	22520001	22960000	B.2.1.2.2.2.1.1.1	0.147410358565737	.	22520001	22960000	#4848FF	1	0.25
chr3	22960001	23080000	B.1.1.1.1.1.1.1	0.51792828685259	.	22960001	23080000	#DADAFF	1	0.5
chr3	23080001	23160000	A.2.1.2.2.1.1.1.1	0.641434262948207	.	23080001	23160000	#FF9191	1	0.75
chr3	23160001	23440000	A.1.1.2.2.2.2.1.2.2	0.867197875166003	.	23160001	23440000	#FF0000	1	1
chr3	23440001	23600000	A.1.2.2.1.2.2.1.2.2.1	0.756972111553785	.	23440001	23600000	#FF4848	1	0.875
chr3	23600001	24040000	A.1.1.1.2.1.2.2.1	0.958831341301461	.	23600001	24040000	#FF0000	1	1
chr3	24040001	24320000	B.1.1.2.2.1.1.2	0.455511288180611	.	24040001	24320000	#DADAFF	1	0.5
chr3	24320001	24520000	B.2.1.1.2.1.2.2.2.2.1.1	0.240371845949535	.	24320001	24520000	#4848FF	1	0.25
chr3	24520001	24720000	B.2.1.1.1.2.2.2.2.1	0.260292164674635	.	24520001	24720000	#4848FF	1	0.25
chr3	24720001	24920000	B.2.1.2.2.1.1.1.1	0.164674634794157	.	24720001	24920000	#4848FF	1	0.25
chr3	24920001	25000000	B.1.2.1.2.1.1.2.2.1.2.2	0.390438247011952	.	24920001	25000000	#9191FF	1	0.375
chr3	25000001	25400000	B.2.2.2.1.1.1.1.1.2.1	0.0451527224435591	.	25000001	25400000	#0000FF	1	0.125
chr3	25400001	25480000	B.1.2.1.2.1.1.2.2.2.2	0.387782204515272	.	25400001	25480000	#9191FF	1	0.375
chr3	25480001	25640000	B.1.2.1.2.1.1.2.1.2.1.1	0.397078353253652	.	25480001	25640000	#9191FF	1	0.375
chr3	25640001	25920000	A.1.2.2.1.2.2.1.2.1.2	0.758300132802125	.	25640001	25920000	#FF4848	1	0.875
chr3	25920001	26520000	B.2.2.1.1.2.1.2.2	0.0956175298804781	.	25920001	26520000	#0000FF	1	0.125
chr3	26520001	26960000	B.2.2.2.1.1.1.1.1.2.2	0.0438247011952191	.	26520001	26960000	#0000FF	1	0.125
chr3	26960001	27040000	B.1.2.2.2.1.2.2.2	0.310756972111554	.	26960001	27040000	#9191FF	1	0.375
chr3	27040001	27360000	B.2.1.2.2.2.2.1.1.2	0.134130146082337	.	27040001	27360000	#4848FF	1	0.25
chr3	27360001	27560000	A.1.2.2.1.2.2.1.2.2.2	0.755644090305445	.	27360001	27560000	#FF4848	1	0.875
chr3	27560001	27760000	A.2.2.2.1.1.2.2.2	0.551128818061089	.	27560001	27760000	#FFDADA	1	0.625
chr3	27760001	27960000	B.1.2.1.2.1.2.1.2.2	0.382470119521912	.	27760001	27960000	#9191FF	1	0.375
chr3	27960001	28280000	B.1.2.1.2.1.1.2.1.2.2	0.394422310756972	.	27960001	28280000	#9191FF	1	0.375
chr3	28280001	28400000	A.2.2.1.2.1.2.1	0.572377158034529	.	28280001	28400000	#FFDADA	1	0.625
chr3	28400001	28920000	B.2.2.2.1.1.1.1.1.1	0.0464807436918991	.	28400001	28920000	#0000FF	1	0.125
chr3	28920001	29080000	B.1.2.1.2.1.1.2.1.1	0.398406374501992	.	28920001	29080000	#9191FF	1	0.375
chr3	29080001	29280000	B.2.1.1.2.1.2.2.1	0.244355909694555	.	29080001	29280000	#4848FF	1	0.25
chr3	29280001	29440000	B.1.2.1.1.1.2.1.1.1.2	0.426294820717131	.	29280001	29440000	#9191FF	1	0.375
chr3	29440001	29640000	B.2.1.1.1.2.1.1.2	0.270916334661355	.	29440001	29640000	#4848FF	1	0.25
chr3	29640001	29800000	B.1.2.2.2.1.1.2.2.1.1	0.318725099601594	.	29640001	29800000	#9191FF	1	0.375
chr3	29800001	30000000	B.2.1.2.2.2.2.1.2.2.1.2	0.128818061088977	.	29800001	30000000	#4848FF	1	0.25
chr3	30000001	30440000	B.2.1.2.2.2.1.2.1.2.2	0.142098273572377	.	30000001	30440000	#4848FF	1	0.25
chr3	30440001	30840000	B.1.1.1.2.2.2.1.2	0.48207171314741	.	30440001	30840000	#DADAFF	1	0.5
chr3	30840001	31000000	B.1.1.1.2.2.1.1	0.48738379814077	.	30840001	31000000	#DADAFF	1	0.5
chr3	31000001	31240000	A.2.1.1.2.2.2.2.1	0.670650730411687	.	31000001	31240000	#FF9191	1	0.75
chr3	31240001	31440000	A.1.2.1.2.1.1.2.1	0.822045152722444	.	31240001	31440000	#FF4848	1	0.875
chr3	31440001	31680000	A.1.1.2.2.2.2.1.2.1	0.868525896414343	.	31440001	31680000	#FF0000	1	1
chr3	31680001	31960000	A.2.1.2.2.1.1.2.2	0.637450199203187	.	31680001	31960000	#FF9191	1	0.75
chr3	31960001	32080000	A.2.1.2.2.1.2.2.2.1	0.630810092961487	.	31960001	32080000	#FF9191	1	0.75
chr3	32080001	32200000	A.2.2.1.1.2.1.1.2	0.598937583001328	.	32080001	32200000	#FFDADA	1	0.625
chr3	32200001	32400000	A.2.1.2.2.1.1.2.1	0.638778220451527	.	32200001	32400000	#FF9191	1	0.75
chr3	32400001	32600000	A.1.1.1.2.2.1.2.2.1	0.945551128818061	.	32400001	32600000	#FF0000	1	1
chr3	32600001	32720000	A.2.1.1.1.1.1.1.1.1.2	0.722443559096946	.	32600001	32720000	#FF9191	1	0.75
chr3	32720001	32960000	A.1.1.2.2.2.2.1.1	0.869853917662683	.	32720001	32960000	#FF0000	1	1
chr3	33000001	33200000	A.1.1.2.2.1.1.2.1	0.900398406374502	.	33000001	33200000	#FF0000	1	1
chr3	33200001	33400000	A.2.1.1.1.1.2.2.2	0.703851261620186	.	33200001	33400000	#FF9191	1	0.75
chr3	33400001	33520000	A.1.2.2.1.1.1.2.1.2	0.792828685258964	.	33400001	33520000	#FF4848	1	0.875
chr3	33520001	33880000	A.1.1.1.2.1.1.1.1.2.2	0.97742363877822	.	33520001	33880000	#FF0000	1	1
chr3	33880001	34320000	A.2.2.1.2.1.2.2	0.571049136786189	.	33880001	34320000	#FFDADA	1	0.625
chr3	34320001	34760000	B.2.1.1.1.2.2.2.2.2.2	0.257636122177955	.	34320001	34760000	#4848FF	1	0.25
chr3	34760001	35040000	B.2.1.2.2.2.2.1.1.1.1	0.138114209827357	.	34760001	35040000	#4848FF	1	0.25
chr3	35040001	35200000	B.2.2.1.1.1.2.1.1.1.2	0.111553784860558	.	35040001	35200000	#0000FF	1	0.125
chr3	35200001	35400000	B.2.2.1.1.2.1.2.1	0.0969455511288181	.	35200001	35400000	#0000FF	1	0.125
chr3	35400001	35520000	B.2.1.1.2.1.1.2.1.2.1	0.250996015936255	.	35400001	35520000	#4848FF	1	0.25
chr3	35520001	35880000	B.2.1.2.2.2.1.2.2.1	0.140770252324037	.	35520001	35880000	#4848FF	1	0.25
chr3	35880001	36080000	B.2.1.2.2.1.1.2.2.1	0.158034528552457	.	35880001	36080000	#4848FF	1	0.25
chr3	36080001	36200000	B.1.2.2.2.1.2.1.2	0.313413014608234	.	36080001	36200000	#9191FF	1	0.375
chr3	36200001	36440000	B.2.1.2.2.2.2.1.1.1.2.1	0.136786188579017	.	36200001	36440000	#4848FF	1	0.25
chr3	36440001	36760000	B.1.2.2.1.2.1.1.2	0.337317397078353	.	36440001	36760000	#9191FF	1	0.375
chr3	36760001	36880000	A.2.2.1.1.2.2.1.1.2.2	0.590969455511288	.	36760001	36880000	#FFDADA	1	0.625
chr3	36880001	37400000	A.1.1.1.1.1.2.2.1.1.2	0.99601593625498	.	36880001	37400000	#FF0000	1	1
chr3	37400001	37720000	A.2.2.1.1.2.1.2.1	0.597609561752988	.	37400001	37720000	#FFDADA	1	0.625
chr3	37720001	37880000	A.2.2.2.1.2.1.1	0.549800796812749	.	37720001	37880000	#FFDADA	1	0.625
chr3	37880001	38040000	A.2.1.1.1.1.1.2.1	0.718459495351926	.	37880001	38040000	#FF9191	1	0.75
chr3	38040001	38320000	A.1.1.2.2.1.1.2.2.2	0.897742363877822	.	38040001	38320000	#FF0000	1	1
chr3	38320001	38560000	A.1.2.2.2.1.1.2.1	0.746347941567065	.	38320001	38560000	#FF4848	1	0.875
chr3	38560001	39080000	A.2.2.2.1.2.2.1.2.2.2	0.541832669322709	.	38560001	39080000	#FFDADA	1	0.625
chr3	39080001	39480000	A.1.1.1.2.2.1.2.2.2	0.944223107569721	.	39080001	39480000	#FF0000	1	1
chr3	39480001	39800000	B.1.2.1.1.2.1.1.1.2.2.1	0.416998671978752	.	39480001	39800000	#9191FF	1	0.375
chr3	39800001	40120000	B.1.2.2.1.2.1.2.1.2	0.334661354581673	.	39800001	40120000	#9191FF	1	0.375
chr3	40120001	40440000	A.2.2.1.1.2.2.2.2.2.2	0.583001328021248	.	40120001	40440000	#FFDADA	1	0.625
chr3	40440001	40600000	A.1.2.2.2.1.1.2.2	0.745019920318725	.	40440001	40600000	#FF4848	1	0.875
chr3	40600001	40840000	A.2.2.2.1.2.2.1.2.1	0.544488711819389	.	40600001	40840000	#FFDADA	1	0.625
chr3	40840001	41360000	A.2.2.1.1.2.2.2.2.1	0.585657370517928	.	40840001	41360000	#FFDADA	1	0.625
chr3	41360001	41560000	B.1.1.1.2.1.1.1.1.2	0.49535192563081	.	41360001	41560000	#DADAFF	1	0.5
chr3	41560001	41960000	A.2.2.1.1.2.2.2.2.2.1	0.584329349269588	.	41560001	41960000	#FFDADA	1	0.625
chr3	41960001	42120000	A.1.2.1.2.2.1.2.2	0.806108897742364	.	41960001	42120000	#FF4848	1	0.875
chr3	42120001	42280000	A.1.2.1.1.1.2.2	0.848605577689243	.	42120001	42280000	#FF4848	1	0.875
chr3	42280001	42600000	A.2.1.1.1.1.2.1.2.1	0.707835325365206	.	42280001	42600000	#FF9191	1	0.75
chr3	42600001	42720000	A.1.2.2.1.1.1.1.1.1	0.799468791500664	.	42600001	42720000	#FF4848	1	0.875
chr3	42720001	42920000	A.2.1.1.1.1.2.1.1.1.2.1	0.713147410358566	.	42720001	42920000	#FF9191	1	0.75
chr3	42920001	43120000	B.1.1.1.2.1.1.1.2	0.49402390438247	.	42920001	43120000	#DADAFF	1	0.5
chr3	43120001	43320000	B.1.1.1.1.2.1.1.2	0.50996015936255	.	43120001	43320000	#DADAFF	1	0.5
chr3	43320001	43440000	A.2.2.1.1.2.2.1.1.1.1	0.594953519256308	.	43320001	43440000	#FFDADA	1	0.625
chr3	43440001	43560000	B.1.1.2.1.2.2.2.1	0.460823373173971	.	43440001	43560000	#DADAFF	1	0.5
chr3	43560001	44000000	A.2.2.1.1.2.2.1.2.1	0.589641434262948	.	43560001	44000000	#FFDADA	1	0.625
[truncated: 8,514 more rows]
