# Supplementary material for: Systematic inference and comparison of multi-scale chromatin sub-compartments connects spatial organization to cell phenotypes
Source: Nat Commun. 2021 May 10;12:2439. doi: 10.1038/s41467-021-22666-3 (PMC8110550; doi:10.1038/s41467-021-22666-3)
Supplement: Supplementary file 5 — Supplementary Dataset 2 [file 41467_2021_22666_MOESM5_ESM.zip › Supplementary_Data_1_domain_hierarchies_127HiCmaps/H9_embryonic_stem_t7_binsize=40kb.bed]

#fields: chr, pos_start, pos_end, the full compartment label describing the position in the hierachy, normalized compartment domain rank, ., pos_start, pos_end, color based on eight compartment model (A.1.1 - B.2.2), 1, eight compartment score (A.1.1 to B.2.2: 8 to 1 devided by 8)
chr1	720001	1240000	A.1.2.1.1.2.1.2.2.1.1.2	0.848894348894349	.	720001	1240000	#FF4848	1	0.875
chr1	1240001	1560000	A.1.1.2.2.2.1.1.1.2.2	0.898034398034398	.	1240001	1560000	#FF0000	1	1
chr1	1560001	1680000	A.2.1.2.1.2.2.2.1	0.637592137592138	.	1560001	1680000	#FF9191	1	0.75
chr1	1680001	2000000	A.1.1.1.2.2.2.2.2.1.2.2	0.952088452088452	.	1680001	2000000	#FF0000	1	1
chr1	2000001	2320000	A.1.2.1.1.2.2.2.2.2	0.828009828009828	.	2000001	2320000	#FF4848	1	0.875
chr1	2320001	2560000	A.2.1.2.1.1.2.1.1	0.653562653562654	.	2320001	2560000	#FF9191	1	0.75
chr1	2560001	2640000	B.1.2.1.2.1.2.2.2	0.337837837837838	.	2560001	2640000	#9191FF	1	0.375
chr1	2680001	2960000	B.1.2.1.2.1.2.2.2	0.337837837837838	.	2680001	2960000	#9191FF	1	0.375
chr1	2960001	3160000	A.2.2.2.2.2.2.2.1.2	0.469287469287469	.	2960001	3160000	#FFDADA	1	0.625
chr1	3160001	3360000	A.2.1.2.1.1.2.1.2.2.2	0.64987714987715	.	3160001	3360000	#FF9191	1	0.75
chr1	3360001	3800000	A.1.2.1.1.2.1.2.2.2.2	0.845208845208845	.	3360001	3800000	#FF4848	1	0.875
chr1	3800001	3880000	B.1.1.1.2.2.1.2	0.437346437346437	.	3800001	3880000	#DADAFF	1	0.5
chr1	3960001	4000000	B.1.1.1.2.2.1.2	0.437346437346437	.	3960001	4000000	#DADAFF	1	0.5
chr1	4000001	4200000	A.2.2.1.1.2.1.2.2.1	0.57002457002457	.	4000001	4200000	#FFDADA	1	0.625
chr1	4200001	4320000	A.2.2.2.2.1.2.2.1.1	0.481572481572482	.	4200001	4320000	#FFDADA	1	0.625
chr1	4320001	4520000	A.2.2.2.2.2.2.2.1.1	0.47051597051597	.	4320001	4520000	#FFDADA	1	0.625
chr1	4520001	4960000	A.2.2.1.1.2.1.1.2.2.2	0.573710073710074	.	4520001	4960000	#FFDADA	1	0.625
chr1	4960001	5560000	B.1.1.1.2.1.2.2	0.441031941031941	.	4960001	5560000	#DADAFF	1	0.5
chr1	5560001	5640000	A.2.2.2.2.1.2.2.2.1	0.477886977886978	.	5560001	5640000	#FFDADA	1	0.625
chr1	5640001	6040000	A.2.1.1.2.2.2.1.2.2	0.667076167076167	.	5640001	6040000	#FF9191	1	0.75
chr1	6040001	6280000	A.1.2.1.1.2.1.2.2.2.1	0.846437346437346	.	6040001	6280000	#FF4848	1	0.875
chr1	6280001	6560000	A.1.1.2.2.2.1.2.2.2.2	0.884520884520885	.	6280001	6560000	#FF0000	1	1
chr1	6560001	6760000	A.1.1.2.2.2.1.1.1.1.1.2	0.901719901719902	.	6560001	6760000	#FF0000	1	1
chr1	6760001	6920000	A.1.2.2.1.1.1.2.2.1	0.792383292383292	.	6760001	6920000	#FF4848	1	0.875
chr1	6920001	7040000	A.2.1.1.2.2.2.1.2.1	0.668304668304668	.	6920001	7040000	#FF9191	1	0.75
chr1	7040001	7320000	A.2.1.2.1.1.1.2.2.1	0.656019656019656	.	7040001	7320000	#FF9191	1	0.75
chr1	7320001	7720000	A.2.1.1.2.2.1.1.1.2	0.675675675675676	.	7320001	7720000	#FF9191	1	0.75
chr1	7720001	8040000	A.1.2.2.2.1.1.2.2.2.1	0.745700245700246	.	7720001	8040000	#FF4848	1	0.875
chr1	8040001	8200000	A.2.1.1.1.1.2.1.2.1	0.714987714987715	.	8040001	8200000	#FF9191	1	0.75
chr1	8200001	8640000	A.1.1.2.1.1.2.2.1.1	0.933660933660934	.	8200001	8640000	#FF0000	1	1
chr1	8640001	8880000	A.1.2.1.1.2.2.2.1.1	0.832923832923833	.	8640001	8880000	#FF4848	1	0.875
chr1	8880001	9160000	A.1.2.1.1.2.2.1.1.1.1.2.1	0.842751842751843	.	8880001	9160000	#FF4848	1	0.875
chr1	9160001	9320000	A.2.1.2.1.1.1.1.2.1	0.65970515970516	.	9160001	9320000	#FF9191	1	0.75
chr1	9320001	9640000	A.1.2.2.1.1.1.1.1.1.2.2	0.7997542997543	.	9320001	9640000	#FF4848	1	0.875
chr1	9640001	9760000	A.1.2.1.1.2.2.2.2.1	0.829238329238329	.	9640001	9760000	#FF4848	1	0.875
chr1	9760001	10200000	A.1.1.1.1.2.1.2	0.99017199017199	.	9760001	10200000	#FF0000	1	1
chr1	10200001	10480000	A.1.1.1.2.2.1.2.2	0.969287469287469	.	10200001	10480000	#FF0000	1	1
chr1	10480001	11080000	A.1.1.1.2.2.2.2.2.1.1.1	0.955773955773956	.	10480001	11080000	#FF0000	1	1
chr1	11080001	11360000	A.1.1.1.2.2.2.2.1.2.1	0.958230958230958	.	11080001	11360000	#FF0000	1	1
chr1	11360001	11760000	A.1.1.2.2.2.1.2.1.1.2	0.894348894348894	.	11360001	11760000	#FF0000	1	1
chr1	11760001	12120000	A.1.1.1.1.2.1.1.1.1	0.995085995085995	.	11760001	12120000	#FF0000	1	1
chr1	12120001	12320000	A.1.2.1.2.2.1.2.1.1.2	0.813267813267813	.	12120001	12320000	#FF4848	1	0.875
chr1	12320001	12840000	A.2.2.1.1.1.2.2.1	0.583538083538084	.	12320001	12840000	#FFDADA	1	0.625
chr1	12840001	12920000	B.2.2.2.1.1.1.1.2.2	0.0393120393120393	.	12840001	12920000	#0000FF	1	0.125
chr1	13160001	13200000	B.2.2.2.1.1.1.1.2.2	0.0393120393120393	.	13160001	13200000	#0000FF	1	0.125
chr1	13760001	13800000	B.2.2.2.1.1.1.1.2.2	0.0393120393120393	.	13760001	13800000	#0000FF	1	0.125
chr1	13800001	13960000	B.1.2.1.2.1.2.1	0.34029484029484	.	13800001	13960000	#9191FF	1	0.375
chr1	13960001	14120000	B.1.1.1.2.2.1.1.2	0.438574938574939	.	13960001	14120000	#DADAFF	1	0.5
chr1	14120001	14480000	B.1.2.1.2.2.1	0.336609336609337	.	14120001	14480000	#9191FF	1	0.375
chr1	14480001	14600000	A.2.2.2.2.1.2.1.2.2.1	0.484029484029484	.	14480001	14600000	#FFDADA	1	0.625
chr1	14600001	14920000	B.1.1.2.2.1.2.1.2	0.386977886977887	.	14600001	14920000	#DADAFF	1	0.5
chr1	14920001	15200000	A.2.2.1.1.1.1.1	0.592137592137592	.	14920001	15200000	#FFDADA	1	0.625
chr1	15200001	15440000	A.2.1.2.1.1.1.2.1	0.657248157248157	.	15200001	15440000	#FF9191	1	0.75
chr1	15440001	15680000	A.2.1.1.2.1.1.1.2	0.687960687960688	.	15440001	15680000	#FF9191	1	0.75
chr1	15680001	15840000	A.1.2.1.1.2.2.1.2.2.1	0.835380835380835	.	15680001	15840000	#FF4848	1	0.875
chr1	15840001	16080000	A.1.1.1.2.2.2.2.2.2.2.2	0.948402948402948	.	15840001	16080000	#FF0000	1	1
chr1	16080001	16320000	A.1.1.2.2.2.1.1.1.1.2	0.900491400491401	.	16080001	16320000	#FF0000	1	1
chr1	16320001	16880000	A.1.1.1.2.2.1.1.1	0.972972972972973	.	16320001	16880000	#FF0000	1	1
chr1	16880001	17040000	A.1.2.2.1.2.2.1.2.2	0.761670761670762	.	16880001	17040000	#FF4848	1	0.875
chr1	17040001	17120000	A.2.1.2.1.2.2.1.2.2	0.638820638820639	.	17040001	17120000	#FF9191	1	0.75
chr1	17200001	17520000	A.1.2.1.1.2.2.2.1.2.1	0.831695331695332	.	17200001	17520000	#FF4848	1	0.875
chr1	17520001	17720000	A.1.2.2.1.1.1.1.1.1.1	0.802211302211302	.	17520001	17720000	#FF4848	1	0.875
chr1	17720001	17960000	A.1.1.2.2.2.2.1	0.883292383292383	.	17720001	17960000	#FF0000	1	1
chr1	17960001	18200000	A.1.2.2.1.1.1.1.1.1.2.1	0.800982800982801	.	17960001	18200000	#FF4848	1	0.875
chr1	18200001	18680000	A.1.2.1.1.2.2.1.1.2.2	0.837837837837838	.	18200001	18680000	#FF4848	1	0.875
chr1	18680001	18920000	A.2.1.1.2.1.1.1.1	0.689189189189189	.	18680001	18920000	#FF9191	1	0.75
chr1	18920001	19080000	A.2.1.2.1.2.2.1.1	0.641277641277641	.	18920001	19080000	#FF9191	1	0.75
chr1	19080001	19200000	A.2.1.1.2.2.2.2.1.2	0.664619164619165	.	19080001	19200000	#FF9191	1	0.75
chr1	19200001	19400000	A.1.2.2.1.2.2.1.2.1	0.762899262899263	.	19200001	19400000	#FF4848	1	0.875
chr1	19400001	19600000	A.1.2.1.1.2.2.2.1.2.2	0.83046683046683	.	19400001	19600000	#FF4848	1	0.875
chr1	19600001	19800000	A.1.2.1.1.2.2.1.1.2.1	0.839066339066339	.	19600001	19800000	#FF4848	1	0.875
chr1	19800001	20000000	A.1.2.2.1.1.2.1.2.1.2	0.785012285012285	.	19800001	20000000	#FF4848	1	0.875
chr1	20000001	20240000	A.1.2.2.1.2.1.1.2.2.1	0.772727272727273	.	20000001	20240000	#FF4848	1	0.875
chr1	20240001	20440000	A.2.1.2.1.1.1.1.1.2	0.660933660933661	.	20240001	20440000	#FF9191	1	0.75
chr1	20440001	20840000	A.1.2.1.2.2.2.2	0.803439803439803	.	20440001	20840000	#FF4848	1	0.875
chr1	20840001	21080000	A.1.2.2.1.2.1.1.2.1.2.1.2	0.775184275184275	.	20840001	21080000	#FF4848	1	0.875
chr1	21080001	21280000	A.1.2.2.1.2.2.1.1.1.1	0.767813267813268	.	21080001	21280000	#FF4848	1	0.875
chr1	21280001	21360000	A.2.1.2.1.2.2.2.2	0.636363636363636	.	21280001	21360000	#FF9191	1	0.75
chr1	21360001	21520000	A.2.1.1.2.2.1.2.1	0.671990171990172	.	21360001	21520000	#FF9191	1	0.75
chr1	21520001	21840000	A.1.2.2.1.1.1.2.1.2	0.793611793611794	.	21520001	21840000	#FF4848	1	0.875
chr1	21840001	22360000	A.1.1.1.2.2.2.2.1.2.2	0.957002457002457	.	21840001	22360000	#FF0000	1	1
chr1	22360001	22800000	A.1.2.1.1.2.1.2.1.1.1.1	0.856265356265356	.	22360001	22800000	#FF4848	1	0.875
chr1	22800001	23040000	A.1.2.1.1.2.2.1.2.2.2	0.834152334152334	.	22800001	23040000	#FF4848	1	0.875
chr1	23040001	23280000	A.1.2.1.1.2.1.2.1.2	0.851351351351351	.	23040001	23280000	#FF4848	1	0.875
chr1	23280001	23600000	A.1.2.1.1.2.1.2.2.1.2	0.847665847665848	.	23280001	23600000	#FF4848	1	0.875
chr1	23600001	24080000	A.1.1.1.2.2.2.2.2.2.2.1	0.94963144963145	.	23600001	24080000	#FF0000	1	1
chr1	24080001	24480000	A.1.1.2.2.2.2.2.2.1	0.880835380835381	.	24080001	24480000	#FF0000	1	1
chr1	24480001	24720000	A.1.2.1.1.2.2.1.1.1.1.2.2	0.841523341523342	.	24480001	24720000	#FF4848	1	0.875
chr1	24720001	24960000	A.2.1.1.1.1.2.2.1	0.712530712530713	.	24720001	24960000	#FF9191	1	0.75
chr1	24960001	25600000	A.1.1.1.2.2.2.2.1.1	0.959459459459459	.	24960001	25600000	#FF0000	1	1
chr1	25600001	25720000	A.2.2.2.2.1.2.1.1.1	0.488943488943489	.	25600001	25720000	#FFDADA	1	0.625
chr1	25720001	26160000	A.1.1.2.2.2.1.2.1.2	0.893120393120393	.	25720001	26160000	#FF0000	1	1
chr1	26160001	26480000	A.1.1.2.2.1.1.2.2.2	0.912776412776413	.	26160001	26480000	#FF0000	1	1
chr1	26480001	26760000	A.1.1.2.2.2.2.2.1	0.882063882063882	.	26480001	26760000	#FF0000	1	1
chr1	26760001	26880000	A.1.2.1.1.1.2.2.2.1	0.862407862407862	.	26760001	26880000	#FF4848	1	0.875
chr1	26880001	27360000	A.1.1.1.2.2.1.1.2	0.971744471744472	.	26880001	27360000	#FF0000	1	1
chr1	27360001	27600000	A.1.2.1.1.1.2.2.1.1	0.864864864864865	.	27360001	27600000	#FF4848	1	0.875
chr1	27600001	27760000	A.1.2.1.1.1.2.2.2.2	0.861179361179361	.	27600001	27760000	#FF4848	1	0.875
chr1	27760001	28000000	A.1.1.2.2.2.1.2.2.2.1.2.1	0.886977886977887	.	27760001	28000000	#FF0000	1	1
chr1	28000001	28200000	A.1.2.2.1.2.2.1.1.1.2	0.766584766584767	.	28000001	28200000	#FF4848	1	0.875
chr1	28200001	28560000	A.1.1.1.2.2.2.2.2.2.1	0.950859950859951	.	28200001	28560000	#FF0000	1	1
chr1	28560001	28800000	A.1.1.2.2.2.1.2.2.2.1.2.2	0.885749385749386	.	28560001	28800000	#FF0000	1	1
chr1	28800001	29000000	A.1.2.1.1.1.2.1.1.2	0.86977886977887	.	28800001	29000000	#FF4848	1	0.875
chr1	29000001	29520000	A.1.1.2.2.1.1.2.1	0.915233415233415	.	29000001	29520000	#FF0000	1	1
chr1	29520001	29840000	A.2.1.1.2.2.1.1.2.2	0.673218673218673	.	29520001	29840000	#FF9191	1	0.75
chr1	29840001	29880000	A.2.2.1.1.2.1.1.1.1	0.581081081081081	.	29840001	29880000	#FFDADA	1	0.625
chr1	30000001	30360000	A.2.2.1.1.2.1.1.1.1	0.581081081081081	.	30000001	30360000	#FFDADA	1	0.625
chr1	30360001	30560000	A.2.1.2.1.1.1.2.2.2	0.654791154791155	.	30360001	30560000	#FF9191	1	0.75
chr1	30560001	30680000	A.2.2.2.2.1.2.2.2.2	0.476658476658477	.	30560001	30680000	#FFDADA	1	0.625
chr1	30680001	30920000	A.2.2.1.1.2.1.1.1.2.2	0.578624078624079	.	30680001	30920000	#FFDADA	1	0.625
chr1	30920001	31200000	A.2.2.2.2.1.1.2.2	0.49017199017199	.	30920001	31200000	#FFDADA	1	0.625
chr1	31200001	31400000	A.1.2.2.1.2.1.1.2.2.2.1	0.771498771498772	.	31200001	31400000	#FF4848	1	0.875
chr1	31400001	31560000	A.1.2.1.1.1.2.2.1.2	0.863636363636364	.	31400001	31560000	#FF4848	1	0.875
chr1	31560001	31640000	A.1.2.2.1.2.1.1.2.2.2.2	0.77027027027027	.	31560001	31640000	#FF4848	1	0.875
chr1	31640001	31840000	A.1.2.2.1.2.1.1.1.1	0.781326781326781	.	31640001	31840000	#FF4848	1	0.875
chr1	31840001	32040000	A.1.2.2.1.2.2.1.1.2.2	0.764127764127764	.	31840001	32040000	#FF4848	1	0.875
chr1	32040001	32280000	A.1.2.1.1.2.1.2.1.1.1.2	0.855036855036855	.	32040001	32280000	#FF4848	1	0.875
chr1	32280001	32520000	A.1.2.1.1.1.2.1.1.1.2	0.871007371007371	.	32280001	32520000	#FF4848	1	0.875
chr1	32520001	32840000	A.1.1.1.2.2.2.2.2.1.1.2	0.954545454545455	.	32520001	32840000	#FF0000	1	1
chr1	32840001	33000000	A.1.2.2.1.2.1.1.2.1.2.2	0.773955773955774	.	32840001	33000000	#FF4848	1	0.875
chr1	33000001	33280000	A.1.1.2.2.1.2.1.2.1.1	0.91031941031941	.	33000001	33280000	#FF0000	1	1
chr1	33280001	33560000	A.1.1.2.2.2.1.2.2.2.1.1.2	0.888206388206388	.	33280001	33560000	#FF0000	1	1
chr1	33560001	33840000	A.1.2.2.1.1.1.1.2	0.796068796068796	.	33560001	33840000	#FF4848	1	0.875
chr1	33840001	34080000	A.2.1.2.1.1.2.1.2.2.1	0.651105651105651	.	33840001	34080000	#FF9191	1	0.75
chr1	34080001	34280000	B.1.1.1.2.1.1.1.1	0.447174447174447	.	34080001	34280000	#DADAFF	1	0.5
chr1	34280001	34560000	A.2.2.2.2.1.2.1.2.2.2	0.482800982800983	.	34280001	34560000	#FFDADA	1	0.625
chr1	34560001	34880000	B.1.1.1.2.1.1.2.2	0.443488943488943	.	34560001	34880000	#DADAFF	1	0.5
chr1	34880001	35240000	A.2.2.1.1.1.2.2.2	0.582309582309582	.	34880001	35240000	#FFDADA	1	0.625
chr1	35240001	35640000	A.1.2.1.2.2.1.2.2.1.1	0.810810810810811	.	35240001	35640000	#FF4848	1	0.875
chr1	35640001	36040000	A.1.1.2.2.2.2.2.2.2	0.87960687960688	.	35640001	36040000	#FF0000	1	1
chr1	36040001	36280000	A.1.2.1.1.1.1.2.2.1	0.874692874692875	.	36040001	36280000	#FF4848	1	0.875
chr1	36280001	36560000	A.1.1.2.2.1.2.2.2.2	0.904176904176904	.	36280001	36560000	#FF0000	1	1
chr1	36560001	36920000	A.1.1.2.2.1.2.1.2.1.2	0.909090909090909	.	36560001	36920000	#FF0000	1	1
chr1	36920001	37200000	A.1.2.1.1.2.2.1.2.1	0.836609336609337	.	36920001	37200000	#FF4848	1	0.875
chr1	37200001	37320000	A.2.1.1.2.2.2.1.1	0.66953316953317	.	37200001	37320000	#FF9191	1	0.75
chr1	37320001	37720000	A.1.2.2.1.1.1.1.1.2.1	0.798525798525799	.	37320001	37720000	#FF4848	1	0.875
chr1	37720001	37920000	A.2.1.2.1.2.1.1.1	0.644963144963145	.	37720001	37920000	#FF9191	1	0.75
chr1	37920001	38240000	A.1.1.2.2.1.2.1.1	0.911547911547912	.	37920001	38240000	#FF0000	1	1
chr1	38240001	38480000	A.1.1.2.2.2.1.2.2.2.1.1.1	0.889434889434889	.	38240001	38480000	#FF0000	1	1
chr1	38480001	38880000	A.1.2.1.1.2.1.2.1.1.2.2	0.852579852579853	.	38480001	38880000	#FF4848	1	0.875
chr1	38880001	38960000	A.2.1.2.1.2.1.1.2	0.643734643734644	.	38880001	38960000	#FF9191	1	0.75
chr1	38960001	39120000	A.2.1.2.1.2.1.2	0.642506142506142	.	38960001	39120000	#FF9191	1	0.75
chr1	39120001	39320000	A.2.2.1.1.2.1.1.2.1	0.577395577395577	.	39120001	39320000	#FFDADA	1	0.625
chr1	39320001	39560000	A.1.2.2.1.2.1.1.2.1.1	0.777641277641278	.	39320001	39560000	#FF4848	1	0.875
chr1	39560001	39720000	A.1.2.2.1.2.1.1.2.1.2.1.1	0.776412776412776	.	39560001	39720000	#FF4848	1	0.875
chr1	39720001	40040000	A.1.1.2.2.1.2.2.1	0.906633906633907	.	39720001	40040000	#FF0000	1	1
chr1	40040001	40160000	A.1.2.2.1.2.2.2.2.2	0.757985257985258	.	40040001	40160000	#FF4848	1	0.875
chr1	40160001	40240000	A.2.2.1.1.2.1.2.1.1	0.572481572481572	.	40160001	40240000	#FFDADA	1	0.625
chr1	40240001	40320000	A.2.1.2.1.2.2.1.2.1	0.64004914004914	.	40240001	40320000	#FF9191	1	0.75
chr1	40320001	40560000	A.1.2.1.1.1.2.1.2.2	0.866093366093366	.	40320001	40560000	#FF4848	1	0.875
chr1	40560001	40920000	A.1.1.2.2.1.2.2.2.1	0.905405405405405	.	40560001	40920000	#FF0000	1	1
chr1	40920001	41080000	A.2.1.1.2.2.1.2.2	0.670761670761671	.	40920001	41080000	#FF9191	1	0.75
chr1	41080001	41320000	A.1.2.1.1.1.2.1.2.1.2	0.867321867321867	.	41080001	41320000	#FF4848	1	0.875
chr1	41320001	41560000	A.1.2.2.2.1.1.2.1.1.1	0.751842751842752	.	41320001	41560000	#FF4848	1	0.875
chr1	41560001	41720000	A.2.1.2.1.1.2.2.1.2	0.647420147420147	.	41560001	41720000	#FF9191	1	0.75
chr1	41720001	41960000	A.1.2.2.1.1.1.1.1.2.2	0.797297297297297	.	41720001	41960000	#FF4848	1	0.875
chr1	41960001	42280000	A.2.2.1.1.2.1.1.2.2.1.2	0.574938574938575	.	41960001	42280000	#FFDADA	1	0.625
chr1	42280001	42640000	A.2.2.1.1.2.1.1.1.2.1	0.57985257985258	.	42280001	42640000	#FFDADA	1	0.625
chr1	42640001	42720000	A.2.1.2.1.1.2.2.1.1	0.648648648648649	.	42640001	42720000	#FF9191	1	0.75
chr1	42720001	42960000	A.1.2.2.1.1.2.1.1.2	0.787469287469287	.	42720001	42960000	#FF4848	1	0.875
chr1	42960001	43160000	A.2.1.2.1.1.1.1.1.1	0.662162162162162	.	42960001	43160000	#FF9191	1	0.75
chr1	43160001	43400000	A.1.2.1.1.1.2.1.1.1.1	0.872235872235872	.	43160001	43400000	#FF4848	1	0.875
chr1	43400001	43600000	A.1.2.1.1.2.1.2.1.1.2.1	0.853808353808354	.	43400001	43600000	#FF4848	1	0.875
chr1	43600001	44160000	A.1.1.1.1.2.1.1.2.1	0.992628992628993	.	43600001	44160000	#FF0000	1	1
chr1	44160001	44240000	A.1.2.2.1.2.2.2.1	0.76044226044226	.	44160001	44240000	#FF4848	1	0.875
chr1	44240001	44480000	A.1.2.1.1.1.2.1.2.1.1	0.868550368550369	.	44240001	44480000	#FF4848	1	0.875
chr1	44480001	44920000	A.1.1.2.2.2.1.1.2	0.896805896805897	.	44480001	44920000	#FF0000	1	1
chr1	44920001	45120000	A.1.1.2.2.2.1.2.1.1.1	0.895577395577396	.	44920001	45120000	#FF0000	1	1
chr1	45120001	45280000	A.1.1.2.2.2.1.2.2.1.1	0.891891891891892	.	45120001	45280000	#FF0000	1	1
chr1	45280001	45480000	A.1.2.1.1.1.1.1.2	0.877149877149877	.	45280001	45480000	#FF4848	1	0.875
chr1	45480001	45680000	A.2.2.2.2.1.1.1.1	0.497542997542998	.	45480001	45680000	#FFDADA	1	0.625
chr1	45680001	46040000	A.1.2.1.1.1.1.1.1	0.878378378378378	.	45680001	46040000	#FF4848	1	0.875
chr1	46040001	46120000	A.1.2.2.1.2.2.1.1.2.1	0.765356265356265	.	46040001	46120000	#FF4848	1	0.875
chr1	46120001	46440000	A.1.1.2.2.2.1.2.2.1.2	0.890663390663391	.	46120001	46440000	#FF0000	1	1
chr1	46440001	46800000	A.1.1.1.2.2.2.1.1.2	0.966830466830467	.	46440001	46800000	#FF0000	1	1
chr1	46800001	47200000	A.1.1.1.2.1.1.1.2.1	0.986486486486487	.	46800001	47200000	#FF0000	1	1
chr1	47200001	47440000	A.2.2.2.2.1.1.1.2.1.1	0.496314496314496	.	47200001	47440000	#FFDADA	1	0.625
chr1	47440001	47640000	A.2.1.2.2.2.1.2.1.2.1	0.610565110565111	.	47440001	47640000	#FF9191	1	0.75
chr1	47640001	47840000	A.1.2.2.2.1.2.1.1.2	0.742014742014742	.	47640001	47840000	#FF4848	1	0.875
chr1	47840001	48200000	A.2.1.1.2.1.2.1.2	0.681818181818182	.	47840001	48200000	#FF9191	1	0.75
chr1	48200001	48560000	A.2.1.2.2.2.1.2.1.1	0.611793611793612	.	48200001	48560000	#FF9191	1	0.75
chr1	48560001	48720000	B.1.2.1.2.2.2.2	0.334152334152334	.	48560001	48720000	#9191FF	1	0.375
chr1	48720001	49000000	B.2.1.2.2.1.1.2	0.167076167076167	.	48720001	49000000	#4848FF	1	0.25
chr1	49000001	49320000	B.1.2.1.2.2.2.1	0.335380835380835	.	49000001	49320000	#9191FF	1	0.375
chr1	49320001	49720000	B.2.2.2.2.1.2.2.1.1	0.0122850122850123	.	49320001	49720000	#0000FF	1	0.125
chr1	49720001	50000000	B.2.2.2.2.1.2.2.2.1	0.00982800982800983	.	49720001	50000000	#0000FF	1	0.125
chr1	50000001	50280000	B.2.2.2.2.1.2.2.2.2	0.0085995085995086	.	50000001	50280000	#0000FF	1	0.125
chr1	50280001	50840000	B.2.2.2.2.1.2.2.1.2	0.0110565110565111	.	50280001	50840000	#0000FF	1	0.125
chr1	50840001	51080000	B.2.1.1.2.2.1.2	0.216216216216216	.	50840001	51080000	#4848FF	1	0.25
chr1	51080001	51400000	B.1.2.1.1.1.2.2.2.2	0.362407862407862	.	51080001	51400000	#9191FF	1	0.375
chr1	51400001	51720000	B.1.1.2.2.1.2.2.1	0.385749385749386	.	51400001	51720000	#DADAFF	1	0.5
chr1	51720001	52240000	A.1.2.1.2.2.1.1.2.2	0.815724815724816	.	51720001	52240000	#FF4848	1	0.875
chr1	52240001	52480000	A.1.1.2.1.1.1.2.1.1.1	0.942260442260442	.	52240001	52480000	#FF0000	1	1
chr1	52480001	52760000	A.1.1.2.1.1.1.2.2	0.937346437346437	.	52480001	52760000	#FF0000	1	1
chr1	52760001	53040000	A.1.1.2.1.1.1.2.1.1.2.2	0.93980343980344	.	52760001	53040000	#FF0000	1	1
chr1	53040001	53680000	A.1.1.1.2.1.1.1.1	0.987714987714988	.	53040001	53680000	#FF0000	1	1
chr1	53680001	53880000	A.1.1.2.2.1.1.2.2.1	0.914004914004914	.	53680001	53880000	#FF0000	1	1
chr1	53880001	54240000	A.1.1.1.2.1.1.2.2.1	0.981572481572482	.	53880001	54240000	#FF0000	1	1
chr1	54240001	54560000	A.1.1.1.2.1.1.1.2.2.1	0.985257985257985	.	54240001	54560000	#FF0000	1	1
chr1	54560001	54880000	A.1.1.1.2.1.1.2.2.2	0.98034398034398	.	54560001	54880000	#FF0000	1	1
chr1	54880001	55360000	A.1.1.1.2.1.1.1.2.2.2	0.984029484029484	.	54880001	55360000	#FF0000	1	1
chr1	55360001	55560000	A.1.2.1.2.2.2.1.2.2	0.804668304668305	.	55360001	55560000	#FF4848	1	0.875
chr1	55560001	56000000	A.2.2.1.2.2.1.2.2	0.546683046683047	.	55560001	56000000	#FFDADA	1	0.625
chr1	56000001	56280000	B.2.1.2.2.1.1.1.1	0.170761670761671	.	56000001	56280000	#4848FF	1	0.25
chr1	56280001	56840000	B.1.2.2.2.2.1.1.2.2	0.300982800982801	.	56280001	56840000	#9191FF	1	0.375
chr1	56840001	57120000	A.2.2.2.1.2.2.2.1.2	0.501228501228501	.	56840001	57120000	#FFDADA	1	0.625
chr1	57120001	57280000	B.1.2.1.1.2.2.1.1	0.356265356265356	.	57120001	57280000	#9191FF	1	0.375
chr1	57280001	57520000	B.1.2.1.1.1.1.2.1	0.373464373464373	.	57280001	57520000	#9191FF	1	0.375
chr1	57520001	57920000	B.1.1.1.1.2.2.1	0.44963144963145	.	57520001	57920000	#DADAFF	1	0.5
chr1	57920001	58080000	B.1.2.1.1.2.2.1.2.2	0.353808353808354	.	57920001	58080000	#9191FF	1	0.375
chr1	58080001	58440000	B.1.1.2.1.2.2.2.1.2.2	0.399262899262899	.	58080001	58440000	#DADAFF	1	0.5
chr1	58440001	58760000	B.1.1.1.1.1.1.2.2.1	0.461916461916462	.	58440001	58760000	#DADAFF	1	0.5
chr1	58760001	58960000	B.1.1.1.2.1.1.1.2	0.445945945945946	.	58760001	58960000	#DADAFF	1	0.5
chr1	58960001	59160000	A.2.2.1.2.2.1.1.1.2	0.556511056511056	.	58960001	59160000	#FFDADA	1	0.625
chr1	59160001	59400000	A.2.1.2.2.1.1.1.2.2	0.631449631449631	.	59160001	59400000	#FF9191	1	0.75
chr1	59400001	59760000	A.2.2.2.1.2.2.2.1.1	0.502457002457002	.	59400001	59760000	#FFDADA	1	0.625
chr1	59760001	60000000	B.1.1.2.1.2.2.2.2.2	0.396805896805897	.	59760001	60000000	#DADAFF	1	0.5
chr1	60000001	60240000	B.1.1.1.1.1.1.1.1	0.466830466830467	.	60000001	60240000	#DADAFF	1	0.5
chr1	60240001	60600000	B.1.2.1.1.1.1.2.2.2	0.36977886977887	.	60240001	60600000	#9191FF	1	0.375
chr1	60600001	60920000	B.2.1.1.1.1.2.2.1.2	0.272727272727273	.	60600001	60920000	#4848FF	1	0.25
chr1	60920001	61240000	B.2.2.1.1.2.2.2.2.2	0.0982800982800983	.	60920001	61240000	#0000FF	1	0.125
chr1	61240001	61560000	B.1.1.2.1.1.2.2.2.2.1	0.409090909090909	.	61240001	61560000	#DADAFF	1	0.5
chr1	61560001	61760000	B.1.1.2.1.1.2.2.1	0.411547911547912	.	61560001	61760000	#DADAFF	1	0.5
chr1	61760001	62000000	B.1.1.1.1.1.1.2.2.2	0.460687960687961	.	61760001	62000000	#DADAFF	1	0.5
chr1	62000001	62160000	B.1.1.1.1.1.1.1.2.1	0.465601965601966	.	62000001	62160000	#DADAFF	1	0.5
chr1	62160001	62400000	A.1.2.2.2.1.1.1.2.2	0.753071253071253	.	62160001	62400000	#FF4848	1	0.875
chr1	62400001	62600000	A.2.1.1.1.2.2.2.1.1.1	0.7002457002457	.	62400001	62600000	#FF9191	1	0.75
chr1	62600001	62920000	A.1.1.2.1.2.1.2.1	0.927518427518428	.	62600001	62920000	#FF0000	1	1
chr1	62920001	63200000	A.1.2.2.2.1.1.1.2.1	0.754299754299754	.	62920001	63200000	#FF4848	1	0.875
chr1	63200001	63360000	A.2.1.1.1.2.1.1.2	0.706388206388206	.	63200001	63360000	#FF9191	1	0.75
chr1	63360001	63480000	A.2.1.2.2.2.1.2.1.2.2.2	0.608108108108108	.	63360001	63480000	#FF9191	1	0.75
chr1	63480001	63760000	A.1.2.2.2.1.1.1.1.2	0.755528255528256	.	63480001	63760000	#FF4848	1	0.875
chr1	63760001	64000000	A.2.1.1.1.2.2.2.1.1.2.1	0.699017199017199	.	63760001	64000000	#FF9191	1	0.75
chr1	64000001	64240000	A.2.1.1.2.2.1.1.2.1	0.674447174447175	.	64000001	64240000	#FF9191	1	0.75
chr1	64240001	64400000	A.2.1.2.2.2.2.2.1.2	0.595823095823096	.	64240001	64400000	#FF9191	1	0.75
chr1	64400001	64720000	A.2.1.2.2.2.1.2.1.2.2.1	0.609336609336609	.	64400001	64720000	#FF9191	1	0.75
chr1	64720001	64920000	A.2.1.2.2.2.2.1.2.2.2	0.599508599508599	.	64720001	64920000	#FF9191	1	0.75
chr1	64920001	65240000	A.1.2.1.2.2.2.1.1	0.807125307125307	.	64920001	65240000	#FF4848	1	0.875
chr1	65240001	65480000	A.2.1.2.2.2.1.1.1	0.614250614250614	.	65240001	65480000	#FF9191	1	0.75
chr1	65480001	65720000	A.2.1.2.2.2.1.1.2	0.613022113022113	.	65480001	65720000	#FF9191	1	0.75
chr1	65720001	65920000	B.1.1.2.1.1.2.1.2.2.1	0.414004914004914	.	65720001	65920000	#DADAFF	1	0.5
chr1	65920001	66200000	B.1.2.1.1.2.2.2.2	0.35012285012285	.	65920001	66200000	#9191FF	1	0.375
chr1	66200001	66440000	B.2.1.2.2.1.1.1.2.1	0.16953316953317	.	66200001	66440000	#4848FF	1	0.25
chr1	66440001	66680000	B.2.2.1.1.2.2.1.1.2	0.109336609336609	.	66440001	66680000	#0000FF	1	0.125
chr1	66680001	67000000	B.2.1.1.1.1.2.1.1	0.276412776412776	.	66680001	67000000	#4848FF	1	0.25
chr1	67000001	67200000	B.2.1.1.1.1.2.2.1.1	0.273955773955774	.	67000001	67200000	#4848FF	1	0.25
chr1	67200001	67360000	B.2.1.1.1.1.2.2.2.1	0.271498771498771	.	67200001	67360000	#4848FF	1	0.25
chr1	67360001	67640000	B.1.1.2.1.1.2.2.2.1	0.41031941031941	.	67360001	67640000	#DADAFF	1	0.5
chr1	67640001	67800000	B.1.1.1.1.2.2.2	0.448402948402948	.	67640001	67800000	#DADAFF	1	0.5
chr1	67800001	67960000	A.2.2.1.2.2.2.2.2.1	0.536855036855037	.	67800001	67960000	#FFDADA	1	0.625
chr1	67960001	68240000	B.1.1.2.1.2.2.2.1.2.1	0.4004914004914	.	67960001	68240000	#DADAFF	1	0.5
chr1	68240001	68520000	B.2.1.2.2.1.1.1.2.2	0.168304668304668	.	68240001	68520000	#4848FF	1	0.25
chr1	68520001	68640000	B.1.2.2.2.2.1.2.2.1.2	0.296068796068796	.	68520001	68640000	#9191FF	1	0.375
chr1	68640001	68800000	B.2.1.1.1.1.1.2.1.2	0.278869778869779	.	68640001	68800000	#4848FF	1	0.25
chr1	68800001	68960000	B.1.2.2.2.2.1.2.2.2.1	0.294840294840295	.	68800001	68960000	#9191FF	1	0.375
chr1	68960001	69440000	B.2.2.1.1.1.2.1.2.1	0.13022113022113	.	68960001	69440000	#0000FF	1	0.125
chr1	69440001	69800000	B.2.2.1.1.1.2.1.2.2.1	0.128992628992629	.	69440001	69800000	#0000FF	1	0.125
chr1	69800001	70120000	B.2.2.1.1.1.2.2.2.2.2.2	0.116707616707617	.	69800001	70120000	#0000FF	1	0.125
chr1	70120001	70280000	B.2.1.2.2.1.2.1.2.1.2	0.157248157248157	.	70120001	70280000	#4848FF	1	0.25
chr1	70280001	70480000	B.2.2.1.1.2.2.1.2.1.2.2	0.105651105651106	.	70280001	70480000	#0000FF	1	0.125
chr1	70480001	70640000	B.1.2.1.1.2.1.2	0.357493857493857	.	70480001	70640000	#9191FF	1	0.375
chr1	70640001	70960000	A.2.2.2.1.1.2.1.2.1	0.523341523341523	.	70640001	70960000	#FFDADA	1	0.625
chr1	70960001	71560000	B.2.1.2.2.1.2.1.1.2.2	0.160933660933661	.	70960001	71560000	#4848FF	1	0.25
chr1	71560001	71960000	B.2.2.2.2.2.1.1.2	0.00614250614250614	.	71560001	71960000	#0000FF	1	0.125
chr1	71960001	72240000	B.2.2.1.1.1.2.1.2.2.2	0.127764127764128	.	71960001	72240000	#0000FF	1	0.125
chr1	72240001	72520000	B.2.1.2.2.1.2.1.1.1.1.1	0.165847665847666	.	72240001	72520000	#4848FF	1	0.25
chr1	72520001	72880000	B.2.2.1.1.2.2.1.1.1	0.110565110565111	.	72520001	72880000	#0000FF	1	0.125
chr1	72880001	73080000	B.2.2.1.1.1.2.2.1.1	0.126535626535627	.	72880001	73080000	#0000FF	1	0.125
chr1	73080001	73320000	B.2.2.1.1.2.2.1.2.1.2.1	0.106879606879607	.	73080001	73320000	#0000FF	1	0.125
chr1	73320001	73400000	B.1.2.2.2.2.1.1.1.2	0.303439803439803	.	73320001	73400000	#9191FF	1	0.375
chr1	73400001	73520000	B.1.2.1.1.2.2.2.1.2	0.351351351351351	.	73400001	73520000	#9191FF	1	0.375
chr1	73520001	73680000	B.2.2.1.1.1.2.2.2.2.1	0.119164619164619	.	73520001	73680000	#0000FF	1	0.125
chr1	73680001	73880000	B.2.2.1.1.1.2.2.1.2.2	0.124078624078624	.	73680001	73880000	#0000FF	1	0.125
chr1	73880001	74200000	B.2.2.1.1.2.2.1.2.2.2.1	0.103194103194103	.	73880001	74200000	#0000FF	1	0.125
chr1	74200001	74480000	B.2.2.2.2.2.1.1.1	0.00737100737100737	.	74200001	74480000	#0000FF	1	0.125
chr1	74480001	74680000	B.2.2.1.1.2.2.1.2.2.2.2	0.101965601965602	.	74480001	74680000	#0000FF	1	0.125
chr1	74680001	74960000	B.2.2.1.1.2.2.1.2.2.1	0.104422604422604	.	74680001	74960000	#0000FF	1	0.125
chr1	74960001	75200000	B.2.1.2.2.1.2.1.1.2.1	0.162162162162162	.	74960001	75200000	#4848FF	1	0.25
chr1	75200001	75480000	B.2.1.2.2.1.2.1.1.1.2	0.163390663390663	.	75200001	75480000	#4848FF	1	0.25
chr1	75480001	75680000	B.2.2.1.1.1.2.2.2.1.1	0.122850122850123	.	75480001	75680000	#0000FF	1	0.125
chr1	75680001	75760000	B.2.1.2.2.1.2.2.2.1.2	0.152334152334152	.	75680001	75760000	#4848FF	1	0.25
chr1	75760001	76320000	B.1.2.2.2.2.1.2.2.2.2	0.293611793611794	.	75760001	76320000	#9191FF	1	0.375
chr1	76320001	76600000	B.2.1.1.1.2.2.1.2.1.1	0.255528255528256	.	76320001	76600000	#4848FF	1	0.25
chr1	76600001	76680000	B.1.2.2.2.1.1.2.1	0.308353808353808	.	76600001	76680000	#9191FF	1	0.375
chr1	76680001	76840000	B.1.1.2.1.1.1.2.2	0.421375921375921	.	76680001	76840000	#DADAFF	1	0.5
chr1	76840001	76960000	B.1.2.2.2.2.1.2.2.1.1	0.297297297297297	.	76840001	76960000	#9191FF	1	0.375
chr1	76960001	77440000	B.2.2.1.1.1.1.2.2.1	0.135135135135135	.	76960001	77440000	#0000FF	1	0.125
chr1	77440001	77520000	B.1.1.2.1.2.2.2.2.1	0.398034398034398	.	77440001	77520000	#DADAFF	1	0.5
chr1	77520001	77640000	B.1.2.2.2.2.2.1.1	0.292383292383292	.	77520001	77640000	#9191FF	1	0.375
chr1	77640001	78080000	B.1.1.2.1.1.1.1.2.1	0.425061425061425	.	77640001	78080000	#DADAFF	1	0.5
chr1	78080001	78440000	A.2.1.1.1.2.1.2	0.705159705159705	.	78080001	78440000	#FF9191	1	0.75
chr1	78440001	78840000	B.1.2.2.2.2.1.2.1.2	0.298525798525799	.	78440001	78840000	#9191FF	1	0.375
chr1	78840001	79040000	B.2.2.1.1.2.2.2.2.1	0.0995085995085995	.	78840001	79040000	#0000FF	1	0.125
chr1	79040001	79200000	B.2.1.2.2.1.2.2.2.2	0.151105651105651	.	79040001	79200000	#4848FF	1	0.25
chr1	79200001	79360000	B.2.2.1.1.1.2.2.1.2.1	0.125307125307125	.	79200001	79360000	#0000FF	1	0.125
chr1	79360001	79680000	B.2.2.1.1.1.2.2.2.2.2.1	0.117936117936118	.	79360001	79680000	#0000FF	1	0.125
chr1	79680001	79920000	B.2.1.1.1.2.2.1.2.1.2.1	0.254299754299754	.	79680001	79920000	#4848FF	1	0.25
chr1	79920001	80320000	B.2.1.2.2.1.2.1.1.1.1.2	0.164619164619165	.	79920001	80320000	#4848FF	1	0.25
chr1	80320001	80600000	B.2.1.2.2.2.2.2.1	0.141277641277641	.	80320001	80600000	#4848FF	1	0.25
chr1	80600001	80960000	B.2.2.1.1.1.1.2.1.2	0.136363636363636	.	80600001	80960000	#0000FF	1	0.125
chr1	80960001	81200000	B.2.2.1.1.1.1.2.1.1	0.137592137592138	.	80960001	81200000	#0000FF	1	0.125
chr1	81200001	81480000	B.2.1.1.1.2.1.2.1.2	0.259213759213759	.	81200001	81480000	#4848FF	1	0.25
chr1	81480001	81600000	B.2.1.1.1.2.1.1.1.1	0.269041769041769	.	81480001	81600000	#4848FF	1	0.25
chr1	81600001	81720000	B.1.2.1.1.2.2.2.1.1	0.352579852579853	.	81600001	81720000	#9191FF	1	0.375
chr1	81720001	82040000	B.1.1.1.1.1.1.1.2.2	0.464373464373464	.	81720001	82040000	#DADAFF	1	0.5
chr1	82040001	82320000	B.1.1.1.1.1.1.2.1	0.463144963144963	.	82040001	82320000	#DADAFF	1	0.5
chr1	82320001	82440000	B.1.1.1.1.2.1.2.2	0.450859950859951	.	82320001	82440000	#DADAFF	1	0.5
chr1	82440001	82720000	B.1.2.1.1.1.1.2.2.1.1	0.372235872235872	.	82440001	82720000	#9191FF	1	0.375
chr1	82720001	82800000	B.1.2.2.2.2.2.1.2.2	0.28992628992629	.	82720001	82800000	#9191FF	1	0.375
chr1	82800001	82960000	B.2.1.1.1.1.2.1.2	0.275184275184275	.	82800001	82960000	#4848FF	1	0.25
chr1	82960001	83240000	B.2.1.1.1.2.1.2.1.1.2.1	0.261670761670762	.	82960001	83240000	#4848FF	1	0.25
chr1	83240001	83600000	B.2.1.1.1.2.1.2.1.1.1.1	0.264127764127764	.	83240001	83600000	#4848FF	1	0.25
chr1	83600001	83960000	B.2.1.1.1.2.1.1.2.2	0.265356265356265	.	83600001	83960000	#4848FF	1	0.25
chr1	83960001	84400000	B.2.1.1.1.1.2.2.2.2	0.27027027027027	.	83960001	84400000	#4848FF	1	0.25
chr1	84400001	84680000	B.1.2.2.2.2.1.2.1.1	0.2997542997543	.	84400001	84680000	#9191FF	1	0.375
chr1	84680001	84880000	B.1.2.2.2.2.1.1.1.1	0.304668304668305	.	84680001	84880000	#9191FF	1	0.375
chr1	84880001	85280000	A.2.2.2.1.1.2.1.2.2.2	0.51965601965602	.	84880001	85280000	#FFDADA	1	0.625
chr1	85280001	85440000	B.1.1.2.1.1.2.1.1.2.2	0.417690417690418	.	85280001	85440000	#DADAFF	1	0.5
chr1	85440001	85760000	A.2.2.2.1.1.2.1.2.2.1.1	0.522113022113022	.	85440001	85760000	#FFDADA	1	0.625
chr1	85760001	85920000	B.1.1.2.1.1.2.1.2.2.2	0.412776412776413	.	85760001	85920000	#DADAFF	1	0.5
chr1	85920001	86040000	B.1.2.1.1.2.2.1.2.1	0.355036855036855	.	85920001	86040000	#9191FF	1	0.375
chr1	86040001	86240000	B.1.1.2.1.1.2.1.2.1.2	0.415233415233415	.	86040001	86240000	#DADAFF	1	0.5
chr1	86240001	86480000	B.2.1.1.1.2.1.2.1.1.1.2	0.262899262899263	.	86240001	86480000	#4848FF	1	0.25
chr1	86480001	86800000	B.2.2.1.1.2.2.1.2.1.1	0.108108108108108	.	86480001	86800000	#0000FF	1	0.125
chr1	86800001	87240000	B.1.2.2.2.2.1.1.2.1	0.302211302211302	.	86800001	87240000	#9191FF	1	0.375
chr1	87240001	87560000	B.1.1.2.1.1.1.1.1	0.426289926289926	.	87240001	87560000	#DADAFF	1	0.5
chr1	87560001	87840000	B.1.1.2.1.1.2.1.2.1.1	0.416461916461916	.	87560001	87840000	#DADAFF	1	0.5
chr1	87840001	88400000	B.2.1.1.1.2.2.1.2.1.2.2	0.253071253071253	.	87840001	88400000	#4848FF	1	0.25
chr1	88400001	88840000	B.2.1.1.1.2.1.1.1.2	0.267813267813268	.	88400001	88840000	#4848FF	1	0.25
chr1	88840001	89120000	B.2.1.1.1.2.2.1.1	0.256756756756757	.	88840001	89120000	#4848FF	1	0.25
chr1	89120001	89440000	A.2.2.2.1.1.2.1.1	0.524570024570025	.	89120001	89440000	#FFDADA	1	0.625
chr1	89440001	89840000	B.2.2.2.2.1.1.1.2.2	0.0221130221130221	.	89440001	89840000	#0000FF	1	0.125
chr1	89840001	90200000	B.1.2.1.1.1.1.2.2.1.2	0.371007371007371	.	89840001	90200000	#9191FF	1	0.375
chr1	90200001	90280000	B.1.1.2.1.1.2.1.1.2.1	0.418918918918919	.	90200001	90280000	#DADAFF	1	0.5
chr1	90280001	90480000	A.2.2.1.2.2.2.2.1.2	0.538083538083538	.	90280001	90480000	#FFDADA	1	0.625
chr1	90480001	91160000	B.1.1.2.1.1.2.2.2.2.2	0.407862407862408	.	90480001	91160000	#DADAFF	1	0.5
chr1	91160001	91440000	A.2.2.2.1.1.2.1.2.2.1.2	0.520884520884521	.	91160001	91440000	#FFDADA	1	0.625
chr1	91440001	91600000	A.2.2.2.1.2.1.2.2	0.507371007371007	.	91440001	91600000	#FFDADA	1	0.625
chr1	91600001	92440000	A.2.1.2.2.2.1.2.2.2	0.605651105651106	.	91600001	92440000	#FF9191	1	0.75
chr1	92440001	92720000	A.2.2.1.2.1.1.2	0.561425061425061	.	92440001	92720000	#FFDADA	1	0.625
chr1	92720001	92800000	B.1.1.2.1.1.1.2.1	0.422604422604423	.	92720001	92800000	#DADAFF	1	0.5
chr1	92800001	93000000	A.2.1.2.2.2.2.2.1.1.1	0.598280098280098	.	92800001	93000000	#FF9191	1	0.75
chr1	93000001	93320000	A.2.1.1.1.2.1.1.1	0.707616707616708	.	93000001	93320000	#FF9191	1	0.75
chr1	93320001	93640000	A.1.2.2.2.1.1.2.2.1.1	0.748157248157248	.	93320001	93640000	#FF4848	1	0.875
chr1	93640001	94000000	A.1.2.2.2.1.1.2.2.1.2	0.746928746928747	.	93640001	94000000	#FF4848	1	0.875
chr1	94000001	94080000	A.2.2.1.1.1.1.2.2.2	0.588452088452088	.	94000001	94080000	#FFDADA	1	0.625
chr1	94080001	94400000	A.1.2.2.2.1.1.2.2.2.2	0.744471744471744	.	94080001	94400000	#FF4848	1	0.875
chr1	94400001	94560000	A.2.1.2.2.2.2.2.1.1.2	0.597051597051597	.	94400001	94560000	#FF9191	1	0.75
chr1	94560001	94680000	A.2.2.2.2.1.2.2.1.2.1	0.48034398034398	.	94560001	94680000	#FFDADA	1	0.625
chr1	94680001	94920000	A.2.1.2.2.2.2.1.2.1.1	0.603194103194103	.	94680001	94920000	#FF9191	1	0.75
chr1	94920001	95320000	A.2.1.1.1.2.2.2.1.1.2.2	0.697788697788698	.	94920001	95320000	#FF9191	1	0.75
chr1	95320001	95520000	A.2.1.2.2.2.2.1.2.2.1	0.600737100737101	.	95320001	95520000	#FF9191	1	0.75
chr1	95520001	95720000	B.1.1.1.1.2.1.1.1	0.454545454545455	.	95520001	95720000	#DADAFF	1	0.5
chr1	95720001	96280000	B.2.1.1.1.1.1.1.2.2	0.281326781326781	.	95720001	96280000	#4848FF	1	0.25
chr1	96280001	96400000	B.1.2.2.2.2.2.1.2.1	0.291154791154791	.	96280001	96400000	#9191FF	1	0.375
chr1	96400001	96600000	B.2.1.1.1.1.1.2.2	0.277641277641278	.	96400001	96600000	#4848FF	1	0.25
chr1	96600001	96680000	B.2.1.2.2.1.2.2.2.1.1	0.153562653562654	.	96600001	96680000	#4848FF	1	0.25
chr1	96680001	96960000	B.2.1.1.1.2.1.2.1.1.2.2	0.26044226044226	.	96680001	96960000	#4848FF	1	0.25
chr1	96960001	97320000	B.1.1.2.1.1.1.1.2.2	0.423832923832924	.	96960001	97320000	#DADAFF	1	0.5
chr1	97320001	97640000	B.2.1.1.1.2.2.1.2.2	0.251842751842752	.	97320001	97640000	#4848FF	1	0.25
chr1	97640001	97880000	B.2.2.1.1.1.2.2.2.1.2.2	0.12039312039312	.	97640001	97880000	#0000FF	1	0.125
chr1	97880001	98000000	B.2.1.1.1.2.1.1.2.1	0.266584766584767	.	97880001	98000000	#4848FF	1	0.25
chr1	98000001	98200000	B.2.2.1.1.1.2.2.2.1.2.1	0.121621621621622	.	98000001	98200000	#0000FF	1	0.125
chr1	98200001	98600000	B.2.1.2.2.1.2.2.1	0.154791154791155	.	98200001	98600000	#4848FF	1	0.25
chr1	98600001	98800000	B.2.1.2.2.1.2.1.2.2	0.156019656019656	.	98600001	98800000	#4848FF	1	0.25
chr1	98800001	99000000	B.2.1.2.2.1.2.1.2.1.1.2	0.158476658476658	.	98800001	99000000	#4848FF	1	0.25
chr1	99000001	99240000	B.2.1.1.1.1.1.1.1	0.283783783783784	.	99000001	99240000	#4848FF	1	0.25
chr1	99240001	99720000	B.2.2.1.1.1.1.2.2.2.1	0.133906633906634	.	99240001	99720000	#0000FF	1	0.125
chr1	99720001	99920000	B.2.1.1.1.2.2.2	0.250614250614251	.	99720001	99920000	#4848FF	1	0.25
chr1	99920001	100240000	B.2.1.1.1.1.1.1.2.1	0.282555282555283	.	99920001	100240000	#4848FF	1	0.25
chr1	100240001	100480000	B.1.1.1.1.2.1.1.2	0.453316953316953	.	100240001	100480000	#DADAFF	1	0.5
chr1	100480001	100680000	A.2.1.2.2.2.1.2.2.1	0.606879606879607	.	100480001	100680000	#FF9191	1	0.75
chr1	100680001	100920000	A.2.1.2.2.2.2.2.2.2	0.593366093366093	.	100680001	100920000	#FF9191	1	0.75
chr1	100920001	101360000	B.1.2.2.2.2.2.2.1.1	0.288697788697789	.	100920001	101360000	#9191FF	1	0.375
chr1	101360001	101920000	B.1.2.1.1.2.1.1.1.2	0.35995085995086	.	101360001	101920000	#9191FF	1	0.375
chr1	101920001	102400000	B.2.1.2.2.1.2.1.2.1.1.1	0.15970515970516	.	101920001	102400000	#4848FF	1	0.25
chr1	102400001	102600000	B.2.1.2.2.2.1.1.1.1	0.14987714987715	.	102400001	102600000	#4848FF	1	0.25
chr1	102600001	102960000	B.2.2.2.2.1.1.1.2.1.2	0.0233415233415233	.	102600001	102960000	#0000FF	1	0.125
chr1	102960001	103120000	B.2.2.2.2.1.1.1.2.1.1	0.0245700245700246	.	102960001	103120000	#0000FF	1	0.125
chr1	103120001	103480000	B.2.2.1.1.1.1.2.2.2.2	0.132678132678133	.	103120001	103480000	#0000FF	1	0.125
chr1	103480001	103760000	B.2.1.2.2.2.1.1.1.2	0.148648648648649	.	103480001	103760000	#4848FF	1	0.25
chr1	103760001	103800000	B.2.1.2.2.2.2.1	0.142506142506143	.	103760001	103800000	#4848FF	1	0.25
chr1	103880001	103920000	B.2.1.2.2.2.2.1	0.142506142506143	.	103880001	103920000	#4848FF	1	0.25
chr1	104000001	104120000	B.2.1.2.2.2.2.1	0.142506142506143	.	104000001	104120000	#4848FF	1	0.25
chr1	104120001	104160000	B.2.2.2.2.1.1.2.2.2	0.015970515970516	.	104120001	104160000	#0000FF	1	0.125
chr1	104280001	104520000	B.2.2.2.2.1.1.2.2.2	0.015970515970516	.	104280001	104520000	#0000FF	1	0.125
chr1	104520001	104720000	B.2.2.2.2.1.1.2.2.1	0.0171990171990172	.	104520001	104720000	#0000FF	1	0.125
chr1	104720001	104800000	B.2.2.2.2.1.1.2.1.1.2	0.0196560196560197	.	104720001	104800000	#0000FF	1	0.125
chr1	104800001	105000000	B.2.2.2.1.2.2.1	0.0282555282555283	.	104800001	105000000	#0000FF	1	0.125
chr1	105000001	105200000	B.2.2.2.2.1.2.1.1	0.0147420147420147	.	105000001	105200000	#0000FF	1	0.125
chr1	105200001	105640000	B.2.2.2.1.2.2.2	0.027027027027027	.	105200001	105640000	#0000FF	1	0.125
chr1	105640001	106280000	B.2.2.2.2.1.2.1.2	0.0135135135135135	.	105640001	106280000	#0000FF	1	0.125
chr1	106280001	106560000	B.2.2.2.2.1.1.2.1.2	0.0184275184275184	.	106280001	106560000	#0000FF	1	0.125
chr1	106560001	106720000	B.2.2.2.1.1.2.2.1.1	0.0343980343980344	.	106560001	106720000	#0000FF	1	0.125
chr1	106720001	106880000	B.2.2.2.2.1.1.2.1.1.1	0.0208845208845209	.	106720001	106880000	#0000FF	1	0.125
chr1	106880001	107040000	B.2.1.2.2.2.2.2.2	0.14004914004914	.	106880001	107040000	#4848FF	1	0.25
chr1	107040001	107280000	B.2.2.2.2.1.1.1.1	0.0257985257985258	.	107040001	107280000	#0000FF	1	0.125
chr1	107280001	107480000	B.2.2.2.1.1.2.2.1.2	0.0331695331695332	.	107280001	107480000	#0000FF	1	0.125
chr1	107480001	107720000	B.1.2.2.2.2.2.2.2.1	0.286240786240786	.	107480001	107720000	#9191FF	1	0.375
chr1	107720001	107880000	B.2.1.1.1.1.1.2.1.1	0.28009828009828	.	107720001	107880000	#4848FF	1	0.25
chr1	107880001	108160000	B.1.2.2.2.2.2.2.2.2	0.285012285012285	.	107880001	108160000	#9191FF	1	0.375
chr1	108160001	108360000	B.1.2.2.2.2.2.2.1.2	0.287469287469287	.	108160001	108360000	#9191FF	1	0.375
chr1	108360001	108760000	B.1.2.1.1.2.1.1.2	0.358722358722359	.	108360001	108760000	#9191FF	1	0.375
chr1	108840001	108920000	B.1.2.1.1.2.1.1.2	0.358722358722359	.	108840001	108920000	#9191FF	1	0.375
chr1	109000001	109200000	B.1.1.2.2.1.1.1.2	0.394348894348894	.	109000001	109200000	#DADAFF	1	0.5
chr1	109200001	109360000	A.2.2.1.2.1.1.1	0.562653562653563	.	109200001	109360000	#FFDADA	1	0.625
chr1	109360001	109640000	A.1.2.1.2.2.1.1.2.1	0.816953316953317	.	109360001	109640000	#FF4848	1	0.875
chr1	109640001	110040000	A.1.1.2.1.1.1.2.1.1.2.1	0.941031941031941	.	109640001	110040000	#FF0000	1	1
chr1	110040001	110280000	A.1.2.1.2.2.1.2.2.2	0.808353808353808	.	110040001	110280000	#FF4848	1	0.875
chr1	110280001	110520000	A.1.2.2.2.1.2.1.1.1	0.743243243243243	.	110280001	110520000	#FF4848	1	0.875
chr1	110520001	111160000	A.1.2.1.2.2.1.1.1	0.818181818181818	.	110520001	111160000	#FF4848	1	0.875
chr1	111160001	111320000	B.1.1.2.2.1.2.2.2	0.384520884520885	.	111160001	111320000	#DADAFF	1	0.5
chr1	111320001	111640000	B.2.1.1.2.2.2.2.1.2	0.212530712530713	.	111320001	111640000	#4848FF	1	0.25
chr1	111640001	111920000	B.1.1.1.2.2.2.2.1	0.432432432432432	.	111640001	111920000	#DADAFF	1	0.5
chr1	111920001	112200000	A.2.2.2.2.2.2.2.2	0.468058968058968	.	111920001	112200000	#FFDADA	1	0.625
chr1	112200001	112560000	A.2.1.2.2.2.2.2.2.1	0.594594594594595	.	112200001	112560000	#FF9191	1	0.75
chr1	112560001	112760000	A.2.2.2.2.1.2.2.1.2.2	0.479115479115479	.	112560001	112760000	#FFDADA	1	0.625
chr1	112760001	112920000	A.2.2.2.2.2.1.2.1	0.474201474201474	.	112760001	112920000	#FFDADA	1	0.625
chr1	112920001	113280000	A.1.2.1.2.2.1.2.2.1.2	0.80958230958231	.	112920001	113280000	#FF4848	1	0.875
chr1	113280001	113480000	A.1.2.2.1.2.2.2.2.1	0.759213759213759	.	113280001	113480000	#FF4848	1	0.875
chr1	113480001	113640000	A.1.2.1.2.2.1.2.1.2	0.812039312039312	.	113480001	113640000	#FF4848	1	0.875
chr1	113640001	113960000	A.2.2.1.1.1.1.2.1	0.590909090909091	.	113640001	113960000	#FFDADA	1	0.625
chr1	113960001	114120000	A.2.2.2.2.1.2.1.2.1.1	0.486486486486487	.	113960001	114120000	#FFDADA	1	0.625
chr1	114120001	114280000	A.2.2.1.1.1.1.2.2.1	0.58968058968059	.	114120001	114280000	#FFDADA	1	0.625
chr1	114280001	114560000	A.1.2.2.2.1.2.2.2	0.738329238329238	.	114280001	114560000	#FF4848	1	0.875
chr1	114560001	115080000	A.1.2.1.2.2.2.1.2.1	0.805896805896806	.	114560001	115080000	#FF4848	1	0.875
chr1	115080001	115320000	A.2.1.1.1.2.2.2.1.2.2	0.694103194103194	.	115080001	115320000	#FF9191	1	0.75
chr1	115320001	115480000	B.1.1.2.2.1.1.2.1.1	0.393120393120393	.	115320001	115480000	#DADAFF	1	0.5
chr1	115480001	115680000	B.1.1.1.2.1.1.2.1	0.444717444717445	.	115480001	115680000	#DADAFF	1	0.5
chr1	115680001	115800000	B.1.2.1.2.1.1.1.1.2	0.347665847665848	.	115680001	115800000	#9191FF	1	0.375
chr1	115800001	116120000	B.1.1.1.1.2.1.2.1	0.452088452088452	.	115800001	116120000	#DADAFF	1	0.5
chr1	116120001	116400000	A.2.2.2.2.1.1.1.2.2	0.493857493857494	.	116120001	116400000	#FFDADA	1	0.625
chr1	116400001	116640000	A.2.2.2.2.1.1.1.2.1.2	0.495085995085995	.	116400001	116640000	#FFDADA	1	0.625
chr1	116640001	116880000	B.1.1.2.2.1.1.1.1	0.395577395577396	.	116640001	116880000	#DADAFF	1	0.5
chr1	116880001	117080000	A.2.2.2.2.1.1.2.1.2	0.491400491400491	.	116880001	117080000	#FFDADA	1	0.625
chr1	117080001	117240000	A.2.2.2.2.1.1.2.1.1	0.492628992628993	.	117080001	117240000	#FFDADA	1	0.625
chr1	117240001	117600000	A.2.1.2.2.2.2.1.2.1.2	0.601965601965602	.	117240001	117600000	#FF9191	1	0.75
chr1	117600001	117920000	A.2.2.1.2.1.2.2	0.558968058968059	.	117600001	117920000	#FFDADA	1	0.625
chr1	117920001	118000000	B.1.2.1.1.2.1.1.1.1	0.361179361179361	.	117920001	118000000	#9191FF	1	0.375
chr1	118000001	118120000	B.1.1.2.2.1.1.2.2	0.390663390663391	.	118000001	118120000	#DADAFF	1	0.5
chr1	118120001	118240000	B.1.1.2.2.1.2.1.1.2	0.388206388206388	.	118120001	118240000	#DADAFF	1	0.5
chr1	118240001	118520000	B.1.1.2.2.1.1.2.1.2	0.391891891891892	.	118240001	118520000	#DADAFF	1	0.5
chr1	118520001	118840000	B.1.2.1.1.1.2.2.2.1	0.363636363636364	.	118520001	118840000	#9191FF	1	0.375
chr1	118840001	118920000	B.2.1.1.1.2.1.2.2	0.257985257985258	.	118840001	118920000	#4848FF	1	0.25
chr1	118920001	119440000	B.2.1.2.2.2.1.1.2	0.147420147420147	.	118920001	119440000	#4848FF	1	0.25
chr1	119440001	119560000	B.1.2.1.2.1.1.1.1.1	0.348894348894349	.	119440001	119560000	#9191FF	1	0.375
chr1	119560001	120160000	B.1.1.1.2.2.2.2.2.1	0.431203931203931	.	119560001	120160000	#DADAFF	1	0.5
chr1	120160001	120360000	A.2.1.1.2.1.2.1.1	0.683046683046683	.	120160001	120360000	#FF9191	1	0.75
chr1	120360001	120640000	A.2.2.2.2.1.2.1.2.1.2	0.485257985257985	.	120360001	120640000	#FFDADA	1	0.625
chr1	121120001	121360000	B.1.2.2.1.2.2.1.1	0.315724815724816	.	121120001	121360000	#9191FF	1	0.375
chr1	121480001	121520000	B.1.2.2.1.2.2.1.1	0.315724815724816	.	121480001	121520000	#9191FF	1	0.375
chr1	142520001	142560000	B.1.2.2.1.2.2.1.1	0.315724815724816	.	142520001	142560000	#9191FF	1	0.375
chr1	144000001	144040000	A.2.1.1.2.1.2.2.1.1	0.680589680589681	.	144000001	144040000	#FF9191	1	0.75
chr1	144520001	144600000	A.2.1.1.2.1.2.2.1.1	0.680589680589681	.	144520001	144600000	#FF9191	1	0.75
chr1	144680001	144720000	A.2.1.1.2.1.2.2.1.1	0.680589680589681	.	144680001	144720000	#FF9191	1	0.75
chr1	144840001	145120000	A.2.1.1.2.1.2.2.1.1	0.680589680589681	.	144840001	145120000	#FF9191	1	0.75
chr1	145120001	145320000	A.2.1.1.2.1.1.2.1	0.686732186732187	.	145120001	145320000	#FF9191	1	0.75
chr1	145360001	145760000	A.2.1.1.2.1.1.2.1	0.686732186732187	.	145360001	145760000	#FF9191	1	0.75
chr1	145800001	145840000	A.2.1.1.2.1.1.2.1	0.686732186732187	.	145800001	145840000	#FF9191	1	0.75
chr1	146320001	146360000	A.1.2.2.2.2.2.2.1.1.2	0.72972972972973	.	146320001	146360000	#FF4848	1	0.875
chr1	146480001	146800000	A.1.2.2.2.2.2.2.1.1.2	0.72972972972973	.	146480001	146800000	#FF4848	1	0.875
chr1	146800001	146960000	A.2.2.1.1.2.1.1.2.2.1.1	0.576167076167076	.	146800001	146960000	#FFDADA	1	0.625
chr1	146960001	147400000	A.1.2.2.2.1.2.1.2	0.740786240786241	.	146960001	147400000	#FF4848	1	0.875
chr1	147680001	147840000	A.1.2.2.2.1.2.1.2	0.740786240786241	.	147680001	147840000	#FF4848	1	0.875
chr1	148520001	148560000	A.1.2.2.2.1.2.1.2	0.740786240786241	.	148520001	148560000	#FF4848	1	0.875
chr1	148840001	148880000	B.1.2.1.2.1.2.2.1	0.339066339066339	.	148840001	148880000	#9191FF	1	0.375
chr1	148920001	148960000	B.1.2.1.2.1.2.2.1	0.339066339066339	.	148920001	148960000	#9191FF	1	0.375
chr1	149000001	149320000	B.1.2.1.2.1.2.2.1	0.339066339066339	.	149000001	149320000	#9191FF	1	0.375
chr1	149680001	149720000	B.1.2.1.2.1.2.2.1	0.339066339066339	.	149680001	149720000	#9191FF	1	0.375
chr1	149720001	150200000	A.1.2.2.1.2.1.1.1.2.1	0.78009828009828	.	149720001	150200000	#FF4848	1	0.875
chr1	150200001	150360000	A.1.2.1.1.1.1.2.2.2	0.873464373464373	.	150200001	150360000	#FF4848	1	0.875
chr1	150360001	150640000	A.1.1.2.2.1.1.1.2	0.916461916461916	.	150360001	150640000	#FF0000	1	1
chr1	150640001	151000000	A.1.1.1.2.2.2.1.2.2.2.2	0.960687960687961	.	150640001	151000000	#FF0000	1	1
chr1	151000001	151240000	A.1.1.2.2.1.1.1.1	0.917690417690418	.	151000001	151240000	#FF0000	1	1
chr1	151240001	151400000	A.1.1.2.2.2.1.1.1.1.1.1	0.902948402948403	.	151240001	151400000	#FF0000	1	1
chr1	151400001	151560000	A.1.2.2.1.1.2.2	0.782555282555283	.	151400001	151560000	#FF4848	1	0.875
chr1	151560001	151840000	A.1.2.2.2.1.2.2.1	0.73955773955774	.	151560001	151840000	#FF4848	1	0.875
chr1	151840001	152000000	A.2.2.2.2.2.1.2.2	0.472972972972973	.	151840001	152000000	#FFDADA	1	0.625
chr1	152000001	152320000	B.2.1.1.2.2.2.2.1.1	0.213759213759214	.	152000001	152320000	#4848FF	1	0.25
chr1	152320001	152520000	B.2.2.2.1.1.1.1.1	0.0417690417690418	.	152320001	152520000	#0000FF	1	0.125
chr1	152520001	152680000	B.2.1.2.2.2.1.2.1	0.146191646191646	.	152520001	152680000	#4848FF	1	0.25
chr1	152680001	152920000	B.2.2.2.1.1.1.2.1	0.0380835380835381	.	152680001	152920000	#0000FF	1	0.125
chr1	152920001	153320000	B.2.2.2.1.1.1.1.2.1	0.0405405405405405	.	152920001	153320000	#0000FF	1	0.125
chr1	153320001	153480000	B.1.2.1.2.1.1.1.2.2	0.345208845208845	.	153320001	153480000	#9191FF	1	0.375
chr1	153480001	153640000	A.2.1.2.1.1.2.1.2.1	0.652334152334152	.	153480001	153640000	#FF9191	1	0.75
chr1	153640001	153880000	A.1.2.1.2.2.1.2.1.1.1	0.814496314496315	.	153640001	153880000	#FF4848	1	0.875
chr1	153880001	154120000	A.1.2.2.1.2.1.1.1.2.2	0.778869778869779	.	153880001	154120000	#FF4848	1	0.875
chr1	154120001	154360000	A.1.2.1.1.1.1.2.1	0.875921375921376	.	154120001	154360000	#FF4848	1	0.875
chr1	154360001	154600000	A.1.2.1.1.2.1.2.2.1.1.1	0.85012285012285	.	154360001	154600000	#FF4848	1	0.875
chr1	154600001	154760000	A.2.1.1.2.2.1.1.1.1	0.676904176904177	.	154600001	154760000	#FF9191	1	0.75
chr1	154760001	155280000	A.1.1.1.1.2.1.1.2.2	0.991400491400491	.	154760001	155280000	#FF0000	1	1
chr1	155280001	155600000	A.1.1.2.2.2.1.1.1.2.1	0.899262899262899	.	155280001	155600000	#FF0000	1	1
chr1	155600001	156080000	A.1.1.1.1.2.1.1.1.2	0.993857493857494	.	155600001	156080000	#FF0000	1	1
chr1	156080001	156320000	A.1.1.1.2.2.2.2.2.1.2.1	0.953316953316953	.	156080001	156320000	#FF0000	1	1
chr1	156320001	156600000	A.1.1.1.2.2.2.1.2.2.1	0.963144963144963	.	156320001	156600000	#FF0000	1	1
chr1	156600001	156920000	A.1.1.1.2.2.2.1.1.1	0.968058968058968	.	156600001	156920000	#FF0000	1	1
chr1	156920001	157120000	A.1.1.2.1.2.2.1	0.925061425061425	.	156920001	157120000	#FF0000	1	1
chr1	157120001	157560000	A.2.2.1.1.1.2.1.1.2	0.585995085995086	.	157120001	157560000	#FFDADA	1	0.625
chr1	157560001	157680000	B.1.1.2.2.1.2.1.1.1	0.389434889434889	.	157560001	157680000	#DADAFF	1	0.5
chr1	157680001	157760000	B.1.2.1.2.1.1.1.2.1	0.346437346437346	.	157680001	157760000	#9191FF	1	0.375
chr1	157760001	157960000	B.1.1.2.2.2.2.2.1.1	0.378378378378378	.	157760001	157960000	#DADAFF	1	0.5
chr1	157960001	158160000	A.2.2.1.1.1.2.1.1.1	0.587223587223587	.	157960001	158160000	#FFDADA	1	0.625
chr1	158160001	158480000	B.1.2.2.1.2.2.1.2	0.314496314496314	.	158160001	158480000	#9191FF	1	0.375
chr1	158480001	158880000	B.2.2.2.1.1.2.1	0.0356265356265356	.	158480001	158880000	#0000FF	1	0.125
chr1	158880001	159200000	B.2.1.1.2.2.1.1	0.217444717444717	.	158880001	159200000	#4848FF	1	0.25
chr1	159200001	159440000	B.2.2.2.1.2.1.2	0.0294840294840295	.	159200001	159440000	#0000FF	1	0.125
chr1	159440001	159720000	B.2.2.2.1.1.2.2.2	0.0319410319410319	.	159440001	159720000	#0000FF	1	0.125
chr1	159720001	160040000	A.2.2.2.2.2.1.1	0.475429975429975	.	159720001	160040000	#FFDADA	1	0.625
chr1	160040001	160400000	A.1.1.1.1.2.2	0.988943488943489	.	160040001	160400000	#FF0000	1	1
chr1	160400001	160560000	A.2.1.1.2.1.2.2.2	0.678132678132678	.	160400001	160560000	#FF9191	1	0.75
chr1	160560001	160760000	A.2.1.1.2.1.1.2.2.1	0.685503685503685	.	160560001	160760000	#FF9191	1	0.75
chr1	160760001	160960000	A.1.2.2.1.1.2.1.1.1	0.788697788697789	.	160760001	160960000	#FF4848	1	0.875
chr1	160960001	161160000	A.1.1.1.2.1.1.2.1	0.982800982800983	.	160960001	161160000	#FF0000	1	1
chr1	161160001	161440000	A.1.1.2.1.1.1.1.2.2	0.943488943488944	.	161160001	161440000	#FF0000	1	1
chr1	161440001	161640000	A.2.1.2.2.1.2.2.2.1.2	0.616707616707617	.	161440001	161640000	#FF9191	1	0.75
chr1	161640001	161720000	A.1.2.2.1.1.2.1.2.2	0.783783783783784	.	161640001	161720000	#FF4848	1	0.875
chr1	161720001	161920000	A.2.1.1.1.2.2.2.1.2.1.2	0.695331695331695	.	161720001	161920000	#FF9191	1	0.75
chr1	161920001	162040000	A.2.1.1.2.1.1.2.2.2	0.684275184275184	.	161920001	162040000	#FF9191	1	0.75
chr1	162040001	162240000	A.1.2.2.2.1.1.2.1.2	0.749385749385749	.	162040001	162240000	#FF4848	1	0.875
chr1	162240001	162320000	A.2.2.1.1.2.2.1.2	0.565110565110565	.	162240001	162320000	#FFDADA	1	0.625
chr1	162320001	162520000	A.2.1.1.2.1.2.2.1.2	0.679361179361179	.	162320001	162520000	#FF9191	1	0.75
chr1	162520001	162800000	A.2.2.2.1.2.1.1.1.1	0.517199017199017	.	162520001	162800000	#FFDADA	1	0.625
chr1	162800001	163320000	B.1.1.2.2.2.2.2.1.2	0.377149877149877	.	162800001	163320000	#DADAFF	1	0.5
chr1	163320001	163600000	B.1.2.1.1.1.2.2.1.1	0.366093366093366	.	163320001	163600000	#9191FF	1	0.375
chr1	163600001	163720000	B.2.1.2.1.1.1.2.2.2.2	0.202702702702703	.	163600001	163720000	#4848FF	1	0.25
chr1	163720001	164040000	B.1.2.2.1.2.2.2.2	0.312039312039312	.	163720001	164040000	#9191FF	1	0.375
chr1	164040001	164240000	B.1.2.2.1.2.1.1.1	0.324324324324324	.	164040001	164240000	#9191FF	1	0.375
chr1	164240001	164480000	B.1.2.1.2.1.1.2.1.2	0.342751842751843	.	164240001	164480000	#9191FF	1	0.375
chr1	164480001	164640000	A.2.2.2.1.2.1.1.2.2.1	0.512285012285012	.	164480001	164640000	#FFDADA	1	0.625
chr1	164640001	164760000	A.2.2.2.1.2.1.1.2.2.2	0.511056511056511	.	164640001	164760000	#FFDADA	1	0.625
chr1	164760001	165080000	B.1.1.2.2.2.2.2.2	0.375921375921376	.	164760001	165080000	#DADAFF	1	0.5
chr1	165080001	165360000	B.1.1.1.2.2.2.2.2.2.1.2	0.428746928746929	.	165080001	165360000	#DADAFF	1	0.5
chr1	165360001	165640000	A.2.2.2.1.1.1.1.1	0.534398034398034	.	165360001	165640000	#FFDADA	1	0.625
chr1	165640001	165920000	A.2.1.2.2.1.2.1.1.1	0.625307125307125	.	165640001	165920000	#FF9191	1	0.75
chr1	165920001	166160000	B.1.2.1.2.1.1.2.1.1	0.343980343980344	.	165920001	166160000	#9191FF	1	0.375
chr1	166160001	166480000	B.2.1.2.2.2.1.2.2.2	0.143734643734644	.	166160001	166480000	#4848FF	1	0.25
chr1	166480001	166640000	B.2.1.2.2.2.1.2.2.1	0.144963144963145	.	166480001	166640000	#4848FF	1	0.25
chr1	166640001	166800000	B.2.1.1.2.2.2.2.2	0.211302211302211	.	166640001	166800000	#4848FF	1	0.25
chr1	166800001	167040000	A.2.2.2.1.1.1.2.1.1	0.52948402948403	.	166800001	167040000	#FFDADA	1	0.625
chr1	167040001	167240000	A.2.1.2.2.1.2.1.1.2	0.624078624078624	.	167040001	167240000	#FF9191	1	0.75
chr1	167240001	167520000	A.1.2.2.2.1.1.2.1.1.2	0.750614250614251	.	167240001	167520000	#FF4848	1	0.875
chr1	167520001	167960000	A.1.1.2.1.1.1.2.1.2	0.938574938574939	.	167520001	167960000	#FF0000	1	1
chr1	167960001	168200000	A.2.1.1.1.2.2.1.1	0.703931203931204	.	167960001	168200000	#FF9191	1	0.75
chr1	168200001	168520000	B.1.1.1.2.2.2.1.1.1	0.436117936117936	.	168200001	168520000	#DADAFF	1	0.5
chr1	168520001	168680000	B.1.2.2.1.1.2.2.1.2	0.329238329238329	.	168520001	168680000	#9191FF	1	0.375
chr1	168680001	168840000	B.2.1.1.2.1.2.1.2.2.1.1	0.226044226044226	.	168680001	168840000	#4848FF	1	0.25
chr1	168840001	169120000	B.1.2.2.1.2.2.2.1	0.313267813267813	.	168840001	169120000	#9191FF	1	0.375
chr1	169120001	169360000	B.1.2.2.1.1.2.2.2.2	0.325552825552826	.	169120001	169360000	#9191FF	1	0.375
chr1	169360001	169520000	B.1.2.2.1.2.1.2.2.1.2	0.318181818181818	.	169360001	169520000	#9191FF	1	0.375
chr1	169520001	169880000	B.1.2.2.1.2.1.2.1.1	0.321867321867322	.	169520001	169880000	#9191FF	1	0.375
chr1	169880001	170440000	B.2.2.1.2.1.2.1.1.2.2	0.0810810810810811	.	169880001	170440000	#0000FF	1	0.125
chr1	170440001	170520000	B.1.2.1.2.1.1.2.2	0.341523341523342	.	170440001	170520000	#9191FF	1	0.375
chr1	170520001	170720000	B.2.2.1.2.1.2.1.2	0.0798525798525798	.	170520001	170720000	#0000FF	1	0.125
chr1	170720001	170960000	B.2.1.1.2.1.2.1.1.1.2	0.22972972972973	.	170720001	170960000	#4848FF	1	0.25
chr1	170960001	171160000	B.2.1.1.2.1.2.1.1.2	0.228501228501229	.	170960001	171160000	#4848FF	1	0.25
chr1	171160001	171440000	A.2.2.2.1.1.1.1.2.1.2	0.531941031941032	.	171160001	171440000	#FFDADA	1	0.625
chr1	171440001	171600000	A.2.1.1.1.2.2.1.2.1	0.702702702702703	.	171440001	171600000	#FF9191	1	0.75
chr1	171600001	171960000	A.2.2.2.1.1.1.1.2.1.1	0.533169533169533	.	171600001	171960000	#FFDADA	1	0.625
chr1	171960001	172120000	B.1.2.2.1.1.2.2.2.1.1	0.328009828009828	.	171960001	172120000	#9191FF	1	0.375
chr1	172120001	172360000	B.2.1.1.2.1.2.1.1.1.1	0.230958230958231	.	172120001	172360000	#4848FF	1	0.25
chr1	172360001	172720000	B.1.2.2.1.2.1.2.1.2	0.320638820638821	.	172360001	172720000	#9191FF	1	0.375
chr1	172720001	172800000	B.1.2.2.1.2.1.1.2	0.323095823095823	.	172720001	172800000	#9191FF	1	0.375
chr1	172800001	173080000	B.2.2.1.1.2.2.2.1	0.100737100737101	.	172800001	173080000	#0000FF	1	0.125
chr1	173080001	173440000	B.2.1.1.2.1.2.2.2	0.218673218673219	.	173080001	173440000	#4848FF	1	0.25
chr1	173440001	173800000	B.1.1.2.2.2.2.1	0.37960687960688	.	173440001	173800000	#DADAFF	1	0.5
chr1	173800001	173920000	A.2.2.1.2.2.1.1.1.1	0.557739557739558	.	173800001	173920000	#FFDADA	1	0.625
chr1	173920001	174200000	A.2.2.1.2.2.2.1.2.1.1	0.542997542997543	.	173920001	174200000	#FFDADA	1	0.625
chr1	174200001	174720000	B.2.1.1.2.1.2.2.1.1	0.221130221130221	.	174200001	174720000	#4848FF	1	0.25
chr1	174720001	174960000	A.2.2.1.2.2.2.1.2.1.2	0.541769041769042	.	174720001	174960000	#FFDADA	1	0.625
chr1	174960001	175280000	A.2.2.2.1.2.1.1.1.2	0.515970515970516	.	174960001	175280000	#FFDADA	1	0.625
chr1	175280001	175520000	B.1.1.1.2.2.2.1.1.2	0.434889434889435	.	175280001	175520000	#DADAFF	1	0.5
chr1	175520001	175800000	B.1.1.1.2.2.2.2.2.2.1.1	0.42997542997543	.	175520001	175800000	#DADAFF	1	0.5
chr1	175800001	175880000	B.1.1.1.2.2.2.2.2.2.2	0.427518427518428	.	175800001	175880000	#DADAFF	1	0.5
chr1	175880001	176040000	A.2.2.2.1.1.2.2	0.518427518427518	.	175880001	176040000	#FFDADA	1	0.625
chr1	176040001	176240000	B.1.1.2.2.2.1.1	0.383292383292383	.	176040001	176240000	#DADAFF	1	0.5
chr1	176240001	176560000	B.2.1.2.1.1.1.1.1	0.21007371007371	.	176240001	176560000	#4848FF	1	0.25
chr1	176560001	176800000	B.2.1.1.2.1.1.1.1.2.2.1	0.246928746928747	.	176560001	176800000	#4848FF	1	0.25
chr1	176800001	176880000	B.2.1.1.2.1.1.2.2.1	0.234643734643735	.	176800001	176880000	#4848FF	1	0.25
chr1	176880001	177160000	B.1.2.2.1.1.2.2.2.1.2	0.326781326781327	.	176880001	177160000	#9191FF	1	0.375
chr1	177160001	177360000	B.1.2.2.1.1.1	0.332923832923833	.	177160001	177360000	#9191FF	1	0.375
chr1	177360001	177720000	B.2.2.1.2.1.2.2.2.2.2.2	0.0614250614250614	.	177360001	177720000	#0000FF	1	0.125
chr1	177720001	177960000	B.1.2.1.1.1.2.1.1	0.368550368550369	.	177720001	177960000	#9191FF	1	0.375
chr1	177960001	178240000	A.2.2.1.2.1.2.1	0.56019656019656	.	177960001	178240000	#FFDADA	1	0.625
chr1	178240001	178480000	A.2.1.1.1.2.2.2.2.2.2	0.69041769041769	.	178240001	178480000	#FF9191	1	0.75
chr1	178480001	179040000	A.2.1.1.1.1.1.1.2	0.721130221130221	.	178480001	179040000	#FF9191	1	0.75
chr1	179040001	179400000	A.2.1.1.1.1.2.1.2.2	0.713759213759214	.	179040001	179400000	#FF9191	1	0.75
chr1	179400001	179720000	A.2.2.2.1.2.1.1.2.1.2	0.513513513513513	.	179400001	179720000	#FFDADA	1	0.625
chr1	179720001	179840000	A.2.1.2.2.1.1.1.2.1.2	0.632678132678133	.	179720001	179840000	#FF9191	1	0.75
chr1	179840001	180240000	A.1.1.2.1.2.2.2.2.1.2	0.92014742014742	.	179840001	180240000	#FF0000	1	1
chr1	180240001	180400000	A.2.2.1.1.2.2.1.1.1	0.567567567567568	.	180240001	180400000	#FFDADA	1	0.625
chr1	180400001	180600000	A.2.1.1.1.2.2.2.1.2.1.1	0.696560196560197	.	180400001	180600000	#FF9191	1	0.75
chr1	180600001	180800000	A.2.2.1.1.1.2.1.2	0.584766584766585	.	180600001	180800000	#FFDADA	1	0.625
chr1	180800001	181160000	A.1.2.1.2.1.1.2.2	0.820638820638821	.	180800001	181160000	#FF4848	1	0.875
chr1	181160001	181440000	B.1.1.1.2.1.2.1	0.442260442260442	.	181160001	181440000	#DADAFF	1	0.5
chr1	181440001	181600000	A.2.2.2.1.2.1.1.2.1.1	0.514742014742015	.	181440001	181600000	#FFDADA	1	0.625
chr1	181600001	181800000	B.1.1.2.2.2.1.2.1	0.382063882063882	.	181600001	181800000	#DADAFF	1	0.5
chr1	181800001	182000000	A.2.2.1.1.2.2.1.1.2	0.566339066339066	.	181800001	182000000	#FFDADA	1	0.625
chr1	182000001	182480000	A.2.1.1.1.1.2.1.1	0.716216216216216	.	182000001	182480000	#FF9191	1	0.75
chr1	182480001	182880000	A.1.1.2.1.2.2.2.2.2	0.918918918918919	.	182480001	182880000	#FF0000	1	1
chr1	182880001	183320000	A.1.1.1.2.1.2.1.2.2	0.976658476658477	.	182880001	183320000	#FF0000	1	1
chr1	183320001	183400000	A.2.1.2.2.1.1.1.1	0.635135135135135	.	183320001	183400000	#FF9191	1	0.75
chr1	183400001	183600000	A.1.2.1.2.1.1.1.2	0.825552825552825	.	183400001	183600000	#FF4848	1	0.875
chr1	183600001	184120000	A.2.2.1.2.2.1.1.2.2.2.2	0.55036855036855	.	183600001	184120000	#FFDADA	1	0.625
chr1	184120001	184440000	A.2.2.2.1.2.1.2.1.2	0.508599508599509	.	184120001	184440000	#FFDADA	1	0.625
chr1	184440001	184720000	A.2.2.2.1.1.1.2.2.2	0.525798525798526	.	184440001	184720000	#FFDADA	1	0.625
chr1	184720001	185120000	B.1.1.2.1.1.2.1.1.1	0.42014742014742	.	184720001	185120000	#DADAFF	1	0.5
chr1	185120001	185560000	B.1.2.1.1.1.2.1.2	0.367321867321867	.	185120001	185560000	#9191FF	1	0.375
chr1	185560001	185720000	B.1.2.2.1.1.2.2.1.1	0.33046683046683	.	185560001	185720000	#9191FF	1	0.375
chr1	185720001	186000000	B.2.1.1.2.1.2.1.2.2.2.2	0.222358722358722	.	185720001	186000000	#4848FF	1	0.25
chr1	186000001	186360000	B.2.1.1.2.1.2.1.2.2.2.1	0.223587223587224	.	186000001	186360000	#4848FF	1	0.25
chr1	186360001	186640000	B.2.1.2.1.1.2.1.2.1.1	0.195331695331695	.	186360001	186640000	#4848FF	1	0.25
chr1	186640001	186960000	B.2.2.1.2.1.1.1.2.2.1.1	0.0933660933660934	.	186640001	186960000	#0000FF	1	0.125
chr1	186960001	187200000	B.2.2.1.2.1.2.2.2.2.2.1.1.1.2	0.0651105651105651	.	186960001	187200000	#0000FF	1	0.125
chr1	187200001	187440000	B.2.2.1.2.1.2.2.2.1.2	0.0687960687960688	.	187200001	187440000	#0000FF	1	0.125
chr1	187440001	187680000	B.2.1.2.1.1.2.1.2.2	0.192874692874693	.	187440001	187680000	#4848FF	1	0.25
chr1	187680001	188120000	B.2.1.2.1.1.2.1.2.1.2	0.194103194103194	.	187680001	188120000	#4848FF	1	0.25
chr1	188120001	188240000	B.2.2.1.2.1.2.2.2.1.1.1	0.0712530712530713	.	188120001	188240000	#0000FF	1	0.125
chr1	188240001	188440000	B.2.2.1.2.1.2.2.2.2.2.1.2	0.0626535626535627	.	188240001	188440000	#0000FF	1	0.125
chr1	188440001	188520000	B.2.1.1.2.1.1.1.2.1.1	0.244471744471744	.	188440001	188520000	#4848FF	1	0.25
chr1	188520001	188640000	B.2.2.1.2.1.1.1.2.2.1.2	0.0921375921375921	.	188520001	188640000	#0000FF	1	0.125
chr1	188640001	189200000	B.2.2.1.2.1.2.1.1.2.1	0.0823095823095823	.	188640001	189200000	#0000FF	1	0.125
chr1	189200001	189440000	B.2.2.1.2.1.2.2.2.2.2.1.1.1.1	0.0663390663390663	.	189200001	189440000	#0000FF	1	0.125
chr1	189440001	189800000	B.2.2.1.2.1.2.1.1.1	0.0835380835380835	.	189440001	189800000	#0000FF	1	0.125
chr1	189800001	190400000	B.2.2.1.2.2.2.1.2.2.1	0.0491400491400491	.	189800001	190400000	#0000FF	1	0.125
chr1	190400001	190560000	B.2.1.2.1.2.2.1.1.2.1	0.181818181818182	.	190400001	190560000	#4848FF	1	0.25
chr1	190560001	190960000	B.2.2.2.2.2.1.2.1	0.00491400491400491	.	190560001	190960000	#0000FF	1	0.125
chr1	190960001	191120000	B.2.2.1.2.1.2.2.2.2.1	0.0675675675675676	.	190960001	191120000	#0000FF	1	0.125
chr1	191120001	191600000	B.2.2.1.2.2.2.1.2.2.2.2	0.0466830466830467	.	191120001	191600000	#0000FF	1	0.125
chr1	191600001	191920000	B.2.2.1.2.1.2.2.1.1.1.1	0.0786240786240786	.	191600001	191920000	#0000FF	1	0.125
chr1	191920001	192040000	B.2.2.1.2.1.1.1.2.1	0.0945945945945946	.	191920001	192040000	#0000FF	1	0.125
chr1	192040001	192440000	B.2.2.1.2.1.2.2.1.1.2.1	0.0761670761670762	.	192040001	192440000	#0000FF	1	0.125
chr1	192440001	192760000	B.2.2.1.2.1.2.2.1.2.2	0.0724815724815725	.	192440001	192760000	#0000FF	1	0.125
chr1	192760001	193040000	B.1.2.2.1.1.2.1	0.331695331695332	.	192760001	193040000	#9191FF	1	0.375
chr1	193040001	193320000	B.1.1.2.1.2.1.1.2	0.405405405405405	.	193040001	193320000	#DADAFF	1	0.5
chr1	193320001	193720000	B.2.2.1.2.1.2.2.1.1.1.2	0.0773955773955774	.	193320001	193720000	#0000FF	1	0.125
chr1	193720001	194000000	B.2.2.1.2.1.2.2.2.2.2.1.1.2	0.0638820638820639	.	193720001	194000000	#0000FF	1	0.125
chr1	194000001	194240000	B.2.2.1.2.2.2.1.2.2.2.1	0.0479115479115479	.	194000001	194240000	#0000FF	1	0.125
chr1	194240001	194360000	B.2.1.2.1.1.2.2.1	0.191646191646192	.	194240001	194360000	#4848FF	1	0.25
chr1	194360001	194640000	B.2.2.1.2.1.2.2.2.1.1.2	0.07002457002457	.	194360001	194640000	#0000FF	1	0.125
chr1	194640001	194760000	B.2.2.1.2.2.2.1.2.1	0.0503685503685504	.	194640001	194760000	#0000FF	1	0.125
chr1	194760001	194920000	B.2.2.1.2.1.1.2.2.2	0.0847665847665848	.	194760001	194920000	#0000FF	1	0.125
chr1	194920001	195560000	B.2.2.1.2.2.2.2.1	0.0454545454545455	.	194920001	195560000	#0000FF	1	0.125
chr1	195560001	195720000	B.2.1.2.1.1.1.2.1.1	0.207616707616708	.	195560001	195720000	#4848FF	1	0.25
chr1	195720001	195920000	B.2.1.1.2.1.2.1.2.1	0.227272727272727	.	195720001	195920000	#4848FF	1	0.25
chr1	195920001	196120000	B.2.1.2.1.1.2.1.1.2.2.1	0.197788697788698	.	195920001	196120000	#4848FF	1	0.25
chr1	196120001	196200000	B.2.1.1.2.1.1.2.2.2.2	0.232186732186732	.	196120001	196200000	#4848FF	1	0.25
chr1	196200001	196720000	B.2.2.1.2.1.2.2.1.2.1	0.0737100737100737	.	196200001	196720000	#0000FF	1	0.125
chr1	196720001	196840000	B.2.1.1.2.1.1.2.2.2.1	0.233415233415233	.	196720001	196840000	#4848FF	1	0.25
chr1	196840001	197000000	B.2.1.1.2.1.2.1.2.2.1.2	0.224815724815725	.	196840001	197000000	#4848FF	1	0.25
chr1	197000001	197120000	B.1.2.2.1.2.1.2.2.2	0.316953316953317	.	197000001	197120000	#9191FF	1	0.375
chr1	197120001	197280000	B.2.1.2.1.1.2.1.1.2.1.2	0.199017199017199	.	197120001	197280000	#4848FF	1	0.25
chr1	197280001	197480000	B.2.2.1.2.1.1.1.2.2.2.2	0.0896805896805897	.	197280001	197480000	#0000FF	1	0.125
chr1	197480001	197840000	B.2.1.2.1.1.2.1.1.1	0.201474201474201	.	197480001	197840000	#4848FF	1	0.25
chr1	197840001	198200000	B.2.1.1.2.1.1.2.1.1	0.238329238329238	.	197840001	198200000	#4848FF	1	0.25
chr1	198200001	198480000	B.2.2.1.2.1.1.2.2.1	0.085995085995086	.	198200001	198480000	#0000FF	1	0.125
chr1	198480001	198840000	B.2.2.1.2.1.1.2.1.1	0.0884520884520884	.	198480001	198840000	#0000FF	1	0.125
chr1	198840001	199040000	B.2.2.1.2.2.2.2.2.1	0.0442260442260442	.	198840001	199040000	#0000FF	1	0.125
chr1	199040001	199240000	B.2.2.1.2.2.2.2.2.2	0.042997542997543	.	199040001	199240000	#0000FF	1	0.125
chr1	199240001	199400000	B.2.2.1.2.2.1.2.2.2.2	0.0528255528255528	.	199240001	199400000	#0000FF	1	0.125
chr1	199400001	199600000	B.2.2.1.2.1.1.1.2.2.2.1	0.0909090909090909	.	199400001	199600000	#0000FF	1	0.125
chr1	199600001	200040000	B.1.1.2.1.2.1.1.1	0.406633906633907	.	199600001	200040000	#DADAFF	1	0.5
chr1	200040001	200240000	A.2.2.2.1.1.1.1.2.2	0.530712530712531	.	200040001	200240000	#FFDADA	1	0.625
chr1	200240001	200520000	A.2.1.1.1.2.2.1.2.2	0.701474201474201	.	200240001	200520000	#FF9191	1	0.75
chr1	200520001	200840000	A.1.1.2.1.2.1.1.1	0.92997542997543	.	200520001	200840000	#FF0000	1	1
chr1	200840001	201200000	A.1.1.1.1.1.2.2	0.996314496314496	.	200840001	201200000	#FF0000	1	1
chr1	201200001	201400000	A.1.1.2.1.2.2.2.1.2	0.922604422604423	.	201200001	201400000	#FF0000	1	1
chr1	201400001	201560000	A.1.1.2.1.2.2.2.1.1	0.923832923832924	.	201400001	201560000	#FF0000	1	1
chr1	201560001	201800000	A.1.1.2.1.1.2.1.2	0.934889434889435	.	201560001	201800000	#FF0000	1	1
chr1	201800001	201960000	A.1.1.1.2.2.2.1.2.1.1	0.965601965601966	.	201800001	201960000	#FF0000	1	1
chr1	201960001	202080000	A.1.2.2.1.1.1.2.2.2.1	0.791154791154791	.	201960001	202080000	#FF4848	1	0.875
chr1	202080001	202360000	A.1.1.2.1.1.1.1.2.1	0.944717444717445	.	202080001	202360000	#FF0000	1	1
chr1	202360001	202680000	A.1.1.2.1.2.2.2.2.1.1	0.921375921375921	.	202360001	202680000	#FF0000	1	1
chr1	202680001	203000000	A.1.1.1.1.1.2.1	0.997542997542998	.	202680001	203000000	#FF0000	1	1
chr1	203000001	203400000	A.1.1.2.1.1.2.1.1	0.936117936117936	.	203000001	203400000	#FF0000	1	1
chr1	203400001	203760000	A.1.1.1.2.1.2.2.1	0.975429975429975	.	203400001	203760000	#FF0000	1	1
chr1	203760001	203840000	A.1.2.2.1.2.1.2	0.769041769041769	.	203760001	203840000	#FF4848	1	0.875
chr1	203840001	204200000	A.1.1.2.2.1.2.1.2.2	0.907862407862408	.	203840001	204200000	#FF0000	1	1
chr1	204200001	204440000	A.1.1.2.1.1.2.2.1.2	0.932432432432432	.	204200001	204440000	#FF0000	1	1
chr1	204440001	204680000	A.1.1.1.2.1.2.2.2	0.974201474201474	.	204440001	204680000	#FF0000	1	1
chr1	204680001	204920000	A.1.2.1.1.2.1.1.1.2	0.858722358722359	.	204680001	204920000	#FF4848	1	0.875
chr1	204920001	205320000	A.1.1.1.1.1.1.2	0.998771498771499	.	204920001	205320000	#FF0000	1	1
chr1	205320001	205760000	A.1.1.1.1.1.1.1	1	.	205320001	205760000	#FF0000	1	1
chr1	205760001	205920000	A.1.2.2.2.2.2.2.1.2.2.2	0.726044226044226	.	205760001	205920000	#FF4848	1	0.875
chr1	205920001	205960000	A.2.1.1.1.1.2.2.2.1	0.711302211302211	.	205920001	205960000	#FF9191	1	0.75
chr1	206160001	206320000	A.2.1.1.1.1.2.2.2.1	0.711302211302211	.	206160001	206320000	#FF9191	1	0.75
chr1	206320001	206360000	A.2.2.1.1.2.1.2.1.2	0.571253071253071	.	206320001	206360000	#FFDADA	1	0.625
chr1	206520001	206600000	A.2.2.1.1.2.1.2.1.2	0.571253071253071	.	206520001	206600000	#FFDADA	1	0.625
chr1	206600001	206920000	A.1.1.1.2.1.2.1.2.1	0.977886977886978	.	206600001	206920000	#FF0000	1	1
chr1	206920001	207280000	A.1.2.2.2.2.2.2.1.2.2.1	0.727272727272727	.	206920001	207280000	#FF4848	1	0.875
chr1	207280001	207760000	B.1.1.1.2.2.2.1.2	0.433660933660934	.	207280001	207760000	#DADAFF	1	0.5
chr1	207760001	207920000	A.2.2.1.2.2.2.1.1.1	0.545454545454545	.	207760001	207920000	#FFDADA	1	0.625
chr1	207920001	208160000	A.2.1.1.1.2.2.2.2.1	0.692874692874693	.	207920001	208160000	#FF9191	1	0.75
chr1	208160001	208440000	A.2.2.2.1.1.1.2.1.2	0.528255528255528	.	208160001	208440000	#FFDADA	1	0.625
chr1	208440001	208840000	B.1.2.1.1.1.2.2.1.2	0.364864864864865	.	208440001	208840000	#9191FF	1	0.375
chr1	208840001	209480000	B.2.1.1.2.1.1.1.1.2.2.2	0.245700245700246	.	208840001	209480000	#4848FF	1	0.25
chr1	209480001	209720000	B.1.1.2.1.2.2.2.1.1	0.401719901719902	.	209480001	209720000	#DADAFF	1	0.5
chr1	209720001	210000000	A.2.2.1.2.2.1.2.1.2	0.547911547911548	.	209720001	210000000	#FFDADA	1	0.625
chr1	210000001	210320000	B.1.1.2.1.2.1.2	0.404176904176904	.	210000001	210320000	#DADAFF	1	0.5
chr1	210320001	210560000	B.1.1.1.1.1.2.1.1.1	0.459459459459459	.	210320001	210560000	#DADAFF	1	0.5
chr1	210560001	211000000	B.2.1.1.2.1.2.2.1.2	0.21990171990172	.	210560001	211000000	#4848FF	1	0.25
chr1	211000001	211160000	B.2.2.1.1.1.1.1	0.138820638820639	.	211000001	211160000	#0000FF	1	0.125
chr1	211160001	211240000	B.2.1.2.1.1.1.2.2.1	0.205159705159705	.	211160001	211240000	#4848FF	1	0.25
chr1	211240001	211400000	B.1.2.2.1.2.1.2.2.1.1	0.319410319410319	.	211240001	211400000	#9191FF	1	0.375
chr1	211400001	211680000	A.2.1.1.1.2.2.2.2.2.1	0.691646191646192	.	211400001	211680000	#FF9191	1	0.75
chr1	211680001	211880000	A.2.1.2.2.1.2.2.2.2	0.615479115479115	.	211680001	211880000	#FF9191	1	0.75
chr1	211880001	212160000	A.2.2.1.2.2.2.1.1.2	0.544226044226044	.	211880001	212160000	#FFDADA	1	0.625
chr1	212160001	212520000	A.1.2.2.2.2.1.1.1	0.737100737100737	.	212160001	212520000	#FF4848	1	0.875
chr1	212520001	212640000	A.2.1.1.1.1.1.2.2	0.717444717444717	.	212520001	212640000	#FF9191	1	0.75
chr1	212640001	212880000	A.2.1.1.1.1.1.2.1.2	0.718673218673219	.	212640001	212880000	#FF9191	1	0.75
chr1	212880001	213000000	A.1.2.1.2.1.1.2.1.2.2	0.821867321867322	.	212880001	213000000	#FF4848	1	0.875
chr1	213000001	213200000	A.1.1.2.1.2.1.1.2	0.928746928746929	.	213000001	213200000	#FF0000	1	1
chr1	213200001	213680000	A.2.2.1.2.2.1.1.2.2.2.1	0.551597051597052	.	213200001	213680000	#FFDADA	1	0.625
chr1	213680001	214360000	B.1.1.1.1.1.2.1.1.2	0.458230958230958	.	213680001	214360000	#DADAFF	1	0.5
chr1	214360001	214520000	A.2.2.2.1.1.1.2.2.1	0.527027027027027	.	214360001	214520000	#FFDADA	1	0.625
chr1	214520001	214800000	A.2.1.2.2.1.1.2.1.1	0.63022113022113	.	214520001	214800000	#FF9191	1	0.75
chr1	214800001	215240000	B.2.2.1.2.1.1.1.1.2	0.0958230958230958	.	214800001	215240000	#0000FF	1	0.125
chr1	215240001	215680000	B.2.2.2.2.2.1.2.2	0.00368550368550369	.	215240001	215680000	#0000FF	1	0.125
chr1	215680001	215800000	B.2.1.1.2.1.1.1.2.2.1.1	0.242014742014742	.	215680001	215800000	#4848FF	1	0.25
chr1	215800001	216160000	B.2.2.1.2.2.1.2.1	0.0565110565110565	.	215800001	216160000	#0000FF	1	0.125
chr1	216160001	216400000	B.2.1.2.1.2.2.1.1.1	0.183046683046683	.	216160001	216400000	#4848FF	1	0.25
chr1	216400001	216520000	B.2.1.2.1.1.2.2.2	0.19041769041769	.	216400001	216520000	#4848FF	1	0.25
chr1	216520001	216840000	B.2.2.1.2.1.1.1.1.1	0.097051597051597	.	216520001	216840000	#0000FF	1	0.125
chr1	216840001	217000000	B.2.1.2.1.2.1.2.2	0.184275184275184	.	216840001	217000000	#4848FF	1	0.25
chr1	217000001	217160000	B.2.1.1.2.1.1.1.2.2.2	0.23955773955774	.	217000001	217160000	#4848FF	1	0.25
chr1	217160001	217320000	B.2.1.2.1.2.2.2.1	0.173218673218673	.	217160001	217320000	#4848FF	1	0.25
chr1	217320001	217560000	B.2.1.2.1.2.2.1.2.1.2	0.175675675675676	.	217320001	217560000	#4848FF	1	0.25
chr1	217560001	217840000	B.2.1.2.1.1.2.1.1.2.1.1	0.2002457002457	.	217560001	217840000	#4848FF	1	0.25
chr1	217840001	218040000	B.2.2.1.2.2.2.1.1	0.0515970515970516	.	217840001	218040000	#0000FF	1	0.125
chr1	218040001	218400000	B.2.1.2.1.2.2.1.1.2.2	0.180589680589681	.	218040001	218400000	#4848FF	1	0.25
chr1	218400001	218800000	B.2.1.2.1.2.1.2.1	0.185503685503686	.	218400001	218800000	#4848FF	1	0.25
chr1	218800001	219080000	B.2.2.1.2.2.1.2.2.2.1	0.0540540540540541	.	218800001	219080000	#0000FF	1	0.125
chr1	219080001	219160000	B.2.1.2.1.1.2.1.1.2.2.2	0.196560196560197	.	219080001	219160000	#4848FF	1	0.25
chr1	219160001	219720000	B.2.2.1.2.2.1.1.2.2	0.0577395577395577	.	219160001	219720000	#0000FF	1	0.125
chr1	219720001	220000000	B.2.1.1.2.1.1.2.1.2.1	0.237100737100737	.	219720001	220000000	#4848FF	1	0.25
chr1	220000001	220680000	A.2.2.1.2.2.1.1.2.1	0.555282555282555	.	220000001	220680000	#FFDADA	1	0.625
chr1	220680001	220960000	B.1.1.1.1.1.2.1.2	0.457002457002457	.	220680001	220960000	#DADAFF	1	0.5
chr1	220960001	221360000	B.2.1.2.1.2.1.1.1.1	0.189189189189189	.	220960001	221360000	#4848FF	1	0.25
chr1	221360001	221600000	B.2.2.1.2.1.1.2.1.2	0.0872235872235872	.	221360001	221600000	#0000FF	1	0.125
chr1	221600001	221720000	B.2.1.2.1.1.1.2.2.2.1	0.203931203931204	.	221600001	221720000	#4848FF	1	0.25
chr1	221720001	222080000	B.2.2.1.2.2.1.2.2.1	0.0552825552825553	.	221720001	222080000	#0000FF	1	0.125
chr1	222080001	222440000	B.2.2.1.2.1.2.2.1.1.2.2	0.0749385749385749	.	222080001	222440000	#0000FF	1	0.125
chr1	222440001	222680000	B.2.1.1.2.1.1.2.1.2.2	0.235872235872236	.	222440001	222680000	#4848FF	1	0.25
chr1	222680001	222840000	A.2.2.2.1.2.2.2.2.2	0.498771498771499	.	222680001	222840000	#FFDADA	1	0.625
chr1	222840001	223280000	A.1.2.2.2.2.1.1.2	0.735872235872236	.	222840001	223280000	#FF4848	1	0.875
chr1	223280001	223560000	A.2.1.2.2.1.1.2.2.1	0.627764127764128	.	223280001	223560000	#FF9191	1	0.75
chr1	223560001	223680000	A.2.2.2.1.2.2.1.1.1	0.506142506142506	.	223560001	223680000	#FFDADA	1	0.625
chr1	223680001	223840000	B.1.1.1.2.2.1.1.1	0.43980343980344	.	223680001	223840000	#DADAFF	1	0.5
chr1	223840001	224080000	A.1.2.1.2.1.1.2.1.2.1	0.823095823095823	.	223840001	224080000	#FF4848	1	0.875
chr1	224120001	224240000	A.2.2.1.2.2.2.2.2.2	0.535626535626536	.	224120001	224240000	#FFDADA	1	0.625
chr1	224240001	224640000	A.1.1.2.1.1.1.1.1.2	0.945945945945946	.	224240001	224640000	#FF0000	1	1
chr1	224640001	224920000	A.2.1.1.1.1.1.1.1.1	0.723587223587224	.	224640001	224920000	#FF9191	1	0.75
chr1	224920001	225120000	A.2.1.2.2.1.2.2.2.1.1.2	0.617936117936118	.	224920001	225120000	#FF9191	1	0.75
chr1	225120001	225560000	A.2.2.2.1.2.2.1.2	0.503685503685504	.	225120001	225560000	#FFDADA	1	0.625
chr1	225560001	225800000	A.1.2.2.2.2.2.1.1	0.733415233415233	.	225560001	225800000	#FF4848	1	0.875
chr1	225800001	225960000	A.1.2.2.2.2.2.1.2	0.732186732186732	.	225800001	225960000	#FF4848	1	0.875
chr1	225960001	226240000	A.1.1.1.2.1.2.1.1	0.979115479115479	.	225960001	226240000	#FF0000	1	1
chr1	226240001	226560000	A.1.1.1.2.2.1.2.1	0.97051597051597	.	226240001	226560000	#FF0000	1	1
chr1	226560001	226760000	A.1.2.1.1.2.1.1.1.1	0.85995085995086	.	226560001	226760000	#FF4848	1	0.875
chr1	226760001	226960000	A.1.2.1.1.2.1.1.2	0.857493857493858	.	226760001	226960000	#FF4848	1	0.875
chr1	226960001	227240000	A.1.2.2.2.2.2.2.1.1.1	0.730958230958231	.	226960001	227240000	#FF4848	1	0.875
chr1	227240001	227440000	A.2.1.1.1.1.2.2.2.2.1	0.71007371007371	.	227240001	227440000	#FF9191	1	0.75
chr1	227440001	227600000	A.2.1.1.2.2.2.2.1.1	0.665847665847666	.	227440001	227600000	#FF9191	1	0.75
chr1	227600001	227880000	A.2.2.2.2.1.2.1.1.2	0.487714987714988	.	227600001	227880000	#FFDADA	1	0.625
chr1	227880001	228240000	A.1.2.2.1.1.2.1.2.1.1	0.786240786240786	.	227880001	228240000	#FF4848	1	0.875
chr1	228240001	228760000	A.1.1.1.2.2.2.1.2.2.2.1	0.961916461916462	.	228240001	228760000	#FF0000	1	1
chr1	228760001	229080000	A.1.2.1.1.2.2.1.1.1.2	0.84029484029484	.	228760001	229080000	#FF4848	1	0.875
chr1	229080001	229200000	A.2.1.2.1.1.2.2.2	0.646191646191646	.	229080001	229200000	#FF9191	1	0.75
chr1	229200001	229440000	A.1.2.2.1.1.1.2.1.1	0.794840294840295	.	229200001	229440000	#FF4848	1	0.875
chr1	229440001	229720000	A.1.1.1.2.2.2.1.2.1.2	0.964373464373464	.	229440001	229720000	#FF0000	1	1
chr1	229720001	230120000	A.1.1.2.1.1.2.2.2	0.931203931203931	.	229720001	230120000	#FF0000	1	1
chr1	230120001	230480000	A.1.2.1.1.2.2.1.1.1.1.1	0.843980343980344	.	230120001	230480000	#FF4848	1	0.875
chr1	230480001	230760000	A.1.2.2.1.1.1.2.2.2.2	0.78992628992629	.	230480001	230760000	#FF4848	1	0.875
chr1	230760001	231360000	A.1.2.1.2.1.2	0.819410319410319	.	230760001	231360000	#FF4848	1	0.875
chr1	231360001	231800000	A.1.2.2.2.2.2.2.1.2.1	0.728501228501228	.	231360001	231800000	#FF4848	1	0.875
chr1	231800001	231960000	A.2.2.2.1.2.2.2.2.1	0.5	.	231800001	231960000	#FFDADA	1	0.625
chr1	231960001	232280000	A.2.2.1.1.2.2.2	0.563882063882064	.	231960001	232280000	#FFDADA	1	0.625
chr1	232280001	232480000	A.2.1.2.2.1.2.2.1.2	0.62039312039312	.	232280001	232480000	#FF9191	1	0.75
chr1	232480001	232800000	A.2.1.1.2.2.2.2.2	0.663390663390663	.	232480001	232800000	#FF9191	1	0.75
chr1	232800001	232920000	B.1.1.2.1.2.2.1	0.402948402948403	.	232800001	232920000	#DADAFF	1	0.5
chr1	232920001	233200000	A.2.1.2.2.1.2.2.2.1.1.1	0.619164619164619	.	232920001	233200000	#FF9191	1	0.75
chr1	233200001	233440000	A.2.1.1.1.1.1.1.1.2	0.722358722358722	.	233200001	233440000	#FF9191	1	0.75
chr1	233440001	233840000	A.2.2.1.2.2.1.1.2.2.1.1	0.554054054054054	.	233440001	233840000	#FFDADA	1	0.625
chr1	233840001	234200000	B.1.1.2.2.2.1.2.2	0.380835380835381	.	233840001	234200000	#DADAFF	1	0.5
chr1	234200001	234600000	A.2.1.2.2.2.2.1.1	0.604422604422604	.	234200001	234600000	#FF9191	1	0.75
chr1	234600001	234880000	A.1.2.2.2.2.2.2.2	0.724815724815725	.	234600001	234880000	#FF4848	1	0.875
chr1	234880001	235000000	A.2.1.2.1.1.1.1.2.2	0.658476658476658	.	234880001	235000000	#FF9191	1	0.75
chr1	235000001	235200000	A.1.2.1.2.1.1.2.1.1	0.824324324324324	.	235000001	235200000	#FF4848	1	0.875
chr1	235240001	235320000	A.1.2.1.2.1.1.2.1.1	0.824324324324324	.	235240001	235320000	#FF4848	1	0.875
chr1	235320001	235640000	A.1.1.2.1.1.1.1.1.1	0.947174447174447	.	235320001	235640000	#FF0000	1	1
chr1	235640001	236200000	A.1.1.2.1.2.1.2.2	0.926289926289926	.	235640001	236200000	#FF0000	1	1
chr1	236200001	236760000	A.1.2.1.2.1.1.1.1	0.826781326781327	.	236200001	236760000	#FF4848	1	0.875
chr1	236760001	237080000	A.2.1.2.2.1.1.2.1.2	0.628992628992629	.	236760001	237080000	#FF9191	1	0.75
chr1	237080001	237240000	A.2.2.2.1.2.2.1.1.2	0.504914004914005	.	237080001	237240000	#FFDADA	1	0.625
chr1	237240001	237520000	B.1.2.1.1.1.1.1	0.374692874692875	.	237240001	237520000	#9191FF	1	0.375
chr1	237520001	237640000	B.1.2.2.2.1.2	0.305896805896806	.	237520001	237640000	#9191FF	1	0.375
chr1	237640001	237720000	B.1.2.2.2.1.1.2.2	0.307125307125307	.	237640001	237720000	#9191FF	1	0.375
chr1	237720001	237960000	B.2.1.2.1.2.1.1.2	0.186732186732187	.	237720001	237960000	#4848FF	1	0.25
chr1	237960001	238120000	B.2.2.1.1.1.2.1.1	0.131449631449631	.	237960001	238120000	#0000FF	1	0.125
chr1	238120001	238360000	B.2.2.1.1.2.1.1.2	0.114250614250614	.	238120001	238360000	#0000FF	1	0.125
chr1	238360001	238480000	B.2.2.1.1.2.1.1.1	0.115479115479115	.	238360001	238480000	#0000FF	1	0.125
chr1	238480001	238680000	B.2.1.2.1.2.2.1.2.1.1.2.2	0.176904176904177	.	238480001	238680000	#4848FF	1	0.25
chr1	238680001	238960000	B.2.2.1.1.2.1.2.1	0.113022113022113	.	238680001	238960000	#0000FF	1	0.125
chr1	238960001	239160000	B.2.1.2.1.1.1.2.1.2	0.206388206388206	.	238960001	239160000	#4848FF	1	0.25
chr1	239160001	239520000	B.2.1.1.2.1.1.1.2.2.1.2	0.240786240786241	.	239160001	239520000	#4848FF	1	0.25
chr1	239520001	239760000	B.2.1.2.1.2.2.2.2	0.171990171990172	.	239520001	239760000	#4848FF	1	0.25
chr1	239760001	240160000	B.2.1.2.1.2.2.1.2.1.1.1	0.179361179361179	.	239760001	240160000	#4848FF	1	0.25
chr1	240160001	240360000	B.2.1.2.1.2.1.1.1.2	0.187960687960688	.	240160001	240360000	#4848FF	1	0.25
chr1	240360001	240560000	B.2.1.2.1.2.2.1.2.1.1.2.1	0.178132678132678	.	240360001	240560000	#4848FF	1	0.25
chr1	240560001	240880000	B.2.2.1.1.2.1.2.2	0.111793611793612	.	240560001	240880000	#0000FF	1	0.125
chr1	240880001	241120000	B.2.2.1.2.2.1.1.1	0.0601965601965602	.	240880001	241120000	#0000FF	1	0.125
chr1	241120001	241280000	B.2.1.2.1.1.1.1.2	0.208845208845209	.	241120001	241280000	#4848FF	1	0.25
chr1	241280001	241680000	B.2.2.1.2.2.1.1.2.1	0.058968058968059	.	241280001	241680000	#0000FF	1	0.125
chr1	241680001	242000000	B.2.1.2.1.2.2.1.2.2	0.174447174447174	.	241680001	242000000	#4848FF	1	0.25
chr1	242000001	242400000	B.1.2.2.2.1.1.1.2	0.30958230958231	.	242000001	242400000	#9191FF	1	0.375
chr1	242400001	242560000	B.2.1.1.2.1.1.1.2.1.2	0.243243243243243	.	242400001	242560000	#4848FF	1	0.25
chr1	242560001	243120000	B.2.1.1.2.1.1.1.1.2.1	0.248157248157248	.	242560001	243120000	#4848FF	1	0.25
chr1	243120001	243200000	B.1.2.2.2.1.1.1.1	0.310810810810811	.	243120001	243200000	#9191FF	1	0.375
chr1	243240001	243280000	B.1.2.2.2.1.1.1.1	0.310810810810811	.	243240001	243280000	#9191FF	1	0.375
chr1	243280001	243840000	A.2.2.1.2.2.1.1.2.2.1.2	0.552825552825553	.	243280001	243840000	#FFDADA	1	0.625
chr1	243840001	244480000	A.2.1.2.2.1.1.2.2.2	0.626535626535627	.	243840001	244480000	#FF9191	1	0.75
chr1	244480001	244800000	A.2.1.1.1.1.1.2.1.1	0.71990171990172	.	244480001	244800000	#FF9191	1	0.75
chr1	244800001	245000000	A.1.2.2.2.2.1.2	0.734643734643735	.	244800001	245000000	#FF4848	1	0.875
chr1	245000001	245120000	A.2.1.1.1.1.2.2.2.2.2	0.708845208845209	.	245000001	245120000	#FF9191	1	0.75
chr1	245120001	245200000	A.2.1.2.2.1.1.1.2.1.1	0.633906633906634	.	245120001	245200000	#FF9191	1	0.75
chr1	245200001	245520000	A.2.1.2.2.1.2.2.1.1	0.621621621621622	.	245200001	245520000	#FF9191	1	0.75
chr1	245520001	245680000	A.2.2.1.1.2.1.2.2.2	0.568796068796069	.	245520001	245680000	#FFDADA	1	0.625
chr1	245680001	246200000	A.2.2.2.1.2.1.2.1.1	0.50982800982801	.	245680001	246200000	#FFDADA	1	0.625
chr1	246200001	246480000	A.2.1.2.2.1.2.1.2	0.622850122850123	.	246200001	246480000	#FF9191	1	0.75
chr1	246480001	246640000	A.2.2.1.2.2.2.2.1.1	0.539312039312039	.	246480001	246640000	#FFDADA	1	0.625
chr1	246640001	247120000	A.1.2.2.2.1.1.1.1.1	0.756756756756757	.	246640001	247120000	#FF4848	1	0.875
chr1	247120001	247280000	A.2.2.1.2.2.2.1.2.2	0.540540540540541	.	247120001	247280000	#FFDADA	1	0.625
chr1	247280001	247520000	A.2.2.1.2.2.1.2.1.1	0.549140049140049	.	247280001	247520000	#FFDADA	1	0.625
chr1	247520001	247600000	B.1.1.1.1.1.2.2	0.455773955773956	.	247520001	247600000	#DADAFF	1	0.5
chr1	247600001	247840000	B.2.1.1.2.1.1.1.1.1	0.249385749385749	.	247600001	247840000	#4848FF	1	0.25
chr1	247840001	248080000	B.2.2.2.2.2.2.1	0.00245700245700246	.	247840001	248080000	#0000FF	1	0.125
chr1	248080001	248440000	B.2.2.2.2.2.2.2	0.00122850122850123	.	248080001	248440000	#0000FF	1	0.125
chr1	248440001	248600000	B.2.2.2.1.2.1.1	0.0307125307125307	.	248440001	248600000	#0000FF	1	0.125
chr1	248600001	248640000	B.2.1.1.2.2.2.1	0.214987714987715	.	248600001	248640000	#4848FF	1	0.25
chr1	248680001	248760000	B.2.1.1.2.2.2.1	0.214987714987715	.	248680001	248760000	#4848FF	1	0.25
chr1	248760001	248920000	B.2.2.2.1.1.1.2.2	0.0368550368550369	.	248760001	248920000	#0000FF	1	0.125
chr1	249040001	249080000	B.2.2.2.1.1.1.2.2	0.0368550368550369	.	249040001	249080000	#0000FF	1	0.125
chr1	249080001	249200000	A.2.2.2.2.2.2.1	0.471744471744472	.	249080001	249200000	#FFDADA	1	0.625
chr2	1	280000	A.2.1.1.2.2.2.2.1.2.1	0.696045197740113	.	1	280000	#FF9191	1	0.75
chr2	280001	440000	A.2.2.1.1.2.1.1.1.1	0.614689265536723	.	280001	440000	#FFDADA	1	0.625
chr2	440001	680000	A.2.1.1.2.2.2.2.1.1	0.697175141242938	.	440001	680000	#FF9191	1	0.75
chr2	680001	840000	A.2.1.1.2.2.2.1	0.698305084745763	.	680001	840000	#FF9191	1	0.75
chr2	840001	1120000	A.1.2.1.2.2.2.2.2.2	0.84406779661017	.	840001	1120000	#FF4848	1	0.875
chr2	1120001	1280000	A.2.1.2.1.1.2.1.2	0.673446327683616	.	1120001	1280000	#FF9191	1	0.75
chr2	1280001	1440000	A.2.1.1.1.2.2.2.1.1.2	0.725423728813559	.	1280001	1440000	#FF9191	1	0.75
chr2	1440001	1560000	A.2.1.2.1.1.1.1.1	0.688135593220339	.	1440001	1560000	#FF9191	1	0.75
chr2	1560001	1840000	A.1.1.2.1.2.2.1.1	0.953672316384181	.	1560001	1840000	#FF0000	1	1
chr2	1840001	2120000	A.2.1.1.2.1.1.2	0.714124293785311	.	1840001	2120000	#FF9191	1	0.75
chr2	2120001	2320000	A.2.1.2.1.1.2.1.1.1.1	0.67909604519774	.	2120001	2320000	#FF9191	1	0.75
chr2	2320001	2480000	A.2.2.1.1.2.1.2.2.2	0.605649717514124	.	2320001	2480000	#FFDADA	1	0.625
chr2	2480001	2920000	A.1.2.2.1.1.1.2.2.1	0.836158192090395	.	2480001	2920000	#FF4848	1	0.875
chr2	2920001	3200000	A.2.1.1.2.2.2.2.2.2.2	0.689265536723164	.	2920001	3200000	#FF9191	1	0.75
chr2	3200001	3520000	A.1.2.1.1.2.1.1.1	0.912994350282486	.	3200001	3520000	#FF4848	1	0.875
chr2	3520001	3720000	A.2.1.1.2.2.2.2.2.1.1.1	0.693785310734463	.	3520001	3720000	#FF9191	1	0.75
chr2	3720001	3960000	B.1.1.1.2.1.2.2.1.2	0.490395480225989	.	3720001	3960000	#DADAFF	1	0.5
chr2	3960001	4160000	B.2.1.1.2.2.1.1.1	0.257627118644068	.	3960001	4160000	#4848FF	1	0.25
chr2	4160001	4480000	B.2.2.1.2.2.2.1.2.1.2.2	0.0553672316384181	.	4160001	4480000	#0000FF	1	0.125
chr2	4480001	4680000	B.2.2.1.2.1.2.2.1.2.2.2	0.072316384180791	.	4480001	4680000	#0000FF	1	0.125
chr2	4680001	4960000	B.2.2.2.1.2.1.1.1.2	0.0124293785310734	.	4680001	4960000	#0000FF	1	0.125
chr2	4960001	5040000	B.2.1.1.2.1.1.2.1.1	0.27683615819209	.	4960001	5040000	#4848FF	1	0.25
chr2	5080001	5160000	B.2.1.1.2.1.1.2.1.1	0.27683615819209	.	5080001	5160000	#4848FF	1	0.25
chr2	5160001	5440000	B.2.2.1.2.1.2.2.1.1.1	0.0779661016949153	.	5160001	5440000	#0000FF	1	0.125
chr2	5440001	5560000	B.1.2.2.1.2.2.1.2.1	0.350282485875706	.	5440001	5560000	#9191FF	1	0.375
chr2	5560001	5840000	B.2.1.1.1.1.1.2.1.2	0.308474576271186	.	5560001	5840000	#4848FF	1	0.25
chr2	5840001	5960000	B.1.1.2.1.1.1.2.2.1	0.470056497175141	.	5840001	5960000	#DADAFF	1	0.5
chr2	5960001	6160000	B.2.1.1.1.1.2.2.1.1	0.303954802259887	.	5960001	6160000	#4848FF	1	0.25
chr2	6160001	6280000	B.2.1.1.1.1.2.2.1.2	0.302824858757062	.	6160001	6280000	#4848FF	1	0.25
chr2	6280001	6720000	B.2.1.1.2.2.2.2.2.2	0.249717514124294	.	6280001	6720000	#4848FF	1	0.25
chr2	6720001	6960000	B.2.1.1.1.1.2.2.2	0.301694915254237	.	6720001	6960000	#4848FF	1	0.25
chr2	6960001	7200000	A.2.2.2.2.1.1.2.2.2.1.1	0.540112994350282	.	6960001	7200000	#FFDADA	1	0.625
chr2	7200001	7360000	A.2.2.2.2.1.1.1.2.1	0.546892655367232	.	7200001	7360000	#FFDADA	1	0.625
chr2	7360001	7480000	B.1.1.2.1.2.1.2.1.2	0.458757062146893	.	7360001	7480000	#DADAFF	1	0.5
chr2	7480001	7720000	A.2.2.2.2.1.1.2.2.2.2	0.537853107344633	.	7480001	7720000	#FFDADA	1	0.625
chr2	7720001	7960000	A.2.2.1.1.2.1.2.1	0.609039548022599	.	7720001	7960000	#FFDADA	1	0.625
chr2	7960001	8520000	A.1.2.2.1.1.1.1.2.2.1.1	0.840677966101695	.	7960001	8520000	#FF4848	1	0.875
chr2	8520001	8680000	A.2.1.2.2.1.2.2.1	0.636158192090395	.	8520001	8680000	#FF9191	1	0.75
chr2	8680001	8920000	A.1.2.2.1.1.2.2.1	0.832768361581921	.	8680001	8920000	#FF4848	1	0.875
chr2	8920001	9280000	A.1.1.2.2.2.2.2	0.925423728813559	.	8920001	9280000	#FF0000	1	1
chr2	9280001	9560000	A.1.1.1.2.2.2.1.1.2	0.969491525423729	.	9280001	9560000	#FF0000	1	1
chr2	9560001	9880000	A.1.1.1.1.2.1.2.2	0.993220338983051	.	9560001	9880000	#FF0000	1	1
chr2	9880001	10120000	A.1.1.2.2.1.1.2.2	0.937853107344633	.	9880001	10120000	#FF0000	1	1
chr2	10120001	10480000	A.1.1.1.1.2.1.1.1.2	0.99774011299435	.	10120001	10480000	#FF0000	1	1
chr2	10480001	10560000	A.1.2.2.1.2.1.1.2.2	0.825988700564972	.	10480001	10560000	#FF4848	1	0.875
chr2	10560001	10920000	A.1.1.1.1.2.1.2.1.2	0.994350282485876	.	10560001	10920000	#FF0000	1	1
chr2	10920001	11360000	A.1.1.1.2.2.2.1.1.1	0.970621468926554	.	10920001	11360000	#FF0000	1	1
chr2	11360001	11640000	A.1.1.2.2.1.1.1.2	0.940112994350283	.	11360001	11640000	#FF0000	1	1
chr2	11640001	11760000	A.1.2.2.1.2.2.1.2.2	0.820338983050847	.	11640001	11760000	#FF4848	1	0.875
chr2	11760001	11920000	A.1.2.2.1.1.1.1.2.2.1.2	0.83954802259887	.	11760001	11920000	#FF4848	1	0.875
chr2	11920001	12120000	A.2.2.1.1.1.1.2.2.1	0.623728813559322	.	11920001	12120000	#FFDADA	1	0.625
chr2	12120001	12240000	B.1.1.1.2.1.2.1.2	0.492655367231638	.	12120001	12240000	#DADAFF	1	0.5
chr2	12240001	12400000	B.1.1.2.1.1.1.2.1	0.471186440677966	.	12240001	12400000	#DADAFF	1	0.5
chr2	12400001	12680000	B.1.2.1.1.1.2.1.2.2	0.418079096045198	.	12400001	12680000	#9191FF	1	0.375
chr2	12680001	12920000	B.1.2.1.1.1.2.1.2.1	0.419209039548023	.	12680001	12920000	#9191FF	1	0.375
chr2	12920001	13160000	B.2.1.1.2.2.2.2.1.1	0.253107344632768	.	12920001	13160000	#4848FF	1	0.25
chr2	13160001	13360000	B.2.2.1.2.1.2.2.1.2.1.1	0.0757062146892655	.	13160001	13360000	#0000FF	1	0.125
chr2	13360001	14000000	B.2.2.2.2.2	0.00112994350282486	.	13360001	14000000	#0000FF	1	0.125
chr2	14000001	14160000	B.2.2.1.2.1.1.2.1.2.2	0.0903954802259887	.	14000001	14160000	#0000FF	1	0.125
chr2	14160001	14280000	B.2.2.2.1.2.1.1.2	0.0112994350282486	.	14160001	14280000	#0000FF	1	0.125
chr2	14280001	14480000	B.2.2.1.2.1.2.1.1.1.2.1	0.0847457627118644	.	14280001	14480000	#0000FF	1	0.125
chr2	14480001	14840000	B.2.2.1.2.2.2.1.2.1.1	0.0576271186440678	.	14480001	14840000	#0000FF	1	0.125
chr2	14840001	14960000	B.2.2.1.2.1.2.1.1.2	0.0824858757062147	.	14840001	14960000	#0000FF	1	0.125
chr2	14960001	15040000	B.2.2.1.2.1.1.2.1.1.2.2	0.0926553672316384	.	14960001	15040000	#0000FF	1	0.125
chr2	15040001	15160000	B.2.1.1.1.1.1.2.1.1	0.309604519774011	.	15040001	15160000	#4848FF	1	0.25
chr2	15160001	15440000	B.2.1.1.2.2.2.2.1.2	0.251977401129943	.	15160001	15440000	#4848FF	1	0.25
chr2	15440001	15520000	B.2.1.1.1.1.1.1	0.310734463276836	.	15440001	15520000	#4848FF	1	0.25
chr2	15520001	15760000	B.1.1.2.1.2.2.1.2.2.2	0.451977401129944	.	15520001	15760000	#DADAFF	1	0.5
chr2	15760001	16080000	A.2.1.2.2.2.2.2	0.630508474576271	.	15760001	16080000	#FF9191	1	0.75
chr2	16080001	16280000	A.2.1.2.2.2.2.1	0.631638418079096	.	16080001	16280000	#FF9191	1	0.75
chr2	16320001	16560000	A.2.1.2.2.2.2.1	0.631638418079096	.	16320001	16560000	#FF9191	1	0.75
chr2	16560001	16720000	B.1.1.2.1.2.1.2.1.1	0.459887005649718	.	16560001	16720000	#DADAFF	1	0.5
chr2	16720001	16960000	B.1.2.1.1.1.2.1.1	0.420338983050847	.	16720001	16960000	#9191FF	1	0.375
chr2	16960001	17240000	B.2.2.1.2.2.2.1.1	0.0587570621468927	.	16960001	17240000	#0000FF	1	0.125
chr2	17240001	17680000	B.2.2.1.2.1.2.2.2.1.1.2	0.0689265536723164	.	17240001	17680000	#0000FF	1	0.125
chr2	17680001	17960000	B.1.1.1.2.1.2.1.1.1	0.494915254237288	.	17680001	17960000	#DADAFF	1	0.5
chr2	17960001	18560000	B.2.2.1.2.2.2.2.1	0.0531073446327684	.	17960001	18560000	#0000FF	1	0.125
chr2	18560001	18760000	B.2.2.1.2.1.2.2.1.1.2	0.0768361581920904	.	18560001	18760000	#0000FF	1	0.125
chr2	18760001	18880000	B.2.2.1.2.1.2.2.1.2.1.2	0.0745762711864407	.	18760001	18880000	#0000FF	1	0.125
chr2	18880001	19120000	B.2.2.1.2.2.2.2.2.1.1.2.2	0.0497175141242938	.	18880001	19120000	#0000FF	1	0.125
chr2	19120001	19520000	B.2.2.1.2.1.2.2.2.1.1.1.2	0.0700564971751412	.	19120001	19520000	#0000FF	1	0.125
chr2	19520001	19600000	B.1.2.2.1.2.2.1.1	0.351412429378531	.	19520001	19600000	#9191FF	1	0.375
chr2	19600001	19880000	B.2.2.1.2.1.2.1.2.1	0.0813559322033898	.	19600001	19880000	#0000FF	1	0.125
chr2	19880001	20120000	B.1.1.2.1.2.2.1.2.2.1	0.453107344632768	.	19880001	20120000	#DADAFF	1	0.5
chr2	20120001	20360000	A.1.2.1.1.2.2.2.2.1	0.899435028248588	.	20120001	20360000	#FF4848	1	0.875
chr2	20360001	20560000	A.1.2.1.1.2.2.2.1.2	0.900564971751412	.	20360001	20560000	#FF4848	1	0.875
chr2	20560001	20840000	A.2.1.1.2.2.1.2.2	0.699435028248588	.	20560001	20840000	#FF9191	1	0.75
chr2	20840001	21080000	B.1.2.2.1.2.1.2.1.1	0.357062146892655	.	20840001	21080000	#9191FF	1	0.375
chr2	21080001	21240000	B.1.2.2.1.2.1.2.1.2.2	0.354802259887006	.	21080001	21240000	#9191FF	1	0.375
chr2	21240001	21560000	B.2.2.1.2.1.2.2.2.1.1.1.1	0.0711864406779661	.	21240001	21560000	#0000FF	1	0.125
chr2	21560001	21800000	B.2.2.1.2.2.2.1.2.2	0.0542372881355932	.	21560001	21800000	#0000FF	1	0.125
chr2	21800001	21920000	B.2.2.1.2.1.2.2.1.2.2.1	0.0734463276836158	.	21800001	21920000	#0000FF	1	0.125
chr2	21920001	22080000	B.2.2.1.2.1.2.1.2.2.2	0.0790960451977401	.	21920001	22080000	#0000FF	1	0.125
chr2	22080001	22440000	B.2.2.2.1.2.2.1.1	0.00790960451977401	.	22080001	22440000	#0000FF	1	0.125
chr2	22440001	22680000	B.2.2.1.2.1.2.2.2.1.2	0.0677966101694915	.	22440001	22680000	#0000FF	1	0.125
chr2	22680001	22960000	B.2.2.1.2.2.2.2.2.1.1.2.1	0.0508474576271186	.	22680001	22960000	#0000FF	1	0.125
chr2	22960001	23120000	B.2.1.1.2.2.2.2.2.1	0.250847457627119	.	22960001	23120000	#4848FF	1	0.25
chr2	23120001	23600000	B.1.1.2.1.2.2.1.2.1	0.454237288135593	.	23120001	23600000	#DADAFF	1	0.5
chr2	23600001	24000000	A.1.2.2.1.1.1.1.1	0.842937853107345	.	23600001	24000000	#FF4848	1	0.875
chr2	24000001	24200000	A.1.2.1.1.2.2.2.1.1	0.901694915254237	.	24000001	24200000	#FF4848	1	0.875
chr2	24200001	24640000	A.1.1.1.2.2.2.2.2	0.966101694915254	.	24200001	24640000	#FF0000	1	1
chr2	24640001	25040000	A.1.2.1.1.2.1.1.2.1	0.911864406779661	.	24640001	25040000	#FF4848	1	0.875
chr2	25040001	25400000	A.1.1.1.2.1.1.2.1	0.980790960451977	.	25040001	25400000	#FF0000	1	1
chr2	25400001	25800000	A.1.1.1.1.2.1.1.2	0.996610169491525	.	25400001	25800000	#FF0000	1	1
chr2	25800001	25960000	A.1.1.2.1.2.2.2.2.2.1	0.944632768361582	.	25800001	25960000	#FF0000	1	1
chr2	25960001	26120000	A.1.2.1.2.1.1.2.2.1.1	0.87909604519774	.	25960001	26120000	#FF4848	1	0.875
chr2	26120001	26440000	A.1.1.2.1.2.1.1.1	0.95819209039548	.	26120001	26440000	#FF0000	1	1
chr2	26440001	26720000	A.1.1.1.1.2.1.1.1.1	0.998870056497175	.	26440001	26720000	#FF0000	1	1
chr2	26720001	26840000	A.1.2.2.2.1.1.1.1.2.1	0.811299435028249	.	26720001	26840000	#FF4848	1	0.875
chr2	26840001	27280000	A.1.1.1.2.1.1.2.2.1	0.979661016949153	.	26840001	27280000	#FF0000	1	1
chr2	27280001	27560000	A.1.1.2.1.2.1.1.2.2	0.955932203389831	.	27280001	27560000	#FF0000	1	1
chr2	27560001	27920000	A.1.1.2.1.2.1.1.2.1	0.957062146892655	.	27560001	27920000	#FF0000	1	1
chr2	27920001	28120000	A.1.2.2.2.1.2.1.1.2	0.794350282485876	.	27920001	28120000	#FF4848	1	0.875
chr2	28120001	28520000	A.2.1.2.1.1.1.1.2.2.1	0.684745762711864	.	28120001	28520000	#FF9191	1	0.75
chr2	28520001	28960000	A.1.2.1.2.1.1.1.1.1.1.1	0.897175141242938	.	28520001	28960000	#FF4848	1	0.875
chr2	28960001	29160000	A.1.1.2.1.2.2.2.2.2.2	0.943502824858757	.	28960001	29160000	#FF0000	1	1
chr2	29160001	29440000	A.2.1.1.1.2.2.2.1.1.1	0.726553672316384	.	29160001	29440000	#FF9191	1	0.75
chr2	29440001	29600000	A.2.2.1.1.2.1.1.2.2	0.610169491525424	.	29440001	29600000	#FFDADA	1	0.625
chr2	29600001	29880000	A.2.1.2.1.1.2.1.1.2.2.2	0.674576271186441	.	29600001	29880000	#FF9191	1	0.75
chr2	29880001	30000000	A.2.2.2.1.2.1.2	0.557062146892655	.	29880001	30000000	#FFDADA	1	0.625
chr2	30000001	30360000	A.2.2.1.1.2.1.1.2.1.2	0.611299435028249	.	30000001	30360000	#FFDADA	1	0.625
chr2	30360001	30680000	A.1.2.2.1.1.1.1.2.1	0.84180790960452	.	30360001	30680000	#FF4848	1	0.875
chr2	30680001	30880000	A.2.1.2.2.1.2.2.2.1	0.635028248587571	.	30680001	30880000	#FF9191	1	0.75
chr2	30880001	31200000	A.2.1.1.2.2.1.1.2.2	0.703954802259887	.	30880001	31200000	#FF9191	1	0.75
chr2	31200001	31600000	A.1.2.2.2.2.1.2.2.2	0.774011299435028	.	31200001	31600000	#FF4848	1	0.875
chr2	31600001	32080000	A.2.1.1.2.2.2.2.2.2.1	0.690395480225989	.	31600001	32080000	#FF9191	1	0.75
chr2	32080001	32400000	A.1.1.2.1.2.2.1.2.2	0.951412429378531	.	32080001	32400000	#FF0000	1	1
chr2	32400001	32560000	A.1.2.1.1.2.1.1.2.2	0.910734463276836	.	32400001	32560000	#FF4848	1	0.875
chr2	32560001	32760000	A.1.2.1.1.2.1.2.1.1.2	0.908474576271186	.	32560001	32760000	#FF4848	1	0.875
chr2	32760001	32920000	A.2.1.1.2.2.1.2.1.2.1	0.701694915254237	.	32760001	32920000	#FF9191	1	0.75
chr2	32920001	33240000	A.2.2.2.2.1.1.2.2.2.1.2	0.538983050847458	.	32920001	33240000	#FFDADA	1	0.625
chr2	33240001	33320000	B.1.1.2.1.2.1.2.2	0.457627118644068	.	33240001	33320000	#DADAFF	1	0.5
chr2	33320001	33480000	B.1.2.1.1.2.1.2.1.2.2	0.407909604519774	.	33320001	33480000	#9191FF	1	0.375
chr2	33480001	33680000	B.1.1.2.1.2.1.1.1	0.462146892655367	.	33480001	33680000	#DADAFF	1	0.5
chr2	33680001	33880000	B.1.1.1.2.1.2.1.1.2	0.493785310734463	.	33680001	33880000	#DADAFF	1	0.5
chr2	33880001	34040000	B.2.1.1.2.2.2.1	0.254237288135593	.	33880001	34040000	#4848FF	1	0.25
chr2	34040001	34240000	B.2.1.1.2.2.1.2	0.255367231638418	.	34040001	34240000	#4848FF	1	0.25
chr2	34240001	34400000	B.2.2.1.2.1.2.1.1.1.1	0.0858757062146893	.	34240001	34400000	#0000FF	1	0.125
chr2	34400001	34680000	B.2.2.1.2.2.2.2.2.1.1.1	0.0519774011299435	.	34400001	34680000	#0000FF	1	0.125
chr2	34680001	35120000	B.2.2.2.1.2.2.2	0.00451977401129944	.	34680001	35120000	#0000FF	1	0.125
chr2	35120001	35280000	B.2.2.1.2.2.2.2.2.1.2	0.0485875706214689	.	35120001	35280000	#0000FF	1	0.125
chr2	35280001	35400000	B.2.2.1.2.1.2.1.1.1.2.2	0.0836158192090395	.	35280001	35400000	#0000FF	1	0.125
chr2	35400001	35520000	B.2.2.1.2.1.2.1.2.2.1	0.080225988700565	.	35400001	35520000	#0000FF	1	0.125
chr2	35520001	35640000	B.2.2.1.2.1.2.2.2.2	0.0666666666666667	.	35520001	35640000	#0000FF	1	0.125
chr2	35640001	36040000	B.2.2.2.1.2.2.1.2.1	0.00677966101694915	.	35640001	36040000	#0000FF	1	0.125
chr2	36040001	36240000	B.2.1.2.2.2.1.1.1.2.2.1.2	0.164971751412429	.	36040001	36240000	#4848FF	1	0.25
chr2	36240001	36560000	B.2.2.1.2.2.2.1.2.1.2.1	0.0564971751412429	.	36240001	36560000	#0000FF	1	0.125
chr2	36560001	36760000	B.1.1.1.2.1.2.2.1.1	0.491525423728814	.	36560001	36760000	#DADAFF	1	0.5
chr2	36760001	36840000	A.2.2.2.2.1.1.2.2.1	0.541242937853107	.	36760001	36840000	#FFDADA	1	0.625
chr2	36840001	37000000	A.2.2.2.2.1.1.2.1.2	0.542372881355932	.	36840001	37000000	#FFDADA	1	0.625
chr2	37000001	37360000	A.1.2.1.1.2.2.2.2.2	0.898305084745763	.	37000001	37360000	#FF4848	1	0.875
chr2	37360001	37520000	A.1.1.2.1.2.2.1.2.1	0.952542372881356	.	37360001	37520000	#FF0000	1	1
chr2	37520001	38120000	A.1.2.2.1.1.1.2.2.2	0.835028248587571	.	37520001	38120000	#FF4848	1	0.875
chr2	38120001	38320000	A.2.1.1.2.2.1.2.1.1	0.702824858757062	.	38120001	38320000	#FF9191	1	0.75
chr2	38320001	38480000	A.2.1.1.2.2.2.2.2.1.1.2	0.692655367231638	.	38320001	38480000	#FF9191	1	0.75
chr2	38480001	38800000	A.1.2.2.1.1.1.2.1	0.83728813559322	.	38480001	38800000	#FF4848	1	0.875
chr2	38800001	39080000	A.1.1.1.2.2.2.2.1	0.967231638418079	.	38800001	39080000	#FF0000	1	1
chr2	39080001	39480000	A.1.2.1.1.2.2.1.1.2	0.903954802259887	.	39080001	39480000	#FF4848	1	0.875
chr2	39480001	39720000	A.2.1.1.2.2.1.2.1.2.2	0.700564971751412	.	39480001	39720000	#FF9191	1	0.75
chr2	39720001	40040000	A.2.2.2.2.1.1.2.1.1	0.543502824858757	.	39720001	40040000	#FFDADA	1	0.625
chr2	40040001	40240000	B.1.2.2.2.2.2.2.1	0.312994350282486	.	40040001	40240000	#9191FF	1	0.375
chr2	40240001	40440000	B.2.1.2.2.2.1.1.1.2.2.1.1	0.166101694915254	.	40240001	40440000	#4848FF	1	0.25
chr2	40440001	40680000	B.2.1.2.2.2.1.1.1.2.2.2	0.163841807909605	.	40440001	40680000	#4848FF	1	0.25
chr2	40680001	41240000	B.2.2.2.1.2.2.1.2.2	0.00564971751412429	.	40680001	41240000	#0000FF	1	0.125
chr2	41240001	41400000	B.2.1.2.2.2.1.2.1	0.16045197740113	.	41240001	41400000	#4848FF	1	0.25
chr2	41400001	41720000	B.2.2.2.1.2.1.2.1	0.0101694915254237	.	41400001	41720000	#0000FF	1	0.125
chr2	41720001	42040000	B.2.1.2.2.2.1.1.2.2	0.161581920903955	.	41720001	42040000	#4848FF	1	0.25
chr2	42040001	42520000	A.1.2.1.1.2.2.1.1.1	0.905084745762712	.	42040001	42520000	#FF4848	1	0.875
chr2	42520001	43040000	A.1.1.1.1.2.2.1.2.1	0.990960451977401	.	42520001	43040000	#FF0000	1	1
chr2	43040001	43800000	A.1.1.1.1.2.2.1.1	0.992090395480226	.	43040001	43800000	#FF0000	1	1
chr2	43800001	44040000	A.1.2.1.2.1.1.2.1.1.1	0.885875706214689	.	43800001	44040000	#FF4848	1	0.875
chr2	44040001	44200000	A.1.2.1.2.1.1.2.1.2.1	0.882485875706215	.	44040001	44200000	#FF4848	1	0.875
chr2	44200001	44480000	A.1.2.1.2.1.1.2.2.1.2.2.2	0.874576271186441	.	44200001	44480000	#FF4848	1	0.875
chr2	44480001	44760000	A.1.2.2.2.1.2.1.2	0.793220338983051	.	44480001	44760000	#FF4848	1	0.875
chr2	44760001	45160000	A.1.2.1.2.1.1.1.1.1.1.2	0.896045197740113	.	44760001	45160000	#FF4848	1	0.875
chr2	45160001	45240000	A.2.1.2.1.1.2.2.1	0.672316384180791	.	45160001	45240000	#FF9191	1	0.75
chr2	45240001	45440000	A.2.1.1.1.2.2.1.2.1	0.728813559322034	.	45240001	45440000	#FF9191	1	0.75
chr2	45440001	45840000	A.1.2.1.2.1.1.2.2.1.2.1.2	0.87683615819209	.	45440001	45840000	#FF4848	1	0.875
chr2	45840001	46200000	A.1.2.2.2.2.1.1.1.1.1.1	0.785310734463277	.	45840001	46200000	#FF4848	1	0.875
chr2	46200001	46480000	A.2.1.1.1.2.2.1.1.2.2	0.729943502824859	.	46200001	46480000	#FF9191	1	0.75
chr2	46480001	46560000	A.2.1.2.1.2.2.1.1.1.2	0.658757062146893	.	46480001	46560000	#FF9191	1	0.75
chr2	46560001	46760000	A.1.2.2.2.2.2.2.1.2.2	0.759322033898305	.	46560001	46760000	#FF4848	1	0.875
chr2	46760001	47160000	A.1.1.2.1.2.2.2.1.1	0.950282485875706	.	46760001	47160000	#FF0000	1	1
chr2	47160001	47480000	A.1.1.1.1.2.2.1.2.2.2	0.988700564971751	.	47160001	47480000	#FF0000	1	1
chr2	47480001	47600000	A.1.2.2.2.2.1.2.1.2.1	0.777401129943503	.	47480001	47600000	#FF4848	1	0.875
chr2	47600001	47760000	A.1.1.2.1.2.1.2	0.954802259887006	.	47600001	47760000	#FF0000	1	1
chr2	47760001	48040000	A.1.1.2.1.2.2.2.1.2.2.1	0.948022598870056	.	47760001	48040000	#FF0000	1	1
chr2	48040001	48240000	A.1.2.2.1.1.2.1	0.833898305084746	.	48040001	48240000	#FF4848	1	0.875
chr2	48240001	48800000	A.1.2.1.1.2.2.1.2	0.902824858757062	.	48240001	48800000	#FF4848	1	0.875
chr2	48800001	49120000	B.1.1.1.2.1.2.2.2	0.489265536723164	.	48800001	49120000	#DADAFF	1	0.5
chr2	49120001	49600000	B.2.1.2.1.2.2.1.2.1	0.203389830508475	.	49120001	49600000	#4848FF	1	0.25
chr2	49600001	50040000	B.2.2.1.2.2.2.2.2.2	0.0474576271186441	.	49600001	50040000	#0000FF	1	0.125
chr2	50040001	50360000	B.2.2.1.2.2.1.2.1.2	0.0610169491525424	.	50040001	50360000	#0000FF	1	0.125
chr2	50360001	50720000	B.2.1.2.2.2.1.1.1.2.1	0.167231638418079	.	50360001	50720000	#4848FF	1	0.25
chr2	50720001	50960000	B.1.2.2.2.2.2.2.2	0.311864406779661	.	50720001	50960000	#9191FF	1	0.375
chr2	50960001	51320000	B.2.2.1.2.2.1.2.2	0.0598870056497175	.	50960001	51320000	#0000FF	1	0.125
chr2	51320001	51560000	B.2.2.1.2.2.1.2.1.1	0.0621468926553672	.	51320001	51560000	#0000FF	1	0.125
chr2	51560001	51960000	B.2.2.1.2.2.1.1.1.1	0.0655367231638418	.	51560001	51960000	#0000FF	1	0.125
chr2	51960001	52120000	B.2.1.2.1.2.2.1.2.2.1	0.20225988700565	.	51960001	52120000	#4848FF	1	0.25
chr2	52120001	52320000	B.2.1.2.2.2.1.1.1.1	0.168361581920904	.	52120001	52320000	#4848FF	1	0.25
chr2	52320001	52680000	B.2.1.2.2.2.1.1.2.1	0.16271186440678	.	52320001	52680000	#4848FF	1	0.25
chr2	52680001	52800000	B.2.1.2.1.2.2.2.2	0.196610169491525	.	52680001	52800000	#4848FF	1	0.25
chr2	52800001	53040000	B.2.1.2.2.2.1.2.2	0.159322033898305	.	52800001	53040000	#4848FF	1	0.25
chr2	53040001	53280000	B.2.2.1.2.2.1.1.1.2	0.0644067796610169	.	53040001	53280000	#0000FF	1	0.125
chr2	53280001	53640000	B.2.1.2.1.2.2.1.2.2.2	0.201129943502825	.	53280001	53640000	#4848FF	1	0.25
chr2	53640001	53720000	B.1.2.1.1.1.2.2	0.416949152542373	.	53640001	53720000	#9191FF	1	0.375
chr2	53720001	54000000	B.1.1.2.1.2.1.1.2	0.461016949152542	.	53720001	54000000	#DADAFF	1	0.5
chr2	54000001	54280000	A.1.2.1.1.2.1.2.1.2	0.907344632768362	.	54000001	54280000	#FF4848	1	0.875
chr2	54280001	54520000	A.2.2.1.1.2.1.1.1.2	0.613559322033898	.	54280001	54520000	#FFDADA	1	0.625
chr2	54520001	54680000	A.2.1.2.1.2.1.1.1.2	0.668926553672316	.	54520001	54680000	#FF9191	1	0.75
chr2	54680001	54960000	A.1.2.1.1.2.1.2.1.1.1	0.909604519774011	.	54680001	54960000	#FF4848	1	0.875
chr2	54960001	55440000	A.1.2.1.1.2.1.2.2	0.906214689265537	.	54960001	55440000	#FF4848	1	0.875
chr2	55440001	55560000	A.2.1.1.1.2.2.2.1.2	0.724293785310735	.	55440001	55560000	#FF9191	1	0.75
chr2	55560001	55920000	A.1.2.2.2.2.2.2.1.1	0.761581920903955	.	55560001	55920000	#FF4848	1	0.875
chr2	55920001	56240000	B.1.2.1.1.2.1.2.1.1.1.2	0.411299435028249	.	55920001	56240000	#9191FF	1	0.375
chr2	56240001	56840000	B.2.1.2.2.2.2.1	0.15819209039548	.	56240001	56840000	#4848FF	1	0.25
chr2	56840001	57320000	B.2.2.1.2.1.1.1	0.096045197740113	.	56840001	57320000	#0000FF	1	0.125
chr2	57320001	57760000	B.2.1.2.1.2.1.1.2	0.211299435028249	.	57320001	57760000	#4848FF	1	0.25
chr2	57760001	57920000	B.2.1.2.1.2.2.1.1.1	0.206779661016949	.	57760001	57920000	#4848FF	1	0.25
chr2	57920001	58520000	B.1.1.2.2.2.1.1.1	0.44180790960452	.	57920001	58520000	#DADAFF	1	0.5
chr2	58520001	58800000	B.1.1.1.1.1.2.2.1	0.508474576271186	.	58520001	58800000	#DADAFF	1	0.5
chr2	58800001	58960000	B.1.2.1.1.2.2.2.2.1.2.2	0.395480225988701	.	58800001	58960000	#9191FF	1	0.375
chr2	58960001	59240000	B.1.1.2.2.2.1.1.2.1	0.440677966101695	.	58960001	59240000	#DADAFF	1	0.5
chr2	59240001	59320000	B.1.2.1.1.2.2.1.2	0.40225988700565	.	59240001	59320000	#9191FF	1	0.375
chr2	59320001	59560000	B.2.1.2.1.2.1.2.1	0.210169491525424	.	59320001	59560000	#4848FF	1	0.25
chr2	59560001	59680000	B.1.2.2.2.2.1.1.2.1.2	0.328813559322034	.	59560001	59680000	#9191FF	1	0.375
chr2	59680001	59880000	B.1.2.2.2.2.2.1.2.2.2	0.314124293785311	.	59680001	59880000	#9191FF	1	0.375
chr2	59880001	59960000	B.2.1.2.1.2.1.1.1.2	0.212429378531073	.	59880001	59960000	#4848FF	1	0.25
chr2	59960001	60480000	B.1.2.1.1.2.1.2.2	0.406779661016949	.	59960001	60480000	#9191FF	1	0.375
chr2	60480001	60920000	A.2.1.1.2.2.1.1.2.1	0.705084745762712	.	60480001	60920000	#FF9191	1	0.75
chr2	60920001	61280000	A.1.1.2.1.2.2.2.2.1	0.945762711864407	.	60920001	61280000	#FF0000	1	1
chr2	61280001	61600000	A.1.1.1.2.2.1.1.2	0.972881355932203	.	61280001	61600000	#FF0000	1	1
chr2	61600001	62120000	A.1.1.1.1.2.2.2.2	0.986440677966102	.	61600001	62120000	#FF0000	1	1
chr2	62120001	62320000	A.2.1.1.1.1.2.2.1.1.2	0.741242937853107	.	62120001	62320000	#FF9191	1	0.75
chr2	62320001	62680000	A.1.2.1.2.1.1.2.1.1.2.1	0.884745762711864	.	62320001	62680000	#FF4848	1	0.875
chr2	62680001	62840000	A.2.2.1.2.2.1.2.2.2.2.2.1	0.575141242937853	.	62680001	62840000	#FFDADA	1	0.625
chr2	62840001	63000000	A.2.1.1.1.2.2.2.2.2.2	0.719774011299435	.	62840001	63000000	#FF9191	1	0.75
chr2	63000001	63240000	A.2.1.2.1.2.1.1.2.2.2	0.664406779661017	.	63000001	63240000	#FF9191	1	0.75
chr2	63240001	63640000	A.2.1.2.1.2.1.1.2.1	0.667796610169492	.	63240001	63640000	#FF9191	1	0.75
chr2	63640001	63760000	A.2.2.1.2.2.1.2.1.1.1	0.584180790960452	.	63640001	63760000	#FFDADA	1	0.625
chr2	63760001	64200000	A.1.2.2.2.2.1.2.2.1	0.775141242937853	.	63760001	64200000	#FF4848	1	0.875
chr2	64200001	64480000	A.1.2.1.2.1.1.1.1.1.2.2	0.893785310734463	.	64200001	64480000	#FF4848	1	0.875
chr2	64480001	64840000	A.1.2.1.2.1.1.2.2.1.2.1.1	0.877966101694915	.	64480001	64840000	#FF4848	1	0.875
chr2	64840001	65200000	A.1.2.1.1.1.2.1.2.1	0.91864406779661	.	64840001	65200000	#FF4848	1	0.875
chr2	65200001	65440000	A.1.2.1.2.1.1.2.1.1.2.2	0.88361581920904	.	65200001	65440000	#FF4848	1	0.875
chr2	65440001	65840000	A.1.2.1.1.1.2.1.2.2	0.917514124293785	.	65440001	65840000	#FF4848	1	0.875
chr2	65840001	66120000	B.1.1.1.1.1.2.1.1	0.510734463276836	.	65840001	66120000	#DADAFF	1	0.5
chr2	66120001	66440000	B.1.1.2.2.2.1.2.2.2	0.433898305084746	.	66120001	66440000	#DADAFF	1	0.5
chr2	66440001	66800000	A.2.2.2.1.2.2.1.2.1	0.552542372881356	.	66440001	66800000	#FFDADA	1	0.625
chr2	66800001	67040000	B.1.2.2.2.2.1.1.1	0.331073446327684	.	66800001	67040000	#9191FF	1	0.375
chr2	67040001	67280000	B.2.1.2.1.2.2.1.1.2.1	0.205649717514124	.	67040001	67280000	#4848FF	1	0.25
chr2	67280001	67480000	B.1.2.1.1.2.1.2.1.1.1.1	0.412429378531073	.	67280001	67480000	#9191FF	1	0.375
chr2	67480001	67640000	B.1.1.2.2.2.1.2.1.2.2	0.436158192090395	.	67480001	67640000	#DADAFF	1	0.5
chr2	67640001	67840000	B.1.2.2.2.2.2.1.1.2	0.31864406779661	.	67640001	67840000	#9191FF	1	0.375
chr2	67840001	68080000	B.1.2.1.1.2.1.2.1.2.1	0.409039548022599	.	67840001	68080000	#9191FF	1	0.375
chr2	68080001	68320000	B.1.1.1.1.1.2.2.2.1	0.507344632768362	.	68080001	68320000	#DADAFF	1	0.5
chr2	68320001	68680000	A.2.2.1.1.2.2.1.1.1	0.604519774011299	.	68320001	68680000	#FFDADA	1	0.625
chr2	68680001	69200000	A.2.2.1.1.2.2.2.1	0.601129943502825	.	68680001	69200000	#FFDADA	1	0.625
chr2	69200001	69360000	A.2.2.1.2.2.2.1.2	0.571751412429379	.	69200001	69360000	#FFDADA	1	0.625
chr2	69360001	69560000	A.1.2.2.2.2.2.2.1.2.1	0.76045197740113	.	69360001	69560000	#FF4848	1	0.875
chr2	69560001	70120000	A.1.1.1.1.2.2.1.2.2.1	0.989830508474576	.	69560001	70120000	#FF0000	1	1
chr2	70120001	70520000	A.1.1.1.2.2.1.1.1	0.974011299435028	.	70120001	70520000	#FF0000	1	1
chr2	70520001	70880000	A.1.2.2.2.1.1.1.1.1	0.812429378531073	.	70520001	70880000	#FF4848	1	0.875
chr2	70880001	71200000	A.1.2.1.2.1.1.1.1.2.1	0.892655367231638	.	70880001	71200000	#FF4848	1	0.875
chr2	71200001	71400000	A.1.2.1.2.1.1.2.1.2.2.2	0.880225988700565	.	71200001	71400000	#FF4848	1	0.875
chr2	71400001	71720000	A.1.2.1.2.1.1.2.2.1.2.2.1	0.875706214689266	.	71400001	71720000	#FF4848	1	0.875
chr2	71720001	72080000	A.1.2.2.2.2.2.1.1.2.1	0.771751412429379	.	71720001	72080000	#FF4848	1	0.875
chr2	72080001	72160000	B.1.1.1.1.2.1.1	0.505084745762712	.	72080001	72160000	#DADAFF	1	0.5
chr2	72160001	72400000	A.2.2.1.2.2.1.2.1.1.2	0.583050847457627	.	72160001	72400000	#FFDADA	1	0.625
chr2	72400001	72680000	A.2.2.2.1.2.2.1.1.2	0.553672316384181	.	72400001	72680000	#FFDADA	1	0.625
chr2	72680001	73120000	A.2.1.1.1.2.2.1.2.2	0.727683615819209	.	72680001	73120000	#FF9191	1	0.75
chr2	73120001	73480000	A.1.1.2.1.2.2.2.1.2.2.2	0.946892655367232	.	73120001	73480000	#FF0000	1	1
chr2	73480001	73680000	A.1.2.2.2.2.1.2.1.2.2	0.776271186440678	.	73480001	73680000	#FF4848	1	0.875
chr2	73680001	73840000	A.2.1.1.1.1.1.2.2.2.2	0.746892655367232	.	73680001	73840000	#FF9191	1	0.75
chr2	73840001	73920000	A.2.2.1.2.1.1.1.1	0.598870056497175	.	73840001	73920000	#FFDADA	1	0.625
chr2	73920001	74200000	A.1.1.2.1.1.2.1	0.96045197740113	.	73920001	74200000	#FF0000	1	1
chr2	74200001	74360000	A.1.2.2.2.2.1.1.1.1.1.2	0.784180790960452	.	74200001	74360000	#FF4848	1	0.875
chr2	74360001	74840000	A.1.1.1.1.1	1	.	74360001	74840000	#FF0000	1	1
chr2	74840001	75160000	A.1.2.1.2.1.1.1.1.2.2.1	0.891525423728814	.	74840001	75160000	#FF4848	1	0.875
chr2	75160001	75560000	A.2.1.1.1.1.2.2.1.1.1	0.742372881355932	.	75160001	75560000	#FF9191	1	0.75
chr2	75560001	75920000	A.2.1.1.2.2.1.1.1	0.706214689265537	.	75560001	75920000	#FF9191	1	0.75
chr2	75920001	76160000	B.1.2.1.1.2.2.1.1.1	0.405649717514124	.	75920001	76160000	#9191FF	1	0.375
chr2	76160001	76280000	B.1.2.2.2.2.1.2.1.2.2	0.324293785310734	.	76160001	76280000	#9191FF	1	0.375
chr2	76280001	76520000	B.1.2.2.2.1.1.2.1.1	0.338983050847458	.	76280001	76520000	#9191FF	1	0.375
chr2	76520001	76800000	B.1.2.2.2.2.2.1.2.1.1	0.317514124293785	.	76520001	76800000	#9191FF	1	0.375
chr2	76800001	77040000	B.1.2.1.2.2.2.2.2.1	0.375141242937853	.	76800001	77040000	#9191FF	1	0.375
chr2	77040001	77200000	B.1.2.1.1.2.2.1.1.2.2	0.403389830508475	.	77040001	77200000	#9191FF	1	0.375
chr2	77200001	77360000	B.1.1.1.2.2.2.2.1.2	0.475706214689266	.	77200001	77360000	#DADAFF	1	0.5
chr2	77360001	77720000	B.2.1.2.1.2.2.2.1.1	0.2	.	77360001	77720000	#4848FF	1	0.25
chr2	77720001	77840000	B.1.2.1.1.2.2.1.1.2.1	0.404519774011299	.	77720001	77840000	#9191FF	1	0.375
chr2	77840001	78160000	B.1.2.2.2.2.1.2.1.2.1	0.325423728813559	.	77840001	78160000	#9191FF	1	0.375
chr2	78160001	78440000	B.2.1.2.2.2.2.2.1.2.2	0.152542372881356	.	78160001	78440000	#4848FF	1	0.25
chr2	78440001	79000000	B.2.2.1.2.2.1.1.2	0.0632768361581921	.	78440001	79000000	#0000FF	1	0.125
chr2	79000001	79240000	B.2.1.2.2.1.1.1.1.2.2.1	0.193220338983051	.	79000001	79240000	#4848FF	1	0.25
chr2	79240001	79520000	B.1.2.2.2.2.1.1.2.1.1	0.329943502824859	.	79240001	79520000	#9191FF	1	0.375
chr2	79520001	80160000	B.1.2.1.1.2.1.2.1.1.2	0.410169491525424	.	79520001	80160000	#9191FF	1	0.375
chr2	80160001	80480000	B.1.2.2.2.2.2.1.1.1	0.319774011299435	.	80160001	80480000	#9191FF	1	0.375
chr2	80480001	80760000	B.1.2.2.2.2.1.2.1.1	0.326553672316384	.	80480001	80760000	#9191FF	1	0.375
chr2	80760001	81040000	B.2.1.2.2.2.2.2.1.2.1.2	0.153672316384181	.	80760001	81040000	#4848FF	1	0.25
chr2	81040001	81200000	B.2.1.2.1.2.1.1.1.1.2	0.213559322033898	.	81040001	81200000	#4848FF	1	0.25
chr2	81200001	81360000	B.2.1.2.2.2.2.2.1.1.1	0.157062146892655	.	81200001	81360000	#4848FF	1	0.25
chr2	81360001	81440000	B.1.2.1.2.2.2.2.2.2	0.374011299435028	.	81360001	81440000	#9191FF	1	0.375
chr2	81440001	81800000	B.2.1.2.2.2.2.2.1.2.1.1	0.154802259887006	.	81440001	81800000	#4848FF	1	0.25
chr2	81800001	82120000	B.2.2.1.1.1.2.2.1	0.133333333333333	.	81800001	82120000	#0000FF	1	0.125
chr2	82120001	82280000	B.2.1.2.1.2.2.2.1.2.1	0.198870056497175	.	82120001	82280000	#4848FF	1	0.25
chr2	82280001	82440000	B.2.1.2.1.2.1.1.1.1.1	0.214689265536723	.	82280001	82440000	#4848FF	1	0.25
chr2	82440001	82640000	B.2.1.2.1.2.2.1.1.2.2	0.204519774011299	.	82440001	82640000	#4848FF	1	0.25
chr2	82640001	83240000	B.2.1.2.2.2.2.2.1.1.2	0.155932203389831	.	82640001	83240000	#4848FF	1	0.25
chr2	83240001	83440000	B.2.1.2.1.2.2.2.1.2.2	0.19774011299435	.	83240001	83440000	#4848FF	1	0.25
chr2	83440001	83600000	B.1.2.2.2.2.1.1.2.2	0.327683615819209	.	83440001	83600000	#9191FF	1	0.375
chr2	83600001	84080000	B.2.1.2.2.2.2.2.2.1	0.151412429378531	.	83600001	84080000	#4848FF	1	0.25
chr2	84080001	84240000	B.1.2.2.2.2.2.1.2.2.1	0.315254237288136	.	84080001	84240000	#9191FF	1	0.375
chr2	84240001	84360000	B.1.2.1.2.2.2.1.1.1	0.381920903954802	.	84240001	84360000	#9191FF	1	0.375
chr2	84360001	84640000	B.1.2.1.1.2.2.2.2.1.1	0.39774011299435	.	84360001	84640000	#9191FF	1	0.375
chr2	84640001	84960000	B.1.1.1.1.1.2.2.2.2	0.506214689265537	.	84640001	84960000	#DADAFF	1	0.5
chr2	84960001	85160000	A.2.1.2.1.2.1.2.2	0.661016949152542	.	84960001	85160000	#FF9191	1	0.75
chr2	85160001	85560000	A.1.1.2.1.2.2.2.1.2.1	0.949152542372881	.	85160001	85560000	#FF0000	1	1
chr2	85560001	85840000	A.1.1.1.2.2.1.2	0.971751412429379	.	85560001	85840000	#FF0000	1	1
chr2	85840001	86080000	A.1.2.1.2.1.1.1.1.2.2.2.2	0.889265536723164	.	85840001	86080000	#FF4848	1	0.875
chr2	86080001	86280000	A.1.2.2.2.2.2.1.2.1.2.1	0.764971751412429	.	86080001	86280000	#FF4848	1	0.875
chr2	86280001	86440000	A.1.2.1.2.1.1.2.1.2.2.1	0.88135593220339	.	86280001	86440000	#FF4848	1	0.875
chr2	86440001	87120000	A.1.2.2.2.2.1.1.1.1.2	0.783050847457627	.	86440001	87120000	#FF4848	1	0.875
chr2	87360001	87400000	A.1.2.2.2.2.1.1.1.1.2	0.783050847457627	.	87360001	87400000	#FF4848	1	0.875
chr2	87440001	87480000	A.1.2.2.2.2.1.1.1.1.2	0.783050847457627	.	87440001	87480000	#FF4848	1	0.875
chr2	87480001	87560000	A.2.2.1.2.2.1.2.2.2.2.1	0.576271186440678	.	87480001	87560000	#FFDADA	1	0.625
chr2	87600001	87640000	A.2.2.1.2.2.1.2.2.2.2.1	0.576271186440678	.	87600001	87640000	#FFDADA	1	0.625
chr2	87760001	87800000	A.2.2.1.2.2.1.2.2.2.2.1	0.576271186440678	.	87760001	87800000	#FFDADA	1	0.625
chr2	88280001	88640000	A.2.2.1.2.2.1.2.2.2.2.1	0.576271186440678	.	88280001	88640000	#FFDADA	1	0.625
chr2	88640001	88800000	A.2.2.1.2.2.1.2.2.1	0.579661016949153	.	88640001	88800000	#FFDADA	1	0.625
chr2	88800001	89040000	A.2.2.1.2.2.1.2.2.2.1.1	0.578531073446328	.	88800001	89040000	#FFDADA	1	0.625
chr2	89040001	89320000	B.1.1.2.2.1.2.1.1	0.445197740112994	.	89040001	89320000	#DADAFF	1	0.5
chr2	89320001	89360000	B.1.2.1.2.1.2.2	0.386440677966102	.	89320001	89360000	#9191FF	1	0.375
chr2	89400001	89480000	B.1.2.1.2.1.2.2	0.386440677966102	.	89400001	89480000	#9191FF	1	0.375
chr2	89480001	89520000	B.1.1.2.2.1.2.1.2	0.444067796610169	.	89480001	89520000	#DADAFF	1	0.5
chr2	89800001	89920000	B.1.1.2.2.1.2.1.2	0.444067796610169	.	89800001	89920000	#DADAFF	1	0.5
chr2	90000001	90040000	B.1.1.2.2.1.2.1.2	0.444067796610169	.	90000001	90040000	#DADAFF	1	0.5
chr2	90080001	90120000	B.1.1.2.2.1.2.1.2	0.444067796610169	.	90080001	90120000	#DADAFF	1	0.5
chr2	90200001	90280000	B.1.1.2.2.1.2.1.2	0.444067796610169	.	90200001	90280000	#DADAFF	1	0.5
chr2	91760001	91960000	B.1.1.2.2.1.2.1.2	0.444067796610169	.	91760001	91960000	#DADAFF	1	0.5
chr2	91960001	92000000	B.1.2.1.2.1.2.1	0.387570621468927	.	91960001	92000000	#9191FF	1	0.375
chr2	92040001	92200000	B.1.2.1.2.1.2.1	0.387570621468927	.	92040001	92200000	#9191FF	1	0.375
chr2	92240001	92320000	B.1.2.1.2.1.2.1	0.387570621468927	.	92240001	92320000	#9191FF	1	0.375
chr2	92320001	92360000	B.1.2.1.2.1.1.1	0.393220338983051	.	92320001	92360000	#9191FF	1	0.375
chr2	95320001	95520000	B.1.2.1.2.1.1.1	0.393220338983051	.	95320001	95520000	#9191FF	1	0.375
chr2	95520001	95880000	A.2.2.1.2.2.1.2.2.2.2.2.2	0.574011299435028	.	95520001	95880000	#FFDADA	1	0.625
chr2	95880001	96040000	A.2.2.2.1.2.2.1.1.1.1	0.555932203389831	.	95880001	96040000	#FFDADA	1	0.625
chr2	96040001	96200000	A.2.2.2.1.2.2.2	0.549152542372881	.	96040001	96200000	#FFDADA	1	0.625
chr2	96200001	96280000	A.2.2.1.2.1.2.2.1	0.590960451977401	.	96200001	96280000	#FFDADA	1	0.625
chr2	96320001	96360000	A.2.2.1.2.1.2.2.1	0.590960451977401	.	96320001	96360000	#FFDADA	1	0.625
chr2	96360001	96600000	A.2.2.1.2.1.2.2.2	0.589830508474576	.	96360001	96600000	#FFDADA	1	0.625
chr2	96600001	97040000	A.1.2.2.2.2.1.2.1.1	0.778531073446328	.	96600001	97040000	#FF4848	1	0.875
chr2	97040001	97440000	A.1.2.1.2.1.1.2.2.2	0.873446327683616	.	97040001	97440000	#FF4848	1	0.875
chr2	97440001	97880000	A.1.2.2.2.2.2.1.2.1.2.2	0.763841807909605	.	97440001	97880000	#FF4848	1	0.875
chr2	98000001	98040000	A.1.2.2.2.2.2.1.2.1.2.2	0.763841807909605	.	98000001	98040000	#FF4848	1	0.875
chr2	98120001	98240000	A.2.2.1.2.1.2.1.2	0.592090395480226	.	98120001	98240000	#FFDADA	1	0.625
chr2	98240001	98440000	A.1.2.2.2.2.1.1.2.2	0.779661016949153	.	98240001	98440000	#FF4848	1	0.875
chr2	98440001	98840000	A.2.1.2.1.2.1.1.2.2.1.1	0.666666666666667	.	98440001	98840000	#FF9191	1	0.75
chr2	98840001	99000000	A.2.2.1.2.2.1.1.1.2	0.587570621468927	.	98840001	99000000	#FFDADA	1	0.625
chr2	99000001	99240000	A.2.1.2.1.2.2.2.1.2.1.2	0.651977401129944	.	99000001	99240000	#FF9191	1	0.75
chr2	99240001	99520000	A.2.1.2.1.2.2.2.1.2.1.1	0.653107344632768	.	99240001	99520000	#FF9191	1	0.75
chr2	99520001	99680000	A.2.2.2.1.2.2.1.2.2.1	0.551412429378531	.	99520001	99680000	#FFDADA	1	0.625
chr2	99680001	99960000	A.2.1.1.1.1.2.2.1.2	0.740112994350282	.	99680001	99960000	#FF9191	1	0.75
chr2	99960001	100040000	A.2.1.1.1.1.1.2.1	0.750282485875706	.	99960001	100040000	#FF9191	1	0.75
chr2	100040001	100520000	A.2.1.1.1.1.2.1.2	0.743502824858757	.	100040001	100520000	#FF9191	1	0.75
chr2	100520001	100680000	A.2.2.2.1.2.2.1.1.1.2	0.554802259887006	.	100520001	100680000	#FFDADA	1	0.625
chr2	100680001	100960000	A.2.1.2.1.2.2.2.1.1.1	0.655367231638418	.	100680001	100960000	#FF9191	1	0.75
chr2	100960001	101240000	A.2.1.2.1.2.2.2.1.2.2	0.650847457627119	.	100960001	101240000	#FF9191	1	0.75
chr2	101240001	101640000	A.1.2.2.2.2.2.2.2.1	0.75819209039548	.	101240001	101640000	#FF4848	1	0.875
chr2	101640001	101880000	A.1.2.2.2.2.1.1.2.1	0.780790960451977	.	101640001	101880000	#FF4848	1	0.875
chr2	101880001	101960000	A.1.2.2.2.2.2.1.2.1.1.1.1	0.768361581920904	.	101880001	101960000	#FF4848	1	0.875
chr2	101960001	102480000	A.1.2.1.2.1.2.1.2.1	0.870056497175141	.	101960001	102480000	#FF4848	1	0.875
chr2	102480001	102640000	A.2.2.2.1.1.2.1.1.2	0.563841807909604	.	102480001	102640000	#FFDADA	1	0.625
chr2	102640001	102840000	B.1.1.1.1.2.2.2.1.1	0.500564971751412	.	102640001	102840000	#DADAFF	1	0.5
chr2	102840001	103080000	B.1.1.2.2.1.1.1.1	0.449717514124294	.	102840001	103080000	#DADAFF	1	0.5
chr2	103080001	103400000	B.1.2.1.1.2.1.1.2	0.413559322033898	.	103080001	103400000	#9191FF	1	0.375
chr2	103400001	103560000	B.1.2.1.2.2.2.1.2	0.379661016949153	.	103400001	103560000	#9191FF	1	0.375
chr2	103560001	103760000	B.2.1.2.2.1.1.1.1.2.1	0.194350282485876	.	103560001	103760000	#4848FF	1	0.25
chr2	103760001	103960000	B.1.2.2.2.2.2.1.2.1.2	0.31638418079096	.	103760001	103960000	#9191FF	1	0.375
chr2	103960001	104320000	B.2.1.2.1.1.2.1.2.2.2	0.227118644067797	.	103960001	104320000	#4848FF	1	0.25
chr2	104320001	104520000	B.2.1.2.1.2.1.2.2.2	0.207909604519774	.	104320001	104520000	#4848FF	1	0.25
chr2	104520001	104720000	B.2.1.2.1.1.2.2.1.1.2.2.2	0.222598870056497	.	104520001	104720000	#4848FF	1	0.25
chr2	104720001	105080000	B.2.1.2.1.2.1.2.2.1	0.209039548022599	.	104720001	105080000	#4848FF	1	0.25
chr2	105080001	105280000	B.1.1.1.1.2.2.1.2	0.501694915254237	.	105080001	105280000	#DADAFF	1	0.5
chr2	105280001	105360000	B.1.1.1.1.2.2.1.1	0.502824858757062	.	105280001	105360000	#DADAFF	1	0.5
chr2	105360001	105640000	B.1.1.1.1.2.2.2.1.2.1	0.499435028248588	.	105360001	105640000	#DADAFF	1	0.5
chr2	105640001	105920000	A.2.1.2.1.2.2.1.1.2	0.657627118644068	.	105640001	105920000	#FF9191	1	0.75
chr2	105920001	106160000	A.2.1.1.1.1.1.1.1.1	0.75593220338983	.	105920001	106160000	#FF9191	1	0.75
chr2	106160001	106360000	A.2.1.2.1.2.2.2.2.2.2.1	0.647457627118644	.	106160001	106360000	#FF9191	1	0.75
chr2	106360001	106760000	A.2.1.2.1.2.1.1.2.2.1.2	0.665536723163842	.	106360001	106760000	#FF9191	1	0.75
chr2	106760001	107000000	A.2.2.2.1.2.2.1.2.2.2	0.550282485875706	.	106760001	107000000	#FFDADA	1	0.625
chr2	107000001	107040000	B.1.1.1.1.2.1.2	0.503954802259887	.	107000001	107040000	#DADAFF	1	0.5
chr2	107080001	107160000	B.1.1.1.1.2.1.2	0.503954802259887	.	107080001	107160000	#DADAFF	1	0.5
chr2	107160001	107520000	B.1.2.1.1.2.2.2.1.2.2	0.398870056497175	.	107160001	107520000	#9191FF	1	0.375
chr2	107520001	107800000	B.2.1.2.2.1.2.1.2.1	0.180790960451977	.	107520001	107800000	#4848FF	1	0.25
chr2	107800001	108000000	B.2.1.2.1.1.2.2.1.2.1	0.221468926553672	.	107800001	108000000	#4848FF	1	0.25
chr2	108000001	108200000	B.2.1.2.1.1.2.1.2.1	0.229378531073446	.	108000001	108200000	#4848FF	1	0.25
chr2	108200001	108480000	B.1.2.2.2.2.1.2.2.2	0.32090395480226	.	108200001	108480000	#9191FF	1	0.375
chr2	108520001	108560000	B.1.2.2.2.2.1.2.2.2	0.32090395480226	.	108520001	108560000	#9191FF	1	0.375
chr2	108560001	108880000	B.1.2.1.1.2.2.2.1.1	0.401129943502825	.	108560001	108880000	#9191FF	1	0.375
chr2	108880001	109040000	A.2.2.1.2.2.2.2.2	0.568361581920904	.	108880001	109040000	#FFDADA	1	0.625
chr2	109040001	109280000	A.2.1.1.1.1.2.2.2	0.738983050847458	.	109040001	109280000	#FF9191	1	0.75
chr2	109280001	109680000	A.1.2.1.2.1.2.2.1.1.2	0.866666666666667	.	109280001	109680000	#FF4848	1	0.875
chr2	109680001	109760000	A.2.1.2.1.2.2.2.2.1	0.649717514124294	.	109680001	109760000	#FF9191	1	0.75
chr2	109760001	110120000	A.1.2.1.2.1.2.1.1.2	0.871186440677966	.	109760001	110120000	#FF4848	1	0.875
chr2	110240001	110320000	A.1.2.1.2.1.2.1.1.2	0.871186440677966	.	110240001	110320000	#FF4848	1	0.875
chr2	110320001	110520000	A.2.1.1.1.1.1.2.2.1	0.749152542372881	.	110320001	110520000	#FF9191	1	0.75
chr2	110840001	110920000	A.2.2.1.2.1.1.2.1	0.596610169491525	.	110840001	110920000	#FFDADA	1	0.625
chr2	110920001	111000000	A.2.2.1.2.1.1.2.2	0.595480225988701	.	110920001	111000000	#FFDADA	1	0.625
chr2	111360001	111600000	A.1.2.1.2.1.2.2.2.1	0.864406779661017	.	111360001	111600000	#FF4848	1	0.875
chr2	111600001	111840000	A.2.1.1.1.1.1.2.2.2.1	0.748022598870057	.	111600001	111840000	#FF9191	1	0.75
chr2	111840001	112040000	A.2.1.2.1.2.1.1.1.1	0.670056497175141	.	111840001	112040000	#FF9191	1	0.75
chr2	112200001	112320000	A.2.2.1.2.1.2.1.1.1	0.594350282485876	.	112200001	112320000	#FFDADA	1	0.625
chr2	112360001	112480000	A.2.2.1.2.1.1.1.2	0.59774011299435	.	112360001	112480000	#FFDADA	1	0.625
chr2	112480001	112520000	A.2.2.1.2.1.2.1.1.2	0.593220338983051	.	112480001	112520000	#FFDADA	1	0.625
chr2	112560001	112640000	A.2.2.1.2.1.2.1.1.2	0.593220338983051	.	112560001	112640000	#FFDADA	1	0.625
chr2	112640001	112800000	A.1.2.2.2.2.2.1.2.2	0.76271186440678	.	112640001	112800000	#FF4848	1	0.875
chr2	112800001	113120000	A.1.2.1.2.1.1.1.2.1	0.888135593220339	.	112800001	113120000	#FF4848	1	0.875
chr2	113160001	113200000	A.1.2.1.2.1.1.1.2.1	0.888135593220339	.	113160001	113200000	#FF4848	1	0.875
chr2	113200001	113520000	A.1.1.2.1.1.1.2.1.1	0.963841807909604	.	113200001	113520000	#FF0000	1	1
chr2	113520001	113720000	A.2.1.2.1.2.2.1.1.1.1	0.659887005649717	.	113520001	113720000	#FF9191	1	0.75
chr2	113720001	114200000	A.2.1.1.1.1.2.1.1.2	0.744632768361582	.	113720001	114200000	#FF9191	1	0.75
chr2	114240001	114360000	B.1.1.2.2.1.2.2	0.442937853107345	.	114240001	114360000	#DADAFF	1	0.5
chr2	114400001	114680000	A.2.2.1.1.2.1.1.2.1.1	0.612429378531073	.	114400001	114680000	#FFDADA	1	0.625
chr2	114680001	115080000	B.1.2.1.1.2.1.1.1.2	0.414689265536723	.	114680001	115080000	#9191FF	1	0.375
chr2	115080001	115320000	B.2.1.2.1.1.2.1.1.1	0.231638418079096	.	115080001	115320000	#4848FF	1	0.25
chr2	115320001	115640000	B.1.2.2.2.1.1.2.2	0.336723163841808	.	115320001	115640000	#9191FF	1	0.375
chr2	115640001	115760000	B.1.2.1.2.2.2.2.1.2	0.376271186440678	.	115640001	115760000	#9191FF	1	0.375
chr2	115760001	116160000	B.2.1.2.1.1.2.2.2.2	0.215819209039548	.	115760001	116160000	#4848FF	1	0.25
chr2	116160001	116240000	B.1.2.1.2.2.2.2.1.1.1	0.378531073446328	.	116160001	116240000	#9191FF	1	0.375
chr2	116240001	116400000	B.1.2.2.2.2.1.2.2.1.2	0.322033898305085	.	116240001	116400000	#9191FF	1	0.375
chr2	116400001	116480000	B.1.2.1.2.2.1.2.2	0.383050847457627	.	116400001	116480000	#9191FF	1	0.375
chr2	116480001	116920000	B.2.2.1.1.1.2.1.2.1.2	0.135593220338983	.	116480001	116920000	#0000FF	1	0.125
chr2	116920001	117080000	B.1.2.2.2.2.1.2.2.1.1	0.32316384180791	.	116920001	117080000	#9191FF	1	0.375
chr2	117080001	117360000	B.2.1.2.2.2.2.2.2.2	0.150282485875706	.	117080001	117360000	#4848FF	1	0.25
chr2	117360001	117480000	B.2.1.2.1.1.2.2.1.1.2.1	0.224858757062147	.	117360001	117480000	#4848FF	1	0.25
chr2	117480001	117720000	B.2.1.2.1.1.2.2.2.1.1.2	0.218079096045198	.	117480001	117720000	#4848FF	1	0.25
chr2	117720001	117840000	B.1.2.1.2.2.2.1.1.2	0.380790960451977	.	117720001	117840000	#9191FF	1	0.375
chr2	117840001	118160000	B.2.1.2.1.1.2.1.1.2	0.230508474576271	.	117840001	118160000	#4848FF	1	0.25
chr2	118160001	118240000	B.1.2.1.2.1.1.2.2.2	0.388700564971751	.	118160001	118240000	#9191FF	1	0.375
chr2	118240001	118560000	B.1.1.2.2.1.1.1.2	0.448587570621469	.	118240001	118560000	#DADAFF	1	0.5
chr2	118560001	118760000	A.2.1.2.1.2.2.2.1.1.2	0.654237288135593	.	118560001	118760000	#FF9191	1	0.75
chr2	118760001	118920000	A.2.1.2.1.2.1.2.1.2	0.662146892655367	.	118760001	118920000	#FF9191	1	0.75
chr2	118920001	119680000	A.1.2.2.2.2.2.1.1.2.2.2	0.769491525423729	.	118920001	119680000	#FF4848	1	0.875
chr2	119680001	120120000	A.1.2.1.2.1.2.1.2.2	0.868926553672316	.	119680001	120120000	#FF4848	1	0.875
chr2	120120001	120360000	A.1.2.2.2.2.1.1.1.2	0.781920903954802	.	120120001	120360000	#FF4848	1	0.875
chr2	120360001	120520000	A.1.2.2.2.2.2.1.1.1	0.772881355932203	.	120360001	120520000	#FF4848	1	0.875
chr2	120520001	120840000	A.1.2.1.2.1.2.2.2.2	0.863276836158192	.	120520001	120840000	#FF4848	1	0.875
chr2	120840001	120920000	A.2.2.1.2.2.1.2.2.2.1.2	0.577401129943503	.	120840001	120920000	#FFDADA	1	0.625
chr2	120920001	121080000	A.2.1.1.1.1.1.1.1.2.1	0.754802259887006	.	120920001	121080000	#FF9191	1	0.75
chr2	121080001	121520000	A.1.1.2.1.1.1.1	0.964971751412429	.	121080001	121520000	#FF0000	1	1
chr2	121520001	121840000	A.1.2.1.2.1.1.1.1.1.2.1	0.894915254237288	.	121520001	121840000	#FF4848	1	0.875
chr2	121840001	122160000	A.1.2.1.2.1.1.1.2.2	0.887005649717514	.	121840001	122160000	#FF4848	1	0.875
chr2	122160001	122360000	A.1.2.1.2.1.2.2.1.1.1	0.867796610169492	.	122160001	122360000	#FF4848	1	0.875
chr2	122360001	122520000	A.1.2.2.2.2.2.1.2.1.1.2	0.766101694915254	.	122360001	122520000	#FF4848	1	0.875
chr2	122520001	122720000	A.2.1.2.1.2.1.2.1.1	0.663276836158192	.	122520001	122720000	#FF9191	1	0.75
chr2	122720001	122880000	B.1.1.1.1.1.2.1.2	0.509604519774011	.	122720001	122880000	#DADAFF	1	0.5
chr2	122880001	123040000	B.1.1.1.1.1.1.1.2	0.514124293785311	.	122880001	123040000	#DADAFF	1	0.5
chr2	123040001	123280000	B.1.2.1.2.2.1.1	0.385310734463277	.	123040001	123280000	#9191FF	1	0.375
chr2	123280001	123520000	B.1.2.2.2.1.1.1.1.1.1	0.345762711864407	.	123280001	123520000	#9191FF	1	0.375
chr2	123520001	123760000	B.1.2.1.1.2.2.2.2.2	0.394350282485876	.	123520001	123760000	#9191FF	1	0.375
chr2	123760001	123840000	B.2.1.2.2.1.1.2.1.1.1	0.188700564971751	.	123760001	123840000	#4848FF	1	0.25
chr2	123840001	123920000	B.2.1.2.1.1.2.2.1.1.1	0.225988700564972	.	123840001	123920000	#4848FF	1	0.25
chr2	123920001	124000000	B.2.1.2.2.1.1.1.2	0.189830508474576	.	123920001	124000000	#4848FF	1	0.25
chr2	124000001	124280000	B.2.1.2.1.1.2.2.2.1.2	0.216949152542373	.	124000001	124280000	#4848FF	1	0.25
chr2	124280001	124480000	B.2.2.1.1.1.2.1.2.2	0.134463276836158	.	124280001	124480000	#0000FF	1	0.125
chr2	124480001	124800000	B.2.2.1.1.1.2.1.1	0.137853107344633	.	124480001	124800000	#0000FF	1	0.125
chr2	124800001	125160000	B.2.1.2.1.1.2.1.2.2.1	0.228248587570621	.	124800001	125160000	#4848FF	1	0.25
chr2	125160001	125400000	B.1.2.1.1.2.2.2.2.1.2.1	0.396610169491525	.	125160001	125400000	#9191FF	1	0.375
chr2	125400001	125600000	B.1.1.2.2.2.1.2.2.1	0.435028248587571	.	125400001	125600000	#DADAFF	1	0.5
chr2	125600001	125920000	B.2.1.2.2.1.1.2.1.2	0.186440677966102	.	125600001	125920000	#4848FF	1	0.25
chr2	125920001	126000000	B.2.1.2.1.1.2.2.1.2.2	0.220338983050847	.	125920001	126000000	#4848FF	1	0.25
chr2	126000001	126440000	B.2.2.1.1.1.2.1.2.1.1	0.136723163841808	.	126000001	126440000	#0000FF	1	0.125
chr2	126440001	126560000	B.1.2.1.2.2.1.2.1	0.384180790960452	.	126440001	126560000	#9191FF	1	0.375
chr2	126560001	126880000	B.2.1.2.1.1.2.2.2.1.1.1	0.219209039548023	.	126560001	126880000	#4848FF	1	0.25
chr2	126880001	127040000	B.2.1.2.1.1.1.2.2.2	0.232768361581921	.	126880001	127040000	#4848FF	1	0.25
chr2	127040001	127320000	B.2.1.2.1.1.1.1.2.1	0.24406779661017	.	127040001	127320000	#4848FF	1	0.25
chr2	127320001	127560000	B.1.1.2.2.2.2.1.2	0.431638418079096	.	127320001	127560000	#DADAFF	1	0.5
chr2	127560001	127800000	A.2.2.1.2.2.2.2.1.1	0.570621468926554	.	127560001	127800000	#FFDADA	1	0.625
chr2	127800001	128000000	A.1.2.1.2.1.2.2.1.2	0.865536723163842	.	127800001	128000000	#FF4848	1	0.875
chr2	128000001	128240000	A.1.1.2.1.1.1.2.1.2	0.96271186440678	.	128000001	128240000	#FF0000	1	1
chr2	128240001	128440000	A.1.1.2.1.1.1.2.2	0.961581920903955	.	128240001	128440000	#FF0000	1	1
chr2	128440001	128760000	A.1.1.1.1.2.2.2.1	0.987570621468927	.	128440001	128760000	#FF0000	1	1
chr2	128760001	128840000	A.2.1.1.1.1.1.1.2.1	0.752542372881356	.	128760001	128840000	#FF9191	1	0.75
chr2	128840001	129120000	A.1.2.1.2.1.1.1.1.2.2.2.1	0.890395480225989	.	128840001	129120000	#FF4848	1	0.875
chr2	129120001	129680000	A.1.2.1.2.1.2.1.1.1	0.872316384180791	.	129120001	129680000	#FF4848	1	0.875
chr2	129680001	129960000	A.2.2.1.2.2.1.2.1.2.1	0.581920903954802	.	129680001	129960000	#FFDADA	1	0.625
chr2	129960001	130240000	A.2.2.1.2.2.1.1.2.2	0.585310734463277	.	129960001	130240000	#FFDADA	1	0.625
chr2	130240001	130360000	A.2.2.2.1.1.1.2	0.566101694915254	.	130240001	130360000	#FFDADA	1	0.625
chr2	130360001	130800000	A.1.2.2.2.2.2.1.1.2.2.1	0.770621468926554	.	130360001	130800000	#FF4848	1	0.875
chr2	130880001	130920000	A.1.2.2.2.2.2.1.1.2.2.1	0.770621468926554	.	130880001	130920000	#FF4848	1	0.875
chr2	130920001	131160000	A.1.2.2.2.2.2.1.2.1.1.1.2	0.767231638418079	.	130920001	131160000	#FF4848	1	0.875
chr2	131440001	131480000	A.1.2.2.2.2.2.1.2.1.1.1.2	0.767231638418079	.	131440001	131480000	#FF4848	1	0.875
chr2	131480001	131920000	A.1.1.2.1.1.2.2	0.959322033898305	.	131480001	131920000	#FF0000	1	1
chr2	131920001	132000000	A.2.2.1.2.2.2.1.1	0.572881355932203	.	131920001	132000000	#FFDADA	1	0.625
chr2	132040001	132120000	A.2.2.1.2.2.2.1.1	0.572881355932203	.	132040001	132120000	#FFDADA	1	0.625
chr2	132120001	132560000	A.2.2.2.1.1.1.1	0.567231638418079	.	132120001	132560000	#FFDADA	1	0.625
chr2	132560001	132760000	B.1.2.1.2.1.1.2.1.2	0.390960451977401	.	132560001	132760000	#9191FF	1	0.375
chr2	132760001	132920000	B.1.2.1.2.1.1.2.2.1	0.389830508474576	.	132760001	132920000	#9191FF	1	0.375
chr2	132920001	133040000	B.1.2.1.2.2.2.2.1.1.2	0.377401129943503	.	132920001	133040000	#9191FF	1	0.375
chr2	133040001	133200000	B.1.1.1.1.2.2.2.1.2.2	0.498305084745763	.	133040001	133200000	#DADAFF	1	0.5
chr2	133200001	133400000	B.1.1.2.2.1.1.2.2	0.446327683615819	.	133200001	133400000	#DADAFF	1	0.5
chr2	133400001	133520000	B.1.2.1.2.1.1.2.1.1	0.392090395480226	.	133400001	133520000	#9191FF	1	0.375
chr2	133520001	133680000	B.1.1.2.2.2.1.2.1.2.1	0.43728813559322	.	133520001	133680000	#DADAFF	1	0.5
chr2	133680001	134040000	B.1.2.1.1.2.2.2.1.2.1	0.4	.	133680001	134040000	#9191FF	1	0.375
chr2	134040001	134320000	B.1.1.2.2.2.1.1.2.2	0.43954802259887	.	134040001	134320000	#DADAFF	1	0.5
chr2	134320001	134640000	B.1.1.2.2.2.1.2.1.1	0.438418079096045	.	134320001	134640000	#DADAFF	1	0.5
chr2	134640001	134840000	B.1.1.1.1.1.1.2.1	0.512994350282486	.	134640001	134840000	#DADAFF	1	0.5
chr2	134840001	135280000	A.2.1.1.1.1.2.1.1.1	0.745762711864407	.	134840001	135280000	#FF9191	1	0.75
chr2	135280001	135520000	A.2.2.1.2.2.1.1.1.1	0.588700564971751	.	135280001	135520000	#FFDADA	1	0.625
chr2	135520001	135720000	A.2.1.2.1.2.2.1.2	0.656497175141243	.	135520001	135720000	#FF9191	1	0.75
chr2	135720001	136040000	A.1.2.1.1.1.2.2.1.1	0.91638418079096	.	135720001	136040000	#FF4848	1	0.875
chr2	136040001	136200000	A.2.1.2.1.2.2.2.2.2.1	0.648587570621469	.	136040001	136200000	#FF9191	1	0.75
chr2	136200001	136600000	A.1.1.2.2.1.2.1.2.1.2	0.934463276836158	.	136200001	136600000	#FF0000	1	1
chr2	136600001	136840000	A.1.2.2.1.1.2.2.2.1	0.831638418079096	.	136600001	136840000	#FF4848	1	0.875
chr2	136840001	137160000	A.2.2.1.1.2.2.1.2	0.60225988700565	.	136840001	137160000	#FFDADA	1	0.625
chr2	137160001	137600000	B.1.2.2.2.1.1.2.1.2	0.337853107344633	.	137160001	137600000	#9191FF	1	0.375
chr2	137600001	137720000	B.1.2.1.1.1.1.2	0.421468926553672	.	137600001	137720000	#9191FF	1	0.375
chr2	137720001	138040000	B.2.1.2.2.1.2.1.2.2.2	0.175141242937853	.	137720001	138040000	#4848FF	1	0.25
chr2	138040001	138640000	B.2.2.1.1.1.2.2.2.2	0.129943502824859	.	138040001	138640000	#0000FF	1	0.125
chr2	138640001	139040000	B.1.2.2.2.1.1.1.1.2.1	0.343502824858757	.	138640001	139040000	#9191FF	1	0.375
chr2	139040001	139120000	B.1.2.2.2.1.2.2.1	0.333333333333333	.	139040001	139120000	#9191FF	1	0.375
chr2	139120001	139240000	B.1.2.2.2.1.2.2.2	0.332203389830508	.	139120001	139240000	#9191FF	1	0.375
chr2	139240001	139360000	B.1.2.1.1.1.1.1.1.1.1	0.425988700564972	.	139240001	139360000	#9191FF	1	0.375
chr2	139360001	139600000	B.1.1.2.2.2.2.2.2.2	0.427118644067797	.	139360001	139600000	#DADAFF	1	0.5
chr2	139600001	140120000	B.2.2.1.1.1.2.2.2.1.1	0.132203389830508	.	139600001	140120000	#0000FF	1	0.125
chr2	140120001	140240000	B.1.2.1.1.1.1.1.1.1.2	0.424858757062147	.	140120001	140240000	#9191FF	1	0.375
chr2	140240001	140480000	B.2.1.2.1.1.1.1.2.2	0.242937853107345	.	140240001	140480000	#4848FF	1	0.25
chr2	140480001	140680000	B.1.2.2.2.1.1.1.1.1.2	0.344632768361582	.	140480001	140680000	#9191FF	1	0.375
chr2	140680001	140920000	B.1.2.2.2.1.1.1.1.2.2	0.342372881355932	.	140680001	140920000	#9191FF	1	0.375
chr2	140920001	141240000	B.2.1.2.1.1.1.2.2.1	0.233898305084746	.	140920001	141240000	#4848FF	1	0.25
chr2	141240001	141320000	B.1.2.2.2.1.2.1.1	0.335593220338983	.	141240001	141320000	#9191FF	1	0.375
chr2	141320001	141680000	B.2.1.2.1.1.1.2.1.2.2.1.1	0.23728813559322	.	141320001	141680000	#4848FF	1	0.25
chr2	141680001	141760000	B.1.2.1.1.1.1.1.2	0.422598870056497	.	141680001	141760000	#9191FF	1	0.375
chr2	141760001	142080000	B.2.2.1.1.1.2.2.2.1.2	0.131073446327684	.	141760001	142080000	#0000FF	1	0.125
chr2	142080001	142400000	B.2.1.2.2.1.1.1.1.2.2.2.1	0.192090395480226	.	142080001	142400000	#4848FF	1	0.25
chr2	142400001	142600000	B.2.1.2.1.1.2.2.1.1.2.2.1	0.223728813559322	.	142400001	142600000	#4848FF	1	0.25
chr2	142600001	142760000	B.2.1.2.2.1.1.2.1.1.2	0.187570621468927	.	142600001	142760000	#4848FF	1	0.25
chr2	142760001	143000000	B.2.2.1.1.1.1.2.1	0.142372881355932	.	142760001	143000000	#0000FF	1	0.125
chr2	143000001	143440000	B.2.2.2.2.1.2	0.00225988700564972	.	143000001	143440000	#0000FF	1	0.125
chr2	143440001	143800000	B.2.1.2.2.1.2.1.1.2	0.181920903954802	.	143440001	143800000	#4848FF	1	0.25
chr2	143800001	144040000	B.2.2.1.1.1.1.2.2.2.1	0.140112994350282	.	143800001	144040000	#0000FF	1	0.125
chr2	144040001	144200000	B.2.1.2.1.1.1.2.1.2.2.2	0.235028248587571	.	144040001	144200000	#4848FF	1	0.25
chr2	144200001	144400000	B.2.1.2.1.1.1.2.1.2.1	0.238418079096045	.	144200001	144400000	#4848FF	1	0.25
chr2	144400001	144760000	B.1.1.1.2.2.1.1	0.488135593220339	.	144400001	144760000	#DADAFF	1	0.5
chr2	144760001	145000000	B.1.1.2.2.2.2.1.1	0.432768361581921	.	144760001	145000000	#DADAFF	1	0.5
chr2	145000001	145240000	B.1.1.1.2.2.2.1.1.2.1	0.48135593220339	.	145000001	145240000	#DADAFF	1	0.5
chr2	145240001	145600000	B.1.2.1.1.1.1.1.1.2	0.423728813559322	.	145240001	145600000	#9191FF	1	0.375
chr2	145600001	145800000	B.2.1.2.1.1.1.2.1.1.2.1	0.240677966101695	.	145600001	145800000	#4848FF	1	0.25
chr2	145800001	146000000	B.2.1.2.2.1.1.1.1.2.2.2.2	0.190960451977401	.	145800001	146000000	#4848FF	1	0.25
chr2	146000001	146320000	B.2.2.1.1.1.1.2.2.2.2	0.138983050847458	.	146000001	146320000	#0000FF	1	0.125
chr2	146320001	146600000	B.2.1.2.2.1.2.1.2.2.1.2	0.176271186440678	.	146320001	146600000	#4848FF	1	0.25
chr2	146600001	146760000	B.2.1.2.1.1.1.2.1.1.1	0.24180790960452	.	146600001	146760000	#4848FF	1	0.25
chr2	146760001	147200000	B.2.2.2.1.1.2.1.2.1	0.0282485875706215	.	146760001	147200000	#0000FF	1	0.125
chr2	147200001	147480000	B.2.1.1.1.2.1.2.1.1	0.298305084745763	.	147200001	147480000	#4848FF	1	0.25
chr2	147480001	147800000	B.2.1.2.1.1.1.1.1.2.1.1	0.247457627118644	.	147480001	147800000	#4848FF	1	0.25
chr2	147800001	148040000	B.2.1.2.1.1.1.1.1.2.1.2	0.246327683615819	.	147800001	148040000	#4848FF	1	0.25
chr2	148040001	148200000	B.1.2.2.2.1.2.1.2	0.334463276836158	.	148040001	148200000	#9191FF	1	0.375
chr2	148200001	148680000	B.1.2.2.2.1.1.1.2.1	0.341242937853107	.	148200001	148680000	#9191FF	1	0.375
chr2	148680001	149280000	A.2.2.2.2.1.2.2.2	0.528813559322034	.	148680001	149280000	#FFDADA	1	0.625
chr2	149280001	149640000	A.2.1.1.2.1.2.2.1.2	0.708474576271186	.	149280001	149640000	#FF9191	1	0.75
chr2	149640001	149720000	A.2.2.1.2.2.2.2.1.2	0.569491525423729	.	149640001	149720000	#FFDADA	1	0.625
chr2	149760001	149840000	A.2.2.1.2.2.2.2.1.2	0.569491525423729	.	149760001	149840000	#FFDADA	1	0.625
chr2	149840001	150200000	A.2.2.1.1.2.2.1.1.2	0.603389830508475	.	149840001	150200000	#FFDADA	1	0.625
chr2	150200001	150400000	A.2.2.2.1.1.2.1.1.1	0.564971751412429	.	150200001	150400000	#FFDADA	1	0.625
chr2	150400001	150840000	B.1.1.1.1.1.1.1.1.1	0.51638418079096	.	150400001	150840000	#DADAFF	1	0.5
chr2	150840001	151240000	B.1.1.1.2.2.2.1.1.1	0.482485875706215	.	150840001	151240000	#DADAFF	1	0.5
chr2	151240001	151640000	A.2.2.2.1.1.2.1.2	0.56271186440678	.	151240001	151640000	#FFDADA	1	0.625
chr2	151640001	151760000	B.1.1.1.1.2.2.2.2	0.497175141242938	.	151640001	151760000	#DADAFF	1	0.5
chr2	151760001	152120000	A.2.2.1.1.1.1.1.1.2	0.627118644067797	.	151760001	152120000	#FFDADA	1	0.625
chr2	152120001	152360000	A.1.2.1.1.1.1.1.2	0.922033898305085	.	152120001	152360000	#FF4848	1	0.875
chr2	152360001	152440000	A.2.1.1.1.1.1.1.2.2	0.751412429378531	.	152360001	152440000	#FF9191	1	0.75
chr2	152440001	153000000	A.1.2.1.1.1.2.1.1	0.919774011299435	.	152440001	153000000	#FF4848	1	0.875
chr2	153000001	153120000	A.2.1.2.2.1.2.2.2.2	0.633898305084746	.	153000001	153120000	#FF9191	1	0.75
chr2	153120001	153560000	A.1.2.1.1.1.2.2.2	0.914124293785311	.	153120001	153560000	#FF4848	1	0.875
chr2	153560001	153960000	B.2.1.2.1.1.1.1.1.1	0.248587570621469	.	153560001	153960000	#4848FF	1	0.25
chr2	153960001	154360000	B.2.1.2.2.1.2.1.2.2.1.1.2	0.177401129943503	.	153960001	154360000	#4848FF	1	0.25
chr2	154360001	154800000	B.2.2.1.1.1.1.1.2.2.1	0.144632768361582	.	154360001	154800000	#0000FF	1	0.125
chr2	154800001	155200000	B.2.2.2.1.1.2.2.2.1	0.0169491525423729	.	154800001	155200000	#0000FF	1	0.125
chr2	155200001	155560000	B.2.2.1.1.1.1.1.1.2.2	0.146892655367232	.	155200001	155560000	#0000FF	1	0.125
chr2	155560001	156200000	B.2.2.2.2.1.1	0.00338983050847458	.	155560001	156200000	#0000FF	1	0.125
chr2	156200001	156440000	B.2.2.1.1.1.1.2.2.1	0.141242937853107	.	156200001	156440000	#0000FF	1	0.125
chr2	156440001	156560000	B.2.2.1.1.2.1.1.2.1.2.1	0.122033898305085	.	156440001	156560000	#0000FF	1	0.125
chr2	156560001	156760000	B.2.2.1.1.1.1.1.1.1	0.149152542372881	.	156560001	156760000	#0000FF	1	0.125
chr2	156760001	156880000	B.2.1.2.1.1.1.1.1.2.2	0.245197740112994	.	156760001	156880000	#4848FF	1	0.25
chr2	156880001	157160000	B.2.1.2.2.1.2.1.2.2.1.1.1.1	0.179661016949153	.	156880001	157160000	#4848FF	1	0.25
chr2	157160001	157480000	B.1.1.1.2.2.2.1.2.2	0.477966101694915	.	157160001	157480000	#DADAFF	1	0.5
chr2	157480001	157720000	B.1.1.2.1.2.2.1.1.1	0.456497175141243	.	157480001	157720000	#DADAFF	1	0.5
chr2	157720001	158120000	B.2.1.2.1.1.1.2.1.2.2.1.2	0.236158192090395	.	157720001	158120000	#4848FF	1	0.25
chr2	158120001	158360000	B.1.2.2.1.1.1.2.2	0.363841807909605	.	158120001	158360000	#9191FF	1	0.375
chr2	158360001	158640000	B.1.2.1.1.2.1.1.1.1	0.415819209039548	.	158360001	158640000	#9191FF	1	0.375
chr2	158640001	158840000	A.2.2.2.2.1.2.2.1.2.1	0.531073446327684	.	158640001	158840000	#FFDADA	1	0.625
chr2	158840001	159200000	B.1.1.1.1.1.1.2.2	0.511864406779661	.	158840001	159200000	#DADAFF	1	0.5
chr2	159200001	159680000	A.2.2.1.1.1.1.1.1.1.2	0.628248587570622	.	159200001	159680000	#FFDADA	1	0.625
chr2	159680001	159920000	A.2.1.1.2.1.2.2.1.1.2	0.709604519774011	.	159680001	159920000	#FF9191	1	0.75
chr2	159920001	160120000	A.2.1.1.2.1.2.1.1	0.712994350282486	.	159920001	160120000	#FF9191	1	0.75
chr2	160120001	160560000	A.1.2.1.1.1.1.1.1.1	0.924293785310734	.	160120001	160560000	#FF4848	1	0.875
chr2	160560001	160880000	A.1.2.1.1.1.2.2.1.2	0.915254237288136	.	160560001	160880000	#FF4848	1	0.875
chr2	160880001	161080000	A.2.2.2.1.1.2.2.2	0.56045197740113	.	160880001	161080000	#FFDADA	1	0.625
chr2	161080001	161440000	A.2.2.2.2.1.2.2.1.1	0.532203389830509	.	161080001	161440000	#FFDADA	1	0.625
chr2	161440001	161760000	B.1.1.2.2.2.2.2.1	0.430508474576271	.	161440001	161760000	#DADAFF	1	0.5
chr2	161760001	161920000	B.1.1.1.2.2.2.2.1.1	0.47683615819209	.	161760001	161920000	#DADAFF	1	0.5
chr2	161920001	162280000	B.1.1.1.2.2.2.1.1.2.2	0.480225988700565	.	161920001	162280000	#DADAFF	1	0.5
chr2	162280001	162520000	B.2.1.2.1.1.1.2.1.1.2.2	0.23954802259887	.	162280001	162520000	#4848FF	1	0.25
chr2	162520001	162720000	B.2.2.2.1.1.2.1.2.2.1.2	0.0259887005649717	.	162520001	162720000	#0000FF	1	0.125
chr2	162720001	162960000	B.2.1.2.2.1.1.2.2.1	0.185310734463277	.	162720001	162960000	#4848FF	1	0.25
chr2	162960001	163240000	B.2.1.2.2.1.2.2.1.1.2	0.172881355932203	.	162960001	163240000	#4848FF	1	0.25
chr2	163240001	163320000	B.2.1.2.2.1.2.1.1.1	0.183050847457627	.	163240001	163320000	#4848FF	1	0.25
chr2	163320001	163560000	B.2.2.2.1.1.2.1.2.2.2	0.0248587570621469	.	163320001	163560000	#0000FF	1	0.125
chr2	163560001	163640000	B.2.1.2.2.1.2.2.1.2	0.171751412429379	.	163560001	163640000	#4848FF	1	0.25
chr2	163640001	163960000	B.2.2.2.1.1.2.1.2.2.1.1	0.0271186440677966	.	163640001	163960000	#0000FF	1	0.125
chr2	163960001	164560000	B.2.2.2.1.1.2.2.2.2.1	0.015819209039548	.	163960001	164560000	#0000FF	1	0.125
chr2	164560001	164760000	B.2.2.1.1.2.2.1.1.1.2	0.109604519774011	.	164560001	164760000	#0000FF	1	0.125
chr2	164760001	165000000	B.2.2.1.1.1.1.1.1.2.1	0.148022598870057	.	164760001	165000000	#0000FF	1	0.125
chr2	165000001	165280000	B.2.2.2.1.1.2.2.1.1.1	0.023728813559322	.	165000001	165280000	#0000FF	1	0.125
chr2	165280001	165400000	B.2.1.1.2.1.2.1.1.2	0.267796610169492	.	165280001	165400000	#4848FF	1	0.25
chr2	165400001	165800000	B.2.2.1.1.2.1.1.2.1.1.1	0.125423728813559	.	165400001	165800000	#0000FF	1	0.125
chr2	165800001	166160000	B.2.1.2.2.1.2.2.2.2	0.169491525423729	.	165800001	166160000	#4848FF	1	0.25
chr2	166160001	166800000	B.1.1.2.2.2.2.2.2.1.1	0.429378531073446	.	166160001	166800000	#DADAFF	1	0.5
chr2	166800001	167040000	B.2.2.1.1.2.1.1.2.1.2.2.1	0.12090395480226	.	166800001	167040000	#0000FF	1	0.125
chr2	167040001	167360000	B.2.2.2.1.1.2.2.1.1.2.2	0.0203389830508475	.	167040001	167360000	#0000FF	1	0.125
chr2	167360001	167720000	B.2.2.2.1.1.2.2.2.2.2	0.0146892655367232	.	167360001	167720000	#0000FF	1	0.125
chr2	167720001	167840000	B.2.1.2.2.1.2.1.2.2.1.1.1.2	0.178531073446328	.	167720001	167840000	#4848FF	1	0.25
chr2	167840001	168040000	B.2.2.1.1.1.1.1.2.2.2	0.143502824858757	.	167840001	168040000	#0000FF	1	0.125
chr2	168040001	168320000	B.1.2.2.1.1.1.2.1.1.1.1	0.369491525423729	.	168040001	168320000	#9191FF	1	0.375
chr2	168320001	168600000	B.1.2.2.1.1.1.2.1.1.1.2.1	0.368361581920904	.	168320001	168600000	#9191FF	1	0.375
chr2	168600001	169000000	A.2.2.1.1.2.2.2.2	0.6	.	168600001	169000000	#FFDADA	1	0.625
chr2	169000001	169160000	A.2.2.1.1.1.1.1.1.1.1	0.629378531073446	.	169000001	169160000	#FFDADA	1	0.625
chr2	169160001	169600000	A.1.2.2.1.1.2.2.2.2	0.830508474576271	.	169160001	169600000	#FF4848	1	0.875
chr2	169600001	169880000	A.2.1.1.2.1.2.2.1.1.1	0.710734463276836	.	169600001	169880000	#FF9191	1	0.75
chr2	169880001	170240000	A.2.1.1.2.1.2.1.2	0.711864406779661	.	169880001	170240000	#FF9191	1	0.75
chr2	170240001	170520000	A.1.2.1.1.1.1.1.1.2	0.92316384180791	.	170240001	170520000	#FF4848	1	0.875
chr2	170520001	170720000	A.1.2.1.2.2.1.2.1.1	0.854237288135593	.	170520001	170720000	#FF4848	1	0.875
chr2	170720001	170920000	A.1.2.2.1.2.2.2.1.2.1.1	0.818079096045198	.	170720001	170920000	#FF4848	1	0.875
chr2	170920001	171080000	A.2.1.1.1.2.1.1.2	0.736723163841808	.	170920001	171080000	#FF9191	1	0.75
chr2	171080001	171280000	A.2.1.1.1.1.1.1.1.2.2	0.753672316384181	.	171080001	171280000	#FF9191	1	0.75
chr2	171280001	171840000	A.1.1.2.2.1.2.1.2.2	0.933333333333333	.	171280001	171840000	#FF0000	1	1
chr2	171840001	172000000	A.1.2.1.2.2.1.2.1.2	0.853107344632768	.	171840001	172000000	#FF4848	1	0.875
chr2	172000001	172360000	A.1.1.2.2.1.2.1.1	0.936723163841808	.	172000001	172360000	#FF0000	1	1
chr2	172360001	172560000	A.1.2.2.2.1.1.2.1.1.1	0.805649717514124	.	172360001	172560000	#FF4848	1	0.875
chr2	172560001	173080000	A.1.1.1.2.1.1.1.2.2.1	0.983050847457627	.	172560001	173080000	#FF0000	1	1
chr2	173080001	173440000	A.1.1.1.2.1.1.1.2.2.2	0.981920903954802	.	173080001	173440000	#FF0000	1	1
chr2	173440001	173600000	A.1.2.2.2.1.1.2.2.2.2	0.796610169491525	.	173440001	173600000	#FF4848	1	0.875
chr2	173600001	174080000	A.1.2.1.2.2.1.1.2.2.1	0.857627118644068	.	173600001	174080000	#FF4848	1	0.875
chr2	174080001	174240000	A.1.2.2.2.1.2.2.2.2.1	0.787570621468927	.	174080001	174240000	#FF4848	1	0.875
chr2	174240001	174400000	A.2.1.1.1.2.1.1.1	0.737853107344633	.	174240001	174400000	#FF9191	1	0.75
chr2	174400001	174600000	A.1.2.2.2.1.2.2.2.2.2	0.786440677966102	.	174400001	174600000	#FF4848	1	0.875
chr2	174600001	174680000	A.2.1.2.1.1.2.1.1.2.1	0.67683615819209	.	174600001	174680000	#FF9191	1	0.75
chr2	174680001	175280000	A.1.1.1.2.1.1.1.2.1	0.984180790960452	.	174680001	175280000	#FF0000	1	1
chr2	175280001	175520000	A.1.2.1.2.2.1.2.2.2	0.849717514124294	.	175280001	175520000	#FF4848	1	0.875
chr2	175520001	175640000	A.2.1.1.1.2.1.2.1	0.735593220338983	.	175520001	175640000	#FF9191	1	0.75
chr2	175640001	175840000	A.1.2.1.2.2.1.2.2.1.1	0.851977401129943	.	175640001	175840000	#FF4848	1	0.875
chr2	175840001	175920000	A.2.1.2.2.1.2.1.2	0.63728813559322	.	175840001	175920000	#FF9191	1	0.75
chr2	175920001	176280000	A.1.2.2.2.1.1.2.2.2.1	0.79774011299435	.	175920001	176280000	#FF4848	1	0.875
chr2	176280001	176520000	A.2.2.1.1.2.1.2.2.1.1	0.607909604519774	.	176280001	176520000	#FFDADA	1	0.625
chr2	176520001	176960000	A.2.1.2.1.2.2.2.2.2.2.2	0.646327683615819	.	176520001	176960000	#FF9191	1	0.75
chr2	176960001	177240000	A.2.1.1.1.2.1.2.2.2	0.733333333333333	.	176960001	177240000	#FF9191	1	0.75
chr2	177240001	177520000	A.2.2.2.1.1.2.2.1	0.561581920903955	.	177240001	177520000	#FFDADA	1	0.625
chr2	177520001	177760000	A.2.2.1.1.1.2.1.1.2	0.620338983050847	.	177520001	177760000	#FFDADA	1	0.625
chr2	177760001	178040000	A.2.2.1.1.2.1.2.2.1.2	0.606779661016949	.	177760001	178040000	#FFDADA	1	0.625
chr2	178040001	178200000	A.2.1.1.2.1.1.1.2.1	0.71638418079096	.	178040001	178200000	#FF9191	1	0.75
chr2	178200001	178280000	A.2.2.2.2.1.1.1.1	0.548022598870056	.	178200001	178280000	#FFDADA	1	0.625
chr2	178280001	178680000	A.2.1.1.2.1.2.2.2	0.707344632768362	.	178280001	178680000	#FF9191	1	0.75
chr2	178680001	178960000	B.1.1.1.2.2.1.2.1.2.1	0.485875706214689	.	178680001	178960000	#DADAFF	1	0.5
chr2	178960001	179400000	A.2.2.2.2.1.2.1.2.1.2	0.534463276836158	.	178960001	179400000	#FFDADA	1	0.625
chr2	179400001	179880000	B.1.2.2.2.1.1.1.2.2	0.340112994350282	.	179400001	179880000	#9191FF	1	0.375
chr2	179880001	180040000	B.1.2.2.1.1.1.2.1.1.1.2.2	0.367231638418079	.	179880001	180040000	#9191FF	1	0.375
chr2	180040001	180160000	B.1.2.2.1.1.2.1.1	0.36271186440678	.	180040001	180160000	#9191FF	1	0.375
chr2	180160001	180640000	B.2.2.1.1.2.1.2.2.1.1.2	0.115254237288136	.	180160001	180640000	#0000FF	1	0.125
chr2	180640001	180920000	B.2.1.1.2.1.2.2.1.1	0.264406779661017	.	180640001	180920000	#4848FF	1	0.25
chr2	180920001	181080000	B.2.1.1.1.2.2.2.2.1.2.2.2	0.282485875706215	.	180920001	181080000	#4848FF	1	0.25
chr2	181080001	181400000	B.2.2.2.1.1.2.2.1.1.2.1.2	0.0214689265536723	.	181080001	181400000	#0000FF	1	0.125
chr2	181400001	181680000	B.2.1.2.2.1.1.2.2.2	0.184180790960452	.	181400001	181680000	#4848FF	1	0.25
chr2	181680001	181840000	B.2.2.1.1.2.1.1.2.1.1.2.1	0.124293785310734	.	181680001	181840000	#0000FF	1	0.125
chr2	181840001	182280000	B.2.2.1.1.2.2.1.1.2	0.108474576271186	.	181840001	182280000	#0000FF	1	0.125
chr2	182280001	182440000	B.2.1.1.2.1.2.2.1.2.2.2	0.261016949152542	.	182280001	182440000	#4848FF	1	0.25
chr2	182440001	182600000	B.2.1.2.2.1.2.2.2.1	0.170621468926554	.	182440001	182600000	#4848FF	1	0.25
chr2	182600001	182760000	B.2.1.1.1.2.2.2.2.1.2.2.1	0.28361581920904	.	182600001	182760000	#4848FF	1	0.25
chr2	182760001	183040000	B.2.1.1.2.1.2.1.2.2	0.265536723163842	.	182760001	183040000	#4848FF	1	0.25
chr2	183040001	183320000	B.2.2.2.1.1.2.1.1.1.2	0.0305084745762712	.	183040001	183320000	#0000FF	1	0.125
chr2	183320001	183600000	B.2.1.1.1.2.1.2.1.2	0.297175141242938	.	183320001	183600000	#4848FF	1	0.25
chr2	183600001	183880000	A.2.2.1.1.1.1.2.1	0.624858757062147	.	183600001	183880000	#FFDADA	1	0.625
chr2	183880001	184080000	A.2.2.1.1.1.1.2.2.2	0.622598870056497	.	183880001	184080000	#FFDADA	1	0.625
chr2	184080001	184240000	B.1.2.2.1.1.1.1.2.2	0.370621468926554	.	184080001	184240000	#9191FF	1	0.375
chr2	184240001	184720000	B.2.2.1.1.2.1.1.2.1.2.2.2	0.119774011299435	.	184240001	184720000	#0000FF	1	0.125
chr2	184720001	184880000	B.2.1.1.1.2.1.1.2	0.299435028248588	.	184720001	184880000	#4848FF	1	0.25
chr2	184880001	185000000	B.2.1.1.2.1.2.1.1.1	0.268926553672316	.	184880001	185000000	#4848FF	1	0.25
chr2	185000001	185080000	B.2.1.1.1.2.1.1.1	0.300564971751412	.	185000001	185080000	#4848FF	1	0.25
chr2	185080001	185520000	B.2.2.1.1.1.1.1.2.1	0.145762711864407	.	185080001	185520000	#0000FF	1	0.125
chr2	185520001	185720000	B.2.2.2.1.1.2.2.1.2.2	0.0180790960451977	.	185520001	185720000	#0000FF	1	0.125
chr2	185720001	186000000	B.2.2.2.1.1.2.2.1.2.1	0.0192090395480226	.	185720001	186000000	#0000FF	1	0.125
chr2	186000001	186160000	B.2.1.2.2.1.1.1.1.1	0.195480225988701	.	186000001	186160000	#4848FF	1	0.25
chr2	186160001	186480000	B.2.2.1.1.2.2.2.2.1.1.2	0.0994350282485876	.	186160001	186480000	#0000FF	1	0.125
chr2	186480001	186640000	B.2.2.2.1.1.2.1.1.2	0.0293785310734463	.	186480001	186640000	#0000FF	1	0.125
chr2	186640001	186840000	B.2.2.1.1.2.2.1.2.2	0.106214689265537	.	186640001	186840000	#0000FF	1	0.125
chr2	186840001	187080000	B.2.2.1.1.2.1.1.2.1.1.2.2	0.12316384180791	.	186840001	187080000	#0000FF	1	0.125
chr2	187080001	187360000	B.2.1.2.2.1.2.2.1.1.1	0.174011299435028	.	187080001	187360000	#4848FF	1	0.25
chr2	187360001	187720000	B.2.1.1.1.2.2.2.1.1	0.291525423728814	.	187360001	187720000	#4848FF	1	0.25
chr2	187720001	188000000	B.2.2.1.1.2.1.1.2.2	0.11864406779661	.	187720001	188000000	#0000FF	1	0.125
chr2	188000001	188320000	B.2.2.1.1.2.1.2.2.2.2	0.111864406779661	.	188000001	188320000	#0000FF	1	0.125
chr2	188320001	188800000	B.2.1.1.1.2.1.2.2	0.296045197740113	.	188320001	188800000	#4848FF	1	0.25
chr2	188800001	189160000	B.1.1.2.1.2.2.1.1.2	0.455367231638418	.	188800001	189160000	#DADAFF	1	0.5
chr2	189160001	189360000	B.1.1.1.2.2.1.2.1.1	0.487005649717514	.	189160001	189360000	#DADAFF	1	0.5
chr2	189360001	189800000	B.2.2.2.1.1.2.2.1.1.2.1.1	0.0225988700564972	.	189360001	189800000	#0000FF	1	0.125
chr2	189800001	190000000	B.2.2.1.1.2.1.2.2.1.1.1	0.11638418079096	.	189800001	190000000	#0000FF	1	0.125
chr2	190000001	190320000	B.2.2.1.1.2.2.1.2.1	0.107344632768362	.	190000001	190320000	#0000FF	1	0.125
chr2	190320001	190520000	B.1.2.2.1.1.1.2.1.2	0.364971751412429	.	190320001	190520000	#9191FF	1	0.375
chr2	190520001	190800000	B.1.1.1.2.2.2.1.2.1	0.47909604519774	.	190520001	190800000	#DADAFF	1	0.5
chr2	190800001	191120000	B.1.1.2.2.2.2.2.2.1.2	0.428248587570621	.	190800001	191120000	#DADAFF	1	0.5
chr2	191120001	191480000	A.2.2.2.2.1.2.1.2.1.1	0.535593220338983	.	191120001	191480000	#FFDADA	1	0.625
chr2	191480001	191680000	A.2.1.2.2.1.1.1.2	0.642937853107345	.	191480001	191680000	#FF9191	1	0.75
chr2	191680001	191880000	A.2.1.1.2.1.1.1.1.2	0.717514124293785	.	191680001	191880000	#FF9191	1	0.75
chr2	191880001	192040000	A.2.2.2.2.2.2.1.1	0.52316384180791	.	191880001	192040000	#FFDADA	1	0.625
chr2	192040001	192320000	A.2.1.2.2.2.1	0.632768361581921	.	192040001	192320000	#FF9191	1	0.75
chr2	192320001	192600000	B.1.1.1.2.2.1.2.1.2.2	0.484745762711864	.	192320001	192600000	#DADAFF	1	0.5
chr2	192600001	192760000	B.2.1.1.1.2.2.1.1.2	0.293785310734463	.	192600001	192760000	#4848FF	1	0.25
chr2	192760001	193040000	B.2.1.1.1.2.2.2.1.2.1.1.1	0.290395480225989	.	192760001	193040000	#4848FF	1	0.25
chr2	193040001	193320000	B.2.2.1.1.2.1.2.2.2.1	0.112994350282486	.	193040001	193320000	#0000FF	1	0.125
chr2	193320001	193560000	B.2.2.2.1.1.1.2.1.1	0.0384180790960452	.	193320001	193560000	#0000FF	1	0.125
chr2	193560001	194040000	B.2.2.2.1.1.1.2.2.2.2	0.0327683615819209	.	193560001	194040000	#0000FF	1	0.125
chr2	194040001	194400000	B.2.2.2.1.1.1.2.2.1.1	0.0361581920903955	.	194040001	194400000	#0000FF	1	0.125
chr2	194400001	194840000	B.2.2.1.1.2.2.2.2.1.2	0.0983050847457627	.	194400001	194840000	#0000FF	1	0.125
chr2	194840001	195000000	B.2.2.1.1.2.2.2.1.2.2	0.102824858757062	.	194840001	195000000	#0000FF	1	0.125
chr2	195000001	195200000	B.2.2.2.1.1.1.1.1.2	0.0440677966101695	.	195000001	195200000	#0000FF	1	0.125
chr2	195200001	195280000	B.2.2.1.1.2.1.2.1	0.117514124293785	.	195200001	195280000	#0000FF	1	0.125
chr2	195280001	195440000	B.2.2.2.1.1.1.1.1.1.1	0.0463276836158192	.	195280001	195440000	#0000FF	1	0.125
chr2	195440001	195600000	B.2.2.2.1.1.1.2.1.2	0.0372881355932203	.	195440001	195600000	#0000FF	1	0.125
chr2	195600001	195800000	B.2.2.2.1.1.1.1.1.1.2	0.0451977401129944	.	195600001	195800000	#0000FF	1	0.125
chr2	195800001	196240000	B.2.2.2.1.1.1.2.2.2.1	0.0338983050847458	.	195800001	196240000	#0000FF	1	0.125
chr2	196240001	196400000	B.2.1.1.1.2.2.2.1.2.1.1.2	0.289265536723164	.	196240001	196400000	#4848FF	1	0.25
chr2	196400001	196600000	B.1.1.2.1.2.2.2	0.450847457627119	.	196400001	196600000	#DADAFF	1	0.5
chr2	196600001	196720000	B.1.2.2.1.1.2.2.2	0.359322033898305	.	196600001	196720000	#9191FF	1	0.375
chr2	196720001	196960000	B.2.1.1.1.2.2.2.2.1.1	0.285875706214689	.	196720001	196960000	#4848FF	1	0.25
chr2	196960001	197600000	B.1.2.2.1.1.2.2.1	0.36045197740113	.	196960001	197600000	#9191FF	1	0.375
chr2	197600001	197840000	A.2.2.2.2.1.2.1.2.2	0.533333333333333	.	197600001	197840000	#FFDADA	1	0.625
chr2	197840001	197920000	B.1.1.2.1.1.2.2.1	0.465536723163842	.	197840001	197920000	#DADAFF	1	0.5
chr2	197920001	198280000	A.2.1.2.2.1.1.2.2	0.640677966101695	.	197920001	198280000	#FF9191	1	0.75
chr2	198280001	198480000	A.1.2.2.1.2.2.1.1.2	0.822598870056497	.	198280001	198480000	#FF4848	1	0.875
chr2	198480001	198640000	A.2.2.1.1.1.1.1.2	0.625988700564972	.	198480001	198640000	#FFDADA	1	0.625
chr2	198640001	198880000	B.2.1.1.1.2.2.2.1.2.2	0.287005649717514	.	198640001	198880000	#4848FF	1	0.25
chr2	198880001	199160000	B.2.1.1.2.2.1.1.2	0.256497175141243	.	198880001	199160000	#4848FF	1	0.25
chr2	199160001	199240000	B.1.2.2.1.2.2.2.1	0.348022598870056	.	199160001	199240000	#9191FF	1	0.375
chr2	199240001	199440000	B.2.2.2.1.1.2.1.1.1.1	0.031638418079096	.	199240001	199440000	#0000FF	1	0.125
chr2	199440001	199760000	B.2.2.2.1.1.1.2.2.1.2	0.0350282485875706	.	199440001	199760000	#0000FF	1	0.125
chr2	199760001	199840000	B.2.1.1.2.1.1.1.2	0.277966101694915	.	199760001	199840000	#4848FF	1	0.25
chr2	199840001	200000000	B.2.1.1.2.1.2.2.1.2.2.1	0.262146892655367	.	199840001	200000000	#4848FF	1	0.25
chr2	200000001	200280000	B.2.2.1.1.2.2.2.2.1.1.1.1	0.101694915254237	.	200000001	200280000	#0000FF	1	0.125
chr2	200280001	200480000	B.1.2.2.1.1.1.2.1.1.2	0.366101694915254	.	200280001	200480000	#9191FF	1	0.375
chr2	200480001	200800000	A.2.2.2.2.1.2.1.1	0.536723163841808	.	200480001	200800000	#FFDADA	1	0.625
chr2	200800001	201000000	A.2.1.1.2.1.1.1.1.1	0.71864406779661	.	200800001	201000000	#FF9191	1	0.75
chr2	201000001	201320000	A.1.2.2.1.1.1.1.2.2.2	0.838418079096045	.	201000001	201320000	#FF4848	1	0.875
chr2	201320001	201680000	A.1.1.2.2.2.1.2.2	0.927683615819209	.	201320001	201680000	#FF0000	1	1
chr2	201680001	201960000	A.1.1.1.2.1.1.1.1	0.985310734463277	.	201680001	201960000	#FF0000	1	1
chr2	201960001	202080000	A.2.1.1.1.2.1.2.2.1	0.734463276836158	.	201960001	202080000	#FF9191	1	0.75
chr2	202080001	202240000	A.2.1.1.1.2.2.2.2.1.1	0.72316384180791	.	202080001	202240000	#FF9191	1	0.75
chr2	202240001	202520000	A.1.2.2.1.2.2.2.1.1	0.819209039548023	.	202240001	202520000	#FF4848	1	0.875
chr2	202520001	202800000	A.1.1.1.2.1.2.2.1	0.976271186440678	.	202520001	202800000	#FF0000	1	1
chr2	202800001	202960000	A.1.2.1.2.2.1.2.2.1.2	0.850847457627119	.	202800001	202960000	#FF4848	1	0.875
chr2	202960001	203120000	A.1.2.1.2.2.1.1.2.1	0.858757062146893	.	202960001	203120000	#FF4848	1	0.875
chr2	203120001	203440000	A.1.1.2.2.1.1.1.1.1	0.942372881355932	.	203120001	203440000	#FF0000	1	1
chr2	203440001	203800000	A.1.1.2.2.1.2.1.2.1.1	0.935593220338983	.	203440001	203800000	#FF0000	1	1
chr2	203800001	204080000	A.1.2.2.1.2.2.2.2.2	0.813559322033898	.	203800001	204080000	#FF4848	1	0.875
chr2	204080001	204280000	A.1.2.2.1.2.1.1.1.1	0.829378531073446	.	204080001	204280000	#FF4848	1	0.875
chr2	204280001	204360000	A.2.2.1.1.1.2.1.1.1	0.621468926553672	.	204280001	204360000	#FFDADA	1	0.625
chr2	204360001	204520000	A.2.2.1.1.1.2.1.2.2	0.618079096045198	.	204360001	204520000	#FFDADA	1	0.625
chr2	204520001	204840000	A.2.2.1.1.1.2.2.2	0.615819209039548	.	204520001	204840000	#FFDADA	1	0.625
chr2	204840001	205240000	A.2.2.2.2.2.2.2.1.1	0.519774011299435	.	204840001	205240000	#FFDADA	1	0.625
chr2	205240001	205520000	B.1.2.2.1.1.1.1.1	0.372881355932203	.	205240001	205520000	#9191FF	1	0.375
chr2	205520001	205720000	B.2.1.1.1.2.2.1.1.1	0.294915254237288	.	205520001	205720000	#4848FF	1	0.25
chr2	205720001	205920000	B.1.2.2.1.2.1.2.2.1	0.353672316384181	.	205720001	205920000	#9191FF	1	0.375
chr2	205920001	206280000	A.2.2.2.2.1.2.2.1.2.2	0.529943502824859	.	205920001	206280000	#FFDADA	1	0.625
chr2	206280001	206560000	A.2.2.1.1.1.2.1.2.1	0.619209039548023	.	206280001	206560000	#FFDADA	1	0.625
chr2	206560001	206840000	A.2.1.1.2.1.1.1.2.2	0.715254237288136	.	206560001	206840000	#FF9191	1	0.75
chr2	206840001	207160000	A.1.1.1.2.2.2.1.2	0.968361581920904	.	206840001	207160000	#FF0000	1	1
chr2	207160001	207560000	A.1.2.2.1.2.2.2.1.2.1.2	0.816949152542373	.	207160001	207560000	#FF4848	1	0.875
chr2	207560001	207680000	A.2.1.2.2.1.2.1.1.1	0.63954802259887	.	207560001	207680000	#FF9191	1	0.75
chr2	207680001	208400000	A.1.1.2.2.2.2.1	0.926553672316384	.	207680001	208400000	#FF0000	1	1
chr2	208400001	208600000	A.1.2.2.1.2.2.2.1.2.2	0.815819209039548	.	208400001	208600000	#FF4848	1	0.875
chr2	208600001	208960000	A.1.1.2.2.2.1.2.1	0.928813559322034	.	208600001	208960000	#FF0000	1	1
chr2	208960001	209200000	A.1.2.2.1.2.2.1.1.1	0.823728813559322	.	208960001	209200000	#FF4848	1	0.875
chr2	209200001	209600000	B.2.1.1.1.2.2.2.2.1.2.1	0.284745762711864	.	209200001	209600000	#4848FF	1	0.25
chr2	209600001	209720000	B.2.1.1.2.1.1.2.2.1.1.2	0.273446327683616	.	209600001	209720000	#4848FF	1	0.25
chr2	209720001	210240000	B.2.1.1.1.2.2.2.2.2	0.28135593220339	.	209720001	210240000	#4848FF	1	0.25
chr2	210240001	210480000	B.1.2.2.1.2.1.2.2.2	0.352542372881356	.	210240001	210480000	#9191FF	1	0.375
chr2	210480001	210640000	B.1.2.2.1.2.1.1	0.35819209039548	.	210480001	210640000	#9191FF	1	0.375
chr2	210640001	210880000	B.2.1.1.1.2.2.2.1.2.1.2	0.288135593220339	.	210640001	210880000	#4848FF	1	0.25
chr2	210880001	211120000	B.1.2.2.1.1.2.1.2	0.361581920903955	.	210880001	211120000	#9191FF	1	0.375
chr2	211120001	211440000	B.2.2.1.1.2.2.1.1.1.1	0.110734463276836	.	211120001	211440000	#0000FF	1	0.125
chr2	211440001	211560000	B.2.1.1.2.1.1.1.1.1	0.280225988700565	.	211440001	211560000	#4848FF	1	0.25
chr2	211560001	211680000	B.2.1.1.2.1.2.2.2.1	0.259887005649718	.	211560001	211680000	#4848FF	1	0.25
chr2	211680001	211880000	B.2.2.1.1.2.2.2.1.1	0.105084745762712	.	211680001	211880000	#0000FF	1	0.125
chr2	211880001	212120000	B.2.2.1.1.2.2.2.2.2	0.0971751412429379	.	211880001	212120000	#0000FF	1	0.125
chr2	212120001	212280000	B.2.2.1.1.2.1.2.2.1.2	0.114124293785311	.	212120001	212280000	#0000FF	1	0.125
chr2	212280001	212520000	B.2.2.1.1.2.1.1.1.2	0.126553672316384	.	212280001	212520000	#0000FF	1	0.125
chr2	212520001	213000000	B.2.2.2.1.1.1.1.2.2	0.0395480225988701	.	212520001	213000000	#0000FF	1	0.125
chr2	213000001	213200000	B.2.2.2.1.1.1.1.2.1.2.2	0.0406779661016949	.	213000001	213200000	#0000FF	1	0.125
chr2	213200001	213480000	B.2.2.2.1.1.1.1.2.1.1	0.0429378531073446	.	213200001	213480000	#0000FF	1	0.125
chr2	213480001	213800000	B.2.1.1.2.1.2.1.2.1	0.266666666666667	.	213480001	213800000	#4848FF	1	0.25
chr2	213800001	214040000	B.2.1.1.1.1.2.1.1	0.306214689265537	.	213800001	214040000	#4848FF	1	0.25
chr2	214040001	214320000	B.2.2.1.2.1.1.2.1.2.1	0.0915254237288136	.	214040001	214320000	#0000FF	1	0.125
chr2	214320001	214480000	B.2.2.2.1.2.1.1.1.1	0.0135593220338983	.	214320001	214480000	#0000FF	1	0.125
chr2	214480001	214720000	B.2.2.1.1.2.2.2.1.2.1	0.103954802259887	.	214480001	214720000	#0000FF	1	0.125
chr2	214720001	214880000	B.2.2.1.2.1.1.2.2.1	0.0892655367231638	.	214720001	214880000	#0000FF	1	0.125
chr2	214880001	215160000	B.2.2.1.2.1.1.2.2.2.1	0.088135593220339	.	214880001	215160000	#0000FF	1	0.125
chr2	215160001	215320000	B.2.1.1.2.1.1.2.2.1.1.1	0.274576271186441	.	215160001	215320000	#4848FF	1	0.25
chr2	215320001	215520000	B.2.1.1.2.1.2.2.2.2	0.258757062146893	.	215320001	215520000	#4848FF	1	0.25
chr2	215520001	215760000	B.1.2.2.1.2.2.2.2	0.346892655367232	.	215520001	215760000	#9191FF	1	0.375
chr2	215760001	216160000	B.2.2.1.1.2.2.2.2.1.1.1.2	0.100564971751412	.	215760001	216160000	#0000FF	1	0.125
chr2	216160001	216360000	A.2.2.2.2.2.2.2.1.2	0.51864406779661	.	216160001	216360000	#FFDADA	1	0.625
chr2	216360001	216840000	B.1.1.1.2.1.1	0.496045197740113	.	216360001	216840000	#DADAFF	1	0.5
chr2	216840001	216960000	A.1.2.2.1.2.1.2	0.824858757062147	.	216840001	216960000	#FF4848	1	0.875
chr2	216960001	217360000	A.1.1.1.2.1.2.2.2	0.975141242937853	.	216960001	217360000	#FF0000	1	1
chr2	217360001	217520000	A.1.2.1.1.1.1.2	0.92090395480226	.	217360001	217520000	#FF4848	1	0.875
chr2	217520001	217760000	A.1.2.1.2.2.2.2.1	0.846327683615819	.	217520001	217760000	#FF4848	1	0.875
chr2	217760001	217920000	A.2.1.2.2.1.2.1.1.2	0.638418079096045	.	217760001	217920000	#FF9191	1	0.75
chr2	217920001	218120000	A.2.1.2.1.1.1.2.2	0.680225988700565	.	217920001	218120000	#FF9191	1	0.75
chr2	218120001	218400000	A.2.1.2.1.1.1.2.1	0.68135593220339	.	218120001	218400000	#FF9191	1	0.75
chr2	218400001	218640000	A.2.1.1.1.2.2.2.2.2.1	0.72090395480226	.	218400001	218640000	#FF9191	1	0.75
chr2	218640001	219040000	A.1.1.2.2.1.2.2.1	0.932203389830508	.	218640001	219040000	#FF0000	1	1
chr2	219040001	219280000	A.1.1.2.2.1.1.2.1	0.938983050847458	.	219040001	219280000	#FF0000	1	1
chr2	219280001	219400000	A.1.2.2.1.2.1.1.2.1	0.827118644067797	.	219280001	219400000	#FF4848	1	0.875
chr2	219400001	219800000	A.1.1.1.2.1.2.1	0.977401129943503	.	219400001	219800000	#FF0000	1	1
chr2	219800001	220040000	A.1.1.2.2.1.2.2.2	0.931073446327684	.	219800001	220040000	#FF0000	1	1
chr2	220040001	220240000	A.1.2.2.1.2.1.1.1.2	0.828248587570621	.	220040001	220240000	#FF4848	1	0.875
chr2	220240001	220520000	A.1.1.2.2.1.1.1.1.2	0.941242937853107	.	220240001	220520000	#FF0000	1	1
chr2	220520001	220760000	A.2.1.1.2.2.2.2.1.2.2	0.694915254237288	.	220520001	220760000	#FF9191	1	0.75
chr2	220760001	220840000	A.2.2.2.2.2.1.2	0.524293785310734	.	220760001	220840000	#FFDADA	1	0.625
chr2	220840001	221120000	B.1.1.2.2.1.1.2.1	0.447457627118644	.	220840001	221120000	#DADAFF	1	0.5
chr2	221120001	221280000	B.1.1.2.1.1.2.1.2	0.466666666666667	.	221120001	221280000	#DADAFF	1	0.5
chr2	221280001	221480000	B.1.1.2.1.1.2.2.2.2	0.463276836158192	.	221280001	221480000	#DADAFF	1	0.5
chr2	221480001	222000000	B.1.1.1.2.2.2.2.2	0.474576271186441	.	221480001	222000000	#DADAFF	1	0.5
chr2	222000001	222160000	A.2.2.2.2.2.1.1.2	0.525423728813559	.	222000001	222160000	#FFDADA	1	0.625
chr2	222160001	222280000	B.1.1.2.1.1.2.2.2.1	0.464406779661017	.	222160001	222280000	#DADAFF	1	0.5
chr2	222280001	222480000	A.2.2.2.2.2.1.1.1.2	0.526553672316384	.	222280001	222480000	#FFDADA	1	0.625
chr2	222480001	222920000	B.1.1.1.1.1.1.1.1.2	0.515254237288136	.	222480001	222920000	#DADAFF	1	0.5
chr2	222920001	223120000	A.2.2.2.2.2.1.1.1.1	0.527683615819209	.	222920001	223120000	#FFDADA	1	0.625
chr2	223120001	223240000	A.2.2.2.2.1.1.1.2.2.1	0.545762711864407	.	223120001	223240000	#FFDADA	1	0.625
chr2	223240001	223520000	A.2.2.1.1.1.2.2.1	0.616949152542373	.	223240001	223520000	#FFDADA	1	0.625
chr2	223520001	223800000	A.2.1.2.2.1.1.1.1.2	0.644067796610169	.	223520001	223800000	#FF9191	1	0.75
chr2	223800001	224440000	A.2.2.2.2.2.2.2.2	0.517514124293785	.	223800001	224440000	#FFDADA	1	0.625
chr2	224440001	224760000	A.2.1.1.2.2.2.2.2.1.2	0.691525423728814	.	224440001	224760000	#FF9191	1	0.75
chr2	224760001	224840000	A.2.2.2.2.1.1.1.2.2.2	0.544632768361582	.	224760001	224840000	#FFDADA	1	0.625
chr2	224840001	224920000	B.1.1.2.1.1.1.1.2	0.472316384180791	.	224840001	224920000	#DADAFF	1	0.5
chr2	224920001	225120000	B.1.1.1.2.2.1.2.2	0.48361581920904	.	224920001	225120000	#DADAFF	1	0.5
chr2	225120001	225320000	B.1.1.2.1.1.2.1.1	0.467796610169492	.	225120001	225320000	#DADAFF	1	0.5
chr2	225320001	225480000	A.2.2.2.2.2.2.1.2.1	0.522033898305085	.	225320001	225480000	#FFDADA	1	0.625
chr2	225480001	225880000	B.2.1.1.2.1.2.2.1.2.1	0.263276836158192	.	225480001	225880000	#4848FF	1	0.25
chr2	225880001	226160000	B.2.2.1.1.2.1.1.1.1.2	0.127683615819209	.	225880001	226160000	#0000FF	1	0.125
chr2	226160001	226240000	B.2.2.1.2.1.1.2.1.1.1	0.0949152542372881	.	226160001	226240000	#0000FF	1	0.125
chr2	226240001	226480000	B.2.2.2.1.1.1.1.2.1.2.1	0.0418079096045198	.	226240001	226480000	#0000FF	1	0.125
chr2	226480001	226840000	B.2.2.1.1.2.1.1.1.1.1	0.128813559322034	.	226480001	226840000	#0000FF	1	0.125
chr2	226840001	227000000	B.2.1.1.2.1.1.2.2.2.1	0.271186440677966	.	226840001	227000000	#4848FF	1	0.25
chr2	227000001	227200000	B.2.1.1.1.1.2.1.2	0.305084745762712	.	227000001	227200000	#4848FF	1	0.25
chr2	227200001	227320000	B.2.1.1.1.2.2.1.2	0.292655367231638	.	227200001	227320000	#4848FF	1	0.25
chr2	227320001	227400000	B.2.1.1.2.1.1.1.1.2	0.27909604519774	.	227320001	227400000	#4848FF	1	0.25
chr2	227400001	227600000	B.2.1.1.2.1.1.2.2.1.2	0.272316384180791	.	227400001	227600000	#4848FF	1	0.25
chr2	227600001	227720000	B.1.2.2.1.2.2.1.2.2	0.349152542372881	.	227600001	227720000	#9191FF	1	0.375
chr2	227720001	228000000	B.1.2.2.1.2.1.2.1.2.1	0.355932203389831	.	227720001	228000000	#9191FF	1	0.375
chr2	228000001	228240000	B.1.1.2.1.1.1.1.1	0.473446327683616	.	228000001	228240000	#DADAFF	1	0.5
chr2	228240001	228480000	A.2.2.2.2.2.2.1.2.2	0.52090395480226	.	228240001	228480000	#FFDADA	1	0.625
chr2	228480001	228720000	B.1.1.2.1.1.1.2.2.2	0.468926553672316	.	228480001	228720000	#DADAFF	1	0.5
chr2	228720001	228960000	B.2.1.1.1.1.1.2.2	0.307344632768362	.	228720001	228960000	#4848FF	1	0.25
chr2	228960001	229240000	B.2.2.1.2.1.1.2.1.1.2.1	0.0937853107344633	.	228960001	229240000	#0000FF	1	0.125
chr2	229240001	229520000	B.2.2.1.2.1.1.2.2.2.2	0.0870056497175141	.	229240001	229520000	#0000FF	1	0.125
chr2	229520001	229640000	B.2.1.1.2.1.1.2.2.2.2	0.270056497175141	.	229520001	229640000	#4848FF	1	0.25
chr2	229640001	230160000	B.2.2.2.1.2.1.2.2	0.00903954802259887	.	229640001	230160000	#0000FF	1	0.125
chr2	230160001	230280000	B.2.1.1.2.1.1.2.1.2	0.275706214689266	.	230160001	230280000	#4848FF	1	0.25
chr2	230280001	230600000	B.1.2.2.1.1.1.1.2.1	0.371751412429379	.	230280001	230600000	#9191FF	1	0.375
chr2	230600001	230800000	A.2.1.2.2.1.1.2.1	0.64180790960452	.	230600001	230800000	#FF9191	1	0.75
chr2	230800001	231520000	A.2.1.2.2.1.1.1.1.1	0.645197740112994	.	230800001	231520000	#FF9191	1	0.75
chr2	231520001	231680000	A.1.2.2.1.2.2.1.2.1	0.821468926553672	.	231520001	231680000	#FF4848	1	0.875
chr2	231680001	231920000	A.1.1.2.2.2.1.1	0.929943502824859	.	231680001	231920000	#FF0000	1	1
chr2	231920001	232320000	A.1.1.1.1.2.1.2.1.1	0.995480225988701	.	231920001	232320000	#FF0000	1	1
chr2	232320001	232520000	A.1.2.1.2.2.1.1.1.1.1	0.862146892655367	.	232320001	232520000	#FF4848	1	0.875
chr2	232520001	232680000	A.1.2.1.2.2.2.2.2.1	0.845197740112994	.	232520001	232680000	#FF4848	1	0.875
chr2	232680001	232960000	A.1.2.1.2.2.1.1.2.2.2.1	0.856497175141243	.	232680001	232960000	#FF4848	1	0.875
chr2	232960001	233160000	A.1.2.2.1.2.2.2.2.1	0.814689265536723	.	232960001	233160000	#FF4848	1	0.875
chr2	233160001	233400000	A.1.2.1.2.2.1.1.2.2.2.2	0.855367231638418	.	233160001	233400000	#FF4848	1	0.875
chr2	233400001	233680000	A.1.1.1.2.1.1.2.2.2	0.978531073446328	.	233400001	233680000	#FF0000	1	1
chr2	233680001	233960000	A.1.2.2.2.1.1.1.2.1.2	0.807909604519774	.	233680001	233960000	#FF4848	1	0.875
chr2	233960001	234200000	A.1.2.2.2.1.1.1.2.2	0.806779661016949	.	233960001	234200000	#FF4848	1	0.875
chr2	234200001	234360000	A.1.2.2.2.1.1.1.2.1.1	0.809039548022599	.	234200001	234360000	#FF4848	1	0.875
chr2	234360001	234840000	A.2.1.1.1.2.2.1.1.2.1	0.731073446327684	.	234360001	234840000	#FF9191	1	0.75
chr2	234840001	235040000	A.2.2.2.1.2.1.1.2	0.55819209039548	.	234840001	235040000	#FFDADA	1	0.625
chr2	235040001	235400000	A.2.1.2.1.1.1.1.2.1.2	0.685875706214689	.	235040001	235400000	#FF9191	1	0.75
chr2	235400001	235640000	A.2.1.2.1.1.1.1.2.2.2.1	0.68361581920904	.	235400001	235640000	#FF9191	1	0.75
chr2	235640001	236080000	A.1.2.2.2.1.1.2.2.1.1	0.8	.	235640001	236080000	#FF4848	1	0.875
chr2	236080001	236280000	A.2.1.2.1.1.2.1.1.1.2	0.677966101694915	.	236080001	236280000	#FF9191	1	0.75
chr2	236280001	236680000	A.1.2.2.2.1.1.2.1.2.1.1	0.803389830508475	.	236280001	236680000	#FF4848	1	0.875
chr2	236680001	237080000	A.1.2.2.2.1.1.2.1.2.1.2	0.80225988700565	.	236680001	237080000	#FF4848	1	0.875
chr2	237080001	237240000	A.2.1.2.1.1.1.1.2.2.2.2	0.682485875706215	.	237080001	237240000	#FF9191	1	0.75
chr2	237240001	237400000	A.2.2.1.2.2.1.2.1.2.2	0.580790960451977	.	237240001	237400000	#FFDADA	1	0.625
chr2	237400001	237520000	A.2.2.2.1.2.1.1.1	0.559322033898305	.	237400001	237520000	#FFDADA	1	0.625
chr2	237520001	238000000	A.1.2.2.2.1.2.2.1.2	0.789830508474576	.	237520001	238000000	#FF4848	1	0.875
chr2	238000001	238480000	A.1.2.2.2.1.1.2.2.1.2	0.798870056497175	.	238000001	238480000	#FF4848	1	0.875
chr2	238480001	238720000	A.1.2.1.2.2.1.1.1.2	0.859887005649718	.	238480001	238720000	#FF4848	1	0.875
chr2	238720001	239040000	A.1.2.1.2.2.2.1.1	0.848587570621469	.	238720001	239040000	#FF4848	1	0.875
chr2	239040001	239160000	A.1.2.2.2.1.1.2.1.2.2	0.801129943502825	.	239040001	239160000	#FF4848	1	0.875
chr2	239160001	239400000	A.1.2.2.2.1.2.2.1.1.2	0.790960451977401	.	239160001	239400000	#FF4848	1	0.875
chr2	239400001	239520000	A.2.1.2.1.1.2.1.1.2.2.1	0.675706214689266	.	239400001	239520000	#FF9191	1	0.75
chr2	239520001	239720000	A.2.1.2.1.1.1.1.2.1.1	0.687005649717514	.	239520001	239720000	#FF9191	1	0.75
chr2	239720001	239800000	A.2.1.2.1.1.2.2.2	0.671186440677966	.	239720001	239800000	#FF9191	1	0.75
chr2	239800001	240160000	A.1.2.2.2.2.2.2.2.2	0.757062146892655	.	239800001	240160000	#FF4848	1	0.875
chr2	240160001	240720000	A.1.2.2.2.1.1.2.1.1.2	0.804519774011299	.	240160001	240720000	#FF4848	1	0.875
chr2	240720001	240880000	A.2.2.1.2.2.1.1.2.1	0.586440677966102	.	240720001	240880000	#FFDADA	1	0.625
chr2	240880001	241120000	A.1.2.2.2.1.2.2.2.1	0.788700564971751	.	240880001	241120000	#FF4848	1	0.875
chr2	241120001	241400000	A.1.2.2.2.1.2.2.1.1.1	0.792090395480226	.	241120001	241400000	#FF4848	1	0.875
chr2	241400001	241600000	A.2.1.1.1.2.2.1.1.1	0.732203389830508	.	241400001	241600000	#FF9191	1	0.75
chr2	241600001	242000000	A.1.2.2.2.1.1.1.1.2.2	0.810169491525424	.	241600001	242000000	#FF4848	1	0.875
chr2	242000001	242200000	A.1.2.2.2.1.2.1.1.1	0.795480225988701	.	242000001	242200000	#FF4848	1	0.875
chr2	242200001	242520000	A.1.2.1.2.2.2.1.2	0.847457627118644	.	242200001	242520000	#FF4848	1	0.875
chr2	242520001	242840000	A.1.2.1.2.2.1.1.1.1.2	0.861016949152542	.	242520001	242840000	#FF4848	1	0.875
chr2	242840001	243080000	A.2.1.1.1.2.2.2.2.1.2	0.722033898305085	.	242840001	243080000	#FF9191	1	0.75
chr3	80001	400000	B.2.1.2.1.2.1.1.2	0.159303882195448	.	80001	400000	#4848FF	1	0.25
chr3	400001	600000	B.2.2.2.1.2.2.2	0.0120481927710843	.	400001	600000	#0000FF	1	0.125
chr3	680001	880000	B.2.2.1.1.1.1.1.2.2.1	0.112449799196787	.	680001	880000	#0000FF	1	0.125
chr3	880001	1200000	B.2.2.2.2.2.1.1.1	0.00803212851405622	.	880001	1200000	#0000FF	1	0.125
chr3	1200001	1320000	B.2.1.2.1.2.1.1.1.1	0.161981258366801	.	1200001	1320000	#4848FF	1	0.25
chr3	1320001	1400000	B.2.1.1.1.2.1.2.1.2	0.227576974564926	.	1320001	1400000	#4848FF	1	0.25
chr3	1400001	1640000	B.2.2.1.1.1.1.2.2	0.108433734939759	.	1400001	1640000	#0000FF	1	0.125
chr3	1640001	1800000	B.2.2.1.1.2.2.2.2.2	0.0910307898259705	.	1640001	1800000	#0000FF	1	0.125
chr3	1800001	2280000	B.2.2.2.2.2.2.1.2	0.00267737617135207	.	1800001	2280000	#0000FF	1	0.125
chr3	2280001	2440000	B.2.1.2.1.2.1.2.2	0.156626506024096	.	2280001	2440000	#4848FF	1	0.25
chr3	2440001	2680000	B.2.2.1.1.2.2.1	0.0950468540829987	.	2440001	2680000	#0000FF	1	0.125
chr3	2680001	2800000	B.1.2.1.1.1.2.2.2.2.2	0.441767068273092	.	2680001	2800000	#9191FF	1	0.375
chr3	2800001	3200000	B.1.2.2.2.1.2.2.2.1	0.293172690763052	.	2800001	3200000	#9191FF	1	0.375
chr3	3200001	3640000	B.2.2.1.1.2.1.1.1.1	0.101740294511379	.	3200001	3640000	#0000FF	1	0.125
chr3	3640001	3960000	B.1.2.1.1.2.2.2.2.1.2	0.427041499330656	.	3640001	3960000	#9191FF	1	0.375
chr3	3960001	4120000	B.1.2.2.2.2.2.2.1.1	0.267737617135207	.	3960001	4120000	#9191FF	1	0.375
chr3	4120001	4360000	B.1.2.1.1.2.1.2.2.1	0.436412315930388	.	4120001	4360000	#9191FF	1	0.375
chr3	4360001	4680000	A.2.2.2.2.2.1.1.2.2	0.585006693440428	.	4360001	4680000	#FFDADA	1	0.625
chr3	4680001	5280000	A.2.1.2.2.1.1.1.2.2.2	0.680053547523427	.	4680001	5280000	#FF9191	1	0.75
chr3	5280001	5520000	B.1.2.2.2.1.2.2.2.2.2.1	0.2904953145917	.	5280001	5520000	#9191FF	1	0.375
chr3	5520001	5760000	B.2.2.1.1.1.1.1.2.2.2	0.111111111111111	.	5520001	5760000	#0000FF	1	0.125
chr3	5760001	5880000	B.2.1.1.1.2.2.1.2.1	0.222222222222222	.	5760001	5880000	#4848FF	1	0.25
chr3	5880001	6200000	B.2.2.2.2.2.1.1.2	0.00669344042838019	.	5880001	6200000	#0000FF	1	0.125
chr3	6200001	6360000	B.2.1.1.1.2.2.1.2.2	0.220883534136546	.	6200001	6360000	#4848FF	1	0.25
chr3	6360001	6560000	B.2.2.2.1.1.2.1.2.1.2	0.0321285140562249	.	6360001	6560000	#0000FF	1	0.125
chr3	6560001	6760000	B.2.2.2.1.1.2.2.1.2.1	0.0267737617135207	.	6560001	6760000	#0000FF	1	0.125
chr3	6760001	6920000	B.2.1.2.1.2.1.2.1	0.157965194109772	.	6760001	6920000	#4848FF	1	0.25
chr3	6920001	7160000	B.2.2.2.1.1.2.1.2.1.1.1	0.034805890227577	.	6920001	7160000	#0000FF	1	0.125
chr3	7160001	7240000	B.2.1.2.1.1.2.2.1.2	0.164658634538153	.	7160001	7240000	#4848FF	1	0.25
chr3	7240001	7480000	B.2.2.1.1.2.1.2.1	0.0977242302543507	.	7240001	7480000	#0000FF	1	0.125
chr3	7480001	7600000	B.2.2.2.1.1.1.2.2.1	0.0388219544846051	.	7480001	7600000	#0000FF	1	0.125
chr3	7600001	7840000	B.2.2.1.2.1.2.2.1	0.0669344042838019	.	7600001	7840000	#0000FF	1	0.125
chr3	7840001	7920000	B.2.1.2.1.1.2.1.1	0.168674698795181	.	7840001	7920000	#4848FF	1	0.25
chr3	7920001	8200000	B.2.1.1.1.2.2.1.1.2	0.223560910307898	.	7920001	8200000	#4848FF	1	0.25
chr3	8200001	8480000	B.1.1.2.2.1.1.1	0.477911646586345	.	8200001	8480000	#DADAFF	1	0.5
chr3	8480001	8680000	A.2.2.2.1.1.1.2.2	0.609103078982597	.	8480001	8680000	#FFDADA	1	0.625
chr3	8680001	8960000	A.1.2.2.1.2.2.1.1.2.1.1	0.805890227576975	.	8680001	8960000	#FF4848	1	0.875
chr3	8960001	9400000	A.1.1.1.2.2.1.2.2	0.983935742971888	.	8960001	9400000	#FF0000	1	1
chr3	9400001	9680000	A.1.1.2.2.1.2.1.1.1	0.949129852744311	.	9400001	9680000	#FF0000	1	1
chr3	9680001	9840000	A.1.2.1.2.2.1.1	0.85809906291834	.	9680001	9840000	#FF4848	1	0.875
chr3	9840001	10000000	A.1.1.2.2.2.2.2.1.1.2	0.926372155287818	.	9840001	10000000	#FF0000	1	1
chr3	10000001	10160000	A.1.1.2.2.1.1	0.950468540829987	.	10000001	10160000	#FF0000	1	1
chr3	10160001	10320000	A.1.1.2.2.2.2.1.1	0.931726907630522	.	10160001	10320000	#FF0000	1	1
chr3	10320001	10800000	A.1.1.2.2.2.1.1.2	0.939759036144578	.	10320001	10800000	#FF0000	1	1
chr3	10800001	11120000	A.1.2.2.1.1.1.2.1.1.1	0.834002677376171	.	10800001	11120000	#FF4848	1	0.875
chr3	11120001	11400000	A.1.2.2.2.2.2.1.1	0.775100401606426	.	11120001	11400000	#FF4848	1	0.875
chr3	11400001	11880000	A.1.2.1.1.1.1.2.1.2	0.910307898259705	.	11400001	11880000	#FF4848	1	0.875
chr3	11880001	12200000	A.2.1.1.1.2.1.1.2	0.740294511378849	.	11880001	12200000	#FF9191	1	0.75
chr3	12200001	12520000	A.2.1.1.1.1.1.2.1.1	0.763052208835341	.	12200001	12520000	#FF9191	1	0.75
chr3	12520001	12880000	A.1.1.1.2.1.1.2	0.994645247657296	.	12520001	12880000	#FF0000	1	1
chr3	12880001	13240000	A.1.1.2.2.2.2.2.1.1.1	0.927710843373494	.	12880001	13240000	#FF0000	1	1
chr3	13240001	13360000	A.1.2.2.2.2.1.2	0.776439089692102	.	13240001	13360000	#FF4848	1	0.875
chr3	13360001	13480000	A.1.2.1.2.2.2.2.2.1	0.847389558232932	.	13360001	13480000	#FF4848	1	0.875
chr3	13480001	13680000	A.1.2.1.2.2.2.2.1	0.848728246318608	.	13480001	13680000	#FF4848	1	0.875
chr3	13680001	13760000	A.2.1.1.1.1.1.2.2.2	0.757697456492637	.	13680001	13760000	#FF9191	1	0.75
chr3	13760001	13960000	A.1.2.2.2.1.2.2.1.2	0.781793842034806	.	13760001	13960000	#FF4848	1	0.875
chr3	13960001	14160000	A.2.1.2.1.1.2.2.1.2	0.705488621151272	.	13960001	14160000	#FF9191	1	0.75
chr3	14160001	14680000	A.1.1.1.1.1	1	.	14160001	14680000	#FF0000	1	1
chr3	14680001	15160000	A.1.1.1.1.2	0.998661311914324	.	14680001	15160000	#FF0000	1	1
chr3	15200001	15560000	A.1.1.2.1.1.1.2.1.2.1	0.974564926372155	.	15200001	15560000	#FF0000	1	1
chr3	15560001	15640000	A.2.1.1.2.2.1.2	0.72289156626506	.	15560001	15640000	#FF9191	1	0.75
chr3	15640001	15720000	A.2.1.1.2.2.1.1.2	0.724230254350736	.	15640001	15720000	#FF9191	1	0.75
chr3	15720001	16040000	A.1.2.2.1.1.2.1.2.2	0.824631860776439	.	15720001	16040000	#FF4848	1	0.875
chr3	16040001	16320000	A.2.1.1.2.1.1.2.1.1	0.730923694779116	.	16040001	16320000	#FF9191	1	0.75
chr3	16320001	16600000	A.1.2.2.1.2.2.1.1.2.1.2	0.804551539491299	.	16320001	16600000	#FF4848	1	0.875
chr3	16600001	16920000	A.2.1.2.2.1.1.1.1.1	0.685408299866131	.	16600001	16920000	#FF9191	1	0.75
chr3	16920001	17040000	B.1.1.1.2.1.1.1	0.544846050870147	.	16920001	17040000	#DADAFF	1	0.5
chr3	17040001	17280000	A.2.2.2.1.1.1.1.2	0.613119143239625	.	17040001	17280000	#FFDADA	1	0.625
chr3	17280001	17440000	B.1.1.1.2.2.1.2.2.1.1	0.530120481927711	.	17280001	17440000	#DADAFF	1	0.5
chr3	17440001	17720000	B.1.1.1.2.2.2.1.2.2	0.522088353413655	.	17440001	17720000	#DADAFF	1	0.5
chr3	17720001	17880000	B.1.2.1.1.2.1.1.2	0.43908969210174	.	17720001	17880000	#9191FF	1	0.375
chr3	17880001	18160000	B.2.1.2.1.1.2.2.2	0.163319946452477	.	17880001	18160000	#4848FF	1	0.25
chr3	18160001	18360000	B.1.2.2.2.1.2.2.2.2.1	0.291834002677376	.	18160001	18360000	#9191FF	1	0.375
chr3	18360001	18440000	B.1.2.2.2.1.2.1.1	0.298527443105756	.	18360001	18440000	#9191FF	1	0.375
chr3	18440001	18520000	B.1.2.1.1.2.2.2.1.1	0.431057563587684	.	18440001	18520000	#9191FF	1	0.375
chr3	18520001	18880000	B.2.2.2.1.1.2.2.1.1	0.0281124497991968	.	18520001	18880000	#0000FF	1	0.125
chr3	18880001	19040000	B.2.1.1.1.2.2.2.1.2.1	0.218206157965194	.	18880001	19040000	#4848FF	1	0.25
chr3	19040001	19440000	B.2.2.1.1.2.2.2.1	0.0937081659973226	.	19040001	19440000	#0000FF	1	0.125
chr3	19440001	19560000	B.2.1.2.1.1.1.2.1	0.171352074966533	.	19440001	19560000	#4848FF	1	0.25
chr3	19560001	19640000	B.1.2.2.2.2.1.2.1	0.278447121820616	.	19560001	19640000	#9191FF	1	0.375
chr3	19640001	19960000	B.2.1.1.1.2.1.2.2	0.22623828647925	.	19640001	19960000	#4848FF	1	0.25
chr3	19960001	20200000	B.1.2.2.2.1.1.1.1.1	0.307898259705489	.	19960001	20200000	#9191FF	1	0.375
chr3	20200001	20440000	B.1.2.2.2.1.2.2.2.2.2.2	0.289156626506024	.	20200001	20440000	#9191FF	1	0.375
chr3	20440001	20720000	B.2.2.1.1.2.1.2.2	0.0963855421686747	.	20440001	20720000	#0000FF	1	0.125
chr3	20720001	21040000	B.2.2.2.1.1.1.2.1	0.0401606425702811	.	20720001	21040000	#0000FF	1	0.125
chr3	21040001	21360000	B.2.2.2.1.1.2.1.2.2.2	0.0294511378848728	.	21040001	21360000	#0000FF	1	0.125
chr3	21360001	21520000	B.2.1.2.1.2.1.1.1.2	0.160642570281124	.	21360001	21520000	#4848FF	1	0.25
chr3	21520001	21840000	B.2.2.2.1.1.2.1.1	0.036144578313253	.	21520001	21840000	#0000FF	1	0.125
chr3	21840001	21960000	B.2.2.2.1.1.2.1.2.1.1.2	0.0334672021419009	.	21840001	21960000	#0000FF	1	0.125
chr3	21960001	22240000	B.2.2.2.1.1.1.2.2.2	0.0374832663989291	.	21960001	22240000	#0000FF	1	0.125
chr3	22240001	22520000	B.2.2.2.1.1.1.1.2.1	0.0428380187416332	.	22240001	22520000	#0000FF	1	0.125
chr3	22520001	22800000	B.2.2.2.1.1.2.2.2.2	0.0227576974564926	.	22520001	22800000	#0000FF	1	0.125
chr3	22800001	22960000	B.2.1.2.1.1.2.2.1.1	0.165997322623829	.	22800001	22960000	#4848FF	1	0.25
chr3	22960001	23160000	B.1.2.1.1.2.1.2.2.2	0.435073627844712	.	22960001	23160000	#9191FF	1	0.375
chr3	23160001	23680000	B.1.1.1.2.1.1.2.2	0.540829986613119	.	23160001	23680000	#DADAFF	1	0.5
chr3	23680001	24000000	A.2.1.2.2.1.1.1.1.2	0.684069611780455	.	23680001	24000000	#FF9191	1	0.75
chr3	24000001	24320000	B.1.2.1.1.2.2.1.1	0.433734939759036	.	24000001	24320000	#9191FF	1	0.375
chr3	24320001	24720000	B.2.1.1.1.2.2.2.2.1.1.2.2	0.21285140562249	.	24320001	24720000	#4848FF	1	0.25
chr3	24720001	25040000	B.2.1.1.1.2.2.2.2.2	0.210174029451138	.	24720001	25040000	#4848FF	1	0.25
chr3	25040001	25120000	B.2.1.1.1.2.2.2.2.1.1.2.1	0.214190093708166	.	25040001	25120000	#4848FF	1	0.25
chr3	25120001	25320000	B.1.2.2.2.1.1.2.1.2	0.302543507362784	.	25120001	25320000	#9191FF	1	0.375
chr3	25320001	25640000	B.2.1.1.1.2.2.2.2.1.2	0.211512717536814	.	25320001	25640000	#4848FF	1	0.25
chr3	25640001	25920000	B.2.1.1.1.2.2.1.1.1	0.224899598393574	.	25640001	25920000	#4848FF	1	0.25
chr3	25920001	26360000	B.2.2.2.1.1.2.2.2.1	0.0240963855421687	.	25920001	26360000	#0000FF	1	0.125
chr3	26360001	26440000	B.2.1.1.1.2.1.2.1.1.1	0.230254350736278	.	26360001	26440000	#4848FF	1	0.25
chr3	26440001	26840000	B.2.2.1.1.1.2.2.1	0.104417670682731	.	26440001	26840000	#0000FF	1	0.125
chr3	26840001	27080000	B.2.2.1.1.2.1.1.2	0.0990629183400268	.	26840001	27080000	#0000FF	1	0.125
chr3	27080001	27240000	B.2.1.1.1.2.2.2.2.1.1.1	0.215528781793842	.	27080001	27240000	#4848FF	1	0.25
chr3	27240001	27400000	B.1.2.1.1.2.1.2.1	0.437751004016064	.	27240001	27400000	#9191FF	1	0.375
chr3	27400001	27680000	A.2.1.2.2.1.1.2.2	0.677376171352075	.	27400001	27680000	#FF9191	1	0.75
chr3	27680001	28120000	B.1.2.1.1.2.2.2.1.2	0.429718875502008	.	27680001	28120000	#9191FF	1	0.375
chr3	28120001	28400000	B.2.1.1.1.2.2.2.1.2.2	0.216867469879518	.	28120001	28400000	#4848FF	1	0.25
chr3	28400001	28760000	B.2.2.2.1.1.1.1.1.1	0.0455153949129853	.	28400001	28760000	#0000FF	1	0.125
chr3	28760001	28840000	B.2.2.1.1.1.1.2.1	0.109772423025435	.	28760001	28840000	#0000FF	1	0.125
chr3	28840001	29160000	B.2.2.2.1.1.1.1.1.2	0.0441767068273092	.	28840001	29160000	#0000FF	1	0.125
chr3	29160001	29640000	B.2.2.2.1.1.1.1.2.2	0.0414993306559572	.	29160001	29640000	#0000FF	1	0.125
chr3	29640001	30040000	B.2.2.1.1.2.1.1.1.2	0.100401606425703	.	29640001	30040000	#0000FF	1	0.125
chr3	30040001	30320000	B.2.1.1.1.2.2.2.1.1	0.21954484605087	.	30040001	30320000	#4848FF	1	0.25
chr3	30320001	30480000	B.1.2.2.2.1.1.2.1.1	0.303882195448461	.	30320001	30480000	#9191FF	1	0.375
chr3	30480001	30720000	B.1.2.1.1.2.2.2.2.1.1	0.428380187416332	.	30480001	30720000	#9191FF	1	0.375
chr3	30720001	30840000	B.1.2.1.1.2.1.1.1	0.440428380187416	.	30720001	30840000	#9191FF	1	0.375
chr3	30840001	31280000	B.1.2.1.1.2.2.1.2	0.43239625167336	.	30840001	31280000	#9191FF	1	0.375
chr3	31280001	31600000	B.1.1.1.2.2.2.1.1.2	0.524765729585007	.	31280001	31600000	#DADAFF	1	0.5
chr3	31600001	31840000	A.2.1.2.2.1.1.1.2.1	0.682730923694779	.	31600001	31840000	#FF9191	1	0.75
chr3	31840001	32200000	A.1.2.2.1.2.2.1.1.1.1	0.808567603748327	.	31840001	32200000	#FF4848	1	0.875
chr3	32200001	32480000	A.1.2.1.1.2.2.2.2.1	0.868808567603748	.	32200001	32480000	#FF4848	1	0.875
chr3	32480001	32760000	A.1.1.2.1.1.1.2.2	0.971887550200803	.	32480001	32760000	#FF0000	1	1
chr3	32760001	32960000	A.1.2.1.1.1.2.1.2.1.2	0.899598393574297	.	32760001	32960000	#FF4848	1	0.875
chr3	32960001	33160000	A.1.2.1.1.2.2.1.1.2.2	0.874163319946452	.	32960001	33160000	#FF4848	1	0.875
chr3	33160001	33480000	A.2.1.1.2.1.1.1	0.732262382864793	.	33160001	33480000	#FF9191	1	0.75
chr3	33480001	33680000	A.1.2.2.1.2.2.1.2.2.2	0.799196787148594	.	33480001	33680000	#FF4848	1	0.875
chr3	33680001	33880000	A.2.2.1.1.1.2.1.2	0.654618473895582	.	33680001	33880000	#FFDADA	1	0.625
chr3	33880001	34400000	B.1.2.1.1.2.2.2.2.2	0.42570281124498	.	33880001	34400000	#9191FF	1	0.375
chr3	34400001	34640000	B.2.1.2.1.2.2.2.2.2	0.151271753681392	.	34400001	34640000	#4848FF	1	0.25
chr3	34640001	34760000	B.2.1.2.1.2.2.2.2.1	0.152610441767068	.	34640001	34760000	#4848FF	1	0.25
chr3	34760001	35040000	B.2.2.1.1.1.2.2.2	0.103078982597055	.	34760001	35040000	#0000FF	1	0.125
chr3	35040001	35560000	B.2.2.2.2.2.1.2	0.00535475234270415	.	35040001	35560000	#0000FF	1	0.125
chr3	35560001	35640000	B.2.2.1.1.1.1.1.2.1	0.113788487282463	.	35560001	35640000	#0000FF	1	0.125
chr3	35640001	36000000	B.2.2.2.1.1.2.1.2.2.1	0.0307898259705489	.	35640001	36000000	#0000FF	1	0.125
chr3	36000001	36200000	B.2.2.1.1.2.2.2.2.1	0.0923694779116466	.	36000001	36200000	#0000FF	1	0.125
chr3	36200001	36560000	B.2.2.2.1.1.2.2.1.2.2	0.0254350736278447	.	36200001	36560000	#0000FF	1	0.125
chr3	36560001	36760000	B.2.2.1.1.1.1.1.1.2	0.115127175368139	.	36560001	36760000	#0000FF	1	0.125
chr3	36760001	37000000	A.2.2.1.1.1.2.2.2	0.650602409638554	.	36760001	37000000	#FFDADA	1	0.625
chr3	37000001	37320000	A.2.1.1.2.1.1.2.1.2	0.72958500669344	.	37000001	37320000	#FF9191	1	0.75
chr3	37320001	37480000	A.2.1.2.1.1.1.2	0.710843373493976	.	37320001	37480000	#FF9191	1	0.75
chr3	37480001	37880000	A.1.2.1.1.2.1.1.1.2	0.888888888888889	.	37480001	37880000	#FF4848	1	0.875
chr3	37880001	38040000	A.1.2.2.1.1.1.1.1.1	0.843373493975904	.	37880001	38040000	#FF4848	1	0.875
chr3	38040001	38280000	A.1.2.1.1.2.2.2.1	0.870147255689424	.	38040001	38280000	#FF4848	1	0.875
chr3	38280001	38400000	A.1.2.2.1.2.2.2.2	0.796519410977242	.	38280001	38400000	#FF4848	1	0.875
chr3	38400001	38760000	A.1.1.2.1.1.1.2.1.2.2	0.973226238286479	.	38400001	38760000	#FF0000	1	1
chr3	38760001	39120000	A.1.2.2.1.1.1.2.2.2	0.828647925033467	.	38760001	39120000	#FF4848	1	0.875
chr3	39120001	39440000	A.1.2.1.1.1.1.2.2.1.1	0.908969210174029	.	39120001	39440000	#FF4848	1	0.875
chr3	39440001	39720000	A.2.2.1.2.2.1.1.2	0.63186077643909	.	39440001	39720000	#FFDADA	1	0.625
chr3	39720001	39840000	B.1.1.1.2.2.2.1.1.1	0.526104417670683	.	39720001	39840000	#DADAFF	1	0.5
chr3	39840001	40000000	B.1.2.1.2.2.1.1.2.2.1	0.382864792503347	.	39840001	40000000	#9191FF	1	0.375
chr3	40000001	40280000	B.1.1.1.1.1.1.2.2.2	0.570281124497992	.	40000001	40280000	#DADAFF	1	0.5
chr3	40280001	40560000	A.2.1.1.2.2.2.2.2.1	0.717536813922356	.	40280001	40560000	#FF9191	1	0.75
chr3	40560001	40960000	A.2.1.1.1.1.2.2.2.2	0.742971887550201	.	40560001	40960000	#FF9191	1	0.75
chr3	40960001	41040000	B.1.1.1.1.1.1.1.2.2	0.57429718875502	.	40960001	41040000	#DADAFF	1	0.5
chr3	41040001	41280000	A.2.1.2.1.2.2.1.2.1	0.692101740294511	.	41040001	41280000	#FF9191	1	0.75
chr3	41280001	41600000	A.2.2.1.1.1.2.1.1	0.655957161981258	.	41280001	41600000	#FFDADA	1	0.625
chr3	41600001	41680000	A.2.2.1.2.2.2.2.2.2	0.615796519410977	.	41600001	41680000	#FFDADA	1	0.625
chr3	41680001	41960000	A.2.2.2.1.2.1.2.2	0.598393574297189	.	41680001	41960000	#FFDADA	1	0.625
chr3	41960001	42280000	A.1.2.2.1.1.2.1.1	0.827309236947791	.	41960001	42280000	#FF4848	1	0.875
chr3	42280001	42600000	A.1.2.1.1.1.1.2.2.2	0.906291834002677	.	42280001	42600000	#FF4848	1	0.875
chr3	42600001	42760000	A.1.2.1.1.1.1.2.1.1	0.911646586345382	.	42600001	42760000	#FF4848	1	0.875
chr3	42760001	42960000	A.1.2.2.1.2.2.1.2.1	0.801874163319946	.	42760001	42960000	#FF4848	1	0.875
chr3	42960001	43560000	A.1.2.1.1.1.1.2.2.1.2	0.907630522088353	.	42960001	43560000	#FF4848	1	0.875
chr3	43560001	43760000	A.1.2.1.1.1.2.2.2	0.894243641231593	.	43560001	43760000	#FF4848	1	0.875
chr3	43760001	44320000	A.1.2.2.1.1.1.2.1.1.2	0.832663989290495	.	43760001	44320000	#FF4848	1	0.875
chr3	44320001	44800000	A.1.1.2.2.2.1.2.1.2.2	0.934404283801874	.	44320001	44800000	#FF0000	1	1
chr3	44800001	45040000	A.1.2.2.2.1.1.1.1.1.1	0.795180722891566	.	44800001	45040000	#FF4848	1	0.875
chr3	45040001	45480000	A.1.1.1.2.1.1.1.1	0.997322623828648	.	45040001	45480000	#FF0000	1	1
chr3	45480001	45760000	A.1.1.2.2.2.1.2.1.2.1	0.93574297188755	.	45480001	45760000	#FF0000	1	1
chr3	45760001	45960000	A.2.1.1.1.1.1.1.2.1	0.765729585006693	.	45760001	45960000	#FF9191	1	0.75
chr3	45960001	46120000	A.2.1.2.1.1.2.1.2	0.708165997322624	.	45960001	46120000	#FF9191	1	0.75
chr3	46120001	46240000	A.2.1.2.1.2.1.1	0.701472556894244	.	46120001	46240000	#FF9191	1	0.75
chr3	46240001	46480000	A.2.1.1.1.1.1.2.2.1.1	0.760374832663989	.	46240001	46480000	#FF9191	1	0.75
chr3	46480001	46720000	A.1.2.1.2.2.2.2.2.2.1	0.846050870147256	.	46480001	46720000	#FF4848	1	0.875
chr3	46720001	46960000	A.1.2.1.2.2.2.2.2.2.2	0.84471218206158	.	46720001	46960000	#FF4848	1	0.875
chr3	46960001	47200000	A.1.2.1.2.1.1.2	0.863453815261044	.	46960001	47200000	#FF4848	1	0.875
chr3	47200001	47400000	A.1.2.2.2.2.2.1.2.1.2	0.772423025435074	.	47200001	47400000	#FF4848	1	0.875
chr3	47400001	47600000	A.1.2.1.2.2.1.2.1	0.856760374832664	.	47400001	47600000	#FF4848	1	0.875
chr3	47600001	47840000	A.1.2.1.2.2.1.2.2.2	0.854082998661312	.	47600001	47840000	#FF4848	1	0.875
chr3	47840001	48200000	A.1.2.1.2.2.1.2.2.1	0.855421686746988	.	47840001	48200000	#FF4848	1	0.875
chr3	48200001	48440000	A.1.2.2.2.1.2.2.2	0.78045515394913	.	48200001	48440000	#FF4848	1	0.875
chr3	48480001	48920000	A.1.1.2.2.2.2.1.2.1	0.930388219544846	.	48480001	48920000	#FF0000	1	1
chr3	48920001	49000000	A.2.1.2.1.1.2.1.1	0.7095046854083	.	48920001	49000000	#FF9191	1	0.75
chr3	49000001	49120000	A.1.2.2.2.1.2.1	0.784471218206158	.	49000001	49120000	#FF4848	1	0.875
chr3	49160001	49200000	A.1.2.2.2.1.2.1	0.784471218206158	.	49160001	49200000	#FF4848	1	0.875
chr3	49200001	49600000	A.1.1.2.2.2.2.1.2.2	0.92904953145917	.	49200001	49600000	#FF0000	1	1
chr3	49600001	49680000	A.1.1.1.2.2.2.2.2	0.979919678714859	.	49600001	49680000	#FF0000	1	1
chr3	49760001	50360000	A.1.1.1.2.2.2.2.2	0.979919678714859	.	49760001	50360000	#FF0000	1	1
chr3	50360001	50640000	A.1.2.2.2.1.2.2.1.1	0.783132530120482	.	50360001	50640000	#FF4848	1	0.875
chr3	50640001	50920000	A.2.1.1.1.1.2.2.1.1.1	0.749665327978581	.	50640001	50920000	#FF9191	1	0.75
chr3	50960001	51040000	A.2.1.1.1.1.2.2.1.1.1	0.749665327978581	.	50960001	51040000	#FF9191	1	0.75
chr3	51040001	51400000	A.2.1.2.1.1.2.2.1.1	0.706827309236948	.	51040001	51400000	#FF9191	1	0.75
chr3	51400001	51720000	A.1.1.2.2.2.1.2.1.1.2	0.937081659973226	.	51400001	51720000	#FF0000	1	1
chr3	51720001	51960000	A.1.2.2.2.2.1.1.1	0.779116465863454	.	51720001	51960000	#FF4848	1	0.875
chr3	51960001	52200000	A.1.1.2.2.2.2.2.2.2.2	0.919678714859438	.	51960001	52200000	#FF0000	1	1
chr3	52200001	52280000	A.2.1.1.1.1.1.2.2.1.2	0.759036144578313	.	52200001	52280000	#FF9191	1	0.75
chr3	52280001	52600000	A.1.1.2.2.2.2.2.2.1	0.92235609103079	.	52280001	52600000	#FF0000	1	1
chr3	52600001	52800000	A.1.1.2.2.2.2.2.2.2.1	0.921017402945114	.	52600001	52800000	#FF0000	1	1
chr3	52800001	53160000	A.1.1.1.2.2.2.2.1	0.981258366800535	.	52800001	53160000	#FF0000	1	1
chr3	53160001	53400000	A.1.1.2.2.2.2.2.1.2.1	0.925033467202142	.	53160001	53400000	#FF0000	1	1
chr3	53400001	53920000	A.1.1.2.1.2.2.2.2	0.951807228915663	.	53400001	53920000	#FF0000	1	1
chr3	53920001	54160000	A.1.2.2.2.2.1.1.2	0.777777777777778	.	53920001	54160000	#FF4848	1	0.875
chr3	54160001	54440000	A.2.1.1.1.1.2.2.2.1.2	0.744310575635877	.	54160001	54440000	#FF9191	1	0.75
chr3	54440001	54800000	A.2.1.1.1.1.2.2.2.1.1	0.745649263721553	.	54440001	54800000	#FF9191	1	0.75
chr3	54800001	55240000	A.2.1.2.1.2.1.2.2	0.697456492637216	.	54800001	55240000	#FF9191	1	0.75
chr3	55240001	55560000	A.2.2.1.2.1.1.2.1	0.641231593038822	.	55240001	55560000	#FFDADA	1	0.625
chr3	55560001	55680000	A.2.2.1.2.2.2.1.1.1	0.62516733601071	.	55560001	55680000	#FFDADA	1	0.625
chr3	55680001	55960000	A.2.1.1.1.2.1.2.2.1	0.737617135207497	.	55680001	55960000	#FF9191	1	0.75
chr3	55960001	56120000	A.2.2.1.2.1.2.1.1	0.63855421686747	.	55960001	56120000	#FFDADA	1	0.625
chr3	56120001	56320000	A.2.2.1.1.1.2.2.1.1	0.653279785809906	.	56120001	56320000	#FFDADA	1	0.625
chr3	56320001	56600000	A.1.2.1.1.1.1.1.2.2	0.912985274431058	.	56320001	56600000	#FF4848	1	0.875
chr3	56600001	57040000	A.1.1.2.1.2.1.1.1	0.965194109772423	.	56600001	57040000	#FF0000	1	1
chr3	57040001	57360000	A.1.1.2.1.2.2.2.1.1	0.954484605087015	.	57040001	57360000	#FF0000	1	1
chr3	57360001	57520000	A.2.1.1.1.1.2.1.2.1.2	0.753681392235609	.	57360001	57520000	#FF9191	1	0.75
chr3	57520001	57920000	A.1.1.2.1.2.2.1	0.955823293172691	.	57520001	57920000	#FF0000	1	1
chr3	57920001	58160000	A.1.1.2.2.2.2.2.1.2.2	0.923694779116466	.	57920001	58160000	#FF0000	1	1
chr3	58160001	58520000	A.1.1.2.1.1.1.2.1.1	0.975903614457831	.	58160001	58520000	#FF0000	1	1
chr3	58520001	58840000	A.2.2.1.1.2.2.2	0.643908969210174	.	58520001	58840000	#FFDADA	1	0.625
chr3	58840001	58920000	B.1.1.2.1.1.1.2.1.1	0.512717536813922	.	58840001	58920000	#DADAFF	1	0.5
chr3	58920001	59160000	B.1.1.2.1.2.1.2.2.2.2.1	0.484605087014726	.	58920001	59160000	#DADAFF	1	0.5
chr3	59160001	59480000	B.1.1.2.1.1.1.1.1.1	0.519410977242303	.	59160001	59480000	#DADAFF	1	0.5
chr3	59480001	59880000	B.1.1.2.1.1.2.2.2	0.499330655957162	.	59480001	59880000	#DADAFF	1	0.5
chr3	59880001	60200000	B.1.2.1.2.2.1.1.1.2.1	0.388219544846051	.	59880001	60200000	#9191FF	1	0.375
chr3	60200001	60520000	B.1.1.2.1.1.2.1.1	0.504685408299866	.	60200001	60520000	#DADAFF	1	0.5
chr3	60520001	60680000	B.1.1.1.1.1.1.2.2.1	0.571619812583668	.	60520001	60680000	#DADAFF	1	0.5
chr3	60680001	61000000	B.1.1.1.1.1.1.1.2.1.2	0.575635876840696	.	60680001	61000000	#DADAFF	1	0.5
chr3	61000001	61520000	A.2.2.2.2.2.1.1.2.1	0.586345381526104	.	61000001	61520000	#FFDADA	1	0.625
chr3	61520001	61840000	A.1.2.2.1.1.1.1.2.2.1.2	0.836680053547523	.	61520001	61840000	#FF4848	1	0.875
chr3	61840001	62320000	A.1.2.2.1.1.1.1.2.2.2	0.835341365461847	.	61840001	62320000	#FF4848	1	0.875
chr3	62320001	62600000	A.2.1.2.1.1.1.1.2	0.712182061579652	.	62320001	62600000	#FF9191	1	0.75
chr3	62600001	62800000	A.2.2.1.2.2.2.1.1.2.1	0.623828647925033	.	62600001	62800000	#FFDADA	1	0.625
chr3	62800001	62920000	A.2.2.1.2.1.2.2.1	0.635876840696118	.	62800001	62920000	#FFDADA	1	0.625
chr3	62920001	63240000	A.2.2.1.2.2.1.2.1	0.630522088353414	.	62920001	63240000	#FFDADA	1	0.625
chr3	63240001	63680000	A.2.1.2.1.1.1.1.1.1	0.714859437751004	.	63240001	63680000	#FF9191	1	0.75
chr3	63680001	63840000	A.2.1.2.1.2.1.2.1.2	0.698795180722892	.	63680001	63840000	#FF9191	1	0.75
chr3	63840001	63960000	A.1.2.2.2.1.1.2	0.785809906291834	.	63840001	63960000	#FF4848	1	0.875
chr3	63960001	64480000	A.1.2.1.1.1.2.1.1.2	0.902275769745649	.	63960001	64480000	#FF4848	1	0.875
chr3	64480001	65040000	A.2.1.2.1.2.2.2.1.1	0.689424364123159	.	64480001	65040000	#FF9191	1	0.75
chr3	65040001	65240000	A.2.2.1.2.2.1.2.2.2.2	0.626506024096386	.	65040001	65240000	#FFDADA	1	0.625
chr3	65240001	65600000	A.1.2.2.1.1.1.1.1.2.1	0.842034805890228	.	65240001	65600000	#FF4848	1	0.875
[truncated: 8,186 more rows]
