# Supplementary material for: Systematic inference and comparison of multi-scale chromatin sub-compartments connects spatial organization to cell phenotypes
Source: Nat Commun. 2021 May 10;12:2439. doi: 10.1038/s41467-021-22666-3 (PMC8110550; doi:10.1038/s41467-021-22666-3)
Supplement: Supplementary file 5 — Supplementary Dataset 2 [file 41467_2021_22666_MOESM5_ESM.zip › Supplementary_Data_1_domain_hierarchies_127HiCmaps/THP_1_mac_IFNb_t1_binsize=40kb.bed]

#fields: chr, pos_start, pos_end, the full compartment label describing the position in the hierachy, normalized compartment domain rank, ., pos_start, pos_end, color based on eight compartment model (A.1.1 - B.2.2), 1, eight compartment score (A.1.1 to B.2.2: 8 to 1 devided by 8)
chr1	720001	1240000	A.1.1.2.2.1.1.2.2.1.2.2.1	0.8787023977433	.	720001	1240000	#FF0000	1	1
chr1	1240001	1680000	A.1.2.1.1.1.2.2.2.2	0.809590973201692	.	1240001	1680000	#FF4848	1	0.875
chr1	1680001	1840000	A.1.2.1.1.1.2.1.2.2.1.1	0.82228490832158	.	1680001	1840000	#FF4848	1	0.875
chr1	1840001	2040000	A.1.2.1.2.1.2.2.2	0.754583921015515	.	1840001	2040000	#FF4848	1	0.875
chr1	2040001	2320000	A.1.2.1.2.2.2.2.1.1.2.2	0.732016925246826	.	2040001	2320000	#FF4848	1	0.875
chr1	2320001	2600000	A.2.1.2.1.1.2.2.2	0.547249647390691	.	2320001	2600000	#FF9191	1	0.75
chr1	2600001	2640000	B.1.2.2.1.1.1.1	0.272214386459803	.	2600001	2640000	#9191FF	1	0.375
chr1	2680001	2960000	B.1.2.2.1.1.1.1	0.272214386459803	.	2680001	2960000	#9191FF	1	0.375
chr1	2960001	3360000	B.1.2.1.1.2.2.2	0.296191819464034	.	2960001	3360000	#9191FF	1	0.375
chr1	3360001	3800000	A.1.2.2.2.1.1.2.1.2.2	0.668547249647391	.	3360001	3800000	#FF4848	1	0.875
chr1	3800001	3880000	B.2.1.1.1.2.2.1.2.2	0.203102961918195	.	3800001	3880000	#4848FF	1	0.25
chr1	3960001	4720000	B.2.1.1.1.2.2.1.2.2	0.203102961918195	.	3960001	4720000	#4848FF	1	0.25
chr1	4720001	4920000	B.1.1.2.1.1.1.2	0.366713681241185	.	4720001	4920000	#DADAFF	1	0.5
chr1	4920001	5520000	B.2.2.1.1.2.2.2	0.07475317348378	.	4920001	5520000	#0000FF	1	0.125
chr1	5520001	6040000	B.2.1.1.1.2.2.2.2	0.200282087447109	.	5520001	6040000	#4848FF	1	0.25
chr1	6040001	6240000	A.2.1.2.1.1.2.2.1.2	0.548660084626234	.	6040001	6240000	#FF9191	1	0.75
chr1	6240001	6480000	A.2.1.1.1.2.2.1.2.2	0.616361071932299	.	6240001	6480000	#FF9191	1	0.75
chr1	6480001	6720000	A.1.2.2.2.1.1.2.1.1	0.671368124118477	.	6480001	6720000	#FF4848	1	0.875
chr1	6720001	6960000	A.2.2.2.2.1.2.1.1	0.41607898448519	.	6720001	6960000	#FFDADA	1	0.625
chr1	6960001	7320000	B.2.1.1.1.2.2.2.1	0.201692524682652	.	6960001	7320000	#4848FF	1	0.25
chr1	7320001	7480000	B.2.1.2.1.2.2	0.125528913963329	.	7320001	7480000	#4848FF	1	0.25
chr1	7480001	7720000	B.2.1.1.1.2.2.1.1.1	0.208744710860367	.	7480001	7720000	#4848FF	1	0.25
chr1	7720001	8000000	A.2.2.1.1.2.1.2.2	0.475317348377997	.	7720001	8000000	#FFDADA	1	0.625
chr1	8000001	8400000	A.1.1.2.1.2.1.2.1.1.2	0.915373765867419	.	8000001	8400000	#FF0000	1	1
chr1	8400001	8920000	A.1.1.2.1.1.1.2.1.1.1	0.942172073342736	.	8400001	8920000	#FF0000	1	1
chr1	8920001	9160000	A.1.1.2.2.1.1.2.2.1.1.2	0.881523272214386	.	8920001	9160000	#FF0000	1	1
chr1	9160001	9320000	A.1.2.1.2.1.2.1.2.2.1	0.767277856135402	.	9160001	9320000	#FF4848	1	0.875
chr1	9320001	9640000	A.1.1.2.2.1.1.2.2.1.1.1	0.882933709449929	.	9320001	9640000	#FF0000	1	1
chr1	9640001	9960000	A.1.1.2.2.1.1.2.1.1.2.2	0.885754583921015	.	9640001	9960000	#FF0000	1	1
chr1	9960001	10160000	A.1.2.1.2.1.2.1.2.2.2.2.1	0.764456981664316	.	9960001	10160000	#FF4848	1	0.875
chr1	10160001	10560000	A.1.1.2.2.1.1.2.1.2	0.884344146685472	.	10160001	10560000	#FF0000	1	1
chr1	10560001	11080000	A.1.2.2.2.2.1.1	0.648801128349788	.	10560001	11080000	#FF4848	1	0.875
chr1	11080001	11360000	A.2.1.1.1.2.2.2.2	0.61212976022567	.	11080001	11360000	#FF9191	1	0.75
chr1	11360001	11680000	B.1.1.2.2.2.2.1.1	0.322990126939351	.	11360001	11680000	#DADAFF	1	0.5
chr1	11680001	11880000	A.1.2.2.1.1.1.2	0.717912552891396	.	11680001	11880000	#FF4848	1	0.875
chr1	11880001	12120000	A.1.2.1.2.2.2.2.2.2.2	0.724964739069111	.	11880001	12120000	#FF4848	1	0.875
chr1	12120001	12320000	A.1.2.2.2.1.1.2.1.2.1	0.669957686882934	.	12120001	12320000	#FF4848	1	0.875
chr1	12320001	12720000	A.1.2.1.1.2.2.2.2.1	0.792665726375176	.	12320001	12720000	#FF4848	1	0.875
chr1	12720001	12920000	B.2.1.1.1.1.1.1.1.1	0.222849083215797	.	12720001	12920000	#4848FF	1	0.25
chr1	12920001	12960000	B.2.1.1.1.1.1.1.1.2	0.221438645980254	.	12920001	12960000	#4848FF	1	0.25
chr1	13160001	13200000	B.2.1.1.1.1.1.1.1.2	0.221438645980254	.	13160001	13200000	#4848FF	1	0.25
chr1	13760001	14160000	B.1.1.2.2.2.2.1.2	0.321579689703808	.	13760001	14160000	#DADAFF	1	0.5
chr1	14160001	14320000	B.2.1.2.1.2.1	0.126939351198872	.	14160001	14320000	#4848FF	1	0.25
chr1	14320001	14880000	B.2.2.2.1.2.1.1.2.1.1	0.0282087447108604	.	14320001	14880000	#0000FF	1	0.125
chr1	14880001	15040000	B.2.1.1.1.1.1.1.2.1	0.220028208744711	.	14880001	15040000	#4848FF	1	0.25
chr1	15040001	15240000	B.1.2.1.1.2.2.1	0.297602256699577	.	15040001	15240000	#9191FF	1	0.375
chr1	15240001	15440000	B.1.1.1.1.1.1.2.1	0.400564174894217	.	15240001	15440000	#DADAFF	1	0.5
chr1	15440001	15640000	A.1.2.1.2.2.2.2.1.1.1	0.734837799717913	.	15440001	15640000	#FF4848	1	0.875
chr1	15640001	15840000	A.1.2.1.2.2.2.2.1.1.2.1	0.73342736248237	.	15640001	15840000	#FF4848	1	0.875
chr1	15840001	16080000	A.1.1.2.1.1.1.2.1.2.2	0.937940761636107	.	15840001	16080000	#FF0000	1	1
chr1	16080001	16360000	A.1.1.2.1.1.1.2.1.2.1	0.93935119887165	.	16080001	16360000	#FF0000	1	1
chr1	16360001	16560000	A.1.2.1.2.1.2.1.2.2.2.2.2	0.763046544428773	.	16360001	16560000	#FF4848	1	0.875
chr1	16560001	16880000	A.1.2.1.1.1.2.1.2.2.1.2.2	0.819464033850494	.	16560001	16880000	#FF4848	1	0.875
chr1	16880001	17120000	A.2.2.1.1.2.2	0.473906911142454	.	16880001	17120000	#FFDADA	1	0.625
chr1	17200001	17600000	A.1.2.1.2.2.2.2.1.2	0.730606488011283	.	17200001	17600000	#FF4848	1	0.875
chr1	17600001	17760000	A.2.1.2.1.1.2.2.1.1	0.550070521861777	.	17600001	17760000	#FF9191	1	0.75
chr1	17760001	18000000	A.2.1.1.1.2.1.1.1.1	0.624823695345557	.	17760001	18000000	#FF9191	1	0.75
chr1	18000001	18520000	B.2.1.1.1.2.2.1.2.1.2	0.204513399153738	.	18000001	18520000	#4848FF	1	0.25
chr1	18520001	18880000	B.2.1.1.1.2.2.1.2.1.1	0.205923836389281	.	18520001	18880000	#4848FF	1	0.25
chr1	18880001	19200000	B.2.1.1.1.1.1.1.2.2	0.218617771509168	.	18880001	19200000	#4848FF	1	0.25
chr1	19200001	19440000	A.2.1.1.1.2.2.1.2.1	0.617771509167842	.	19200001	19440000	#FF9191	1	0.75
chr1	19440001	19720000	A.1.2.1.2.2.2.2.2.2.1	0.726375176304654	.	19440001	19720000	#FF4848	1	0.875
chr1	19720001	20000000	A.1.2.1.1.1.2.1.2.2.2	0.818053596614951	.	19720001	20000000	#FF4848	1	0.875
chr1	20000001	20200000	A.2.2.1.2.2.1.1	0.459802538787024	.	20000001	20200000	#FFDADA	1	0.625
chr1	20200001	20560000	A.2.1.1.1.1.2.1	0.630465444287729	.	20200001	20560000	#FF9191	1	0.75
chr1	20560001	20840000	B.1.1.1.1.1.1.2.2	0.399153737658674	.	20560001	20840000	#DADAFF	1	0.5
chr1	20840001	21000000	A.2.1.1.1.1.2.2.2.2	0.6262341325811	.	20840001	21000000	#FF9191	1	0.75
chr1	21000001	21160000	A.2.1.1.1.1.2.2.2.1	0.627644569816643	.	21000001	21160000	#FF9191	1	0.75
chr1	21160001	21520000	A.1.2.1.2.1.2.1.2.2.2.1	0.765867418899859	.	21160001	21520000	#FF4848	1	0.875
chr1	21520001	21720000	A.2.1.1.1.1.1.2.1.2	0.634696755994358	.	21520001	21720000	#FF9191	1	0.75
chr1	21720001	22000000	A.2.1.1.1.1.1.2.1.1	0.636107193229901	.	21720001	22000000	#FF9191	1	0.75
chr1	22000001	22400000	A.1.2.2.1.1.1.1.1.2	0.722143864598025	.	22000001	22400000	#FF4848	1	0.875
chr1	22400001	22760000	A.2.2.2.2.2.2.1	0.406205923836389	.	22400001	22760000	#FFDADA	1	0.625
chr1	22760001	23000000	A.2.2.1.2.2.1.2	0.458392101551481	.	22760001	23000000	#FFDADA	1	0.625
chr1	23000001	23280000	A.2.1.2.1.2.2.1.2.1.2	0.530324400564175	.	23000001	23280000	#FF9191	1	0.75
chr1	23280001	23640000	A.1.2.2.2.2.1.2.2.2	0.641748942172073	.	23280001	23640000	#FF4848	1	0.875
chr1	23640001	23840000	A.1.2.2.2.2.1.2.1.2	0.644569816643159	.	23640001	23840000	#FF4848	1	0.875
chr1	23840001	24080000	A.1.2.2.2.2.1.2.1.1.1	0.647390691114245	.	23840001	24080000	#FF4848	1	0.875
chr1	24080001	24320000	A.1.2.2.1.1.1.1.1.1	0.723554301833568	.	24080001	24320000	#FF4848	1	0.875
chr1	24320001	24720000	A.1.2.1.2.1.2.2.1.1.1	0.76163610719323	.	24320001	24720000	#FF4848	1	0.875
chr1	24720001	24960000	A.1.2.1.2.1.2.2.1.2.2.1	0.757404795486601	.	24720001	24960000	#FF4848	1	0.875
chr1	24960001	25240000	A.1.2.1.2.1.2.2.1.2.1	0.758815232722144	.	24960001	25240000	#FF4848	1	0.875
chr1	25240001	25560000	A.1.2.1.1.1.2.2.2.1.1	0.812411847672779	.	25240001	25560000	#FF4848	1	0.875
chr1	25560001	25880000	A.2.1.1.1.1.2.2.1	0.629055007052186	.	25560001	25880000	#FF9191	1	0.75
chr1	25880001	26160000	A.1.2.1.2.1.2.2.1.2.2.2	0.755994358251058	.	25880001	26160000	#FF4848	1	0.875
chr1	26160001	26360000	A.1.2.2.2.2.1.2.1.1.2	0.645980253878702	.	26160001	26360000	#FF4848	1	0.875
chr1	26360001	26560000	A.1.2.2.2.2.1.2.2.1	0.643159379407616	.	26360001	26560000	#FF4848	1	0.875
chr1	26560001	26800000	A.1.2.1.2.1.2.1.1.1	0.772919605077574	.	26560001	26800000	#FF4848	1	0.875
chr1	26800001	27280000	A.1.1.2.2.1.1.2.2.1.2.1	0.880112834978843	.	26800001	27280000	#FF0000	1	1
chr1	27280001	27600000	A.1.1.2.2.1.1.2.2.1.2.2.2	0.877291960507757	.	27280001	27600000	#FF0000	1	1
chr1	27600001	28000000	A.1.1.2.2.1.1.2.1.1.2.1	0.887165021156558	.	27600001	28000000	#FF0000	1	1
chr1	28000001	28360000	A.1.1.2.2.1.1.2.1.1.1	0.888575458392102	.	28000001	28360000	#FF0000	1	1
chr1	28360001	28560000	A.1.2.1.1.1.2.1.1.1	0.827926657263752	.	28360001	28560000	#FF4848	1	0.875
chr1	28560001	29000000	A.1.1.2.1.1.1.2.1.1.2	0.940761636107193	.	28560001	29000000	#FF0000	1	1
chr1	29000001	29080000	A.2.1.1.1.2.2.2.1.1	0.614950634696756	.	29000001	29080000	#FF9191	1	0.75
chr1	29080001	29560000	A.2.2.1.1.2.1.1.1	0.479548660084626	.	29080001	29560000	#FFDADA	1	0.625
chr1	29560001	29800000	B.2.1.1.1.1.1.2.2	0.215796897038082	.	29560001	29800000	#4848FF	1	0.25
chr1	29800001	29880000	B.2.2.1.2.2.2.1.1	0.0479548660084626	.	29800001	29880000	#0000FF	1	0.125
chr1	30000001	30560000	B.2.2.1.2.2.2.1.1	0.0479548660084626	.	30000001	30560000	#0000FF	1	0.125
chr1	30560001	30840000	B.2.1.2.2.1.2.2	0.112834978843441	.	30560001	30840000	#4848FF	1	0.25
chr1	30840001	31200000	B.2.1.1.1.1.1.2.1	0.217207334273625	.	30840001	31200000	#4848FF	1	0.25
chr1	31200001	31440000	A.1.1.2.2.1.2.2.1.2	0.870239774330042	.	31200001	31440000	#FF0000	1	1
chr1	31440001	31600000	A.1.2.1.1.1.2.1.2.1.2	0.823695345557123	.	31440001	31600000	#FF4848	1	0.875
chr1	31600001	31840000	A.1.2.1.2.2.2.2.2.1.1	0.72919605077574	.	31600001	31840000	#FF4848	1	0.875
chr1	31840001	32080000	A.1.2.1.2.2.2.2.2.1.2	0.727785613540197	.	31840001	32080000	#FF4848	1	0.875
chr1	32080001	32280000	A.1.2.1.1.1.2.1.2.1.1	0.825105782792666	.	32080001	32280000	#FF4848	1	0.875
chr1	32280001	32640000	A.1.1.1.2.2.2.2.1.1.1	0.95345557122708	.	32280001	32640000	#FF0000	1	1
chr1	32640001	32840000	A.1.1.2.2.1.2.2.2.2	0.867418899858956	.	32640001	32840000	#FF0000	1	1
chr1	32840001	33120000	A.2.1.1.1.2.2.2.1.2	0.613540197461213	.	32840001	33120000	#FF9191	1	0.75
chr1	33120001	33360000	A.1.2.1.1.2.2.2.2.2	0.791255289139633	.	33120001	33360000	#FF4848	1	0.875
chr1	33360001	33560000	A.1.1.2.2.1.2.2.2.1	0.868829337094499	.	33360001	33560000	#FF0000	1	1
chr1	33560001	33760000	A.2.2.2.1.2.1.2	0.437235543018336	.	33560001	33760000	#FFDADA	1	0.625
chr1	33760001	33960000	A.2.1.1.1.2.1.1.1.2	0.623413258110014	.	33760001	33960000	#FF9191	1	0.75
chr1	33960001	34120000	B.2.1.1.1.2.2.1.1.2	0.207334273624824	.	33960001	34120000	#4848FF	1	0.25
chr1	34120001	34680000	B.2.2.2.1.2.1.1.2.1.2.1	0.0267983074753173	.	34120001	34680000	#0000FF	1	0.125
chr1	34680001	35240000	B.2.2.2.1.2.1.1.2.1.2.2	0.0253878702397743	.	34680001	35240000	#0000FF	1	0.125
chr1	35240001	35440000	B.1.2.1.1.2.1	0.29901269393512	.	35240001	35440000	#9191FF	1	0.375
chr1	35440001	35640000	A.2.2.1.1.2.1.1.2	0.478138222849083	.	35440001	35640000	#FFDADA	1	0.625
chr1	35640001	35800000	A.1.2.2.2.1.1.1.2.2	0.67277856135402	.	35640001	35800000	#FF4848	1	0.875
chr1	35800001	36040000	A.1.2.2.1.2.1.2.2.2	0.689703808180536	.	35800001	36040000	#FF4848	1	0.875
chr1	36040001	36280000	A.1.2.2.2.1.1.1.1.1	0.679830747531735	.	36040001	36280000	#FF4848	1	0.875
chr1	36280001	36560000	A.1.2.2.2.1.1.1.2.1	0.674188998589563	.	36280001	36560000	#FF4848	1	0.875
chr1	36560001	36960000	A.1.1.2.2.1.2.2.1.1.1	0.873060648801128	.	36560001	36960000	#FF0000	1	1
chr1	36960001	37920000	B.2.2.1.1.2.2.1	0.076163610719323	.	36960001	37920000	#0000FF	1	0.125
chr1	37920001	38240000	A.2.1.2.1.1.2.1	0.55148095909732	.	37920001	38240000	#FF9191	1	0.75
chr1	38240001	38520000	A.2.1.1.1.2.2.1.1	0.619181946403385	.	38240001	38520000	#FF9191	1	0.75
chr1	38520001	39280000	B.2.2.2.1.2.1.1.1	0.0296191819464034	.	38520001	39280000	#0000FF	1	0.125
chr1	39280001	39480000	A.2.2.2.1.2.1.1.2	0.438645980253879	.	39280001	39480000	#FFDADA	1	0.625
chr1	39480001	39720000	A.1.1.2.2.1.2.2.1.1.2	0.871650211565585	.	39480001	39720000	#FF0000	1	1
chr1	39720001	39960000	A.1.2.1.1.1.2.1.2.2.1.2.1	0.820874471086037	.	39720001	39960000	#FF4848	1	0.875
chr1	39960001	40280000	A.1.1.1.2.1.1.2.2.1.2.1	0.981664315937941	.	39960001	40280000	#FF0000	1	1
chr1	40280001	40520000	A.1.1.1.1.2.1.2	0.995768688293371	.	40280001	40520000	#FF0000	1	1
chr1	40520001	40960000	A.1.1.1.1.1.2	0.998589562764457	.	40520001	40960000	#FF0000	1	1
chr1	40960001	41360000	A.1.1.1.1.1.1	1	.	40960001	41360000	#FF0000	1	1
chr1	41360001	41440000	A.1.2.1.2.1.2.1.2.1.2	0.768688293370945	.	41360001	41440000	#FF4848	1	0.875
chr1	41440001	41720000	A.2.1.2.1.2.1.1.1	0.545839210155148	.	41440001	41720000	#FF9191	1	0.75
chr1	41720001	41960000	A.1.2.1.1.1.1.1.1	0.832157968970381	.	41720001	41960000	#FF4848	1	0.875
chr1	41960001	42280000	A.1.1.1.2.1.1.2.2.1.2.2	0.980253878702398	.	41960001	42280000	#FF0000	1	1
chr1	42280001	42680000	A.1.2.1.2.1.1.1.1.2	0.787023977433004	.	42280001	42680000	#FF4848	1	0.875
chr1	42680001	42960000	A.1.2.2.1.1.2.1.1	0.716502115655853	.	42680001	42960000	#FF4848	1	0.875
chr1	42960001	43240000	A.1.2.2.2.2.2.2	0.638928067700987	.	42960001	43240000	#FF4848	1	0.875
chr1	43240001	43640000	A.1.2.1.2.1.1.1.1.1.2	0.788434414668547	.	43240001	43640000	#FF4848	1	0.875
chr1	43640001	43760000	A.2.1.2.1.2.2.2.2	0.52327221438646	.	43640001	43760000	#FF9191	1	0.75
chr1	43760001	43920000	A.1.2.1.1.1.2.2.2.1.2	0.811001410437236	.	43760001	43920000	#FF4848	1	0.875
chr1	43920001	44280000	A.1.1.2.1.1.2.2.2.1	0.92524682651622	.	43920001	44280000	#FF0000	1	1
chr1	44280001	44440000	A.1.2.1.2.1.2.1.2.1.1	0.770098730606488	.	44280001	44440000	#FF4848	1	0.875
chr1	44440001	44840000	A.1.2.1.2.1.1.1.1.1.1	0.78984485190409	.	44440001	44840000	#FF4848	1	0.875
chr1	44840001	45160000	A.2.1.1.1.1.1.2.2.2	0.631875881523272	.	44840001	45160000	#FF9191	1	0.75
chr1	45160001	45480000	A.1.2.1.1.1.2.1.1.2	0.826516220028209	.	45160001	45480000	#FF4848	1	0.875
chr1	45480001	45760000	A.2.2.2.1.1.2.2	0.441466854724965	.	45480001	45760000	#FFDADA	1	0.625
chr1	45760001	46040000	A.1.1.2.2.2.2.1.1.2	0.85049365303244	.	45760001	46040000	#FF0000	1	1
chr1	46040001	46480000	A.1.1.2.2.1.2.1	0.874471086036671	.	46040001	46480000	#FF0000	1	1
chr1	46480001	46840000	A.1.1.1.2.2.1.1.2.1.1	0.968970380818054	.	46480001	46840000	#FF0000	1	1
chr1	46840001	47200000	A.1.2.1.1.2.2.2.1.2	0.794076163610719	.	46840001	47200000	#FF4848	1	0.875
chr1	47200001	47640000	B.2.2.1.2.2.2.1.2	0.0465444287729196	.	47200001	47640000	#0000FF	1	0.125
chr1	47640001	47840000	A.2.2.2.1.2.1.1.1	0.440056417489422	.	47640001	47840000	#FFDADA	1	0.625
chr1	47840001	48280000	B.2.2.1.1.2.1	0.077574047954866	.	47840001	48280000	#0000FF	1	0.125
chr1	48280001	48480000	B.2.2.1.2.1.1.1.1	0.073342736248237	.	48280001	48480000	#0000FF	1	0.125
chr1	48480001	48760000	B.2.2.2.1.2.1.2.2.2	0.0197461212976023	.	48480001	48760000	#0000FF	1	0.125
chr1	48760001	49040000	B.2.2.2.1.2.2.2.1	0.0169252468265162	.	48760001	49040000	#0000FF	1	0.125
chr1	49040001	49360000	A.2.2.2.1.2.2.1.2.2	0.430183356840621	.	49040001	49360000	#FFDADA	1	0.625
chr1	49360001	50480000	B.2.2.2.2.2	0.00141043723554302	.	49360001	50480000	#0000FF	1	0.125
chr1	50480001	50840000	B.2.2.2.1.2.1.2.1	0.0225669957686883	.	50480001	50840000	#0000FF	1	0.125
chr1	50840001	51200000	A.2.2.2.2.1.2.2.2.2	0.409026798307475	.	50840001	51200000	#FFDADA	1	0.625
chr1	51200001	51320000	A.2.2.1.2.1.1.2.2	0.466854724964739	.	51200001	51320000	#FFDADA	1	0.625
chr1	51320001	51480000	A.2.1.1.1.2.1.1.2	0.622002820874471	.	51320001	51480000	#FF9191	1	0.75
chr1	51480001	51640000	B.1.1.2.1.2.2.2.1.2.1	0.351198871650212	.	51480001	51640000	#DADAFF	1	0.5
chr1	51640001	52320000	A.1.1.1.2.1.2.2	0.974612129760226	.	51640001	52320000	#FF0000	1	1
chr1	52320001	52520000	A.1.2.2.1.2.1.2.2.1.1	0.692524682651622	.	52320001	52520000	#FF4848	1	0.875
chr1	52520001	52800000	A.1.2.2.1.2.1.2.2.1.2	0.691114245416079	.	52520001	52800000	#FF4848	1	0.875
chr1	52800001	53320000	A.1.2.1.2.2.2.1.2.1.2	0.739069111424542	.	52800001	53320000	#FF4848	1	0.875
chr1	53320001	53480000	A.2.2.1.1.1.1.2.2	0.489421720733427	.	53320001	53480000	#FFDADA	1	0.625
chr1	53480001	53680000	A.2.1.1.2.2.2.2.1.2.2	0.559943582510578	.	53480001	53680000	#FF9191	1	0.75
chr1	53680001	53880000	A.1.2.1.2.2.2.1.2.2.2	0.736248236953456	.	53680001	53880000	#FF4848	1	0.875
chr1	53880001	54280000	B.1.1.2.2.2.1.2	0.324400564174894	.	53880001	54280000	#DADAFF	1	0.5
chr1	54280001	54520000	A.1.2.1.2.2.2.1.2.1.1	0.740479548660085	.	54280001	54520000	#FF4848	1	0.875
chr1	54520001	54880000	A.1.1.1.2.2.1.1.2.1.2	0.967559943582511	.	54520001	54880000	#FF0000	1	1
chr1	54880001	55360000	A.1.2.1.1.2.2.2.1.1	0.795486600846262	.	54880001	55360000	#FF4848	1	0.875
chr1	55360001	55520000	A.2.2.2.1.2.2.1.1.1.2	0.43441466854725	.	55360001	55520000	#FFDADA	1	0.625
chr1	55520001	55800000	A.2.1.1.2.2.2.2.2.1	0.558533145275035	.	55520001	55800000	#FF9191	1	0.75
chr1	55800001	55960000	B.2.1.1.1.1.2.1	0.214386459802539	.	55800001	55960000	#4848FF	1	0.25
chr1	55960001	56160000	B.2.2.2.1.2.1.2.2.1	0.0211565585331453	.	55960001	56160000	#0000FF	1	0.125
chr1	56160001	56920000	B.2.2.2.2.1.1.2.2.1	0.00987306064880113	.	56160001	56920000	#0000FF	1	0.125
chr1	56920001	57240000	B.2.2.1.2.1.1.1.2	0.0719322990126939	.	56920001	57240000	#0000FF	1	0.125
chr1	57240001	57760000	B.2.2.2.2.1.1.2.1	0.0112834978843441	.	57240001	57760000	#0000FF	1	0.125
chr1	57760001	58480000	B.2.2.2.2.1.1.2.2.2	0.00846262341325811	.	57760001	58480000	#0000FF	1	0.125
chr1	58480001	58960000	B.2.1.2.2.1.2.1	0.114245416078984	.	58480001	58960000	#4848FF	1	0.25
chr1	58960001	59160000	A.2.1.2.2.1.1.2	0.520451339915374	.	58960001	59160000	#FF9191	1	0.75
chr1	59160001	59800000	A.1.1.1.2.1.2.1	0.976022566995769	.	59160001	59800000	#FF0000	1	1
chr1	59800001	60240000	A.1.2.1.2.2.1.1.1.1.1.2	0.751763046544429	.	59800001	60240000	#FF4848	1	0.875
chr1	60240001	60400000	B.1.2.1.2.2.1.2.2.2	0.280677009873061	.	60240001	60400000	#9191FF	1	0.375
chr1	60400001	60720000	B.1.2.2.1.1.1.2.2.2	0.267983074753174	.	60400001	60720000	#9191FF	1	0.375
chr1	60720001	61080000	B.1.2.1.2.2.1.2.2.1.2	0.282087447108604	.	60720001	61080000	#9191FF	1	0.375
chr1	61080001	61280000	B.2.1.1.1.1.2.2.1	0.212976022566996	.	61080001	61280000	#4848FF	1	0.25
chr1	61280001	61520000	A.2.2.2.1.2.2.1.1.1.1	0.435825105782793	.	61280001	61520000	#FFDADA	1	0.625
chr1	61520001	61920000	A.2.2.2.1.2.2.1.1.2	0.433004231311707	.	61520001	61920000	#FFDADA	1	0.625
chr1	61920001	62160000	A.2.2.1.1.2.1.2.1	0.47672778561354	.	61920001	62160000	#FFDADA	1	0.625
chr1	62160001	62360000	B.1.1.2.2.1.1.2.2.2.1	0.335684062059238	.	62160001	62360000	#DADAFF	1	0.5
chr1	62360001	62600000	B.2.2.1.1.1.2.2.2.1	0.080394922425952	.	62360001	62600000	#0000FF	1	0.125
chr1	62600001	62920000	A.2.1.2.1.1.1.2	0.552891396332863	.	62600001	62920000	#FF9191	1	0.75
chr1	62920001	63280000	A.2.2.2.2.1.2.2.2.1.1	0.411847672778561	.	62920001	63280000	#FFDADA	1	0.625
chr1	63280001	63760000	B.2.2.1.2.1.1.2.2	0.0677009873060649	.	63280001	63760000	#0000FF	1	0.125
chr1	63760001	64040000	B.1.2.2.1.1.2.2.2.1	0.258110014104372	.	63760001	64040000	#9191FF	1	0.375
chr1	64040001	64280000	B.2.2.1.2.1.1.2.1.1	0.0705218617771509	.	64040001	64280000	#0000FF	1	0.125
chr1	64280001	64680000	B.2.2.2.1.2.2.2.2.2	0.0141043723554302	.	64280001	64680000	#0000FF	1	0.125
chr1	64680001	65120000	B.2.2.1.2.1.1.2.1.2	0.0691114245416079	.	64680001	65120000	#0000FF	1	0.125
chr1	65120001	65320000	B.2.1.1.1.1.2.2.2	0.211565585331453	.	65120001	65320000	#4848FF	1	0.25
chr1	65320001	65520000	A.2.1.1.2.2.2.2.2.2.2	0.555712270803949	.	65320001	65520000	#FF9191	1	0.75
chr1	65520001	65720000	A.2.1.2.1.1.1.1	0.554301833568406	.	65520001	65720000	#FF9191	1	0.75
chr1	65720001	66160000	B.1.2.1.1.1.2.1	0.308885754583921	.	65720001	66160000	#9191FF	1	0.375
chr1	66160001	66440000	A.2.1.1.1.2.1.2	0.620592383638928	.	66160001	66440000	#FF9191	1	0.75
chr1	66440001	66680000	A.2.2.2.1.2.2.2	0.428772919605078	.	66440001	66680000	#FFDADA	1	0.625
chr1	66680001	67000000	A.2.1.1.2.1.2.2	0.588152327221439	.	66680001	67000000	#FF9191	1	0.75
chr1	67000001	67240000	A.1.2.1.2.2.1.1.1.1.1.1	0.753173483779972	.	67000001	67240000	#FF4848	1	0.875
chr1	67240001	67400000	A.2.2.1.1.1.1.2.1.1	0.492242595204513	.	67240001	67400000	#FFDADA	1	0.625
chr1	67400001	67680000	A.2.1.1.2.1.1.1.2.2	0.605077574047955	.	67400001	67680000	#FF9191	1	0.75
chr1	67680001	67960000	A.1.2.1.1.2.2.1.2	0.796897038081805	.	67680001	67960000	#FF4848	1	0.875
chr1	67960001	68240000	A.1.2.1.2.2.1.1.2.1	0.7475317348378	.	67960001	68240000	#FF4848	1	0.875
chr1	68240001	68600000	B.2.1.2.1.1.2.2.1.1	0.131170662905501	.	68240001	68600000	#4848FF	1	0.25
chr1	68600001	68880000	A.2.2.2.1.2.2.1.2.1	0.431593794076164	.	68600001	68880000	#FFDADA	1	0.625
chr1	68880001	69200000	B.2.1.2.2.1.1.2.1.1	0.118476727785614	.	68880001	69200000	#4848FF	1	0.25
chr1	69200001	69480000	B.2.2.2.1.2.2.1	0.0183356840620592	.	69200001	69480000	#0000FF	1	0.125
chr1	69480001	69960000	B.2.2.2.1.2.2.2.2.1	0.0155148095909732	.	69480001	69960000	#0000FF	1	0.125
chr1	69960001	70240000	B.2.1.2.2.1.1.2.2	0.115655853314528	.	69960001	70240000	#4848FF	1	0.25
chr1	70240001	70680000	B.1.2.2.1.1.2.2.2.2	0.256699576868829	.	70240001	70680000	#9191FF	1	0.375
chr1	70680001	71000000	B.1.1.1.1.2.1.2	0.389280677009873	.	70680001	71000000	#DADAFF	1	0.5
chr1	71000001	71200000	B.2.1.1.2.2.2.2.2.2.1.2	0.148095909732017	.	71000001	71200000	#4848FF	1	0.25
chr1	71200001	71560000	B.1.2.1.1.1.2.2.2.1.2	0.301833568406206	.	71200001	71560000	#9191FF	1	0.375
chr1	71560001	72000000	B.2.1.1.2.2.2.2.2.1	0.150916784203103	.	71560001	72000000	#4848FF	1	0.25
chr1	72000001	72400000	B.2.1.2.1.1.2.1.1.1	0.136812411847673	.	72000001	72400000	#4848FF	1	0.25
chr1	72400001	72560000	B.1.2.2.1.1.2.1.1.2	0.265162200282087	.	72400001	72560000	#9191FF	1	0.375
chr1	72560001	72720000	B.2.1.1.2.1.1.1.2.1	0.197461212976023	.	72560001	72720000	#4848FF	1	0.25
chr1	72720001	72880000	B.1.2.1.2.1.2	0.289139633286319	.	72720001	72880000	#9191FF	1	0.375
chr1	72880001	73440000	B.2.1.2.2.1.1.2.1.2	0.117066290550071	.	72880001	73440000	#4848FF	1	0.25
chr1	73440001	73520000	B.1.2.2.2.2.1.1	0.234132581100141	.	73440001	73520000	#9191FF	1	0.375
chr1	73520001	73760000	B.2.1.1.2.1.1.1.1	0.198871650211566	.	73520001	73760000	#4848FF	1	0.25
chr1	73760001	74120000	B.1.2.2.1.1.2.2.1.1.2	0.260930888575458	.	73760001	74120000	#9191FF	1	0.375
chr1	74120001	74560000	B.2.2.1.1.1.2.1.1	0.0846262341325811	.	74120001	74560000	#0000FF	1	0.125
chr1	74560001	74960000	B.2.1.2.2.1.1.1.2.1	0.1212976022567	.	74560001	74960000	#4848FF	1	0.25
chr1	74960001	75200000	B.2.1.1.2.2.2.2.2.2.1.1	0.14950634696756	.	74960001	75200000	#4848FF	1	0.25
chr1	75200001	75680000	B.2.1.2.2.1.1.1.2.2	0.119887165021157	.	75200001	75680000	#4848FF	1	0.25
chr1	75680001	76200000	A.2.2.2.2.1.2.2.2.1.2	0.410437235543018	.	75680001	76200000	#FFDADA	1	0.625
chr1	76200001	76280000	A.2.1.1.2.2.2.2.1.1.2	0.562764456981664	.	76200001	76280000	#FF9191	1	0.75
chr1	76280001	76360000	B.1.1.2.1.2.2.2.1.1.1	0.354019746121298	.	76280001	76360000	#DADAFF	1	0.5
chr1	76360001	76600000	B.1.1.1.1.2.2.2.1	0.385049365303244	.	76360001	76600000	#DADAFF	1	0.5
chr1	76600001	76800000	B.1.1.1.1.2.1.1.1.2	0.392101551480959	.	76600001	76800000	#DADAFF	1	0.5
chr1	76800001	77320000	B.1.2.2.2.2.2.1.1.2	0.228490832157969	.	76800001	77320000	#9191FF	1	0.375
chr1	77320001	77600000	A.2.2.2.1.1.1.1.2	0.451339915373766	.	77320001	77600000	#FFDADA	1	0.625
chr1	77600001	78040000	A.2.1.1.2.2.2.2.2.2.1	0.557122708039492	.	77600001	78040000	#FF9191	1	0.75
chr1	78040001	78200000	A.1.2.2.2.1.1.1.1.2.1.2	0.677009873060649	.	78040001	78200000	#FF4848	1	0.875
chr1	78200001	78600000	A.1.2.1.1.2.2.1.1.2.1	0.799717912552891	.	78200001	78600000	#FF4848	1	0.875
chr1	78600001	79080000	B.1.2.1.1.1.2.2.2.1.1.2	0.303244005641749	.	78600001	79080000	#9191FF	1	0.375
chr1	79080001	79160000	A.1.2.2.1.2.1.2.1.1.2	0.695345557122708	.	79080001	79160000	#FF4848	1	0.875
chr1	79160001	79440000	B.1.1.2.1.2.2.2.1.1.2	0.352609308885755	.	79160001	79440000	#DADAFF	1	0.5
chr1	79440001	79640000	A.2.2.1.2.1.1.2.1	0.468265162200282	.	79440001	79640000	#FFDADA	1	0.625
chr1	79640001	79880000	B.1.2.2.1.1.2.1.2	0.263751763046544	.	79640001	79880000	#9191FF	1	0.375
chr1	79880001	80040000	B.1.2.2.1.1.2.1.1.1	0.26657263751763	.	79880001	80040000	#9191FF	1	0.375
chr1	80040001	80280000	B.1.2.1.1.1.2.2.1.1	0.307475317348378	.	80040001	80280000	#9191FF	1	0.375
chr1	80280001	80640000	B.2.1.1.2.2.2.2.1.2.2	0.152327221438646	.	80280001	80640000	#4848FF	1	0.25
chr1	80640001	81560000	B.2.2.1.1.1.2.1.2	0.0832157968970381	.	80640001	81560000	#0000FF	1	0.125
chr1	81560001	81720000	B.1.1.1.1.2.2.2.2	0.383638928067701	.	81560001	81720000	#DADAFF	1	0.5
chr1	81720001	82240000	B.2.1.1.2.1.1.2.1	0.194640338504937	.	81720001	82240000	#4848FF	1	0.25
chr1	82240001	82440000	A.2.1.2.2.1.1.1	0.521861777150917	.	82240001	82440000	#FF9191	1	0.75
chr1	82440001	83040000	B.1.1.1.1.2.1.1.1.1	0.393511988716502	.	82440001	83040000	#DADAFF	1	0.5
chr1	83040001	83240000	B.1.1.1.1.1.1.1.1	0.403385049365303	.	83040001	83240000	#DADAFF	1	0.5
chr1	83240001	83760000	B.1.1.2.1.2.2.2.2.2.2.1	0.34555712270804	.	83240001	83760000	#DADAFF	1	0.5
chr1	83760001	84360000	B.1.1.2.1.2.2.2.2.2.2.2	0.344146685472496	.	83760001	84360000	#DADAFF	1	0.5
chr1	84360001	84600000	B.1.1.2.2.1.1.2.2.1.1.2	0.338504936530324	.	84360001	84600000	#DADAFF	1	0.5
chr1	84600001	84880000	A.2.2.2.2.1.2.2.1	0.413258110014104	.	84600001	84880000	#FFDADA	1	0.625
chr1	84880001	85120000	A.1.2.2.1.2.1.2.1.1.1	0.696755994358251	.	84880001	85120000	#FF4848	1	0.875
chr1	85120001	85400000	A.1.2.1.2.2.1.1.1.2	0.748942172073343	.	85120001	85400000	#FF4848	1	0.875
chr1	85400001	85760000	A.1.2.1.2.2.1.1.2.2	0.746121297602257	.	85400001	85760000	#FF4848	1	0.875
chr1	85760001	85960000	B.1.2.1.1.1.2.2.2.1.1.1	0.304654442877292	.	85760001	85960000	#9191FF	1	0.375
chr1	85960001	86080000	B.1.1.2.2.1.1.2.2.2.2	0.334273624823695	.	85960001	86080000	#DADAFF	1	0.5
chr1	86080001	86160000	B.1.1.2.2.1.1.2.2.1.1.1	0.339915373765867	.	86080001	86160000	#DADAFF	1	0.5
chr1	86160001	86440000	B.2.1.1.2.2.2.2.2.2.2	0.146685472496474	.	86160001	86440000	#4848FF	1	0.25
chr1	86440001	86840000	B.1.2.2.1.1.2.2.1.1.1	0.262341325811001	.	86440001	86840000	#9191FF	1	0.375
chr1	86840001	87160000	B.1.2.1.1.1.2.2.2.2	0.300423131170663	.	86840001	87160000	#9191FF	1	0.375
chr1	87160001	87560000	A.1.2.2.2.1.1.1.1.2.2	0.675599435825106	.	87160001	87560000	#FF4848	1	0.875
chr1	87560001	87760000	A.2.1.1.2.1.1.1.2.1	0.606488011283498	.	87560001	87760000	#FF9191	1	0.75
chr1	87760001	88120000	B.1.2.1.2.2.1.2.2.1.1	0.283497884344147	.	87760001	88120000	#9191FF	1	0.375
chr1	88120001	88240000	B.1.2.2.2.2.2.1.1.1	0.229901269393512	.	88120001	88240000	#9191FF	1	0.375
chr1	88240001	88440000	B.1.1.2.1.2.2.2.2.2.1	0.346967559943583	.	88240001	88440000	#DADAFF	1	0.5
chr1	88440001	89120000	B.2.2.1.1.1.2.2.2.2	0.078984485190409	.	88440001	89120000	#0000FF	1	0.125
chr1	89120001	89360000	A.1.2.2.2.1.1.1.1.2.1.1	0.678420310296192	.	89120001	89360000	#FF4848	1	0.875
chr1	89360001	89920000	A.1.1.1.2.1.1.1.1	0.991537376586742	.	89360001	89920000	#FF0000	1	1
chr1	89920001	90080000	A.1.1.2.2.2.2.1.2.2.2	0.843441466854725	.	89920001	90080000	#FF0000	1	1
chr1	90080001	90240000	A.1.2.1.1.1.1.2	0.829337094499295	.	90080001	90240000	#FF4848	1	0.875
chr1	90240001	90480000	A.1.2.1.1.2.2.1.1.1	0.801128349788434	.	90240001	90480000	#FF4848	1	0.875
chr1	90480001	91000000	B.1.2.2.1.1.1.2.1	0.27080394922426	.	90480001	91000000	#9191FF	1	0.375
chr1	91000001	91360000	B.1.2.1.1.1.1.1.2	0.315937940761636	.	91000001	91360000	#9191FF	1	0.375
chr1	91360001	91560000	A.2.1.2.2.1.2.1.2.1	0.517630465444288	.	91360001	91560000	#FF9191	1	0.75
chr1	91560001	91680000	B.1.2.1.2.2.1.2.1	0.28490832157969	.	91560001	91680000	#9191FF	1	0.375
chr1	91680001	91960000	B.1.2.2.2.2.2.2	0.22425952045134	.	91680001	91960000	#9191FF	1	0.375
chr1	91960001	92160000	A.2.2.1.1.1.1.1.1.1	0.496473906911142	.	91960001	92160000	#FFDADA	1	0.625
chr1	92160001	92440000	A.2.2.1.2.1.1.1.1	0.472496473906911	.	92160001	92440000	#FFDADA	1	0.625
chr1	92440001	92760000	A.1.2.2.2.1.2.1.2.2	0.662905500705219	.	92440001	92760000	#FF4848	1	0.875
chr1	92760001	93280000	A.1.2.2.2.1.2.1.2.1	0.664315937940762	.	92760001	93280000	#FF4848	1	0.875
chr1	93280001	93480000	A.1.2.2.1.2.1.2.1.2	0.693935119887165	.	93280001	93480000	#FF4848	1	0.875
chr1	93480001	93720000	A.1.1.2.2.2.2.1.1.1	0.851904090267983	.	93480001	93720000	#FF0000	1	1
chr1	93720001	94080000	A.1.1.2.2.2.2.1.2.1.2.2	0.846262341325811	.	93720001	94080000	#FF0000	1	1
chr1	94080001	94360000	A.1.1.1.2.2.1.2.2.1.2	0.961918194640338	.	94080001	94360000	#FF0000	1	1
chr1	94360001	94960000	A.1.2.2.1.2.2.1.2.2	0.684062059238364	.	94360001	94960000	#FF4848	1	0.875
chr1	94960001	95280000	A.1.1.2.1.2.1.2.1.2	0.913963328631876	.	94960001	95280000	#FF0000	1	1
chr1	95280001	95560000	B.1.1.1.1.2.1.1.2	0.390691114245416	.	95280001	95560000	#DADAFF	1	0.5
chr1	95560001	95720000	B.1.2.2.2.2.2.1.2.2	0.225669957686883	.	95560001	95720000	#9191FF	1	0.375
chr1	95720001	96080000	B.2.2.1.2.1.2.2.1	0.0606488011283498	.	95720001	96080000	#0000FF	1	0.125
chr1	96080001	96320000	B.2.2.1.2.1.2.1.2.1.1	0.0648801128349788	.	96080001	96320000	#0000FF	1	0.125
chr1	96320001	96720000	B.2.2.1.2.1.2.1.2.1.2	0.0634696755994358	.	96320001	96720000	#0000FF	1	0.125
chr1	96720001	96880000	A.2.2.2.2.1.1.1.1.1.1.1	0.427362482369535	.	96720001	96880000	#FFDADA	1	0.625
chr1	96880001	97320000	B.1.1.2.1.2.2.1.2	0.355430183356841	.	96880001	97320000	#DADAFF	1	0.5
chr1	97320001	97960000	B.2.1.2.1.1.2.1.2.1	0.133991537376587	.	97320001	97960000	#4848FF	1	0.25
chr1	97960001	98280000	B.1.1.2.1.2.2.2.1.2.2	0.349788434414669	.	97960001	98280000	#DADAFF	1	0.5
chr1	98280001	98520000	A.2.2.1.1.1.1.1.1.2	0.495063469675599	.	98280001	98520000	#FFDADA	1	0.625
chr1	98520001	98720000	B.2.1.1.2.1.1.2.2.2.2	0.190409026798307	.	98520001	98720000	#4848FF	1	0.25
chr1	98720001	99000000	B.1.2.1.1.1.2.2.1.2	0.306064880112835	.	98720001	99000000	#9191FF	1	0.375
chr1	99000001	99440000	B.2.1.2.1.1.2.1.2.2	0.132581100141044	.	99000001	99440000	#4848FF	1	0.25
chr1	99440001	99600000	B.2.1.1.2.2.2.2.1.1	0.155148095909732	.	99440001	99600000	#4848FF	1	0.25
chr1	99600001	99920000	A.2.2.2.1.1.2.1.2	0.442877291960508	.	99600001	99920000	#FFDADA	1	0.625
chr1	99920001	100200000	B.1.2.2.1.1.2.2.1.2	0.259520451339915	.	99920001	100200000	#9191FF	1	0.375
chr1	100200001	100480000	A.2.1.2.2.1.2.1.2.2	0.516220028208745	.	100200001	100480000	#FF9191	1	0.75
chr1	100480001	100600000	A.1.2.1.2.2.2.1.1	0.741889985895628	.	100480001	100600000	#FF4848	1	0.875
chr1	100600001	100920000	A.2.1.1.2.1.1.1.1.1	0.610719322990127	.	100600001	100920000	#FF9191	1	0.75
chr1	100920001	101080000	A.2.1.2.2.1.2.1.1	0.519040902679831	.	100920001	101080000	#FF9191	1	0.75
chr1	101080001	101360000	A.1.2.2.1.2.2.1.2.1	0.685472496473907	.	101080001	101360000	#FF4848	1	0.875
chr1	101360001	101840000	A.2.2.1.1.1.1.2.1.2	0.49083215796897	.	101360001	101840000	#FFDADA	1	0.625
chr1	101840001	102240000	B.2.1.2.2.2.2.2.1	0.10296191819464	.	101840001	102240000	#4848FF	1	0.25
chr1	102240001	102480000	B.2.1.1.2.1.1.2.2.1	0.193229901269394	.	102240001	102480000	#4848FF	1	0.25
chr1	102480001	102640000	B.2.1.2.2.1.1.1.1.1	0.124118476727786	.	102480001	102640000	#4848FF	1	0.25
chr1	102640001	102920000	B.2.1.2.1.1.2.1.1.2	0.13540197461213	.	102640001	102920000	#4848FF	1	0.25
chr1	102920001	103120000	B.2.1.1.2.2.2.2.1.2.1	0.153737658674189	.	102920001	103120000	#4848FF	1	0.25
chr1	103120001	103560000	B.1.2.2.2.2.1.2.2	0.231311706629055	.	103120001	103560000	#9191FF	1	0.375
chr1	103560001	103800000	B.1.1.1.1.2.2.1.2	0.386459802538787	.	103560001	103800000	#DADAFF	1	0.5
chr1	103880001	103960000	B.1.1.2.2.1.1.2.2.1.2	0.337094499294781	.	103880001	103960000	#DADAFF	1	0.5
chr1	104000001	104080000	B.1.1.2.2.1.1.2.2.1.2	0.337094499294781	.	104000001	104080000	#DADAFF	1	0.5
chr1	104080001	104200000	B.1.2.2.2.2.1.2.1	0.232722143864598	.	104080001	104200000	#9191FF	1	0.375
chr1	104280001	104760000	B.1.2.2.2.2.1.2.1	0.232722143864598	.	104280001	104760000	#9191FF	1	0.375
chr1	104760001	104960000	B.2.1.1.2.1.1.2.2.2.1	0.191819464033851	.	104760001	104960000	#4848FF	1	0.25
chr1	104960001	105160000	B.1.1.1.1.2.2.1.1	0.38787023977433	.	104960001	105160000	#DADAFF	1	0.5
chr1	105160001	105320000	B.1.1.2.1.2.2.2.2.1	0.348377997179126	.	105160001	105320000	#DADAFF	1	0.5
chr1	105320001	106360000	B.2.2.1.2.1.2.2.2	0.0592383638928068	.	105320001	106360000	#0000FF	1	0.125
chr1	106360001	106520000	B.2.1.1.2.1.1.1.2.2	0.19605077574048	.	106360001	106520000	#4848FF	1	0.25
chr1	106520001	107040000	B.2.2.1.2.1.2.1.2.2	0.0620592383638928	.	106520001	107040000	#0000FF	1	0.125
chr1	107040001	107800000	B.2.1.2.2.1.1.1.1.2	0.122708039492243	.	107040001	107800000	#4848FF	1	0.25
chr1	107800001	108120000	B.1.2.1.2.2.1.1.1	0.287729196050776	.	107800001	108120000	#9191FF	1	0.375
chr1	108120001	108320000	A.2.1.1.2.1.1.1.1.2.1	0.609308885754584	.	108120001	108320000	#FF9191	1	0.75
chr1	108320001	108480000	A.1.1.2.2.2.2.1.2.1.1	0.849083215796897	.	108320001	108480000	#FF0000	1	1
chr1	108480001	108760000	A.1.1.1.2.2.1.2.2.1.1	0.963328631875881	.	108480001	108760000	#FF0000	1	1
chr1	108760001	108800000	A.2.1.1.2.1.1.1.1.2.2	0.607898448519041	.	108760001	108800000	#FF9191	1	0.75
chr1	108840001	108920000	A.2.1.1.2.1.1.1.1.2.2	0.607898448519041	.	108840001	108920000	#FF9191	1	0.75
chr1	109000001	109200000	A.2.1.1.2.1.1.1.1.2.2	0.607898448519041	.	109000001	109200000	#FF9191	1	0.75
chr1	109200001	109600000	A.1.1.2.1.1.2.1.2.1	0.933709449929478	.	109200001	109600000	#FF0000	1	1
chr1	109600001	110080000	A.1.1.1.1.2.1.1	0.997179125528914	.	109600001	110080000	#FF0000	1	1
chr1	110080001	110320000	A.1.1.2.1.1.2.1.2.2	0.932299012693935	.	110080001	110320000	#FF0000	1	1
chr1	110320001	110560000	A.1.1.1.2.2.1.1.2.2	0.966149506346968	.	110320001	110560000	#FF0000	1	1
chr1	110560001	111040000	A.1.1.2.1.1.2.1.1	0.935119887165021	.	110560001	111040000	#FF0000	1	1
chr1	111040001	111360000	A.2.1.2.1.2.1.2.2.2.1	0.540197461212976	.	111040001	111360000	#FF9191	1	0.75
chr1	111360001	111520000	A.2.1.2.1.2.1.2.2.2.2	0.538787023977433	.	111360001	111520000	#FF9191	1	0.75
chr1	111520001	111640000	B.1.1.2.2.1.1.2.1	0.34132581100141	.	111520001	111640000	#DADAFF	1	0.5
chr1	111640001	111760000	A.2.1.1.2.2.2.2.1.1.1	0.564174894217207	.	111640001	111760000	#FF9191	1	0.75
chr1	111760001	112000000	A.2.1.2.2.1.2.2.2	0.513399153737659	.	111760001	112000000	#FF9191	1	0.75
chr1	112000001	112320000	A.1.1.2.2.2.2.1.2.2.1	0.844851904090268	.	112000001	112320000	#FF0000	1	1
chr1	112320001	112880000	B.2.2.2.1.2.1.1.2.2	0.0239774330042313	.	112320001	112880000	#0000FF	1	0.125
chr1	112880001	113240000	A.1.2.1.2.2.2.1.2.2.1	0.737658674188999	.	112880001	113240000	#FF4848	1	0.875
chr1	113240001	113640000	A.1.1.2.2.2.2.1.2.1.2.1	0.847672778561354	.	113240001	113640000	#FF0000	1	1
chr1	113640001	113880000	B.1.2.1.1.1.1.1.1.2	0.317348377997179	.	113640001	113880000	#9191FF	1	0.375
chr1	113880001	114280000	B.1.2.1.1.1.1.1.1.1	0.318758815232722	.	113880001	114280000	#9191FF	1	0.375
chr1	114280001	114520000	A.1.2.1.1.2.2.1.1.2.2	0.798307475317348	.	114280001	114520000	#FF4848	1	0.875
chr1	114520001	114840000	A.1.1.2.1.2.1.2.1.1.1	0.916784203102962	.	114520001	114840000	#FF0000	1	1
chr1	114840001	115280000	A.1.2.2.2.1.2.1.1	0.665726375176305	.	114840001	115280000	#FF4848	1	0.875
chr1	115280001	115480000	A.2.2.1.2.1.1.1.2.1	0.471086036671368	.	115280001	115480000	#FFDADA	1	0.625
chr1	115480001	115680000	A.2.2.2.1.1.2.1.1	0.444287729196051	.	115480001	115680000	#FFDADA	1	0.625
chr1	115680001	116160000	A.2.1.2.1.2.2.1.1.2.2	0.533145275035261	.	115680001	116160000	#FF9191	1	0.75
chr1	116160001	116320000	A.2.1.2.1.2.2.1.1.1	0.53737658674189	.	116160001	116320000	#FF9191	1	0.75
chr1	116320001	116640000	A.2.2.1.2.1.1.1.2.2	0.469675599435825	.	116320001	116640000	#FFDADA	1	0.625
chr1	116640001	117080000	A.2.1.1.2.2.2.2.1.2.1	0.561354019746121	.	116640001	117080000	#FF9191	1	0.75
chr1	117080001	117600000	A.1.2.1.2.2.1.1.1.1.2	0.750352609308886	.	117080001	117600000	#FF4848	1	0.875
chr1	117600001	117920000	B.1.2.2.1.1.1.2.2.1	0.269393511988717	.	117600001	117920000	#9191FF	1	0.375
chr1	117920001	118080000	B.1.2.1.2.2.1.1.2	0.286318758815233	.	117920001	118080000	#9191FF	1	0.375
chr1	118080001	118320000	A.1.2.2.2.1.1.2.2	0.667136812411848	.	118080001	118320000	#FF4848	1	0.875
chr1	118320001	118480000	B.1.1.2.1.2.2.1.1	0.356840620592384	.	118320001	118480000	#DADAFF	1	0.5
chr1	118480001	118680000	B.1.2.2.2.2.2.1.2.1	0.227080394922426	.	118480001	118680000	#9191FF	1	0.375
chr1	118680001	119040000	B.2.2.1.1.1.2.2.1	0.0818053596614951	.	118680001	119040000	#0000FF	1	0.125
chr1	119040001	119320000	B.2.1.1.2.2.1.1.1.2.2	0.170662905500705	.	119040001	119320000	#4848FF	1	0.25
chr1	119320001	119560000	A.2.2.1.2.1.2.2	0.461212976022567	.	119320001	119560000	#FFDADA	1	0.625
chr1	119560001	119800000	B.2.1.2.1.1.2.2.1.2	0.129760225669958	.	119560001	119800000	#4848FF	1	0.25
chr1	119800001	120080000	B.2.1.1.2.2.2.1	0.156558533145275	.	119800001	120080000	#4848FF	1	0.25
chr1	120080001	120320000	A.2.2.2.2.1.2.1.2	0.414668547249647	.	120080001	120320000	#FFDADA	1	0.625
chr1	120320001	120560000	A.2.1.2.2.1.2.2.1	0.514809590973202	.	120320001	120560000	#FF9191	1	0.75
chr1	120560001	120720000	A.2.2.1.1.1.1.1.2	0.493653032440056	.	120560001	120720000	#FFDADA	1	0.625
chr1	120800001	120840000	B.1.1.2.2.1.2.2	0.32722143864598	.	120800001	120840000	#DADAFF	1	0.5
chr1	121120001	121360000	B.1.1.2.2.1.2.2	0.32722143864598	.	121120001	121360000	#DADAFF	1	0.5
chr1	121480001	121520000	B.1.1.2.2.1.2.2	0.32722143864598	.	121480001	121520000	#DADAFF	1	0.5
chr1	144000001	144080000	A.2.1.1.2.2.1.2.2.1	0.576868829337094	.	144000001	144080000	#FF9191	1	0.75
chr1	144520001	144600000	A.2.1.1.2.2.1.2.2.1	0.576868829337094	.	144520001	144600000	#FF9191	1	0.75
chr1	144640001	144720000	A.2.1.1.2.2.1.2.2.1	0.576868829337094	.	144640001	144720000	#FF9191	1	0.75
chr1	144800001	145120000	A.2.1.1.2.2.1.2.2.1	0.576868829337094	.	144800001	145120000	#FF9191	1	0.75
chr1	145120001	145320000	A.2.1.2.1.2.2.2.1.1	0.526093088857546	.	145120001	145320000	#FF9191	1	0.75
chr1	145360001	145680000	A.1.1.2.2.2.1.2.1.1.2	0.857545839210155	.	145360001	145680000	#FF0000	1	1
chr1	145680001	145840000	A.2.2.2.2.2.1	0.407616361071932	.	145680001	145840000	#FFDADA	1	0.625
chr1	146320001	146360000	B.1.1.2.1.1.1.1	0.368124118476728	.	146320001	146360000	#DADAFF	1	0.5
chr1	146440001	146760000	B.1.1.2.1.1.1.1	0.368124118476728	.	146440001	146760000	#DADAFF	1	0.5
chr1	146760001	146960000	B.2.1.2.1.1.2.2.2	0.128349788434415	.	146760001	146960000	#4848FF	1	0.25
chr1	146960001	147120000	B.1.2.1.2.2.2.2	0.273624823695346	.	146960001	147120000	#9191FF	1	0.375
chr1	147120001	147440000	B.1.2.2.1.2.2.2	0.245416078984485	.	147120001	147440000	#9191FF	1	0.375
chr1	147680001	147840000	A.2.1.1.2.2.1.2.2.2	0.575458392101551	.	147680001	147840000	#FF9191	1	0.75
chr1	148000001	148040000	A.2.1.1.2.2.1.2.2.2	0.575458392101551	.	148000001	148040000	#FF9191	1	0.75
chr1	148520001	148560000	A.2.1.1.2.2.1.2.2.2	0.575458392101551	.	148520001	148560000	#FF9191	1	0.75
chr1	148840001	148960000	A.2.1.2.1.2.1.2.2.1	0.541607898448519	.	148840001	148960000	#FF9191	1	0.75
chr1	149000001	149360000	A.2.1.2.1.2.1.2.2.1	0.541607898448519	.	149000001	149360000	#FF9191	1	0.75
chr1	149640001	149720000	A.2.1.2.1.2.1.2.2.1	0.541607898448519	.	149640001	149720000	#FF9191	1	0.75
chr1	149720001	150200000	A.1.1.2.2.1.1.2.2.2	0.875881523272214	.	149720001	150200000	#FF0000	1	1
chr1	150200001	150520000	A.1.1.2.2.1.1.1.2.1.2	0.894217207334274	.	150200001	150520000	#FF0000	1	1
chr1	150520001	151000000	A.1.1.1.2.2.2.2.1.1.2	0.952045133991537	.	150520001	151000000	#FF0000	1	1
chr1	151000001	151160000	A.1.2.1.1.1.2.2.1.1.2	0.815232722143865	.	151000001	151160000	#FF4848	1	0.875
chr1	151160001	151400000	A.1.1.2.1.1.1.1.1	0.944992947813822	.	151160001	151400000	#FF0000	1	1
chr1	151400001	151840000	A.1.1.1.2.1.1.2.2.2.1	0.978843441466855	.	151400001	151840000	#FF0000	1	1
chr1	151840001	152000000	A.1.2.1.1.2.1.1.1.2	0.806770098730606	.	151840001	152000000	#FF4848	1	0.875
chr1	152000001	152160000	A.2.2.2.2.1.1.2.1	0.418899858956276	.	152000001	152160000	#FFDADA	1	0.625
chr1	152160001	152480000	B.2.2.1.2.2.2.2.1.1	0.0451339915373766	.	152160001	152480000	#0000FF	1	0.125
chr1	152480001	153280000	B.2.2.2.2.1.2.2	0.00282087447108604	.	152480001	153280000	#0000FF	1	0.125
chr1	153280001	153480000	A.2.1.1.2.2.2.1.1.1.1	0.574047954866008	.	153280001	153480000	#FF9191	1	0.75
chr1	153480001	153960000	A.1.1.1.2.1.1.1.2.1	0.990126939351199	.	153480001	153960000	#FF0000	1	1
chr1	153960001	154160000	A.1.2.2.1.1.1.1.2.2	0.719322990126939	.	153960001	154160000	#FF4848	1	0.875
chr1	154160001	154240000	A.2.1.1.1.1.1.1	0.637517630465444	.	154160001	154240000	#FF9191	1	0.75
chr1	154240001	154520000	A.1.1.2.2.1.1.1.1.2.2	0.89703808180536	.	154240001	154520000	#FF0000	1	1
chr1	154520001	154920000	A.1.1.2.1.1.1.2.2	0.936530324400564	.	154520001	154920000	#FF0000	1	1
chr1	154920001	155160000	A.1.2.1.1.1.2.2.1.1.1	0.816643159379408	.	154920001	155160000	#FF4848	1	0.875
chr1	155160001	155640000	A.1.1.2.2.1.1.1.2.1.1	0.895627644569817	.	155160001	155640000	#FF0000	1	1
chr1	155640001	155880000	A.1.2.1.2.1.2.1.1.2	0.771509167842031	.	155640001	155880000	#FF4848	1	0.875
chr1	155880001	156040000	A.1.2.2.1.1.1.1.2.1	0.720733427362482	.	155880001	156040000	#FF4848	1	0.875
chr1	156040001	156320000	A.1.1.2.2.1.1.1.2.2.1.2	0.891396332863188	.	156040001	156320000	#FF0000	1	1
chr1	156320001	156600000	A.1.1.2.2.1.1.1.2.2.1.1	0.892806770098731	.	156320001	156600000	#FF0000	1	1
chr1	156600001	156920000	A.1.1.2.2.1.1.1.1.2.1	0.898448519040903	.	156600001	156920000	#FF0000	1	1
chr1	156920001	157120000	A.1.2.1.1.1.1.1.2	0.830747531734838	.	156920001	157120000	#FF4848	1	0.875
chr1	157120001	157480000	A.2.1.2.1.2.2.1.2.1.1	0.531734837799718	.	157120001	157480000	#FF9191	1	0.75
chr1	157480001	157920000	A.2.1.1.2.2.1.2.1.1	0.579689703808181	.	157480001	157920000	#FF9191	1	0.75
chr1	157920001	158120000	A.2.1.1.1.1.1.2.2.1	0.633286318758815	.	157920001	158120000	#FF9191	1	0.75
chr1	158120001	158480000	A.1.2.1.2.1.1.1.2.1.1	0.785613540197461	.	158120001	158480000	#FF4848	1	0.875
chr1	158480001	159080000	A.1.2.2.2.2.2.1	0.64033850493653	.	158480001	159080000	#FF4848	1	0.875
chr1	159080001	159760000	A.2.2.1.2.2.2.2	0.454160789844852	.	159080001	159760000	#FFDADA	1	0.625
chr1	159760001	160040000	A.1.1.1.2.2.2.2.2.1	0.947813822284908	.	159760001	160040000	#FF0000	1	1
chr1	160040001	160360000	A.1.1.1.2.2.2.1.1	0.959097320169252	.	160040001	160360000	#FF0000	1	1
chr1	160360001	160640000	A.1.1.1.2.2.2.1.2.2.2	0.954866008462623	.	160360001	160640000	#FF0000	1	1
chr1	160640001	160960000	A.1.1.1.2.2.2.1.2.2.1	0.956276445698166	.	160640001	160960000	#FF0000	1	1
chr1	160960001	161120000	A.1.1.2.2.1.1.1.2.2.2	0.889985895627645	.	160960001	161120000	#FF0000	1	1
chr1	161120001	161440000	A.1.1.1.2.1.1.1.2.2	0.988716502115656	.	161120001	161440000	#FF0000	1	1
chr1	161440001	161720000	A.1.1.2.2.2.2.2.1.2.2.1	0.839210155148096	.	161440001	161720000	#FF0000	1	1
chr1	161720001	162040000	A.1.2.2.2.1.2.2.1.1.2.1.1	0.660084626234133	.	161720001	162040000	#FF4848	1	0.875
chr1	162040001	162560000	A.2.2.2.2.1.1.2.2	0.417489421720733	.	162040001	162560000	#FFDADA	1	0.625
chr1	162560001	162800000	B.2.1.1.2.2.1.1.2.1.1.2.2	0.166431593794076	.	162560001	162800000	#4848FF	1	0.25
chr1	162800001	163320000	B.2.1.1.2.2.1.1.2.2.1.2	0.162200282087447	.	162800001	163320000	#4848FF	1	0.25
chr1	163320001	163480000	B.2.1.2.2.2.1.1	0.111424541607898	.	163320001	163480000	#4848FF	1	0.25
chr1	163480001	163920000	B.1.2.1.2.2.2.1.1.1	0.279266572637518	.	163480001	163920000	#9191FF	1	0.375
chr1	163920001	164600000	B.2.2.1.2.1.2.1.1	0.0662905500705219	.	163920001	164600000	#0000FF	1	0.125
chr1	164600001	164760000	A.2.1.2.2.2.1.1.2	0.510578279266573	.	164600001	164760000	#FF9191	1	0.75
chr1	164760001	165080000	B.2.2.1.2.2.2.2.2.2.2	0.0380818053596615	.	164760001	165080000	#0000FF	1	0.125
chr1	165080001	165320000	B.2.2.1.2.2.1.2.1	0.0535966149506347	.	165080001	165320000	#0000FF	1	0.125
chr1	165320001	165560000	B.1.1.1.1.1.2.2.1	0.396332863187588	.	165320001	165560000	#DADAFF	1	0.5
chr1	165560001	165880000	A.2.1.1.2.2.2.1.1.2.1.1	0.571227080394922	.	165560001	165880000	#FF9191	1	0.75
chr1	165880001	166160000	B.2.2.2.1.1.1.1	0.0366713681241185	.	165880001	166160000	#0000FF	1	0.125
chr1	166160001	166400000	B.2.2.1.2.2.1.2.2.1.1	0.0521861777150917	.	166160001	166400000	#0000FF	1	0.125
chr1	166400001	166800000	B.2.2.1.2.2.2.2.2.1.1	0.0423131170662905	.	166400001	166800000	#0000FF	1	0.125
chr1	166800001	167040000	B.1.1.2.2.1.2.1.1.1	0.332863187588152	.	166800001	167040000	#DADAFF	1	0.5
chr1	167040001	167200000	B.1.1.1.2.2.2.2.2.2	0.369534555712271	.	167040001	167200000	#DADAFF	1	0.5
chr1	167200001	167520000	B.1.1.1.1.1.2.1	0.397743300423131	.	167200001	167520000	#DADAFF	1	0.5
chr1	167520001	167680000	A.1.1.2.2.2.2.2.1.1	0.842031029619182	.	167520001	167680000	#FF0000	1	1
chr1	167680001	167880000	A.2.1.1.2.2.2.1.1.2.2.2	0.566995768688293	.	167680001	167880000	#FF9191	1	0.75
chr1	167880001	168240000	A.2.1.1.2.2.2.1.1.1.2	0.572637517630465	.	167880001	168240000	#FF9191	1	0.75
chr1	168240001	168560000	A.2.2.1.2.1.2.1.2	0.46262341325811	.	168240001	168560000	#FFDADA	1	0.625
chr1	168560001	168960000	B.2.1.1.2.1.2.1.1	0.188998589562764	.	168560001	168960000	#4848FF	1	0.25
chr1	168960001	169120000	A.2.2.2.1.1.1.2.1.2	0.44851904090268	.	168960001	169120000	#FFDADA	1	0.625
chr1	169120001	169360000	B.1.2.1.1.1.1.2.2.2.1	0.311706629055007	.	169120001	169360000	#9191FF	1	0.375
chr1	169360001	169520000	B.1.2.1.2.2.2.1.1.2.1	0.277856135401975	.	169360001	169520000	#9191FF	1	0.375
chr1	169520001	169880000	B.1.2.2.1.2.2.1.2.2.2.2	0.246826516220028	.	169520001	169880000	#9191FF	1	0.375
chr1	169880001	170440000	B.2.2.1.1.1.1.2.1.2.2	0.0888575458392102	.	169880001	170440000	#0000FF	1	0.125
chr1	170440001	170960000	B.2.1.1.2.2.1.1.1.2.1	0.172073342736248	.	170440001	170960000	#4848FF	1	0.25
chr1	170960001	171440000	B.1.2.2.1.2.2.1.1.1	0.253878702397743	.	170960001	171440000	#9191FF	1	0.375
chr1	171440001	171720000	A.1.2.2.2.1.2.2.1.1.2.2	0.657263751763047	.	171440001	171720000	#FF4848	1	0.875
chr1	171720001	171960000	A.2.1.2.2.2.2.1.2.1	0.503526093088858	.	171720001	171960000	#FF9191	1	0.75
chr1	171960001	172400000	A.2.1.1.2.1.1.2.1.2.2	0.59802538787024	.	171960001	172400000	#FF9191	1	0.75
chr1	172400001	172720000	A.1.1.2.2.2.2.2.2.2.1	0.834978843441467	.	172400001	172720000	#FF0000	1	1
chr1	172720001	173200000	A.1.1.2.1.2.1.1.1	0.922425952045134	.	172720001	173200000	#FF0000	1	1
chr1	173200001	173400000	A.1.2.2.2.1.2.2.1.2.1.1	0.655853314527504	.	173200001	173400000	#FF4848	1	0.875
chr1	173400001	173840000	A.1.2.1.1.2.1.2.1	0.80394922425952	.	173400001	173840000	#FF4848	1	0.875
chr1	173840001	174200000	A.1.1.2.2.2.2.2.2.1	0.83638928067701	.	173840001	174200000	#FF0000	1	1
chr1	174200001	174720000	B.1.1.1.2.1.2.2.1	0.379407616361072	.	174200001	174720000	#DADAFF	1	0.5
chr1	174720001	175000000	A.1.2.2.2.1.2.2.1.1.2.1.2	0.65867418899859	.	174720001	175000000	#FF4848	1	0.875
chr1	175000001	175280000	A.2.1.1.2.2.1.1.2.1	0.582510578279267	.	175000001	175280000	#FF9191	1	0.75
chr1	175280001	175880000	A.2.1.1.2.2.1.1.1.1.1	0.586741889985896	.	175280001	175880000	#FF9191	1	0.75
chr1	175880001	176200000	A.2.1.2.2.2.2.2.1.2	0.499294781382228	.	175880001	176200000	#FF9191	1	0.75
chr1	176200001	176880000	B.2.2.1.2.2.1.2.2.1.2	0.0507757404795487	.	176200001	176880000	#0000FF	1	0.125
chr1	176880001	177280000	B.2.2.2.1.1.2.2.2	0.0310296191819464	.	176880001	177280000	#0000FF	1	0.125
chr1	177280001	178000000	B.2.2.2.1.1.2.1	0.0338504936530324	.	177280001	178000000	#0000FF	1	0.125
chr1	178000001	178160000	A.1.2.1.1.2.1.1.1.1	0.808180535966149	.	178000001	178160000	#FF4848	1	0.875
chr1	178160001	178240000	A.2.1.2.2.2.2.2.2	0.497884344146685	.	178160001	178240000	#FF9191	1	0.75
chr1	178240001	178480000	B.1.1.1.2.2.2.2.2.1	0.370944992947814	.	178240001	178480000	#DADAFF	1	0.5
chr1	178480001	179000000	B.1.2.2.1.2.2.1.1.2	0.2524682651622	.	178480001	179000000	#9191FF	1	0.375
chr1	179000001	179200000	A.1.2.2.1.2.1.1.1.2.2.1	0.702397743300423	.	179000001	179200000	#FF4848	1	0.875
chr1	179200001	179360000	A.2.2.1.1.1.2.1.2.1	0.486600846262341	.	179200001	179360000	#FFDADA	1	0.625
chr1	179360001	179640000	B.2.1.1.2.2.1.1.2.1.2	0.165021156558533	.	179360001	179640000	#4848FF	1	0.25
chr1	179640001	179800000	B.1.1.1.2.2.2.1	0.3737658674189	.	179640001	179800000	#DADAFF	1	0.5
chr1	179800001	180160000	A.1.1.2.1.2.1.1.2.1	0.921015514809591	.	179800001	180160000	#FF0000	1	1
chr1	180160001	180480000	A.2.1.2.2.2.2.1.2.2	0.502115655853315	.	180160001	180480000	#FF9191	1	0.75
chr1	180480001	180840000	A.2.1.1.2.1.1.2.2.1	0.596614950634697	.	180480001	180840000	#FF9191	1	0.75
chr1	180840001	181160000	A.1.1.1.2.2.1.1.1.1.1	0.973201692524683	.	180840001	181160000	#FF0000	1	1
chr1	181160001	181400000	A.2.2.1.2.2.2.1.2	0.455571227080395	.	181160001	181400000	#FFDADA	1	0.625
chr1	181400001	181640000	A.2.1.2.1.2.2.1.1.2.1.1	0.535966149506347	.	181400001	181640000	#FF9191	1	0.75
chr1	181640001	182040000	B.1.1.1.1.1.1.1.2	0.40197461212976	.	181640001	182040000	#DADAFF	1	0.5
chr1	182040001	182400000	A.1.2.1.2.1.1.1.2.2.2.1	0.779971791255289	.	182040001	182400000	#FF4848	1	0.875
chr1	182400001	182560000	A.1.2.2.1.1.2.1.2.2.1	0.713681241184767	.	182400001	182560000	#FF4848	1	0.875
chr1	182560001	182800000	A.1.1.2.1.2.2.2.2	0.901269393511989	.	182560001	182800000	#FF0000	1	1
chr1	182800001	183240000	A.1.1.2.1.2.2.1.1.1	0.909732016925247	.	182800001	183240000	#FF0000	1	1
chr1	183240001	183600000	A.1.1.2.1.2.2.1.1.2	0.908321579689704	.	183240001	183600000	#FF0000	1	1
chr1	183600001	183920000	A.1.1.2.1.2.2.2.1	0.902679830747532	.	183600001	183920000	#FF0000	1	1
chr1	183920001	184200000	A.1.2.1.2.1.1.1.2.2.1	0.781382228490832	.	183920001	184200000	#FF4848	1	0.875
chr1	184200001	184680000	A.1.1.2.2.2.1.1.1.1	0.866008462623413	.	184200001	184680000	#FF0000	1	1
chr1	184680001	184960000	A.1.1.2.1.2.2.1.2.1.2	0.905500705218618	.	184680001	184960000	#FF0000	1	1
chr1	184960001	185160000	A.1.2.2.1.1.2.2.2.1	0.709449929478138	.	184960001	185160000	#FF4848	1	0.875
chr1	185160001	185680000	A.1.1.2.2.2.2.2.2.2.2	0.833568406205924	.	185160001	185680000	#FF0000	1	1
chr1	185680001	186000000	B.1.1.1.2.1.2.2.2.1	0.377997179125529	.	185680001	186000000	#DADAFF	1	0.5
chr1	186000001	186280000	A.2.1.2.2.2.2.1.1	0.504936530324401	.	186000001	186280000	#FF9191	1	0.75
chr1	186280001	186360000	A.2.1.1.2.1.1.2.2.2	0.595204513399154	.	186280001	186360000	#FF9191	1	0.75
chr1	186360001	186720000	A.1.2.2.2.1.2.2.2.2	0.650211565585331	.	186360001	186720000	#FF4848	1	0.875
chr1	186720001	186960000	A.1.2.2.1.2.1.1.1.1.2	0.705218617771509	.	186720001	186960000	#FF4848	1	0.875
chr1	186960001	187200000	B.1.2.1.2.1.1.2.1	0.291960507757405	.	186960001	187200000	#9191FF	1	0.375
chr1	187200001	187480000	B.2.1.2.1.1.1.1.1.2	0.143864598025388	.	187200001	187480000	#4848FF	1	0.25
chr1	187480001	187680000	B.1.2.2.1.2.1	0.255289139633286	.	187480001	187680000	#9191FF	1	0.375
chr1	187680001	187840000	B.2.1.1.2.1.2.2.2.2.1.1	0.180535966149506	.	187680001	187840000	#4848FF	1	0.25
chr1	187840001	188440000	B.2.1.2.2.2.2.1.2.1.1	0.107193229901269	.	187840001	188440000	#4848FF	1	0.25
chr1	188440001	188760000	B.2.1.2.2.2.2.1.1	0.108603667136812	.	188440001	188760000	#4848FF	1	0.25
chr1	188760001	189040000	B.1.2.1.2.1.1.2.2	0.290550070521862	.	188760001	189040000	#9191FF	1	0.375
chr1	189040001	189160000	B.1.1.2.1.2.1.2	0.358251057827927	.	189040001	189160000	#DADAFF	1	0.5
chr1	189160001	189680000	B.2.1.2.1.1.1.1.2.1	0.142454160789845	.	189160001	189680000	#4848FF	1	0.25
chr1	189680001	189840000	B.2.1.1.2.2.1.2.1	0.159379407616361	.	189680001	189840000	#4848FF	1	0.25
chr1	189840001	190440000	B.2.1.2.2.2.2.1.2.2	0.104372355430183	.	189840001	190440000	#4848FF	1	0.25
chr1	190440001	190680000	B.2.1.1.2.1.2.2.2.2.2.1	0.17771509167842	.	190440001	190680000	#4848FF	1	0.25
chr1	190680001	190920000	B.2.1.2.1.1.1.1.2.2	0.141043723554302	.	190680001	190920000	#4848FF	1	0.25
chr1	190920001	191120000	B.2.1.1.2.1.2.2.1	0.183356840620592	.	190920001	191120000	#4848FF	1	0.25
chr1	191120001	191240000	B.1.1.2.1.2.1.1	0.35966149506347	.	191120001	191240000	#DADAFF	1	0.5
chr1	191240001	191440000	B.1.2.2.2.1.1.2.1	0.241184767277856	.	191240001	191440000	#9191FF	1	0.375
chr1	191440001	191840000	B.1.2.2.2.1.1.2.2	0.239774330042313	.	191440001	191840000	#9191FF	1	0.375
chr1	191840001	192080000	B.1.2.2.2.1.1.1.2	0.242595204513399	.	191840001	192080000	#9191FF	1	0.375
chr1	192080001	192240000	B.1.2.1.2.1.1.1.2	0.293370944992948	.	192080001	192240000	#9191FF	1	0.375
chr1	192240001	192440000	B.1.2.2.2.1.1.1.1	0.244005641748942	.	192240001	192440000	#9191FF	1	0.375
chr1	192440001	192600000	A.1.1.2.1.2.1.2.2.2	0.91114245416079	.	192440001	192600000	#FF0000	1	1
chr1	192600001	192760000	A.2.2.2.1.1.1.2.2.2	0.445698166431594	.	192600001	192760000	#FFDADA	1	0.625
chr1	192760001	193120000	A.1.2.1.2.2.1.2.1	0.744710860366714	.	192760001	193120000	#FF4848	1	0.875
chr1	193120001	193360000	A.2.1.1.2.1.1.2.1.2.1.1	0.600846262341326	.	193120001	193360000	#FF9191	1	0.75
chr1	193360001	193600000	A.2.2.2.2.1.1.1.1.2	0.421720733427362	.	193360001	193600000	#FFDADA	1	0.625
chr1	193600001	194080000	B.2.1.1.2.1.2.1.2.1.1	0.187588152327221	.	193600001	194080000	#4848FF	1	0.25
chr1	194080001	194280000	B.1.2.1.1.1.1.2.1	0.314527503526093	.	194080001	194280000	#9191FF	1	0.375
chr1	194280001	194520000	B.2.1.1.2.1.2.2.2.2.2.2	0.176304654442877	.	194280001	194520000	#4848FF	1	0.25
chr1	194520001	194920000	B.2.1.2.2.2.2.1.2.1.2	0.105782792665726	.	194520001	194920000	#4848FF	1	0.25
chr1	194920001	195320000	B.2.1.1.2.2.1.2.2	0.157968970380818	.	194920001	195320000	#4848FF	1	0.25
chr1	195320001	195880000	B.2.1.1.2.1.2.2.2.2.1.2	0.179125528913963	.	195320001	195880000	#4848FF	1	0.25
chr1	195880001	196080000	B.2.1.1.2.1.2.2.2.1	0.181946403385049	.	195880001	196080000	#4848FF	1	0.25
chr1	196080001	196440000	B.2.1.1.2.1.2.1.2.1.2	0.186177715091678	.	196080001	196440000	#4848FF	1	0.25
chr1	196440001	196720000	B.1.2.1.2.1.1.1.1	0.294781382228491	.	196440001	196720000	#9191FF	1	0.375
chr1	196720001	197080000	B.2.1.2.2.2.2.2.2	0.101551480959097	.	196720001	197080000	#4848FF	1	0.25
chr1	197080001	197480000	B.1.2.2.2.1.2.1	0.23836389280677	.	197080001	197480000	#9191FF	1	0.375
chr1	197480001	197880000	A.2.1.1.2.1.2.1.1.2	0.590973201692525	.	197480001	197880000	#FF9191	1	0.75
chr1	197880001	198240000	A.2.1.1.2.2.2.1.2	0.56558533145275	.	197880001	198240000	#FF9191	1	0.75
chr1	198240001	198440000	A.2.2.2.2.1.1.1.1.1.2.2	0.423131170662906	.	198240001	198440000	#FFDADA	1	0.625
chr1	198440001	198680000	A.1.2.1.2.2.1.2.2	0.743300423131171	.	198440001	198680000	#FF4848	1	0.875
chr1	198680001	199040000	A.2.1.2.2.2.1.2.1.2	0.507757404795487	.	198680001	199040000	#FF9191	1	0.75
chr1	199040001	199240000	A.2.2.2.2.1.1.1.1.1.1.2	0.425952045133992	.	199040001	199240000	#FFDADA	1	0.625
chr1	199240001	199600000	B.1.1.1.2.1.2.2.2.2	0.376586741889986	.	199240001	199600000	#DADAFF	1	0.5
chr1	199600001	200080000	A.1.2.2.1.2.2.2.2	0.681241184767278	.	199600001	200080000	#FF4848	1	0.875
chr1	200080001	200520000	A.1.1.1.2.2.1.2.1	0.964739069111425	.	200080001	200520000	#FF0000	1	1
chr1	200520001	200840000	A.1.1.2.1.2.2.1.2.2	0.904090267983075	.	200520001	200840000	#FF0000	1	1
chr1	200840001	201160000	A.1.1.1.2.1.1.2.1.2.2	0.984485190409027	.	200840001	201160000	#FF0000	1	1
chr1	201160001	201400000	A.1.2.1.2.1.1.2.1.2	0.77574047954866	.	201160001	201400000	#FF4848	1	0.875
chr1	201400001	201800000	A.1.1.1.2.1.1.2.1.2.1	0.98589562764457	.	201400001	201800000	#FF0000	1	1
chr1	201800001	201960000	A.1.1.2.2.2.1.2.1.2.1	0.856135401974612	.	201800001	201960000	#FF0000	1	1
chr1	201960001	202120000	A.1.2.1.2.1.1.2.1.1	0.777150916784203	.	201960001	202120000	#FF4848	1	0.875
chr1	202120001	202320000	A.1.2.1.2.1.1.1.2.1.2.2	0.782792665726375	.	202120001	202320000	#FF4848	1	0.875
chr1	202320001	202720000	A.1.1.1.2.2.2.2.2.2	0.946403385049365	.	202320001	202720000	#FF0000	1	1
chr1	202720001	203000000	A.1.1.2.1.1.2.2.1.1.1	0.930888575458392	.	202720001	203000000	#FF0000	1	1
chr1	203000001	203240000	A.1.1.1.2.2.2.1.2.1	0.957686882933709	.	203000001	203240000	#FF0000	1	1
chr1	203240001	203480000	A.1.1.2.2.1.1.1.1.1	0.899858956276446	.	203240001	203480000	#FF0000	1	1
chr1	203480001	203800000	A.1.1.2.1.1.2.2.2.2	0.923836389280677	.	203480001	203800000	#FF0000	1	1
chr1	203800001	204120000	A.2.1.1.2.2.1.2.1.2	0.578279266572638	.	203800001	204120000	#FF9191	1	0.75
chr1	204120001	204480000	A.1.1.2.2.2.1.2.2	0.853314527503526	.	204120001	204480000	#FF0000	1	1
chr1	204480001	204880000	B.1.1.2.2.2.1.1	0.325811001410437	.	204480001	204880000	#DADAFF	1	0.5
chr1	204880001	205240000	A.2.2.2.2.2.2.2	0.404795486600846	.	204880001	205240000	#FFDADA	1	0.625
chr1	205240001	205480000	A.1.2.1.2.1.1.2.2	0.774330042313117	.	205240001	205480000	#FF4848	1	0.875
chr1	205480001	205720000	A.1.1.2.2.2.1.2.1.1.1.1	0.860366713681241	.	205480001	205720000	#FF0000	1	1
chr1	205720001	205920000	A.1.1.2.2.2.1.2.1.2.2	0.854724964739069	.	205720001	205920000	#FF0000	1	1
chr1	205920001	205960000	A.1.2.1.2.1.2.2.1.1.2	0.760225669957687	.	205920001	205960000	#FF4848	1	0.875
chr1	206080001	206120000	A.1.2.1.2.1.2.2.1.1.2	0.760225669957687	.	206080001	206120000	#FF4848	1	0.875
chr1	206160001	206360000	A.1.2.1.2.1.2.2.1.1.2	0.760225669957687	.	206160001	206360000	#FF4848	1	0.875
chr1	206480001	207200000	A.1.1.1.2.1.1.2.1.1	0.987306064880113	.	206480001	207200000	#FF0000	1	1
chr1	207200001	207760000	A.1.1.1.2.2.1.2.2.2	0.960507757404795	.	207200001	207760000	#FF0000	1	1
chr1	207760001	208000000	A.1.2.2.1.2.2.1.1.2	0.68688293370945	.	207760001	208000000	#FF4848	1	0.875
chr1	208000001	208160000	A.1.2.1.1.2.1.1.2	0.805359661495063	.	208000001	208160000	#FF4848	1	0.875
chr1	208160001	208440000	A.2.2.1.2.1.2.1.1.1	0.465444287729196	.	208160001	208440000	#FFDADA	1	0.625
chr1	208440001	208800000	B.2.2.2.2.1.1.1	0.0126939351198872	.	208440001	208800000	#0000FF	1	0.125
chr1	208800001	209000000	B.2.1.1.2.2.1.1.1.1.2	0.173483779971791	.	208800001	209000000	#4848FF	1	0.25
chr1	209000001	209120000	B.2.2.1.1.1.1.1.2.2.2.1	0.0944992947813822	.	209000001	209120000	#0000FF	1	0.125
chr1	209120001	209440000	B.2.1.1.2.2.1.1.1.1.1	0.174894217207334	.	209120001	209440000	#4848FF	1	0.25
chr1	209440001	209760000	B.2.2.1.1.1.1.1.2.2.1	0.0959097320169253	.	209440001	209760000	#0000FF	1	0.125
chr1	209760001	210000000	A.1.2.2.1.2.1.1.1.2.1	0.703808180535966	.	209760001	210000000	#FF4848	1	0.875
chr1	210000001	210240000	B.2.1.2.2.2.1.2	0.110014104372355	.	210000001	210240000	#4848FF	1	0.25
chr1	210240001	210560000	B.2.2.1.2.2.1.2.2.2	0.0493653032440056	.	210240001	210560000	#0000FF	1	0.125
chr1	210560001	210760000	B.2.2.1.2.2.1.1.2.2	0.0550070521861777	.	210560001	210760000	#0000FF	1	0.125
chr1	210760001	211400000	B.2.2.2.2.1.2.1.1	0.00705218617771509	.	210760001	211400000	#0000FF	1	0.125
chr1	211400001	211680000	B.1.2.2.1.2.2.1.2.2.2.1	0.248236953455571	.	211400001	211680000	#9191FF	1	0.375
chr1	211680001	211840000	A.1.2.2.1.2.1.1.1.2.2.2	0.70098730606488	.	211680001	211840000	#FF4848	1	0.875
chr1	211840001	212200000	A.2.1.1.2.2.2.1.1.2.1.2	0.569816643159379	.	211840001	212200000	#FF9191	1	0.75
chr1	212200001	212480000	A.1.1.2.1.2.1.1.2.2.1	0.919605077574048	.	212200001	212480000	#FF0000	1	1
chr1	212480001	212640000	A.1.2.1.1.2.1.2.2	0.802538787023977	.	212480001	212640000	#FF4848	1	0.875
chr1	212640001	212800000	A.1.1.1.2.2.1.1.1.1.2	0.97179125528914	.	212640001	212800000	#FF0000	1	1
chr1	212800001	212960000	A.1.1.2.2.2.2.2.1.2.1	0.840620592383639	.	212800001	212960000	#FF0000	1	1
chr1	212960001	213240000	A.1.2.2.1.2.1.1.1.1.1	0.706629055007052	.	212960001	213240000	#FF4848	1	0.875
chr1	213240001	213560000	B.1.1.2.2.1.2.1.1.2.2	0.330042313117066	.	213240001	213560000	#DADAFF	1	0.5
chr1	213560001	213800000	B.2.2.1.2.2.2.2.2.2.1	0.0394922425952045	.	213560001	213800000	#0000FF	1	0.125
chr1	213800001	214120000	B.2.2.2.1.1.2.2.1	0.0324400564174894	.	213800001	214120000	#0000FF	1	0.125
chr1	214120001	214360000	B.2.2.1.1.1.1.1.2.2.2.2	0.0930888575458392	.	214120001	214360000	#0000FF	1	0.125
chr1	214360001	214520000	B.1.1.2.1.1.2.2.2	0.361071932299013	.	214360001	214520000	#DADAFF	1	0.5
chr1	214520001	214800000	A.2.2.1.2.1.2.1.1.2	0.464033850493653	.	214520001	214800000	#FFDADA	1	0.625
chr1	214800001	215000000	B.2.2.1.1.1.1.1.2.1.1	0.0987306064880113	.	214800001	215000000	#0000FF	1	0.125
chr1	215000001	215320000	B.2.1.1.2.1.2.1.2.2	0.184767277856135	.	215000001	215320000	#4848FF	1	0.25
chr1	215320001	215760000	B.2.2.1.1.1.1.2.1.2.1	0.0902679830747532	.	215320001	215760000	#0000FF	1	0.125
chr1	215760001	216120000	B.1.2.2.2.1.2.2.2	0.235543018335684	.	215760001	216120000	#9191FF	1	0.375
chr1	216120001	216400000	B.1.2.2.1.2.2.1.2.1	0.251057827926657	.	216120001	216400000	#9191FF	1	0.375
chr1	216400001	216760000	B.2.1.2.1.1.1.1.1.1	0.145275035260931	.	216400001	216760000	#4848FF	1	0.25
chr1	216760001	216920000	B.1.1.1.2.2.1	0.375176304654443	.	216760001	216920000	#DADAFF	1	0.5
chr1	216920001	217120000	B.2.1.2.1.1.1.2.2	0.138222849083216	.	216920001	217120000	#4848FF	1	0.25
chr1	217120001	217320000	B.1.2.2.2.1.2.2.1	0.236953455571227	.	217120001	217320000	#9191FF	1	0.375
chr1	217320001	217640000	B.2.1.1.2.2.1.1.2.2.2	0.160789844851904	.	217320001	217640000	#4848FF	1	0.25
chr1	217640001	217880000	B.1.2.1.2.2.2.1.1.2.2	0.276445698166432	.	217640001	217880000	#9191FF	1	0.375
chr1	217880001	218440000	B.2.2.1.1.1.1.2.1.1	0.0916784203102962	.	217880001	218440000	#0000FF	1	0.125
chr1	218440001	218720000	A.1.2.2.1.2.2.1.1.1	0.688293370944993	.	218440001	218720000	#FF4848	1	0.875
chr1	218720001	219080000	A.2.2.1.1.1.2.2.2	0.480959097320169	.	218720001	219080000	#FFDADA	1	0.625
chr1	219080001	219400000	A.2.2.2.2.1.1.1.1.1.2.1	0.424541607898449	.	219080001	219400000	#FFDADA	1	0.625
chr1	219400001	219600000	B.1.2.1.1.1.1.2.2.1	0.31311706629055	.	219400001	219600000	#9191FF	1	0.375
chr1	219600001	220000000	A.2.1.2.2.2.1.2.1.1	0.50916784203103	.	219600001	220000000	#FF9191	1	0.75
chr1	220000001	220360000	A.2.1.1.2.1.1.2.1.1.1	0.603667136812412	.	220000001	220360000	#FF9191	1	0.75
chr1	220360001	220960000	A.2.2.2.2.1.1.1.2	0.420310296191819	.	220360001	220960000	#FFDADA	1	0.625
chr1	220960001	221400000	A.1.1.1.1.2.2.2	0.992947813822285	.	220960001	221400000	#FF0000	1	1
chr1	221400001	221640000	A.1.2.2.2.1.2.2.2.1	0.651622002820874	.	221400001	221640000	#FF4848	1	0.875
chr1	221640001	221880000	A.2.1.1.2.1.2.1.2	0.589562764456982	.	221640001	221880000	#FF9191	1	0.75
chr1	221880001	222240000	A.1.1.2.2.2.1.1.1.2	0.86459802538787	.	221880001	222240000	#FF0000	1	1
chr1	222240001	222640000	A.2.2.1.1.1.2.2.1	0.482369534555712	.	222240001	222640000	#FFDADA	1	0.625
chr1	222640001	222880000	A.1.2.2.1.1.2.2.2.2	0.708039492242595	.	222640001	222880000	#FF4848	1	0.875
chr1	222880001	223280000	A.2.1.2.1.2.1.1.2	0.544428772919605	.	222880001	223280000	#FF9191	1	0.75
chr1	223280001	223680000	A.2.1.2.1.2.2.1.2.2.1	0.528913963328632	.	223280001	223680000	#FF9191	1	0.75
chr1	223680001	223880000	A.2.1.2.1.2.2.1.2.2.2	0.527503526093089	.	223680001	223880000	#FF9191	1	0.75
chr1	223880001	224120000	A.1.1.2.2.2.1.2.1.1.1.2	0.858956276445698	.	223880001	224120000	#FF0000	1	1
chr1	224120001	224280000	A.2.2.1.2.2.2.1.1	0.456981664315938	.	224120001	224280000	#FFDADA	1	0.625
chr1	224280001	224560000	A.1.1.1.2.2.2.2.1.2.1	0.950634696755994	.	224280001	224560000	#FF0000	1	1
chr1	224560001	224680000	A.1.2.1.1.1.2.2.1.2	0.813822284908322	.	224560001	224680000	#FF4848	1	0.875
chr1	224680001	225120000	A.1.1.1.2.1.1.2.2.1.1	0.983074753173484	.	224680001	225120000	#FF0000	1	1
chr1	225120001	225600000	B.1.1.1.2.1.2.1	0.380818053596615	.	225120001	225600000	#DADAFF	1	0.5
chr1	225600001	225960000	A.1.1.2.1.1.2.2.1.1.2.2	0.928067700987306	.	225600001	225960000	#FF0000	1	1
chr1	225960001	226200000	A.1.1.2.1.1.2.2.1.1.2.1	0.929478138222849	.	225960001	226200000	#FF0000	1	1
chr1	226200001	226600000	A.1.1.1.2.2.2.2.1.2.2	0.949224259520451	.	226200001	226600000	#FF0000	1	1
chr1	226600001	226800000	A.2.2.1.1.1.2.1.1	0.488011283497884	.	226600001	226800000	#FFDADA	1	0.625
chr1	226800001	227160000	A.1.1.2.1.1.2.2.1.2	0.926657263751763	.	226800001	227160000	#FF0000	1	1
chr1	227160001	227640000	B.2.2.1.1.1.1.2.2.2	0.0860366713681241	.	227160001	227640000	#0000FF	1	0.125
chr1	227640001	227920000	B.2.1.1.1.2.1	0.21015514809591	.	227640001	227920000	#4848FF	1	0.25
chr1	227920001	228160000	B.1.1.2.2.2.2.2	0.320169252468265	.	227920001	228160000	#DADAFF	1	0.5
chr1	228160001	228760000	A.1.2.2.1.1.2.1.2.1	0.71509167842031	.	228160001	228760000	#FF4848	1	0.875
chr1	228760001	229400000	A.1.1.1.1.2.2.1	0.994358251057828	.	228760001	229400000	#FF0000	1	1
chr1	229400001	229680000	A.1.2.1.2.1.1.1.2.1.2.1	0.784203102961918	.	229400001	229680000	#FF4848	1	0.875
chr1	229680001	230480000	A.1.1.2.2.2.1.1.2.2	0.861777150916784	.	229680001	230480000	#FF0000	1	1
chr1	230480001	230760000	A.1.2.1.2.1.1.1.2.2.2.2	0.778561354019746	.	230480001	230760000	#FF4848	1	0.875
chr1	230760001	230920000	A.1.2.2.1.1.2.1.2.2.2	0.712270803949224	.	230760001	230920000	#FF4848	1	0.875
chr1	230920001	231400000	A.1.1.2.2.2.1.1.2.1	0.863187588152327	.	230920001	231400000	#FF0000	1	1
chr1	231400001	231760000	A.1.1.2.1.2.2.1.2.1.1	0.906911142454161	.	231400001	231760000	#FF0000	1	1
chr1	231760001	232400000	A.1.2.2.1.2.2.2.1	0.682651622002821	.	231760001	232400000	#FF4848	1	0.875
chr1	232400001	232760000	A.2.1.2.1.2.2.1.1.2.1.2	0.534555712270804	.	232400001	232760000	#FF9191	1	0.75
chr1	232760001	232920000	A.2.1.1.2.1.2.1.1.1.1	0.593794076163611	.	232760001	232920000	#FF9191	1	0.75
chr1	232920001	233160000	A.2.1.1.2.2.1.1.1.2	0.58392101551481	.	232920001	233160000	#FF9191	1	0.75
chr1	233160001	233440000	A.2.1.1.2.1.2.1.1.1.2	0.592383638928068	.	233160001	233440000	#FF9191	1	0.75
chr1	233440001	234000000	B.2.2.1.2.2.2.2.1.2	0.0437235543018336	.	233440001	234000000	#0000FF	1	0.125
chr1	234000001	234240000	B.2.2.1.1.1.1.2.2.1	0.0874471086036671	.	234000001	234240000	#0000FF	1	0.125
chr1	234240001	234440000	B.1.1.2.1.1.2.1.1	0.365303244005642	.	234240001	234440000	#DADAFF	1	0.5
chr1	234440001	234600000	A.2.1.1.2.2.1.1.2.2	0.581100141043724	.	234440001	234600000	#FF9191	1	0.75
chr1	234600001	234880000	A.1.1.1.2.2.1.1.1.2	0.970380818053597	.	234600001	234880000	#FF0000	1	1
chr1	234880001	235200000	A.1.1.1.2.1.1.2.2.2.2	0.977433004231312	.	234880001	235200000	#FF0000	1	1
chr1	235240001	235280000	A.1.1.1.2.1.1.2.2.2.2	0.977433004231312	.	235240001	235280000	#FF0000	1	1
chr1	235280001	235640000	A.1.1.2.1.1.1.1.2	0.943582510578279	.	235280001	235640000	#FF0000	1	1
chr1	235640001	235840000	A.1.2.2.2.1.2.2.1.1.1	0.661495063469676	.	235640001	235840000	#FF4848	1	0.875
chr1	235840001	236000000	A.1.2.2.1.1.2.2.1	0.710860366713681	.	235840001	236000000	#FF4848	1	0.875
chr1	236000001	236200000	A.1.1.2.1.2.1.1.2.2.2	0.918194640338505	.	236000001	236200000	#FF0000	1	1
chr1	236200001	236760000	A.2.1.2.2.2.2.2.1.1	0.500705218617772	.	236200001	236760000	#FF9191	1	0.75
chr1	236760001	237080000	B.2.1.1.2.2.1.1.2.2.1.1	0.16361071932299	.	236760001	237080000	#4848FF	1	0.25
chr1	237080001	237960000	B.2.2.2.2.1.2.1.2.1	0.00564174894217207	.	237080001	237960000	#0000FF	1	0.125
chr1	237960001	238240000	A.2.1.2.2.2.1.2.2	0.506346967559944	.	237960001	238240000	#FF9191	1	0.75
chr1	238240001	238400000	A.2.2.2.1.1.1.2.2.1	0.447108603667137	.	238240001	238400000	#FFDADA	1	0.625
chr1	238400001	238520000	A.2.1.2.2.2.1.1.1	0.511988716502116	.	238400001	238520000	#FF9191	1	0.75
chr1	238520001	238880000	B.1.1.1.2.2.2.2.1	0.372355430183357	.	238520001	238880000	#DADAFF	1	0.5
chr1	238880001	239160000	B.1.2.1.2.2.2.1.2	0.275035260930889	.	238880001	239160000	#9191FF	1	0.375
chr1	239160001	239560000	B.1.1.2.2.1.2.1.2	0.328631875881523	.	239160001	239560000	#DADAFF	1	0.5
chr1	239560001	239840000	B.1.1.1.1.1.2.2.2	0.394922425952045	.	239560001	239840000	#DADAFF	1	0.5
chr1	239840001	240160000	B.1.1.2.1.1.2.2.1	0.362482369534556	.	239840001	240160000	#DADAFF	1	0.5
chr1	240160001	240400000	B.2.2.1.1.1.1.1.1	0.100141043723554	.	240160001	240400000	#0000FF	1	0.125
chr1	240400001	240560000	B.2.2.1.2.2.1.1.1	0.0578279266572638	.	240400001	240560000	#0000FF	1	0.125
chr1	240560001	240840000	B.2.2.2.1.1.1.2	0.0352609308885755	.	240560001	240840000	#0000FF	1	0.125
chr1	240840001	241480000	B.2.2.2.2.1.2.1.2.2	0.00423131170662906	.	240840001	241480000	#0000FF	1	0.125
chr1	241480001	241680000	B.2.2.1.1.1.1.1.2.1.2	0.0973201692524683	.	241480001	241680000	#0000FF	1	0.125
chr1	241680001	241800000	A.2.2.2.1.1.1.2.1.1	0.449929478138223	.	241680001	241800000	#FFDADA	1	0.625
chr1	241800001	242000000	B.2.1.2.1.1.1.2.1	0.139633286318759	.	241800001	242000000	#4848FF	1	0.25
chr1	242000001	242200000	B.1.1.2.2.1.2.1.1.2.1	0.331452750352609	.	242000001	242200000	#DADAFF	1	0.5
chr1	242200001	242560000	B.2.2.1.2.2.1.1.2.1	0.0564174894217207	.	242200001	242560000	#0000FF	1	0.125
chr1	242560001	243280000	B.2.2.1.2.2.2.2.2.1.2	0.0409026798307475	.	242560001	243280000	#0000FF	1	0.125
chr1	243280001	243480000	A.2.1.1.2.1.1.2.1.2.1.2	0.599435825105783	.	243280001	243480000	#FF9191	1	0.75
chr1	243480001	243680000	A.2.1.1.2.2.2.1.1.2.2.1	0.568406205923836	.	243480001	243680000	#FF9191	1	0.75
chr1	243680001	243960000	B.1.1.1.2.1.1	0.382228490832158	.	243680001	243960000	#DADAFF	1	0.5
chr1	243960001	244160000	B.1.2.2.1.2.2.1.2.2.1	0.249647390691114	.	243960001	244160000	#9191FF	1	0.375
chr1	244160001	244440000	B.1.1.2.1.1.2.1.2	0.363892806770099	.	244160001	244440000	#DADAFF	1	0.5
chr1	244440001	244760000	A.2.2.1.1.1.2.1.2.2.2	0.483779971791255	.	244440001	244760000	#FFDADA	1	0.625
chr1	244760001	244960000	A.2.2.2.1.1.1.1.1	0.452750352609309	.	244760001	244960000	#FFDADA	1	0.625
chr1	244960001	245240000	A.1.1.2.1.2.1.2.2.1	0.912552891396333	.	244960001	245240000	#FF0000	1	1
chr1	245240001	245480000	A.2.1.1.2.2.1.1.1.1.2	0.585331452750353	.	245240001	245480000	#FF9191	1	0.75
chr1	245480001	246200000	A.2.1.2.1.2.1.2.1	0.543018335684062	.	245480001	246200000	#FF9191	1	0.75
chr1	246200001	246480000	A.2.1.1.2.1.1.2.1.1.2	0.602256699576869	.	246200001	246480000	#FF9191	1	0.75
chr1	246480001	246640000	B.1.1.2.2.1.1.1	0.342736248236953	.	246480001	246640000	#DADAFF	1	0.5
chr1	246640001	246960000	A.1.2.2.1.2.1.1.2.1	0.699576868829337	.	246640001	246960000	#FF4848	1	0.875
chr1	246960001	247280000	A.1.2.2.2.1.2.2.1.2.1.2	0.65444287729196	.	246960001	247280000	#FF4848	1	0.875
chr1	247280001	247360000	A.2.1.2.1.2.2.2.1.2	0.524682651622003	.	247280001	247360000	#FF9191	1	0.75
chr1	247360001	247520000	A.1.2.2.1.2.1.1.2.2	0.698166431593794	.	247360001	247520000	#FF4848	1	0.875
chr1	247520001	247680000	A.1.1.2.2.2.2.2.1.2.2.2	0.837799717912553	.	247520001	247680000	#FF0000	1	1
chr1	247680001	248120000	B.2.1.1.2.2.1.1.2.1.1.1	0.169252468265162	.	247680001	248120000	#4848FF	1	0.25
chr1	248120001	248640000	B.2.1.1.2.2.1.1.2.1.1.2.1	0.167842031029619	.	248120001	248640000	#4848FF	1	0.25
chr1	248640001	248800000	B.1.2.1.1.1.1.2.2.2.2	0.310296191819464	.	248640001	248800000	#9191FF	1	0.375
chr1	248800001	248920000	A.2.2.1.1.1.2.1.2.2.1	0.485190409026798	.	248800001	248920000	#FFDADA	1	0.625
chr1	249040001	249120000	A.2.2.1.1.1.2.1.2.2.1	0.485190409026798	.	249040001	249120000	#FFDADA	1	0.625
chr1	249120001	249200000	A.1.2.2.2.1.2.2.1.2.2	0.653032440056417	.	249120001	249200000	#FF4848	1	0.875
chr2	1	200000	B.2.1.1.1.1.2.1.2.1	0.236619718309859	.	1	200000	#4848FF	1	0.25
chr2	200001	320000	B.1.1.2.1.2.1.2.2	0.411267605633803	.	200001	320000	#DADAFF	1	0.5
chr2	320001	760000	B.1.2.2.2.1.2.2.2.2	0.254929577464789	.	320001	760000	#9191FF	1	0.375
chr2	760001	960000	B.2.1.1.2.2.1.1.1.2	0.194366197183099	.	760001	960000	#4848FF	1	0.25
chr2	960001	1120000	B.2.1.1.2.2.1.1.2.1	0.192957746478873	.	960001	1120000	#4848FF	1	0.25
chr2	1120001	1600000	B.2.1.2.2.1.1.2.2	0.128169014084507	.	1120001	1600000	#4848FF	1	0.25
chr2	1600001	1840000	B.2.1.1.1.1.2.1.2.2	0.235211267605634	.	1600001	1840000	#4848FF	1	0.25
chr2	1840001	2040000	B.2.1.1.2.2.1.2.1.1	0.190140845070423	.	1840001	2040000	#4848FF	1	0.25
chr2	2040001	2520000	B.2.2.1.1.1.2.2.1	0.0929577464788732	.	2040001	2520000	#0000FF	1	0.125
chr2	2520001	3080000	B.2.1.2.2.1.1.1.1	0.132394366197183	.	2520001	3080000	#4848FF	1	0.25
chr2	3080001	3520000	A.2.2.1.1.2.1.2.1	0.556338028169014	.	3080001	3520000	#FFDADA	1	0.625
chr2	3520001	3720000	A.2.1.2.2.1.2.1.2.2	0.598591549295775	.	3520001	3720000	#FF9191	1	0.75
chr2	3720001	3960000	B.2.1.1.1.1.2.2	0.233802816901408	.	3720001	3960000	#4848FF	1	0.25
chr2	3960001	4240000	B.1.2.1.1.2.1.2.1.2.2	0.359154929577465	.	3960001	4240000	#9191FF	1	0.375
chr2	4240001	4520000	B.1.2.2.2.1.1.2.2.2.2	0.266197183098592	.	4240001	4520000	#9191FF	1	0.375
chr2	4520001	4840000	B.2.2.1.1.1.1.2	0.0957746478873239	.	4520001	4840000	#0000FF	1	0.125
chr2	4840001	4960000	B.2.1.2.1.1.2.2.2	0.150704225352113	.	4840001	4960000	#4848FF	1	0.25
chr2	4960001	5040000	B.2.1.1.2.2.1.1.2.2	0.191549295774648	.	4960001	5040000	#4848FF	1	0.25
chr2	5080001	5160000	B.2.1.1.2.2.1.1.2.2	0.191549295774648	.	5080001	5160000	#4848FF	1	0.25
chr2	5160001	5600000	B.2.2.2.1.1.2.1	0.0309859154929577	.	5160001	5600000	#0000FF	1	0.125
chr2	5600001	5880000	B.2.2.1.1.1.1.1.1.1	0.102816901408451	.	5600001	5880000	#0000FF	1	0.125
chr2	5880001	6200000	B.2.2.1.1.1.1.1.1.2.1	0.101408450704225	.	5880001	6200000	#0000FF	1	0.125
chr2	6200001	6960000	B.2.2.2.1.1.2.2.2	0.028169014084507	.	6200001	6960000	#0000FF	1	0.125
chr2	6960001	7200000	A.1.1.2.1.2.1.2.2.1	0.902816901408451	.	6960001	7200000	#FF0000	1	1
chr2	7200001	7520000	A.2.1.1.1.2.2.2.1	0.663380281690141	.	7200001	7520000	#FF9191	1	0.75
chr2	7520001	7800000	A.2.1.1.1.1.2.2.2.2	0.680281690140845	.	7520001	7800000	#FF9191	1	0.75
chr2	7800001	8120000	A.1.2.2.2.2.2.1.2.1	0.701408450704225	.	7800001	8120000	#FF4848	1	0.875
chr2	8120001	8440000	A.1.1.2.1.2.1.2.1.2.2	0.904225352112676	.	8120001	8440000	#FF0000	1	1
chr2	8440001	8680000	A.1.1.1.2.2.2.2.1	0.940845070422535	.	8440001	8680000	#FF0000	1	1
chr2	8680001	8840000	A.1.1.2.2.2.2.2.1.2	0.847887323943662	.	8680001	8840000	#FF0000	1	1
chr2	8840001	8920000	A.2.1.2.1.1.2.2	0.616901408450704	.	8840001	8920000	#FF9191	1	0.75
chr2	8920001	9280000	A.1.2.2.2.2.1.1.1	0.711267605633803	.	8920001	9280000	#FF4848	1	0.875
chr2	9280001	9600000	A.1.1.2.1.1.1.1.1.1	0.936619718309859	.	9280001	9600000	#FF0000	1	1
chr2	9600001	9920000	A.1.1.2.2.1.1.1.1.1.2	0.887323943661972	.	9600001	9920000	#FF0000	1	1
chr2	9920001	10240000	A.1.1.2.2.1.2.2.2	0.864788732394366	.	9920001	10240000	#FF0000	1	1
chr2	10240001	10600000	A.1.1.1.2.1.2.2.2	0.96056338028169	.	10240001	10600000	#FF0000	1	1
chr2	10600001	10920000	A.1.1.2.2.1.2.1.2.2.1	0.871830985915493	.	10600001	10920000	#FF0000	1	1
chr2	10920001	11280000	A.1.1.2.2.1.2.1.1.1	0.87887323943662	.	10920001	11280000	#FF0000	1	1
chr2	11280001	11600000	A.1.1.1.2.1.2.2.1.2.1	0.963380281690141	.	11280001	11600000	#FF0000	1	1
chr2	11600001	11840000	A.1.1.2.2.2.2.2.2	0.846478873239437	.	11600001	11840000	#FF0000	1	1
chr2	11840001	11920000	A.1.2.1.1.1.1.1.2.2	0.840845070422535	.	11840001	11920000	#FF4848	1	0.875
chr2	11920001	12320000	A.1.1.1.2.2.2.2.2.1	0.93943661971831	.	11920001	12320000	#FF0000	1	1
chr2	12320001	12560000	A.1.2.1.2.1.2.2.2.1	0.783098591549296	.	12320001	12560000	#FF4848	1	0.875
chr2	12560001	12880000	A.1.1.2.1.1.1.2.1.2	0.926760563380282	.	12560001	12880000	#FF0000	1	1
chr2	12880001	13160000	A.1.2.1.2.1.2.1.2	0.785915492957746	.	12880001	13160000	#FF4848	1	0.875
chr2	13160001	13720000	B.2.1.1.2.2.2.2.1.1	0.177464788732394	.	13160001	13720000	#4848FF	1	0.25
chr2	13720001	14200000	B.1.2.2.1.2.1.1.1.1.1	0.290140845070423	.	13720001	14200000	#9191FF	1	0.375
chr2	14200001	14440000	A.2.2.2.2.1.1.2.1	0.501408450704225	.	14200001	14440000	#FFDADA	1	0.625
chr2	14440001	15080000	A.2.1.2.2.1.2.1.1	0.601408450704225	.	14440001	15080000	#FF9191	1	0.75
chr2	15080001	15320000	B.1.1.1.2.1.1.1.1	0.459154929577465	.	15080001	15320000	#DADAFF	1	0.5
chr2	15320001	15760000	B.1.1.2.2.2.2.1.1.2.1	0.38169014084507	.	15320001	15760000	#DADAFF	1	0.5
chr2	15760001	16120000	B.1.2.2.2.1.2.2.2.1.2	0.256338028169014	.	15760001	16120000	#9191FF	1	0.375
chr2	16120001	16280000	B.2.2.1.1.1.1.1.2.2	0.0971830985915493	.	16120001	16280000	#0000FF	1	0.125
chr2	16320001	16760000	B.2.2.1.1.1.1.1.2.2	0.0971830985915493	.	16320001	16760000	#0000FF	1	0.125
chr2	16760001	16920000	A.2.1.2.2.2.2.1.1.2	0.584507042253521	.	16760001	16920000	#FF9191	1	0.75
chr2	16920001	17120000	B.1.2.2.1.2.1.2.1	0.284507042253521	.	16920001	17120000	#9191FF	1	0.375
chr2	17120001	17640000	B.2.2.1.2.1.2.2.2	0.0577464788732394	.	17120001	17640000	#0000FF	1	0.125
chr2	17640001	17880000	B.1.2.1.2.1.2.2.1.1.2	0.338028169014085	.	17640001	17880000	#9191FF	1	0.375
chr2	17880001	18040000	A.2.1.2.2.2.1.1.1	0.592957746478873	.	17880001	18040000	#FF9191	1	0.75
chr2	18040001	18360000	B.1.1.2.2.2.2.2.1	0.376056338028169	.	18040001	18360000	#DADAFF	1	0.5
chr2	18360001	18560000	B.2.1.2.1.1.1.1.2	0.161971830985915	.	18360001	18560000	#4848FF	1	0.25
chr2	18560001	19120000	B.2.1.2.2.1.1.2.1	0.129577464788732	.	18560001	19120000	#4848FF	1	0.25
chr2	19120001	19320000	B.1.2.1.2.1.2.2.1.2.1	0.336619718309859	.	19120001	19320000	#9191FF	1	0.375
chr2	19320001	19600000	B.1.2.2.2.1.1.2.1.1	0.273239436619718	.	19320001	19600000	#9191FF	1	0.375
chr2	19600001	20080000	B.2.2.1.1.1.1.1.2.1	0.0985915492957746	.	19600001	20080000	#0000FF	1	0.125
chr2	20080001	20320000	A.2.1.2.2.2.2.2.2.2	0.574647887323944	.	20080001	20320000	#FF9191	1	0.75
chr2	20320001	20520000	A.1.2.2.1.1.1.2	0.756338028169014	.	20320001	20520000	#FF4848	1	0.875
chr2	20520001	20840000	A.1.1.1.2.2.2.1.2	0.942253521126761	.	20520001	20840000	#FF0000	1	1
chr2	20840001	21040000	B.1.1.1.1.2.1.2.2.1.1	0.470422535211268	.	20840001	21040000	#DADAFF	1	0.5
chr2	21040001	21240000	B.2.1.1.2.2.1.2.1.2	0.188732394366197	.	21040001	21240000	#4848FF	1	0.25
chr2	21240001	21560000	B.1.2.2.1.2.1.2.2.2	0.28169014084507	.	21240001	21560000	#9191FF	1	0.375
chr2	21560001	21840000	B.1.1.1.1.2.1.2.2.1.2	0.469014084507042	.	21560001	21840000	#DADAFF	1	0.5
chr2	21840001	22560000	B.1.2.2.2.1.1.2.2.2.1	0.267605633802817	.	21840001	22560000	#9191FF	1	0.375
chr2	22560001	23040000	B.2.1.2.1.1.2.2.1	0.152112676056338	.	22560001	23040000	#4848FF	1	0.25
chr2	23040001	23600000	B.1.2.1.1.2.1.2.1.1	0.361971830985916	.	23040001	23600000	#9191FF	1	0.375
chr2	23600001	24040000	A.2.1.1.1.2.2.2.2.2.1	0.66056338028169	.	23600001	24040000	#FF9191	1	0.75
chr2	24040001	24440000	A.2.1.1.2.1.2.2.1.1	0.646478873239437	.	24040001	24440000	#FF9191	1	0.75
chr2	24440001	24600000	A.2.1.1.2.1.2.2.1.2	0.645070422535211	.	24440001	24600000	#FF9191	1	0.75
chr2	24600001	25080000	A.2.1.1.1.1.1.2.1.2	0.692957746478873	.	24600001	25080000	#FF9191	1	0.75
chr2	25080001	25440000	A.1.1.2.2.2.1.1.1.2.1	0.861971830985915	.	25080001	25440000	#FF0000	1	1
chr2	25440001	25800000	A.1.1.1.1.2.1.2.1.2.1	0.992957746478873	.	25440001	25800000	#FF0000	1	1
chr2	25800001	26120000	A.1.1.2.2.1.2.1.2.2.2	0.870422535211268	.	25800001	26120000	#FF0000	1	1
chr2	26120001	26360000	A.1.1.2.2.2.2.1.2	0.850704225352113	.	26120001	26360000	#FF0000	1	1
chr2	26360001	26720000	A.1.1.1.2.1.2.1.1.2	0.969014084507042	.	26360001	26720000	#FF0000	1	1
chr2	26720001	27000000	A.1.2.2.1.2.1.1	0.745070422535211	.	26720001	27000000	#FF4848	1	0.875
chr2	27000001	27280000	A.1.1.2.2.1.2.2.1.1.1	0.869014084507042	.	27000001	27280000	#FF0000	1	1
chr2	27280001	27600000	A.1.1.2.2.1.1.1.2.2	0.883098591549296	.	27280001	27600000	#FF0000	1	1
chr2	27600001	27880000	A.1.2.1.1.1.1.2.2	0.838028169014085	.	27600001	27880000	#FF4848	1	0.875
chr2	27880001	28720000	A.1.1.1.1.2.1.1.1	0.998591549295775	.	27880001	28720000	#FF0000	1	1
chr2	28720001	29040000	A.1.1.2.2.2.1.1.2.1.2	0.857746478873239	.	28720001	29040000	#FF0000	1	1
chr2	29040001	29440000	A.2.1.2.2.2.1.2.2	0.587323943661972	.	29040001	29440000	#FF9191	1	0.75
chr2	29440001	30120000	B.2.2.1.1.1.2.2.2	0.0915492957746479	.	29440001	30120000	#0000FF	1	0.125
chr2	30120001	30360000	B.2.1.1.2.2.1.2.2	0.187323943661972	.	30120001	30360000	#4848FF	1	0.25
chr2	30360001	30720000	A.1.2.1.2.1.1.1.1.2	0.797183098591549	.	30360001	30720000	#FF4848	1	0.875
chr2	30720001	30920000	A.2.1.2.2.2.2.1.1.1	0.585915492957746	.	30720001	30920000	#FF9191	1	0.75
chr2	30920001	31320000	B.1.2.2.2.1.2.2.2.1.1	0.257746478873239	.	30920001	31320000	#9191FF	1	0.375
chr2	31320001	31600000	B.1.2.2.1.1.1.2.1.2	0.3	.	31320001	31600000	#9191FF	1	0.375
chr2	31600001	31880000	B.2.1.1.1.1.2.1.1	0.238028169014084	.	31600001	31880000	#4848FF	1	0.25
chr2	31880001	32080000	B.1.2.1.1.2.1.2.2.2	0.356338028169014	.	31880001	32080000	#9191FF	1	0.375
chr2	32080001	32400000	A.1.2.2.2.1.1.1.1.1	0.729577464788732	.	32080001	32400000	#FF4848	1	0.875
chr2	32400001	32880000	A.1.2.1.2.1.1.2	0.788732394366197	.	32400001	32880000	#FF4848	1	0.875
chr2	32880001	33160000	B.1.1.2.1.2.2.2.2.2	0.404225352112676	.	32880001	33160000	#DADAFF	1	0.5
chr2	33160001	33640000	B.1.1.2.2.2.2.1.1.1	0.383098591549296	.	33160001	33640000	#DADAFF	1	0.5
chr2	33640001	33840000	A.2.1.2.2.2.2.2.2.1.1	0.577464788732394	.	33640001	33840000	#FF9191	1	0.75
chr2	33840001	34240000	B.2.1.2.2.1.2.2.2.2	0.119718309859155	.	33840001	34240000	#4848FF	1	0.25
chr2	34240001	34360000	B.2.1.1.2.2.2.1.2.2.1	0.183098591549296	.	34240001	34360000	#4848FF	1	0.25
chr2	34360001	34840000	B.2.1.2.2.2.2.2.1.2	0.105633802816901	.	34360001	34840000	#4848FF	1	0.25
chr2	34840001	35160000	B.2.1.1.2.2.2.1.1	0.185915492957746	.	34840001	35160000	#4848FF	1	0.25
chr2	35160001	35320000	B.1.1.2.2.2.1.1.1.2	0.390140845070423	.	35160001	35320000	#DADAFF	1	0.5
chr2	35320001	35640000	B.2.1.1.2.2.2.2.1.2.2	0.174647887323944	.	35320001	35640000	#4848FF	1	0.25
chr2	35640001	36160000	B.2.1.2.1.1.2.1.2.2	0.153521126760563	.	35640001	36160000	#4848FF	1	0.25
chr2	36160001	36600000	B.1.2.1.2.1.2.2.1.1.1	0.33943661971831	.	36160001	36600000	#9191FF	1	0.375
chr2	36600001	36760000	A.2.2.2.1.2.1.1.1	0.51830985915493	.	36600001	36760000	#FFDADA	1	0.625
chr2	36760001	37320000	A.1.2.2.2.1.1.1.2	0.726760563380282	.	36760001	37320000	#FF4848	1	0.875
chr2	37320001	37600000	A.1.1.2.2.1.1.1.1.2	0.885915492957747	.	37320001	37600000	#FF0000	1	1
chr2	37600001	38120000	A.1.1.1.1.2.1.2.1.1.1	0.995774647887324	.	37600001	38120000	#FF0000	1	1
chr2	38120001	38520000	A.1.1.2.2.1.1.1.2.1	0.884507042253521	.	38120001	38520000	#FF0000	1	1
chr2	38520001	38760000	A.1.2.2.1.2.2.1.2.1	0.736619718309859	.	38520001	38760000	#FF4848	1	0.875
chr2	38760001	39000000	A.1.2.1.1.1.1.2.1	0.83943661971831	.	38760001	39000000	#FF4848	1	0.875
chr2	39000001	39520000	A.1.2.2.2.2.1.1.2.2	0.708450704225352	.	39000001	39520000	#FF4848	1	0.875
chr2	39520001	39720000	A.2.1.1.2.1.1.1.2.1	0.656338028169014	.	39520001	39720000	#FF9191	1	0.75
chr2	39720001	40040000	A.2.1.2.1.1.1.2.1.2	0.623943661971831	.	39720001	40040000	#FF9191	1	0.75
chr2	40040001	40440000	B.1.1.1.1.1.2.2	0.477464788732394	.	40040001	40440000	#DADAFF	1	0.5
chr2	40440001	40760000	A.2.1.1.2.2.2.2	0.629577464788732	.	40440001	40760000	#FF9191	1	0.75
chr2	40760001	41000000	A.2.2.1.2.1.2.2	0.53943661971831	.	40760001	41000000	#FFDADA	1	0.625
chr2	41000001	41200000	B.1.1.1.2.1.2.2	0.447887323943662	.	41000001	41200000	#DADAFF	1	0.5
chr2	41200001	41280000	B.1.1.2.2.2.1.2.2.2	0.384507042253521	.	41200001	41280000	#DADAFF	1	0.5
chr2	41280001	41640000	B.1.2.1.2.1.1.2.2	0.342253521126761	.	41280001	41640000	#9191FF	1	0.375
chr2	41640001	42080000	B.1.1.2.1.1.1.2.2	0.432394366197183	.	41640001	42080000	#DADAFF	1	0.5
chr2	42080001	42320000	A.1.1.2.2.1.2.1.1.2.1	0.877464788732394	.	42080001	42320000	#FF0000	1	1
chr2	42320001	42600000	A.1.2.1.1.2.2.2.1.1	0.804225352112676	.	42320001	42600000	#FF4848	1	0.875
chr2	42600001	43040000	A.2.1.1.2.1.1.1.2.2.2	0.653521126760563	.	42600001	43040000	#FF9191	1	0.75
chr2	43040001	43480000	A.1.1.2.1.1.1.1.1.2	0.935211267605634	.	43040001	43480000	#FF0000	1	1
chr2	43480001	43800000	A.1.1.2.2.2.2.1.1	0.852112676056338	.	43480001	43800000	#FF0000	1	1
chr2	43800001	44240000	A.2.1.1.1.1.1.2.1.1.2	0.694366197183099	.	43800001	44240000	#FF9191	1	0.75
chr2	44240001	44440000	A.1.2.2.2.2.1.1.2.1	0.709859154929578	.	44240001	44440000	#FF4848	1	0.875
chr2	44440001	44600000	A.2.2.1.1.1.2.1	0.570422535211268	.	44440001	44600000	#FFDADA	1	0.625
chr2	44600001	45200000	A.2.1.2.1.1.1.2.1.1	0.625352112676056	.	44600001	45200000	#FF9191	1	0.75
chr2	45200001	45840000	A.2.1.1.1.1.1.1	0.697183098591549	.	45200001	45840000	#FF9191	1	0.75
chr2	45840001	46200000	A.1.2.1.1.2.2.1.1.2	0.807042253521127	.	45840001	46200000	#FF4848	1	0.875
chr2	46200001	46680000	A.1.1.1.2.1.2.1.2.1	0.967605633802817	.	46200001	46680000	#FF0000	1	1
chr2	46680001	46880000	A.1.1.2.2.1.2.1.1.2.2.2	0.874647887323944	.	46680001	46880000	#FF0000	1	1
chr2	46880001	47160000	A.1.2.1.1.2.2.1.1.1	0.808450704225352	.	46880001	47160000	#FF4848	1	0.875
chr2	47160001	47560000	A.1.1.1.1.2.1.2.1.2.2	0.991549295774648	.	47160001	47560000	#FF0000	1	1
chr2	47560001	48040000	A.1.1.2.1.2.1.2.1.2.1	0.905633802816901	.	47560001	48040000	#FF0000	1	1
chr2	48040001	48320000	A.2.1.1.1.2.2.2.2.2.2	0.659154929577465	.	48040001	48320000	#FF9191	1	0.75
chr2	48320001	48760000	A.1.1.2.1.2.1.2.2.2	0.901408450704225	.	48320001	48760000	#FF0000	1	1
chr2	48760001	49600000	B.2.2.2.2.1.2.2	0.00845070422535211	.	48760001	49600000	#0000FF	1	0.125
chr2	49600001	49880000	B.2.2.1.1.1.2.1	0.0943661971830986	.	49600001	49880000	#0000FF	1	0.125
chr2	49880001	50720000	B.2.2.2.2.2.1.1	0.00704225352112676	.	49880001	50720000	#0000FF	1	0.125
chr2	50720001	51160000	B.2.1.2.2.2.2.1.2	0.109859154929577	.	50720001	51160000	#4848FF	1	0.25
chr2	51160001	51640000	B.2.1.1.1.2.2.2.1.2	0.223943661971831	.	51160001	51640000	#4848FF	1	0.25
chr2	51640001	52280000	B.2.1.1.1.2.2.2.1.1	0.225352112676056	.	51640001	52280000	#4848FF	1	0.25
chr2	52280001	52960000	B.1.2.2.1.2.1.1.1.1.2	0.288732394366197	.	52280001	52960000	#9191FF	1	0.375
chr2	52960001	53360000	B.1.2.2.1.2.1.1.2	0.285915492957746	.	52960001	53360000	#9191FF	1	0.375
chr2	53360001	54000000	B.1.2.1.2.1.1.1.1	0.349295774647887	.	53360001	54000000	#9191FF	1	0.375
chr2	54000001	54240000	A.2.1.2.2.2.1.2.1.1	0.590140845070423	.	54000001	54240000	#FF9191	1	0.75
chr2	54240001	54720000	B.1.1.2.2.2.1.1.2	0.388732394366197	.	54240001	54720000	#DADAFF	1	0.5
chr2	54720001	55120000	A.1.2.2.2.1.1.2.2	0.723943661971831	.	54720001	55120000	#FF4848	1	0.875
chr2	55120001	55480000	A.1.1.1.2.2.2.1.1.2	0.943661971830986	.	55120001	55480000	#FF0000	1	1
chr2	55480001	55920000	A.1.1.1.1.2.1.1.2	0.997183098591549	.	55480001	55920000	#FF0000	1	1
chr2	55920001	56280000	A.2.2.2.2.2.2.2.1.2	0.487323943661972	.	55920001	56280000	#FFDADA	1	0.625
chr2	56280001	56800000	B.2.1.1.2.2.2.1.2.2.2.2	0.17887323943662	.	56280001	56800000	#4848FF	1	0.25
chr2	56800001	57040000	B.2.1.1.2.2.2.2.2.1.2	0.171830985915493	.	56800001	57040000	#4848FF	1	0.25
chr2	57040001	57240000	B.2.1.1.2.2.2.2.2.2.2	0.169014084507042	.	57040001	57240000	#4848FF	1	0.25
chr2	57240001	57600000	B.2.1.1.2.2.2.1.2.2.2.1.1	0.18169014084507	.	57240001	57600000	#4848FF	1	0.25
chr2	57600001	57760000	A.2.2.2.1.1.1.1	0.526760563380282	.	57600001	57760000	#FFDADA	1	0.625
chr2	57760001	57840000	B.1.2.1.2.1.2.2.2.1	0.333802816901408	.	57760001	57840000	#9191FF	1	0.375
chr2	57840001	58240000	B.1.2.1.2.1.1.2.1.1.1	0.346478873239437	.	57840001	58240000	#9191FF	1	0.375
chr2	58240001	58480000	A.2.2.1.2.2.1.1.2	0.536619718309859	.	58240001	58480000	#FFDADA	1	0.625
chr2	58480001	58720000	B.2.1.1.1.2.2.1.2.1	0.229577464788732	.	58480001	58720000	#4848FF	1	0.25
chr2	58720001	58960000	B.1.2.1.2.1.2.2.2.2	0.332394366197183	.	58720001	58960000	#9191FF	1	0.375
chr2	58960001	59200000	B.1.2.2.2.1.1.2.1.2.2	0.270422535211268	.	58960001	59200000	#9191FF	1	0.375
chr2	59200001	59560000	B.1.2.2.2.1.1.2.1.2.1	0.271830985915493	.	59200001	59560000	#9191FF	1	0.375
chr2	59560001	59880000	B.2.1.1.2.2.2.2.1.2.1	0.176056338028169	.	59560001	59880000	#4848FF	1	0.25
chr2	59880001	60280000	B.1.2.2.1.2.1.2.2.1	0.283098591549296	.	59880001	60280000	#9191FF	1	0.375
chr2	60280001	60520000	B.1.1.1.1.2.1.1.2	0.473239436619718	.	60280001	60520000	#DADAFF	1	0.5
chr2	60520001	60920000	A.1.2.1.2.2.2.1.2.2	0.763380281690141	.	60520001	60920000	#FF4848	1	0.875
chr2	60920001	61280000	A.1.1.2.1.1.1.2.2.1.2	0.923943661971831	.	60920001	61280000	#FF0000	1	1
chr2	61280001	61400000	A.1.2.2.2.2.1.2.2	0.705633802816901	.	61280001	61400000	#FF4848	1	0.875
chr2	61400001	61760000	A.1.2.1.1.2.2.2.1.2	0.802816901408451	.	61400001	61760000	#FF4848	1	0.875
chr2	61760001	61920000	A.1.2.1.1.2.2.2.2.1	0.801408450704225	.	61760001	61920000	#FF4848	1	0.875
chr2	61920001	62120000	A.1.2.2.2.2.1.2.1	0.707042253521127	.	61920001	62120000	#FF4848	1	0.875
chr2	62120001	62680000	A.1.1.2.2.2.1.1.1.2.2	0.86056338028169	.	62120001	62680000	#FF0000	1	1
chr2	62680001	63040000	B.1.1.1.1.2.1.2.2.2.1	0.467605633802817	.	62680001	63040000	#DADAFF	1	0.5
chr2	63040001	63240000	B.1.1.2.1.2.2.2.1	0.407042253521127	.	63040001	63240000	#DADAFF	1	0.5
chr2	63240001	63320000	A.2.2.1.2.1.1.1	0.545070422535211	.	63240001	63320000	#FFDADA	1	0.625
chr2	63320001	63800000	B.1.2.1.2.1.1.2.1.2	0.343661971830986	.	63320001	63800000	#9191FF	1	0.375
chr2	63800001	64240000	A.2.1.2.2.2.1.2.1.2	0.588732394366197	.	63800001	64240000	#FF9191	1	0.75
chr2	64240001	64560000	A.1.2.1.1.1.1.1.2.1.1	0.843661971830986	.	64240001	64560000	#FF4848	1	0.875
chr2	64560001	64800000	A.1.2.1.1.1.1.1.2.1.2	0.842253521126761	.	64560001	64800000	#FF4848	1	0.875
chr2	64800001	65120000	A.1.1.1.2.1.2.1.2.2	0.966197183098592	.	64800001	65120000	#FF0000	1	1
chr2	65120001	65280000	A.1.2.1.1.1.1.1.1	0.845070422535211	.	65120001	65280000	#FF4848	1	0.875
chr2	65280001	65480000	A.1.1.2.2.2.1.1.2.2	0.856338028169014	.	65280001	65480000	#FF0000	1	1
chr2	65480001	65840000	A.1.2.1.2.1.2.2.1	0.784507042253521	.	65480001	65840000	#FF4848	1	0.875
chr2	65840001	66080000	B.2.1.1.2.2.1.1.1.1	0.195774647887324	.	65840001	66080000	#4848FF	1	0.25
chr2	66080001	66240000	B.1.2.2.2.1.1.1.2	0.274647887323944	.	66080001	66240000	#9191FF	1	0.375
chr2	66240001	66560000	B.2.1.2.2.1.2.2.1	0.122535211267606	.	66240001	66560000	#4848FF	1	0.25
chr2	66560001	66840000	B.2.1.2.2.1.2.2.2.1	0.12112676056338	.	66560001	66840000	#4848FF	1	0.25
chr2	66840001	67560000	B.2.2.2.2.1.2.1	0.00985915492957747	.	66840001	67560000	#0000FF	1	0.125
chr2	67560001	67680000	B.2.1.1.2.2.2.2.2.1.1	0.173239436619718	.	67560001	67680000	#4848FF	1	0.25
chr2	67680001	68280000	B.2.2.2.1.1.2.2.1	0.0295774647887324	.	67680001	68280000	#0000FF	1	0.125
chr2	68280001	68680000	A.1.2.1.2.2.2.1.2.1	0.764788732394366	.	68280001	68680000	#FF4848	1	0.875
chr2	68680001	68880000	A.2.2.1.1.1.2.2	0.569014084507042	.	68680001	68880000	#FFDADA	1	0.625
chr2	68880001	69160000	A.1.2.1.2.1.2.2.2.2	0.78169014084507	.	68880001	69160000	#FF4848	1	0.875
chr2	69160001	69560000	A.1.1.2.1.1.1.2.1.1.2	0.928169014084507	.	69160001	69560000	#FF0000	1	1
chr2	69560001	69720000	A.1.2.2.1.2.2.1.1	0.738028169014085	.	69560001	69720000	#FF4848	1	0.875
chr2	69720001	69920000	A.1.1.2.2.1.1.1.1.1.1	0.888732394366197	.	69720001	69920000	#FF0000	1	1
chr2	69920001	70120000	A.1.1.2.2.1.2.1.1.2.2.1	0.876056338028169	.	69920001	70120000	#FF0000	1	1
chr2	70120001	70520000	A.1.1.1.1.2.1.2.2	0.990140845070423	.	70120001	70520000	#FF0000	1	1
chr2	70520001	70880000	A.2.1.2.1.1.1.2.2.1	0.622535211267606	.	70520001	70880000	#FF9191	1	0.75
chr2	70880001	71000000	A.2.1.2.1.1.1.2.2.2	0.62112676056338	.	70880001	71000000	#FF9191	1	0.75
chr2	71000001	71240000	A.1.1.2.2.2.1.1.2.1.1	0.859154929577465	.	71000001	71240000	#FF0000	1	1
chr2	71240001	71760000	A.1.2.2.2.1.1.1.1.2	0.728169014084507	.	71240001	71760000	#FF4848	1	0.875
chr2	71760001	72000000	B.1.1.1.1.2.1.1.1.2	0.474647887323944	.	71760001	72000000	#DADAFF	1	0.5
chr2	72000001	72200000	B.1.1.2.1.2.1.1.2	0.414084507042254	.	72000001	72200000	#DADAFF	1	0.5
chr2	72200001	72400000	B.1.2.1.2.1.2.1	0.340845070422535	.	72200001	72400000	#9191FF	1	0.375
chr2	72400001	72720000	B.2.2.1.1.1.1.1.1.2.2	0.1	.	72400001	72720000	#0000FF	1	0.125
chr2	72720001	72960000	B.2.1.1.1.2.2.1.2.2.1	0.228169014084507	.	72720001	72960000	#4848FF	1	0.25
chr2	72960001	73120000	B.1.1.2.2.2.2.1.1.2.2	0.380281690140845	.	72960001	73120000	#DADAFF	1	0.5
chr2	73120001	73520000	A.1.2.2.2.1.1.2.1	0.725352112676056	.	73120001	73520000	#FF4848	1	0.875
chr2	73520001	73960000	B.1.2.1.1.2.1.1	0.363380281690141	.	73520001	73960000	#9191FF	1	0.375
chr2	73960001	74360000	A.1.1.2.1.1.1.2.1.1.1	0.929577464788732	.	73960001	74360000	#FF0000	1	1
chr2	74360001	74480000	A.1.2.2.1.2.2.2.1	0.733802816901408	.	74360001	74480000	#FF4848	1	0.875
chr2	74480001	74680000	A.1.2.2.1.2.2.2.2.2	0.730985915492958	.	74480001	74680000	#FF4848	1	0.875
chr2	74680001	74840000	A.1.1.2.2.2.1.1.1.1	0.863380281690141	.	74680001	74840000	#FF0000	1	1
chr2	74840001	75120000	A.1.2.1.2.1.1.1.1.1	0.798591549295775	.	74840001	75120000	#FF4848	1	0.875
chr2	75120001	75280000	A.2.1.1.1.2.2.2.2.1	0.661971830985915	.	75120001	75280000	#FF9191	1	0.75
chr2	75280001	75680000	B.1.1.1.1.2.1.2.2.2.2	0.466197183098592	.	75280001	75680000	#DADAFF	1	0.5
chr2	75680001	75880000	B.1.1.1.2.1.2.1	0.449295774647887	.	75680001	75880000	#DADAFF	1	0.5
chr2	75880001	76360000	B.1.1.2.2.2.1.1.1.1	0.391549295774648	.	75880001	76360000	#DADAFF	1	0.5
chr2	76360001	76840000	B.1.2.1.2.1.1.2.1.1.2	0.345070422535211	.	76360001	76840000	#9191FF	1	0.375
chr2	76840001	77160000	B.1.1.2.1.2.2.1.2	0.408450704225352	.	76840001	77160000	#DADAFF	1	0.5
chr2	77160001	77400000	B.1.2.2.1.2.1.1.1.2	0.287323943661972	.	77160001	77400000	#9191FF	1	0.375
chr2	77400001	77920000	B.2.1.2.2.2.2.1.1.2	0.111267605633803	.	77400001	77920000	#4848FF	1	0.25
chr2	77920001	78480000	B.2.1.2.1.1.2.1.2.1.1	0.156338028169014	.	77920001	78480000	#4848FF	1	0.25
chr2	78480001	78920000	B.2.1.2.1.1.2.1.2.1.2	0.154929577464789	.	78480001	78920000	#4848FF	1	0.25
chr2	78920001	79240000	B.2.1.1.1.2.2.1.1	0.230985915492958	.	78920001	79240000	#4848FF	1	0.25
chr2	79240001	79440000	B.1.1.2.1.2.2.1.1	0.409859154929577	.	79240001	79440000	#DADAFF	1	0.5
chr2	79440001	79680000	B.2.1.1.1.2.2.1.2.2.2	0.226760563380282	.	79440001	79680000	#4848FF	1	0.25
chr2	79680001	80160000	B.2.1.1.2.2.2.1.2.2.2.1.2	0.180281690140845	.	79680001	80160000	#4848FF	1	0.25
chr2	80160001	80480000	B.1.2.1.1.2.1.2.2.1	0.357746478873239	.	80160001	80480000	#9191FF	1	0.375
chr2	80480001	80840000	B.1.2.2.2.1.1.2.2.1	0.269014084507042	.	80480001	80840000	#9191FF	1	0.375
chr2	80840001	81200000	B.2.1.2.2.2.2.2.1.1.2	0.107042253521127	.	80840001	81200000	#4848FF	1	0.25
chr2	81200001	81440000	B.2.1.1.2.2.2.2.2.2.1	0.170422535211268	.	81200001	81440000	#4848FF	1	0.25
chr2	81440001	81800000	B.2.1.2.2.2.2.2.1.1.1	0.108450704225352	.	81440001	81800000	#4848FF	1	0.25
chr2	81800001	82000000	B.2.1.1.1.2.2.2.2	0.222535211267606	.	81800001	82000000	#4848FF	1	0.25
chr2	82000001	82440000	B.2.1.2.1.1.2.1.1	0.157746478873239	.	82000001	82440000	#4848FF	1	0.25
chr2	82440001	82520000	B.1.1.2.2.2.1.2.2.1	0.385915492957746	.	82440001	82520000	#DADAFF	1	0.5
chr2	82520001	82960000	B.1.2.1.1.1.1.1	0.373239436619718	.	82520001	82960000	#9191FF	1	0.375
chr2	82960001	83440000	B.1.2.1.2.1.1.1.2	0.347887323943662	.	82960001	83440000	#9191FF	1	0.375
chr2	83440001	84160000	B.2.1.2.2.2.2.1.1.1	0.112676056338028	.	83440001	84160000	#4848FF	1	0.25
chr2	84160001	84360000	B.2.1.1.2.2.2.1.2.1	0.184507042253521	.	84160001	84360000	#4848FF	1	0.25
chr2	84360001	84640000	B.1.2.1.2.1.2.2.1.2.2	0.335211267605634	.	84360001	84640000	#9191FF	1	0.375
chr2	84640001	85120000	A.2.2.2.2.2.2.2.1.1	0.488732394366197	.	84640001	85120000	#FFDADA	1	0.625
chr2	85120001	85560000	A.1.1.1.2.2.2.1.1.1	0.945070422535211	.	85120001	85560000	#FF0000	1	1
chr2	85560001	85840000	A.1.1.1.1.2.1.2.1.1.2	0.994366197183099	.	85560001	85840000	#FF0000	1	1
chr2	85840001	86040000	A.1.1.2.2.1.2.2.1.1.2	0.867605633802817	.	85840001	86040000	#FF0000	1	1
chr2	86040001	86360000	A.1.1.1.2.1.2.1.1.1	0.970422535211268	.	86040001	86360000	#FF0000	1	1
chr2	86360001	86680000	A.1.1.2.1.1.1.2.2.1.1	0.925352112676056	.	86360001	86680000	#FF0000	1	1
chr2	86680001	87120000	A.2.1.1.2.1.2.2.2.2	0.642253521126761	.	86680001	87120000	#FF9191	1	0.75
chr2	87480001	87560000	A.2.1.1.2.1.2.2.2.2	0.642253521126761	.	87480001	87560000	#FF9191	1	0.75
chr2	87760001	87800000	A.2.1.2.2.2.2.2.2.1.2	0.576056338028169	.	87760001	87800000	#FF9191	1	0.75
chr2	88280001	88480000	A.2.1.2.2.2.2.2.2.1.2	0.576056338028169	.	88280001	88480000	#FF9191	1	0.75
chr2	88480001	88640000	A.2.1.1.2.2.1.1.1	0.640845070422535	.	88480001	88640000	#FF9191	1	0.75
chr2	88640001	88840000	B.1.2.1.1.2.1.2.1.2.1	0.36056338028169	.	88640001	88840000	#9191FF	1	0.375
chr2	88840001	89040000	A.2.2.2.1.2.1.1.2	0.516901408450704	.	88840001	89040000	#FFDADA	1	0.625
chr2	89040001	89360000	B.1.2.2.2.1.2.2.1.1	0.261971830985915	.	89040001	89360000	#9191FF	1	0.375
chr2	89400001	89520000	B.1.2.2.2.1.2.2.1.1	0.261971830985915	.	89400001	89520000	#9191FF	1	0.375
chr2	89800001	89920000	B.1.2.2.2.1.2.1.1	0.264788732394366	.	89800001	89920000	#9191FF	1	0.375
chr2	90000001	90160000	B.1.2.2.2.1.2.1.1	0.264788732394366	.	90000001	90160000	#9191FF	1	0.375
chr2	90200001	90280000	B.1.2.2.2.1.2.1.1	0.264788732394366	.	90200001	90280000	#9191FF	1	0.375
chr2	91680001	91720000	B.1.1.2.2.2.1.2.1	0.387323943661972	.	91680001	91720000	#DADAFF	1	0.5
chr2	91760001	91880000	B.1.1.2.2.2.1.2.1	0.387323943661972	.	91760001	91880000	#DADAFF	1	0.5
chr2	91920001	92000000	B.1.1.2.2.2.1.2.1	0.387323943661972	.	91920001	92000000	#DADAFF	1	0.5
chr2	92000001	92200000	B.1.2.2.2.1.2.2.1.2.2	0.259154929577465	.	92000001	92200000	#9191FF	1	0.375
chr2	92240001	92360000	B.1.2.2.2.1.2.2.1.2.2	0.259154929577465	.	92240001	92360000	#9191FF	1	0.375
chr2	95320001	96080000	B.1.1.2.2.2.2.1.2.2	0.377464788732394	.	95320001	96080000	#DADAFF	1	0.5
chr2	96160001	96280000	B.1.2.2.2.1.1.1.1	0.276056338028169	.	96160001	96280000	#9191FF	1	0.375
chr2	96320001	96640000	B.1.1.1.1.2.1.1.1.1	0.476056338028169	.	96320001	96640000	#DADAFF	1	0.5
chr2	96640001	96960000	A.1.1.2.1.2.1.1.2.2	0.908450704225352	.	96640001	96960000	#FF0000	1	1
chr2	96960001	97240000	A.1.1.2.1.1.1.2.2.2	0.922535211267606	.	96960001	97240000	#FF0000	1	1
chr2	97240001	97480000	A.1.1.2.2.2.1.2.1	0.854929577464789	.	97240001	97480000	#FF0000	1	1
chr2	97480001	97880000	A.2.1.2.1.1.2.1.1	0.619718309859155	.	97480001	97880000	#FF9191	1	0.75
chr2	98000001	98040000	A.2.1.2.1.1.2.1.2	0.61830985915493	.	98000001	98040000	#FF9191	1	0.75
chr2	98160001	98320000	A.2.1.2.1.1.2.1.2	0.61830985915493	.	98160001	98320000	#FF9191	1	0.75
chr2	98320001	99000000	A.1.1.2.1.1.2.2.2	0.914084507042254	.	98320001	99000000	#FF0000	1	1
chr2	99000001	99240000	A.1.1.2.1.1.1.1.2.2.1	0.932394366197183	.	99000001	99240000	#FF0000	1	1
chr2	99240001	99480000	A.1.1.2.1.1.1.1.2.2.2	0.930985915492958	.	99240001	99480000	#FF0000	1	1
chr2	99480001	99720000	A.2.1.2.1.2.2.2.1.1	0.611267605633803	.	99480001	99720000	#FF9191	1	0.75
chr2	99720001	99800000	A.2.1.1.2.1.2.2.2.1	0.643661971830986	.	99720001	99800000	#FF9191	1	0.75
chr2	99800001	100120000	A.2.1.1.1.1.1.2.1.1.1	0.695774647887324	.	99800001	100120000	#FF9191	1	0.75
chr2	100120001	100320000	A.2.1.1.2.1.1.1.2.2.1	0.654929577464789	.	100120001	100320000	#FF9191	1	0.75
chr2	100320001	100880000	A.1.2.1.1.2.2.1.2	0.805633802816901	.	100320001	100880000	#FF4848	1	0.875
chr2	100880001	101200000	A.2.1.1.2.1.1.1.1	0.657746478873239	.	100880001	101200000	#FF9191	1	0.75
chr2	101200001	101600000	A.1.2.1.1.1.2.2.2.1.1	0.826760563380282	.	101200001	101600000	#FF4848	1	0.875
chr2	101600001	101880000	A.1.1.1.2.1.2.2.1.2.2	0.961971830985916	.	101600001	101880000	#FF0000	1	1
chr2	101880001	102480000	A.1.1.1.1.1	1	.	101880001	102480000	#FF0000	1	1
chr2	102480001	102600000	A.1.1.2.2.2.1.2.2	0.853521126760563	.	102480001	102600000	#FF0000	1	1
chr2	102600001	102880000	A.1.1.1.2.2.2.2.2.2	0.938028169014084	.	102600001	102880000	#FF0000	1	1
chr2	102880001	103080000	A.1.2.2.1.1.2.2.2.2	0.746478873239437	.	102880001	103080000	#FF4848	1	0.875
chr2	103080001	103360000	A.2.1.2.2.1.2.2.2.2	0.594366197183099	.	103080001	103360000	#FF9191	1	0.75
chr2	103360001	103840000	B.2.1.2.2.2.2.2.2	0.104225352112676	.	103360001	103840000	#4848FF	1	0.25
chr2	103840001	104080000	B.2.2.1.2.1.1.1.1.2	0.0746478873239437	.	103840001	104080000	#0000FF	1	0.125
chr2	104080001	105120000	B.2.2.2.2.2.2	0.00140845070422535	.	104080001	105120000	#0000FF	1	0.125
chr2	105120001	105440000	B.2.2.1.1.2.2.2.2.1	0.0788732394366197	.	105120001	105440000	#0000FF	1	0.125
chr2	105440001	105640000	B.2.1.2.1.1.1.1.1.2.1	0.166197183098592	.	105440001	105640000	#4848FF	1	0.25
chr2	105640001	105920000	B.1.1.2.2.2.2.1.2.1	0.37887323943662	.	105640001	105920000	#DADAFF	1	0.5
chr2	105920001	106160000	A.2.2.2.2.2.2.1.2	0.490140845070423	.	105920001	106160000	#FFDADA	1	0.625
chr2	106160001	106520000	A.1.2.1.2.1.1.1.2.2.1	0.791549295774648	.	106160001	106520000	#FF4848	1	0.875
chr2	106520001	106720000	A.2.1.2.2.1.2.2.2.1	0.595774647887324	.	106520001	106720000	#FF9191	1	0.75
chr2	106720001	107040000	A.2.2.2.2.2.2.1.1.2	0.491549295774648	.	106720001	107040000	#FFDADA	1	0.625
chr2	107080001	107200000	A.2.2.2.2.2.2.1.1.2	0.491549295774648	.	107080001	107200000	#FFDADA	1	0.625
chr2	107200001	107560000	B.2.2.1.2.2.1.2.2	0.052112676056338	.	107200001	107560000	#0000FF	1	0.125
chr2	107560001	108160000	B.2.2.2.2.1.1.1.2.2.1	0.0169014084507042	.	107560001	108160000	#0000FF	1	0.125
chr2	108160001	108440000	B.2.2.1.2.1.2.1.1.1.1	0.0690140845070423	.	108160001	108440000	#0000FF	1	0.125
chr2	108440001	108480000	B.2.2.1.1.2.2.1.2.1	0.0845070422535211	.	108440001	108480000	#0000FF	1	0.125
chr2	108520001	108800000	B.2.2.1.1.2.2.1.2.1	0.0845070422535211	.	108520001	108800000	#0000FF	1	0.125
chr2	108800001	109200000	A.2.2.2.2.2.2.1.1.1	0.492957746478873	.	108800001	109200000	#FFDADA	1	0.625
chr2	109200001	109400000	A.2.1.1.1.2.1.1.1.2.1	0.677464788732394	.	109200001	109400000	#FF9191	1	0.75
chr2	109400001	109720000	B.1.2.2.1.1.1.2.2	0.298591549295775	.	109400001	109720000	#9191FF	1	0.375
chr2	109720001	109960000	A.2.2.1.2.2.2.1	0.529577464788732	.	109720001	109960000	#FFDADA	1	0.625
chr2	109960001	110120000	B.1.2.1.1.2.2.1.2	0.353521126760563	.	109960001	110120000	#9191FF	1	0.375
chr2	110240001	110280000	B.1.2.1.1.2.2.1.2	0.353521126760563	.	110240001	110280000	#9191FF	1	0.375
chr2	110280001	110520000	B.1.1.1.1.2.2.2.2	0.46056338028169	.	110280001	110520000	#DADAFF	1	0.5
chr2	110840001	111000000	B.1.1.1.2.2.1.2	0.445070422535211	.	110840001	111000000	#DADAFF	1	0.5
chr2	111360001	112040000	A.1.1.2.1.2.1.2.1.1	0.907042253521127	.	111360001	112040000	#FF0000	1	1
chr2	112120001	112160000	A.1.1.2.1.2.1.2.1.1	0.907042253521127	.	112120001	112160000	#FF0000	1	1
chr2	112240001	112320000	A.1.2.2.1.2.2.2.2.1	0.732394366197183	.	112240001	112320000	#FF4848	1	0.875
chr2	112360001	112480000	A.1.2.2.1.2.2.2.2.1	0.732394366197183	.	112360001	112480000	#FF4848	1	0.875
chr2	112560001	112840000	A.1.1.2.2.1.2.1.2.1	0.873239436619718	.	112560001	112840000	#FF0000	1	1
chr2	112840001	113120000	A.1.2.1.1.2.2.2.2.2	0.8	.	112840001	113120000	#FF4848	1	0.875
chr2	113160001	113200000	A.1.2.1.1.2.2.2.2.2	0.8	.	113160001	113200000	#FF4848	1	0.875
chr2	113200001	113320000	A.1.2.2.1.2.2.1.2.2	0.735211267605634	.	113200001	113320000	#FF4848	1	0.875
chr2	113320001	113520000	A.1.1.2.2.1.2.2.1.2	0.866197183098592	.	113320001	113520000	#FF0000	1	1
chr2	113520001	113800000	A.1.1.1.2.1.1.1.2.1	0.97887323943662	.	113520001	113800000	#FF0000	1	1
chr2	113800001	114200000	A.1.1.1.2.1.2.2.1.1	0.964788732394366	.	113800001	114200000	#FF0000	1	1
chr2	114240001	114280000	A.1.2.1.2.1.1.1.2.1.2.1	0.794366197183099	.	114240001	114280000	#FF4848	1	0.875
chr2	114320001	114360000	A.1.2.1.2.1.1.1.2.1.2.1	0.794366197183099	.	114320001	114360000	#FF4848	1	0.875
chr2	114400001	114760000	A.1.2.1.2.1.1.1.2.1.2.1	0.794366197183099	.	114400001	114760000	#FF4848	1	0.875
chr2	114760001	115080000	B.2.1.1.2.1.1.1.2.2	0.21830985915493	.	114760001	115080000	#4848FF	1	0.25
chr2	115080001	115360000	B.1.1.2.2.2.2.2.2	0.374647887323944	.	115080001	115360000	#DADAFF	1	0.5
chr2	115360001	116240000	B.2.2.2.2.2.1.2.2.2	0.0028169014084507	.	115360001	116240000	#0000FF	1	0.125
chr2	116240001	117120000	B.2.2.2.2.1.1.2.2	0.0112676056338028	.	116240001	117120000	#0000FF	1	0.125
chr2	117120001	117760000	B.2.2.2.2.1.1.1.2.1	0.0183098591549296	.	117120001	117760000	#0000FF	1	0.125
chr2	117760001	118560000	B.2.2.2.2.1.1.1.2.2.2	0.0154929577464789	.	117760001	118560000	#0000FF	1	0.125
chr2	118560001	118720000	B.1.2.1.2.2.2.2.1	0.307042253521127	.	118560001	118720000	#9191FF	1	0.375
chr2	118720001	119000000	B.1.1.1.2.2.2.1.2.2	0.440845070422535	.	118720001	119000000	#DADAFF	1	0.5
chr2	119000001	119600000	B.2.2.1.2.1.2.2.1	0.0591549295774648	.	119000001	119600000	#0000FF	1	0.125
chr2	119600001	119760000	A.2.1.1.1.2.1.1.1.2.2	0.676056338028169	.	119600001	119760000	#FF9191	1	0.75
chr2	119760001	119920000	A.2.2.1.2.2.2.2	0.528169014084507	.	119760001	119920000	#FFDADA	1	0.625
chr2	119920001	120240000	A.1.2.1.2.1.1.1.2.1.2.2	0.792957746478873	.	119920001	120240000	#FF4848	1	0.875
chr2	120240001	120440000	A.2.2.1.1.2.1.2.2.2	0.553521126760563	.	120240001	120440000	#FFDADA	1	0.625
chr2	120440001	120960000	B.1.1.1.1.2.2.2.1.2	0.461971830985915	.	120440001	120960000	#DADAFF	1	0.5
chr2	120960001	121080000	A.1.2.1.2.2.2.1.1.2	0.766197183098592	.	120960001	121080000	#FF4848	1	0.875
chr2	121080001	121440000	A.1.2.1.2.2.2.1.1.1	0.767605633802817	.	121080001	121440000	#FF4848	1	0.875
chr2	121440001	121840000	B.1.2.2.1.1.1.2.1.1	0.301408450704225	.	121440001	121840000	#9191FF	1	0.375
chr2	121840001	122120000	B.1.1.2.1.2.1.2.1	0.412676056338028	.	121840001	122120000	#DADAFF	1	0.5
chr2	122120001	122520000	A.2.2.2.1.2.2.2	0.507042253521127	.	122120001	122520000	#FFDADA	1	0.625
chr2	122520001	123040000	B.2.2.1.1.2.2.2.1	0.0802816901408451	.	122520001	123040000	#0000FF	1	0.125
chr2	123040001	123240000	B.2.1.2.2.1.2.1.1.2	0.125352112676056	.	123040001	123240000	#4848FF	1	0.25
chr2	123240001	123600000	B.2.2.2.1.1.1.1.2.2	0.0366197183098592	.	123240001	123600000	#0000FF	1	0.125
chr2	123600001	124440000	B.2.2.2.2.2.1.2.2.1	0.00422535211267606	.	123600001	124440000	#0000FF	1	0.125
chr2	124440001	124760000	B.2.2.1.2.1.2.1.1.2.2	0.0647887323943662	.	124440001	124760000	#0000FF	1	0.125
chr2	124760001	125000000	B.2.2.1.1.2.2.1.2.2.1	0.0830985915492958	.	124760001	125000000	#0000FF	1	0.125
chr2	125000001	125520000	B.2.2.2.1.1.1.1.2.1	0.0380281690140845	.	125000001	125520000	#0000FF	1	0.125
chr2	125520001	125640000	B.2.1.1.2.1.2.2.1	0.201408450704225	.	125520001	125640000	#4848FF	1	0.25
chr2	125640001	125800000	B.1.2.1.2.2.2.1.2.1.1	0.311267605633803	.	125640001	125800000	#9191FF	1	0.375
chr2	125800001	126040000	B.2.1.1.2.1.1.2.1.2.1	0.212676056338028	.	125800001	126040000	#4848FF	1	0.25
chr2	126040001	126440000	B.2.2.1.2.1.2.1.1.1.2	0.0676056338028169	.	126040001	126440000	#0000FF	1	0.125
chr2	126440001	126960000	B.2.2.1.1.2.2.1.2.2.2	0.0816901408450704	.	126440001	126960000	#0000FF	1	0.125
chr2	126960001	127400000	B.1.1.1.2.2.2.1.1	0.443661971830986	.	126960001	127400000	#DADAFF	1	0.5
chr2	127400001	127560000	A.2.1.2.2.2.2.1.2.1.2	0.58169014084507	.	127400001	127560000	#FF9191	1	0.75
chr2	127560001	127800000	A.2.1.1.1.2.2.1.2	0.664788732394366	.	127560001	127800000	#FF9191	1	0.75
chr2	127800001	128000000	A.1.1.2.1.2.1.1.1.2	0.911267605633803	.	127800001	128000000	#FF0000	1	1
chr2	128000001	128280000	A.1.1.1.1.2.2.1.2.2	0.985915492957746	.	128000001	128280000	#FF0000	1	1
chr2	128280001	128480000	A.1.1.2.1.2.1.1.2.1	0.909859154929577	.	128280001	128480000	#FF0000	1	1
chr2	128480001	129000000	A.1.2.2.1.1.1.1.1	0.759154929577465	.	128480001	129000000	#FF4848	1	0.875
chr2	129000001	129520000	A.1.2.2.2.1.2.1.1.1	0.722535211267606	.	129000001	129520000	#FF4848	1	0.875
chr2	129520001	130160000	B.2.2.1.1.2.2.1.1	0.0859154929577465	.	129520001	130160000	#0000FF	1	0.125
chr2	130160001	130360000	B.1.1.1.2.2.2.2.2	0.438028169014085	.	130160001	130360000	#DADAFF	1	0.5
chr2	130360001	130720000	B.1.2.2.2.1.2.2.1.2.1	0.26056338028169	.	130360001	130720000	#9191FF	1	0.375
chr2	130720001	130800000	B.1.2.1.1.2.2.1.1	0.354929577464789	.	130720001	130800000	#9191FF	1	0.375
chr2	130880001	131160000	B.1.1.1.2.2.1.1	0.446478873239437	.	130880001	131160000	#DADAFF	1	0.5
chr2	131480001	131800000	B.2.1.1.2.1.1.1.1	0.22112676056338	.	131480001	131800000	#4848FF	1	0.25
chr2	131800001	131920000	A.2.1.2.2.1.1.1	0.605633802816901	.	131800001	131920000	#FF9191	1	0.75
chr2	131920001	132000000	B.1.2.1.2.2.2.1.1	0.312676056338028	.	131920001	132000000	#9191FF	1	0.375
chr2	132040001	132120000	B.1.2.1.2.2.2.1.1	0.312676056338028	.	132040001	132120000	#9191FF	1	0.375
chr2	132120001	132560000	B.1.1.2.1.2.1.1.1	0.415492957746479	.	132120001	132560000	#DADAFF	1	0.5
chr2	132560001	132840000	B.1.2.2.1.1.1.1.2	0.302816901408451	.	132560001	132840000	#9191FF	1	0.375
chr2	132840001	133200000	B.1.2.2.1.1.1.1.1	0.304225352112676	.	132840001	133200000	#9191FF	1	0.375
chr2	133200001	133440000	B.2.1.1.2.1.1.1.2.1	0.219718309859155	.	133200001	133440000	#4848FF	1	0.25
chr2	133440001	133600000	B.2.1.2.2.1.2.1.1.1	0.126760563380282	.	133440001	133600000	#4848FF	1	0.25
chr2	133600001	133920000	B.2.2.2.1.1.1.1.1.2	0.0394366197183099	.	133600001	133920000	#0000FF	1	0.125
chr2	133920001	134280000	B.2.2.1.2.1.2.1.1.2.1	0.0661971830985915	.	133920001	134280000	#0000FF	1	0.125
chr2	134280001	134600000	B.2.2.1.1.2.2.2.2.2	0.0774647887323944	.	134280001	134600000	#0000FF	1	0.125
chr2	134600001	134880000	A.2.1.2.2.1.2.1.2.1	0.6	.	134600001	134880000	#FF9191	1	0.75
chr2	134880001	135200000	A.1.2.2.1.1.2.2.1.2.1	0.750704225352113	.	134880001	135200000	#FF4848	1	0.875
chr2	135200001	135360000	A.2.2.2.1.1.2.2.2	0.519718309859155	.	135200001	135360000	#FFDADA	1	0.625
chr2	135360001	135520000	A.1.2.2.2.1.2.2.2.1	0.714084507042254	.	135360001	135520000	#FF4848	1	0.875
chr2	135520001	135720000	A.2.1.1.1.2.1.1.1.1	0.67887323943662	.	135520001	135720000	#FF9191	1	0.75
chr2	135720001	135960000	A.2.1.2.2.1.1.2.1	0.604225352112676	.	135720001	135960000	#FF9191	1	0.75
chr2	135960001	136280000	B.1.2.1.2.2.2.2.2	0.305633802816901	.	135960001	136280000	#9191FF	1	0.375
chr2	136280001	136600000	A.2.2.1.1.2.2.2.2	0.546478873239437	.	136280001	136600000	#FFDADA	1	0.625
chr2	136600001	137160000	A.2.1.1.1.2.2.1.1	0.666197183098592	.	136600001	137160000	#FF9191	1	0.75
chr2	137160001	137480000	B.2.1.2.1.1.1.2.2	0.159154929577465	.	137160001	137480000	#4848FF	1	0.25
chr2	137480001	137840000	B.2.1.2.1.1.1.2.1	0.16056338028169	.	137480001	137840000	#4848FF	1	0.25
chr2	137840001	138200000	B.1.2.2.1.2.2.2	0.277464788732394	.	137840001	138200000	#9191FF	1	0.375
chr2	138200001	138400000	B.1.2.2.2.2.1.1.2.1	0.250704225352113	.	138200001	138400000	#9191FF	1	0.375
chr2	138400001	138640000	B.1.1.2.1.1.2.1.2.2.1	0.422535211267606	.	138400001	138640000	#DADAFF	1	0.5
chr2	138640001	138840000	A.2.2.1.1.2.1.2.2.1	0.554929577464789	.	138640001	138840000	#FFDADA	1	0.625
chr2	138840001	139200000	B.1.2.2.2.2.2.2.1	0.243661971830986	.	138840001	139200000	#9191FF	1	0.375
chr2	139200001	139600000	B.1.1.2.1.1.2.1.2.2.2	0.42112676056338	.	139200001	139600000	#DADAFF	1	0.5
chr2	139600001	140120000	B.2.1.1.2.1.1.2.2.2	0.204225352112676	.	139600001	140120000	#4848FF	1	0.25
chr2	140120001	140280000	B.1.1.2.2.1.1.2.1	0.401408450704225	.	140120001	140280000	#DADAFF	1	0.5
chr2	140280001	140520000	B.2.1.2.1.2.1.1.1.2	0.146478873239437	.	140280001	140520000	#4848FF	1	0.25
chr2	140520001	141000000	B.2.1.2.2.2.1.1	0.11830985915493	.	140520001	141000000	#4848FF	1	0.25
chr2	141000001	141240000	B.2.1.1.1.2.1	0.232394366197183	.	141000001	141240000	#4848FF	1	0.25
chr2	141240001	141640000	B.1.2.2.2.2.1.1.1.2	0.252112676056338	.	141240001	141640000	#9191FF	1	0.375
chr2	141640001	142320000	B.1.1.2.2.1.1.2.2	0.4	.	141640001	142320000	#DADAFF	1	0.5
chr2	142320001	142720000	B.2.1.1.2.1.1.2.2.1	0.205633802816901	.	142320001	142720000	#4848FF	1	0.25
chr2	142720001	142920000	B.1.2.1.2.2.1.2.1.1.2	0.319718309859155	.	142720001	142920000	#9191FF	1	0.375
chr2	142920001	143440000	B.2.1.2.1.2.2.1.1	0.140845070422535	.	142920001	143440000	#4848FF	1	0.25
chr2	143440001	143800000	B.1.1.1.1.1.1.2.2	0.480281690140845	.	143440001	143800000	#DADAFF	1	0.5
chr2	143800001	144040000	A.2.1.1.2.2.1.1.2.2.2	0.636619718309859	.	143800001	144040000	#FF9191	1	0.75
chr2	144040001	144240000	B.1.1.2.1.1.1.2.1	0.433802816901408	.	144040001	144240000	#DADAFF	1	0.5
chr2	144240001	144840000	A.2.2.2.2.2.1.2	0.494366197183099	.	144240001	144840000	#FFDADA	1	0.625
chr2	144840001	145160000	A.2.1.1.2.2.2.1.2	0.630985915492958	.	144840001	145160000	#FF9191	1	0.75
chr2	145160001	145480000	A.1.1.2.1.2.2.1.2.1	0.898591549295775	.	145160001	145480000	#FF0000	1	1
chr2	145480001	145800000	A.1.2.2.2.2.2.1.2.2	0.7	.	145480001	145800000	#FF4848	1	0.875
chr2	145800001	146240000	A.2.1.1.2.2.2.1.1	0.632394366197183	.	145800001	146240000	#FF9191	1	0.75
chr2	146240001	146520000	A.2.1.1.1.1.2.2.1	0.684507042253521	.	146240001	146520000	#FF9191	1	0.75
chr2	146520001	146760000	A.2.2.2.2.2.1.1	0.495774647887324	.	146520001	146760000	#FFDADA	1	0.625
chr2	146760001	147040000	B.1.1.1.1.1.2.1	0.47887323943662	.	146760001	147040000	#DADAFF	1	0.5
chr2	147040001	147440000	A.2.1.2.1.2.2.2.2	0.607042253521127	.	147040001	147440000	#FF9191	1	0.75
chr2	147440001	147800000	A.2.2.1.2.1.2.1.2	0.540845070422535	.	147440001	147800000	#FFDADA	1	0.625
chr2	147800001	148040000	A.2.1.2.1.1.1.1.1	0.628169014084507	.	147800001	148040000	#FF9191	1	0.75
chr2	148040001	148440000	A.1.1.2.1.1.2.2.1	0.915492957746479	.	148040001	148440000	#FF0000	1	1
chr2	148440001	148680000	A.1.2.1.1.1.2.2.2.2.2.2.2	0.819718309859155	.	148440001	148680000	#FF4848	1	0.875
chr2	148680001	149000000	A.2.1.2.1.2.1.1	0.615492957746479	.	148680001	149000000	#FF9191	1	0.75
chr2	149000001	149280000	A.2.2.1.2.1.2.1.1	0.542253521126761	.	149000001	149280000	#FFDADA	1	0.625
chr2	149280001	149720000	A.1.2.1.1.1.2.2.2.1.2	0.825352112676056	.	149280001	149720000	#FF4848	1	0.875
chr2	149760001	149880000	A.1.2.1.1.1.2.2.2.1.2	0.825352112676056	.	149760001	149880000	#FF4848	1	0.875
chr2	149880001	150200000	A.2.1.2.1.2.2.2.1.2.1	0.609859154929577	.	149880001	150200000	#FF9191	1	0.75
chr2	150200001	150440000	A.2.2.1.1.1.1.2	0.571830985915493	.	150200001	150440000	#FFDADA	1	0.625
chr2	150440001	150640000	A.2.1.2.1.2.2.2.1.2.2	0.608450704225352	.	150440001	150640000	#FF9191	1	0.75
chr2	150640001	150920000	A.2.1.1.1.1.2.2.2.1.1	0.683098591549296	.	150640001	150920000	#FF9191	1	0.75
chr2	150920001	151320000	A.1.2.2.2.2.2.1.1.1	0.704225352112676	.	150920001	151320000	#FF4848	1	0.875
chr2	151320001	151560000	A.1.2.1.1.1.2.2.2.2.2.2.1	0.82112676056338	.	151320001	151560000	#FF4848	1	0.875
chr2	151560001	151800000	A.2.1.2.1.1.1.1.2	0.626760563380282	.	151560001	151800000	#FF9191	1	0.75
chr2	151800001	152120000	A.2.1.1.1.1.2.2.2.1.2	0.68169014084507	.	151800001	152120000	#FF9191	1	0.75
chr2	152120001	152360000	A.1.2.1.1.2.1.2.1.1	0.812676056338028	.	152120001	152360000	#FF4848	1	0.875
chr2	152360001	152640000	A.2.2.1.1.1.1.1	0.573239436619718	.	152360001	152640000	#FFDADA	1	0.625
chr2	152640001	152880000	A.1.2.2.2.1.2.1.2.1	0.719718309859155	.	152640001	152880000	#FF4848	1	0.875
chr2	152880001	153040000	A.1.2.1.2.2.1.1.2.2.2	0.771830985915493	.	152880001	153040000	#FF4848	1	0.875
chr2	153040001	153200000	A.1.2.1.2.2.1.1.2.2.1.2	0.773239436619718	.	153040001	153200000	#FF4848	1	0.875
chr2	153200001	153560000	A.1.1.1.2.2.1.1.1.2	0.957746478873239	.	153200001	153560000	#FF0000	1	1
chr2	153560001	154280000	B.2.2.2.1.1.1.2.1	0.0352112676056338	.	153560001	154280000	#0000FF	1	0.125
chr2	154280001	154400000	B.1.2.1.2.2.2.1.2.2	0.308450704225352	.	154280001	154400000	#9191FF	1	0.375
chr2	154400001	154800000	B.2.2.1.2.1.1.1.2	0.0732394366197183	.	154400001	154800000	#0000FF	1	0.125
chr2	154800001	155280000	B.2.1.2.1.2.2.2.1.1.2	0.136619718309859	.	154800001	155280000	#4848FF	1	0.25
chr2	155280001	155760000	B.2.1.2.1.2.2.1.2	0.13943661971831	.	155280001	155760000	#4848FF	1	0.25
chr2	155760001	156200000	B.2.1.2.1.2.2.2.1.2	0.135211267605634	.	155760001	156200000	#4848FF	1	0.25
chr2	156200001	156440000	B.1.2.2.1.2.2.1.2	0.27887323943662	.	156200001	156440000	#9191FF	1	0.375
chr2	156440001	156640000	B.1.1.2.1.1.2.1.2.1.2	0.423943661971831	.	156440001	156640000	#DADAFF	1	0.5
chr2	156640001	156840000	B.1.2.1.1.1.1.2.2	0.369014084507042	.	156640001	156840000	#9191FF	1	0.375
chr2	156840001	157200000	B.1.1.2.2.1.1.1	0.402816901408451	.	156840001	157200000	#DADAFF	1	0.5
chr2	157200001	157360000	A.1.2.2.2.1.2.2.2.2	0.712676056338028	.	157200001	157360000	#FF4848	1	0.875
chr2	157360001	157760000	B.1.2.1.2.2.1.1.1.1	0.330985915492958	.	157360001	157760000	#9191FF	1	0.375
chr2	157760001	158120000	B.1.2.2.2.2.1.1.2.2	0.249295774647887	.	157760001	158120000	#9191FF	1	0.375
chr2	158120001	158360000	A.2.1.1.2.2.1.2.1	0.635211267605634	.	158120001	158360000	#FF9191	1	0.75
chr2	158360001	158600000	B.1.1.1.2.1.1.2.2.2.1	0.452112676056338	.	158360001	158600000	#DADAFF	1	0.5
chr2	158600001	158880000	A.2.2.1.1.2.1.1.1.1.1	0.567605633802817	.	158600001	158880000	#FFDADA	1	0.625
chr2	158880001	159720000	A.2.1.1.2.2.1.1.2.2.1	0.638028169014085	.	158880001	159720000	#FF9191	1	0.75
chr2	159720001	160000000	A.1.1.2.1.1.2.1.1.1	0.92112676056338	.	159720001	160000000	#FF0000	1	1
chr2	160000001	160600000	A.1.1.1.2.1.1.1.1.1	0.98169014084507	.	160000001	160600000	#FF0000	1	1
chr2	160600001	160920000	A.1.1.1.2.2.1.1.1.1	0.959154929577465	.	160600001	160920000	#FF0000	1	1
chr2	160920001	161120000	A.1.2.1.1.1.2.2.2.2.1	0.823943661971831	.	160920001	161120000	#FF4848	1	0.875
chr2	161120001	161880000	A.1.1.2.1.2.2.1.1	0.9	.	161120001	161880000	#FF0000	1	1
chr2	161880001	162240000	A.1.2.2.1.1.2.2.1.1	0.752112676056338	.	161880001	162240000	#FF4848	1	0.875
chr2	162240001	162480000	B.1.2.2.2.2.1.2.2	0.246478873239437	.	162240001	162480000	#9191FF	1	0.375
chr2	162480001	162560000	B.2.1.1.2.1.1.2.1.1.1.1	0.216901408450704	.	162480001	162560000	#4848FF	1	0.25
chr2	162560001	162760000	B.2.1.2.2.2.1.2.1.1	0.116901408450704	.	162560001	162760000	#4848FF	1	0.25
chr2	162760001	163000000	A.2.2.1.1.2.1.1.2.1.2.1	0.56056338028169	.	162760001	163000000	#FFDADA	1	0.625
chr2	163000001	163200000	A.2.1.2.2.1.2.2.1	0.597183098591549	.	163000001	163200000	#FF9191	1	0.75
chr2	163200001	163760000	B.2.2.1.2.2.2.2.2.2	0.0422535211267606	.	163200001	163760000	#0000FF	1	0.125
chr2	163760001	164040000	B.2.2.1.2.2.2.2.1.1.1	0.047887323943662	.	163760001	164040000	#0000FF	1	0.125
chr2	164040001	164200000	B.1.1.2.2.1.2.2.2	0.392957746478873	.	164040001	164200000	#DADAFF	1	0.5
chr2	164200001	164600000	B.1.2.1.1.1.2.2	0.364788732394366	.	164200001	164600000	#9191FF	1	0.375
chr2	164600001	164960000	B.2.1.2.1.2.2.2.2	0.133802816901408	.	164600001	164960000	#4848FF	1	0.25
chr2	164960001	165400000	B.2.2.2.2.1.1.2.1.1	0.0140845070422535	.	164960001	165400000	#0000FF	1	0.125
chr2	165400001	165880000	B.2.2.1.2.2.2.2.1.1.2	0.0464788732394366	.	165400001	165880000	#0000FF	1	0.125
chr2	165880001	166240000	B.2.2.1.2.2.2.1.1	0.0507042253521127	.	165880001	166240000	#0000FF	1	0.125
chr2	166240001	166600000	B.2.2.1.2.2.2.1.2	0.0492957746478873	.	166240001	166600000	#0000FF	1	0.125
chr2	166600001	166840000	B.1.2.2.1.2.2.1.1	0.280281690140845	.	166600001	166840000	#9191FF	1	0.375
chr2	166840001	167040000	B.2.2.1.1.2.1.1.1	0.0901408450704225	.	166840001	167040000	#0000FF	1	0.125
chr2	167040001	167360000	B.2.2.1.2.2.2.2.1.2	0.0450704225352113	.	167040001	167360000	#0000FF	1	0.125
chr2	167360001	168040000	B.2.2.2.2.1.1.2.1.2	0.0126760563380282	.	167360001	168040000	#0000FF	1	0.125
chr2	168040001	168240000	B.2.2.1.2.1.1.1.1.1	0.076056338028169	.	168040001	168240000	#0000FF	1	0.125
chr2	168240001	168800000	B.2.2.2.2.1.1.1.1.2	0.0197183098591549	.	168240001	168800000	#0000FF	1	0.125
chr2	168800001	169000000	B.2.1.1.2.1.1.2.1.2.2.2.2	0.207042253521127	.	168800001	169000000	#4848FF	1	0.25
chr2	169000001	169200000	A.2.2.2.1.2.1.2.1.1.1.2	0.514084507042254	.	169000001	169200000	#FFDADA	1	0.625
chr2	169200001	169440000	A.1.2.2.1.1.2.2.1.2.2	0.749295774647887	.	169200001	169440000	#FF4848	1	0.875
chr2	169440001	169600000	A.2.1.2.2.2.2.1.2.2	0.580281690140845	.	169440001	169600000	#FF9191	1	0.75
chr2	169600001	169800000	B.1.1.1.2.2.2.2.1	0.43943661971831	.	169600001	169800000	#DADAFF	1	0.5
chr2	169800001	169960000	A.1.2.2.2.1.2.2.1.2	0.715492957746479	.	169800001	169960000	#FF4848	1	0.875
chr2	169960001	170280000	B.1.1.1.2.2.2.1.2.1	0.442253521126761	.	169960001	170280000	#DADAFF	1	0.5
chr2	170280001	170640000	A.2.1.2.2.2.1.1.2	0.591549295774648	.	170280001	170640000	#FF9191	1	0.75
chr2	170640001	170800000	A.2.1.1.2.1.2.1.2	0.647887323943662	.	170640001	170800000	#FF9191	1	0.75
chr2	170800001	171280000	B.1.1.2.1.2.2.2.2.1	0.405633802816901	.	170800001	171280000	#DADAFF	1	0.5
chr2	171280001	171520000	B.1.2.2.2.2.2.2.2	0.242253521126761	.	171280001	171520000	#9191FF	1	0.375
chr2	171520001	171760000	A.2.2.2.1.2.1.2.1.2	0.511267605633803	.	171520001	171760000	#FFDADA	1	0.625
chr2	171760001	172000000	A.2.2.2.1.2.2.1	0.508450704225352	.	171760001	172000000	#FFDADA	1	0.625
chr2	172000001	172360000	A.2.2.1.1.2.1.1.1.1.2	0.566197183098592	.	172000001	172360000	#FFDADA	1	0.625
chr2	172360001	173040000	A.1.2.2.2.1.2.1.2.2	0.71830985915493	.	172360001	173040000	#FF4848	1	0.875
chr2	173040001	173360000	A.1.1.1.2.2.1.2.2.1.2	0.947887323943662	.	173040001	173360000	#FF0000	1	1
chr2	173360001	173600000	A.2.1.1.2.1.2.1.1	0.649295774647887	.	173360001	173600000	#FF9191	1	0.75
chr2	173600001	173840000	A.2.1.1.2.2.1.1.2.1	0.63943661971831	.	173600001	173840000	#FF9191	1	0.75
chr2	173840001	174240000	A.1.1.2.1.2.2.1.2.2.2	0.895774647887324	.	173840001	174240000	#FF0000	1	1
chr2	174240001	174760000	A.1.1.1.2.2.1.2.1.2	0.950704225352113	.	174240001	174760000	#FF0000	1	1
chr2	174760001	174960000	A.1.1.1.1.2.2.1.2.1	0.987323943661972	.	174760001	174960000	#FF0000	1	1
chr2	174960001	175040000	A.1.2.1.1.2.1.2.1.2	0.811267605633803	.	174960001	175040000	#FF4848	1	0.875
chr2	175040001	175240000	A.1.1.2.1.1.2.1.2.2	0.916901408450704	.	175040001	175240000	#FF0000	1	1
chr2	175240001	175560000	A.1.1.2.1.2.2.2.1.1	0.894366197183099	.	175240001	175560000	#FF0000	1	1
chr2	175560001	175840000	B.1.1.2.2.1.2.2.1	0.394366197183099	.	175560001	175840000	#DADAFF	1	0.5
chr2	175840001	176080000	A.2.2.1.2.2.1.2.1.1.2	0.533802816901408	.	175840001	176080000	#FFDADA	1	0.625
chr2	176080001	176520000	B.2.2.1.2.1.2.1.2.2	0.0605633802816901	.	176080001	176520000	#0000FF	1	0.125
chr2	176520001	176760000	B.2.1.2.2.1.2.1.2	0.123943661971831	.	176520001	176760000	#4848FF	1	0.25
chr2	176760001	177000000	B.1.2.1.2.2.2.1.2.1.2	0.309859154929577	.	176760001	177000000	#9191FF	1	0.375
chr2	177000001	177240000	B.2.1.1.2.1.2.2.2.2	0.197183098591549	.	177000001	177240000	#4848FF	1	0.25
chr2	177240001	177560000	B.2.2.1.2.1.2.1.2.1.1	0.0633802816901408	.	177240001	177560000	#0000FF	1	0.125
chr2	177560001	178040000	B.2.2.1.2.2.1.1.1	0.0563380281690141	.	177560001	178040000	#0000FF	1	0.125
chr2	178040001	178200000	A.1.2.1.2.2.1.1.1.2	0.77887323943662	.	178040001	178200000	#FF4848	1	0.875
chr2	178200001	178440000	B.1.1.1.1.2.2.1	0.464788732394366	.	178200001	178440000	#DADAFF	1	0.5
chr2	178440001	178920000	B.2.2.1.2.1.2.1.2.1.2	0.0619718309859155	.	178440001	178920000	#0000FF	1	0.125
chr2	178920001	179120000	A.2.2.2.2.1.2.2	0.497183098591549	.	178920001	179120000	#FFDADA	1	0.625
chr2	179120001	179280000	B.1.2.1.1.1.2.1.2	0.366197183098592	.	179120001	179280000	#9191FF	1	0.375
chr2	179280001	179600000	B.1.2.1.1.1.2.1.1	0.367605633802817	.	179280001	179600000	#9191FF	1	0.375
chr2	179600001	180040000	B.1.2.1.2.2.1.1.1.2.2	0.328169014084507	.	179600001	180040000	#9191FF	1	0.375
chr2	180040001	180280000	A.2.2.2.2.1.1.1.1.1	0.505633802816901	.	180040001	180280000	#FFDADA	1	0.625
chr2	180280001	180640000	A.2.2.2.1.2.1.2.1.1.2	0.512676056338028	.	180280001	180640000	#FFDADA	1	0.625
chr2	180640001	180960000	B.1.1.2.2.1.2.1.1.2	0.397183098591549	.	180640001	180960000	#DADAFF	1	0.5
chr2	180960001	181360000	B.1.2.2.2.2.1.1.1.1	0.253521126760563	.	180960001	181360000	#9191FF	1	0.375
chr2	181360001	181920000	A.2.2.1.2.2.1.1.1	0.538028169014084	.	181360001	181920000	#FFDADA	1	0.625
chr2	181920001	182160000	A.2.1.1.1.2.1.1.2.2	0.670422535211268	.	181920001	182160000	#FF9191	1	0.75
chr2	182160001	182400000	A.1.1.1.2.2.1.2.2.2	0.946478873239437	.	182160001	182400000	#FF0000	1	1
chr2	182400001	182600000	A.1.2.1.2.2.1.2.2	0.769014084507042	.	182400001	182600000	#FF4848	1	0.875
chr2	182600001	182800000	A.1.2.1.2.2.1.1.2.2.1.1.1	0.776056338028169	.	182600001	182800000	#FF4848	1	0.875
chr2	182800001	183040000	B.1.1.2.1.1.1.1.2	0.435211267605634	.	182800001	183040000	#DADAFF	1	0.5
chr2	183040001	183600000	B.2.1.1.2.1.1.2.1.2.2.2.1	0.208450704225352	.	183040001	183600000	#4848FF	1	0.25
chr2	183600001	183880000	B.1.2.1.2.2.1.1.2.2	0.325352112676056	.	183600001	183880000	#9191FF	1	0.375
chr2	183880001	184080000	A.2.2.1.2.2.1.2.1.2	0.532394366197183	.	183880001	184080000	#FFDADA	1	0.625
chr2	184080001	184640000	B.1.2.1.1.1.1.2.1.1	0.371830985915493	.	184080001	184640000	#9191FF	1	0.375
chr2	184640001	184920000	B.1.2.1.2.2.1.2.1.2.2.2	0.315492957746479	.	184640001	184920000	#9191FF	1	0.375
chr2	184920001	185480000	B.1.2.2.2.2.1.2.1	0.247887323943662	.	184920001	185480000	#9191FF	1	0.375
chr2	185480001	185760000	B.1.1.2.1.1.2.1.2.1.1	0.425352112676056	.	185480001	185760000	#DADAFF	1	0.5
chr2	185760001	186200000	B.2.1.2.1.2.1.1.1.1.1	0.149295774647887	.	185760001	186200000	#4848FF	1	0.25
chr2	186200001	186480000	B.2.1.2.1.2.1.1.2	0.145070422535211	.	186200001	186480000	#4848FF	1	0.25
chr2	186480001	187360000	B.2.2.1.2.1.1.2.2	0.0704225352112676	.	186480001	187360000	#0000FF	1	0.125
chr2	187360001	187560000	A.2.2.1.1.2.2.2.1.1	0.549295774647887	.	187360001	187560000	#FFDADA	1	0.625
chr2	187560001	187680000	B.1.2.2.1.1.2.2.1	0.292957746478873	.	187560001	187680000	#9191FF	1	0.375
chr2	187680001	188000000	B.2.1.1.2.1.1.2.1.2.2.1.2	0.209859154929577	.	187680001	188000000	#4848FF	1	0.25
chr2	188000001	188360000	B.1.2.1.2.2.1.2.1.2.1	0.31830985915493	.	188000001	188360000	#9191FF	1	0.375
chr2	188360001	188720000	B.2.1.1.2.1.1.2.1.2.2.1.1	0.211267605633803	.	188360001	188720000	#4848FF	1	0.25
chr2	188720001	188920000	B.1.1.1.1.1.1.2.1	0.48169014084507	.	188720001	188920000	#DADAFF	1	0.5
chr2	188920001	189400000	B.2.1.2.1.2.1.2.1	0.143661971830986	.	188920001	189400000	#4848FF	1	0.25
chr2	189400001	189840000	B.2.1.1.1.1.1.1	0.240845070422535	.	189400001	189840000	#4848FF	1	0.25
chr2	189840001	190320000	B.2.1.2.2.2.1.2.2	0.114084507042254	.	189840001	190320000	#4848FF	1	0.25
chr2	190320001	190520000	B.1.1.2.1.1.2.1.1.2	0.426760563380282	.	190320001	190520000	#DADAFF	1	0.5
chr2	190520001	190920000	B.1.1.1.2.1.1.2.1	0.454929577464789	.	190520001	190920000	#DADAFF	1	0.5
chr2	190920001	191200000	B.1.1.2.2.1.2.1.1.1	0.398591549295775	.	190920001	191200000	#DADAFF	1	0.5
chr2	191200001	191600000	A.1.2.2.2.1.2.2.1.1	0.716901408450704	.	191200001	191600000	#FF4848	1	0.875
chr2	191600001	191840000	A.1.1.2.1.2.2.1.2.2.1	0.897183098591549	.	191600001	191840000	#FF0000	1	1
chr2	191840001	192400000	A.1.1.1.2.2.1.2.2.1.1	0.949295774647887	.	191840001	192400000	#FF0000	1	1
chr2	192400001	192600000	A.1.1.2.1.2.2.2.2.1	0.891549295774648	.	192400001	192600000	#FF0000	1	1
chr2	192600001	192840000	A.2.2.1.1.2.1.1.2.1.1.1	0.563380281690141	.	192600001	192840000	#FFDADA	1	0.625
chr2	192840001	193040000	B.1.1.2.1.1.2.1.1.1.1	0.430985915492958	.	192840001	193040000	#DADAFF	1	0.5
chr2	193040001	193440000	B.1.1.2.1.1.2.1.1.1.2.1	0.429577464788732	.	193040001	193440000	#DADAFF	1	0.5
chr2	193440001	193600000	B.1.2.1.2.2.1.2.1.1.1.2.1	0.322535211267606	.	193440001	193600000	#9191FF	1	0.375
chr2	193600001	194120000	B.1.2.1.2.2.1.2.1.1.1.1	0.323943661971831	.	193600001	194120000	#9191FF	1	0.375
chr2	194120001	194240000	A.2.2.2.1.1.1.2	0.525352112676056	.	194120001	194240000	#FFDADA	1	0.625
chr2	194240001	194480000	B.1.1.2.1.1.2.1.1.1.2.2	0.428169014084507	.	194240001	194480000	#DADAFF	1	0.5
chr2	194480001	194880000	B.1.2.1.2.2.1.2.1.1.1.2.2	0.32112676056338	.	194480001	194880000	#9191FF	1	0.375
chr2	194880001	195320000	B.2.1.2.1.2.2.2.1.1.1	0.138028169014085	.	194880001	195320000	#4848FF	1	0.25
chr2	195320001	195760000	B.2.1.2.1.2.1.1.1.1.2	0.147887323943662	.	195320001	195760000	#4848FF	1	0.25
chr2	195760001	196200000	B.2.1.1.2.1.2.1	0.202816901408451	.	195760001	196200000	#4848FF	1	0.25
chr2	196200001	196320000	B.1.1.2.1.1.2.2.2.1	0.41830985915493	.	196200001	196320000	#DADAFF	1	0.5
chr2	196320001	196520000	A.2.1.1.1.2.1.1.2.1.2.1	0.673239436619718	.	196320001	196520000	#FF9191	1	0.75
chr2	196520001	196960000	B.1.2.1.1.1.1.2.1.2	0.370422535211268	.	196520001	196960000	#9191FF	1	0.375
chr2	196960001	197160000	A.1.2.1.2.2.1.1.2.2.1.1.2	0.774647887323944	.	196960001	197160000	#FF4848	1	0.875
chr2	197160001	197440000	B.1.1.1.2.1.1.2.2.1	0.453521126760563	.	197160001	197440000	#DADAFF	1	0.5
chr2	197440001	197640000	B.1.1.1.2.1.1.2.2.2.2	0.450704225352113	.	197440001	197640000	#DADAFF	1	0.5
chr2	197640001	197920000	A.2.1.1.1.2.1.2.2	0.667605633802817	.	197640001	197920000	#FF9191	1	0.75
chr2	197920001	198200000	A.1.1.1.2.1.1.1.1.2	0.980281690140845	.	197920001	198200000	#FF0000	1	1
chr2	198200001	198280000	A.2.1.1.1.2.1.2.1	0.669014084507042	.	198200001	198280000	#FF9191	1	0.75
chr2	198280001	198640000	A.1.2.2.1.1.1.1.2	0.757746478873239	.	198280001	198640000	#FF4848	1	0.875
chr2	198640001	198800000	A.2.1.1.2.2.1.2.2	0.633802816901408	.	198640001	198800000	#FF9191	1	0.75
chr2	198800001	199000000	B.1.1.1.1.1.1.1	0.483098591549296	.	198800001	199000000	#DADAFF	1	0.5
chr2	199000001	199160000	B.1.1.2.2.1.2.1.2	0.395774647887324	.	199000001	199160000	#DADAFF	1	0.5
chr2	199160001	200480000	B.1.1.2.1.1.1.1.1	0.436619718309859	.	199160001	200480000	#DADAFF	1	0.5
chr2	200480001	200800000	A.2.2.2.1.2.1.2.2	0.509859154929577	.	200480001	200800000	#FFDADA	1	0.625
chr2	200800001	201000000	A.2.2.2.1.1.2.1.2	0.522535211267606	.	200800001	201000000	#FFDADA	1	0.625
chr2	201000001	201400000	A.1.2.2.1.1.2.2.2.1	0.747887323943662	.	201000001	201400000	#FF4848	1	0.875
chr2	201400001	201720000	A.1.2.2.2.2.2.2	0.698591549295775	.	201400001	201720000	#FF4848	1	0.875
chr2	201720001	202080000	A.1.1.1.2.1.1.2.2.1	0.973239436619718	.	201720001	202080000	#FF0000	1	1
chr2	202080001	202320000	A.1.2.1.1.2.1.2.2	0.809859154929577	.	202080001	202320000	#FF4848	1	0.875
chr2	202320001	202640000	A.2.1.1.1.1.1.2.2	0.691549295774648	.	202320001	202640000	#FF9191	1	0.75
chr2	202640001	203080000	A.1.1.1.1.2.2.1.1	0.988732394366197	.	202640001	203080000	#FF0000	1	1
chr2	203080001	203400000	A.1.1.2.1.2.2.2.1.2	0.892957746478873	.	203080001	203400000	#FF0000	1	1
chr2	203400001	203720000	A.2.2.1.1.2.2.1.2	0.550704225352113	.	203400001	203720000	#FFDADA	1	0.625
chr2	203720001	204080000	A.2.2.1.1.2.2.1.1	0.552112676056338	.	203720001	204080000	#FFDADA	1	0.625
chr2	204080001	204360000	A.2.2.1.2.2.1.2.2	0.530985915492958	.	204080001	204360000	#FFDADA	1	0.625
chr2	204360001	204800000	A.1.2.1.2.1.1.1.2.1.1	0.795774647887324	.	204360001	204800000	#FF4848	1	0.875
chr2	204800001	205080000	B.2.1.2.1.1.1.1.1.2.2.2	0.163380281690141	.	204800001	205080000	#4848FF	1	0.25
chr2	205080001	205640000	B.2.2.1.2.2.1.1.2	0.0549295774647887	.	205080001	205640000	#0000FF	1	0.125
chr2	205640001	206160000	B.2.2.2.1.1.1.1.1.1	0.0408450704225352	.	205640001	206160000	#0000FF	1	0.125
chr2	206160001	206360000	B.2.1.2.1.1.1.1.1.2.2.1	0.164788732394366	.	206160001	206360000	#4848FF	1	0.25
chr2	206360001	206560000	A.2.2.2.2.1.2.1	0.498591549295775	.	206360001	206560000	#FFDADA	1	0.625
chr2	206560001	206840000	A.2.1.2.2.2.2.1.2.1.1	0.583098591549296	.	206560001	206840000	#FF9191	1	0.75
chr2	206840001	207040000	A.2.1.2.2.1.1.2.2	0.602816901408451	.	206840001	207040000	#FF9191	1	0.75
chr2	207040001	207520000	B.2.1.1.2.1.2.2.2.1.1	0.2	.	207040001	207520000	#4848FF	1	0.25
chr2	207520001	207840000	B.1.2.2.1.1.2.1.1.1	0.297183098591549	.	207520001	207840000	#9191FF	1	0.375
chr2	207840001	208360000	A.1.2.1.2.2.2.2.2	0.76056338028169	.	207840001	208360000	#FF4848	1	0.875
chr2	208360001	208600000	A.1.2.1.2.1.1.1.2.2.2	0.790140845070422	.	208360001	208600000	#FF4848	1	0.875
chr2	208600001	208960000	A.1.2.2.2.1.2.1.1.2	0.72112676056338	.	208600001	208960000	#FF4848	1	0.875
chr2	208960001	209240000	A.2.2.1.1.2.2.2.1.2	0.547887323943662	.	208960001	209240000	#FFDADA	1	0.625
chr2	209240001	210280000	B.2.2.2.1.1.1.2.2.2	0.0323943661971831	.	209240001	210280000	#0000FF	1	0.125
chr2	210280001	210440000	A.2.2.1.1.2.1.1.2.2	0.557746478873239	.	210280001	210440000	#FFDADA	1	0.625
chr2	210440001	210640000	B.1.2.2.2.2.2.1	0.245070422535211	.	210440001	210640000	#9191FF	1	0.375
chr2	210640001	210840000	B.1.2.2.1.1.2.1.2	0.294366197183099	.	210640001	210840000	#9191FF	1	0.375
chr2	210840001	211080000	A.2.2.1.2.2.1.2.1.1.1	0.535211267605634	.	210840001	211080000	#FFDADA	1	0.625
chr2	211080001	211280000	B.2.1.1.2.1.1.2.1.1.1.2	0.215492957746479	.	211080001	211280000	#4848FF	1	0.25
chr2	211280001	211360000	B.1.2.2.1.1.2.2.2	0.291549295774648	.	211280001	211360000	#9191FF	1	0.375
chr2	211360001	211920000	B.2.2.1.2.1.1.2.1	0.071830985915493	.	211360001	211920000	#0000FF	1	0.125
chr2	211920001	212320000	B.1.2.1.2.2.1.2.1.2.2.1	0.316901408450704	.	211920001	212320000	#9191FF	1	0.375
chr2	212320001	212560000	B.2.1.2.1.2.1.2.2	0.142253521126761	.	212320001	212560000	#4848FF	1	0.25
chr2	212560001	212840000	B.2.1.2.2.2.1.2.1.2	0.115492957746479	.	212560001	212840000	#4848FF	1	0.25
chr2	212840001	213480000	B.2.2.1.2.2.2.2.2.1	0.0436619718309859	.	212840001	213480000	#0000FF	1	0.125
chr2	213480001	214080000	B.2.1.1.2.1.1.2.1.1.2	0.214084507042254	.	213480001	214080000	#4848FF	1	0.25
chr2	214080001	214600000	B.2.2.1.1.2.1.2	0.0873239436619718	.	214080001	214600000	#0000FF	1	0.125
chr2	214600001	215120000	B.2.2.1.1.2.1.1.2	0.0887323943661972	.	214600001	215120000	#0000FF	1	0.125
chr2	215120001	215320000	B.2.1.2.1.1.1.1.1.1	0.167605633802817	.	215120001	215320000	#4848FF	1	0.25
chr2	215320001	215520000	B.1.2.2.1.1.2.1.1.2	0.295774647887324	.	215320001	215520000	#9191FF	1	0.375
chr2	215520001	215720000	A.2.2.2.1.2.1.2.1.1.1.1	0.515492957746479	.	215520001	215720000	#FFDADA	1	0.625
chr2	215720001	215840000	B.1.2.1.2.2.1.1.2.1	0.326760563380282	.	215720001	215840000	#9191FF	1	0.375
chr2	215840001	216160000	B.1.2.1.2.2.1.1.1.2.1	0.329577464788732	.	215840001	216160000	#9191FF	1	0.375
chr2	216160001	216440000	A.2.1.1.1.2.1.1.2.1.2.2	0.671830985915493	.	216160001	216440000	#FF9191	1	0.75
chr2	216440001	216920000	A.1.1.2.1.2.1.1.1.1	0.912676056338028	.	216440001	216920000	#FF0000	1	1
chr2	216920001	217360000	A.1.1.2.1.1.2.1.2.1	0.91830985915493	.	216920001	217360000	#FF0000	1	1
chr2	217360001	217560000	A.1.2.2.1.1.2.1.2	0.753521126760563	.	217360001	217560000	#FF4848	1	0.875
chr2	217560001	218040000	A.1.1.1.2.2.1.1.2.2	0.953521126760563	.	217560001	218040000	#FF0000	1	1
chr2	218040001	218400000	A.1.1.2.1.1.2.1.1.2	0.919718309859155	.	218040001	218400000	#FF0000	1	1
chr2	218400001	218640000	A.1.2.1.1.1.2.2.2.2.2.1	0.822535211267606	.	218400001	218640000	#FF4848	1	0.875
chr2	218640001	218960000	A.1.1.1.1.2.2.2.1	0.984507042253521	.	218640001	218960000	#FF0000	1	1
chr2	218960001	219280000	A.1.1.1.1.2.2.2.2	0.983098591549296	.	218960001	219280000	#FF0000	1	1
chr2	219280001	219560000	A.1.1.1.2.1.1.2.1.1	0.976056338028169	.	219280001	219560000	#FF0000	1	1
chr2	219560001	219760000	A.1.1.1.2.1.1.1.2.2	0.977464788732394	.	219560001	219760000	#FF0000	1	1
chr2	219760001	220040000	A.1.1.1.2.2.1.1.2.1.2	0.954929577464789	.	219760001	220040000	#FF0000	1	1
chr2	220040001	220240000	A.1.1.1.2.2.1.2.1.1	0.952112676056338	.	220040001	220240000	#FF0000	1	1
chr2	220240001	220560000	A.1.2.1.2.2.2.2.1	0.761971830985915	.	220240001	220560000	#FF4848	1	0.875
chr2	220560001	221080000	B.2.2.2.1.2.2	0.0225352112676056	.	220560001	221080000	#0000FF	1	0.125
chr2	221080001	221440000	B.2.2.2.1.2.1.1.1	0.0267605633802817	.	221080001	221440000	#0000FF	1	0.125
chr2	221440001	221800000	B.2.2.2.1.2.1.2	0.023943661971831	.	221440001	221800000	#0000FF	1	0.125
chr2	221800001	222400000	B.2.2.2.2.2.1.2.1	0.00563380281690141	.	221800001	222400000	#0000FF	1	0.125
chr2	222400001	222880000	B.2.2.2.2.1.1.1.1.1	0.0211267605633803	.	222400001	222880000	#0000FF	1	0.125
chr2	222880001	223160000	B.2.1.1.2.1.2.2.2.1.2	0.198591549295775	.	222880001	223160000	#4848FF	1	0.25
chr2	223160001	223520000	A.2.2.1.1.2.1.1.1.2	0.564788732394366	.	223160001	223520000	#FFDADA	1	0.625
chr2	223520001	223800000	A.1.1.2.1.2.2.2.2.2	0.890140845070423	.	223520001	223800000	#FF0000	1	1
chr2	223800001	224320000	A.2.2.2.2.1.1.1.1.2	0.504225352112676	.	223800001	224320000	#FFDADA	1	0.625
chr2	224320001	224800000	A.1.2.1.2.2.1.1.1.1	0.780281690140845	.	224320001	224800000	#FF4848	1	0.875
chr2	224800001	225160000	A.1.2.1.1.1.2.2.1.1	0.829577464788732	.	224800001	225160000	#FF4848	1	0.875
chr2	225160001	225680000	A.1.2.1.1.1.2.2.1.2	0.828169014084507	.	225160001	225680000	#FF4848	1	0.875
chr2	225680001	225920000	A.1.2.1.2.1.2.1.1	0.787323943661972	.	225680001	225920000	#FF4848	1	0.875
chr2	225920001	226160000	B.1.1.1.2.1.1.1.2.1	0.457746478873239	.	225920001	226160000	#DADAFF	1	0.5
chr2	226160001	226520000	B.1.2.1.1.2.2.2.2	0.350704225352113	.	226160001	226520000	#9191FF	1	0.375
chr2	226520001	226720000	B.1.2.1.2.2.1.2.2	0.314084507042254	.	226520001	226720000	#9191FF	1	0.375
chr2	226720001	227040000	A.2.2.2.2.1.1.2.2	0.5	.	226720001	227040000	#FFDADA	1	0.625
chr2	227040001	227480000	A.2.2.1.1.2.1.1.2.1.1.2	0.561971830985916	.	227040001	227480000	#FFDADA	1	0.625
chr2	227480001	227680000	A.2.1.1.1.2.1.1.2.1.1	0.674647887323944	.	227480001	227680000	#FF9191	1	0.75
chr2	227680001	228000000	B.1.1.2.1.1.2.2.2.2	0.416901408450704	.	227680001	228000000	#DADAFF	1	0.5
chr2	228000001	228200000	A.2.2.2.2.1.1.1.2	0.502816901408451	.	228000001	228200000	#FFDADA	1	0.625
chr2	228200001	228480000	A.1.2.1.2.2.1.2.1	0.770422535211268	.	228200001	228480000	#FF4848	1	0.875
chr2	228480001	228760000	A.2.1.2.2.2.2.2.1	0.57887323943662	.	228480001	228760000	#FF9191	1	0.75
chr2	228760001	229200000	B.2.2.1.2.2.1.2.1	0.0535211267605634	.	228760001	229200000	#0000FF	1	0.125
chr2	229200001	229600000	B.2.2.2.1.1.1.2.2.1	0.0338028169014084	.	229200001	229600000	#0000FF	1	0.125
chr2	229600001	229960000	B.2.2.2.1.2.1.1.2	0.0253521126760563	.	229600001	229960000	#0000FF	1	0.125
chr2	229960001	230120000	B.2.1.1.1.1.1.2	0.23943661971831	.	229960001	230120000	#4848FF	1	0.25
chr2	230120001	230320000	A.2.2.1.1.2.1.1.2.1.2.2	0.559154929577465	.	230120001	230320000	#FFDADA	1	0.625
chr2	230320001	230640000	B.1.1.1.1.2.2.2.1.1	0.463380281690141	.	230320001	230640000	#DADAFF	1	0.5
chr2	230640001	231040000	A.1.1.1.2.1.1.2.1.2	0.974647887323944	.	230640001	231040000	#FF0000	1	1
chr2	231040001	231280000	A.1.2.1.1.1.2.1.1.2.2	0.833802816901408	.	231040001	231280000	#FF4848	1	0.875
chr2	231280001	231520000	A.1.2.1.1.1.2.1.2.2	0.830985915492958	.	231280001	231520000	#FF4848	1	0.875
chr2	231520001	231680000	A.1.2.1.1.1.2.1.1.2.1	0.835211267605634	.	231520001	231680000	#FF4848	1	0.875
chr2	231680001	231920000	A.1.2.1.1.2.1.1.1.1.1	0.81830985915493	.	231680001	231920000	#FF4848	1	0.875
chr2	231920001	232080000	A.1.2.1.1.2.1.1.1.1.2	0.816901408450704	.	231920001	232080000	#FF4848	1	0.875
chr2	232080001	232320000	A.1.1.2.2.1.1.2.1	0.88169014084507	.	232080001	232320000	#FF0000	1	1
chr2	232320001	232680000	A.1.1.2.1.1.1.1.2.1	0.933802816901408	.	232320001	232680000	#FF0000	1	1
chr2	232680001	233200000	A.2.1.2.1.2.1.2	0.614084507042253	.	232680001	233200000	#FF9191	1	0.75
chr2	233200001	233400000	A.2.1.1.1.1.2.1.1.2.2	0.687323943661972	.	233200001	233400000	#FF9191	1	0.75
chr2	233400001	233960000	A.1.1.1.2.1.1.2.2.2	0.971830985915493	.	233400001	233960000	#FF0000	1	1
chr2	233960001	234200000	A.1.2.1.1.1.2.1.2.1	0.832394366197183	.	233960001	234200000	#FF4848	1	0.875
chr2	234200001	234400000	A.1.2.1.1.2.1.1.1.2	0.815492957746479	.	234200001	234400000	#FF4848	1	0.875
chr2	234400001	234640000	A.2.2.2.2.2.2.2.2.1	0.485915492957746	.	234400001	234640000	#FFDADA	1	0.625
chr2	234640001	234920000	A.2.2.2.1.1.2.1.1	0.523943661971831	.	234640001	234920000	#FFDADA	1	0.625
chr2	234920001	235200000	B.1.1.1.2.1.1.1.2.2	0.456338028169014	.	234920001	235200000	#DADAFF	1	0.5
chr2	235200001	235440000	A.1.2.2.1.1.2.1.1	0.754929577464789	.	235200001	235440000	#FF4848	1	0.875
chr2	235440001	236040000	B.2.1.2.2.1.1.1.2	0.130985915492958	.	235440001	236040000	#4848FF	1	0.25
chr2	236040001	236360000	B.1.2.2.2.1.2.1.2	0.263380281690141	.	236040001	236360000	#9191FF	1	0.375
chr2	236360001	236520000	A.2.2.2.1.1.2.2.1	0.52112676056338	.	236360001	236520000	#FFDADA	1	0.625
chr2	236520001	236680000	B.1.1.2.1.1.2.2.1	0.419718309859155	.	236520001	236680000	#DADAFF	1	0.5
chr2	236680001	236920000	B.1.1.1.1.2.1.2.1	0.471830985915493	.	236680001	236920000	#DADAFF	1	0.5
chr2	236920001	237200000	B.1.2.1.1.2.2.2.1	0.352112676056338	.	236920001	237200000	#9191FF	1	0.375
chr2	237200001	237440000	A.2.2.2.2.2.2.2.2.2	0.484507042253521	.	237200001	237440000	#FFDADA	1	0.625
chr2	237440001	237600000	A.2.1.2.1.2.2.1	0.612676056338028	.	237440001	237600000	#FF9191	1	0.75
chr2	237600001	238000000	A.1.2.1.2.2.1.1.2.1	0.777464788732394	.	237600001	238000000	#FF4848	1	0.875
chr2	238000001	238480000	A.1.1.1.2.2.1.1.2.1.1	0.956338028169014	.	238000001	238480000	#FF0000	1	1
chr2	238480001	238720000	A.1.1.2.2.2.2.2.1.1	0.849295774647887	.	238480001	238720000	#FF0000	1	1
chr2	238720001	239200000	A.1.1.2.2.1.1.2.2	0.880281690140845	.	238720001	239200000	#FF0000	1	1
chr2	239200001	239400000	A.1.2.2.1.2.1.2.1.2	0.742253521126761	.	239200001	239400000	#FF4848	1	0.875
chr2	239400001	239920000	A.1.2.2.2.2.2.1.1.2	0.702816901408451	.	239400001	239920000	#FF4848	1	0.875
chr2	239920001	240320000	A.1.2.2.1.2.1.2.2.2	0.73943661971831	.	239920001	240320000	#FF4848	1	0.875
chr2	240320001	240720000	A.1.2.2.1.2.1.2.2.1	0.740845070422535	.	240320001	240720000	#FF4848	1	0.875
chr2	240720001	240960000	A.2.1.1.1.1.2.1.1.2.1	0.688732394366197	.	240720001	240960000	#FF9191	1	0.75
chr2	240960001	241080000	A.2.2.1.2.1.1.2	0.543661971830986	.	240960001	241080000	#FFDADA	1	0.625
chr2	241080001	241400000	A.2.1.1.2.1.1.2.1	0.652112676056338	.	241080001	241400000	#FF9191	1	0.75
chr2	241400001	241760000	A.1.2.2.1.2.1.2.1.1	0.743661971830986	.	241400001	241760000	#FF4848	1	0.875
chr2	241760001	242000000	A.2.1.1.2.1.1.2.2	0.650704225352113	.	241760001	242000000	#FF9191	1	0.75
chr2	242000001	242160000	A.2.1.1.1.1.2.1.2	0.685915492957746	.	242000001	242160000	#FF9191	1	0.75
chr2	242160001	242600000	A.1.2.1.1.1.2.1.1.1	0.836619718309859	.	242160001	242600000	#FF4848	1	0.875
chr2	242600001	242880000	A.1.2.1.1.2.1.1.2	0.814084507042254	.	242600001	242880000	#FF4848	1	0.875
chr2	242880001	243080000	A.2.1.1.1.1.2.1.1.1	0.690140845070423	.	242880001	243080000	#FF9191	1	0.75
chr3	80001	440000	B.2.2.2.2.1.2.1.1.1	0.0238500851788756	.	80001	440000	#0000FF	1	0.125
chr3	440001	640000	B.2.1.2.2.1.2.1.2.2	0.144804088586031	.	440001	640000	#4848FF	1	0.25
chr3	640001	1120000	B.2.2.2.2.1.2.2.1.1	0.0187393526405451	.	640001	1120000	#0000FF	1	0.125
chr3	1120001	1280000	B.2.1.2.2.1.2.1.2.1	0.146507666098807	.	1120001	1280000	#4848FF	1	0.25
chr3	1280001	1720000	B.2.2.2.2.1.2.2.2	0.0153321976149915	.	1280001	1720000	#0000FF	1	0.125
chr3	1720001	2080000	B.2.1.2.2.2.2.2.2.1	0.112436115843271	.	1720001	2080000	#4848FF	1	0.25
chr3	2080001	2440000	B.2.1.2.2.1.2.1.1.2	0.148211243611584	.	2080001	2440000	#4848FF	1	0.25
chr3	2440001	3240000	B.2.1.1.1.2.2.2.1	0.212947189097104	.	2440001	3240000	#4848FF	1	0.25
chr3	3240001	3600000	B.2.2.1.2.2.1.1.1	0.0783645655877342	.	3240001	3600000	#0000FF	1	0.125
chr3	3600001	3720000	B.1.2.1.1.2.2.1.2.2	0.327086882453152	.	3600001	3720000	#9191FF	1	0.375
chr3	3720001	4040000	B.2.1.2.2.1.2.2.1	0.143100511073254	.	3720001	4040000	#4848FF	1	0.25
chr3	4040001	4360000	B.2.1.1.1.2.2.2.2	0.211243611584327	.	4040001	4360000	#4848FF	1	0.25
chr3	4360001	4720000	A.1.1.2.2.2.1.1.2	0.841567291311755	.	4360001	4720000	#FF0000	1	1
chr3	4720001	5280000	A.1.1.1.1.1.2.2.2	0.986371379897785	.	4720001	5280000	#FF0000	1	1
chr3	5280001	6080000	B.2.2.1.2.2.2.2.1	0.0715502555366269	.	5280001	6080000	#0000FF	1	0.125
chr3	6080001	6280000	B.2.2.1.2.1.1.1.1.2	0.0868824531516184	.	6080001	6280000	#0000FF	1	0.125
chr3	6280001	6440000	B.2.2.1.2.1.1.1.1.1	0.0885860306643952	.	6280001	6440000	#0000FF	1	0.125
chr3	6440001	6880000	B.2.2.2.1.1.2.1.1	0.0596252129471891	.	6440001	6880000	#0000FF	1	0.125
chr3	6880001	7360000	B.2.2.2.2.2.2.1	0.00340715502555366	.	6880001	7360000	#0000FF	1	0.125
chr3	7360001	7720000	B.2.2.2.2.1.2.1.2	0.020442930153322	.	7360001	7720000	#0000FF	1	0.125
chr3	7720001	8480000	B.2.2.2.2.2.2.2	0.00170357751277683	.	7720001	8480000	#0000FF	1	0.125
chr3	8480001	8680000	B.1.1.1.1.1.1.2.1.2	0.429301533219761	.	8480001	8680000	#DADAFF	1	0.5
chr3	8680001	8960000	A.2.1.2.2.2.2.1.2.1	0.522998296422487	.	8680001	8960000	#FF9191	1	0.75
chr3	8960001	9400000	A.2.1.1.1.1.2.1.1.1	0.614991482112436	.	8960001	9400000	#FF9191	1	0.75
chr3	9400001	9720000	A.1.2.1.1.1.1.1.1.1	0.82793867120954	.	9400001	9720000	#FF4848	1	0.875
chr3	9720001	10160000	A.1.1.1.1.2.1.2.1.2	0.979557069846678	.	9720001	10160000	#FF0000	1	1
chr3	10160001	10360000	A.1.1.2.1.1.2.1.1.2.1	0.902896081771721	.	10160001	10360000	#FF0000	1	1
chr3	10360001	10520000	A.1.1.2.2.1.2.2.2.1	0.851788756388416	.	10360001	10520000	#FF0000	1	1
chr3	10520001	10800000	A.1.2.2.1.2.1.2.1	0.662691652470187	.	10520001	10800000	#FF4848	1	0.875
chr3	10800001	10960000	A.2.1.1.1.1.2.2.1	0.604770017035775	.	10800001	10960000	#FF9191	1	0.75
chr3	10960001	11120000	A.2.1.1.1.1.2.2.2	0.603066439522998	.	10960001	11120000	#FF9191	1	0.75
chr3	11120001	11400000	A.1.1.1.2.1.1.1.1.1.1.1	0.965928449744463	.	11120001	11400000	#FF0000	1	1
chr3	11400001	11720000	A.1.2.1.1.1.2.2.2.1	0.802385008517888	.	11400001	11720000	#FF4848	1	0.875
chr3	11720001	11920000	A.2.2.1.2.2.2.1.2	0.465076660988075	.	11720001	11920000	#FFDADA	1	0.625
chr3	11920001	12160000	B.1.1.2.2.1.2.2.1	0.367972742759796	.	11920001	12160000	#DADAFF	1	0.5
chr3	12160001	12600000	A.1.1.1.2.1.1.1.2.1.1	0.955706984667802	.	12160001	12600000	#FF0000	1	1
chr3	12600001	12960000	A.1.1.2.1.1.2.2.1.1.2	0.894378194207836	.	12600001	12960000	#FF0000	1	1
chr3	12960001	13320000	A.1.1.1.2.1.1.1.2.1.2.2	0.952299829642249	.	12960001	13320000	#FF0000	1	1
chr3	13320001	13520000	A.1.2.1.1.1.2.1.2.1	0.810902896081772	.	13320001	13520000	#FF4848	1	0.875
chr3	13520001	13720000	A.2.2.1.1.2.2.1	0.487223168654174	.	13520001	13720000	#FFDADA	1	0.625
chr3	13720001	13960000	B.1.1.2.2.1.1.1	0.374787052810903	.	13720001	13960000	#DADAFF	1	0.5
chr3	13960001	14160000	B.1.2.1.2.2.1.2.2.1	0.304940374787053	.	13960001	14160000	#9191FF	1	0.375
chr3	14160001	14520000	A.1.1.1.2.1.1.1.2.1.2.1	0.954003407155026	.	14160001	14520000	#FF0000	1	1
chr3	14520001	14680000	A.1.2.2.1.2.1.2.2	0.660988074957411	.	14520001	14680000	#FF4848	1	0.875
chr3	14680001	15000000	A.1.2.2.2.2.1.1	0.635434412265758	.	14680001	15000000	#FF4848	1	0.875
chr3	15000001	15440000	A.1.1.2.1.1.2.2.1.1.1	0.896081771720613	.	15000001	15440000	#FF0000	1	1
chr3	15440001	15640000	A.1.2.1.2.2.2.2.1.1.1	0.7206132879046	.	15440001	15640000	#FF4848	1	0.875
chr3	15640001	15840000	A.1.2.1.2.2.2.2.1.1.2	0.718909710391823	.	15640001	15840000	#FF4848	1	0.875
chr3	15840001	16080000	A.2.1.2.1.1.1.1	0.580919931856899	.	15840001	16080000	#FF9191	1	0.75
chr3	16080001	16320000	A.1.2.1.2.2.2.1.1.1.1.2	0.729131175468484	.	16080001	16320000	#FF4848	1	0.875
chr3	16320001	16600000	A.1.2.1.2.2.2.1.1.1.2	0.727427597955707	.	16320001	16600000	#FF4848	1	0.875
chr3	16600001	16920000	A.1.2.1.2.2.2.1.1.1.1.1	0.730834752981261	.	16600001	16920000	#FF4848	1	0.875
chr3	16920001	17280000	A.2.1.1.1.2.1.2.2.2	0.596252129471891	.	16920001	17280000	#FF9191	1	0.75
chr3	17280001	17480000	A.2.2.1.1.1.2.1.2	0.494037478705281	.	17280001	17480000	#FFDADA	1	0.625
chr3	17480001	17920000	A.1.2.2.2.2.1.2.2.1.1	0.630323679727428	.	17480001	17920000	#FF4848	1	0.875
chr3	17920001	18440000	A.2.2.1.1.1.1.2.2.2	0.497444633730835	.	17920001	18440000	#FFDADA	1	0.625
chr3	18440001	18840000	A.1.2.1.2.1.1.2.1.1	0.75809199318569	.	18440001	18840000	#FF4848	1	0.875
chr3	18840001	19080000	B.1.2.1.2.1.1.2.1.1	0.320272572402044	.	18840001	19080000	#9191FF	1	0.375
chr3	19080001	19360000	B.1.2.1.2.1.1.1	0.321976149914821	.	19080001	19360000	#9191FF	1	0.375
chr3	19360001	19640000	B.1.1.2.2.2.1.1.1.1	0.364565587734242	.	19360001	19640000	#DADAFF	1	0.5
chr3	19640001	19920000	B.1.1.2.1.2.1.1	0.386712095400341	.	19640001	19920000	#DADAFF	1	0.5
chr3	19920001	20240000	A.1.2.2.1.1.2.1.1.2.1	0.69335604770017	.	19920001	20240000	#FF4848	1	0.875
chr3	20240001	20520000	B.1.1.1.2.2.2.1.2	0.398637137989779	.	20240001	20520000	#DADAFF	1	0.5
chr3	20520001	21000000	B.1.1.1.2.2.2.1.1	0.400340715502555	.	20520001	21000000	#DADAFF	1	0.5
chr3	21000001	21320000	A.2.1.2.2.2.2.1.2.2.2	0.519591141396934	.	21000001	21320000	#FF9191	1	0.75
chr3	21320001	21640000	A.2.2.1.1.1.1.1.1	0.507666098807496	.	21320001	21640000	#FFDADA	1	0.625
chr3	21640001	22000000	B.1.1.2.2.2.1.2	0.359454855195911	.	21640001	22000000	#DADAFF	1	0.5
chr3	22000001	22200000	B.1.1.2.2.2.1.1.1.2	0.362862010221465	.	22000001	22200000	#DADAFF	1	0.5
chr3	22200001	22560000	A.1.2.2.2.2.1.2.1.2	0.632027257240204	.	22200001	22560000	#FF4848	1	0.875
chr3	22560001	23000000	A.2.1.1.1.2.1.2.2.1	0.597955706984668	.	22560001	23000000	#FF9191	1	0.75
chr3	23000001	23280000	A.1.2.1.1.1.2.2.1.1.2	0.805792163543441	.	23000001	23280000	#FF4848	1	0.875
chr3	23280001	23680000	A.1.2.1.1.1.2.2.1.1.1	0.807495741056218	.	23280001	23680000	#FF4848	1	0.875
chr3	23680001	24000000	A.1.1.1.2.2.2.1.2.2	0.919931856899489	.	23680001	24000000	#FF0000	1	1
chr3	24000001	24320000	B.2.1.1.1.2.2.1.1.1	0.218057921635434	.	24000001	24320000	#4848FF	1	0.25
chr3	24320001	24520000	B.2.2.1.2.1.1.1.2	0.0851788756388416	.	24320001	24520000	#0000FF	1	0.125
chr3	24520001	24800000	B.2.1.2.2.1.1.1.1.2	0.160136286201022	.	24520001	24800000	#4848FF	1	0.25
chr3	24800001	25000000	B.2.2.1.2.2.2.1	0.0732538330494037	.	24800001	25000000	#0000FF	1	0.125
chr3	25000001	25480000	B.2.2.2.2.1.2.1.1.2	0.0221465076660988	.	25000001	25480000	#0000FF	1	0.125
chr3	25480001	25640000	B.1.2.1.1.2.2.2.2	0.323679727427598	.	25480001	25640000	#9191FF	1	0.375
chr3	25640001	25880000	A.2.1.2.2.2.2.1.1.1	0.526405451448041	.	25640001	25880000	#FF9191	1	0.75
chr3	25880001	26520000	B.1.2.2.2.2.1.2.1	0.247018739352641	.	25880001	26520000	#9191FF	1	0.375
chr3	26520001	26800000	A.2.2.1.2.2.1.1.2.1	0.471890971039182	.	26520001	26800000	#FFDADA	1	0.625
chr3	26800001	27160000	A.2.2.1.1.1.1.2.1.2	0.500851788756388	.	26800001	27160000	#FFDADA	1	0.625
chr3	27160001	27360000	A.2.2.2.1.2.1.1.1.2	0.454855195911414	.	27160001	27360000	#FFDADA	1	0.625
chr3	27360001	27520000	A.2.1.1.1.1.2.1.2.1.1	0.611584327086882	.	27360001	27520000	#FF9191	1	0.75
chr3	27520001	27720000	A.1.1.2.1.2.1.1.1.1	0.889267461669506	.	27520001	27720000	#FF0000	1	1
chr3	27720001	28400000	A.1.2.2.1.1.2.1.2.2.2	0.683134582623509	.	27720001	28400000	#FF4848	1	0.875
chr3	28400001	28880000	B.2.1.1.1.2.1.1.2	0.223168654173765	.	28400001	28880000	#4848FF	1	0.25
chr3	28880001	29200000	A.2.2.2.1.2.2.1	0.449744463373083	.	28880001	29200000	#FFDADA	1	0.625
chr3	29200001	29400000	A.2.2.1.1.1.1.1.2.2	0.504258943781942	.	29200001	29400000	#FFDADA	1	0.625
chr3	29400001	30040000	A.2.2.2.1.2.2.2	0.448040885860307	.	29400001	30040000	#FFDADA	1	0.625
chr3	30040001	30240000	A.2.2.2.1.1.2.2	0.458262350936968	.	30040001	30240000	#FFDADA	1	0.625
chr3	30240001	30480000	A.1.2.1.2.2.2.1.2.1	0.724020442930153	.	30240001	30480000	#FF4848	1	0.875
chr3	30480001	30800000	A.1.1.2.1.2.2.1.1	0.882453151618399	.	30480001	30800000	#FF0000	1	1
chr3	30800001	30960000	B.1.1.1.1.1.1.1	0.432708688245315	.	30800001	30960000	#DADAFF	1	0.5
chr3	30960001	31240000	A.2.1.1.1.2.1.2.1	0.599659284497445	.	30960001	31240000	#FF9191	1	0.75
chr3	31240001	31600000	A.1.2.2.1.2.2.1.2.1.1	0.65587734241908	.	31240001	31600000	#FF4848	1	0.875
chr3	31600001	31840000	A.2.1.1.1.1.2.1.2.1.2	0.609880749574106	.	31600001	31840000	#FF9191	1	0.75
chr3	31840001	32200000	A.2.2.1.1.1.1.2.2.1	0.499148211243612	.	31840001	32200000	#FFDADA	1	0.625
chr3	32200001	32520000	A.1.1.2.2.1.2.2.1	0.853492333901193	.	32200001	32520000	#FF0000	1	1
chr3	32520001	32720000	A.1.2.1.1.1.2.1.2.2	0.809199318568995	.	32520001	32720000	#FF4848	1	0.875
chr3	32720001	33000000	A.1.2.1.2.2.2.2.1.2	0.717206132879046	.	32720001	33000000	#FF4848	1	0.875
chr3	33000001	33160000	A.1.2.1.2.2.2.2.2.2.2	0.708688245315162	.	33000001	33160000	#FF4848	1	0.875
chr3	33160001	33400000	A.2.1.2.2.1.1.1.2	0.543441226575809	.	33160001	33400000	#FF9191	1	0.75
chr3	33400001	33520000	A.1.2.1.2.2.2.2.2.2.1	0.710391822827939	.	33400001	33520000	#FF4848	1	0.875
chr3	33520001	33880000	A.1.2.2.1.2.2.2.2	0.649063032367973	.	33520001	33880000	#FF4848	1	0.875
chr3	33880001	34160000	A.1.2.2.1.2.2.1.2.1.2	0.654173764906303	.	33880001	34160000	#FF4848	1	0.875
chr3	34160001	34480000	A.2.1.2.1.1.2.2.2	0.570698466780239	.	34160001	34480000	#FF9191	1	0.75
chr3	34480001	35040000	B.1.1.2.1.2.1.2	0.385008517887564	.	34480001	35040000	#DADAFF	1	0.5
chr3	35040001	35640000	B.1.2.2.1.1.2.2.1	0.289608177172061	.	35040001	35640000	#9191FF	1	0.375
chr3	35640001	36000000	B.1.2.1.2.1.1.2.1.2	0.318568994889267	.	35640001	36000000	#9191FF	1	0.375
chr3	36000001	36400000	B.1.2.2.1.1.2.2.2.1	0.287904599659284	.	36000001	36400000	#9191FF	1	0.375
chr3	36400001	36760000	A.2.2.2.1.1.2.1	0.459965928449744	.	36400001	36760000	#FFDADA	1	0.625
chr3	36760001	37040000	A.1.1.1.2.1.1.1.1.1.2	0.96252129471891	.	36760001	37040000	#FF0000	1	1
chr3	37040001	37360000	A.1.1.2.1.2.2.2.2.2	0.868824531516184	.	37040001	37360000	#FF0000	1	1
chr3	37360001	37880000	A.2.1.2.1.1.1.2.1.1	0.579216354344123	.	37360001	37880000	#FF9191	1	0.75
chr3	37880001	38040000	A.2.1.2.1.1.1.2.1.2	0.577512776831346	.	37880001	38040000	#FF9191	1	0.75
chr3	38040001	38560000	A.1.2.2.1.1.2.1.2.1.2	0.686541737649063	.	38040001	38560000	#FF4848	1	0.875
chr3	38560001	38720000	B.1.1.2.2.1.2.2.2	0.366269165247019	.	38560001	38720000	#DADAFF	1	0.5
chr3	38720001	39120000	B.1.2.2.2.2.1.2.2	0.245315161839864	.	38720001	39120000	#9191FF	1	0.375
chr3	39120001	39360000	A.1.1.2.1.2.2.2.2.1	0.870528109028961	.	39120001	39360000	#FF0000	1	1
chr3	39360001	40200000	B.2.2.1.2.1.2.1	0.0817717206132879	.	39360001	40200000	#0000FF	1	0.125
chr3	40200001	40600000	A.2.2.2.2.2.1.1.1	0.441226575809199	.	40200001	40600000	#FFDADA	1	0.625
chr3	40600001	41000000	A.1.1.2.1.2.2.1.2.2.1	0.879045996592845	.	40600001	41000000	#FF0000	1	1
chr3	41000001	41280000	A.1.1.1.2.2.2.1.1.1	0.925042589437819	.	41000001	41280000	#FF0000	1	1
chr3	41280001	41920000	B.1.2.1.1.2.2.1.2.1	0.328790459965928	.	41280001	41920000	#9191FF	1	0.375
chr3	41920001	42240000	A.1.2.2.1.2.2.1.1.1	0.659284497444634	.	41920001	42240000	#FF4848	1	0.875
chr3	42240001	42600000	A.2.1.1.1.1.2.1.1.2	0.613287904599659	.	42240001	42600000	#FF9191	1	0.75
chr3	42600001	42960000	A.1.2.1.1.1.1.1.1.2	0.826235093696763	.	42600001	42960000	#FF4848	1	0.875
chr3	42960001	43160000	A.2.1.2.2.1.2.2	0.536626916524702	.	42960001	43160000	#FF9191	1	0.75
chr3	43160001	43560000	A.1.2.2.1.1.2.1.2.1.1.1	0.689948892674617	.	43160001	43560000	#FF4848	1	0.875
chr3	43560001	43880000	A.2.1.2.2.1.1.1.1.2	0.545144804088586	.	43560001	43880000	#FF9191	1	0.75
chr3	43880001	44320000	A.1.2.2.1.2.2.1.2.2	0.652470187393526	.	43880001	44320000	#FF4848	1	0.875
chr3	44320001	44520000	A.2.1.2.2.1.1.1.1.1	0.546848381601363	.	44320001	44520000	#FF9191	1	0.75
chr3	44520001	45080000	A.2.1.1.1.1.2.1.2.2.2	0.606473594548552	.	44520001	45080000	#FF9191	1	0.75
chr3	45080001	45280000	A.1.1.2.1.1.2.1.1.1	0.904599659284497	.	45080001	45280000	#FF0000	1	1
chr3	45280001	45560000	A.1.1.2.1.1.2.2.1.2	0.89267461669506	.	45280001	45560000	#FF0000	1	1
chr3	45560001	45760000	A.1.1.2.1.1.2.1.2.2	0.89778534923339	.	45560001	45760000	#FF0000	1	1
chr3	45760001	45960000	A.1.2.1.1.2.2.1.1.1.2.1	0.787052810902896	.	45760001	45960000	#FF4848	1	0.875
chr3	45960001	46120000	A.1.2.1.1.2.2.1.1.1.2.2	0.785349233390119	.	45960001	46120000	#FF4848	1	0.875
chr3	46120001	46480000	A.1.1.1.2.1.1.1.1.2.1	0.960817717206133	.	46120001	46480000	#FF0000	1	1
chr3	46480001	46720000	A.1.2.1.1.2.1.2.1.1	0.79557069846678	.	46480001	46720000	#FF4848	1	0.875
chr3	46720001	47040000	A.1.2.1.1.2.2.1.1.1.1	0.788756388415673	.	46720001	47040000	#FF4848	1	0.875
chr3	47040001	47440000	A.1.1.1.2.1.1.2	0.948892674616695	.	47040001	47440000	#FF0000	1	1
chr3	47440001	47880000	A.1.2.1.1.2.1.2.2	0.79045996592845	.	47440001	47880000	#FF4848	1	0.875
chr3	47880001	48240000	A.1.2.2.1.2.1.1.1.1	0.671209540034072	.	47880001	48240000	#FF4848	1	0.875
chr3	48240001	48480000	A.1.2.2.2.2.2	0.620102214650767	.	48240001	48480000	#FF4848	1	0.875
chr3	48480001	48720000	A.1.2.1.1.2.2.1.2.1.2	0.780238500851789	.	48480001	48720000	#FF4848	1	0.875
chr3	48720001	49080000	A.1.1.2.2.1.2.1.1	0.856899488926746	.	48720001	49080000	#FF0000	1	1
chr3	49120001	49160000	A.1.2.2.1.2.1.1.1.2	0.669505962521295	.	49120001	49160000	#FF4848	1	0.875
chr3	49200001	49240000	A.1.2.2.1.2.1.1.1.2	0.669505962521295	.	49200001	49240000	#FF4848	1	0.875
chr3	49280001	49320000	A.1.2.2.1.2.1.1.1.2	0.669505962521295	.	49280001	49320000	#FF4848	1	0.875
chr3	49360001	49400000	A.1.2.2.1.2.1.1.1.2	0.669505962521295	.	49360001	49400000	#FF4848	1	0.875
chr3	49440001	49480000	A.1.2.2.1.2.1.1.1.2	0.669505962521295	.	49440001	49480000	#FF4848	1	0.875
chr3	49520001	49560000	A.1.2.1.1.2.1.2.1.2.1	0.793867120954003	.	49520001	49560000	#FF4848	1	0.875
chr3	49600001	49680000	A.1.2.1.1.2.1.2.1.2.1	0.793867120954003	.	49600001	49680000	#FF4848	1	0.875
chr3	49760001	49960000	A.1.2.1.1.2.1.2.1.2.1	0.793867120954003	.	49760001	49960000	#FF4848	1	0.875
chr3	49960001	50160000	A.1.2.1.1.2.2.1.2.2	0.778534923339012	.	49960001	50160000	#FF4848	1	0.875
chr3	50160001	50360000	A.1.2.1.1.2.1.1.1	0.798977853492334	.	50160001	50360000	#FF4848	1	0.875
chr3	50360001	50680000	A.1.1.2.2.1.2.2.2.2	0.850085178875639	.	50360001	50680000	#FF0000	1	1
chr3	50680001	51440000	B.2.1.2.2.1.1.2.2	0.151618398637138	.	50680001	51440000	#4848FF	1	0.25
chr3	51440001	51760000	A.1.2.1.2.2.2.2.2.1.1	0.715502555366269	.	51440001	51760000	#FF4848	1	0.875
chr3	51760001	51960000	A.2.1.2.2.1.1.2.2	0.540034071550256	.	51760001	51960000	#FF9191	1	0.75
chr3	51960001	52240000	A.1.1.1.2.1.1.1.1.2.2.1	0.959114139693356	.	51960001	52240000	#FF0000	1	1
chr3	52240001	52440000	A.1.2.1.1.2.1.1.2	0.797274275979557	.	52240001	52440000	#FF4848	1	0.875
chr3	52440001	52760000	A.1.1.1.2.1.1.1.1.2.2.2	0.957410562180579	.	52440001	52760000	#FF0000	1	1
chr3	52760001	52960000	A.1.1.2.1.1.2.1.1.2.2	0.901192504258944	.	52760001	52960000	#FF0000	1	1
chr3	52960001	53120000	A.1.2.1.1.2.2.1.1.2	0.783645655877342	.	52960001	53120000	#FF4848	1	0.875
chr3	53120001	53320000	A.1.1.1.2.1.1.1.1.1.1.2	0.964224872231687	.	53120001	53320000	#FF0000	1	1
chr3	53320001	53400000	A.1.2.2.1.2.2.1.1.2	0.657580919931857	.	53320001	53400000	#FF4848	1	0.875
chr3	53400001	53760000	A.2.1.2.1.1.1.2.2	0.575809199318569	.	53400001	53760000	#FF9191	1	0.75
chr3	53760001	53960000	A.2.2.1.1.2.2.2	0.485519591141397	.	53760001	53960000	#FFDADA	1	0.625
chr3	53960001	54400000	B.2.2.1.2.2.1.1.2	0.0766609880749574	.	53960001	54400000	#0000FF	1	0.125
chr3	54400001	54840000	B.2.2.1.2.2.1.2	0.0749574105621806	.	54400001	54840000	#0000FF	1	0.125
chr3	54840001	55280000	B.1.1.1.1.1.1.2.2	0.427597955706985	.	54840001	55280000	#DADAFF	1	0.5
chr3	55280001	55480000	B.1.2.2.2.2.1.1.1.1	0.253833049403748	.	55280001	55480000	#9191FF	1	0.375
chr3	55480001	55800000	B.1.2.2.1.1.2.1.1	0.293015332197615	.	55480001	55800000	#9191FF	1	0.375
chr3	55800001	56080000	B.2.1.2.2.1.1.1.1.1	0.161839863713799	.	55800001	56080000	#4848FF	1	0.25
chr3	56080001	56240000	A.2.2.2.1.2.1.1.2	0.453151618398637	.	56080001	56240000	#FFDADA	1	0.625
chr3	56240001	56320000	B.1.2.1.1.2.2.1.1.1	0.332197614991482	.	56240001	56320000	#9191FF	1	0.375
chr3	56320001	56600000	B.1.2.1.2.2.1.1	0.308347529812606	.	56320001	56600000	#9191FF	1	0.375
chr3	56600001	57040000	A.1.1.1.1.1.2.2.1.1	0.989778534923339	.	56600001	57040000	#FF0000	1	1
chr3	57040001	57360000	A.1.1.2.1.2.2.2.1.1.1	0.875638841567291	.	57040001	57360000	#FF0000	1	1
chr3	57360001	57520000	A.2.2.1.1.1.2.1.1	0.495741056218058	.	57360001	57520000	#FFDADA	1	0.625
chr3	57520001	57920000	A.1.1.2.1.2.2.2.1.2	0.872231686541738	.	57520001	57920000	#FF0000	1	1
chr3	57920001	58160000	A.1.1.2.1.2.2.1.2.1	0.880749574105622	.	57920001	58160000	#FF0000	1	1
chr3	58160001	58280000	A.1.2.1.1.1.2.2.1.2	0.804088586030664	.	58160001	58280000	#FF4848	1	0.875
chr3	58280001	58560000	A.1.1.2.1.2.2.2.1.1.2	0.873935264054514	.	58280001	58560000	#FF0000	1	1
chr3	58560001	58960000	B.1.2.2.1.1.2.1.2	0.291311754684838	.	58560001	58960000	#9191FF	1	0.375
chr3	58960001	59160000	B.1.2.1.1.2.2.1.1.2	0.330494037478705	.	58960001	59160000	#9191FF	1	0.375
chr3	59160001	59520000	A.1.2.2.1.1.2.1.2.2.1	0.684838160136286	.	59160001	59520000	#FF4848	1	0.875
chr3	59520001	59880000	A.1.2.2.2.2.1.2.1.1	0.633730834752981	.	59520001	59880000	#FF4848	1	0.875
chr3	59880001	60160000	A.2.1.2.2.2.2.1.2.2.1	0.52129471890971	.	59880001	60160000	#FF9191	1	0.75
chr3	60160001	60440000	B.1.1.1.2.2.2.2.1	0.396933560477002	.	60160001	60440000	#DADAFF	1	0.5
chr3	60440001	61000000	B.1.2.1.2.2.1.2.2.2	0.303236797274276	.	60440001	61000000	#9191FF	1	0.375
chr3	61000001	61400000	B.1.2.2.2.2.1.1.1.2.2	0.250425894378194	.	61000001	61400000	#9191FF	1	0.375
chr3	61400001	61800000	B.1.1.1.2.2.1	0.402044293015332	.	61400001	61800000	#DADAFF	1	0.5
chr3	61800001	62200000	A.2.1.2.1.1.2.2.1	0.572402044293015	.	61800001	62200000	#FF9191	1	0.75
chr3	62200001	62320000	B.1.1.2.2.1.1.2.1	0.373083475298126	.	62200001	62320000	#DADAFF	1	0.5
chr3	62320001	62600000	B.2.1.2.2.1.1.1.2.2.1	0.156729131175468	.	62320001	62600000	#4848FF	1	0.25
chr3	62600001	63280000	B.2.2.2.2.1.2.2.1.2	0.0170357751277683	.	62600001	63280000	#0000FF	1	0.125
chr3	63280001	63840000	B.1.2.2.2.1.1.1	0.270868824531516	.	63280001	63840000	#9191FF	1	0.375
chr3	63840001	64000000	A.1.2.1.1.1.1.2.2.2	0.814310051107325	.	63840001	64000000	#FF4848	1	0.875
chr3	64000001	64480000	B.2.1.1.1.2.2.1.2	0.214650766609881	.	64000001	64480000	#4848FF	1	0.25
chr3	64480001	64680000	B.1.2.2.2.2.1.1.2	0.248722316865417	.	64480001	64680000	#9191FF	1	0.375
chr3	64680001	64840000	B.2.1.2.2.1.1.1.2.1	0.158432708688245	.	64680001	64840000	#4848FF	1	0.25
chr3	64840001	65360000	B.2.2.2.1.1.2.1.2	0.0579216354344123	.	64840001	65360000	#0000FF	1	0.125
chr3	65360001	65720000	B.2.2.1.2.1.2.2	0.0800681431005111	.	65360001	65720000	#0000FF	1	0.125
chr3	65720001	65920000	B.2.1.2.2.1.2.2.2	0.141396933560477	.	65720001	65920000	#4848FF	1	0.25
chr3	65920001	66160000	B.2.1.2.2.1.1.1.2.2.2	0.155025553662692	.	65920001	66160000	#4848FF	1	0.25
chr3	66280001	66440000	B.1.1.2.2.1.1.2.2	0.371379897785349	.	66280001	66440000	#DADAFF	1	0.5
chr3	66440001	66640000	A.2.1.2.1.1.2.1	0.574105621805792	.	66440001	66640000	#FF9191	1	0.75
chr3	66640001	66720000	A.2.2.1.1.1.1.2.1.1	0.502555366269165	.	66640001	66720000	#FFDADA	1	0.625
chr3	66720001	66880000	B.1.1.1.1.1.1.2.1.1	0.431005110732538	.	66720001	66880000	#DADAFF	1	0.5
chr3	66880001	67160000	B.1.2.1.1.2.2.2.1	0.325383304940375	.	66880001	67160000	#9191FF	1	0.375
chr3	67160001	67400000	B.2.1.1.2.1.2.1	0.206132879045997	.	67160001	67400000	#4848FF	1	0.25
chr3	67400001	67760000	B.1.1.2.1.1.1.1	0.393526405451448	.	67400001	67760000	#DADAFF	1	0.5
chr3	67760001	68080000	B.2.1.2.2.2.2.1.2	0.115843270868825	.	67760001	68080000	#4848FF	1	0.25
chr3	68080001	68400000	B.2.2.1.2.2.2.2.2	0.0698466780238501	.	68080001	68400000	#0000FF	1	0.125
chr3	68400001	69040000	B.2.2.2.1.1.2.2	0.0562180579216354	.	68400001	69040000	#0000FF	1	0.125
chr3	69040001	69360000	A.1.1.1.2.2.2.1.2.1	0.921635434412266	.	69040001	69360000	#FF0000	1	1
chr3	69360001	69760000	A.1.1.1.2.2.2.1.1.2	0.923339011925043	.	69360001	69760000	#FF0000	1	1
chr3	69760001	70080000	A.1.2.1.2.1.1.2.1.2	0.756388415672913	.	69760001	70080000	#FF4848	1	0.875
chr3	70080001	70520000	B.2.1.1.1.2.1.1.1	0.224872231686542	.	70080001	70520000	#4848FF	1	0.25
chr3	70520001	70800000	B.1.2.1.1.2.1.1	0.337308347529813	.	70520001	70800000	#9191FF	1	0.375
chr3	70800001	71040000	A.2.2.1.1.1.1.1.2.1	0.505962521294719	.	70800001	71040000	#FFDADA	1	0.625
chr3	71040001	71440000	A.1.2.1.2.1.1.2.2	0.754684838160136	.	71040001	71440000	#FF4848	1	0.875
chr3	71440001	71720000	A.1.1.2.1.2.2.1.2.2.2	0.877342419080068	.	71440001	71720000	#FF0000	1	1
chr3	71720001	71920000	A.1.2.1.2.2.2.1.2.2	0.722316865417376	.	71720001	71920000	#FF4848	1	0.875
chr3	71920001	72320000	A.1.1.1.1.1.1.2	0.998296422487223	.	71920001	72320000	#FF0000	1	1
chr3	72320001	72480000	A.1.1.1.2.1.1.1.2.2	0.950596252129472	.	72320001	72480000	#FF0000	1	1
chr3	72480001	72880000	A.1.1.1.1.1.1.1	1	.	72480001	72880000	#FF0000	1	1
chr3	72880001	73160000	A.1.2.1.1.1.1.2.1.2.1	0.819420783645656	.	72880001	73160000	#FF4848	1	0.875
chr3	73160001	73560000	A.2.1.2.2.2.2.1.1.2	0.524701873935264	.	73160001	73560000	#FF9191	1	0.75
chr3	73560001	73920000	B.1.1.1.2.2.2.2.2	0.395229982964225	.	73560001	73920000	#DADAFF	1	0.5
chr3	73920001	74160000	B.2.1.1.1.2.2.1.1.2	0.216354344122658	.	73920001	74160000	#4848FF	1	0.25
chr3	74160001	74560000	B.2.2.1.2.1.1.2	0.0834752981260647	.	74160001	74560000	#0000FF	1	0.125
chr3	74560001	74760000	B.1.2.2.1.1.2.2.2.2	0.286201022146508	.	74560001	74760000	#9191FF	1	0.375
chr3	74760001	75240000	B.2.1.2.2.1.2.1.1.1	0.149914821124361	.	74760001	75240000	#4848FF	1	0.25
chr3	75240001	75560000	A.2.2.2.1.2.1.1.1.1	0.456558773424191	.	75240001	75560000	#FFDADA	1	0.625
chr3	75640001	75720000	A.2.2.2.1.2.1.1.1.1	0.456558773424191	.	75640001	75720000	#FFDADA	1	0.625
chr3	75720001	76000000	B.1.2.2.2.2.1.1.1.2.1	0.252129471890971	.	75720001	76000000	#9191FF	1	0.375
chr3	76000001	76320000	B.1.2.1.2.1.2.1.1	0.315161839863714	.	76000001	76320000	#9191FF	1	0.375
chr3	76320001	76640000	B.1.1.1.1.2.1.2	0.415672913117547	.	76320001	76640000	#DADAFF	1	0.5
chr3	76640001	77040000	B.2.1.2.2.2.2.1.1	0.117546848381601	.	76640001	77040000	#4848FF	1	0.25
chr3	77040001	77360000	B.2.1.1.1.2.1.2.2	0.219761499148211	.	77040001	77360000	#4848FF	1	0.25
chr3	77360001	77920000	B.2.1.1.1.2.1.2.1	0.221465076660988	.	77360001	77920000	#4848FF	1	0.25
chr3	77920001	78720000	B.2.2.2.1.1.1.2	0.0613287904599659	.	77920001	78720000	#0000FF	1	0.125
chr3	78720001	79120000	B.1.2.1.2.1.1.2.2	0.316865417376491	.	78720001	79120000	#9191FF	1	0.375
chr3	79120001	79560000	B.2.1.1.2.2.1.1	0.197614991482112	.	79120001	79560000	#4848FF	1	0.25
chr3	79560001	79920000	B.2.2.1.1.1.2.2.1	0.0971039182282794	.	79560001	79920000	#0000FF	1	0.125
chr3	79920001	80760000	B.2.2.2.1.1.1.1.1.2	0.0647359454855196	.	79920001	80760000	#0000FF	1	0.125
chr3	80760001	81320000	B.2.2.2.1.1.1.1.1.1.2	0.0664395229982964	.	80760001	81320000	#0000FF	1	0.125
chr3	81320001	81760000	B.1.2.1.2.1.2.1.2	0.313458262350937	.	81320001	81760000	#9191FF	1	0.375
chr3	81760001	82240000	A.2.2.1.1.1.2.2.1	0.492333901192504	.	81760001	82240000	#FFDADA	1	0.625
chr3	82240001	82400000	B.1.1.2.2.2.1.1.2	0.361158432708688	.	82240001	82400000	#DADAFF	1	0.5
chr3	82400001	82640000	B.1.2.2.2.2.2.2.1	0.24190800681431	.	82400001	82640000	#9191FF	1	0.375
chr3	82640001	82840000	B.2.1.1.1.1.2.1.2.2	0.228279386712095	.	82640001	82840000	#4848FF	1	0.25
chr3	82840001	83600000	B.2.1.2.1.1.2.2	0.180579216354344	.	82840001	83600000	#4848FF	1	0.25
chr3	83600001	83880000	B.1.2.2.1.1.1.1.1.2	0.298126064735945	.	83600001	83880000	#9191FF	1	0.375
chr3	83880001	84400000	B.1.2.2.2.2.2.2.2	0.240204429301533	.	83880001	84400000	#9191FF	1	0.375
chr3	84400001	84680000	B.1.2.1.1.2.1.2.2	0.333901192504259	.	84400001	84680000	#9191FF	1	0.375
chr3	84680001	84840000	A.2.1.2.2.2.1.1.2	0.533219761499148	.	84680001	84840000	#FF9191	1	0.75
chr3	84840001	85080000	B.1.2.1.1.2.1.2.1	0.335604770017036	.	84840001	85080000	#9191FF	1	0.375
chr3	85080001	85440000	B.1.2.2.1.1.1.1.2	0.296422487223169	.	85080001	85440000	#9191FF	1	0.375
chr3	85440001	85680000	B.1.2.2.1.1.1.1.1.1	0.299829642248722	.	85440001	85680000	#9191FF	1	0.375
chr3	85680001	86080000	B.2.1.2.2.2.2.2.1	0.114139693356048	.	85680001	86080000	#4848FF	1	0.25
chr3	86080001	86720000	B.2.2.2.1.1.1.1.1.1.1	0.0681431005110733	.	86080001	86720000	#0000FF	1	0.125
chr3	86720001	87280000	B.2.1.2.2.2.2.2.2.2	0.110732538330494	.	86720001	87280000	#4848FF	1	0.25
chr3	87280001	87720000	B.2.1.1.1.1.2.1.2.1	0.229982964224872	.	87280001	87720000	#4848FF	1	0.25
chr3	87720001	88080000	B.1.1.2.2.2.2.1.2	0.354344122657581	.	87720001	88080000	#DADAFF	1	0.5
chr3	88080001	88240000	A.1.2.2.2.1.2.1.2	0.638841567291312	.	88080001	88240000	#FF4848	1	0.875
chr3	88240001	88600000	B.2.1.2.1.1.2.1	0.182282793867121	.	88240001	88600000	#4848FF	1	0.25
chr3	88600001	89160000	B.1.2.2.2.2.2.1	0.243611584327087	.	88600001	89160000	#9191FF	1	0.375
chr3	89160001	89440000	B.1.2.1.2.1.2.2.1	0.31175468483816	.	89160001	89440000	#9191FF	1	0.375
chr3	89440001	90320000	B.2.1.2.1.1.1	0.183986371379898	.	89440001	90320000	#4848FF	1	0.25
chr3	93520001	93840000	A.2.2.1.2.1.1.1.1	0.48381601362862	.	93520001	93840000	#FFDADA	1	0.625
chr3	93840001	94560000	B.2.2.2.2.2.1.1.2.1	0.0119250425894378	.	93840001	94560000	#0000FF	1	0.125
chr3	94560001	95200000	B.2.2.2.1.1.1.1.2	0.0630323679727428	.	94560001	95200000	#0000FF	1	0.125
chr3	95200001	95360000	B.2.1.2.1.2.1.2.1	0.170357751277683	.	95200001	95360000	#4848FF	1	0.25
chr3	95360001	95760000	B.2.1.2.2.2.1.1.2.2.2	0.129471890971039	.	95360001	95760000	#4848FF	1	0.25
chr3	95760001	96000000	B.2.2.1.1.1.2.2.2.2	0.0936967632027257	.	95760001	96000000	#0000FF	1	0.125
chr3	96000001	96560000	B.2.2.2.2.1.1.2	0.0255536626916525	.	96000001	96560000	#0000FF	1	0.125
chr3	96560001	96800000	B.2.2.1.1.1.2.1	0.0988074957410562	.	96560001	96800000	#0000FF	1	0.125
chr3	96800001	97480000	B.2.2.2.2.2.1.2.2	0.00511073253833049	.	96800001	97480000	#0000FF	1	0.125
chr3	97480001	97760000	B.1.1.1.1.1.2.1.2	0.424190800681431	.	97480001	97760000	#DADAFF	1	0.5
chr3	97760001	98080000	B.2.1.1.1.1.1.2.2	0.233390119250426	.	97760001	98080000	#4848FF	1	0.25
chr3	98080001	98240000	B.1.1.2.2.2.2.2.1	0.352640545144804	.	98080001	98240000	#DADAFF	1	0.5
chr3	98240001	98520000	A.1.2.1.1.1.1.2.1.2.2	0.817717206132879	.	98240001	98520000	#FF4848	1	0.875
chr3	98520001	98720000	A.2.2.1.2.1.1.2.1	0.480408858603066	.	98520001	98720000	#FFDADA	1	0.625
chr3	98720001	99160000	B.2.1.1.2.1.1.2	0.207836456558773	.	98720001	99160000	#4848FF	1	0.25
chr3	99160001	99520000	B.1.1.1.1.1.2.1.1	0.425894378194208	.	99160001	99520000	#DADAFF	1	0.5
chr3	99520001	100000000	A.1.1.2.2.2.1.2.2	0.838160136286201	.	99520001	100000000	#FF0000	1	1
chr3	100000001	100480000	A.1.2.2.1.1.2.2.2.1.2.1	0.676320272572402	.	100000001	100480000	#FF4848	1	0.875
chr3	100480001	100760000	B.1.2.1.1.1.2.2.2.1	0.340715502555366	.	100480001	100760000	#9191FF	1	0.375
chr3	100760001	101200000	B.1.1.2.1.1.2.1	0.390119250425894	.	100760001	101200000	#DADAFF	1	0.5
chr3	101200001	101400000	A.1.2.1.2.1.2.1.2.2.2	0.742759795570698	.	101200001	101400000	#FF4848	1	0.875
chr3	101400001	101960000	A.1.1.1.1.1.2.1.2.2	0.991482112436116	.	101400001	101960000	#FF0000	1	1
chr3	101960001	102320000	B.1.2.1.1.1.1.1	0.34923339011925	.	101960001	102320000	#9191FF	1	0.375
chr3	102320001	102720000	B.1.2.1.2.1.2.2.2	0.310051107325383	.	102320001	102720000	#9191FF	1	0.375
chr3	102720001	103000000	B.1.1.2.2.2.2.1.1.1	0.357751277683135	.	102720001	103000000	#DADAFF	1	0.5
chr3	103000001	103280000	B.2.1.1.2.2.1.2.2.2	0.192504258943782	.	103000001	103280000	#4848FF	1	0.25
chr3	103280001	103680000	B.2.1.2.1.2.1.1.2.2.1	0.173764906303237	.	103280001	103680000	#4848FF	1	0.25
chr3	103680001	103960000	B.1.2.2.1.1.1.2	0.294718909710392	.	103680001	103960000	#9191FF	1	0.375
chr3	103960001	104320000	A.2.2.2.2.1.2.1	0.444633730834753	.	103960001	104320000	#FFDADA	1	0.625
chr3	104320001	104560000	B.1.1.1.2.1.2.2	0.403747870528109	.	104320001	104560000	#DADAFF	1	0.5
chr3	104560001	105120000	A.2.1.2.2.2.1.1.1	0.534923339011925	.	104560001	105120000	#FF9191	1	0.75
chr3	105120001	105320000	A.2.2.2.2.1.1	0.44633730834753	.	105120001	105320000	#FFDADA	1	0.625
chr3	105320001	105760000	A.1.2.2.1.1.2.2.1.2	0.679727427597956	.	105320001	105760000	#FF4848	1	0.875
chr3	105760001	105920000	B.1.1.1.1.2.2.1	0.41396933560477	.	105760001	105920000	#DADAFF	1	0.5
chr3	105920001	106360000	A.2.2.2.2.1.2.2	0.442930153321976	.	105920001	106360000	#FFDADA	1	0.625
chr3	106360001	106920000	B.2.1.1.2.2.1.2.2.1	0.194207836456559	.	106360001	106920000	#4848FF	1	0.25
chr3	106920001	107280000	B.1.1.2.2.2.2.2.2	0.350936967632027	.	106920001	107280000	#DADAFF	1	0.5
chr3	107280001	107640000	A.1.2.2.1.1.2.2.1.1	0.681431005110733	.	107280001	107640000	#FF4848	1	0.875
chr3	107640001	107880000	A.1.1.1.2.2.1.1.2.1	0.931856899488927	.	107640001	107880000	#FF0000	1	1
chr3	107880001	108200000	A.1.2.2.2.1.2.1.1.2	0.640545144804089	.	107880001	108200000	#FF4848	1	0.875
chr3	108200001	108320000	A.2.2.2.2.2.2.1	0.436115843270869	.	108200001	108320000	#FFDADA	1	0.625
chr3	108320001	108720000	B.2.2.2.1.2.1.1.1.2.1.1	0.0528109028960818	.	108320001	108720000	#0000FF	1	0.125
chr3	108720001	108880000	B.1.1.1.1.2.2.2.1	0.412265758091993	.	108720001	108880000	#DADAFF	1	0.5
chr3	108880001	109200000	B.1.2.2.2.1.2.1.2.1	0.260647359454855	.	108880001	109200000	#9191FF	1	0.375
chr3	109200001	109440000	B.1.2.1.2.2.2	0.301533219761499	.	109200001	109440000	#9191FF	1	0.375
chr3	109440001	110080000	B.1.2.2.2.1.2.1.1.2	0.262350936967632	.	109440001	110080000	#9191FF	1	0.375
chr3	110080001	110840000	B.2.2.2.1.2.1.1.2.2	0.0442930153321976	.	110080001	110840000	#0000FF	1	0.125
chr3	110840001	111240000	B.2.2.2.1.2.1.1.1.2.1.2	0.0511073253833049	.	110840001	111240000	#0000FF	1	0.125
chr3	111240001	111400000	B.1.1.2.1.2.2.2.1.2.2	0.378194207836457	.	111240001	111400000	#DADAFF	1	0.5
chr3	111400001	111800000	A.2.1.2.1.2.1.1.1.1.2	0.567291311754685	.	111400001	111800000	#FF9191	1	0.75
chr3	111800001	112000000	A.2.1.2.1.2.1.1.2.1	0.563884156729131	.	111800001	112000000	#FF9191	1	0.75
chr3	112000001	112280000	A.1.2.1.2.1.1.1.1.2.1.2	0.76320272572402	.	112000001	112280000	#FF4848	1	0.875
chr3	112280001	112720000	A.1.1.1.1.1.2.1.1.1	0.996592844974446	.	112280001	112720000	#FF0000	1	1
chr3	112720001	113040000	A.1.1.2.2.2.1.1.1.1.2.2	0.844974446337308	.	112720001	113040000	#FF0000	1	1
chr3	113040001	113200000	A.2.2.2.2.2.1.1.2	0.439522998296422	.	113040001	113200000	#FFDADA	1	0.625
chr3	113200001	113360000	A.2.1.2.2.2.2.2.1.1	0.517887563884157	.	113200001	113360000	#FF9191	1	0.75
chr3	113360001	113560000	A.1.2.2.2.1.1.2.2	0.643952299829642	.	113360001	113560000	#FF4848	1	0.875
chr3	113560001	113840000	B.1.1.1.1.1.2.2.2	0.419080068143101	.	113560001	113840000	#DADAFF	1	0.5
chr3	113840001	114080000	B.2.1.1.2.1.1.1	0.20954003407155	.	113840001	114080000	#4848FF	1	0.25
chr3	114080001	114520000	B.2.1.1.1.1.1.2.1	0.235093696763203	.	114080001	114520000	#4848FF	1	0.25
chr3	114520001	114920000	B.1.2.2.2.1.2.2.2	0.255536626916525	.	114520001	114920000	#9191FF	1	0.375
chr3	114920001	115200000	A.2.1.2.1.2.2.2.2.2	0.54855195911414	.	114920001	115200000	#FF9191	1	0.75
chr3	115200001	115560000	B.1.2.2.1.2.1.2	0.2793867120954	.	115200001	115560000	#9191FF	1	0.375
chr3	115560001	115840000	B.2.2.1.1.1.1.2.2.1	0.10221465076661	.	115560001	115840000	#0000FF	1	0.125
chr3	115840001	116080000	B.2.2.2.1.2.2.2.2	0.0289608177172061	.	115840001	116080000	#0000FF	1	0.125
chr3	116080001	116480000	B.2.2.2.2.2.1.1.1	0.0136286201022147	.	116080001	116480000	#0000FF	1	0.125
chr3	116480001	116720000	B.2.1.1.2.2.2.2	0.185689948892675	.	116480001	116720000	#4848FF	1	0.25
chr3	116720001	117120000	B.2.1.2.2.2.1.1.1.1	0.1396933560477	.	116720001	117120000	#4848FF	1	0.25
chr3	117120001	117400000	B.1.2.2.1.2.1.1.1.2	0.282793867120954	.	117120001	117400000	#9191FF	1	0.375
chr3	117400001	117760000	B.2.2.2.1.2.1.1.1.2.2	0.0494037478705281	.	117400001	117760000	#0000FF	1	0.125
chr3	117760001	118400000	B.2.2.2.2.2.1.1.2.2	0.010221465076661	.	117760001	118400000	#0000FF	1	0.125
chr3	118400001	118560000	B.1.2.2.1.2.1.1.1.1	0.284497444633731	.	118400001	118560000	#9191FF	1	0.375
chr3	118560001	118920000	B.1.2.2.2.1.1.2.2	0.265758091993186	.	118560001	118920000	#9191FF	1	0.375
chr3	118920001	119200000	A.1.1.2.2.2.1.1.1.1.1	0.848381601362862	.	118920001	119200000	#FF0000	1	1
chr3	119200001	119400000	A.1.1.1.1.1.2.2.1.2	0.988074957410562	.	119200001	119400000	#FF0000	1	1
chr3	119400001	119840000	A.1.1.2.1.2.1.2	0.884156729131175	.	119400001	119840000	#FF0000	1	1
chr3	119840001	119920000	A.2.1.2.2.1.1.2.1	0.541737649063032	.	119840001	119920000	#FF9191	1	0.75
chr3	119920001	120280000	A.2.2.1.2.1.1.1.2	0.482112436115843	.	119920001	120280000	#FFDADA	1	0.625
chr3	120280001	120520000	A.1.2.2.1.1.2.1.1.1	0.695059625212947	.	120280001	120520000	#FF4848	1	0.875
chr3	120520001	121240000	B.1.2.2.1.2.2.2	0.272572402044293	.	120520001	121240000	#9191FF	1	0.375
chr3	121240001	121520000	A.1.2.1.2.1.2.1.2.2.1	0.744463373083475	.	121240001	121520000	#FF4848	1	0.875
chr3	121520001	121840000	A.1.1.2.1.1.2.2.2	0.890971039182283	.	121520001	121840000	#FF0000	1	1
chr3	121840001	122080000	A.1.2.2.1.2.1.1.2.1.2	0.666098807495741	.	121840001	122080000	#FF4848	1	0.875
chr3	122080001	122440000	A.1.1.1.1.2.2.2.2	0.96763202725724	.	122080001	122440000	#FF0000	1	1
chr3	122440001	122800000	A.1.1.2.1.1.1.1.2	0.913117546848382	.	122440001	122800000	#FF0000	1	1
chr3	122800001	123000000	A.1.2.1.2.2.2.2.2.1.2.2	0.712095400340716	.	122800001	123000000	#FF4848	1	0.875
chr3	123000001	123320000	A.2.1.1.1.1.2.1.2.2.1	0.608177172061329	.	123000001	123320000	#FF9191	1	0.75
chr3	123320001	123680000	A.1.1.2.2.1.1.2.1	0.863713798977853	.	123320001	123680000	#FF0000	1	1
chr3	123680001	124040000	A.2.2.1.2.2.2.1.1	0.466780238500852	.	123680001	124040000	#FFDADA	1	0.625
chr3	124040001	124280000	B.1.1.2.2.1.2.1	0.369676320272572	.	124040001	124280000	#DADAFF	1	0.5
chr3	124280001	124440000	A.1.2.1.2.2.2.1.1.2	0.72572402044293	.	124280001	124440000	#FF4848	1	0.875
chr3	124440001	124640000	A.1.1.2.1.1.2.1.2.1	0.899488926746167	.	124440001	124640000	#FF0000	1	1
chr3	124640001	124920000	A.1.1.2.1.1.1.2.2.2.1	0.908006814310051	.	124640001	124920000	#FF0000	1	1
chr3	124920001	125400000	A.1.1.1.2.1.2.2.2.1	0.936967632027257	.	124920001	125400000	#FF0000	1	1
chr3	125680001	125960000	A.2.1.1.1.2.2.1	0.594548551959114	.	125680001	125960000	#FF9191	1	0.75
chr3	125960001	126200000	A.1.1.2.2.1.1.2.2.2.2	0.858603066439523	.	125960001	126200000	#FF0000	1	1
chr3	126200001	126360000	A.1.2.1.2.2.1.2	0.732538330494037	.	126200001	126360000	#FF4848	1	0.875
chr3	126360001	126720000	A.1.1.1.2.1.2.2.1.2	0.938671209540034	.	126360001	126720000	#FF0000	1	1
chr3	126720001	127280000	A.1.1.2.2.1.1.2.2.1	0.862010221465077	.	126720001	127280000	#FF0000	1	1
chr3	127280001	127760000	A.1.1.1.1.2.1.1.1	0.984667802385009	.	127280001	127760000	#FF0000	1	1
chr3	127760001	128120000	A.1.1.2.1.1.1.2.2.1	0.909710391822828	.	127760001	128120000	#FF0000	1	1
chr3	128120001	128320000	A.1.1.2.2.1.1.2.2.2.1	0.8603066439523	.	128120001	128320000	#FF0000	1	1
chr3	128320001	128640000	A.1.1.1.1.2.1.2.2.1	0.977853492333901	.	128320001	128640000	#FF0000	1	1
chr3	128640001	129000000	A.1.1.1.1.2.1.2.2.2	0.976149914821124	.	128640001	129000000	#FF0000	1	1
chr3	129000001	129360000	A.1.1.1.1.2.1.2.1.1	0.981260647359455	.	129000001	129360000	#FF0000	1	1
chr3	129360001	129520000	A.1.2.1.2.2.2.2.2.1.2.1	0.713798977853492	.	129360001	129520000	#FF4848	1	0.875
chr3	129520001	129720000	A.1.2.1.2.1.2.1.1.1.2	0.751277683134583	.	129520001	129720000	#FF4848	1	0.875
chr3	129920001	130200000	A.2.1.2.1.2.1.1.2.2	0.562180579216354	.	129920001	130200000	#FF9191	1	0.75
chr3	130200001	130440000	B.1.1.1.2.1.1	0.407155025553663	.	130200001	130440000	#DADAFF	1	0.5
chr3	130440001	130720000	A.1.2.1.2.1.2.1.2.1.2	0.746166950596252	.	130440001	130720000	#FF4848	1	0.875
chr3	130720001	131040000	B.1.2.1.1.1.2.2.2.2	0.339011925042589	.	130720001	131040000	#9191FF	1	0.375
chr3	131040001	131240000	A.2.2.1.2.2.1.1.1	0.473594548551959	.	131040001	131240000	#FFDADA	1	0.625
chr3	131240001	131480000	B.1.2.2.2.1.1.2.1.2	0.267461669505963	.	131240001	131480000	#9191FF	1	0.375
chr3	131480001	131960000	B.1.2.2.2.1.1.2.1.1	0.269165247018739	.	131480001	131960000	#9191FF	1	0.375
chr3	131960001	132160000	A.1.2.2.1.1.1.2.2.2	0.696763202725724	.	131960001	132160000	#FF4848	1	0.875
chr3	132160001	132440000	A.1.2.1.1.1.1.1.2.2	0.82282793867121	.	132160001	132440000	#FF4848	1	0.875
chr3	132440001	132720000	B.2.1.2.2.2.1.2.1.1	0.127768313458262	.	132440001	132720000	#4848FF	1	0.25
chr3	132720001	133120000	B.2.1.1.2.1.2.2.2.1	0.201022146507666	.	132720001	133120000	#4848FF	1	0.25
chr3	133120001	133360000	A.1.2.2.1.1.1.2.1	0.700170357751278	.	133120001	133360000	#FF4848	1	0.875
chr3	133360001	133520000	B.1.1.1.1.1.2.2.1.2	0.420783645655877	.	133360001	133520000	#DADAFF	1	0.5
chr3	133520001	133920000	A.2.1.1.2.1.2.1	0.589437819420784	.	133520001	133920000	#FF9191	1	0.75
chr3	133920001	134240000	A.1.1.1.2.2.2.2.1	0.918228279386712	.	133920001	134240000	#FF0000	1	1
chr3	134240001	134480000	B.1.1.2.1.1.2.2	0.388415672913118	.	134240001	134480000	#DADAFF	1	0.5
chr3	134480001	134760000	A.2.2.2.2.2.1.2	0.437819420783646	.	134480001	134760000	#FFDADA	1	0.625
chr3	134760001	135000000	B.1.2.1.1.1.2.2.1	0.342419080068143	.	134760001	135000000	#9191FF	1	0.375
chr3	135000001	135280000	B.2.1.2.2.1.1.2.1	0.153321976149915	.	135000001	135280000	#4848FF	1	0.25
chr3	135280001	135800000	B.2.1.1.2.1.2.2.2.2	0.199318568994889	.	135280001	135800000	#4848FF	1	0.25
chr3	135800001	136000000	A.2.1.1.2.1.2.2.2	0.58603066439523	.	135800001	136000000	#FF9191	1	0.75
chr3	136000001	136480000	A.2.2.1.1.2.1	0.488926746166951	.	136000001	136480000	#FFDADA	1	0.625
chr3	136480001	136760000	A.1.2.1.1.1.1.2.2.1	0.816013628620102	.	136480001	136760000	#FF4848	1	0.875
chr3	136760001	137400000	B.2.2.2.1.2.2.2.1.2	0.030664395229983	.	136760001	137400000	#0000FF	1	0.125
chr3	137400001	137760000	B.2.1.2.2.2.1.2.1.2	0.126064735945486	.	137400001	137760000	#4848FF	1	0.25
chr3	137760001	138040000	A.1.2.1.2.1.2.1.2.1.1	0.747870528109029	.	137760001	138040000	#FF4848	1	0.875
chr3	138040001	138160000	A.1.1.2.1.2.1.1.1.2	0.887563884156729	.	138040001	138160000	#FF0000	1	1
chr3	138160001	138440000	A.1.2.2.1.1.2.2.2.1.2.2	0.674616695059625	.	138160001	138440000	#FF4848	1	0.875
chr3	138440001	138680000	A.1.1.1.2.2.2.2.2	0.916524701873935	.	138440001	138680000	#FF0000	1	1
chr3	138680001	139080000	A.2.2.1.2.2.1.1.2.2	0.470187393526405	.	138680001	139080000	#FFDADA	1	0.625
chr3	139080001	139640000	A.1.2.2.1.1.2.1.2.1.1.2	0.68824531516184	.	139080001	139640000	#FF4848	1	0.875
chr3	139640001	140200000	B.1.2.1.2.2.1.2.1	0.30664395229983	.	139640001	140200000	#9191FF	1	0.375
chr3	140200001	140440000	B.1.2.1.1.1.2.1	0.34412265758092	.	140200001	140440000	#9191FF	1	0.375
chr3	140440001	140640000	B.1.1.1.1.1.2.2.1.1	0.422487223168654	.	140440001	140640000	#DADAFF	1	0.5
chr3	140640001	140960000	A.2.1.2.2.2.2.2.1.2	0.51618398637138	.	140640001	140960000	#FF9191	1	0.75
chr3	140960001	141200000	A.1.1.2.2.2.1.1.1.1.2.1	0.846678023850085	.	140960001	141200000	#FF0000	1	1
chr3	141200001	141280000	A.1.2.1.2.1.2.1.1.1.1	0.752981260647359	.	141200001	141280000	#FF4848	1	0.875
chr3	141280001	141440000	A.1.2.2.1.1.1.1.1.2.1	0.705281090289608	.	141280001	141440000	#FF4848	1	0.875
chr3	141440001	141680000	A.1.2.2.1.1.1.1.1.2.2	0.703577512776831	.	141440001	141680000	#FF4848	1	0.875
chr3	141680001	142040000	A.1.2.2.2.2.1.2.2.2.2	0.621805792163543	.	141680001	142040000	#FF4848	1	0.875
chr3	142040001	142280000	A.1.1.1.2.1.2.2.2.2	0.93526405451448	.	142040001	142280000	#FF0000	1	1
chr3	142280001	142520000	A.2.1.2.1.2.1.2.2	0.558773424190801	.	142280001	142520000	#FF9191	1	0.75
chr3	142520001	142760000	A.1.2.1.2.1.1.1.1.1.1.2	0.768313458262351	.	142520001	142760000	#FF4848	1	0.875
chr3	142760001	143200000	A.1.2.1.2.1.1.1.2	0.759795570698467	.	142760001	143200000	#FF4848	1	0.875
chr3	143200001	143400000	A.2.1.2.2.2.1.2.2.2	0.528109028960818	.	143200001	143400000	#FF9191	1	0.75
chr3	143400001	143600000	A.1.2.2.1.1.1.1.2	0.701873935264055	.	143400001	143600000	#FF4848	1	0.875
chr3	143600001	144240000	B.1.1.2.2.2.2.1.1.2	0.356047700170358	.	143600001	144240000	#DADAFF	1	0.5
chr3	144240001	144920000	B.1.1.2.1.2.2.1	0.383304940374787	.	144240001	144920000	#DADAFF	1	0.5
chr3	144920001	145520000	B.2.1.2.1.2.1.2.2.1	0.168654173764906	.	144920001	145520000	#4848FF	1	0.25
chr3	145520001	145760000	B.2.1.1.2.2.2.1.2	0.187393526405451	.	145520001	145760000	#4848FF	1	0.25
chr3	145760001	145920000	B.1.2.1.1.1.1.2.2	0.345826235093697	.	145760001	145920000	#9191FF	1	0.375
chr3	145920001	146160000	B.1.2.2.2.1.2.1.1.1	0.264054514480409	.	145920001	146160000	#9191FF	1	0.375
chr3	146160001	146320000	A.2.1.2.1.2.2.2.2.1.2	0.550255536626917	.	146160001	146320000	#FF9191	1	0.75
chr3	146320001	146560000	B.2.2.2.1.2.1.1.1.1	0.0545144804088586	.	146320001	146560000	#0000FF	1	0.125
chr3	146560001	147040000	B.2.2.2.1.2.2.1.1.2	0.0357751277683135	.	146560001	147040000	#0000FF	1	0.125
chr3	147040001	147200000	B.1.2.2.2.1.2.1.2.2	0.258943781942078	.	147040001	147200000	#9191FF	1	0.375
chr3	147200001	147840000	B.2.2.2.1.2.2.1.2	0.0340715502555366	.	147200001	147840000	#0000FF	1	0.125
chr3	147840001	148120000	B.1.2.1.1.1.1.2.1	0.347529812606474	.	147840001	148120000	#9191FF	1	0.375
chr3	148120001	148400000	B.2.1.2.2.2.1.1.2.1.2	0.132879045996593	.	148120001	148400000	#4848FF	1	0.25
chr3	148400001	148680000	B.1.1.2.1.2.2.2.1.1	0.38160136286201	.	148400001	148680000	#DADAFF	1	0.5
chr3	148680001	149040000	A.1.1.1.2.2.1.1.1	0.933560477001704	.	148680001	149040000	#FF0000	1	1
chr3	149040001	149200000	A.1.1.1.2.2.1.2.2	0.926746166950596	.	149040001	149200000	#FF0000	1	1
chr3	149200001	149560000	A.1.1.1.1.2.2.1.2.1	0.972742759795571	.	149200001	149560000	#FF0000	1	1
chr3	149560001	149960000	A.1.2.1.2.1.2.1.1.2	0.749574105621806	.	149560001	149960000	#FF4848	1	0.875
chr3	149960001	150240000	A.1.2.1.2.1.1.1.1.2.1.1	0.764906303236797	.	149960001	150240000	#FF4848	1	0.875
chr3	150240001	150400000	A.1.2.1.1.1.1.1.2.1	0.824531516183986	.	150240001	150400000	#FF4848	1	0.875
chr3	150400001	150640000	A.1.2.2.2.2.1.2.2.2.1	0.62350936967632	.	150400001	150640000	#FF4848	1	0.875
chr3	150640001	150880000	A.2.1.2.2.2.1.2.1	0.531516183986371	.	150640001	150880000	#FF9191	1	0.75
chr3	150880001	151160000	A.1.2.1.1.1.1.2.1.1	0.821124361158433	.	150880001	151160000	#FF4848	1	0.875
chr3	151160001	151680000	A.2.1.2.2.2.1.2.2.1	0.529812606473595	.	151160001	151680000	#FF9191	1	0.75
chr3	151680001	151880000	A.1.2.2.2.2.1.2.2.1.2.1.1	0.628620102214651	.	151680001	151880000	#FF4848	1	0.875
chr3	151880001	152160000	A.1.1.1.2.2.1.2.1	0.928449744463373	.	151880001	152160000	#FF0000	1	1
chr3	152160001	152320000	A.2.1.2.1.2.1.2.1	0.560477001703578	.	152160001	152320000	#FF9191	1	0.75
chr3	152320001	152720000	A.2.2.1.1.1.2.2.2	0.490630323679727	.	152320001	152720000	#FFDADA	1	0.625
chr3	152720001	153160000	A.1.1.1.2.2.1.1.2.2	0.93015332197615	.	152720001	153160000	#FF0000	1	1
chr3	153160001	153520000	A.1.2.2.2.1.2.1.1.1	0.642248722316865	.	153160001	153520000	#FF4848	1	0.875
chr3	153520001	153760000	A.2.2.2.1.1.1	0.461669505962521	.	153520001	153760000	#FFDADA	1	0.625
chr3	153760001	154040000	B.1.1.1.1.2.2.2.2.1	0.410562180579216	.	153760001	154040000	#DADAFF	1	0.5
chr3	154040001	154480000	B.2.2.2.1.2.2.1.1.1	0.0374787052810903	.	154040001	154480000	#0000FF	1	0.125
chr3	154480001	154680000	B.2.2.1.1.1.1.2.1.1.1	0.10732538330494	.	154480001	154680000	#0000FF	1	0.125
chr3	154680001	154840000	B.1.2.2.1.2.1.1.2	0.281090289608177	.	154680001	154840000	#9191FF	1	0.375
chr3	154840001	155040000	B.2.1.2.2.2.1.2.2.1.1	0.124361158432709	.	154840001	155040000	#4848FF	1	0.25
chr3	155040001	155440000	B.2.2.2.1.2.1.1.2.1.2	0.0459965928449744	.	155040001	155440000	#0000FF	1	0.125
chr3	155440001	155680000	A.2.1.2.1.2.2.2.1.1	0.555366269165247	.	155440001	155680000	#FF9191	1	0.75
chr3	155680001	156240000	A.2.1.2.2.2.2.2.2.2.2.2	0.509369676320273	.	155680001	156240000	#FF9191	1	0.75
chr3	156240001	156400000	A.1.1.2.2.2.1.1.1.2	0.843270868824532	.	156240001	156400000	#FF0000	1	1
chr3	156400001	156560000	A.1.2.1.2.1.2.2.1	0.741056218057922	.	156400001	156560000	#FF4848	1	0.875
chr3	156560001	156880000	A.2.1.2.1.2.2.2.1.2	0.55366269165247	.	156560001	156880000	#FF9191	1	0.75
chr3	156880001	157240000	A.2.1.1.2.2.1	0.584327086882453	.	156880001	157240000	#FF9191	1	0.75
chr3	157240001	157520000	A.2.2.1.2.2.2.2	0.463373083475298	.	157240001	157520000	#FFDADA	1	0.625
chr3	157520001	157800000	A.2.2.1.2.2.1.2	0.468483816013629	.	157520001	157800000	#FFDADA	1	0.625
chr3	157800001	158320000	A.1.2.1.2.1.1.1.1.2.2	0.761499148211244	.	157800001	158320000	#FF4848	1	0.875
chr3	158320001	158560000	A.2.1.1.2.1.2.2.1	0.587734241908007	.	158320001	158560000	#FF9191	1	0.75
chr3	158560001	158800000	B.2.1.1.2.1.2.2.1.2	0.202725724020443	.	158560001	158800000	#4848FF	1	0.25
chr3	158800001	159000000	B.1.1.2.1.1.1.2	0.391822827938671	.	158800001	159000000	#DADAFF	1	0.5
chr3	159000001	159560000	B.2.2.2.1.2.1.1.2.1.1	0.0477001703577513	.	159000001	159560000	#0000FF	1	0.125
chr3	159560001	159760000	A.1.2.2.1.1.1.2.2.1	0.698466780238501	.	159560001	159760000	#FF4848	1	0.875
chr3	159760001	159960000	A.1.1.2.2.2.1.2.1	0.839863713798978	.	159760001	159960000	#FF0000	1	1
chr3	159960001	160200000	A.1.2.2.1.1.2.2.2.1.1	0.678023850085179	.	159960001	160200000	#FF4848	1	0.875
chr3	160200001	160680000	A.1.2.2.1.1.1.1.1.1	0.706984667802385	.	160200001	160680000	#FF4848	1	0.875
chr3	160680001	160960000	A.1.2.1.2.1.1.1.1.1.2	0.766609880749574	.	160680001	160960000	#FF4848	1	0.875
chr3	160960001	161160000	A.1.2.1.2.1.1.1.1.1.1.1	0.770017035775128	.	160960001	161160000	#FF4848	1	0.875
chr3	161160001	161560000	B.1.1.1.2.1.2.1	0.405451448040886	.	161160001	161560000	#DADAFF	1	0.5
chr3	161560001	161760000	A.2.2.1.2.1.1.2.2	0.47870528109029	.	161560001	161760000	#FFDADA	1	0.625
chr3	161760001	161920000	B.1.1.2.1.2.2.2.2	0.37649063032368	.	161760001	161920000	#DADAFF	1	0.5
chr3	161920001	162520000	B.2.1.2.1.2.1.1.1.2	0.17717206132879	.	161920001	162520000	#4848FF	1	0.25
chr3	162600001	162720000	B.2.1.2.1.2.1.1.1.2	0.17717206132879	.	162600001	162720000	#4848FF	1	0.25
chr3	162720001	163240000	B.2.1.2.1.2.1.1.1.1	0.178875638841567	.	162720001	163240000	#4848FF	1	0.25
chr3	163240001	163680000	B.2.2.1.1.1.2.2.2.1	0.0954003407155026	.	163240001	163680000	#0000FF	1	0.125
chr3	163680001	163840000	B.2.1.1.1.1.2.2	0.226575809199319	.	163680001	163840000	#4848FF	1	0.25
chr3	163840001	164360000	B.2.1.2.2.2.1.1.2.2.1	0.131175468483816	.	163840001	164360000	#4848FF	1	0.25
chr3	164360001	164920000	B.2.1.2.1.2.1.2.2.2.1	0.166950596252129	.	164360001	164920000	#4848FF	1	0.25
chr3	164920001	165280000	B.2.1.2.1.2.1.2.2.2.2	0.165247018739353	.	164920001	165280000	#4848FF	1	0.25
chr3	165280001	165560000	B.2.1.1.1.1.2.1.1	0.231686541737649	.	165280001	165560000	#4848FF	1	0.25
chr3	165560001	165680000	B.1.2.2.1.2.2.1.1.1	0.277683134582624	.	165560001	165680000	#9191FF	1	0.375
chr3	165680001	166080000	B.2.1.2.1.2.1.1.2.1	0.175468483816014	.	165680001	166080000	#4848FF	1	0.25
chr3	166080001	166800000	B.2.1.2.1.2.1.1.2.2.2	0.17206132879046	.	166080001	166800000	#4848FF	1	0.25
chr3	166800001	167080000	B.1.2.2.1.2.2.1.1.2	0.275979557069847	.	166800001	167080000	#9191FF	1	0.375
chr3	167080001	167440000	A.2.2.2.1.2.1.2	0.45144804088586	.	167080001	167440000	#FFDADA	1	0.625
chr3	167440001	167760000	A.1.2.2.2.1.1.2.1	0.645655877342419	.	167440001	167760000	#FF4848	1	0.875
chr3	167760001	167920000	A.2.1.2.1.2.2.2.2.1.1	0.551959114139693	.	167760001	167920000	#FF9191	1	0.75
chr3	167920001	168240000	B.2.1.2.2.2.1.1.1.2	0.137989778534923	.	167920001	168240000	#4848FF	1	0.25
chr3	168240001	168560000	B.2.2.2.1.2.1.2.1	0.0425894378194208	.	168240001	168560000	#0000FF	1	0.125
chr3	168560001	168760000	B.2.2.1.1.1.1.2.1.2	0.103918228279387	.	168560001	168760000	#0000FF	1	0.125
chr3	168760001	169480000	B.2.2.2.2.1.1.1	0.0272572402044293	.	168760001	169480000	#0000FF	1	0.125
chr3	169480001	169920000	A.1.1.2.1.2.1.1.2	0.885860306643952	.	169480001	169920000	#FF0000	1	1
chr3	169920001	170120000	A.1.2.2.1.1.2.2.2.2	0.672913117546848	.	169920001	170120000	#FF4848	1	0.875
chr3	170120001	170600000	A.2.1.2.2.2.2.2.2.2.2.1	0.511073253833049	.	170120001	170600000	#FF9191	1	0.75
chr3	170600001	170840000	A.2.1.2.2.2.2.2.2.1	0.514480408858603	.	170600001	170840000	#FF9191	1	0.75
chr3	170840001	171320000	A.1.2.2.2.1.2.2	0.637137989778535	.	170840001	171320000	#FF4848	1	0.875
chr3	171320001	171520000	A.1.2.2.1.1.2.1.1.2.2	0.691652470187394	.	171320001	171520000	#FF4848	1	0.875
chr3	171520001	171760000	A.1.1.1.1.2.2.1.2.2	0.971039182282794	.	171520001	171760000	#FF0000	1	1
chr3	171760001	172040000	A.1.1.1.2.1.2.1.1	0.947189097103918	.	171760001	172040000	#FF0000	1	1
chr3	172040001	172200000	A.1.1.2.2.2.2.2.1.2	0.831345826235094	.	172040001	172200000	#FF0000	1	1
chr3	172200001	172480000	A.1.1.1.1.2.2.1.1	0.974446337308348	.	172200001	172480000	#FF0000	1	1
chr3	172480001	172800000	B.2.1.1.1.1.1.1.1	0.238500851788756	.	172480001	172800000	#4848FF	1	0.25
chr3	172800001	173000000	B.2.1.2.1.2.2	0.163543441226576	.	172800001	173000000	#4848FF	1	0.25
chr3	173000001	173280000	B.2.1.2.2.2.1.1.2.1.1.2	0.13458262350937	.	173000001	173280000	#4848FF	1	0.25
chr3	173280001	173760000	B.2.2.1.1.1.1.2.1.1.2	0.105621805792164	.	173280001	173760000	#0000FF	1	0.125
chr3	173760001	174000000	B.2.1.1.2.2.2.1.1.2	0.189097103918228	.	173760001	174000000	#4848FF	1	0.25
chr3	174000001	174200000	B.1.1.1.1.2.1.1	0.417376490630324	.	174000001	174200000	#DADAFF	1	0.5
chr3	174200001	174440000	B.2.1.1.2.2.1.2.1	0.195911413969336	.	174200001	174440000	#4848FF	1	0.25
chr3	174440001	174840000	B.2.1.2.2.2.1.1.2.1.1.1	0.136286201022147	.	174440001	174840000	#4848FF	1	0.25
chr3	174840001	175320000	B.1.2.2.1.2.2.1.2	0.27427597955707	.	174840001	175320000	#9191FF	1	0.375
chr3	175320001	175640000	B.2.1.1.2.2.2.1.1.1	0.190800681431005	.	175320001	175640000	#4848FF	1	0.25
chr3	175640001	176160000	B.2.2.1.1.2.1	0.0919931856899489	.	175640001	176160000	#0000FF	1	0.125
chr3	176160001	176560000	B.2.1.2.2.2.1.2.2.1.2.1	0.122657580919932	.	176160001	176560000	#4848FF	1	0.25
chr3	176560001	176680000	B.1.1.2.1.2.2.2.1.2.1	0.379897785349233	.	176560001	176680000	#DADAFF	1	0.5
chr3	176680001	177080000	A.1.1.2.2.2.2.1.1	0.836456558773424	.	176680001	177080000	#FF0000	1	1
chr3	177080001	177320000	A.1.1.2.2.2.2.2.2	0.829642248722317	.	177080001	177320000	#FF0000	1	1
chr3	177320001	177560000	A.1.1.2.2.2.2.1.2	0.834752981260647	.	177320001	177560000	#FF0000	1	1
chr3	177560001	177800000	A.2.1.1.1.1.1.2	0.616695059625213	.	177560001	177800000	#FF9191	1	0.75
chr3	177800001	178120000	A.2.2.1.2.1.2.2	0.475298126064736	.	177800001	178120000	#FFDADA	1	0.625
chr3	178120001	178320000	B.2.1.1.1.1.1.1.2	0.23679727427598	.	178120001	178320000	#4848FF	1	0.25
[truncated: 6,484 more rows]
