# Supplementary material for: Systematic inference and comparison of multi-scale chromatin sub-compartments connects spatial organization to cell phenotypes
Source: Nat Commun. 2021 May 10;12:2439. doi: 10.1038/s41467-021-22666-3 (PMC8110550; doi:10.1038/s41467-021-22666-3)
Supplement: Supplementary file 5 — Supplementary Dataset 2 [file 41467_2021_22666_MOESM5_ESM.zip › Supplementary_Data_1_domain_hierarchies_127HiCmaps/H9_embryonic_stem_t3_binsize=40kb.bed]

#fields: chr, pos_start, pos_end, the full compartment label describing the position in the hierachy, normalized compartment domain rank, ., pos_start, pos_end, color based on eight compartment model (A.1.1 - B.2.2), 1, eight compartment score (A.1.1 to B.2.2: 8 to 1 devided by 8)
chr1	720001	1160000	A.1.2.1.2.2.1.1.1.2.2.1	0.846335697399527	.	720001	1160000	#FF4848	1	0.875
chr1	1160001	1520000	A.1.2.1.2.1.1.2.1.2.2.2.2	0.872340425531915	.	1160001	1520000	#FF4848	1	0.875
chr1	1520001	1680000	A.2.1.1.2.1.2.2.1.2.2	0.674940898345154	.	1520001	1680000	#FF9191	1	0.75
chr1	1680001	1880000	A.1.2.1.2.2.1.2.1.1.2.1.1	0.839243498817967	.	1680001	1880000	#FF4848	1	0.875
chr1	1880001	1960000	A.2.1.1.2.1.1.2.1	0.680851063829787	.	1880001	1960000	#FF9191	1	0.75
chr1	1960001	2120000	A.1.2.2.2.2.2.2.2.2.1	0.728132387706856	.	1960001	2120000	#FF4848	1	0.875
chr1	2120001	2320000	A.2.1.1.2.1.1.1.2.2.1	0.683215130023641	.	2120001	2320000	#FF9191	1	0.75
chr1	2320001	2600000	A.2.2.1.1.1.1.1.2.2	0.578014184397163	.	2320001	2600000	#FFDADA	1	0.625
chr1	2600001	2640000	B.1.2.2.1.2.1	0.303782505910165	.	2600001	2640000	#9191FF	1	0.375
chr1	2680001	2920000	B.1.2.2.1.2.1	0.303782505910165	.	2680001	2920000	#9191FF	1	0.375
chr1	2920001	3160000	A.2.2.2.1.2.2.2	0.5	.	2920001	3160000	#FFDADA	1	0.625
chr1	3160001	3440000	A.2.2.1.1.1.2.1	0.57210401891253	.	3160001	3440000	#FFDADA	1	0.625
chr1	3440001	3520000	A.2.1.1.2.1.1.2.2	0.679669030732861	.	3440001	3520000	#FF9191	1	0.75
chr1	3520001	3800000	A.2.1.1.2.1.1.1.1	0.685579196217494	.	3520001	3800000	#FF9191	1	0.75
chr1	3800001	3880000	A.2.2.1.1.1.1.1.2.1	0.57919621749409	.	3800001	3880000	#FFDADA	1	0.625
chr1	3960001	4000000	A.2.2.1.1.1.1.1.2.1	0.57919621749409	.	3960001	4000000	#FFDADA	1	0.625
chr1	4000001	4200000	A.2.2.1.1.1.2.2	0.570921985815603	.	4000001	4200000	#FFDADA	1	0.625
chr1	4200001	4520000	A.2.2.2.1.2.1.1.1.1.1.1	0.515366430260047	.	4200001	4520000	#FFDADA	1	0.625
chr1	4520001	5000000	A.2.2.2.1.2.1.1.1.1.2.1	0.513002364066194	.	4520001	5000000	#FFDADA	1	0.625
chr1	5000001	5160000	A.2.2.2.1.2.1.1.2	0.509456264775414	.	5000001	5160000	#FFDADA	1	0.625
chr1	5160001	5440000	A.2.2.2.1.2.1.1.1.2	0.51063829787234	.	5160001	5440000	#FFDADA	1	0.625
chr1	5440001	5640000	A.2.2.2.1.2.1.1.1.1.1.2	0.514184397163121	.	5440001	5640000	#FFDADA	1	0.625
chr1	5640001	6040000	A.2.1.2.1.2.2.2.2.1	0.633569739952719	.	5640001	6040000	#FF9191	1	0.75
chr1	6040001	6240000	A.1.2.1.2.2.2.1.2.2.1	0.826241134751773	.	6040001	6240000	#FF4848	1	0.875
chr1	6240001	6560000	A.1.1.2.1.2.2.2.2.1	0.937352245862884	.	6240001	6560000	#FF0000	1	1
chr1	6560001	6760000	A.1.2.2.2.1.2.1.1.2.1	0.763593380614657	.	6560001	6760000	#FF4848	1	0.875
chr1	6760001	7040000	A.1.2.1.1.2.1.1.1.1.1	0.904255319148936	.	6760001	7040000	#FF4848	1	0.875
chr1	7040001	7240000	A.2.1.2.1.2.1.1.2	0.644208037825059	.	7040001	7240000	#FF9191	1	0.75
chr1	7240001	7360000	A.2.1.2.1.2.2.2.2.2.2	0.631205673758865	.	7240001	7360000	#FF9191	1	0.75
chr1	7360001	7720000	A.1.2.2.2.2.2.1.2.1.2.2	0.734042553191489	.	7360001	7720000	#FF4848	1	0.875
chr1	7720001	8080000	A.1.2.2.2.2.1.2.1.1	0.747044917257683	.	7720001	8080000	#FF4848	1	0.875
chr1	8080001	8320000	A.1.2.1.2.2.2.2.1.2	0.820330969267139	.	8080001	8320000	#FF4848	1	0.875
chr1	8320001	8480000	A.2.1.2.1.1.2.2.1.1	0.651300236406619	.	8320001	8480000	#FF9191	1	0.75
chr1	8480001	8880000	A.1.2.1.1.2.1.1.1.2.1	0.901891252955083	.	8480001	8880000	#FF4848	1	0.875
chr1	8880001	9160000	A.1.1.2.2.2.1.1.2	0.921985815602837	.	8880001	9160000	#FF0000	1	1
chr1	9160001	9280000	A.2.1.1.2.1.2.2.2.2.2.2	0.667848699763593	.	9160001	9280000	#FF9191	1	0.75
chr1	9280001	9560000	A.1.2.1.2.2.2.1.1.2	0.829787234042553	.	9280001	9560000	#FF4848	1	0.875
chr1	9560001	9800000	A.1.2.1.2.1.2.2.2.2	0.856973995271868	.	9560001	9800000	#FF4848	1	0.875
chr1	9800001	10240000	A.1.1.2.2.2.1.1.1	0.923167848699764	.	9800001	10240000	#FF0000	1	1
chr1	10240001	10480000	A.1.2.1.2.2.1.2.1.1.2.1.2	0.83806146572104	.	10240001	10480000	#FF4848	1	0.875
chr1	10480001	10760000	A.1.2.1.2.1.1.1.1.1.2	0.881796690307329	.	10480001	10760000	#FF4848	1	0.875
chr1	10760001	11080000	A.1.1.2.1.2.2.2.1.2.2	0.938534278959811	.	10760001	11080000	#FF0000	1	1
chr1	11080001	11360000	A.1.2.1.2.1.2.2.1.1	0.862884160756501	.	11080001	11360000	#FF4848	1	0.875
chr1	11360001	11880000	A.1.1.1.1.2.2.1	0.994089834515366	.	11360001	11880000	#FF0000	1	1
chr1	11880001	12120000	A.1.1.2.2.2.1.2.1	0.92080378250591	.	11880001	12120000	#FF0000	1	1
chr1	12120001	12320000	A.2.1.1.2.1.1.1.2.2.2	0.682033096926714	.	12120001	12320000	#FF9191	1	0.75
chr1	12320001	12440000	B.1.1.1.2.2.1.1	0.42434988179669	.	12320001	12440000	#DADAFF	1	0.5
chr1	12440001	12880000	B.1.1.1.2.2.2.2.2.2	0.41371158392435	.	12440001	12880000	#DADAFF	1	0.5
chr1	12880001	12960000	B.1.2.2.1.2.2	0.302600472813239	.	12880001	12960000	#9191FF	1	0.375
chr1	13160001	13200000	B.1.2.2.1.2.2	0.302600472813239	.	13160001	13200000	#9191FF	1	0.375
chr1	13760001	13800000	B.1.2.2.1.2.2	0.302600472813239	.	13760001	13800000	#9191FF	1	0.375
chr1	13800001	14200000	B.1.1.1.2.2.2.2.1	0.416075650118203	.	13800001	14200000	#DADAFF	1	0.5
chr1	14200001	14400000	B.1.1.2.2.2.1.2	0.378250591016548	.	14200001	14400000	#DADAFF	1	0.5
chr1	14400001	14680000	B.1.1.1.2.2.2.2.2.1	0.414893617021277	.	14400001	14680000	#DADAFF	1	0.5
chr1	14680001	14960000	A.2.2.2.1.2.2.1.2	0.501182033096927	.	14680001	14960000	#FFDADA	1	0.625
chr1	14960001	15440000	A.2.1.2.2.1.1.2.1.1	0.621749408983452	.	14960001	15440000	#FF9191	1	0.75
chr1	15440001	15840000	A.1.2.2.2.2.2.1.1.1.2.1	0.742316784869976	.	15440001	15840000	#FF4848	1	0.875
chr1	15840001	16000000	A.1.2.1.2.1.1.2.1.2.1.1	0.877068557919622	.	15840001	16000000	#FF4848	1	0.875
chr1	16000001	16320000	A.1.1.2.1.2.2.2.1.1.1	0.942080378250591	.	16000001	16320000	#FF0000	1	1
chr1	16320001	16520000	A.1.2.1.2.1.1.2.1.2.1.2	0.875886524822695	.	16320001	16520000	#FF4848	1	0.875
chr1	16520001	17080000	A.1.1.2.1.2.2.2.1.1.2	0.940898345153664	.	16520001	17080000	#FF0000	1	1
chr1	17080001	17120000	A.1.2.1.2.1.1.2.1.2.2.2.1	0.873522458628842	.	17080001	17120000	#FF4848	1	0.875
chr1	17200001	17560000	A.1.2.1.2.1.1.2.1.2.2.2.1	0.873522458628842	.	17200001	17560000	#FF4848	1	0.875
chr1	17560001	17760000	A.2.1.1.2.1.2.2.2.1.2.1	0.6725768321513	.	17560001	17760000	#FF9191	1	0.75
chr1	17760001	17960000	A.1.2.1.2.2.2.1.2.2.2.1	0.825059101654846	.	17760001	17960000	#FF4848	1	0.875
chr1	17960001	18280000	A.2.1.1.2.1.2.2.1.1	0.677304964539007	.	17960001	18280000	#FF9191	1	0.75
chr1	18280001	18680000	A.1.2.2.2.1.1.2.2.1.2	0.768321513002364	.	18280001	18680000	#FF4848	1	0.875
chr1	18680001	18840000	A.2.1.2.1.1.1.1.1	0.65839243498818	.	18680001	18840000	#FF9191	1	0.75
chr1	18840001	18960000	A.2.1.2.1.2.2.1.1.1	0.639479905437352	.	18840001	18960000	#FF9191	1	0.75
chr1	18960001	19240000	A.1.2.1.2.2.2.1.1.1.1	0.832151300236407	.	18960001	19240000	#FF4848	1	0.875
chr1	19240001	19440000	A.1.2.2.2.1.2.2.2.1	0.757683215130024	.	19240001	19440000	#FF4848	1	0.875
chr1	19440001	19640000	A.1.2.1.2.2.1.2.2.2	0.833333333333333	.	19440001	19640000	#FF4848	1	0.875
chr1	19640001	20040000	A.1.2.1.2.2.1.1.1.1.1.2	0.854609929078014	.	19640001	20040000	#FF4848	1	0.875
chr1	20040001	20160000	A.2.1.2.1.2.1.1.1.2	0.645390070921986	.	20040001	20160000	#FF9191	1	0.75
chr1	20160001	20480000	A.2.1.1.1.1.1.1	0.725768321513002	.	20160001	20480000	#FF9191	1	0.75
chr1	20480001	20840000	A.1.2.2.2.2.1.1.1.1.1	0.75531914893617	.	20480001	20840000	#FF4848	1	0.875
chr1	20840001	21000000	A.1.2.2.2.2.2.2.2.2.2	0.726950354609929	.	20840001	21000000	#FF4848	1	0.875
chr1	21000001	21520000	A.1.1.1.2.1.1.2.1.1.1.2	0.988179669030733	.	21000001	21520000	#FF0000	1	1
chr1	21520001	21720000	A.1.2.2.2.1.1.1.2.2	0.771867612293144	.	21520001	21720000	#FF4848	1	0.875
chr1	21720001	21840000	A.2.1.1.2.1.2.2.2.2.1	0.670212765957447	.	21720001	21840000	#FF9191	1	0.75
chr1	21840001	21960000	A.2.1.1.2.1.2.2.1.2.1	0.67612293144208	.	21840001	21960000	#FF9191	1	0.75
chr1	21960001	22360000	A.1.2.1.2.2.1.2.2.1	0.83451536643026	.	21960001	22360000	#FF4848	1	0.875
chr1	22360001	22680000	A.1.2.1.2.1.1.2.1.1	0.878250591016548	.	22360001	22680000	#FF4848	1	0.875
chr1	22680001	23040000	A.1.2.1.2.2.1.2.1.2	0.835697399527187	.	22680001	23040000	#FF4848	1	0.875
chr1	23040001	23320000	A.1.2.2.2.1.1.2.2.1.1	0.769503546099291	.	23040001	23320000	#FF4848	1	0.875
chr1	23320001	23600000	A.1.2.1.2.2.2.1.2.1.1	0.828605200945627	.	23320001	23600000	#FF4848	1	0.875
chr1	23600001	23840000	A.1.2.1.2.2.1.2.1.1.1.2	0.840425531914894	.	23600001	23840000	#FF4848	1	0.875
chr1	23840001	24040000	A.1.2.2.2.1.2.1.2	0.761229314420804	.	23840001	24040000	#FF4848	1	0.875
chr1	24040001	24440000	A.1.1.2.1.2.2.1.2.2.1	0.944444444444444	.	24040001	24440000	#FF0000	1	1
chr1	24440001	24680000	A.1.2.2.2.2.2.1.2.1.1.1	0.738770685579196	.	24440001	24680000	#FF4848	1	0.875
chr1	24680001	25040000	A.1.2.1.2.1.1.1.1.2	0.880614657210402	.	24680001	25040000	#FF4848	1	0.875
chr1	25040001	25200000	A.1.2.2.2.2.1.1.2.2.1	0.749408983451537	.	25040001	25200000	#FF4848	1	0.875
chr1	25200001	25400000	A.1.2.1.2.2.2.1.1.1.2	0.83096926713948	.	25200001	25400000	#FF4848	1	0.875
chr1	25400001	25600000	A.2.1.1.2.1.2.2.2.2.2.1	0.66903073286052	.	25400001	25600000	#FF9191	1	0.75
chr1	25600001	25720000	A.2.2.1.1.1.1.2.2.1	0.574468085106383	.	25600001	25720000	#FFDADA	1	0.625
chr1	25720001	25920000	A.1.2.2.2.2.1.1.2.1.2	0.750591016548463	.	25720001	25920000	#FF4848	1	0.875
chr1	25920001	26520000	A.1.1.1.2.1.1.2.1.2.1	0.985815602836879	.	25920001	26520000	#FF0000	1	1
chr1	26520001	26720000	A.1.2.1.2.1.1.2.1.2.2.1	0.874704491725768	.	26520001	26720000	#FF4848	1	0.875
chr1	26720001	26880000	A.1.2.1.2.2.1.2.1.1.1.1	0.84160756501182	.	26720001	26880000	#FF4848	1	0.875
chr1	26880001	27360000	A.1.1.2.1.2.2.2.1.2.1	0.939716312056738	.	26880001	27360000	#FF0000	1	1
chr1	27360001	27720000	A.1.1.2.1.2.2.1.2.2.2	0.943262411347518	.	27360001	27720000	#FF0000	1	1
chr1	27720001	28080000	A.1.1.2.1.2.2.1.1.2.2.2	0.946808510638298	.	27720001	28080000	#FF0000	1	1
chr1	28080001	28640000	A.1.1.1.2.1.1.1.2	0.990543735224586	.	28080001	28640000	#FF0000	1	1
chr1	28640001	28840000	A.1.2.1.2.1.1.2.2.2.2	0.867612293144208	.	28640001	28840000	#FF4848	1	0.875
chr1	28840001	29000000	A.1.2.1.2.1.1.2.2.2.1	0.868794326241135	.	28840001	29000000	#FF4848	1	0.875
chr1	29000001	29280000	A.1.2.1.2.2.1.2.1.1.2.2	0.836879432624113	.	29000001	29280000	#FF4848	1	0.875
chr1	29280001	29520000	A.1.2.1.2.2.2.1.2.2.2.2	0.82387706855792	.	29280001	29520000	#FF4848	1	0.875
chr1	29520001	29640000	A.1.2.2.2.2.2.1.2.1.2.1.1	0.736406619385343	.	29520001	29640000	#FF4848	1	0.875
chr1	29640001	29800000	A.2.1.2.1.1.2.1.1.1	0.654846335697399	.	29640001	29800000	#FF9191	1	0.75
chr1	29800001	29880000	A.2.1.2.1.2.1.2.2.1	0.641843971631206	.	29800001	29880000	#FF9191	1	0.75
chr1	30000001	30120000	A.2.1.2.1.2.1.2.2.1	0.641843971631206	.	30000001	30120000	#FF9191	1	0.75
chr1	30120001	30360000	A.2.1.2.1.2.1.2.2.2	0.640661938534279	.	30120001	30360000	#FF9191	1	0.75
chr1	30360001	30520000	A.2.1.2.1.1.2.1.1.2	0.653664302600473	.	30360001	30520000	#FF9191	1	0.75
chr1	30520001	30680000	A.2.2.1.1.1.1.2.2.2	0.573286052009456	.	30520001	30680000	#FFDADA	1	0.625
chr1	30680001	30920000	A.2.1.2.1.1.2.2.2.2	0.647754137115839	.	30680001	30920000	#FF9191	1	0.75
chr1	30920001	31200000	A.2.2.1.1.2.2.2.1	0.560283687943262	.	30920001	31200000	#FFDADA	1	0.625
chr1	31200001	31440000	A.1.2.1.1.2.1.1.1.2.2.1	0.900709219858156	.	31200001	31440000	#FF4848	1	0.875
chr1	31440001	31600000	A.1.2.1.2.1.2.1.2.2	0.864066193853428	.	31440001	31600000	#FF4848	1	0.875
chr1	31600001	31720000	A.1.2.2.2.2.2.2.2.1	0.729314420803783	.	31600001	31720000	#FF4848	1	0.875
chr1	31720001	32080000	A.1.2.1.2.1.2.2.1.2.2	0.860520094562648	.	31720001	32080000	#FF4848	1	0.875
chr1	32080001	32240000	A.1.2.1.2.2.2.2.2	0.819148936170213	.	32080001	32240000	#FF4848	1	0.875
chr1	32240001	32680000	A.1.1.1.1.2.1.1.1	0.997635933806147	.	32240001	32680000	#FF0000	1	1
chr1	32680001	32840000	A.1.1.2.2.2.1.2.2.2	0.918439716312057	.	32680001	32840000	#FF0000	1	1
chr1	32840001	33360000	A.1.1.1.1.2.1.2	0.995271867612293	.	32840001	33360000	#FF0000	1	1
chr1	33360001	33560000	A.1.2.1.2.2.1.1.1.1.2.2	0.851063829787234	.	33360001	33560000	#FF4848	1	0.875
chr1	33560001	33760000	A.1.2.2.2.2.1.1.2.2.2	0.74822695035461	.	33560001	33760000	#FF4848	1	0.875
chr1	33760001	34000000	A.2.1.2.1.2.1.1.1.1	0.646572104018913	.	33760001	34000000	#FF9191	1	0.75
chr1	34000001	34080000	B.1.1.1.2.2.1.2.2.1.1	0.421985815602837	.	34000001	34080000	#DADAFF	1	0.5
chr1	34080001	34320000	A.2.2.2.1.2.1.2.1.1	0.508274231678487	.	34080001	34320000	#FFDADA	1	0.625
chr1	34320001	34480000	B.1.1.1.2.2.1.2.2.2.2	0.418439716312057	.	34320001	34480000	#DADAFF	1	0.5
chr1	34480001	34720000	A.2.2.2.1.2.1.1.1.1.2.2	0.511820330969267	.	34480001	34720000	#FFDADA	1	0.625
chr1	34720001	34800000	B.1.1.1.2.2.1.2.2.2.1	0.419621749408983	.	34720001	34800000	#DADAFF	1	0.5
chr1	34800001	34920000	A.2.2.2.1.2.1.2.1.2	0.50709219858156	.	34800001	34920000	#FFDADA	1	0.625
chr1	34920001	35240000	A.2.2.1.1.1.1.2.1.2	0.57565011820331	.	34920001	35240000	#FFDADA	1	0.625
chr1	35240001	35640000	A.1.2.1.1.2.1.2.2	0.893617021276596	.	35240001	35640000	#FF4848	1	0.875
chr1	35640001	35840000	A.1.2.2.2.1.2.2.1.2	0.75886524822695	.	35640001	35840000	#FF4848	1	0.875
chr1	35840001	36000000	A.2.1.1.2.1.2.2.2.1.2.2	0.671394799054373	.	35840001	36000000	#FF9191	1	0.75
chr1	36000001	36280000	A.1.1.2.2.2.1.2.2.1	0.919621749408983	.	36000001	36280000	#FF0000	1	1
chr1	36280001	36560000	A.1.1.2.1.2.1.2.2.2	0.951536643026005	.	36280001	36560000	#FF0000	1	1
chr1	36560001	36760000	A.1.1.2.1.2.2.1.1.1	0.950354609929078	.	36560001	36760000	#FF0000	1	1
chr1	36760001	36960000	A.1.1.2.2.2.2.2.2	0.91371158392435	.	36760001	36960000	#FF0000	1	1
chr1	36960001	37360000	A.1.2.1.2.1.1.1.2	0.879432624113475	.	36960001	37360000	#FF4848	1	0.875
chr1	37360001	37640000	A.1.2.2.2.2.2.1.2.2	0.732860520094563	.	37360001	37640000	#FF4848	1	0.875
chr1	37640001	37920000	A.1.2.2.2.2.2.1.2.1.2.1.2	0.735224586288416	.	37640001	37920000	#FF4848	1	0.875
chr1	37920001	38160000	A.1.2.1.2.1.1.2.2.1.2	0.869976359338062	.	37920001	38160000	#FF4848	1	0.875
chr1	38160001	38440000	A.1.2.1.2.1.2.1.1	0.866430260047281	.	38160001	38440000	#FF4848	1	0.875
chr1	38440001	38880000	A.1.1.2.1.2.2.1.1.2.2.1	0.947990543735225	.	38440001	38880000	#FF0000	1	1
chr1	38880001	39000000	A.2.1.2.1.2.1.2.1	0.643026004728132	.	38880001	39000000	#FF9191	1	0.75
chr1	39000001	39360000	A.1.2.1.2.1.2.2.2.1.2	0.858156028368794	.	39000001	39360000	#FF4848	1	0.875
chr1	39360001	39560000	A.1.2.2.2.1.2.2.1.1	0.760047281323877	.	39360001	39560000	#FF4848	1	0.875
chr1	39560001	39720000	A.1.2.2.2.1.2.2.2.2	0.756501182033097	.	39560001	39720000	#FF4848	1	0.875
chr1	39720001	40040000	A.1.2.1.2.2.1.1.1.2.1.2	0.847517730496454	.	39720001	40040000	#FF4848	1	0.875
chr1	40040001	40280000	A.1.2.2.2.1.2.1.1.1.1	0.765957446808511	.	40040001	40280000	#FF4848	1	0.875
chr1	40280001	40560000	A.1.2.1.2.1.2.2.2.1.1	0.859338061465721	.	40280001	40560000	#FF4848	1	0.875
chr1	40560001	40840000	A.1.1.2.1.2.2.1.2.1	0.945626477541371	.	40560001	40840000	#FF0000	1	1
chr1	40840001	41120000	A.1.2.1.1.1.2.1.2	0.907801418439716	.	40840001	41120000	#FF4848	1	0.875
chr1	41120001	41240000	A.1.2.2.2.1.1.2.2.2	0.767139479905437	.	41120001	41240000	#FF4848	1	0.875
chr1	41240001	41560000	A.1.2.1.2.2.2.2.1.1.2	0.821513002364066	.	41240001	41560000	#FF4848	1	0.875
chr1	41560001	41720000	A.2.2.2.1.1.2.2.2.2	0.516548463356974	.	41560001	41720000	#FFDADA	1	0.625
chr1	41720001	41960000	A.1.2.2.1.1.1.1.1.2.1.2	0.815602836879433	.	41720001	41960000	#FF4848	1	0.875
chr1	41960001	42440000	A.2.1.1.1.1.2.2.1.1.2	0.710401891252955	.	41960001	42440000	#FF9191	1	0.75
chr1	42440001	42680000	A.2.2.2.1.1.1.1.1	0.531914893617021	.	42440001	42680000	#FFDADA	1	0.625
chr1	42680001	42920000	A.1.2.2.2.2.2.1.1.1.1	0.743498817966903	.	42680001	42920000	#FF4848	1	0.875
chr1	42920001	43120000	A.2.1.2.1.1.2.2.2.1	0.648936170212766	.	42920001	43120000	#FF9191	1	0.75
chr1	43120001	43520000	A.1.1.2.1.2.2.1.1.2.1	0.949172576832151	.	43120001	43520000	#FF0000	1	1
chr1	43520001	44080000	A.1.1.1.2.1.1.2.1.2.2	0.984633569739953	.	43520001	44080000	#FF0000	1	1
chr1	44080001	44160000	A.1.2.2.2.2.2.2.1.2	0.730496453900709	.	44080001	44160000	#FF4848	1	0.875
chr1	44160001	44520000	A.1.1.2.2.2.2.2.1.1	0.916075650118203	.	44160001	44520000	#FF0000	1	1
chr1	44520001	44840000	A.1.2.1.1.2.1.1.2	0.898345153664303	.	44520001	44840000	#FF4848	1	0.875
chr1	44840001	45040000	A.1.2.1.2.2.2.2.1.1.1	0.822695035460993	.	44840001	45040000	#FF4848	1	0.875
chr1	45040001	45280000	A.1.2.1.2.1.1.2.2.1.1	0.871158392434988	.	45040001	45280000	#FF4848	1	0.875
chr1	45280001	45440000	A.1.2.2.2.2.1.1.2.1.1	0.75177304964539	.	45280001	45440000	#FF4848	1	0.875
chr1	45440001	45840000	A.1.2.2.2.2.1.1.1.1.2	0.754137115839243	.	45440001	45840000	#FF4848	1	0.875
chr1	45840001	46080000	A.1.2.1.2.1.2.2.1.2.1	0.861702127659574	.	45840001	46080000	#FF4848	1	0.875
chr1	46080001	46320000	A.1.1.2.2.2.2.2.1.2	0.914893617021277	.	46080001	46320000	#FF0000	1	1
chr1	46320001	46840000	A.1.1.1.2.1.1.2.1.1.2	0.986997635933806	.	46320001	46840000	#FF0000	1	1
chr1	46840001	47200000	A.1.1.2.1.1.1.1.1.2.2	0.968085106382979	.	46840001	47200000	#FF0000	1	1
chr1	47200001	47360000	A.2.2.2.1.2.1.2.2.1	0.505910165484634	.	47200001	47360000	#FFDADA	1	0.625
chr1	47360001	47440000	B.1.1.1.2.2.1.2.2.1.2	0.42080378250591	.	47360001	47440000	#DADAFF	1	0.5
chr1	47440001	47640000	A.2.2.1.1.1.1.2.1.1	0.576832151300236	.	47440001	47640000	#FFDADA	1	0.625
chr1	47640001	47840000	A.1.2.2.1.1.2.1.2	0.806146572104019	.	47640001	47840000	#FF4848	1	0.875
chr1	47840001	48200000	A.1.2.2.1.2.2.2.1.1	0.777777777777778	.	47840001	48200000	#FF4848	1	0.875
chr1	48200001	48560000	A.2.2.1.2.2.2.2.2.1	0.535460992907801	.	48200001	48560000	#FFDADA	1	0.625
chr1	48560001	48720000	B.1.2.2.2.2.2.1	0.293144208037825	.	48560001	48720000	#9191FF	1	0.375
chr1	48720001	49000000	B.2.2.1.1.1.1.2.2	0.106382978723404	.	48720001	49000000	#0000FF	1	0.125
chr1	49000001	49280000	B.2.1.1.1.2.2.2	0.229314420803783	.	49000001	49280000	#4848FF	1	0.25
chr1	49280001	49560000	B.2.2.2.2.2.2.2.2.2	0.00118203309692671	.	49280001	49560000	#0000FF	1	0.125
chr1	49560001	49720000	B.2.2.2.2.2.1.2.2.2	0.00709219858156028	.	49560001	49720000	#0000FF	1	0.125
chr1	49720001	49800000	B.2.2.2.2.2.1.2.2.1	0.008274231678487	.	49720001	49800000	#0000FF	1	0.125
chr1	49800001	49920000	B.2.2.2.2.2.2.1.1	0.00591016548463357	.	49800001	49920000	#0000FF	1	0.125
chr1	49920001	50040000	B.2.2.2.1.1.1	0.0342789598108747	.	49920001	50040000	#0000FF	1	0.125
chr1	50040001	50320000	B.2.2.2.2.2.2.2.2.1	0.00236406619385343	.	50040001	50320000	#0000FF	1	0.125
chr1	50320001	50640000	B.2.2.2.2.2.2.1.2	0.00472813238770686	.	50320001	50640000	#0000FF	1	0.125
chr1	50640001	50840000	B.2.2.2.1.1.2.2	0.0307328605200946	.	50640001	50840000	#0000FF	1	0.125
chr1	50840001	51120000	B.1.2.2.2.2.2.2	0.291962174940898	.	50840001	51120000	#9191FF	1	0.375
chr1	51120001	51440000	B.1.2.2.2.1.1	0.301418439716312	.	51120001	51440000	#9191FF	1	0.375
chr1	51440001	51720000	B.1.2.2.2.1.2.1.2.1	0.299054373522459	.	51440001	51720000	#9191FF	1	0.375
chr1	51720001	52000000	A.2.1.1.1.2.1.2	0.696217494089834	.	51720001	52000000	#FF9191	1	0.75
chr1	52000001	52240000	A.1.2.2.1.1.2.2.1.2	0.802600472813239	.	52000001	52240000	#FF4848	1	0.875
chr1	52240001	52520000	A.1.1.2.1.1.2.2.2.2	0.958628841607565	.	52240001	52520000	#FF0000	1	1
chr1	52520001	52640000	A.1.2.1.2.2.1.1.1.1.2.1.2	0.852245862884161	.	52520001	52640000	#FF4848	1	0.875
chr1	52640001	52800000	A.1.2.2.1.1.2.2.1.1.2	0.803782505910166	.	52640001	52800000	#FF4848	1	0.875
chr1	52800001	53000000	A.1.2.1.2.1.2.1.2.1	0.865248226950355	.	52800001	53000000	#FF4848	1	0.875
chr1	53000001	53280000	A.1.1.2.1.1.2.2.2.1	0.959810874704492	.	53000001	53280000	#FF0000	1	1
chr1	53280001	53360000	A.2.1.2.2.1.2.1.1	0.618203309692671	.	53280001	53360000	#FF9191	1	0.75
chr1	53360001	53560000	A.1.2.1.1.1.2.1.1.2	0.908983451536643	.	53360001	53560000	#FF4848	1	0.875
chr1	53560001	53680000	A.2.1.1.2.1.2.2.2.1.1	0.673758865248227	.	53560001	53680000	#FF9191	1	0.75
chr1	53680001	53920000	A.1.1.1.2.1.2.2.2	0.978723404255319	.	53680001	53920000	#FF0000	1	1
chr1	53920001	54280000	A.1.1.2.1.1.1.1.2.1	0.966903073286052	.	53920001	54280000	#FF0000	1	1
chr1	54280001	54480000	A.1.1.2.1.1.1.1.2.2	0.965721040189125	.	54280001	54480000	#FF0000	1	1
chr1	54480001	54880000	A.1.1.2.1.1.2.2.1.2	0.960992907801418	.	54480001	54880000	#FF0000	1	1
chr1	54880001	55360000	A.1.1.1.2.1.2.1	0.981087470449173	.	54880001	55360000	#FF0000	1	1
chr1	55360001	55520000	A.1.2.2.1.2.1.1.2	0.796690307328605	.	55360001	55520000	#FF4848	1	0.875
chr1	55520001	55760000	A.2.1.1.1.2.1.1.1	0.698581560283688	.	55520001	55760000	#FF9191	1	0.75
chr1	55760001	56040000	B.1.2.1.2.2.2.1.1.2.1	0.310874704491726	.	55760001	56040000	#9191FF	1	0.375
chr1	56040001	56280000	B.2.1.1.1.1.1.2.1.2.1	0.282505910165485	.	56040001	56280000	#4848FF	1	0.25
chr1	56280001	56480000	B.2.1.2.2.1.1.1.2.1.1.1	0.157210401891253	.	56280001	56480000	#4848FF	1	0.25
chr1	56480001	56640000	B.2.1.1.1.1.2.2.1.1	0.256501182033097	.	56480001	56640000	#4848FF	1	0.25
chr1	56640001	56720000	B.1.2.1.2.2.2.1.1.2.2	0.309692671394799	.	56640001	56720000	#9191FF	1	0.375
chr1	56720001	57080000	B.1.1.1.2.1.2.1.1.2.1.2	0.436170212765957	.	56720001	57080000	#DADAFF	1	0.5
chr1	57080001	57480000	B.2.1.1.1.1.2.2.1.2.1	0.25531914893617	.	57080001	57480000	#4848FF	1	0.25
chr1	57480001	57560000	B.1.2.1.2.1.1.1.1.2.1	0.333333333333333	.	57480001	57560000	#9191FF	1	0.375
chr1	57560001	57920000	B.1.2.1.1.1.1.2	0.366430260047281	.	57560001	57920000	#9191FF	1	0.375
chr1	57920001	58080000	B.1.1.1.1.2.2.1.2	0.447990543735225	.	57920001	58080000	#DADAFF	1	0.5
chr1	58080001	58240000	B.1.1.2.2.2.2.2.1.2	0.373522458628842	.	58080001	58240000	#DADAFF	1	0.5
chr1	58240001	58760000	B.1.1.1.2.1.2.1.1.2.1.1	0.437352245862884	.	58240001	58760000	#DADAFF	1	0.5
chr1	58760001	58960000	A.2.2.2.2.1.1.1.2.2	0.495271867612293	.	58760001	58960000	#FFDADA	1	0.625
chr1	58960001	59080000	B.1.1.1.2.1.1.1.2	0.443262411347518	.	58960001	59080000	#DADAFF	1	0.5
chr1	59080001	59160000	A.2.1.2.2.1.1.1.2.1	0.624113475177305	.	59080001	59160000	#FF9191	1	0.75
chr1	59160001	59440000	A.2.1.2.2.1.1.1.1.1.1.1	0.630023640661938	.	59160001	59440000	#FF9191	1	0.75
chr1	59440001	59600000	A.2.1.2.2.1.1.1.2.2	0.622931442080378	.	59440001	59600000	#FF9191	1	0.75
chr1	59600001	59680000	A.2.2.2.2.1.1.2.1.1	0.494089834515366	.	59600001	59680000	#FFDADA	1	0.625
chr1	59680001	60280000	B.1.1.1.2.1.2.1.2.1.1.2	0.431442080378251	.	59680001	60280000	#DADAFF	1	0.5
chr1	60280001	60600000	B.1.2.1.2.2.2.2	0.307328605200946	.	60280001	60600000	#9191FF	1	0.375
chr1	60600001	60960000	B.2.2.1.1.2.2.1.1	0.0898345153664303	.	60600001	60960000	#0000FF	1	0.125
chr1	60960001	61320000	B.2.2.1.1.2.2.2.1	0.0851063829787234	.	60960001	61320000	#0000FF	1	0.125
chr1	61320001	61560000	B.1.1.1.2.1.1.1.1	0.444444444444444	.	61320001	61560000	#DADAFF	1	0.5
chr1	61560001	61640000	B.1.1.1.2.1.2.1.1.1.1	0.439716312056738	.	61560001	61640000	#DADAFF	1	0.5
chr1	61640001	61840000	B.1.1.2.1.1.2.1.2	0.403073286052009	.	61640001	61840000	#DADAFF	1	0.5
chr1	61840001	62120000	B.1.1.1.2.1.2.1.1.2.2.1	0.434988179669031	.	61840001	62120000	#DADAFF	1	0.5
chr1	62120001	62400000	A.1.2.2.1.1.2.2.1.1.1	0.804964539007092	.	62120001	62400000	#FF4848	1	0.875
chr1	62400001	62640000	A.1.2.2.1.1.1.1.1.2.2	0.814420803782506	.	62400001	62640000	#FF4848	1	0.875
chr1	62640001	62920000	A.1.2.1.1.1.2.2.1	0.90661938534279	.	62640001	62920000	#FF4848	1	0.875
chr1	62920001	63280000	A.1.2.1.1.1.2.1.1.1	0.91016548463357	.	62920001	63280000	#FF4848	1	0.875
chr1	63280001	63520000	A.1.2.2.1.1.1.1.1.1	0.817966903073286	.	63280001	63520000	#FF4848	1	0.875
chr1	63520001	63960000	A.1.2.1.1.1.2.2.2	0.905437352245863	.	63520001	63960000	#FF4848	1	0.875
chr1	63960001	64200000	A.2.1.1.1.2.2.1.2.2	0.692671394799054	.	63960001	64200000	#FF9191	1	0.75
chr1	64200001	64400000	A.1.2.2.1.2.2.1.1.2	0.780141843971631	.	64200001	64400000	#FF4848	1	0.875
chr1	64400001	64720000	A.2.2.1.2.2.2.2.1	0.536643026004728	.	64400001	64720000	#FFDADA	1	0.625
chr1	64720001	65040000	A.2.1.1.1.2.2.1.2.1	0.693853427895981	.	64720001	65040000	#FF9191	1	0.75
chr1	65040001	65120000	A.2.1.2.2.1.2.1.2	0.617021276595745	.	65040001	65120000	#FF9191	1	0.75
chr1	65120001	65360000	A.2.1.1.1.2.2.2.1.1.2	0.690307328605201	.	65120001	65360000	#FF9191	1	0.75
chr1	65360001	65680000	A.1.2.2.1.1.1.1.1.2.1.1	0.816784869976359	.	65360001	65680000	#FF4848	1	0.875
chr1	65680001	66000000	A.2.2.2.2.1.2.2.1	0.486997635933806	.	65680001	66000000	#FFDADA	1	0.625
chr1	66000001	66200000	B.2.1.1.1.1.1.1.1.2.2	0.288416075650118	.	66000001	66200000	#4848FF	1	0.25
chr1	66200001	66360000	B.2.2.1.1.2.1.2.2	0.091016548463357	.	66200001	66360000	#0000FF	1	0.125
chr1	66360001	66640000	B.2.2.1.1.1.1.1.2.2	0.108747044917258	.	66360001	66640000	#0000FF	1	0.125
chr1	66640001	67000000	B.2.1.1.1.1.2.2.1.2.2	0.254137115839243	.	66640001	67000000	#4848FF	1	0.25
chr1	67000001	67280000	B.2.1.2.2.2.1.2.2.1	0.115839243498818	.	67000001	67280000	#4848FF	1	0.25
chr1	67280001	67360000	B.2.1.1.1.1.2.2.2.1.1.2	0.25177304964539	.	67280001	67360000	#4848FF	1	0.25
chr1	67360001	67640000	B.1.1.1.2.1.2.1.2.2	0.429078014184397	.	67360001	67640000	#DADAFF	1	0.5
chr1	67640001	67800000	B.1.1.2.2.1.1.1.1.2	0.387706855791962	.	67640001	67800000	#DADAFF	1	0.5
chr1	67800001	67960000	A.2.1.1.1.2.2.2.1.1.1	0.691489361702128	.	67800001	67960000	#FF9191	1	0.75
chr1	67960001	68320000	A.2.2.2.2.1.1.1.1.2	0.497635933806147	.	67960001	68320000	#FFDADA	1	0.625
chr1	68320001	68480000	B.2.1.2.2.1.1.1.2.2.1.2	0.151300236406619	.	68320001	68480000	#4848FF	1	0.25
chr1	68480001	68640000	B.2.1.1.1.1.1.2.1.1	0.283687943262411	.	68480001	68640000	#4848FF	1	0.25
chr1	68640001	68800000	B.1.2.1.2.1.1.1.2.2.2.1	0.3274231678487	.	68640001	68800000	#9191FF	1	0.375
chr1	68800001	69040000	B.2.1.1.1.1.2.1.2.1.1.2	0.263593380614657	.	68800001	69040000	#4848FF	1	0.25
chr1	69040001	69160000	B.2.1.2.2.1.2.1.2.2.1.2	0.135933806146572	.	69040001	69160000	#4848FF	1	0.25
chr1	69160001	69320000	B.2.1.1.1.1.2.1.2.2.2	0.257683215130024	.	69160001	69320000	#4848FF	1	0.25
chr1	69320001	69480000	B.2.1.2.2.2.1.1.2.1.2.1.2	0.125295508274232	.	69320001	69480000	#4848FF	1	0.25
chr1	69480001	69920000	B.2.2.1.1.2.2.1.2.1	0.0886524822695035	.	69480001	69920000	#0000FF	1	0.125
chr1	69920001	70000000	B.2.1.2.2.1.1.1.1.2.1	0.159574468085106	.	69920001	70000000	#4848FF	1	0.25
chr1	70000001	70160000	B.2.1.2.2.1.1.1.2.1.2.2	0.153664302600473	.	70000001	70160000	#4848FF	1	0.25
chr1	70160001	70240000	B.2.1.1.1.1.2.1.2.1.2	0.26241134751773	.	70160001	70240000	#4848FF	1	0.25
chr1	70240001	70440000	B.2.2.1.1.1.2.2.2.2	0.0945626477541371	.	70240001	70440000	#0000FF	1	0.125
chr1	70440001	70640000	B.2.1.2.2.1.2.2.2.2	0.131205673758865	.	70440001	70640000	#4848FF	1	0.25
chr1	70640001	70720000	B.1.1.2.2.1.1.1.1.1.2	0.388888888888889	.	70640001	70720000	#DADAFF	1	0.5
chr1	70720001	70920000	A.2.2.2.2.1.1.1.1.1	0.498817966903073	.	70720001	70920000	#FFDADA	1	0.625
chr1	70920001	71160000	B.2.1.1.1.1.1.2.2.1.2.2.1.2	0.273049645390071	.	70920001	71160000	#4848FF	1	0.25
chr1	71160001	71560000	B.2.2.1.1.1.1.1.1	0.111111111111111	.	71160001	71560000	#0000FF	1	0.125
chr1	71560001	71960000	B.2.2.1.1.2.2.1.2.2.2	0.0862884160756501	.	71560001	71960000	#0000FF	1	0.125
chr1	71960001	72120000	B.2.1.1.1.1.2.2.2.1.2	0.250591016548463	.	71960001	72120000	#4848FF	1	0.25
chr1	72120001	72400000	B.2.1.2.2.1.1.1.2.2.2.2	0.148936170212766	.	72120001	72400000	#4848FF	1	0.25
chr1	72400001	72560000	B.1.2.1.2.1.2.1.2	0.321513002364066	.	72400001	72560000	#9191FF	1	0.375
chr1	72560001	72680000	B.2.2.1.1.1.2.2.2.1.2	0.0957446808510638	.	72560001	72680000	#0000FF	1	0.125
chr1	72680001	72840000	B.2.1.2.2.1.1.1.1.2.2	0.15839243498818	.	72680001	72840000	#4848FF	1	0.25
chr1	72840001	73000000	B.2.2.1.1.1.1.1.2.1	0.109929078014184	.	72840001	73000000	#0000FF	1	0.125
chr1	73000001	73120000	B.2.1.1.1.1.2.2.2.2.2	0.24822695035461	.	73000001	73120000	#4848FF	1	0.25
chr1	73120001	73280000	B.2.1.2.2.1.2.1.2.1.1.2.2	0.140661938534279	.	73120001	73280000	#4848FF	1	0.25
chr1	73280001	73400000	B.2.1.1.1.1.2.2.2.2.1	0.249408983451537	.	73280001	73400000	#4848FF	1	0.25
chr1	73400001	73560000	B.1.2.1.2.1.2.2.2.2	0.316784869976359	.	73400001	73560000	#9191FF	1	0.375
chr1	73560001	73960000	B.2.1.2.2.1.2.1.2.2.1.1	0.137115839243499	.	73560001	73960000	#4848FF	1	0.25
chr1	73960001	74200000	B.2.2.1.1.2.2.1.2.2.1	0.0874704491725768	.	73960001	74200000	#0000FF	1	0.125
chr1	74200001	74560000	B.2.2.2.2.1.2.1	0.016548463356974	.	74200001	74560000	#0000FF	1	0.125
chr1	74560001	74640000	B.2.1.2.2.1.2.1.1	0.144208037825059	.	74560001	74640000	#4848FF	1	0.25
chr1	74640001	74960000	B.2.2.2.2.1.2.2	0.0153664302600473	.	74640001	74960000	#0000FF	1	0.125
chr1	74960001	75240000	B.2.1.2.2.1.1.1.2.1.2.1	0.1548463356974	.	74960001	75240000	#4848FF	1	0.25
chr1	75240001	75520000	B.2.2.1.1.2.2.2.2	0.0839243498817967	.	75240001	75520000	#0000FF	1	0.125
chr1	75520001	75680000	B.1.2.1.2.1.1.1.1.1	0.33451536643026	.	75520001	75680000	#9191FF	1	0.375
chr1	75680001	75880000	B.2.2.1.1.1.2.1.1.2	0.101654846335697	.	75680001	75880000	#0000FF	1	0.125
chr1	75880001	76280000	B.2.1.1.1.1.1.2.2.2	0.270685579196217	.	75880001	76280000	#4848FF	1	0.25
chr1	76280001	76680000	B.1.1.2.2.1.1.1.2.1	0.386524822695035	.	76280001	76680000	#DADAFF	1	0.5
chr1	76680001	76840000	B.1.2.1.1.1.2.2.1	0.360520094562648	.	76680001	76840000	#9191FF	1	0.375
chr1	76840001	77080000	B.1.2.1.2.1.1.1.1.2.2	0.332151300236407	.	76840001	77080000	#9191FF	1	0.375
chr1	77080001	77400000	B.2.1.2.2.1.1.1.2.1.1.2	0.156028368794326	.	77080001	77400000	#4848FF	1	0.25
chr1	77400001	77560000	B.1.1.2.2.2.1.1.2.2	0.379432624113475	.	77400001	77560000	#DADAFF	1	0.5
chr1	77560001	77680000	B.1.1.2.2.1.1.1.1.1.1	0.390070921985816	.	77560001	77680000	#DADAFF	1	0.5
chr1	77680001	78080000	A.2.2.2.2.1.1.2.2.2	0.490543735224586	.	77680001	78080000	#FFDADA	1	0.625
chr1	78080001	78520000	A.1.2.2.1.1.2.2.2.1	0.801418439716312	.	78080001	78520000	#FF4848	1	0.875
chr1	78520001	78760000	B.2.1.1.1.1.1.2.2.1.1.1	0.280141843971631	.	78520001	78760000	#4848FF	1	0.25
chr1	78760001	79080000	B.2.2.1.1.2.1.1	0.0933806146572104	.	78760001	79080000	#0000FF	1	0.125
chr1	79080001	79240000	B.2.2.2.1.2.2.1.2	0.0236406619385343	.	79080001	79240000	#0000FF	1	0.125
chr1	79240001	79360000	B.2.2.1.1.1.2.2.1	0.0981087470449173	.	79240001	79360000	#0000FF	1	0.125
chr1	79360001	79640000	B.2.1.2.2.1.2.1.2.1.1.2.1	0.141843971631206	.	79360001	79640000	#4848FF	1	0.25
chr1	79640001	80040000	B.2.1.1.1.1.2.1.1.2.1	0.267139479905437	.	79640001	80040000	#4848FF	1	0.25
chr1	80040001	80280000	B.2.1.2.2.1.2.2.1	0.133569739952719	.	80040001	80280000	#4848FF	1	0.25
chr1	80280001	80600000	B.2.1.2.2.1.2.1.2.1.2.1	0.139479905437352	.	80280001	80600000	#4848FF	1	0.25
chr1	80600001	80720000	B.2.1.1.1.1.2.1.1.1.1	0.269503546099291	.	80600001	80720000	#4848FF	1	0.25
chr1	80720001	80960000	B.2.1.2.2.1.1.1.1.1.2	0.160756501182033	.	80720001	80960000	#4848FF	1	0.25
chr1	80960001	81160000	B.2.1.1.1.1.2.1.2.2.1.1.2	0.260047281323877	.	80960001	81160000	#4848FF	1	0.25
chr1	81160001	81360000	B.1.2.1.2.1.2.2.1.2	0.319148936170213	.	81160001	81360000	#9191FF	1	0.375
chr1	81360001	81440000	B.2.1.1.1.1.2.1.2.2.1.1.1	0.261229314420804	.	81360001	81440000	#4848FF	1	0.25
chr1	81440001	81520000	B.2.1.1.1.1.2.1.1.1.2	0.268321513002364	.	81440001	81520000	#4848FF	1	0.25
chr1	81520001	81720000	B.1.1.2.1.1.2.1.1.2	0.404255319148936	.	81520001	81720000	#DADAFF	1	0.5
chr1	81720001	82040000	A.2.1.2.2.1.1.1.1.1.1.2	0.628841607565012	.	81720001	82040000	#FF9191	1	0.75
chr1	82040001	82200000	A.2.2.2.2.1.1.2.1.2	0.49290780141844	.	82040001	82200000	#FFDADA	1	0.625
chr1	82200001	82320000	A.2.2.1.2.2.1.2.1	0.546099290780142	.	82200001	82320000	#FFDADA	1	0.625
chr1	82320001	82440000	A.2.2.1.2.2.1.2.2.2	0.543735224586288	.	82320001	82440000	#FFDADA	1	0.625
chr1	82440001	82640000	B.1.1.2.2.1.2	0.382978723404255	.	82440001	82640000	#DADAFF	1	0.5
chr1	82640001	83040000	B.2.1.2.2.1.1.1.2.2.2.1	0.150118203309693	.	82640001	83040000	#4848FF	1	0.25
chr1	83040001	83240000	B.2.1.2.2.1.1.2.2.1	0.146572104018913	.	83040001	83240000	#4848FF	1	0.25
chr1	83240001	83600000	B.2.1.2.2.1.2.2.2.1	0.132387706855792	.	83240001	83600000	#4848FF	1	0.25
chr1	83600001	83960000	B.2.1.2.2.1.1.2.1	0.147754137115839	.	83600001	83960000	#4848FF	1	0.25
chr1	83960001	84400000	B.1.2.1.2.1.2.2.2.1	0.317966903073286	.	83960001	84400000	#9191FF	1	0.375
chr1	84400001	84600000	B.2.1.1.1.1.2.1.2.1.1.1	0.264775413711584	.	84400001	84600000	#4848FF	1	0.25
chr1	84600001	84880000	B.2.1.2.2.1.2.1.2.1.2.2	0.138297872340426	.	84600001	84880000	#4848FF	1	0.25
chr1	84880001	85320000	A.2.2.2.2.1.2.2.2.2.2	0.483451536643026	.	84880001	85320000	#FFDADA	1	0.625
chr1	85320001	85480000	B.1.1.1.2.1.2.1.1.2.2.2	0.433806146572104	.	85320001	85480000	#DADAFF	1	0.5
chr1	85480001	85760000	A.2.2.1.2.2.1.1	0.547281323877069	.	85480001	85760000	#FFDADA	1	0.625
chr1	85760001	85960000	B.1.1.1.2.1.2.1.2.1.1.1	0.432624113475177	.	85760001	85960000	#DADAFF	1	0.5
chr1	85960001	86080000	A.2.2.2.2.1.1.2.2.1	0.491725768321513	.	85960001	86080000	#FFDADA	1	0.625
chr1	86080001	86280000	B.1.2.1.2.1.2.2.1.1	0.320330969267139	.	86080001	86280000	#9191FF	1	0.375
chr1	86280001	86480000	B.2.1.1.1.1.1.2.1.2.2	0.281323877068558	.	86280001	86480000	#4848FF	1	0.25
chr1	86480001	86600000	B.2.1.2.2.1.1.1.1.1.1	0.16193853427896	.	86480001	86600000	#4848FF	1	0.25
chr1	86600001	86840000	B.2.1.2.2.1.2.1.2.2.2	0.134751773049645	.	86600001	86840000	#4848FF	1	0.25
chr1	86840001	87040000	B.2.1.1.1.1.1.2.2.1.2.1.1.1	0.277777777777778	.	86840001	87040000	#4848FF	1	0.25
chr1	87040001	87200000	B.2.1.1.1.1.1.2.2.1.2.1.2	0.275413711583924	.	87040001	87200000	#4848FF	1	0.25
chr1	87200001	87560000	A.2.2.2.2.1.2.2.2.1	0.485815602836879	.	87200001	87560000	#FFDADA	1	0.625
chr1	87560001	87800000	B.1.1.2.1.1.2.1.1.1	0.405437352245863	.	87560001	87800000	#DADAFF	1	0.5
chr1	87800001	87960000	B.1.1.2.2.1.1.1.2.2	0.385342789598109	.	87800001	87960000	#DADAFF	1	0.5
chr1	87960001	88240000	B.1.2.1.2.1.1.1.2.2.1.1	0.329787234042553	.	87960001	88240000	#9191FF	1	0.375
chr1	88240001	88440000	B.1.2.1.2.1.2.1.1.1	0.32387706855792	.	88240001	88440000	#9191FF	1	0.375
chr1	88440001	88560000	B.1.2.1.2.1.2.1.1.2	0.322695035460993	.	88440001	88560000	#9191FF	1	0.375
chr1	88560001	88840000	B.2.1.2.2.1.2.1.2.1.1.1	0.143026004728132	.	88560001	88840000	#4848FF	1	0.25
chr1	88840001	89120000	B.2.1.2.2.2.1.2.2.2	0.114657210401891	.	88840001	89120000	#4848FF	1	0.25
chr1	89120001	89360000	A.2.2.2.2.1.2.1.2	0.488179669030733	.	89120001	89360000	#FFDADA	1	0.625
chr1	89360001	89800000	B.2.1.2.2.2.1.1.2.2.2	0.121749408983452	.	89360001	89800000	#4848FF	1	0.25
chr1	89800001	89960000	B.2.1.1.1.1.2.2.2.1.1.1	0.252955082742317	.	89800001	89960000	#4848FF	1	0.25
chr1	89960001	90280000	B.1.1.1.2.1.2.1.2.1.2	0.430260047281324	.	89960001	90280000	#DADAFF	1	0.5
chr1	90280001	90480000	A.2.1.2.2.1.1.2.2	0.619385342789598	.	90280001	90480000	#FF9191	1	0.75
chr1	90480001	90640000	B.1.1.2.2.2.2.2.2.1.2	0.371158392434988	.	90480001	90640000	#DADAFF	1	0.5
chr1	90640001	90800000	B.2.1.1.1.1.1.2.2.1.2.2.1.1	0.274231678486998	.	90640001	90800000	#4848FF	1	0.25
chr1	90800001	91000000	B.1.2.1.2.1.1.2	0.325059101654846	.	90800001	91000000	#9191FF	1	0.375
chr1	91000001	91120000	B.1.2.1.1.1.2.2.2	0.359338061465721	.	91000001	91120000	#9191FF	1	0.375
chr1	91120001	91280000	B.1.1.2.2.2.2.2.1.1.2	0.374704491725768	.	91120001	91280000	#DADAFF	1	0.5
chr1	91280001	91600000	A.2.2.2.2.1.1.1.2.1	0.49645390070922	.	91280001	91600000	#FFDADA	1	0.625
chr1	91600001	91760000	B.1.1.2.2.2.2.2.2.2.1	0.369976359338061	.	91600001	91760000	#DADAFF	1	0.5
chr1	91760001	91960000	B.1.1.2.2.2.2.2.1.1.1	0.375886524822695	.	91760001	91960000	#DADAFF	1	0.5
chr1	91960001	92280000	A.2.1.2.2.1.2.2.1	0.615839243498818	.	91960001	92280000	#FF9191	1	0.75
chr1	92280001	92480000	A.2.2.1.2.2.2.1.1	0.542553191489362	.	92280001	92480000	#FFDADA	1	0.625
chr1	92480001	92680000	A.2.2.2.1.1.2.2.2.1	0.517730496453901	.	92480001	92680000	#FFDADA	1	0.625
chr1	92680001	93080000	A.2.1.1.1.2.2.2.1.2	0.689125295508274	.	92680001	93080000	#FF9191	1	0.75
chr1	93080001	93240000	A.2.2.1.2.1.1.1.1	0.556737588652482	.	93080001	93240000	#FFDADA	1	0.625
chr1	93240001	93640000	A.1.2.1.1.1.1.1	0.912529550827423	.	93240001	93640000	#FF4848	1	0.875
chr1	93640001	93880000	A.1.2.2.1.1.1.2.1	0.812056737588652	.	93640001	93880000	#FF4848	1	0.875
chr1	93880001	94080000	A.2.1.1.2.2.1.1.2	0.66548463356974	.	93880001	94080000	#FF9191	1	0.75
chr1	94080001	94360000	A.1.2.2.1.1.1.2.2.2	0.809692671394799	.	94080001	94360000	#FF4848	1	0.875
chr1	94360001	94720000	A.2.1.1.1.2.1.1.2	0.697399527186761	.	94360001	94720000	#FF9191	1	0.75
chr1	94720001	94920000	A.2.2.1.2.2.2.1.2.2.1	0.539007092198582	.	94720001	94920000	#FFDADA	1	0.625
chr1	94920001	95040000	A.2.2.1.2.2.2.1.2.2.2	0.537825059101655	.	94920001	95040000	#FFDADA	1	0.625
chr1	95040001	95320000	A.2.1.1.1.2.2.2.2.2	0.686761229314421	.	95040001	95320000	#FF9191	1	0.75
chr1	95320001	95480000	A.2.1.2.2.1.2.2.2.2	0.613475177304965	.	95320001	95480000	#FF9191	1	0.75
chr1	95480001	95680000	A.2.2.2.2.1.2.2.2.2.1	0.484633569739953	.	95480001	95680000	#FFDADA	1	0.625
chr1	95680001	96160000	B.1.2.1.2.1.1.1.2.2.1.2	0.328605200945626	.	95680001	96160000	#9191FF	1	0.375
chr1	96160001	96320000	B.2.1.1.1.1.1.2.2.1.1.2	0.278959810874705	.	96160001	96320000	#4848FF	1	0.25
chr1	96320001	96440000	B.1.2.1.2.1.1.1.2.1	0.33096926713948	.	96320001	96440000	#9191FF	1	0.375
chr1	96440001	96960000	B.2.1.1.1.1.2.1.1.2.2	0.265957446808511	.	96440001	96960000	#4848FF	1	0.25
chr1	96960001	97320000	B.1.1.1.2.1.1.2.1	0.442080378250591	.	96960001	97320000	#DADAFF	1	0.5
chr1	97320001	97800000	B.2.1.1.1.1.1.2.2.1.2.1.1.2	0.276595744680851	.	97320001	97800000	#4848FF	1	0.25
chr1	97800001	98000000	B.2.2.1.1.1.2.1.1.1.2	0.102836879432624	.	97800001	98000000	#0000FF	1	0.125
chr1	98000001	98240000	B.2.1.2.2.2.1.1.2.1.1.1	0.128841607565012	.	98000001	98240000	#4848FF	1	0.25
chr1	98240001	98600000	B.2.1.2.2.2.1.1.2.1.1.2	0.127659574468085	.	98240001	98600000	#4848FF	1	0.25
chr1	98600001	98960000	B.2.2.1.1.1.2.1.1.1.1.1	0.105200945626478	.	98600001	98960000	#0000FF	1	0.125
chr1	98960001	99200000	B.2.1.1.1.1.1.1.1.2.1	0.289598108747045	.	98960001	99200000	#4848FF	1	0.25
chr1	99200001	99280000	B.2.1.2.2.2.1.1.2.1.2.1.1	0.126477541371158	.	99200001	99280000	#4848FF	1	0.25
chr1	99280001	99760000	B.2.2.1.1.1.2.2.2.1.1	0.0969267139479905	.	99280001	99760000	#0000FF	1	0.125
chr1	99760001	100240000	B.1.2.2.2.1.2.2	0.296690307328605	.	99760001	100240000	#9191FF	1	0.375
chr1	100240001	100520000	A.2.2.1.2.2.2.1.2.1.2	0.540189125295508	.	100240001	100520000	#FFDADA	1	0.625
chr1	100520001	100720000	A.2.1.2.2.1.1.1.1.1.2.2	0.626477541371158	.	100520001	100720000	#FF9191	1	0.75
chr1	100720001	100920000	A.2.2.1.2.2.2.1.2.1.1	0.541371158392435	.	100720001	100920000	#FFDADA	1	0.625
chr1	100920001	101360000	B.1.2.1.2.1.1.1.2.2.2.2	0.326241134751773	.	100920001	101360000	#9191FF	1	0.375
chr1	101360001	101720000	B.1.1.2.2.2.2.2.2.1.1	0.372340425531915	.	101360001	101720000	#DADAFF	1	0.5
chr1	101720001	101920000	B.1.2.1.1.1.2.1.2	0.361702127659574	.	101720001	101920000	#9191FF	1	0.375
chr1	101920001	102400000	B.2.1.2.2.2.1.1.2.2.1	0.122931442080378	.	101920001	102400000	#4848FF	1	0.25
chr1	102400001	102680000	B.2.2.1.1.1.2.1.1.1.1.2	0.104018912529551	.	102400001	102680000	#0000FF	1	0.125
chr1	102680001	102960000	B.2.2.1.1.2.1.2.1	0.0921985815602837	.	102680001	102960000	#0000FF	1	0.125
chr1	102960001	103200000	B.2.1.2.2.2.1.1.2.1.2.2	0.124113475177305	.	102960001	103200000	#4848FF	1	0.25
chr1	103200001	103480000	B.2.2.1.1.1.2.1.2.2	0.099290780141844	.	103200001	103480000	#0000FF	1	0.125
chr1	103480001	103760000	B.2.1.2.2.2.1.2.1.1.2.2	0.118203309692671	.	103480001	103760000	#4848FF	1	0.25
chr1	103760001	103800000	B.2.1.1.1.2.2.1.2.1.2	0.235224586288416	.	103760001	103800000	#4848FF	1	0.25
chr1	103880001	103920000	B.2.1.1.1.2.2.1.2.1.2	0.235224586288416	.	103880001	103920000	#4848FF	1	0.25
chr1	104000001	104120000	B.2.1.1.1.2.2.1.2.1.2	0.235224586288416	.	104000001	104120000	#4848FF	1	0.25
chr1	104120001	104160000	B.2.2.2.1.2.1.1.2	0.0283687943262411	.	104120001	104160000	#0000FF	1	0.125
chr1	104280001	104520000	B.2.2.2.1.2.1.1.2	0.0283687943262411	.	104280001	104520000	#0000FF	1	0.125
chr1	104520001	104680000	B.2.2.2.1.2.1.2.1	0.0271867612293144	.	104520001	104680000	#0000FF	1	0.125
chr1	104680001	104960000	B.2.2.2.2.1.1.2.1	0.0189125295508274	.	104680001	104960000	#0000FF	1	0.125
chr1	104960001	105200000	B.2.2.2.2.1.1.2.2	0.0177304964539007	.	104960001	105200000	#0000FF	1	0.125
chr1	105200001	105320000	B.2.2.2.1.2.1.1.1	0.0295508274231678	.	105200001	105320000	#0000FF	1	0.125
chr1	105320001	105760000	B.2.2.2.1.1.2.1.2	0.0319148936170213	.	105320001	105760000	#0000FF	1	0.125
chr1	105760001	106120000	B.2.2.2.2.1.1.1.1	0.0212765957446809	.	105760001	106120000	#0000FF	1	0.125
chr1	106120001	106280000	B.2.2.2.1.2.2.2	0.0224586288416076	.	106120001	106280000	#0000FF	1	0.125
chr1	106280001	106560000	B.2.2.2.1.2.1.2.2	0.0260047281323877	.	106280001	106560000	#0000FF	1	0.125
chr1	106560001	106760000	B.2.2.2.2.1.1.1.2	0.0200945626477541	.	106560001	106760000	#0000FF	1	0.125
chr1	106760001	106960000	B.2.2.2.1.2.2.1.1	0.024822695035461	.	106760001	106960000	#0000FF	1	0.125
chr1	106960001	107240000	B.2.2.1.1.1.2.1.2.1	0.100472813238771	.	106960001	107240000	#0000FF	1	0.125
chr1	107240001	107400000	B.2.1.2.2.1.1.1.2.2.1.1	0.152482269503546	.	107240001	107400000	#4848FF	1	0.25
chr1	107400001	107720000	B.2.1.1.1.1.1.1.1.1	0.290780141843972	.	107400001	107720000	#4848FF	1	0.25
chr1	107720001	107880000	B.2.1.1.1.2.2.1.2.1.1.1	0.23758865248227	.	107720001	107880000	#4848FF	1	0.25
chr1	107880001	108160000	B.2.1.1.1.1.1.2.2.1.2.2.2	0.271867612293144	.	107880001	108160000	#4848FF	1	0.25
chr1	108160001	108320000	B.2.1.1.1.2.2.1.2.1.1.2	0.236406619385343	.	108160001	108320000	#4848FF	1	0.25
chr1	108320001	108480000	B.1.1.1.2.1.2.2.2.2	0.425531914893617	.	108320001	108480000	#DADAFF	1	0.5
chr1	108480001	108760000	B.1.1.2.1.1.2.2	0.401891252955083	.	108480001	108760000	#DADAFF	1	0.5
chr1	108840001	108880000	B.1.1.2.1.1.2.2	0.401891252955083	.	108840001	108880000	#DADAFF	1	0.5
chr1	108880001	108920000	B.2.1.1.1.2.2.1.2.2.2.2	0.230496453900709	.	108880001	108920000	#4848FF	1	0.25
chr1	109000001	109040000	B.2.1.1.1.2.2.1.2.2.2.2	0.230496453900709	.	109000001	109040000	#4848FF	1	0.25
chr1	109040001	109200000	B.1.1.1.2.1.2.2.2.1	0.426713947990544	.	109040001	109200000	#DADAFF	1	0.5
chr1	109200001	109720000	A.1.2.1.1.1.1.2	0.911347517730496	.	109200001	109720000	#FF4848	1	0.875
chr1	109720001	110320000	A.1.1.2.1.1.2.1	0.963356973995272	.	109720001	110320000	#FF0000	1	1
chr1	110320001	110560000	A.1.2.2.1.1.2.2.2.2	0.800236406619385	.	110320001	110560000	#FF4848	1	0.875
chr1	110560001	110720000	A.2.1.1.2.2.1.2.2	0.663120567375887	.	110560001	110720000	#FF9191	1	0.75
chr1	110720001	111040000	A.2.1.1.2.2.1.2.1	0.664302600472813	.	110720001	111040000	#FF9191	1	0.75
chr1	111040001	111320000	A.2.2.2.1.2.2.1.1.2	0.502364066193853	.	111040001	111320000	#FFDADA	1	0.625
chr1	111320001	111640000	B.2.1.2.2.2.2.1	0.113475177304965	.	111320001	111640000	#4848FF	1	0.25
chr1	111640001	111960000	B.1.1.1.2.2.2.1	0.41725768321513	.	111640001	111960000	#DADAFF	1	0.5
chr1	111960001	112240000	A.2.2.1.2.1.1.2.1	0.554373522458629	.	111960001	112240000	#FFDADA	1	0.625
chr1	112240001	112920000	A.2.2.1.2.1.1.2.2	0.553191489361702	.	112240001	112920000	#FFDADA	1	0.625
chr1	112920001	113240000	A.1.2.2.1.1.1.2.2.1	0.810874704491726	.	112920001	113240000	#FF4848	1	0.875
chr1	113240001	113680000	A.1.1.2.1.1.2.2.1.1	0.962174940898345	.	113240001	113680000	#FF0000	1	1
chr1	113680001	114000000	A.2.2.1.2.1.1.1.2	0.555555555555556	.	113680001	114000000	#FFDADA	1	0.625
chr1	114000001	114200000	A.2.2.1.2.1.2.1.2.2	0.549645390070922	.	114000001	114200000	#FFDADA	1	0.625
chr1	114200001	114280000	A.2.2.1.2.1.2.1.2.1	0.550827423167849	.	114200001	114280000	#FFDADA	1	0.625
chr1	114280001	114520000	A.2.1.1.1.2.2.1.1	0.695035460992908	.	114280001	114520000	#FF9191	1	0.75
chr1	114520001	114680000	A.2.1.1.2.2.1.1.1	0.666666666666667	.	114520001	114680000	#FF9191	1	0.75
chr1	114680001	114960000	A.2.1.2.2.1.1.1.1.2	0.625295508274232	.	114680001	114960000	#FF9191	1	0.75
chr1	114960001	115080000	A.2.2.1.2.1.2.2	0.548463356973995	.	114960001	115080000	#FFDADA	1	0.625
chr1	115080001	115320000	A.2.2.1.2.1.2.1.1	0.552009456264775	.	115080001	115320000	#FFDADA	1	0.625
chr1	115320001	115480000	B.1.1.1.2.2.1.2.1	0.423167848699764	.	115320001	115480000	#DADAFF	1	0.5
chr1	115480001	115680000	B.1.1.2.2.2.1.1.1	0.381796690307329	.	115480001	115680000	#DADAFF	1	0.5
chr1	115680001	115920000	B.1.1.2.1.1.1.2	0.40661938534279	.	115680001	115920000	#DADAFF	1	0.5
chr1	115920001	116360000	A.2.2.2.1.2.1.2.2.2	0.504728132387707	.	115920001	116360000	#FFDADA	1	0.625
chr1	116360001	116560000	A.2.2.1.2.2.2.2.2.2.2	0.533096926713948	.	116360001	116560000	#FFDADA	1	0.625
chr1	116560001	116760000	B.1.1.1.2.1.2.1.1.1.2	0.438534278959811	.	116560001	116760000	#DADAFF	1	0.5
chr1	116760001	116880000	B.1.1.2.2.2.1.1.2.1	0.380614657210402	.	116760001	116880000	#DADAFF	1	0.5
chr1	116880001	117120000	A.2.2.1.2.2.2.2.2.2.1	0.534278959810875	.	116880001	117120000	#FFDADA	1	0.625
chr1	117120001	117680000	A.1.2.2.1.1.1.1.2	0.813238770685579	.	117120001	117680000	#FF4848	1	0.875
chr1	117680001	117920000	A.2.2.2.2.1.2.1.1	0.48936170212766	.	117680001	117920000	#FFDADA	1	0.625
chr1	117920001	118520000	B.1.1.1.2.1.2.2.1	0.42789598108747	.	117920001	118520000	#DADAFF	1	0.5
chr1	118520001	118880000	B.1.2.2.2.1.2.1.2.2	0.297872340425532	.	118520001	118880000	#9191FF	1	0.375
chr1	118880001	119000000	B.2.1.2.2.1.1.2.2.2	0.145390070921986	.	118880001	119000000	#4848FF	1	0.25
chr1	119000001	119400000	B.2.1.2.2.2.1.1.1	0.130023640661939	.	119000001	119400000	#4848FF	1	0.25
chr1	119400001	119600000	B.1.1.2.2.2.2.2.2.2.2	0.368794326241135	.	119400001	119600000	#DADAFF	1	0.5
chr1	119600001	119760000	B.1.2.1.1.2.2.1.2	0.342789598108747	.	119600001	119760000	#9191FF	1	0.375
chr1	119760001	120160000	A.2.2.2.1.1.2.1.1	0.522458628841608	.	119760001	120160000	#FFDADA	1	0.625
chr1	120160001	120680000	A.2.1.2.2.1.1.1.1.1.2.1	0.627659574468085	.	120160001	120680000	#FF9191	1	0.75
chr1	121120001	121360000	B.1.2.2.2.2.1.1	0.295508274231678	.	121120001	121360000	#9191FF	1	0.375
chr1	121480001	121520000	B.1.2.2.2.2.1.1	0.295508274231678	.	121480001	121520000	#9191FF	1	0.375
chr1	142520001	142560000	A.2.1.2.2.1.1.2.1.2	0.620567375886525	.	142520001	142560000	#FF9191	1	0.75
chr1	144000001	144040000	A.2.1.2.2.1.1.2.1.2	0.620567375886525	.	144000001	144040000	#FF9191	1	0.75
chr1	144520001	144600000	A.2.1.2.2.1.1.2.1.2	0.620567375886525	.	144520001	144600000	#FF9191	1	0.75
chr1	144680001	144720000	A.2.1.2.2.1.1.2.1.2	0.620567375886525	.	144680001	144720000	#FF9191	1	0.75
chr1	144840001	145120000	A.2.1.2.2.1.1.2.1.2	0.620567375886525	.	144840001	145120000	#FF9191	1	0.75
chr1	145120001	145320000	A.2.1.1.2.2.2.2.2	0.659574468085106	.	145120001	145320000	#FF9191	1	0.75
chr1	145360001	145840000	A.2.1.1.2.2.2.2.2	0.659574468085106	.	145360001	145840000	#FF9191	1	0.75
chr1	146320001	146360000	A.2.1.2.1.1.2.1.2	0.652482269503546	.	146320001	146360000	#FF9191	1	0.75
chr1	146480001	146960000	A.2.1.2.1.1.2.1.2	0.652482269503546	.	146480001	146960000	#FF9191	1	0.75
chr1	146960001	147120000	A.1.2.2.2.2.2.1.1.2	0.739952718676123	.	146960001	147120000	#FF4848	1	0.875
chr1	147120001	147400000	A.1.2.2.2.2.2.1.1.1.2.2	0.74113475177305	.	147120001	147400000	#FF4848	1	0.875
chr1	147680001	147840000	A.1.2.2.2.2.2.1.1.1.2.2	0.74113475177305	.	147680001	147840000	#FF4848	1	0.875
chr1	148000001	148040000	A.1.2.2.2.2.2.1.1.1.2.2	0.74113475177305	.	148000001	148040000	#FF4848	1	0.875
chr1	148520001	148560000	A.1.2.2.2.2.2.1.1.1.2.2	0.74113475177305	.	148520001	148560000	#FF4848	1	0.875
chr1	148840001	148960000	B.1.2.2.1.1.1	0.306146572104019	.	148840001	148960000	#9191FF	1	0.375
chr1	149000001	149320000	B.1.2.2.1.1.1	0.306146572104019	.	149000001	149320000	#9191FF	1	0.375
chr1	149680001	149760000	A.1.2.1.2.2.1.1.1.1.2.1.1	0.853427895981087	.	149680001	149760000	#FF4848	1	0.875
chr1	149800001	150200000	A.1.2.1.2.2.1.1.1.1.2.1.1	0.853427895981087	.	149800001	150200000	#FF4848	1	0.875
chr1	150200001	150520000	A.1.1.1.2.1.1.1.1	0.991725768321513	.	150200001	150520000	#FF0000	1	1
chr1	150520001	150640000	A.1.2.1.2.1.1.1.1.1.1	0.882978723404255	.	150520001	150640000	#FF4848	1	0.875
chr1	150640001	150840000	A.1.2.1.2.2.1.1.1.1.1.1	0.855791962174941	.	150640001	150840000	#FF4848	1	0.875
chr1	150840001	150920000	A.1.2.2.2.2.2.2.1.1	0.731678486997636	.	150840001	150920000	#FF4848	1	0.875
chr1	150920001	151240000	A.1.1.1.2.1.1.2.2.2	0.982269503546099	.	150920001	151240000	#FF0000	1	1
chr1	151240001	151400000	A.1.2.1.2.2.1.1.1.2.1.1.1	0.849881796690307	.	151240001	151400000	#FF4848	1	0.875
chr1	151400001	151640000	A.1.2.1.2.2.1.1.2.2	0.842789598108747	.	151400001	151640000	#FF4848	1	0.875
chr1	151640001	151840000	A.2.1.2.1.1.1.2	0.656028368794326	.	151640001	151840000	#FF9191	1	0.75
chr1	151840001	152040000	A.2.2.1.1.1.1.1.1.1	0.583924349881797	.	151840001	152040000	#FFDADA	1	0.625
chr1	152040001	152520000	B.2.2.2.1.1.2.1.1	0.033096926713948	.	152040001	152520000	#0000FF	1	0.125
chr1	152520001	152680000	B.2.1.1.1.2.1.2	0.245862884160756	.	152520001	152680000	#4848FF	1	0.25
chr1	152680001	153160000	B.2.1.2.2.2.2.2	0.112293144208038	.	152680001	153160000	#4848FF	1	0.25
chr1	153160001	153320000	B.2.1.1.1.2.1.1	0.247044917257683	.	153160001	153320000	#4848FF	1	0.25
chr1	153320001	153480000	B.1.2.2.1.1.2	0.304964539007092	.	153320001	153480000	#9191FF	1	0.375
chr1	153480001	153840000	A.1.2.1.2.2.1.1.2.1	0.843971631205674	.	153480001	153840000	#FF4848	1	0.875
chr1	153840001	153960000	A.2.1.1.2.1.1.1.2.1	0.684397163120567	.	153840001	153960000	#FF9191	1	0.75
chr1	153960001	154120000	A.2.1.1.2.2.2.2.1	0.660756501182033	.	153960001	154120000	#FF9191	1	0.75
chr1	154120001	154480000	A.1.1.2.2.2.2.1	0.91725768321513	.	154120001	154480000	#FF0000	1	1
chr1	154480001	154640000	A.1.2.1.2.2.1.1.1.2.1.1.2	0.848699763593381	.	154480001	154640000	#FF4848	1	0.875
chr1	154640001	154760000	A.2.1.2.1.1.1.1.2	0.657210401891253	.	154640001	154760000	#FF9191	1	0.75
chr1	154760001	155200000	A.1.1.1.2.1.1.2.1.1.1.1	0.98936170212766	.	154760001	155200000	#FF0000	1	1
chr1	155200001	155320000	A.1.2.1.2.2.1.1.1.2.2.2	0.845153664302601	.	155200001	155320000	#FF4848	1	0.875
chr1	155320001	155520000	A.1.2.2.2.1.2.1.1.2.2	0.762411347517731	.	155320001	155520000	#FF4848	1	0.875
chr1	155520001	155760000	A.1.1.2.1.2.2.2.2.2	0.936170212765957	.	155520001	155760000	#FF0000	1	1
chr1	155760001	156320000	A.1.1.1.1.2.1.1.2	0.99645390070922	.	155760001	156320000	#FF0000	1	1
chr1	156320001	156560000	A.1.1.1.2.1.1.2.2.1	0.983451536643026	.	156320001	156560000	#FF0000	1	1
chr1	156560001	156920000	A.1.1.1.1.1.1	1	.	156560001	156920000	#FF0000	1	1
chr1	156920001	157160000	A.1.2.2.1.1.2.1.1.1	0.808510638297872	.	156920001	157160000	#FF4848	1	0.875
chr1	157160001	157320000	A.2.2.1.1.1.1.1.1.2.1.2	0.581560283687943	.	157160001	157320000	#FFDADA	1	0.625
chr1	157320001	157520000	A.2.2.1.1.1.1.1.1.2.1.1	0.58274231678487	.	157320001	157520000	#FFDADA	1	0.625
chr1	157520001	157960000	B.1.2.2.2.1.2.1.1	0.300236406619385	.	157520001	157960000	#9191FF	1	0.375
chr1	157960001	158120000	A.2.2.1.1.1.1.1.1.2.2	0.580378250591017	.	157960001	158120000	#FFDADA	1	0.625
chr1	158120001	158440000	B.2.1.1.1.2.2.1.2.2.1.2	0.232860520094563	.	158120001	158440000	#4848FF	1	0.25
chr1	158440001	158760000	B.2.1.2.2.2.1.2.1.2	0.117021276595745	.	158440001	158760000	#4848FF	1	0.25
chr1	158760001	158880000	B.2.1.1.1.2.2.1.2.2.1.1	0.234042553191489	.	158760001	158880000	#4848FF	1	0.25
chr1	158880001	159200000	B.1.2.2.2.2.1.2	0.294326241134752	.	158880001	159200000	#9191FF	1	0.375
chr1	159200001	159440000	B.2.2.2.2.2.1.2.1.1	0.0106382978723404	.	159200001	159440000	#0000FF	1	0.125
chr1	159440001	159720000	B.2.2.2.2.2.1.2.1.2	0.00945626477541371	.	159440001	159720000	#0000FF	1	0.125
chr1	159720001	160040000	A.2.2.2.1.2.2.1.1.1	0.50354609929078	.	159720001	160040000	#FFDADA	1	0.625
chr1	160040001	160400000	A.1.1.2.1.1.1.1.1.1.2	0.970449172576832	.	160040001	160400000	#FF0000	1	1
chr1	160400001	160640000	A.1.2.2.1.1.2.1.1.2	0.807328605200946	.	160400001	160640000	#FF4848	1	0.875
chr1	160640001	160920000	A.1.2.2.2.2.1.1.1.2	0.752955082742317	.	160640001	160920000	#FF4848	1	0.875
chr1	160920001	161120000	A.1.1.2.1.1.1.1.1.1.1	0.971631205673759	.	160920001	161120000	#FF0000	1	1
chr1	161120001	161440000	A.1.1.2.1.1.1.1.1.2.1	0.969267139479905	.	161120001	161440000	#FF0000	1	1
chr1	161440001	161640000	A.2.1.2.1.2.2.2.1.2	0.634751773049645	.	161440001	161640000	#FF9191	1	0.75
chr1	161640001	162040000	A.1.2.1.1.2.2.2.1.2.1.2	0.886524822695035	.	161640001	162040000	#FF4848	1	0.875
chr1	162040001	162240000	A.2.1.1.1.2.2.2.2.1	0.687943262411348	.	162040001	162240000	#FF9191	1	0.75
chr1	162240001	162560000	A.2.1.1.1.1.2.2.2.1.1.2	0.704491725768322	.	162240001	162560000	#FF9191	1	0.75
chr1	162560001	162800000	A.2.2.2.1.1.2.1.2.2	0.520094562647754	.	162560001	162800000	#FFDADA	1	0.625
chr1	162800001	163120000	B.1.2.1.1.2.2.1.1	0.343971631205674	.	162800001	163120000	#9191FF	1	0.375
chr1	163120001	163280000	B.1.2.1.1.2.2.2.2.2.1.2	0.336879432624113	.	163120001	163280000	#9191FF	1	0.375
chr1	163280001	163520000	B.1.1.2.1.1.1.1.1.1.2.1	0.411347517730496	.	163280001	163520000	#DADAFF	1	0.5
chr1	163520001	163720000	B.1.1.1.1.1.1.2.1.1.2	0.458628841607565	.	163520001	163720000	#DADAFF	1	0.5
chr1	163720001	164000000	B.1.2.1.1.2.2.2.2.1.2	0.339243498817967	.	163720001	164000000	#9191FF	1	0.375
chr1	164000001	164200000	B.1.2.1.1.1.2.1.1.1.2	0.364066193853428	.	164000001	164200000	#9191FF	1	0.375
chr1	164200001	164440000	B.1.2.1.1.2.1.2.1.2	0.347517730496454	.	164200001	164440000	#9191FF	1	0.375
chr1	164440001	164760000	A.2.2.2.1.1.1.1.2	0.530732860520095	.	164440001	164760000	#FFDADA	1	0.625
chr1	164760001	165080000	B.1.2.1.1.1.2.1.1.2	0.362884160756501	.	164760001	165080000	#9191FF	1	0.375
chr1	165080001	165360000	B.1.1.2.1.1.1.1.1.1.1	0.412529550827423	.	165080001	165360000	#DADAFF	1	0.5
chr1	165360001	165640000	A.2.2.2.1.1.2.1.2.1	0.521276595744681	.	165360001	165640000	#FFDADA	1	0.625
chr1	165640001	165880000	A.2.2.1.1.2.2.1.1	0.565011820330969	.	165640001	165880000	#FFDADA	1	0.625
chr1	165880001	166280000	B.1.2.1.2.2.2.1.2	0.308510638297872	.	165880001	166280000	#9191FF	1	0.375
chr1	166280001	166480000	B.2.1.1.1.2.2.1.1.2.1.1	0.243498817966903	.	166280001	166480000	#4848FF	1	0.25
chr1	166480001	166800000	B.2.1.2.1.2.1.1.1	0.183215130023641	.	166480001	166800000	#4848FF	1	0.25
chr1	166800001	167040000	A.2.2.2.2.2.1.2.2	0.471631205673759	.	166800001	167040000	#FFDADA	1	0.625
chr1	167040001	167400000	A.1.2.2.1.2.1.1.1.2	0.797872340425532	.	167040001	167400000	#FF4848	1	0.875
chr1	167400001	167520000	A.2.1.1.1.1.2.2.2.2.1	0.700945626477541	.	167400001	167520000	#FF9191	1	0.75
chr1	167520001	167880000	A.1.2.2.1.2.1.1.1.1	0.799054373522459	.	167520001	167880000	#FF4848	1	0.875
chr1	167880001	168520000	A.1.2.2.1.2.2.2.2	0.775413711583924	.	167880001	168520000	#FF4848	1	0.875
chr1	168520001	168920000	B.2.1.1.1.2.2.1.1.2.2.2.2	0.238770685579196	.	168520001	168920000	#4848FF	1	0.25
chr1	168920001	169160000	B.2.1.1.1.1.1.1.2.1	0.287234042553192	.	168920001	169160000	#4848FF	1	0.25
chr1	169160001	169320000	B.1.1.2.2.2.2.1	0.377068557919622	.	169160001	169320000	#DADAFF	1	0.5
chr1	169320001	169840000	B.1.2.1.1.2.1.1.2.1.1.2	0.354609929078014	.	169320001	169840000	#9191FF	1	0.375
chr1	169840001	170080000	B.2.1.2.2.2.1.2.1.1.2.1	0.119385342789598	.	169840001	170080000	#4848FF	1	0.25
chr1	170080001	170400000	B.2.2.1.1.1.1.2.1	0.107565011820331	.	170080001	170400000	#0000FF	1	0.125
chr1	170400001	170720000	B.2.1.2.1.2.1.2.1.2	0.179669030732861	.	170400001	170720000	#4848FF	1	0.25
chr1	170720001	170960000	B.2.1.1.1.2.2.1.2.2.2.1	0.231678486997636	.	170720001	170960000	#4848FF	1	0.25
chr1	170960001	171160000	B.2.1.1.1.1.1.1.2.2.2	0.284869976359338	.	170960001	171160000	#4848FF	1	0.25
chr1	171160001	171480000	A.2.1.2.2.1.2.2.2.1	0.614657210401891	.	171160001	171480000	#FF9191	1	0.75
chr1	171480001	171600000	A.2.1.1.1.1.2.1.2.1	0.713947990543735	.	171480001	171600000	#FF9191	1	0.75
chr1	171600001	171760000	A.2.2.2.2.2.2.2.2.2.2	0.463356973995272	.	171600001	171760000	#FFDADA	1	0.625
chr1	171760001	171960000	A.2.2.2.2.2.2.2.2.1	0.465721040189125	.	171760001	171960000	#FFDADA	1	0.625
chr1	171960001	172360000	B.1.2.1.1.2.2.2.2.2.1.1	0.33806146572104	.	171960001	172360000	#9191FF	1	0.375
chr1	172360001	172680000	B.1.1.2.1.2.1.2.2	0.395981087470449	.	172360001	172680000	#DADAFF	1	0.5
chr1	172680001	172800000	B.2.1.1.1.2.2.1.1.2.2.1	0.24113475177305	.	172680001	172800000	#4848FF	1	0.25
chr1	172800001	173080000	B.2.2.1.2.1.1.1.2.1	0.0803782505910166	.	172800001	173080000	#0000FF	1	0.125
chr1	173080001	173240000	B.2.1.1.1.1.2.1.2.2.1.2	0.25886524822695	.	173080001	173240000	#4848FF	1	0.25
chr1	173240001	173320000	B.2.1.1.1.2.2.1.1.1	0.24468085106383	.	173240001	173320000	#4848FF	1	0.25
chr1	173320001	173440000	B.1.2.1.1.2.1.1.2.1.2	0.353427895981087	.	173320001	173440000	#9191FF	1	0.375
chr1	173440001	173640000	B.1.2.1.1.2.1.2.1.1	0.348699763593381	.	173440001	173640000	#9191FF	1	0.375
chr1	173640001	173800000	B.1.1.2.1.2.1.1.2.1	0.399527186761229	.	173640001	173800000	#DADAFF	1	0.5
chr1	173800001	173960000	A.2.1.1.2.2.2.1	0.66193853427896	.	173800001	173960000	#FF9191	1	0.75
chr1	173960001	174240000	B.1.1.1.1.2.1.2	0.450354609929078	.	173960001	174240000	#DADAFF	1	0.5
chr1	174240001	174760000	B.2.1.1.1.2.2.1.1.2.2.2.1	0.239952718676123	.	174240001	174760000	#4848FF	1	0.25
chr1	174760001	175000000	A.2.1.2.2.2.2.2.2.2	0.585106382978723	.	174760001	175000000	#FF9191	1	0.75
chr1	175000001	175320000	A.2.2.2.2.2.1.2.1.2	0.472813238770686	.	175000001	175320000	#FFDADA	1	0.625
chr1	175320001	175600000	B.1.1.2.1.1.1.1.1.1.2.2	0.41016548463357	.	175320001	175600000	#DADAFF	1	0.5
chr1	175600001	176080000	A.2.2.2.2.2.1.1.1.1.1	0.482269503546099	.	175600001	176080000	#FFDADA	1	0.625
chr1	176080001	176240000	B.1.2.1.1.1.2.1.1.1.1	0.365248226950355	.	176080001	176240000	#9191FF	1	0.375
chr1	176240001	176560000	B.2.1.1.1.2.2.1.1.2.1.2	0.242316784869976	.	176240001	176560000	#4848FF	1	0.25
chr1	176560001	176920000	B.2.1.2.2.2.1.2.1.1.1	0.120567375886525	.	176560001	176920000	#4848FF	1	0.25
chr1	176920001	177120000	B.1.2.1.1.2.2.2.2.1.1	0.340425531914894	.	176920001	177120000	#9191FF	1	0.375
chr1	177120001	177480000	B.1.2.1.1.2.2.2.2.2.2	0.335697399527187	.	177120001	177480000	#9191FF	1	0.375
chr1	177480001	177640000	B.2.1.2.1.2.1.1.2	0.182033096926714	.	177480001	177640000	#4848FF	1	0.25
chr1	177640001	177960000	B.1.2.1.1.2.2.2.1	0.34160756501182	.	177640001	177960000	#9191FF	1	0.375
chr1	177960001	178240000	A.2.1.2.2.2.1.1.1.2.2.1	0.608747044917258	.	177960001	178240000	#FF9191	1	0.75
chr1	178240001	178480000	A.2.1.1.1.1.2.2.2.1.1.1.1	0.706855791962175	.	178240001	178480000	#FF9191	1	0.75
chr1	178480001	178720000	A.2.1.2.2.2.1.1.1.2.1	0.609929078014184	.	178480001	178720000	#FF9191	1	0.75
chr1	178720001	179000000	A.2.1.2.2.2.2.1.1.1.2.2	0.596926713947991	.	178720001	179000000	#FF9191	1	0.75
chr1	179000001	179400000	A.2.1.1.1.1.2.2.1.1.1	0.711583924349882	.	179000001	179400000	#FF9191	1	0.75
chr1	179400001	179800000	A.2.2.1.1.2.1.1.1.1	0.569739952718676	.	179400001	179800000	#FFDADA	1	0.625
chr1	179800001	180080000	A.1.2.2.1.2.1.2.2.1.1.2	0.791962174940898	.	179800001	180080000	#FF4848	1	0.875
chr1	180080001	180240000	A.1.2.2.1.2.2.1.1.1.1.1	0.784869976359338	.	180080001	180240000	#FF4848	1	0.875
chr1	180240001	180400000	A.2.1.2.2.2.1.1.2.1	0.606382978723404	.	180240001	180400000	#FF9191	1	0.75
chr1	180400001	180520000	A.2.1.2.2.2.1.1.1.1.1	0.612293144208038	.	180400001	180520000	#FF9191	1	0.75
chr1	180520001	180840000	A.2.1.1.1.1.2.2.1.2.2	0.708037825059102	.	180520001	180840000	#FF9191	1	0.75
chr1	180840001	181120000	A.1.1.2.2.1.2.1.2.2	0.925531914893617	.	180840001	181120000	#FF0000	1	1
chr1	181120001	181360000	A.2.1.2.2.2.2.1.1.2	0.595744680851064	.	181120001	181360000	#FF9191	1	0.75
chr1	181360001	181480000	A.2.2.2.1.1.1.2.1.2	0.528368794326241	.	181360001	181480000	#FFDADA	1	0.625
chr1	181480001	181680000	B.1.1.1.1.1.1.2.2.2	0.453900709219858	.	181480001	181680000	#DADAFF	1	0.5
chr1	181680001	181840000	B.1.1.1.1.1.1.2.2.1	0.455082742316785	.	181680001	181840000	#DADAFF	1	0.5
chr1	181840001	181920000	B.1.1.1.1.1.1.2.1.1.1	0.459810874704492	.	181840001	181920000	#DADAFF	1	0.5
chr1	181920001	182280000	A.2.1.1.1.1.2.2.1.2.1	0.709219858156028	.	181920001	182280000	#FF9191	1	0.75
chr1	182280001	182440000	A.2.1.1.1.1.2.2.2.2.2	0.699763593380615	.	182280001	182440000	#FF9191	1	0.75
chr1	182440001	182560000	A.2.2.2.1.1.2.2.1	0.518912529550827	.	182440001	182560000	#FFDADA	1	0.625
chr1	182560001	182800000	A.1.2.2.1.2.2.1.1.1.1.2	0.783687943262411	.	182560001	182800000	#FF4848	1	0.875
chr1	182800001	183320000	A.1.1.1.2.2.2	0.972813238770686	.	182800001	183320000	#FF0000	1	1
chr1	183320001	183600000	A.1.1.2.2.1.2.2	0.92434988179669	.	183320001	183600000	#FF0000	1	1
chr1	183600001	184040000	A.2.1.1.1.1.2.2.2.1.1.1.2	0.705673758865248	.	183600001	184040000	#FF9191	1	0.75
chr1	184040001	184680000	B.1.1.1.2.1.1.2.2	0.440898345153664	.	184040001	184680000	#DADAFF	1	0.5
chr1	184680001	185000000	A.2.2.2.2.2.2.2.1.2	0.466903073286052	.	184680001	185000000	#FFDADA	1	0.625
chr1	185000001	185120000	B.1.1.1.1.1.1.1.2	0.460992907801418	.	185000001	185120000	#DADAFF	1	0.5
chr1	185120001	185320000	A.2.2.2.2.2.1.2.1.1	0.473995271867612	.	185120001	185320000	#FFDADA	1	0.625
chr1	185320001	185480000	B.1.2.1.1.2.1.1.2.1.1.1	0.355791962174941	.	185320001	185480000	#9191FF	1	0.375
chr1	185480001	185720000	B.1.1.2.1.2.2.2	0.391252955082742	.	185480001	185720000	#DADAFF	1	0.5
chr1	185720001	185960000	B.1.2.1.1.2.1.1.2.2.2	0.349881796690307	.	185720001	185960000	#9191FF	1	0.375
chr1	185960001	186120000	B.2.1.2.1.2.1.2.2	0.178486997635934	.	185960001	186120000	#4848FF	1	0.25
chr1	186120001	186360000	B.1.1.2.1.2.1.1.2.2	0.398345153664303	.	186120001	186360000	#DADAFF	1	0.5
chr1	186360001	186960000	B.2.1.2.1.2.2.1.2.1	0.173758865248227	.	186360001	186960000	#4848FF	1	0.25
chr1	186960001	187200000	B.2.1.2.1.2.2.1.2.2.2	0.171394799054374	.	186960001	187200000	#4848FF	1	0.25
chr1	187200001	187520000	B.2.1.1.2.1.1.2.1.2	0.222222222222222	.	187200001	187520000	#4848FF	1	0.25
chr1	187520001	187640000	B.1.2.1.1.2.1.1.1.1	0.358156028368794	.	187520001	187640000	#9191FF	1	0.375
chr1	187640001	188080000	B.2.1.1.1.1.1.1.2.2.1	0.286052009456265	.	187640001	188080000	#4848FF	1	0.25
chr1	188080001	188360000	B.2.1.2.1.2.2.1.1.1	0.177304964539007	.	188080001	188360000	#4848FF	1	0.25
chr1	188360001	188560000	B.2.2.1.2.1.1.2.2.1.2	0.0697399527186761	.	188360001	188560000	#0000FF	1	0.125
chr1	188560001	188760000	B.2.1.1.2.1.2.2.1	0.216312056737589	.	188560001	188760000	#4848FF	1	0.25
chr1	188760001	188920000	B.2.1.2.1.2.2.2.1.1	0.170212765957447	.	188760001	188920000	#4848FF	1	0.25
chr1	188920001	189240000	B.2.1.2.1.2.2.1.2.2.1	0.1725768321513	.	188920001	189240000	#4848FF	1	0.25
chr1	189240001	189360000	B.2.1.1.2.1.1.1.2.2	0.224586288416076	.	189240001	189360000	#4848FF	1	0.25
chr1	189360001	189520000	B.2.1.1.2.1.2.1.1	0.218676122931442	.	189360001	189520000	#4848FF	1	0.25
chr1	189520001	189800000	B.2.1.2.1.2.2.2.1.2.2	0.167848699763593	.	189520001	189800000	#4848FF	1	0.25
chr1	189800001	190000000	B.2.2.1.2.1.1.2.2.1.1	0.0709219858156028	.	189800001	190000000	#0000FF	1	0.125
chr1	190000001	190400000	B.2.2.1.2.2.2.1.2.1.2	0.0401891252955083	.	190000001	190400000	#0000FF	1	0.125
chr1	190400001	190520000	B.2.1.1.2.1.2.1.2	0.217494089834515	.	190400001	190520000	#4848FF	1	0.25
chr1	190520001	190720000	B.2.1.1.2.1.2.2.2.2	0.213947990543735	.	190520001	190720000	#4848FF	1	0.25
chr1	190720001	191040000	B.2.2.1.2.2.2.2.1.1	0.0378250591016548	.	190720001	191040000	#0000FF	1	0.125
chr1	191040001	191200000	B.2.1.1.2.1.2.2.2.1	0.215130023640662	.	191040001	191200000	#4848FF	1	0.25
chr1	191200001	191480000	B.2.2.1.2.2.2.1.2.1.1	0.041371158392435	.	191200001	191480000	#0000FF	1	0.125
chr1	191480001	191840000	B.2.2.1.2.1.1.1.2.2	0.0791962174940898	.	191480001	191840000	#0000FF	1	0.125
chr1	191840001	192040000	B.2.2.1.2.1.1.2.1.2.1.1.2	0.0756501182033097	.	191840001	192040000	#0000FF	1	0.125
chr1	192040001	192440000	B.2.2.1.2.1.1.2.1.2.2.2	0.0721040189125296	.	192040001	192440000	#0000FF	1	0.125
chr1	192440001	192720000	B.2.1.1.2.1.1.2.1.1	0.223404255319149	.	192440001	192720000	#4848FF	1	0.25
chr1	192720001	193120000	A.2.2.2.2.2.2.2.2.2.1	0.464539007092199	.	192720001	193120000	#FFDADA	1	0.625
chr1	193120001	193280000	A.2.2.2.2.2.2.2.1.1	0.468085106382979	.	193120001	193280000	#FFDADA	1	0.625
chr1	193280001	193480000	B.2.1.2.1.2.2.1.1.2.1	0.17612293144208	.	193280001	193480000	#4848FF	1	0.25
chr1	193480001	193680000	B.2.2.1.2.1.1.2.2.2	0.0685579196217494	.	193480001	193680000	#0000FF	1	0.125
chr1	193680001	193960000	B.2.1.2.1.2.2.2.2.2.1	0.164302600472813	.	193680001	193960000	#4848FF	1	0.25
chr1	193960001	194240000	B.2.1.2.1.2.2.2.1.2.1	0.16903073286052	.	193960001	194240000	#4848FF	1	0.25
chr1	194240001	194760000	B.2.2.1.2.1.1.2.1.2.1.2	0.074468085106383	.	194240001	194760000	#0000FF	1	0.125
chr1	194760001	194960000	B.2.1.2.1.2.2.1.1.2.2	0.174940898345154	.	194760001	194960000	#4848FF	1	0.25
chr1	194960001	195480000	B.2.2.1.2.2.2.2.2	0.0354609929078014	.	194960001	195480000	#0000FF	1	0.125
chr1	195480001	195720000	B.2.1.1.2.1.1.2.2.2	0.219858156028369	.	195480001	195720000	#4848FF	1	0.25
chr1	195720001	195880000	B.1.2.1.1.2.1.1.2.2.1.1	0.352245862884161	.	195720001	195880000	#9191FF	1	0.375
chr1	195880001	196080000	B.2.1.1.2.1.1.1.2.1.2	0.225768321513002	.	195880001	196080000	#4848FF	1	0.25
chr1	196080001	196200000	B.2.1.2.1.2.2.2.2.1.1	0.166666666666667	.	196080001	196200000	#4848FF	1	0.25
chr1	196200001	196280000	B.2.1.1.2.1.1.1.1	0.228132387706856	.	196200001	196280000	#4848FF	1	0.25
chr1	196280001	196600000	B.1.2.1.1.2.1.2.2.1	0.346335697399527	.	196280001	196600000	#9191FF	1	0.375
chr1	196600001	196840000	B.2.1.2.1.1.1.2.1	0.192671394799054	.	196600001	196840000	#4848FF	1	0.25
chr1	196840001	197040000	B.2.2.1.2.2.2.1.1.2.1.2	0.0437352245862884	.	196840001	197040000	#0000FF	1	0.125
chr1	197040001	197320000	B.2.1.2.1.1.1.1.2	0.193853427895981	.	197040001	197320000	#4848FF	1	0.25
chr1	197320001	197400000	B.2.1.2.1.2.2.2.2.2.2	0.163120567375887	.	197320001	197400000	#4848FF	1	0.25
chr1	197400001	197600000	B.2.2.1.2.1.1.1.1.1	0.08274231678487	.	197400001	197600000	#0000FF	1	0.125
chr1	197600001	197880000	B.1.2.1.1.2.1.1.1.2	0.356973995271868	.	197600001	197880000	#9191FF	1	0.375
chr1	197880001	198120000	B.2.2.1.2.1.1.2.1.2.1.1.1	0.0768321513002364	.	197880001	198120000	#0000FF	1	0.125
chr1	198120001	198320000	B.2.1.2.1.1.1.1.1	0.195035460992908	.	198120001	198320000	#4848FF	1	0.25
chr1	198320001	198480000	B.2.2.1.2.2.2.1.2.2	0.0390070921985816	.	198320001	198480000	#0000FF	1	0.125
chr1	198480001	198800000	B.2.2.1.2.2.2.1.1.2.1.1	0.0449172576832151	.	198480001	198800000	#0000FF	1	0.125
chr1	198800001	199000000	B.2.2.1.2.2.2.2.1.2	0.0366430260047281	.	198800001	199000000	#0000FF	1	0.125
chr1	199000001	199280000	B.2.2.1.2.2.2.1.1.1.2	0.0460992907801418	.	199000001	199280000	#0000FF	1	0.125
chr1	199280001	199360000	B.2.1.2.1.2.2.2.2.1.2	0.16548463356974	.	199280001	199360000	#4848FF	1	0.25
chr1	199360001	199560000	B.2.1.2.1.2.1.2.1.1	0.180851063829787	.	199360001	199560000	#4848FF	1	0.25
chr1	199560001	199880000	B.1.1.2.1.2.2.1.1.1	0.394799054373522	.	199560001	199880000	#DADAFF	1	0.5
chr1	199880001	200240000	A.2.1.2.2.2.1.2.1.2	0.601654846335697	.	199880001	200240000	#FF9191	1	0.75
chr1	200240001	200520000	A.1.2.2.1.2.1.2.1.1	0.795508274231678	.	200240001	200520000	#FF4848	1	0.875
chr1	200520001	200840000	A.1.2.1.1.2.2.1.2.1	0.891252955082742	.	200520001	200840000	#FF4848	1	0.875
chr1	200840001	201120000	A.1.1.2.2.1.2.1.1.1	0.930260047281324	.	200840001	201120000	#FF0000	1	1
chr1	201120001	201440000	A.1.1.2.1.1.1.2	0.964539007092199	.	201120001	201440000	#FF0000	1	1
chr1	201440001	201840000	A.1.1.1.1.1.2	0.998817966903073	.	201440001	201840000	#FF0000	1	1
chr1	201840001	202120000	A.1.1.1.2.2.1.1.1.2	0.976359338061466	.	201840001	202120000	#FF0000	1	1
chr1	202120001	202400000	A.1.1.2.2.1.2.1.2.1.1	0.92789598108747	.	202120001	202400000	#FF0000	1	1
chr1	202400001	202720000	A.1.1.2.2.1.2.1.2.1.2	0.926713947990544	.	202400001	202720000	#FF0000	1	1
chr1	202720001	202880000	A.1.1.2.1.2.1.1.1	0.957446808510638	.	202720001	202880000	#FF0000	1	1
chr1	202880001	203280000	A.1.1.1.1.2.2.2	0.99290780141844	.	202880001	203280000	#FF0000	1	1
chr1	203280001	203400000	A.1.2.2.2.1.1.1.2.1	0.773049645390071	.	203280001	203400000	#FF4848	1	0.875
chr1	203400001	203880000	A.1.1.1.2.1.2.2.1	0.979905437352246	.	203400001	203880000	#FF0000	1	1
chr1	203880001	204080000	A.1.2.1.1.2.1.1.1.1.2	0.903073286052009	.	203880001	204080000	#FF4848	1	0.875
chr1	204080001	204320000	A.1.1.2.1.2.1.1.2	0.956264775413712	.	204080001	204320000	#FF0000	1	1
chr1	204320001	204560000	A.1.1.1.2.2.1.2	0.973995271867612	.	204320001	204560000	#FF0000	1	1
chr1	204560001	204720000	A.1.2.1.1.2.1.2.1.1.1	0.897163120567376	.	204560001	204720000	#FF4848	1	0.875
chr1	204720001	205080000	A.1.1.1.2.2.1.1.2	0.975177304964539	.	204720001	205080000	#FF0000	1	1
chr1	205080001	205320000	A.1.1.2.2.1.1.1.1.2	0.933806146572104	.	205080001	205320000	#FF0000	1	1
chr1	205320001	205560000	A.1.1.2.2.1.1.1.1.1	0.934988179669031	.	205320001	205560000	#FF0000	1	1
chr1	205560001	205760000	A.1.1.2.1.2.1.2.1	0.955082742316785	.	205560001	205760000	#FF0000	1	1
chr1	205760001	205880000	A.1.2.2.2.2.1.2.2	0.74468085106383	.	205760001	205880000	#FF4848	1	0.875
chr1	205880001	205960000	A.2.1.1.1.1.1.2.2.2	0.719858156028369	.	205880001	205960000	#FF9191	1	0.75
chr1	206160001	206240000	A.2.1.1.1.1.1.2.2.2	0.719858156028369	.	206160001	206240000	#FF9191	1	0.75
chr1	206240001	206320000	A.2.1.1.1.1.1.2.1.2	0.723404255319149	.	206240001	206320000	#FF9191	1	0.75
chr1	206320001	206360000	A.2.2.1.1.2.2.2.2.2	0.557919621749409	.	206320001	206360000	#FFDADA	1	0.625
chr1	206520001	206600000	A.2.2.1.1.2.2.2.2.2	0.557919621749409	.	206520001	206600000	#FFDADA	1	0.625
chr1	206600001	206760000	A.1.2.2.1.2.1.2.2.2.1.1.2	0.788416075650118	.	206600001	206760000	#FF4848	1	0.875
chr1	206760001	207080000	A.1.2.1.1.2.2.2.1.2.2	0.885342789598109	.	206760001	207080000	#FF4848	1	0.875
chr1	207080001	207240000	A.2.1.2.2.2.2.1.2.1.2.2	0.592198581560284	.	207080001	207240000	#FF9191	1	0.75
chr1	207240001	207640000	B.1.1.2.1.1.1.1.1.2	0.408983451536643	.	207240001	207640000	#DADAFF	1	0.5
chr1	207640001	207760000	B.1.1.1.1.1.1.1.1	0.462174940898345	.	207640001	207760000	#DADAFF	1	0.5
chr1	207760001	207960000	A.2.1.2.2.2.1.1.1.1.2	0.611111111111111	.	207760001	207960000	#FF9191	1	0.75
chr1	207960001	208440000	A.2.1.1.1.1.2.1.1.2.1	0.716312056737589	.	207960001	208440000	#FF9191	1	0.75
chr1	208440001	208880000	B.1.2.1.1.2.1.1.2.2.1.2	0.351063829787234	.	208440001	208880000	#9191FF	1	0.375
chr1	208880001	209240000	B.1.2.1.2.2.2.1.1.1	0.312056737588652	.	208880001	209240000	#9191FF	1	0.375
chr1	209240001	209440000	B.1.1.2.1.2.1.1.1	0.400709219858156	.	209240001	209440000	#DADAFF	1	0.5
chr1	209440001	209760000	A.2.2.2.2.2.1.1.2.1	0.477541371158392	.	209440001	209760000	#FFDADA	1	0.625
chr1	209760001	210000000	A.2.1.2.2.2.2.2.2.1.2	0.58628841607565	.	209760001	210000000	#FF9191	1	0.75
chr1	210000001	210320000	B.1.2.1.1.1.1.1	0.367612293144208	.	210000001	210320000	#9191FF	1	0.375
chr1	210320001	210520000	A.2.2.2.2.2.2.1.1	0.470449172576832	.	210320001	210520000	#FFDADA	1	0.625
chr1	210520001	210920000	B.1.2.1.1.2.1.2.2.2	0.3451536643026	.	210520001	210920000	#9191FF	1	0.375
chr1	210920001	211360000	B.2.2.1.2.1.1.1.1.2	0.0815602836879433	.	210920001	211360000	#0000FF	1	0.125
chr1	211360001	211680000	A.2.1.2.2.2.2.2.1.1	0.58983451536643	.	211360001	211680000	#FF9191	1	0.75
chr1	211680001	211880000	A.2.1.2.2.2.1.1.2.2	0.605200945626478	.	211680001	211880000	#FF9191	1	0.75
chr1	211880001	212080000	A.2.1.2.2.2.1.2.2	0.600472813238771	.	211880001	212080000	#FF9191	1	0.75
chr1	212080001	212520000	A.1.2.2.1.2.2.1.2	0.778959810874704	.	212080001	212520000	#FF4848	1	0.875
chr1	212520001	212880000	A.1.2.1.1.2.2.1.1	0.892434988179669	.	212520001	212880000	#FF4848	1	0.875
chr1	212880001	213000000	A.2.1.1.1.1.1.2.2.1.1	0.722222222222222	.	212880001	213000000	#FF9191	1	0.75
chr1	213000001	213200000	A.1.2.1.1.2.2.1.2.2	0.890070921985816	.	213000001	213200000	#FF4848	1	0.875
chr1	213200001	213440000	A.2.2.2.2.2.1.1.1.1.2.2	0.479905437352246	.	213200001	213440000	#FFDADA	1	0.625
chr1	213440001	213720000	B.1.1.2.1.2.1.2.1	0.397163120567376	.	213440001	213720000	#DADAFF	1	0.5
chr1	213720001	214160000	B.1.1.2.1.2.2.1.1.2	0.393617021276596	.	213720001	214160000	#DADAFF	1	0.5
chr1	214160001	214280000	A.2.2.2.2.2.2.1.2	0.469267139479905	.	214160001	214280000	#FFDADA	1	0.625
chr1	214280001	214360000	B.1.1.1.1.2.2.2.1	0.446808510638298	.	214280001	214360000	#DADAFF	1	0.5
chr1	214360001	214560000	A.2.1.2.2.2.2.2.2.1.1	0.587470449172577	.	214360001	214560000	#FF9191	1	0.75
chr1	214560001	214840000	A.2.1.2.2.2.1.2.1.1.2	0.602836879432624	.	214560001	214840000	#FF9191	1	0.75
chr1	214840001	215360000	B.2.2.1.2.2.2.1.1.1.1	0.0472813238770686	.	214840001	215360000	#0000FF	1	0.125
chr1	215360001	215440000	B.2.2.1.2.2.1.2.2.2	0.0484633569739953	.	215360001	215440000	#0000FF	1	0.125
chr1	215440001	215720000	B.2.2.1.2.1.2.2.2.2.1	0.0591016548463357	.	215440001	215720000	#0000FF	1	0.125
chr1	215720001	216160000	B.2.1.2.1.1.2.1.1.1.2	0.187943262411348	.	215720001	216160000	#4848FF	1	0.25
chr1	216160001	216240000	B.2.1.1.2.2.1.1.2.2	0.209219858156028	.	216160001	216240000	#4848FF	1	0.25
chr1	216240001	216360000	B.2.1.1.2.1.1.1.2.1.1	0.226950354609929	.	216240001	216360000	#4848FF	1	0.25
chr1	216360001	216520000	B.2.1.1.2.2.2.2.1.1	0.202127659574468	.	216360001	216520000	#4848FF	1	0.25
chr1	216520001	216680000	B.2.2.1.2.1.1.2.1.2.2.1	0.0732860520094563	.	216520001	216680000	#0000FF	1	0.125
chr1	216680001	216960000	B.2.1.2.1.1.1.2.2.1	0.191489361702128	.	216680001	216960000	#4848FF	1	0.25
chr1	216960001	217120000	B.1.1.2.2.1.1.2	0.384160756501182	.	216960001	217120000	#DADAFF	1	0.5
chr1	217120001	217600000	B.2.2.1.2.1.2.2.1.1.2	0.0650118203309693	.	217120001	217600000	#0000FF	1	0.125
chr1	217600001	217840000	B.2.2.1.2.1.2.2.2.2.2	0.057919621749409	.	217600001	217840000	#0000FF	1	0.125
chr1	217840001	218160000	B.2.2.1.2.1.2.2.1.1.1	0.066193853427896	.	217840001	218160000	#0000FF	1	0.125
chr1	218160001	218440000	B.2.2.1.2.1.1.2.1.1	0.0780141843971631	.	218160001	218440000	#0000FF	1	0.125
chr1	218440001	218760000	B.2.1.1.2.1.1.2.2.1	0.221040189125296	.	218440001	218760000	#4848FF	1	0.25
chr1	218760001	219080000	B.2.2.1.2.2.1.2.2.1.1	0.0508274231678487	.	218760001	219080000	#0000FF	1	0.125
chr1	219080001	219320000	B.2.2.1.2.2.2.1.1.2.2	0.0425531914893617	.	219080001	219320000	#0000FF	1	0.125
chr1	219320001	219480000	B.2.1.2.1.1.2.1.2	0.185579196217494	.	219320001	219480000	#4848FF	1	0.25
chr1	219480001	219600000	B.2.1.2.1.1.2.2	0.184397163120567	.	219480001	219600000	#4848FF	1	0.25
chr1	219600001	219720000	B.2.2.1.2.2.1.1.2.2	0.0543735224586288	.	219600001	219720000	#0000FF	1	0.125
chr1	219720001	220000000	B.2.1.1.2.2.2.2.2.2.2	0.196217494089835	.	219720001	220000000	#4848FF	1	0.25
chr1	220000001	220400000	A.2.1.1.1.1.2.1.2.2	0.712765957446808	.	220000001	220400000	#FF9191	1	0.75
chr1	220400001	220760000	A.2.1.2.2.2.1.2.1.1.1	0.604018912529551	.	220400001	220760000	#FF9191	1	0.75
chr1	220760001	221000000	A.2.2.2.2.2.1.1.2.2.1	0.476359338061466	.	220760001	221000000	#FFDADA	1	0.625
chr1	221000001	221360000	B.2.2.1.2.2.1.1.1	0.0567375886524823	.	221000001	221360000	#0000FF	1	0.125
chr1	221360001	221600000	B.2.1.2.1.1.1.2.2.2	0.190307328605201	.	221360001	221600000	#4848FF	1	0.25
chr1	221600001	221720000	B.2.1.1.2.2.2.2.2.1.2	0.198581560283688	.	221600001	221720000	#4848FF	1	0.25
chr1	221720001	221840000	B.2.2.1.2.2.1.1.2.1	0.0555555555555556	.	221720001	221840000	#0000FF	1	0.125
chr1	221840001	222200000	B.2.1.1.2.2.2.2.1.2	0.200945626477541	.	221840001	222200000	#4848FF	1	0.25
chr1	222200001	222400000	B.2.1.1.2.2.2.2.2.2.1	0.197399527186761	.	222200001	222400000	#4848FF	1	0.25
chr1	222400001	222680000	B.2.1.1.2.2.2.2.2.1.1	0.199763593380615	.	222400001	222680000	#4848FF	1	0.25
chr1	222680001	223000000	A.2.2.2.2.2.1.1.1.1.2.1	0.481087470449173	.	222680001	223000000	#FFDADA	1	0.625
chr1	223000001	223280000	A.2.1.1.1.1.2.1.1.2.2	0.715130023640662	.	223000001	223280000	#FF9191	1	0.75
chr1	223280001	223680000	A.2.1.1.1.1.2.2.2.1.2.1	0.703309692671395	.	223280001	223680000	#FF9191	1	0.75
chr1	223680001	223840000	A.2.2.2.2.2.1.1.1.2	0.478723404255319	.	223680001	223840000	#FFDADA	1	0.625
chr1	223840001	224080000	A.1.2.2.1.2.1.2.2.1.1.1	0.793144208037825	.	223840001	224080000	#FF4848	1	0.875
chr1	224080001	224200000	B.1.1.1.1.1.2	0.452718676122931	.	224080001	224200000	#DADAFF	1	0.5
chr1	224200001	224680000	A.1.1.2.2.1.1.1.2	0.932624113475177	.	224200001	224680000	#FF0000	1	1
chr1	224680001	225120000	A.1.2.2.1.2.2.1.1.1.2.2	0.781323877068558	.	224680001	225120000	#FF4848	1	0.875
chr1	225120001	225600000	A.2.2.2.1.1.1.2.2.1.1.1	0.527186761229314	.	225120001	225600000	#FFDADA	1	0.625
chr1	225600001	225800000	A.1.2.1.1.2.2.2.1.1	0.888888888888889	.	225600001	225800000	#FF4848	1	0.875
chr1	225800001	226000000	A.1.2.1.1.2.2.2.1.2.1.1	0.887706855791962	.	225800001	226000000	#FF4848	1	0.875
chr1	226000001	226240000	A.1.1.2.1.2.1.2.2.1.1	0.953900709219858	.	226000001	226240000	#FF0000	1	1
chr1	226240001	226600000	A.1.1.1.2.2.1.1.1.1	0.977541371158392	.	226240001	226600000	#FF0000	1	1
chr1	226600001	226840000	A.1.1.2.2.1.1.2	0.931442080378251	.	226600001	226840000	#FF0000	1	1
chr1	226840001	227080000	A.1.2.2.2.1.1.1.1	0.774231678486998	.	226840001	227080000	#FF4848	1	0.875
chr1	227080001	227200000	A.2.1.2.1.2.2.1.2	0.637115839243499	.	227080001	227200000	#FF9191	1	0.75
chr1	227200001	227440000	A.2.1.2.1.2.2.2.1.1	0.635933806146572	.	227200001	227440000	#FF9191	1	0.75
chr1	227440001	227640000	A.1.2.2.2.1.1.2.1	0.770685579196217	.	227440001	227640000	#FF4848	1	0.875
chr1	227640001	227760000	A.2.1.2.1.2.2.2.2.2.1	0.632387706855792	.	227640001	227760000	#FF9191	1	0.75
chr1	227760001	228200000	A.2.1.1.2.1.2.1	0.678486997635934	.	227760001	228200000	#FF9191	1	0.75
chr1	228200001	228440000	A.1.2.1.2.2.2.1.2.1.2	0.8274231678487	.	228200001	228440000	#FF4848	1	0.875
chr1	228440001	228760000	A.1.2.2.2.1.2.1.1.1.2	0.764775413711584	.	228440001	228760000	#FF4848	1	0.875
chr1	228760001	229080000	A.1.2.1.1.2.1.2.1.1.2	0.895981087470449	.	228760001	229080000	#FF4848	1	0.875
chr1	229080001	229360000	A.1.2.1.1.2.1.1.1.2.2.2	0.899527186761229	.	229080001	229360000	#FF4848	1	0.875
chr1	229360001	229760000	A.1.1.2.1.2.1.2.2.1.2	0.952718676122931	.	229360001	229760000	#FF0000	1	1
chr1	229760001	230080000	A.1.2.2.2.2.2.1.2.1.1.2	0.737588652482269	.	229760001	230080000	#FF4848	1	0.875
chr1	230080001	230520000	A.1.2.1.1.2.1.2.1.2	0.894799054373522	.	230080001	230520000	#FF4848	1	0.875
chr1	230520001	230800000	A.1.2.2.2.2.1.2.1.2	0.745862884160757	.	230520001	230800000	#FF4848	1	0.875
chr1	230800001	230960000	A.2.1.2.1.1.2.2.1.2	0.650118203309693	.	230800001	230960000	#FF9191	1	0.75
chr1	230960001	231160000	A.2.2.1.1.2.2.1.2.1.2	0.562647754137116	.	230960001	231160000	#FFDADA	1	0.625
chr1	231160001	231360000	A.2.2.1.1.2.2.1.2.1.1	0.563829787234043	.	231160001	231360000	#FFDADA	1	0.625
chr1	231360001	231760000	A.1.2.2.1.2.1.2.2.1.2	0.790780141843972	.	231360001	231760000	#FF4848	1	0.875
chr1	231760001	232040000	A.2.2.1.1.2.2.2.2.1	0.559101654846336	.	231760001	232040000	#FFDADA	1	0.625
chr1	232040001	232160000	A.2.2.1.1.2.2.1.2.2	0.561465721040189	.	232040001	232160000	#FFDADA	1	0.625
chr1	232160001	232320000	A.2.2.1.1.2.1.1.2	0.567375886524823	.	232160001	232320000	#FFDADA	1	0.625
chr1	232320001	232720000	A.2.1.2.2.2.2.1.1.1.1	0.599290780141844	.	232320001	232720000	#FF9191	1	0.75
chr1	232720001	232800000	B.1.1.1.1.1.1.2.1.2.1	0.457446808510638	.	232720001	232800000	#DADAFF	1	0.5
chr1	232800001	232920000	B.1.1.2.1.1.1.1.2	0.407801418439716	.	232800001	232920000	#DADAFF	1	0.5
chr1	232920001	233200000	A.2.2.2.1.1.1.2.2.2	0.523640661938534	.	232920001	233200000	#FFDADA	1	0.625
chr1	233200001	233440000	A.2.1.1.1.1.2.2.2.1.2.2	0.702127659574468	.	233200001	233440000	#FF9191	1	0.75
chr1	233440001	233640000	A.2.2.2.1.1.1.2.2.1.2	0.524822695035461	.	233440001	233640000	#FFDADA	1	0.625
chr1	233640001	234280000	A.2.2.2.1.1.1.2.2.1.1.2	0.526004728132388	.	233640001	234280000	#FFDADA	1	0.625
chr1	234280001	234520000	A.2.1.2.2.2.2.2.1.2	0.588652482269504	.	234280001	234520000	#FF9191	1	0.75
chr1	234520001	234840000	A.1.2.2.1.2.1.2.2.2.1.2	0.787234042553192	.	234520001	234840000	#FF4848	1	0.875
chr1	234840001	235000000	A.2.1.2.1.2.2.1.1.2	0.638297872340426	.	234840001	235000000	#FF9191	1	0.75
chr1	235000001	235200000	A.1.2.2.1.2.2.1.1.1.2.1	0.782505910165485	.	235000001	235200000	#FF4848	1	0.875
chr1	235240001	235280000	A.1.2.2.1.2.2.1.1.1.2.1	0.782505910165485	.	235240001	235280000	#FF4848	1	0.875
chr1	235280001	235520000	A.1.1.2.2.1.2.1.1.2	0.929078014184397	.	235280001	235520000	#FF0000	1	1
chr1	235520001	235680000	A.1.2.2.1.2.1.2.2.2.2	0.786052009456265	.	235520001	235680000	#FF4848	1	0.875
chr1	235680001	236000000	A.2.1.1.1.1.1.2.1.1	0.724586288416076	.	235680001	236000000	#FF9191	1	0.75
chr1	236000001	236240000	A.2.1.1.1.1.2.1.1.1.2	0.717494089834515	.	236000001	236240000	#FF9191	1	0.75
chr1	236240001	236440000	A.2.2.1.1.2.1.2	0.566193853427896	.	236240001	236440000	#FFDADA	1	0.625
chr1	236440001	236760000	A.2.1.2.2.2.1.1.1.2.2.2	0.607565011820331	.	236440001	236760000	#FF9191	1	0.75
chr1	236760001	237080000	A.2.2.2.2.2.1.1.2.2.2	0.475177304964539	.	236760001	237080000	#FFDADA	1	0.625
chr1	237080001	237240000	B.1.1.1.1.2.2.1.1	0.449172576832151	.	237080001	237240000	#DADAFF	1	0.5
chr1	237240001	237520000	B.1.1.2.1.2.2.1.2	0.392434988179669	.	237240001	237520000	#DADAFF	1	0.5
chr1	237520001	237720000	B.2.1.2.1.1.2.1.1.1.1	0.189125295508274	.	237520001	237720000	#4848FF	1	0.25
chr1	237720001	237920000	B.2.2.1.2.1.2.2.1.2	0.0638297872340425	.	237720001	237920000	#0000FF	1	0.125
chr1	237920001	238360000	B.2.2.1.2.1.2.2.2.1.1	0.0626477541371158	.	237920001	238360000	#0000FF	1	0.125
chr1	238360001	238680000	B.2.2.1.2.1.2.2.2.1.2.2	0.0602836879432624	.	238360001	238680000	#0000FF	1	0.125
chr1	238680001	239200000	B.2.2.1.2.2.1.2.1.1	0.0531914893617021	.	238680001	239200000	#0000FF	1	0.125
chr1	239200001	239400000	B.1.2.1.2.2.1.2	0.313238770685579	.	239200001	239400000	#9191FF	1	0.375
chr1	239400001	239720000	B.2.1.1.2.2.2.1.2	0.203309692671395	.	239400001	239720000	#4848FF	1	0.25
chr1	239720001	240040000	B.2.1.1.2.2.1.2.1	0.208037825059102	.	239720001	240040000	#4848FF	1	0.25
chr1	240040001	240200000	B.1.2.1.2.2.1.1.2	0.314420803782506	.	240040001	240200000	#9191FF	1	0.375
chr1	240200001	240360000	B.2.1.1.2.2.1.1.1	0.212765957446809	.	240200001	240360000	#4848FF	1	0.25
chr1	240360001	240640000	B.2.2.1.2.2.1.2.1.2	0.0520094562647754	.	240360001	240640000	#0000FF	1	0.125
chr1	240640001	240880000	B.2.2.1.2.1.2.2.2.1.2.1	0.0614657210401891	.	240640001	240880000	#0000FF	1	0.125
chr1	240880001	241000000	B.2.1.1.2.2.1.2.2.2	0.205673758865248	.	240880001	241000000	#4848FF	1	0.25
chr1	241000001	241160000	B.2.1.1.2.2.1.2.2.1	0.206855791962175	.	241000001	241160000	#4848FF	1	0.25
chr1	241160001	241400000	B.2.1.1.2.2.1.1.2.1.2	0.210401891252955	.	241160001	241400000	#4848FF	1	0.25
chr1	241400001	241600000	B.2.1.2.1.1.2.1.1.2	0.186761229314421	.	241400001	241600000	#4848FF	1	0.25
chr1	241600001	242000000	B.2.2.1.2.2.1.2.2.1.2	0.049645390070922	.	241600001	242000000	#0000FF	1	0.125
chr1	242000001	242200000	B.1.1.1.1.2.2.2.2	0.445626477541371	.	242000001	242200000	#DADAFF	1	0.5
chr1	242200001	242400000	B.1.2.1.2.2.1.1.1	0.315602836879433	.	242200001	242400000	#9191FF	1	0.375
chr1	242400001	243280000	B.2.1.1.2.2.1.1.2.1.1	0.211583924349882	.	242400001	243280000	#4848FF	1	0.25
chr1	243280001	243560000	B.1.1.1.1.1.1.2.1.2.2	0.456264775413712	.	243280001	243560000	#DADAFF	1	0.5
chr1	243560001	243840000	A.2.2.1.2.2.1.2.2.1	0.544917257683215	.	243560001	243840000	#FFDADA	1	0.625
chr1	243840001	244200000	A.2.1.2.2.2.2.1.2.1.1	0.594562647754137	.	243840001	244200000	#FF9191	1	0.75
chr1	244200001	244480000	A.2.1.1.1.1.2.1.1.1.1	0.718676122931442	.	244200001	244480000	#FF9191	1	0.75
chr1	244480001	244800000	A.1.2.1.1.2.2.2.2	0.884160756501182	.	244480001	244800000	#FF4848	1	0.875
chr1	244800001	245000000	A.1.2.2.1.2.1.2.2.2.1.1.1	0.789598108747045	.	244800001	245000000	#FF4848	1	0.875
chr1	245000001	245200000	A.2.1.1.1.1.1.2.2.1.2	0.721040189125296	.	245000001	245200000	#FF9191	1	0.75
chr1	245200001	245360000	A.2.1.2.2.2.2.1.1.1.2.1	0.598108747044917	.	245200001	245360000	#FF9191	1	0.75
chr1	245360001	245480000	A.2.1.2.2.2.2.1.2.1.2.1	0.59338061465721	.	245360001	245480000	#FF9191	1	0.75
chr1	245480001	245600000	A.2.2.2.1.1.1.2.1.1	0.529550827423168	.	245480001	245600000	#FFDADA	1	0.625
chr1	245600001	246200000	A.2.1.2.2.2.2.1.2.2	0.591016548463357	.	245600001	246200000	#FF9191	1	0.75
chr1	246200001	246680000	A.2.2.1.1.2.1.1.1.2	0.568557919621749	.	246200001	246680000	#FFDADA	1	0.625
chr1	246680001	247120000	A.1.2.2.1.2.1.2.1.2	0.794326241134752	.	246680001	247120000	#FF4848	1	0.875
chr1	247120001	247640000	A.1.2.2.1.2.2.2.1.2	0.776595744680851	.	247120001	247640000	#FF4848	1	0.875
chr1	247640001	247840000	B.2.1.1.2.2.2.1.1	0.204491725768322	.	247640001	247840000	#4848FF	1	0.25
chr1	247840001	248080000	B.2.2.2.2.2.1.1.1.2	0.0130023640661939	.	247840001	248080000	#0000FF	1	0.125
chr1	248080001	248400000	B.2.2.2.2.2.1.1.2	0.0118203309692671	.	248080001	248400000	#0000FF	1	0.125
chr1	248400001	248600000	B.2.2.2.2.2.2.2.1	0.00354609929078014	.	248400001	248600000	#0000FF	1	0.125
chr1	248600001	248640000	B.2.2.1.2.1.2.1	0.0673758865248227	.	248600001	248640000	#0000FF	1	0.125
chr1	248680001	248760000	B.2.2.1.2.1.2.1	0.0673758865248227	.	248680001	248760000	#0000FF	1	0.125
chr1	248760001	248920000	B.2.2.2.2.2.1.1.1.1	0.0141843971631206	.	248760001	248920000	#0000FF	1	0.125
chr1	249040001	249120000	B.2.2.2.2.2.1.1.1.1	0.0141843971631206	.	249040001	249120000	#0000FF	1	0.125
chr1	249120001	249200000	B.1.1.1.1.2.1.1	0.451536643026005	.	249120001	249200000	#DADAFF	1	0.5
chr2	1	240000	A.2.1.1.1.1.2.1.1.1.2.2.2	0.736785329018339	.	1	240000	#FF9191	1	0.75
chr2	240001	440000	A.2.1.2.1.2.2.2.2.1	0.646170442286947	.	240001	440000	#FF9191	1	0.75
chr2	440001	680000	A.2.1.1.1.1.1.1.1.2.1	0.749730312837109	.	440001	680000	#FF9191	1	0.75
chr2	680001	1120000	A.1.2.1.2.1.1.1.1	0.878101402373247	.	680001	1120000	#FF4848	1	0.875
chr2	1120001	1280000	A.2.1.2.1.2.1.1.2.1.1	0.655879180151025	.	1120001	1280000	#FF9191	1	0.75
chr2	1280001	1600000	A.2.1.1.1.1.2.1.2.1.1	0.73462783171521	.	1280001	1600000	#FF9191	1	0.75
chr2	1600001	1840000	A.1.2.1.2.2.1.1.2.1.1.1	0.848975188781014	.	1600001	1840000	#FF4848	1	0.875
chr2	1840001	2080000	A.2.1.1.1.1.2.1.1.2	0.735706580366774	.	1840001	2080000	#FF9191	1	0.75
chr2	2080001	2320000	A.2.1.2.2.1.1.1.2.1.2	0.64185544768069	.	2080001	2320000	#FF9191	1	0.75
chr2	2320001	2800000	A.2.1.1.2.1.1.1.2.1	0.703344120819849	.	2320001	2800000	#FF9191	1	0.75
chr2	2800001	2880000	A.2.2.1.1.1.2.2.2.2.2	0.598705501618123	.	2800001	2880000	#FFDADA	1	0.625
chr2	2880001	3320000	A.1.2.2.2.2.2.1	0.75512405609493	.	2880001	3320000	#FF4848	1	0.875
chr2	3320001	3680000	A.1.2.1.1.2.1.2.2.2	0.884573894282632	.	3320001	3680000	#FF4848	1	0.875
chr2	3680001	3960000	A.2.2.2.1.2.1.1.1.1.2	0.55663430420712	.	3680001	3960000	#FFDADA	1	0.625
chr2	3960001	4080000	B.2.1.2.1.2.2.1.1.1	0.177993527508091	.	3960001	4080000	#4848FF	1	0.25
chr2	4080001	4240000	B.2.2.1.1.1.2.1.1.2	0.111111111111111	.	4080001	4240000	#0000FF	1	0.125
chr2	4240001	4440000	B.2.2.1.1.1.2.1.2.2.1.2	0.107874865156419	.	4240001	4440000	#0000FF	1	0.125
chr2	4440001	4720000	B.2.2.2.1.2.2.2.1	0.0151024811218986	.	4440001	4720000	#0000FF	1	0.125
chr2	4720001	4880000	B.2.2.1.1.1.1.1.2.1	0.119741100323625	.	4720001	4880000	#0000FF	1	0.125
chr2	4880001	5000000	B.2.2.1.1.1.1.1.2.2	0.11866235167206	.	4880001	5000000	#0000FF	1	0.125
chr2	5000001	5040000	B.2.1.2.1.1.1.2.1.1	0.201725997842503	.	5000001	5040000	#4848FF	1	0.25
chr2	5080001	5160000	B.2.1.2.1.1.1.2.1.1	0.201725997842503	.	5080001	5160000	#4848FF	1	0.25
chr2	5160001	5400000	B.2.2.1.1.1.1.2.1.1	0.117583603020496	.	5160001	5400000	#0000FF	1	0.125
chr2	5400001	5520000	B.2.1.2.1.1.1.2.1.2.1	0.200647249190939	.	5400001	5520000	#4848FF	1	0.25
chr2	5520001	5800000	B.1.2.1.1.2.1.2.2	0.405609492988134	.	5520001	5800000	#9191FF	1	0.375
chr2	5800001	6000000	B.1.2.1.1.2.2.2.1.1	0.402373247033441	.	5800001	6000000	#9191FF	1	0.375
chr2	6000001	6160000	B.1.2.2.2.2.1.1.1.1	0.296655879180151	.	6000001	6160000	#9191FF	1	0.375
chr2	6160001	6520000	B.2.2.1.1.1.2.1.2.2.1.1	0.108953613807983	.	6160001	6520000	#0000FF	1	0.125
chr2	6520001	6680000	B.2.1.1.2.2.2.1.1.2.1.2	0.210355987055016	.	6520001	6680000	#4848FF	1	0.25
chr2	6680001	6960000	B.2.1.1.2.2.2.2.1	0.206040992448759	.	6680001	6960000	#4848FF	1	0.25
chr2	6960001	7200000	A.2.2.2.1.2.1.1.1.1.1	0.557713052858684	.	6960001	7200000	#FFDADA	1	0.625
chr2	7200001	7360000	A.2.2.2.1.2.2.2.1.1.1	0.544768069039914	.	7200001	7360000	#FFDADA	1	0.625
chr2	7360001	7480000	A.2.2.2.1.2.2.2.1.1.2	0.543689320388349	.	7360001	7480000	#FFDADA	1	0.625
chr2	7480001	7800000	A.2.1.1.2.2.1.1	0.68824163969795	.	7480001	7800000	#FF9191	1	0.75
chr2	7800001	8360000	A.1.2.1.1.2.2.2.1	0.880258899676375	.	7800001	8360000	#FF4848	1	0.875
chr2	8360001	8480000	A.2.1.2.2.1.1.1.2.1.1	0.642934196332255	.	8360001	8480000	#FF9191	1	0.75
chr2	8480001	8680000	A.2.1.1.2.1.1.1.2.2	0.702265372168285	.	8480001	8680000	#FF9191	1	0.75
chr2	8680001	8960000	A.1.2.2.2.1.2.2	0.763754045307443	.	8680001	8960000	#FF4848	1	0.875
chr2	8960001	9280000	A.1.2.1.1.2.1.1.2	0.887810140237325	.	8960001	9280000	#FF4848	1	0.875
chr2	9280001	9560000	A.1.1.2.1.1.2.2.2.2	0.954692556634304	.	9280001	9560000	#FF0000	1	1
chr2	9560001	9920000	A.1.1.1.1.2.2.2.1.2	0.992448759439051	.	9560001	9920000	#FF0000	1	1
chr2	9920001	10200000	A.1.1.2.1.2.1.2.1.2.1	0.950377562028047	.	9920001	10200000	#FF0000	1	1
chr2	10200001	10400000	A.1.1.2.1.2.1.2.1.1	0.951456310679612	.	10200001	10400000	#FF0000	1	1
chr2	10400001	10680000	A.1.1.1.2.2.2.2.1	0.978425026968716	.	10400001	10680000	#FF0000	1	1
chr2	10680001	10920000	A.1.1.1.2.2.1.1.1.1	0.984897518878101	.	10680001	10920000	#FF0000	1	1
chr2	10920001	11280000	A.1.1.1.2.2.1.1.1.2	0.983818770226537	.	10920001	11280000	#FF0000	1	1
chr2	11280001	11520000	A.1.1.2.1.1.2.2.1	0.957928802588997	.	11280001	11520000	#FF0000	1	1
chr2	11520001	11920000	A.1.1.2.1.1.2.1.2	0.959007551240561	.	11520001	11920000	#FF0000	1	1
chr2	11920001	12280000	A.2.2.1.1.2.2.2.1	0.592233009708738	.	11920001	12280000	#FFDADA	1	0.625
chr2	12280001	12640000	B.1.2.1.1.2.2.1.1	0.40453074433657	.	12280001	12640000	#9191FF	1	0.375
chr2	12640001	12720000	B.1.2.1.1.2.2.2.1.2	0.401294498381877	.	12640001	12720000	#9191FF	1	0.375
chr2	12720001	12880000	B.1.2.1.1.2.1.1	0.407766990291262	.	12720001	12880000	#9191FF	1	0.375
chr2	12880001	13160000	B.2.1.1.2.2.1.2.2.2	0.213592233009709	.	12880001	13160000	#4848FF	1	0.25
chr2	13160001	13520000	B.2.2.2.2.2.2.1.1.1	0.00431499460625674	.	13160001	13520000	#0000FF	1	0.125
chr2	13520001	14080000	B.2.2.2.2.2.2.2	0.00107874865156419	.	13520001	14080000	#0000FF	1	0.125
chr2	14080001	14280000	B.2.2.2.1.2.1.1.1.2.2	0.0248112189859763	.	14080001	14280000	#0000FF	1	0.125
chr2	14280001	14600000	B.2.1.2.1.1.1.1.2	0.202804746494067	.	14280001	14600000	#4848FF	1	0.25
chr2	14600001	14880000	B.2.2.2.1.2.2.1.1	0.0183387270765912	.	14600001	14880000	#0000FF	1	0.125
chr2	14880001	15160000	B.2.1.2.1.1.2.2.1.2.2	0.192017259978425	.	14880001	15160000	#4848FF	1	0.25
chr2	15160001	15400000	B.2.1.1.2.2.1.1.1.2.2.2.2	0.223300970873786	.	15160001	15400000	#4848FF	1	0.25
chr2	15400001	15760000	B.2.1.1.2.2.1.1.1.2.1.2	0.227615965480043	.	15400001	15760000	#4848FF	1	0.25
chr2	15760001	16040000	A.2.1.1.2.2.2.2.2.1.2	0.680690399137001	.	15760001	16040000	#FF9191	1	0.75
chr2	16040001	16240000	A.2.1.1.2.2.1.2.2	0.686084142394822	.	16040001	16240000	#FF9191	1	0.75
chr2	16240001	16280000	A.2.1.2.2.2.1.2	0.629989212513484	.	16240001	16280000	#FF9191	1	0.75
chr2	16320001	16480000	A.2.1.2.2.2.1.2	0.629989212513484	.	16320001	16480000	#FF9191	1	0.75
chr2	16480001	16760000	B.1.1.1.2.2.1.1.2	0.490830636461704	.	16480001	16760000	#DADAFF	1	0.5
chr2	16760001	16960000	B.1.2.1.1.2.2.2.2.1	0.400215749730313	.	16760001	16960000	#9191FF	1	0.375
chr2	16960001	17120000	B.2.2.1.1.1.2.1.2.1	0.110032362459547	.	16960001	17120000	#0000FF	1	0.125
chr2	17120001	17640000	B.2.2.2.2.2.2.1.1.2	0.00323624595469256	.	17120001	17640000	#0000FF	1	0.125
chr2	17640001	17960000	B.1.1.2.2.2.2.1.1	0.435814455231931	.	17640001	17960000	#DADAFF	1	0.5
chr2	17960001	18280000	B.2.1.1.2.2.1.1.1.2.1.1	0.228694714131607	.	17960001	18280000	#4848FF	1	0.25
chr2	18280001	18560000	B.2.1.2.1.1.2.2.2.2	0.188781014023732	.	18280001	18560000	#4848FF	1	0.25
chr2	18560001	18880000	B.2.2.1.1.1.2.1.2.2.2.2	0.10571736785329	.	18560001	18880000	#0000FF	1	0.125
chr2	18880001	19040000	B.2.1.2.1.1.2.2.2.1.1	0.190938511326861	.	18880001	19040000	#4848FF	1	0.25
chr2	19040001	19240000	B.2.1.2.1.1.2.1.2	0.195253505933118	.	19040001	19240000	#4848FF	1	0.25
chr2	19240001	19480000	B.2.2.1.1.1.2.1.1.1	0.112189859762675	.	19240001	19480000	#0000FF	1	0.125
chr2	19480001	19600000	B.2.1.1.2.2.1.2.1.1	0.21898597626753	.	19480001	19600000	#4848FF	1	0.25
chr2	19600001	19840000	B.2.1.2.1.1.2.1.1	0.196332254584682	.	19600001	19840000	#4848FF	1	0.25
chr2	19840001	19920000	B.2.1.1.2.2.1.1.1.1	0.229773462783172	.	19840001	19920000	#4848FF	1	0.25
chr2	19920001	20120000	B.1.2.1.1.2.1.2.1	0.406688241639698	.	19920001	20120000	#9191FF	1	0.375
chr2	20120001	20560000	A.1.2.1.1.2.1.2.2.1	0.885652642934196	.	20120001	20560000	#FF4848	1	0.875
chr2	20560001	20840000	A.2.1.1.2.2.2.1.1	0.685005393743258	.	20560001	20840000	#FF9191	1	0.75
chr2	20840001	21160000	B.2.1.2.1.1.2.2.1.1	0.194174757281553	.	20840001	21160000	#4848FF	1	0.25
chr2	21160001	21520000	B.2.2.1.1.1.2.1.2.2.2.1	0.106796116504854	.	21160001	21520000	#0000FF	1	0.125
chr2	21520001	21680000	B.2.1.2.1.1.1.1.1	0.203883495145631	.	21520001	21680000	#4848FF	1	0.25
chr2	21680001	22200000	B.2.2.2.1.2.1.1.2.1	0.0237324703344121	.	21680001	22200000	#0000FF	1	0.125
chr2	22200001	22560000	B.2.2.2.1.2.2.1.2.2	0.0161812297734628	.	22200001	22560000	#0000FF	1	0.125
chr2	22560001	22680000	B.2.2.1.1.1.1.2.2.1.2	0.114347357065804	.	22560001	22680000	#0000FF	1	0.125
chr2	22680001	22840000	B.2.2.1.1.2.2.2.2	0.0938511326860841	.	22680001	22840000	#0000FF	1	0.125
chr2	22840001	23120000	B.2.2.1.1.1.1.2.2.1.1	0.115426105717368	.	22840001	23120000	#0000FF	1	0.125
chr2	23120001	23600000	B.1.2.1.1.2.2.1.2	0.403451995685005	.	23120001	23600000	#9191FF	1	0.375
chr2	23600001	24000000	A.1.2.1.1.2.2.2.2	0.879180151024811	.	23600001	24000000	#FF4848	1	0.875
chr2	24000001	24640000	A.1.1.1.1.2.2.2.2	0.991370010787487	.	24000001	24640000	#FF0000	1	1
chr2	24640001	24840000	A.1.2.2.1.2.2.2.2.2.1	0.779935275080906	.	24640001	24840000	#FF4848	1	0.875
chr2	24840001	25040000	A.1.2.2.2.1.2.1	0.764832793959008	.	24840001	25040000	#FF4848	1	0.875
chr2	25040001	25440000	A.1.1.1.1.2.1.1.1	0.997842502696872	.	25040001	25440000	#FF0000	1	1
chr2	25440001	25600000	A.1.1.2.1.2.1.2.1.2.2	0.949298813376483	.	25440001	25600000	#FF0000	1	1
chr2	25600001	25880000	A.1.1.2.2.2.1.2.2.1	0.921251348435814	.	25600001	25880000	#FF0000	1	1
chr2	25880001	26080000	A.1.1.2.2.2.1.2.2.2.1	0.92017259978425	.	25880001	26080000	#FF0000	1	1
chr2	26080001	26200000	A.1.2.1.2.2.1.2.2.1.2	0.840345199568501	.	26080001	26200000	#FF4848	1	0.875
chr2	26200001	26360000	A.1.1.2.1.2.2.1.2	0.946062567421791	.	26200001	26360000	#FF0000	1	1
chr2	26360001	26480000	A.1.2.1.2.2.1.1.1.2.2.1	0.851132686084142	.	26360001	26480000	#FF4848	1	0.875
chr2	26480001	26680000	A.1.1.2.1.2.1.2.2	0.948220064724919	.	26480001	26680000	#FF0000	1	1
chr2	26680001	27000000	A.1.1.2.2.2.1.2.1.1	0.923408845738943	.	26680001	27000000	#FF0000	1	1
chr2	27000001	27360000	A.1.1.2.2.2.1.2.1.2	0.922330097087379	.	27000001	27360000	#FF0000	1	1
chr2	27360001	27600000	A.1.1.2.2.2.1.2.2.2.2	0.919093851132686	.	27360001	27600000	#FF0000	1	1
chr2	27600001	27960000	A.1.1.1.2.2.2.2.2.1.1	0.977346278317152	.	27600001	27960000	#FF0000	1	1
chr2	27960001	28160000	A.2.1.1.1.1.2.2.2.2	0.728155339805825	.	27960001	28160000	#FF9191	1	0.75
chr2	28160001	28280000	A.2.2.1.2.1.2.1.2	0.578209277238403	.	28160001	28280000	#FFDADA	1	0.625
chr2	28280001	28440000	A.2.1.2.1.2.1.2.2	0.650485436893204	.	28280001	28440000	#FF9191	1	0.75
chr2	28440001	28720000	A.1.2.1.2.2.1.1.2.1.2.1	0.845738942826321	.	28440001	28720000	#FF4848	1	0.875
chr2	28720001	29160000	A.1.1.1.2.2.2.2.2.2.1.1	0.975188781014024	.	28720001	29160000	#FF0000	1	1
chr2	29160001	29360000	A.1.2.2.1.1.2.1.2.1	0.818770226537217	.	29160001	29360000	#FF4848	1	0.875
chr2	29360001	29480000	A.2.1.2.1.2.2.2.2.2	0.645091693635383	.	29360001	29480000	#FF9191	1	0.75
chr2	29480001	29840000	A.2.1.1.1.1.2.1.2.1.2	0.733549083063646	.	29480001	29840000	#FF9191	1	0.75
chr2	29840001	29960000	B.1.1.1.1.2.1.1.1	0.514563106796116	.	29840001	29960000	#DADAFF	1	0.5
chr2	29960001	30160000	A.2.2.2.2.2.1.2.1	0.526429341963323	.	29960001	30160000	#FFDADA	1	0.625
chr2	30160001	30360000	A.2.2.1.2.1.2.1.1	0.579288025889968	.	30160001	30360000	#FFDADA	1	0.625
chr2	30360001	30680000	A.1.2.2.1.2.1.1.2.2.1.1	0.806903991370011	.	30360001	30680000	#FF4848	1	0.875
chr2	30680001	30880000	A.2.1.1.1.1.2.1.1.1.2.2.1	0.737864077669903	.	30680001	30880000	#FF9191	1	0.75
chr2	30880001	31240000	A.2.1.1.1.1.2.1.1.1.2.1	0.738942826321467	.	30880001	31240000	#FF9191	1	0.75
chr2	31240001	31600000	A.2.1.2.1.1.2.1.2.1.2.1	0.664509169363538	.	31240001	31600000	#FF9191	1	0.75
chr2	31600001	31760000	A.2.2.1.2.1.2.2.2	0.576051779935275	.	31600001	31760000	#FFDADA	1	0.625
chr2	31760001	32080000	A.2.2.2.2.2.1.2.2	0.525350593311758	.	31760001	32080000	#FFDADA	1	0.625
chr2	32080001	32280000	A.1.2.2.1.2.1.1.2.1.1	0.810140237324703	.	32080001	32280000	#FF4848	1	0.875
chr2	32280001	32520000	A.1.1.2.2.2.2.2.2.2.2	0.900755124056095	.	32280001	32520000	#FF0000	1	1
chr2	32520001	32800000	A.1.1.2.2.2.2.2.1.2.2	0.906148867313916	.	32520001	32800000	#FF0000	1	1
chr2	32800001	32960000	A.2.1.2.2.2.2.2.2	0.620280474649407	.	32800001	32960000	#FF9191	1	0.75
chr2	32960001	33040000	B.1.1.1.2.1.1.2.1	0.499460625674218	.	32960001	33040000	#DADAFF	1	0.5
chr2	33040001	33240000	A.2.2.2.1.2.1.2.2.2	0.548004314994606	.	33040001	33240000	#FFDADA	1	0.625
chr2	33240001	33320000	B.1.1.1.2.2.1.2.2.2	0.485436893203884	.	33240001	33320000	#DADAFF	1	0.5
chr2	33320001	33840000	B.1.1.2.2.2.2.1.2	0.434735706580367	.	33320001	33840000	#DADAFF	1	0.5
chr2	33840001	34200000	B.2.1.1.2.2.1.1.2.1	0.222222222222222	.	33840001	34200000	#4848FF	1	0.25
chr2	34200001	34360000	B.2.2.1.1.1.2.2	0.104638619201726	.	34200001	34360000	#0000FF	1	0.125
chr2	34360001	34680000	B.2.2.2.1.2.2.1.2.1	0.017259978425027	.	34360001	34680000	#0000FF	1	0.125
chr2	34680001	35000000	B.2.2.2.1.2.1.1.2.2.1	0.0226537216828479	.	34680001	35000000	#0000FF	1	0.125
chr2	35000001	35240000	B.2.2.2.1.2.1.1.1.2.1	0.0258899676375405	.	35000001	35240000	#0000FF	1	0.125
chr2	35240001	35400000	B.2.2.1.1.1.1.2.2.2	0.113268608414239	.	35240001	35400000	#0000FF	1	0.125
chr2	35400001	35560000	B.2.2.2.1.2.1.1.1.1.2	0.0269687162891046	.	35400001	35560000	#0000FF	1	0.125
chr2	35560001	35680000	B.2.1.2.1.1.2.2.1.2.1	0.193096008629989	.	35560001	35680000	#4848FF	1	0.25
chr2	35680001	35840000	B.2.2.1.1.1.1.2.1.2	0.116504854368932	.	35680001	35840000	#0000FF	1	0.125
chr2	35840001	36240000	B.2.2.2.2.2.2.1.2	0.00215749730312837	.	35840001	36240000	#0000FF	1	0.125
chr2	36240001	36400000	B.2.1.1.2.2.1.1.1.2.2.2.1.2	0.224379719525351	.	36240001	36400000	#4848FF	1	0.25
chr2	36400001	36560000	B.2.1.1.2.2.1.1.1.2.2.2.1.1	0.225458468176915	.	36400001	36560000	#4848FF	1	0.25
chr2	36560001	36720000	B.1.1.1.2.2.1.1.1	0.491909385113269	.	36560001	36720000	#DADAFF	1	0.5
chr2	36720001	36840000	A.2.2.2.1.2.1.2.2.1	0.54908306364617	.	36720001	36840000	#FFDADA	1	0.625
chr2	36840001	37000000	A.2.2.1.1.2.2.2.2	0.591154261057174	.	36840001	37000000	#FFDADA	1	0.625
chr2	37000001	37360000	A.1.2.1.1.2.1.2.1	0.886731391585761	.	37000001	37360000	#FF4848	1	0.875
chr2	37360001	37520000	A.1.1.2.1.1.2.2.2.1.2	0.955771305285868	.	37360001	37520000	#FF0000	1	1
chr2	37520001	37600000	A.2.1.2.2.1.1.1.1	0.644012944983819	.	37520001	37600000	#FF9191	1	0.75
chr2	37600001	38120000	A.1.2.2.2.1.1.1.1.2.1	0.774541531823085	.	37600001	38120000	#FF4848	1	0.875
chr2	38120001	38560000	A.1.1.2.1.1.2.2.2.1.1	0.956850053937433	.	38120001	38560000	#FF0000	1	1
chr2	38560001	38760000	A.1.2.1.2.2.1.1.2.2	0.843581445523193	.	38560001	38760000	#FF4848	1	0.875
chr2	38760001	39080000	A.1.1.1.2.2.1.2.2	0.980582524271845	.	38760001	39080000	#FF0000	1	1
chr2	39080001	39520000	A.1.1.2.1.1.2.1.1	0.960086299892125	.	39080001	39520000	#FF0000	1	1
chr2	39520001	39720000	A.2.1.1.2.2.2.2.2.1.1	0.681769147788565	.	39520001	39720000	#FF9191	1	0.75
chr2	39720001	40040000	A.2.1.2.2.2.1.1	0.631067961165049	.	39720001	40040000	#FF9191	1	0.75
chr2	40040001	40240000	B.1.2.1.1.2.2.2.2.2	0.399137001078749	.	40040001	40240000	#9191FF	1	0.375
chr2	40240001	40480000	B.1.2.2.2.2.2.2.2	0.285868392664509	.	40240001	40480000	#9191FF	1	0.375
chr2	40480001	40640000	B.2.1.2.1.1.2.2.2.1.2	0.189859762675297	.	40480001	40640000	#4848FF	1	0.25
chr2	40640001	40840000	B.2.2.1.1.2.2.2.1.2.1	0.0960086299892125	.	40640001	40840000	#0000FF	1	0.125
chr2	40840001	40960000	B.2.2.1.1.2.1.2.2	0.101402373247033	.	40840001	40960000	#0000FF	1	0.125
chr2	40960001	41080000	B.2.1.1.2.2.1.1.1.2.2.1	0.226537216828479	.	40960001	41080000	#4848FF	1	0.25
chr2	41080001	41240000	B.2.1.2.2.2.2.2.2.2	0.121898597626753	.	41080001	41240000	#4848FF	1	0.25
chr2	41240001	41440000	B.2.2.2.1.2.1.1.1.1.1	0.0280474649406688	.	41240001	41440000	#0000FF	1	0.125
chr2	41440001	41720000	B.2.2.1.1.2.2.2.1.2.2	0.0949298813376483	.	41440001	41720000	#0000FF	1	0.125
chr2	41720001	41880000	B.2.2.2.1.2.1.2.1	0.0204962243797195	.	41720001	41880000	#0000FF	1	0.125
chr2	41880001	42040000	B.2.1.1.2.2.1.1.2.2.1	0.221143473570658	.	41880001	42040000	#4848FF	1	0.25
chr2	42040001	42320000	A.2.1.1.2.2.2.2.2.2	0.679611650485437	.	42040001	42320000	#FF9191	1	0.75
chr2	42320001	42560000	A.1.2.1.1.2.1.1.1.1	0.889967637540453	.	42320001	42560000	#FF4848	1	0.875
chr2	42560001	43040000	A.1.1.1.1.2.2.2.1.1	0.993527508090615	.	42560001	43040000	#FF0000	1	1
chr2	43040001	43320000	A.1.1.2.2.2.2.2.1.2.1	0.90722761596548	.	43040001	43320000	#FF0000	1	1
chr2	43320001	43440000	A.1.2.2.1.2.2.2.2.1.2.2	0.78101402373247	.	43320001	43440000	#FF4848	1	0.875
chr2	43440001	43800000	A.1.2.1.2.1.1.2.1.2.1	0.871628910463862	.	43440001	43800000	#FF4848	1	0.875
chr2	43800001	44080000	A.1.1.2.2.2.2.2.2.1.2.2	0.902912621359223	.	43800001	44080000	#FF0000	1	1
chr2	44080001	44200000	A.1.2.1.2.2.1.1.1.2.2.2	0.850053937432578	.	44080001	44200000	#FF4848	1	0.875
chr2	44200001	44440000	A.1.1.1.2.2.2.2.2.2.2	0.973031283710895	.	44200001	44440000	#FF0000	1	1
chr2	44440001	44640000	A.1.2.1.2.2.2.1.2.2.2.2	0.831715210355987	.	44440001	44640000	#FF4848	1	0.875
chr2	44640001	45160000	A.1.2.1.2.1.1.1.2.1	0.877022653721683	.	44640001	45160000	#FF4848	1	0.875
chr2	45160001	45440000	A.1.2.2.1.2.2.2.1.1.1	0.787486515641855	.	45160001	45440000	#FF4848	1	0.875
chr2	45440001	45680000	A.2.1.1.1.1.2.1.1.1.1	0.740021574973031	.	45440001	45680000	#FF9191	1	0.75
chr2	45680001	45800000	A.2.1.1.1.2.2.1.2.2	0.710895361380798	.	45680001	45800000	#FF9191	1	0.75
chr2	45800001	46200000	A.1.2.1.2.1.1.1.2.2	0.875943905070119	.	45800001	46200000	#FF4848	1	0.875
chr2	46200001	46400000	A.1.2.2.1.2.2.2.1.2.1	0.785329018338727	.	46200001	46400000	#FF4848	1	0.875
chr2	46400001	46480000	A.2.1.2.1.2.2.1.1	0.64940668824164	.	46400001	46480000	#FF9191	1	0.75
chr2	46480001	46720000	A.2.1.1.1.1.2.2.1.1	0.731391585760518	.	46480001	46720000	#FF9191	1	0.75
chr2	46720001	47040000	A.1.2.1.2.1.1.2.1.2.2.2.1	0.869471413160734	.	46720001	47040000	#FF4848	1	0.875
chr2	47040001	47160000	A.1.2.2.1.2.2.2.2.2.2	0.778856526429342	.	47040001	47160000	#FF4848	1	0.875
chr2	47160001	47640000	A.1.1.1.1.2.1.1.2	0.996763754045307	.	47160001	47640000	#FF0000	1	1
chr2	47640001	48040000	A.1.1.1.2.2.2.2.2.2.1.2	0.97411003236246	.	47640001	48040000	#FF0000	1	1
chr2	48040001	48360000	A.1.2.1.1.2.2.1.2	0.88133764832794	.	48040001	48360000	#FF4848	1	0.875
chr2	48360001	48800000	A.1.2.1.1.2.2.1.1.2	0.882416396979504	.	48360001	48800000	#FF4848	1	0.875
chr2	48800001	49120000	B.1.1.1.2.2.1.2.1.2.1	0.488673139158576	.	48800001	49120000	#DADAFF	1	0.5
chr2	49120001	49280000	B.1.2.2.1.1.2.2.2	0.340884573894283	.	49120001	49280000	#9191FF	1	0.375
chr2	49280001	49520000	B.2.1.2.2.2.2.2.2.1.2	0.122977346278317	.	49280001	49520000	#4848FF	1	0.25
chr2	49520001	49680000	B.2.1.2.2.2.2.1.2	0.128371089536138	.	49520001	49680000	#4848FF	1	0.25
chr2	49680001	49880000	B.2.2.1.1.2.2.1.2.2	0.0981661272923409	.	49680001	49880000	#0000FF	1	0.125
chr2	49880001	50120000	B.2.1.2.2.2.2.2.1.1	0.127292340884574	.	49880001	50120000	#4848FF	1	0.25
chr2	50120001	50720000	B.2.2.2.1.2.1.1.2.2.2	0.0215749730312837	.	50120001	50720000	#0000FF	1	0.125
chr2	50720001	51000000	B.2.2.1.1.2.2.1.1	0.100323624595469	.	50720001	51000000	#0000FF	1	0.125
chr2	51000001	51160000	B.2.1.1.2.2.1.2.2.1.1	0.215749730312837	.	51000001	51160000	#4848FF	1	0.25
chr2	51160001	51280000	B.2.1.1.2.2.1.1.2.2.2	0.220064724919094	.	51160001	51280000	#4848FF	1	0.25
chr2	51280001	51560000	B.2.1.2.2.2.2.2.1.2.1	0.12621359223301	.	51280001	51560000	#4848FF	1	0.25
chr2	51560001	51720000	B.2.2.1.1.2.1.2.1	0.102481121898598	.	51560001	51720000	#0000FF	1	0.125
chr2	51720001	51920000	B.2.1.2.2.2.2.2.1.2.2	0.125134843581446	.	51720001	51920000	#4848FF	1	0.25
chr2	51920001	52040000	B.2.1.1.2.2.1.2.2.1.2	0.214670981661273	.	51920001	52040000	#4848FF	1	0.25
chr2	52040001	52480000	B.2.2.1.1.2.2.2.1.1	0.0970873786407767	.	52040001	52480000	#0000FF	1	0.125
chr2	52480001	52720000	B.2.1.2.2.2.2.1.1.1	0.131607335490831	.	52480001	52720000	#4848FF	1	0.25
chr2	52720001	52840000	B.2.1.1.1.1.2.2.2.2.2	0.259978425026969	.	52720001	52840000	#4848FF	1	0.25
chr2	52840001	53000000	B.2.2.1.1.2.2.1.2.1	0.0992448759439051	.	52840001	53000000	#0000FF	1	0.125
chr2	53000001	53240000	B.2.1.2.2.2.2.2.2.1.1	0.124056094929881	.	53000001	53240000	#4848FF	1	0.25
chr2	53240001	53400000	B.1.2.2.1.2.1.2.1.2	0.325782092772384	.	53240001	53400000	#9191FF	1	0.375
chr2	53400001	53800000	B.1.2.2.1.2.1.2.1.1	0.326860841423948	.	53400001	53800000	#9191FF	1	0.375
chr2	53800001	54000000	B.1.1.1.2.2.1.2.1.1	0.48975188781014	.	53800001	54000000	#DADAFF	1	0.5
chr2	54000001	54280000	A.1.2.1.1.2.1.1.1.2	0.888888888888889	.	54000001	54280000	#FF4848	1	0.875
chr2	54280001	54480000	A.2.1.2.2.2.2.1.1.2	0.627831715210356	.	54280001	54480000	#FF9191	1	0.75
chr2	54480001	54960000	A.1.2.2.1.2.2.2.2.1.1	0.783171521035599	.	54480001	54960000	#FF4848	1	0.875
chr2	54960001	55160000	A.2.1.2.1.1.2.1.2.1.2.2	0.663430420711974	.	54960001	55160000	#FF9191	1	0.75
chr2	55160001	55480000	A.1.2.1.2.1.1.2.2.1.1.1	0.867313915857605	.	55160001	55480000	#FF4848	1	0.875
chr2	55480001	55880000	A.1.2.1.2.1.1.2.2.2	0.864077669902913	.	55480001	55880000	#FF4848	1	0.875
chr2	55880001	56240000	B.1.1.1.1.2.1.2.2	0.511326860841424	.	55880001	56240000	#DADAFF	1	0.5
chr2	56240001	56440000	B.1.2.2.1.2.2.2.2.1.2	0.312837108953614	.	56240001	56440000	#9191FF	1	0.375
chr2	56440001	56720000	B.2.1.2.2.2.1.1.2.2.1	0.144552319309601	.	56440001	56720000	#4848FF	1	0.25
chr2	56720001	56880000	B.2.1.1.1.1.1.2.2	0.280474649406688	.	56720001	56880000	#4848FF	1	0.25
chr2	56880001	57240000	B.2.1.2.2.2.1.1.2.2.2	0.143473570658037	.	56880001	57240000	#4848FF	1	0.25
chr2	57240001	57360000	B.2.1.1.1.1.1.2.1	0.281553398058252	.	57240001	57360000	#4848FF	1	0.25
chr2	57360001	57600000	B.1.2.2.1.2.2.2.2.1.1	0.313915857605178	.	57360001	57600000	#9191FF	1	0.375
chr2	57600001	57760000	B.2.1.2.2.2.1.1.1.2.1	0.148867313915858	.	57600001	57760000	#4848FF	1	0.25
chr2	57760001	57920000	B.1.2.1.2.2.1.1.1.2.1	0.391585760517799	.	57760001	57920000	#9191FF	1	0.375
chr2	57920001	58320000	B.1.2.1.2.2.2.1.2.1.1.1	0.378640776699029	.	57920001	58320000	#9191FF	1	0.375
chr2	58320001	58400000	B.1.1.2.1.1.1.1	0.470334412081985	.	58320001	58400000	#DADAFF	1	0.5
chr2	58400001	58640000	B.1.1.1.1.2.2.2.2.2	0.505933117583603	.	58400001	58640000	#DADAFF	1	0.5
chr2	58640001	58920000	A.2.2.1.1.1.2.2.1	0.604099244875944	.	58640001	58920000	#FFDADA	1	0.625
chr2	58920001	59240000	B.1.2.1.2.2.2.1.1.1.2	0.380798274002157	.	58920001	59240000	#9191FF	1	0.375
chr2	59240001	59600000	B.2.1.1.1.1.2.2.2.2.1.1	0.262135922330097	.	59240001	59600000	#4848FF	1	0.25
chr2	59600001	59760000	B.2.1.2.2.2.1.1.2.1	0.145631067961165	.	59600001	59760000	#4848FF	1	0.25
chr2	59760001	59840000	B.1.2.1.2.2.1.1.1.2.2	0.390507011866235	.	59760001	59840000	#9191FF	1	0.375
chr2	59840001	60040000	B.1.2.2.1.2.1.1.2.2.2	0.327939590075512	.	59840001	60040000	#9191FF	1	0.375
chr2	60040001	60200000	B.1.2.1.2.2.2.2.2.1.2	0.366774541531823	.	60040001	60200000	#9191FF	1	0.375
chr2	60200001	60440000	B.1.2.1.2.2.2.1.2.2	0.375404530744337	.	60200001	60440000	#9191FF	1	0.375
chr2	60440001	60920000	A.2.1.2.2.2.2.1.1.1	0.62891046386192	.	60440001	60920000	#FF9191	1	0.75
chr2	60920001	61320000	A.1.1.2.2.2.2.2.1.1.1	0.910463861920173	.	60920001	61320000	#FF0000	1	1
chr2	61320001	61560000	A.1.2.1.2.1.1.2.1.1.2	0.872707659115426	.	61320001	61560000	#FF4848	1	0.875
chr2	61560001	62120000	A.1.1.1.1.2.1.2	0.995685005393743	.	61560001	62120000	#FF0000	1	1
chr2	62120001	62440000	A.1.2.1.2.1.1.2.1.2.2.2.2	0.868392664509169	.	62120001	62440000	#FF4848	1	0.875
chr2	62440001	62640000	A.1.2.2.1.2.2.2.1.1.2	0.786407766990291	.	62440001	62640000	#FF4848	1	0.875
chr2	62640001	62960000	A.1.2.1.2.2.1.1.2.1.2.2	0.844660194174757	.	62640001	62960000	#FF4848	1	0.875
chr2	62960001	63040000	A.2.2.1.2.1.1.1.1	0.59007551240561	.	62960001	63040000	#FFDADA	1	0.625
chr2	63040001	63240000	A.2.2.1.2.1.1.1.2.2	0.587918015102481	.	63040001	63240000	#FFDADA	1	0.625
chr2	63240001	63560000	A.2.1.2.1.1.2.1.2.2	0.66235167206041	.	63240001	63560000	#FF9191	1	0.75
chr2	63560001	63760000	A.2.1.2.1.1.1.1.1.1	0.678532901833873	.	63560001	63760000	#FF9191	1	0.75
chr2	63760001	63840000	A.2.1.2.1.1.1.1.1.2	0.677454153182309	.	63760001	63840000	#FF9191	1	0.75
chr2	63840001	64160000	A.1.2.1.2.1.1.2.1.2.2.1	0.870550161812298	.	63840001	64160000	#FF4848	1	0.875
chr2	64160001	64480000	A.1.1.2.2.2.2.2.2.1.1	0.905070118662352	.	64160001	64480000	#FF0000	1	1
chr2	64480001	64720000	A.1.1.2.2.2.2.1.1.1.1	0.918015102481122	.	64480001	64720000	#FF0000	1	1
chr2	64720001	64880000	A.1.2.2.1.2.1.1.2.1.2.2	0.807982740021575	.	64720001	64880000	#FF4848	1	0.875
chr2	64880001	65080000	A.1.2.2.1.2.2.2.2.1.2.1	0.782092772384035	.	64880001	65080000	#FF4848	1	0.875
chr2	65080001	65400000	A.1.2.1.2.1.1.2.2.1.2	0.865156418554477	.	65080001	65400000	#FF4848	1	0.875
chr2	65400001	65840000	A.1.2.2.1.2.1.1.2.2.1.2	0.805825242718447	.	65400001	65840000	#FF4848	1	0.875
chr2	65840001	66000000	B.1.1.2.2.1.1.2.1.1	0.460625674217907	.	65840001	66000000	#DADAFF	1	0.5
chr2	66000001	66360000	B.1.1.1.2.2.2.2.2.1	0.472491909385113	.	66000001	66360000	#DADAFF	1	0.5
chr2	66360001	66640000	B.1.1.2.2.1.2.2.2.2.1.1.1	0.449838187702265	.	66360001	66640000	#DADAFF	1	0.5
chr2	66640001	66800000	B.1.1.1.1.2.2.2.1	0.508090614886731	.	66640001	66800000	#DADAFF	1	0.5
chr2	66800001	67520000	B.2.1.1.1.1.2.1.1.2.1	0.275080906148867	.	66800001	67520000	#4848FF	1	0.25
chr2	67520001	67640000	B.1.1.2.2.1.1.2.1.2	0.459546925566343	.	67520001	67640000	#DADAFF	1	0.5
chr2	67640001	67800000	B.1.2.1.2.2.2.2.2.2.1	0.365695792880259	.	67640001	67800000	#9191FF	1	0.375
chr2	67800001	68000000	B.1.2.2.1.2.1.1.1.2.1.2	0.335490830636462	.	67800001	68000000	#9191FF	1	0.375
chr2	68000001	68120000	B.1.2.2.1.2.1.1.2.2.1	0.329018338727077	.	68000001	68120000	#9191FF	1	0.375
chr2	68120001	68360000	B.1.1.2.2.1.2.2.1	0.454153182308522	.	68120001	68360000	#DADAFF	1	0.5
chr2	68360001	68720000	A.2.1.2.2.2.2.1.2.2	0.625674217907228	.	68360001	68720000	#FF9191	1	0.75
chr2	68720001	69200000	B.1.1.1.1.2.1.2.1	0.512405609492988	.	68720001	69200000	#DADAFF	1	0.5
chr2	69200001	69560000	A.2.1.1.1.2.1.1.2	0.724919093851133	.	69200001	69560000	#FF9191	1	0.75
chr2	69560001	69760000	A.1.2.1.2.2.2.2.1.1.1	0.830636461704423	.	69560001	69760000	#FF4848	1	0.875
chr2	69760001	70080000	A.1.1.2.2.2.2.2.2.1.2.1	0.903991370010787	.	69760001	70080000	#FF0000	1	1
chr2	70080001	70280000	A.1.2.1.2.1.1.2.1.1.1.2	0.87378640776699	.	70080001	70280000	#FF4848	1	0.875
chr2	70280001	70440000	A.1.1.2.2.2.2.1.2.1.2	0.912621359223301	.	70280001	70440000	#FF0000	1	1
chr2	70440001	70880000	A.1.1.2.2.2.1.1.2.2.2.2	0.924487594390507	.	70440001	70880000	#FF0000	1	1
chr2	70880001	71200000	A.1.1.2.2.1.1.1	0.942826321467098	.	70880001	71200000	#FF0000	1	1
chr2	71200001	71360000	A.1.2.1.2.2.2.1.2.2.2.1.1	0.833872707659115	.	71200001	71360000	#FF4848	1	0.875
chr2	71360001	71520000	A.1.2.1.2.2.2.1.2.2.2.1.2	0.832793959007551	.	71360001	71520000	#FF4848	1	0.875
chr2	71520001	71720000	A.1.2.2.1.2.2.1.1.1.1	0.798274002157497	.	71520001	71720000	#FF4848	1	0.875
chr2	71720001	71960000	A.2.1.2.1.1.1.1.2.2	0.67529665587918	.	71720001	71960000	#FF9191	1	0.75
chr2	71960001	72440000	A.2.1.2.1.1.2.1.2.1.1	0.665587918015103	.	71960001	72440000	#FF9191	1	0.75
chr2	72440001	72680000	A.2.2.2.2.1.1.2.1.2	0.5361380798274	.	72440001	72680000	#FFDADA	1	0.625
chr2	72680001	72760000	B.1.1.1.1.1.2	0.515641855447681	.	72680001	72760000	#DADAFF	1	0.5
chr2	72760001	72960000	A.2.1.2.1.1.2.2.2.2	0.659115426105717	.	72760001	72960000	#FF9191	1	0.75
chr2	72960001	73120000	A.2.1.1.1.1.2.2.1.2	0.730312837108954	.	72960001	73120000	#FF9191	1	0.75
chr2	73120001	73480000	A.1.1.2.2.2.1.1.1	0.929881337648328	.	73120001	73480000	#FF0000	1	1
chr2	73480001	73840000	A.1.2.1.2.2.2.1.2.2.1	0.83495145631068	.	73480001	73840000	#FF4848	1	0.875
chr2	73840001	73920000	A.2.2.1.2.2.1.1.1	0.574973031283711	.	73840001	73920000	#FFDADA	1	0.625
chr2	73920001	74040000	A.2.1.1.1.2.2.1.1	0.714131607335491	.	73920001	74040000	#FF9191	1	0.75
chr2	74040001	74360000	A.1.1.1.2.2.2.1	0.97950377562028	.	74040001	74360000	#FF0000	1	1
chr2	74360001	74520000	A.1.1.2.2.2.2.2.1.1.2.1	0.909385113268608	.	74360001	74520000	#FF0000	1	1
chr2	74520001	74680000	A.1.2.1.2.2.2.1.2.1	0.836030204962244	.	74520001	74680000	#FF4848	1	0.875
chr2	74680001	74880000	A.1.1.2.2.2.2.2.1.1.2.2	0.908306364617044	.	74680001	74880000	#FF0000	1	1
chr2	74880001	75120000	A.1.2.1.2.1.1.2.2.1.1.2	0.866235167206041	.	74880001	75120000	#FF4848	1	0.875
chr2	75120001	75520000	A.1.2.2.1.2.1.2.1.1	0.803667745415318	.	75120001	75520000	#FF4848	1	0.875
chr2	75520001	75920000	A.2.1.2.2.2.2.1.2.1	0.626752966558792	.	75520001	75920000	#FF9191	1	0.75
chr2	75920001	76240000	B.1.2.2.1.2.1.1.2.1.1.2	0.331175836030205	.	75920001	76240000	#9191FF	1	0.375
chr2	76240001	76480000	B.2.1.1.1.1.2.2.1.1	0.26537216828479	.	76240001	76480000	#4848FF	1	0.25
chr2	76480001	76600000	B.2.1.1.1.1.2.2.1.2	0.264293419633225	.	76480001	76600000	#4848FF	1	0.25
chr2	76600001	76800000	B.1.2.1.2.2.2.1.1.2	0.379719525350593	.	76600001	76800000	#9191FF	1	0.375
chr2	76800001	77080000	B.1.2.2.1.2.1.1.1.2.2.1	0.334412081984898	.	76800001	77080000	#9191FF	1	0.375
chr2	77080001	77200000	B.1.2.1.2.2.1.1.1.1	0.392664509169364	.	77080001	77200000	#9191FF	1	0.375
chr2	77200001	77400000	B.1.1.2.2.1.2.2.2.1.1.1	0.453074433656958	.	77200001	77400000	#DADAFF	1	0.5
chr2	77400001	77680000	B.1.2.1.2.2.2.1.2.1.1.2	0.377562028047465	.	77400001	77680000	#9191FF	1	0.375
chr2	77680001	77800000	B.1.2.1.2.2.1.1.2.1.1	0.389428263214671	.	77680001	77800000	#9191FF	1	0.375
chr2	77800001	78520000	B.2.1.2.2.2.2.1.1.2.1	0.130528586839266	.	77800001	78520000	#4848FF	1	0.25
chr2	78520001	78720000	B.2.1.1.1.1.2.1.2.1.2.2.2.2	0.267529665587918	.	78520001	78720000	#4848FF	1	0.25
chr2	78720001	78960000	B.2.1.1.1.1.2.2.2.1	0.263214670981661	.	78720001	78960000	#4848FF	1	0.25
chr2	78960001	79280000	B.2.1.2.2.2.2.1.1.2.2	0.129449838187702	.	78960001	79280000	#4848FF	1	0.25
chr2	79280001	79520000	B.2.1.1.1.1.2.1.2.1.1.1	0.272923408845739	.	79280001	79520000	#4848FF	1	0.25
chr2	79520001	79680000	B.1.2.2.1.2.1.1.2.1.1.1	0.332254584681769	.	79520001	79680000	#9191FF	1	0.375
chr2	79680001	80160000	B.1.1.2.2.1.2.1.1	0.456310679611651	.	79680001	80160000	#DADAFF	1	0.5
chr2	80160001	80480000	B.1.2.1.2.2.2.1.2.1.2	0.376483279395901	.	80160001	80480000	#9191FF	1	0.375
chr2	80480001	80680000	B.1.2.2.1.2.1.1.1.1.2	0.338727076591154	.	80480001	80680000	#9191FF	1	0.375
chr2	80680001	80880000	B.2.1.1.1.1.2.1.2.2	0.266450916936354	.	80680001	80880000	#4848FF	1	0.25
chr2	80880001	81160000	B.2.1.2.2.2.1.1.1.2.2.2	0.146709816612729	.	80880001	81160000	#4848FF	1	0.25
chr2	81160001	81360000	B.1.2.2.1.2.2.2.2.2	0.31175836030205	.	81160001	81360000	#9191FF	1	0.375
chr2	81360001	81800000	B.2.1.2.2.2.1.2.2.2.1.2	0.133764832793959	.	81360001	81800000	#4848FF	1	0.25
chr2	81800001	82120000	B.2.1.2.2.2.1.2.1.2.1.2	0.13915857605178	.	81800001	82120000	#4848FF	1	0.25
chr2	82120001	82280000	B.1.2.1.2.2.2.2.2.1.1.2	0.367853290183387	.	82120001	82280000	#9191FF	1	0.375
chr2	82280001	82440000	B.2.1.1.1.1.2.1.1.1.2	0.276159654800431	.	82280001	82440000	#4848FF	1	0.25
chr2	82440001	82520000	B.2.1.2.2.2.1.1.1.1	0.149946062567422	.	82440001	82520000	#4848FF	1	0.25
chr2	82520001	82800000	B.2.1.2.2.2.1.2.2.2.2	0.132686084142395	.	82520001	82800000	#4848FF	1	0.25
chr2	82800001	83200000	B.2.1.2.2.2.1.2.2.2.1.1	0.134843581445523	.	82800001	83200000	#4848FF	1	0.25
chr2	83200001	83720000	B.2.1.2.2.2.1.2.1.1.1	0.142394822006472	.	83200001	83720000	#4848FF	1	0.25
chr2	83720001	83800000	B.1.2.1.2.2.1.2.1.2	0.38403451995685	.	83720001	83800000	#9191FF	1	0.375
chr2	83800001	84080000	B.2.1.2.2.2.1.1.1.2.2.1	0.147788565264293	.	83800001	84080000	#4848FF	1	0.25
chr2	84080001	84200000	B.1.1.2.1.1.1.2	0.469255663430421	.	84080001	84200000	#DADAFF	1	0.5
chr2	84200001	84480000	B.2.1.1.1.1.2.1.1.1.1.1.2	0.27831715210356	.	84200001	84480000	#4848FF	1	0.25
chr2	84480001	84680000	B.1.2.1.2.2.2.2.1.2.1.1	0.373247033441208	.	84480001	84680000	#9191FF	1	0.375
chr2	84680001	84920000	B.1.1.2.2.1.2.2.2.2.2	0.445523193096009	.	84680001	84920000	#DADAFF	1	0.5
chr2	84920001	85120000	A.2.2.2.2.2.2.2.2.2	0.518878101402373	.	84920001	85120000	#FFDADA	1	0.625
chr2	85120001	85520000	A.1.1.2.2.2.2.1.1.1.2	0.916936353829558	.	85120001	85520000	#FF0000	1	1
chr2	85520001	85800000	A.1.1.2.2.2.1.1.2.2.2.1	0.925566343042071	.	85520001	85800000	#FF0000	1	1
chr2	85800001	86080000	A.1.1.2.2.2.1.1.2.2.1	0.926645091693635	.	85800001	86080000	#FF0000	1	1
chr2	86080001	86240000	A.1.2.2.1.2.2.1.1.1.2.2.1	0.796116504854369	.	86080001	86240000	#FF4848	1	0.875
chr2	86240001	86440000	A.1.1.2.2.2.2.2.2.2.1	0.901833872707659	.	86240001	86440000	#FF0000	1	1
chr2	86440001	87160000	A.1.2.1.2.2.2.2.1.2	0.828478964401295	.	86440001	87160000	#FF4848	1	0.875
chr2	87360001	87400000	A.1.2.1.2.2.2.2.1.2	0.828478964401295	.	87360001	87400000	#FF4848	1	0.875
chr2	87440001	87480000	A.1.2.1.2.2.2.2.1.2	0.828478964401295	.	87440001	87480000	#FF4848	1	0.875
chr2	87520001	87560000	A.2.1.2.1.1.2.1.1.1.1.2	0.672060409924488	.	87520001	87560000	#FF9191	1	0.75
chr2	87760001	87800000	A.2.1.2.1.1.2.1.1.1.1.2	0.672060409924488	.	87760001	87800000	#FF9191	1	0.75
chr2	88280001	88600000	A.2.1.2.1.1.2.1.1.1.1.2	0.672060409924488	.	88280001	88600000	#FF9191	1	0.75
chr2	88600001	88760000	A.2.1.2.1.1.2.1.1.2.2.1	0.668824163969795	.	88600001	88760000	#FF9191	1	0.75
chr2	88760001	89080000	A.2.2.1.2.1.1.2.1.1	0.586839266450917	.	88760001	89080000	#FFDADA	1	0.625
chr2	89080001	89320000	B.1.2.2.1.2.2.1.2	0.318230852211435	.	89080001	89320000	#9191FF	1	0.375
chr2	89400001	89520000	B.1.2.1.2.1.2.2	0.393743257820928	.	89400001	89520000	#9191FF	1	0.375
chr2	89800001	89920000	B.1.2.1.2.1.1.1.1	0.398058252427184	.	89800001	89920000	#9191FF	1	0.375
chr2	90000001	90040000	B.1.2.1.2.1.1.1.1	0.398058252427184	.	90000001	90040000	#9191FF	1	0.375
chr2	90040001	90120000	B.1.1.2.1.2.2.1	0.466019417475728	.	90040001	90120000	#DADAFF	1	0.5
chr2	90200001	90280000	B.1.1.2.1.2.2.1	0.466019417475728	.	90200001	90280000	#DADAFF	1	0.5
chr2	90440001	90480000	B.1.2.1.2.1.1.1.2	0.39697950377562	.	90440001	90480000	#9191FF	1	0.375
chr2	91640001	91680000	B.1.2.1.2.1.1.1.2	0.39697950377562	.	91640001	91680000	#9191FF	1	0.375
chr2	91760001	92000000	B.1.1.2.1.2.2.2	0.464940668824164	.	91760001	92000000	#DADAFF	1	0.5
chr2	92040001	92200000	B.1.2.2.1.2.2.1.1	0.319309600862999	.	92040001	92200000	#9191FF	1	0.375
chr2	92240001	92320000	B.1.2.2.1.2.2.1.1	0.319309600862999	.	92240001	92320000	#9191FF	1	0.375
chr2	95320001	95480000	B.1.2.1.2.1.2.1	0.394822006472492	.	95320001	95480000	#9191FF	1	0.375
chr2	95480001	96040000	A.2.2.2.2.1.1.2.1.1	0.537216828478964	.	95480001	96040000	#FFDADA	1	0.625
chr2	96040001	96160000	A.2.2.1.2.2.1.2.1	0.572815533980582	.	96040001	96160000	#FFDADA	1	0.625
chr2	96160001	96280000	B.1.1.2.1.1.2	0.468176914778857	.	96160001	96280000	#DADAFF	1	0.5
chr2	96320001	96440000	B.1.1.2.1.1.2	0.468176914778857	.	96320001	96440000	#DADAFF	1	0.5
chr2	96440001	96520000	B.1.1.2.1.2.1	0.467098166127292	.	96440001	96520000	#DADAFF	1	0.5
chr2	96520001	96600000	B.1.1.1.1.1.1.1	0.517799352750809	.	96520001	96600000	#DADAFF	1	0.5
chr2	96600001	97200000	A.1.1.2.2.2.2.1.2.1.1	0.913700107874865	.	96600001	97200000	#FF0000	1	1
chr2	97200001	97520000	A.1.2.1.2.1.1.2.1.1.1.1	0.874865156418554	.	97200001	97520000	#FF4848	1	0.875
chr2	97520001	97720000	A.1.2.2.1.2.2.1.1.1.2.2.2	0.795037756202805	.	97520001	97720000	#FF4848	1	0.875
chr2	97720001	97880000	A.2.2.1.2.2.1.1.2	0.573894282632147	.	97720001	97880000	#FFDADA	1	0.625
chr2	98000001	98040000	A.2.2.1.2.2.1.1.2	0.573894282632147	.	98000001	98040000	#FFDADA	1	0.625
chr2	98120001	98240000	A.2.2.1.2.2.1.2.2	0.571736785329018	.	98120001	98240000	#FFDADA	1	0.625
chr2	98240001	98400000	A.2.1.1.1.2.2.1.2.1.2	0.711974110032362	.	98240001	98400000	#FF9191	1	0.75
chr2	98400001	98720000	A.2.1.1.1.1.2.2.2.1	0.729234088457389	.	98400001	98720000	#FF9191	1	0.75
chr2	98720001	98800000	A.2.2.2.2.1.2.2.1	0.532901833872708	.	98720001	98800000	#FFDADA	1	0.625
chr2	98800001	99000000	A.2.2.1.2.1.1.2.2.1.2	0.581445523193096	.	98800001	99000000	#FFDADA	1	0.625
chr2	99000001	99240000	A.2.1.1.1.2.2.2.2.2.1	0.707659115426106	.	99000001	99240000	#FF9191	1	0.75
chr2	99240001	99520000	A.2.1.2.1.1.2.2.2.1	0.660194174757282	.	99240001	99520000	#FF9191	1	0.75
chr2	99520001	99720000	A.2.2.1.2.1.1.2.2.1.1.2	0.58252427184466	.	99520001	99720000	#FFDADA	1	0.625
chr2	99720001	99960000	A.2.1.2.1.1.2.1.1.1.1.1	0.673139158576052	.	99720001	99960000	#FF9191	1	0.75
chr2	99960001	100120000	A.2.1.2.1.1.1.1.2.1	0.676375404530744	.	99960001	100120000	#FF9191	1	0.75
chr2	100120001	100360000	A.2.1.2.1.1.2.1.1.2.2.2.2	0.666666666666667	.	100120001	100360000	#FF9191	1	0.75
chr2	100360001	100600000	A.2.2.2.2.1.1.2.2	0.535059331175836	.	100360001	100600000	#FFDADA	1	0.625
chr2	100600001	100680000	A.2.2.2.2.1.2.2.2	0.531823085221144	.	100600001	100680000	#FFDADA	1	0.625
chr2	100680001	101040000	A.2.1.2.1.1.2.1.1.2.2.2.1	0.667745415318231	.	100680001	101040000	#FF9191	1	0.75
chr2	101040001	101200000	A.2.2.1.2.1.1.2.2.1.1.1	0.583603020496224	.	101040001	101200000	#FFDADA	1	0.625
chr2	101200001	101440000	A.2.1.2.1.1.2.1.1.1.2	0.670981661272923	.	101200001	101440000	#FF9191	1	0.75
chr2	101440001	101640000	A.2.1.1.1.2.2.2.2.1	0.70873786407767	.	101440001	101640000	#FF9191	1	0.75
chr2	101640001	101840000	A.1.2.2.1.2.2.1.2.2.2	0.78856526429342	.	101640001	101840000	#FF4848	1	0.875
chr2	101840001	102600000	A.1.1.2.2.1.1.2.2	0.939590075512406	.	101840001	102600000	#FF0000	1	1
chr2	102600001	102880000	A.2.2.2.2.1.1.1.1.2	0.539374325782093	.	102600001	102880000	#FFDADA	1	0.625
chr2	102880001	103040000	B.1.2.1.2.2.2.2.1.2.2	0.370010787486516	.	102880001	103040000	#9191FF	1	0.375
chr2	103040001	103400000	B.1.2.1.2.2.2.1.1.1.1	0.381877022653722	.	103040001	103400000	#9191FF	1	0.375
chr2	103400001	103920000	B.1.2.2.1.2.1.2.2.2.2	0.320388349514563	.	103400001	103920000	#9191FF	1	0.375
chr2	103920001	104080000	B.1.2.1.2.2.2.2.1.2.1.2.2	0.37108953613808	.	103920001	104080000	#9191FF	1	0.375
chr2	104080001	104280000	B.1.2.2.1.2.1.2.2.2.1.2	0.321467098166127	.	104080001	104280000	#9191FF	1	0.375
chr2	104280001	104400000	B.1.2.2.1.2.2.2.1.2	0.314994606256742	.	104280001	104400000	#9191FF	1	0.375
chr2	104400001	104680000	B.1.2.2.1.2.1.1.1.1.1	0.339805825242718	.	104400001	104680000	#9191FF	1	0.375
chr2	104680001	104840000	B.1.2.1.2.2.1.1.2.2.1	0.387270765911543	.	104680001	104840000	#9191FF	1	0.375
chr2	104840001	104960000	B.1.2.2.1.2.1.1.2.1.2	0.330097087378641	.	104840001	104960000	#9191FF	1	0.375
chr2	104960001	105240000	B.1.1.2.2.1.2.2.2.2.1.1.2.2	0.447680690399137	.	104960001	105240000	#DADAFF	1	0.5
chr2	105240001	105400000	B.1.1.1.1.2.2.1.2	0.509169363538296	.	105240001	105400000	#DADAFF	1	0.5
chr2	105400001	105600000	A.2.2.2.2.2.2.2.1	0.522114347357066	.	105400001	105600000	#FFDADA	1	0.625
chr2	105600001	105920000	A.2.1.1.1.2.1.2.2.2.1.1	0.718446601941748	.	105600001	105920000	#FF9191	1	0.75
chr2	105920001	106200000	A.2.1.1.1.2.1.1.1.1	0.727076591154261	.	105920001	106200000	#FF9191	1	0.75
chr2	106200001	106760000	A.2.1.1.1.2.1.2.2.2.1.2	0.717367853290183	.	106200001	106760000	#FF9191	1	0.75
chr2	106760001	107000000	B.1.1.1.1.2.2.2.2.1	0.507011866235167	.	106760001	107000000	#DADAFF	1	0.5
chr2	107000001	107040000	B.1.2.1.2.1.1.2	0.395900755124056	.	107000001	107040000	#9191FF	1	0.375
chr2	107080001	107160000	B.1.2.1.2.1.1.2	0.395900755124056	.	107080001	107160000	#9191FF	1	0.375
chr2	107160001	107440000	B.1.2.1.2.2.2.2.2.1.1.1	0.368932038834951	.	107160001	107440000	#9191FF	1	0.375
chr2	107440001	107760000	B.1.2.2.1.2.1.1.1.2.1.1.1	0.33764832793959	.	107440001	107760000	#9191FF	1	0.375
chr2	107760001	107840000	B.2.1.1.1.1.1.1.2	0.282632146709817	.	107760001	107840000	#4848FF	1	0.25
chr2	107840001	108000000	B.2.1.1.1.1.2.1.2.1.2.1	0.270765911542611	.	107840001	108000000	#4848FF	1	0.25
chr2	108000001	108120000	B.1.2.1.2.2.1.2.1.1	0.385113268608414	.	108000001	108120000	#9191FF	1	0.375
chr2	108120001	108440000	B.2.1.1.1.1.1.1.1.2	0.283710895361381	.	108120001	108440000	#4848FF	1	0.25
chr2	108440001	108480000	B.1.2.2.1.2.2.2.1.1.1	0.317152103559871	.	108440001	108480000	#9191FF	1	0.375
chr2	108520001	108600000	B.1.2.2.1.2.2.2.1.1.1	0.317152103559871	.	108520001	108600000	#9191FF	1	0.375
chr2	108600001	108880000	B.1.2.2.1.2.1.1.1.2.1.1.2	0.336569579288026	.	108600001	108880000	#9191FF	1	0.375
chr2	108880001	109040000	A.2.2.2.2.1.1.1.2	0.538295577130529	.	108880001	109040000	#FFDADA	1	0.625
chr2	109040001	109320000	A.2.1.1.1.2.1.2.2.1.1	0.72168284789644	.	109040001	109320000	#FF9191	1	0.75
chr2	109320001	109640000	A.1.2.1.2.2.2.2.2	0.82740021574973	.	109320001	109640000	#FF4848	1	0.875
chr2	109640001	110120000	A.1.2.1.2.1.2.2.1	0.861920172599784	.	109640001	110120000	#FF4848	1	0.875
chr2	110240001	110320000	A.1.2.1.2.1.2.2.1	0.861920172599784	.	110240001	110320000	#FF4848	1	0.875
chr2	110320001	110520000	A.1.2.2.1.2.2.1.1.1.2.1	0.797195253505933	.	110320001	110520000	#FF4848	1	0.875
chr2	110840001	111000000	A.2.2.1.2.1.1.1.2.1	0.588996763754045	.	110840001	111000000	#FFDADA	1	0.625
chr2	111360001	112040000	A.1.1.2.2.2.1.1.2.1.1	0.928802588996764	.	111360001	112040000	#FF0000	1	1
chr2	112160001	112280000	B.1.1.1.1.1.1.2	0.516720604099245	.	112160001	112280000	#DADAFF	1	0.5
chr2	112280001	112320000	A.2.1.1.1.2.2.2.2.2.2	0.706580366774542	.	112280001	112320000	#FF9191	1	0.75
chr2	112360001	112480000	A.2.1.1.1.2.2.2.2.2.2	0.706580366774542	.	112360001	112480000	#FF9191	1	0.75
chr2	112480001	112520000	A.2.1.2.1.1.1.2	0.674217907227616	.	112480001	112520000	#FF9191	1	0.75
chr2	112560001	112640000	A.2.1.2.1.1.1.2	0.674217907227616	.	112560001	112640000	#FF9191	1	0.75
chr2	112640001	112800000	A.1.2.1.2.2.2.1.1.2	0.837108953613808	.	112640001	112800000	#FF4848	1	0.875
chr2	112800001	113040000	A.1.2.2.1.2.2.1.1.2.1	0.793959007551241	.	112800001	113040000	#FF4848	1	0.875
chr2	113040001	113120000	A.2.1.1.1.2.2.2.1	0.709816612729234	.	113040001	113120000	#FF9191	1	0.75
chr2	113160001	113200000	A.2.1.1.1.2.2.2.1	0.709816612729234	.	113160001	113200000	#FF9191	1	0.75
chr2	113200001	113360000	A.1.2.2.1.2.2.1.2.1	0.790722761596548	.	113200001	113360000	#FF4848	1	0.875
chr2	113360001	113520000	A.1.2.1.2.1.2.2.2.2.2.2	0.855447680690399	.	113360001	113520000	#FF4848	1	0.875
chr2	113520001	113720000	A.1.2.2.1.2.2.1.1.2.2.1	0.792880258899676	.	113520001	113720000	#FF4848	1	0.875
chr2	113720001	114200000	A.1.2.2.1.2.1.1.2.2.2	0.804746494066882	.	113720001	114200000	#FF4848	1	0.875
chr2	114240001	114680000	A.2.2.1.2.1.1.2.1.2.1	0.585760517799353	.	114240001	114680000	#FFDADA	1	0.625
chr2	114680001	115080000	B.1.2.2.1.2.1.1.1.2.2.2	0.333333333333333	.	114680001	115080000	#9191FF	1	0.375
chr2	115080001	115240000	B.1.2.2.1.2.1.2.2.2.1.1	0.322545846817691	.	115080001	115240000	#9191FF	1	0.375
chr2	115240001	115640000	B.1.2.2.1.2.1.2.2.1.1	0.32470334412082	.	115240001	115640000	#9191FF	1	0.375
chr2	115640001	115800000	B.2.1.1.1.1.2.1.1.2.2	0.274002157497303	.	115640001	115800000	#4848FF	1	0.25
chr2	115800001	116000000	B.1.2.1.2.2.2.2.2.2.2	0.364617044228695	.	115800001	116000000	#9191FF	1	0.375
chr2	116000001	116320000	B.2.2.1.2.2.2.2.1	0.0593311758360302	.	116000001	116320000	#0000FF	1	0.125
chr2	116320001	116400000	B.1.2.2.1.2.2.2.1.1.2	0.316073354908306	.	116320001	116400000	#9191FF	1	0.375
chr2	116400001	116640000	B.2.1.2.2.2.1.2.1.1.2	0.141316073354908	.	116400001	116640000	#4848FF	1	0.25
chr2	116640001	116880000	B.2.1.2.2.2.1.2.1.2.1.1	0.140237324703344	.	116640001	116880000	#4848FF	1	0.25
chr2	116880001	117040000	B.2.1.1.1.2.1.1.2.2.1	0.255663430420712	.	116880001	117040000	#4848FF	1	0.25
chr2	117040001	117320000	B.2.1.2.2.2.1.2.1.2.2	0.138079827400216	.	117040001	117320000	#4848FF	1	0.25
chr2	117320001	117520000	B.2.1.2.2.2.1.2.2.1.2	0.135922330097087	.	117320001	117520000	#4848FF	1	0.25
chr2	117520001	117800000	B.2.1.2.2.2.1.2.2.1.1	0.137001078748652	.	117520001	117800000	#4848FF	1	0.25
chr2	117800001	117920000	B.2.1.1.1.1.1.1.1.1	0.284789644012945	.	117800001	117920000	#4848FF	1	0.25
chr2	117920001	118240000	B.2.1.1.1.1.2.2.2.2.1.2	0.261057173678533	.	117920001	118240000	#4848FF	1	0.25
chr2	118240001	118560000	B.1.2.1.2.2.2.2.1.2.1.2.1	0.372168284789644	.	118240001	118560000	#9191FF	1	0.375
chr2	118560001	118760000	A.2.1.2.1.1.2.1.1.2.1	0.669902912621359	.	118560001	118760000	#FF9191	1	0.75
chr2	118760001	119120000	A.1.2.2.1.2.1.2.2.1.2	0.800431499460626	.	118760001	119120000	#FF4848	1	0.875
chr2	119120001	119240000	A.2.1.1.1.2.1.2.2.2.2.1	0.716289104638619	.	119120001	119240000	#FF9191	1	0.75
chr2	119240001	119600000	A.1.2.2.1.2.1.2.2.1.1	0.80151024811219	.	119240001	119600000	#FF4848	1	0.875
chr2	119600001	119880000	A.1.2.2.1.2.1.2.2.2	0.799352750809062	.	119600001	119880000	#FF4848	1	0.875
chr2	119880001	120240000	A.1.1.2.2.1.2.1.1.1.2.1	0.937432578209277	.	119880001	120240000	#FF0000	1	1
chr2	120240001	120520000	A.1.2.1.2.1.2.2.2.1.1.2	0.859762675296656	.	120240001	120520000	#FF4848	1	0.875
chr2	120520001	120880000	A.1.2.1.2.2.2.2.1.1.2	0.829557713052859	.	120520001	120880000	#FF4848	1	0.875
chr2	120880001	121040000	A.1.2.2.1.2.2.1.1.2.2.2	0.791801510248112	.	120880001	121040000	#FF4848	1	0.875
chr2	121040001	121440000	A.1.1.2.2.2.2.1.1.2.1	0.915857605177994	.	121040001	121440000	#FF0000	1	1
chr2	121440001	121640000	A.1.2.1.2.1.2.2.2.2.2.1	0.856526429341963	.	121440001	121640000	#FF4848	1	0.875
chr2	121640001	121840000	A.1.2.2.1.2.1.1.2.1.2.1	0.809061488673139	.	121640001	121840000	#FF4848	1	0.875
chr2	121840001	122120000	A.1.2.2.1.2.2.1.2.2.1	0.789644012944984	.	121840001	122120000	#FF4848	1	0.875
chr2	122120001	122280000	A.1.2.1.2.1.2.2.2.2.1	0.857605177993528	.	122120001	122280000	#FF4848	1	0.875
chr2	122280001	122520000	A.1.2.1.2.1.2.2.2.1.2	0.858683926645092	.	122280001	122520000	#FF4848	1	0.875
chr2	122520001	122920000	A.2.1.2.2.2.2.2.1.2.1.2	0.622437971952535	.	122520001	122920000	#FF9191	1	0.75
chr2	122920001	123080000	B.1.1.2.2.1.2.2.2.1.1.2	0.451995685005394	.	122920001	123080000	#DADAFF	1	0.5
chr2	123080001	123560000	B.1.2.1.2.2.2.2.1.1	0.374325782092772	.	123080001	123560000	#9191FF	1	0.375
chr2	123560001	123800000	B.2.1.1.1.1.2.1.1.1.1.1.1	0.279395900755124	.	123560001	123800000	#4848FF	1	0.25
chr2	123800001	123920000	B.2.1.1.1.2.1.1.2.1	0.256742179072276	.	123800001	123920000	#4848FF	1	0.25
chr2	123920001	124200000	B.2.1.2.2.1.1.1.2.2	0.16504854368932	.	123920001	124200000	#4848FF	1	0.25
chr2	124200001	124440000	B.2.1.1.1.2.1.1.2.2.2	0.254584681769148	.	124200001	124440000	#4848FF	1	0.25
chr2	124440001	124720000	B.2.2.1.1.2.1.1	0.103559870550162	.	124440001	124720000	#0000FF	1	0.125
chr2	124720001	124800000	B.1.2.1.2.2.1.2.2	0.382955771305286	.	124720001	124800000	#9191FF	1	0.375
chr2	124800001	125400000	B.1.2.1.1.1.2.1.2.2.2.1	0.411003236245955	.	124800001	125400000	#9191FF	1	0.375
chr2	125400001	125680000	B.2.1.1.1.1.2.1.2.1.2.2.2.1	0.268608414239482	.	125400001	125680000	#4848FF	1	0.25
chr2	125680001	126440000	B.2.1.2.2.1.2.2.1.2	0.15210355987055	.	125680001	126440000	#4848FF	1	0.25
chr2	126440001	126560000	B.1.2.2.1.1.2.1.1.1.2	0.354908306364617	.	126440001	126560000	#9191FF	1	0.375
chr2	126560001	127040000	B.2.1.2.2.1.2.1.2.1	0.156418554476807	.	126560001	127040000	#4848FF	1	0.25
chr2	127040001	127320000	B.2.1.1.1.1.2.1.2.1.1.2	0.271844660194175	.	127040001	127320000	#4848FF	1	0.25
chr2	127320001	127600000	B.1.1.2.2.1.2.1.2	0.455231930960086	.	127320001	127600000	#DADAFF	1	0.5
chr2	127600001	127960000	A.1.2.2.2.2.2.2.1	0.754045307443366	.	127600001	127960000	#FF4848	1	0.875
chr2	127960001	128280000	A.1.1.2.2.1.1.2.1.1	0.941747572815534	.	127960001	128280000	#FF0000	1	1
chr2	128280001	128440000	A.1.1.2.2.2.2.1.1.2.2	0.914778856526429	.	128280001	128440000	#FF0000	1	1
chr2	128440001	128680000	A.1.1.2.2.2.2.1.2.2	0.911542610571737	.	128440001	128680000	#FF0000	1	1
chr2	128680001	128760000	A.1.2.1.2.2.2.1.1.1	0.838187702265372	.	128680001	128760000	#FF4848	1	0.875
chr2	128760001	129120000	A.1.1.2.2.2.1.1.2.1.2	0.9277238403452	.	128760001	129120000	#FF0000	1	1
chr2	129120001	129480000	A.1.2.1.2.1.2.2.2.1.1.1	0.86084142394822	.	129120001	129480000	#FF4848	1	0.875
chr2	129480001	129560000	A.2.2.1.2.2.2.2	0.56957928802589	.	129480001	129560000	#FFDADA	1	0.625
chr2	129560001	129960000	A.2.1.2.1.1.2.2.1	0.661272923408846	.	129560001	129960000	#FF9191	1	0.75
chr2	129960001	130200000	A.2.2.1.2.1.1.2.2.2	0.580366774541532	.	129960001	130200000	#FFDADA	1	0.625
chr2	130200001	130280000	A.2.2.2.2.1.2.1	0.533980582524272	.	130200001	130280000	#FFDADA	1	0.625
chr2	130280001	130400000	A.2.2.1.2.1.2.2.1	0.577130528586839	.	130280001	130400000	#FFDADA	1	0.625
chr2	130400001	130480000	A.2.2.1.2.2.2.1	0.570658036677454	.	130400001	130480000	#FFDADA	1	0.625
chr2	130480001	130800000	A.1.2.2.1.2.2.2.1.2.2	0.784250269687163	.	130480001	130800000	#FF4848	1	0.875
chr2	130880001	130920000	A.1.2.2.1.2.2.2.1.2.2	0.784250269687163	.	130880001	130920000	#FF4848	1	0.875
chr2	130920001	131160000	A.2.1.1.1.2.2.1.2.1.1	0.713052858683927	.	130920001	131160000	#FF9191	1	0.75
chr2	131440001	131920000	A.1.1.2.2.1.1.2.1.2	0.94066882416397	.	131440001	131920000	#FF0000	1	1
chr2	131920001	132000000	A.2.2.2.2.1.1.1.1.1	0.540453074433657	.	131920001	132000000	#FFDADA	1	0.625
chr2	132040001	132120000	A.2.2.2.2.1.1.1.1.1	0.540453074433657	.	132040001	132120000	#FFDADA	1	0.625
chr2	132120001	132280000	A.2.2.1.2.1.1.2.1.2.2	0.584681769147789	.	132120001	132280000	#FFDADA	1	0.625
chr2	132280001	132520000	B.1.1.1.1.2.1.1.2	0.513484358144552	.	132280001	132520000	#DADAFF	1	0.5
chr2	132520001	133040000	B.1.2.1.2.2.1.1.2.2.2	0.386192017259978	.	132520001	133040000	#9191FF	1	0.375
chr2	133040001	133200000	B.1.1.1.2.2.2.2.2.2	0.471413160733549	.	133040001	133200000	#DADAFF	1	0.5
chr2	133200001	133600000	B.1.1.2.2.1.2.2.2.2.1.2	0.446601941747573	.	133200001	133600000	#DADAFF	1	0.5
chr2	133600001	134000000	B.1.2.2.1.2.1.2.2.1.2	0.323624595469256	.	133600001	134000000	#9191FF	1	0.375
chr2	134000001	134400000	B.1.1.2.2.2.2.2.1.2	0.432578209277238	.	134000001	134400000	#DADAFF	1	0.5
chr2	134400001	134640000	B.1.1.2.2.2.2.2.1.1	0.433656957928803	.	134400001	134640000	#DADAFF	1	0.5
chr2	134640001	134800000	B.1.1.2.2.1.2.2.2.2.1.1.2.1	0.448759439050701	.	134640001	134800000	#DADAFF	1	0.5
chr2	134800001	135000000	A.2.2.1.1.1.1.1.1.1.2	0.617044228694714	.	134800001	135000000	#FFDADA	1	0.625
chr2	135000001	135320000	A.2.1.1.1.2.1.2.2.1.2.2	0.719525350593312	.	135000001	135320000	#FF9191	1	0.75
chr2	135320001	135400000	B.1.1.1.1.2.2.1.1	0.51024811218986	.	135320001	135400000	#DADAFF	1	0.5
chr2	135400001	135680000	A.2.1.1.1.2.1.2.1.2	0.722761596548004	.	135400001	135680000	#FF9191	1	0.75
chr2	135680001	136080000	A.1.2.2.1.2.1.2.1.2	0.802588996763754	.	135680001	136080000	#FF4848	1	0.875
chr2	136080001	136280000	A.2.2.1.1.1.1.1.1.2.2.1	0.614886731391586	.	136080001	136280000	#FFDADA	1	0.625
chr2	136280001	136600000	A.1.1.2.2.1.2.2.2	0.930960086299892	.	136280001	136600000	#FF0000	1	1
chr2	136600001	136800000	A.2.1.1.1.2.1.1.1.2	0.725997842502697	.	136600001	136800000	#FF9191	1	0.75
chr2	136800001	137160000	A.2.1.1.1.2.1.2.2.1.2.1	0.720604099244876	.	136800001	137160000	#FF9191	1	0.75
chr2	137160001	137360000	B.1.2.1.1.1.2.1.2.2.1	0.412081984897519	.	137160001	137360000	#9191FF	1	0.375
chr2	137360001	137560000	B.2.1.1.1.1.2.1.2.1.2.2.1	0.269687162891046	.	137360001	137560000	#4848FF	1	0.25
chr2	137560001	137800000	B.2.1.2.2.1.1.1.2.1	0.166127292340885	.	137560001	137800000	#4848FF	1	0.25
chr2	137800001	138240000	B.2.2.2.1.2.1.2.2	0.0194174757281553	.	137800001	138240000	#0000FF	1	0.125
chr2	138240001	138360000	B.2.2.1.2.2.1.1	0.0690399137001079	.	138240001	138360000	#0000FF	1	0.125
chr2	138360001	138640000	B.2.1.1.1.2.1.1.1.1	0.258899676375405	.	138360001	138640000	#4848FF	1	0.25
chr2	138640001	138920000	B.1.2.2.1.1.2.2.1.1	0.345199568500539	.	138640001	138920000	#9191FF	1	0.375
chr2	138920001	139080000	B.1.2.2.1.1.2.1.1.1.1.2	0.355987055016181	.	138920001	139080000	#9191FF	1	0.375
chr2	139080001	139320000	B.1.2.1.1.1.2.1.1.1.1	0.41747572815534	.	139080001	139320000	#9191FF	1	0.375
chr2	139320001	139600000	B.1.1.2.2.1.2.2.2.1.2	0.45091693635383	.	139320001	139600000	#DADAFF	1	0.5
chr2	139600001	140360000	B.2.1.2.2.1.2.1.1.1.2	0.158576051779935	.	139600001	140360000	#4848FF	1	0.25
chr2	140360001	140520000	B.1.2.1.2.2.1.1.2.1.2	0.388349514563107	.	140360001	140520000	#9191FF	1	0.375
chr2	140520001	140680000	B.1.2.2.1.1.2.1.1.1.1.1	0.357065803667745	.	140520001	140680000	#9191FF	1	0.375
chr2	140680001	140920000	B.2.1.2.2.1.1.1.1.2.1	0.168284789644013	.	140680001	140920000	#4848FF	1	0.25
chr2	140920001	141000000	B.1.2.2.1.1.2.1.1.2	0.353829557713053	.	140920001	141000000	#9191FF	1	0.375
chr2	141000001	141080000	B.2.1.2.2.1.1.2.1.2	0.162891046386192	.	141000001	141080000	#4848FF	1	0.25
chr2	141080001	141280000	B.2.1.1.1.1.2.1.1.1.1.2	0.277238403451996	.	141080001	141280000	#4848FF	1	0.25
chr2	141280001	141400000	B.2.1.1.1.2.2.1.2.2	0.250269687162891	.	141280001	141400000	#4848FF	1	0.25
chr2	141400001	141720000	B.2.1.2.2.1.2.1.1.1.1	0.159654800431499	.	141400001	141720000	#4848FF	1	0.25
chr2	141720001	141880000	B.2.1.1.1.2.2.1.2.1	0.251348435814455	.	141720001	141880000	#4848FF	1	0.25
chr2	141880001	141960000	B.1.2.2.1.1.2.1.2.1.2	0.351672060409924	.	141880001	141960000	#9191FF	1	0.375
chr2	141960001	142160000	B.2.1.1.1.2.1.2	0.253505933117584	.	141960001	142160000	#4848FF	1	0.25
chr2	142160001	142320000	B.1.2.2.1.1.2.1.2.2.1.2	0.349514563106796	.	142160001	142320000	#9191FF	1	0.375
chr2	142320001	142440000	B.1.2.2.1.1.1.1	0.363538295577131	.	142320001	142440000	#9191FF	1	0.375
chr2	142440001	142640000	B.2.1.2.2.1.1.1.1.1.1	0.170442286947141	.	142440001	142640000	#4848FF	1	0.25
chr2	142640001	142960000	B.2.1.2.2.1.2.2.1.1.1	0.154261057173679	.	142640001	142960000	#4848FF	1	0.25
chr2	142960001	143440000	B.2.2.2.1.1.1.2.2.2.1	0.0409924487594391	.	142960001	143440000	#0000FF	1	0.125
chr2	143440001	143840000	B.2.1.2.2.1.1.1.1.2.2	0.167206040992449	.	143440001	143840000	#4848FF	1	0.25
chr2	143840001	144200000	B.2.1.2.2.1.2.1.1.2	0.157497303128371	.	143840001	144200000	#4848FF	1	0.25
chr2	144200001	144400000	B.1.2.2.1.1.2.1.2.2.1.1	0.35059331175836	.	144200001	144400000	#9191FF	1	0.375
chr2	144400001	144600000	B.1.1.1.2.2.1.2.1.2.2	0.487594390507012	.	144400001	144600000	#DADAFF	1	0.5
chr2	144600001	144680000	B.1.1.1.2.1.1.2.2	0.498381877022654	.	144600001	144680000	#DADAFF	1	0.5
chr2	144680001	144800000	B.1.1.1.2.2.2.2.1.2.2.2	0.473570658036677	.	144680001	144800000	#DADAFF	1	0.5
chr2	144800001	144960000	B.1.1.2.2.1.1.1.2	0.461704422869471	.	144800001	144960000	#DADAFF	1	0.5
chr2	144960001	145200000	A.2.2.2.2.2.2.1.1	0.524271844660194	.	144960001	145200000	#FFDADA	1	0.625
chr2	145200001	145440000	B.1.1.1.2.2.2.2.1.2.1	0.47680690399137	.	145200001	145440000	#DADAFF	1	0.5
chr2	145440001	145600000	B.1.2.2.1.1.2.2.1.2.2.2	0.341963322545847	.	145440001	145600000	#9191FF	1	0.375
chr2	145600001	145920000	B.2.1.2.2.1.1.2.2.2	0.160733549083064	.	145600001	145920000	#4848FF	1	0.25
chr2	145920001	146160000	B.2.1.1.2.2.1.2.1.2.2	0.216828478964401	.	145920001	146160000	#4848FF	1	0.25
chr2	146160001	146280000	B.2.1.1.1.2.2.1.1	0.252427184466019	.	146160001	146280000	#4848FF	1	0.25
chr2	146280001	146600000	B.2.1.2.2.1.2.2.1.1.2	0.153182308522114	.	146280001	146600000	#4848FF	1	0.25
chr2	146600001	146880000	B.2.1.2.2.1.1.1.1.1.2	0.169363538295577	.	146600001	146880000	#4848FF	1	0.25
chr2	146880001	147080000	B.2.1.1.2.1.2.1.2.2	0.235167206040992	.	146880001	147080000	#4848FF	1	0.25
chr2	147080001	147400000	B.1.2.2.1.1.2.2.1.2.1	0.344120819848975	.	147080001	147400000	#9191FF	1	0.375
chr2	147400001	147520000	B.1.2.1.1.1.2.2	0.408845738942826	.	147400001	147520000	#9191FF	1	0.375
chr2	147520001	147840000	B.2.1.1.1.2.1.1.1.2	0.25782092772384	.	147520001	147840000	#4848FF	1	0.25
chr2	147840001	148000000	B.1.2.2.1.1.2.1.2.2.2.2	0.346278317152104	.	147840001	148000000	#9191FF	1	0.375
chr2	148000001	148120000	B.1.2.1.1.1.2.1.2.1	0.413160733549083	.	148000001	148120000	#9191FF	1	0.375
chr2	148120001	148720000	B.1.2.1.1.1.2.1.2.2.2.2	0.40992448759439	.	148120001	148720000	#9191FF	1	0.375
chr2	148720001	148880000	B.1.1.1.2.2.2.2.1.2.2.1.1	0.475728155339806	.	148720001	148880000	#DADAFF	1	0.5
chr2	148880001	149040000	B.1.1.2.2.1.1.2.2.2	0.457389428263215	.	148880001	149040000	#DADAFF	1	0.5
chr2	149040001	149280000	B.1.1.1.2.2.2.2.1.2.2.1.2	0.474649406688242	.	149040001	149280000	#DADAFF	1	0.5
chr2	149280001	149640000	A.1.2.2.2.2.1.1.1	0.762675296655879	.	149280001	149640000	#FF4848	1	0.875
chr2	149640001	149720000	A.2.2.1.1.1.1.1.1.2.2.2	0.613807982740022	.	149640001	149720000	#FFDADA	1	0.625
chr2	149760001	149840000	A.2.2.1.1.1.1.1.1.2.2.2	0.613807982740022	.	149760001	149840000	#FFDADA	1	0.625
chr2	149840001	150400000	A.2.1.2.2.2.2.2.1.2.1.1	0.623516720604099	.	149840001	150400000	#FF9191	1	0.75
chr2	150400001	150600000	B.1.1.2.2.1.1.1.1.1	0.4638619201726	.	150400001	150600000	#DADAFF	1	0.5
chr2	150600001	150920000	B.1.1.2.2.1.1.2.2.1	0.458468176914779	.	150600001	150920000	#DADAFF	1	0.5
chr2	150920001	151240000	B.1.1.1.2.2.2.1.2.1	0.482200647249191	.	150920001	151240000	#DADAFF	1	0.5
chr2	151240001	151440000	A.2.2.2.2.2.1.1.1.1	0.530744336569579	.	151240001	151440000	#FFDADA	1	0.625
chr2	151440001	151520000	B.1.1.1.2.2.2.1.2.2	0.481121898597627	.	151440001	151520000	#DADAFF	1	0.5
chr2	151520001	151840000	A.2.1.1.2.1.2.1.2.2.1	0.692556634304207	.	151520001	151840000	#FF9191	1	0.75
chr2	151840001	152120000	A.2.1.1.1.2.1.2.2.2.2.2	0.715210355987055	.	151840001	152120000	#FF9191	1	0.75
chr2	152120001	152480000	A.1.1.2.2.1.2.1.1.1.1	0.938511326860841	.	152120001	152480000	#FF0000	1	1
chr2	152480001	152680000	A.1.2.2.2.2.1.1.2.2	0.760517799352751	.	152480001	152680000	#FF4848	1	0.875
chr2	152680001	152960000	A.1.2.2.2.2.1.1.2.1	0.761596548004315	.	152680001	152960000	#FF4848	1	0.875
chr2	152960001	153560000	A.1.1.2.2.1.2.2.1	0.932038834951456	.	152960001	153560000	#FF0000	1	1
chr2	153560001	153920000	B.1.2.2.1.1.2.2.1.2.2.1	0.343042071197411	.	153560001	153920000	#9191FF	1	0.375
chr2	153920001	154200000	B.2.2.1.2.2.2.2.2.1.2.1.1	0.0571736785329018	.	153920001	154200000	#0000FF	1	0.125
chr2	154200001	154360000	B.1.2.2.1.1.1.2.1.1	0.362459546925566	.	154200001	154360000	#9191FF	1	0.375
chr2	154360001	154480000	B.1.2.2.1.1.1.2.1.2.2	0.359223300970874	.	154360001	154480000	#9191FF	1	0.375
chr2	154480001	154800000	B.2.1.2.2.1.1.2.2.1	0.161812297734628	.	154480001	154800000	#4848FF	1	0.25
chr2	154800001	155200000	B.2.2.2.2.1.1.2	0.011866235167206	.	154800001	155200000	#0000FF	1	0.125
chr2	155200001	155360000	B.2.1.1.1.2.2.2.1	0.249190938511327	.	155200001	155360000	#4848FF	1	0.25
chr2	155360001	155520000	B.1.2.2.1.1.1.2.1.2.1.2	0.360302049622438	.	155360001	155520000	#9191FF	1	0.375
chr2	155520001	155640000	B.2.1.1.2.1.2.2.1.2	0.2319309600863	.	155520001	155640000	#4848FF	1	0.25
chr2	155640001	156200000	B.2.2.2.2.1.2.2	0.00862998921251348	.	155640001	156200000	#0000FF	1	0.125
chr2	156200001	156520000	B.2.2.2.1.1.1.2.2.1.2	0.0420711974110032	.	156200001	156520000	#0000FF	1	0.125
chr2	156520001	156720000	B.2.2.1.2.2.2.2.2.1.2.1.2	0.0560949298813377	.	156520001	156720000	#0000FF	1	0.125
chr2	156720001	156880000	B.1.2.2.1.1.1.2.2	0.35814455231931	.	156720001	156880000	#9191FF	1	0.375
chr2	156880001	157000000	B.1.2.2.1.1.2.1.2.1.1	0.352750809061489	.	156880001	157000000	#9191FF	1	0.375
chr2	157000001	157200000	B.1.2.2.2.1.1.1.2.2.1	0.306364617044229	.	157000001	157200000	#9191FF	1	0.375
chr2	157200001	157520000	A.2.2.2.1.1.1.1.2	0.566343042071197	.	157200001	157520000	#FFDADA	1	0.625
chr2	157520001	157720000	B.1.1.1.2.2.2.2.1.1.2.2	0.477885652642934	.	157520001	157720000	#DADAFF	1	0.5
chr2	157720001	158120000	B.2.1.2.2.1.2.1.2.2	0.155339805825243	.	157720001	158120000	#4848FF	1	0.25
chr2	158120001	158320000	B.1.2.2.1.1.2.1.2.2.2.1.2	0.347357065803668	.	158120001	158320000	#9191FF	1	0.375
chr2	158320001	158640000	B.1.2.2.1.1.1.2.1.2.1.1	0.361380798274002	.	158320001	158640000	#9191FF	1	0.375
chr2	158640001	158840000	A.2.2.2.2.2.2.1.2	0.52319309600863	.	158640001	158840000	#FFDADA	1	0.625
chr2	158840001	159080000	B.1.1.1.2.2.2.1.1.1	0.484358144552319	.	158840001	159080000	#DADAFF	1	0.5
chr2	159080001	159240000	B.1.2.1.1.1.2.1.1.1.2	0.416396979503776	.	159080001	159240000	#9191FF	1	0.375
chr2	159240001	159680000	A.2.2.1.1.1.1.1.2	0.612729234088457	.	159240001	159680000	#FFDADA	1	0.625
chr2	159680001	159960000	A.2.1.1.2.2.2.2.1	0.682847896440129	.	159680001	159960000	#FF9191	1	0.75
chr2	159960001	160080000	A.2.1.2.2.1.1.2.1.1.1	0.639697950377562	.	159960001	160080000	#FF9191	1	0.75
chr2	160080001	160440000	A.1.2.1.1.2.2.1.1.1	0.883495145631068	.	160080001	160440000	#FF4848	1	0.875
chr2	160440001	160600000	A.1.2.2.2.2.1.2.2	0.756202804746494	.	160440001	160600000	#FF4848	1	0.875
chr2	160600001	160680000	A.2.1.1.2.1.2.1.2.2.2	0.691477885652643	.	160600001	160680000	#FF9191	1	0.75
chr2	160680001	160880000	A.2.1.1.1.2.1.2.1.1	0.723840345199569	.	160680001	160880000	#FF9191	1	0.75
chr2	160880001	161040000	A.2.2.2.2.2.2.2.2.1.1	0.521035598705502	.	160880001	161040000	#FFDADA	1	0.625
chr2	161040001	161400000	A.2.1.2.2.2.2.2.1.2.2	0.621359223300971	.	161040001	161400000	#FF9191	1	0.75
chr2	161400001	161800000	B.1.1.1.2.2.2.2.1.1.1	0.480043149946063	.	161400001	161800000	#DADAFF	1	0.5
chr2	161800001	161960000	A.2.2.2.2.2.2.2.2.1.2	0.519956850053937	.	161800001	161960000	#FFDADA	1	0.625
chr2	161960001	162320000	B.1.1.1.2.2.2.1.1.2	0.483279395900755	.	161960001	162320000	#DADAFF	1	0.5
chr2	162320001	162480000	B.2.1.1.2.1.2.1.1.1	0.239482200647249	.	162320001	162480000	#4848FF	1	0.25
chr2	162480001	162720000	B.2.2.2.2.1.1.1	0.0129449838187702	.	162480001	162720000	#0000FF	1	0.125
chr2	162720001	162840000	B.2.2.1.2.2.1.2.1	0.0679611650485437	.	162720001	162840000	#0000FF	1	0.125
chr2	162840001	162960000	B.2.1.1.2.1.2.1.2.1	0.236245954692557	.	162840001	162960000	#4848FF	1	0.25
chr2	162960001	163240000	B.2.1.2.2.1.1.2.1.1	0.163969795037756	.	162960001	163240000	#4848FF	1	0.25
chr2	163240001	163680000	B.2.2.2.2.1.2.1.2	0.00970873786407767	.	163240001	163680000	#0000FF	1	0.125
chr2	163680001	163960000	B.2.2.2.1.1.1.2.1.1.2	0.0453074433656958	.	163680001	163960000	#0000FF	1	0.125
chr2	163960001	164480000	B.2.2.2.1.1.1.2.1.1.1	0.04638619201726	.	163960001	164480000	#0000FF	1	0.125
chr2	164480001	164680000	B.1.2.1.1.1.2.1.1.2.2	0.414239482200647	.	164480001	164680000	#9191FF	1	0.375
chr2	164680001	164880000	B.2.2.1.2.2.2.1.1.2.2	0.0636461704422869	.	164680001	164880000	#0000FF	1	0.125
chr2	164880001	165000000	B.1.2.2.1.1.2.1.2.2.2.1.1	0.348435814455232	.	164880001	165000000	#9191FF	1	0.375
chr2	165000001	165280000	B.2.2.1.2.2.2.1.2.2.1	0.0614886731391586	.	165000001	165280000	#0000FF	1	0.125
chr2	165280001	165400000	B.2.1.1.1.2.2.2.2	0.248112189859763	.	165280001	165400000	#4848FF	1	0.25
chr2	165400001	165640000	B.2.1.1.2.1.2.2.1.1.2	0.233009708737864	.	165400001	165640000	#4848FF	1	0.25
chr2	165640001	165760000	B.2.1.2.2.1.2.2.2	0.151024811218986	.	165640001	165760000	#4848FF	1	0.25
chr2	165760001	165880000	B.2.1.1.2.1.2.1.1.2.2	0.237324703344121	.	165760001	165880000	#4848FF	1	0.25
chr2	165880001	166040000	B.2.1.1.2.1.2.1.1.2.1	0.238403451995685	.	165880001	166040000	#4848FF	1	0.25
chr2	166040001	166240000	B.2.1.1.2.1.2.2.1.1.1	0.234088457389428	.	166040001	166240000	#4848FF	1	0.25
chr2	166240001	166760000	A.2.2.2.1.1.2.1	0.559870550161812	.	166240001	166760000	#FFDADA	1	0.625
chr2	166760001	167080000	B.2.2.1.2.2.2.1.1.2.1	0.0647249190938511	.	166760001	167080000	#0000FF	1	0.125
chr2	167080001	167200000	B.2.2.1.2.2.2.1.1.1	0.0658036677454153	.	167080001	167200000	#0000FF	1	0.125
chr2	167200001	167360000	B.2.2.1.2.2.2.1.2.2.2	0.0604099244875944	.	167200001	167360000	#0000FF	1	0.125
chr2	167360001	167520000	B.2.2.1.2.2.1.2.2	0.0668824163969795	.	167360001	167520000	#0000FF	1	0.125
chr2	167520001	167680000	B.2.2.2.1.1.1.1.2.1.1	0.0496224379719525	.	167520001	167680000	#0000FF	1	0.125
chr2	167680001	168120000	B.2.2.2.1.1.1.2.2.2.2	0.0399137001078749	.	167680001	168120000	#0000FF	1	0.125
chr2	168120001	168320000	B.1.1.2.2.2.2.2.2.1.2	0.43042071197411	.	168120001	168320000	#DADAFF	1	0.5
chr2	168320001	168520000	B.1.2.2.2.1.2.2.1	0.298813376483279	.	168320001	168520000	#9191FF	1	0.375
chr2	168520001	168760000	B.1.1.2.2.2.2.2.2.1.1	0.431499460625674	.	168520001	168760000	#DADAFF	1	0.5
chr2	168760001	169000000	B.1.1.2.2.1.1.1.1.2	0.462783171521036	.	168760001	169000000	#DADAFF	1	0.5
chr2	169000001	169200000	A.2.1.2.2.2.2.2.1.1	0.624595469255663	.	169000001	169200000	#FF9191	1	0.75
chr2	169200001	169520000	A.1.2.2.2.2.1.2.1.1.1	0.759439050701187	.	169200001	169520000	#FF4848	1	0.875
chr2	169520001	169760000	A.1.2.2.2.2.1.2.1.1.2	0.758360302049622	.	169520001	169760000	#FF4848	1	0.875
chr2	169760001	169920000	A.2.2.1.1.1.1.1.1.1.1.2	0.618122977346278	.	169760001	169920000	#FFDADA	1	0.625
chr2	169920001	170080000	A.2.2.1.1.1.1.2.2.1.2	0.609492988133765	.	169920001	170080000	#FFDADA	1	0.625
chr2	170080001	170320000	A.1.2.2.2.2.2.2.2	0.752966558791802	.	170080001	170320000	#FF4848	1	0.875
chr2	170320001	170720000	A.1.1.1.2.1.2.2.1	0.98705501618123	.	170320001	170720000	#FF0000	1	1
chr2	170720001	170840000	A.1.2.2.2.1.1.2.2.2	0.765911542610572	.	170720001	170840000	#FF4848	1	0.875
chr2	170840001	171080000	A.1.2.1.1.1.1.1.1	0.899676375404531	.	170840001	171080000	#FF4848	1	0.875
chr2	171080001	171280000	A.1.2.2.1.2.1.1.1.1	0.812297734627832	.	171080001	171280000	#FF4848	1	0.875
chr2	171280001	171600000	A.1.1.2.2.1.2.1.1.1.2.2	0.936353829557713	.	171280001	171600000	#FF0000	1	1
chr2	171600001	171760000	A.1.2.2.1.1.1.2.2.2.1	0.822006472491909	.	171600001	171760000	#FF4848	1	0.875
chr2	171760001	172320000	A.1.1.1.1.1.1	1	.	171760001	172320000	#FF0000	1	1
chr2	172320001	172600000	A.1.2.1.2.1.2.1	0.862998921251348	.	172320001	172600000	#FF4848	1	0.875
chr2	172600001	173080000	A.1.1.1.2.1.2.1	0.988133764832794	.	172600001	173080000	#FF0000	1	1
chr2	173080001	173360000	A.1.1.2.2.1.2.1.1.2	0.935275080906149	.	173080001	173360000	#FF0000	1	1
chr2	173360001	173560000	A.1.2.2.1.1.1.2.2.2.2	0.820927723840345	.	173360001	173560000	#FF4848	1	0.875
chr2	173560001	174240000	A.1.1.1.2.1.2.2.2	0.985976267529666	.	173560001	174240000	#FF0000	1	1
chr2	174240001	174480000	A.1.2.2.1.1.1.1	0.826321467098166	.	174240001	174480000	#FF4848	1	0.875
chr2	174480001	174600000	A.2.1.1.2.1.1.2.2.1	0.697950377562028	.	174480001	174600000	#FF9191	1	0.75
chr2	174600001	174760000	A.2.1.1.1.1.1.1.1.2.2.2.2	0.746494066882416	.	174600001	174760000	#FF9191	1	0.75
chr2	174760001	174920000	A.1.2.2.1.1.1.2.1.1	0.825242718446602	.	174760001	174920000	#FF4848	1	0.875
chr2	174920001	175000000	A.2.1.1.1.1.1.1.1.2.2.1	0.748651564185545	.	174920001	175000000	#FF9191	1	0.75
chr2	175000001	175200000	A.1.2.2.1.1.1.2.2.1	0.823085221143474	.	175000001	175200000	#FF4848	1	0.875
chr2	175200001	175480000	A.1.1.2.1.1.1.2.2	0.961165048543689	.	175200001	175480000	#FF0000	1	1
chr2	175480001	175640000	A.1.2.2.2.1.1.2.1.2	0.769147788565264	.	175480001	175640000	#FF4848	1	0.875
chr2	175640001	175840000	A.1.2.1.1.1.1.1.2	0.898597626752967	.	175640001	175840000	#FF4848	1	0.875
chr2	175840001	176120000	A.1.2.2.1.2.1.1.1.2	0.811218985976268	.	175840001	176120000	#FF4848	1	0.875
chr2	176120001	176280000	A.2.2.2.1.1.1.2.1	0.565264293419633	.	176120001	176280000	#FFDADA	1	0.625
chr2	176280001	176480000	A.2.2.2.2.2.1.1.1.2.2	0.528586839266451	.	176280001	176480000	#FFDADA	1	0.625
chr2	176480001	176640000	B.1.1.1.2.1.1.1.1.1	0.504854368932039	.	176480001	176640000	#DADAFF	1	0.5
chr2	176640001	176760000	A.2.2.2.2.2.1.1.2	0.527508090614887	.	176640001	176760000	#FFDADA	1	0.625
chr2	176760001	176920000	A.2.2.2.2.2.1.1.1.2.1	0.529665587918015	.	176760001	176920000	#FFDADA	1	0.625
chr2	176920001	177080000	A.2.2.1.1.1.1.1.1.2.1	0.61596548004315	.	176920001	177080000	#FFDADA	1	0.625
chr2	177080001	177280000	A.2.2.1.1.1.1.1.1.1.1.1	0.619201725997843	.	177080001	177280000	#FFDADA	1	0.625
chr2	177280001	177560000	A.2.2.1.1.1.1.2.2.1.1	0.610571736785329	.	177280001	177560000	#FFDADA	1	0.625
chr2	177560001	177720000	A.2.2.1.1.1.2.2.2.1.2.2	0.600862998921251	.	177560001	177720000	#FFDADA	1	0.625
chr2	177720001	178040000	A.2.2.1.1.1.1.2.2.2	0.608414239482201	.	177720001	178040000	#FFDADA	1	0.625
chr2	178040001	178160000	A.1.2.2.2.1.1.2.1.1	0.770226537216828	.	178040001	178160000	#FF4848	1	0.875
chr2	178160001	178680000	A.2.1.1.2.1.2.1.1.1	0.6957928802589	.	178160001	178680000	#FF9191	1	0.75
chr2	178680001	178840000	B.1.2.1.1.1.2.1.1.2.1	0.415318230852211	.	178680001	178840000	#9191FF	1	0.375
chr2	178840001	179000000	B.1.1.1.2.2.2.2.1.1.2.1	0.478964401294498	.	178840001	179000000	#DADAFF	1	0.5
chr2	179000001	179440000	A.2.2.2.1.1.1.1.1.2	0.567421790722762	.	179000001	179440000	#FFDADA	1	0.625
chr2	179440001	180000000	B.2.1.1.2.1.2.2.2	0.230852211434736	.	179440001	180000000	#4848FF	1	0.25
chr2	180000001	180080000	B.1.2.1.1.1.1.2.1.2.1	0.423948220064725	.	180000001	180080000	#9191FF	1	0.375
chr2	180080001	180200000	B.1.2.1.1.1.1.2.2.1.2	0.420711974110032	.	180080001	180200000	#9191FF	1	0.375
chr2	180200001	180320000	B.1.2.1.1.1.1.2.2.2.2	0.418554476806904	.	180200001	180320000	#9191FF	1	0.375
chr2	180320001	180600000	B.2.1.2.1.2.1.2.1.2.1	0.182308522114347	.	180320001	180600000	#4848FF	1	0.25
chr2	180600001	180960000	B.1.2.2.2.1.2.2.2	0.297734627831715	.	180600001	180960000	#9191FF	1	0.375
chr2	180960001	181560000	B.2.2.1.2.2.2.2.2.1.1	0.058252427184466	.	180960001	181560000	#0000FF	1	0.125
chr2	181560001	181880000	B.2.1.2.1.2.1.2.2.2	0.179072276159655	.	181560001	181880000	#4848FF	1	0.25
chr2	181880001	182000000	B.1.2.2.2.1.1.2.2.1	0.302049622437972	.	181880001	182000000	#9191FF	1	0.375
chr2	182000001	182160000	B.2.1.2.1.2.1.2.2.1	0.180151024811219	.	182000001	182160000	#4848FF	1	0.25
chr2	182160001	182440000	B.2.1.2.1.2.1.1.2.2.1	0.18554476806904	.	182160001	182440000	#4848FF	1	0.25
chr2	182440001	182640000	B.1.2.2.2.1.1.1.1.1.2	0.309600862998921	.	182440001	182640000	#9191FF	1	0.375
chr2	182640001	182760000	B.1.2.2.2.1.1.2.2.2	0.300970873786408	.	182640001	182760000	#9191FF	1	0.375
chr2	182760001	183080000	B.2.2.2.1.1.1.1.1.1	0.0517799352750809	.	182760001	183080000	#0000FF	1	0.125
chr2	183080001	183440000	B.2.2.2.1.1.2.1.1.2.1.2	0.0355987055016181	.	183080001	183440000	#0000FF	1	0.125
chr2	183440001	183600000	B.1.1.2.2.2.1.1.2.1.1.1	0.442286947141316	.	183440001	183600000	#DADAFF	1	0.5
chr2	183600001	183840000	A.2.1.2.2.1.2.2.1	0.633225458468177	.	183600001	183840000	#FF9191	1	0.75
chr2	183840001	184080000	A.2.1.1.2.1.2.1.1.2	0.694714131607336	.	183840001	184080000	#FF9191	1	0.75
chr2	184080001	184240000	B.1.2.1.1.1.1.2.1.1	0.425026968716289	.	184080001	184240000	#9191FF	1	0.375
chr2	184240001	184480000	B.1.2.2.2.1.1.1.2.2.2	0.305285868392665	.	184240001	184480000	#9191FF	1	0.375
chr2	184480001	184880000	B.2.2.2.1.1.1.1.2.1.2	0.0485436893203883	.	184480001	184880000	#0000FF	1	0.125
chr2	184880001	185000000	B.2.1.1.2.1.1.2.2	0.240560949298813	.	184880001	185000000	#4848FF	1	0.25
chr2	185000001	185560000	B.2.2.2.2.1.2.1.1	0.0107874865156419	.	185000001	185560000	#0000FF	1	0.125
chr2	185560001	185760000	B.2.2.2.1.1.1.2.2.1.1	0.0431499460625674	.	185560001	185760000	#0000FF	1	0.125
chr2	185760001	185960000	B.2.2.1.2.2.2.1.2.1	0.0625674217907228	.	185760001	185960000	#0000FF	1	0.125
chr2	185960001	186240000	B.2.2.2.1.1.2.2.1	0.0312837108953614	.	185960001	186240000	#0000FF	1	0.125
chr2	186240001	186560000	B.2.2.1.2.1.1.2.1.1.1	0.0895361380798274	.	186240001	186560000	#0000FF	1	0.125
chr2	186560001	186880000	B.2.2.2.1.1.1.2.1.2	0.0442286947141316	.	186560001	186880000	#0000FF	1	0.125
chr2	186880001	187040000	B.2.2.1.2.1.1.2.1.2.1	0.087378640776699	.	186880001	187040000	#0000FF	1	0.125
chr2	187040001	187360000	B.2.2.2.1.1.1.1.2.2	0.0474649406688242	.	187040001	187360000	#0000FF	1	0.125
chr2	187360001	187640000	B.1.1.2.2.2.1.1.1.1	0.444444444444444	.	187360001	187640000	#DADAFF	1	0.5
chr2	187640001	188040000	B.2.2.1.2.2.2.2.2.2.2	0.0528586839266451	.	187640001	188040000	#0000FF	1	0.125
chr2	188040001	188320000	B.2.1.2.1.2.1.2.1.2.2	0.181229773462783	.	188040001	188320000	#4848FF	1	0.25
chr2	188320001	188760000	B.1.2.2.2.1.2.1	0.299892125134844	.	188320001	188760000	#9191FF	1	0.375
chr2	188760001	189080000	B.1.1.1.2.2.1.2.2.1	0.486515641855448	.	188760001	189080000	#DADAFF	1	0.5
chr2	189080001	189360000	A.2.2.2.1.1.1.1.1.1	0.568500539374326	.	189080001	189360000	#FFDADA	1	0.625
chr2	189360001	189600000	B.2.2.1.2.1.1.2.1.2.2	0.0862998921251348	.	189360001	189600000	#0000FF	1	0.125
chr2	189600001	189760000	B.2.2.2.1.1.1.1.1.2	0.0507011866235167	.	189600001	189760000	#0000FF	1	0.125
chr2	189760001	190000000	B.2.2.2.1.1.2.1.2.1	0.0334412081984898	.	189760001	190000000	#0000FF	1	0.125
chr2	190000001	190320000	B.2.2.1.2.1.1.2.2.2	0.0841423948220065	.	190000001	190320000	#0000FF	1	0.125
chr2	190320001	190480000	B.1.2.1.1.1.1.1.1.2	0.427184466019417	.	190320001	190480000	#9191FF	1	0.375
chr2	190480001	190760000	B.1.1.2.2.2.1.1.2.1.1.2	0.441208198489752	.	190480001	190760000	#DADAFF	1	0.5
chr2	190760001	191000000	B.1.2.2.2.1.1.1.1.2	0.308522114347357	.	190760001	191000000	#9191FF	1	0.375
chr2	191000001	191360000	A.2.2.2.1.1.2.2	0.558791801510248	.	191000001	191360000	#FFDADA	1	0.625
chr2	191360001	191440000	A.2.2.2.1.1.1.2.2.2.2.1	0.562028047464941	.	191360001	191440000	#FFDADA	1	0.625
chr2	191440001	191560000	A.2.2.2.1.1.1.2.2.2.1	0.563106796116505	.	191440001	191560000	#FFDADA	1	0.625
chr2	191560001	191720000	A.2.1.1.2.1.2.1.2.1	0.693635382955771	.	191560001	191720000	#FF9191	1	0.75
chr2	191720001	191920000	A.1.2.2.2.1.1.1.2.2	0.771305285868393	.	191720001	191920000	#FF4848	1	0.875
chr2	191920001	192080000	A.2.2.2.1.1.1.2.2.1	0.564185544768069	.	191920001	192080000	#FFDADA	1	0.625
chr2	192080001	192240000	A.2.1.2.2.1.2.1.2	0.634304207119741	.	192080001	192240000	#FF9191	1	0.75
chr2	192240001	192400000	A.2.2.1.1.1.1.2.1	0.611650485436893	.	192240001	192400000	#FFDADA	1	0.625
chr2	192400001	192600000	B.1.1.1.2.1.2.1.2.2	0.495145631067961	.	192400001	192600000	#DADAFF	1	0.5
chr2	192600001	192760000	B.1.2.2.2.1.1.1.1.1.1	0.310679611650485	.	192600001	192760000	#9191FF	1	0.375
chr2	192760001	193040000	B.2.1.1.2.1.1.1.2.2	0.243797195253506	.	192760001	193040000	#4848FF	1	0.25
chr2	193040001	193200000	B.2.2.1.2.1.1.1.2.2	0.0906148867313916	.	193040001	193200000	#0000FF	1	0.125
chr2	193200001	193520000	B.2.2.2.2.2.1.1.1	0.0075512405609493	.	193200001	193520000	#0000FF	1	0.125
chr2	193520001	194000000	B.2.2.2.1.1.2.2.2.1	0.0302049622437972	.	193520001	194000000	#0000FF	1	0.125
chr2	194000001	194200000	B.2.1.2.1.2.1.2.1.1	0.183387270765912	.	194000001	194200000	#4848FF	1	0.25
chr2	194200001	194440000	B.2.2.1.2.1.2.2.2.1.1	0.075512405609493	.	194200001	194440000	#0000FF	1	0.125
chr2	194440001	195080000	B.2.2.2.1.1.2.2.2.2	0.029126213592233	.	194440001	195080000	#0000FF	1	0.125
chr2	195080001	195280000	B.2.2.1.2.1.2.2.2.1.2.1	0.0744336569579288	.	195080001	195280000	#0000FF	1	0.125
chr2	195280001	195440000	B.2.1.2.1.2.1.1.2.1	0.186623516720604	.	195280001	195440000	#4848FF	1	0.25
chr2	195440001	195680000	B.2.2.2.2.2.1.2	0.00539374325782093	.	195440001	195680000	#0000FF	1	0.125
chr2	195680001	195840000	B.2.1.2.1.2.1.1.2.2.2	0.184466019417476	.	195680001	195840000	#4848FF	1	0.25
chr2	195840001	196080000	B.2.2.2.1.1.2.1.1.2.1.1.1	0.0377562028047465	.	195840001	196080000	#0000FF	1	0.125
chr2	196080001	196240000	B.2.1.2.1.2.1.1.1	0.187702265372168	.	196080001	196240000	#4848FF	1	0.25
chr2	196240001	196360000	B.1.2.2.2.1.1.1.2.1	0.307443365695793	.	196240001	196360000	#9191FF	1	0.375
chr2	196360001	196520000	A.2.2.2.1.1.1.2.2.2.2.2	0.560949298813377	.	196360001	196520000	#FFDADA	1	0.625
chr2	196520001	196760000	B.1.2.2.2.1.1.2.1.2	0.303128371089536	.	196520001	196760000	#9191FF	1	0.375
chr2	196760001	196960000	B.2.1.1.2.2.1.2.1.2.1	0.217907227615965	.	196760001	196960000	#4848FF	1	0.25
chr2	196960001	197120000	B.1.2.1.1.1.1.2.1.2.2	0.422869471413161	.	196960001	197120000	#9191FF	1	0.375
chr2	197120001	197280000	B.2.1.1.2.2.2.1.1.2.2	0.209277238403452	.	197120001	197280000	#4848FF	1	0.25
chr2	197280001	197600000	B.1.1.2.2.2.2.2.2.2	0.429341963322546	.	197280001	197600000	#DADAFF	1	0.5
chr2	197600001	197880000	A.2.2.1.1.2.1.2.2	0.594390507011866	.	197600001	197880000	#FFDADA	1	0.625
chr2	197880001	198040000	B.1.1.1.2.1.2.2.1	0.494066882416397	.	197880001	198040000	#DADAFF	1	0.5
chr2	198040001	198240000	A.2.2.2.1.2.1.2.1.2.1	0.551240560949299	.	198040001	198240000	#FFDADA	1	0.625
chr2	198240001	198600000	A.1.2.2.2.1.1.1.2.1	0.772384034519957	.	198240001	198600000	#FF4848	1	0.875
chr2	198600001	198960000	B.2.1.1.2.2.2.2.2	0.204962243797195	.	198600001	198960000	#4848FF	1	0.25
chr2	198960001	199160000	B.2.2.1.2.1.1.2.1.1.2	0.0884573894282632	.	198960001	199160000	#0000FF	1	0.125
chr2	199160001	199240000	B.2.1.1.2.1.1.1.1.1	0.247033441208198	.	199160001	199240000	#4848FF	1	0.25
chr2	199240001	199600000	B.2.2.1.2.2.2.2.2.2.1	0.0539374325782093	.	199240001	199600000	#0000FF	1	0.125
chr2	199600001	199760000	B.2.2.1.2.1.2.1.2.2.1	0.0809061488673139	.	199600001	199760000	#0000FF	1	0.125
chr2	199760001	199960000	B.2.2.2.1.1.2.1.1.2.1.1.2	0.0366774541531823	.	199760001	199960000	#0000FF	1	0.125
chr2	199960001	200280000	B.2.2.1.2.2.2.2.2.1.2.2	0.0550161812297735	.	199960001	200280000	#0000FF	1	0.125
chr2	200280001	200480000	B.1.2.1.1.1.1.2.2.2.1	0.419633225458468	.	200280001	200480000	#9191FF	1	0.375
chr2	200480001	200800000	A.2.2.1.1.2.1.1.2	0.596548004314995	.	200480001	200800000	#FFDADA	1	0.625
chr2	200800001	201000000	A.1.2.2.2.2.1.2.1.2	0.757281553398058	.	200800001	201000000	#FF4848	1	0.875
chr2	201000001	201360000	A.1.2.1.1.1.1.2.1.2	0.896440129449838	.	201000001	201360000	#FF4848	1	0.875
chr2	201360001	201680000	A.1.1.2.1.1.1.2.1.2.1	0.963322545846818	.	201360001	201680000	#FF0000	1	1
chr2	201680001	202040000	A.1.1.2.1.1.1.1.2.1.1	0.970873786407767	.	201680001	202040000	#FF0000	1	1
chr2	202040001	202240000	A.1.2.2.2.1.1.1.1.2.2	0.773462783171521	.	202040001	202240000	#FF4848	1	0.875
chr2	202240001	202520000	A.1.2.1.1.1.2.2	0.891046386192017	.	202240001	202520000	#FF4848	1	0.875
chr2	202520001	202680000	A.1.2.2.2.1.1.2.2.1.1	0.7680690399137	.	202520001	202680000	#FF4848	1	0.875
chr2	202680001	202960000	A.1.1.1.1.2.2.1	0.994606256742179	.	202680001	202960000	#FF0000	1	1
chr2	202960001	203360000	A.1.1.1.1.1.2	0.998921251348436	.	202960001	203360000	#FF0000	1	1
chr2	203360001	203480000	A.2.1.1.2.1.1.2.1.1	0.701186623516721	.	203360001	203480000	#FF9191	1	0.75
chr2	203480001	203800000	A.1.1.2.1.1.1.1.2.1.2.2	0.968716289104639	.	203480001	203800000	#FF0000	1	1
chr2	203800001	204000000	A.2.1.1.2.1.1.2.1.2.2	0.699029126213592	.	203800001	204000000	#FF9191	1	0.75
chr2	204000001	204280000	A.1.2.1.1.1.1.2.2	0.895361380798274	.	204000001	204280000	#FF4848	1	0.875
chr2	204280001	204840000	A.2.1.1.2.1.2.2.1	0.690399137001079	.	204280001	204840000	#FF9191	1	0.75
chr2	204840001	205280000	B.1.1.2.2.2.1.2.1	0.437971952535059	.	204840001	205280000	#DADAFF	1	0.5
chr2	205280001	205520000	B.2.1.1.2.1.1.2.1.1	0.242718446601942	.	205280001	205520000	#4848FF	1	0.25
chr2	205520001	205800000	B.2.1.1.2.1.1.1.2.1	0.24487594390507	.	205520001	205800000	#4848FF	1	0.25
chr2	205800001	205960000	B.1.2.1.1.1.1.2.2.1.1	0.421790722761597	.	205800001	205960000	#9191FF	1	0.375
chr2	205960001	206120000	A.2.2.2.1.2.1.1.2.1	0.554476806903991	.	205960001	206120000	#FFDADA	1	0.625
chr2	206120001	206600000	A.2.1.2.2.1.2.1.1	0.635382955771305	.	206120001	206600000	#FF9191	1	0.75
chr2	206600001	206840000	A.2.1.1.2.1.1.1.1.1	0.705501618122977	.	206600001	206840000	#FF9191	1	0.75
chr2	206840001	207000000	A.1.2.1.1.1.2.1.2.1	0.893203883495146	.	206840001	207000000	#FF4848	1	0.875
chr2	207000001	207480000	A.1.2.1.1.1.2.1.2.2	0.892125134843581	.	207000001	207480000	#FF4848	1	0.875
chr2	207480001	207760000	A.1.2.2.2.1.1.1.1.1.1.2	0.776699029126214	.	207480001	207760000	#FF4848	1	0.875
chr2	207760001	207880000	A.2.2.1.1.1.2.1.1.2	0.606256742179072	.	207760001	207880000	#FFDADA	1	0.625
chr2	207880001	208040000	A.2.1.1.2.1.1.1.1.2	0.704422869471413	.	207880001	208040000	#FF9191	1	0.75
chr2	208040001	208360000	A.1.2.1.1.1.2.1.1	0.89428263214671	.	208040001	208360000	#FF4848	1	0.875
chr2	208360001	208440000	A.1.2.2.2.1.1.2.2.1.2	0.766990291262136	.	208360001	208440000	#FF4848	1	0.875
chr2	208440001	208640000	A.1.1.2.1.1.1.1.2.1.2.1	0.969795037756203	.	208440001	208640000	#FF0000	1	1
chr2	208640001	208960000	A.1.1.2.1.1.1.2.1.2.2	0.962243797195254	.	208640001	208960000	#FF0000	1	1
chr2	208960001	209240000	A.1.2.1.1.1.1.2.1.1	0.897518878101402	.	208960001	209240000	#FF4848	1	0.875
chr2	209240001	209400000	B.1.2.1.1.1.1.1.2	0.426105717367853	.	209240001	209400000	#9191FF	1	0.375
chr2	209400001	209600000	B.2.1.2.1.2.2.2.1.1.1	0.174757281553398	.	209400001	209600000	#4848FF	1	0.25
chr2	209600001	209720000	B.2.1.1.2.2.2.1.2.2	0.207119741100324	.	209600001	209720000	#4848FF	1	0.25
chr2	209720001	210000000	B.2.2.1.2.1.1.2.2.1	0.0852211434735707	.	209720001	210000000	#0000FF	1	0.125
chr2	210000001	210240000	B.1.1.2.2.2.1.1.2.2	0.439050701186624	.	210000001	210240000	#DADAFF	1	0.5
chr2	210240001	210440000	B.1.2.2.2.1.1.2.1.1	0.3042071197411	.	210240001	210440000	#9191FF	1	0.375
chr2	210440001	210760000	B.2.1.1.2.1.1.2.1.2	0.241639697950378	.	210440001	210760000	#4848FF	1	0.25
chr2	210760001	210880000	B.1.2.2.2.2.1.1.2.1.1	0.294498381877023	.	210760001	210880000	#9191FF	1	0.375
chr2	210880001	211080000	B.1.2.1.1.1.1.1.1.1	0.428263214670982	.	210880001	211080000	#9191FF	1	0.375
chr2	211080001	211280000	B.2.2.1.2.1.2.2.2.1.2.2.1	0.0733549083063646	.	211080001	211280000	#0000FF	1	0.125
chr2	211280001	211440000	B.1.2.2.2.2.1.1.2.2	0.292340884573894	.	211280001	211440000	#9191FF	1	0.375
chr2	211440001	211560000	B.2.1.1.2.2.2.1.2.1	0.208198489751888	.	211440001	211560000	#4848FF	1	0.25
chr2	211560001	211720000	B.2.2.1.2.1.2.1.2.2.2	0.0798274002157497	.	211560001	211720000	#0000FF	1	0.125
chr2	211720001	211880000	B.2.2.1.2.1.1.1.1	0.09277238403452	.	211720001	211880000	#0000FF	1	0.125
chr2	211880001	212120000	B.2.2.1.2.1.2.2.1.2	0.0765911542610572	.	211880001	212120000	#0000FF	1	0.125
chr2	212120001	212280000	B.2.1.1.2.1.1.1.1.2	0.245954692556634	.	212120001	212280000	#4848FF	1	0.25
chr2	212280001	212480000	B.2.2.1.2.1.1.1.2.1	0.0916936353829558	.	212280001	212480000	#0000FF	1	0.125
chr2	212480001	212800000	B.2.2.2.1.1.2.1.1.1	0.0388349514563107	.	212480001	212800000	#0000FF	1	0.125
chr2	212800001	213400000	B.2.2.2.2.2.1.1.2	0.00647249190938511	.	212800001	213400000	#0000FF	1	0.125
chr2	213400001	213760000	B.2.2.1.2.1.2.2.1.1.2	0.0776699029126214	.	213400001	213760000	#0000FF	1	0.125
chr2	213760001	214040000	B.2.1.2.1.2.2.2.1.1.2	0.173678532901834	.	213760001	214040000	#4848FF	1	0.25
chr2	214040001	214480000	B.2.2.1.2.1.2.2.2.1.2.2.2	0.0722761596548004	.	214040001	214480000	#0000FF	1	0.125
chr2	214480001	214560000	B.2.2.1.2.1.2.1.2.1	0.0819848975188781	.	214480001	214560000	#0000FF	1	0.125
chr2	214560001	214880000	B.2.2.1.2.1.2.2.2.2.2	0.0701186623516721	.	214560001	214880000	#0000FF	1	0.125
chr2	214880001	215120000	B.2.2.2.1.1.2.1.1.2.2	0.0345199568500539	.	214880001	215120000	#0000FF	1	0.125
chr2	215120001	215560000	B.2.1.2.1.2.2.2.1.2	0.17259978425027	.	215120001	215560000	#4848FF	1	0.25
chr2	215560001	215760000	B.1.2.2.2.2.2.2.1.2	0.286947141316073	.	215560001	215760000	#9191FF	1	0.375
chr2	215760001	215920000	B.1.2.2.2.2.1.2	0.29126213592233	.	215760001	215920000	#9191FF	1	0.375
chr2	215920001	216160000	B.2.1.2.1.1.1.2.1.2.2.1	0.199568500539374	.	215920001	216160000	#4848FF	1	0.25
chr2	216160001	216560000	B.1.1.2.2.2.1.1.1.2	0.44336569579288	.	216160001	216560000	#DADAFF	1	0.5
chr2	216560001	216840000	A.2.2.1.1.2.1.1.1	0.597626752966559	.	216560001	216840000	#FFDADA	1	0.625
chr2	216840001	217280000	A.1.1.2.1.1.1.1.2.2.1.1	0.967637540453074	.	216840001	217280000	#FF0000	1	1
chr2	217280001	217520000	A.1.1.2.1.1.1.2.1.1	0.964401294498382	.	217280001	217520000	#FF0000	1	1
chr2	217520001	217720000	A.1.2.2.2.1.1.1.1.1.2	0.775620280474649	.	217520001	217720000	#FF4848	1	0.875
chr2	217720001	217920000	A.2.1.1.2.1.1.2.2.2	0.696871628910464	.	217720001	217920000	#FF9191	1	0.75
chr2	217920001	218120000	A.2.1.2.2.1.1.2.1.2	0.637540453074434	.	217920001	218120000	#FF9191	1	0.75
chr2	218120001	218200000	A.2.2.2.1.2.2.1.1	0.546925566343042	.	218120001	218200000	#FFDADA	1	0.625
chr2	218200001	218280000	A.2.2.1.1.1.2.2.2.2.1	0.599784250269687	.	218200001	218280000	#FFDADA	1	0.625
chr2	218280001	218440000	A.2.1.2.2.1.1.2.2	0.636461704422869	.	218280001	218440000	#FF9191	1	0.75
chr2	218440001	218640000	A.2.1.2.2.1.1.2.1.1.2	0.638619201725998	.	218440001	218640000	#FF9191	1	0.75
chr2	218640001	219040000	A.1.1.2.1.1.1.1.1	0.971952535059331	.	218640001	219040000	#FF0000	1	1
chr2	219040001	219280000	A.1.1.2.1.2.1.1.1	0.95361380798274	.	219040001	219280000	#FF0000	1	1
chr2	219280001	219560000	A.1.1.2.1.2.1.1.2	0.952535059331176	.	219280001	219560000	#FF0000	1	1
chr2	219560001	219800000	A.1.1.2.1.2.2.1.1	0.947141316073355	.	219560001	219800000	#FF0000	1	1
chr2	219800001	220240000	A.1.1.1.2.1.1.2	0.989212513484358	.	219800001	220240000	#FF0000	1	1
chr2	220240001	220560000	A.1.1.2.1.1.1.1.2.2.1.2	0.96655879180151	.	220240001	220560000	#FF0000	1	1
chr2	220560001	220840000	A.2.1.1.2.1.1.2.1.2.1	0.700107874865156	.	220560001	220840000	#FF9191	1	0.75
chr2	220840001	221040000	A.2.2.2.1.2.2.2.1.2	0.542610571736785	.	220840001	221040000	#FFDADA	1	0.625
chr2	221040001	221280000	A.2.2.1.1.1.2.2.2.1.2.1	0.601941747572815	.	221040001	221280000	#FFDADA	1	0.625
chr2	221280001	221480000	B.1.1.1.2.1.1.1.2.2	0.500539374325782	.	221280001	221480000	#DADAFF	1	0.5
chr2	221480001	221640000	B.1.1.2.2.2.1.2.2	0.436893203883495	.	221480001	221640000	#DADAFF	1	0.5
chr2	221640001	222000000	B.1.1.1.2.1.1.1.2.1	0.501618122977346	.	221640001	222000000	#DADAFF	1	0.5
chr2	222000001	222480000	A.2.2.2.1.2.1.1.2.2	0.553398058252427	.	222000001	222480000	#FFDADA	1	0.625
chr2	222480001	222920000	B.1.1.1.2.1.1.1.1.2.2	0.50269687162891	.	222480001	222920000	#DADAFF	1	0.5
chr2	222920001	223120000	A.2.2.2.1.2.2.1.2	0.545846817691478	.	222920001	223120000	#FFDADA	1	0.625
chr2	223120001	223240000	B.1.1.1.2.1.1.1.1.2.1	0.503775620280475	.	223120001	223240000	#DADAFF	1	0.5
chr2	223240001	223520000	A.2.1.2.2.1.1.1.2.2	0.640776699029126	.	223240001	223520000	#FF9191	1	0.75
chr2	223520001	223800000	A.1.2.2.2.1.1.1.1.1.1.1	0.777777777777778	.	223520001	223800000	#FF4848	1	0.875
chr2	223800001	224080000	A.2.2.2.1.2.1.1.1.2	0.555555555555556	.	223800001	224080000	#FFDADA	1	0.625
chr2	224080001	224520000	B.1.1.2.2.2.1.1.2.1.2	0.440129449838188	.	224080001	224520000	#DADAFF	1	0.5
chr2	224520001	224800000	A.2.1.1.2.1.2.2.2	0.689320388349515	.	224520001	224800000	#FF9191	1	0.75
chr2	224800001	225120000	A.2.2.1.1.2.2.1	0.593311758360302	.	224800001	225120000	#FFDADA	1	0.625
chr2	225120001	225240000	B.1.1.1.2.1.2.2.2	0.492988133764833	.	225120001	225240000	#DADAFF	1	0.5
chr2	225240001	225520000	A.2.2.1.1.2.1.2.1	0.59546925566343	.	225240001	225520000	#FFDADA	1	0.625
chr2	225520001	225680000	B.1.2.2.2.2.2.1.2	0.289104638619202	.	225520001	225680000	#9191FF	1	0.375
chr2	225680001	225840000	B.2.1.1.2.2.2.1.1.2.1.1	0.21143473570658	.	225680001	225840000	#4848FF	1	0.25
chr2	225840001	226240000	B.2.2.1.2.1.2.2.1.1.1	0.0787486515641855	.	225840001	226240000	#0000FF	1	0.125
chr2	226240001	226480000	B.2.2.1.2.1.2.2.2.2.1	0.0711974110032362	.	226240001	226480000	#0000FF	1	0.125
chr2	226480001	227040000	B.2.2.2.1.2.2.2.2	0.0140237324703344	.	226480001	227040000	#0000FF	1	0.125
chr2	227040001	227240000	B.2.1.2.1.1.1.2.1.2.2.2	0.19848975188781	.	227040001	227240000	#4848FF	1	0.25
chr2	227240001	227640000	B.2.1.2.1.2.2.1.1.2	0.176914778856526	.	227240001	227640000	#4848FF	1	0.25
chr2	227640001	227840000	B.1.2.2.2.2.1.1.2.1.2	0.293419633225458	.	227640001	227840000	#9191FF	1	0.375
chr2	227840001	228000000	B.1.2.2.2.2.2.1.1	0.290183387270766	.	227840001	228000000	#9191FF	1	0.375
chr2	228000001	228200000	B.1.1.1.2.1.2.1.2.1	0.496224379719525	.	228000001	228200000	#DADAFF	1	0.5
chr2	228200001	228320000	B.1.1.1.2.1.2.1.1	0.49730312837109	.	228200001	228320000	#DADAFF	1	0.5
chr2	228320001	228480000	A.2.1.2.2.1.2.2.2	0.632146709816613	.	228320001	228480000	#FF9191	1	0.75
chr2	228480001	228720000	A.2.2.2.1.2.2.2.2	0.541531823085221	.	228480001	228720000	#FFDADA	1	0.625
chr2	228720001	229000000	B.2.1.2.1.2.2.2.2	0.171521035598705	.	228720001	229000000	#4848FF	1	0.25
chr2	229000001	229160000	B.2.1.2.1.2.2.1.2	0.175836030204962	.	229000001	229160000	#4848FF	1	0.25
chr2	229160001	229280000	B.2.1.1.2.2.2.1.1.1	0.212513484358145	.	229160001	229280000	#4848FF	1	0.25
chr2	229280001	229480000	B.2.2.1.1.1.1.1.1	0.120819848975189	.	229280001	229480000	#0000FF	1	0.125
chr2	229480001	229600000	B.1.2.2.2.2.1.1.1.2	0.295577130528587	.	229480001	229600000	#9191FF	1	0.375
chr2	229600001	229960000	B.2.2.2.1.1.2.1.2.2	0.0323624595469256	.	229600001	229960000	#0000FF	1	0.125
chr2	229960001	230160000	B.2.2.1.2.1.2.1.1	0.0830636461704423	.	229960001	230160000	#0000FF	1	0.125
chr2	230160001	230240000	B.2.1.2.1.1.1.2.2	0.197411003236246	.	230160001	230240000	#4848FF	1	0.25
chr2	230240001	230600000	B.1.2.2.2.2.2.2.1.1	0.288025889967638	.	230240001	230600000	#9191FF	1	0.375
chr2	230600001	230840000	A.2.1.1.2.2.2.1.2	0.683926645091694	.	230600001	230840000	#FF9191	1	0.75
chr2	230840001	231240000	A.2.2.2.1.2.1.2.1.1	0.552319309600863	.	230840001	231240000	#FFDADA	1	0.625
chr2	231240001	231520000	A.2.2.2.1.2.1.2.1.2.2	0.550161812297735	.	231240001	231520000	#FFDADA	1	0.625
chr2	231520001	231680000	A.2.1.1.2.2.1.2.1	0.687162891046386	.	231520001	231680000	#FF9191	1	0.75
chr2	231680001	231920000	A.1.1.2.1.1.1.1.2.2.2	0.965480043149946	.	231680001	231920000	#FF0000	1	1
chr2	231920001	232080000	A.1.1.2.1.2.2.2.2	0.943905070118662	.	231920001	232080000	#FF0000	1	1
chr2	232080001	232400000	A.1.1.1.2.2.1.2.1	0.981661272923409	.	232080001	232400000	#FF0000	1	1
chr2	232400001	232680000	A.1.1.1.2.1.1.1	0.990291262135922	.	232400001	232680000	#FF0000	1	1
chr2	232680001	232800000	A.2.1.1.1.1.1.2.2.1	0.74217907227616	.	232680001	232800000	#FF9191	1	0.75
chr2	232800001	232960000	A.1.2.1.2.2.1.1.1.1.1	0.854368932038835	.	232800001	232960000	#FF4848	1	0.875
chr2	232960001	233120000	A.1.2.2.1.1.2.1.2.2.2	0.816612729234088	.	232960001	233120000	#FF4848	1	0.875
chr2	233120001	233400000	A.1.2.1.2.2.1.1.2.1.1.2.1	0.84789644012945	.	233120001	233400000	#FF4848	1	0.875
chr2	233400001	233680000	A.1.1.1.2.2.1.1.2	0.982740021574973	.	233400001	233680000	#FF0000	1	1
chr2	233680001	234000000	A.1.1.2.1.2.2.2.1	0.944983818770227	.	233680001	234000000	#FF0000	1	1
chr2	234000001	234240000	A.1.2.1.2.2.1.2.1	0.842502696871629	.	234000001	234240000	#FF4848	1	0.875
chr2	234240001	234440000	A.2.1.1.1.1.1.1.1.1.2	0.750809061488673	.	234240001	234440000	#FF9191	1	0.75
chr2	234440001	234600000	A.2.2.1.1.1.2.2.2.1.1	0.60302049622438	.	234440001	234600000	#FFDADA	1	0.625
chr2	234600001	234800000	A.2.1.2.1.2.2.1.2	0.648327939590076	.	234600001	234800000	#FF9191	1	0.75
chr2	234800001	235000000	A.2.1.2.1.2.1.1.2.2.1	0.653721682847896	.	234800001	235000000	#FF9191	1	0.75
chr2	235000001	235240000	A.2.1.2.1.2.2.2.1	0.647249190938511	.	235000001	235240000	#FF9191	1	0.75
chr2	235240001	235360000	A.2.1.1.1.1.1.1.2.2	0.744336569579288	.	235240001	235360000	#FF9191	1	0.75
chr2	235360001	235480000	A.2.1.2.1.2.1.1.2.2.2	0.652642934196332	.	235360001	235480000	#FF9191	1	0.75
chr2	235480001	235720000	A.1.2.2.1.1.2.1.1	0.819848975188781	.	235480001	235720000	#FF4848	1	0.875
chr2	235720001	235960000	A.1.2.1.2.2.1.1.2.1.1.2.2	0.846817691477886	.	235720001	235960000	#FF4848	1	0.875
chr2	235960001	236200000	A.2.2.1.1.1.2.1.2	0.605177993527508	.	235960001	236200000	#FFDADA	1	0.625
chr2	236200001	236440000	A.2.1.1.1.1.1.1.2.1	0.745415318230852	.	236200001	236440000	#FF9191	1	0.75
chr2	236440001	236680000	A.1.2.2.1.1.2.2.1	0.815533980582524	.	236440001	236680000	#FF4848	1	0.875
chr2	236680001	236920000	A.2.1.1.1.1.1.1.1.2.2.2.1	0.747572815533981	.	236680001	236920000	#FF9191	1	0.75
chr2	236920001	237080000	A.1.2.2.1.1.2.2.2.2	0.813376483279396	.	236920001	237080000	#FF4848	1	0.875
chr2	237080001	237160000	A.2.2.1.1.1.2.1.1.1	0.607335490830636	.	237080001	237160000	#FFDADA	1	0.625
chr2	237160001	237400000	A.2.1.1.1.1.2.1.2.2	0.732470334412082	.	237160001	237400000	#FF9191	1	0.75
chr2	237400001	238000000	A.1.2.2.1.1.1.2.1.2	0.824163969795038	.	237400001	238000000	#FF4848	1	0.875
chr2	238000001	238520000	A.1.1.2.2.1.2.1.2.2	0.933117583603021	.	238000001	238520000	#FF0000	1	1
chr2	238520001	238720000	A.2.1.1.1.1.1.1.1.1.1	0.751887810140237	.	238520001	238720000	#FF9191	1	0.75
chr2	238720001	239160000	A.1.1.2.2.1.2.1.2.1	0.934196332254585	.	238720001	239160000	#FF0000	1	1
chr2	239160001	239720000	A.1.2.2.1.1.2.2.2.1	0.81445523193096	.	239160001	239720000	#FF4848	1	0.875
chr2	239720001	239920000	A.2.1.2.1.2.1.1.2.1.2	0.654800431499461	.	239720001	239920000	#FF9191	1	0.75
chr2	239920001	240040000	A.2.1.2.1.2.1.2.1	0.651564185544768	.	239920001	240040000	#FF9191	1	0.75
chr2	240040001	240680000	A.1.2.1.2.2.1.1.1.1.2	0.853290183387271	.	240040001	240680000	#FF4848	1	0.875
chr2	240680001	240920000	A.2.1.1.1.1.1.2.1	0.743257820927724	.	240680001	240920000	#FF9191	1	0.75
chr2	240920001	241440000	A.1.2.1.2.2.1.2.2.2	0.839266450916936	.	240920001	241440000	#FF4848	1	0.875
chr2	241440001	241600000	A.2.1.1.1.1.1.2.2.2	0.741100323624595	.	241440001	241600000	#FF9191	1	0.75
chr2	241600001	241880000	A.1.2.1.2.2.1.1.1.2.1	0.852211434735707	.	241600001	241880000	#FF4848	1	0.875
chr2	241880001	242000000	A.2.1.2.1.2.1.1.1.2	0.656957928802589	.	241880001	242000000	#FF9191	1	0.75
chr2	242000001	242200000	A.1.2.2.1.1.2.1.2.2.1	0.817691477885653	.	242000001	242200000	#FF4848	1	0.875
chr2	242200001	242680000	A.1.1.1.2.2.2.2.2.1.2	0.976267529665588	.	242200001	242680000	#FF0000	1	1
chr2	242680001	242880000	A.1.2.1.2.2.1.2.2.1.1	0.841423948220065	.	242680001	242880000	#FF4848	1	0.875
chr2	242880001	243080000	A.2.1.2.1.2.1.1.1.1	0.658036677454153	.	242880001	243080000	#FF9191	1	0.75
chr3	80001	360000	B.2.2.2.1.1.2.2.1.2	0.0252324037184595	.	80001	360000	#0000FF	1	0.125
chr3	360001	520000	B.2.1.2.2.2.1.2.1.1	0.126162018592297	.	360001	520000	#4848FF	1	0.25
chr3	520001	600000	B.2.2.2.1.1.2.1.1.2.2	0.0332005312084993	.	520001	600000	#0000FF	1	0.125
chr3	680001	880000	B.2.2.2.1.1.2.1.1.2.2	0.0332005312084993	.	680001	880000	#0000FF	1	0.125
chr3	880001	1160000	B.2.2.1.1.2.2.2.1.1.1	0.0743691899070385	.	880001	1160000	#0000FF	1	0.125
chr3	1160001	1320000	B.2.1.2.1.1.1.2.1.1.2	0.183266932270916	.	1160001	1320000	#4848FF	1	0.25
chr3	1320001	1480000	B.2.2.1.1.1.1.2.1.1	0.103585657370518	.	1320001	1480000	#0000FF	1	0.125
chr3	1480001	1600000	B.2.1.2.1.1.1.2.1.2	0.181938911022576	.	1480001	1600000	#4848FF	1	0.25
chr3	1600001	1840000	B.2.2.1.1.1.1.2.2.1.2	0.099601593625498	.	1600001	1840000	#0000FF	1	0.125
chr3	1840001	2320000	B.2.2.2.1.1.2.1.2.2	0.0292164674634794	.	1840001	2320000	#0000FF	1	0.125
chr3	2320001	2680000	B.2.2.1.1.2.1.1.2.2	0.0823373173970783	.	2320001	2680000	#0000FF	1	0.125
chr3	2680001	2800000	B.1.2.2.2.1.2.2.1.2	0.270916334661355	.	2680001	2800000	#9191FF	1	0.375
chr3	2800001	3200000	B.1.1.2.1.2.1.1.2	0.474103585657371	.	2800001	3200000	#DADAFF	1	0.5
chr3	3200001	3440000	B.2.1.2.1.2.2.1.2.2	0.152722443559097	.	3200001	3440000	#4848FF	1	0.25
chr3	3440001	3680000	B.2.2.1.1.2.2.1.1.1	0.0783532536520584	.	3440001	3680000	#0000FF	1	0.125
chr3	3680001	3920000	B.1.2.1.1.1.1.1.1.2	0.422310756972112	.	3680001	3920000	#9191FF	1	0.375
chr3	3920001	4120000	B.2.1.2.1.1.1.1.2	0.185922974767596	.	3920001	4120000	#4848FF	1	0.25
chr3	4120001	4360000	B.1.2.2.2.1.2.2.1.1.1	0.273572377158035	.	4120001	4360000	#9191FF	1	0.375
chr3	4360001	4640000	A.2.2.1.2.2.2.1.1	0.596281540504648	.	4360001	4640000	#FFDADA	1	0.625
chr3	4640001	4800000	A.2.2.2.2.2.1.1.2	0.555112881806109	.	4640001	4800000	#FFDADA	1	0.625
chr3	4800001	5280000	A.2.1.2.1.2.1.1.2.2	0.665338645418327	.	4800001	5280000	#FF9191	1	0.75
chr3	5280001	5560000	B.1.2.2.2.1.2.2.1.1.2	0.272244355909695	.	5280001	5560000	#9191FF	1	0.375
chr3	5560001	5760000	B.2.2.2.1.1.2.1.1.2.1	0.0345285524568393	.	5560001	5760000	#0000FF	1	0.125
chr3	5760001	6000000	B.2.2.1.1.2.1.2.1	0.0810092961487384	.	5760001	6000000	#0000FF	1	0.125
chr3	6000001	6160000	B.2.1.2.2.2.2.1.1	0.118193891102258	.	6000001	6160000	#4848FF	1	0.25
chr3	6160001	6480000	B.2.2.2.1.1.2.1.2.1.2	0.0305444887118194	.	6160001	6480000	#0000FF	1	0.125
chr3	6480001	6800000	B.2.2.1.1.1.2.2.2	0.0876494023904383	.	6480001	6800000	#0000FF	1	0.125
chr3	6800001	7040000	B.2.1.2.2.2.2.1.2.1	0.116865869853918	.	6800001	7040000	#4848FF	1	0.25
chr3	7040001	7200000	B.2.2.2.1.1.2.2.2.2	0.0225763612217795	.	7040001	7200000	#0000FF	1	0.125
chr3	7200001	7480000	B.2.2.2.1.1.2.2.2.1	0.0239043824701195	.	7200001	7480000	#0000FF	1	0.125
chr3	7480001	7560000	B.2.2.1.1.1.1.1.1.2	0.108897742363878	.	7480001	7560000	#0000FF	1	0.125
chr3	7560001	7720000	B.2.2.1.1.1.1.2.2.2.2.1	0.0969455511288181	.	7560001	7720000	#0000FF	1	0.125
chr3	7720001	8160000	B.2.1.2.1.1.2.1.2.2	0.172642762284197	.	7720001	8160000	#4848FF	1	0.25
chr3	8160001	8320000	B.1.1.1.2.2.1.1.2.2	0.49667994687915	.	8160001	8320000	#DADAFF	1	0.5
chr3	8320001	8480000	B.1.2.1.1.1.2.2.2.2.1	0.399734395750332	.	8320001	8480000	#9191FF	1	0.375
chr3	8480001	8720000	A.2.1.2.1.2.1.1.2.1	0.666666666666667	.	8480001	8720000	#FF9191	1	0.75
chr3	8720001	8960000	A.1.2.2.2.2.2.2.1	0.751660026560425	.	8720001	8960000	#FF4848	1	0.875
chr3	8960001	9200000	A.1.2.1.2.1.2.1.1.2.2	0.848605577689243	.	8960001	9200000	#FF4848	1	0.875
chr3	9200001	9360000	A.1.2.2.2.2.1.2.1	0.762284196547145	.	9200001	9360000	#FF4848	1	0.875
chr3	9360001	9440000	A.1.2.2.1.1.1.2.2.1	0.808764940239044	.	9360001	9440000	#FF4848	1	0.875
chr3	9440001	9760000	A.1.1.1.2.1.2.1.1	0.97742363877822	.	9440001	9760000	#FF0000	1	1
chr3	9760001	10040000	A.1.1.1.2.1.2.1.2	0.97609561752988	.	9760001	10040000	#FF0000	1	1
chr3	10040001	10360000	A.1.1.2.2.2.1.2.2	0.905710491367862	.	10040001	10360000	#FF0000	1	1
chr3	10360001	10800000	A.1.1.1.2.2.2.2.2.1	0.958831341301461	.	10360001	10800000	#FF0000	1	1
chr3	10800001	11480000	A.1.1.1.1.2.2.2	0.9867197875166	.	10800001	11480000	#FF0000	1	1
chr3	11480001	11960000	A.1.1.1.2.2.2.2.2.2	0.957503320053121	.	11480001	11960000	#FF0000	1	1
chr3	11960001	12160000	A.2.1.1.1.2.2.1.1.1.1	0.718459495351926	.	11960001	12160000	#FF9191	1	0.75
chr3	12160001	12480000	A.2.1.1.1.2.2.1.1.2	0.713147410358566	.	12160001	12480000	#FF9191	1	0.75
chr3	12480001	12880000	A.1.1.1.1.2.1.2.1.1.1	0.9933598937583	.	12480001	12880000	#FF0000	1	1
chr3	12880001	13120000	A.1.2.2.1.1.1.1.1.2	0.819389110225764	.	12880001	13120000	#FF4848	1	0.875
chr3	13120001	13480000	A.1.1.1.2.1.1.2.1.1	0.98140770252324	.	13120001	13480000	#FF0000	1	1
chr3	13480001	13720000	A.1.2.1.1.2.1.1.2	0.888446215139442	.	13480001	13720000	#FF4848	1	0.875
chr3	13720001	14000000	A.1.1.2.2.1.2.1.2	0.916334661354582	.	13720001	14000000	#FF0000	1	1
chr3	14000001	14120000	A.2.1.1.2.1.2.1.2	0.691899070385126	.	14000001	14120000	#FF9191	1	0.75
chr3	14120001	14320000	A.2.1.1.2.1.2.2.2.1	0.689243027888446	.	14120001	14320000	#FF9191	1	0.75
chr3	14320001	14440000	A.1.2.1.1.1.1.1	0.896414342629482	.	14320001	14440000	#FF4848	1	0.875
chr3	14440001	14560000	A.1.2.2.1.1.1.2.2.2	0.807436918990704	.	14440001	14560000	#FF4848	1	0.875
chr3	14560001	15120000	A.1.1.1.1.1.1.1	1	.	14560001	15120000	#FF0000	1	1
chr3	15120001	15640000	A.1.1.1.1.2.1.2.1.1.2	0.99203187250996	.	15120001	15640000	#FF0000	1	1
chr3	15640001	15920000	A.1.2.1.2.1.2.1.1.2.1.1	0.851261620185923	.	15640001	15920000	#FF4848	1	0.875
chr3	15920001	16280000	A.2.1.2.1.1.2.1.1	0.674634794156706	.	15920001	16280000	#FF9191	1	0.75
chr3	16280001	16600000	A.2.1.1.1.2.1.1.2	0.731739707835325	.	16280001	16600000	#FF9191	1	0.75
chr3	16600001	16920000	A.2.1.2.1.2.1.1.1	0.667994687915007	.	16600001	16920000	#FF9191	1	0.75
chr3	16920001	17320000	A.2.2.1.1.2.2.1.1.2	0.613545816733068	.	16920001	17320000	#FFDADA	1	0.625
chr3	17320001	17560000	B.1.2.1.1.1.2.1.1.1.1	0.415670650730412	.	17320001	17560000	#9191FF	1	0.375
chr3	17560001	17880000	B.1.2.1.1.1.2.2.1.1.2.1	0.406374501992032	.	17560001	17880000	#9191FF	1	0.375
chr3	17880001	18120000	B.2.1.2.1.1.1.1.1.2	0.187250996015936	.	17880001	18120000	#4848FF	1	0.25
chr3	18120001	18480000	B.2.1.2.1.1.2.2.1.2	0.169986719787517	.	18120001	18480000	#4848FF	1	0.25
chr3	18480001	18840000	B.2.2.1.1.1.1.1.2.1	0.107569721115538	.	18480001	18840000	#0000FF	1	0.125
chr3	18840001	19120000	B.2.2.1.1.1.1.2.2.1.1	0.100929614873838	.	18840001	19120000	#0000FF	1	0.125
chr3	19120001	19360000	B.2.1.2.1.1.1.1.1.1	0.188579017264276	.	19120001	19360000	#4848FF	1	0.25
chr3	19360001	19560000	B.2.2.1.1.1.1.1.2.2.1	0.106241699867198	.	19360001	19560000	#0000FF	1	0.125
chr3	19560001	19720000	B.2.2.1.1.2.1.1.2.1.1	0.0849933598937583	.	19560001	19720000	#0000FF	1	0.125
chr3	19720001	19960000	B.2.1.2.2.2.1.2.2.1.1.1	0.123505976095618	.	19720001	19960000	#4848FF	1	0.25
chr3	19960001	20160000	B.1.1.2.1.2.1.1.1	0.475431606905711	.	19960001	20160000	#DADAFF	1	0.5
chr3	20160001	20680000	B.2.1.2.1.1.2.2.1.1	0.171314741035857	.	20160001	20680000	#4848FF	1	0.25
chr3	20680001	20880000	B.2.2.1.1.2.2.1.2	0.0756972111553785	.	20680001	20880000	#0000FF	1	0.125
chr3	20880001	21040000	B.2.1.2.2.2.1.2.1.2	0.124833997343958	.	20880001	21040000	#4848FF	1	0.25
chr3	21040001	21360000	B.2.2.2.1.1.2.1.2.1.1	0.0318725099601594	.	21040001	21360000	#0000FF	1	0.125
chr3	21360001	21600000	B.2.1.2.2.2.1.2.2.1.1.2	0.122177954847278	.	21360001	21600000	#4848FF	1	0.25
chr3	21600001	22000000	B.2.2.2.1.2.1.2.2	0.0185922974767596	.	21600001	22000000	#0000FF	1	0.125
chr3	22000001	22200000	B.2.2.1.1.2.1.1.2.1.2	0.0836653386454183	.	22000001	22200000	#0000FF	1	0.125
chr3	22200001	22560000	B.2.2.2.1.1.2.2.1.1.1	0.0278884462151394	.	22200001	22560000	#0000FF	1	0.125
chr3	22560001	22760000	B.2.2.1.1.1.2.1.1.1	0.0942895086321381	.	22560001	22760000	#0000FF	1	0.125
chr3	22760001	22960000	B.2.1.2.2.2.1.1.2.1	0.128818061088977	.	22760001	22960000	#4848FF	1	0.25
chr3	22960001	23200000	B.1.2.1.1.1.1.1.1.1	0.423638778220452	.	22960001	23200000	#9191FF	1	0.375
chr3	23200001	23400000	A.2.2.2.2.2.1.2.2.1	0.549800796812749	.	23200001	23400000	#FFDADA	1	0.625
chr3	23400001	23680000	A.2.2.2.2.2.1.1.1	0.556440903054449	.	23400001	23680000	#FFDADA	1	0.625
chr3	23680001	24000000	A.1.2.2.2.2.2.2.2.1	0.750332005312085	.	23680001	24000000	#FF4848	1	0.875
chr3	24000001	24240000	B.1.2.1.1.1.2.1.2.2	0.409030544488712	.	24000001	24240000	#9191FF	1	0.375
chr3	24240001	24440000	B.2.1.2.2.2.1.1.2.2	0.127490039840637	.	24240001	24440000	#4848FF	1	0.25
chr3	24440001	24640000	B.2.1.2.1.1.2.2.2	0.168658698539177	.	24440001	24640000	#4848FF	1	0.25
chr3	24640001	25120000	B.2.1.2.1.1.2.1.2.1.2	0.173970783532537	.	24640001	25120000	#4848FF	1	0.25
chr3	25120001	25360000	B.2.1.2.1.1.2.1.1.2.2	0.176626826029216	.	25120001	25360000	#4848FF	1	0.25
chr3	25360001	25680000	B.1.1.2.1.1.1.2.2	0.48207171314741	.	25360001	25680000	#DADAFF	1	0.5
chr3	25680001	25920000	B.1.2.1.1.1.2.2.1.1.2.2	0.405046480743692	.	25680001	25920000	#9191FF	1	0.375
chr3	25920001	26120000	B.2.2.1.1.2.2.2.2.2.1.1	0.0690571049136786	.	25920001	26120000	#0000FF	1	0.125
chr3	26120001	26360000	B.2.2.2.1.2.2	0.0172642762284197	.	26120001	26360000	#0000FF	1	0.125
chr3	26360001	26480000	B.2.2.1.1.1.1.2.1.2	0.102257636122178	.	26360001	26480000	#0000FF	1	0.125
chr3	26480001	26840000	B.2.2.1.1.2.2.2.2.2.2	0.0664010624169987	.	26480001	26840000	#0000FF	1	0.125
chr3	26840001	27040000	B.2.1.2.2.2.1.2.2.1.2	0.120849933598938	.	26840001	27040000	#4848FF	1	0.25
chr3	27040001	27400000	B.1.2.2.2.1.2.1.2	0.274900398406374	.	27040001	27400000	#9191FF	1	0.375
chr3	27400001	27680000	A.2.1.1.1.1.1.2.2	0.741035856573705	.	27400001	27680000	#FF9191	1	0.75
chr3	27680001	28040000	B.1.2.1.1.1.2.1.2.1.2	0.410358565737052	.	27680001	28040000	#9191FF	1	0.375
chr3	28040001	28120000	B.1.2.2.1.2.1.2.2	0.293492695883134	.	28040001	28120000	#9191FF	1	0.375
chr3	28120001	28400000	B.1.2.2.1.2.1.2.1	0.294820717131474	.	28120001	28400000	#9191FF	1	0.375
chr3	28400001	28760000	B.2.2.2.1.1.1.2.2	0.0385126162018592	.	28400001	28760000	#0000FF	1	0.125
chr3	28760001	28880000	B.2.2.1.1.1.2.2.1	0.0889774236387782	.	28760001	28880000	#0000FF	1	0.125
chr3	28880001	29160000	B.2.2.2.1.1.1.2.1	0.0398406374501992	.	28880001	29160000	#0000FF	1	0.125
chr3	29160001	29240000	B.2.1.1.1.1.1.2.1	0.249667994687915	.	29160001	29240000	#4848FF	1	0.25
chr3	29240001	29600000	B.2.1.2.1.1.2.1.1.1	0.179282868525896	.	29240001	29600000	#4848FF	1	0.25
chr3	29600001	29720000	B.2.1.1.2.1.1.1.2	0.227091633466135	.	29600001	29720000	#4848FF	1	0.25
chr3	29720001	30040000	B.2.2.1.1.1.1.1.2.2.2	0.104913678618858	.	29720001	30040000	#0000FF	1	0.125
chr3	30040001	30320000	B.1.2.1.1.1.2.2.1.1.1	0.407702523240372	.	30040001	30320000	#9191FF	1	0.375
chr3	30320001	30440000	B.1.2.1.1.1.2.2.1.2	0.403718459495352	.	30320001	30440000	#9191FF	1	0.375
chr3	30440001	30720000	B.1.1.2.1.1.1.1.2.1	0.48871181938911	.	30440001	30720000	#DADAFF	1	0.5
chr3	30720001	30840000	B.1.1.1.2.2.1.2.2	0.49402390438247	.	30720001	30840000	#DADAFF	1	0.5
chr3	30840001	31280000	B.1.2.1.1.1.2.1.1.2	0.413014608233732	.	30840001	31280000	#9191FF	1	0.375
chr3	31280001	31600000	B.1.1.1.2.2.1.1.1.1	0.50066401062417	.	31280001	31600000	#DADAFF	1	0.5
chr3	31600001	31880000	A.2.1.1.1.2.1.1.1	0.733067729083665	.	31600001	31880000	#FF9191	1	0.75
chr3	31880001	32200000	A.1.1.2.1.2.2.1.2	0.929614873837981	.	31880001	32200000	#FF0000	1	1
chr3	32200001	32480000	A.1.2.1.2.1.2.1.1.1.2	0.852589641434263	.	32200001	32480000	#FF4848	1	0.875
chr3	32480001	32800000	A.1.1.1.2.2.1.1.2.1.2	0.965471447543161	.	32480001	32800000	#FF0000	1	1
chr3	32800001	32960000	A.1.1.2.2.1.2.2.1.2	0.913678618857902	.	32800001	32960000	#FF0000	1	1
chr3	32960001	33160000	A.1.1.2.1.2.2.2	0.928286852589641	.	32960001	33160000	#FF0000	1	1
chr3	33160001	33440000	A.1.2.1.2.1.2.1.1.1.1	0.853917662682603	.	33160001	33440000	#FF4848	1	0.875
chr3	33440001	33520000	A.2.1.2.2.1.1.2.1.2.1	0.649402390438247	.	33440001	33520000	#FF9191	1	0.75
chr3	33520001	33640000	A.2.1.2.1.2.1.2	0.664010624169987	.	33520001	33640000	#FF9191	1	0.75
chr3	33640001	33880000	A.1.2.2.2.2.2.2.2.2	0.749003984063745	.	33640001	33880000	#FF4848	1	0.875
chr3	33880001	34080000	B.1.1.2.1.2.1.2	0.472775564409031	.	33880001	34080000	#DADAFF	1	0.5
chr3	34080001	34240000	B.2.1.1.1.1.1.2.2	0.248339973439575	.	34080001	34240000	#4848FF	1	0.25
chr3	34240001	34480000	B.2.2.1.1.1.1.2.2.2.1	0.098273572377158	.	34240001	34480000	#0000FF	1	0.125
chr3	34480001	34680000	B.2.2.1.1.2.2.2.1.2	0.0717131474103586	.	34480001	34680000	#0000FF	1	0.125
chr3	34680001	34760000	B.2.1.2.1.1.1.2.2	0.180610889774236	.	34680001	34760000	#4848FF	1	0.25
chr3	34760001	34960000	B.2.2.2.1.1.2.1.1.1.2	0.0358565737051793	.	34760001	34960000	#0000FF	1	0.125
chr3	34960001	35360000	B.2.2.2.1.1.2.2.1.1.2	0.0265604249667995	.	34960001	35360000	#0000FF	1	0.125
chr3	35360001	35640000	B.2.2.2.1.2.1.1	0.0212483399734396	.	35360001	35640000	#0000FF	1	0.125
chr3	35640001	36000000	B.2.2.2.1.2.1.2.1	0.0199203187250996	.	35640001	36000000	#0000FF	1	0.125
chr3	36000001	36200000	B.2.2.2.1.1.1.1	0.0411686586985392	.	36000001	36200000	#0000FF	1	0.125
chr3	36200001	36320000	B.2.2.2.1.1.2.1.1.1.1	0.0371845949535193	.	36200001	36320000	#0000FF	1	0.125
chr3	36320001	36600000	B.2.2.1.1.2.2.2.2.2.1.2	0.0677290836653386	.	36320001	36600000	#0000FF	1	0.125
chr3	36600001	36760000	B.2.2.1.1.1.1.2.2.2.2.2	0.0956175298804781	.	36600001	36760000	#0000FF	1	0.125
chr3	36760001	37000000	A.2.2.1.1.2.2.1.1.1	0.614873837981408	.	36760001	37000000	#FFDADA	1	0.625
chr3	37000001	37280000	A.1.2.2.2.1.2.1.1.1.2	0.775564409030544	.	37000001	37280000	#FF4848	1	0.875
chr3	37280001	37480000	A.1.2.2.2.1.2.1.2	0.771580345285525	.	37280001	37480000	#FF4848	1	0.875
chr3	37480001	37840000	A.1.2.2.2.1.2.1.1.1.1	0.776892430278884	.	37480001	37840000	#FF4848	1	0.875
chr3	37840001	38040000	A.1.1.2.1.2.2.1.1.2	0.930942895086321	.	37840001	38040000	#FF0000	1	1
chr3	38040001	38360000	A.1.1.2.2.1.1.1.1.2	0.924302788844621	.	38040001	38360000	#FF0000	1	1
chr3	38360001	38520000	A.1.2.2.2.2.1.2.2.1	0.760956175298805	.	38360001	38520000	#FF4848	1	0.875
chr3	38520001	38720000	A.1.2.2.1.1.1.1.2.2.1	0.815405046480744	.	38520001	38720000	#FF4848	1	0.875
chr3	38720001	38840000	A.2.2.2.2.2.1.2.1.1.1	0.553784860557769	.	38720001	38840000	#FFDADA	1	0.625
chr3	38840001	39080000	A.2.1.2.2.2.1.1	0.641434262948207	.	38840001	39080000	#FF9191	1	0.75
chr3	39080001	39440000	A.1.1.1.2.2.2.1	0.961487383798141	.	39080001	39440000	#FF0000	1	1
chr3	39440001	39720000	A.2.2.1.1.1.2.1	0.628154050464807	.	39440001	39720000	#FFDADA	1	0.625
chr3	39720001	40000000	B.1.1.1.1.2.1.2.2.2.1	0.52191235059761	.	39720001	40000000	#DADAFF	1	0.5
chr3	40000001	40160000	B.1.1.1.1.1.2.1.2	0.536520584329349	.	40000001	40160000	#DADAFF	1	0.5
chr3	40160001	40360000	B.1.1.1.1.1.1.1	0.540504648074369	.	40160001	40360000	#DADAFF	1	0.5
chr3	40360001	40560000	A.2.1.1.1.2.2.1.2.1.2.1	0.710491367861886	.	40360001	40560000	#FF9191	1	0.75
chr3	40560001	40720000	A.2.1.1.1.2.2.2.2.2.2.2	0.699867197875166	.	40560001	40720000	#FF9191	1	0.75
chr3	40720001	40920000	A.2.1.2.2.1.1.2.1.1.1	0.652058432934927	.	40720001	40920000	#FF9191	1	0.75
chr3	40920001	41240000	A.2.1.2.1.1.1.1.1	0.679946879150066	.	40920001	41240000	#FF9191	1	0.75
chr3	41240001	41520000	A.2.1.1.1.2.2.1.2.1.2.2	0.709163346613546	.	41240001	41520000	#FF9191	1	0.75
chr3	41520001	41600000	B.1.1.1.1.1.2.2.2.2.1	0.531208499335989	.	41520001	41600000	#DADAFF	1	0.5
chr3	41600001	41800000	A.2.2.1.1.1.2.2.2.1	0.625498007968127	.	41600001	41800000	#FFDADA	1	0.625
chr3	41800001	41960000	A.2.1.2.2.1.1.2.1.1.2	0.650730411686587	.	41800001	41960000	#FF9191	1	0.75
chr3	41960001	42240000	A.1.1.2.1.2.2.1.1.1	0.932270916334661	.	41960001	42240000	#FF0000	1	1
chr3	42240001	42600000	A.1.2.1.2.1.1.2.2.1.2	0.857901726427623	.	42240001	42600000	#FF4848	1	0.875
chr3	42600001	42960000	A.1.1.1.1.2.1.2.1.2	0.99070385126162	.	42600001	42960000	#FF0000	1	1
chr3	42960001	43200000	A.2.1.1.1.2.2.1.2.1.1	0.711819389110226	.	42960001	43200000	#FF9191	1	0.75
chr3	43200001	43320000	A.2.1.2.2.2.1.2.2	0.638778220451527	.	43200001	43320000	#FF9191	1	0.75
chr3	43320001	43560000	A.1.2.2.2.1.1.1.1	0.791500664010624	.	43320001	43560000	#FF4848	1	0.875
chr3	43560001	43760000	A.1.2.2.1.1.2.2.1	0.802124833997344	.	43560001	43760000	#FF4848	1	0.875
chr3	43760001	43920000	A.2.1.2.2.2.2.1.2.2	0.634794156706507	.	43760001	43920000	#FF9191	1	0.75
chr3	43920001	44120000	A.1.2.2.2.2.1.2.2.2	0.759628154050465	.	43920001	44120000	#FF4848	1	0.875
chr3	44120001	44320000	A.2.1.2.2.2.1.2.1	0.640106241699867	.	44120001	44320000	#FF9191	1	0.75
chr3	44320001	44520000	A.1.2.2.1.1.1.1.2.1.2	0.816733067729084	.	44320001	44520000	#FF4848	1	0.875
chr3	44520001	44800000	A.1.2.2.1.1.1.2.1.1.1	0.812749003984064	.	44520001	44800000	#FF4848	1	0.875
[truncated: 8,450 more rows]
