# Supplementary material for: Systematic inference and comparison of multi-scale chromatin sub-compartments connects spatial organization to cell phenotypes
Source: Nat Commun. 2021 May 10;12:2439. doi: 10.1038/s41467-021-22666-3 (PMC8110550; doi:10.1038/s41467-021-22666-3)
Supplement: Supplementary file 5 — Supplementary Dataset 2 [file 41467_2021_22666_MOESM5_ESM.zip › Supplementary_Data_1_domain_hierarchies_127HiCmaps/Right_ventricle_binsize=40kb.bed]

#fields: chr, pos_start, pos_end, the full compartment label describing the position in the hierachy, normalized compartment domain rank, ., pos_start, pos_end, color based on eight compartment model (A.1.1 - B.2.2), 1, eight compartment score (A.1.1 to B.2.2: 8 to 1 devided by 8)
chr1	680001	920000	A.2.1.1.2.1.2.2.1.2	0.674251497005988	.	680001	920000	#FF9191	1	0.75
chr1	920001	1160000	A.1.2.1.1.1.1.2.1.2.2.1	0.89940119760479	.	920001	1160000	#FF4848	1	0.875
chr1	1200001	1240000	A.1.2.1.1.1.1.2.1.2.2.1	0.89940119760479	.	1200001	1240000	#FF4848	1	0.875
chr1	1280001	1560000	A.1.2.1.1.1.1.2.1.2.2.1	0.89940119760479	.	1280001	1560000	#FF4848	1	0.875
chr1	1560001	1680000	A.2.1.1.2.2.1.2.2.1.1	0.667065868263473	.	1560001	1680000	#FF9191	1	0.75
chr1	1680001	1880000	A.1.2.1.1.1.2.2.1.2.2	0.88502994011976	.	1680001	1880000	#FF4848	1	0.875
chr1	1880001	2080000	A.2.1.1.2.1.2.1.2.2	0.676646706586826	.	1880001	2080000	#FF9191	1	0.75
chr1	2080001	2280000	A.1.2.2.2.1.2.1.1.2	0.767664670658683	.	2080001	2280000	#FF4848	1	0.875
chr1	2280001	2360000	A.2.1.1.2.2.1.2.2.2.1.2	0.663473053892216	.	2280001	2360000	#FF9191	1	0.75
chr1	2400001	2520000	A.2.1.1.2.2.1.1.2	0.67065868263473	.	2400001	2520000	#FF9191	1	0.75
chr1	2520001	2600000	A.1.2.2.2.1.2.1.2.2	0.765269461077844	.	2520001	2600000	#FF4848	1	0.875
chr1	2680001	2880000	B.1.1.1.1.1.2.2	0.44311377245509	.	2680001	2880000	#DADAFF	1	0.5
chr1	2880001	3040000	A.2.2.1.1.2.1.1.2	0.567664670658683	.	2880001	3040000	#FFDADA	1	0.625
chr1	3040001	3440000	A.2.1.2.2.2.1.1.1.2.2	0.607185628742515	.	3040001	3440000	#FF9191	1	0.75
chr1	3440001	3520000	A.2.1.2.2.2.2.2.2	0.595209580838323	.	3440001	3520000	#FF9191	1	0.75
chr1	3520001	3720000	A.2.1.1.2.1.2.1.2.1	0.677844311377246	.	3520001	3720000	#FF9191	1	0.75
chr1	3720001	3800000	A.2.1.1.2.2.1.2.2.2.2	0.662275449101796	.	3720001	3800000	#FF9191	1	0.75
chr1	3800001	3840000	B.1.2.1.1.2.2.2	0.294610778443114	.	3800001	3840000	#9191FF	1	0.375
chr1	3960001	4360000	B.1.2.1.1.2.2.2	0.294610778443114	.	3960001	4360000	#9191FF	1	0.375
chr1	4360001	4480000	B.1.1.2.1.1.2.1.2	0.379640718562874	.	4360001	4480000	#DADAFF	1	0.5
chr1	4480001	4680000	B.1.1.2.1.2.2.2.1.2	0.367664670658683	.	4480001	4680000	#DADAFF	1	0.5
chr1	4680001	5280000	B.2.1.1.2.2.2.2	0.160479041916168	.	4680001	5280000	#4848FF	1	0.25
chr1	5280001	5400000	B.1.2.1.1.1.2.1.2.2	0.317365269461078	.	5280001	5400000	#9191FF	1	0.375
chr1	5400001	6040000	B.1.2.1.2.1.2.2	0.281437125748503	.	5400001	6040000	#9191FF	1	0.375
chr1	6040001	6240000	A.2.2.1.1.2.2.2.1.2	0.548502994011976	.	6040001	6240000	#FFDADA	1	0.625
chr1	6240001	6560000	A.2.1.1.1.2.2.2.1.1.1.1.1	0.698203592814371	.	6240001	6560000	#FF9191	1	0.75
chr1	6560001	6960000	A.1.2.1.1.2.2.1.2.1.1.1	0.864670658682635	.	6560001	6960000	#FF4848	1	0.875
chr1	6960001	7120000	A.2.2.1.1.2.1.2.2.2.1	0.562874251497006	.	6960001	7120000	#FFDADA	1	0.625
chr1	7120001	7320000	A.2.2.1.1.2.2.1.2.2.1	0.553293413173653	.	7120001	7320000	#FFDADA	1	0.625
chr1	7320001	7520000	A.2.2.1.1.2.1.2.2.1.1	0.565269461077844	.	7320001	7520000	#FFDADA	1	0.625
chr1	7520001	7640000	A.2.2.1.1.2.1.2.2.1.2	0.564071856287425	.	7520001	7640000	#FFDADA	1	0.625
chr1	7640001	7760000	A.2.1.1.2.2.1.2.2.2.1.1	0.664670658682635	.	7640001	7760000	#FF9191	1	0.75
chr1	7760001	8000000	A.1.2.2.2.2.2.2.1.2.2.2.1	0.74251497005988	.	7760001	8000000	#FF4848	1	0.875
chr1	8000001	8400000	A.1.2.1.1.1.1.1.2.2.1.2.2	0.906586826347305	.	8000001	8400000	#FF4848	1	0.875
chr1	8400001	8760000	A.1.1.2.2.2.2.2.2.1.2.2	0.916167664670659	.	8400001	8760000	#FF0000	1	1
chr1	8760001	8960000	A.1.2.1.1.1.1.1.2.2.1.2.1	0.907784431137725	.	8760001	8960000	#FF4848	1	0.875
chr1	8960001	9080000	A.2.1.1.2.2.2.2	0.659880239520958	.	8960001	9080000	#FF9191	1	0.75
chr1	9080001	9480000	A.1.2.1.1.2.1.2.2.1	0.870658682634731	.	9080001	9480000	#FF4848	1	0.875
chr1	9480001	9680000	A.1.2.2.2.1.1.1.2.1.2.2	0.776047904191617	.	9480001	9680000	#FF4848	1	0.875
chr1	9680001	9840000	A.1.2.2.2.1.1.1.2.2.1.1	0.774850299401198	.	9680001	9840000	#FF4848	1	0.875
chr1	9840001	10200000	A.1.1.1.2.1.2.2.2	0.972455089820359	.	9840001	10200000	#FF0000	1	1
chr1	10200001	10520000	A.1.2.1.1.1.2.2.1.1.1	0.888622754491018	.	10200001	10520000	#FF4848	1	0.875
chr1	10520001	10840000	A.1.2.1.1.1.2.2.2.2	0.881437125748503	.	10520001	10840000	#FF4848	1	0.875
chr1	10840001	11040000	A.1.2.2.2.1.2.2.1.2	0.762874251497006	.	10840001	11040000	#FF4848	1	0.875
chr1	11040001	11120000	A.2.1.1.2.2.1.1.1	0.67185628742515	.	11040001	11120000	#FF9191	1	0.75
chr1	11120001	11400000	A.1.2.2.2.2.2.2.2.2.1	0.737724550898204	.	11120001	11400000	#FF4848	1	0.875
chr1	11400001	11640000	A.2.1.2.2.2.1.1.2.1	0.605988023952096	.	11400001	11640000	#FF9191	1	0.75
chr1	11640001	12080000	A.1.2.1.1.1.1.2.1.1.2	0.902994011976048	.	11640001	12080000	#FF4848	1	0.875
chr1	12080001	12320000	A.1.2.2.2.2.1.2.1.1	0.755688622754491	.	12080001	12320000	#FF4848	1	0.875
chr1	12320001	12720000	A.1.1.2.2.1.1.2.1	0.932934131736527	.	12320001	12720000	#FF0000	1	1
chr1	12720001	12960000	B.1.1.2.1.1.1.2	0.382035928143713	.	12720001	12960000	#DADAFF	1	0.5
chr1	12960001	13040000	B.1.1.2.1.1.2.2	0.378443113772455	.	12960001	13040000	#DADAFF	1	0.5
chr1	13120001	13200000	B.1.1.2.1.1.2.2	0.378443113772455	.	13120001	13200000	#DADAFF	1	0.5
chr1	13200001	13240000	A.2.2.2.2.1.2.1	0.469461077844311	.	13200001	13240000	#FFDADA	1	0.625
chr1	13480001	13520000	A.2.2.2.2.1.2.1	0.469461077844311	.	13480001	13520000	#FFDADA	1	0.625
chr1	13720001	13760000	A.2.2.2.2.1.2.1	0.469461077844311	.	13720001	13760000	#FFDADA	1	0.625
chr1	13760001	14160000	A.2.2.2.2.2.2.2	0.455089820359281	.	13760001	14160000	#FFDADA	1	0.625
chr1	14160001	14640000	B.1.2.2.2.1.2.2.2.2	0.221556886227545	.	14160001	14640000	#9191FF	1	0.375
chr1	14640001	14880000	B.1.2.1.1.1.2.2.1.2	0.31497005988024	.	14640001	14880000	#9191FF	1	0.375
chr1	14880001	15160000	B.1.1.2.1.2.2.2.1.1	0.368862275449102	.	14880001	15160000	#DADAFF	1	0.5
chr1	15160001	15280000	A.2.2.2.2.1.2.2.2.2	0.465868263473054	.	15160001	15280000	#FFDADA	1	0.625
chr1	15280001	15440000	A.2.2.1.1.2.1.2.2.2.2	0.561676646706587	.	15280001	15440000	#FFDADA	1	0.625
chr1	15440001	15640000	A.2.1.2.2.2.1.1.2.2.2.2	0.601197604790419	.	15440001	15640000	#FF9191	1	0.75
chr1	15640001	15840000	A.2.1.1.1.2.2.2.2.1.1	0.692215568862275	.	15640001	15840000	#FF9191	1	0.75
chr1	15840001	16080000	A.1.2.1.1.1.2.1.1.1	0.893413173652695	.	15840001	16080000	#FF4848	1	0.875
chr1	16080001	16400000	A.1.1.2.2.1.2	0.930538922155689	.	16080001	16400000	#FF0000	1	1
chr1	16400001	16840000	A.1.1.2.2.1.1.1.1	0.935329341317365	.	16400001	16840000	#FF0000	1	1
chr1	16840001	17080000	A.2.1.1.1.2.2.2.1.1.1.2	0.695808383233533	.	16840001	17080000	#FF9191	1	0.75
chr1	17080001	17200000	A.2.1.1.2.2.1.2.1.2	0.668263473053892	.	17080001	17200000	#FF9191	1	0.75
chr1	17200001	17400000	A.1.2.2.2.2.1.2.2.1.1	0.753293413173653	.	17200001	17400000	#FF4848	1	0.875
chr1	17400001	17720000	A.2.2.2.2.1.1.1.2.1	0.473053892215569	.	17400001	17720000	#FFDADA	1	0.625
chr1	17720001	18440000	B.1.1.2.1.2.1.2.1	0.373652694610778	.	17720001	18440000	#DADAFF	1	0.5
chr1	18440001	18640000	B.1.1.2.1.1.1.1.2.2	0.383233532934132	.	18440001	18640000	#DADAFF	1	0.5
chr1	18640001	18720000	B.1.1.2.1.1.2.1.1	0.380838323353293	.	18640001	18720000	#DADAFF	1	0.5
chr1	18720001	18840000	B.1.2.1.1.1.2.2.2.2	0.312574850299401	.	18720001	18840000	#9191FF	1	0.375
chr1	18840001	19200000	B.1.1.1.1.1.2.1.2	0.444311377245509	.	18840001	19200000	#DADAFF	1	0.5
chr1	19200001	19440000	A.1.2.2.2.1.1.2.2	0.770059880239521	.	19200001	19440000	#FF4848	1	0.875
chr1	19440001	19600000	A.1.2.2.2.1.1.1.2.1.2.1.1	0.778443113772455	.	19440001	19600000	#FF4848	1	0.875
chr1	19600001	19800000	A.1.2.1.1.1.2.2.2.1.1	0.883832335329341	.	19600001	19800000	#FF4848	1	0.875
chr1	19800001	19960000	A.1.2.2.2.1.1.1.2.2.1.2	0.773652694610778	.	19800001	19960000	#FF4848	1	0.875
chr1	19960001	20080000	A.2.1.2.2.2.2.2.1	0.596407185628743	.	19960001	20080000	#FF9191	1	0.75
chr1	20080001	20360000	A.2.1.2.1.1.2.2	0.649101796407186	.	20080001	20360000	#FF9191	1	0.75
chr1	20360001	20920000	A.2.1.2.1.1.2.1.1	0.652694610778443	.	20360001	20920000	#FF9191	1	0.75
chr1	20920001	21240000	A.1.2.1.1.1.1.1.1.2	0.911377245508982	.	20920001	21240000	#FF4848	1	0.875
chr1	21240001	21520000	A.1.2.2.2.2.2.2.2.1.2	0.738922155688623	.	21240001	21520000	#FF4848	1	0.875
chr1	21520001	21840000	A.1.2.1.1.2.2.2.2.1.2.2	0.850299401197605	.	21520001	21840000	#FF4848	1	0.875
chr1	21840001	22000000	A.2.1.1.2.1.1.2.1	0.681437125748503	.	21840001	22000000	#FF9191	1	0.75
chr1	22000001	22320000	A.1.2.1.1.1.2.1.2.2	0.889820359281437	.	22000001	22320000	#FF4848	1	0.875
chr1	22320001	22400000	A.1.2.2.2.1.2.1.1.1	0.768862275449102	.	22320001	22400000	#FF4848	1	0.875
chr1	22400001	22680000	A.2.2.1.1.2.2.1.1.2.2	0.555688622754491	.	22400001	22680000	#FFDADA	1	0.625
chr1	22680001	22840000	A.2.1.2.2.2.1.1.1.1.2	0.609580838323353	.	22680001	22840000	#FF9191	1	0.75
chr1	22840001	23000000	A.2.1.2.2.2.2.1	0.597604790419162	.	22840001	23000000	#FF9191	1	0.75
chr1	23000001	23280000	A.2.2.1.1.2.1.1.1	0.568862275449102	.	23000001	23280000	#FFDADA	1	0.625
chr1	23280001	23560000	A.2.1.1.1.2.1.1.1.1	0.720958083832335	.	23280001	23560000	#FF9191	1	0.75
chr1	23560001	23680000	A.1.2.1.1.1.2.1.1.2	0.892215568862275	.	23560001	23680000	#FF4848	1	0.875
chr1	23680001	23800000	A.2.1.1.2.1.1.1.2.2	0.682634730538922	.	23680001	23800000	#FF9191	1	0.75
chr1	23800001	24080000	A.1.2.1.1.1.2.1.2.1	0.891017964071856	.	23800001	24080000	#FF4848	1	0.875
chr1	24080001	24440000	A.1.2.1.1.2.2.1.1.2	0.865868263473054	.	24080001	24440000	#FF4848	1	0.875
chr1	24440001	24600000	A.2.1.2.2.2.1.1.2.2.1.2	0.603592814371257	.	24440001	24600000	#FF9191	1	0.75
chr1	24600001	25000000	A.1.2.2.2.2.2.2.1.2.2.2.2	0.741317365269461	.	24600001	25000000	#FF4848	1	0.875
chr1	25000001	25120000	A.1.2.2.2.1.1.1.1	0.782035928143713	.	25000001	25120000	#FF4848	1	0.875
chr1	25120001	25400000	A.2.1.2.1.1.2.1.2.1	0.651497005988024	.	25120001	25400000	#FF9191	1	0.75
chr1	25400001	25560000	A.2.1.1.2.1.2.1.1	0.679041916167665	.	25400001	25560000	#FF9191	1	0.75
chr1	25560001	26160000	A.1.2.1.1.2.1.2.1.1.2	0.873053892215569	.	25560001	26160000	#FF4848	1	0.875
chr1	26160001	26400000	A.1.2.2.2.2.1.2.2.2.1	0.750898203592814	.	26160001	26400000	#FF4848	1	0.875
chr1	26400001	26520000	A.2.1.1.2.1.1.2.2	0.680239520958084	.	26400001	26520000	#FF9191	1	0.75
chr1	26520001	26800000	A.1.2.2.2.2.1.2.2.1.2	0.752095808383234	.	26520001	26800000	#FF4848	1	0.875
chr1	26800001	27240000	A.1.1.2.2.2.2.2.1.2	0.919760479041916	.	26800001	27240000	#FF0000	1	1
chr1	27240001	27600000	A.1.1.2.2.2.2.2.2.1.1	0.918562874251497	.	27240001	27600000	#FF0000	1	1
chr1	27600001	27800000	A.1.2.1.1.1.1.2.1.2.2.2.1.1	0.898203592814371	.	27600001	27800000	#FF4848	1	0.875
chr1	27800001	28000000	A.1.2.1.1.1.1.2.2	0.894610778443114	.	27800001	28000000	#FF4848	1	0.875
chr1	28000001	28280000	A.1.2.1.1.1.1.2.1.2.1.2	0.90059880239521	.	28000001	28280000	#FF4848	1	0.875
chr1	28280001	28560000	A.1.2.1.1.1.2.2.2.1.2	0.882634730538922	.	28280001	28560000	#FF4848	1	0.875
chr1	28560001	28960000	A.1.2.1.1.1.1.2.1.2.2.2.1.2	0.897005988023952	.	28560001	28960000	#FF4848	1	0.875
chr1	28960001	29040000	A.1.2.2.2.1.2.1.2.1	0.766467065868264	.	28960001	29040000	#FF4848	1	0.875
chr1	29040001	29320000	A.1.2.2.2.2.1.2.2.2.2.1	0.749700598802395	.	29040001	29320000	#FF4848	1	0.875
chr1	29320001	29560000	A.1.2.2.2.2.2.2.2.1.1	0.740119760479042	.	29320001	29560000	#FF4848	1	0.875
chr1	29560001	29600000	A.2.2.2.2.1.1.1.1	0.474251497005988	.	29560001	29600000	#FFDADA	1	0.625
chr1	29640001	29840000	A.2.2.2.2.1.1.1.1	0.474251497005988	.	29640001	29840000	#FFDADA	1	0.625
chr1	29840001	29880000	B.1.1.2.1.2.2.1.2	0.370059880239521	.	29840001	29880000	#DADAFF	1	0.5
chr1	30000001	30400000	B.1.1.2.1.2.2.1.2	0.370059880239521	.	30000001	30400000	#DADAFF	1	0.5
chr1	30400001	30960000	B.1.1.2.1.2.2.1.1	0.37125748502994	.	30400001	30960000	#DADAFF	1	0.5
chr1	30960001	31160000	B.1.1.2.1.1.1.1.1.1	0.386826347305389	.	30960001	31160000	#DADAFF	1	0.5
chr1	31160001	31440000	A.1.2.1.1.2.2.1.2.2	0.861077844311377	.	31160001	31440000	#FF4848	1	0.875
chr1	31440001	31640000	A.2.1.1.2.1.2.2.2	0.673053892215569	.	31440001	31640000	#FF9191	1	0.75
chr1	31640001	31800000	A.2.1.2.2.2.1.1.1.2.1	0.608383233532934	.	31640001	31800000	#FF9191	1	0.75
chr1	31800001	32080000	A.1.2.2.2.2.2.2.1.2.1	0.744910179640719	.	31800001	32080000	#FF4848	1	0.875
chr1	32080001	32240000	A.1.2.2.2.1.1.1.2.1.1.2	0.779640718562874	.	32080001	32240000	#FF4848	1	0.875
chr1	32240001	32440000	A.1.2.1.1.1.1.2.1.2.2.2.2	0.895808383233533	.	32240001	32440000	#FF4848	1	0.875
chr1	32440001	32640000	A.1.1.2.2.2.2.1.2	0.922155688622755	.	32440001	32640000	#FF0000	1	1
chr1	32640001	32880000	A.1.2.1.1.1.1.2.1.1.1	0.904191616766467	.	32640001	32880000	#FF4848	1	0.875
chr1	32880001	33040000	A.1.2.2.2.1.1.2.1	0.77125748502994	.	32880001	33040000	#FF4848	1	0.875
chr1	33040001	33320000	A.1.2.1.1.1.1.2.1.2.1.1	0.901796407185629	.	33040001	33320000	#FF4848	1	0.875
chr1	33320001	33600000	A.1.1.2.2.2.2.2.1.1	0.920958083832335	.	33320001	33600000	#FF0000	1	1
chr1	33600001	33720000	A.1.2.2.2.1.2.2.1.1	0.764071856287425	.	33600001	33720000	#FF4848	1	0.875
chr1	33720001	33920000	A.1.2.2.2.1.1.1.2.1.1.1	0.780838323353293	.	33720001	33920000	#FF4848	1	0.875
chr1	33920001	34120000	A.2.1.1.1.2.1.1.2.2.1	0.716167664670659	.	33920001	34120000	#FF9191	1	0.75
chr1	34120001	34480000	B.1.1.2.1.2.2.2.2	0.366467065868263	.	34120001	34480000	#DADAFF	1	0.5
chr1	34480001	35240000	B.2.1.1.2.2.2.1	0.161676646706587	.	34480001	35240000	#4848FF	1	0.25
chr1	35240001	35480000	A.2.1.1.1.2.2.2.2.1.2.1.1	0.691017964071856	.	35240001	35480000	#FF9191	1	0.75
chr1	35480001	35600000	A.2.1.1.2.2.1.2.2.1.2	0.665868263473054	.	35480001	35600000	#FF9191	1	0.75
chr1	35600001	36160000	A.1.1.2.2.2.1.2.2	0.924550898203593	.	35600001	36160000	#FF0000	1	1
chr1	36160001	36240000	A.2.1.1.2.1.1.1.2.1	0.683832335329341	.	36160001	36240000	#FF9191	1	0.75
chr1	36240001	36560000	A.1.2.1.1.1.1.1.1.1.1	0.91377245508982	.	36240001	36560000	#FF4848	1	0.875
chr1	36560001	36760000	A.1.1.2.2.2.2.1.1	0.923353293413174	.	36560001	36760000	#FF0000	1	1
chr1	36760001	36920000	A.1.2.1.1.1.2.2.1.2.1	0.88622754491018	.	36760001	36920000	#FF4848	1	0.875
chr1	36920001	37200000	B.1.1.1.1.1.2.1.1	0.445508982035928	.	36920001	37200000	#DADAFF	1	0.5
chr1	37200001	37360000	B.1.2.1.1.1.2.1.1.1	0.320958083832335	.	37200001	37360000	#9191FF	1	0.375
chr1	37360001	37560000	B.1.2.1.1.1.2.2.2.1	0.31377245508982	.	37360001	37560000	#9191FF	1	0.375
chr1	37560001	37680000	B.1.2.1.1.1.2.1.1.2	0.319760479041916	.	37560001	37680000	#9191FF	1	0.375
chr1	37680001	37920000	B.1.1.2.1.2.1.2.2	0.372455089820359	.	37680001	37920000	#DADAFF	1	0.5
chr1	37920001	38200000	A.2.1.1.1.2.2.2.2.1.2.2	0.688622754491018	.	37920001	38200000	#FF9191	1	0.75
chr1	38200001	38360000	A.2.1.1.1.2.2.2.2.2.1	0.687425149700599	.	38200001	38360000	#FF9191	1	0.75
chr1	38360001	38520000	A.2.1.1.1.2.2.2.1.1.2	0.694610778443114	.	38360001	38520000	#FF9191	1	0.75
chr1	38520001	38760000	B.1.1.2.1.1.1.1.1.2	0.38562874251497	.	38520001	38760000	#DADAFF	1	0.5
chr1	38760001	38960000	B.1.1.2.1.1.1.1.2.1	0.384431137724551	.	38760001	38960000	#DADAFF	1	0.5
chr1	38960001	39320000	B.1.1.2.1.2.1.1.2.1	0.376047904191617	.	38960001	39320000	#DADAFF	1	0.5
chr1	39320001	39480000	A.2.1.1.1.2.2.2.1.2	0.693413173652695	.	39320001	39480000	#FF9191	1	0.75
chr1	39480001	40040000	A.1.1.1.1.1.1.2	0.998802395209581	.	39480001	40040000	#FF0000	1	1
chr1	40040001	40240000	A.1.2.1.1.2.2.1.1.1.1	0.868263473053892	.	40040001	40240000	#FF4848	1	0.875
chr1	40240001	40520000	A.1.2.2.2.2.2.2.1.1	0.746107784431138	.	40240001	40520000	#FF4848	1	0.875
chr1	40520001	40720000	A.1.2.2.2.2.2.2.1.2.2.1	0.743712574850299	.	40520001	40720000	#FF4848	1	0.875
chr1	40720001	40880000	A.1.2.2.2.1.2.2.2	0.761676646706587	.	40720001	40880000	#FF4848	1	0.875
chr1	40880001	41000000	A.2.1.1.2.1.1.1.1	0.68502994011976	.	40880001	41000000	#FF9191	1	0.75
chr1	41000001	41280000	A.1.1.2.2.2.2.2.2.1.2.1	0.917365269461078	.	41000001	41280000	#FF0000	1	1
chr1	41280001	41440000	A.1.2.2.2.2.1.2.1.2	0.754491017964072	.	41280001	41440000	#FF4848	1	0.875
chr1	41440001	41640000	A.1.2.2.2.2.2.2.2.2.2	0.736526946107784	.	41440001	41640000	#FF4848	1	0.875
chr1	41640001	41720000	A.2.1.2.2.2.1.1.1.1.1	0.610778443113772	.	41640001	41720000	#FF9191	1	0.75
chr1	41720001	41920000	A.2.1.1.1.2.2.1.1.2.1.2	0.705389221556886	.	41720001	41920000	#FF9191	1	0.75
chr1	41920001	42240000	A.2.1.1.1.2.2.1.2.1.2	0.701796407185629	.	41920001	42240000	#FF9191	1	0.75
chr1	42240001	42400000	A.2.1.1.1.2.2.2.1.1.1.1.2	0.697005988023952	.	42240001	42400000	#FF9191	1	0.75
chr1	42400001	42600000	A.2.2.1.1.2.2.1.1.1.2	0.558083832335329	.	42400001	42600000	#FFDADA	1	0.625
chr1	42600001	42920000	A.2.1.1.1.2.2.1.2.2.2	0.69940119760479	.	42600001	42920000	#FF9191	1	0.75
chr1	42920001	43120000	A.2.2.1.1.2.2.1.1.1.1.2	0.559281437125749	.	42920001	43120000	#FFDADA	1	0.625
chr1	43120001	43280000	A.2.1.1.2.1.2.2.1.1	0.675449101796407	.	43120001	43280000	#FF9191	1	0.75
chr1	43280001	43600000	A.2.1.1.1.2.2.1.2.1.1	0.702994011976048	.	43280001	43600000	#FF9191	1	0.75
chr1	43600001	43960000	A.1.2.1.1.1.1.1.1.1.2	0.912574850299401	.	43600001	43960000	#FF4848	1	0.875
chr1	43960001	44040000	A.2.1.1.2.2.1.2.1.1	0.669461077844311	.	43960001	44040000	#FF9191	1	0.75
chr1	44040001	44200000	A.1.2.2.2.1.1.1.2.2.2	0.772455089820359	.	44040001	44200000	#FF4848	1	0.875
chr1	44200001	44360000	A.2.1.1.1.2.2.2.2.2.2	0.68622754491018	.	44200001	44360000	#FF9191	1	0.75
chr1	44360001	44520000	A.1.2.2.2.2.1.2.2.2.2.2	0.748502994011976	.	44360001	44520000	#FF4848	1	0.875
chr1	44520001	45160000	A.1.2.1.1.2.2.1.2.1.2	0.862275449101796	.	44520001	45160000	#FF4848	1	0.875
chr1	45160001	45520000	A.1.1.2.2.2.2.2.2.2	0.914970059880239	.	45160001	45520000	#FF0000	1	1
chr1	45520001	45720000	A.2.2.1.1.2.2.2.2	0.547305389221557	.	45520001	45720000	#FFDADA	1	0.625
chr1	45720001	46000000	A.1.2.2.2.2.1.1.2	0.75688622754491	.	45720001	46000000	#FF4848	1	0.875
chr1	46000001	46160000	A.1.2.2.2.1.1.1.2.1.2.1.2	0.777245508982036	.	46000001	46160000	#FF4848	1	0.875
chr1	46160001	46480000	A.1.2.1.1.2.2.2.2.2	0.849101796407186	.	46160001	46480000	#FF4848	1	0.875
chr1	46480001	46840000	A.1.1.2.2.1.1.1.2	0.934131736526946	.	46480001	46840000	#FF0000	1	1
chr1	46840001	47200000	A.1.2.2.1.2.1.2.1.1.1.1	0.8	.	46840001	47200000	#FF4848	1	0.875
chr1	47200001	47640000	A.2.2.1.2.2.1.2.2	0.518562874251497	.	47200001	47640000	#FFDADA	1	0.625
chr1	47640001	47840000	A.2.1.1.1.2.2.1.1.2.2	0.704191616766467	.	47640001	47840000	#FF9191	1	0.75
chr1	47840001	48200000	A.2.1.2.1.2.1.2.2.2.2	0.627544910179641	.	47840001	48200000	#FF9191	1	0.75
chr1	48200001	48560000	B.1.1.1.1.1.1.2.1.2.1	0.451497005988024	.	48200001	48560000	#DADAFF	1	0.5
chr1	48560001	49040000	B.1.2.2.2.1.1.1.1.2	0.237125748502994	.	48560001	49040000	#9191FF	1	0.375
chr1	49040001	49360000	B.1.2.2.2.1.1.1.1.1	0.238323353293413	.	49040001	49360000	#9191FF	1	0.375
chr1	49360001	49800000	B.2.2.2.1.1.1.1	0.0479041916167665	.	49360001	49800000	#0000FF	1	0.125
chr1	49800001	50320000	B.2.2.2.1.1.1.2	0.0467065868263473	.	49800001	50320000	#0000FF	1	0.125
chr1	50320001	50840000	B.2.2.1.1.2.1	0.0958083832335329	.	50320001	50840000	#0000FF	1	0.125
chr1	50840001	51040000	B.1.1.2.2.1.2.1.1	0.358083832335329	.	50840001	51040000	#DADAFF	1	0.5
chr1	51040001	51160000	A.2.2.1.1.1.1.1.1.2	0.590419161676647	.	51040001	51160000	#FFDADA	1	0.625
chr1	51160001	51520000	A.2.2.1.2.2.1.1.1	0.524550898203593	.	51160001	51520000	#FFDADA	1	0.625
chr1	51520001	51720000	A.2.2.2.2.1.2.2.1	0.468263473053892	.	51520001	51720000	#FFDADA	1	0.625
chr1	51720001	52040000	A.1.2.1.1.2.1.2.1.1.1	0.874251497005988	.	51720001	52040000	#FF4848	1	0.875
chr1	52040001	52160000	A.1.2.2.2.2.1.1.1.2.1	0.759281437125748	.	52040001	52160000	#FF4848	1	0.875
chr1	52160001	52360000	A.1.2.1.1.2.1.1.2.2	0.875449101796407	.	52160001	52360000	#FF4848	1	0.875
chr1	52360001	52520000	A.2.1.2.2.2.1.1.2.2.2.1	0.602395209580838	.	52360001	52520000	#FF9191	1	0.75
chr1	52520001	52760000	A.2.1.1.1.2.2.1.2.2.1	0.70059880239521	.	52520001	52760000	#FF9191	1	0.75
chr1	52760001	53080000	A.1.2.1.1.2.1.2.2.2	0.869461077844311	.	52760001	53080000	#FF4848	1	0.875
chr1	53080001	53440000	A.1.1.2.2.2.1.2.1	0.925748502994012	.	53080001	53440000	#FF0000	1	1
chr1	53440001	53720000	A.1.2.1.1.2.2.2.1.1	0.859880239520958	.	53440001	53720000	#FF4848	1	0.875
chr1	53720001	53880000	A.2.1.2.2.2.1.2.1	0.6	.	53720001	53880000	#FF9191	1	0.75
chr1	53880001	54080000	A.2.2.2.2.1.1.1.2.2	0.47185628742515	.	53880001	54080000	#FFDADA	1	0.625
chr1	54080001	54240000	A.2.2.1.1.2.1.2.1	0.566467065868263	.	54080001	54240000	#FFDADA	1	0.625
chr1	54240001	54320000	A.2.1.1.2.2.2.1	0.661077844311377	.	54240001	54320000	#FF9191	1	0.75
chr1	54320001	54480000	A.2.1.1.1.2.2.1.1.1.1	0.708982035928144	.	54320001	54480000	#FF9191	1	0.75
chr1	54480001	54640000	A.2.1.1.1.2.2.1.1.2.1.1	0.706586826347305	.	54480001	54640000	#FF9191	1	0.75
chr1	54640001	55040000	A.1.2.1.1.2.2.1.2.1.1.2	0.863473053892216	.	54640001	55040000	#FF4848	1	0.875
chr1	55040001	55320000	A.2.1.1.1.2.2.2.2.1.2.1.2	0.689820359281437	.	55040001	55320000	#FF9191	1	0.75
chr1	55320001	56360000	A.2.1.2.1.1.1.1.1	0.658682634730539	.	55320001	56360000	#FF9191	1	0.75
chr1	56360001	56800000	A.2.1.1.1.2.1.1.2.2.2	0.71497005988024	.	56360001	56800000	#FF9191	1	0.75
chr1	56800001	57080000	A.1.2.1.1.2.2.2.1.2.1.2	0.85748502994012	.	56800001	57080000	#FF4848	1	0.875
chr1	57080001	57240000	A.2.2.1.1.2.2.1.2.1	0.554491017964072	.	57080001	57240000	#FFDADA	1	0.625
chr1	57240001	57440000	B.1.1.2.1.2.1.1.2.2	0.374850299401198	.	57240001	57440000	#DADAFF	1	0.5
chr1	57440001	57840000	B.1.1.2.1.2.1.1.1	0.377245508982036	.	57440001	57840000	#DADAFF	1	0.5
chr1	57840001	58160000	B.1.2.1.1.1.2.2.1.1	0.316167664670659	.	57840001	58160000	#9191FF	1	0.375
chr1	58160001	58280000	B.1.2.1.1.1.2.1.2.1	0.318562874251497	.	58160001	58280000	#9191FF	1	0.375
chr1	58280001	58480000	B.1.2.2.2.1.2.1.1.1.1	0.229940119760479	.	58280001	58480000	#9191FF	1	0.375
chr1	58480001	58680000	B.1.2.1.1.2.2.1.2	0.295808383233533	.	58480001	58680000	#9191FF	1	0.375
chr1	58680001	58880000	B.1.1.1.1.1.1.2.2.2.1	0.447904191616766	.	58680001	58880000	#DADAFF	1	0.5
chr1	58880001	59160000	A.2.1.2.2.1.1.2.1	0.615568862275449	.	58880001	59160000	#FF9191	1	0.75
chr1	59160001	59360000	A.1.2.1.1.1.1.1.2.2.2	0.905389221556886	.	59160001	59360000	#FF4848	1	0.875
chr1	59360001	59520000	A.1.2.1.1.2.2.2.1.2.1.1	0.858682634730539	.	59360001	59520000	#FF4848	1	0.875
chr1	59520001	59800000	A.1.1.2.2.2.1.1.1.1	0.929341317365269	.	59520001	59800000	#FF0000	1	1
chr1	59800001	59880000	A.2.1.2.2.2.1.1.2.2.1.1	0.604790419161677	.	59800001	59880000	#FF9191	1	0.75
chr1	59880001	60280000	A.1.2.1.1.2.2.2.1.2.2.1	0.856287425149701	.	59880001	60280000	#FF4848	1	0.875
chr1	60280001	60640000	A.2.2.2.2.2.2.1.2	0.456287425149701	.	60280001	60640000	#FFDADA	1	0.625
chr1	60640001	60960000	B.1.1.1.1.1.1.2.2.2.2	0.446706586826347	.	60640001	60960000	#DADAFF	1	0.5
chr1	60960001	61360000	B.1.1.1.1.2.2.1.2.2.1	0.421556886227545	.	60960001	61360000	#DADAFF	1	0.5
chr1	61360001	61520000	A.2.1.2.2.1.1.2.2	0.61437125748503	.	61360001	61520000	#FF9191	1	0.75
chr1	61520001	62280000	A.1.1.2.2.2.1.1.1.2	0.92814371257485	.	61520001	62280000	#FF0000	1	1
chr1	62280001	62400000	A.2.2.1.1.2.2.1.1.1.1.1	0.560479041916168	.	62280001	62400000	#FFDADA	1	0.625
chr1	62400001	62640000	A.2.2.2.2.1.1.2	0.470658682634731	.	62400001	62640000	#FFDADA	1	0.625
chr1	62640001	62920000	A.2.2.2.2.2.2.1.1	0.45748502994012	.	62640001	62920000	#FFDADA	1	0.625
chr1	62920001	63280000	B.1.1.1.1.1.1.2.2.1	0.449101796407186	.	62920001	63280000	#DADAFF	1	0.5
chr1	63280001	63520000	B.1.2.2.2.1.2.2.2.1	0.222754491017964	.	63280001	63520000	#9191FF	1	0.375
chr1	63520001	63760000	B.2.1.1.1.2.2.1.2.2.2.1	0.188023952095808	.	63520001	63760000	#4848FF	1	0.25
chr1	63760001	63960000	B.1.1.2.2.1.2.2.1	0.354491017964072	.	63760001	63960000	#DADAFF	1	0.5
chr1	63960001	64240000	B.1.1.1.1.1.1.2.1.2.2	0.450299401197605	.	63960001	64240000	#DADAFF	1	0.5
chr1	64240001	64320000	B.1.1.1.1.1.1.2.1.1	0.452694610778443	.	64240001	64320000	#DADAFF	1	0.5
chr1	64320001	64640000	A.2.2.2.2.2.1.1.2.1	0.463473053892216	.	64320001	64640000	#FFDADA	1	0.625
chr1	64640001	64720000	B.1.1.1.2.1.1.1	0.41437125748503	.	64640001	64720000	#DADAFF	1	0.5
chr1	64720001	65320000	A.2.1.2.1.1.1.1.2	0.65748502994012	.	64720001	65320000	#FF9191	1	0.75
chr1	65320001	65520000	A.1.2.1.1.2.2.2.2.1.2.1.1	0.852694610778443	.	65320001	65520000	#FF4848	1	0.875
chr1	65520001	65920000	A.2.2.1.2.2.2.1	0.517365269461078	.	65520001	65920000	#FFDADA	1	0.625
chr1	65920001	66000000	A.2.2.2.2.1.2.2.2.1	0.467065868263473	.	65920001	66000000	#FFDADA	1	0.625
chr1	66000001	66200000	B.1.2.1.1.1.1.1.1.1	0.335329341317365	.	66000001	66200000	#9191FF	1	0.375
chr1	66200001	66360000	B.2.1.1.1.1.1.1.1.1	0.215568862275449	.	66200001	66360000	#4848FF	1	0.25
chr1	66360001	66520000	B.1.2.2.2.1.2.1.1.1.2	0.22874251497006	.	66360001	66520000	#9191FF	1	0.375
chr1	66520001	66720000	B.1.2.2.2.1.2.2.1	0.223952095808383	.	66520001	66720000	#9191FF	1	0.375
chr1	66720001	66880000	A.2.1.1.1.2.1.2.2	0.710179640718563	.	66720001	66880000	#FF9191	1	0.75
chr1	66880001	67240000	B.1.1.2.2.1.1.2.2.1	0.360479041916168	.	66880001	67240000	#DADAFF	1	0.5
chr1	67240001	67360000	B.1.2.1.1.1.1.2.1.1.2	0.32814371257485	.	67240001	67360000	#9191FF	1	0.375
chr1	67360001	67520000	A.2.1.2.1.2.2.1.1.1.1.1	0.626347305389222	.	67360001	67520000	#FF9191	1	0.75
chr1	67520001	67800000	B.1.2.1.1.1.1.2.2.2	0.322155688622755	.	67520001	67800000	#9191FF	1	0.375
chr1	67800001	67960000	A.2.2.1.1.1.1.1.1.1.2.1	0.592814371257485	.	67800001	67960000	#FFDADA	1	0.625
chr1	67960001	68280000	A.2.1.1.1.2.1.1.2.1.2	0.717365269461078	.	67960001	68280000	#FF9191	1	0.75
chr1	68280001	68560000	B.1.1.2.2.1.1.2.1.2	0.361676646706587	.	68280001	68560000	#DADAFF	1	0.5
chr1	68560001	68840000	A.2.2.1.2.2.2.2.2.2.2	0.511377245508982	.	68560001	68840000	#FFDADA	1	0.625
chr1	68840001	69280000	B.2.1.1.1.2.1.2.2.2	0.194011976047904	.	68840001	69280000	#4848FF	1	0.25
chr1	69280001	69400000	B.2.1.1.1.1.2.1	0.202395209580838	.	69280001	69400000	#4848FF	1	0.25
chr1	69400001	69600000	B.2.1.1.1.2.1.2.2.1	0.195209580838323	.	69400001	69600000	#4848FF	1	0.25
chr1	69600001	69960000	B.2.2.1.1.2.2.1.1.1.1.2	0.0922155688622754	.	69600001	69960000	#0000FF	1	0.125
chr1	69960001	70320000	B.2.2.1.1.1.2.1.2.2	0.0994011976047904	.	69960001	70320000	#0000FF	1	0.125
chr1	70320001	70600000	B.2.1.2.2.2.2.1.2	0.110179640718563	.	70320001	70600000	#4848FF	1	0.25
chr1	70600001	70960000	A.2.2.1.2.2.1.2.1.2	0.519760479041916	.	70600001	70960000	#FFDADA	1	0.625
chr1	70960001	71560000	B.2.1.1.1.2.1.1.2	0.197604790419162	.	70960001	71560000	#4848FF	1	0.25
chr1	71560001	72000000	B.2.2.1.1.2.2.1.1.2	0.0898203592814371	.	71560001	72000000	#0000FF	1	0.125
chr1	72000001	72360000	B.2.1.2.2.2.1.2.2	0.112574850299401	.	72000001	72360000	#4848FF	1	0.25
chr1	72360001	72560000	B.2.1.1.1.2.2.1.2.1	0.191616766467066	.	72360001	72560000	#4848FF	1	0.25
chr1	72560001	72760000	B.2.1.2.2.2.1.2.1.1	0.11497005988024	.	72560001	72760000	#4848FF	1	0.25
chr1	72760001	72880000	B.2.1.1.1.1.1.1.2.2	0.210778443113772	.	72760001	72880000	#4848FF	1	0.25
chr1	72880001	73080000	B.2.1.1.1.1.1.1.1.2.1	0.21437125748503	.	72880001	73080000	#4848FF	1	0.25
chr1	73080001	73560000	B.2.2.2.1.2.2.2.1	0.0311377245508982	.	73080001	73560000	#0000FF	1	0.125
chr1	73560001	73960000	B.2.2.2.1.1.2.2.2.1	0.0395209580838323	.	73560001	73960000	#0000FF	1	0.125
chr1	73960001	74040000	B.1.2.2.2.2.2.2	0.216766467065868	.	73960001	74040000	#9191FF	1	0.375
chr1	74040001	74240000	B.2.2.1.1.1.1.2.1.2.2	0.104191616766467	.	74040001	74240000	#0000FF	1	0.125
chr1	74240001	74640000	B.2.2.1.1.1.2.1.2.1	0.10059880239521	.	74240001	74640000	#0000FF	1	0.125
chr1	74640001	74920000	B.1.2.1.1.1.1.1.2.2	0.330538922155689	.	74640001	74920000	#9191FF	1	0.375
chr1	74920001	75200000	B.2.1.1.1.2.1.1.1.2	0.198802395209581	.	74920001	75200000	#4848FF	1	0.25
chr1	75200001	75760000	B.2.2.2.1.2.1.1	0.0359281437125748	.	75200001	75760000	#0000FF	1	0.125
chr1	75760001	76160000	B.2.1.2.2.2.2.1.1	0.111377245508982	.	75760001	76160000	#4848FF	1	0.25
chr1	76160001	76240000	A.2.2.2.1.1.1.1.1	0.510179640718563	.	76160001	76240000	#FFDADA	1	0.625
chr1	76240001	76400000	B.1.2.1.1.2.1.2.1.1.2.1	0.305389221556886	.	76240001	76400000	#9191FF	1	0.375
chr1	76400001	77120000	B.1.2.1.1.1.1.1.2.1.2	0.331736526946108	.	76400001	77120000	#9191FF	1	0.375
chr1	77120001	77400000	B.2.1.1.1.2.2.2.2.1	0.184431137724551	.	77120001	77400000	#4848FF	1	0.25
chr1	77400001	77680000	B.2.1.1.1.2.1.1.1.1	0.2	.	77400001	77680000	#4848FF	1	0.25
chr1	77680001	78000000	B.1.2.2.2.1.2.1.2.2	0.225149700598802	.	77680001	78000000	#9191FF	1	0.375
chr1	78000001	78160000	A.2.1.1.1.2.1.2.1.2.1	0.712574850299401	.	78000001	78160000	#FF9191	1	0.75
chr1	78160001	78600000	A.1.1.2.2.2.1.1.2	0.926946107784431	.	78160001	78600000	#FF0000	1	1
chr1	78600001	79040000	B.2.1.2.2.2.2.2	0.108982035928144	.	78600001	79040000	#4848FF	1	0.25
chr1	79040001	79200000	B.1.1.1.2.1.2.1.2.2.2.1	0.405988023952096	.	79040001	79200000	#DADAFF	1	0.5
chr1	79200001	79600000	B.2.1.1.1.2.2.1.1	0.192814371257485	.	79200001	79600000	#4848FF	1	0.25
chr1	79600001	79680000	B.1.1.1.2.1.1.2	0.413173652694611	.	79600001	79680000	#DADAFF	1	0.5
chr1	79680001	79840000	B.2.1.1.1.1.1.1.1.2.2	0.213173652694611	.	79680001	79840000	#4848FF	1	0.25
chr1	79840001	80160000	B.2.2.1.1.2.2.1.1.1.1.1.2	0.0934131736526946	.	79840001	80160000	#0000FF	1	0.125
chr1	80160001	80640000	B.2.2.2.1.1.2.2.2.2.1	0.0383233532934132	.	80160001	80640000	#0000FF	1	0.125
chr1	80640001	80800000	B.2.1.2.2.1.2.2.1	0.119760479041916	.	80640001	80800000	#4848FF	1	0.25
chr1	80800001	80960000	B.2.1.2.2.1.2.2.2	0.118562874251497	.	80800001	80960000	#4848FF	1	0.25
chr1	80960001	81080000	B.2.1.1.1.1.1.2.2.1	0.204790419161677	.	80960001	81080000	#4848FF	1	0.25
chr1	81080001	81280000	B.2.1.2.2.1.1.1.2	0.125748502994012	.	81080001	81280000	#4848FF	1	0.25
chr1	81280001	81480000	B.2.1.2.2.1.1.1.1	0.126946107784431	.	81280001	81480000	#4848FF	1	0.25
chr1	81480001	81760000	B.2.1.1.1.2.2.1.2.2.1.2	0.189221556886228	.	81480001	81760000	#4848FF	1	0.25
chr1	81760001	82240000	B.1.1.1.1.2.2.1.1	0.423952095808383	.	81760001	82240000	#DADAFF	1	0.5
chr1	82240001	82440000	A.2.1.2.1.2.2.1.1.1.2	0.623952095808383	.	82240001	82440000	#FF9191	1	0.75
chr1	82440001	82800000	B.1.1.2.2.1.2.1.2.1	0.35688622754491	.	82440001	82800000	#DADAFF	1	0.5
chr1	82800001	82960000	B.1.2.1.1.2.1.1.2.1	0.308982035928144	.	82800001	82960000	#9191FF	1	0.375
chr1	82960001	83280000	B.1.2.1.1.2.1.2.2.1.2	0.29940119760479	.	82960001	83280000	#9191FF	1	0.375
chr1	83280001	83720000	B.1.1.2.2.1.2.1.2.2	0.355688622754491	.	83280001	83720000	#DADAFF	1	0.5
chr1	83720001	83840000	B.1.2.1.1.2.1.1.1.1	0.311377245508982	.	83720001	83840000	#9191FF	1	0.375
chr1	83840001	84000000	B.1.1.1.2.1.2.2.2.2.1	0.401197604790419	.	83840001	84000000	#DADAFF	1	0.5
chr1	84000001	84360000	B.1.2.2.2.1.1.1.2.2	0.232335329341317	.	84000001	84360000	#9191FF	1	0.375
chr1	84360001	84600000	B.1.2.1.1.1.1.2.2.1.1	0.324550898203593	.	84360001	84600000	#9191FF	1	0.375
chr1	84600001	84920000	B.1.2.1.1.1.1.2.1.2.2	0.325748502994012	.	84600001	84920000	#9191FF	1	0.375
chr1	84920001	85080000	A.2.1.2.1.2.2.1.1.2	0.622754491017964	.	84920001	85080000	#FF9191	1	0.75
chr1	85080001	85360000	B.1.1.2.2.1.1.2.1.1	0.362874251497006	.	85080001	85360000	#DADAFF	1	0.5
chr1	85360001	85560000	B.1.1.2.2.1.1.2.2.2	0.359281437125749	.	85360001	85560000	#DADAFF	1	0.5
chr1	85560001	85720000	B.1.1.1.1.2.1.2.1.2.2.2	0.42874251497006	.	85560001	85720000	#DADAFF	1	0.5
chr1	85720001	85920000	A.2.2.1.2.2.1.1.2.2	0.522155688622755	.	85720001	85920000	#FFDADA	1	0.625
chr1	85920001	86080000	A.2.2.1.2.2.2.2.2.2.1	0.512574850299401	.	85920001	86080000	#FFDADA	1	0.625
chr1	86080001	86200000	B.1.1.1.2.1.2.1.2.1	0.408383233532934	.	86080001	86200000	#DADAFF	1	0.5
chr1	86200001	86520000	B.2.1.2.2.2.1.1.1	0.117365269461078	.	86200001	86520000	#4848FF	1	0.25
chr1	86520001	86760000	B.2.1.2.2.2.1.2.1.2	0.11377245508982	.	86520001	86760000	#4848FF	1	0.25
chr1	86760001	87200000	B.1.2.2.2.1.1.2	0.231137724550898	.	86760001	87200000	#9191FF	1	0.375
chr1	87200001	87400000	A.2.1.2.1.2.2.1.2.2.2	0.619161676646707	.	87200001	87400000	#FF9191	1	0.75
chr1	87400001	87520000	B.1.1.1.2.1.2.1.2.2.2.2	0.404790419161677	.	87400001	87520000	#DADAFF	1	0.5
chr1	87520001	87760000	B.1.2.1.1.1.1.1.2.1.1	0.332934131736527	.	87520001	87760000	#9191FF	1	0.375
chr1	87760001	87880000	A.2.2.2.2.2.1.2.2	0.458682634730539	.	87760001	87880000	#FFDADA	1	0.625
chr1	87880001	88240000	B.1.2.2.2.1.1.1.2.1.2.2	0.233532934131737	.	87880001	88240000	#9191FF	1	0.375
chr1	88240001	88520000	B.1.2.2.2.1.1.1.2.1.2.1	0.234730538922156	.	88240001	88520000	#9191FF	1	0.375
chr1	88520001	88760000	B.2.1.1.1.2.2.1.2.2.2.2	0.186826347305389	.	88520001	88760000	#4848FF	1	0.25
chr1	88760001	89120000	B.2.1.1.1.2.2.2.1	0.18562874251497	.	88760001	89120000	#4848FF	1	0.25
chr1	89120001	89400000	A.2.1.2.1.2.2.1.2.2.1	0.620359281437126	.	89120001	89400000	#FF9191	1	0.75
chr1	89400001	89760000	A.2.2.1.2.2.1.1.2.1	0.523353293413174	.	89400001	89760000	#FFDADA	1	0.625
chr1	89760001	89920000	A.2.2.1.1.2.2.2.1.1.2	0.549700598802395	.	89760001	89920000	#FFDADA	1	0.625
chr1	89920001	90280000	A.1.2.2.2.2.2.1	0.747305389221557	.	89920001	90280000	#FF4848	1	0.875
chr1	90280001	90520000	A.2.1.2.1.1.1.2.1.2	0.655089820359281	.	90280001	90520000	#FF9191	1	0.75
chr1	90520001	90840000	B.2.1.1.1.2.2.2.2.2	0.183233532934132	.	90520001	90840000	#4848FF	1	0.25
chr1	90840001	91160000	B.2.2.1.1.1.2.1.1	0.101796407185629	.	90840001	91160000	#0000FF	1	0.125
chr1	91160001	91360000	B.1.2.1.1.1.1.2.1.1.1	0.329341317365269	.	91160001	91360000	#9191FF	1	0.375
chr1	91360001	91560000	A.2.2.2.2.2.1.2.1	0.459880239520958	.	91360001	91560000	#FFDADA	1	0.625
chr1	91560001	91680000	B.1.1.2.2.1.2.2.2.2	0.352095808383234	.	91560001	91680000	#DADAFF	1	0.5
chr1	91680001	91920000	B.1.2.1.1.2.1.2.1.2.2	0.301796407185629	.	91680001	91920000	#9191FF	1	0.375
chr1	91920001	92400000	A.2.1.1.1.2.1.1.2.1.1	0.718562874251497	.	91920001	92400000	#FF9191	1	0.75
chr1	92400001	92680000	B.1.1.2.2.1.1.1.1	0.365269461077844	.	92400001	92680000	#DADAFF	1	0.5
chr1	92680001	93240000	B.1.1.1.1.2.1.2.1.1.1	0.433532934131737	.	92680001	93240000	#DADAFF	1	0.5
chr1	93240001	93520000	A.1.2.2.1.2.1.2.2.1	0.795209580838323	.	93240001	93520000	#FF4848	1	0.875
chr1	93520001	93680000	A.2.1.1.1.2.2.1.1.1.2	0.707784431137725	.	93520001	93680000	#FF9191	1	0.75
chr1	93680001	93840000	A.1.2.2.2.2.1.1.1.2.2	0.758083832335329	.	93680001	93840000	#FF4848	1	0.875
chr1	93840001	94360000	A.1.1.1.2.2.1	0.97125748502994	.	93840001	94360000	#FF0000	1	1
chr1	94360001	94640000	A.1.2.1.1.2.1.2.1.2	0.87185628742515	.	94360001	94640000	#FF4848	1	0.875
chr1	94640001	94800000	A.1.2.1.1.1.1.1.2.1	0.910179640718563	.	94640001	94800000	#FF4848	1	0.875
chr1	94800001	94960000	A.1.2.1.1.2.2.2.2.1.2.1.2	0.851497005988024	.	94800001	94960000	#FF4848	1	0.875
chr1	94960001	95120000	A.1.2.2.1.1.1.2.2.1	0.817964071856287	.	94960001	95120000	#FF4848	1	0.875
chr1	95120001	95560000	A.1.2.1.1.2.1.1.1.1	0.880239520958084	.	95120001	95560000	#FF4848	1	0.875
chr1	95560001	95720000	A.2.2.1.1.1.1.1.2.1	0.589221556886228	.	95560001	95720000	#FFDADA	1	0.625
chr1	95720001	95920000	B.1.2.2.2.1.2.1.2.1	0.226347305389222	.	95720001	95920000	#9191FF	1	0.375
chr1	95920001	96240000	B.2.2.1.1.2.2.1.1.1.1.1.1	0.0946107784431138	.	95920001	96240000	#0000FF	1	0.125
chr1	96240001	96640000	B.2.2.1.1.2.2.2.1	0.0874251497005988	.	96240001	96640000	#0000FF	1	0.125
chr1	96640001	96800000	B.2.1.1.1.1.1.2.2.2	0.203592814371257	.	96640001	96800000	#4848FF	1	0.25
chr1	96800001	97160000	B.2.1.1.1.2.2.1.2.2.1.1	0.190419161676647	.	96800001	97160000	#4848FF	1	0.25
chr1	97160001	97320000	A.2.2.1.1.1.1.2.1.1.2.2	0.583233532934132	.	97160001	97320000	#FFDADA	1	0.625
chr1	97320001	97600000	B.2.1.1.1.1.1.1.2.1	0.211976047904192	.	97320001	97600000	#4848FF	1	0.25
chr1	97600001	97880000	B.1.2.1.1.1.1.1.1.2	0.334131736526946	.	97600001	97880000	#9191FF	1	0.375
chr1	97880001	98400000	B.1.1.1.1.2.2.2.1.2.2	0.416766467065868	.	97880001	98400000	#DADAFF	1	0.5
chr1	98400001	98600000	B.1.2.1.1.2.1.2.2.2	0.298203592814371	.	98400001	98600000	#9191FF	1	0.375
chr1	98600001	98960000	B.2.2.2.1.1.2.1.2	0.0431137724550898	.	98600001	98960000	#0000FF	1	0.125
chr1	98960001	99120000	B.2.1.1.1.1.1.2.1.1.2.1	0.208383233532934	.	98960001	99120000	#4848FF	1	0.25
chr1	99120001	99240000	B.1.2.1.1.2.1.2.1.1.2.2	0.304191616766467	.	99120001	99240000	#9191FF	1	0.375
chr1	99240001	99600000	B.2.2.2.1.1.2.2.1.1	0.0419161676646707	.	99240001	99600000	#0000FF	1	0.125
chr1	99600001	99760000	B.1.2.1.1.2.1.2.2.1.1	0.30059880239521	.	99600001	99760000	#9191FF	1	0.375
chr1	99760001	99960000	B.1.2.1.1.2.2.1.1	0.297005988023952	.	99760001	99960000	#9191FF	1	0.375
chr1	99960001	100280000	A.2.1.2.1.1.1.2.1.1	0.656287425149701	.	99960001	100280000	#FF9191	1	0.75
chr1	100280001	100440000	A.2.2.1.1.1.1.1.1.1.2.2	0.591616766467066	.	100280001	100440000	#FFDADA	1	0.625
chr1	100440001	100760000	A.1.2.1.1.2.1.1.1.2.1	0.879041916167665	.	100440001	100760000	#FF4848	1	0.875
chr1	100760001	101000000	A.2.1.1.1.2.1.2.1.2.2	0.711377245508982	.	100760001	101000000	#FF9191	1	0.75
chr1	101000001	101360000	B.1.1.1.1.2.2.2.1.2.1	0.417964071856287	.	101000001	101360000	#DADAFF	1	0.5
chr1	101360001	101600000	A.1.2.2.1.2.1.2.2.2.2	0.792814371257485	.	101360001	101600000	#FF4848	1	0.875
chr1	101600001	101800000	A.2.1.1.1.2.1.2.1.1	0.71377245508982	.	101600001	101800000	#FF9191	1	0.75
chr1	101800001	102000000	B.1.2.1.1.2.1.2.1.2.1	0.302994011976048	.	101800001	102000000	#9191FF	1	0.375
chr1	102000001	102080000	B.1.2.2.2.2.1	0.220359281437126	.	102000001	102080000	#9191FF	1	0.375
chr1	102080001	102320000	B.2.2.1.1.2.2.2.2.2	0.0850299401197605	.	102080001	102320000	#0000FF	1	0.125
chr1	102320001	102480000	B.2.1.2.2.2.1.1.2	0.116167664670659	.	102320001	102480000	#4848FF	1	0.25
chr1	102480001	102760000	B.2.2.1.1.1.2.2.2	0.0970059880239521	.	102480001	102760000	#0000FF	1	0.125
chr1	102760001	102840000	B.2.1.1.1.1.2.2	0.201197604790419	.	102760001	102840000	#4848FF	1	0.25
chr1	102840001	103160000	B.2.2.2.1.1.2.1.1.2	0.044311377245509	.	102840001	103160000	#0000FF	1	0.125
chr1	103160001	103360000	B.2.2.2.1.1.2.1.1.1	0.0455089820359281	.	103160001	103360000	#0000FF	1	0.125
chr1	103360001	103800000	B.2.2.2.1.2.2.1.2	0.0323353293413174	.	103360001	103800000	#0000FF	1	0.125
chr1	103880001	103960000	B.2.2.2.1.2.2.1.2	0.0323353293413174	.	103880001	103960000	#0000FF	1	0.125
chr1	104000001	104160000	B.1.1.2.2.1.2.2.2.1	0.353293413173653	.	104000001	104160000	#DADAFF	1	0.5
chr1	104160001	104200000	B.2.2.1.1.1.1.2.2	0.102994011976048	.	104160001	104200000	#0000FF	1	0.125
chr1	104240001	104480000	B.2.2.1.1.1.1.2.2	0.102994011976048	.	104240001	104480000	#0000FF	1	0.125
chr1	104480001	104600000	B.2.1.2.2.1.1.2.2	0.122155688622754	.	104480001	104600000	#4848FF	1	0.25
chr1	104600001	104720000	B.2.2.1.1.1.1.2.1.1	0.106586826347305	.	104600001	104720000	#0000FF	1	0.125
chr1	104720001	105040000	B.2.2.2.1.2.2.1.1	0.0335329341317365	.	104720001	105040000	#0000FF	1	0.125
chr1	105040001	105200000	B.2.1.2.2.1.2.1	0.120958083832335	.	105040001	105200000	#4848FF	1	0.25
chr1	105200001	105400000	B.2.2.1.1.1.2.2.1	0.0982035928143713	.	105200001	105400000	#0000FF	1	0.125
chr1	105400001	105960000	B.2.2.2.1.2.2.2.2	0.029940119760479	.	105400001	105960000	#0000FF	1	0.125
chr1	105960001	106280000	B.2.2.2.1.1.2.2.2.2.2	0.037125748502994	.	105960001	106280000	#0000FF	1	0.125
chr1	106280001	106400000	B.2.1.2.2.1.1.2.1.2	0.123353293413174	.	106280001	106400000	#4848FF	1	0.25
chr1	106400001	106600000	B.2.2.1.1.2.2.1.1.1.2	0.0910179640718563	.	106400001	106600000	#0000FF	1	0.125
chr1	106600001	107080000	B.2.2.2.1.2.1.2	0.0347305389221557	.	106600001	107080000	#0000FF	1	0.125
chr1	107080001	107200000	B.2.1.2.2.1.1.2.1.1	0.124550898203593	.	107080001	107200000	#4848FF	1	0.25
chr1	107200001	107360000	B.2.1.1.1.1.1.2.1.1.2.2	0.207185628742515	.	107200001	107360000	#4848FF	1	0.25
chr1	107360001	107520000	B.2.2.1.1.2.2.1.2	0.088622754491018	.	107360001	107520000	#0000FF	1	0.125
chr1	107520001	107680000	B.2.1.1.1.1.1.2.1.2	0.205988023952096	.	107520001	107680000	#4848FF	1	0.25
chr1	107680001	107840000	B.2.2.1.1.1.1.1	0.107784431137725	.	107680001	107840000	#0000FF	1	0.125
chr1	107840001	108000000	B.2.2.1.1.1.1.2.1.2.1	0.105389221556886	.	107840001	108000000	#0000FF	1	0.125
chr1	108000001	108120000	B.2.1.1.1.1.1.2.1.1.1	0.209580838323353	.	108000001	108120000	#4848FF	1	0.25
chr1	108120001	108280000	B.1.2.2.2.1.2.1.1.2	0.227544910179641	.	108120001	108280000	#9191FF	1	0.375
chr1	108280001	108800000	B.1.1.1.1.2.2.2.1.1	0.419161676646707	.	108280001	108800000	#DADAFF	1	0.5
chr1	108840001	108920000	B.1.2.1.1.2.1.1.1.2	0.310179640718563	.	108840001	108920000	#9191FF	1	0.375
chr1	108960001	109040000	B.1.1.1.2.1.2.2.2.1	0.402395209580838	.	108960001	109040000	#DADAFF	1	0.5
chr1	109040001	109240000	A.2.1.2.1.2.2.1.1.1.1.2	0.625149700598802	.	109040001	109240000	#FF9191	1	0.75
chr1	109240001	109520000	A.1.2.2.1.2.1.2.1.1.1.2	0.798802395209581	.	109240001	109520000	#FF4848	1	0.875
chr1	109520001	109760000	A.1.2.2.2.2.1.1.1.1	0.760479041916168	.	109520001	109760000	#FF4848	1	0.875
chr1	109760001	110040000	A.1.1.2.2.1.1.2.2	0.931736526946108	.	109760001	110040000	#FF0000	1	1
chr1	110040001	110160000	A.1.2.1.1.2.2.2.2.1.1	0.853892215568862	.	110040001	110160000	#FF4848	1	0.875
chr1	110160001	110320000	A.1.2.1.1.2.1.1.2.1	0.876646706586826	.	110160001	110320000	#FF4848	1	0.875
chr1	110320001	110600000	A.1.1.1.2.2.2.1	0.970059880239521	.	110320001	110600000	#FF0000	1	1
chr1	110600001	111040000	A.1.2.1.2.2.1	0.826347305389222	.	110600001	111040000	#FF4848	1	0.875
chr1	111040001	111320000	A.2.2.2.2.2.1.1.1	0.464670658682635	.	111040001	111320000	#FFDADA	1	0.625
chr1	111320001	111440000	B.1.2.2.2.2.2.1.2	0.217964071856287	.	111320001	111440000	#9191FF	1	0.375
chr1	111440001	111640000	B.1.2.1.1.2.1.2.1.1.1	0.306586826347305	.	111440001	111640000	#9191FF	1	0.375
chr1	111640001	111960000	A.2.2.2.2.2.1.1.2.2.1	0.462275449101796	.	111640001	111960000	#FFDADA	1	0.625
chr1	111960001	112320000	A.1.1.1.2.2.2.2	0.968862275449102	.	111960001	112320000	#FF0000	1	1
chr1	112320001	112560000	A.2.2.1.1.2.2.1.2.2.2	0.552095808383234	.	112320001	112560000	#FFDADA	1	0.625
chr1	112560001	112880000	A.2.2.2.1.2.2.1.1	0.479041916167665	.	112560001	112880000	#FFDADA	1	0.625
chr1	112880001	113240000	A.1.2.1.1.2.1.1.1.2.2	0.877844311377246	.	112880001	113240000	#FF4848	1	0.875
chr1	113240001	113680000	A.1.2.2.1.2.1.2.2.2.1	0.794011976047904	.	113240001	113680000	#FF4848	1	0.875
chr1	113680001	114200000	B.1.1.1.1.2.2.1.2.2.2	0.420359281437126	.	113680001	114200000	#DADAFF	1	0.5
chr1	114200001	114280000	A.2.1.2.2.1.1.1	0.616766467065868	.	114200001	114280000	#FF9191	1	0.75
chr1	114280001	114480000	A.2.1.1.1.2.1.1.1.2	0.719760479041916	.	114280001	114480000	#FF9191	1	0.75
chr1	114480001	114960000	A.2.2.1.2.2.2.2.1.1	0.516167664670659	.	114480001	114960000	#FFDADA	1	0.625
chr1	114960001	115080000	A.2.2.1.1.1.1.1.1.1.1	0.594011976047904	.	114960001	115080000	#FFDADA	1	0.625
chr1	115080001	115360000	A.2.1.2.1.1.1.2.2	0.653892215568862	.	115080001	115360000	#FF9191	1	0.75
chr1	115360001	115720000	B.1.1.2.2.1.1.1.2	0.364071856287425	.	115360001	115720000	#DADAFF	1	0.5
chr1	115720001	116160000	B.1.1.1.1.2.1.2.1.2.2.1	0.429940119760479	.	115720001	116160000	#DADAFF	1	0.5
chr1	116160001	116320000	A.2.2.1.1.1.1.2.2	0.579640718562874	.	116160001	116320000	#FFDADA	1	0.625
chr1	116320001	116680000	B.1.2.1.1.1.1.2.2.1.2	0.323353293413174	.	116320001	116680000	#9191FF	1	0.375
chr1	116680001	116880000	A.2.1.2.1.1.2.1.2.2	0.650299401197605	.	116680001	116880000	#FF9191	1	0.75
chr1	116880001	117120000	A.1.2.1.1.2.2.2.1.2.2.2	0.855089820359281	.	116880001	117120000	#FF4848	1	0.875
chr1	117120001	117200000	A.2.1.2.2.2.1.2.2	0.598802395209581	.	117120001	117200000	#FF9191	1	0.75
chr1	117200001	117480000	B.1.1.1.1.1.1.1	0.453892215568862	.	117200001	117480000	#DADAFF	1	0.5
chr1	117480001	117680000	A.2.2.1.1.1.1.1.2.2	0.588023952095808	.	117480001	117680000	#FFDADA	1	0.625
chr1	117680001	117960000	A.2.2.1.2.2.2.2.2.1	0.51377245508982	.	117680001	117960000	#FFDADA	1	0.625
chr1	117960001	118240000	A.2.2.2.2.2.1.1.2.2.2	0.461077844311377	.	117960001	118240000	#FFDADA	1	0.625
chr1	118240001	118320000	B.1.1.1.2.1.2.1.2.2.1	0.407185628742515	.	118240001	118320000	#DADAFF	1	0.5
chr1	118320001	118520000	B.1.1.1.1.2.1.2.1.2.1	0.431137724550898	.	118320001	118520000	#DADAFF	1	0.5
chr1	118520001	118920000	B.2.2.1.1.2.2.2.2.1	0.0862275449101796	.	118520001	118920000	#0000FF	1	0.125
chr1	118920001	119640000	B.2.2.2.1.1.2.2.1.2	0.0407185628742515	.	118920001	119640000	#0000FF	1	0.125
chr1	119640001	120080000	B.1.2.2.2.1.1.1.2.1.1	0.235928143712575	.	119640001	120080000	#9191FF	1	0.375
chr1	120080001	120240000	A.2.2.1.2.2.1.2.1.1	0.520958083832335	.	120080001	120240000	#FFDADA	1	0.625
chr1	120240001	120720000	A.2.2.1.2.2.2.2.1.2	0.514970059880239	.	120240001	120720000	#FFDADA	1	0.625
chr1	120760001	120880000	A.2.2.1.1.1.1.2.1.1.2.1	0.584431137724551	.	120760001	120880000	#FFDADA	1	0.625
chr1	120880001	120960000	B.2.1.1.1.2.1.2.1	0.196407185628743	.	120880001	120960000	#4848FF	1	0.25
chr1	121080001	121360000	B.2.1.1.1.2.1.2.1	0.196407185628743	.	121080001	121360000	#4848FF	1	0.25
chr1	121360001	121520000	B.1.2.2.2.2.2.1.1	0.219161676646707	.	121360001	121520000	#9191FF	1	0.375
chr1	142520001	142760000	B.1.2.1.1.1.1.2.1.2.1	0.326946107784431	.	142520001	142760000	#9191FF	1	0.375
chr1	142800001	142880000	B.1.2.1.1.1.1.2.1.2.1	0.326946107784431	.	142800001	142880000	#9191FF	1	0.375
chr1	142880001	142960000	B.1.1.1.2.1.2.2.2.2.2	0.4	.	142880001	142960000	#DADAFF	1	0.5
chr1	143080001	143320000	B.1.2.1.1.2.1.1.2.2	0.307784431137725	.	143080001	143320000	#9191FF	1	0.375
chr1	143360001	143400000	B.1.2.1.1.2.1.1.2.2	0.307784431137725	.	143360001	143400000	#9191FF	1	0.375
chr1	143400001	143560000	B.1.2.1.2.2.1.1.1	0.280239520958084	.	143400001	143560000	#9191FF	1	0.375
chr1	143720001	143800000	A.2.2.1.1.1.1.2.1.1.1.2	0.58562874251497	.	143720001	143800000	#FFDADA	1	0.625
chr1	143920001	144080000	A.2.2.1.1.1.1.2.1.1.1.2	0.58562874251497	.	143920001	144080000	#FFDADA	1	0.625
chr1	144080001	144120000	A.1.2.1.2.2.2	0.825149700598802	.	144080001	144120000	#FF4848	1	0.875
chr1	144440001	144600000	A.1.2.1.2.2.2	0.825149700598802	.	144440001	144600000	#FF4848	1	0.875
chr1	144640001	144720000	A.1.2.1.2.2.2	0.825149700598802	.	144640001	144720000	#FF4848	1	0.875
chr1	144800001	145120000	A.1.2.1.2.2.2	0.825149700598802	.	144800001	145120000	#FF4848	1	0.875
chr1	145120001	145320000	A.2.1.2.1.2.1.2.1.2.2	0.633532934131737	.	145120001	145320000	#FF9191	1	0.75
chr1	145360001	145840000	A.1.1.1.2.1.1.1.2.2	0.986826347305389	.	145360001	145840000	#FF0000	1	1
chr1	145960001	146000000	B.1.1.2.2.2.1.2.2.1.2	0.344910179640719	.	145960001	146000000	#DADAFF	1	0.5
chr1	146120001	146160000	B.1.1.2.2.2.1.2.2.1.2	0.344910179640719	.	146120001	146160000	#DADAFF	1	0.5
chr1	146280001	146400000	B.1.1.2.2.2.1.2.2.1.2	0.344910179640719	.	146280001	146400000	#DADAFF	1	0.5
chr1	146440001	146640000	B.1.1.2.2.2.1.2.2.1.2	0.344910179640719	.	146440001	146640000	#DADAFF	1	0.5
chr1	146640001	146760000	A.2.2.1.1.1.1.2.1.2.1	0.582035928143713	.	146640001	146760000	#FFDADA	1	0.625
chr1	146760001	146960000	B.1.2.2.1.2.1.2.1.1.1.2	0.249101796407186	.	146760001	146960000	#9191FF	1	0.375
chr1	146960001	147200000	A.2.1.1.1.1.2.2.2.1	0.724550898203593	.	146960001	147200000	#FF9191	1	0.75
chr1	147200001	147440000	A.2.2.1.2.1.2.1.2.2	0.530538922155689	.	147200001	147440000	#FFDADA	1	0.625
chr1	147680001	147840000	A.2.2.1.2.1.2.1.2.2	0.530538922155689	.	147680001	147840000	#FFDADA	1	0.625
chr1	147920001	148040000	B.1.1.1.2.1.2.1.1.1.1	0.411976047904192	.	147920001	148040000	#DADAFF	1	0.5
chr1	148160001	148280000	B.1.1.1.2.2.1.1.1.2	0.397604790419162	.	148160001	148280000	#DADAFF	1	0.5
chr1	148320001	148360000	B.1.1.1.2.2.1.1.1.2	0.397604790419162	.	148320001	148360000	#DADAFF	1	0.5
chr1	148480001	148520000	B.1.1.1.2.2.1.1.1.2	0.397604790419162	.	148480001	148520000	#DADAFF	1	0.5
chr1	148520001	148680000	B.1.1.1.2.2.2.1.2.1	0.390419161676647	.	148520001	148680000	#DADAFF	1	0.5
chr1	148840001	148960000	B.2.1.1.2.1.2.1.1.1	0.179640718562874	.	148840001	148960000	#4848FF	1	0.25
chr1	149000001	149440000	B.2.1.1.2.1.2.1.1.1	0.179640718562874	.	149000001	149440000	#4848FF	1	0.25
chr1	149640001	149720000	B.1.1.1.2.1.2.1.1.1.2	0.410778443113772	.	149640001	149720000	#DADAFF	1	0.5
chr1	149720001	150200000	A.1.1.1.2.1.2.1.1.1.1	0.983233532934132	.	149720001	150200000	#FF0000	1	1
chr1	150200001	150480000	A.1.1.2.1.1.1.2.1	0.962874251497006	.	150200001	150480000	#FF0000	1	1
chr1	150480001	150600000	A.1.1.2.1.1.1.2.2	0.961676646706587	.	150480001	150600000	#FF0000	1	1
chr1	150600001	150760000	A.1.1.2.1.1.1.1.2.2	0.964071856287425	.	150600001	150760000	#FF0000	1	1
chr1	150760001	151000000	A.1.1.1.2.1.1.1.2.1.1	0.989221556886228	.	150760001	151000000	#FF0000	1	1
chr1	151000001	151360000	A.1.1.1.1.1.2	0.997604790419162	.	151000001	151360000	#FF0000	1	1
chr1	151360001	151720000	A.1.1.1.2.1.2.1.2.2.1	0.977245508982036	.	151360001	151720000	#FF0000	1	1
chr1	151720001	152000000	A.1.1.2.1.2.1.2.2.1	0.950898203592814	.	151720001	152000000	#FF0000	1	1
chr1	152000001	152200000	B.1.1.1.1.2.1.1.2.1.2	0.437125748502994	.	152000001	152200000	#DADAFF	1	0.5
chr1	152200001	152360000	B.2.1.1.2.1.2.1.2.1.1	0.177245508982036	.	152200001	152360000	#4848FF	1	0.25
chr1	152360001	152480000	B.1.2.2.1.1.1.1.1.2	0.268263473053892	.	152360001	152480000	#9191FF	1	0.375
chr1	152480001	152800000	B.2.2.1.2.2.2.1.1.2.2	0.0538922155688623	.	152480001	152800000	#0000FF	1	0.125
chr1	152800001	153000000	B.2.1.2.1.2.1.1.2	0.138922155688623	.	152800001	153000000	#4848FF	1	0.25
chr1	153000001	153240000	B.2.1.2.1.1.2.1.1.2.1	0.150898203592814	.	153000001	153240000	#4848FF	1	0.25
chr1	153240001	153480000	A.2.2.2.1.1.1.2.1.1.2	0.506586826347305	.	153240001	153480000	#FFDADA	1	0.625
chr1	153480001	153760000	A.1.1.2.1.1.1.1.2.1	0.965269461077844	.	153480001	153760000	#FF0000	1	1
chr1	153760001	154000000	A.1.1.2.1.2.1.2.1	0.952095808383233	.	153760001	154000000	#FF0000	1	1
chr1	154000001	154120000	A.2.1.1.1.1.2.1.1	0.729341317365269	.	154000001	154120000	#FF9191	1	0.75
chr1	154120001	154280000	A.1.1.2.1.2.2.1.1	0.946107784431138	.	154120001	154280000	#FF0000	1	1
chr1	154280001	154840000	A.1.1.1.2.1.2.1.2.1	0.978443113772455	.	154280001	154840000	#FF0000	1	1
chr1	154840001	155120000	A.1.1.1.2.1.1.1.1.1.2.1	0.992814371257485	.	154840001	155120000	#FF0000	1	1
chr1	155120001	155480000	A.1.1.1.2.1.1.2.2	0.984431137724551	.	155120001	155480000	#FF0000	1	1
chr1	155480001	155600000	A.1.2.1.1.1.2.2.1.1.2	0.887425149700599	.	155480001	155600000	#FF4848	1	0.875
chr1	155600001	155760000	A.1.1.2.1.2.2.1.2	0.944910179640719	.	155600001	155760000	#FF0000	1	1
chr1	155760001	156080000	A.1.1.1.2.1.2.2.1.1	0.974850299401198	.	155760001	156080000	#FF0000	1	1
chr1	156080001	156320000	A.1.1.1.2.1.1.1.1.2	0.990419161676647	.	156080001	156320000	#FF0000	1	1
chr1	156320001	156560000	A.1.1.2.1.1.1.1.1.1	0.967664670658683	.	156320001	156560000	#FF0000	1	1
chr1	156560001	156720000	A.1.1.2.1.2.2.2.2.1.1	0.940119760479042	.	156560001	156720000	#FF0000	1	1
chr1	156720001	156920000	A.1.1.2.1.2.2.2.1.2.2	0.941317365269461	.	156720001	156920000	#FF0000	1	1
chr1	156920001	157120000	A.1.2.2.1.1.2.1.2.1.1	0.813173652694611	.	156920001	157120000	#FF4848	1	0.875
chr1	157120001	157560000	B.2.1.1.2.2.1.1.2.2	0.165269461077844	.	157120001	157560000	#4848FF	1	0.25
chr1	157560001	157880000	B.2.2.2.2.1.1.1.1.2.1	0.0251497005988024	.	157560001	157880000	#0000FF	1	0.125
chr1	157880001	158160000	A.2.2.1.2.1.2.1.1.1	0.535329341317365	.	157880001	158160000	#FFDADA	1	0.625
chr1	158160001	158400000	B.2.1.2.1.1.1.2.2.2	0.154491017964072	.	158160001	158400000	#4848FF	1	0.25
chr1	158400001	158560000	B.2.1.1.2.1.2.1.2.2	0.174850299401198	.	158400001	158560000	#4848FF	1	0.25
chr1	158560001	158920000	B.2.2.1.2.2.2.1.1.2.1.1	0.0562874251497006	.	158560001	158920000	#0000FF	1	0.125
chr1	158920001	159040000	A.2.2.2.1.2.1.1.2.2	0.482634730538922	.	158920001	159040000	#FFDADA	1	0.625
chr1	159040001	159200000	B.1.2.1.2.2.2.2.2	0.27185628742515	.	159040001	159200000	#9191FF	1	0.375
chr1	159200001	159720000	B.2.2.1.2.1.2.2.1.2	0.0718562874251497	.	159200001	159720000	#0000FF	1	0.125
chr1	159720001	160040000	A.1.2.2.1.2.2.2.2.1.1	0.788023952095808	.	159720001	160040000	#FF4848	1	0.875
chr1	160040001	160360000	A.1.1.2.1.1.2.1.2	0.959281437125749	.	160040001	160360000	#FF0000	1	1
chr1	160360001	160600000	B.1.1.1.1.2.1.2.2.2.1	0.426347305389222	.	160360001	160600000	#DADAFF	1	0.5
chr1	160600001	161080000	A.2.2.2.1.1.1.2.1.1.1	0.507784431137725	.	160600001	161080000	#FFDADA	1	0.625
chr1	161080001	161440000	A.1.1.2.1.1.2.1.1	0.960479041916168	.	161080001	161440000	#FF0000	1	1
chr1	161440001	161520000	A.2.2.1.1.1.2.1.2.1	0.574850299401198	.	161440001	161520000	#FFDADA	1	0.625
chr1	161520001	161680000	A.2.2.1.1.1.2.1.1.2	0.576047904191617	.	161520001	161680000	#FFDADA	1	0.625
chr1	161680001	161960000	A.2.1.1.1.1.2.2.2.2.2	0.722155688622754	.	161680001	161960000	#FF9191	1	0.75
chr1	161960001	162600000	A.2.2.1.2.1.1.1.2.2.2	0.540119760479042	.	161960001	162600000	#FFDADA	1	0.625
chr1	162600001	162800000	A.2.2.2.1.2.2.2.2	0.475449101796407	.	162600001	162800000	#FFDADA	1	0.625
chr1	162800001	163080000	B.1.2.1.2.1.2.1.2.1.2	0.283832335329341	.	162800001	163080000	#9191FF	1	0.375
chr1	163080001	163320000	B.1.1.2.2.2.2.1.2.2	0.338922155688623	.	163080001	163320000	#DADAFF	1	0.5
chr1	163320001	163680000	B.2.1.2.1.2.1.1.1	0.140119760479042	.	163320001	163680000	#4848FF	1	0.25
chr1	163680001	164040000	B.2.2.1.2.1.1.1.1	0.0838323353293413	.	163680001	164040000	#0000FF	1	0.125
chr1	164040001	164520000	B.1.2.2.1.1.2.2.2	0.255089820359281	.	164040001	164520000	#9191FF	1	0.375
chr1	164520001	164680000	A.2.1.2.1.2.1.2.1.1.2	0.635928143712575	.	164520001	164680000	#FF9191	1	0.75
chr1	164680001	164920000	A.2.2.1.2.1.1.1.1.1	0.546107784431138	.	164680001	164920000	#FFDADA	1	0.625
chr1	164920001	165080000	B.1.2.1.2.2.1.2.1	0.276646706586826	.	164920001	165080000	#9191FF	1	0.375
chr1	165080001	165320000	B.1.2.2.1.2.1.2.1.1.1.1	0.250299401197605	.	165080001	165320000	#9191FF	1	0.375
chr1	165320001	165560000	A.2.2.1.2.1.1.2.2	0.536526946107784	.	165320001	165560000	#FFDADA	1	0.625
chr1	165560001	165920000	A.2.1.2.1.2.1.1.1.1.2	0.646706586826347	.	165560001	165920000	#FF9191	1	0.75
chr1	165920001	166480000	B.2.1.1.2.2.1.1.2.1.1	0.168862275449102	.	165920001	166480000	#4848FF	1	0.25
chr1	166480001	166760000	B.2.1.1.2.2.1.2.1	0.164071856287425	.	166480001	166760000	#4848FF	1	0.25
chr1	166760001	167200000	A.2.2.2.1.1.1.2.2.1.2	0.50059880239521	.	166760001	167200000	#FFDADA	1	0.625
chr1	167200001	167560000	A.2.1.1.1.1.1.1.2.1	0.734131736526946	.	167200001	167560000	#FF9191	1	0.75
chr1	167560001	167680000	A.1.2.2.1.1.2.1.1	0.81437125748503	.	167560001	167680000	#FF4848	1	0.875
chr1	167680001	168080000	A.1.1.2.1.2.1.2.2.2.2.2	0.947305389221557	.	167680001	168080000	#FF0000	1	1
chr1	168080001	168520000	A.2.1.2.1.2.1.1.1.2	0.645508982035928	.	168080001	168520000	#FF9191	1	0.75
chr1	168520001	169000000	A.2.1.2.1.2.1.1.2.2.2.1	0.639520958083832	.	168520001	169000000	#FF9191	1	0.75
chr1	169000001	169080000	A.2.2.2.1.2.1.2.2	0.480239520958084	.	169000001	169080000	#FFDADA	1	0.625
chr1	169080001	169400000	A.2.2.2.1.1.1.2.1.2.1	0.505389221556886	.	169080001	169400000	#FFDADA	1	0.625
chr1	169400001	169520000	A.2.2.2.1.2.1.1.1.2	0.48502994011976	.	169400001	169520000	#FFDADA	1	0.625
chr1	169520001	169880000	B.1.1.1.1.2.1.1.2.2.2	0.434730538922156	.	169520001	169880000	#DADAFF	1	0.5
chr1	169880001	170040000	A.2.2.2.1.2.1.1.1.1.2	0.48622754491018	.	169880001	170040000	#FFDADA	1	0.625
chr1	170040001	170480000	B.1.1.2.2.2.1.1.1	0.350898203592814	.	170040001	170480000	#DADAFF	1	0.5
chr1	170480001	170560000	B.1.1.1.2.2.2.1.1.2	0.391616766467066	.	170480001	170560000	#DADAFF	1	0.5
chr1	170560001	170960000	B.1.2.2.1.2.1.2.1.1.2	0.247904191616766	.	170560001	170960000	#9191FF	1	0.375
chr1	170960001	171400000	A.2.2.1.2.1.2.1.1.2	0.534131736526946	.	170960001	171400000	#FFDADA	1	0.625
chr1	171400001	171800000	A.1.2.2.1.2.2.2.2.2.1.2	0.784431137724551	.	171400001	171800000	#FF4848	1	0.875
chr1	171800001	171960000	B.1.1.1.2.1.2.1.1.2	0.409580838323353	.	171800001	171960000	#DADAFF	1	0.5
chr1	171960001	172240000	A.2.2.2.1.1.1.1.2	0.508982035928144	.	171960001	172240000	#FFDADA	1	0.625
chr1	172240001	172440000	A.2.2.2.1.1.1.2.1.2.2.2	0.502994011976048	.	172240001	172440000	#FFDADA	1	0.625
chr1	172440001	172560000	A.2.2.1.1.1.1.2.1.1.1.1	0.586826347305389	.	172440001	172560000	#FFDADA	1	0.625
chr1	172560001	172720000	B.1.2.1.2.1.1.1.2	0.291017964071856	.	172560001	172720000	#9191FF	1	0.375
chr1	172720001	172880000	B.1.2.1.2.2.2.1	0.274251497005988	.	172720001	172880000	#9191FF	1	0.375
chr1	172880001	173040000	B.1.2.1.2.2.2.2.1	0.273053892215569	.	172880001	173040000	#9191FF	1	0.375
chr1	173040001	173360000	B.1.2.1.2.1.1.2.2	0.287425149700599	.	173040001	173360000	#9191FF	1	0.375
chr1	173360001	173480000	A.2.2.2.1.1.1.2.1.2.2.1	0.504191616766467	.	173360001	173480000	#FFDADA	1	0.625
chr1	173480001	173720000	B.1.1.2.2.2.1.2.2.1.1	0.346107784431138	.	173480001	173720000	#DADAFF	1	0.5
chr1	173720001	174240000	A.1.2.2.1.2.2.2.2.2.2	0.783233532934132	.	173720001	174240000	#FF4848	1	0.875
chr1	174240001	174560000	B.1.1.1.1.2.1.1.1.2.2	0.439520958083832	.	174240001	174560000	#DADAFF	1	0.5
chr1	174560001	174680000	B.1.1.1.2.2.1.2.1	0.395209580838323	.	174560001	174680000	#DADAFF	1	0.5
chr1	174680001	175000000	A.2.2.1.2.1.2.1.2.1.2	0.531736526946108	.	174680001	175000000	#FFDADA	1	0.625
chr1	175000001	175280000	A.2.2.1.2.1.1.1.2.1.2	0.54251497005988	.	175000001	175280000	#FFDADA	1	0.625
chr1	175280001	175640000	B.1.2.1.2.1.2.1.1	0.28622754491018	.	175280001	175640000	#9191FF	1	0.375
chr1	175640001	175920000	B.1.2.1.2.1.2.1.2.2	0.282634730538922	.	175640001	175920000	#9191FF	1	0.375
chr1	175920001	176200000	A.2.2.1.2.1.2.1.2.1.1	0.532934131736527	.	175920001	176200000	#FFDADA	1	0.625
chr1	176200001	176600000	B.2.1.2.1.1.2.1.1.1.2	0.152095808383234	.	176200001	176600000	#4848FF	1	0.25
chr1	176600001	176840000	B.2.1.1.2.2.1.1.2.1.2.1	0.167664670658683	.	176600001	176840000	#4848FF	1	0.25
chr1	176840001	177120000	B.2.1.1.2.2.1.1.1.1	0.17125748502994	.	176840001	177120000	#4848FF	1	0.25
chr1	177120001	177440000	B.1.2.2.1.1.2.1.2.2	0.258682634730539	.	177120001	177440000	#9191FF	1	0.375
chr1	177440001	177920000	B.2.1.1.2.2.1.1.2.1.2.2	0.166467065868263	.	177440001	177920000	#4848FF	1	0.25
chr1	177920001	178200000	A.1.1.2.1.2.1.1.2	0.953293413173653	.	177920001	178200000	#FF0000	1	1
chr1	178200001	178520000	A.1.2.1.2.1.1.1.2.2	0.84311377245509	.	178200001	178520000	#FF4848	1	0.875
chr1	178520001	178760000	A.2.2.2.1.1.2.2.2.1	0.489820359281437	.	178520001	178760000	#FFDADA	1	0.625
chr1	178760001	179360000	A.1.2.2.1.2.2.2.2.1.2	0.786826347305389	.	178760001	179360000	#FF4848	1	0.875
chr1	179360001	179640000	B.1.2.2.1.2.1.2.1.2.1	0.246706586826347	.	179360001	179640000	#9191FF	1	0.375
chr1	179640001	179800000	A.2.2.1.2.1.2.2.1.2	0.526946107784431	.	179640001	179800000	#FFDADA	1	0.625
chr1	179800001	180240000	A.1.1.2.1.2.1.2.2.2.2.1	0.948502994011976	.	179800001	180240000	#FF0000	1	1
chr1	180240001	180440000	A.2.2.1.2.1.1.1.2.2.1	0.541317365269461	.	180240001	180440000	#FFDADA	1	0.625
chr1	180440001	180680000	A.1.2.1.2.1.2.2.2.1.1.1	0.832335329341317	.	180440001	180680000	#FF4848	1	0.875
chr1	180680001	180840000	A.1.2.2.1.1.1.1.2.2	0.820359281437126	.	180680001	180840000	#FF4848	1	0.875
chr1	180840001	180960000	A.1.2.2.1.1.1.2.2.2.1	0.816766467065868	.	180840001	180960000	#FF4848	1	0.875
chr1	180960001	181160000	A.1.1.2.1.2.2.2.1.2.1	0.94251497005988	.	180960001	181160000	#FF0000	1	1
chr1	181160001	181440000	B.1.2.1.2.2.1.1.2.1	0.279041916167665	.	181160001	181440000	#9191FF	1	0.375
chr1	181440001	181680000	B.1.2.2.1.2.1.2.2.1	0.244311377245509	.	181440001	181680000	#9191FF	1	0.375
chr1	181680001	181760000	B.1.2.2.1.1.1.2.2.1	0.263473053892216	.	181680001	181760000	#9191FF	1	0.375
chr1	181760001	181960000	B.1.2.2.1.2.1.2.1.2.2	0.245508982035928	.	181760001	181960000	#9191FF	1	0.375
chr1	181960001	182200000	A.2.2.1.2.1.1.2.1.2	0.537724550898204	.	181960001	182200000	#FFDADA	1	0.625
chr1	182200001	182400000	A.2.1.1.1.1.2.2.2.2.1	0.723353293413174	.	182200001	182400000	#FF9191	1	0.75
chr1	182400001	182520000	B.1.1.1.2.2.1.1.1.1	0.398802395209581	.	182400001	182520000	#DADAFF	1	0.5
chr1	182520001	182800000	A.1.2.2.1.2.2.2.1	0.789221556886228	.	182520001	182800000	#FF4848	1	0.875
chr1	182800001	183040000	A.1.2.2.1.1.1.1.2.1	0.821556886227545	.	182800001	183040000	#FF4848	1	0.875
chr1	183040001	183240000	A.1.1.2.1.2.1.2.2.2.1	0.949700598802395	.	183040001	183240000	#FF0000	1	1
chr1	183240001	183440000	A.1.2.1.2.1.2.2.2.2.2	0.827544910179641	.	183240001	183440000	#FF4848	1	0.875
chr1	183440001	183640000	A.1.2.1.2.1.2.2.2.2.1	0.82874251497006	.	183440001	183640000	#FF4848	1	0.875
chr1	183640001	184000000	A.1.2.1.2.1.1.2.2	0.840718562874252	.	183640001	184000000	#FF4848	1	0.875
chr1	184000001	184240000	A.1.2.1.2.1.1.1.1.1.2	0.846706586826347	.	184000001	184240000	#FF4848	1	0.875
chr1	184240001	184680000	A.1.1.1.1.2.1	0.996407185628743	.	184240001	184680000	#FF0000	1	1
chr1	184680001	184960000	A.1.2.1.2.1.2.2.2.1.2	0.829940119760479	.	184680001	184960000	#FF4848	1	0.875
chr1	184960001	185120000	A.2.1.2.1.2.1.1.2.1.1	0.644311377245509	.	184960001	185120000	#FF9191	1	0.75
chr1	185120001	185320000	A.2.2.1.1.1.1.2.1.2.2	0.580838323353293	.	185120001	185320000	#FFDADA	1	0.625
chr1	185320001	185720000	B.1.1.1.1.2.2.1.2.1	0.422754491017964	.	185320001	185720000	#DADAFF	1	0.5
chr1	185720001	185960000	A.2.2.2.1.1.2.2.1.1	0.492215568862275	.	185720001	185960000	#FFDADA	1	0.625
chr1	185960001	186280000	B.1.1.1.1.2.2.2.2	0.415568862275449	.	185960001	186280000	#DADAFF	1	0.5
chr1	186280001	186400000	A.2.2.1.2.1.1.1.1.2	0.544910179640719	.	186280001	186400000	#FFDADA	1	0.625
chr1	186400001	187000000	B.2.2.1.2.1.2.2.1.1	0.0730538922155689	.	186400001	187000000	#0000FF	1	0.125
chr1	187000001	187240000	B.2.2.1.2.2.1.1.2.1.2	0.0658682634730539	.	187000001	187240000	#0000FF	1	0.125
chr1	187240001	187400000	B.2.1.2.1.2.2.1.2.2.1	0.132934131736527	.	187240001	187400000	#4848FF	1	0.25
chr1	187400001	187520000	B.2.1.2.1.2.2.1.2.1	0.134131736526946	.	187400001	187520000	#4848FF	1	0.25
chr1	187520001	187600000	B.2.1.2.1.2.2.1.1.1	0.136526946107784	.	187520001	187600000	#4848FF	1	0.25
chr1	187600001	187920000	B.2.2.1.2.2.2.2.2.1	0.0502994011976048	.	187600001	187920000	#0000FF	1	0.125
chr1	187920001	188120000	B.2.2.1.2.2.1.2.2.1	0.0610778443113772	.	187920001	188120000	#0000FF	1	0.125
chr1	188120001	188480000	B.2.2.2.2.1.1.1.2.1	0.0215568862275449	.	188120001	188480000	#0000FF	1	0.125
chr1	188480001	189040000	B.2.2.2.2.2.2.1.1	0.00359281437125748	.	188480001	189040000	#0000FF	1	0.125
chr1	189040001	189200000	B.2.2.1.2.1.1.2.2.1	0.0790419161676647	.	189040001	189200000	#0000FF	1	0.125
chr1	189200001	189400000	B.2.2.1.2.2.1.2.2.2.2	0.0586826347305389	.	189200001	189400000	#0000FF	1	0.125
chr1	189400001	189560000	B.2.2.2.2.1.1.1.1.1.1.1	0.0287425149700599	.	189400001	189560000	#0000FF	1	0.125
chr1	189560001	189760000	B.2.2.2.2.1.1.1.1.2.2.2	0.0227544910179641	.	189560001	189760000	#0000FF	1	0.125
chr1	189760001	190000000	B.2.2.2.2.1.1.2.2.1	0.0155688622754491	.	189760001	190000000	#0000FF	1	0.125
chr1	190000001	190440000	B.2.2.2.2.2.2.2	0.00119760479041916	.	190000001	190440000	#0000FF	1	0.125
chr1	190440001	190680000	B.2.2.2.2.1.2.2.1.2	0.00838323353293413	.	190440001	190680000	#0000FF	1	0.125
chr1	190680001	190960000	B.2.2.2.2.1.2.2.2.1	0.00718562874251497	.	190680001	190960000	#0000FF	1	0.125
chr1	190960001	191160000	B.2.2.2.2.1.2.2.1.1	0.00958083832335329	.	190960001	191160000	#0000FF	1	0.125
chr1	191160001	191560000	B.2.2.2.2.2.2.1.2	0.00239520958083832	.	191160001	191560000	#0000FF	1	0.125
chr1	191560001	191920000	B.2.2.2.2.1.1.1.2.2.2	0.0191616766467066	.	191560001	191920000	#0000FF	1	0.125
chr1	191920001	192080000	B.2.1.2.1.2.2.2.2	0.12814371257485	.	191920001	192080000	#4848FF	1	0.25
chr1	192080001	192400000	B.2.2.1.2.2.2.2.2.2	0.0491017964071856	.	192080001	192400000	#0000FF	1	0.125
chr1	192400001	192760000	B.1.2.2.1.2.1.1.2	0.251497005988024	.	192400001	192760000	#9191FF	1	0.375
chr1	192760001	193040000	B.1.1.1.1.2.1.1.2.2.1	0.435928143712575	.	192760001	193040000	#DADAFF	1	0.5
chr1	193040001	193440000	A.2.2.2.1.1.1.2.2.2.2	0.497005988023952	.	193040001	193440000	#FFDADA	1	0.625
chr1	193440001	193760000	B.1.2.2.1.2.1.2.2.2	0.24311377245509	.	193440001	193760000	#9191FF	1	0.375
chr1	193760001	193960000	B.1.2.2.1.1.2.2.1.2	0.256287425149701	.	193760001	193960000	#9191FF	1	0.375
chr1	193960001	194120000	B.1.2.2.1.2.2.2.1	0.240718562874252	.	193960001	194120000	#9191FF	1	0.375
chr1	194120001	194520000	B.2.2.1.2.1.2.1.2.1	0.0754491017964072	.	194120001	194520000	#0000FF	1	0.125
chr1	194520001	194720000	B.2.1.2.1.2.1.2	0.137724550898204	.	194520001	194720000	#4848FF	1	0.25
chr1	194720001	194960000	B.2.2.1.2.2.1.2.2.2.1	0.0598802395209581	.	194720001	194960000	#0000FF	1	0.125
chr1	194960001	195120000	B.2.1.2.1.2.2.2.1.2	0.129341317365269	.	194960001	195120000	#4848FF	1	0.25
chr1	195120001	195360000	B.2.2.2.2.1.2.2.2.2	0.00598802395209581	.	195120001	195360000	#0000FF	1	0.125
chr1	195360001	195520000	B.2.2.2.2.1.1.2.1.2	0.0167664670658683	.	195360001	195520000	#0000FF	1	0.125
chr1	195520001	195840000	B.2.2.2.2.1.1.2.1.1	0.0179640718562874	.	195520001	195840000	#0000FF	1	0.125
chr1	195840001	196280000	B.2.2.2.2.1.2.1.2	0.0107784431137725	.	195840001	196280000	#0000FF	1	0.125
chr1	196280001	196560000	B.2.2.1.2.1.1.2.2.2	0.0778443113772455	.	196280001	196560000	#0000FF	1	0.125
chr1	196560001	196760000	B.2.2.1.2.2.1.1.1.1	0.0694610778443114	.	196560001	196760000	#0000FF	1	0.125
chr1	196760001	196840000	B.2.1.2.1.1.1.1	0.159281437125748	.	196760001	196840000	#4848FF	1	0.25
chr1	196840001	197080000	B.2.2.2.2.1.1.1.1.1.2	0.0263473053892216	.	196840001	197080000	#0000FF	1	0.125
chr1	197080001	197240000	B.1.2.2.1.1.1.2.2.2	0.262275449101796	.	197080001	197240000	#9191FF	1	0.375
chr1	197240001	197480000	B.2.1.2.1.1.2.1.2.1	0.148502994011976	.	197240001	197480000	#4848FF	1	0.25
chr1	197480001	197720000	B.1.2.2.1.1.2.1.1	0.261077844311377	.	197480001	197720000	#9191FF	1	0.375
chr1	197720001	197800000	B.1.1.1.2.2.2.2	0.388023952095808	.	197720001	197800000	#DADAFF	1	0.5
chr1	197800001	198080000	B.2.1.1.2.1.2.2.2	0.172455089820359	.	197800001	198080000	#4848FF	1	0.25
chr1	198080001	198320000	A.2.2.2.1.1.2.1.1.2	0.494610778443114	.	198080001	198320000	#FFDADA	1	0.625
chr1	198320001	198680000	B.2.1.2.1.1.2.2.2.1	0.14251497005988	.	198320001	198680000	#4848FF	1	0.25
chr1	198680001	198960000	B.1.2.1.2.2.1.1.2.2	0.277844311377246	.	198680001	198960000	#9191FF	1	0.375
chr1	198960001	199080000	B.1.2.1.2.2.1.2.2	0.275449101796407	.	198960001	199080000	#9191FF	1	0.375
chr1	199080001	199560000	B.2.2.2.2.1.1.1.1.1.1.2	0.0275449101796407	.	199080001	199560000	#0000FF	1	0.125
chr1	199560001	199960000	B.2.2.1.2.1.1.1.2.2	0.081437125748503	.	199560001	199960000	#0000FF	1	0.125
chr1	199960001	200120000	A.2.2.2.1.2.1.1.2.1	0.483832335329341	.	199960001	200120000	#FFDADA	1	0.625
chr1	200120001	200320000	A.2.2.2.1.1.2.2.2.2	0.488622754491018	.	200120001	200320000	#FFDADA	1	0.625
chr1	200320001	200560000	B.1.1.2.2.2.2.1.2.1	0.340119760479042	.	200320001	200560000	#DADAFF	1	0.5
chr1	200560001	200920000	A.1.2.2.1.2.1.1.2.2	0.801197604790419	.	200560001	200920000	#FF4848	1	0.875
chr1	200920001	201120000	A.2.1.2.1.2.1.2.1.2.1	0.634730538922156	.	200920001	201120000	#FF9191	1	0.75
chr1	201120001	201400000	A.1.1.2.1.2.1.1.1	0.954491017964072	.	201120001	201400000	#FF0000	1	1
chr1	201400001	201680000	A.1.1.1.2.1.1.2.1	0.98562874251497	.	201400001	201680000	#FF0000	1	1
chr1	201680001	201840000	A.1.1.1.2.1.1.1.1.1.2.2	0.991616766467066	.	201680001	201840000	#FF0000	1	1
chr1	201840001	202120000	A.1.1.2.1.1.2.2.1.2	0.95688622754491	.	201840001	202120000	#FF0000	1	1
chr1	202120001	202480000	A.1.2.2.1.1.2.2.1.2	0.808383233532934	.	202120001	202480000	#FF4848	1	0.875
chr1	202480001	202960000	A.1.1.1.2.1.2.1.1.1.2	0.982035928143713	.	202480001	202960000	#FF0000	1	1
chr1	202960001	203200000	A.1.2.1.1.1.1.1.2.2.1.1	0.908982035928144	.	202960001	203200000	#FF4848	1	0.875
chr1	203200001	203520000	A.1.1.1.2.1.1.1.2.1.2	0.988023952095808	.	203200001	203520000	#FF0000	1	1
chr1	203520001	203960000	A.1.1.1.2.1.1.1.1.1.1	0.994011976047904	.	203520001	203960000	#FF0000	1	1
chr1	203960001	204600000	A.1.1.1.1.1.1.1	1	.	203960001	204600000	#FF0000	1	1
chr1	204600001	205040000	A.1.2.1.1.2.2.1.1.1.2	0.867065868263473	.	204600001	205040000	#FF4848	1	0.875
chr1	205040001	205280000	A.1.1.2.1.2.2.2.1.1	0.943712574850299	.	205040001	205280000	#FF0000	1	1
chr1	205280001	205480000	A.1.2.2.1.1.2.2.1.1	0.809580838323353	.	205280001	205480000	#FF4848	1	0.875
chr1	205480001	205760000	A.1.1.1.2.1.2.1.1.2.2	0.979640718562874	.	205480001	205760000	#FF0000	1	1
chr1	205760001	205920000	A.1.2.2.1.1.2.2.2.1	0.807185628742515	.	205760001	205920000	#FF4848	1	0.875
chr1	205920001	205960000	A.1.2.2.1.1.2.2.2.2	0.805988023952096	.	205920001	205960000	#FF4848	1	0.875
chr1	206080001	206360000	A.1.2.2.1.1.2.2.2.2	0.805988023952096	.	206080001	206360000	#FF4848	1	0.875
chr1	206480001	206880000	A.1.1.2.1.1.2.2.1.1	0.958083832335329	.	206480001	206880000	#FF0000	1	1
chr1	206880001	207240000	A.2.1.2.1.2.1.1.2.2.2.2	0.638323353293413	.	206880001	207240000	#FF9191	1	0.75
chr1	207240001	207440000	B.1.1.1.1.2.1.1.1.2.1	0.440718562874251	.	207240001	207440000	#DADAFF	1	0.5
chr1	207440001	207920000	B.1.1.1.1.2.1.2.2.2.2	0.425149700598802	.	207440001	207920000	#DADAFF	1	0.5
chr1	207920001	208080000	A.1.2.1.2.1.2.2.2.1.1.2	0.831137724550898	.	207920001	208080000	#FF4848	1	0.875
chr1	208080001	208440000	A.1.2.1.2.1.1.1.2.1	0.844311377245509	.	208080001	208440000	#FF4848	1	0.875
chr1	208440001	208840000	B.1.1.2.2.2.2.1.1.2	0.341317365269461	.	208440001	208840000	#DADAFF	1	0.5
chr1	208840001	209000000	B.1.2.2.1.1.1.2.1.1	0.265868263473054	.	208840001	209000000	#9191FF	1	0.375
chr1	209000001	209200000	B.1.2.2.1.1.1.2.1.2	0.264670658682635	.	209000001	209200000	#9191FF	1	0.375
chr1	209200001	209400000	B.1.2.2.1.2.2.1	0.241916167664671	.	209200001	209400000	#9191FF	1	0.375
chr1	209400001	209760000	B.2.1.1.2.1.2.1.1.2	0.178443113772455	.	209400001	209760000	#4848FF	1	0.25
chr1	209760001	210040000	A.2.1.2.1.2.1.1.2.2.1	0.640718562874252	.	209760001	210040000	#FF9191	1	0.75
chr1	210040001	210280000	B.2.2.1.2.1.1.1.2.1	0.0826347305389222	.	210040001	210280000	#0000FF	1	0.125
chr1	210280001	210560000	B.1.1.2.2.2.2.1.1.1	0.34251497005988	.	210280001	210560000	#DADAFF	1	0.5
chr1	210560001	210880000	B.1.2.2.1.1.1.1.1.1.1	0.270658682634731	.	210560001	210880000	#9191FF	1	0.375
chr1	210880001	211400000	B.2.2.1.2.1.2.2.2	0.0706586826347305	.	210880001	211400000	#0000FF	1	0.125
chr1	211400001	211680000	A.2.1.2.1.2.2.1.2.1	0.621556886227545	.	211400001	211680000	#FF9191	1	0.75
chr1	211680001	212200000	A.2.1.1.1.1.1.1.2.2	0.732934131736527	.	211680001	212200000	#FF9191	1	0.75
chr1	212200001	212400000	A.1.2.1.2.1.2.1.1.1.1.1	0.839520958083832	.	212200001	212400000	#FF4848	1	0.875
chr1	212400001	212480000	A.1.2.2.1.1.1.1.1.1	0.823952095808383	.	212400001	212480000	#FF4848	1	0.875
chr1	212480001	212640000	A.1.1.2.1.2.2.2.2.1.2.2	0.937724550898204	.	212480001	212640000	#FF0000	1	1
chr1	212640001	213000000	A.1.2.1.2.1.1.1.1.1.1	0.847904191616766	.	212640001	213000000	#FF4848	1	0.875
chr1	213000001	213240000	A.1.2.2.1.1.2.1.2.1.2	0.811976047904192	.	213000001	213240000	#FF4848	1	0.875
chr1	213240001	213800000	B.1.2.1.2.1.1.2.1.1	0.289820359281437	.	213240001	213800000	#9191FF	1	0.375
chr1	213800001	214040000	B.1.2.2.1.1.2.2.1.1	0.25748502994012	.	213800001	214040000	#9191FF	1	0.375
chr1	214040001	214360000	B.1.2.1.2.1.2.1.2.1.1	0.28502994011976	.	214040001	214360000	#9191FF	1	0.375
chr1	214360001	214600000	A.2.1.2.1.2.1.1.2.1.2.1	0.64311377245509	.	214360001	214600000	#FF9191	1	0.75
chr1	214600001	214800000	A.2.1.2.1.2.1.1.2.1.2.2	0.641916167664671	.	214600001	214800000	#FF9191	1	0.75
chr1	214800001	215280000	B.2.2.1.2.2.2.1.1.1	0.0574850299401198	.	214800001	215280000	#0000FF	1	0.125
chr1	215280001	215400000	B.2.1.1.2.1.1.1	0.182035928143713	.	215280001	215400000	#4848FF	1	0.25
chr1	215400001	215840000	B.2.1.1.2.1.2.1.2.1.2	0.176047904191617	.	215400001	215840000	#4848FF	1	0.25
chr1	215840001	216160000	B.2.2.1.2.2.1.1.2.2.2	0.0634730538922156	.	215840001	216160000	#0000FF	1	0.125
chr1	216160001	216360000	B.2.2.1.2.2.1.1.1.2	0.0682634730538922	.	216160001	216360000	#0000FF	1	0.125
chr1	216360001	216520000	B.2.1.2.1.2.2.2.1.1	0.130538922155689	.	216360001	216520000	#4848FF	1	0.25
chr1	216520001	216720000	B.2.1.1.2.1.2.2.1	0.173652694610778	.	216520001	216720000	#4848FF	1	0.25
chr1	216720001	216840000	B.1.1.2.2.2.1.2.1.2	0.347305389221557	.	216720001	216840000	#DADAFF	1	0.5
chr1	216840001	217400000	B.2.2.1.2.1.2.1.1	0.0766467065868263	.	216840001	217400000	#0000FF	1	0.125
chr1	217400001	217840000	B.2.1.2.1.1.2.2.2.2	0.141317365269461	.	217400001	217840000	#4848FF	1	0.25
chr1	217840001	218120000	B.2.2.1.2.2.1.1.2.2.1	0.0646706586826347	.	217840001	218120000	#0000FF	1	0.125
chr1	218120001	218440000	B.2.2.1.2.2.1.2.1	0.0622754491017964	.	218120001	218440000	#0000FF	1	0.125
chr1	218440001	218720000	B.1.1.1.1.2.1.1.2.1.1	0.438323353293413	.	218440001	218720000	#DADAFF	1	0.5
chr1	218720001	218840000	B.1.1.2.2.2.2.2.2	0.336526946107784	.	218720001	218840000	#DADAFF	1	0.5
chr1	218840001	218920000	B.1.1.1.2.2.2.1.1.1	0.392814371257485	.	218840001	218920000	#DADAFF	1	0.5
chr1	218920001	219280000	B.1.2.1.2.1.1.1.1.1	0.293413173652695	.	218920001	219280000	#9191FF	1	0.375
chr1	219280001	219440000	A.2.2.2.1.2.2.1.2	0.477844311377246	.	219280001	219440000	#FFDADA	1	0.625
chr1	219440001	219600000	B.1.1.2.2.2.1.2.1.1	0.348502994011976	.	219440001	219600000	#DADAFF	1	0.5
chr1	219600001	220200000	B.1.2.1.2.1.1.2.1.2	0.288622754491018	.	219600001	220200000	#9191FF	1	0.375
chr1	220200001	220600000	A.1.2.2.1.2.2.1.1	0.791616766467066	.	220200001	220600000	#FF4848	1	0.875
chr1	220600001	220840000	A.2.2.1.2.1.2.2.1.1.2	0.52814371257485	.	220600001	220840000	#FFDADA	1	0.625
chr1	220840001	220960000	A.2.1.1.1.1.2.1.2	0.72814371257485	.	220840001	220960000	#FF9191	1	0.75
chr1	220960001	221320000	A.2.1.2.1.2.1.1.1.1.1	0.647904191616766	.	220960001	221320000	#FF9191	1	0.75
chr1	221320001	221640000	A.2.2.2.1.1.2.1.1.1	0.495808383233533	.	221320001	221640000	#FFDADA	1	0.625
chr1	221640001	221800000	B.1.1.1.2.2.1.2.2	0.394011976047904	.	221640001	221800000	#DADAFF	1	0.5
chr1	221800001	222000000	B.1.1.1.1.2.1.2.2.1	0.427544910179641	.	221800001	222000000	#DADAFF	1	0.5
chr1	222000001	222120000	B.1.1.2.2.2.1.2.2.2	0.343712574850299	.	222000001	222120000	#DADAFF	1	0.5
chr1	222120001	222400000	B.1.2.2.1.2.1.1.1.2	0.252694610778443	.	222120001	222400000	#9191FF	1	0.375
chr1	222400001	222760000	B.1.2.2.1.1.1.1.1.1.2	0.269461077844311	.	222400001	222760000	#9191FF	1	0.375
chr1	222760001	223120000	A.1.2.1.2.1.2.1.2	0.834730538922156	.	222760001	223120000	#FF4848	1	0.875
chr1	223120001	223320000	A.1.2.2.1.2.1.1.2.1	0.802395209580838	.	223120001	223320000	#FF4848	1	0.875
chr1	223320001	223400000	A.2.2.1.1.1.2.1.2.2.1	0.573652694610778	.	223320001	223400000	#FFDADA	1	0.625
chr1	223400001	223520000	A.2.2.2.1.2.1.1.1.1.1	0.487425149700599	.	223400001	223520000	#FFDADA	1	0.625
chr1	223520001	223680000	B.1.1.1.2.2.1.1.2	0.396407185628742	.	223520001	223680000	#DADAFF	1	0.5
chr1	223680001	223840000	A.2.2.1.1.1.2.2.2	0.570059880239521	.	223680001	223840000	#FFDADA	1	0.625
chr1	223840001	224200000	A.1.2.1.2.1.2.1.1.1.1.2	0.838323353293413	.	223840001	224200000	#FF4848	1	0.875
chr1	224200001	224480000	A.1.2.2.1.1.1.2.1	0.819161676646707	.	224200001	224480000	#FF4848	1	0.875
chr1	224480001	224680000	A.1.2.1.2.1.2.1.1.1.2	0.837125748502994	.	224480001	224680000	#FF4848	1	0.875
chr1	224680001	225120000	B.1.2.2.1.1.1.1.2	0.267065868263473	.	224680001	225120000	#9191FF	1	0.375
chr1	225120001	225280000	B.2.1.2.1.2.2.1.2.2.2	0.131736526946108	.	225120001	225280000	#4848FF	1	0.25
chr1	225280001	225600000	B.2.1.2.1.1.2.1.1.1.1	0.153293413173653	.	225280001	225600000	#4848FF	1	0.25
chr1	225600001	225960000	A.1.1.1.2.1.2.1.2.2.2	0.976047904191617	.	225600001	225960000	#FF0000	1	1
chr1	225960001	226040000	A.1.2.2.1.1.1.1.1.2	0.822754491017964	.	225960001	226040000	#FF4848	1	0.875
chr1	226040001	226240000	A.1.1.2.1.2.2.2.2.2	0.936526946107784	.	226040001	226240000	#FF0000	1	1
chr1	226240001	226400000	A.1.2.1.2.1.1.1.1.2	0.845508982035928	.	226240001	226400000	#FF4848	1	0.875
chr1	226400001	226760000	A.1.2.1.2.1.2.1.1.2	0.835928143712575	.	226400001	226760000	#FF4848	1	0.875
chr1	226760001	227040000	A.1.1.1.2.1.2.2.1.2	0.973652694610778	.	226760001	227040000	#FF0000	1	1
chr1	227040001	227680000	A.1.1.1.1.2.2	0.995209580838323	.	227040001	227680000	#FF0000	1	1
chr1	227680001	227760000	A.2.1.2.2.1.2.1	0.613173652694611	.	227680001	227760000	#FF9191	1	0.75
chr1	227760001	228040000	A.2.2.1.1.1.2.1.1.1.2	0.577245508982036	.	227760001	228040000	#FFDADA	1	0.625
chr1	228040001	228240000	A.2.2.1.1.2.2.2.1.1.1	0.550898203592814	.	228040001	228240000	#FFDADA	1	0.625
chr1	228240001	228480000	A.1.2.2.1.2.1.2.1.2	0.796407185628742	.	228240001	228480000	#FF4848	1	0.875
chr1	228480001	228760000	A.1.2.2.1.1.2.1.2.2	0.810778443113772	.	228480001	228760000	#FF4848	1	0.875
chr1	228760001	229120000	A.2.2.2.1.1.1.2.2.2.1.1	0.49940119760479	.	228760001	229120000	#FFDADA	1	0.625
chr1	229120001	229360000	A.2.2.1.1.2.2.1.1.2.1	0.55688622754491	.	229120001	229360000	#FFDADA	1	0.625
chr1	229360001	229440000	A.2.1.2.1.2.1.2.2.1.1	0.632335329341317	.	229360001	229440000	#FF9191	1	0.75
chr1	229440001	229680000	A.1.2.2.1.2.1.1.1.2	0.803592814371258	.	229440001	229680000	#FF4848	1	0.875
chr1	229680001	230000000	A.2.2.1.2.1.1.1.2.1.1	0.543712574850299	.	229680001	230000000	#FFDADA	1	0.625
chr1	230000001	230160000	A.2.2.1.1.1.2.2.1	0.57125748502994	.	230000001	230160000	#FFDADA	1	0.625
chr1	230160001	230520000	A.1.2.2.1.2.2.2.2.2.1.1	0.78562874251497	.	230160001	230520000	#FF4848	1	0.875
chr1	230520001	230720000	B.1.1.1.2.1.2.2.1	0.403592814371257	.	230520001	230720000	#DADAFF	1	0.5
chr1	230720001	231240000	A.2.1.1.1.1.1.2.2	0.730538922155689	.	230720001	231240000	#FF9191	1	0.75
chr1	231240001	231360000	A.2.1.2.2.1.2.2	0.611976047904192	.	231240001	231360000	#FF9191	1	0.75
chr1	231360001	231800000	A.1.1.2.1.1.2.2.2	0.955688622754491	.	231360001	231800000	#FF0000	1	1
chr1	231800001	232240000	A.1.2.2.1.2.1.2.1.1.2	0.797604790419162	.	231800001	232240000	#FF4848	1	0.875
chr1	232240001	232400000	A.2.2.2.1.1.2.1.2	0.493413173652695	.	232240001	232400000	#FFDADA	1	0.625
chr1	232400001	232600000	A.2.1.2.1.2.1.2.1.1.1	0.637125748502994	.	232400001	232600000	#FF9191	1	0.75
chr1	232600001	232800000	A.2.1.1.1.1.2.2.1.1	0.726946107784431	.	232600001	232800000	#FF9191	1	0.75
chr1	232800001	232880000	A.2.2.1.1.1.2.1.2.2.2	0.572455089820359	.	232800001	232880000	#FFDADA	1	0.625
chr1	232880001	233200000	A.2.2.1.2.1.2.2.2	0.525748502994012	.	232880001	233200000	#FFDADA	1	0.625
chr1	233200001	233400000	A.2.1.2.1.2.1.2.2.1.2.1	0.631137724550898	.	233200001	233400000	#FF9191	1	0.75
chr1	233400001	233800000	B.2.1.1.2.2.1.2.2	0.162874251497006	.	233400001	233800000	#4848FF	1	0.25
chr1	233800001	234200000	B.2.1.2.1.1.2.2.1	0.143712574850299	.	233800001	234200000	#4848FF	1	0.25
chr1	234200001	234600000	B.1.2.1.2.1.1.1.1.2	0.292215568862275	.	234200001	234600000	#9191FF	1	0.375
chr1	234600001	234880000	A.1.1.1.2.1.2.1.1.2.1	0.980838323353293	.	234600001	234880000	#FF0000	1	1
chr1	234880001	235000000	A.1.2.1.2.1.2.2.1	0.833532934131737	.	234880001	235000000	#FF4848	1	0.875
chr1	235000001	235200000	A.1.1.2.1.1.1.1.1.2	0.966467065868263	.	235000001	235200000	#FF0000	1	1
chr1	235240001	235280000	A.1.1.2.1.1.1.1.1.2	0.966467065868263	.	235240001	235280000	#FF0000	1	1
chr1	235280001	235600000	A.1.1.2.1.2.2.2.2.1.2.1	0.938922155688623	.	235280001	235600000	#FF0000	1	1
chr1	235600001	235680000	A.1.2.2.1.1.1.2.2.2.2	0.815568862275449	.	235600001	235680000	#FF4848	1	0.875
chr1	235680001	235880000	A.2.1.2.1.2.1.2.2.2.1	0.62874251497006	.	235680001	235880000	#FF9191	1	0.75
chr1	235880001	236240000	A.1.2.2.1.2.1.1.1.1	0.804790419161677	.	235880001	236240000	#FF4848	1	0.875
chr1	236240001	236600000	A.2.2.2.1.1.1.2.2.1.1	0.501796407185629	.	236240001	236600000	#FFDADA	1	0.625
chr1	236600001	236760000	A.2.2.1.1.1.2.1.1.1.1	0.578443113772455	.	236600001	236760000	#FFDADA	1	0.625
chr1	236760001	237040000	A.2.2.2.1.1.1.2.2.2.1.2	0.498203592814371	.	236760001	237040000	#FFDADA	1	0.625
chr1	237040001	237360000	B.1.2.2.1.1.2.1.2.1	0.259880239520958	.	237040001	237360000	#9191FF	1	0.375
chr1	237360001	237560000	B.2.1.1.2.2.1.1.1.2	0.170059880239521	.	237360001	237560000	#4848FF	1	0.25
chr1	237560001	238440000	B.2.2.1.2.1.2.1.2.2	0.074251497005988	.	237560001	238440000	#0000FF	1	0.125
chr1	238440001	238640000	B.2.2.1.2.2.1.1.2.1.1	0.067065868263473	.	238440001	238640000	#0000FF	1	0.125
chr1	238640001	238760000	B.2.1.2.1.2.2.1.1.2	0.135329341317365	.	238640001	238760000	#4848FF	1	0.25
chr1	238760001	239240000	B.2.2.2.2.2.1	0.00479041916167665	.	238760001	239240000	#0000FF	1	0.125
chr1	239240001	239520000	B.2.2.2.2.1.2.1.1.1	0.0131736526946108	.	239240001	239520000	#0000FF	1	0.125
chr1	239520001	239680000	B.2.1.2.1.1.1.2.2.1.2	0.155688622754491	.	239520001	239680000	#4848FF	1	0.25
chr1	239680001	239880000	B.2.1.2.1.1.2.1.2.2.1	0.147305389221557	.	239680001	239880000	#4848FF	1	0.25
chr1	239880001	240200000	B.2.1.2.1.1.2.1.2.2.2.1	0.146107784431138	.	239880001	240200000	#4848FF	1	0.25
chr1	240200001	240360000	B.2.1.2.1.1.1.2.1	0.158083832335329	.	240200001	240360000	#4848FF	1	0.25
chr1	240360001	240680000	B.2.2.1.2.2.2.1.2	0.0526946107784431	.	240360001	240680000	#0000FF	1	0.125
chr1	240680001	241000000	B.2.2.2.2.1.1.1.1.2.2.1	0.0239520958083832	.	240680001	241000000	#0000FF	1	0.125
chr1	241000001	241400000	B.2.2.2.2.1.2.1.1.2	0.0119760479041916	.	241000001	241400000	#0000FF	1	0.125
chr1	241400001	241640000	B.2.2.1.2.1.1.2.1	0.0802395209580838	.	241400001	241640000	#0000FF	1	0.125
chr1	241640001	241840000	B.1.2.2.1.2.1.1.1.1	0.253892215568862	.	241640001	241840000	#9191FF	1	0.375
chr1	241840001	242080000	B.2.1.2.1.1.2.1.2.2.2.2	0.144910179640719	.	241840001	242080000	#4848FF	1	0.25
chr1	242080001	242400000	B.2.1.2.1.1.2.1.1.2.2	0.149700598802395	.	242080001	242400000	#4848FF	1	0.25
chr1	242400001	242560000	B.2.1.2.1.1.1.2.2.1.1	0.15688622754491	.	242400001	242560000	#4848FF	1	0.25
chr1	242560001	243280000	B.2.2.1.2.2.2.2.1	0.051497005988024	.	242560001	243280000	#0000FF	1	0.125
chr1	243280001	243920000	A.2.1.1.1.1.1.2.1	0.731736526946108	.	243280001	243920000	#FF9191	1	0.75
chr1	243920001	244040000	A.2.1.1.1.1.2.2.1.2	0.725748502994012	.	243920001	244040000	#FF9191	1	0.75
chr1	244040001	244280000	A.2.1.2.1.2.2.2	0.617964071856287	.	244040001	244280000	#FF9191	1	0.75
chr1	244280001	244640000	A.2.2.2.1.1.2.2.1.2	0.491017964071856	.	244280001	244640000	#FFDADA	1	0.625
chr1	244640001	244760000	B.1.1.1.2.2.2.1.2.2	0.389221556886228	.	244640001	244760000	#DADAFF	1	0.5
chr1	244760001	244960000	A.2.2.1.2.1.2.2.1.1.1	0.529341317365269	.	244760001	244960000	#FFDADA	1	0.625
chr1	244960001	245240000	A.2.1.1.1.1.1.1.1	0.735329341317365	.	244960001	245240000	#FF9191	1	0.75
chr1	245240001	245680000	B.1.1.1.1.2.1.2.1.1.2	0.432335329341317	.	245240001	245680000	#DADAFF	1	0.5
chr1	245680001	245760000	A.2.2.2.1.2.1.2.1	0.481437125748503	.	245680001	245760000	#FFDADA	1	0.625
chr1	245760001	246120000	B.1.1.2.2.2.1.1.2	0.349700598802395	.	245760001	246120000	#DADAFF	1	0.5
chr1	246120001	246400000	B.1.1.1.1.2.1.1.1.1	0.441916167664671	.	246120001	246400000	#DADAFF	1	0.5
chr1	246400001	246680000	A.2.2.2.1.2.2.2.1	0.476646706586826	.	246400001	246680000	#FFDADA	1	0.625
chr1	246680001	247000000	A.1.2.1.2.1.1.2.1	0.841916167664671	.	246680001	247000000	#FF4848	1	0.875
chr1	247000001	247120000	A.1.2.2.1.2.2.1.2	0.790419161676647	.	247000001	247120000	#FF4848	1	0.875
chr1	247120001	247360000	A.2.2.1.2.1.1.2.1.1	0.538922155688623	.	247120001	247360000	#FFDADA	1	0.625
chr1	247360001	247600000	B.1.1.2.2.2.2.2.1	0.337724550898204	.	247360001	247600000	#DADAFF	1	0.5
chr1	247600001	247880000	B.2.2.1.2.2.2.1.1.2.1.2	0.0550898203592814	.	247600001	247880000	#0000FF	1	0.125
chr1	247880001	248200000	B.2.2.2.2.1.1.2.2.2	0.0143712574850299	.	247880001	248200000	#0000FF	1	0.125
chr1	248200001	248640000	B.2.2.2.2.1.1.1.2.2.1	0.0203592814371257	.	248200001	248640000	#0000FF	1	0.125
chr1	248640001	248760000	B.2.1.1.2.1.1.2	0.180838323353293	.	248640001	248760000	#4848FF	1	0.25
chr1	248760001	248920000	B.1.2.2.1.2.2.2.2	0.239520958083832	.	248760001	248920000	#9191FF	1	0.375
chr1	249040001	249120000	B.1.2.2.1.2.2.2.2	0.239520958083832	.	249040001	249120000	#9191FF	1	0.375
chr1	249120001	249240000	A.2.1.2.1.2.1.2.2.1.2.2	0.629940119760479	.	249120001	249240000	#FF9191	1	0.75
chr2	1	200000	B.1.2.2.1.2.1.1.2.2.2	0.297619047619048	.	1	200000	#9191FF	1	0.375
chr2	200001	320000	A.2.2.2.1.2.1.1.2	0.527056277056277	.	200001	320000	#FFDADA	1	0.625
chr2	320001	600000	B.1.2.2.2.2.2.2.2.1	0.247835497835498	.	320001	600000	#9191FF	1	0.375
chr2	600001	720000	A.2.2.1.2.1.2.1.2.1.2.2	0.566017316017316	.	600001	720000	#FFDADA	1	0.625
chr2	760001	1080000	A.2.2.1.2.1.2.1.2.1.2.2	0.566017316017316	.	760001	1080000	#FFDADA	1	0.625
chr2	1080001	1520000	A.2.2.1.2.1.2.1.2.2.1	0.564935064935065	.	1080001	1520000	#FFDADA	1	0.625
chr2	1520001	1840000	A.1.2.2.1.1.2.1.1.2.2	0.788961038961039	.	1520001	1840000	#FF4848	1	0.875
chr2	1840001	2120000	A.2.2.2.2.1.1.2.1	0.517316017316017	.	1840001	2120000	#FFDADA	1	0.625
chr2	2120001	2520000	B.1.2.2.1.2.1.1.2.2.1.1	0.300865800865801	.	2120001	2520000	#9191FF	1	0.375
chr2	2520001	2720000	B.1.1.1.2.2.2.2.2.1.2	0.430735930735931	.	2520001	2720000	#DADAFF	1	0.5
chr2	2720001	3360000	B.1.1.2.1.1.2	0.425324675324675	.	2720001	3360000	#DADAFF	1	0.5
chr2	3360001	3520000	A.1.1.2.2.1.2.2.2	0.925324675324675	.	3360001	3520000	#FF0000	1	1
chr2	3560001	3720000	A.1.1.2.2.1.2.2.2	0.925324675324675	.	3560001	3720000	#FF0000	1	1
chr2	3720001	3960000	B.1.1.2.1.2.2.1.1.1	0.420995670995671	.	3720001	3960000	#DADAFF	1	0.5
chr2	3960001	4080000	B.1.2.1.2.2.1.1.2.1.1	0.331168831168831	.	3960001	4080000	#9191FF	1	0.375
chr2	4080001	4240000	B.2.1.1.1.2.2.1.2.1.2	0.215367965367965	.	4080001	4240000	#4848FF	1	0.25
chr2	4240001	4440000	B.2.1.2.1.2.2.1.1.1.1	0.140692640692641	.	4240001	4440000	#4848FF	1	0.25
chr2	4440001	4560000	B.2.1.1.1.2.2.1.2.1.1	0.216450216450216	.	4440001	4560000	#4848FF	1	0.25
chr2	4560001	4920000	B.2.2.1.2.1.2.1.1.1	0.0595238095238095	.	4560001	4920000	#0000FF	1	0.125
chr2	4920001	5040000	B.2.1.2.1.1.2.2.2.1	0.153679653679654	.	4920001	5040000	#4848FF	1	0.25
chr2	5120001	5320000	B.2.1.2.1.1.2.2.2.1	0.153679653679654	.	5120001	5320000	#4848FF	1	0.25
chr2	5320001	5480000	B.2.1.1.1.2.1.1.2.2	0.225108225108225	.	5320001	5480000	#4848FF	1	0.25
chr2	5480001	5680000	B.1.1.2.1.2.2.2.1	0.416666666666667	.	5480001	5680000	#DADAFF	1	0.5
chr2	5680001	6080000	B.1.2.2.1.2.1.1.1.2	0.303030303030303	.	5680001	6080000	#9191FF	1	0.375
chr2	6080001	6360000	B.1.2.2.1.2.1.1.2.2.1.2.2	0.298701298701299	.	6080001	6360000	#9191FF	1	0.375
chr2	6360001	7000000	B.1.2.2.2.2.2.2.1.1.1	0.251082251082251	.	6360001	7000000	#9191FF	1	0.375
chr2	7000001	7240000	A.1.2.1.1.2.2.1.1.1	0.866883116883117	.	7000001	7240000	#FF4848	1	0.875
chr2	7240001	7520000	B.1.1.1.1.2.2.2.1.2	0.458874458874459	.	7240001	7520000	#DADAFF	1	0.5
chr2	7520001	7800000	A.2.2.2.1.2.1.2.1	0.525974025974026	.	7520001	7800000	#FFDADA	1	0.625
chr2	7800001	7880000	A.2.2.2.1.1.2.1.1.2	0.537878787878788	.	7800001	7880000	#FFDADA	1	0.625
chr2	7880001	8120000	A.2.2.1.2.1.2.1.2.2.2	0.563852813852814	.	7880001	8120000	#FFDADA	1	0.625
chr2	8120001	8640000	A.2.1.1.2.1.1.2.1.2	0.704545454545455	.	8120001	8640000	#FF9191	1	0.75
chr2	8640001	8880000	A.1.2.1.2.2.2.1.1.1	0.823593073593074	.	8640001	8880000	#FF4848	1	0.875
chr2	8880001	9280000	A.1.2.2.1.1.2.1.1.2.1.1	0.791125541125541	.	8880001	9280000	#FF4848	1	0.875
chr2	9280001	9640000	A.1.1.1.2.1.1.1.2.1	0.984848484848485	.	9280001	9640000	#FF0000	1	1
chr2	9640001	9840000	A.1.2.1.2.1.2.1.2.1	0.844155844155844	.	9640001	9840000	#FF4848	1	0.875
chr2	9840001	9920000	A.1.2.1.2.2.2.2.2.1	0.814935064935065	.	9840001	9920000	#FF4848	1	0.875
chr2	9920001	10120000	A.1.1.2.2.2.2.1.2.2.2	0.909090909090909	.	9920001	10120000	#FF0000	1	1
chr2	10120001	10240000	A.1.2.2.2.2.2.2.1.2	0.728354978354978	.	10120001	10240000	#FF4848	1	0.875
chr2	10240001	10400000	A.1.2.1.2.2.2.2.1	0.816017316017316	.	10240001	10400000	#FF4848	1	0.875
chr2	10400001	10640000	A.1.1.2.1.1.1.2.1.1.1	0.961038961038961	.	10400001	10640000	#FF0000	1	1
chr2	10640001	10800000	A.1.2.1.2.2.2.1.2.1.1	0.819264069264069	.	10640001	10800000	#FF4848	1	0.875
chr2	10800001	10880000	A.1.2.2.2.1.1.2.1.2.1	0.761904761904762	.	10800001	10880000	#FF4848	1	0.875
chr2	10880001	11240000	A.1.2.2.1.2.1.2.2	0.779220779220779	.	10880001	11240000	#FF4848	1	0.875
chr2	11240001	11600000	A.1.1.2.1.1.1.1.2.2	0.962121212121212	.	11240001	11600000	#FF0000	1	1
chr2	11600001	11760000	A.2.1.1.2.2.1.2.1	0.691558441558442	.	11600001	11760000	#FF9191	1	0.75
chr2	11760001	11920000	A.1.2.2.2.2.1.2.1.1.2	0.743506493506494	.	11760001	11920000	#FF4848	1	0.875
chr2	11920001	12080000	A.2.1.1.2.2.1.1.1.1.2	0.696969696969697	.	11920001	12080000	#FF9191	1	0.75
chr2	12080001	12280000	A.2.1.1.2.2.1.1.1.2.1.1	0.695887445887446	.	12080001	12280000	#FF9191	1	0.75
chr2	12280001	12560000	A.1.2.2.1.1.2.1.1.2.1.2	0.79004329004329	.	12280001	12560000	#FF4848	1	0.875
chr2	12560001	12680000	A.1.2.2.2.2.1.2.1.2	0.742424242424242	.	12560001	12680000	#FF4848	1	0.875
chr2	12680001	12840000	A.1.2.2.2.2.1.2.1.1.1	0.744588744588745	.	12680001	12840000	#FF4848	1	0.875
chr2	12840001	13160000	A.1.1.2.2.1.1.2	0.931818181818182	.	12840001	13160000	#FF0000	1	1
chr2	13160001	13680000	B.2.2.1.1.2.2.1.2	0.0692640692640693	.	13160001	13680000	#0000FF	1	0.125
chr2	13680001	13760000	B.1.2.2.1.2.2.1.1.1	0.291125541125541	.	13680001	13760000	#9191FF	1	0.375
chr2	13760001	13880000	B.1.2.2.1.2.2.2.2.1	0.282467532467532	.	13760001	13880000	#9191FF	1	0.375
chr2	13880001	14160000	B.2.1.2.1.1.2.2.2.2.2	0.151515151515152	.	13880001	14160000	#4848FF	1	0.25
chr2	14160001	14360000	B.2.1.2.1.2.1.2.1.2.2	0.145021645021645	.	14160001	14360000	#4848FF	1	0.25
chr2	14360001	14440000	B.1.2.2.1.2.2.1.2.1	0.288961038961039	.	14360001	14440000	#9191FF	1	0.375
chr2	14440001	14760000	B.2.1.2.1.2.2.1.1.2.2	0.137445887445887	.	14440001	14760000	#4848FF	1	0.25
chr2	14760001	15120000	B.2.2.1.2.1.2.1.2.1.2	0.0551948051948052	.	14760001	15120000	#0000FF	1	0.125
chr2	15120001	15320000	B.2.1.1.1.1.1.2.1.2.1	0.241341991341991	.	15120001	15320000	#4848FF	1	0.25
chr2	15320001	15560000	B.1.1.1.2.2.2.1.1	0.435064935064935	.	15320001	15560000	#DADAFF	1	0.5
chr2	15560001	15760000	A.2.2.1.2.1.1.1.1.2	0.58008658008658	.	15560001	15760000	#FFDADA	1	0.625
chr2	15760001	15920000	A.2.1.2.1.2.1.2.2.1.1	0.664502164502164	.	15760001	15920000	#FF9191	1	0.75
chr2	15920001	16240000	A.2.2.2.2.1.1.1.1.1	0.520562770562771	.	15920001	16240000	#FFDADA	1	0.625
chr2	16240001	16280000	A.2.2.2.2.1.2.2.1.2	0.508658008658009	.	16240001	16280000	#FFDADA	1	0.625
chr2	16320001	16480000	A.2.2.2.2.1.2.2.1.2	0.508658008658009	.	16320001	16480000	#FFDADA	1	0.625
chr2	16480001	16720000	B.1.1.1.1.2.2.1.1	0.464285714285714	.	16480001	16720000	#DADAFF	1	0.5
chr2	16720001	16960000	A.2.2.2.2.1.2.2.1.1	0.50974025974026	.	16720001	16960000	#FFDADA	1	0.625
chr2	16960001	17280000	B.2.1.2.1.2.2.2.2	0.132034632034632	.	16960001	17280000	#4848FF	1	0.25
chr2	17280001	17440000	B.2.1.1.1.2.2.2.2.2.1	0.20995670995671	.	17280001	17440000	#4848FF	1	0.25
chr2	17440001	17840000	B.2.1.1.1.1.2.2.1	0.230519480519481	.	17440001	17840000	#4848FF	1	0.25
chr2	17840001	18080000	A.2.2.2.2.1.1.1.1.2	0.519480519480519	.	17840001	18080000	#FFDADA	1	0.625
chr2	18080001	18280000	B.1.2.1.1.1.1.1.1.2.2	0.388528138528139	.	18080001	18280000	#9191FF	1	0.375
chr2	18280001	18520000	B.1.2.2.1.2.1.2.1.2.1	0.295454545454545	.	18280001	18520000	#9191FF	1	0.375
chr2	18520001	18840000	A.2.2.2.2.1.1.1.2	0.518398268398268	.	18520001	18840000	#FFDADA	1	0.625
chr2	18840001	19160000	B.1.1.2.1.2.1.1.2	0.423160173160173	.	18840001	19160000	#DADAFF	1	0.5
chr2	19160001	19280000	A.2.2.2.1.1.2.2.2.1	0.533549783549784	.	19160001	19280000	#FFDADA	1	0.625
chr2	19280001	19480000	B.1.1.1.2.2.2.2.2.2.1.1	0.42965367965368	.	19280001	19480000	#DADAFF	1	0.5
chr2	19480001	19600000	A.2.1.2.1.2.1.2.2.2.2.2	0.66017316017316	.	19480001	19600000	#FF9191	1	0.75
chr2	19600001	19880000	B.1.1.1.1.2.2.1.2.2	0.461038961038961	.	19600001	19880000	#DADAFF	1	0.5
chr2	19880001	20080000	A.2.2.1.1.2.1.2.2.1.1.2	0.594155844155844	.	19880001	20080000	#FFDADA	1	0.625
chr2	20080001	20320000	A.1.2.1.1.2.2.2.2.1.1	0.856060606060606	.	20080001	20320000	#FF4848	1	0.875
chr2	20320001	20480000	A.1.2.2.2.2.1.1.1.2.2.2.1	0.747835497835498	.	20320001	20480000	#FF4848	1	0.875
chr2	20480001	20560000	A.1.2.2.2.1.1.2.1.1	0.762987012987013	.	20480001	20560000	#FF4848	1	0.875
chr2	20560001	20880000	A.1.1.1.2.1.1.1.2.2.2	0.982683982683983	.	20560001	20880000	#FF0000	1	1
chr2	20880001	21080000	A.2.2.2.1.1.2.2.1.1	0.535714285714286	.	20880001	21080000	#FFDADA	1	0.625
chr2	21080001	21240000	A.2.2.2.1.2.1.2.2	0.524891774891775	.	21080001	21240000	#FFDADA	1	0.625
chr2	21240001	21400000	B.1.2.1.1.1.1.1.1.2.1	0.38961038961039	.	21240001	21400000	#9191FF	1	0.375
chr2	21400001	21520000	B.1.1.1.2.1.1.2.2	0.451298701298701	.	21400001	21520000	#DADAFF	1	0.5
chr2	21520001	21720000	B.1.2.1.1.1.1.1.2.2	0.386363636363636	.	21520001	21720000	#9191FF	1	0.375
chr2	21720001	22040000	B.2.1.1.1.1.1.1.2.1	0.244588744588745	.	21720001	22040000	#4848FF	1	0.25
chr2	22040001	22120000	B.1.1.1.2.2.2.2.2.2.2	0.427489177489177	.	22040001	22120000	#DADAFF	1	0.5
chr2	22120001	22600000	B.2.1.1.1.1.1.2.2	0.239177489177489	.	22120001	22600000	#4848FF	1	0.25
chr2	22600001	22760000	B.1.2.1.2.2.1.2.1.1	0.327922077922078	.	22600001	22760000	#9191FF	1	0.375
chr2	22760001	23240000	B.2.1.1.1.1.2.2.2	0.229437229437229	.	22760001	23240000	#4848FF	1	0.25
chr2	23240001	23360000	B.1.2.1.1.1.1.1.1.1	0.390692640692641	.	23240001	23360000	#9191FF	1	0.375
chr2	23360001	23560000	B.1.1.1.2.2.2.2.2.1.1	0.431818181818182	.	23360001	23560000	#DADAFF	1	0.5
chr2	23560001	23720000	A.2.2.1.1.2.1.1	0.597402597402597	.	23560001	23720000	#FFDADA	1	0.625
chr2	23720001	24040000	A.1.2.1.1.2.2.2.2.1.2	0.854978354978355	.	23720001	24040000	#FF4848	1	0.875
chr2	24040001	24240000	A.1.1.2.2.2.2.2.1.2	0.904761904761905	.	24040001	24240000	#FF0000	1	1
chr2	24240001	24360000	A.1.2.1.2.1.2.2.2.1.2	0.838744588744589	.	24240001	24360000	#FF4848	1	0.875
chr2	24360001	24600000	A.1.1.2.1.1.1.2.1.1.2	0.95995670995671	.	24360001	24600000	#FF0000	1	1
chr2	24600001	25160000	A.1.1.1.2.1.2.1.2.1	0.976190476190476	.	24600001	25160000	#FF0000	1	1
chr2	25160001	25440000	A.1.1.2.2.2.2.1.1.1.1.2	0.916666666666667	.	25160001	25440000	#FF0000	1	1
chr2	25440001	25600000	A.1.2.1.2.1.2.1.1.1.1	0.848484848484849	.	25440001	25600000	#FF4848	1	0.875
chr2	25600001	25760000	A.1.2.2.2.2.1.2.2.2.2	0.738095238095238	.	25600001	25760000	#FF4848	1	0.875
chr2	25760001	26040000	A.1.2.1.2.2.2.1.2.2	0.817099567099567	.	25760001	26040000	#FF4848	1	0.875
chr2	26040001	26360000	A.1.2.1.2.1.2.1.1.2.1	0.846320346320346	.	26040001	26360000	#FF4848	1	0.875
chr2	26360001	26440000	A.1.2.1.2.1.2.2.2.2	0.837662337662338	.	26360001	26440000	#FF4848	1	0.875
chr2	26440001	26600000	A.1.2.1.2.1.2.2.1	0.840909090909091	.	26440001	26600000	#FF4848	1	0.875
chr2	26600001	26960000	A.1.2.2.2.2.2.2.1.1	0.729437229437229	.	26600001	26960000	#FF4848	1	0.875
chr2	26960001	27240000	A.1.2.1.2.1.2.1.2.2.1	0.843073593073593	.	26960001	27240000	#FF4848	1	0.875
chr2	27240001	27560000	A.1.1.2.2.2.2.1.1.1.1.1	0.917748917748918	.	27240001	27560000	#FF0000	1	1
chr2	27560001	27880000	A.1.1.2.2.2.2.1.1.2	0.912337662337662	.	27560001	27880000	#FF0000	1	1
chr2	27880001	28320000	A.1.1.1.2.1.2.1.1.1	0.978354978354978	.	27880001	28320000	#FF0000	1	1
chr2	28320001	28680000	A.1.1.2.1.1.1.2.1.2.2	0.957792207792208	.	28320001	28680000	#FF0000	1	1
chr2	28680001	28960000	A.1.2.1.2.1.2.1.1.1.2	0.847402597402597	.	28680001	28960000	#FF4848	1	0.875
chr2	28960001	29040000	A.1.2.1.2.2.2.2.2.2	0.813852813852814	.	28960001	29040000	#FF4848	1	0.875
chr2	29040001	29120000	A.1.2.2.2.2.1.2.2.1.2	0.74025974025974	.	29040001	29120000	#FF4848	1	0.875
chr2	29120001	29440000	A.2.1.2.1.1.2.2.1	0.673160173160173	.	29120001	29440000	#FF9191	1	0.75
chr2	29440001	29640000	B.1.1.1.2.1.1.1.2.2.1	0.454545454545455	.	29440001	29640000	#DADAFF	1	0.5
chr2	29640001	29800000	B.1.1.2.2.1.2.2.2.1	0.403679653679654	.	29640001	29800000	#DADAFF	1	0.5
chr2	29800001	30000000	B.1.2.1.2.2.1.2.2.2	0.323593073593074	.	29800001	30000000	#9191FF	1	0.375
chr2	30000001	30360000	B.1.1.1.1.1.2.2.1	0.477272727272727	.	30000001	30360000	#DADAFF	1	0.5
chr2	30360001	30960000	A.1.1.2.2.1.2.1.1.1	0.930735930735931	.	30360001	30960000	#FF0000	1	1
chr2	30960001	31240000	B.1.1.2.1.2.1.1.1	0.424242424242424	.	30960001	31240000	#DADAFF	1	0.5
chr2	31240001	31400000	A.2.2.2.1.2.2.2.1	0.522727272727273	.	31240001	31400000	#FFDADA	1	0.625
chr2	31400001	31600000	A.2.2.1.1.1.1.2.2.2	0.614718614718615	.	31400001	31600000	#FFDADA	1	0.625
chr2	31600001	32080000	B.1.2.2.2.2.2.1	0.252164502164502	.	31600001	32080000	#9191FF	1	0.375
chr2	32080001	32560000	A.1.2.1.1.2.1.2.1.2.2.2.2	0.87012987012987	.	32080001	32560000	#FF4848	1	0.875
chr2	32560001	32720000	A.1.2.1.1.2.1.2.1.2.2.1	0.872294372294372	.	32560001	32720000	#FF4848	1	0.875
chr2	32720001	33480000	A.1.1.2.1.2.2.2.2.1.2	0.935064935064935	.	32720001	33480000	#FF0000	1	1
chr2	33480001	33840000	A.1.1.2.1.2.2.1.1.2.1.1	0.942640692640693	.	33480001	33840000	#FF0000	1	1
chr2	33840001	34200000	B.1.2.1.1.1.1.2.1.2	0.383116883116883	.	33840001	34200000	#9191FF	1	0.375
chr2	34200001	34400000	B.1.2.2.1.2.1.2.2.2	0.292207792207792	.	34200001	34400000	#9191FF	1	0.375
chr2	34400001	34680000	B.2.1.2.1.2.2.1.2.2.1	0.135281385281385	.	34400001	34680000	#4848FF	1	0.25
chr2	34680001	34800000	B.1.2.2.1.2.2.2.1.2.1	0.284632034632035	.	34680001	34800000	#9191FF	1	0.375
chr2	34800001	35000000	B.2.1.2.1.1.2.1.2.1.1.2	0.159090909090909	.	34800001	35000000	#4848FF	1	0.25
chr2	35000001	35200000	B.2.1.1.1.2.2.1.2.2	0.214285714285714	.	35000001	35200000	#4848FF	1	0.25
chr2	35200001	35440000	B.2.1.2.1.2.2.1.2.2.2	0.134199134199134	.	35200001	35440000	#4848FF	1	0.25
chr2	35440001	35720000	B.2.1.2.1.2.2.1.1.1.2	0.13961038961039	.	35440001	35720000	#4848FF	1	0.25
chr2	35720001	35880000	B.2.1.2.1.2.1.1.1	0.1504329004329	.	35720001	35880000	#4848FF	1	0.25
chr2	35880001	36080000	B.2.1.2.1.1.2.1.2.2.2	0.155844155844156	.	35880001	36080000	#4848FF	1	0.25
chr2	36080001	36560000	B.2.1.2.1.2.2.2.1	0.133116883116883	.	36080001	36560000	#4848FF	1	0.25
chr2	36560001	36760000	A.1.2.1.1.2.2.2.1.2	0.857142857142857	.	36560001	36760000	#FF4848	1	0.875
chr2	36760001	36840000	A.2.1.2.1.2.2.2.2.1	0.651515151515151	.	36760001	36840000	#FF9191	1	0.75
chr2	36840001	37040000	A.2.2.1.2.1.2.1.2.1.2.1	0.567099567099567	.	36840001	37040000	#FFDADA	1	0.625
chr2	37040001	37360000	A.1.1.2.1.1.1.1.2.1.1	0.964285714285714	.	37040001	37360000	#FF0000	1	1
chr2	37360001	37560000	A.1.1.2.1.1.1.1.2.1.2	0.963203463203463	.	37360001	37560000	#FF0000	1	1
chr2	37560001	37640000	A.1.2.2.2.1.2.1.2.2	0.756493506493506	.	37560001	37640000	#FF4848	1	0.875
chr2	37640001	37920000	A.1.2.1.1.2.1.1.1.1	0.87987012987013	.	37640001	37920000	#FF4848	1	0.875
chr2	37920001	38160000	A.1.2.2.2.2.1.1.1.2.2.1	0.748917748917749	.	37920001	38160000	#FF4848	1	0.875
chr2	38160001	38360000	A.1.2.2.2.2.1.1.1.1	0.751082251082251	.	38160001	38360000	#FF4848	1	0.875
chr2	38360001	38520000	A.2.1.2.1.1.1.1.2	0.680735930735931	.	38360001	38520000	#FF9191	1	0.75
chr2	38520001	39080000	A.1.1.2.2.1.2.2.1	0.926406926406926	.	38520001	39080000	#FF0000	1	1
chr2	39080001	39320000	A.1.2.1.2.2.2.1.1.2.2.2	0.82034632034632	.	39080001	39320000	#FF4848	1	0.875
chr2	39320001	39440000	A.1.2.2.2.2.1.2.2.2.1	0.739177489177489	.	39320001	39440000	#FF4848	1	0.875
chr2	39440001	39600000	A.1.2.1.2.2.2.1.1.2.1	0.822510822510823	.	39440001	39600000	#FF4848	1	0.875
chr2	39600001	39760000	A.1.1.2.2.2.2.2.1.1.1.2	0.906926406926407	.	39600001	39760000	#FF0000	1	1
chr2	39760001	40040000	A.1.2.1.2.1.2.1.2.2.2	0.841991341991342	.	39760001	40040000	#FF4848	1	0.875
chr2	40040001	40320000	B.1.1.1.1.1.2.2.2	0.476190476190476	.	40040001	40320000	#DADAFF	1	0.5
chr2	40320001	40520000	A.2.2.2.1.1.1.2.1	0.541125541125541	.	40320001	40520000	#FFDADA	1	0.625
chr2	40520001	40800000	A.2.2.1.1.1.1.2.2.1	0.615800865800866	.	40520001	40800000	#FFDADA	1	0.625
chr2	40800001	41120000	B.1.2.2.1.2.1.2.1.2.2	0.294372294372294	.	40800001	41120000	#9191FF	1	0.375
chr2	41120001	41240000	B.1.1.2.2.1.2.1.1	0.408008658008658	.	41120001	41240000	#DADAFF	1	0.5
chr2	41240001	41400000	B.1.2.1.2.2.1.1.1.2	0.332251082251082	.	41240001	41400000	#9191FF	1	0.375
chr2	41400001	41640000	B.1.1.2.2.1.2.1.2	0.406926406926407	.	41400001	41640000	#DADAFF	1	0.5
chr2	41640001	42080000	B.1.1.1.1.2.2.2.1.1	0.45995670995671	.	41640001	42080000	#DADAFF	1	0.5
chr2	42080001	42360000	A.2.1.1.2.2.1.2.2.1	0.69047619047619	.	42080001	42360000	#FF9191	1	0.75
chr2	42360001	42720000	A.1.2.2.1.1.2.1.2.2.2	0.785714285714286	.	42360001	42720000	#FF4848	1	0.875
chr2	42720001	43040000	A.1.2.2.2.2.1.1.2	0.745670995670996	.	42720001	43040000	#FF4848	1	0.875
chr2	43040001	43480000	A.1.1.1.1.2.2.1.1	0.992424242424242	.	43040001	43480000	#FF0000	1	1
chr2	43480001	43840000	A.1.1.1.2.1.2.1.2.2	0.975108225108225	.	43480001	43840000	#FF0000	1	1
chr2	43840001	44240000	A.2.1.2.1.1.2.1	0.674242424242424	.	43840001	44240000	#FF9191	1	0.75
chr2	44240001	44760000	A.1.2.2.1.2.1.2.1.1	0.781385281385281	.	44240001	44760000	#FF4848	1	0.875
chr2	44760001	45280000	B.1.1.1.1.1.1.2.1.2.2	0.480519480519481	.	44760001	45280000	#DADAFF	1	0.5
chr2	45280001	45400000	A.2.2.2.1.2.1.1.1.1	0.529220779220779	.	45280001	45400000	#FFDADA	1	0.625
chr2	45400001	45800000	A.2.2.1.2.1.2.2.1	0.562770562770563	.	45400001	45800000	#FFDADA	1	0.625
chr2	45800001	46200000	A.1.1.1.1.2.2.2.1	0.99025974025974	.	45800001	46200000	#FF0000	1	1
chr2	46200001	46360000	A.1.2.1.2.1.1.1.1.2	0.851731601731602	.	46200001	46360000	#FF4848	1	0.875
chr2	46360001	46720000	A.1.1.1.2.1.1.1.1.1	0.988095238095238	.	46360001	46720000	#FF0000	1	1
chr2	46720001	46960000	A.1.1.1.2.1.2.2.2.1	0.970779220779221	.	46720001	46960000	#FF0000	1	1
chr2	46960001	47160000	A.1.1.2.2.2.2.1.1.1.2.2	0.913419913419913	.	46960001	47160000	#FF0000	1	1
chr2	47160001	47640000	A.1.1.1.2.1.1.1.2.2.1	0.983766233766234	.	47160001	47640000	#FF0000	1	1
chr2	47640001	47960000	A.2.2.1.2.1.2.1.2.1.1	0.568181818181818	.	47640001	47960000	#FFDADA	1	0.625
chr2	47960001	48160000	A.1.2.1.1.2.1.2.2.2	0.867965367965368	.	47960001	48160000	#FF4848	1	0.875
chr2	48160001	48280000	A.2.2.1.1.2.1.2.2.1.1.1	0.595238095238095	.	48160001	48280000	#FFDADA	1	0.625
chr2	48280001	48480000	A.2.2.1.1.1.1.2.1.1	0.617965367965368	.	48280001	48480000	#FFDADA	1	0.625
chr2	48480001	48800000	A.1.2.1.1.2.1.1.2.2.2	0.875541125541126	.	48480001	48800000	#FF4848	1	0.875
chr2	48800001	49000000	B.1.1.1.1.2.2.1.2.1.2	0.462121212121212	.	48800001	49000000	#DADAFF	1	0.5
chr2	49000001	49240000	B.2.1.1.1.1.1.2.1.2.2	0.24025974025974	.	49000001	49240000	#4848FF	1	0.25
chr2	49240001	49560000	B.1.2.2.2.2.2.2.1.2	0.248917748917749	.	49240001	49560000	#9191FF	1	0.375
chr2	49560001	49880000	B.2.2.1.1.2.2.2.1	0.0681818181818182	.	49560001	49880000	#0000FF	1	0.125
chr2	49880001	50440000	B.2.2.1.2.1.2.1.1.2	0.0584415584415584	.	49880001	50440000	#0000FF	1	0.125
chr2	50440001	50720000	B.2.2.1.2.1.2.1.2.1.1.1	0.0573593073593074	.	50440001	50720000	#0000FF	1	0.125
chr2	50720001	51360000	B.2.2.2.1.1.1.1.2.2.1	0.0335497835497836	.	50720001	51360000	#0000FF	1	0.125
chr2	51360001	51440000	B.1.2.2.1.2.2.1.2.2	0.287878787878788	.	51360001	51440000	#9191FF	1	0.375
chr2	51440001	52120000	B.2.2.2.1.1.2.1.1.1	0.0281385281385281	.	51440001	52120000	#0000FF	1	0.125
chr2	52120001	52280000	B.2.1.2.1.1.2.1.2.2.1	0.156926406926407	.	52120001	52280000	#4848FF	1	0.25
chr2	52280001	52480000	B.2.2.1.1.2.1.2.1.1	0.0746753246753247	.	52280001	52480000	#0000FF	1	0.125
chr2	52480001	52600000	B.1.2.2.1.2.1.2.2.1	0.293290043290043	.	52480001	52600000	#9191FF	1	0.375
chr2	52600001	52720000	B.1.2.2.1.2.2.2.1.1.1	0.286796536796537	.	52600001	52720000	#9191FF	1	0.375
chr2	52720001	53040000	B.2.1.2.1.1.2.2.1	0.154761904761905	.	52720001	53040000	#4848FF	1	0.25
chr2	53040001	53240000	B.2.1.1.1.1.2.1.1.1	0.238095238095238	.	53040001	53240000	#4848FF	1	0.25
chr2	53240001	53640000	B.1.2.2.2.2.2.2.1.1.2	0.25	.	53240001	53640000	#9191FF	1	0.375
chr2	53640001	54000000	B.1.2.1.1.1.1.2.1.1.1	0.385281385281385	.	53640001	54000000	#9191FF	1	0.375
chr2	54000001	54320000	A.1.1.2.2.1.2.1.1.2	0.92965367965368	.	54000001	54320000	#FF0000	1	1
chr2	54320001	54560000	A.1.1.2.1.1.1.2.2.2	0.955627705627706	.	54320001	54560000	#FF0000	1	1
chr2	54560001	54720000	A.1.1.2.1.1.2.2	0.952380952380952	.	54560001	54720000	#FF0000	1	1
chr2	54720001	54960000	A.1.1.1.1.2.2.2.2	0.989177489177489	.	54720001	54960000	#FF0000	1	1
chr2	54960001	55200000	A.1.2.2.2.2.1.1.1.2.2.2.2	0.746753246753247	.	54960001	55200000	#FF4848	1	0.875
chr2	55200001	55480000	A.1.2.1.1.2.1.1.1.2	0.878787878787879	.	55200001	55480000	#FF4848	1	0.875
chr2	55480001	55920000	A.1.2.1.1.2.2.2.1.1.1	0.859307359307359	.	55480001	55920000	#FF4848	1	0.875
chr2	55920001	56400000	B.2.1.1.1.1.2.1.1.2.1.2	0.235930735930736	.	55920001	56400000	#4848FF	1	0.25
chr2	56400001	56640000	A.2.2.2.2.1.2.1.2.2.1.2	0.511904761904762	.	56400001	56640000	#FFDADA	1	0.625
chr2	56640001	56840000	B.1.1.2.1.2.2.2.2	0.415584415584416	.	56640001	56840000	#DADAFF	1	0.5
chr2	56840001	57080000	B.1.2.2.1.2.1.1.2.1	0.301948051948052	.	56840001	57080000	#9191FF	1	0.375
chr2	57080001	57160000	B.1.2.1.2.2.1.1.2.1.2	0.33008658008658	.	57080001	57160000	#9191FF	1	0.375
chr2	57160001	57360000	B.2.1.1.1.2.2.2.2.2.2	0.208874458874459	.	57160001	57360000	#4848FF	1	0.25
chr2	57360001	57840000	B.2.2.1.2.1.2.2.2.2	0.0497835497835498	.	57360001	57840000	#0000FF	1	0.125
chr2	57840001	58240000	B.2.2.1.1.2.2.2.2.2	0.066017316017316	.	57840001	58240000	#0000FF	1	0.125
chr2	58240001	58400000	A.2.2.2.2.1.2.1.2.2.2	0.510822510822511	.	58240001	58400000	#FFDADA	1	0.625
chr2	58400001	58760000	B.2.1.2.1.2.2.1.2.1	0.136363636363636	.	58400001	58760000	#4848FF	1	0.25
chr2	58760001	58920000	B.2.1.1.1.2.2.2.2.1	0.211038961038961	.	58760001	58920000	#4848FF	1	0.25
chr2	58920001	59120000	B.2.1.2.1.1.2.1.2.1.1.1	0.16017316017316	.	58920001	59120000	#4848FF	1	0.25
chr2	59120001	59320000	B.2.1.2.1.1.2.2.2.2.1	0.152597402597403	.	59120001	59320000	#4848FF	1	0.25
chr2	59320001	59440000	B.2.1.1.1.2.2.1.1.1	0.218614718614719	.	59320001	59440000	#4848FF	1	0.25
chr2	59440001	59720000	B.2.1.2.1.1.1.2	0.162337662337662	.	59440001	59720000	#4848FF	1	0.25
chr2	59720001	59920000	B.1.2.1.2.2.1.2.2.1.1	0.325757575757576	.	59720001	59920000	#9191FF	1	0.375
chr2	59920001	60000000	B.1.2.1.1.1.1.1.2.1	0.387445887445887	.	59920001	60000000	#9191FF	1	0.375
chr2	60000001	60400000	B.1.2.2.1.2.1.1.1.1	0.304112554112554	.	60000001	60400000	#9191FF	1	0.375
chr2	60400001	60640000	B.1.2.2.1.2.1.1.2.2.1.2.1	0.29978354978355	.	60400001	60640000	#9191FF	1	0.375
chr2	60640001	60920000	B.1.1.1.1.2.2.1.2.1.1	0.463203463203463	.	60640001	60920000	#DADAFF	1	0.5
chr2	60920001	61240000	A.1.2.1.1.2.2.2.1.1.2	0.858225108225108	.	60920001	61240000	#FF4848	1	0.875
chr2	61240001	61400000	A.1.1.2.2.2.2.2.2.2	0.902597402597403	.	61240001	61400000	#FF0000	1	1
chr2	61400001	61560000	A.1.1.2.1.1.2.1.1	0.954545454545455	.	61400001	61560000	#FF0000	1	1
chr2	61560001	61840000	A.1.1.2.1.1.1.2.2.1	0.956709956709957	.	61560001	61840000	#FF0000	1	1
chr2	61840001	62120000	A.1.2.1.1.2.1.2.1.2.1	0.873376623376623	.	61840001	62120000	#FF4848	1	0.875
chr2	62120001	62680000	A.1.2.1.1.2.1.1.2.1	0.877705627705628	.	62120001	62680000	#FF4848	1	0.875
chr2	62680001	62920000	A.2.1.2.1.1.1.2.1.2.1	0.678571428571429	.	62680001	62920000	#FF9191	1	0.75
chr2	62920001	63040000	A.2.1.2.1.1.1.2.2.2	0.675324675324675	.	62920001	63040000	#FF9191	1	0.75
chr2	63040001	63360000	A.2.2.2.2.1.2.2.2.2	0.506493506493506	.	63040001	63360000	#FFDADA	1	0.625
chr2	63360001	63480000	B.1.1.2.2.1.1.2.1	0.41017316017316	.	63360001	63480000	#DADAFF	1	0.5
chr2	63480001	63800000	B.1.1.1.2.2.2.2.2.2.1.2	0.428571428571429	.	63480001	63800000	#DADAFF	1	0.5
chr2	63800001	64040000	A.2.1.2.1.1.2.2.2.1	0.672077922077922	.	63800001	64040000	#FF9191	1	0.75
chr2	64040001	64240000	A.1.2.1.1.2.2.1.2.2.2	0.86038961038961	.	64040001	64240000	#FF4848	1	0.875
chr2	64240001	64400000	A.1.1.2.2.2.2.1.1.1.2.1.2	0.914502164502164	.	64240001	64400000	#FF0000	1	1
chr2	64400001	64520000	A.1.1.2.2.2.2.2.1.1.2	0.905844155844156	.	64400001	64520000	#FF0000	1	1
chr2	64520001	64680000	A.1.1.2.1.1.2.1.2	0.953463203463203	.	64520001	64680000	#FF0000	1	1
chr2	64680001	64840000	A.1.2.1.2.1.2.1.1.2.2	0.845238095238095	.	64680001	64840000	#FF4848	1	0.875
chr2	64840001	65160000	A.1.1.1.2.1.2.1.1.2	0.977272727272727	.	64840001	65160000	#FF0000	1	1
chr2	65160001	65320000	A.1.2.1.2.1.2.2.2.1.1	0.83982683982684	.	65160001	65320000	#FF4848	1	0.875
chr2	65320001	65440000	A.1.2.1.1.1.1.2.2.1.1.2	0.895021645021645	.	65320001	65440000	#FF4848	1	0.875
chr2	65440001	65840000	A.1.1.2.2.1.2.1.2.1	0.928571428571429	.	65440001	65840000	#FF0000	1	1
chr2	65840001	66120000	B.1.2.1.1.1.1.2.2.1.1	0.382034632034632	.	65840001	66120000	#9191FF	1	0.375
chr2	66120001	66440000	B.2.1.1.1.1.1.1.2.2	0.243506493506494	.	66120001	66440000	#4848FF	1	0.25
chr2	66440001	66640000	B.1.2.2.1.2.2.2.1.1.2	0.285714285714286	.	66440001	66640000	#9191FF	1	0.375
chr2	66640001	66800000	A.2.2.1.1.2.2.2.1.2.1.2	0.585497835497836	.	66640001	66800000	#FFDADA	1	0.625
chr2	66800001	67080000	B.1.2.2.2.2.2.2.2.2	0.246753246753247	.	66800001	67080000	#9191FF	1	0.375
chr2	67080001	67560000	B.2.1.2.1.1.2.1.1	0.161255411255411	.	67080001	67560000	#4848FF	1	0.25
chr2	67560001	67680000	A.2.2.2.1.2.1.1.1.2	0.528138528138528	.	67560001	67680000	#FFDADA	1	0.625
chr2	67680001	67840000	B.1.2.1.1.1.1.2.2.1.2	0.380952380952381	.	67680001	67840000	#9191FF	1	0.375
chr2	67840001	68280000	B.1.2.1.2.2.2.2.1.1	0.318181818181818	.	67840001	68280000	#9191FF	1	0.375
chr2	68280001	68480000	A.1.2.2.2.1.1.1.2.1	0.766233766233766	.	68280001	68480000	#FF4848	1	0.875
chr2	68480001	68680000	A.1.2.1.2.2.2.1.1.2.2.1	0.821428571428571	.	68480001	68680000	#FF4848	1	0.875
chr2	68680001	68760000	A.2.1.2.1.2.1.2.2.1.2	0.663419913419913	.	68680001	68760000	#FF9191	1	0.75
chr2	68760001	68880000	A.2.2.1.1.2.1.2.1	0.596320346320346	.	68760001	68880000	#FFDADA	1	0.625
chr2	68880001	68960000	A.2.2.1.1.1.2.1.1.1.2	0.612554112554113	.	68880001	68960000	#FFDADA	1	0.625
chr2	68960001	69200000	A.1.2.2.2.2.1.1.1.2.1	0.75	.	68960001	69200000	#FF4848	1	0.875
chr2	69200001	69560000	A.1.2.1.1.2.2.1.2.2.1	0.861471861471861	.	69200001	69560000	#FF4848	1	0.875
chr2	69560001	69880000	A.1.1.1.2.1.1.2.1.1	0.981601731601732	.	69560001	69880000	#FF0000	1	1
chr2	69880001	70160000	A.1.1.1.2.1.2.2.1.2	0.971861471861472	.	69880001	70160000	#FF0000	1	1
chr2	70160001	70280000	A.1.2.2.2.2.1.2.2.1.1	0.741341991341991	.	70160001	70280000	#FF4848	1	0.875
chr2	70280001	70560000	A.1.1.1.2.1.2.2.2.2	0.96969696969697	.	70280001	70560000	#FF0000	1	1
chr2	70560001	70760000	A.2.2.2.1.1.1.2.2	0.54004329004329	.	70560001	70760000	#FFDADA	1	0.625
chr2	70760001	71080000	A.2.1.2.2.2.2.1.2	0.624458874458874	.	70760001	71080000	#FF9191	1	0.75
chr2	71080001	71240000	A.1.2.2.2.1.1.2.1.2.2	0.760822510822511	.	71080001	71240000	#FF4848	1	0.875
chr2	71240001	71480000	A.1.1.2.2.2.2.1.2.2.1	0.91017316017316	.	71240001	71480000	#FF0000	1	1
chr2	71480001	71760000	A.1.1.2.2.2.2.1.1.1.2.1.1	0.915584415584416	.	71480001	71760000	#FF0000	1	1
chr2	71760001	72200000	A.1.2.1.1.2.1.2.1.1	0.874458874458874	.	71760001	72200000	#FF4848	1	0.875
chr2	72200001	72400000	A.2.1.2.1.2.1.1.1	0.66991341991342	.	72200001	72400000	#FF9191	1	0.75
chr2	72400001	72560000	A.1.2.2.2.2.2.2.2	0.727272727272727	.	72400001	72560000	#FF4848	1	0.875
chr2	72560001	72720000	A.2.2.1.1.1.1.1.1.1	0.621212121212121	.	72560001	72720000	#FFDADA	1	0.625
chr2	72720001	73280000	A.1.1.2.2.1.2.1.2.2	0.927489177489177	.	72720001	73280000	#FF0000	1	1
chr2	73280001	73480000	A.1.2.2.1.1.1.2.1.2.1	0.800865800865801	.	73280001	73480000	#FF4848	1	0.875
chr2	73480001	73960000	A.2.2.1.2.1.2.2.2.2	0.560606060606061	.	73480001	73960000	#FFDADA	1	0.625
chr2	73960001	74600000	A.1.1.2.1.2.2.2.2.1.1	0.936147186147186	.	73960001	74600000	#FF0000	1	1
chr2	74600001	74880000	A.1.1.2.1.2.2.1.1.2.1.2	0.941558441558442	.	74600001	74880000	#FF0000	1	1
chr2	74880001	75120000	A.2.2.2.2.1.2.1.2.2.1.1	0.512987012987013	.	74880001	75120000	#FFDADA	1	0.625
chr2	75120001	75280000	A.2.2.2.2.1.2.1.1	0.515151515151515	.	75120001	75280000	#FFDADA	1	0.625
chr2	75280001	75960000	B.1.2.1.2.2.2.1.2.1	0.32034632034632	.	75280001	75960000	#9191FF	1	0.375
chr2	75960001	76360000	B.2.2.1.1.2.2.2.2.1	0.0670995670995671	.	75960001	76360000	#0000FF	1	0.125
chr2	76360001	76560000	B.2.2.1.1.2.1.1.1.1.2	0.0811688311688312	.	76360001	76560000	#0000FF	1	0.125
chr2	76560001	76840000	B.2.2.1.2.1.2.1.2.1.1.2	0.0562770562770563	.	76560001	76840000	#0000FF	1	0.125
chr2	76840001	76920000	B.1.2.2.1.2.2.2.2.2	0.281385281385281	.	76840001	76920000	#9191FF	1	0.375
chr2	76920001	77160000	B.2.2.1.1.2.1.2.2.1	0.0725108225108225	.	76920001	77160000	#0000FF	1	0.125
chr2	77160001	77600000	B.2.2.2.1.1.2.1.2.1	0.025974025974026	.	77160001	77600000	#0000FF	1	0.125
chr2	77600001	77800000	B.2.1.2.1.1.2.1.2.1.2	0.158008658008658	.	77600001	77800000	#4848FF	1	0.25
chr2	77800001	77880000	B.1.2.2.1.2.2.1.1.2	0.29004329004329	.	77800001	77880000	#9191FF	1	0.375
chr2	77880001	78320000	B.2.2.2.1.1.1.1.1	0.0357142857142857	.	77880001	78320000	#0000FF	1	0.125
chr2	78320001	78400000	B.2.1.1.1.2.2.2.1.1	0.213203463203463	.	78320001	78400000	#4848FF	1	0.25
chr2	78400001	78600000	B.2.2.1.2.1.1.1.2	0.0638528138528139	.	78400001	78600000	#0000FF	1	0.125
chr2	78600001	78760000	B.2.2.1.1.2.1.2.1.2	0.0735930735930736	.	78600001	78760000	#0000FF	1	0.125
chr2	78760001	78880000	B.2.1.1.1.2.2.2.1.2	0.212121212121212	.	78760001	78880000	#4848FF	1	0.25
chr2	78880001	79160000	B.2.2.1.2.1.2.2.1	0.051948051948052	.	78880001	79160000	#0000FF	1	0.125
chr2	79160001	79520000	B.2.2.2.1.1.2.1.2.2	0.0248917748917749	.	79160001	79520000	#0000FF	1	0.125
chr2	79520001	80000000	B.2.2.2.2.1.2.2.2	0.00432900432900433	.	79520001	80000000	#0000FF	1	0.125
chr2	80000001	80160000	B.2.1.2.1.2.2.1.1.2.1	0.138528138528139	.	80000001	80160000	#4848FF	1	0.25
chr2	80160001	80480000	B.2.1.1.1.1.2.1.2.1.2	0.232683982683983	.	80160001	80480000	#4848FF	1	0.25
chr2	80480001	80800000	B.1.2.1.2.2.2.1.1.1	0.322510822510823	.	80480001	80800000	#9191FF	1	0.375
chr2	80800001	81400000	B.2.2.2.2.1.2.1.2	0.00649350649350649	.	80800001	81400000	#0000FF	1	0.125
chr2	81400001	81600000	B.2.1.2.1.2.1.2.2.2	0.141774891774892	.	81400001	81600000	#4848FF	1	0.25
chr2	81600001	81800000	B.2.2.1.1.2.1.2.2.2	0.0714285714285714	.	81600001	81800000	#0000FF	1	0.125
chr2	81800001	81960000	B.2.1.2.1.2.1.2.1.2.1	0.146103896103896	.	81800001	81960000	#4848FF	1	0.25
chr2	81960001	82040000	B.2.1.1.1.2.1.2.2.1.1	0.221861471861472	.	81960001	82040000	#4848FF	1	0.25
chr2	82040001	82160000	B.2.1.1.1.2.1.1.2.1	0.226190476190476	.	82040001	82160000	#4848FF	1	0.25
chr2	82160001	82680000	B.2.2.2.1.1.1.1.2.2.2	0.0324675324675325	.	82160001	82680000	#0000FF	1	0.125
chr2	82680001	82800000	B.2.1.1.1.2.1.2.2.2	0.21969696969697	.	82680001	82800000	#4848FF	1	0.25
chr2	82800001	83280000	B.2.2.1.2.1.2.1.2.2.1	0.0541125541125541	.	82800001	83280000	#0000FF	1	0.125
chr2	83280001	83400000	B.1.1.2.2.1.2.2.1.2	0.404761904761905	.	83280001	83400000	#DADAFF	1	0.5
chr2	83400001	83640000	B.2.2.1.1.2.1.1.1.1.1	0.0822510822510823	.	83400001	83640000	#0000FF	1	0.125
chr2	83640001	84080000	B.2.2.2.1.1.2.1.1.2	0.0270562770562771	.	83640001	84080000	#0000FF	1	0.125
chr2	84080001	84640000	B.2.2.2.2.1.2.1.1	0.00757575757575758	.	84080001	84640000	#0000FF	1	0.125
chr2	84640001	84760000	A.2.2.1.2.2.1.1.1	0.55952380952381	.	84640001	84760000	#FFDADA	1	0.625
chr2	84760001	85120000	B.1.2.1.1.1.2.2.1	0.377705627705628	.	84760001	85120000	#9191FF	1	0.375
chr2	85120001	85520000	A.1.1.1.2.1.1.2.2	0.979437229437229	.	85120001	85520000	#FF0000	1	1
chr2	85520001	85600000	A.1.1.1.1.2.2.1.2	0.991341991341991	.	85520001	85600000	#FF0000	1	1
chr2	85640001	85800000	A.1.1.1.1.2.2.1.2	0.991341991341991	.	85640001	85800000	#FF0000	1	1
chr2	85800001	86080000	A.1.1.1.1.1.1	1	.	85800001	86080000	#FF0000	1	1
chr2	86080001	86160000	A.1.1.2.2.2.2.2.1.1.1.1	0.908008658008658	.	86080001	86160000	#FF0000	1	1
chr2	86160001	86320000	A.1.1.2.1.1.1.1.1.2	0.965367965367965	.	86160001	86320000	#FF0000	1	1
chr2	86320001	86480000	A.1.1.1.2.1.2.2.1.1.1	0.974025974025974	.	86320001	86480000	#FF0000	1	1
chr2	86480001	86880000	A.1.1.1.2.1.1.1.1.2.1	0.987012987012987	.	86480001	86880000	#FF0000	1	1
chr2	86880001	87040000	A.1.2.2.2.1.1.2.2	0.75974025974026	.	86880001	87040000	#FF4848	1	0.875
chr2	87040001	87160000	A.2.1.2.1.2.2.2.2.2	0.6504329004329	.	87040001	87160000	#FF9191	1	0.75
chr2	87280001	87320000	A.2.1.2.1.2.2.2.2.2	0.6504329004329	.	87280001	87320000	#FF9191	1	0.75
chr2	87320001	87440000	A.2.2.1.1.2.2.2.1.1	0.587662337662338	.	87320001	87440000	#FFDADA	1	0.625
chr2	87440001	87520000	A.2.1.1.1.1.1.1.2.1	0.724025974025974	.	87440001	87520000	#FF9191	1	0.75
chr2	87560001	87600000	A.2.1.1.1.1.1.1.2.1	0.724025974025974	.	87560001	87600000	#FF9191	1	0.75
chr2	87760001	87840000	A.2.1.1.1.1.1.1.2.1	0.724025974025974	.	87760001	87840000	#FF9191	1	0.75
chr2	87840001	88000000	A.2.1.2.1.2.1.2.1.2	0.665584415584416	.	87840001	88000000	#FF9191	1	0.75
chr2	88160001	88480000	A.2.2.1.1.1.1.2.1.2	0.616883116883117	.	88160001	88480000	#FFDADA	1	0.625
chr2	88480001	88840000	B.1.2.1.2.2.2.2.1.2	0.317099567099567	.	88480001	88840000	#9191FF	1	0.375
chr2	88840001	89040000	A.1.2.2.1.2.1.1.2	0.782467532467532	.	88840001	89040000	#FF4848	1	0.875
chr2	89040001	89320000	B.1.1.2.1.1.1	0.426406926406926	.	89040001	89320000	#DADAFF	1	0.5
chr2	89320001	89560000	B.1.2.1.2.2.1.1.2.2	0.329004329004329	.	89320001	89560000	#9191FF	1	0.375
chr2	89560001	89640000	B.2.1.1.1.2.1.1.1.1	0.228354978354978	.	89560001	89640000	#4848FF	1	0.25
chr2	89880001	90040000	B.2.1.1.1.2.1.1.1.1	0.228354978354978	.	89880001	90040000	#4848FF	1	0.25
chr2	90040001	90280000	B.2.1.1.1.2.1.2.2.1.2	0.220779220779221	.	90040001	90280000	#4848FF	1	0.25
chr2	90400001	90480000	B.1.2.1.2.2.1.2.1.2	0.326839826839827	.	90400001	90480000	#9191FF	1	0.375
chr2	91640001	91720000	B.1.2.1.2.2.1.2.1.2	0.326839826839827	.	91640001	91720000	#9191FF	1	0.375
chr2	91760001	92000000	B.2.1.1.1.1.2.1.2.1.1	0.233766233766234	.	91760001	92000000	#4848FF	1	0.25
chr2	92040001	92120000	B.1.2.1.2.2.1.1.1.1	0.333333333333333	.	92040001	92120000	#9191FF	1	0.375
chr2	92120001	92200000	B.1.2.2.2.2.1.1.2.2	0.260822510822511	.	92120001	92200000	#9191FF	1	0.375
chr2	92240001	92360000	B.1.2.2.2.2.1.1.2.2	0.260822510822511	.	92240001	92360000	#9191FF	1	0.375
chr2	95320001	95400000	B.1.2.2.2.2.1.1.2.2	0.260822510822511	.	95320001	95400000	#9191FF	1	0.375
chr2	95400001	95640000	B.1.2.2.1.2.1.2.1.1	0.296536796536797	.	95400001	95640000	#9191FF	1	0.375
chr2	95640001	95880000	A.2.1.1.2.2.1.1.1.2.2	0.693722943722944	.	95640001	95880000	#FF9191	1	0.75
chr2	95880001	96000000	A.2.2.2.1.1.2.2.1.2	0.534632034632035	.	95880001	96000000	#FFDADA	1	0.625
chr2	96000001	96080000	A.2.1.2.2.2.2.1.1	0.625541125541126	.	96000001	96080000	#FF9191	1	0.75
chr2	96120001	96280000	A.2.1.2.2.2.2.1.1	0.625541125541126	.	96120001	96280000	#FF9191	1	0.75
chr2	96320001	96400000	A.2.1.2.2.2.2.1.1	0.625541125541126	.	96320001	96400000	#FF9191	1	0.75
chr2	96400001	96480000	A.2.2.1.1.2.1.2.2.2	0.591991341991342	.	96400001	96480000	#FFDADA	1	0.625
chr2	96480001	96680000	A.1.2.1.1.2.2.1.1.2.1	0.865800865800866	.	96480001	96680000	#FF4848	1	0.875
chr2	96720001	96920000	A.1.2.1.1.2.2.1.1.2.1	0.865800865800866	.	96720001	96920000	#FF4848	1	0.875
chr2	96920001	97240000	A.1.1.2.1.1.1.2.1.2.1	0.958874458874459	.	96920001	97240000	#FF0000	1	1
chr2	97240001	97520000	A.1.1.1.2.1.2.2.1.1.2	0.972943722943723	.	97240001	97520000	#FF0000	1	1
chr2	97560001	97600000	A.1.1.1.2.1.2.2.1.1.2	0.972943722943723	.	97560001	97600000	#FF0000	1	1
chr2	97640001	97880000	A.1.2.1.2.2.1.1.2	0.833333333333333	.	97640001	97880000	#FF4848	1	0.875
chr2	97880001	97920000	A.2.2.1.1.2.2.1.2.2	0.588744588744589	.	97880001	97920000	#FFDADA	1	0.625
chr2	98000001	98040000	A.2.2.1.1.2.2.1.2.2	0.588744588744589	.	98000001	98040000	#FFDADA	1	0.625
chr2	98120001	98160000	A.2.2.1.1.2.2.1.2.2	0.588744588744589	.	98120001	98160000	#FFDADA	1	0.625
chr2	98160001	98200000	A.1.2.1.1.2.2.1.2.1.1	0.863636363636364	.	98160001	98200000	#FF4848	1	0.875
chr2	98240001	98640000	A.1.2.1.1.2.2.1.2.1.1	0.863636363636364	.	98240001	98640000	#FF4848	1	0.875
chr2	98640001	98800000	A.2.1.2.1.2.2.2.1	0.652597402597403	.	98640001	98800000	#FF9191	1	0.75
chr2	98800001	98960000	A.2.2.1.1.2.2.2.1.2.1.1	0.586580086580087	.	98800001	98960000	#FFDADA	1	0.625
chr2	98960001	99200000	A.1.2.1.1.2.2.1.2.1.2	0.862554112554113	.	98960001	99200000	#FF4848	1	0.875
chr2	99200001	99280000	A.1.2.2.2.1.1.1.1	0.767316017316017	.	99200001	99280000	#FF4848	1	0.875
chr2	99280001	99480000	A.1.2.1.2.2.1.1.1.1.2	0.835497835497836	.	99280001	99480000	#FF4848	1	0.875
chr2	99480001	99720000	A.2.2.2.2.1.2.2.2.1	0.507575757575758	.	99480001	99720000	#FFDADA	1	0.625
chr2	99720001	99920000	A.2.1.1.2.2.1.2.2.2	0.689393939393939	.	99720001	99920000	#FF9191	1	0.75
chr2	99920001	100120000	A.1.2.1.1.2.1.2.1.2.2.2.1	0.871212121212121	.	99920001	100120000	#FF4848	1	0.875
chr2	100160001	100760000	A.2.2.1.2.1.2.2.2.1	0.561688311688312	.	100160001	100760000	#FFDADA	1	0.625
chr2	100760001	100960000	A.2.1.2.1.2.1.2.2.2.2.1	0.661255411255411	.	100760001	100960000	#FF9191	1	0.75
chr2	100960001	101040000	A.2.2.1.1.1.1.1.1.2	0.62012987012987	.	100960001	101040000	#FFDADA	1	0.625
chr2	101040001	101120000	A.2.2.1.1.2.2.2.1.2.2	0.584415584415584	.	101040001	101120000	#FFDADA	1	0.625
chr2	101120001	101200000	A.2.1.2.1.2.2.1.1.2.1	0.658008658008658	.	101120001	101200000	#FF9191	1	0.75
chr2	101200001	101600000	A.1.2.2.1.1.2.1.2.1	0.787878787878788	.	101200001	101600000	#FF4848	1	0.875
chr2	101600001	101920000	A.1.1.2.1.2.2.1.1.1	0.943722943722944	.	101600001	101920000	#FF0000	1	1
chr2	101920001	102280000	A.1.2.1.1.2.1.2.2.1	0.869047619047619	.	101920001	102280000	#FF4848	1	0.875
chr2	102280001	102480000	A.1.1.2.1.2.2.1.2.2	0.938311688311688	.	102280001	102480000	#FF0000	1	1
chr2	102480001	102640000	A.1.2.2.2.2.2.1.1.2.1	0.735930735930736	.	102480001	102640000	#FF4848	1	0.875
chr2	102640001	103080000	A.1.2.1.1.1.1.1.1.1	0.901515151515151	.	102640001	103080000	#FF4848	1	0.875
chr2	103080001	103480000	B.1.2.1.1.1.1.2.1.1.2	0.384199134199134	.	103080001	103480000	#9191FF	1	0.375
chr2	103480001	103880000	B.2.2.1.2.1.2.2.2.1	0.0508658008658009	.	103480001	103880000	#0000FF	1	0.125
chr2	103880001	104080000	B.2.2.1.1.2.1.1.2.2	0.0757575757575758	.	103880001	104080000	#0000FF	1	0.125
chr2	104080001	104240000	B.2.2.1.1.2.1.1.2.1.1.2	0.0779220779220779	.	104080001	104240000	#0000FF	1	0.125
chr2	104240001	104720000	B.2.2.2.2.1.2.2.1	0.00541125541125541	.	104240001	104720000	#0000FF	1	0.125
chr2	104720001	104960000	B.2.1.2.2.2.1.1.1.2.2	0.109307359307359	.	104720001	104960000	#4848FF	1	0.25
chr2	104960001	105200000	B.1.2.2.2.2.1.2.1.2	0.256493506493506	.	104960001	105200000	#9191FF	1	0.375
chr2	105200001	105400000	B.1.2.1.1.1.2.2.2	0.376623376623377	.	105200001	105400000	#9191FF	1	0.375
chr2	105400001	105640000	B.1.2.1.2.2.1.2.2.1.2	0.324675324675325	.	105400001	105640000	#9191FF	1	0.375
chr2	105640001	105920000	A.2.2.2.2.1.1.2.2	0.516233766233766	.	105640001	105920000	#FFDADA	1	0.625
chr2	105920001	106160000	A.1.2.2.1.1.2.1.1.1.1	0.793290043290043	.	105920001	106160000	#FF4848	1	0.875
chr2	106160001	106320000	A.2.1.1.2.2.1.1.1.1.1.2	0.698051948051948	.	106160001	106320000	#FF9191	1	0.75
chr2	106320001	106520000	A.1.1.2.2.1.1.1	0.932900432900433	.	106320001	106520000	#FF0000	1	1
chr2	106520001	106680000	A.1.2.2.2.1.1.1.2.2.2	0.764069264069264	.	106520001	106680000	#FF4848	1	0.875
chr2	106680001	106840000	A.2.1.1.2.2.1.1.1.1.1.1	0.699134199134199	.	106680001	106840000	#FF9191	1	0.75
chr2	106840001	106920000	A.2.2.1.1.2.2.2.2.2	0.582251082251082	.	106840001	106920000	#FFDADA	1	0.625
chr2	106920001	107000000	B.1.1.1.2.1.1.1.2.2.2	0.453463203463203	.	106920001	107000000	#DADAFF	1	0.5
chr2	107080001	107240000	B.1.1.1.2.1.1.1.2.2.2	0.453463203463203	.	107080001	107240000	#DADAFF	1	0.5
chr2	107240001	107960000	B.2.2.1.2.1.2.1.2.2.2	0.053030303030303	.	107240001	107960000	#0000FF	1	0.125
chr2	107960001	108160000	B.2.1.1.1.2.2.1.1.2	0.217532467532468	.	107960001	108160000	#4848FF	1	0.25
chr2	108160001	108440000	B.2.1.2.1.2.1.2.1.1	0.147186147186147	.	108160001	108440000	#4848FF	1	0.25
chr2	108440001	108480000	B.1.2.1.1.2.2.1.1	0.361471861471861	.	108440001	108480000	#9191FF	1	0.375
chr2	108520001	108600000	B.1.2.1.1.2.2.1.1	0.361471861471861	.	108520001	108600000	#9191FF	1	0.375
chr2	108600001	108680000	B.2.1.1.1.2.1.1.1.2	0.227272727272727	.	108600001	108680000	#4848FF	1	0.25
chr2	108680001	108800000	B.1.2.2.1.2.2.2.1.2.2	0.283549783549784	.	108680001	108800000	#9191FF	1	0.375
chr2	108800001	108960000	B.1.1.2.1.2.2.1.1.2	0.41991341991342	.	108800001	108960000	#DADAFF	1	0.5
chr2	108960001	109040000	A.2.2.1.1.1.2.1.1.2.2	0.609307359307359	.	108960001	109040000	#FFDADA	1	0.625
chr2	109040001	109240000	A.1.2.2.1.1.2.1.1.1.2	0.792207792207792	.	109040001	109240000	#FF4848	1	0.875
chr2	109240001	109440000	A.1.2.1.1.1.1.2.2.1.2	0.893939393939394	.	109240001	109440000	#FF4848	1	0.875
chr2	109440001	109720000	A.2.2.1.2.1.2.1.1.1.1.2	0.571428571428571	.	109440001	109720000	#FFDADA	1	0.625
chr2	109720001	110120000	A.1.1.1.1.2.1.2.2	0.993506493506494	.	109720001	110120000	#FF0000	1	1
chr2	110240001	110280000	A.1.1.1.1.2.1.2.2	0.993506493506494	.	110240001	110280000	#FF0000	1	1
chr2	110280001	110520000	A.1.2.1.1.1.1.2.2.1.1.1	0.896103896103896	.	110280001	110520000	#FF4848	1	0.875
chr2	110840001	111000000	A.1.2.2.1.1.2.1.2.2.1	0.786796536796537	.	110840001	111000000	#FF4848	1	0.875
chr2	111360001	111720000	A.1.2.2.1.1.2.1.2.2.1	0.786796536796537	.	111360001	111720000	#FF4848	1	0.875
chr2	111720001	112040000	A.1.2.2.1.2.1.2.1.2	0.78030303030303	.	111720001	112040000	#FF4848	1	0.875
chr2	112040001	112240000	A.1.2.2.2.2.2.1.1.2.2	0.734848484848485	.	112040001	112240000	#FF4848	1	0.875
chr2	112240001	112560000	A.1.2.1.2.2.1.2.1.2.1	0.829004329004329	.	112240001	112560000	#FF4848	1	0.875
chr2	112600001	113040000	A.1.1.2.2.2.2.1.2.1	0.911255411255411	.	112600001	113040000	#FF0000	1	1
chr2	113040001	113120000	A.1.2.1.2.2.2.1.2.1.2	0.818181818181818	.	113040001	113120000	#FF4848	1	0.875
chr2	113160001	113280000	A.1.2.1.2.2.2.1.2.1.2	0.818181818181818	.	113160001	113280000	#FF4848	1	0.875
chr2	113280001	113680000	A.1.2.1.1.2.1.1.2.2.1	0.876623376623377	.	113280001	113680000	#FF4848	1	0.875
chr2	113680001	113920000	A.2.2.2.2.2.2.2.1.1.2.2.2	0.49025974025974	.	113680001	113920000	#FFDADA	1	0.625
chr2	113920001	114040000	A.2.1.2.1.2.1.2.1.1	0.666666666666667	.	113920001	114040000	#FF9191	1	0.75
chr2	114040001	114240000	A.2.1.1.2.2.2.1.2.2	0.686147186147186	.	114040001	114240000	#FF9191	1	0.75
chr2	114280001	114720000	A.2.1.1.2.2.1.1.1.2.1.2	0.694805194805195	.	114280001	114720000	#FF9191	1	0.75
chr2	114720001	115200000	B.2.2.1.1.2.2.1.1	0.0703463203463204	.	114720001	115200000	#0000FF	1	0.125
chr2	115200001	115360000	B.1.2.2.1.1.2.1.1	0.308441558441558	.	115200001	115360000	#9191FF	1	0.375
chr2	115360001	115560000	B.2.1.2.1.2.1.1.2.1	0.149350649350649	.	115360001	115560000	#4848FF	1	0.25
chr2	115560001	115760000	B.2.1.2.1.2.1.1.2.2	0.148268398268398	.	115560001	115760000	#4848FF	1	0.25
chr2	115760001	116160000	B.2.2.2.1.1.2.2.2	0.0227272727272727	.	115760001	116160000	#0000FF	1	0.125
chr2	116160001	116480000	B.2.2.1.2.2.1.2.2	0.0443722943722944	.	116160001	116480000	#0000FF	1	0.125
chr2	116480001	116560000	B.2.1.1.2.2.2.2.1.1	0.167748917748918	.	116480001	116560000	#4848FF	1	0.25
chr2	116560001	116760000	B.2.2.1.2.1.1.1.1	0.0649350649350649	.	116560001	116760000	#0000FF	1	0.125
chr2	116760001	116880000	B.2.1.1.2.2.2.2.2.1	0.165584415584416	.	116760001	116880000	#4848FF	1	0.25
chr2	116880001	117000000	B.2.1.2.2.2.1.1.2.2	0.107142857142857	.	116880001	117000000	#4848FF	1	0.25
chr2	117000001	117320000	B.2.2.2.1.1.2.2.1	0.0238095238095238	.	117000001	117320000	#0000FF	1	0.125
chr2	117320001	117520000	B.2.2.2.1.1.1.2.2.1	0.0303030303030303	.	117320001	117520000	#0000FF	1	0.125
chr2	117520001	117800000	B.2.2.2.1.1.1.2.1	0.0313852813852814	.	117520001	117800000	#0000FF	1	0.125
chr2	117800001	118200000	B.2.2.2.2.1.1.1	0.0108225108225108	.	117800001	118200000	#0000FF	1	0.125
chr2	118200001	118560000	B.2.2.1.2.1.1.2.2.2	0.0606060606060606	.	118200001	118560000	#0000FF	1	0.125
chr2	118560001	118640000	A.2.2.1.2.2.1.1.2	0.558441558441558	.	118560001	118640000	#FFDADA	1	0.625
chr2	118640001	118800000	A.2.2.1.2.1.1.1.1.1	0.581168831168831	.	118640001	118800000	#FFDADA	1	0.625
chr2	118800001	119000000	B.1.1.1.2.2.1.1.2.1	0.44047619047619	.	118800001	119000000	#DADAFF	1	0.5
chr2	119000001	119600000	B.2.2.2.1.1.1.1.2.1	0.0346320346320346	.	119000001	119600000	#0000FF	1	0.125
chr2	119600001	120040000	B.1.1.2.1.2.2.1.2.1	0.418831168831169	.	119600001	120040000	#DADAFF	1	0.5
chr2	120040001	120160000	A.2.1.1.2.2.1.1.2	0.692640692640693	.	120040001	120160000	#FF9191	1	0.75
chr2	120160001	120440000	A.2.1.1.2.2.2.2.1	0.685064935064935	.	120160001	120440000	#FF9191	1	0.75
chr2	120440001	120600000	A.1.1.2.1.2.2.1.1.2.2	0.94047619047619	.	120440001	120600000	#FF0000	1	1
chr2	120600001	120880000	A.1.2.1.1.2.2.2.2.2	0.853896103896104	.	120600001	120880000	#FF4848	1	0.875
chr2	120880001	121200000	A.1.1.2.1.2.2.2.2.2	0.933982683982684	.	120880001	121200000	#FF0000	1	1
chr2	121200001	121520000	A.1.2.1.1.2.2.1.1.2.2	0.864718614718615	.	121200001	121520000	#FF4848	1	0.875
chr2	121520001	121600000	A.2.2.1.1.1.2.1.2.2	0.606060606060606	.	121520001	121600000	#FFDADA	1	0.625
chr2	121600001	121800000	A.2.2.1.1.1.2.2.2.1.1	0.600649350649351	.	121600001	121800000	#FFDADA	1	0.625
chr2	121800001	122080000	A.2.1.2.1.2.1.2.2.2.1	0.662337662337662	.	121800001	122080000	#FF9191	1	0.75
chr2	122080001	122520000	A.1.1.1.1.2.1.2.1.1	0.995670995670996	.	122080001	122520000	#FF0000	1	1
chr2	122520001	122720000	B.1.1.1.2.2.2.1.2	0.433982683982684	.	122520001	122720000	#DADAFF	1	0.5
chr2	122720001	123040000	B.2.1.1.1.1.2.1.1.2.2	0.234848484848485	.	122720001	123040000	#4848FF	1	0.25
chr2	123040001	123200000	B.2.1.1.1.2.1.2.1.1	0.224025974025974	.	123040001	123200000	#4848FF	1	0.25
chr2	123200001	123480000	B.2.2.1.1.2.1.1.2.1.2	0.0768398268398268	.	123200001	123480000	#0000FF	1	0.125
chr2	123480001	123640000	B.2.1.2.1.2.1.2.2.1.1	0.143939393939394	.	123480001	123640000	#4848FF	1	0.25
chr2	123640001	123840000	B.2.1.2.2.2.1.1.1.1.2	0.111471861471861	.	123640001	123840000	#4848FF	1	0.25
chr2	123840001	124240000	B.2.2.1.2.2.1.2.1	0.0454545454545455	.	123840001	124240000	#0000FF	1	0.125
chr2	124240001	124400000	B.2.1.2.1.2.1.2.2.1.2	0.142857142857143	.	124240001	124400000	#4848FF	1	0.25
chr2	124400001	124720000	B.2.2.2.1.1.1.2.2.2	0.0292207792207792	.	124400001	124720000	#0000FF	1	0.125
chr2	124720001	124960000	B.2.1.1.2.2.2.1.2.1	0.16991341991342	.	124720001	124960000	#4848FF	1	0.25
chr2	124960001	125360000	B.2.2.1.1.2.1.1.1.2	0.0800865800865801	.	124960001	125360000	#0000FF	1	0.125
chr2	125360001	125600000	B.2.1.1.2.2.2.1.2.2	0.168831168831169	.	125360001	125600000	#4848FF	1	0.25
chr2	125600001	125800000	B.2.2.1.1.2.1.1.2.1.1.1	0.079004329004329	.	125600001	125800000	#0000FF	1	0.125
chr2	125800001	126000000	B.2.2.1.2.2.1.1.1.2	0.0476190476190476	.	125800001	126000000	#0000FF	1	0.125
chr2	126000001	126080000	B.2.1.1.2.2.2.2.1.2	0.166666666666667	.	126000001	126080000	#4848FF	1	0.25
chr2	126080001	126200000	B.2.1.2.2.2.1.1.1.1.1	0.112554112554113	.	126080001	126200000	#4848FF	1	0.25
chr2	126200001	126360000	B.2.1.2.2.2.1.1.2.1	0.108225108225108	.	126200001	126360000	#4848FF	1	0.25
chr2	126360001	126640000	B.2.2.1.2.1.1.2.2.1	0.0616883116883117	.	126360001	126640000	#0000FF	1	0.125
chr2	126640001	126960000	B.2.2.1.2.2.1.1.2	0.0465367965367965	.	126640001	126960000	#0000FF	1	0.125
chr2	126960001	127360000	B.1.2.1.2.2.2.1.1.2	0.321428571428571	.	126960001	127360000	#9191FF	1	0.375
chr2	127360001	127520000	A.2.1.1.1.2.2.2.1.1.1.2	0.713203463203463	.	127360001	127520000	#FF9191	1	0.75
chr2	127520001	127800000	B.1.1.2.1.2.2.1.2.2	0.417748917748918	.	127520001	127800000	#DADAFF	1	0.5
chr2	127800001	127920000	A.2.1.1.2.2.2.2.2	0.683982683982684	.	127800001	127920000	#FF9191	1	0.75
chr2	127920001	128000000	A.2.1.1.1.1.2.2	0.718614718614719	.	127920001	128000000	#FF9191	1	0.75
chr2	128000001	128280000	A.1.1.1.2.1.1.2.1.2	0.980519480519481	.	128000001	128280000	#FF0000	1	1
chr2	128280001	128480000	A.1.1.2.1.1.1.1.1.1	0.966450216450216	.	128280001	128480000	#FF0000	1	1
chr2	128480001	128720000	A.1.1.1.2.1.1.1.1.2.2	0.985930735930736	.	128480001	128720000	#FF0000	1	1
chr2	128720001	129120000	A.1.1.2.1.2.2.1.2.1	0.939393939393939	.	128720001	129120000	#FF0000	1	1
chr2	129120001	129320000	A.2.2.1.1.2.1.2.2.1.2	0.593073593073593	.	129120001	129320000	#FFDADA	1	0.625
chr2	129320001	129600000	A.2.2.2.1.1.2.1.2	0.536796536796537	.	129320001	129600000	#FFDADA	1	0.625
chr2	129600001	129840000	B.1.2.1.1.2.2.2.1.1	0.356060606060606	.	129600001	129840000	#9191FF	1	0.375
chr2	129840001	130040000	B.1.1.2.2.1.2.2.1.1	0.405844155844156	.	129840001	130040000	#DADAFF	1	0.5
chr2	130040001	130240000	B.1.1.2.2.1.1.2.2	0.409090909090909	.	130040001	130240000	#DADAFF	1	0.5
chr2	130240001	130560000	B.2.1.1.1.1.1.1.1	0.245670995670996	.	130240001	130560000	#4848FF	1	0.25
chr2	130560001	130800000	A.2.2.2.1.1.2.2.2.2.2.1	0.531385281385281	.	130560001	130800000	#FFDADA	1	0.625
chr2	130840001	131200000	A.1.2.2.2.2.2.1.2.2	0.730519480519481	.	130840001	131200000	#FF4848	1	0.875
chr2	131200001	131240000	B.1.1.1.1.1.1.1	0.485930735930736	.	131200001	131240000	#DADAFF	1	0.5
chr2	131360001	131400000	B.1.1.1.1.1.1.1	0.485930735930736	.	131360001	131400000	#DADAFF	1	0.5
chr2	131440001	131760000	B.1.1.1.1.1.1.1	0.485930735930736	.	131440001	131760000	#DADAFF	1	0.5
chr2	131760001	131920000	A.1.2.2.1.1.1.1.2.2.2	0.804112554112554	.	131760001	131920000	#FF4848	1	0.875
chr2	131920001	132000000	B.1.1.1.2.1.2.2.2.1	0.444805194805195	.	131920001	132000000	#DADAFF	1	0.5
chr2	132040001	132120000	B.1.1.1.2.1.2.2.2.1	0.444805194805195	.	132040001	132120000	#DADAFF	1	0.5
chr2	132120001	132200000	B.1.1.1.2.1.1.1.1	0.456709956709957	.	132120001	132200000	#DADAFF	1	0.5
chr2	132200001	132320000	A.2.2.1.1.1.2.2.1.1.1.1	0.604978354978355	.	132200001	132320000	#FFDADA	1	0.625
chr2	132320001	132520000	B.1.1.1.2.2.1.1.1.1	0.442640692640693	.	132320001	132520000	#DADAFF	1	0.5
chr2	132520001	132640000	B.1.1.1.2.1.2.2.2.2	0.443722943722944	.	132520001	132640000	#DADAFF	1	0.5
chr2	132640001	132760000	B.2.1.1.2.2.2.1.1.2.1	0.172077922077922	.	132640001	132760000	#4848FF	1	0.25
chr2	132800001	132920000	B.2.1.1.2.2.2.1.1.2.1	0.172077922077922	.	132800001	132920000	#4848FF	1	0.25
chr2	132920001	133000000	B.1.2.1.2.1.2.2.1.1.2	0.337662337662338	.	132920001	133000000	#9191FF	1	0.375
chr2	133000001	133520000	B.2.1.1.1.1.2.1.1.2.1.1	0.237012987012987	.	133000001	133520000	#4848FF	1	0.25
chr2	133520001	133640000	B.1.2.1.2.1.2.1.2.2	0.33982683982684	.	133520001	133640000	#9191FF	1	0.375
chr2	133640001	133920000	B.2.1.1.1.1.2.1.2.2	0.231601731601732	.	133640001	133920000	#4848FF	1	0.25
chr2	133920001	134240000	B.1.2.1.1.1.1.2.2.2	0.37987012987013	.	133920001	134240000	#9191FF	1	0.375
chr2	134240001	134320000	B.1.1.1.2.2.2.2.1	0.432900432900433	.	134240001	134320000	#DADAFF	1	0.5
chr2	134320001	134600000	B.1.1.2.1.2.1.2	0.422077922077922	.	134320001	134600000	#DADAFF	1	0.5
chr2	134600001	134840000	A.2.2.1.2.1.1.1.2.1	0.579004329004329	.	134600001	134840000	#FFDADA	1	0.625
chr2	134840001	135240000	A.1.1.2.1.2.2.2.1	0.937229437229437	.	134840001	135240000	#FF0000	1	1
chr2	135240001	135400000	A.2.2.1.2.2.2.1.2.1	0.548701298701299	.	135240001	135400000	#FFDADA	1	0.625
chr2	135400001	135720000	A.2.1.1.2.1.1.2.1.1	0.705627705627706	.	135400001	135720000	#FF9191	1	0.75
chr2	135720001	135960000	A.2.1.2.2.1.1.2.2.2.1	0.641774891774892	.	135720001	135960000	#FF9191	1	0.75
chr2	135960001	136200000	B.1.1.2.2.2.2.2.1.2	0.392857142857143	.	135960001	136200000	#DADAFF	1	0.5
chr2	136200001	136280000	B.1.1.1.2.1.1.1.2.1	0.455627705627706	.	136200001	136280000	#DADAFF	1	0.5
chr2	136280001	136480000	A.2.1.2.1.1.2.2.2.2	0.670995670995671	.	136280001	136480000	#FF9191	1	0.75
chr2	136480001	136840000	A.1.2.2.1.2.1.1.1	0.783549783549784	.	136480001	136840000	#FF4848	1	0.875
chr2	136840001	137160000	A.2.2.1.2.2.1.2.2.2	0.550865800865801	.	136840001	137160000	#FFDADA	1	0.625
chr2	137160001	137560000	B.2.1.2.1.1.1.1	0.163419913419913	.	137160001	137560000	#4848FF	1	0.25
chr2	137560001	138040000	B.2.2.1.1.1.1.1.1	0.0984848484848485	.	137560001	138040000	#0000FF	1	0.125
chr2	138040001	138440000	B.2.2.1.2.1.1.2.1	0.0627705627705628	.	138040001	138440000	#0000FF	1	0.125
chr2	138440001	138640000	B.2.1.1.2.2.1.2.2.1.2	0.177489177489178	.	138440001	138640000	#4848FF	1	0.25
chr2	138640001	138920000	B.1.2.2.2.2.1.1.2.1	0.261904761904762	.	138640001	138920000	#9191FF	1	0.375
chr2	138920001	139000000	B.1.1.1.2.1.2.2.1.1.2	0.446969696969697	.	138920001	139000000	#DADAFF	1	0.5
chr2	139000001	139240000	B.1.2.2.1.1.2.2	0.305194805194805	.	139000001	139240000	#9191FF	1	0.375
chr2	139240001	139360000	A.2.2.2.2.2.1.1.2.1.2	0.503246753246753	.	139240001	139360000	#FFDADA	1	0.625
chr2	139360001	139600000	B.1.2.2.1.1.2.1.2.2	0.306277056277056	.	139360001	139600000	#9191FF	1	0.375
chr2	139600001	140040000	B.2.2.2.2.1.1.2.2	0.00865800865800866	.	139600001	140040000	#0000FF	1	0.125
chr2	140040001	140280000	B.2.2.1.2.2.1.1.1.1	0.0487012987012987	.	140040001	140280000	#0000FF	1	0.125
chr2	140280001	140720000	B.2.2.2.2.1.1.2.1	0.00974025974025974	.	140280001	140720000	#0000FF	1	0.125
chr2	140720001	141000000	B.2.2.2.1.2.1.1.1	0.0216450216450216	.	140720001	141000000	#0000FF	1	0.125
chr2	141000001	141120000	B.2.1.1.2.1.2.1.2	0.198051948051948	.	141000001	141120000	#4848FF	1	0.25
chr2	141120001	141320000	B.2.1.2.2.2.1.2.2	0.104978354978355	.	141120001	141320000	#4848FF	1	0.25
chr2	141320001	141440000	B.2.1.1.2.2.2.1.1.2.2	0.170995670995671	.	141320001	141440000	#4848FF	1	0.25
chr2	141440001	141520000	B.2.1.1.2.2.2.2.2.2	0.164502164502165	.	141440001	141520000	#4848FF	1	0.25
chr2	141520001	141640000	B.2.1.1.2.1.2.2.2.2.1	0.194805194805195	.	141520001	141640000	#4848FF	1	0.25
chr2	141640001	141720000	B.1.2.2.2.1.2.2.1	0.267316017316017	.	141640001	141720000	#9191FF	1	0.375
chr2	141720001	141800000	B.1.2.2.1.1.1.2.2.1	0.311688311688312	.	141720001	141800000	#9191FF	1	0.375
chr2	141800001	142000000	B.2.1.2.2.1.2.1.1.2.2	0.124458874458874	.	141800001	142000000	#4848FF	1	0.25
chr2	142000001	142320000	B.2.2.1.1.1.2.2.2.2	0.0833333333333333	.	142000001	142320000	#0000FF	1	0.125
chr2	142320001	142440000	B.2.1.1.2.2.1.1.1.1.2.1	0.189393939393939	.	142320001	142440000	#4848FF	1	0.25
chr2	142440001	142760000	B.2.2.2.1.2.2.1.2	0.0140692640692641	.	142440001	142760000	#0000FF	1	0.125
chr2	142760001	143120000	B.2.2.2.1.2.1.1.2.1	0.0205627705627706	.	142760001	143120000	#0000FF	1	0.125
chr2	143120001	143200000	B.1.2.2.2.1.2.2.2	0.266233766233766	.	143120001	143200000	#9191FF	1	0.375
chr2	143200001	143560000	B.2.2.2.1.2.1.1.2.2	0.0194805194805195	.	143200001	143560000	#0000FF	1	0.125
chr2	143560001	143760000	B.2.1.1.2.2.2.1.1.1	0.173160173160173	.	143560001	143760000	#4848FF	1	0.25
chr2	143760001	143960000	B.2.1.1.2.2.1.2.2.1.1	0.178571428571429	.	143760001	143960000	#4848FF	1	0.25
chr2	143960001	144160000	B.2.1.1.2.1.2.2.2.2.2	0.193722943722944	.	143960001	144160000	#4848FF	1	0.25
chr2	144160001	144400000	B.2.1.1.2.1.2.2.2.1	0.195887445887446	.	144160001	144400000	#4848FF	1	0.25
chr2	144400001	144600000	B.1.2.1.2.1.2.1.2.1.1.2	0.341991341991342	.	144400001	144600000	#9191FF	1	0.375
chr2	144600001	144880000	B.1.1.2.2.2.2.1.2	0.396103896103896	.	144600001	144880000	#DADAFF	1	0.5
chr2	144880001	145000000	A.2.2.1.2.2.2.1.1	0.54978354978355	.	144880001	145000000	#FFDADA	1	0.625
chr2	145000001	145080000	A.2.1.2.2.2.1.1.2.2	0.62987012987013	.	145000001	145080000	#FF9191	1	0.75
chr2	145080001	145280000	A.2.1.1.2.2.2.1.1	0.688311688311688	.	145080001	145280000	#FF9191	1	0.75
chr2	145280001	145480000	B.1.1.2.2.2.2.2.1.1.2	0.393939393939394	.	145280001	145480000	#DADAFF	1	0.5
chr2	145480001	145680000	B.1.2.1.2.1.2.2.1.1.1	0.338744588744589	.	145480001	145680000	#9191FF	1	0.375
chr2	145680001	145800000	B.1.1.1.2.2.1.1.1.2	0.441558441558442	.	145680001	145800000	#DADAFF	1	0.5
chr2	145800001	146200000	B.1.2.2.2.2.1.2.2.2.1	0.254329004329004	.	145800001	146200000	#9191FF	1	0.375
chr2	146200001	146360000	B.2.1.1.1.2.1.2.1.2	0.222943722943723	.	146200001	146360000	#4848FF	1	0.25
chr2	146360001	146520000	B.1.2.2.2.1.2.1.2.1.2	0.270562770562771	.	146360001	146520000	#9191FF	1	0.375
chr2	146520001	146760000	B.2.1.2.2.2.1.2.1	0.106060606060606	.	146520001	146760000	#4848FF	1	0.25
chr2	146760001	146960000	B.2.1.2.2.2.1.1.1.2.1	0.11038961038961	.	146760001	146960000	#4848FF	1	0.25
chr2	146960001	147080000	B.2.1.1.2.1.2.1.1	0.199134199134199	.	146960001	147080000	#4848FF	1	0.25
chr2	147080001	147280000	B.2.1.2.2.1.2.1.2.2.2	0.121212121212121	.	147080001	147280000	#4848FF	1	0.25
chr2	147280001	147440000	B.2.1.2.2.1.2.1.2.2.1	0.122294372294372	.	147280001	147440000	#4848FF	1	0.25
chr2	147440001	147680000	B.2.1.2.2.1.2.2.1.2	0.116883116883117	.	147440001	147680000	#4848FF	1	0.25
chr2	147680001	147920000	B.1.2.2.1.1.1.2.2.2.1	0.310606060606061	.	147680001	147920000	#9191FF	1	0.375
chr2	147920001	148120000	B.1.2.2.1.1.2.1.2.1	0.307359307359307	.	147920001	148120000	#9191FF	1	0.375
chr2	148120001	148320000	B.1.1.1.1.2.1.1.1.1.2	0.474025974025974	.	148120001	148320000	#DADAFF	1	0.5
chr2	148320001	148400000	A.2.2.2.2.2.1.2.1.1	0.5	.	148320001	148400000	#FFDADA	1	0.625
chr2	148400001	148600000	B.1.1.2.2.2.2.2.2	0.391774891774892	.	148400001	148600000	#DADAFF	1	0.5
chr2	148600001	148960000	A.2.2.1.2.1.1.1.2.2.2	0.576839826839827	.	148600001	148960000	#FFDADA	1	0.625
chr2	148960001	149160000	A.2.2.2.2.2.1.1.2.2.2	0.501082251082251	.	148960001	149160000	#FFDADA	1	0.625
chr2	149160001	149400000	A.2.1.2.2.1.2.2.2	0.633116883116883	.	149160001	149400000	#FF9191	1	0.75
chr2	149400001	149640000	A.2.1.2.2.1.1.2.2.2.2	0.640692640692641	.	149400001	149640000	#FF9191	1	0.75
chr2	149640001	149720000	B.1.1.1.1.2.1.1.1.1.1	0.475108225108225	.	149640001	149720000	#DADAFF	1	0.5
chr2	149760001	149880000	B.1.1.1.1.2.1.1.1.1.1	0.475108225108225	.	149760001	149880000	#DADAFF	1	0.5
chr2	149880001	150400000	B.2.1.2.2.2.2.1.2	0.102813852813853	.	149880001	150400000	#4848FF	1	0.25
chr2	150400001	150720000	B.1.2.2.2.2.1.2.1.1.1.2	0.258658008658009	.	150400001	150720000	#9191FF	1	0.375
chr2	150720001	150840000	B.1.2.1.2.1.2.2.2	0.334415584415584	.	150720001	150840000	#9191FF	1	0.375
chr2	150840001	150920000	B.1.1.1.2.1.2.1.1	0.45021645021645	.	150840001	150920000	#DADAFF	1	0.5
chr2	150920001	151280000	B.2.1.1.1.1.1.2.1.1	0.242424242424242	.	150920001	151280000	#4848FF	1	0.25
chr2	151280001	151640000	B.1.1.1.1.2.1.2.1.2	0.46969696969697	.	151280001	151640000	#DADAFF	1	0.5
chr2	151640001	151760000	B.1.1.1.2.1.2.2.1.2	0.445887445887446	.	151640001	151760000	#DADAFF	1	0.5
chr2	151760001	152320000	B.1.2.1.2.2.2.1.2.2	0.319264069264069	.	151760001	152320000	#9191FF	1	0.375
chr2	152320001	152600000	B.1.1.1.1.2.1.2.2.1.2	0.467532467532468	.	152320001	152600000	#DADAFF	1	0.5
chr2	152600001	152680000	A.2.2.1.2.2.2.2.1.2	0.545454545454545	.	152600001	152680000	#FFDADA	1	0.625
chr2	152680001	152960000	A.2.1.2.2.1.1.2.2.1	0.642857142857143	.	152680001	152960000	#FF9191	1	0.75
chr2	152960001	153040000	A.2.1.2.2.1.1.1.1.1	0.649350649350649	.	152960001	153040000	#FF9191	1	0.75
chr2	153040001	153600000	A.2.1.1.2.1.2.1	0.702380952380952	.	153040001	153600000	#FF9191	1	0.75
chr2	153600001	153960000	B.2.2.1.1.1.1.2	0.0952380952380952	.	153600001	153960000	#0000FF	1	0.125
chr2	153960001	154280000	B.2.2.2.1.2.2.1.1.2.2	0.0151515151515152	.	153960001	154280000	#0000FF	1	0.125
chr2	154280001	154400000	B.1.2.2.2.1.1.1.1.2	0.279220779220779	.	154280001	154400000	#9191FF	1	0.375
chr2	154400001	154920000	B.2.2.2.2.2.2.2	0.00108225108225108	.	154400001	154920000	#0000FF	1	0.125
chr2	154920001	155240000	B.2.2.2.1.2.1.2	0.0183982683982684	.	154920001	155240000	#0000FF	1	0.125
chr2	155240001	155440000	B.1.2.2.2.1.2.1.2.2.1	0.269480519480519	.	155240001	155440000	#9191FF	1	0.375
chr2	155440001	155880000	B.2.2.1.2.2.2.1.1	0.0432900432900433	.	155440001	155880000	#0000FF	1	0.125
chr2	155880001	156200000	B.2.1.2.2.2.2.1.1	0.103896103896104	.	155880001	156200000	#4848FF	1	0.25
chr2	156200001	156760000	B.2.2.2.1.2.2.2.2	0.0119047619047619	.	156200001	156760000	#0000FF	1	0.125
chr2	156760001	156880000	B.2.1.1.2.1.2.2.1	0.196969696969697	.	156760001	156880000	#4848FF	1	0.25
chr2	156880001	157160000	B.2.1.1.2.2.1.2.1.1.2.2	0.181818181818182	.	156880001	157160000	#4848FF	1	0.25
chr2	157160001	157320000	A.2.1.1.1.2.2.2.1.1.1.1	0.714285714285714	.	157160001	157320000	#FF9191	1	0.75
chr2	157320001	157400000	A.2.2.1.1.2.2.1.2.1	0.58982683982684	.	157320001	157400000	#FFDADA	1	0.625
chr2	157400001	157640000	B.1.2.1.1.2.1.2.1.2.1.2	0.367965367965368	.	157400001	157640000	#9191FF	1	0.375
chr2	157640001	158120000	B.2.2.1.1.1.1.1.2.1	0.0974025974025974	.	157640001	158120000	#0000FF	1	0.125
chr2	158120001	158360000	B.1.2.2.2.2.1.1.1.1.1	0.265151515151515	.	158120001	158360000	#9191FF	1	0.375
chr2	158360001	158600000	B.1.2.2.2.2.1.1.1.1.2	0.264069264069264	.	158360001	158600000	#9191FF	1	0.375
chr2	158600001	158760000	A.2.1.1.1.2.2.2.2.1	0.70995670995671	.	158600001	158760000	#FF9191	1	0.75
chr2	158760001	158920000	A.2.2.1.2.2.1.2.1.1.2.2	0.555194805194805	.	158760001	158920000	#FFDADA	1	0.625
chr2	158920001	159280000	B.1.2.1.1.2.1.2.1.2.1.1	0.369047619047619	.	158920001	159280000	#9191FF	1	0.375
chr2	159280001	159440000	A.2.1.2.2.2.1.2.1.1	0.628787878787879	.	159280001	159440000	#FF9191	1	0.75
chr2	159440001	159720000	A.2.1.1.2.1.2.2.1	0.701298701298701	.	159440001	159720000	#FF9191	1	0.75
chr2	159720001	160080000	A.1.1.1.1.2.1.2.1.2	0.994588744588745	.	159720001	160080000	#FF0000	1	1
chr2	160080001	160200000	A.1.1.2.2.2.1.1.2.2	0.920995670995671	.	160080001	160200000	#FF0000	1	1
chr2	160200001	160680000	A.1.1.1.1.2.1.1	0.996753246753247	.	160200001	160680000	#FF0000	1	1
chr2	160680001	160880000	A.1.2.1.1.1.2.2.1.2	0.882034632034632	.	160680001	160880000	#FF4848	1	0.875
chr2	160880001	161080000	A.2.1.2.1.2.1.1.2.1	0.668831168831169	.	160880001	161080000	#FF9191	1	0.75
chr2	161080001	161360000	A.1.1.1.2.2.1	0.968614718614719	.	161080001	161360000	#FF0000	1	1
chr2	161360001	161640000	A.1.2.2.1.1.1.2.2.1.2	0.796536796536797	.	161360001	161640000	#FF4848	1	0.875
chr2	161640001	161720000	A.2.1.2.1.2.2.1.2.2	0.653679653679654	.	161640001	161720000	#FF9191	1	0.75
chr2	161720001	161920000	A.2.1.1.2.1.1.1.1	0.707792207792208	.	161720001	161920000	#FF9191	1	0.75
chr2	161920001	162040000	A.2.1.1.2.2.2.1.2.1	0.687229437229437	.	161920001	162040000	#FF9191	1	0.75
chr2	162040001	162280000	A.2.2.1.2.2.1.2.1.1.2.1	0.556277056277056	.	162040001	162280000	#FFDADA	1	0.625
chr2	162280001	162840000	B.2.2.2.1.2.2.1.1.2.1	0.0162337662337662	.	162280001	162840000	#0000FF	1	0.125
chr2	162840001	163000000	A.2.2.1.2.2.1.2.2.1.2	0.551948051948052	.	162840001	163000000	#FFDADA	1	0.625
chr2	163000001	163200000	B.1.1.1.1.2.1.1.2	0.471861471861472	.	163000001	163200000	#DADAFF	1	0.5
chr2	163200001	163480000	B.2.1.1.2.2.1.2.1.2.2	0.17965367965368	.	163200001	163480000	#4848FF	1	0.25
chr2	163480001	163680000	B.2.2.1.1.1.2.1.1.1	0.0941558441558442	.	163480001	163680000	#0000FF	1	0.125
chr2	163680001	163960000	B.2.2.1.1.1.2.2.2.1	0.0844155844155844	.	163680001	163960000	#0000FF	1	0.125
chr2	163960001	164520000	B.2.1.2.2.1.1.2.2	0.127705627705628	.	163960001	164520000	#4848FF	1	0.25
chr2	164520001	164640000	A.2.2.2.2.2.2.2.2	0.487012987012987	.	164520001	164640000	#FFDADA	1	0.625
chr2	164640001	164800000	B.1.2.1.1.2.2.1.2.1.2	0.359307359307359	.	164640001	164800000	#9191FF	1	0.375
chr2	164800001	165120000	B.2.1.1.2.1.1.1.2.1.1	0.205627705627706	.	164800001	165120000	#4848FF	1	0.25
chr2	165120001	165320000	B.2.1.1.2.1.1.1.1.2	0.206709956709957	.	165120001	165320000	#4848FF	1	0.25
chr2	165320001	165600000	A.2.2.2.2.1.2.1.2.1	0.514069264069264	.	165320001	165600000	#FFDADA	1	0.625
chr2	165600001	165880000	A.2.1.2.2.1.1.2.1.2	0.643939393939394	.	165600001	165880000	#FF9191	1	0.75
chr2	165880001	166240000	B.1.2.2.2.2.1.1.1.2	0.262987012987013	.	165880001	166240000	#9191FF	1	0.375
chr2	166240001	166480000	B.1.2.1.2.1.2.1.2.1.1.1	0.343073593073593	.	166240001	166480000	#9191FF	1	0.375
chr2	166480001	166680000	B.1.2.1.2.1.2.1.1	0.344155844155844	.	166480001	166680000	#9191FF	1	0.375
chr2	166680001	166840000	B.1.1.1.2.1.2.1.2	0.449134199134199	.	166680001	166840000	#DADAFF	1	0.5
chr2	166840001	167000000	B.1.2.2.2.1.1.1.1.1	0.28030303030303	.	166840001	167000000	#9191FF	1	0.375
chr2	167000001	167200000	B.2.1.1.2.2.1.2.2.2.2	0.174242424242424	.	167000001	167200000	#4848FF	1	0.25
chr2	167200001	167600000	B.2.1.2.2.1.1.2.1	0.128787878787879	.	167200001	167600000	#4848FF	1	0.25
chr2	167600001	167760000	B.1.2.2.2.1.1.2.2	0.273809523809524	.	167600001	167760000	#9191FF	1	0.375
chr2	167760001	167960000	B.2.1.1.2.1.1.1.2.2	0.203463203463203	.	167760001	167960000	#4848FF	1	0.25
chr2	167960001	168120000	B.1.2.1.1.2.2.1.2.1.1	0.36038961038961	.	167960001	168120000	#9191FF	1	0.375
chr2	168120001	168320000	B.1.2.2.2.1.2.1.2.2.2	0.268398268398268	.	168120001	168320000	#9191FF	1	0.375
chr2	168320001	168480000	B.2.1.1.2.1.1.1.2.1.2	0.204545454545455	.	168320001	168480000	#4848FF	1	0.25
chr2	168480001	168800000	B.2.2.1.1.1.2.1.2.1.1.1	0.0909090909090909	.	168480001	168800000	#0000FF	1	0.125
chr2	168800001	169000000	B.1.1.1.2.2.1.1.2.2	0.439393939393939	.	168800001	169000000	#DADAFF	1	0.5
chr2	169000001	169200000	A.2.1.2.2.2.1.1.2.1	0.630952380952381	.	169000001	169200000	#FF9191	1	0.75
chr2	169200001	169360000	A.2.2.1.1.1.2.2.2.1.2	0.5995670995671	.	169200001	169360000	#FFDADA	1	0.625
chr2	169360001	169800000	A.1.2.2.1.2.2.1.2.2	0.774891774891775	.	169360001	169800000	#FF4848	1	0.875
chr2	169800001	170080000	B.1.2.1.1.2.2.2.2.2	0.352813852813853	.	169800001	170080000	#9191FF	1	0.375
chr2	170080001	170320000	B.1.2.1.1.2.1.2.2.2.2	0.362554112554113	.	170080001	170320000	#9191FF	1	0.375
chr2	170320001	170600000	A.1.2.2.1.1.1.1.1.2.2.2	0.808441558441558	.	170320001	170600000	#FF4848	1	0.875
chr2	170600001	170720000	A.1.2.2.1.1.1.1.2.2.1	0.805194805194805	.	170600001	170720000	#FF4848	1	0.875
chr2	170720001	170800000	A.1.2.1.2.2.1.1.1.1.1	0.836580086580087	.	170720001	170800000	#FF4848	1	0.875
chr2	170800001	170960000	A.1.2.2.1.1.1.1.1.1.2	0.811688311688312	.	170800001	170960000	#FF4848	1	0.875
chr2	170960001	171520000	B.1.1.1.1.1.1.2.2	0.479437229437229	.	170960001	171520000	#DADAFF	1	0.5
chr2	171520001	171760000	A.2.2.2.1.1.2.1.1.1	0.538961038961039	.	171520001	171760000	#FFDADA	1	0.625
chr2	171760001	172040000	A.2.1.1.2.1.1.2.2	0.703463203463203	.	171760001	172040000	#FF9191	1	0.75
chr2	172040001	172240000	A.2.2.1.2.1.2.1.1.2	0.569264069264069	.	172040001	172240000	#FFDADA	1	0.625
chr2	172240001	172360000	A.2.1.2.2.1.2.1.2	0.638528138528139	.	172240001	172360000	#FF9191	1	0.75
chr2	172360001	172800000	A.1.2.1.1.1.2.1.1.2.1	0.887445887445887	.	172360001	172800000	#FF4848	1	0.875
chr2	172800001	172880000	A.2.1.2.1.2.1.1.2.2	0.667748917748918	.	172800001	172880000	#FF9191	1	0.75
chr2	172880001	173080000	A.1.2.2.2.2.2.1.2.1.2.1	0.732683982683983	.	172880001	173080000	#FF4848	1	0.875
chr2	173080001	173440000	A.1.2.1.1.1.1.1.2.1	0.899350649350649	.	173080001	173440000	#FF4848	1	0.875
chr2	173440001	173600000	A.2.1.1.1.1.1.2	0.721861471861472	.	173440001	173600000	#FF9191	1	0.75
chr2	173600001	173880000	A.1.1.2.2.2.1.2.1	0.91991341991342	.	173600001	173880000	#FF0000	1	1
chr2	173880001	174080000	A.1.1.2.2.2.1.1.2.1.1	0.923160173160173	.	173880001	174080000	#FF0000	1	1
chr2	174080001	174360000	A.2.1.2.1.1.1.1.1.2	0.681818181818182	.	174080001	174360000	#FF9191	1	0.75
chr2	174360001	174560000	A.2.2.2.1.2.2.1	0.523809523809524	.	174360001	174560000	#FFDADA	1	0.625
chr2	174560001	174720000	A.2.2.1.1.1.1.1.2	0.619047619047619	.	174560001	174720000	#FFDADA	1	0.625
chr2	174720001	174920000	A.1.2.1.2.1.1.1.2	0.850649350649351	.	174720001	174920000	#FF4848	1	0.875
chr2	174920001	175280000	A.1.2.2.1.2.2.2.2.2.1.2	0.769480519480519	.	174920001	175280000	#FF4848	1	0.875
chr2	175280001	175560000	A.1.2.1.1.1.2.1.1.1.2.2	0.888528138528139	.	175280001	175560000	#FF4848	1	0.875
chr2	175560001	175880000	A.1.2.2.1.1.1.2.2.2.1	0.795454545454545	.	175560001	175880000	#FF4848	1	0.875
chr2	175880001	176040000	A.1.2.2.1.1.1.2.2.2.2	0.794372294372294	.	175880001	176040000	#FF4848	1	0.875
chr2	176040001	176280000	A.2.2.2.2.2.2.2.1.1.2.2.1	0.491341991341991	.	176040001	176280000	#FFDADA	1	0.625
chr2	176280001	176760000	B.1.2.2.2.2.1.2.2.1	0.255411255411255	.	176280001	176760000	#9191FF	1	0.375
chr2	176760001	176920000	A.2.2.1.1.2.2.1.1	0.590909090909091	.	176760001	176920000	#FFDADA	1	0.625
chr2	176920001	177040000	A.2.2.1.1.1.2.1.1.1.1	0.613636363636364	.	176920001	177040000	#FFDADA	1	0.625
chr2	177040001	177320000	A.2.2.2.2.2.2.2.1.1.1	0.493506493506494	.	177040001	177320000	#FFDADA	1	0.625
chr2	177320001	177520000	A.2.2.1.1.1.2.1.2.1.2	0.607142857142857	.	177320001	177520000	#FFDADA	1	0.625
chr2	177520001	177680000	B.1.1.1.1.2.2.2.2	0.457792207792208	.	177520001	177680000	#DADAFF	1	0.5
chr2	177680001	178000000	B.1.2.1.1.2.1.1.1.2.2	0.373376623376623	.	177680001	178000000	#9191FF	1	0.375
chr2	178000001	178160000	A.1.2.1.1.1.1.2.2.2	0.892857142857143	.	178000001	178160000	#FF4848	1	0.875
chr2	178160001	178640000	A.1.2.2.1.1.2.2	0.784632034632035	.	178160001	178640000	#FF4848	1	0.875
chr2	178640001	179000000	B.1.2.1.1.2.1.1.1.2.1	0.374458874458874	.	178640001	179000000	#9191FF	1	0.375
chr2	179000001	179120000	A.2.2.1.1.2.2.2.2.1	0.583333333333333	.	179000001	179120000	#FFDADA	1	0.625
chr2	179120001	179280000	A.2.2.2.1.2.2.2.2	0.521645021645022	.	179120001	179280000	#FFDADA	1	0.625
chr2	179280001	179440000	A.2.1.2.1.1.1.2.1.1	0.67965367965368	.	179280001	179440000	#FF9191	1	0.75
chr2	179440001	179640000	A.2.2.2.1.1.1.1	0.542207792207792	.	179440001	179640000	#FFDADA	1	0.625
chr2	179640001	179800000	A.2.1.1.1.1.1.1.1.1	0.726190476190476	.	179640001	179800000	#FF9191	1	0.75
chr2	179800001	179960000	A.2.2.1.1.1.2.2.2.2	0.598484848484849	.	179800001	179960000	#FFDADA	1	0.625
chr2	179960001	180080000	A.2.1.2.2.2.1.1.1	0.632034632034632	.	179960001	180080000	#FF9191	1	0.75
chr2	180080001	180360000	B.1.1.1.1.1.1.2.1.2.1.1.2	0.482683982683983	.	180080001	180360000	#DADAFF	1	0.5
chr2	180360001	180680000	B.1.2.1.1.2.2.2.2.1	0.353896103896104	.	180360001	180680000	#9191FF	1	0.375
chr2	180680001	180760000	B.1.1.1.2.1.2.2.1.1.1	0.448051948051948	.	180680001	180760000	#DADAFF	1	0.5
chr2	180760001	180920000	A.2.2.1.2.2.2.2.2.1	0.544372294372294	.	180760001	180920000	#FFDADA	1	0.625
chr2	180920001	181240000	B.2.1.2.2.2.2.2.1	0.101731601731602	.	180920001	181240000	#4848FF	1	0.25
chr2	181240001	181400000	B.2.1.2.2.1.2.1.2.1	0.123376623376623	.	181240001	181400000	#4848FF	1	0.25
chr2	181400001	181520000	B.1.2.2.2.1.1.1.2.2	0.277056277056277	.	181400001	181520000	#9191FF	1	0.375
chr2	181520001	181800000	B.2.1.1.2.2.1.2.2.2.1.2	0.175324675324675	.	181520001	181800000	#4848FF	1	0.25
chr2	181800001	181960000	A.2.2.2.2.2.2.2.1.2.2	0.488095238095238	.	181800001	181960000	#FFDADA	1	0.625
chr2	181960001	182360000	B.2.1.2.2.1.1.1.2	0.12987012987013	.	181960001	182360000	#4848FF	1	0.25
chr2	182360001	182560000	B.1.2.1.2.1.1.1.2.1.1	0.350649350649351	.	182360001	182560000	#9191FF	1	0.375
chr2	182560001	182680000	A.2.2.1.2.2.2.1.2.2	0.547619047619048	.	182560001	182680000	#FFDADA	1	0.625
chr2	182680001	182840000	A.2.1.1.1.2.2.2.1.1.2	0.712121212121212	.	182680001	182840000	#FF9191	1	0.75
chr2	182840001	183000000	A.2.2.1.2.2.2.2.2.2	0.543290043290043	.	182840001	183000000	#FFDADA	1	0.625
chr2	183000001	183160000	A.2.2.2.1.1.2.2.2.2.1	0.532467532467532	.	183000001	183160000	#FFDADA	1	0.625
chr2	183160001	183600000	A.2.2.1.2.2.1.2.1.2	0.554112554112554	.	183160001	183600000	#FFDADA	1	0.625
chr2	183600001	183800000	A.2.1.2.2.1.1.2.1.1.2	0.645021645021645	.	183600001	183800000	#FF9191	1	0.75
chr2	183800001	184000000	A.1.2.2.1.2.2.1.1.2	0.777056277056277	.	183800001	184000000	#FF4848	1	0.875
chr2	184000001	184560000	B.2.2.1.1.1.1.1.2.2	0.0963203463203463	.	184000001	184560000	#0000FF	1	0.125
chr2	184560001	184800000	B.2.2.1.1.1.2.1.2.1.2	0.0887445887445888	.	184560001	184800000	#0000FF	1	0.125
chr2	184800001	185080000	B.2.2.1.1.1.2.1.2.1.1.2	0.0898268398268398	.	184800001	185080000	#0000FF	1	0.125
chr2	185080001	185360000	B.2.2.1.2.2.2.2.1.1	0.04004329004329	.	185080001	185360000	#0000FF	1	0.125
chr2	185360001	185720000	B.2.2.1.2.2.2.1.2.2	0.0411255411255411	.	185360001	185720000	#0000FF	1	0.125
chr2	185720001	186000000	B.2.2.1.2.2.2.2.2.2	0.0367965367965368	.	185720001	186000000	#0000FF	1	0.125
chr2	186000001	186280000	B.2.2.1.1.1.2.1.1.2.2	0.091991341991342	.	186000001	186280000	#0000FF	1	0.125
chr2	186280001	186440000	B.2.1.2.2.1.2.2.1.1.2.1	0.119047619047619	.	186280001	186440000	#4848FF	1	0.25
chr2	186440001	186880000	B.2.2.1.1.1.2.2.1.1	0.0865800865800866	.	186440001	186880000	#0000FF	1	0.125
chr2	186880001	187040000	B.1.2.2.1.1.1.2.2.2.2	0.30952380952381	.	186880001	187040000	#9191FF	1	0.375
chr2	187040001	187360000	B.1.2.2.2.2.1.2.1.1.2	0.257575757575758	.	187040001	187360000	#9191FF	1	0.375
chr2	187360001	187560000	A.2.1.1.2.1.2.2.2	0.70021645021645	.	187360001	187560000	#FF9191	1	0.75
chr2	187560001	188000000	B.1.2.1.1.1.2.1	0.378787878787879	.	187560001	188000000	#9191FF	1	0.375
chr2	188000001	188160000	A.2.2.2.2.2.1.2.1.2.1	0.498917748917749	.	188000001	188160000	#FFDADA	1	0.625
chr2	188160001	188320000	A.2.2.1.2.1.1.2.1.2	0.574675324675325	.	188160001	188320000	#FFDADA	1	0.625
chr2	188320001	188440000	A.2.2.1.2.2.2.2.1.1	0.546536796536797	.	188320001	188440000	#FFDADA	1	0.625
chr2	188440001	188880000	B.2.1.1.2.2.1.2.2.2.1.1	0.176406926406926	.	188440001	188880000	#4848FF	1	0.25
chr2	188880001	189000000	B.1.1.2.2.1.1.1.2	0.411255411255411	.	188880001	189000000	#DADAFF	1	0.5
chr2	189000001	189560000	B.2.1.1.2.2.1.2.1.1.2.1	0.182900432900433	.	189000001	189560000	#4848FF	1	0.25
chr2	189560001	189680000	B.1.1.2.2.1.1.1.1.1	0.414502164502164	.	189560001	189680000	#DADAFF	1	0.5
chr2	189680001	189880000	B.1.2.2.2.1.2.1.1	0.272727272727273	.	189680001	189880000	#9191FF	1	0.375
chr2	189880001	190280000	B.1.2.2.2.2.1.2.2.2.2	0.253246753246753	.	189880001	190280000	#9191FF	1	0.375
chr2	190280001	190680000	A.1.2.2.1.2.2.1.1.1	0.778138528138528	.	190280001	190680000	#FF4848	1	0.875
chr2	190680001	190920000	B.1.2.1.1.2.1.2.1.1.2	0.37012987012987	.	190680001	190920000	#9191FF	1	0.375
chr2	190920001	191200000	A.2.1.2.2.1.1.1.1.2	0.648268398268398	.	190920001	191200000	#FF9191	1	0.75
chr2	191200001	191560000	A.1.1.2.1.2.1.2.2	0.944805194805195	.	191200001	191560000	#FF0000	1	1
chr2	191560001	191720000	A.1.2.2.1.1.1.2.2.1.1.2	0.797619047619048	.	191560001	191720000	#FF4848	1	0.875
chr2	191720001	191920000	A.1.2.1.1.1.1.1.1.2	0.9004329004329	.	191720001	191920000	#FF4848	1	0.875
chr2	191920001	192160000	A.2.2.1.2.2.1.2.2.1.1	0.553030303030303	.	191920001	192160000	#FFDADA	1	0.625
chr2	192160001	192400000	A.2.2.1.2.2.1.2.1.1.1	0.557359307359307	.	192160001	192400000	#FFDADA	1	0.625
chr2	192400001	192680000	B.1.1.1.1.2.1.1.1.2	0.472943722943723	.	192400001	192680000	#DADAFF	1	0.5
chr2	192680001	192800000	A.2.1.1.1.2.2.2.1.2	0.711038961038961	.	192680001	192800000	#FF9191	1	0.75
chr2	192800001	193080000	A.2.2.2.2.2.2.1.1	0.495670995670996	.	192800001	193080000	#FFDADA	1	0.625
chr2	193080001	193520000	B.2.2.1.1.1.2.1.2.2	0.0876623376623377	.	193080001	193520000	#0000FF	1	0.125
chr2	193520001	193840000	B.2.2.1.2.2.2.2.1.2	0.038961038961039	.	193520001	193840000	#0000FF	1	0.125
chr2	193840001	194000000	B.2.1.2.2.1.2.2.2.2.1	0.114718614718615	.	193840001	194000000	#4848FF	1	0.25
chr2	194000001	194160000	B.2.1.2.2.1.2.1.1.2.1	0.125541125541126	.	194000001	194160000	#4848FF	1	0.25
chr2	194160001	194920000	B.2.2.2.2.2.2.1	0.00216450216450216	.	194160001	194920000	#0000FF	1	0.125
chr2	194920001	195240000	B.2.2.1.2.2.2.2.2.1	0.0378787878787879	.	194920001	195240000	#0000FF	1	0.125
chr2	195240001	195720000	B.2.2.2.1.2.2.2.1	0.012987012987013	.	195240001	195720000	#0000FF	1	0.125
chr2	195720001	195840000	B.2.1.1.2.1.1.2.2.2	0.20021645021645	.	195720001	195840000	#4848FF	1	0.25
chr2	195840001	196200000	B.2.2.1.1.1.2.2.1.2	0.0854978354978355	.	195840001	196200000	#0000FF	1	0.125
chr2	196200001	196440000	B.1.2.2.2.1.1.2.1.1	0.275974025974026	.	196200001	196440000	#9191FF	1	0.375
chr2	196440001	196600000	B.1.1.1.2.2.1.2.2.2	0.436147186147186	.	196440001	196600000	#DADAFF	1	0.5
chr2	196600001	196920000	B.2.1.2.2.1.1.1.1	0.130952380952381	.	196600001	196920000	#4848FF	1	0.25
chr2	196920001	197080000	A.2.1.2.2.1.2.2.1.2	0.634199134199134	.	196920001	197080000	#FF9191	1	0.75
chr2	197080001	197320000	A.1.2.1.1.1.2.2.2	0.880952380952381	.	197080001	197320000	#FF4848	1	0.875
chr2	197320001	197640000	A.2.2.2.2.2.1.1.2.2.1	0.502164502164502	.	197320001	197640000	#FFDADA	1	0.625
chr2	197640001	197800000	A.2.1.2.2.2.1.2.2	0.626623376623377	.	197640001	197800000	#FF9191	1	0.75
chr2	197800001	198240000	A.1.2.2.1.2.2.2.2.1	0.771645021645022	.	197800001	198240000	#FF4848	1	0.875
chr2	198240001	198440000	A.1.2.1.1.1.2.1.1.2.2.1	0.886363636363636	.	198240001	198440000	#FF4848	1	0.875
chr2	198440001	198640000	A.2.1.2.2.1.1.1.2	0.647186147186147	.	198440001	198640000	#FF9191	1	0.75
chr2	198640001	198840000	A.2.1.1.1.2.1.2	0.716450216450216	.	198640001	198840000	#FF9191	1	0.75
chr2	198840001	199040000	A.2.2.1.1.1.2.1.1.2.1.1	0.611471861471861	.	198840001	199040000	#FFDADA	1	0.625
chr2	199040001	199200000	B.1.1.2.2.1.1.1.1.2.2	0.412337662337662	.	199040001	199200000	#DADAFF	1	0.5
chr2	199200001	199480000	B.2.1.2.2.2.2.2.2.1	0.100649350649351	.	199200001	199480000	#4848FF	1	0.25
chr2	199480001	199560000	B.2.1.1.2.1.1.2.1	0.202380952380952	.	199480001	199560000	#4848FF	1	0.25
chr2	199560001	199680000	B.2.1.1.2.1.1.2.2.1	0.201298701298701	.	199560001	199680000	#4848FF	1	0.25
chr2	199680001	200040000	B.2.2.1.2.2.2.1.2.1	0.0422077922077922	.	199680001	200040000	#0000FF	1	0.125
chr2	200040001	200240000	B.2.1.1.2.2.1.1.2.1	0.186147186147186	.	200040001	200240000	#4848FF	1	0.25
chr2	200240001	200760000	B.2.1.1.2.2.1.2.1.1.1	0.183982683982684	.	200240001	200760000	#4848FF	1	0.25
chr2	200760001	201160000	A.2.2.1.2.1.1.1.2.2.1	0.577922077922078	.	200760001	201160000	#FFDADA	1	0.625
chr2	201160001	201560000	A.1.2.2.1.2.2.2.2.2.2	0.768398268398268	.	201160001	201560000	#FF4848	1	0.875
chr2	201560001	201720000	A.1.2.2.1.1.1.1.1.1.1	0.812770562770563	.	201560001	201720000	#FF4848	1	0.875
chr2	201720001	202080000	A.1.1.1.1.1.2.1	0.998917748917749	.	201720001	202080000	#FF0000	1	1
chr2	202080001	202360000	A.1.1.2.1.2.1.1.1.2.2	0.949134199134199	.	202080001	202360000	#FF0000	1	1
chr2	202360001	202480000	A.2.1.2.1.2.2.1.1.2.2	0.656926406926407	.	202360001	202480000	#FF9191	1	0.75
chr2	202480001	202640000	A.1.2.1.1.1.2.1.1.1.2.1	0.88961038961039	.	202480001	202640000	#FF4848	1	0.875
chr2	202640001	202840000	A.1.2.2.1.2.2.2.1.1	0.773809523809524	.	202640001	202840000	#FF4848	1	0.875
chr2	202840001	203080000	A.1.2.2.1.1.1.1.1.2.2.1	0.80952380952381	.	202840001	203080000	#FF4848	1	0.875
chr2	203080001	203280000	A.1.1.2.2.2.1.1.1	0.924242424242424	.	203080001	203280000	#FF0000	1	1
chr2	203280001	203760000	A.1.1.2.1.2.1.1.1.2.1	0.95021645021645	.	203280001	203760000	#FF0000	1	1
chr2	203760001	204080000	A.1.2.1.2.2.1.2.1.1.1	0.832251082251082	.	203760001	204080000	#FF4848	1	0.875
chr2	204080001	204200000	A.1.2.2.2.1.2.2.2.2	0.752164502164502	.	204080001	204200000	#FF4848	1	0.875
chr2	204200001	204320000	A.1.2.1.2.2.1.2.1.1.2.1	0.831168831168831	.	204200001	204320000	#FF4848	1	0.875
chr2	204320001	204520000	A.1.2.2.1.1.1.2.1.2.2	0.79978354978355	.	204320001	204520000	#FF4848	1	0.875
chr2	204520001	204800000	A.1.2.2.1.2.2.2.2.2.1.1	0.770562770562771	.	204520001	204800000	#FF4848	1	0.875
chr2	204800001	205200000	B.1.1.1.1.2.1.2.2.1.1	0.468614718614719	.	204800001	205200000	#DADAFF	1	0.5
chr2	205200001	205600000	B.1.1.1.1.2.1.2.2.2.2	0.465367965367965	.	205200001	205600000	#DADAFF	1	0.5
chr2	205600001	205920000	B.1.2.1.1.2.1.1.1.1	0.375541125541126	.	205600001	205920000	#9191FF	1	0.375
chr2	205920001	206120000	B.1.1.1.2.2.1.2.1	0.438311688311688	.	205920001	206120000	#DADAFF	1	0.5
chr2	206120001	206520000	B.1.2.1.1.2.1.1.2	0.372294372294372	.	206120001	206520000	#9191FF	1	0.375
chr2	206520001	206840000	A.2.2.1.2.1.2.1.1.1.2	0.57034632034632	.	206520001	206840000	#FFDADA	1	0.625
chr2	206840001	207040000	A.1.2.1.1.1.2.2.1.1	0.883116883116883	.	206840001	207040000	#FF4848	1	0.875
chr2	207040001	207560000	A.2.2.2.2.2.2.2.1.1.2.1	0.492424242424242	.	207040001	207560000	#FFDADA	1	0.625
chr2	207560001	207840000	A.2.1.1.1.2.1.1	0.717532467532468	.	207560001	207840000	#FF9191	1	0.75
chr2	207840001	208080000	A.1.1.1.2.2.2	0.967532467532468	.	207840001	208080000	#FF0000	1	1
chr2	208080001	208160000	A.1.2.2.1.1.1.1.2.1.1	0.807359307359307	.	208080001	208160000	#FF4848	1	0.875
chr2	208160001	208440000	A.1.2.1.1.1.1.2.1	0.897186147186147	.	208160001	208440000	#FF4848	1	0.875
chr2	208440001	208920000	A.1.1.2.1.2.1.2.1	0.945887445887446	.	208440001	208920000	#FF0000	1	1
chr2	208920001	209240000	A.2.1.2.2.1.1.2.1.1.1	0.646103896103896	.	208920001	209240000	#FF9191	1	0.75
chr2	209240001	209560000	B.2.1.1.2.2.1.1.1.1.2.2	0.188311688311688	.	209240001	209560000	#4848FF	1	0.25
chr2	209560001	209760000	B.2.1.2.2.1.2.1.1.1	0.126623376623377	.	209560001	209760000	#4848FF	1	0.25
chr2	209760001	209880000	B.1.2.2.2.1.2.1.2.1.1	0.271645021645022	.	209760001	209880000	#9191FF	1	0.375
chr2	209880001	210120000	B.2.1.2.2.1.2.2.2.2.2	0.113636363636364	.	209880001	210120000	#4848FF	1	0.25
chr2	210120001	210280000	B.1.2.1.2.1.1.1.2.2	0.348484848484849	.	210120001	210280000	#9191FF	1	0.375
chr2	210280001	210440000	A.2.2.2.2.2.1.1.2.1.1	0.504329004329004	.	210280001	210440000	#FFDADA	1	0.625
chr2	210440001	210600000	B.1.2.1.1.2.1.2.1.1.1	0.371212121212121	.	210440001	210600000	#9191FF	1	0.375
chr2	210600001	210840000	B.1.2.2.2.2.1.2.1.1.1.1	0.25974025974026	.	210600001	210840000	#9191FF	1	0.375
chr2	210840001	211080000	A.2.1.2.2.1.2.2.1.1.2.2	0.635281385281385	.	210840001	211080000	#FF9191	1	0.75
chr2	211080001	211240000	B.2.1.1.2.1.1.1.1.1	0.207792207792208	.	211080001	211240000	#4848FF	1	0.25
chr2	211240001	211400000	B.1.1.2.2.2.2.2.1.1.1	0.395021645021645	.	211240001	211400000	#DADAFF	1	0.5
chr2	211400001	211640000	B.2.2.1.1.1.2.1.1.2.1	0.0930735930735931	.	211400001	211640000	#0000FF	1	0.125
chr2	211640001	211880000	B.2.1.2.2.2.2.2.2.2	0.0995670995670996	.	211640001	211880000	#4848FF	1	0.25
chr2	211880001	212520000	B.2.2.2.1.2.2.1.1.1	0.0173160173160173	.	211880001	212520000	#0000FF	1	0.125
chr2	212520001	212760000	B.2.1.1.2.2.1.1.1.1.1.1.2	0.191558441558442	.	212520001	212760000	#4848FF	1	0.25
chr2	212760001	212880000	B.1.2.1.2.1.1.2.2	0.345238095238095	.	212760001	212880000	#9191FF	1	0.375
chr2	212880001	213120000	B.2.1.1.2.2.1.1.1.1.1.2	0.19047619047619	.	212880001	213120000	#4848FF	1	0.25
chr2	213120001	213240000	B.1.2.2.1.1.1.1	0.314935064935065	.	213120001	213240000	#9191FF	1	0.375
chr2	213240001	213480000	B.1.2.2.2.1.1.2.1.2	0.274891774891775	.	213240001	213480000	#9191FF	1	0.375
chr2	213480001	213760000	B.2.1.1.2.2.1.2.1.2.1	0.180735930735931	.	213480001	213760000	#4848FF	1	0.25
chr2	213760001	214000000	B.1.2.1.2.1.2.2.1.2.1	0.336580086580087	.	213760001	214000000	#9191FF	1	0.375
chr2	214000001	214200000	B.1.2.1.1.2.1.2.2.1.2	0.364718614718615	.	214000001	214200000	#9191FF	1	0.375
chr2	214200001	214400000	B.2.1.1.2.2.1.1.2.2	0.185064935064935	.	214200001	214400000	#4848FF	1	0.25
chr2	214400001	214600000	B.2.1.2.2.1.2.2.2.1	0.115800865800866	.	214400001	214600000	#4848FF	1	0.25
chr2	214600001	215360000	B.2.2.2.2.2.1	0.00324675324675325	.	214600001	215360000	#0000FF	1	0.125
chr2	215360001	215560000	B.1.2.1.2.1.1.1.1	0.351731601731602	.	215360001	215560000	#9191FF	1	0.375
chr2	215560001	215720000	B.1.1.1.2.2.1.2.2.1	0.437229437229437	.	215560001	215720000	#DADAFF	1	0.5
chr2	215720001	216160000	B.2.1.1.2.2.1.1.1.2	0.187229437229437	.	215720001	216160000	#4848FF	1	0.25
chr2	216160001	216480000	B.1.1.1.1.1.1.2.1.1	0.484848484848485	.	216160001	216480000	#DADAFF	1	0.5
chr2	216480001	216600000	A.2.2.2.2.2.1.1.1	0.505411255411255	.	216480001	216600000	#FFDADA	1	0.625
chr2	216600001	216920000	A.2.2.1.2.1.1.2.2	0.573593073593074	.	216600001	216920000	#FFDADA	1	0.625
chr2	216920001	217280000	A.1.2.2.1.1.1.2.1.1.1	0.803030303030303	.	216920001	217280000	#FF4848	1	0.875
chr2	217280001	217520000	A.1.1.2.2.2.1.1.2.1.2	0.922077922077922	.	217280001	217520000	#FF0000	1	1
chr2	217520001	217600000	A.1.2.1.2.2.1.2.2.1	0.825757575757576	.	217520001	217600000	#FF4848	1	0.875
chr2	217600001	217720000	A.1.2.1.2.2.1.2.1.2.2.1	0.827922077922078	.	217600001	217720000	#FF4848	1	0.875
chr2	217720001	217880000	A.1.2.1.2.2.1.2.1.2.2.2	0.826839826839827	.	217720001	217880000	#FF4848	1	0.875
chr2	217880001	218200000	A.1.2.1.1.1.2.1.1.1.1.2	0.890692640692641	.	217880001	218200000	#FF4848	1	0.875
chr2	218200001	218640000	A.1.2.1.1.1.2.1.1.1.1.1	0.891774891774892	.	218200001	218640000	#FF4848	1	0.875
chr2	218640001	218920000	A.1.1.1.1.1.2.2	0.997835497835498	.	218640001	218920000	#FF0000	1	1
chr2	218920001	219080000	A.1.2.2.2.2.2.1.2.1.1	0.733766233766234	.	218920001	219080000	#FF4848	1	0.875
chr2	219080001	219360000	A.1.1.2.1.2.1.1.2.1	0.948051948051948	.	219080001	219360000	#FF0000	1	1
chr2	219360001	219600000	A.1.1.2.1.2.1.1.2.2	0.946969696969697	.	219360001	219600000	#FF0000	1	1
chr2	219600001	219800000	A.2.1.1.1.1.1.1.1.2	0.725108225108225	.	219600001	219800000	#FF9191	1	0.75
chr2	219800001	220240000	A.1.1.2.2.2.1.2.2	0.918831168831169	.	219800001	220240000	#FF0000	1	1
chr2	220240001	220440000	A.1.2.2.2.1.2.1.2.1	0.757575757575758	.	220240001	220440000	#FF4848	1	0.875
chr2	220440001	220800000	A.2.2.1.1.1.2.2.1.2	0.601731601731602	.	220440001	220800000	#FFDADA	1	0.625
chr2	220800001	221080000	B.1.1.2.2.2.1.1.1	0.401515151515151	.	220800001	221080000	#DADAFF	1	0.5
chr2	221080001	221360000	B.1.1.2.2.2.1.2.1	0.399350649350649	.	221080001	221360000	#DADAFF	1	0.5
chr2	221360001	221720000	B.1.1.1.1.1.2.1	0.478354978354978	.	221360001	221720000	#DADAFF	1	0.5
chr2	221720001	222000000	A.2.1.2.2.2.2.2.2	0.622294372294372	.	221720001	222000000	#FF9191	1	0.75
chr2	222000001	222200000	A.2.1.2.1.1.1.2.2.1	0.676406926406926	.	222000001	222200000	#FF9191	1	0.75
chr2	222200001	222520000	A.2.1.2.2.1.2.2.1.1.1	0.637445887445887	.	222200001	222520000	#FF9191	1	0.75
chr2	222520001	222880000	B.1.2.1.2.2.2.2.2	0.316017316017316	.	222520001	222880000	#9191FF	1	0.375
chr2	222880001	223080000	B.1.2.1.1.2.1.2.2.1.1	0.365800865800866	.	222880001	223080000	#9191FF	1	0.375
chr2	223080001	223480000	B.1.1.1.1.1.1.2.1.2.1.2	0.481601731601732	.	223080001	223480000	#DADAFF	1	0.5
chr2	223480001	223800000	A.1.2.1.1.1.2.1.1.2.2.2	0.885281385281385	.	223480001	223800000	#FF4848	1	0.875
chr2	223800001	224320000	B.1.2.1.2.1.2.1.2.1.2	0.340909090909091	.	223800001	224320000	#9191FF	1	0.375
chr2	224320001	224840000	A.2.2.2.2.2.2.1.2	0.494588744588745	.	224320001	224840000	#FFDADA	1	0.625
chr2	224840001	225160000	B.1.1.1.1.2.1.2.1.1	0.470779220779221	.	224840001	225160000	#DADAFF	1	0.5
chr2	225160001	225360000	A.2.1.2.2.2.1.2.1.2	0.627705627705628	.	225160001	225360000	#FF9191	1	0.75
chr2	225360001	225520000	A.2.1.2.2.1.2.2.1.1.2.1	0.636363636363636	.	225360001	225520000	#FF9191	1	0.75
chr2	225520001	225720000	B.1.2.1.1.2.2.1.2.2.2	0.357142857142857	.	225520001	225720000	#9191FF	1	0.375
chr2	225720001	225880000	B.1.2.1.2.1.2.2.1.2.2	0.335497835497836	.	225720001	225880000	#9191FF	1	0.375
chr2	225880001	226120000	B.2.1.2.2.1.2.2.1.1.2.2	0.117965367965368	.	225880001	226120000	#4848FF	1	0.25
chr2	226120001	226240000	B.1.2.2.2.1.1.1.2.1	0.278138528138528	.	226120001	226240000	#9191FF	1	0.375
chr2	226240001	226480000	B.2.1.2.2.1.2.2.1.1.1	0.12012987012987	.	226240001	226480000	#4848FF	1	0.25
chr2	226480001	226720000	B.2.1.1.2.2.1.1.1.1.1.1.1	0.192640692640693	.	226480001	226720000	#4848FF	1	0.25
chr2	226720001	227120000	B.1.2.1.1.2.1.2.1.2.2	0.366883116883117	.	226720001	227120000	#9191FF	1	0.375
chr2	227120001	227240000	A.2.2.2.2.2.1.2.1.2.2	0.497835497835498	.	227120001	227240000	#FFDADA	1	0.625
chr2	227240001	227480000	A.2.2.2.2.2.1.2.2	0.496753246753247	.	227240001	227480000	#FFDADA	1	0.625
chr2	227480001	227680000	A.1.2.2.1.2.2.1.2.1	0.775974025974026	.	227480001	227680000	#FF4848	1	0.875
chr2	227680001	228000000	B.1.1.1.1.2.1.2.2.2.1	0.466450216450216	.	227680001	228000000	#DADAFF	1	0.5
chr2	228000001	228200000	A.2.2.2.2.2.2.2.1.2.1	0.489177489177489	.	228000001	228200000	#FFDADA	1	0.625
chr2	228200001	228480000	A.2.1.1.1.2.2.2.2.2	0.708874458874459	.	228200001	228480000	#FF9191	1	0.75
chr2	228480001	228720000	B.1.1.2.2.2.1.2.2	0.398268398268398	.	228480001	228720000	#DADAFF	1	0.5
chr2	228720001	228880000	B.1.1.2.2.1.1.1.1.2.1	0.413419913419913	.	228720001	228880000	#DADAFF	1	0.5
chr2	228880001	229080000	B.1.1.2.2.2.2.1.1	0.397186147186147	.	228880001	229080000	#DADAFF	1	0.5
chr2	229080001	229280000	B.1.2.1.2.1.1.1.2.1.2	0.3495670995671	.	229080001	229280000	#9191FF	1	0.375
chr2	229280001	229400000	B.1.2.1.1.2.2.1.2.2.1	0.358225108225108	.	229280001	229400000	#9191FF	1	0.375
chr2	229400001	229560000	B.1.2.1.2.1.1.2.1.2	0.346320346320346	.	229400001	229560000	#9191FF	1	0.375
chr2	229560001	229680000	B.1.2.2.1.1.1.2.1.2	0.312770562770563	.	229560001	229680000	#9191FF	1	0.375
chr2	229680001	229800000	B.1.2.1.2.1.1.2.1.1	0.347402597402597	.	229680001	229800000	#9191FF	1	0.375
chr2	229800001	229960000	B.1.2.2.1.1.1.2.1.1	0.313852813852814	.	229800001	229960000	#9191FF	1	0.375
chr2	229960001	230320000	B.1.2.1.1.2.1.2.2.2.1	0.363636363636364	.	229960001	230320000	#9191FF	1	0.375
chr2	230320001	230600000	B.1.1.2.2.2.1.1.2	0.4004329004329	.	230320001	230600000	#DADAFF	1	0.5
chr2	230600001	230760000	A.1.2.2.2.1.2.2.1.2	0.754329004329004	.	230600001	230760000	#FF4848	1	0.875
chr2	230760001	230840000	A.2.1.1.1.1.1.1.2.2	0.722943722943723	.	230760001	230840000	#FF9191	1	0.75
chr2	230840001	231320000	A.2.1.1.1.2.2.1	0.715367965367965	.	230840001	231320000	#FF9191	1	0.75
chr2	231320001	231520000	A.2.2.1.2.1.1.2.1.1	0.575757575757576	.	231320001	231520000	#FFDADA	1	0.625
chr2	231520001	231600000	A.2.1.1.1.1.2.1.1	0.720779220779221	.	231520001	231600000	#FF9191	1	0.75
chr2	231600001	231960000	A.1.2.2.1.1.1.2.1.1.2	0.801948051948052	.	231600001	231960000	#FF4848	1	0.875
chr2	231960001	232160000	A.1.2.2.1.1.1.1.2.1.2	0.806277056277056	.	231960001	232160000	#FF4848	1	0.875
chr2	232160001	232320000	A.1.2.2.2.2.2.1.1.1	0.737012987012987	.	232160001	232320000	#FF4848	1	0.875
chr2	232320001	232480000	A.1.2.1.2.1.1.2	0.8495670995671	.	232320001	232480000	#FF4848	1	0.875
chr2	232480001	232600000	A.1.2.1.2.1.1.1.1.1	0.852813852813853	.	232480001	232600000	#FF4848	1	0.875
chr2	232600001	233120000	A.1.2.2.1.1.1.1.1.2.1	0.810606060606061	.	232600001	233120000	#FF4848	1	0.875
chr2	233120001	233400000	A.2.1.1.1.1.2.1.2	0.71969696969697	.	233120001	233400000	#FF9191	1	0.75
chr2	233400001	233720000	A.1.2.1.1.1.1.1.2.2	0.898268398268398	.	233400001	233720000	#FF4848	1	0.875
chr2	233720001	233880000	A.2.1.2.2.2.2.2.1	0.623376623376623	.	233720001	233880000	#FF9191	1	0.75
chr2	233880001	234000000	A.1.2.1.2.2.1.1.1.2	0.834415584415584	.	233880001	234000000	#FF4848	1	0.875
chr2	234080001	234280000	A.1.2.1.2.2.1.1.1.2	0.834415584415584	.	234080001	234280000	#FF4848	1	0.875
chr2	234280001	234520000	A.1.2.1.1.1.2.1.2	0.884199134199134	.	234280001	234520000	#FF4848	1	0.875
chr2	234520001	234960000	B.1.2.1.1.2.2.2.1.2	0.354978354978355	.	234520001	234960000	#9191FF	1	0.375
chr2	234960001	235200000	B.1.1.2.2.1.2.2.2.2	0.402597402597403	.	234960001	235200000	#DADAFF	1	0.5
chr2	235200001	235280000	B.1.1.1.2.1.1.2.1	0.452380952380952	.	235200001	235280000	#DADAFF	1	0.5
chr2	235280001	235760000	A.2.2.1.2.1.2.1.1.1.1.1	0.572510822510823	.	235280001	235760000	#FFDADA	1	0.625
chr2	235760001	236080000	A.1.2.2.1.2.2.2.1.2	0.772727272727273	.	235760001	236080000	#FF4848	1	0.875
chr2	236080001	236280000	A.2.2.1.1.1.2.1.1.2.1.2	0.61038961038961	.	236080001	236280000	#FFDADA	1	0.625
chr2	236280001	236480000	A.1.2.2.1.1.1.2.2.1.1.1	0.798701298701299	.	236280001	236480000	#FF4848	1	0.875
chr2	236520001	236680000	A.1.2.2.1.1.1.2.2.1.1.1	0.798701298701299	.	236520001	236680000	#FF4848	1	0.875
chr2	236680001	236760000	A.2.1.2.1.1.1.2.1.2.2	0.677489177489177	.	236680001	236760000	#FF9191	1	0.75
chr2	236800001	237200000	A.2.1.2.1.1.1.2.1.2.2	0.677489177489177	.	236800001	237200000	#FF9191	1	0.75
chr2	237200001	237680000	A.2.1.1.2.1.1.1.2	0.706709956709957	.	237200001	237680000	#FF9191	1	0.75
chr2	237680001	237760000	A.2.1.2.1.2.2.1.2.1.2	0.654761904761905	.	237680001	237760000	#FF9191	1	0.75
chr2	237760001	238000000	A.1.2.2.2.2.2.1.2.1.2.2	0.731601731601732	.	237760001	238000000	#FF4848	1	0.875
chr2	238000001	238680000	A.1.1.2.1.2.1.1.1.1	0.951298701298701	.	238000001	238680000	#FF0000	1	1
chr2	238680001	238960000	A.1.2.2.2.1.1.1.2.2.1	0.765151515151515	.	238680001	238960000	#FF4848	1	0.875
chr2	238960001	239240000	A.1.2.2.2.1.2.2.2.1	0.753246753246753	.	238960001	239240000	#FF4848	1	0.875
chr2	239240001	239400000	A.2.1.2.1.2.2.1.1.1	0.659090909090909	.	239240001	239400000	#FF9191	1	0.75
chr2	239400001	239640000	A.2.2.2.1.1.2.2.2.2.2.2	0.53030303030303	.	239400001	239640000	#FFDADA	1	0.625
chr2	239640001	239800000	B.1.1.1.1.1.1.2.1.2.1.1.1	0.483766233766234	.	239640001	239800000	#DADAFF	1	0.5
chr2	239840001	239920000	B.1.1.1.1.1.1.2.1.2.1.1.1	0.483766233766234	.	239840001	239920000	#DADAFF	1	0.5
chr2	239920001	240000000	A.2.2.1.1.1.2.2.1.1.2	0.602813852813853	.	239920001	240000000	#FFDADA	1	0.625
chr2	240000001	240160000	A.1.2.2.2.1.2.2.1.1	0.755411255411255	.	240000001	240160000	#FF4848	1	0.875
chr2	240160001	240320000	A.1.2.1.2.2.1.2.2.2	0.824675324675325	.	240160001	240320000	#FF4848	1	0.875
chr2	240320001	240400000	A.2.2.1.1.1.2.1.2.1.1	0.608225108225108	.	240320001	240400000	#FFDADA	1	0.625
chr2	240440001	240520000	A.2.2.1.1.1.2.1.2.1.1	0.608225108225108	.	240440001	240520000	#FFDADA	1	0.625
chr2	240520001	240760000	A.2.2.1.1.1.2.2.1.1.1.2	0.603896103896104	.	240520001	240760000	#FFDADA	1	0.625
chr2	240760001	241400000	A.2.1.2.2.1.2.1.1	0.63961038961039	.	240760001	241400000	#FF9191	1	0.75
chr2	241400001	241680000	A.2.1.2.1.1.1.1.1.1	0.682900432900433	.	241400001	241680000	#FF9191	1	0.75
chr2	241720001	241760000	A.2.1.2.1.1.1.1.1.1	0.682900432900433	.	241720001	241760000	#FF9191	1	0.75
chr2	241760001	242120000	A.1.2.1.2.2.1.2.1.1.2.2	0.83008658008658	.	241760001	242120000	#FF4848	1	0.875
chr2	242200001	242240000	A.1.2.1.2.2.1.2.1.1.2.2	0.83008658008658	.	242200001	242240000	#FF4848	1	0.875
chr2	242240001	242480000	A.1.1.2.2.2.2.2.2.1	0.903679653679654	.	242240001	242480000	#FF0000	1	1
chr2	242480001	242680000	A.1.2.2.2.1.2.1.1	0.758658008658009	.	242480001	242680000	#FF4848	1	0.875
chr2	242680001	243080000	A.2.1.2.1.2.2.1.2.1.1	0.655844155844156	.	242680001	243080000	#FF9191	1	0.75
chr3	40001	520000	B.2.2.1.2.2.2.2.2.2	0.0340599455040872	.	40001	520000	#0000FF	1	0.125
chr3	520001	880000	B.2.2.2.1.2.1.1	0.0272479564032698	.	520001	880000	#0000FF	1	0.125
chr3	880001	1080000	B.2.1.2.2.1.1.2.2.1.2.2	0.14441416893733	.	880001	1080000	#4848FF	1	0.25
chr3	1080001	1280000	B.2.2.1.2.1.1.1	0.0694822888283379	.	1080001	1280000	#0000FF	1	0.125
chr3	1280001	1400000	B.2.2.1.2.1.1.2.2	0.0667574931880109	.	1280001	1400000	#0000FF	1	0.125
chr3	1400001	1640000	B.2.2.1.2.1.1.2.1	0.0681198910081744	.	1400001	1640000	#0000FF	1	0.125
chr3	1640001	1720000	B.1.2.2.1.1.2.1.1.1.2	0.307901907356948	.	1640001	1720000	#9191FF	1	0.375
chr3	1720001	1800000	B.1.2.1.1.2.1.2.2.2.1	0.388283378746594	.	1720001	1800000	#9191FF	1	0.375
chr3	1800001	2120000	B.2.2.1.2.1.2.1.2.1	0.0640326975476839	.	1800001	2120000	#0000FF	1	0.125
chr3	2120001	2480000	B.2.1.2.2.1.1.1.2.2	0.151226158038147	.	2120001	2480000	#4848FF	1	0.25
chr3	2480001	2840000	B.2.1.2.2.1.1.2.1.1	0.149863760217984	.	2480001	2840000	#4848FF	1	0.25
chr3	2840001	3120000	B.1.2.1.1.1.2.2.2.2	0.399182561307902	.	2840001	3120000	#9191FF	1	0.375
chr3	3120001	3280000	A.2.2.2.1.1.1.1.1	0.55858310626703	.	3120001	3280000	#FFDADA	1	0.625
chr3	3280001	3680000	B.2.2.1.2.1.2.1.1	0.0653950953678474	.	3280001	3680000	#0000FF	1	0.125
chr3	3680001	3840000	B.1.2.1.1.2.1.2.2.2.2.1	0.386920980926431	.	3680001	3840000	#9191FF	1	0.375
chr3	3840001	3960000	B.1.2.2.1.1.2.1.1.1.1	0.309264305177112	.	3840001	3960000	#9191FF	1	0.375
chr3	3960001	4320000	B.2.1.1.2.1.1.1.1.2	0.217983651226158	.	3960001	4320000	#4848FF	1	0.25
chr3	4320001	4480000	A.2.1.1.1.1.2.2.1	0.726158038147139	.	4320001	4480000	#FF9191	1	0.75
chr3	4480001	4760000	A.1.2.1.1.1.2.1.2.2	0.866485013623978	.	4480001	4760000	#FF4848	1	0.875
chr3	4760001	5160000	A.1.1.1.2.1.1.2.1.1	0.985013623978202	.	4760001	5160000	#FF0000	1	1
chr3	5160001	5240000	A.1.2.2.2.2.2.2.1.2.2	0.743869209809264	.	5160001	5240000	#FF4848	1	0.875
chr3	5240001	5640000	B.2.1.1.2.2.2.2.2	0.189373297002725	.	5240001	5640000	#4848FF	1	0.25
chr3	5640001	5720000	B.2.1.1.2.2.2.1.1.2	0.197547683923706	.	5640001	5720000	#4848FF	1	0.25
chr3	5720001	5880000	B.2.1.2.2.1.1.2.2.1.2.1	0.145776566757493	.	5720001	5880000	#4848FF	1	0.25
chr3	5880001	6560000	B.2.2.2.1.2.2.2	0.0231607629427793	.	5880001	6560000	#0000FF	1	0.125
chr3	6560001	6760000	B.2.1.2.2.1.2.2.1.2.2	0.133514986376022	.	6560001	6760000	#4848FF	1	0.25
chr3	6760001	7040000	B.2.1.2.2.2.2.2.1.2	0.11716621253406	.	6760001	7040000	#4848FF	1	0.25
chr3	7040001	7320000	B.2.1.2.2.1.2.2.1.2.1	0.134877384196185	.	7040001	7320000	#4848FF	1	0.25
chr3	7320001	7520000	B.1.1.2.2.2.1.2.1	0.427792915531335	.	7320001	7520000	#DADAFF	1	0.5
chr3	7520001	7760000	B.1.2.1.1.2.2.1.2	0.380108991825613	.	7520001	7760000	#9191FF	1	0.375
chr3	7760001	7880000	B.1.1.2.2.2.2.2.2	0.418256130790191	.	7760001	7880000	#DADAFF	1	0.5
chr3	7880001	8240000	B.2.1.2.2.1.1.2.2.1.1	0.147138964577657	.	7880001	8240000	#4848FF	1	0.25
chr3	8240001	8480000	B.1.2.1.1.1.2.1.2.1	0.41008174386921	.	8240001	8480000	#9191FF	1	0.375
chr3	8480001	8720000	A.1.2.1.1.2.1.1.1.2.2	0.858310626702997	.	8480001	8720000	#FF4848	1	0.875
chr3	8720001	8960000	B.1.1.1.1.2.1.2.1	0.498637602179836	.	8720001	8960000	#DADAFF	1	0.5
chr3	8960001	9200000	A.2.1.1.1.1.2.1.1.2.2	0.728882833787466	.	8960001	9200000	#FF9191	1	0.75
chr3	9240001	9360000	A.2.1.1.1.1.2.1.1.2.2	0.728882833787466	.	9240001	9360000	#FF9191	1	0.75
chr3	9360001	9560000	A.1.1.2.2.2.1.2.1.1.1.1.1	0.901907356948229	.	9360001	9560000	#FF0000	1	1
chr3	9560001	9680000	A.2.1.2.2.2.1.1.1.1	0.632152588555858	.	9560001	9680000	#FF9191	1	0.75
chr3	9680001	9800000	A.1.2.1.1.1.1.1.1.2	0.88283378746594	.	9680001	9800000	#FF4848	1	0.875
chr3	9840001	9880000	A.1.2.1.1.1.1.1.1.2	0.88283378746594	.	9840001	9880000	#FF4848	1	0.875
chr3	9880001	10040000	A.1.1.2.2.2.1.2.1.1.2	0.897820163487738	.	9880001	10040000	#FF0000	1	1
chr3	10040001	10160000	A.1.2.1.1.2.2.1.2	0.85149863760218	.	10040001	10160000	#FF4848	1	0.875
chr3	10200001	10400000	A.1.2.1.1.2.2.1.2	0.85149863760218	.	10200001	10400000	#FF4848	1	0.875
chr3	10400001	10760000	A.2.2.2.1.1.2.1.2.2	0.547683923705722	.	10400001	10760000	#FFDADA	1	0.625
chr3	10760001	10960000	B.1.1.1.1.2.2.2.1.1	0.494550408719346	.	10760001	10960000	#DADAFF	1	0.5
chr3	10960001	11200000	A.2.1.2.2.2.1.1.1.2	0.630790190735695	.	10960001	11200000	#FF9191	1	0.75
chr3	11200001	11400000	A.1.2.2.2.2.2.1.1.1	0.754768392370572	.	11200001	11400000	#FF4848	1	0.875
chr3	11400001	11720000	A.1.1.1.2.1.1.1.2	0.986376021798365	.	11400001	11720000	#FF0000	1	1
chr3	11720001	11920000	A.1.2.2.2.2.2.2.1.1.2	0.746594005449591	.	11720001	11920000	#FF4848	1	0.875
chr3	11920001	12120000	A.2.2.2.2.1.1.2.1	0.528610354223433	.	11920001	12120000	#FFDADA	1	0.625
chr3	12120001	12600000	A.1.1.2.2.1.1.2.1.1.2	0.919618528610354	.	12120001	12600000	#FF0000	1	1
chr3	12600001	12800000	A.1.1.1.2.1.1.1.1.2	0.987738419618529	.	12600001	12800000	#FF0000	1	1
chr3	12840001	13080000	A.1.1.1.2.1.1.1.1.2	0.987738419618529	.	12840001	13080000	#FF0000	1	1
chr3	13080001	13440000	A.2.1.1.1.2.2.2.1	0.713896457765668	.	13080001	13440000	#FF9191	1	0.75
chr3	13480001	13520000	A.2.1.1.1.2.2.2.1	0.713896457765668	.	13480001	13520000	#FF9191	1	0.75
chr3	13520001	13720000	A.2.1.1.1.2.2.2.2	0.712534059945504	.	13520001	13720000	#FF9191	1	0.75
chr3	13720001	14160000	A.2.2.2.1.1.1.2.2	0.553133514986376	.	13720001	14160000	#FFDADA	1	0.625
chr3	14160001	14360000	A.1.2.2.2.2.1.2.1	0.760217983651226	.	14160001	14360000	#FF4848	1	0.875
chr3	14360001	14560000	A.1.2.1.1.2.2.1.1	0.852861035422343	.	14360001	14560000	#FF4848	1	0.875
chr3	14560001	15160000	A.1.1.1.2.1.1.1.1.1.2	0.989100817438692	.	14560001	15160000	#FF0000	1	1
chr3	15160001	15400000	A.1.1.2.2.1.1.1.2	0.922343324250681	.	15160001	15400000	#FF0000	1	1
chr3	15440001	15480000	A.1.1.2.2.1.1.1.2	0.922343324250681	.	15440001	15480000	#FF0000	1	1
chr3	15480001	15640000	A.1.2.2.2.2.1.1.1	0.762942779291553	.	15480001	15640000	#FF4848	1	0.875
chr3	15640001	15840000	A.1.2.2.2.1.2.2.1	0.76566757493188	.	15640001	15840000	#FF4848	1	0.875
chr3	15840001	15920000	A.2.1.1.1.2.1.1	0.723433242506812	.	15840001	15920000	#FF9191	1	0.75
chr3	15920001	16040000	A.2.1.1.1.1.1.2.2.2	0.735694822888283	.	15920001	16040000	#FF9191	1	0.75
chr3	16040001	16280000	A.1.2.1.1.1.1.2.2.1	0.874659400544959	.	16040001	16280000	#FF4848	1	0.875
chr3	16280001	16440000	A.1.1.1.2.1.1.2.2	0.982288828337875	.	16280001	16440000	#FF0000	1	1
chr3	16480001	16600000	A.1.1.1.2.1.1.2.2	0.982288828337875	.	16480001	16600000	#FF0000	1	1
chr3	16600001	16880000	A.1.2.2.2.2.2.1.2.1	0.752043596730245	.	16600001	16880000	#FF4848	1	0.875
chr3	16880001	17120000	A.1.2.1.1.1.2.1.2.1	0.867847411444142	.	16880001	17120000	#FF4848	1	0.875
chr3	17120001	17280000	A.2.1.2.1.2.2.2.1.2.1	0.655313351498638	.	17120001	17280000	#FF9191	1	0.75
chr3	17280001	17480000	A.2.1.2.1.2.2.2.2.2.1	0.651226158038147	.	17280001	17480000	#FF9191	1	0.75
chr3	17480001	17600000	A.2.1.2.2.2.2.1.2.1	0.622615803814714	.	17480001	17600000	#FF9191	1	0.75
chr3	17600001	17880000	A.1.2.2.2.2.2.1.2.2.2	0.749318801089918	.	17600001	17880000	#FF4848	1	0.875
chr3	17880001	18160000	B.1.2.2.1.2.2.1.1.2.2	0.290190735694823	.	17880001	18160000	#9191FF	1	0.375
chr3	18160001	18360000	B.2.1.1.2.1.1.1.1.1	0.219346049046322	.	18160001	18360000	#4848FF	1	0.25
chr3	18360001	18520000	A.2.2.2.2.1.1.2.2.2	0.524523160762943	.	18360001	18520000	#FFDADA	1	0.625
chr3	18520001	18880000	B.2.2.1.2.1.2.2.2.1	0.0572207084468665	.	18520001	18880000	#0000FF	1	0.125
chr3	18880001	18960000	B.2.1.1.2.1.2.2	0.20708446866485	.	18880001	18960000	#4848FF	1	0.25
chr3	18960001	19040000	B.1.2.2.1.1.1.1.1	0.32016348773842	.	18960001	19040000	#9191FF	1	0.375
chr3	19040001	20000000	B.2.1.2.2.2.1.2	0.126702997275204	.	19040001	20000000	#4848FF	1	0.25
chr3	20000001	20240000	A.2.1.1.1.1.1.2.1	0.73841961852861	.	20000001	20240000	#FF9191	1	0.75
chr3	20240001	20400000	B.1.1.1.2.1.1.1.1	0.487738419618529	.	20240001	20400000	#DADAFF	1	0.5
chr3	20400001	20800000	B.1.2.2.1.2.1.1	0.298365122615804	.	20400001	20800000	#9191FF	1	0.375
chr3	20800001	21160000	B.1.2.2.1.2.1.2.1	0.29700272479564	.	20800001	21160000	#9191FF	1	0.375
chr3	21160001	21360000	B.1.1.2.2.2.2.2.1	0.419618528610354	.	21160001	21360000	#DADAFF	1	0.5
chr3	21360001	21480000	B.1.1.1.2.1.1.1.2	0.486376021798365	.	21360001	21480000	#DADAFF	1	0.5
chr3	21480001	21920000	A.2.2.1.1.2.2.1.1	0.591280653950954	.	21480001	21920000	#FFDADA	1	0.625
chr3	21920001	22000000	A.2.2.2.1.2.2.1.2	0.534059945504087	.	21920001	22000000	#FFDADA	1	0.625
chr3	22000001	22200000	B.1.2.1.1.2.2.2.1.2	0.377384196185286	.	22000001	22200000	#9191FF	1	0.375
chr3	22200001	22480000	B.2.1.2.2.2.2.1.2.2.1	0.122615803814714	.	22200001	22480000	#4848FF	1	0.25
chr3	22480001	22920000	B.2.2.1.2.2.2.1.2.2	0.0395095367847411	.	22480001	22920000	#0000FF	1	0.125
chr3	22920001	23200000	B.1.2.1.1.1.2.2.2.1	0.400544959128065	.	22920001	23200000	#9191FF	1	0.375
chr3	23200001	23480000	A.2.2.1.1.2.2.1.2.2.1	0.588555858310627	.	23200001	23480000	#FFDADA	1	0.625
chr3	23520001	23840000	A.2.2.1.1.2.2.1.2.2.1	0.588555858310627	.	23520001	23840000	#FFDADA	1	0.625
chr3	23840001	24040000	A.1.2.1.1.1.2.2.2	0.863760217983651	.	23840001	24040000	#FF4848	1	0.875
chr3	24040001	24360000	A.2.2.1.1.2.2.1.2.2.2	0.587193460490463	.	24040001	24360000	#FFDADA	1	0.625
chr3	24360001	24440000	A.2.2.1.1.1.2.2.1	0.602179836512262	.	24360001	24440000	#FFDADA	1	0.625
chr3	24440001	24760000	A.2.2.2.1.1.2.2	0.546321525885559	.	24440001	24760000	#FFDADA	1	0.625
chr3	24760001	25000000	B.1.1.2.2.2.1.1.1	0.430517711171662	.	24760001	25000000	#DADAFF	1	0.5
chr3	25000001	25280000	A.2.2.1.1.2.2.2.2	0.584468664850136	.	25000001	25280000	#FFDADA	1	0.625
chr3	25280001	25440000	A.2.2.1.1.1.2.2.2.1.2	0.599455040871935	.	25280001	25440000	#FFDADA	1	0.625
chr3	25440001	25680000	A.1.2.2.2.1.1.1.1	0.771117166212534	.	25440001	25680000	#FF4848	1	0.875
chr3	25680001	25920000	A.2.1.2.1.2.2.2.1.1	0.656675749318801	.	25680001	25920000	#FF9191	1	0.75
chr3	25920001	26400000	B.1.2.1.1.1.2.1.1	0.411444141689373	.	25920001	26400000	#9191FF	1	0.375
chr3	26400001	26520000	B.1.2.1.1.2.2.1.1.1	0.384196185286104	.	26400001	26520000	#9191FF	1	0.375
chr3	26520001	26880000	B.2.1.1.2.1.1.2.1	0.212534059945504	.	26520001	26880000	#4848FF	1	0.25
chr3	26880001	27120000	B.2.1.2.2.1.1.2.2.2.1.2	0.141689373297003	.	26880001	27120000	#4848FF	1	0.25
chr3	27120001	27360000	B.1.2.2.1.2.1.2.2.1	0.295640326975477	.	27120001	27360000	#9191FF	1	0.375
chr3	27360001	27520000	A.2.2.1.2.1.1.2.1	0.581743869209809	.	27360001	27520000	#FFDADA	1	0.625
chr3	27520001	27640000	A.2.2.2.1.1.1.1.2.1	0.557220708446866	.	27520001	27640000	#FFDADA	1	0.625
chr3	27640001	27800000	B.1.1.2.2.1.1.1.2	0.43732970027248	.	27640001	27800000	#DADAFF	1	0.5
chr3	27800001	28120000	B.2.1.1.2.2.2.2.1.2.2	0.190735694822888	.	27800001	28120000	#4848FF	1	0.25
chr3	28120001	28280000	B.1.1.2.2.1.2.1.1	0.434604904632153	.	28120001	28280000	#DADAFF	1	0.5
chr3	28280001	28400000	A.2.1.2.2.2.2.2.2	0.618528610354223	.	28280001	28400000	#FF9191	1	0.75
chr3	28400001	28680000	B.1.2.1.1.1.2.1.2.2.2	0.407356948228883	.	28400001	28680000	#9191FF	1	0.375
chr3	28680001	28760000	A.2.2.2.1.1.1.1.2.2	0.555858310626703	.	28680001	28760000	#FFDADA	1	0.625
chr3	28760001	28920000	A.2.2.2.2.2.2.2.1	0.516348773841962	.	28760001	28920000	#FFDADA	1	0.625
chr3	28920001	29080000	A.2.2.1.2.1.2.2.2	0.569482288828338	.	28920001	29080000	#FFDADA	1	0.625
chr3	29080001	29240000	A.2.2.1.1.1.2.1.2.2.1	0.604904632152589	.	29080001	29240000	#FFDADA	1	0.625
chr3	29240001	29880000	A.1.1.2.2.1.1.2.2	0.916893732970027	.	29240001	29880000	#FF0000	1	1
chr3	29880001	30040000	A.2.1.2.1.2.2.1.2.1	0.662125340599455	.	29880001	30040000	#FF9191	1	0.75
chr3	30040001	30320000	A.1.2.1.1.2.1.1.1.2.1	0.859673024523161	.	30040001	30320000	#FF4848	1	0.875
chr3	30320001	30800000	A.1.1.1.2.1.1.2.1.2	0.983651226158038	.	30320001	30800000	#FF0000	1	1
chr3	30800001	31000000	A.2.1.2.2.2.2.1.1	0.623978201634877	.	30800001	31000000	#FF9191	1	0.75
chr3	31000001	31320000	A.2.2.2.1.1.2.1.2.1	0.549046321525886	.	31000001	31320000	#FFDADA	1	0.625
chr3	31320001	31600000	A.2.2.1.1.1.1.1.2	0.615803814713896	.	31320001	31600000	#FFDADA	1	0.625
chr3	31600001	32240000	A.1.1.2.2.1.2.2.1	0.91008174386921	.	31600001	32240000	#FF0000	1	1
chr3	32240001	32560000	A.1.1.2.2.2.1.2.1.1.1.2	0.899182561307902	.	32240001	32560000	#FF0000	1	1
chr3	32560001	32760000	A.1.2.1.1.2.2.2.2	0.848773841961853	.	32560001	32760000	#FF4848	1	0.875
chr3	32760001	32880000	A.2.1.1.1.2.1.2.1.2.1	0.719346049046321	.	32760001	32880000	#FF9191	1	0.75
chr3	32880001	33240000	A.2.1.1.1.1.2.1.1.1.1	0.73433242506812	.	32880001	33240000	#FF9191	1	0.75
chr3	33240001	33400000	B.1.1.1.1.2.1.1.2	0.5	.	33240001	33400000	#DADAFF	1	0.5
chr3	33400001	33520000	A.2.1.1.1.1.2.1.2	0.727520435967302	.	33400001	33520000	#FF9191	1	0.75
chr3	33520001	33920000	A.1.2.2.2.1.1.1.2	0.769754768392371	.	33520001	33920000	#FF4848	1	0.875
chr3	33920001	34360000	B.2.1.2.2.2.1.1.1	0.130790190735695	.	33920001	34360000	#4848FF	1	0.25
chr3	34360001	34680000	B.2.1.2.2.2.2.2.2.1.1	0.115803814713896	.	34360001	34680000	#4848FF	1	0.25
chr3	34680001	34800000	B.1.2.1.1.2.2.2.2	0.376021798365123	.	34680001	34800000	#9191FF	1	0.375
chr3	34800001	35040000	B.2.2.1.2.1.2.2.1.1.1	0.061307901907357	.	34800001	35040000	#0000FF	1	0.125
chr3	35040001	35120000	B.1.2.1.1.2.2.1.1.2.2	0.381471389645777	.	35040001	35120000	#9191FF	1	0.375
chr3	35120001	35400000	B.2.2.1.2.1.2.2.1.2	0.05858310626703	.	35120001	35400000	#0000FF	1	0.125
chr3	35400001	35520000	B.1.2.2.1.1.2.2.1.2	0.302452316076294	.	35400001	35520000	#9191FF	1	0.375
chr3	35520001	35920000	B.2.2.1.2.2.1.2.1.2	0.0476839237057221	.	35520001	35920000	#0000FF	1	0.125
chr3	35920001	36120000	B.1.2.1.1.2.1.2.2.2.2.2	0.385558583106267	.	35920001	36120000	#9191FF	1	0.375
chr3	36120001	36200000	B.1.2.1.1.2.1.1.1.1	0.397820163487738	.	36120001	36200000	#9191FF	1	0.375
chr3	36200001	36760000	B.1.2.2.1.2.2.1.2	0.288828337874659	.	36200001	36760000	#9191FF	1	0.375
chr3	36760001	36960000	A.2.1.2.1.1.1.1.1.1.1	0.689373297002725	.	36760001	36960000	#FF9191	1	0.75
chr3	36960001	37400000	A.1.1.1.2.1.1.1.1.1.1	0.990463215258856	.	36960001	37400000	#FF0000	1	1
chr3	37400001	37640000	A.1.1.2.2.2.1.2.2.2.1	0.892370572207084	.	37400001	37640000	#FF0000	1	1
chr3	37640001	37840000	A.1.1.2.2.1.2.1.1.2	0.9141689373297	.	37640001	37840000	#FF0000	1	1
chr3	37840001	38080000	A.1.1.1.2.1.2.1	0.980926430517711	.	37840001	38080000	#FF0000	1	1
chr3	38080001	38320000	A.1.2.2.2.1.2.2.2	0.764305177111717	.	38080001	38320000	#FF4848	1	0.875
chr3	38320001	38560000	A.1.2.2.2.2.2.1.1.2	0.753405994550409	.	38320001	38560000	#FF4848	1	0.875
chr3	38560001	39080000	B.1.1.1.1.2.2.1	0.49591280653951	.	38560001	39080000	#DADAFF	1	0.5
chr3	39080001	39440000	A.1.2.2.2.2.1.2.2.2	0.756130790190736	.	39080001	39440000	#FF4848	1	0.875
chr3	39440001	39640000	B.1.1.1.1.2.1.1.1	0.501362397820163	.	39440001	39640000	#DADAFF	1	0.5
chr3	39640001	39920000	B.1.1.2.2.2.2.1.2.1	0.423705722070845	.	39640001	39920000	#DADAFF	1	0.5
chr3	39920001	40200000	B.1.2.1.1.1.2.2.1.2.1	0.403269754768392	.	39920001	40200000	#9191FF	1	0.375
chr3	40200001	40480000	A.2.1.2.1.2.2.2.1.2.2	0.653950953678474	.	40200001	40480000	#FF9191	1	0.75
chr3	40480001	40760000	A.2.1.2.1.1.1.1.1.1.2	0.688010899182561	.	40480001	40760000	#FF9191	1	0.75
chr3	40760001	40920000	A.1.2.2.2.2.2.1.2.2.1	0.750681198910082	.	40760001	40920000	#FF4848	1	0.875
chr3	40920001	41120000	A.2.1.2.1.1.1.1.1.2	0.686648501362398	.	40920001	41120000	#FF9191	1	0.75
chr3	41120001	41200000	A.2.1.2.1.1.2.2	0.67574931880109	.	41120001	41200000	#FF9191	1	0.75
chr3	41200001	41400000	A.2.1.1.1.1.1.1.2	0.739782016348774	.	41200001	41400000	#FF9191	1	0.75
chr3	41400001	41560000	B.1.1.1.2.2.1.1.1	0.478201634877384	.	41400001	41560000	#DADAFF	1	0.5
chr3	41560001	41920000	B.1.1.1.1.2.2.2.2.2	0.489100817438692	.	41560001	41920000	#DADAFF	1	0.5
chr3	41920001	42280000	A.1.2.1.1.1.1.2.2.2.2	0.871934604904632	.	41920001	42280000	#FF4848	1	0.875
chr3	42280001	42480000	A.2.2.1.1.1.2.2.2.2.1	0.598092643051771	.	42280001	42480000	#FFDADA	1	0.625
chr3	42520001	42600000	A.2.2.1.1.1.2.2.2.2.1	0.598092643051771	.	42520001	42600000	#FFDADA	1	0.625
chr3	42600001	42800000	A.1.1.2.2.2.1.1.2.2.2	0.903269754768392	.	42600001	42800000	#FF0000	1	1
chr3	42800001	42920000	A.2.1.2.1.2.2.1.1	0.663487738419619	.	42800001	42920000	#FF9191	1	0.75
chr3	42920001	43160000	A.2.2.1.1.1.2.2.2.1.1	0.600817438692098	.	42920001	43160000	#FFDADA	1	0.625
chr3	43160001	43560000	A.1.1.2.2.1.1.2.1.2	0.918256130790191	.	43160001	43560000	#FF0000	1	1
chr3	43560001	43920000	A.2.1.2.1.2.2.1.2.2.2	0.658038147138965	.	43560001	43920000	#FF9191	1	0.75
chr3	43920001	44080000	B.1.1.1.1.2.2.2.2.1	0.490463215258856	.	43920001	44080000	#DADAFF	1	0.5
[truncated: 8,143 more rows]
