# Supplementary material for: Systematic inference and comparison of multi-scale chromatin sub-compartments connects spatial organization to cell phenotypes
Source: Nat Commun. 2021 May 10;12:2439. doi: 10.1038/s41467-021-22666-3 (PMC8110550; doi:10.1038/s41467-021-22666-3)
Supplement: Supplementary file 5 — Supplementary Dataset 2 [file 41467_2021_22666_MOESM5_ESM.zip › Supplementary_Data_1_domain_hierarchies_127HiCmaps/Ovary_binsize=40kb.bed]

#fields: chr, pos_start, pos_end, the full compartment label describing the position in the hierachy, normalized compartment domain rank, ., pos_start, pos_end, color based on eight compartment model (A.1.1 - B.2.2), 1, eight compartment score (A.1.1 to B.2.2: 8 to 1 devided by 8)
chr1	640001	680000	A.1.2.2.1.2.2.2.1	0.771827706635623	.	640001	680000	#FF4848	1	0.875
chr1	720001	920000	A.1.2.2.1.2.2.2.1	0.771827706635623	.	720001	920000	#FF4848	1	0.875
chr1	920001	1120000	A.1.2.1.1.2.2.2.2.1.2	0.854481955762515	.	920001	1120000	#FF4848	1	0.875
chr1	1120001	1160000	A.1.2.1.1.2.1.2.1	0.868451688009313	.	1120001	1160000	#FF4848	1	0.875
chr1	1200001	1240000	A.1.2.1.1.2.1.2.1	0.868451688009313	.	1200001	1240000	#FF4848	1	0.875
chr1	1240001	1360000	A.1.2.2.1.2.1.1.2	0.786961583236321	.	1240001	1360000	#FF4848	1	0.875
chr1	1360001	1560000	A.1.1.2.1.1.2.2.1.2	0.931315483119907	.	1360001	1560000	#FF0000	1	1
chr1	1560001	1680000	A.1.2.2.1.2.1.1.1	0.788125727590221	.	1560001	1680000	#FF4848	1	0.875
chr1	1680001	1840000	A.1.2.1.1.2.1.2.2.1.2.1	0.866123399301513	.	1680001	1840000	#FF4848	1	0.875
chr1	1840001	2200000	A.1.2.1.1.1.2.2.2.1	0.876600698486612	.	1840001	2200000	#FF4848	1	0.875
chr1	2200001	2360000	A.1.2.2.1.2.1.2.1.2.2	0.781140861466822	.	2200001	2360000	#FF4848	1	0.875
chr1	2400001	2520000	A.1.2.2.1.2.1.2.2.1	0.779976717112922	.	2400001	2520000	#FF4848	1	0.875
chr1	2520001	2600000	A.1.2.2.1.2.2.2.2.2	0.768335273573923	.	2520001	2600000	#FF4848	1	0.875
chr1	2680001	3040000	A.2.1.1.2.1.1.1.1	0.690337601862631	.	2680001	3040000	#FF9191	1	0.75
chr1	3040001	3400000	A.1.2.2.1.1.2.1.2.2	0.79627473806752	.	3040001	3400000	#FF4848	1	0.875
chr1	3400001	3600000	A.1.2.2.1.1.1.1.1.1.1.1	0.823050058207218	.	3400001	3600000	#FF4848	1	0.875
chr1	3600001	3720000	A.1.2.2.1.2.1.2.2.2.1	0.778812572759022	.	3600001	3720000	#FF4848	1	0.875
chr1	3720001	3840000	A.1.2.2.1.1.1.2.2.1.2	0.809080325960419	.	3720001	3840000	#FF4848	1	0.875
chr1	3960001	4000000	A.1.2.2.1.1.1.2.2.1.2	0.809080325960419	.	3960001	4000000	#FF4848	1	0.875
chr1	4000001	4360000	B.2.1.2.1.1.1.2.2.2	0.188591385331781	.	4000001	4360000	#4848FF	1	0.25
chr1	4360001	4480000	B.1.2.1.2.1.2.2.1	0.352735739231665	.	4360001	4480000	#9191FF	1	0.375
chr1	4480001	4640000	B.1.2.2.2.1.2.1.1	0.29918509895227	.	4480001	4640000	#9191FF	1	0.375
chr1	4640001	4800000	B.1.1.1.2.2.2.2.2.2.2	0.435389988358556	.	4640001	4800000	#DADAFF	1	0.5
chr1	4800001	5120000	B.1.1.2.2.2.2.2.1	0.394644935972061	.	4800001	5120000	#DADAFF	1	0.5
chr1	5120001	5200000	B.1.1.1.2.2.2.2.2.2.1.2	0.436554132712456	.	5120001	5200000	#DADAFF	1	0.5
chr1	5200001	5400000	B.1.2.1.2.2.1.2.1.1	0.343422584400466	.	5200001	5400000	#9191FF	1	0.375
chr1	5400001	5520000	B.1.1.2.2.2.1.2	0.39930151338766	.	5400001	5520000	#DADAFF	1	0.5
chr1	5520001	5880000	B.1.1.2.2.2.2.2.2.2	0.392316647264261	.	5520001	5880000	#DADAFF	1	0.5
chr1	5880001	6000000	A.2.2.2.1.2.1.1	0.526193247962747	.	5880001	6000000	#FFDADA	1	0.625
chr1	6000001	6200000	A.2.1.1.2.1.1.1.2.2	0.688009313154831	.	6000001	6200000	#FF9191	1	0.75
chr1	6200001	6520000	A.1.2.1.1.1.2.2.1.1.2	0.878928987194412	.	6200001	6520000	#FF4848	1	0.875
chr1	6520001	6920000	A.1.2.2.1.1.2.1.1.1	0.805587892898719	.	6520001	6920000	#FF4848	1	0.875
chr1	6920001	7120000	A.2.1.2.2.1.1.2.2.1.2	0.615832363213038	.	6920001	7120000	#FF9191	1	0.75
chr1	7120001	7440000	A.2.2.2.1.2.2.1.2	0.522700814901048	.	7120001	7440000	#FFDADA	1	0.625
chr1	7440001	7640000	A.2.1.1.2.1.2.2.1.1.2.2	0.670547147846333	.	7440001	7640000	#FF9191	1	0.75
chr1	7640001	7760000	A.2.1.1.2.1.2.2.1.1.2.1	0.671711292200233	.	7640001	7760000	#FF9191	1	0.75
chr1	7760001	8000000	A.1.2.2.1.1.1.2.2.2.1	0.807916181606519	.	7760001	8000000	#FF4848	1	0.875
chr1	8000001	8280000	A.1.1.2.1.1.1.1.2.2	0.949941792782305	.	8000001	8280000	#FF0000	1	1
chr1	8280001	8920000	A.1.1.1.2.2.1.1.2.1.1	0.968568102444703	.	8280001	8920000	#FF0000	1	1
chr1	8920001	9080000	A.1.1.2.1.1.2.2.1.1.1	0.933643771827707	.	8920001	9080000	#FF0000	1	1
chr1	9080001	9480000	A.1.1.1.2.1.1.2.1.1	0.982537834691502	.	9080001	9480000	#FF0000	1	1
chr1	9480001	9600000	A.1.1.2.1.1.2.1.2.2.1.2	0.935972060535506	.	9480001	9600000	#FF0000	1	1
chr1	9600001	9720000	A.1.2.2.1.1.2.2.2.1	0.790454016298021	.	9600001	9720000	#FF4848	1	0.875
chr1	9720001	9920000	A.1.2.1.1.2.2.1.2.1	0.860302677532014	.	9720001	9920000	#FF4848	1	0.875
chr1	9920001	10000000	A.1.2.1.1.2.1.2.2.1.2.2	0.864959254947613	.	9920001	10000000	#FF4848	1	0.875
chr1	10000001	10120000	A.1.2.1.1.2.1.1.2.1	0.871944121071013	.	10000001	10120000	#FF4848	1	0.875
chr1	10120001	10200000	A.1.2.1.1.2.2.1.2.2	0.859138533178114	.	10120001	10200000	#FF4848	1	0.875
chr1	10200001	10320000	A.1.2.2.1.1.2.2.1.1	0.79511059371362	.	10200001	10320000	#FF4848	1	0.875
chr1	10320001	10800000	A.1.1.1.2.2.1.2.2.2.2	0.956926658905704	.	10320001	10800000	#FF0000	1	1
chr1	10800001	11040000	A.2.1.1.2.1.2.1.2.2	0.675203725261933	.	10800001	11040000	#FF9191	1	0.75
chr1	11040001	11280000	A.1.2.2.1.1.1.2.1.2	0.811408614668219	.	11040001	11280000	#FF4848	1	0.875
chr1	11280001	11480000	A.2.1.1.2.1.2.2.1.1.1.1	0.674039580908033	.	11280001	11480000	#FF9191	1	0.75
chr1	11480001	11640000	A.2.2.1.1.1.1.1.1	0.59604190919674	.	11480001	11640000	#FFDADA	1	0.625
chr1	11640001	11720000	A.2.1.1.2.1.2.2.1.2.2	0.668218859138533	.	11640001	11720000	#FF9191	1	0.75
chr1	11720001	12000000	A.1.1.2.1.1.2.1.2.2.2	0.934807916181607	.	11720001	12000000	#FF0000	1	1
chr1	12000001	12720000	A.1.1.1.2.2.1.1.2.1.2	0.967403958090803	.	12000001	12720000	#FF0000	1	1
chr1	12720001	12960000	B.1.2.1.2.2.2.1.2.2.2	0.334109429569267	.	12720001	12960000	#9191FF	1	0.375
chr1	12960001	13040000	A.2.2.2.1.2.1.2	0.525029103608847	.	12960001	13040000	#FFDADA	1	0.625
chr1	13120001	13160000	A.2.2.2.1.2.1.2	0.525029103608847	.	13120001	13160000	#FFDADA	1	0.625
chr1	13160001	13240000	A.2.1.1.2.2.2.2.2	0.649592549476135	.	13160001	13240000	#FF9191	1	0.75
chr1	13760001	14080000	A.2.1.1.2.2.2.2.2	0.649592549476135	.	13760001	14080000	#FF9191	1	0.75
chr1	14080001	14280000	A.1.2.2.2.2.2.1.2	0.734575087310827	.	14080001	14280000	#FF4848	1	0.875
chr1	14280001	14720000	B.1.1.1.2.2.1.1	0.449359720605355	.	14280001	14720000	#DADAFF	1	0.5
chr1	14720001	14960000	B.1.1.1.2.2.2.1.2	0.441210710128056	.	14720001	14960000	#DADAFF	1	0.5
chr1	14960001	15080000	A.2.2.2.1.1.1.2.1.2.1	0.537834691501746	.	14960001	15080000	#FFDADA	1	0.625
chr1	15080001	15200000	A.2.2.2.1.1.2.2.2.1	0.529685681024447	.	15080001	15200000	#FFDADA	1	0.625
chr1	15200001	15480000	A.1.2.2.2.2.1.1.1	0.742724097788126	.	15200001	15480000	#FF4848	1	0.875
chr1	15480001	15640000	A.1.2.1.1.1.2.2.1.1.1	0.880093131548312	.	15480001	15640000	#FF4848	1	0.875
chr1	15640001	15800000	A.1.2.2.1.1.2.1.1.2.1.1	0.80442374854482	.	15640001	15800000	#FF4848	1	0.875
chr1	15800001	16040000	A.1.2.1.1.1.2.2.2.2	0.875436554132712	.	15800001	16040000	#FF4848	1	0.875
chr1	16040001	16400000	A.1.1.1.2.2.1.1.2.2.2	0.965075669383003	.	16040001	16400000	#FF0000	1	1
chr1	16400001	16920000	A.1.1.1.2.2.1.2.2.2.1.1	0.959254947613504	.	16400001	16920000	#FF0000	1	1
chr1	16920001	17080000	A.1.2.1.1.2.1.1.2.2.2	0.869615832363213	.	16920001	17080000	#FF4848	1	0.875
chr1	17080001	17200000	A.1.2.2.1.2.1.2.2.2.2	0.777648428405122	.	17080001	17200000	#FF4848	1	0.875
chr1	17200001	17400000	A.1.1.2.1.1.2.1.1.1.1	0.944121071012806	.	17200001	17400000	#FF0000	1	1
chr1	17400001	17720000	A.2.1.1.2.1.2.2.2.2	0.664726426076834	.	17400001	17720000	#FF9191	1	0.75
chr1	17720001	17880000	A.1.2.2.1.2.2.2.2.1.1	0.770663562281723	.	17720001	17880000	#FF4848	1	0.875
chr1	17880001	18240000	B.1.1.1.2.2.2.2.2.1	0.438882421420256	.	17880001	18240000	#DADAFF	1	0.5
chr1	18240001	18440000	B.1.1.2.2.2.2.2.2.1	0.393480791618161	.	18240001	18440000	#DADAFF	1	0.5
chr1	18440001	18520000	B.1.1.2.2.2.1.1.1	0.40162980209546	.	18440001	18520000	#DADAFF	1	0.5
chr1	18520001	18720000	B.1.2.1.2.1.2.2.2	0.351571594877765	.	18520001	18720000	#9191FF	1	0.375
chr1	18720001	19000000	B.1.1.2.2.2.2.1.1	0.39813736903376	.	18720001	19000000	#DADAFF	1	0.5
chr1	19000001	19160000	B.1.1.1.2.2.2.2.2.2.1.1	0.437718277066356	.	19000001	19160000	#DADAFF	1	0.5
chr1	19160001	19440000	A.2.1.1.2.1.1.2.1	0.686845168800931	.	19160001	19440000	#FF9191	1	0.75
chr1	19440001	19960000	A.1.1.1.2.2.1.2.1.1	0.963911525029104	.	19440001	19960000	#FF0000	1	1
chr1	19960001	20360000	A.1.2.1.1.1.1.2.1.2.2	0.892898719441211	.	19960001	20360000	#FF4848	1	0.875
chr1	20360001	20720000	A.1.2.2.2.2.2.2.2.2	0.727590221187427	.	20360001	20720000	#FF4848	1	0.875
chr1	20720001	20880000	A.2.1.1.2.1.2.2.2.1.1	0.667054714784633	.	20720001	20880000	#FF9191	1	0.75
chr1	20880001	21520000	A.1.1.2.1.1.1.2.2.2	0.945285215366706	.	20880001	21520000	#FF0000	1	1
chr1	21520001	21720000	A.1.1.2.1.1.2.2.1.1.2	0.932479627473807	.	21520001	21720000	#FF0000	1	1
chr1	21720001	21880000	A.1.2.1.1.2.2.2.2.1.1.2	0.855646100116414	.	21720001	21880000	#FF4848	1	0.875
chr1	21880001	22240000	A.1.2.1.1.2.2.1.1	0.861466821885914	.	21880001	22240000	#FF4848	1	0.875
chr1	22240001	22560000	A.1.2.2.1.1.2.2.1.2.1.2	0.792782305005821	.	22240001	22560000	#FF4848	1	0.875
chr1	22560001	22840000	A.2.1.1.2.1.1.2.2.2	0.683352735739232	.	22560001	22840000	#FF9191	1	0.75
chr1	22840001	22960000	A.1.2.2.1.2.1.2.1.1.1	0.785797438882421	.	22840001	22960000	#FF4848	1	0.875
chr1	22960001	23200000	A.1.2.2.1.1.2.1.2.1.1.2	0.79860302677532	.	22960001	23200000	#FF4848	1	0.875
chr1	23200001	23560000	A.1.2.2.1.1.2.1.1.2.2.1	0.80209545983702	.	23200001	23560000	#FF4848	1	0.875
chr1	23560001	23680000	A.1.2.2.1.1.2.2.1.2.2	0.791618160651921	.	23560001	23680000	#FF4848	1	0.875
chr1	23680001	23840000	A.1.2.1.1.2.1.2.2.2.2	0.862630966239814	.	23680001	23840000	#FF4848	1	0.875
chr1	23840001	24160000	A.1.2.1.1.1.1.2.2.2.2.2	0.887077997671711	.	23840001	24160000	#FF4848	1	0.875
chr1	24160001	24320000	A.1.2.2.1.2.1.2.1.1.2.1	0.784633294528521	.	24160001	24320000	#FF4848	1	0.875
chr1	24320001	24400000	A.2.1.1.2.1.2.1.1.1.1	0.682188591385332	.	24320001	24400000	#FF9191	1	0.75
chr1	24400001	24480000	A.1.2.2.1.2.2.2.2.1.2	0.769499417927823	.	24400001	24480000	#FF4848	1	0.875
chr1	24480001	24600000	A.2.1.1.2.1.2.1.1.2.1	0.679860302677532	.	24480001	24600000	#FF9191	1	0.75
chr1	24600001	24960000	A.2.1.2.2.1.2.1.1	0.613504074505239	.	24600001	24960000	#FF9191	1	0.75
chr1	24960001	25160000	A.1.2.2.1.2.2.1.1.1	0.776484284051222	.	24960001	25160000	#FF4848	1	0.875
chr1	25160001	25280000	A.2.1.2.1.1.2.1.2	0.637951105937136	.	25160001	25280000	#FF9191	1	0.75
chr1	25280001	25560000	A.2.1.2.2.1.1.2.2.1.1	0.616996507566938	.	25280001	25560000	#FF9191	1	0.75
chr1	25560001	26400000	A.1.1.1.1.2.2.1.2	0.989522700814901	.	25560001	26400000	#FF0000	1	1
chr1	26400001	26600000	A.1.2.1.1.1.1.2.2.2.1.1	0.890570430733411	.	26400001	26600000	#FF4848	1	0.875
chr1	26600001	26800000	A.1.2.2.1.1.2.2.2.2	0.789289871944121	.	26600001	26800000	#FF4848	1	0.875
chr1	26800001	27080000	A.1.2.1.1.1.1.2.1.2.1	0.894062863795111	.	26800001	27080000	#FF4848	1	0.875
chr1	27080001	27240000	A.1.2.1.1.2.1.2.2.2.1	0.863795110593714	.	27080001	27240000	#FF4848	1	0.875
chr1	27240001	27360000	A.1.2.2.1.1.1.1.1.2	0.818393480791618	.	27240001	27360000	#FF4848	1	0.875
chr1	27360001	27440000	A.1.2.2.1.2.1.2.1.1.2.2	0.783469150174622	.	27360001	27440000	#FF4848	1	0.875
chr1	27440001	27600000	A.1.2.2.1.1.1.1.1.1.1.2.2	0.820721769499418	.	27440001	27600000	#FF4848	1	0.875
chr1	27600001	27760000	A.1.2.1.1.1.1.2.2.2.2.1	0.888242142025611	.	27600001	27760000	#FF4848	1	0.875
chr1	27760001	27920000	A.1.1.2.1.1.2.1.1.1.2	0.942956926658906	.	27760001	27920000	#FF0000	1	1
chr1	27920001	28080000	A.1.2.1.1.2.1.2.2.1.1	0.867287543655413	.	27920001	28080000	#FF4848	1	0.875
chr1	28080001	28240000	A.1.2.1.1.2.1.1.2.2.1	0.870779976717113	.	28080001	28240000	#FF4848	1	0.875
chr1	28240001	28360000	A.1.2.2.1.1.1.1.1.1.1.2.1	0.821885913853318	.	28240001	28360000	#FF4848	1	0.875
chr1	28360001	28600000	A.1.1.1.2.2.1.2.2.1	0.960419091967404	.	28360001	28600000	#FF0000	1	1
chr1	28600001	28920000	A.1.1.2.1.1.2.2.2.2.1	0.925494761350407	.	28600001	28920000	#FF0000	1	1
chr1	28920001	29200000	A.1.2.1.1.1.1.2.2.2.1.2	0.889406286379511	.	28920001	29200000	#FF4848	1	0.875
chr1	29200001	29560000	A.1.1.2.1.2.2.2.2	0.913853317811409	.	29200001	29560000	#FF0000	1	1
chr1	29560001	29600000	B.1.1.1.2.2.1.2.1.1	0.448195576251455	.	29560001	29600000	#DADAFF	1	0.5
chr1	29640001	29840000	B.1.1.1.2.2.1.2.1.1	0.448195576251455	.	29640001	29840000	#DADAFF	1	0.5
chr1	29840001	29880000	B.1.2.2.2.1.1.2	0.30034924330617	.	29840001	29880000	#9191FF	1	0.375
chr1	30000001	30640000	B.1.2.2.2.1.1.2	0.30034924330617	.	30000001	30640000	#9191FF	1	0.375
chr1	30640001	30960000	B.1.1.1.2.2.2.2.1	0.440046565774156	.	30640001	30960000	#DADAFF	1	0.5
chr1	30960001	31160000	B.1.1.1.2.2.2.1.1	0.442374854481956	.	30960001	31160000	#DADAFF	1	0.5
chr1	31160001	31440000	A.1.2.2.1.1.2.1.2.1.2	0.79743888242142	.	31160001	31440000	#FF4848	1	0.875
chr1	31440001	31640000	A.1.1.2.1.1.2.2.2.1.2.2	0.926658905704307	.	31440001	31640000	#FF0000	1	1
chr1	31640001	32040000	A.1.2.2.1.1.2.1.2.1.1.1	0.79976717112922	.	31640001	32040000	#FF4848	1	0.875
chr1	32040001	32160000	A.1.2.1.1.2.1.1.1.1	0.874272409778813	.	32040001	32160000	#FF4848	1	0.875
chr1	32160001	32240000	A.1.2.1.1.2.2.2.2.1.1.1	0.856810244470314	.	32160001	32240000	#FF4848	1	0.875
chr1	32240001	32840000	A.1.1.1.2.2.1.1.2.2.1	0.966239813736903	.	32240001	32840000	#FF0000	1	1
chr1	32840001	32920000	A.1.1.2.1.1.2.1.2.2.1.1	0.937136204889406	.	32840001	32920000	#FF0000	1	1
chr1	32920001	33360000	A.1.1.2.1.1.1.2.1.2	0.947613504074505	.	32920001	33360000	#FF0000	1	1
chr1	33360001	33600000	A.1.1.2.1.1.2.2.2.1.1	0.930151338766007	.	33360001	33600000	#FF0000	1	1
chr1	33600001	33720000	A.1.2.2.1.2.2.1.2.1	0.774155995343423	.	33600001	33720000	#FF4848	1	0.875
chr1	33720001	33920000	A.1.2.1.1.1.2.1.1.1.1	0.885913853317811	.	33720001	33920000	#FF4848	1	0.875
chr1	33920001	34040000	A.2.2.2.1.1.1.2.1.1.2	0.538998835855646	.	33920001	34040000	#FFDADA	1	0.625
chr1	34040001	34440000	B.2.1.2.2.2.1.1.1	0.136204889406286	.	34040001	34440000	#4848FF	1	0.25
chr1	34440001	34680000	B.2.1.2.2.2.1.1.2.2	0.133876600698487	.	34440001	34680000	#4848FF	1	0.25
chr1	34680001	35280000	B.2.2.2.2.1.1.1	0.0174621653084983	.	34680001	35280000	#0000FF	1	0.125
chr1	35280001	35400000	A.2.2.1.1.1.1.2.1	0.593713620488941	.	35280001	35400000	#FFDADA	1	0.625
chr1	35400001	35480000	A.2.1.1.2.1.2.1.1.2.2.1	0.678696158323632	.	35400001	35480000	#FF9191	1	0.75
chr1	35480001	35600000	A.1.2.2.1.2.2.1.2.2	0.772991850989523	.	35480001	35600000	#FF4848	1	0.875
chr1	35600001	36160000	A.1.1.2.1.2.2.1.1.1	0.920838183934808	.	35600001	36160000	#FF0000	1	1
chr1	36160001	36320000	A.1.2.2.1.1.1.2.2.2.2	0.806752037252619	.	36160001	36320000	#FF4848	1	0.875
chr1	36320001	36600000	A.1.2.1.1.1.1.2.2.1	0.891734575087311	.	36320001	36600000	#FF4848	1	0.875
chr1	36600001	36720000	A.1.1.2.1.1.2.2.2.1.2.1.1	0.928987194412107	.	36600001	36720000	#FF0000	1	1
chr1	36720001	36960000	A.1.1.1.2.2.1.2.1.2.1	0.962747380675204	.	36720001	36960000	#FF0000	1	1
chr1	36960001	37200000	B.1.2.2.2.1.2.2.2	0.291036088474971	.	36960001	37200000	#9191FF	1	0.375
chr1	37200001	37360000	B.1.2.2.2.1.2.1.2.2.1	0.29569266589057	.	37200001	37360000	#9191FF	1	0.375
chr1	37360001	37560000	B.1.2.2.2.1.2.1.2.1.2	0.29685681024447	.	37360001	37560000	#9191FF	1	0.375
chr1	37560001	37880000	B.2.1.2.2.2.1.1.2.1	0.135040745052387	.	37560001	37880000	#4848FF	1	0.25
chr1	37880001	38520000	A.1.2.2.2.2.2.2.1.2.1	0.732246798603027	.	37880001	38520000	#FF4848	1	0.875
chr1	38520001	39080000	B.2.1.2.1.1.2.1.1	0.187427240977881	.	38520001	39080000	#4848FF	1	0.25
chr1	39080001	39280000	B.1.2.2.2.1.2.1.2.1.1	0.29802095459837	.	39080001	39280000	#9191FF	1	0.375
chr1	39280001	39480000	A.2.1.1.2.1.1.2.2.1.2	0.684516880093131	.	39280001	39480000	#FF9191	1	0.75
chr1	39480001	39720000	A.1.1.1.2.2.1.1.1	0.969732246798603	.	39480001	39720000	#FF0000	1	1
chr1	39720001	40080000	A.1.1.1.1.2.2.2.1.1	0.988358556461001	.	39720001	40080000	#FF0000	1	1
chr1	40080001	40240000	A.1.1.2.1.1.2.2.2.1.2.1.2	0.927823050058207	.	40080001	40240000	#FF0000	1	1
chr1	40240001	40680000	A.1.2.1.2.2.1.1.1.2.2	0.834691501746217	.	40240001	40680000	#FF4848	1	0.875
chr1	40680001	40880000	A.1.2.2.1.1.1.1.2.2	0.813736903376019	.	40680001	40880000	#FF4848	1	0.875
chr1	40880001	41000000	A.2.1.1.2.1.2.1.1.1.2	0.681024447031432	.	40880001	41000000	#FF9191	1	0.75
chr1	41000001	41120000	A.2.1.1.2.1.2.1.2.1	0.676367869615832	.	41000001	41120000	#FF9191	1	0.75
chr1	41120001	41280000	A.1.2.2.1.1.2.1.1.2.2.2	0.80093131548312	.	41120001	41280000	#FF4848	1	0.875
chr1	41280001	41440000	A.1.2.2.1.1.1.1.1.1.2	0.819557625145518	.	41280001	41440000	#FF4848	1	0.875
chr1	41440001	41600000	A.1.2.2.1.1.2.1.1.2.1.2	0.80325960419092	.	41440001	41600000	#FF4848	1	0.875
chr1	41600001	41760000	A.2.1.1.2.1.2.1.1.2.2.2	0.677532013969732	.	41600001	41760000	#FF9191	1	0.75
chr1	41760001	41920000	A.1.2.2.1.1.1.1.2.1.1.1	0.817229336437718	.	41760001	41920000	#FF4848	1	0.875
chr1	41920001	42080000	A.2.1.1.2.1.2.2.1.1.1.2	0.672875436554133	.	41920001	42080000	#FF9191	1	0.75
chr1	42080001	42240000	A.2.2.2.1.2.2.2	0.521536670547148	.	42080001	42240000	#FFDADA	1	0.625
chr1	42240001	42440000	A.2.2.2.1.1.1.2.1.1.1	0.540162980209546	.	42240001	42440000	#FFDADA	1	0.625
chr1	42440001	42560000	A.2.2.2.1.1.1.2.1.2.2	0.536670547147846	.	42440001	42560000	#FFDADA	1	0.625
chr1	42560001	43120000	A.2.2.2.1.1.2.2.1.1	0.533178114086147	.	42560001	43120000	#FFDADA	1	0.625
chr1	43120001	43600000	A.2.1.2.2.1.1.2.1	0.618160651920838	.	43120001	43600000	#FF9191	1	0.75
chr1	43600001	43680000	A.1.2.2.1.2.2.1.1.2	0.775320139697322	.	43600001	43680000	#FF4848	1	0.875
chr1	43680001	44080000	A.1.1.2.1.1.1.2.1.1	0.948777648428405	.	43680001	44080000	#FF0000	1	1
chr1	44080001	44160000	A.1.2.1.1.2.2.2.1	0.857974388824214	.	44080001	44160000	#FF4848	1	0.875
chr1	44160001	44360000	A.1.2.1.1.1.1.1	0.89639115250291	.	44160001	44360000	#FF4848	1	0.875
chr1	44360001	44480000	A.1.2.1.1.2.1.1.1.2	0.873108265424913	.	44360001	44480000	#FF4848	1	0.875
chr1	44480001	44840000	A.2.1.1.2.2.2.2.1	0.650756693830035	.	44480001	44840000	#FF9191	1	0.75
chr1	44840001	44920000	A.2.2.1.1.1.1.1.2	0.59487776484284	.	44840001	44920000	#FFDADA	1	0.625
chr1	44920001	45040000	A.2.2.2.1.2.2.1.1	0.523864959254948	.	44920001	45040000	#FFDADA	1	0.625
chr1	45040001	45200000	A.1.1.2.1.1.2.2.2.2.2	0.924330616996508	.	45040001	45200000	#FF0000	1	1
chr1	45200001	45320000	A.1.1.2.1.1.2.1.2.1	0.938300349243306	.	45200001	45320000	#FF0000	1	1
chr1	45320001	45520000	A.1.2.1.1.1.1.2.1.1	0.89522700814901	.	45320001	45520000	#FF4848	1	0.875
chr1	45520001	46120000	A.1.1.1.1.2.2.1.1	0.990686845168801	.	45520001	46120000	#FF0000	1	1
chr1	46120001	46200000	A.1.2.1.1.2.2.2.2.2	0.853317811408615	.	46120001	46200000	#FF4848	1	0.875
chr1	46200001	46480000	A.1.1.2.1.1.2.1.1.2.2.2	0.939464493597206	.	46200001	46480000	#FF0000	1	1
chr1	46480001	46800000	A.1.1.1.2.2.1.2.1.2.2	0.961583236321304	.	46480001	46800000	#FF0000	1	1
chr1	46800001	46880000	A.1.2.2.1.1.1.2.2.1.1	0.810244470314319	.	46800001	46880000	#FF4848	1	0.875
chr1	46880001	47200000	A.2.1.1.2.2.1.1.1.2.1	0.662398137369034	.	46880001	47200000	#FF9191	1	0.75
chr1	47200001	47520000	B.2.1.2.2.2.2.2.2.2.1	0.116414435389988	.	47200001	47520000	#4848FF	1	0.25
chr1	47520001	47640000	B.1.1.2.2.2.1.1.2	0.40046565774156	.	47520001	47640000	#DADAFF	1	0.5
chr1	47640001	47880000	A.2.2.2.1.1.1.1.2	0.541327124563446	.	47640001	47880000	#FFDADA	1	0.625
chr1	47880001	48080000	B.1.2.1.2.2.2.1.2.2.1	0.335273573923166	.	47880001	48080000	#9191FF	1	0.375
chr1	48080001	48280000	B.2.1.2.1.1.1.1.2.1	0.19674039580908	.	48080001	48280000	#4848FF	1	0.25
chr1	48280001	48480000	B.2.1.2.1.1.1.2.2.1.1.2	0.192083818393481	.	48280001	48480000	#4848FF	1	0.25
chr1	48480001	48680000	B.2.1.2.1.1.1.1.1.1	0.19906868451688	.	48480001	48680000	#4848FF	1	0.25
chr1	48680001	48840000	B.1.1.1.2.2.1.2.1.2	0.447031431897555	.	48680001	48840000	#DADAFF	1	0.5
chr1	48840001	49240000	B.1.2.2.2.1.2.2.1.1	0.293364377182771	.	48840001	49240000	#9191FF	1	0.375
chr1	49240001	49800000	B.2.2.2.2.2.1.2	0.00232828870779977	.	49240001	49800000	#0000FF	1	0.125
chr1	49800001	50120000	B.2.2.2.2.2.1.1	0.00349243306169965	.	49800001	50120000	#0000FF	1	0.125
chr1	50120001	50400000	B.2.2.2.1.2.2.2.1.2.2	0.0209545983701979	.	50120001	50400000	#0000FF	1	0.125
chr1	50400001	50840000	B.2.2.2.2.1.1.2.1	0.0162980209545984	.	50400001	50840000	#0000FF	1	0.125
chr1	50840001	51120000	A.2.2.2.1.1.2.2.2.2.1	0.528521536670547	.	50840001	51120000	#FFDADA	1	0.625
chr1	51120001	51240000	A.2.1.2.2.2.1.2.1.1	0.60302677532014	.	51120001	51240000	#FF9191	1	0.75
chr1	51240001	51480000	A.1.2.2.2.2.2.2.1.1	0.733410942956927	.	51240001	51480000	#FF4848	1	0.875
chr1	51480001	51640000	A.2.2.2.1.1.1.1.1	0.542491268917346	.	51480001	51640000	#FFDADA	1	0.625
chr1	51640001	51880000	A.1.2.1.1.1.2.1.2.2	0.881257275902212	.	51640001	51880000	#FF4848	1	0.875
chr1	51880001	52040000	A.1.1.2.1.1.2.1.1.2.1	0.941792782305006	.	51880001	52040000	#FF0000	1	1
chr1	52040001	52400000	A.1.1.2.1.1.1.2.2.1	0.946449359720605	.	52040001	52400000	#FF0000	1	1
chr1	52400001	52520000	A.1.2.2.1.2.1.2.1.2.1	0.782305005820722	.	52400001	52520000	#FF4848	1	0.875
chr1	52520001	52680000	A.1.2.2.1.1.1.2.1.1	0.812572759022119	.	52520001	52680000	#FF4848	1	0.875
chr1	52680001	52760000	A.2.1.1.2.1.2.2.1.2.1	0.669383003492433	.	52680001	52760000	#FF9191	1	0.75
chr1	52760001	52960000	A.1.1.2.1.1.2.1.1.2.2.1	0.940628637951106	.	52760001	52960000	#FF0000	1	1
chr1	52960001	53080000	A.1.2.1.1.1.2.1.1.2	0.883585564610012	.	52960001	53080000	#FF4848	1	0.875
chr1	53080001	53440000	A.1.1.1.2.2.1.2.2.2.1.2	0.958090803259604	.	53080001	53440000	#FF0000	1	1
chr1	53440001	53720000	A.1.1.1.1.2.2.2.1.2	0.987194412107101	.	53440001	53720000	#FF0000	1	1
chr1	53720001	54080000	A.2.2.2.1.1.2.1	0.534342258440047	.	53720001	54080000	#FFDADA	1	0.625
chr1	54080001	54320000	A.2.2.1.1.1.1.2.2	0.592549476135041	.	54080001	54320000	#FFDADA	1	0.625
chr1	54320001	54480000	A.1.2.1.1.1.2.2.1.2	0.877764842840512	.	54320001	54480000	#FF4848	1	0.875
chr1	54480001	54680000	A.1.2.2.1.1.1.1.2.1.1.2	0.816065192083818	.	54480001	54680000	#FF4848	1	0.875
chr1	54680001	55040000	A.1.1.1.1.2.2.2.2	0.986030267753201	.	54680001	55040000	#FF0000	1	1
chr1	55040001	55160000	A.2.1.1.2.1.2.2.2.1.2	0.665890570430733	.	55040001	55160000	#FF9191	1	0.75
chr1	55160001	55280000	A.1.2.2.1.1.2.2.1.2.1.1	0.793946449359721	.	55160001	55280000	#FF4848	1	0.875
chr1	55280001	56080000	A.1.2.1.2.2.1.2.2	0.828870779976717	.	55280001	56080000	#FF4848	1	0.875
chr1	56080001	56280000	A.1.2.1.2.2.1.2.1.2	0.830034924330617	.	56080001	56280000	#FF4848	1	0.875
chr1	56280001	56360000	A.1.2.2.2.2.2.1.1	0.735739231664726	.	56280001	56360000	#FF4848	1	0.875
chr1	56360001	56640000	A.1.2.2.2.2.2.2.2.1.2	0.728754365541327	.	56360001	56640000	#FF4848	1	0.875
chr1	56640001	56800000	A.2.1.1.2.1.1.1.2.1	0.689173457508731	.	56640001	56800000	#FF9191	1	0.75
chr1	56800001	56920000	A.2.1.1.2.1.1.2.2.1.1	0.685681024447031	.	56800001	56920000	#FF9191	1	0.75
chr1	56920001	57080000	A.1.2.2.1.1.1.1.2.1.2	0.814901047729919	.	56920001	57080000	#FF4848	1	0.875
chr1	57080001	57480000	B.2.1.2.2.2.2.2.1.2.2	0.118742724097788	.	57080001	57480000	#4848FF	1	0.25
chr1	57480001	57640000	B.1.2.2.2.1.2.1.2.2.2	0.294528521536671	.	57480001	57640000	#9191FF	1	0.375
chr1	57640001	57720000	B.2.1.2.1.1.1.1.1.2	0.19790454016298	.	57640001	57720000	#4848FF	1	0.25
chr1	57720001	57840000	B.2.1.2.2.1.1.1.1.2.2.2	0.152502910360885	.	57720001	57840000	#4848FF	1	0.25
chr1	57840001	58160000	B.2.2.2.1.2.2.1.2.2.2	0.0244470314318976	.	57840001	58160000	#0000FF	1	0.125
chr1	58160001	58640000	B.2.2.2.1.2.1.2.2.1.2	0.0314318975552969	.	58160001	58640000	#0000FF	1	0.125
chr1	58640001	58920000	B.2.1.2.1.1.2.2.1.2.1.1	0.180442374854482	.	58640001	58920000	#4848FF	1	0.25
chr1	58920001	59200000	A.2.1.2.2.1.1.1.2.2	0.619324796274738	.	58920001	59200000	#FF9191	1	0.75
chr1	59200001	59360000	A.1.2.1.1.1.2.1.2.1	0.882421420256112	.	59200001	59360000	#FF4848	1	0.875
chr1	59360001	59840000	A.1.1.1.2.2.2.2	0.954598370197904	.	59360001	59840000	#FF0000	1	1
chr1	59840001	60000000	A.1.1.2.1.2.1.1	0.923166472642608	.	59840001	60000000	#FF0000	1	1
chr1	60000001	60240000	A.1.1.2.1.2.2.2.1.2.2	0.915017462165309	.	60000001	60240000	#FF0000	1	1
chr1	60240001	60640000	B.1.2.2.2.1.2.2.1.2	0.292200232828871	.	60240001	60640000	#9191FF	1	0.375
chr1	60640001	60800000	B.2.1.2.2.1.1.1.2.1.1	0.151338766006985	.	60640001	60800000	#4848FF	1	0.25
chr1	60800001	61000000	B.2.1.2.2.1.1.1.1.2.2.1.1	0.154831199068685	.	60800001	61000000	#4848FF	1	0.25
chr1	61000001	61160000	B.1.2.2.2.2.1.1.1	0.289871944121071	.	61000001	61160000	#9191FF	1	0.375
chr1	61160001	61440000	B.2.1.2.1.1.1.1.2.2	0.19557625145518	.	61160001	61440000	#4848FF	1	0.25
chr1	61440001	61760000	A.1.1.1.2.2.2.1	0.955762514551804	.	61440001	61760000	#FF0000	1	1
chr1	61760001	61920000	A.1.2.2.2.2.1.1.2.2.1	0.740395809080326	.	61760001	61920000	#FF4848	1	0.875
chr1	61920001	62120000	A.2.2.1.1.1.2.1.2	0.589057043073341	.	61920001	62120000	#FFDADA	1	0.625
chr1	62120001	62600000	A.2.2.2.1.1.2.2.1.2.1	0.532013969732247	.	62120001	62600000	#FFDADA	1	0.625
chr1	62600001	62880000	B.2.1.2.1.1.2.2.1.2.1.2	0.179278230500582	.	62600001	62880000	#4848FF	1	0.25
chr1	62880001	63120000	A.2.2.1.1.2.2.2.2.1.1	0.573923166472643	.	62880001	63120000	#FFDADA	1	0.625
chr1	63120001	63760000	B.2.2.2.1.2.1.1.2	0.0349243306169965	.	63120001	63760000	#0000FF	1	0.125
chr1	63760001	64000000	B.1.1.1.2.1.2.2.2	0.450523864959255	.	63760001	64000000	#DADAFF	1	0.5
chr1	64000001	64360000	A.2.1.2.2.1.2.1.2	0.612339930151339	.	64000001	64360000	#FF9191	1	0.75
chr1	64360001	64920000	A.2.2.2.1.1.2.2.1.2.2	0.530849825378347	.	64360001	64920000	#FFDADA	1	0.625
chr1	64920001	65080000	A.1.2.1.1.1.2.1.1.1.2	0.884749708963911	.	64920001	65080000	#FF4848	1	0.875
chr1	65080001	65320000	A.2.1.1.2.2.1.1.1.1	0.663562281722934	.	65080001	65320000	#FF9191	1	0.75
chr1	65320001	65560000	A.1.1.2.1.2.2.1.2	0.918509895227008	.	65320001	65560000	#FF0000	1	1
chr1	65560001	65880000	B.1.1.2.2.2.2.1.2.1	0.39697322467986	.	65560001	65880000	#DADAFF	1	0.5
chr1	65880001	66000000	B.1.1.1.2.1.1.1.1	0.459837019790454	.	65880001	66000000	#DADAFF	1	0.5
chr1	66000001	66320000	B.2.1.2.1.1.1.2.2.1.2.1	0.190919674039581	.	66000001	66320000	#4848FF	1	0.25
chr1	66320001	66720000	B.2.2.2.1.2.2.1.2.2.1	0.0256111757857974	.	66320001	66720000	#0000FF	1	0.125
chr1	66720001	66880000	B.1.1.1.2.2.1.2.2.2.1	0.444703143189756	.	66720001	66880000	#DADAFF	1	0.5
chr1	66880001	67360000	B.2.2.2.1.2.1.1.1	0.0360884749708964	.	66880001	67360000	#0000FF	1	0.125
chr1	67360001	67520000	A.2.1.1.2.2.1.2.1.2.1	0.656577415599534	.	67360001	67520000	#FF9191	1	0.75
chr1	67520001	67800000	B.2.1.2.1.1.1.2.2.1.2.2	0.189755529685681	.	67520001	67800000	#4848FF	1	0.25
chr1	67800001	68040000	A.2.2.1.1.2.2.2.2.1.2	0.572759022118743	.	67800001	68040000	#FFDADA	1	0.625
chr1	68040001	68240000	A.1.2.1.2.2.1.2.1.1	0.831199068684517	.	68040001	68240000	#FF4848	1	0.875
chr1	68240001	68600000	A.2.1.2.2.1.1.2.2.2	0.614668218859139	.	68240001	68600000	#FF9191	1	0.75
chr1	68600001	68800000	A.1.2.2.2.2.1.1.2.1	0.741559953434226	.	68600001	68800000	#FF4848	1	0.875
chr1	68800001	69240000	B.2.1.2.2.2.1.2.2.1	0.130384167636787	.	68800001	69240000	#4848FF	1	0.25
chr1	69240001	69440000	B.2.1.2.2.1.1.2.1.1	0.147846332945285	.	69240001	69440000	#4848FF	1	0.25
chr1	69440001	69880000	B.2.2.2.2.1.1.2.2	0.0151338766006985	.	69440001	69880000	#0000FF	1	0.125
chr1	69880001	70320000	B.2.2.2.1.2.1.2.2.2.2	0.0291036088474971	.	69880001	70320000	#0000FF	1	0.125
chr1	70320001	70640000	B.2.1.2.2.2.2.2.1.1.2.2	0.121071012805588	.	70320001	70640000	#4848FF	1	0.25
chr1	70640001	70760000	A.2.1.1.2.2.1.2.1.1.2	0.657741559953434	.	70640001	70760000	#FF9191	1	0.75
chr1	70760001	70920000	A.2.2.1.1.1.2.2.2.2.2	0.584400465657742	.	70760001	70920000	#FFDADA	1	0.625
chr1	70920001	71560000	B.2.1.2.1.1.2.2.1.2.2	0.178114086146682	.	70920001	71560000	#4848FF	1	0.25
chr1	71560001	71760000	B.1.2.2.2.2.2.1.2.1.1	0.282887077997672	.	71560001	71760000	#9191FF	1	0.375
chr1	71760001	72240000	B.2.1.2.2.2.2.2.1.1.2.1	0.122235157159488	.	71760001	72240000	#4848FF	1	0.25
chr1	72240001	72560000	B.2.1.2.2.2.2.1.2.1	0.126891734575087	.	72240001	72560000	#4848FF	1	0.25
chr1	72560001	72800000	B.1.2.2.2.2.2.2.2	0.278230500582072	.	72560001	72800000	#9191FF	1	0.375
chr1	72800001	73360000	B.2.2.2.1.2.2.1.2.1	0.0267753201396973	.	72800001	73360000	#0000FF	1	0.125
chr1	73360001	73520000	B.2.1.2.2.1.1.1.1.2.1.2	0.155995343422584	.	73360001	73520000	#4848FF	1	0.25
chr1	73520001	73960000	B.2.2.2.2.1.2.2.2.1	0.00582072176949942	.	73520001	73960000	#0000FF	1	0.125
chr1	73960001	74200000	B.2.2.2.1.1.1.2.2	0.0407450523864959	.	73960001	74200000	#0000FF	1	0.125
chr1	74200001	74640000	B.2.2.2.1.2.2.2.2.2	0.0186263096623981	.	74200001	74640000	#0000FF	1	0.125
chr1	74640001	75240000	B.2.2.2.1.2.1.2.2.1.1	0.0325960419091967	.	74640001	75240000	#0000FF	1	0.125
chr1	75240001	75560000	B.2.2.2.2.1.2.2.1.2	0.0069848661233993	.	75240001	75560000	#0000FF	1	0.125
chr1	75560001	75640000	B.2.1.2.1.2.1.1.2.1.2.2	0.171129220023283	.	75560001	75640000	#4848FF	1	0.25
chr1	75640001	75760000	B.2.1.2.1.2.2.1.2	0.162980209545984	.	75640001	75760000	#4848FF	1	0.25
chr1	75760001	75960000	B.2.2.2.1.2.2.2.2.1	0.019790454016298	.	75760001	75960000	#0000FF	1	0.125
chr1	75960001	76280000	B.1.2.1.2.2.1.2.2	0.339930151338766	.	75960001	76280000	#9191FF	1	0.375
chr1	76280001	76520000	B.2.1.2.2.1.1.2.2.1	0.145518044237485	.	76280001	76520000	#4848FF	1	0.25
chr1	76520001	76960000	B.2.1.2.1.1.2.1.2.1.2.1	0.185098952270081	.	76520001	76960000	#4848FF	1	0.25
chr1	76960001	77360000	B.2.1.2.1.1.1.2.1	0.194412107101281	.	76960001	77360000	#4848FF	1	0.25
chr1	77360001	77480000	A.2.2.2.1.1.1.2.2	0.535506402793946	.	77360001	77480000	#FFDADA	1	0.625
chr1	77480001	77640000	B.1.2.1.2.1.1.1.1	0.357392316647264	.	77480001	77640000	#9191FF	1	0.375
chr1	77640001	78120000	B.1.2.1.2.2.2.2.2.1.1	0.330616996507567	.	77640001	78120000	#9191FF	1	0.375
chr1	78120001	78280000	A.2.1.1.2.2.1.2.1.1.1	0.658905704307334	.	78120001	78280000	#FF9191	1	0.75
chr1	78280001	78560000	A.1.1.2.1.2.1.2	0.922002328288708	.	78280001	78560000	#FF0000	1	1
chr1	78560001	78760000	B.1.2.1.2.2.1.2.1.2.2	0.341094295692666	.	78560001	78760000	#9191FF	1	0.375
chr1	78760001	79040000	B.2.1.2.1.1.1.2.2.1.1.1	0.193247962747381	.	78760001	79040000	#4848FF	1	0.25
chr1	79040001	79520000	B.2.1.2.2.2.1.2.2.2	0.129220023282887	.	79040001	79520000	#4848FF	1	0.25
chr1	79520001	79680000	B.2.2.2.1.1.1.1.1.2	0.0477299185098952	.	79520001	79680000	#0000FF	1	0.125
chr1	79680001	79880000	B.2.1.2.2.2.2.1.1	0.128055878928987	.	79680001	79880000	#4848FF	1	0.25
chr1	79880001	80280000	B.2.2.2.1.2.1.2.1	0.0337601862630966	.	79880001	80280000	#0000FF	1	0.125
chr1	80280001	80680000	B.2.2.2.1.2.2.1.1	0.0279394644935972	.	80280001	80680000	#0000FF	1	0.125
chr1	80680001	80880000	B.2.1.2.1.2.2.1.1.1	0.165308498253783	.	80680001	80880000	#4848FF	1	0.25
chr1	80880001	80960000	B.1.2.1.2.1.1.1.2	0.356228172293364	.	80880001	80960000	#9191FF	1	0.375
chr1	80960001	81120000	B.2.1.2.1.2.2.1.1.2	0.164144353899884	.	80960001	81120000	#4848FF	1	0.25
chr1	81120001	81400000	B.1.2.2.2.2.2.1.2.1.2	0.281722933643772	.	81120001	81400000	#9191FF	1	0.375
chr1	81400001	81840000	B.1.1.1.2.1.2.2.1.1	0.452852153667055	.	81400001	81840000	#DADAFF	1	0.5
chr1	81840001	81920000	B.1.1.1.2.1.1.2	0.455180442374854	.	81840001	81920000	#DADAFF	1	0.5
chr1	81920001	82280000	B.1.1.1.2.2.1.2.2.1	0.445867287543655	.	81920001	82280000	#DADAFF	1	0.5
chr1	82280001	82440000	A.2.1.1.2.2.1.1.1.2.2	0.661233993015134	.	82280001	82440000	#FF9191	1	0.75
chr1	82440001	82960000	A.2.2.1.1.2.2.1.1.2	0.578579743888242	.	82440001	82960000	#FFDADA	1	0.625
chr1	82960001	83240000	B.1.1.2.1.1.1.2.1.1	0.431897555296857	.	82960001	83240000	#DADAFF	1	0.5
chr1	83240001	83400000	B.1.1.1.2.1.1.1.2.2	0.456344586728754	.	83240001	83400000	#DADAFF	1	0.5
chr1	83400001	83720000	B.2.1.2.1.2.1.2.1.1	0.168800931315483	.	83400001	83720000	#4848FF	1	0.25
chr1	83720001	84440000	B.2.1.2.2.2.2.2.2.1	0.117578579743888	.	83720001	84440000	#4848FF	1	0.25
chr1	84440001	84600000	B.1.1.2.2.1.2.1.2.1.2	0.406286379511059	.	84440001	84600000	#DADAFF	1	0.5
chr1	84600001	84880000	B.1.2.2.2.2.1.1.2	0.288707799767171	.	84600001	84880000	#9191FF	1	0.375
chr1	84880001	85280000	B.1.2.1.2.2.1.1.2.2.1	0.345750873108265	.	84880001	85280000	#9191FF	1	0.375
chr1	85280001	85440000	B.1.2.2.2.2.2.1.2.2	0.280558789289872	.	85280001	85440000	#9191FF	1	0.375
chr1	85440001	85760000	B.1.2.1.2.2.1.1.1.1	0.350407450523865	.	85440001	85760000	#9191FF	1	0.375
chr1	85760001	85920000	A.2.1.2.2.2.2.1	0.59837019790454	.	85760001	85920000	#FF9191	1	0.75
chr1	85920001	86360000	B.1.2.1.2.2.1.1.2.2.2	0.344586728754366	.	85920001	86360000	#9191FF	1	0.375
chr1	86360001	86520000	B.2.1.2.1.2.1.1.2.2	0.169965075669383	.	86360001	86520000	#4848FF	1	0.25
chr1	86520001	86800000	B.2.1.2.2.1.2.1.2	0.140861466821886	.	86520001	86800000	#4848FF	1	0.25
chr1	86800001	86960000	B.1.2.1.2.2.2.2.1.1	0.332945285215367	.	86800001	86960000	#9191FF	1	0.375
chr1	86960001	87200000	B.2.1.2.1.1.2.2.2	0.176949941792782	.	86960001	87200000	#4848FF	1	0.25
chr1	87200001	87320000	B.1.1.2.2.1.1.1	0.413271245634459	.	87200001	87320000	#DADAFF	1	0.5
chr1	87320001	87920000	B.1.2.1.2.2.2.2.2.1.2	0.329452852153667	.	87320001	87920000	#9191FF	1	0.375
chr1	87920001	88920000	B.2.1.2.2.2.2.2.1.2.1	0.119906868451688	.	87920001	88920000	#4848FF	1	0.25
chr1	88920001	89120000	B.1.2.1.2.2.1.1.1.2	0.349243306169965	.	88920001	89120000	#9191FF	1	0.375
chr1	89120001	89280000	A.2.1.2.2.1.1.1.2.1	0.620488940628638	.	89120001	89280000	#FF9191	1	0.75
chr1	89280001	89400000	A.2.1.2.2.2.1.2.1.2	0.60186263096624	.	89280001	89400000	#FF9191	1	0.75
chr1	89400001	89800000	A.2.2.1.1.2.2.1.1.1	0.579743888242142	.	89400001	89800000	#FFDADA	1	0.625
chr1	89800001	89920000	B.1.1.1.2.1.1.1.2.1.1	0.458672875436554	.	89800001	89920000	#DADAFF	1	0.5
chr1	89920001	90160000	A.2.1.2.2.2.1.1.2.2.2.2	0.60419091967404	.	89920001	90160000	#FF9191	1	0.75
chr1	90160001	90520000	B.1.1.1.2.1.2.2.1.2	0.451688009313155	.	90160001	90520000	#DADAFF	1	0.5
chr1	90520001	90800000	B.2.2.2.2.1.2.1.1.2.1	0.0128055878928987	.	90520001	90800000	#0000FF	1	0.125
chr1	90800001	91040000	B.2.2.2.2.1.2.1.2	0.010477299185099	.	90800001	91040000	#0000FF	1	0.125
chr1	91040001	91360000	B.2.1.2.2.2.2.2.1.1.1	0.123399301513388	.	91040001	91360000	#4848FF	1	0.25
chr1	91360001	91480000	A.2.2.1.1.2.2.2.1.2	0.575087310826543	.	91360001	91480000	#FFDADA	1	0.625
chr1	91480001	91960000	B.1.2.2.2.2.2.2.1	0.279394644935972	.	91480001	91960000	#9191FF	1	0.375
chr1	91960001	92400000	A.1.1.1.1.2.1.1	0.993015133876601	.	91960001	92400000	#FF0000	1	1
chr1	92400001	92600000	B.1.1.2.2.1.1.2.1	0.412107101280559	.	92400001	92600000	#DADAFF	1	0.5
chr1	92600001	92800000	B.1.1.2.2.1.2.1.1.1	0.409778812572759	.	92600001	92800000	#DADAFF	1	0.5
chr1	92800001	93240000	B.1.2.1.2.2.2.1.2.1	0.336437718277066	.	92800001	93240000	#9191FF	1	0.375
chr1	93240001	93840000	A.2.1.1.2.2.2.1.2	0.651920838183935	.	93240001	93840000	#FF9191	1	0.75
chr1	93840001	94040000	A.2.2.1.1.1.2.1.1.1	0.591385331781141	.	93840001	94040000	#FFDADA	1	0.625
chr1	94040001	94400000	A.1.2.2.2.2.2.2.2.1.1	0.729918509895227	.	94040001	94400000	#FF4848	1	0.875
chr1	94400001	94520000	A.2.2.1.1.1.2.2.2.1	0.586728754365541	.	94400001	94520000	#FFDADA	1	0.625
chr1	94520001	94640000	A.2.1.2.2.2.1.1.1	0.608847497089639	.	94520001	94640000	#FF9191	1	0.75
chr1	94640001	95120000	A.1.2.1.2.2.1.1.1.1	0.837019790454016	.	94640001	95120000	#FF4848	1	0.875
chr1	95120001	95520000	A.1.1.1.1.2.1.2	0.991850989522701	.	95120001	95520000	#FF0000	1	1
chr1	95520001	95920000	B.2.1.2.1.1.2.1.2.2	0.182770663562282	.	95520001	95920000	#4848FF	1	0.25
chr1	95920001	96200000	B.2.2.2.2.1.2.1.1.1	0.0139697322467986	.	95920001	96200000	#0000FF	1	0.125
chr1	96200001	96840000	B.2.2.2.2.1.2.2.1.1.2	0.00814901047729918	.	96200001	96840000	#0000FF	1	0.125
chr1	96840001	97000000	B.2.1.2.1.2.1.1.2.1.2.1	0.172293364377183	.	96840001	97000000	#4848FF	1	0.25
chr1	97000001	97200000	B.1.2.1.2.2.1.1.2.1.2	0.346915017462165	.	97000001	97200000	#9191FF	1	0.375
chr1	97200001	97280000	A.2.2.1.1.2.2.2.1.1	0.576251455180442	.	97200001	97280000	#FFDADA	1	0.625
chr1	97280001	97720000	B.2.1.2.2.2.1.2.1.1	0.132712456344587	.	97280001	97720000	#4848FF	1	0.25
chr1	97720001	98280000	B.2.1.2.1.1.2.1.2.1.1	0.186263096623981	.	97720001	98280000	#4848FF	1	0.25
chr1	98280001	98400000	B.1.1.1.2.1.2.1	0.454016298020955	.	98280001	98400000	#DADAFF	1	0.5
chr1	98400001	98600000	B.2.1.2.2.1.1.1.1.2.2.1.2	0.153667054714785	.	98400001	98600000	#4848FF	1	0.25
chr1	98600001	98800000	B.2.2.2.1.1.1.1.2.2	0.0454016298020955	.	98600001	98800000	#0000FF	1	0.125
chr1	98800001	99160000	B.2.2.2.1.2.2.2.1.1	0.0232828870779977	.	98800001	99160000	#0000FF	1	0.125
chr1	99160001	99760000	B.2.2.2.2.1.2.2.2.2	0.00465657741559953	.	99160001	99760000	#0000FF	1	0.125
chr1	99760001	99880000	B.2.1.2.2.1.1.1.1.2.1.1	0.157159487776484	.	99760001	99880000	#4848FF	1	0.25
chr1	99880001	100160000	B.1.2.2.2.1.1.1	0.30151338766007	.	99880001	100160000	#9191FF	1	0.375
chr1	100160001	100440000	B.1.1.2.2.1.1.2.2	0.410942956926659	.	100160001	100440000	#DADAFF	1	0.5
chr1	100440001	100760000	A.2.1.1.2.2.1.1.2	0.660069848661234	.	100440001	100760000	#FF9191	1	0.75
chr1	100760001	101040000	A.2.1.1.2.2.1.2.1.2.2	0.655413271245634	.	100760001	101040000	#FF9191	1	0.75
chr1	101040001	101320000	A.2.2.1.1.2.2.1.2	0.577415599534342	.	101040001	101320000	#FFDADA	1	0.625
chr1	101320001	101800000	B.1.2.1.2.2.1.1.2.1.1	0.348079161816065	.	101320001	101800000	#9191FF	1	0.375
chr1	101800001	102000000	B.2.1.2.2.2.2.2.2.2.2	0.115250291036088	.	101800001	102000000	#4848FF	1	0.25
chr1	102000001	102200000	B.2.1.2.2.1.1.2.2.2	0.144353899883586	.	102000001	102200000	#4848FF	1	0.25
chr1	102200001	102520000	B.2.2.2.1.2.2.2.1.2.1	0.0221187427240978	.	102200001	102520000	#0000FF	1	0.125
chr1	102520001	102640000	B.2.2.2.1.1.1.2.1.2.1	0.0430733410942957	.	102520001	102640000	#0000FF	1	0.125
chr1	102640001	102840000	B.2.2.2.2.1.2.1.1.2.2	0.0116414435389988	.	102640001	102840000	#0000FF	1	0.125
chr1	102840001	103320000	B.2.2.2.2.1.2.2.1.1.1	0.00931315483119907	.	102840001	103320000	#0000FF	1	0.125
chr1	103320001	103480000	B.2.1.2.2.1.2.2.2.1	0.138533178114086	.	103320001	103480000	#4848FF	1	0.25
chr1	103480001	103760000	B.2.2.2.1.1.1.1.1.1	0.0488940628637951	.	103480001	103760000	#0000FF	1	0.125
chr1	103760001	103800000	B.2.1.2.1.2.1.2.1.2	0.167636786961583	.	103760001	103800000	#4848FF	1	0.25
chr1	103880001	103960000	B.2.1.2.1.2.1.2.1.2	0.167636786961583	.	103880001	103960000	#4848FF	1	0.25
chr1	104000001	104080000	B.2.1.2.1.2.1.2.1.2	0.167636786961583	.	104000001	104080000	#4848FF	1	0.25
chr1	104080001	104200000	B.1.1.2.2.1.2.2.2	0.40279394644936	.	104080001	104200000	#DADAFF	1	0.5
chr1	104280001	104840000	B.2.2.2.2.2.2	0.00116414435389988	.	104280001	104840000	#0000FF	1	0.125
chr1	104840001	104960000	B.2.1.2.1.2.2.2.1.2	0.160651920838184	.	104840001	104960000	#4848FF	1	0.25
chr1	104960001	105120000	B.2.2.2.1.1.2.1.2	0.0384167636786962	.	104960001	105120000	#0000FF	1	0.125
chr1	105120001	105400000	B.2.2.2.1.1.1.2.1.1	0.0442374854481956	.	105120001	105400000	#0000FF	1	0.125
chr1	105400001	105480000	B.1.2.1.2.1.1.2	0.355064027939465	.	105400001	105480000	#9191FF	1	0.375
chr1	105480001	105880000	B.2.1.2.1.1.2.2.1.1	0.181606519208382	.	105480001	105880000	#4848FF	1	0.25
chr1	105880001	106160000	B.1.2.2.2.2.2.1.1	0.284051222351572	.	105880001	106160000	#9191FF	1	0.375
chr1	106160001	106280000	B.1.1.2.2.1.2.2.1	0.40395809080326	.	106160001	106280000	#DADAFF	1	0.5
chr1	106280001	106600000	B.2.1.2.1.1.2.1.2.1.2.2	0.183934807916182	.	106280001	106600000	#4848FF	1	0.25
chr1	106600001	106800000	B.2.1.2.2.1.1.2.1.2	0.146682188591385	.	106600001	106800000	#4848FF	1	0.25
chr1	106800001	107000000	B.2.1.2.2.1.1.1.2.1.2	0.150174621653085	.	106800001	107000000	#4848FF	1	0.25
chr1	107000001	107080000	B.2.1.2.1.2.1.1.1.2	0.174621653084983	.	107000001	107080000	#4848FF	1	0.25
chr1	107080001	107200000	B.2.1.2.1.2.1.1.2.1.1	0.173457508731083	.	107080001	107200000	#4848FF	1	0.25
chr1	107200001	107360000	B.2.2.2.1.1.2.1.1	0.039580908032596	.	107200001	107360000	#0000FF	1	0.125
chr1	107360001	107520000	B.2.1.2.2.1.2.1.1.2	0.142025611175786	.	107360001	107520000	#4848FF	1	0.25
chr1	107520001	107680000	B.2.1.2.1.2.1.1.1.1	0.175785797438882	.	107520001	107680000	#4848FF	1	0.25
chr1	107680001	107800000	B.2.1.2.1.2.1.2.2	0.166472642607683	.	107680001	107800000	#4848FF	1	0.25
chr1	107800001	107960000	B.2.2.2.1.1.2.2	0.0372526193247963	.	107800001	107960000	#0000FF	1	0.125
chr1	107960001	108120000	B.2.2.2.1.1.1.2.1.2.2	0.0419091967403958	.	107960001	108120000	#0000FF	1	0.125
chr1	108120001	108280000	B.2.1.2.2.1.1.1.1.1	0.158323632130384	.	108120001	108280000	#4848FF	1	0.25
chr1	108280001	108800000	B.2.2.2.1.2.1.2.2.2.1	0.030267753201397	.	108280001	108800000	#0000FF	1	0.125
chr1	108840001	108920000	B.2.2.2.1.2.1.2.2.2.1	0.030267753201397	.	108840001	108920000	#0000FF	1	0.125
chr1	109000001	109240000	A.2.2.2.1.1.2.2.2.2.2	0.527357392316647	.	109000001	109240000	#FFDADA	1	0.625
chr1	109240001	109600000	A.1.2.2.2.2.1.2.1	0.738067520372526	.	109240001	109600000	#FF4848	1	0.875
chr1	109600001	109840000	A.1.2.1.2.2.1.1.2.2	0.832363213038417	.	109600001	109840000	#FF4848	1	0.875
chr1	109840001	110000000	A.2.1.2.2.2.1.2.2.2	0.59953434225844	.	109840001	110000000	#FF9191	1	0.75
chr1	110000001	110280000	A.1.1.2.1.2.2.2.1.1	0.917345750873108	.	110000001	110280000	#FF0000	1	1
chr1	110280001	110560000	A.1.1.2.1.2.2.2.1.2.1	0.916181606519208	.	110280001	110560000	#FF0000	1	1
chr1	110560001	111040000	A.1.1.2.1.2.2.1.1.2	0.919674039580908	.	110560001	111040000	#FF0000	1	1
chr1	111040001	111360000	B.1.2.1.2.2.2.1.1.2	0.337601862630966	.	111040001	111360000	#9191FF	1	0.375
chr1	111360001	111480000	B.2.1.2.1.2.2.2.2	0.159487776484284	.	111360001	111480000	#4848FF	1	0.25
chr1	111480001	111640000	B.1.2.2.2.2.1.2.1	0.287543655413271	.	111480001	111640000	#9191FF	1	0.375
chr1	111640001	111960000	B.1.2.1.2.2.2.1.1.1	0.338766006984866	.	111640001	111960000	#9191FF	1	0.375
chr1	111960001	112120000	A.2.1.2.2.1.1.1.1	0.621653084982538	.	111960001	112120000	#FF9191	1	0.75
chr1	112120001	112320000	A.2.1.1.2.2.1.2.2	0.654249126891735	.	112120001	112320000	#FF9191	1	0.75
chr1	112320001	112560000	B.1.2.2.2.2.1.2.2.1	0.286379511059371	.	112320001	112560000	#9191FF	1	0.375
chr1	112560001	112880000	B.2.1.2.2.2.1.2.1.2	0.131548311990687	.	112560001	112880000	#4848FF	1	0.25
chr1	112880001	113280000	A.1.2.1.2.2.1.1.2.1	0.833527357392317	.	112880001	113280000	#FF4848	1	0.875
chr1	113280001	113600000	A.2.1.2.2.1.2.2.1	0.611175785797439	.	113280001	113600000	#FF9191	1	0.75
chr1	113600001	113880000	A.2.2.1.1.1.2.1.1.2	0.590221187427241	.	113600001	113880000	#FFDADA	1	0.625
chr1	113880001	114200000	A.2.1.2.2.2.1.2.2.1	0.60069848661234	.	113880001	114200000	#FF9191	1	0.75
chr1	114200001	114560000	A.1.2.2.2.2.1.1.2.2.2	0.739231664726426	.	114200001	114560000	#FF4848	1	0.875
chr1	114560001	114760000	A.2.2.2.2.1.2.2	0.491268917345751	.	114560001	114760000	#FFDADA	1	0.625
chr1	114760001	114960000	A.2.1.2.2.2.1.1.2.2.2.1	0.605355064027939	.	114760001	114960000	#FF9191	1	0.75
chr1	114960001	115080000	A.2.2.1.1.1.2.2.2.2.1	0.585564610011641	.	114960001	115080000	#FFDADA	1	0.625
chr1	115080001	115360000	A.2.2.1.1.2.2.2.2.2.1	0.571594877764843	.	115080001	115360000	#FFDADA	1	0.625
chr1	115360001	115520000	B.2.1.2.1.2.2.2.1.1	0.161816065192084	.	115360001	115520000	#4848FF	1	0.25
chr1	115520001	115680000	B.1.2.1.2.1.2.1	0.353899883585565	.	115520001	115680000	#9191FF	1	0.375
chr1	115680001	116040000	A.1.2.2.2.2.2.2.1.2.2	0.731082654249127	.	115680001	116040000	#FF4848	1	0.875
chr1	116040001	116160000	B.1.1.1.2.1.1.1.2.1.2	0.457508731082654	.	116040001	116160000	#DADAFF	1	0.5
chr1	116160001	116360000	A.2.2.1.1.2.2.2.2.2.2	0.570430733410943	.	116160001	116360000	#FFDADA	1	0.625
chr1	116360001	116680000	B.2.1.2.2.2.2.1.2.2.2	0.124563445867288	.	116360001	116680000	#4848FF	1	0.25
chr1	116680001	116880000	B.1.1.2.2.1.2.1.2.1.1	0.407450523864959	.	116680001	116880000	#DADAFF	1	0.5
chr1	116880001	117000000	A.2.1.2.2.2.1.1.2.1	0.607683352735739	.	116880001	117000000	#FF9191	1	0.75
chr1	117000001	117280000	B.1.1.2.2.2.2.1.2.2	0.39580908032596	.	117000001	117280000	#DADAFF	1	0.5
chr1	117280001	117480000	B.1.2.1.2.2.1.2.1.2.1	0.342258440046566	.	117280001	117480000	#9191FF	1	0.375
chr1	117480001	117560000	A.2.2.2.2.1.2.1.1.1	0.494761350407451	.	117480001	117560000	#FFDADA	1	0.625
chr1	117560001	117960000	B.1.2.1.2.2.2.2.1.2	0.331781140861467	.	117560001	117960000	#9191FF	1	0.375
chr1	117960001	118240000	B.1.1.1.2.2.1.2.2.2.2	0.443538998835856	.	117960001	118240000	#DADAFF	1	0.5
chr1	118240001	118520000	B.1.1.2.2.1.2.1.2.2	0.40512223515716	.	118240001	118520000	#DADAFF	1	0.5
chr1	118520001	118680000	B.2.1.2.2.1.2.2.1	0.139697322467986	.	118520001	118680000	#4848FF	1	0.25
chr1	118680001	118880000	B.2.2.2.1.1.1.1.2.1	0.0465657741559953	.	118680001	118880000	#0000FF	1	0.125
chr1	118880001	119040000	B.2.1.2.2.1.2.1.1.1	0.143189755529686	.	118880001	119040000	#4848FF	1	0.25
chr1	119040001	119160000	B.2.1.2.2.1.2.2.2.2	0.137369033760186	.	119040001	119160000	#4848FF	1	0.25
chr1	119160001	119280000	B.2.1.2.2.1.1.1.2.2	0.149010477299185	.	119160001	119280000	#4848FF	1	0.25
chr1	119280001	119600000	B.2.1.2.2.2.2.1.2.2.1	0.125727590221187	.	119280001	119600000	#4848FF	1	0.25
chr1	119600001	120080000	B.1.2.1.2.2.2.2.2.2	0.328288707799767	.	119600001	120080000	#9191FF	1	0.375
chr1	120080001	120240000	A.2.1.2.2.2.1.1.2.2.1	0.606519208381839	.	120080001	120240000	#FF9191	1	0.75
chr1	120240001	120720000	A.2.1.1.2.2.2.1.1	0.653084982537835	.	120240001	120720000	#FF9191	1	0.75
chr1	120760001	120840000	A.2.1.1.2.2.2.1.1	0.653084982537835	.	120760001	120840000	#FF9191	1	0.75
chr1	120840001	120960000	B.1.2.2.2.2.1.2.2.2	0.285215366705471	.	120840001	120960000	#9191FF	1	0.375
chr1	121080001	121520000	B.1.2.2.2.2.1.2.2.2	0.285215366705471	.	121080001	121520000	#9191FF	1	0.375
chr1	142520001	142760000	B.1.1.2.2.1.2.1.1.2	0.408614668218859	.	142520001	142760000	#DADAFF	1	0.5
chr1	142800001	142840000	B.1.1.2.2.1.2.1.1.2	0.408614668218859	.	142800001	142840000	#DADAFF	1	0.5
chr1	142840001	142920000	B.1.1.2.1.2.1.1	0.422584400465658	.	142840001	142920000	#DADAFF	1	0.5
chr1	143120001	143320000	B.1.1.2.1.2.1.1	0.422584400465658	.	143120001	143320000	#DADAFF	1	0.5
chr1	143400001	143520000	A.2.2.2.2.1.2.1.2	0.492433061699651	.	143400001	143520000	#FFDADA	1	0.625
chr1	143520001	143560000	A.2.1.2.1.2.2.1	0.627473806752037	.	143520001	143560000	#FF9191	1	0.75
chr1	143720001	143800000	A.2.1.2.1.2.2.1	0.627473806752037	.	143720001	143800000	#FF9191	1	0.75
chr1	143920001	144040000	A.2.1.2.1.2.2.1	0.627473806752037	.	143920001	144040000	#FF9191	1	0.75
chr1	144040001	144080000	A.2.2.1.1.1.2.2.1	0.587892898719441	.	144040001	144080000	#FFDADA	1	0.625
chr1	144440001	144520000	A.2.2.1.1.1.2.2.1	0.587892898719441	.	144440001	144520000	#FFDADA	1	0.625
chr1	144520001	144720000	A.2.1.2.2.1.2.2.2	0.610011641443539	.	144520001	144720000	#FF9191	1	0.75
chr1	144800001	145120000	A.2.1.2.2.1.2.2.2	0.610011641443539	.	144800001	145120000	#FF9191	1	0.75
chr1	145120001	145320000	A.1.1.1.2.1.2.2.1.1	0.973224679860303	.	145120001	145320000	#FF0000	1	1
chr1	145360001	145840000	A.1.1.1.2.1.2.2.1.1	0.973224679860303	.	145360001	145840000	#FF0000	1	1
chr1	145960001	146000000	A.1.1.1.2.1.2.2.1.1	0.973224679860303	.	145960001	146000000	#FF0000	1	1
chr1	146120001	146160000	A.1.1.1.2.1.2.2.1.1	0.973224679860303	.	146120001	146160000	#FF0000	1	1
chr1	146280001	146320000	A.1.1.1.2.1.2.2.1.1	0.973224679860303	.	146280001	146320000	#FF0000	1	1
chr1	146320001	146400000	B.1.2.2.1.2.1.2.1.2	0.308498253783469	.	146320001	146400000	#9191FF	1	0.375
chr1	146440001	146960000	B.1.2.2.1.2.1.2.1.2	0.308498253783469	.	146440001	146960000	#9191FF	1	0.375
chr1	146960001	147200000	A.2.1.2.1.1.1.2.2.2.1.2	0.641443538998836	.	146960001	147200000	#FF9191	1	0.75
chr1	147200001	147400000	B.1.2.2.1.2.2.1.2	0.30384167636787	.	147200001	147400000	#9191FF	1	0.375
chr1	147400001	147440000	B.1.1.1.1.1.2.2.1.1.2	0.471478463329453	.	147400001	147440000	#DADAFF	1	0.5
chr1	147680001	147840000	B.1.1.1.1.1.2.2.1.1.2	0.471478463329453	.	147680001	147840000	#DADAFF	1	0.5
chr1	147880001	147920000	B.1.1.1.1.1.2.2.1.1.2	0.471478463329453	.	147880001	147920000	#DADAFF	1	0.5
chr1	147920001	148040000	A.2.1.2.2.2.2.2	0.59720605355064	.	147920001	148040000	#FF9191	1	0.75
chr1	148160001	148280000	B.1.1.1.1.2.1.2.1	0.463329452852154	.	148160001	148280000	#DADAFF	1	0.5
chr1	148320001	148360000	B.1.1.1.1.2.1.2.1	0.463329452852154	.	148320001	148360000	#DADAFF	1	0.5
chr1	148480001	148600000	B.1.2.1.1.2.2.2.2.1	0.359720605355064	.	148480001	148600000	#9191FF	1	0.375
chr1	148840001	148960000	B.1.2.1.1.2.2.2.2.1	0.359720605355064	.	148840001	148960000	#9191FF	1	0.375
chr1	149000001	149440000	B.1.2.1.1.2.2.2.2.1	0.359720605355064	.	149000001	149440000	#9191FF	1	0.375
chr1	149560001	149600000	A.2.2.2.2.1.2.1.1.2	0.493597206053551	.	149560001	149600000	#FFDADA	1	0.625
chr1	149640001	149720000	A.2.2.2.2.1.2.1.1.2	0.493597206053551	.	149640001	149720000	#FFDADA	1	0.625
chr1	149720001	150200000	A.1.1.1.2.1.2.2.1.2	0.972060535506403	.	149720001	150200000	#FF0000	1	1
chr1	150200001	150480000	A.1.1.1.2.1.1.2.2.1	0.980209545983702	.	150200001	150480000	#FF0000	1	1
chr1	150480001	150760000	A.1.1.1.2.1.2.1.1	0.977881257275902	.	150480001	150760000	#FF0000	1	1
chr1	150760001	150960000	A.1.1.2.1.1.1.1.1.1	0.953434225844005	.	150760001	150960000	#FF0000	1	1
chr1	150960001	151240000	A.1.1.2.1.1.1.1.1.2	0.952270081490105	.	150960001	151240000	#FF0000	1	1
chr1	151240001	151600000	A.1.1.1.1.1.2.1.2	0.9965075669383	.	151240001	151600000	#FF0000	1	1
chr1	151600001	152040000	A.1.1.2.2.2.1.1.2.1	0.90454016298021	.	151600001	152040000	#FF0000	1	1
chr1	152040001	152280000	B.1.2.1.1.1.2.2.2	0.373690337601863	.	152040001	152280000	#9191FF	1	0.375
chr1	152280001	152360000	B.2.1.1.1.2.2.2.1.2.1.2	0.235157159487776	.	152280001	152360000	#4848FF	1	0.25
chr1	152360001	152480000	B.1.2.2.1.2.2.1.1	0.30500582072177	.	152360001	152480000	#9191FF	1	0.375
chr1	152480001	152680000	B.1.2.2.1.2.1.1.2.1.2	0.313154831199069	.	152480001	152680000	#9191FF	1	0.375
chr1	152680001	152880000	B.1.2.2.1.2.1.1.1	0.315483119906868	.	152680001	152880000	#9191FF	1	0.375
chr1	152880001	153080000	B.1.1.2.1.2.1.2.1.2	0.420256111757858	.	152880001	153080000	#DADAFF	1	0.5
chr1	153080001	153480000	A.2.2.2.2.1.1.2.2.1.1	0.50291036088475	.	153080001	153480000	#FFDADA	1	0.625
chr1	153480001	153720000	A.1.2.1.2.1.1.1.1.1	0.852153667054715	.	153480001	153720000	#FF4848	1	0.875
chr1	153720001	154000000	A.1.1.1.1.1.2.2.1	0.9953434225844	.	153720001	154000000	#FF0000	1	1
chr1	154000001	154280000	A.1.2.2.2.1.1.2.1.2.2	0.757857974388824	.	154000001	154280000	#FF4848	1	0.875
chr1	154280001	154400000	A.1.2.2.2.1.1.1.2	0.762514551804424	.	154280001	154400000	#FF4848	1	0.875
chr1	154400001	154600000	A.1.2.1.2.1.1.2.1.1	0.848661233993015	.	154400001	154600000	#FF4848	1	0.875
chr1	154600001	154720000	A.1.2.2.2.1.1.2.2.2	0.755529685681024	.	154600001	154720000	#FF4848	1	0.875
chr1	154720001	154880000	A.2.1.2.1.1.2.1.1	0.639115250291036	.	154720001	154880000	#FF9191	1	0.75
chr1	154880001	155120000	A.1.1.1.2.1.1.2.1.2	0.981373690337602	.	154880001	155120000	#FF0000	1	1
chr1	155120001	155480000	A.1.1.1.2.1.1.2.2.2	0.979045401629802	.	155120001	155480000	#FF0000	1	1
chr1	155480001	155760000	A.1.1.1.2.1.1.1.1	0.984866123399301	.	155480001	155760000	#FF0000	1	1
chr1	155760001	155880000	A.1.2.1.2.1.2.1.1	0.842840512223516	.	155760001	155880000	#FF4848	1	0.875
chr1	155880001	155960000	A.1.2.1.2.1.2.2.1	0.840512223515716	.	155880001	155960000	#FF4848	1	0.875
chr1	155960001	156240000	A.1.1.2.1.1.1.1.2.1	0.951105937136205	.	155960001	156240000	#FF0000	1	1
chr1	156240001	156560000	A.1.1.1.1.1.1.2	0.9988358556461	.	156240001	156560000	#FF0000	1	1
chr1	156560001	156720000	A.1.2.1.2.1.1.2.1.2	0.847497089639115	.	156560001	156720000	#FF4848	1	0.875
chr1	156720001	157160000	A.1.2.2.2.1.2.1.1.2.1	0.752037252619325	.	156720001	157160000	#FF4848	1	0.875
chr1	157160001	157400000	B.2.2.1.1.2.2.1.2.1.1.1	0.0861466821885914	.	157160001	157400000	#0000FF	1	0.125
chr1	157400001	157560000	B.2.1.1.2.1.2.1.1.1	0.218859138533178	.	157400001	157560000	#4848FF	1	0.25
chr1	157560001	157960000	B.2.2.1.1.2.2.2.2.2.1	0.0756693830034924	.	157560001	157960000	#0000FF	1	0.125
chr1	157960001	158080000	A.2.1.1.1.2.2.1.2.1.2	0.69499417927823	.	157960001	158080000	#FF9191	1	0.75
chr1	158080001	158320000	B.2.1.1.1.1.2.1.2.2	0.264260768335274	.	158080001	158320000	#4848FF	1	0.25
chr1	158320001	158920000	B.2.2.1.2.1.1.1.2.1	0.0721769499417928	.	158320001	158920000	#0000FF	1	0.125
chr1	158920001	159040000	A.2.2.1.2.2.2.2.1.2.1	0.547147846332945	.	158920001	159040000	#FFDADA	1	0.625
chr1	159040001	159200000	B.2.1.1.1.1.1.1.2.1	0.274738067520373	.	159040001	159200000	#4848FF	1	0.25
chr1	159200001	159480000	B.2.2.1.1.2.2.2.2.1.2	0.0768335273573923	.	159200001	159480000	#0000FF	1	0.125
chr1	159480001	159720000	B.2.1.1.2.1.1.2.1.2.1	0.224679860302678	.	159480001	159720000	#4848FF	1	0.25
chr1	159720001	159920000	A.2.2.1.2.1.2.2.1.2	0.557625145518044	.	159720001	159920000	#FFDADA	1	0.625
chr1	159920001	160160000	A.2.2.2.2.1.1.1.1.2.2	0.512223515715949	.	159920001	160160000	#FFDADA	1	0.625
chr1	160160001	160360000	A.2.1.1.1.2.2.1.1.2.2	0.69732246798603	.	160160001	160360000	#FF9191	1	0.75
chr1	160360001	160600000	B.1.2.1.1.2.2.1.2	0.366705471478463	.	160360001	160600000	#9191FF	1	0.375
chr1	160600001	161240000	A.1.2.2.2.2.1.2.2	0.736903376018626	.	160600001	161240000	#FF4848	1	0.875
chr1	161240001	161520000	A.2.1.1.1.1.1.1.1.1.1.2.2	0.724097788125728	.	161240001	161520000	#FF9191	1	0.75
chr1	161520001	161600000	A.2.2.2.2.2.1.1	0.490104772991851	.	161520001	161600000	#FFDADA	1	0.625
chr1	161600001	161800000	A.2.1.2.1.1.2.2.2.2	0.634458672875437	.	161600001	161800000	#FF9191	1	0.75
chr1	161800001	162520000	B.1.2.1.1.2.2.2.1.1.2.2	0.363213038416764	.	161800001	162520000	#9191FF	1	0.375
chr1	162520001	162800000	A.1.2.2.2.1.2.1.1.1.2	0.753201396973225	.	162520001	162800000	#FF4848	1	0.875
chr1	162800001	163040000	B.2.1.1.1.1.1.1.1.2	0.275902211874272	.	162800001	163040000	#4848FF	1	0.25
chr1	163040001	163120000	B.1.2.2.1.1.1.2.1.1.1	0.324796274738068	.	163040001	163120000	#9191FF	1	0.375
chr1	163120001	163240000	B.1.2.1.1.1.2.2.1.2.1	0.376018626309662	.	163120001	163240000	#9191FF	1	0.375
chr1	163240001	163680000	B.2.1.1.2.1.1.2.1.2.2.2	0.222351571594878	.	163240001	163680000	#4848FF	1	0.25
chr1	163680001	164080000	B.2.1.1.2.1.2.2	0.213038416763679	.	163680001	164080000	#4848FF	1	0.25
chr1	164080001	164520000	B.2.1.1.1.1.1.2.2.1.1	0.270081490104773	.	164080001	164520000	#4848FF	1	0.25
chr1	164520001	164760000	A.1.1.2.2.2.1.1.2.2	0.90337601862631	.	164520001	164760000	#FF0000	1	1
chr1	164760001	164960000	A.2.2.2.2.1.1.1.1.1.1.2	0.518044237485448	.	164760001	164960000	#FFDADA	1	0.625
chr1	164960001	165320000	B.2.1.1.2.1.1.2.1.1.2.2	0.225844004656577	.	164960001	165320000	#4848FF	1	0.25
chr1	165320001	165560000	B.1.2.1.1.2.1.2	0.369033760186263	.	165320001	165560000	#9191FF	1	0.375
chr1	165560001	165880000	A.2.2.2.2.1.1.1.1.1.2.2	0.514551804423749	.	165560001	165880000	#FFDADA	1	0.625
chr1	165880001	166120000	B.2.2.1.1.1.2.1.2.1	0.10128055878929	.	165880001	166120000	#0000FF	1	0.125
chr1	166120001	166280000	B.2.1.1.2.2.2.1.1	0.207217694994179	.	166120001	166280000	#4848FF	1	0.25
chr1	166280001	166760000	B.2.2.1.2.2.1.2.1	0.0535506402793946	.	166280001	166760000	#0000FF	1	0.125
chr1	166760001	167200000	B.2.1.1.1.1.2.1.1	0.266589057043073	.	166760001	167200000	#4848FF	1	0.25
chr1	167200001	167680000	A.2.2.1.2.1.2.2.1.1	0.558789289871944	.	167200001	167680000	#FFDADA	1	0.625
chr1	167680001	167880000	A.2.1.1.1.2.2.1.1.1.2.2	0.69965075669383	.	167680001	167880000	#FF9191	1	0.75
chr1	167880001	168160000	A.1.1.2.2.1.2.2.1	0.908032596041909	.	167880001	168160000	#FF0000	1	1
chr1	168160001	169000000	A.2.1.1.1.2.1.2.1	0.706635622817229	.	168160001	169000000	#FF9191	1	0.75
chr1	169000001	169120000	A.2.1.2.1.1.2.2.1	0.636786961583236	.	169000001	169120000	#FF9191	1	0.75
chr1	169120001	169320000	A.2.2.1.1.2.1.1.2	0.582072176949942	.	169120001	169320000	#FFDADA	1	0.625
chr1	169320001	169520000	A.2.2.1.1.2.1.2	0.580908032596042	.	169320001	169520000	#FFDADA	1	0.625
chr1	169520001	169880000	B.1.2.1.1.2.1.1.1	0.372526193247963	.	169520001	169880000	#9191FF	1	0.375
chr1	169880001	169960000	A.2.2.1.2.2.2.1.2.2	0.549476135040745	.	169880001	169960000	#FFDADA	1	0.625
chr1	169960001	170040000	B.1.1.1.1.1.2.2.1.1.1	0.472642607683353	.	169960001	170040000	#DADAFF	1	0.5
chr1	170040001	170440000	B.1.2.1.1.2.2.2.1.1.1	0.365541327124563	.	170040001	170440000	#9191FF	1	0.375
chr1	170440001	170760000	A.2.2.2.2.1.1.1.1.1.1.1.2	0.519208381839348	.	170440001	170760000	#FFDADA	1	0.625
chr1	170760001	171040000	B.1.1.2.1.2.2.2.1	0.416763678696158	.	170760001	171040000	#DADAFF	1	0.5
chr1	171040001	171240000	A.2.2.2.2.1.1.2.2.2.1	0.49941792782305	.	171040001	171240000	#FFDADA	1	0.625
chr1	171240001	171440000	B.1.2.1.1.1.1.2.2	0.383003492433062	.	171240001	171440000	#9191FF	1	0.375
chr1	171440001	171800000	A.2.1.2.1.1.1.2.2.1.2	0.643771827706636	.	171440001	171800000	#FF9191	1	0.75
chr1	171800001	172000000	B.1.1.2.1.1.2.2.1	0.426076833527357	.	171800001	172000000	#DADAFF	1	0.5
chr1	172000001	172240000	A.1.2.2.2.1.2.1.1.2.2	0.750873108265425	.	172000001	172240000	#FF4848	1	0.875
chr1	172240001	172400000	A.1.2.2.2.1.1.1.1.2	0.763678696158324	.	172240001	172400000	#FF4848	1	0.875
chr1	172400001	172600000	A.2.2.2.2.1.1.2.1.1.1	0.508731082654249	.	172400001	172600000	#FFDADA	1	0.625
chr1	172600001	172880000	B.2.1.1.2.1.2.1.2.2	0.214202561117579	.	172600001	172880000	#4848FF	1	0.25
chr1	172880001	173040000	B.2.1.1.1.1.2.2.2.2.2.2	0.257275902211874	.	172880001	173040000	#4848FF	1	0.25
chr1	173040001	173360000	B.2.1.1.1.1.1.2.2.1.2	0.268917345750873	.	173040001	173360000	#4848FF	1	0.25
chr1	173360001	173520000	B.1.1.1.1.1.2.1.2.1.1	0.476135040745052	.	173360001	173520000	#DADAFF	1	0.5
chr1	173520001	173720000	B.1.2.1.1.1.2.2.1.2.2	0.374854481955763	.	173520001	173720000	#9191FF	1	0.375
chr1	173720001	174200000	A.2.1.1.1.2.2.1.1.2.1	0.69848661233993	.	173720001	174200000	#FF9191	1	0.75
chr1	174200001	174520000	B.1.2.1.1.2.2.1.1	0.367869615832363	.	174200001	174520000	#9191FF	1	0.375
chr1	174520001	174680000	B.1.2.1.1.2.1.1.2.1	0.371362048894063	.	174520001	174680000	#9191FF	1	0.375
chr1	174680001	175000000	A.2.1.2.1.1.1.2.2.2.1.1	0.642607683352736	.	174680001	175000000	#FF9191	1	0.75
chr1	175000001	175520000	B.2.1.1.2.1.1.2.1.2.2.1	0.223515715948778	.	175000001	175520000	#4848FF	1	0.25
chr1	175520001	175960000	B.2.1.1.1.1.2.2.2.2.2.1	0.258440046565774	.	175520001	175960000	#4848FF	1	0.25
chr1	175960001	176200000	B.1.1.1.1.1.2.2.2.2	0.466821885913853	.	175960001	176200000	#DADAFF	1	0.5
chr1	176200001	176440000	B.2.2.1.1.1.2.1.1.2	0.10244470314319	.	176200001	176440000	#0000FF	1	0.125
chr1	176440001	176840000	B.2.2.1.2.1.1.1.1	0.0733410942956927	.	176440001	176840000	#0000FF	1	0.125
chr1	176840001	177280000	B.2.2.1.1.2.2.1.1.2	0.0873108265424913	.	176840001	177280000	#0000FF	1	0.125
chr1	177280001	177360000	B.2.1.1.1.2.2.2.1.1.1	0.238649592549476	.	177280001	177360000	#4848FF	1	0.25
chr1	177360001	177560000	B.2.1.1.2.1.2.1.1.2	0.217694994179278	.	177360001	177560000	#4848FF	1	0.25
chr1	177560001	177720000	B.2.2.1.1.1.2.2.2.2	0.0954598370197905	.	177560001	177720000	#0000FF	1	0.125
chr1	177720001	177960000	B.2.1.1.1.1.2.2.2.1	0.260768335273574	.	177720001	177960000	#4848FF	1	0.25
chr1	177960001	178480000	B.1.1.2.1.1.1.1.1	0.434225844004657	.	177960001	178480000	#DADAFF	1	0.5
chr1	178480001	178720000	A.2.2.2.2.1.1.1.1.2.1	0.513387660069849	.	178480001	178720000	#FFDADA	1	0.625
chr1	178720001	179360000	A.1.1.2.2.2.1.2.1.2	0.90104772991851	.	178720001	179360000	#FF0000	1	1
chr1	179360001	179640000	B.2.1.1.2.1.1.1.2.1	0.230500582072177	.	179360001	179640000	#4848FF	1	0.25
chr1	179640001	179840000	A.2.2.2.2.1.1.1.1.1.2.1.1	0.516880093131548	.	179640001	179840000	#FFDADA	1	0.625
chr1	179840001	180160000	A.1.1.1.2.1.2.2.2	0.970896391152503	.	179840001	180160000	#FF0000	1	1
chr1	180160001	180560000	A.2.1.2.1.1.1.2.2.2.2	0.640279394644936	.	180160001	180560000	#FF9191	1	0.75
chr1	180560001	180720000	A.2.2.2.2.2.2.2	0.484284051222352	.	180560001	180720000	#FFDADA	1	0.625
chr1	180720001	180840000	A.2.2.1.2.2.2.2.2.2	0.543655413271246	.	180720001	180840000	#FFDADA	1	0.625
chr1	180840001	181000000	A.2.1.1.1.1.1.1.1.2	0.721769499417928	.	180840001	181000000	#FF9191	1	0.75
chr1	181000001	181160000	A.2.1.1.1.2.2.1.2.1.1	0.69615832363213	.	181000001	181160000	#FF9191	1	0.75
chr1	181160001	181680000	B.2.2.1.2.1.1.1.2.2.1	0.0710128055878929	.	181160001	181680000	#0000FF	1	0.125
chr1	181680001	181760000	B.2.1.1.2.2.1.2.2	0.208381839348079	.	181680001	181760000	#4848FF	1	0.25
chr1	181760001	182080000	B.2.1.1.2.1.1.1.2.2	0.229336437718277	.	181760001	182080000	#4848FF	1	0.25
chr1	182080001	182240000	A.2.1.1.1.1.1.1.1.1.1.2.1	0.725261932479627	.	182080001	182240000	#FF9191	1	0.75
chr1	182240001	182400000	A.1.2.2.2.1.1.2.1.1.1	0.761350407450524	.	182240001	182400000	#FF4848	1	0.875
chr1	182400001	182560000	B.1.2.1.1.1.1.2.1.2.2	0.384167636786962	.	182400001	182560000	#9191FF	1	0.375
chr1	182560001	182960000	A.2.1.2.1.1.1.2.2.1.1	0.644935972060536	.	182560001	182960000	#FF9191	1	0.75
chr1	182960001	183280000	A.1.2.2.2.1.2.1.1.1.1	0.754365541327125	.	182960001	183280000	#FF4848	1	0.875
chr1	183280001	183440000	A.2.2.1.2.1.1.2.1.1.1.1	0.568102444703143	.	183280001	183440000	#FFDADA	1	0.625
chr1	183440001	183760000	A.1.2.2.2.1.2.1.2	0.749708963911525	.	183440001	183760000	#FF4848	1	0.875
chr1	183760001	183880000	A.1.2.2.2.1.1.2.1.1.2	0.760186263096624	.	183760001	183880000	#FF4848	1	0.875
chr1	183880001	184200000	A.2.2.1.2.1.1.2.2	0.562281722933644	.	183880001	184200000	#FFDADA	1	0.625
chr1	184200001	184400000	A.2.2.1.2.1.2.1.1	0.561117578579744	.	184200001	184400000	#FFDADA	1	0.625
chr1	184400001	184600000	A.2.1.1.1.2.2.1.1.1.2.1	0.70081490104773	.	184400001	184600000	#FF9191	1	0.75
chr1	184600001	184760000	A.2.1.2.1.1.1.1.2	0.647264260768335	.	184600001	184760000	#FF9191	1	0.75
chr1	184760001	185000000	B.1.2.1.1.1.1.1.2.2	0.387660069848661	.	184760001	185000000	#9191FF	1	0.375
chr1	185000001	185240000	A.2.2.2.2.1.1.1.2.2	0.509895227008149	.	185000001	185240000	#FFDADA	1	0.625
chr1	185240001	185680000	B.1.1.2.1.1.1.1.2	0.433061699650757	.	185240001	185680000	#DADAFF	1	0.5
chr1	185680001	186280000	B.2.1.1.2.1.1.2.1.1.1	0.228172293364377	.	185680001	186280000	#4848FF	1	0.25
chr1	186280001	186400000	A.2.2.2.2.1.1.2.2.2.2.2	0.49592549476135	.	186280001	186400000	#FFDADA	1	0.625
chr1	186400001	186920000	B.2.2.1.1.2.2.1.2.2	0.0814901047729918	.	186400001	186920000	#0000FF	1	0.125
chr1	186920001	187280000	B.2.2.1.2.1.1.1.2.2.2	0.069848661233993	.	186920001	187280000	#0000FF	1	0.125
chr1	187280001	187400000	B.2.1.1.1.2.2.1.1.2.2.1	0.246798603026775	.	187280001	187400000	#4848FF	1	0.25
chr1	187400001	187680000	B.2.2.1.1.2.2.1.2.1.2.2	0.0826542491268917	.	187400001	187680000	#0000FF	1	0.125
chr1	187680001	188120000	B.2.2.1.2.2.1.1	0.0547147846332945	.	187680001	188120000	#0000FF	1	0.125
chr1	188120001	188200000	B.2.1.1.2.2.2.2.2.2.2	0.20023282887078	.	188120001	188200000	#4848FF	1	0.25
chr1	188200001	188480000	B.2.2.1.1.2.2.2.2.2.2	0.0745052386495925	.	188200001	188480000	#0000FF	1	0.125
chr1	188480001	189040000	B.2.2.1.2.1.1.2.1.2.2.1	0.0640279394644936	.	188480001	189040000	#0000FF	1	0.125
chr1	189040001	189200000	B.2.1.1.2.2.2.2.2.1	0.20256111757858	.	189040001	189200000	#4848FF	1	0.25
chr1	189200001	189400000	B.2.1.1.2.2.2.1.2.2	0.204889406286379	.	189200001	189400000	#4848FF	1	0.25
chr1	189400001	189480000	B.2.1.1.2.2.1.2.1	0.209545983701979	.	189400001	189480000	#4848FF	1	0.25
chr1	189480001	189760000	B.2.2.1.1.1.1.1.2.1.2	0.109429569266589	.	189480001	189760000	#0000FF	1	0.125
chr1	189760001	190000000	B.2.2.1.2.1.1.2.1.2.1.2	0.0651920838183935	.	189760001	190000000	#0000FF	1	0.125
chr1	190000001	190160000	B.2.2.1.1.1.1.1.1.2	0.111757857974389	.	190000001	190160000	#0000FF	1	0.125
chr1	190160001	190320000	B.2.2.1.2.1.2.1.2.1	0.0593713620488941	.	190160001	190320000	#0000FF	1	0.125
chr1	190320001	190520000	B.2.2.1.1.1.2.2.2.1.1	0.0977881257275902	.	190320001	190520000	#0000FF	1	0.125
chr1	190520001	191040000	B.2.2.1.2.1.1.2.1.2.2.2	0.0628637951105937	.	190520001	191040000	#0000FF	1	0.125
chr1	191040001	191360000	B.2.2.1.1.2.2.2.1.2	0.0791618160651921	.	191040001	191360000	#0000FF	1	0.125
chr1	191360001	191560000	B.2.1.1.1.2.1.2.1	0.253783469150175	.	191360001	191560000	#4848FF	1	0.25
chr1	191560001	191760000	B.2.1.1.1.2.2.1.2.2.2	0.239813736903376	.	191560001	191760000	#4848FF	1	0.25
chr1	191760001	191880000	B.1.2.2.1.1.2.2	0.316647264260768	.	191760001	191880000	#9191FF	1	0.375
chr1	191880001	192080000	B.2.1.1.2.1.1.2.2.1	0.221187427240978	.	191880001	192080000	#4848FF	1	0.25
chr1	192080001	192440000	B.2.2.1.1.2.2.2.2.1.1	0.0779976717112922	.	192080001	192440000	#0000FF	1	0.125
chr1	192440001	192720000	B.1.1.2.1.2.2.2.2.1	0.415599534342258	.	192440001	192720000	#DADAFF	1	0.5
chr1	192720001	193000000	B.1.1.1.1.1.2.1.2.2	0.473806752037253	.	192720001	193000000	#DADAFF	1	0.5
chr1	193000001	193320000	A.2.2.1.2.1.2.2.2	0.556461001164144	.	193000001	193320000	#FFDADA	1	0.625
chr1	193320001	193440000	B.1.1.1.1.2.1.1.1	0.465657741559953	.	193320001	193440000	#DADAFF	1	0.5
chr1	193440001	193640000	B.1.2.1.1.2.1.1.2.2	0.370197904540163	.	193440001	193640000	#9191FF	1	0.375
chr1	193640001	193760000	B.1.2.1.1.1.1.2.1.2.1	0.385331781140861	.	193640001	193760000	#9191FF	1	0.375
chr1	193760001	193960000	B.1.2.2.1.1.2.1.1.1	0.320139697322468	.	193760001	193960000	#9191FF	1	0.375
chr1	193960001	194520000	B.2.1.1.2.1.2.1.2.1.2	0.215366705471478	.	193960001	194520000	#4848FF	1	0.25
chr1	194520001	194640000	B.2.1.1.1.2.1.1.1	0.256111757857974	.	194520001	194640000	#4848FF	1	0.25
chr1	194640001	194720000	B.1.2.1.1.1.2.1.2.2	0.378346915017462	.	194640001	194720000	#9191FF	1	0.375
chr1	194720001	194920000	B.2.1.1.1.2.2.2.1.2.2	0.233993015133877	.	194720001	194920000	#4848FF	1	0.25
chr1	194920001	195200000	B.2.1.1.2.1.1.2.2.2	0.220023282887078	.	194920001	195200000	#4848FF	1	0.25
chr1	195200001	195360000	B.2.1.1.1.2.2.2.1.2.1.1	0.236321303841676	.	195200001	195360000	#4848FF	1	0.25
chr1	195360001	195520000	B.2.1.1.1.2.2.1.1.1.1	0.251455180442375	.	195360001	195520000	#4848FF	1	0.25
chr1	195520001	195800000	B.2.1.1.1.2.2.1.1.2.1.1	0.249126891734575	.	195520001	195800000	#4848FF	1	0.25
chr1	195800001	196320000	B.2.1.1.1.1.2.2.2.2.1	0.259604190919674	.	195800001	196320000	#4848FF	1	0.25
chr1	196320001	196480000	A.1.2.2.2.1.2.2.1.1	0.748544819557625	.	196320001	196480000	#FF4848	1	0.875
chr1	196480001	196720000	A.2.1.1.1.2.1.1.2	0.707799767171129	.	196480001	196720000	#FF9191	1	0.75
chr1	196720001	197320000	B.1.2.2.1.2.1.1.2.2.2	0.310826542491269	.	196720001	197320000	#9191FF	1	0.375
chr1	197320001	197440000	A.2.2.1.2.1.1.2.1.1.2.2	0.564610011641444	.	197320001	197440000	#FFDADA	1	0.625
chr1	197440001	197760000	A.2.2.1.2.2.1.2	0.552968568102445	.	197440001	197760000	#FFDADA	1	0.625
chr1	197760001	198080000	B.1.1.2.1.1.2.2.2.1	0.424912689173458	.	197760001	198080000	#DADAFF	1	0.5
chr1	198080001	198280000	A.2.2.1.2.1.2.1.2	0.559953434225844	.	198080001	198280000	#FFDADA	1	0.625
chr1	198280001	198640000	B.2.1.1.2.1.1.2.1.1.2.1	0.227008149010477	.	198280001	198640000	#4848FF	1	0.25
chr1	198640001	198960000	B.2.2.1.2.1.1.2.1.2.1.1	0.0663562281722934	.	198640001	198960000	#0000FF	1	0.125
chr1	198960001	199160000	B.2.2.1.1.1.2.1.1.1	0.10360884749709	.	198960001	199160000	#0000FF	1	0.125
chr1	199160001	199280000	B.2.1.1.2.2.2.1.2.1	0.206053550640279	.	199160001	199280000	#4848FF	1	0.25
chr1	199280001	199360000	B.2.1.1.2.2.2.2.2.2.1	0.20139697322468	.	199280001	199360000	#4848FF	1	0.25
chr1	199360001	199560000	B.2.2.1.1.1.1.1.2.2.2	0.107101280558789	.	199360001	199560000	#0000FF	1	0.125
chr1	199560001	199800000	B.2.2.1.2.1.2.1.1	0.0605355064027939	.	199560001	199800000	#0000FF	1	0.125
chr1	199800001	200000000	B.2.2.1.1.1.1.1.1.1.2	0.112922002328289	.	199800001	200000000	#0000FF	1	0.125
chr1	200000001	200120000	B.1.2.2.1.1.1.2.1.2	0.322467986030268	.	200000001	200120000	#9191FF	1	0.375
chr1	200120001	200280000	B.2.1.1.2.2.1.1.2	0.210710128055879	.	200120001	200280000	#4848FF	1	0.25
chr1	200280001	200400000	B.1.2.1.1.1.2.1.2.1	0.379511059371362	.	200280001	200400000	#9191FF	1	0.375
chr1	200400001	200600000	B.2.1.1.1.1.1.1.2.2	0.273573923166473	.	200400001	200600000	#4848FF	1	0.25
chr1	200600001	200840000	A.2.1.1.1.2.2.1.1.1.1	0.70197904540163	.	200600001	200840000	#FF9191	1	0.75
chr1	200840001	201200000	A.2.2.2.2.1.1.2.1.1.2.1	0.507566938300349	.	200840001	201200000	#FFDADA	1	0.625
chr1	201200001	201400000	B.1.2.1.1.1.1.2.1.1	0.386495925494761	.	201200001	201400000	#9191FF	1	0.375
chr1	201400001	201840000	A.1.1.1.1.1.2.1.1	0.9976717112922	.	201400001	201840000	#FF0000	1	1
chr1	201840001	202040000	A.1.1.2.2.1.2.1	0.909196740395809	.	201840001	202040000	#FF0000	1	1
chr1	202040001	202120000	A.2.1.1.1.1.2.1	0.714784633294529	.	202040001	202120000	#FF9191	1	0.75
chr1	202120001	202400000	A.1.2.2.2.1.1.1.1.1.1.2	0.766006984866123	.	202120001	202400000	#FF4848	1	0.875
chr1	202400001	202560000	A.1.2.1.2.1.1.2.2.1.2	0.845168800931316	.	202400001	202560000	#FF4848	1	0.875
chr1	202560001	202960000	A.1.1.1.2.1.2.1.2.2.2	0.974388824214203	.	202560001	202960000	#FF0000	1	1
chr1	202960001	203240000	A.1.2.1.2.1.1.2.2.2	0.844004656577416	.	202960001	203240000	#FF4848	1	0.875
chr1	203240001	203480000	A.1.1.1.2.1.1.1.2	0.983701979045402	.	203240001	203480000	#FF0000	1	1
chr1	203480001	204000000	A.1.1.2.2.2.2.1	0.89871944121071	.	203480001	204000000	#FF0000	1	1
chr1	204000001	204560000	A.1.1.1.2.1.2.1.2.1	0.976717112922002	.	204000001	204560000	#FF0000	1	1
chr1	204560001	204800000	A.2.1.1.1.1.2.2.1.1	0.713620488940629	.	204560001	204800000	#FF9191	1	0.75
chr1	204800001	204920000	A.1.2.2.2.1.1.1.1.1.1.1	0.767171129220023	.	204800001	204920000	#FF4848	1	0.875
chr1	204920001	205080000	A.1.2.1.2.1.1.2.2.1.1	0.846332945285215	.	204920001	205080000	#FF4848	1	0.875
chr1	205080001	205360000	A.1.1.2.2.1.1.1	0.912689173457509	.	205080001	205360000	#FF0000	1	1
chr1	205360001	205560000	A.1.2.1.2.1.2.1.2	0.841676367869616	.	205360001	205560000	#FF4848	1	0.875
chr1	205560001	205760000	A.1.1.2.2.1.1.2.2	0.910360884749709	.	205560001	205760000	#FF0000	1	1
chr1	205760001	205920000	A.2.1.1.1.1.2.2.2	0.710128055878929	.	205760001	205920000	#FF9191	1	0.75
chr1	205920001	205960000	A.2.1.2.1.2.1.2.2	0.628637951105937	.	205920001	205960000	#FF9191	1	0.75
chr1	206080001	206160000	A.2.1.2.1.2.1.2.2	0.628637951105937	.	206080001	206160000	#FF9191	1	0.75
chr1	206160001	206360000	A.2.1.1.1.1.1.1.1.1.1.1	0.726426076833527	.	206160001	206360000	#FF9191	1	0.75
chr1	206480001	206560000	A.2.1.2.1.2.2.2.2	0.622817229336438	.	206480001	206560000	#FF9191	1	0.75
chr1	206560001	206920000	A.1.2.1.2.2.2.2.2	0.824214202561118	.	206560001	206920000	#FF4848	1	0.875
chr1	206920001	207160000	B.1.1.1.1.1.2.1.1	0.477299185098952	.	206920001	207160000	#DADAFF	1	0.5
chr1	207160001	207560000	A.2.1.1.1.2.1.2.2.1.1	0.705471478463329	.	207160001	207560000	#FF9191	1	0.75
chr1	207560001	207920000	B.1.1.2.1.1.2.1.1	0.428405122235157	.	207560001	207920000	#DADAFF	1	0.5
chr1	207920001	208200000	A.1.1.2.2.2.1.1.1	0.905704307334109	.	207920001	208200000	#FF0000	1	1
chr1	208200001	208440000	A.1.1.2.2.1.2.2.2	0.906868451688009	.	208200001	208440000	#FF0000	1	1
chr1	208440001	208680000	B.1.1.2.1.2.2.2.2.2	0.414435389988359	.	208440001	208680000	#DADAFF	1	0.5
chr1	208680001	209200000	B.2.2.1.1.2.1.2.1.1	0.0931315483119907	.	208680001	209200000	#0000FF	1	0.125
chr1	209200001	209720000	B.2.2.1.1.2.1.2.2	0.0908032596041909	.	209200001	209720000	#0000FF	1	0.125
chr1	209720001	209920000	A.1.2.2.2.1.2.2.1.2	0.747380675203725	.	209720001	209920000	#FF4848	1	0.875
chr1	209920001	210200000	B.1.1.2.1.1.2.2.2.2	0.423748544819558	.	209920001	210200000	#DADAFF	1	0.5
chr1	210200001	210400000	B.2.1.1.1.2.2.2.2	0.232828870779977	.	210200001	210400000	#4848FF	1	0.25
chr1	210400001	210560000	B.1.1.1.1.1.2.2.1.2.2	0.469150174621653	.	210400001	210560000	#DADAFF	1	0.5
chr1	210560001	210760000	B.2.1.1.1.2.2.1.1.1.2	0.250291036088475	.	210560001	210760000	#4848FF	1	0.25
chr1	210760001	210880000	B.2.1.1.1.2.2.1.1.2.2.2	0.245634458672875	.	210760001	210880000	#4848FF	1	0.25
chr1	210880001	211400000	B.2.2.1.2.2.2.2	0.050058207217695	.	210880001	211400000	#0000FF	1	0.125
chr1	211400001	211680000	A.2.2.2.2.1.1.2.2.2.2.1.2	0.49708963911525	.	211400001	211680000	#FFDADA	1	0.625
chr1	211680001	211880000	A.2.2.1.2.1.1.2.1.1.1.2	0.566938300349243	.	211680001	211880000	#FFDADA	1	0.625
chr1	211880001	212280000	B.1.1.1.1.1.2.2.2.1	0.467986030267753	.	211880001	212280000	#DADAFF	1	0.5
chr1	212280001	212400000	B.1.2.2.1.1.1.1.1	0.327124563445867	.	212280001	212400000	#9191FF	1	0.375
chr1	212400001	212600000	A.2.2.2.2.1.1.2.2.2.2.1.1	0.49825378346915	.	212400001	212600000	#FFDADA	1	0.625
chr1	212600001	213000000	A.2.2.2.2.1.1.1.1.1.1.1.1	0.520372526193248	.	212600001	213000000	#FFDADA	1	0.625
chr1	213000001	213120000	B.1.1.1.1.2.1.1.2	0.464493597206054	.	213000001	213120000	#DADAFF	1	0.5
chr1	213120001	213400000	A.2.2.1.2.2.1.1.2	0.554132712456345	.	213120001	213400000	#FFDADA	1	0.625
chr1	213400001	213840000	B.2.2.1.2.1.1.2.2	0.0616996507566938	.	213400001	213840000	#0000FF	1	0.125
chr1	213840001	214120000	B.2.2.1.1.1.1.1.2.1.1	0.110593713620489	.	213840001	214120000	#0000FF	1	0.125
chr1	214120001	214240000	A.2.2.1.2.2.2.2.1.2.2	0.545983701979045	.	214120001	214240000	#FFDADA	1	0.625
chr1	214240001	214560000	B.1.1.2.1.1.1.2.2	0.429569266589057	.	214240001	214560000	#DADAFF	1	0.5
chr1	214560001	214760000	A.2.2.1.2.2.2.1.1	0.551804423748545	.	214560001	214760000	#FFDADA	1	0.625
chr1	214760001	215280000	B.2.2.1.1.2.2.1.1.1.1	0.089639115250291	.	214760001	215280000	#0000FF	1	0.125
chr1	215280001	215680000	B.2.2.1.1.2.2.1.2.1.2.1	0.0838183934807916	.	215280001	215680000	#0000FF	1	0.125
chr1	215680001	215840000	B.1.2.1.1.1.2.1.1.1	0.381839348079162	.	215680001	215840000	#9191FF	1	0.375
chr1	215840001	216160000	B.2.2.1.2.1.2.2.2	0.0558789289871944	.	215840001	216160000	#0000FF	1	0.125
chr1	216160001	216400000	B.2.2.1.1.1.2.2.2.1.2	0.0966239813736903	.	216160001	216400000	#0000FF	1	0.125
chr1	216400001	216600000	B.2.2.1.2.1.2.1.2.2	0.0582072176949942	.	216400001	216600000	#0000FF	1	0.125
chr1	216600001	216680000	B.2.1.1.2.2.2.2.1	0.20372526193248	.	216600001	216680000	#4848FF	1	0.25
chr1	216680001	217080000	B.2.2.1.2.1.1.2.1.1.2	0.0675203725261933	.	216680001	217080000	#0000FF	1	0.125
chr1	217080001	217280000	B.2.2.1.1.1.1.1.1.1.1	0.114086146682189	.	217080001	217280000	#0000FF	1	0.125
chr1	217280001	217760000	B.2.2.1.1.2.2.1.1.1.2	0.0884749708963912	.	217280001	217760000	#0000FF	1	0.125
chr1	217760001	217840000	B.1.2.2.1.1.1.2.2	0.321303841676368	.	217760001	217840000	#9191FF	1	0.375
chr1	217840001	218480000	B.2.2.1.2.2.2.1	0.0512223515715949	.	217840001	218480000	#0000FF	1	0.125
chr1	218480001	218640000	B.1.1.1.1.1.2.2.1.2.1	0.470314318975553	.	218480001	218640000	#DADAFF	1	0.5
chr1	218640001	218800000	B.1.2.1.1.1.1.1.1	0.391152502910361	.	218640001	218800000	#9191FF	1	0.375
chr1	218800001	218920000	B.1.1.1.1.2.2	0.461001164144354	.	218800001	218920000	#DADAFF	1	0.5
chr1	218920001	219080000	B.1.1.2.1.2.1.2.1.1	0.421420256111758	.	218920001	219080000	#DADAFF	1	0.5
chr1	219080001	219400000	B.1.1.1.1.1.1.2.2	0.478463329452852	.	219080001	219400000	#DADAFF	1	0.5
chr1	219400001	219680000	B.1.2.1.1.2.2.2.1.2.1	0.362048894062864	.	219400001	219680000	#9191FF	1	0.375
chr1	219680001	220200000	B.2.1.1.1.1.1.2.1.1	0.272409778812573	.	219680001	220200000	#4848FF	1	0.25
chr1	220200001	220320000	A.2.2.1.2.2.2.1.2.1	0.550640279394645	.	220200001	220320000	#FFDADA	1	0.625
chr1	220320001	220840000	B.1.2.2.1.2.1.1.2.2.1	0.311990686845169	.	220320001	220840000	#9191FF	1	0.375
chr1	220840001	221320000	B.2.1.1.1.1.2.2.1.2	0.261932479627474	.	220840001	221320000	#4848FF	1	0.25
chr1	221320001	221800000	B.2.2.1.1.2.1.2.1.2	0.0919674039580908	.	221320001	221800000	#0000FF	1	0.125
chr1	221800001	222000000	B.1.2.1.1.1.2.1.1.2	0.380675203725262	.	221800001	222000000	#9191FF	1	0.375
chr1	222000001	222160000	B.1.2.2.1.2.2.2	0.30267753201397	.	222000001	222160000	#9191FF	1	0.375
chr1	222160001	222320000	B.2.1.1.1.2.1.2.2	0.252619324796275	.	222160001	222320000	#4848FF	1	0.25
chr1	222320001	222760000	B.1.2.2.1.2.1.2.2.1	0.307334109429569	.	222320001	222760000	#9191FF	1	0.375
chr1	222760001	223000000	A.2.1.2.1.1.2.2.2.1	0.635622817229336	.	222760001	223000000	#FF9191	1	0.75
chr1	223000001	223120000	A.2.2.2.2.1.1.1.2.1	0.511059371362049	.	223000001	223120000	#FFDADA	1	0.625
chr1	223120001	223680000	A.2.1.2.1.1.1.1.1	0.648428405122235	.	223120001	223680000	#FF9191	1	0.75
chr1	223680001	223840000	B.1.1.2.1.2.2.1	0.417927823050058	.	223680001	223840000	#DADAFF	1	0.5
chr1	223840001	224080000	A.1.2.2.2.1.2.2.2.1.2	0.745052386495926	.	223840001	224080000	#FF4848	1	0.875
chr1	224080001	224200000	A.2.2.2.2.2.1.2.2	0.487776484284051	.	224080001	224200000	#FFDADA	1	0.625
chr1	224200001	224400000	A.2.2.1.2.2.2.2.1.1	0.548311990686845	.	224200001	224400000	#FFDADA	1	0.625
chr1	224400001	224680000	A.1.2.2.2.1.2.2.2.2	0.743888242142026	.	224400001	224680000	#FF4848	1	0.875
chr1	224680001	225000000	B.1.2.1.1.2.2.2.1.1.2.1	0.364377182770664	.	224680001	225000000	#9191FF	1	0.375
chr1	225000001	225200000	B.1.2.1.1.1.1.1.2.1.1	0.389988358556461	.	225000001	225200000	#9191FF	1	0.375
chr1	225200001	225600000	B.1.2.2.1.2.1.2.1.1	0.309662398137369	.	225200001	225600000	#9191FF	1	0.375
chr1	225600001	225880000	A.1.1.1.2.1.2.1.2.2.1	0.975552968568102	.	225600001	225880000	#FF0000	1	1
chr1	225880001	225960000	A.1.2.1.2.1.2.2.2.1	0.839348079161816	.	225880001	225960000	#FF4848	1	0.875
chr1	225960001	226040000	A.1.2.1.2.1.2.2.2.2	0.838183934807916	.	225960001	226040000	#FF4848	1	0.875
chr1	226040001	226440000	A.1.1.1.1.1.1.1	1	.	226040001	226440000	#FF0000	1	1
chr1	226440001	226720000	A.1.2.2.2.1.1.1.1.1.2	0.764842840512224	.	226440001	226720000	#FF4848	1	0.875
chr1	226720001	226920000	A.1.1.2.2.2.2.2	0.89755529685681	.	226720001	226920000	#FF0000	1	1
chr1	226920001	227040000	A.2.1.2.1.2.1.2.1.2	0.629802095459837	.	226920001	227040000	#FF9191	1	0.75
chr1	227040001	227400000	A.1.2.1.2.1.1.1.1.2	0.850989522700815	.	227040001	227400000	#FF4848	1	0.875
chr1	227400001	227480000	A.2.1.2.1.2.1.1.1	0.633294528521537	.	227400001	227480000	#FF9191	1	0.75
chr1	227480001	227920000	A.2.1.1.1.2.1.2.2.1.2	0.70430733410943	.	227480001	227920000	#FF9191	1	0.75
chr1	227920001	228040000	A.2.1.2.1.2.1.1.2	0.632130384167637	.	227920001	228040000	#FF9191	1	0.75
chr1	228040001	228280000	A.2.1.2.1.2.1.2.1.1	0.630966239813737	.	228040001	228280000	#FF9191	1	0.75
chr1	228280001	228440000	A.1.2.2.2.1.1.2.1.2.1	0.759022118742724	.	228280001	228440000	#FF4848	1	0.875
chr1	228440001	228680000	A.2.1.1.1.1.1.1.1.1.2	0.722933643771828	.	228440001	228680000	#FF9191	1	0.75
chr1	228680001	229080000	A.1.2.1.2.2.1.1.1.2.1	0.835855646100116	.	228680001	229080000	#FF4848	1	0.875
chr1	229080001	229160000	A.2.1.1.1.1.2.2.1.2.2	0.711292200232829	.	229080001	229160000	#FF9191	1	0.75
chr1	229160001	229440000	A.1.1.2.2.2.1.2.2	0.89988358556461	.	229160001	229440000	#FF0000	1	1
chr1	229440001	229640000	A.1.2.1.2.2.2.2.1	0.825378346915017	.	229440001	229640000	#FF4848	1	0.875
chr1	229640001	230000000	A.1.2.2.2.1.2.2.2.1.1	0.746216530849825	.	229640001	230000000	#FF4848	1	0.875
chr1	230000001	230200000	A.2.1.1.1.2.2.2.1	0.692665890570431	.	230000001	230200000	#FF9191	1	0.75
chr1	230200001	230480000	A.1.1.2.2.2.1.2.1.1	0.90221187427241	.	230200001	230480000	#FF0000	1	1
chr1	230480001	230760000	B.1.2.1.1.2.2.2.2.2	0.358556461001164	.	230480001	230760000	#9191FF	1	0.375
chr1	230760001	230880000	A.2.2.2.2.1.1.2.1.2.2	0.50407450523865	.	230760001	230880000	#FFDADA	1	0.625
chr1	230880001	231200000	A.2.2.1.1.2.1.1.1	0.583236321303842	.	230880001	231200000	#FFDADA	1	0.625
chr1	231200001	231400000	B.1.1.2.1.1.2.1.2	0.427240977881257	.	231200001	231400000	#DADAFF	1	0.5
chr1	231400001	231680000	A.2.1.1.1.2.2.1.2.2	0.693830034924331	.	231400001	231680000	#FF9191	1	0.75
chr1	231680001	231800000	A.2.2.1.2.1.1.1	0.569266589057043	.	231680001	231800000	#FFDADA	1	0.625
chr1	231800001	232000000	A.2.1.1.1.2.2.2.2	0.691501746216531	.	231800001	232000000	#FF9191	1	0.75
chr1	232000001	232120000	A.2.1.1.1.1.1.2.2	0.715948777648428	.	232000001	232120000	#FF9191	1	0.75
chr1	232120001	232440000	A.2.2.2.2.1.1.2.1.2.1	0.505238649592549	.	232120001	232440000	#FFDADA	1	0.625
chr1	232440001	232800000	A.2.1.1.1.2.1.2.2.2	0.70314318975553	.	232440001	232800000	#FF9191	1	0.75
chr1	232800001	232960000	A.2.2.2.2.2.2.1.2	0.485448195576251	.	232800001	232960000	#FFDADA	1	0.625
chr1	232960001	233440000	A.2.2.1.2.2.1.1.1	0.555296856810244	.	232960001	233440000	#FFDADA	1	0.625
chr1	233440001	233640000	B.2.1.1.1.1.1.2.1.2	0.271245634458673	.	233440001	233640000	#4848FF	1	0.25
chr1	233640001	233800000	B.2.1.1.1.2.2.1.2.1.2	0.242142025611176	.	233640001	233800000	#4848FF	1	0.25
chr1	233800001	234200000	B.2.2.1.1.2.2.2.1.1	0.080325960419092	.	233800001	234200000	#0000FF	1	0.125
chr1	234200001	234600000	B.2.1.1.1.1.1.2.2.2	0.267753201396973	.	234200001	234600000	#4848FF	1	0.25
chr1	234600001	234880000	A.1.1.1.1.1.2.2.2	0.994179278230501	.	234600001	234880000	#FF0000	1	1
chr1	234880001	234960000	A.2.1.1.1.1.1.2.1.2	0.717112922002328	.	234880001	234960000	#FF9191	1	0.75
chr1	234960001	235160000	A.1.2.1.2.1.1.1.2	0.849825378346915	.	234960001	235160000	#FF4848	1	0.875
chr1	235160001	235200000	A.1.2.2.2.1.1.2.2.1	0.756693830034924	.	235160001	235200000	#FF4848	1	0.875
chr1	235240001	235280000	A.1.2.2.2.1.1.2.2.1	0.756693830034924	.	235240001	235280000	#FF4848	1	0.875
chr1	235280001	235480000	A.1.1.2.2.1.1.2.1	0.911525029103609	.	235280001	235480000	#FF0000	1	1
chr1	235480001	235600000	A.2.1.1.1.1.1.1.2.1	0.720605355064028	.	235480001	235600000	#FF9191	1	0.75
chr1	235600001	235680000	A.2.1.1.1.1.1.1.2.2	0.719441210710128	.	235600001	235680000	#FF9191	1	0.75
chr1	235680001	236160000	A.1.2.1.2.2.2.1.1	0.827706635622817	.	235680001	236160000	#FF4848	1	0.875
chr1	236160001	236240000	A.2.1.1.1.1.1.2.1.1	0.718277066356228	.	236160001	236240000	#FF9191	1	0.75
chr1	236240001	236600000	B.1.1.1.1.1.1.2.1.1	0.480791618160652	.	236240001	236600000	#DADAFF	1	0.5
chr1	236600001	236760000	A.2.2.2.2.1.1.1.1.1.2.1.2	0.515715948777648	.	236600001	236760000	#FFDADA	1	0.625
chr1	236760001	236880000	B.1.1.2.1.2.1.2.2	0.419091967403958	.	236760001	236880000	#DADAFF	1	0.5
chr1	236880001	237080000	B.1.1.1.1.1.1.2.1.2	0.479627473806752	.	236880001	237080000	#DADAFF	1	0.5
chr1	237080001	237240000	B.1.2.1.1.1.2.2.1.1	0.377182770663562	.	237080001	237240000	#9191FF	1	0.375
chr1	237240001	237360000	B.1.1.1.1.2.1.2.2	0.462165308498254	.	237240001	237360000	#DADAFF	1	0.5
chr1	237360001	237960000	B.1.2.1.1.2.2.2.1.2.2	0.360884749708964	.	237360001	237960000	#9191FF	1	0.375
chr1	237960001	238280000	B.2.2.1.1.2.1.1	0.0942956926658906	.	237960001	238280000	#0000FF	1	0.125
chr1	238280001	238440000	B.2.1.1.1.2.2.1.1.2.1.2	0.247962747380675	.	238280001	238440000	#4848FF	1	0.25
chr1	238440001	238640000	B.2.2.1.1.1.2.1.2.2	0.10011641443539	.	238440001	238640000	#0000FF	1	0.125
chr1	238640001	238800000	B.2.1.1.1.2.2.2.1.1.2	0.237485448195576	.	238640001	238800000	#4848FF	1	0.25
chr1	238800001	238960000	B.2.2.1.1.1.1.1.2.2.1	0.108265424912689	.	238800001	238960000	#0000FF	1	0.125
chr1	238960001	239160000	B.2.1.1.2.1.2.1.2.1.1	0.216530849825378	.	238960001	239160000	#4848FF	1	0.25
chr1	239160001	239280000	B.2.1.1.1.2.2.1.2.2.1	0.240977881257276	.	239160001	239280000	#4848FF	1	0.25
chr1	239280001	239560000	B.2.1.1.1.1.2.2.1.1	0.263096623981374	.	239280001	239560000	#4848FF	1	0.25
chr1	239560001	239880000	B.1.1.2.1.1.1.2.1.2	0.430733410942957	.	239560001	239880000	#DADAFF	1	0.5
chr1	239880001	240080000	B.1.1.1.1.1.2.1.2.1.2	0.474970896391153	.	239880001	240080000	#DADAFF	1	0.5
chr1	240080001	240360000	B.2.1.1.1.2.2.1.2.1.1.2	0.243306169965076	.	240080001	240360000	#4848FF	1	0.25
chr1	240360001	240600000	B.2.1.1.1.1.2.1.2.1	0.265424912689173	.	240360001	240600000	#4848FF	1	0.25
chr1	240600001	240680000	B.1.2.2.1.1.1.2.1.1.2	0.323632130384168	.	240600001	240680000	#9191FF	1	0.375
chr1	240680001	241400000	B.2.2.1.2.1.1.2.1.1.1	0.0686845168800931	.	240680001	241400000	#0000FF	1	0.125
chr1	241400001	241640000	B.2.2.1.1.1.2.2.1	0.0989522700814901	.	241400001	241640000	#0000FF	1	0.125
chr1	241640001	241840000	B.1.2.2.1.2.1.1.2.1.1	0.314318975552969	.	241640001	241840000	#9191FF	1	0.375
chr1	241840001	242160000	B.2.1.1.1.1.1.1.1.1	0.277066356228172	.	241840001	242160000	#4848FF	1	0.25
chr1	242160001	242400000	B.2.1.1.1.2.2.1.2.1.1.1	0.244470314318976	.	242160001	242400000	#4848FF	1	0.25
chr1	242400001	242520000	B.1.2.2.1.1.2.1.2	0.317811408614668	.	242400001	242520000	#9191FF	1	0.375
chr1	242520001	242720000	B.2.1.1.2.1.1.1.1	0.231664726426077	.	242520001	242720000	#4848FF	1	0.25
chr1	242720001	243240000	B.2.2.1.1.2.2.1.2.1.1.2	0.0849825378346915	.	242720001	243240000	#0000FF	1	0.125
chr1	243240001	243720000	A.2.1.1.1.2.1.1.1	0.708963911525029	.	243240001	243720000	#FF9191	1	0.75
chr1	243720001	244040000	A.1.2.1.2.2.2.1.2	0.826542491268917	.	243720001	244040000	#FF4848	1	0.875
chr1	244040001	244440000	A.2.2.2.2.1.1.2.1.1.2.2	0.506402793946449	.	244040001	244440000	#FFDADA	1	0.625
chr1	244440001	244640000	A.2.2.1.2.1.1.2.1.1.2.1	0.565774155995343	.	244440001	244640000	#FFDADA	1	0.625
chr1	244640001	244840000	B.1.1.1.1.1.1.1.1	0.483119906868452	.	244640001	244840000	#DADAFF	1	0.5
chr1	244840001	244960000	A.2.2.2.2.2.2.1.1	0.486612339930151	.	244840001	244960000	#FFDADA	1	0.625
chr1	244960001	245120000	A.2.1.2.1.1.1.2.1	0.646100116414435	.	244960001	245120000	#FF9191	1	0.75
chr1	245120001	245360000	A.2.2.1.2.2.2.2.2.1	0.544819557625146	.	245120001	245360000	#FFDADA	1	0.625
chr1	245360001	245480000	B.2.1.1.1.2.1.1.2	0.254947613504075	.	245360001	245480000	#4848FF	1	0.25
chr1	245480001	245680000	B.1.2.2.1.2.1.2.2.2	0.306169965075669	.	245480001	245680000	#9191FF	1	0.375
chr1	245680001	245840000	B.1.2.2.1.1.2.1.1.2	0.318975552968568	.	245680001	245840000	#9191FF	1	0.375
chr1	245840001	246120000	B.1.2.1.1.1.1.1.2.1.2	0.388824214202561	.	245840001	246120000	#9191FF	1	0.375
chr1	246120001	246240000	B.1.1.1.1.1.1.1.2	0.481955762514552	.	246120001	246240000	#DADAFF	1	0.5
chr1	246240001	246680000	A.2.2.2.2.1.1.2.2.1.2.1	0.50174621653085	.	246240001	246680000	#FFDADA	1	0.625
chr1	246680001	246880000	A.2.2.1.2.1.1.2.1.2	0.563445867287544	.	246680001	246880000	#FFDADA	1	0.625
chr1	246880001	247000000	A.2.1.2.1.2.2.2.1.1.1	0.626309662398137	.	246880001	247000000	#FF9191	1	0.75
chr1	247000001	247080000	A.2.1.2.1.2.2.2.1.1.2	0.625145518044237	.	247000001	247080000	#FF9191	1	0.75
chr1	247080001	247160000	A.2.1.2.1.2.2.2.1.2	0.623981373690338	.	247080001	247160000	#FF9191	1	0.75
chr1	247160001	247280000	A.2.2.2.2.2.1.2.1	0.488940628637951	.	247160001	247280000	#FFDADA	1	0.625
chr1	247280001	247600000	A.2.2.2.2.1.1.2.2.1.2.2	0.50058207217695	.	247280001	247600000	#FFDADA	1	0.625
chr1	247600001	248240000	B.2.2.1.2.2.1.2.2	0.0523864959254948	.	247600001	248240000	#0000FF	1	0.125
chr1	248240001	248320000	B.2.2.1.1.1.1.2.2	0.10477299185099	.	248240001	248320000	#0000FF	1	0.125
chr1	248320001	248440000	B.2.2.1.1.1.1.2.1	0.105937136204889	.	248320001	248440000	#0000FF	1	0.125
chr1	248440001	248640000	B.2.2.1.2.1.2.2.1	0.0570430733410943	.	248440001	248640000	#0000FF	1	0.125
chr1	248640001	248760000	B.1.2.2.1.1.1.1.2	0.325960419091967	.	248640001	248760000	#9191FF	1	0.375
chr1	248760001	248920000	B.2.1.1.2.2.1.1.1	0.211874272409779	.	248760001	248920000	#4848FF	1	0.25
chr1	249040001	249120000	B.2.1.1.2.2.1.1.1	0.211874272409779	.	249040001	249120000	#4848FF	1	0.25
chr1	249120001	249240000	A.2.1.1.1.1.2.2.1.2.1	0.712456344586729	.	249120001	249240000	#FF9191	1	0.75
chr2	1	320000	A.2.1.2.2.2.1.2	0.618790496760259	.	1	320000	#FF9191	1	0.75
chr2	320001	600000	B.1.2.1.2.2.1.2.2.2.1.1.2	0.332613390928726	.	320001	600000	#9191FF	1	0.375
chr2	600001	720000	A.2.1.2.2.2.2.2.1.1	0.615550755939525	.	600001	720000	#FF9191	1	0.75
chr2	760001	800000	A.2.1.2.2.2.2.2.1.1	0.615550755939525	.	760001	800000	#FF9191	1	0.75
chr2	800001	1000000	B.1.1.2.1.2.1.2.1.2.1	0.422246220302376	.	800001	1000000	#DADAFF	1	0.5
chr2	1000001	1200000	B.1.2.1.2.1.2.1.1.1	0.347732181425486	.	1000001	1200000	#9191FF	1	0.375
chr2	1200001	1600000	B.1.1.2.1.2.2.2.2.2	0.407127429805616	.	1200001	1600000	#DADAFF	1	0.5
chr2	1600001	1800000	A.1.2.1.1.2.2.2.1.1	0.854211663066955	.	1600001	1800000	#FF4848	1	0.875
chr2	1800001	2640000	B.2.2.2.1.1.1.2.1.1.2	0.0431965442764579	.	1800001	2640000	#0000FF	1	0.125
chr2	2640001	3440000	B.2.1.1.1.1.1.2.1.2.2	0.265658747300216	.	2640001	3440000	#4848FF	1	0.25
chr2	3440001	3640000	A.1.2.1.1.1.1.1.2.2.1	0.886609071274298	.	3440001	3640000	#FF4848	1	0.875
chr2	3640001	3720000	A.1.2.1.1.2.1.2.1.1	0.863930885529158	.	3640001	3720000	#FF4848	1	0.875
chr2	3720001	4040000	B.1.2.1.2.2.1.1.1.2	0.340172786177106	.	3720001	4040000	#9191FF	1	0.375
chr2	4040001	4120000	B.1.2.2.2.1.2.1	0.284017278617711	.	4040001	4120000	#9191FF	1	0.375
chr2	4120001	4320000	B.1.2.2.2.1.1.2.2.1.2.2	0.286177105831533	.	4120001	4320000	#9191FF	1	0.375
chr2	4320001	4920000	B.2.2.2.2.1.2.1	0.00971922246220302	.	4320001	4920000	#0000FF	1	0.125
chr2	4920001	5040000	B.1.2.1.2.1.2.2.1.2	0.34341252699784	.	4920001	5040000	#9191FF	1	0.375
chr2	5120001	5480000	B.2.2.1.2.1.2.1.1.1.2	0.060475161987041	.	5120001	5480000	#0000FF	1	0.125
chr2	5480001	5800000	B.2.1.2.1.2.1.1.2.1	0.16414686825054	.	5480001	5800000	#4848FF	1	0.25
chr2	5800001	5880000	B.1.2.1.2.1.2.2.2	0.342332613390929	.	5800001	5880000	#9191FF	1	0.375
chr2	5880001	6160000	B.2.1.1.1.1.1.2.2.1.1	0.264578833693305	.	5880001	6160000	#4848FF	1	0.25
chr2	6160001	6360000	B.1.2.1.2.2.1.2.2.2.2	0.330453563714903	.	6160001	6360000	#9191FF	1	0.375
chr2	6360001	6520000	B.2.1.1.1.1.2.1.1.1.2	0.259179265658747	.	6360001	6520000	#4848FF	1	0.25
chr2	6520001	6640000	B.2.1.1.1.1.2.1.2.1.1.1	0.257019438444924	.	6520001	6640000	#4848FF	1	0.25
chr2	6640001	7000000	B.2.1.1.1.1.2.1.2.1.2	0.254859611231102	.	6640001	7000000	#4848FF	1	0.25
chr2	7000001	7200000	A.1.2.2.2.2.1.1.2.2.2	0.769978401727862	.	7000001	7200000	#FF4848	1	0.875
chr2	7200001	7520000	B.1.2.1.2.2.2.1.2.1	0.32829373650108	.	7200001	7520000	#9191FF	1	0.375
chr2	7520001	7760000	B.1.2.1.2.1.1.1.2	0.352051835853132	.	7520001	7760000	#9191FF	1	0.375
chr2	7760001	8080000	B.1.1.2.1.1.1.2.2.2	0.429805615550756	.	7760001	8080000	#DADAFF	1	0.5
chr2	8080001	8240000	A.2.2.1.2.2.1.1.1.1	0.55939524838013	.	8080001	8240000	#FFDADA	1	0.625
chr2	8240001	8440000	A.2.1.1.1.2.2.2.2	0.72354211663067	.	8240001	8440000	#FF9191	1	0.75
chr2	8440001	8640000	A.2.2.1.1.2.2.1.2	0.579913606911447	.	8440001	8640000	#FFDADA	1	0.625
chr2	8640001	9280000	A.1.1.2.2.2.2.2.2	0.892008639308855	.	8640001	9280000	#FF0000	1	1
chr2	9280001	9520000	A.1.1.2.1.1.2.1.2.2.2.2	0.949244060475162	.	9280001	9520000	#FF0000	1	1
chr2	9520001	9840000	A.1.1.2.1.1.2.1.1.1.2	0.955723542116631	.	9520001	9840000	#FF0000	1	1
chr2	9840001	9960000	A.1.2.2.1.2.1.2.1.2	0.802375809935205	.	9840001	9960000	#FF4848	1	0.875
chr2	9960001	10040000	A.2.1.1.1.1.1.1.1	0.752699784017279	.	9960001	10040000	#FF9191	1	0.75
chr2	10040001	10120000	A.1.2.2.1.2.1.1.2.2	0.804535637149028	.	10040001	10120000	#FF4848	1	0.875
chr2	10120001	10240000	A.1.2.2.1.2.1.2.1.1	0.803455723542117	.	10120001	10240000	#FF4848	1	0.875
chr2	10240001	10520000	A.1.2.2.1.1.1.2.1	0.81317494600432	.	10240001	10520000	#FF4848	1	0.875
chr2	10520001	10640000	A.1.2.2.1.2.2.2.2.1.2	0.793736501079914	.	10520001	10640000	#FF4848	1	0.875
chr2	10640001	10800000	A.2.2.1.1.1.1.1.1	0.61231101511879	.	10640001	10800000	#FFDADA	1	0.625
chr2	10800001	11240000	A.2.1.1.1.2.2.1.2.2	0.727861771058315	.	10800001	11240000	#FF9191	1	0.75
chr2	11240001	11600000	A.1.1.2.1.1.1.1.1.1.2.2.1	0.965442764578834	.	11240001	11600000	#FF0000	1	1
chr2	11600001	11760000	A.1.1.2.1.1.2.1.2.1.1	0.953563714902808	.	11600001	11760000	#FF0000	1	1
chr2	11760001	11960000	A.1.1.1.2.1.2.1.2.1	0.979481641468683	.	11760001	11960000	#FF0000	1	1
chr2	11960001	12240000	A.2.1.1.1.2.2.2.1.1	0.726781857451404	.	11960001	12240000	#FF9191	1	0.75
chr2	12240001	12560000	A.1.2.1.1.1.1.2.2.1.1	0.881209503239741	.	12240001	12560000	#FF4848	1	0.875
chr2	12560001	12640000	A.1.2.1.1.2.1.2.2.2	0.860691144708423	.	12560001	12640000	#FF4848	1	0.875
chr2	12640001	12920000	A.1.1.2.1.1.2.2.2.2.2	0.936285097192225	.	12640001	12920000	#FF0000	1	1
chr2	12920001	13160000	A.1.2.1.1.2.2.1.1.2	0.857451403887689	.	12920001	13160000	#FF4848	1	0.875
chr2	13160001	13480000	B.1.2.2.2.2.1.2.2.1	0.278617710583153	.	13160001	13480000	#9191FF	1	0.375
chr2	13480001	13600000	B.1.2.1.2.2.1.2.1.2	0.33585313174946	.	13480001	13600000	#9191FF	1	0.375
chr2	13600001	13680000	B.1.1.1.1.2.2.2.2	0.465442764578834	.	13600001	13680000	#DADAFF	1	0.5
chr2	13680001	13760000	A.2.2.2.1.1.2.2.2.2.2	0.524838012958963	.	13680001	13760000	#FFDADA	1	0.625
chr2	13760001	13960000	B.1.1.2.1.2.1.2.2.1	0.420086393088553	.	13760001	13960000	#DADAFF	1	0.5
chr2	13960001	14160000	B.1.2.1.2.1.2.1.1.2	0.346652267818574	.	13960001	14160000	#9191FF	1	0.375
chr2	14160001	14320000	B.1.1.1.1.2.2.1.2.1.1	0.469762419006479	.	14160001	14320000	#DADAFF	1	0.5
chr2	14320001	14680000	B.2.1.2.1.1.2.1.2.1	0.173866090712743	.	14320001	14680000	#4848FF	1	0.25
chr2	14680001	15000000	B.2.1.1.1.1.1.2.1.1.2	0.267818574514039	.	14680001	15000000	#4848FF	1	0.25
chr2	15000001	15440000	B.2.1.1.1.1.1.1.2	0.269978401727862	.	15000001	15440000	#4848FF	1	0.25
chr2	15440001	15800000	A.2.2.1.2.2.1.2.2.1	0.551835853131749	.	15440001	15800000	#FFDADA	1	0.625
chr2	15800001	15960000	A.2.1.2.2.2.1.1.2.1	0.620950323974082	.	15800001	15960000	#FF9191	1	0.75
chr2	15960001	16120000	A.2.2.2.2.1.2.2.2	0.498920086393089	.	15960001	16120000	#FFDADA	1	0.625
chr2	16120001	16280000	B.1.2.1.2.2.1.1.2.1	0.339092872570194	.	16120001	16280000	#9191FF	1	0.375
chr2	16320001	16760000	B.1.2.1.2.2.1.1.2.1	0.339092872570194	.	16320001	16760000	#9191FF	1	0.375
chr2	16760001	16920000	A.2.2.1.2.2.1.2.2.2	0.550755939524838	.	16760001	16920000	#FFDADA	1	0.625
chr2	16920001	17440000	B.2.2.1.2.2.2.1.2.2.1	0.050755939524838	.	16920001	17440000	#0000FF	1	0.125
chr2	17440001	17840000	B.2.1.2.1.2.1.2.2.1	0.160907127429806	.	17440001	17840000	#4848FF	1	0.25
chr2	17840001	18000000	B.1.1.1.1.2.2.1.2.1.2	0.468682505399568	.	17840001	18000000	#DADAFF	1	0.5
chr2	18000001	18120000	B.1.2.2.2.1.1.2.2.1.2.1	0.287257019438445	.	18000001	18120000	#9191FF	1	0.375
chr2	18120001	18280000	B.2.1.1.1.1.1.2.2.2.2	0.26133909287257	.	18120001	18280000	#4848FF	1	0.25
chr2	18280001	18520000	B.2.1.1.1.1.2.1.2.1.1.2	0.255939524838013	.	18280001	18520000	#4848FF	1	0.25
chr2	18520001	18640000	B.1.2.1.2.2.2.2.2	0.325053995680346	.	18520001	18640000	#9191FF	1	0.375
chr2	18640001	18840000	B.1.1.2.1.2.2.2.1.2	0.409287257019438	.	18640001	18840000	#DADAFF	1	0.5
chr2	18840001	19280000	B.1.2.2.2.1.1.1.2	0.290496760259179	.	18840001	19280000	#9191FF	1	0.375
chr2	19280001	19440000	B.1.1.2.1.2.1.2.1.1.1	0.424406047516199	.	19280001	19440000	#DADAFF	1	0.5
chr2	19440001	19560000	A.2.2.2.1.1.2.1.1.1	0.532397408207343	.	19440001	19560000	#FFDADA	1	0.625
chr2	19560001	20160000	B.1.2.1.2.2.1.1.2.2	0.338012958963283	.	19560001	20160000	#9191FF	1	0.375
chr2	20160001	20400000	A.2.1.1.1.1.2.2.1.2.2.1	0.744060475161987	.	20160001	20400000	#FF9191	1	0.75
chr2	20400001	20840000	A.1.1.1.2.1.2.1.1.1.2	0.981641468682505	.	20400001	20840000	#FF0000	1	1
chr2	20840001	21080000	A.2.2.1.1.2.2.2.1.2.2	0.576673866090713	.	20840001	21080000	#FFDADA	1	0.625
chr2	21080001	21520000	B.1.1.2.1.1.1.1.2.1	0.435205183585313	.	21080001	21520000	#DADAFF	1	0.5
chr2	21520001	21800000	B.1.2.1.2.1.1.1.1	0.353131749460043	.	21520001	21800000	#9191FF	1	0.375
chr2	21800001	22320000	B.1.2.2.2.2.1.1.2	0.280777537796976	.	21800001	22320000	#9191FF	1	0.375
chr2	22320001	22600000	B.2.1.2.1.1.2.1.1.1	0.176025917926566	.	22320001	22600000	#4848FF	1	0.25
chr2	22600001	23600000	B.2.2.1.2.2.1.1	0.0561555075593952	.	22600001	23600000	#0000FF	1	0.125
chr2	23600001	23760000	A.1.2.2.1.2.2.1.1.2.2	0.798056155507559	.	23600001	23760000	#FF4848	1	0.875
chr2	23760001	23840000	A.1.2.2.1.2.2.2.2.1.1	0.794816414686825	.	23760001	23840000	#FF4848	1	0.875
chr2	23840001	24000000	A.2.1.2.2.1.2.1.1	0.628509719222462	.	23840001	24000000	#FF9191	1	0.75
chr2	24000001	24320000	A.1.1.2.1.1.2.2.2.1.1.1	0.941684665226782	.	24000001	24320000	#FF0000	1	1
chr2	24320001	24560000	A.1.1.2.2.1.1.2.1.2	0.913606911447084	.	24320001	24560000	#FF0000	1	1
chr2	24560001	25000000	A.1.1.1.2.1.1.1.2.2.1.2	0.987041036717063	.	24560001	25000000	#FF0000	1	1
chr2	25000001	25120000	A.1.2.1.1.2.1.2.1.2	0.862850971922246	.	25000001	25120000	#FF4848	1	0.875
chr2	25120001	25440000	A.1.1.2.1.1.1.1.1.2.1	0.963282937365011	.	25120001	25440000	#FF0000	1	1
chr2	25440001	25880000	A.1.1.1.2.1.1.1.1.2.1	0.991360691144708	.	25440001	25880000	#FF0000	1	1
chr2	25880001	26080000	A.1.1.2.2.1.2.1.1.2	0.907127429805616	.	25880001	26080000	#FF0000	1	1
chr2	26080001	26600000	A.1.1.2.1.1.1.1.1.1.1	0.968682505399568	.	26080001	26600000	#FF0000	1	1
chr2	26600001	26680000	A.2.1.1.1.1.1.2.1	0.750539956803456	.	26600001	26680000	#FF9191	1	0.75
chr2	26680001	26960000	A.1.2.2.1.2.2.2.1	0.795896328293736	.	26680001	26960000	#FF4848	1	0.875
chr2	26960001	27040000	A.1.2.2.1.2.1.2.2	0.801295896328294	.	26960001	27040000	#FF4848	1	0.875
chr2	27040001	27320000	A.1.1.2.1.1.1.1.1.1.2.1.2	0.966522678185745	.	27040001	27320000	#FF0000	1	1
chr2	27320001	27440000	A.1.2.1.1.2.1.1.2	0.865010799136069	.	27320001	27440000	#FF4848	1	0.875
chr2	27440001	27600000	A.1.1.2.2.1.1.1.2.1	0.920086393088553	.	27440001	27600000	#FF0000	1	1
chr2	27600001	27840000	A.1.2.1.1.1.1.1.1.1	0.890928725701944	.	27600001	27840000	#FF4848	1	0.875
chr2	27840001	28000000	A.1.1.2.2.1.1.2.2.2.2	0.91036717062635	.	27840001	28000000	#FF0000	1	1
chr2	28000001	28440000	A.1.1.1.2.1.1.1.2.2.2	0.985961123110151	.	28000001	28440000	#FF0000	1	1
chr2	28440001	28680000	A.1.1.1.2.1.2.2.1	0.97732181425486	.	28440001	28680000	#FF0000	1	1
chr2	28680001	28760000	A.1.2.1.1.2.1.2.2.1	0.861771058315335	.	28680001	28760000	#FF4848	1	0.875
chr2	28760001	28840000	A.1.2.1.1.2.1.1.1	0.866090712742981	.	28760001	28840000	#FF4848	1	0.875
chr2	28840001	29040000	A.1.1.2.1.1.2.1.1.1.1	0.956803455723542	.	28840001	29040000	#FF0000	1	1
chr2	29040001	29120000	A.1.2.1.1.2.2.2.2.1	0.852051835853132	.	29040001	29120000	#FF4848	1	0.875
chr2	29120001	29440000	A.1.1.2.2.1.2.1.2.2	0.904967602591793	.	29120001	29440000	#FF0000	1	1
chr2	29440001	29880000	B.2.1.2.1.2.1.2.1	0.161987041036717	.	29440001	29880000	#4848FF	1	0.25
chr2	29880001	30320000	B.2.1.1.1.1.2.2.2.1	0.251619870410367	.	29880001	30320000	#4848FF	1	0.25
chr2	30320001	30600000	A.1.2.2.1.1.2.1.2	0.809935205183585	.	30320001	30600000	#FF4848	1	0.875
chr2	30600001	30960000	A.2.1.1.1.2.1.1.1.1	0.740820734341253	.	30600001	30960000	#FF9191	1	0.75
chr2	30960001	31160000	B.2.1.1.1.1.1.2.1.2.1	0.266738660907127	.	30960001	31160000	#4848FF	1	0.25
chr2	31160001	31360000	B.2.1.1.1.1.1.2.1.1.1	0.26889848812095	.	31160001	31360000	#4848FF	1	0.25
chr2	31360001	31520000	B.1.2.1.2.1.2.2.1.1	0.344492440604752	.	31360001	31520000	#9191FF	1	0.375
chr2	31520001	32200000	B.2.2.1.2.1.1.1.2.2.2	0.0637149028077754	.	31520001	32200000	#0000FF	1	0.125
chr2	32200001	32560000	A.2.1.1.1.2.2.1.1.1	0.73110151187905	.	32200001	32560000	#FF9191	1	0.75
chr2	32560001	32720000	A.1.2.2.1.2.2.1.1.1	0.800215982721382	.	32560001	32720000	#FF4848	1	0.875
chr2	32720001	32840000	A.2.1.1.1.1.2.2.1.2.1.2	0.745140388768899	.	32720001	32840000	#FF9191	1	0.75
chr2	32840001	33240000	A.2.2.2.1.1.1.1.1	0.537796976241901	.	32840001	33240000	#FFDADA	1	0.625
chr2	33240001	33560000	A.1.1.2.2.1.2.2	0.903887688984881	.	33240001	33560000	#FF0000	1	1
chr2	33560001	33880000	A.2.1.2.2.1.1.1.1.1	0.636069114470842	.	33560001	33880000	#FF9191	1	0.75
chr2	33880001	34160000	B.1.1.2.1.2.2.2.2.1	0.408207343412527	.	33880001	34160000	#DADAFF	1	0.5
chr2	34160001	34400000	B.1.2.1.2.2.1.1.1.1	0.341252699784017	.	34160001	34400000	#9191FF	1	0.375
chr2	34400001	34800000	B.2.1.1.1.1.2.1.1.2	0.258099352051836	.	34400001	34800000	#4848FF	1	0.25
chr2	34800001	35000000	B.2.1.2.1.2.1.1.1	0.165226781857451	.	34800001	35000000	#4848FF	1	0.25
chr2	35000001	35440000	B.2.2.2.1.1.1.2.2.1	0.041036717062635	.	35000001	35440000	#0000FF	1	0.125
chr2	35440001	35760000	B.2.2.1.2.1.2.1.2	0.0583153347732181	.	35440001	35760000	#0000FF	1	0.125
chr2	35760001	35960000	B.2.1.1.1.1.2.1.2.2	0.25377969762419	.	35760001	35960000	#4848FF	1	0.25
chr2	35960001	36560000	B.2.2.1.2.2.2.1.2.1	0.0518358531317495	.	35960001	36560000	#0000FF	1	0.125
chr2	36560001	36800000	A.1.2.1.1.1.1.1.1.2.1	0.889848812095032	.	36560001	36800000	#FF4848	1	0.875
chr2	36800001	37160000	A.2.1.2.2.1.1.1.1.2	0.634989200863931	.	36800001	37160000	#FF9191	1	0.75
chr2	37160001	37360000	A.1.1.2.2.1.2.1.1.1.1	0.909287257019438	.	37160001	37360000	#FF0000	1	1
chr2	37360001	37600000	A.1.1.2.1.1.2.2.2.1.2.1	0.939524838012959	.	37360001	37600000	#FF0000	1	1
chr2	37600001	37800000	A.1.2.1.1.1.1.1.2.2.2.1	0.885529157667387	.	37600001	37800000	#FF4848	1	0.875
chr2	37800001	38160000	A.1.1.2.1.1.2.2.1.2.1.1.1	0.946004319654428	.	37800001	38160000	#FF0000	1	1
chr2	38160001	38360000	A.1.1.2.1.1.2.1.2.2.2.1	0.950323974082073	.	38160001	38360000	#FF0000	1	1
chr2	38360001	38520000	A.1.1.2.2.1.1.2.1.1.1	0.91792656587473	.	38360001	38520000	#FF0000	1	1
chr2	38520001	38960000	A.1.1.1.1.2.2	0.994600431965443	.	38520001	38960000	#FF0000	1	1
chr2	38960001	39360000	A.1.1.1.2.1.2.1.1.2	0.980561555075594	.	38960001	39360000	#FF0000	1	1
chr2	39360001	39440000	A.2.1.1.1.1.1.1.2	0.751619870410367	.	39360001	39440000	#FF9191	1	0.75
chr2	39440001	39760000	A.1.2.1.1.1.1.1.1.2.2	0.888768898488121	.	39440001	39760000	#FF4848	1	0.875
chr2	39760001	40040000	A.2.1.1.1.2.1.2.2.1.2	0.733261339092873	.	39760001	40040000	#FF9191	1	0.75
chr2	40040001	40320000	B.1.1.2.1.2.1.2.1.2.2	0.421166306695464	.	40040001	40320000	#DADAFF	1	0.5
chr2	40320001	40800000	B.1.1.1.1.1.2.1.1.1.2	0.480561555075594	.	40320001	40800000	#DADAFF	1	0.5
chr2	40800001	41240000	B.2.1.1.1.1.1.1.1	0.271058315334773	.	40800001	41240000	#4848FF	1	0.25
chr2	41240001	41440000	B.1.2.1.2.2.1.2.2.1	0.334773218142549	.	41240001	41440000	#9191FF	1	0.375
chr2	41440001	41560000	B.1.2.1.2.1.1.2.1.2	0.349892008639309	.	41440001	41560000	#9191FF	1	0.375
chr2	41560001	42040000	B.1.1.2.1.1.1.2.1.2	0.431965442764579	.	41560001	42040000	#DADAFF	1	0.5
chr2	42040001	42320000	A.1.1.2.1.1.2.2.1.2.1.2	0.943844492440605	.	42040001	42320000	#FF0000	1	1
chr2	42320001	42760000	A.1.1.1.1.2.1.1	0.996760259179266	.	42320001	42760000	#FF0000	1	1
chr2	42760001	43040000	A.1.1.2.1.1.2.1.2.2.1	0.951403887688985	.	42760001	43040000	#FF0000	1	1
chr2	43040001	43200000	A.1.1.1.2.1.1.2	0.98488120950324	.	43040001	43200000	#FF0000	1	1
chr2	43200001	43320000	A.1.1.2.2.1.1.1.2.2	0.919006479481641	.	43200001	43320000	#FF0000	1	1
chr2	43320001	43400000	A.1.1.2.2.1.1.2.1.1.2.1	0.916846652267819	.	43320001	43400000	#FF0000	1	1
chr2	43400001	43800000	A.1.1.1.2.1.1.1.2.1	0.989200863930886	.	43400001	43800000	#FF0000	1	1
chr2	43800001	44000000	A.1.1.2.1.1.1.1.1.1.2.2.2	0.964362850971922	.	43800001	44000000	#FF0000	1	1
chr2	44000001	44240000	A.1.2.1.1.1.1.2.2.2	0.879049676025918	.	44000001	44240000	#FF4848	1	0.875
chr2	44240001	44400000	A.2.2.1.1.1.1.2.2	0.607991360691145	.	44240001	44400000	#FFDADA	1	0.625
chr2	44400001	44600000	A.2.1.1.1.2.2.1.1.2	0.730021598272138	.	44400001	44600000	#FF9191	1	0.75
chr2	44600001	45280000	B.1.2.2.2.2.1.2.2.2.2	0.27645788336933	.	44600001	45280000	#9191FF	1	0.375
chr2	45280001	45400000	B.1.2.1.2.1.1.2.1.1	0.35097192224622	.	45280001	45400000	#9191FF	1	0.375
chr2	45400001	45600000	B.1.2.2.2.2.1.2.1	0.279697624190065	.	45400001	45600000	#9191FF	1	0.375
chr2	45600001	45800000	A.2.2.2.2.1.2.2.1.1	0.501079913606911	.	45600001	45800000	#FFDADA	1	0.625
chr2	45800001	46160000	A.1.1.2.1.1.2.2.1.2.2	0.942764578833693	.	45800001	46160000	#FF0000	1	1
chr2	46160001	46480000	A.1.1.2.1.1.1.1.2.2.2	0.958963282937365	.	46160001	46480000	#FF0000	1	1
chr2	46480001	46680000	A.1.1.2.2.1.1.1.1	0.921166306695464	.	46480001	46680000	#FF0000	1	1
chr2	46680001	47240000	A.1.1.1.1.2.1.2	0.995680345572354	.	46680001	47240000	#FF0000	1	1
chr2	47240001	47400000	A.1.1.2.1.1.2.1.1.2	0.954643628509719	.	47240001	47400000	#FF0000	1	1
chr2	47400001	47680000	A.1.1.2.2.1.1.2.1.1.2.2.1	0.915766738660907	.	47400001	47680000	#FF0000	1	1
chr2	47680001	47960000	A.2.2.2.2.2.1.2.2.2.2	0.493520518358531	.	47680001	47960000	#FFDADA	1	0.625
chr2	47960001	48160000	A.1.2.1.1.1.1.2.2.1.2	0.880129589632829	.	47960001	48160000	#FF4848	1	0.875
chr2	48160001	48640000	A.2.2.2.2.1.2.2.1.2	0.5	.	48160001	48640000	#FFDADA	1	0.625
chr2	48640001	48800000	A.1.2.1.1.2.2.2.1.2	0.853131749460043	.	48640001	48800000	#FF4848	1	0.875
chr2	48800001	49200000	B.1.2.1.1.1.1.1.2.2	0.383369330453564	.	48800001	49200000	#9191FF	1	0.375
chr2	49200001	49360000	B.2.1.1.1.1.1.2.2.1.2	0.263498920086393	.	49200001	49360000	#4848FF	1	0.25
chr2	49360001	49480000	B.1.2.2.2.1.1.1.1	0.291576673866091	.	49360001	49480000	#9191FF	1	0.375
chr2	49480001	49560000	B.1.2.1.2.2.2.2.1	0.326133909287257	.	49480001	49560000	#9191FF	1	0.375
chr2	49560001	49680000	B.1.2.1.2.1.1.2.2	0.348812095032397	.	49560001	49680000	#9191FF	1	0.375
chr2	49680001	49880000	B.2.1.2.1.2.2.1.1.1.1	0.15658747300216	.	49680001	49880000	#4848FF	1	0.25
chr2	49880001	50000000	B.2.1.1.1.1.2.1.1.1.1	0.260259179265659	.	49880001	50000000	#4848FF	1	0.25
chr2	50000001	50080000	B.2.1.2.1.2.1.1.2.2	0.163066954643628	.	50000001	50080000	#4848FF	1	0.25
chr2	50080001	50280000	B.2.1.2.1.2.1.2.2.2.1.2	0.158747300215983	.	50080001	50280000	#4848FF	1	0.25
chr2	50280001	50760000	B.2.2.2.1.1.2.1.1.2	0.0367170626349892	.	50280001	50760000	#0000FF	1	0.125
chr2	50760001	50960000	B.1.2.2.2.1.1.2.2.1.1	0.288336933045356	.	50760001	50960000	#9191FF	1	0.375
chr2	50960001	51200000	B.2.1.1.1.1.2.2.1	0.252699784017279	.	50960001	51200000	#4848FF	1	0.25
chr2	51200001	51480000	B.2.1.2.1.2.2.1.1.2.1.1	0.153347732181425	.	51200001	51480000	#4848FF	1	0.25
chr2	51480001	51760000	B.2.1.2.1.2.1.2.2.2.1.1	0.159827213822894	.	51480001	51760000	#4848FF	1	0.25
chr2	51760001	52080000	B.2.2.1.2.1.1.1.2.2.1	0.0647948164146868	.	51760001	52080000	#0000FF	1	0.125
chr2	52080001	52160000	B.1.2.2.2.1.1.2.2.2	0.285097192224622	.	52080001	52160000	#9191FF	1	0.375
chr2	52160001	52280000	B.2.1.2.1.2.2.2.2.1.2.1.2	0.142548596112311	.	52160001	52280000	#4848FF	1	0.25
chr2	52280001	52480000	B.2.1.2.1.2.2.1.1.1.2.2	0.154427645788337	.	52280001	52480000	#4848FF	1	0.25
chr2	52480001	52600000	B.2.1.1.1.2.2.1.2	0.23866090712743	.	52480001	52600000	#4848FF	1	0.25
chr2	52600001	52720000	B.2.1.1.1.2.1.2.2	0.241900647948164	.	52600001	52720000	#4848FF	1	0.25
chr2	52720001	53040000	B.2.2.1.2.2.2.1.1.2	0.0529157667386609	.	52720001	53040000	#0000FF	1	0.125
chr2	53040001	53400000	B.2.2.1.2.1.2.1.1.2	0.0593952483801296	.	53040001	53400000	#0000FF	1	0.125
chr2	53400001	53640000	B.2.1.2.1.2.2.2.1.1.1	0.14902807775378	.	53400001	53640000	#4848FF	1	0.25
chr2	53640001	53960000	B.1.2.2.2.2.1.2.2.2.1	0.277537796976242	.	53640001	53960000	#9191FF	1	0.375
chr2	53960001	54120000	A.2.1.2.2.1.2.1.2.1	0.627429805615551	.	53960001	54120000	#FF9191	1	0.75
chr2	54120001	54320000	A.2.1.1.1.1.2.2.1.1	0.747300215982721	.	54120001	54320000	#FF9191	1	0.75
chr2	54320001	54560000	A.1.1.2.2.1.2.1.2.1	0.906047516198704	.	54320001	54560000	#FF0000	1	1
chr2	54560001	54920000	A.1.1.1.2.1.2.2.2	0.976241900647948	.	54560001	54920000	#FF0000	1	1
chr2	54920001	55200000	A.2.1.1.1.2.1.1.2.1	0.73866090712743	.	54920001	55200000	#FF9191	1	0.75
chr2	55200001	55520000	A.1.1.2.1.1.1.1.1.2.2	0.962203023758099	.	55200001	55520000	#FF0000	1	1
chr2	55520001	55880000	A.1.2.1.1.2.2.1.1.1.1	0.859611231101512	.	55520001	55880000	#FF4848	1	0.875
chr2	55880001	56040000	B.1.1.1.1.2.2.1.1.2	0.470842332613391	.	55880001	56040000	#DADAFF	1	0.5
chr2	56040001	56200000	A.2.1.2.2.1.1.2.1.1	0.632829373650108	.	56040001	56200000	#FF9191	1	0.75
chr2	56200001	56720000	B.2.2.1.2.2.2.1.2.2.2	0.0496760259179266	.	56200001	56720000	#0000FF	1	0.125
chr2	56720001	56920000	B.2.1.2.1.2.2.1.1.1.2.1	0.155507559395248	.	56720001	56920000	#4848FF	1	0.25
chr2	56920001	57080000	B.2.1.2.1.2.2.2.2.1.2.1.1	0.143628509719222	.	56920001	57080000	#4848FF	1	0.25
chr2	57080001	57160000	B.2.1.1.1.2.2.1.1.1	0.240820734341253	.	57080001	57160000	#4848FF	1	0.25
chr2	57160001	57360000	B.2.1.2.1.2.2.2.1.1.2	0.147948164146868	.	57160001	57360000	#4848FF	1	0.25
chr2	57360001	57440000	B.1.2.1.2.2.1.2.1.1	0.336933045356371	.	57360001	57440000	#9191FF	1	0.375
chr2	57440001	57840000	B.2.2.1.2.1.1.1.1.2.1	0.0680345572354212	.	57440001	57840000	#0000FF	1	0.125
chr2	57840001	58360000	B.2.2.1.2.1.1.1.2.1	0.0658747300215983	.	57840001	58360000	#0000FF	1	0.125
chr2	58360001	58480000	A.2.2.2.2.2.1.1	0.497840172786177	.	58360001	58480000	#FFDADA	1	0.625
chr2	58480001	58720000	B.2.1.1.1.1.2.2.2.2	0.250539956803456	.	58480001	58720000	#4848FF	1	0.25
chr2	58720001	59160000	B.2.2.1.2.2.2.1.1.1	0.0539956803455724	.	58720001	59160000	#0000FF	1	0.125
chr2	59160001	59320000	B.1.2.1.2.2.1.2.2.2.1.1.1	0.333693304535637	.	59160001	59320000	#9191FF	1	0.375
chr2	59320001	59480000	B.1.1.1.1.2.2.1.1.1	0.471922246220302	.	59320001	59480000	#DADAFF	1	0.5
chr2	59480001	59840000	B.2.1.2.1.2.1.2.2.2.2	0.157667386609071	.	59480001	59840000	#4848FF	1	0.25
chr2	59840001	60440000	B.2.2.2.1.1.2.1.2	0.0356371490280778	.	59840001	60440000	#0000FF	1	0.125
chr2	60440001	60680000	B.2.1.1.1.1.1.2.2.2.1	0.262419006479482	.	60440001	60680000	#4848FF	1	0.25
chr2	60680001	60960000	B.1.2.1.1.1.1.1.1	0.385529157667387	.	60680001	60960000	#9191FF	1	0.375
chr2	60960001	61160000	A.1.2.2.1.1.2.2.2	0.807775377969762	.	60960001	61160000	#FF4848	1	0.875
chr2	61160001	61320000	A.1.2.1.1.2.2.2.2.2.1	0.85097192224622	.	61160001	61320000	#FF4848	1	0.875
chr2	61320001	61800000	A.1.1.1.2.1.1.1.1.1.2	0.99244060475162	.	61320001	61800000	#FF0000	1	1
chr2	61800001	62160000	A.1.1.2.2.1.2.1.1.1.2	0.908207343412527	.	61800001	62160000	#FF0000	1	1
chr2	62160001	62240000	A.2.1.2.2.2.2.2.2	0.613390928725702	.	62160001	62240000	#FF9191	1	0.75
chr2	62240001	62640000	A.1.2.2.2.2.1.2.1.1.1.1.2	0.767818574514039	.	62240001	62640000	#FF4848	1	0.875
chr2	62640001	62880000	A.1.1.2.1.1.2.2.1.2.1.1.2	0.944924406047516	.	62640001	62880000	#FF0000	1	1
chr2	62880001	63040000	A.1.2.1.1.1.1.1.2.2.2.2	0.884449244060475	.	62880001	63040000	#FF4848	1	0.875
chr2	63040001	63320000	A.1.2.1.1.1.1.1.2.1	0.88768898488121	.	63040001	63320000	#FF4848	1	0.875
chr2	63320001	63480000	A.2.2.2.1.1.2.2.1.1	0.529157667386609	.	63320001	63480000	#FFDADA	1	0.625
chr2	63480001	63600000	A.2.2.2.1.1.2.1.1.2	0.531317494600432	.	63480001	63600000	#FFDADA	1	0.625
chr2	63600001	64040000	A.2.1.1.1.2.2.1.2.1	0.728941684665227	.	63600001	64040000	#FF9191	1	0.75
chr2	64040001	64200000	A.1.2.2.1.2.1.1.2.1	0.805615550755939	.	64040001	64200000	#FF4848	1	0.875
chr2	64200001	64520000	A.1.1.2.1.1.2.2.1.1.2	0.947084233261339	.	64200001	64520000	#FF0000	1	1
chr2	64520001	64720000	A.1.2.2.1.1.1.1.1.1	0.816414686825054	.	64520001	64720000	#FF4848	1	0.875
chr2	64720001	64880000	A.1.1.2.1.1.2.1.2.1.2	0.952483801295896	.	64720001	64880000	#FF0000	1	1
chr2	64880001	65160000	A.1.1.2.1.1.1.1.2.2.1	0.960043196544277	.	64880001	65160000	#FF0000	1	1
chr2	65160001	65320000	A.1.1.2.2.1.1.2.2.1	0.912526997840173	.	65160001	65320000	#FF0000	1	1
chr2	65320001	65480000	A.1.2.1.1.2.2.1.2.1	0.856371490280778	.	65320001	65480000	#FF4848	1	0.875
chr2	65480001	65640000	A.1.2.2.1.1.2.2.1	0.808855291576674	.	65480001	65640000	#FF4848	1	0.875
chr2	65640001	65760000	A.2.1.2.2.1.2.1.2.2	0.626349892008639	.	65640001	65760000	#FF9191	1	0.75
chr2	65760001	65840000	A.2.1.2.2.2.2.1.1	0.617710583153348	.	65760001	65840000	#FF9191	1	0.75
chr2	65840001	66240000	B.1.1.1.1.1.2.1.2.2	0.47732181425486	.	65840001	66240000	#DADAFF	1	0.5
chr2	66240001	66320000	B.1.1.1.1.2.2.2.1	0.466522678185745	.	66240001	66320000	#DADAFF	1	0.5
chr2	66320001	66640000	B.1.1.1.1.1.1.2.1	0.483801295896328	.	66320001	66640000	#DADAFF	1	0.5
chr2	66640001	66800000	A.1.2.2.1.1.1.2.2	0.812095032397408	.	66640001	66800000	#FF4848	1	0.875
chr2	66800001	67160000	A.2.2.1.1.2.2.2.2.2.1.1	0.57451403887689	.	66800001	67160000	#FFDADA	1	0.625
chr2	67160001	67320000	B.1.1.1.1.2.2.1.2.2	0.467602591792657	.	67160001	67320000	#DADAFF	1	0.5
chr2	67320001	67520000	A.2.2.2.1.1.2.2.2.2.1	0.525917926565875	.	67320001	67520000	#FFDADA	1	0.625
chr2	67520001	67640000	A.2.2.2.1.1.1.2.2	0.533477321814255	.	67520001	67640000	#FFDADA	1	0.625
chr2	67640001	67840000	B.1.1.2.1.1.1.1.1	0.436285097192225	.	67640001	67840000	#DADAFF	1	0.5
chr2	67840001	68320000	B.1.1.2.1.1.2.2	0.427645788336933	.	67840001	68320000	#DADAFF	1	0.5
chr2	68320001	68680000	A.1.2.2.1.1.1.1.2	0.814254859611231	.	68320001	68680000	#FF4848	1	0.875
chr2	68680001	68760000	A.2.1.2.2.2.2.1.2	0.616630669546436	.	68680001	68760000	#FF9191	1	0.75
chr2	68760001	69200000	A.2.1.1.1.2.1.2.2.1.1	0.734341252699784	.	68760001	69200000	#FF9191	1	0.75
chr2	69200001	69680000	A.1.1.2.1.1.1.1.2.1	0.961123110151188	.	69200001	69680000	#FF0000	1	1
chr2	69680001	69880000	A.1.2.1.1.1.2.2.2.1.1	0.870410367170626	.	69680001	69880000	#FF4848	1	0.875
chr2	69880001	70080000	A.1.1.2.1.1.2.2.2.1.2.2	0.938444924406048	.	69880001	70080000	#FF0000	1	1
chr2	70080001	70280000	A.1.1.2.2.1.1.2.2.2.1	0.911447084233261	.	70080001	70280000	#FF0000	1	1
chr2	70280001	70560000	A.1.1.2.2.1.1.2.1.1.2.2.2	0.914686825053996	.	70280001	70560000	#FF0000	1	1
chr2	70560001	70760000	B.1.1.2.1.2.2.2.1.1	0.41036717062635	.	70560001	70760000	#DADAFF	1	0.5
chr2	70760001	71160000	B.1.2.1.2.1.2.1.2	0.345572354211663	.	70760001	71160000	#9191FF	1	0.375
chr2	71160001	71600000	A.1.2.2.2.2.1.1.1	0.775377969762419	.	71160001	71600000	#FF4848	1	0.875
chr2	71600001	71720000	A.2.1.1.1.1.2.2.1.2.2.2	0.742980561555076	.	71600001	71720000	#FF9191	1	0.75
chr2	71720001	71840000	A.2.2.1.1.1.1.1.2.1	0.611231101511879	.	71720001	71840000	#FFDADA	1	0.625
chr2	71840001	72000000	A.2.2.2.1.1.2.2.2.1	0.526997840172786	.	71840001	72000000	#FFDADA	1	0.625
chr2	72000001	72200000	B.1.1.2.1.2.2.1.2.2	0.411447084233261	.	72000001	72200000	#DADAFF	1	0.5
chr2	72200001	72360000	B.1.1.1.1.2.1.2	0.473002159827214	.	72200001	72360000	#DADAFF	1	0.5
chr2	72360001	72600000	A.2.1.2.2.1.1.2.1.2	0.631749460043197	.	72360001	72600000	#FF9191	1	0.75
chr2	72600001	72760000	A.2.1.2.2.2.1.1.1.1	0.623110151187905	.	72600001	72760000	#FF9191	1	0.75
chr2	72760001	73280000	A.1.2.1.1.1.2.1.1.1.2	0.876889848812095	.	72760001	73280000	#FF4848	1	0.875
chr2	73280001	73480000	A.1.2.2.1.2.2.1.1.2.1	0.799136069114471	.	73280001	73480000	#FF4848	1	0.875
chr2	73480001	73600000	A.2.1.2.2.2.2.2.1.2	0.614470842332613	.	73480001	73600000	#FF9191	1	0.75
chr2	73600001	73680000	A.2.1.1.1.1.1.2.2	0.749460043196544	.	73600001	73680000	#FF9191	1	0.75
chr2	73680001	74080000	A.1.1.2.1.1.1.1.1.1.2.1.1	0.967602591792657	.	73680001	74080000	#FF0000	1	1
chr2	74080001	74240000	A.1.2.1.1.2.2.2.2.2.2	0.849892008639309	.	74080001	74240000	#FF4848	1	0.875
chr2	74240001	74600000	A.1.1.2.1.1.2.2.2.1.1.2	0.94060475161987	.	74240001	74600000	#FF0000	1	1
chr2	74600001	74800000	A.1.1.2.1.1.2.2.2.2.1	0.937365010799136	.	74600001	74800000	#FF0000	1	1
chr2	74800001	75000000	A.2.1.2.1.1.2.2.2	0.65658747300216	.	74800001	75000000	#FF9191	1	0.75
chr2	75000001	75120000	A.2.1.1.1.1.2.2.1.2.1.1	0.74622030237581	.	75000001	75120000	#FF9191	1	0.75
chr2	75120001	75840000	B.1.2.2.2.2.1.1.1	0.281857451403888	.	75120001	75840000	#9191FF	1	0.375
chr2	75840001	75960000	A.2.2.1.1.1.1.2.1	0.609071274298056	.	75840001	75960000	#FFDADA	1	0.625
chr2	75960001	76480000	B.2.2.2.1.1.1.2.1.2	0.0421166306695464	.	75960001	76480000	#0000FF	1	0.125
chr2	76480001	76840000	B.2.2.2.1.1.1.2.1.1.1	0.0442764578833693	.	76480001	76840000	#0000FF	1	0.125
chr2	76840001	77200000	B.2.2.2.1.1.2.1.1.1.2	0.0377969762419006	.	76840001	77200000	#0000FF	1	0.125
chr2	77200001	77360000	B.2.1.2.1.1.2.1.1.2	0.174946004319654	.	77200001	77360000	#4848FF	1	0.25
chr2	77360001	77560000	B.2.1.2.1.2.2.2.1.2	0.146868250539957	.	77360001	77560000	#4848FF	1	0.25
chr2	77560001	77800000	B.2.2.1.2.1.1.1.1.2.2	0.0669546436285097	.	77560001	77800000	#0000FF	1	0.125
chr2	77800001	77960000	B.2.1.2.1.2.2.2.2.1.2.2	0.1414686825054	.	77800001	77960000	#4848FF	1	0.25
chr2	77960001	78080000	B.2.1.1.1.2.1.1.2.2	0.245140388768898	.	77960001	78080000	#4848FF	1	0.25
chr2	78080001	78280000	B.2.2.1.2.1.2.2	0.0572354211663067	.	78080001	78280000	#0000FF	1	0.125
chr2	78280001	78400000	B.2.1.2.1.1.1.2.1.2	0.1792656587473	.	78280001	78400000	#4848FF	1	0.25
chr2	78400001	78880000	B.2.2.2.1.1.2.1.1.1.1	0.0388768898488121	.	78400001	78880000	#0000FF	1	0.125
chr2	78880001	79240000	B.2.2.2.1.1.1.2.2.2	0.0399568034557235	.	78880001	79240000	#0000FF	1	0.125
chr2	79240001	79440000	B.2.2.1.2.1.1.1.1.1	0.0691144708423326	.	79240001	79440000	#0000FF	1	0.125
chr2	79440001	79520000	B.2.1.1.1.2.1.1.2.1.1	0.248380129589633	.	79440001	79520000	#4848FF	1	0.25
chr2	79520001	80200000	B.2.2.2.2.1.2.2	0.00863930885529158	.	79520001	80200000	#0000FF	1	0.125
chr2	80200001	80480000	B.2.2.1.2.1.1.2	0.0626349892008639	.	80200001	80480000	#0000FF	1	0.125
chr2	80480001	80680000	B.2.1.2.1.2.2.2.2.1.1.1	0.145788336933045	.	80480001	80680000	#4848FF	1	0.25
chr2	80680001	80760000	B.2.1.1.1.2.1.1.1	0.249460043196544	.	80680001	80760000	#4848FF	1	0.25
chr2	80760001	80960000	B.2.1.2.1.2.2.1.1.2.1.2	0.152267818574514	.	80760001	80960000	#4848FF	1	0.25
chr2	80960001	81040000	B.2.1.1.1.2.1.1.2.1.2.1	0.247300215982721	.	80960001	81040000	#4848FF	1	0.25
chr2	81040001	81400000	B.2.2.2.2.1.1.2	0.0107991360691145	.	81040001	81400000	#0000FF	1	0.125
chr2	81400001	81600000	B.2.1.2.1.1.2.2.1.2	0.169546436285097	.	81400001	81600000	#4848FF	1	0.25
chr2	81600001	81960000	B.2.2.2.1.1.2.2	0.0345572354211663	.	81600001	81960000	#0000FF	1	0.125
chr2	81960001	82160000	B.2.1.1.1.2.2.2.2	0.236501079913607	.	81960001	82160000	#4848FF	1	0.25
chr2	82160001	82360000	B.2.1.2.1.2.2.2.2.2	0.140388768898488	.	82160001	82360000	#4848FF	1	0.25
chr2	82360001	82560000	B.2.1.2.1.2.2.2.2.1.1.2	0.144708423326134	.	82360001	82560000	#4848FF	1	0.25
chr2	82560001	82680000	B.2.1.1.1.2.2.1.1.2	0.239740820734341	.	82560001	82680000	#4848FF	1	0.25
chr2	82680001	82840000	B.2.1.2.1.2.2.1.1.2.2	0.151187904967603	.	82680001	82840000	#4848FF	1	0.25
chr2	82840001	83360000	B.2.2.1.2.2.2.2.2.1	0.0475161987041037	.	82840001	83360000	#0000FF	1	0.125
chr2	83360001	83720000	B.2.2.1.2.2.2.2.2.2	0.0464362850971922	.	83360001	83720000	#0000FF	1	0.125
chr2	83720001	83960000	B.2.2.1.2.1.2.1.1.1.1	0.0615550755939525	.	83720001	83960000	#0000FF	1	0.125
chr2	83960001	84040000	B.2.1.1.1.2.1.1.2.1.2.2	0.24622030237581	.	83960001	84040000	#4848FF	1	0.25
chr2	84040001	84400000	B.2.2.2.1.1.1.1	0.0453563714902808	.	84040001	84400000	#0000FF	1	0.125
chr2	84400001	84640000	B.2.1.2.1.1.2.1.2.2	0.172786177105832	.	84400001	84640000	#4848FF	1	0.25
chr2	84640001	85120000	A.2.2.1.1.2.2.2.1.1	0.578833693304536	.	84640001	85120000	#FFDADA	1	0.625
chr2	85120001	85240000	A.1.2.1.1.2.2.1.2.2	0.855291576673866	.	85120001	85240000	#FF4848	1	0.875
chr2	85240001	85560000	A.1.1.2.1.1.1.2	0.957883369330454	.	85240001	85560000	#FF0000	1	1
chr2	85560001	85800000	A.1.1.1.2.1.2.1.2.2	0.978401727861771	.	85560001	85800000	#FF0000	1	1
chr2	85800001	85960000	A.1.1.1.2.1.1.1.1.2.2	0.990280777537797	.	85800001	85960000	#FF0000	1	1
chr2	85960001	86160000	A.1.1.1.2.1.1.1.2.2.1.1	0.988120950323974	.	85960001	86160000	#FF0000	1	1
chr2	86160001	86440000	A.1.1.1.2.1.2.1.1.1.1.2	0.982721382289417	.	86160001	86440000	#FF0000	1	1
chr2	86440001	86680000	A.2.1.2.2.1.1.1.2	0.633909287257019	.	86440001	86680000	#FF9191	1	0.75
chr2	86680001	86880000	A.1.2.2.1.1.2.1.1	0.811015118790497	.	86680001	86880000	#FF4848	1	0.875
chr2	86880001	87160000	A.2.2.2.2.1.1.2.1.1	0.505399568034557	.	86880001	87160000	#FFDADA	1	0.625
chr2	87280001	87360000	A.2.2.2.2.1.1.2.1.1	0.505399568034557	.	87280001	87360000	#FFDADA	1	0.625
chr2	87400001	87520000	A.2.2.2.2.1.1.2.1.1	0.505399568034557	.	87400001	87520000	#FFDADA	1	0.625
chr2	87760001	87880000	A.2.2.2.2.1.1.2.1.1	0.505399568034557	.	87760001	87880000	#FFDADA	1	0.625
chr2	87920001	88000000	A.2.2.2.1.1.2.2.1.2	0.528077753779698	.	87920001	88000000	#FFDADA	1	0.625
chr2	88160001	88520000	A.2.2.2.1.1.2.2.1.2	0.528077753779698	.	88160001	88520000	#FFDADA	1	0.625
chr2	88520001	88880000	B.2.1.2.1.1.2.2.1.1.1	0.17170626349892	.	88520001	88880000	#4848FF	1	0.25
chr2	88880001	89000000	A.2.2.1.2.2.1.1.1.2.2.2	0.556155507559395	.	88880001	89000000	#FFDADA	1	0.625
chr2	89000001	89480000	B.2.1.2.1.1.2.2.1.1.2	0.170626349892009	.	89000001	89480000	#4848FF	1	0.25
chr2	89480001	89560000	B.1.1.1.1.2.1.1.2	0.474082073434125	.	89480001	89560000	#DADAFF	1	0.5
chr2	89600001	89640000	B.1.1.1.1.2.1.1.2	0.474082073434125	.	89600001	89640000	#DADAFF	1	0.5
chr2	89880001	89920000	B.1.2.2.2.1.1.2.1	0.289416846652268	.	89880001	89920000	#9191FF	1	0.375
chr2	89960001	90160000	B.1.2.2.2.1.1.2.1	0.289416846652268	.	89960001	90160000	#9191FF	1	0.375
chr2	90200001	90280000	B.1.2.2.2.1.1.2.1	0.289416846652268	.	90200001	90280000	#9191FF	1	0.375
chr2	90400001	90440000	B.1.2.2.2.1.1.2.1	0.289416846652268	.	90400001	90440000	#9191FF	1	0.375
chr2	90440001	90480000	B.1.2.1.2.2.1.2.2.2.1.2	0.331533477321814	.	90440001	90480000	#9191FF	1	0.375
chr2	91640001	91720000	B.1.2.1.2.2.1.2.2.2.1.2	0.331533477321814	.	91640001	91720000	#9191FF	1	0.375
chr2	91760001	91960000	B.1.2.1.2.2.1.2.2.2.1.2	0.331533477321814	.	91760001	91960000	#9191FF	1	0.375
chr2	91960001	92000000	B.1.1.2.1.2.1.1.2	0.42548596112311	.	91960001	92000000	#DADAFF	1	0.5
chr2	92040001	92120000	B.1.1.2.1.2.1.1.2	0.42548596112311	.	92040001	92120000	#DADAFF	1	0.5
chr2	92120001	92200000	B.1.1.2.1.2.1.2.2.2.2	0.41792656587473	.	92120001	92200000	#DADAFF	1	0.5
chr2	92240001	92320000	B.1.1.2.1.2.1.2.2.2.2	0.41792656587473	.	92240001	92320000	#DADAFF	1	0.5
chr2	92320001	92360000	B.1.1.2.1.1.1.1.2.2	0.434125269978402	.	92320001	92360000	#DADAFF	1	0.5
chr2	95320001	95400000	B.1.1.2.1.1.1.1.2.2	0.434125269978402	.	95320001	95400000	#DADAFF	1	0.5
chr2	95400001	95760000	B.1.2.2.2.2.2.1.1.2	0.274298056155508	.	95400001	95760000	#9191FF	1	0.375
chr2	95760001	95880000	A.2.2.1.1.1.2.2.1	0.603671706263499	.	95760001	95880000	#FFDADA	1	0.625
chr2	95880001	96000000	B.1.1.1.2.1.2.1.2	0.457883369330454	.	95880001	96000000	#DADAFF	1	0.5
chr2	96000001	96080000	B.1.1.1.1.2.1.1.1	0.475161987041037	.	96000001	96080000	#DADAFF	1	0.5
chr2	96120001	96160000	B.1.1.1.1.2.1.1.1	0.475161987041037	.	96120001	96160000	#DADAFF	1	0.5
chr2	96160001	96280000	B.1.1.2.1.2.1.2.1.1.2	0.423326133909287	.	96160001	96280000	#DADAFF	1	0.5
chr2	96320001	96560000	B.1.1.2.1.2.1.2.1.1.2	0.423326133909287	.	96320001	96560000	#DADAFF	1	0.5
chr2	96560001	96680000	A.2.2.1.1.1.2.2.2	0.602591792656587	.	96560001	96680000	#FFDADA	1	0.625
chr2	96720001	96840000	A.2.2.1.1.1.2.2.2	0.602591792656587	.	96720001	96840000	#FFDADA	1	0.625
chr2	96840001	97000000	A.1.2.1.1.2.2.1.1.1.2	0.8585313174946	.	96840001	97000000	#FF4848	1	0.875
chr2	97000001	97160000	A.2.2.1.1.1.2.1.2.2	0.60475161987041	.	97000001	97160000	#FFDADA	1	0.625
chr2	97160001	97520000	A.1.1.1.2.1.1.1.1.1.1	0.993520518358531	.	97160001	97520000	#FF0000	1	1
chr2	97560001	97640000	A.1.1.1.2.1.1.1.1.1.1	0.993520518358531	.	97560001	97640000	#FF0000	1	1
chr2	97640001	97840000	A.2.1.1.1.1.2.2.2	0.741900647948164	.	97640001	97840000	#FF9191	1	0.75
chr2	97840001	97880000	A.2.1.1.1.2.1.2.2.2	0.732181425485961	.	97840001	97880000	#FF9191	1	0.75
chr2	98000001	98040000	A.2.1.1.1.2.1.2.2.2	0.732181425485961	.	98000001	98040000	#FF9191	1	0.75
chr2	98120001	98200000	A.2.1.1.1.2.1.2.2.2	0.732181425485961	.	98120001	98200000	#FF9191	1	0.75
chr2	98240001	98640000	A.2.1.1.1.2.1.2.2.2	0.732181425485961	.	98240001	98640000	#FF9191	1	0.75
chr2	98640001	99000000	A.2.2.2.1.1.1.1.2	0.536717062634989	.	98640001	99000000	#FFDADA	1	0.625
chr2	99000001	99280000	A.2.1.1.1.2.1.1.2.2	0.737580993520518	.	99000001	99280000	#FF9191	1	0.75
chr2	99280001	99400000	A.2.2.1.1.1.1.1.2.2	0.610151187904968	.	99280001	99400000	#FFDADA	1	0.625
chr2	99400001	99720000	B.1.2.1.1.1.1.1.2.1	0.384449244060475	.	99400001	99720000	#9191FF	1	0.375
chr2	99720001	99920000	A.2.2.1.2.2.1.1.1.2.2.1	0.557235421166307	.	99720001	99920000	#FFDADA	1	0.625
chr2	99920001	100400000	A.1.2.2.2.2.1.1.2.2.1.1	0.772138228941685	.	99920001	100400000	#FF4848	1	0.875
chr2	100400001	100600000	A.2.1.2.1.1.2.1.1	0.666306695464363	.	100400001	100600000	#FF9191	1	0.75
chr2	100600001	100680000	A.1.2.2.1.2.2.1.2	0.796976241900648	.	100600001	100680000	#FF4848	1	0.875
chr2	100680001	100760000	A.1.2.2.1.2.2.2.2.2	0.792656587473002	.	100680001	100760000	#FF4848	1	0.875
chr2	100760001	101040000	A.2.1.1.1.2.1.1.1.2	0.739740820734341	.	100760001	101040000	#FF9191	1	0.75
chr2	101040001	101240000	A.2.2.2.1.1.1.2.1.2	0.534557235421166	.	101040001	101240000	#FFDADA	1	0.625
chr2	101240001	101520000	B.1.1.2.1.2.2.1.1.1.2	0.414686825053996	.	101240001	101520000	#DADAFF	1	0.5
chr2	101520001	101840000	A.2.2.1.1.2.1.1.2.2.1	0.590712742980562	.	101520001	101840000	#FFDADA	1	0.625
chr2	101840001	101960000	A.2.1.1.1.1.2.1	0.748380129589633	.	101840001	101960000	#FF9191	1	0.75
chr2	101960001	102320000	A.2.1.1.1.2.2.2.1.2.1	0.725701943844492	.	101960001	102320000	#FF9191	1	0.75
chr2	102320001	102480000	A.1.1.2.2.2.2.2.1.2	0.893088552915767	.	102320001	102480000	#FF0000	1	1
chr2	102480001	102600000	A.2.1.1.1.2.1.2.1.1	0.736501079913607	.	102480001	102600000	#FF9191	1	0.75
chr2	102600001	102880000	A.1.2.1.1.1.2.2.1	0.871490280777538	.	102600001	102880000	#FF4848	1	0.875
chr2	102880001	103320000	B.2.1.2.1.1.2.2.2.2.2	0.166306695464363	.	102880001	103320000	#4848FF	1	0.25
chr2	103320001	103440000	B.1.2.2.1.1.1.1.2	0.322894168466523	.	103320001	103440000	#9191FF	1	0.375
chr2	103440001	103600000	B.2.1.1.2.2.1.1.2.1	0.206263498920086	.	103440001	103600000	#4848FF	1	0.25
chr2	103600001	103680000	B.2.1.2.1.1.1.2.1.1	0.180345572354212	.	103600001	103680000	#4848FF	1	0.25
chr2	103680001	104040000	B.2.2.1.1.1.2.1.1.1.1	0.105831533477322	.	103680001	104040000	#0000FF	1	0.125
chr2	104040001	104520000	B.2.2.2.2.1.1.1	0.0118790496760259	.	104040001	104520000	#0000FF	1	0.125
chr2	104520001	104680000	B.2.1.2.1.1.1.1.2	0.181425485961123	.	104520001	104680000	#4848FF	1	0.25
chr2	104680001	104840000	B.2.1.2.1.1.1.2.2.2	0.177105831533477	.	104680001	104840000	#4848FF	1	0.25
chr2	104840001	105120000	B.2.2.1.1.1.2.2.2	0.0939524838012959	.	104840001	105120000	#0000FF	1	0.125
chr2	105120001	105400000	B.2.2.1.1.1.2.1.1.1.2	0.10475161987041	.	105120001	105400000	#0000FF	1	0.125
chr2	105400001	105640000	B.1.2.2.2.2.2.1.1.1	0.275377969762419	.	105400001	105640000	#9191FF	1	0.375
chr2	105640001	105920000	B.1.1.1.1.1.2.1.2.1	0.478401727861771	.	105640001	105920000	#DADAFF	1	0.5
chr2	105920001	106120000	A.1.1.1.2.1.2.1.1.1.1.1	0.983801295896328	.	105920001	106120000	#FF0000	1	1
chr2	106120001	106480000	A.1.2.1.1.1.2.1.2.1	0.874730021598272	.	106120001	106480000	#FF4848	1	0.875
chr2	106480001	106640000	A.2.1.2.2.2.1.1.2.2	0.619870410367171	.	106480001	106640000	#FF9191	1	0.75
chr2	106640001	106840000	A.2.1.2.2.1.1.2.2.1	0.630669546436285	.	106640001	106840000	#FF9191	1	0.75
chr2	106840001	106920000	A.2.2.1.2.2.1.1.2.1	0.555075593952484	.	106840001	106920000	#FFDADA	1	0.625
chr2	106920001	107000000	A.2.2.2.2.1.1.2.2	0.503239740820734	.	106920001	107000000	#FFDADA	1	0.625
chr2	107080001	107200000	A.2.2.2.2.1.1.2.2	0.503239740820734	.	107080001	107200000	#FFDADA	1	0.625
chr2	107200001	107480000	B.1.2.1.2.2.2.1.2.2	0.327213822894168	.	107200001	107480000	#9191FF	1	0.375
chr2	107480001	107760000	B.2.1.1.2.1.1.2.1.2.2	0.225701943844492	.	107480001	107760000	#4848FF	1	0.25
chr2	107760001	108280000	B.2.2.2.1.2.2.1.2.1.2	0.0205183585313175	.	107760001	108280000	#0000FF	1	0.125
chr2	108280001	108440000	B.2.1.2.1.1.1.1.1	0.182505399568035	.	108280001	108440000	#4848FF	1	0.25
chr2	108520001	108560000	B.2.1.2.1.1.1.1.1	0.182505399568035	.	108520001	108560000	#4848FF	1	0.25
chr2	108560001	109040000	B.2.1.2.1.1.2.2.2.2.1	0.167386609071274	.	108560001	109040000	#4848FF	1	0.25
chr2	109040001	109240000	A.1.2.1.1.1.2.2.2.2.1	0.868250539956803	.	109040001	109240000	#FF4848	1	0.875
chr2	109240001	109400000	A.1.2.2.2.2.1.2.1.1.1.2	0.766738660907127	.	109240001	109400000	#FF4848	1	0.875
chr2	109400001	109720000	A.2.2.2.2.2.1.2.1	0.496760259179266	.	109400001	109720000	#FFDADA	1	0.625
chr2	109720001	110120000	A.1.2.1.1.1.1.2.1.2	0.882289416846652	.	109720001	110120000	#FF4848	1	0.875
chr2	110240001	110520000	A.1.2.1.1.1.1.2.1.2	0.882289416846652	.	110240001	110520000	#FF4848	1	0.875
chr2	110840001	111000000	A.2.2.2.2.2.1.2.2.1	0.495680345572354	.	110840001	111000000	#FFDADA	1	0.625
chr2	111360001	111560000	A.2.2.2.2.2.1.2.2.1	0.495680345572354	.	111360001	111560000	#FFDADA	1	0.625
chr2	111560001	111840000	B.2.1.1.1.2.1.2.1.1	0.244060475161987	.	111560001	111840000	#4848FF	1	0.25
chr2	111840001	112040000	A.2.2.1.2.2.1.2.1	0.552915766738661	.	111840001	112040000	#FFDADA	1	0.625
chr2	112040001	112160000	A.2.1.2.2.2.1.1.1.2	0.622030237580994	.	112040001	112160000	#FF9191	1	0.75
chr2	112160001	112600000	B.1.1.2.1.2.1.2.2.2.1	0.419006479481641	.	112160001	112600000	#DADAFF	1	0.5
chr2	112600001	112880000	A.1.2.2.1.1.1.1.1.2	0.815334773218143	.	112600001	112880000	#FF4848	1	0.875
chr2	112880001	113080000	A.2.1.2.2.1.2.2.1	0.625269978401728	.	112880001	113080000	#FF9191	1	0.75
chr2	113080001	113120000	A.2.1.2.2.1.1.2.2.2	0.629589632829374	.	113080001	113120000	#FF9191	1	0.75
chr2	113160001	113400000	A.2.1.2.2.1.1.2.2.2	0.629589632829374	.	113160001	113400000	#FF9191	1	0.75
chr2	113400001	113920000	B.2.1.2.1.1.2.2.2.1	0.168466522678186	.	113400001	113920000	#4848FF	1	0.25
chr2	113920001	114240000	A.2.2.2.2.1.1.2.1.2	0.504319654427646	.	113920001	114240000	#FFDADA	1	0.625
chr2	114240001	114280000	A.2.2.1.1.1.2.1.2.1	0.605831533477322	.	114240001	114280000	#FFDADA	1	0.625
chr2	114320001	114400000	A.2.2.1.1.1.2.1.2.1	0.605831533477322	.	114320001	114400000	#FFDADA	1	0.625
chr2	114400001	114720000	A.2.1.1.1.2.2.2.1.2.2	0.724622030237581	.	114400001	114720000	#FF9191	1	0.75
chr2	114720001	115040000	B.2.1.1.1.2.1.2.1.2	0.242980561555076	.	114720001	115040000	#4848FF	1	0.25
chr2	115040001	115200000	B.2.1.1.1.2.2.2.1	0.237580993520518	.	115040001	115200000	#4848FF	1	0.25
chr2	115200001	115560000	B.2.2.1.2.2.2.2.1	0.0485961123110151	.	115200001	115560000	#0000FF	1	0.125
chr2	115560001	115760000	B.2.2.1.1.1.1.1.1.2	0.110151187904968	.	115560001	115760000	#0000FF	1	0.125
chr2	115760001	116040000	B.2.2.1.1.1.2.1.2.2	0.0971922246220302	.	115760001	116040000	#0000FF	1	0.125
chr2	116040001	116160000	B.2.1.1.2.2.1.1.2.2	0.205183585313175	.	116040001	116160000	#4848FF	1	0.25
chr2	116160001	116360000	B.2.1.2.1.2.2.1.2	0.150107991360691	.	116160001	116360000	#4848FF	1	0.25
chr2	116360001	116480000	B.2.2.1.1.1.2.1.1.2.1.2	0.102591792656587	.	116360001	116480000	#0000FF	1	0.125
chr2	116480001	116760000	B.2.2.2.1.2.2.2.1.2	0.0161987041036717	.	116480001	116760000	#0000FF	1	0.125
chr2	116760001	117000000	B.2.2.1.1.1.2.1.1.2.2.1	0.101511879049676	.	116760001	117000000	#0000FF	1	0.125
chr2	117000001	117200000	B.2.2.1.1.1.2.1.1.2.2.2.2	0.0993520518358531	.	117000001	117200000	#0000FF	1	0.125
chr2	117200001	117600000	B.2.2.2.1.2.2.1.1	0.0237580993520518	.	117200001	117600000	#0000FF	1	0.125
chr2	117600001	117680000	B.1.2.2.2.1.2.2	0.282937365010799	.	117600001	117680000	#9191FF	1	0.375
chr2	117680001	117760000	B.2.1.1.2.1.2.2.2.2.1	0.209503239740821	.	117680001	117760000	#4848FF	1	0.25
chr2	117760001	118240000	B.2.2.2.2.2.1.2.1	0.00539956803455724	.	117760001	118240000	#0000FF	1	0.125
chr2	118240001	118560000	B.2.2.1.1.1.2.1.2.1	0.0982721382289417	.	118240001	118560000	#0000FF	1	0.125
chr2	118560001	118960000	B.1.1.1.1.1.2.1.1.1.1	0.481641468682505	.	118560001	118960000	#DADAFF	1	0.5
chr2	118960001	120080000	B.2.2.1.2.2.1.2	0.0550755939524838	.	118960001	120080000	#0000FF	1	0.125
chr2	120080001	120240000	A.1.2.2.2.2.1.2.1.1.2.2	0.764578833693304	.	120080001	120240000	#FF4848	1	0.875
chr2	120240001	120440000	A.2.2.2.1.1.1.2.1.1	0.535637149028078	.	120240001	120440000	#FFDADA	1	0.625
chr2	120440001	120880000	A.1.2.2.2.2.1.2.1.2	0.763498920086393	.	120440001	120880000	#FF4848	1	0.875
chr2	120880001	121200000	A.1.2.1.1.1.1.2.1.1	0.883369330453564	.	120880001	121200000	#FF4848	1	0.875
chr2	121200001	121480000	A.1.2.1.1.1.2.1.2.2.1	0.873650107991361	.	121200001	121480000	#FF4848	1	0.875
chr2	121480001	121600000	A.1.2.1.2.1.2.2.2	0.834773218142549	.	121480001	121600000	#FF4848	1	0.875
chr2	121600001	122120000	A.1.2.1.1.1.2.2.2.1.2	0.869330453563715	.	121600001	122120000	#FF4848	1	0.875
chr2	122120001	122520000	A.1.1.2.2.2.2.2.1.1.1	0.89524838012959	.	122120001	122520000	#FF0000	1	1
chr2	122520001	122720000	B.1.1.2.1.2.2.1.1.1.1.1	0.416846652267819	.	122520001	122720000	#DADAFF	1	0.5
chr2	122720001	123080000	B.2.1.1.2.1.2.1.2.1	0.213822894168467	.	122720001	123080000	#4848FF	1	0.25
chr2	123080001	123480000	B.2.2.1.1.1.1.2.2	0.106911447084233	.	123080001	123480000	#0000FF	1	0.125
chr2	123480001	123680000	B.2.1.2.2.2.1.2	0.122030237580994	.	123480001	123680000	#4848FF	1	0.25
chr2	123680001	123840000	B.2.2.1.1.1.2.1.1.2.1.1	0.103671706263499	.	123680001	123840000	#0000FF	1	0.125
chr2	123840001	123960000	B.2.1.1.2.1.2.2.1	0.211663066954644	.	123840001	123960000	#4848FF	1	0.25
chr2	123960001	124200000	B.2.2.1.1.1.1.1.1.1.1.2	0.11231101511879	.	123960001	124200000	#0000FF	1	0.125
chr2	124200001	124400000	B.2.2.1.1.1.2.1.1.2.2.2.1	0.100431965442765	.	124200001	124400000	#0000FF	1	0.125
chr2	124400001	124600000	B.2.2.1.1.1.2.2.1.1	0.0961123110151188	.	124400001	124600000	#0000FF	1	0.125
chr2	124600001	124960000	B.2.2.2.1.2.2.1.2.2	0.019438444924406	.	124600001	124960000	#0000FF	1	0.125
chr2	124960001	125280000	B.2.2.2.1.2.2.1.2.1.1.1	0.0226781857451404	.	124960001	125280000	#0000FF	1	0.125
chr2	125280001	125600000	B.2.2.2.1.2.2.1.2.1.1.2	0.0215982721382289	.	125280001	125600000	#0000FF	1	0.125
chr2	125600001	125720000	B.2.1.1.2.1.2.2.2.1	0.210583153347732	.	125600001	125720000	#4848FF	1	0.25
chr2	125720001	125800000	B.2.1.1.2.1.2.2.2.2.2	0.208423326133909	.	125720001	125800000	#4848FF	1	0.25
chr2	125800001	125880000	B.2.1.1.2.2.1.2.2	0.203023758099352	.	125800001	125880000	#4848FF	1	0.25
chr2	125880001	126200000	B.2.2.2.1.2.2.2.2.2	0.0129589632829374	.	125880001	126200000	#0000FF	1	0.125
chr2	126200001	126320000	B.2.1.2.1.1.1.2.2.1	0.178185745140389	.	126200001	126320000	#4848FF	1	0.25
chr2	126320001	126640000	B.2.2.2.1.2.2.2.2.1.2	0.0140388768898488	.	126320001	126640000	#0000FF	1	0.125
chr2	126640001	127000000	B.2.2.1.1.1.1.2.1	0.107991360691145	.	126640001	127000000	#0000FF	1	0.125
chr2	127000001	127360000	B.2.1.1.2.1.2.1.2.2	0.212742980561555	.	127000001	127360000	#4848FF	1	0.25
chr2	127360001	127480000	A.2.1.1.2.2.1.2.2.1.2	0.685745140388769	.	127360001	127480000	#FF9191	1	0.75
chr2	127480001	127800000	B.1.2.1.1.1.1.2.2.2	0.376889848812095	.	127480001	127800000	#9191FF	1	0.375
chr2	127800001	127920000	A.2.1.1.2.2.1.2.2.1.1	0.68682505399568	.	127800001	127920000	#FF9191	1	0.75
chr2	127920001	128080000	A.2.1.2.1.2.2.2.1.2.1.1	0.642548596112311	.	127920001	128080000	#FF9191	1	0.75
chr2	128080001	128440000	A.1.2.1.1.1.2.1.2.2.2	0.872570194384449	.	128080001	128440000	#FF4848	1	0.875
chr2	128440001	128640000	A.1.1.2.2.2.2.1.2	0.896328293736501	.	128440001	128640000	#FF0000	1	1
chr2	128640001	129000000	A.1.2.2.2.2.1.2.1.1.1.1.1	0.76889848812095	.	128640001	129000000	#FF4848	1	0.875
chr2	129000001	129120000	A.2.1.1.1.2.1.2.1.2	0.735421166306696	.	129000001	129120000	#FF9191	1	0.75
chr2	129120001	129320000	A.1.2.2.2.1.1.2.1.1	0.787257019438445	.	129120001	129320000	#FF4848	1	0.875
chr2	129320001	129520000	A.2.2.1.2.2.1.1.2.2	0.553995680345572	.	129320001	129520000	#FFDADA	1	0.625
chr2	129520001	129600000	B.1.1.1.2.1.2.1.1.2.1	0.460043196544276	.	129520001	129600000	#DADAFF	1	0.5
chr2	129600001	129880000	B.1.2.2.2.2.2.1.2	0.273218142548596	.	129600001	129880000	#9191FF	1	0.375
chr2	129880001	129960000	B.1.2.2.1.1.1.1.1	0.323974082073434	.	129880001	129960000	#9191FF	1	0.375
chr2	129960001	130160000	B.2.1.2.2.2.2.2.2.2	0.114470842332613	.	129960001	130160000	#4848FF	1	0.25
chr2	130160001	130800000	B.2.2.1.1.1.2.2.1.2	0.0950323974082073	.	130160001	130800000	#0000FF	1	0.125
chr2	130840001	130880000	B.2.2.1.1.1.2.2.1.2	0.0950323974082073	.	130840001	130880000	#0000FF	1	0.125
chr2	130880001	130960000	A.2.2.2.1.1.2.1.2	0.53023758099352	.	130880001	130960000	#FFDADA	1	0.625
chr2	130960001	131160000	A.2.2.1.2.2.1.1.1.2.1	0.558315334773218	.	130960001	131160000	#FFDADA	1	0.625
chr2	131360001	131400000	A.2.2.1.2.2.1.1.1.2.1	0.558315334773218	.	131360001	131400000	#FFDADA	1	0.625
chr2	131440001	131800000	B.1.2.1.1.2.2.1.2.2	0.361771058315335	.	131440001	131800000	#9191FF	1	0.375
chr2	131800001	131920000	A.1.2.2.2.2.1.2.1.1.2.1	0.765658747300216	.	131800001	131920000	#FF4848	1	0.875
chr2	131920001	132000000	B.1.2.1.1.2.2.1.2.1.2	0.362850971922246	.	131920001	132000000	#9191FF	1	0.375
chr2	132040001	132120000	B.1.2.1.1.2.2.1.2.1.2	0.362850971922246	.	132040001	132120000	#9191FF	1	0.375
chr2	132120001	132320000	B.1.1.1.2.2.2.2.1.2	0.44060475161987	.	132120001	132320000	#DADAFF	1	0.5
chr2	132320001	132600000	B.1.1.2.1.2.1.1.1	0.426565874730022	.	132320001	132600000	#DADAFF	1	0.5
chr2	132600001	132760000	B.1.2.1.1.2.2.1.1.1	0.366090712742981	.	132600001	132760000	#9191FF	1	0.375
chr2	132800001	132840000	B.1.2.1.1.2.2.1.1.1	0.366090712742981	.	132800001	132840000	#9191FF	1	0.375
chr2	132840001	133440000	B.2.1.2.2.2.2.2.1.2	0.116630669546436	.	132840001	133440000	#4848FF	1	0.25
chr2	133440001	133640000	B.1.2.2.1.1.2.2.1.2.2.2	0.309935205183585	.	133440001	133640000	#9191FF	1	0.375
chr2	133640001	133920000	B.1.2.2.1.1.2.2.1.1	0.314254859611231	.	133640001	133920000	#9191FF	1	0.375
chr2	133920001	134040000	A.2.1.2.1.2.2.1.1.2.2.2	0.647948164146868	.	133920001	134040000	#FF9191	1	0.75
chr2	134040001	134240000	B.1.1.2.1.2.2.1.2.1	0.412526997840173	.	134040001	134240000	#DADAFF	1	0.5
chr2	134240001	134400000	B.1.2.1.1.2.2.1.1.2	0.365010799136069	.	134240001	134400000	#9191FF	1	0.375
chr2	134400001	134600000	B.1.2.1.1.1.1.2.1.1.2	0.380129589632829	.	134400001	134600000	#9191FF	1	0.375
chr2	134600001	134840000	B.1.1.2.1.2.2.1.1.1.1.2	0.415766738660907	.	134600001	134840000	#DADAFF	1	0.5
chr2	134840001	135000000	A.2.1.1.2.2.1.2.2.2.2.2.2	0.681425485961123	.	134840001	135000000	#FF9191	1	0.75
chr2	135000001	135200000	A.1.2.1.1.1.2.2.2.2.2	0.867170626349892	.	135000001	135200000	#FF4848	1	0.875
chr2	135200001	135400000	B.1.2.1.2.2.2.1.1	0.329373650107991	.	135200001	135400000	#9191FF	1	0.375
chr2	135400001	135520000	B.1.1.1.2.1.2.1.1.2.2	0.458963282937365	.	135400001	135520000	#DADAFF	1	0.5
chr2	135520001	135640000	B.1.1.1.2.1.2.2	0.456803455723542	.	135520001	135640000	#DADAFF	1	0.5
chr2	135640001	135720000	A.2.1.1.2.2.1.2.1.1.2.1	0.692224622030238	.	135640001	135720000	#FF9191	1	0.75
chr2	135720001	135920000	A.2.1.2.2.1.2.2.2	0.624190064794816	.	135720001	135920000	#FF9191	1	0.75
chr2	135920001	136200000	B.1.1.2.1.2.2.1.1.2	0.413606911447084	.	135920001	136200000	#DADAFF	1	0.5
chr2	136200001	136280000	B.1.1.1.2.1.2.1.1.1	0.461123110151188	.	136200001	136280000	#DADAFF	1	0.5
chr2	136280001	136480000	A.2.1.2.1.1.2.2.1.1.1.1	0.661987041036717	.	136280001	136480000	#FF9191	1	0.75
chr2	136480001	137200000	B.1.1.2.1.1.2.1	0.428725701943845	.	136480001	137200000	#DADAFF	1	0.5
chr2	137200001	137600000	B.2.2.2.1.2.2.2.1.1.2	0.0172786177105832	.	137200001	137600000	#0000FF	1	0.125
chr2	137600001	138160000	B.2.2.2.2.2.1.2.2	0.00431965442764579	.	137600001	138160000	#0000FF	1	0.125
chr2	138160001	138240000	B.2.1.1.2.2.1.2.1	0.204103671706264	.	138160001	138240000	#4848FF	1	0.25
chr2	138240001	138440000	B.2.2.2.1.2.2.2.2.1.1	0.0151187904967603	.	138240001	138440000	#0000FF	1	0.125
chr2	138440001	138680000	B.2.1.1.2.2.1.1.1	0.207343412526998	.	138440001	138680000	#4848FF	1	0.25
chr2	138680001	138800000	A.2.2.1.1.2.1.1.1.1.1.2.2	0.599352051835853	.	138680001	138800000	#FFDADA	1	0.625
chr2	138800001	138960000	A.2.2.1.2.2.2.2.2.1.1.2	0.541036717062635	.	138800001	138960000	#FFDADA	1	0.625
chr2	138960001	139080000	A.2.1.2.1.2.2.2.1.2.1.2.1	0.6414686825054	.	138960001	139080000	#FF9191	1	0.75
chr2	139080001	139320000	A.2.1.2.1.1.2.1.2.2	0.663066954643629	.	139080001	139320000	#FF9191	1	0.75
chr2	139320001	139560000	B.1.1.2.2.1.2.1.1.2.1	0.400647948164147	.	139320001	139560000	#DADAFF	1	0.5
chr2	139560001	140080000	B.2.2.2.2.2.1.1.2	0.00647948164146868	.	139560001	140080000	#0000FF	1	0.125
chr2	140080001	140400000	B.2.2.2.1.2.2.2.1.1.1	0.0183585313174946	.	140080001	140400000	#0000FF	1	0.125
chr2	140400001	140520000	B.2.2.1.1.1.1.1.1.1.1.1	0.113390928725702	.	140400001	140520000	#0000FF	1	0.125
chr2	140520001	141120000	B.2.2.2.2.2.1.1.1	0.00755939524838013	.	140520001	141120000	#0000FF	1	0.125
chr2	141120001	141320000	B.2.1.2.2.2.2.1.1.2	0.119870410367171	.	141120001	141320000	#4848FF	1	0.25
chr2	141320001	141840000	B.2.2.2.2.2.2.2.2	0.00107991360691145	.	141320001	141840000	#0000FF	1	0.125
chr2	141840001	141920000	B.1.2.2.1.2.1.2.1.1	0.302375809935205	.	141840001	141920000	#9191FF	1	0.375
chr2	141920001	142280000	B.2.2.1.1.2.2.1.2.1.2	0.0788336933045356	.	141920001	142280000	#0000FF	1	0.125
chr2	142280001	142440000	B.2.1.2.2.2.2.2.2.1	0.115550755939525	.	142280001	142440000	#4848FF	1	0.25
chr2	142440001	142640000	B.2.2.1.1.1.1.1.1.1.2	0.111231101511879	.	142440001	142640000	#0000FF	1	0.125
chr2	142640001	142840000	B.2.1.2.2.2.1.1	0.123110151187905	.	142640001	142840000	#4848FF	1	0.25
chr2	142840001	142960000	B.2.1.1.2.1.2.1.1.2	0.214902807775378	.	142840001	142960000	#4848FF	1	0.25
chr2	142960001	143120000	B.2.1.2.2.2.2.1.1.1	0.120950323974082	.	142960001	143120000	#4848FF	1	0.25
chr2	143120001	143560000	B.2.2.2.1.2.1.2.2.2	0.0248380129589633	.	143120001	143560000	#0000FF	1	0.125
chr2	143560001	143760000	B.2.1.1.2.1.2.1.1.1.2	0.215982721382289	.	143560001	143760000	#4848FF	1	0.25
chr2	143760001	144160000	B.1.2.2.1.1.2.2.1.2.1.1	0.31317494600432	.	143760001	144160000	#9191FF	1	0.375
chr2	144160001	144320000	A.2.1.2.1.2.2.1.1.1	0.652267818574514	.	144160001	144320000	#FF9191	1	0.75
chr2	144320001	144600000	A.2.2.1.1.2.2.2.1.2.1	0.577753779697624	.	144320001	144600000	#FFDADA	1	0.625
chr2	144600001	145080000	A.1.1.2.2.2.2.2.1.1.2	0.894168466522678	.	144600001	145080000	#FF0000	1	1
chr2	145080001	145280000	A.1.1.2.1.2.1.1.1.2.1	0.93304535637149	.	145080001	145280000	#FF0000	1	1
chr2	145280001	145760000	A.1.2.2.2.2.1.1.2.2.1.2	0.771058315334773	.	145280001	145760000	#FF4848	1	0.875
chr2	145760001	145920000	A.1.2.2.2.1.1.1.1.1	0.791576673866091	.	145760001	145920000	#FF4848	1	0.875
chr2	145920001	146240000	A.2.2.1.2.1.2.1.1	0.56695464362851	.	145920001	146240000	#FFDADA	1	0.625
chr2	146240001	146360000	A.2.2.1.1.2.1.2.2.2	0.584233261339093	.	146240001	146360000	#FFDADA	1	0.625
chr2	146360001	146560000	A.2.2.1.1.2.2.2.2.2.2	0.572354211663067	.	146360001	146560000	#FFDADA	1	0.625
chr2	146560001	146760000	A.2.2.2.2.1.1.1.2.1.2	0.50755939524838	.	146560001	146760000	#FFDADA	1	0.625
chr2	146760001	147120000	B.2.1.1.2.1.1.2.1.2.1	0.226781857451404	.	146760001	147120000	#4848FF	1	0.25
chr2	147120001	147480000	B.2.1.1.2.2.2.2.2.1.1.1.2.1	0.190064794816415	.	147120001	147480000	#4848FF	1	0.25
chr2	147480001	147640000	B.2.1.1.2.2.2.1.2.2.1.1	0.196544276457883	.	147480001	147640000	#4848FF	1	0.25
chr2	147640001	147720000	B.1.1.2.2.2.2.1.1.1.1	0.392008639308855	.	147640001	147720000	#DADAFF	1	0.5
chr2	147720001	148000000	B.2.1.2.2.2.2.1.2	0.118790496760259	.	147720001	148000000	#4848FF	1	0.25
chr2	148000001	148200000	B.2.1.1.2.2.2.2.1.1	0.193304535637149	.	148000001	148200000	#4848FF	1	0.25
chr2	148200001	148320000	B.1.2.1.1.2.2.1.2.1.1	0.363930885529158	.	148200001	148320000	#9191FF	1	0.375
chr2	148320001	148680000	B.1.2.2.1.1.1.2.1.1	0.321814254859611	.	148320001	148680000	#9191FF	1	0.375
chr2	148680001	148880000	A.2.1.1.2.1.2.1.1	0.714902807775378	.	148680001	148880000	#FF9191	1	0.75
chr2	148880001	149080000	A.2.2.1.1.2.1.1.2.2.2.2.2	0.587473002159827	.	148880001	149080000	#FFDADA	1	0.625
chr2	149080001	149200000	A.2.2.1.2.2.2.2.1	0.544276457883369	.	149080001	149200000	#FFDADA	1	0.625
chr2	149200001	149400000	A.2.2.1.1.2.1.2.1	0.586393088552916	.	149200001	149400000	#FFDADA	1	0.625
chr2	149400001	149520000	A.1.2.1.2.2.2.2.2	0.817494600431965	.	149400001	149520000	#FF4848	1	0.875
chr2	149520001	149640000	A.2.1.1.2.2.1.1.2.2.1	0.695464362850972	.	149520001	149640000	#FF9191	1	0.75
chr2	149640001	149720000	A.2.2.2.1.2.2.1.1.1	0.518358531317495	.	149640001	149720000	#FFDADA	1	0.625
chr2	149760001	149840000	A.2.2.2.1.2.2.1.1.1	0.518358531317495	.	149760001	149840000	#FFDADA	1	0.625
chr2	149840001	150200000	B.2.1.2.2.1.2.1.1.2.1	0.133909287257019	.	149840001	150200000	#4848FF	1	0.25
chr2	150200001	150400000	B.2.1.1.2.2.2.1.1.2	0.199784017278618	.	150200001	150400000	#4848FF	1	0.25
chr2	150400001	151040000	B.1.2.2.2.2.2.2	0.272138228941685	.	150400001	151040000	#9191FF	1	0.375
chr2	151040001	151440000	B.1.2.1.1.2.2.2.2.2.1	0.355291576673866	.	151040001	151440000	#9191FF	1	0.375
chr2	151440001	151640000	B.1.1.2.2.2.1.2.2	0.393088552915767	.	151440001	151640000	#DADAFF	1	0.5
chr2	151640001	152360000	B.1.2.2.1.1.2.2.2	0.308855291576674	.	151640001	152360000	#9191FF	1	0.375
chr2	152360001	152600000	B.2.1.1.2.1.2.1.1.1.1	0.217062634989201	.	152360001	152600000	#4848FF	1	0.25
chr2	152600001	152960000	B.1.1.2.2.1.1.2.1	0.403887688984881	.	152600001	152960000	#DADAFF	1	0.5
chr2	152960001	153160000	A.1.2.2.2.2.1.2.2.2	0.76133909287257	.	152960001	153160000	#FF4848	1	0.875
chr2	153160001	153600000	A.1.1.1.2.2.1.1	0.975161987041037	.	153160001	153600000	#FF0000	1	1
chr2	153600001	153960000	B.2.1.1.2.1.1.1.1	0.235421166306695	.	153600001	153960000	#4848FF	1	0.25
chr2	153960001	154400000	B.2.1.1.2.2.2.2.1.2	0.192224622030238	.	153960001	154400000	#4848FF	1	0.25
chr2	154400001	154920000	B.2.2.2.2.2.2.1	0.00323974082073434	.	154400001	154920000	#0000FF	1	0.125
chr2	154920001	155240000	B.2.2.1.1.2.2.2.1.1.2	0.0745140388768898	.	154920001	155240000	#0000FF	1	0.125
chr2	155240001	155440000	B.1.2.2.1.1.2.2.1.2.2.1	0.311015118790497	.	155240001	155440000	#9191FF	1	0.375
chr2	155440001	155880000	B.2.2.2.1.2.1.1.1.1	0.0334773218142549	.	155440001	155880000	#0000FF	1	0.125
chr2	155880001	155960000	B.2.1.1.2.2.2.1.2.1.2	0.197624190064795	.	155880001	155960000	#4848FF	1	0.25
chr2	155960001	156280000	B.2.2.1.1.2.2.2.1.2.2	0.072354211663067	.	155960001	156280000	#0000FF	1	0.125
chr2	156280001	156880000	B.2.2.2.1.2.1.1.2.1.2	0.0302375809935205	.	156280001	156880000	#0000FF	1	0.125
chr2	156880001	157160000	B.2.1.1.2.1.1.2.2.1.1.1	0.224622030237581	.	156880001	157160000	#4848FF	1	0.25
chr2	157160001	157360000	A.2.1.1.2.2.1.2.1.2.2.2	0.687904967602592	.	157160001	157360000	#FF9191	1	0.75
chr2	157360001	158160000	B.2.2.1.1.2.2.2.2.1	0.0712742980561555	.	157360001	158160000	#0000FF	1	0.125
chr2	158160001	158640000	B.1.2.1.1.1.1.2.2.1	0.377969762419006	.	158160001	158640000	#9191FF	1	0.375
chr2	158640001	158760000	A.2.1.1.2.1.2.2.2.2.2	0.705183585313175	.	158640001	158760000	#FF9191	1	0.75
chr2	158760001	159120000	B.1.2.2.1.1.1.2.1.2	0.3207343412527	.	158760001	159120000	#9191FF	1	0.375
chr2	159120001	159280000	B.1.1.2.2.2.2.1.2.2	0.38768898488121	.	159120001	159280000	#DADAFF	1	0.5
chr2	159280001	159440000	A.2.1.1.2.2.1.2.1.2.2.1	0.688984881209503	.	159280001	159440000	#FF9191	1	0.75
chr2	159440001	159680000	A.2.2.1.1.1.2.1.1	0.606911447084233	.	159440001	159680000	#FFDADA	1	0.625
chr2	159680001	160080000	A.1.1.1.2.2.1.2.1.2	0.973002159827214	.	159680001	160080000	#FF0000	1	1
chr2	160080001	160160000	A.1.2.2.2.1.1.2.2.1.2	0.784017278617711	.	160080001	160160000	#FF4848	1	0.875
chr2	160160001	160440000	A.1.1.1.2.2.1.2.1.1	0.974082073434125	.	160160001	160440000	#FF0000	1	1
chr2	160440001	160520000	A.1.2.1.2.1.1.1.1	0.848812095032397	.	160440001	160520000	#FF4848	1	0.875
chr2	160520001	160680000	A.1.1.1.2.2.2.1	0.970842332613391	.	160520001	160680000	#FF0000	1	1
chr2	160680001	160880000	A.1.2.1.2.1.1.1.2	0.847732181425486	.	160680001	160880000	#FF4848	1	0.875
chr2	160880001	161080000	A.1.2.1.2.2.1.2.2.1.1	0.830453563714903	.	160880001	161080000	#FF4848	1	0.875
chr2	161080001	161360000	A.1.1.1.1.1.1	1	.	161080001	161360000	#FF0000	1	1
chr2	161360001	161600000	A.1.1.2.2.2.2.1.1	0.897408207343413	.	161360001	161600000	#FF0000	1	1
chr2	161600001	161720000	A.2.1.1.2.1.2.2.2.1.1	0.708423326133909	.	161600001	161720000	#FF9191	1	0.75
chr2	161720001	162040000	A.1.1.1.2.2.1.2.2	0.971922246220302	.	161720001	162040000	#FF0000	1	1
chr2	162040001	162280000	A.2.2.1.2.2.2.1.1.1	0.549676025917927	.	162040001	162280000	#FFDADA	1	0.625
chr2	162280001	162800000	B.2.2.1.1.2.2.2.1.2.1	0.0734341252699784	.	162280001	162800000	#0000FF	1	0.125
chr2	162800001	163000000	B.1.1.2.2.1.2.1.1.2.2.1	0.399568034557235	.	162800001	163000000	#DADAFF	1	0.5
chr2	163000001	163240000	B.1.2.1.1.1.1.2.1.1.1.2	0.381209503239741	.	163000001	163240000	#9191FF	1	0.375
chr2	163240001	163480000	B.2.2.1.1.2.2.1.1.2.1	0.0842332613390929	.	163240001	163480000	#0000FF	1	0.125
chr2	163480001	163560000	B.1.2.2.1.2.1.2.2.2.2	0.298056155507559	.	163480001	163560000	#9191FF	1	0.375
chr2	163560001	163640000	B.1.2.2.1.2.1.2.1.2	0.301295896328294	.	163560001	163640000	#9191FF	1	0.375
chr2	163640001	163760000	B.2.2.1.1.1.1.1.2	0.109071274298056	.	163640001	163760000	#0000FF	1	0.125
chr2	163760001	164520000	B.2.2.2.1.2.1.1.2.1.1	0.031317494600432	.	163760001	164520000	#0000FF	1	0.125
chr2	164520001	164640000	A.2.2.1.1.2.1.2.2.1	0.585313174946004	.	164520001	164640000	#FFDADA	1	0.625
chr2	164640001	165040000	B.2.1.2.2.1.2.1.2.1	0.129589632829374	.	164640001	165040000	#4848FF	1	0.25
chr2	165040001	165200000	B.1.2.2.1.2.1.2.2.2.1	0.299136069114471	.	165040001	165200000	#9191FF	1	0.375
chr2	165200001	165400000	B.1.2.2.1.2.1.1.2	0.303455723542117	.	165200001	165400000	#9191FF	1	0.375
chr2	165400001	165560000	A.2.2.1.2.1.2.2.1	0.561555075593952	.	165400001	165560000	#FFDADA	1	0.625
chr2	165560001	165800000	A.1.2.2.2.2.2.2.1.1	0.757019438444924	.	165560001	165800000	#FF4848	1	0.875
chr2	165800001	166240000	B.2.1.1.2.2.2.2.2.1.1.2	0.187904967602592	.	165800001	166240000	#4848FF	1	0.25
chr2	166240001	166520000	A.2.1.1.2.2.1.1.1.2.2.1.1	0.701943844492441	.	166240001	166520000	#FF9191	1	0.75
chr2	166520001	166680000	A.2.2.1.2.2.2.2.2.1.1.1.2	0.542116630669546	.	166520001	166680000	#FFDADA	1	0.625
chr2	166680001	166840000	A.2.2.1.1.2.1.1.1.2.1.2	0.596112311015119	.	166680001	166840000	#FFDADA	1	0.625
chr2	166840001	167240000	B.2.1.2.2.2.2.2.1.1	0.117710583153348	.	166840001	167240000	#4848FF	1	0.25
chr2	167240001	167400000	A.2.2.1.2.1.2.1.2.1.1	0.565874730021598	.	167240001	167400000	#FFDADA	1	0.625
chr2	167400001	167600000	B.2.2.1.1.2.2.1.1.1	0.0853131749460043	.	167400001	167600000	#0000FF	1	0.125
chr2	167600001	167760000	B.2.1.1.2.2.2.1.2.2.1.2	0.195464362850972	.	167600001	167760000	#4848FF	1	0.25
chr2	167760001	167920000	B.2.1.1.2.2.2.1.2.2.2	0.19438444924406	.	167760001	167920000	#4848FF	1	0.25
chr2	167920001	168120000	B.2.1.1.2.1.1.1.2.2.1.1	0.233261339092873	.	167920001	168120000	#4848FF	1	0.25
chr2	168120001	168480000	B.2.2.1.1.2.2.1.2.2.1	0.0777537796976242	.	168120001	168480000	#0000FF	1	0.125
chr2	168480001	168640000	B.2.1.1.2.1.1.2.2.2.1	0.221382289416847	.	168480001	168640000	#4848FF	1	0.25
chr2	168640001	168800000	B.2.1.1.2.1.1.2.2.2.2.1.1	0.220302375809935	.	168640001	168800000	#4848FF	1	0.25
chr2	168800001	169360000	B.1.1.1.1.1.2.2	0.476241900647948	.	168800001	169360000	#DADAFF	1	0.5
chr2	169360001	169760000	A.2.1.1.2.2.1.2.2.2.1	0.684665226781857	.	169360001	169760000	#FF9191	1	0.75
chr2	169760001	170000000	B.1.2.2.1.1.1.2.2.2	0.318574514038877	.	169760001	170000000	#9191FF	1	0.375
chr2	170000001	170080000	B.2.1.1.2.1.1.1.2.2.1.2.1	0.232181425485961	.	170000001	170080000	#4848FF	1	0.25
chr2	170080001	170320000	B.2.1.1.2.2.2.1.1.1.2	0.200863930885529	.	170080001	170320000	#4848FF	1	0.25
chr2	170320001	170600000	A.2.1.1.2.2.1.2.1.2.1	0.690064794816415	.	170320001	170600000	#FF9191	1	0.75
chr2	170600001	170920000	A.1.2.2.2.2.1.1.2.1.2	0.773218142548596	.	170600001	170920000	#FF4848	1	0.875
chr2	170920001	171440000	B.2.1.1.2.1.1.2.1.1.2	0.227861771058315	.	170920001	171440000	#4848FF	1	0.25
chr2	171440001	171560000	B.1.1.2.2.2.2.1.1.1.2	0.390928725701944	.	171440001	171560000	#DADAFF	1	0.5
chr2	171560001	171800000	B.1.1.1.2.2.1.2.2.1	0.448164146868251	.	171560001	171800000	#DADAFF	1	0.5
chr2	171800001	172040000	A.2.1.1.2.1.2.1.2.1.1	0.713822894168467	.	171800001	172040000	#FF9191	1	0.75
chr2	172040001	172200000	B.1.1.1.2.2.1.2.2.2	0.447084233261339	.	172040001	172200000	#DADAFF	1	0.5
chr2	172200001	172400000	A.2.1.1.2.2.1.1.1.2.2.2	0.699784017278618	.	172200001	172400000	#FF9191	1	0.75
chr2	172400001	172600000	A.2.2.1.1.2.1.1.2.1.1	0.593952483801296	.	172400001	172600000	#FFDADA	1	0.625
chr2	172600001	172680000	A.2.1.1.2.2.1.1.2.1.2.1	0.697624190064795	.	172600001	172680000	#FF9191	1	0.75
chr2	172680001	172800000	A.1.2.1.2.2.2.1.1.1.2	0.826133909287257	.	172680001	172800000	#FF4848	1	0.875
chr2	172800001	173000000	A.1.2.2.2.1.1.2.1.2	0.786177105831533	.	172800001	173000000	#FF4848	1	0.875
chr2	173000001	173080000	A.2.1.2.1.2.1.1.2	0.654427645788337	.	173000001	173080000	#FF9191	1	0.75
chr2	173080001	173280000	A.2.2.1.1.2.1.1.1.1.1.1	0.601511879049676	.	173080001	173280000	#FFDADA	1	0.625
chr2	173280001	173440000	A.2.1.2.1.2.2.1.1.2.1.2	0.650107991360691	.	173280001	173440000	#FF9191	1	0.75
chr2	173440001	173600000	B.1.1.2.2.2.2.1.2.1	0.388768898488121	.	173440001	173600000	#DADAFF	1	0.5
chr2	173600001	173840000	A.2.2.2.2.1.1.1.2.1.1	0.508639308855292	.	173600001	173840000	#FFDADA	1	0.625
chr2	173840001	174080000	A.1.1.2.1.2.1.1.1.2.2.1	0.931965442764579	.	173840001	174080000	#FF0000	1	1
chr2	174080001	174280000	A.2.2.1.2.1.2.1.2.1.2	0.564794816414687	.	174080001	174280000	#FFDADA	1	0.625
chr2	174280001	174760000	B.1.2.1.1.1.1.2.1.2	0.379049676025918	.	174280001	174760000	#9191FF	1	0.375
chr2	174760001	174920000	A.1.2.1.2.2.1.1.1	0.833693304535637	.	174760001	174920000	#FF4848	1	0.875
chr2	174920001	175280000	A.2.2.2.1.2.1.2.2.1	0.520518358531317	.	174920001	175280000	#FFDADA	1	0.625
chr2	175280001	175600000	A.2.2.1.1.2.2.1.1.1	0.583153347732181	.	175280001	175600000	#FFDADA	1	0.625
chr2	175600001	175840000	B.1.1.2.1.1.1.2.2.1	0.430885529157667	.	175600001	175840000	#DADAFF	1	0.5
chr2	175840001	176080000	A.2.1.2.1.2.2.1.1.2.1.1	0.651187904967603	.	175840001	176080000	#FF9191	1	0.75
chr2	176080001	176320000	B.1.2.2.1.1.2.2.1.2.1.2	0.312095032397408	.	176080001	176320000	#9191FF	1	0.375
chr2	176320001	176480000	B.2.1.2.2.1.1.1.1	0.139308855291577	.	176320001	176480000	#4848FF	1	0.25
chr2	176480001	176760000	B.2.1.1.2.2.2.2.2.1.1.1.1	0.191144708423326	.	176480001	176760000	#4848FF	1	0.25
chr2	176760001	176920000	A.2.2.2.1.2.2.1.2.1.2	0.514038876889849	.	176760001	176920000	#FFDADA	1	0.625
chr2	176920001	177240000	A.2.1.1.2.2.1.1.1.2.1	0.703023758099352	.	176920001	177240000	#FF9191	1	0.75
chr2	177240001	177320000	A.2.2.1.2.1.1.1.2.1	0.570194384449244	.	177240001	177320000	#FFDADA	1	0.625
chr2	177320001	177680000	A.1.2.2.2.2.2.1.2.2	0.758099352051836	.	177320001	177680000	#FF4848	1	0.875
chr2	177680001	178040000	B.1.2.1.1.2.2.2.1.2.2	0.357451403887689	.	177680001	178040000	#9191FF	1	0.375
chr2	178040001	178200000	A.1.1.2.1.2.1.2	0.928725701943845	.	178040001	178200000	#FF0000	1	1
chr2	178200001	178400000	A.2.1.2.1.1.1.2.2.1	0.668466522678186	.	178200001	178400000	#FF9191	1	0.75
chr2	178400001	178680000	A.2.1.2.1.2.2.2.1.2.1.2.2	0.640388768898488	.	178400001	178680000	#FF9191	1	0.75
chr2	178680001	179000000	B.1.2.2.1.1.2.1.2.2	0.315334773218143	.	178680001	179000000	#9191FF	1	0.375
chr2	179000001	179240000	B.1.1.2.2.1.2.1.1.1	0.401727861771058	.	179000001	179240000	#DADAFF	1	0.5
chr2	179240001	179400000	A.2.1.1.2.2.1.2.2.2.2.1	0.683585313174946	.	179240001	179400000	#FF9191	1	0.75
chr2	179400001	179640000	B.1.2.2.1.1.2.1.1	0.317494600431965	.	179400001	179640000	#9191FF	1	0.375
chr2	179640001	179800000	B.1.1.1.2.2.1.2.1.1	0.451403887688985	.	179640001	179800000	#DADAFF	1	0.5
chr2	179800001	179960000	B.2.1.1.2.1.1.1.2.2.1.2.2	0.23110151187905	.	179800001	179960000	#4848FF	1	0.25
chr2	179960001	180120000	B.1.1.1.1.1.1.2.2	0.482721382289417	.	179960001	180120000	#DADAFF	1	0.5
chr2	180120001	180400000	B.1.2.1.1.2.2.2.1.1.1	0.360691144708423	.	180120001	180400000	#9191FF	1	0.375
chr2	180400001	180480000	B.1.1.1.2.2.2.2.2.1	0.439524838012959	.	180400001	180480000	#DADAFF	1	0.5
chr2	180480001	180760000	B.1.2.1.1.2.2.2.2.2.2	0.354211663066955	.	180480001	180760000	#9191FF	1	0.375
chr2	180760001	180920000	B.1.1.1.2.2.1.2.1.2.2	0.449244060475162	.	180760001	180920000	#DADAFF	1	0.5
chr2	180920001	181480000	B.2.2.2.1.2.1.2.2.1	0.0259179265658747	.	180920001	181480000	#0000FF	1	0.125
chr2	181480001	181800000	B.2.2.1.1.2.1.1.1.2.1.1	0.091792656587473	.	181480001	181800000	#0000FF	1	0.125
chr2	181800001	181960000	B.1.1.1.2.2.1.2.1.2.1	0.450323974082073	.	181800001	181960000	#DADAFF	1	0.5
chr2	181960001	182120000	B.1.2.1.1.2.2.2.1.1.2	0.359611231101512	.	181960001	182120000	#9191FF	1	0.375
chr2	182120001	182560000	B.2.2.1.1.2.2.2.1.1.1	0.0755939524838013	.	182120001	182560000	#0000FF	1	0.125
chr2	182560001	182680000	B.1.1.2.2.1.1.1.2	0.404967602591793	.	182560001	182680000	#DADAFF	1	0.5
chr2	182680001	182840000	B.1.1.1.2.1.1.2	0.462203023758099	.	182680001	182840000	#DADAFF	1	0.5
chr2	182840001	183000000	B.1.1.2.2.1.2.2	0.396328293736501	.	182840001	183000000	#DADAFF	1	0.5
chr2	183000001	183280000	B.2.1.1.2.2.2.1.1.1.1	0.201943844492441	.	183000001	183280000	#4848FF	1	0.25
chr2	183280001	183560000	B.1.2.2.1.1.1.2.2.1	0.319654427645788	.	183280001	183560000	#9191FF	1	0.375
chr2	183560001	183840000	A.2.1.2.1.1.1.1	0.67170626349892	.	183560001	183840000	#FF9191	1	0.75
chr2	183840001	184000000	A.2.1.1.2.1.2.2.2.2.1	0.706263498920086	.	183840001	184000000	#FF9191	1	0.75
chr2	184000001	184400000	B.2.2.1.1.2.1.1.1.2.1.2	0.0907127429805616	.	184000001	184400000	#0000FF	1	0.125
chr2	184400001	184880000	B.2.2.2.1.2.1.1.1.2	0.0323974082073434	.	184400001	184880000	#0000FF	1	0.125
chr2	184880001	185080000	B.2.2.1.1.2.1.1.1.2.2	0.0896328293736501	.	184880001	185080000	#0000FF	1	0.125
chr2	185080001	185360000	B.2.2.1.1.2.2.1.2.1.1.2.1	0.0809935205183585	.	185080001	185360000	#0000FF	1	0.125
chr2	185360001	185720000	B.2.2.1.1.2.1.2.2	0.0863930885529158	.	185360001	185720000	#0000FF	1	0.125
chr2	185720001	185800000	B.1.1.1.2.2.2.2.2.2.2	0.437365010799136	.	185720001	185800000	#DADAFF	1	0.5
chr2	185800001	186440000	B.2.2.1.1.2.2.1.1.2.2	0.0831533477321814	.	185800001	186440000	#0000FF	1	0.125
chr2	186440001	186880000	B.2.1.2.2.1.2.1.1.2.2.2.1	0.131749460043197	.	186440001	186880000	#4848FF	1	0.25
chr2	186880001	187320000	B.1.2.1.1.1.1.2.1.1.1.1	0.382289416846652	.	186880001	187320000	#9191FF	1	0.375
chr2	187320001	187560000	A.2.1.1.2.2.1.2.2.2.2.2.1	0.682505399568035	.	187320001	187560000	#FF9191	1	0.75
chr2	187560001	187720000	B.1.1.2.2.1.1.1.1	0.406047516198704	.	187560001	187720000	#DADAFF	1	0.5
chr2	187720001	187840000	A.2.2.2.1.2.2.1.2.1.1	0.51511879049676	.	187720001	187840000	#FFDADA	1	0.625
chr2	187840001	188000000	B.1.2.1.1.2.1.1.1.1	0.372570194384449	.	187840001	188000000	#9191FF	1	0.375
chr2	188000001	188160000	A.2.2.2.2.2.2.2.2.1	0.488120950323974	.	188000001	188160000	#FFDADA	1	0.625
chr2	188160001	188320000	A.2.1.2.1.1.2.2.1.1.1.2	0.660907127429806	.	188160001	188320000	#FF9191	1	0.75
chr2	188320001	188520000	A.2.1.2.1.1.2.2.1.1.2.2	0.658747300215983	.	188320001	188520000	#FF9191	1	0.75
chr2	188520001	188680000	B.1.1.2.2.2.1.2.1	0.394168466522678	.	188520001	188680000	#DADAFF	1	0.5
chr2	188680001	188880000	A.2.2.1.1.2.2.2.2.2.1.2	0.573434125269978	.	188680001	188880000	#FFDADA	1	0.625
chr2	188880001	189000000	B.1.1.1.2.1.1.1.1	0.464362850971922	.	188880001	189000000	#DADAFF	1	0.5
chr2	189000001	189160000	A.2.2.1.2.2.2.2.2.1.2	0.539956803455723	.	189000001	189160000	#FFDADA	1	0.625
chr2	189160001	189360000	A.2.1.2.1.1.1.2.1.1	0.670626349892009	.	189160001	189360000	#FF9191	1	0.75
chr2	189360001	189520000	A.1.2.1.2.2.2.2.1	0.818574514038877	.	189360001	189520000	#FF4848	1	0.875
chr2	189520001	189680000	A.2.1.1.2.2.2.2.1.1.2	0.674946004319654	.	189520001	189680000	#FF9191	1	0.75
chr2	189680001	189800000	A.2.1.1.2.2.2.2.1.2	0.673866090712743	.	189680001	189800000	#FF9191	1	0.75
chr2	189800001	189880000	A.1.2.1.2.2.1.2.2.1.2	0.829373650107991	.	189800001	189880000	#FF4848	1	0.875
chr2	189880001	190000000	A.1.2.2.2.1.1.2.2.1.1	0.785097192224622	.	189880001	190000000	#FF4848	1	0.875
chr2	190000001	190360000	A.1.1.2.1.2.1.1.1.2.2.2	0.930885529157667	.	190000001	190360000	#FF0000	1	1
chr2	190360001	190480000	A.1.1.2.2.2.1.1.1	0.90280777537797	.	190360001	190480000	#FF0000	1	1
chr2	190480001	190680000	A.1.2.1.2.2.1.1.2	0.832613390928726	.	190480001	190680000	#FF4848	1	0.875
chr2	190680001	191200000	B.1.1.1.1.1.2.1.1.2	0.479481641468682	.	190680001	191200000	#DADAFF	1	0.5
chr2	191200001	191360000	A.1.2.2.2.1.2.2.1.2	0.779697624190065	.	191200001	191360000	#FF4848	1	0.875
chr2	191360001	191520000	A.2.1.2.1.1.1.2.2.2	0.667386609071274	.	191360001	191520000	#FF9191	1	0.75
chr2	191520001	191720000	A.2.1.2.1.1.2.1.2.1.1	0.665226781857451	.	191520001	191720000	#FF9191	1	0.75
chr2	191720001	191880000	A.1.2.1.2.2.1.2.2.2	0.82829373650108	.	191720001	191880000	#FF4848	1	0.875
chr2	191880001	192040000	A.2.2.1.2.2.2.1.1.2.2.1	0.547516198704104	.	191880001	192040000	#FFDADA	1	0.625
chr2	192040001	192240000	A.1.2.1.2.2.2.1.1.2.2	0.822894168466523	.	192040001	192240000	#FF4848	1	0.875
chr2	192240001	192680000	B.1.1.1.2.2.1.1.2.1	0.454643628509719	.	192240001	192680000	#DADAFF	1	0.5
chr2	192680001	192800000	A.2.2.1.2.1.1.2	0.568034557235421	.	192680001	192800000	#FFDADA	1	0.625
chr2	192800001	193080000	B.1.1.2.2.1.2.1.2	0.397408207343413	.	192800001	193080000	#DADAFF	1	0.5
chr2	193080001	193440000	B.2.2.1.1.2.2.1.2.1.1.2.2	0.0799136069114471	.	193080001	193440000	#0000FF	1	0.125
chr2	193440001	193600000	B.2.1.2.2.1.2.1.1.2.2.1	0.132829373650108	.	193440001	193600000	#4848FF	1	0.25
chr2	193600001	193880000	B.2.2.1.1.2.1.1.1.1	0.0928725701943845	.	193600001	193880000	#0000FF	1	0.125
chr2	193880001	194160000	B.2.1.2.2.1.2.2.2.2.2	0.124190064794816	.	193880001	194160000	#4848FF	1	0.25
chr2	194160001	194480000	B.2.1.2.2.1.2.2.2.1	0.126349892008639	.	194160001	194480000	#4848FF	1	0.25
chr2	194480001	194880000	B.2.2.1.1.2.2.2.2.2	0.0701943844492441	.	194480001	194880000	#0000FF	1	0.125
chr2	194880001	195040000	B.2.1.2.2.1.1.1.2.2	0.137149028077754	.	194880001	195040000	#4848FF	1	0.25
chr2	195040001	195240000	B.2.1.2.2.1.2.2.1	0.127429805615551	.	195040001	195240000	#4848FF	1	0.25
chr2	195240001	195320000	B.1.2.2.1.2.1.2.2.1	0.300215982721382	.	195240001	195320000	#9191FF	1	0.375
chr2	195320001	195760000	B.2.2.2.1.2.1.2.1.2	0.0269978401727862	.	195320001	195760000	#0000FF	1	0.125
chr2	195760001	195840000	B.1.2.2.1.2.1.1.1.2	0.304535637149028	.	195760001	195840000	#9191FF	1	0.375
chr2	195840001	196160000	B.2.2.1.1.2.1.2.1	0.0874730021598272	.	195840001	196160000	#0000FF	1	0.125
chr2	196160001	196280000	B.2.1.1.2.1.1.1.2.1	0.234341252699784	.	196160001	196280000	#4848FF	1	0.25
chr2	196280001	196440000	B.1.2.2.1.2.1.1.1.1.1.1	0.307775377969762	.	196280001	196440000	#9191FF	1	0.375
chr2	196440001	196600000	A.2.2.2.2.2.2.1.1	0.49244060475162	.	196440001	196600000	#FFDADA	1	0.625
chr2	196600001	196920000	B.1.2.2.1.2.2.2.1.2	0.293736501079914	.	196600001	196920000	#9191FF	1	0.375
chr2	196920001	197680000	B.2.1.2.2.1.2.1.1.1	0.134989200863931	.	196920001	197680000	#4848FF	1	0.25
chr2	197680001	198080000	A.2.2.1.1.2.1.1.2.1.2.2	0.591792656587473	.	197680001	198080000	#FFDADA	1	0.625
chr2	198080001	198280000	A.2.2.1.2.2.2.2.2.1.1.1.1	0.543196544276458	.	198080001	198280000	#FFDADA	1	0.625
chr2	198280001	198400000	A.1.2.1.2.2.2.1.1.1.1	0.827213822894168	.	198280001	198400000	#FF4848	1	0.875
chr2	198400001	198640000	A.2.2.1.2.1.2.1.2.2.2	0.562634989200864	.	198400001	198640000	#FFDADA	1	0.625
chr2	198640001	198840000	A.2.1.1.2.2.1.1.1.1	0.704103671706264	.	198640001	198840000	#FF9191	1	0.75
chr2	198840001	199000000	A.2.2.1.1.2.1.1.2.2.2.1	0.58963282937365	.	198840001	199000000	#FFDADA	1	0.625
chr2	199000001	199200000	B.1.1.1.2.2.1.1.2.2.1	0.453563714902808	.	199000001	199200000	#DADAFF	1	0.5
chr2	199200001	199360000	B.2.1.1.2.1.1.2.2.1.1.2	0.22354211663067	.	199200001	199360000	#4848FF	1	0.25
chr2	199360001	199560000	B.2.1.1.2.2.2.2.2.2.1	0.185745140388769	.	199360001	199560000	#4848FF	1	0.25
chr2	199560001	199840000	B.2.1.2.2.1.2.2.2.2.1	0.125269978401728	.	199560001	199840000	#4848FF	1	0.25
chr2	199840001	200000000	B.2.1.2.2.1.1.2	0.136069114470842	.	199840001	200000000	#4848FF	1	0.25
chr2	200000001	200320000	B.2.1.1.2.2.2.2.2.1.2	0.18682505399568	.	200000001	200320000	#4848FF	1	0.25
chr2	200320001	200760000	B.2.1.1.2.1.1.2.2.2.2.1.2	0.219222462203024	.	200320001	200760000	#4848FF	1	0.25
chr2	200760001	201080000	A.2.2.1.1.2.2.1.1.2.2	0.580993520518359	.	200760001	201080000	#FFDADA	1	0.625
chr2	201080001	201160000	A.2.2.1.2.1.1.1.1	0.571274298056155	.	201080001	201160000	#FFDADA	1	0.625
chr2	201160001	201360000	A.1.2.2.2.1.1.2.2.2	0.782937365010799	.	201160001	201360000	#FF4848	1	0.875
chr2	201360001	201520000	A.1.2.2.2.2.1.2.2.1	0.762419006479482	.	201360001	201520000	#FF4848	1	0.875
chr2	201520001	201640000	A.1.2.1.2.2.2.1.2.1.1	0.821814254859611	.	201520001	201640000	#FF4848	1	0.875
chr2	201640001	201840000	A.1.1.2.2.2.1.1.2.1	0.901727861771058	.	201640001	201840000	#FF0000	1	1
chr2	201840001	201920000	A.2.1.1.2.2.2.1.2.2.1	0.678185745140389	.	201840001	201920000	#FF9191	1	0.75
chr2	201920001	202040000	A.1.2.1.2.2.2.1.2.2	0.819654427645788	.	201920001	202040000	#FF4848	1	0.875
chr2	202040001	202440000	A.2.1.1.2.1.2.1.2.2	0.711663066954644	.	202040001	202440000	#FF9191	1	0.75
chr2	202440001	202840000	A.1.2.2.2.2.2.2.2.2	0.75377969762419	.	202440001	202840000	#FF4848	1	0.875
chr2	202840001	203040000	A.1.2.2.2.1.1.1.2	0.788336933045356	.	202840001	203040000	#FF4848	1	0.875
chr2	203040001	203160000	A.1.2.1.2.2.2.1.2.1.2	0.8207343412527	.	203040001	203160000	#FF4848	1	0.875
chr2	203160001	203640000	A.1.1.2.1.2.1.1.2	0.929805615550756	.	203160001	203640000	#FF0000	1	1
chr2	203640001	203720000	A.2.1.1.2.2.1.1.2.1.2.2	0.696544276457883	.	203640001	203720000	#FF9191	1	0.75
chr2	203720001	203920000	A.1.2.2.2.1.1.1.1.2.1	0.790496760259179	.	203720001	203920000	#FF4848	1	0.875
chr2	203920001	204120000	A.2.1.1.2.1.1.2.1.1	0.721382289416847	.	203920001	204120000	#FF9191	1	0.75
chr2	204120001	204520000	A.1.2.2.2.2.2.1.2.1	0.759179265658747	.	204120001	204520000	#FF4848	1	0.875
chr2	204520001	204600000	A.2.2.1.2.2.2.1.2	0.545356371490281	.	204520001	204600000	#FFDADA	1	0.625
chr2	204600001	204720000	A.2.2.2.1.2.2.1.2.2	0.512958963282937	.	204600001	204720000	#FFDADA	1	0.625
chr2	204720001	204960000	B.1.1.1.1.1.1.1.2	0.48488120950324	.	204720001	204960000	#DADAFF	1	0.5
chr2	204960001	205160000	A.2.2.1.1.2.1.1.2.1.2.1	0.592872570194384	.	204960001	205160000	#FFDADA	1	0.625
chr2	205160001	205360000	A.2.2.1.1.2.1.1.1.1.1.2.1	0.600431965442765	.	205160001	205360000	#FFDADA	1	0.625
chr2	205360001	205640000	A.2.1.1.2.1.2.1.2.1.2	0.712742980561555	.	205360001	205640000	#FF9191	1	0.75
chr2	205640001	205760000	A.2.1.2.1.2.2.1.2.1.2	0.645788336933045	.	205640001	205760000	#FF9191	1	0.75
chr2	205760001	205960000	A.2.1.1.2.2.1.2.1.1.2.2	0.691144708423326	.	205760001	205960000	#FF9191	1	0.75
chr2	205960001	206520000	A.2.1.1.2.2.1.2.1.1.1	0.693304535637149	.	205960001	206520000	#FF9191	1	0.75
chr2	206520001	206680000	A.1.1.2.1.2.2.1.2	0.924406047516199	.	206520001	206680000	#FF0000	1	1
chr2	206680001	206840000	A.1.2.2.2.2.2.1.1	0.760259179265659	.	206680001	206840000	#FF4848	1	0.875
chr2	206840001	207040000	A.2.1.1.2.2.1.1.2.1.1	0.698704103671706	.	206840001	207040000	#FF9191	1	0.75
chr2	207040001	207560000	B.2.1.1.2.1.1.2.1.1.1	0.228941684665227	.	207040001	207560000	#4848FF	1	0.25
chr2	207560001	207920000	A.2.2.2.2.1.2.1	0.502159827213823	.	207560001	207920000	#FFDADA	1	0.625
chr2	207920001	208080000	A.1.2.1.2.2.2.1.1.2.1.2	0.823974082073434	.	207920001	208080000	#FF4848	1	0.875
chr2	208080001	208360000	A.2.2.1.2.1.2.1.2.2.1	0.563714902807775	.	208080001	208360000	#FFDADA	1	0.625
chr2	208360001	208520000	A.1.2.2.2.1.2.2.2.2	0.77645788336933	.	208360001	208520000	#FF4848	1	0.875
chr2	208520001	208920000	A.2.1.2.1.1.1.2.1.2	0.669546436285097	.	208520001	208920000	#FF9191	1	0.75
chr2	208920001	209080000	A.2.1.2.1.2.2.1.2.2	0.644708423326134	.	208920001	209080000	#FF9191	1	0.75
chr2	209080001	209200000	A.2.1.1.2.1.2.2.2.1.2	0.707343412526998	.	209080001	209200000	#FF9191	1	0.75
chr2	209200001	209440000	B.2.1.1.2.1.1.1.2.2.2	0.230021598272138	.	209200001	209440000	#4848FF	1	0.25
chr2	209440001	209600000	B.1.2.2.1.2.2.2.1.1	0.294816414686825	.	209440001	209600000	#9191FF	1	0.375
chr2	209600001	209920000	B.2.2.1.1.2.1.1.2	0.0885529157667387	.	209600001	209920000	#0000FF	1	0.125
chr2	209920001	210240000	B.2.2.1.1.2.2.1.2.1.1.1	0.08207343412527	.	209920001	210240000	#0000FF	1	0.125
chr2	210240001	210560000	B.1.2.1.1.1.2.1	0.375809935205184	.	210240001	210560000	#9191FF	1	0.375
chr2	210560001	210920000	B.1.2.1.1.1.2.2.2	0.373650107991361	.	210560001	210920000	#9191FF	1	0.375
chr2	210920001	211040000	A.2.1.1.2.2.2.2.1.1.1	0.676025917926566	.	210920001	211040000	#FF9191	1	0.75
chr2	211040001	211240000	B.1.1.2.2.2.2.2	0.386609071274298	.	211040001	211240000	#DADAFF	1	0.5
chr2	211240001	211360000	B.1.1.1.2.2.2.1.2.2	0.443844492440605	.	211240001	211360000	#DADAFF	1	0.5
chr2	211360001	211760000	B.2.1.2.2.1.2.1.1.2.2.2.2	0.130669546436285	.	211360001	211760000	#4848FF	1	0.25
chr2	211760001	212080000	B.2.2.1.1.2.2.1.2.2.2	0.0766738660907127	.	211760001	212080000	#0000FF	1	0.125
chr2	212080001	212560000	B.2.2.2.1.2.1.1.2.2	0.0291576673866091	.	212080001	212560000	#0000FF	1	0.125
chr2	212560001	212960000	B.2.2.2.1.2.1.2.1.1	0.0280777537796976	.	212560001	212960000	#0000FF	1	0.125
chr2	212960001	213120000	B.2.1.1.2.2.2.1.2.1.1	0.198704103671706	.	212960001	213120000	#4848FF	1	0.25
chr2	213120001	213240000	B.1.2.2.1.2.1.1.1.1.2	0.30561555075594	.	213120001	213240000	#9191FF	1	0.375
chr2	213240001	213440000	B.2.1.1.2.2.2.2.2.2.2.2	0.183585313174946	.	213240001	213440000	#4848FF	1	0.25
chr2	213440001	213560000	B.2.1.2.2.1.1.1.2.1	0.138228941684665	.	213440001	213560000	#4848FF	1	0.25
chr2	213560001	213760000	B.2.1.1.2.2.2.2.2.2.2.1	0.184665226781857	.	213560001	213760000	#4848FF	1	0.25
chr2	213760001	213920000	B.1.2.1.1.2.1.2.1.1	0.369330453563715	.	213760001	213920000	#9191FF	1	0.375
chr2	213920001	214120000	B.1.1.2.2.1.1.2.2	0.40280777537797	.	213920001	214120000	#DADAFF	1	0.5
chr2	214120001	214240000	A.2.2.2.1.2.1.2.2.2	0.519438444924406	.	214120001	214240000	#FFDADA	1	0.625
chr2	214240001	214400000	B.1.2.2.1.2.2.1.1	0.296976241900648	.	214240001	214400000	#9191FF	1	0.375
chr2	214400001	215240000	B.2.2.2.2.2.2.2.1	0.00215982721382289	.	214400001	215240000	#0000FF	1	0.125
chr2	215240001	215360000	B.1.2.2.1.2.1.1.1.1.1.2	0.306695464362851	.	215240001	215360000	#9191FF	1	0.375
chr2	215360001	215600000	B.2.1.1.2.1.1.2.2.1.2	0.222462203023758	.	215360001	215600000	#4848FF	1	0.25
chr2	215600001	215720000	B.1.1.1.2.2.1.1.1	0.455723542116631	.	215600001	215720000	#DADAFF	1	0.5
chr2	215720001	216160000	B.2.1.2.2.1.2.1.2.2	0.128509719222462	.	215720001	216160000	#4848FF	1	0.25
chr2	216160001	216480000	A.1.2.2.2.2.2.2.1.2	0.755939524838013	.	216160001	216480000	#FF4848	1	0.875
chr2	216480001	216600000	A.2.1.1.2.2.2.1.2.1	0.6792656587473	.	216480001	216600000	#FF9191	1	0.75
chr2	216600001	216920000	A.1.2.1.1.1.2.1.1.2	0.875809935205184	.	216600001	216920000	#FF4848	1	0.875
chr2	216920001	217080000	A.1.2.1.2.1.2.1.1	0.840172786177106	.	216920001	217080000	#FF4848	1	0.875
chr2	217080001	217320000	A.2.1.1.2.2.1.1.1.2.2.1.2	0.700863930885529	.	217080001	217320000	#FF9191	1	0.75
chr2	217320001	217560000	A.1.1.2.1.2.2.1.1.2.1	0.926565874730022	.	217320001	217560000	#FF0000	1	1
chr2	217560001	217800000	A.1.1.1.2.2.2.2	0.96976241900648	.	217560001	217800000	#FF0000	1	1
chr2	217800001	218160000	A.1.1.2.1.2.1.1.1.1.2	0.934125269978402	.	217800001	218160000	#FF0000	1	1
chr2	218160001	218240000	A.1.2.1.2.1.1.2.2.2.2.2.2	0.841252699784017	.	218160001	218240000	#FF4848	1	0.875
chr2	218240001	218440000	A.1.1.2.1.2.2.2.1	0.923326133909287	.	218240001	218440000	#FF0000	1	1
chr2	218440001	218640000	A.1.1.2.2.2.1.1.2.2	0.900647948164147	.	218440001	218640000	#FF0000	1	1
chr2	218640001	218920000	A.1.1.1.1.1.2.1	0.998920086393089	.	218640001	218920000	#FF0000	1	1
chr2	218920001	219080000	A.1.1.2.2.2.1.2.2	0.898488120950324	.	218920001	219080000	#FF0000	1	1
chr2	219080001	219240000	A.1.1.2.2.2.1.2.1	0.899568034557235	.	219080001	219240000	#FF0000	1	1
chr2	219240001	219480000	A.1.1.2.1.2.2.2.2	0.922246220302376	.	219240001	219480000	#FF0000	1	1
chr2	219480001	219600000	A.1.2.1.2.2.2.1.1.2.1.1	0.825053995680346	.	219480001	219600000	#FF4848	1	0.875
chr2	219600001	219760000	A.1.2.2.2.1.2.2.2.1.2	0.777537796976242	.	219600001	219760000	#FF4848	1	0.875
chr2	219760001	219960000	A.2.1.1.2.2.2.2.2	0.672786177105832	.	219760001	219960000	#FF9191	1	0.75
chr2	219960001	220400000	A.1.1.2.1.2.2.1.1.2.2	0.92548596112311	.	219960001	220400000	#FF0000	1	1
chr2	220400001	220520000	A.1.2.1.2.1.2.1.2.1	0.839092872570194	.	220400001	220520000	#FF4848	1	0.875
chr2	220520001	221000000	A.1.2.2.2.2.2.2.2.1	0.754859611231101	.	220520001	221000000	#FF4848	1	0.875
chr2	221000001	221360000	A.2.2.2.2.2.1.2.2.2.1	0.494600431965443	.	221000001	221360000	#FFDADA	1	0.625
chr2	221360001	221560000	A.2.2.2.2.2.2.2.1.1	0.490280777537797	.	221360001	221560000	#FFDADA	1	0.625
chr2	221560001	221640000	A.2.2.2.1.2.2.2.1	0.511879049676026	.	221560001	221640000	#FFDADA	1	0.625
chr2	221640001	221720000	A.2.2.2.1.2.2.2.2	0.510799136069114	.	221640001	221720000	#FFDADA	1	0.625
chr2	221720001	222480000	B.1.1.2.1.1.1.2.1.1	0.43304535637149	.	221720001	222480000	#DADAFF	1	0.5
chr2	222480001	222720000	B.1.2.1.1.2.2.2.2.1	0.356371490280778	.	222480001	222720000	#9191FF	1	0.375
chr2	222720001	222920000	B.1.2.1.1.2.2.2.1.2.1	0.3585313174946	.	222720001	222920000	#9191FF	1	0.375
chr2	222920001	223400000	B.2.1.1.2.2.2.2.2.1.1.1.2.2	0.188984881209503	.	222920001	223400000	#4848FF	1	0.25
chr2	223400001	223480000	A.2.2.1.1.2.1.1.1.2.2	0.595032397408207	.	223400001	223480000	#FFDADA	1	0.625
chr2	223480001	223760000	A.2.1.1.2.2.1.1.2.2.2	0.694384449244061	.	223480001	223760000	#FF9191	1	0.75
chr2	223760001	223840000	A.2.1.2.1.2.1.1.1	0.655507559395248	.	223760001	223840000	#FF9191	1	0.75
chr2	223840001	223960000	A.2.2.1.1.2.1.1.1.2.1.1	0.59719222462203	.	223840001	223960000	#FFDADA	1	0.625
chr2	223960001	224040000	A.2.2.1.2.1.1.1.2.2	0.569114470842333	.	223960001	224040000	#FFDADA	1	0.625
chr2	224040001	224480000	A.2.2.2.2.1.1.1.1	0.509719222462203	.	224040001	224480000	#FFDADA	1	0.625
chr2	224480001	224800000	A.2.2.1.1.2.1.1.1.1.2	0.598272138228942	.	224480001	224800000	#FFDADA	1	0.625
chr2	224800001	224920000	A.1.2.2.2.1.2.1	0.781857451403888	.	224800001	224920000	#FF4848	1	0.875
chr2	224920001	225160000	A.2.1.2.1.1.2.2.1.1.2.1	0.659827213822894	.	224920001	225160000	#FF9191	1	0.75
chr2	225160001	225520000	A.2.2.1.1.2.2.2.2.1	0.575593952483801	.	225160001	225520000	#FFDADA	1	0.625
chr2	225520001	225640000	B.1.1.1.2.1.1.1.2	0.463282937365011	.	225520001	225640000	#DADAFF	1	0.5
chr2	225640001	225920000	A.2.1.2.1.2.2.1.1.2.2.1	0.64902807775378	.	225640001	225920000	#FF9191	1	0.75
chr2	225920001	226120000	B.1.2.1.1.1.2.2.1	0.374730021598272	.	225920001	226120000	#9191FF	1	0.375
chr2	226120001	226240000	B.1.2.1.1.2.1.1.1.2	0.371490280777538	.	226120001	226240000	#9191FF	1	0.375
chr2	226240001	226520000	B.2.1.1.2.1.1.2.2.2.2.2	0.218142548596112	.	226240001	226520000	#4848FF	1	0.25
chr2	226520001	226800000	A.2.2.1.1.2.2.1.1.2.1	0.58207343412527	.	226520001	226800000	#FFDADA	1	0.625
chr2	226800001	227120000	A.2.2.1.2.2.2.1.1.2.1	0.548596112311015	.	226800001	227120000	#FFDADA	1	0.625
chr2	227120001	227280000	A.2.1.2.1.2.2.2.2	0.637149028077754	.	227120001	227280000	#FF9191	1	0.75
chr2	227280001	227480000	A.2.1.1.2.1.1.2.2.2	0.715982721382289	.	227280001	227480000	#FF9191	1	0.75
chr2	227480001	227680000	A.1.2.1.2.1.1.2.2.2.2.1	0.84341252699784	.	227480001	227680000	#FF4848	1	0.875
chr2	227680001	227880000	A.2.1.2.1.2.2.2.1.1	0.643628509719222	.	227680001	227880000	#FF9191	1	0.75
chr2	227880001	227960000	B.1.1.1.2.2.2.1.2.1	0.444924406047516	.	227880001	227960000	#DADAFF	1	0.5
chr2	227960001	228160000	A.2.2.1.2.2.2.2.2.2	0.538876889848812	.	227960001	228160000	#FFDADA	1	0.625
chr2	228160001	228360000	A.2.2.2.2.1.1.1.2.2	0.506479481641469	.	228160001	228360000	#FFDADA	1	0.625
chr2	228360001	228520000	A.2.2.2.2.2.2.2.1.2	0.489200863930886	.	228360001	228520000	#FFDADA	1	0.625
chr2	228520001	228640000	B.1.1.1.2.2.2.2.1.1.1	0.442764578833693	.	228520001	228640000	#DADAFF	1	0.5
chr2	228640001	228880000	B.1.2.2.1.2.2.2.2	0.292656587473002	.	228640001	228880000	#9191FF	1	0.375
chr2	228880001	228960000	B.1.1.1.2.2.2.2.2.2.1	0.438444924406048	.	228880001	228960000	#DADAFF	1	0.5
chr2	228960001	229080000	B.1.1.2.2.2.2.1.1.2	0.389848812095032	.	228960001	229080000	#DADAFF	1	0.5
chr2	229080001	229280000	B.1.2.2.1.1.2.1.2.1	0.316414686825054	.	229080001	229280000	#9191FF	1	0.375
chr2	229280001	229360000	B.1.1.1.2.2.2.2.1.1.2	0.441684665226782	.	229280001	229360000	#DADAFF	1	0.5
chr2	229360001	229680000	B.1.1.1.2.2.1.1.2.2.2	0.452483801295896	.	229360001	229680000	#DADAFF	1	0.5
chr2	229680001	229840000	B.1.1.2.2.2.1.1	0.39524838012959	.	229680001	229840000	#DADAFF	1	0.5
chr2	229840001	229960000	A.2.2.2.1.2.2.1.1.2.1	0.517278617710583	.	229840001	229960000	#FFDADA	1	0.625
chr2	229960001	230160000	A.2.2.1.2.2.2.1.1.2.2.2	0.546436285097192	.	229960001	230160000	#FFDADA	1	0.625
chr2	230160001	230320000	A.2.1.2.1.1.2.1.2.1.2	0.66414686825054	.	230160001	230320000	#FF9191	1	0.75
chr2	230320001	230600000	B.1.1.2.2.1.2.1.1.2.2.2	0.398488120950324	.	230320001	230600000	#DADAFF	1	0.5
chr2	230600001	230880000	A.2.1.1.2.1.2.2.1.1	0.710583153347732	.	230600001	230880000	#FF9191	1	0.75
chr2	230880001	231240000	A.2.2.1.1.2.1.1.2.2.2.2.1	0.588552915766739	.	230880001	231240000	#FFDADA	1	0.625
chr2	231240001	231360000	A.2.1.1.2.1.1.2.2.1.1.2	0.718142548596112	.	231240001	231360000	#FF9191	1	0.75
chr2	231360001	231920000	A.2.1.2.1.2.2.2.1.2.2.1	0.639308855291577	.	231360001	231920000	#FF9191	1	0.75
chr2	231920001	232160000	A.1.1.2.1.2.2.1.1.1	0.927645788336933	.	231920001	232160000	#FF0000	1	1
chr2	232160001	232320000	A.1.2.1.2.1.1.2.2.2.2.2.1	0.842332613390929	.	232160001	232320000	#FF4848	1	0.875
chr2	232320001	232520000	A.1.2.1.2.1.1.2.2.1	0.845572354211663	.	232320001	232520000	#FF4848	1	0.875
chr2	232520001	232600000	A.1.2.1.2.1.2.1.2.2	0.838012958963283	.	232520001	232600000	#FF4848	1	0.875
chr2	232600001	232800000	A.2.1.1.2.1.1.2.2.1.2	0.717062634989201	.	232600001	232800000	#FF9191	1	0.75
chr2	232800001	233120000	A.1.2.2.2.1.1.1.1.2.2	0.789416846652268	.	232800001	233120000	#FF4848	1	0.875
chr2	233120001	233320000	A.2.1.1.2.1.1.2.2.1.1.1	0.719222462203024	.	233120001	233320000	#FF9191	1	0.75
chr2	233320001	233400000	A.2.1.1.2.2.2.1.2.2.2	0.677105831533477	.	233320001	233400000	#FF9191	1	0.75
chr2	233400001	233800000	A.1.2.2.2.2.1.1.2.1.1	0.774298056155508	.	233400001	233800000	#FF4848	1	0.875
chr2	233800001	233960000	A.2.2.2.2.2.2.1.2	0.491360691144708	.	233800001	233960000	#FFDADA	1	0.625
chr2	233960001	234000000	A.2.1.1.2.1.2.2.1.2	0.709503239740821	.	233960001	234000000	#FF9191	1	0.75
chr2	234080001	234520000	A.2.1.1.2.1.2.2.1.2	0.709503239740821	.	234080001	234520000	#FF9191	1	0.75
chr2	234520001	234800000	B.1.2.1.1.2.1.2.1.2	0.368250539956803	.	234520001	234800000	#9191FF	1	0.375
chr2	234800001	234960000	B.1.2.1.1.2.1.1.2	0.370410367170626	.	234800001	234960000	#9191FF	1	0.375
chr2	234960001	235200000	B.1.2.2.1.2.2.1.2	0.295896328293737	.	234960001	235200000	#9191FF	1	0.375
chr2	235200001	235400000	B.1.2.1.1.2.1.2.2	0.367170626349892	.	235200001	235400000	#9191FF	1	0.375
chr2	235400001	235560000	B.1.1.1.2.2.2.1.1	0.446004319654428	.	235400001	235560000	#DADAFF	1	0.5
chr2	235560001	235760000	A.2.2.1.2.1.2.2.2	0.560475161987041	.	235560001	235760000	#FFDADA	1	0.625
chr2	235760001	236000000	A.2.1.1.2.1.1.2.1.2	0.720302375809935	.	235760001	236000000	#FF9191	1	0.75
chr2	236000001	236120000	A.2.2.2.1.2.1.1.2	0.52267818574514	.	236000001	236120000	#FFDADA	1	0.625
chr2	236120001	236440000	A.2.2.2.1.2.1.1.1	0.523758099352052	.	236120001	236440000	#FFDADA	1	0.625
chr2	236440001	236480000	A.2.1.2.1.2.1.2	0.653347732181426	.	236440001	236480000	#FF9191	1	0.75
chr2	236520001	236680000	A.2.1.2.1.2.1.2	0.653347732181426	.	236520001	236680000	#FF9191	1	0.75
chr2	236680001	236880000	A.2.2.2.1.2.1.2.1	0.521598272138229	.	236680001	236880000	#FFDADA	1	0.625
chr2	236880001	237000000	A.2.2.2.2.2.2.2.2.2	0.487041036717063	.	236880001	237000000	#FFDADA	1	0.625
chr2	237000001	237160000	A.2.2.2.1.2.2.1.1.2.2	0.516198704103672	.	237000001	237160000	#FFDADA	1	0.625
chr2	237160001	237360000	B.1.1.1.1.1.1.1.1	0.485961123110151	.	237160001	237360000	#DADAFF	1	0.5
chr2	237360001	237760000	A.2.1.2.1.1.2.2.1.2	0.657667386609071	.	237360001	237760000	#FF9191	1	0.75
chr2	237760001	238000000	A.2.1.2.1.2.2.2.1.2.2.2	0.638228941684665	.	237760001	238000000	#FF9191	1	0.75
chr2	238000001	238680000	A.1.1.1.1.1.2.2	0.997840172786177	.	238000001	238680000	#FF0000	1	1
chr2	238680001	238960000	A.1.2.1.2.2.1.2.1	0.831533477321814	.	238680001	238960000	#FF4848	1	0.875
chr2	238960001	239080000	A.2.1.1.2.1.1.1	0.722462203023758	.	238960001	239080000	#FF9191	1	0.75
chr2	239080001	239240000	A.1.2.2.2.1.2.2.1.1	0.780777537796976	.	239080001	239240000	#FF4848	1	0.875
chr2	239240001	239520000	A.1.2.2.2.1.2.2.2.1.1	0.778617710583153	.	239240001	239520000	#FF4848	1	0.875
chr2	239520001	239800000	A.1.2.1.1.1.2.1.1.1.1	0.877969762419006	.	239520001	239800000	#FF4848	1	0.875
chr2	239840001	239960000	A.1.2.1.1.1.2.1.1.1.1	0.877969762419006	.	239840001	239960000	#FF4848	1	0.875
chr2	239960001	240320000	A.1.2.1.2.1.1.2.1	0.846652267818574	.	239960001	240320000	#FF4848	1	0.875
chr2	240320001	240400000	A.1.2.2.1.2.1.1.1	0.806695464362851	.	240320001	240400000	#FF4848	1	0.875
chr2	240400001	240600000	A.2.1.1.2.2.2.1.1	0.680345572354212	.	240400001	240600000	#FF9191	1	0.75
chr2	240600001	240760000	A.2.1.2.1.2.2.1.2.1.1	0.646868250539957	.	240600001	240760000	#FF9191	1	0.75
chr2	240760001	241600000	A.1.1.2.1.1.2.2.1.1.1	0.948164146868251	.	240760001	241600000	#FF0000	1	1
chr2	241600001	241920000	A.1.2.1.2.1.1.2.2.2.1	0.844492440604752	.	241600001	241920000	#FF4848	1	0.875
chr2	241920001	242080000	A.1.2.1.2.1.2.2.1.1	0.836933045356371	.	241920001	242080000	#FF4848	1	0.875
chr2	242080001	242240000	A.1.2.1.2.1.2.2.1.2	0.83585313174946	.	242080001	242240000	#FF4848	1	0.875
chr2	242240001	243040000	A.1.1.2.1.2.1.1.1.1.1	0.935205183585313	.	242240001	243040000	#FF0000	1	1
chr3	40001	520000	B.1.1.1.2.2.1.1.1	0.482993197278912	.	40001	520000	#DADAFF	1	0.5
chr3	520001	880000	B.2.2.1.2.1.2.1.1	0.072108843537415	.	520001	880000	#0000FF	1	0.125
chr3	880001	1440000	B.2.2.2.2.2.1.2	0.00408163265306122	.	880001	1440000	#0000FF	1	0.125
chr3	1440001	1800000	B.2.2.1.2.1.2.2	0.0680272108843537	.	1440001	1800000	#0000FF	1	0.125
chr3	1800001	2120000	B.2.2.1.2.2.1.1.1	0.0666666666666667	.	1800001	2120000	#0000FF	1	0.125
chr3	2120001	2640000	B.2.2.2.2.1.1.1.1	0.0312925170068027	.	2120001	2640000	#0000FF	1	0.125
chr3	2640001	2720000	B.1.2.1.2.2.2.1.1	0.34421768707483	.	2640001	2720000	#9191FF	1	0.375
chr3	2720001	2840000	B.1.2.2.2.2.2.1.1	0.269387755102041	.	2720001	2840000	#9191FF	1	0.375
chr3	2840001	3120000	B.2.1.1.2.1.1.2.1	0.219047619047619	.	2840001	3120000	#4848FF	1	0.25
chr3	3120001	3280000	A.2.2.2.2.1.2.1.2.2.1	0.540136054421769	.	3120001	3280000	#FFDADA	1	0.625
chr3	3280001	3800000	B.2.2.2.2.1.1.2.1.1.2.2	0.0258503401360544	.	3280001	3800000	#0000FF	1	0.125
chr3	3800001	3920000	B.1.1.2.2.1.1.2.2	0.435374149659864	.	3800001	3920000	#DADAFF	1	0.5
chr3	3920001	4320000	B.2.1.2.2.1.2.2.1.1	0.142857142857143	.	3920001	4320000	#4848FF	1	0.25
chr3	4320001	4520000	A.1.2.2.1.1.1.2.1.2.2.2.2	0.843537414965986	.	4320001	4520000	#FF4848	1	0.875
chr3	4520001	4760000	A.1.1.2.1.1.1.2.1.1	0.964625850340136	.	4520001	4760000	#FF0000	1	1
chr3	4760001	4960000	A.1.1.1.2.1.2.2.2.2	0.978231292517007	.	4760001	4960000	#FF0000	1	1
chr3	4960001	5120000	A.1.2.1.1.2.1.1.2	0.907482993197279	.	4960001	5120000	#FF4848	1	0.875
chr3	5120001	5280000	A.2.1.2.1.1.1.2.2	0.715646258503401	.	5120001	5280000	#FF9191	1	0.75
chr3	5280001	5720000	B.2.2.1.2.1.1.1.2	0.0789115646258503	.	5280001	5720000	#0000FF	1	0.125
chr3	5720001	6080000	B.2.2.1.2.2.1.1.2.1	0.0653061224489796	.	5720001	6080000	#0000FF	1	0.125
chr3	6080001	6200000	B.2.1.1.2.2.1.1.1	0.208163265306122	.	6080001	6200000	#4848FF	1	0.25
chr3	6200001	6560000	B.2.2.1.2.1.2.1.2.1	0.0707482993197279	.	6200001	6560000	#0000FF	1	0.125
chr3	6560001	6760000	B.2.1.2.2.2.1.2.2.2	0.133333333333333	.	6560001	6760000	#4848FF	1	0.25
chr3	6760001	6920000	B.1.2.2.2.1.2.1.1.1	0.281632653061224	.	6760001	6920000	#9191FF	1	0.375
chr3	6920001	7040000	B.1.1.2.2.2.2.2.1.2	0.413605442176871	.	6920001	7040000	#DADAFF	1	0.5
chr3	7040001	7400000	B.2.1.1.2.1.2.1.1.1	0.214965986394558	.	7040001	7400000	#4848FF	1	0.25
chr3	7400001	7600000	B.1.2.1.2.2.1.1.1.1	0.353741496598639	.	7400001	7600000	#9191FF	1	0.375
chr3	7600001	7880000	B.1.2.1.2.1.1.1.1.1	0.372789115646258	.	7600001	7880000	#9191FF	1	0.375
chr3	7880001	8200000	B.2.1.2.2.1.2.2.1.2	0.141496598639456	.	7880001	8200000	#4848FF	1	0.25
chr3	8200001	8480000	B.1.2.1.2.1.2.1.1.2	0.359183673469388	.	8200001	8480000	#9191FF	1	0.375
chr3	8480001	8680000	A.1.2.1.1.2.1.1.1.2	0.908843537414966	.	8480001	8680000	#FF4848	1	0.875
chr3	8680001	8960000	B.1.1.1.2.1.1.1	0.496598639455782	.	8680001	8960000	#DADAFF	1	0.5
chr3	8960001	9200000	A.1.2.1.2.2.2.2.1.2.1	0.857142857142857	.	8960001	9200000	#FF4848	1	0.875
chr3	9240001	9400000	A.1.2.1.2.2.2.2.1.2.1	0.857142857142857	.	9240001	9400000	#FF4848	1	0.875
chr3	9400001	9560000	A.1.2.2.1.1.1.2.1.1	0.848979591836735	.	9400001	9560000	#FF4848	1	0.875
chr3	9560001	9720000	A.2.1.1.1.1.2.1.2.2.2	0.77687074829932	.	9560001	9720000	#FF9191	1	0.75
chr3	9720001	9840000	A.2.1.1.1.1.2.1.2.1.1.1	0.783673469387755	.	9720001	9840000	#FF9191	1	0.75
chr3	9840001	9920000	A.1.2.1.1.1.1.1	0.929251700680272	.	9840001	9920000	#FF4848	1	0.875
chr3	9960001	10080000	A.1.2.1.1.1.1.1	0.929251700680272	.	9960001	10080000	#FF4848	1	0.875
chr3	10080001	10160000	A.2.1.1.1.1.2.2.1	0.775510204081633	.	10080001	10160000	#FF9191	1	0.75
chr3	10160001	10280000	A.2.1.2.2.1.1.1.2.2	0.680272108843537	.	10160001	10280000	#FF9191	1	0.75
chr3	10280001	10400000	A.1.2.2.1.2.2.1	0.83265306122449	.	10280001	10400000	#FF4848	1	0.875
chr3	10400001	10720000	B.1.1.2.2.2.2.2.2.2	0.410884353741497	.	10400001	10720000	#DADAFF	1	0.5
chr3	10720001	10960000	B.1.2.1.2.1.2.1.2	0.357823129251701	.	10720001	10960000	#9191FF	1	0.375
chr3	10960001	11160000	A.2.2.1.1.2.1.2.1	0.624489795918367	.	10960001	11160000	#FFDADA	1	0.625
chr3	11160001	11400000	A.1.2.2.1.1.2	0.839455782312925	.	11160001	11400000	#FF4848	1	0.875
chr3	11400001	11720000	A.1.1.1.2.2.1.2.2	0.974149659863946	.	11400001	11720000	#FF0000	1	1
chr3	11720001	11920000	A.1.2.2.1.2.1.1.2.1	0.836734693877551	.	11720001	11920000	#FF4848	1	0.875
chr3	11920001	12120000	B.1.1.1.1.2.2.1.1	0.503401360544218	.	11920001	12120000	#DADAFF	1	0.5
chr3	12120001	12480000	A.1.1.2.1.1.1.2.1.2.1	0.963265306122449	.	12120001	12480000	#FF0000	1	1
chr3	12480001	12800000	A.1.1.1.2.1.2.1.1	0.983673469387755	.	12480001	12800000	#FF0000	1	1
chr3	12840001	13080000	A.1.1.1.2.1.2.1.1	0.983673469387755	.	12840001	13080000	#FF0000	1	1
chr3	13080001	13440000	B.1.1.1.2.1.2.1.2.1.1	0.489795918367347	.	13080001	13440000	#DADAFF	1	0.5
chr3	13480001	13640000	A.2.2.2.2.1.2.1.1.2	0.54421768707483	.	13480001	13640000	#FFDADA	1	0.625
chr3	13640001	14160000	B.1.1.2.2.1.1.1	0.438095238095238	.	13640001	14160000	#DADAFF	1	0.5
chr3	14160001	14360000	A.1.1.2.1.2.2.1.2	0.953741496598639	.	14160001	14360000	#FF0000	1	1
chr3	14360001	14560000	A.1.1.2.1.2.2.2.1.1.2.1	0.951020408163265	.	14360001	14560000	#FF0000	1	1
chr3	14560001	14640000	A.2.1.2.1.1.1.2.1	0.717006802721088	.	14560001	14640000	#FF9191	1	0.75
chr3	14640001	14960000	A.1.2.1.1.1.2.1.1.2.2	0.92108843537415	.	14640001	14960000	#FF4848	1	0.875
chr3	14960001	15080000	A.1.2.1.1.1.2.1.2.2.2	0.915646258503401	.	14960001	15080000	#FF4848	1	0.875
chr3	15080001	15240000	A.1.2.1.2.2.1.2.1	0.869387755102041	.	15080001	15240000	#FF4848	1	0.875
chr3	15240001	15400000	A.1.1.2.1.2.2.2.1.1.1	0.952380952380952	.	15240001	15400000	#FF0000	1	1
chr3	15440001	15480000	A.1.1.2.1.2.2.2.1.1.1	0.952380952380952	.	15440001	15480000	#FF0000	1	1
chr3	15480001	15600000	A.2.1.1.1.1.2.2.2	0.774149659863946	.	15480001	15600000	#FF9191	1	0.75
chr3	15600001	15840000	A.1.1.1.2.1.2.2.2.1	0.979591836734694	.	15600001	15840000	#FF0000	1	1
chr3	15840001	16080000	A.1.2.1.1.2.2.2.2	0.900680272108843	.	15840001	16080000	#FF4848	1	0.875
chr3	16080001	16360000	A.1.1.1.2.1.2.1.2	0.982312925170068	.	16080001	16360000	#FF0000	1	1
chr3	16360001	16440000	A.1.1.2.1.1.2	0.959183673469388	.	16360001	16440000	#FF0000	1	1
chr3	16480001	16600000	A.1.1.2.1.1.2	0.959183673469388	.	16480001	16600000	#FF0000	1	1
chr3	16600001	16840000	A.2.2.2.1.2.1.2.2.1	0.56734693877551	.	16600001	16840000	#FFDADA	1	0.625
chr3	16840001	17080000	A.1.2.2.2.2.2.2.2.2.2	0.791836734693877	.	16840001	17080000	#FF4848	1	0.875
chr3	17080001	17840000	A.2.1.2.2.1.2.1.1	0.676190476190476	.	17080001	17840000	#FF9191	1	0.75
chr3	17840001	18240000	B.2.1.1.2.2.2.1.2.2.2.1	0.197278911564626	.	17840001	18240000	#4848FF	1	0.25
chr3	18240001	18360000	B.1.1.2.2.2.1.2.2.1	0.42312925170068	.	18240001	18360000	#DADAFF	1	0.5
chr3	18360001	18520000	B.1.1.1.1.2.1.2.2	0.504761904761905	.	18360001	18520000	#DADAFF	1	0.5
chr3	18520001	18800000	B.2.2.1.2.2.1.2.1.1.2	0.0612244897959184	.	18520001	18800000	#0000FF	1	0.125
chr3	18800001	19040000	B.2.1.1.2.2.2.2.1.1.2	0.193197278911565	.	18800001	19040000	#4848FF	1	0.25
chr3	19040001	19680000	B.2.2.2.2.2.1.1.1.2	0.00680272108843537	.	19040001	19680000	#0000FF	1	0.125
chr3	19680001	20000000	B.2.1.1.2.1.2.1.1.2	0.213605442176871	.	19680001	20000000	#4848FF	1	0.25
chr3	20000001	20160000	A.2.1.2.1.1.1.1.1.2	0.719727891156463	.	20000001	20160000	#FF9191	1	0.75
chr3	20160001	20720000	B.1.2.1.2.2.2.2	0.340136054421769	.	20160001	20720000	#9191FF	1	0.375
chr3	20720001	21120000	B.2.1.2.2.2.2.1.1.2.1	0.129251700680272	.	20720001	21120000	#4848FF	1	0.25
chr3	21120001	21400000	B.2.1.1.2.1.1.2.2.1	0.217687074829932	.	21120001	21400000	#4848FF	1	0.25
chr3	21400001	21480000	B.1.2.1.2.2.1.1.1.2.2	0.351020408163265	.	21400001	21480000	#9191FF	1	0.375
chr3	21480001	21800000	B.2.1.1.2.1.1.1.2	0.220408163265306	.	21480001	21800000	#4848FF	1	0.25
chr3	21800001	22000000	B.2.1.1.2.2.2.1.1.2	0.201360544217687	.	21800001	22000000	#4848FF	1	0.25
chr3	22000001	22120000	B.1.2.2.2.2.1.1.1	0.276190476190476	.	22000001	22120000	#9191FF	1	0.375
chr3	22120001	22280000	B.2.1.1.2.1.1.1.1.2	0.221768707482993	.	22120001	22280000	#4848FF	1	0.25
chr3	22280001	22400000	B.1.2.1.2.2.1.1.2	0.349659863945578	.	22280001	22400000	#9191FF	1	0.375
chr3	22400001	22520000	B.1.2.1.2.1.2.2.1	0.356462585034014	.	22400001	22520000	#9191FF	1	0.375
chr3	22520001	22680000	B.1.1.2.2.1.2.2.1	0.429931972789116	.	22520001	22680000	#DADAFF	1	0.5
chr3	22680001	22840000	B.1.2.2.2.1.1.2.2.2	0.282993197278912	.	22680001	22840000	#9191FF	1	0.375
chr3	22840001	23040000	B.1.1.1.2.1.2.1.1	0.491156462585034	.	22840001	23040000	#DADAFF	1	0.5
chr3	23040001	23200000	B.1.1.2.2.1.2.1.2.1	0.43265306122449	.	23040001	23200000	#DADAFF	1	0.5
chr3	23200001	23480000	A.2.2.1.2.2.2	0.594557823129252	.	23200001	23480000	#FFDADA	1	0.625
chr3	23520001	23760000	A.2.2.1.2.2.2	0.594557823129252	.	23520001	23760000	#FFDADA	1	0.625
chr3	23760001	23880000	A.1.2.2.1.2.2.2.2.2	0.828571428571429	.	23760001	23880000	#FF4848	1	0.875
chr3	23880001	23960000	A.2.1.1.1.1.1.1.2	0.789115646258503	.	23880001	23960000	#FF9191	1	0.75
chr3	23960001	24040000	A.2.1.2.2.1.1.1.1	0.684353741496599	.	23960001	24040000	#FF9191	1	0.75
chr3	24040001	24240000	A.2.1.2.2.2.1.2.2	0.65578231292517	.	24040001	24240000	#FF9191	1	0.75
chr3	24240001	24440000	A.2.2.2.2.1.1.1.2.1.2	0.556462585034014	.	24240001	24440000	#FFDADA	1	0.625
chr3	24440001	24800000	B.1.2.2.2.1.1.2.1	0.285714285714286	.	24440001	24800000	#9191FF	1	0.375
chr3	24800001	25000000	B.2.1.1.2.2.2.2.1.1.1	0.194557823129252	.	24800001	25000000	#4848FF	1	0.25
chr3	25000001	25400000	B.2.1.2.2.2.2.2.1.2	0.122448979591837	.	25000001	25400000	#4848FF	1	0.25
chr3	25400001	25720000	A.2.2.1.1.2.2.1.2.2.1	0.617687074829932	.	25400001	25720000	#FFDADA	1	0.625
chr3	25720001	26160000	B.2.1.2.2.2.2.2.1.1.2	0.123809523809524	.	25720001	26160000	#4848FF	1	0.25
chr3	26160001	26600000	B.2.2.2.2.1.1.2.1.1.1	0.0285714285714286	.	26160001	26600000	#0000FF	1	0.125
chr3	26600001	26880000	B.2.2.2.2.1.1.2.1.1.2.1	0.0272108843537415	.	26600001	26880000	#0000FF	1	0.125
chr3	26880001	26960000	B.1.2.2.2.2.2.2.2	0.261224489795918	.	26880001	26960000	#9191FF	1	0.375
chr3	26960001	27080000	B.2.1.2.2.1.1.1.1.1	0.155102040816327	.	26960001	27080000	#4848FF	1	0.25
chr3	27080001	27560000	B.1.2.2.2.2.2.1.2.2.1	0.26530612244898	.	27080001	27560000	#9191FF	1	0.375
chr3	27560001	27720000	A.2.2.2.2.1.1.1.2.2.1.2.2	0.552380952380952	.	27560001	27720000	#FFDADA	1	0.625
chr3	27720001	28280000	B.2.2.1.2.2.1.2.1.2	0.0598639455782313	.	27720001	28280000	#0000FF	1	0.125
chr3	28280001	28440000	A.2.2.2.2.1.2.1.1.1	0.545578231292517	.	28280001	28440000	#FFDADA	1	0.625
chr3	28440001	28920000	B.2.1.1.2.2.2.1.2.2.2.2	0.195918367346939	.	28440001	28920000	#4848FF	1	0.25
chr3	28920001	29080000	A.2.2.2.2.1.1.1.2.2.2.1	0.551020408163265	.	28920001	29080000	#FFDADA	1	0.625
chr3	29080001	29320000	A.2.2.2.2.1.1.1.1.1	0.560544217687075	.	29080001	29320000	#FFDADA	1	0.625
chr3	29320001	29480000	A.1.1.2.1.1.1.2.1.2.2	0.961904761904762	.	29320001	29480000	#FF0000	1	1
chr3	29480001	29600000	A.1.2.1.1.1.2.2.1.2	0.912925170068027	.	29480001	29600000	#FF4848	1	0.875
chr3	29600001	29760000	A.1.1.2.2.1.2	0.938775510204082	.	29600001	29760000	#FF0000	1	1
chr3	29760001	30040000	A.2.1.1.1.1.1.2.2	0.786394557823129	.	29760001	30040000	#FF9191	1	0.75
chr3	30040001	30440000	B.1.1.2.2.2.1.2.1	0.424489795918367	.	30040001	30440000	#DADAFF	1	0.5
chr3	30440001	30520000	A.2.2.2.2.1.2.2.1	0.537414965986395	.	30440001	30520000	#FFDADA	1	0.625
chr3	30520001	30600000	A.2.2.1.2.1.2.1.2	0.608163265306122	.	30520001	30600000	#FFDADA	1	0.625
chr3	30600001	30760000	A.2.1.2.1.1.2.1.2.2.2	0.708843537414966	.	30600001	30760000	#FF9191	1	0.75
chr3	30760001	31040000	B.1.1.1.2.1.1.2.2	0.492517006802721	.	30760001	31040000	#DADAFF	1	0.5
chr3	31040001	31280000	A.2.2.2.2.1.1.1.2.2.1.1	0.555102040816327	.	31040001	31280000	#FFDADA	1	0.625
chr3	31280001	31600000	A.2.1.1.2.2.1.1.1.2	0.740136054421769	.	31280001	31600000	#FF9191	1	0.75
chr3	31600001	31800000	A.2.1.1.1.2.1.1	0.772789115646259	.	31600001	31800000	#FF9191	1	0.75
chr3	31800001	32200000	A.2.1.2.2.1.2.2.2.1.1	0.669387755102041	.	31800001	32200000	#FF9191	1	0.75
chr3	32200001	32560000	A.2.2.2.1.2.1.1.2.1	0.571428571428571	.	32200001	32560000	#FFDADA	1	0.625
chr3	32560001	32760000	A.2.2.1.2.1.1.2.1	0.612244897959184	.	32560001	32760000	#FFDADA	1	0.625
chr3	32760001	32880000	A.2.1.2.2.1.2.2.2.2.1	0.666666666666667	.	32760001	32880000	#FF9191	1	0.75
chr3	32880001	32960000	A.2.2.1.2.1.2.2.1	0.606802721088435	.	32880001	32960000	#FFDADA	1	0.625
chr3	33000001	33200000	A.2.2.1.2.1.2.2.1	0.606802721088435	.	33000001	33200000	#FFDADA	1	0.625
chr3	33200001	33400000	B.1.1.2.2.2.2.1.2	0.416326530612245	.	33200001	33400000	#DADAFF	1	0.5
chr3	33400001	33600000	A.2.2.1.2.2.1.1.1.1	0.604081632653061	.	33400001	33600000	#FFDADA	1	0.625
chr3	33600001	33920000	A.2.1.2.2.1.2.2.1.1.1	0.673469387755102	.	33600001	33920000	#FF9191	1	0.75
chr3	33920001	34200000	B.2.2.1.2.1.1.2.2	0.073469387755102	.	33920001	34200000	#0000FF	1	0.125
chr3	34200001	34680000	B.2.2.2.2.2.1.1.1.1	0.00816326530612245	.	34200001	34680000	#0000FF	1	0.125
chr3	34680001	34800000	B.2.1.1.2.1.1.1.1.1	0.22312925170068	.	34680001	34800000	#4848FF	1	0.25
chr3	34800001	35120000	B.2.2.2.2.1.2.1.2.2	0.0122448979591837	.	34800001	35120000	#0000FF	1	0.125
chr3	35120001	35520000	B.2.2.2.2.1.2.1.2.1	0.0136054421768707	.	35120001	35520000	#0000FF	1	0.125
chr3	35520001	36280000	B.2.2.2.2.2.2.2	0.00136054421768707	.	35520001	36280000	#0000FF	1	0.125
chr3	36280001	36360000	B.1.2.1.2.1.2.1.1.1.2	0.360544217687075	.	36280001	36360000	#9191FF	1	0.375
chr3	36360001	36600000	B.2.2.1.2.1.2.1.2.2	0.0693877551020408	.	36360001	36600000	#0000FF	1	0.125
[truncated: 8,431 more rows]
