# Supplementary material for: Systematic inference and comparison of multi-scale chromatin sub-compartments connects spatial organization to cell phenotypes
Source: Nat Commun. 2021 May 10;12:2439. doi: 10.1038/s41467-021-22666-3 (PMC8110550; doi:10.1038/s41467-021-22666-3)
Supplement: Supplementary file 5 — Supplementary Dataset 2 [file 41467_2021_22666_MOESM5_ESM.zip › Supplementary_Data_1_domain_hierarchies_127HiCmaps/HG00731_B_lymphocyte_binsize=40kb.bed]

#fields: chr, pos_start, pos_end, the full compartment label describing the position in the hierachy, normalized compartment domain rank, ., pos_start, pos_end, color based on eight compartment model (A.1.1 - B.2.2), 1, eight compartment score (A.1.1 to B.2.2: 8 to 1 devided by 8)
chr1	560001	600000	A.2.2.2.1.1.2.2.2	0.508305647840532	.	560001	600000	#FFDADA	1	0.625
chr1	720001	880000	A.2.2.2.1.1.2.2.2	0.508305647840532	.	720001	880000	#FFDADA	1	0.625
chr1	920001	1000000	A.2.2.2.1.1.2.2.2	0.508305647840532	.	920001	1000000	#FFDADA	1	0.625
chr1	1040001	1160000	A.2.2.2.1.1.2.2.2	0.508305647840532	.	1040001	1160000	#FFDADA	1	0.625
chr1	1200001	1240000	A.2.2.2.1.1.2.2.2	0.508305647840532	.	1200001	1240000	#FFDADA	1	0.625
chr1	1280001	1320000	A.1.2.1.1.1.1.1.2.1	0.889258028792912	.	1280001	1320000	#FF4848	1	0.875
chr1	1360001	1440000	A.1.2.1.1.1.1.1.2.1	0.889258028792912	.	1360001	1440000	#FF4848	1	0.875
chr1	1480001	1600000	A.1.2.1.1.1.1.1.2.1	0.889258028792912	.	1480001	1600000	#FF4848	1	0.875
chr1	1640001	1720000	A.1.2.1.1.1.1.1.2.1	0.889258028792912	.	1640001	1720000	#FF4848	1	0.875
chr1	1720001	1840000	A.1.2.2.1.2.2.1.1.2.2	0.80952380952381	.	1720001	1840000	#FF4848	1	0.875
chr1	1840001	2160000	A.2.1.2.1.2.1.1.2.2.1.2.1.1	0.634551495016611	.	1840001	2160000	#FF9191	1	0.75
chr1	2160001	2280000	A.2.2.1.2.1.2.2.2	0.54485049833887	.	2160001	2280000	#FFDADA	1	0.625
chr1	2280001	2360000	A.2.2.2.2.2.1.1.1	0.471760797342193	.	2280001	2360000	#FFDADA	1	0.625
chr1	2400001	2600000	A.2.2.2.2.1.1.2.1.2	0.483942414174972	.	2400001	2600000	#FFDADA	1	0.625
chr1	2680001	2760000	B.1.2.1.2.2.1.2.2	0.308970099667774	.	2680001	2760000	#9191FF	1	0.375
chr1	2800001	3040000	B.1.2.1.2.2.1.2.2	0.308970099667774	.	2800001	3040000	#9191FF	1	0.375
chr1	3040001	3160000	B.1.1.2.2.1.2	0.355481727574751	.	3040001	3160000	#DADAFF	1	0.5
chr1	3160001	3320000	B.1.1.2.2.2.1.1.1	0.35437430786268	.	3160001	3320000	#DADAFF	1	0.5
chr1	3320001	3520000	A.2.2.2.2.2.1.2.1.2	0.46843853820598	.	3320001	3520000	#FFDADA	1	0.625
chr1	3520001	3680000	A.2.1.2.1.1.1.2.1.1	0.654485049833887	.	3520001	3680000	#FF9191	1	0.75
chr1	3680001	3840000	A.2.2.1.2.2.2.2.1.2.2	0.537098560354374	.	3680001	3840000	#FFDADA	1	0.625
chr1	3960001	4360000	B.1.2.1.2.2.2.2.1.2.2	0.302325581395349	.	3960001	4360000	#9191FF	1	0.375
chr1	4360001	4400000	B.2.1.2.1.1.1.1.2.1	0.16500553709856	.	4360001	4400000	#4848FF	1	0.25
chr1	4440001	4840000	B.2.1.2.1.1.1.1.2.1	0.16500553709856	.	4440001	4840000	#4848FF	1	0.25
chr1	4840001	5240000	B.2.2.1.1.2.1.1	0.0963455149501661	.	4840001	5240000	#0000FF	1	0.125
chr1	5240001	5560000	B.2.1.2.1.1.1.2.2	0.161683277962348	.	5240001	5560000	#4848FF	1	0.25
chr1	5560001	6000000	B.1.2.1.2.2.2.2.1.1.2	0.304540420819491	.	5560001	6000000	#9191FF	1	0.375
chr1	6000001	6240000	A.2.2.1.1.1.2.2.1.2.2	0.568106312292359	.	6000001	6240000	#FFDADA	1	0.625
chr1	6240001	6560000	A.2.1.1.1.1.2.1.1.2	0.726467331118494	.	6240001	6560000	#FF9191	1	0.75
chr1	6560001	6920000	A.1.2.2.2.1.1.1.2.1.1	0.795127353266888	.	6560001	6920000	#FF4848	1	0.875
chr1	6920001	7120000	A.2.2.2.2.1.2.2.1.2.2	0.473975636766334	.	6920001	7120000	#FFDADA	1	0.625
chr1	7120001	7440000	B.1.2.1.2.2.2.1.1	0.307862679955703	.	7120001	7440000	#9191FF	1	0.375
chr1	7440001	7640000	B.1.1.1.1.2.2.2.2.1	0.437430786267996	.	7440001	7640000	#DADAFF	1	0.5
chr1	7640001	7760000	A.2.2.2.2.2.1.2.1.1	0.469545957918051	.	7640001	7760000	#FFDADA	1	0.625
chr1	7760001	8000000	A.2.1.2.1.2.1.1.2.2.2.1	0.631229235880399	.	7760001	8000000	#FF9191	1	0.75
chr1	8000001	8440000	A.1.2.2.2.1.1.2.1.2.1	0.787375415282392	.	8000001	8440000	#FF4848	1	0.875
chr1	8440001	8920000	A.1.1.2.1.1.2.1.1.1	0.970099667774086	.	8440001	8920000	#FF0000	1	1
chr1	8920001	9080000	A.1.2.2.1.1.1.2.1.2	0.821705426356589	.	8920001	9080000	#FF4848	1	0.875
chr1	9080001	9280000	A.1.2.2.1.1.1.2.1.1	0.82281284606866	.	9080001	9280000	#FF4848	1	0.875
chr1	9280001	9480000	A.1.2.2.1.1.1.1.1	0.825027685492802	.	9280001	9480000	#FF4848	1	0.875
chr1	9480001	9600000	A.1.2.2.1.2.2.1.1.2.1.2	0.81063122923588	.	9480001	9600000	#FF4848	1	0.875
chr1	9600001	9720000	A.1.2.2.1.2.2.2.1.2.2	0.802879291251384	.	9600001	9720000	#FF4848	1	0.875
chr1	9720001	10040000	A.1.1.2.2.2.1.2.1.1.1	0.914728682170543	.	9720001	10040000	#FF0000	1	1
chr1	10040001	10200000	A.2.1.1.1.1.2.2.2.2	0.720930232558139	.	10040001	10200000	#FF9191	1	0.75
chr1	10200001	10320000	A.2.1.2.1.1.2.1.2.2	0.646733111849391	.	10200001	10320000	#FF9191	1	0.75
chr1	10320001	10680000	A.1.2.2.2.1.1.1.2.2.1.2	0.791805094130676	.	10320001	10680000	#FF4848	1	0.875
chr1	10680001	11040000	A.2.1.1.1.2.2.2.2.2.2.2	0.699889258028793	.	10680001	11040000	#FF9191	1	0.75
chr1	11040001	11160000	A.2.2.1.2.1.2.2.1	0.545957918050941	.	11040001	11160000	#FFDADA	1	0.625
chr1	11160001	11400000	A.2.1.2.1.2.1.1.1.1.1.1	0.642303433001107	.	11160001	11400000	#FF9191	1	0.75
chr1	11400001	11560000	A.2.2.2.2.2.1.1.2	0.470653377630122	.	11400001	11560000	#FFDADA	1	0.625
chr1	11560001	11920000	A.2.1.1.1.2.2.2.2.2.2.1	0.700996677740864	.	11560001	11920000	#FF9191	1	0.75
chr1	11920001	12000000	A.2.1.2.1.1.2.2.2	0.643410852713178	.	11920001	12000000	#FF9191	1	0.75
chr1	12040001	12120000	A.1.2.2.1.1.2.1	0.819490586932447	.	12040001	12120000	#FF4848	1	0.875
chr1	12120001	12320000	A.1.2.1.1.1.1.1.1.2.1.2.1.1	0.894795127353267	.	12120001	12320000	#FF4848	1	0.875
chr1	12320001	12720000	A.2.1.2.1.2.1.2.1.1.2.1	0.627906976744186	.	12320001	12720000	#FF9191	1	0.75
chr1	12720001	12960000	B.1.1.1.1.2.2.2.1	0.438538205980066	.	12720001	12960000	#DADAFF	1	0.5
chr1	13160001	13200000	B.1.1.1.1.2.2.2.1	0.438538205980066	.	13160001	13200000	#DADAFF	1	0.5
chr1	13200001	13240000	B.1.1.2.2.2.1.1.2.1.2	0.352159468438538	.	13200001	13240000	#DADAFF	1	0.5
chr1	13760001	13960000	B.1.1.2.2.2.1.1.2.1.2	0.352159468438538	.	13760001	13960000	#DADAFF	1	0.5
chr1	13960001	14120000	A.2.1.2.1.2.1.1.1.1.2	0.640088593576966	.	13960001	14120000	#FF9191	1	0.75
chr1	14120001	14360000	B.1.1.1.1.2.2.2.2.2	0.436323366555925	.	14120001	14360000	#DADAFF	1	0.5
chr1	14360001	14640000	B.1.2.1.2.2.2.2.2.1.2	0.300110741971207	.	14360001	14640000	#9191FF	1	0.375
chr1	14640001	15080000	B.2.1.1.1.1.1.1.1	0.233665559246955	.	14640001	15080000	#4848FF	1	0.25
chr1	15080001	15160000	B.1.2.1.2.1.1.1.1.2	0.320044296788483	.	15080001	15160000	#9191FF	1	0.375
chr1	15160001	15440000	B.1.2.1.2.2.2.2.1.2.1	0.30343300110742	.	15160001	15440000	#9191FF	1	0.375
chr1	15440001	15640000	A.2.2.2.2.1.1.2.1.1	0.485049833887043	.	15440001	15640000	#FFDADA	1	0.625
chr1	15640001	15840000	A.2.2.1.2.2.2.1	0.540420819490587	.	15640001	15840000	#FFDADA	1	0.625
chr1	15840001	16120000	A.1.1.2.2.2.1.2.1.2	0.91140642303433	.	15840001	16120000	#FF0000	1	1
chr1	16120001	16360000	A.1.2.1.1.1.1.1.1.2.1.2.1.2	0.893687707641196	.	16120001	16360000	#FF4848	1	0.875
chr1	16360001	16520000	A.2.1.1.1.1.1.2.2	0.728682170542636	.	16360001	16520000	#FF9191	1	0.75
chr1	16520001	16880000	A.1.1.2.1.1.2.1.2	0.967884828349945	.	16520001	16880000	#FF0000	1	1
chr1	16880001	17040000	A.2.1.2.1.2.1.2.1.2.2	0.622369878183832	.	16880001	17040000	#FF9191	1	0.75
chr1	17040001	17120000	A.2.2.1.2.2.2.2.1.1	0.539313399778516	.	17040001	17120000	#FFDADA	1	0.625
chr1	17160001	17200000	A.2.2.1.2.2.2.2.1.1	0.539313399778516	.	17160001	17200000	#FFDADA	1	0.625
chr1	17200001	17720000	A.2.1.1.1.2.1.1.1	0.719822812846069	.	17200001	17720000	#FF9191	1	0.75
chr1	17720001	17880000	A.2.2.2.2.1.1.1.2	0.486157253599114	.	17720001	17880000	#FFDADA	1	0.625
chr1	17880001	18000000	B.1.1.1.1.2.1.2.2	0.440753045404208	.	17880001	18000000	#DADAFF	1	0.5
chr1	18000001	18240000	B.1.2.1.2.2.1.2.1.2	0.310077519379845	.	18000001	18240000	#9191FF	1	0.375
chr1	18240001	18440000	B.1.2.1.2.1.1.1.1.1.1	0.322259136212625	.	18240001	18440000	#9191FF	1	0.375
chr1	18440001	18520000	B.1.2.1.2.1.2.2.2	0.313399778516058	.	18440001	18520000	#9191FF	1	0.375
chr1	18520001	18600000	B.1.2.1.2.1.2.2.1	0.314507198228128	.	18520001	18600000	#9191FF	1	0.375
chr1	18600001	18720000	B.1.1.2.2.2.1.2	0.349944629014396	.	18600001	18720000	#DADAFF	1	0.5
chr1	18720001	18920000	B.1.1.2.2.2.1.1.2.1.1	0.353266888150609	.	18720001	18920000	#DADAFF	1	0.5
chr1	18920001	19200000	B.1.1.2.2.2.1.1.2.2	0.351052048726467	.	18920001	19200000	#DADAFF	1	0.5
chr1	19200001	19440000	A.2.1.2.1.2.1.1.2.2.1.2.2	0.63233665559247	.	19200001	19440000	#FF9191	1	0.75
chr1	19440001	19560000	A.2.2.1.2.2.2.2.2	0.535991140642303	.	19440001	19560000	#FFDADA	1	0.625
chr1	19560001	19920000	A.2.1.2.1.2.1.2.1.1.2.2	0.626799557032115	.	19560001	19920000	#FF9191	1	0.75
chr1	19920001	20440000	A.2.2.2.2.1.2.2.2	0.472868217054264	.	19920001	20440000	#FFDADA	1	0.625
chr1	20440001	20520000	B.1.1.1.1.2.1.2.1	0.441860465116279	.	20440001	20520000	#DADAFF	1	0.5
chr1	20520001	20840000	B.1.1.1.1.2.1.1.2	0.44296788482835	.	20520001	20840000	#DADAFF	1	0.5
chr1	20840001	20920000	A.2.2.1.2.2.2.2.1.2.1	0.538205980066445	.	20840001	20920000	#FFDADA	1	0.625
chr1	20920001	21520000	A.1.2.2.2.1.1.2.1.2.2.2	0.78516057585825	.	20920001	21520000	#FF4848	1	0.875
chr1	21520001	21720000	A.2.1.2.1.2.1.2.1.2.1.2.1	0.624584717607973	.	21520001	21720000	#FF9191	1	0.75
chr1	21720001	21840000	A.2.2.2.2.1.1.1.1	0.487264673311185	.	21720001	21840000	#FFDADA	1	0.625
chr1	21840001	22000000	A.2.1.2.1.2.1.1.2.1.2	0.636766334440753	.	21840001	22000000	#FF9191	1	0.75
chr1	22000001	22200000	A.1.2.2.2.1.1.1.2.1.2	0.794019933554817	.	22000001	22200000	#FF4848	1	0.875
chr1	22200001	22320000	A.2.1.2.1.1.1.2.2	0.651162790697674	.	22200001	22320000	#FF9191	1	0.75
chr1	22320001	22520000	A.2.1.1.1.1.2.2.1.2	0.723145071982281	.	22320001	22520000	#FF9191	1	0.75
chr1	22520001	22680000	A.2.2.2.2.1.1.2.2.2	0.481727574750831	.	22520001	22680000	#FFDADA	1	0.625
chr1	22680001	22760000	A.2.2.2.2.2.1.2.2	0.467331118493909	.	22680001	22760000	#FFDADA	1	0.625
chr1	22760001	23000000	A.2.2.2.2.1.2.1.1.1	0.48062015503876	.	22760001	23000000	#FFDADA	1	0.625
chr1	23000001	23280000	A.2.2.2.2.1.2.2.1.2.1	0.475083056478405	.	23000001	23280000	#FFDADA	1	0.625
chr1	23280001	23720000	A.2.1.1.1.2.1.2.1	0.716500553709856	.	23280001	23720000	#FF9191	1	0.75
chr1	23720001	23800000	A.2.2.1.2.1.2.1	0.547065337763012	.	23720001	23800000	#FFDADA	1	0.625
chr1	23800001	24320000	A.1.1.2.1.1.2.2.2	0.965669988925803	.	23800001	24320000	#FF0000	1	1
chr1	24320001	24560000	A.2.1.2.1.2.1.1.2.1.1	0.637873754152824	.	24320001	24560000	#FF9191	1	0.75
chr1	24560001	24840000	A.2.1.1.1.2.1.2.2	0.715393133997785	.	24560001	24840000	#FF9191	1	0.75
chr1	24840001	25000000	A.2.1.2.1.1.2.1.1	0.650055370985604	.	24840001	25000000	#FF9191	1	0.75
chr1	25000001	25120000	A.2.1.2.1.1.2.2.1.2	0.644518272425249	.	25000001	25120000	#FF9191	1	0.75
chr1	25120001	25400000	A.1.2.2.2.1.1.1.1.1.1	0.798449612403101	.	25120001	25400000	#FF4848	1	0.875
chr1	25400001	25560000	A.2.1.2.1.2.1.1.1.2	0.638981173864895	.	25400001	25560000	#FF9191	1	0.75
chr1	25600001	25720000	A.2.2.1.2.1.1	0.548172757475083	.	25600001	25720000	#FFDADA	1	0.625
chr1	25720001	25800000	A.2.1.2.1.1.1.2.1.2.1	0.653377630121816	.	25720001	25800000	#FF9191	1	0.75
chr1	25800001	26000000	A.2.1.2.1.2.1.1.2.2.1.2.1.2	0.63344407530454	.	25800001	26000000	#FF9191	1	0.75
chr1	26000001	26160000	A.2.1.2.1.1.1.2.1.2.2	0.652270210409745	.	26000001	26160000	#FF9191	1	0.75
chr1	26160001	26400000	A.2.1.1.1.1.2.2.2.1	0.72203765227021	.	26160001	26400000	#FF9191	1	0.75
chr1	26400001	26480000	A.2.1.2.1.1.2.1.2.1.1	0.648947951273533	.	26400001	26480000	#FF9191	1	0.75
chr1	26480001	26800000	A.1.2.1.1.1.2.2.2.1.1	0.878183831672204	.	26480001	26800000	#FF4848	1	0.875
chr1	26800001	27280000	A.1.1.2.1.1.2.2.1	0.966777408637874	.	26800001	27280000	#FF0000	1	1
chr1	27280001	27360000	A.2.1.2.1.1.2.2.1.1	0.64562569213732	.	27280001	27360000	#FF9191	1	0.75
chr1	27360001	27600000	A.2.1.1.1.1.2.1.2	0.725359911406423	.	27360001	27600000	#FF9191	1	0.75
chr1	27600001	27960000	A.1.2.1.1.1.1.1.1.2.2.1	0.891472868217054	.	27600001	27960000	#FF4848	1	0.875
chr1	27960001	28080000	A.2.1.2.1.1.1.1.1	0.656699889258029	.	27960001	28080000	#FF9191	1	0.75
chr1	28080001	28280000	A.2.1.1.1.1.1.2.1.2	0.729789590254707	.	28080001	28280000	#FF9191	1	0.75
chr1	28280001	28440000	A.1.1.2.2.2.1.2.1.1.2.2	0.912513842746401	.	28280001	28440000	#FF0000	1	1
chr1	28440001	28560000	A.1.2.2.1.2.2.2.1.1.2	0.805094130675526	.	28440001	28560000	#FF4848	1	0.875
chr1	28560001	28760000	A.1.2.2.1.2.2.1.2.1	0.808416389811739	.	28560001	28760000	#FF4848	1	0.875
chr1	28760001	29000000	A.1.2.2.1.2.2.2.1.1.1	0.806201550387597	.	28760001	29000000	#FF4848	1	0.875
chr1	29000001	29240000	A.2.1.1.1.1.1.1.2	0.732004429678848	.	29000001	29240000	#FF9191	1	0.75
chr1	29240001	29560000	A.2.1.2.1.2.1.2.1.1.1	0.629014396456257	.	29240001	29560000	#FF9191	1	0.75
chr1	29560001	29600000	B.1.2.1.2.1.1.2.2	0.31672203765227	.	29560001	29600000	#9191FF	1	0.375
chr1	29640001	29880000	B.1.2.1.2.1.1.2.2	0.31672203765227	.	29640001	29880000	#9191FF	1	0.375
chr1	30000001	30440000	B.1.2.1.2.2.2.2.2.1.1	0.301218161683278	.	30000001	30440000	#9191FF	1	0.375
chr1	30440001	30640000	B.1.2.1.2.2.1.2.1.1	0.311184939091916	.	30440001	30640000	#9191FF	1	0.375
chr1	30640001	30840000	B.1.2.1.2.1.1.1.1.1.2	0.321151716500554	.	30640001	30840000	#9191FF	1	0.375
chr1	30840001	31040000	B.1.2.1.2.1.2.1	0.315614617940199	.	30840001	31040000	#9191FF	1	0.375
chr1	31040001	31160000	B.1.1.2.2.1.1.2.1	0.357696566998893	.	31040001	31160000	#DADAFF	1	0.5
chr1	31160001	31440000	A.2.1.1.1.1.2.2.1.1	0.724252491694352	.	31160001	31440000	#FF9191	1	0.75
chr1	31440001	31520000	A.2.1.2.1.1.2.1.2.1.2	0.647840531561462	.	31440001	31520000	#FF9191	1	0.75
chr1	31520001	31800000	A.2.1.2.1.2.1.2.1.2.1.2.2	0.623477297895903	.	31520001	31800000	#FF9191	1	0.75
chr1	31800001	32120000	A.1.2.2.2.1.1.2.2.1.2	0.782945736434108	.	31800001	32120000	#FF4848	1	0.875
chr1	32120001	32360000	A.1.2.2.1.2.2.2.1.2.1	0.803986710963455	.	32120001	32360000	#FF4848	1	0.875
chr1	32360001	32840000	A.1.1.2.1.1.1.1.1	0.977851605758583	.	32360001	32840000	#FF0000	1	1
chr1	32840001	33200000	A.1.2.2.2.1.1.1.1.1.2	0.79734219269103	.	32840001	33200000	#FF4848	1	0.875
chr1	33200001	33600000	A.1.2.2.2.1.1.2.2.2.2	0.780730897009967	.	33200001	33600000	#FF4848	1	0.875
chr1	33600001	34040000	A.2.2.2.1.1.1.2.1	0.527131782945736	.	33600001	34040000	#FFDADA	1	0.625
chr1	34040001	34280000	B.1.2.1.2.1.1.2.1	0.317829457364341	.	34040001	34280000	#9191FF	1	0.375
chr1	34280001	34480000	B.1.1.2.2.2.2.2	0.347729789590255	.	34280001	34480000	#DADAFF	1	0.5
chr1	34480001	34760000	B.1.2.1.2.2.2.2.2.2	0.299003322259136	.	34480001	34760000	#9191FF	1	0.375
chr1	34760001	35240000	B.1.2.1.2.2.1.1	0.312292358803987	.	34760001	35240000	#9191FF	1	0.375
chr1	35240001	35400000	A.2.2.2.2.1.2.1.1.2	0.479512735326689	.	35240001	35400000	#FFDADA	1	0.625
chr1	35400001	35880000	A.1.2.1.1.1.2.2.1.1.1.1	0.882613510520487	.	35400001	35880000	#FF4848	1	0.875
chr1	35880001	36280000	A.1.2.1.1.1.2.2.1.1.2	0.880398671096346	.	35880001	36280000	#FF4848	1	0.875
chr1	36280001	36560000	A.1.2.1.1.1.2.2.1.1.1.2	0.881506090808416	.	36280001	36560000	#FF4848	1	0.875
chr1	36560001	36680000	A.2.1.1.1.1.1.2.1.1	0.730897009966777	.	36560001	36680000	#FF9191	1	0.75
chr1	36680001	36760000	A.1.2.2.1.2.2.1.1.2.1.1	0.811738648947951	.	36680001	36760000	#FF4848	1	0.875
chr1	36760001	36920000	A.1.2.1.1.1.1.1.2.2	0.888150609080842	.	36760001	36920000	#FF4848	1	0.875
chr1	36920001	37160000	A.2.2.1.1.1.2.2.1.2.1	0.56921373200443	.	36920001	37160000	#FFDADA	1	0.625
chr1	37160001	37360000	B.1.1.2.2.2.2.1	0.348837209302326	.	37160001	37360000	#DADAFF	1	0.5
chr1	37360001	37560000	B.1.1.2.2.1.1.2.2	0.356589147286822	.	37360001	37560000	#DADAFF	1	0.5
chr1	37560001	37640000	B.1.1.2.2.1.1.1	0.358803986710963	.	37560001	37640000	#DADAFF	1	0.5
chr1	37640001	37920000	A.2.2.2.2.1.2.1.2.2	0.477297895902547	.	37640001	37920000	#FFDADA	1	0.625
chr1	37920001	38240000	A.1.2.2.2.1.1.1.2.2.1.1	0.792912513842746	.	37920001	38240000	#FF4848	1	0.875
chr1	38240001	38400000	A.1.2.2.2.1.1.1.2.2.2	0.790697674418605	.	38240001	38400000	#FF4848	1	0.875
chr1	38400001	38680000	A.2.1.1.1.2.2.2.2.1.1	0.704318936877076	.	38400001	38680000	#FF9191	1	0.75
chr1	38680001	38920000	A.2.2.1.1.1.2.2.1.1	0.570321151716501	.	38680001	38920000	#FFDADA	1	0.625
chr1	38920001	39040000	A.2.1.2.1.2.1.1.2.2.2.2	0.630121816168328	.	38920001	39040000	#FF9191	1	0.75
chr1	39040001	39320000	A.2.2.2.2.1.2.1.2.1	0.478405315614618	.	39040001	39320000	#FFDADA	1	0.625
chr1	39320001	39920000	A.1.1.2.2.2.1.1.2.1	0.918050941306755	.	39320001	39920000	#FF0000	1	1
chr1	39920001	40040000	A.1.2.2.1.2.2.1.2.2	0.807308970099668	.	39920001	40040000	#FF4848	1	0.875
chr1	40040001	40280000	A.1.2.1.1.1.1.1.1.2.1.2.2	0.892580287929125	.	40040001	40280000	#FF4848	1	0.875
chr1	40280001	40520000	A.1.1.2.2.2.1.2.1.1.2.1	0.913621262458472	.	40280001	40520000	#FF0000	1	1
chr1	40520001	40680000	A.1.2.1.1.1.1.1.1.2.2.2	0.890365448504983	.	40520001	40680000	#FF4848	1	0.875
chr1	40680001	40880000	A.1.2.1.1.1.1.1.1.1.2	0.897009966777409	.	40680001	40880000	#FF4848	1	0.875
chr1	40880001	40960000	A.2.1.2.1.1.1.1.2	0.655592469545958	.	40880001	40960000	#FF9191	1	0.75
chr1	40960001	41120000	A.1.2.2.1.2.2.2.2.2.2	0.799557032115172	.	40960001	41120000	#FF4848	1	0.875
chr1	41120001	41480000	A.1.2.1.1.1.2.2.2.2	0.875968992248062	.	41120001	41480000	#FF4848	1	0.875
chr1	41480001	41720000	A.2.1.2.1.2.1.1.1.1.1.2	0.641196013289037	.	41480001	41720000	#FF9191	1	0.75
chr1	41720001	41920000	A.2.2.2.2.1.1.2.2.1	0.482834994462901	.	41720001	41920000	#FFDADA	1	0.625
chr1	41920001	42080000	A.2.2.2.2.1.2.2.1.1	0.476190476190476	.	41920001	42080000	#FFDADA	1	0.625
chr1	42080001	42440000	A.1.2.2.2.1.1.2.1.1.1	0.789590254706534	.	42080001	42440000	#FF4848	1	0.875
chr1	42440001	42800000	A.2.1.2.2.1.1.1.2	0.616832779623477	.	42440001	42800000	#FF9191	1	0.75
chr1	42800001	43360000	A.1.2.2.2.1.1.2.1.2.2.1	0.786267995570321	.	42800001	43360000	#FF4848	1	0.875
chr1	43360001	43600000	A.2.1.2.1.2.1.2.1.2.1.1	0.625692137320044	.	43360001	43600000	#FF9191	1	0.75
chr1	43600001	43920000	A.1.2.2.2.1.1.1.1.2	0.796234772978959	.	43600001	43920000	#FF4848	1	0.875
chr1	43920001	44200000	A.2.1.1.1.1.1.1.1	0.733111849390919	.	43920001	44200000	#FF9191	1	0.75
chr1	44200001	44360000	A.2.1.1.1.1.2.1.1.1	0.727574750830565	.	44200001	44360000	#FF9191	1	0.75
chr1	44360001	44520000	A.1.2.2.1.2.2.2.2.2.1	0.800664451827243	.	44360001	44520000	#FF4848	1	0.875
chr1	44520001	45200000	A.1.2.2.2.1.1.2.1.1.2	0.788482834994463	.	44520001	45200000	#FF4848	1	0.875
chr1	45200001	45360000	A.1.2.2.1.2.1.1.2	0.815060908084164	.	45200001	45360000	#FF4848	1	0.875
chr1	45360001	45520000	A.1.2.1.1.1.1.2.1	0.887043189368771	.	45360001	45520000	#FF4848	1	0.875
chr1	45520001	45760000	A.2.1.1.1.2.2.2.2.1.2	0.703211517165006	.	45520001	45760000	#FF9191	1	0.75
chr1	45760001	46120000	A.1.1.2.1.1.1.1.2.1	0.976744186046512	.	45760001	46120000	#FF0000	1	1
chr1	46120001	46320000	A.1.2.2.1.2.1.1.1	0.816168327796235	.	46120001	46320000	#FF4848	1	0.875
chr1	46320001	46520000	A.1.2.1.1.1.1.1.1.1.1	0.898117386489479	.	46320001	46520000	#FF4848	1	0.875
chr1	46520001	46720000	A.1.1.2.1.1.1.1.2.2	0.975636766334441	.	46520001	46720000	#FF0000	1	1
chr1	46720001	46840000	A.1.1.2.2.2.1.1.2.2.1	0.916943521594684	.	46720001	46840000	#FF0000	1	1
chr1	46840001	47240000	A.2.1.1.1.2.1.1.2.2	0.717607973421927	.	46840001	47240000	#FF9191	1	0.75
chr1	47240001	47520000	B.1.2.1.2.2.2.2.1.1.1	0.305647840531561	.	47240001	47520000	#9191FF	1	0.375
chr1	47520001	47680000	B.1.1.1.1.2.2.1	0.439645625692137	.	47520001	47680000	#DADAFF	1	0.5
chr1	47680001	47880000	A.2.1.1.1.2.2.2.1.1.2	0.707641196013289	.	47680001	47880000	#FF9191	1	0.75
chr1	47880001	48280000	B.1.1.1.1.2.1.1.1	0.444075304540421	.	47880001	48280000	#DADAFF	1	0.5
chr1	48280001	48520000	B.1.2.2.2.1.2.2.2	0.252491694352159	.	48280001	48520000	#9191FF	1	0.375
chr1	48520001	48640000	B.1.2.2.2.2.2.2.1.2	0.235880398671096	.	48520001	48640000	#9191FF	1	0.375
chr1	48640001	48840000	B.2.1.2.1.1.1.1.2.2	0.163898117386489	.	48640001	48840000	#4848FF	1	0.25
chr1	48840001	49040000	B.2.1.2.1.1.1.1.1	0.166112956810631	.	48840001	49040000	#4848FF	1	0.25
chr1	49040001	49120000	B.1.2.2.2.1.2.1.2.2	0.254706533776301	.	49040001	49120000	#9191FF	1	0.375
chr1	49120001	49520000	B.2.1.1.1.1.2.1.1.1	0.215946843853821	.	49120001	49520000	#4848FF	1	0.25
chr1	49520001	49800000	B.2.2.2.1.2.1.2.1.1	0.0310077519379845	.	49520001	49800000	#0000FF	1	0.125
chr1	49800001	49960000	B.2.2.1.1.2.2.1.2	0.0852713178294574	.	49800001	49960000	#0000FF	1	0.125
chr1	49960001	50320000	B.2.2.2.1.2.2	0.0254706533776301	.	49960001	50320000	#0000FF	1	0.125
chr1	50320001	50400000	B.2.1.2.1.2.1.1.1.2	0.155038759689922	.	50320001	50400000	#4848FF	1	0.25
chr1	50400001	50480000	B.2.1.1.1.1.2.2.2.2	0.209302325581395	.	50400001	50480000	#4848FF	1	0.25
chr1	50480001	50560000	B.2.1.2.1.1.2.2.2	0.157253599114064	.	50480001	50560000	#4848FF	1	0.25
chr1	50560001	50640000	B.2.1.1.1.1.1.1.2.2	0.231450719822813	.	50560001	50640000	#4848FF	1	0.25
chr1	50640001	50800000	B.1.2.2.2.2.2.2.1.1	0.236987818383167	.	50640001	50800000	#9191FF	1	0.375
chr1	50800001	51200000	A.2.2.1.1.1.1.2.2.2.1.2	0.578073089700997	.	50800001	51200000	#FFDADA	1	0.625
chr1	51200001	51680000	A.1.2.1.2.2.2.1.1.2.2	0.828349944629014	.	51200001	51680000	#FF4848	1	0.875
chr1	51680001	51960000	A.1.1.2.1.2.1.1.2.1.2	0.960132890365448	.	51680001	51960000	#FF0000	1	1
chr1	51960001	52040000	A.1.1.2.2.2.1.2.2.1	0.910299003322259	.	51960001	52040000	#FF0000	1	1
chr1	52040001	52560000	A.1.1.1.1.2.2.2	0.995570321151717	.	52040001	52560000	#FF0000	1	1
chr1	52560001	52760000	A.1.2.2.2.1.1.2.2.2.1	0.781838316722038	.	52560001	52760000	#FF4848	1	0.875
chr1	52760001	53000000	A.1.1.2.2.2.1.1.1.1	0.920265780730897	.	52760001	53000000	#FF0000	1	1
chr1	53000001	53240000	A.1.2.1.1.1.1.1.1.2.1.1	0.895902547065338	.	53000001	53240000	#FF4848	1	0.875
chr1	53240001	53720000	A.1.2.1.1.1.2.1.1	0.884828349944629	.	53240001	53720000	#FF4848	1	0.875
chr1	53720001	53880000	A.2.1.1.1.2.2.2.1.1.1	0.70874861572536	.	53720001	53880000	#FF9191	1	0.75
chr1	53880001	54200000	A.2.2.1.1.1.2.2.2	0.566998892580288	.	53880001	54200000	#FFDADA	1	0.625
chr1	54200001	54360000	A.1.2.2.2.1.1.2.2.1.1	0.784053156146179	.	54200001	54360000	#FF4848	1	0.875
chr1	54360001	55040000	A.1.1.2.1.2.1.1.1.2	0.963455149501661	.	54360001	55040000	#FF0000	1	1
chr1	55040001	55160000	A.2.2.1.2.2.1.2.1	0.542635658914729	.	55040001	55160000	#FFDADA	1	0.625
chr1	55160001	55320000	A.2.1.1.1.2.1.1.2.1	0.718715393133998	.	55160001	55320000	#FF9191	1	0.75
chr1	55320001	55520000	A.2.1.2.1.2.1.2.2	0.621262458471761	.	55320001	55520000	#FF9191	1	0.75
chr1	55520001	55760000	A.2.1.1.2.1.1.2.1.2	0.693244739756368	.	55520001	55760000	#FF9191	1	0.75
chr1	55760001	56040000	B.1.2.2.2.1.2.2.1	0.25359911406423	.	55760001	56040000	#9191FF	1	0.375
chr1	56040001	56520000	B.2.1.1.1.1.2.1.2	0.213732004429679	.	56040001	56520000	#4848FF	1	0.25
chr1	56520001	56640000	B.1.2.2.2.1.2.1.1.2.2.2	0.256921373200443	.	56520001	56640000	#9191FF	1	0.375
chr1	56640001	56800000	B.1.2.2.2.2.2.2.2	0.234772978959025	.	56640001	56800000	#9191FF	1	0.375
chr1	56800001	56880000	B.1.2.1.1.1.2.1.1.1	0.341085271317829	.	56800001	56880000	#9191FF	1	0.375
chr1	56880001	57080000	B.1.1.1.1.1.2.1.2.1.1	0.450719822812846	.	56880001	57080000	#DADAFF	1	0.5
chr1	57080001	57200000	B.1.2.2.2.1.2.1.1.2.2.1	0.258028792912514	.	57080001	57200000	#9191FF	1	0.375
chr1	57200001	57760000	B.2.1.2.1.1.2.1.1	0.160575858250277	.	57200001	57760000	#4848FF	1	0.25
chr1	57760001	58080000	B.2.1.2.1.1.2.2.1	0.158361018826135	.	57760001	58080000	#4848FF	1	0.25
chr1	58080001	58240000	B.2.1.2.1.1.1.2.1	0.162790697674419	.	58080001	58240000	#4848FF	1	0.25
chr1	58240001	58320000	B.2.1.1.1.1.1.1.2.1	0.232558139534884	.	58240001	58320000	#4848FF	1	0.25
chr1	58320001	58920000	B.2.1.2.1.1.2.1.2	0.159468438538206	.	58320001	58920000	#4848FF	1	0.25
chr1	58920001	59160000	A.2.2.1.1.1.1.2.2.1.1.2	0.58250276854928	.	58920001	59160000	#FFDADA	1	0.625
chr1	59160001	59320000	A.1.2.2.2.1.2.1.1.2.2	0.776301218161683	.	59160001	59320000	#FF4848	1	0.875
chr1	59320001	59520000	A.1.1.2.2.1.2.1.1.1.2	0.930232558139535	.	59320001	59520000	#FF0000	1	1
chr1	59520001	59800000	A.1.1.2.2.1.2.2.1.1	0.926910299003322	.	59520001	59800000	#FF0000	1	1
chr1	59800001	59920000	A.2.1.1.1.2.2.2.1.2.1	0.706533776301218	.	59800001	59920000	#FF9191	1	0.75
chr1	59920001	60000000	A.2.2.1.1.1.1.2.1.1.1	0.588039867109635	.	59920001	60000000	#FFDADA	1	0.625
chr1	60000001	60240000	A.1.2.2.2.1.2.2.1.2.2.1	0.768549280177187	.	60000001	60240000	#FF4848	1	0.875
chr1	60240001	60440000	A.2.2.2.1.1.1.1.1.1.2	0.533776301218162	.	60240001	60440000	#FFDADA	1	0.625
chr1	60440001	60720000	B.2.2.1.1.1.2.1.1.2	0.108527131782946	.	60440001	60720000	#0000FF	1	0.125
chr1	60720001	60800000	B.2.1.2.1.2.2.1.1.2.1	0.142857142857143	.	60720001	60800000	#4848FF	1	0.25
chr1	60800001	61280000	B.2.2.2.1.1.1.2.1	0.0387596899224806	.	60800001	61280000	#0000FF	1	0.125
chr1	61280001	61760000	B.2.1.1.1.1.2.1.1.2	0.21483942414175	.	61280001	61760000	#4848FF	1	0.25
chr1	61760001	61840000	B.1.1.2.1.1.1.1.2.2	0.408637873754153	.	61760001	61840000	#DADAFF	1	0.5
chr1	61840001	62120000	B.1.2.1.1.1.1.1.2	0.345514950166113	.	61840001	62120000	#9191FF	1	0.375
chr1	62120001	62280000	A.2.1.2.2.1.2.1	0.613510520487265	.	62120001	62280000	#FF9191	1	0.75
chr1	62280001	62720000	A.2.2.2.1.1.1.2.2.1.1	0.526024363233666	.	62280001	62720000	#FFDADA	1	0.625
chr1	62720001	62800000	A.2.2.2.2.2.2.1	0.466223698781838	.	62720001	62800000	#FFDADA	1	0.625
chr1	62800001	62880000	A.2.2.2.1.1.1.1.2.1.1	0.530454042081949	.	62800001	62880000	#FFDADA	1	0.625
chr1	62880001	63280000	A.1.1.2.1.2.1.1.1.1	0.964562569213732	.	62880001	63280000	#FF0000	1	1
chr1	63280001	63600000	B.1.1.1.1.1.1.1.1	0.464008859357697	.	63280001	63600000	#DADAFF	1	0.5
chr1	63600001	63800000	B.1.1.2.1.1.1.2.2	0.403100775193798	.	63600001	63800000	#DADAFF	1	0.5
chr1	63800001	64080000	A.1.2.2.2.1.2.2.1.1.2	0.770764119601329	.	63800001	64080000	#FF4848	1	0.875
chr1	64080001	64240000	B.1.1.1.1.1.2.1.2.2	0.448504983388704	.	64080001	64240000	#DADAFF	1	0.5
chr1	64240001	64640000	B.1.2.1.1.1.1.1.1	0.346622369878184	.	64240001	64640000	#9191FF	1	0.375
chr1	64640001	64800000	B.1.2.2.2.1.1.1.2.1	0.270210409745293	.	64640001	64800000	#9191FF	1	0.375
chr1	64800001	64920000	B.1.2.2.2.1.2.1.1.2.1.2	0.259136212624585	.	64800001	64920000	#9191FF	1	0.375
chr1	64920001	65080000	B.2.1.1.1.1.1.2.1.1	0.230343300110742	.	64920001	65080000	#4848FF	1	0.25
chr1	65080001	65320000	B.1.1.2.1.1.2.2.1.2.1.1	0.390919158361019	.	65080001	65320000	#DADAFF	1	0.5
chr1	65320001	65480000	A.2.1.1.2.1.2.2.1.1.2	0.687707641196013	.	65320001	65480000	#FF9191	1	0.75
chr1	65480001	65920000	A.2.2.1.1.1.1.1.1	0.590254706533776	.	65480001	65920000	#FFDADA	1	0.625
chr1	65920001	66080000	B.1.2.2.2.1.1.2.2.2	0.262458471760797	.	65920001	66080000	#9191FF	1	0.375
chr1	66080001	66440000	B.1.1.2.1.1.2.2.2.2	0.384274640088594	.	66080001	66440000	#DADAFF	1	0.5
chr1	66440001	66720000	B.1.2.1.1.1.1.2.2	0.3421926910299	.	66440001	66720000	#9191FF	1	0.375
chr1	66720001	66920000	A.1.1.2.1.2.1.1.2.2.1	0.959025470653378	.	66720001	66920000	#FF0000	1	1
chr1	66920001	67360000	B.1.1.2.1.1.2.1.2.1.2.1	0.398671096345515	.	66920001	67360000	#DADAFF	1	0.5
chr1	67360001	67680000	A.1.1.2.2.1.2.2.2.1.1	0.924695459579181	.	67360001	67680000	#FF0000	1	1
chr1	67680001	67800000	A.2.1.1.1.2.2.2.1.2.2	0.705426356589147	.	67680001	67800000	#FF9191	1	0.75
chr1	67800001	67960000	A.1.2.1.2.2.1.2	0.832779623477298	.	67800001	67960000	#FF4848	1	0.875
chr1	67960001	68240000	A.2.1.1.2.1.1.2.1.1.1	0.695459579180509	.	67960001	68240000	#FF9191	1	0.75
chr1	68240001	68520000	B.1.2.2.2.1.2.1.1.1	0.261351052048726	.	68240001	68520000	#9191FF	1	0.375
chr1	68520001	69000000	B.2.1.1.1.1.1.2.2.2.1	0.221483942414175	.	68520001	69000000	#4848FF	1	0.25
chr1	69000001	69240000	B.2.2.1.1.1.2.1.2.2.1.2	0.102990033222591	.	69000001	69240000	#0000FF	1	0.125
chr1	69240001	69440000	B.2.2.2.1.1.1.2.2.1	0.0376522702104097	.	69240001	69440000	#0000FF	1	0.125
chr1	69440001	69520000	B.2.1.2.1.2.2.2.2.2.2	0.135105204872647	.	69440001	69520000	#4848FF	1	0.25
chr1	69520001	69800000	B.2.2.2.1.2.1.1.1	0.0343300110741971	.	69520001	69800000	#0000FF	1	0.125
chr1	69800001	70320000	B.2.2.2.1.2.1.2.1.2	0.0299003322259136	.	69800001	70320000	#0000FF	1	0.125
chr1	70320001	70600000	B.2.2.2.1.1.2	0.035437430786268	.	70320001	70600000	#0000FF	1	0.125
chr1	70600001	70960000	A.1.2.1.2.2.2.1.1.1	0.831672203765227	.	70600001	70960000	#FF4848	1	0.875
chr1	70960001	71560000	B.2.1.1.1.1.2.2.2.1	0.210409745293466	.	70960001	71560000	#4848FF	1	0.25
chr1	71560001	71760000	B.2.2.1.1.2.2.1.1.2.1	0.0874861572535991	.	71560001	71760000	#0000FF	1	0.125
chr1	71760001	72120000	B.2.2.2.1.1.1.2.2.2	0.0365448504983389	.	71760001	72120000	#0000FF	1	0.125
chr1	72120001	72280000	B.2.1.2.1.2.2.1.1.2.2.2	0.140642303433001	.	72120001	72280000	#4848FF	1	0.25
chr1	72280001	72560000	B.2.2.2.1.1.1.1.2.1.2	0.0409745293466224	.	72280001	72560000	#0000FF	1	0.125
chr1	72560001	72720000	B.2.2.1.1.1.2.2.2	0.097452934662237	.	72560001	72720000	#0000FF	1	0.125
chr1	72720001	72880000	B.2.1.1.1.2.2.1.1.2.2.2	0.199335548172757	.	72720001	72880000	#4848FF	1	0.25
chr1	72880001	73360000	B.2.2.2.1.2.1.2.2.1.1	0.0287929125138427	.	72880001	73360000	#0000FF	1	0.125
chr1	73360001	73600000	B.2.2.2.1.2.1.1.2.1	0.0332225913621262	.	73360001	73600000	#0000FF	1	0.125
chr1	73600001	73880000	B.2.2.2.1.2.1.1.2.2	0.0321151716500554	.	73600001	73880000	#0000FF	1	0.125
chr1	73880001	74240000	B.2.2.2.1.1.1.1.2.1.1	0.0420819490586932	.	73880001	74240000	#0000FF	1	0.125
chr1	74240001	74600000	B.2.2.2.1.1.1.1.1	0.0431893687707641	.	74240001	74600000	#0000FF	1	0.125
chr1	74600001	74760000	B.2.1.1.1.2.1.1.1	0.208194905869324	.	74600001	74760000	#4848FF	1	0.25
chr1	74760001	74960000	B.2.1.1.1.1.1.2.2.2.2.1.2	0.219269102990033	.	74760001	74960000	#4848FF	1	0.25
chr1	74960001	75240000	B.1.1.2.1.1.2.2.1.1	0.39202657807309	.	74960001	75240000	#DADAFF	1	0.5
chr1	75240001	75400000	B.2.1.1.1.2.1.2.1	0.205980066445183	.	75240001	75400000	#4848FF	1	0.25
chr1	75400001	75680000	B.2.1.1.1.1.1.2.2.2.2.2.1	0.218161683277962	.	75400001	75680000	#4848FF	1	0.25
chr1	75680001	75760000	B.1.2.2.2.2.1.2.2.1	0.246954595791805	.	75680001	75760000	#9191FF	1	0.375
chr1	75760001	75960000	B.2.1.1.1.2.1.2.2.1	0.204872646733112	.	75760001	75960000	#4848FF	1	0.25
chr1	75960001	76160000	B.1.2.2.2.2.1.2.1.1	0.249169435215947	.	75960001	76160000	#9191FF	1	0.375
chr1	76160001	76280000	A.2.1.1.2.1.1.2.2	0.692137320044297	.	76160001	76280000	#FF9191	1	0.75
chr1	76280001	76840000	B.1.2.1.1.1.1.2.1.2	0.343300110741971	.	76280001	76840000	#9191FF	1	0.375
chr1	76840001	77000000	B.1.2.2.2.2.1.2.2.2	0.245847176079734	.	76840001	77000000	#9191FF	1	0.375
chr1	77000001	77280000	B.2.1.2.1.2.1.1.2.1.2	0.152823920265781	.	77000001	77280000	#4848FF	1	0.25
chr1	77280001	77480000	B.1.2.2.2.1.1.1.1	0.271317829457364	.	77280001	77480000	#9191FF	1	0.375
chr1	77480001	77560000	B.1.2.2.2.1.2.1.1.2.1.1	0.260243632336656	.	77480001	77560000	#9191FF	1	0.375
chr1	77560001	78040000	A.2.2.2.1.1.1.2.2.1.2.2	0.523809523809524	.	77560001	78040000	#FFDADA	1	0.625
chr1	78040001	78280000	A.1.1.2.1.2.1.2.2.1.2	0.952380952380952	.	78040001	78280000	#FF0000	1	1
chr1	78280001	78560000	A.1.1.2.2.1.2.1.1.2	0.929125138427464	.	78280001	78560000	#FF0000	1	1
chr1	78560001	78880000	B.1.1.2.1.1.1.2.1.1.1.1	0.407530454042082	.	78560001	78880000	#DADAFF	1	0.5
chr1	78880001	79040000	B.1.2.2.2.2.1.1.2	0.250276854928018	.	78880001	79040000	#9191FF	1	0.375
chr1	79040001	79200000	A.2.2.1.1.1.1.2.1.2.2	0.584717607973422	.	79040001	79200000	#FFDADA	1	0.625
chr1	79200001	79400000	B.2.1.1.1.1.1.2.1.2.1	0.229235880398671	.	79200001	79400000	#4848FF	1	0.25
chr1	79400001	79600000	B.2.1.1.1.2.2.1.1.1	0.20265780730897	.	79400001	79600000	#4848FF	1	0.25
chr1	79600001	79840000	B.2.1.2.1.2.1.2.2.1.2.1	0.147286821705426	.	79600001	79840000	#4848FF	1	0.25
chr1	79840001	80120000	B.2.1.1.1.1.1.2.2.1.2.2	0.222591362126246	.	79840001	80120000	#4848FF	1	0.25
chr1	80120001	80320000	B.1.2.2.2.1.1.1.2.2.2	0.267995570321152	.	80120001	80320000	#9191FF	1	0.375
chr1	80320001	80600000	B.2.2.1.1.1.2.1.2.1.1.1	0.107419712070875	.	80320001	80600000	#0000FF	1	0.125
chr1	80600001	80920000	B.2.2.1.1.2.2.1.1.2.2	0.0863787375415282	.	80600001	80920000	#0000FF	1	0.125
chr1	80920001	81160000	B.2.2.1.1.2.1.2.1.1	0.0952380952380952	.	80920001	81160000	#0000FF	1	0.125
chr1	81160001	81320000	B.2.1.2.1.2.1.2.2.1.2.2	0.146179401993355	.	81160001	81320000	#4848FF	1	0.25
chr1	81320001	81480000	B.2.1.2.1.2.2.1.1.1	0.143964562569214	.	81320001	81480000	#4848FF	1	0.25
chr1	81480001	81840000	B.2.2.1.1.2.1.2.2.1.2	0.0908084163898117	.	81480001	81840000	#0000FF	1	0.125
chr1	81840001	82280000	B.2.1.1.1.1.2.2.1.2	0.211517165005537	.	81840001	82280000	#4848FF	1	0.25
chr1	82280001	82440000	B.2.1.2.1.2.2.2.2.2.1	0.136212624584718	.	82280001	82440000	#4848FF	1	0.25
chr1	82440001	82800000	B.2.2.1.1.2.1.2.2.1.1.2	0.0919158361018826	.	82440001	82800000	#0000FF	1	0.125
chr1	82800001	83240000	B.2.2.2.1.2.1.2.2.1.2	0.0276854928017719	.	82800001	83240000	#0000FF	1	0.125
chr1	83240001	83360000	B.2.1.1.1.2.2.1.1.2.2.1	0.200442967884828	.	83240001	83360000	#4848FF	1	0.25
chr1	83360001	83720000	B.2.2.1.1.1.2.1.2.2.1.1	0.104097452934662	.	83360001	83720000	#0000FF	1	0.125
chr1	83720001	83840000	B.2.1.1.1.2.2.1.2	0.198228128460687	.	83720001	83840000	#4848FF	1	0.25
chr1	83840001	84160000	B.2.1.1.1.1.1.2.2.2.2.2.2	0.217054263565891	.	83840001	84160000	#4848FF	1	0.25
chr1	84160001	84320000	B.2.1.1.1.1.1.2.1.2.2.1.2	0.227021040974529	.	84160001	84320000	#4848FF	1	0.25
chr1	84320001	84400000	B.1.2.1.1.1.2.2.2.1	0.335548172757475	.	84320001	84400000	#9191FF	1	0.375
chr1	84400001	84520000	B.1.1.2.1.2.1.1.2.1.2	0.375415282392027	.	84400001	84520000	#DADAFF	1	0.5
chr1	84520001	84600000	B.1.1.1.1.1.1.2.2.2	0.454042081949059	.	84520001	84600000	#DADAFF	1	0.5
chr1	84600001	84720000	B.1.1.2.1.1.1.1.1.1	0.411960132890365	.	84600001	84720000	#DADAFF	1	0.5
chr1	84720001	84920000	A.2.2.1.1.1.1.2.2.2.2	0.576965669988926	.	84720001	84920000	#FFDADA	1	0.625
chr1	84920001	85080000	A.1.2.2.2.1.2.2.2.2.1.2	0.763012181616833	.	84920001	85080000	#FF4848	1	0.875
chr1	85080001	85360000	A.2.1.1.2.1.2.2.2.2	0.684385382059801	.	85080001	85360000	#FF9191	1	0.75
chr1	85360001	85560000	A.1.2.1.2.2.1.1.2.2	0.833887043189369	.	85360001	85560000	#FF4848	1	0.875
chr1	85560001	85760000	A.1.2.2.2.1.2.2.1.2.2.2.1	0.767441860465116	.	85560001	85760000	#FF4848	1	0.875
chr1	85760001	85920000	B.1.1.2.1.1.1.2.1.1.1.2	0.406423034330011	.	85760001	85920000	#DADAFF	1	0.5
chr1	85920001	86040000	B.1.1.2.1.1.1.2.1.1.2	0.40531561461794	.	85920001	86040000	#DADAFF	1	0.5
chr1	86040001	86200000	A.2.2.2.1.1.1.1.2.2	0.528239202657807	.	86040001	86200000	#FFDADA	1	0.625
chr1	86200001	86320000	B.1.2.2.2.1.2.1.2.1	0.255813953488372	.	86200001	86320000	#9191FF	1	0.375
chr1	86320001	86560000	B.1.1.1.1.1.2.2.1.2	0.446290143964563	.	86320001	86560000	#DADAFF	1	0.5
chr1	86560001	86760000	B.2.1.2.1.2.1.1.2.1.1	0.153931339977852	.	86560001	86760000	#4848FF	1	0.25
chr1	86760001	87120000	B.1.1.1.1.1.1.1.2.2.1	0.461794019933555	.	86760001	87120000	#DADAFF	1	0.5
chr1	87120001	87320000	A.2.2.1.1.1.1.2.1.2.1	0.585825027685493	.	87120001	87320000	#FFDADA	1	0.625
chr1	87320001	87560000	A.1.1.2.1.2.1.2.2.1.1	0.953488372093023	.	87320001	87560000	#FF0000	1	1
chr1	87560001	87840000	A.2.1.2.2.1.2.2.1	0.612403100775194	.	87560001	87840000	#FF9191	1	0.75
chr1	87840001	88000000	A.2.2.1.1.1.1.2.1.1.2	0.586932447397564	.	87840001	88000000	#FFDADA	1	0.625
chr1	88000001	88160000	B.1.1.1.1.1.1.1.2.2.2.2	0.459579180509413	.	88000001	88160000	#DADAFF	1	0.5
chr1	88160001	88520000	B.1.2.1.1.1.1.2.1.1	0.344407530454042	.	88160001	88520000	#9191FF	1	0.375
chr1	88520001	88800000	B.1.2.2.2.2.2.1.2.2.1	0.239202657807309	.	88520001	88800000	#9191FF	1	0.375
chr1	88800001	89080000	B.2.1.1.1.1.1.2.2.1.1	0.224806201550388	.	88800001	89080000	#4848FF	1	0.25
chr1	89080001	89280000	A.1.2.2.2.1.2.2.1.1.1	0.7718715393134	.	89080001	89280000	#FF4848	1	0.875
chr1	89280001	89400000	A.2.1.1.2.1.2.2.1.2	0.686600221483942	.	89280001	89400000	#FF9191	1	0.75
chr1	89400001	89600000	A.1.1.2.2.1.2.2.2.1.2	0.92358803986711	.	89400001	89600000	#FF0000	1	1
chr1	89600001	89960000	A.1.1.2.2.1.2.2.2.2.2	0.921373200442968	.	89600001	89960000	#FF0000	1	1
chr1	89960001	90200000	A.1.1.2.1.2.1.1.2.1.1.1	0.96234772978959	.	89960001	90200000	#FF0000	1	1
chr1	90200001	90520000	A.1.1.2.2.1.2.2.2.2.1	0.922480620155039	.	90200001	90520000	#FF0000	1	1
chr1	90520001	90920000	B.1.2.2.2.2.2.1.1.2.2.2	0.241417497231451	.	90520001	90920000	#9191FF	1	0.375
chr1	90920001	91080000	B.2.1.1.1.1.1.2.2.1.2.1	0.223698781838317	.	90920001	91080000	#4848FF	1	0.25
chr1	91080001	91160000	B.1.2.2.2.2.1.1.1	0.251384274640089	.	91080001	91160000	#9191FF	1	0.375
chr1	91160001	91360000	B.1.1.2.1.1.2.1.2.1.2.2	0.397563676633444	.	91160001	91360000	#DADAFF	1	0.5
chr1	91360001	91560000	A.2.1.1.2.1.1.2.1.1.2	0.694352159468439	.	91360001	91560000	#FF9191	1	0.75
chr1	91560001	91880000	B.1.2.2.2.1.1.2.2.1.2	0.263565891472868	.	91560001	91880000	#9191FF	1	0.375
chr1	91880001	92120000	A.2.2.2.1.1.1.1.1.2.2	0.53156146179402	.	91880001	92120000	#FFDADA	1	0.625
chr1	92120001	92440000	A.2.1.2.2.1.2.2.2	0.611295681063123	.	92120001	92440000	#FF9191	1	0.75
chr1	92440001	92680000	B.1.1.1.1.1.2.1.1.1	0.452934662236988	.	92440001	92680000	#DADAFF	1	0.5
chr1	92680001	93080000	A.1.2.1.2.2.1.1.1	0.83610188261351	.	92680001	93080000	#FF4848	1	0.875
chr1	93080001	93280000	A.2.2.1.1.1.2.1.1.2.2	0.572535991140642	.	93080001	93280000	#FFDADA	1	0.625
chr1	93280001	93840000	A.1.1.1.1.2.2.1	0.996677740863787	.	93280001	93840000	#FF0000	1	1
chr1	93840001	94040000	A.2.2.1.1.1.1.2.2.1.1.1	0.583610188261351	.	93840001	94040000	#FFDADA	1	0.625
chr1	94040001	94400000	A.1.2.1.2.2.2.1.2	0.827242524916944	.	94040001	94400000	#FF4848	1	0.875
chr1	94400001	94520000	B.1.1.1.1.1.2.2.2	0.445182724252492	.	94400001	94520000	#DADAFF	1	0.5
chr1	94520001	94800000	B.1.1.2.1.1.2.2.1.2.2.1.2	0.387596899224806	.	94520001	94800000	#DADAFF	1	0.5
chr1	94800001	95000000	B.1.1.1.1.1.1.2.2.1.1	0.4562569213732	.	94800001	95000000	#DADAFF	1	0.5
chr1	95000001	95120000	B.1.1.2.1.1.1.1.1.2	0.410852713178295	.	95000001	95120000	#DADAFF	1	0.5
chr1	95120001	95240000	B.1.1.2.1.2.1.1.2.1.1	0.376522702104097	.	95120001	95240000	#DADAFF	1	0.5
chr1	95240001	95320000	B.1.1.2.1.1.1.1.2.1	0.409745293466224	.	95240001	95320000	#DADAFF	1	0.5
chr1	95320001	95560000	A.2.2.1.1.1.1.2.2.2.1.1	0.579180509413068	.	95320001	95560000	#FFDADA	1	0.625
chr1	95560001	95720000	B.1.2.1.1.1.2.2.2.2	0.334440753045404	.	95560001	95720000	#9191FF	1	0.375
chr1	95720001	95880000	B.2.1.2.1.2.1.2.2.2	0.145071982281285	.	95720001	95880000	#4848FF	1	0.25
chr1	95880001	96360000	B.2.2.2.1.2.1.2.2.2	0.026578073089701	.	95880001	96360000	#0000FF	1	0.125
chr1	96360001	96440000	B.2.2.1.1.2.2.2.1	0.0841638981173865	.	96360001	96440000	#0000FF	1	0.125
chr1	96440001	96680000	B.2.2.1.1.2.2.1.1.1	0.08859357696567	.	96440001	96680000	#0000FF	1	0.125
chr1	96680001	96840000	B.2.2.1.1.1.1.2.1	0.111849390919158	.	96680001	96840000	#0000FF	1	0.125
chr1	96840001	96960000	B.2.1.1.1.2.2.2	0.197120708748616	.	96840001	96960000	#4848FF	1	0.25
chr1	96960001	97160000	B.2.1.2.1.2.1.2.2.1.1	0.148394241417497	.	96960001	97160000	#4848FF	1	0.25
chr1	97160001	97320000	B.1.1.1.1.1.1.2.2.1.2	0.45514950166113	.	97160001	97320000	#DADAFF	1	0.5
chr1	97320001	97600000	B.2.1.2.1.2.1.2.1.2	0.149501661129568	.	97320001	97600000	#4848FF	1	0.25
chr1	97600001	97880000	B.2.1.1.1.1.1.2.1.2.2.1.1	0.2281284606866	.	97600001	97880000	#4848FF	1	0.25
chr1	97880001	98040000	B.1.1.2.1.1.1.2.1.2	0.404208194905869	.	97880001	98040000	#DADAFF	1	0.5
chr1	98040001	98200000	B.1.2.2.2.2.1.2.1.2	0.248062015503876	.	98040001	98200000	#9191FF	1	0.375
chr1	98200001	98480000	B.1.2.2.2.1.1.2.1.1	0.266888150609081	.	98200001	98480000	#9191FF	1	0.375
chr1	98480001	98600000	B.2.1.1.1.2.1.2.2.2	0.203765227021041	.	98480001	98600000	#4848FF	1	0.25
chr1	98600001	98760000	B.2.2.1.1.1.2.2.1.1	0.10077519379845	.	98600001	98760000	#0000FF	1	0.125
chr1	98760001	98960000	B.2.2.1.1.1.2.1.2.2.2	0.10188261351052	.	98760001	98960000	#0000FF	1	0.125
chr1	98960001	99120000	B.2.2.1.1.1.1.2.2	0.110741971207087	.	98960001	99120000	#0000FF	1	0.125
chr1	99120001	99560000	B.2.2.1.1.1.2.1.1.1	0.109634551495017	.	99120001	99560000	#0000FF	1	0.125
chr1	99560001	99880000	B.2.1.2.1.2.1.2.1.1	0.150609080841639	.	99560001	99880000	#4848FF	1	0.25
chr1	99880001	100200000	B.1.2.2.2.2.2.1.1.2.2.1	0.242524916943522	.	99880001	100200000	#9191FF	1	0.375
chr1	100200001	100440000	A.1.2.1.2.2.1.1.2.1	0.83499446290144	.	100200001	100440000	#FF4848	1	0.875
chr1	100440001	100640000	A.1.1.2.1.2.1.1.2.2.2	0.957918050941307	.	100440001	100640000	#FF0000	1	1
chr1	100640001	100840000	A.1.2.2.2.1.2.1.1.2.1	0.777408637873754	.	100640001	100840000	#FF4848	1	0.875
chr1	100840001	100920000	A.1.2.2.2.1.2.2.2.2.2	0.761904761904762	.	100840001	100920000	#FF4848	1	0.875
chr1	100920001	101320000	A.2.2.2.1.1.1.1.1.2.1	0.532668881506091	.	100920001	101320000	#FFDADA	1	0.625
chr1	101320001	101600000	A.1.1.2.2.1.2.1.2	0.928017718715393	.	101320001	101600000	#FF0000	1	1
chr1	101600001	101720000	A.1.2.1.1.1.1.2.2	0.8859357696567	.	101600001	101720000	#FF4848	1	0.875
chr1	101720001	101920000	A.1.1.2.2.1.2.1.1.1.1	0.931339977851606	.	101720001	101920000	#FF0000	1	1
chr1	101920001	102480000	B.2.1.1.1.1.2.2.1.1	0.212624584717608	.	101920001	102480000	#4848FF	1	0.25
chr1	102480001	102760000	B.2.1.2.1.2.2.2.2.1	0.137320044296788	.	102480001	102760000	#4848FF	1	0.25
chr1	102760001	102960000	B.2.1.2.1.2.2.1.2	0.13953488372093	.	102760001	102960000	#4848FF	1	0.25
chr1	102960001	103160000	B.2.2.1.1.2.2.2.2.2	0.0819490586932447	.	102960001	103160000	#0000FF	1	0.125
chr1	103160001	103480000	B.2.2.1.1.2.2.2.2.1	0.0830564784053156	.	103160001	103480000	#0000FF	1	0.125
chr1	103480001	103600000	B.2.1.1.1.2.2.1.1.2.1	0.201550387596899	.	103480001	103600000	#4848FF	1	0.25
chr1	103600001	103720000	B.2.1.2.1.2.2.1.1.2.2.1	0.141749723145072	.	103600001	103720000	#4848FF	1	0.25
chr1	103720001	103800000	B.1.2.2.2.1.1.2.1.2	0.26578073089701	.	103720001	103800000	#9191FF	1	0.375
chr1	103880001	103920000	B.1.2.2.2.1.1.2.1.2	0.26578073089701	.	103880001	103920000	#9191FF	1	0.375
chr1	104000001	104200000	B.1.2.2.2.1.1.2.1.2	0.26578073089701	.	104000001	104200000	#9191FF	1	0.375
chr1	104280001	104600000	B.2.2.1.1.1.2.1.2.1.1.2	0.106312292358804	.	104280001	104600000	#0000FF	1	0.125
chr1	104600001	104880000	B.2.2.1.1.1.2.2.1.2.2	0.0985603543743079	.	104600001	104880000	#0000FF	1	0.125
chr1	104880001	105160000	B.2.2.1.1.1.1.1.1.2	0.1140642303433	.	104880001	105160000	#0000FF	1	0.125
chr1	105160001	105400000	B.2.1.2.1.2.1.1.1.1	0.156146179401993	.	105160001	105400000	#4848FF	1	0.25
chr1	105400001	105880000	B.2.2.1.1.2.1.2.2.2	0.0897009966777409	.	105400001	105880000	#0000FF	1	0.125
chr1	105880001	105960000	B.2.2.1.1.1.1.1.2	0.112956810631229	.	105880001	105960000	#0000FF	1	0.125
chr1	105960001	106320000	B.2.2.2.1.1.1.1.2.2	0.0398671096345515	.	105960001	106320000	#0000FF	1	0.125
chr1	106320001	106440000	B.2.1.1.1.2.1.1.2	0.207087486157254	.	106320001	106440000	#4848FF	1	0.25
chr1	106440001	106920000	B.2.2.1.1.2.1.2.2.1.1.1	0.0930232558139535	.	106440001	106920000	#0000FF	1	0.125
chr1	106920001	107000000	B.2.2.1.1.1.1.1.1.1	0.115171650055371	.	106920001	107000000	#0000FF	1	0.125
chr1	107000001	107480000	B.2.2.1.1.2.1.2.1.2	0.0941306755260244	.	107000001	107480000	#0000FF	1	0.125
chr1	107480001	107800000	B.1.1.2.1.1.2.2.2.1	0.385382059800664	.	107480001	107800000	#DADAFF	1	0.5
chr1	107800001	108080000	B.1.1.1.1.1.1.1.2.2.2.1	0.460686600221484	.	107800001	108080000	#DADAFF	1	0.5
chr1	108080001	108280000	B.2.1.1.1.1.1.2.1.2.2.2	0.225913621262458	.	108080001	108280000	#4848FF	1	0.25
chr1	108280001	108400000	B.1.2.2.2.1.1.1.2.2.1	0.269102990033223	.	108280001	108400000	#9191FF	1	0.375
chr1	108400001	108560000	B.1.1.2.1.1.2.2.1.2.2.1.1	0.388704318936877	.	108400001	108560000	#DADAFF	1	0.5
chr1	108560001	108760000	B.1.2.2.2.2.2.1.2.1	0.24031007751938	.	108560001	108760000	#9191FF	1	0.375
chr1	108840001	108920000	B.1.2.2.2.2.2.1.2.1	0.24031007751938	.	108840001	108920000	#9191FF	1	0.375
chr1	109000001	109200000	A.2.1.1.2.1.2.2.2.1	0.685492801771872	.	109000001	109200000	#FF9191	1	0.75
chr1	109200001	109400000	A.1.2.1.2.2.2.1.1.2.1.1	0.830564784053156	.	109200001	109400000	#FF4848	1	0.875
chr1	109400001	109520000	A.1.2.2.2.1.2.1.2.2.1	0.774086378737541	.	109400001	109520000	#FF4848	1	0.875
chr1	109520001	109720000	A.1.1.2.1.2.1.2.1.1.2	0.955703211517165	.	109520001	109720000	#FF0000	1	1
chr1	109720001	109880000	A.1.2.2.2.1.2.1.2.1	0.775193798449612	.	109720001	109880000	#FF4848	1	0.875
chr1	109880001	110120000	A.1.1.2.1.2.1.2.1.1.1	0.956810631229236	.	109880001	110120000	#FF0000	1	1
chr1	110120001	110280000	A.1.2.2.2.1.2.1.2.2.2	0.772978959025471	.	110120001	110280000	#FF4848	1	0.875
chr1	110280001	110480000	A.1.1.2.2.2.1.2.2.2	0.909191583610188	.	110280001	110480000	#FF0000	1	1
chr1	110480001	110560000	A.1.2.2.1.2.1.2	0.813953488372093	.	110480001	110560000	#FF4848	1	0.875
chr1	110560001	110720000	A.1.2.2.2.1.2.1.1.1.1	0.779623477297896	.	110560001	110720000	#FF4848	1	0.875
chr1	110720001	111000000	A.1.2.1.1.1.2.1.2	0.883720930232558	.	110720001	111000000	#FF4848	1	0.875
chr1	111000001	111120000	A.2.1.2.1.2.1.1.2.2.1.1	0.635658914728682	.	111000001	111120000	#FF9191	1	0.75
chr1	111120001	111400000	A.1.1.2.1.2.1.2.1.2	0.954595791805094	.	111120001	111400000	#FF0000	1	1
chr1	111400001	111520000	A.1.2.1.1.1.2.2.2.1.2	0.877076411960133	.	111400001	111520000	#FF4848	1	0.875
chr1	111520001	111720000	A.1.1.2.2.2.1.1.1.2	0.919158361018826	.	111520001	111720000	#FF0000	1	1
chr1	111720001	112080000	A.1.1.1.2.2.1.1	0.98781838316722	.	111720001	112080000	#FF0000	1	1
chr1	112080001	112280000	A.1.1.2.1.2.1.1.2.1.1.2	0.961240310077519	.	112080001	112280000	#FF0000	1	1
chr1	112280001	112360000	A.2.1.1.1.2.2.2.2.2.1	0.702104097452935	.	112280001	112360000	#FF9191	1	0.75
chr1	112360001	112760000	B.1.1.2.1.1.2.1.2.2.1	0.396456256921373	.	112360001	112760000	#DADAFF	1	0.5
chr1	112760001	112840000	B.1.1.1.1.1.2.1.2.1.2	0.449612403100775	.	112760001	112840000	#DADAFF	1	0.5
chr1	112840001	112920000	B.1.1.1.1.1.1.1.2.1	0.462901439645626	.	112840001	112920000	#DADAFF	1	0.5
chr1	112920001	113240000	A.1.1.2.2.1.2.2.1.2	0.925802879291251	.	112920001	113240000	#FF0000	1	1
chr1	113240001	113400000	A.2.2.1.2.2.1.2.2	0.541528239202658	.	113240001	113400000	#FFDADA	1	0.625
chr1	113400001	113600000	A.1.2.2.2.1.2.1.1.1.2	0.778516057585825	.	113400001	113600000	#FF4848	1	0.875
chr1	113600001	113840000	A.2.2.2.1.1.1.1.1.1.1	0.534883720930233	.	113600001	113840000	#FFDADA	1	0.625
chr1	113840001	114120000	B.1.1.2.1.1.2.2.1.2.1.2	0.389811738648948	.	113840001	114120000	#DADAFF	1	0.5
chr1	114120001	114480000	A.1.1.2.1.2.1.2.2.2	0.951273532668881	.	114120001	114480000	#FF0000	1	1
chr1	114480001	114680000	A.2.2.1.1.1.1.2.2.1.2.2	0.580287929125138	.	114480001	114680000	#FFDADA	1	0.625
chr1	114680001	114760000	B.1.1.1.1.1.1.2.1.2	0.457364341085271	.	114680001	114760000	#DADAFF	1	0.5
chr1	114760001	114960000	A.2.2.1.1.1.1.2.2.1.2.1	0.581395348837209	.	114760001	114960000	#FFDADA	1	0.625
chr1	114960001	115080000	A.2.1.1.2.1.2.1.1	0.691029900332226	.	114960001	115080000	#FF9191	1	0.75
chr1	115080001	115360000	A.1.2.2.2.1.2.2.2.2.1.1	0.764119601328904	.	115080001	115360000	#FF4848	1	0.875
chr1	115360001	115680000	B.1.2.2.2.1.1.2.2.1.1	0.264673311184939	.	115360001	115680000	#9191FF	1	0.375
chr1	115680001	116000000	B.1.2.2.2.2.2.1.1.1	0.244739756367663	.	115680001	116000000	#9191FF	1	0.375
chr1	116000001	116120000	B.1.2.1.1.1.2.2.1	0.336655592469546	.	116000001	116120000	#9191FF	1	0.375
chr1	116120001	116320000	B.1.1.1.1.1.2.2.1.1	0.447397563676633	.	116120001	116320000	#DADAFF	1	0.5
chr1	116320001	116600000	B.1.1.2.1.1.2.2.1.2.2.2	0.386489479512735	.	116320001	116600000	#DADAFF	1	0.5
chr1	116600001	116880000	A.2.2.2.1.1.1.1.2.1.2	0.529346622369878	.	116600001	116880000	#FFDADA	1	0.625
chr1	116880001	117080000	A.1.2.2.2.1.2.2.2.1	0.765227021040975	.	116880001	117080000	#FF4848	1	0.875
chr1	117080001	117480000	A.1.2.1.2.2.2.1.1.2.1.2	0.829457364341085	.	117080001	117480000	#FF4848	1	0.875
chr1	117480001	117680000	A.2.1.1.2.1.2.1.2	0.689922480620155	.	117480001	117680000	#FF9191	1	0.75
chr1	117680001	117880000	B.1.1.1.1.1.1.2.1.1	0.458471760797342	.	117680001	117880000	#DADAFF	1	0.5
chr1	117880001	118120000	A.2.1.1.2.1.2.2.1.1.1	0.688815060908084	.	117880001	118120000	#FF9191	1	0.75
chr1	118120001	118240000	A.1.2.2.2.1.2.2.1.2.2.2.2	0.766334440753045	.	118120001	118240000	#FF4848	1	0.875
chr1	118240001	118520000	A.2.2.2.1.1.1.2.2.1.2.1	0.524916943521595	.	118240001	118520000	#FFDADA	1	0.625
chr1	118520001	118760000	B.2.1.2.1.2.1.1.2.2	0.15171650055371	.	118520001	118760000	#4848FF	1	0.25
chr1	118760001	118840000	B.1.2.2.2.2.2.1.2.2.2	0.238095238095238	.	118760001	118840000	#9191FF	1	0.375
chr1	118840001	118920000	B.2.1.2.1.2.2.2.1	0.138427464008859	.	118840001	118920000	#4848FF	1	0.25
chr1	118920001	119000000	B.2.1.2.2.2.1.1	0.124031007751938	.	118920001	119000000	#4848FF	1	0.25
chr1	119000001	119160000	B.2.2.1.1.1.2.2.1.2.1	0.0996677740863787	.	119000001	119160000	#0000FF	1	0.125
chr1	119160001	119360000	B.2.2.1.1.1.2.1.2.1.2	0.105204872646733	.	119160001	119360000	#0000FF	1	0.125
chr1	119360001	119640000	B.1.2.2.2.2.2.1.1.2.1	0.243632336655592	.	119360001	119640000	#9191FF	1	0.375
chr1	119640001	120080000	A.2.2.2.1.1.1.2.2.2	0.522702104097453	.	119640001	120080000	#FFDADA	1	0.625
chr1	120080001	120720000	A.2.2.1.1.1.1.1.2	0.589147286821705	.	120080001	120720000	#FFDADA	1	0.625
chr1	120760001	120800000	A.2.2.1.1.1.1.1.2	0.589147286821705	.	120760001	120800000	#FFDADA	1	0.625
chr1	121080001	121120000	A.2.2.1.1.1.1.1.2	0.589147286821705	.	121080001	121120000	#FFDADA	1	0.625
chr1	121120001	121360000	B.2.1.1.1.1.1.2.2.2.2.1.1	0.220376522702104	.	121120001	121360000	#4848FF	1	0.25
chr1	142600001	142680000	B.2.1.1.1.1.1.2.2.2.2.1.1	0.220376522702104	.	142600001	142680000	#4848FF	1	0.25
chr1	142800001	142840000	B.2.1.1.1.1.1.2.2.2.2.1.1	0.220376522702104	.	142800001	142840000	#4848FF	1	0.25
chr1	142880001	142920000	B.1.1.2.1.2.1.1.2.2	0.374307862679956	.	142880001	142920000	#DADAFF	1	0.5
chr1	143120001	143240000	B.1.1.2.1.2.1.1.2.2	0.374307862679956	.	143120001	143240000	#DADAFF	1	0.5
chr1	143440001	143480000	B.1.1.2.1.2.1.1.2.2	0.374307862679956	.	143440001	143480000	#DADAFF	1	0.5
chr1	143960001	144080000	A.2.2.2.1.1.2.1.1.1	0.521594684385382	.	143960001	144080000	#FFDADA	1	0.625
chr1	144520001	144560000	A.2.2.2.1.1.2.1.1.1	0.521594684385382	.	144520001	144560000	#FFDADA	1	0.625
chr1	144560001	144600000	A.2.2.2.2.2.2.2	0.465116279069767	.	144560001	144600000	#FFDADA	1	0.625
chr1	144640001	144720000	A.2.2.2.2.2.2.2	0.465116279069767	.	144640001	144720000	#FFDADA	1	0.625
chr1	144800001	145120000	A.1.2.1.2.2.2.2	0.826135105204873	.	144800001	145120000	#FF4848	1	0.875
chr1	145120001	145280000	A.1.2.2.2.1.2.2.1.2.1	0.769656699889258	.	145120001	145280000	#FF4848	1	0.875
chr1	145280001	145320000	A.1.1.1.2.2.1.2.2	0.985603543743079	.	145280001	145320000	#FF0000	1	1
chr1	145360001	145840000	A.1.1.1.2.2.1.2.2	0.985603543743079	.	145360001	145840000	#FF0000	1	1
chr1	146320001	146400000	A.2.2.1.1.1.2.1.1.2.1	0.573643410852713	.	146320001	146400000	#FFDADA	1	0.625
chr1	146440001	146760000	A.2.2.1.1.1.2.1.1.2.1	0.573643410852713	.	146440001	146760000	#FFDADA	1	0.625
chr1	146760001	146880000	B.1.2.1.1.2.1.1.1.1	0.333333333333333	.	146760001	146880000	#9191FF	1	0.375
chr1	146880001	147200000	A.2.2.2.1.1.2.1.2.1.2.2.2	0.513842746400886	.	146880001	147200000	#FFDADA	1	0.625
chr1	147200001	147440000	A.2.2.2.1.1.2.1.2.1.2.2.1.1	0.516057585825028	.	147200001	147440000	#FFDADA	1	0.625
chr1	147680001	147840000	A.2.2.2.1.1.2.1.2.1.2.2.1.1	0.516057585825028	.	147680001	147840000	#FFDADA	1	0.625
chr1	148520001	148560000	A.2.2.2.1.1.2.1.2.1.2.2.1.1	0.516057585825028	.	148520001	148560000	#FFDADA	1	0.625
chr1	148840001	148960000	B.2.1.1.2.2.2.1.1	0.174972314507198	.	148840001	148960000	#4848FF	1	0.25
chr1	149000001	149200000	B.2.1.1.2.2.2.1.1	0.174972314507198	.	149000001	149200000	#4848FF	1	0.25
chr1	149200001	149320000	B.1.1.1.2.1.2.2.2.1	0.424141749723145	.	149200001	149320000	#DADAFF	1	0.5
chr1	149320001	149440000	B.1.1.2.1.2.2.2.1	0.362126245847176	.	149320001	149440000	#DADAFF	1	0.5
chr1	149640001	149720000	B.1.1.2.1.2.2.2.1	0.362126245847176	.	149640001	149720000	#DADAFF	1	0.5
chr1	149720001	150200000	A.1.1.1.2.1.2.1.2	0.991140642303433	.	149720001	150200000	#FF0000	1	1
chr1	150200001	150480000	A.1.1.2.2.2.2.2.2	0.89922480620155	.	150200001	150480000	#FF0000	1	1
chr1	150480001	150600000	A.1.2.1.1.2.2.2.1.2	0.864894795127353	.	150480001	150600000	#FF4848	1	0.875
chr1	150600001	151040000	A.1.1.1.2.1.2.1.1	0.992248062015504	.	150600001	151040000	#FF0000	1	1
chr1	151040001	151280000	A.1.1.2.1.1.2.1.1.2	0.968992248062015	.	151040001	151280000	#FF0000	1	1
chr1	151280001	151440000	A.1.2.1.1.2.2.2.1.1	0.866002214839424	.	151280001	151440000	#FF4848	1	0.875
chr1	151440001	151640000	A.1.2.1.1.1.2.2.1.2	0.879291251384275	.	151440001	151640000	#FF4848	1	0.875
chr1	151640001	152080000	A.1.2.1.2.1.2.1.1.1.2.2	0.849390919158361	.	151640001	152080000	#FF4848	1	0.875
chr1	152080001	152200000	B.1.1.2.1.2.1.1.1.1.2.1	0.380952380952381	.	152080001	152200000	#DADAFF	1	0.5
chr1	152200001	152280000	B.1.2.1.1.1.2.1.2.2	0.337763012181617	.	152200001	152280000	#9191FF	1	0.375
chr1	152280001	152480000	B.1.1.2.1.2.2.1.1.2	0.368770764119601	.	152280001	152480000	#DADAFF	1	0.5
chr1	152480001	152880000	B.1.2.1.2.2.2.1.2	0.306755260243632	.	152480001	152880000	#9191FF	1	0.375
chr1	152880001	153000000	B.1.2.1.1.1.2.1.2.1	0.338870431893688	.	152880001	153000000	#9191FF	1	0.375
chr1	153000001	153160000	B.1.2.1.2.1.1.1.2	0.318936877076412	.	153000001	153160000	#9191FF	1	0.375
chr1	153160001	153480000	A.2.2.1.1.1.2.1.2	0.571428571428571	.	153160001	153480000	#FFDADA	1	0.625
chr1	153520001	153560000	A.2.2.1.1.1.2.1.2	0.571428571428571	.	153520001	153560000	#FFDADA	1	0.625
chr1	153560001	153960000	A.1.1.2.1.1.1.2.1.2	0.972314507198228	.	153560001	153960000	#FF0000	1	1
chr1	153960001	154320000	A.1.1.2.2.2.1.1.2.2.2	0.915836101882614	.	153960001	154320000	#FF0000	1	1
chr1	154320001	154440000	A.1.2.2.1.2.2.2.2.1	0.801771871539313	.	154320001	154440000	#FF4848	1	0.875
chr1	154440001	154640000	A.1.1.2.2.2.2.2.1.2.2	0.900332225913621	.	154440001	154640000	#FF0000	1	1
chr1	154640001	154840000	A.1.2.2.2.2.2.2.1.2	0.736434108527132	.	154640001	154840000	#FF4848	1	0.875
chr1	154840001	155120000	A.1.1.2.2.2.2.2.1.2.1.2	0.901439645625692	.	154840001	155120000	#FF0000	1	1
chr1	155120001	155240000	A.1.2.2.1.1.2.2.1	0.818383167220377	.	155120001	155240000	#FF4848	1	0.875
chr1	155240001	155480000	A.1.1.2.1.1.1.2.2	0.971207087486157	.	155240001	155480000	#FF0000	1	1
chr1	155480001	155560000	A.1.2.2.1.2.2.1.1.1	0.812846068660022	.	155480001	155560000	#FF4848	1	0.875
chr1	155560001	155760000	A.1.2.2.1.1.1.1.2	0.823920265780731	.	155560001	155760000	#FF4848	1	0.875
chr1	155760001	155880000	A.1.2.2.1.1.2.2.2	0.817275747508306	.	155760001	155880000	#FF4848	1	0.875
chr1	155880001	155960000	A.1.2.2.1.1.1.2.2	0.820598006644518	.	155880001	155960000	#FF4848	1	0.875
chr1	155960001	156080000	A.1.2.1.1.2.2.1	0.867109634551495	.	155960001	156080000	#FF4848	1	0.875
chr1	156080001	156320000	A.1.1.1.2.1.2.2.1	0.990033222591362	.	156080001	156320000	#FF0000	1	1
chr1	156320001	156600000	A.1.1.2.2.2.2.2.1.1	0.903654485049834	.	156320001	156600000	#FF0000	1	1
chr1	156600001	156680000	A.2.1.2.1.2.2.2	0.619047619047619	.	156600001	156680000	#FF9191	1	0.75
chr1	156680001	156880000	A.1.2.1.1.2.1.2.1	0.870431893687708	.	156680001	156880000	#FF4848	1	0.875
chr1	156880001	157040000	A.2.2.1.1.1.2.1.1.1.1	0.575858250276855	.	156880001	157040000	#FFDADA	1	0.625
chr1	157040001	157560000	A.1.2.1.2.1.2.1.1.1.2.1	0.850498338870432	.	157040001	157560000	#FF4848	1	0.875
chr1	157560001	157840000	A.1.2.2.2.2.1.1.2.1.2	0.754152823920266	.	157560001	157840000	#FF4848	1	0.875
chr1	157840001	158120000	A.2.2.2.1.1.2.1.2.1.2.1	0.517165005537099	.	157840001	158120000	#FFDADA	1	0.625
chr1	158120001	158360000	B.1.1.1.2.1.2.1.2.1.2	0.43078626799557	.	158120001	158360000	#DADAFF	1	0.5
chr1	158360001	158800000	B.1.1.2.1.1.2.1.2.2.2.2	0.393133997785161	.	158360001	158800000	#DADAFF	1	0.5
chr1	158800001	158960000	B.1.1.1.1.1.2.1.1.2	0.451827242524917	.	158800001	158960000	#DADAFF	1	0.5
chr1	158960001	159080000	A.2.1.1.2.2.1.1.1.1.2	0.682170542635659	.	158960001	159080000	#FF9191	1	0.75
chr1	159080001	159320000	B.1.2.1.1.1.2.1.1.2	0.339977851605759	.	159080001	159320000	#9191FF	1	0.375
chr1	159320001	159720000	B.2.1.1.2.2.2.2.2.2	0.167220376522702	.	159320001	159720000	#4848FF	1	0.25
chr1	159720001	160040000	A.1.2.2.2.2.1.2.2.2.2	0.743078626799557	.	159720001	160040000	#FF4848	1	0.875
chr1	160040001	160920000	A.1.1.1.1.1	1	.	160040001	160920000	#FF0000	1	1
chr1	160920001	161160000	A.1.1.2.1.1.1.2.1.1.2	0.973421926910299	.	160920001	161160000	#FF0000	1	1
chr1	161160001	161440000	A.1.1.1.2.2.2.2.1	0.980066445182724	.	161160001	161440000	#FF0000	1	1
chr1	161440001	161520000	A.1.2.1.1.2.2.2.2	0.863787375415282	.	161440001	161520000	#FF4848	1	0.875
chr1	161520001	161640000	A.2.1.2.2.2.1.1.1	0.610188261351052	.	161520001	161640000	#FF9191	1	0.75
chr1	161640001	161720000	A.1.1.2.2.2.2.1.2.1	0.906976744186046	.	161640001	161720000	#FF0000	1	1
chr1	161720001	161960000	A.1.2.2.2.2.1.1.2.1.1.2	0.755260243632337	.	161720001	161960000	#FF4848	1	0.875
chr1	161960001	162040000	A.2.2.2.1.2.2.2.2.2.2	0.488372093023256	.	161960001	162040000	#FFDADA	1	0.625
chr1	162040001	162360000	B.1.1.1.2.1.2.1.1	0.433001107419712	.	162040001	162360000	#DADAFF	1	0.5
chr1	162360001	162600000	A.2.1.2.2.2.2.1.1.1	0.601328903654485	.	162360001	162600000	#FF9191	1	0.75
chr1	162600001	162800000	A.2.2.2.1.1.2.1.2.2.1	0.512735326688815	.	162600001	162800000	#FFDADA	1	0.625
chr1	162800001	163040000	B.1.2.2.1.2.1.1.2.1.1	0.283499446290144	.	162800001	163040000	#9191FF	1	0.375
chr1	163040001	163320000	B.1.2.2.1.1.1.2.2.2	0.289036544850498	.	163040001	163320000	#9191FF	1	0.375
chr1	163320001	163680000	B.2.2.2.2.1.2.1.1	0.0210409745293466	.	163320001	163680000	#0000FF	1	0.125
chr1	163680001	163760000	B.2.2.1.2.1.2.2.2.1	0.0686600221483942	.	163680001	163760000	#0000FF	1	0.125
chr1	163760001	164200000	B.2.2.2.2.2.2.2.2	0.00110741971207087	.	163760001	164200000	#0000FF	1	0.125
chr1	164200001	164520000	B.2.2.2.2.2.2.2.1	0.00221483942414175	.	164200001	164520000	#0000FF	1	0.125
chr1	164520001	164680000	B.2.1.2.2.1.1.2.1	0.130675526024363	.	164520001	164680000	#4848FF	1	0.25
chr1	164680001	164840000	B.2.1.2.2.1.1.1.1	0.133997785160576	.	164680001	164840000	#4848FF	1	0.25
chr1	164840001	165120000	B.2.2.1.2.1.1.2	0.079734219269103	.	164840001	165120000	#0000FF	1	0.125
chr1	165120001	165320000	B.1.2.1.1.2.2.1.1	0.325581395348837	.	165120001	165320000	#9191FF	1	0.375
chr1	165320001	165560000	B.1.1.1.2.2.1.2.1.2	0.419712070874862	.	165320001	165560000	#DADAFF	1	0.5
chr1	165560001	165880000	A.1.1.2.2.1.1.2.2.2.1	0.933554817275748	.	165560001	165880000	#FF0000	1	1
chr1	165880001	166080000	B.1.2.1.1.2.1.1.2.2	0.330011074197121	.	165880001	166080000	#9191FF	1	0.375
chr1	166080001	166520000	B.1.2.2.1.2.1.1.2.1.2	0.282392026578073	.	166080001	166520000	#9191FF	1	0.375
chr1	166520001	166760000	B.2.1.1.2.2.2.2.1.2.2	0.169435215946844	.	166520001	166760000	#4848FF	1	0.25
chr1	166760001	167000000	A.2.2.2.1.1.2.1.1.2.1	0.520487264673311	.	166760001	167000000	#FFDADA	1	0.625
chr1	167000001	167200000	A.2.1.1.2.1.1.1.2	0.69656699889258	.	167000001	167200000	#FF9191	1	0.75
chr1	167200001	167520000	A.1.1.2.1.2.2.1.2.2	0.947951273532669	.	167200001	167520000	#FF0000	1	1
chr1	167520001	167600000	A.1.2.2.2.2.1.1.1.1.1.2	0.75968992248062	.	167520001	167600000	#FF4848	1	0.875
chr1	167600001	167720000	A.1.2.1.1.2.1.1.1.2.1	0.87375415282392	.	167600001	167720000	#FF4848	1	0.875
chr1	167720001	167880000	A.1.2.2.2.2.2.2.2.2	0.73421926910299	.	167720001	167880000	#FF4848	1	0.875
chr1	167880001	168160000	A.1.1.2.1.2.2.2.2	0.944629014396456	.	167880001	168160000	#FF0000	1	1
chr1	168160001	168240000	A.2.1.1.2.2.1.2.1.2	0.669988925802879	.	168160001	168240000	#FF9191	1	0.75
chr1	168240001	168560000	A.2.1.1.2.2.1.2.1.1.2	0.67109634551495	.	168240001	168560000	#FF9191	1	0.75
chr1	168560001	168840000	A.2.2.1.1.1.2.1.1.1.2	0.574750830564784	.	168560001	168840000	#FFDADA	1	0.625
chr1	168840001	169120000	A.1.2.1.2.1.2.1.2.2.1	0.846068660022148	.	168840001	169120000	#FF4848	1	0.875
chr1	169120001	169360000	A.2.1.2.2.1.1.2.1	0.615725359911406	.	169120001	169360000	#FF9191	1	0.75
chr1	169360001	169560000	A.2.1.2.2.2.1.1.2.1	0.609080841638981	.	169360001	169560000	#FF9191	1	0.75
chr1	169560001	169880000	A.1.2.1.2.1.2.1.2.2.2.2.1.1	0.843853820598007	.	169560001	169880000	#FF4848	1	0.875
chr1	169880001	170080000	A.2.1.2.2.2.2.1.2.1.2	0.596899224806202	.	169880001	170080000	#FF9191	1	0.75
chr1	170080001	170280000	B.1.2.2.1.1.1.1.1.2.2	0.294573643410853	.	170080001	170280000	#9191FF	1	0.375
chr1	170280001	170440000	B.2.1.1.2.1.1.1.1.2.2	0.193798449612403	.	170280001	170440000	#4848FF	1	0.25
chr1	170440001	170760000	B.1.2.2.1.1.1.1.1.1.1	0.297895902547065	.	170440001	170760000	#9191FF	1	0.375
chr1	170760001	170880000	B.2.1.1.2.1.1.2.1	0.191583610188261	.	170760001	170880000	#4848FF	1	0.25
chr1	170880001	171120000	B.2.1.1.2.2.2.1.2	0.173864894795127	.	170880001	171120000	#4848FF	1	0.25
chr1	171120001	171400000	B.1.1.2.1.1.2.1.2.1.1	0.399778516057586	.	171120001	171400000	#DADAFF	1	0.5
chr1	171400001	171960000	A.1.2.1.2.1.2.1.2.1	0.847176079734219	.	171400001	171960000	#FF4848	1	0.875
chr1	171960001	172120000	A.2.2.2.1.2.1.1.1.1	0.507198228128461	.	171960001	172120000	#FFDADA	1	0.625
chr1	172120001	172240000	A.2.1.1.1.2.2.1.1	0.714285714285714	.	172120001	172240000	#FF9191	1	0.75
chr1	172240001	172360000	A.1.2.2.2.2.1.1.2.2.1	0.753045404208195	.	172240001	172360000	#FF4848	1	0.875
chr1	172360001	172680000	A.1.2.2.2.2.1.2.2.1.2	0.745293466223699	.	172360001	172680000	#FF4848	1	0.875
chr1	172680001	172800000	A.2.1.2.2.2.2.1.1.2.1	0.600221483942414	.	172680001	172800000	#FF9191	1	0.75
chr1	172800001	173200000	A.2.1.2.2.2.2.1.2.1.1	0.598006644518272	.	172800001	173200000	#FF9191	1	0.75
chr1	173200001	173280000	A.2.1.2.2.2.1.2.2.2.2	0.602436323366556	.	173200001	173280000	#FF9191	1	0.75
chr1	173280001	173520000	A.1.2.2.2.2.1.1.2.2.2.1	0.751937984496124	.	173280001	173520000	#FF4848	1	0.875
chr1	173520001	173720000	A.2.1.2.2.2.2.1.2.2.2	0.593576965669989	.	173520001	173720000	#FF9191	1	0.75
chr1	173720001	174240000	A.1.1.1.2.2.1.2.1	0.98671096345515	.	173720001	174240000	#FF0000	1	1
chr1	174240001	174520000	A.2.1.1.2.1.1.1.1.2	0.697674418604651	.	174240001	174520000	#FF9191	1	0.75
chr1	174520001	174680000	A.2.1.2.2.2.2.1.1.2.2	0.599114064230343	.	174520001	174680000	#FF9191	1	0.75
chr1	174680001	174800000	A.2.1.1.2.2.1.1.2.1.2.1	0.676633444075305	.	174680001	174800000	#FF9191	1	0.75
chr1	174800001	175000000	A.1.2.1.2.1.2.1.2.2.2.1	0.844961240310077	.	174800001	175000000	#FF4848	1	0.875
chr1	175000001	175320000	A.1.1.2.2.1.1.1.2.2.1	0.939091915836102	.	175000001	175320000	#FF0000	1	1
chr1	175320001	175880000	B.1.1.1.2.2.2.1.1	0.416389811738649	.	175320001	175880000	#DADAFF	1	0.5
chr1	175880001	176200000	A.2.1.2.2.2.2.2.2	0.591362126245847	.	175880001	176200000	#FF9191	1	0.75
chr1	176200001	176520000	B.2.1.1.2.2.2.2.1.2.1.1	0.171650055370986	.	176200001	176520000	#4848FF	1	0.25
chr1	176520001	176760000	B.2.1.1.2.2.2.2.2.1	0.168327796234773	.	176520001	176760000	#4848FF	1	0.25
chr1	176760001	177080000	B.2.1.2.2.1.1.1.2.2	0.131782945736434	.	176760001	177080000	#4848FF	1	0.25
chr1	177080001	177400000	B.2.1.2.2.1.1.1.2.1	0.132890365448505	.	177080001	177400000	#4848FF	1	0.25
chr1	177400001	177520000	B.2.2.1.2.1.1.1	0.0808416389811739	.	177400001	177520000	#0000FF	1	0.125
chr1	177520001	177720000	B.2.1.2.2.1.1.2.2	0.129568106312292	.	177520001	177720000	#4848FF	1	0.25
chr1	177720001	177960000	B.2.1.1.2.2.1.2.2.2	0.176079734219269	.	177720001	177960000	#4848FF	1	0.25
chr1	177960001	178240000	B.2.1.1.2.2.2.2.1.2.1.2	0.170542635658915	.	177960001	178240000	#4848FF	1	0.25
chr1	178240001	178520000	B.1.1.2.1.1.2.1.2.2.2.1.1	0.395348837209302	.	178240001	178520000	#DADAFF	1	0.5
chr1	178520001	178760000	A.1.1.2.2.1.1.1.2.2.2	0.937984496124031	.	178520001	178760000	#FF0000	1	1
chr1	178760001	179040000	A.2.1.1.2.1.1.1.1.1	0.698781838316722	.	178760001	179040000	#FF9191	1	0.75
chr1	179040001	179360000	A.2.1.1.2.2.1.2.2.2.1	0.666666666666667	.	179040001	179360000	#FF9191	1	0.75
chr1	179360001	179640000	B.1.2.2.1.2.1.2.1	0.280177187153931	.	179360001	179640000	#9191FF	1	0.375
chr1	179640001	179840000	A.2.2.2.1.1.2.1.2.2.2.1	0.511627906976744	.	179640001	179840000	#FFDADA	1	0.625
chr1	179840001	180120000	A.1.1.2.1.2.2.1.2.1	0.94905869324474	.	179840001	180120000	#FF0000	1	1
chr1	180120001	180240000	A.2.2.1.1.2.1.1	0.565891472868217	.	180120001	180240000	#FFDADA	1	0.625
chr1	180240001	180440000	A.2.1.1.2.2.1.1.1.2.1	0.681063122923588	.	180240001	180440000	#FF9191	1	0.75
chr1	180440001	181000000	A.1.1.2.2.1.1.2.2.2.2	0.932447397563677	.	180440001	181000000	#FF0000	1	1
chr1	181000001	181160000	A.1.1.2.2.2.2.1.2.2.2	0.904761904761905	.	181000001	181160000	#FF0000	1	1
chr1	181160001	181440000	A.2.2.1.1.2.2.2.1.2.2.1	0.553709856035437	.	181160001	181440000	#FFDADA	1	0.625
chr1	181440001	181760000	A.2.2.2.1.1.2.1.2.1.2.2.1.2	0.514950166112957	.	181440001	181760000	#FFDADA	1	0.625
chr1	181760001	181920000	B.1.1.2.1.2.2.1.1.1.2	0.369878183831672	.	181760001	181920000	#DADAFF	1	0.5
chr1	181920001	182080000	B.1.1.1.2.1.2.1.2.1.1	0.431893687707641	.	181920001	182080000	#DADAFF	1	0.5
chr1	182080001	182200000	A.2.2.2.1.2.2.1.2	0.492801771871539	.	182080001	182200000	#FFDADA	1	0.625
chr1	182200001	182560000	A.2.1.1.2.2.1.2.2.2.2	0.665559246954596	.	182200001	182560000	#FF9191	1	0.75
chr1	182560001	182840000	A.1.1.2.1.2.2.2.1.2	0.945736434108527	.	182560001	182840000	#FF0000	1	1
chr1	182840001	183240000	A.1.2.1.2.1.2.1.1.1.1	0.851605758582503	.	182840001	183240000	#FF4848	1	0.875
chr1	183240001	183440000	A.2.1.1.2.2.1.2.1.1.1	0.672203765227021	.	183240001	183440000	#FF9191	1	0.75
chr1	183440001	183640000	A.1.1.1.2.2.2.2.2	0.978959025470653	.	183440001	183640000	#FF0000	1	1
chr1	183640001	183960000	A.1.1.2.1.2.2.1.1	0.950166112956811	.	183640001	183960000	#FF0000	1	1
chr1	183960001	184040000	A.2.1.2.2.2.2.1.2.2.1.2	0.59468438538206	.	183960001	184040000	#FF9191	1	0.75
chr1	184040001	184240000	A.2.2.2.1.1.2.1.2.2.2.2	0.510520487264673	.	184040001	184240000	#FFDADA	1	0.625
chr1	184240001	184320000	B.1.1.2.1.2.1.2.1	0.373200442967885	.	184240001	184320000	#DADAFF	1	0.5
chr1	184320001	184720000	A.2.2.2.1.1.2.2.1	0.509413067552602	.	184320001	184720000	#FFDADA	1	0.625
chr1	184720001	184960000	A.1.2.1.2.1.1.1.2.2.1	0.859357696566999	.	184720001	184960000	#FF4848	1	0.875
chr1	184960001	185120000	A.2.1.1.2.2.2.2.2.1	0.660022148394241	.	184960001	185120000	#FF9191	1	0.75
chr1	185120001	185400000	A.2.1.1.2.2.2.1	0.664451827242525	.	185120001	185400000	#FF9191	1	0.75
chr1	185400001	185720000	A.2.2.1.1.2.2.2.1.1	0.555924695459579	.	185400001	185720000	#FFDADA	1	0.625
chr1	185720001	186120000	B.2.1.1.2.2.1.2.2.1.2	0.17718715393134	.	185720001	186120000	#4848FF	1	0.25
chr1	186120001	186240000	B.1.1.2.1.2.2.2.2.2	0.359911406423034	.	186120001	186240000	#DADAFF	1	0.5
chr1	186240001	186400000	A.2.1.2.2.2.1.2.2.2.1	0.603543743078627	.	186240001	186400000	#FF9191	1	0.75
chr1	186400001	186720000	B.1.1.2.1.1.2.1.1.1	0.401993355481728	.	186400001	186720000	#DADAFF	1	0.5
chr1	186720001	186920000	A.2.2.1.1.2.2.1.1.1	0.559246954595792	.	186720001	186920000	#FFDADA	1	0.625
chr1	186920001	187200000	B.2.1.1.2.2.1.2.2.1.1	0.178294573643411	.	186920001	187200000	#4848FF	1	0.25
chr1	187200001	187480000	B.2.2.1.2.2.1.2.1.1.1	0.0586932447397564	.	187200001	187480000	#0000FF	1	0.125
chr1	187480001	187880000	B.2.2.2.2.2.1.1.1	0.00996677740863787	.	187480001	187880000	#0000FF	1	0.125
chr1	187880001	188000000	B.2.1.2.2.2.2.1	0.121816168327796	.	187880001	188000000	#4848FF	1	0.25
chr1	188000001	188200000	B.2.2.1.2.2.2.1.2	0.0498338870431894	.	188000001	188200000	#0000FF	1	0.125
chr1	188200001	188400000	B.2.2.1.2.2.2.2.2.1.1	0.0476190476190476	.	188200001	188400000	#0000FF	1	0.125
chr1	188400001	188760000	B.2.2.2.2.2.1.1.2.1.1	0.008859357696567	.	188400001	188760000	#0000FF	1	0.125
chr1	188760001	188920000	B.2.2.1.2.2.2.2.2.2	0.044296788482835	.	188760001	188920000	#0000FF	1	0.125
chr1	188920001	189040000	B.2.2.1.2.1.2.1.1	0.0786267995570321	.	188920001	189040000	#0000FF	1	0.125
chr1	189040001	189480000	B.2.2.2.2.2.2.1	0.00332225913621262	.	189040001	189480000	#0000FF	1	0.125
chr1	189480001	189560000	B.2.1.1.2.1.2.1.1.1	0.18936877076412	.	189480001	189560000	#4848FF	1	0.25
chr1	189560001	189880000	B.2.2.2.2.1.2.2.2.2	0.0110741971207087	.	189560001	189880000	#0000FF	1	0.125
chr1	189880001	190000000	B.2.2.1.2.1.2.1.2	0.0775193798449612	.	189880001	190000000	#0000FF	1	0.125
chr1	190000001	190160000	B.2.2.1.2.2.2.2.1	0.0487264673311185	.	190000001	190160000	#0000FF	1	0.125
chr1	190160001	190320000	B.2.2.1.2.1.2.2.1.2.2.1	0.070874861572536	.	190160001	190320000	#0000FF	1	0.125
chr1	190320001	190440000	B.2.1.2.2.2.2.2.2.1.2	0.118493909191584	.	190320001	190440000	#4848FF	1	0.25
chr1	190440001	190560000	B.2.1.2.2.2.2.2.2.2.1	0.117386489479513	.	190440001	190560000	#4848FF	1	0.25
chr1	190560001	191160000	B.2.2.2.2.1.2.1.2.2.2	0.0166112956810631	.	190560001	191160000	#0000FF	1	0.125
chr1	191160001	191320000	B.2.2.1.2.1.2.2.1.1.1.2.1	0.0753045404208195	.	191160001	191320000	#0000FF	1	0.125
chr1	191320001	191560000	B.2.2.1.2.1.2.2.1.2.2.2	0.0697674418604651	.	191320001	191560000	#0000FF	1	0.125
chr1	191560001	191840000	B.2.2.1.2.2.1.2.1.2.1	0.0564784053156146	.	191560001	191840000	#0000FF	1	0.125
chr1	191840001	192440000	B.2.2.1.2.2.1.2.2	0.0542635658914729	.	191840001	192440000	#0000FF	1	0.125
chr1	192440001	192600000	A.1.2.2.2.2.2.1.1	0.741971207087486	.	192440001	192600000	#FF4848	1	0.875
chr1	192600001	193000000	B.1.1.1.2.1.2.2.1.1	0.426356589147287	.	192600001	193000000	#DADAFF	1	0.5
chr1	193000001	193120000	A.1.2.2.2.2.2.1.2.2.1	0.739756367663344	.	193000001	193120000	#FF4848	1	0.875
chr1	193120001	193280000	A.2.1.1.2.2.2.2.2.2.2	0.6578073089701	.	193120001	193280000	#FF9191	1	0.75
chr1	193280001	193600000	B.1.1.2.1.1.2.1.1.2	0.400885935769657	.	193280001	193600000	#DADAFF	1	0.5
chr1	193600001	194120000	B.2.2.2.2.1.2.1.2.1.1	0.0199335548172757	.	193600001	194120000	#0000FF	1	0.125
chr1	194120001	194320000	B.2.1.1.2.1.1.1.1.1	0.196013289036545	.	194120001	194320000	#4848FF	1	0.25
chr1	194320001	194560000	B.2.1.2.2.2.2.2.1	0.120708748615725	.	194320001	194560000	#4848FF	1	0.25
chr1	194560001	194720000	B.2.2.1.2.2.2.1.1.1.1	0.053156146179402	.	194560001	194720000	#0000FF	1	0.125
chr1	194720001	195080000	B.2.1.2.2.1.2.1	0.128460686600221	.	194720001	195080000	#4848FF	1	0.25
chr1	195080001	195240000	B.2.1.1.2.1.1.1.2	0.192691029900332	.	195080001	195240000	#4848FF	1	0.25
chr1	195240001	195360000	B.2.1.1.2.1.2.2.1	0.186046511627907	.	195240001	195360000	#4848FF	1	0.25
chr1	195360001	195720000	B.2.2.2.2.1.2.1.2.1.2	0.0188261351052049	.	195360001	195720000	#0000FF	1	0.125
chr1	195720001	195840000	B.2.1.2.2.2.1.2	0.122923588039867	.	195720001	195840000	#4848FF	1	0.25
chr1	195840001	196080000	B.2.2.1.2.2.2.2.2.1.2.1	0.0465116279069767	.	195840001	196080000	#0000FF	1	0.125
chr1	196080001	196520000	B.2.2.1.2.2.1.2.1.1.2	0.0575858250276855	.	196080001	196520000	#0000FF	1	0.125
chr1	196520001	196720000	B.2.2.1.2.1.2.2.2.2.2.1.2	0.0642303433001107	.	196520001	196720000	#0000FF	1	0.125
chr1	196720001	196800000	B.2.1.1.2.1.2.1.1.2	0.188261351052049	.	196720001	196800000	#4848FF	1	0.25
chr1	196800001	197040000	B.2.2.1.2.1.2.2.1.1.1.1	0.0764119601328904	.	196800001	197040000	#0000FF	1	0.125
chr1	197040001	197200000	A.2.2.2.1.2.1.1.2.2.2.2.1	0.500553709856035	.	197040001	197200000	#FFDADA	1	0.625
chr1	197200001	197480000	B.2.1.1.2.1.1.2.2	0.19047619047619	.	197200001	197480000	#4848FF	1	0.25
chr1	197480001	197800000	B.1.2.2.1.2.1.2.2.1.1	0.27906976744186	.	197480001	197800000	#9191FF	1	0.375
chr1	197800001	198080000	B.1.2.1.1.2.1.2.1.2	0.327796234772979	.	197800001	198080000	#9191FF	1	0.375
chr1	198080001	198280000	A.2.1.1.2.2.2.2.2.2.1	0.65891472868217	.	198080001	198280000	#FF9191	1	0.75
chr1	198280001	198480000	A.2.2.2.1.2.1.1.2.2.2.2.2	0.499446290143965	.	198280001	198480000	#FFDADA	1	0.625
chr1	198480001	198680000	A.1.2.1.2.1.1.1.2.1	0.86046511627907	.	198480001	198680000	#FF4848	1	0.875
chr1	198680001	198960000	A.2.1.1.2.2.2.2.1.1.2	0.662236987818383	.	198680001	198960000	#FF9191	1	0.75
chr1	198960001	199240000	A.2.1.1.2.2.2.2.1.1.1	0.663344407530454	.	198960001	199240000	#FF9191	1	0.75
chr1	199240001	199640000	B.2.1.2.2.1.2.2.2	0.125138427464009	.	199240001	199640000	#4848FF	1	0.25
chr1	199640001	199840000	B.2.1.1.2.2.1.2.1	0.179401993355482	.	199640001	199840000	#4848FF	1	0.25
chr1	199840001	200040000	B.1.2.2.1.1.1.1.1.2.1	0.295681063122924	.	199840001	200040000	#9191FF	1	0.375
chr1	200040001	200280000	A.2.2.2.1.2.1.2.1.2.2	0.496124031007752	.	200040001	200280000	#FFDADA	1	0.625
chr1	200280001	200560000	A.1.1.2.2.1.1.2.2.1.1	0.935769656699889	.	200280001	200560000	#FF0000	1	1
chr1	200560001	200840000	A.1.1.1.2.2.2.1.1.1.1	0.984496124031008	.	200560001	200840000	#FF0000	1	1
chr1	200840001	200920000	A.1.2.1.2.1.1.2.2.1.2.1	0.854928017718715	.	200840001	200920000	#FF4848	1	0.875
chr1	200920001	201200000	A.1.2.1.2.1.1.2.2.2	0.852713178294574	.	200920001	201200000	#FF4848	1	0.875
chr1	201200001	201280000	A.2.2.1.1.2.1.2.2	0.560354374307863	.	201200001	201280000	#FFDADA	1	0.625
chr1	201280001	201360000	A.2.2.2.1.2.2.2.1	0.491694352159468	.	201280001	201360000	#FFDADA	1	0.625
chr1	201360001	201840000	A.1.2.2.2.2.1.2.1.1.2	0.748615725359911	.	201360001	201840000	#FF4848	1	0.875
chr1	201840001	202040000	A.1.2.2.2.2.1.1.1.2	0.757475083056478	.	201840001	202040000	#FF4848	1	0.875
chr1	202040001	202120000	A.2.1.2.1.2.2.1	0.62015503875969	.	202040001	202120000	#FF9191	1	0.75
chr1	202120001	202400000	A.2.1.1.1.2.2.1.2.1.2.2	0.710963455149502	.	202120001	202400000	#FF9191	1	0.75
chr1	202400001	202560000	A.1.2.1.2.1.2.2.2.2	0.837209302325581	.	202400001	202560000	#FF4848	1	0.875
chr1	202560001	202800000	A.1.2.1.1.2.1.2.2.1	0.869324473975637	.	202560001	202800000	#FF4848	1	0.875
chr1	202800001	202960000	A.1.2.1.2.1.2.2.1.1	0.840531561461794	.	202800001	202960000	#FF4848	1	0.875
chr1	202960001	203200000	A.1.2.2.2.2.1.2.1.2	0.747508305647841	.	202960001	203200000	#FF4848	1	0.875
chr1	203200001	203360000	A.1.2.1.1.2.1.2.2.2	0.868217054263566	.	203200001	203360000	#FF4848	1	0.875
chr1	203360001	203480000	A.2.2.1.2.2.1.1	0.5437430786268	.	203360001	203480000	#FFDADA	1	0.625
chr1	203480001	203840000	A.1.2.1.2.1.2.2.1.2	0.839424141749723	.	203480001	203840000	#FF4848	1	0.875
chr1	203840001	204000000	A.2.2.2.1.2.2.1.1	0.49390919158361	.	203840001	204000000	#FFDADA	1	0.625
chr1	204000001	204400000	A.2.1.2.2.1.1.1.1	0.617940199335548	.	204000001	204400000	#FF9191	1	0.75
chr1	204400001	204520000	A.1.1.2.2.2.2.2.1.2.1.1	0.902547065337763	.	204400001	204520000	#FF0000	1	1
chr1	204520001	205160000	A.1.2.2.2.2.1.2.1.1.1	0.749723145071982	.	204520001	205160000	#FF4848	1	0.875
chr1	205160001	205520000	A.2.1.1.1.2.2.1.2.2	0.709856035437431	.	205160001	205520000	#FF9191	1	0.75
chr1	205520001	205760000	A.1.1.2.2.2.2.1.1	0.908084163898117	.	205520001	205760000	#FF0000	1	1
chr1	205760001	205920000	A.2.1.1.1.2.2.1.2.1.2.1	0.712070874861573	.	205760001	205920000	#FF9191	1	0.75
chr1	205920001	205960000	B.1.1.1.2.1.1.2	0.434108527131783	.	205920001	205960000	#DADAFF	1	0.5
chr1	206080001	206160000	B.1.1.1.2.1.1.2	0.434108527131783	.	206080001	206160000	#DADAFF	1	0.5
chr1	206160001	206360000	A.2.1.1.1.2.2.1.2.1.1	0.713178294573643	.	206160001	206360000	#FF9191	1	0.75
chr1	206480001	206560000	A.2.2.2.1.2.2.2.2.2.1	0.489479512735327	.	206480001	206560000	#FFDADA	1	0.625
chr1	206560001	206760000	A.1.2.1.1.2.1.1.1.2.2	0.872646733111849	.	206560001	206760000	#FF4848	1	0.875
chr1	206760001	207200000	A.1.1.1.1.2.1.2	0.997785160575858	.	206760001	207200000	#FF0000	1	1
chr1	207200001	207280000	A.1.2.2.2.2.2.2.2.1	0.735326688815061	.	207200001	207280000	#FF4848	1	0.875
chr1	207280001	207480000	A.2.1.2.2.1.1.2.2	0.614617940199336	.	207280001	207480000	#FF9191	1	0.75
chr1	207480001	207800000	A.1.2.1.2.1.2.2.2.1	0.838316722037652	.	207480001	207800000	#FF4848	1	0.875
chr1	207800001	208160000	A.1.1.2.2.1.1.1.2.1	0.940199335548173	.	207800001	208160000	#FF0000	1	1
chr1	208160001	208520000	B.1.1.1.2.2.2.2	0.413067552602436	.	208160001	208520000	#DADAFF	1	0.5
chr1	208520001	208920000	B.1.2.2.1.2.1.1.2.2	0.281284606866002	.	208520001	208920000	#9191FF	1	0.375
chr1	208920001	209000000	B.1.1.2.1.2.2.1.2.2.2	0.363233665559247	.	208920001	209000000	#DADAFF	1	0.5
chr1	209000001	209200000	B.1.1.2.1.2.2.1.1.1.1	0.370985603543743	.	209000001	209200000	#DADAFF	1	0.5
chr1	209200001	209760000	B.1.1.1.2.2.2.1.2.1	0.415282392026578	.	209200001	209760000	#DADAFF	1	0.5
chr1	209760001	210000000	A.1.2.2.2.2.1.1.2.1.1.1	0.756367663344408	.	209760001	210000000	#FF4848	1	0.875
chr1	210000001	210280000	B.1.2.2.1.1.1.1.1.1.2	0.296788482834994	.	210000001	210280000	#9191FF	1	0.375
chr1	210280001	210440000	B.1.2.1.1.2.1.1.2.1	0.331118493909192	.	210280001	210440000	#9191FF	1	0.375
chr1	210440001	210560000	A.2.2.1.1.2.2.1.1.2	0.558139534883721	.	210440001	210560000	#FFDADA	1	0.625
chr1	210560001	210960000	B.1.1.2.1.1.2.1.2.2.2.1.2	0.394241417497231	.	210560001	210960000	#DADAFF	1	0.5
chr1	210960001	211400000	B.1.2.1.1.2.2.2	0.323366555924695	.	210960001	211400000	#9191FF	1	0.375
chr1	211400001	211640000	A.1.2.1.2.1.1.1.1.2	0.861572535991141	.	211400001	211640000	#FF4848	1	0.875
chr1	211640001	211880000	A.1.2.1.2.1.1.2.1	0.857142857142857	.	211640001	211880000	#FF4848	1	0.875
chr1	211880001	212080000	A.1.2.2.2.2.1.1.1.1.2	0.758582502768549	.	211880001	212080000	#FF4848	1	0.875
chr1	212080001	212240000	A.1.1.2.2.2.2.1.2.2.1	0.905869324473976	.	212080001	212240000	#FF0000	1	1
chr1	212240001	212320000	A.1.2.2.2.2.1.1.1.1.1.1	0.760797342192691	.	212240001	212320000	#FF4848	1	0.875
chr1	212320001	212640000	A.1.1.1.2.1.1.2	0.993355481727575	.	212320001	212640000	#FF0000	1	1
chr1	212640001	212720000	A.2.1.1.2.2.1.1.2.1.1.1	0.678848283499446	.	212640001	212720000	#FF9191	1	0.75
chr1	212720001	213000000	A.1.1.1.1.2.1.1	0.998892580287929	.	212720001	213000000	#FF0000	1	1
chr1	213000001	213240000	A.1.1.1.2.2.2.1.2	0.981173864894795	.	213000001	213240000	#FF0000	1	1
chr1	213240001	213600000	A.2.1.2.2.2.2.2.1	0.592469545957918	.	213240001	213600000	#FF9191	1	0.75
chr1	213600001	214040000	B.2.1.1.2.2.1.1.1.2	0.182724252491694	.	213600001	214040000	#4848FF	1	0.25
chr1	214040001	214360000	B.2.1.1.2.2.1.1.1.1	0.183831672203765	.	214040001	214360000	#4848FF	1	0.25
chr1	214360001	214640000	B.1.1.1.2.2.1.1	0.421926910299003	.	214360001	214640000	#DADAFF	1	0.5
chr1	214640001	214840000	B.1.1.1.2.1.2.2.1.2	0.425249169435216	.	214640001	214840000	#DADAFF	1	0.5
chr1	214840001	215160000	B.2.2.1.2.2.1.2.1.2.2	0.0553709856035437	.	214840001	215160000	#0000FF	1	0.125
chr1	215160001	215280000	B.2.2.1.2.1.2.2.2.2.2.2	0.0631229235880399	.	215160001	215280000	#0000FF	1	0.125
chr1	215280001	215440000	B.2.2.1.2.2.2.2.2.1.2.2	0.0454042081949059	.	215280001	215440000	#0000FF	1	0.125
chr1	215440001	215680000	B.2.2.2.2.1.2.2.1.2.2	0.0132890365448505	.	215440001	215680000	#0000FF	1	0.125
chr1	215680001	215840000	B.1.1.2.1.2.2.1.2.2.1.1	0.365448504983389	.	215680001	215840000	#DADAFF	1	0.5
chr1	215840001	216040000	B.2.2.1.2.1.2.2.1.2.1	0.0719822812846069	.	215840001	216040000	#0000FF	1	0.125
chr1	216040001	216360000	B.2.2.2.2.1.2.2.2.1	0.0121816168327796	.	216040001	216360000	#0000FF	1	0.125
chr1	216360001	216720000	B.2.2.2.2.1.2.2.1.2.1	0.0143964562569214	.	216360001	216720000	#0000FF	1	0.125
chr1	216720001	216960000	B.2.1.2.2.1.2.2.1.1	0.127353266888151	.	216720001	216960000	#4848FF	1	0.25
chr1	216960001	217080000	B.2.2.1.2.1.2.2.2.2.1.2	0.0664451827242525	.	216960001	217080000	#0000FF	1	0.125
chr1	217080001	217400000	B.2.2.1.2.2.1.1.2.1	0.0609080841638981	.	217080001	217400000	#0000FF	1	0.125
chr1	217400001	217480000	B.2.1.1.2.1.2.2.2	0.184939091915836	.	217400001	217480000	#4848FF	1	0.25
chr1	217480001	217600000	B.1.2.2.1.1.2.2.2	0.285714285714286	.	217480001	217600000	#9191FF	1	0.375
chr1	217600001	217680000	B.1.2.2.1.1.2.2.1	0.286821705426357	.	217600001	217680000	#9191FF	1	0.375
chr1	217680001	217840000	B.1.2.1.1.2.1.2.1.1	0.32890365448505	.	217680001	217840000	#9191FF	1	0.375
chr1	217840001	218400000	B.2.2.2.2.1.2.1.2.2.1	0.017718715393134	.	217840001	218400000	#0000FF	1	0.125
chr1	218400001	218800000	B.1.2.2.1.2.1.1.1	0.284606866002215	.	218400001	218800000	#9191FF	1	0.375
chr1	218800001	219240000	B.1.2.2.1.2.1.2.2.2	0.276854928017719	.	218800001	219240000	#9191FF	1	0.375
chr1	219240001	219440000	A.2.1.2.2.2.1.2.1	0.606866002214839	.	219240001	219440000	#FF9191	1	0.75
chr1	219440001	220120000	B.1.2.1.1.2.2.1.2	0.324473975636766	.	219440001	220120000	#9191FF	1	0.375
chr1	220120001	220320000	A.1.2.2.2.2.2.1.2.1	0.740863787375415	.	220120001	220320000	#FF4848	1	0.875
chr1	220320001	220520000	A.2.1.1.2.2.1.1.1.1.1	0.68327796234773	.	220320001	220520000	#FF9191	1	0.75
chr1	220520001	220680000	B.1.1.2.1.2.1.1.1.2.2	0.377630121816168	.	220520001	220680000	#DADAFF	1	0.5
chr1	220680001	220840000	B.1.2.2.1.1.2.1	0.287929125138427	.	220680001	220840000	#9191FF	1	0.375
chr1	220840001	221000000	B.1.1.1.2.2.1.2.2.2	0.41749723145072	.	220840001	221000000	#DADAFF	1	0.5
chr1	221000001	221160000	B.1.2.2.1.2.2.2.1	0.273532668881506	.	221000001	221160000	#9191FF	1	0.375
chr1	221160001	221400000	B.1.2.2.1.2.1.2.2.1.2	0.27796234772979	.	221160001	221400000	#9191FF	1	0.375
chr1	221400001	221600000	B.2.1.1.2.1.1.1.1.2.1	0.194905869324474	.	221400001	221600000	#4848FF	1	0.25
chr1	221600001	221880000	A.2.2.1.1.2.1.2.1.1.2	0.563676633444075	.	221600001	221880000	#FFDADA	1	0.625
chr1	221880001	222040000	A.1.1.2.2.1.1.2.2.1.2	0.934662236987818	.	221880001	222040000	#FF0000	1	1
chr1	222040001	222200000	A.2.1.2.2.2.1.2.2.1.2	0.604651162790698	.	222040001	222200000	#FF9191	1	0.75
chr1	222200001	222680000	B.1.1.1.2.2.2.1.2.2	0.414174972314507	.	222200001	222680000	#DADAFF	1	0.5
chr1	222680001	223000000	A.1.2.2.2.2.1.2.2.1.1	0.74640088593577	.	222680001	223000000	#FF4848	1	0.875
chr1	223000001	223200000	B.1.1.2.1.2.2.1.2.2.1.2	0.364341085271318	.	223000001	223200000	#DADAFF	1	0.5
chr1	223200001	223360000	B.1.1.2.1.2.2.1.2.1.1	0.36766334440753	.	223200001	223360000	#DADAFF	1	0.5
chr1	223360001	223680000	B.1.2.2.1.1.1.2.2.1.1	0.29125138427464	.	223360001	223680000	#9191FF	1	0.375
chr1	223680001	223840000	B.1.1.2.1.2.1.1.1.1.1.2	0.382059800664452	.	223680001	223840000	#DADAFF	1	0.5
chr1	223840001	224080000	A.2.1.2.2.2.1.2.2.1.1	0.605758582502769	.	223840001	224080000	#FF9191	1	0.75
chr1	224080001	224120000	A.1.1.1.2.2.2.1.1.2	0.982281284606866	.	224080001	224120000	#FF0000	1	1
chr1	224160001	224680000	A.1.1.1.2.2.2.1.1.2	0.982281284606866	.	224160001	224680000	#FF0000	1	1
chr1	224680001	224840000	A.2.2.2.1.2.1.2.1.1	0.498338870431894	.	224680001	224840000	#FFDADA	1	0.625
chr1	224840001	225080000	A.2.2.2.1.1.2.1.2.1.1	0.518272425249169	.	224840001	225080000	#FFDADA	1	0.625
chr1	225080001	225280000	B.1.2.2.1.2.2.1.1	0.275747508305648	.	225080001	225280000	#9191FF	1	0.375
chr1	225280001	225560000	B.1.2.2.1.2.2.1.2	0.274640088593577	.	225280001	225560000	#9191FF	1	0.375
chr1	225560001	225720000	A.1.2.2.2.2.1.1.2.2.2.2	0.750830564784053	.	225560001	225720000	#FF4848	1	0.875
chr1	225720001	225880000	A.2.2.1.1.2.1.2.1.2.1	0.562569213732004	.	225720001	225880000	#FFDADA	1	0.625
chr1	225880001	226040000	A.2.1.1.2.2.1.1.2.2.2	0.673311184939092	.	225880001	226040000	#FF9191	1	0.75
chr1	226040001	226160000	A.1.2.2.2.2.2.1.2.2.2	0.738648947951274	.	226040001	226160000	#FF4848	1	0.875
chr1	226160001	226600000	A.1.1.1.2.1.1.1	0.994462901439646	.	226160001	226600000	#FF0000	1	1
chr1	226600001	226840000	A.1.2.2.2.2.1.2.2.2.1	0.744186046511628	.	226600001	226840000	#FF4848	1	0.875
chr1	226840001	227120000	A.1.1.2.2.1.1.1.1.2	0.941306755260244	.	226840001	227120000	#FF0000	1	1
chr1	227120001	227200000	B.1.1.1.2.1.1.1	0.435215946843854	.	227120001	227200000	#DADAFF	1	0.5
chr1	227200001	227320000	B.1.1.1.2.1.2.2.2.2	0.423034330011074	.	227200001	227320000	#DADAFF	1	0.5
chr1	227320001	227480000	B.1.1.2.1.2.2.1.2.1.2	0.36655592469546	.	227320001	227480000	#DADAFF	1	0.5
chr1	227480001	227760000	B.1.2.1.1.2.1.1.1.2	0.332225913621262	.	227480001	227760000	#9191FF	1	0.375
chr1	227760001	227920000	B.1.2.1.1.2.1.2.2	0.326688815060908	.	227760001	227920000	#9191FF	1	0.375
chr1	227920001	228120000	B.1.1.2.1.2.1.1.1.2.1	0.378737541528239	.	227920001	228120000	#DADAFF	1	0.5
chr1	228120001	228400000	A.2.1.1.2.2.1.1.2.2.1	0.674418604651163	.	228120001	228400000	#FF9191	1	0.75
chr1	228400001	228480000	A.2.2.2.1.2.2.2.2.1	0.490586932447398	.	228400001	228480000	#FFDADA	1	0.625
chr1	228480001	228720000	A.2.1.1.2.2.1.1.2.1.2.2	0.675526024363234	.	228480001	228720000	#FF9191	1	0.75
chr1	228720001	229080000	A.2.1.1.2.2.1.1.1.2.2	0.679955703211517	.	228720001	229080000	#FF9191	1	0.75
chr1	229080001	229360000	A.2.2.1.1.2.1.2.1.1.1	0.564784053156146	.	229080001	229360000	#FFDADA	1	0.625
chr1	229360001	229640000	A.1.1.2.2.1.1.1.1.1.1	0.943521594684385	.	229360001	229640000	#FF0000	1	1
chr1	229640001	230200000	A.1.2.1.2.1.2.1.1.2	0.84828349944629	.	229640001	230200000	#FF4848	1	0.875
chr1	230200001	230400000	A.1.1.2.1.2.2.2.1.1	0.946843853820598	.	230200001	230400000	#FF0000	1	1
chr1	230400001	230520000	A.2.2.2.1.2.1.1.1.2	0.50609080841639	.	230400001	230520000	#FFDADA	1	0.625
chr1	230520001	230680000	B.1.1.2.1.2.1.1.1.1.2.2	0.37984496124031	.	230520001	230680000	#DADAFF	1	0.5
chr1	230680001	231000000	A.2.2.1.1.2.2.2.1.2.1	0.554817275747508	.	230680001	231000000	#FFDADA	1	0.625
chr1	231000001	231200000	A.2.1.2.2.2.2.1.2.2.1.1	0.595791805094131	.	231000001	231200000	#FF9191	1	0.75
chr1	231200001	231360000	B.1.1.1.2.1.2.1.2.2.1.1	0.429678848283499	.	231200001	231360000	#DADAFF	1	0.5
chr1	231360001	231520000	A.2.1.1.2.2.1.2.2.1.2	0.667774086378738	.	231360001	231520000	#FF9191	1	0.75
chr1	231520001	231800000	A.2.1.1.2.2.1.2.2.1.1	0.668881506090808	.	231520001	231800000	#FF9191	1	0.75
chr1	231800001	232000000	B.1.2.2.1.1.1.2.1	0.292358803986711	.	231800001	232000000	#9191FF	1	0.375
chr1	232000001	232680000	B.2.1.1.2.2.1.1.2.2	0.180509413067553	.	232000001	232680000	#4848FF	1	0.25
chr1	232680001	232880000	B.1.1.1.2.1.2.1.2.2.1.2	0.428571428571429	.	232680001	232880000	#DADAFF	1	0.5
chr1	232880001	232960000	B.1.1.2.1.2.2.2.2.1	0.361018826135105	.	232880001	232960000	#DADAFF	1	0.5
chr1	232960001	233440000	A.2.2.1.1.2.2.2.1.2.2.2	0.552602436323367	.	232960001	233440000	#FFDADA	1	0.625
chr1	233440001	233680000	B.1.1.1.2.1.2.1.2.2.2	0.427464008859358	.	233440001	233680000	#DADAFF	1	0.5
chr1	233680001	233800000	A.2.2.1.1.2.2.2.2.1	0.551495016611296	.	233680001	233800000	#FFDADA	1	0.625
chr1	233800001	234000000	B.1.1.1.2.2.1.2.2.1	0.418604651162791	.	233800001	234000000	#DADAFF	1	0.5
chr1	234000001	234200000	B.1.2.2.1.1.1.2.2.1.2	0.290143964562569	.	234000001	234200000	#9191FF	1	0.375
chr1	234200001	234600000	A.1.2.1.2.1.2.1.2.2.2.2.1.2	0.842746400885936	.	234200001	234600000	#FF4848	1	0.875
chr1	234600001	234880000	A.1.1.1.2.2.2.1.1.1.2	0.983388704318937	.	234600001	234880000	#FF0000	1	1
chr1	234880001	234960000	A.1.2.2.2.2.2.2.1.1	0.737541528239203	.	234880001	234960000	#FF4848	1	0.875
chr1	234960001	235160000	A.1.1.1.2.1.2.2.2	0.988925802879291	.	234960001	235160000	#FF0000	1	1
chr1	235160001	235200000	A.1.1.2.1.1.1.2.1.1.1	0.97452934662237	.	235160001	235200000	#FF0000	1	1
chr1	235240001	235480000	A.1.1.2.1.1.1.2.1.1.1	0.97452934662237	.	235240001	235480000	#FF0000	1	1
chr1	235480001	235600000	A.1.2.1.1.2.1.1.2	0.871539313399779	.	235480001	235600000	#FF4848	1	0.875
chr1	235600001	236000000	A.1.1.2.2.1.1.1.1.1.2	0.942414174972315	.	235600001	236000000	#FF0000	1	1
chr1	236000001	236160000	A.1.2.1.2.1.1.2.2.1.1	0.856035437430786	.	236000001	236160000	#FF4848	1	0.875
chr1	236160001	236440000	A.1.2.1.2.1.1.1.1.1	0.862679955703212	.	236160001	236440000	#FF4848	1	0.875
chr1	236440001	236800000	A.1.2.1.2.1.1.2.2.1.2.2	0.853820598006645	.	236440001	236800000	#FF4848	1	0.875
chr1	236800001	237080000	A.2.2.1.1.2.2.1.2	0.55703211517165	.	236800001	237080000	#FFDADA	1	0.625
chr1	237080001	237360000	B.2.1.1.2.2.2.2.1.1	0.172757475083056	.	237080001	237360000	#4848FF	1	0.25
chr1	237360001	237760000	B.2.2.1.2.2.1.1.1	0.062015503875969	.	237360001	237760000	#0000FF	1	0.125
chr1	237760001	237960000	B.2.2.1.2.1.2.2.1.1.2	0.0730897009966777	.	237760001	237960000	#0000FF	1	0.125
chr1	237960001	238080000	B.2.2.1.2.1.2.2.2.2.1.1	0.0675526024363234	.	237960001	238080000	#0000FF	1	0.125
chr1	238080001	238360000	B.2.2.2.2.2.1.2.1	0.00553709856035437	.	238080001	238360000	#0000FF	1	0.125
chr1	238360001	238480000	B.2.2.1.2.2.2.1.1.1.2	0.0520487264673311	.	238360001	238480000	#0000FF	1	0.125
chr1	238480001	238640000	B.2.2.1.2.2.2.1.1.2	0.0509413067552602	.	238480001	238640000	#0000FF	1	0.125
chr1	238640001	238800000	B.2.2.2.2.1.1.1.2	0.0232558139534884	.	238640001	238800000	#0000FF	1	0.125
chr1	238800001	238960000	B.2.2.2.2.1.1.1.1	0.0243632336655592	.	238800001	238960000	#0000FF	1	0.125
chr1	238960001	239240000	B.2.2.2.2.2.1.2.2	0.0044296788482835	.	238960001	239240000	#0000FF	1	0.125
chr1	239240001	239480000	B.2.2.2.2.1.1.2	0.0221483942414175	.	239240001	239480000	#0000FF	1	0.125
chr1	239480001	240040000	B.2.2.2.2.1.2.2.1.1	0.0155038759689922	.	239480001	240040000	#0000FF	1	0.125
chr1	240040001	240160000	B.2.1.2.2.2.2.2.2.2.2	0.116279069767442	.	240040001	240160000	#4848FF	1	0.25
chr1	240160001	240320000	B.2.2.1.2.1.2.2.1.1.1.2.2	0.0741971207087486	.	240160001	240320000	#0000FF	1	0.125
chr1	240320001	240680000	B.2.2.2.2.2.1.1.2.1.2	0.00775193798449612	.	240320001	240680000	#0000FF	1	0.125
chr1	240680001	240800000	B.2.1.2.2.2.2.2.2.1.1	0.119601328903654	.	240680001	240800000	#4848FF	1	0.25
chr1	240800001	241200000	B.2.2.2.2.2.1.1.2.2	0.00664451827242525	.	240800001	241200000	#0000FF	1	0.125
chr1	241200001	241640000	B.2.1.2.2.1.2.2.1.2	0.12624584717608	.	241200001	241640000	#4848FF	1	0.25
chr1	241640001	241800000	A.2.1.2.2.2.1.1.2.2	0.60797342192691	.	241640001	241800000	#FF9191	1	0.75
chr1	241800001	242080000	A.2.2.1.1.2.2.2.2.2.2	0.549280177187154	.	241800001	242080000	#FFDADA	1	0.625
chr1	242080001	242200000	B.1.1.2.1.2.1.2.2	0.372093023255814	.	242080001	242200000	#DADAFF	1	0.5
chr1	242200001	242440000	B.1.2.2.1.1.1.1.2	0.293466223698782	.	242200001	242440000	#9191FF	1	0.375
chr1	242440001	242560000	B.1.2.2.1.2.2.2.2	0.272425249169435	.	242440001	242560000	#9191FF	1	0.375
chr1	242560001	243200000	B.2.1.1.2.2.1.1.2.1	0.181616832779623	.	242560001	243200000	#4848FF	1	0.25
chr1	243240001	243960000	A.1.1.2.2.1.1.2.1	0.93687707641196	.	243240001	243960000	#FF0000	1	1
chr1	243960001	244640000	A.1.2.1.2.1.2.1.2.2.2.2.2	0.841638981173865	.	243960001	244640000	#FF4848	1	0.875
chr1	244640001	244960000	A.2.2.1.1.2.2.2.2.2.1	0.550387596899225	.	244640001	244960000	#FFDADA	1	0.625
chr1	244960001	245200000	A.1.2.1.1.2.1.1.1.1	0.874861572535991	.	244960001	245200000	#FF4848	1	0.875
chr1	245200001	245560000	A.2.2.2.1.2.1.2.2	0.495016611295681	.	245200001	245560000	#FFDADA	1	0.625
chr1	245560001	245760000	B.1.1.1.2.2.1.2.1.1	0.420819490586932	.	245560001	245760000	#DADAFF	1	0.5
chr1	245760001	246080000	A.2.2.2.1.1.2.1.1.2.2	0.51937984496124	.	245760001	246080000	#FFDADA	1	0.625
chr1	246080001	246240000	A.2.2.2.1.2.1.1.2.1.2	0.503875968992248	.	246080001	246240000	#FFDADA	1	0.625
chr1	246240001	246440000	A.2.2.2.1.2.1.2.1.2.1	0.497231450719823	.	246240001	246440000	#FFDADA	1	0.625
chr1	246440001	246680000	A.2.1.1.2.2.2.2.1.2	0.661129568106312	.	246440001	246680000	#FF9191	1	0.75
chr1	246680001	247120000	A.1.2.1.2.1.1.1.2.2.2	0.858250276854928	.	246680001	247120000	#FF4848	1	0.875
chr1	247120001	247280000	A.2.2.2.1.2.1.1.2.2.2.1	0.501661129568106	.	247120001	247280000	#FFDADA	1	0.625
chr1	247280001	247520000	A.2.2.1.1.2.1.2.1.2.2	0.561461794019934	.	247280001	247520000	#FFDADA	1	0.625
chr1	247520001	247720000	B.1.1.2.1.2.1.1.1.1.1.1	0.383167220376523	.	247520001	247720000	#DADAFF	1	0.5
chr1	247720001	248240000	B.2.2.1.2.2.1.1.2.2	0.0598006644518272	.	247720001	248240000	#0000FF	1	0.125
chr1	248240001	248400000	B.2.2.1.2.1.2.2.2.2.2.1.1	0.0653377630121816	.	248240001	248400000	#0000FF	1	0.125
chr1	248400001	248560000	B.2.1.1.2.1.2.1.2	0.187153931339978	.	248400001	248560000	#4848FF	1	0.25
chr1	248560001	248680000	A.2.2.2.1.2.1.1.2.2.1	0.502768549280177	.	248560001	248680000	#FFDADA	1	0.625
chr1	248720001	248760000	A.2.2.2.1.2.1.1.2.2.1	0.502768549280177	.	248720001	248760000	#FFDADA	1	0.625
chr1	248760001	248920000	A.2.2.2.1.2.1.1.2.1.1	0.504983388704319	.	248760001	248920000	#FFDADA	1	0.625
chr1	249040001	249080000	A.2.2.2.1.2.1.1.2.1.1	0.504983388704319	.	249040001	249080000	#FFDADA	1	0.625
chr1	249080001	249240000	A.2.1.1.2.2.1.1.2.1.1.2	0.677740863787375	.	249080001	249240000	#FF9191	1	0.75
chr2	1	200000	B.1.2.1.1.1.2.2.1.1	0.365217391304348	.	1	200000	#9191FF	1	0.375
chr2	200001	440000	B.1.1.1.2.1.2.2.2	0.435869565217391	.	200001	440000	#DADAFF	1	0.5
chr2	440001	600000	B.1.1.1.2.1.1.1.2.2	0.440217391304348	.	440001	600000	#DADAFF	1	0.5
chr2	600001	720000	A.2.2.2.1.2.1.2.2.2	0.496739130434783	.	600001	720000	#FFDADA	1	0.625
chr2	760001	800000	A.2.2.2.1.2.1.2.2.2	0.496739130434783	.	760001	800000	#FFDADA	1	0.625
chr2	800001	1080000	B.1.1.2.1.2.1.2.1.1.2	0.396739130434783	.	800001	1080000	#DADAFF	1	0.5
chr2	1080001	1480000	B.2.1.1.2.2.2.2.1.1	0.223913043478261	.	1080001	1480000	#4848FF	1	0.25
chr2	1480001	1560000	B.1.1.2.2.2.2.2	0.376086956521739	.	1480001	1560000	#DADAFF	1	0.5
chr2	1560001	1760000	B.1.2.2.2.2.1.1.2	0.291304347826087	.	1560001	1760000	#9191FF	1	0.375
chr2	1760001	1880000	B.1.1.2.2.2.2.1	0.377173913043478	.	1760001	1880000	#DADAFF	1	0.5
chr2	1880001	2080000	B.2.1.1.2.2.2.2.2.1	0.221739130434783	.	1880001	2080000	#4848FF	1	0.25
chr2	2080001	2520000	B.2.2.1.1.2.1.1.1.1	0.102173913043478	.	2080001	2520000	#0000FF	1	0.125
chr2	2520001	2720000	B.1.2.1.1.2.2.2.2	0.354347826086957	.	2520001	2720000	#9191FF	1	0.375
chr2	2760001	3120000	B.1.2.1.1.2.2.2.2	0.354347826086957	.	2760001	3120000	#9191FF	1	0.375
chr2	3120001	3680000	A.1.2.2.2.1.2.1.1.1.1	0.740217391304348	.	3120001	3680000	#FF4848	1	0.875
chr2	3680001	3960000	B.1.2.1.1.1.2.2.1.2	0.364130434782609	.	3680001	3960000	#9191FF	1	0.375
chr2	3960001	4120000	B.2.1.2.2.1.1.1.2.1.1.1	0.171739130434783	.	3960001	4120000	#4848FF	1	0.25
chr2	4120001	4560000	B.2.2.2.2.1.1	0.0119565217391304	.	4120001	4560000	#0000FF	1	0.125
chr2	4560001	4680000	B.2.1.2.2.2.2.1.2.2	0.142391304347826	.	4560001	4680000	#4848FF	1	0.25
chr2	4680001	4920000	B.2.2.1.2.1.1.2.1.2.2	0.0706521739130435	.	4680001	4920000	#0000FF	1	0.125
chr2	4920001	5040000	B.2.1.2.2.1.1.1.2.1.1.2	0.170652173913043	.	4920001	5040000	#4848FF	1	0.25
chr2	5120001	5440000	B.2.2.2.1.1.2.2.1	0.033695652173913	.	5120001	5440000	#0000FF	1	0.125
chr2	5440001	5800000	B.2.2.1.2.1.2.2.1.1.2.2.1	0.0630434782608696	.	5440001	5800000	#0000FF	1	0.125
chr2	5800001	6080000	B.2.1.2.2.1.1.2.1.1	0.166304347826087	.	5800001	6080000	#4848FF	1	0.25
chr2	6080001	6400000	B.2.1.1.1.1.1.1.2.1	0.278260869565217	.	6080001	6400000	#4848FF	1	0.25
chr2	6400001	6560000	B.1.1.1.2.1.1.1.1.2.1	0.443478260869565	.	6400001	6560000	#DADAFF	1	0.5
chr2	6560001	6960000	B.2.1.1.2.2.1.2.2	0.227173913043478	.	6560001	6960000	#4848FF	1	0.25
chr2	6960001	7520000	A.2.1.2.1.2.1.2.2.1	0.619565217391304	.	6960001	7520000	#FF9191	1	0.75
chr2	7520001	7680000	B.1.1.1.1.1.2.1.2.2	0.453260869565217	.	7520001	7680000	#DADAFF	1	0.5
chr2	7680001	8000000	A.2.2.2.2.1.1.1.2.2.2	0.480434782608696	.	7680001	8000000	#FFDADA	1	0.625
chr2	8000001	8360000	A.2.1.2.1.2.1.1.1.2	0.623913043478261	.	8000001	8360000	#FF9191	1	0.75
chr2	8360001	8720000	A.1.1.2.1.2.1.1.2.2.2	0.926086956521739	.	8360001	8720000	#FF0000	1	1
chr2	8720001	8920000	A.1.2.2.1.2.2.1.1.2.2	0.756521739130435	.	8720001	8920000	#FF4848	1	0.875
chr2	8920001	9240000	A.1.2.1.2.2.2.2.2.1	0.792391304347826	.	8920001	9240000	#FF4848	1	0.875
chr2	9240001	9560000	A.1.2.2.1.2.2.2.2.1	0.752173913043478	.	9240001	9560000	#FF4848	1	0.875
chr2	9560001	9800000	A.1.1.2.1.2.2.1.1.2.2	0.917391304347826	.	9560001	9800000	#FF0000	1	1
chr2	9800001	9920000	A.1.2.2.1.2.1.2.1.1	0.764130434782609	.	9800001	9920000	#FF4848	1	0.875
chr2	9920001	10120000	A.1.2.1.2.2.1.1.1.1.2.2	0.814130434782609	.	9920001	10120000	#FF4848	1	0.875
chr2	10120001	10240000	A.1.2.2.1.2.1.2.2.2	0.759782608695652	.	10120001	10240000	#FF4848	1	0.875
chr2	10240001	10360000	A.2.1.1.2.1.1.1.1.2	0.675	.	10240001	10360000	#FF9191	1	0.75
chr2	10360001	10600000	A.1.1.1.2.2.2.2.2.1	0.948913043478261	.	10360001	10600000	#FF0000	1	1
chr2	10600001	10880000	A.1.2.1.2.1.1.1.2.1	0.831521739130435	.	10600001	10880000	#FF4848	1	0.875
chr2	10880001	11200000	A.1.2.2.1.2.2.2.1.1	0.754347826086956	.	10880001	11200000	#FF4848	1	0.875
chr2	11200001	11600000	A.1.1.2.2.2.1.1.1.2.1	0.882608695652174	.	11200001	11600000	#FF0000	1	1
chr2	11600001	11920000	A.1.2.2.1.2.2.1.1.2.1	0.757608695652174	.	11600001	11920000	#FF4848	1	0.875
chr2	11920001	12080000	A.2.1.1.2.2.2.1.1.2	0.653260869565217	.	11920001	12080000	#FF9191	1	0.75
chr2	12080001	12280000	A.2.1.1.1.1.2.1.2.1.2.1	0.696739130434783	.	12080001	12280000	#FF9191	1	0.75
chr2	12280001	12560000	A.2.2.1.1.1.1.1.2.1.2	0.567391304347826	.	12280001	12560000	#FFDADA	1	0.625
chr2	12560001	12720000	A.2.1.2.2.1.2.2.1.2	0.596739130434783	.	12560001	12720000	#FF9191	1	0.75
chr2	12720001	12920000	A.2.2.1.1.1.1.1.1.1.2	0.570652173913043	.	12720001	12920000	#FFDADA	1	0.625
chr2	12920001	13160000	B.1.2.1.1.1.2.1.1.2	0.367391304347826	.	12920001	13160000	#9191FF	1	0.375
chr2	13160001	13400000	B.2.1.2.2.1.1.1.1.2.1.1	0.175	.	13160001	13400000	#4848FF	1	0.25
chr2	13400001	13600000	B.2.1.2.2.1.1.1.2.2.1	0.168478260869565	.	13400001	13600000	#4848FF	1	0.25
chr2	13600001	13680000	B.1.2.1.1.1.2.2.2	0.36304347826087	.	13600001	13680000	#9191FF	1	0.375
chr2	13680001	14280000	B.2.1.2.2.1.2.2.2.1	0.156521739130435	.	13680001	14280000	#4848FF	1	0.25
chr2	14280001	14720000	B.2.2.1.1.2.1.2.2.2	0.0934782608695652	.	14280001	14720000	#0000FF	1	0.125
chr2	14720001	15080000	B.2.1.2.2.1.1.1.1.1	0.176086956521739	.	14720001	15080000	#4848FF	1	0.25
chr2	15080001	15440000	A.2.2.2.2.1.1.2.2.2.2	0.475	.	15080001	15440000	#FFDADA	1	0.625
chr2	15440001	15760000	A.1.2.2.2.1.2.1.1.2	0.73804347826087	.	15440001	15760000	#FF4848	1	0.875
chr2	15760001	15960000	A.2.2.2.2.1.1.2.2.1.1	0.478260869565217	.	15760001	15960000	#FFDADA	1	0.625
chr2	15960001	16240000	B.1.2.1.1.1.2.1.1.1	0.368478260869565	.	15960001	16240000	#9191FF	1	0.375
chr2	16240001	16280000	B.1.2.2.1.1.1.1.2.1	0.330434782608696	.	16240001	16280000	#9191FF	1	0.375
chr2	16320001	16800000	B.1.2.2.1.1.1.1.2.1	0.330434782608696	.	16320001	16800000	#9191FF	1	0.375
chr2	16800001	16960000	B.1.1.1.2.1.2.2.1	0.43695652173913	.	16800001	16960000	#DADAFF	1	0.5
chr2	16960001	17280000	B.2.1.2.2.1.1.1.1.2.1.2	0.173913043478261	.	16960001	17280000	#4848FF	1	0.25
chr2	17280001	17680000	B.1.2.2.1.1.2.1.1.2	0.321739130434783	.	17280001	17680000	#9191FF	1	0.375
chr2	17680001	17880000	A.2.2.2.1.2.1.2.2.1.1	0.498913043478261	.	17680001	17880000	#FFDADA	1	0.625
chr2	17880001	18040000	A.1.2.2.2.1.2.1.1.1.2	0.739130434782609	.	17880001	18040000	#FF4848	1	0.875
chr2	18040001	18280000	B.1.1.2.2.1.2.2.2	0.380434782608696	.	18040001	18280000	#DADAFF	1	0.5
chr2	18280001	18560000	B.1.2.2.1.1.1.2.1	0.326086956521739	.	18280001	18560000	#9191FF	1	0.375
chr2	18560001	18720000	B.1.1.2.1.2.2.2.1	0.392391304347826	.	18560001	18720000	#DADAFF	1	0.5
chr2	18720001	18840000	B.1.2.1.1.1.2.1.2	0.366304347826087	.	18720001	18840000	#9191FF	1	0.375
chr2	18840001	19000000	B.1.2.2.1.1.1.2.2.1	0.325	.	18840001	19000000	#9191FF	1	0.375
chr2	19000001	19160000	B.1.2.1.1.2.2.2.1.2	0.355434782608696	.	19000001	19160000	#9191FF	1	0.375
chr2	19160001	19280000	B.1.2.1.2.1.1.2.2.2	0.347826086956522	.	19160001	19280000	#9191FF	1	0.375
chr2	19280001	19480000	B.1.2.2.1.1.1.2.2.2	0.323913043478261	.	19280001	19480000	#9191FF	1	0.375
chr2	19480001	20080000	B.1.1.1.2.1.2.1	0.43804347826087	.	19480001	20080000	#DADAFF	1	0.5
chr2	20080001	20360000	A.1.2.1.2.1.2.1.1.1	0.827173913043478	.	20080001	20360000	#FF4848	1	0.875
chr2	20360001	20840000	A.1.1.1.1.2.1.2.2.2	0.98804347826087	.	20360001	20840000	#FF0000	1	1
chr2	20840001	21040000	A.2.1.1.1.1.2.1.2.1.1	0.697826086956522	.	20840001	21040000	#FF9191	1	0.75
chr2	21040001	21240000	A.2.2.2.2.1.1.2.2.1.2	0.477173913043478	.	21040001	21240000	#FFDADA	1	0.625
chr2	21240001	21640000	B.1.2.2.1.1.2.1.1.1	0.322826086956522	.	21240001	21640000	#9191FF	1	0.375
chr2	21640001	21840000	B.2.2.1.2.1.2.2.1.2.2	0.0597826086956522	.	21640001	21840000	#0000FF	1	0.125
chr2	21840001	22040000	B.2.2.2.1.1.1.2	0.041304347826087	.	21840001	22040000	#0000FF	1	0.125
chr2	22040001	22240000	B.2.2.2.1.1.2.1.2.2.2	0.0347826086956522	.	22040001	22240000	#0000FF	1	0.125
chr2	22240001	22400000	B.2.2.1.1.2.2.2.1.1.2	0.083695652173913	.	22240001	22400000	#0000FF	1	0.125
chr2	22400001	22600000	B.2.2.1.2.1.2.2.1.1.2.2.2	0.0619565217391304	.	22400001	22600000	#0000FF	1	0.125
chr2	22600001	22720000	B.2.1.2.2.1.1.2.2.2	0.16304347826087	.	22600001	22720000	#4848FF	1	0.25
chr2	22720001	22920000	B.2.2.1.1.2.2.2.2.1.2	0.0793478260869565	.	22720001	22920000	#0000FF	1	0.125
chr2	22920001	23200000	B.2.1.2.2.1.2.2.1	0.157608695652174	.	22920001	23200000	#4848FF	1	0.25
chr2	23200001	23520000	B.1.1.2.1.2.1.2.2	0.394565217391304	.	23200001	23520000	#DADAFF	1	0.5
chr2	23520001	23960000	A.1.2.2.1.2.2.1.1.1	0.758695652173913	.	23520001	23960000	#FF4848	1	0.875
chr2	23960001	24360000	A.1.1.1.1.2.1.2.2.1	0.989130434782609	.	23960001	24360000	#FF0000	1	1
chr2	24360001	24560000	A.1.1.2.1.2.2.1.1.1.1.2	0.920652173913043	.	24360001	24560000	#FF0000	1	1
chr2	24560001	24840000	A.1.1.1.1.2.1.1.2.2.1.1	0.993478260869565	.	24560001	24840000	#FF0000	1	1
chr2	24840001	25000000	A.1.2.1.2.2.1.1.1.1.2.1.1	0.816304347826087	.	24840001	25000000	#FF4848	1	0.875
chr2	25000001	25120000	A.1.2.2.1.2.1.2.1.2.1	0.76304347826087	.	25000001	25120000	#FF4848	1	0.875
chr2	25120001	25360000	A.1.1.2.2.2.2.2.2.2.1.2	0.86304347826087	.	25120001	25360000	#FF0000	1	1
chr2	25360001	25440000	A.2.1.1.2.1.1.2	0.670652173913043	.	25360001	25440000	#FF9191	1	0.75
chr2	25440001	25640000	A.1.1.2.1.2.2.2.2.1	0.910869565217391	.	25440001	25640000	#FF0000	1	1
chr2	25640001	25760000	A.1.2.1.2.2.1.1.1.1.2.1.2	0.815217391304348	.	25640001	25760000	#FF4848	1	0.875
chr2	25760001	26160000	A.1.1.2.1.2.2.1.1.1.2	0.919565217391304	.	25760001	26160000	#FF0000	1	1
chr2	26160001	26360000	A.1.2.1.2.2.1.1.1.1.1.1	0.818478260869565	.	26160001	26360000	#FF4848	1	0.875
chr2	26360001	26600000	A.1.2.1.2.2.1.2.2.2.2	0.802173913043478	.	26360001	26600000	#FF4848	1	0.875
chr2	26600001	27000000	A.1.2.1.2.2.1.1.2.2	0.806521739130435	.	26600001	27000000	#FF4848	1	0.875
chr2	27000001	27160000	A.2.1.1.2.2.1.2	0.655434782608696	.	27000001	27160000	#FF9191	1	0.75
chr2	27160001	27360000	A.1.2.1.2.2.1.1.1.1.1.2	0.817391304347826	.	27160001	27360000	#FF4848	1	0.875
chr2	27360001	27440000	A.2.2.1.1.2.1.1	0.553260869565217	.	27360001	27440000	#FFDADA	1	0.625
chr2	27440001	27640000	A.1.2.2.1.2.1.2.1.2.2	0.76195652173913	.	27440001	27640000	#FF4848	1	0.875
chr2	27640001	27920000	A.1.1.2.2.2.2.2.2.2.1.1	0.864130434782609	.	27640001	27920000	#FF0000	1	1
chr2	27920001	28080000	A.1.2.2.2.2.2.2.1.2	0.714130434782609	.	27920001	28080000	#FF4848	1	0.875
chr2	28080001	28320000	A.2.1.1.2.1.2.2.1.1.1	0.667391304347826	.	28080001	28320000	#FF9191	1	0.75
chr2	28320001	28520000	A.2.1.1.2.1.2.2.1.2	0.665217391304348	.	28320001	28520000	#FF9191	1	0.75
chr2	28520001	28760000	A.2.1.1.2.1.2.2.1.1.2	0.666304347826087	.	28520001	28760000	#FF9191	1	0.75
chr2	28760001	28840000	A.2.1.2.2.1.2.2.2	0.595652173913043	.	28760001	28840000	#FF9191	1	0.75
chr2	28840001	29080000	A.1.2.2.1.2.1.2.2.1	0.760869565217391	.	28840001	29080000	#FF4848	1	0.875
chr2	29080001	29440000	A.1.1.1.2.2.2.2.2.2.1	0.947826086956522	.	29080001	29440000	#FF0000	1	1
chr2	29440001	29840000	A.2.1.2.2.1.2.1.1.2	0.603260869565217	.	29440001	29840000	#FF9191	1	0.75
chr2	29840001	29920000	A.2.2.2.1.2.1.1	0.503260869565217	.	29840001	29920000	#FFDADA	1	0.625
chr2	29920001	30040000	A.2.1.2.2.2.2.1.1.1.1	0.580434782608696	.	29920001	30040000	#FF9191	1	0.75
chr2	30040001	30160000	A.2.2.2.1.2.2.1.2.2.1	0.491304347826087	.	30040001	30160000	#FFDADA	1	0.625
chr2	30160001	30360000	A.2.1.2.2.1.2.1.1.1	0.604347826086956	.	30160001	30360000	#FF9191	1	0.75
chr2	30360001	30520000	A.1.2.2.1.2.2.2.2.2	0.751086956521739	.	30360001	30520000	#FF4848	1	0.875
chr2	30520001	30720000	A.1.2.2.2.2.2.1.2.2	0.716304347826087	.	30520001	30720000	#FF4848	1	0.875
chr2	30720001	30880000	A.2.1.1.2.1.2.2.2.2	0.66195652173913	.	30720001	30880000	#FF9191	1	0.75
chr2	30880001	30960000	A.2.2.1.1.2.2.1.2.1	0.547826086956522	.	30880001	30960000	#FFDADA	1	0.625
chr2	30960001	31240000	A.2.2.1.2.2.1.2.1	0.521739130434783	.	30960001	31240000	#FFDADA	1	0.625
chr2	31240001	31400000	A.2.2.2.1.2.1.2.1.2	0.5	.	31240001	31400000	#FFDADA	1	0.625
chr2	31400001	31560000	A.2.2.1.1.2.2.1.1	0.548913043478261	.	31400001	31560000	#FFDADA	1	0.625
chr2	31560001	31800000	B.1.1.1.1.1.1.2.2	0.457608695652174	.	31560001	31800000	#DADAFF	1	0.5
chr2	31800001	32120000	A.2.1.2.1.2.1.1.1.1	0.625	.	31800001	32120000	#FF9191	1	0.75
chr2	32120001	32240000	A.1.2.1.2.2.2.2.1.2.1	0.794565217391304	.	32120001	32240000	#FF4848	1	0.875
chr2	32240001	32560000	A.1.1.2.1.2.1.1.1.1	0.932608695652174	.	32240001	32560000	#FF0000	1	1
chr2	32560001	32920000	A.1.1.1.2.2.1.2	0.957608695652174	.	32560001	32920000	#FF0000	1	1
chr2	32920001	33200000	A.1.2.2.2.1.2.1.2.2.2.2	0.732608695652174	.	32920001	33200000	#FF4848	1	0.875
chr2	33200001	33440000	A.2.2.2.1.2.1.2.2.1.2	0.497826086956522	.	33200001	33440000	#FFDADA	1	0.625
chr2	33440001	33680000	A.2.1.1.1.2.1.2	0.68695652173913	.	33440001	33680000	#FF9191	1	0.75
chr2	33680001	33840000	A.1.2.2.1.2.2.1.2	0.755434782608696	.	33680001	33840000	#FF4848	1	0.875
chr2	33840001	34040000	B.1.2.1.1.2.2.2.1.1	0.356521739130435	.	33840001	34040000	#9191FF	1	0.375
chr2	34040001	34200000	B.2.1.1.2.2.2.2.2.2	0.220652173913043	.	34040001	34200000	#4848FF	1	0.25
chr2	34200001	34360000	B.2.1.1.2.2.2.1.1	0.226086956521739	.	34200001	34360000	#4848FF	1	0.25
chr2	34360001	34720000	B.2.2.1.2.1.2.2.2.1	0.058695652173913	.	34360001	34720000	#0000FF	1	0.125
chr2	34720001	34800000	B.2.1.1.2.1.1.2	0.23695652173913	.	34720001	34800000	#4848FF	1	0.25
chr2	34800001	35000000	B.2.2.1.1.2.2.1.2.1	0.0869565217391304	.	34800001	35000000	#0000FF	1	0.125
chr2	35000001	35560000	B.2.2.2.1.1.2.1.1.2.1	0.0391304347826087	.	35000001	35560000	#0000FF	1	0.125
chr2	35560001	35760000	B.2.2.1.1.2.2.2.2.2	0.0782608695652174	.	35560001	35760000	#0000FF	1	0.125
chr2	35760001	36080000	B.2.2.1.2.1.1.1.1.2	0.075	.	35760001	36080000	#0000FF	1	0.125
chr2	36080001	36240000	B.1.2.2.2.2.1.2.1.2	0.289130434782609	.	36080001	36240000	#9191FF	1	0.375
chr2	36240001	36440000	B.1.2.2.2.2.1.2.1.1	0.290217391304348	.	36240001	36440000	#9191FF	1	0.375
chr2	36440001	36520000	B.1.1.2.1.2.2.2.2	0.391304347826087	.	36440001	36520000	#DADAFF	1	0.5
chr2	36520001	36840000	A.2.2.1.1.1.1.1.1.2	0.569565217391304	.	36520001	36840000	#FFDADA	1	0.625
chr2	36840001	37000000	B.1.1.1.2.1.1.1.1.2.2	0.442391304347826	.	36840001	37000000	#DADAFF	1	0.5
chr2	37000001	37320000	A.1.1.2.2.2.1.1.1.1	0.883695652173913	.	37000001	37320000	#FF0000	1	1
chr2	37320001	37560000	A.1.1.2.1.2.1.1.1.2	0.931521739130435	.	37320001	37560000	#FF0000	1	1
chr2	37560001	37640000	A.1.2.2.2.2.2.2.2	0.71304347826087	.	37560001	37640000	#FF4848	1	0.875
chr2	37640001	37760000	A.2.1.1.2.2.2.1.1.1	0.654347826086957	.	37640001	37760000	#FF9191	1	0.75
chr2	37760001	37920000	A.1.1.2.2.2.2.1.1.2.1.2	0.871739130434783	.	37760001	37920000	#FF0000	1	1
chr2	37920001	38080000	A.1.2.2.2.2.2.1.2.1	0.717391304347826	.	37920001	38080000	#FF4848	1	0.875
chr2	38080001	38360000	A.1.2.1.2.2.2.1.1	0.801086956521739	.	38080001	38360000	#FF4848	1	0.875
chr2	38360001	38520000	A.1.2.2.2.1.2.1.2.2.1	0.735869565217391	.	38360001	38520000	#FF4848	1	0.875
chr2	38520001	38800000	A.1.1.2.2.2.2.1.1.1.1	0.875	.	38520001	38800000	#FF0000	1	1
chr2	38800001	38960000	A.1.2.1.2.2.1.1.1.2.1	0.81304347826087	.	38800001	38960000	#FF4848	1	0.875
chr2	38960001	39320000	A.1.1.2.2.2.1.2.1.1	0.879347826086956	.	38960001	39320000	#FF0000	1	1
chr2	39320001	39440000	A.1.2.2.1.2.1.1.2.2.1	0.766304347826087	.	39320001	39440000	#FF4848	1	0.875
chr2	39440001	39760000	A.1.2.1.2.1.2.1.1.2.1.1.2	0.825	.	39440001	39760000	#FF4848	1	0.875
chr2	39760001	40040000	A.2.1.2.1.2.1.2.1.2	0.620652173913044	.	39760001	40040000	#FF9191	1	0.75
chr2	40040001	40600000	B.2.1.1.2.2.1.2.1.1	0.229347826086957	.	40040001	40600000	#4848FF	1	0.25
chr2	40600001	40840000	B.2.1.1.2.2.1.2.1.2	0.228260869565217	.	40600001	40840000	#4848FF	1	0.25
chr2	40840001	41080000	B.2.2.1.1.2.1.1.2.1	0.1	.	40840001	41080000	#0000FF	1	0.125
chr2	41080001	41200000	B.2.1.2.2.1.1.1.2.1.2	0.169565217391304	.	41080001	41200000	#4848FF	1	0.25
chr2	41200001	41400000	B.2.2.1.1.2.2.2.2.1.1	0.0804347826086956	.	41200001	41400000	#0000FF	1	0.125
chr2	41400001	41520000	B.2.1.2.2.1.1.2.2.1	0.164130434782609	.	41400001	41520000	#4848FF	1	0.25
chr2	41520001	41880000	B.2.2.1.1.2.1.2.2.1.2.2	0.0945652173913043	.	41520001	41880000	#0000FF	1	0.125
chr2	41880001	42080000	B.1.1.2.1.2.1.2.1.1.1	0.397826086956522	.	41880001	42080000	#DADAFF	1	0.5
chr2	42080001	42320000	A.2.1.2.1.2.1.2.2.2.2	0.617391304347826	.	42080001	42320000	#FF9191	1	0.75
chr2	42320001	42720000	A.1.1.2.2.2.1.1.1.2.2	0.881521739130435	.	42320001	42720000	#FF0000	1	1
chr2	42720001	43000000	A.1.1.2.1.2.1.1.2.1.1	0.930434782608696	.	42720001	43000000	#FF0000	1	1
chr2	43000001	43320000	A.1.1.2.1.2.1.1.2.2.1	0.927173913043478	.	43000001	43320000	#FF0000	1	1
chr2	43320001	43840000	A.1.1.1.1.2.1.1.2.1	0.994565217391304	.	43320001	43840000	#FF0000	1	1
chr2	43840001	44240000	A.1.2.1.2.1.1.1.1.2	0.832608695652174	.	43840001	44240000	#FF4848	1	0.875
chr2	44240001	44360000	A.2.1.1.2.1.2.2.2.1.1	0.664130434782609	.	44240001	44360000	#FF9191	1	0.75
chr2	44360001	44840000	A.1.2.1.2.1.1.1.2.2	0.830434782608696	.	44360001	44840000	#FF4848	1	0.875
chr2	44840001	45080000	A.1.2.1.2.2.2.1.2.2	0.798913043478261	.	44840001	45080000	#FF4848	1	0.875
chr2	45080001	45200000	A.2.2.1.1.2.2.2.1	0.545652173913043	.	45080001	45200000	#FFDADA	1	0.625
chr2	45200001	45400000	A.2.1.2.2.2.1.1.1.2	0.593478260869565	.	45200001	45400000	#FF9191	1	0.75
chr2	45400001	45840000	A.1.2.1.2.2.2.1.2.1	0.8	.	45400001	45840000	#FF4848	1	0.875
chr2	45840001	45920000	A.2.1.1.2.1.1.1.1.1.1	0.677173913043478	.	45840001	45920000	#FF9191	1	0.75
chr2	45920001	46200000	A.1.2.1.2.2.1.1.2.1.2.1.2	0.808695652173913	.	45920001	46200000	#FF4848	1	0.875
chr2	46200001	46400000	A.2.1.1.2.1.2.2.2.1.2	0.66304347826087	.	46200001	46400000	#FF9191	1	0.75
chr2	46400001	46680000	A.1.2.2.1.2.1.1.1.1	0.770652173913044	.	46400001	46680000	#FF4848	1	0.875
chr2	46680001	46840000	A.1.1.2.2.2.2.2.2.2.2	0.86195652173913	.	46680001	46840000	#FF0000	1	1
chr2	46840001	47160000	A.1.1.2.1.2.2.2.1.1	0.91304347826087	.	46840001	47160000	#FF0000	1	1
chr2	47160001	47400000	A.1.1.2.2.2.2.2.2.1.1	0.866304347826087	.	47160001	47400000	#FF0000	1	1
chr2	47400001	47600000	A.1.2.1.2.2.1.2.1	0.805434782608696	.	47400001	47600000	#FF4848	1	0.875
chr2	47600001	48040000	A.1.1.1.2.2.2.2.2.2.2	0.946739130434783	.	47600001	48040000	#FF0000	1	1
chr2	48040001	48160000	A.1.2.2.1.2.1.1.2.2.2	0.765217391304348	.	48040001	48160000	#FF4848	1	0.875
chr2	48160001	48480000	A.1.1.2.2.2.1.2.2.2	0.876086956521739	.	48160001	48480000	#FF0000	1	1
chr2	48480001	48800000	A.1.1.2.1.2.1.1.2.1.2.1	0.929347826086957	.	48480001	48800000	#FF0000	1	1
chr2	48800001	49000000	B.1.1.1.2.1.1.1.1.1	0.444565217391304	.	48800001	49000000	#DADAFF	1	0.5
chr2	49000001	49320000	B.1.2.1.1.2.1.1.1.2	0.360869565217391	.	49000001	49320000	#9191FF	1	0.375
chr2	49320001	49560000	B.2.1.1.2.2.2.2.1.2	0.222826086956522	.	49320001	49560000	#4848FF	1	0.25
chr2	49560001	49640000	B.2.1.1.2.1.1.1.1.1	0.240217391304348	.	49560001	49640000	#4848FF	1	0.25
chr2	49640001	50080000	B.2.2.1.1.2.1.2.2.1.1	0.0967391304347826	.	49640001	50080000	#0000FF	1	0.125
chr2	50080001	50280000	B.2.1.2.2.1.1.2.1.2	0.165217391304348	.	50080001	50280000	#4848FF	1	0.25
chr2	50280001	50760000	B.2.2.1.1.2.1.1.2.2	0.0989130434782609	.	50280001	50760000	#0000FF	1	0.125
chr2	50760001	51040000	B.2.2.1.1.2.1.2.2.1.2.1	0.0956521739130435	.	50760001	51040000	#0000FF	1	0.125
chr2	51040001	51320000	B.2.2.1.2.1.2.2.1.1.2.1	0.0641304347826087	.	51040001	51320000	#0000FF	1	0.125
chr2	51320001	51640000	B.2.2.2.1.1.2.1.2.2.1	0.0358695652173913	.	51320001	51640000	#0000FF	1	0.125
chr2	51640001	52000000	B.2.2.2.1.1.1.1.1	0.0434782608695652	.	51640001	52000000	#0000FF	1	0.125
chr2	52000001	52160000	B.2.2.1.2.1.1.2.1.2.1	0.0717391304347826	.	52000001	52160000	#0000FF	1	0.125
chr2	52160001	52400000	B.2.2.1.1.2.2.2.1.2.1	0.0826086956521739	.	52160001	52400000	#0000FF	1	0.125
chr2	52400001	52600000	B.2.2.1.1.2.2.2.1.2.2	0.0815217391304348	.	52400001	52600000	#0000FF	1	0.125
chr2	52600001	52760000	B.2.2.1.1.2.2.2.1.1.1	0.0847826086956522	.	52600001	52760000	#0000FF	1	0.125
chr2	52760001	53080000	B.2.2.2.1.1.2.1.2.1	0.0369565217391304	.	52760001	53080000	#0000FF	1	0.125
chr2	53080001	53400000	B.2.2.1.2.1.2.2.1.2.1	0.0608695652173913	.	53080001	53400000	#0000FF	1	0.125
chr2	53400001	53600000	B.2.1.1.2.1.1.1.2	0.23804347826087	.	53400001	53600000	#4848FF	1	0.25
chr2	53600001	53880000	B.1.1.2.1.2.1.1.2.1	0.4	.	53600001	53880000	#DADAFF	1	0.5
chr2	53880001	54240000	A.1.2.1.2.1.2.1.2	0.820652173913043	.	53880001	54240000	#FF4848	1	0.875
chr2	54240001	54360000	A.2.1.1.1.1.2.1.2.2.2	0.693478260869565	.	54240001	54360000	#FF9191	1	0.75
chr2	54360001	54720000	A.2.1.1.1.1.2.1.2.2.1	0.694565217391304	.	54360001	54720000	#FF9191	1	0.75
chr2	54720001	54880000	A.1.1.2.2.2.1.2.1.2	0.878260869565217	.	54720001	54880000	#FF0000	1	1
chr2	54880001	55200000	A.1.2.1.2.1.2.1.1.2.1.2	0.823913043478261	.	54880001	55200000	#FF4848	1	0.875
chr2	55200001	55440000	A.1.1.2.1.2.1.1.2.1.2.2	0.928260869565217	.	55200001	55440000	#FF0000	1	1
chr2	55440001	55640000	A.1.1.2.1.2.1.2.1.1	0.925	.	55440001	55640000	#FF0000	1	1
chr2	55640001	55920000	A.1.2.1.2.1.2.1.1.2.2.1	0.822826086956522	.	55640001	55920000	#FF4848	1	0.875
chr2	55920001	56360000	B.1.1.2.1.2.1.1.2.2	0.398913043478261	.	55920001	56360000	#DADAFF	1	0.5
chr2	56360001	56600000	B.2.1.1.2.2.2.1.2	0.225	.	56360001	56600000	#4848FF	1	0.25
chr2	56600001	57040000	B.2.2.1.2.1.2.2.2.2	0.0576086956521739	.	56600001	57040000	#0000FF	1	0.125
chr2	57040001	57160000	B.2.2.1.2.1.1.2.1.1	0.0728260869565217	.	57040001	57160000	#0000FF	1	0.125
chr2	57200001	57360000	B.2.2.1.2.1.1.2.1.1	0.0728260869565217	.	57200001	57360000	#0000FF	1	0.125
chr2	57360001	57640000	B.2.2.1.1.2.1.1.1.2	0.101086956521739	.	57360001	57640000	#0000FF	1	0.125
chr2	57640001	57920000	B.2.1.2.2.1.1.1.1.2.2	0.172826086956522	.	57640001	57920000	#4848FF	1	0.25
chr2	57920001	58160000	A.2.2.2.2.1.1.2.1	0.479347826086957	.	57920001	58160000	#FFDADA	1	0.625
chr2	58160001	58360000	A.1.2.1.2.2.2.2.2.2	0.791304347826087	.	58160001	58360000	#FF4848	1	0.875
chr2	58360001	58480000	A.2.1.2.1.2.1.2.1.1	0.621739130434783	.	58360001	58480000	#FF9191	1	0.75
chr2	58480001	58720000	B.1.1.2.1.2.1.2.1.2	0.395652173913043	.	58480001	58720000	#DADAFF	1	0.5
chr2	58720001	59000000	B.1.2.2.1.1.2.2.2	0.318478260869565	.	58720001	59000000	#9191FF	1	0.375
chr2	59000001	59160000	B.1.2.1.1.1.1.1.2	0.373913043478261	.	59000001	59160000	#9191FF	1	0.375
chr2	59160001	59440000	B.1.2.2.1.1.1.1.2.2.2	0.327173913043478	.	59160001	59440000	#9191FF	1	0.375
chr2	59440001	59640000	B.1.2.2.1.1.2.2.1	0.319565217391304	.	59440001	59640000	#9191FF	1	0.375
chr2	59640001	59760000	B.1.2.2.1.1.1.1.1	0.331521739130435	.	59640001	59760000	#9191FF	1	0.375
chr2	59760001	59880000	B.1.2.2.2.2.1.1.1	0.292391304347826	.	59760001	59880000	#9191FF	1	0.375
chr2	59880001	60160000	B.1.2.2.1.1.1.1.2.2.1.2	0.328260869565217	.	59880001	60160000	#9191FF	1	0.375
chr2	60160001	60520000	A.2.2.2.2.1.1.2.2.2.1	0.476086956521739	.	60160001	60520000	#FFDADA	1	0.625
chr2	60520001	60760000	A.1.2.1.2.1.2.1.1.2.1.1.1	0.826086956521739	.	60520001	60760000	#FF4848	1	0.875
chr2	60760001	60920000	A.2.1.1.1.1.2.1.2.1.2.2	0.695652173913043	.	60760001	60920000	#FF9191	1	0.75
chr2	60920001	61160000	A.1.1.2.1.2.2.1.1.2.1	0.918478260869565	.	60920001	61160000	#FF0000	1	1
chr2	61160001	61360000	A.1.2.1.2.1.1.2.2	0.828260869565217	.	61160001	61360000	#FF4848	1	0.875
chr2	61360001	61600000	A.1.1.2.1.2.2.2.2.2	0.909782608695652	.	61360001	61600000	#FF0000	1	1
chr2	61600001	61760000	A.1.1.1.2.2.2.1.2.2.2	0.951086956521739	.	61600001	61760000	#FF0000	1	1
chr2	61760001	62120000	A.1.1.1.2.2.2.1.2.2.1	0.952173913043478	.	61760001	62120000	#FF0000	1	1
chr2	62120001	62240000	A.1.2.2.1.2.1.1.2.1.1	0.768478260869565	.	62120001	62240000	#FF4848	1	0.875
chr2	62240001	62440000	A.1.1.2.1.2.1.2.1.2	0.923913043478261	.	62240001	62440000	#FF0000	1	1
chr2	62440001	62680000	A.1.1.2.2.2.2.2.2.1.2	0.865217391304348	.	62440001	62680000	#FF0000	1	1
chr2	62680001	62880000	A.2.2.1.1.2.2.2.2	0.544565217391304	.	62680001	62880000	#FFDADA	1	0.625
chr2	62880001	63040000	A.2.1.2.2.2.2.1.1.2	0.578260869565217	.	62880001	63040000	#FF9191	1	0.75
chr2	63040001	63360000	A.2.2.1.1.1.1.1.1.1.1	0.571739130434783	.	63040001	63360000	#FFDADA	1	0.625
chr2	63360001	63560000	B.1.2.1.1.2.1.2	0.358695652173913	.	63360001	63560000	#9191FF	1	0.375
chr2	63560001	63760000	B.1.1.1.2.1.1.1.2.1	0.441304347826087	.	63560001	63760000	#DADAFF	1	0.5
chr2	63760001	64040000	A.2.1.2.1.2.1.1.2	0.622826086956522	.	63760001	64040000	#FF9191	1	0.75
chr2	64040001	64240000	A.1.2.2.1.2.1.1.1.2	0.769565217391304	.	64040001	64240000	#FF4848	1	0.875
chr2	64240001	64560000	A.1.1.1.2.2.1.1.2.2	0.958695652173913	.	64240001	64560000	#FF0000	1	1
chr2	64560001	64760000	A.1.2.2.2.2.2.1.1	0.718478260869565	.	64560001	64760000	#FF4848	1	0.875
chr2	64760001	65080000	A.1.1.1.1.1.2.1.2	0.997826086956522	.	64760001	65080000	#FF0000	1	1
chr2	65080001	65280000	A.1.1.2.2.2.2.1.1.2.1.1	0.872826086956522	.	65080001	65280000	#FF0000	1	1
chr2	65280001	65440000	A.1.2.2.1.2.1.1.2.1.2	0.767391304347826	.	65280001	65440000	#FF4848	1	0.875
chr2	65440001	65840000	A.1.1.2.2.2.1.2.2.1	0.877173913043478	.	65440001	65840000	#FF0000	1	1
chr2	65840001	66320000	B.1.1.2.1.2.1.1.1.1	0.402173913043478	.	65840001	66320000	#DADAFF	1	0.5
chr2	66320001	66520000	B.2.1.1.2.2.1.1.2	0.230434782608696	.	66320001	66520000	#4848FF	1	0.25
chr2	66520001	66800000	B.1.2.2.1.1.2.1.2	0.320652173913043	.	66520001	66800000	#9191FF	1	0.375
chr2	66800001	67440000	B.2.2.1.1.2.1.2.1	0.0978260869565217	.	66800001	67440000	#0000FF	1	0.125
chr2	67440001	67680000	B.1.2.1.1.1.1.1.1	0.375	.	67440001	67680000	#9191FF	1	0.375
chr2	67680001	67800000	B.1.2.1.1.2.1.1.2	0.359782608695652	.	67680001	67800000	#9191FF	1	0.375
chr2	67800001	68280000	B.1.1.1.2.1.1.2	0.439130434782609	.	67800001	68280000	#DADAFF	1	0.5
chr2	68280001	68560000	A.1.2.1.2.1.2.1.1.2.2.2	0.821739130434783	.	68280001	68560000	#FF4848	1	0.875
chr2	68560001	68720000	A.1.2.1.2.2.2.2.1.1.1.1	0.797826086956522	.	68560001	68720000	#FF4848	1	0.875
chr2	68720001	68880000	A.2.2.1.2.1.1.2.1.1	0.540217391304348	.	68720001	68880000	#FFDADA	1	0.625
chr2	68880001	69120000	A.1.2.1.2.1.2.2	0.819565217391304	.	68880001	69120000	#FF4848	1	0.875
chr2	69120001	69240000	A.2.2.1.1.2.2.1.2.2	0.546739130434783	.	69120001	69240000	#FFDADA	1	0.625
chr2	69240001	69560000	A.2.1.1.2.2.1.1.1.1	0.660869565217391	.	69240001	69560000	#FF9191	1	0.75
chr2	69560001	69920000	A.1.1.1.1.2.1.1.2.2.1.2	0.992391304347826	.	69560001	69920000	#FF0000	1	1
chr2	69920001	70240000	A.1.1.1.2.2.1.1.2.1	0.959782608695652	.	69920001	70240000	#FF0000	1	1
chr2	70240001	70360000	A.1.2.1.2.2.1.2.2.1	0.804347826086957	.	70240001	70360000	#FF4848	1	0.875
chr2	70360001	70520000	A.1.2.1.2.2.1.2.2.2.1	0.803260869565217	.	70360001	70520000	#FF4848	1	0.875
chr2	70520001	70720000	A.2.1.2.2.2.2.1.1.1.2	0.579347826086957	.	70520001	70720000	#FF9191	1	0.75
chr2	70720001	70880000	A.2.1.2.2.2.2.2.1.2	0.575	.	70720001	70880000	#FF9191	1	0.75
chr2	70880001	71200000	A.2.1.1.2.1.2.1.1	0.669565217391304	.	70880001	71200000	#FF9191	1	0.75
chr2	71200001	71400000	A.1.2.1.2.2.2.2.1.2.2	0.793478260869565	.	71200001	71400000	#FF4848	1	0.875
chr2	71400001	71760000	A.1.2.2.1.2.2.2.1.2	0.753260869565217	.	71400001	71760000	#FF4848	1	0.875
chr2	71760001	72000000	B.1.1.1.1.1.2.1.2.1	0.454347826086957	.	71760001	72000000	#DADAFF	1	0.5
chr2	72000001	72160000	B.1.1.2.1.2.2.1	0.393478260869565	.	72000001	72160000	#DADAFF	1	0.5
chr2	72160001	72560000	B.1.2.2.1.1.1.1.2.2.1.1	0.329347826086957	.	72160001	72560000	#9191FF	1	0.375
chr2	72560001	72720000	B.2.1.1.2.2.1.1.1	0.231521739130435	.	72560001	72720000	#4848FF	1	0.25
chr2	72720001	73000000	B.1.2.1.1.2.1.1.1.1	0.36195652173913	.	72720001	73000000	#9191FF	1	0.375
chr2	73000001	73440000	A.1.2.2.2.1.2.1.2.1	0.73695652173913	.	73000001	73440000	#FF4848	1	0.875
chr2	73440001	73680000	A.1.2.1.2.1.1.1.1.1	0.833695652173913	.	73440001	73680000	#FF4848	1	0.875
chr2	73680001	73960000	A.1.1.2.2.2.2.1.2.2	0.868478260869565	.	73680001	73960000	#FF0000	1	1
chr2	73960001	74160000	A.1.2.1.2.2.1.1.2.1.2.1.1	0.809782608695652	.	73960001	74160000	#FF4848	1	0.875
chr2	74160001	74320000	A.1.1.2.1.2.2.2.1.2	0.91195652173913	.	74160001	74320000	#FF0000	1	1
chr2	74320001	74480000	A.1.1.2.1.2.2.1.1.1.1.1	0.921739130434783	.	74320001	74480000	#FF0000	1	1
chr2	74480001	74680000	A.1.1.2.1.2.2.1.2.2.1	0.915217391304348	.	74480001	74680000	#FF0000	1	1
chr2	74680001	74840000	A.1.1.1.2.2.2.1.2.1	0.953260869565217	.	74680001	74840000	#FF0000	1	1
chr2	74840001	75240000	A.1.1.2.2.2.1.1.2	0.880434782608696	.	74840001	75240000	#FF0000	1	1
chr2	75240001	75720000	A.2.1.2.1.1.1.2.1	0.644565217391304	.	75240001	75720000	#FF9191	1	0.75
chr2	75720001	75960000	A.2.2.1.2.1.2.1.2.1	0.535869565217391	.	75720001	75960000	#FFDADA	1	0.625
chr2	75960001	76480000	B.2.1.2.2.1.2.2.2.2.1	0.155434782608696	.	75960001	76480000	#4848FF	1	0.25
chr2	76480001	76880000	B.2.2.1.2.1.2.2.1.1.1	0.0652173913043478	.	76480001	76880000	#0000FF	1	0.125
chr2	76880001	76960000	B.2.1.1.2.1.2.1.2	0.234782608695652	.	76880001	76960000	#4848FF	1	0.25
chr2	76960001	77480000	B.2.2.2.1.1.2.1.1.2.2	0.0380434782608696	.	76960001	77480000	#0000FF	1	0.125
chr2	77480001	77800000	B.2.2.1.2.1.1.2.2.2.2	0.0673913043478261	.	77480001	77800000	#0000FF	1	0.125
chr2	77800001	77880000	B.2.1.1.2.1.1.1.1.2	0.239130434782609	.	77800001	77880000	#4848FF	1	0.25
chr2	77880001	77960000	B.2.1.1.2.1.2.2.2	0.232608695652174	.	77880001	77960000	#4848FF	1	0.25
chr2	77960001	78080000	B.2.1.2.2.2.2.1.1.1	0.145652173913043	.	77960001	78080000	#4848FF	1	0.25
chr2	78080001	78280000	B.2.2.1.1.2.2.1.1.2.2.2	0.0880434782608696	.	78080001	78280000	#0000FF	1	0.125
chr2	78280001	78480000	B.2.2.1.1.2.2.1.1.2.1	0.0902173913043478	.	78280001	78480000	#0000FF	1	0.125
chr2	78480001	78800000	B.2.2.1.2.1.1.1.1.1.1	0.0771739130434783	.	78480001	78800000	#0000FF	1	0.125
chr2	78800001	78880000	B.2.1.1.2.1.2.1.1	0.235869565217391	.	78800001	78880000	#4848FF	1	0.25
chr2	78880001	79120000	B.2.2.1.1.2.2.1.1.1.2	0.091304347826087	.	78880001	79120000	#0000FF	1	0.125
chr2	79120001	79520000	B.2.1.2.2.1.2.1.1.2	0.160869565217391	.	79120001	79520000	#4848FF	1	0.25
chr2	79520001	79720000	B.2.2.1.2.1.1.1.1.1.2	0.0760869565217391	.	79520001	79720000	#0000FF	1	0.125
chr2	79720001	79920000	B.2.2.1.1.2.2.1.2.2	0.0858695652173913	.	79720001	79920000	#0000FF	1	0.125
chr2	79920001	80280000	B.2.1.2.2.1.2.2.2.2.2	0.154347826086957	.	79920001	80280000	#4848FF	1	0.25
chr2	80280001	80760000	B.2.2.1.2.1.2.1	0.066304347826087	.	80280001	80760000	#0000FF	1	0.125
chr2	80760001	80960000	B.2.1.2.2.2.2.1.2.1	0.143478260869565	.	80760001	80960000	#4848FF	1	0.25
chr2	80960001	81400000	B.2.2.2.1.1.2.2.2.2	0.0315217391304348	.	80960001	81400000	#0000FF	1	0.125
chr2	81400001	81840000	B.2.2.2.1.1.1.1.2	0.0423913043478261	.	81400001	81840000	#0000FF	1	0.125
chr2	81840001	81960000	B.2.1.2.2.2.1.1.1.2	0.151086956521739	.	81840001	81960000	#4848FF	1	0.25
chr2	81960001	82040000	B.2.1.1.2.1.2.2.1	0.233695652173913	.	81960001	82040000	#4848FF	1	0.25
chr2	82040001	82160000	B.2.1.2.2.1.1.1.2.2.2	0.167391304347826	.	82040001	82160000	#4848FF	1	0.25
chr2	82160001	82240000	B.2.1.2.2.2.2.1.1.2	0.144565217391304	.	82160001	82240000	#4848FF	1	0.25
chr2	82240001	82560000	B.2.2.1.2.1.1.2.2.2.1	0.0684782608695652	.	82240001	82560000	#0000FF	1	0.125
chr2	82560001	82760000	B.2.2.1.1.2.2.1.1.1.1	0.0923913043478261	.	82560001	82760000	#0000FF	1	0.125
chr2	82760001	83040000	B.2.2.1.2.1.1.2.2.1	0.0695652173913043	.	82760001	83040000	#0000FF	1	0.125
chr2	83040001	83320000	B.2.2.1.2.1.1.1.2	0.0739130434782609	.	83040001	83320000	#0000FF	1	0.125
chr2	83320001	83480000	B.2.2.1.1.2.2.1.1.2.2.1	0.0891304347826087	.	83320001	83480000	#0000FF	1	0.125
chr2	83480001	83800000	B.2.2.2.1.1.2.2.2.1	0.0326086956521739	.	83480001	83800000	#0000FF	1	0.125
chr2	83800001	84160000	B.2.2.2.1.1.2.1.1.1	0.0402173913043478	.	83800001	84160000	#0000FF	1	0.125
chr2	84160001	84640000	B.1.2.2.1.2.2	0.314130434782609	.	84160001	84640000	#9191FF	1	0.375
chr2	84640001	84800000	A.2.2.1.1.1.1.1.2.1.1	0.568478260869565	.	84640001	84800000	#FFDADA	1	0.625
chr2	84800001	85120000	A.2.1.2.1.2.1.2.2.2.1	0.618478260869565	.	84800001	85120000	#FF9191	1	0.75
chr2	85120001	85280000	A.1.1.2.2.2.2.1.1.2.2	0.870652173913044	.	85120001	85280000	#FF0000	1	1
chr2	85280001	85520000	A.1.2.2.2.1.2.1.2.2.2.1.2	0.733695652173913	.	85280001	85520000	#FF4848	1	0.875
chr2	85520001	85680000	A.1.2.1.2.2.1.1.1.2.2	0.81195652173913	.	85520001	85680000	#FF4848	1	0.875
chr2	85680001	86080000	A.1.1.1.1.2.1.1.2.2.2	0.991304347826087	.	85680001	86080000	#FF0000	1	1
chr2	86080001	86480000	A.1.1.1.2.2.1.1.1	0.960869565217391	.	86080001	86480000	#FF0000	1	1
chr2	86480001	86720000	A.1.2.1.2.1.1.2.1	0.829347826086957	.	86480001	86720000	#FF4848	1	0.875
chr2	86720001	86880000	A.1.2.1.2.2.2.2.1.1.1.2	0.796739130434783	.	86720001	86880000	#FF4848	1	0.875
chr2	86880001	87040000	A.2.1.1.2.1.2.1.2	0.668478260869565	.	86880001	87040000	#FF9191	1	0.75
chr2	87040001	87160000	A.2.2.2.1.2.1.2.1.1.1	0.502173913043478	.	87040001	87160000	#FFDADA	1	0.625
chr2	87280001	87320000	A.2.2.2.1.2.1.2.1.1.1	0.502173913043478	.	87280001	87320000	#FFDADA	1	0.625
chr2	87320001	87480000	A.2.2.2.2.1.2.1.2	0.471739130434783	.	87320001	87480000	#FFDADA	1	0.625
chr2	87480001	87600000	A.2.2.1.2.1.1.2.1.2	0.539130434782609	.	87480001	87600000	#FFDADA	1	0.625
chr2	87760001	88000000	A.2.2.1.2.1.1.2.1.2	0.539130434782609	.	87760001	88000000	#FFDADA	1	0.625
chr2	88160001	88440000	A.2.2.2.1.2.1.2.1.1.2	0.501086956521739	.	88160001	88440000	#FFDADA	1	0.625
chr2	88440001	88840000	A.2.2.1.2.1.2.1.2.2	0.534782608695652	.	88440001	88840000	#FFDADA	1	0.625
chr2	88840001	89000000	A.1.2.1.2.2.2.2.1.1.2	0.795652173913043	.	88840001	89000000	#FF4848	1	0.875
chr2	89000001	89320000	A.1.2.2.2.1.2.1.2.2.2.1.1	0.734782608695652	.	89000001	89320000	#FF4848	1	0.875
chr2	89440001	89560000	A.1.2.2.2.1.2.1.2.2.2.1.1	0.734782608695652	.	89440001	89560000	#FF4848	1	0.875
chr2	89880001	89920000	B.1.2.1.2.1.1.2.1	0.35	.	89880001	89920000	#9191FF	1	0.375
chr2	89960001	90120000	B.1.2.1.2.1.1.2.1	0.35	.	89960001	90120000	#9191FF	1	0.375
chr2	90400001	90480000	B.1.2.2.1.2.1.2	0.315217391304348	.	90400001	90480000	#9191FF	1	0.375
chr2	91640001	91720000	B.1.2.2.1.2.1.2	0.315217391304348	.	91640001	91720000	#9191FF	1	0.375
chr2	91760001	92000000	B.1.2.2.1.2.1.2	0.315217391304348	.	91760001	92000000	#9191FF	1	0.375
chr2	92040001	92200000	B.1.2.2.2.2.1.2.2	0.28804347826087	.	92040001	92200000	#9191FF	1	0.375
chr2	92280001	92320000	B.1.2.2.2.2.1.2.2	0.28804347826087	.	92280001	92320000	#9191FF	1	0.375
chr2	95360001	95600000	B.1.2.1.2.1.1.2.2.1	0.348913043478261	.	95360001	95600000	#9191FF	1	0.375
chr2	95600001	95960000	A.2.1.2.1.1.1.2.2.1.1.1	0.643478260869565	.	95600001	95960000	#FF9191	1	0.75
chr2	96000001	96080000	A.2.1.2.2.1.2.2.1.1.2	0.597826086956522	.	96000001	96080000	#FF9191	1	0.75
chr2	96120001	96200000	A.2.1.2.2.1.2.2.1.1.2	0.597826086956522	.	96120001	96200000	#FF9191	1	0.75
chr2	96200001	96280000	A.2.1.1.2.2.1.1.1.2.1.2	0.658695652173913	.	96200001	96280000	#FF9191	1	0.75
chr2	96320001	96440000	A.2.1.1.2.2.1.1.1.2.1.2	0.658695652173913	.	96320001	96440000	#FF9191	1	0.75
chr2	96440001	96640000	A.2.1.1.2.2.1.1.1.2.2	0.657608695652174	.	96440001	96640000	#FF9191	1	0.75
chr2	96640001	96680000	A.1.1.1.2.2.2.1.1.2	0.954347826086957	.	96640001	96680000	#FF0000	1	1
chr2	96720001	96920000	A.1.1.1.2.2.2.1.1.2	0.954347826086957	.	96720001	96920000	#FF0000	1	1
chr2	96920001	97240000	A.1.1.1.2.2.2.1.1.1.2	0.955434782608696	.	96920001	97240000	#FF0000	1	1
chr2	97240001	97520000	A.1.1.2.1.2.2.1.2.1	0.916304347826087	.	97240001	97520000	#FF0000	1	1
chr2	97560001	97720000	A.2.1.2.2.1.1.1.1	0.609782608695652	.	97560001	97720000	#FF9191	1	0.75
chr2	97720001	97880000	A.2.1.1.2.1.1.1.1.1.2	0.676086956521739	.	97720001	97880000	#FF9191	1	0.75
chr2	98000001	98040000	A.1.1.2.1.2.1.2.2	0.922826086956522	.	98000001	98040000	#FF0000	1	1
chr2	98160001	98200000	A.1.1.2.1.2.1.2.2	0.922826086956522	.	98160001	98200000	#FF0000	1	1
chr2	98240001	98520000	A.1.1.2.1.2.1.2.2	0.922826086956522	.	98240001	98520000	#FF0000	1	1
chr2	98520001	98720000	A.1.1.2.1.1.1.1.1	0.945652173913043	.	98520001	98720000	#FF0000	1	1
chr2	98720001	99040000	A.1.2.1.2.2.1.1.2.1.1	0.810869565217391	.	98720001	99040000	#FF4848	1	0.875
chr2	99040001	99200000	A.1.1.2.1.2.2.1.2.2.2	0.914130434782609	.	99040001	99200000	#FF0000	1	1
chr2	99200001	99480000	A.1.2.2.1.1.1.2.1.1	0.78695652173913	.	99200001	99480000	#FF4848	1	0.875
chr2	99480001	99680000	A.2.1.2.2.1.1.1.2.2	0.607608695652174	.	99480001	99680000	#FF9191	1	0.75
chr2	99680001	99880000	A.1.2.2.1.1.1.2.2.1.2.2	0.781521739130435	.	99680001	99880000	#FF4848	1	0.875
chr2	99880001	100120000	A.1.1.2.2.2.2.1.2.1	0.869565217391304	.	99880001	100120000	#FF0000	1	1
chr2	100160001	100600000	A.2.2.1.2.1.2.1.1	0.53695652173913	.	100160001	100600000	#FFDADA	1	0.625
chr2	100600001	100960000	A.2.2.1.2.2.1.2.2.1.2	0.519565217391304	.	100600001	100960000	#FFDADA	1	0.625
chr2	100960001	101040000	A.2.2.2.1.2.2.1.2.2.2	0.490217391304348	.	100960001	101040000	#FFDADA	1	0.625
chr2	101040001	101240000	A.2.1.2.2.2.2.2.2.1	0.573913043478261	.	101040001	101240000	#FF9191	1	0.75
chr2	101240001	101520000	A.2.2.2.1.2.2.1.1.2	0.493478260869565	.	101240001	101520000	#FFDADA	1	0.625
chr2	101520001	101840000	A.2.1.1.1.1.2.1.1	0.698913043478261	.	101520001	101840000	#FF9191	1	0.75
chr2	101840001	101960000	A.1.2.1.1.2.2.2.2.2	0.834782608695652	.	101840001	101960000	#FF4848	1	0.875
chr2	101960001	102240000	A.2.1.2.1.2.2.1.2.2.1	0.61304347826087	.	101960001	102240000	#FF9191	1	0.75
chr2	102240001	102480000	A.2.1.1.1.1.2.2.1	0.692391304347826	.	102240001	102480000	#FF9191	1	0.75
chr2	102480001	102720000	A.2.2.2.1.2.2.1.1.1.2	0.494565217391304	.	102480001	102720000	#FFDADA	1	0.625
chr2	102720001	102800000	A.2.2.2.1.2.2.2.2	0.48695652173913	.	102720001	102800000	#FFDADA	1	0.625
chr2	102800001	103080000	A.2.2.1.1.1.1.2.2.2.2	0.560869565217391	.	102800001	103080000	#FFDADA	1	0.625
chr2	103080001	103440000	B.1.1.1.2.2.2.2.2.2	0.414130434782609	.	103080001	103440000	#DADAFF	1	0.5
chr2	103440001	103600000	B.2.1.1.1.1.1.2.2.1.1	0.275	.	103440001	103600000	#4848FF	1	0.25
chr2	103600001	103800000	B.2.2.1.1.1.1.1.2.2	0.130434782608696	.	103600001	103800000	#0000FF	1	0.125
chr2	103800001	103920000	B.2.2.1.1.1.1.1.2.1.1	0.132608695652174	.	103800001	103920000	#0000FF	1	0.125
chr2	103920001	104040000	B.2.1.2.2.2.1.2.1.1	0.148913043478261	.	103920001	104040000	#4848FF	1	0.25
chr2	104040001	104520000	B.2.2.2.2.2.2.1.2	0.00217391304347826	.	104040001	104520000	#0000FF	1	0.125
chr2	104520001	104680000	B.2.2.1.1.1.1.1.1.2	0.133695652173913	.	104520001	104680000	#0000FF	1	0.125
chr2	104680001	104760000	B.2.1.2.2.2.1.2.2	0.146739130434783	.	104680001	104760000	#4848FF	1	0.25
chr2	104760001	104880000	B.2.1.1.1.1.1.2.1	0.276086956521739	.	104760001	104880000	#4848FF	1	0.25
chr2	104880001	105400000	B.2.1.2.2.1.2.1.2.1	0.159782608695652	.	104880001	105400000	#4848FF	1	0.25
chr2	105400001	105600000	B.1.1.2.2.2.1.1	0.379347826086956	.	105400001	105600000	#DADAFF	1	0.5
chr2	105600001	105880000	A.2.1.2.1.1.1.2.2.1.1.2.2	0.641304347826087	.	105600001	105880000	#FF9191	1	0.75
chr2	105880001	106040000	A.2.1.1.1.1.2.2.2	0.691304347826087	.	105880001	106040000	#FF9191	1	0.75
chr2	106040001	106320000	A.2.1.2.1.2.2.1.2.2.2	0.61195652173913	.	106040001	106320000	#FF9191	1	0.75
chr2	106320001	106520000	A.1.2.1.1.2.1.1.1	0.847826086956522	.	106320001	106520000	#FF4848	1	0.875
chr2	106520001	106920000	A.2.1.2.1.1.1.2.2.1.2	0.640217391304348	.	106520001	106920000	#FF9191	1	0.75
chr2	106920001	107000000	B.1.1.1.2.2.2.1.1	0.420652173913043	.	106920001	107000000	#DADAFF	1	0.5
chr2	107080001	107200000	B.1.1.1.2.2.2.1.1	0.420652173913043	.	107080001	107200000	#DADAFF	1	0.5
chr2	107200001	107520000	B.2.1.2.2.1.2.1.1.1	0.16195652173913	.	107200001	107520000	#4848FF	1	0.25
chr2	107520001	107880000	B.2.2.2.1.2.2.1.2.2	0.0195652173913043	.	107520001	107880000	#0000FF	1	0.125
chr2	107880001	108440000	B.2.2.2.2.2.1.1	0.00652173913043478	.	107880001	108440000	#0000FF	1	0.125
chr2	108520001	108680000	B.2.1.1.1.1.1.2.2.2.2.1	0.271739130434783	.	108520001	108680000	#4848FF	1	0.25
chr2	108680001	108960000	B.1.1.2.2.1.2.2.1	0.381521739130435	.	108680001	108960000	#DADAFF	1	0.5
chr2	108960001	109280000	A.1.2.1.1.2.1.2.1	0.844565217391304	.	108960001	109280000	#FF4848	1	0.875
chr2	109280001	109440000	A.1.2.2.2.1.2.2.1	0.731521739130435	.	109280001	109440000	#FF4848	1	0.875
chr2	109440001	109600000	A.2.1.2.1.1.1.1.2	0.645652173913044	.	109440001	109600000	#FF9191	1	0.75
chr2	109600001	110080000	A.2.1.2.1.1.1.2.2.1.1.2.1	0.642391304347826	.	109600001	110080000	#FF9191	1	0.75
chr2	110080001	110120000	A.2.2.1.2.1.1.1.1.1	0.543478260869565	.	110080001	110120000	#FFDADA	1	0.625
chr2	110240001	110320000	A.2.2.1.2.1.1.1.1.1	0.543478260869565	.	110240001	110320000	#FFDADA	1	0.625
chr2	110320001	110520000	A.2.2.1.1.2.1.2.1	0.552173913043478	.	110320001	110520000	#FFDADA	1	0.625
chr2	110840001	111000000	A.2.1.2.2.2.2.2.2.2	0.572826086956522	.	110840001	111000000	#FF9191	1	0.75
chr2	111360001	111560000	A.1.2.1.2.2.1.1.2.1.2.2	0.807608695652174	.	111360001	111560000	#FF4848	1	0.875
chr2	111560001	111760000	A.1.2.2.1.1.1.2.2.1.1.2	0.783695652173913	.	111560001	111760000	#FF4848	1	0.875
chr2	111760001	112040000	A.1.1.2.1.1.1.1.2.2	0.943478260869565	.	111760001	112040000	#FF0000	1	1
chr2	112080001	112240000	A.2.1.2.2.1.2.2.1.1.1	0.598913043478261	.	112080001	112240000	#FF9191	1	0.75
chr2	112320001	112360000	A.2.1.2.2.1.2.2.1.1.1	0.598913043478261	.	112320001	112360000	#FF9191	1	0.75
chr2	112360001	112600000	A.2.1.1.2.2.1.1.1.2.1.1	0.659782608695652	.	112360001	112600000	#FF9191	1	0.75
chr2	112600001	112880000	A.1.1.2.2.2.2.1.1.1.2	0.873913043478261	.	112600001	112880000	#FF0000	1	1
chr2	112880001	113040000	A.1.2.2.1.1.1.2.2.1.1.1	0.784782608695652	.	112880001	113040000	#FF4848	1	0.875
chr2	113040001	113120000	A.1.2.2.1.1.1.2.2.1.2.1	0.782608695652174	.	113040001	113120000	#FF4848	1	0.875
chr2	113160001	113240000	A.1.2.2.1.1.1.2.2.1.2.1	0.782608695652174	.	113160001	113240000	#FF4848	1	0.875
chr2	113240001	113720000	A.1.1.1.1.2.1.1.1	0.995652173913044	.	113240001	113720000	#FF0000	1	1
chr2	113720001	114240000	A.1.1.1.2.2.2.2.1	0.95	.	113720001	114240000	#FF0000	1	1
chr2	114360001	114760000	A.1.1.1.1.2.1.2.1	0.990217391304348	.	114360001	114760000	#FF0000	1	1
chr2	114760001	115040000	A.2.2.2.2.1.2.2.1.2	0.468478260869565	.	114760001	115040000	#FFDADA	1	0.625
chr2	115040001	115400000	B.2.1.1.1.1.1.1.2.2	0.277173913043478	.	115040001	115400000	#4848FF	1	0.25
chr2	115400001	115600000	B.2.1.2.2.2.2.2.1.1.2	0.140217391304348	.	115400001	115600000	#4848FF	1	0.25
chr2	115600001	115840000	B.2.2.2.1.2.2.1.2.1	0.0206521739130435	.	115600001	115840000	#0000FF	1	0.125
chr2	115840001	116080000	B.2.2.2.1.2.1.1.1.1	0.0304347826086957	.	115840001	116080000	#0000FF	1	0.125
chr2	116080001	116240000	B.2.2.1.2.2.2.1.2	0.0489130434782609	.	116080001	116240000	#0000FF	1	0.125
chr2	116240001	116760000	B.2.2.2.2.2.2.1.1	0.00326086956521739	.	116240001	116760000	#0000FF	1	0.125
chr2	116760001	116880000	B.2.1.2.2.2.2.2.2.2	0.13695652173913	.	116760001	116880000	#4848FF	1	0.25
chr2	116880001	117000000	B.2.2.1.1.1.1.1.1.1.1	0.135869565217391	.	116880001	117000000	#0000FF	1	0.125
chr2	117000001	117320000	B.2.2.2.1.2.2.2.2.1.1	0.0152173913043478	.	117000001	117320000	#0000FF	1	0.125
chr2	117320001	117800000	B.2.2.2.2.1.2.1	0.0108695652173913	.	117320001	117800000	#0000FF	1	0.125
chr2	117800001	118160000	B.2.2.2.1.2.2.2.2.2	0.0130434782608696	.	117800001	118160000	#0000FF	1	0.125
chr2	118160001	118320000	B.2.2.1.1.1.1.1.2.1.2	0.131521739130435	.	118160001	118320000	#0000FF	1	0.125
chr2	118320001	118560000	B.2.1.1.1.1.1.2.2.2.2.2	0.270652173913043	.	118320001	118560000	#4848FF	1	0.25
chr2	118560001	118760000	A.2.2.1.1.1.1.1.2.2	0.566304347826087	.	118560001	118760000	#FFDADA	1	0.625
chr2	118760001	118960000	A.1.2.2.1.1.1.1.2.1	0.789130434782609	.	118760001	118960000	#FF4848	1	0.875
chr2	118960001	119400000	B.1.1.2.1.1.1.2.2.2	0.407608695652174	.	118960001	119400000	#DADAFF	1	0.5
chr2	119400001	119600000	B.1.1.2.1.1.1.2.1.1	0.410869565217391	.	119400001	119600000	#DADAFF	1	0.5
chr2	119600001	119960000	A.2.2.1.2.1.2.2.1.1.2	0.532608695652174	.	119600001	119960000	#FFDADA	1	0.625
chr2	119960001	120040000	A.2.1.2.1.1.1.1.1	0.646739130434783	.	119960001	120040000	#FF9191	1	0.75
chr2	120040001	120160000	A.1.2.2.1.1.1.2.2.2	0.780434782608696	.	120040001	120160000	#FF4848	1	0.875
chr2	120160001	120400000	A.1.2.2.2.1.1.1.2.2.1	0.743478260869565	.	120160001	120400000	#FF4848	1	0.875
chr2	120400001	120920000	A.1.1.2.2.1.1.1.1.2	0.907608695652174	.	120400001	120920000	#FF0000	1	1
chr2	120920001	121080000	A.1.1.2.2.1.1.1.2.2.1	0.903260869565217	.	120920001	121080000	#FF0000	1	1
chr2	121080001	121520000	A.2.1.2.1.2.2.1.2.1	0.614130434782609	.	121080001	121520000	#FF9191	1	0.75
chr2	121520001	121600000	B.1.1.1.1.1.2.1.1.2	0.455434782608696	.	121520001	121600000	#DADAFF	1	0.5
chr2	121600001	121800000	A.2.2.2.1.2.2.2.1.2	0.48804347826087	.	121600001	121800000	#FFDADA	1	0.625
chr2	121800001	122040000	A.2.2.2.1.2.2.2.1.1	0.489130434782609	.	121800001	122040000	#FFDADA	1	0.625
chr2	122040001	122120000	A.2.2.1.2.1.1.1.1.2	0.542391304347826	.	122040001	122120000	#FFDADA	1	0.625
chr2	122120001	122520000	A.1.1.1.2.1.2.1.1.1	0.975	.	122120001	122520000	#FF0000	1	1
chr2	122520001	123040000	B.1.1.2.1.1.1.2.2.1	0.408695652173913	.	122520001	123040000	#DADAFF	1	0.5
chr2	123040001	123280000	B.2.2.1.1.1.1.2.1.2.1.2	0.126086956521739	.	123040001	123280000	#0000FF	1	0.125
chr2	123280001	123680000	B.2.2.2.1.2.2.1.1	0.0217391304347826	.	123280001	123680000	#0000FF	1	0.125
chr2	123680001	123840000	B.2.2.1.1.1.1.2.1.2.1.1	0.127173913043478	.	123680001	123840000	#0000FF	1	0.125
chr2	123840001	124240000	B.2.2.2.2.2.1.2.1	0.00543478260869565	.	123840001	124240000	#0000FF	1	0.125
chr2	124240001	124360000	B.2.1.2.2.2.1.1.2	0.15	.	124240001	124360000	#4848FF	1	0.25
chr2	124360001	124720000	B.2.2.2.1.2.2.2.1.2	0.016304347826087	.	124360001	124720000	#0000FF	1	0.125
chr2	124720001	124840000	B.2.1.2.2.2.1.1.1.1.2	0.152173913043478	.	124720001	124840000	#4848FF	1	0.25
chr2	124840001	125160000	B.2.2.2.1.2.2.2.2.1.2	0.0141304347826087	.	124840001	125160000	#0000FF	1	0.125
chr2	125160001	125280000	B.2.1.2.2.2.2.2.1.2	0.139130434782609	.	125160001	125280000	#4848FF	1	0.25
chr2	125280001	125400000	B.2.1.2.2.2.2.2.1.1.1	0.141304347826087	.	125280001	125400000	#4848FF	1	0.25
chr2	125400001	125600000	B.2.2.1.1.1.1.1.1.1.2	0.134782608695652	.	125400001	125600000	#0000FF	1	0.125
chr2	125600001	125680000	B.2.1.2.2.2.1.2.1.2	0.147826086956522	.	125600001	125680000	#4848FF	1	0.25
chr2	125680001	125800000	B.2.1.2.2.2.2.2.2.1	0.13804347826087	.	125680001	125800000	#4848FF	1	0.25
chr2	125800001	126040000	B.2.2.1.2.2.2.2.1.1.2	0.0467391304347826	.	125800001	126040000	#0000FF	1	0.125
chr2	126040001	126200000	B.1.2.2.2.2.2.1.2	0.285869565217391	.	126040001	126200000	#9191FF	1	0.375
chr2	126200001	126640000	B.2.2.2.1.2.1.1.1.2	0.0293478260869565	.	126200001	126640000	#0000FF	1	0.125
chr2	126640001	126960000	B.2.2.2.1.2.2.2.1.1.1	0.0184782608695652	.	126640001	126960000	#0000FF	1	0.125
chr2	126960001	127200000	B.2.1.1.1.2.1.2.1	0.254347826086956	.	126960001	127200000	#4848FF	1	0.25
chr2	127200001	127360000	B.1.1.1.2.2.2.2.1.2	0.416304347826087	.	127200001	127360000	#DADAFF	1	0.5
chr2	127360001	127760000	A.2.2.2.2.1.1.1.2.2.1	0.481521739130435	.	127360001	127760000	#FFDADA	1	0.625
chr2	127760001	128040000	A.1.2.1.1.2.2.2.2.1	0.835869565217391	.	127760001	128040000	#FF4848	1	0.875
chr2	128040001	128480000	A.1.1.1.1.1.2.1.1	0.998913043478261	.	128040001	128480000	#FF0000	1	1
chr2	128480001	128680000	A.1.1.1.2.2.2.1.1.1.1	0.956521739130435	.	128480001	128680000	#FF0000	1	1
chr2	128680001	129080000	A.1.1.1.2.1.2.2.2.1.1	0.966304347826087	.	128680001	129080000	#FF0000	1	1
chr2	129080001	129320000	A.2.2.2.1.2.2.1.1.1.1	0.495652173913044	.	129080001	129320000	#FFDADA	1	0.625
chr2	129320001	129600000	A.2.2.2.2.1.2.1.1.2	0.472826086956522	.	129320001	129600000	#FFDADA	1	0.625
chr2	129600001	129680000	B.1.2.1.2.1.1.1.2.1	0.352173913043478	.	129600001	129680000	#9191FF	1	0.375
chr2	129680001	130480000	B.1.2.2.1.2.1.1.1	0.317391304347826	.	129680001	130480000	#9191FF	1	0.375
chr2	130480001	130800000	A.2.2.2.2.1.2.1.1.1	0.473913043478261	.	130480001	130800000	#FFDADA	1	0.625
chr2	130880001	131160000	A.1.2.1.1.2.2.2.1	0.83695652173913	.	130880001	131160000	#FF4848	1	0.875
chr2	131480001	131800000	A.2.1.2.1.1.1.2.2.2	0.639130434782609	.	131480001	131800000	#FF9191	1	0.75
chr2	131800001	131920000	A.1.2.2.2.1.2.2.2	0.730434782608696	.	131800001	131920000	#FF4848	1	0.875
chr2	131920001	132000000	A.2.2.2.2.1.2.2.1.1.2	0.469565217391304	.	131920001	132000000	#FFDADA	1	0.625
chr2	132040001	132320000	A.2.2.2.2.1.2.2.1.1.2	0.469565217391304	.	132040001	132320000	#FFDADA	1	0.625
chr2	132320001	132600000	B.1.1.1.2.2.1.1.2.1	0.430434782608696	.	132320001	132600000	#DADAFF	1	0.5
chr2	132600001	132760000	B.2.1.2.2.2.1.1.1.1.1	0.153260869565217	.	132600001	132760000	#4848FF	1	0.25
chr2	132800001	132840000	B.2.1.2.2.2.1.1.1.1.1	0.153260869565217	.	132800001	132840000	#4848FF	1	0.25
chr2	132840001	132920000	B.2.1.1.1.1.2.2.1	0.265217391304348	.	132840001	132920000	#4848FF	1	0.25
chr2	132920001	133320000	B.2.2.1.2.2.2.2.1.1.1	0.0478260869565217	.	132920001	133320000	#0000FF	1	0.125
chr2	133320001	133440000	B.1.2.2.2.2.2.1.1	0.28695652173913	.	133320001	133440000	#9191FF	1	0.375
chr2	133440001	134040000	B.2.1.2.2.1.2.1.2.2	0.158695652173913	.	133440001	134040000	#4848FF	1	0.25
chr2	134040001	134600000	B.1.2.1.1.2.2.1	0.357608695652174	.	134040001	134600000	#9191FF	1	0.375
chr2	134600001	134840000	A.2.2.1.2.1.2.2.2.1	0.530434782608696	.	134600001	134840000	#FFDADA	1	0.625
chr2	134840001	135200000	A.1.1.2.2.1.1.1.2.1.1	0.906521739130435	.	134840001	135200000	#FF0000	1	1
chr2	135200001	135360000	A.2.2.1.2.1.2.2.2.2.1.2	0.528260869565217	.	135200001	135360000	#FFDADA	1	0.625
chr2	135360001	135400000	A.2.1.1.1.2.2.1.1.1.1.1	0.685869565217391	.	135360001	135400000	#FF9191	1	0.75
chr2	135440001	135680000	A.2.1.1.1.2.2.1.1.1.1.1	0.685869565217391	.	135440001	135680000	#FF9191	1	0.75
chr2	135680001	136000000	A.1.1.2.2.1.1.1.1.1	0.908695652173913	.	135680001	136000000	#FF0000	1	1
chr2	136000001	136200000	A.2.2.1.2.1.1.1.2	0.541304347826087	.	136000001	136200000	#FFDADA	1	0.625
chr2	136200001	136480000	A.1.1.2.2.1.1.1.2.2.2	0.902173913043478	.	136200001	136480000	#FF0000	1	1
chr2	136480001	136680000	A.1.2.1.1.2.1.1.2.2	0.845652173913043	.	136480001	136680000	#FF4848	1	0.875
chr2	136680001	137000000	A.1.1.1.1.1.2.2	0.996739130434783	.	136680001	137000000	#FF0000	1	1
chr2	137000001	137160000	A.1.1.2.2.1.1.1.2.1.2.1	0.905434782608696	.	137000001	137160000	#FF0000	1	1
chr2	137160001	137600000	B.1.1.2.1.2.1.1.1.2	0.401086956521739	.	137160001	137600000	#DADAFF	1	0.5
chr2	137600001	137760000	B.2.1.1.1.1.1.2.2.1.2	0.273913043478261	.	137600001	137760000	#4848FF	1	0.25
chr2	137760001	138040000	B.2.2.1.1.1.1.2.1.1.2	0.128260869565217	.	137760001	138040000	#0000FF	1	0.125
chr2	138040001	138560000	B.2.2.1.2.2.2.2.1.2	0.0456521739130435	.	138040001	138560000	#0000FF	1	0.125
chr2	138560001	139000000	B.1.2.2.1.2.1.1.2	0.316304347826087	.	138560001	139000000	#9191FF	1	0.375
chr2	139000001	139200000	A.2.2.2.2.1.2.2.2	0.467391304347826	.	139000001	139200000	#FFDADA	1	0.625
chr2	139200001	139360000	A.2.1.1.1.1.1.1.2.2.2	0.705434782608696	.	139200001	139360000	#FF9191	1	0.75
chr2	139360001	139600000	B.1.1.1.2.2.1.1.1.2.1	0.433695652173913	.	139360001	139600000	#DADAFF	1	0.5
chr2	139600001	140200000	B.2.2.2.2.2.1.2.2	0.00434782608695652	.	139600001	140200000	#0000FF	1	0.125
chr2	140200001	140680000	B.2.2.2.2.2.2.2	0.00108695652173913	.	140200001	140680000	#0000FF	1	0.125
chr2	140680001	141120000	B.2.2.2.1.2.2.2.1.1.2	0.0173913043478261	.	140680001	141120000	#0000FF	1	0.125
chr2	141120001	141320000	B.2.2.1.2.2.2.1.1	0.05	.	141120001	141320000	#0000FF	1	0.125
chr2	141320001	141640000	B.2.1.2.1.2.1.1.2.2	0.195652173913043	.	141320001	141640000	#4848FF	1	0.25
chr2	141640001	141800000	B.2.2.1.1.1.1.2.1.2.2	0.125	.	141640001	141800000	#0000FF	1	0.125
chr2	141800001	142000000	B.2.2.1.1.1.1.2.2	0.123913043478261	.	141800001	142000000	#0000FF	1	0.125
chr2	142000001	142160000	B.2.1.2.1.1.2.2.2.2	0.202173913043478	.	142000001	142160000	#4848FF	1	0.25
chr2	142160001	142320000	B.2.1.1.1.1.1.2.2.2.1	0.272826086956522	.	142160001	142320000	#4848FF	1	0.25
chr2	142320001	142440000	B.2.1.1.1.1.2.2.2.1.1	0.264130434782609	.	142320001	142440000	#4848FF	1	0.25
chr2	142440001	142840000	B.2.2.1.2.2.1.2.2.1	0.0521739130434783	.	142440001	142840000	#0000FF	1	0.125
chr2	142840001	142920000	B.1.2.1.2.2.2.2.2.1	0.333695652173913	.	142840001	142920000	#9191FF	1	0.375
chr2	142920001	143240000	B.2.1.2.1.2.1.2.2.2	0.18804347826087	.	142920001	143240000	#4848FF	1	0.25
chr2	143240001	143560000	B.1.2.1.2.1.2.2	0.343478260869565	.	143240001	143560000	#9191FF	1	0.375
chr2	143560001	143720000	A.1.2.2.2.1.1.1.1.1	0.75	.	143560001	143720000	#FF4848	1	0.875
chr2	143720001	143840000	A.2.2.1.2.1.2.2.1.2	0.531521739130435	.	143720001	143840000	#FFDADA	1	0.625
chr2	143840001	144000000	A.1.2.2.2.1.1.1.1.2	0.748913043478261	.	143840001	144000000	#FF4848	1	0.875
chr2	144000001	144200000	A.2.2.1.2.1.2.2.1.1.1	0.533695652173913	.	144000001	144200000	#FFDADA	1	0.625
chr2	144200001	144320000	A.2.2.1.2.1.2.2.2.2.2	0.527173913043478	.	144200001	144320000	#FFDADA	1	0.625
chr2	144320001	144920000	A.2.1.2.1.2.2.1.1.1	0.616304347826087	.	144320001	144920000	#FF9191	1	0.75
chr2	144920001	145120000	A.1.1.2.2.1.1.1.2.1.2.2	0.904347826086957	.	144920001	145120000	#FF0000	1	1
chr2	145120001	145320000	A.2.1.1.1.1.1.2.1.1	0.704347826086957	.	145120001	145320000	#FF9191	1	0.75
chr2	145320001	145920000	B.2.1.1.1.2.1.2.2.1	0.253260869565217	.	145320001	145920000	#4848FF	1	0.25
chr2	145920001	146080000	B.2.1.2.1.1.2.2.2.1	0.203260869565217	.	145920001	146080000	#4848FF	1	0.25
chr2	146080001	146200000	B.1.2.2.2.2.2.2.1.1	0.284782608695652	.	146080001	146200000	#9191FF	1	0.375
chr2	146200001	146360000	B.2.1.1.1.2.2.2.1.1	0.245652173913043	.	146200001	146360000	#4848FF	1	0.25
chr2	146360001	146560000	B.1.2.2.2.1.1.2.2.1.1	0.308695652173913	.	146360001	146560000	#9191FF	1	0.375
chr2	146560001	146960000	B.2.2.1.2.2.1.2.1	0.0532608695652174	.	146560001	146960000	#0000FF	1	0.125
chr2	146960001	147440000	B.2.2.2.1.2.1.2.2.2	0.0228260869565217	.	146960001	147440000	#0000FF	1	0.125
chr2	147440001	147760000	B.2.2.1.2.2.1.2.2.2	0.0510869565217391	.	147440001	147760000	#0000FF	1	0.125
chr2	147760001	148000000	B.1.2.1.1.1.1.2.1.1	0.372826086956522	.	147760001	148000000	#9191FF	1	0.375
chr2	148000001	148200000	B.1.1.2.1.1.1.2.1.2	0.409782608695652	.	148000001	148200000	#DADAFF	1	0.5
chr2	148200001	148320000	B.1.1.1.2.2.2.2.1.1	0.417391304347826	.	148200001	148320000	#DADAFF	1	0.5
chr2	148320001	148440000	A.2.2.2.1.1.2.1.1.2	0.509782608695652	.	148320001	148440000	#FFDADA	1	0.625
chr2	148440001	148680000	B.1.1.1.2.2.2.2.2.1	0.415217391304348	.	148440001	148680000	#DADAFF	1	0.5
chr2	148680001	148880000	A.2.1.1.1.1.1.1.2.2.1.1	0.707608695652174	.	148680001	148880000	#FF9191	1	0.75
chr2	148880001	149320000	A.2.2.1.1.1.1.2.2.1.2	0.56304347826087	.	148880001	149320000	#FFDADA	1	0.625
chr2	149320001	149560000	A.1.2.1.1.2.1.1.2.1	0.846739130434783	.	149320001	149560000	#FF4848	1	0.875
chr2	149560001	149720000	A.2.1.1.1.2.2.2.2	0.678260869565217	.	149560001	149720000	#FF9191	1	0.75
chr2	149760001	149960000	A.2.1.1.1.2.2.2.2	0.678260869565217	.	149760001	149960000	#FF9191	1	0.75
chr2	149960001	150200000	A.2.2.2.2.1.2.2.1.1.1	0.470652173913043	.	149960001	150200000	#FFDADA	1	0.625
chr2	150200001	150520000	B.1.1.2.2.1.2.1.2.1	0.383695652173913	.	150200001	150520000	#DADAFF	1	0.5
chr2	150520001	150680000	B.2.1.1.1.1.1.1.1.1	0.281521739130435	.	150520001	150680000	#4848FF	1	0.25
chr2	150680001	150920000	B.2.2.1.2.2.2.2.2	0.0445652173913043	.	150680001	150920000	#0000FF	1	0.125
chr2	150920001	151240000	B.2.2.2.1.2.1.1.2	0.0282608695652174	.	150920001	151240000	#0000FF	1	0.125
chr2	151240001	151640000	B.2.1.2.1.2.1.1.2.1	0.196739130434783	.	151240001	151640000	#4848FF	1	0.25
chr2	151640001	151720000	B.1.2.1.2.2.2.1	0.335869565217391	.	151640001	151720000	#9191FF	1	0.375
chr2	151720001	152080000	B.1.2.1.1.1.1.2.1.2	0.371739130434783	.	151720001	152080000	#9191FF	1	0.375
chr2	152080001	152360000	A.1.2.1.1.2.1.2.2.1	0.843478260869565	.	152080001	152360000	#FF4848	1	0.875
chr2	152360001	152600000	A.2.1.1.1.1.1.1.2.2.1.2	0.706521739130435	.	152360001	152600000	#FF9191	1	0.75
chr2	152600001	153040000	A.1.1.1.2.1.2.1.1.2.2	0.972826086956522	.	152600001	153040000	#FF0000	1	1
chr2	153040001	153160000	A.2.1.2.1.1.2.1.1.2.1	0.63695652173913	.	153040001	153160000	#FF9191	1	0.75
chr2	153160001	153600000	A.1.1.1.2.1.2.1.2.2	0.970652173913043	.	153160001	153600000	#FF0000	1	1
chr2	153600001	154040000	B.2.1.2.1.2.1.1.1.2	0.197826086956522	.	153600001	154040000	#4848FF	1	0.25
chr2	154040001	154440000	B.2.2.2.1.2.1.2.2.1	0.0239130434782609	.	154040001	154440000	#0000FF	1	0.125
chr2	154440001	154800000	B.2.2.2.2.1.2.2.2.2	0.00760869565217391	.	154440001	154800000	#0000FF	1	0.125
chr2	154800001	154960000	B.2.2.1.1.1.2.1.1.2	0.117391304347826	.	154800001	154960000	#0000FF	1	0.125
chr2	154960001	155040000	B.2.1.2.1.1.1.1	0.219565217391304	.	154960001	155040000	#4848FF	1	0.25
chr2	155040001	155240000	B.2.2.1.1.1.2.2.2.1.2	0.105434782608696	.	155040001	155240000	#0000FF	1	0.125
chr2	155240001	155440000	B.2.1.2.1.1.2.2.1	0.204347826086957	.	155240001	155440000	#4848FF	1	0.25
chr2	155440001	155760000	B.2.2.1.1.1.1.2.1.1.1	0.129347826086957	.	155440001	155760000	#0000FF	1	0.125
chr2	155760001	155960000	B.2.1.1.1.1.2.2.2.1.2	0.26304347826087	.	155760001	155960000	#4848FF	1	0.25
chr2	155960001	156200000	B.1.2.2.2.1.1.2.2.2.2.1	0.305434782608696	.	155960001	156200000	#9191FF	1	0.375
chr2	156200001	156400000	B.2.1.1.1.2.2.1.2.1	0.248913043478261	.	156200001	156400000	#4848FF	1	0.25
chr2	156400001	156760000	B.2.2.1.1.1.2.2.1.2.2.1	0.108695652173913	.	156400001	156760000	#0000FF	1	0.125
chr2	156760001	157160000	B.2.1.1.1.2.1.1.2.1.1.2	0.257608695652174	.	156760001	157160000	#4848FF	1	0.25
chr2	157160001	157440000	A.1.1.2.2.1.1.2.2.2.1	0.898913043478261	.	157160001	157440000	#FF0000	1	1
chr2	157440001	157720000	B.1.2.2.2.1.1.1.2	0.310869565217391	.	157440001	157720000	#9191FF	1	0.375
chr2	157720001	157840000	B.1.2.1.2.2.2.2.2.2	0.332608695652174	.	157720001	157840000	#9191FF	1	0.375
chr2	157840001	158160000	B.1.1.1.2.2.1.2.1.1	0.426086956521739	.	157840001	158160000	#DADAFF	1	0.5
chr2	158160001	158360000	A.1.2.1.1.1.1.2.2.1.2	0.857608695652174	.	158160001	158360000	#FF4848	1	0.875
chr2	158360001	158640000	B.1.1.1.2.2.2.1.2.1	0.419565217391304	.	158360001	158640000	#DADAFF	1	0.5
chr2	158640001	158840000	A.2.2.2.2.1.1.1.1.2	0.484782608695652	.	158640001	158840000	#FFDADA	1	0.625
chr2	158840001	158960000	B.1.1.2.2.2.1.2	0.378260869565217	.	158840001	158960000	#DADAFF	1	0.5
chr2	158960001	159080000	B.1.1.2.1.1.2.1.2	0.404347826086957	.	158960001	159080000	#DADAFF	1	0.5
chr2	159080001	159280000	B.1.1.2.2.1.2.1.1.2.2	0.384782608695652	.	159080001	159280000	#DADAFF	1	0.5
chr2	159280001	159440000	A.2.2.2.1.1.2.1.2.2	0.507608695652174	.	159280001	159440000	#FFDADA	1	0.625
chr2	159440001	159640000	A.2.2.2.1.1.2.1.2.1	0.508695652173913	.	159440001	159640000	#FFDADA	1	0.625
chr2	159640001	159720000	B.1.1.1.1.1.2.2.2	0.451086956521739	.	159640001	159720000	#DADAFF	1	0.5
chr2	159720001	160080000	A.2.1.1.1.1.1.2.2.2.2	0.7	.	159720001	160080000	#FF9191	1	0.75
chr2	160080001	160440000	A.1.2.1.1.1.1.2.1	0.859782608695652	.	160080001	160440000	#FF4848	1	0.875
chr2	160440001	160560000	A.2.1.1.1.1.1.1.2.1	0.708695652173913	.	160440001	160560000	#FF9191	1	0.75
chr2	160560001	160840000	A.1.1.1.2.1.1.2.1.2.2	0.979347826086956	.	160560001	160840000	#FF0000	1	1
chr2	160840001	161360000	A.2.2.1.1.1.1.2.2.2.1	0.56195652173913	.	160840001	161360000	#FFDADA	1	0.625
chr2	161360001	161760000	B.1.2.1.2.1.2.1.2.2	0.344565217391304	.	161360001	161760000	#9191FF	1	0.375
chr2	161760001	161920000	A.2.2.1.2.2.2.2	0.515217391304348	.	161760001	161920000	#FFDADA	1	0.625
chr2	161920001	162040000	A.1.1.2.1.1.1.2.1.2	0.941304347826087	.	161920001	162040000	#FF0000	1	1
chr2	162040001	162280000	A.1.1.2.2.1.1.2.2.1	0.9	.	162040001	162280000	#FF0000	1	1
chr2	162280001	162800000	B.2.1.1.1.2.1.2.2.2	0.252173913043478	.	162280001	162800000	#4848FF	1	0.25
chr2	162800001	163000000	A.2.2.2.2.1.1.1.2.1.1	0.483695652173913	.	162800001	163000000	#FFDADA	1	0.625
chr2	163000001	163080000	B.1.1.1.2.2.2.1.2.2	0.418478260869565	.	163000001	163080000	#DADAFF	1	0.5
chr2	163080001	163240000	A.2.1.2.1.1.2.1.2.2.2.2	0.629347826086956	.	163080001	163240000	#FF9191	1	0.75
chr2	163240001	163520000	B.2.1.2.1.1.2.1.2.2.1.2	0.206521739130435	.	163240001	163520000	#4848FF	1	0.25
chr2	163520001	163680000	B.2.1.2.1.2.1.1.1.1.1.2	0.2	.	163520001	163680000	#4848FF	1	0.25
chr2	163680001	164040000	B.2.2.1.1.1.2.2.2.1.1	0.106521739130435	.	163680001	164040000	#0000FF	1	0.125
chr2	164040001	164360000	B.2.2.1.1.1.2.2.1.1.2	0.11195652173913	.	164040001	164360000	#0000FF	1	0.125
chr2	164360001	164480000	B.1.2.2.2.2.2.2.2	0.282608695652174	.	164360001	164480000	#9191FF	1	0.375
chr2	164480001	164880000	B.2.2.1.1.1.2.2.1.2.2.2	0.107608695652174	.	164480001	164880000	#0000FF	1	0.125
chr2	164880001	165200000	B.2.2.2.1.2.1.2.1.2.1	0.0260869565217391	.	164880001	165200000	#0000FF	1	0.125
chr2	165200001	165480000	B.2.2.1.1.1.2.1.1.1.2	0.118478260869565	.	165200001	165480000	#0000FF	1	0.125
chr2	165480001	165800000	B.1.2.2.2.1.1.2.2.1.2	0.307608695652174	.	165480001	165800000	#9191FF	1	0.375
chr2	165800001	166160000	B.2.1.1.1.2.1.1.2.1.1.1	0.258695652173913	.	165800001	166160000	#4848FF	1	0.25
chr2	166160001	166240000	B.1.2.2.2.1.1.1.1.2	0.31195652173913	.	166160001	166240000	#9191FF	1	0.375
chr2	166240001	166680000	B.2.1.1.1.2.1.1.1.2	0.259782608695652	.	166240001	166680000	#4848FF	1	0.25
chr2	166680001	166840000	A.2.2.2.1.1.2.1.1.1	0.510869565217391	.	166680001	166840000	#FFDADA	1	0.625
chr2	166840001	167000000	B.1.2.2.2.1.1.2.2.2.2.2.1	0.304347826086957	.	166840001	167000000	#9191FF	1	0.375
chr2	167000001	167360000	B.2.2.1.1.1.2.2.2.2.1	0.104347826086957	.	167000001	167360000	#0000FF	1	0.125
chr2	167360001	167840000	B.2.2.2.2.1.2.2.2.1	0.00869565217391304	.	167360001	167840000	#0000FF	1	0.125
chr2	167840001	167960000	B.2.1.2.1.2.2.1.2.1.2	0.182608695652174	.	167840001	167960000	#4848FF	1	0.25
chr2	167960001	168320000	B.2.2.2.1.2.1.2.1.1	0.0271739130434783	.	167960001	168320000	#0000FF	1	0.125
chr2	168320001	168600000	B.2.1.2.1.2.1.1.1.1.1.1	0.201086956521739	.	168320001	168600000	#4848FF	1	0.25
chr2	168600001	168800000	B.1.2.1.2.1.1.1.2.2	0.351086956521739	.	168600001	168800000	#9191FF	1	0.375
chr2	168800001	169240000	B.1.1.1.2.2.1.2.2.2.1	0.422826086956522	.	168800001	169240000	#DADAFF	1	0.5
chr2	169240001	169520000	A.1.2.1.1.2.1.2.2.2	0.842391304347826	.	169240001	169520000	#FF4848	1	0.875
chr2	169520001	169800000	A.1.2.2.2.1.1.2	0.741304347826087	.	169520001	169800000	#FF4848	1	0.875
chr2	169800001	169880000	A.2.2.2.2.2.1.2.2	0.464130434782609	.	169800001	169880000	#FFDADA	1	0.625
chr2	169880001	170200000	A.2.2.1.2.2.1.1.2.1	0.523913043478261	.	169880001	170200000	#FFDADA	1	0.625
chr2	170200001	170320000	A.2.2.1.1.1.1.2.2.1.1	0.564130434782609	.	170200001	170320000	#FFDADA	1	0.625
chr2	170320001	170520000	A.1.1.2.2.1.2.1.2.2	0.891304347826087	.	170320001	170520000	#FF0000	1	1
chr2	170520001	170600000	A.1.2.2.1.1.2.2.1	0.776086956521739	.	170520001	170600000	#FF4848	1	0.875
chr2	170600001	171000000	A.1.1.1.2.1.2.2.2.1.2	0.965217391304348	.	170600001	171000000	#FF0000	1	1
chr2	171000001	171520000	A.1.2.1.1.2.2.1.2	0.83804347826087	.	171000001	171520000	#FF4848	1	0.875
chr2	171520001	171760000	A.1.2.2.2.2.1.2.2.1.1	0.721739130434783	.	171520001	171760000	#FF4848	1	0.875
chr2	171760001	172280000	A.1.1.1.1.1.1	1	.	171760001	172280000	#FF0000	1	1
chr2	172280001	172360000	A.1.1.2.2.2.2.2.1	0.867391304347826	.	172280001	172360000	#FF0000	1	1
chr2	172360001	172520000	A.1.2.2.2.2.1.2.1.2	0.722826086956522	.	172360001	172520000	#FF4848	1	0.875
chr2	172520001	172800000	A.1.1.1.2.1.2.2.2.2.1.2	0.96304347826087	.	172520001	172800000	#FF0000	1	1
chr2	172800001	172960000	A.1.2.1.1.2.2.1.1.1.2	0.840217391304348	.	172800001	172960000	#FF4848	1	0.875
chr2	172960001	173480000	A.1.2.2.1.1.1.2.1.2	0.785869565217391	.	172960001	173480000	#FF4848	1	0.875
chr2	173480001	173600000	A.2.1.2.2.2.1.1.2.1.2	0.590217391304348	.	173480001	173600000	#FF9191	1	0.75
chr2	173600001	173880000	A.2.1.2.2.2.1.1.1.1	0.594565217391304	.	173600001	173880000	#FF9191	1	0.75
chr2	173880001	174080000	A.2.1.1.2.2.1.1.2	0.656521739130435	.	173880001	174080000	#FF9191	1	0.75
chr2	174080001	174280000	A.1.2.2.2.2.1.2.2.2	0.719565217391304	.	174080001	174280000	#FF4848	1	0.875
chr2	174280001	174480000	A.2.1.2.2.1.2.1.2.2.2	0.6	.	174280001	174480000	#FF9191	1	0.75
chr2	174480001	174720000	A.2.1.2.2.1.2.1.2.1	0.602173913043478	.	174480001	174720000	#FF9191	1	0.75
chr2	174720001	174880000	A.1.2.1.1.2.2.1.1.1.1	0.841304347826087	.	174720001	174880000	#FF4848	1	0.875
chr2	174880001	175280000	A.1.1.2.1.1.1.1.2.1	0.944565217391304	.	174880001	175280000	#FF0000	1	1
chr2	175280001	175560000	A.1.1.1.2.1.2.2.2.2.2	0.96195652173913	.	175280001	175560000	#FF0000	1	1
chr2	175560001	175680000	A.2.1.2.2.2.1.1.2.1.1.1	0.592391304347826	.	175560001	175680000	#FF9191	1	0.75
chr2	175680001	175920000	A.2.2.1.2.2.1.2.2.2	0.518478260869565	.	175680001	175920000	#FFDADA	1	0.625
chr2	175920001	176080000	A.1.2.2.1.1.1.1.2.2	0.78804347826087	.	175920001	176080000	#FF4848	1	0.875
chr2	176080001	176280000	A.2.2.2.1.1.2.2.1.1	0.506521739130435	.	176080001	176280000	#FFDADA	1	0.625
chr2	176280001	176880000	B.1.1.1.2.2.1.1.1.1	0.434782608695652	.	176280001	176880000	#DADAFF	1	0.5
chr2	176880001	177120000	A.2.2.1.2.1.1.2.2	0.53804347826087	.	176880001	177120000	#FFDADA	1	0.625
chr2	177120001	177240000	A.2.1.1.1.2.2.2.1	0.679347826086957	.	177120001	177240000	#FF9191	1	0.75
chr2	177240001	177520000	A.2.2.1.2.1.2.2.2.2.1.1	0.529347826086957	.	177240001	177520000	#FFDADA	1	0.625
chr2	177520001	177720000	A.2.2.1.2.2.1.2.2.1.1	0.520652173913044	.	177520001	177720000	#FFDADA	1	0.625
chr2	177720001	178040000	A.1.2.2.2.1.1.1.2.1.1	0.747826086956522	.	177720001	178040000	#FF4848	1	0.875
chr2	178040001	178160000	A.1.1.2.2.1.2.1.2.1.1	0.893478260869565	.	178040001	178160000	#FF0000	1	1
chr2	178160001	178680000	A.1.1.1.2.1.2.1.1.2.1	0.973913043478261	.	178160001	178680000	#FF0000	1	1
chr2	178680001	178960000	B.1.1.1.2.2.1.2.2.1	0.423913043478261	.	178680001	178960000	#DADAFF	1	0.5
chr2	178960001	179240000	A.2.1.2.1.1.2.2.2	0.626086956521739	.	178960001	179240000	#FF9191	1	0.75
chr2	179240001	179400000	A.1.2.1.1.2.2.1.1.2	0.839130434782609	.	179240001	179400000	#FF4848	1	0.875
chr2	179400001	179560000	A.2.1.2.1.1.2.1.1.1	0.63804347826087	.	179400001	179560000	#FF9191	1	0.75
chr2	179560001	179960000	A.2.1.1.1.1.1.2.1.2	0.703260869565217	.	179560001	179960000	#FF9191	1	0.75
chr2	179960001	180240000	A.2.1.2.1.2.2.1.1.2	0.615217391304348	.	179960001	180240000	#FF9191	1	0.75
chr2	180240001	180720000	B.2.1.1.1.1.1.1.1.2.2	0.279347826086957	.	180240001	180720000	#4848FF	1	0.25
chr2	180720001	180920000	B.1.1.1.2.2.1.2.1.2	0.425	.	180720001	180920000	#DADAFF	1	0.5
chr2	180920001	181360000	B.2.1.2.1.2.1.1.1.1.2	0.198913043478261	.	180920001	181360000	#4848FF	1	0.25
chr2	181360001	181440000	B.1.2.1.2.2.1.2.1.1	0.339130434782609	.	181360001	181440000	#9191FF	1	0.375
chr2	181440001	181600000	B.2.1.1.1.1.2.1.2.2.2	0.266304347826087	.	181440001	181600000	#4848FF	1	0.25
chr2	181600001	181800000	B.1.2.2.2.1.1.2.2.2.2.2.2.2	0.302173913043478	.	181600001	181800000	#9191FF	1	0.375
chr2	181800001	181960000	A.2.2.1.1.1.2.1.1.1	0.559782608695652	.	181800001	181960000	#FFDADA	1	0.625
chr2	181960001	182160000	A.1.1.1.2.1.2.1.2.1	0.971739130434783	.	181960001	182160000	#FF0000	1	1
chr2	182160001	182320000	A.1.1.1.2.1.2.2.1.1.1	0.969565217391304	.	182160001	182320000	#FF0000	1	1
chr2	182320001	182560000	A.1.2.1.1.1.2.2.1.2	0.85	.	182320001	182560000	#FF4848	1	0.875
chr2	182560001	182680000	A.2.2.1.1.1.2.1.1.2	0.558695652173913	.	182560001	182680000	#FFDADA	1	0.625
chr2	182680001	182880000	A.2.1.1.1.2.2.1.1.2	0.682608695652174	.	182680001	182880000	#FF9191	1	0.75
chr2	182880001	183040000	B.1.1.2.1.1.2.1.1.1	0.406521739130435	.	182880001	183040000	#DADAFF	1	0.5
chr2	183040001	183320000	B.2.1.1.1.2.2.1.2.2.1	0.247826086956522	.	183040001	183320000	#4848FF	1	0.25
chr2	183320001	183560000	B.1.1.2.2.1.2.1.1.1.1	0.389130434782609	.	183320001	183560000	#DADAFF	1	0.5
chr2	183560001	183920000	A.2.1.2.1.1.2.1.2.1.1	0.634782608695652	.	183560001	183920000	#FF9191	1	0.75
chr2	183920001	184080000	A.2.1.1.1.2.1.1.2.2	0.68804347826087	.	183920001	184080000	#FF9191	1	0.75
chr2	184080001	184440000	B.1.2.2.2.1.2.1.1.2	0.298913043478261	.	184080001	184440000	#9191FF	1	0.375
chr2	184440001	184800000	B.2.1.2.1.2.1.2.2.1.1	0.190217391304348	.	184440001	184800000	#4848FF	1	0.25
chr2	184800001	185200000	B.2.2.1.2.2.1.1.2	0.0543478260869565	.	184800001	185200000	#0000FF	1	0.125
chr2	185200001	185280000	B.1.2.1.2.2.1.2.1.2	0.33804347826087	.	185200001	185280000	#9191FF	1	0.375
chr2	185280001	185360000	B.1.2.2.2.1.1.1.1.1	0.31304347826087	.	185280001	185360000	#9191FF	1	0.375
chr2	185360001	185480000	B.1.2.2.2.1.1.2.1	0.309782608695652	.	185360001	185480000	#9191FF	1	0.375
chr2	185480001	185640000	B.2.1.1.1.2.2.1.1.1	0.251086956521739	.	185480001	185640000	#4848FF	1	0.25
chr2	185640001	185840000	B.2.1.2.1.2.2.1.2.2.1.1	0.181521739130435	.	185640001	185840000	#4848FF	1	0.25
chr2	185840001	186080000	B.2.2.2.1.2.1.2.1.2.2	0.025	.	185840001	186080000	#0000FF	1	0.125
chr2	186080001	186160000	B.2.1.1.1.1.2.1.2.2.1	0.267391304347826	.	186080001	186160000	#4848FF	1	0.25
chr2	186160001	186360000	B.2.1.2.1.2.2.1.2.2.2	0.179347826086957	.	186160001	186360000	#4848FF	1	0.25
chr2	186360001	186880000	B.2.2.2.2.1.2.2.1	0.00978260869565217	.	186360001	186880000	#0000FF	1	0.125
chr2	186880001	187280000	B.1.2.2.2.1.2.1.2.2	0.296739130434783	.	186880001	187280000	#9191FF	1	0.375
chr2	187280001	187560000	A.2.1.2.1.1.2.1.2.1.2.2	0.632608695652174	.	187280001	187560000	#FF9191	1	0.75
chr2	187560001	187880000	B.2.1.1.1.2.1.1.2.1.2	0.256521739130435	.	187560001	187880000	#4848FF	1	0.25
chr2	187880001	188000000	B.2.1.1.1.1.2.1.1	0.269565217391304	.	187880001	188000000	#4848FF	1	0.25
chr2	188000001	188120000	B.1.2.1.2.1.1.1.1	0.353260869565217	.	188000001	188120000	#9191FF	1	0.375
chr2	188120001	188320000	B.2.1.2.1.2.2.1.1.2	0.184782608695652	.	188120001	188320000	#4848FF	1	0.25
chr2	188320001	188760000	B.2.2.1.1.1.2.1.1.1.1.2.2	0.119565217391304	.	188320001	188760000	#0000FF	1	0.125
chr2	188760001	188960000	B.2.1.2.1.2.1.2.1.2	0.191304347826087	.	188760001	188960000	#4848FF	1	0.25
chr2	188960001	189160000	B.2.2.1.1.1.2.1.1.1.1.2.1.2	0.120652173913043	.	188960001	189160000	#0000FF	1	0.125
chr2	189160001	189560000	B.2.2.1.1.1.2.2.1.2.1.1	0.110869565217391	.	189160001	189560000	#0000FF	1	0.125
chr2	189560001	189720000	B.2.2.1.1.1.2.1.1.1.1.2.1.1	0.121739130434783	.	189560001	189720000	#0000FF	1	0.125
chr2	189720001	189880000	B.2.1.2.1.1.1.2.1.1.1.2	0.217391304347826	.	189720001	189880000	#4848FF	1	0.25
chr2	189880001	190280000	B.2.1.1.1.2.1.1.1.1	0.260869565217391	.	189880001	190280000	#4848FF	1	0.25
chr2	190280001	190520000	A.2.2.1.1.1.2.1.2.1	0.557608695652174	.	190280001	190520000	#FFDADA	1	0.625
chr2	190520001	190960000	A.1.2.1.1.1.1.2.2.2.1	0.856521739130435	.	190520001	190960000	#FF4848	1	0.875
chr2	190960001	191160000	A.1.1.2.2.1.2.2.2.2.2.2	0.884782608695652	.	190960001	191160000	#FF0000	1	1
chr2	191160001	191440000	A.1.1.1.2.1.2.2.1.2	0.967391304347826	.	191160001	191440000	#FF0000	1	1
chr2	191440001	191600000	A.1.1.1.2.1.1.2.1.1	0.981521739130435	.	191440001	191600000	#FF0000	1	1
chr2	191600001	191720000	A.1.1.2.2.1.2.1.2.1.2	0.892391304347826	.	191600001	191720000	#FF0000	1	1
chr2	191720001	191880000	A.1.1.1.2.1.1.2.2.2	0.976086956521739	.	191720001	191880000	#FF0000	1	1
chr2	191880001	192080000	A.2.1.1.1.1.1.2.2.1	0.702173913043478	.	191880001	192080000	#FF9191	1	0.75
chr2	192080001	192440000	A.2.2.1.2.2.1.1.2.2	0.522826086956522	.	192080001	192440000	#FFDADA	1	0.625
chr2	192440001	192600000	A.1.2.2.2.2.1.1.1.1.2	0.728260869565217	.	192440001	192600000	#FF4848	1	0.875
chr2	192600001	192800000	B.1.1.1.1.1.2.2.1	0.452173913043478	.	192600001	192800000	#DADAFF	1	0.5
chr2	192800001	193120000	B.1.2.1.2.1.2.1.2.1	0.345652173913043	.	192800001	193120000	#9191FF	1	0.375
chr2	193120001	193320000	B.2.1.1.1.2.2.1.1.2	0.25	.	193120001	193320000	#4848FF	1	0.25
chr2	193320001	193440000	B.2.1.1.1.1.2.2.2.2	0.26195652173913	.	193320001	193440000	#4848FF	1	0.25
chr2	193440001	193840000	B.2.2.1.2.2.1.1.1.1	0.0565217391304348	.	193440001	193840000	#0000FF	1	0.125
chr2	193840001	194160000	B.2.2.1.1.1.2.2.2.2.2	0.103260869565217	.	193840001	194160000	#0000FF	1	0.125
chr2	194160001	194320000	B.2.1.1.1.2.2.2.2.1	0.242391304347826	.	194160001	194320000	#4848FF	1	0.25
chr2	194320001	194520000	B.2.1.1.1.2.2.2.2.2	0.241304347826087	.	194320001	194520000	#4848FF	1	0.25
chr2	194520001	195040000	B.2.2.1.2.2.1.1.1.2	0.0554347826086957	.	194520001	195040000	#0000FF	1	0.125
chr2	195040001	195320000	B.2.1.2.1.2.2.1.2.2.1.2	0.180434782608696	.	195040001	195320000	#4848FF	1	0.25
chr2	195320001	195640000	B.2.1.2.1.2.2.1.1.1.2	0.185869565217391	.	195320001	195640000	#4848FF	1	0.25
chr2	195640001	195840000	B.2.1.2.1.2.2.1.1.1.1	0.18695652173913	.	195640001	195840000	#4848FF	1	0.25
chr2	195840001	196000000	B.1.2.2.2.1.2.2.2	0.293478260869565	.	195840001	196000000	#9191FF	1	0.375
chr2	196000001	196200000	B.2.1.1.1.1.1.1.1.2.1	0.280434782608696	.	196000001	196200000	#4848FF	1	0.25
chr2	196200001	196560000	A.1.2.2.1.1.1.1.1	0.790217391304348	.	196200001	196560000	#FF4848	1	0.875
chr2	196560001	196920000	B.1.1.2.1.1.2.2	0.403260869565217	.	196560001	196920000	#DADAFF	1	0.5
chr2	196920001	197160000	A.1.1.2.2.1.2.2.1.1	0.890217391304348	.	196920001	197160000	#FF0000	1	1
chr2	197160001	197360000	A.2.1.2.1.1.2.1.2.1.2.1	0.633695652173913	.	197160001	197360000	#FF9191	1	0.75
chr2	197360001	197480000	A.2.2.2.2.1.1.1.1.1	0.485869565217391	.	197360001	197480000	#FFDADA	1	0.625
chr2	197480001	197640000	A.2.1.1.1.1.1.1.1.2.2	0.709782608695652	.	197480001	197640000	#FF9191	1	0.75
chr2	197640001	197960000	A.1.1.2.2.1.1.2.2.2.2	0.897826086956522	.	197640001	197960000	#FF0000	1	1
chr2	197960001	198040000	A.1.2.2.2.2.1.1.1.1.1	0.729347826086956	.	197960001	198040000	#FF4848	1	0.875
chr2	198040001	198160000	A.1.1.1.2.1.2.2.1.1.2	0.968478260869565	.	198040001	198160000	#FF0000	1	1
chr2	198160001	198520000	A.1.1.1.2.1.1.2.1.2.1	0.980434782608696	.	198160001	198520000	#FF0000	1	1
chr2	198520001	198840000	A.2.1.2.1.1.2.1.2.2.2.1	0.630434782608696	.	198520001	198840000	#FF9191	1	0.75
chr2	198840001	199240000	B.1.1.1.2.2.1.1.1.2.2.1	0.432608695652174	.	198840001	199240000	#DADAFF	1	0.5
chr2	199240001	199560000	B.2.1.2.1.1.2.1.1.1	0.21195652173913	.	199240001	199560000	#4848FF	1	0.25
chr2	199560001	199720000	B.1.2.2.2.2.2.2.1.2	0.283695652173913	.	199560001	199720000	#9191FF	1	0.375
chr2	199720001	200120000	B.2.1.2.1.1.2.1.2.2.2	0.205434782608696	.	199720001	200120000	#4848FF	1	0.25
chr2	200120001	200240000	B.1.2.2.2.1.1.2.2.2.1	0.306521739130435	.	200120001	200240000	#9191FF	1	0.375
chr2	200240001	200720000	B.1.1.1.2.2.1.2.2.2.2	0.421739130434783	.	200240001	200720000	#DADAFF	1	0.5
chr2	200720001	200880000	A.2.1.1.1.2.2.1.2.2	0.680434782608696	.	200720001	200880000	#FF9191	1	0.75
chr2	200880001	201080000	A.2.2.1.1.1.2.1.2.2	0.556521739130435	.	200880001	201080000	#FFDADA	1	0.625
chr2	201080001	201440000	A.1.1.2.2.1.1.2.1	0.901086956521739	.	201080001	201440000	#FF0000	1	1
chr2	201440001	201680000	A.1.2.2.2.2.1.1.2.1	0.726086956521739	.	201440001	201680000	#FF4848	1	0.875
chr2	201680001	201880000	A.1.1.2.2.1.2.1.1.1.2	0.895652173913044	.	201680001	201880000	#FF0000	1	1
chr2	201880001	202000000	A.1.1.2.1.1.2.2.2	0.933695652173913	.	201880001	202000000	#FF0000	1	1
chr2	202000001	202360000	A.1.1.1.2.1.1.2.2.1.2	0.977173913043478	.	202000001	202360000	#FF0000	1	1
chr2	202360001	202480000	A.2.1.1.2.2.2.1.2.1	0.652173913043478	.	202360001	202480000	#FF9191	1	0.75
chr2	202480001	202800000	A.1.1.2.2.1.2.2.2.2.1	0.88695652173913	.	202480001	202800000	#FF0000	1	1
chr2	202800001	203080000	A.1.2.1.1.1.2.1.2	0.852173913043478	.	202800001	203080000	#FF4848	1	0.875
chr2	203080001	203480000	A.1.1.1.1.2.2.2	0.984782608695652	.	203080001	203480000	#FF0000	1	1
chr2	203480001	203760000	A.1.1.2.2.1.2.1.1.1.1	0.896739130434783	.	203480001	203760000	#FF0000	1	1
chr2	203760001	204080000	A.1.1.1.2.1.1.2.2.1.1	0.978260869565217	.	203760001	204080000	#FF0000	1	1
chr2	204080001	204200000	A.2.1.1.2.1.1.1.2.1	0.673913043478261	.	204080001	204200000	#FF9191	1	0.75
chr2	204200001	204520000	A.1.2.1.1.1.2.1.1	0.853260869565217	.	204200001	204520000	#FF4848	1	0.875
chr2	204520001	204600000	A.1.2.2.2.2.1.1.2.2	0.725	.	204520001	204600000	#FF4848	1	0.875
chr2	204600001	204760000	A.1.2.2.2.2.1.1.1.2	0.727173913043478	.	204600001	204760000	#FF4848	1	0.875
chr2	204760001	205120000	A.2.1.2.1.1.2.2.1.2	0.627173913043478	.	204760001	205120000	#FF9191	1	0.75
chr2	205120001	205440000	B.1.2.1.2.1.2.1.1	0.346739130434783	.	205120001	205440000	#9191FF	1	0.375
chr2	205440001	205640000	B.2.1.2.1.1.1.2.1.1.2	0.216304347826087	.	205440001	205640000	#4848FF	1	0.25
chr2	205640001	205800000	B.2.1.1.1.1.2.1.2.1	0.268478260869565	.	205640001	205800000	#4848FF	1	0.25
chr2	205800001	205880000	B.1.2.1.2.2.1.1.2	0.340217391304348	.	205800001	205880000	#9191FF	1	0.375
chr2	205880001	206120000	B.1.2.2.2.1.2.1.2.1	0.297826086956522	.	205880001	206120000	#9191FF	1	0.375
chr2	206120001	206480000	B.1.1.2.2.1.2.1.2.2	0.382608695652174	.	206120001	206480000	#DADAFF	1	0.5
chr2	206480001	206840000	A.2.1.2.1.1.2.2.1.1	0.628260869565217	.	206480001	206840000	#FF9191	1	0.75
chr2	206840001	207040000	A.1.1.2.2.1.2.2.1.2	0.889130434782609	.	206840001	207040000	#FF0000	1	1
chr2	207040001	207200000	A.2.1.1.1.2.2.1.2.1	0.681521739130435	.	207040001	207200000	#FF9191	1	0.75
chr2	207200001	207360000	A.2.2.2.1.1.2.2.1.2	0.505434782608696	.	207200001	207360000	#FFDADA	1	0.625
chr2	207360001	207560000	B.1.1.1.1.1.2.1.1.1	0.456521739130435	.	207360001	207560000	#DADAFF	1	0.5
chr2	207560001	207800000	A.2.1.2.2.2.1.2.2.1.2	0.582608695652174	.	207560001	207800000	#FF9191	1	0.75
chr2	207800001	207920000	A.2.2.2.1.1.1.1	0.514130434782609	.	207800001	207920000	#FFDADA	1	0.625
chr2	207920001	208120000	A.2.1.1.1.1.1.1.1.1	0.71195652173913	.	207920001	208120000	#FF9191	1	0.75
chr2	208120001	208360000	A.1.2.2.2.1.1.1.2.1.2.1	0.746739130434783	.	208120001	208360000	#FF4848	1	0.875
chr2	208360001	208680000	A.1.1.2.1.1.1.2.1.1	0.942391304347826	.	208360001	208680000	#FF0000	1	1
chr2	208680001	208960000	A.1.2.1.1.1.1.2.2.1.1	0.858695652173913	.	208680001	208960000	#FF4848	1	0.875
chr2	208960001	209240000	A.1.2.2.2.1.1.1.2.1.2.2.1	0.745652173913044	.	208960001	209240000	#FF4848	1	0.875
chr2	209240001	209600000	B.2.1.1.1.2.2.2.1.2.1	0.244565217391304	.	209240001	209600000	#4848FF	1	0.25
chr2	209600001	209720000	B.2.1.2.1.2.2.1.2.1.1	0.183695652173913	.	209600001	209720000	#4848FF	1	0.25
chr2	209720001	209880000	B.2.1.2.1.1.1.2.2.2	0.21304347826087	.	209720001	209880000	#4848FF	1	0.25
chr2	209880001	210040000	B.2.1.2.1.1.1.2.2.1	0.214130434782609	.	209880001	210040000	#4848FF	1	0.25
chr2	210040001	210480000	B.1.2.2.2.1.2.1.1.1.2	0.3	.	210040001	210480000	#9191FF	1	0.375
chr2	210480001	210560000	B.1.2.1.2.2.1.2.2	0.33695652173913	.	210480001	210560000	#9191FF	1	0.375
chr2	210560001	210840000	B.1.2.2.2.1.2.1.1.1.1	0.301086956521739	.	210560001	210840000	#9191FF	1	0.375
chr2	210840001	211080000	A.2.1.2.1.1.2.1.2.2.1	0.631521739130435	.	210840001	211080000	#FF9191	1	0.75
chr2	211080001	211240000	B.1.2.1.2.2.2.2.1	0.334782608695652	.	211080001	211240000	#9191FF	1	0.375
chr2	211240001	211400000	B.1.1.1.2.2.1.1.2.2.2.1	0.428260869565217	.	211240001	211400000	#DADAFF	1	0.5
chr2	211400001	211800000	B.2.1.2.1.2.1.2.1.1.2	0.192391304347826	.	211400001	211800000	#4848FF	1	0.25
chr2	211800001	212160000	B.2.2.1.1.1.2.2.1.2.1.2	0.109782608695652	.	211800001	212160000	#0000FF	1	0.125
chr2	212160001	212520000	B.2.1.2.1.2.1.2.2.1.2	0.189130434782609	.	212160001	212520000	#4848FF	1	0.25
chr2	212520001	212760000	B.2.1.2.1.2.1.2.1.1.1.2	0.193478260869565	.	212520001	212760000	#4848FF	1	0.25
chr2	212760001	212960000	B.2.1.2.1.1.1.2.1.2	0.215217391304348	.	212760001	212960000	#4848FF	1	0.25
chr2	212960001	213080000	B.2.1.1.1.2.2.1.2.2.2	0.246739130434783	.	212960001	213080000	#4848FF	1	0.25
chr2	213080001	213480000	B.2.2.1.1.1.2.2.1.1.1.2	0.11304347826087	.	213080001	213480000	#0000FF	1	0.125
chr2	213480001	213760000	A.2.2.2.1.1.2.2.2	0.504347826086956	.	213480001	213760000	#FFDADA	1	0.625
chr2	213760001	214120000	A.1.2.1.1.1.2.2.1.1	0.851086956521739	.	213760001	214120000	#FF4848	1	0.875
chr2	214120001	214560000	B.1.2.2.2.1.2.2.1.2	0.294565217391304	.	214120001	214560000	#9191FF	1	0.375
chr2	214560001	214680000	B.1.1.2.1.1.2.1.1.2	0.405434782608696	.	214560001	214680000	#DADAFF	1	0.5
chr2	214680001	214920000	B.1.2.2.2.1.2.2.1.1	0.295652173913043	.	214680001	214920000	#9191FF	1	0.375
chr2	214920001	215520000	B.2.1.2.1.1.2.1.2.1	0.209782608695652	.	214920001	215520000	#4848FF	1	0.25
chr2	215520001	215720000	A.2.1.1.1.2.2.1.1.1.1.2	0.684782608695652	.	215520001	215720000	#FF9191	1	0.75
chr2	215720001	216160000	B.1.1.1.2.2.1.1.1.2.2.2	0.431521739130435	.	215720001	216160000	#DADAFF	1	0.5
chr2	216160001	216600000	A.2.2.2.2.1.1.1.2.1.2	0.482608695652174	.	216160001	216600000	#FFDADA	1	0.625
chr2	216600001	216880000	A.1.2.2.2.1.1.1.2.1.2.2.2	0.744565217391304	.	216600001	216880000	#FF4848	1	0.875
chr2	216880001	217280000	A.1.1.2.1.1.1.2.2.1	0.940217391304348	.	216880001	217280000	#FF0000	1	1
chr2	217280001	217640000	A.1.2.2.1.1.2.1.1.2	0.778260869565217	.	217280001	217640000	#FF4848	1	0.875
chr2	217640001	217760000	A.2.2.2.2.2.1.1	0.466304347826087	.	217640001	217760000	#FFDADA	1	0.625
chr2	217760001	217960000	A.2.1.2.2.2.1.2.2.1.1	0.583695652173913	.	217760001	217960000	#FF9191	1	0.75
chr2	217960001	218240000	A.2.1.2.2.2.1.2.1.1.2	0.585869565217391	.	217960001	218240000	#FF9191	1	0.75
chr2	218240001	218600000	A.2.2.1.1.1.1.2.1	0.565217391304348	.	218240001	218600000	#FFDADA	1	0.625
chr2	218600001	218800000	A.2.1.2.2.2.1.1.2.2.1	0.589130434782609	.	218600001	218800000	#FF9191	1	0.75
chr2	218800001	219120000	A.1.1.2.2.1.2.2.2.1	0.88804347826087	.	218800001	219120000	#FF0000	1	1
chr2	219120001	219480000	A.1.1.1.2.1.1.1.1	0.983695652173913	.	219120001	219480000	#FF0000	1	1
chr2	219480001	219840000	A.1.1.1.1.2.2.1.1	0.98695652173913	.	219480001	219840000	#FF0000	1	1
chr2	219840001	220240000	A.1.1.1.2.1.2.2.2.2.1.1	0.964130434782609	.	219840001	220240000	#FF0000	1	1
chr2	220240001	220480000	A.1.2.2.1.1.2.2.2.1	0.775	.	220240001	220480000	#FF4848	1	0.875
chr2	220480001	220920000	A.2.2.1.2.2.1.1.1.2	0.525	.	220480001	220920000	#FFDADA	1	0.625
chr2	220920001	221080000	B.1.2.1.2.2.1.1.1.2	0.341304347826087	.	220920001	221080000	#9191FF	1	0.375
chr2	221080001	221360000	B.2.1.2.1.1.2.1.1.2	0.210869565217391	.	221080001	221360000	#4848FF	1	0.25
chr2	221360001	221760000	B.2.1.2.1.2.1.2.1.1.1.1	0.194565217391304	.	221360001	221760000	#4848FF	1	0.25
chr2	221760001	222160000	B.2.1.2.1.1.2.1.2.2.1.1.2	0.207608695652174	.	221760001	222160000	#4848FF	1	0.25
chr2	222160001	222480000	B.1.1.2.2.1.2.1.1.2.1	0.385869565217391	.	222160001	222480000	#DADAFF	1	0.5
chr2	222480001	222840000	B.2.1.2.1.1.2.1.2.2.1.1.1	0.208695652173913	.	222480001	222840000	#4848FF	1	0.25
chr2	222840001	223160000	B.1.1.2.2.1.2.1.1.1.2.2	0.38695652173913	.	222840001	223160000	#DADAFF	1	0.5
chr2	223160001	223360000	A.2.1.1.1.1.1.1.1.2.1	0.710869565217391	.	223160001	223360000	#FF9191	1	0.75
chr2	223360001	223560000	A.2.1.1.1.1.1.2.2.2.1	0.701086956521739	.	223360001	223560000	#FF9191	1	0.75
chr2	223560001	223760000	A.1.2.1.1.1.2.2.2	0.848913043478261	.	223560001	223760000	#FF4848	1	0.875
chr2	223760001	224160000	B.1.1.1.2.2.1.1.2.2.1	0.429347826086957	.	223760001	224160000	#DADAFF	1	0.5
chr2	224160001	224240000	B.1.2.1.2.2.1.1.1.1	0.342391304347826	.	224160001	224240000	#9191FF	1	0.375
chr2	224240001	224600000	B.1.1.2.2.1.2.1.1.1.2.1	0.38804347826087	.	224240001	224600000	#DADAFF	1	0.5
chr2	224600001	224880000	A.1.1.2.2.1.2.2.2.2.2.1	0.885869565217391	.	224600001	224880000	#FF0000	1	1
chr2	224880001	225120000	A.2.2.2.1.1.1.2.2	0.51195652173913	.	224880001	225120000	#FFDADA	1	0.625
chr2	225120001	225320000	A.2.1.1.1.2.1.1.1	0.690217391304348	.	225120001	225320000	#FF9191	1	0.75
chr2	225320001	225520000	A.1.2.1.1.1.1.1	0.860869565217391	.	225320001	225520000	#FF4848	1	0.875
chr2	225520001	225720000	A.2.1.1.1.2.2.1.1.1.2	0.683695652173913	.	225520001	225720000	#FF9191	1	0.75
chr2	225720001	225920000	A.1.2.1.1.1.1.2.2.2.2.2	0.854347826086956	.	225720001	225920000	#FF4848	1	0.875
chr2	225920001	226160000	B.1.1.1.2.2.1.1.2.2.2.2	0.427173913043478	.	225920001	226160000	#DADAFF	1	0.5
chr2	226160001	226800000	B.2.1.1.1.2.1.1.2.2	0.255434782608696	.	226160001	226800000	#4848FF	1	0.25
chr2	226800001	227120000	B.2.1.1.1.2.2.2.1.2.2	0.243478260869565	.	226800001	227120000	#4848FF	1	0.25
chr2	227120001	227280000	B.1.2.2.2.1.1.2.2.2.2.2.2.1	0.303260869565217	.	227120001	227280000	#9191FF	1	0.375
chr2	227280001	227480000	B.1.2.1.1.1.1.2.2.2	0.369565217391304	.	227280001	227480000	#9191FF	1	0.375
chr2	227480001	227680000	A.2.2.1.1.1.2.2.1	0.555434782608696	.	227480001	227680000	#FFDADA	1	0.625
chr2	227680001	227840000	A.1.2.2.2.1.1.1.2.2.2	0.742391304347826	.	227680001	227840000	#FF4848	1	0.875
chr2	227840001	227960000	A.2.2.1.1.1.2.2.2	0.554347826086957	.	227840001	227960000	#FFDADA	1	0.625
chr2	227960001	228160000	A.2.1.2.1.1.2.1.1.2.2	0.635869565217391	.	227960001	228160000	#FF9191	1	0.75
chr2	228160001	228240000	A.2.1.1.1.2.1.1.2.1	0.689130434782609	.	228160001	228240000	#FF9191	1	0.75
chr2	228240001	228440000	A.1.2.1.1.1.1.2.2.2.2.1	0.855434782608696	.	228240001	228440000	#FF4848	1	0.875
chr2	228440001	228720000	A.2.1.2.1.2.2.2	0.610869565217391	.	228440001	228720000	#FF9191	1	0.75
chr2	228720001	228880000	B.1.2.1.1.1.1.2.2.1	0.370652173913044	.	228720001	228880000	#9191FF	1	0.375
chr2	228880001	229080000	B.2.1.2.1.1.1.2.1.1.1.1	0.218478260869565	.	228880001	229080000	#4848FF	1	0.25
chr2	229080001	229280000	B.2.2.1.1.1.2.1.1.1.1.1	0.122826086956522	.	229080001	229280000	#0000FF	1	0.125
chr2	229280001	229400000	B.2.2.1.1.1.2.1.2.1	0.116304347826087	.	229280001	229400000	#0000FF	1	0.125
chr2	229400001	229560000	B.2.1.2.1.2.2.2.2	0.177173913043478	.	229400001	229560000	#4848FF	1	0.25
chr2	229560001	229680000	B.2.1.2.1.2.2.2.1	0.178260869565217	.	229560001	229680000	#4848FF	1	0.25
chr2	229680001	229920000	B.2.2.1.1.1.2.1.2.2	0.115217391304348	.	229680001	229920000	#0000FF	1	0.125
chr2	229920001	230320000	B.2.2.1.1.1.2.2.1.1.1.1	0.114130434782609	.	229920001	230320000	#0000FF	1	0.125
chr2	230320001	230600000	A.2.2.2.2.2.1.2.1	0.465217391304348	.	230320001	230600000	#FFDADA	1	0.625
chr2	230600001	230840000	A.1.1.2.1.1.1.2.2.2	0.939130434782609	.	230600001	230840000	#FF0000	1	1
chr2	230840001	231040000	A.1.2.2.1.1.2.1.1.1	0.779347826086957	.	230840001	231040000	#FF4848	1	0.875
chr2	231040001	231280000	A.1.1.2.1.1.2.1.2	0.93695652173913	.	231040001	231280000	#FF0000	1	1
chr2	231280001	231440000	A.1.1.2.1.1.2.2.1.2	0.934782608695652	.	231280001	231440000	#FF0000	1	1
chr2	231440001	231680000	A.1.1.2.1.1.2.1.1	0.93804347826087	.	231440001	231680000	#FF0000	1	1
chr2	231680001	231920000	A.1.1.2.1.1.2.2.1.1	0.935869565217391	.	231680001	231920000	#FF0000	1	1
chr2	231920001	232360000	A.1.1.1.2.1.1.1.2	0.982608695652174	.	231920001	232360000	#FF0000	1	1
chr2	232360001	232680000	A.1.1.2.2.1.2.1.1.2	0.894565217391304	.	232360001	232680000	#FF0000	1	1
chr2	232680001	232880000	A.2.1.1.2.2.2.2.2	0.647826086956522	.	232680001	232880000	#FF9191	1	0.75
chr2	232880001	233040000	A.2.1.1.2.2.2.2.1.2	0.648913043478261	.	232880001	233040000	#FF9191	1	0.75
chr2	233040001	233120000	A.2.1.1.2.2.2.2.1.1	0.65	.	233040001	233120000	#FF9191	1	0.75
chr2	233120001	233280000	A.2.1.2.2.1.1.2.2	0.605434782608696	.	233120001	233280000	#FF9191	1	0.75
chr2	233280001	233400000	A.2.2.2.1.1.1.2.1	0.51304347826087	.	233280001	233400000	#FFDADA	1	0.625
chr2	233400001	233640000	A.1.2.2.2.2.1.2.1.1	0.723913043478261	.	233400001	233640000	#FF4848	1	0.875
chr2	233640001	233880000	A.1.2.2.1.1.2.1.2	0.777173913043478	.	233640001	233880000	#FF4848	1	0.875
chr2	233880001	234000000	A.1.1.1.1.2.2.1.2	0.985869565217391	.	233880001	234000000	#FF0000	1	1
chr2	234080001	234600000	A.1.1.1.1.2.2.1.2	0.985869565217391	.	234080001	234600000	#FF0000	1	1
chr2	234600001	234800000	A.2.1.2.2.1.1.1.2.1	0.608695652173913	.	234600001	234800000	#FF9191	1	0.75
chr2	234800001	235000000	A.2.2.2.1.2.2.1.2.1	0.492391304347826	.	234800001	235000000	#FFDADA	1	0.625
chr2	235000001	235400000	A.1.2.2.2.2.1.2.2.1.2	0.720652173913043	.	235000001	235400000	#FF4848	1	0.875
chr2	235400001	235560000	B.1.1.1.1.1.1.1.1.2	0.460869565217391	.	235400001	235560000	#DADAFF	1	0.5
chr2	235560001	235640000	B.1.1.2.1.1.1.1.2	0.41195652173913	.	235560001	235640000	#DADAFF	1	0.5
chr2	235640001	235760000	B.1.1.1.1.2.2.2	0.445652173913043	.	235640001	235760000	#DADAFF	1	0.5
chr2	235760001	236280000	B.1.1.1.1.1.1.2.1	0.458695652173913	.	235760001	236280000	#DADAFF	1	0.5
chr2	236280001	236480000	B.1.1.1.1.2.1.2	0.448913043478261	.	236280001	236480000	#DADAFF	1	0.5
chr2	236520001	236560000	B.1.1.1.1.2.1.2	0.448913043478261	.	236520001	236560000	#DADAFF	1	0.5
chr2	236560001	236680000	B.1.1.2.2.1.1	0.390217391304348	.	236560001	236680000	#DADAFF	1	0.5
chr2	236680001	236880000	B.1.1.1.1.2.1.1	0.45	.	236680001	236880000	#DADAFF	1	0.5
chr2	236880001	237000000	B.1.1.1.1.2.2.1.1	0.447826086956522	.	236880001	237000000	#DADAFF	1	0.5
chr2	237000001	237160000	B.1.1.1.1.2.2.1.2	0.446739130434783	.	237000001	237160000	#DADAFF	1	0.5
chr2	237160001	237360000	B.1.1.1.1.1.1.1.2	0.459782608695652	.	237160001	237360000	#DADAFF	1	0.5
chr2	237360001	237440000	A.2.2.1.2.2.2.1.1	0.517391304347826	.	237360001	237440000	#FFDADA	1	0.625
chr2	237440001	237680000	A.2.1.2.2.2.1.2.1.1.1	0.58695652173913	.	237440001	237680000	#FF9191	1	0.75
chr2	237680001	237800000	B.1.1.1.1.1.1.1.1.1	0.46195652173913	.	237680001	237800000	#DADAFF	1	0.5
chr2	237800001	238000000	A.2.1.2.2.2.1.1.2.2.2	0.58804347826087	.	237800001	238000000	#FF9191	1	0.75
chr2	238000001	238520000	A.2.1.2.2.1.2.1.2.2.1	0.601086956521739	.	238000001	238520000	#FF9191	1	0.75
chr2	238520001	238640000	A.2.1.1.2.2.2.1.2.2	0.651086956521739	.	238520001	238640000	#FF9191	1	0.75
chr2	238640001	238800000	A.2.1.2.2.2.1.2.1.2	0.584782608695652	.	238640001	238800000	#FF9191	1	0.75
chr2	238800001	239080000	A.1.2.2.1.1.2.2.2.2.2	0.771739130434783	.	238800001	239080000	#FF4848	1	0.875
chr2	239080001	239240000	A.1.2.2.1.1.2.2.2.2.1.2	0.772826086956522	.	239080001	239240000	#FF4848	1	0.875
chr2	239240001	239480000	A.2.1.2.2.2.1.2.2.2	0.581521739130435	.	239240001	239480000	#FF9191	1	0.75
chr2	239480001	239760000	B.1.1.2.1.1.1.1.1	0.41304347826087	.	239480001	239760000	#DADAFF	1	0.5
chr2	239760001	239800000	A.2.2.2.2.2.2	0.46304347826087	.	239760001	239800000	#FFDADA	1	0.625
chr2	239840001	239880000	A.2.2.2.2.2.2	0.46304347826087	.	239840001	239880000	#FFDADA	1	0.625
chr2	239880001	240160000	A.2.2.1.2.2.1.1.1.1	0.526086956521739	.	239880001	240160000	#FFDADA	1	0.625
chr2	240160001	240320000	A.2.1.2.2.2.1.1.2.1.1.2	0.591304347826087	.	240160001	240320000	#FF9191	1	0.75
chr2	240320001	240880000	A.2.2.1.2.2.2.1.2	0.516304347826087	.	240320001	240880000	#FFDADA	1	0.625
chr2	240880001	241080000	A.2.2.1.1.2.1.2.2.2	0.55	.	240880001	241080000	#FFDADA	1	0.625
chr2	241080001	241440000	A.2.2.1.1.2.1.2.2.1	0.551086956521739	.	241080001	241440000	#FFDADA	1	0.625
chr2	241440001	241600000	A.2.1.1.2.1.1.1.2.2.1	0.672826086956522	.	241440001	241600000	#FF9191	1	0.75
chr2	241640001	241680000	A.2.1.1.2.1.1.1.2.2.1	0.672826086956522	.	241640001	241680000	#FF9191	1	0.75
chr2	241680001	242080000	A.1.2.2.2.2.2.2.1.1	0.715217391304348	.	241680001	242080000	#FF4848	1	0.875
chr2	242080001	242160000	A.2.1.2.2.2.2.1.2	0.577173913043478	.	242080001	242160000	#FF9191	1	0.75
chr2	242200001	242240000	A.2.1.2.2.2.2.1.2	0.577173913043478	.	242200001	242240000	#FF9191	1	0.75
chr2	242240001	242360000	A.2.1.1.2.1.1.1.2.2.2	0.671739130434783	.	242240001	242360000	#FF9191	1	0.75
chr2	242360001	242480000	A.1.2.2.1.1.2.2.2.2.1.1	0.773913043478261	.	242360001	242480000	#FF4848	1	0.875
chr2	242520001	242640000	A.1.2.2.1.1.2.2.2.2.1.1	0.773913043478261	.	242520001	242640000	#FF4848	1	0.875
chr2	242640001	242840000	A.2.1.2.2.1.1.2.1	0.606521739130435	.	242640001	242840000	#FF9191	1	0.75
chr2	242840001	243040000	A.2.1.2.2.2.2.2.1.1	0.576086956521739	.	242840001	243040000	#FF9191	1	0.75
chr3	40001	240000	A.2.2.2.1.2.1.2.1.1	0.511780104712042	.	40001	240000	#FFDADA	1	0.625
chr3	240001	400000	A.2.1.2.1.1.2.2.2.2	0.633507853403141	.	240001	400000	#FF9191	1	0.75
chr3	400001	600000	A.2.2.2.2.2.2.2.1.1.1	0.481675392670157	.	400001	600000	#FFDADA	1	0.625
chr3	600001	840000	B.2.1.2.1.1.2.1.2.2.2	0.205497382198953	.	600001	840000	#4848FF	1	0.25
chr3	840001	1000000	B.2.1.1.1.2.2.1.1.1	0.259162303664921	.	840001	1000000	#4848FF	1	0.25
chr3	1000001	1080000	B.2.1.1.1.1.1.2	0.265706806282723	.	1000001	1080000	#4848FF	1	0.25
chr3	1080001	1480000	B.2.2.1.1.1.1.1.1	0.12434554973822	.	1080001	1480000	#0000FF	1	0.125
chr3	1480001	1600000	B.2.1.2.1.2.1.2.2	0.191099476439791	.	1480001	1600000	#4848FF	1	0.25
chr3	1600001	1760000	B.2.1.2.1.2.1.2.1.1.1	0.195026178010471	.	1600001	1760000	#4848FF	1	0.25
chr3	1760001	1920000	B.2.2.1.1.1.2.1.2	0.109947643979058	.	1760001	1920000	#0000FF	1	0.125
chr3	1920001	2120000	B.2.2.1.1.1.2.1.1.2.2.2	0.111256544502618	.	1920001	2120000	#0000FF	1	0.125
chr3	2120001	2240000	B.2.1.1.1.1.1.1	0.267015706806283	.	2120001	2240000	#4848FF	1	0.25
chr3	2240001	2720000	B.2.2.1.1.2.2.2.2.1.1.2	0.0772251308900524	.	2240001	2720000	#0000FF	1	0.125
chr3	2720001	3080000	B.1.1.2.2.1.1.1.1.2	0.403141361256544	.	2720001	3080000	#DADAFF	1	0.5
chr3	3080001	3240000	A.2.1.2.2.2.1.2.1	0.602094240837696	.	3080001	3240000	#FF9191	1	0.75
chr3	3240001	3920000	B.1.2.1.2.1.1.1.2.2	0.344240837696335	.	3240001	3920000	#9191FF	1	0.375
chr3	3920001	4360000	B.1.2.1.2.1.1.1.2.1.1	0.346858638743456	.	3920001	4360000	#9191FF	1	0.375
chr3	4360001	4560000	A.1.2.2.2.1.1.1.2.1.2	0.764397905759162	.	4360001	4560000	#FF4848	1	0.875
chr3	4560001	4760000	A.1.2.2.2.1.1.1.1.2	0.767015706806283	.	4560001	4760000	#FF4848	1	0.875
chr3	4760001	5040000	A.1.1.2.1.2.2.2.2.2.1	0.921465968586387	.	4760001	5040000	#FF0000	1	1
chr3	5080001	5280000	A.1.1.2.2.1.2.1.1	0.900523560209424	.	5080001	5280000	#FF0000	1	1
chr3	5280001	5640000	A.2.2.2.2.2.2.2.2.2	0.476439790575916	.	5280001	5640000	#FFDADA	1	0.625
chr3	5640001	5920000	B.2.1.2.1.1.1.2.1.1.1	0.218586387434555	.	5640001	5920000	#4848FF	1	0.25
chr3	5920001	6200000	B.2.1.2.1.2.2.2.1.2	0.181937172774869	.	5920001	6200000	#4848FF	1	0.25
chr3	6200001	6640000	B.2.2.1.1.2.2.2.1.1	0.081151832460733	.	6200001	6640000	#0000FF	1	0.125
chr3	6640001	6880000	B.1.2.2.2.1.2.2.2.1	0.281413612565445	.	6640001	6880000	#9191FF	1	0.375
chr3	6880001	7280000	B.2.2.1.1.2.1.1.2.2.1	0.0968586387434555	.	6880001	7280000	#0000FF	1	0.125
chr3	7280001	7600000	B.2.2.1.1.2.2.2.2.1.2	0.0759162303664921	.	7280001	7600000	#0000FF	1	0.125
chr3	7600001	7880000	B.2.2.1.1.2.2.2.2.1.1.1	0.0785340314136126	.	7600001	7880000	#0000FF	1	0.125
chr3	7880001	8200000	B.2.2.1.1.1.1.1.2	0.12303664921466	.	7880001	8200000	#0000FF	1	0.125
chr3	8200001	8440000	B.1.1.2.2.2.1.1.1.1.1	0.382198952879581	.	8200001	8440000	#DADAFF	1	0.5
chr3	8440001	8760000	A.2.1.1.2.2.1.2.1.2.2	0.667539267015707	.	8440001	8760000	#FF9191	1	0.75
chr3	8760001	8920000	A.2.1.1.2.2.1.2.2.2	0.664921465968586	.	8760001	8920000	#FF9191	1	0.75
chr3	8920001	9120000	A.1.2.2.2.2.1.2.1	0.735602094240838	.	8920001	9120000	#FF4848	1	0.875
chr3	9120001	9400000	A.1.2.2.2.2.1.2.2.2.2	0.731675392670157	.	9120001	9400000	#FF4848	1	0.875
chr3	9400001	9520000	A.1.1.2.2.1.2.2.2.1	0.888743455497382	.	9400001	9520000	#FF0000	1	1
chr3	9520001	9640000	A.2.1.2.1.1.2.2.1.2	0.636125654450262	.	9520001	9640000	#FF9191	1	0.75
chr3	9680001	9720000	A.2.1.2.1.1.2.2.1.2	0.636125654450262	.	9680001	9720000	#FF9191	1	0.75
chr3	9720001	9800000	A.1.1.2.1.2.1.1.1	0.931937172774869	.	9720001	9800000	#FF0000	1	1
chr3	9840001	9960000	A.1.1.2.1.2.1.1.1	0.931937172774869	.	9840001	9960000	#FF0000	1	1
chr3	10000001	10080000	A.1.1.2.1.2.1.1.1	0.931937172774869	.	10000001	10080000	#FF0000	1	1
chr3	10080001	10160000	A.1.1.2.1.2.1.1.2	0.930628272251309	.	10080001	10160000	#FF0000	1	1
chr3	10200001	10360000	A.1.1.2.1.2.1.1.2	0.930628272251309	.	10200001	10360000	#FF0000	1	1
chr3	10360001	10920000	A.2.1.2.2.1.2.1.1.1	0.620418848167539	.	10360001	10920000	#FF9191	1	0.75
chr3	10920001	11240000	A.2.2.1.1.1.2.2.2	0.578534031413613	.	10920001	11240000	#FFDADA	1	0.625
chr3	11240001	11640000	A.1.2.1.2.2.2.1.2	0.81282722513089	.	11240001	11640000	#FF4848	1	0.875
chr3	11640001	11880000	A.1.2.1.2.2.2.1.1.2	0.81413612565445	.	11640001	11880000	#FF4848	1	0.875
chr3	11880001	12480000	A.2.1.1.2.2.2.2.2.2.2	0.657068062827225	.	11880001	12480000	#FF9191	1	0.75
chr3	12480001	12720000	A.1.2.1.1.1.2.2.1.2	0.849476439790576	.	12480001	12720000	#FF4848	1	0.875
chr3	12720001	13000000	A.1.2.2.1.2.2.2.1.2.2	0.773560209424084	.	12720001	13000000	#FF4848	1	0.875
chr3	13000001	13160000	A.1.2.1.1.1.2.1.2	0.852094240837696	.	13000001	13160000	#FF4848	1	0.875
chr3	13160001	13520000	A.1.2.1.1.1.2.2.2	0.848167539267016	.	13160001	13520000	#FF4848	1	0.875
chr3	13520001	13720000	A.2.2.1.1.2.1.2.1	0.573298429319372	.	13520001	13720000	#FFDADA	1	0.625
chr3	13720001	14160000	A.2.2.2.1.1.1.2.2	0.523560209424084	.	13720001	14160000	#FFDADA	1	0.625
chr3	14160001	14320000	A.2.1.2.1.1.2.2.1.1.1	0.638743455497382	.	14160001	14320000	#FF9191	1	0.75
chr3	14320001	14400000	A.2.2.1.1.2.1.1.1.1	0.577225130890052	.	14320001	14400000	#FFDADA	1	0.625
chr3	14400001	14640000	A.1.2.2.2.2.1.1.1.1.2.1	0.744764397905759	.	14400001	14640000	#FF4848	1	0.875
chr3	14640001	14960000	A.1.2.1.1.2.2.2.2	0.835078534031414	.	14640001	14960000	#FF4848	1	0.875
chr3	14960001	15160000	A.1.2.1.1.2.2.1.2	0.839005235602094	.	14960001	15160000	#FF4848	1	0.875
chr3	15160001	15400000	A.1.1.1.2.1.2.2.1.2	0.971204188481675	.	15160001	15400000	#FF0000	1	1
chr3	15440001	15480000	A.1.1.1.2.1.2.2.1.2	0.971204188481675	.	15440001	15480000	#FF0000	1	1
chr3	15480001	15640000	A.1.2.2.2.2.1.1.1.1.1	0.746073298429319	.	15480001	15640000	#FF4848	1	0.875
chr3	15640001	15880000	A.1.1.1.2.1.2.1.1.2	0.976439790575916	.	15640001	15880000	#FF0000	1	1
chr3	15880001	16440000	A.1.1.2.1.2.2.1.1	0.928010471204188	.	15880001	16440000	#FF0000	1	1
chr3	16440001	16600000	A.1.1.2.2.1.2.2.1.2.2.2	0.890052356020942	.	16440001	16600000	#FF0000	1	1
chr3	16600001	16840000	A.2.1.1.2.2.1.1.2.1.1	0.676701570680628	.	16600001	16840000	#FF9191	1	0.75
chr3	16840001	17080000	A.1.1.2.2.2.2.1.1.2	0.865183246073298	.	16840001	17080000	#FF0000	1	1
chr3	17080001	17240000	A.2.1.1.2.2.1.2.1.1.1.1	0.672774869109948	.	17080001	17240000	#FF9191	1	0.75
chr3	17240001	17480000	A.2.1.1.2.2.1.2.1.1.1.2	0.671465968586387	.	17240001	17480000	#FF9191	1	0.75
chr3	17480001	17680000	A.2.1.1.2.2.1.2.1.2.1	0.668848167539267	.	17480001	17680000	#FF9191	1	0.75
chr3	17680001	17880000	A.1.2.2.2.1.1.1.1.1	0.768324607329843	.	17680001	17880000	#FF4848	1	0.875
chr3	17880001	18280000	A.2.2.2.2.1.2.2	0.492146596858639	.	17880001	18280000	#FFDADA	1	0.625
chr3	18280001	18480000	B.1.2.1.1.1.1.1.1	0.370418848167539	.	18280001	18480000	#9191FF	1	0.375
chr3	18480001	18840000	B.1.1.2.2.2.2.2.1.1	0.37434554973822	.	18480001	18840000	#DADAFF	1	0.5
chr3	18840001	19040000	B.1.2.2.2.2.2.2.1.2.1	0.270942408376963	.	18840001	19040000	#9191FF	1	0.375
chr3	19040001	19360000	B.2.1.2.1.1.2.2.1.1.1	0.204188481675393	.	19040001	19360000	#4848FF	1	0.25
chr3	19360001	19560000	B.1.2.2.2.2.2.2.2	0.268324607329843	.	19360001	19560000	#9191FF	1	0.375
chr3	19560001	19680000	B.1.2.2.1.1.2.1.1.1	0.318062827225131	.	19560001	19680000	#9191FF	1	0.375
chr3	19680001	19960000	B.1.2.2.2.2.2.2.1.1	0.272251308900524	.	19680001	19960000	#9191FF	1	0.375
chr3	19960001	20240000	A.1.2.2.1.1.1.1	0.802356020942408	.	19960001	20240000	#FF4848	1	0.875
chr3	20240001	20400000	B.1.1.1.1.1.1.1.2	0.473821989528796	.	20240001	20400000	#DADAFF	1	0.5
chr3	20400001	20640000	B.2.1.2.1.1.1.2.1.2.1	0.215968586387435	.	20400001	20640000	#4848FF	1	0.25
chr3	20640001	20800000	B.2.1.2.1.1.1.2.1.1.2	0.217277486910995	.	20640001	20800000	#4848FF	1	0.25
chr3	20800001	20960000	B.2.1.2.1.2.2.2.2.2	0.179319371727749	.	20800001	20960000	#4848FF	1	0.25
chr3	20960001	21200000	B.2.2.1.1.1.2.1.1.2.1	0.113874345549738	.	20960001	21200000	#0000FF	1	0.125
chr3	21200001	21360000	B.2.1.2.1.2.1.1.1.2	0.197643979057592	.	21200001	21360000	#4848FF	1	0.25
chr3	21360001	21480000	B.2.1.2.1.1.1.2.2.2	0.212041884816754	.	21360001	21480000	#4848FF	1	0.25
chr3	21480001	21800000	B.2.2.1.1.2.2.1.2.1	0.0863874345549738	.	21480001	21800000	#0000FF	1	0.125
chr3	21800001	21960000	B.2.1.2.1.1.1.1.2.2	0.219895287958115	.	21800001	21960000	#4848FF	1	0.25
chr3	21960001	22080000	B.2.1.2.1.1.1.1.1.2	0.222513089005236	.	21960001	22080000	#4848FF	1	0.25
chr3	22080001	22400000	B.2.1.2.1.2.1.1.2	0.196335078534031	.	22080001	22400000	#4848FF	1	0.25
chr3	22400001	22520000	B.2.1.1.1.2.2.2.2	0.25130890052356	.	22400001	22520000	#4848FF	1	0.25
chr3	22520001	22680000	B.1.2.2.2.2.2.2.1.2.2	0.269633507853403	.	22520001	22680000	#9191FF	1	0.375
chr3	22680001	22960000	B.1.2.2.1.2.1.2.1.2	0.308900523560209	.	22680001	22960000	#9191FF	1	0.375
chr3	22960001	23200000	A.2.2.1.2.2.1.1.1.2	0.547120418848168	.	22960001	23200000	#FFDADA	1	0.625
chr3	23200001	23400000	A.1.1.2.1.2.2.2.1.1	0.925392670157068	.	23200001	23400000	#FF0000	1	1
chr3	23400001	23600000	A.1.1.2.2.2.2.1.1.1	0.866492146596859	.	23400001	23600000	#FF0000	1	1
chr3	23600001	23760000	A.1.2.1.2.2.2.2.1.1	0.81151832460733	.	23600001	23760000	#FF4848	1	0.875
chr3	23760001	23840000	A.2.1.1.1.1.1	0.723821989528796	.	23760001	23840000	#FF9191	1	0.75
chr3	23840001	24000000	A.1.1.2.2.1.2.2.1.2.1	0.892670157068063	.	23840001	24000000	#FF0000	1	1
chr3	24000001	24360000	A.2.2.2.1.2.1.1.2	0.513089005235602	.	24000001	24360000	#FFDADA	1	0.625
chr3	24360001	24520000	B.1.2.2.1.2.2.1.2	0.303664921465969	.	24360001	24520000	#9191FF	1	0.375
chr3	24520001	24880000	B.2.1.1.1.2.1.1	0.263089005235602	.	24520001	24880000	#4848FF	1	0.25
chr3	24880001	25400000	B.2.2.1.1.2.1.2.2.2	0.0916230366492147	.	24880001	25400000	#0000FF	1	0.125
chr3	25400001	25640000	B.1.1.2.2.2.2.2.1.2	0.37303664921466	.	25400001	25640000	#DADAFF	1	0.5
chr3	25640001	25920000	A.1.2.1.2.2.2.2.2.1.1	0.808900523560209	.	25640001	25920000	#FF4848	1	0.875
chr3	25920001	26160000	B.1.2.2.2.2.1.1.1	0.278795811518325	.	25920001	26160000	#9191FF	1	0.375
chr3	26160001	26600000	B.2.2.2.1.1.2.1.2	0.0287958115183246	.	26160001	26600000	#0000FF	1	0.125
chr3	26600001	26800000	B.2.1.2.1.2.2.2.2.1	0.180628272251309	.	26600001	26800000	#4848FF	1	0.25
chr3	26800001	26960000	B.2.2.1.1.1.1.2.1.2	0.120418848167539	.	26800001	26960000	#0000FF	1	0.125
[truncated: 8,654 more rows]
