# Supplementary material for: Systematic inference and comparison of multi-scale chromatin sub-compartments connects spatial organization to cell phenotypes
Source: Nat Commun. 2021 May 10;12:2439. doi: 10.1038/s41467-021-22666-3 (PMC8110550; doi:10.1038/s41467-021-22666-3)
Supplement: Supplementary file 5 — Supplementary Dataset 2 [file 41467_2021_22666_MOESM5_ESM.zip › Supplementary_Data_1_domain_hierarchies_127HiCmaps/NHEK_epidermal_keratinocytes_binsize=10kb.bed]

#fields: chr, pos_start, pos_end, the full compartment label describing the position in the hierachy, normalized compartment domain rank, ., pos_start, pos_end, color based on eight compartment model (A.1.1 - B.2.2), 1, eight compartment score (A.1.1 to B.2.2: 8 to 1 devided by 8)
chr1	230001	240000	A.2.2.2.2.2.1.2.2.2.2	0.385589094449854	.	230001	240000	#FFDADA	1	0.625
chr1	520001	540000	A.2.2.2.2.2.1.2.2.2.2	0.385589094449854	.	520001	540000	#FFDADA	1	0.625
chr1	560001	580000	A.2.2.2.2.2.1.2.2.2.2	0.385589094449854	.	560001	580000	#FFDADA	1	0.625
chr1	590001	610000	A.2.2.2.2.2.1.2.2.2.2	0.385589094449854	.	590001	610000	#FFDADA	1	0.625
chr1	700001	750000	A.2.2.2.2.2.1.2.2.2.2	0.385589094449854	.	700001	750000	#FFDADA	1	0.625
chr1	750001	1840000	A.1.1.1.1.2.1.2	0.995131450827653	.	750001	1840000	#FF0000	1	1
chr1	1840001	2330000	A.1.1.2.1.1.2.1.1.1	0.959104186952288	.	1840001	2330000	#FF0000	1	1
chr1	2330001	2380000	A.2.2.2.1.2.2.1.1.1	0.41966893865628	.	2330001	2380000	#FFDADA	1	0.625
chr1	2380001	2520000	A.2.1.2.2.2.2.2.2.2	0.522882181110029	.	2380001	2520000	#FF9191	1	0.75
chr1	2520001	2580000	B.1.2.1.1.2.2.2.1.2.1	0.255111976630964	.	2520001	2580000	#9191FF	1	0.375
chr1	2580001	2590000	B.2.1.2.1.2.1.2.2	0.071080817916261	.	2580001	2590000	#4848FF	1	0.25
chr1	2600001	2640000	B.2.1.2.1.2.1.2.2	0.071080817916261	.	2600001	2640000	#4848FF	1	0.25
chr1	2680001	3330000	B.2.1.2.1.2.1.2.2	0.071080817916261	.	2680001	3330000	#4848FF	1	0.25
chr1	3330001	3360000	B.1.1.2.1.1.1.2.2	0.337877312560857	.	3330001	3360000	#DADAFF	1	0.5
chr1	3360001	3560000	A.2.1.2.2.2.2.1.1.2.1.1	0.533592989289192	.	3360001	3560000	#FF9191	1	0.75
chr1	3560001	3640000	A.2.1.2.2.2.2.2.2.1.2.2	0.523855890944499	.	3560001	3640000	#FF9191	1	0.75
chr1	3640001	3690000	A.2.2.1.1.2.2.1.1.2.2.1	0.489776046738072	.	3640001	3690000	#FFDADA	1	0.625
chr1	3690001	3740000	A.2.1.2.2.2.2.2.2.1.2.1	0.524829600778968	.	3690001	3740000	#FF9191	1	0.75
chr1	3740001	3780000	A.2.2.1.1.2.2.1.2.1	0.487828627069133	.	3740001	3780000	#FFDADA	1	0.625
chr1	3780001	3820000	B.1.1.1.2.1.1.1.2	0.357351509250243	.	3780001	3820000	#DADAFF	1	0.5
chr1	3820001	3850000	B.1.2.2.2.2.2.2.1	0.156767283349562	.	3820001	3850000	#9191FF	1	0.375
chr1	3990001	4010000	B.1.2.2.2.2.2.2.1	0.156767283349562	.	3990001	4010000	#9191FF	1	0.375
chr1	4010001	4650000	B.2.2.2.1.2.1.2	0.00778967867575463	.	4010001	4650000	#0000FF	1	0.125
chr1	4650001	4730000	B.1.2.1.1.2.2.2.1.2.2.1.2	0.253164556962025	.	4650001	4730000	#9191FF	1	0.375
chr1	4730001	4910000	B.1.2.1.1.2.2.2.2.1	0.251217137293087	.	4730001	4910000	#9191FF	1	0.375
chr1	4910001	5500000	B.2.2.2.1.2.1.1	0.00876338851022395	.	4910001	5500000	#0000FF	1	0.125
chr1	5500001	5550000	B.2.1.1.2.2.1.2.2	0.102239532619279	.	5500001	5550000	#4848FF	1	0.25
chr1	5550001	5700000	B.2.1.1.2.1.2.1.2.2.1	0.119766309639727	.	5550001	5700000	#4848FF	1	0.25
chr1	5700001	5780000	B.1.1.2.1.2.1.2.1	0.320350535540409	.	5700001	5780000	#DADAFF	1	0.5
chr1	5780001	5910000	B.1.2.1.1.2.2.2.2.2	0.250243427458617	.	5780001	5910000	#9191FF	1	0.375
chr1	5910001	5980000	B.1.1.2.1.1.1.1.1.2.1	0.341772151898734	.	5910001	5980000	#DADAFF	1	0.5
chr1	5980001	6050000	A.2.2.1.1.2.2.1.1.2.2.2	0.488802336903603	.	5980001	6050000	#FFDADA	1	0.625
chr1	6050001	6230000	A.1.2.2.2.1.2.1.2.2	0.758519961051607	.	6050001	6230000	#FF4848	1	0.875
chr1	6230001	6420000	A.1.2.1.2.2.2.1.1.2	0.837390457643622	.	6230001	6420000	#FF4848	1	0.875
chr1	6420001	6520000	A.1.2.2.1.2.1.2.1	0.793573515092502	.	6420001	6520000	#FF4848	1	0.875
chr1	6520001	6750000	A.1.1.2.1.1.1.1.2.2	0.965920155793573	.	6520001	6750000	#FF0000	1	1
chr1	6750001	7620000	A.1.1.2.1.2.2.1.2	0.944498539435248	.	6750001	7620000	#FF0000	1	1
chr1	7620001	7720000	A.2.2.1.2.2.2.1.1.2	0.452775073028238	.	7620001	7720000	#FFDADA	1	0.625
chr1	7720001	7840000	A.1.2.2.1.2.2.2.2.1	0.772151898734177	.	7720001	7840000	#FF4848	1	0.875
chr1	7840001	8010000	A.2.1.1.2.2.2.2.2.1.2	0.627069133398247	.	7840001	8010000	#FF9191	1	0.75
chr1	8010001	8030000	A.2.1.2.1.1.2.2.2.1.2	0.605647517039922	.	8010001	8030000	#FF9191	1	0.75
chr1	8030001	8420000	A.1.1.1.2.2.1.2.1.2.2	0.977604673807206	.	8030001	8420000	#FF0000	1	1
chr1	8420001	8930000	A.1.1.2.2.1.1.2.1.2	0.939629990262902	.	8420001	8930000	#FF0000	1	1
chr1	8930001	9640000	A.1.1.1.2.2.1.1.2	0.981499513145083	.	8930001	9640000	#FF0000	1	1
chr1	9640001	9810000	A.1.2.1.1.2.1.2.2.2	0.874391431353457	.	9640001	9810000	#FF4848	1	0.875
chr1	9810001	9970000	A.1.2.2.1.2.2.1.1.2.1	0.786757546251217	.	9810001	9970000	#FF4848	1	0.875
chr1	9970001	10000000	A.2.2.1.1.2.1.1.2.2	0.499513145082765	.	9970001	10000000	#FFDADA	1	0.625
chr1	10000001	10220000	A.1.2.1.1.2.1.1.2.1.2	0.883154819863681	.	10000001	10220000	#FF4848	1	0.875
chr1	10220001	10410000	A.1.2.2.1.2.2.1.2.2.2	0.779941577409932	.	10220001	10410000	#FF4848	1	0.875
chr1	10410001	10560000	A.1.2.2.1.2.2.2.1.1.1.2	0.777994157740993	.	10410001	10560000	#FF4848	1	0.875
chr1	10560001	11080000	A.1.1.2.2.1.2.1.1.1.2	0.932814021421616	.	10560001	11080000	#FF0000	1	1
chr1	11080001	11710000	A.1.1.2.2.2.2.2.2.2.2	0.901655306718598	.	11080001	11710000	#FF0000	1	1
chr1	11710001	11870000	A.1.2.2.1.2.2.1.2.1.1	0.784810126582278	.	11710001	11870000	#FF4848	1	0.875
chr1	11870001	12080000	A.1.1.2.1.1.1.2.2.2	0.960077896786758	.	11870001	12080000	#FF0000	1	1
chr1	12080001	12120000	A.2.1.2.1.1.1.2.2.2.2	0.613437195715677	.	12080001	12120000	#FF9191	1	0.75
chr1	12120001	12160000	A.2.2.1.1.2.2.2.1	0.485881207400195	.	12120001	12160000	#FFDADA	1	0.625
chr1	12160001	12310000	A.2.1.1.1.1.2.1.2	0.722492697176241	.	12160001	12310000	#FF9191	1	0.75
chr1	12310001	12690000	A.2.1.2.2.2.2.1.1.1.2	0.534566699123661	.	12310001	12690000	#FF9191	1	0.75
chr1	12690001	12730000	B.1.2.1.1.2.2.2.1.2.2.2	0.252190847127556	.	12690001	12730000	#9191FF	1	0.375
chr1	12730001	13010000	B.2.2.1.1.1.2.2.2	0.0340798442064265	.	12730001	13010000	#0000FF	1	0.125
chr1	13040001	13060000	B.2.2.1.1.1.2.2.2	0.0340798442064265	.	13040001	13060000	#0000FF	1	0.125
chr1	13140001	13160000	B.2.2.1.1.1.2.2.2	0.0340798442064265	.	13140001	13160000	#0000FF	1	0.125
chr1	13170001	13190000	B.2.2.1.1.1.2.2.2	0.0340798442064265	.	13170001	13190000	#0000FF	1	0.125
chr1	13200001	13220000	B.2.2.1.1.1.2.2.2	0.0340798442064265	.	13200001	13220000	#0000FF	1	0.125
chr1	13350001	13360000	B.2.2.1.1.1.2.2.2	0.0340798442064265	.	13350001	13360000	#0000FF	1	0.125
chr1	13370001	13390000	B.2.1.1.2.1.2.2.1.1.1.2.1	0.116845180136319	.	13370001	13390000	#4848FF	1	0.25
chr1	13700001	13710000	B.2.1.1.2.1.2.2.1.1.1.2.1	0.116845180136319	.	13700001	13710000	#4848FF	1	0.25
chr1	13730001	13740000	B.2.1.1.2.1.2.2.1.1.1.2.1	0.116845180136319	.	13730001	13740000	#4848FF	1	0.25
chr1	13770001	13910000	B.2.1.1.2.1.2.2.1.1.1.2.1	0.116845180136319	.	13770001	13910000	#4848FF	1	0.25
chr1	13910001	14140000	A.2.2.1.1.1.2.2.2	0.505355404089581	.	13910001	14140000	#FFDADA	1	0.625
chr1	14140001	14280000	B.2.1.1.2.1.2.1.1	0.121713729308666	.	14140001	14280000	#4848FF	1	0.25
chr1	14280001	14350000	B.1.2.1.1.2.2.2.1.2.2.1.1	0.254138266796495	.	14280001	14350000	#9191FF	1	0.375
chr1	14350001	14400000	B.1.1.2.1.1.1.2.1	0.338851022395326	.	14350001	14400000	#DADAFF	1	0.5
chr1	14400001	14850000	A.2.2.2.1.1.2.2.2.1	0.427458617332035	.	14400001	14850000	#FFDADA	1	0.625
chr1	14850001	15190000	A.2.2.1.1.1.1.1.2	0.519961051606621	.	14850001	15190000	#FFDADA	1	0.625
chr1	15190001	15350000	A.2.1.2.2.2.2.1.2.2	0.528724440116845	.	15190001	15350000	#FF9191	1	0.75
chr1	15350001	15460000	A.2.2.2.1.1.2.1.1	0.43524829600779	.	15350001	15460000	#FFDADA	1	0.625
chr1	15460001	15650000	A.1.2.1.2.1.2.1.2.1	0.851996105160662	.	15460001	15650000	#FF4848	1	0.875
chr1	15650001	15850000	A.1.2.1.2.2.1.1.1.2.2	0.846153846153846	.	15650001	15850000	#FF4848	1	0.875
chr1	15850001	16110000	A.1.1.2.2.1.1.2.2.1.2	0.935735150925024	.	15850001	16110000	#FF0000	1	1
chr1	16110001	16400000	A.1.1.2.2.1.1.2.2.1.1.2	0.936708860759494	.	16110001	16400000	#FF0000	1	1
chr1	16400001	16830000	A.1.1.2.2.1.1.2.2.1.1.1.2	0.937682570593963	.	16400001	16830000	#FF0000	1	1
chr1	16830001	16890000	A.2.1.1.2.2.2.1.2.1.1.1.2	0.640701071080818	.	16830001	16890000	#FF9191	1	0.75
chr1	16890001	16920000	A.2.1.1.2.2.2.1.2.1.1.2	0.639727361246349	.	16890001	16920000	#FF9191	1	0.75
chr1	16920001	16990000	A.1.2.1.1.2.2.1.2.1.1	0.871470301850049	.	16920001	16990000	#FF4848	1	0.875
chr1	17000001	17130000	A.1.2.1.1.2.2.1.2.1.1	0.871470301850049	.	17000001	17130000	#FF4848	1	0.875
chr1	17170001	17240000	A.1.2.1.1.2.2.1.2.1.1	0.871470301850049	.	17170001	17240000	#FF4848	1	0.875
chr1	17240001	17280000	A.1.2.2.1.2.2.2.2.2.1.2.1	0.769230769230769	.	17240001	17280000	#FF4848	1	0.875
chr1	17280001	17740000	A.1.1.2.2.1.2.2.1.1	0.925998052580331	.	17280001	17740000	#FF0000	1	1
chr1	17740001	17810000	A.2.1.2.1.1.1.2.2.1	0.615384615384615	.	17740001	17810000	#FF9191	1	0.75
chr1	17810001	17940000	A.2.1.2.2.2.2.2.2.1.1	0.525803310613437	.	17810001	17940000	#FF9191	1	0.75
chr1	17940001	17980000	A.2.2.2.1.2.2.1.1.2	0.418695228821811	.	17940001	17980000	#FFDADA	1	0.625
chr1	17980001	18920000	B.2.1.1.2.1.2.2.2	0.111002921129503	.	17980001	18920000	#4848FF	1	0.25
chr1	18920001	19210000	B.1.1.2.1.2.1.2.2.1.1	0.31937682570594	.	18920001	19210000	#DADAFF	1	0.5
chr1	19210001	19440000	A.1.2.1.2.2.2.1.1.1	0.838364167478092	.	19210001	19440000	#FF4848	1	0.875
chr1	19440001	19500000	A.2.1.1.2.2.2.1.1.1	0.644595910418695	.	19440001	19500000	#FF9191	1	0.75
chr1	19500001	19990000	A.1.2.1.1.2.2.1.1.2	0.872444011684518	.	19500001	19990000	#FF4848	1	0.875
chr1	19990001	20220000	A.2.1.1.2.2.2.2.2.1.1	0.628042843232717	.	19990001	20220000	#FF9191	1	0.75
chr1	20220001	20460000	A.2.1.1.2.2.1.2.2.2	0.645569620253165	.	20220001	20460000	#FF9191	1	0.75
chr1	20460001	20830000	A.2.1.1.2.2.1.1.2.1	0.654333008763389	.	20460001	20830000	#FF9191	1	0.75
chr1	20830001	20990000	A.2.1.1.2.2.1.1.1.1.1.2.1	0.659201557935735	.	20830001	20990000	#FF9191	1	0.75
chr1	20990001	21520000	A.1.1.2.2.1.2.1.2.1.2.2	0.928919182083739	.	20990001	21520000	#FF0000	1	1
chr1	21520001	21540000	A.2.2.2.1.2.2.2.2.1	0.414800389483934	.	21520001	21540000	#FFDADA	1	0.625
chr1	21540001	21730000	A.2.1.1.2.2.1.1.1.1.2	0.657254138266796	.	21540001	21730000	#FF9191	1	0.75
chr1	21730001	21800000	A.2.1.2.1.1.1.1.2.2.1.2.1	0.620253164556962	.	21730001	21800000	#FF9191	1	0.75
chr1	21800001	21920000	A.2.2.1.1.2.1.1.2.1	0.500486854917235	.	21800001	21920000	#FFDADA	1	0.625
chr1	21920001	22760000	A.1.1.2.2.1.2.1.2.1.1	0.930866601752678	.	21920001	22760000	#FF0000	1	1
chr1	22760001	22980000	A.2.1.1.2.2.1.2.2.1	0.646543330087634	.	22760001	22980000	#FF9191	1	0.75
chr1	22980001	23030000	A.2.2.2.1.2.2.2.2.2	0.413826679649464	.	22980001	23030000	#FFDADA	1	0.625
chr1	23030001	23300000	A.2.1.1.2.2.1.2.1.1.2.2	0.648490749756573	.	23030001	23300000	#FF9191	1	0.75
chr1	23300001	23440000	A.2.1.1.2.2.2.1.2.2.1.2.1	0.634858812074002	.	23300001	23440000	#FF9191	1	0.75
chr1	23440001	23880000	A.1.2.1.1.2.1.2.2.1	0.875365141187926	.	23440001	23880000	#FF4848	1	0.875
chr1	23880001	23940000	A.2.1.2.1.1.1.1.1.2	0.624148003894839	.	23880001	23940000	#FF9191	1	0.75
chr1	23940001	24020000	A.2.1.2.1.1.1.1.1.1	0.625121713729309	.	23940001	24020000	#FF9191	1	0.75
chr1	24020001	24110000	A.2.1.1.2.2.2.1.2.2.1.2.2	0.633885102239533	.	24020001	24110000	#FF9191	1	0.75
chr1	24110001	24260000	A.1.2.2.1.2.2.1.2.2.1	0.780915287244401	.	24110001	24260000	#FF4848	1	0.875
chr1	24360001	24730000	A.1.2.1.1.1.1.2.1.2.1	0.897760467380721	.	24360001	24730000	#FF4848	1	0.875
chr1	24730001	24980000	A.1.2.2.1.2.2.2.1.1.1.1	0.778967867575463	.	24730001	24980000	#FF4848	1	0.875
chr1	24980001	25020000	A.2.1.2.1.1.2.2.2.1.1.1	0.60856864654333	.	24980001	25020000	#FF9191	1	0.75
chr1	25020001	25140000	A.2.1.1.2.2.2.1.2.1.2.2.2	0.636806231742941	.	25020001	25140000	#FF9191	1	0.75
chr1	25140001	25300000	A.2.1.1.2.2.1.1.1.1.1.2.2	0.658227848101266	.	25140001	25300000	#FF9191	1	0.75
chr1	25300001	25910000	A.1.2.1.1.2.1.2.1.1.2.1	0.878286270691334	.	25300001	25910000	#FF4848	1	0.875
chr1	25910001	26140000	A.1.2.2.1.2.2.2.1.2.2	0.773125608568647	.	25910001	26140000	#FF4848	1	0.875
chr1	26140001	26500000	A.1.2.1.1.2.1.2.1.1.2.2	0.877312560856865	.	26140001	26500000	#FF4848	1	0.875
chr1	26500001	26800000	A.1.2.1.1.2.1.1.2.2	0.882181110029211	.	26500001	26800000	#FF4848	1	0.875
chr1	26800001	26900000	A.1.2.2.1.2.2.2.2.2.1.2.2	0.7682570593963	.	26800001	26900000	#FF4848	1	0.875
chr1	26900001	27200000	A.1.2.1.1.2.1.1.2.1.1	0.88412852969815	.	26900001	27200000	#FF4848	1	0.875
chr1	27200001	27280000	A.1.2.2.1.2.2.2.2.2.1.1.2	0.770204479065239	.	27200001	27280000	#FF4848	1	0.875
chr1	27280001	27440000	A.1.2.2.1.2.2.2.1.1.2.1.2	0.776046738072054	.	27280001	27440000	#FF4848	1	0.875
chr1	27440001	27610000	A.1.2.2.1.2.2.2.1.2.1	0.774099318403116	.	27440001	27610000	#FF4848	1	0.875
chr1	27610001	28000000	A.1.1.2.2.1.2.1.2.2.2	0.9269717624148	.	27610001	28000000	#FF0000	1	1
chr1	28000001	28060000	A.2.1.2.1.1.1.2.2.2.1	0.614410905550146	.	28000001	28060000	#FF9191	1	0.75
chr1	28060001	28120000	A.2.1.1.2.2.2.1.2.1.1.1.1.2	0.641674780915287	.	28060001	28120000	#FF9191	1	0.75
chr1	28120001	28160000	A.2.1.2.1.1.1.1.2.2.1.2.2	0.619279454722493	.	28120001	28160000	#FF9191	1	0.75
chr1	28160001	28310000	A.1.2.2.1.2.2.1.2.1.2.1	0.783836416747809	.	28160001	28310000	#FF4848	1	0.875
chr1	28310001	28560000	A.1.1.2.2.1.2.2.2.1.1	0.924050632911392	.	28310001	28560000	#FF0000	1	1
chr1	28560001	28700000	A.1.2.1.1.2.1.2.1.1.1.2	0.879259980525803	.	28560001	28700000	#FF4848	1	0.875
chr1	28700001	28830000	A.1.2.2.1.2.2.1.2.1.2.2.2	0.78188899707887	.	28700001	28830000	#FF4848	1	0.875
chr1	28830001	29000000	A.1.2.2.1.2.2.1.1.1	0.787731256085687	.	28830001	29000000	#FF4848	1	0.875
chr1	29000001	29100000	A.1.2.2.1.2.2.2.1.1.2.2	0.775073028237585	.	29000001	29100000	#FF4848	1	0.875
chr1	29100001	29210000	A.2.1.2.1.1.1.1.2.2.2	0.618305744888023	.	29100001	29210000	#FF9191	1	0.75
chr1	29210001	29390000	A.2.1.1.2.2.1.1.2.2.1.1	0.653359298928919	.	29210001	29390000	#FF9191	1	0.75
chr1	29390001	29550000	A.2.1.1.2.2.1.1.2.2.2	0.651411879259981	.	29390001	29550000	#FF9191	1	0.75
chr1	29550001	29640000	A.2.1.2.1.1.2.1.1	0.612463485881207	.	29550001	29640000	#FF9191	1	0.75
chr1	29640001	29700000	A.2.2.2.1.2.2.2.1	0.415774099318403	.	29640001	29700000	#FFDADA	1	0.625
chr1	29700001	29880000	A.2.2.2.1.1.2.2.1.2	0.428432327166504	.	29700001	29880000	#FFDADA	1	0.625
chr1	30020001	30040000	A.2.2.2.1.1.2.2.1.2	0.428432327166504	.	30020001	30040000	#FFDADA	1	0.625
chr1	30040001	30120000	A.2.2.1.1.2.2.2.2.1	0.484907497565725	.	30040001	30120000	#FFDADA	1	0.625
chr1	30120001	30400000	A.2.2.2.2.2.1.2.1.2.1	0.393378773125609	.	30120001	30400000	#FFDADA	1	0.625
chr1	30400001	30830000	B.1.1.1.1.1.1.2	0.380720545277507	.	30400001	30830000	#DADAFF	1	0.5
chr1	30830001	31190000	A.2.1.1.2.2.2.2.2.2	0.626095423563778	.	30830001	31190000	#FF9191	1	0.75
chr1	31190001	31410000	A.1.2.2.1.1.1.1.1.2.2	0.820837390457644	.	31190001	31410000	#FF4848	1	0.875
chr1	31410001	31910000	A.1.1.1.2.2.1.2.1.2.1.1	0.979552093476144	.	31410001	31910000	#FF0000	1	1
chr1	31910001	32110000	A.1.2.1.1.2.1.2.1.1.1.1.2	0.880233690360273	.	31910001	32110000	#FF4848	1	0.875
chr1	32110001	32280000	A.1.2.2.1.2.2.1.1.2.2	0.785783836416748	.	32110001	32280000	#FF4848	1	0.875
chr1	32280001	32530000	A.1.1.2.2.1.2.2.2.1.2	0.923076923076923	.	32280001	32530000	#FF0000	1	1
chr1	32530001	33340000	A.1.1.1.1.2.1.1	0.996105160662123	.	32530001	33340000	#FF0000	1	1
chr1	33340001	33560000	A.1.1.2.1.1.2.1.1.2	0.958130477117819	.	33340001	33560000	#FF0000	1	1
chr1	33560001	33640000	A.2.1.1.1.1.2.1.1	0.723466407010711	.	33560001	33640000	#FF9191	1	0.75
chr1	33640001	33950000	A.1.2.2.2.1.2.1.2.1	0.759493670886076	.	33640001	33950000	#FF4848	1	0.875
chr1	33950001	34090000	B.2.1.1.2.1.2.1.2.2.2	0.118792599805258	.	33950001	34090000	#4848FF	1	0.25
chr1	34090001	35220000	B.2.2.2.2.2.2	0.000973709834469328	.	34090001	35220000	#0000FF	1	0.125
chr1	35220001	35320000	A.2.2.2.1.1.2.1.2.2.2	0.432327166504382	.	35220001	35320000	#FFDADA	1	0.625
chr1	35320001	35440000	B.1.1.1.2.1.1.1.1.2.2.1	0.360272638753651	.	35320001	35440000	#DADAFF	1	0.5
chr1	35440001	35640000	A.1.2.2.2.1.1.2.1	0.762414800389484	.	35440001	35640000	#FF4848	1	0.875
chr1	35640001	36260000	A.1.1.1.2.2.2.2.2.1.1	0.97078870496592	.	35640001	36260000	#FF0000	1	1
chr1	36260001	36300000	A.2.1.2.1.1.2.2.1.1	0.610516066212269	.	36260001	36300000	#FF9191	1	0.75
chr1	36300001	36540000	A.1.2.1.1.1.1.1.2	0.899707887049659	.	36300001	36540000	#FF4848	1	0.875
chr1	36540001	36770000	A.1.1.2.1.1.1.1.1	0.967867575462512	.	36540001	36770000	#FF0000	1	1
chr1	36770001	36930000	A.1.2.1.1.2.2.1.1.1	0.873417721518987	.	36770001	36930000	#FF4848	1	0.875
chr1	36930001	36980000	A.2.2.2.1.1.2.2.1.1.1	0.431353456669912	.	36930001	36980000	#FFDADA	1	0.625
chr1	36980001	37070000	B.1.1.2.1.1.1.1.1.1.1	0.343719571567673	.	36980001	37070000	#DADAFF	1	0.5
chr1	37070001	37920000	B.2.1.2.1.2.1.1	0.0730282375851996	.	37070001	37920000	#4848FF	1	0.25
chr1	37920001	38150000	A.1.2.2.2.1.1.2.2	0.761441090555015	.	37920001	38150000	#FF4848	1	0.875
chr1	38150001	38340000	A.1.2.2.2.1.1.1.1.1	0.766309639727361	.	38150001	38340000	#FF4848	1	0.875
chr1	38340001	38450000	A.2.1.1.2.2.2.1.1.2	0.643622200584226	.	38340001	38450000	#FF9191	1	0.75
chr1	38450001	38490000	A.2.2.1.1.2.1.1.1.1.1	0.504381694255112	.	38450001	38490000	#FFDADA	1	0.625
chr1	38490001	38620000	A.2.1.1.2.2.2.2.1.2	0.629016553067186	.	38490001	38620000	#FF9191	1	0.75
chr1	38620001	39220000	B.1.1.1.1.1.1.1	0.381694255111977	.	38620001	39220000	#DADAFF	1	0.5
chr1	39220001	39330000	A.2.2.1.1.2.2.2.2.2	0.483933787731256	.	39220001	39330000	#FFDADA	1	0.625
chr1	39330001	39570000	A.1.2.1.1.1.1.1.1	0.900681596884129	.	39330001	39570000	#FF4848	1	0.875
chr1	39570001	40210000	A.1.1.2.2.1.1.2.1.1	0.940603700097371	.	39570001	40210000	#FF0000	1	1
chr1	40210001	40260000	A.2.1.2.1.1.2.2.2.2	0.604673807205453	.	40210001	40260000	#FF9191	1	0.75
chr1	40260001	40400000	A.1.1.2.2.1.2.2.2.2.2	0.921129503407984	.	40260001	40400000	#FF0000	1	1
chr1	40400001	40530000	A.1.2.2.1.2.2.2.1.1.2.1.1	0.777020447906524	.	40400001	40530000	#FF4848	1	0.875
chr1	40530001	41330000	A.1.1.1.2.2.1.2.1.2.1.2	0.978578383641675	.	40530001	41330000	#FF0000	1	1
chr1	41330001	41440000	A.1.2.1.1.2.1.2.1.1.1.1.1	0.881207400194742	.	41330001	41440000	#FF4848	1	0.875
chr1	41440001	41480000	A.2.1.1.2.2.2.1.2.2.2.2	0.631937682570594	.	41440001	41480000	#FF9191	1	0.75
chr1	41480001	41710000	A.1.2.2.1.1.2.2.1	0.799415774099318	.	41480001	41710000	#FF4848	1	0.875
chr1	41710001	41910000	A.2.1.1.2.2.1.1.1.1.1.1	0.660175267770205	.	41710001	41910000	#FF9191	1	0.75
chr1	41910001	41970000	A.2.1.1.2.2.2.1.2.2.2.1	0.632911392405063	.	41910001	41970000	#FF9191	1	0.75
chr1	41970001	42260000	A.2.1.1.2.2.1.1.2.2.1.2	0.65238558909445	.	41970001	42260000	#FF9191	1	0.75
chr1	42260001	42310000	A.2.2.2.1.2.2.1.2.1	0.417721518987342	.	42260001	42310000	#FFDADA	1	0.625
chr1	42310001	42640000	A.2.2.1.2.1.1.1.1	0.482960077896787	.	42310001	42640000	#FFDADA	1	0.625
chr1	42640001	43240000	A.1.2.1.1.1.1.2.1.1	0.89873417721519	.	42640001	43240000	#FF4848	1	0.875
chr1	43240001	43680000	A.1.1.2.2.1.2.1.2.1.2.1	0.929892891918208	.	43240001	43680000	#FF0000	1	1
chr1	43680001	43900000	A.1.2.2.1.1.1.1.1.1	0.822784810126582	.	43680001	43900000	#FF4848	1	0.875
chr1	43900001	44450000	A.1.1.2.2.1.2.1.2.2.1	0.92794547224927	.	43900001	44450000	#FF0000	1	1
chr1	44450001	44540000	A.2.1.1.2.2.2.1.2.1.1.1.1.1	0.642648490749757	.	44450001	44540000	#FF9191	1	0.75
chr1	44540001	44830000	A.2.1.1.2.2.1.2.1.1.1	0.650438169425511	.	44540001	44830000	#FF9191	1	0.75
chr1	44830001	45080000	A.1.2.2.1.1.2.2.2	0.798442064264849	.	44830001	45080000	#FF4848	1	0.875
chr1	45080001	45140000	A.2.1.2.1.1.1.1.2.2.1.1	0.621226874391431	.	45080001	45140000	#FF9191	1	0.75
chr1	45140001	45190000	A.2.1.2.1.1.1.1.2.1.2	0.622200584225901	.	45140001	45190000	#FF9191	1	0.75
chr1	45190001	45240000	A.1.2.2.1.2.2.2.2.2.2	0.767283349561831	.	45190001	45240000	#FF4848	1	0.875
chr1	45240001	45460000	A.1.1.2.2.1.2.2.2.2.1	0.922103213242454	.	45240001	45460000	#FF0000	1	1
chr1	45460001	45740000	A.2.1.2.1.2.2.2.1.2	0.570593962999026	.	45460001	45740000	#FF9191	1	0.75
chr1	45740001	46060000	A.1.2.1.1.1.1.2.1.2.2	0.896786757546251	.	45740001	46060000	#FF4848	1	0.875
chr1	46060001	46080000	A.2.1.2.1.1.2.2.2.1.1.2.2	0.606621226874391	.	46060001	46080000	#FF9191	1	0.75
chr1	46080001	46140000	A.1.2.2.1.2.2.2.2.2.1.1.1	0.771178188899708	.	46080001	46140000	#FF4848	1	0.875
chr1	46140001	46740000	A.1.1.1.2.2.1.1.1	0.982473222979552	.	46140001	46740000	#FF0000	1	1
chr1	46740001	46820000	A.1.2.1.1.2.1.1.1	0.885102239532619	.	46740001	46820000	#FF4848	1	0.875
chr1	46820001	47190000	A.1.1.1.2.2.2.2.2.2	0.968841285296982	.	46820001	47190000	#FF0000	1	1
chr1	47190001	47220000	A.2.2.2.1.2.2.1.2.2	0.416747809152872	.	47190001	47220000	#FFDADA	1	0.625
chr1	47220001	47650000	A.2.1.2.2.1.1.1.1.2.1	0.563777994157741	.	47220001	47650000	#FF9191	1	0.75
chr1	47650001	47900000	A.1.2.1.2.2.1.1.1.2.1	0.847127555988315	.	47650001	47900000	#FF4848	1	0.875
chr1	47900001	48200000	A.1.2.2.2.1.2.2.2	0.755598831548199	.	47900001	48200000	#FF4848	1	0.875
chr1	48200001	48430000	A.2.1.2.2.2.2.1.2.1.1	0.530671859785784	.	48200001	48430000	#FF9191	1	0.75
chr1	48430001	48520000	A.2.1.2.2.2.2.1.1.2.1.2	0.532619279454723	.	48430001	48520000	#FF9191	1	0.75
chr1	48520001	48570000	B.1.1.1.2.1.1.1.1.2.2.2.2	0.358325219084713	.	48520001	48570000	#DADAFF	1	0.5
chr1	48570001	48730000	B.1.1.1.2.1.2.2.2	0.352482960077897	.	48570001	48730000	#DADAFF	1	0.5
chr1	48730001	49020000	B.1.2.2.2.1.2.2.1.1	0.176241480038948	.	48730001	49020000	#9191FF	1	0.375
chr1	49020001	49350000	B.1.2.1.1.2.2.1.2	0.257059396299903	.	49020001	49350000	#9191FF	1	0.375
chr1	49350001	49430000	B.2.1.1.2.1.2.2.1.1.1.2.2	0.11587147030185	.	49350001	49430000	#4848FF	1	0.25
chr1	49430001	49550000	B.2.1.2.1.2.2.2.1.2.2.2	0.0662122687439143	.	49430001	49550000	#4848FF	1	0.25
chr1	49550001	49640000	B.2.1.2.1.1.2.1.2.1	0.0769230769230769	.	49550001	49640000	#4848FF	1	0.25
chr1	49640001	50570000	B.2.2.2.2.2.1	0.00194741966893866	.	49640001	50570000	#0000FF	1	0.125
chr1	50570001	50820000	B.2.2.1.1.1.1.2.1.2	0.0379746835443038	.	50570001	50820000	#0000FF	1	0.125
chr1	50820001	51060000	B.1.1.2.1.2.2.2.2.1.2.2	0.30379746835443	.	50820001	51060000	#DADAFF	1	0.5
chr1	51060001	51210000	A.2.2.1.1.1.2.2.1.2.1	0.50730282375852	.	51060001	51210000	#FFDADA	1	0.625
chr1	51210001	51530000	A.2.1.2.2.2.2.1.1.1.1	0.53554040895813	.	51210001	51530000	#FF9191	1	0.75
chr1	51530001	51640000	A.2.1.2.2.2.2.1.1.2.2	0.531645569620253	.	51530001	51640000	#FF9191	1	0.75
chr1	51640001	51680000	A.2.2.1.1.2.2.1.2.2	0.486854917234664	.	51640001	51680000	#FFDADA	1	0.625
chr1	51680001	52250000	A.1.1.1.1.1.2.2	0.997078870496592	.	51680001	52250000	#FF0000	1	1
chr1	52250001	52330000	A.1.2.2.1.1.2.1.1.1.1.1	0.807205452775073	.	52250001	52330000	#FF4848	1	0.875
chr1	52330001	52500000	A.1.1.2.1.1.1.2.1.2.2	0.962999026290166	.	52330001	52500000	#FF0000	1	1
chr1	52500001	53150000	A.1.1.1.1.1.2.1	0.998052580331061	.	52500001	53150000	#FF0000	1	1
chr1	53150001	53700000	A.1.1.1.2.2.1.2.1.1	0.980525803310613	.	53150001	53700000	#FF0000	1	1
chr1	53700001	53930000	A.1.2.2.1.1.2.1.2.2.2	0.800389483933788	.	53700001	53930000	#FF4848	1	0.875
chr1	53930001	54310000	A.1.2.2.1.1.2.1.2.2.1	0.801363193768257	.	53930001	54310000	#FF4848	1	0.875
chr1	54310001	54510000	A.1.1.2.1.1.1.2.2.1.1	0.962025316455696	.	54310001	54510000	#FF0000	1	1
chr1	54510001	55300000	A.1.1.1.2.2.2.1.1	0.975657254138267	.	54510001	55300000	#FF0000	1	1
chr1	55300001	55510000	A.1.1.2.1.1.1.1.2.1	0.966893865628043	.	55300001	55510000	#FF0000	1	1
chr1	55510001	55540000	A.2.1.1.2.2.2.1.2.1.2.1	0.638753651411879	.	55510001	55540000	#FF9191	1	0.75
chr1	55540001	55600000	A.2.1.1.2.2.2.1.2.2.1.1	0.635832521908471	.	55540001	55600000	#FF9191	1	0.75
chr1	55600001	55730000	A.1.2.1.2.2.2.1.2.2.2.1	0.834469328140214	.	55600001	55730000	#FF4848	1	0.875
chr1	55730001	55810000	A.2.2.1.1.2.1.2.2.2	0.49269717624148	.	55730001	55810000	#FFDADA	1	0.625
chr1	55810001	56900000	B.1.1.2.1.2.1.1	0.321324245374878	.	55810001	56900000	#DADAFF	1	0.5
chr1	56900001	57020000	A.2.2.2.1.1.2.2.1.1.2.2	0.429406037000974	.	56900001	57020000	#FFDADA	1	0.625
chr1	57020001	57060000	B.1.1.1.2.2.1.1.2	0.350535540408958	.	57020001	57060000	#DADAFF	1	0.5
chr1	57060001	57190000	B.1.1.2.1.2.1.2.2.1.2	0.31840311587147	.	57060001	57190000	#DADAFF	1	0.5
chr1	57190001	57290000	B.1.1.2.1.1.1.1.1.1.2	0.342745861733203	.	57190001	57290000	#DADAFF	1	0.5
chr1	57290001	57330000	B.1.1.2.1.1.2.2.1.2	0.324245374878286	.	57290001	57330000	#DADAFF	1	0.5
chr1	57330001	57560000	B.1.2.2.2.1.1.1.2	0.186952288218111	.	57330001	57560000	#9191FF	1	0.375
chr1	57560001	57600000	B.1.1.2.1.1.2.2.1.1	0.325219084712756	.	57560001	57600000	#DADAFF	1	0.5
chr1	57600001	57740000	B.1.2.1.1.2.2.2.1.1	0.256085686465433	.	57600001	57740000	#9191FF	1	0.375
chr1	57740001	57780000	B.1.1.2.1.1.2.1.1.2.2.1.2	0.33398247322298	.	57740001	57780000	#DADAFF	1	0.5
chr1	57780001	58270000	B.2.1.1.2.1.2.1.2.1	0.120740019474197	.	57780001	58270000	#4848FF	1	0.25
chr1	58270001	58360000	B.1.1.2.1.1.1.1.1.2.2	0.340798442064265	.	58270001	58360000	#DADAFF	1	0.5
chr1	58360001	58520000	B.1.2.2.2.1.2.1.2.1	0.179162609542356	.	58360001	58520000	#9191FF	1	0.375
chr1	58520001	58640000	B.1.2.2.2.1.2.1.2.2.2	0.177215189873418	.	58520001	58640000	#9191FF	1	0.375
chr1	58640001	58970000	B.2.1.2.1.1.1.1.2.2.1.1	0.0837390457643622	.	58640001	58970000	#4848FF	1	0.25
chr1	58970001	59040000	A.2.2.1.1.2.2.1.1.2.1	0.490749756572541	.	58970001	59040000	#FFDADA	1	0.625
chr1	59040001	59140000	A.2.1.1.1.1.1.1.2.1.2	0.728334956183057	.	59040001	59140000	#FF9191	1	0.75
chr1	59140001	59190000	A.2.1.2.2.2.2.2.1.2	0.526777020447907	.	59140001	59190000	#FF9191	1	0.75
chr1	59190001	59250000	A.2.2.1.1.2.2.1.1.1	0.491723466407011	.	59190001	59250000	#FFDADA	1	0.625
chr1	59250001	60180000	A.1.1.1.2.2.2.2.2.1.2	0.969814995131451	.	59250001	60180000	#FF0000	1	1
chr1	60180001	60240000	A.2.2.2.1.1.1.2.1.2	0.438169425511198	.	60180001	60240000	#FFDADA	1	0.625
chr1	60240001	60280000	A.2.2.2.1.1.1.2.1.1	0.439143135345667	.	60240001	60280000	#FFDADA	1	0.625
chr1	60280001	60330000	A.2.2.1.1.2.1.2.1.2.1	0.496592015579357	.	60280001	60330000	#FFDADA	1	0.625
chr1	60330001	60430000	B.1.1.1.2.1.2.2.1.1	0.354430379746835	.	60330001	60430000	#DADAFF	1	0.5
chr1	60430001	60590000	B.2.1.1.2.1.2.2.1.1.2	0.114897760467381	.	60430001	60590000	#4848FF	1	0.25
chr1	60590001	60610000	B.1.2.2.2.2.1.2.2.2.2	0.163583252190847	.	60590001	60610000	#9191FF	1	0.375
chr1	60610001	60640000	B.1.2.2.2.2.1.2.2.1	0.166504381694255	.	60610001	60640000	#9191FF	1	0.375
chr1	60640001	60730000	B.2.1.1.2.1.2.2.1.1.1.1	0.117818889970789	.	60640001	60730000	#4848FF	1	0.25
chr1	60730001	60790000	B.1.2.2.2.2.1.1.2	0.171372930866602	.	60730001	60790000	#9191FF	1	0.375
chr1	60790001	61260000	B.2.2.1.1.1.2.2.1	0.0350535540408958	.	60790001	61260000	#0000FF	1	0.125
chr1	61260001	61300000	B.1.2.1.2.1.1.2.2	0.238558909444985	.	61260001	61300000	#9191FF	1	0.375
chr1	61300001	61470000	B.1.1.2.1.2.1.2.2.2.2	0.316455696202532	.	61300001	61470000	#DADAFF	1	0.5
chr1	61470001	61530000	B.1.1.1.2.1.1.1.1.1.1	0.363193768257059	.	61470001	61530000	#DADAFF	1	0.5
chr1	61530001	62140000	A.1.2.1.2.2.2.2.1.1	0.832521908471276	.	61530001	62140000	#FF4848	1	0.875
chr1	62140001	62240000	A.1.2.2.2.1.1.1.2.2	0.763388510223953	.	62140001	62240000	#FF4848	1	0.875
chr1	62240001	62330000	A.1.2.2.2.1.1.1.2.1	0.764362220058423	.	62240001	62330000	#FF4848	1	0.875
chr1	62330001	62620000	A.2.1.1.1.1.1.1.1	0.730282375851996	.	62330001	62620000	#FF9191	1	0.75
chr1	62620001	63250000	A.1.1.2.1.1.2.1.2.1.2	0.95618305744888	.	62620001	63250000	#FF0000	1	1
chr1	63250001	63390000	B.1.1.2.1.2.1.2.2.2.1	0.317429406037001	.	63250001	63390000	#DADAFF	1	0.5
chr1	63390001	63920000	B.2.1.2.1.2.1.2.1	0.0720545277507303	.	63390001	63920000	#4848FF	1	0.25
chr1	63920001	64010000	A.2.2.2.1.1.1.1.1.1	0.444011684518014	.	63920001	64010000	#FFDADA	1	0.625
chr1	64010001	64130000	A.2.1.2.2.2.1.1.2.2.1.1	0.541382667964946	.	64010001	64130000	#FF9191	1	0.75
chr1	64130001	64730000	A.1.2.1.2.2.2.2.1.2.1.1	0.831548198636806	.	64130001	64730000	#FF4848	1	0.875
chr1	64730001	65150000	A.2.1.1.1.1.2.2.1.2.2.2	0.714703018500487	.	64730001	65150000	#FF9191	1	0.75
chr1	65150001	65280000	A.2.2.2.1.1.2.2.1.1.2.1	0.430379746835443	.	65150001	65280000	#FFDADA	1	0.625
chr1	65280001	65320000	A.2.2.2.1.2.1.2.1.1	0.422590068159688	.	65280001	65320000	#FFDADA	1	0.625
chr1	65320001	65490000	A.2.1.1.1.1.2.2.1.2.2.1	0.715676728334956	.	65320001	65490000	#FF9191	1	0.75
chr1	65490001	65660000	A.2.2.2.1.1.2.1.2.1	0.43427458617332	.	65490001	65660000	#FFDADA	1	0.625
chr1	65660001	65720000	A.2.2.2.1.2.1.2.1.2	0.421616358325219	.	65660001	65720000	#FFDADA	1	0.625
chr1	65720001	65910000	B.1.1.2.1.2.2.2.2.1.1.1.1.1	0.308666017526777	.	65720001	65910000	#DADAFF	1	0.5
chr1	65910001	65950000	B.1.2.1.2.1.2.2	0.235637779941577	.	65910001	65950000	#9191FF	1	0.375
chr1	65950001	66130000	B.2.1.1.2.1.2.2.1.2.1.1	0.113924050632911	.	65950001	66130000	#4848FF	1	0.25
chr1	66130001	66160000	B.1.2.2.2.2.1.2.2.2.1.1	0.165530671859786	.	66130001	66160000	#9191FF	1	0.375
chr1	66160001	66210000	B.2.1.1.2.2.2.1.2.2.1.1	0.0963972736124635	.	66160001	66210000	#4848FF	1	0.25
chr1	66210001	66390000	B.2.1.2.1.2.2.2.2.2	0.0642648490749757	.	66210001	66390000	#4848FF	1	0.25
chr1	66390001	66460000	B.2.1.1.2.2.2.2.2.2	0.0895813047711782	.	66390001	66460000	#4848FF	1	0.25
chr1	66460001	66720000	B.2.2.1.1.2.1.1.2.2	0.0311587147030185	.	66460001	66720000	#0000FF	1	0.125
chr1	66720001	66890000	A.2.2.2.1.1.2.1.2.2.1	0.433300876338851	.	66720001	66890000	#FFDADA	1	0.625
chr1	66890001	67000000	B.1.1.1.2.1.1.1.1.2.2.2.1	0.359298928919182	.	66890001	67000000	#DADAFF	1	0.5
chr1	67000001	67210000	A.2.2.1.1.1.1.2.2.1	0.516066212268744	.	67000001	67210000	#FFDADA	1	0.625
chr1	67210001	67410000	A.2.2.1.1.1.2.1.2.2.1.1	0.511197663096397	.	67210001	67410000	#FFDADA	1	0.625
chr1	67410001	67590000	A.2.1.1.1.1.2.2.1.1.1.1.1	0.721518987341772	.	67410001	67590000	#FF9191	1	0.75
chr1	67590001	67940000	A.1.1.2.1.1.2.1.2.1.1	0.95715676728335	.	67590001	67940000	#FF0000	1	1
chr1	67940001	67990000	A.2.1.2.2.2.2.2.1.1	0.527750730282376	.	67940001	67990000	#FF9191	1	0.75
chr1	67990001	68170000	A.1.1.2.1.1.2.1.2.2	0.955209347614411	.	67990001	68170000	#FF0000	1	1
chr1	68170001	68240000	A.2.1.1.1.1.1.1.2.1.1	0.729308666017527	.	68170001	68240000	#FF9191	1	0.75
chr1	68240001	68580000	A.1.2.1.2.2.2.2.1.2.2	0.829600778967868	.	68240001	68580000	#FF4848	1	0.875
chr1	68580001	68790000	A.1.2.1.2.2.2.2.1.2.1.2	0.830574488802337	.	68580001	68790000	#FF4848	1	0.875
chr1	68790001	68860000	A.2.1.2.2.2.1.1.1.1.2.1	0.547224926971762	.	68790001	68860000	#FF9191	1	0.75
chr1	68860001	68910000	A.2.2.1.1.2.1.2.1.1.2	0.497565725413827	.	68860001	68910000	#FFDADA	1	0.625
chr1	68910001	69000000	A.2.2.2.1.1.2.2.2.2	0.426484907497566	.	68910001	69000000	#FFDADA	1	0.625
chr1	69000001	69020000	B.1.1.2.1.1.2.1.2.2.1.1.1	0.330087633885102	.	69000001	69020000	#DADAFF	1	0.5
chr1	69020001	69090000	B.1.2.1.2.1.2.1.1	0.237585199610516	.	69020001	69090000	#9191FF	1	0.375
chr1	69090001	70160000	B.1.2.2.2.1.1.2.2	0.184031158714703	.	69090001	70160000	#9191FF	1	0.375
chr1	70160001	70220000	B.1.1.2.1.1.2.1.2.2.1.1.2.2	0.328140214216164	.	70160001	70220000	#DADAFF	1	0.5
chr1	70220001	70630000	B.1.2.2.2.1.2.2.1.2	0.175267770204479	.	70220001	70630000	#9191FF	1	0.375
chr1	70630001	70980000	A.1.2.2.2.1.2.2.1.1	0.757546251217137	.	70630001	70980000	#FF4848	1	0.875
chr1	70980001	71120000	B.2.1.2.1.1.1.1.2.2.2	0.0817916260954236	.	70980001	71120000	#4848FF	1	0.25
chr1	71120001	71540000	B.2.2.1.1.2.2.1.2.2	0.0253164556962025	.	71120001	71540000	#0000FF	1	0.125
chr1	71540001	71640000	B.2.1.1.2.2.1.2.1.2	0.103213242453749	.	71540001	71640000	#4848FF	1	0.25
chr1	71640001	71690000	B.1.2.2.2.2.2.2.2.2	0.154819863680623	.	71640001	71690000	#9191FF	1	0.375
chr1	71690001	71730000	B.1.2.2.2.2.2.2.2.1	0.155793573515093	.	71690001	71730000	#9191FF	1	0.375
chr1	71730001	71930000	B.2.1.2.1.2.2.2.1.1	0.0691333982473223	.	71730001	71930000	#4848FF	1	0.25
chr1	71930001	71970000	B.2.1.1.2.2.2.1.1.1	0.10126582278481	.	71930001	71970000	#4848FF	1	0.25
chr1	71970001	72070000	B.1.2.2.2.1.2.1.1.1.1.1	0.183057448880234	.	71970001	72070000	#9191FF	1	0.375
chr1	72070001	72160000	B.1.2.2.2.2.2.1.2.2.1.2	0.1587147030185	.	72070001	72160000	#9191FF	1	0.375
chr1	72160001	72640000	B.2.1.1.2.1.1.2.1.2.2	0.125608568646543	.	72160001	72640000	#4848FF	1	0.25
chr1	72640001	73000000	B.1.1.2.1.2.2.2.2.1.2.1	0.3047711781889	.	72640001	73000000	#DADAFF	1	0.5
chr1	73000001	73080000	B.1.2.2.2.2.1.1.1	0.172346640701071	.	73000001	73080000	#9191FF	1	0.375
chr1	73080001	73340000	B.2.2.1.1.2.1.2.1	0.0301850048685492	.	73080001	73340000	#0000FF	1	0.125
chr1	73340001	73470000	B.2.1.1.2.2.2.2.2.1	0.0905550146056475	.	73340001	73470000	#4848FF	1	0.25
chr1	73470001	73540000	B.2.1.1.2.2.1.1.1.2.2.2	0.107108081791626	.	73470001	73540000	#4848FF	1	0.25
chr1	73540001	74080000	B.2.2.1.1.2.2.1.2.1	0.0262901655306719	.	73540001	74080000	#0000FF	1	0.125
chr1	74080001	74170000	B.2.1.1.2.2.1.1.2.2	0.105160662122687	.	74080001	74170000	#4848FF	1	0.25
chr1	74170001	74440000	B.2.1.2.1.2.2.1	0.0701071080817916	.	74170001	74440000	#4848FF	1	0.25
chr1	74440001	74490000	B.2.1.1.2.2.1.1.1.2.2.1	0.108081791626095	.	74440001	74490000	#4848FF	1	0.25
chr1	74490001	74580000	B.2.1.2.1.1.1.1.1.1	0.0886075949367089	.	74490001	74580000	#4848FF	1	0.25
chr1	74580001	74610000	B.2.1.1.2.2.2.1.2.1.2	0.0973709834469328	.	74580001	74610000	#4848FF	1	0.25
chr1	74610001	74670000	B.2.1.1.2.2.1.1.1.2.1	0.109055501460565	.	74610001	74670000	#4848FF	1	0.25
chr1	74670001	74900000	B.2.2.1.1.2.1.2.2.1	0.0292112950340798	.	74670001	74900000	#0000FF	1	0.125
chr1	74900001	75110000	B.2.2.1.1.1.1.2.1.1.2	0.0389483933787731	.	74900001	75110000	#0000FF	1	0.125
chr1	75110001	75190000	B.2.1.1.2.2.2.2.1.1.1	0.0934761441090555	.	75110001	75190000	#4848FF	1	0.25
chr1	75190001	75210000	B.1.2.1.2.2.1.2.2	0.229795520934761	.	75190001	75210000	#9191FF	1	0.375
chr1	75210001	75540000	B.2.2.2.1.2.2.2.1	0.00584225900681597	.	75210001	75540000	#0000FF	1	0.125
chr1	75540001	75680000	B.2.1.2.1.2.2.2.1.2.2.1	0.0671859785783836	.	75540001	75680000	#4848FF	1	0.25
chr1	75680001	75840000	B.2.1.1.2.1.1.2.2.2	0.122687439143135	.	75680001	75840000	#4848FF	1	0.25
chr1	75840001	76170000	B.2.2.1.1.1.1.2.2	0.0370009737098345	.	75840001	76170000	#0000FF	1	0.125
chr1	76170001	76350000	B.1.1.2.1.2.2.2.1.2.2	0.309639727361246	.	76170001	76350000	#DADAFF	1	0.5
chr1	76350001	76430000	B.1.2.1.2.1.2.1.2	0.236611489776047	.	76350001	76430000	#9191FF	1	0.375
chr1	76430001	76600000	B.1.2.1.1.2.2.1.1.1	0.259980525803311	.	76430001	76600000	#9191FF	1	0.375
chr1	76600001	76640000	B.1.2.1.2.2.2.2.2	0.226874391431353	.	76600001	76640000	#9191FF	1	0.375
chr1	76640001	76840000	B.2.2.1.1.1.1.2.1.1.1	0.0399221032132425	.	76640001	76840000	#0000FF	1	0.125
chr1	76840001	77280000	B.2.2.2.1.2.2.2.2	0.00486854917234664	.	76840001	77280000	#0000FF	1	0.125
chr1	77280001	77380000	B.1.2.2.2.1.2.1.1.2	0.180136319376826	.	77280001	77380000	#9191FF	1	0.375
chr1	77380001	77610000	B.1.1.1.2.1.1.2	0.356377799415774	.	77380001	77610000	#DADAFF	1	0.5
chr1	77610001	77650000	B.1.1.1.2.2.2.1.1	0.346640701071081	.	77610001	77650000	#DADAFF	1	0.5
chr1	77650001	77690000	B.1.1.2.1.1.2.1.2.1.1	0.332035053554041	.	77650001	77690000	#DADAFF	1	0.5
chr1	77690001	78020000	A.2.2.1.1.1.2.2.1.1	0.508276533592989	.	77690001	78020000	#FFDADA	1	0.625
chr1	78020001	78050000	A.2.2.1.1.2.1.2.1.1.1	0.498539435248296	.	78020001	78050000	#FFDADA	1	0.625
chr1	78050001	78140000	A.2.1.1.1.1.2.2.1.1.1.2	0.719571567672833	.	78050001	78140000	#FF9191	1	0.75
chr1	78140001	78440000	A.1.1.2.1.2.1.2	0.950340798442064	.	78140001	78440000	#FF0000	1	1
chr1	78440001	78580000	A.1.2.1.2.2.1.2.2.1.1.2	0.8412852969815	.	78440001	78580000	#FF4848	1	0.875
chr1	78580001	78630000	A.2.2.1.1.2.1.2.2.1.1	0.494644595910419	.	78580001	78630000	#FFDADA	1	0.625
chr1	78630001	79040000	A.2.2.1.1.1.1.2.1.1	0.518987341772152	.	78630001	79040000	#FFDADA	1	0.625
chr1	79040001	79080000	A.2.2.2.1.2.1.1.2.1	0.424537487828627	.	79040001	79080000	#FFDADA	1	0.625
chr1	79080001	79140000	A.2.2.2.1.1.1.2.2.1	0.437195715676728	.	79080001	79140000	#FFDADA	1	0.625
chr1	79140001	79290000	B.1.1.1.2.1.1.1.1.1.2	0.36222005842259	.	79140001	79290000	#DADAFF	1	0.5
chr1	79290001	79660000	A.2.2.1.1.1.2.2.1.2.2	0.506329113924051	.	79290001	79660000	#FFDADA	1	0.625
chr1	79660001	79760000	B.1.1.2.1.2.2.1.2.1.1	0.314508276533593	.	79660001	79760000	#DADAFF	1	0.5
chr1	79760001	79840000	B.1.1.2.1.1.2.1.2.2.1.1.2.1	0.329113924050633	.	79760001	79840000	#DADAFF	1	0.5
chr1	79840001	79940000	B.2.1.1.2.1.1.1.1.1.2.2.1	0.134371957156767	.	79840001	79940000	#4848FF	1	0.25
chr1	79940001	80010000	B.1.2.1.2.1.1.1.2.2.2.2	0.240506329113924	.	79940001	80010000	#9191FF	1	0.375
chr1	80010001	80540000	B.2.1.1.2.1.1.2.2.1.1	0.124634858812074	.	80010001	80540000	#4848FF	1	0.25
chr1	80540001	80580000	B.1.2.2.2.2.1.2.1.1.2.2	0.168451801363194	.	80540001	80580000	#9191FF	1	0.375
chr1	80580001	80630000	B.1.2.1.2.2.2.2.1	0.227848101265823	.	80580001	80630000	#9191FF	1	0.375
chr1	80630001	80680000	B.1.2.1.2.1.1.2.1	0.239532619279455	.	80630001	80680000	#9191FF	1	0.375
chr1	80680001	80760000	B.1.2.1.2.2.1.1.2.1.1	0.233690360272639	.	80680001	80760000	#9191FF	1	0.375
chr1	80760001	81280000	B.2.1.1.2.1.1.2.1.2.1.2	0.126582278481013	.	80760001	81280000	#4848FF	1	0.25
chr1	81280001	81710000	B.1.2.2.2.1.2.2.2.1	0.17429406037001	.	81280001	81710000	#9191FF	1	0.375
chr1	81710001	81920000	B.1.2.2.2.1.2.1.1.1.1.2	0.182083739045764	.	81710001	81920000	#9191FF	1	0.375
chr1	81920001	81990000	B.1.2.2.2.2.2.1.1.2	0.161635832521908	.	81920001	81990000	#9191FF	1	0.375
chr1	81990001	82030000	B.1.2.1.2.1.1.1.2.2.1.2	0.244401168451801	.	81990001	82030000	#9191FF	1	0.375
chr1	82030001	82140000	B.1.2.2.2.2.2.1.2.1	0.160662122687439	.	82030001	82140000	#9191FF	1	0.375
chr1	82140001	82200000	B.1.1.1.2.1.2.1	0.355404089581305	.	82140001	82200000	#DADAFF	1	0.5
chr1	82200001	82260000	B.1.2.1.2.1.1.1.2.2.2.1.1.2	0.242453748782863	.	82200001	82260000	#9191FF	1	0.375
chr1	82260001	82790000	B.1.2.2.2.1.2.2.2.2	0.17332035053554	.	82260001	82790000	#9191FF	1	0.375
chr1	82790001	83050000	B.1.1.2.1.2.2.2.2.1.1.2	0.305744888023369	.	82790001	83050000	#DADAFF	1	0.5
chr1	83050001	83140000	B.2.1.1.2.2.1.1.2.1	0.106134371957157	.	83050001	83140000	#4848FF	1	0.25
chr1	83140001	83230000	B.2.1.1.2.2.1.1.1.1	0.110029211295034	.	83140001	83230000	#4848FF	1	0.25
chr1	83230001	83260000	B.1.2.2.2.2.1.2.2.2.1.2	0.164556962025316	.	83230001	83260000	#9191FF	1	0.375
chr1	83260001	83640000	B.2.1.1.2.1.1.2.1.2.1.1	0.127555988315482	.	83260001	83640000	#4848FF	1	0.25
chr1	83640001	84050000	B.2.2.1.1.2.1.2.2.2	0.0282375851996105	.	83640001	84050000	#0000FF	1	0.125
chr1	84050001	84110000	B.2.1.2.1.1.2.2.1	0.0749756572541383	.	84050001	84110000	#4848FF	1	0.25
chr1	84110001	84180000	B.2.1.2.1.1.1.2.1	0.0808179162609542	.	84110001	84180000	#4848FF	1	0.25
chr1	84180001	84350000	B.2.1.1.2.1.2.2.1.2.2	0.111976630963973	.	84180001	84350000	#4848FF	1	0.25
chr1	84350001	84460000	A.2.2.2.1.1.1.1.2.2.1	0.441090555014606	.	84350001	84460000	#FFDADA	1	0.625
chr1	84460001	84600000	A.2.1.2.2.2.1.1.2.1.2	0.542356377799416	.	84460001	84600000	#FF9191	1	0.75
chr1	84600001	84620000	B.1.1.1.2.2.1.1.1	0.351509250243427	.	84600001	84620000	#DADAFF	1	0.5
chr1	84620001	85100000	A.1.2.1.2.2.1.2.2.2	0.839337877312561	.	84620001	85100000	#FF4848	1	0.875
chr1	85100001	85200000	A.2.1.1.1.1.2.2.1.2.1.2	0.716650438169426	.	85100001	85200000	#FF9191	1	0.75
chr1	85200001	85260000	A.2.2.1.1.1.1.1.1.2	0.520934761441091	.	85200001	85260000	#FFDADA	1	0.625
chr1	85260001	85410000	A.1.2.2.2.1.1.1.1.2	0.765335929892892	.	85260001	85410000	#FF4848	1	0.875
chr1	85410001	85730000	A.1.2.1.2.2.1.2.2.1.2	0.84031158714703	.	85410001	85730000	#FF4848	1	0.875
chr1	85730001	85980000	A.1.2.1.2.2.1.2.2.1.1.1	0.842259006815969	.	85730001	85980000	#FF4848	1	0.875
chr1	85980001	86010000	A.1.2.2.2.2.1.1.1.2	0.748782862706913	.	85980001	86010000	#FF4848	1	0.875
chr1	86010001	86180000	A.1.2.2.2.1.2.2.1.2	0.756572541382668	.	86010001	86180000	#FF4848	1	0.875
chr1	86180001	86820000	B.1.2.2.2.1.1.1.1	0.18792599805258	.	86180001	86820000	#9191FF	1	0.375
chr1	86820001	86840000	B.1.1.2.1.1.2.1.1.2.2.1.1	0.334956183057449	.	86820001	86840000	#DADAFF	1	0.5
chr1	86840001	86990000	A.2.1.2.2.2.1.1.1.1.1	0.548198636806232	.	86840001	86990000	#FF9191	1	0.75
chr1	86990001	87250000	A.1.2.1.2.2.2.2.2.2.1	0.824732229795521	.	86990001	87250000	#FF4848	1	0.875
chr1	87250001	87640000	A.2.1.1.1.1.2.2.1.1.1.1.2	0.720545277507303	.	87250001	87640000	#FF9191	1	0.75
chr1	87640001	87740000	A.2.1.2.2.2.1.1.1.1.2.2	0.546251217137293	.	87640001	87740000	#FF9191	1	0.75
chr1	87740001	87810000	B.1.1.2.1.1.2.1.1.2.2.2	0.33300876338851	.	87740001	87810000	#DADAFF	1	0.5
chr1	87810001	88100000	B.1.1.2.1.2.2.2.2.1.1.1.2	0.306718597857838	.	87810001	88100000	#DADAFF	1	0.5
chr1	88100001	88450000	B.1.1.2.1.2.2.2.2.1.1.1.1.2	0.307692307692308	.	88100001	88450000	#DADAFF	1	0.5
chr1	88450001	88520000	B.1.1.1.2.1.2.2.1.2	0.353456669912366	.	88450001	88520000	#DADAFF	1	0.5
chr1	88520001	88580000	B.1.1.2.1.1.2.2.2.1	0.323271665043817	.	88520001	88580000	#DADAFF	1	0.5
chr1	88580001	88800000	B.2.1.2.1.1.1.1.1.2.1	0.0876338851022395	.	88580001	88800000	#4848FF	1	0.25
chr1	88800001	88860000	B.2.1.1.2.2.1.2.1.1	0.104186952288218	.	88800001	88860000	#4848FF	1	0.25
chr1	88860001	89080000	B.2.1.1.2.1.2.2.1.2.1.2	0.112950340798442	.	88860001	89080000	#4848FF	1	0.25
chr1	89080001	89220000	A.2.2.1.1.1.2.1.2.1	0.512171372930867	.	89080001	89220000	#FFDADA	1	0.625
chr1	89220001	89370000	A.1.2.1.2.2.2.2.2.2.2	0.823758519961052	.	89220001	89370000	#FF4848	1	0.875
chr1	89370001	89440000	A.2.2.1.1.1.2.1.2.2.2	0.509250243427459	.	89370001	89440000	#FFDADA	1	0.625
chr1	89440001	89930000	A.2.2.2.2.2.2.2.2	0.382667964946446	.	89440001	89930000	#FFDADA	1	0.625
chr1	89930001	90100000	A.2.1.1.1.1.2.2.1.2.1.1	0.717624148003895	.	89930001	90100000	#FF9191	1	0.75
chr1	90100001	90230000	A.2.2.1.1.1.1.2.1.2.1	0.518013631937683	.	90100001	90230000	#FFDADA	1	0.625
chr1	90230001	90290000	A.2.1.2.2.2.1.2.1	0.538461538461538	.	90230001	90290000	#FF9191	1	0.75
chr1	90290001	90460000	A.1.2.1.2.2.2.2.2.1.1.2	0.827653359298929	.	90290001	90460000	#FF4848	1	0.875
chr1	90460001	90500000	A.2.2.2.1.2.1.1.2.2	0.423563777994158	.	90460001	90500000	#FFDADA	1	0.625
chr1	90500001	90570000	B.1.2.1.2.1.1.1.2.1.1	0.247322297955209	.	90500001	90570000	#9191FF	1	0.375
chr1	90570001	90630000	B.1.1.2.1.1.2.2.2.2	0.322297955209348	.	90570001	90630000	#DADAFF	1	0.5
chr1	90630001	90880000	B.1.2.2.2.1.2.1.2.2.1	0.178188899707887	.	90630001	90880000	#9191FF	1	0.375
chr1	90880001	91170000	B.2.1.2.1.1.1.1.2.2.1.2	0.0827653359298929	.	90880001	91170000	#4848FF	1	0.25
chr1	91170001	91490000	B.1.2.1.1.2.2.1.1.2.1	0.259006815968841	.	91170001	91490000	#9191FF	1	0.375
chr1	91490001	91530000	B.1.2.1.2.2.1.1.1	0.234664070107108	.	91490001	91530000	#9191FF	1	0.375
chr1	91530001	91570000	B.1.2.1.2.1.1.1.2.2.2.1.2	0.241480038948393	.	91530001	91570000	#9191FF	1	0.375
chr1	91570001	91890000	B.2.1.2.1.1.1.1.2.1	0.0847127555988316	.	91570001	91890000	#4848FF	1	0.25
chr1	91890001	91970000	B.1.2.1.2.2.2.1	0.228821811100292	.	91890001	91970000	#9191FF	1	0.375
chr1	91970001	92030000	A.2.2.1.1.2.1.2.1.2.2	0.495618305744888	.	91970001	92030000	#FFDADA	1	0.625
chr1	92030001	92440000	A.1.2.1.2.2.2.2.2.1.2.1	0.82667964946446	.	92030001	92440000	#FF4848	1	0.875
chr1	92440001	92770000	A.2.2.1.1.1.1.2.2.2.2	0.514118792599805	.	92440001	92770000	#FFDADA	1	0.625
chr1	92770001	93130000	A.1.2.1.2.2.2.2.2.1.2.2	0.82570593962999	.	92770001	93130000	#FF4848	1	0.875
chr1	93130001	93310000	A.1.2.1.2.2.1.1.1.1.2	0.848101265822785	.	93130001	93310000	#FF4848	1	0.875
chr1	93310001	93540000	A.1.1.2.1.2.2.1.1.2.2.2	0.945472249269718	.	93310001	93540000	#FF0000	1	1
chr1	93540001	93930000	A.1.1.2.1.2.2.1.1.1.1	0.949367088607595	.	93540001	93930000	#FF0000	1	1
chr1	93930001	94100000	A.2.2.1.1.1.1.1.1.1	0.52190847127556	.	93930001	94100000	#FFDADA	1	0.625
chr1	94100001	94340000	A.1.2.1.2.2.1.1.2.1	0.845180136319377	.	94100001	94340000	#FF4848	1	0.875
chr1	94340001	94540000	A.1.2.1.2.2.1.1.1.1.1	0.849074975657254	.	94340001	94540000	#FF4848	1	0.875
chr1	94540001	94840000	A.1.1.2.1.2.2.1.1.2.2.1	0.946445959104187	.	94540001	94840000	#FF0000	1	1
chr1	94840001	94950000	A.1.2.2.1.1.2.1.1.1.2.1	0.805258033106134	.	94840001	94950000	#FF4848	1	0.875
chr1	94950001	94990000	A.2.2.1.1.2.1.1.1.1.2	0.503407984420643	.	94950001	94990000	#FFDADA	1	0.625
chr1	94990001	95290000	A.1.1.2.1.1.1.2.1.2.1	0.963972736124635	.	94990001	95290000	#FF0000	1	1
chr1	95290001	95420000	A.2.1.1.1.1.1.1.2.2.1	0.727361246348588	.	95290001	95420000	#FF9191	1	0.75
chr1	95420001	95530000	A.2.1.1.1.1.2.2.1.1.2	0.718597857838364	.	95420001	95530000	#FF9191	1	0.75
chr1	95530001	95590000	A.2.2.2.1.2.1.2.2	0.42064264849075	.	95530001	95590000	#FFDADA	1	0.625
chr1	95590001	95710000	B.1.1.1.2.1.1.1.1.2.1	0.361246348588121	.	95590001	95710000	#DADAFF	1	0.5
chr1	95710001	95810000	B.1.2.1.1.2.1.2.1.2.1	0.264849074975657	.	95710001	95810000	#9191FF	1	0.375
chr1	95810001	95950000	B.2.1.1.2.1.1.1.1.1.2.1	0.135345666991237	.	95810001	95950000	#4848FF	1	0.25
chr1	95950001	96190000	B.2.1.1.2.1.1.1.1.1.2.2.2	0.133398247322298	.	95950001	96190000	#4848FF	1	0.25
chr1	96190001	97240000	B.1.1.2.1.2.2.2.1.1	0.311587147030185	.	96190001	97240000	#DADAFF	1	0.5
chr1	97240001	97300000	B.1.1.1.2.2.1.2.1.1	0.349561830574489	.	97240001	97300000	#DADAFF	1	0.5
chr1	97300001	97340000	B.1.2.1.2.1.1.1.2.2.1.1	0.245374878286271	.	97300001	97340000	#9191FF	1	0.375
chr1	97340001	97420000	B.1.1.2.1.1.2.1.1.1	0.336903602726388	.	97340001	97420000	#DADAFF	1	0.5
chr1	97420001	97700000	B.1.1.2.1.2.2.1.2.2	0.312560856864654	.	97420001	97700000	#DADAFF	1	0.5
chr1	97700001	98040000	B.1.1.2.1.2.2.2.1.2.1	0.310613437195716	.	97700001	98040000	#DADAFF	1	0.5
chr1	98040001	98610000	A.2.2.1.1.1.2.1.2.2.1.2	0.510223953261928	.	98040001	98610000	#FFDADA	1	0.625
chr1	98610001	98910000	A.2.1.2.2.2.1.1.1.2.1	0.545277507302824	.	98610001	98910000	#FF9191	1	0.75
chr1	98910001	98960000	B.1.1.1.2.2.1.2.1.2	0.348588120740019	.	98910001	98960000	#DADAFF	1	0.5
chr1	98960001	99000000	B.1.1.2.1.1.2.1.2.2.1.2	0.327166504381694	.	98960001	99000000	#DADAFF	1	0.5
chr1	99000001	99140000	B.1.2.1.1.2.1.2.1.2.2	0.263875365141188	.	99000001	99140000	#9191FF	1	0.375
chr1	99140001	99210000	B.1.1.1.2.2.2.2	0.344693281402142	.	99140001	99210000	#DADAFF	1	0.5
chr1	99210001	99360000	B.2.1.1.2.1.1.1.1.2.2	0.131450827653359	.	99210001	99360000	#4848FF	1	0.25
chr1	99360001	99680000	B.1.2.2.2.1.2.1.1.1.2	0.181110029211295	.	99360001	99680000	#9191FF	1	0.375
chr1	99680001	99990000	B.2.1.1.2.1.1.2.1.1	0.128529698149951	.	99680001	99990000	#4848FF	1	0.25
chr1	99990001	100140000	A.2.1.2.2.2.1.1.2.2.1.2	0.540408958130477	.	99990001	100140000	#FF9191	1	0.75
chr1	100140001	100200000	A.2.2.1.1.2.1.2.2.1.2	0.493670886075949	.	100140001	100200000	#FFDADA	1	0.625
chr1	100200001	100240000	A.2.2.2.1.1.1.2.2.2	0.436222005842259	.	100200001	100240000	#FFDADA	1	0.625
chr1	100240001	100950000	A.1.2.1.2.2.1.2.1	0.843232716650438	.	100240001	100950000	#FF4848	1	0.875
chr1	100950001	101090000	B.1.2.2.2.2.2.1.1.1	0.162609542356378	.	100950001	101090000	#9191FF	1	0.375
chr1	101090001	101360000	B.2.1.1.2.1.1.1.1.2.1	0.132424537487829	.	101090001	101360000	#4848FF	1	0.25
chr1	101360001	101760000	A.2.1.1.1.1.2.2.2	0.713729308666018	.	101360001	101760000	#FF9191	1	0.75
chr1	101760001	101840000	B.1.1.2.1.1.2.1.2.2.2	0.326192794547225	.	101760001	101840000	#DADAFF	1	0.5
chr1	101840001	101910000	B.2.1.1.2.2.2.1.1.2.1	0.100292112950341	.	101840001	101910000	#4848FF	1	0.25
chr1	101910001	101950000	B.2.1.1.2.2.2.1.2.1.1	0.0983446932814021	.	101910001	101950000	#4848FF	1	0.25
chr1	101950001	102090000	B.2.1.2.1.1.1.2.2.1	0.0798442064264849	.	101950001	102090000	#4848FF	1	0.25
chr1	102090001	102130000	B.1.2.2.2.2.1.2.1.1.2.1	0.169425511197663	.	102090001	102130000	#9191FF	1	0.375
chr1	102130001	102240000	B.2.1.1.2.1.1.1.2.2	0.129503407984421	.	102130001	102240000	#4848FF	1	0.25
chr1	102240001	102430000	B.2.2.1.1.2.1.1.1	0.0331061343719572	.	102240001	102430000	#0000FF	1	0.125
chr1	102430001	102690000	B.2.1.2.1.2.2.2.1.2.1	0.068159688412853	.	102430001	102690000	#4848FF	1	0.25
chr1	102690001	102920000	B.2.2.1.1.2.1.1.2.1	0.0321324245374878	.	102690001	102920000	#0000FF	1	0.125
chr1	102920001	103040000	B.2.1.2.1.1.2.1.1	0.0778967867575463	.	102920001	103040000	#4848FF	1	0.25
chr1	103040001	103170000	B.1.2.2.2.2.2.1.2.2.2	0.157740993184031	.	103040001	103170000	#9191FF	1	0.375
chr1	103170001	103210000	B.1.2.1.2.1.1.1.1.1	0.249269717624148	.	103170001	103210000	#9191FF	1	0.375
chr1	103210001	103300000	B.1.2.2.2.2.2.1.2.2.1.1	0.15968841285297	.	103210001	103300000	#9191FF	1	0.375
chr1	103300001	103340000	B.1.2.1.2.2.1.2.1	0.230769230769231	.	103300001	103340000	#9191FF	1	0.375
chr1	103340001	103380000	B.1.1.2.1.1.2.1.2.1.2	0.331061343719572	.	103340001	103380000	#DADAFF	1	0.5
chr1	103380001	103420000	B.1.2.1.2.1.1.1.1.2	0.248296007789679	.	103380001	103420000	#9191FF	1	0.375
chr1	103420001	103500000	B.1.2.2.2.2.1.2.1.1.1	0.170399221032132	.	103420001	103500000	#9191FF	1	0.375
chr1	103500001	103620000	B.2.1.1.2.2.2.2.1.2	0.0915287244401169	.	103500001	103620000	#4848FF	1	0.25
chr1	103620001	103790000	B.2.1.2.1.1.1.1.1.2.2.2	0.0856864654333009	.	103620001	103790000	#4848FF	1	0.25
chr1	103910001	103920000	B.2.1.2.1.1.1.1.1.2.2.2	0.0856864654333009	.	103910001	103920000	#4848FF	1	0.25
chr1	103920001	103930000	B.1.2.1.2.2.1.1.2.1.2	0.232716650438169	.	103920001	103930000	#9191FF	1	0.375
chr1	104000001	104100000	B.1.2.1.2.2.1.1.2.1.2	0.232716650438169	.	104000001	104100000	#9191FF	1	0.375
chr1	104100001	104170000	B.2.1.2.1.1.1.2.2.2	0.0788704965920156	.	104100001	104170000	#4848FF	1	0.25
chr1	104210001	104220000	B.2.1.2.1.1.1.2.2.2	0.0788704965920156	.	104210001	104220000	#4848FF	1	0.25
chr1	104250001	104270000	B.2.1.2.1.1.1.2.2.2	0.0788704965920156	.	104250001	104270000	#4848FF	1	0.25
chr1	104300001	104870000	B.2.2.2.1.2.2.1	0.0068159688412853	.	104300001	104870000	#0000FF	1	0.125
chr1	104870001	105130000	B.2.2.1.1.1.1.1	0.0408958130477118	.	104870001	105130000	#0000FF	1	0.125
chr1	105130001	105310000	B.2.1.2.1.2.2.2.2.1	0.065238558909445	.	105130001	105310000	#4848FF	1	0.25
chr1	105310001	105390000	B.2.1.1.2.2.2.1.2.2.1.2	0.0954235637779942	.	105310001	105390000	#4848FF	1	0.25
chr1	105390001	105900000	B.2.2.1.1.2.2.1.1	0.0272638753651412	.	105390001	105900000	#0000FF	1	0.125
chr1	105900001	106110000	B.2.1.2.1.1.1.1.1.2.2.1	0.0866601752677702	.	105900001	106110000	#4848FF	1	0.25
chr1	106110001	106260000	B.2.1.2.1.1.2.2.2	0.0740019474196689	.	106110001	106260000	#4848FF	1	0.25
chr1	106260001	106380000	B.2.1.2.1.1.2.1.2.2	0.0759493670886076	.	106260001	106380000	#4848FF	1	0.25
chr1	106380001	106560000	B.2.2.1.1.1.2.1	0.0360272638753651	.	106380001	106560000	#0000FF	1	0.125
chr1	106560001	106670000	B.2.1.1.2.2.2.2.1.1.2	0.0925024342745862	.	106560001	106670000	#4848FF	1	0.25
chr1	106670001	106740000	B.2.1.1.2.2.2.1.2.2.2	0.0944498539435248	.	106670001	106740000	#4848FF	1	0.25
chr1	106740001	106810000	B.1.2.2.2.2.1.2.1.2	0.167478091528724	.	106740001	106810000	#9191FF	1	0.375
chr1	106810001	106960000	B.2.1.1.2.2.2.1.1.2.2	0.0993184031158715	.	106810001	106960000	#4848FF	1	0.25
chr1	106960001	107200000	B.1.2.2.2.1.1.2.1.1	0.185978578383642	.	106960001	107200000	#9191FF	1	0.375
chr1	107200001	107370000	B.1.2.2.2.1.1.2.1.2	0.185004868549172	.	107200001	107370000	#9191FF	1	0.375
chr1	107370001	107630000	B.1.1.2.1.2.2.2.2.2	0.302823758519961	.	107370001	107630000	#DADAFF	1	0.5
chr1	107630001	107740000	B.1.2.1.2.2.1.1.2.2	0.2317429406037	.	107630001	107740000	#9191FF	1	0.375
chr1	107740001	107940000	B.2.1.1.2.1.1.1.2.1	0.13047711781889	.	107740001	107940000	#4848FF	1	0.25
chr1	107940001	107980000	B.1.2.1.2.1.1.1.2.2.2.1.1.1	0.243427458617332	.	107940001	107980000	#9191FF	1	0.375
chr1	107980001	108080000	B.1.2.1.2.1.1.1.2.1.2	0.24634858812074	.	107980001	108080000	#9191FF	1	0.375
chr1	108080001	108260000	A.2.1.2.2.2.1.1.2.2.2	0.539435248296008	.	108080001	108260000	#FF9191	1	0.75
chr1	108260001	108320000	B.1.1.1.2.2.2.1.2	0.345666991236611	.	108260001	108320000	#DADAFF	1	0.5
chr1	108320001	108690000	A.2.1.2.2.2.1.1.2.1.1	0.543330087633885	.	108320001	108690000	#FF9191	1	0.75
chr1	108690001	108770000	B.1.1.2.1.2.2.1.1	0.315481986368062	.	108690001	108770000	#DADAFF	1	0.5
chr1	108780001	108820000	B.1.1.2.1.2.2.1.1	0.315481986368062	.	108780001	108820000	#DADAFF	1	0.5
chr1	108850001	108920000	B.1.1.2.1.2.2.1.1	0.315481986368062	.	108850001	108920000	#DADAFF	1	0.5
chr1	109010001	109230000	B.1.1.2.1.2.2.1.1	0.315481986368062	.	109010001	109230000	#DADAFF	1	0.5
chr1	109230001	109440000	A.1.2.1.2.2.2.2.2.1.1.1	0.828627069133398	.	109230001	109440000	#FF4848	1	0.875
chr1	109440001	109740000	A.1.1.1.2.2.2.2.1.1	0.972736124634859	.	109440001	109740000	#FF0000	1	1
chr1	109740001	110170000	A.1.1.1.2.2.2.2.1.2	0.971762414800389	.	109740001	110170000	#FF0000	1	1
chr1	110170001	110230000	A.1.2.1.1.2.2.2.1	0.867575462512171	.	110170001	110230000	#FF4848	1	0.875
chr1	110240001	110340000	A.1.2.1.1.2.2.2.1	0.867575462512171	.	110240001	110340000	#FF4848	1	0.875
chr1	110340001	110570000	A.1.1.2.1.2.2.1.1.2.1	0.947419668938656	.	110340001	110570000	#FF0000	1	1
chr1	110570001	110650000	A.2.1.1.2.2.2.2.1.1.2	0.629990262901655	.	110570001	110650000	#FF9191	1	0.75
chr1	110650001	110770000	A.2.1.2.2.2.1.2.2.2	0.5365141187926	.	110650001	110770000	#FF9191	1	0.75
chr1	110770001	110880000	A.2.1.1.1.1.1.2.2	0.72444011684518	.	110770001	110880000	#FF9191	1	0.75
chr1	110880001	111160000	A.2.1.1.1.1.1.2.1	0.725413826679649	.	110880001	111160000	#FF9191	1	0.75
chr1	111160001	111670000	A.2.2.2.2.2.2.1	0.384615384615385	.	111160001	111670000	#FFDADA	1	0.625
chr1	111670001	111990000	A.1.2.2.1.1.2.1.2.1	0.802336903602726	.	111670001	111990000	#FF4848	1	0.875
chr1	111990001	112170000	A.1.2.2.1.1.2.1.1.1.1.2	0.806231742940604	.	111990001	112170000	#FF4848	1	0.875
chr1	112170001	112320000	A.1.2.2.1.1.2.1.1.1.2.2	0.804284323271665	.	112170001	112320000	#FF4848	1	0.875
chr1	112320001	112930000	A.2.1.2.1.2.2.1.2	0.574488802336904	.	112320001	112930000	#FF9191	1	0.75
chr1	112930001	113250000	A.1.1.2.1.1.1.2.2.1.2	0.961051606621227	.	112930001	113250000	#FF0000	1	1
chr1	113250001	113420000	A.1.2.2.1.2.2.1.2.1.2.2.1	0.78286270691334	.	113250001	113420000	#FF4848	1	0.875
chr1	113420001	113670000	A.1.2.1.1.2.2.2.2.1	0.866601752677702	.	113420001	113670000	#FF4848	1	0.875
chr1	113670001	114180000	A.1.2.1.1.2.2.2.2.2.1	0.865628042843233	.	113670001	114180000	#FF4848	1	0.875
chr1	114180001	114280000	A.2.1.1.2.2.2.2.1.1.1	0.630963972736125	.	114180001	114280000	#FF9191	1	0.75
chr1	114280001	114500000	A.1.2.1.1.2.2.2.2.2.2	0.864654333008763	.	114280001	114500000	#FF4848	1	0.875
chr1	114500001	114850000	A.2.1.1.2.1.2.1.2.2.1	0.669912366114898	.	114500001	114850000	#FF9191	1	0.75
chr1	114850001	115060000	A.1.2.2.1.1.2.1.1.2	0.803310613437196	.	114850001	115060000	#FF4848	1	0.875
chr1	115060001	115110000	A.2.1.2.1.1.1.1.2.1.1	0.62317429406037	.	115060001	115110000	#FF9191	1	0.75
chr1	115110001	115510000	A.1.1.2.1.1.1.2.1.1	0.964946445959104	.	115110001	115510000	#FF0000	1	1
chr1	115510001	115590000	A.2.1.2.1.2.2.2.1.1.2	0.571567672833496	.	115510001	115590000	#FF9191	1	0.75
chr1	115590001	115670000	A.2.1.1.2.2.2.1.2.1.2.2.1	0.63777994157741	.	115590001	115670000	#FF9191	1	0.75
chr1	115670001	116150000	A.1.1.1.2.2.2.1.2.2	0.973709834469328	.	115670001	116150000	#FF0000	1	1
chr1	116150001	116330000	A.1.2.1.2.2.2.1.2.2.2.2	0.833495618305745	.	116150001	116330000	#FF4848	1	0.875
chr1	116330001	116550000	A.1.2.1.2.2.2.1.2.2.1	0.835443037974684	.	116330001	116550000	#FF4848	1	0.875
chr1	116550001	116670000	A.2.2.1.1.1.2.1.1	0.513145082765336	.	116550001	116670000	#FFDADA	1	0.625
chr1	116670001	117050000	A.1.2.1.2.2.1.1.2.2	0.844206426484908	.	116670001	117050000	#FF4848	1	0.875
chr1	117050001	117120000	A.2.1.2.2.2.1.2.2.1	0.537487828627069	.	117050001	117120000	#FF9191	1	0.75
chr1	117120001	117610000	A.1.1.2.1.2.1.1.2	0.951314508276534	.	117120001	117610000	#FF0000	1	1
chr1	117610001	117670000	A.2.1.2.1.2.1.2.2.1.2	0.581304771178189	.	117610001	117670000	#FF9191	1	0.75
chr1	117670001	117850000	A.2.2.2.2.2.2.2.1	0.383641674780915	.	117670001	117850000	#FFDADA	1	0.625
chr1	117850001	118040000	A.2.2.1.1.1.1.2.2.2.1	0.515092502434275	.	117850001	118040000	#FFDADA	1	0.625
chr1	118040001	118500000	A.2.1.2.2.2.1.1.1.2.2	0.544303797468354	.	118040001	118500000	#FF9191	1	0.75
chr1	118500001	118590000	B.1.2.1.1.2.2.1.1.2.2	0.258033106134372	.	118500001	118590000	#9191FF	1	0.375
chr1	118590001	118690000	B.1.1.2.1.1.2.1.1.2.1	0.335929892891918	.	118590001	118690000	#DADAFF	1	0.5
chr1	118690001	118760000	B.1.1.2.1.2.2.1.2.1.2	0.313534566699124	.	118690001	118760000	#DADAFF	1	0.5
chr1	118760001	119570000	B.2.2.1.1.2.2.2	0.0243427458617332	.	118760001	119570000	#0000FF	1	0.125
chr1	119570001	119820000	A.2.2.2.1.1.1.1.2.2.2	0.440116845180136	.	119570001	119820000	#FFDADA	1	0.625
chr1	119820001	119940000	A.2.2.1.1.1.1.2.1.2.2	0.517039922103213	.	119820001	119940000	#FFDADA	1	0.625
chr1	119940001	119980000	A.2.2.2.1.1.1.1.2.1	0.442064264849075	.	119940001	119980000	#FFDADA	1	0.625
chr1	119980001	120530000	A.1.1.2.1.2.1.1.1	0.952288218111003	.	119980001	120530000	#FF0000	1	1
chr1	120530001	120640000	A.1.2.1.2.2.2.1.2.1	0.836416747809153	.	120530001	120640000	#FF4848	1	0.875
chr1	120640001	120700000	A.2.1.2.1.1.2.2.1.2	0.609542356377799	.	120640001	120700000	#FF9191	1	0.75
chr1	120740001	120940000	A.2.2.2.1.1.1.1.1.2	0.443037974683544	.	120740001	120940000	#FFDADA	1	0.625
chr1	121090001	121100000	A.2.2.2.1.1.1.1.1.2	0.443037974683544	.	121090001	121100000	#FFDADA	1	0.625
chr1	121100001	121140000	B.1.1.1.2.2.1.2.2	0.34761441090555	.	121100001	121140000	#DADAFF	1	0.5
chr1	121140001	121380000	B.2.1.1.2.1.1.2.2.1.2	0.123661148977605	.	121140001	121380000	#4848FF	1	0.25
chr1	121470001	121490000	B.2.1.1.2.1.1.2.2.1.2	0.123661148977605	.	121470001	121490000	#4848FF	1	0.25
chr1	142530001	142690000	B.1.1.2.1.1.1.1.2	0.339824732229796	.	142530001	142690000	#DADAFF	1	0.5
chr1	142780001	142820000	B.2.1.1.2.1.1.1.1.1.1	0.136319376825706	.	142780001	142820000	#4848FF	1	0.25
chr1	142910001	142920000	B.2.1.1.2.1.1.1.1.1.1	0.136319376825706	.	142910001	142920000	#4848FF	1	0.25
chr1	142960001	142970000	B.2.1.1.2.1.1.1.1.1.1	0.136319376825706	.	142960001	142970000	#4848FF	1	0.25
chr1	143120001	143290000	B.2.1.1.2.1.1.1.1.1.1	0.136319376825706	.	143120001	143290000	#4848FF	1	0.25
chr1	143390001	143430000	B.2.1.1.2.1.1.1.1.1.1	0.136319376825706	.	143390001	143430000	#4848FF	1	0.25
chr1	143460001	143500000	B.2.1.1.2.1.1.1.1.1.1	0.136319376825706	.	143460001	143500000	#4848FF	1	0.25
chr1	143510001	143550000	B.2.1.1.2.1.1.1.1.1.1	0.136319376825706	.	143510001	143550000	#4848FF	1	0.25
chr1	143660001	143670000	A.2.2.1.2.2.2.2.1.2.1	0.446932814021422	.	143660001	143670000	#FFDADA	1	0.625
chr1	143720001	143770000	A.2.2.1.2.2.2.2.1.2.1	0.446932814021422	.	143720001	143770000	#FFDADA	1	0.625
chr1	143870001	143880000	A.2.2.1.2.1.2.2.2.2.2.1	0.462512171372931	.	143870001	143880000	#FFDADA	1	0.625
chr1	143900001	143980000	A.2.2.1.2.1.2.2.2.2.2.1	0.462512171372931	.	143900001	143980000	#FFDADA	1	0.625
chr1	143980001	144020000	A.2.1.2.1.2.1.1.1.2.1	0.602726387536514	.	143980001	144020000	#FF9191	1	0.75
chr1	144020001	144100000	A.2.1.2.2.1.1.2.1.2.2	0.556962025316456	.	144020001	144100000	#FF9191	1	0.75
chr1	144330001	144340000	A.2.1.1.1.1.1.1.2.2.2	0.726387536514119	.	144330001	144340000	#FF9191	1	0.75
chr1	144470001	144480000	A.2.1.1.1.1.1.1.2.2.2	0.726387536514119	.	144470001	144480000	#FF9191	1	0.75
chr1	144510001	144630000	A.2.1.1.1.1.1.1.2.2.2	0.726387536514119	.	144510001	144630000	#FF9191	1	0.75
chr1	144670001	144710000	A.2.1.1.1.1.1.1.2.2.2	0.726387536514119	.	144670001	144710000	#FF9191	1	0.75
chr1	144810001	144950000	A.1.1.2.1.2.2.1.1.1.2	0.948393378773126	.	144810001	144950000	#FF0000	1	1
chr1	144950001	145120000	A.1.1.1.2.2.2.1.2.1	0.974683544303797	.	144950001	145120000	#FF0000	1	1
chr1	145120001	145310000	A.1.1.2.2.2.1.1.2.2	0.916260954235638	.	145120001	145310000	#FF0000	1	1
chr1	145310001	145330000	A.1.1.1.2.1.1.2.2.1.2	0.989289191820837	.	145310001	145330000	#FF0000	1	1
chr1	145350001	145840000	A.1.1.1.2.1.1.2.2.1.2	0.989289191820837	.	145350001	145840000	#FF0000	1	1
chr1	145990001	146010000	A.1.1.1.2.1.1.2.2.1.2	0.989289191820837	.	145990001	146010000	#FF0000	1	1
chr1	146390001	146410000	A.2.1.2.2.1.1.1.2	0.561830574488802	.	146390001	146410000	#FF9191	1	0.75
chr1	146460001	147390000	A.2.1.2.2.1.1.1.2	0.561830574488802	.	146460001	147390000	#FF9191	1	0.75
chr1	147390001	147430000	A.2.1.1.2.1.1.2.1.1.2.1	0.676728334956183	.	147390001	147430000	#FF9191	1	0.75
chr1	147700001	147840000	A.2.1.1.2.1.1.2.1.1.2.1	0.676728334956183	.	147700001	147840000	#FF9191	1	0.75
chr1	147850001	147860000	A.2.1.1.2.1.1.2.1.1.2.1	0.676728334956183	.	147850001	147860000	#FF9191	1	0.75
chr1	147910001	147930000	A.2.1.1.2.1.1.2.1.1.2.1	0.676728334956183	.	147910001	147930000	#FF9191	1	0.75
chr1	147950001	147970000	A.2.2.1.1.2.1.1.1.2.2	0.501460564751704	.	147950001	147970000	#FFDADA	1	0.625
chr1	147990001	148030000	A.2.2.1.1.2.1.1.1.2.2	0.501460564751704	.	147990001	148030000	#FFDADA	1	0.625
chr1	148170001	148260000	A.2.1.2.1.2.1.2.2.1.1	0.582278481012658	.	148170001	148260000	#FF9191	1	0.75
chr1	148340001	148360000	A.2.1.2.1.2.1.2.2.1.1	0.582278481012658	.	148340001	148360000	#FF9191	1	0.75
chr1	148510001	148610000	B.1.1.1.1.2.2.2.2	0.364167478091529	.	148510001	148610000	#DADAFF	1	0.5
chr1	148620001	148690000	B.1.1.1.1.2.2.2.2	0.364167478091529	.	148620001	148690000	#DADAFF	1	0.5
chr1	148820001	148830000	B.1.1.1.1.2.2.2.2	0.364167478091529	.	148820001	148830000	#DADAFF	1	0.5
chr1	148840001	148960000	B.1.1.1.1.2.2.2.2	0.364167478091529	.	148840001	148960000	#DADAFF	1	0.5
chr1	149010001	149200000	B.2.2.1.2.2.2.1	0.0165530671859786	.	149010001	149200000	#0000FF	1	0.125
chr1	149200001	149320000	B.1.2.1.1.2.1.2.1.1	0.265822784810127	.	149200001	149320000	#9191FF	1	0.375
chr1	149320001	149370000	B.1.2.2.1.2.1.2	0.201557935735151	.	149320001	149370000	#9191FF	1	0.375
chr1	149370001	149440000	B.1.1.2.2.1.2.2.1.2	0.28919182083739	.	149370001	149440000	#DADAFF	1	0.5
chr1	149450001	149460000	B.1.1.2.2.1.2.2.1.2	0.28919182083739	.	149450001	149460000	#DADAFF	1	0.5
chr1	149580001	149590000	A.2.2.2.1.2.1.1.1	0.425511197663096	.	149580001	149590000	#FFDADA	1	0.625
chr1	149600001	149610000	A.2.2.2.1.2.1.1.1	0.425511197663096	.	149600001	149610000	#FFDADA	1	0.625
chr1	149640001	149710000	A.2.2.2.1.2.1.1.1	0.425511197663096	.	149640001	149710000	#FFDADA	1	0.625
chr1	149710001	149760000	A.2.2.2.2.2.1.2.2.2.1	0.386562804284323	.	149710001	149760000	#FFDADA	1	0.625
chr1	149760001	149800000	A.1.1.2.2.1.2.2.1.2	0.925024342745862	.	149760001	149800000	#FF0000	1	1
chr1	149810001	149830000	A.1.1.2.2.1.2.2.1.2	0.925024342745862	.	149810001	149830000	#FF0000	1	1
chr1	149840001	150190000	A.1.1.2.2.1.2.2.1.2	0.925024342745862	.	149840001	150190000	#FF0000	1	1
chr1	150190001	150540000	A.1.1.2.2.1.1.2.2.1.1.1.1	0.938656280428432	.	150190001	150540000	#FF0000	1	1
chr1	150540001	150980000	A.1.1.2.2.1.1.1.1	0.94255111976631	.	150540001	150980000	#FF0000	1	1
chr1	150980001	151260000	A.1.1.2.2.1.2.1.1.2	0.931840311587147	.	150980001	151260000	#FF0000	1	1
chr1	151260001	151820000	A.1.1.1.2.2.1.2.2	0.976630963972736	.	151260001	151820000	#FF0000	1	1
chr1	151820001	151860000	A.2.1.2.1.1.2.1.2	0.611489776046738	.	151820001	151860000	#FF9191	1	0.75
chr1	151860001	152020000	A.1.2.1.1.2.1.2.1.2	0.876338851022395	.	151860001	152020000	#FF4848	1	0.875
chr1	152020001	152160000	A.2.1.1.2.2.1.2.1.1.2.1	0.649464459591042	.	152020001	152160000	#FF9191	1	0.75
chr1	152160001	152440000	A.2.1.1.2.2.1.2.1.2	0.647517039922103	.	152160001	152440000	#FF9191	1	0.75
chr1	152440001	152540000	A.2.1.1.2.1.2.1.1.2	0.671859785783836	.	152440001	152540000	#FF9191	1	0.75
chr1	152540001	152560000	A.1.1.2.2.2.2.2.1.2	0.905550146056475	.	152540001	152560000	#FF0000	1	1
chr1	152590001	152760000	A.1.1.2.2.2.2.2.1.2	0.905550146056475	.	152590001	152760000	#FF0000	1	1
chr1	152770001	153200000	A.1.1.2.2.2.2.2.1.2	0.905550146056475	.	152770001	153200000	#FF0000	1	1
chr1	153200001	153270000	A.2.2.1.2.2.2.1.2.2.2	0.44888023369036	.	153200001	153270000	#FFDADA	1	0.625
chr1	153270001	153310000	A.2.1.2.1.1.2.2.2.1.1.2.1	0.607594936708861	.	153270001	153310000	#FF9191	1	0.75
chr1	153310001	153470000	A.1.2.2.1.1.1.2.2.1.2.2	0.809152872444012	.	153310001	153470000	#FF4848	1	0.875
chr1	153470001	153540000	A.2.1.1.2.1.1.1.1.2.1	0.684518013631938	.	153470001	153540000	#FF9191	1	0.75
chr1	153540001	153980000	A.1.1.2.2.1.1.1.2	0.94157740993184	.	153540001	153980000	#FF0000	1	1
chr1	153980001	154310000	A.1.2.1.1.1.1.2.2.1	0.895813047711782	.	153980001	154310000	#FF4848	1	0.875
chr1	154310001	154420000	A.2.1.1.2.2.1.1.1.2.2	0.655306718597858	.	154310001	154420000	#FF9191	1	0.75
chr1	154420001	154940000	A.1.1.2.2.1.1.2.2.2	0.934761441090555	.	154420001	154940000	#FF0000	1	1
chr1	154940001	155070000	A.1.2.2.1.2.1.1.2.1	0.79649464459591	.	154940001	155070000	#FF4848	1	0.875
chr1	155070001	155160000	A.1.2.2.1.2.1.2.2.1.1	0.792599805258033	.	155070001	155160000	#FF4848	1	0.875
chr1	155160001	155890000	A.1.1.1.1.2.2.1	0.994157740993184	.	155160001	155890000	#FF0000	1	1
chr1	155890001	156070000	A.1.2.1.1.1.1.2.2.2	0.894839337877313	.	155890001	156070000	#FF4848	1	0.875
chr1	156070001	156100000	A.2.1.2.1.1.1.2.1.1	0.617332035053554	.	156070001	156100000	#FF9191	1	0.75
chr1	156100001	156580000	A.1.1.1.1.2.2.2	0.993184031158715	.	156100001	156580000	#FF0000	1	1
chr1	156580001	156900000	A.1.1.1.2.1.2.2.2.1.2	0.984420642648491	.	156580001	156900000	#FF0000	1	1
chr1	156900001	156980000	A.1.2.2.2.2.2.2.1.2.1.1	0.734177215189873	.	156900001	156980000	#FF4848	1	0.875
chr1	156980001	157130000	A.2.1.1.1.2.1.1.1.2	0.707887049659202	.	156980001	157130000	#FF9191	1	0.75
chr1	157130001	157360000	B.1.2.2.1.1.2.2.2.2.2.1	0.206426484907498	.	157130001	157360000	#9191FF	1	0.375
chr1	157360001	157440000	B.1.1.1.1.2.2.1.1	0.367088607594937	.	157360001	157440000	#DADAFF	1	0.5
chr1	157440001	157480000	B.1.1.2.2.1.2.2.2.1	0.288218111002921	.	157440001	157480000	#DADAFF	1	0.5
chr1	157480001	157960000	B.2.1.2.2.2.1.2.2.2	0.0447906523855891	.	157480001	157960000	#4848FF	1	0.25
chr1	157960001	158060000	A.2.2.1.2.1.2.2.2.2.1.2	0.4634858812074	.	157960001	158060000	#FFDADA	1	0.625
chr1	158060001	158520000	B.2.1.2.2.2.1.2.2.1	0.0457643622200584	.	158060001	158520000	#4848FF	1	0.25
chr1	158520001	158930000	B.2.2.1.2.2.2.2.2	0.0126582278481013	.	158520001	158930000	#0000FF	1	0.125
chr1	158930001	158980000	B.1.2.1.1.2.1.1.1.2.2	0.269717624148004	.	158930001	158980000	#9191FF	1	0.375
chr1	158980001	159070000	A.2.2.2.2.1.2.1.2.1	0.404089581304771	.	158980001	159070000	#FFDADA	1	0.625
chr1	159070001	159090000	B.1.1.2.2.1.2.2.1.1	0.29016553067186	.	159070001	159090000	#DADAFF	1	0.5
chr1	159090001	159750000	B.2.1.2.2.2.1.1.1	0.0506329113924051	.	159090001	159750000	#4848FF	1	0.25
chr1	159750001	159880000	A.2.1.2.2.1.2.1.2.2.1	0.552093476144109	.	159750001	159880000	#FF9191	1	0.75
chr1	159880001	160000000	A.2.1.1.1.2.1.1.1.1.2.1.1	0.71080817916261	.	159880001	160000000	#FF9191	1	0.75
chr1	160000001	160060000	A.2.1.1.1.2.1.2.2.1	0.701071080817916	.	160000001	160060000	#FF9191	1	0.75
chr1	160060001	160640000	A.1.1.2.1.1.2.2.1	0.954235637779942	.	160060001	160640000	#FF0000	1	1
chr1	160640001	161430000	A.1.1.1.1.1.1.1	1	.	160640001	161430000	#FF0000	1	1
chr1	161440001	161730000	A.1.1.1.1.1.1.1	1	.	161440001	161730000	#FF0000	1	1
chr1	161730001	161790000	A.2.1.1.2.1.2.2.1.1	0.667964946445959	.	161730001	161790000	#FF9191	1	0.75
chr1	161790001	162020000	A.1.2.2.2.2.1.1.2.2	0.745861733203505	.	161790001	162020000	#FF4848	1	0.875
chr1	162020001	162500000	A.1.2.2.2.2.1.1.2.1.1	0.747809152872444	.	162020001	162500000	#FF4848	1	0.875
chr1	162500001	162570000	A.1.2.2.2.2.2.2.1.1	0.735150925024343	.	162500001	162570000	#FF4848	1	0.875
chr1	162570001	162790000	A.1.2.2.2.2.1.1.2.1.2	0.746835443037975	.	162570001	162790000	#FF4848	1	0.875
chr1	162790001	162860000	A.2.2.2.2.1.2.1.1.1.1	0.407010710808179	.	162790001	162860000	#FFDADA	1	0.625
chr1	162860001	163300000	A.2.1.2.2.1.2.1.2.2.2	0.55111976630964	.	162860001	163300000	#FF9191	1	0.75
chr1	163300001	163370000	B.1.2.2.1.1.2.1.2.2	0.213242453748783	.	163300001	163370000	#9191FF	1	0.375
chr1	163370001	163440000	B.2.1.2.2.1.2.2.1.2	0.0525803310613437	.	163370001	163440000	#4848FF	1	0.25
chr1	163440001	163480000	B.2.1.1.1.1.1.1.1.2.1	0.151898734177215	.	163440001	163480000	#4848FF	1	0.25
chr1	163480001	163540000	B.1.2.2.1.2.2.1.2.2.2	0.194741966893866	.	163480001	163540000	#9191FF	1	0.375
chr1	163540001	164600000	B.2.2.2.1.1.1.1	0.0116845180136319	.	163540001	164600000	#0000FF	1	0.125
chr1	164600001	164750000	A.2.2.2.2.1.2.1.2.2	0.403115871470302	.	164600001	164750000	#FFDADA	1	0.625
chr1	164750001	165000000	B.2.1.2.2.2.1.1.2.1	0.0496592015579357	.	164750001	165000000	#4848FF	1	0.25
chr1	165000001	165070000	B.1.2.2.1.2.2.1.1.1.1.1	0.200584225900682	.	165000001	165070000	#9191FF	1	0.375
chr1	165070001	165130000	B.1.1.2.2.1.2.2.2.2	0.287244401168452	.	165070001	165130000	#DADAFF	1	0.5
chr1	165130001	165350000	B.1.2.2.1.1.2.2.2.1.1	0.209347614410906	.	165130001	165350000	#9191FF	1	0.375
chr1	165350001	165580000	B.1.2.1.1.2.1.1.2.1.1	0.268743914313535	.	165350001	165580000	#9191FF	1	0.375
chr1	165580001	165800000	A.2.2.2.2.1.1.1.2.1	0.411879259980526	.	165580001	165800000	#FFDADA	1	0.625
chr1	165800001	165880000	B.1.1.1.1.2.1.1.2.1	0.370983446932814	.	165800001	165880000	#DADAFF	1	0.5
chr1	165880001	166820000	B.2.2.2.1.1.2	0.00973709834469328	.	165880001	166820000	#0000FF	1	0.125
chr1	166820001	167030000	B.1.1.2.2.2.2.2	0.284323271665044	.	166820001	167030000	#DADAFF	1	0.5
chr1	167030001	167100000	A.2.2.1.2.1.2.2.2.2.2.2	0.461538461538462	.	167030001	167100000	#FFDADA	1	0.625
chr1	167100001	167680000	A.1.2.1.2.1.1.1.1.2	0.862706913339825	.	167100001	167680000	#FF4848	1	0.875
chr1	167680001	167790000	A.1.2.1.2.1.1.1.2.1.1	0.861733203505355	.	167680001	167790000	#FF4848	1	0.875
chr1	167790001	168000000	A.1.1.2.1.1.2.2.2	0.953261927945472	.	167790001	168000000	#FF0000	1	1
chr1	168000001	168290000	A.1.1.1.2.1.2.2.2.2	0.983446932814021	.	168000001	168290000	#FF0000	1	1
chr1	168290001	168380000	A.2.1.1.1.2.1.2.2.2.1.1	0.700097370983447	.	168290001	168380000	#FF9191	1	0.75
chr1	168380001	168420000	A.2.2.1.2.2.2.2.1.1	0.447906523855891	.	168380001	168420000	#FFDADA	1	0.625
chr1	168420001	168550000	A.2.1.1.1.2.2.2.1.1	0.692307692307692	.	168420001	168550000	#FF9191	1	0.75
chr1	168550001	169330000	A.1.1.2.1.2.2.2	0.943524829600779	.	168550001	169330000	#FF0000	1	1
chr1	169330001	169550000	A.2.1.2.2.1.1.1.1.1.2	0.56475170399221	.	169330001	169550000	#FF9191	1	0.75
chr1	169550001	169790000	B.1.1.1.1.1.2.2.1	0.375851996105161	.	169550001	169790000	#DADAFF	1	0.5
chr1	169790001	169880000	A.2.2.2.2.1.2.1.1.2	0.40506329113924	.	169790001	169880000	#FFDADA	1	0.625
chr1	169880001	169970000	B.1.1.1.1.2.2.1.2	0.366114897760467	.	169880001	169970000	#DADAFF	1	0.5
chr1	169970001	170500000	B.1.2.1.1.2.1.2.2.2	0.26095423563778	.	169970001	170500000	#9191FF	1	0.375
chr1	170500001	170900000	B.1.2.1.1.2.1.2.2.1.1	0.262901655306719	.	170500001	170900000	#9191FF	1	0.375
chr1	170900001	171390000	A.2.2.2.2.1.1.2.1	0.409931840311587	.	170900001	171390000	#FFDADA	1	0.625
chr1	171390001	171460000	A.2.1.1.1.2.1.2.2.2.1.2	0.699123661148978	.	171390001	171460000	#FF9191	1	0.75
chr1	171460001	171480000	A.2.1.2.1.2.1.2.1.2.1.1	0.585199610516066	.	171460001	171480000	#FF9191	1	0.75
chr1	171480001	171550000	A.1.2.2.2.2.2.2.1.2.1.2	0.733203505355404	.	171480001	171550000	#FF4848	1	0.875
chr1	171550001	171570000	A.2.2.1.2.2.2.2.1.2.2	0.445959104186952	.	171550001	171570000	#FFDADA	1	0.625
chr1	171570001	171950000	A.1.1.2.2.2.1.1.1.2	0.918208373904576	.	171570001	171950000	#FF0000	1	1
chr1	171950001	172390000	A.1.1.2.2.2.2.1.1.2.1	0.910418695228822	.	171950001	172390000	#FF0000	1	1
chr1	172390001	172690000	A.1.1.2.2.2.2.1.1.2.2.1	0.909444985394352	.	172390001	172690000	#FF0000	1	1
chr1	172690001	173190000	A.1.1.2.2.2.1.1.1.1.1	0.920155793573515	.	172690001	173190000	#FF0000	1	1
chr1	173190001	173380000	A.1.2.2.2.2.1.2.2.1.2	0.740993184031159	.	173190001	173380000	#FF4848	1	0.875
chr1	173380001	173830000	A.1.2.1.1.1.2.1.1.2	0.892891918208374	.	173380001	173830000	#FF4848	1	0.875
chr1	173830001	174210000	A.1.1.2.2.2.2.1.1.1.2	0.911392405063291	.	173830001	174210000	#FF0000	1	1
chr1	174210001	174730000	A.2.1.2.2.1.1.1.1.2.2	0.562804284323272	.	174210001	174730000	#FF9191	1	0.75
chr1	174730001	174990000	A.1.2.2.2.2.1.1.1.1.2.2	0.749756572541383	.	174730001	174990000	#FF4848	1	0.875
chr1	174990001	175070000	A.2.2.2.2.2.1.2.1.2.2.1	0.392405063291139	.	174990001	175070000	#FFDADA	1	0.625
chr1	175070001	175110000	A.2.2.2.2.2.1.2.2.1.2.1	0.388510223953262	.	175070001	175110000	#FFDADA	1	0.625
chr1	175110001	175140000	A.2.2.1.2.2.1.1.2	0.456669912366115	.	175110001	175140000	#FFDADA	1	0.625
chr1	175140001	175270000	A.2.1.2.2.1.1.1.1.1.1.2	0.56572541382668	.	175140001	175270000	#FF9191	1	0.75
chr1	175270001	175330000	A.2.2.2.2.2.1.2.2.1.1.1	0.390457643622201	.	175270001	175330000	#FFDADA	1	0.625
chr1	175330001	175470000	A.2.2.2.2.2.1.2.1.2.2.2	0.39143135345667	.	175330001	175470000	#FFDADA	1	0.625
chr1	175470001	175530000	B.1.1.1.1.1.2.1.1.1	0.379746835443038	.	175470001	175530000	#DADAFF	1	0.5
chr1	175530001	176180000	A.2.2.2.2.1.1.2.2.1	0.408958130477118	.	175530001	176180000	#FFDADA	1	0.625
chr1	176180001	176860000	B.2.1.1.1.2.1.1.2	0.142161635832522	.	176180001	176860000	#4848FF	1	0.25
chr1	176860001	177170000	A.2.2.2.2.2.1.2.1.1.1.1	0.396299902629017	.	176860001	177170000	#FFDADA	1	0.625
chr1	177170001	177920000	A.2.1.2.2.1.1.2.2.1	0.555988315481986	.	177170001	177920000	#FF9191	1	0.75
chr1	177920001	177990000	A.2.1.2.1.2.1.1.2.1.2.2	0.596884128529698	.	177920001	177990000	#FF9191	1	0.75
chr1	177990001	178270000	A.1.2.1.2.1.1.2.1.1.2	0.856864654333009	.	177990001	178270000	#FF4848	1	0.875
chr1	178270001	178500000	A.1.2.2.2.2.1.1.1.1.1.1.1.1	0.754625121713729	.	178270001	178500000	#FF4848	1	0.875
chr1	178500001	178730000	A.2.1.1.1.2.1.1.2.1.1.1	0.706913339824732	.	178500001	178730000	#FF9191	1	0.75
chr1	178730001	178990000	A.2.1.1.1.2.2.2.2.1	0.689386562804284	.	178730001	178990000	#FF9191	1	0.75
chr1	178990001	179030000	A.2.2.1.2.2.1.1.1.2.2	0.457643622200584	.	178990001	179030000	#FFDADA	1	0.625
chr1	179030001	179100000	A.2.1.2.1.2.1.1.2.1.1.2	0.599805258033106	.	179030001	179100000	#FF9191	1	0.75
chr1	179100001	179800000	A.2.2.1.2.1.1.1.2.1	0.481986368062317	.	179100001	179800000	#FFDADA	1	0.625
chr1	179800001	180150000	A.1.1.2.2.2.2.1.1.1.1	0.91236611489776	.	179800001	180150000	#FF0000	1	1
chr1	180150001	180470000	A.1.2.2.2.2.1.2.2.2	0.740019474196689	.	180150001	180470000	#FF4848	1	0.875
chr1	180470001	180520000	A.2.1.1.2.1.1.1.2.2.2.1	0.68062317429406	.	180470001	180520000	#FF9191	1	0.75
chr1	180520001	181140000	A.1.1.1.2.1.2.2.2.1.1	0.98539435248296	.	180520001	181140000	#FF0000	1	1
chr1	181140001	181420000	A.2.2.1.2.1.1.2.2	0.47809152872444	.	181140001	181420000	#FFDADA	1	0.625
chr1	181420001	181630000	A.2.2.2.2.2.1.2.1.1.2	0.394352482960078	.	181420001	181630000	#FFDADA	1	0.625
chr1	181630001	181730000	B.1.1.1.1.1.2.2.2.2.2	0.372930866601753	.	181630001	181730000	#DADAFF	1	0.5
chr1	181730001	181970000	B.1.2.1.1.2.1.1.1.1.2	0.271665043816943	.	181730001	181970000	#9191FF	1	0.375
chr1	181970001	182050000	B.1.1.1.1.1.2.2.2.1	0.374878286270691	.	181970001	182050000	#DADAFF	1	0.5
chr1	182050001	182130000	A.2.1.1.2.1.2.2.1.2.2.1.1	0.66601752677702	.	182050001	182130000	#FF9191	1	0.75
chr1	182130001	182360000	A.2.1.1.1.2.2.1.2.1.1	0.69620253164557	.	182130001	182360000	#FF9191	1	0.75
chr1	182360001	182780000	A.2.1.1.2.1.2.2.2.1.2	0.662122687439143	.	182360001	182780000	#FF9191	1	0.75
chr1	182780001	182820000	A.2.1.2.1.2.1.1.2.1.2.1.1	0.598831548198637	.	182780001	182820000	#FF9191	1	0.75
chr1	182820001	183180000	A.1.1.1.2.1.1.2.1	0.991236611489776	.	182820001	183180000	#FF0000	1	1
chr1	183180001	183230000	A.2.1.2.1.2.1.1.2.1.2.1.2	0.597857838364168	.	183180001	183230000	#FF9191	1	0.75
chr1	183230001	183600000	A.1.1.2.2.2.2.1.1.2.2.2	0.908471275559883	.	183230001	183600000	#FF0000	1	1
chr1	183600001	183900000	A.1.2.2.2.2.1.1.1.1.2.1	0.750730282375852	.	183600001	183900000	#FF4848	1	0.875
chr1	183900001	184030000	A.2.1.1.2.1.2.1.2.2.2	0.668938656280428	.	183900001	184030000	#FF9191	1	0.75
chr1	184030001	184670000	A.1.1.2.2.2.2.1.2	0.907497565725414	.	184030001	184670000	#FF0000	1	1
chr1	184670001	184690000	A.2.2.1.2.2.1.1.1.2.1	0.458617332035054	.	184670001	184690000	#FFDADA	1	0.625
chr1	184690001	184760000	A.2.1.1.2.1.1.1.2.1	0.682570593962999	.	184690001	184760000	#FF9191	1	0.75
chr1	184760001	185670000	A.1.1.1.1.1.1.2	0.999026290165531	.	184760001	185670000	#FF0000	1	1
chr1	185670001	185770000	A.2.1.1.1.2.2.1.2.2.2	0.693281402142162	.	185670001	185770000	#FF9191	1	0.75
chr1	185770001	185800000	A.2.1.2.1.2.1.1.2.2.1.2.2.2	0.592015579357351	.	185770001	185800000	#FF9191	1	0.75
chr1	185800001	186200000	A.1.2.1.2.1.1.2.1.2.1	0.855890944498539	.	185800001	186200000	#FF4848	1	0.875
chr1	186200001	186290000	A.1.2.2.2.2.1.1.1.1.1.1.2	0.752677702044791	.	186200001	186290000	#FF4848	1	0.875
chr1	186290001	186350000	A.1.2.2.2.2.2.2.1.2.2	0.732229795520935	.	186290001	186350000	#FF4848	1	0.875
chr1	186350001	186610000	A.1.2.1.2.1.1.1.1.1	0.863680623174294	.	186350001	186610000	#FF4848	1	0.875
chr1	186610001	186860000	A.1.2.1.2.1.2.2	0.850048685491724	.	186610001	186860000	#FF4848	1	0.875
chr1	186860001	186980000	A.2.1.1.1.2.1.1.2.2.2	0.703018500486855	.	186860001	186980000	#FF9191	1	0.75
chr1	186980001	187180000	B.2.1.1.1.2.1.2.1	0.141187925998053	.	186980001	187180000	#4848FF	1	0.25
chr1	187180001	187400000	B.2.1.1.1.2.1.2.2	0.140214216163583	.	187180001	187400000	#4848FF	1	0.25
chr1	187400001	187440000	B.1.2.2.1.2.2.2.1.1.2	0.192794547224927	.	187400001	187440000	#9191FF	1	0.375
chr1	187440001	187690000	B.1.2.2.1.1.1.1.2	0.222979552093476	.	187440001	187690000	#9191FF	1	0.375
chr1	187690001	187880000	B.1.2.2.1.1.1.1.1.2.2	0.223953261927945	.	187690001	187880000	#9191FF	1	0.375
chr1	187880001	188210000	B.1.2.2.1.1.1.2.2.1.1	0.219084712755599	.	187880001	188210000	#9191FF	1	0.375
chr1	188210001	188700000	B.2.1.2.2.2.1.2.1.2	0.0467380720545277	.	188210001	188700000	#4848FF	1	0.25
chr1	188700001	188740000	B.1.2.2.1.2.1.1.1.1	0.204479065238559	.	188700001	188740000	#9191FF	1	0.375
chr1	188740001	188870000	B.2.1.2.2.1.1.1.2	0.062317429406037	.	188740001	188870000	#4848FF	1	0.25
chr1	188870001	189140000	B.2.2.1.2.1.1.1	0.0233690360272639	.	188870001	189140000	#0000FF	1	0.125
chr1	189140001	189640000	B.2.1.2.2.2.1.2.1.1	0.0477117818889971	.	189140001	189640000	#4848FF	1	0.25
chr1	189640001	189710000	B.1.2.2.1.2.2.1.2.2.1	0.195715676728335	.	189640001	189710000	#9191FF	1	0.375
chr1	189710001	190280000	B.2.2.1.2.2.2.2.1.2	0.0136319376825706	.	189710001	190280000	#0000FF	1	0.125
chr1	190280001	190300000	B.1.2.1.1.1.2.1.2	0.278481012658228	.	190280001	190300000	#9191FF	1	0.375
chr1	190300001	190360000	B.1.2.2.1.2.2.2.1.2.2	0.190847127555988	.	190300001	190360000	#9191FF	1	0.375
chr1	190360001	190430000	B.2.1.1.1.1.1.1.2.2	0.148977604673807	.	190360001	190430000	#4848FF	1	0.25
chr1	190430001	190470000	B.1.2.2.1.2.2.2.1.1.1	0.193768257059396	.	190430001	190470000	#9191FF	1	0.375
chr1	190470001	190490000	B.2.1.1.1.1.2.2.2	0.144109055501461	.	190470001	190490000	#4848FF	1	0.25
chr1	190490001	190550000	B.2.1.2.2.1.1.2.2.2	0.0574488802336904	.	190490001	190550000	#4848FF	1	0.25
chr1	190550001	190600000	B.2.1.2.2.1.1.2.1.2	0.059396299902629	.	190550001	190600000	#4848FF	1	0.25
chr1	190600001	191060000	B.2.2.1.2.2.2.2.1.1.2	0.0146056475170399	.	190600001	191060000	#0000FF	1	0.125
chr1	191060001	191110000	B.2.1.1.1.1.1.1.1.2.2	0.150925024342746	.	191060001	191110000	#4848FF	1	0.25
chr1	191110001	191820000	B.2.2.1.2.2.2.2.1.1.1	0.0155793573515093	.	191110001	191820000	#0000FF	1	0.125
chr1	191820001	192330000	B.1.1.2.2.2.2.1	0.285296981499513	.	191820001	192330000	#DADAFF	1	0.5
chr1	192330001	192430000	B.1.2.1.1.1.1.1.2	0.282375851996105	.	192330001	192430000	#9191FF	1	0.375
chr1	192430001	192480000	B.1.1.2.2.1.1.2.1.1.2.1	0.298928919182084	.	192430001	192480000	#DADAFF	1	0.5
chr1	192480001	192620000	A.2.2.1.2.1.2.2.2.1.2.2	0.465433300876339	.	192480001	192620000	#FFDADA	1	0.625
chr1	192620001	192780000	A.2.2.1.2.1.2.2.2.1.1	0.467380720545278	.	192620001	192780000	#FFDADA	1	0.625
chr1	192780001	193010000	A.1.2.2.2.2.2.1.1.2	0.738072054527751	.	192780001	193010000	#FF4848	1	0.875
chr1	193010001	193030000	A.2.2.1.2.2.1.2.2	0.454722492697176	.	193010001	193030000	#FFDADA	1	0.625
chr1	193030001	193070000	A.2.1.2.1.2.1.1.1.1	0.603700097370983	.	193030001	193070000	#FF9191	1	0.75
chr1	193070001	193540000	A.2.1.2.2.1.2.1.1	0.554040895813048	.	193070001	193540000	#FF9191	1	0.75
chr1	193540001	194280000	B.1.1.2.2.2.1	0.286270691333982	.	193540001	194280000	#DADAFF	1	0.5
chr1	194280001	194590000	B.2.1.1.1.2.1.1.1	0.143135345666991	.	194280001	194590000	#4848FF	1	0.25
chr1	194590001	195070000	B.2.2.1.2.1.2.1	0.0214216163583252	.	194590001	195070000	#0000FF	1	0.125
chr1	195070001	195200000	B.2.1.2.2.1.2.1.1.1	0.056475170399221	.	195070001	195200000	#4848FF	1	0.25
chr1	195200001	195710000	B.2.1.1.1.2.2.2	0.137293086660175	.	195200001	195710000	#4848FF	1	0.25
chr1	195710001	195790000	B.1.1.2.2.1.1.2.1.2.1	0.296981499513145	.	195710001	195790000	#DADAFF	1	0.5
chr1	195790001	196090000	A.2.2.1.2.1.2.2.2.1.2.1	0.466407010710808	.	195790001	196090000	#FFDADA	1	0.625
chr1	196090001	196290000	B.1.1.2.2.1.1.1.2	0.300876338851022	.	196090001	196290000	#DADAFF	1	0.5
chr1	196290001	196320000	B.1.2.1.1.1.2.1.1	0.279454722492697	.	196290001	196320000	#9191FF	1	0.375
chr1	196320001	196640000	B.1.2.2.1.1.1.2.1.2.1	0.221032132424537	.	196320001	196640000	#9191FF	1	0.375
chr1	196640001	196660000	B.1.2.1.1.1.2.2.2.1.2	0.274586173320351	.	196640001	196660000	#9191FF	1	0.375
chr1	196660001	196700000	B.1.2.1.1.1.2.2.2.2	0.273612463485881	.	196660001	196700000	#9191FF	1	0.375
chr1	196700001	197090000	B.2.1.2.2.1.1.1.1	0.0632911392405063	.	196700001	197090000	#4848FF	1	0.25
chr1	197090001	197190000	B.1.1.2.2.1.1.2.1.2.2	0.296007789678676	.	197090001	197190000	#DADAFF	1	0.5
chr1	197190001	197350000	B.1.2.2.1.1.2.2.2.1.2	0.208373904576436	.	197190001	197350000	#9191FF	1	0.375
chr1	197350001	197490000	B.1.2.1.1.2.1.2.2.1.2	0.261927945472249	.	197350001	197490000	#9191FF	1	0.375
chr1	197490001	197820000	A.2.1.1.1.2.1.1.2.2.1	0.703992210321324	.	197490001	197820000	#FF9191	1	0.75
chr1	197820001	197910000	A.2.2.2.2.1.1.1.1	0.412852969814995	.	197820001	197910000	#FFDADA	1	0.625
chr1	197910001	198420000	A.1.2.1.2.1.1.2.1.2.2	0.85491723466407	.	197910001	198420000	#FF4848	1	0.875
chr1	198420001	198480000	A.2.1.2.1.2.1.1.1.2.2	0.601752677702045	.	198420001	198480000	#FF9191	1	0.75
chr1	198480001	198580000	A.2.1.2.2.1.1.2.1.2.1.1	0.558909444985394	.	198480001	198580000	#FF9191	1	0.75
chr1	198580001	198680000	A.2.1.2.2.1.1.2.1.2.1.2	0.557935735150925	.	198580001	198680000	#FF9191	1	0.75
chr1	198680001	198970000	A.2.1.1.1.2.2.1.2.2.1	0.694255111976631	.	198680001	198970000	#FF9191	1	0.75
chr1	198970001	199180000	A.2.1.1.1.2.2.2.2.2	0.688412852969815	.	198970001	199180000	#FF9191	1	0.75
chr1	199180001	199230000	A.2.2.1.2.1.2.1.2.1.2.2	0.474196689386563	.	199180001	199230000	#FFDADA	1	0.625
chr1	199230001	199450000	A.2.1.1.1.2.2.2.1.2.2	0.690360272638754	.	199230001	199450000	#FF9191	1	0.75
chr1	199450001	199500000	A.2.2.1.2.2.1.1.1.1.2	0.459591041869523	.	199450001	199500000	#FFDADA	1	0.625
chr1	199500001	199590000	A.2.2.1.2.1.1.2.1	0.479065238558909	.	199500001	199590000	#FFDADA	1	0.625
chr1	199590001	199640000	B.1.1.1.1.1.2.1.2.1	0.377799415774099	.	199590001	199640000	#DADAFF	1	0.5
chr1	199640001	200450000	A.1.1.1.2.1.2.2.1	0.986368062317429	.	199640001	200450000	#FF0000	1	1
chr1	200450001	200500000	A.2.1.2.1.2.1.2.1.1.2.2	0.586173320350535	.	200450001	200500000	#FF9191	1	0.75
chr1	200500001	200600000	A.1.2.2.2.2.1.2.1.1.1	0.744888023369036	.	200500001	200600000	#FF4848	1	0.875
chr1	200600001	200790000	A.1.1.2.2.2.1.2.2.1	0.914313534566699	.	200600001	200790000	#FF0000	1	1
chr1	200790001	200830000	A.2.1.1.2.1.1.1.2.2.1	0.68159688412853	.	200790001	200830000	#FF9191	1	0.75
chr1	200830001	201100000	A.1.1.2.2.2.2.2.2.1.2	0.903602726387536	.	200830001	201100000	#FF0000	1	1
chr1	201100001	201340000	A.1.2.1.1.1.2.1.2.2.2	0.889970788704966	.	201100001	201340000	#FF4848	1	0.875
chr1	201340001	201420000	A.1.2.2.1.1.1.1.2.2.2	0.817916260954236	.	201340001	201420000	#FF4848	1	0.875
chr1	201420001	201490000	A.2.1.1.2.1.1.2.1.1.1.2	0.677702044790652	.	201420001	201490000	#FF9191	1	0.75
chr1	201490001	201760000	A.1.2.2.1.1.1.2.2.1.1.2.1	0.81207400194742	.	201490001	201760000	#FF4848	1	0.875
chr1	201760001	201830000	A.2.1.1.2.1.1.2.1.1.1.1	0.678675754625122	.	201760001	201830000	#FF9191	1	0.75
chr1	201830001	201990000	A.1.2.2.1.1.1.1.1.2.1	0.821811100292113	.	201830001	201990000	#FF4848	1	0.875
chr1	201990001	202130000	A.1.2.2.1.2.1.1.2.2.1	0.795520934761441	.	201990001	202130000	#FF4848	1	0.875
chr1	202130001	202570000	A.1.1.2.2.2.1.1.2.1	0.917234664070107	.	202130001	202570000	#FF0000	1	1
chr1	202570001	202700000	A.2.1.1.2.1.1.2.1.1.2.2	0.675754625121714	.	202570001	202700000	#FF9191	1	0.75
chr1	202700001	202990000	A.1.1.2.2.1.2.1.1.1.1	0.933787731256086	.	202700001	202990000	#FF0000	1	1
chr1	202990001	203300000	A.1.2.1.1.1.2.1.2.2.1	0.890944498539435	.	202990001	203300000	#FF4848	1	0.875
chr1	203300001	203480000	A.2.1.1.2.2.1.1.1.2.1	0.656280428432327	.	203300001	203480000	#FF9191	1	0.75
chr1	203480001	203790000	A.1.1.2.2.2.2.2.1.1	0.906523855890945	.	203480001	203790000	#FF0000	1	1
chr1	203790001	203820000	A.2.2.1.2.2.2.1.1.1	0.453748782862707	.	203790001	203820000	#FFDADA	1	0.625
chr1	203820001	204310000	A.1.1.2.2.2.1.2.2.2	0.91333982473223	.	203820001	204310000	#FF0000	1	1
chr1	204310001	204370000	A.2.1.2.1.2.1.1.2.2.1.1.2	0.594936708860759	.	204310001	204370000	#FF9191	1	0.75
chr1	204370001	204490000	A.1.2.1.1.2.2.1.2.1.2	0.870496592015579	.	204370001	204490000	#FF4848	1	0.875
chr1	204490001	204790000	A.1.2.2.1.1.1.2.2.1.1.1	0.813047711781889	.	204490001	204790000	#FF4848	1	0.875
chr1	204790001	204940000	A.2.2.1.2.2.2.1.2.2.1	0.44985394352483	.	204790001	204940000	#FFDADA	1	0.625
chr1	204940001	204980000	A.2.2.1.2.2.2.1.2.1.2	0.450827653359299	.	204940001	204980000	#FFDADA	1	0.625
chr1	204980001	205040000	A.2.2.1.2.2.2.1.2.1.1	0.451801363193768	.	204980001	205040000	#FFDADA	1	0.625
chr1	205040001	205290000	A.1.2.2.1.1.1.2.2.2	0.808179162609542	.	205040001	205290000	#FF4848	1	0.875
chr1	205290001	205690000	A.1.2.1.1.1.2.1.2.1	0.891918208373905	.	205290001	205690000	#FF4848	1	0.875
chr1	205690001	205750000	A.2.1.2.1.2.1.1.2.2.1.1.1	0.595910418695229	.	205690001	205750000	#FF9191	1	0.75
chr1	205750001	205930000	A.1.2.2.1.1.1.2.2.1.2.1	0.810126582278481	.	205750001	205930000	#FF4848	1	0.875
chr1	206070001	206190000	A.2.1.2.1.2.1.2.2.2.1	0.58033106134372	.	206070001	206190000	#FF9191	1	0.75
chr1	206190001	206240000	A.2.1.2.1.2.1.2.1.1.2.1	0.587147030185005	.	206190001	206240000	#FF9191	1	0.75
chr1	206240001	206340000	A.2.1.1.2.1.1.2.1.2	0.674780915287244	.	206240001	206340000	#FF9191	1	0.75
chr1	206480001	206550000	A.2.2.1.1.2.1.1.1.2.1	0.502434274586173	.	206480001	206550000	#FFDADA	1	0.625
chr1	206550001	206580000	A.2.1.2.1.2.1.2.2.2.2	0.57935735150925	.	206550001	206580000	#FF9191	1	0.75
chr1	206580001	206640000	A.2.1.1.2.1.2.2.1.2.2.2	0.664070107108082	.	206580001	206640000	#FF9191	1	0.75
chr1	206640001	206760000	A.1.2.2.1.1.1.2.1.2.2	0.814021421616358	.	206640001	206760000	#FF4848	1	0.875
chr1	206760001	206900000	A.1.2.2.1.1.1.2.2.1.1.2.2	0.81110029211295	.	206760001	206900000	#FF4848	1	0.875
chr1	206900001	207070000	A.1.2.2.1.1.1.1.2.2.1	0.818889970788705	.	206900001	207070000	#FF4848	1	0.875
chr1	207070001	207190000	A.1.2.2.1.2.1.1.2.2.2	0.794547224926972	.	207070001	207190000	#FF4848	1	0.875
chr1	207190001	207250000	A.1.2.2.1.2.1.2.2.2.1	0.789678675754625	.	207190001	207250000	#FF4848	1	0.875
chr1	207250001	207570000	A.1.2.1.1.2.2.1.2.2.2	0.868549172346641	.	207250001	207570000	#FF4848	1	0.875
chr1	207570001	207700000	A.2.1.2.1.2.2.2.1.1.1.2	0.572541382667965	.	207570001	207700000	#FF9191	1	0.75
chr1	207730001	207750000	A.2.1.2.1.2.2.2.1.1.1.2	0.572541382667965	.	207730001	207750000	#FF9191	1	0.75
chr1	207750001	207970000	A.2.1.1.2.1.2.1.1.1	0.672833495618306	.	207750001	207970000	#FF9191	1	0.75
chr1	207970001	208040000	A.2.1.1.2.1.1.2.2	0.673807205452775	.	207970001	208040000	#FF9191	1	0.75
chr1	208040001	208140000	A.2.1.2.1.2.1.1.2.2.2.2.2	0.589094449853944	.	208040001	208140000	#FF9191	1	0.75
chr1	208140001	208410000	A.2.1.1.2.1.2.2.2.2	0.661148977604674	.	208140001	208410000	#FF9191	1	0.75
chr1	208410001	208800000	A.2.1.2.1.2.2.1.1.1	0.578383641674781	.	208410001	208800000	#FF9191	1	0.75
chr1	208800001	209350000	A.1.2.2.1.1.1.2.1.2.1.2	0.814995131450828	.	208800001	209350000	#FF4848	1	0.875
chr1	209350001	209490000	A.2.1.2.1.2.2.1.1.2.2	0.575462512171373	.	209350001	209490000	#FF9191	1	0.75
chr1	209490001	209540000	A.2.1.2.1.1.1.2.1.2	0.616358325219085	.	209490001	209540000	#FF9191	1	0.75
chr1	209540001	209600000	A.1.2.2.1.2.1.2.2.2.2	0.788704965920156	.	209540001	209600000	#FF4848	1	0.875
chr1	209600001	209700000	A.2.1.1.2.1.2.2.1.2.1	0.66699123661149	.	209600001	209700000	#FF9191	1	0.75
chr1	209700001	209740000	A.2.1.2.1.2.2.2.2.2	0.567672833495618	.	209700001	209740000	#FF9191	1	0.75
chr1	209740001	209800000	A.2.1.1.2.1.1.1.2.2.2.2	0.679649464459591	.	209740001	209800000	#FF9191	1	0.75
chr1	209800001	209950000	A.1.2.1.1.1.2.2.1.1	0.888997078870497	.	209800001	209950000	#FF4848	1	0.875
chr1	209950001	210010000	A.1.2.2.1.2.1.1.1	0.79746835443038	.	209950001	210010000	#FF4848	1	0.875
chr1	210010001	210080000	A.1.2.2.2.2.1.1.1.1.1.2	0.751703992210321	.	210010001	210080000	#FF4848	1	0.875
chr1	210090001	210500000	A.1.2.2.2.2.1.1.1.1.1.2	0.751703992210321	.	210090001	210500000	#FF4848	1	0.875
chr1	210500001	210570000	A.2.2.1.2.2.2.2.2	0.444985394352483	.	210500001	210570000	#FFDADA	1	0.625
chr1	210570001	211320000	B.2.1.2.2.2.2.1.1	0.0438169425511198	.	210570001	211320000	#4848FF	1	0.25
chr1	211320001	211440000	A.2.2.2.2.2.1.2.2.1.1.2	0.389483933787731	.	211320001	211440000	#FFDADA	1	0.625
chr1	211440001	211690000	A.1.2.2.2.2.1.1.1.1.1.1.1.2	0.75365141187926	.	211440001	211690000	#FF4848	1	0.875
chr1	211690001	211810000	A.1.2.1.2.1.2.1.1	0.852969814995131	.	211690001	211810000	#FF4848	1	0.875
chr1	211810001	211850000	A.2.1.2.1.2.1.2.1.2.1.2	0.584225900681597	.	211810001	211850000	#FF9191	1	0.75
chr1	211850001	212170000	A.1.2.1.2.1.1.2.1.1.1.1	0.858812074001947	.	211850001	212170000	#FF4848	1	0.875
chr1	212170001	212210000	A.2.1.2.1.2.1.1.2.2.1.2.2.1	0.592989289191821	.	212170001	212210000	#FF9191	1	0.75
chr1	212210001	212450000	A.1.2.1.2.1.1.1.2.1.2	0.860759493670886	.	212210001	212450000	#FF4848	1	0.875
chr1	212450001	212640000	A.1.1.2.2.2.2.2.2.2.1	0.902629016553067	.	212450001	212640000	#FF0000	1	1
chr1	212640001	212810000	A.1.2.1.2.1.1.2.2	0.853943524829601	.	212640001	212810000	#FF4848	1	0.875
chr1	212810001	212970000	A.2.1.1.1.2.1.1.1.1.2.1.2	0.70983446932814	.	212810001	212970000	#FF9191	1	0.75
chr1	212970001	213180000	A.2.1.1.1.2.1.1.1.1.1.1	0.712755598831548	.	212970001	213180000	#FF9191	1	0.75
chr1	213180001	213270000	A.2.1.2.2.1.1.2.1.1.1	0.560856864654333	.	213180001	213270000	#FF9191	1	0.75
chr1	213270001	213390000	A.2.2.2.2.1.2.2.2	0.401168451801363	.	213270001	213390000	#FFDADA	1	0.625
chr1	213390001	213510000	B.1.2.2.1.1.2.2.2.2.1	0.207400194741967	.	213390001	213510000	#9191FF	1	0.375
chr1	213510001	213660000	B.1.2.2.1.1.2.2.1.2.1	0.211295034079844	.	213510001	213660000	#9191FF	1	0.375
chr1	213660001	214160000	B.2.1.2.2.2.2.1.2	0.0428432327166504	.	213660001	214160000	#4848FF	1	0.25
chr1	214160001	214310000	B.1.2.2.1.1.2.1.1	0.216163583252191	.	214160001	214310000	#9191FF	1	0.375
chr1	214310001	214520000	A.2.2.1.2.1.2.2.1.1.2	0.470301850048685	.	214310001	214520000	#FFDADA	1	0.625
chr1	214520001	214770000	A.1.2.1.2.1.1.1.2.2	0.859785783836417	.	214520001	214770000	#FF4848	1	0.875
chr1	214770001	215710000	B.1.1.1.1.2.1.1.2.2	0.370009737098345	.	214770001	215710000	#DADAFF	1	0.5
chr1	215710001	215800000	A.2.2.2.2.1.2.1.1.1.2	0.40603700097371	.	215710001	215800000	#FFDADA	1	0.625
chr1	215800001	215850000	B.1.1.2.2.1.2.1.1.2	0.293086660175268	.	215800001	215850000	#DADAFF	1	0.5
chr1	215850001	215970000	B.1.2.2.1.2.2.1.1.2	0.197663096397274	.	215850001	215970000	#9191FF	1	0.375
chr1	215970001	216100000	B.2.1.1.1.2.2.1.1	0.139240506329114	.	215970001	216100000	#4848FF	1	0.25
chr1	216100001	216150000	B.1.2.2.1.2.2.1.1.1.1.2	0.199610516066212	.	216100001	216150000	#9191FF	1	0.375
chr1	216150001	216260000	B.1.2.2.1.2.2.2.2.2	0.18889970788705	.	216150001	216260000	#9191FF	1	0.375
chr1	216260001	216900000	B.2.2.1.2.1.2.2.1	0.0204479065238559	.	216260001	216900000	#0000FF	1	0.125
chr1	216900001	216930000	B.1.2.2.1.2.1.1.2	0.20253164556962	.	216900001	216930000	#9191FF	1	0.375
chr1	216930001	216970000	B.1.1.1.1.2.2.2.1	0.365141187925998	.	216930001	216970000	#DADAFF	1	0.5
chr1	216970001	218320000	B.1.2.2.1.1.1.2.2.2	0.21713729308666	.	216970001	218320000	#9191FF	1	0.375
chr1	218320001	218370000	B.1.2.2.1.2.2.2.1.2.1	0.191820837390458	.	218320001	218370000	#9191FF	1	0.375
chr1	218370001	218410000	B.2.1.1.1.1.1.1.1.1.2	0.152872444011685	.	218370001	218410000	#4848FF	1	0.25
chr1	218410001	218480000	B.1.2.2.1.2.1.1.1.2	0.20350535540409	.	218410001	218480000	#9191FF	1	0.375
chr1	218480001	218900000	A.1.2.2.2.1.2.1.1	0.760467380720545	.	218480001	218900000	#FF4848	1	0.875
chr1	218900001	219260000	A.2.1.2.2.1.2.2.2	0.549172346640701	.	218900001	219260000	#FF9191	1	0.75
chr1	219260001	219370000	B.1.1.1.1.2.1.2.1	0.369036027263875	.	219260001	219370000	#DADAFF	1	0.5
chr1	219370001	219410000	B.1.1.2.2.1.2.1.2.2	0.291139240506329	.	219370001	219410000	#DADAFF	1	0.5
chr1	219410001	219710000	B.1.2.2.1.1.2.2.1.2.2	0.210321324245375	.	219410001	219710000	#9191FF	1	0.375
chr1	219710001	219770000	B.1.2.1.1.1.2.2.2.1.1.2	0.27555988315482	.	219710001	219770000	#9191FF	1	0.375
chr1	219770001	219850000	B.2.1.1.1.1.1.1.2.1	0.149951314508277	.	219770001	219850000	#4848FF	1	0.25
chr1	219850001	219960000	B.1.2.2.1.2.2.2.2.1	0.189873417721519	.	219850001	219960000	#9191FF	1	0.375
chr1	219960001	220000000	B.1.2.1.1.1.2.2.2.1.1.1	0.276533592989289	.	219960001	220000000	#9191FF	1	0.375
chr1	220000001	220130000	B.1.2.1.1.2.1.1.1.1.1	0.272638753651412	.	220000001	220130000	#9191FF	1	0.375
chr1	220130001	220380000	A.2.1.2.2.1.1.2.1.1.2	0.559883154819864	.	220130001	220380000	#FF9191	1	0.75
chr1	220380001	220450000	A.2.2.1.2.1.2.2.2.2.1.1	0.46445959104187	.	220380001	220450000	#FFDADA	1	0.625
chr1	220450001	220970000	A.1.2.2.2.2.2.1.2.2	0.736124634858812	.	220450001	220970000	#FF4848	1	0.875
chr1	220970001	221030000	B.1.1.2.2.1.2.1.1.1	0.294060370009737	.	220970001	221030000	#DADAFF	1	0.5
chr1	221030001	221160000	B.1.2.2.1.1.2.1.2.1.1	0.215189873417722	.	221030001	221160000	#9191FF	1	0.375
chr1	221160001	221610000	B.1.2.2.1.1.2.1.2.1.2	0.214216163583252	.	221160001	221610000	#9191FF	1	0.375
chr1	221610001	221740000	A.2.2.1.2.1.2.1.2.2	0.473222979552093	.	221610001	221740000	#FFDADA	1	0.625
chr1	221740001	221930000	A.2.2.1.2.1.1.1.2.2.2	0.480038948393379	.	221740001	221930000	#FFDADA	1	0.625
chr1	221930001	222640000	A.2.1.1.1.2.2.2.1.2.1	0.691333982473223	.	221930001	222640000	#FF9191	1	0.75
chr1	222640001	222830000	A.2.1.2.2.1.1.1.1.1.1.1	0.566699123661149	.	222640001	222830000	#FF9191	1	0.75
chr1	222830001	222900000	A.2.1.1.1.2.1.2.1	0.702044790652386	.	222830001	222900000	#FF9191	1	0.75
chr1	222900001	222990000	A.2.1.2.1.2.1.1.2.2.2.1	0.591041869522882	.	222900001	222990000	#FF9191	1	0.75
chr1	222990001	223300000	A.1.2.1.2.1.2.1.2.2	0.851022395326193	.	222990001	223300000	#FF4848	1	0.875
chr1	223300001	223690000	A.1.2.1.2.1.1.2.1.1.1.2	0.857838364167478	.	223300001	223690000	#FF4848	1	0.875
chr1	223690001	223730000	A.2.1.2.1.2.1.1.2.1.1.1	0.600778967867575	.	223690001	223730000	#FF9191	1	0.75
chr1	223790001	223880000	A.2.1.2.1.2.1.1.2.1.1.1	0.600778967867575	.	223790001	223880000	#FF9191	1	0.75
chr1	223880001	223980000	A.1.2.2.2.2.1.2.1.2	0.742940603700097	.	223880001	223980000	#FF4848	1	0.875
chr1	223980001	224690000	A.1.1.1.2.1.1.2.2.1.1	0.990262901655307	.	223980001	224690000	#FF0000	1	1
chr1	224690001	224730000	A.2.1.2.1.2.1.2.1.2.2	0.583252190847128	.	224690001	224730000	#FF9191	1	0.75
chr1	224730001	225140000	A.2.2.2.2.1.1.2.2.2	0.407984420642649	.	224730001	225140000	#FFDADA	1	0.625
chr1	225140001	225600000	B.1.2.2.1.1.2.2.1.1	0.212268743914314	.	225140001	225600000	#9191FF	1	0.375
chr1	225600001	225650000	A.2.1.2.1.2.1.1.2.2.1.2.1	0.59396299902629	.	225600001	225650000	#FF9191	1	0.75
chr1	225650001	226180000	A.1.1.1.2.1.1.2.2.2	0.988315481986368	.	225650001	226180000	#FF0000	1	1
chr1	226180001	226250000	A.2.1.1.2.1.1.1.1.1.2.2	0.685491723466407	.	226180001	226250000	#FF9191	1	0.75
chr1	226250001	226310000	A.1.2.2.1.2.1.2.2.1.2.2	0.790652385589094	.	226250001	226310000	#FF4848	1	0.875
chr1	226310001	226380000	A.1.2.2.1.2.1.2.2.1.2.1	0.791626095423564	.	226310001	226380000	#FF4848	1	0.875
chr1	226380001	226590000	A.1.2.1.1.1.2.2.2.2	0.886075949367089	.	226380001	226590000	#FF4848	1	0.875
chr1	226590001	226800000	A.1.2.2.1.1.1.1.2.1	0.819863680623174	.	226590001	226800000	#FF4848	1	0.875
chr1	226800001	226840000	A.2.1.2.1.2.1.2.1.1.1	0.588120740019474	.	226800001	226840000	#FF9191	1	0.75
chr1	226840001	227040000	A.1.2.1.1.1.2.2.1.2	0.888023369036027	.	226840001	227040000	#FF4848	1	0.875
chr1	227040001	227640000	A.1.1.2.2.2.1.2.1	0.915287244401168	.	227040001	227640000	#FF0000	1	1
chr1	227640001	227700000	B.1.1.1.1.1.2.1.1.2	0.378773125608569	.	227640001	227700000	#DADAFF	1	0.5
chr1	227700001	228650000	A.1.2.1.1.1.2.1.1.1	0.893865628042843	.	227700001	228650000	#FF4848	1	0.875
chr1	228650001	228760000	A.2.1.2.1.2.1.1.2.2.2.2.1	0.590068159688413	.	228650001	228760000	#FF9191	1	0.75
chr1	228770001	228780000	A.2.1.2.1.2.1.1.2.2.2.2.1	0.590068159688413	.	228770001	228780000	#FF9191	1	0.75
chr1	228780001	229400000	A.1.2.2.1.1.1.2.1.1	0.816942551119766	.	228780001	229400000	#FF4848	1	0.875
chr1	229400001	229630000	A.1.2.1.1.2.2.1.2.2.1	0.86952288218111	.	229400001	229630000	#FF4848	1	0.875
chr1	229630001	229680000	A.2.1.1.2.1.1.1.1.2.2	0.683544303797468	.	229630001	229680000	#FF9191	1	0.75
chr1	229680001	229760000	A.2.1.2.1.2.2.2.1.1.1.1	0.573515092502434	.	229680001	229760000	#FF9191	1	0.75
chr1	229760001	230200000	A.2.1.1.1.2.2.1.2.1.2	0.6952288218111	.	229760001	230200000	#FF9191	1	0.75
chr1	230200001	230390000	A.2.1.1.2.1.2.2.1.2.2.1.2	0.665043816942551	.	230200001	230390000	#FF9191	1	0.75
chr1	230390001	230470000	A.2.1.2.1.2.2.2.2.1.1	0.569620253164557	.	230390001	230470000	#FF9191	1	0.75
chr1	230470001	230740000	A.2.1.1.2.1.2.1.2.1	0.670886075949367	.	230470001	230740000	#FF9191	1	0.75
chr1	230740001	231370000	A.1.2.2.1.1.1.2.1.2.1.1	0.815968841285297	.	230740001	231370000	#FF4848	1	0.875
chr1	231370001	231510000	A.2.1.2.1.2.2.1.1.2.1.1	0.577409931840312	.	231370001	231510000	#FF9191	1	0.75
chr1	231510001	231750000	A.2.1.1.2.1.2.2.2.1.1	0.663096397273612	.	231510001	231750000	#FF9191	1	0.75
chr1	231750001	231850000	A.2.2.2.2.2.1.1.2.1	0.398247322297955	.	231750001	231850000	#FFDADA	1	0.625
chr1	231850001	231980000	A.2.2.2.2.2.1.2.1.1.1.2	0.395326192794547	.	231850001	231980000	#FFDADA	1	0.625
chr1	231980001	232780000	A.1.2.2.2.2.1.2.2.1.1	0.741966893865628	.	231980001	232780000	#FF4848	1	0.875
chr1	232780001	233070000	A.2.1.2.1.2.2.1.1.2.1.2	0.576436222005842	.	232780001	233070000	#FF9191	1	0.75
chr1	233070001	233160000	A.2.2.2.2.2.1.1.2.2	0.397273612463486	.	233070001	233160000	#FFDADA	1	0.625
chr1	233160001	233420000	A.1.2.2.2.2.1.2.1.1.2	0.743914313534567	.	233160001	233420000	#FF4848	1	0.875
chr1	233420001	233480000	A.2.1.2.1.2.2.2.2.1.2	0.568646543330088	.	233420001	233480000	#FF9191	1	0.75
chr1	233480001	233520000	A.2.2.2.2.2.1.1.1.2	0.399221032132425	.	233480001	233520000	#FFDADA	1	0.625
chr1	233520001	233740000	A.2.1.2.2.1.1.2.2.2	0.555014605647517	.	233520001	233740000	#FF9191	1	0.75
chr1	233740001	234180000	A.2.2.1.2.1.1.1.2.2.1	0.481012658227848	.	233740001	234180000	#FFDADA	1	0.625
chr1	234180001	234240000	A.2.2.2.2.2.1.1.1.1	0.400194741966894	.	234180001	234240000	#FFDADA	1	0.625
chr1	234240001	234500000	A.2.1.1.1.2.2.1.1	0.697176241480039	.	234240001	234500000	#FF9191	1	0.75
chr1	234500001	234580000	A.2.1.1.2.1.1.1.1.1.2.1	0.686465433300876	.	234500001	234580000	#FF9191	1	0.75
chr1	234580001	234620000	A.2.1.1.2.1.1.1.1.1.1	0.687439143135346	.	234580001	234620000	#FF9191	1	0.75
chr1	234620001	234740000	A.1.2.1.1.1.2.2.2.1	0.887049659201558	.	234620001	234740000	#FF4848	1	0.875
chr1	234740001	234910000	A.1.1.2.2.2.2.2.2.1.1	0.904576436222006	.	234740001	234910000	#FF0000	1	1
chr1	234910001	235200000	A.1.1.2.2.2.1.1.1.1.2	0.919182083739046	.	234910001	235200000	#FF0000	1	1
chr1	235240001	235610000	A.1.1.1.2.1.1.1	0.992210321324245	.	235240001	235610000	#FF0000	1	1
chr1	235610001	235660000	A.1.2.2.2.2.2.2.2	0.731256085686465	.	235610001	235660000	#FF4848	1	0.875
chr1	235660001	236260000	A.1.1.1.2.1.2.1	0.987341772151899	.	235660001	236260000	#FF0000	1	1
chr1	236260001	236320000	A.2.2.1.2.1.2.2.1.2.2	0.468354430379747	.	236260001	236320000	#FFDADA	1	0.625
chr1	236320001	236690000	A.2.1.2.2.1.2.1.2.1	0.553067185978578	.	236320001	236690000	#FF9191	1	0.75
chr1	236690001	236760000	A.2.2.1.2.1.2.2.1.1.1.1	0.472249269717624	.	236690001	236760000	#FFDADA	1	0.625
chr1	236760001	236940000	B.2.1.2.2.1.2.2.1.1	0.053554040895813	.	236760001	236940000	#4848FF	1	0.25
chr1	236940001	237080000	B.1.2.2.1.1.1.1.1.2.1	0.224926971762415	.	236940001	237080000	#9191FF	1	0.375
chr1	237080001	237300000	B.2.2.1.2.1.2.2.2	0.0194741966893866	.	237080001	237300000	#0000FF	1	0.125
chr1	237300001	237370000	B.2.1.1.1.1.1.2.1	0.148003894839338	.	237300001	237370000	#4848FF	1	0.25
chr1	237370001	237560000	B.2.2.1.2.2.1.1	0.0185004868549172	.	237370001	237560000	#0000FF	1	0.125
chr1	237560001	237740000	B.2.2.1.2.1.1.2	0.0223953261927945	.	237560001	237740000	#0000FF	1	0.125
chr1	237740001	237800000	B.2.1.2.2.1.1.2.1.1.2	0.0603700097370983	.	237740001	237800000	#4848FF	1	0.25
chr1	237800001	237820000	B.2.1.1.1.1.1.1.1.1.1	0.153846153846154	.	237800001	237820000	#4848FF	1	0.25
chr1	237820001	237850000	B.2.1.1.1.1.2.2.1	0.14508276533593	.	237820001	237850000	#4848FF	1	0.25
chr1	237850001	237970000	B.1.2.2.1.1.1.1.1.1	0.225900681596884	.	237850001	237970000	#9191FF	1	0.375
chr1	237970001	238040000	B.1.1.2.2.1.1.2.2	0.295034079844206	.	237970001	238040000	#DADAFF	1	0.5
chr1	238040001	238420000	B.1.2.2.1.1.1.2.1.1	0.222005842259007	.	238040001	238420000	#9191FF	1	0.375
chr1	238420001	238610000	B.2.1.1.1.2.2.1.2	0.138266796494645	.	238420001	238610000	#4848FF	1	0.25
chr1	238610001	238760000	B.1.2.1.1.1.1.1.1	0.283349561830574	.	238610001	238760000	#9191FF	1	0.375
chr1	238760001	239040000	B.1.2.2.1.1.1.2.2.1.2	0.21811100292113	.	238760001	239040000	#9191FF	1	0.375
chr1	239040001	239090000	B.1.2.1.1.1.1.2.1	0.281402142161636	.	239040001	239090000	#9191FF	1	0.375
chr1	239090001	239130000	B.1.1.2.2.1.2.1.2.1	0.292112950340798	.	239090001	239130000	#DADAFF	1	0.5
chr1	239130001	239480000	B.2.1.2.2.2.1.1.2.2	0.0486854917234664	.	239130001	239480000	#4848FF	1	0.25
chr1	239480001	239600000	B.2.1.2.2.1.2.1.1.2	0.0555014605647517	.	239480001	239600000	#4848FF	1	0.25
chr1	239600001	240040000	B.2.2.2.1.1.1.2	0.0107108081791626	.	239600001	240040000	#0000FF	1	0.125
chr1	240040001	240090000	B.1.2.2.1.2.2.1.1.1.2	0.198636806231743	.	240040001	240090000	#9191FF	1	0.375
chr1	240090001	240170000	B.2.1.1.1.1.1.2.2	0.147030185004869	.	240090001	240170000	#4848FF	1	0.25
chr1	240170001	240330000	B.2.1.2.2.2.2.2	0.0418695228821811	.	240170001	240330000	#4848FF	1	0.25
chr1	240330001	240460000	B.2.1.2.2.1.2.2.2	0.0516066212268744	.	240330001	240460000	#4848FF	1	0.25
chr1	240460001	240860000	B.2.2.1.2.2.1.2	0.0175267770204479	.	240460001	240860000	#0000FF	1	0.125
chr1	240860001	240940000	B.2.1.2.2.1.1.2.1.1.1	0.0613437195715677	.	240860001	240940000	#4848FF	1	0.25
chr1	240940001	241000000	B.2.1.2.2.1.1.2.2.1	0.0584225900681597	.	240940001	241000000	#4848FF	1	0.25
chr1	241000001	241040000	B.2.1.2.2.1.2.1.2	0.0545277507302824	.	241000001	241040000	#4848FF	1	0.25
chr1	241040001	241620000	B.2.2.2.2.1.1	0.00389483933787731	.	241040001	241620000	#0000FF	1	0.125
chr1	241620001	241680000	B.1.2.2.1.2.2.1.2.1	0.196689386562804	.	241620001	241680000	#9191FF	1	0.375
chr1	241680001	241830000	A.2.2.2.2.1.2.2.1	0.402142161635832	.	241680001	241830000	#FFDADA	1	0.625
chr1	241830001	241990000	B.1.1.2.2.1.1.1.1	0.301850048685492	.	241830001	241990000	#DADAFF	1	0.5
chr1	241990001	242170000	B.1.1.1.1.2.1.2.2	0.368062317429406	.	241990001	242170000	#DADAFF	1	0.5
chr1	242170001	242230000	B.1.2.1.1.1.1.2.2	0.280428432327167	.	242170001	242230000	#9191FF	1	0.375
chr1	242230001	242510000	B.1.2.2.1.1.1.2.1.2.2	0.220058422590068	.	242230001	242510000	#9191FF	1	0.375
chr1	242510001	242610000	B.1.2.1.1.1.2.2.1	0.277507302823759	.	242510001	242610000	#9191FF	1	0.375
chr1	242610001	243020000	B.1.2.1.1.2.1.1.2.2	0.266796494644596	.	242610001	243020000	#9191FF	1	0.375
chr1	243020001	243200000	B.1.2.1.1.2.1.1.1.2.1	0.270691333982473	.	243020001	243200000	#9191FF	1	0.375
chr1	243200001	243310000	B.1.1.1.1.2.1.1.1	0.371957156767283	.	243200001	243310000	#DADAFF	1	0.5
chr1	243310001	243500000	A.2.1.1.1.2.1.1.1.1.1.2	0.711781888997079	.	243310001	243500000	#FF9191	1	0.75
chr1	243500001	243610000	A.2.1.1.1.2.1.2.2.2.2	0.698149951314508	.	243500001	243610000	#FF9191	1	0.75
chr1	243610001	244460000	A.1.2.2.2.2.2.1.1.1	0.73904576436222	.	243610001	244460000	#FF4848	1	0.875
chr1	244460001	244590000	A.2.1.1.1.2.1.1.2.1.2	0.704965920155794	.	244460001	244590000	#FF9191	1	0.75
chr1	244590001	244610000	A.2.2.1.2.2.1.1.1.1.1	0.460564751703992	.	244590001	244610000	#FFDADA	1	0.625
chr1	244610001	244630000	A.2.2.1.2.2.1.2.1	0.455696202531646	.	244610001	244630000	#FFDADA	1	0.625
chr1	244630001	244750000	B.1.1.1.1.1.2.2.2.2.1	0.373904576436222	.	244630001	244750000	#DADAFF	1	0.5
chr1	244750001	245010000	A.2.1.1.1.2.1.1.1.1.2.2	0.708860759493671	.	244750001	245010000	#FF9191	1	0.75
chr1	245010001	245210000	A.2.1.1.1.2.1.1.2.1.1.2	0.705939629990263	.	245010001	245210000	#FF9191	1	0.75
chr1	245210001	245300000	A.2.2.1.2.1.2.1.2.1.2.1	0.475170399221032	.	245210001	245300000	#FFDADA	1	0.625
chr1	245300001	245340000	A.2.2.2.2.2.1.2.2.1.2.2	0.387536514118793	.	245300001	245340000	#FFDADA	1	0.625
chr1	245340001	246150000	A.2.1.2.2.1.2.2.1	0.55014605647517	.	245340001	246150000	#FF9191	1	0.75
chr1	246150001	246190000	B.1.1.1.1.1.2.1.2.2	0.37682570593963	.	246150001	246190000	#DADAFF	1	0.5
chr1	246190001	246370000	A.2.2.1.2.1.2.1.1	0.477117818889971	.	246190001	246370000	#FFDADA	1	0.625
chr1	246370001	246600000	A.2.1.2.2.2.2.1.2.1.2	0.529698149951314	.	246370001	246600000	#FF9191	1	0.75
chr1	246600001	246660000	A.2.2.1.2.1.2.1.2.1.1	0.476144109055501	.	246600001	246660000	#FFDADA	1	0.625
chr1	246660001	246940000	A.1.2.2.2.2.2.1.2.1	0.737098344693281	.	246660001	246940000	#FF4848	1	0.875
chr1	246940001	247020000	A.2.2.1.2.1.2.2.1.2.1	0.469328140214216	.	246940001	247020000	#FFDADA	1	0.625
chr1	247020001	247100000	A.2.2.1.2.1.2.2.1.1.1.2	0.471275559883155	.	247020001	247100000	#FFDADA	1	0.625
chr1	247100001	247460000	B.1.2.1.1.2.1.1.2.1.2	0.267770204479065	.	247100001	247460000	#9191FF	1	0.375
chr1	247460001	247500000	B.1.1.2.2.1.1.2.1.1.1	0.299902629016553	.	247460001	247500000	#DADAFF	1	0.5
chr1	247500001	247540000	B.1.1.2.2.1.1.2.1.1.2.2	0.297955209347614	.	247500001	247540000	#DADAFF	1	0.5
chr1	247540001	247670000	B.1.2.2.1.1.2.2.2.2.2.2	0.205452775073028	.	247540001	247670000	#9191FF	1	0.375
chr1	247670001	247710000	B.2.1.1.1.1.2.1	0.146056475170399	.	247670001	247710000	#4848FF	1	0.25
chr1	247710001	248670000	B.2.2.2.2.1.2	0.00292112950340798	.	247710001	248670000	#0000FF	1	0.125
chr1	248680001	248700000	B.2.2.2.2.1.2	0.00292112950340798	.	248680001	248700000	#0000FF	1	0.125
chr1	248710001	248910000	B.2.2.2.2.1.2	0.00292112950340798	.	248710001	248910000	#0000FF	1	0.125
chr1	249050001	249120000	B.2.2.2.2.1.2	0.00292112950340798	.	249050001	249120000	#0000FF	1	0.125
chr1	249120001	249240000	A.2.2.2.2.1.1.1.2.2	0.410905550146056	.	249120001	249240000	#FFDADA	1	0.625
chr2	10001	300000	A.1.2.2.2.2.1.2.1.2.2	0.758553274682307	.	10001	300000	#FF4848	1	0.875
chr2	300001	470000	B.1.2.2.2.1.1.2.1.1.2	0.182795698924731	.	300001	470000	#9191FF	1	0.375
chr2	470001	690000	B.1.2.2.2.2.1.2.1	0.168132942326491	.	470001	690000	#9191FF	1	0.375
chr2	690001	760000	B.1.2.2.2.2.2.1.1.1	0.166177908113392	.	690001	760000	#9191FF	1	0.375
chr2	760001	1530000	B.2.2.2.1.2.2.2.2.2	0.00684261974584555	.	760001	1530000	#0000FF	1	0.125
chr2	1540001	1570000	B.2.2.2.1.2.2.2.2.2	0.00684261974584555	.	1540001	1570000	#0000FF	1	0.125
chr2	1570001	1600000	A.2.2.2.2.2.1.2.2.1	0.43108504398827	.	1570001	1600000	#FFDADA	1	0.625
chr2	1600001	1740000	A.2.1.2.2.2.2.1.1.1.1.2.1	0.56891495601173	.	1600001	1740000	#FF9191	1	0.75
chr2	1740001	1830000	B.1.1.2.1.1.1.2.1.1.1	0.343108504398827	.	1740001	1830000	#DADAFF	1	0.5
chr2	1830001	1920000	B.2.1.1.1.1.1.2.1.2.1	0.148582600195503	.	1830001	1920000	#4848FF	1	0.25
chr2	1920001	2100000	B.2.2.1.1.2.1.1.1.2.2	0.0410557184750733	.	1920001	2100000	#0000FF	1	0.125
chr2	2100001	2670000	B.2.2.1.2.2.2.2.1	0.0244379276637341	.	2100001	2670000	#0000FF	1	0.125
chr2	2670001	2740000	B.1.2.2.2.2.2.1.1.2	0.165200391006843	.	2670001	2740000	#9191FF	1	0.375
chr2	2740001	2780000	B.1.1.2.1.1.1.1.1.2	0.346041055718475	.	2740001	2780000	#DADAFF	1	0.5
chr2	2780001	2850000	B.1.2.2.2.2.2.1.2.2.2.1	0.162267839687195	.	2780001	2850000	#9191FF	1	0.375
chr2	2850001	3140000	B.2.1.2.2.2.1.1.2	0.0674486803519062	.	2850001	3140000	#4848FF	1	0.25
chr2	3140001	3320000	B.1.1.2.1.1.1.2.1.2.2.2	0.339198435972629	.	3140001	3320000	#DADAFF	1	0.5
chr2	3320001	3420000	A.2.2.2.2.2.2.1.1.1.1.1	0.429130009775171	.	3320001	3420000	#FFDADA	1	0.625
chr2	3420001	3530000	A.2.1.1.1.1.2.1.1.2.2.1	0.73802541544477	.	3420001	3530000	#FF9191	1	0.75
chr2	3580001	3710000	A.2.1.1.1.1.2.1.1.2.2.1	0.73802541544477	.	3580001	3710000	#FF9191	1	0.75
chr2	3710001	3820000	B.1.1.2.1.1.1.2.1.2.2.1	0.340175953079179	.	3710001	3820000	#DADAFF	1	0.5
chr2	3820001	3880000	B.1.1.2.1.2.1.1.1.2	0.329423264907136	.	3820001	3880000	#DADAFF	1	0.5
chr2	3880001	3980000	B.2.1.1.1.1.2.2.2	0.140762463343109	.	3880001	3980000	#4848FF	1	0.25
chr2	3980001	4120000	B.2.1.1.1.2.2.1.1	0.135874877810362	.	3980001	4120000	#4848FF	1	0.25
chr2	4120001	4390000	B.2.1.2.2.2.2.2.1.2.1	0.0606060606060606	.	4120001	4390000	#4848FF	1	0.25
chr2	4390001	4720000	B.2.2.1.1.2.1.1.1.1.1	0.0459433040078201	.	4390001	4720000	#0000FF	1	0.125
chr2	4720001	4890000	B.2.1.1.1.1.2.1.2	0.142717497556207	.	4720001	4890000	#4848FF	1	0.25
chr2	4890001	4970000	B.1.1.2.1.2.1.1.1.1	0.330400782013685	.	4890001	4970000	#DADAFF	1	0.5
chr2	4970001	5020000	B.1.2.1.2.1.1.2.2.1.2.1	0.24633431085044	.	4970001	5020000	#9191FF	1	0.375
chr2	5120001	5280000	B.2.1.1.1.1.2.1.1.1	0.145650048875855	.	5120001	5280000	#4848FF	1	0.25
chr2	5280001	5330000	B.1.2.1.2.1.1.1.2.2	0.252199413489736	.	5280001	5330000	#9191FF	1	0.375
chr2	5330001	5480000	B.2.1.2.2.1.1.1.1.2	0.0821114369501466	.	5330001	5480000	#4848FF	1	0.25
chr2	5480001	5850000	B.2.1.2.2.2.2.2.2.2	0.0566959921798631	.	5480001	5850000	#4848FF	1	0.25
chr2	5850001	5910000	B.1.2.2.2.2.2.2.2.1.2	0.156402737047898	.	5850001	5910000	#9191FF	1	0.375
chr2	5910001	5970000	B.1.2.2.2.1.2.2.1	0.174975562072336	.	5910001	5970000	#9191FF	1	0.375
chr2	5970001	6380000	B.2.2.1.1.2.2.2.2	0.0351906158357771	.	5970001	6380000	#0000FF	1	0.125
chr2	6380001	6880000	B.2.2.1.1.2.1.1.2	0.0400782013685239	.	6380001	6880000	#0000FF	1	0.125
chr2	6880001	6980000	B.1.2.2.2.2.2.1.2.2.1	0.163245356793744	.	6880001	6980000	#9191FF	1	0.375
chr2	6980001	7050000	B.1.2.1.2.1.1.1.2.1	0.253176930596285	.	6980001	7050000	#9191FF	1	0.375
chr2	7050001	7180000	B.1.2.1.2.2.2.2.1.1	0.228739002932551	.	7050001	7180000	#9191FF	1	0.375
chr2	7180001	7230000	B.1.2.2.2.1.2.1.1.1	0.177908113391984	.	7180001	7230000	#9191FF	1	0.375
chr2	7230001	7330000	B.1.2.2.2.1.1.1	0.185728250244379	.	7230001	7330000	#9191FF	1	0.375
chr2	7330001	7470000	B.2.1.1.1.2.2.2	0.133919843597263	.	7330001	7470000	#4848FF	1	0.25
chr2	7470001	7540000	B.2.1.1.1.1.1.1.2.2	0.150537634408602	.	7470001	7540000	#4848FF	1	0.25
chr2	7540001	7820000	B.2.1.1.1.2.2.1.2	0.134897360703812	.	7540001	7820000	#4848FF	1	0.25
chr2	7820001	8000000	A.2.2.2.2.1.1.2.2.2	0.443792766373412	.	7820001	8000000	#FFDADA	1	0.625
chr2	8000001	8770000	B.2.1.2.2.2.1.1.1	0.0684261974584555	.	8000001	8770000	#4848FF	1	0.25
chr2	8770001	8820000	B.1.2.1.2.2.1.2.2	0.235581622678397	.	8770001	8820000	#9191FF	1	0.375
chr2	8820001	8860000	B.1.1.1.1.2.1.2.1.2	0.383186705767351	.	8820001	8860000	#DADAFF	1	0.5
chr2	8860001	8920000	A.2.2.2.2.1.1.2.1	0.44574780058651	.	8860001	8920000	#FFDADA	1	0.625
chr2	8920001	8950000	A.2.2.1.1.2.2.2.1.2	0.532746823069404	.	8920001	8950000	#FFDADA	1	0.625
chr2	8950001	8990000	A.2.2.1.1.2.2.1.2.1.2	0.535679374389052	.	8950001	8990000	#FFDADA	1	0.625
chr2	8990001	9200000	A.2.1.1.1.1.1.2.2.1	0.742913000977517	.	8990001	9200000	#FF9191	1	0.75
chr2	9200001	9290000	A.2.1.1.1.1.1.2.1.1.2.2	0.744868035190616	.	9200001	9290000	#FF9191	1	0.75
chr2	9290001	9490000	A.1.2.1.1.2.1.1.1	0.894428152492669	.	9290001	9490000	#FF4848	1	0.875
chr2	9490001	9530000	A.2.1.1.2.1.2.2.2.2	0.695014662756598	.	9490001	9530000	#FF9191	1	0.75
chr2	9530001	9570000	A.1.2.2.1.1.2.2.1.1.2.2	0.819159335288368	.	9530001	9570000	#FF4848	1	0.875
chr2	9570001	10290000	A.1.1.1.1.1.1.2.1	0.999022482893451	.	9570001	10290000	#FF0000	1	1
chr2	10290001	10550000	A.1.1.2.1.1.2.2.1.2.1.2	0.951124144672532	.	10290001	10550000	#FF0000	1	1
chr2	10550001	10590000	A.2.1.2.1.1.1.2.1.2.2.1	0.653958944281525	.	10550001	10590000	#FF9191	1	0.75
chr2	10590001	10820000	A.1.1.2.1.1.2.2.1.1.1	0.95405669599218	.	10590001	10820000	#FF0000	1	1
chr2	10820001	10960000	A.1.2.1.2.1.2.2.1.1.1.1	0.858260019550342	.	10820001	10960000	#FF4848	1	0.875
chr2	10960001	11080000	A.1.2.1.2.1.2.2.2.1.2	0.851417399804497	.	10960001	11080000	#FF4848	1	0.875
chr2	11080001	11250000	A.1.2.2.1.1.1.1.1.2.2	0.83088954056696	.	11080001	11250000	#FF4848	1	0.875
chr2	11250001	11610000	A.1.1.1.2.1.2.2.1.2	0.976539589442815	.	11250001	11610000	#FF0000	1	1
chr2	11610001	11750000	A.1.2.2.1.1.1.2.2	0.825024437927664	.	11610001	11750000	#FF4848	1	0.875
chr2	11750001	11830000	A.2.1.2.1.1.1.1.1.2.1	0.664711632453568	.	11750001	11830000	#FF9191	1	0.75
chr2	11830001	11950000	A.1.2.2.1.1.1.1.2.1.1	0.829912023460411	.	11830001	11950000	#FF4848	1	0.875
chr2	11950001	12020000	A.2.1.2.1.1.1.1.2.2.2.1	0.657869012707722	.	11950001	12020000	#FF9191	1	0.75
chr2	12020001	12590000	A.1.1.2.2.2.2.2.2	0.90811339198436	.	12020001	12590000	#FF0000	1	1
chr2	12590001	12870000	A.1.2.1.2.1.2.1.1.2	0.86217008797654	.	12590001	12870000	#FF4848	1	0.875
chr2	12870001	13170000	A.1.2.2.2.2.1.1.2	0.761485826001955	.	12870001	13170000	#FF4848	1	0.875
chr2	13170001	13280000	B.1.1.1.2.1.2.2.2.2	0.361681329423265	.	13170001	13280000	#DADAFF	1	0.5
chr2	13280001	13320000	B.1.1.2.2.1.2.1.2	0.309872922776149	.	13280001	13320000	#DADAFF	1	0.5
chr2	13320001	13560000	B.1.2.1.2.1.1.1.1	0.254154447702835	.	13320001	13560000	#9191FF	1	0.375
chr2	13560001	13600000	B.1.1.2.2.1.2.1.1	0.310850439882698	.	13560001	13600000	#DADAFF	1	0.5
chr2	13600001	13990000	B.1.1.1.2.1.2.2.1	0.363636363636364	.	13600001	13990000	#DADAFF	1	0.5
chr2	13990001	14270000	A.2.2.2.2.2.2.2.2.1.2.2	0.412512218963832	.	13990001	14270000	#FFDADA	1	0.625
chr2	14270001	14410000	A.2.2.2.2.2.2.2.2.1.2.1	0.413489736070381	.	14270001	14410000	#FFDADA	1	0.625
chr2	14410001	14440000	A.2.2.2.2.2.1.2.1.1	0.433040078201369	.	14410001	14440000	#FFDADA	1	0.625
chr2	14440001	14760000	A.2.1.1.1.1.2.1.1.2.1.1	0.739980449657869	.	14440001	14760000	#FF9191	1	0.75
chr2	14760001	14920000	A.2.2.2.2.2.2.2.2.1.1	0.414467253176931	.	14760001	14920000	#FFDADA	1	0.625
chr2	14920001	14960000	B.1.1.2.1.1.1.1.1.1	0.347018572825024	.	14920001	14960000	#DADAFF	1	0.5
chr2	14960001	15100000	B.1.1.1.2.1.1.1.1.2	0.374389051808407	.	14960001	15100000	#DADAFF	1	0.5
chr2	15100001	15300000	B.1.1.2.1.2.2.1.2.1	0.32258064516129	.	15100001	15300000	#DADAFF	1	0.5
chr2	15300001	15440000	A.2.2.1.1.2.2.1.2.1.1	0.536656891495601	.	15300001	15440000	#FFDADA	1	0.625
chr2	15440001	15670000	A.2.1.1.1.1.2.1.2.1	0.736070381231672	.	15440001	15670000	#FF9191	1	0.75
chr2	15670001	15690000	B.1.1.1.1.2.1.2.1.1	0.3841642228739	.	15670001	15690000	#DADAFF	1	0.5
chr2	15690001	15770000	A.2.2.1.1.2.2.2.2.2.2	0.528836754643206	.	15690001	15770000	#FFDADA	1	0.625
chr2	15770001	15820000	B.1.1.1.1.2.2.1.1.2	0.379276637341153	.	15770001	15820000	#DADAFF	1	0.5
chr2	15820001	15890000	B.1.1.2.1.1.1.1.2.1	0.345063538611926	.	15820001	15890000	#DADAFF	1	0.5
chr2	15890001	16070000	B.2.1.1.1.1.2.1.1.2.1	0.144672531769306	.	15890001	16070000	#4848FF	1	0.25
chr2	16070001	16280000	B.2.2.1.1.2.1.1.1.1.2	0.0449657869012708	.	16070001	16280000	#0000FF	1	0.125
chr2	16330001	16700000	B.2.2.1.1.2.1.1.1.1.2	0.0449657869012708	.	16330001	16700000	#0000FF	1	0.125
chr2	16700001	16800000	B.1.2.1.2.1.1.2.2.2	0.244379276637341	.	16700001	16800000	#9191FF	1	0.375
chr2	16800001	16950000	B.1.1.1.1.2.2.2	0.376344086021505	.	16800001	16950000	#DADAFF	1	0.5
chr2	16950001	17270000	B.1.2.2.2.2.1.1.2.2	0.16911045943304	.	16950001	17270000	#9191FF	1	0.375
chr2	17270001	17480000	B.1.1.2.1.2.2.1.1.1	0.326490713587488	.	17270001	17480000	#DADAFF	1	0.5
chr2	17480001	17630000	A.2.2.2.2.1.1.2.2.1	0.444770283479961	.	17480001	17630000	#FFDADA	1	0.625
chr2	17630001	17820000	A.2.1.1.1.1.1.1.1.1	0.749755620723363	.	17630001	17820000	#FF9191	1	0.75
chr2	17820001	17880000	A.2.1.2.2.2.1.1.2.1	0.575757575757576	.	17820001	17880000	#FF9191	1	0.75
chr2	17880001	17920000	A.2.1.1.1.1.2.2.2	0.733137829912023	.	17880001	17920000	#FF9191	1	0.75
chr2	17920001	18010000	A.1.2.2.2.2.2.1.1.2.2	0.75366568914956	.	17920001	18010000	#FF4848	1	0.875
chr2	18010001	18560000	A.1.2.2.2.2.1.2.2.2	0.756598240469208	.	18010001	18560000	#FF4848	1	0.875
chr2	18560001	18690000	A.2.2.1.1.2.2.1.1	0.537634408602151	.	18560001	18690000	#FFDADA	1	0.625
chr2	18690001	18730000	A.2.2.1.2.2.1.2.1.2.2	0.490713587487781	.	18690001	18730000	#FFDADA	1	0.625
chr2	18730001	19190000	A.1.2.1.1.2.1.2.2	0.891495601173021	.	18730001	19190000	#FF4848	1	0.875
chr2	19220001	19550000	A.1.2.1.1.2.1.2.2	0.891495601173021	.	19220001	19550000	#FF4848	1	0.875
chr2	19550001	19580000	A.2.2.2.2.2.1.2.1.2	0.432062561094819	.	19550001	19580000	#FFDADA	1	0.625
chr2	19580001	20040000	A.1.1.2.2.2.2.2.1	0.909090909090909	.	19580001	20040000	#FF0000	1	1
chr2	20040001	20090000	A.2.1.2.1.1.1.1.2.2.2.2	0.656891495601173	.	20040001	20090000	#FF9191	1	0.75
chr2	20090001	20540000	A.1.1.1.2.1.1.1.2.1	0.987292277614858	.	20090001	20540000	#FF0000	1	1
chr2	20540001	20850000	A.1.1.2.1.2.2.2	0.937438905180841	.	20540001	20850000	#FF0000	1	1
chr2	20850001	21100000	B.1.1.2.1.2.2.1.1.2.1.2	0.324535679374389	.	20850001	21100000	#DADAFF	1	0.5
chr2	21100001	21150000	B.1.1.2.1.1.1.1.2.2	0.344086021505376	.	21100001	21150000	#DADAFF	1	0.5
chr2	21180001	21210000	B.1.1.2.1.1.1.1.2.2	0.344086021505376	.	21180001	21210000	#DADAFF	1	0.5
chr2	21210001	21340000	B.1.2.2.2.2.1.1.1.2	0.171065493646139	.	21210001	21340000	#9191FF	1	0.375
chr2	21340001	21390000	B.1.1.2.1.2.1.1.2	0.328445747800586	.	21340001	21390000	#DADAFF	1	0.5
chr2	21390001	21440000	B.1.2.2.2.1.1.2.2.1	0.179863147605083	.	21390001	21440000	#9191FF	1	0.375
chr2	21440001	22060000	B.2.2.2.1.2.1.2.2	0.0117302052785924	.	21440001	22060000	#0000FF	1	0.125
chr2	22060001	22610000	B.2.2.2.2.1.2	0.00488758553274682	.	22060001	22610000	#0000FF	1	0.125
chr2	22610001	23100000	B.2.2.2.1.2.1.2.1.1	0.0136852394916911	.	22610001	23100000	#0000FF	1	0.125
chr2	23100001	23360000	B.2.2.1.1.2.2.1.2	0.0371456500488759	.	23100001	23360000	#0000FF	1	0.125
chr2	23360001	23590000	B.2.1.1.1.2.1.1.1	0.139784946236559	.	23360001	23590000	#4848FF	1	0.25
chr2	23590001	23870000	A.2.1.2.2.2.2.2.2	0.563049853372434	.	23590001	23870000	#FF9191	1	0.75
chr2	23870001	24000000	A.2.1.2.2.2.2.1.1.1.1.1	0.56989247311828	.	23870001	24000000	#FF9191	1	0.75
chr2	24000001	24610000	A.1.1.1.2.1.1.2.1	0.98533724340176	.	24000001	24610000	#FF0000	1	1
chr2	24610001	25450000	A.1.1.2.1.1.1.2.1	0.958944281524927	.	24610001	25450000	#FF0000	1	1
chr2	25450001	25490000	A.2.1.2.1.1.1.1.2.1.1	0.662756598240469	.	25450001	25490000	#FF9191	1	0.75
chr2	25490001	25950000	A.1.1.1.2.1.2.2.1.1.1	0.978494623655914	.	25490001	25950000	#FF0000	1	1
chr2	25950001	26220000	A.1.1.2.1.1.2.2.1.2.1.1	0.952101661779081	.	25950001	26220000	#FF0000	1	1
chr2	26220001	26480000	A.1.1.2.2.1.2.1	0.924731182795699	.	26220001	26480000	#FF0000	1	1
chr2	26480001	26810000	A.1.2.1.2.1.1.1.1.1	0.873900293255132	.	26480001	26810000	#FF4848	1	0.875
chr2	26810001	26980000	A.2.1.1.2.1.1.2.1.2.2	0.70772238514174	.	26810001	26980000	#FF9191	1	0.75
chr2	26980001	27310000	A.1.2.1.2.2.1.2.2.1	0.844574780058651	.	26980001	27310000	#FF4848	1	0.875
chr2	27310001	27530000	A.1.2.1.2.1.2.2.2.1.1	0.852394916911046	.	27310001	27530000	#FF4848	1	0.875
chr2	27530001	27610000	A.2.1.1.2.1.1.1.2.2	0.710654936461388	.	27530001	27610000	#FF9191	1	0.75
chr2	27610001	27900000	A.1.1.2.2.1.2.2	0.92375366568915	.	27610001	27900000	#FF0000	1	1
chr2	27900001	28630000	A.1.1.1.2.1.2.2.1.1.2	0.977517106549365	.	27900001	28630000	#FF0000	1	1
chr2	28630001	28690000	A.2.1.1.2.1.1.1.2.1	0.711632453567937	.	28630001	28690000	#FF9191	1	0.75
chr2	28690001	28770000	A.2.1.2.1.1.1.1.1.1.1	0.667644183773216	.	28690001	28770000	#FF9191	1	0.75
chr2	28770001	28790000	A.2.2.1.2.2.1.2.1.1.1.2	0.496578690127077	.	28770001	28790000	#FFDADA	1	0.625
chr2	28790001	29010000	A.1.2.1.2.1.1.1.1.2	0.872922776148583	.	28790001	29010000	#FF4848	1	0.875
chr2	29010001	29170000	A.1.2.2.1.1.1.1.2.2.1	0.827956989247312	.	29010001	29170000	#FF4848	1	0.875
chr2	29170001	29360000	A.1.2.2.1.1.1.1.2.2.2	0.826979472140763	.	29170001	29360000	#FF4848	1	0.875
chr2	29360001	29500000	A.2.1.1.2.1.1.2.1.2.1	0.708699902248289	.	29360001	29500000	#FF9191	1	0.75
chr2	29500001	29630000	A.2.1.2.1.1.2.1.1.1.2.1	0.64613880742913	.	29500001	29630000	#FF9191	1	0.75
chr2	29630001	30040000	A.1.2.2.1.2.2.2.2.2.1.1.2	0.795698924731183	.	29630001	30040000	#FF4848	1	0.875
chr2	30040001	30170000	A.2.2.1.2.2.2.1.1.1.1.1	0.487781036168133	.	30040001	30170000	#FFDADA	1	0.625
chr2	30170001	30300000	A.2.1.2.1.1.2.1.1.1.2.2	0.645161290322581	.	30170001	30300000	#FF9191	1	0.75
chr2	30300001	30370000	A.2.1.2.1.1.1.1.1.1.2.1	0.666666666666667	.	30300001	30370000	#FF9191	1	0.75
chr2	30370001	30930000	A.1.2.1.2.1.1.2.2.1	0.866080156402737	.	30370001	30930000	#FF4848	1	0.875
chr2	30930001	31340000	A.2.1.2.1.1.2.1.1.1.1	0.647116324535679	.	30930001	31340000	#FF9191	1	0.75
chr2	31340001	31410000	A.2.2.1.2.2.2.1.1.2.1	0.483870967741935	.	31340001	31410000	#FFDADA	1	0.625
chr2	31410001	31570000	A.2.1.1.2.2.1.2.2.2.2	0.67741935483871	.	31410001	31570000	#FF9191	1	0.75
chr2	31570001	31640000	A.2.1.1.2.1.2.2.1.2	0.697947214076246	.	31570001	31640000	#FF9191	1	0.75
chr2	31640001	32070000	A.2.1.2.1.1.2.2.2.1.2	0.638318670576735	.	31640001	32070000	#FF9191	1	0.75
chr2	32070001	32880000	A.1.1.1.1.1.1.2.2.2	0.997067448680352	.	32070001	32880000	#FF0000	1	1
chr2	32880001	32980000	A.1.2.2.1.1.2.1.1.2	0.823069403714565	.	32880001	32980000	#FF4848	1	0.875
chr2	32980001	33290000	A.1.2.2.2.2.1.1.1.1.2	0.763440860215054	.	32980001	33290000	#FF4848	1	0.875
chr2	33290001	33480000	A.1.2.2.2.2.1.1.1.1.1	0.764418377321603	.	33290001	33480000	#FF4848	1	0.875
chr2	33480001	33630000	A.2.1.1.1.1.2.1.1.2.1.2	0.73900293255132	.	33480001	33630000	#FF9191	1	0.75
chr2	33630001	33680000	A.2.1.2.2.2.1.2.1.2	0.571847507331378	.	33630001	33680000	#FF9191	1	0.75
chr2	33680001	33830000	A.2.2.1.1.2.2.2.2.2.1	0.529814271749756	.	33680001	33830000	#FFDADA	1	0.625
chr2	33830001	33890000	B.1.1.2.1.2.2.1.2.2	0.321603128054741	.	33830001	33890000	#DADAFF	1	0.5
chr2	33890001	34090000	B.2.2.1.1.2.1.1.1.2.1.2.2	0.0420332355816227	.	33890001	34090000	#0000FF	1	0.125
chr2	34090001	34220000	B.2.1.2.2.2.2.2.2.1	0.0576735092864125	.	34090001	34220000	#4848FF	1	0.25
chr2	34220001	34330000	B.2.1.2.2.1.1.1.1.1	0.083088954056696	.	34220001	34330000	#4848FF	1	0.25
chr2	34330001	34380000	B.1.2.1.2.2.2.1.2.1.2	0.23069403714565	.	34330001	34380000	#9191FF	1	0.375
chr2	34380001	34780000	B.2.1.2.2.2.1.2.2	0.0654936461388074	.	34380001	34780000	#4848FF	1	0.25
chr2	34780001	34840000	B.1.2.2.2.2.2.1.2.1	0.164222873900293	.	34780001	34840000	#9191FF	1	0.375
chr2	34840001	34990000	B.2.1.2.2.1.1.2.2.2.2	0.0752688172043011	.	34840001	34990000	#4848FF	1	0.25
chr2	34990001	35060000	B.1.2.2.2.1.2.1.1.2	0.176930596285435	.	34990001	35060000	#9191FF	1	0.375
chr2	35060001	35260000	B.2.1.2.2.1.1.1.2	0.0811339198435973	.	35060001	35260000	#4848FF	1	0.25
chr2	35260001	35670000	B.2.1.2.2.2.2.2.1.2.2.2	0.0586510263929619	.	35260001	35670000	#4848FF	1	0.25
chr2	35670001	36490000	B.2.2.2.1.2.1.1	0.0146627565982405	.	35670001	36490000	#0000FF	1	0.125
chr2	36490001	36580000	B.1.2.1.2.2.2.1.1.2.1	0.233626588465298	.	36490001	36580000	#9191FF	1	0.375
chr2	36580001	36770000	A.2.1.2.2.2.2.2.1	0.564027370478983	.	36580001	36770000	#FF9191	1	0.75
chr2	36770001	36920000	A.2.1.1.1.1.1.1.1.2	0.748778103616813	.	36770001	36920000	#FF9191	1	0.75
chr2	36920001	37020000	A.2.1.2.2.2.2.1.1.1.1.2.2	0.567937438905181	.	36920001	37020000	#FF9191	1	0.75
chr2	37020001	37330000	A.1.1.2.1.2.1.2	0.943304007820137	.	37020001	37330000	#FF0000	1	1
chr2	37330001	37380000	A.2.1.1.2.1.1.1.1.1.2	0.714565004887586	.	37330001	37380000	#FF9191	1	0.75
chr2	37380001	37620000	A.1.1.1.2.1.2.2.2.2	0.973607038123167	.	37380001	37620000	#FF0000	1	1
chr2	37620001	38130000	A.1.1.1.2.1.2.1.1.2.2	0.981427174975562	.	37620001	38130000	#FF0000	1	1
chr2	38130001	38180000	A.2.1.1.2.1.2.1.1.2.1.1	0.702834799608993	.	38130001	38180000	#FF9191	1	0.75
chr2	38180001	38530000	A.1.1.1.2.1.2.2.2.1.1	0.975562072336266	.	38180001	38530000	#FF0000	1	1
chr2	38530001	38550000	A.2.1.2.1.1.1.1.2.1.2.2	0.659824046920821	.	38530001	38550000	#FF9191	1	0.75
chr2	38550001	38800000	A.1.1.2.1.1.2.2.2.1.2	0.947214076246334	.	38550001	38800000	#FF0000	1	1
chr2	38800001	38980000	A.1.1.2.2.2.2.1.1.2	0.912023460410557	.	38800001	38980000	#FF0000	1	1
chr2	38980001	39080000	A.1.2.1.2.1.2.2.1.1.1.2	0.857282502443793	.	38980001	39080000	#FF4848	1	0.875
chr2	39080001	39480000	A.1.1.2.1.1.2.1.2.1	0.956011730205279	.	39080001	39480000	#FF0000	1	1
chr2	39480001	40000000	A.1.1.1.2.1.1.2.2	0.98435972629521	.	39480001	40000000	#FF0000	1	1
chr2	40000001	40120000	A.2.1.2.2.2.1.1.2.2	0.574780058651026	.	40000001	40120000	#FF9191	1	0.75
chr2	40120001	40660000	A.2.2.1.1.2.1.1	0.539589442815249	.	40120001	40660000	#FFDADA	1	0.625
chr2	40660001	41000000	B.1.1.2.1.1.1.2.2.1.2	0.336265884652981	.	40660001	41000000	#DADAFF	1	0.5
chr2	41000001	41050000	B.1.2.1.2.1.1.2.2.1.1.2	0.247311827956989	.	41000001	41050000	#9191FF	1	0.375
chr2	41050001	41130000	B.2.1.1.1.1.2.1.1.2.2	0.143695014662757	.	41050001	41130000	#4848FF	1	0.25
chr2	41130001	41580000	B.2.2.1.2.2.2.2.2	0.0234604105571848	.	41130001	41580000	#0000FF	1	0.125
chr2	41580001	41620000	B.1.2.2.2.2.2.2.1.1.1	0.160312805474096	.	41580001	41620000	#9191FF	1	0.375
chr2	41620001	41650000	B.1.2.2.2.1.2.2.2.1	0.173998044965787	.	41620001	41650000	#9191FF	1	0.375
chr2	41650001	41930000	B.2.2.1.1.2.2.1.1	0.0381231671554252	.	41650001	41930000	#0000FF	1	0.125
chr2	41930001	41980000	B.1.2.1.2.1.1.2.2.1.1.1	0.248289345063539	.	41930001	41980000	#9191FF	1	0.375
chr2	41980001	42070000	B.1.2.1.2.2.2.2.2.1	0.226783968719453	.	41980001	42070000	#9191FF	1	0.375
chr2	42070001	42320000	A.2.2.2.2.2.2.1.1.1.2	0.426197458455523	.	42070001	42320000	#FFDADA	1	0.625
chr2	42320001	42580000	A.1.2.2.2.2.1.2.1.2.1	0.759530791788856	.	42320001	42580000	#FF4848	1	0.875
chr2	42580001	42920000	A.1.2.1.1.2.1.2.1	0.89247311827957	.	42580001	42920000	#FF4848	1	0.875
chr2	42920001	43040000	A.1.2.1.2.1.2.2.1.2.2.2	0.853372434017595	.	42920001	43040000	#FF4848	1	0.875
chr2	43040001	43100000	A.2.1.1.2.1.2.2.1.1	0.698924731182796	.	43040001	43100000	#FF9191	1	0.75
chr2	43100001	43150000	A.1.2.2.1.1.2.2.2	0.81622678396872	.	43100001	43150000	#FF4848	1	0.875
chr2	43150001	43210000	A.2.1.1.2.1.2.2.2.1.1	0.696969696969697	.	43150001	43210000	#FF9191	1	0.75
chr2	43210001	43480000	A.1.1.2.1.1.2.2.2.1.1	0.948191593352884	.	43210001	43480000	#FF0000	1	1
chr2	43480001	44220000	A.1.1.1.2.1.2.1.1.1	0.983382209188661	.	43480001	44220000	#FF0000	1	1
chr2	44220001	44580000	A.1.1.2.1.1.2.2.1.1.2	0.953079178885631	.	44220001	44580000	#FF0000	1	1
chr2	44580001	45190000	A.1.2.1.2.1.2.2.2.2	0.850439882697947	.	44580001	45190000	#FF4848	1	0.875
chr2	45190001	45730000	A.1.2.1.2.1.1.2.1.2	0.867057673509286	.	45190001	45730000	#FF4848	1	0.875
chr2	45730001	45780000	A.2.1.2.1.1.1.2.1.1	0.655913978494624	.	45730001	45780000	#FF9191	1	0.75
chr2	45780001	45850000	A.2.1.2.1.1.1.1.1.2.2	0.663734115347019	.	45780001	45850000	#FF9191	1	0.75
chr2	45850001	45890000	A.2.1.2.1.1.1.2.2.1.2.1.2	0.650048875855327	.	45850001	45890000	#FF9191	1	0.75
chr2	45890001	46020000	A.1.2.2.1.1.1.1.2.1.2	0.828934506353861	.	45890001	46020000	#FF4848	1	0.875
chr2	46020001	46180000	A.2.1.1.2.1.1.2.1.1	0.709677419354839	.	46020001	46180000	#FF9191	1	0.75
chr2	46180001	46210000	A.2.2.1.2.2.1.2.1.1.2	0.495601173020528	.	46180001	46210000	#FFDADA	1	0.625
chr2	46210001	46310000	A.2.1.1.2.1.1.1.1.2.1	0.713587487781036	.	46210001	46310000	#FF9191	1	0.75
chr2	46310001	46620000	A.1.1.2.1.1.2.2.1.2.2.2	0.949169110459433	.	46310001	46620000	#FF0000	1	1
chr2	46620001	46670000	A.2.1.1.2.1.2.1.1.2.2	0.700879765395894	.	46620001	46670000	#FF9191	1	0.75
chr2	46670001	46710000	A.2.1.2.1.1.1.1.2.1.2.1.1	0.66177908113392	.	46670001	46710000	#FF9191	1	0.75
chr2	46710001	47090000	A.1.1.2.1.1.2.2.1.2.2.1	0.950146627565982	.	46710001	47090000	#FF0000	1	1
chr2	47090001	47140000	A.2.1.1.2.1.2.1.1.1	0.703812316715543	.	47090001	47140000	#FF9191	1	0.75
chr2	47140001	47560000	A.1.1.1.2.1.2.2.2.1.2	0.974584555229717	.	47140001	47560000	#FF0000	1	1
chr2	47560001	47660000	A.1.2.2.1.1.2.2.1.1.1	0.821114369501466	.	47560001	47660000	#FF4848	1	0.875
chr2	47660001	48020000	A.1.2.2.1.1.2.1.1.1	0.824046920821114	.	47660001	48020000	#FF4848	1	0.875
chr2	48020001	48090000	A.2.1.1.1.1.1.2.1.1.1	0.746823069403715	.	48020001	48090000	#FF9191	1	0.75
chr2	48090001	48140000	A.2.1.2.2.2.1.2.1.1.1	0.573802541544477	.	48090001	48140000	#FF9191	1	0.75
chr2	48140001	48310000	A.2.1.2.2.2.2.1.1.2	0.565982404692082	.	48140001	48310000	#FF9191	1	0.75
chr2	48310001	48340000	A.2.2.1.2.2.1.1.2.1	0.500488758553275	.	48310001	48340000	#FFDADA	1	0.625
chr2	48340001	48670000	A.1.2.1.1.2.1.1.2	0.893450635386119	.	48340001	48670000	#FF4848	1	0.875
chr2	48670001	48710000	A.2.1.2.2.2.1.2.1.1.2	0.572825024437928	.	48670001	48710000	#FF9191	1	0.75
chr2	48710001	48780000	A.2.1.2.2.2.2.1.1.1.2	0.566959921798632	.	48710001	48780000	#FF9191	1	0.75
chr2	48780001	48830000	B.1.1.1.1.2.1.1.2.1.1	0.387096774193548	.	48780001	48830000	#DADAFF	1	0.5
chr2	48830001	48970000	B.1.2.1.2.1.2.1.2	0.241446725317693	.	48830001	48970000	#9191FF	1	0.375
chr2	48970001	49060000	B.1.2.1.2.2.2.1.1.1	0.234604105571848	.	48970001	49060000	#9191FF	1	0.375
chr2	49060001	49100000	B.1.2.1.2.1.1.2.2.1.2.2	0.245356793743891	.	49060001	49100000	#9191FF	1	0.375
chr2	49100001	49140000	B.1.2.1.2.2.1.2.1.2	0.236559139784946	.	49100001	49140000	#9191FF	1	0.375
chr2	49140001	50050000	B.2.2.2.1.2.2.2.1	0.00879765395894428	.	49140001	50050000	#0000FF	1	0.125
chr2	50050001	50120000	B.2.1.1.1.2.1.2	0.136852394916911	.	50050001	50120000	#4848FF	1	0.25
chr2	50120001	50330000	B.2.1.2.2.2.2.2.1.2.2.1	0.0596285434995112	.	50120001	50330000	#4848FF	1	0.25
chr2	50330001	50400000	B.1.2.2.2.2.2.2.2.2.2	0.1544477028348	.	50330001	50400000	#9191FF	1	0.375
chr2	50400001	50660000	B.2.1.2.2.2.1.2.1	0.0664711632453568	.	50400001	50660000	#4848FF	1	0.25
chr2	50660001	50740000	B.1.2.2.2.1.1.2.1.1.1.2	0.183773216031281	.	50660001	50740000	#9191FF	1	0.375
chr2	50740001	50850000	B.1.1.2.1.1.1.2.1.1.2	0.342130987292278	.	50740001	50850000	#DADAFF	1	0.5
chr2	50850001	50900000	B.1.1.1.1.2.1.1.2.1.2	0.386119257086999	.	50850001	50900000	#DADAFF	1	0.5
chr2	50900001	50970000	B.1.1.1.1.2.2.1.2.2	0.377321603128055	.	50900001	50970000	#DADAFF	1	0.5
chr2	50970001	51250000	B.1.1.2.1.1.1.2.2.1.1.2	0.337243401759531	.	50970001	51250000	#DADAFF	1	0.5
chr2	51250001	51900000	B.2.1.2.2.2.2.1.2	0.0635386119257087	.	51250001	51900000	#4848FF	1	0.25
chr2	51900001	51960000	B.1.2.2.2.2.2.2.2.2.1	0.155425219941349	.	51900001	51960000	#9191FF	1	0.375
chr2	51960001	52320000	B.2.2.1.1.2.1.1.1.2.1.1	0.0439882697947214	.	51960001	52320000	#0000FF	1	0.125
chr2	52320001	52470000	B.2.1.2.2.1.2.1.1	0.0742913000977517	.	52320001	52470000	#4848FF	1	0.25
chr2	52470001	52940000	B.2.2.1.1.2.2.2.1	0.0361681329423265	.	52470001	52940000	#0000FF	1	0.125
chr2	52940001	53140000	B.2.1.2.2.2.2.2.1.1.1	0.0625610948191593	.	52940001	53140000	#4848FF	1	0.25
chr2	53140001	53170000	B.1.2.1.2.2.1.1	0.238514173998045	.	53140001	53170000	#9191FF	1	0.375
chr2	53170001	53250000	B.1.2.2.2.1.1.2.1.2.2	0.180840664711632	.	53170001	53250000	#9191FF	1	0.375
chr2	53250001	53450000	B.1.1.2.1.2.2.1.1.2.2	0.32355816226784	.	53250001	53450000	#DADAFF	1	0.5
chr2	53450001	53520000	B.1.1.1.1.2.2.1.1.1.1	0.381231671554252	.	53450001	53520000	#DADAFF	1	0.5
chr2	53520001	53620000	A.2.2.2.2.2.2.1.1.1.1.2.2	0.427174975562072	.	53520001	53620000	#FFDADA	1	0.625
chr2	53620001	53980000	A.2.2.1.1.2.1.2	0.5386119257087	.	53620001	53980000	#FFDADA	1	0.625
chr2	53980001	54020000	A.2.2.1.1.2.2.2.1.1	0.533724340175953	.	53980001	54020000	#FFDADA	1	0.625
chr2	54020001	54090000	A.2.1.1.1.1.1.2.1.2	0.743890518084066	.	54020001	54090000	#FF9191	1	0.75
chr2	54090001	54170000	A.1.2.1.2.1.2.2.1.1.2	0.856304985337243	.	54090001	54170000	#FF4848	1	0.875
chr2	54170001	54320000	A.1.2.1.2.1.2.1.1.1.1	0.864125122189638	.	54170001	54320000	#FF4848	1	0.875
chr2	54320001	54660000	A.1.2.1.2.1.2.1.1.1.2	0.863147605083089	.	54320001	54660000	#FF4848	1	0.875
chr2	54660001	54750000	A.1.2.2.1.1.2.2.1.2.1	0.818181818181818	.	54660001	54750000	#FF4848	1	0.875
chr2	54750001	54850000	A.1.2.1.2.1.2.2.1.2.2.1	0.854349951124145	.	54750001	54850000	#FF4848	1	0.875
chr2	54850001	54950000	A.1.2.2.1.1.2.2.1.1.2.1	0.820136852394917	.	54850001	54950000	#FF4848	1	0.875
chr2	54950001	55040000	A.1.2.2.2.2.2.1.1.2.1	0.754643206256109	.	54950001	55040000	#FF4848	1	0.875
chr2	55040001	55140000	A.1.2.2.1.1.2.1.2	0.822091886608016	.	55040001	55140000	#FF4848	1	0.875
chr2	55140001	55380000	A.1.1.2.1.2.2.1.2.2	0.93841642228739	.	55140001	55380000	#FF0000	1	1
chr2	55380001	55430000	A.2.1.1.2.1.1.1.1.1.1	0.715542521994135	.	55380001	55430000	#FF9191	1	0.75
chr2	55430001	55490000	A.1.2.2.1.1.2.2.1.2.2	0.817204301075269	.	55430001	55490000	#FF4848	1	0.875
chr2	55490001	55850000	A.1.1.2.1.2.1.1	0.944281524926686	.	55490001	55850000	#FF0000	1	1
chr2	55850001	55910000	A.2.1.2.2.2.1.1.1	0.576735092864125	.	55850001	55910000	#FF9191	1	0.75
chr2	55910001	56250000	A.2.1.1.1.1.2.1.1.2.2.2	0.737047898338221	.	55910001	56250000	#FF9191	1	0.75
chr2	56250001	56370000	B.1.2.2.2.1.1.2.2.2	0.178885630498534	.	56250001	56370000	#9191FF	1	0.375
chr2	56370001	56450000	B.1.2.1.2.2.2.1.1.2.2	0.232649071358749	.	56370001	56450000	#9191FF	1	0.375
chr2	56450001	56880000	B.2.1.1.1.2.1.1.2.1	0.13880742913001	.	56450001	56880000	#4848FF	1	0.25
chr2	56880001	56970000	B.1.2.1.2.1.1.2.1.2	0.249266862170088	.	56880001	56970000	#9191FF	1	0.375
chr2	56970001	57290000	B.2.1.1.1.1.2.2.1	0.141739980449658	.	56970001	57290000	#4848FF	1	0.25
chr2	57290001	57760000	B.2.1.1.1.2.1.1.2.2	0.13782991202346	.	57290001	57760000	#4848FF	1	0.25
chr2	57760001	57800000	B.1.2.2.2.1.2.1.2	0.175953079178886	.	57760001	57800000	#9191FF	1	0.375
chr2	57800001	57870000	B.2.1.2.2.1.2.2.1	0.072336265884653	.	57800001	57870000	#4848FF	1	0.25
chr2	57870001	57930000	B.2.1.1.1.1.1.2.1.1	0.149560117302053	.	57870001	57930000	#4848FF	1	0.25
chr2	57930001	57970000	B.1.2.2.2.1.2.2.2.2	0.173020527859238	.	57930001	57970000	#9191FF	1	0.375
chr2	57970001	58020000	B.1.2.1.2.2.1.2.1.1	0.237536656891496	.	57970001	58020000	#9191FF	1	0.375
chr2	58020001	58120000	B.1.2.2.2.2.1.2.2	0.167155425219941	.	58020001	58120000	#9191FF	1	0.375
chr2	58120001	58160000	B.1.1.2.1.2.1.2	0.327468230694037	.	58120001	58160000	#DADAFF	1	0.5
chr2	58160001	58540000	B.1.1.2.1.1.1.2.2.1.1.1	0.33822091886608	.	58160001	58540000	#DADAFF	1	0.5
chr2	58540001	58790000	B.1.2.2.2.2.1.1.2.1	0.170087976539589	.	58540001	58790000	#9191FF	1	0.375
chr2	58790001	58880000	B.1.1.1.1.2.2.1.1.1.2	0.380254154447703	.	58790001	58880000	#DADAFF	1	0.5
chr2	58880001	58970000	B.1.2.1.2.2.2.1.2.1.1	0.231671554252199	.	58880001	58970000	#9191FF	1	0.375
chr2	58970001	59480000	B.2.1.2.2.1.1.2.2.2.1.1	0.0772238514173998	.	58970001	59480000	#4848FF	1	0.25
chr2	59480001	59580000	B.1.2.1.2.2.2.2.2.2	0.225806451612903	.	59480001	59580000	#9191FF	1	0.375
chr2	59580001	60080000	B.2.1.2.2.1.1.2.1.2	0.0791788856304985	.	59580001	60080000	#4848FF	1	0.25
chr2	60080001	60210000	B.1.2.1.2.2.2.2.1.2	0.227761485826002	.	60080001	60210000	#9191FF	1	0.375
chr2	60210001	60400000	B.1.2.1.2.1.2.1.1.2	0.242424242424242	.	60210001	60400000	#9191FF	1	0.375
chr2	60400001	60430000	B.1.1.1.1.2.1.2.2	0.382209188660802	.	60400001	60430000	#DADAFF	1	0.5
chr2	60430001	60750000	A.2.1.1.1.1.2.1.2.2	0.735092864125122	.	60430001	60750000	#FF9191	1	0.75
chr2	60750001	60820000	A.2.2.1.1.2.2.2.2.1.1	0.531769305962854	.	60750001	60820000	#FFDADA	1	0.625
chr2	60820001	60930000	A.2.2.1.1.2.2.1.2.2	0.534701857282502	.	60820001	60930000	#FFDADA	1	0.625
chr2	60930001	61000000	A.2.1.1.1.1.1.2.1.1.2.1	0.745845552297165	.	60930001	61000000	#FF9191	1	0.75
chr2	61000001	61240000	A.1.1.2.1.2.2.1.1.1	0.942326490713588	.	61000001	61240000	#FF0000	1	1
chr2	61240001	61410000	A.1.1.2.1.2.2.1.2.1.2	0.939393939393939	.	61240001	61410000	#FF0000	1	1
chr2	61410001	61740000	A.1.1.2.1.1.2.1.1	0.956989247311828	.	61410001	61740000	#FF0000	1	1
chr2	61740001	62080000	A.1.1.2.2.2.2.1.1.1	0.913000977517107	.	61740001	62080000	#FF0000	1	1
chr2	62080001	62130000	A.2.1.2.1.1.1.1.2.1.2.1.2	0.66080156402737	.	62080001	62130000	#FF9191	1	0.75
chr2	62130001	62200000	A.2.1.1.2.1.2.1.1.2.1.2	0.701857282502444	.	62130001	62200000	#FF9191	1	0.75
chr2	62200001	62700000	A.1.1.2.1.2.2.1.2.1.1	0.940371456500489	.	62200001	62700000	#FF0000	1	1
chr2	62700001	62980000	A.1.2.1.2.1.2.1.2.2.1	0.860215053763441	.	62700001	62980000	#FF4848	1	0.875
chr2	62980001	63020000	A.2.2.2.2.2.1.1.1.1.1	0.437927663734115	.	62980001	63020000	#FFDADA	1	0.625
chr2	63020001	63280000	A.2.1.2.2.2.2.1.2	0.565004887585533	.	63020001	63280000	#FF9191	1	0.75
chr2	63280001	63770000	B.1.1.1.2.1.2.2.2.1	0.362658846529814	.	63280001	63770000	#DADAFF	1	0.5
chr2	63770001	63810000	A.2.2.2.2.2.1.1.1.1.2.2	0.435972629521017	.	63770001	63810000	#FFDADA	1	0.625
chr2	63810001	64080000	A.1.2.1.2.1.2.1.2.2.2	0.859237536656892	.	63810001	64080000	#FF4848	1	0.875
chr2	64080001	64120000	A.2.1.2.1.1.1.1.2.2.1	0.658846529814272	.	64080001	64120000	#FF9191	1	0.75
chr2	64120001	64180000	A.2.2.1.2.2.1.1.1.1	0.502443792766373	.	64120001	64180000	#FFDADA	1	0.625
chr2	64180001	64250000	A.2.1.1.2.1.1.1.1.2.2	0.712609970674487	.	64180001	64250000	#FF9191	1	0.75
chr2	64250001	64540000	A.1.1.2.2.2.2.1.2.2	0.910068426197458	.	64250001	64540000	#FF0000	1	1
chr2	64540001	64580000	A.2.1.1.2.1.2.1.2	0.699902248289345	.	64540001	64580000	#FF9191	1	0.75
chr2	64580001	64890000	A.1.2.1.2.1.1.1.2.2	0.869990224828935	.	64580001	64890000	#FF4848	1	0.875
chr2	64890001	65080000	A.1.2.1.2.1.1.1.2.1.2	0.870967741935484	.	64890001	65080000	#FF4848	1	0.875
chr2	65080001	65130000	A.2.1.2.1.1.1.2.2.1.2.2	0.649071358748778	.	65080001	65130000	#FF9191	1	0.75
chr2	65130001	65280000	A.1.2.1.2.1.2.2.1.2.1	0.855327468230694	.	65130001	65280000	#FF4848	1	0.875
chr2	65280001	65480000	A.1.2.1.2.1.1.1.2.1.1	0.871945259042033	.	65280001	65480000	#FF4848	1	0.875
chr2	65480001	65810000	A.1.2.1.2.1.1.2.1.1.1	0.869012707722385	.	65480001	65810000	#FF4848	1	0.875
chr2	65810001	66680000	A.2.2.1.2.2.2.1.2	0.480938416422287	.	65810001	66680000	#FFDADA	1	0.625
chr2	66680001	66790000	A.2.2.1.2.2.2.1.1.2.2.2	0.481915933528837	.	66680001	66790000	#FFDADA	1	0.625
chr2	66790001	67470000	A.2.1.2.1.1.2.2.2.1.1	0.639296187683284	.	66790001	67470000	#FF9191	1	0.75
chr2	67470001	67530000	A.2.2.1.2.1.1.2.2.1	0.523949169110459	.	67470001	67530000	#FFDADA	1	0.625
chr2	67530001	67580000	A.2.2.1.2.2.1.2.1.2.1.1	0.494623655913978	.	67530001	67580000	#FFDADA	1	0.625
chr2	67580001	67690000	A.2.1.2.1.1.1.2.2.1.1	0.652003910068426	.	67580001	67690000	#FF9191	1	0.75
chr2	67690001	67730000	A.2.2.1.2.2.1.2.1.2.1.2.2	0.49169110459433	.	67690001	67730000	#FFDADA	1	0.625
chr2	67730001	67890000	A.2.2.1.2.2.2.1.1.1.2.2	0.484848484848485	.	67730001	67890000	#FFDADA	1	0.625
chr2	67890001	68040000	A.2.2.2.1.1.2.1	0.470185728250244	.	67890001	68040000	#FFDADA	1	0.625
chr2	68040001	68080000	A.2.2.2.2.2.1.1.1.2	0.434995112414467	.	68040001	68080000	#FFDADA	1	0.625
chr2	68080001	68230000	A.2.1.2.1.1.1.1.1.1.2.2	0.665689149560117	.	68080001	68230000	#FF9191	1	0.75
chr2	68230001	68280000	A.2.2.1.2.2.1.2.1.2.1.2.1.1	0.493646138807429	.	68230001	68280000	#FFDADA	1	0.625
chr2	68280001	68350000	A.2.2.1.2.2.2.1.1.2.2.1	0.482893450635386	.	68280001	68350000	#FFDADA	1	0.625
chr2	68350001	68390000	A.2.2.1.2.2.2.1.1.1.2.1	0.485826001955034	.	68350001	68390000	#FFDADA	1	0.625
chr2	68390001	68580000	A.1.2.2.1.2.2.2.2.1	0.797653958944281	.	68390001	68580000	#FF4848	1	0.875
chr2	68580001	68680000	A.2.1.2.1.1.2.2.2.2.2	0.636363636363636	.	68580001	68680000	#FF9191	1	0.75
chr2	68680001	68730000	A.2.2.1.2.2.1.2.1.1.1.1	0.497556207233627	.	68680001	68730000	#FFDADA	1	0.625
chr2	68730001	69180000	A.1.2.1.2.2.1.1.2	0.84652981427175	.	68730001	69180000	#FF4848	1	0.875
chr2	69180001	69540000	A.1.2.2.1.1.1.1.1.1	0.832844574780059	.	69180001	69540000	#FF4848	1	0.875
chr2	69540001	69600000	A.2.1.2.1.1.1.2.1.2.1	0.654936461388074	.	69540001	69600000	#FF9191	1	0.75
chr2	69600001	70480000	A.1.1.1.1.2.2.2.1	0.990224828934506	.	69600001	70480000	#FF0000	1	1
chr2	70480001	70530000	A.2.1.1.2.1.2.2.2.1.2	0.695992179863148	.	70480001	70530000	#FF9191	1	0.75
chr2	70530001	70570000	A.2.1.2.1.1.1.2.1.2.2.2	0.652981427174976	.	70530001	70570000	#FF9191	1	0.75
chr2	70570001	70840000	A.1.2.1.2.1.1.2.2.2	0.865102639296188	.	70570001	70840000	#FF4848	1	0.875
chr2	70840001	70890000	A.2.1.2.1.1.1.2.2.1.2.1.1	0.651026392961877	.	70840001	70890000	#FF9191	1	0.75
chr2	70890001	71370000	A.1.2.2.1.1.1.1.1.2.1	0.831867057673509	.	70890001	71370000	#FF4848	1	0.875
chr2	71370001	71390000	A.2.2.1.2.2.1.1.1.2	0.501466275659824	.	71370001	71390000	#FFDADA	1	0.625
chr2	71390001	71750000	A.1.1.2.2.2.2.1.2.1	0.911045943304008	.	71390001	71750000	#FF0000	1	1
chr2	71750001	72350000	A.1.2.2.1.1.1.2.1	0.826001955034213	.	71750001	72350000	#FF4848	1	0.875
chr2	72350001	72380000	A.2.2.1.2.2.1.1.2.2.1	0.499511241446725	.	72350001	72380000	#FFDADA	1	0.625
chr2	72380001	72830000	A.2.1.2.1.1.2.2.1.1	0.641251221896383	.	72380001	72830000	#FF9191	1	0.75
chr2	72830001	73140000	A.1.2.1.2.1.1.2.1.1.2	0.868035190615836	.	72830001	73140000	#FF4848	1	0.875
chr2	73140001	73510000	A.1.1.2.1.1.2.2.2.2.2	0.945259042033236	.	73140001	73510000	#FF0000	1	1
chr2	73510001	73830000	A.1.2.2.1.2.2.2.2.2.1.1.1	0.796676441837732	.	73510001	73830000	#FF4848	1	0.875
chr2	73830001	74010000	A.1.1.1.1.1.1.2.2.1	0.998044965786901	.	73830001	74010000	#FF0000	1	1
chr2	74030001	74910000	A.1.1.1.1.1.1.2.2.1	0.998044965786901	.	74030001	74910000	#FF0000	1	1
chr2	74910001	75110000	A.1.2.1.2.1.2.1.2.1	0.86119257086999	.	74910001	75110000	#FF4848	1	0.875
chr2	75110001	75280000	A.1.2.2.2.2.1.1.1.2	0.762463343108504	.	75110001	75280000	#FF4848	1	0.875
chr2	75280001	75710000	A.1.2.2.2.2.1.2.1.1	0.760508308895406	.	75280001	75710000	#FF4848	1	0.875
chr2	75710001	75860000	A.1.2.2.2.2.1.2.2.1	0.757575757575758	.	75710001	75860000	#FF4848	1	0.875
chr2	75860001	75910000	A.2.1.2.2.2.1.2.2	0.570869990224829	.	75860001	75910000	#FF9191	1	0.75
chr2	75910001	75940000	A.2.2.2.2.2.1.2.2.2	0.43010752688172	.	75910001	75940000	#FFDADA	1	0.625
chr2	75940001	76030000	B.1.2.1.2.2.2.1.2.2	0.229716520039101	.	75940001	76030000	#9191FF	1	0.375
chr2	76030001	76370000	B.2.2.1.1.2.1.1.1.2.1.2.1	0.043010752688172	.	76030001	76370000	#0000FF	1	0.125
chr2	76370001	77210000	B.2.2.2.1.2.2.1.1	0.010752688172043	.	76370001	77210000	#0000FF	1	0.125
chr2	77210001	77260000	B.1.2.2.2.1.1.2.1.2.1	0.181818181818182	.	77210001	77260000	#9191FF	1	0.375
chr2	77260001	78210000	B.2.2.2.1.2.1.2.1.2	0.0127077223851417	.	77260001	78210000	#0000FF	1	0.125
chr2	78210001	79240000	B.2.2.2.1.2.2.2.2.1	0.00782013685239492	.	78210001	79240000	#0000FF	1	0.125
chr2	79240001	79280000	B.1.2.2.2.2.2.2.1.1.2	0.159335288367546	.	79240001	79280000	#9191FF	1	0.375
chr2	79280001	79320000	B.1.2.2.2.2.2.2.1.2	0.158357771260997	.	79280001	79320000	#9191FF	1	0.375
chr2	79320001	79450000	B.2.1.2.2.1.2.2.2.2	0.0694037145650049	.	79320001	79450000	#4848FF	1	0.25
chr2	79450001	80040000	B.2.2.2.1.2.2.1.2	0.00977517106549365	.	79450001	80040000	#0000FF	1	0.125
chr2	80040001	80090000	B.2.1.1.1.1.1.1.1.2	0.152492668621701	.	80040001	80090000	#4848FF	1	0.25
chr2	80090001	80140000	B.2.1.1.1.1.1.1.1.1	0.15347018572825	.	80090001	80140000	#4848FF	1	0.25
chr2	80140001	80220000	B.2.1.2.2.1.2.2.2.1.2	0.0703812316715543	.	80140001	80220000	#4848FF	1	0.25
chr2	80220001	80280000	B.2.1.1.1.1.1.2.1.2.2	0.147605083088954	.	80220001	80280000	#4848FF	1	0.25
chr2	80280001	80430000	B.2.1.2.2.2.2.1.1	0.0645161290322581	.	80280001	80430000	#4848FF	1	0.25
chr2	80430001	80520000	B.2.1.2.2.1.2.2.2.1.1	0.0713587487781036	.	80430001	80520000	#4848FF	1	0.25
chr2	80520001	80580000	B.2.1.1.1.1.1.2.2	0.146627565982405	.	80520001	80580000	#4848FF	1	0.25
chr2	80580001	80700000	B.2.1.2.2.1.2.1.2	0.0733137829912024	.	80580001	80700000	#4848FF	1	0.25
chr2	80700001	80810000	B.1.2.2.2.2.1.1.1.1	0.172043010752688	.	80700001	80810000	#9191FF	1	0.375
chr2	80810001	81450000	B.2.2.2.1.1.1.1	0.0224828934506354	.	80810001	81450000	#0000FF	1	0.125
chr2	81450001	81520000	B.2.1.1.1.1.1.1.2.1	0.151515151515152	.	81450001	81520000	#4848FF	1	0.25
chr2	81520001	81960000	B.2.2.1.2.2.2.1	0.0254154447702835	.	81520001	81960000	#0000FF	1	0.125
chr2	81960001	82430000	B.2.2.1.2.2.1	0.0263929618768328	.	81960001	82430000	#0000FF	1	0.125
chr2	82430001	82850000	B.2.1.2.2.1.1.2.1.1	0.0801564027370479	.	82430001	82850000	#4848FF	1	0.25
chr2	82850001	83100000	B.1.1.1.1.2.2.1.2.1	0.378299120234604	.	82850001	83100000	#DADAFF	1	0.5
chr2	83100001	83220000	A.2.2.2.2.2.2.1.1.2	0.425219941348974	.	83100001	83220000	#FFDADA	1	0.625
chr2	83220001	83420000	A.2.2.2.2.2.2.1.1.1.1.2.1	0.428152492668622	.	83220001	83420000	#FFDADA	1	0.625
chr2	83420001	83840000	B.2.1.2.2.1.1.2.2.2.1.2	0.0762463343108504	.	83420001	83840000	#4848FF	1	0.25
chr2	83840001	83890000	B.1.2.2.2.2.2.2.2.1.1	0.157380254154448	.	83840001	83890000	#9191FF	1	0.375
chr2	83890001	83980000	B.1.2.2.2.2.2.1.2.2.2.2	0.161290322580645	.	83890001	83980000	#9191FF	1	0.375
chr2	83980001	84060000	B.1.2.2.2.1.1.2.1.1.1.1	0.18475073313783	.	83980001	84060000	#9191FF	1	0.375
chr2	84060001	84200000	B.1.1.2.1.1.1.2.1.2.1	0.341153470185728	.	84060001	84200000	#DADAFF	1	0.5
chr2	84200001	84430000	B.1.1.2.1.2.2.1.1.2.1.1	0.325513196480938	.	84200001	84430000	#DADAFF	1	0.5
chr2	84430001	84530000	B.1.1.1.1.2.1.1.1	0.388074291300098	.	84430001	84530000	#DADAFF	1	0.5
chr2	84530001	84610000	B.1.2.1.2.1.1.2.1.1.1	0.251221896383187	.	84530001	84610000	#9191FF	1	0.375
chr2	84610001	84670000	B.1.2.1.2.1.1.2.1.1.2	0.250244379276637	.	84610001	84670000	#9191FF	1	0.375
chr2	84670001	85120000	B.1.1.2.1.1.1.2.2.2	0.335288367546432	.	84670001	85120000	#DADAFF	1	0.5
chr2	85120001	85180000	A.2.1.1.1.1.2.2.1	0.734115347018573	.	85120001	85180000	#FF9191	1	0.75
chr2	85180001	85250000	A.1.2.2.2.2.2.1.1.1	0.755620723362659	.	85180001	85250000	#FF4848	1	0.875
chr2	85250001	85530000	A.1.1.2.1.2.2.1.1.2	0.941348973607038	.	85250001	85530000	#FF0000	1	1
chr2	85530001	85800000	A.1.1.2.1.1.2.1.2.2	0.955034213098729	.	85530001	85800000	#FF0000	1	1
chr2	85800001	86030000	A.1.1.2.1.1.2.2.2.2.1	0.946236559139785	.	85800001	86030000	#FF0000	1	1
chr2	86030001	86420000	A.1.1.1.1.2.2.2.2	0.989247311827957	.	86030001	86420000	#FF0000	1	1
chr2	86420001	86950000	A.1.1.1.2.1.2.1.2.1	0.980449657869013	.	86420001	86950000	#FF0000	1	1
chr2	86970001	87060000	A.1.1.1.2.1.2.1.2.1	0.980449657869013	.	86970001	87060000	#FF0000	1	1
chr2	87060001	87100000	A.2.2.1.2.2.1.2.1.2.1.2.1.2	0.49266862170088	.	87060001	87100000	#FFDADA	1	0.625
chr2	87100001	87130000	A.2.2.1.2.2.1.1.2.2.2	0.498533724340176	.	87100001	87130000	#FFDADA	1	0.625
chr2	87150001	87160000	A.2.2.1.2.2.1.1.2.2.2	0.498533724340176	.	87150001	87160000	#FFDADA	1	0.625
chr2	87290001	87300000	A.2.2.1.2.2.1.1.2.2.2	0.498533724340176	.	87290001	87300000	#FFDADA	1	0.625
chr2	87310001	87340000	A.2.2.1.2.2.1.1.2.2.2	0.498533724340176	.	87310001	87340000	#FFDADA	1	0.625
chr2	87370001	87380000	A.2.2.1.2.2.1.1.2.2.2	0.498533724340176	.	87370001	87380000	#FFDADA	1	0.625
chr2	87390001	87460000	A.2.1.2.1.1.2.2.2.2.1	0.637341153470186	.	87390001	87460000	#FF9191	1	0.75
chr2	87470001	87560000	A.2.1.2.1.1.2.2.2.2.1	0.637341153470186	.	87470001	87560000	#FF9191	1	0.75
chr2	87560001	87590000	A.2.2.2.2.2.1.1.1.1.2.1	0.436950146627566	.	87560001	87590000	#FFDADA	1	0.625
chr2	87600001	87610000	A.2.2.2.2.2.1.1.1.1.2.1	0.436950146627566	.	87600001	87610000	#FFDADA	1	0.625
chr2	87620001	87630000	A.2.2.2.2.2.1.1.1.1.2.1	0.436950146627566	.	87620001	87630000	#FFDADA	1	0.625
chr2	87740001	87840000	A.1.2.2.2.2.2.1.2.1	0.752688172043011	.	87740001	87840000	#FF4848	1	0.875
chr2	87850001	87900000	A.1.2.2.2.2.2.1.2.1	0.752688172043011	.	87850001	87900000	#FF4848	1	0.875
chr2	87930001	88000000	A.1.2.2.2.2.2.1.2.1	0.752688172043011	.	87930001	88000000	#FF4848	1	0.875
chr2	88160001	88190000	A.1.2.2.2.2.2.1.2.1	0.752688172043011	.	88160001	88190000	#FF4848	1	0.875
chr2	88210001	88220000	A.1.2.2.2.2.2.1.2.1	0.752688172043011	.	88210001	88220000	#FF4848	1	0.875
chr2	88230001	88240000	A.1.2.2.2.2.2.1.2.1	0.752688172043011	.	88230001	88240000	#FF4848	1	0.875
chr2	88270001	88280000	A.1.2.2.2.2.2.1.2.1	0.752688172043011	.	88270001	88280000	#FF4848	1	0.875
chr2	88290001	88360000	A.1.2.2.2.2.2.1.2.1	0.752688172043011	.	88290001	88360000	#FF4848	1	0.875
chr2	88360001	88900000	A.2.1.1.1.1.1.1.2	0.747800586510264	.	88360001	88900000	#FF9191	1	0.75
chr2	88900001	88980000	A.2.1.1.1.1.1.2.2.2	0.741935483870968	.	88900001	88980000	#FF9191	1	0.75
chr2	88980001	89030000	A.2.2.1.1.2.2.2.2.1.2	0.530791788856305	.	88980001	89030000	#FFDADA	1	0.625
chr2	89030001	89070000	B.1.1.1.1.2.1.1.2.2	0.38514173998045	.	89030001	89070000	#DADAFF	1	0.5
chr2	89070001	89550000	B.2.1.2.2.1.1.2.2.1	0.0782013685239492	.	89070001	89550000	#4848FF	1	0.25
chr2	89560001	89570000	B.2.1.2.2.1.1.2.2.1	0.0782013685239492	.	89560001	89570000	#4848FF	1	0.25
chr2	89590001	89620000	B.2.1.2.2.1.1.2.2.1	0.0782013685239492	.	89590001	89620000	#4848FF	1	0.25
chr2	89830001	89890000	B.2.1.2.2.1.1.2.2.1	0.0782013685239492	.	89830001	89890000	#4848FF	1	0.25
chr2	89970001	90190000	B.2.1.2.2.1.1.2.2.1	0.0782013685239492	.	89970001	90190000	#4848FF	1	0.25
chr2	90200001	90270000	B.2.1.2.2.1.1.2.2.1	0.0782013685239492	.	90200001	90270000	#4848FF	1	0.25
chr2	90370001	90390000	B.2.2.1.1.2.1.2	0.0391006842619746	.	90370001	90390000	#0000FF	1	0.125
chr2	90410001	90440000	B.2.2.1.1.2.1.2	0.0391006842619746	.	90410001	90440000	#0000FF	1	0.125
chr2	90450001	90490000	B.2.2.1.1.2.1.2	0.0391006842619746	.	90450001	90490000	#0000FF	1	0.125
chr2	91590001	91600000	B.2.2.1.1.2.1.2	0.0391006842619746	.	91590001	91600000	#0000FF	1	0.125
chr2	91630001	91640000	B.2.2.1.1.2.1.2	0.0391006842619746	.	91630001	91640000	#0000FF	1	0.125
chr2	91650001	91710000	B.2.2.1.1.2.1.2	0.0391006842619746	.	91650001	91710000	#0000FF	1	0.125
chr2	91720001	91980000	B.2.2.1.1.2.1.2	0.0391006842619746	.	91720001	91980000	#0000FF	1	0.125
chr2	92030001	92200000	B.2.2.1.1.2.1.2	0.0391006842619746	.	92030001	92200000	#0000FF	1	0.125
chr2	92250001	92330000	B.2.2.1.1.2.1.2	0.0391006842619746	.	92250001	92330000	#0000FF	1	0.125
chr2	95320001	95630000	B.2.1.2.2.2.2.2.1.1.2	0.06158357771261	.	95320001	95630000	#4848FF	1	0.25
chr2	95630001	95680000	B.1.1.1.1.1.2.2.1.1.1	0.394916911045943	.	95630001	95680000	#DADAFF	1	0.5
chr2	95680001	95830000	A.1.2.2.2.1.1.2.2.1.1	0.78494623655914	.	95680001	95830000	#FF4848	1	0.875
chr2	95830001	96100000	A.1.1.1.2.1.2.1.1.2.1	0.982404692082111	.	95830001	96100000	#FF0000	1	1
chr2	96150001	96260000	A.1.1.1.2.1.2.1.1.2.1	0.982404692082111	.	96150001	96260000	#FF0000	1	1
chr2	96320001	96440000	A.1.1.1.2.1.2.1.1.2.1	0.982404692082111	.	96320001	96440000	#FF0000	1	1
chr2	96460001	96650000	A.1.1.1.2.1.2.1.1.2.1	0.982404692082111	.	96460001	96650000	#FF0000	1	1
chr2	96650001	96690000	A.1.1.1.1.1.1.1	1	.	96650001	96690000	#FF0000	1	1
chr2	96720001	97640000	A.1.1.1.1.1.1.1	1	.	96720001	97640000	#FF0000	1	1
chr2	97640001	97900000	A.1.2.2.1.2.2.2.1.2.2	0.798631476050831	.	97640001	97900000	#FF4848	1	0.875
chr2	98010001	98030000	A.2.1.2.1.1.1.2.2.2	0.648093841642229	.	98010001	98030000	#FF9191	1	0.75
chr2	98140001	98200000	A.2.1.2.1.1.1.2.2.2	0.648093841642229	.	98140001	98200000	#FF9191	1	0.75
chr2	98200001	98830000	A.1.1.1.2.1.2.1.2.2	0.979472140762463	.	98200001	98830000	#FF0000	1	1
chr2	98830001	99020000	A.1.2.2.1.2.2.2.2.2.1.2	0.794721407624633	.	98830001	99020000	#FF4848	1	0.875
chr2	99020001	99240000	A.1.2.1.2.2.2.1.1.2	0.840664711632454	.	99020001	99240000	#FF4848	1	0.875
chr2	99240001	99820000	A.1.2.1.1.2.2.1.2.1.2.1	0.886608015640274	.	99240001	99820000	#FF4848	1	0.875
chr2	99820001	100030000	A.1.2.2.2.2.2.1.2.2	0.751710654936461	.	99820001	100030000	#FF4848	1	0.875
chr2	100030001	100120000	A.2.1.1.1.2.1.1.1.2	0.731182795698925	.	100030001	100120000	#FF9191	1	0.75
chr2	100120001	100170000	B.1.1.1.1.1.2.2.1.1.2	0.393939393939394	.	100120001	100170000	#DADAFF	1	0.5
chr2	100170001	100860000	B.2.2.1.1.1.1.2.1	0.0537634408602151	.	100170001	100860000	#0000FF	1	0.125
chr2	100860001	100880000	B.1.2.1.1.1.2.2	0.274682306940371	.	100860001	100880000	#9191FF	1	0.375
chr2	100880001	101030000	B.1.2.2.1.2.1.1.2.2	0.20039100684262	.	100880001	101030000	#9191FF	1	0.375
chr2	101030001	101170000	B.1.2.2.1.2.1.1.2.1	0.201368523949169	.	101030001	101170000	#9191FF	1	0.375
chr2	101170001	101350000	A.2.2.2.2.2.2.1.2.2.1.1	0.422287390029326	.	101170001	101350000	#FFDADA	1	0.625
chr2	101350001	101610000	A.1.2.2.2.1.2.2.1.1.1.2.2	0.771260997067449	.	101350001	101610000	#FF4848	1	0.875
chr2	101610001	101670000	A.2.1.2.2.1.2.2.2.1.1	0.580645161290323	.	101610001	101670000	#FF9191	1	0.75
chr2	101670001	101860000	A.1.2.1.1.2.2.2.1.2.2.2.2	0.877810361681329	.	101670001	101860000	#FF4848	1	0.875
chr2	101860001	101910000	A.2.1.1.1.2.1.1.1.1	0.732160312805474	.	101860001	101910000	#FF9191	1	0.75
chr2	101910001	102500000	A.1.1.1.2.1.1.1.2.2	0.986314760508309	.	101910001	102500000	#FF0000	1	1
chr2	102500001	102620000	A.1.2.1.1.2.2.1.2.1.1.2	0.887585532746823	.	102500001	102620000	#FF4848	1	0.875
chr2	102620001	102880000	A.1.2.1.1.1.1.1.2.1.2	0.905180840664712	.	102620001	102880000	#FF4848	1	0.875
chr2	102880001	103090000	A.1.2.2.2.1.2.2.1.1.1.2.1	0.772238514173998	.	102880001	103090000	#FF4848	1	0.875
chr2	103090001	103240000	A.2.1.2.2.1.1.1.1.1.1.2	0.602150537634409	.	103090001	103240000	#FF9191	1	0.75
chr2	103240001	103340000	A.2.2.1.1.1.1.2.1.2.2	0.55425219941349	.	103240001	103340000	#FFDADA	1	0.625
chr2	103340001	103360000	A.2.2.2.2.2.1.1.2	0.434017595307918	.	103340001	103360000	#FFDADA	1	0.625
chr2	103360001	103410000	B.1.1.1.1.1.2.2.1.2	0.392961876832845	.	103360001	103410000	#DADAFF	1	0.5
chr2	103410001	103430000	B.1.1.2.2.1.2.2	0.308895405669599	.	103410001	103430000	#DADAFF	1	0.5
chr2	103430001	103580000	B.2.1.1.2.1.1.1.1.1.1	0.132942326490714	.	103430001	103580000	#4848FF	1	0.25
chr2	103580001	103620000	B.1.2.1.2.1.2.2.1	0.240469208211144	.	103580001	103620000	#9191FF	1	0.375
chr2	103620001	103810000	B.2.2.1.1.1.2.2.1	0.0498533724340176	.	103620001	103810000	#0000FF	1	0.125
chr2	103810001	104030000	B.2.2.1.2.1.2.1.1.2	0.0312805474095797	.	103810001	104030000	#0000FF	1	0.125
chr2	104030001	104650000	B.2.2.2.2.1.1	0.00586510263929619	.	104030001	104650000	#0000FF	1	0.125
chr2	104650001	104690000	B.1.2.2.1.2.2.1.2	0.189638318670577	.	104650001	104690000	#9191FF	1	0.375
chr2	104690001	105200000	B.2.2.2.1.1.1.2	0.021505376344086	.	104690001	105200000	#0000FF	1	0.125
chr2	105200001	105400000	B.2.1.1.2.2.2.1	0.111436950146628	.	105200001	105400000	#4848FF	1	0.25
chr2	105400001	105440000	B.2.1.1.2.1.2.1.1.1.1	0.125122189638319	.	105400001	105440000	#4848FF	1	0.25
chr2	105440001	105540000	B.1.2.2.1.1.2.2.2.2.1	0.204301075268817	.	105440001	105540000	#9191FF	1	0.375
chr2	105540001	105650000	B.2.1.2.1.1.1.1.1	0.105571847507331	.	105540001	105650000	#4848FF	1	0.25
chr2	105650001	105870000	B.1.2.1.2.1.2.1.1.1	0.243401759530792	.	105650001	105870000	#9191FF	1	0.375
chr2	105870001	105950000	A.2.2.1.1.1.1.2.1.1.1	0.557184750733138	.	105870001	105950000	#FFDADA	1	0.625
chr2	105950001	106000000	A.2.1.2.2.1.2.2.2.2.1	0.578690127077224	.	105950001	106000000	#FF9191	1	0.75
chr2	106000001	106160000	A.1.2.2.2.1.1.2.2.1.2.2.2	0.782013685239492	.	106000001	106160000	#FF4848	1	0.875
chr2	106160001	106310000	A.2.1.2.2.1.2.2.2.2.2	0.577712609970675	.	106160001	106310000	#FF9191	1	0.75
chr2	106310001	106350000	A.2.2.2.2.2.2.1.2.1.1	0.424242424242424	.	106310001	106350000	#FFDADA	1	0.625
chr2	106350001	106490000	A.2.1.1.1.1.2.1.1.1	0.740957966764418	.	106350001	106490000	#FF9191	1	0.75
chr2	106490001	106620000	A.2.2.2.2.1.1.1.1.1	0.451612903225806	.	106490001	106620000	#FFDADA	1	0.625
chr2	106620001	106730000	B.1.1.1.1.1.2.2.2.1.2	0.390029325513196	.	106620001	106730000	#DADAFF	1	0.5
chr2	106730001	106810000	B.1.1.1.1.1.1.2.1.2.1	0.406647116324536	.	106730001	106810000	#DADAFF	1	0.5
chr2	106810001	107050000	B.1.2.2.1.1.2.1.1.2	0.213098729227761	.	106810001	107050000	#9191FF	1	0.375
chr2	107060001	107220000	B.1.2.2.1.1.2.1.1.2	0.213098729227761	.	107060001	107220000	#9191FF	1	0.375
chr2	107220001	108190000	B.2.2.2.2.2.2.1	0.00195503421309873	.	107220001	108190000	#0000FF	1	0.125
chr2	108190001	108260000	B.1.2.1.2.1.2.2.2	0.239491691104594	.	108190001	108260000	#9191FF	1	0.375
chr2	108260001	108320000	B.1.2.2.1.1.2.2.1.1.1.1	0.210166177908113	.	108260001	108320000	#9191FF	1	0.375
chr2	108320001	108450000	B.2.1.2.1.2.1	0.0899315738025415	.	108320001	108450000	#4848FF	1	0.25
chr2	108490001	108810000	B.2.1.2.1.2.1	0.0899315738025415	.	108490001	108810000	#4848FF	1	0.25
chr2	108810001	108950000	A.2.1.2.2.1.1.1.1.2.2.2	0.598240469208211	.	108810001	108950000	#FF9191	1	0.75
chr2	108950001	109210000	A.1.2.1.1.2.2.2.2.1	0.87683284457478	.	108950001	109210000	#FF4848	1	0.875
chr2	109210001	109390000	A.1.2.2.2.1.1.1.1.2	0.791788856304985	.	109210001	109390000	#FF4848	1	0.875
chr2	109390001	110110000	A.1.1.1.1.1.2.1	0.996089931573803	.	109390001	110110000	#FF0000	1	1
chr2	110250001	110500000	A.1.1.1.1.1.2.1	0.996089931573803	.	110250001	110500000	#FF0000	1	1
chr2	110850001	110990000	A.1.2.1.2.2.2.2.1.1.2	0.836754643206256	.	110850001	110990000	#FF4848	1	0.875
chr2	111390001	111910000	A.1.2.2.1.2.2.2.2.2.2	0.793743890518084	.	111390001	111910000	#FF4848	1	0.875
chr2	111910001	112030000	A.2.2.1.2.1.1.2.1	0.524926686217009	.	111910001	112030000	#FFDADA	1	0.625
chr2	112030001	112070000	A.2.1.1.2.2.1.2.2.2.1.1	0.681329423264907	.	112030001	112070000	#FF9191	1	0.75
chr2	112110001	112160000	A.2.1.1.2.2.1.2.2.2.1.1	0.681329423264907	.	112110001	112160000	#FF9191	1	0.75
chr2	112170001	112200000	A.2.1.1.2.2.1.2.2.2.1.1	0.681329423264907	.	112170001	112200000	#FF9191	1	0.75
chr2	112210001	112300000	A.2.1.1.2.2.1.2.2.2.1.1	0.681329423264907	.	112210001	112300000	#FF9191	1	0.75
chr2	112310001	112340000	A.2.1.1.2.2.1.2.2.2.1.1	0.681329423264907	.	112310001	112340000	#FF9191	1	0.75
chr2	112350001	112370000	A.2.1.1.2.2.1.2.2.2.1.1	0.681329423264907	.	112350001	112370000	#FF9191	1	0.75
chr2	112370001	112480000	A.1.2.2.1.2.2.2.1.2.1	0.79960899315738	.	112370001	112480000	#FF4848	1	0.875
chr2	112480001	112520000	A.2.2.1.2.2.1.2.2.1	0.489736070381232	.	112480001	112520000	#FFDADA	1	0.625
chr2	112520001	112560000	A.1.1.1.1.2.2.1.2	0.991202346041056	.	112520001	112560000	#FF0000	1	1
chr2	112580001	113120000	A.1.1.1.1.2.2.1.2	0.991202346041056	.	112580001	113120000	#FF0000	1	1
chr2	113180001	113350000	A.1.1.1.1.2.2.1.2	0.991202346041056	.	113180001	113350000	#FF0000	1	1
chr2	113350001	113720000	A.1.1.1.2.2.2.1.2	0.966764418377322	.	113350001	113720000	#FF0000	1	1
chr2	113720001	114160000	A.1.1.1.1.2.1.2	0.993157380254154	.	113720001	114160000	#FF0000	1	1
chr2	114160001	114210000	A.2.1.2.1.2.1.2.1.2	0.624633431085044	.	114160001	114210000	#FF9191	1	0.75
chr2	114210001	114250000	A.2.2.1.1.1.1.2.1.1.2	0.556207233626588	.	114210001	114250000	#FFDADA	1	0.625
chr2	114260001	114330000	A.2.2.1.1.1.1.2.1.1.2	0.556207233626588	.	114260001	114330000	#FFDADA	1	0.625
chr2	114330001	114370000	A.2.1.1.1.2.1.2.1.2.1	0.728250244379277	.	114330001	114370000	#FF9191	1	0.75
chr2	114380001	114560000	A.2.1.1.1.2.1.2.1.2.1	0.728250244379277	.	114380001	114560000	#FF9191	1	0.75
chr2	114560001	114630000	A.2.1.2.2.1.1.1.1.1.2	0.601173020527859	.	114560001	114630000	#FF9191	1	0.75
chr2	114630001	114680000	A.2.1.1.1.2.2.1.2.2.2	0.718475073313783	.	114630001	114680000	#FF9191	1	0.75
chr2	114680001	114720000	A.2.2.1.1.1.1.2.1.2.1	0.555229716520039	.	114680001	114720000	#FFDADA	1	0.625
chr2	114720001	114820000	B.1.1.2.1.1.2.2.1	0.332355816226784	.	114720001	114820000	#DADAFF	1	0.5
chr2	114820001	115280000	B.2.2.1.2.1.2.1.1.1	0.032258064516129	.	114820001	115280000	#0000FF	1	0.125
chr2	115280001	115320000	B.1.2.2.1.1.2.2.1.1.2	0.208211143695015	.	115280001	115320000	#9191FF	1	0.375
chr2	115320001	115660000	B.2.2.1.1.1.2.2.2.2.1	0.0478983382209189	.	115320001	115660000	#0000FF	1	0.125
chr2	115660001	115900000	B.2.2.1.1.1.1.2.2.2	0.0518084066471163	.	115660001	115900000	#0000FF	1	0.125
chr2	115900001	116530000	B.2.2.2.1.1.2.2	0.0156402737047898	.	115900001	116530000	#0000FF	1	0.125
chr2	116530001	116670000	B.2.1.2.1.2.2.1.2	0.0869990224828935	.	116530001	116670000	#4848FF	1	0.25
chr2	116670001	117720000	B.2.2.2.2.2.1.1	0.00391006842619746	.	116670001	117720000	#0000FF	1	0.125
chr2	117720001	118130000	B.2.2.1.2.1.2.1.2.1	0.0303030303030303	.	117720001	118130000	#0000FF	1	0.125
chr2	118130001	118490000	B.2.2.1.2.1.2.2.1	0.0283479960899316	.	118130001	118490000	#0000FF	1	0.125
chr2	118490001	118570000	B.1.2.1.1.2.1.2.2.1.2	0.265884652981427	.	118490001	118570000	#9191FF	1	0.375
chr2	118570001	118620000	B.1.1.1.1.1.1.2.2.1.1.2	0.402737047898338	.	118570001	118620000	#DADAFF	1	0.5
chr2	118620001	118680000	B.1.2.1.1.1.1.1.1	0.289345063538612	.	118620001	118680000	#9191FF	1	0.375
chr2	118680001	118770000	A.2.2.1.1.1.2.2.2.2.1	0.541544477028348	.	118680001	118770000	#FFDADA	1	0.625
chr2	118770001	118850000	A.2.1.2.2.1.1.1.1.1.1.1	0.603128054740958	.	118770001	118850000	#FF9191	1	0.75
chr2	118850001	119570000	A.1.2.1.1.2.2.1.1.2	0.889540566959922	.	118850001	119570000	#FF4848	1	0.875
chr2	119570001	119630000	A.2.1.2.2.1.2.1.2.1	0.583577712609971	.	119570001	119630000	#FF9191	1	0.75
chr2	119630001	119790000	A.1.2.2.2.1.2.1.2.1.1	0.778103616813294	.	119630001	119790000	#FF4848	1	0.875
chr2	119790001	120100000	A.1.2.2.2.1.2.1.2.1.2.1	0.777126099706745	.	119790001	120100000	#FF4848	1	0.875
chr2	120100001	120390000	A.1.2.1.1.1.2.2.2.1	0.896383186705767	.	120100001	120390000	#FF4848	1	0.875
chr2	120390001	120440000	A.2.1.1.2.2.1.1.2.2	0.691104594330401	.	120390001	120440000	#FF9191	1	0.75
chr2	120440001	120930000	A.1.1.2.1.1.1.2.2	0.957966764418377	.	120440001	120930000	#FF0000	1	1
chr2	120930001	121450000	A.1.1.1.2.2.2.2.1.1	0.965786901270772	.	120930001	121450000	#FF0000	1	1
chr2	121450001	121840000	A.1.1.2.2.2.1.1.2.2	0.919843597262952	.	121450001	121840000	#FF0000	1	1
chr2	121840001	121890000	A.2.1.2.1.2.1.1.1.2.1	0.633431085043988	.	121840001	121890000	#FF9191	1	0.75
chr2	121890001	122140000	A.1.1.2.2.2.1.2.2.1.2	0.915933528836755	.	121890001	122140000	#FF0000	1	1
chr2	122140001	122290000	A.1.2.1.1.1.1.1.2.1.1	0.906158357771261	.	122140001	122290000	#FF4848	1	0.875
chr2	122290001	122480000	A.1.2.1.1.2.2.1.2.1.1.1	0.888563049853372	.	122290001	122480000	#FF4848	1	0.875
chr2	122480001	122540000	A.2.1.2.2.1.2.1.2.2	0.582600195503421	.	122480001	122540000	#FF9191	1	0.75
chr2	122540001	122670000	B.1.1.1.1.1.1.2.2.1.1.1	0.403714565004888	.	122540001	122670000	#DADAFF	1	0.5
chr2	122670001	122710000	B.1.1.2.2.2.1.2.2	0.300097751710655	.	122670001	122710000	#DADAFF	1	0.5
chr2	122710001	122930000	B.2.1.1.2.2.2.2.2.1	0.10752688172043	.	122710001	122930000	#4848FF	1	0.25
chr2	122930001	123250000	B.2.2.1.1.1.1.2.2.1	0.0527859237536657	.	122930001	123250000	#0000FF	1	0.125
chr2	123250001	123650000	B.2.2.1.1.1.2.2.2.1	0.0488758553274682	.	123250001	123650000	#0000FF	1	0.125
chr2	123650001	123770000	B.2.1.2.1.1.1.1.2	0.104594330400782	.	123650001	123770000	#4848FF	1	0.25
chr2	123770001	123940000	B.2.1.2.1.2.2.2.1.1	0.0860215053763441	.	123770001	123940000	#4848FF	1	0.25
chr2	123940001	124720000	B.2.2.2.1.1.2.1.2.1.1	0.0185728250244379	.	123940001	124720000	#0000FF	1	0.125
chr2	124720001	124780000	B.1.2.2.1.1.2.2.1.1.1.2	0.209188660801564	.	124720001	124780000	#9191FF	1	0.375
chr2	124780001	125490000	B.2.2.2.1.1.2.1.2.1.2	0.0175953079178886	.	124780001	125490000	#0000FF	1	0.125
chr2	125490001	126340000	B.2.2.2.1.1.2.1.2.2	0.0166177908113392	.	125490001	126340000	#0000FF	1	0.125
chr2	126340001	126610000	B.2.2.1.1.1.2.2.2.2.2	0.0469208211143695	.	126340001	126610000	#0000FF	1	0.125
chr2	126610001	127520000	B.2.2.2.2.2.1.2	0.00293255131964809	.	126610001	127520000	#0000FF	1	0.125
chr2	127520001	127750000	B.2.1.1.2.1.2.2.1.2	0.120234604105572	.	127520001	127750000	#4848FF	1	0.25
chr2	127750001	127820000	A.2.2.2.2.2.2.1.2.2.1.2	0.421309872922776	.	127750001	127820000	#FFDADA	1	0.625
chr2	127820001	127950000	A.2.1.1.1.2.2.1.2.2.1	0.719452590420332	.	127820001	127950000	#FF9191	1	0.75
chr2	127950001	128030000	A.2.1.1.1.2.2.1.1.1	0.72238514173998	.	127950001	128030000	#FF9191	1	0.75
chr2	128030001	128240000	A.1.2.1.1.1.1.1.2.2	0.904203323558162	.	128030001	128240000	#FF4848	1	0.875
chr2	128240001	128790000	A.1.1.1.2.1.1.1.1	0.988269794721408	.	128240001	128790000	#FF0000	1	1
chr2	128790001	128920000	A.1.2.2.1.2.1.2.1.1	0.811339198435973	.	128790001	128920000	#FF4848	1	0.875
chr2	128920001	129070000	A.1.2.2.1.2.2.2.1.1	0.80058651026393	.	128920001	129070000	#FF4848	1	0.875
chr2	129070001	129130000	A.2.2.1.2.1.2.1.1.1.2	0.521016617790811	.	129070001	129130000	#FFDADA	1	0.625
chr2	129130001	130030000	A.1.2.1.1.1.2.1.2	0.898338220918866	.	129130001	130030000	#FF4848	1	0.875
chr2	130030001	130700000	B.1.1.1.2.1.2.1.1.2.1	0.367546432062561	.	130030001	130700000	#DADAFF	1	0.5
chr2	130700001	130730000	B.1.1.1.2.2.2.2.2.2.1	0.348973607038123	.	130700001	130730000	#DADAFF	1	0.5
chr2	130730001	130820000	A.2.1.2.1.1.2.2.1.2	0.640273704789834	.	130730001	130820000	#FF9191	1	0.75
chr2	130860001	130880000	A.2.1.2.1.1.2.2.1.2	0.640273704789834	.	130860001	130880000	#FF9191	1	0.75
chr2	130890001	131100000	A.2.1.2.1.1.2.2.1.2	0.640273704789834	.	130890001	131100000	#FF9191	1	0.75
chr2	131100001	131190000	A.1.2.2.2.1.2.2.1.2.2.2.2	0.766373411534702	.	131100001	131190000	#FF4848	1	0.875
chr2	131210001	131220000	A.1.2.2.2.1.2.2.1.2.2.2.2	0.766373411534702	.	131210001	131220000	#FF4848	1	0.875
chr2	131330001	131340000	A.1.2.2.2.1.2.2.1.2.2.2.2	0.766373411534702	.	131330001	131340000	#FF4848	1	0.875
chr2	131370001	131430000	A.1.2.2.2.1.2.2.1.2.2.2.2	0.766373411534702	.	131370001	131430000	#FF4848	1	0.875
chr2	131450001	131870000	A.1.2.2.2.1.2.2.1.2.2.2.2	0.766373411534702	.	131450001	131870000	#FF4848	1	0.875
chr2	131870001	131970000	B.1.1.2.2.2.1.1.1.2	0.3069403714565	.	131870001	131970000	#DADAFF	1	0.5
chr2	131970001	131990000	B.1.2.1.1.1.1.2.1.2	0.285434995112414	.	131970001	131990000	#9191FF	1	0.375
chr2	132020001	132030000	B.1.2.1.1.1.1.2.1.2	0.285434995112414	.	132020001	132030000	#9191FF	1	0.375
chr2	132040001	132150000	B.1.2.1.1.1.1.2.1.2	0.285434995112414	.	132040001	132150000	#9191FF	1	0.375
chr2	132150001	132310000	B.1.1.1.1.1.2.1.1.2.2	0.396871945259042	.	132150001	132310000	#DADAFF	1	0.5
chr2	132310001	132520000	B.1.1.2.2.2.2.2.1.1	0.29227761485826	.	132310001	132520000	#DADAFF	1	0.5
chr2	132530001	132630000	B.1.1.2.2.2.2.2.1.1	0.29227761485826	.	132530001	132630000	#DADAFF	1	0.5
chr2	132630001	132690000	B.1.2.2.1.1.2.2.2.2.2	0.203323558162268	.	132630001	132690000	#9191FF	1	0.375
chr2	132690001	132910000	B.2.1.1.2.2.1.2.1.2	0.114369501466276	.	132690001	132910000	#4848FF	1	0.25
chr2	132910001	132970000	B.1.2.1.1.1.1.1.2	0.288367546432063	.	132910001	132970000	#9191FF	1	0.375
chr2	132970001	133120000	B.1.1.1.1.1.2.2.2.2	0.389051808406647	.	132970001	133120000	#DADAFF	1	0.5
chr2	133120001	133330000	A.2.2.2.2.2.2.2.2.2.2	0.410557184750733	.	133120001	133330000	#FFDADA	1	0.625
chr2	133330001	133890000	B.1.1.1.1.1.2.1.2	0.395894428152493	.	133330001	133890000	#DADAFF	1	0.5
chr2	133890001	133950000	B.1.1.1.1.1.1.2.1.1.1	0.408602150537634	.	133890001	133950000	#DADAFF	1	0.5
chr2	133950001	134620000	A.2.1.2.2.1.1.1.1.2.1	0.60019550342131	.	133950001	134620000	#FF9191	1	0.75
chr2	134620001	134880000	B.1.1.1.1.1.2.1.1.2.1	0.397849462365591	.	134620001	134880000	#DADAFF	1	0.5
chr2	134880001	135210000	A.1.2.2.2.1.2.2.1.1.2	0.770283479960899	.	134880001	135210000	#FF4848	1	0.875
chr2	135210001	135670000	A.2.2.1.1.1.2.1.2.1.1.1	0.550342130987292	.	135210001	135670000	#FFDADA	1	0.625
chr2	135670001	135710000	A.2.1.2.2.1.2.1.1	0.58455522971652	.	135670001	135710000	#FF9191	1	0.75
chr2	135710001	135810000	A.2.2.1.1.1.1.2.2	0.55327468230694	.	135710001	135810000	#FFDADA	1	0.625
chr2	135810001	136010000	A.1.2.2.2.1.1.2.2.1.2.2.1	0.782991202346041	.	135810001	136010000	#FF4848	1	0.875
chr2	136010001	136640000	A.2.1.2.2.1.1.1.1.2.2.1	0.599217986314761	.	136010001	136640000	#FF9191	1	0.75
chr2	136640001	136690000	B.1.1.1.1.1.1.2.1.2.2.1	0.405669599217986	.	136640001	136690000	#DADAFF	1	0.5
chr2	136690001	137120000	B.2.2.1.1.1.1.1.2	0.0547409579667644	.	136690001	137120000	#0000FF	1	0.125
chr2	137120001	137160000	B.1.2.2.1.1.2.2.1.2	0.207233626588465	.	137120001	137160000	#9191FF	1	0.375
chr2	137160001	137230000	B.2.1.1.2.1.2.2.2	0.119257086999022	.	137160001	137230000	#4848FF	1	0.25
chr2	137230001	137530000	B.2.2.1.2.1.2.2.2	0.0273704789833822	.	137230001	137530000	#0000FF	1	0.125
chr2	137530001	137570000	B.2.1.1.2.1.2.1.1.1.2	0.124144672531769	.	137530001	137570000	#4848FF	1	0.25
chr2	137570001	137600000	B.2.1.1.2.1.2.1.2	0.122189638318671	.	137570001	137600000	#4848FF	1	0.25
chr2	137600001	137800000	B.2.1.1.2.2.2.2.2.2	0.106549364613881	.	137600001	137800000	#4848FF	1	0.25
chr2	137800001	138210000	B.1.2.1.1.2.1.2.1.2	0.267839687194526	.	137800001	138210000	#9191FF	1	0.375
chr2	138210001	138430000	B.2.1.2.1.2.2.1.1.1	0.0889540566959922	.	138210001	138430000	#4848FF	1	0.25
chr2	138430001	138610000	B.2.1.1.2.2.2.2.1.1	0.110459433040078	.	138430001	138610000	#4848FF	1	0.25
chr2	138610001	138730000	B.1.1.1.1.1.2.2.2.1.1.2	0.391006842619746	.	138610001	138730000	#DADAFF	1	0.5
chr2	138730001	138960000	A.2.2.1.1.1.2.1.2.2.2	0.546432062561095	.	138730001	138960000	#FFDADA	1	0.625
chr2	138960001	139160000	A.2.2.1.1.1.2.1.2.2.1	0.547409579667644	.	138960001	139160000	#FFDADA	1	0.625
chr2	139160001	139520000	A.1.2.1.1.2.2.2.2.2.2	0.874877810361681	.	139160001	139520000	#FF4848	1	0.875
chr2	139520001	139590000	B.1.1.1.1.1.1.2.1.2.2.2	0.404692082111437	.	139520001	139590000	#DADAFF	1	0.5
chr2	139590001	139650000	B.1.2.1.1.1.2.1.2.2.2	0.275659824046921	.	139590001	139650000	#9191FF	1	0.375
chr2	139650001	139700000	B.1.2.1.1.1.2.1.2.1	0.27761485826002	.	139650001	139700000	#9191FF	1	0.375
chr2	139700001	139910000	B.2.1.1.2.1.1.1.1.2	0.130987292277615	.	139700001	139910000	#4848FF	1	0.25
chr2	139910001	140210000	B.2.1.2.1.2.2.2.2	0.0840664711632454	.	139910001	140210000	#4848FF	1	0.25
chr2	140210001	140530000	B.2.2.1.2.1.2.1.2.2	0.0293255131964809	.	140210001	140530000	#0000FF	1	0.125
chr2	140530001	140590000	B.1.2.2.1.1.2.2.2.1.1	0.206256109481916	.	140530001	140590000	#9191FF	1	0.375
chr2	140590001	141010000	B.2.1.2.1.2.2.1.1.2	0.0879765395894428	.	140590001	141010000	#4848FF	1	0.25
chr2	141010001	141130000	B.2.1.1.2.1.1.1.1.1.2	0.131964809384164	.	141010001	141130000	#4848FF	1	0.25
chr2	141130001	141210000	B.2.1.1.2.1.2.2.1.1	0.121212121212121	.	141130001	141210000	#4848FF	1	0.25
chr2	141210001	141320000	B.1.2.2.1.2.2.1.1.2.1	0.191593352883675	.	141210001	141320000	#9191FF	1	0.375
chr2	141320001	141640000	B.2.1.2.1.1.1.2.2.2	0.100684261974585	.	141320001	141640000	#4848FF	1	0.25
chr2	141640001	142210000	B.2.1.2.1.1.1.2.2.1	0.101661779081134	.	141640001	142210000	#4848FF	1	0.25
chr2	142210001	142400000	B.1.2.2.1.1.2.1.2.2	0.211143695014663	.	142210001	142400000	#9191FF	1	0.375
chr2	142400001	142670000	B.2.1.2.1.2.2.2.1.2	0.0850439882697947	.	142400001	142670000	#4848FF	1	0.25
chr2	142670001	142870000	B.1.1.2.1.1.2.2.2	0.331378299120235	.	142670001	142870000	#DADAFF	1	0.5
chr2	142870001	142920000	B.1.1.1.2.2.1.2.2.1	0.354838709677419	.	142870001	142920000	#DADAFF	1	0.5
chr2	142920001	143410000	B.1.2.1.1.2.1.2.1.1	0.268817204301075	.	142920001	143410000	#9191FF	1	0.375
chr2	143410001	143450000	A.2.2.2.2.2.2.1.2.1.2	0.423264907135875	.	143410001	143450000	#FFDADA	1	0.625
chr2	143450001	143770000	A.1.2.2.2.1.2.2.1.1.1.1	0.773216031280547	.	143450001	143770000	#FF4848	1	0.875
chr2	143770001	144020000	A.2.2.1.1.1.2.1.2.1.1.2	0.549364613880743	.	143770001	144020000	#FFDADA	1	0.625
chr2	144020001	144200000	A.2.2.2.2.2.2.2.2.2.1	0.411534701857283	.	144020001	144200000	#FFDADA	1	0.625
chr2	144200001	144250000	A.2.2.2.1.2.2.2.1	0.453567937438905	.	144200001	144250000	#FFDADA	1	0.625
chr2	144250001	145240000	A.1.2.1.1.2.2.1.2.2.2	0.883675464320626	.	144250001	145240000	#FF4848	1	0.875
chr2	145240001	146220000	A.1.2.2.2.1.2.1.1.1	0.780058651026393	.	145240001	146220000	#FF4848	1	0.875
chr2	146220001	146260000	A.2.2.2.1.2.2.2.2	0.452590420332356	.	146220001	146260000	#FFDADA	1	0.625
chr2	146260001	146540000	A.2.1.1.1.2.2.2.2	0.716520039100684	.	146260001	146540000	#FF9191	1	0.75
chr2	146540001	147120000	B.1.1.1.2.1.1.2.1	0.371456500488759	.	146540001	147120000	#DADAFF	1	0.5
chr2	147120001	147310000	B.1.1.1.2.1.2.1.1.1	0.36852394916911	.	147120001	147310000	#DADAFF	1	0.5
chr2	147310001	147480000	A.2.2.2.2.2.2.2.1.2.1.1	0.417399804496579	.	147310001	147480000	#FFDADA	1	0.625
chr2	147480001	147870000	A.2.1.1.2.2.1.2.1.1.2	0.689149560117302	.	147480001	147870000	#FF9191	1	0.75
chr2	147870001	148680000	A.1.2.2.2.1.2.1.1.2	0.779081133919844	.	147870001	148680000	#FF4848	1	0.875
chr2	148680001	149690000	A.1.2.1.1.2.2.1.2.2.1	0.884652981427175	.	148680001	149690000	#FF4848	1	0.875
chr2	149790001	149860000	A.1.2.1.1.2.2.1.2.2.1	0.884652981427175	.	149790001	149860000	#FF4848	1	0.875
chr2	149860001	150390000	A.1.2.1.1.1.2.1.1	0.899315738025415	.	149860001	150390000	#FF4848	1	0.875
chr2	150390001	150440000	A.2.2.1.2.1.2.1.1.2.1	0.520039100684262	.	150390001	150440000	#FFDADA	1	0.625
chr2	150440001	150490000	A.2.1.2.1.2.2.1.1.2.2	0.6158357771261	.	150440001	150490000	#FF9191	1	0.75
chr2	150490001	151310000	A.1.1.1.2.2.1.1.1.2	0.971652003910068	.	150490001	151310000	#FF0000	1	1
chr2	151310001	151350000	A.2.1.1.2.2.1.2.2.1.2	0.682306940371456	.	151310001	151350000	#FF9191	1	0.75
chr2	151350001	151490000	A.1.2.1.2.2.2.2.1.1.1	0.837732160312806	.	151350001	151490000	#FF4848	1	0.875
chr2	151490001	152120000	A.1.1.2.2.2.1.1.1.2	0.921798631476051	.	151490001	152120000	#FF0000	1	1
chr2	152120001	152300000	A.1.2.1.2.2.2.2.2.2	0.833822091886608	.	152120001	152300000	#FF4848	1	0.875
chr2	152300001	152350000	A.2.1.1.2.2.1.1.1.2	0.6930596285435	.	152300001	152350000	#FF9191	1	0.75
chr2	152350001	152440000	A.1.2.1.1.1.2.2.2.2	0.895405669599218	.	152350001	152440000	#FF4848	1	0.875
chr2	152460001	152890000	A.1.2.1.1.1.2.2.2.2	0.895405669599218	.	152460001	152890000	#FF4848	1	0.875
chr2	152890001	153030000	A.1.2.2.2.1.2.2.1.2.2.1	0.768328445747801	.	152890001	153030000	#FF4848	1	0.875
chr2	153030001	153080000	A.2.1.1.1.2.2.1.2.1	0.720430107526882	.	153030001	153080000	#FF9191	1	0.75
chr2	153080001	153540000	A.1.1.2.2.2.1.2.1.2	0.917888563049853	.	153080001	153540000	#FF0000	1	1
chr2	153540001	153580000	A.2.2.1.1.1.1.1.1.1.1	0.562072336265885	.	153540001	153580000	#FFDADA	1	0.625
chr2	153580001	154380000	B.2.2.1.1.1.2.1	0.050830889540567	.	153580001	154380000	#0000FF	1	0.125
chr2	154380001	154440000	B.2.1.1.2.1.2.1.1.2	0.12316715542522	.	154380001	154440000	#4848FF	1	0.25
chr2	154440001	154980000	B.2.2.2.1.1.2.1.1.1	0.0205278592375367	.	154440001	154980000	#0000FF	1	0.125
chr2	154980001	155130000	B.1.2.1.1.2.1.2.2.1.1	0.266862170087977	.	154980001	155130000	#9191FF	1	0.375
chr2	155130001	155200000	B.1.2.2.1.1.2.1.2.1	0.212121212121212	.	155130001	155200000	#9191FF	1	0.375
chr2	155200001	155250000	B.1.2.2.1.1.2.2.2.1.2	0.205278592375367	.	155200001	155250000	#9191FF	1	0.375
chr2	155250001	155350000	B.2.1.1.2.2.2.2.1.2.2	0.108504398826979	.	155250001	155350000	#4848FF	1	0.25
chr2	155350001	155540000	B.2.2.1.1.1.1.1.1	0.0557184750733138	.	155350001	155540000	#0000FF	1	0.125
chr2	155540001	156120000	B.2.2.2.2.2.2.2	0.000977517106549365	.	155540001	156120000	#0000FF	1	0.125
chr2	156120001	156210000	B.1.2.2.1.2.2.1.1.2.2	0.190615835777126	.	156120001	156210000	#9191FF	1	0.375
chr2	156210001	157280000	B.2.1.1.2.1.1.2	0.126099706744868	.	156210001	157280000	#4848FF	1	0.25
chr2	157280001	157720000	A.2.1.2.2.1.1.1.2.2.1.2	0.593352883675464	.	157280001	157720000	#FF9191	1	0.75
chr2	157720001	157790000	A.2.2.2.2.2.2.1.2.2.2.1	0.420332355816227	.	157720001	157790000	#FFDADA	1	0.625
chr2	157790001	157940000	B.1.1.1.1.1.2.2.2.1.1.1	0.391984359726295	.	157790001	157940000	#DADAFF	1	0.5
chr2	157940001	158080000	B.1.1.1.1.1.1.2.2.1.2	0.401759530791789	.	157940001	158080000	#DADAFF	1	0.5
chr2	158080001	158140000	A.2.2.1.1.1.1.1.1.1.2.1	0.561094819159335	.	158080001	158140000	#FFDADA	1	0.625
chr2	158140001	158330000	A.2.2.1.1.1.2.2.2.2.2	0.540566959921799	.	158140001	158330000	#FFDADA	1	0.625
chr2	158330001	158870000	A.2.1.1.1.2.1.2.2.1.1	0.725317693059629	.	158330001	158870000	#FF9191	1	0.75
chr2	158870001	159620000	A.1.2.2.2.1.1.1.1.1	0.792766373411535	.	158870001	159620000	#FF4848	1	0.875
chr2	159620001	159680000	A.2.1.1.1.2.1.1.2	0.730205278592375	.	159620001	159680000	#FF9191	1	0.75
chr2	159680001	160790000	A.1.1.1.1.1.2.2	0.995112414467253	.	159680001	160790000	#FF0000	1	1
chr2	160790001	160840000	A.2.1.1.2.2.1.1.2.1	0.69208211143695	.	160790001	160840000	#FF9191	1	0.75
chr2	160840001	161850000	A.1.1.1.1.2.1.1	0.994134897360704	.	160840001	161850000	#FF0000	1	1
chr2	161850001	161940000	A.2.1.1.2.2.1.1.1.1	0.694037145650049	.	161850001	161940000	#FF9191	1	0.75
chr2	161940001	162040000	A.1.2.2.2.1.2.1.2.2.2	0.774193548387097	.	161940001	162040000	#FF4848	1	0.875
chr2	162040001	162280000	A.1.2.2.2.1.2.2.1.2.2.2.1	0.767350928641251	.	162040001	162280000	#FF4848	1	0.875
chr2	162280001	162420000	B.1.2.2.1.2.1.2.2.1	0.196480938416422	.	162280001	162420000	#9191FF	1	0.375
chr2	162420001	162780000	B.2.1.1.2.2.1.1.2.2	0.116324535679374	.	162420001	162780000	#4848FF	1	0.25
chr2	162780001	162820000	B.1.1.1.2.2.1.2.1.2	0.355816226783969	.	162780001	162820000	#DADAFF	1	0.5
chr2	162820001	162970000	A.2.1.2.2.1.1.1.2.2.2	0.592375366568915	.	162820001	162970000	#FF9191	1	0.75
chr2	162970001	163090000	A.2.1.2.2.1.1.1.2.2.1.1	0.594330400782014	.	162970001	163090000	#FF9191	1	0.75
chr2	163090001	163170000	A.2.1.2.2.1.1.2.1.1.1.2	0.590420332355816	.	163090001	163170000	#FF9191	1	0.75
chr2	163170001	163370000	B.1.2.2.1.1.2.1.1.1	0.214076246334311	.	163170001	163370000	#9191FF	1	0.375
chr2	163370001	163700000	B.2.1.2.1.1.2.1.2.2.1.2	0.0957966764418377	.	163370001	163700000	#4848FF	1	0.25
chr2	163700001	163760000	B.1.2.2.1.2.2.1.1.1.1	0.193548387096774	.	163700001	163760000	#9191FF	1	0.375
chr2	163760001	163960000	B.2.1.2.1.1.1.2.1.2	0.102639296187683	.	163760001	163960000	#4848FF	1	0.25
chr2	163960001	164020000	B.1.2.1.1.1.2.1.2.2.1	0.27663734115347	.	163960001	164020000	#9191FF	1	0.375
chr2	164020001	164120000	B.1.1.2.2.2.1.1.1.1	0.30791788856305	.	164020001	164120000	#DADAFF	1	0.5
chr2	164120001	164380000	B.1.1.2.1.2.2.2	0.320625610948192	.	164120001	164380000	#DADAFF	1	0.5
chr2	164380001	164940000	A.2.2.1.1.1.2.1.1.1	0.552297165200391	.	164380001	164940000	#FFDADA	1	0.625
chr2	164940001	165260000	B.2.1.2.1.1.1.2.1.1	0.103616813294233	.	164940001	165260000	#4848FF	1	0.25
chr2	165260001	165350000	B.1.2.1.1.1.1.2.2.2.1	0.283479960899316	.	165260001	165350000	#9191FF	1	0.375
chr2	165350001	165420000	B.1.1.2.2.2.1.2.1.2.2	0.301075268817204	.	165350001	165420000	#DADAFF	1	0.5
chr2	165420001	165460000	B.1.1.2.2.2.1.2.1.1.2.1	0.304007820136852	.	165420001	165460000	#DADAFF	1	0.5
chr2	165460001	165540000	B.1.1.1.1.1.1.2.1.1.2	0.407624633431085	.	165460001	165540000	#DADAFF	1	0.5
chr2	165540001	165780000	A.1.2.2.2.1.1.1.2.2.1	0.789833822091887	.	165540001	165780000	#FF4848	1	0.875
chr2	165780001	165830000	A.2.2.1.1.1.1.1.1.2	0.559139784946237	.	165780001	165830000	#FFDADA	1	0.625
chr2	165830001	165920000	B.1.1.2.2.2.1.2.1.1.2.2	0.303030303030303	.	165830001	165920000	#DADAFF	1	0.5
chr2	165920001	166250000	B.1.2.2.1.1.1.2.2.1.1	0.218963831867058	.	165920001	166250000	#9191FF	1	0.375
chr2	166250001	166700000	B.1.1.2.1.1.2.1.1	0.334310850439883	.	166250001	166700000	#DADAFF	1	0.5
chr2	166700001	166750000	B.1.1.1.1.1.1.2.2.2.1	0.400782013685239	.	166700001	166750000	#DADAFF	1	0.5
chr2	166750001	166810000	B.1.1.1.1.1.1.2.2.2.2	0.39980449657869	.	166750001	166810000	#DADAFF	1	0.5
chr2	166810001	166990000	B.1.2.1.1.2.1.2.2.2	0.264907135874878	.	166810001	166990000	#9191FF	1	0.375
chr2	166990001	167010000	B.1.2.1.1.1.2.1.1.2.1	0.280547409579668	.	166990001	167010000	#9191FF	1	0.375
chr2	167010001	167330000	B.1.1.2.1.1.2.1.2	0.333333333333333	.	167010001	167330000	#DADAFF	1	0.5
chr2	167330001	167380000	B.1.2.2.1.2.2.1.1.1.2	0.192570869990225	.	167330001	167380000	#9191FF	1	0.375
chr2	167380001	168050000	B.2.2.1.2.1.1.2	0.0332355816226784	.	167380001	168050000	#0000FF	1	0.125
chr2	168050001	168160000	B.2.1.1.2.2.2.2.1.2.1	0.109481915933529	.	168050001	168160000	#4848FF	1	0.25
chr2	168160001	168990000	B.2.2.2.1.1.2.1.1.2	0.0195503421309873	.	168160001	168990000	#0000FF	1	0.125
chr2	168990001	169200000	A.2.1.1.1.2.2.2.1	0.717497556207234	.	168990001	169200000	#FF9191	1	0.75
chr2	169200001	169610000	A.1.2.1.1.2.2.2.2.2.1	0.875855327468231	.	169200001	169610000	#FF4848	1	0.875
chr2	169610001	169740000	A.2.1.1.1.2.2.1.1.2	0.721407624633431	.	169610001	169740000	#FF9191	1	0.75
chr2	169740001	169800000	A.2.1.2.2.1.2.2.2.1.2	0.579667644183773	.	169740001	169800000	#FF9191	1	0.75
chr2	169800001	169830000	A.2.2.1.2.1.2.1.1.2.2	0.519061583577713	.	169800001	169830000	#FFDADA	1	0.625
chr2	169830001	170280000	A.1.2.2.2.1.2.1.2.1.2.2	0.776148582600195	.	169830001	170280000	#FF4848	1	0.875
chr2	170280001	170750000	A.1.1.2.1.1.1.1.2.1	0.961876832844575	.	170280001	170750000	#FF0000	1	1
chr2	170750001	171680000	A.1.1.1.2.2.1.1.1.1	0.972629521016618	.	170750001	171680000	#FF0000	1	1
chr2	171680001	171730000	A.2.1.2.1.2.2.1.1.2.1	0.616813294232649	.	171680001	171730000	#FF9191	1	0.75
chr2	171730001	171780000	A.2.1.2.1.2.1.1.1.1.1	0.635386119257087	.	171730001	171780000	#FF9191	1	0.75
chr2	171780001	171820000	A.2.1.2.1.2.1.2.1.1	0.625610948191593	.	171780001	171820000	#FF9191	1	0.75
chr2	171820001	172410000	A.1.1.1.1.2.2.1.1	0.992179863147605	.	171820001	172410000	#FF0000	1	1
chr2	172410001	172960000	A.1.1.1.2.2.2.1.1.1	0.96871945259042	.	172410001	172960000	#FF0000	1	1
chr2	172960001	173010000	A.2.1.1.2.2.2.1.2.1.1	0.675464320625611	.	172960001	173010000	#FF9191	1	0.75
chr2	173010001	173340000	A.1.1.2.1.1.1.1.2.2.1	0.960899315738025	.	173010001	173340000	#FF0000	1	1
chr2	173340001	173430000	A.2.1.1.2.2.1.2.2.2.1.2.1.1	0.680351906158358	.	173340001	173430000	#FF9191	1	0.75
chr2	173430001	173600000	A.1.2.1.2.2.2.2.1.2	0.835777126099707	.	173430001	173600000	#FF4848	1	0.875
chr2	173600001	173660000	A.2.1.1.2.2.1.2.2.2.1.2.1.2	0.679374389051808	.	173600001	173660000	#FF9191	1	0.75
chr2	173660001	173910000	A.1.2.1.2.2.1.1.1.2.1	0.848484848484849	.	173660001	173910000	#FF4848	1	0.875
chr2	173910001	174240000	A.1.1.2.2.1.1.1.2.2	0.931573802541544	.	173910001	174240000	#FF0000	1	1
chr2	174240001	175230000	A.1.1.1.2.2.1.1.2	0.970674486803519	.	174240001	175230000	#FF0000	1	1
chr2	175230001	175420000	A.1.2.1.1.1.2.2.1	0.897360703812317	.	175230001	175420000	#FF4848	1	0.875
chr2	175420001	175550000	A.2.1.1.2.2.1.2.2.2.1.2.2	0.678396871945259	.	175420001	175550000	#FF9191	1	0.75
chr2	175550001	175920000	A.2.1.1.2.2.1.2.1.2.2	0.685239491691105	.	175550001	175920000	#FF9191	1	0.75
chr2	175920001	176050000	A.2.1.1.2.2.1.2.1.2.1.1.2	0.687194525904203	.	175920001	176050000	#FF9191	1	0.75
chr2	176050001	176210000	B.1.1.2.2.2.2.1.1.1.1	0.299120234604106	.	176050001	176210000	#DADAFF	1	0.5
chr2	176210001	176530000	B.2.1.1.2.2.1.2.1.1	0.115347018572825	.	176210001	176530000	#4848FF	1	0.25
chr2	176530001	176590000	B.1.2.1.1.1.2.1.1.1	0.281524926686217	.	176530001	176590000	#9191FF	1	0.375
chr2	176590001	176920000	B.1.1.1.2.1.2.1.1.2.2	0.366568914956012	.	176590001	176920000	#DADAFF	1	0.5
chr2	176920001	176980000	B.1.2.1.1.1.1.2.1.1.2	0.286412512218964	.	176920001	176980000	#9191FF	1	0.375
chr2	176980001	177040000	B.1.1.1.2.2.1.2.2.2	0.35386119257087	.	176980001	177040000	#DADAFF	1	0.5
chr2	177040001	177340000	B.1.1.1.1.1.2.1.1.1	0.398826979472141	.	177040001	177340000	#DADAFF	1	0.5
chr2	177340001	177490000	A.2.2.1.1.1.2.2.2.1.1	0.543499511241447	.	177340001	177490000	#FFDADA	1	0.625
chr2	177490001	178030000	B.2.1.2.1.1.2.2.1	0.093841642228739	.	177490001	178030000	#4848FF	1	0.25
chr2	178030001	178300000	A.1.2.1.1.2.2.2.1.2.2.2.1	0.878787878787879	.	178030001	178300000	#FF4848	1	0.875
chr2	178300001	178640000	A.2.1.1.1.2.1.2.2.1.2	0.724340175953079	.	178300001	178640000	#FF9191	1	0.75
chr2	178640001	178770000	B.1.1.2.2.2.2.1.1.2	0.297165200391007	.	178640001	178770000	#DADAFF	1	0.5
chr2	178770001	178980000	B.1.1.2.2.2.2.1.1.1.2	0.298142717497556	.	178770001	178980000	#DADAFF	1	0.5
chr2	178980001	179320000	A.1.2.1.1.2.2.2.1.1.1	0.882697947214076	.	178980001	179320000	#FF4848	1	0.875
chr2	179320001	179610000	B.1.1.2.2.2.2.2.1.2	0.291300097751711	.	179320001	179610000	#DADAFF	1	0.5
chr2	179610001	179670000	B.1.2.1.1.1.1.2.1.1.1	0.287390029325513	.	179610001	179670000	#9191FF	1	0.375
chr2	179670001	180000000	B.1.2.1.1.2.2.1.2.1	0.262952101661779	.	179670001	180000000	#9191FF	1	0.375
chr2	180000001	180100000	B.1.1.1.2.1.1.2.2.1	0.370478983382209	.	180000001	180100000	#DADAFF	1	0.5
chr2	180100001	180310000	A.2.2.1.1.1.2.2.2.1.2	0.542521994134897	.	180100001	180310000	#FFDADA	1	0.625
chr2	180310001	180590000	A.2.2.1.1.1.2.1.2.1.2	0.548387096774194	.	180310001	180590000	#FFDADA	1	0.625
chr2	180590001	180630000	B.1.1.1.2.2.1.1.1.1	0.360703812316716	.	180590001	180630000	#DADAFF	1	0.5
chr2	180630001	180830000	A.2.2.2.1.1.1.1.1.2	0.476050830889541	.	180630001	180830000	#FFDADA	1	0.625
chr2	180830001	180980000	A.2.1.2.1.2.1.1.2.1.1.2	0.63049853372434	.	180830001	180980000	#FF9191	1	0.75
chr2	180980001	181140000	A.2.1.2.1.2.1.1.2.1.2	0.629521016617791	.	180980001	181140000	#FF9191	1	0.75
chr2	181140001	181860000	A.1.1.2.2.2.1.1.1.1	0.9227761485826	.	181140001	181860000	#FF0000	1	1
chr2	181860001	181940000	A.2.1.1.2.2.2.2.1.1.1	0.672531769305963	.	181860001	181940000	#FF9191	1	0.75
chr2	181940001	181980000	A.2.2.1.2.1.2.2.2.1.2.1.1.1.2	0.509286412512219	.	181940001	181980000	#FFDADA	1	0.625
chr2	181980001	182340000	A.1.2.2.2.1.2.1.2.2.1	0.775171065493646	.	181980001	182340000	#FF4848	1	0.875
chr2	182340001	182600000	A.2.1.1.2.2.1.2.1.2.1.2	0.686217008797654	.	182340001	182600000	#FF9191	1	0.75
chr2	182600001	182640000	A.2.2.1.2.1.2.2.2.1.2.1.1.1.1	0.510263929618768	.	182600001	182640000	#FFDADA	1	0.625
chr2	182640001	183030000	A.1.2.1.1.1.1.2.1.2	0.902248289345064	.	182640001	183030000	#FF4848	1	0.875
chr2	183030001	183530000	A.2.2.1.2.1.1.1.1.2	0.526881720430108	.	183030001	183530000	#FFDADA	1	0.625
chr2	183530001	183600000	A.2.1.2.1.2.2.1.2.2.2	0.609970674486804	.	183530001	183600000	#FF9191	1	0.75
chr2	183600001	183830000	A.1.2.1.1.2.2.2.1.2.2.1	0.879765395894428	.	183600001	183830000	#FF4848	1	0.875
chr2	183830001	183860000	A.2.1.2.1.2.1.2.2.2.1	0.621700879765396	.	183830001	183860000	#FF9191	1	0.75
chr2	183860001	183910000	A.2.1.1.2.2.2.2.1.2	0.669599217986315	.	183860001	183910000	#FF9191	1	0.75
chr2	183910001	184070000	A.2.1.1.1.2.1.2.1.2.2.1	0.727272727272727	.	183910001	184070000	#FF9191	1	0.75
chr2	184070001	184230000	B.1.1.1.2.1.1.1.2.2	0.372434017595308	.	184070001	184230000	#DADAFF	1	0.5
chr2	184230001	184890000	B.2.1.1.2.2.1.1.2.1	0.117302052785924	.	184230001	184890000	#4848FF	1	0.25
chr2	184890001	185470000	B.2.1.1.2.1.1.1.2.2	0.127077223851417	.	184890001	185470000	#4848FF	1	0.25
chr2	185470001	185530000	B.1.1.2.2.2.1.2.1.1.1	0.304985337243402	.	185470001	185530000	#DADAFF	1	0.5
chr2	185530001	186140000	B.2.1.1.2.2.1.1.1	0.118279569892473	.	185530001	186140000	#4848FF	1	0.25
chr2	186140001	186630000	B.1.1.2.2.2.2.2.2	0.290322580645161	.	186140001	186630000	#DADAFF	1	0.5
chr2	186630001	187140000	B.1.2.2.1.2.1.2.1.1.1	0.19941348973607	.	186630001	187140000	#9191FF	1	0.375
chr2	187140001	187350000	A.2.2.2.2.1.1.1.1.2	0.450635386119257	.	187140001	187350000	#FFDADA	1	0.625
chr2	187350001	187380000	A.2.2.1.1.1.1.1.1.1.2.2	0.560117302052786	.	187350001	187380000	#FFDADA	1	0.625
chr2	187380001	187520000	A.1.2.2.2.1.1.2.1.1.2	0.786901270772238	.	187380001	187520000	#FF4848	1	0.875
chr2	187520001	187680000	A.2.1.2.2.1.1.2.1.1.1.1	0.591397849462366	.	187520001	187680000	#FF9191	1	0.75
chr2	187680001	187720000	A.2.2.2.1.2.2.1.1.2	0.458455522971652	.	187680001	187720000	#FFDADA	1	0.625
chr2	187720001	188330000	A.2.1.1.1.2.1.2.2.2	0.72336265884653	.	187720001	188330000	#FF9191	1	0.75
chr2	188330001	189150000	A.2.2.2.2.1.2.2.1	0.440860215053763	.	188330001	189150000	#FFDADA	1	0.625
chr2	189150001	189390000	B.1.1.2.2.2.1.1.2	0.305962854349951	.	189150001	189390000	#DADAFF	1	0.5
chr2	189390001	189670000	A.2.2.2.2.2.2.2.1.2.2	0.41544477028348	.	189390001	189670000	#FFDADA	1	0.625
chr2	189670001	189940000	A.2.2.2.2.1.2.1.1	0.442815249266862	.	189670001	189940000	#FFDADA	1	0.625
chr2	189940001	190300000	A.1.2.1.1.2.2.1.2.1.2.2	0.885630498533724	.	189940001	190300000	#FF4848	1	0.875
chr2	190300001	190940000	A.1.2.1.1.1.1.1.1	0.90713587487781	.	190300001	190940000	#FF4848	1	0.875
chr2	190940001	191270000	A.1.2.2.1.2.1.2.1.2.2	0.809384164222874	.	190940001	191270000	#FF4848	1	0.875
chr2	191270001	191700000	A.1.1.1.2.2.2.2.1.2	0.964809384164223	.	191270001	191700000	#FF0000	1	1
chr2	191700001	191830000	A.1.1.2.2.1.1.2.1	0.930596285434995	.	191700001	191830000	#FF0000	1	1
chr2	191830001	191900000	A.1.2.2.2.1.1.2.1.1.1	0.787878787878788	.	191830001	191900000	#FF4848	1	0.875
chr2	191900001	192030000	A.2.1.1.1.2.1.2.1.1	0.729227761485826	.	191900001	192030000	#FF9191	1	0.75
chr2	192030001	192350000	A.1.1.2.2.2.1.2.1.1	0.918866080156403	.	192030001	192350000	#FF0000	1	1
chr2	192350001	192390000	A.2.1.2.1.2.1.2.2.1.2	0.622678396871945	.	192350001	192390000	#FF9191	1	0.75
chr2	192390001	192450000	A.2.1.2.2.1.2.2.1	0.581622678396872	.	192390001	192450000	#FF9191	1	0.75
chr2	192450001	192550000	A.1.2.2.2.1.1.2.1.2	0.785923753665689	.	192450001	192550000	#FF4848	1	0.875
chr2	192550001	192630000	A.2.1.2.2.1.1.2.1.2.1.1	0.588465298142718	.	192550001	192630000	#FF9191	1	0.75
chr2	192630001	192700000	A.2.2.2.1.1.1.1.2	0.475073313782991	.	192630001	192700000	#FFDADA	1	0.625
chr2	192700001	192910000	A.2.1.2.2.1.1.1.2.1.2.2	0.595307917888563	.	192700001	192910000	#FF9191	1	0.75
chr2	192910001	193000000	A.2.2.2.2.2.2.1.2.2.2.2	0.419354838709677	.	192910001	193000000	#FFDADA	1	0.625
chr2	193000001	193040000	B.1.1.1.2.2.1.1.1.2	0.359726295210166	.	193000001	193040000	#DADAFF	1	0.5
chr2	193040001	193160000	B.1.1.2.2.2.1.2.1.2.1	0.302052785923754	.	193040001	193160000	#DADAFF	1	0.5
chr2	193160001	193440000	B.2.1.1.2.1.1.1.2.1.1	0.130009775171065	.	193160001	193440000	#4848FF	1	0.25
chr2	193440001	193620000	B.1.2.2.1.2.1.1.1	0.202346041055718	.	193440001	193620000	#9191FF	1	0.375
chr2	193620001	194370000	B.2.1.2.1.1.2.1.2.1	0.0977517106549365	.	193620001	194370000	#4848FF	1	0.25
chr2	194370001	194450000	B.1.2.1.1.2.2.2.2.2.1	0.256109481915934	.	194370001	194450000	#9191FF	1	0.375
chr2	194450001	194510000	B.1.2.2.1.1.1.1.1.2	0.223851417399804	.	194450001	194510000	#9191FF	1	0.375
chr2	194510001	194550000	B.1.2.1.1.1.2.1.1.2.2.2	0.278592375366569	.	194510001	194550000	#9191FF	1	0.375
chr2	194550001	194570000	B.1.2.1.1.1.1.2.2.1	0.284457478005865	.	194550001	194570000	#9191FF	1	0.375
chr2	194570001	194630000	B.1.2.2.1.1.1.1.2.1	0.222873900293255	.	194570001	194630000	#9191FF	1	0.375
chr2	194630001	194690000	B.1.2.1.1.2.1.1.1.2.2.2	0.270772238514174	.	194630001	194690000	#9191FF	1	0.375
chr2	194700001	194750000	B.1.2.1.1.2.1.1.1.2.2.2	0.270772238514174	.	194700001	194750000	#9191FF	1	0.375
chr2	194750001	194850000	B.1.2.1.1.2.2.2.2.1.2	0.257086999022483	.	194750001	194850000	#9191FF	1	0.375
chr2	194850001	195010000	B.2.1.1.2.1.1.1.2.1.2.2	0.128054740957967	.	194850001	195010000	#4848FF	1	0.25
chr2	195010001	195190000	B.2.1.1.2.1.1.1.2.1.2.1	0.129032258064516	.	195010001	195190000	#4848FF	1	0.25
chr2	195190001	195370000	B.1.2.2.1.2.1.2.2.2.2	0.194525904203324	.	195190001	195370000	#9191FF	1	0.375
chr2	195370001	195630000	B.1.2.2.1.2.1.2.2.2.1	0.195503421309873	.	195370001	195630000	#9191FF	1	0.375
chr2	195630001	195700000	B.1.2.2.1.1.1.1.1.1	0.224828934506354	.	195630001	195700000	#9191FF	1	0.375
chr2	195700001	195730000	B.1.2.1.1.1.2.1.1.2.2.1	0.279569892473118	.	195700001	195730000	#9191FF	1	0.375
chr2	195730001	195780000	B.1.2.2.1.1.1.1.2.2	0.221896383186706	.	195730001	195780000	#9191FF	1	0.375
chr2	195780001	195850000	B.1.2.2.1.2.2.2.1.1	0.188660801564027	.	195780001	195850000	#9191FF	1	0.375
chr2	195850001	196190000	B.2.1.1.2.2.1.2.2.2	0.112414467253177	.	195850001	196190000	#4848FF	1	0.25
chr2	196190001	196270000	B.1.1.1.2.2.1.2.1.1	0.356793743890518	.	196190001	196270000	#DADAFF	1	0.5
chr2	196270001	196520000	A.2.1.2.2.1.1.1.2.1.1	0.597262952101662	.	196270001	196520000	#FF9191	1	0.75
chr2	196520001	196600000	B.1.1.1.2.2.1.1.2.1	0.358748778103617	.	196520001	196600000	#DADAFF	1	0.5
chr2	196600001	196830000	B.1.2.2.1.1.1.2.2.1.2	0.217986314760508	.	196600001	196830000	#9191FF	1	0.375
chr2	196830001	196940000	B.1.2.1.1.2.2.2.2.2.2	0.255131964809384	.	196830001	196940000	#9191FF	1	0.375
chr2	196940001	197130000	A.1.2.2.2.1.1.2.2.2	0.781036168132942	.	196940001	197130000	#FF4848	1	0.875
chr2	197130001	197420000	A.2.2.2.2.1.1.1.2.2.2	0.44672531769306	.	197130001	197420000	#FFDADA	1	0.625
chr2	197420001	197650000	A.2.2.1.1.1.2.2.1.2	0.544477028347996	.	197420001	197650000	#FFDADA	1	0.625
chr2	197650001	197700000	A.2.2.1.1.1.2.2.1.1	0.545454545454545	.	197650001	197700000	#FFDADA	1	0.625
chr2	197700001	198260000	A.2.2.1.1.1.2.1.1.2	0.551319648093842	.	197700001	198260000	#FFDADA	1	0.625
chr2	198260001	198300000	A.2.1.2.1.2.1.2.2.2.2	0.620723362658847	.	198260001	198300000	#FF9191	1	0.75
chr2	198300001	198660000	A.2.2.2.2.1.2.2.2.2	0.438905180840665	.	198300001	198660000	#FFDADA	1	0.625
chr2	198660001	198740000	B.1.2.1.1.2.2.2.2.1.1	0.258064516129032	.	198660001	198740000	#9191FF	1	0.375
chr2	198740001	199170000	B.2.1.2.1.1.2.1.2.2.1.1	0.0967741935483871	.	198740001	199170000	#4848FF	1	0.25
chr2	199170001	199330000	B.1.2.1.1.2.1.1.1.2.1	0.272727272727273	.	199170001	199330000	#9191FF	1	0.375
chr2	199330001	199510000	B.1.2.1.1.2.1.1.1.2.2.1	0.271749755620723	.	199330001	199510000	#9191FF	1	0.375
chr2	199510001	200330000	B.2.1.2.1.1.2.1.2.2.2	0.0948191593352884	.	199510001	200330000	#4848FF	1	0.25
chr2	200330001	200820000	B.2.1.2.1.1.2.1.1.2	0.0987292277614858	.	200330001	200820000	#4848FF	1	0.25
chr2	200820001	201360000	A.1.2.1.1.2.2.1.1.1	0.890518084066471	.	200820001	201360000	#FF4848	1	0.875
chr2	201360001	201570000	A.1.2.1.1.2.2.2.1.1.2	0.881720430107527	.	201360001	201570000	#FF4848	1	0.875
chr2	201570001	201620000	A.1.2.2.2.1.2.2.2	0.765395894428152	.	201570001	201620000	#FF4848	1	0.875
chr2	201620001	201750000	A.1.2.1.1.1.1.2.2.1	0.901270772238514	.	201620001	201750000	#FF4848	1	0.875
chr2	201750001	202020000	A.1.1.1.2.2.2.2.2	0.963831867057674	.	201750001	202020000	#FF0000	1	1
chr2	202020001	202090000	A.1.2.1.2.2.2.2.2.1	0.834799608993157	.	202020001	202090000	#FF4848	1	0.875
chr2	202090001	202630000	A.1.1.1.2.2.2.1.1.2	0.967741935483871	.	202090001	202630000	#FF0000	1	1
chr2	202630001	202680000	A.2.1.1.2.2.2.1.2.1.2	0.674486803519062	.	202630001	202680000	#FF9191	1	0.75
chr2	202680001	203060000	A.1.1.2.2.1.1.1.2.1	0.932551319648094	.	202680001	203060000	#FF0000	1	1
chr2	203060001	203410000	A.1.1.2.2.1.1.1.1.1.1	0.936461388074291	.	203060001	203410000	#FF0000	1	1
chr2	203410001	204050000	A.1.1.1.2.2.1.2	0.96969696969697	.	203410001	204050000	#FF0000	1	1
chr2	204050001	204330000	A.1.1.2.2.1.1.2.2.2.2	0.925708699902248	.	204050001	204330000	#FF0000	1	1
chr2	204330001	204700000	A.1.1.2.2.2.1.1.2.1	0.920821114369501	.	204330001	204700000	#FF0000	1	1
chr2	204700001	204790000	A.2.1.2.1.2.2.1.2.1.2	0.613880742913001	.	204700001	204790000	#FF9191	1	0.75
chr2	204790001	204840000	A.2.2.1.2.1.2.2.2.2.2.1	0.504398826979472	.	204790001	204840000	#FFDADA	1	0.625
chr2	204840001	204890000	A.2.2.2.1.2.2.1.1.1	0.459433040078201	.	204840001	204890000	#FFDADA	1	0.625
[truncated: 11,147 more rows]
