# Supplementary material for: Systematic inference and comparison of multi-scale chromatin sub-compartments connects spatial organization to cell phenotypes
Source: Nat Commun. 2021 May 10;12:2439. doi: 10.1038/s41467-021-22666-3 (PMC8110550; doi:10.1038/s41467-021-22666-3)
Supplement: Supplementary file 5 — Supplementary Dataset 2 [file 41467_2021_22666_MOESM5_ESM.zip › Supplementary_Data_1_domain_hierarchies_127HiCmaps/Spinal_cord_binsize=40kb.bed]

#fields: chr, pos_start, pos_end, the full compartment label describing the position in the hierachy, normalized compartment domain rank, ., pos_start, pos_end, color based on eight compartment model (A.1.1 - B.2.2), 1, eight compartment score (A.1.1 to B.2.2: 8 to 1 devided by 8)
chr1	720001	920000	A.1.2.1.2.2.2.2.1.2.2.1	0.785545023696682	.	720001	920000	#FF4848	1	0.875
chr1	920001	1080000	A.1.2.2.2.1.1.2.2.2	0.722748815165877	.	920001	1080000	#FF4848	1	0.875
chr1	1080001	1240000	A.1.2.2.2.1.1.2.2.1.1	0.725118483412322	.	1080001	1240000	#FF4848	1	0.875
chr1	1280001	1320000	A.1.1.2.2.1.1.1.1.2.2	0.902843601895735	.	1280001	1320000	#FF0000	1	1
chr1	1360001	1560000	A.1.1.2.2.1.1.1.1.2.2	0.902843601895735	.	1360001	1560000	#FF0000	1	1
chr1	1560001	1680000	A.1.2.2.2.2.2.1.2.2	0.700236966824645	.	1560001	1680000	#FF4848	1	0.875
chr1	1680001	1840000	A.1.1.2.2.1.1.1.2.2.2	0.899289099526066	.	1680001	1840000	#FF0000	1	1
chr1	1840001	2120000	A.1.2.1.2.2.2.1.1.2.1	0.799763033175355	.	1840001	2120000	#FF4848	1	0.875
chr1	2120001	2320000	A.1.2.1.1.1.2.1.1	0.861374407582938	.	2120001	2320000	#FF4848	1	0.875
chr1	2320001	2480000	A.2.1.2.2.2.1.2.1.1	0.569905213270142	.	2320001	2480000	#FF9191	1	0.75
chr1	2480001	2600000	B.1.2.2.2.1.1.2.2.1.1	0.268957345971564	.	2480001	2600000	#9191FF	1	0.375
chr1	2680001	3000000	B.1.2.2.2.1.1.2.2.1.1	0.268957345971564	.	2680001	3000000	#9191FF	1	0.375
chr1	3000001	3160000	B.1.1.1.1.1.1.1.2	0.459715639810427	.	3000001	3160000	#DADAFF	1	0.5
chr1	3160001	3360000	A.2.2.2.2.1.2.1.1	0.475118483412322	.	3160001	3360000	#FFDADA	1	0.625
chr1	3360001	3560000	A.2.1.2.1.2.1.2.2.2	0.59478672985782	.	3360001	3560000	#FF9191	1	0.75
chr1	3560001	3840000	A.2.2.1.2.1.1.2.1	0.53436018957346	.	3560001	3840000	#FFDADA	1	0.625
chr1	3960001	4400000	B.2.2.2.2.1.2.1.1	0.0106635071090047	.	3960001	4400000	#0000FF	1	0.125
chr1	4400001	4840000	B.2.2.2.2.1.2.1.2.1	0.00947867298578199	.	4400001	4840000	#0000FF	1	0.125
chr1	4840001	5280000	B.2.2.2.2.2.1.1.1	0.00592417061611374	.	4840001	5280000	#0000FF	1	0.125
chr1	5280001	5760000	B.2.2.2.1.1.2.2	0.033175355450237	.	5280001	5760000	#0000FF	1	0.125
chr1	5760001	6040000	B.2.1.1.1.1.1.2	0.244075829383886	.	5760001	6040000	#4848FF	1	0.25
chr1	6040001	6280000	A.2.2.1.2.1.1.2.2.2	0.531990521327014	.	6040001	6280000	#FFDADA	1	0.625
chr1	6280001	6520000	A.1.1.2.1.1.2.2.1.1.1	0.931279620853081	.	6280001	6520000	#FF0000	1	1
chr1	6520001	6720000	A.1.1.2.1.1.2.2.1.2	0.928909952606635	.	6520001	6720000	#FF0000	1	1
chr1	6720001	7000000	A.1.2.1.1.2.2.1.2.1	0.842417061611374	.	6720001	7000000	#FF4848	1	0.875
chr1	7000001	7120000	A.2.2.1.1.2.2.2.1.1	0.540284360189573	.	7000001	7120000	#FFDADA	1	0.625
chr1	7120001	7320000	A.2.1.2.2.1.1.1.2	0.587677725118483	.	7120001	7320000	#FF9191	1	0.75
chr1	7320001	7760000	A.1.2.2.2.1.2.2	0.720379146919431	.	7320001	7760000	#FF4848	1	0.875
chr1	7760001	8040000	A.1.2.2.2.2.1.2.1.1.2	0.709715639810427	.	7760001	8040000	#FF4848	1	0.875
chr1	8040001	8280000	A.1.1.1.2.1.1.1.1.2.1.1	0.97867298578199	.	8040001	8280000	#FF0000	1	1
chr1	8280001	8400000	A.1.2.2.2.2.1.2.1.1.1	0.710900473933649	.	8280001	8400000	#FF4848	1	0.875
chr1	8400001	8600000	A.1.1.1.2.1.1.2.2.2	0.964454976303318	.	8400001	8600000	#FF0000	1	1
chr1	8600001	8760000	A.1.1.2.2.1.1.1.1.1	0.906398104265403	.	8600001	8760000	#FF0000	1	1
chr1	8760001	9080000	A.1.1.2.1.2.1.1.1.2	0.925355450236967	.	8760001	9080000	#FF0000	1	1
chr1	9080001	9280000	A.1.2.2.2.1.2.1	0.721563981042654	.	9080001	9280000	#FF4848	1	0.875
chr1	9280001	9480000	A.1.1.2.2.1.1.1.2.1	0.901658767772512	.	9280001	9480000	#FF0000	1	1
chr1	9480001	9720000	A.1.1.2.2.1.2.1.2	0.893364928909953	.	9480001	9720000	#FF0000	1	1
chr1	9720001	9840000	A.1.2.2.2.2.2.1.2.1.2	0.701421800947867	.	9720001	9840000	#FF4848	1	0.875
chr1	9840001	10120000	A.1.2.1.1.2.2.1.1.1.2	0.84478672985782	.	9840001	10120000	#FF4848	1	0.875
chr1	10120001	10440000	A.1.1.1.2.1.1.1.1.1.2	0.979857819905213	.	10120001	10440000	#FF0000	1	1
chr1	10440001	10600000	A.1.2.1.1.2.2.2.2.1.2	0.835308056872038	.	10440001	10600000	#FF4848	1	0.875
chr1	10600001	11040000	A.1.1.2.2.1.2.2.1.2	0.890995260663507	.	10600001	11040000	#FF0000	1	1
chr1	11040001	11320000	A.1.2.2.1.2.1.2.1.1	0.751184834123223	.	11040001	11320000	#FF4848	1	0.875
chr1	11320001	11720000	B.1.2.1.2.1.1.2.2	0.315165876777251	.	11320001	11720000	#9191FF	1	0.375
chr1	11720001	12080000	A.1.2.1.2.1.2.2.1.1.1.1	0.824644549763033	.	11720001	12080000	#FF4848	1	0.875
chr1	12080001	12280000	A.1.2.2.1.2.2.2.1.1	0.73696682464455	.	12080001	12280000	#FF4848	1	0.875
chr1	12280001	12440000	A.2.1.1.2.1.2.2.1.2.2	0.64218009478673	.	12280001	12440000	#FF9191	1	0.75
chr1	12440001	12680000	A.1.2.1.2.1.2.1.1.2	0.829383886255924	.	12440001	12680000	#FF4848	1	0.875
chr1	12680001	12920000	B.2.1.2.2.1.2.1.1.1	0.151658767772512	.	12680001	12920000	#4848FF	1	0.25
chr1	12920001	12960000	B.2.1.2.2.2.2.2.1.1.2	0.114928909952607	.	12920001	12960000	#4848FF	1	0.25
chr1	13160001	13240000	B.2.1.2.2.2.2.2.1.1.2	0.114928909952607	.	13160001	13240000	#4848FF	1	0.25
chr1	13760001	14000000	B.2.1.2.2.2.2.2.1.1.2	0.114928909952607	.	13760001	14000000	#4848FF	1	0.25
chr1	14000001	14160000	B.1.1.2.1.1.1.1.1.2	0.406398104265403	.	14000001	14160000	#DADAFF	1	0.5
chr1	14160001	14640000	B.2.2.1.1.2.2.2	0.0805687203791469	.	14160001	14640000	#0000FF	1	0.125
chr1	14640001	14920000	B.1.2.2.2.1.1.2.2.2	0.266587677725118	.	14640001	14920000	#9191FF	1	0.375
chr1	14920001	15240000	B.2.1.1.1.2.2.1.1.1.2.2	0.225118483412322	.	14920001	15240000	#4848FF	1	0.25
chr1	15240001	15480000	B.1.1.1.1.1.1.1.1	0.460900473933649	.	15240001	15480000	#DADAFF	1	0.5
chr1	15480001	15640000	A.2.1.2.2.2.1.2.1.2	0.568720379146919	.	15480001	15640000	#FF9191	1	0.75
chr1	15640001	15840000	A.1.2.1.2.1.2.2.1.1.2	0.822274881516588	.	15640001	15840000	#FF4848	1	0.875
chr1	15840001	16120000	A.1.1.1.1.2.1.2.2	0.988151658767773	.	15840001	16120000	#FF0000	1	1
chr1	16120001	16400000	A.1.1.1.2.1.1.1.1.2.2	0.976303317535545	.	16120001	16400000	#FF0000	1	1
chr1	16400001	16760000	A.1.1.1.1.2.2.1.2	0.985781990521327	.	16400001	16760000	#FF0000	1	1
chr1	16760001	17080000	A.1.1.2.2.2.1.1.1	0.886255924170616	.	16760001	17080000	#FF0000	1	1
chr1	17080001	17200000	A.2.1.2.1.1.2.1.1.1	0.616113744075829	.	17080001	17200000	#FF9191	1	0.75
chr1	17200001	17360000	A.1.1.2.2.2.2.2.2	0.877962085308057	.	17200001	17360000	#FF0000	1	1
chr1	17360001	17600000	A.1.2.2.1.1.1.1.2	0.778436018957346	.	17360001	17600000	#FF4848	1	0.875
chr1	17600001	17720000	A.2.1.2.2.2.1.1.2	0.571090047393365	.	17600001	17720000	#FF9191	1	0.75
chr1	17720001	17960000	A.2.1.2.1.2.1.2.2.1	0.595971563981043	.	17720001	17960000	#FF9191	1	0.75
chr1	17960001	18280000	B.2.1.1.1.2.2.1.1.1.1	0.227488151658768	.	17960001	18280000	#4848FF	1	0.25
chr1	18280001	18520000	B.2.2.2.1.1.1.1.1	0.0580568720379147	.	18280001	18520000	#0000FF	1	0.125
chr1	18520001	18720000	B.2.1.2.2.2.2.1.2.2	0.117298578199052	.	18520001	18720000	#4848FF	1	0.25
chr1	18720001	18800000	B.2.1.1.1.1.1.1.2.2	0.245260663507109	.	18720001	18800000	#4848FF	1	0.25
chr1	18800001	19200000	B.2.2.1.1.1.1.2.2	0.106635071090047	.	18800001	19200000	#0000FF	1	0.125
chr1	19200001	19440000	A.1.2.2.1.2.1.2.2.1	0.748815165876777	.	19200001	19440000	#FF4848	1	0.875
chr1	19440001	19600000	A.1.2.1.1.1.2.1.2	0.860189573459716	.	19440001	19600000	#FF4848	1	0.875
chr1	19600001	19960000	A.1.1.1.2.2.2.2.1	0.944312796208531	.	19600001	19960000	#FF0000	1	1
chr1	19960001	20160000	A.1.2.2.2.2.1.1.1	0.719194312796208	.	19960001	20160000	#FF4848	1	0.875
chr1	20160001	20440000	A.2.2.2.1.2.2.2.1.2.2	0.485781990521327	.	20160001	20440000	#FFDADA	1	0.625
chr1	20440001	20720000	B.1.1.1.1.2.2.1.2	0.437203791469194	.	20440001	20720000	#DADAFF	1	0.5
chr1	20720001	20960000	A.1.2.2.2.2.2.2.2	0.697867298578199	.	20720001	20960000	#FF4848	1	0.875
chr1	20960001	21520000	A.1.1.1.1.2.2.1.1	0.98696682464455	.	20960001	21520000	#FF0000	1	1
chr1	21520001	22040000	A.1.1.2.2.1.1.1.1.2.1.1	0.90521327014218	.	21520001	22040000	#FF0000	1	1
chr1	22040001	22200000	A.1.2.2.2.1.1.2.2.1.2	0.7239336492891	.	22040001	22200000	#FF4848	1	0.875
chr1	22200001	22400000	A.2.1.1.1.2.2.1.1.1	0.667061611374408	.	22200001	22400000	#FF9191	1	0.75
chr1	22400001	22600000	A.2.1.1.1.2.1.2.2	0.66824644549763	.	22400001	22600000	#FF9191	1	0.75
chr1	22600001	22720000	A.2.2.1.2.2.2.2.1	0.514218009478673	.	22600001	22720000	#FFDADA	1	0.625
chr1	22720001	23000000	A.2.1.1.1.2.2.1.2.2.2	0.659952606635071	.	22720001	23000000	#FF9191	1	0.75
chr1	23000001	23160000	A.1.2.2.2.2.2.1.2.1.1	0.70260663507109	.	23000001	23160000	#FF4848	1	0.875
chr1	23160001	23360000	A.2.1.1.1.2.2.1.2.1.2	0.662322274881517	.	23160001	23360000	#FF9191	1	0.75
chr1	23360001	23560000	A.1.2.2.2.1.1.2.1.2	0.726303317535545	.	23360001	23560000	#FF4848	1	0.875
chr1	23560001	23720000	A.1.2.2.2.2.1.1.2.1.1.2.1	0.716824644549763	.	23560001	23720000	#FF4848	1	0.875
chr1	23720001	24240000	A.1.1.2.2.1.2.1.1.2	0.894549763033175	.	23720001	24240000	#FF0000	1	1
chr1	24360001	24600000	A.2.1.1.1.2.2.1.2.1.1	0.663507109004739	.	24360001	24600000	#FF9191	1	0.75
chr1	24600001	24840000	A.1.2.1.2.2.2.2.2.1.1	0.783175355450237	.	24600001	24840000	#FF4848	1	0.875
chr1	24840001	25000000	A.2.1.1.1.2.1.1.2.1	0.671800947867299	.	24840001	25000000	#FF9191	1	0.75
chr1	25000001	25120000	A.1.2.2.2.2.2.2.1	0.699052132701422	.	25000001	25120000	#FF4848	1	0.875
chr1	25120001	25560000	A.2.1.1.1.2.2.1.2.2.1	0.661137440758294	.	25120001	25560000	#FF9191	1	0.75
chr1	25560001	26000000	A.1.2.2.2.2.1.1.2.1.1.1	0.718009478672986	.	25560001	26000000	#FF4848	1	0.875
chr1	26000001	26400000	A.1.2.2.2.2.1.1.2.1.2	0.714454976303318	.	26000001	26400000	#FF4848	1	0.875
chr1	26400001	26840000	A.1.2.1.2.2.2.1.2.2.2.1	0.793838862559242	.	26400001	26840000	#FF4848	1	0.875
chr1	26840001	27240000	A.1.1.2.2.1.2.2.1.1	0.89218009478673	.	26840001	27240000	#FF0000	1	1
chr1	27240001	27520000	A.1.2.1.2.2.2.2.1.1.2.1.1	0.790284360189573	.	27240001	27520000	#FF4848	1	0.875
chr1	27520001	27600000	A.2.1.1.1.2.1.1.1	0.672985781990521	.	27520001	27600000	#FF9191	1	0.75
chr1	27600001	28080000	A.1.1.1.2.1.1.2.2.1.1	0.966824644549763	.	27600001	28080000	#FF0000	1	1
chr1	28080001	28360000	A.1.2.1.1.2.2.2.1.2	0.837677725118483	.	28080001	28360000	#FF4848	1	0.875
chr1	28360001	28600000	A.1.1.2.1.1.1.1.2	0.940758293838863	.	28360001	28600000	#FF0000	1	1
chr1	28600001	28760000	A.1.2.1.2.2.2.2.1.2.2.2	0.78436018957346	.	28600001	28760000	#FF4848	1	0.875
chr1	28760001	29080000	A.1.1.1.2.2.2.2.2	0.943127962085308	.	28760001	29080000	#FF0000	1	1
chr1	29080001	29320000	A.1.2.2.1.2.2.2.2.1.2	0.731042654028436	.	29080001	29320000	#FF4848	1	0.875
chr1	29320001	29560000	A.2.1.1.2.1.2.1.2	0.645734597156398	.	29320001	29560000	#FF9191	1	0.75
chr1	29560001	29600000	B.1.2.2.2.1.1.2.1	0.270142180094787	.	29560001	29600000	#9191FF	1	0.375
chr1	29640001	29840000	B.1.2.2.2.1.1.2.1	0.270142180094787	.	29640001	29840000	#9191FF	1	0.375
chr1	29840001	29880000	B.1.2.2.2.1.1.1.1	0.272511848341232	.	29840001	29880000	#9191FF	1	0.375
chr1	30000001	30280000	B.1.2.2.2.1.1.1.1	0.272511848341232	.	30000001	30280000	#9191FF	1	0.375
chr1	30280001	30480000	B.2.1.2.2.2.2.1.1	0.119668246445498	.	30280001	30480000	#4848FF	1	0.25
chr1	30480001	30600000	B.1.2.2.2.1.1.2.2.1.2	0.267772511848341	.	30480001	30600000	#9191FF	1	0.375
chr1	30600001	30760000	B.2.1.1.1.2.2.1.1.2.2	0.222748815165877	.	30600001	30760000	#4848FF	1	0.25
chr1	30760001	31160000	B.2.2.1.1.1.1.1	0.109004739336493	.	30760001	31160000	#0000FF	1	0.125
chr1	31160001	31400000	A.1.2.1.1.1.2.2.2.2.1	0.855450236966825	.	31160001	31400000	#FF4848	1	0.875
chr1	31400001	31560000	A.1.1.2.1.1.2.2.1.1.2	0.930094786729858	.	31400001	31560000	#FF0000	1	1
chr1	31560001	32040000	A.1.1.2.1.1.1.2.1.2	0.938388625592417	.	31560001	32040000	#FF0000	1	1
chr1	32040001	32240000	A.1.2.1.1.2.2.1.1.2	0.843601895734597	.	32040001	32240000	#FF4848	1	0.875
chr1	32240001	32400000	A.1.2.2.2.1.1.1	0.72867298578199	.	32240001	32400000	#FF4848	1	0.875
chr1	32400001	32880000	A.1.1.1.1.2.2.2.1	0.984597156398104	.	32400001	32880000	#FF0000	1	1
chr1	32880001	33040000	A.1.2.1.2.2.2.2.1.2.1	0.786729857819905	.	32880001	33040000	#FF4848	1	0.875
chr1	33040001	33320000	A.1.1.1.2.1.1.1.1.2.1.2	0.977488151658768	.	33040001	33320000	#FF0000	1	1
chr1	33320001	33600000	A.1.1.1.2.2.1.1.1.2	0.95260663507109	.	33320001	33600000	#FF0000	1	1
chr1	33600001	33920000	A.1.1.2.1.1.2.2.2	0.927725118483412	.	33600001	33920000	#FF0000	1	1
chr1	33920001	34160000	B.1.1.2.2.1.1.1.1.1.1	0.383886255924171	.	33920001	34160000	#DADAFF	1	0.5
chr1	34160001	34240000	B.1.2.1.2.2.1.2	0.300947867298578	.	34160001	34240000	#9191FF	1	0.375
chr1	34240001	34480000	B.2.1.1.1.2.2.1.1.1.2.1	0.226303317535545	.	34240001	34480000	#4848FF	1	0.25
chr1	34480001	34680000	B.2.1.1.1.2.2.2.2	0.219194312796209	.	34480001	34680000	#4848FF	1	0.25
chr1	34680001	35120000	B.2.2.2.1.1.1.1.2.1.2	0.0556872037914692	.	34680001	35120000	#0000FF	1	0.125
chr1	35120001	35240000	B.2.1.1.1.2.2.1.1.2.1	0.2239336492891	.	35120001	35240000	#4848FF	1	0.25
chr1	35240001	35480000	B.1.1.2.1.1.1.1.2.2	0.404028436018957	.	35240001	35480000	#DADAFF	1	0.5
chr1	35480001	35600000	A.2.2.2.1.1.2.1.1	0.503554502369668	.	35480001	35600000	#FFDADA	1	0.625
chr1	35600001	36040000	A.1.1.2.1.1.2.1.2.1.2	0.933649289099526	.	35600001	36040000	#FF0000	1	1
chr1	36040001	36240000	A.1.2.1.2.1.2.2.2.2	0.813981042654028	.	36040001	36240000	#FF4848	1	0.875
chr1	36240001	36320000	A.2.1.1.2.1.2.1.1	0.646919431279621	.	36240001	36320000	#FF9191	1	0.75
chr1	36320001	36520000	A.1.2.1.1.1.2.2.1.1	0.859004739336493	.	36320001	36520000	#FF4848	1	0.875
chr1	36520001	36920000	A.1.1.1.1.1.2.1.2.1.1	0.996445497630332	.	36520001	36920000	#FF0000	1	1
chr1	36920001	37360000	B.2.1.2.2.2.2.2.1.2.1	0.113744075829384	.	36920001	37360000	#4848FF	1	0.25
chr1	37360001	37560000	B.2.1.2.2.2.2.2.1.2.2	0.112559241706161	.	37360001	37560000	#4848FF	1	0.25
chr1	37560001	37640000	B.2.1.2.2.1.2.1.2	0.149289099526066	.	37560001	37640000	#4848FF	1	0.25
chr1	37640001	37920000	B.2.2.2.1.1.1.1.2.1.1	0.0568720379146919	.	37640001	37920000	#0000FF	1	0.125
chr1	37920001	38040000	A.2.2.1.2.1.1.2.2.1	0.533175355450237	.	37920001	38040000	#FFDADA	1	0.625
chr1	38040001	38280000	B.1.1.2.2.1.1.2	0.373222748815166	.	38040001	38280000	#DADAFF	1	0.5
chr1	38280001	38520000	A.2.1.1.2.1.2.2.1.2.1	0.643364928909953	.	38280001	38520000	#FF9191	1	0.75
chr1	38520001	38720000	B.1.2.2.2.1.2.2.2	0.26303317535545	.	38520001	38720000	#9191FF	1	0.375
chr1	38720001	38880000	B.2.1.1.1.2.2.2.1	0.220379146919431	.	38720001	38880000	#4848FF	1	0.25
chr1	38880001	39000000	B.1.2.2.2.1.2.1	0.265402843601896	.	38880001	39000000	#9191FF	1	0.375
chr1	39000001	39280000	B.2.1.2.2.2.2.1.2.1	0.118483412322275	.	39000001	39280000	#4848FF	1	0.25
chr1	39280001	39560000	A.1.2.2.1.2.1.2.1.2	0.75	.	39280001	39560000	#FF4848	1	0.875
chr1	39560001	40040000	A.1.1.1.1.1.1	1	.	39560001	40040000	#FF0000	1	1
chr1	40040001	40240000	A.1.1.2.2.2.1.1.2	0.885071090047393	.	40040001	40240000	#FF0000	1	1
chr1	40240001	40560000	A.1.1.2.2.1.1.1.1.2.1.2	0.904028436018957	.	40240001	40560000	#FF0000	1	1
chr1	40560001	40720000	A.1.2.1.1.2.2.2.2.2	0.834123222748815	.	40560001	40720000	#FF4848	1	0.875
chr1	40720001	41000000	A.1.2.1.1.2.2.2.2.1.1	0.836492890995261	.	40720001	41000000	#FF4848	1	0.875
chr1	41000001	41120000	A.2.1.1.1.2.2.1.1.2.1	0.665876777251185	.	41000001	41120000	#FF9191	1	0.75
chr1	41120001	41600000	A.1.1.1.2.1.1.1.2.1	0.975118483412322	.	41120001	41600000	#FF0000	1	1
chr1	41600001	41960000	A.1.2.1.2.2.2.1.1.2.2.1	0.798578199052133	.	41600001	41960000	#FF4848	1	0.875
chr1	41960001	42080000	A.2.1.2.1.1.2.1.1.2	0.614928909952607	.	41960001	42080000	#FF9191	1	0.75
chr1	42080001	42600000	A.1.2.1.2.2.2.1.1.2.2.2	0.79739336492891	.	42080001	42600000	#FF4848	1	0.875
chr1	42600001	42800000	A.2.1.2.1.1.2.1.2	0.613744075829384	.	42600001	42800000	#FF9191	1	0.75
chr1	42800001	43120000	A.2.2.2.1.2.2.2.2.1	0.484597156398104	.	42800001	43120000	#FFDADA	1	0.625
chr1	43120001	43600000	A.1.2.2.2.2.1.1.2.1.1.2.2	0.71563981042654	.	43120001	43600000	#FF4848	1	0.875
chr1	43600001	43880000	A.1.2.2.2.2.1.1.2.2.2	0.712085308056872	.	43600001	43880000	#FF4848	1	0.875
chr1	43880001	44040000	A.2.1.1.1.2.2.1.1.2.2	0.664691943127962	.	43880001	44040000	#FF9191	1	0.75
chr1	44040001	44200000	A.1.2.2.2.2.1.1.2.2.1	0.713270142180095	.	44040001	44200000	#FF4848	1	0.875
chr1	44200001	44360000	A.1.2.1.2.2.2.1.2.2.2.2	0.792654028436019	.	44200001	44360000	#FF4848	1	0.875
chr1	44360001	44560000	A.1.2.1.2.2.2.2.1.1.2.1.2	0.789099526066351	.	44360001	44560000	#FF4848	1	0.875
chr1	44560001	44920000	A.1.2.1.2.2.2.1.2.2.1	0.795023696682464	.	44560001	44920000	#FF4848	1	0.875
chr1	44920001	45240000	A.1.2.1.1.2.2.1.2.2	0.841232227488152	.	44920001	45240000	#FF4848	1	0.875
chr1	45240001	45520000	A.1.1.2.2.1.2.2.2.1.1	0.889810426540284	.	45240001	45520000	#FF0000	1	1
chr1	45520001	45640000	A.2.2.1.1.2.2.2.2	0.537914691943128	.	45520001	45640000	#FFDADA	1	0.625
chr1	45640001	45960000	A.1.2.2.2.2.2.1.1	0.703791469194313	.	45640001	45960000	#FF4848	1	0.875
chr1	45960001	46120000	A.1.1.2.2.1.2.2.2.1.2	0.888625592417062	.	45960001	46120000	#FF0000	1	1
chr1	46120001	46480000	A.1.1.2.1.1.1.2.1.1	0.93957345971564	.	46120001	46480000	#FF0000	1	1
chr1	46480001	46840000	A.1.1.1.1.2.1.2.1	0.989336492890995	.	46480001	46840000	#FF0000	1	1
chr1	46840001	47200000	A.2.1.1.2.1.2.2.1.1	0.644549763033175	.	46840001	47200000	#FF9191	1	0.75
chr1	47200001	47640000	B.2.2.2.1.1.1.1.2.2.1.2.1	0.0533175355450237	.	47200001	47640000	#0000FF	1	0.125
chr1	47640001	47840000	B.1.1.1.1.1.1.2.2	0.457345971563981	.	47640001	47840000	#DADAFF	1	0.5
chr1	47840001	48120000	B.1.2.2.2.1.1.1.2	0.271327014218009	.	47840001	48120000	#9191FF	1	0.375
chr1	48120001	48200000	B.1.2.1.2.1.2.1.2.2	0.31042654028436	.	48120001	48200000	#9191FF	1	0.375
chr1	48200001	48520000	B.2.2.1.1.1.1.2.1	0.10781990521327	.	48200001	48520000	#0000FF	1	0.125
chr1	48520001	48720000	B.2.1.2.2.2.2.2.2.2	0.110189573459716	.	48520001	48720000	#4848FF	1	0.25
chr1	48720001	48840000	B.2.1.1.1.2.1.1.1	0.232227488151659	.	48720001	48840000	#4848FF	1	0.25
chr1	48840001	48960000	B.1.2.1.2.1.2.1.2.1.2	0.311611374407583	.	48840001	48960000	#9191FF	1	0.375
chr1	48960001	49120000	B.2.1.2.2.2.2.2.1.1.1	0.116113744075829	.	48960001	49120000	#4848FF	1	0.25
chr1	49120001	49440000	B.2.1.2.2.2.2.2.2.1	0.111374407582938	.	49120001	49440000	#4848FF	1	0.25
chr1	49440001	49600000	B.2.1.2.2.1.2.2.1.1.1.1	0.148104265402844	.	49440001	49600000	#4848FF	1	0.25
chr1	49600001	49960000	B.2.2.2.1.1.1.1.2.2.1.2.2	0.0521327014218009	.	49600001	49960000	#0000FF	1	0.125
chr1	49960001	50120000	B.2.2.1.1.1.2.1.2.1.1	0.101895734597156	.	49960001	50120000	#0000FF	1	0.125
chr1	50120001	50800000	B.2.2.2.2.2.2	0.00118483412322275	.	50120001	50800000	#0000FF	1	0.125
chr1	50800001	51040000	B.1.1.1.2.2.2.2.2	0.408767772511848	.	50800001	51040000	#DADAFF	1	0.5
chr1	51040001	51280000	A.2.1.2.2.2.1.1.1.2.2	0.572274881516588	.	51040001	51280000	#FF9191	1	0.75
chr1	51280001	51440000	A.2.1.2.1.2.1.1.1.1.1.2	0.604265402843602	.	51280001	51440000	#FF9191	1	0.75
chr1	51440001	51720000	A.2.2.2.1.2.1.1.1	0.497630331753554	.	51440001	51720000	#FFDADA	1	0.625
chr1	51720001	52040000	A.1.1.1.2.2.1.2.2	0.949052132701422	.	51720001	52040000	#FF0000	1	1
chr1	52040001	52400000	A.1.1.1.1.1.2.1.1.2	0.997630331753555	.	52040001	52400000	#FF0000	1	1
chr1	52400001	52560000	A.1.1.2.2.1.1.1.2.2.1	0.900473933649289	.	52400001	52560000	#FF0000	1	1
chr1	52560001	52760000	A.1.1.2.2.1.2.2.2.2	0.887440758293839	.	52560001	52760000	#FF0000	1	1
chr1	52760001	53120000	A.1.1.1.1.2.2.2.2.2	0.982227488151659	.	52760001	53120000	#FF0000	1	1
chr1	53120001	53520000	A.1.1.1.2.1.1.2.2.1.2	0.96563981042654	.	53120001	53520000	#FF0000	1	1
chr1	53520001	53720000	A.1.1.2.1.1.1.1.1	0.941943127962085	.	53520001	53720000	#FF0000	1	1
chr1	53720001	54080000	A.1.1.1.1.2.2.2.2.1	0.983412322274882	.	53720001	54080000	#FF0000	1	1
chr1	54080001	54280000	A.1.1.2.1.1.1.2.2	0.937203791469194	.	54080001	54280000	#FF0000	1	1
chr1	54280001	54480000	A.1.2.1.1.2.2.1.1.1.1	0.845971563981043	.	54280001	54480000	#FF4848	1	0.875
chr1	54480001	54640000	A.1.2.1.2.2.2.1.1.1.1	0.802132701421801	.	54480001	54640000	#FF4848	1	0.875
chr1	54640001	55040000	A.1.1.1.2.1.1.1.2.2	0.9739336492891	.	54640001	55040000	#FF0000	1	1
chr1	55040001	55160000	A.2.1.1.1.2.1.1.2.2	0.670616113744076	.	55040001	55160000	#FF9191	1	0.75
chr1	55160001	55320000	A.1.2.1.2.2.2.1.1.1.2	0.800947867298578	.	55160001	55320000	#FF4848	1	0.875
chr1	55320001	55520000	A.1.1.2.2.2.2.2.1	0.87914691943128	.	55320001	55520000	#FF0000	1	1
chr1	55520001	56200000	A.1.1.2.1.1.2.1.2.1.1	0.934834123222749	.	55520001	56200000	#FF0000	1	1
chr1	56200001	56480000	A.1.2.2.1.2.2.2.2.1.1.1.2	0.733412322274882	.	56200001	56480000	#FF4848	1	0.875
chr1	56480001	56640000	A.2.1.2.2.2.1.1.1.2.1	0.57345971563981	.	56480001	56640000	#FF9191	1	0.75
chr1	56640001	56760000	A.2.2.1.2.1.1.1.2	0.535545023696682	.	56640001	56760000	#FFDADA	1	0.625
chr1	56760001	57160000	A.2.1.1.2.1.1.1.1.2	0.654028436018957	.	56760001	57160000	#FF9191	1	0.75
chr1	57160001	57640000	B.2.2.2.1.1.1.1.2.2.1.1	0.0545023696682464	.	57160001	57640000	#0000FF	1	0.125
chr1	57640001	57840000	B.2.1.2.2.2.1.1.2.2	0.131516587677725	.	57640001	57840000	#4848FF	1	0.25
chr1	57840001	58360000	B.2.2.2.1.1.2.1.1.2.1	0.037914691943128	.	57840001	58360000	#0000FF	1	0.125
chr1	58360001	58480000	B.2.2.1.1.1.2.2.2	0.0936018957345972	.	58360001	58480000	#0000FF	1	0.125
chr1	58480001	58680000	B.2.2.2.1.1.1.1.2.2.2	0.0509478672985782	.	58480001	58680000	#0000FF	1	0.125
chr1	58680001	58920000	B.2.2.1.1.1.2.2.1.2.1	0.0959715639810427	.	58680001	58920000	#0000FF	1	0.125
chr1	58920001	59200000	A.2.2.2.2.1.2.1.2.1.2	0.472748815165877	.	58920001	59200000	#FFDADA	1	0.625
chr1	59200001	59840000	A.1.1.1.2.2.1.2.1	0.950236966824645	.	59200001	59840000	#FF0000	1	1
chr1	59840001	59960000	A.1.2.2.1.2.1.2.2.2	0.747630331753555	.	59840001	59960000	#FF4848	1	0.875
chr1	59960001	60240000	A.1.2.1.1.1.2.2.1.2	0.85781990521327	.	59960001	60240000	#FF4848	1	0.875
chr1	60240001	60800000	B.1.2.1.2.1.1.2.1	0.316350710900474	.	60240001	60800000	#9191FF	1	0.375
chr1	60800001	61120000	B.1.2.2.2.2.1.1.2.2	0.257109004739337	.	60800001	61120000	#9191FF	1	0.375
chr1	61120001	61480000	B.1.2.2.2.2.1.1.2.1.1	0.259478672985782	.	61120001	61480000	#9191FF	1	0.375
chr1	61480001	61720000	A.2.1.1.2.1.2.2.2.1	0.640995260663507	.	61480001	61720000	#FF9191	1	0.75
chr1	61720001	61920000	A.2.2.1.2.1.2.1.1.2	0.529620853080569	.	61720001	61920000	#FFDADA	1	0.625
chr1	61920001	62120000	B.1.1.2.2.1.1.1.1.1.2	0.382701421800948	.	61920001	62120000	#DADAFF	1	0.5
chr1	62120001	62240000	A.2.2.2.2.2.1.2	0.466824644549763	.	62120001	62240000	#FFDADA	1	0.625
chr1	62240001	62640000	B.1.1.2.1.1.2.2.1.1	0.398104265402844	.	62240001	62640000	#DADAFF	1	0.5
chr1	62640001	62880000	B.1.1.2.2.1.1.1.2.1.2	0.376777251184834	.	62640001	62880000	#DADAFF	1	0.5
chr1	62880001	63240000	A.1.2.2.1.2.2.2.2.1.1.2	0.732227488151659	.	62880001	63240000	#FF4848	1	0.875
chr1	63240001	63800000	B.2.1.2.2.1.2.1.1.2	0.150473933649289	.	63240001	63800000	#4848FF	1	0.25
chr1	63800001	64120000	B.1.1.1.1.1.2.1.1.1	0.456161137440758	.	63800001	64120000	#DADAFF	1	0.5
chr1	64120001	64320000	A.1.2.1.2.1.2.2.2.1.1	0.818720379146919	.	64120001	64320000	#FF4848	1	0.875
chr1	64320001	64720000	A.1.2.1.2.1.2.1.2.1.1	0.828199052132701	.	64320001	64720000	#FF4848	1	0.875
chr1	64720001	64920000	B.1.2.1.2.1.2.2	0.309241706161137	.	64720001	64920000	#9191FF	1	0.375
chr1	64920001	65080000	A.2.2.2.1.2.1.1.2.2.2	0.492890995260663	.	64920001	65080000	#FFDADA	1	0.625
chr1	65080001	65320000	B.1.1.1.2.2.1.1.1.1	0.420616113744076	.	65080001	65320000	#DADAFF	1	0.5
chr1	65320001	65480000	A.2.1.2.1.2.1.1.2.2.1	0.599526066350711	.	65320001	65480000	#FF9191	1	0.75
chr1	65480001	65680000	A.2.2.2.2.1.2.1.2.2.2	0.470379146919431	.	65480001	65680000	#FFDADA	1	0.625
chr1	65680001	65920000	B.1.1.1.2.2.1.2.2.2	0.414691943127962	.	65680001	65920000	#DADAFF	1	0.5
chr1	65920001	66440000	B.1.1.1.2.2.1.1.1.2	0.419431279620853	.	65920001	66440000	#DADAFF	1	0.5
chr1	66440001	66720000	B.1.2.1.2.2.1.1.1.2.1	0.305687203791469	.	66440001	66720000	#9191FF	1	0.375
chr1	66720001	66960000	A.2.1.1.2.1.1.1.2.2	0.651658767772512	.	66720001	66960000	#FF9191	1	0.75
chr1	66960001	67240000	A.1.2.1.2.1.2.2.2.1.2.2.1	0.816350710900474	.	66960001	67240000	#FF4848	1	0.875
chr1	67240001	67360000	A.2.2.1.2.2.2.1.2.1	0.516587677725118	.	67240001	67360000	#FFDADA	1	0.625
chr1	67360001	67520000	A.1.2.1.2.1.2.2.2.1.2.2.2	0.815165876777251	.	67360001	67520000	#FF4848	1	0.875
chr1	67520001	67640000	A.2.2.1.1.2.1.2.2.1	0.543838862559242	.	67520001	67640000	#FFDADA	1	0.625
chr1	67640001	67800000	A.2.2.1.2.1.1.1.1	0.536729857819905	.	67640001	67800000	#FFDADA	1	0.625
chr1	67800001	68040000	A.1.2.2.1.2.1.1.1.1.1	0.758293838862559	.	67800001	68040000	#FF4848	1	0.875
chr1	68040001	68280000	A.1.1.2.1.1.2.1.2.2	0.932464454976303	.	68040001	68280000	#FF0000	1	1
chr1	68280001	68480000	A.1.2.1.2.1.2.1.1.1	0.830568720379147	.	68280001	68480000	#FF4848	1	0.875
chr1	68480001	68600000	A.2.1.2.2.2.1.2.2.1.1	0.567535545023697	.	68480001	68600000	#FF9191	1	0.75
chr1	68600001	68880000	A.1.2.1.1.1.2.2.2.1	0.856635071090047	.	68600001	68880000	#FF4848	1	0.875
chr1	68880001	69120000	B.1.2.1.2.2.1.1.2	0.302132701421801	.	68880001	69120000	#9191FF	1	0.375
chr1	69120001	69320000	B.2.2.1.1.2.1.1.1	0.0924170616113744	.	69120001	69320000	#0000FF	1	0.125
chr1	69320001	69920000	B.2.2.2.1.1.2.1.1.2.2	0.0367298578199052	.	69320001	69920000	#0000FF	1	0.125
chr1	69920001	70240000	B.2.1.2.2.1.1.2.2.1	0.154028436018957	.	69920001	70240000	#4848FF	1	0.25
chr1	70240001	70440000	B.2.1.2.2.2.1.2.1.1	0.130331753554502	.	70240001	70440000	#4848FF	1	0.25
chr1	70440001	70680000	B.1.1.2.1.1.1.2.1	0.402843601895735	.	70440001	70680000	#DADAFF	1	0.5
chr1	70680001	70840000	A.2.1.1.2.1.1.2.1.1	0.650473933649289	.	70680001	70840000	#FF9191	1	0.75
chr1	70840001	71000000	B.1.1.1.2.2.2.2.1	0.409952606635071	.	70840001	71000000	#DADAFF	1	0.5
chr1	71000001	71480000	B.2.2.2.2.1.2.2	0.00710900473933649	.	71000001	71480000	#0000FF	1	0.125
chr1	71480001	71560000	B.1.1.2.2.1.1.1.2.1.1	0.377962085308057	.	71480001	71560000	#DADAFF	1	0.5
chr1	71560001	71800000	B.2.1.2.2.2.1.1.1.1.1	0.138625592417062	.	71560001	71800000	#4848FF	1	0.25
chr1	71800001	72080000	B.1.2.2.2.2.1.2.2	0.254739336492891	.	71800001	72080000	#9191FF	1	0.375
chr1	72080001	72360000	B.1.1.2.1.1.1.1.2.1	0.40521327014218	.	72080001	72360000	#DADAFF	1	0.5
chr1	72360001	72520000	B.1.1.1.1.1.1.2.1	0.458530805687204	.	72360001	72520000	#DADAFF	1	0.5
chr1	72520001	72720000	A.2.2.2.1.2.1.1.2.1.1	0.496445497630332	.	72520001	72720000	#FFDADA	1	0.625
chr1	72720001	72880000	B.1.1.1.1.1.2.1.2.1.2	0.45260663507109	.	72720001	72880000	#DADAFF	1	0.5
chr1	72880001	73680000	B.2.2.2.1.1.1.2.1.2.1.1	0.0485781990521327	.	72880001	73680000	#0000FF	1	0.125
chr1	73680001	74080000	B.2.2.2.1.1.1.2.1.2.1.2	0.0473933649289099	.	73680001	74080000	#0000FF	1	0.125
chr1	74080001	74240000	B.2.1.2.2.1.1.2.2.2	0.152843601895735	.	74080001	74240000	#4848FF	1	0.25
chr1	74240001	74680000	B.2.2.1.1.2.1.1.2.2.2.1	0.0876777251184834	.	74240001	74680000	#0000FF	1	0.125
chr1	74680001	75160000	B.2.2.2.1.1.2.1.1.1	0.0390995260663507	.	74680001	75160000	#0000FF	1	0.125
chr1	75160001	75240000	B.1.1.2.2.1.1.1.1.2.2.1	0.380331753554502	.	75160001	75240000	#DADAFF	1	0.5
chr1	75240001	75320000	B.2.1.1.1.1.2.2.1.2.1	0.23696682464455	.	75240001	75320000	#4848FF	1	0.25
chr1	75320001	75480000	B.2.2.1.1.2.1.1.2.2.2.2	0.0864928909952607	.	75320001	75480000	#0000FF	1	0.125
chr1	75480001	75840000	B.2.2.2.1.1.1.2.2.1.1	0.0450236966824645	.	75480001	75840000	#0000FF	1	0.125
chr1	75840001	75960000	B.2.1.2.2.2.1.2.2.1.1.1	0.127962085308057	.	75840001	75960000	#4848FF	1	0.25
chr1	75960001	76160000	B.2.1.2.2.1.2.2.1.1.1.2	0.146919431279621	.	75960001	76160000	#4848FF	1	0.25
chr1	76160001	76280000	B.1.1.2.2.1.1.1.1.2.1	0.381516587677725	.	76160001	76280000	#DADAFF	1	0.5
chr1	76280001	76560000	B.2.1.2.2.2.1.2.2.2.1.1	0.124407582938389	.	76280001	76560000	#4848FF	1	0.25
chr1	76560001	76840000	B.2.2.1.1.2.2.1.1.1	0.0841232227488152	.	76560001	76840000	#0000FF	1	0.125
chr1	76840001	77000000	B.2.1.1.1.1.2.1.2	0.239336492890995	.	76840001	77000000	#4848FF	1	0.25
chr1	77000001	77120000	B.2.1.2.2.2.1.2.2.1.1.2	0.126777251184834	.	77000001	77120000	#4848FF	1	0.25
chr1	77120001	77280000	B.2.2.1.1.2.1.1.2.1	0.0912322274881517	.	77120001	77280000	#0000FF	1	0.125
chr1	77280001	77600000	B.2.1.1.1.1.2.2.2.1	0.234597156398104	.	77280001	77600000	#4848FF	1	0.25
chr1	77600001	77800000	A.2.1.2.2.2.2.2.2.2	0.56042654028436	.	77600001	77800000	#FF9191	1	0.75
chr1	77800001	78040000	A.1.2.2.1.2.1.1.1.2	0.755924170616114	.	77800001	78040000	#FF4848	1	0.875
chr1	78040001	78280000	A.1.1.2.2.2.2.1.2	0.880331753554502	.	78040001	78280000	#FF0000	1	1
chr1	78280001	78600000	A.1.1.1.2.2.2.1.2.1	0.946682464454976	.	78280001	78600000	#FF0000	1	1
chr1	78600001	78920000	A.1.2.2.1.2.1.1.1.1.2	0.757109004739337	.	78600001	78920000	#FF4848	1	0.875
chr1	78920001	79200000	A.2.1.2.1.2.1.1.1.1.2	0.603080568720379	.	78920001	79200000	#FF9191	1	0.75
chr1	79200001	79400000	A.2.2.2.2.2.2.1.1	0.46563981042654	.	79200001	79400000	#FFDADA	1	0.625
chr1	79400001	79680000	A.2.2.1.1.2.1.1.2	0.546208530805687	.	79400001	79680000	#FFDADA	1	0.625
chr1	79680001	79880000	B.1.1.2.1.1.2.2.1.2	0.396919431279621	.	79680001	79880000	#DADAFF	1	0.5
chr1	79880001	80160000	B.1.2.1.2.2.1.1.1.1.2	0.306872037914692	.	79880001	80160000	#9191FF	1	0.375
chr1	80160001	80280000	B.1.1.2.2.1.1.1.1.2.2.2	0.37914691943128	.	80160001	80280000	#DADAFF	1	0.5
chr1	80280001	80600000	B.1.2.2.2.2.1.1.1.2	0.260663507109005	.	80280001	80600000	#9191FF	1	0.375
chr1	80600001	80800000	B.2.1.1.1.2.1.2.2	0.228672985781991	.	80600001	80800000	#4848FF	1	0.25
chr1	80800001	80960000	B.1.2.1.2.2.1.1.1.2.2.2	0.303317535545024	.	80800001	80960000	#9191FF	1	0.375
chr1	80960001	81400000	B.2.2.1.1.1.2.1.1.2.2	0.103080568720379	.	80960001	81400000	#0000FF	1	0.125
chr1	81400001	81680000	B.2.1.1.1.1.2.1.1.2.1	0.241706161137441	.	81400001	81680000	#4848FF	1	0.25
chr1	81680001	82120000	B.2.1.2.2.1.2.2.1.2.2.1	0.143364928909953	.	81680001	82120000	#4848FF	1	0.25
chr1	82120001	82320000	B.1.1.1.2.2.1.1.2	0.41824644549763	.	82120001	82320000	#DADAFF	1	0.5
chr1	82320001	82440000	B.1.1.1.1.1.2.2.1	0.450236966824645	.	82320001	82440000	#DADAFF	1	0.5
chr1	82440001	82760000	B.2.1.1.1.1.2.1.1.2.2	0.240521327014218	.	82440001	82760000	#4848FF	1	0.25
chr1	82760001	83360000	B.2.1.2.2.1.2.2.1.1.2	0.145734597156398	.	82760001	83360000	#4848FF	1	0.25
chr1	83360001	83720000	B.2.1.2.2.2.1.1.1.1.2	0.137440758293839	.	83360001	83720000	#4848FF	1	0.25
chr1	83720001	83840000	B.1.2.2.2.2.1.2.1	0.255924170616114	.	83720001	83840000	#9191FF	1	0.375
chr1	83840001	84320000	B.2.2.2.1.1.1.2.1.1	0.0497630331753555	.	83840001	84320000	#0000FF	1	0.125
chr1	84320001	84600000	A.2.2.2.2.1.2.2	0.469194312796209	.	84320001	84600000	#FFDADA	1	0.625
chr1	84600001	84960000	A.1.2.2.1.2.1.1.2.2.1	0.753554502369668	.	84600001	84960000	#FF4848	1	0.875
chr1	84960001	85200000	A.1.2.2.1.2.2.2.2.2	0.729857819905213	.	84960001	85200000	#FF4848	1	0.875
chr1	85200001	85480000	A.2.2.2.1.2.1.2	0.491706161137441	.	85200001	85480000	#FFDADA	1	0.625
chr1	85480001	85720000	B.1.1.1.1.1.2.1.1.2	0.454976303317536	.	85480001	85720000	#DADAFF	1	0.5
chr1	85720001	85920000	A.1.1.2.2.2.2.1.1.2	0.881516587677725	.	85720001	85920000	#FF0000	1	1
chr1	85920001	86080000	A.1.1.2.1.1.2.1.1	0.936018957345972	.	85920001	86080000	#FF0000	1	1
chr1	86080001	86160000	A.1.2.2.1.2.1.1.2.2.2	0.752369668246445	.	86080001	86160000	#FF4848	1	0.875
chr1	86160001	86720000	B.1.1.2.1.1.2.1.2	0.399289099526066	.	86160001	86720000	#DADAFF	1	0.5
chr1	86720001	87160000	B.1.2.2.2.2.1.1.2.1.2	0.258293838862559	.	86720001	87160000	#9191FF	1	0.375
chr1	87160001	87400000	A.2.1.1.2.1.2.2.2.2.1	0.639810426540284	.	87160001	87400000	#FF9191	1	0.75
chr1	87400001	87560000	A.2.2.1.1.2.1.2.2.2	0.542654028436019	.	87400001	87560000	#FFDADA	1	0.625
chr1	87560001	87920000	B.1.2.1.2.1.2.1.2.1.1	0.312796208530806	.	87560001	87920000	#9191FF	1	0.375
chr1	87920001	88040000	B.2.1.1.1.1.2.1.1.1	0.242890995260664	.	87920001	88040000	#4848FF	1	0.25
chr1	88040001	88520000	B.2.1.1.1.2.1.1.2	0.231042654028436	.	88040001	88520000	#4848FF	1	0.25
chr1	88520001	88840000	B.2.1.2.2.2.1.1.2.1.2.1	0.133886255924171	.	88520001	88840000	#4848FF	1	0.25
chr1	88840001	89120000	B.2.2.1.1.1.2.1.2.1.2	0.100710900473934	.	88840001	89120000	#0000FF	1	0.125
chr1	89120001	89360000	A.2.1.2.2.2.2.2.1	0.562796208530806	.	89120001	89360000	#FF9191	1	0.75
chr1	89360001	89560000	B.1.2.1.2.1.2.1.1	0.313981042654028	.	89360001	89560000	#9191FF	1	0.375
chr1	89560001	89920000	B.2.2.2.1.1.2.1.2.1	0.0355450236966825	.	89560001	89920000	#0000FF	1	0.125
chr1	89920001	90080000	B.1.1.2.2.1.1.1.2.2.1	0.375592417061611	.	89920001	90080000	#DADAFF	1	0.5
chr1	90080001	90280000	A.2.2.1.2.1.2.2.2.2	0.524881516587678	.	90080001	90280000	#FFDADA	1	0.625
chr1	90280001	90480000	A.2.1.2.1.2.1.2.1	0.597156398104265	.	90280001	90480000	#FF9191	1	0.75
chr1	90480001	90800000	B.2.2.1.1.2.2.1.1.2	0.0829383886255924	.	90480001	90800000	#0000FF	1	0.125
chr1	90800001	90960000	B.2.1.1.1.1.2.2.1.1	0.238151658767773	.	90800001	90960000	#4848FF	1	0.25
chr1	90960001	91160000	B.2.2.2.1.1.1.2.1.2.2	0.0462085308056872	.	90960001	91160000	#0000FF	1	0.125
chr1	91160001	91360000	B.2.1.2.2.2.1.2.2.2.2.2	0.12085308056872	.	91160001	91360000	#4848FF	1	0.25
chr1	91360001	91520000	B.1.1.1.1.1.2.2.2	0.449052132701422	.	91360001	91520000	#DADAFF	1	0.5
chr1	91520001	91680000	B.2.2.1.1.2.1.1.2.2.1.1	0.0900473933649289	.	91520001	91680000	#0000FF	1	0.125
chr1	91680001	91960000	B.2.1.2.2.2.1.2.2.2.1.2	0.123222748815166	.	91680001	91960000	#4848FF	1	0.25
chr1	91960001	92320000	A.2.1.2.1.2.1.1.1.1.1.1	0.605450236966825	.	91960001	92320000	#FF9191	1	0.75
chr1	92320001	92600000	A.2.2.2.2.1.2.1.2.1.1	0.4739336492891	.	92320001	92600000	#FFDADA	1	0.625
chr1	92600001	92760000	A.2.2.2.1.2.1.1.2.2.1	0.494075829383886	.	92600001	92760000	#FFDADA	1	0.625
chr1	92760001	92960000	A.2.1.2.1.2.1.1.2.1	0.600710900473934	.	92760001	92960000	#FF9191	1	0.75
chr1	92960001	93280000	A.1.2.1.2.1.2.2.1.1.1.2	0.82345971563981	.	92960001	93280000	#FF4848	1	0.875
chr1	93280001	93560000	A.1.2.1.2.1.2.2.1.2.2	0.819905213270142	.	93280001	93560000	#FF4848	1	0.875
chr1	93560001	93960000	A.1.1.1.2.2.1.1.2	0.951421800947867	.	93560001	93960000	#FF0000	1	1
chr1	93960001	94320000	A.1.1.1.1.1.2.1.1.1	0.998815165876777	.	93960001	94320000	#FF0000	1	1
chr1	94320001	94520000	A.1.1.2.2.2.1.2	0.883886255924171	.	94320001	94520000	#FF0000	1	1
chr1	94520001	94800000	A.1.1.1.1.2.1.1	0.990521327014218	.	94520001	94800000	#FF0000	1	1
chr1	94800001	95240000	A.1.1.1.2.2.1.1.1.1	0.953791469194313	.	94800001	95240000	#FF0000	1	1
chr1	95240001	95520000	A.1.1.1.2.2.2.1.1	0.947867298578199	.	95240001	95520000	#FF0000	1	1
chr1	95520001	95760000	B.1.1.1.2.2.1.2.1	0.417061611374408	.	95520001	95760000	#DADAFF	1	0.5
chr1	95760001	96320000	B.2.2.2.1.1.1.2.2.2	0.0402843601895735	.	95760001	96320000	#0000FF	1	0.125
chr1	96320001	96720000	B.1.2.2.2.2.1.1.1.1	0.261848341232227	.	96320001	96720000	#9191FF	1	0.375
chr1	96720001	97200000	A.2.1.2.2.2.2.1	0.563981042654028	.	96720001	97200000	#FF9191	1	0.75
chr1	97200001	97320000	A.2.1.2.2.2.1.1.1.1	0.574644549763033	.	97200001	97320000	#FF9191	1	0.75
chr1	97320001	97760000	A.2.1.1.2.1.1.2.1.2	0.649289099526066	.	97320001	97760000	#FF9191	1	0.75
chr1	97760001	98080000	A.1.2.2.1.2.2.2.2.1.1.1.1	0.734597156398104	.	97760001	98080000	#FF4848	1	0.875
chr1	98080001	98480000	A.1.2.1.2.1.2.2.2.1.2.1	0.817535545023697	.	98080001	98480000	#FF4848	1	0.875
chr1	98480001	98600000	A.2.1.2.1.2.1.1.2.2.2	0.598341232227488	.	98480001	98600000	#FF9191	1	0.75
chr1	98600001	98760000	A.2.1.1.2.1.1.1.2.1	0.652843601895735	.	98600001	98760000	#FF9191	1	0.75
chr1	98760001	98960000	A.2.1.1.2.1.2.2.2.2.2	0.638625592417062	.	98760001	98960000	#FF9191	1	0.75
chr1	98960001	99240000	B.1.1.2.1.2.1.2	0.39218009478673	.	98960001	99240000	#DADAFF	1	0.5
chr1	99240001	99480000	B.1.2.2.2.2.2.1.1.2.2	0.251184834123223	.	99240001	99480000	#9191FF	1	0.375
chr1	99480001	99760000	B.2.1.2.2.2.1.1.1.2	0.136255924170616	.	99480001	99760000	#4848FF	1	0.25
chr1	99760001	99960000	B.1.2.2.2.2.2.1.1.2.1	0.252369668246446	.	99760001	99960000	#9191FF	1	0.375
chr1	99960001	100240000	A.2.2.2.2.1.2.1.2.2.1	0.471563981042654	.	99960001	100240000	#FFDADA	1	0.625
chr1	100240001	100440000	A.2.2.1.2.1.2.1.1.1	0.530805687203792	.	100240001	100440000	#FFDADA	1	0.625
chr1	100440001	100640000	A.2.1.1.2.1.1.2.2	0.648104265402844	.	100440001	100640000	#FF9191	1	0.75
chr1	100640001	100760000	A.2.1.2.2.2.1.2.2.1.2	0.566350710900474	.	100640001	100760000	#FF9191	1	0.75
chr1	100760001	100920000	A.2.1.2.1.2.2.2.1	0.591232227488152	.	100760001	100920000	#FF9191	1	0.75
chr1	100920001	101080000	A.2.2.1.2.1.2.2.1	0.527251184834123	.	100920001	101080000	#FFDADA	1	0.625
chr1	101080001	101200000	A.2.2.1.1.2.1.1.1	0.54739336492891	.	101080001	101200000	#FFDADA	1	0.625
chr1	101200001	101360000	A.2.1.2.2.2.1.2.2.2	0.565165876777251	.	101200001	101360000	#FF9191	1	0.75
chr1	101360001	101800000	A.2.1.2.2.2.2.2.2.1	0.561611374407583	.	101360001	101800000	#FF9191	1	0.75
chr1	101800001	102120000	B.2.1.2.2.2.1.1.2.1.2.2	0.132701421800948	.	101800001	102120000	#4848FF	1	0.25
chr1	102120001	102440000	B.2.2.2.1.1.1.2.2.1.2.1.2	0.042654028436019	.	102120001	102440000	#0000FF	1	0.125
chr1	102440001	102520000	B.2.1.1.1.2.1.2.1	0.229857819905213	.	102440001	102520000	#4848FF	1	0.25
chr1	102520001	103320000	B.2.2.2.1.1.1.2.2.1.2.1.1	0.0438388625592417	.	102520001	103320000	#0000FF	1	0.125
chr1	103320001	103600000	A.2.2.1.2.1.2.2.2.1	0.5260663507109	.	103320001	103600000	#FFDADA	1	0.625
chr1	103600001	103760000	A.2.2.2.1.2.1.1.2.1.2	0.495260663507109	.	103600001	103760000	#FFDADA	1	0.625
chr1	103760001	103800000	B.1.1.2.1.1.2.1.1	0.400473933649289	.	103760001	103800000	#DADAFF	1	0.5
chr1	103880001	103920000	B.1.1.2.1.1.2.1.1	0.400473933649289	.	103880001	103920000	#DADAFF	1	0.5
chr1	104000001	104120000	B.1.1.2.1.1.2.1.1	0.400473933649289	.	104000001	104120000	#DADAFF	1	0.5
chr1	104120001	104200000	B.2.2.2.1.1.1.2.2.1.2.2	0.0414691943127962	.	104120001	104200000	#0000FF	1	0.125
chr1	104280001	104680000	B.2.2.2.1.1.1.2.2.1.2.2	0.0414691943127962	.	104280001	104680000	#0000FF	1	0.125
chr1	104680001	104880000	B.2.2.1.1.1.2.1.1.1	0.105450236966825	.	104680001	104880000	#0000FF	1	0.125
chr1	104880001	105080000	B.2.2.1.1.1.2.1.1.2.1	0.104265402843602	.	104880001	105080000	#0000FF	1	0.125
chr1	105080001	105160000	B.2.1.1.1.1.2.2.1.2.2	0.235781990521327	.	105080001	105160000	#4848FF	1	0.25
chr1	105160001	105480000	B.2.1.2.2.2.1.1.2.1.1	0.135071090047393	.	105160001	105480000	#4848FF	1	0.25
chr1	105480001	105720000	B.2.1.2.2.1.1.1.2	0.156398104265403	.	105480001	105720000	#4848FF	1	0.25
chr1	105720001	105880000	B.2.1.2.2.1.1.1.1.2	0.157582938388626	.	105720001	105880000	#4848FF	1	0.25
chr1	105880001	106240000	B.2.2.1.1.1.2.1.2.2	0.0995260663507109	.	105880001	106240000	#0000FF	1	0.125
chr1	106240001	106400000	B.2.1.2.2.1.1.1.1.1	0.158767772511848	.	106240001	106400000	#4848FF	1	0.25
chr1	106400001	106600000	B.2.1.2.2.1.2.2.1.2.2.2	0.14218009478673	.	106400001	106600000	#4848FF	1	0.25
chr1	106600001	106960000	B.2.2.1.1.2.1.1.2.2.1.2	0.0888625592417062	.	106600001	106960000	#0000FF	1	0.125
chr1	106960001	107440000	B.2.2.1.1.2.1.2	0.0853080568720379	.	106960001	107440000	#0000FF	1	0.125
chr1	107440001	107520000	B.1.2.1.2.2.1.1.1.1.1	0.308056872037915	.	107440001	107520000	#9191FF	1	0.375
chr1	107520001	107960000	B.1.2.2.2.2.2.2	0.248815165876777	.	107520001	107960000	#9191FF	1	0.375
chr1	107960001	108280000	B.2.1.2.2.1.2.2.1.2.1	0.144549763033175	.	107960001	108280000	#4848FF	1	0.25
chr1	108280001	108760000	B.2.1.1.1.1.2.2.2.2	0.233412322274882	.	108280001	108760000	#4848FF	1	0.25
chr1	108840001	108920000	B.1.2.2.2.2.2.1.2	0.25	.	108840001	108920000	#9191FF	1	0.375
chr1	109000001	109040000	B.1.2.2.2.2.2.1.2	0.25	.	109000001	109040000	#9191FF	1	0.375
chr1	109040001	109240000	B.1.1.1.1.1.2.1.2.2	0.451421800947867	.	109040001	109240000	#DADAFF	1	0.5
chr1	109240001	109520000	A.1.2.1.2.1.2.1.2.2	0.825829383886256	.	109240001	109520000	#FF4848	1	0.875
chr1	109520001	109760000	A.1.1.2.2.2.2.1.1.1	0.882701421800948	.	109520001	109760000	#FF0000	1	1
chr1	109760001	110160000	A.1.1.1.1.1.2.1.2.1.2	0.995260663507109	.	109760001	110160000	#FF0000	1	1
chr1	110160001	110320000	A.1.2.1.2.1.2.2.1.2.1	0.821090047393365	.	110160001	110320000	#FF4848	1	0.875
chr1	110320001	110560000	A.1.1.1.2.2.2.1.2.2	0.945497630331754	.	110320001	110560000	#FF0000	1	1
chr1	110560001	110840000	B.1.2.1.2.2.2	0.299763033175355	.	110560001	110840000	#9191FF	1	0.375
chr1	110840001	111000000	B.1.1.2.1.1.1.1.1.1	0.407582938388626	.	110840001	111000000	#DADAFF	1	0.5
chr1	111000001	111480000	B.2.2.2.2.1.2.1.2.2	0.00829383886255924	.	111000001	111480000	#0000FF	1	0.125
chr1	111480001	111640000	B.2.1.2.2.1.2.2.2.2	0.139810426540284	.	111480001	111640000	#4848FF	1	0.25
chr1	111640001	112040000	B.2.1.2.2.2.1.2.2.1.2	0.125592417061611	.	111640001	112040000	#4848FF	1	0.25
chr1	112040001	112320000	B.1.1.1.2.2.2.1.2	0.411137440758294	.	112040001	112320000	#DADAFF	1	0.5
chr1	112320001	112640000	B.2.2.2.2.2.1.1.2	0.004739336492891	.	112320001	112640000	#0000FF	1	0.125
chr1	112640001	112920000	B.2.2.1.1.1.2.2.1.2.2	0.0947867298578199	.	112640001	112920000	#0000FF	1	0.125
chr1	112920001	113200000	A.1.2.1.1.1.2.2.2.2.2	0.854265402843602	.	112920001	113200000	#FF4848	1	0.875
chr1	113200001	113400000	A.1.2.2.1.2.1.1.2.1	0.754739336492891	.	113200001	113400000	#FF4848	1	0.875
chr1	113400001	113680000	A.1.2.1.2.1.2.1.2.1.2	0.827014218009479	.	113400001	113680000	#FF4848	1	0.875
chr1	113680001	113920000	B.1.1.2.2.2.1.2	0.361374407582938	.	113680001	113920000	#DADAFF	1	0.5
chr1	113920001	114200000	A.2.2.1.1.2.1.2.1	0.545023696682464	.	113920001	114200000	#FFDADA	1	0.625
chr1	114200001	114520000	A.1.2.2.1.2.2.2.1.2	0.735781990521327	.	114200001	114520000	#FF4848	1	0.875
chr1	114520001	114920000	B.1.2.2.2.1.2.2.1	0.264218009478673	.	114520001	114920000	#9191FF	1	0.375
chr1	114920001	115080000	A.2.2.2.2.1.1.1.1.1	0.482227488151659	.	114920001	115080000	#FFDADA	1	0.625
chr1	115080001	115360000	B.1.1.1.2.2.2.1.1.2	0.412322274881517	.	115080001	115360000	#DADAFF	1	0.5
chr1	115360001	115680000	B.2.1.1.1.2.2.1.2	0.221563981042654	.	115360001	115680000	#4848FF	1	0.25
chr1	115680001	116040000	A.2.1.1.2.1.1.1.1.1	0.65521327014218	.	115680001	116040000	#FF9191	1	0.75
chr1	116040001	116240000	B.1.1.1.1.1.2.1.2.1.1	0.453791469194313	.	116040001	116240000	#DADAFF	1	0.5
chr1	116240001	116320000	B.1.2.1.2.2.1.1.1.2.2.1	0.304502369668246	.	116240001	116320000	#9191FF	1	0.375
chr1	116320001	116680000	B.2.2.1.1.1.2.2.1.1.1	0.0983412322274882	.	116320001	116680000	#0000FF	1	0.125
chr1	116680001	116880000	B.2.2.1.1.1.2.2.1.1.2	0.0971563981042654	.	116680001	116880000	#0000FF	1	0.125
chr1	116880001	117120000	B.1.1.2.2.1.1.1.2.2.2	0.374407582938389	.	116880001	117120000	#DADAFF	1	0.5
chr1	117120001	117280000	B.1.2.1.2.1.1.1.2	0.317535545023697	.	117120001	117280000	#9191FF	1	0.375
chr1	117280001	117680000	A.2.2.1.1.1.2.1	0.554502369668246	.	117280001	117680000	#FFDADA	1	0.625
chr1	117680001	117880000	B.2.1.2.2.1.1.2.1	0.15521327014218	.	117680001	117880000	#4848FF	1	0.25
chr1	117880001	118080000	B.1.2.1.2.1.1.1.1	0.318720379146919	.	117880001	118080000	#9191FF	1	0.375
chr1	118080001	118320000	B.2.1.1.1.1.1.1.2.1	0.246445497630332	.	118080001	118320000	#4848FF	1	0.25
chr1	118320001	118520000	B.1.1.1.2.2.2.1.1.1	0.413507109004739	.	118320001	118520000	#DADAFF	1	0.5
chr1	118520001	118760000	B.2.1.2.2.1.2.2.2.1	0.140995260663507	.	118520001	118760000	#4848FF	1	0.25
chr1	118760001	119200000	B.2.2.2.1.1.2.1.2.2	0.0343601895734597	.	118760001	119200000	#0000FF	1	0.125
chr1	119200001	119520000	B.2.1.2.2.2.1.2.1.2	0.12914691943128	.	119200001	119520000	#4848FF	1	0.25
chr1	119520001	119720000	B.1.1.2.1.1.1.2.2	0.401658767772512	.	119520001	119720000	#DADAFF	1	0.5
chr1	119720001	119920000	B.2.1.1.1.1.1.1.1	0.247630331753555	.	119720001	119920000	#4848FF	1	0.25
chr1	119920001	120080000	B.2.1.2.2.2.1.2.2.2.2.1	0.122037914691943	.	119920001	120080000	#4848FF	1	0.25
chr1	120080001	120520000	A.2.1.2.1.2.1.1.1.2	0.601895734597156	.	120080001	120520000	#FF9191	1	0.75
chr1	120520001	120720000	A.1.2.2.1.1.1.1.1	0.779620853080569	.	120520001	120720000	#FF4848	1	0.875
chr1	120760001	120840000	A.1.2.2.1.1.1.1.1	0.779620853080569	.	120760001	120840000	#FF4848	1	0.875
chr1	120840001	120880000	A.2.2.2.2.1.1.2.2	0.476303317535545	.	120840001	120880000	#FFDADA	1	0.625
chr1	120920001	120960000	A.2.2.2.2.1.1.2.2	0.476303317535545	.	120920001	120960000	#FFDADA	1	0.625
chr1	121080001	121120000	A.2.2.2.2.1.1.2.2	0.476303317535545	.	121080001	121120000	#FFDADA	1	0.625
chr1	121120001	121320000	B.1.2.2.2.2.2.1.1.1	0.253554502369668	.	121120001	121320000	#9191FF	1	0.375
chr1	121320001	121520000	B.2.2.1.1.2.2.1.2	0.0817535545023697	.	121320001	121520000	#0000FF	1	0.125
chr1	143120001	143280000	B.1.2.2.1.1.1.1.2.2	0.296208530805687	.	143120001	143280000	#9191FF	1	0.375
chr1	143720001	143760000	A.1.2.2.1.2.2.1.1.2.1.1	0.744075829383886	.	143720001	143760000	#FF4848	1	0.875
chr1	143920001	144080000	A.1.2.2.1.2.2.1.1.2.1.1	0.744075829383886	.	143920001	144080000	#FF4848	1	0.875
chr1	144520001	144560000	A.2.2.1.2.1.2.1.2	0.528436018957346	.	144520001	144560000	#FFDADA	1	0.625
chr1	144600001	144640000	A.2.2.1.2.1.2.1.2	0.528436018957346	.	144600001	144640000	#FFDADA	1	0.625
chr1	144680001	144720000	A.2.2.1.2.1.2.1.2	0.528436018957346	.	144680001	144720000	#FFDADA	1	0.625
chr1	144800001	144960000	A.1.2.1.1.1.1.2.2.1.2	0.863744075829384	.	144800001	144960000	#FF4848	1	0.875
chr1	144960001	145120000	A.1.1.1.1.1.2.1.2.2	0.994075829383886	.	144960001	145120000	#FF0000	1	1
chr1	145120001	145280000	A.1.2.1.1.1.1.2.2.1.1.1	0.867298578199052	.	145120001	145280000	#FF4848	1	0.875
chr1	145280001	145320000	A.1.1.1.2.1.1.2.1.1.1.2	0.971563981042654	.	145280001	145320000	#FF0000	1	1
chr1	145360001	145840000	A.1.1.1.2.1.1.2.1.1.1.2	0.971563981042654	.	145360001	145840000	#FF0000	1	1
chr1	146440001	146800000	B.1.2.1.1.2.2.2.1	0.322274881516588	.	146440001	146800000	#9191FF	1	0.375
chr1	146800001	146960000	B.2.1.1.2.1.2.2.1.2	0.207345971563981	.	146800001	146960000	#4848FF	1	0.25
chr1	146960001	147200000	B.1.1.2.2.1.2.1.2	0.367298578199052	.	146960001	147200000	#DADAFF	1	0.5
chr1	147200001	147440000	B.1.2.2.1.1.2.2.2	0.290284360189573	.	147200001	147440000	#9191FF	1	0.375
chr1	147720001	147760000	B.1.2.2.1.1.2.2.2	0.290284360189573	.	147720001	147760000	#9191FF	1	0.375
chr1	147760001	147840000	A.2.1.1.1.1.1.2.2.2.1	0.688388625592417	.	147760001	147840000	#FF9191	1	0.75
chr1	148160001	148280000	A.2.1.1.1.1.1.2.2.2.1	0.688388625592417	.	148160001	148280000	#FF9191	1	0.75
chr1	148520001	148560000	A.2.1.1.1.1.1.2.2.2.1	0.688388625592417	.	148520001	148560000	#FF9191	1	0.75
chr1	148840001	148960000	B.2.1.1.2.1.2.2.1.1	0.208530805687204	.	148840001	148960000	#4848FF	1	0.25
chr1	149000001	149240000	B.2.1.1.2.1.2.2.1.1	0.208530805687204	.	149000001	149240000	#4848FF	1	0.25
chr1	149240001	149440000	B.1.1.2.2.1.2.1.1.2.1	0.369668246445498	.	149240001	149440000	#DADAFF	1	0.5
chr1	149640001	149760000	B.1.1.1.2.2.1.2.2.1	0.415876777251185	.	149640001	149760000	#DADAFF	1	0.5
chr1	149760001	150000000	A.1.2.1.1.1.1.2.1.2	0.868483412322275	.	149760001	150000000	#FF4848	1	0.875
chr1	150000001	150200000	A.1.1.1.2.1.2.2.2.2	0.954976303317536	.	150000001	150200000	#FF0000	1	1
chr1	150200001	150280000	A.1.2.2.2.2.1.2.2.2	0.704976303317536	.	150200001	150280000	#FF4848	1	0.875
chr1	150280001	150600000	A.1.1.2.2.1.1.2.2	0.896919431279621	.	150280001	150600000	#FF0000	1	1
chr1	150600001	150760000	A.1.2.1.1.2.2.2.1.1.2	0.838862559241706	.	150600001	150760000	#FF4848	1	0.875
chr1	150760001	151080000	A.1.1.1.2.1.1.2.1.1.2	0.970379146919431	.	150760001	151080000	#FF0000	1	1
chr1	151080001	151280000	A.1.1.2.1.2.2.2.2.1.2	0.908767772511848	.	151080001	151280000	#FF0000	1	1
chr1	151280001	151680000	A.1.1.1.2.1.2.1.2.1	0.962085308056872	.	151280001	151680000	#FF0000	1	1
chr1	151680001	152040000	A.1.2.1.1.1.1.1.1.2.2	0.874407582938389	.	151680001	152040000	#FF4848	1	0.875
chr1	152040001	152480000	B.2.2.1.2.1.2.1.1.1	0.0710900473933649	.	152040001	152480000	#0000FF	1	0.125
chr1	152480001	152680000	B.2.2.1.2.2.2.1.1	0.0627962085308057	.	152480001	152680000	#0000FF	1	0.125
chr1	152680001	153080000	B.2.2.2.1.2.2.1.2.1.1	0.0213270142180095	.	152680001	153080000	#0000FF	1	0.125
chr1	153080001	153280000	B.2.2.1.2.2.2.2.2	0.0592417061611374	.	153080001	153280000	#0000FF	1	0.125
chr1	153280001	153480000	B.1.2.2.1.1.1.1.1	0.298578199052133	.	153280001	153480000	#9191FF	1	0.375
chr1	153520001	153760000	A.1.2.2.1.1.2.1.1.1.2	0.766587677725118	.	153520001	153760000	#FF4848	1	0.875
chr1	153760001	153960000	A.1.2.1.1.1.1.2.2.1.1.2.2	0.864928909952607	.	153760001	153960000	#FF4848	1	0.875
chr1	153960001	154120000	A.2.1.2.1.1.1.1.1.2.2	0.624407582938389	.	153960001	154120000	#FF9191	1	0.75
chr1	154120001	154320000	A.1.1.2.2.1.1.2.1	0.898104265402844	.	154120001	154320000	#FF0000	1	1
chr1	154320001	154400000	A.2.1.1.1.2.2.2.2.2	0.656398104265403	.	154320001	154400000	#FF9191	1	0.75
chr1	154400001	154600000	A.1.2.1.2.2.2.2.1.1.1	0.791469194312796	.	154400001	154600000	#FF4848	1	0.875
chr1	154600001	154680000	A.2.1.1.1.2.2.2.1	0.658767772511848	.	154600001	154680000	#FF9191	1	0.75
chr1	154680001	154880000	A.2.1.1.1.2.1.2.1	0.669431279620853	.	154680001	154880000	#FF9191	1	0.75
chr1	154880001	155120000	A.1.2.1.2.2.2.2.1.1.2.2	0.787914691943128	.	154880001	155120000	#FF4848	1	0.875
chr1	155120001	155320000	A.1.2.1.2.2.2.2.2.1.2	0.781990521327014	.	155120001	155320000	#FF4848	1	0.875
chr1	155320001	155480000	A.1.1.2.2.1.2.1.1.1	0.895734597156398	.	155320001	155480000	#FF0000	1	1
chr1	155480001	155560000	A.2.1.1.1.2.2.2.2.1	0.657582938388626	.	155480001	155560000	#FF9191	1	0.75
chr1	155560001	155760000	A.1.2.1.2.2.2.1.2.1	0.796208530805687	.	155560001	155760000	#FF4848	1	0.875
chr1	155760001	155960000	A.1.2.2.2.1.1.2.1.1	0.727488151658768	.	155760001	155960000	#FF4848	1	0.875
chr1	155960001	156280000	A.1.1.1.2.1.1.2.1.1.1.1	0.972748815165877	.	155960001	156280000	#FF0000	1	1
chr1	156280001	156600000	A.1.1.1.2.1.1.2.1.2.2	0.968009478672986	.	156280001	156600000	#FF0000	1	1
chr1	156600001	156880000	A.1.1.1.2.1.2.2.1.1	0.958530805687204	.	156600001	156880000	#FF0000	1	1
chr1	156880001	157120000	A.1.2.2.1.2.2.1.1.1.1	0.746445497630332	.	156880001	157120000	#FF4848	1	0.875
chr1	157120001	157560000	B.2.2.1.2.1.1.2.1.1	0.0770142180094787	.	157120001	157560000	#0000FF	1	0.125
chr1	157560001	157760000	B.2.1.2.1.1.2.2.1	0.17654028436019	.	157560001	157760000	#4848FF	1	0.25
chr1	157760001	157920000	B.2.1.2.1.2.1.1.1	0.172985781990521	.	157760001	157920000	#4848FF	1	0.25
chr1	157920001	158080000	A.2.1.2.1.2.2.1.2	0.592417061611374	.	157920001	158080000	#FF9191	1	0.75
chr1	158080001	158360000	B.2.2.1.2.1.1.1.1	0.0793838862559242	.	158080001	158360000	#0000FF	1	0.125
chr1	158360001	158760000	B.2.2.2.1.2.1.2.1.2.2	0.0260663507109005	.	158360001	158760000	#0000FF	1	0.125
chr1	158760001	158920000	B.2.1.2.1.1.1.2.1.1	0.184834123222749	.	158760001	158920000	#4848FF	1	0.25
chr1	158920001	159320000	B.2.1.2.1.2.1.1.2.2	0.170616113744076	.	158920001	159320000	#4848FF	1	0.25
chr1	159320001	159760000	B.2.1.2.1.1.2.1.2.2	0.177725118483412	.	159320001	159760000	#4848FF	1	0.25
chr1	159760001	159920000	A.2.2.2.1.1.2.1.2.2.1	0.501184834123223	.	159760001	159920000	#FFDADA	1	0.625
chr1	159920001	160080000	B.1.1.1.1.2.1.1.2.1.1.1	0.445497630331754	.	159920001	160080000	#DADAFF	1	0.5
chr1	160080001	160360000	A.1.2.2.1.1.2.2.1	0.760663507109005	.	160080001	160360000	#FF4848	1	0.875
chr1	160360001	160560000	B.2.1.1.2.2.2.2.2	0.188388625592417	.	160360001	160560000	#4848FF	1	0.25
chr1	160560001	161000000	B.2.2.1.2.1.1.2.1.2.1	0.0758293838862559	.	160560001	161000000	#0000FF	1	0.125
chr1	161000001	161320000	A.1.2.2.1.2.2.1.1.1.2	0.745260663507109	.	161000001	161320000	#FF4848	1	0.875
chr1	161320001	161440000	A.2.1.2.1.1.1.1.2.2	0.622037914691943	.	161320001	161440000	#FF9191	1	0.75
chr1	161440001	161720000	A.2.2.1.1.1.1.2	0.555687203791469	.	161440001	161720000	#FFDADA	1	0.625
chr1	161720001	162040000	A.1.1.2.1.2.1.2.1.2.1	0.920616113744076	.	161720001	162040000	#FF0000	1	1
chr1	162040001	162480000	A.1.2.2.1.2.2.1.1.2.1.2	0.742890995260663	.	162040001	162480000	#FF4848	1	0.875
chr1	162480001	162760000	A.1.2.1.2.2.1.1.1.1.2	0.811611374407583	.	162480001	162760000	#FF4848	1	0.875
chr1	162760001	163040000	A.1.2.1.2.1.1.2	0.83175355450237	.	162760001	163040000	#FF4848	1	0.875
chr1	163040001	163320000	A.2.1.2.2.1.2.2.2.1.2	0.578199052132701	.	163040001	163320000	#FF9191	1	0.75
chr1	163320001	163600000	B.2.1.2.1.1.1.2.2	0.182464454976303	.	163320001	163600000	#4848FF	1	0.25
chr1	163600001	163960000	B.2.2.2.1.2.1.2.1.1.2.2	0.028436018957346	.	163600001	163960000	#0000FF	1	0.125
chr1	163960001	164520000	B.2.2.1.2.1.2.1.1.2	0.0699052132701422	.	163960001	164520000	#0000FF	1	0.125
chr1	164520001	164800000	A.2.2.1.1.1.2.2.2.1.1.1	0.552132701421801	.	164520001	164800000	#FFDADA	1	0.625
chr1	164800001	165160000	B.2.2.1.2.2.2.2.1	0.0604265402843602	.	164800001	165160000	#0000FF	1	0.125
chr1	165160001	165280000	B.2.1.2.1.2.2.1.2	0.163507109004739	.	165160001	165280000	#4848FF	1	0.25
chr1	165280001	165560000	B.2.2.2.1.2.2.1.1	0.0225118483412322	.	165280001	165560000	#0000FF	1	0.125
chr1	165560001	165880000	A.2.2.2.2.1.1.1.2.2	0.478672985781991	.	165560001	165880000	#FFDADA	1	0.625
chr1	165880001	166080000	B.2.2.1.2.1.1.2.2.1	0.0734597156398104	.	165880001	166080000	#0000FF	1	0.125
chr1	166080001	166440000	B.2.2.2.1.2.1.2.2.1	0.0248815165876777	.	166080001	166440000	#0000FF	1	0.125
chr1	166440001	166800000	B.2.2.2.2.1.1.1	0.014218009478673	.	166440001	166800000	#0000FF	1	0.125
chr1	166800001	167080000	B.1.1.1.1.2.1.1.2.2	0.441943127962085	.	166800001	167080000	#DADAFF	1	0.5
chr1	167080001	167400000	A.2.2.1.1.1.2.2.2.1.2	0.549763033175355	.	167080001	167400000	#FFDADA	1	0.625
chr1	167400001	167680000	B.1.2.1.1.1.1.2.2.2.1	0.345971563981043	.	167400001	167680000	#9191FF	1	0.375
chr1	167680001	167880000	A.1.2.2.1.1.2.1.1.2	0.765402843601896	.	167680001	167880000	#FF4848	1	0.875
chr1	167880001	168040000	A.1.2.1.1.1.1.2.2.2	0.862559241706161	.	167880001	168040000	#FF4848	1	0.875
chr1	168040001	168240000	A.2.1.1.1.1.1.1.2.2	0.693127962085308	.	168040001	168240000	#FF9191	1	0.75
chr1	168240001	168440000	B.1.2.1.1.1.1.1.1	0.353080568720379	.	168240001	168440000	#9191FF	1	0.375
chr1	168440001	168720000	B.1.2.1.1.2.2.2.2.1	0.321090047393365	.	168440001	168720000	#9191FF	1	0.375
chr1	168720001	169040000	B.2.1.2.1.1.2.2.2.1	0.175355450236967	.	168720001	169040000	#4848FF	1	0.25
chr1	169040001	169240000	B.1.1.1.1.2.1.1.1.2	0.446682464454976	.	169040001	169240000	#DADAFF	1	0.5
chr1	169240001	169520000	B.1.1.1.1.2.1.2.1	0.440758293838863	.	169240001	169520000	#DADAFF	1	0.5
chr1	169520001	169880000	B.1.2.2.1.1.2.2.1	0.291469194312796	.	169520001	169880000	#9191FF	1	0.375
chr1	169880001	170080000	A.2.2.2.1.1.2.1.2.2.2	0.5	.	169880001	170080000	#FFDADA	1	0.625
chr1	170080001	170440000	B.1.1.2.2.2.2.2.1.1	0.35781990521327	.	170080001	170440000	#DADAFF	1	0.5
chr1	170440001	170720000	A.2.1.1.1.1.2.2.1.1.2	0.678909952606635	.	170440001	170720000	#FF9191	1	0.75
chr1	170720001	170880000	B.1.1.1.1.2.2.2.1	0.436018957345972	.	170720001	170880000	#DADAFF	1	0.5
chr1	170880001	171040000	B.1.2.1.1.1.2.2.1.2.1	0.336492890995261	.	170880001	171040000	#9191FF	1	0.375
chr1	171040001	171240000	B.1.1.1.1.2.1.1.2.1.1.2	0.444312796208531	.	171040001	171240000	#DADAFF	1	0.5
chr1	171240001	171440000	B.1.2.1.1.1.1.1.2.2	0.350710900473934	.	171240001	171440000	#9191FF	1	0.375
chr1	171440001	171560000	A.2.1.1.1.1.1.1.2.1	0.694312796208531	.	171440001	171560000	#FF9191	1	0.75
chr1	171560001	171800000	A.2.2.1.2.2.2.1.1.1	0.518957345971564	.	171560001	171800000	#FFDADA	1	0.625
chr1	171800001	171960000	A.2.2.2.1.2.2.2.2.2	0.483412322274882	.	171800001	171960000	#FFDADA	1	0.625
chr1	171960001	172360000	A.1.2.1.2.2.1.1.1.2.2	0.809241706161137	.	171960001	172360000	#FF4848	1	0.875
chr1	172360001	172520000	A.2.1.1.1.1.2.2.2.1.1	0.67654028436019	.	172360001	172520000	#FF9191	1	0.75
chr1	172520001	172800000	A.1.2.1.2.2.1.1.1.1.1	0.812796208530806	.	172520001	172800000	#FF4848	1	0.875
chr1	172800001	173040000	A.1.1.2.1.2.2.2.2.1.1.2	0.909952606635071	.	172800001	173040000	#FF0000	1	1
chr1	173040001	173480000	A.1.2.1.1.1.1.2.1.1.1	0.872037914691943	.	173040001	173480000	#FF4848	1	0.875
chr1	173480001	173720000	A.2.2.1.2.2.2.1.1.2	0.517772511848341	.	173480001	173720000	#FFDADA	1	0.625
chr1	173720001	174000000	A.1.2.2.1.1.1.2.2.1.2.2	0.770142180094787	.	173720001	174000000	#FF4848	1	0.875
chr1	174000001	174240000	A.2.1.2.1.1.1.2.2.2	0.617298578199052	.	174000001	174240000	#FF9191	1	0.75
chr1	174240001	174520000	A.2.2.2.1.1.1.2.2.1	0.505924170616114	.	174240001	174520000	#FFDADA	1	0.625
chr1	174520001	174760000	A.2.2.2.2.2.2.1.2	0.464454976303318	.	174520001	174760000	#FFDADA	1	0.625
chr1	174760001	175000000	A.2.2.2.2.2.1.1	0.468009478672986	.	174760001	175000000	#FFDADA	1	0.625
chr1	175000001	175160000	B.2.1.1.2.2.2.1.2.2.1	0.194312796208531	.	175000001	175160000	#4848FF	1	0.25
chr1	175160001	175560000	B.2.2.1.2.2.1.2.1	0.0651658767772512	.	175160001	175560000	#0000FF	1	0.125
chr1	175560001	175880000	B.2.2.2.1.2.2.1.2.1.2	0.0201421800947867	.	175560001	175880000	#0000FF	1	0.125
chr1	175880001	176200000	B.1.1.2.2.1.2.1.1.1.2	0.37085308056872	.	175880001	176200000	#DADAFF	1	0.5
chr1	176200001	176760000	B.2.2.2.2.1.1.2.1	0.0130331753554502	.	176200001	176760000	#0000FF	1	0.125
chr1	176760001	177120000	B.2.2.2.1.2.2.2.2.2	0.0154028436018957	.	176760001	177120000	#0000FF	1	0.125
chr1	177120001	177360000	B.2.1.2.1.2.2.2.1	0.162322274881517	.	177120001	177360000	#4848FF	1	0.25
chr1	177360001	177640000	B.2.2.1.2.1.2.2	0.0675355450236967	.	177360001	177640000	#0000FF	1	0.125
chr1	177640001	177720000	B.2.1.2.1.1.1.1.1	0.187203791469194	.	177640001	177720000	#4848FF	1	0.25
chr1	177720001	177960000	B.2.1.1.2.1.2.1.1.2	0.213270142180095	.	177720001	177960000	#4848FF	1	0.25
chr1	177960001	178320000	A.1.2.2.1.1.2.1.2.2.1	0.76303317535545	.	177960001	178320000	#FF4848	1	0.875
chr1	178320001	178520000	A.2.1.1.2.2.1.1.1	0.637440758293839	.	178320001	178520000	#FF9191	1	0.75
chr1	178520001	178840000	A.1.2.2.1.1.2.1.1.1.1	0.767772511848341	.	178520001	178840000	#FF4848	1	0.875
chr1	178840001	179200000	A.1.2.1.1.1.1.1.2	0.873222748815166	.	178840001	179200000	#FF4848	1	0.875
chr1	179200001	179360000	A.2.2.1.1.1.1.1.1.1	0.559241706161137	.	179200001	179360000	#FFDADA	1	0.625
chr1	179360001	179600000	B.2.1.2.1.1.2.1.1.1	0.181279620853081	.	179360001	179600000	#4848FF	1	0.25
chr1	179600001	179800000	B.2.1.1.2.2.2.1.2.2.2.1	0.193127962085308	.	179600001	179800000	#4848FF	1	0.25
chr1	179800001	180120000	A.1.2.2.1.1.2.2.2	0.759478672985782	.	179800001	180120000	#FF4848	1	0.875
chr1	180120001	180520000	A.2.1.2.1.2.2.1.1	0.593601895734597	.	180120001	180520000	#FF9191	1	0.75
chr1	180520001	180720000	A.2.2.2.1.1.2.1.2.1	0.502369668246445	.	180520001	180720000	#FFDADA	1	0.625
chr1	180720001	180840000	A.2.2.1.1.1.2.2.2.2	0.548578199052133	.	180720001	180840000	#FFDADA	1	0.625
chr1	180840001	181160000	A.2.2.1.1.1.2.2.1	0.553317535545024	.	180840001	181160000	#FFDADA	1	0.625
chr1	181160001	181320000	B.2.2.1.2.1.1.2.2.2	0.0722748815165877	.	181160001	181320000	#0000FF	1	0.125
chr1	181320001	181720000	B.2.2.2.2.2.1.2.1	0.00355450236966825	.	181320001	181720000	#0000FF	1	0.125
chr1	181720001	182040000	B.2.2.2.2.1.1.2.2	0.0118483412322275	.	181720001	182040000	#0000FF	1	0.125
chr1	182040001	182280000	B.2.1.1.2.2.2.1.2.1.2	0.195497630331754	.	182040001	182280000	#4848FF	1	0.25
chr1	182280001	182400000	B.1.2.2.1.2.2.1.1.1	0.283175355450237	.	182280001	182400000	#9191FF	1	0.375
chr1	182400001	182520000	B.2.1.1.2.2.2.1.2.1.1	0.196682464454976	.	182400001	182520000	#4848FF	1	0.25
chr1	182520001	182800000	B.1.2.1.1.1.1.2.2.1	0.347156398104265	.	182520001	182800000	#9191FF	1	0.375
chr1	182800001	183120000	A.1.1.1.2.1.2.2.2.1	0.956161137440758	.	182800001	183120000	#FF0000	1	1
chr1	183120001	183280000	A.1.2.1.1.1.1.1.1.2.1	0.875592417061611	.	183120001	183280000	#FF4848	1	0.875
chr1	183280001	183480000	A.1.2.2.1.1.1.2.2.2	0.768957345971564	.	183280001	183480000	#FF4848	1	0.875
chr1	183480001	183840000	A.1.1.2.1.2.2.2.1	0.912322274881517	.	183480001	183840000	#FF0000	1	1
chr1	183840001	184120000	A.1.2.1.1.2.1.2.1.2.2.1	0.849526066350711	.	183840001	184120000	#FF4848	1	0.875
chr1	184120001	184400000	A.2.1.1.1.1.2.1.2.2	0.681279620853081	.	184120001	184400000	#FF9191	1	0.75
chr1	184400001	184640000	A.2.1.2.1.1.2.2.1.1	0.612559241706161	.	184400001	184640000	#FF9191	1	0.75
chr1	184640001	185120000	A.1.2.1.1.2.1.2.1.1	0.851895734597156	.	184640001	185120000	#FF4848	1	0.875
chr1	185120001	185240000	A.2.1.2.1.1.2.2.1.2	0.611374407582938	.	185120001	185240000	#FF9191	1	0.75
chr1	185240001	185720000	A.1.2.1.1.2.1.2.2	0.847156398104265	.	185240001	185720000	#FF4848	1	0.875
chr1	185720001	186360000	A.1.1.1.2.1.2.1.2.2.1	0.960900473933649	.	185720001	186360000	#FF0000	1	1
chr1	186360001	186600000	A.2.2.1.2.2.1.1.2	0.522511848341232	.	186360001	186600000	#FFDADA	1	0.625
chr1	186600001	186960000	A.2.2.2.1.1.1.1.2	0.508293838862559	.	186600001	186960000	#FFDADA	1	0.625
chr1	186960001	187240000	B.1.2.2.1.2.1.2.1.1	0.286729857819905	.	186960001	187240000	#9191FF	1	0.375
chr1	187240001	187400000	B.1.2.1.1.2.1.2.2	0.329383886255924	.	187240001	187400000	#9191FF	1	0.375
chr1	187400001	187560000	B.1.2.1.1.1.2.2.1.2.2	0.335308056872038	.	187400001	187560000	#9191FF	1	0.375
chr1	187560001	187680000	B.1.1.2.1.2.2.1.1.1	0.390995260663507	.	187560001	187680000	#DADAFF	1	0.5
chr1	187680001	188080000	B.1.2.1.1.2.1.1.1	0.332938388625592	.	187680001	188080000	#9191FF	1	0.375
chr1	188080001	188360000	B.1.2.1.1.2.2.1.2.2.1	0.324644549763033	.	188080001	188360000	#9191FF	1	0.375
chr1	188360001	189040000	B.1.2.2.1.2.1.1.2	0.287914691943128	.	188360001	189040000	#9191FF	1	0.375
chr1	189040001	189160000	B.1.1.2.2.2.2.1.2	0.359004739336493	.	189040001	189160000	#DADAFF	1	0.5
chr1	189160001	189400000	B.1.2.1.1.1.2.1.1.2.1	0.342417061611374	.	189160001	189400000	#9191FF	1	0.375
chr1	189400001	189560000	B.1.1.2.2.2.2.2.1.2.1	0.356635071090047	.	189400001	189560000	#DADAFF	1	0.5
chr1	189560001	189680000	B.1.1.2.1.2.1.1.1	0.394549763033175	.	189560001	189680000	#DADAFF	1	0.5
chr1	189680001	189880000	B.1.1.2.1.2.2.2.1	0.386255924170616	.	189680001	189880000	#DADAFF	1	0.5
chr1	189880001	190200000	B.1.1.2.1.2.2.1.2.2	0.387440758293839	.	189880001	190200000	#DADAFF	1	0.5
chr1	190200001	190640000	B.1.2.2.1.2.1.2.2	0.28436018957346	.	190200001	190640000	#9191FF	1	0.375
chr1	190640001	190880000	B.1.2.1.1.2.1.1.2	0.33175355450237	.	190640001	190880000	#9191FF	1	0.375
chr1	190880001	190960000	B.1.1.2.2.2.2.2.2	0.354265402843602	.	190880001	190960000	#DADAFF	1	0.5
chr1	190960001	191160000	B.1.2.1.1.1.2.1.1.2.2	0.341232227488152	.	190960001	191160000	#9191FF	1	0.375
chr1	191160001	191320000	B.1.2.1.1.2.1.2.1	0.330568720379147	.	191160001	191320000	#9191FF	1	0.375
chr1	191320001	191400000	B.1.1.2.1.2.2.2.2	0.385071090047393	.	191320001	191400000	#DADAFF	1	0.5
chr1	191400001	191520000	B.1.2.1.1.1.2.1.2.1	0.340047393364929	.	191400001	191520000	#9191FF	1	0.375
chr1	191520001	192040000	B.1.2.2.1.2.1.1.1	0.289099526066351	.	191520001	192040000	#9191FF	1	0.375
chr1	192040001	192440000	B.1.1.2.2.2.2.1.1	0.360189573459716	.	192040001	192440000	#DADAFF	1	0.5
chr1	192440001	192600000	A.1.2.2.1.2.2.1.2.1	0.740521327014218	.	192440001	192600000	#FF4848	1	0.875
chr1	192600001	192760000	A.2.2.2.1.2.2.1.1	0.490521327014218	.	192600001	192760000	#FFDADA	1	0.625
chr1	192760001	193080000	A.1.2.2.1.2.2.1.2.2.1	0.739336492890995	.	192760001	193080000	#FF4848	1	0.875
chr1	193080001	193320000	A.2.1.1.1.1.2.2.2.2	0.674170616113744	.	193080001	193320000	#FF9191	1	0.75
chr1	193320001	193480000	B.1.1.2.2.2.1.1.1	0.363744075829384	.	193320001	193480000	#DADAFF	1	0.5
chr1	193480001	193760000	B.1.2.1.1.2.2.1.2.1.1	0.327014218009479	.	193480001	193760000	#9191FF	1	0.375
chr1	193760001	194000000	B.1.2.2.1.2.1.2.1.2	0.285545023696682	.	193760001	194000000	#9191FF	1	0.375
chr1	194000001	194400000	B.1.2.2.1.1.1.2.2	0.293838862559242	.	194000001	194400000	#9191FF	1	0.375
chr1	194400001	194720000	B.1.2.1.1.2.2.1.2.1.2	0.325829383886256	.	194400001	194720000	#9191FF	1	0.375
chr1	194720001	195120000	B.2.1.1.2.1.1.1.1	0.218009478672986	.	194720001	195120000	#4848FF	1	0.25
chr1	195120001	195360000	B.1.2.1.1.2.2.1.2.2.2	0.32345971563981	.	195120001	195360000	#9191FF	1	0.375
chr1	195360001	195520000	B.1.2.2.1.1.1.2.1	0.295023696682464	.	195360001	195520000	#9191FF	1	0.375
chr1	195520001	195720000	B.1.2.1.1.1.2.2.1.1	0.337677725118483	.	195520001	195720000	#9191FF	1	0.375
chr1	195720001	196120000	B.2.1.1.2.1.1.1.2	0.216824644549763	.	195720001	196120000	#4848FF	1	0.25
chr1	196120001	196280000	B.1.1.1.2.1.1.2.2.2.2	0.425355450236967	.	196120001	196280000	#DADAFF	1	0.5
chr1	196280001	196560000	A.2.1.2.2.1.2.2.2.2.1	0.577014218009479	.	196280001	196560000	#FF9191	1	0.75
chr1	196560001	196720000	A.2.2.2.1.1.1.1.1.1	0.510663507109005	.	196560001	196720000	#FFDADA	1	0.625
chr1	196720001	196840000	B.1.2.1.1.1.2.1.2.2	0.338862559241706	.	196720001	196840000	#9191FF	1	0.375
chr1	196840001	197000000	B.1.2.1.1.1.2.1.1.1	0.343601895734597	.	196840001	197000000	#9191FF	1	0.375
chr1	197000001	197160000	A.2.2.2.1.1.1.1.1.2	0.509478672985782	.	197000001	197160000	#FFDADA	1	0.625
chr1	197160001	197440000	B.1.1.2.1.2.2.1.1.2	0.389810426540284	.	197160001	197440000	#DADAFF	1	0.5
chr1	197440001	197880000	A.2.1.2.2.1.2.2.2.2.2	0.575829383886256	.	197440001	197880000	#FF9191	1	0.75
chr1	197880001	198040000	A.2.2.1.2.2.1.1.1	0.523696682464455	.	197880001	198040000	#FFDADA	1	0.625
chr1	198040001	198320000	A.1.2.1.1.1.1.2.1.1.2.2	0.869668246445498	.	198040001	198320000	#FF4848	1	0.875
chr1	198320001	198440000	A.2.1.2.2.1.2.2.2.1.1	0.579383886255924	.	198320001	198440000	#FF9191	1	0.75
chr1	198440001	198720000	A.2.1.1.1.1.1.1.1.1	0.696682464454976	.	198440001	198720000	#FF9191	1	0.75
chr1	198720001	198920000	A.1.2.1.2.2.1.2.2	0.803317535545024	.	198720001	198920000	#FF4848	1	0.875
chr1	198920001	199280000	A.2.1.2.1.1.2.2.2.2.2	0.606635071090047	.	198920001	199280000	#FF9191	1	0.75
chr1	199280001	199360000	B.1.1.1.2.1.1.2.1	0.428909952606635	.	199280001	199360000	#DADAFF	1	0.5
chr1	199360001	199640000	A.2.2.2.2.2.2.2.2	0.462085308056872	.	199360001	199640000	#FFDADA	1	0.625
chr1	199640001	200280000	A.2.2.1.1.2.2.1	0.541469194312796	.	199640001	200280000	#FFDADA	1	0.625
chr1	200280001	200400000	A.2.1.1.1.1.2.1.2.1.2	0.682464454976303	.	200280001	200400000	#FF9191	1	0.75
chr1	200400001	200560000	A.2.1.1.1.1.2.1.1.2	0.684834123222749	.	200400001	200560000	#FF9191	1	0.75
chr1	200560001	201120000	A.1.1.2.1.2.1.1.2.2	0.922985781990521	.	200560001	201120000	#FF0000	1	1
chr1	201120001	201280000	A.1.2.2.2.2.1.2.1.2.1	0.708530805687204	.	201120001	201280000	#FF4848	1	0.875
chr1	201280001	201400000	A.2.1.1.1.1.2.1.2.1.1	0.683649289099526	.	201280001	201400000	#FF9191	1	0.75
chr1	201400001	201760000	A.1.1.2.1.2.1.1.2.1	0.924170616113744	.	201400001	201760000	#FF0000	1	1
chr1	201760001	202040000	A.1.2.1.1.2.2.2.1.1.1	0.840047393364929	.	201760001	202040000	#FF4848	1	0.875
chr1	202040001	202400000	A.1.2.1.1.2.1.1	0.853080568720379	.	202040001	202400000	#FF4848	1	0.875
chr1	202400001	202480000	A.2.1.1.1.1.2.1.1.1	0.686018957345972	.	202400001	202480000	#FF9191	1	0.75
chr1	202480001	203000000	A.1.1.1.2.1.1.2.1.2.1	0.969194312796208	.	202480001	203000000	#FF0000	1	1
chr1	203000001	203200000	A.2.1.2.2.1.1.1.1	0.588862559241706	.	203000001	203200000	#FF9191	1	0.75
chr1	203200001	203480000	A.1.2.2.2.2.1.2.1.2.2	0.707345971563981	.	203200001	203480000	#FF4848	1	0.875
chr1	203480001	203840000	A.1.1.2.1.2.1.2.2.1	0.91824644549763	.	203480001	203840000	#FF0000	1	1
chr1	203840001	204000000	A.2.2.1.1.2.2.2.1.2	0.539099526066351	.	203840001	204000000	#FFDADA	1	0.625
chr1	204000001	204280000	A.2.1.2.1.1.2.2.2.1.2	0.609004739336493	.	204000001	204280000	#FF9191	1	0.75
chr1	204280001	204520000	A.2.1.1.1.1.1.2.2.2.2	0.687203791469194	.	204280001	204520000	#FF9191	1	0.75
chr1	204520001	204960000	B.2.1.1.2.2.2.2.1.2	0.18957345971564	.	204520001	204960000	#4848FF	1	0.25
chr1	204960001	205040000	B.1.1.2.2.1.2.2.2	0.364928909952607	.	204960001	205040000	#DADAFF	1	0.5
chr1	205040001	205480000	A.2.1.1.1.1.1.2.2.1.1	0.690758293838863	.	205040001	205480000	#FF9191	1	0.75
chr1	205480001	205560000	A.2.1.2.1.1.1.1.1.2.1.1	0.626777251184834	.	205480001	205560000	#FF9191	1	0.75
chr1	205560001	205760000	A.1.2.1.2.2.1.1.2	0.808056872037915	.	205560001	205760000	#FF4848	1	0.875
chr1	205760001	205920000	A.2.1.1.1.1.2.2.2.1.2	0.675355450236967	.	205760001	205920000	#FF9191	1	0.75
chr1	205920001	205960000	A.2.1.2.1.1.1.2.1	0.62085308056872	.	205920001	205960000	#FF9191	1	0.75
chr1	206080001	206160000	A.2.1.2.1.1.1.2.1	0.62085308056872	.	206080001	206160000	#FF9191	1	0.75
chr1	206160001	206360000	A.2.1.2.1.1.1.1.1.2.1.2	0.625592417061611	.	206160001	206360000	#FF9191	1	0.75
chr1	206480001	206560000	A.2.1.2.2.1.2.2.1.1	0.58175355450237	.	206480001	206560000	#FF9191	1	0.75
chr1	206560001	206920000	A.1.1.2.1.2.2.1.2	0.913507109004739	.	206560001	206920000	#FF0000	1	1
chr1	206920001	207240000	A.2.2.2.1.1.1.2.2.2	0.504739336492891	.	206920001	207240000	#FFDADA	1	0.625
chr1	207240001	207440000	B.2.1.1.2.2.2.1.2.2.2.2	0.191943127962085	.	207240001	207440000	#4848FF	1	0.25
chr1	207440001	207680000	B.1.2.1.1.2.2.2.2.2	0.319905213270142	.	207440001	207680000	#9191FF	1	0.375
chr1	207680001	208240000	B.1.2.2.1.1.2.1	0.292654028436019	.	207680001	208240000	#9191FF	1	0.375
chr1	208240001	208440000	A.2.1.1.2.2.1.1.2	0.636255924170616	.	208240001	208440000	#FF9191	1	0.75
chr1	208440001	208680000	B.2.1.2.1.2.2.2.2.1	0.161137440758294	.	208440001	208680000	#4848FF	1	0.25
chr1	208680001	209080000	B.2.2.2.1.2.2.2.1	0.0177725118483412	.	208680001	209080000	#0000FF	1	0.125
chr1	209080001	209480000	B.2.1.2.1.2.2.2.2.2	0.159952606635071	.	209080001	209480000	#4848FF	1	0.25
chr1	209480001	209600000	B.1.2.1.1.1.1.2.1.2	0.348341232227488	.	209480001	209600000	#9191FF	1	0.375
chr1	209600001	209760000	B.2.1.1.2.1.2.1.2.1.1	0.212085308056872	.	209600001	209760000	#4848FF	1	0.25
chr1	209760001	209960000	B.1.1.1.2.1.1.1.2.1	0.431279620853081	.	209760001	209960000	#DADAFF	1	0.5
chr1	209960001	210120000	A.2.1.1.2.2.1.2	0.635071090047393	.	209960001	210120000	#FF9191	1	0.75
chr1	210120001	210320000	A.2.2.2.1.1.2.2	0.498815165876777	.	210120001	210320000	#FFDADA	1	0.625
chr1	210320001	210640000	A.2.1.2.1.1.1.1.1.1	0.627962085308057	.	210320001	210640000	#FF9191	1	0.75
chr1	210640001	210880000	B.1.1.2.1.2.2.1.2.1	0.388625592417062	.	210640001	210880000	#DADAFF	1	0.5
chr1	210880001	211240000	B.2.1.1.2.1.1.2	0.21563981042654	.	210880001	211240000	#4848FF	1	0.25
chr1	211240001	211440000	B.1.1.1.2.1.1.2.2.2.1	0.42654028436019	.	211240001	211440000	#DADAFF	1	0.5
chr1	211440001	211680000	A.2.1.1.1.1.1.2.2.1.2	0.68957345971564	.	211440001	211680000	#FF9191	1	0.75
chr1	211680001	211960000	A.1.2.1.1.1.1.2.2.1.1.2.1	0.866113744075829	.	211680001	211960000	#FF4848	1	0.875
chr1	211960001	212280000	A.1.2.1.2.2.1.1.1.2.1	0.81042654028436	.	211960001	212280000	#FF4848	1	0.875
chr1	212280001	212640000	A.1.1.2.1.2.2.1.1.1	0.915876777251185	.	212280001	212640000	#FF0000	1	1
chr1	212640001	212840000	A.1.1.2.1.2.1.2.1.2.2	0.919431279620853	.	212640001	212840000	#FF0000	1	1
chr1	212840001	213000000	A.1.2.2.1.1.1.2.1.2	0.773696682464455	.	212840001	213000000	#FF4848	1	0.875
chr1	213000001	213240000	A.2.1.2.1.1.1.1.2.1	0.623222748815166	.	213000001	213240000	#FF9191	1	0.75
chr1	213240001	213480000	B.1.1.1.1.2.1.1.2.1.2	0.443127962085308	.	213240001	213480000	#DADAFF	1	0.5
chr1	213480001	213800000	B.2.2.2.1.2.1.2.2.2	0.023696682464455	.	213480001	213800000	#0000FF	1	0.125
chr1	213800001	214080000	B.2.2.1.2.2.1.2.2	0.0639810426540284	.	213800001	214080000	#0000FF	1	0.125
chr1	214080001	214360000	B.2.1.2.1.2.1.2.1.1	0.169431279620853	.	214080001	214360000	#4848FF	1	0.25
chr1	214360001	214520000	A.2.2.2.1.1.1.2.1	0.507109004739337	.	214360001	214520000	#FFDADA	1	0.625
chr1	214520001	214760000	A.1.1.1.2.1.2.2.1.2	0.957345971563981	.	214520001	214760000	#FF0000	1	1
chr1	214760001	215040000	A.2.2.1.2.2.1.2.2	0.520142180094787	.	214760001	215040000	#FFDADA	1	0.625
chr1	215040001	215320000	A.2.1.2.1.2.2.2.2	0.590047393364929	.	215040001	215320000	#FF9191	1	0.75
chr1	215320001	215800000	B.1.1.2.1.2.1.1.2	0.393364928909953	.	215320001	215800000	#DADAFF	1	0.5
chr1	215800001	216280000	B.2.2.1.2.1.1.1.2	0.0781990521327014	.	215800001	216280000	#0000FF	1	0.125
chr1	216280001	216400000	B.2.1.1.2.1.2.1.2.1.2	0.210900473933649	.	216280001	216400000	#4848FF	1	0.25
chr1	216400001	216560000	B.1.2.2.1.2.2.1.2.2.2	0.278436018957346	.	216400001	216560000	#9191FF	1	0.375
chr1	216560001	216720000	B.1.2.1.1.1.2.2.2	0.334123222748815	.	216560001	216720000	#9191FF	1	0.375
chr1	216720001	216960000	B.2.1.1.2.2.1.2	0.199052132701422	.	216720001	216960000	#4848FF	1	0.25
chr1	216960001	217600000	B.2.2.2.1.2.1.2.1.2.1	0.0272511848341232	.	216960001	217600000	#0000FF	1	0.125
chr1	217600001	217800000	B.1.1.2.1.1.2.2.2	0.395734597156398	.	217600001	217800000	#DADAFF	1	0.5
chr1	217800001	218480000	B.2.2.1.2.1.2.1.2	0.0687203791469194	.	217800001	218480000	#0000FF	1	0.125
chr1	218480001	218760000	A.1.1.2.1.2.2.2.2.1.1.1	0.911137440758294	.	218480001	218760000	#FF0000	1	1
chr1	218760001	219080000	A.1.1.2.1.2.2.2.2.2	0.907582938388626	.	218760001	219080000	#FF0000	1	1
chr1	219080001	219280000	A.1.2.2.1.1.1.2.1.1.1.2	0.7760663507109	.	219080001	219280000	#FF4848	1	0.875
chr1	219280001	219600000	A.1.2.1.1.1.1.2.1.1.2.1	0.87085308056872	.	219280001	219600000	#FF4848	1	0.875
chr1	219600001	220000000	A.1.2.2.1.1.2.1.2.2.2	0.761848341232227	.	219600001	220000000	#FF4848	1	0.875
chr1	220000001	220200000	A.2.2.1.1.1.1.1.2	0.556872037914692	.	220000001	220200000	#FFDADA	1	0.625
chr1	220200001	220360000	A.2.1.1.2.2.2.1.2	0.631516587677725	.	220200001	220360000	#FF9191	1	0.75
chr1	220360001	220720000	B.2.1.1.2.1.2.2.2	0.206161137440758	.	220360001	220720000	#4848FF	1	0.25
chr1	220720001	220960000	B.1.2.2.1.2.2.1.1.2	0.281990521327014	.	220720001	220960000	#9191FF	1	0.375
chr1	220960001	221200000	B.1.1.2.2.2.2.2.1.2.2	0.355450236966825	.	220960001	221200000	#DADAFF	1	0.5
chr1	221200001	221600000	B.1.1.1.2.1.1.2.2.1	0.427725118483412	.	221200001	221600000	#DADAFF	1	0.5
chr1	221600001	221800000	A.2.2.1.2.2.2.2.2.1	0.51303317535545	.	221600001	221800000	#FFDADA	1	0.625
chr1	221800001	222040000	A.2.1.2.1.1.1.2.2.1.2	0.618483412322275	.	221800001	222040000	#FF9191	1	0.75
chr1	222040001	222360000	A.2.1.2.1.1.1.2.2.1.1	0.619668246445498	.	222040001	222360000	#FF9191	1	0.75
chr1	222360001	222680000	B.1.1.1.2.1.2.2	0.421800947867299	.	222360001	222680000	#DADAFF	1	0.5
chr1	222680001	223000000	A.2.2.1.1.1.1.1.1.2	0.558056872037915	.	222680001	223000000	#FFDADA	1	0.625
chr1	223000001	223120000	A.2.1.2.2.1.2.2.1.2	0.580568720379147	.	223000001	223120000	#FF9191	1	0.75
chr1	223120001	223320000	B.1.1.1.2.1.1.1.1.2	0.432464454976303	.	223120001	223320000	#DADAFF	1	0.5
chr1	223320001	223520000	B.1.2.1.1.1.1.1.2.1	0.351895734597156	.	223320001	223520000	#9191FF	1	0.375
chr1	223520001	223680000	B.1.2.1.1.2.2.1.1	0.328199052132701	.	223520001	223680000	#9191FF	1	0.375
chr1	223680001	223840000	B.1.1.2.2.2.1.1.2	0.362559241706161	.	223680001	223840000	#DADAFF	1	0.5
chr1	223840001	224120000	A.1.2.2.1.1.1.2.2.1.1	0.772511848341232	.	223840001	224120000	#FF4848	1	0.875
chr1	224120001	224600000	A.1.1.2.1.2.1.2.2.2	0.917061611374408	.	224120001	224600000	#FF0000	1	1
chr1	224600001	224920000	A.1.2.1.1.2.1.2.1.2.1	0.850710900473934	.	224600001	224920000	#FF4848	1	0.875
chr1	224920001	225200000	A.2.1.2.1.1.2.2.2.2.1	0.60781990521327	.	224920001	225200000	#FF9191	1	0.75
chr1	225200001	225280000	B.1.1.1.1.2.2.1.1	0.438388625592417	.	225200001	225280000	#DADAFF	1	0.5
chr1	225280001	225640000	A.2.2.2.2.2.2.2.1	0.463270142180095	.	225280001	225640000	#FFDADA	1	0.625
chr1	225640001	225840000	A.1.1.2.1.2.1.1.1.1	0.92654028436019	.	225640001	225840000	#FF0000	1	1
chr1	225840001	226160000	A.1.1.1.2.1.1.1.1.1.1	0.981042654028436	.	225840001	226160000	#FF0000	1	1
chr1	226160001	226240000	A.2.1.1.1.1.1.2.1	0.691943127962085	.	226160001	226240000	#FF9191	1	0.75
chr1	226240001	226360000	A.1.2.1.1.2.1.2.1.2.2.2	0.848341232227488	.	226240001	226360000	#FF4848	1	0.875
chr1	226360001	226560000	A.1.2.2.2.2.1.2.2.1	0.706161137440758	.	226360001	226560000	#FF4848	1	0.875
chr1	226560001	226800000	A.2.2.2.1.2.2.2.1.1	0.488151658767773	.	226560001	226800000	#FFDADA	1	0.625
chr1	226800001	227200000	A.1.2.1.2.2.1.2.1.1.2	0.805687203791469	.	226800001	227200000	#FF4848	1	0.875
chr1	227200001	227360000	A.1.2.2.1.1.1.2.2.1.2.1	0.77132701421801	.	227200001	227360000	#FF4848	1	0.875
chr1	227360001	227600000	A.1.2.2.1.1.2.1.2.1	0.764218009478673	.	227360001	227600000	#FF4848	1	0.875
chr1	227600001	227880000	B.1.1.1.2.1.2.1.1	0.424170616113744	.	227600001	227880000	#DADAFF	1	0.5
chr1	227880001	228400000	B.1.1.1.2.1.2.1.2	0.422985781990521	.	227880001	228400000	#DADAFF	1	0.5
chr1	228400001	228560000	B.1.1.2.2.1.2.2.1	0.366113744075829	.	228400001	228560000	#DADAFF	1	0.5
chr1	228560001	228760000	A.2.2.2.2.1.1.2.1	0.477488151658768	.	228560001	228760000	#FFDADA	1	0.625
chr1	228760001	229080000	B.1.2.2.1.2.2.2.2	0.273696682464455	.	228760001	229080000	#9191FF	1	0.375
chr1	229080001	229320000	B.2.1.1.2.2.2.1.1	0.197867298578199	.	229080001	229320000	#4848FF	1	0.25
chr1	229320001	229600000	B.1.1.2.2.1.2.1.1.1.1	0.372037914691943	.	229320001	229600000	#DADAFF	1	0.5
chr1	229600001	229840000	B.1.1.1.1.2.1.2.2	0.43957345971564	.	229600001	229840000	#DADAFF	1	0.5
chr1	229840001	230000000	B.2.1.1.2.1.2.1.2.2	0.209715639810427	.	229840001	230000000	#4848FF	1	0.25
chr1	230000001	230200000	B.1.2.2.1.2.2.1.2.2.1	0.279620853080569	.	230000001	230200000	#9191FF	1	0.375
chr1	230200001	230400000	A.2.1.1.2.2.2.2.2	0.62914691943128	.	230200001	230400000	#FF9191	1	0.75
chr1	230400001	230760000	B.2.2.1.2.1.1.2.1.2.2	0.0746445497630332	.	230400001	230760000	#0000FF	1	0.125
chr1	230760001	230960000	B.1.2.1.1.1.1.2.2.2.2	0.34478672985782	.	230760001	230960000	#9191FF	1	0.375
chr1	230960001	231360000	B.1.1.1.2.1.1.1.1.1	0.433649289099526	.	230960001	231360000	#DADAFF	1	0.5
chr1	231360001	231680000	A.2.1.1.2.2.2.2.1	0.630331753554502	.	231360001	231680000	#FF9191	1	0.75
chr1	231680001	231840000	A.2.1.2.2.1.2.1.1	0.584123222748815	.	231680001	231840000	#FF9191	1	0.75
chr1	231840001	232120000	A.2.1.1.2.2.2.1.1.2	0.632701421800948	.	231840001	232120000	#FF9191	1	0.75
chr1	232120001	232280000	A.2.2.2.1.2.2.2.1.2.1	0.48696682464455	.	232120001	232280000	#FFDADA	1	0.625
chr1	232280001	232560000	A.2.2.1.2.2.2.1.2.2	0.515402843601896	.	232280001	232560000	#FFDADA	1	0.625
chr1	232560001	232760000	A.1.2.2.1.2.2.1.1.2.2	0.741706161137441	.	232560001	232760000	#FF4848	1	0.875
chr1	232760001	232920000	A.2.1.2.2.1.2.1.2	0.582938388625592	.	232760001	232920000	#FF9191	1	0.75
chr1	232920001	233120000	A.1.2.2.1.2.2.1.2.2.2	0.738151658767773	.	232920001	233120000	#FF4848	1	0.875
chr1	233120001	233440000	A.2.1.1.2.2.2.1.1.1	0.633886255924171	.	233120001	233440000	#FF9191	1	0.75
chr1	233440001	234000000	B.2.1.2.1.2.1.2.2.1	0.167061611374408	.	233440001	234000000	#4848FF	1	0.25
chr1	234000001	234200000	B.1.2.2.1.2.2.2.1.1.2	0.2760663507109	.	234000001	234200000	#9191FF	1	0.375
chr1	234200001	234600000	B.1.1.1.1.2.2.2.2	0.434834123222749	.	234200001	234600000	#DADAFF	1	0.5
chr1	234600001	234880000	A.1.1.1.1.1.2.2.1	0.992890995260663	.	234600001	234880000	#FF0000	1	1
chr1	234880001	235000000	A.1.2.2.1.1.1.2.1.1.1.1	0.777251184834123	.	234880001	235000000	#FF4848	1	0.875
chr1	235000001	235200000	A.1.1.1.2.1.2.1.2.2.2	0.959715639810427	.	235000001	235200000	#FF0000	1	1
chr1	235240001	235680000	A.1.1.1.1.1.2.2.2	0.991706161137441	.	235240001	235680000	#FF0000	1	1
chr1	235680001	236000000	A.2.1.1.1.1.1.1.1.2	0.695497630331754	.	235680001	236000000	#FF9191	1	0.75
chr1	236000001	236240000	A.1.2.1.1.1.1.1.1.1	0.876777251184834	.	236000001	236240000	#FF4848	1	0.875
chr1	236240001	236640000	B.2.1.2.1.1.1.1.2	0.186018957345972	.	236240001	236640000	#4848FF	1	0.25
chr1	236640001	236760000	B.1.1.1.1.2.1.1.1.1	0.447867298578199	.	236640001	236760000	#DADAFF	1	0.5
chr1	236760001	236920000	B.2.1.2.1.2.1.1.2.1	0.171800947867299	.	236760001	236920000	#4848FF	1	0.25
chr1	236920001	237080000	B.2.1.1.2.1.2.1.1.1	0.214454976303318	.	236920001	237080000	#4848FF	1	0.25
chr1	237080001	237240000	B.2.1.2.1.1.2.1.2.1	0.178909952606635	.	237080001	237240000	#4848FF	1	0.25
chr1	237240001	237520000	B.2.2.2.1.2.1.1	0.0319905213270142	.	237240001	237520000	#0000FF	1	0.125
chr1	237520001	237680000	B.2.1.2.1.2.1.2.2.2	0.165876777251185	.	237520001	237680000	#4848FF	1	0.25
chr1	237680001	238000000	B.2.2.2.1.2.2.1.2.2	0.018957345971564	.	237680001	238000000	#0000FF	1	0.125
chr1	238000001	238200000	B.2.1.2.1.1.2.2.2.2	0.174170616113744	.	238000001	238200000	#4848FF	1	0.25
chr1	238200001	238560000	B.2.1.1.2.2.1.1.1.1	0.204976303317536	.	238200001	238560000	#4848FF	1	0.25
chr1	238560001	238840000	A.2.2.2.2.1.1.1.2.1	0.479857819905213	.	238560001	238840000	#FFDADA	1	0.625
chr1	238840001	239160000	B.1.2.2.1.2.2.1.2.1	0.280805687203791	.	238840001	239160000	#9191FF	1	0.375
chr1	239160001	239440000	B.2.2.2.1.2.1.2.1.1.1	0.0308056872037915	.	239160001	239440000	#0000FF	1	0.125
chr1	239440001	239560000	B.2.1.1.2.2.1.1.2.1.1	0.20260663507109	.	239440001	239560000	#4848FF	1	0.25
chr1	239560001	239680000	B.2.1.2.1.1.2.1.1.2	0.180094786729858	.	239560001	239680000	#4848FF	1	0.25
chr1	239680001	240160000	B.2.2.2.1.2.2.2.2.1	0.0165876777251185	.	239680001	240160000	#0000FF	1	0.125
chr1	240160001	240400000	B.1.1.1.2.1.1.1.2.2	0.430094786729858	.	240160001	240400000	#DADAFF	1	0.5
chr1	240400001	240680000	A.2.2.1.1.1.2.2.2.1.1.2	0.550947867298578	.	240400001	240680000	#FFDADA	1	0.625
chr1	240680001	241080000	B.2.1.1.2.2.1.1.1.2	0.203791469194313	.	240680001	241080000	#4848FF	1	0.25
chr1	241080001	241200000	B.2.1.1.2.2.1.1.2.1.2	0.201421800947867	.	241080001	241200000	#4848FF	1	0.25
chr1	241200001	241280000	B.1.2.2.1.2.2.2.1.1.1	0.277251184834123	.	241200001	241280000	#9191FF	1	0.375
chr1	241280001	241560000	B.2.1.2.1.2.2.1.1	0.164691943127962	.	241280001	241560000	#4848FF	1	0.25
chr1	241560001	241680000	B.1.2.2.1.1.1.1.2.1	0.29739336492891	.	241560001	241680000	#9191FF	1	0.375
chr1	241680001	241840000	B.1.1.2.2.1.2.1.1.2.2	0.368483412322275	.	241680001	241840000	#DADAFF	1	0.5
chr1	241840001	242000000	B.2.1.1.2.2.1.1.2.2	0.200236966824645	.	241840001	242000000	#4848FF	1	0.25
chr1	242000001	242400000	B.2.1.2.1.2.1.2.1.2	0.16824644549763	.	242000001	242400000	#4848FF	1	0.25
chr1	242400001	242560000	B.2.1.2.1.1.1.2.1.2	0.183649289099526	.	242400001	242560000	#4848FF	1	0.25
chr1	242560001	243280000	B.2.2.2.1.2.1.2.1.1.2.1	0.0296208530805687	.	242560001	243280000	#0000FF	1	0.125
chr1	243280001	243560000	A.1.2.1.2.1.1.1	0.832938388625592	.	243280001	243560000	#FF4848	1	0.875
chr1	243560001	243960000	A.1.1.1.2.1.2.1.1	0.963270142180095	.	243560001	243960000	#FF0000	1	1
chr1	243960001	244440000	A.1.1.2.1.2.1.2.1.1	0.921800947867299	.	243960001	244440000	#FF0000	1	1
chr1	244440001	244640000	A.1.2.1.2.2.1.2.1.2	0.804502369668246	.	244440001	244640000	#FF4848	1	0.875
chr1	244640001	244760000	A.2.2.2.1.2.2.1.2	0.489336492890995	.	244640001	244760000	#FFDADA	1	0.625
chr1	244760001	245000000	A.2.1.1.1.1.2.2.1.2	0.677725118483412	.	244760001	245000000	#FF9191	1	0.75
chr1	245000001	245400000	A.1.2.1.2.2.2.2.2.2	0.780805687203792	.	245000001	245400000	#FF4848	1	0.875
chr1	245400001	245480000	A.2.2.1.2.2.2.2.2.2	0.511848341232227	.	245400001	245480000	#FFDADA	1	0.625
chr1	245480001	245680000	A.2.1.2.2.1.1.2.2	0.585308056872038	.	245480001	245680000	#FF9191	1	0.75
chr1	245680001	245840000	A.2.1.2.1.1.2.2.2.1.1	0.610189573459716	.	245680001	245840000	#FF9191	1	0.75
chr1	245840001	246160000	A.1.2.2.1.1.1.2.1.1.2	0.774881516587678	.	245840001	246160000	#FF4848	1	0.875
chr1	246160001	246240000	A.2.1.2.2.1.1.2.1	0.586492890995261	.	246160001	246240000	#FF9191	1	0.75
chr1	246240001	246520000	A.1.2.1.2.2.1.2.1.1.1	0.806872037914692	.	246240001	246520000	#FF4848	1	0.875
chr1	246520001	246680000	A.2.1.1.1.1.2.2.1.1.1	0.680094786729858	.	246520001	246680000	#FF9191	1	0.75
chr1	246680001	247080000	A.1.1.2.1.2.2.1.1.2	0.914691943127962	.	246680001	247080000	#FF0000	1	1
chr1	247080001	247360000	A.2.2.1.2.2.1.2.1	0.52132701421801	.	247080001	247360000	#FFDADA	1	0.625
chr1	247360001	247560000	B.1.2.1.1.1.1.2.1.1	0.349526066350711	.	247360001	247560000	#9191FF	1	0.375
chr1	247560001	248240000	B.2.2.2.2.2.1.2.2	0.0023696682464455	.	247560001	248240000	#0000FF	1	0.125
chr1	248240001	248400000	B.2.2.1.2.2.1.1	0.0663507109004739	.	248240001	248400000	#0000FF	1	0.125
chr1	248400001	248640000	B.2.2.1.2.2.2.1.2	0.0616113744075829	.	248400001	248640000	#0000FF	1	0.125
chr1	248640001	248760000	B.1.2.2.1.2.2.2.1.2	0.274881516587678	.	248640001	248760000	#9191FF	1	0.375
chr1	248760001	248920000	B.2.1.1.2.2.2.2.1.1	0.190758293838863	.	248760001	248920000	#4848FF	1	0.25
chr1	249040001	249080000	B.2.1.1.2.2.2.2.1.1	0.190758293838863	.	249040001	249080000	#4848FF	1	0.25
chr1	249080001	249240000	A.2.2.2.2.1.1.1.1.2	0.481042654028436	.	249080001	249240000	#FFDADA	1	0.625
chr2	1	200000	B.2.1.2.1.2.2.2.1.1.1.2	0.163493840985442	.	1	200000	#4848FF	1	0.25
chr2	200001	400000	B.1.2.1.1.1.2.2.1.2	0.388577827547592	.	200001	400000	#9191FF	1	0.375
chr2	400001	640000	B.2.1.2.1.2.1.2.2.2.1	0.180291153415454	.	400001	640000	#4848FF	1	0.25
chr2	640001	760000	B.1.1.2.1.2.2.2.2	0.42441209406495	.	640001	760000	#DADAFF	1	0.5
chr2	760001	1120000	B.2.1.2.1.2.1.2.1	0.183650615901456	.	760001	1120000	#4848FF	1	0.25
chr2	1120001	1360000	B.2.1.1.2.2.1.1.2.2	0.215005599104143	.	1120001	1360000	#4848FF	1	0.25
chr2	1360001	1560000	B.2.1.1.2.1.2.1.2	0.223964165733483	.	1360001	1560000	#4848FF	1	0.25
chr2	1560001	1760000	A.1.2.2.1.2.1.2.2.2	0.754759238521836	.	1560001	1760000	#FF4848	1	0.875
chr2	1760001	2080000	B.1.2.1.1.1.1.1.1	0.395296752519597	.	1760001	2080000	#9191FF	1	0.375
chr2	2080001	2320000	B.2.1.2.1.2.1.2.2.2.2.1	0.179171332586786	.	2080001	2320000	#4848FF	1	0.25
chr2	2320001	2520000	B.2.1.2.1.2.2.2.2.2.1.1	0.154535274356103	.	2320001	2520000	#4848FF	1	0.25
chr2	2520001	2720000	B.2.1.2.1.2.2.2.2.2.1.2	0.153415453527436	.	2520001	2720000	#4848FF	1	0.25
chr2	2720001	3160000	B.2.2.2.1.2.1.1.1	0.0212765957446809	.	2720001	3160000	#0000FF	1	0.125
chr2	3160001	3440000	B.1.1.2.1.2.2.2.1.2.1	0.426651735722284	.	3160001	3440000	#DADAFF	1	0.5
chr2	3440001	3640000	A.2.1.2.1.1.2.2.2.2.1	0.656215005599104	.	3440001	3640000	#FF9191	1	0.75
chr2	3640001	3960000	B.2.1.2.2.2.1.1.1.2.2	0.118701007838746	.	3640001	3960000	#4848FF	1	0.25
chr2	3960001	4120000	B.2.1.2.1.2.1.1.2.1.1	0.187010078387458	.	3960001	4120000	#4848FF	1	0.25
chr2	4120001	4400000	B.2.1.2.2.2.2.1.2.2	0.108622620380739	.	4120001	4400000	#4848FF	1	0.25
chr2	4400001	4920000	B.2.2.2.1.2.2.1.2.1	0.0111982082866741	.	4400001	4920000	#0000FF	1	0.125
chr2	4920001	5040000	B.2.1.1.2.2.1.1.1	0.217245240761478	.	4920001	5040000	#4848FF	1	0.25
chr2	5120001	5200000	B.2.1.1.2.2.1.1.1	0.217245240761478	.	5120001	5200000	#4848FF	1	0.25
chr2	5200001	5400000	B.1.2.1.2.1.1.2.1	0.363941769316909	.	5200001	5400000	#9191FF	1	0.375
chr2	5400001	5840000	B.1.2.2.1.2.1.1.1.1.1.1	0.326987681970885	.	5400001	5840000	#9191FF	1	0.375
chr2	5840001	6080000	B.1.1.1.1.2.1.1	0.490481522956327	.	5840001	6080000	#DADAFF	1	0.5
chr2	6080001	6360000	B.1.2.2.1.2.1.1.2.1	0.322508398656215	.	6080001	6360000	#9191FF	1	0.375
chr2	6360001	6680000	B.2.1.2.2.2.1.1.1.2.1	0.119820828667413	.	6360001	6680000	#4848FF	1	0.25
chr2	6680001	7040000	B.2.1.1.2.2.1.2	0.213885778275476	.	6680001	7040000	#4848FF	1	0.25
chr2	7040001	7200000	A.2.1.2.1.1.2.2.1	0.659574468085106	.	7040001	7200000	#FF9191	1	0.75
chr2	7200001	7360000	B.1.2.1.1.2.2.1.1.2.2	0.375139977603583	.	7200001	7360000	#9191FF	1	0.375
chr2	7360001	7520000	B.2.1.2.1.2.1.1.2.1.2	0.185890257558791	.	7360001	7520000	#4848FF	1	0.25
chr2	7520001	7880000	B.2.1.2.1.2.2.1.2.1.2	0.172452407614782	.	7520001	7880000	#4848FF	1	0.25
chr2	7880001	8040000	B.1.1.2.2.2.2.1	0.397536394176932	.	7880001	8040000	#DADAFF	1	0.5
chr2	8040001	8200000	B.1.2.1.2.2.2.2.1	0.342665173572228	.	8040001	8200000	#9191FF	1	0.375
chr2	8200001	8400000	B.1.1.1.2.2.1.1.2.1	0.463605823068309	.	8200001	8400000	#DADAFF	1	0.5
chr2	8400001	8640000	B.1.2.1.1.1.2.2.1.1	0.38969764837626	.	8400001	8640000	#9191FF	1	0.375
chr2	8640001	8920000	A.2.2.1.2.2.1.1.1	0.559910414333707	.	8640001	8920000	#FFDADA	1	0.625
chr2	8920001	9280000	A.1.1.2.1.1.1.2.2	0.952967525195969	.	8920001	9280000	#FF0000	1	1
chr2	9280001	9600000	A.1.1.1.1.1.2.1.1	0.998880179171333	.	9280001	9600000	#FF0000	1	1
chr2	9600001	9840000	A.1.1.1.2.1.1.2.1	0.977603583426652	.	9600001	9840000	#FF0000	1	1
chr2	9840001	9960000	A.1.1.2.2.2.2.1.2.2	0.888017917133259	.	9840001	9960000	#FF0000	1	1
chr2	9960001	10120000	A.1.1.2.2.2.2.1.2.1	0.889137737961926	.	9960001	10120000	#FF0000	1	1
chr2	10120001	10240000	A.1.2.2.1.1.2.2.1.1	0.767077267637178	.	10120001	10240000	#FF4848	1	0.875
chr2	10240001	10400000	A.1.2.1.2.1.2.2.2.2.1	0.814109742441209	.	10240001	10400000	#FF4848	1	0.875
chr2	10400001	10520000	A.1.2.1.2.1.2.1.1.2.1.2	0.826427771556551	.	10400001	10520000	#FF4848	1	0.875
chr2	10520001	10800000	A.1.1.2.1.1.1.1.1.1	0.96528555431131	.	10520001	10800000	#FF0000	1	1
chr2	10800001	11280000	A.1.1.2.2.2.2.1.1.1.2	0.892497200447928	.	10800001	11280000	#FF0000	1	1
chr2	11280001	11600000	A.1.1.2.1.1.1.1.1.2.2.1	0.961926091825308	.	11280001	11600000	#FF0000	1	1
chr2	11600001	11800000	A.2.1.2.2.1.1.1.2.1	0.630459126539754	.	11600001	11800000	#FF9191	1	0.75
chr2	11800001	11960000	A.2.1.1.1.2.2.1.1.1	0.688689809630459	.	11800001	11960000	#FF9191	1	0.75
chr2	11960001	12080000	A.1.2.2.2.1.1.1.1.1.1	0.742441209406495	.	11960001	12080000	#FF4848	1	0.875
chr2	12080001	12480000	A.1.1.2.1.1.1.2.1.1.2	0.955207166853303	.	12080001	12480000	#FF0000	1	1
chr2	12480001	12680000	A.1.2.1.2.1.1.2.1.2	0.833146696528555	.	12480001	12680000	#FF4848	1	0.875
chr2	12680001	12920000	A.1.2.1.1.1.1.1.1.1	0.883538633818589	.	12680001	12920000	#FF4848	1	0.875
chr2	12920001	13160000	A.1.2.2.1.2.1.2.2.1	0.755879059350504	.	12920001	13160000	#FF4848	1	0.875
chr2	13160001	13480000	B.2.1.1.2.2.2.2.2.1.2.2	0.202687569988802	.	13160001	13480000	#4848FF	1	0.25
chr2	13480001	13600000	B.2.1.1.2.1.2.1.1.1	0.226203807390817	.	13480001	13600000	#4848FF	1	0.25
chr2	13600001	13840000	B.1.2.2.1.2.2.1.2.1	0.318029115341545	.	13600001	13840000	#9191FF	1	0.375
chr2	13840001	14160000	B.2.1.2.1.2.2.2.1.2.2	0.159014557670773	.	13840001	14160000	#4848FF	1	0.25
chr2	14160001	14320000	B.1.2.2.1.2.2.2.2.1.2.1	0.309070548712206	.	14160001	14320000	#9191FF	1	0.375
chr2	14320001	14600000	B.2.1.2.1.2.2.2.1.1.1.1	0.16461366181411	.	14320001	14600000	#4848FF	1	0.25
chr2	14600001	14760000	B.1.2.1.2.2.1.2.1.2	0.347144456886898	.	14600001	14760000	#9191FF	1	0.375
chr2	14760001	15080000	B.2.1.2.1.2.2.1.2.2.1.1.2	0.170212765957447	.	14760001	15080000	#4848FF	1	0.25
chr2	15080001	15280000	B.2.1.2.1.2.2.1.1.2.2	0.174692049272116	.	15080001	15280000	#4848FF	1	0.25
chr2	15280001	15480000	B.1.1.1.1.2.2.2.1.2.2	0.48040313549832	.	15280001	15480000	#DADAFF	1	0.5
chr2	15480001	15800000	A.2.2.1.1.2.2.2.1.2	0.573348264277716	.	15480001	15800000	#FFDADA	1	0.625
chr2	15800001	16280000	B.2.2.2.1.2.2.1.2.2	0.0100783874580067	.	15800001	16280000	#0000FF	1	0.125
chr2	16320001	16400000	B.2.2.2.1.2.2.1.2.2	0.0100783874580067	.	16320001	16400000	#0000FF	1	0.125
chr2	16400001	16480000	B.2.1.2.1.2.2.1.1.1	0.176931690929451	.	16400001	16480000	#4848FF	1	0.25
chr2	16480001	16720000	B.2.2.1.1.2.1.1.2.2	0.0907054871220605	.	16480001	16720000	#0000FF	1	0.125
chr2	16720001	16920000	B.1.1.2.2.1.2.1.1	0.418812989921613	.	16720001	16920000	#DADAFF	1	0.5
chr2	16920001	17200000	B.2.1.2.2.2.1.2.1.1	0.116461366181411	.	16920001	17200000	#4848FF	1	0.25
chr2	17200001	17360000	B.1.2.1.1.1.2.2.2	0.387458006718925	.	17200001	17360000	#9191FF	1	0.375
chr2	17360001	17520000	B.1.2.2.1.2.2.2.2.2.2	0.305711086226204	.	17360001	17520000	#9191FF	1	0.375
chr2	17520001	17960000	A.2.2.2.1.1.2.2.1	0.539753639417693	.	17520001	17960000	#FFDADA	1	0.625
chr2	17960001	18120000	B.1.1.1.1.2.1.2	0.48936170212766	.	17960001	18120000	#DADAFF	1	0.5
chr2	18120001	18280000	B.1.1.1.1.2.2.1.1.2	0.487122060470325	.	18120001	18280000	#DADAFF	1	0.5
chr2	18280001	18560000	A.2.2.1.1.2.2.2.1.1	0.574468085106383	.	18280001	18560000	#FFDADA	1	0.625
chr2	18560001	18920000	A.2.1.2.1.1.1.1	0.665173572228443	.	18560001	18920000	#FF9191	1	0.75
chr2	18920001	19120000	A.1.2.2.2.1.1.1.2	0.739081746920493	.	18920001	19120000	#FF4848	1	0.875
chr2	19120001	19280000	A.1.2.2.1.1.2.2.2.1.2	0.763717805151176	.	19120001	19280000	#FF4848	1	0.875
chr2	19280001	19400000	A.1.2.2.2.1.1.2.2.2.2	0.731243001119821	.	19280001	19400000	#FF4848	1	0.875
chr2	19400001	19720000	A.1.2.2.2.1.1.2.1.1.1.1	0.737961926091825	.	19400001	19720000	#FF4848	1	0.875
chr2	19720001	20120000	A.1.1.2.2.2.1.2.1.2	0.895856662933931	.	19720001	20120000	#FF0000	1	1
chr2	20120001	20280000	A.1.2.1.2.1.1.1.1.2	0.838745800671893	.	20120001	20280000	#FF4848	1	0.875
chr2	20280001	20360000	A.1.2.1.2.1.1.1.1.1.2	0.83986562150056	.	20280001	20360000	#FF4848	1	0.875
chr2	20360001	20560000	A.1.1.2.2.2.1.2.2	0.894736842105263	.	20360001	20560000	#FF0000	1	1
chr2	20560001	20840000	A.1.1.2.1.1.1.2.1.1.1	0.956326987681971	.	20560001	20840000	#FF0000	1	1
chr2	20840001	21320000	B.2.1.2.1.2.1.1.2.2	0.184770436730123	.	20840001	21320000	#4848FF	1	0.25
chr2	21320001	21520000	B.2.1.2.2.2.1.1.2	0.117581187010078	.	21320001	21520000	#4848FF	1	0.25
chr2	21520001	21960000	B.2.2.2.1.2.1.2.1.2.1	0.0179171332586786	.	21520001	21960000	#0000FF	1	0.125
chr2	21960001	22040000	B.2.1.1.2.2.2.2.2.1.1.1.1	0.207166853303471	.	21960001	22040000	#4848FF	1	0.25
chr2	22040001	22400000	B.2.2.2.1.2.1.2.2	0.0156774916013438	.	22040001	22400000	#0000FF	1	0.125
chr2	22400001	22600000	B.2.2.1.1.2.2.2.1	0.0828667413213886	.	22400001	22600000	#0000FF	1	0.125
chr2	22600001	22680000	B.2.1.1.2.2.2.2.1.1.1	0.210526315789474	.	22600001	22680000	#4848FF	1	0.25
chr2	22680001	23000000	B.2.2.2.1.2.1.1.2	0.0201567749160134	.	22680001	23000000	#0000FF	1	0.125
chr2	23000001	23600000	B.2.2.2.1.2.2.2.2.1.1	0.00671892497200448	.	23000001	23600000	#0000FF	1	0.125
chr2	23600001	24000000	A.2.1.2.2.2.1.2.2	0.606942889137738	.	23600001	24000000	#FF9191	1	0.75
chr2	24000001	24440000	A.1.1.2.2.2.1.2.1.1.1	0.9003359462486	.	24000001	24440000	#FF0000	1	1
chr2	24440001	24640000	A.1.2.1.2.1.2.1.2.1.2.1.1	0.823068309070549	.	24440001	24640000	#FF4848	1	0.875
chr2	24640001	24840000	A.1.2.1.2.1.1.1.2.2.2	0.83538633818589	.	24640001	24840000	#FF4848	1	0.875
chr2	24840001	25000000	A.1.2.1.2.1.2.2.2.2.2	0.812989921612542	.	24840001	25000000	#FF4848	1	0.875
chr2	25000001	25480000	A.1.1.2.2.2.2.1.1.1.1	0.893617021276596	.	25000001	25480000	#FF0000	1	1
chr2	25480001	25760000	A.1.2.1.2.1.2.1.1.1.1.1	0.830907054871221	.	25480001	25760000	#FF4848	1	0.875
chr2	25760001	26000000	A.1.2.1.2.1.2.1.1.1.2	0.828667413213886	.	25760001	26000000	#FF4848	1	0.875
chr2	26000001	26160000	A.1.2.1.2.1.2.2.1.2.1	0.817469204927212	.	26000001	26160000	#FF4848	1	0.875
chr2	26160001	26360000	A.1.2.1.1.2.2.1.1.1	0.848824188129899	.	26160001	26360000	#FF4848	1	0.875
chr2	26360001	26600000	A.1.2.1.2.1.2.1.1.1.1.2	0.829787234042553	.	26360001	26600000	#FF4848	1	0.875
chr2	26600001	27040000	A.1.2.1.1.2.2.1.1.2	0.847704367301232	.	26600001	27040000	#FF4848	1	0.875
chr2	27040001	27320000	A.1.2.1.2.1.2.2.1.2.2	0.816349384098544	.	27040001	27320000	#FF4848	1	0.875
chr2	27320001	27480000	A.1.2.1.2.1.2.2.1.1	0.818589025755879	.	27320001	27480000	#FF4848	1	0.875
chr2	27480001	27920000	A.1.1.2.1.1.2.1.2.1	0.949608062709966	.	27480001	27920000	#FF0000	1	1
chr2	27920001	28240000	A.1.1.1.2.1.1.1.1.1	0.980963045912654	.	27920001	28240000	#FF0000	1	1
chr2	28240001	28320000	A.1.2.2.1.1.2.2.2.2	0.762597984322508	.	28240001	28320000	#FF4848	1	0.875
chr2	28320001	28680000	A.1.1.1.2.1.1.2.2	0.976483762597984	.	28320001	28680000	#FF0000	1	1
chr2	28680001	28840000	A.1.2.2.1.1.2.1.2.1	0.769316909294513	.	28680001	28840000	#FF4848	1	0.875
chr2	28840001	29160000	A.1.1.2.1.1.1.1.1.2.1.1	0.964165733482643	.	28840001	29160000	#FF0000	1	1
chr2	29160001	29440000	A.2.1.1.2.1.2.1.1.1	0.67973124300112	.	29160001	29440000	#FF9191	1	0.75
chr2	29440001	29720000	B.1.2.2.1.2.1.1.1.2	0.323628219484882	.	29440001	29720000	#9191FF	1	0.375
chr2	29720001	30080000	B.1.2.2.1.2.2.2.1.2	0.313549832026876	.	29720001	30080000	#9191FF	1	0.375
chr2	30080001	30280000	B.2.1.1.2.1.2.2.1.2.1	0.221724524076148	.	30080001	30280000	#4848FF	1	0.25
chr2	30280001	30400000	B.1.1.1.1.2.2.1.2.2.1	0.48488241881299	.	30280001	30400000	#DADAFF	1	0.5
chr2	30400001	30640000	B.1.1.2.2.1.2.1.2.2	0.416573348264278	.	30400001	30640000	#DADAFF	1	0.5
chr2	30640001	30960000	B.1.1.1.1.2.2.2.1.1	0.482642777155655	.	30640001	30960000	#DADAFF	1	0.5
chr2	30960001	31240000	B.2.2.1.1.1.2.1.1	0.100783874580067	.	30960001	31240000	#0000FF	1	0.125
chr2	31240001	31400000	B.2.1.2.2.2.1.1.1.1	0.120940649496081	.	31240001	31400000	#4848FF	1	0.25
chr2	31400001	31480000	B.1.2.1.2.2.2.1.2	0.343784994400896	.	31400001	31480000	#9191FF	1	0.375
chr2	31480001	31680000	B.1.2.1.1.1.1.1.2	0.394176931690929	.	31480001	31680000	#9191FF	1	0.375
chr2	31680001	32040000	B.2.1.2.2.2.2.2.2.2	0.105263157894737	.	31680001	32040000	#4848FF	1	0.25
chr2	32040001	32640000	A.1.2.1.2.2.1.1	0.811870100783875	.	32040001	32640000	#FF4848	1	0.875
chr2	32640001	32800000	A.1.2.1.1.1.1.1.1.2.1	0.882418812989922	.	32640001	32800000	#FF4848	1	0.875
chr2	32800001	32920000	A.1.2.2.2.1.1.1.1.1.2	0.741321388577828	.	32800001	32920000	#FF4848	1	0.875
chr2	32920001	33000000	A.1.2.2.2.1.1.1.1.2	0.74020156774916	.	32920001	33000000	#FF4848	1	0.875
chr2	33000001	33160000	A.1.2.2.2.1.1.2.2.1	0.733482642777156	.	33000001	33160000	#FF4848	1	0.875
chr2	33160001	33680000	A.1.1.1.2.1.2	0.975363941769317	.	33160001	33680000	#FF0000	1	1
chr2	33680001	33840000	A.2.1.2.1.1.2.1.1	0.661814109742441	.	33680001	33840000	#FF9191	1	0.75
chr2	33840001	34120000	B.2.1.2.2.2.2.1.2.1	0.109742441209406	.	33840001	34120000	#4848FF	1	0.25
chr2	34120001	34400000	B.2.1.2.2.2.2.2.1	0.107502799552072	.	34120001	34400000	#4848FF	1	0.25
chr2	34400001	34520000	B.2.1.1.2.2.2.2.2.1.2.1	0.203807390817469	.	34400001	34520000	#4848FF	1	0.25
chr2	34520001	34720000	B.2.1.2.1.2.2.2.2.2.2.2	0.151175811870101	.	34520001	34720000	#4848FF	1	0.25
chr2	34720001	35120000	B.2.2.2.1.2.1.2.1.1	0.019036954087346	.	34720001	35120000	#0000FF	1	0.125
chr2	35120001	35200000	B.2.1.2.1.2.1.1.1.2	0.188129899216125	.	35120001	35200000	#4848FF	1	0.25
chr2	35200001	35440000	B.2.1.2.1.2.2.1.2.2.2.2	0.165733482642777	.	35200001	35440000	#4848FF	1	0.25
chr2	35440001	35560000	B.1.2.2.1.2.2.2.2.1.1.1.2	0.311310190369541	.	35440001	35560000	#9191FF	1	0.375
chr2	35560001	35760000	B.2.1.1.2.2.2.2.2.1.1.2	0.204927211646137	.	35560001	35760000	#4848FF	1	0.25
chr2	35760001	35960000	B.2.1.2.1.2.1.1.1.1	0.189249720044793	.	35760001	35960000	#4848FF	1	0.25
chr2	35960001	36400000	B.2.2.1.1.2.1.2.2.1	0.0862262038073908	.	35960001	36400000	#0000FF	1	0.125
chr2	36400001	36560000	B.1.2.1.2.2.2.2.2.1	0.341545352743561	.	36400001	36560000	#9191FF	1	0.375
chr2	36560001	36720000	A.1.2.2.2.2.2.1	0.70996640537514	.	36560001	36720000	#FF4848	1	0.875
chr2	36720001	36880000	A.2.1.2.1.1.2.2.2.1.2	0.657334826427772	.	36720001	36880000	#FF9191	1	0.75
chr2	36880001	37080000	A.2.2.2.1.1.2.1.2	0.540873460246361	.	36880001	37080000	#FFDADA	1	0.625
chr2	37080001	37320000	A.1.2.1.2.1.1.2.1.1	0.834266517357223	.	37080001	37320000	#FF4848	1	0.875
chr2	37320001	37760000	A.1.1.1.1.1.2.2.2.1	0.994400895856663	.	37320001	37760000	#FF0000	1	1
chr2	37760001	37840000	A.1.1.2.2.2.2.1.1.2.2	0.890257558790594	.	37760001	37840000	#FF0000	1	1
chr2	37840001	38160000	A.1.1.1.1.1.2.1.2.2	0.996640537513998	.	37840001	38160000	#FF0000	1	1
chr2	38160001	38280000	A.1.2.2.1.1.2.1.1.1.2	0.772676371780515	.	38160001	38280000	#FF4848	1	0.875
chr2	38280001	38520000	A.1.1.2.2.2.1.1.1	0.902575587905935	.	38280001	38520000	#FF0000	1	1
chr2	38520001	38800000	A.1.1.2.1.1.2.1.2.2	0.948488241881299	.	38520001	38800000	#FF0000	1	1
chr2	38800001	38960000	A.1.2.1.2.1.2.1.1.2.1.1	0.827547592385218	.	38800001	38960000	#FF4848	1	0.875
chr2	38960001	39040000	A.1.2.2.2.1.2.2.2.1.2	0.721164613661814	.	38960001	39040000	#FF4848	1	0.875
chr2	39040001	39320000	A.1.2.1.2.1.1.1.2.1	0.837625979843225	.	39040001	39320000	#FF4848	1	0.875
chr2	39320001	39440000	A.2.1.1.1.2.2.2	0.685330347144457	.	39320001	39440000	#FF9191	1	0.75
chr2	39440001	39600000	A.1.2.2.1.1.2.2.2.1.1	0.764837625979843	.	39440001	39600000	#FF4848	1	0.875
chr2	39600001	40000000	A.1.1.2.2.2.1.2.1.1.2.2.2	0.896976483762598	.	39600001	40000000	#FF0000	1	1
chr2	40000001	40240000	A.2.2.1.2.2.1.1.2	0.558790593505039	.	40000001	40240000	#FFDADA	1	0.625
chr2	40240001	40520000	A.2.1.2.2.2.1.1.1.1	0.612541993281075	.	40240001	40520000	#FF9191	1	0.75
chr2	40520001	40680000	A.2.1.1.1.2.1.1.1	0.694288913773796	.	40520001	40680000	#FF9191	1	0.75
chr2	40680001	41040000	B.1.1.2.1.1.1.2.2	0.447928331466965	.	40680001	41040000	#DADAFF	1	0.5
chr2	41040001	41240000	B.1.2.2.2.2.1.1.2	0.274356103023516	.	41040001	41240000	#9191FF	1	0.375
chr2	41240001	41440000	B.1.2.1.2.2.1.1.2.1	0.351623740201568	.	41240001	41440000	#9191FF	1	0.375
chr2	41440001	41520000	B.1.2.1.2.2.1.2.1.1.2	0.348264277715566	.	41440001	41520000	#9191FF	1	0.375
chr2	41520001	41640000	B.2.1.1.2.1.1.2.2	0.227323628219485	.	41520001	41640000	#4848FF	1	0.25
chr2	41640001	42040000	B.2.2.1.1.1.2.1.2	0.0996640537513998	.	41640001	42040000	#0000FF	1	0.125
chr2	42040001	42320000	A.2.2.1.1.2.2.1.1.2	0.577827547592385	.	42040001	42320000	#FFDADA	1	0.625
chr2	42320001	42600000	A.1.1.2.2.2.2.2.2.2	0.884658454647256	.	42320001	42600000	#FF0000	1	1
chr2	42600001	43040000	A.1.2.2.1.1.2.1.1.2.1	0.771556550951848	.	42600001	43040000	#FF4848	1	0.875
chr2	43040001	43200000	A.1.2.1.2.1.2.1.1.2.2	0.825307950727884	.	43040001	43200000	#FF4848	1	0.875
chr2	43200001	43680000	A.1.1.1.2.1.1.1.1.2	0.979843225083987	.	43200001	43680000	#FF0000	1	1
chr2	43680001	43840000	A.1.2.2.1.1.2.2.1.2	0.765957446808511	.	43680001	43840000	#FF4848	1	0.875
chr2	43840001	44240000	A.1.2.1.1.2.2.1.2.2	0.845464725643897	.	43840001	44240000	#FF4848	1	0.875
chr2	44240001	44400000	A.2.1.2.1.1.1.2.1	0.664053751399776	.	44240001	44400000	#FF9191	1	0.75
chr2	44400001	44560000	A.2.1.1.1.1.1.2	0.699888017917133	.	44400001	44560000	#FF9191	1	0.75
chr2	44560001	44840000	A.2.1.2.2.1.2.2.2.2.2	0.613661814109742	.	44560001	44840000	#FF9191	1	0.75
chr2	44840001	44960000	A.2.2.1.2.1.2.2.1	0.563269876819709	.	44840001	44960000	#FFDADA	1	0.625
chr2	44960001	45160000	A.2.2.1.1.1.2.1.2	0.58454647256439	.	44960001	45160000	#FFDADA	1	0.625
chr2	45160001	45400000	A.1.2.2.1.1.2.1.2.2	0.768197088465845	.	45160001	45400000	#FF4848	1	0.875
chr2	45400001	45800000	A.1.1.2.1.1.2.1.1.2	0.950727883538634	.	45400001	45800000	#FF0000	1	1
chr2	45800001	46200000	A.1.1.2.2.2.1.1.2	0.901455767077268	.	45800001	46200000	#FF0000	1	1
chr2	46200001	46560000	A.1.1.2.1.1.2.1.1.1	0.951847704367301	.	46200001	46560000	#FF0000	1	1
chr2	46560001	47160000	A.1.1.1.1.1.1	1	.	46560001	47160000	#FF0000	1	1
chr2	47160001	47640000	A.1.1.1.1.1.2.1.2.1	0.997760358342665	.	47160001	47640000	#FF0000	1	1
chr2	47640001	47920000	A.2.2.2.1.1.2.2.2	0.538633818589026	.	47640001	47920000	#FFDADA	1	0.625
chr2	47920001	48160000	A.2.1.2.1.1.2.2.2.2.2	0.655095184770437	.	47920001	48160000	#FF9191	1	0.75
chr2	48160001	48520000	B.1.2.2.1.2.1.1.1.1.2	0.32474804031355	.	48160001	48520000	#9191FF	1	0.375
chr2	48520001	48800000	A.2.1.2.2.2.1.2.1	0.608062709966405	.	48520001	48800000	#FF9191	1	0.75
chr2	48800001	49000000	B.1.2.2.1.2.2.2.2.2.1	0.306830907054871	.	48800001	49000000	#9191FF	1	0.375
chr2	49000001	49200000	B.2.1.2.1.2.2.1.2.2.2.1.2	0.166853303471445	.	49000001	49200000	#4848FF	1	0.25
chr2	49200001	49400000	B.2.1.2.1.2.2.1.2.2.2.1.1	0.167973124300112	.	49200001	49400000	#4848FF	1	0.25
chr2	49400001	49560000	B.2.1.2.1.2.1.2.2.1.2	0.181410974244121	.	49400001	49560000	#4848FF	1	0.25
chr2	49560001	49680000	B.2.1.1.2.2.2.2.2.2	0.201567749160134	.	49560001	49680000	#4848FF	1	0.25
chr2	49680001	49880000	B.2.1.2.2.2.2.1.1.2.2	0.110862262038074	.	49680001	49880000	#4848FF	1	0.25
chr2	49880001	50360000	B.2.2.1.1.2.2.2.2.2	0.0806270996640538	.	49880001	50360000	#0000FF	1	0.125
chr2	50360001	50720000	B.2.1.2.1.2.2.2.2.1.1	0.157894736842105	.	50360001	50720000	#4848FF	1	0.25
chr2	50720001	51080000	B.2.1.2.1.2.2.2.2.1.2.2	0.15565509518477	.	50720001	51080000	#4848FF	1	0.25
chr2	51080001	51280000	B.2.1.1.2.1.1.1.2	0.22956326987682	.	51080001	51280000	#4848FF	1	0.25
chr2	51280001	51560000	B.2.1.2.1.2.2.1.1.2.1	0.175811870100784	.	51280001	51560000	#4848FF	1	0.25
chr2	51560001	51880000	B.2.1.2.1.2.1.2.2.2.2.2	0.178051511758119	.	51560001	51880000	#4848FF	1	0.25
chr2	51880001	52040000	B.1.1.2.2.1.2.2.1	0.41545352743561	.	51880001	52040000	#DADAFF	1	0.5
chr2	52040001	52480000	B.1.2.2.1.2.2.2.2.1.1.1.1	0.312430011198208	.	52040001	52480000	#9191FF	1	0.375
chr2	52480001	52600000	B.1.2.1.2.2.1.2.1.1.1	0.349384098544233	.	52480001	52600000	#9191FF	1	0.375
chr2	52600001	52720000	B.1.2.2.1.2.2.2.1.1	0.314669652855543	.	52600001	52720000	#9191FF	1	0.375
chr2	52720001	52840000	B.1.2.1.2.2.1.1.2.2	0.3505039193729	.	52720001	52840000	#9191FF	1	0.375
chr2	52840001	53040000	B.1.2.2.2.2.2.2	0.270996640537514	.	52840001	53040000	#9191FF	1	0.375
chr2	53040001	53240000	B.1.2.1.2.2.1.1.1	0.352743561030235	.	53040001	53240000	#9191FF	1	0.375
chr2	53240001	53440000	B.1.1.2.2.1.2.2.2	0.414333706606943	.	53240001	53440000	#DADAFF	1	0.5
chr2	53440001	53600000	B.2.1.1.2.1.2.2.2.1	0.219484882418813	.	53440001	53600000	#4848FF	1	0.25
chr2	53600001	54040000	B.1.1.1.1.2.2.2.1.2.1	0.481522956326988	.	53600001	54040000	#DADAFF	1	0.5
chr2	54040001	54400000	A.1.1.2.2.2.2.2.1	0.886898096304591	.	54040001	54400000	#FF0000	1	1
chr2	54400001	54680000	A.1.1.2.2.2.2.2.2.1	0.885778275475924	.	54400001	54680000	#FF0000	1	1
chr2	54680001	54920000	A.1.1.2.1.1.1.1.1.2.2.2	0.960806270996641	.	54680001	54920000	#FF0000	1	1
chr2	54920001	55160000	A.1.1.2.1.1.2.2	0.947368421052632	.	54920001	55160000	#FF0000	1	1
chr2	55160001	55440000	A.1.1.1.2.1.1.1.2	0.978723404255319	.	55160001	55440000	#FF0000	1	1
chr2	55440001	55600000	A.1.2.1.2.1.1.1.1.1.1	0.840985442329227	.	55440001	55600000	#FF4848	1	0.875
chr2	55600001	55880000	A.1.2.1.1.1.1.1.2.1	0.880179171332587	.	55600001	55880000	#FF4848	1	0.875
chr2	55880001	56040000	A.2.2.2.1.1.2.1.1.2	0.541993281075028	.	55880001	56040000	#FFDADA	1	0.625
chr2	56040001	56240000	A.2.1.2.2.2.1.1.2.2	0.609182530795073	.	56040001	56240000	#FF9191	1	0.75
chr2	56240001	56440000	B.2.1.1.2.2.2.2.1.1.2	0.209406494960806	.	56240001	56440000	#4848FF	1	0.25
chr2	56440001	56720000	B.2.2.1.1.2.1.2.2.2	0.0851063829787234	.	56440001	56720000	#0000FF	1	0.125
chr2	56720001	57000000	B.2.1.2.1.2.2.2.2.1.2.1	0.156774916013438	.	56720001	57000000	#4848FF	1	0.25
chr2	57000001	57280000	B.2.2.1.1.2.1.2.1.1.1	0.0895856662933931	.	57000001	57280000	#0000FF	1	0.125
chr2	57280001	57560000	B.2.1.2.2.2.1.2.1.2	0.115341545352744	.	57280001	57560000	#4848FF	1	0.25
chr2	57560001	57760000	B.2.1.2.1.2.2.1.2.1.1	0.173572228443449	.	57560001	57760000	#4848FF	1	0.25
chr2	57760001	57920000	B.2.1.1.2.2.2.2.1.2	0.208286674132139	.	57760001	57920000	#4848FF	1	0.25
chr2	57920001	58240000	B.1.2.1.2.2.1.2.2	0.346024636058231	.	57920001	58240000	#9191FF	1	0.375
chr2	58240001	58480000	A.2.2.2.1.1.2.1.1.1	0.543113101903695	.	58240001	58480000	#FFDADA	1	0.625
chr2	58480001	58640000	B.2.1.1.2.1.2.1.1.2	0.22508398656215	.	58480001	58640000	#4848FF	1	0.25
chr2	58640001	58880000	B.1.2.2.1.2.2.2.2.1.1.2	0.310190369540873	.	58640001	58880000	#9191FF	1	0.375
chr2	58880001	59120000	B.2.1.1.2.1.1.2.1	0.228443449048152	.	58880001	59120000	#4848FF	1	0.25
chr2	59120001	59240000	B.1.1.1.1.2.2.2.2	0.479283314669653	.	59120001	59240000	#DADAFF	1	0.5
chr2	59240001	59640000	B.2.2.1.1.2.1.1.1.2.2	0.0929451287793953	.	59240001	59640000	#0000FF	1	0.125
chr2	59640001	59840000	B.2.2.1.1.1.1.1.1	0.104143337066069	.	59640001	59840000	#0000FF	1	0.125
chr2	59840001	60320000	B.2.2.2.1.2.1.2.1.2.2	0.0167973124300112	.	59840001	60320000	#0000FF	1	0.125
chr2	60320001	60680000	B.2.2.1.1.2.1.1.1.1.2	0.0951847704367301	.	60320001	60680000	#0000FF	1	0.125
chr2	60680001	60920000	B.1.2.2.1.2.1.1.1.1.1.2	0.325867861142217	.	60680001	60920000	#9191FF	1	0.375
chr2	60920001	61320000	A.2.1.2.2.2.1.1.2.1	0.61030235162374	.	60920001	61320000	#FF9191	1	0.75
chr2	61320001	61600000	A.1.1.2.2.2.2.1.1.2.1	0.891377379619261	.	61320001	61600000	#FF0000	1	1
chr2	61600001	61760000	A.1.2.1.1.2.2.1.2.1	0.846584546472564	.	61600001	61760000	#FF4848	1	0.875
chr2	61760001	62120000	A.1.2.1.2.1.2.1.2.1.2.2	0.820828667413214	.	61760001	62120000	#FF4848	1	0.875
chr2	62120001	62440000	A.1.2.2.2.1.1.2.1.1.2	0.735722284434491	.	62120001	62440000	#FF4848	1	0.875
chr2	62440001	62560000	A.2.2.1.1.1.2.2.2	0.582306830907055	.	62440001	62560000	#FFDADA	1	0.625
chr2	62560001	62720000	A.2.1.2.2.1.1.2.1.2	0.624860022396417	.	62560001	62720000	#FF9191	1	0.75
chr2	62720001	62880000	A.2.1.1.1.2.2.1.1.2	0.687569988801792	.	62720001	62880000	#FF9191	1	0.75
chr2	62880001	63080000	A.2.1.1.2.1.2.1.1.2	0.678611422172452	.	62880001	63080000	#FF9191	1	0.75
chr2	63080001	63320000	A.2.1.2.2.2.1.1.1.2	0.611422172452408	.	63080001	63320000	#FF9191	1	0.75
chr2	63320001	63720000	B.1.1.2.1.1.2.2.1	0.444568868980963	.	63320001	63720000	#DADAFF	1	0.5
chr2	63720001	64240000	A.1.2.2.2.1.1.2.1.1.1.2	0.736842105263158	.	63720001	64240000	#FF4848	1	0.875
chr2	64240001	64520000	A.1.2.1.2.1.1.1.2.2.1	0.836506159014558	.	64240001	64520000	#FF4848	1	0.875
chr2	64520001	64800000	A.1.2.2.1.1.2.1.1.2.2	0.77043673012318	.	64520001	64800000	#FF4848	1	0.875
chr2	64800001	65080000	A.1.1.2.1.1.1.1.2.1.2	0.958566629339306	.	64800001	65080000	#FF0000	1	1
chr2	65080001	65360000	A.1.1.2.2.2.1.2.1.1.2.1	0.899216125419933	.	65080001	65360000	#FF0000	1	1
chr2	65360001	65440000	A.2.1.2.2.1.2.2.1	0.618141097424412	.	65360001	65440000	#FF9191	1	0.75
chr2	65440001	65840000	A.1.2.1.1.1.1.1.2.2	0.879059350503919	.	65440001	65840000	#FF4848	1	0.875
chr2	65840001	66200000	B.2.1.2.1.2.2.2.1.1.2.1	0.162374020156775	.	65840001	66200000	#4848FF	1	0.25
chr2	66200001	66320000	B.1.2.2.2.2.1.1.1	0.275475923852184	.	66200001	66320000	#9191FF	1	0.375
chr2	66320001	66640000	B.2.1.2.1.2.1.2.2.1.1	0.182530795072788	.	66320001	66640000	#4848FF	1	0.25
chr2	66640001	66800000	A.2.2.1.1.2.2.1.2.1	0.576707726763718	.	66640001	66800000	#FFDADA	1	0.625
chr2	66800001	67160000	B.1.2.1.1.1.1.2.2	0.391937290033595	.	66800001	67160000	#9191FF	1	0.375
chr2	67160001	67440000	B.1.2.1.2.2.2.2.2.2	0.340425531914894	.	67160001	67440000	#9191FF	1	0.375
chr2	67440001	67680000	B.1.1.1.1.2.2.1.2.1	0.486002239641657	.	67440001	67680000	#DADAFF	1	0.5
chr2	67680001	67840000	A.2.2.2.2.2.2.1	0.507278835386338	.	67680001	67840000	#FFDADA	1	0.625
chr2	67840001	68000000	B.1.2.1.1.2.2.1.1.2.1	0.376259798432251	.	67840001	68000000	#9191FF	1	0.375
chr2	68000001	68360000	B.1.1.1.1.2.2.1.1.1	0.488241881298992	.	68000001	68360000	#DADAFF	1	0.5
chr2	68360001	68560000	A.2.1.2.1.1.2.2.2.1.1	0.658454647256439	.	68360001	68560000	#FF9191	1	0.75
chr2	68560001	68680000	B.1.1.1.2.2.1.1.2.2	0.462486002239642	.	68560001	68680000	#DADAFF	1	0.5
chr2	68680001	69200000	A.2.2.2.2.2.1	0.508398656215006	.	68680001	69200000	#FFDADA	1	0.625
chr2	69200001	69600000	A.1.1.2.2.2.1.2.1.1.2.2.1	0.898096304591265	.	69200001	69600000	#FF0000	1	1
chr2	69600001	69680000	A.1.2.2.2.1.1.2.2.2.1	0.732362821948488	.	69600001	69680000	#FF4848	1	0.875
chr2	69680001	69920000	A.1.1.2.1.1.1.1.1.2.1.2	0.963045912653975	.	69680001	69920000	#FF0000	1	1
chr2	69920001	70160000	A.1.1.2.1.1.1.1.2.2	0.957446808510638	.	69920001	70160000	#FF0000	1	1
chr2	70160001	70320000	A.2.1.1.1.2.1.2.2.1	0.690929451287794	.	70160001	70320000	#FF9191	1	0.75
chr2	70320001	70520000	A.1.2.1.1.1.1.1.1.2.2	0.881298992161254	.	70320001	70520000	#FF4848	1	0.875
chr2	70520001	71160000	B.2.1.2.1.2.2.2.1.1.2.2	0.161254199328108	.	70520001	71160000	#4848FF	1	0.25
chr2	71160001	71360000	A.2.2.2.2.2.2.2	0.506159014557671	.	71160001	71360000	#FFDADA	1	0.625
chr2	71360001	71560000	B.1.1.2.1.2.2.2.1.1	0.427771556550952	.	71360001	71560000	#DADAFF	1	0.5
chr2	71560001	71720000	A.2.1.1.1.2.1.1.2	0.693169092945129	.	71560001	71720000	#FF9191	1	0.75
chr2	71720001	71880000	B.1.1.1.2.2.2.2.2.1	0.455767077267637	.	71720001	71880000	#DADAFF	1	0.5
chr2	71880001	72200000	B.1.1.1.2.2.2.2.2.2	0.45464725643897	.	71880001	72200000	#DADAFF	1	0.5
chr2	72200001	72400000	B.1.1.2.2.1.1.2	0.41993281075028	.	72200001	72400000	#DADAFF	1	0.5
chr2	72400001	72600000	B.1.1.1.2.2.1.1.1	0.464725643896976	.	72400001	72600000	#DADAFF	1	0.5
chr2	72600001	72760000	B.1.1.1.1.1.1.1.2	0.503919372900336	.	72600001	72760000	#DADAFF	1	0.5
chr2	72760001	73160000	A.2.1.1.2.1.2.1.2.1	0.677491601343785	.	72760001	73160000	#FF9191	1	0.75
chr2	73160001	73480000	A.1.2.1.1.1.1.2.2	0.876819708846585	.	73160001	73480000	#FF4848	1	0.875
chr2	73480001	73680000	A.2.2.2.2.1.1.2.1.2.1	0.51511758118701	.	73480001	73680000	#FFDADA	1	0.625
chr2	73680001	74000000	A.2.2.1.2.1.2.2.2.2	0.561030235162374	.	73680001	74000000	#FFDADA	1	0.625
chr2	74000001	74240000	A.1.2.1.2.1.2.1.2.1.2.1.2	0.821948488241881	.	74000001	74240000	#FF4848	1	0.875
chr2	74240001	74600000	A.1.2.1.2.1.2.1.2.1.1	0.824188129899216	.	74240001	74600000	#FF4848	1	0.875
chr2	74600001	74840000	A.1.1.2.1.1.1.1.2.1.1	0.959686450167973	.	74600001	74840000	#FF0000	1	1
chr2	74840001	75120000	A.2.1.1.1.2.1.2.2.2	0.689809630459127	.	74840001	75120000	#FF9191	1	0.75
chr2	75120001	75360000	A.2.2.1.1.2.2.1.1.1	0.578947368421053	.	75120001	75360000	#FFDADA	1	0.625
chr2	75360001	75560000	B.1.1.1.1.2.2.1.2.2.2	0.483762597984323	.	75360001	75560000	#DADAFF	1	0.5
chr2	75560001	75680000	A.2.2.2.1.2.2.2.1	0.521836506159015	.	75560001	75680000	#FFDADA	1	0.625
chr2	75680001	75920000	A.2.1.1.2.1.1.1	0.684210526315789	.	75680001	75920000	#FF9191	1	0.75
chr2	75920001	76360000	B.2.2.1.1.2.1.2.1.1.2	0.0884658454647256	.	75920001	76360000	#0000FF	1	0.125
chr2	76360001	76480000	B.2.1.1.2.2.2.2.2.1.1.1.2	0.206047032474804	.	76360001	76480000	#4848FF	1	0.25
chr2	76480001	76680000	B.2.2.1.1.1.1.2	0.101903695408735	.	76480001	76680000	#0000FF	1	0.125
chr2	76680001	77000000	B.2.2.1.1.1.1.1.2	0.103023516237402	.	76680001	77000000	#0000FF	1	0.125
chr2	77000001	77320000	B.2.1.1.2.2.1.1.2.1	0.216125419932811	.	77000001	77320000	#4848FF	1	0.25
chr2	77320001	77520000	B.2.1.1.2.2.2.1.1	0.212765957446809	.	77320001	77520000	#4848FF	1	0.25
chr2	77520001	77680000	B.2.1.1.2.1.2.2.2.2	0.218365061590146	.	77520001	77680000	#4848FF	1	0.25
chr2	77680001	77800000	B.1.2.2.1.2.2.2.2.1.2.2	0.307950727883539	.	77680001	77800000	#9191FF	1	0.375
chr2	77800001	77880000	B.2.1.1.2.2.2.1.2	0.211646136618141	.	77800001	77880000	#4848FF	1	0.25
chr2	77880001	78320000	B.2.2.1.1.2.1.1.1.1.1.2	0.0963045912653975	.	77880001	78320000	#0000FF	1	0.125
chr2	78320001	78400000	B.1.2.2.2.2.1.2	0.273236282194849	.	78320001	78400000	#9191FF	1	0.375
chr2	78400001	78880000	B.2.2.1.1.2.1.1.1.2.1	0.0940649496080627	.	78400001	78880000	#0000FF	1	0.125
chr2	78880001	79280000	B.2.2.2.1.2.2.1.1.1.2	0.013437849944009	.	78880001	79280000	#0000FF	1	0.125
chr2	79280001	79720000	B.2.2.2.1.2.2.2.2.1.2	0.00559910414333707	.	79280001	79720000	#0000FF	1	0.125
chr2	79720001	79840000	B.1.2.2.2.2.2.1	0.272116461366181	.	79720001	79840000	#9191FF	1	0.375
chr2	79840001	79920000	B.1.2.2.1.2.2.1.2.2.1	0.316909294512878	.	79840001	79920000	#9191FF	1	0.375
chr2	79920001	80040000	B.1.2.2.1.2.2.1.2.2.2	0.315789473684211	.	79920001	80040000	#9191FF	1	0.375
chr2	80040001	80280000	B.2.1.2.1.2.2.2.2.2.2.1	0.152295632698768	.	80040001	80280000	#4848FF	1	0.25
chr2	80280001	80480000	B.2.2.1.1.2.1.1.1.1.1.1	0.097424412094065	.	80280001	80480000	#0000FF	1	0.125
chr2	80480001	80600000	B.2.1.2.1.2.2.1.2.2.1.1.1	0.171332586786114	.	80480001	80600000	#4848FF	1	0.25
chr2	80600001	81040000	B.2.2.2.1.2.2.2.2.2	0.00447928331466965	.	80600001	81040000	#0000FF	1	0.125
chr2	81040001	81600000	B.2.2.2.1.2.2.1.1.1.1	0.0145576707726764	.	81040001	81600000	#0000FF	1	0.125
chr2	81600001	81760000	B.2.1.2.2.2.2.1.1.1	0.113101903695409	.	81600001	81760000	#4848FF	1	0.25
chr2	81760001	81960000	B.2.1.2.2.2.2.2.2.1	0.106382978723404	.	81760001	81960000	#4848FF	1	0.25
chr2	81960001	82160000	B.2.1.2.1.2.2.1.2.2.1.2	0.169092945128779	.	81960001	82160000	#4848FF	1	0.25
chr2	82160001	82520000	B.2.2.1.1.2.2.1	0.083986562150056	.	82160001	82520000	#0000FF	1	0.125
chr2	82520001	82960000	B.2.2.1.1.2.1.2.1.2	0.0873460246360582	.	82520001	82960000	#0000FF	1	0.125
chr2	82960001	83040000	B.1.2.2.1.2.2.1.1	0.319148936170213	.	82960001	83040000	#9191FF	1	0.375
chr2	83040001	83240000	B.2.1.1.2.1.1.1.1	0.230683090705487	.	83040001	83240000	#4848FF	1	0.25
chr2	83240001	83400000	B.1.2.1.2.2.2.1.1	0.344904815229563	.	83240001	83400000	#9191FF	1	0.375
chr2	83400001	83920000	B.2.2.1.1.2.2.2.2.1	0.0817469204927212	.	83400001	83920000	#0000FF	1	0.125
chr2	83920001	84640000	B.2.2.2.2.1.2	0.00223964165733483	.	83920001	84640000	#0000FF	1	0.125
chr2	84640001	85120000	B.2.1.1.1.1.1.1	0.269876819708847	.	84640001	85120000	#4848FF	1	0.25
chr2	85120001	85600000	A.1.1.2.1.1.1.2.1.2	0.954087346024636	.	85120001	85600000	#FF0000	1	1
chr2	85600001	85960000	A.1.1.1.1.1.2.2.2.2	0.993281075027996	.	85600001	85960000	#FF0000	1	1
chr2	85960001	86440000	A.1.1.1.1.1.2.2.1	0.99552071668533	.	85960001	86440000	#FF0000	1	1
chr2	86440001	86600000	A.2.2.2.1.2.2.2.2	0.520716685330347	.	86440001	86600000	#FFDADA	1	0.625
chr2	86600001	86800000	A.2.2.1.1.2.2.2.2	0.572228443449048	.	86600001	86800000	#FFDADA	1	0.625
chr2	86800001	87120000	B.1.1.2.1.2.2.2.1.2.2	0.425531914893617	.	86800001	87120000	#DADAFF	1	0.5
chr2	87280001	87360000	B.1.1.2.1.2.2.2.1.2.2	0.425531914893617	.	87280001	87360000	#DADAFF	1	0.5
chr2	87440001	87520000	B.1.1.2.1.2.2.2.1.2.2	0.425531914893617	.	87440001	87520000	#DADAFF	1	0.5
chr2	87760001	87840000	A.2.2.1.1.2.2.1.2.2	0.57558790593505	.	87760001	87840000	#FFDADA	1	0.625
chr2	87840001	87960000	A.2.1.2.2.1.1.2.1.1	0.625979843225084	.	87840001	87960000	#FF9191	1	0.75
chr2	87960001	88000000	B.1.2.1.1.1.1.2.1	0.393057110862262	.	87960001	88000000	#9191FF	1	0.375
chr2	88160001	88240000	B.1.2.1.1.1.1.2.1	0.393057110862262	.	88160001	88240000	#9191FF	1	0.375
chr2	88280001	88560000	B.1.2.1.1.1.1.2.1	0.393057110862262	.	88280001	88560000	#9191FF	1	0.375
chr2	88560001	88840000	B.2.2.1.1.2.1.1.2.1	0.0918253079507279	.	88560001	88840000	#0000FF	1	0.125
chr2	88840001	89000000	B.1.1.2.2.1.2.1.2.1	0.417693169092945	.	88840001	89000000	#DADAFF	1	0.5
chr2	89000001	89280000	B.2.1.2.1.2.2.2.1.2.1	0.16013437849944	.	89000001	89280000	#4848FF	1	0.25
chr2	89280001	89440000	B.2.1.1.2.1.2.2.1.1	0.222844344904815	.	89280001	89440000	#4848FF	1	0.25
chr2	89440001	89600000	B.2.1.1.2.1.2.2.1.2.2	0.22060470324748	.	89440001	89600000	#4848FF	1	0.25
chr2	89880001	89920000	B.2.1.1.2.1.2.2.1.2.2	0.22060470324748	.	89880001	89920000	#4848FF	1	0.25
chr2	89960001	90160000	B.2.1.2.2.2.2.1.1.2.1	0.111982082866741	.	89960001	90160000	#4848FF	1	0.25
chr2	90200001	90280000	B.2.1.2.2.2.2.1.1.2.1	0.111982082866741	.	90200001	90280000	#4848FF	1	0.25
chr2	90400001	90480000	B.2.1.1.1.1.2.1.2	0.260918253079507	.	90400001	90480000	#4848FF	1	0.25
chr2	91680001	91720000	B.2.1.1.1.1.2.1.2	0.260918253079507	.	91680001	91720000	#4848FF	1	0.25
chr2	91760001	92000000	B.2.1.1.1.1.2.1.2	0.260918253079507	.	91760001	92000000	#4848FF	1	0.25
chr2	92040001	92200000	B.2.1.1.1.1.2.1.1.1	0.263157894736842	.	92040001	92200000	#4848FF	1	0.25
chr2	92240001	92280000	B.2.1.1.1.1.2.1.1.1	0.263157894736842	.	92240001	92280000	#4848FF	1	0.25
chr2	92280001	92360000	B.1.1.2.2.2.1.2.1.1	0.404255319148936	.	92280001	92360000	#DADAFF	1	0.5
chr2	95320001	95760000	B.2.1.2.2.2.1.2.2	0.114221724524076	.	95320001	95760000	#4848FF	1	0.25
chr2	95760001	96000000	A.2.1.2.2.2.2.1.1.1.1	0.605823068309071	.	95760001	96000000	#FF9191	1	0.75
chr2	96000001	96080000	A.1.2.2.2.1.1.2.1.2	0.734602463605823	.	96000001	96080000	#FF4848	1	0.875
chr2	96120001	96280000	A.1.2.2.2.1.1.2.1.2	0.734602463605823	.	96120001	96280000	#FF4848	1	0.875
chr2	96320001	96400000	A.1.2.2.2.1.1.2.1.2	0.734602463605823	.	96320001	96400000	#FF4848	1	0.875
chr2	96400001	96520000	A.2.1.2.1.1.1.2.2	0.662933930571109	.	96400001	96520000	#FF9191	1	0.75
chr2	96520001	96680000	A.1.2.1.1.2.1.2.1.1	0.856662933930571	.	96520001	96680000	#FF4848	1	0.875
chr2	96720001	96880000	A.1.2.1.1.2.1.2.1.1	0.856662933930571	.	96720001	96880000	#FF4848	1	0.875
chr2	96880001	97200000	A.1.2.1.1.2.1.2.1.2.1.1	0.855543113101904	.	96880001	97200000	#FF4848	1	0.875
chr2	97200001	97520000	A.1.2.1.1.2.1.2.1.2.1.2.2	0.853303471444569	.	97200001	97520000	#FF4848	1	0.875
chr2	97560001	97600000	A.1.2.1.1.2.1.2.1.2.1.2.2	0.853303471444569	.	97560001	97600000	#FF4848	1	0.875
chr2	97600001	97880000	A.2.1.2.1.2.2.1.1.1.2	0.64053751399776	.	97600001	97880000	#FF9191	1	0.75
chr2	98000001	98040000	A.2.1.1.2.1.2.1.2.2	0.676371780515118	.	98000001	98040000	#FF9191	1	0.75
chr2	98160001	98200000	A.2.1.1.2.1.2.1.2.2	0.676371780515118	.	98160001	98200000	#FF9191	1	0.75
chr2	98240001	98600000	A.2.1.1.2.1.2.1.2.2	0.676371780515118	.	98240001	98600000	#FF9191	1	0.75
chr2	98600001	98800000	B.1.1.1.2.2.2.2.1.1	0.458006718924972	.	98600001	98800000	#DADAFF	1	0.5
chr2	98800001	99240000	A.2.2.1.2.1.2.1	0.564389697648376	.	98800001	99240000	#FFDADA	1	0.625
chr2	99240001	99720000	B.1.1.1.1.1.1.2.2	0.500559910414334	.	99240001	99720000	#DADAFF	1	0.5
chr2	99720001	99960000	A.2.2.1.1.1.2.2.1	0.583426651735722	.	99720001	99960000	#FFDADA	1	0.625
chr2	99960001	100120000	A.1.1.2.2.1.2.1.1	0.913773796192609	.	99960001	100120000	#FF0000	1	1
chr2	100160001	100400000	A.1.1.2.2.1.2.1.1	0.913773796192609	.	100160001	100400000	#FF0000	1	1
chr2	100400001	100640000	A.1.2.1.2.2.1.2.1.2.1	0.80963045912654	.	100400001	100640000	#FF4848	1	0.875
chr2	100640001	101040000	A.1.2.2.1.1.2.1.1.1.1	0.773796192609183	.	100640001	101040000	#FF4848	1	0.875
chr2	101040001	101200000	A.2.2.2.2.1.2.1.1	0.511758118701008	.	101040001	101200000	#FFDADA	1	0.625
chr2	101200001	101360000	A.2.1.2.2.1.1.1.1.1	0.632698768197088	.	101200001	101360000	#FF9191	1	0.75
chr2	101360001	101600000	A.1.2.1.1.2.1.2.2.2	0.849944008958567	.	101360001	101600000	#FF4848	1	0.875
chr2	101600001	101880000	A.1.2.1.1.2.1.2.2.1	0.851063829787234	.	101600001	101880000	#FF4848	1	0.875
chr2	101880001	102320000	A.1.1.1.2.2.2.1.1.1	0.96976483762598	.	101880001	102320000	#FF0000	1	1
chr2	102320001	102520000	A.1.1.2.1.2.2.1.1	0.93057110862262	.	102320001	102520000	#FF0000	1	1
chr2	102520001	102640000	A.2.1.1.2.1.2.2.1	0.67525195968645	.	102520001	102640000	#FF9191	1	0.75
chr2	102640001	102880000	A.1.1.2.1.2.2.2.2	0.927211646136618	.	102640001	102880000	#FF0000	1	1
chr2	102880001	103080000	A.2.2.1.2.2.1.2.2.2	0.555431131019037	.	102880001	103080000	#FFDADA	1	0.625
chr2	103080001	103440000	B.1.2.1.2.1.1.2.2.1	0.362821948488242	.	103080001	103440000	#9191FF	1	0.375
chr2	103440001	103600000	B.2.1.2.2.1.2.1.1	0.135498320268757	.	103440001	103600000	#4848FF	1	0.25
chr2	103600001	104000000	B.2.2.2.1.2.2.1.1.2	0.0123180291153415	.	103600001	104000000	#0000FF	1	0.125
chr2	104000001	104080000	B.2.1.1.1.1.2.1.1.2	0.262038073908175	.	104000001	104080000	#4848FF	1	0.25
chr2	104080001	104280000	B.2.1.2.1.1.2.2	0.19036954087346	.	104080001	104280000	#4848FF	1	0.25
chr2	104280001	104680000	B.2.2.2.1.1.1.1.2.2.1	0.0347144456886898	.	104280001	104680000	#0000FF	1	0.125
chr2	104680001	104960000	B.2.2.1.1.1.2.2	0.0985442329227324	.	104680001	104960000	#0000FF	1	0.125
chr2	104960001	105200000	B.2.1.2.2.1.2.2.2.1.1.2.1	0.126539753639418	.	104960001	105200000	#4848FF	1	0.25
chr2	105200001	105360000	B.2.1.1.1.1.2.2.1.1	0.25979843225084	.	105200001	105360000	#4848FF	1	0.25
chr2	105360001	105520000	B.1.1.2.1.2.1.2.2	0.432250839865622	.	105360001	105520000	#DADAFF	1	0.5
chr2	105520001	105640000	B.2.1.1.1.2.2.2.1.1	0.234042553191489	.	105520001	105640000	#4848FF	1	0.25
chr2	105640001	105920000	B.1.2.1.1.2.2.2.1.1	0.370660694288914	.	105640001	105920000	#9191FF	1	0.375
chr2	105920001	106160000	A.1.2.2.1.2.1.2.1.2.2	0.756998880179171	.	105920001	106160000	#FF4848	1	0.875
chr2	106160001	106360000	B.1.2.1.2.1.1.2.2.2	0.361702127659574	.	106160001	106360000	#9191FF	1	0.375
chr2	106360001	106480000	A.2.2.2.1.2.1.1.1.1	0.537513997760358	.	106360001	106480000	#FFDADA	1	0.625
chr2	106480001	106640000	B.2.1.1.1.2.2.1.1.2	0.238521836506159	.	106480001	106640000	#4848FF	1	0.25
chr2	106640001	106840000	B.1.2.2.1.2.1.2	0.32026875699888	.	106640001	106840000	#9191FF	1	0.375
chr2	106880001	106920000	B.1.2.2.1.2.1.2	0.32026875699888	.	106880001	106920000	#9191FF	1	0.375
chr2	106920001	107000000	B.2.2.2.1.1.1.1.2.2.2	0.0335946248600224	.	106920001	107000000	#0000FF	1	0.125
chr2	107080001	107480000	B.2.2.2.1.1.1.1.2.2.2	0.0335946248600224	.	107080001	107480000	#0000FF	1	0.125
chr2	107480001	107640000	B.1.2.1.1.2.1.2.1	0.380739081746921	.	107480001	107640000	#9191FF	1	0.375
chr2	107640001	107920000	B.2.1.2.2.1.2.2.2.1.1.1.2	0.127659574468085	.	107640001	107920000	#4848FF	1	0.25
chr2	107920001	108160000	B.2.1.1.1.2.2.1.2.2.2	0.235162374020157	.	107920001	108160000	#4848FF	1	0.25
chr2	108160001	108280000	B.1.2.1.1.2.2.2.1.2	0.369540873460246	.	108160001	108280000	#9191FF	1	0.375
chr2	108280001	108440000	B.2.1.2.1.1.2.1.1.2	0.192609182530795	.	108280001	108440000	#4848FF	1	0.25
chr2	108520001	108560000	B.2.1.2.1.1.2.1.1.2	0.192609182530795	.	108520001	108560000	#4848FF	1	0.25
chr2	108560001	108880000	B.2.1.1.1.2.2.1.2.2.1	0.236282194848824	.	108560001	108880000	#4848FF	1	0.25
chr2	108880001	109120000	A.1.2.2.1.2.1.2.1.1	0.759238521836506	.	108880001	109120000	#FF4848	1	0.875
chr2	109120001	109200000	A.2.1.1.1.2.1.2.1	0.692049272116461	.	109120001	109200000	#FF9191	1	0.75
chr2	109200001	109400000	A.1.2.1.1.1.1.2.1	0.877939529675252	.	109200001	109400000	#FF4848	1	0.875
chr2	109400001	109560000	A.1.2.1.2.1.1.2.2	0.832026875699888	.	109400001	109560000	#FF4848	1	0.875
chr2	109560001	109760000	A.1.2.1.2.2.1.2.1.2.2	0.808510638297872	.	109560001	109760000	#FF4848	1	0.875
chr2	109760001	109960000	A.1.1.2.1.2.1.2.2.1	0.932810750279955	.	109760001	109960000	#FF0000	1	1
chr2	109960001	110120000	A.1.1.1.2.2.2.1.2	0.967525195968645	.	109960001	110120000	#FF0000	1	1
chr2	110240001	110520000	A.1.1.1.2.2.2.1.2	0.967525195968645	.	110240001	110520000	#FF0000	1	1
chr2	110840001	110920000	A.1.1.1.2.2.2.1.2	0.967525195968645	.	110840001	110920000	#FF0000	1	1
chr2	110920001	111000000	A.1.2.2.2.1.2.1.1.1.2	0.729003359462486	.	110920001	111000000	#FF4848	1	0.875
chr2	111360001	111640000	A.1.2.2.2.1.2.1.1.1.2	0.729003359462486	.	111360001	111640000	#FF4848	1	0.875
chr2	111640001	111880000	A.2.1.2.2.1.1.2.2.1	0.623740201567749	.	111640001	111880000	#FF9191	1	0.75
chr2	111880001	112040000	A.1.2.1.2.1.2.2.2.1	0.815229563269877	.	111880001	112040000	#FF4848	1	0.875
chr2	112040001	112200000	A.2.1.2.2.1.1.2.2.2	0.622620380739082	.	112040001	112200000	#FF9191	1	0.75
chr2	112200001	112360000	A.2.1.2.1.2.2.2.2.2.1	0.634938409854423	.	112200001	112360000	#FF9191	1	0.75
chr2	112360001	112560000	A.1.2.2.2.1.2.1.1.1.1	0.730123180291153	.	112360001	112560000	#FF4848	1	0.875
chr2	112600001	112640000	A.1.2.2.2.1.2.1.1.1.1	0.730123180291153	.	112600001	112640000	#FF4848	1	0.875
chr2	112640001	113080000	A.1.2.1.1.2.1.2.1.2.1.2.1	0.854423292273236	.	112640001	113080000	#FF4848	1	0.875
chr2	113080001	113120000	A.1.1.2.2.1.2.1.2.1	0.912653975363942	.	113080001	113120000	#FF0000	1	1
chr2	113160001	113520000	A.1.1.2.2.1.2.1.2.1	0.912653975363942	.	113160001	113520000	#FF0000	1	1
chr2	113520001	113760000	A.1.2.2.2.1.2.1.2	0.726763717805151	.	113520001	113760000	#FF4848	1	0.875
chr2	113760001	113920000	A.2.2.2.2.1.1.2.1.1	0.516237402015677	.	113760001	113920000	#FFDADA	1	0.625
chr2	113920001	114280000	A.2.1.2.1.1.2.1.2	0.660694288913774	.	113920001	114280000	#FF9191	1	0.75
chr2	114320001	114600000	A.2.2.2.1.1.1.2.2	0.544232922732363	.	114320001	114600000	#FFDADA	1	0.625
chr2	114600001	114760000	A.2.1.1.2.1.1.2.1	0.683090705487122	.	114600001	114760000	#FF9191	1	0.75
chr2	114760001	115080000	B.2.2.1.2.2.2.2.1.1	0.0492721164613662	.	114760001	115080000	#0000FF	1	0.125
chr2	115080001	115560000	B.2.2.2.1.2.2.2.1.1	0.00895856662933931	.	115080001	115560000	#0000FF	1	0.125
chr2	115560001	115680000	B.2.1.2.2.1.2.1.2.2	0.133258678611422	.	115560001	115680000	#4848FF	1	0.25
chr2	115680001	115760000	B.2.1.1.1.1.2.2.2.1	0.254199328107503	.	115680001	115760000	#4848FF	1	0.25
chr2	115760001	116160000	B.2.2.1.2.2.2.2.2.2.2	0.0425531914893617	.	115760001	116160000	#0000FF	1	0.125
chr2	116160001	116440000	B.2.2.1.2.2.2.1.1.1	0.0571108622620381	.	116160001	116440000	#0000FF	1	0.125
chr2	116440001	116760000	B.2.2.1.2.2.2.2.2.1.2.2	0.0447928331466965	.	116440001	116760000	#0000FF	1	0.125
chr2	116760001	116880000	B.2.1.2.1.1.2.1.1.1	0.193729003359462	.	116760001	116880000	#4848FF	1	0.25
chr2	116880001	117160000	B.2.2.1.2.2.2.1.1.2.1.2	0.0548712206047032	.	116880001	117160000	#0000FF	1	0.125
chr2	117160001	117400000	B.2.2.1.2.2.2.1.1.2.1.1	0.0559910414333707	.	117160001	117400000	#0000FF	1	0.125
chr2	117400001	118240000	B.2.2.2.2.2	0.00111982082866741	.	117400001	118240000	#0000FF	1	0.125
chr2	118240001	118520000	B.2.2.2.1.1.2.1.1.2.1	0.0257558790593505	.	118240001	118520000	#0000FF	1	0.125
chr2	118520001	118880000	B.1.2.1.1.2.2.2.2	0.368421052631579	.	118520001	118880000	#9191FF	1	0.375
chr2	118880001	118960000	B.1.2.1.1.2.1.2.2	0.379619260918253	.	118880001	118960000	#9191FF	1	0.375
chr2	118960001	119400000	B.2.1.2.2.1.1.1.1.2.2	0.146696528555431	.	118960001	119400000	#4848FF	1	0.25
chr2	119400001	119600000	B.1.1.2.2.2.1.2.1.2.2	0.400895856662934	.	119400001	119600000	#DADAFF	1	0.5
chr2	119600001	119920000	B.2.1.2.2.1.2.2.2.2.1	0.123180291153415	.	119600001	119920000	#4848FF	1	0.25
chr2	119920001	120160000	B.1.1.1.2.2.1.2.2	0.460246360582307	.	119920001	120160000	#DADAFF	1	0.5
chr2	120160001	120400000	B.1.1.2.2.2.1.2.2.2	0.398656215005599	.	120160001	120400000	#DADAFF	1	0.5
chr2	120400001	120720000	A.1.2.2.2.2.2.2.2.1	0.70548712206047	.	120400001	120720000	#FF4848	1	0.875
chr2	120720001	120960000	A.2.1.1.2.1.1.2.2.1	0.681970884658455	.	120720001	120960000	#FF9191	1	0.75
chr2	120960001	121240000	A.1.2.1.2.2.1.2.2.2.1	0.806270996640537	.	120960001	121240000	#FF4848	1	0.875
chr2	121240001	121480000	A.1.2.1.1.1.2.1.1.1.1	0.875699888017917	.	121240001	121480000	#FF4848	1	0.875
chr2	121480001	121800000	A.1.1.1.2.2.2.1.1.2	0.968645016797312	.	121480001	121800000	#FF0000	1	1
chr2	121800001	122120000	A.2.1.2.1.2.1.2.1	0.647256438969765	.	121800001	122120000	#FF9191	1	0.75
chr2	122120001	122360000	A.1.1.2.1.2.2.2.1	0.928331466965286	.	122120001	122360000	#FF0000	1	1
chr2	122360001	122520000	A.1.2.2.2.2.1.1.1.2.1	0.717805151175812	.	122360001	122520000	#FF4848	1	0.875
chr2	122520001	123040000	B.2.2.1.2.2.2.2.1.2	0.0481522956326988	.	122520001	123040000	#0000FF	1	0.125
chr2	123040001	123280000	B.2.2.1.2.2.2.2.2.2.1	0.0436730123180291	.	123040001	123280000	#0000FF	1	0.125
chr2	123280001	123480000	B.2.1.2.2.1.2.1.2.1	0.13437849944009	.	123280001	123480000	#4848FF	1	0.25
chr2	123480001	123680000	B.2.2.1.2.1.1.1.1.1	0.0795072788353863	.	123480001	123680000	#0000FF	1	0.125
chr2	123680001	123840000	B.2.1.1.1.2.2.1.2.1	0.237402015677492	.	123680001	123840000	#4848FF	1	0.25
chr2	123840001	124320000	B.2.2.2.1.1.1.1.2.1.2.2	0.0358342665173572	.	123840001	124320000	#0000FF	1	0.125
chr2	124320001	124960000	B.2.2.2.1.2.2.2.1.2	0.00783874580067189	.	124320001	124960000	#0000FF	1	0.125
chr2	124960001	125160000	B.2.2.1.2.2.2.1.2.2	0.0503919372900336	.	124960001	125160000	#0000FF	1	0.125
chr2	125160001	125680000	B.2.2.2.1.1.1.1.2.1.1.1.1	0.0403135498320269	.	125160001	125680000	#0000FF	1	0.125
chr2	125680001	125760000	B.1.2.2.1.1.1.2.2.1	0.335946248600224	.	125680001	125760000	#9191FF	1	0.375
chr2	125760001	126200000	B.2.2.1.2.1.1.1.2.1	0.0772676371780515	.	125760001	126200000	#0000FF	1	0.125
chr2	126200001	126600000	B.2.2.1.2.2.2.2.2.1.2.1	0.0459126539753639	.	126200001	126600000	#0000FF	1	0.125
chr2	126600001	126920000	B.2.2.2.1.1.2.1.1.1	0.0268756998880179	.	126600001	126920000	#0000FF	1	0.125
chr2	126920001	127360000	B.2.2.2.1.1.1.1.2.1.1.2	0.038073908174692	.	126920001	127360000	#0000FF	1	0.125
chr2	127360001	127480000	B.1.2.1.1.2.1.1.2.2.1	0.382978723404255	.	127360001	127480000	#9191FF	1	0.375
chr2	127480001	127800000	B.2.1.1.1.2.2.2.2	0.231802911534155	.	127480001	127800000	#4848FF	1	0.25
chr2	127800001	128080000	A.1.2.1.2.2.1.2.2.2.2	0.80515117581187	.	127800001	128080000	#FF4848	1	0.875
chr2	128080001	128200000	A.1.2.1.2.2.1.2.2.1	0.807390817469205	.	128080001	128200000	#FF4848	1	0.875
chr2	128200001	128440000	A.1.1.2.2.1.2.1.2.2	0.911534154535274	.	128200001	128440000	#FF0000	1	1
chr2	128440001	128560000	A.1.2.1.1.1.2.1.1.2	0.873460246360582	.	128440001	128560000	#FF4848	1	0.875
chr2	128560001	129120000	A.1.2.2.1.2.1.2.1.2.1	0.758118701007839	.	128560001	129120000	#FF4848	1	0.875
chr2	129120001	129400000	A.2.2.2.1.2.2.1.1	0.524076147816349	.	129120001	129400000	#FFDADA	1	0.625
chr2	129400001	129520000	B.1.1.1.2.2.1.2.1	0.461366181410974	.	129400001	129520000	#DADAFF	1	0.5
chr2	129520001	129720000	B.2.1.2.2.1.2.2.2.2.2	0.122060470324748	.	129520001	129720000	#4848FF	1	0.25
chr2	129720001	130160000	B.2.2.2.1.1.2.1.1.2.2	0.0246360582306831	.	129720001	130160000	#0000FF	1	0.125
chr2	130160001	130440000	B.2.2.1.2.2.2.1.2.1	0.051511758118701	.	130160001	130440000	#0000FF	1	0.125
chr2	130440001	130800000	B.2.2.1.2.1.1.1.2.2	0.0761478163493841	.	130440001	130800000	#0000FF	1	0.125
chr2	130880001	131080000	B.1.2.2.2.1.1.2.2.1.2	0.29451287793953	.	130880001	131080000	#9191FF	1	0.375
chr2	131080001	131160000	B.1.1.1.2.2.2.1	0.459126539753639	.	131080001	131160000	#DADAFF	1	0.5
chr2	131480001	131640000	B.1.2.2.2.1.2.2.1.2.2	0.279955207166853	.	131480001	131640000	#9191FF	1	0.375
chr2	131640001	131760000	B.2.1.2.1.1.2.1.2	0.191489361702128	.	131640001	131760000	#4848FF	1	0.25
chr2	131760001	131920000	B.1.1.2.1.2.2.1.1	0.431131019036954	.	131760001	131920000	#DADAFF	1	0.5
chr2	131920001	132000000	B.2.1.1.1.1.2.2.2.2	0.253079507278835	.	131920001	132000000	#4848FF	1	0.25
chr2	132040001	132120000	B.2.1.1.1.1.2.2.2.2	0.253079507278835	.	132040001	132120000	#4848FF	1	0.25
chr2	132120001	132320000	B.1.2.2.1.1.2.1.2	0.331466965285554	.	132120001	132320000	#9191FF	1	0.375
chr2	132320001	132560000	B.1.2.2.1.1.2.1.1.2	0.332586786114222	.	132320001	132560000	#9191FF	1	0.375
chr2	132560001	132720000	B.1.2.1.1.2.1.1.1.2	0.38521836506159	.	132560001	132720000	#9191FF	1	0.375
chr2	132720001	132760000	B.1.2.2.2.1.1.1.2	0.303471444568869	.	132720001	132760000	#9191FF	1	0.375
chr2	132800001	132880000	B.1.2.2.2.1.1.1.2	0.303471444568869	.	132800001	132880000	#9191FF	1	0.375
chr2	132880001	133040000	B.2.1.1.1.2.2.1.1.1	0.239641657334826	.	132880001	133040000	#4848FF	1	0.25
chr2	133040001	133360000	B.1.2.1.2.1.2.2.2	0.353863381858903	.	133040001	133360000	#9191FF	1	0.375
chr2	133360001	133920000	B.1.2.2.2.1.2.2.2.2.1	0.277715565509518	.	133360001	133920000	#9191FF	1	0.375
chr2	133920001	134320000	B.1.2.2.1.1.2.1.1.1	0.333706606942889	.	133920001	134320000	#9191FF	1	0.375
chr2	134320001	134600000	A.2.2.1.1.2.1.1	0.581187010078387	.	134320001	134600000	#FFDADA	1	0.625
chr2	134600001	134880000	B.2.2.1.2.1.1.2	0.0750279955207167	.	134600001	134880000	#0000FF	1	0.125
chr2	134880001	135240000	A.2.2.2.1.2.2.1.2	0.522956326987682	.	134880001	135240000	#FFDADA	1	0.625
chr2	135240001	135400000	B.2.1.2.2.1.2.2.2.1.1.2.2	0.12541993281075	.	135240001	135400000	#4848FF	1	0.25
chr2	135400001	135680000	B.1.2.2.2.1.1.2.2.1.1.2	0.295632698768197	.	135400001	135680000	#9191FF	1	0.375
chr2	135680001	135800000	A.2.2.1.2.2.2.1.1	0.554311310190369	.	135680001	135800000	#FFDADA	1	0.625
chr2	135800001	135960000	A.1.2.2.2.2.2.2.2.2.2	0.703247480403135	.	135800001	135960000	#FF4848	1	0.875
chr2	135960001	136320000	A.2.2.2.1.2.1.1.1.2.1	0.536394176931691	.	135960001	136320000	#FFDADA	1	0.625
chr2	136320001	136560000	A.2.1.1.2.1.1.2.2.2	0.680851063829787	.	136320001	136560000	#FF9191	1	0.75
chr2	136560001	136800000	B.1.1.1.1.1.2.1.2	0.496080627099664	.	136560001	136800000	#DADAFF	1	0.5
chr2	136800001	137200000	B.2.2.2.1.1.1.1.1	0.0414333706606943	.	136800001	137200000	#0000FF	1	0.125
chr2	137200001	137560000	B.2.2.2.1.1.2.1.2	0.0235162374020157	.	137200001	137560000	#0000FF	1	0.125
chr2	137560001	137680000	B.2.1.2.2.1.2.2.2.1.2	0.124300111982083	.	137560001	137680000	#4848FF	1	0.25
chr2	137680001	137880000	B.2.2.1.2.2.2.1.1.2.2.2	0.0526315789473684	.	137680001	137880000	#0000FF	1	0.125
chr2	137880001	138040000	B.2.1.1.1.1.2.2.1.2.1.2	0.257558790593505	.	137880001	138040000	#4848FF	1	0.25
chr2	138040001	138240000	B.2.1.2.2.1.2.2.2.1.1.1.1	0.128779395296753	.	138040001	138240000	#4848FF	1	0.25
chr2	138240001	138640000	B.2.2.2.1.1.1.1.2.1.1.1.2	0.0391937290033595	.	138240001	138640000	#0000FF	1	0.125
chr2	138640001	139000000	B.2.1.2.1.1.1.1.2	0.1993281075028	.	138640001	139000000	#4848FF	1	0.25
chr2	139000001	139240000	B.2.1.1.1.1.2.2.1.2.2.1	0.256438969764838	.	139000001	139240000	#4848FF	1	0.25
chr2	139240001	139360000	B.1.1.2.1.2.2.1.2.1	0.430011198208287	.	139240001	139360000	#DADAFF	1	0.5
chr2	139360001	139680000	B.2.2.1.2.1.1.1.1.2	0.0783874580067189	.	139360001	139680000	#0000FF	1	0.125
chr2	139680001	139920000	B.1.2.2.2.1.2.1.1.2	0.291153415453527	.	139680001	139920000	#9191FF	1	0.375
chr2	139920001	140480000	B.2.2.2.2.1.1	0.00335946248600224	.	139920001	140480000	#0000FF	1	0.125
chr2	140480001	140800000	B.2.2.1.2.2.1.1.2	0.0627099664053751	.	140480001	140800000	#0000FF	1	0.125
chr2	140800001	141000000	B.2.1.2.2.1.2.2.1.1	0.132138857782755	.	140800001	141000000	#4848FF	1	0.25
chr2	141000001	141240000	B.1.2.1.2.1.2.1.1.1	0.360582306830907	.	141000001	141240000	#9191FF	1	0.375
chr2	141240001	141360000	B.1.1.1.1.1.2.2.1	0.494960806270997	.	141240001	141360000	#DADAFF	1	0.5
chr2	141360001	141640000	B.1.1.2.1.2.1.1.1.1.2	0.437849944008959	.	141360001	141640000	#DADAFF	1	0.5
chr2	141640001	141880000	A.2.2.2.1.2.1.2.2.1.2.1	0.529675251959686	.	141640001	141880000	#FFDADA	1	0.625
chr2	141880001	142240000	B.1.1.2.1.2.1.1.1.1.1	0.438969764837626	.	141880001	142240000	#DADAFF	1	0.5
chr2	142240001	142320000	B.1.1.1.2.1.1.2.2	0.471444568868981	.	142240001	142320000	#DADAFF	1	0.5
chr2	142320001	142720000	B.2.1.1.1.2.1.1.1.2.1	0.250839865621501	.	142320001	142720000	#4848FF	1	0.25
chr2	142720001	142920000	B.1.1.1.2.1.2.2.2	0.465845464725644	.	142720001	142920000	#DADAFF	1	0.5
chr2	142920001	143080000	A.2.2.2.1.2.1.2.2.1.2.2	0.528555431131019	.	142920001	143080000	#FFDADA	1	0.625
chr2	143080001	143480000	B.1.2.2.1.1.2.2.1.1	0.330347144456887	.	143080001	143480000	#9191FF	1	0.375
chr2	143480001	143760000	A.2.2.2.1.2.1.2.2.2.1	0.527435610302352	.	143480001	143760000	#FFDADA	1	0.625
chr2	143760001	144160000	B.1.1.2.2.2.1.1.2.1	0.406494960806271	.	143760001	144160000	#DADAFF	1	0.5
chr2	144160001	144320000	A.2.2.1.1.1.1.2.1.1.1	0.591265397536394	.	144160001	144320000	#FFDADA	1	0.625
chr2	144320001	144640000	A.2.1.2.2.2.2.1.1.2	0.603583426651736	.	144320001	144640000	#FF9191	1	0.75
chr2	144640001	144840000	A.1.2.2.1.2.2.1.2.1.2	0.751399776035834	.	144640001	144840000	#FF4848	1	0.875
chr2	144840001	145080000	A.1.2.1.2.2.2.1.1.2.1.2	0.799552071668533	.	144840001	145080000	#FF4848	1	0.875
chr2	145080001	145280000	A.1.1.2.2.1.2.2.2.1	0.90481522956327	.	145080001	145280000	#FF0000	1	1
chr2	145280001	145560000	A.1.2.2.1.2.1.1.2	0.760358342665174	.	145280001	145560000	#FF4848	1	0.875
chr2	145560001	145800000	A.1.2.1.1.1.2.1.2.2	0.868980963045913	.	145560001	145800000	#FF4848	1	0.875
chr2	145800001	146080000	A.2.1.1.2.2.2.1.1	0.668533034714446	.	145800001	146080000	#FF9191	1	0.75
chr2	146080001	146520000	A.1.2.2.2.2.1.2.2	0.711086226203807	.	146080001	146520000	#FF4848	1	0.875
chr2	146520001	146680000	A.2.2.1.1.1.1.2.2	0.586786114221725	.	146520001	146680000	#FFDADA	1	0.625
chr2	146680001	147080000	B.1.1.1.1.1.1.1.1	0.505039193729003	.	146680001	147080000	#DADAFF	1	0.5
chr2	147080001	147440000	B.1.1.2.1.1.1.1.2	0.452407614781635	.	147080001	147440000	#DADAFF	1	0.5
chr2	147440001	147840000	B.1.2.2.2.1.1.2.1.2.2.1	0.298992161254199	.	147440001	147840000	#9191FF	1	0.375
chr2	147840001	148520000	B.2.2.2.1.1.1.2.2	0.0279955207166853	.	147840001	148520000	#0000FF	1	0.125
chr2	148520001	148760000	B.1.2.1.1.2.1.1.2.2.2	0.381858902575588	.	148520001	148760000	#9191FF	1	0.375
chr2	148760001	149080000	A.2.1.2.2.2.2.1.2.1.1	0.602463605823068	.	148760001	149080000	#FF9191	1	0.75
chr2	149080001	149280000	A.2.2.1.2.2.1.2.2.1	0.556550951847704	.	149080001	149280000	#FFDADA	1	0.625
chr2	149280001	149400000	B.1.2.1.2.1.1.1.1	0.367301231802912	.	149280001	149400000	#9191FF	1	0.375
chr2	149400001	149600000	A.2.2.1.2.2.2.2.2	0.548712206047033	.	149400001	149600000	#FFDADA	1	0.625
chr2	149600001	149720000	B.1.2.2.1.1.1.2.2.2	0.334826427771557	.	149600001	149720000	#9191FF	1	0.375
chr2	149760001	149840000	B.1.2.2.1.1.1.2.2.2	0.334826427771557	.	149760001	149840000	#9191FF	1	0.375
chr2	149840001	150000000	B.1.2.2.1.1.1.2.1	0.337066069428891	.	149840001	150000000	#9191FF	1	0.375
chr2	150000001	150200000	B.2.1.2.2.1.1.1.2.1.2	0.144456886898096	.	150000001	150200000	#4848FF	1	0.25
chr2	150200001	150440000	B.1.2.2.2.1.2.2.1.2.1	0.281075027995521	.	150200001	150440000	#9191FF	1	0.375
chr2	150440001	150720000	A.1.2.2.2.2.1.1.1.2.2	0.716685330347144	.	150440001	150720000	#FF4848	1	0.875
chr2	150720001	150880000	A.2.1.1.2.2.2.2	0.666293393057111	.	150720001	150880000	#FF9191	1	0.75
chr2	150880001	151160000	A.1.2.1.2.2.1.2.1.1	0.810750279955207	.	150880001	151160000	#FF4848	1	0.875
chr2	151160001	151520000	A.1.2.2.1.2.1.1.1	0.761478163493841	.	151160001	151520000	#FF4848	1	0.875
chr2	151520001	151960000	A.2.2.2.1.2.1.2.2.1.1.2	0.530795072788354	.	151520001	151960000	#FFDADA	1	0.625
chr2	151960001	152120000	B.1.1.2.1.2.1.1.1.2.2	0.435610302351624	.	151960001	152120000	#DADAFF	1	0.5
chr2	152120001	152360000	A.2.1.2.1.2.1.1.1.2.2.1	0.651735722284434	.	152120001	152360000	#FF9191	1	0.75
chr2	152360001	152560000	B.2.1.1.1.1.2.2.1.2.1.1	0.258678611422172	.	152360001	152560000	#4848FF	1	0.25
chr2	152560001	152720000	B.1.2.1.2.1.2.2.1	0.35498320268757	.	152560001	152720000	#9191FF	1	0.375
chr2	152720001	152960000	B.1.2.2.2.1.1.2.1.1.1	0.302351623740202	.	152720001	152960000	#9191FF	1	0.375
chr2	152960001	153200000	A.2.1.1.2.2.1.2.2	0.669652855543113	.	152960001	153200000	#FF9191	1	0.75
chr2	153200001	153600000	A.1.1.2.1.2.2.1.2	0.929451287793953	.	153200001	153600000	#FF0000	1	1
chr2	153600001	154000000	B.2.2.2.1.1.1.2.1.1.2	0.0313549832026876	.	153600001	154000000	#0000FF	1	0.125
chr2	154000001	154360000	B.2.2.1.2.2.2.2.2.1.1	0.0470324748040314	.	154000001	154360000	#0000FF	1	0.125
chr2	154360001	154440000	B.2.1.1.1.2.2.2.1.2	0.232922732362822	.	154360001	154440000	#4848FF	1	0.25
chr2	154440001	154640000	B.2.2.1.2.2.2.1.1.2.2.1	0.0537513997760358	.	154440001	154640000	#0000FF	1	0.125
chr2	154640001	154960000	B.2.2.1.2.1.2.2.2.1	0.0671892497200448	.	154640001	154960000	#0000FF	1	0.125
chr2	154960001	155040000	B.1.2.2.2.1.1.1.1	0.304591265397536	.	154960001	155040000	#9191FF	1	0.375
chr2	155040001	155240000	B.2.1.2.2.1.2.2.1.2.2	0.12989921612542	.	155040001	155240000	#4848FF	1	0.25
chr2	155240001	155440000	B.2.2.1.2.2.1.1.1.2	0.0638297872340425	.	155240001	155440000	#0000FF	1	0.125
chr2	155440001	155760000	B.2.2.2.1.1.1.1.2.1.2.1	0.0369540873460246	.	155440001	155760000	#0000FF	1	0.125
chr2	155760001	155960000	B.2.1.2.2.1.2.2.1.2.1	0.131019036954087	.	155760001	155960000	#4848FF	1	0.25
chr2	155960001	156200000	B.2.2.1.2.2.1.1.1.1	0.06494960806271	.	155960001	156200000	#0000FF	1	0.125
chr2	156200001	156400000	B.2.1.2.1.1.1.2.1	0.198208286674132	.	156200001	156400000	#4848FF	1	0.25
chr2	156400001	157160000	B.2.2.2.1.1.1.2.1.2.2	0.0291153415453527	.	156400001	157160000	#0000FF	1	0.125
chr2	157160001	157480000	A.2.2.1.1.2.1.2	0.58006718924972	.	157160001	157480000	#FFDADA	1	0.625
chr2	157480001	157640000	B.2.1.1.1.1.2.2.1.2.2.2	0.25531914893617	.	157480001	157640000	#4848FF	1	0.25
chr2	157640001	157960000	B.1.2.2.2.1.2.2.2.1	0.278835386338186	.	157640001	157960000	#9191FF	1	0.375
chr2	157960001	158160000	B.1.1.1.2.1.2.2.1.2	0.466965285554311	.	157960001	158160000	#DADAFF	1	0.5
chr2	158160001	158320000	B.1.2.2.2.1.1.2.1.2.1	0.300111982082867	.	158160001	158320000	#9191FF	1	0.375
chr2	158320001	158560000	B.1.1.2.2.2.1.2.2.1	0.399776035834267	.	158320001	158560000	#DADAFF	1	0.5
chr2	158560001	158760000	A.2.1.1.2.2.1.2.1	0.670772676371781	.	158560001	158760000	#FF9191	1	0.75
chr2	158760001	159120000	B.1.1.2.1.1.2.2.2.1.2.1	0.442329227323628	.	158760001	159120000	#DADAFF	1	0.5
chr2	159120001	159240000	B.1.1.2.1.1.2.2.2.1.1	0.443449048152296	.	159120001	159240000	#DADAFF	1	0.5
chr2	159240001	159720000	A.2.1.2.2.2.2.1.2.1.2	0.601343784994401	.	159240001	159720000	#FF9191	1	0.75
chr2	159720001	160080000	A.1.1.1.1.2.2.2.1	0.985442329227324	.	159720001	160080000	#FF0000	1	1
chr2	160080001	160680000	A.1.1.1.1.2.1.1.2	0.991041433370661	.	160080001	160680000	#FF0000	1	1
chr2	160680001	160960000	A.1.1.2.2.1.1.2.1.2.1.2	0.920492721164614	.	160680001	160960000	#FF0000	1	1
chr2	160960001	161040000	A.1.2.2.1.1.1.2.2.1.1	0.777155655095185	.	160960001	161040000	#FF4848	1	0.875
chr2	161040001	161280000	A.1.1.1.2.2.1.2.1	0.972004479283315	.	161040001	161280000	#FF0000	1	1
chr2	161280001	161640000	A.1.1.2.1.2.1.1.1.1.1	0.946248600223964	.	161280001	161640000	#FF0000	1	1
chr2	161640001	161880000	A.1.1.2.1.2.1.2.1.1.1	0.93952967525196	.	161640001	161880000	#FF0000	1	1
chr2	161880001	162080000	A.1.1.2.1.2.1.2.2.2	0.931690929451288	.	161880001	162080000	#FF0000	1	1
chr2	162080001	162280000	A.1.2.2.2.2.2.2.2.2.1	0.704367301231803	.	162080001	162280000	#FF4848	1	0.875
chr2	162280001	162760000	B.2.2.1.2.1.2.2.2.2	0.0660694288913774	.	162280001	162760000	#0000FF	1	0.125
chr2	162760001	163000000	B.1.2.1.1.2.1.1.2.1	0.384098544232923	.	162760001	163000000	#9191FF	1	0.375
chr2	163000001	163160000	A.2.2.1.2.2.2.2.1	0.5498320268757	.	163000001	163160000	#FFDADA	1	0.625
chr2	163160001	163560000	B.2.1.2.2.1.1.1.2.1.1	0.145576707726764	.	163160001	163560000	#4848FF	1	0.25
chr2	163560001	163640000	B.1.2.2.1.1.1.1.2	0.338185890257559	.	163560001	163640000	#9191FF	1	0.375
chr2	163640001	164000000	B.2.2.1.2.2.1.2.1.1.1	0.0615901455767077	.	163640001	164000000	#0000FF	1	0.125
chr2	164000001	164440000	B.1.2.1.1.2.2.1.1.1.2	0.377379619260918	.	164000001	164440000	#9191FF	1	0.375
chr2	164440001	164600000	A.2.1.2.2.2.2.2.2.1	0.597984322508399	.	164440001	164600000	#FF9191	1	0.75
chr2	164600001	164920000	B.1.1.2.1.2.1.2.1	0.433370660694289	.	164600001	164920000	#DADAFF	1	0.5
chr2	164920001	165200000	B.1.2.2.2.1.2.1.2.1.1.1.2	0.288913773796193	.	164920001	165200000	#9191FF	1	0.375
chr2	165200001	165600000	B.1.1.1.2.1.2.1.2	0.469204927211646	.	165200001	165600000	#DADAFF	1	0.5
chr2	165600001	165840000	A.2.1.2.1.2.1.1.1.1	0.653975363941769	.	165600001	165840000	#FF9191	1	0.75
chr2	165840001	166240000	B.1.2.1.2.1.2.1.2.2.2	0.356103023516237	.	165840001	166240000	#9191FF	1	0.375
chr2	166240001	166800000	A.2.2.2.1.2.1.1.1.2.2	0.535274356103024	.	166240001	166800000	#FFDADA	1	0.625
chr2	166800001	167040000	B.1.1.2.2.2.1.1.1.2.2.2.1	0.408734602463606	.	166800001	167040000	#DADAFF	1	0.5
chr2	167040001	167280000	A.2.2.2.1.2.1.2.2.2.2.1	0.526315789473684	.	167040001	167280000	#FFDADA	1	0.625
chr2	167280001	167560000	B.1.2.1.2.1.2.1.1.2	0.35946248600224	.	167280001	167560000	#9191FF	1	0.375
chr2	167560001	167760000	B.2.1.1.1.2.1.1.2.1	0.248600223964166	.	167560001	167760000	#4848FF	1	0.25
chr2	167760001	167960000	B.1.2.2.1.1.1.1.1	0.339305711086226	.	167760001	167960000	#9191FF	1	0.375
chr2	167960001	168320000	B.1.1.1.2.1.2.2.1.1	0.468085106382979	.	167960001	168320000	#DADAFF	1	0.5
chr2	168320001	168800000	B.2.1.1.1.2.1.1.2.2.2.2	0.245240761478163	.	168320001	168800000	#4848FF	1	0.25
chr2	168800001	168960000	B.1.1.1.1.1.2.1.1.1.1	0.499440089585666	.	168800001	168960000	#DADAFF	1	0.5
chr2	168960001	169120000	A.2.1.2.1.2.1.2.2.2.2	0.643896976483763	.	168960001	169120000	#FF9191	1	0.75
chr2	169120001	169280000	A.2.2.2.1.2.1.2.2.1.1.1	0.531914893617021	.	169120001	169280000	#FFDADA	1	0.625
chr2	169280001	169480000	A.2.1.2.1.2.1.2.2.1	0.646136618141097	.	169280001	169480000	#FF9191	1	0.75
chr2	169480001	169720000	A.2.2.2.1.1.1.2.1.1	0.546472564389698	.	169480001	169720000	#FFDADA	1	0.625
chr2	169720001	169800000	A.2.2.2.2.1.1.2.2	0.512877939529675	.	169720001	169800000	#FFDADA	1	0.625
chr2	169800001	170000000	B.1.1.2.1.1.1.2.1.1.1	0.451287793952968	.	169800001	170000000	#DADAFF	1	0.5
chr2	170000001	170320000	B.2.2.1.2.1.2.1.1	0.0739081746920493	.	170000001	170320000	#0000FF	1	0.125
chr2	170320001	170520000	A.2.1.2.1.2.1.1.1.2.1	0.652855543113102	.	170320001	170520000	#FF9191	1	0.75
chr2	170520001	170800000	A.1.2.2.2.2.2.2.1.2	0.706606942889138	.	170520001	170800000	#FF4848	1	0.875
chr2	170800001	171000000	A.2.2.1.1.1.1.2.1.2.2	0.587905935050392	.	170800001	171000000	#FFDADA	1	0.625
chr2	171000001	171440000	B.1.2.2.2.1.2.2.1.1	0.282194848824188	.	171000001	171440000	#9191FF	1	0.375
chr2	171440001	171520000	B.1.2.1.2.1.1.1.2.2	0.365061590145577	.	171440001	171520000	#9191FF	1	0.375
chr2	171520001	171760000	B.1.2.1.1.2.2.1.2.2.2	0.371780515117581	.	171520001	171760000	#9191FF	1	0.375
chr2	171760001	171960000	A.1.1.2.2.1.2.2.2.2	0.903695408734602	.	171760001	171960000	#FF0000	1	1
chr2	171960001	172320000	A.1.1.2.1.2.1.2.1.1.2.2	0.937290033594625	.	171960001	172320000	#FF0000	1	1
chr2	172320001	172560000	A.1.1.2.1.2.1.2.1.2.2.2	0.933930571108623	.	172320001	172560000	#FF0000	1	1
chr2	172560001	172800000	A.1.1.2.1.2.1.1.1.2.2	0.942889137737962	.	172560001	172800000	#FF0000	1	1
chr2	172800001	172920000	A.1.2.2.1.1.1.2.2.1.2	0.776035834266517	.	172800001	172920000	#FF4848	1	0.875
chr2	172920001	173440000	A.1.1.1.1.2.2.1.2	0.986562150055991	.	172920001	173440000	#FF0000	1	1
chr2	173440001	173680000	A.1.1.2.2.1.1.2.1.2.2	0.919372900335946	.	173440001	173680000	#FF0000	1	1
chr2	173680001	173840000	A.1.2.2.1.1.1.2.1.2	0.778275475923852	.	173680001	173840000	#FF4848	1	0.875
chr2	173840001	174080000	A.1.1.2.2.1.1.2.1.2.1.1	0.921612541993281	.	173840001	174080000	#FF0000	1	1
chr2	174080001	174480000	A.1.2.2.1.1.1.1.2.2.1	0.784994400895857	.	174080001	174480000	#FF4848	1	0.875
chr2	174480001	174720000	A.1.2.2.1.1.1.1.2.2.2	0.783874580067189	.	174480001	174720000	#FF4848	1	0.875
chr2	174720001	174920000	A.1.2.1.1.2.1.2.1.2.2	0.852183650615902	.	174720001	174920000	#FF4848	1	0.875
chr2	174920001	175240000	A.1.1.2.2.1.2.2.1.2.1.1	0.908174692049272	.	174920001	175240000	#FF0000	1	1
chr2	175240001	175520000	A.1.2.2.1.2.2.1.2.1.1	0.752519596864502	.	175240001	175520000	#FF4848	1	0.875
chr2	175520001	175640000	A.1.2.2.2.2.1.1.2	0.715565509518477	.	175520001	175640000	#FF4848	1	0.875
chr2	175640001	175840000	A.1.1.2.2.1.1.1.1	0.926091825307951	.	175640001	175840000	#FF0000	1	1
chr2	175840001	176040000	A.1.2.2.1.2.2.2.1.2.1	0.746920492721165	.	175840001	176040000	#FF4848	1	0.875
chr2	176040001	176280000	B.1.2.2.2.1.1.2.2.1.1.1	0.296752519596864	.	176040001	176280000	#9191FF	1	0.375
chr2	176280001	176360000	B.2.1.2.1.1.1.1.1	0.200447928331467	.	176280001	176360000	#4848FF	1	0.25
chr2	176360001	176480000	B.2.1.2.2.1.1.1.2.2	0.143337066069429	.	176360001	176480000	#4848FF	1	0.25
chr2	176480001	176720000	B.2.1.2.2.1.1.1.1.1.1	0.150055991041433	.	176480001	176720000	#4848FF	1	0.25
chr2	176720001	177160000	B.1.2.2.2.1.2.2.2.2.2	0.276595744680851	.	176720001	177160000	#9191FF	1	0.375
chr2	177160001	177280000	B.1.1.2.1.1.1.2.1.1.2	0.4501679731243	.	177160001	177280000	#DADAFF	1	0.5
chr2	177280001	177520000	B.1.1.2.1.2.2.1.2.2	0.428891377379619	.	177280001	177520000	#DADAFF	1	0.5
chr2	177520001	178040000	B.2.2.2.1.1.2.2	0.0223964165733483	.	177520001	178040000	#0000FF	1	0.125
chr2	178040001	178440000	A.2.1.1.2.2.1.1.1	0.673012318029115	.	178040001	178440000	#FF9191	1	0.75
chr2	178440001	179000000	B.2.2.1.2.1.2.1.2	0.0727883538633819	.	178440001	179000000	#0000FF	1	0.125
chr2	179000001	179160000	A.2.2.1.1.1.1.1.1.1.1	0.595744680851064	.	179000001	179160000	#FFDADA	1	0.625
chr2	179160001	179400000	A.2.1.2.2.2.2.2.2.2	0.596864501679731	.	179160001	179400000	#FF9191	1	0.75
chr2	179400001	179640000	B.2.1.1.1.2.1.1.1.1	0.251959686450168	.	179400001	179640000	#4848FF	1	0.25
chr2	179640001	179800000	B.1.1.2.2.2.1.1.1.2.2.2.2	0.407614781634938	.	179640001	179800000	#DADAFF	1	0.5
chr2	179800001	179920000	B.1.2.2.2.1.1.2.1.2.2.2	0.297872340425532	.	179800001	179920000	#9191FF	1	0.375
chr2	179920001	180680000	B.1.1.1.2.1.2.1.1	0.470324748040314	.	179920001	180680000	#DADAFF	1	0.5
chr2	180680001	180800000	B.1.1.1.2.1.1.1.1.1.2	0.477043673012318	.	180680001	180800000	#DADAFF	1	0.5
chr2	180800001	180960000	A.2.1.2.1.2.1.2.2.2.1	0.64501679731243	.	180800001	180960000	#FF9191	1	0.75
chr2	180960001	181200000	A.2.2.2.1.2.1.1.2	0.534154535274356	.	180960001	181200000	#FFDADA	1	0.625
chr2	181200001	181560000	A.2.1.1.2.1.2.2.2	0.674132138857783	.	181200001	181560000	#FF9191	1	0.75
chr2	181560001	181680000	A.2.1.2.1.2.2.1.1.2	0.639417693169093	.	181560001	181680000	#FF9191	1	0.75
chr2	181680001	181840000	A.2.2.1.1.1.1.2.1.1.2	0.590145576707727	.	181680001	181840000	#FFDADA	1	0.625
chr2	181840001	182280000	A.1.2.2.1.2.2.1.2.2.1	0.750279955207167	.	181840001	182280000	#FF4848	1	0.875
chr2	182280001	182600000	A.2.1.2.2.2.2.1.1.1.2	0.604703247480403	.	182280001	182600000	#FF9191	1	0.75
chr2	182600001	182840000	A.1.2.1.2.2.2.1.1.1.1.2	0.802911534154535	.	182600001	182840000	#FF4848	1	0.875
chr2	182840001	183120000	A.1.2.2.1.2.2.1.2.2.2	0.749160134378499	.	182840001	183120000	#FF4848	1	0.875
chr2	183120001	183600000	A.1.2.1.2.2.2.1.1.1.2	0.801791713325868	.	183120001	183600000	#FF4848	1	0.875
chr2	183600001	183920000	A.1.1.2.2.1.1.1.2	0.924972004479283	.	183600001	183920000	#FF0000	1	1
chr2	183920001	184280000	B.1.1.1.1.1.2.1.1.1.2	0.498320268756999	.	183920001	184280000	#DADAFF	1	0.5
chr2	184280001	184680000	B.2.1.2.2.1.1.2.2.2	0.136618141097424	.	184280001	184680000	#4848FF	1	0.25
chr2	184680001	185080000	B.2.1.2.2.1.1.2.1.1.2	0.141097424412094	.	184680001	185080000	#4848FF	1	0.25
chr2	185080001	185400000	B.2.1.1.1.2.1.1.2.2.2.1	0.246360582306831	.	185080001	185400000	#4848FF	1	0.25
chr2	185400001	185760000	B.1.1.2.2.2.1.1.1.2.2.1.2	0.409854423292273	.	185400001	185760000	#DADAFF	1	0.5
chr2	185760001	186280000	B.1.2.2.2.1.2.1.2.1.1.2	0.287793952967525	.	185760001	186280000	#9191FF	1	0.375
chr2	186280001	186360000	B.1.1.2.1.1.2.1.2	0.44568868980963	.	186280001	186360000	#DADAFF	1	0.5
chr2	186360001	186800000	B.1.2.2.1.1.2.2.2	0.328107502799552	.	186360001	186800000	#9191FF	1	0.375
chr2	186800001	186880000	B.1.1.1.2.1.1.2.1	0.472564389697648	.	186800001	186880000	#DADAFF	1	0.5
chr2	186880001	187360000	B.1.1.2.1.1.1.1.1	0.453527435610302	.	186880001	187360000	#DADAFF	1	0.5
chr2	187360001	187600000	A.1.2.1.1.1.2.1.1.1.2	0.87458006718925	.	187360001	187600000	#FF4848	1	0.875
chr2	187600001	187720000	A.2.1.2.1.2.2.2.2.2.2	0.633818589025756	.	187600001	187720000	#FF9191	1	0.75
chr2	187720001	188040000	A.2.1.1.1.1.2.1	0.698768197088466	.	187720001	188040000	#FF9191	1	0.75
chr2	188040001	188120000	A.2.2.1.2.1.1.1.2.1	0.569988801791713	.	188040001	188120000	#FFDADA	1	0.625
chr2	188120001	188320000	A.1.2.1.2.2.2.2.2.2.2	0.788353863381859	.	188120001	188320000	#FF4848	1	0.875
chr2	188320001	189000000	A.1.1.2.1.2.1.2.1.2.2.1	0.93505039193729	.	188320001	189000000	#FF0000	1	1
chr2	189000001	189360000	A.1.1.2.2.1.1.2.2.2.2	0.914893617021277	.	189000001	189360000	#FF0000	1	1
chr2	189360001	189520000	A.1.2.2.1.1.1.2.1.1.1.2	0.780515117581187	.	189360001	189520000	#FF4848	1	0.875
chr2	189520001	189880000	A.1.1.2.2.1.1.2.1.1.1	0.923852183650616	.	189520001	189880000	#FF0000	1	1
chr2	189880001	189960000	A.2.1.1.1.1.1.1.2	0.701007838745801	.	189880001	189960000	#FF9191	1	0.75
chr2	189960001	190320000	A.1.1.1.2.2.1.1.1	0.974244120940649	.	189960001	190320000	#FF0000	1	1
chr2	190320001	190640000	A.1.2.1.1.2.2.2.1	0.84434490481523	.	190320001	190640000	#FF4848	1	0.875
chr2	190640001	191000000	A.1.1.2.2.1.2.2.1.2.1.2	0.907054871220605	.	190640001	191000000	#FF0000	1	1
chr2	191000001	191080000	A.2.1.1.1.1.2.2.1	0.697648376259798	.	191000001	191080000	#FF9191	1	0.75
chr2	191080001	191560000	A.1.1.2.1.2.1.1.1.2.1	0.944008958566629	.	191080001	191560000	#FF0000	1	1
chr2	191560001	191720000	A.1.1.2.2.1.2.2.1.1.2	0.909294512877939	.	191560001	191720000	#FF0000	1	1
chr2	191720001	191880000	A.1.1.1.1.2.2.2.2.1	0.984322508398656	.	191720001	191880000	#FF0000	1	1
chr2	191880001	192040000	A.1.2.1.2.2.2.2.2.1	0.790593505039194	.	191880001	192040000	#FF4848	1	0.875
chr2	192040001	192360000	A.1.1.1.1.2.2.2.2.2.1	0.983202687569989	.	192040001	192360000	#FF0000	1	1
chr2	192360001	192600000	A.1.2.1.1.1.2.2.2.1	0.86562150055991	.	192360001	192600000	#FF4848	1	0.875
chr2	192600001	192720000	A.2.2.1.1.1.1.1.2	0.592385218365062	.	192600001	192720000	#FFDADA	1	0.625
chr2	192720001	193200000	A.2.1.1.2.2.1.1.2	0.671892497200448	.	192720001	193200000	#FF9191	1	0.75
chr2	193200001	193880000	B.2.2.1.2.1.2.2.1.1	0.0716685330347144	.	193200001	193880000	#0000FF	1	0.125
chr2	193880001	193960000	B.1.2.1.2.1.2.1.2.1	0.358342665173572	.	193880001	193960000	#9191FF	1	0.375
chr2	193960001	194160000	B.1.2.2.2.1.2.1.2.1.1.1.1	0.29003359462486	.	193960001	194160000	#9191FF	1	0.375
chr2	194160001	194600000	B.1.2.2.2.1.2.1.1.1	0.292273236282195	.	194160001	194600000	#9191FF	1	0.375
chr2	194600001	194920000	B.1.1.2.2.2.1.1.1.1	0.413213885778276	.	194600001	194920000	#DADAFF	1	0.5
chr2	194920001	195360000	B.2.1.1.1.2.1.2.2.1	0.243001119820829	.	194920001	195360000	#4848FF	1	0.25
chr2	195360001	195600000	B.1.2.2.2.1.2.1.2.2.2	0.283314669652856	.	195360001	195600000	#9191FF	1	0.375
chr2	195600001	195880000	B.2.1.1.1.1.1.2.2.2.1	0.266517357222844	.	195600001	195880000	#4848FF	1	0.25
chr2	195880001	196000000	B.1.2.1.2.1.1.1.2.1	0.366181410974244	.	195880001	196000000	#9191FF	1	0.375
chr2	196000001	196200000	B.2.1.1.1.1.1.2.2.1	0.267637178051512	.	196000001	196200000	#4848FF	1	0.25
chr2	196200001	196360000	A.2.2.1.2.2.2.1.2.2	0.550951847704367	.	196200001	196360000	#FFDADA	1	0.625
chr2	196360001	196560000	A.2.1.2.2.2.2.2.1	0.599104143337066	.	196360001	196560000	#FF9191	1	0.75
chr2	196560001	196920000	B.1.1.1.1.1.2.1.1.2	0.497200447928331	.	196560001	196920000	#DADAFF	1	0.5
chr2	196920001	197120000	A.1.2.1.2.2.2.1.1.2.2	0.798432250839866	.	196920001	197120000	#FF4848	1	0.875
chr2	197120001	197640000	A.1.2.2.2.2.1.2.1.2.1	0.713325867861142	.	197120001	197640000	#FF4848	1	0.875
chr2	197640001	197800000	A.1.2.2.2.2.1.2.1.2.2	0.712206047032475	.	197640001	197800000	#FF4848	1	0.875
chr2	197800001	197920000	A.2.1.1.2.2.2.1.2	0.667413213885778	.	197800001	197920000	#FF9191	1	0.75
chr2	197920001	198200000	A.1.2.1.1.1.2.1.2.1.2	0.87010078387458	.	197920001	198200000	#FF4848	1	0.875
chr2	198200001	198400000	A.1.2.2.1.2.2.2.1.1	0.748040313549832	.	198200001	198400000	#FF4848	1	0.875
chr2	198400001	198840000	B.1.1.2.2.2.1.2.1.2.1.2	0.402015677491601	.	198400001	198840000	#DADAFF	1	0.5
chr2	198840001	199280000	B.2.2.1.2.2.1.2.1.2	0.0593505039193729	.	198840001	199280000	#0000FF	1	0.125
chr2	199280001	199560000	B.2.1.2.1.1.1.2.2.2.2	0.19484882418813	.	199280001	199560000	#4848FF	1	0.25
chr2	199560001	199880000	B.2.2.1.2.1.2.2.1.2.1	0.070548712206047	.	199560001	199880000	#0000FF	1	0.125
chr2	199880001	200120000	B.1.2.2.2.1.1.2.1.1.2	0.301231802911534	.	199880001	200120000	#9191FF	1	0.375
chr2	200120001	200360000	A.2.2.2.1.2.1.2.2.2.2.2	0.525195968645017	.	200120001	200360000	#FFDADA	1	0.625
chr2	200360001	200760000	B.2.1.2.2.1.1.2.1.2.1	0.139977603583427	.	200360001	200760000	#4848FF	1	0.25
chr2	200760001	201160000	A.1.2.1.1.1.2.1.2.1.1.1	0.872340425531915	.	200760001	201160000	#FF4848	1	0.875
chr2	201160001	201760000	A.1.1.1.1.2.1.2	0.989921612541993	.	201160001	201760000	#FF0000	1	1
chr2	201760001	202280000	A.1.1.1.1.2.1.1.1	0.992161254199328	.	201760001	202280000	#FF0000	1	1
chr2	202280001	202480000	A.1.2.1.1.2.2.2.2.2	0.842105263157895	.	202280001	202480000	#FF4848	1	0.875
chr2	202480001	202840000	A.1.1.1.1.2.2.1.1.1	0.988801791713326	.	202480001	202840000	#FF0000	1	1
chr2	202840001	203160000	A.1.1.1.1.2.2.1.1.2	0.987681970884658	.	202840001	203160000	#FF0000	1	1
chr2	203160001	203400000	A.1.1.2.1.2.1.2.1.2.1	0.936170212765957	.	203160001	203400000	#FF0000	1	1
chr2	203400001	203920000	A.1.1.2.1.2.1.2.1.1.2.1	0.938409854423292	.	203400001	203920000	#FF0000	1	1
chr2	203920001	204120000	A.1.2.1.2.2.2.1.1.2.1.1	0.8006718924972	.	203920001	204120000	#FF4848	1	0.875
chr2	204120001	204320000	A.1.2.1.1.1.2.2.1.1	0.867861142217245	.	204120001	204320000	#FF4848	1	0.875
chr2	204320001	204400000	A.1.2.1.1.1.2.2.2.2.2.2	0.861142217245241	.	204320001	204400000	#FF4848	1	0.875
chr2	204400001	204800000	A.1.1.2.1.2.1.1.1.1.2	0.945128779395297	.	204400001	204800000	#FF0000	1	1
chr2	204800001	205320000	B.2.1.1.1.1.1.2.1	0.268756998880179	.	204800001	205320000	#4848FF	1	0.25
chr2	205320001	205720000	B.1.1.1.2.1.1.1.1.2.2	0.474804031354983	.	205320001	205720000	#DADAFF	1	0.5
chr2	205720001	206200000	B.1.1.2.2.1.1.1.1	0.423292273236282	.	205720001	206200000	#DADAFF	1	0.5
chr2	206200001	206520000	B.1.1.2.1.2.1.1.2	0.434490481522956	.	206200001	206520000	#DADAFF	1	0.5
chr2	206520001	206680000	A.1.2.2.2.2.2.2.1.1.1	0.708846584546473	.	206520001	206680000	#FF4848	1	0.875
chr2	206680001	206880000	A.2.2.2.1.1.1.1	0.547592385218365	.	206680001	206880000	#FFDADA	1	0.625
chr2	206880001	207040000	A.2.1.2.1.2.1.1.2.2	0.648376259798432	.	206880001	207040000	#FF9191	1	0.75
chr2	207040001	207600000	B.2.1.2.2.1.1.1.1.2.1	0.147816349384099	.	207040001	207600000	#4848FF	1	0.25
chr2	207600001	207840000	B.1.1.2.2.2.1.1.1.2.2.1.1	0.410974244120941	.	207600001	207840000	#DADAFF	1	0.5
chr2	207840001	208120000	A.1.2.2.1.2.2.1.1	0.753639417693169	.	207840001	208120000	#FF4848	1	0.875
chr2	208120001	208240000	A.1.2.2.1.2.2.2.2.1	0.74468085106383	.	208120001	208240000	#FF4848	1	0.875
chr2	208240001	208360000	A.1.2.2.2.2.2.2.1.1.2	0.707726763717805	.	208240001	208360000	#FF4848	1	0.875
chr2	208360001	208480000	A.1.2.2.1.2.2.2.1.2.2	0.745800671892497	.	208360001	208480000	#FF4848	1	0.875
chr2	208480001	208760000	A.1.2.2.2.2.1.1.1.1	0.718924972004479	.	208480001	208760000	#FF4848	1	0.875
chr2	208760001	208960000	A.2.1.2.2.2.2.1.2.2	0.600223964165734	.	208760001	208960000	#FF9191	1	0.75
chr2	208960001	209080000	B.1.2.1.1.2.2.1.2.2.1	0.372900335946249	.	208960001	209080000	#9191FF	1	0.375
chr2	209080001	209240000	A.2.2.1.2.2.2.1.2.1.1	0.553191489361702	.	209080001	209240000	#FFDADA	1	0.625
chr2	209240001	209560000	B.2.2.2.1.1.1.2.1.2.1	0.0302351623740202	.	209240001	209560000	#0000FF	1	0.125
chr2	209560001	209680000	B.2.1.2.2.1.1.1.1.1.2	0.148936170212766	.	209560001	209680000	#4848FF	1	0.25
chr2	209680001	209760000	B.2.1.2.1.1.1.2.2.2.1	0.195968645016797	.	209680001	209760000	#4848FF	1	0.25
chr2	209760001	209880000	B.2.2.1.2.1.2.2.1.2.2.1	0.0694288913773796	.	209760001	209880000	#0000FF	1	0.125
chr2	209880001	210200000	B.2.2.1.2.2.1.2.1.1.2	0.0604703247480403	.	209880001	210200000	#0000FF	1	0.125
chr2	210200001	210440000	A.2.2.1.2.2.2.1.2.1.2	0.552071668533035	.	210200001	210440000	#FFDADA	1	0.625
chr2	210440001	210600000	B.1.2.1.1.2.2.1.1.1.1	0.378499440089586	.	210440001	210600000	#9191FF	1	0.375
chr2	210600001	210760000	B.2.1.1.1.1.1.2.2.2.2.1	0.265397536394177	.	210600001	210760000	#4848FF	1	0.25
chr2	210760001	211080000	B.1.1.1.1.1.2.2.2.1	0.493840985442329	.	210760001	211080000	#DADAFF	1	0.5
chr2	211080001	211280000	B.2.1.2.1.1.1.2.2.1	0.197088465845465	.	211080001	211280000	#4848FF	1	0.25
chr2	211280001	211560000	B.2.1.1.1.2.1.2.2.2.2	0.240761478163494	.	211280001	211560000	#4848FF	1	0.25
chr2	211560001	211760000	B.2.2.1.2.1.2.2.1.2.2.2	0.0683090705487122	.	211560001	211760000	#0000FF	1	0.125
chr2	211760001	212040000	B.2.1.2.2.1.1.2.1.1.1	0.142217245240761	.	211760001	212040000	#4848FF	1	0.25
chr2	212040001	212200000	B.2.1.2.2.1.1.2.2.1	0.137737961926092	.	212040001	212200000	#4848FF	1	0.25
chr2	212200001	212560000	B.2.2.2.1.1.1.2.1.1.1	0.032474804031355	.	212200001	212560000	#0000FF	1	0.125
chr2	212560001	212680000	B.2.1.1.1.2.1.1.2.2.1	0.247480403135498	.	212560001	212680000	#4848FF	1	0.25
chr2	212680001	213120000	B.2.1.1.1.2.1.1.1.2.2	0.249720044792833	.	212680001	213120000	#4848FF	1	0.25
chr2	213120001	213240000	B.1.2.1.2.1.2.1.2.2.1	0.357222844344905	.	213120001	213240000	#9191FF	1	0.375
chr2	213240001	213520000	B.1.2.2.1.1.2.2.1.2	0.329227323628219	.	213240001	213520000	#9191FF	1	0.375
chr2	213520001	213760000	B.1.1.2.1.1.1.2.1.2	0.449048152295633	.	213520001	213760000	#DADAFF	1	0.5
chr2	213760001	213960000	A.2.1.2.1.2.1.1.1.2.2.2	0.650615901455767	.	213760001	213960000	#FF9191	1	0.75
chr2	213960001	214200000	A.2.1.2.1.2.1.1.2.1	0.6494960806271	.	213960001	214200000	#FF9191	1	0.75
chr2	214200001	214600000	B.2.1.1.1.2.1.2.2.2.1	0.241881298992161	.	214200001	214600000	#4848FF	1	0.25
chr2	214600001	214840000	B.1.2.2.2.1.2.1.2.1.2.2	0.28555431131019	.	214600001	214840000	#9191FF	1	0.375
chr2	214840001	215080000	B.1.1.2.2.2.1.1.2.2	0.405375139977604	.	214840001	215080000	#DADAFF	1	0.5
chr2	215080001	215440000	B.1.2.2.2.1.2.1.2.1.2.1	0.286674132138858	.	215080001	215440000	#9191FF	1	0.375
chr2	215440001	215680000	B.1.1.1.1.1.2.2.2.2.2	0.491601343784994	.	215440001	215680000	#DADAFF	1	0.5
chr2	215680001	215840000	B.1.1.2.2.2.1.2.1.2.1.1	0.403135498320269	.	215680001	215840000	#DADAFF	1	0.5
chr2	215840001	215920000	B.1.1.1.1.1.2.2.2.2.1	0.492721164613662	.	215840001	215920000	#DADAFF	1	0.5
chr2	215920001	216160000	B.1.2.1.1.2.1.1.1.1	0.386338185890258	.	215920001	216160000	#9191FF	1	0.375
chr2	216160001	216480000	A.1.1.2.1.2.1.1.2.2	0.940649496080627	.	216160001	216480000	#FF0000	1	1
chr2	216480001	216600000	A.1.2.1.1.1.2.2.2.2.1.1	0.864501679731243	.	216480001	216600000	#FF4848	1	0.875
chr2	216600001	216720000	A.1.2.1.1.1.2.2.1.2	0.866741321388578	.	216600001	216720000	#FF4848	1	0.875
chr2	216720001	216920000	A.1.2.1.2.2.2.1.2.1.2	0.796192609182531	.	216720001	216920000	#FF4848	1	0.875
chr2	216920001	217360000	A.1.1.1.1.2.2.2.2.2.2	0.982082866741321	.	216920001	217360000	#FF0000	1	1
chr2	217360001	217640000	A.1.2.2.1.1.1.2.1.1.2	0.77939529675252	.	217360001	217640000	#FF4848	1	0.875
chr2	217640001	217800000	A.2.2.2.2.1.1.1.1	0.51959686450168	.	217640001	217800000	#FFDADA	1	0.625
chr2	217800001	217920000	B.1.1.1.1.1.1.2.1.1	0.502799552071668	.	217800001	217920000	#DADAFF	1	0.5
chr2	217920001	218080000	A.2.1.2.1.2.2.1.2	0.638297872340426	.	217920001	218080000	#FF9191	1	0.75
chr2	218080001	218360000	A.1.2.2.1.1.1.1.1	0.787234042553192	.	218080001	218360000	#FF4848	1	0.875
chr2	218360001	218640000	A.2.2.1.2.1.1.1.2.2.2	0.567749160134378	.	218360001	218640000	#FFDADA	1	0.625
chr2	218640001	218880000	A.2.1.2.2.1.1.1.2.2.1.1	0.629339305711086	.	218640001	218880000	#FF9191	1	0.75
chr2	218880001	219080000	A.2.2.1.2.1.1.1.2.2.1	0.568868980963046	.	218880001	219080000	#FFDADA	1	0.625
chr2	219080001	219240000	A.1.2.1.2.2.2.2.2.2.1	0.789473684210526	.	219080001	219240000	#FF4848	1	0.875
chr2	219240001	219760000	A.1.1.1.2.2.1.1.2	0.973124300111982	.	219240001	219760000	#FF0000	1	1
chr2	219760001	219920000	A.1.2.2.1.1.1.2.1.1.1.1.1	0.782754759238522	.	219760001	219920000	#FF4848	1	0.875
chr2	219920001	220160000	A.1.1.2.2.1.1.2.1.1.2	0.922732362821948	.	219920001	220160000	#FF0000	1	1
chr2	220160001	220240000	A.1.2.2.1.1.1.2.1.1.1.1.2	0.781634938409854	.	220160001	220240000	#FF4848	1	0.875
chr2	220240001	220400000	A.1.2.1.1.1.2.2.2.2.1.2	0.863381858902576	.	220240001	220400000	#FF4848	1	0.875
chr2	220400001	221000000	A.2.2.2.2.1.1.2.1.2.2	0.513997760358343	.	220400001	221000000	#FFDADA	1	0.625
chr2	221000001	221160000	A.2.2.1.2.1.2.2.2.1	0.562150055991041	.	221000001	221160000	#FFDADA	1	0.625
chr2	221160001	221440000	B.1.1.1.2.2.2.2.1.2	0.456886898096305	.	221160001	221440000	#DADAFF	1	0.5
chr2	221440001	221560000	B.1.1.2.1.1.2.1.1	0.446808510638298	.	221440001	221560000	#DADAFF	1	0.5
chr2	221560001	222160000	B.1.1.1.2.1.1.1.2	0.473684210526316	.	221560001	222160000	#DADAFF	1	0.5
chr2	222160001	222520000	B.1.1.2.2.2.1.1.1.2.1	0.412094064949608	.	222160001	222520000	#DADAFF	1	0.5
chr2	222520001	222720000	B.1.2.1.1.2.2.1.2.1	0.374020156774916	.	222520001	222720000	#9191FF	1	0.375
chr2	222720001	222880000	B.1.1.2.2.2.2.2	0.396416573348264	.	222720001	222880000	#DADAFF	1	0.5
chr2	222880001	223480000	B.1.1.2.1.1.2.2.2.2	0.440089585666293	.	222880001	223480000	#DADAFF	1	0.5
chr2	223480001	223760000	A.1.2.1.1.1.2.1.2.1.1.2	0.871220604703247	.	223480001	223760000	#FF4848	1	0.875
chr2	223760001	224320000	A.1.1.2.2.1.1.2.2.2.1.2	0.916013437849944	.	223760001	224320000	#FF0000	1	1
chr2	224320001	224800000	A.1.1.1.2.2.1.2.2	0.970884658454647	.	224320001	224800000	#FF0000	1	1
chr2	224800001	225160000	A.1.1.2.2.1.1.2.2.2.1.1	0.917133258678611	.	224800001	225160000	#FF0000	1	1
chr2	225160001	225320000	A.2.1.2.2.1.2.1.2.2	0.619260918253079	.	225160001	225320000	#FF9191	1	0.75
chr2	225320001	225480000	A.1.2.1.2.2.2.1.2.2	0.795072788353863	.	225320001	225480000	#FF4848	1	0.875
chr2	225480001	225680000	A.2.1.2.2.1.2.2.2.2.1	0.61478163493841	.	225480001	225680000	#FF9191	1	0.75
chr2	225680001	225960000	A.1.2.1.2.2.2.1.2.1.1	0.797312430011198	.	225680001	225960000	#FF4848	1	0.875
chr2	225960001	226120000	B.1.1.2.1.2.1.1.1.2.1	0.436730123180291	.	225960001	226120000	#DADAFF	1	0.5
chr2	226120001	226240000	B.1.1.1.2.1.1.1.1.2.1	0.475923852183651	.	226120001	226240000	#DADAFF	1	0.5
chr2	226240001	226520000	B.1.2.2.2.1.2.1.2.2.1	0.284434490481523	.	226240001	226520000	#9191FF	1	0.375
chr2	226520001	226840000	A.2.2.1.1.1.1.1.1.2	0.593505039193729	.	226520001	226840000	#FFDADA	1	0.625
chr2	226840001	227120000	A.1.2.2.2.2.1.2.1.1	0.71444568868981	.	226840001	227120000	#FF4848	1	0.875
chr2	227120001	227280000	A.2.1.1.1.2.2.1.2	0.686450167973124	.	227120001	227280000	#FF9191	1	0.75
chr2	227280001	227480000	A.1.2.2.1.2.2.2.2.2	0.743561030235162	.	227280001	227480000	#FF4848	1	0.875
chr2	227480001	227680000	A.1.2.1.1.1.2.2.2.2.2.1	0.862262038073908	.	227480001	227680000	#FF4848	1	0.875
chr2	227680001	227920000	A.2.2.1.1.1.1.2.1.2.1	0.589025755879059	.	227680001	227920000	#FFDADA	1	0.625
chr2	227920001	228040000	B.1.1.2.1.1.2.2.2.1.2.2	0.441209406494961	.	227920001	228040000	#DADAFF	1	0.5
chr2	228040001	228440000	A.2.2.2.1.1.1.2.1.2	0.54535274356103	.	228040001	228440000	#FFDADA	1	0.625
chr2	228440001	228640000	B.1.2.1.1.1.2.1	0.390817469204927	.	228440001	228640000	#9191FF	1	0.375
chr2	228640001	228760000	A.2.2.2.1.2.1.2.1	0.533034714445689	.	228640001	228760000	#FFDADA	1	0.625
chr2	228760001	229000000	B.2.1.2.2.1.1.2.1.2.2	0.138857782754759	.	228760001	229000000	#4848FF	1	0.25
chr2	229000001	229360000	B.2.2.1.2.2.1.2.2	0.0582306830907055	.	229000001	229360000	#0000FF	1	0.125
chr2	229360001	229800000	B.2.1.1.1.2.1.2.1	0.244120940649496	.	229360001	229800000	#4848FF	1	0.25
chr2	229800001	229880000	B.2.1.1.1.1.1.2.2.2.2.2	0.264277715565509	.	229800001	229880000	#4848FF	1	0.25
chr2	229880001	230200000	B.1.2.2.1.2.1.1.2.2	0.321388577827548	.	229880001	230200000	#9191FF	1	0.375
chr2	230200001	230440000	A.2.2.1.1.1.1.1.1.1.2	0.594624860022396	.	230200001	230440000	#FFDADA	1	0.625
chr2	230440001	230600000	A.2.2.1.2.2.1.2.1	0.557670772676372	.	230440001	230600000	#FFDADA	1	0.625
chr2	230600001	230800000	A.1.2.1.2.2.2.1.1.1.1.1	0.804031354983203	.	230600001	230800000	#FF4848	1	0.875
chr2	230800001	231240000	A.2.1.1.1.1.2.2.2.1	0.696528555431131	.	230800001	231240000	#FF9191	1	0.75
chr2	231240001	231480000	A.1.2.2.2.1.2.2.1.1.1	0.725643896976484	.	231240001	231480000	#FF4848	1	0.875
chr2	231480001	231800000	A.1.1.2.2.1.1.2.2.1	0.918253079507279	.	231480001	231800000	#FF0000	1	1
chr2	231800001	231960000	A.1.2.2.2.1.2.2.2.2	0.720044792833147	.	231800001	231960000	#FF4848	1	0.875
chr2	231960001	232320000	A.1.1.2.1.2.1.1.2.1	0.941769316909295	.	231960001	232320000	#FF0000	1	1
chr2	232320001	232680000	A.1.2.1.1.2.1.1.1	0.860022396416573	.	232320001	232680000	#FF4848	1	0.875
chr2	232680001	232800000	A.2.1.2.2.1.2.2.2.1.2	0.615901455767077	.	232680001	232800000	#FF9191	1	0.75
chr2	232800001	233120000	A.1.2.2.2.1.2.1.1.2	0.727883538633819	.	232800001	233120000	#FF4848	1	0.875
chr2	233120001	233400000	A.2.1.2.1.2.2.1.1.1.1.2	0.641657334826428	.	233120001	233400000	#FF9191	1	0.75
chr2	233400001	233680000	A.1.2.1.2.2.2.2.1.1	0.793952967525196	.	233400001	233680000	#FF4848	1	0.875
chr2	233680001	233800000	A.2.1.2.1.2.2.2.1	0.637178051511758	.	233680001	233800000	#FF9191	1	0.75
chr2	233800001	234000000	A.2.2.1.1.1.2.1.1	0.585666293393057	.	233800001	234000000	#FFDADA	1	0.625
chr2	234080001	234520000	A.1.2.2.1.1.1.1.2.1	0.786114221724524	.	234080001	234520000	#FF4848	1	0.875
chr2	234520001	234880000	A.2.2.1.2.1.1.1.1	0.571108622620381	.	234520001	234880000	#FFDADA	1	0.625
chr2	234880001	235360000	A.1.1.2.2.1.2.2.1.2.2	0.905935050391937	.	234880001	235360000	#FF0000	1	1
chr2	235360001	235560000	A.1.2.2.1.1.1.2.2.2	0.77491601343785	.	235360001	235560000	#FF4848	1	0.875
chr2	235560001	235640000	A.1.2.2.2.1.2.2.2.1.1	0.722284434490482	.	235560001	235640000	#FF4848	1	0.875
chr2	235640001	235760000	A.2.1.1.1.1.1.1.1	0.702127659574468	.	235640001	235760000	#FF9191	1	0.75
chr2	235760001	236040000	A.1.2.1.1.2.1.1.2.1	0.858902575587906	.	235760001	236040000	#FF4848	1	0.875
chr2	236040001	236240000	A.2.1.2.2.1.2.1.1	0.621500559910414	.	236040001	236240000	#FF9191	1	0.75
chr2	236240001	236440000	A.2.1.1.1.1.2.2.2.2	0.695408734602464	.	236240001	236440000	#FF9191	1	0.75
chr2	236440001	236480000	A.2.1.2.1.2.2.1.1.1.1.1	0.642777155655095	.	236440001	236480000	#FF9191	1	0.75
chr2	236520001	236680000	A.2.1.2.1.2.2.1.1.1.1.1	0.642777155655095	.	236520001	236680000	#FF9191	1	0.75
chr2	236680001	236880000	A.2.2.2.2.1.1.1.2.2	0.517357222844345	.	236680001	236880000	#FFDADA	1	0.625
chr2	236880001	237240000	A.2.2.2.2.1.2.2	0.509518477043673	.	236880001	237240000	#FFDADA	1	0.625
chr2	237240001	237440000	A.2.2.2.2.1.2.1.2	0.51063829787234	.	237240001	237440000	#FFDADA	1	0.625
chr2	237440001	237720000	A.2.1.2.2.1.2.1.2.1	0.620380739081747	.	237440001	237720000	#FF9191	1	0.75
chr2	237720001	238000000	A.2.2.2.2.1.1.1.2.1	0.518477043673012	.	237720001	238000000	#FFDADA	1	0.625
chr2	238000001	238480000	A.1.1.1.2.2.2.2	0.966405375139978	.	238000001	238480000	#FF0000	1	1
chr2	238480001	238720000	A.1.1.2.2.1.2.2.1.1.1	0.910414333706607	.	238480001	238720000	#FF0000	1	1
chr2	238720001	238960000	A.1.2.1.1.2.2.2.2.1	0.843225083986562	.	238720001	238960000	#FF4848	1	0.875
chr2	238960001	239200000	A.1.2.1.2.2.2.2.1.2.2	0.791713325867861	.	238960001	239200000	#FF4848	1	0.875
chr2	239200001	239400000	A.1.2.2.2.1.2.2.1.1.2	0.724524076147816	.	239200001	239400000	#FF4848	1	0.875
chr2	239400001	239560000	A.2.2.1.2.1.1.2.2	0.565509518477044	.	239400001	239560000	#FFDADA	1	0.625
chr2	239560001	239680000	B.1.1.1.1.1.1.2.1.2	0.501679731243001	.	239560001	239680000	#DADAFF	1	0.5
chr2	239680001	239800000	A.2.1.2.2.1.2.2.2.1.1	0.617021276595745	.	239680001	239800000	#FF9191	1	0.75
chr2	239840001	239920000	A.2.1.2.2.1.2.2.2.1.1	0.617021276595745	.	239840001	239920000	#FF9191	1	0.75
chr2	239920001	240320000	A.2.1.2.2.1.1.1.1.2	0.631578947368421	.	239920001	240320000	#FF9191	1	0.75
chr2	240320001	240480000	B.1.1.2.2.1.1.1.2.1	0.422172452407615	.	240320001	240480000	#DADAFF	1	0.5
chr2	240480001	240760000	B.1.2.2.2.1.1.2.2.2	0.293393057110862	.	240480001	240760000	#9191FF	1	0.375
chr2	240760001	240880000	B.1.1.2.2.1.1.1.2.2	0.421052631578947	.	240760001	240880000	#DADAFF	1	0.5
chr2	240880001	241120000	B.1.1.1.2.1.1.1.1.1.1	0.478163493840985	.	240880001	241120000	#DADAFF	1	0.5
chr2	241120001	241520000	A.2.1.2.2.1.1.1.2.2.2	0.627099664053751	.	241120001	241520000	#FF9191	1	0.75
chr2	241520001	241720000	A.2.2.1.2.1.1.2.1	0.566629339305711	.	241520001	241720000	#FFDADA	1	0.625
chr2	241720001	242200000	A.1.2.1.2.1.2.1.2.2	0.819708846584546	.	241720001	242200000	#FF4848	1	0.875
chr2	242200001	242400000	A.1.2.1.2.2.2.2.1.2.1	0.792833146696529	.	242200001	242400000	#FF4848	1	0.875
chr2	242400001	242600000	A.1.2.1.1.2.1.1.2.2	0.857782754759238	.	242400001	242600000	#FF4848	1	0.875
chr2	242600001	242680000	A.1.2.2.2.1.2.2.1.2	0.723404255319149	.	242600001	242680000	#FF4848	1	0.875
chr2	242680001	242840000	A.2.1.2.1.2.2.2.2.1	0.636058230683091	.	242680001	242840000	#FF9191	1	0.75
chr2	242840001	243080000	A.2.1.2.2.1.1.1.2.2.1.2	0.628219484882419	.	242840001	243080000	#FF9191	1	0.75
chr3	40001	240000	B.2.2.1.1.2.2.2.1	0.0776699029126214	.	40001	240000	#0000FF	1	0.125
chr3	240001	880000	B.2.2.2.2.2.1.2.1	0.00554785020804438	.	240001	880000	#0000FF	1	0.125
chr3	880001	1120000	B.2.2.1.1.2.2.1.1	0.0804438280166436	.	880001	1120000	#0000FF	1	0.125
chr3	1120001	1320000	B.1.2.2.2.2.2.1.2.1.1	0.248266296809986	.	1120001	1320000	#9191FF	1	0.375
chr3	1320001	1400000	B.1.2.2.2.2.2.2.2.1	0.242718446601942	.	1320001	1400000	#9191FF	1	0.375
chr3	1400001	1800000	B.2.2.2.1.1.1.1.2.1.1	0.042995839112344	.	1400001	1800000	#0000FF	1	0.125
chr3	1800001	1920000	B.2.1.2.1.2.2.2.1.1	0.142857142857143	.	1800001	1920000	#4848FF	1	0.25
chr3	1920001	2120000	B.2.2.1.2.1.1.2.2.1.1	0.0651872399445215	.	1920001	2120000	#0000FF	1	0.125
chr3	2120001	2440000	B.2.2.2.1.1.1.1.2.1.2	0.0416088765603329	.	2120001	2440000	#0000FF	1	0.125
chr3	2440001	2520000	B.2.1.1.2.1.1.2.2.1	0.208044382801664	.	2440001	2520000	#4848FF	1	0.25
chr3	2520001	2760000	B.2.2.1.2.1.1.2.1.2	0.0665742024965326	.	2520001	2760000	#0000FF	1	0.125
chr3	2760001	3120000	B.2.2.1.2.1.2.1.1.2	0.0554785020804438	.	2760001	3120000	#0000FF	1	0.125
chr3	3120001	3240000	B.1.1.2.2.1.1.1.1.1	0.385575589459085	.	3120001	3240000	#DADAFF	1	0.5
chr3	3240001	3600000	B.2.2.2.1.1.1.2.2.1	0.0346740638002774	.	3240001	3600000	#0000FF	1	0.125
chr3	3600001	3800000	B.2.1.2.2.1.1.1.2.1	0.134535367545076	.	3600001	3800000	#4848FF	1	0.25
chr3	3800001	3920000	B.2.1.1.2.1.2.2.2.1	0.195561719833564	.	3800001	3920000	#4848FF	1	0.25
chr3	3920001	4360000	B.2.2.2.1.1.1.1.1	0.0443828016643551	.	3920001	4360000	#0000FF	1	0.125
chr3	4360001	4560000	A.2.2.2.2.1.1.2.2	0.503467406380028	.	4360001	4560000	#FFDADA	1	0.625
chr3	4560001	4720000	B.1.1.2.2.1.2.1.1.1	0.375866851595007	.	4560001	4720000	#DADAFF	1	0.5
chr3	4720001	5080000	A.1.1.2.2.1.2.1	0.889042995839112	.	4720001	5080000	#FF0000	1	1
chr3	5080001	5280000	A.2.1.2.2.1.2.1.2.1	0.613037447988904	.	5080001	5280000	#FF9191	1	0.75
chr3	5280001	5800000	B.2.2.2.1.1.1.1.2.2.2	0.0388349514563107	.	5280001	5800000	#0000FF	1	0.125
chr3	5800001	6280000	B.2.2.1.1.2.1.2.2.1	0.0832177531206657	.	5800001	6280000	#0000FF	1	0.125
chr3	6280001	6360000	B.2.1.1.1.1.2.2.2	0.233009708737864	.	6280001	6360000	#4848FF	1	0.25
chr3	6360001	6800000	B.2.2.1.2.1.1.2.2.2.1	0.0596393897364771	.	6360001	6800000	#0000FF	1	0.125
chr3	6800001	7200000	B.2.1.1.2.1.2.2.2.2	0.194174757281553	.	6800001	7200000	#4848FF	1	0.25
chr3	7200001	7320000	B.1.1.2.2.2.1.1.2.1.2	0.363384188626907	.	7200001	7320000	#DADAFF	1	0.5
chr3	7320001	7520000	B.1.1.2.2.1.1.1.2.2	0.381414701803051	.	7320001	7520000	#DADAFF	1	0.5
chr3	7520001	7840000	B.1.2.2.1.2.2.1.1.1.2	0.288488210818308	.	7520001	7840000	#9191FF	1	0.375
chr3	7840001	8040000	B.2.1.2.1.2.2.2.2.2	0.137309292649098	.	7840001	8040000	#4848FF	1	0.25
chr3	8040001	8480000	B.2.1.1.1.1.2.2.1	0.234396671289875	.	8040001	8480000	#4848FF	1	0.25
chr3	8480001	8760000	A.1.2.1.1.2.2.1.2.2.2	0.823855755894591	.	8480001	8760000	#FF4848	1	0.875
chr3	8760001	9000000	A.1.2.1.1.2.2.1.2.2.1	0.825242718446602	.	8760001	9000000	#FF4848	1	0.875
chr3	9000001	9200000	A.2.2.1.2.2.1.2.2.1	0.538141470180305	.	9000001	9200000	#FFDADA	1	0.625
chr3	9200001	9400000	A.2.1.2.1.2.1.1.1	0.63245492371706	.	9200001	9400000	#FF9191	1	0.75
chr3	9400001	9560000	A.1.2.1.1.2.1.1.2.1	0.836338418862691	.	9400001	9560000	#FF4848	1	0.875
chr3	9560001	9760000	A.2.2.1.1.2.1.1.1	0.58252427184466	.	9560001	9760000	#FFDADA	1	0.625
chr3	9760001	10040000	A.1.1.2.2.1.1.1.1.2.1	0.907073509015257	.	9760001	10040000	#FF0000	1	1
chr3	10040001	10160000	A.1.1.2.2.1.1.1.1.2.2.2	0.904299583911234	.	10040001	10160000	#FF0000	1	1
chr3	10200001	10320000	A.1.1.2.2.1.1.1.1.2.2.2	0.904299583911234	.	10200001	10320000	#FF0000	1	1
chr3	10320001	10960000	A.2.2.1.1.2.1.2.1	0.579750346740638	.	10320001	10960000	#FFDADA	1	0.625
chr3	10960001	11120000	A.2.2.1.1.2.2.2.1.1.1	0.572815533980582	.	10960001	11120000	#FFDADA	1	0.625
chr3	11120001	11480000	A.1.1.2.1.1.1.2.1.2.1	0.943134535367545	.	11120001	11480000	#FF0000	1	1
chr3	11480001	11680000	A.1.1.2.1.1.1.2.2	0.940360610263523	.	11480001	11680000	#FF0000	1	1
chr3	11680001	11880000	A.1.2.2.1.2.1.1.2.1	0.762829403606103	.	11680001	11880000	#FF4848	1	0.875
chr3	11880001	12160000	B.1.1.1.2.2.1.2.2	0.427184466019417	.	11880001	12160000	#DADAFF	1	0.5
chr3	12160001	12400000	A.1.1.2.2.1.1.2.2.2.1	0.891816920943135	.	12160001	12400000	#FF0000	1	1
chr3	12400001	12600000	A.1.2.1.1.2.1.1.2.2	0.83495145631068	.	12400001	12600000	#FF4848	1	0.875
chr3	12600001	12720000	A.1.2.1.1.2.1.2.2	0.832177531206657	.	12600001	12720000	#FF4848	1	0.875
chr3	12720001	12880000	A.1.2.2.1.2.1.1.1.1	0.765603328710125	.	12720001	12880000	#FF4848	1	0.875
chr3	12880001	13080000	A.1.2.2.1.2.2.2.2	0.746185852981969	.	12880001	13080000	#FF4848	1	0.875
chr3	13080001	13440000	B.1.1.2.1.2.1.2.1	0.402219140083218	.	13080001	13440000	#DADAFF	1	0.5
chr3	13480001	13520000	B.1.1.2.1.2.1.2.1	0.402219140083218	.	13480001	13520000	#DADAFF	1	0.5
chr3	13520001	13720000	A.2.2.1.2.2.1.2.1	0.539528432732316	.	13520001	13720000	#FFDADA	1	0.625
chr3	13720001	14160000	B.2.2.1.1.2.1.2.1.2	0.0846047156726768	.	13720001	14160000	#0000FF	1	0.125
chr3	14160001	14360000	A.2.2.1.1.1.1.1.1	0.592233009708738	.	14160001	14360000	#FFDADA	1	0.625
chr3	14360001	14520000	A.2.1.2.1.1.2.2.2.2.2	0.633841886269071	.	14360001	14520000	#FF9191	1	0.75
chr3	14520001	14760000	B.1.1.2.2.2.2.1	0.357836338418863	.	14520001	14760000	#DADAFF	1	0.5
chr3	14760001	14960000	B.1.2.2.1.2.1.1.2	0.298196948682386	.	14760001	14960000	#9191FF	1	0.375
chr3	14960001	15240000	A.2.1.1.2.2.1.1.2.1.1	0.664355062413315	.	14960001	15240000	#FF9191	1	0.75
chr3	15240001	15400000	A.1.2.1.2.1.1.1	0.819694868238558	.	15240001	15400000	#FF4848	1	0.875
chr3	15440001	15640000	A.1.2.2.1.2.1.1.2.2	0.761442441054092	.	15440001	15640000	#FF4848	1	0.875
chr3	15640001	15880000	A.1.1.1.1.2.1.2.1	0.9875173370319	.	15640001	15880000	#FF0000	1	1
chr3	15880001	16040000	A.1.1.2.2.1.1.2.2.2.2	0.890429958391123	.	15880001	16040000	#FF0000	1	1
chr3	16040001	16240000	A.1.1.1.2.2.1.2.2.1	0.955617198335645	.	16040001	16240000	#FF0000	1	1
chr3	16240001	16400000	A.1.1.2.2.1.1.2.1.1.1	0.900138696255201	.	16240001	16400000	#FF0000	1	1
chr3	16400001	16600000	A.1.1.2.2.1.1.1.2.2	0.901525658807212	.	16400001	16600000	#FF0000	1	1
chr3	16600001	16920000	A.1.2.1.2.2.2.1.1.2	0.793342579750347	.	16600001	16920000	#FF4848	1	0.875
chr3	16920001	17040000	A.2.1.1.2.1.2.1.1	0.674063800277393	.	16920001	17040000	#FF9191	1	0.75
chr3	17040001	17280000	A.2.1.1.2.2.1.1.2.2	0.661581137309293	.	17040001	17280000	#FF9191	1	0.75
chr3	17280001	17480000	A.2.1.2.2.2.1.1.1.2.2	0.603328710124827	.	17280001	17480000	#FF9191	1	0.75
chr3	17480001	17880000	A.2.1.1.2.2.1.1.1.1	0.667128987517337	.	17480001	17880000	#FF9191	1	0.75
chr3	17880001	18240000	B.1.1.1.2.1.1.2.2.1	0.441054091539528	.	17880001	18240000	#DADAFF	1	0.5
chr3	18240001	18480000	B.1.1.2.1.2.1.1.1	0.40499306518724	.	18240001	18480000	#DADAFF	1	0.5
chr3	18480001	19080000	B.2.2.2.2.2.1.1.1	0.00832177531206657	.	18480001	19080000	#0000FF	1	0.125
chr3	19080001	19560000	B.2.2.2.1.1.2.1.1.2.1	0.0305131761442441	.	19080001	19560000	#0000FF	1	0.125
chr3	19560001	19920000	B.2.2.2.1.1.1.2.1.1	0.0374479889042996	.	19560001	19920000	#0000FF	1	0.125
chr3	19920001	20240000	A.2.2.2.2.1.1.2.1.2	0.504854368932039	.	19920001	20240000	#FFDADA	1	0.625
chr3	20240001	20600000	B.2.1.2.1.2.1.1.1.1	0.16504854368932	.	20240001	20600000	#4848FF	1	0.25
chr3	20600001	20760000	B.1.1.1.2.1.2.2.2	0.432732316227462	.	20600001	20760000	#DADAFF	1	0.5
chr3	20760001	21040000	B.2.1.1.1.1.2.1.2	0.235783633841886	.	20760001	21040000	#4848FF	1	0.25
chr3	21040001	21400000	B.2.1.1.1.1.1	0.23994452149792	.	21040001	21400000	#4848FF	1	0.25
chr3	21400001	21640000	B.1.1.1.1.2.2.1	0.459084604715673	.	21400001	21640000	#DADAFF	1	0.5
chr3	21640001	21800000	A.2.2.1.1.1.1.2	0.589459084604716	.	21640001	21800000	#FFDADA	1	0.625
chr3	21800001	22040000	B.1.1.1.2.1.1.2.2.2.2	0.438280166435506	.	21800001	22040000	#DADAFF	1	0.5
chr3	22040001	22240000	B.1.2.2.2.2.2.2.1	0.244105409153953	.	22040001	22240000	#9191FF	1	0.375
chr3	22240001	22400000	B.1.1.2.1.1.1.2.2.1	0.41747572815534	.	22240001	22400000	#DADAFF	1	0.5
chr3	22400001	23000000	B.2.2.1.1.2.2.2.2	0.0762829403606103	.	22400001	23000000	#0000FF	1	0.125
chr3	23000001	23240000	A.2.2.1.2.2.2.1.2	0.533980582524272	.	23000001	23240000	#FFDADA	1	0.625
chr3	23240001	23600000	A.1.2.1.2.2.2.1.1.1.1.2	0.79750346740638	.	23240001	23600000	#FF4848	1	0.875
chr3	23600001	23760000	A.1.2.1.2.2.2.1.1.1.2.2	0.794729542302358	.	23600001	23760000	#FF4848	1	0.875
chr3	23760001	24040000	A.1.2.1.2.2.2.1.1.1.1.1	0.798890429958391	.	23760001	24040000	#FF4848	1	0.875
chr3	24040001	24360000	B.1.1.2.2.1.2.2.2.1	0.368932038834951	.	24040001	24360000	#DADAFF	1	0.5
chr3	24360001	24760000	B.1.2.2.2.2.2.1.2.2	0.245492371705964	.	24360001	24760000	#9191FF	1	0.375
chr3	24760001	25000000	B.2.1.2.1.2.2.2.2.1.2	0.13869625520111	.	24760001	25000000	#4848FF	1	0.25
chr3	25000001	25240000	B.1.2.1.2.1.2.2.1.2	0.320388349514563	.	25000001	25240000	#9191FF	1	0.375
chr3	25240001	25440000	B.1.2.1.2.1.2.1.1	0.324549237170596	.	25240001	25440000	#9191FF	1	0.375
chr3	25440001	25640000	A.2.2.1.1.1.1.1.2	0.590846047156727	.	25440001	25640000	#FFDADA	1	0.625
chr3	25640001	25920000	B.1.1.2.1.2.1.2.2	0.400832177531207	.	25640001	25920000	#DADAFF	1	0.5
chr3	25920001	26560000	B.2.2.2.2.2.1.1.2	0.00693481276005548	.	25920001	26560000	#0000FF	1	0.125
chr3	26560001	27160000	B.2.2.2.2.2.1.2.2	0.00416088765603329	.	26560001	27160000	#0000FF	1	0.125
chr3	27160001	27400000	B.1.1.1.2.1.1.2.2.2.1	0.439667128987517	.	27160001	27400000	#DADAFF	1	0.5
chr3	27400001	27760000	A.1.2.2.2.2.1.1	0.732316227461859	.	27400001	27760000	#FF4848	1	0.875
chr3	27760001	28280000	B.2.2.2.1.1.2.1.2	0.0277392510402219	.	27760001	28280000	#0000FF	1	0.125
chr3	28280001	28920000	B.2.1.1.2.1.1.2.2.2.2	0.205270457697642	.	28280001	28920000	#4848FF	1	0.25
chr3	28920001	29320000	A.1.2.2.1.2.1.2.1.1	0.76005547850208	.	28920001	29320000	#FF4848	1	0.875
chr3	29320001	29520000	A.1.2.1.1.2.2.1.2.1.1	0.828016643550624	.	29320001	29520000	#FF4848	1	0.875
chr3	29520001	29800000	A.1.2.1.1.2.2.2.1	0.82246879334258	.	29520001	29800000	#FF4848	1	0.875
chr3	29800001	30080000	A.1.2.1.2.2.2.2.1	0.790568654646325	.	29800001	30080000	#FF4848	1	0.875
chr3	30080001	30240000	A.1.2.2.1.2.1.1.1.2	0.764216366158114	.	30080001	30240000	#FF4848	1	0.875
chr3	30240001	30440000	A.1.1.2.2.1.1.2.1.2.2	0.894590846047157	.	30240001	30440000	#FF0000	1	1
chr3	30440001	30760000	A.1.1.1.2.2.1.1	0.959778085991678	.	30440001	30760000	#FF0000	1	1
chr3	30760001	31040000	A.1.2.2.1.2.2.2.1	0.747572815533981	.	30760001	31040000	#FF4848	1	0.875
chr3	31040001	31240000	A.1.1.2.2.1.1.2.1.2.1	0.895977808599168	.	31040001	31240000	#FF0000	1	1
chr3	31240001	31640000	A.1.1.2.1.1.2.2	0.93619972260749	.	31240001	31640000	#FF0000	1	1
chr3	31640001	31800000	A.2.1.1.1.1.2.1.1.1	0.715672676837725	.	31640001	31800000	#FF9191	1	0.75
chr3	31800001	32080000	A.1.1.2.2.1.1.2.2.1	0.893203883495146	.	31800001	32080000	#FF0000	1	1
chr3	32080001	32200000	A.2.1.1.1.1.2.2.1.1	0.711511789181692	.	32080001	32200000	#FF9191	1	0.75
chr3	32200001	32600000	A.1.1.2.1.1.1.2.1.2.2	0.941747572815534	.	32200001	32600000	#FF0000	1	1
chr3	32600001	32760000	A.1.2.2.1.2.2.1.1.2	0.750346740638003	.	32600001	32760000	#FF4848	1	0.875
chr3	32760001	32960000	A.1.2.2.1.2.2.1.1.1	0.751733703190014	.	32760001	32960000	#FF4848	1	0.875
chr3	33000001	33080000	A.1.2.2.1.2.2.1.1.1	0.751733703190014	.	33000001	33080000	#FF4848	1	0.875
chr3	33080001	33480000	A.1.1.1.1.2.1.2.2	0.986130374479889	.	33080001	33480000	#FF0000	1	1
chr3	33480001	33920000	A.1.1.1.2.2.1.2.2.2	0.954230235783634	.	33480001	33920000	#FF0000	1	1
chr3	33920001	34320000	B.1.2.2.1.2.2.1.1.2	0.287101248266297	.	33920001	34320000	#9191FF	1	0.375
chr3	34320001	34680000	B.2.2.1.2.1.2.1.1.1	0.0568654646324549	.	34320001	34680000	#0000FF	1	0.125
chr3	34680001	35160000	B.2.1.1.2.1.1.2.1.2.1	0.210818307905687	.	34680001	35160000	#4848FF	1	0.25
chr3	35160001	35400000	B.1.2.2.1.2.2.1.1.1.1	0.289875173370319	.	35160001	35400000	#9191FF	1	0.375
chr3	35400001	35520000	B.1.1.1.2.1.1.2.1.2.2.1	0.443828016643551	.	35400001	35520000	#DADAFF	1	0.5
chr3	35520001	35600000	B.1.1.1.2.1.1.2.1.2.2.2	0.44244105409154	.	35520001	35600000	#DADAFF	1	0.5
chr3	35600001	36160000	B.1.2.2.1.2.2.1.2.1	0.285714285714286	.	35600001	36160000	#9191FF	1	0.375
chr3	36200001	36400000	B.1.2.1.2.1.2.2.1.1	0.321775312066574	.	36200001	36400000	#9191FF	1	0.375
chr3	36400001	36560000	B.1.1.1.1.1.1.2.1	0.478502080443828	.	36400001	36560000	#DADAFF	1	0.5
chr3	36560001	36680000	B.1.1.2.1.1.1.1.1	0.421636615811373	.	36560001	36680000	#DADAFF	1	0.5
chr3	36680001	37000000	B.1.1.1.2.2.1.1	0.431345353675451	.	36680001	37000000	#DADAFF	1	0.5
chr3	37000001	37240000	A.1.1.2.1.1.1.1	0.947295423023578	.	37000001	37240000	#FF0000	1	1
chr3	37240001	37440000	A.1.2.2.1.2.1.2.2.2.1	0.755894590846047	.	37240001	37440000	#FF4848	1	0.875
chr3	37440001	37880000	B.1.2.1.2.1.2.2.2	0.319001386962552	.	37440001	37880000	#9191FF	1	0.375
chr3	37880001	38080000	A.2.1.1.1.1.1.1.1.1	0.72122052704577	.	37880001	38080000	#FF9191	1	0.75
chr3	38080001	38160000	B.1.1.1.2.1.1.1.1.1	0.456310679611651	.	38080001	38160000	#DADAFF	1	0.5
chr3	38160001	38320000	A.2.1.1.2.2.1.1.1.2	0.665742024965326	.	38160001	38320000	#FF9191	1	0.75
chr3	38320001	38560000	B.1.1.1.2.2.2.2.1	0.424410540915395	.	38320001	38560000	#DADAFF	1	0.5
chr3	38560001	38880000	B.2.1.1.2.1.2.1.2.1	0.20249653259362	.	38560001	38880000	#4848FF	1	0.25
chr3	38880001	39080000	B.2.1.2.1.2.1.1.2.1	0.162274618585298	.	38880001	39080000	#4848FF	1	0.25
chr3	39080001	39240000	A.2.2.2.2.1.2.1	0.502080443828017	.	39080001	39240000	#FFDADA	1	0.625
chr3	39240001	39520000	B.2.1.1.2.1.2.1.1	0.203883495145631	.	39240001	39520000	#4848FF	1	0.25
chr3	39520001	39640000	B.1.2.2.2.2.2.1.1	0.249653259361997	.	39520001	39640000	#9191FF	1	0.375
chr3	39640001	39800000	B.2.1.2.1.2.1.1.2.2.1.1	0.160887656033287	.	39640001	39800000	#4848FF	1	0.25
chr3	39800001	39960000	B.2.1.2.1.2.2.2.2.1.1	0.140083217753121	.	39800001	39960000	#4848FF	1	0.25
chr3	39960001	40280000	B.2.2.1.2.1.1.2.1.1.1	0.0693481276005548	.	39960001	40280000	#0000FF	1	0.125
chr3	40280001	40480000	B.1.2.2.2.2.2.1.2.1.2	0.246879334257975	.	40280001	40480000	#9191FF	1	0.375
chr3	40480001	40840000	A.2.2.2.2.1.2.2.1	0.500693481276006	.	40480001	40840000	#FFDADA	1	0.625
chr3	40840001	41040000	A.2.1.2.2.2.1.1.1.2.1	0.604715672676838	.	40840001	41040000	#FF9191	1	0.75
chr3	41040001	41200000	A.2.2.1.2.2.2.1.1	0.535367545076283	.	41040001	41200000	#FFDADA	1	0.625
chr3	41200001	41400000	A.2.1.1.1.1.1.1.2	0.718446601941748	.	41200001	41400000	#FF9191	1	0.75
chr3	41400001	41480000	A.2.2.1.2.2.2.2	0.532593619972261	.	41400001	41480000	#FFDADA	1	0.625
chr3	41480001	42000000	A.2.1.2.2.2.2.1.1.2	0.597780859916782	.	41480001	42000000	#FF9191	1	0.75
chr3	42000001	42280000	A.1.2.2.1.2.1.2.1.2	0.758668515950069	.	42000001	42280000	#FF4848	1	0.875
chr3	42280001	42600000	B.1.2.1.2.1.1.2.1	0.327323162274619	.	42280001	42600000	#9191FF	1	0.375
chr3	42600001	42760000	A.2.1.1.2.2.1.1.2.1.2	0.662968099861304	.	42600001	42760000	#FF9191	1	0.75
chr3	42760001	42920000	A.2.2.1.2.2.1.1.1	0.542302357836338	.	42760001	42920000	#FFDADA	1	0.625
chr3	42920001	43320000	B.1.2.1.2.2.2.1.2	0.313453536754508	.	42920001	43320000	#9191FF	1	0.375
chr3	43320001	43640000	A.2.1.1.1.1.1.1.1.2	0.719833564493759	.	43320001	43640000	#FF9191	1	0.75
chr3	43640001	43960000	A.2.1.1.2.1.2.2.1.1	0.67128987517337	.	43640001	43960000	#FF9191	1	0.75
chr3	43960001	44040000	A.2.2.1.1.1.2.1	0.588072122052705	.	43960001	44040000	#FFDADA	1	0.625
chr3	44040001	44160000	A.1.2.2.2.2.2.2	0.722607489597781	.	44040001	44160000	#FF4848	1	0.875
chr3	44160001	44320000	A.2.2.2.1.2.1.2.2	0.517337031900139	.	44160001	44320000	#FFDADA	1	0.625
chr3	44320001	44560000	A.2.1.1.2.1.2.1.2	0.672676837725381	.	44320001	44560000	#FF9191	1	0.75
chr3	44560001	44800000	A.1.2.2.2.2.2.1.2	0.723994452149792	.	44560001	44800000	#FF4848	1	0.875
chr3	44800001	45040000	A.1.2.1.2.2.2.1.2	0.791955617198336	.	44800001	45040000	#FF4848	1	0.875
chr3	45040001	45240000	A.1.1.2.2.1.1.2.1.1.2.2	0.897364771151179	.	45040001	45240000	#FF0000	1	1
chr3	45240001	45400000	A.2.2.1.1.2.1.1.2	0.581137309292649	.	45240001	45400000	#FFDADA	1	0.625
chr3	45400001	45560000	A.2.1.1.2.1.1.2.1.2.2	0.676837725381415	.	45400001	45560000	#FF9191	1	0.75
chr3	45560001	45760000	A.1.1.2.2.1.1.1.1.2.2.1	0.905686546463246	.	45560001	45760000	#FF0000	1	1
chr3	45760001	45880000	A.2.2.1.1.2.2.2.2.2	0.567267683772538	.	45760001	45880000	#FFDADA	1	0.625
chr3	45880001	46040000	A.2.2.1.1.2.2.2.2.1	0.568654646324549	.	45880001	46040000	#FFDADA	1	0.625
chr3	46040001	46280000	B.1.1.1.2.2.1.2.1.2	0.428571428571429	.	46040001	46280000	#DADAFF	1	0.5
chr3	46280001	46480000	B.1.1.2.1.1.1.2.1	0.418862690707351	.	46280001	46480000	#DADAFF	1	0.5
chr3	46480001	46720000	A.2.1.2.1.2.1.2.2	0.626907073509015	.	46480001	46720000	#FF9191	1	0.75
chr3	46720001	46760000	A.2.1.2.1.2.1.1.2.1	0.631067961165049	.	46720001	46760000	#FF9191	1	0.75
chr3	46840001	46960000	A.2.1.2.1.2.1.1.2.1	0.631067961165049	.	46840001	46960000	#FF9191	1	0.75
chr3	46960001	47000000	A.1.2.1.1.2.1.1.1.1.1	0.840499306518724	.	46960001	47000000	#FF4848	1	0.875
chr3	47040001	47200000	A.1.2.1.1.2.1.1.1.1.1	0.840499306518724	.	47040001	47200000	#FF4848	1	0.875
chr3	47200001	47400000	A.1.2.1.1.2.1.2.1	0.833564493758668	.	47200001	47400000	#FF4848	1	0.875
chr3	47400001	47480000	A.2.1.1.2.1.1.1.2	0.680998613037448	.	47400001	47480000	#FF9191	1	0.75
chr3	47480001	47560000	A.1.1.2.2.1.1.1.1.1	0.908460471567268	.	47480001	47560000	#FF0000	1	1
chr3	47600001	47880000	A.1.1.2.2.1.1.1.1.1	0.908460471567268	.	47600001	47880000	#FF0000	1	1
chr3	47920001	48080000	A.1.2.1.2.1.2.1.1.1.1	0.815533980582524	.	47920001	48080000	#FF4848	1	0.875
chr3	48200001	48280000	A.1.2.1.2.1.2.1.1.1.1	0.815533980582524	.	48200001	48280000	#FF4848	1	0.875
chr3	48280001	48320000	A.2.1.1.1.1.2.1.2	0.712898751733703	.	48280001	48320000	#FF9191	1	0.75
chr3	48360001	48480000	A.2.1.1.1.1.2.1.2	0.712898751733703	.	48360001	48480000	#FF9191	1	0.75
chr3	48480001	48520000	A.1.1.2.2.2.1.2.2.1	0.87378640776699	.	48480001	48520000	#FF0000	1	1
chr3	48560001	48600000	A.1.1.2.2.2.1.2.2.1	0.87378640776699	.	48560001	48600000	#FF0000	1	1
chr3	48640001	48680000	A.1.1.2.2.2.1.2.2.1	0.87378640776699	.	48640001	48680000	#FF0000	1	1
chr3	48720001	48760000	A.1.1.2.2.2.1.2.2.1	0.87378640776699	.	48720001	48760000	#FF0000	1	1
chr3	48800001	48920000	A.1.1.2.2.2.1.2.2.1	0.87378640776699	.	48800001	48920000	#FF0000	1	1
chr3	49000001	49160000	A.1.2.2.1.2.2.1.2	0.748959778085992	.	49000001	49160000	#FF4848	1	0.875
chr3	49160001	49320000	A.1.2.2.2.1.2.1.2	0.736477115117892	.	49160001	49320000	#FF4848	1	0.875
chr3	49440001	49480000	A.1.2.1.2.1.2.1.1.1.2	0.814147018030513	.	49440001	49480000	#FF4848	1	0.875
chr3	49520001	49640000	A.1.2.1.2.1.2.1.1.1.2	0.814147018030513	.	49520001	49640000	#FF4848	1	0.875
chr3	49640001	49720000	A.1.1.1.2.1.1.1.1	0.981969486823856	.	49640001	49720000	#FF0000	1	1
chr3	49760001	49800000	A.1.1.1.2.1.1.1.1	0.981969486823856	.	49760001	49800000	#FF0000	1	1
chr3	49880001	49920000	A.1.1.1.2.1.1.1.1	0.981969486823856	.	49880001	49920000	#FF0000	1	1
chr3	50000001	50160000	A.1.1.1.2.1.1.1.1	0.981969486823856	.	50000001	50160000	#FF0000	1	1
chr3	50200001	50320000	A.1.1.1.2.1.1.1.1	0.981969486823856	.	50200001	50320000	#FF0000	1	1
chr3	50360001	50680000	A.1.2.2.2.2.2.1.1	0.725381414701803	.	50360001	50680000	#FF4848	1	0.875
chr3	50680001	50960000	B.2.1.1.2.1.2.1.2.2	0.201109570041609	.	50680001	50960000	#4848FF	1	0.25
chr3	50960001	51000000	B.2.1.2.1.2.1.2.2	0.151178918169209	.	50960001	51000000	#4848FF	1	0.25
[truncated: 8,387 more rows]
