# Supplementary material for: Systematic inference and comparison of multi-scale chromatin sub-compartments connects spatial organization to cell phenotypes
Source: Nat Commun. 2021 May 10;12:2439. doi: 10.1038/s41467-021-22666-3 (PMC8110550; doi:10.1038/s41467-021-22666-3)
Supplement: Supplementary file 5 — Supplementary Dataset 2 [file 41467_2021_22666_MOESM5_ESM.zip › Supplementary_Data_1_domain_hierarchies_127HiCmaps/WSU_GSK_binsize=40kb.bed]

#fields: chr, pos_start, pos_end, the full compartment label describing the position in the hierachy, normalized compartment domain rank, ., pos_start, pos_end, color based on eight compartment model (A.1.1 - B.2.2), 1, eight compartment score (A.1.1 to B.2.2: 8 to 1 devided by 8)
chr1	120001	160000	A.2.2.1.1.1.1.1	0.56094674556213	.	120001	160000	#FFDADA	1	0.625
chr1	560001	600000	A.2.2.1.1.1.1.1	0.56094674556213	.	560001	600000	#FFDADA	1	0.625
chr1	640001	720000	A.2.2.1.1.1.1.1	0.56094674556213	.	640001	720000	#FFDADA	1	0.625
chr1	720001	1320000	A.1.1.2.2.2.2.1.1.2.2.2	0.850887573964497	.	720001	1320000	#FF0000	1	1
chr1	1320001	1520000	A.1.1.2.2.2.2.1.1.1.1	0.855621301775148	.	1320001	1520000	#FF0000	1	1
chr1	1520001	1720000	A.1.1.2.2.2.2.2.2.2.1.2	0.824852071005917	.	1520001	1720000	#FF0000	1	1
chr1	1720001	1880000	A.1.1.2.2.2.2.1.1.1.2	0.854437869822485	.	1720001	1880000	#FF0000	1	1
chr1	1880001	2160000	A.1.2.1.2.2.1.1.1.2.1.2	0.753846153846154	.	1880001	2160000	#FF4848	1	0.875
chr1	2160001	2560000	A.1.2.1.2.2.1.2.2.1.2	0.745562130177515	.	2160001	2560000	#FF4848	1	0.875
chr1	2560001	2640000	A.2.2.1.1.1.2.1.2.1.2	0.549112426035503	.	2560001	2640000	#FFDADA	1	0.625
chr1	2680001	2800000	A.2.2.1.1.1.2.1.2.1.2	0.549112426035503	.	2680001	2800000	#FFDADA	1	0.625
chr1	2800001	2960000	A.2.2.1.1.2.1.1.2	0.542011834319527	.	2800001	2960000	#FFDADA	1	0.625
chr1	2960001	3320000	A.2.2.1.1.1.2.1.2.1.1	0.550295857988166	.	2960001	3320000	#FFDADA	1	0.625
chr1	3320001	3520000	A.2.1.1.1.1.1.1.1.2	0.663905325443787	.	3320001	3520000	#FF9191	1	0.75
chr1	3520001	3680000	A.1.2.1.2.1.1.2.2.1.1	0.778698224852071	.	3520001	3680000	#FF4848	1	0.875
chr1	3680001	3840000	A.2.1.1.1.1.2.1.1.1	0.65207100591716	.	3680001	3840000	#FF9191	1	0.75
chr1	4000001	4160000	A.1.2.1.2.2.1.1.2.1	0.750295857988166	.	4000001	4160000	#FF4848	1	0.875
chr1	4160001	4440000	A.2.2.1.1.1.2.1.1.2	0.551479289940828	.	4160001	4440000	#FFDADA	1	0.625
chr1	4440001	4520000	A.2.2.1.1.1.2.1.2.2.1.2	0.546745562130178	.	4440001	4520000	#FFDADA	1	0.625
chr1	4520001	4680000	A.2.2.1.1.2.2.2.1	0.537278106508876	.	4520001	4680000	#FFDADA	1	0.625
chr1	4680001	4960000	A.2.2.1.1.2.1.1.1	0.543195266272189	.	4680001	4960000	#FFDADA	1	0.625
chr1	4960001	5200000	B.1.2.1.1.2.2.1	0.34792899408284	.	4960001	5200000	#9191FF	1	0.375
chr1	5200001	5280000	B.1.1.1.2.2.2	0.404733727810651	.	5200001	5280000	#DADAFF	1	0.5
chr1	5280001	5360000	B.1.1.1.2.2.1	0.405917159763314	.	5280001	5360000	#DADAFF	1	0.5
chr1	5360001	5640000	A.2.2.1.1.2.2.2.2	0.536094674556213	.	5360001	5640000	#FFDADA	1	0.625
chr1	5640001	6000000	A.2.2.1.1.2.2.1	0.538461538461538	.	5640001	6000000	#FFDADA	1	0.625
chr1	6000001	6240000	A.2.1.1.1.1.1.1.2.2.2	0.657988165680473	.	6000001	6240000	#FF9191	1	0.75
chr1	6240001	6480000	A.1.2.1.2.1.2.1.1.2.2.1	0.770414201183432	.	6240001	6480000	#FF4848	1	0.875
chr1	6480001	6560000	A.1.2.1.2.1.1.2.2.1.2.2	0.776331360946746	.	6480001	6560000	#FF4848	1	0.875
chr1	6560001	6680000	A.1.1.2.2.2.2.1.2.1.2.1.2	0.841420118343195	.	6560001	6680000	#FF0000	1	1
chr1	6680001	6960000	A.1.2.1.2.1.2.2.2.1.2	0.759763313609467	.	6680001	6960000	#FF4848	1	0.875
chr1	6960001	7240000	A.2.1.1.1.1.2.2.1.1	0.648520710059172	.	6960001	7240000	#FF9191	1	0.75
chr1	7240001	7360000	A.2.2.1.1.1.2.1.2.2.2	0.545562130177515	.	7240001	7360000	#FFDADA	1	0.625
chr1	7360001	7720000	A.2.2.1.1.1.2.1.1.1.2	0.552662721893491	.	7360001	7720000	#FFDADA	1	0.625
chr1	7720001	8040000	A.1.2.1.2.1.1.1.2.2	0.784615384615385	.	7720001	8040000	#FF4848	1	0.875
chr1	8040001	8400000	A.1.2.1.2.1.2.2.2.1.1.1	0.762130177514793	.	8040001	8400000	#FF4848	1	0.875
chr1	8400001	8600000	A.1.2.1.2.1.1.2.1.1.2	0.782248520710059	.	8400001	8600000	#FF4848	1	0.875
chr1	8600001	8920000	A.1.1.1.2.1.1.1.1.2.2.1	0.971597633136095	.	8600001	8920000	#FF0000	1	1
chr1	8920001	9280000	A.1.2.1.1.1.1.2.2	0.81301775147929	.	8920001	9280000	#FF4848	1	0.875
chr1	9280001	9560000	A.1.1.2.2.2.2.2.2.1.1.2	0.828402366863905	.	9280001	9560000	#FF0000	1	1
chr1	9560001	9920000	A.1.1.2.2.2.1.2.2.1.2	0.860355029585799	.	9560001	9920000	#FF0000	1	1
chr1	9920001	10120000	A.1.1.2.2.2.2.1.1.2.1	0.853254437869822	.	9920001	10120000	#FF0000	1	1
chr1	10120001	10600000	A.1.2.1.2.1.2.1.2.1	0.768047337278106	.	10120001	10600000	#FF4848	1	0.875
chr1	10600001	11080000	A.1.1.2.2.2.2.1.2.1.2.2	0.840236686390533	.	10600001	11080000	#FF0000	1	1
chr1	11080001	11320000	A.1.2.1.2.2.2.1.2.2.1	0.740828402366864	.	11080001	11320000	#FF4848	1	0.875
chr1	11320001	11720000	A.1.2.1.2.1.2.1.2.2	0.766863905325444	.	11320001	11720000	#FF4848	1	0.875
chr1	11720001	12080000	A.1.1.2.2.2.2.1.1.2.2.1	0.85207100591716	.	11720001	12080000	#FF0000	1	1
chr1	12080001	12320000	A.1.1.2.2.2.2.1.2.1.1.1.1	0.849704142011834	.	12080001	12320000	#FF0000	1	1
chr1	12320001	12520000	A.2.1.1.1.1.2.1.1.2	0.650887573964497	.	12320001	12520000	#FF9191	1	0.75
chr1	12520001	12680000	A.2.1.1.1.1.1.1.2.1.1	0.662721893491124	.	12520001	12680000	#FF9191	1	0.75
chr1	12680001	12760000	A.2.2.1.1.1.2.1.2.2.1.1	0.54792899408284	.	12680001	12760000	#FFDADA	1	0.625
chr1	12760001	13000000	B.1.1.1.2.1.2.1.2.2	0.408284023668639	.	12760001	13000000	#DADAFF	1	0.5
chr1	13000001	13120000	A.2.2.1.1.1.1.2.2.1.2	0.557396449704142	.	13000001	13120000	#FFDADA	1	0.625
chr1	13120001	13240000	A.2.2.1.1.1.1.2.2.1.1	0.558579881656805	.	13120001	13240000	#FFDADA	1	0.625
chr1	13320001	13440000	A.2.2.1.1.1.1.2.2.1.1	0.558579881656805	.	13320001	13440000	#FFDADA	1	0.625
chr1	13440001	13560000	A.2.2.1.1.1.1.2.2.2.1	0.556213017751479	.	13440001	13560000	#FFDADA	1	0.625
chr1	13600001	13800000	A.2.2.1.1.1.1.2.2.2.1	0.556213017751479	.	13600001	13800000	#FFDADA	1	0.625
chr1	13800001	13960000	A.2.1.1.1.1.1.1.2.1.2	0.661538461538462	.	13800001	13960000	#FF9191	1	0.75
chr1	13960001	14120000	A.1.2.1.2.2.2.1.1	0.743195266272189	.	13960001	14120000	#FF4848	1	0.875
chr1	14120001	14400000	B.1.1.1.2.1.1.1	0.414201183431953	.	14120001	14400000	#DADAFF	1	0.5
chr1	14400001	14680000	B.1.1.1.2.1.1.2	0.41301775147929	.	14400001	14680000	#DADAFF	1	0.5
chr1	14680001	15280000	B.1.1.1.2.1.2.1.1	0.411834319526627	.	14680001	15280000	#DADAFF	1	0.5
chr1	15280001	15440000	A.2.2.1.1.1.1.2.2.2.2	0.555029585798817	.	15280001	15440000	#FFDADA	1	0.625
chr1	15440001	15640000	A.2.1.1.1.1.2.2.2	0.646153846153846	.	15440001	15640000	#FF9191	1	0.75
chr1	15640001	15840000	A.1.2.1.2.1.1.2.2.2	0.775147928994083	.	15640001	15840000	#FF4848	1	0.875
chr1	15840001	16120000	A.1.1.1.2.1.1.1.1.2.1	0.972781065088757	.	15840001	16120000	#FF0000	1	1
chr1	16120001	16320000	A.1.1.1.2.1.1.1.1.1.1	0.975147928994083	.	16120001	16320000	#FF0000	1	1
chr1	16320001	16800000	A.1.1.2.2.2.1.2.1.2	0.862721893491124	.	16320001	16800000	#FF0000	1	1
chr1	16800001	17240000	A.1.1.1.2.1.1.1.2	0.969230769230769	.	16800001	17240000	#FF0000	1	1
chr1	17240001	17560000	A.1.2.1.2.1.1.1.1	0.78698224852071	.	17240001	17560000	#FF4848	1	0.875
chr1	17560001	17760000	A.1.2.1.2.1.1.2.1.2.1	0.781065088757396	.	17560001	17760000	#FF4848	1	0.875
chr1	17760001	17920000	A.1.2.1.2.2.1.1.1.2.1.1.2	0.755029585798817	.	17760001	17920000	#FF4848	1	0.875
chr1	17920001	18080000	A.2.1.1.1.1.1.1.2.2.1.1	0.660355029585799	.	17920001	18080000	#FF9191	1	0.75
chr1	18080001	18160000	A.2.1.1.1.1.1.1.1.1	0.66508875739645	.	18080001	18160000	#FF9191	1	0.75
chr1	18160001	18440000	A.2.2.1.1.1.2.1.1.1.1	0.553846153846154	.	18160001	18440000	#FFDADA	1	0.625
chr1	18440001	18920000	A.2.1.1.1.1.2.2.1.2	0.647337278106509	.	18440001	18920000	#FF9191	1	0.75
chr1	18920001	19200000	A.2.1.1.1.1.1.1.2.2.1.2	0.659171597633136	.	18920001	19200000	#FF9191	1	0.75
chr1	19200001	19400000	A.1.2.1.2.1.1.2.1.1.1	0.783431952662722	.	19200001	19400000	#FF4848	1	0.875
chr1	19400001	19520000	A.1.2.1.2.2.2.2	0.738461538461539	.	19400001	19520000	#FF4848	1	0.875
chr1	19520001	20160000	A.1.2.1.2.1.2.2.2.1.1.2	0.76094674556213	.	19520001	20160000	#FF4848	1	0.875
chr1	20160001	20480000	A.1.2.1.2.1.1.1.2.1	0.785798816568047	.	20160001	20480000	#FF4848	1	0.875
chr1	20480001	20840000	A.1.2.1.2.1.2.1.1.2.2.2	0.769230769230769	.	20480001	20840000	#FF4848	1	0.875
chr1	20840001	21000000	A.1.2.1.2.2.1.2.2.2	0.744378698224852	.	20840001	21000000	#FF4848	1	0.875
chr1	21000001	21080000	A.1.2.1.2.2.2.1.2.2.2	0.739644970414201	.	21000001	21080000	#FF4848	1	0.875
chr1	21080001	21160000	A.1.2.2.2.1.2.1.2	0.685207100591716	.	21080001	21160000	#FF4848	1	0.875
chr1	21160001	21320000	A.1.2.1.2.2.2.1.2.1	0.742011834319527	.	21160001	21320000	#FF4848	1	0.875
chr1	21320001	21520000	A.1.2.1.2.1.1.2.1.2.2	0.779881656804734	.	21320001	21520000	#FF4848	1	0.875
chr1	21520001	21720000	A.1.1.1.2.1.1.1.1.2.2.2	0.970414201183432	.	21520001	21720000	#FF0000	1	1
chr1	21720001	21840000	A.1.1.2.2.2.2.1.2.2	0.83905325443787	.	21720001	21840000	#FF0000	1	1
chr1	21840001	22080000	A.1.1.2.2.2.2.1.2.1.1.2.2.2	0.844970414201183	.	21840001	22080000	#FF0000	1	1
chr1	22080001	22400000	A.1.2.1.2.1.2.1.1.2.1	0.771597633136095	.	22080001	22400000	#FF4848	1	0.875
chr1	22400001	22600000	A.1.2.1.2.1.1.2.2.1.2.1	0.777514792899408	.	22400001	22600000	#FF4848	1	0.875
chr1	22600001	22760000	A.1.2.1.2.2.1.1.1.1	0.757396449704142	.	22600001	22760000	#FF4848	1	0.875
chr1	22760001	23000000	A.1.2.1.2.2.1.1.2.2	0.749112426035503	.	22760001	23000000	#FF4848	1	0.875
chr1	23000001	23280000	A.1.2.1.2.2.1.1.1.2.1.1.1	0.756213017751479	.	23000001	23280000	#FF4848	1	0.875
chr1	23280001	23640000	A.1.1.2.2.2.2.1.2.1.2.1.1.2	0.842603550295858	.	23280001	23640000	#FF0000	1	1
chr1	23640001	23720000	A.1.2.1.2.2.1.1.1.2.2.1	0.752662721893491	.	23640001	23720000	#FF4848	1	0.875
chr1	23720001	23840000	A.1.2.1.2.2.1.1.1.2.2.2	0.751479289940828	.	23720001	23840000	#FF4848	1	0.875
chr1	23840001	24080000	A.1.1.2.2.2.2.2.2.2.2	0.823668639053254	.	23840001	24080000	#FF0000	1	1
chr1	24080001	24400000	A.1.1.2.2.2.2.2.2.1.2	0.827218934911243	.	24080001	24400000	#FF0000	1	1
chr1	24400001	24560000	A.1.1.2.2.2.2.2.2.2.1.1	0.82603550295858	.	24400001	24560000	#FF0000	1	1
chr1	24560001	24760000	A.1.1.2.2.2.2.1.2.1.1.2.1	0.847337278106509	.	24560001	24760000	#FF0000	1	1
chr1	24760001	24960000	A.1.2.1.2.1.2.2.2.2	0.758579881656805	.	24760001	24960000	#FF4848	1	0.875
chr1	24960001	25160000	A.1.1.2.2.2.2.2.2.1.1.1.2	0.829585798816568	.	24960001	25160000	#FF0000	1	1
chr1	25160001	25400000	A.1.1.2.2.1.1.1.2.2.2.2	0.886390532544379	.	25160001	25400000	#FF0000	1	1
chr1	25400001	25560000	A.1.1.2.2.2.2.2.1.1.1.1	0.837869822485207	.	25400001	25560000	#FF0000	1	1
chr1	25560001	25720000	A.1.1.1.2.1.1.2.2.2.2	0.953846153846154	.	25560001	25720000	#FF0000	1	1
chr1	25720001	25880000	A.1.1.2.2.2.1.1.1.1.2	0.869822485207101	.	25720001	25880000	#FF0000	1	1
chr1	25880001	26160000	A.1.1.1.2.1.1.2.2.1.1.2.2.2	0.958579881656805	.	25880001	26160000	#FF0000	1	1
chr1	26160001	26360000	A.1.1.2.2.2.2.2.2.1.1.1.1	0.830769230769231	.	26160001	26360000	#FF0000	1	1
chr1	26360001	26560000	A.1.1.1.2.1.1.2.2.1.1.2.2.1	0.959763313609467	.	26360001	26560000	#FF0000	1	1
chr1	26560001	26800000	A.1.1.1.2.2.1.1.2.1.2	0.933727810650888	.	26560001	26800000	#FF0000	1	1
chr1	26800001	27160000	A.1.1.2.2.2.1.2.2.2.2.1	0.857988165680473	.	26800001	27160000	#FF0000	1	1
chr1	27160001	27560000	A.1.1.2.2.2.1.2.2.1.1	0.861538461538462	.	27160001	27560000	#FF0000	1	1
chr1	27560001	27720000	A.1.1.1.2.1.1.2.2.1.1.2.1	0.96094674556213	.	27560001	27720000	#FF0000	1	1
chr1	27720001	27960000	A.1.1.1.1.1.2.1.2.1	0.991715976331361	.	27720001	27960000	#FF0000	1	1
chr1	27960001	28080000	A.1.1.1.2.1.1.1.1.1.2	0.97396449704142	.	27960001	28080000	#FF0000	1	1
chr1	28080001	28360000	A.1.1.1.1.1.2.1.2.2.1	0.990532544378698	.	28080001	28360000	#FF0000	1	1
chr1	28360001	28640000	A.1.1.1.1.1.1.2.1	0.996449704142012	.	28360001	28640000	#FF0000	1	1
chr1	28640001	28840000	A.1.1.2.2.2.1.1.1.1.1	0.871005917159763	.	28640001	28840000	#FF0000	1	1
chr1	28840001	28920000	A.1.1.2.2.2.2.1.2.1.1.2.2.1	0.846153846153846	.	28840001	28920000	#FF0000	1	1
chr1	28920001	29000000	A.1.1.2.2.2.2.1.2.1.2.1.1.1	0.843786982248521	.	28920001	29000000	#FF0000	1	1
chr1	29000001	29080000	A.1.2.1.2.1.2.2.1.1.2	0.764497041420118	.	29000001	29080000	#FF4848	1	0.875
chr1	29080001	29360000	A.1.2.1.2.2.1.2.2.1.1	0.746745562130178	.	29080001	29360000	#FF4848	1	0.875
chr1	29360001	29560000	A.1.2.1.2.1.2.2.1.1.1	0.765680473372781	.	29360001	29560000	#FF4848	1	0.875
chr1	29560001	29880000	A.2.2.1.1.2.1.2.1	0.540828402366864	.	29560001	29880000	#FFDADA	1	0.625
chr1	30000001	30040000	A.2.2.1.1.2.1.2.1	0.540828402366864	.	30000001	30040000	#FFDADA	1	0.625
chr1	30040001	30360000	B.1.1.1.2.1.2.1.2.1.2	0.409467455621302	.	30040001	30360000	#DADAFF	1	0.5
chr1	30360001	30720000	B.1.1.1.2.1.2.1.2.1.1	0.410650887573965	.	30360001	30720000	#DADAFF	1	0.5
chr1	30720001	31200000	B.1.1.1.2.1.2.2	0.407100591715976	.	30720001	31200000	#DADAFF	1	0.5
chr1	31200001	31440000	A.1.1.1.2.1.1.2.1.1	0.968047337278107	.	31200001	31440000	#FF0000	1	1
chr1	31440001	31640000	A.1.1.2.2.2.1.1.2.1	0.867455621301775	.	31440001	31640000	#FF0000	1	1
chr1	31640001	32040000	A.1.1.2.2.1.1.1.2.1.1.2	0.893491124260355	.	31640001	32040000	#FF0000	1	1
chr1	32040001	32280000	A.1.1.1.1.1.2.1.1.2	0.992899408284024	.	32040001	32280000	#FF0000	1	1
chr1	32280001	32640000	A.1.1.1.1.1.2.1.2.2.2	0.989349112426036	.	32280001	32640000	#FF0000	1	1
chr1	32640001	32840000	A.1.1.1.2.1.1.2.2.1.1.1	0.962130177514793	.	32640001	32840000	#FF0000	1	1
chr1	32840001	32960000	A.1.2.1.2.1.2.1.1.1.2	0.772781065088757	.	32840001	32960000	#FF4848	1	0.875
chr1	32960001	33160000	A.1.1.1.1.1.2.1.1.1	0.994082840236686	.	32960001	33160000	#FF0000	1	1
chr1	33160001	33320000	A.1.2.1.2.1.2.1.1.1.1	0.77396449704142	.	33160001	33320000	#FF4848	1	0.875
chr1	33320001	33560000	A.1.1.1.2.1.1.2.1.2.2.1.2	0.964497041420118	.	33320001	33560000	#FF0000	1	1
chr1	33560001	33960000	A.1.2.2.2.1.1.1.2.2.1	0.69112426035503	.	33560001	33960000	#FF4848	1	0.875
chr1	33960001	34120000	A.2.2.1.1.1.2.2	0.544378698224852	.	33960001	34120000	#FFDADA	1	0.625
chr1	34120001	34640000	B.2.1.1.1.1.2.2	0.268639053254438	.	34120001	34640000	#4848FF	1	0.25
chr1	34640001	34760000	B.1.2.1.1.2.2.2.1	0.346745562130177	.	34640001	34760000	#9191FF	1	0.375
chr1	34760001	35240000	B.1.2.1.1.2.2.2.2	0.345562130177515	.	34760001	35240000	#9191FF	1	0.375
chr1	35240001	35480000	A.2.1.1.1.1.1.2.1.2	0.655621301775148	.	35240001	35480000	#FF9191	1	0.75
chr1	35480001	35640000	A.1.2.1.2.2.1.2.1	0.74792899408284	.	35480001	35640000	#FF4848	1	0.875
chr1	35640001	36040000	A.1.1.2.2.1.1.1.1.2.1.1	0.898224852071006	.	35640001	36040000	#FF0000	1	1
chr1	36040001	36280000	A.1.1.2.2.1.1.1.2.1.2.1.1	0.892307692307692	.	36040001	36280000	#FF0000	1	1
chr1	36280001	36560000	A.1.1.2.2.2.1.1.1.2	0.868639053254438	.	36280001	36560000	#FF0000	1	1
chr1	36560001	36960000	A.1.1.1.1.1.2.2.2.1	0.98698224852071	.	36560001	36960000	#FF0000	1	1
chr1	36960001	37560000	A.2.1.1.1.1.1.2.2.2	0.653254437869823	.	36960001	37560000	#FF9191	1	0.75
chr1	37560001	37760000	A.2.2.1.1.2.1.2.2	0.539644970414201	.	37560001	37760000	#FFDADA	1	0.625
chr1	37760001	37920000	A.2.1.1.1.1.2.1.2	0.649704142011834	.	37760001	37920000	#FF9191	1	0.75
chr1	37920001	38320000	A.1.1.1.2.1.1.2.1.2.2.2	0.963313609467456	.	37920001	38320000	#FF0000	1	1
chr1	38320001	38480000	A.1.1.2.2.2.1.1.2.2	0.866272189349112	.	38320001	38480000	#FF0000	1	1
chr1	38480001	38800000	A.1.1.2.2.1.1.1.1.1.2	0.899408284023669	.	38480001	38800000	#FF0000	1	1
chr1	38800001	39080000	A.1.1.2.2.1.1.1.2.1.2.2	0.889940828402367	.	38800001	39080000	#FF0000	1	1
chr1	39080001	39320000	A.1.2.2.2.1.2.1.1	0.686390532544379	.	39080001	39320000	#FF4848	1	0.875
chr1	39320001	39560000	A.1.1.2.2.2.2.2.1.2.2	0.831952662721893	.	39320001	39560000	#FF0000	1	1
chr1	39560001	39720000	A.1.1.2.2.2.2.2.1.1.2.1	0.835502958579882	.	39560001	39720000	#FF0000	1	1
chr1	39720001	40000000	A.1.1.2.2.2.2.1.2.1.1.1.2	0.848520710059172	.	39720001	40000000	#FF0000	1	1
chr1	40000001	40280000	A.1.1.1.2.1.1.2.2.1.2.2	0.956213017751479	.	40000001	40280000	#FF0000	1	1
chr1	40280001	40520000	A.1.1.1.2.1.1.2.2.2.1	0.955029585798817	.	40280001	40520000	#FF0000	1	1
chr1	40520001	40920000	A.1.1.1.2.1.1.2.2.1.2.1	0.957396449704142	.	40520001	40920000	#FF0000	1	1
chr1	40920001	41240000	A.1.1.1.1.1.1.1.2.2	0.997633136094675	.	40920001	41240000	#FF0000	1	1
chr1	41240001	41520000	A.1.1.2.2.1.1.1.1.1.1	0.900591715976331	.	41240001	41520000	#FF0000	1	1
chr1	41520001	41920000	A.1.2.2.2.1.2.2	0.684023668639053	.	41520001	41920000	#FF4848	1	0.875
chr1	41920001	42360000	A.1.1.2.2.1.1.2.2.1	0.882840236686391	.	41920001	42360000	#FF0000	1	1
chr1	42360001	42760000	A.2.2.1.1.1.1.2.1	0.559763313609467	.	42360001	42760000	#FFDADA	1	0.625
chr1	42760001	42960000	A.2.1.1.1.1.1.2.1.1	0.656804733727811	.	42760001	42960000	#FF9191	1	0.75
chr1	42960001	43080000	A.2.1.1.1.1.1.2.2.1	0.654437869822485	.	42960001	43080000	#FF9191	1	0.75
chr1	43080001	43200000	A.1.2.1.2.1.2.2.1.2	0.763313609467456	.	43080001	43200000	#FF4848	1	0.875
chr1	43200001	43640000	A.1.1.2.2.1.1.1.1.2.1.2	0.897041420118343	.	43200001	43640000	#FF0000	1	1
chr1	43640001	43880000	A.1.1.1.2.1.1.2.1.2.2.1.1	0.965680473372781	.	43640001	43880000	#FF0000	1	1
chr1	43880001	44040000	A.1.1.2.2.2.2.2.1.1.1.2	0.836686390532544	.	43880001	44040000	#FF0000	1	1
chr1	44040001	44240000	A.1.1.2.2.2.2.2.1.1.2.2	0.834319526627219	.	44040001	44240000	#FF0000	1	1
chr1	44240001	44520000	A.1.1.2.2.1.1.1.1.2.2	0.895857988165681	.	44240001	44520000	#FF0000	1	1
chr1	44520001	44880000	A.1.2.1.1.1.2.1.2.1	0.809467455621302	.	44520001	44880000	#FF4848	1	0.875
chr1	44880001	45160000	A.1.1.1.2.1.2.1.1.2.2.2	0.949112426035503	.	44880001	45160000	#FF0000	1	1
chr1	45160001	45560000	A.1.1.1.2.1.2.1.1.2.1	0.951479289940828	.	45160001	45560000	#FF0000	1	1
chr1	45560001	45720000	A.2.1.1.1.2.2.1.2	0.637869822485207	.	45560001	45720000	#FF9191	1	0.75
chr1	45720001	46040000	A.1.1.1.2.1.1.2.1.2.1	0.966863905325444	.	45720001	46040000	#FF0000	1	1
chr1	46040001	46160000	A.1.1.2.2.2.2.2.1.2.1	0.833136094674556	.	46040001	46160000	#FF0000	1	1
chr1	46160001	46280000	A.1.1.1.1.1.1.1.2.1	0.998816568047337	.	46160001	46280000	#FF0000	1	1
chr1	46280001	46480000	A.1.1.2.2.1.1.1.2.1.2.1.2	0.89112426035503	.	46280001	46480000	#FF0000	1	1
chr1	46480001	46840000	A.1.1.1.1.1.2.2.2.2	0.985798816568047	.	46480001	46840000	#FF0000	1	1
chr1	46840001	47200000	A.1.2.2.2.1.1.1.2.2.2	0.689940828402367	.	46840001	47200000	#FF4848	1	0.875
chr1	47200001	47400000	B.1.2.1.1.2.1.1.2	0.350295857988166	.	47200001	47400000	#9191FF	1	0.375
chr1	47400001	47640000	B.1.2.1.1.2.1.1.1.1	0.352662721893491	.	47400001	47640000	#9191FF	1	0.375
chr1	47640001	47840000	A.2.1.1.2.1.1.2.1.1.2	0.628402366863905	.	47640001	47840000	#FF9191	1	0.75
chr1	47840001	48200000	A.2.1.1.2.1.1.2.1.2.2	0.623668639053254	.	47840001	48200000	#FF9191	1	0.75
chr1	48200001	48400000	A.2.2.1.2.2.1.1.1	0.515976331360947	.	48200001	48400000	#FFDADA	1	0.625
chr1	48400001	48560000	B.1.1.1.1.1.2.1.2.2.1.2	0.440236686390533	.	48400001	48560000	#DADAFF	1	0.5
chr1	48560001	48760000	B.1.2.1.2.2.2.2	0.330177514792899	.	48560001	48760000	#9191FF	1	0.375
chr1	48760001	48920000	B.2.1.1.1.1.2.1.2.1.2.2	0.271005917159763	.	48760001	48920000	#4848FF	1	0.25
chr1	48920001	49160000	B.1.2.1.1.1.1.1.2.2	0.365680473372781	.	48920001	49160000	#9191FF	1	0.375
chr1	49160001	49360000	A.2.2.1.2.2.1.1.2	0.514792899408284	.	49160001	49360000	#FFDADA	1	0.625
chr1	49360001	49640000	B.2.1.1.2.2.1.2.2.2.1	0.210650887573964	.	49360001	49640000	#4848FF	1	0.25
chr1	49640001	50040000	B.2.1.2.2.1.1.1	0.177514792899408	.	49640001	50040000	#4848FF	1	0.25
chr1	50040001	50120000	B.2.1.1.2.2.1.2.2.1	0.211834319526627	.	50040001	50120000	#4848FF	1	0.25
chr1	50120001	50240000	B.2.1.1.2.2.1.1.1.1	0.217751479289941	.	50120001	50240000	#4848FF	1	0.25
chr1	50240001	50840000	B.2.1.1.2.2.1.2.1.2	0.21301775147929	.	50240001	50840000	#4848FF	1	0.25
chr1	50840001	51040000	B.1.1.1.1.1.2.1.2.2.1.1	0.441420118343195	.	50840001	51040000	#DADAFF	1	0.5
chr1	51040001	51360000	A.2.1.1.2.1.1.2.1.2.1.1.2	0.62603550295858	.	51040001	51360000	#FF9191	1	0.75
chr1	51360001	51720000	A.1.2.1.1.1.2.2.2.1	0.802366863905325	.	51360001	51720000	#FF4848	1	0.875
chr1	51720001	51960000	A.1.2.2.2.1.1.1.1.1.2.2	0.694674556213018	.	51720001	51960000	#FF4848	1	0.875
chr1	51960001	52080000	A.1.1.2.2.1.2.2.1.2	0.874556213017751	.	51960001	52080000	#FF0000	1	1
chr1	52080001	52280000	A.1.2.1.1.1.2.1.2.2.1	0.808284023668639	.	52080001	52280000	#FF4848	1	0.875
chr1	52280001	52520000	A.1.1.1.2.1.2.1.2.2	0.945562130177515	.	52280001	52520000	#FF0000	1	1
chr1	52520001	52760000	A.1.1.2.2.1.2.2.1.1.1	0.876923076923077	.	52520001	52760000	#FF0000	1	1
chr1	52760001	52960000	A.1.1.2.2.1.2.2.1.1.2	0.875739644970414	.	52760001	52960000	#FF0000	1	1
chr1	52960001	53480000	A.1.1.1.2.1.2.1.2.1.1	0.94792899408284	.	52960001	53480000	#FF0000	1	1
chr1	53480001	53680000	A.1.2.1.1.1.2.1.2.2.2	0.807100591715976	.	53480001	53680000	#FF4848	1	0.875
chr1	53680001	53920000	A.1.1.1.2.1.2.1.1.2.2.1	0.950295857988166	.	53680001	53920000	#FF0000	1	1
chr1	53920001	54280000	A.1.1.2.2.1.1.1.2.1.1.1	0.894674556213018	.	53920001	54280000	#FF0000	1	1
chr1	54280001	54480000	A.1.1.1.1.1.2.2.1	0.988165680473373	.	54280001	54480000	#FF0000	1	1
chr1	54480001	54800000	A.1.1.2.2.1.1.1.2.2.1	0.888757396449704	.	54480001	54800000	#FF0000	1	1
chr1	54800001	55320000	A.1.1.1.2.1.2.1.2.1.2	0.946745562130177	.	54800001	55320000	#FF0000	1	1
chr1	55320001	55520000	A.1.2.2.2.1.1.1.1.1.2.1	0.69585798816568	.	55320001	55520000	#FF4848	1	0.875
chr1	55520001	55760000	A.1.2.2.2.1.1.1.1.1.1	0.697041420118343	.	55520001	55760000	#FF4848	1	0.875
chr1	55760001	56200000	B.2.1.1.1.1.2.1.2.2	0.269822485207101	.	55760001	56200000	#4848FF	1	0.25
chr1	56200001	56840000	B.2.1.1.2.2.1.1.2	0.215384615384615	.	56200001	56840000	#4848FF	1	0.25
chr1	56840001	57040000	A.2.2.1.2.1.1.1.2.2	0.527810650887574	.	56840001	57040000	#FFDADA	1	0.625
chr1	57040001	57240000	B.1.2.1.2.1.2.1	0.340828402366864	.	57040001	57240000	#9191FF	1	0.375
chr1	57240001	58000000	B.2.1.2.1.2.1.2	0.188165680473373	.	57240001	58000000	#4848FF	1	0.25
chr1	58000001	58760000	B.2.1.1.2.2.1.2.1.1	0.214201183431953	.	58000001	58760000	#4848FF	1	0.25
chr1	58760001	58960000	B.1.1.1.1.1.2.1.1.1.2	0.444970414201183	.	58760001	58960000	#DADAFF	1	0.5
chr1	58960001	59160000	A.2.2.1.2.2.2.1.2	0.501775147928994	.	58960001	59160000	#FFDADA	1	0.625
chr1	59160001	59360000	B.1.1.1.1.1.2.1.2.2.2.2	0.437869822485207	.	59160001	59360000	#DADAFF	1	0.5
chr1	59360001	59680000	B.2.1.1.1.2.2.1.2	0.253254437869822	.	59360001	59680000	#4848FF	1	0.25
chr1	59680001	59920000	B.2.1.1.2.2.1.1.1.2	0.216568047337278	.	59680001	59920000	#4848FF	1	0.25
chr1	59920001	60360000	B.2.1.1.2.2.1.2.2.2.2	0.209467455621302	.	59920001	60360000	#4848FF	1	0.25
chr1	60360001	61000000	B.2.1.2.2.2.1.2	0.153846153846154	.	60360001	61000000	#4848FF	1	0.25
chr1	61000001	61280000	B.2.1.2.2.2.1.1.2.2.2	0.155029585798817	.	61000001	61280000	#4848FF	1	0.25
chr1	61280001	61520000	B.1.1.1.1.2.1.1.2.2	0.420118343195266	.	61280001	61520000	#DADAFF	1	0.5
chr1	61520001	61680000	A.1.2.2.2.2.2.2.2.1	0.667455621301775	.	61520001	61680000	#FF4848	1	0.875
chr1	61680001	61760000	A.2.1.1.2.2.2.2.1.2	0.602366863905325	.	61680001	61760000	#FF9191	1	0.75
chr1	61760001	62120000	A.2.1.1.2.2.2.2.2.2.2	0.597633136094675	.	61760001	62120000	#FF9191	1	0.75
chr1	62120001	62280000	A.2.1.1.2.1.1.2.1.1.1	0.629585798816568	.	62120001	62280000	#FF9191	1	0.75
chr1	62280001	62360000	B.1.1.1.1.1.2.1.2.1	0.442603550295858	.	62280001	62360000	#DADAFF	1	0.5
chr1	62360001	62560000	B.1.2.1.1.1.1.1.1.1	0.369230769230769	.	62360001	62560000	#9191FF	1	0.375
chr1	62560001	62960000	A.2.1.1.2.1.1.2.2.2	0.621301775147929	.	62560001	62960000	#FF9191	1	0.75
chr1	62960001	63160000	A.2.2.1.2.2.2.1.1.1	0.50414201183432	.	62960001	63160000	#FFDADA	1	0.625
chr1	63160001	63320000	A.2.1.1.2.2.2.2.2.2.1	0.598816568047337	.	63160001	63320000	#FF9191	1	0.75
chr1	63320001	63720000	B.1.1.1.1.2.1.2	0.418934911242604	.	63320001	63720000	#DADAFF	1	0.5
chr1	63720001	64000000	A.2.1.1.2.1.1.2.2.1	0.622485207100592	.	63720001	64000000	#FF9191	1	0.75
chr1	64000001	64400000	B.1.1.1.1.1.2.1.2.2.2.1	0.43905325443787	.	64000001	64400000	#DADAFF	1	0.5
chr1	64400001	64960000	B.2.1.1.1.1.2.1.2.1.1	0.273372781065089	.	64400001	64960000	#4848FF	1	0.25
chr1	64960001	65320000	B.2.1.1.1.1.2.1.2.1.2.1	0.272189349112426	.	64960001	65320000	#4848FF	1	0.25
chr1	65320001	65520000	A.2.1.1.2.2.2.2.2.1.1	0.601183431952663	.	65320001	65520000	#FF9191	1	0.75
chr1	65520001	65680000	A.2.2.1.2.2.2.1.1.2	0.502958579881657	.	65520001	65680000	#FFDADA	1	0.625
chr1	65680001	65960000	B.1.1.1.1.1.2.2.1.2.1	0.434319526627219	.	65680001	65960000	#DADAFF	1	0.5
chr1	65960001	66240000	B.2.1.2.2.1.1.2.2.1.1.2	0.172781065088757	.	65960001	66240000	#4848FF	1	0.25
chr1	66240001	66680000	B.2.1.2.2.2.1.1.2.2.1	0.156213017751479	.	66240001	66680000	#4848FF	1	0.25
chr1	66680001	66880000	A.2.2.1.2.2.1.2.1.1.2.1	0.511242603550296	.	66680001	66880000	#FFDADA	1	0.625
chr1	66880001	67200000	B.1.1.1.1.1.2.1.1.2	0.443786982248521	.	66880001	67200000	#DADAFF	1	0.5
chr1	67200001	67360000	A.2.2.1.2.2.2.2.2	0.499408284023669	.	67200001	67360000	#FFDADA	1	0.625
chr1	67360001	67440000	A.2.2.1.2.2.1.2.1.2	0.50887573964497	.	67360001	67440000	#FFDADA	1	0.625
chr1	67440001	67640000	A.1.2.2.2.2.2.1.2.1.1	0.673372781065089	.	67440001	67640000	#FF4848	1	0.875
chr1	67640001	67800000	A.2.1.1.2.2.2.2.2.1.2	0.6	.	67640001	67800000	#FF9191	1	0.75
chr1	67800001	68000000	A.1.2.2.2.1.1.1.1.2	0.693491124260355	.	67800001	68000000	#FF4848	1	0.875
chr1	68000001	68240000	A.2.1.1.2.2.2.1.1.1	0.607100591715976	.	68000001	68240000	#FF9191	1	0.75
chr1	68240001	68480000	B.1.2.1.2.1.2.2.2	0.338461538461538	.	68240001	68480000	#9191FF	1	0.375
chr1	68480001	69120000	B.2.1.1.1.2.2.1.1	0.254437869822485	.	68480001	69120000	#4848FF	1	0.25
chr1	69120001	69600000	B.2.1.2.2.2.1.1.1	0.159763313609467	.	69120001	69600000	#4848FF	1	0.25
chr1	69600001	69720000	B.2.1.1.2.1.2.1.1.1.1	0.231952662721893	.	69600001	69720000	#4848FF	1	0.25
chr1	69720001	69920000	B.2.1.1.2.2.2.2.1.1.1.1.1	0.205917159763314	.	69720001	69920000	#4848FF	1	0.25
chr1	69920001	70280000	B.2.1.1.2.2.2.2.2.1	0.2	.	69920001	70280000	#4848FF	1	0.25
chr1	70280001	70600000	B.2.1.1.2.2.2.2.2.2	0.198816568047337	.	70280001	70600000	#4848FF	1	0.25
chr1	70600001	70960000	A.2.1.1.2.1.1.2.1.2.1.2	0.624852071005917	.	70600001	70960000	#FF9191	1	0.75
chr1	70960001	71280000	B.2.1.1.2.2.2.2.1.1.1.2	0.203550295857988	.	70960001	71280000	#4848FF	1	0.25
chr1	71280001	71600000	B.2.1.1.2.2.2.2.1.2	0.201183431952663	.	71280001	71600000	#4848FF	1	0.25
chr1	71600001	71920000	B.2.1.2.1.2.1.1.1	0.190532544378698	.	71600001	71920000	#4848FF	1	0.25
chr1	71920001	72240000	B.2.1.2.2.2.2.1	0.152662721893491	.	71920001	72240000	#4848FF	1	0.25
chr1	72240001	72440000	B.2.1.2.1.2.2.1.2.2.1	0.184615384615385	.	72240001	72440000	#4848FF	1	0.25
chr1	72440001	72600000	B.2.1.2.1.2.2.1.2.1	0.185798816568047	.	72440001	72600000	#4848FF	1	0.25
chr1	72720001	72760000	B.2.1.2.1.2.2.1.2.1	0.185798816568047	.	72720001	72760000	#4848FF	1	0.25
chr1	72840001	72920000	B.2.1.2.1.2.2.1.2.2.2	0.183431952662722	.	72840001	72920000	#4848FF	1	0.25
chr1	73040001	73120000	B.2.1.2.1.2.2.1.2.2.2	0.183431952662722	.	73040001	73120000	#4848FF	1	0.25
chr1	73160001	73240000	B.2.1.2.1.2.2.1.2.2.2	0.183431952662722	.	73160001	73240000	#4848FF	1	0.25
chr1	73320001	73360000	B.2.1.2.1.2.2.1.2.2.2	0.183431952662722	.	73320001	73360000	#4848FF	1	0.25
chr1	73440001	73680000	B.2.1.2.2.1.1.2.2.1.2	0.171597633136095	.	73440001	73680000	#4848FF	1	0.25
chr1	73720001	73880000	B.2.1.2.2.1.1.2.2.1.2	0.171597633136095	.	73720001	73880000	#4848FF	1	0.25
chr1	73880001	73960000	B.2.1.2.2.2.1.1.2.1.1	0.158579881656805	.	73880001	73960000	#4848FF	1	0.25
chr1	74000001	74600000	B.2.1.2.2.2.1.1.2.1.1	0.158579881656805	.	74000001	74600000	#4848FF	1	0.25
chr1	74600001	74720000	B.2.1.1.2.1.1.2.1.1	0.237869822485207	.	74600001	74720000	#4848FF	1	0.25
chr1	74720001	74800000	B.2.1.1.2.1.2.2.2	0.218934911242604	.	74720001	74800000	#4848FF	1	0.25
chr1	74800001	75240000	B.2.1.2.1.2.1.1.2	0.189349112426035	.	74800001	75240000	#4848FF	1	0.25
chr1	75240001	75680000	A.2.2.1.2.2.1.2.1.1.2.2	0.510059171597633	.	75240001	75680000	#FFDADA	1	0.625
chr1	75680001	75840000	B.2.1.1.1.2.1.1.2.1.1	0.266272189349112	.	75680001	75840000	#4848FF	1	0.25
chr1	75840001	75960000	B.2.1.1.2.2.2.2.1.1.2	0.202366863905325	.	75840001	75960000	#4848FF	1	0.25
chr1	75960001	76160000	B.2.1.1.1.2.1.1.2.1.2	0.26508875739645	.	75960001	76160000	#4848FF	1	0.25
chr1	76160001	76320000	B.1.1.1.1.1.2.2.2.2	0.424852071005917	.	76160001	76320000	#DADAFF	1	0.5
chr1	76320001	76480000	B.2.1.1.1.2.1.2.2.1.2.2	0.256804733727811	.	76320001	76480000	#4848FF	1	0.25
chr1	76480001	76840000	B.2.1.1.1.1.2.1.1.1	0.275739644970414	.	76480001	76840000	#4848FF	1	0.25
chr1	76840001	77120000	B.2.1.2.2.1.1.2.2.1.1.1	0.17396449704142	.	76840001	77120000	#4848FF	1	0.25
chr1	77120001	77280000	B.2.1.2.2.1.2.2.1.1.2	0.166863905325444	.	77120001	77280000	#4848FF	1	0.25
chr1	77280001	77600000	B.2.1.1.2.2.2.2.1.1.1.1.2	0.204733727810651	.	77280001	77600000	#4848FF	1	0.25
chr1	77600001	78000000	B.1.1.1.1.1.2.1.1.1.1	0.446153846153846	.	77600001	78000000	#DADAFF	1	0.5
chr1	78000001	78200000	A.1.2.2.2.2.2.2.2.2	0.666272189349112	.	78000001	78200000	#FF4848	1	0.875
chr1	78200001	78440000	A.1.2.1.1.1.2.2.1.1	0.805917159763314	.	78200001	78440000	#FF4848	1	0.875
chr1	78440001	78600000	A.2.1.1.2.2.2.2.1.1	0.603550295857988	.	78440001	78600000	#FF9191	1	0.75
chr1	78600001	79000000	B.2.1.2.2.1.1.2.2.2	0.170414201183432	.	78600001	79000000	#4848FF	1	0.25
chr1	79000001	79200000	B.2.1.2.1.2.2.2.2.2	0.178698224852071	.	79000001	79200000	#4848FF	1	0.25
chr1	79200001	79440000	B.2.1.2.2.1.2.2.1.2	0.165680473372781	.	79200001	79440000	#4848FF	1	0.25
chr1	79480001	79520000	B.2.1.1.2.1.2.1.2.1	0.22603550295858	.	79480001	79520000	#4848FF	1	0.25
chr1	79560001	79840000	B.2.1.1.2.1.2.1.2.1	0.22603550295858	.	79560001	79840000	#4848FF	1	0.25
chr1	79840001	80080000	B.2.1.1.1.2.1.2.2.1.1.1	0.260355029585799	.	79840001	80080000	#4848FF	1	0.25
chr1	80080001	80320000	B.1.1.1.1.2.2.2.1	0.416568047337278	.	80080001	80320000	#DADAFF	1	0.5
chr1	80320001	80520000	B.2.1.1.1.2.1.2.2.1.2.1	0.257988165680473	.	80320001	80520000	#4848FF	1	0.25
chr1	80520001	80840000	B.2.1.2.1.2.2.2.2.1.2	0.179881656804734	.	80520001	80840000	#4848FF	1	0.25
chr1	80880001	81320000	B.2.1.2.2.1.2.2.2.1.1.1	0.164497041420118	.	80880001	81320000	#4848FF	1	0.25
chr1	81320001	81520000	B.2.1.1.2.1.1.1.2.2.2.2	0.23905325443787	.	81320001	81520000	#4848FF	1	0.25
chr1	81520001	82000000	B.2.1.1.1.2.1.1.2.2	0.263905325443787	.	81520001	82000000	#4848FF	1	0.25
chr1	82000001	82280000	B.1.2.1.2.1.2.2.1	0.339644970414201	.	82000001	82280000	#9191FF	1	0.375
chr1	82280001	82560000	B.1.2.1.1.1.2.1.1.2	0.362130177514793	.	82280001	82560000	#9191FF	1	0.375
chr1	82560001	83440000	B.1.2.1.1.1.1.1.1.2	0.368047337278107	.	82560001	83440000	#9191FF	1	0.375
chr1	83440001	83600000	B.2.1.1.2.1.2.1.1.1.2	0.230769230769231	.	83440001	83600000	#4848FF	1	0.25
chr1	83640001	83680000	B.2.1.1.2.1.2.1.1.1.2	0.230769230769231	.	83640001	83680000	#4848FF	1	0.25
chr1	83960001	84160000	B.2.1.1.2.1.1.1.1.2	0.249704142011834	.	83960001	84160000	#4848FF	1	0.25
chr1	84160001	84360000	B.2.1.1.1.2.1.2.2.1.1.2	0.259171597633136	.	84160001	84360000	#4848FF	1	0.25
chr1	84360001	84560000	B.1.1.1.1.2.1.1.1	0.423668639053254	.	84360001	84560000	#DADAFF	1	0.5
chr1	84560001	84760000	A.2.1.1.2.2.1.2.2	0.608284023668639	.	84560001	84760000	#FF9191	1	0.75
chr1	84760001	85240000	A.2.1.1.2.1.1.2.1.2.1.1.1	0.627218934911243	.	84760001	85240000	#FF9191	1	0.75
chr1	85240001	85600000	A.2.1.1.2.1.1.1.2.2	0.630769230769231	.	85240001	85600000	#FF9191	1	0.75
chr1	85600001	85760000	A.1.2.2.2.2.2.1.2.1.2.2	0.671005917159763	.	85600001	85760000	#FF4848	1	0.875
chr1	85760001	85920000	B.1.2.1.1.1.2.1.2.2.1	0.359763313609467	.	85760001	85920000	#9191FF	1	0.375
chr1	85920001	86040000	B.1.1.1.1.2.1.1.2.1.1	0.422485207100592	.	85920001	86040000	#DADAFF	1	0.5
chr1	86040001	86200000	B.1.1.1.1.2.2.2.2	0.415384615384615	.	86040001	86200000	#DADAFF	1	0.5
chr1	86200001	86320000	B.1.2.1.1.1.2.1.2.2.2	0.358579881656805	.	86200001	86320000	#9191FF	1	0.375
chr1	86320001	86560000	B.1.1.1.1.1.2.2.2.1.2	0.42603550295858	.	86320001	86560000	#DADAFF	1	0.5
chr1	86560001	86840000	B.1.2.1.1.1.2.2.2.1	0.355029585798817	.	86560001	86840000	#9191FF	1	0.375
chr1	86840001	87160000	B.1.1.1.1.1.2.2.2.1.1.1.1.1	0.430769230769231	.	86840001	87160000	#DADAFF	1	0.5
chr1	87160001	87360000	A.1.2.2.2.2.2.1.1.2.2	0.674556213017751	.	87160001	87360000	#FF4848	1	0.875
chr1	87360001	87560000	A.1.2.2.2.2.1.1.1	0.68284023668639	.	87360001	87560000	#FF4848	1	0.875
chr1	87560001	87800000	A.2.1.1.2.2.1.2.1	0.609467455621302	.	87560001	87800000	#FF9191	1	0.75
chr1	87800001	87920000	A.2.1.1.2.1.2.2.1.1.2	0.617751479289941	.	87800001	87920000	#FF9191	1	0.75
chr1	87920001	88000000	A.2.2.1.2.1.1.1.1.2.2	0.532544378698225	.	87920001	88000000	#FFDADA	1	0.625
chr1	88000001	88240000	A.2.1.1.2.1.1.1.1	0.634319526627219	.	88000001	88240000	#FF9191	1	0.75
chr1	88240001	88440000	A.1.2.2.2.2.1.2.1.2	0.679289940828402	.	88240001	88440000	#FF4848	1	0.875
chr1	88440001	88800000	B.1.1.1.1.1.2.2.2.1.1.1.1.2	0.429585798816568	.	88440001	88800000	#DADAFF	1	0.5
chr1	88800001	89000000	B.2.1.1.2.1.1.1.2.1.1.2	0.246153846153846	.	88800001	89000000	#4848FF	1	0.25
chr1	89000001	89400000	A.2.2.1.2.1.1.1.2.1.2.2	0.528994082840237	.	89000001	89400000	#FFDADA	1	0.625
chr1	89400001	89560000	B.1.2.1.1.1.2.1.2.1	0.36094674556213	.	89400001	89560000	#9191FF	1	0.375
chr1	89560001	89920000	B.2.1.1.2.1.2.1.1.2.1	0.229585798816568	.	89560001	89920000	#4848FF	1	0.25
chr1	89920001	90280000	A.2.2.1.2.1.1.1.2.1.1	0.531360946745562	.	89920001	90280000	#FFDADA	1	0.625
chr1	90280001	90520000	A.2.2.1.2.1.1.1.2.1.2.1	0.530177514792899	.	90280001	90520000	#FFDADA	1	0.625
chr1	90520001	90880000	B.2.1.1.2.2.2.1.1	0.208284023668639	.	90520001	90880000	#4848FF	1	0.25
chr1	90880001	91200000	B.2.1.2.1.2.2.2.1	0.182248520710059	.	90880001	91200000	#4848FF	1	0.25
chr1	91200001	91360000	B.1.2.1.1.1.2.1.1.1	0.363313609467456	.	91200001	91360000	#9191FF	1	0.375
chr1	91360001	91560000	B.1.1.1.1.1.2.2.2.1.1.1.2	0.428402366863905	.	91360001	91560000	#DADAFF	1	0.5
chr1	91560001	91880000	B.1.2.1.1.1.2.2.2.2	0.353846153846154	.	91560001	91880000	#9191FF	1	0.375
chr1	91880001	92120000	A.2.2.1.2.2.1.2.1.1.1.2	0.512426035502959	.	91880001	92120000	#FFDADA	1	0.625
chr1	92120001	92720000	A.2.1.1.2.2.2.1.1.2	0.605917159763314	.	92120001	92720000	#FF9191	1	0.75
chr1	92720001	93240000	A.2.1.1.2.2.2.1.2	0.604733727810651	.	92720001	93240000	#FF9191	1	0.75
chr1	93240001	93520000	A.1.2.1.1.1.2.2.1.2.1	0.804733727810651	.	93240001	93520000	#FF4848	1	0.875
chr1	93520001	93680000	A.1.2.2.2.2.2.1.2.1.2.1	0.672189349112426	.	93520001	93680000	#FF4848	1	0.875
chr1	93680001	94080000	A.2.1.1.2.1.1.1.2.1.1	0.633136094674556	.	93680001	94080000	#FF9191	1	0.75
chr1	94080001	94400000	A.1.2.2.2.2.1.2.1.1	0.680473372781065	.	94080001	94400000	#FF4848	1	0.875
chr1	94400001	94760000	B.1.1.1.1.1.2.2.1.2.2.2	0.431952662721893	.	94400001	94760000	#DADAFF	1	0.5
chr1	94760001	94960000	A.2.2.1.2.2.1.2.1.1.1.1	0.513609467455621	.	94760001	94960000	#FFDADA	1	0.625
chr1	94960001	95320000	A.2.2.1.2.2.1.2.2.1.1	0.507692307692308	.	94960001	95320000	#FFDADA	1	0.625
chr1	95320001	95560000	A.1.2.2.2.2.2.1.1.2.1	0.675739644970414	.	95320001	95560000	#FF4848	1	0.875
chr1	95560001	95720000	B.1.1.1.1.1.2.2.1.2.2.1	0.433136094674556	.	95560001	95720000	#DADAFF	1	0.5
chr1	95720001	96160000	B.2.1.2.2.2.1.1.2.1.2	0.157396449704142	.	95720001	96160000	#4848FF	1	0.25
chr1	96160001	96440000	B.2.1.2.2.1.2.2.2.1.1.2	0.163313609467456	.	96160001	96440000	#4848FF	1	0.25
chr1	96480001	96520000	B.2.1.2.2.1.2.2.2.1.1.2	0.163313609467456	.	96480001	96520000	#4848FF	1	0.25
chr1	96520001	96760000	B.2.1.2.2.2.2.2	0.151479289940828	.	96520001	96760000	#4848FF	1	0.25
chr1	96760001	96960000	B.2.1.1.2.1.2.1.1.2.2.1	0.228402366863905	.	96760001	96960000	#4848FF	1	0.25
chr1	96960001	97160000	B.2.1.1.2.1.2.1.1.2.2.2	0.227218934911243	.	96960001	97160000	#4848FF	1	0.25
chr1	97160001	97320000	B.1.2.1.2.1.1.1	0.344378698224852	.	97160001	97320000	#9191FF	1	0.375
chr1	97320001	97720000	B.2.1.2.2.1.1.2.1.2	0.175147928994083	.	97320001	97720000	#4848FF	1	0.25
chr1	97720001	97800000	B.2.1.2.2.1.2.2.1.1.1	0.168047337278107	.	97720001	97800000	#4848FF	1	0.25
chr1	97800001	98280000	B.1.2.1.2.2.2.1.1.2	0.333727810650888	.	97800001	98280000	#9191FF	1	0.375
chr1	98280001	98480000	B.1.1.1.1.1.2.2.1.1.2	0.435502958579882	.	98280001	98480000	#DADAFF	1	0.5
chr1	98480001	98960000	B.2.1.2.1.2.2.2.2.1.1	0.181065088757396	.	98480001	98960000	#4848FF	1	0.25
chr1	98960001	99120000	B.2.1.1.2.1.2.1.2.2	0.224852071005917	.	98960001	99120000	#4848FF	1	0.25
chr1	99120001	99400000	B.2.1.1.2.1.1.1.2.1.2.1	0.244970414201183	.	99120001	99400000	#4848FF	1	0.25
chr1	99400001	99600000	B.2.1.2.1.1.2.1	0.192899408284024	.	99400001	99600000	#4848FF	1	0.25
chr1	99600001	99760000	B.2.1.2.1.2.2.1.1	0.18698224852071	.	99600001	99760000	#4848FF	1	0.25
chr1	99760001	100200000	B.2.1.1.1.2.2.2	0.25207100591716	.	99760001	100200000	#4848FF	1	0.25
chr1	100200001	100520000	A.1.2.2.2.2.2.1.2.2	0.669822485207101	.	100200001	100520000	#FF4848	1	0.875
chr1	100520001	100920000	A.1.2.2.2.2.2.2.1	0.668639053254438	.	100520001	100920000	#FF4848	1	0.875
chr1	100920001	101360000	B.2.1.1.1.1.2.1.1.2	0.274556213017751	.	100920001	101360000	#4848FF	1	0.25
chr1	101360001	101760000	A.2.2.1.2.1.1.1.1.1	0.53491124260355	.	101360001	101760000	#FFDADA	1	0.625
chr1	101760001	101960000	B.2.1.1.1.2.1.2.1.2	0.261538461538462	.	101760001	101960000	#4848FF	1	0.25
chr1	101960001	102240000	B.2.1.1.2.1.1.1.2.1.1.1.1	0.248520710059172	.	101960001	102240000	#4848FF	1	0.25
chr1	102240001	102440000	B.2.1.1.2.1.1.1.2.1.1.1.2	0.247337278106509	.	102240001	102440000	#4848FF	1	0.25
chr1	102440001	102600000	B.2.1.1.2.1.2.2.1.1.2	0.221301775147929	.	102440001	102600000	#4848FF	1	0.25
chr1	102640001	102720000	B.2.1.2.2.1.1.2.1.1	0.176331360946746	.	102640001	102720000	#4848FF	1	0.25
chr1	102800001	103040000	B.2.1.2.2.1.1.2.1.1	0.176331360946746	.	102800001	103040000	#4848FF	1	0.25
chr1	103080001	103200000	B.2.1.1.2.1.1.1.2.2.2.1	0.240236686390533	.	103080001	103200000	#4848FF	1	0.25
chr1	103200001	103480000	B.2.1.2.2.1.2.2.2.1.2	0.162130177514793	.	103200001	103480000	#4848FF	1	0.25
chr1	103480001	103520000	B.2.1.2.1.1.1.1.1	0.197633136094675	.	103480001	103520000	#4848FF	1	0.25
chr1	103560001	103640000	B.2.1.2.1.1.1.1.1	0.197633136094675	.	103560001	103640000	#4848FF	1	0.25
chr1	103640001	103760000	B.2.1.1.2.1.1.2.2.1	0.235502958579882	.	103640001	103760000	#4848FF	1	0.25
chr1	104000001	104160000	B.2.1.1.1.2.1.2.1.1	0.262721893491124	.	104000001	104160000	#4848FF	1	0.25
chr1	104160001	104240000	B.2.1.1.2.1.1.1.2.2.1.2	0.241420118343195	.	104160001	104240000	#4848FF	1	0.25
chr1	104280001	104320000	B.2.1.1.2.1.1.1.2.2.1.2	0.241420118343195	.	104280001	104320000	#4848FF	1	0.25
chr1	104320001	104400000	B.2.1.2.2.1.2.2.2.2	0.16094674556213	.	104320001	104400000	#4848FF	1	0.25
chr1	104520001	104560000	B.2.1.2.2.1.2.2.2.2	0.16094674556213	.	104520001	104560000	#4848FF	1	0.25
chr1	104600001	104640000	B.2.1.2.2.1.2.2.2.2	0.16094674556213	.	104600001	104640000	#4848FF	1	0.25
chr1	104640001	104760000	B.2.1.2.1.1.1.2.2	0.194082840236686	.	104640001	104760000	#4848FF	1	0.25
chr1	104760001	105080000	B.2.1.2.1.1.1.1.2	0.196449704142012	.	104760001	105080000	#4848FF	1	0.25
chr1	105080001	105320000	B.2.1.1.1.2.1.2.2.2	0.255621301775148	.	105080001	105320000	#4848FF	1	0.25
chr1	105320001	105480000	B.2.1.1.1.2.1.1.1	0.267455621301775	.	105320001	105480000	#4848FF	1	0.25
chr1	105480001	105760000	B.2.1.1.2.1.1.1.1.1	0.250887573964497	.	105480001	105760000	#4848FF	1	0.25
chr1	105760001	105840000	B.2.1.1.2.1.1.2.2.2.1	0.234319526627219	.	105760001	105840000	#4848FF	1	0.25
chr1	105840001	106080000	B.2.1.1.2.1.1.1.2.1.2.2	0.243786982248521	.	105840001	106080000	#4848FF	1	0.25
chr1	106120001	106160000	B.2.1.1.2.1.1.1.2.1.2.2	0.243786982248521	.	106120001	106160000	#4848FF	1	0.25
chr1	106160001	106320000	B.2.1.1.2.1.1.2.2.2.2	0.233136094674556	.	106160001	106320000	#4848FF	1	0.25
chr1	106320001	106560000	B.2.1.1.2.1.1.2.1.2	0.236686390532544	.	106320001	106560000	#4848FF	1	0.25
chr1	106560001	106760000	B.2.1.1.2.1.2.2.1.1.1.2	0.222485207100592	.	106560001	106760000	#4848FF	1	0.25
chr1	106760001	106920000	B.2.1.2.1.1.1.2.1	0.195266272189349	.	106760001	106920000	#4848FF	1	0.25
chr1	106920001	107040000	B.2.1.1.2.1.1.1.2.2.1.1	0.242603550295858	.	106920001	107040000	#4848FF	1	0.25
chr1	107040001	107120000	B.2.1.1.2.1.2.2.1.1.1.1	0.223668639053254	.	107040001	107120000	#4848FF	1	0.25
chr1	107120001	107480000	B.2.1.2.1.1.2.2	0.191715976331361	.	107120001	107480000	#4848FF	1	0.25
chr1	107480001	107760000	B.1.2.1.2.2.1	0.337278106508876	.	107480001	107760000	#9191FF	1	0.375
chr1	107760001	108000000	A.2.2.1.2.1.1.1.1.2.1	0.533727810650888	.	107760001	108000000	#FFDADA	1	0.625
chr1	108000001	108320000	B.1.1.1.1.1.2.2.2.1.1.2	0.427218934911243	.	108000001	108320000	#DADAFF	1	0.5
chr1	108320001	108760000	A.2.1.1.2.1.1.1.2.1.2	0.631952662721894	.	108320001	108760000	#FF9191	1	0.75
chr1	108760001	109040000	B.1.1.1.1.1.2.2.1.1.1	0.436686390532544	.	108760001	109040000	#DADAFF	1	0.5
chr1	109040001	109200000	A.2.1.1.2.2.1.1	0.610650887573964	.	109040001	109200000	#FF9191	1	0.75
chr1	109200001	109600000	A.1.2.1.1.1.2.2.1.2.2	0.803550295857988	.	109200001	109600000	#FF4848	1	0.875
chr1	109600001	109720000	A.1.1.1.2.1.2.2.2	0.943195266272189	.	109600001	109720000	#FF0000	1	1
chr1	109720001	109960000	A.1.1.1.2.1.2.1.1.1	0.952662721893491	.	109720001	109960000	#FF0000	1	1
chr1	109960001	110120000	A.1.1.2.2.1.1.1.2.2.2.1	0.887573964497041	.	109960001	110120000	#FF0000	1	1
chr1	110120001	110320000	A.1.2.1.1.1.2.1.1.1	0.811834319526627	.	110120001	110320000	#FF4848	1	0.875
chr1	110320001	110600000	A.1.2.2.2.1.1.1.2.1	0.692307692307692	.	110320001	110600000	#FF4848	1	0.875
chr1	110600001	110800000	A.1.1.2.2.1.2.2.2.2	0.872189349112426	.	110600001	110800000	#FF0000	1	1
chr1	110800001	111000000	A.1.1.2.2.1.1.2.2.2	0.881656804733728	.	110800001	111000000	#FF0000	1	1
chr1	111000001	111400000	A.1.2.2.2.2.1.2.2	0.67810650887574	.	111000001	111400000	#FF4848	1	0.875
chr1	111400001	111520000	A.2.1.1.2.1.2.2.1.2.1.2.1	0.615384615384615	.	111400001	111520000	#FF9191	1	0.75
chr1	111520001	112000000	A.1.2.2.2.2.1.1.2	0.681656804733728	.	111520001	112000000	#FF4848	1	0.875
chr1	112000001	112200000	A.1.1.1.2.1.2.2.1	0.944378698224852	.	112000001	112200000	#FF0000	1	1
chr1	112200001	112360000	A.2.1.1.2.1.2.2.1.1.1	0.618934911242604	.	112200001	112360000	#FF9191	1	0.75
chr1	112360001	112800000	B.1.2.1.1.2.1.1.1.2	0.351479289940828	.	112360001	112800000	#9191FF	1	0.375
chr1	112800001	113200000	A.2.1.1.2.1.2.2.1.2.1.2.2	0.614201183431953	.	112800001	113200000	#FF9191	1	0.75
chr1	113200001	113600000	A.1.2.1.1.1.2.2.2.2.2	0.8	.	113200001	113600000	#FF4848	1	0.875
chr1	113600001	113800000	A.2.2.1.2.1.1.2.1.2.1.1	0.525443786982248	.	113600001	113800000	#FFDADA	1	0.625
chr1	113800001	114000000	B.1.1.1.1.2.1.1.2.1.2	0.421301775147929	.	113800001	114000000	#DADAFF	1	0.5
chr1	114000001	114160000	B.1.2.1.2.2.2.1.1.1.1	0.336094674556213	.	114000001	114160000	#9191FF	1	0.375
chr1	114160001	114520000	A.2.1.1.2.1.2.2.1.2.1.1	0.616568047337278	.	114160001	114520000	#FF9191	1	0.75
chr1	114520001	114840000	A.2.2.1.2.2.2.2.1	0.500591715976331	.	114520001	114840000	#FFDADA	1	0.625
chr1	114840001	114960000	A.2.2.1.2.1.1.2.1.2.2	0.523076923076923	.	114840001	114960000	#FFDADA	1	0.625
chr1	114960001	115360000	A.1.2.2.2.2.2.1.1.1	0.676923076923077	.	114960001	115360000	#FF4848	1	0.875
chr1	115360001	115680000	B.1.2.1.2.2.2.1.2.2	0.331360946745562	.	115360001	115680000	#9191FF	1	0.375
chr1	115680001	115960000	B.1.2.1.2.1.1.2.2	0.342011834319527	.	115680001	115960000	#9191FF	1	0.375
chr1	115960001	116120000	B.1.2.1.2.2.2.1.1.1.2	0.33491124260355	.	115960001	116120000	#9191FF	1	0.375
chr1	116120001	116320000	B.1.2.1.2.1.1.2.1	0.343195266272189	.	116120001	116320000	#9191FF	1	0.375
chr1	116320001	116640000	B.1.2.1.2.2.2.1.2.1	0.332544378698225	.	116320001	116640000	#9191FF	1	0.375
chr1	116640001	116880000	B.1.2.1.1.1.2.2.1.2	0.356213017751479	.	116640001	116880000	#9191FF	1	0.375
chr1	116880001	117080000	A.2.2.1.2.1.1.2.2.1	0.52189349112426	.	116880001	117080000	#FFDADA	1	0.625
chr1	117080001	117280000	A.2.2.1.2.1.1.2.1.2.1.2	0.524260355029586	.	117080001	117280000	#FFDADA	1	0.625
chr1	117280001	117640000	A.2.2.1.2.2.1.2.2.2	0.505325443786982	.	117280001	117640000	#FFDADA	1	0.625
chr1	117640001	117880000	A.2.2.1.2.1.1.2.2.2	0.520710059171598	.	117640001	117880000	#FFDADA	1	0.625
chr1	117880001	118080000	A.2.2.1.2.2.1.2.2.1.2	0.506508875739645	.	117880001	118080000	#FFDADA	1	0.625
chr1	118080001	118240000	A.2.1.1.2.1.2.2.1.2.2	0.61301775147929	.	118080001	118240000	#FF9191	1	0.75
chr1	118240001	118600000	B.1.2.1.1.1.2.2.1.1	0.357396449704142	.	118240001	118600000	#9191FF	1	0.375
chr1	118600001	118880000	B.2.1.1.2.1.2.2.1.2	0.220118343195266	.	118600001	118880000	#4848FF	1	0.25
chr1	118880001	119200000	B.2.1.2.2.1.2.1	0.169230769230769	.	118880001	119200000	#4848FF	1	0.25
chr1	119200001	119640000	B.2.1.1.2.2.2.1.2	0.207100591715976	.	119200001	119640000	#4848FF	1	0.25
chr1	119640001	120120000	B.1.1.1.1.2.2.1	0.417751479289941	.	119640001	120120000	#DADAFF	1	0.5
chr1	120120001	120360000	A.2.2.1.2.1.1.2.1.1	0.526627218934911	.	120120001	120360000	#FFDADA	1	0.625
chr1	120360001	120520000	A.2.1.1.2.1.2.2.2	0.611834319526627	.	120360001	120520000	#FF9191	1	0.75
chr1	120520001	120720000	A.1.1.2.2.1.2.2.2.1	0.873372781065089	.	120520001	120720000	#FF0000	1	1
chr1	120720001	120960000	A.2.1.1.2.1.2.1	0.620118343195266	.	120720001	120960000	#FF9191	1	0.75
chr1	121080001	121160000	A.2.1.1.2.1.2.1	0.620118343195266	.	121080001	121160000	#FF9191	1	0.75
chr1	121160001	121360000	B.1.2.1.1.1.1.1.2.1	0.366863905325444	.	121160001	121360000	#9191FF	1	0.375
chr1	121480001	121520000	B.1.2.1.1.1.1.1.2.1	0.366863905325444	.	121480001	121520000	#9191FF	1	0.375
chr1	142880001	142920000	B.1.2.1.1.1.1.1.2.1	0.366863905325444	.	142880001	142920000	#9191FF	1	0.375
chr1	143120001	143160000	B.1.2.1.1.1.1.1.2.1	0.366863905325444	.	143120001	143160000	#9191FF	1	0.375
chr1	143640001	143800000	A.1.2.1.1.2.2.1.2.2.2	0.790532544378698	.	143640001	143800000	#FF4848	1	0.875
chr1	143840001	143880000	A.1.2.1.1.2.2.1.2.2.2	0.790532544378698	.	143840001	143880000	#FF4848	1	0.875
chr1	143880001	144120000	A.1.2.2.1.2.1.2.1	0.710059171597633	.	143880001	144120000	#FF4848	1	0.875
chr1	144120001	144240000	A.1.2.1.1.2.2.1.2.1	0.792899408284024	.	144120001	144240000	#FF4848	1	0.875
chr1	144280001	144400000	A.1.2.1.1.2.2.1.2.1	0.792899408284024	.	144280001	144400000	#FF4848	1	0.875
chr1	144440001	144560000	A.1.2.1.1.2.2.1.2.1	0.792899408284024	.	144440001	144560000	#FF4848	1	0.875
chr1	144560001	144720000	A.1.2.2.2.1.1.2.2	0.687573964497041	.	144560001	144720000	#FF4848	1	0.875
chr1	144800001	144920000	A.1.2.2.2.1.1.2.1	0.688757396449704	.	144800001	144920000	#FF4848	1	0.875
chr1	144920001	145120000	A.1.2.1.1.1.2.2.2.2.1	0.801183431952663	.	144920001	145120000	#FF4848	1	0.875
chr1	145120001	145280000	A.1.1.2.2.1.2.1.2.2	0.87810650887574	.	145120001	145280000	#FF0000	1	1
chr1	145280001	145400000	A.1.2.1.1.2.2.1.1	0.794082840236686	.	145280001	145400000	#FF4848	1	0.875
chr1	145400001	145600000	A.1.1.1.2.2.1.1.1.1	0.942011834319527	.	145400001	145600000	#FF0000	1	1
chr1	145600001	145760000	A.1.2.1.1.2.1.2.2	0.795266272189349	.	145600001	145760000	#FF4848	1	0.875
chr1	145760001	145840000	A.2.1.1.1.2.1.2.1	0.641420118343195	.	145760001	145840000	#FF9191	1	0.75
chr1	145880001	146000000	A.2.1.1.1.2.1.2.1	0.641420118343195	.	145880001	146000000	#FF9191	1	0.75
chr1	146000001	146160000	A.2.1.1.1.2.1.1.2.1	0.643786982248521	.	146000001	146160000	#FF9191	1	0.75
chr1	146200001	146280000	A.2.1.1.1.2.1.1.2.2	0.642603550295858	.	146200001	146280000	#FF9191	1	0.75
chr1	146320001	146400000	A.2.1.1.1.2.1.1.2.2	0.642603550295858	.	146320001	146400000	#FF9191	1	0.75
chr1	146400001	146480000	A.2.1.1.1.2.1.1.1	0.644970414201183	.	146400001	146480000	#FF9191	1	0.75
chr1	146480001	146760000	A.2.2.1.2.1.2.2.2	0.517159763313609	.	146480001	146760000	#FFDADA	1	0.625
chr1	146760001	146920000	B.1.2.1.1.2.1.2	0.349112426035503	.	146760001	146920000	#9191FF	1	0.375
chr1	146920001	147160000	A.2.2.1.2.1.2.1	0.519526627218935	.	146920001	147160000	#FFDADA	1	0.625
chr1	147160001	147400000	B.1.1.1.1.1.1.1.1	0.450887573964497	.	147160001	147400000	#DADAFF	1	0.5
chr1	147400001	147560000	A.2.1.1.1.2.2.2.2	0.635502958579882	.	147400001	147560000	#FF9191	1	0.75
chr1	147560001	147840000	A.1.2.1.1.2.2.2.1	0.789349112426035	.	147560001	147840000	#FF4848	1	0.875
chr1	147840001	148040000	A.1.1.2.2.1.2.1.2.1	0.879289940828402	.	147840001	148040000	#FF0000	1	1
chr1	148160001	148280000	A.1.1.2.2.1.2.1.2.1	0.879289940828402	.	148160001	148280000	#FF0000	1	1
chr1	148280001	148360000	A.1.2.1.1.2.2.2.2	0.788165680473373	.	148280001	148360000	#FF4848	1	0.875
chr1	148480001	148600000	A.1.2.1.1.2.2.2.2	0.788165680473373	.	148480001	148600000	#FF4848	1	0.875
chr1	148600001	148680000	A.2.1.1.1.2.2.2.1	0.636686390532544	.	148600001	148680000	#FF9191	1	0.75
chr1	148720001	148960000	A.2.1.1.1.2.2.2.1	0.636686390532544	.	148720001	148960000	#FF9191	1	0.75
chr1	149000001	149080000	B.1.2.1.1.1.1.2	0.364497041420118	.	149000001	149080000	#9191FF	1	0.375
chr1	149160001	149200000	B.1.2.1.1.1.1.2	0.364497041420118	.	149160001	149200000	#9191FF	1	0.375
chr1	149200001	149480000	A.2.1.1.1.2.1.2.2	0.640236686390533	.	149200001	149480000	#FF9191	1	0.75
chr1	149480001	149800000	A.1.2.1.1.2.2.1.2.2.1	0.791715976331361	.	149480001	149800000	#FF4848	1	0.875
chr1	149800001	150200000	A.1.1.2.2.1.1.2.1.2	0.884023668639053	.	149800001	150200000	#FF0000	1	1
chr1	150200001	150400000	A.1.1.2.2.2.1.2.1.1.2	0.863905325443787	.	150200001	150400000	#FF0000	1	1
chr1	150400001	150720000	A.1.1.2.2.2.1.2.2.2.2.2	0.856804733727811	.	150400001	150720000	#FF0000	1	1
chr1	150720001	151000000	A.1.1.2.2.2.1.2.1.1.1	0.86508875739645	.	150720001	151000000	#FF0000	1	1
chr1	151000001	151200000	A.1.1.1.2.2.1.1.1.2.2	0.938461538461538	.	151000001	151200000	#FF0000	1	1
chr1	151200001	151560000	A.1.1.1.1.1.1.1.1	1	.	151200001	151560000	#FF0000	1	1
chr1	151560001	151840000	A.1.1.1.1.2.1.1.2	0.983431952662722	.	151560001	151840000	#FF0000	1	1
chr1	151840001	152000000	A.1.2.1.1.2.1.1.1	0.798816568047337	.	151840001	152000000	#FF4848	1	0.875
chr1	152000001	152200000	B.1.1.1.1.1.1.2.1	0.448520710059172	.	152000001	152200000	#DADAFF	1	0.5
chr1	152200001	152480000	B.2.2.1.1.1.2.2.2	0.139644970414201	.	152200001	152480000	#0000FF	1	0.125
chr1	152480001	152680000	B.2.1.1.1.1.1.1	0.27810650887574	.	152480001	152680000	#4848FF	1	0.25
chr1	152680001	153080000	B.2.2.1.2.1.2	0.107692307692308	.	152680001	153080000	#0000FF	1	0.125
chr1	153080001	153240000	B.2.1.1.1.1.1.2	0.276923076923077	.	153080001	153240000	#4848FF	1	0.25
chr1	153240001	153480000	B.1.1.1.1.1.1.2.2	0.447337278106509	.	153240001	153480000	#DADAFF	1	0.5
chr1	153480001	153640000	A.1.1.2.2.1.2.1.1	0.880473372781065	.	153480001	153640000	#FF0000	1	1
chr1	153640001	153760000	A.1.2.1.1.1.2.1.1.2	0.810650887573965	.	153640001	153760000	#FF4848	1	0.875
chr1	153760001	153960000	A.1.1.1.2.2.1.1.2.1.1.1.2	0.936094674556213	.	153760001	153960000	#FF0000	1	1
chr1	153960001	154120000	A.1.2.1.1.2.1.2.1	0.796449704142012	.	153960001	154120000	#FF4848	1	0.875
chr1	154120001	154320000	A.1.1.1.2.2.1.1.1.2.1.2	0.939644970414201	.	154120001	154320000	#FF0000	1	1
chr1	154320001	154640000	A.1.1.1.2.2.1.1.1.2.1.1	0.940828402366864	.	154320001	154640000	#FF0000	1	1
chr1	154640001	154800000	A.2.1.1.1.2.2.1.1	0.63905325443787	.	154640001	154800000	#FF9191	1	0.75
chr1	154800001	155200000	A.1.1.1.2.2.1.1.2.2	0.932544378698225	.	154800001	155200000	#FF0000	1	1
chr1	155200001	155320000	A.1.1.1.2.2.2.1.1	0.930177514792899	.	155200001	155320000	#FF0000	1	1
chr1	155320001	155840000	A.1.1.2.2.2.1.2.2.2.1	0.859171597633136	.	155320001	155840000	#FF0000	1	1
chr1	155840001	156120000	A.1.1.1.1.1.1.2.2	0.995266272189349	.	155840001	156120000	#FF0000	1	1
chr1	156120001	156320000	A.1.1.1.2.2.1.1.2.1.1.2	0.93491124260355	.	156120001	156320000	#FF0000	1	1
chr1	156320001	156600000	A.1.1.1.2.2.1.1.2.1.1.1.1	0.937278106508876	.	156320001	156600000	#FF0000	1	1
chr1	156600001	156880000	A.1.1.1.1.2.1.2.2	0.981065088757396	.	156600001	156880000	#FF0000	1	1
chr1	156880001	157120000	A.1.1.2.2.1.1.2.1.1	0.885207100591716	.	156880001	157120000	#FF0000	1	1
chr1	157120001	157320000	A.2.2.1.2.1.2.2.1	0.518343195266272	.	157120001	157320000	#FFDADA	1	0.625
chr1	157320001	157520000	A.1.2.2.1.2.1.2.2.1.2	0.707692307692308	.	157320001	157520000	#FF4848	1	0.875
chr1	157520001	157840000	A.1.1.2.1.1.2.2.1.2	0.914792899408284	.	157520001	157840000	#FF0000	1	1
chr1	157840001	158160000	A.1.2.2.1.2.1.2.2.1.1	0.70887573964497	.	157840001	158160000	#FF4848	1	0.875
chr1	158160001	158480000	B.1.1.1.1.1.1.1.2	0.449704142011834	.	158160001	158480000	#DADAFF	1	0.5
chr1	158480001	158920000	B.1.2.2.2.1.2.2.1	0.29585798816568	.	158480001	158920000	#9191FF	1	0.375
chr1	158920001	159120000	B.1.1.2.1.2.1.1	0.391715976331361	.	158920001	159120000	#DADAFF	1	0.5
chr1	159120001	159200000	B.1.2.2.2.1.1.2.2.1	0.299408284023669	.	159120001	159200000	#9191FF	1	0.375
chr1	159200001	159400000	B.2.2.2.1.2.2.1.2	0.0366863905325444	.	159200001	159400000	#0000FF	1	0.125
chr1	159400001	159760000	B.2.2.2.1.2.1.1.1	0.042603550295858	.	159400001	159760000	#0000FF	1	0.125
chr1	159760001	160000000	A.2.2.2.1.1.2.1	0.486390532544379	.	159760001	160000000	#FFDADA	1	0.625
chr1	160000001	160400000	A.1.1.1.2.2.1.2	0.931360946745562	.	160000001	160400000	#FF0000	1	1
chr1	160400001	160600000	A.1.1.2.1.1.2.1	0.917159763313609	.	160400001	160600000	#FF0000	1	1
chr1	160600001	160960000	A.1.2.1.1.1.1.1.2	0.820118343195266	.	160600001	160960000	#FF4848	1	0.875
chr1	160960001	161160000	A.1.1.1.1.2.1.2.1	0.982248520710059	.	160960001	161160000	#FF0000	1	1
chr1	161160001	161400000	A.1.1.1.1.2.1.1.1	0.984615384615385	.	161160001	161400000	#FF0000	1	1
chr1	161400001	161720000	A.1.1.2.1.1.2.2.2	0.913609467455621	.	161400001	161720000	#FF0000	1	1
chr1	161720001	162000000	A.2.1.2.2.2.2.2	0.562130177514793	.	161720001	162000000	#FF9191	1	0.75
chr1	162000001	162200000	B.1.1.2.2.2.1.2.2	0.376331360946746	.	162000001	162200000	#DADAFF	1	0.5
chr1	162200001	162400000	B.1.1.2.2.2.1.1	0.379881656804734	.	162200001	162400000	#DADAFF	1	0.5
chr1	162400001	162560000	A.2.2.2.1.1.1.1.2	0.497041420118343	.	162400001	162560000	#FFDADA	1	0.625
chr1	162560001	162840000	A.2.2.2.2.1.2.2.2	0.460355029585799	.	162560001	162840000	#FFDADA	1	0.625
chr1	162840001	163160000	B.2.2.1.2.1.1.2.2.1.2.2	0.110059171597633	.	162840001	163160000	#0000FF	1	0.125
chr1	163160001	163320000	B.1.2.2.2.1.1.2.2.2	0.298224852071006	.	163160001	163320000	#9191FF	1	0.375
chr1	163320001	163520000	B.2.2.1.2.1.1.1.2.1.1	0.117159763313609	.	163320001	163520000	#0000FF	1	0.125
chr1	163520001	163680000	B.1.1.2.2.1.1.2	0.385798816568047	.	163520001	163680000	#DADAFF	1	0.5
chr1	163680001	164080000	B.2.2.2.1.2.2.2.1.2.2	0.0331360946745562	.	163680001	164080000	#0000FF	1	0.125
chr1	164080001	164440000	B.2.2.2.1.2.2.2.2.2.1	0.0307692307692308	.	164080001	164440000	#0000FF	1	0.125
chr1	164440001	164880000	B.2.2.2.1.2.1.1.2	0.0414201183431953	.	164440001	164880000	#0000FF	1	0.125
chr1	164880001	165080000	B.2.2.1.2.1.1.1.2.1.2	0.115976331360947	.	164880001	165080000	#0000FF	1	0.125
chr1	165080001	165280000	B.2.2.1.1.1.2.1.1	0.143195266272189	.	165080001	165280000	#0000FF	1	0.125
chr1	165280001	165360000	B.1.2.2.1.1.2.2.2	0.315976331360947	.	165280001	165360000	#9191FF	1	0.375
chr1	165360001	165560000	B.1.2.2.1.1.2.1.1.2	0.320710059171598	.	165360001	165560000	#9191FF	1	0.375
chr1	165560001	165880000	A.2.1.2.1.2.1.1.2	0.585798816568047	.	165560001	165880000	#FF9191	1	0.75
chr1	165880001	166160000	B.2.2.1.2.1.1.2.2.1.1	0.112426035502959	.	165880001	166160000	#0000FF	1	0.125
chr1	166160001	166280000	B.2.2.2.1.2.2.1.1	0.0378698224852071	.	166160001	166280000	#0000FF	1	0.125
chr1	166280001	166640000	B.2.2.2.1.2.2.2.2.2.2.2	0.0284023668639053	.	166280001	166640000	#0000FF	1	0.125
chr1	166640001	166800000	B.2.2.1.2.1.1.1.2.2	0.114792899408284	.	166640001	166800000	#0000FF	1	0.125
chr1	166800001	167160000	A.1.2.2.1.2.1.2.2.2	0.706508875739645	.	166800001	167160000	#FF4848	1	0.875
chr1	167160001	167520000	A.1.1.2.1.1.2.2.1.1	0.915976331360947	.	167160001	167520000	#FF0000	1	1
chr1	167520001	167920000	A.1.2.1.1.1.1.1.1.1	0.822485207100592	.	167520001	167920000	#FF4848	1	0.875
chr1	167920001	168240000	A.1.2.2.1.2.1.1.1.1.2	0.714792899408284	.	167920001	168240000	#FF4848	1	0.875
chr1	168240001	168960000	B.2.2.1.2.1.1.2.2.1.2.1	0.111242603550296	.	168240001	168960000	#0000FF	1	0.125
chr1	168960001	169320000	B.1.2.2.1.1.2.2.1	0.317159763313609	.	168960001	169320000	#9191FF	1	0.375
chr1	169320001	169560000	B.1.1.2.1.2.1.2	0.390532544378698	.	169320001	169560000	#DADAFF	1	0.5
chr1	169560001	169880000	A.2.2.2.2.1.2.2.1.1	0.462721893491124	.	169560001	169880000	#FFDADA	1	0.625
chr1	169880001	170120000	B.2.2.1.2.1.1.1.1.1	0.119526627218935	.	169880001	170120000	#0000FF	1	0.125
chr1	170120001	170440000	B.2.2.2.1.2.2.2.2.2.2.1	0.029585798816568	.	170120001	170440000	#0000FF	1	0.125
chr1	170440001	170720000	B.2.2.1.2.1.1.2.2.2	0.10887573964497	.	170440001	170720000	#0000FF	1	0.125
chr1	170720001	170840000	B.2.2.2.1.2.2.2.1.1	0.0355029585798817	.	170720001	170840000	#0000FF	1	0.125
chr1	170840001	171080000	B.2.2.2.1.2.1.2.1	0.0402366863905325	.	170840001	171080000	#0000FF	1	0.125
chr1	171080001	171440000	B.1.2.2.2.1.1.2.1.1	0.301775147928994	.	171080001	171440000	#9191FF	1	0.375
chr1	171440001	171600000	A.2.2.2.1.1.1.2.2.2.2.2	0.487573964497041	.	171440001	171600000	#FFDADA	1	0.625
chr1	171600001	171760000	A.2.2.2.2.1.2.1.2.2	0.463905325443787	.	171600001	171760000	#FFDADA	1	0.625
chr1	171760001	171960000	B.1.2.2.2.1.2.2.2.1	0.294674556213018	.	171760001	171960000	#9191FF	1	0.375
chr1	171960001	172120000	B.2.2.1.1.1.1.2.2	0.144378698224852	.	171960001	172120000	#0000FF	1	0.125
chr1	172120001	173040000	B.1.2.2.2.1.1.1.1.2	0.30414201183432	.	172120001	173040000	#9191FF	1	0.375
chr1	173040001	173360000	B.2.2.1.2.1.1.1.1.2	0.118343195266272	.	173040001	173360000	#0000FF	1	0.125
chr1	173360001	173800000	A.2.2.2.2.1.2.2.1.2	0.461538461538462	.	173360001	173800000	#FFDADA	1	0.625
chr1	173800001	174040000	A.2.1.2.1.2.1.1.1	0.58698224852071	.	173800001	174040000	#FF9191	1	0.75
chr1	174040001	174240000	A.2.1.2.1.2.1.2.1.2	0.583431952662722	.	174040001	174240000	#FF9191	1	0.75
chr1	174240001	174520000	A.2.1.2.2.2.1.1.1	0.569230769230769	.	174240001	174520000	#FF9191	1	0.75
chr1	174520001	174960000	A.2.1.2.2.2.1.1.2.2	0.565680473372781	.	174520001	174960000	#FF9191	1	0.75
chr1	174960001	175280000	A.2.1.2.2.2.1.1.2.1.2	0.566863905325444	.	174960001	175280000	#FF9191	1	0.75
chr1	175280001	175480000	B.1.2.2.1.1.2.1.1.1	0.32189349112426	.	175280001	175480000	#9191FF	1	0.375
chr1	175480001	175600000	B.2.2.1.1.1.1.2.1.2.1	0.146745562130178	.	175480001	175600000	#0000FF	1	0.125
chr1	175600001	175920000	B.2.2.1.1.1.1.2.1.1	0.14792899408284	.	175600001	175920000	#0000FF	1	0.125
chr1	175920001	176080000	B.1.1.2.2.2.1.2.1.1	0.378698224852071	.	175920001	176080000	#DADAFF	1	0.5
chr1	176080001	176240000	B.1.2.2.1.1.2.1.2.1	0.319526627218935	.	176080001	176240000	#9191FF	1	0.375
chr1	176240001	176680000	B.2.2.2.2.2.1.1.2.2	0.0118343195266272	.	176240001	176680000	#0000FF	1	0.125
chr1	176680001	177160000	B.2.2.2.2.2.1.1.2.1	0.0130177514792899	.	176680001	177160000	#0000FF	1	0.125
chr1	177160001	177440000	B.2.2.2.2.2.1.1.1	0.0142011834319527	.	177160001	177440000	#0000FF	1	0.125
chr1	177440001	177560000	B.2.2.2.1.2.2.2.1.2.1	0.0343195266272189	.	177440001	177560000	#0000FF	1	0.125
chr1	177560001	177720000	B.2.2.2.2.2.1.2	0.0106508875739645	.	177560001	177720000	#0000FF	1	0.125
chr1	177720001	177960000	B.2.2.1.1.1.1.2.1.2.2	0.145562130177515	.	177720001	177960000	#0000FF	1	0.125
chr1	177960001	178200000	A.2.1.2.2.1.2.1.1.2	0.575147928994083	.	177960001	178200000	#FF9191	1	0.75
chr1	178200001	178520000	A.2.2.2.2.1.2.1.1.2.1	0.467455621301775	.	178200001	178520000	#FFDADA	1	0.625
chr1	178520001	178720000	A.1.2.2.1.1.1.2.1.2.1.2	0.730177514792899	.	178520001	178720000	#FF4848	1	0.875
chr1	178720001	179040000	A.2.1.2.1.2.1.2.1.1	0.584615384615385	.	178720001	179040000	#FF9191	1	0.75
chr1	179040001	179360000	A.1.2.1.1.1.1.1.1.2	0.821301775147929	.	179040001	179360000	#FF4848	1	0.875
chr1	179360001	179640000	B.1.1.2.2.1.1.1.2	0.38698224852071	.	179360001	179640000	#DADAFF	1	0.5
chr1	179640001	179840000	A.2.2.2.2.1.2.1.1.1	0.468639053254438	.	179640001	179840000	#FFDADA	1	0.625
chr1	179840001	180000000	A.1.2.2.1.1.1.2.1.2.1.1	0.731360946745562	.	179840001	180000000	#FF4848	1	0.875
chr1	180000001	180200000	A.1.2.2.1.2.1.1.1.2.2	0.712426035502959	.	180000001	180200000	#FF4848	1	0.875
chr1	180200001	180480000	A.2.1.2.1.2.2.2.1	0.579881656804734	.	180200001	180480000	#FF9191	1	0.75
chr1	180480001	180760000	A.2.1.2.2.2.1.1.2.1.1	0.568047337278107	.	180480001	180760000	#FF9191	1	0.75
chr1	180760001	180880000	A.2.2.2.2.1.2.1.2.1	0.46508875739645	.	180760001	180880000	#FFDADA	1	0.625
chr1	180880001	181160000	A.1.2.2.1.2.1.1.1.1.1	0.715976331360947	.	180880001	181160000	#FF4848	1	0.875
chr1	181160001	181760000	B.2.2.2.1.2.2.2.2.1	0.0319526627218935	.	181160001	181760000	#0000FF	1	0.125
chr1	181760001	182040000	B.2.2.2.1.2.1.2.2	0.0390532544378698	.	181760001	182040000	#0000FF	1	0.125
chr1	182040001	182240000	B.1.2.2.2.1.2.2.2.2	0.293491124260355	.	182040001	182240000	#9191FF	1	0.375
chr1	182240001	182400000	B.1.1.2.2.2.1.2.1.2	0.377514792899408	.	182240001	182400000	#DADAFF	1	0.5
chr1	182400001	182560000	A.2.2.2.2.1.2.1.1.2.2	0.466272189349112	.	182400001	182560000	#FFDADA	1	0.625
chr1	182560001	182800000	A.1.2.2.1.1.1.2.2.1	0.726627218934911	.	182560001	182800000	#FF4848	1	0.875
chr1	182800001	183040000	A.1.2.2.1.2.1.1.1.2.1	0.713609467455621	.	182800001	183040000	#FF4848	1	0.875
chr1	183040001	183560000	A.1.2.2.1.1.1.2.1.1.2	0.732544378698225	.	183040001	183560000	#FF4848	1	0.875
chr1	183560001	183920000	A.2.1.2.1.2.1.2.2	0.582248520710059	.	183560001	183920000	#FF9191	1	0.75
chr1	183920001	184040000	B.1.1.2.2.1.1.1.1	0.388165680473373	.	183920001	184040000	#DADAFF	1	0.5
chr1	184040001	184360000	B.1.2.2.2.1.1.2.1.2	0.300591715976331	.	184040001	184360000	#9191FF	1	0.375
chr1	184360001	184640000	B.1.2.2.1.1.2.1.2.2	0.318343195266272	.	184360001	184640000	#9191FF	1	0.375
chr1	184640001	184800000	A.2.2.2.1.1.2.2.1	0.485207100591716	.	184640001	184800000	#FFDADA	1	0.625
chr1	184800001	184960000	A.2.2.2.1.1.1.2.1.2	0.493491124260355	.	184800001	184960000	#FFDADA	1	0.625
chr1	184960001	185120000	A.2.2.2.1.1.2.2.2.1	0.484023668639053	.	184960001	185120000	#FFDADA	1	0.625
chr1	185120001	185400000	B.1.1.2.1.2.2	0.389349112426035	.	185120001	185400000	#DADAFF	1	0.5
chr1	185400001	185840000	B.2.2.1.1.1.2.1.2	0.142011834319527	.	185400001	185840000	#0000FF	1	0.125
chr1	185840001	186400000	B.1.2.2.2.1.1.1.2	0.302958579881657	.	185840001	186400000	#9191FF	1	0.375
chr1	186400001	186560000	B.2.2.1.1.2.2.1.2.2.1	0.125443786982249	.	186400001	186560000	#0000FF	1	0.125
chr1	186560001	186720000	B.1.2.2.1.2.1.2.1	0.313609467455621	.	186560001	186720000	#9191FF	1	0.375
chr1	186720001	187200000	B.2.2.1.2.2.1.2.2.1.1	0.0840236686390533	.	186720001	187200000	#0000FF	1	0.125
chr1	187200001	187400000	B.2.2.2.1.1.1.2.1.1.2	0.0591715976331361	.	187200001	187400000	#0000FF	1	0.125
chr1	187400001	187600000	B.2.2.2.2.2.2.1.2.1.1	0.00828402366863905	.	187400001	187600000	#0000FF	1	0.125
chr1	187600001	187680000	B.2.2.2.1.1.2.2.2.1	0.0449704142011834	.	187600001	187680000	#0000FF	1	0.125
chr1	187720001	187800000	B.2.2.1.2.2.2.2.2.1	0.0710059171597633	.	187720001	187800000	#0000FF	1	0.125
chr1	187800001	187840000	B.2.2.2.2.2.2.1.1	0.00946745562130178	.	187800001	187840000	#0000FF	1	0.125
chr1	187880001	188040000	B.2.2.2.2.2.2.1.1	0.00946745562130178	.	187880001	188040000	#0000FF	1	0.125
chr1	188040001	188120000	B.2.2.2.1.1.2.2.2.2	0.0437869822485207	.	188040001	188120000	#0000FF	1	0.125
chr1	188240001	188400000	B.2.2.2.2.2.2.1.2.2	0.00591715976331361	.	188240001	188400000	#0000FF	1	0.125
chr1	188400001	188440000	B.2.2.2.2.1.1.2	0.0260355029585799	.	188400001	188440000	#0000FF	1	0.125
chr1	188480001	188800000	B.2.2.2.2.1.1.2	0.0260355029585799	.	188480001	188800000	#0000FF	1	0.125
chr1	188800001	189160000	B.2.2.1.2.2.1.1.1.1	0.106508875739645	.	188800001	189160000	#0000FF	1	0.125
chr1	189160001	189720000	B.2.2.1.1.1.1.1.1	0.150295857988166	.	189160001	189720000	#0000FF	1	0.125
chr1	189720001	190040000	B.1.2.2.1.2.1.2.2.2.2	0.310059171597633	.	189720001	190040000	#9191FF	1	0.375
chr1	190040001	190160000	B.2.2.1.1.2.2.1.2.2.2	0.124260355029586	.	190040001	190160000	#0000FF	1	0.125
chr1	190160001	190480000	B.2.2.1.1.2.2.2.1.2	0.12189349112426	.	190160001	190480000	#0000FF	1	0.125
chr1	190480001	190560000	B.2.2.1.2.2.2.1.2.2	0.0745562130177515	.	190480001	190560000	#0000FF	1	0.125
chr1	190560001	190640000	B.2.2.2.1.1.2.1.1.2	0.0497041420118343	.	190560001	190640000	#0000FF	1	0.125
chr1	190640001	190760000	B.2.2.2.1.1.2.1.1.1	0.050887573964497	.	190640001	190760000	#0000FF	1	0.125
chr1	190760001	190920000	B.2.2.2.2.2.2.2.2.1.2	0.00236686390532544	.	190760001	190920000	#0000FF	1	0.125
chr1	190960001	191040000	B.2.2.2.1.1.2.1.2	0.0485207100591716	.	190960001	191040000	#0000FF	1	0.125
chr1	191040001	191320000	B.2.2.2.1.1.1.2.1.1.1	0.0603550295857988	.	191040001	191320000	#0000FF	1	0.125
chr1	191360001	191400000	B.2.2.2.1.1.1.2.1.1.1	0.0603550295857988	.	191360001	191400000	#0000FF	1	0.125
chr1	191400001	191560000	B.2.2.1.2.2.2.1.2.1	0.0757396449704142	.	191400001	191560000	#0000FF	1	0.125
chr1	191560001	191720000	B.2.2.2.2.2.2.1.2.1.2	0.00710059171597633	.	191560001	191720000	#0000FF	1	0.125
chr1	191720001	192000000	B.2.2.1.2.2.2.2.2.2	0.0698224852071006	.	191720001	192000000	#0000FF	1	0.125
chr1	192000001	192240000	B.1.2.2.2.2.1.2.2	0.287573964497041	.	192000001	192240000	#9191FF	1	0.375
chr1	192240001	192440000	B.2.2.1.1.2.2.1.1	0.127810650887574	.	192240001	192440000	#0000FF	1	0.125
chr1	192440001	192600000	A.2.2.2.2.2.1	0.459171597633136	.	192440001	192600000	#FFDADA	1	0.625
chr1	192600001	192760000	B.1.1.2.1.1.2.1.1	0.396449704142012	.	192600001	192760000	#DADAFF	1	0.5
chr1	192760001	193080000	A.2.2.2.1.1.1.2.1.1.1	0.49585798816568	.	192760001	193080000	#FFDADA	1	0.625
chr1	193080001	193360000	A.2.2.2.2.2.2.2.2.1	0.453254437869823	.	193080001	193360000	#FFDADA	1	0.625
chr1	193360001	193520000	B.1.1.2.2.1.2.1.1	0.384615384615385	.	193360001	193520000	#DADAFF	1	0.5
chr1	193520001	193600000	B.1.2.2.1.1.1.2.1.1	0.325443786982249	.	193520001	193600000	#9191FF	1	0.375
chr1	193600001	193960000	B.1.2.2.1.1.1.2.2	0.323076923076923	.	193600001	193960000	#9191FF	1	0.375
chr1	193960001	194320000	B.1.1.2.2.2.2.2	0.370414201183432	.	193960001	194320000	#DADAFF	1	0.5
chr1	194320001	194560000	B.2.2.1.1.2.2.2.2	0.120710059171598	.	194320001	194560000	#0000FF	1	0.125
chr1	194560001	194680000	B.2.2.1.2.2.2.2.1.1	0.0733727810650888	.	194560001	194680000	#0000FF	1	0.125
chr1	194680001	194880000	B.1.2.2.2.2.1.2.1	0.288757396449704	.	194680001	194880000	#9191FF	1	0.375
chr1	194880001	195080000	B.2.2.2.1.1.1.2.1.2.2	0.0568047337278106	.	194880001	195080000	#0000FF	1	0.125
chr1	195120001	195240000	B.2.2.2.1.1.1.2.1.2.2	0.0568047337278106	.	195120001	195240000	#0000FF	1	0.125
chr1	195280001	195360000	B.2.2.2.1.1.1.2.1.2.2	0.0568047337278106	.	195280001	195360000	#0000FF	1	0.125
chr1	195400001	195520000	B.2.2.2.1.1.2.2.1.2	0.0461538461538462	.	195400001	195520000	#0000FF	1	0.125
chr1	195520001	196000000	B.2.2.2.2.2.2.2.1	0.00473372781065089	.	195520001	196000000	#0000FF	1	0.125
chr1	196000001	196080000	B.2.2.2.1.1.2.2.1.1	0.0473372781065089	.	196000001	196080000	#0000FF	1	0.125
chr1	196080001	196400000	B.2.2.2.2.2.2.2.2.2	0.00118343195266272	.	196080001	196400000	#0000FF	1	0.125
chr1	196440001	196480000	B.2.2.2.2.2.2.2.2.2	0.00118343195266272	.	196440001	196480000	#0000FF	1	0.125
chr1	196480001	196680000	B.2.2.2.2.2.2.2.2.1.1	0.00355029585798817	.	196480001	196680000	#0000FF	1	0.125
chr1	196680001	196840000	B.2.2.2.2.1.1.1	0.0272189349112426	.	196680001	196840000	#0000FF	1	0.125
chr1	196840001	197000000	B.2.2.1.2.2.2.2.1.2	0.072189349112426	.	196840001	197000000	#0000FF	1	0.125
chr1	197000001	197080000	B.2.2.1.1.2.2.1.2.1	0.126627218934911	.	197000001	197080000	#0000FF	1	0.125
chr1	197080001	197400000	B.1.1.2.1.1.2.1.2	0.395266272189349	.	197080001	197400000	#DADAFF	1	0.5
chr1	197400001	197600000	B.1.1.2.2.1.2.1.2	0.383431952662722	.	197400001	197600000	#DADAFF	1	0.5
chr1	197600001	198280000	A.2.2.2.1.1.1.2.1.1.2	0.494674556213018	.	197600001	198280000	#FFDADA	1	0.625
chr1	198280001	198440000	B.1.1.2.2.1.2.2.2	0.381065088757396	.	198280001	198440000	#DADAFF	1	0.5
chr1	198440001	198680000	A.2.1.2.1.2.2.1	0.581065088757396	.	198440001	198680000	#FF9191	1	0.75
chr1	198680001	198880000	A.2.2.2.1.1.2.2.2.2	0.482840236686391	.	198680001	198880000	#FFDADA	1	0.625
chr1	198880001	199240000	A.2.1.2.1.2.2.2.2	0.578698224852071	.	198880001	199240000	#FF9191	1	0.75
chr1	199240001	199520000	B.1.1.2.2.1.2.2.1	0.382248520710059	.	199240001	199520000	#DADAFF	1	0.5
chr1	199520001	199800000	B.1.2.2.1.1.1.2.1.2	0.324260355029586	.	199520001	199800000	#9191FF	1	0.375
chr1	199800001	200240000	A.2.2.2.1.1.1.2.2.2.1.1	0.49112426035503	.	199800001	200240000	#FFDADA	1	0.625
chr1	200240001	200520000	A.1.2.2.1.1.1.2.1.1.1	0.733727810650888	.	200240001	200520000	#FF4848	1	0.875
chr1	200520001	200840000	A.1.2.2.1.2.2.2.2.1	0.699408284023669	.	200520001	200840000	#FF4848	1	0.875
chr1	200840001	201200000	A.1.1.2.1.2.1.2.1.1	0.90887573964497	.	200840001	201200000	#FF0000	1	1
chr1	201200001	201400000	A.1.2.2.1.1.2.2.1.1.2	0.72189349112426	.	201200001	201400000	#FF4848	1	0.875
chr1	201400001	201480000	A.1.2.2.1.1.2.2.1.1.1	0.723076923076923	.	201400001	201480000	#FF4848	1	0.875
chr1	201480001	201720000	A.1.1.2.1.2.1.1.2.2	0.910059171597633	.	201480001	201720000	#FF0000	1	1
chr1	201720001	201960000	A.1.2.1.1.1.1.2.1.2.1	0.815384615384615	.	201720001	201960000	#FF4848	1	0.875
chr1	201960001	202120000	A.1.1.2.1.2.1.2.2	0.906508875739645	.	201960001	202120000	#FF0000	1	1
chr1	202120001	202320000	A.1.1.1.2.2.2.2.2	0.925443786982248	.	202120001	202320000	#FF0000	1	1
chr1	202320001	202800000	A.1.2.1.1.1.1.2.1.2.2	0.814201183431953	.	202320001	202800000	#FF4848	1	0.875
chr1	202800001	202960000	A.1.2.2.1.1.2.2.1.2.1	0.720710059171598	.	202800001	202960000	#FF4848	1	0.875
chr1	202960001	203240000	A.1.2.2.1.1.2.1	0.724260355029586	.	202960001	203240000	#FF4848	1	0.875
chr1	203240001	203480000	A.1.1.2.1.2.1.2.1.2	0.907692307692308	.	203240001	203480000	#FF0000	1	1
chr1	203480001	203880000	A.1.1.2.1.1.1.2.1.1.2	0.920710059171598	.	203480001	203880000	#FF0000	1	1
chr1	203880001	204040000	A.2.2.2.1.1.1.1.1	0.498224852071006	.	203880001	204040000	#FFDADA	1	0.625
chr1	204040001	204360000	A.1.2.2.1.2.2.2.1	0.700591715976331	.	204040001	204360000	#FF4848	1	0.875
chr1	204360001	204520000	A.1.1.2.1.1.1.1.1	0.924260355029586	.	204360001	204520000	#FF0000	1	1
chr1	204520001	204720000	A.1.1.2.1.2.1.1.2.1	0.911242603550296	.	204520001	204720000	#FF0000	1	1
chr1	204720001	205200000	A.1.1.2.1.1.1.2.1.1.1	0.92189349112426	.	204720001	205200000	#FF0000	1	1
chr1	205200001	205480000	A.1.1.1.2.2.2.2.1.2	0.926627218934911	.	205200001	205480000	#FF0000	1	1
chr1	205480001	205680000	A.1.1.1.2.2.2.2.1.1	0.927810650887574	.	205480001	205680000	#FF0000	1	1
chr1	205680001	205920000	A.1.1.2.1.1.1.2.1.2	0.919526627218935	.	205680001	205920000	#FF0000	1	1
chr1	206040001	206200000	A.1.2.1.1.2.1.1.2	0.797633136094675	.	206040001	206200000	#FF4848	1	0.875
chr1	206200001	206360000	A.1.1.2.1.2.1.1.1	0.912426035502959	.	206200001	206360000	#FF0000	1	1
chr1	206480001	206600000	A.2.1.2.2.2.2.1	0.563313609467456	.	206480001	206600000	#FF9191	1	0.75
chr1	206600001	206800000	A.1.2.2.1.1.2.2.1.2.2	0.719526627218935	.	206600001	206800000	#FF4848	1	0.875
chr1	206800001	206960000	A.1.1.2.1.1.1.1.2	0.923076923076923	.	206800001	206960000	#FF0000	1	1
chr1	206960001	207320000	A.1.2.2.1.1.1.2.1.2.2.1	0.728994082840237	.	206960001	207320000	#FF4848	1	0.875
chr1	207320001	208160000	A.1.2.2.1.2.1.1.2	0.711242603550296	.	207320001	208160000	#FF4848	1	0.875
chr1	208160001	208440000	A.2.2.2.2.2.2.2.1	0.454437869822485	.	208160001	208440000	#FFDADA	1	0.625
chr1	208440001	208640000	B.2.2.1.2.2.1.1.1.2.2.1	0.10414201183432	.	208440001	208640000	#0000FF	1	0.125
chr1	208640001	209000000	B.2.2.2.1.1.1.2.1.2.1	0.0579881656804734	.	208640001	209000000	#0000FF	1	0.125
chr1	209000001	209080000	B.2.2.2.1.1.1.1.1.1.1	0.0686390532544379	.	209000001	209080000	#0000FF	1	0.125
chr1	209080001	209520000	B.2.2.2.1.1.1.1.2.1	0.0650887573964497	.	209080001	209520000	#0000FF	1	0.125
chr1	209520001	209720000	B.2.2.1.1.2.2.2.1.1	0.123076923076923	.	209520001	209720000	#0000FF	1	0.125
chr1	209720001	210040000	A.2.2.2.2.1.1.2.2.1	0.471005917159763	.	209720001	210040000	#FFDADA	1	0.625
chr1	210040001	210320000	B.2.2.1.2.2.1.2.2.2.2.2	0.0781065088757396	.	210040001	210320000	#0000FF	1	0.125
chr1	210320001	210520000	B.1.1.2.2.2.2.1.1.2	0.37396449704142	.	210320001	210520000	#DADAFF	1	0.5
chr1	210520001	211080000	B.2.2.1.1.1.2.2.1	0.140828402366864	.	210520001	211080000	#0000FF	1	0.125
chr1	211080001	211240000	B.2.2.2.1.1.1.1.1.1.2	0.0674556213017752	.	211080001	211240000	#0000FF	1	0.125
chr1	211240001	211400000	B.1.2.2.2.2.2.2.2.1	0.280473372781065	.	211240001	211400000	#9191FF	1	0.375
chr1	211400001	211680000	A.2.2.2.1.1.1.2.2.2.2.1	0.488757396449704	.	211400001	211680000	#FFDADA	1	0.625
chr1	211680001	211840000	A.2.1.2.2.1.2.2.1	0.571597633136095	.	211680001	211840000	#FF9191	1	0.75
chr1	211840001	212120000	A.2.1.2.1.1.1.2.1	0.595266272189349	.	211840001	212120000	#FF9191	1	0.75
chr1	212120001	212280000	A.2.1.2.2.1.2.2.2	0.570414201183432	.	212120001	212280000	#FF9191	1	0.75
chr1	212280001	212440000	A.1.2.2.1.1.1.1.2	0.73491124260355	.	212280001	212440000	#FF4848	1	0.875
chr1	212440001	212640000	A.1.2.2.1.2.2.1.1.1.1	0.705325443786982	.	212440001	212640000	#FF4848	1	0.875
chr1	212640001	213240000	A.1.1.2.1.2.2.2.1.2	0.902958579881657	.	212640001	213240000	#FF0000	1	1
chr1	213240001	213440000	B.1.1.2.2.2.2.1.2.2	0.371597633136095	.	213240001	213440000	#DADAFF	1	0.5
chr1	213440001	213920000	B.2.2.1.2.1.1.2.1	0.113609467455621	.	213440001	213920000	#0000FF	1	0.125
chr1	213920001	214000000	B.2.2.2.2.1.2.1.1.1	0.0248520710059172	.	213920001	214000000	#0000FF	1	0.125
chr1	214000001	214120000	B.2.2.2.2.1.2.1.1.2	0.0236686390532544	.	214000001	214120000	#0000FF	1	0.125
chr1	214120001	214320000	B.2.2.1.2.2.1.2.1.1.2.2.1	0.0875739644970414	.	214120001	214320000	#0000FF	1	0.125
chr1	214320001	214600000	A.2.2.2.2.2.2.2.2.2	0.45207100591716	.	214320001	214600000	#FFDADA	1	0.625
chr1	214600001	214760000	A.2.2.2.2.2.2.1.1.1	0.457988165680473	.	214600001	214760000	#FFDADA	1	0.625
chr1	214760001	215000000	B.1.2.2.1.2.1.2.2.2.1	0.311242603550296	.	214760001	215000000	#9191FF	1	0.375
chr1	215000001	215480000	B.2.2.1.2.2.1.1.2.2.2.1	0.093491124260355	.	215000001	215480000	#0000FF	1	0.125
chr1	215480001	215720000	B.2.2.1.1.2.1.2.2.2.2	0.128994082840237	.	215480001	215720000	#0000FF	1	0.125
chr1	215720001	215840000	B.2.2.1.1.2.1.1.1	0.138461538461538	.	215720001	215840000	#0000FF	1	0.125
chr1	215840001	216120000	B.2.2.2.1.1.1.2.2.2.1	0.0532544378698225	.	215840001	216120000	#0000FF	1	0.125
chr1	216120001	216240000	B.2.2.1.2.2.1.2.1.2	0.085207100591716	.	216120001	216240000	#0000FF	1	0.125
chr1	216240001	216400000	B.2.2.2.2.1.2.2.1.1	0.0189349112426036	.	216240001	216400000	#0000FF	1	0.125
chr1	216400001	216840000	B.2.2.2.2.1.2.1.2.1.1	0.0224852071005917	.	216400001	216840000	#0000FF	1	0.125
chr1	216840001	217240000	B.2.2.2.2.1.2.1.2.1.2	0.021301775147929	.	216840001	217240000	#0000FF	1	0.125
chr1	217240001	217400000	B.2.2.2.2.1.2.2.1.2	0.0177514792899408	.	217240001	217400000	#0000FF	1	0.125
chr1	217400001	217680000	B.2.2.1.2.2.1.2.1.1.2.2.2	0.0863905325443787	.	217400001	217680000	#0000FF	1	0.125
chr1	217680001	217840000	B.1.2.2.2.2.2.2.2.2	0.279289940828402	.	217680001	217840000	#9191FF	1	0.375
chr1	217840001	218080000	B.2.2.2.1.1.1.1.1.2	0.0662721893491124	.	217840001	218080000	#0000FF	1	0.125
chr1	218080001	218400000	B.2.2.2.2.1.2.1.2.2	0.0201183431952663	.	218080001	218400000	#0000FF	1	0.125
chr1	218400001	218720000	B.1.2.2.1.2.1.2.2.1	0.312426035502959	.	218400001	218720000	#9191FF	1	0.375
chr1	218720001	218920000	B.2.2.1.2.2.1.2.1.1.2.1.1	0.0899408284023669	.	218720001	218920000	#0000FF	1	0.125
chr1	218920001	219240000	B.2.2.2.1.1.1.2.2.2.2	0.0520710059171598	.	218920001	219240000	#0000FF	1	0.125
chr1	219240001	219440000	B.1.2.2.2.2.1.1.1.1	0.292307692307692	.	219240001	219440000	#9191FF	1	0.375
chr1	219440001	219720000	B.2.2.2.1.1.1.2.2.1.1	0.0556213017751479	.	219440001	219720000	#0000FF	1	0.125
chr1	219720001	219800000	B.2.2.1.2.2.1.2.1.1.2.1.2	0.0887573964497041	.	219720001	219800000	#0000FF	1	0.125
chr1	219800001	220000000	B.2.2.2.1.1.1.2.2.1.2	0.0544378698224852	.	219800001	220000000	#0000FF	1	0.125
chr1	220000001	220160000	B.1.2.2.2.2.1.1.2	0.289940828402367	.	220000001	220160000	#9191FF	1	0.375
chr1	220160001	220560000	A.2.1.2.2.1.2.1.1.1	0.576331360946746	.	220160001	220560000	#FF9191	1	0.75
chr1	220560001	220720000	B.2.2.1.2.2.2.1.1	0.0769230769230769	.	220560001	220720000	#0000FF	1	0.125
chr1	220720001	220960000	B.1.2.2.1.2.2.2.2	0.306508875739645	.	220720001	220960000	#9191FF	1	0.375
chr1	220960001	221120000	B.1.2.2.2.2.1.1.1.2	0.29112426035503	.	220960001	221120000	#9191FF	1	0.375
chr1	221120001	221400000	B.1.1.2.1.1.1.2.1	0.4	.	221120001	221400000	#DADAFF	1	0.5
chr1	221400001	221600000	B.2.2.1.1.2.1.2.2.2.1	0.130177514792899	.	221400001	221600000	#0000FF	1	0.125
chr1	221600001	221880000	B.1.1.2.1.1.2.2.2	0.392899408284024	.	221600001	221880000	#DADAFF	1	0.5
chr1	221880001	222080000	A.2.1.2.1.1.1.1	0.596449704142012	.	221880001	222080000	#FF9191	1	0.75
chr1	222080001	222440000	B.1.2.2.1.1.1.1.2.2	0.326627218934911	.	222080001	222440000	#9191FF	1	0.375
chr1	222440001	222640000	B.2.2.1.2.2.1.1.2.1.2	0.0994082840236686	.	222440001	222640000	#0000FF	1	0.125
chr1	222640001	223000000	A.2.2.2.1.1.1.2.2.2.1.2	0.489940828402367	.	222640001	223000000	#FFDADA	1	0.625
chr1	223000001	223640000	B.1.2.2.2.1.1.1.1.1	0.305325443786982	.	223000001	223640000	#9191FF	1	0.375
chr1	223640001	223760000	B.1.1.2.2.2.2.1.2.1	0.372781065088757	.	223640001	223760000	#DADAFF	1	0.5
chr1	223800001	223880000	B.1.1.2.2.2.2.1.2.1	0.372781065088757	.	223800001	223880000	#DADAFF	1	0.5
chr1	223880001	224080000	A.2.1.2.1.1.1.2.2	0.594082840236686	.	223880001	224080000	#FF9191	1	0.75
chr1	224080001	224240000	A.2.2.2.1.2.1.2.2.1	0.479289940828402	.	224080001	224240000	#FFDADA	1	0.625
chr1	224240001	224680000	A.1.1.2.1.2.2.2.1.1	0.90414201183432	.	224240001	224680000	#FF0000	1	1
chr1	224680001	225240000	B.2.2.1.2.2.1.1.1.2.2.2	0.102958579881657	.	224680001	225240000	#0000FF	1	0.125
chr1	225240001	225560000	B.2.2.1.2.2.1.2.2.1.2	0.0828402366863905	.	225240001	225560000	#0000FF	1	0.125
chr1	225560001	225800000	A.1.2.2.1.2.2.2.2.2	0.698224852071006	.	225560001	225800000	#FF4848	1	0.875
chr1	225800001	226200000	A.1.1.1.1.2.2.1.1	0.979881656804734	.	225800001	226200000	#FF0000	1	1
chr1	226200001	226600000	A.1.1.1.1.2.2.1.2	0.978698224852071	.	226200001	226600000	#FF0000	1	1
chr1	226600001	227080000	A.1.2.2.1.1.1.2.1.2.2.2	0.727810650887574	.	226600001	227080000	#FF4848	1	0.875
chr1	227080001	227400000	B.1.1.2.1.1.1.2.2.2	0.397633136094675	.	227080001	227400000	#DADAFF	1	0.5
chr1	227400001	227920000	B.1.2.2.2.1.2.1	0.297041420118343	.	227400001	227920000	#9191FF	1	0.375
chr1	227920001	228200000	A.2.2.2.1.2.2.1	0.476923076923077	.	227920001	228200000	#FFDADA	1	0.625
chr1	228200001	228400000	A.2.1.2.1.1.2.1	0.592899408284024	.	228200001	228400000	#FF9191	1	0.75
chr1	228400001	228800000	A.2.1.2.1.1.2.2.1.2	0.589349112426035	.	228400001	228800000	#FF9191	1	0.75
chr1	228800001	229040000	A.1.2.2.1.1.2.2.2.1	0.718343195266272	.	228800001	229040000	#FF4848	1	0.875
chr1	229040001	229360000	A.1.1.1.1.2.2.2.1	0.977514792899408	.	229040001	229360000	#FF0000	1	1
chr1	229360001	229760000	A.1.1.2.1.1.1.2.2	0.918343195266272	.	229360001	229760000	#FF0000	1	1
chr1	229760001	230000000	A.2.1.2.1.1.2.2.1.1.2	0.590532544378698	.	229760001	230000000	#FF9191	1	0.75
chr1	230000001	230520000	A.1.2.2.1.2.2.1.1.1.2	0.70414201183432	.	230000001	230520000	#FF4848	1	0.875
chr1	230520001	230680000	B.1.2.2.1.1.1.1.1	0.328994082840237	.	230520001	230680000	#9191FF	1	0.375
chr1	230680001	231040000	A.2.1.2.2.1.1	0.577514792899408	.	230680001	231040000	#FF9191	1	0.75
chr1	231040001	231160000	A.2.1.2.2.1.2.1.2.1	0.57396449704142	.	231040001	231160000	#FF9191	1	0.75
chr1	231160001	231520000	A.2.1.2.1.1.2.2.1.1.1	0.591715976331361	.	231160001	231520000	#FF9191	1	0.75
chr1	231520001	231760000	A.2.2.2.1.1.1.2.2.1	0.492307692307692	.	231520001	231760000	#FFDADA	1	0.625
chr1	231760001	232000000	B.1.2.2.2.2.2.1.2	0.284023668639053	.	231760001	232000000	#9191FF	1	0.375
chr1	232000001	232160000	B.2.2.1.2.2.1.1.2.2.1.2.1.2	0.0958579881656805	.	232000001	232160000	#0000FF	1	0.125
chr1	232160001	232480000	B.2.2.1.2.2.1.2.2.2.1.2	0.0804733727810651	.	232160001	232480000	#0000FF	1	0.125
chr1	232480001	232680000	B.2.2.1.2.2.1.1.2.2.1.2.2	0.0946745562130177	.	232480001	232680000	#0000FF	1	0.125
chr1	232680001	233000000	B.2.2.1.1.2.1.2.2.1.2	0.131360946745562	.	232680001	233000000	#0000FF	1	0.125
chr1	233000001	233400000	B.1.1.2.2.2.2.1.1.1	0.375147928994083	.	233000001	233400000	#DADAFF	1	0.5
chr1	233400001	233560000	B.1.2.2.2.2.2.1.1.1	0.286390532544379	.	233400001	233560000	#9191FF	1	0.375
chr1	233560001	234080000	B.2.2.1.2.2.1.2.2.2.2.1	0.0792899408284024	.	233560001	234080000	#0000FF	1	0.125
chr1	234080001	234200000	B.2.2.1.2.2.1.1.2.2.1.2.1.1	0.0970414201183432	.	234080001	234200000	#0000FF	1	0.125
chr1	234200001	234440000	B.1.2.2.1.2.2.1	0.30887573964497	.	234200001	234440000	#9191FF	1	0.375
chr1	234440001	234600000	A.2.2.2.1.2.1.1	0.481656804733728	.	234440001	234600000	#FFDADA	1	0.625
chr1	234600001	234880000	A.1.1.2.1.2.2.1	0.905325443786982	.	234600001	234880000	#FF0000	1	1
chr1	234880001	234960000	A.1.1.1.2.2.2.1.2	0.928994082840237	.	234880001	234960000	#FF0000	1	1
chr1	234960001	235200000	A.1.1.1.1.2.2.2.2	0.976331360946746	.	234960001	235200000	#FF0000	1	1
chr1	235240001	235440000	A.1.1.2.1.2.2.2.2	0.901775147928994	.	235240001	235440000	#FF0000	1	1
chr1	235440001	235600000	A.1.2.2.1.1.2.2.2.2	0.717159763313609	.	235440001	235600000	#FF4848	1	0.875
chr1	235600001	235960000	A.1.2.2.1.1.1.1.1.2	0.736094674556213	.	235600001	235960000	#FF4848	1	0.875
chr1	235960001	236160000	A.1.2.1.1.1.1.2.1.1.1.1	0.818934911242604	.	235960001	236160000	#FF4848	1	0.875
chr1	236160001	236480000	A.1.2.2.1.1.1.2.2.2	0.725443786982249	.	236160001	236480000	#FF4848	1	0.875
chr1	236480001	236760000	A.2.1.2.1.1.2.2.2	0.588165680473373	.	236480001	236760000	#FF9191	1	0.75
chr1	236760001	237080000	A.2.2.2.2.1.1.2.1	0.472189349112426	.	236760001	237080000	#FFDADA	1	0.625
chr1	237080001	237360000	B.1.2.2.2.2.2.2.1.1	0.282840236686391	.	237080001	237360000	#9191FF	1	0.375
chr1	237360001	237480000	B.2.2.1.2.2.1.1.2.2.1.1	0.0982248520710059	.	237360001	237480000	#0000FF	1	0.125
chr1	237480001	237680000	B.2.2.1.2.2.1.1.2.1.1.2	0.100591715976331	.	237480001	237680000	#0000FF	1	0.125
chr1	237680001	238040000	B.2.2.1.1.2.1.1.2.2	0.13491124260355	.	237680001	238040000	#0000FF	1	0.125
chr1	238040001	238120000	B.1.2.2.1.2.2.2.1	0.307692307692308	.	238040001	238120000	#9191FF	1	0.375
chr1	238120001	238320000	B.1.1.2.1.1.2.2.1	0.394082840236686	.	238120001	238320000	#DADAFF	1	0.5
chr1	238320001	238600000	A.2.2.2.2.2.2.1.2	0.455621301775148	.	238320001	238600000	#FFDADA	1	0.625
chr1	238600001	238920000	B.2.2.1.2.2.1.2.1.1.1	0.0911242603550296	.	238600001	238920000	#0000FF	1	0.125
chr1	238920001	239200000	B.2.2.2.2.1.2.2.2.1	0.0165680473372781	.	238920001	239200000	#0000FF	1	0.125
chr1	239200001	239280000	B.2.2.2.2.1.2.2.2.2	0.0153846153846154	.	239200001	239280000	#0000FF	1	0.125
chr1	239320001	239400000	B.2.2.2.2.1.2.2.2.2	0.0153846153846154	.	239320001	239400000	#0000FF	1	0.125
chr1	239400001	239720000	B.2.2.1.2.2.1.1.2.2.2.2	0.0923076923076923	.	239400001	239720000	#0000FF	1	0.125
chr1	239720001	240080000	B.2.2.2.1.1.1.1.2.2.1.1	0.063905325443787	.	239720001	240080000	#0000FF	1	0.125
chr1	240080001	240320000	B.2.2.1.1.2.1.2.2.1.1	0.132544378698225	.	240080001	240320000	#0000FF	1	0.125
chr1	240320001	240600000	B.2.2.1.1.2.1.2.1	0.133727810650888	.	240320001	240600000	#0000FF	1	0.125
chr1	240600001	240840000	B.2.2.1.1.2.1.1.2.1.2	0.136094674556213	.	240600001	240840000	#0000FF	1	0.125
chr1	240840001	241160000	B.2.2.1.2.2.1.1.1.2.1	0.105325443786982	.	240840001	241160000	#0000FF	1	0.125
chr1	241160001	241680000	B.2.2.1.2.2.1.2.2.2.1.1	0.0816568047337278	.	241160001	241680000	#0000FF	1	0.125
chr1	241680001	241840000	A.2.2.2.2.2.2.1.1.2	0.456804733727811	.	241680001	241840000	#FFDADA	1	0.625
chr1	241840001	242000000	B.1.2.2.1.1.1.1.2.1	0.327810650887574	.	241840001	242000000	#9191FF	1	0.375
chr1	242000001	242440000	A.2.1.2.2.2.1.2	0.564497041420118	.	242000001	242440000	#FF9191	1	0.75
chr1	242440001	242640000	B.1.2.2.2.2.2.1.1.2	0.285207100591716	.	242440001	242640000	#9191FF	1	0.375
chr1	242640001	242800000	B.2.2.1.2.2.1.1.2.1.1.1	0.101775147928994	.	242640001	242800000	#0000FF	1	0.125
chr1	242800001	243160000	B.2.2.1.1.2.1.1.2.1.1	0.137278106508876	.	242800001	243160000	#0000FF	1	0.125
chr1	243160001	243280000	B.1.1.2.1.1.1.1.1	0.403550295857988	.	243160001	243280000	#DADAFF	1	0.5
chr1	243280001	243440000	A.2.2.2.1.2.1.2.2.2	0.47810650887574	.	243280001	243440000	#FFDADA	1	0.625
chr1	243440001	243880000	B.1.2.2.1.2.1.1	0.314792899408284	.	243440001	243880000	#9191FF	1	0.375
chr1	243880001	244160000	B.1.2.2.2.2.2.2.1.2	0.281656804733728	.	243880001	244160000	#9191FF	1	0.375
chr1	244160001	244480000	B.1.1.2.1.1.1.1.2.2	0.401183431952663	.	244160001	244480000	#DADAFF	1	0.5
chr1	244480001	244760000	A.2.2.2.2.1.1.2.2.2	0.469822485207101	.	244480001	244760000	#FFDADA	1	0.625
chr1	244760001	244960000	A.1.2.1.1.1.1.2.1.1.2	0.816568047337278	.	244760001	244960000	#FF4848	1	0.875
chr1	244960001	245160000	A.1.2.1.1.1.1.2.1.1.1.2	0.817751479289941	.	244960001	245160000	#FF4848	1	0.875
chr1	245160001	245600000	A.1.2.2.1.2.2.1.2	0.701775147928994	.	245160001	245600000	#FF4848	1	0.875
chr1	245600001	245720000	A.2.2.2.2.1.1.1	0.473372781065089	.	245600001	245720000	#FFDADA	1	0.625
chr1	245720001	246000000	A.2.2.2.1.2.2.2.1	0.475739644970414	.	245720001	246000000	#FFDADA	1	0.625
chr1	246000001	246280000	A.2.2.2.1.2.2.2.2	0.474556213017751	.	246000001	246280000	#FFDADA	1	0.625
chr1	246280001	246440000	A.2.2.2.1.2.1.2.1	0.480473372781065	.	246280001	246440000	#FFDADA	1	0.625
chr1	246440001	246720000	A.1.2.2.1.2.2.1.1.2	0.702958579881657	.	246440001	246720000	#FF4848	1	0.875
chr1	246720001	247000000	A.1.2.2.1.1.1.1.1.1	0.737278106508876	.	246720001	247000000	#FF4848	1	0.875
chr1	247000001	247160000	A.2.1.2.2.1.2.1.2.2	0.572781065088757	.	247000001	247160000	#FF9191	1	0.75
chr1	247160001	247280000	B.1.1.2.1.1.1.1.2.1	0.402366863905325	.	247160001	247280000	#DADAFF	1	0.5
chr1	247280001	247800000	B.1.1.2.1.1.1.2.2.1	0.398816568047337	.	247280001	247800000	#DADAFF	1	0.5
chr1	247800001	248160000	B.2.2.2.1.1.1.1.2.2.2	0.0615384615384615	.	247800001	248160000	#0000FF	1	0.125
chr1	248200001	248280000	B.2.2.2.1.1.1.1.2.2.1.2	0.0627218934911243	.	248200001	248280000	#0000FF	1	0.125
chr1	248280001	248320000	B.2.2.1.1.1.1.1.2	0.149112426035503	.	248280001	248320000	#0000FF	1	0.125
chr1	248360001	248440000	B.2.2.1.1.1.1.1.2	0.149112426035503	.	248360001	248440000	#0000FF	1	0.125
chr1	248480001	248640000	B.2.2.1.1.1.1.1.2	0.149112426035503	.	248480001	248640000	#0000FF	1	0.125
chr1	248800001	248920000	B.2.2.1.1.1.1.1.2	0.149112426035503	.	248800001	248920000	#0000FF	1	0.125
chr1	249040001	249240000	B.2.2.1.1.1.1.1.2	0.149112426035503	.	249040001	249240000	#0000FF	1	0.125
chr2	1	240000	B.1.1.2.2.1.1.1.1.1	0.40521327014218	.	1	240000	#DADAFF	1	0.5
chr2	240001	480000	A.1.1.2.1.1.1.2.1	0.925355450236967	.	240001	480000	#FF0000	1	1
chr2	480001	720000	A.1.2.2.1.2.1.2.1.2.1.1	0.716824644549763	.	480001	720000	#FF4848	1	0.875
chr2	720001	840000	A.2.2.1.1.2.2.2.1.1	0.533175355450237	.	720001	840000	#FFDADA	1	0.625
chr2	840001	1320000	B.1.2.1.1.2.2.1	0.356635071090047	.	840001	1320000	#9191FF	1	0.375
chr2	1320001	1840000	B.1.2.1.1.1.2.1.1	0.376777251184834	.	1320001	1840000	#9191FF	1	0.375
chr2	1840001	2120000	B.1.2.1.1.1.2.2.1.1.2	0.372037914691943	.	1840001	2120000	#9191FF	1	0.375
chr2	2120001	2280000	B.2.1.2.2.1.2.1.2.2.2	0.187203791469194	.	2120001	2280000	#4848FF	1	0.25
chr2	2280001	2480000	B.2.2.1.2.1.1.2	0.130331753554502	.	2280001	2480000	#0000FF	1	0.125
chr2	2480001	2920000	B.1.1.2.2.2.2.2.1.2	0.381516587677725	.	2480001	2920000	#DADAFF	1	0.5
chr2	2920001	3040000	A.2.2.1.2.2.2.1	0.517772511848341	.	2920001	3040000	#FFDADA	1	0.625
chr2	3040001	3520000	A.2.1.1.2.2.1.1.1	0.627962085308057	.	3040001	3520000	#FF9191	1	0.75
chr2	3520001	3720000	A.1.2.1.1.2.2.1.1.1.2	0.806872037914692	.	3520001	3720000	#FF4848	1	0.875
chr2	3720001	4120000	B.1.2.1.1.2.2.2.2.2	0.353080568720379	.	3720001	4120000	#9191FF	1	0.375
chr2	4120001	4320000	B.2.1.2.2.2.2.2.2.1.1	0.162322274881517	.	4120001	4320000	#4848FF	1	0.25
chr2	4320001	4400000	B.2.1.2.2.1.2.2.1.1	0.186018957345972	.	4320001	4400000	#4848FF	1	0.25
chr2	4400001	4720000	B.2.2.1.2.2.1.1.1	0.12085308056872	.	4400001	4720000	#0000FF	1	0.125
chr2	4720001	4920000	B.2.2.1.1.2.1.1.2	0.145734597156398	.	4720001	4920000	#0000FF	1	0.125
chr2	4920001	5040000	B.2.2.1.2.1.1.1.1	0.132701421800948	.	4920001	5040000	#0000FF	1	0.125
chr2	5120001	5200000	B.2.2.1.2.1.1.1.1	0.132701421800948	.	5120001	5200000	#0000FF	1	0.125
chr2	5240001	5320000	B.2.1.2.2.1.2.2.1.2	0.184834123222749	.	5240001	5320000	#4848FF	1	0.25
chr2	5320001	5400000	B.2.1.2.2.2.2.2.1.2	0.163507109004739	.	5320001	5400000	#4848FF	1	0.25
chr2	5400001	5800000	B.2.2.1.1.2.1.2.1.1	0.144549763033175	.	5400001	5800000	#0000FF	1	0.125
chr2	5800001	5880000	B.2.1.2.2.1.2.1.1.1	0.194312796208531	.	5800001	5880000	#4848FF	1	0.25
chr2	5880001	6120000	B.1.1.2.2.2.2.2.1.1	0.382701421800948	.	5880001	6120000	#DADAFF	1	0.5
chr2	6120001	6320000	A.2.1.1.2.2.2.1.2.1.2	0.618483412322275	.	6120001	6320000	#FF9191	1	0.75
chr2	6320001	6480000	A.2.1.1.2.2.2.1.2.2	0.617298578199052	.	6320001	6480000	#FF9191	1	0.75
chr2	6480001	6680000	A.2.1.1.2.2.2.1.2.1.1	0.619668246445498	.	6480001	6680000	#FF9191	1	0.75
chr2	6680001	7000000	A.2.2.1.1.2.1.2	0.535545023696682	.	6680001	7000000	#FFDADA	1	0.625
chr2	7000001	7240000	A.1.2.2.1.2.1.2.1.2.1.2	0.71563981042654	.	7000001	7240000	#FF4848	1	0.875
chr2	7240001	7520000	B.1.1.2.2.1.1.1.2	0.402843601895735	.	7240001	7520000	#DADAFF	1	0.5
chr2	7520001	7800000	A.2.2.1.1.2.1.1	0.536729857819905	.	7520001	7800000	#FFDADA	1	0.625
chr2	7800001	8040000	A.1.2.2.1.2.1.1.1.1.1	0.7239336492891	.	7800001	8040000	#FF4848	1	0.875
chr2	8040001	8240000	A.1.2.2.2.2.2.2.2	0.670616113744076	.	8040001	8240000	#FF4848	1	0.875
chr2	8240001	8680000	A.1.2.1.1.2.1.2.1.1	0.825829383886256	.	8240001	8680000	#FF4848	1	0.875
chr2	8680001	8920000	A.1.1.2.1.1.1.1.2.1	0.927725118483412	.	8680001	8920000	#FF0000	1	1
chr2	8920001	9240000	A.1.2.2.2.2.2.2.1	0.671800947867299	.	8920001	9240000	#FF4848	1	0.875
chr2	9240001	9560000	A.1.1.2.1.1.2.2.1.1	0.919431279620853	.	9240001	9560000	#FF0000	1	1
chr2	9560001	9920000	A.1.1.1.2.1.1.1.1.2	0.969194312796208	.	9560001	9920000	#FF0000	1	1
chr2	9920001	10200000	A.1.1.2.1.2.1.2.1.2.1	0.906398104265403	.	9920001	10200000	#FF0000	1	1
chr2	10200001	10600000	A.1.1.1.1.1.1.1	1	.	10200001	10600000	#FF0000	1	1
chr2	10600001	10880000	A.1.1.1.2.1.1.1.2.2.2	0.96563981042654	.	10600001	10880000	#FF0000	1	1
chr2	10880001	11240000	A.1.2.1.1.2.1.2.2.1.1.2	0.819905213270142	.	10880001	11240000	#FF4848	1	0.875
chr2	11240001	11560000	A.1.1.1.2.1.2.1.2.1.2	0.949052132701422	.	11240001	11560000	#FF0000	1	1
chr2	11560001	11840000	A.1.1.2.1.1.1.1.1	0.928909952606635	.	11560001	11840000	#FF0000	1	1
chr2	11840001	11920000	A.1.1.2.1.1.2.2.2	0.917061611374408	.	11840001	11920000	#FF0000	1	1
chr2	11920001	12160000	A.1.1.2.1.1.1.1.2.2	0.92654028436019	.	11920001	12160000	#FF0000	1	1
chr2	12160001	12600000	A.1.1.1.2.1.2.1.2.1.1	0.950236966824645	.	12160001	12600000	#FF0000	1	1
chr2	12600001	12880000	A.1.2.1.1.2.2.1.1.2.1	0.805687203791469	.	12600001	12880000	#FF4848	1	0.875
chr2	12880001	13160000	A.2.1.1.2.2.2.1.1.2.2	0.62085308056872	.	12880001	13160000	#FF9191	1	0.75
chr2	13160001	13320000	B.1.2.1.1.1.2.2.1.1.1.1	0.374407582938389	.	13160001	13320000	#9191FF	1	0.375
chr2	13320001	13560000	B.1.1.2.2.1.1.2.1	0.401658767772512	.	13320001	13560000	#DADAFF	1	0.5
chr2	13560001	13800000	B.2.2.1.1.2.1.2.1.2.2.2	0.140995260663507	.	13560001	13800000	#0000FF	1	0.125
chr2	13840001	13960000	B.2.1.2.2.2.2.2.1.1	0.164691943127962	.	13840001	13960000	#4848FF	1	0.25
chr2	14000001	14040000	B.2.1.2.2.1.2.2.2	0.183649289099526	.	14000001	14040000	#4848FF	1	0.25
chr2	14080001	14160000	B.2.1.2.2.1.2.2.2	0.183649289099526	.	14080001	14160000	#4848FF	1	0.25
chr2	14200001	14240000	B.2.1.2.2.1.2.2.2	0.183649289099526	.	14200001	14240000	#4848FF	1	0.25
chr2	14360001	14520000	B.2.2.1.1.2.1.1.1.2	0.146919431279621	.	14360001	14520000	#0000FF	1	0.125
chr2	14520001	15040000	B.2.2.1.2.2.1.1.2	0.119668246445498	.	14520001	15040000	#0000FF	1	0.125
chr2	15040001	15160000	B.1.1.2.2.1.1.1.1.2	0.404028436018957	.	15040001	15160000	#DADAFF	1	0.5
chr2	15160001	15520000	B.1.1.2.2.1.1.2.2	0.400473933649289	.	15160001	15520000	#DADAFF	1	0.5
chr2	15520001	15760000	A.2.2.1.1.2.2.2.2.2	0.529620853080569	.	15520001	15760000	#FFDADA	1	0.625
chr2	15760001	16000000	A.2.2.1.1.2.2.2.2.1	0.530805687203792	.	15760001	16000000	#FFDADA	1	0.625
chr2	16000001	16200000	B.1.1.2.2.2.2.1.2.1	0.385071090047393	.	16000001	16200000	#DADAFF	1	0.5
chr2	16200001	16280000	B.2.1.2.2.1.1.1.2.2.1	0.200236966824645	.	16200001	16280000	#4848FF	1	0.25
chr2	16320001	16520000	B.2.1.2.2.1.1.1.2.2.1	0.200236966824645	.	16320001	16520000	#4848FF	1	0.25
chr2	16520001	16800000	B.1.2.1.1.1.2.2.1.1.1.2	0.373222748815166	.	16520001	16800000	#9191FF	1	0.375
chr2	16800001	16920000	A.1.2.2.1.2.1.2.1.1	0.718009478672986	.	16800001	16920000	#FF4848	1	0.875
chr2	16920001	17160000	B.1.2.1.1.2.2.2.2.1	0.354265402843602	.	16920001	17160000	#9191FF	1	0.375
chr2	17160001	17280000	B.2.2.1.2.1.1.1.2	0.131516587677725	.	17160001	17280000	#0000FF	1	0.125
chr2	17280001	17480000	B.2.1.2.2.1.2.1.2.2.1	0.188388625592417	.	17280001	17480000	#4848FF	1	0.25
chr2	17480001	17640000	B.2.2.1.1.2.1.1.1.1	0.148104265402844	.	17480001	17640000	#0000FF	1	0.125
chr2	17640001	17880000	B.1.1.2.2.2.2.2.2.1	0.380331753554502	.	17640001	17880000	#DADAFF	1	0.5
chr2	17880001	18080000	A.2.1.1.2.2.2.2.1	0.616113744075829	.	17880001	18080000	#FF9191	1	0.75
chr2	18080001	18280000	B.2.2.1.1.2.1.2.1.2.1	0.143364928909953	.	18080001	18280000	#0000FF	1	0.125
chr2	18280001	18400000	B.2.1.2.2.1.2.1.2.1.2.1	0.190758293838863	.	18280001	18400000	#4848FF	1	0.25
chr2	18400001	18560000	B.1.2.1.1.2.2.2.1	0.355450236966825	.	18400001	18560000	#9191FF	1	0.375
chr2	18560001	18760000	B.1.1.2.2.2.2.2.2.2	0.37914691943128	.	18560001	18760000	#DADAFF	1	0.5
chr2	18760001	19120000	B.2.1.2.2.2.2.1.1.2.1	0.169431279620853	.	18760001	19120000	#4848FF	1	0.25
chr2	19120001	19280000	B.2.1.2.2.1.2.1.2.1.1	0.191943127962085	.	19120001	19280000	#4848FF	1	0.25
chr2	19280001	19600000	B.2.1.2.2.2.2.2.2.2.1	0.159952606635071	.	19280001	19600000	#4848FF	1	0.25
chr2	19600001	20080000	B.2.1.2.2.1.1.1.2.1.2	0.201421800947867	.	19600001	20080000	#4848FF	1	0.25
chr2	20080001	20320000	A.1.2.2.1.2.1.1.1.1.2	0.722748815165877	.	20080001	20320000	#FF4848	1	0.875
chr2	20320001	20560000	A.1.1.2.1.1.2.1.2	0.920616113744076	.	20320001	20560000	#FF0000	1	1
chr2	20560001	20840000	A.1.1.2.1.1.2.1.1.1	0.922985781990521	.	20560001	20840000	#FF0000	1	1
chr2	20840001	21000000	A.2.1.1.2.2.2.1.1.1	0.623222748815166	.	20840001	21000000	#FF9191	1	0.75
chr2	21000001	21360000	B.1.2.1.1.1.2.1.2	0.375592417061611	.	21000001	21360000	#9191FF	1	0.375
chr2	21360001	21640000	B.2.2.1.1.2.1.2.1.2.2.1	0.14218009478673	.	21360001	21640000	#0000FF	1	0.125
chr2	21640001	22160000	B.2.2.1.2.2.2.2	0.116113744075829	.	21640001	22160000	#0000FF	1	0.125
chr2	22160001	22320000	B.2.2.1.2.2.1.2	0.118483412322275	.	22160001	22320000	#0000FF	1	0.125
chr2	22360001	22440000	B.2.2.1.2.2.1.2	0.118483412322275	.	22360001	22440000	#0000FF	1	0.125
chr2	22440001	22920000	B.2.2.1.2.2.2.1	0.117298578199052	.	22440001	22920000	#0000FF	1	0.125
chr2	22920001	23040000	B.2.1.2.2.1.2.1.1.2	0.193127962085308	.	22920001	23040000	#4848FF	1	0.25
chr2	23040001	23240000	B.2.1.2.2.2.2.1.1.1.1	0.171800947867299	.	23040001	23240000	#4848FF	1	0.25
chr2	23240001	23520000	B.2.1.2.2.1.1.1.2.2.2	0.199052132701422	.	23240001	23520000	#4848FF	1	0.25
chr2	23520001	24000000	A.2.1.1.2.2.1.1.2	0.626777251184834	.	23520001	24000000	#FF9191	1	0.75
chr2	24000001	24200000	A.1.1.1.2.1.2.1.2.2.1	0.947867298578199	.	24000001	24200000	#FF0000	1	1
chr2	24200001	24440000	A.1.2.1.1.2.2.2.2.1.1	0.79739336492891	.	24200001	24440000	#FF4848	1	0.875
chr2	24440001	24600000	A.1.2.1.1.2.1.2.2.2.1.2.1	0.815165876777251	.	24440001	24600000	#FF4848	1	0.875
chr2	24600001	24840000	A.1.1.2.1.2.1.2.1.1.2	0.907582938388626	.	24600001	24840000	#FF0000	1	1
chr2	24840001	25160000	A.1.1.2.1.2.1.2.2.2	0.900473933649289	.	24840001	25160000	#FF0000	1	1
chr2	25160001	25480000	A.1.1.2.1.2.1.2.2.1.1.1	0.904028436018957	.	25160001	25480000	#FF0000	1	1
chr2	25480001	25760000	A.1.1.2.1.2.1.2.1.2.2	0.90521327014218	.	25480001	25760000	#FF0000	1	1
chr2	25760001	26000000	A.1.1.2.1.2.1.2.2.1.2	0.901658767772512	.	25760001	26000000	#FF0000	1	1
chr2	26000001	26400000	A.1.1.1.2.1.2.2.1.1.2.1	0.940758293838863	.	26000001	26400000	#FF0000	1	1
chr2	26400001	26760000	A.1.1.2.1.2.1.2.1.1.1.2	0.908767772511848	.	26400001	26760000	#FF0000	1	1
chr2	26760001	27000000	A.1.2.1.1.2.1.2.2.1.2	0.818720379146919	.	26760001	27000000	#FF4848	1	0.875
chr2	27000001	27280000	A.1.1.2.1.2.1.2.2.1.1.2	0.902843601895735	.	27000001	27280000	#FF0000	1	1
chr2	27280001	27600000	A.1.1.2.1.2.1.2.1.1.1.1	0.909952606635071	.	27280001	27600000	#FF0000	1	1
chr2	27600001	27920000	A.1.1.1.2.1.1.1.2.2.1	0.966824644549763	.	27600001	27920000	#FF0000	1	1
chr2	27920001	28280000	A.1.2.2.1.2.2.1.1.1	0.712085308056872	.	27920001	28280000	#FF4848	1	0.875
chr2	28280001	28760000	A.1.2.2.1.2.2.1.1.2	0.710900473933649	.	28280001	28760000	#FF4848	1	0.875
chr2	28760001	29000000	A.1.1.1.2.1.2.2.1.1.1.2.1.1	0.944312796208531	.	28760001	29000000	#FF0000	1	1
chr2	29000001	29440000	A.1.2.1.1.2.1.2.1.2.1.2	0.82345971563981	.	29000001	29440000	#FF4848	1	0.875
chr2	29440001	29640000	A.2.1.2.2.1.2.1.2	0.574644549763033	.	29440001	29640000	#FF9191	1	0.75
chr2	29640001	29960000	B.1.1.2.2.2.2.1.1.2	0.386255924170616	.	29640001	29960000	#DADAFF	1	0.5
chr2	29960001	30360000	B.1.1.2.2.2.2.1.1.1	0.387440758293839	.	29960001	30360000	#DADAFF	1	0.5
chr2	30360001	30920000	A.1.2.1.1.2.1.2.1.2.2	0.822274881516588	.	30360001	30920000	#FF4848	1	0.875
chr2	30920001	31120000	A.2.2.1.1.2.2.2.1.2	0.531990521327014	.	30920001	31120000	#FFDADA	1	0.625
chr2	31120001	31360000	A.2.1.1.2.2.2.1.1.2.1	0.622037914691943	.	31120001	31360000	#FF9191	1	0.75
chr2	31360001	31600000	A.1.2.2.1.2.1.2.1.2.2	0.714454976303318	.	31360001	31600000	#FF4848	1	0.875
chr2	31600001	31840000	B.1.2.1.1.1.2.2.1.2	0.37085308056872	.	31600001	31840000	#9191FF	1	0.375
chr2	31840001	32080000	B.1.1.2.2.2.2.1.2.2	0.383886255924171	.	31840001	32080000	#DADAFF	1	0.5
chr2	32080001	32480000	A.1.2.1.1.2.2.1.1.1.1.1.2	0.809241706161137	.	32080001	32480000	#FF4848	1	0.875
chr2	32480001	32600000	A.1.1.2.1.2.2.2.2.2.1.1	0.887440758293839	.	32480001	32600000	#FF0000	1	1
chr2	32600001	33040000	A.1.1.2.1.1.1.2.2	0.924170616113744	.	32600001	33040000	#FF0000	1	1
chr2	33040001	33160000	A.2.1.2.2.2.1.2	0.563981042654028	.	33040001	33160000	#FF9191	1	0.75
chr2	33160001	33480000	A.1.2.1.1.2.2.1.1.2.2.2	0.803317535545024	.	33160001	33480000	#FF4848	1	0.875
chr2	33480001	33680000	A.1.2.2.1.2.1.1.1.2	0.721563981042654	.	33480001	33680000	#FF4848	1	0.875
chr2	33680001	33840000	A.1.2.1.1.2.2.1.2.1	0.802132701421801	.	33680001	33840000	#FF4848	1	0.875
chr2	33840001	34560000	B.2.2.1.2.1.2.1.1	0.12914691943128	.	33840001	34560000	#0000FF	1	0.125
chr2	34560001	34680000	B.2.1.2.2.1.1.2.2	0.195497630331754	.	34560001	34680000	#4848FF	1	0.25
chr2	34680001	35040000	B.2.2.1.1.2.1.2.2	0.139810426540284	.	34680001	35040000	#0000FF	1	0.125
chr2	35080001	35120000	B.2.2.1.1.2.1.2.2	0.139810426540284	.	35080001	35120000	#0000FF	1	0.125
chr2	35120001	35560000	B.2.2.1.2.1.2.1.2.2	0.125592417061611	.	35120001	35560000	#0000FF	1	0.125
chr2	35560001	35760000	B.1.2.1.1.1.2.2.2	0.369668246445498	.	35560001	35760000	#9191FF	1	0.375
chr2	35760001	35880000	B.2.1.2.2.1.2.1.2.1.2.2	0.18957345971564	.	35760001	35880000	#4848FF	1	0.25
chr2	35880001	36040000	B.2.1.2.2.2.2.1.1.1.2	0.170616113744076	.	35880001	36040000	#4848FF	1	0.25
chr2	36040001	36240000	B.2.1.2.2.2.2.2.2.2.2	0.158767772511848	.	36040001	36240000	#4848FF	1	0.25
chr2	36240001	36560000	B.2.1.2.2.2.2.1.1.2.2	0.16824644549763	.	36240001	36560000	#4848FF	1	0.25
chr2	36560001	36720000	A.2.2.1.1.2.2.1	0.53436018957346	.	36560001	36720000	#FFDADA	1	0.625
chr2	36720001	37000000	A.2.2.1.2.2.2.2.2.1	0.515402843601896	.	36720001	37000000	#FFDADA	1	0.625
chr2	37000001	37320000	A.1.2.1.1.2.2.1.1.2.2.1	0.804502369668246	.	37000001	37320000	#FF4848	1	0.875
chr2	37320001	37600000	A.1.1.1.2.1.2.1.1.2.1.1	0.954976303317536	.	37320001	37600000	#FF0000	1	1
chr2	37600001	37840000	A.1.2.1.1.2.2.2.2.2.1	0.795023696682464	.	37600001	37840000	#FF4848	1	0.875
chr2	37840001	38120000	A.1.1.2.1.1.2.2.1.2	0.91824644549763	.	37840001	38120000	#FF0000	1	1
chr2	38120001	38320000	A.1.2.1.1.2.1.2.2.2.1.1.1	0.817535545023697	.	38120001	38320000	#FF4848	1	0.875
chr2	38320001	38560000	A.1.2.1.1.2.1.2.2.2.1.2.2	0.813981042654028	.	38320001	38560000	#FF4848	1	0.875
chr2	38560001	38760000	A.1.1.1.2.1.2.2.1.1.1.2.1.2	0.943127962085308	.	38560001	38760000	#FF0000	1	1
chr2	38760001	39120000	A.1.1.1.2.1.2.1.2.2.2	0.946682464454976	.	38760001	39120000	#FF0000	1	1
chr2	39120001	39480000	A.1.1.1.2.1.2.1.1.2.1.2.1	0.953791469194313	.	39120001	39480000	#FF0000	1	1
chr2	39480001	40000000	A.1.2.1.1.2.2.1.1.1.1.1.1	0.81042654028436	.	39480001	40000000	#FF4848	1	0.875
chr2	40000001	40440000	B.2.1.2.2.1.1.1.2.1.1	0.20260663507109	.	40000001	40440000	#4848FF	1	0.25
chr2	40440001	40800000	A.2.1.1.2.2.1.2.2	0.624407582938389	.	40440001	40800000	#FF9191	1	0.75
chr2	40800001	41160000	B.2.1.2.2.2.2.2.2.1.2	0.161137440758294	.	40800001	41160000	#4848FF	1	0.25
chr2	41160001	41440000	B.2.2.1.1.2.2.2.2.1	0.135071090047393	.	41160001	41440000	#0000FF	1	0.125
chr2	41440001	41560000	B.2.1.2.2.2.2.1.2.1	0.167061611374408	.	41440001	41560000	#4848FF	1	0.25
chr2	41560001	41880000	B.2.2.1.2.1.2.1.2.1.2	0.126777251184834	.	41560001	41880000	#0000FF	1	0.125
chr2	41880001	42040000	B.2.1.2.2.1.1.1.1.2	0.203791469194313	.	41880001	42040000	#4848FF	1	0.25
chr2	42040001	42320000	A.2.2.1.2.2.2.2.2.2	0.514218009478673	.	42040001	42320000	#FFDADA	1	0.625
chr2	42320001	42560000	A.1.2.1.1.2.2.1.1.1.1.2	0.808056872037915	.	42320001	42560000	#FF4848	1	0.875
chr2	42560001	43040000	A.1.1.1.2.1.2.1.1.1.1	0.957345971563981	.	42560001	43040000	#FF0000	1	1
chr2	43040001	43320000	A.1.1.1.2.1.2.2.1.1.1.2.2	0.941943127962085	.	43040001	43320000	#FF0000	1	1
chr2	43320001	43480000	A.1.1.1.2.1.1.1.2.1	0.968009478672986	.	43320001	43480000	#FF0000	1	1
chr2	43480001	43800000	A.1.2.1.1.2.2.2.2.2.2	0.793838862559242	.	43480001	43800000	#FF4848	1	0.875
chr2	43800001	44200000	A.1.2.1.1.2.1.2.2.1.1.1	0.821090047393365	.	43800001	44200000	#FF4848	1	0.875
chr2	44200001	44440000	A.1.1.2.1.2.1.1.2.1	0.912322274881517	.	44200001	44440000	#FF0000	1	1
chr2	44440001	44640000	A.1.2.1.1.2.1.2.2.2.1.1.2	0.816350710900474	.	44440001	44640000	#FF4848	1	0.875
chr2	44640001	44920000	A.1.2.1.1.2.1.2.2.2.2.1	0.812796208530806	.	44640001	44920000	#FF4848	1	0.875
chr2	44920001	45200000	A.1.2.2.1.2.2.1.2.1.1	0.709715639810427	.	44920001	45200000	#FF4848	1	0.875
chr2	45200001	45400000	A.2.2.1.1.1.2.2.1	0.539099526066351	.	45200001	45400000	#FFDADA	1	0.625
chr2	45400001	45800000	A.2.1.1.2.1.2.2.1.2.1	0.633886255924171	.	45400001	45800000	#FF9191	1	0.75
chr2	45800001	46040000	A.1.2.1.1.2.1.2.2.2.2.2	0.811611374407583	.	45800001	46040000	#FF4848	1	0.875
chr2	46040001	46200000	A.1.2.2.1.2.2.1.2.2	0.707345971563981	.	46040001	46200000	#FF4848	1	0.875
chr2	46200001	46440000	A.1.2.2.1.2.2.2.1.1	0.706161137440758	.	46200001	46440000	#FF4848	1	0.875
chr2	46440001	46680000	A.1.2.2.1.2.2.2.1.2	0.704976303317536	.	46440001	46680000	#FF4848	1	0.875
chr2	46680001	46840000	A.1.1.2.1.2.2.2.2.1.1.2	0.889810426540284	.	46680001	46840000	#FF0000	1	1
chr2	46840001	47160000	A.1.1.2.1.2.1.1.2.2	0.911137440758294	.	46840001	47160000	#FF0000	1	1
chr2	47160001	47360000	A.1.1.1.2.1.2.2.1.2	0.938388625592417	.	47160001	47360000	#FF0000	1	1
chr2	47360001	47640000	A.1.1.1.2.1.1.1.1.1	0.970379146919431	.	47360001	47640000	#FF0000	1	1
chr2	47640001	48000000	A.1.1.2.1.2.1.1.1.2.1	0.914691943127962	.	47640001	48000000	#FF0000	1	1
chr2	48000001	48400000	A.1.2.1.1.2.1.2.1.2.1.1	0.824644549763033	.	48000001	48400000	#FF4848	1	0.875
chr2	48400001	48800000	A.1.2.1.1.2.2.1.2.2	0.800947867298578	.	48400001	48800000	#FF4848	1	0.875
chr2	48800001	49520000	B.2.2.1.2.1.2.2.2	0.122037914691943	.	48800001	49520000	#0000FF	1	0.125
chr2	49520001	49600000	B.2.1.2.2.1.1.2.1.2	0.196682464454976	.	49520001	49600000	#4848FF	1	0.25
chr2	49600001	50120000	B.2.2.1.2.1.2.1.2.1.1	0.127962085308057	.	49600001	50120000	#0000FF	1	0.125
chr2	50160001	50320000	B.2.1.2.2.2.2.1.2.2	0.165876777251185	.	50160001	50320000	#4848FF	1	0.25
chr2	50320001	50680000	B.2.1.2.2.2.1.1.2.1.1	0.181279620853081	.	50320001	50680000	#4848FF	1	0.25
chr2	50680001	51000000	B.2.1.2.2.2.1.1.2.2.1.1	0.178909952606635	.	50680001	51000000	#4848FF	1	0.25
chr2	51000001	51200000	B.2.1.2.2.2.1.1.2.2.2	0.17654028436019	.	51000001	51200000	#4848FF	1	0.25
chr2	51240001	51480000	B.2.2.1.1.2.2.2.1	0.136255924170616	.	51240001	51480000	#0000FF	1	0.125
chr2	51520001	51720000	B.2.1.2.2.2.1.1.2.1.2	0.180094786729858	.	51520001	51720000	#4848FF	1	0.25
chr2	51720001	52000000	B.2.1.2.2.1.1.1.1.1	0.204976303317536	.	51720001	52000000	#4848FF	1	0.25
chr2	52000001	52160000	B.1.2.1.1.2.1.1.2.1.1.2	0.362559241706161	.	52000001	52160000	#9191FF	1	0.375
chr2	52160001	52480000	B.1.1.2.2.2.1.1.2	0.393364928909953	.	52160001	52480000	#DADAFF	1	0.5
chr2	52480001	52680000	B.1.1.2.2.2.1.1.1	0.394549763033175	.	52480001	52680000	#DADAFF	1	0.5
chr2	52680001	52840000	B.2.1.2.2.2.1.2.2.1	0.174170616113744	.	52680001	52840000	#4848FF	1	0.25
chr2	52840001	53080000	B.2.2.1.1.2.2.1.1	0.138625592417062	.	52840001	53080000	#0000FF	1	0.125
chr2	53080001	53200000	B.2.2.1.1.2.2.1.2	0.137440758293839	.	53080001	53200000	#0000FF	1	0.125
chr2	53200001	53640000	B.2.2.1.1.2.2.2.2.2	0.133886255924171	.	53200001	53640000	#0000FF	1	0.125
chr2	53640001	53880000	B.1.2.1.1.2.1.1.2.1.1.1	0.363744075829384	.	53640001	53880000	#9191FF	1	0.375
chr2	53880001	54080000	A.2.2.1.2.2.2.2.1	0.516587677725118	.	53880001	54080000	#FFDADA	1	0.625
chr2	54080001	54440000	A.1.2.1.1.2.2.2.1.1	0.799763033175355	.	54080001	54440000	#FF4848	1	0.875
chr2	54440001	54680000	A.2.1.2.2.1.2.1.1	0.575829383886256	.	54440001	54680000	#FF9191	1	0.75
chr2	54680001	55240000	A.1.1.2.1.1.2.1.1.2	0.921800947867299	.	54680001	55240000	#FF0000	1	1
chr2	55240001	55480000	A.1.1.2.1.2.2.2.2.2.1.2.1	0.886255924170616	.	55240001	55480000	#FF0000	1	1
chr2	55480001	55920000	A.1.1.1.2.1.2.1.1.2.1.2.2	0.95260663507109	.	55480001	55920000	#FF0000	1	1
chr2	55920001	56400000	B.1.2.1.1.2.1.2.2	0.35781990521327	.	55920001	56400000	#9191FF	1	0.375
chr2	56400001	56800000	B.1.1.2.2.2.1.2.1.2	0.390995260663507	.	56400001	56800000	#DADAFF	1	0.5
chr2	56800001	57120000	B.2.1.2.2.2.1.1.1	0.182464454976303	.	56800001	57120000	#4848FF	1	0.25
chr2	57120001	57560000	B.2.1.2.2.2.1.2.2.2	0.172985781990521	.	57120001	57560000	#4848FF	1	0.25
chr2	57560001	57800000	B.2.1.2.2.2.1.1.2.2.1.2	0.177725118483412	.	57560001	57800000	#4848FF	1	0.25
chr2	57800001	58280000	B.1.2.1.1.2.1.1.1.2	0.364928909952607	.	57800001	58280000	#9191FF	1	0.375
chr2	58280001	58520000	B.1.1.2.2.1.2.1	0.399289099526066	.	58280001	58520000	#DADAFF	1	0.5
chr2	58520001	58640000	B.1.2.1.1.2.1.1.1.1.2	0.366113744075829	.	58520001	58640000	#9191FF	1	0.375
chr2	58640001	58960000	B.2.1.2.2.1.1.2.1.1	0.197867298578199	.	58640001	58960000	#4848FF	1	0.25
chr2	58960001	59040000	B.1.2.1.1.2.1.1.2.1.2	0.361374407582938	.	58960001	59040000	#9191FF	1	0.375
chr2	59040001	59240000	B.2.1.2.2.2.1.2.1	0.175355450236967	.	59040001	59240000	#4848FF	1	0.25
chr2	59240001	59560000	B.2.2.1.2.1.2.2.1.2	0.123222748815166	.	59240001	59560000	#0000FF	1	0.125
chr2	59600001	59840000	B.2.2.1.2.1.2.2.1.2	0.123222748815166	.	59600001	59840000	#0000FF	1	0.125
chr2	59840001	60480000	B.2.1.2.1.2.2.1.1.1	0.219194312796209	.	59840001	60480000	#4848FF	1	0.25
chr2	60480001	60680000	A.1.2.2.1.2.1.2.2	0.713270142180095	.	60480001	60680000	#FF4848	1	0.875
chr2	60680001	60920000	A.2.1.1.2.2.2.2.2	0.614928909952607	.	60680001	60920000	#FF9191	1	0.75
chr2	60920001	61280000	A.1.1.1.2.1.2.1.1.1.2	0.956161137440758	.	60920001	61280000	#FF0000	1	1
chr2	61280001	61400000	A.1.1.2.1.2.2.2.2.2.1.2.2	0.885071090047393	.	61280001	61400000	#FF0000	1	1
chr2	61400001	61760000	A.1.1.1.2.1.1.2.1.2.1	0.963270142180095	.	61400001	61760000	#FF0000	1	1
chr2	61760001	61920000	A.1.1.2.1.2.2.2.2.2.2	0.883886255924171	.	61760001	61920000	#FF0000	1	1
chr2	61920001	62120000	A.1.1.2.1.2.1.1.1.1	0.915876777251185	.	61920001	62120000	#FF0000	1	1
chr2	62120001	62440000	A.1.2.1.1.2.1.1.2.1.1.2	0.829383886255924	.	62120001	62440000	#FF4848	1	0.875
chr2	62440001	62680000	A.1.2.2.1.2.2.2.2	0.703791469194313	.	62440001	62680000	#FF4848	1	0.875
chr2	62680001	63040000	A.2.2.1.1.1.2.2.2	0.537914691943128	.	62680001	63040000	#FFDADA	1	0.625
chr2	63040001	63200000	A.2.2.1.2.2.1.2	0.518957345971564	.	63040001	63200000	#FFDADA	1	0.625
chr2	63200001	63480000	B.1.1.2.2.1.2.2.2.1	0.396919431279621	.	63200001	63480000	#DADAFF	1	0.5
chr2	63480001	63840000	A.2.2.1.2.2.1.1	0.520142180094787	.	63480001	63840000	#FFDADA	1	0.625
chr2	63840001	64080000	A.1.2.1.1.2.1.1.2.2	0.827014218009479	.	63840001	64080000	#FF4848	1	0.875
chr2	64080001	64240000	A.2.1.1.2.1.2.2.1.1	0.635071090047393	.	64080001	64240000	#FF9191	1	0.75
chr2	64240001	64520000	A.1.2.1.1.2.1.1.2.1.1.1.1	0.83175355450237	.	64240001	64520000	#FF4848	1	0.875
chr2	64520001	64720000	A.1.1.2.1.2.2.2.2.1.2	0.888625592417062	.	64520001	64720000	#FF0000	1	1
chr2	64720001	64840000	A.1.2.1.1.2.1.1.2.1.2	0.828199052132701	.	64720001	64840000	#FF4848	1	0.875
chr2	64840001	65120000	A.1.1.1.2.1.2.2.1.1.1.1	0.945497630331754	.	64840001	65120000	#FF0000	1	1
chr2	65120001	65280000	A.1.1.2.1.2.2.1.2.1	0.896919431279621	.	65120001	65280000	#FF0000	1	1
chr2	65280001	65480000	A.1.1.2.1.2.2.1.2.2.2	0.894549763033175	.	65280001	65480000	#FF0000	1	1
chr2	65480001	65640000	A.1.2.1.1.2.1.1.1.1	0.835308056872038	.	65480001	65640000	#FF4848	1	0.875
chr2	65640001	65840000	A.1.1.1.2.1.2.1.1.2.2	0.951421800947867	.	65640001	65840000	#FF0000	1	1
chr2	65840001	66320000	B.2.1.2.1.2.1.1.1	0.232227488151659	.	65840001	66320000	#4848FF	1	0.25
chr2	66320001	66680000	B.2.2.1.1.1.1.1.2	0.156398104265403	.	66320001	66680000	#0000FF	1	0.125
chr2	66680001	66840000	B.1.2.1.1.2.1.1.1.1.1.2	0.367298578199052	.	66680001	66840000	#9191FF	1	0.375
chr2	66840001	66960000	B.2.1.2.1.2.1.1.2.1.1	0.231042654028436	.	66840001	66960000	#4848FF	1	0.25
chr2	66960001	67160000	B.2.1.2.1.2.2.2.2.1	0.210900473933649	.	66960001	67160000	#4848FF	1	0.25
chr2	67160001	67520000	B.2.1.2.1.2.2.1.1.2.1	0.218009478672986	.	67160001	67520000	#4848FF	1	0.25
chr2	67520001	67680000	B.1.2.1.1.2.1.1.1.1.1.1	0.368483412322275	.	67520001	67680000	#9191FF	1	0.375
chr2	67680001	67960000	B.2.1.2.1.2.1.2.2.1	0.221563981042654	.	67680001	67960000	#4848FF	1	0.25
chr2	67960001	68280000	B.1.1.2.2.1.2.2.2.2	0.395734597156398	.	67960001	68280000	#DADAFF	1	0.5
chr2	68280001	68680000	A.1.2.2.1.2.1.1.2.1	0.720379146919431	.	68280001	68680000	#FF4848	1	0.875
chr2	68680001	68880000	A.2.1.1.2.1.2.2.2.1.1	0.631516587677725	.	68680001	68880000	#FF9191	1	0.75
chr2	68880001	69200000	A.1.1.2.1.2.2.1.1.1	0.899289099526066	.	68880001	69200000	#FF0000	1	1
chr2	69200001	69560000	A.2.1.1.2.1.2.2.1.2.2	0.632701421800948	.	69200001	69560000	#FF9191	1	0.75
chr2	69560001	69720000	A.1.2.1.1.2.2.2.2.1.2	0.796208530805687	.	69560001	69720000	#FF4848	1	0.875
chr2	69720001	69920000	A.1.1.2.1.2.2.2.2.1.1.1.1	0.89218009478673	.	69720001	69920000	#FF0000	1	1
chr2	69920001	70120000	A.1.1.2.1.2.2.2.2.1.1.1.2	0.890995260663507	.	69920001	70120000	#FF0000	1	1
chr2	70120001	70240000	A.1.1.1.2.1.2.2.2	0.937203791469194	.	70120001	70240000	#FF0000	1	1
chr2	70240001	70520000	A.1.1.1.2.1.2.2.1.1.2.2	0.93957345971564	.	70240001	70520000	#FF0000	1	1
chr2	70520001	70840000	A.1.2.2.1.2.2.1.2.1.2	0.708530805687204	.	70520001	70840000	#FF4848	1	0.875
chr2	70840001	71240000	A.1.1.2.1.2.2.1.2.2.1	0.895734597156398	.	70840001	71240000	#FF0000	1	1
chr2	71240001	71760000	A.1.2.1.1.2.2.2.1.2	0.798578199052133	.	71240001	71760000	#FF4848	1	0.875
chr2	71760001	72080000	B.1.1.2.2.1.2.2.1	0.398104265402844	.	71760001	72080000	#DADAFF	1	0.5
chr2	72080001	72760000	B.2.1.2.1.2.2.1.1.2.2	0.216824644549763	.	72080001	72760000	#4848FF	1	0.25
chr2	72760001	72960000	B.2.1.2.1.2.1.2.2.2	0.220379146919431	.	72760001	72960000	#4848FF	1	0.25
chr2	72960001	73040000	B.1.1.2.2.2.1.2.2.1	0.389810426540284	.	72960001	73040000	#DADAFF	1	0.5
chr2	73040001	73440000	A.2.1.1.2.2.1.2.1	0.625592417061611	.	73040001	73440000	#FF9191	1	0.75
chr2	73440001	73840000	A.1.2.2.1.2.1.1.2.2	0.719194312796208	.	73440001	73840000	#FF4848	1	0.875
chr2	73840001	74360000	A.1.1.2.1.2.1.1.1.2.2	0.913507109004739	.	73840001	74360000	#FF0000	1	1
chr2	74360001	74680000	A.1.1.1.2.1.1.2.1.2.2.2	0.960900473933649	.	74360001	74680000	#FF0000	1	1
chr2	74680001	74880000	A.1.1.1.2.1.1.2.1.1	0.964454976303318	.	74680001	74880000	#FF0000	1	1
chr2	74880001	75120000	A.1.2.1.1.2.1.1.2.1.1.1.2	0.830568720379147	.	74880001	75120000	#FF4848	1	0.875
chr2	75120001	75280000	A.2.1.1.2.1.2.2.2.1.2	0.630331753554502	.	75120001	75280000	#FF9191	1	0.75
chr2	75280001	75440000	A.2.2.1.1.1.1.2.2.1	0.545023696682464	.	75280001	75440000	#FFDADA	1	0.625
chr2	75440001	75920000	A.2.2.1.1.1.2.1.1	0.542654028436019	.	75440001	75920000	#FFDADA	1	0.625
chr2	75920001	76200000	B.1.1.2.2.2.1.2.2.2	0.388625592417062	.	75920001	76200000	#DADAFF	1	0.5
chr2	76240001	76400000	B.2.1.2.1.2.1.1.2.1.2.1	0.229857819905213	.	76240001	76400000	#4848FF	1	0.25
chr2	76400001	76640000	A.2.2.1.1.1.2.1.2.2	0.540284360189573	.	76400001	76640000	#FFDADA	1	0.625
chr2	76640001	76840000	B.1.1.2.1.1.2.1.2	0.41824644549763	.	76640001	76840000	#DADAFF	1	0.5
chr2	76840001	76920000	B.1.2.1.1.1.1	0.377962085308057	.	76840001	76920000	#9191FF	1	0.375
chr2	76920001	77200000	B.1.1.2.2.2.1.2.1.1	0.39218009478673	.	76920001	77200000	#DADAFF	1	0.5
chr2	77200001	77360000	A.2.1.1.2.1.2.2.2.2	0.62914691943128	.	77200001	77360000	#FF9191	1	0.75
chr2	77360001	77800000	A.2.2.1.1.1.2.1.2.1	0.541469194312796	.	77360001	77800000	#FFDADA	1	0.625
chr2	77800001	78000000	B.2.1.2.1.2.1.2.1.1.1	0.226303317535545	.	77800001	78000000	#4848FF	1	0.25
chr2	78000001	78400000	B.2.1.2.1.2.2.1.2	0.21563981042654	.	78000001	78400000	#4848FF	1	0.25
chr2	78440001	78640000	B.2.2.1.1.1.2.2.2	0.149289099526066	.	78440001	78640000	#0000FF	1	0.125
chr2	78680001	78800000	B.2.2.1.1.1.2.2.2	0.149289099526066	.	78680001	78800000	#0000FF	1	0.125
chr2	78800001	78880000	B.2.1.2.1.2.1.1.2.1.2.2	0.228672985781991	.	78800001	78880000	#4848FF	1	0.25
chr2	78880001	79240000	B.2.1.2.1.2.1.1.2.2	0.227488151658768	.	78880001	79240000	#4848FF	1	0.25
chr2	79240001	79720000	B.2.2.1.1.1.1.2	0.15521327014218	.	79240001	79720000	#0000FF	1	0.125
chr2	79720001	80160000	B.2.2.1.1.1.2.2.1.2	0.150473933649289	.	79720001	80160000	#0000FF	1	0.125
chr2	80160001	80560000	B.2.2.1.1.1.1.1.1	0.157582938388626	.	80160001	80560000	#0000FF	1	0.125
chr2	80560001	80800000	B.2.1.2.1.2.1.2.1.1.2	0.225118483412322	.	80560001	80800000	#4848FF	1	0.25
chr2	80800001	80920000	B.2.1.2.1.2.1.2.1.2.1	0.2239336492891	.	80800001	80920000	#4848FF	1	0.25
chr2	80920001	81280000	B.2.1.2.1.2.2.2.1.1.2	0.213270142180095	.	80920001	81280000	#4848FF	1	0.25
chr2	81280001	81640000	B.2.1.2.1.2.2.2.2.2.2.1.2	0.207345971563981	.	81280001	81640000	#4848FF	1	0.25
chr2	81720001	81920000	B.2.1.2.1.2.2.2.1.2	0.212085308056872	.	81720001	81920000	#4848FF	1	0.25
chr2	81920001	82040000	B.2.1.2.1.2.1.2.1.2.2	0.222748815165877	.	81920001	82040000	#4848FF	1	0.25
chr2	82040001	82080000	B.2.2.1.1.1.2.2.1.1.2	0.151658767772512	.	82040001	82080000	#0000FF	1	0.125
chr2	82120001	82320000	B.2.2.1.1.1.2.2.1.1.2	0.151658767772512	.	82120001	82320000	#0000FF	1	0.125
chr2	82360001	82440000	B.2.2.1.1.1.2.2.1.1.2	0.151658767772512	.	82360001	82440000	#0000FF	1	0.125
chr2	82440001	82520000	B.1.2.1.1.2.1.1.2.2	0.360189573459716	.	82440001	82520000	#9191FF	1	0.375
chr2	82560001	82640000	B.1.2.1.1.2.1.1.2.2	0.360189573459716	.	82560001	82640000	#9191FF	1	0.375
chr2	82640001	82840000	B.2.1.2.1.2.2.2.1.1.1	0.214454976303318	.	82640001	82840000	#4848FF	1	0.25
chr2	82840001	83000000	B.2.1.2.1.2.2.2.2.2.2.1.1	0.208530805687204	.	82840001	83000000	#4848FF	1	0.25
chr2	83040001	83080000	B.2.1.2.1.2.2.2.2.2.2.1.1	0.208530805687204	.	83040001	83080000	#4848FF	1	0.25
chr2	83080001	83280000	B.2.2.1.1.1.2.1	0.154028436018957	.	83080001	83280000	#0000FF	1	0.125
chr2	83280001	83600000	B.2.2.1.1.1.2.2.1.1.1	0.152843601895735	.	83280001	83600000	#0000FF	1	0.125
chr2	83640001	83680000	B.2.2.1.1.1.2.2.1.1.1	0.152843601895735	.	83640001	83680000	#0000FF	1	0.125
chr2	83680001	83840000	B.2.1.2.1.2.2.2.2.2.1	0.209715639810427	.	83680001	83840000	#4848FF	1	0.25
chr2	83880001	84040000	B.2.1.2.1.2.2.2.2.2.2.2	0.206161137440758	.	83880001	84040000	#4848FF	1	0.25
chr2	84040001	84640000	B.2.2.1.2.1.2.2.1.1	0.124407582938389	.	84040001	84640000	#0000FF	1	0.125
chr2	84640001	84920000	B.1.2.1.1.2.1.2.1	0.359004739336493	.	84640001	84920000	#9191FF	1	0.375
chr2	84920001	85120000	B.1.1.2.1.1.2.1.1	0.419431279620853	.	84920001	85120000	#DADAFF	1	0.5
chr2	85120001	85280000	A.1.2.1.1.2.1.1.1.2.2	0.832938388625592	.	85120001	85280000	#FF4848	1	0.875
chr2	85280001	85560000	A.1.2.1.1.2.1.1.1.2.1	0.834123222748815	.	85280001	85560000	#FF4848	1	0.875
chr2	85560001	85840000	A.1.1.1.2.1.1.2.1.2.2.1	0.962085308056872	.	85560001	85840000	#FF0000	1	1
chr2	85840001	86080000	A.1.1.1.2.1.1.2.2.1	0.959715639810427	.	85840001	86080000	#FF0000	1	1
chr2	86080001	86400000	A.1.1.1.2.1.1.2.2.2	0.958530805687204	.	86080001	86400000	#FF0000	1	1
chr2	86400001	86680000	A.1.1.1.2.2.2.1.2	0.931279620853081	.	86400001	86680000	#FF0000	1	1
chr2	86680001	87120000	A.1.2.2.1.1.1.1.1.2.2.2	0.746445497630332	.	86680001	87120000	#FF4848	1	0.875
chr2	87120001	87240000	A.2.1.1.2.1.1.2.1.2.1	0.643364928909953	.	87120001	87240000	#FF9191	1	0.75
chr2	87240001	87400000	A.2.1.1.2.1.1.2.2.1	0.640995260663507	.	87240001	87400000	#FF9191	1	0.75
chr2	87400001	87560000	A.1.2.2.1.1.1.1.1.2.1	0.748815165876777	.	87400001	87560000	#FF4848	1	0.875
chr2	87560001	87640000	A.2.2.1.1.1.1.2.1	0.546208530805687	.	87560001	87640000	#FFDADA	1	0.625
chr2	87720001	87760000	A.2.2.1.1.1.1.2.1	0.546208530805687	.	87720001	87760000	#FFDADA	1	0.625
chr2	87760001	88000000	A.1.1.2.1.2.2.2.1	0.893364928909953	.	87760001	88000000	#FF0000	1	1
chr2	88000001	88120000	A.2.1.1.2.1.1.2.2.2	0.639810426540284	.	88000001	88120000	#FF9191	1	0.75
chr2	88120001	88320000	A.1.2.2.1.1.1.2.1.2.1	0.739336492890995	.	88120001	88320000	#FF4848	1	0.875
chr2	88320001	88480000	A.1.2.2.1.1.1.2.1.2.2	0.738151658767773	.	88320001	88480000	#FF4848	1	0.875
chr2	88480001	88640000	A.2.1.1.2.1.1.2.1.2.2	0.64218009478673	.	88480001	88640000	#FF9191	1	0.75
chr2	88640001	88800000	A.1.2.2.1.1.1.1.1.2.2.1	0.747630331753555	.	88640001	88800000	#FF4848	1	0.875
chr2	88800001	89040000	A.1.1.2.1.2.2.1.1.2	0.898104265402844	.	88800001	89040000	#FF0000	1	1
chr2	89040001	89160000	A.1.2.2.1.1.1.2.1.1	0.740521327014218	.	89040001	89160000	#FF4848	1	0.875
chr2	89320001	89440000	A.2.1.1.2.1.1.2.1.1	0.644549763033175	.	89320001	89440000	#FF9191	1	0.75
chr2	89440001	89600000	A.1.2.2.1.1.1.2.2	0.73696682464455	.	89440001	89600000	#FF4848	1	0.875
chr2	89600001	89640000	A.2.2.1.1.1.1.2.2.2	0.543838862559242	.	89600001	89640000	#FFDADA	1	0.625
chr2	89840001	89960000	A.2.2.1.1.1.1.2.2.2	0.543838862559242	.	89840001	89960000	#FFDADA	1	0.625
chr2	89960001	90080000	A.2.1.2.2.1.2.2.1.1	0.57345971563981	.	89960001	90080000	#FF9191	1	0.75
chr2	90080001	90320000	A.2.1.2.2.1.2.2.1.2	0.572274881516588	.	90080001	90320000	#FF9191	1	0.75
chr2	90360001	90480000	B.1.2.1.2.1.2.1.2	0.345971563981043	.	90360001	90480000	#9191FF	1	0.375
chr2	90480001	90560000	B.1.1.2.1.1.2.2	0.417061611374408	.	90480001	90560000	#DADAFF	1	0.5
chr2	91600001	91680000	B.1.2.1.2.1.2.1.1	0.347156398104265	.	91600001	91680000	#9191FF	1	0.375
chr2	91680001	91920000	B.1.2.1.2.1.2.2.1	0.34478672985782	.	91680001	91920000	#9191FF	1	0.375
chr2	91920001	92080000	B.1.2.1.2.1.2.2.2	0.343601895734597	.	91920001	92080000	#9191FF	1	0.375
chr2	92080001	92360000	B.1.2.1.2.2.2.2	0.332938388625592	.	92080001	92360000	#9191FF	1	0.375
chr2	95360001	95840000	B.1.1.2.1.1.1	0.420616113744076	.	95360001	95840000	#DADAFF	1	0.5
chr2	95840001	96040000	A.2.1.2.2.1.2.2.2.1	0.571090047393365	.	95840001	96040000	#FF9191	1	0.75
chr2	96040001	96440000	A.2.1.2.2.1.2.2.2.2	0.569905213270142	.	96040001	96440000	#FF9191	1	0.75
chr2	96440001	96640000	A.2.1.2.2.1.1.1.2	0.580568720379147	.	96440001	96640000	#FF9191	1	0.75
chr2	96640001	96760000	A.1.2.2.1.1.1.1.2.2.2	0.741706161137441	.	96640001	96760000	#FF4848	1	0.875
chr2	96760001	97000000	A.1.1.1.2.2.2.1.1	0.932464454976303	.	96760001	97000000	#FF0000	1	1
chr2	97000001	97200000	A.1.2.2.1.1.1.1.1.1.2.1	0.751184834123223	.	97000001	97200000	#FF4848	1	0.875
chr2	97200001	97440000	A.1.1.2.2.1.2.1.2.2	0.874407582938389	.	97200001	97440000	#FF0000	1	1
chr2	97440001	97640000	A.1.2.1.1.1.2.2.2	0.836492890995261	.	97440001	97640000	#FF4848	1	0.875
chr2	97640001	97800000	A.1.2.2.1.1.1.1.1.1.2.2	0.75	.	97640001	97800000	#FF4848	1	0.875
chr2	97800001	97920000	A.2.1.1.2.1.1.1.1.1.1	0.650473933649289	.	97800001	97920000	#FF9191	1	0.75
chr2	97920001	98240000	A.2.1.1.2.1.1.1.1.2	0.648104265402844	.	97920001	98240000	#FF9191	1	0.75
chr2	98240001	98640000	A.1.1.1.2.2.2.2	0.930094786729858	.	98240001	98640000	#FF0000	1	1
chr2	98640001	98840000	A.1.2.1.1.1.2.1.2.1.2	0.841232227488152	.	98640001	98840000	#FF4848	1	0.875
chr2	98840001	99000000	A.2.1.1.2.1.1.1.1.1.2	0.649289099526066	.	98840001	99000000	#FF9191	1	0.75
chr2	99000001	99240000	A.1.2.1.1.1.2.1.2.1.1	0.842417061611374	.	99000001	99240000	#FF4848	1	0.875
chr2	99240001	99520000	A.1.1.2.2.1.2.1.2.1	0.875592417061611	.	99240001	99520000	#FF0000	1	1
chr2	99520001	99720000	A.2.1.2.2.1.1.1.1.2.1	0.582938388625592	.	99520001	99720000	#FF9191	1	0.75
chr2	99720001	100120000	A.1.2.1.1.1.1.2.2.2.2	0.845971563981043	.	99720001	100120000	#FF4848	1	0.875
chr2	100120001	100320000	A.1.2.2.1.1.2.2.2	0.725118483412322	.	100120001	100320000	#FF4848	1	0.875
chr2	100320001	100400000	A.2.2.1.2.1.2.1.2	0.522511848341232	.	100320001	100400000	#FFDADA	1	0.625
chr2	100400001	100680000	A.2.1.2.2.2.2.1.1.2.1	0.561611374407583	.	100400001	100680000	#FF9191	1	0.75
chr2	100680001	100800000	A.2.1.2.2.1.1.2.2	0.577014218009479	.	100680001	100800000	#FF9191	1	0.75
chr2	100800001	101040000	A.2.1.2.2.2.2.1.1.2.2	0.56042654028436	.	100800001	101040000	#FF9191	1	0.75
chr2	101040001	101200000	A.2.1.2.2.1.1.1.1.2.2	0.58175355450237	.	101040001	101200000	#FF9191	1	0.75
chr2	101200001	101400000	A.2.1.2.2.1.1.1.1.1.1	0.585308056872038	.	101200001	101400000	#FF9191	1	0.75
chr2	101400001	101640000	A.2.1.1.2.1.2.1.2	0.636255924170616	.	101400001	101640000	#FF9191	1	0.75
chr2	101640001	101920000	A.1.2.1.1.1.1.2.2.1	0.848341232227488	.	101640001	101920000	#FF4848	1	0.875
chr2	101920001	102200000	A.1.2.2.1.1.2.1.2.2.2	0.727488151658768	.	101920001	102200000	#FF4848	1	0.875
chr2	102200001	102480000	A.1.1.2.2.1.1.2.1	0.87914691943128	.	102200001	102480000	#FF0000	1	1
chr2	102480001	102640000	A.2.1.2.2.2.2.1.1.1	0.562796208530806	.	102480001	102640000	#FF9191	1	0.75
chr2	102640001	102880000	B.1.1.2.1.2.2.2.2	0.406398104265403	.	102640001	102880000	#DADAFF	1	0.5
chr2	102880001	103120000	B.2.1.2.1.1.1.1.1	0.247630331753555	.	102880001	103120000	#4848FF	1	0.25
chr2	103120001	103280000	B.1.2.1.2.2.2.1.2	0.334123222748815	.	103120001	103280000	#9191FF	1	0.375
chr2	103280001	103440000	B.1.1.2.1.2.2.2.1.2	0.407582938388626	.	103280001	103440000	#DADAFF	1	0.5
chr2	103440001	103640000	B.2.1.2.1.1.1.1.2.1.2	0.245260663507109	.	103440001	103640000	#4848FF	1	0.25
chr2	103640001	103840000	B.2.1.2.1.1.1.1.2.1.1	0.246445497630332	.	103640001	103840000	#4848FF	1	0.25
chr2	103840001	104200000	B.2.2.2.2.1.2.2.1.1.1	0.0343601895734597	.	103840001	104200000	#0000FF	1	0.125
chr2	104200001	104560000	B.2.2.2.2.1.2.1.1.1	0.0473933649289099	.	104200001	104560000	#0000FF	1	0.125
chr2	104560001	104640000	B.1.2.1.2.1.1.1.2	0.350710900473934	.	104560001	104640000	#9191FF	1	0.375
chr2	104640001	104840000	A.2.2.1.2.1.1.1.2	0.527251184834123	.	104640001	104840000	#FFDADA	1	0.625
chr2	104840001	105680000	B.1.2.1.2.2.2.1.1	0.335308056872038	.	104840001	105680000	#9191FF	1	0.375
chr2	105680001	105920000	A.2.1.2.2.2.2.2.1.1	0.558056872037915	.	105680001	105920000	#FF9191	1	0.75
chr2	105920001	106160000	A.2.1.1.2.1.2.1.1.2	0.637440758293839	.	105920001	106160000	#FF9191	1	0.75
chr2	106160001	106520000	A.1.2.2.1.1.2.1.1.2.2	0.733412322274882	.	106160001	106520000	#FF4848	1	0.875
chr2	106520001	106720000	B.1.2.1.2.1.1.1.1	0.351895734597156	.	106520001	106720000	#9191FF	1	0.375
chr2	106720001	106800000	A.2.2.1.2.1.2.1.1	0.523696682464455	.	106720001	106800000	#FFDADA	1	0.625
chr2	106800001	106960000	B.1.1.2.1.2.2.2.1.1	0.408767772511848	.	106800001	106960000	#DADAFF	1	0.5
chr2	106960001	107120000	B.1.1.2.1.2.1.1	0.415876777251185	.	106960001	107120000	#DADAFF	1	0.5
chr2	107120001	107480000	B.2.1.2.1.1.1.2.2	0.241706161137441	.	107120001	107480000	#4848FF	1	0.25
chr2	107480001	107760000	B.2.1.2.1.1.2.2.2.2.2	0.233412322274882	.	107480001	107760000	#4848FF	1	0.25
chr2	107760001	107960000	B.2.2.2.1.1.2.1.2.2.1	0.100710900473934	.	107760001	107960000	#0000FF	1	0.125
chr2	107960001	108040000	B.2.1.2.1.1.1.1.2.2	0.244075829383886	.	107960001	108040000	#4848FF	1	0.25
chr2	108040001	108160000	B.2.1.2.1.1.1.2.1	0.242890995260664	.	108040001	108160000	#4848FF	1	0.25
chr2	108160001	108440000	B.2.2.2.1.1.2.1.2.1	0.101895734597156	.	108160001	108440000	#0000FF	1	0.125
chr2	108440001	108560000	B.1.1.2.1.2.1.2	0.414691943127962	.	108440001	108560000	#DADAFF	1	0.5
chr2	108560001	108800000	B.2.1.2.1.1.2.2.2.2.1	0.234597156398104	.	108560001	108800000	#4848FF	1	0.25
chr2	108800001	109200000	A.2.1.2.2.2.2.2.2.1.2	0.554502369668246	.	108800001	109200000	#FF9191	1	0.75
chr2	109200001	109400000	A.1.2.2.1.1.2.1.1.1	0.735781990521327	.	109200001	109400000	#FF4848	1	0.875
chr2	109400001	109680000	A.1.2.1.1.1.1.2.2.2.1	0.847156398104265	.	109400001	109680000	#FF4848	1	0.875
chr2	109680001	110120000	A.1.1.2.2.1.1.1.2.2	0.880331753554502	.	109680001	110120000	#FF0000	1	1
chr2	110240001	110280000	A.1.1.2.2.1.1.1.2.2	0.880331753554502	.	110240001	110280000	#FF0000	1	1
chr2	110280001	110520000	A.2.1.1.2.1.1.1.2.2	0.645734597156398	.	110280001	110520000	#FF9191	1	0.75
chr2	110520001	110640000	A.2.1.2.2.1.1.2.1.1	0.579383886255924	.	110520001	110640000	#FF9191	1	0.75
chr2	110640001	111000000	A.2.1.2.2.1.1.1.1.1.2	0.584123222748815	.	110640001	111000000	#FF9191	1	0.75
chr2	111000001	111240000	A.2.2.1.1.1.1.1	0.54739336492891	.	111000001	111240000	#FFDADA	1	0.625
chr2	111240001	111400000	A.2.1.2.2.1.1.2.1.2	0.578199052132701	.	111240001	111400000	#FF9191	1	0.75
chr2	111400001	111480000	A.1.2.2.1.1.1.1.1.1.1	0.752369668246445	.	111400001	111480000	#FF4848	1	0.875
chr2	111480001	111560000	A.2.1.1.2.1.1.1.2.1	0.646919431279621	.	111480001	111560000	#FF9191	1	0.75
chr2	111560001	111800000	A.1.2.1.1.1.2.1.2.2.1	0.840047393364929	.	111560001	111800000	#FF4848	1	0.875
chr2	111800001	112000000	A.1.2.1.1.1.2.1.1.2	0.843601895734597	.	111800001	112000000	#FF4848	1	0.875
chr2	112000001	112240000	A.1.1.2.2.1.2.2	0.873222748815166	.	112000001	112240000	#FF0000	1	1
chr2	112240001	112360000	A.1.2.2.1.1.1.1.2.2.1	0.742890995260663	.	112240001	112360000	#FF4848	1	0.875
chr2	112360001	112480000	A.1.2.1.1.1.2.1.1.1	0.84478672985782	.	112360001	112480000	#FF4848	1	0.875
chr2	112480001	112640000	A.1.2.2.1.1.1.1.2.1.2	0.744075829383886	.	112480001	112640000	#FF4848	1	0.875
chr2	112640001	112800000	A.1.2.1.1.1.2.1.2.2.2	0.838862559241706	.	112640001	112800000	#FF4848	1	0.875
chr2	112800001	113080000	A.1.2.1.1.1.2.2.1	0.837677725118483	.	112800001	113080000	#FF4848	1	0.875
chr2	113080001	113200000	A.1.2.2.1.1.1.1.2.1.1	0.745260663507109	.	113080001	113200000	#FF4848	1	0.875
chr2	113200001	113520000	A.1.1.2.2.1.2.1.1	0.876777251184834	.	113200001	113520000	#FF0000	1	1
chr2	113520001	113760000	A.1.2.2.1.1.2.1.2.2.1	0.72867298578199	.	113520001	113760000	#FF4848	1	0.875
chr2	113760001	114040000	A.1.2.1.1.1.1.1.1.2.2	0.854265402843602	.	113760001	114040000	#FF4848	1	0.875
chr2	114040001	114200000	A.1.2.2.1.1.2.1.2.1.1.1	0.732227488151659	.	114040001	114200000	#FF4848	1	0.875
chr2	114200001	114720000	A.1.2.2.2.1.2.1.1.2.1	0.691943127962085	.	114200001	114720000	#FF4848	1	0.875
chr2	114720001	115200000	B.2.2.2.1.1.2.2.2.2	0.0947867298578199	.	114720001	115200000	#0000FF	1	0.125
chr2	115200001	115600000	B.1.2.1.2.1.1.2.1	0.349526066350711	.	115200001	115600000	#9191FF	1	0.375
chr2	115600001	115720000	B.1.2.1.2.1.1.2.2	0.348341232227488	.	115600001	115720000	#9191FF	1	0.375
chr2	115720001	116160000	B.2.2.2.1.1.2.2.1	0.0983412322274882	.	115720001	116160000	#0000FF	1	0.125
chr2	116160001	116240000	B.2.2.2.1.1.2.1.1.1	0.104265402843602	.	116160001	116240000	#0000FF	1	0.125
chr2	116240001	116360000	B.2.1.2.1.1.2.1.2	0.239336492890995	.	116240001	116360000	#4848FF	1	0.25
chr2	116360001	116520000	B.2.2.2.2.1.2.1.1.2.1.2	0.0438388625592417	.	116360001	116520000	#0000FF	1	0.125
chr2	116560001	117040000	B.2.2.2.2.1.2.1.1.2.1.1.1	0.0462085308056872	.	116560001	117040000	#0000FF	1	0.125
chr2	117040001	117080000	B.2.2.2.2.1.2.2.1.1.2	0.033175355450237	.	117040001	117080000	#0000FF	1	0.125
chr2	117120001	117480000	B.2.2.2.2.1.2.2.1.1.2	0.033175355450237	.	117120001	117480000	#0000FF	1	0.125
chr2	117480001	118040000	B.2.2.2.2.1.2.2.1.2	0.0319905213270142	.	117480001	118040000	#0000FF	1	0.125
chr2	118040001	118560000	B.2.2.2.2.1.2.1.2.2.2.2	0.0355450236966825	.	118040001	118560000	#0000FF	1	0.125
chr2	118560001	118760000	B.1.1.2.1.2.2.1.1.1	0.413507109004739	.	118560001	118760000	#DADAFF	1	0.5
chr2	118760001	119000000	A.2.1.2.2.2.2.2.2.1.1	0.555687203791469	.	118760001	119000000	#FF9191	1	0.75
chr2	119000001	119600000	B.2.1.2.1.1.2.2.1	0.238151658767773	.	119000001	119600000	#4848FF	1	0.25
chr2	119600001	119920000	B.1.1.2.1.2.2.1.2	0.409952606635071	.	119600001	119920000	#DADAFF	1	0.5
chr2	119920001	120080000	A.2.1.2.2.2.2.1.2	0.559241706161137	.	119920001	120080000	#FF9191	1	0.75
chr2	120080001	120280000	A.1.2.1.1.1.1.2.1.2	0.849526066350711	.	120080001	120280000	#FF4848	1	0.875
chr2	120280001	120440000	A.1.2.2.1.1.2.1.2.1.2	0.729857819905213	.	120280001	120440000	#FF4848	1	0.875
chr2	120440001	120640000	A.1.2.2.1.1.2.1.2.1.1.2	0.731042654028436	.	120440001	120640000	#FF4848	1	0.875
chr2	120640001	120920000	A.2.1.1.2.1.2.1.1.1	0.638625592417062	.	120640001	120920000	#FF9191	1	0.75
chr2	120920001	121080000	A.1.2.1.1.1.1.1.2.2	0.851895734597156	.	120920001	121080000	#FF4848	1	0.875
chr2	121080001	121480000	A.1.1.2.2.1.1.1.2.1	0.881516587677725	.	121080001	121480000	#FF0000	1	1
chr2	121480001	121840000	A.1.2.1.1.1.1.1.1.2.1	0.855450236966825	.	121480001	121840000	#FF4848	1	0.875
chr2	121840001	122280000	A.1.2.1.1.1.1.1.2.1	0.853080568720379	.	121840001	122280000	#FF4848	1	0.875
chr2	122280001	122480000	A.1.1.2.2.1.1.2.2	0.877962085308057	.	122280001	122480000	#FF0000	1	1
chr2	122480001	122760000	A.1.2.1.1.1.1.2.1.1	0.850710900473934	.	122480001	122760000	#FF4848	1	0.875
chr2	122760001	122920000	A.2.1.2.2.2.2.2.2.2.2.1	0.549763033175355	.	122760001	122920000	#FF9191	1	0.75
chr2	122920001	123320000	A.2.2.1.2.1.1.2.1	0.5260663507109	.	122920001	123320000	#FFDADA	1	0.625
chr2	123320001	123560000	B.2.2.2.1.1.1.2.2.2.2	0.105450236966825	.	123320001	123560000	#0000FF	1	0.125
chr2	123560001	123680000	B.2.2.2.1.1.1.2.2.1	0.10781990521327	.	123560001	123680000	#0000FF	1	0.125
chr2	123680001	123760000	B.2.2.2.1.1.1.2.2.2.1	0.106635071090047	.	123680001	123760000	#0000FF	1	0.125
chr2	123760001	123960000	B.2.2.2.2.1.1.2.1	0.0556872037914692	.	123760001	123960000	#0000FF	1	0.125
chr2	123960001	124080000	B.2.2.2.1.1.1.2.1.1	0.110189573459716	.	123960001	124080000	#0000FF	1	0.125
chr2	124080001	124560000	B.2.2.2.2.1.2.1.2.2.2.1	0.0367298578199052	.	124080001	124560000	#0000FF	1	0.125
chr2	124560001	125080000	B.2.2.2.2.1.2.1.1.2.1.1.2	0.0450236966824645	.	124560001	125080000	#0000FF	1	0.125
chr2	125080001	125440000	B.2.2.2.2.1.2.1.2.2.1.2.1	0.0390995260663507	.	125080001	125440000	#0000FF	1	0.125
chr2	125440001	125640000	B.2.2.2.1.1.2.1.2.2.2	0.0995260663507109	.	125440001	125640000	#0000FF	1	0.125
chr2	125640001	125880000	B.2.2.2.2.1.2.1.1.2.2	0.042654028436019	.	125640001	125880000	#0000FF	1	0.125
chr2	125920001	126040000	B.2.2.2.2.1.2.1.1.2.2	0.042654028436019	.	125920001	126040000	#0000FF	1	0.125
chr2	126040001	126120000	B.2.1.2.1.1.2.1.1	0.240521327014218	.	126040001	126120000	#4848FF	1	0.25
chr2	126120001	126240000	B.2.2.2.1.1.1.2.1.2	0.109004739336493	.	126120001	126240000	#0000FF	1	0.125
chr2	126240001	126440000	B.2.2.2.2.1.1.2.2.1.2.1	0.0509478672985782	.	126240001	126440000	#0000FF	1	0.125
chr2	126440001	126640000	B.2.1.1.1.1.2.2	0.299763033175355	.	126440001	126640000	#4848FF	1	0.25
chr2	126640001	126960000	B.1.1.2.1.2.2.1.1.2.2	0.411137440758294	.	126640001	126960000	#DADAFF	1	0.5
chr2	126960001	127320000	B.1.2.1.2.2.1.2.2.2	0.336492890995261	.	126960001	127320000	#9191FF	1	0.375
chr2	127320001	127520000	A.2.2.1.2.1.2.2	0.52132701421801	.	127320001	127520000	#FFDADA	1	0.625
chr2	127520001	127800000	B.1.1.2.1.2.2.1.1.2.1	0.412322274881517	.	127520001	127800000	#DADAFF	1	0.5
chr2	127800001	128240000	A.1.2.1.1.1.1.1.1.1	0.856635071090047	.	127800001	128240000	#FF4848	1	0.875
chr2	128240001	128600000	A.1.1.1.2.2.1.1	0.936018957345972	.	128240001	128600000	#FF0000	1	1
chr2	128600001	128800000	A.1.1.1.2.2.1.2.2	0.933649289099526	.	128600001	128800000	#FF0000	1	1
chr2	128800001	129000000	A.1.1.1.2.2.1.2.1	0.934834123222749	.	128800001	129000000	#FF0000	1	1
chr2	129000001	129080000	A.1.2.2.1.1.2.2.1	0.726303317535545	.	129000001	129080000	#FF4848	1	0.875
chr2	129080001	129560000	A.2.1.2.2.2.2.2.2.2.2.2	0.548578199052133	.	129080001	129560000	#FF9191	1	0.75
chr2	129560001	129720000	B.2.1.2.1.1.2.2.2.1.2	0.235781990521327	.	129560001	129720000	#4848FF	1	0.25
chr2	129720001	129960000	B.2.2.2.1.1.2.1.1.2	0.103080568720379	.	129720001	129960000	#0000FF	1	0.125
chr2	129960001	130280000	B.2.2.2.1.1.2.2.2.1.1	0.0971563981042654	.	129960001	130280000	#0000FF	1	0.125
chr2	130280001	130480000	B.2.1.2.1.1.2.2.2.1.1	0.23696682464455	.	130280001	130480000	#4848FF	1	0.25
chr2	130480001	130720000	B.1.1.1.1.2.1.1	0.451421800947867	.	130480001	130720000	#DADAFF	1	0.5
chr2	130720001	131160000	A.1.2.2.1.1.2.1.1.2.1	0.734597156398104	.	130720001	131160000	#FF4848	1	0.875
chr2	131160001	131480000	A.2.1.2.2.2.1.1.2.2	0.565165876777251	.	131160001	131480000	#FF9191	1	0.75
chr2	131480001	131800000	A.1.2.2.2.1.2.1.2.1.1	0.68957345971564	.	131480001	131800000	#FF4848	1	0.875
chr2	131800001	131960000	A.2.1.2.2.2.1.1.2.1	0.566350710900474	.	131800001	131960000	#FF9191	1	0.75
chr2	131960001	132120000	A.2.2.1.2.1.1.1.1	0.528436018957346	.	131960001	132120000	#FFDADA	1	0.625
chr2	132120001	132440000	A.2.1.2.2.2.2.2.2.2.1.1.1	0.553317535545024	.	132120001	132440000	#FF9191	1	0.75
chr2	132440001	132600000	A.2.2.2.1.1.2.2.2	0.503554502369668	.	132440001	132600000	#FFDADA	1	0.625
chr2	132600001	132720000	B.2.1.1.1.1.2.1	0.300947867298578	.	132600001	132720000	#4848FF	1	0.25
chr2	132760001	132840000	B.2.1.1.1.1.2.1	0.300947867298578	.	132760001	132840000	#4848FF	1	0.25
chr2	132880001	133080000	A.2.2.1.2.1.1.2.2	0.524881516587678	.	132880001	133080000	#FFDADA	1	0.625
chr2	133080001	133320000	B.1.2.1.2.2.1.1.2	0.340047393364929	.	133080001	133320000	#9191FF	1	0.375
chr2	133320001	133480000	B.1.2.1.2.2.1.1.1.1	0.342417061611374	.	133320001	133480000	#9191FF	1	0.375
chr2	133480001	134000000	B.2.2.2.1.1.2.2.2.1.2	0.0959715639810427	.	133480001	134000000	#0000FF	1	0.125
chr2	134000001	134320000	B.2.2.2.2.1.2.1.2.2.1.1	0.0402843601895735	.	134000001	134320000	#0000FF	1	0.125
chr2	134320001	134600000	B.2.2.2.2.1.2.1.2.2.1.2.2	0.037914691943128	.	134320001	134600000	#0000FF	1	0.125
chr2	134600001	134840000	B.1.2.1.2.2.1.1.1.2	0.341232227488152	.	134600001	134840000	#9191FF	1	0.375
chr2	134840001	135200000	A.1.2.2.2.1.2.1.1.1	0.693127962085308	.	134840001	135200000	#FF4848	1	0.875
chr2	135200001	135400000	A.2.1.2.2.2.2.2.1.2	0.556872037914692	.	135200001	135400000	#FF9191	1	0.75
chr2	135400001	135720000	A.2.1.1.1.1.1.1.2	0.665876777251185	.	135400001	135720000	#FF9191	1	0.75
chr2	135720001	136040000	A.1.2.2.2.1.2.1.2.2	0.687203791469194	.	135720001	136040000	#FF4848	1	0.875
chr2	136040001	136680000	A.1.2.2.2.1.2.1.1.2.2	0.690758293838863	.	136040001	136680000	#FF4848	1	0.875
chr2	136680001	136880000	A.1.1.2.2.1.1.1.1	0.882701421800948	.	136680001	136880000	#FF0000	1	1
chr2	136880001	137160000	A.1.1.1.1.1.2.1	0.997630331753555	.	136880001	137160000	#FF0000	1	1
chr2	137160001	137440000	B.1.2.1.2.2.1.2.1	0.338862559241706	.	137160001	137440000	#9191FF	1	0.375
chr2	137440001	138160000	B.2.2.2.2.2.2.2.1.2	0.00355450236966825	.	137440001	138160000	#0000FF	1	0.125
chr2	138160001	138400000	B.2.2.2.2.2.2.2.1.1	0.004739336492891	.	138160001	138400000	#0000FF	1	0.125
chr2	138400001	138520000	B.2.2.2.2.1.1.1.1.2.1.1	0.0604265402843602	.	138400001	138520000	#0000FF	1	0.125
chr2	138520001	139080000	B.2.2.2.2.1.1.2.2.1.1.2.2	0.0521327014218009	.	138520001	139080000	#0000FF	1	0.125
chr2	139080001	139240000	B.2.1.1.1.1.1.2	0.302132701421801	.	139080001	139240000	#4848FF	1	0.25
chr2	139240001	139400000	B.1.1.1.1.2.2.1.2.1	0.446682464454976	.	139240001	139400000	#DADAFF	1	0.5
chr2	139400001	139600000	B.2.1.1.1.1.1.1	0.303317535545024	.	139400001	139600000	#4848FF	1	0.25
chr2	139600001	139960000	B.2.2.2.2.1.1.2.2.1.1.2.1	0.0533175355450237	.	139600001	139960000	#0000FF	1	0.125
chr2	139960001	140240000	B.2.2.2.2.1.1.2.2.1.2.2	0.0497630331753555	.	139960001	140240000	#0000FF	1	0.125
chr2	140240001	140360000	B.2.2.2.2.1.1.1.1.2.1.2	0.0592417061611374	.	140240001	140360000	#0000FF	1	0.125
chr2	140360001	140800000	B.2.2.2.2.1.2.2.2	0.0308056872037915	.	140360001	140800000	#0000FF	1	0.125
chr2	140840001	141040000	B.2.2.2.2.1.2.2.2	0.0308056872037915	.	140840001	141040000	#0000FF	1	0.125
chr2	141040001	141160000	B.2.2.2.1.1.1.1.2	0.111374407582938	.	141040001	141160000	#0000FF	1	0.125
chr2	141160001	141480000	B.2.2.2.2.1.1.2.2.1.1.1	0.0545023696682464	.	141160001	141480000	#0000FF	1	0.125
chr2	141480001	141840000	B.2.2.2.1.1.1.1.1.2.1	0.113744075829384	.	141480001	141840000	#0000FF	1	0.125
chr2	141840001	142520000	B.2.2.2.2.1.1.2.2.2	0.0485781990521327	.	141840001	142520000	#0000FF	1	0.125
chr2	142520001	142600000	B.2.2.2.2.1.1.1.1.2.2	0.0580568720379147	.	142520001	142600000	#0000FF	1	0.125
chr2	142640001	142880000	B.2.2.2.2.1.1.1.1.1	0.0616113744075829	.	142640001	142880000	#0000FF	1	0.125
chr2	142880001	143080000	B.1.1.1.2.2.1.2	0.42654028436019	.	142880001	143080000	#DADAFF	1	0.5
chr2	143080001	143160000	B.2.1.1.1.2.2.1.2.1	0.290284360189573	.	143080001	143160000	#4848FF	1	0.25
chr2	143160001	143400000	B.1.2.1.2.2.1.2.2.1	0.337677725118483	.	143160001	143400000	#9191FF	1	0.375
chr2	143400001	143760000	A.2.1.2.2.2.2.2.2.2.1.1.2	0.552132701421801	.	143400001	143760000	#FF9191	1	0.75
chr2	143760001	144080000	A.2.1.2.2.2.2.2.2.2.1.2	0.550947867298578	.	143760001	144080000	#FF9191	1	0.75
chr2	144080001	144200000	B.1.1.1.2.2.2.1.2.1	0.424170616113744	.	144080001	144200000	#DADAFF	1	0.5
chr2	144200001	144400000	A.2.2.2.1.2.2.1.2.1	0.490521327014218	.	144200001	144400000	#FFDADA	1	0.625
chr2	144400001	144840000	A.2.2.2.1.1.2.2.1.1	0.505924170616114	.	144400001	144840000	#FFDADA	1	0.625
chr2	144840001	145080000	A.1.2.1.2.1.2.1.2.1	0.78436018957346	.	144840001	145080000	#FF4848	1	0.875
chr2	145080001	145280000	A.1.2.1.2.1.2.1.2.2.2	0.781990521327014	.	145080001	145280000	#FF4848	1	0.875
chr2	145280001	145440000	A.1.2.1.2.1.1.1.1	0.792654028436019	.	145280001	145440000	#FF4848	1	0.875
chr2	145440001	145600000	A.1.2.2.2.1.1.2.1	0.699052132701422	.	145440001	145600000	#FF4848	1	0.875
chr2	145600001	146160000	A.1.2.1.2.1.2.1.2.2.1	0.783175355450237	.	145600001	146160000	#FF4848	1	0.875
chr2	146160001	146760000	A.1.2.2.2.1.2.2.2	0.684834123222749	.	146160001	146760000	#FF4848	1	0.875
chr2	146760001	146960000	B.1.1.1.2.2.2.1.2.2	0.422985781990521	.	146760001	146960000	#DADAFF	1	0.5
chr2	146960001	147120000	B.1.1.1.1.2.2.1.2.2	0.445497630331754	.	146960001	147120000	#DADAFF	1	0.5
chr2	147120001	147280000	B.1.2.2.1.2.2.2	0.316350710900474	.	147120001	147280000	#9191FF	1	0.375
chr2	147280001	147480000	B.2.1.1.1.2.2.1.2.2	0.289099526066351	.	147280001	147480000	#4848FF	1	0.25
chr2	147480001	147840000	B.2.2.2.2.1.1.1.2	0.0568720379146919	.	147480001	147840000	#0000FF	1	0.125
chr2	147840001	148680000	B.2.2.2.2.1.2.1.2.1	0.0414691943127962	.	147840001	148680000	#0000FF	1	0.125
chr2	148680001	149240000	B.1.1.1.2.2.1.1.1.2	0.430094786729858	.	148680001	149240000	#DADAFF	1	0.5
chr2	149240001	149640000	A.2.1.1.1.1.1.1.1.1.1	0.669431279620853	.	149240001	149640000	#FF9191	1	0.75
chr2	149640001	149720000	A.2.1.2.2.2.1.1.1.1	0.568720379146919	.	149640001	149720000	#FF9191	1	0.75
chr2	149760001	149880000	A.2.1.2.2.2.1.1.1.1	0.568720379146919	.	149760001	149880000	#FF9191	1	0.75
chr2	149880001	150040000	A.1.2.2.2.1.2.2.1	0.686018957345972	.	149880001	150040000	#FF4848	1	0.875
chr2	150040001	150440000	A.2.1.1.1.1.1.1.1.2	0.667061611374408	.	150040001	150440000	#FF9191	1	0.75
chr2	150440001	150640000	B.2.2.2.1.1.1.1.1.1	0.114928909952607	.	150440001	150640000	#0000FF	1	0.125
chr2	150640001	150920000	B.2.2.2.2.2.2.1.1	0.0118483412322275	.	150640001	150920000	#0000FF	1	0.125
chr2	150920001	151600000	B.2.2.2.2.2.2.2.2.1	0.0023696682464455	.	150920001	151600000	#0000FF	1	0.125
chr2	151600001	152080000	B.2.2.2.1.1.1.1.1.2.2	0.112559241706161	.	151600001	152080000	#0000FF	1	0.125
chr2	152080001	152280000	A.2.2.2.1.1.2.2.1.2	0.504739336492891	.	152080001	152280000	#FFDADA	1	0.625
chr2	152280001	152360000	A.2.2.2.1.1.2.1	0.507109004739337	.	152280001	152360000	#FFDADA	1	0.625
chr2	152360001	152640000	A.2.1.1.1.1.1.1.1.1.2	0.66824644549763	.	152360001	152640000	#FF9191	1	0.75
chr2	152640001	152880000	A.1.2.2.2.1.2.1.2.1.2	0.688388625592417	.	152640001	152880000	#FF4848	1	0.875
chr2	152880001	153040000	A.1.1.2.2.2.1.1.2	0.869668246445498	.	152880001	153040000	#FF0000	1	1
chr2	153040001	153200000	A.2.1.2.2.2.1.1.1.2	0.567535545023697	.	153040001	153200000	#FF9191	1	0.75
chr2	153200001	153600000	A.1.2.1.2.1.2.1.1	0.785545023696682	.	153200001	153600000	#FF4848	1	0.875
chr2	153600001	153800000	B.2.1.1.1.2.2.1.1.1	0.292654028436019	.	153600001	153800000	#4848FF	1	0.25
chr2	153800001	154680000	B.2.2.2.2.2.2.2.2.2	0.00118483412322275	.	153800001	154680000	#0000FF	1	0.125
chr2	154680001	154960000	B.2.2.2.2.2.2.1.2.1.1	0.0106635071090047	.	154680001	154960000	#0000FF	1	0.125
chr2	154960001	155520000	B.2.1.1.1.2.2.1.1.2	0.291469194312796	.	154960001	155520000	#4848FF	1	0.25
chr2	155520001	155640000	B.1.1.1.1.2.2.1.1	0.447867298578199	.	155520001	155640000	#DADAFF	1	0.5
chr2	155640001	156200000	A.2.1.2.1.1.1.2.2.1	0.611374407582938	.	155640001	156200000	#FF9191	1	0.75
chr2	156200001	156640000	A.2.2.2.1.2.1.2.1.2.2	0.497630331753554	.	156200001	156640000	#FFDADA	1	0.625
chr2	156640001	157000000	B.1.2.2.1.2.1	0.324644549763033	.	156640001	157000000	#9191FF	1	0.375
chr2	157000001	157200000	B.2.1.1.1.2.1.1.1.1	0.298578199052133	.	157000001	157200000	#4848FF	1	0.25
chr2	157200001	157440000	A.2.1.2.1.1.1.2.2.2	0.610189573459716	.	157200001	157440000	#FF9191	1	0.75
chr2	157440001	157760000	B.2.2.2.2.2.1.1.1.1.2	0.0272511848341232	.	157440001	157760000	#0000FF	1	0.125
chr2	157760001	157880000	B.2.2.2.1.2.1.1.2.2	0.0864928909952607	.	157760001	157880000	#0000FF	1	0.125
chr2	157880001	158120000	B.2.2.2.1.2.1.1.2.1.1	0.0888625592417062	.	157880001	158120000	#0000FF	1	0.125
chr2	158120001	158360000	A.2.2.2.1.2.1.2.1.2.1	0.498815165876777	.	158120001	158360000	#FFDADA	1	0.625
chr2	158360001	158600000	B.2.1.1.1.2.2.2.2.2	0.285545023696682	.	158360001	158600000	#4848FF	1	0.25
chr2	158600001	158840000	A.2.2.2.1.2.2.1.2.2	0.489336492890995	.	158600001	158840000	#FFDADA	1	0.625
chr2	158840001	159120000	B.2.1.1.1.2.1.1.2.2	0.295023696682464	.	158840001	159120000	#4848FF	1	0.25
chr2	159120001	159280000	B.2.2.2.1.2.1.1.1.1.1	0.0936018957345972	.	159120001	159280000	#0000FF	1	0.125
chr2	159280001	159680000	B.1.1.1.1.2.1.2.1	0.450236966824645	.	159280001	159680000	#DADAFF	1	0.5
chr2	159680001	160240000	A.1.1.1.1.2.2.2.1.1	0.975118483412322	.	159680001	160240000	#FF0000	1	1
chr2	160240001	160880000	A.1.1.1.1.2.2.2.1.2	0.9739336492891	.	160240001	160880000	#FF0000	1	1
chr2	160880001	161320000	B.1.1.1.1.2.1.2.2	0.449052132701422	.	160880001	161320000	#DADAFF	1	0.5
chr2	161320001	161560000	B.2.2.2.1.2.1.1.2.1.2	0.0876777251184834	.	161320001	161560000	#0000FF	1	0.125
chr2	161560001	161920000	B.2.1.1.1.2.2.2.1	0.287914691943128	.	161560001	161920000	#4848FF	1	0.25
chr2	161920001	162040000	A.1.2.2.2.1.1.1.2	0.700236966824645	.	161920001	162040000	#FF4848	1	0.875
chr2	162040001	162280000	A.2.1.2.1.1.1.2.1	0.612559241706161	.	162040001	162280000	#FF9191	1	0.75
chr2	162280001	162720000	B.2.2.2.1.2.1.1.1.1.2.2	0.0912322274881517	.	162280001	162720000	#0000FF	1	0.125
chr2	162720001	163240000	B.2.1.1.1.2.1.2	0.293838862559242	.	162720001	163240000	#4848FF	1	0.25
chr2	163240001	163520000	B.2.2.2.2.2.1.1.2.1	0.0213270142180095	.	163240001	163520000	#0000FF	1	0.125
chr2	163520001	163720000	B.2.2.2.2.2.1.1.2.2	0.0201421800947867	.	163520001	163720000	#0000FF	1	0.125
chr2	163720001	163960000	B.2.2.2.2.2.1.1.1.2.2.2	0.0225118483412322	.	163720001	163960000	#0000FF	1	0.125
chr2	163960001	164600000	B.2.2.2.2.2.2.1.2.2.2.2	0.00592417061611374	.	163960001	164600000	#0000FF	1	0.125
chr2	164600001	164680000	B.2.2.2.2.2.1.1.1.2.2.1.1	0.0248815165876777	.	164600001	164680000	#0000FF	1	0.125
chr2	164720001	164800000	B.2.2.2.2.2.1.1.1.2.2.1.1	0.0248815165876777	.	164720001	164800000	#0000FF	1	0.125
chr2	164800001	164960000	B.2.2.2.2.2.1.1.1.1.1.2	0.028436018957346	.	164800001	164960000	#0000FF	1	0.125
chr2	165000001	165080000	B.2.2.2.2.2.1.1.1.1.1.2	0.028436018957346	.	165000001	165080000	#0000FF	1	0.125
chr2	165080001	165560000	B.2.2.2.2.2.2.1.2.2.2.1	0.00710900473933649	.	165080001	165560000	#0000FF	1	0.125
chr2	165560001	165800000	B.2.1.1.1.2.1.1.2.1	0.296208530805687	.	165560001	165800000	#4848FF	1	0.25
chr2	165800001	166000000	B.2.1.1.1.2.1.1.1.2	0.29739336492891	.	165800001	166000000	#4848FF	1	0.25
chr2	166000001	166240000	A.2.2.2.1.2.2.1.1.2	0.491706161137441	.	166000001	166240000	#FFDADA	1	0.625
chr2	166240001	166560000	A.1.2.2.2.1.1.1.1.1	0.70260663507109	.	166240001	166560000	#FF4848	1	0.875
chr2	166560001	166800000	A.2.1.1.1.1.1.2	0.664691943127962	.	166560001	166800000	#FF9191	1	0.75
chr2	166800001	167120000	B.2.1.1.1.2.2.2.2.1	0.286729857819905	.	166800001	167120000	#4848FF	1	0.25
chr2	167120001	167360000	B.2.2.2.2.2.1.1.1.2.1	0.0260663507109005	.	167120001	167360000	#0000FF	1	0.125
chr2	167360001	167440000	B.2.2.2.1.2.1.1.1.2	0.0900473933649289	.	167360001	167440000	#0000FF	1	0.125
chr2	167440001	167640000	B.2.2.2.2.2.1.1.1.1.1.1	0.0296208530805687	.	167440001	167640000	#0000FF	1	0.125
chr2	167640001	167800000	B.2.2.2.1.2.1.1.1.1.2.1	0.0924170616113744	.	167640001	167800000	#0000FF	1	0.125
chr2	167840001	167960000	B.2.2.2.1.2.1.2.1.2	0.0817535545023697	.	167840001	167960000	#0000FF	1	0.125
chr2	167960001	168400000	B.2.2.2.2.2.2.1.2.1.2	0.00947867298578199	.	167960001	168400000	#0000FF	1	0.125
chr2	168400001	168560000	B.2.2.2.2.2.1.1.1.2.2.1.2	0.023696682464455	.	168400001	168560000	#0000FF	1	0.125
chr2	168560001	168760000	B.2.1.1.2.2.2.2.1	0.25	.	168560001	168760000	#4848FF	1	0.25
chr2	168760001	169000000	B.1.1.1.2.2.2.1.1	0.425355450236967	.	168760001	169000000	#DADAFF	1	0.5
chr2	169000001	169200000	A.2.2.2.1.2.2.1.1.1	0.492890995260663	.	169000001	169200000	#FFDADA	1	0.625
chr2	169200001	169600000	B.2.1.1.2.2.2.2.2	0.248815165876777	.	169200001	169600000	#4848FF	1	0.25
chr2	169600001	169800000	A.2.2.2.1.2.1.2.2.2.2	0.494075829383886	.	169600001	169800000	#FFDADA	1	0.625
chr2	169800001	170240000	B.1.1.1.2.2.1.1.1.1	0.431279620853081	.	169800001	170240000	#DADAFF	1	0.5
chr2	170240001	170840000	A.1.2.1.2.1.2.2.1.1.1	0.780805687203792	.	170240001	170840000	#FF4848	1	0.875
chr2	170840001	171040000	A.1.1.2.2.2.2.2.2.1	0.859004739336493	.	170840001	171040000	#FF0000	1	1
chr2	171040001	171400000	A.1.2.2.2.1.1.1.1.2	0.701421800947867	.	171040001	171400000	#FF4848	1	0.875
chr2	171400001	171760000	A.1.2.1.2.1.2.2.1.1.2	0.779620853080569	.	171400001	171760000	#FF4848	1	0.875
chr2	171760001	172000000	A.1.1.2.2.2.1.1.1.1	0.872037914691943	.	171760001	172000000	#FF0000	1	1
chr2	172000001	172360000	A.1.1.1.1.1.2.2.1	0.996445497630332	.	172000001	172360000	#FF0000	1	1
chr2	172360001	172720000	A.1.1.1.1.2.2.2.2.1	0.972748815165877	.	172360001	172720000	#FF0000	1	1
chr2	172720001	173000000	A.1.1.1.1.1.2.2.2	0.995260663507109	.	172720001	173000000	#FF0000	1	1
chr2	173000001	173160000	A.1.2.2.2.1.1.2.2.1.2	0.696682464454976	.	173000001	173160000	#FF4848	1	0.875
chr2	173160001	173400000	A.1.2.2.2.1.1.2.2.1.1	0.697867298578199	.	173160001	173400000	#FF4848	1	0.875
chr2	173400001	173600000	A.1.2.2.2.1.1.2.2.2.2	0.694312796208531	.	173400001	173600000	#FF4848	1	0.875
chr2	173600001	173800000	A.2.1.1.1.1.2.2	0.661137440758294	.	173600001	173800000	#FF9191	1	0.75
chr2	173800001	174040000	A.1.2.1.2.1.2.2.1.2	0.778436018957346	.	173800001	174040000	#FF4848	1	0.875
chr2	174040001	174240000	A.1.2.1.2.1.1.1.2.2	0.790284360189573	.	174040001	174240000	#FF4848	1	0.875
chr2	174240001	174480000	A.1.2.2.2.1.1.2.2.2.1	0.695497630331754	.	174240001	174480000	#FF4848	1	0.875
chr2	174480001	174600000	A.2.1.1.1.1.2.1.1	0.663507109004739	.	174480001	174600000	#FF9191	1	0.75
chr2	174600001	175040000	A.1.1.1.1.2.2.1.1.1	0.981042654028436	.	174600001	175040000	#FF0000	1	1
chr2	175040001	175240000	A.1.1.2.2.2.1.1.1.2	0.87085308056872	.	175040001	175240000	#FF0000	1	1
chr2	175240001	175560000	A.1.1.1.1.2.2.1.1.2	0.979857819905213	.	175240001	175560000	#FF0000	1	1
chr2	175560001	175840000	A.1.2.1.2.1.1.1.2.1	0.791469194312796	.	175560001	175840000	#FF4848	1	0.875
chr2	175840001	176080000	A.1.2.1.2.2.1.1.2.1	0.772511848341232	.	175840001	176080000	#FF4848	1	0.875
chr2	176080001	176280000	A.2.1.2.1.1.2.2.2.1	0.599526066350711	.	176080001	176280000	#FF9191	1	0.75
chr2	176280001	176480000	A.2.2.2.1.2.1.2.2.2.1	0.495260663507109	.	176280001	176480000	#FFDADA	1	0.625
chr2	176480001	176680000	B.1.1.1.1.1.1.1.2.1.2	0.462085308056872	.	176480001	176680000	#DADAFF	1	0.5
chr2	176680001	177000000	A.2.1.1.1.1.2.1.2	0.662322274881517	.	176680001	177000000	#FF9191	1	0.75
chr2	177000001	177200000	A.2.2.2.1.1.1.2.2.1	0.510663507109005	.	177000001	177200000	#FFDADA	1	0.625
chr2	177200001	177280000	A.2.2.2.1.2.1.2.2.1	0.496445497630332	.	177200001	177280000	#FFDADA	1	0.625
chr2	177280001	177560000	A.2.2.2.1.1.1.2.1	0.511848341232227	.	177280001	177560000	#FFDADA	1	0.625
chr2	177560001	177760000	B.1.2.2.2.2.1	0.305687203791469	.	177560001	177760000	#9191FF	1	0.375
chr2	177760001	178000000	B.1.2.2.1.2.2.1.1.2.2	0.321090047393365	.	177760001	178000000	#9191FF	1	0.375
chr2	178000001	178200000	A.1.2.1.2.1.2.2.2	0.777251184834123	.	178000001	178200000	#FF4848	1	0.875
chr2	178200001	178680000	A.2.2.2.1.1.1.2.2.2.1	0.509478672985782	.	178200001	178680000	#FFDADA	1	0.625
chr2	178680001	179120000	B.1.1.1.1.2.2.2	0.444312796208531	.	178680001	179120000	#DADAFF	1	0.5
chr2	179120001	179560000	A.2.1.2.1.1.2.1.1.2	0.60781990521327	.	179120001	179560000	#FF9191	1	0.75
chr2	179560001	179880000	B.1.1.1.2.2.1.1.2.1	0.428909952606635	.	179560001	179880000	#DADAFF	1	0.5
chr2	179880001	180080000	A.2.2.2.1.2.1.2.1.1	0.5	.	179880001	180080000	#FFDADA	1	0.625
chr2	180080001	180360000	A.2.1.2.1.1.2.2.2.2.2	0.597156398104265	.	180080001	180360000	#FF9191	1	0.75
chr2	180360001	180640000	B.1.2.2.2.2.2	0.304502369668246	.	180360001	180640000	#9191FF	1	0.375
chr2	180640001	181040000	A.2.1.2.1.1.2.2.2.2.1	0.598341232227488	.	180640001	181040000	#FF9191	1	0.75
chr2	181040001	181240000	B.2.2.2.1.2.1.2.1.1.2	0.0829383886255924	.	181040001	181240000	#0000FF	1	0.125
chr2	181240001	181440000	B.2.2.2.1.2.1.2.2	0.0805687203791469	.	181240001	181440000	#0000FF	1	0.125
chr2	181440001	181600000	B.2.2.2.1.2.1.2.1.1.1.2	0.0841232227488152	.	181440001	181600000	#0000FF	1	0.125
chr2	181600001	181800000	B.2.2.2.1.2.1.2.1.1.1.1	0.0853080568720379	.	181600001	181800000	#0000FF	1	0.125
chr2	181800001	182120000	A.2.1.2.1.1.2.2.1.2.2.2	0.600710900473934	.	181800001	182120000	#FF9191	1	0.75
chr2	182120001	182320000	A.1.2.1.2.1.1.2.1	0.789099526066351	.	182120001	182320000	#FF4848	1	0.875
chr2	182320001	182600000	A.1.2.2.2.2.1.1.2	0.682464454976303	.	182320001	182600000	#FF4848	1	0.875
chr2	182600001	182800000	A.2.1.2.1.1.2.2.1.1	0.604265402843602	.	182600001	182800000	#FF9191	1	0.75
chr2	182800001	183120000	A.2.1.2.1.1.1.1	0.613744075829384	.	182800001	183120000	#FF9191	1	0.75
chr2	183120001	183480000	B.1.2.2.1.2.2.1.2.1.1	0.319905213270142	.	183120001	183480000	#9191FF	1	0.375
chr2	183480001	183880000	A.1.1.2.2.2.2.2.2.2	0.85781990521327	.	183480001	183880000	#FF0000	1	1
chr2	183880001	184080000	A.1.2.2.2.2.1.1.1	0.683649289099526	.	183880001	184080000	#FF4848	1	0.875
chr2	184080001	184440000	B.1.2.2.1.2.2.1.2.1.2	0.318720379146919	.	184080001	184440000	#9191FF	1	0.375
chr2	184440001	184720000	B.2.1.1.2.1.2.1.1.2.2.2	0.265402843601896	.	184440001	184720000	#4848FF	1	0.25
chr2	184720001	184880000	B.2.1.1.2.1.2.1.2.1	0.264218009478673	.	184720001	184880000	#4848FF	1	0.25
chr2	184880001	185000000	B.1.2.2.1.2.2.1.1.1	0.32345971563981	.	184880001	185000000	#9191FF	1	0.375
chr2	185000001	185160000	B.1.1.1.1.1.1.2.2	0.456161137440758	.	185000001	185160000	#DADAFF	1	0.5
chr2	185160001	185440000	A.2.2.2.1.1.1.2.2.2.2	0.508293838862559	.	185160001	185440000	#FFDADA	1	0.625
chr2	185440001	185560000	A.2.2.2.1.2.2.2	0.488151658767773	.	185440001	185560000	#FFDADA	1	0.625
chr2	185560001	185760000	A.2.2.2.1.2.1.1.2	0.501184834123223	.	185560001	185760000	#FFDADA	1	0.625
chr2	185760001	186160000	B.2.1.1.2.1.2.1.1.2.2.1	0.266587677725118	.	185760001	186160000	#4848FF	1	0.25
chr2	186160001	186440000	B.1.2.2.1.2.2.1.1.2.1	0.322274881516588	.	186160001	186440000	#9191FF	1	0.375
chr2	186440001	186640000	B.2.2.2.1.2.2.2.1.2.1	0.0651658767772512	.	186440001	186640000	#0000FF	1	0.125
chr2	186680001	186760000	B.2.2.2.1.2.2.2.1.2.1	0.0651658767772512	.	186680001	186760000	#0000FF	1	0.125
chr2	186760001	187160000	B.2.1.1.2.1.2.2	0.261848341232227	.	186760001	187160000	#4848FF	1	0.25
chr2	187160001	187360000	B.1.1.1.2.2.2.2	0.421800947867299	.	187160001	187360000	#DADAFF	1	0.5
chr2	187360001	187680000	B.1.1.1.1.1.1.2.1.2	0.457345971563981	.	187360001	187680000	#DADAFF	1	0.5
chr2	187680001	188160000	B.2.2.2.2.2.1.2.1.1	0.018957345971564	.	187680001	188160000	#0000FF	1	0.125
chr2	188160001	188480000	B.2.1.1.2.1.2.1.1.1	0.268957345971564	.	188160001	188480000	#4848FF	1	0.25
chr2	188480001	189040000	B.2.2.2.2.2.2.1.2.2.1	0.00829383886255924	.	188480001	189040000	#0000FF	1	0.125
chr2	189040001	189080000	B.2.2.2.2.2.1.2.2.1.1	0.0165876777251185	.	189040001	189080000	#0000FF	1	0.125
chr2	189120001	189560000	B.2.2.2.2.2.1.2.2.1.1	0.0165876777251185	.	189120001	189560000	#0000FF	1	0.125
chr2	189640001	189680000	B.2.2.2.2.2.1.2.2.1.1	0.0165876777251185	.	189640001	189680000	#0000FF	1	0.125
chr2	189760001	190040000	B.2.2.2.1.2.2.1.2.2	0.0699052132701422	.	189760001	190040000	#0000FF	1	0.125
chr2	190040001	190280000	B.2.1.1.2.1.2.1.2.2	0.26303317535545	.	190040001	190280000	#4848FF	1	0.25
chr2	190280001	190520000	B.1.1.1.1.1.1.2.1.1	0.458530805687204	.	190280001	190520000	#DADAFF	1	0.5
chr2	190520001	190680000	A.2.1.2.1.1.2.1.2.1	0.606635071090047	.	190520001	190680000	#FF9191	1	0.75
chr2	190680001	191240000	A.1.1.2.2.2.2.2.1	0.860189573459716	.	190680001	191240000	#FF0000	1	1
chr2	191240001	191560000	A.1.1.1.1.2.2.1.2.2	0.976303317535545	.	191240001	191560000	#FF0000	1	1
chr2	191560001	191880000	A.1.2.1.2.1.1.2.2.2	0.786729857819905	.	191560001	191880000	#FF4848	1	0.875
chr2	191880001	192440000	B.1.1.1.2.2.1.1.2.2	0.427725118483412	.	191880001	192440000	#DADAFF	1	0.5
chr2	192440001	192600000	A.2.1.2.1.1.2.2.1.2.1	0.603080568720379	.	192440001	192600000	#FF9191	1	0.75
chr2	192600001	192880000	B.1.2.2.1.2.2.1.2.2	0.317535545023697	.	192600001	192880000	#9191FF	1	0.375
chr2	192880001	193160000	B.2.2.2.1.2.2.2.1.1.2.1	0.0675355450236967	.	192880001	193160000	#0000FF	1	0.125
chr2	193200001	193240000	B.2.2.2.1.2.2.2.1.1.2.1	0.0675355450236967	.	193200001	193240000	#0000FF	1	0.125
chr2	193280001	193320000	B.2.2.2.1.2.2.2.1.1.2.1	0.0675355450236967	.	193280001	193320000	#0000FF	1	0.125
chr2	193320001	193400000	B.2.2.2.2.2.1.2.1.2	0.0177725118483412	.	193320001	193400000	#0000FF	1	0.125
chr2	193440001	193640000	B.2.2.2.2.2.1.2.1.2	0.0177725118483412	.	193440001	193640000	#0000FF	1	0.125
chr2	193680001	193720000	B.2.2.2.2.2.1.2.1.2	0.0177725118483412	.	193680001	193720000	#0000FF	1	0.125
chr2	193760001	193800000	B.2.2.2.2.2.1.2.1.2	0.0177725118483412	.	193760001	193800000	#0000FF	1	0.125
chr2	193840001	193880000	B.2.2.2.2.2.1.2.1.2	0.0177725118483412	.	193840001	193880000	#0000FF	1	0.125
chr2	193920001	193960000	B.2.2.2.1.2.2.2.1.2.2	0.0639810426540284	.	193920001	193960000	#0000FF	1	0.125
chr2	194000001	194080000	B.2.2.2.1.2.2.2.1.2.2	0.0639810426540284	.	194000001	194080000	#0000FF	1	0.125
chr2	194120001	194160000	B.2.2.2.1.2.2.2.1.2.2	0.0639810426540284	.	194120001	194160000	#0000FF	1	0.125
chr2	194200001	194240000	B.2.2.2.1.2.2.2.1.2.2	0.0639810426540284	.	194200001	194240000	#0000FF	1	0.125
chr2	194320001	194480000	B.2.2.2.1.2.2.2.1.2.2	0.0639810426540284	.	194320001	194480000	#0000FF	1	0.125
chr2	194520001	194600000	B.2.2.2.1.2.2.2.1.2.2	0.0639810426540284	.	194520001	194600000	#0000FF	1	0.125
chr2	194600001	194880000	B.2.2.2.2.2.1.2.2.2.1	0.014218009478673	.	194600001	194880000	#0000FF	1	0.125
chr2	194920001	195080000	B.2.2.2.2.2.1.2.2.2.1	0.014218009478673	.	194920001	195080000	#0000FF	1	0.125
chr2	195120001	195160000	B.2.2.2.2.2.1.2.2.2.1	0.014218009478673	.	195120001	195160000	#0000FF	1	0.125
chr2	195360001	195400000	B.2.2.2.2.2.1.2.2.2.1	0.014218009478673	.	195360001	195400000	#0000FF	1	0.125
chr2	195400001	195520000	B.2.2.2.2.2.1.2.2.1.2	0.0154028436018957	.	195400001	195520000	#0000FF	1	0.125
chr2	195640001	195800000	B.2.2.2.2.2.1.2.2.1.2	0.0154028436018957	.	195640001	195800000	#0000FF	1	0.125
chr2	195840001	195880000	B.2.2.2.2.2.1.2.2.1.2	0.0154028436018957	.	195840001	195880000	#0000FF	1	0.125
chr2	195920001	196040000	B.2.2.2.1.2.2.2.1.1.1	0.0687203791469194	.	195920001	196040000	#0000FF	1	0.125
chr2	196080001	196360000	B.2.2.2.1.2.2.2.1.1.1	0.0687203791469194	.	196080001	196360000	#0000FF	1	0.125
chr2	196360001	196560000	A.2.2.2.1.1.1.1	0.51303317535545	.	196360001	196560000	#FFDADA	1	0.625
chr2	196560001	196960000	B.1.2.2.1.1.2.1.1	0.330568720379147	.	196560001	196960000	#9191FF	1	0.375
chr2	196960001	197160000	A.1.1.2.2.2.2.1.2.1	0.862559241706161	.	196960001	197160000	#FF0000	1	1
chr2	197160001	197360000	A.2.1.2.1.1.2.2.1.2.2.1	0.601895734597156	.	197160001	197360000	#FF9191	1	0.75
chr2	197360001	197680000	A.2.1.2.1.2.2.2.2.1	0.587677725118483	.	197360001	197680000	#FF9191	1	0.75
chr2	197680001	198000000	A.1.2.1.2.2.2.1.1.1	0.759478672985782	.	197680001	198000000	#FF4848	1	0.875
chr2	198000001	198680000	A.1.2.1.2.1.1.2.2.1	0.787914691943128	.	198000001	198680000	#FF4848	1	0.875
chr2	198680001	199160000	B.2.2.2.1.2.2.1.2.1.1	0.0722748815165877	.	198680001	199160000	#0000FF	1	0.125
chr2	199160001	199600000	B.2.1.1.2.1.2.1.1.2.1	0.267772511848341	.	199160001	199600000	#4848FF	1	0.25
chr2	199640001	199680000	B.2.1.1.2.1.2.1.1.2.1	0.267772511848341	.	199640001	199680000	#4848FF	1	0.25
chr2	199680001	199920000	B.2.2.2.1.2.2.1.1.1.1.1.2	0.0781990521327014	.	199680001	199920000	#0000FF	1	0.125
chr2	199960001	200000000	B.2.2.2.1.2.2.1.1.1.1.1.2	0.0781990521327014	.	199960001	200000000	#0000FF	1	0.125
chr2	200000001	200560000	B.2.2.2.1.2.2.1.2.1.2	0.0710900473933649	.	200000001	200560000	#0000FF	1	0.125
chr2	200560001	200880000	A.2.2.2.1.2.1.1.1	0.502369668246445	.	200560001	200880000	#FFDADA	1	0.625
chr2	200880001	201320000	B.2.1.1.2.1.1.2.1.1.1.1	0.277251184834123	.	200880001	201320000	#4848FF	1	0.25
chr2	201320001	201680000	A.1.2.2.2.2.1.2.2.1	0.67654028436019	.	201320001	201680000	#FF4848	1	0.875
chr2	201680001	202080000	A.1.1.1.1.2.2.1.2.1.1	0.97867298578199	.	201680001	202080000	#FF0000	1	1
chr2	202080001	202520000	A.1.2.1.2.2.1.1.2.2.1	0.77132701421801	.	202080001	202520000	#FF4848	1	0.875
chr2	202520001	203080000	A.1.1.1.1.2.2.1.2.1.2	0.977488151658768	.	202520001	203080000	#FF0000	1	1
chr2	203080001	203360000	A.1.1.1.1.2.2.2.2.2	0.971563981042654	.	203080001	203360000	#FF0000	1	1
chr2	203360001	203680000	A.1.1.2.2.2.2.1.1.2.2	0.863744075829384	.	203360001	203680000	#FF0000	1	1
chr2	203680001	204040000	A.1.2.1.2.2.1.1.1.1.1	0.7760663507109	.	203680001	204040000	#FF4848	1	0.875
chr2	204040001	204360000	A.1.1.2.2.2.2.1.1.2.1	0.864928909952607	.	204040001	204360000	#FF0000	1	1
chr2	204360001	204480000	A.1.2.1.2.2.2.2.2.2	0.753554502369668	.	204360001	204480000	#FF4848	1	0.875
chr2	204480001	204800000	A.1.2.1.2.2.2.2.1	0.755924170616114	.	204480001	204800000	#FF4848	1	0.875
chr2	204800001	205240000	B.1.1.1.1.1.1.1.2.1.1	0.463270142180095	.	204800001	205240000	#DADAFF	1	0.5
chr2	205240001	205560000	B.2.2.2.1.2.2.1.1.1.1.1.1	0.0793838862559242	.	205240001	205560000	#0000FF	1	0.125
chr2	205560001	205640000	B.2.2.2.2.2.1.2.2.2.2	0.0130331753554502	.	205560001	205640000	#0000FF	1	0.125
chr2	205680001	205920000	B.2.2.2.2.2.1.2.2.2.2	0.0130331753554502	.	205680001	205920000	#0000FF	1	0.125
chr2	205920001	206240000	B.2.2.2.1.2.2.1.1.1.1.2	0.0770142180094787	.	205920001	206240000	#0000FF	1	0.125
chr2	206240001	206400000	B.2.1.1.2.2.1.2.1	0.253554502369668	.	206240001	206400000	#4848FF	1	0.25
chr2	206400001	206840000	B.1.1.1.1.1.1.1.2.2.1	0.460900473933649	.	206400001	206840000	#DADAFF	1	0.5
chr2	206840001	207160000	A.1.1.2.2.2.2.1.1.1	0.866113744075829	.	206840001	207160000	#FF0000	1	1
chr2	207160001	207480000	A.2.1.1.1.2.1.1.2	0.658767772511848	.	207160001	207480000	#FF9191	1	0.75
chr2	207480001	207720000	A.2.2.2.2.2.1.2.2	0.475118483412322	.	207480001	207720000	#FFDADA	1	0.625
chr2	207720001	207880000	B.1.2.2.1.1.2.1.2	0.329383886255924	.	207720001	207880000	#9191FF	1	0.375
chr2	207880001	208040000	B.1.1.1.1.1.2.2.1	0.453791469194313	.	207880001	208040000	#DADAFF	1	0.5
chr2	208040001	208360000	B.1.1.1.2.1.2.1.1.2	0.436018957345972	.	208040001	208360000	#DADAFF	1	0.5
chr2	208360001	208640000	A.1.2.1.2.2.2.1.1.2	0.758293838862559	.	208360001	208640000	#FF4848	1	0.875
chr2	208640001	208960000	A.1.1.2.2.2.2.1.2.2	0.861374407582938	.	208640001	208960000	#FF0000	1	1
chr2	208960001	209240000	A.2.1.1.1.2.1.1.1	0.659952606635071	.	208960001	209240000	#FF9191	1	0.75
chr2	209240001	209600000	B.2.1.1.2.2.1.1.2.1.2.2.2	0.255924170616114	.	209240001	209600000	#4848FF	1	0.25
chr2	209600001	209760000	B.2.2.2.1.2.2.1.1.1.2	0.0758293838862559	.	209600001	209760000	#0000FF	1	0.125
chr2	209760001	210120000	B.2.2.2.1.2.2.2.1.1.2.2	0.0663507109004739	.	209760001	210120000	#0000FF	1	0.125
chr2	210120001	210280000	B.1.2.2.1.1.2.2.2.2	0.325829383886256	.	210120001	210280000	#9191FF	1	0.375
chr2	210280001	210480000	A.2.2.2.2.2.1.1.1.2	0.479857819905213	.	210280001	210480000	#FFDADA	1	0.625
chr2	210480001	210840000	B.2.1.1.2.1.1.2.2.2	0.270142180094787	.	210480001	210840000	#4848FF	1	0.25
chr2	210840001	211080000	A.2.1.2.1.1.2.1.1.1	0.609004739336493	.	210840001	211080000	#FF9191	1	0.75
chr2	211080001	211280000	B.2.1.1.2.1.1.2.1.1.1.2	0.2760663507109	.	211080001	211280000	#4848FF	1	0.25
chr2	211280001	211440000	B.1.2.2.2.1.2.2	0.306872037914692	.	211280001	211440000	#9191FF	1	0.375
chr2	211440001	211760000	B.2.1.1.2.2.1.2.2	0.252369668246446	.	211440001	211760000	#4848FF	1	0.25
chr2	211760001	211880000	B.2.1.1.2.2.1.1.2.2	0.254739336492891	.	211760001	211880000	#4848FF	1	0.25
chr2	211880001	212080000	B.2.1.1.2.1.1.1.2.1.2.1	0.281990521327014	.	211880001	212080000	#4848FF	1	0.25
chr2	212080001	212320000	A.2.2.2.2.2.1.1.1.1	0.481042654028436	.	212080001	212320000	#FFDADA	1	0.625
chr2	212320001	212640000	B.2.1.1.2.2.1.1.2.1.2.2.1	0.257109004739337	.	212320001	212640000	#4848FF	1	0.25
chr2	212680001	212840000	B.2.1.1.2.2.1.1.2.1.2.2.1	0.257109004739337	.	212680001	212840000	#4848FF	1	0.25
chr2	212840001	212880000	B.2.1.1.2.1.1.1.2.1.2.2.2	0.279620853080569	.	212840001	212880000	#4848FF	1	0.25
chr2	212920001	213160000	B.2.1.1.2.1.1.1.2.1.2.2.2	0.279620853080569	.	212920001	213160000	#4848FF	1	0.25
chr2	213160001	213320000	B.2.1.1.2.1.1.1.2.2	0.278436018957346	.	213160001	213320000	#4848FF	1	0.25
chr2	213360001	213440000	B.2.1.1.2.1.1.1.2.2	0.278436018957346	.	213360001	213440000	#4848FF	1	0.25
chr2	213440001	213760000	B.1.1.1.2.1.2.1.2.1	0.434834123222749	.	213440001	213760000	#DADAFF	1	0.5
chr2	213760001	214120000	A.1.2.1.2.2.2.1.2	0.757109004739337	.	213760001	214120000	#FF4848	1	0.875
chr2	214120001	214400000	B.1.2.2.1.1.2.2.1	0.328199052132701	.	214120001	214400000	#9191FF	1	0.375
chr2	214400001	214680000	B.1.1.1.1.1.2.2.2	0.45260663507109	.	214400001	214680000	#DADAFF	1	0.5
chr2	214680001	214920000	B.2.1.1.2.1.1.1.2.1.2.2.1	0.280805687203791	.	214680001	214920000	#4848FF	1	0.25
chr2	214920001	215080000	B.2.1.1.2.1.1.2.1.1.2	0.274881516587678	.	214920001	215080000	#4848FF	1	0.25
chr2	215120001	215560000	B.2.1.1.2.1.1.2.2.1	0.271327014218009	.	215120001	215560000	#4848FF	1	0.25
chr2	215560001	215880000	A.2.2.2.2.1.2.1.1	0.484597156398104	.	215560001	215880000	#FFDADA	1	0.625
chr2	215880001	216120000	A.2.1.1.1.2.1.2.2	0.656398104265403	.	215880001	216120000	#FF9191	1	0.75
chr2	216120001	216320000	A.2.2.2.2.1.2.1.2	0.483412322274882	.	216120001	216320000	#FFDADA	1	0.625
chr2	216320001	216480000	B.1.2.2.1.1.2.2.2.1	0.327014218009479	.	216320001	216480000	#9191FF	1	0.375
chr2	216480001	216960000	A.2.1.2.1.2.2.2.2.2	0.586492890995261	.	216480001	216960000	#FF9191	1	0.75
chr2	216960001	217560000	A.1.2.2.2.2.1.2.1.2.1	0.678909952606635	.	216960001	217560000	#FF4848	1	0.875
chr2	217560001	217800000	B.1.2.2.2.1.1.2.1.1	0.313981042654028	.	217560001	217800000	#9191FF	1	0.375
chr2	217800001	218360000	B.2.1.1.2.2.2.1	0.251184834123223	.	217800001	218360000	#4848FF	1	0.25
chr2	218360001	218640000	B.1.1.1.2.1.2.1.2.2	0.433649289099526	.	218360001	218640000	#DADAFF	1	0.5
chr2	218640001	219040000	A.1.2.1.2.2.1.1.2.2.2	0.770142180094787	.	218640001	219040000	#FF4848	1	0.875
chr2	219040001	219280000	A.1.1.1.1.2.1.1.1.1.2.1	0.992890995260663	.	219040001	219280000	#FF0000	1	1
chr2	219280001	219520000	A.1.1.1.1.2.1.1.1.1.2.2	0.991706161137441	.	219280001	219520000	#FF0000	1	1
chr2	219520001	219840000	A.1.1.1.1.2.1.1.1.1.1	0.994075829383886	.	219520001	219840000	#FF0000	1	1
chr2	219840001	220000000	A.1.2.1.2.2.1.2.2.1.2	0.764218009478673	.	219840001	220000000	#FF4848	1	0.875
chr2	220000001	220240000	A.1.1.1.1.2.1.1.2.1.2.1	0.988151658767773	.	220000001	220240000	#FF0000	1	1
chr2	220240001	220560000	A.1.1.1.1.2.1.1.2.2	0.985781990521327	.	220240001	220560000	#FF0000	1	1
chr2	220560001	220800000	A.2.1.2.1.2.2.2.1	0.588862559241706	.	220560001	220800000	#FF9191	1	0.75
chr2	220800001	221160000	B.1.1.1.1.1.1.1.2.2.2	0.459715639810427	.	220800001	221160000	#DADAFF	1	0.5
chr2	221160001	221560000	B.1.2.2.1.1.1	0.33175355450237	.	221160001	221560000	#9191FF	1	0.375
chr2	221560001	221960000	B.2.2.2.1.2.2.1.1.2.1	0.0746445497630332	.	221560001	221960000	#0000FF	1	0.125
chr2	221960001	222320000	B.2.2.2.1.2.2.1.1.2.2	0.0734597156398104	.	221960001	222320000	#0000FF	1	0.125
chr2	222320001	222680000	B.1.2.2.2.1.1.2.2.1	0.311611374407583	.	222320001	222680000	#9191FF	1	0.375
chr2	222680001	222880000	B.1.2.2.2.1.2.1.2	0.308056872037915	.	222680001	222880000	#9191FF	1	0.375
chr2	222880001	223120000	B.1.2.2.2.1.2.1.1	0.309241706161137	.	222880001	223120000	#9191FF	1	0.375
chr2	223120001	223520000	A.2.2.2.2.2.1.2.1.2	0.476303317535545	.	223120001	223520000	#FFDADA	1	0.625
chr2	223520001	223800000	A.1.2.2.2.2.1.2.1.2.2	0.677725118483412	.	223520001	223800000	#FF4848	1	0.875
chr2	223800001	224080000	B.1.2.2.2.1.1.1	0.315165876777251	.	223800001	224080000	#9191FF	1	0.375
chr2	224080001	224560000	B.2.1.1.2.2.1.1.1	0.260663507109005	.	224080001	224560000	#4848FF	1	0.25
chr2	224560001	224880000	A.1.2.2.2.2.1.2.2.2	0.675355450236967	.	224560001	224880000	#FF4848	1	0.875
chr2	224880001	225160000	B.1.2.2.2.1.1.2.2.2	0.31042654028436	.	224880001	225160000	#9191FF	1	0.375
chr2	225160001	225480000	A.1.2.2.2.2.1.2.1.1.2	0.680094786729858	.	225160001	225480000	#FF4848	1	0.875
chr2	225480001	225680000	A.2.1.2.1.2.2.1.1.2	0.591232227488152	.	225480001	225680000	#FF9191	1	0.75
chr2	225680001	225920000	B.1.1.1.2.1.2.1.1.1	0.437203791469194	.	225680001	225920000	#DADAFF	1	0.5
chr2	225920001	226200000	B.2.1.1.2.1.1.2.1.2.2	0.272511848341232	.	225920001	226200000	#4848FF	1	0.25
chr2	226200001	226240000	B.2.1.1.2.2.1.1.2.1.2.1	0.258293838862559	.	226200001	226240000	#4848FF	1	0.25
chr2	226280001	226480000	B.2.1.1.2.2.1.1.2.1.2.1	0.258293838862559	.	226280001	226480000	#4848FF	1	0.25
chr2	226480001	226720000	B.1.2.2.2.1.1.2.1.2	0.312796208530806	.	226480001	226720000	#9191FF	1	0.375
chr2	226720001	226920000	B.2.1.1.2.1.1.1.1	0.28436018957346	.	226720001	226920000	#4848FF	1	0.25
chr2	226920001	227080000	B.1.1.1.2.1.2.2	0.432464454976303	.	226920001	227080000	#DADAFF	1	0.5
chr2	227080001	227440000	A.2.2.2.2.2.1.2.1.1	0.477488151658768	.	227080001	227440000	#FFDADA	1	0.625
chr2	227440001	227680000	A.2.1.2.1.1.2.1.2.2	0.605450236966825	.	227440001	227680000	#FF9191	1	0.75
chr2	227680001	227960000	A.2.2.2.2.2.1.1.2	0.478672985781991	.	227680001	227960000	#FFDADA	1	0.625
chr2	227960001	228200000	A.2.1.2.1.2.2.1.1.1	0.592417061611374	.	227960001	228200000	#FF9191	1	0.75
chr2	228200001	228520000	A.1.2.2.2.2.1.2.1.1.1	0.681279620853081	.	228200001	228520000	#FF4848	1	0.875
chr2	228520001	228760000	A.2.2.2.2.2.2.2.1	0.466824644549763	.	228520001	228760000	#FFDADA	1	0.625
chr2	228760001	229280000	B.2.2.2.1.2.2.2.2	0.0627962085308057	.	228760001	229280000	#0000FF	1	0.125
chr2	229280001	229680000	B.2.1.1.2.2.1.1.2.1.1	0.259478672985782	.	229280001	229680000	#4848FF	1	0.25
chr2	229680001	229800000	B.2.1.1.2.1.1.1.2.1.1	0.283175355450237	.	229680001	229800000	#4848FF	1	0.25
chr2	229800001	230160000	B.2.1.1.2.1.1.2.1.2.1	0.273696682464455	.	229800001	230160000	#4848FF	1	0.25
chr2	230160001	230240000	B.1.1.1.1.1.2.1	0.454976303317536	.	230160001	230240000	#DADAFF	1	0.5
chr2	230240001	230440000	A.2.1.1.1.2.1.2.1	0.657582938388626	.	230240001	230440000	#FF9191	1	0.75
chr2	230440001	230640000	A.2.1.2.1.2.2.1.2	0.590047393364929	.	230440001	230640000	#FF9191	1	0.75
chr2	230640001	231040000	A.1.2.1.2.2.1.1.1.1.2	0.774881516587678	.	230640001	231040000	#FF4848	1	0.875
chr2	231040001	231320000	A.1.2.1.2.2.1.1.1.2	0.773696682464455	.	231040001	231320000	#FF4848	1	0.875
chr2	231320001	231480000	A.1.2.1.2.2.2.2.2.1	0.754739336492891	.	231320001	231480000	#FF4848	1	0.875
chr2	231480001	231680000	A.1.1.2.2.2.1.2.1	0.868483412322275	.	231480001	231680000	#FF0000	1	1
chr2	231680001	231920000	A.1.1.1.1.2.1.1.1.2	0.990521327014218	.	231680001	231920000	#FF0000	1	1
chr2	231920001	232120000	A.1.1.1.1.2.1.2.2	0.982227488151659	.	231920001	232120000	#FF0000	1	1
chr2	232120001	232360000	A.1.1.1.1.2.1.2.1.1	0.984597156398104	.	232120001	232360000	#FF0000	1	1
chr2	232360001	232640000	A.1.1.1.1.1.1.2	0.998815165876777	.	232360001	232640000	#FF0000	1	1
chr2	232640001	232800000	A.1.2.2.2.2.2.1.1	0.674170616113744	.	232640001	232800000	#FF4848	1	0.875
chr2	232800001	233400000	A.1.2.1.2.2.1.2.2.2.2.2	0.760663507109005	.	232800001	233400000	#FF4848	1	0.875
chr2	233400001	233600000	A.1.1.1.1.2.1.2.1.2	0.983412322274882	.	233400001	233600000	#FF0000	1	1
chr2	233600001	234000000	A.1.1.1.1.2.1.1.2.1.1	0.989336492890995	.	233600001	234000000	#FF0000	1	1
chr2	234040001	234160000	A.1.1.1.1.2.1.1.2.1.1	0.989336492890995	.	234040001	234160000	#FF0000	1	1
chr2	234160001	234360000	A.1.1.2.2.2.1.2.2	0.867298578199052	.	234160001	234360000	#FF0000	1	1
chr2	234360001	234800000	A.1.2.1.2.2.1.2.2.2.2.1	0.761848341232227	.	234360001	234800000	#FF4848	1	0.875
chr2	234800001	235200000	A.2.1.2.1.2.1.2.1	0.59478672985782	.	234800001	235200000	#FF9191	1	0.75
chr2	235200001	235520000	A.2.1.1.1.2.2.1.2	0.652843601895735	.	235200001	235520000	#FF9191	1	0.75
chr2	235520001	235760000	B.1.1.1.2.1.1.1.2	0.440758293838863	.	235520001	235760000	#DADAFF	1	0.5
chr2	235760001	236040000	B.1.1.1.1.1.1.1.1	0.464454976303318	.	235760001	236040000	#DADAFF	1	0.5
chr2	236040001	236320000	B.1.1.1.2.1.1.1.1.1	0.443127962085308	.	236040001	236320000	#DADAFF	1	0.5
chr2	236320001	236680000	B.1.1.1.2.1.1.2.2	0.438388625592417	.	236320001	236680000	#DADAFF	1	0.5
chr2	236680001	236960000	B.1.1.1.2.1.1.2.1	0.43957345971564	.	236680001	236960000	#DADAFF	1	0.5
chr2	236960001	237200000	B.1.1.1.2.1.1.1.1.2	0.441943127962085	.	236960001	237200000	#DADAFF	1	0.5
chr2	237200001	237400000	A.2.2.2.2.2.2.1.2.2	0.468009478672986	.	237200001	237400000	#FFDADA	1	0.625
chr2	237400001	237560000	A.2.2.2.2.1.2.2	0.482227488151659	.	237400001	237560000	#FFDADA	1	0.625
chr2	237560001	237760000	A.2.2.2.2.2.2.2.2	0.46563981042654	.	237560001	237760000	#FFDADA	1	0.625
chr2	237760001	238000000	A.2.2.2.2.2.2.1.2.1	0.469194312796209	.	237760001	238000000	#FFDADA	1	0.625
chr2	238000001	238360000	A.2.2.2.2.2.2.1.1.2.2.2	0.470379146919431	.	238000001	238360000	#FFDADA	1	0.625
chr2	238360001	238480000	A.2.1.1.1.2.2.1.1.1	0.65521327014218	.	238360001	238480000	#FF9191	1	0.75
chr2	238480001	238760000	A.1.2.1.2.2.1.2.2.2.1	0.76303317535545	.	238480001	238760000	#FF4848	1	0.875
chr2	238760001	239200000	A.1.1.1.1.2.1.1.2.1.2.2	0.98696682464455	.	238760001	239200000	#FF0000	1	1
chr2	239200001	239400000	A.1.2.1.2.2.1.2.2.1.1	0.765402843601896	.	239200001	239400000	#FF4848	1	0.875
chr2	239400001	239640000	A.2.2.2.2.1.1.2	0.485781990521327	.	239400001	239640000	#FFDADA	1	0.625
chr2	239640001	239720000	A.2.2.2.2.2.2.1.1.2.1	0.472748815165877	.	239640001	239720000	#FFDADA	1	0.625
chr2	239720001	239800000	A.2.2.2.2.2.2.1.1.1	0.4739336492891	.	239720001	239800000	#FFDADA	1	0.625
chr2	239840001	239920000	A.2.2.2.2.2.2.1.1.1	0.4739336492891	.	239840001	239920000	#FFDADA	1	0.625
chr2	239920001	240360000	A.2.1.2.1.2.1.1	0.595971563981043	.	239920001	240360000	#FF9191	1	0.75
chr2	240360001	240600000	A.2.2.2.2.1.1.1	0.48696682464455	.	240360001	240600000	#FFDADA	1	0.625
chr2	240600001	240920000	A.2.2.2.2.2.2.1.1.2.2.1	0.471563981042654	.	240600001	240920000	#FFDADA	1	0.625
chr2	240920001	241120000	A.2.1.2.1.2.1.2.2	0.593601895734597	.	240920001	241120000	#FF9191	1	0.75
chr2	241120001	241440000	A.2.1.1.1.2.2.2	0.651658767772512	.	241120001	241440000	#FF9191	1	0.75
chr2	241440001	241720000	A.1.2.2.2.2.2.1.2	0.672985781990521	.	241440001	241720000	#FF4848	1	0.875
chr2	241720001	242160000	A.1.2.1.2.2.1.2.1.2.1	0.767772511848341	.	241720001	242160000	#FF4848	1	0.875
chr2	242160001	242640000	A.1.2.1.2.2.1.2.1.1	0.768957345971564	.	242160001	242640000	#FF4848	1	0.875
chr2	242640001	242880000	A.1.2.1.2.2.1.2.1.2.2	0.766587677725118	.	242640001	242880000	#FF4848	1	0.875
chr2	242880001	243040000	A.2.1.1.1.2.2.1.1.2	0.654028436018957	.	242880001	243040000	#FF9191	1	0.75
chr3	40001	400000	A.1.2.2.2.2.1.1.1	0.723646723646724	.	40001	400000	#FF4848	1	0.875
chr3	400001	720000	B.1.2.2.2.1.2.2.2	0.323361823361823	.	400001	720000	#9191FF	1	0.375
chr3	720001	1160000	B.2.2.1.2.2.2.1.1.2	0.101139601139601	.	720001	1160000	#0000FF	1	0.125
chr3	1160001	1480000	B.2.2.2.1.2.1.2.2.2.2.1	0.0455840455840456	.	1160001	1480000	#0000FF	1	0.125
chr3	1480001	1640000	B.2.2.1.2.1.2.2.1.1	0.118233618233618	.	1480001	1640000	#0000FF	1	0.125
chr3	1640001	1880000	B.2.2.2.1.2.1.2.2.2.1	0.047008547008547	.	1640001	1880000	#0000FF	1	0.125
chr3	1880001	2280000	B.2.2.1.2.1.2.1.2	0.11965811965812	.	1880001	2280000	#0000FF	1	0.125
chr3	2280001	2400000	B.1.2.2.2.1.1.1.2.1	0.33048433048433	.	2280001	2400000	#9191FF	1	0.375
chr3	2400001	2480000	B.1.2.2.2.1.1.1.1	0.331908831908832	.	2400001	2480000	#9191FF	1	0.375
chr3	2480001	3080000	B.1.2.2.2.1.2.2.1	0.324786324786325	.	2480001	3080000	#9191FF	1	0.375
chr3	3080001	3240000	A.2.2.1.1.2.2.1.2.2	0.588319088319088	.	3080001	3240000	#FFDADA	1	0.625
chr3	3240001	3680000	B.2.2.2.1.2.1.2.2.1.1	0.0498575498575499	.	3240001	3680000	#0000FF	1	0.125
chr3	3680001	4000000	B.2.2.2.1.2.1.2.2.1.2	0.0484330484330484	.	3680001	4000000	#0000FF	1	0.125
chr3	4000001	4360000	B.2.2.1.2.1.1.2.1.2	0.128205128205128	.	4000001	4360000	#0000FF	1	0.125
chr3	4360001	4640000	A.1.2.2.1.2.1.2.1.1.2	0.757834757834758	.	4360001	4640000	#FF4848	1	0.875
chr3	4640001	4880000	A.2.1.1.1.2.2.1.1	0.702279202279202	.	4640001	4880000	#FF9191	1	0.75
chr3	4880001	5280000	A.1.1.2.2.1.1.2.2.1.2	0.891737891737892	.	4880001	5280000	#FF0000	1	1
chr3	5280001	5520000	B.1.1.1.1.2.2.2.2.2	0.48005698005698	.	5280001	5520000	#DADAFF	1	0.5
chr3	5520001	5960000	B.2.2.2.1.2.2.1.1.2	0.0413105413105413	.	5520001	5960000	#0000FF	1	0.125
chr3	5960001	6200000	B.2.2.1.2.1.2.2.2.1	0.111111111111111	.	5960001	6200000	#0000FF	1	0.125
chr3	6200001	6400000	B.1.1.1.2.2.2.1	0.464387464387464	.	6200001	6400000	#DADAFF	1	0.5
chr3	6400001	6520000	B.1.2.2.2.1.1.1.2.2	0.329059829059829	.	6400001	6520000	#9191FF	1	0.375
chr3	6520001	6680000	B.1.1.1.1.2.2.2.2.1	0.481481481481481	.	6520001	6680000	#DADAFF	1	0.5
chr3	6680001	6840000	B.1.1.1.1.2.2.2.1	0.482905982905983	.	6680001	6840000	#DADAFF	1	0.5
chr3	6840001	7240000	B.2.2.1.2.2.2.1.2.2.2	0.0968660968660969	.	6840001	7240000	#0000FF	1	0.125
chr3	7240001	7880000	B.2.2.2.1.2.2.1.2.2	0.0384615384615385	.	7240001	7880000	#0000FF	1	0.125
chr3	7880001	8040000	B.2.2.1.2.2.2.2.2.2.1	0.0897435897435897	.	7880001	8040000	#0000FF	1	0.125
chr3	8040001	8120000	B.1.2.2.2.1.1.2	0.327635327635328	.	8040001	8120000	#9191FF	1	0.375
chr3	8120001	8480000	B.1.2.2.1.1.1.2.2	0.353276353276353	.	8120001	8480000	#9191FF	1	0.375
chr3	8480001	8680000	A.2.2.1.1.2.2.2.2.2	0.582621082621083	.	8480001	8680000	#FFDADA	1	0.625
chr3	8680001	8920000	A.1.2.2.2.2.2.2.1.1	0.717948717948718	.	8680001	8920000	#FF4848	1	0.875
chr3	8920001	9360000	A.1.2.2.1.2.1.2.1.1.1	0.759259259259259	.	8920001	9360000	#FF4848	1	0.875
chr3	9360001	9520000	A.1.2.2.1.1.1.2.1.1.1	0.772079772079772	.	9360001	9520000	#FF4848	1	0.875
chr3	9520001	9720000	A.1.1.2.2.2.1.2.2	0.873219373219373	.	9520001	9720000	#FF0000	1	1
chr3	9720001	9840000	A.1.2.2.1.1.1.2.1.1.2	0.770655270655271	.	9720001	9840000	#FF4848	1	0.875
chr3	9840001	10160000	A.1.1.2.1.2.1.2.2.1.1.2	0.917378917378917	.	9840001	10160000	#FF0000	1	1
chr3	10160001	10320000	A.1.1.2.1.2.1.1.2.1	0.927350427350427	.	10160001	10320000	#FF0000	1	1
chr3	10320001	10600000	A.1.2.2.2.1.1.1.2	0.736467236467236	.	10320001	10600000	#FF4848	1	0.875
chr3	10600001	10800000	B.1.1.1.1.2.1.2.2.2	0.487179487179487	.	10600001	10800000	#DADAFF	1	0.5
chr3	10800001	11240000	A.2.2.1.2.2.1.1.1	0.564102564102564	.	10800001	11240000	#FFDADA	1	0.625
chr3	11240001	11440000	A.1.2.2.2.1.1.1.1.1.1	0.740740740740741	.	11240001	11440000	#FF4848	1	0.875
chr3	11440001	11560000	A.2.2.1.1.2.1.1.1.2	0.5997150997151	.	11440001	11560000	#FFDADA	1	0.625
chr3	11560001	11920000	A.1.2.2.1.2.2.2.1.1.2	0.749287749287749	.	11560001	11920000	#FF4848	1	0.875
chr3	11920001	12080000	B.1.1.1.1.2.1.2.2.1	0.488603988603989	.	11920001	12080000	#DADAFF	1	0.5
chr3	12080001	12280000	A.2.2.1.1.2.1.1.1.1	0.601139601139601	.	12080001	12280000	#FFDADA	1	0.625
chr3	12280001	12600000	A.1.2.2.2.1.1.1.1.2	0.737891737891738	.	12280001	12600000	#FF4848	1	0.875
chr3	12600001	12840000	A.1.1.2.1.2.1.2.1.2.2	0.92022792022792	.	12600001	12840000	#FF0000	1	1
chr3	12840001	13120000	A.1.1.2.1.2.2.1.1.2	0.91025641025641	.	12840001	13120000	#FF0000	1	1
chr3	13120001	13360000	A.1.1.2.2.2.1.2.1	0.874643874643875	.	13120001	13360000	#FF0000	1	1
chr3	13360001	13520000	A.1.1.2.1.2.2.1.2.2.2.1	0.905982905982906	.	13360001	13520000	#FF0000	1	1
chr3	13520001	13720000	A.2.1.1.1.1.2.2	0.707977207977208	.	13520001	13720000	#FF9191	1	0.75
chr3	13720001	14120000	B.1.1.1.1.2.1.2.1	0.49002849002849	.	13720001	14120000	#DADAFF	1	0.5
chr3	14120001	14480000	A.1.1.2.1.2.2.1.2.2.1	0.907407407407407	.	14120001	14480000	#FF0000	1	1
chr3	14480001	14680000	A.1.2.2.1.1.1.1.1	0.774928774928775	.	14480001	14680000	#FF4848	1	0.875
chr3	14680001	15120000	A.1.2.2.1.1.1.2.2	0.767806267806268	.	14680001	15120000	#FF4848	1	0.875
chr3	15120001	15280000	A.2.1.1.1.1.1	0.713675213675214	.	15120001	15280000	#FF9191	1	0.75
chr3	15280001	15440000	A.1.1.2.2.2.1.1.1	0.877492877492878	.	15280001	15440000	#FF0000	1	1
chr3	15440001	15640000	A.1.2.2.1.1.1.2.1.2	0.769230769230769	.	15440001	15640000	#FF4848	1	0.875
chr3	15640001	15880000	A.1.2.2.1.1.1.1.2	0.773504273504274	.	15640001	15880000	#FF4848	1	0.875
chr3	15880001	16360000	A.2.1.1.1.2.2.2.2	0.696581196581197	.	15880001	16360000	#FF9191	1	0.75
chr3	16360001	16600000	A.1.1.2.2.1.1.1.2	0.897435897435897	.	16360001	16600000	#FF0000	1	1
chr3	16600001	16800000	A.2.2.1.1.2.1.2.1.2	0.595441595441595	.	16600001	16800000	#FFDADA	1	0.625
chr3	16800001	17080000	A.2.1.1.1.2.2.1.2.2	0.699430199430199	.	16800001	17080000	#FF9191	1	0.75
chr3	17080001	17280000	A.2.2.1.1.2.1.2.2	0.594017094017094	.	17080001	17280000	#FFDADA	1	0.625
chr3	17280001	17480000	A.2.2.1.1.2.1.1.2	0.598290598290598	.	17280001	17480000	#FFDADA	1	0.625
chr3	17480001	17680000	A.2.2.1.1.2.2.2.2.1	0.584045584045584	.	17480001	17680000	#FFDADA	1	0.625
chr3	17680001	17840000	A.1.2.2.2.2.2.2.1.2	0.716524216524216	.	17680001	17840000	#FF4848	1	0.875
chr3	17840001	18120000	A.2.2.1.1.2.2.1.2.1.1	0.591168091168091	.	17840001	18120000	#FFDADA	1	0.625
chr3	18120001	18600000	A.2.1.1.1.2.2.1.2.1	0.700854700854701	.	18120001	18600000	#FF9191	1	0.75
chr3	18600001	19080000	A.2.2.1.1.2.2.1.1	0.592592592592593	.	18600001	19080000	#FFDADA	1	0.625
chr3	19080001	19240000	A.2.2.1.2.1.2.1.2.1.1	0.572649572649573	.	19080001	19240000	#FFDADA	1	0.625
chr3	19240001	19400000	A.2.1.1.2.2.1.1.1	0.686609686609687	.	19240001	19400000	#FF9191	1	0.75
chr3	19400001	19600000	A.2.2.1.1.2.2.1.2.1.2	0.58974358974359	.	19400001	19600000	#FFDADA	1	0.625
chr3	19600001	19920000	B.2.1.1.2.1.1.1	0.269230769230769	.	19600001	19920000	#4848FF	1	0.25
chr3	19920001	20280000	A.1.2.2.2.2.1.2	0.720797720797721	.	19920001	20280000	#FF4848	1	0.875
chr3	20280001	20680000	B.2.2.1.2.1.1.2.1.1.1	0.131054131054131	.	20280001	20680000	#0000FF	1	0.125
chr3	20680001	20840000	B.2.2.1.2.1.2.2.1.2.2.1	0.113960113960114	.	20680001	20840000	#0000FF	1	0.125
chr3	20840001	20920000	B.2.2.1.2.1.1.1.1	0.133903133903134	.	20840001	20920000	#0000FF	1	0.125
chr3	20920001	21120000	B.2.2.1.2.1.1.1.2	0.132478632478632	.	20920001	21120000	#0000FF	1	0.125
chr3	21120001	21400000	B.2.2.1.2.2.2.1.1.1	0.102564102564103	.	21120001	21400000	#0000FF	1	0.125
chr3	21400001	21640000	B.2.2.1.2.1.2.2.1.2.1.2	0.115384615384615	.	21400001	21640000	#0000FF	1	0.125
chr3	21640001	21760000	B.2.2.1.2.1.2.2.1.2.2.2	0.112535612535613	.	21640001	21760000	#0000FF	1	0.125
chr3	21760001	22040000	B.2.2.1.2.2.2.2.2.2.2.2	0.0868945868945869	.	21760001	22040000	#0000FF	1	0.125
chr3	22040001	22400000	B.2.2.2.1.2.2.1.1.1	0.0427350427350427	.	22040001	22400000	#0000FF	1	0.125
chr3	22400001	22680000	B.2.2.1.2.2.2.2.1.1	0.0954415954415954	.	22400001	22680000	#0000FF	1	0.125
chr3	22680001	22920000	B.2.2.1.2.2.2.2.2.1	0.0911680911680912	.	22680001	22920000	#0000FF	1	0.125
chr3	22920001	23160000	B.1.2.2.1.1.2.1	0.351851851851852	.	22920001	23160000	#9191FF	1	0.375
chr3	23160001	23440000	A.2.1.1.2.2.1.2.1	0.682336182336182	.	23160001	23440000	#FF9191	1	0.75
chr3	23440001	23840000	A.1.2.2.1.2.1.1.1	0.762108262108262	.	23440001	23840000	#FF4848	1	0.875
chr3	23840001	24040000	A.1.2.2.2.2.2.2.2	0.715099715099715	.	23840001	24040000	#FF4848	1	0.875
chr3	24040001	24360000	B.1.2.2.1.1.1.2.1	0.354700854700855	.	24040001	24360000	#9191FF	1	0.375
chr3	24360001	24560000	B.2.2.1.2.1.1.2.1.1.2	0.12962962962963	.	24360001	24560000	#0000FF	1	0.125
chr3	24560001	24800000	B.2.2.1.2.1.2.2.1.2.1.1	0.116809116809117	.	24560001	24800000	#0000FF	1	0.125
chr3	24800001	25000000	B.2.2.1.2.2.2.2.1.2.2	0.0925925925925926	.	24800001	25000000	#0000FF	1	0.125
chr3	25000001	25240000	B.2.2.1.2.1.1.2.2.2	0.125356125356125	.	25000001	25240000	#0000FF	1	0.125
chr3	25240001	25640000	B.2.2.1.2.2.1.1.1	0.108262108262108	.	25240001	25640000	#0000FF	1	0.125
chr3	25640001	25920000	A.1.2.2.1.2.1.2.2	0.754985754985755	.	25640001	25920000	#FF4848	1	0.875
chr3	25920001	26400000	B.2.2.2.1.2.1.2.1.1	0.0555555555555556	.	25920001	26400000	#0000FF	1	0.125
chr3	26400001	26480000	B.2.2.1.2.2.2.1.2.1	0.0997150997150997	.	26400001	26480000	#0000FF	1	0.125
chr3	26480001	26640000	B.2.2.2.1.2.1.2.2.2.2.2	0.0441595441595442	.	26480001	26640000	#0000FF	1	0.125
chr3	26640001	26840000	B.2.2.1.2.2.2.2.2.2.2.1	0.0883190883190883	.	26640001	26840000	#0000FF	1	0.125
chr3	26840001	27360000	B.2.2.2.1.2.1.2.1.2.1.1	0.0541310541310541	.	26840001	27360000	#0000FF	1	0.125
chr3	27360001	27520000	A.2.1.1.2.2.1.1.2.2	0.683760683760684	.	27360001	27520000	#FF9191	1	0.75
chr3	27520001	27760000	A.2.1.1.1.2.1.2.2	0.703703703703704	.	27520001	27760000	#FF9191	1	0.75
chr3	27760001	28200000	B.2.2.2.1.2.1.2.1.2.1.2	0.0527065527065527	.	27760001	28200000	#0000FF	1	0.125
chr3	28200001	28400000	B.1.1.1.1.2.2.1.1	0.485754985754986	.	28200001	28400000	#DADAFF	1	0.5
chr3	28400001	28560000	B.2.2.1.2.1.2.2.2.2	0.10968660968661	.	28400001	28560000	#0000FF	1	0.125
chr3	28560001	29200000	B.2.2.2.1.2.2.1.2.1	0.0398860398860399	.	28560001	29200000	#0000FF	1	0.125
chr3	29200001	29480000	A.2.1.1.2.2.1.2.2	0.680911680911681	.	29200001	29480000	#FF9191	1	0.75
chr3	29480001	29800000	A.2.2.1.2.1.2.1.2.1.2	0.571225071225071	.	29480001	29800000	#FFDADA	1	0.625
chr3	29800001	30040000	B.2.2.1.2.1.2.1.1.1	0.123931623931624	.	29800001	30040000	#0000FF	1	0.125
chr3	30040001	30360000	B.2.2.1.1.1.2.2.1.1	0.15954415954416	.	30040001	30360000	#0000FF	1	0.125
chr3	30360001	30560000	B.1.1.1.2.2.2.2	0.462962962962963	.	30360001	30560000	#DADAFF	1	0.5
chr3	30560001	30720000	A.2.2.1.2.1.2.1.2.2	0.56980056980057	.	30560001	30720000	#FFDADA	1	0.625
chr3	30720001	30880000	B.1.2.2.1.1.1.1	0.356125356125356	.	30720001	30880000	#9191FF	1	0.375
chr3	30880001	31000000	B.2.2.1.2.2.2.2.1.2.1	0.094017094017094	.	30880001	31000000	#0000FF	1	0.125
chr3	31000001	31280000	B.2.2.1.2.1.2.1.1.2.2	0.121082621082621	.	31000001	31280000	#0000FF	1	0.125
chr3	31280001	31480000	B.1.2.2.2.1.2.1	0.326210826210826	.	31280001	31480000	#9191FF	1	0.375
chr3	31480001	31840000	A.1.2.2.2.2.1.1.2	0.722222222222222	.	31480001	31840000	#FF4848	1	0.875
chr3	31840001	32040000	A.1.1.2.1.2.2.2.1	0.903133903133903	.	31840001	32040000	#FF0000	1	1
chr3	32040001	32240000	A.1.2.2.1.2.1.2.1.2	0.756410256410256	.	32040001	32240000	#FF4848	1	0.875
chr3	32240001	32560000	A.1.1.2.1.2.2.1.1.1	0.911680911680912	.	32240001	32560000	#FF0000	1	1
chr3	32560001	32720000	A.1.1.2.2.2.1.1.2	0.876068376068376	.	32560001	32720000	#FF0000	1	1
chr3	32720001	32920000	A.1.1.2.1.2.2.1.2.2.2.2	0.904558404558405	.	32720001	32920000	#FF0000	1	1
chr3	32920001	33160000	A.1.1.2.2.1.1.2.1.2	0.894586894586895	.	32920001	33160000	#FF0000	1	1
chr3	33160001	33480000	A.1.1.2.2.1.1.1.1.1	0.9002849002849	.	33160001	33480000	#FF0000	1	1
chr3	33480001	33880000	A.1.1.2.2.1.1.2.2.2.1	0.89031339031339	.	33480001	33880000	#FF0000	1	1
chr3	33880001	34120000	A.2.2.1.1.1.2.1.2	0.606837606837607	.	33880001	34120000	#FFDADA	1	0.625
chr3	34120001	34440000	A.2.2.1.2.1.2.1.1	0.574074074074074	.	34120001	34440000	#FFDADA	1	0.625
chr3	34440001	35040000	B.2.2.2.1.2.1.1	0.056980056980057	.	34440001	35040000	#0000FF	1	0.125
chr3	35040001	35160000	B.2.2.1.2.1.1.2.2.1	0.126780626780627	.	35040001	35160000	#0000FF	1	0.125
chr3	35160001	35560000	B.2.2.1.2.2.2.1.2.2.1	0.0982905982905983	.	35160001	35560000	#0000FF	1	0.125
chr3	35560001	36040000	A.2.2.1.2.1.2.2.1.2	0.566951566951567	.	35560001	36040000	#FFDADA	1	0.625
chr3	36040001	36200000	B.2.2.1.2.1.2.1.1.2.1	0.122507122507123	.	36040001	36200000	#0000FF	1	0.125
chr3	36200001	36760000	B.2.2.2.1.2.1.2.1.2.2	0.0512820512820513	.	36200001	36760000	#0000FF	1	0.125
chr3	36760001	36920000	A.2.2.1.1.2.2.2.1.2	0.585470085470085	.	36760001	36920000	#FFDADA	1	0.625
chr3	36920001	37400000	A.1.1.2.2.1.1.2.2.1.1	0.893162393162393	.	36920001	37400000	#FF0000	1	1
chr3	37400001	37600000	A.2.2.1.1.1.2.2.1.2	0.603988603988604	.	37400001	37600000	#FFDADA	1	0.625
chr3	37600001	37800000	B.1.1.1.1.2.1.1	0.491452991452991	.	37600001	37800000	#DADAFF	1	0.5
chr3	37800001	38040000	A.1.2.2.2.2.2.1	0.719373219373219	.	37800001	38040000	#FF4848	1	0.875
chr3	38040001	38360000	A.1.1.2.2.1.1.2.2.2.2.2	0.887464387464387	.	38040001	38360000	#FF0000	1	1
chr3	38360001	38560000	A.2.1.1.2.2.2.2	0.678062678062678	.	38360001	38560000	#FF9191	1	0.75
chr3	38560001	38760000	A.2.2.1.1.2.2.2.1.1	0.586894586894587	.	38560001	38760000	#FFDADA	1	0.625
chr3	38760001	39080000	B.1.2.2.2.2.2.1.1.1.2.1	0.307692307692308	.	38760001	39080000	#9191FF	1	0.375
chr3	39080001	39440000	A.1.2.2.1.2.1.1.2	0.760683760683761	.	39080001	39440000	#FF4848	1	0.875
chr3	39440001	39680000	B.1.1.1.1.2.2.1.2	0.484330484330484	.	39440001	39680000	#DADAFF	1	0.5
chr3	39680001	40000000	B.2.2.1.2.2.1.1.2	0.106837606837607	.	39680001	40000000	#0000FF	1	0.125
chr3	40000001	40440000	B.1.2.2.2.2.2.1.2	0.303418803418803	.	40000001	40440000	#9191FF	1	0.375
chr3	40440001	40600000	A.2.1.1.2.2.1.1.2.1	0.685185185185185	.	40440001	40600000	#FF9191	1	0.75
chr3	40600001	40880000	B.1.2.2.2.2.2.2.2.2	0.297720797720798	.	40600001	40880000	#9191FF	1	0.375
chr3	40880001	40960000	B.1.2.2.1.1.2.2	0.35042735042735	.	40880001	40960000	#9191FF	1	0.375
chr3	40960001	41520000	B.2.1.1.2.1.1.2	0.267806267806268	.	40960001	41520000	#4848FF	1	0.25
chr3	41520001	41600000	B.1.1.1.2.2.1.2.2.2	0.465811965811966	.	41520001	41600000	#DADAFF	1	0.5
chr3	41600001	42000000	B.1.1.1.2.2.1.1	0.472934472934473	.	41600001	42000000	#DADAFF	1	0.5
chr3	42000001	42280000	A.1.1.2.2.1.1.2.1.1	0.896011396011396	.	42000001	42280000	#FF0000	1	1
chr3	42280001	42440000	B.1.1.1.2.2.1.2.2.1	0.467236467236467	.	42280001	42440000	#DADAFF	1	0.5
chr3	42440001	42600000	A.2.1.1.1.2.2.2.1	0.698005698005698	.	42440001	42600000	#FF9191	1	0.75
chr3	42600001	42960000	A.1.1.2.2.1.1.2.2.2.2.1	0.888888888888889	.	42600001	42960000	#FF0000	1	1
chr3	42960001	43160000	B.1.1.1.2.2.1.2.1.1	0.471509971509972	.	42960001	43160000	#DADAFF	1	0.5
chr3	43160001	43560000	A.2.2.1.2.2.1.2	0.561253561253561	.	43160001	43560000	#FFDADA	1	0.625
chr3	43560001	43920000	A.2.2.1.1.1.2.2.2	0.602564102564103	.	43560001	43920000	#FFDADA	1	0.625
chr3	43920001	44080000	A.1.1.2.1.2.2.2.2	0.901709401709402	.	43920001	44080000	#FF0000	1	1
chr3	44080001	44360000	A.1.2.2.2.1.2.2.2	0.725071225071225	.	44080001	44360000	#FF4848	1	0.875
chr3	44360001	44520000	A.1.2.2.2.1.2.2.1.2	0.726495726495726	.	44360001	44520000	#FF4848	1	0.875
chr3	44520001	44800000	A.2.2.1.1.1.2.2.1.1	0.605413105413105	.	44520001	44800000	#FFDADA	1	0.625
chr3	44800001	45000000	A.2.2.1.1.1.1.2.2.1.1	0.612535612535613	.	44800001	45000000	#FFDADA	1	0.625
chr3	45000001	45480000	A.1.2.2.1.2.2.2.1.2	0.747863247863248	.	45000001	45480000	#FF4848	1	0.875
chr3	45480001	45760000	A.1.1.2.2.1.2.1.2	0.881766381766382	.	45480001	45760000	#FF0000	1	1
chr3	45760001	45960000	A.2.1.1.1.1.2.1.1.1	0.712250712250712	.	45760001	45960000	#FF9191	1	0.75
chr3	45960001	46120000	A.2.1.1.1.1.2.1.1.2	0.710826210826211	.	45960001	46120000	#FF9191	1	0.75
chr3	46120001	46280000	A.2.2.1.2.2.2.2	0.558404558404558	.	46120001	46280000	#FFDADA	1	0.625
chr3	46280001	46480000	A.2.2.1.2.2.1.1.2	0.562678062678063	.	46280001	46480000	#FFDADA	1	0.625
chr3	46480001	46720000	A.1.2.2.2.1.1.1.1.1.2	0.739316239316239	.	46480001	46720000	#FF4848	1	0.875
chr3	46720001	46920000	A.2.1.1.1.1.2.1.2	0.709401709401709	.	46720001	46920000	#FF9191	1	0.75
chr3	46920001	47160000	A.1.1.2.1.2.1.2.2.1.2	0.915954415954416	.	46920001	47160000	#FF0000	1	1
chr3	47160001	47400000	A.1.1.2.1.2.1.2.2.1.1.1	0.918803418803419	.	47160001	47400000	#FF0000	1	1
chr3	47400001	47840000	A.1.1.2.2.2.2.2.2.2.1.1	0.867521367521368	.	47400001	47840000	#FF0000	1	1
chr3	47840001	48040000	A.1.2.2.1.1.2.1.1	0.766381766381766	.	47840001	48040000	#FF4848	1	0.875
chr3	48040001	48200000	A.1.1.2.2.2.2.2.1	0.87037037037037	.	48040001	48200000	#FF0000	1	1
chr3	48200001	48640000	A.1.1.2.1.2.1.1.2.2.1	0.925925925925926	.	48200001	48640000	#FF0000	1	1
chr3	48640001	48800000	A.1.1.2.2.2.2.2.2.2.2	0.864672364672365	.	48640001	48800000	#FF0000	1	1
chr3	48800001	49000000	A.1.2.2.1.1.2.2	0.763532763532764	.	48800001	49000000	#FF4848	1	0.875
chr3	49000001	49200000	A.1.1.2.2.2.2.2.2.1	0.868945868945869	.	49000001	49200000	#FF0000	1	1
chr3	49200001	49320000	A.1.2.2.2.1.1.2	0.735042735042735	.	49200001	49320000	#FF4848	1	0.875
chr3	49320001	49520000	A.1.1.2.1.2.1.1.2.2.2	0.924501424501424	.	49320001	49520000	#FF0000	1	1
chr3	49520001	49720000	A.1.1.2.2.2.2.2.2.2.1.2	0.866096866096866	.	49520001	49720000	#FF0000	1	1
chr3	49720001	50120000	A.1.1.2.1.2.1.2.1.2.1	0.921652421652422	.	49720001	50120000	#FF0000	1	1
chr3	50120001	50360000	A.1.1.2.1.1.1.2	0.937321937321937	.	50120001	50360000	#FF0000	1	1
chr3	50360001	50720000	A.1.1.2.1.2.2.1.2.1	0.908831908831909	.	50360001	50720000	#FF0000	1	1
chr3	50720001	51040000	B.1.2.2.2.2.2.1.1.2	0.304843304843305	.	50720001	51040000	#9191FF	1	0.375
chr3	51040001	51400000	B.2.2.1.1.1.2.1.1.2	0.165242165242165	.	51040001	51400000	#0000FF	1	0.125
chr3	51400001	51800000	A.1.2.2.1.2.2.2.1.1.1	0.750712250712251	.	51400001	51800000	#FF4848	1	0.875
chr3	51800001	51960000	A.2.2.1.1.2.1.2.1.1	0.596866096866097	.	51800001	51960000	#FFDADA	1	0.625
chr3	51960001	52200000	A.1.1.2.1.2.1.1.1.2.2	0.928774928774929	.	51960001	52200000	#FF0000	1	1
chr3	52200001	52520000	A.1.1.2.1.2.1.1.1.1.2.2	0.931623931623932	.	52200001	52520000	#FF0000	1	1
chr3	52520001	52600000	A.1.1.2.2.2.2.1	0.871794871794872	.	52520001	52600000	#FF0000	1	1
chr3	52600001	52720000	A.1.2.2.1.1.2.1.2	0.764957264957265	.	52600001	52720000	#FF4848	1	0.875
chr3	52720001	53120000	A.1.1.2.1.2.1.1.1.1.2.1	0.933048433048433	.	52720001	53120000	#FF0000	1	1
chr3	53120001	53400000	A.1.1.2.1.2.1.2.2.2.1	0.914529914529915	.	53120001	53400000	#FF0000	1	1
chr3	53400001	53760000	A.2.2.1.2.2.2.1	0.55982905982906	.	53400001	53760000	#FFDADA	1	0.625
chr3	53760001	53960000	A.1.2.2.2.1.2.2.1.1	0.727920227920228	.	53760001	53960000	#FF4848	1	0.875
chr3	53960001	54160000	B.1.2.2.1.2.1.2.1.1.1.2	0.344729344729345	.	53960001	54160000	#9191FF	1	0.375
chr3	54160001	54440000	B.2.2.1.2.2.1.2.2	0.103988603988604	.	54160001	54440000	#0000FF	1	0.125
chr3	54440001	54800000	B.2.2.1.2.2.1.2.1	0.105413105413105	.	54440001	54800000	#0000FF	1	0.125
chr3	54800001	55080000	B.2.2.1.1.1.2.2.1.2	0.158119658119658	.	54800001	55080000	#0000FF	1	0.125
chr3	55080001	55200000	B.1.2.2.2.2.2.1.1.1.2.2	0.306267806267806	.	55080001	55200000	#9191FF	1	0.375
chr3	55200001	55480000	B.2.2.1.1.1.2.1.1.1	0.166666666666667	.	55200001	55480000	#0000FF	1	0.125
chr3	55480001	55880000	A.1.1.2.2.1.2.2.2	0.878917378917379	.	55480001	55880000	#FF0000	1	1
chr3	55880001	56320000	A.2.2.1.2.1.1.1.2	0.578347578347578	.	55880001	56320000	#FFDADA	1	0.625
chr3	56320001	56640000	A.1.2.2.2.1.2.1.1.1.1	0.733618233618234	.	56320001	56640000	#FF4848	1	0.875
chr3	56640001	57040000	A.1.1.2.1.2.1.2.2.2.2	0.913105413105413	.	56640001	57040000	#FF0000	1	1
chr3	57040001	57640000	A.1.1.2.1.2.1.2.1.1	0.923076923076923	.	57040001	57640000	#FF0000	1	1
[truncated: 8,255 more rows]
