# Supplementary material for: Systematic inference and comparison of multi-scale chromatin sub-compartments connects spatial organization to cell phenotypes
Source: Nat Commun. 2021 May 10;12:2439. doi: 10.1038/s41467-021-22666-3 (PMC8110550; doi:10.1038/s41467-021-22666-3)
Supplement: Supplementary file 5 — Supplementary Dataset 2 [file 41467_2021_22666_MOESM5_ESM.zip › Supplementary_Data_1_domain_hierarchies_127HiCmaps/22Rv1_prostate_cancer_binsize=40kb.bed]

#fields: chr, pos_start, pos_end, the full compartment label describing the position in the hierachy, normalized compartment domain rank, ., pos_start, pos_end, color based on eight compartment model (A.1.1 - B.2.2), 1, eight compartment score (A.1.1 to B.2.2: 8 to 1 devided by 8)
chr1	560001	600000	A.1.2.2.2.2.2.1.1.1.1.2	0.754854368932039	.	560001	600000	#FF4848	1	0.875
chr1	680001	1280000	A.1.2.2.2.2.2.1.1.1.1.2	0.754854368932039	.	680001	1280000	#FF4848	1	0.875
chr1	1280001	1560000	A.1.2.1.1.2.2.1.1.2.2	0.851941747572815	.	1280001	1560000	#FF4848	1	0.875
chr1	1560001	1680000	A.2.1.1.1.1.2.2.1	0.723300970873786	.	1560001	1680000	#FF9191	1	0.75
chr1	1680001	1880000	A.1.2.2.2.2.2.1.1.1.1.1.1	0.757281553398058	.	1680001	1880000	#FF4848	1	0.875
chr1	1880001	2320000	A.1.2.1.1.1.2.1.2.1	0.871359223300971	.	1880001	2320000	#FF4848	1	0.875
chr1	2320001	2560000	A.1.2.2.2.2.2.1.2.2	0.747572815533981	.	2320001	2560000	#FF4848	1	0.875
chr1	2560001	2640000	B.1.2.1.1.2.2.2	0.269417475728155	.	2560001	2640000	#9191FF	1	0.375
chr1	2680001	3040000	B.1.2.1.1.2.2.2	0.269417475728155	.	2680001	3040000	#9191FF	1	0.375
chr1	3040001	3360000	B.1.1.1.2.2.1.2.2	0.408980582524272	.	3040001	3360000	#DADAFF	1	0.5
chr1	3360001	3520000	A.1.2.2.2.2.2.1.2.1	0.74878640776699	.	3360001	3520000	#FF4848	1	0.875
chr1	3520001	3800000	A.1.2.1.1.2.1.2.2.2.1	0.856796116504854	.	3520001	3800000	#FF4848	1	0.875
chr1	3800001	3880000	B.1.2.2.2.1.1.2.2.2.2	0.224514563106796	.	3800001	3880000	#9191FF	1	0.375
chr1	3960001	4280000	B.1.2.2.2.1.1.2.2.2.2	0.224514563106796	.	3960001	4280000	#9191FF	1	0.375
chr1	4280001	4640000	B.2.2.1.2.1.1.1.1	0.0533980582524272	.	4280001	4640000	#0000FF	1	0.125
chr1	4640001	4920000	B.2.1.2.1.1.1.1.2.1	0.137135922330097	.	4640001	4920000	#4848FF	1	0.25
chr1	4920001	5000000	B.2.1.2.1.2.1.2	0.125	.	4920001	5000000	#4848FF	1	0.25
chr1	5000001	5720000	B.2.2.2.1.2.2.2.2	0.0109223300970874	.	5000001	5720000	#0000FF	1	0.125
chr1	5720001	6040000	B.1.2.2.2.1.2.1.1	0.223300970873786	.	5720001	6040000	#9191FF	1	0.375
chr1	6040001	6280000	A.1.2.1.1.2.1.2.1	0.859223300970874	.	6040001	6280000	#FF4848	1	0.875
chr1	6280001	6440000	A.1.2.2.2.1.1.2.1.1	0.780339805825243	.	6280001	6440000	#FF4848	1	0.875
chr1	6440001	6720000	A.1.1.2.2.1.1.2.1.2	0.91626213592233	.	6440001	6720000	#FF0000	1	1
chr1	6720001	7040000	A.2.1.1.1.2.1.2.2.2	0.70995145631068	.	6720001	7040000	#FF9191	1	0.75
chr1	7040001	7320000	B.1.2.1.1.2.2.1.2.2.2	0.270631067961165	.	7040001	7320000	#9191FF	1	0.375
chr1	7320001	7440000	B.1.1.2.2.2.2.1.1	0.328883495145631	.	7320001	7440000	#DADAFF	1	0.5
chr1	7440001	7720000	B.1.2.2.2.1.2.2.1	0.220873786407767	.	7440001	7720000	#9191FF	1	0.375
chr1	7720001	8000000	A.2.1.1.1.2.1.2.2.1	0.711165048543689	.	7720001	8000000	#FF9191	1	0.75
chr1	8000001	8320000	A.1.1.2.2.1.1.2.2	0.91504854368932	.	8000001	8320000	#FF0000	1	1
chr1	8320001	8440000	A.2.1.1.1.1.1.2.1.2.2	0.731796116504854	.	8320001	8440000	#FF9191	1	0.75
chr1	8440001	8720000	A.1.2.2.2.1.1.1.2	0.781553398058252	.	8440001	8720000	#FF4848	1	0.875
chr1	8720001	8880000	A.1.2.1.1.2.2.2.2	0.842233009708738	.	8720001	8880000	#FF4848	1	0.875
chr1	8880001	9200000	A.1.2.1.1.1.2.1.2.2	0.870145631067961	.	8880001	9200000	#FF4848	1	0.875
chr1	9200001	9320000	A.2.1.1.1.1.1.2.2.1.1.1	0.730582524271845	.	9200001	9320000	#FF9191	1	0.75
chr1	9320001	9560000	A.1.2.2.2.2.2.2.2.1.2	0.740291262135922	.	9320001	9560000	#FF4848	1	0.875
chr1	9560001	10000000	A.1.1.1.2.1.2.2.1	0.970873786407767	.	9560001	10000000	#FF0000	1	1
chr1	10000001	10320000	A.1.1.2.2.2.1.1.2.1.1	0.905339805825243	.	10000001	10320000	#FF0000	1	1
chr1	10320001	10560000	A.1.2.1.1.2.2.1.1.1	0.854368932038835	.	10320001	10560000	#FF4848	1	0.875
chr1	10560001	10680000	A.1.2.2.2.2.2.1.1.2.1	0.752427184466019	.	10560001	10680000	#FF4848	1	0.875
chr1	10680001	11080000	A.1.1.2.2.2.1.2.2.2.1.1	0.898058252427185	.	10680001	11080000	#FF0000	1	1
chr1	11080001	11360000	A.1.2.1.1.1.2.1.1.2	0.872572815533981	.	11080001	11360000	#FF4848	1	0.875
chr1	11360001	11680000	A.1.2.1.1.2.2.1.2.2.1	0.847087378640777	.	11360001	11680000	#FF4848	1	0.875
chr1	11680001	12080000	A.1.1.1.2.1.1.1.1	0.978155339805825	.	11680001	12080000	#FF0000	1	1
chr1	12080001	12320000	A.1.2.1.2.1.2.2	0.826456310679612	.	12080001	12320000	#FF4848	1	0.875
chr1	12320001	12720000	A.2.1.1.2.2.2.2	0.672330097087379	.	12320001	12720000	#FF9191	1	0.75
chr1	12720001	13000000	B.2.2.1.1.1.1.1.1	0.087378640776699	.	12720001	13000000	#0000FF	1	0.125
chr1	13000001	13080000	B.2.1.1.1.2.2.2.1	0.172330097087379	.	13000001	13080000	#4848FF	1	0.25
chr1	13120001	13160000	B.2.1.1.1.2.2.2.1	0.172330097087379	.	13120001	13160000	#4848FF	1	0.25
chr1	13160001	13240000	B.2.1.2.1.1.1.1.1.2	0.138349514563107	.	13160001	13240000	#4848FF	1	0.25
chr1	13360001	13400000	B.2.1.2.1.1.1.1.1.2	0.138349514563107	.	13360001	13400000	#4848FF	1	0.25
chr1	13680001	13720000	B.2.1.2.1.1.1.1.1.2	0.138349514563107	.	13680001	13720000	#4848FF	1	0.25
chr1	13760001	13800000	B.2.1.2.1.1.1.1.1.2	0.138349514563107	.	13760001	13800000	#4848FF	1	0.25
chr1	13800001	14000000	B.2.1.2.1.2.2.1	0.12378640776699	.	13800001	14000000	#4848FF	1	0.25
chr1	14000001	14160000	B.1.2.2.2.1.1.2.2.2.1	0.225728155339806	.	14000001	14160000	#9191FF	1	0.375
chr1	14160001	14440000	B.2.2.1.2.1.1.1.2	0.0521844660194175	.	14160001	14440000	#0000FF	1	0.125
chr1	14440001	15040000	B.2.2.2.1.2.2.2.1	0.0121359223300971	.	14440001	15040000	#0000FF	1	0.125
chr1	15040001	15200000	B.2.1.2.1.2.2.2	0.122572815533981	.	15040001	15200000	#4848FF	1	0.25
chr1	15200001	15440000	B.1.2.2.2.1.2.1.2	0.222087378640777	.	15200001	15440000	#9191FF	1	0.375
chr1	15440001	15840000	A.1.2.2.1.1.2.1.1	0.809466019417476	.	15440001	15840000	#FF4848	1	0.875
chr1	15840001	16080000	A.1.1.1.2.1.1.2.1.1	0.975728155339806	.	15840001	16080000	#FF0000	1	1
chr1	16080001	16400000	A.1.1.1.2.1.1.2.1.2	0.974514563106796	.	16080001	16400000	#FF0000	1	1
chr1	16400001	16800000	A.1.1.1.1.1.2.2.2.1	0.996359223300971	.	16400001	16800000	#FF0000	1	1
chr1	16800001	17120000	A.1.1.1.2.1.2.2.2.1.1	0.969660194174757	.	16800001	17120000	#FF0000	1	1
chr1	17120001	17240000	A.2.1.1.1.1.1.2.2.2	0.726941747572815	.	17120001	17240000	#FF9191	1	0.75
chr1	17240001	17960000	A.1.2.2.2.1.1.2.2	0.777912621359223	.	17240001	17960000	#FF4848	1	0.875
chr1	17960001	18240000	B.2.1.1.2.2.1.1.1.1.1	0.156553398058252	.	17960001	18240000	#4848FF	1	0.25
chr1	18240001	18600000	B.2.1.2.1.1.1.2.1	0.134708737864078	.	18240001	18600000	#4848FF	1	0.25
chr1	18600001	18720000	B.2.1.1.2.2.1.1.2.1	0.152912621359223	.	18600001	18720000	#4848FF	1	0.25
chr1	18720001	18880000	B.2.1.1.2.2.1.1.1.1.2	0.155339805825243	.	18720001	18880000	#4848FF	1	0.25
chr1	18880001	19200000	B.1.2.2.2.1.1.2.2.1	0.226941747572816	.	18880001	19200000	#9191FF	1	0.375
chr1	19200001	19440000	A.2.1.2.2.1.2.2.1	0.617718446601942	.	19200001	19440000	#FF9191	1	0.75
chr1	19440001	19640000	A.1.2.1.1.2.1.1.2	0.860436893203884	.	19440001	19640000	#FF4848	1	0.875
chr1	19640001	20040000	A.1.2.2.2.1.2.1.1.2	0.775485436893204	.	19640001	20040000	#FF4848	1	0.875
chr1	20040001	20240000	A.2.1.1.1.2.2.2.1	0.703883495145631	.	20040001	20240000	#FF9191	1	0.75
chr1	20240001	20640000	B.2.1.1.1.2.1.1	0.180825242718447	.	20240001	20640000	#4848FF	1	0.25
chr1	20640001	20840000	B.1.1.2.2.1.2.1.2.1	0.343446601941748	.	20640001	20840000	#DADAFF	1	0.5
chr1	20840001	21040000	A.2.1.1.1.1.1.2.1.1	0.734223300970874	.	20840001	21040000	#FF9191	1	0.75
chr1	21040001	21480000	A.1.1.2.2.1.1.1.2.2	0.918689320388349	.	21040001	21480000	#FF0000	1	1
chr1	21480001	21680000	A.2.1.1.1.1.1.1.1.1	0.737864077669903	.	21480001	21680000	#FF9191	1	0.75
chr1	21680001	22320000	A.1.1.1.2.1.2.2.2.2	0.966019417475728	.	21680001	22320000	#FF0000	1	1
chr1	22320001	22400000	A.2.1.1.1.1.1.2.2.1.1.2	0.729368932038835	.	22320001	22400000	#FF9191	1	0.75
chr1	22400001	22640000	A.2.1.1.1.1.2.1.2	0.724514563106796	.	22400001	22640000	#FF9191	1	0.75
chr1	22640001	22760000	A.2.1.2.2.2.1.2.2.2	0.608009708737864	.	22640001	22760000	#FF9191	1	0.75
chr1	22760001	23040000	A.2.1.1.1.1.2.1.1	0.725728155339806	.	22760001	23040000	#FF9191	1	0.75
chr1	23040001	23360000	A.2.1.2.2.2.1.1	0.614077669902913	.	23040001	23360000	#FF9191	1	0.75
chr1	23360001	23640000	A.1.2.2.2.2.2.1.1.2.2.2	0.75	.	23360001	23640000	#FF4848	1	0.875
chr1	23640001	24280000	A.1.1.1.2.1.2.2.2.1.2.1	0.968446601941748	.	23640001	24280000	#FF0000	1	1
chr1	24360001	24400000	A.1.1.1.2.1.2.2.2.1.2.1	0.968446601941748	.	24360001	24400000	#FF0000	1	1
chr1	24400001	24800000	A.1.2.2.2.2.2.2.1.1.2.2	0.743932038834951	.	24400001	24800000	#FF4848	1	0.875
chr1	24800001	25240000	A.1.2.1.1.1.2.2.2.1	0.865291262135922	.	24800001	25240000	#FF4848	1	0.875
chr1	25240001	25560000	A.2.1.2.2.2.1.2.1.2	0.610436893203884	.	25240001	25560000	#FF9191	1	0.75
chr1	25560001	25760000	A.2.1.1.1.1.1.2.2.1.2	0.728155339805825	.	25560001	25760000	#FF9191	1	0.75
chr1	25760001	26120000	A.1.2.1.1.2.2.1.2.1.1	0.850728155339806	.	25760001	26120000	#FF4848	1	0.875
chr1	26120001	26840000	A.1.1.1.2.1.2.2.2.1.2.2	0.967233009708738	.	26120001	26840000	#FF0000	1	1
chr1	26840001	27120000	A.1.1.2.2.2.1.2.1.2	0.900485436893204	.	26840001	27120000	#FF0000	1	1
chr1	27120001	27360000	A.1.2.1.1.1.2.2.1.2.1	0.867718446601942	.	27120001	27360000	#FF4848	1	0.875
chr1	27360001	27600000	A.1.2.1.1.2.2.1.1.2.1	0.853155339805825	.	27360001	27600000	#FF4848	1	0.875
chr1	27600001	28000000	A.1.1.2.2.2.1.2.1.1	0.901699029126214	.	27600001	28000000	#FF0000	1	1
chr1	28000001	28280000	A.1.1.2.2.2.1.1.2.1.2	0.904126213592233	.	28000001	28280000	#FF0000	1	1
chr1	28280001	29080000	A.1.1.1.1.1.1	1	.	28280001	29080000	#FF0000	1	1
chr1	29080001	29240000	A.1.2.2.2.1.1.2.1.2	0.779126213592233	.	29080001	29240000	#FF4848	1	0.875
chr1	29240001	29560000	A.1.2.1.1.2.1.2.2.2.2	0.855582524271845	.	29240001	29560000	#FF4848	1	0.875
chr1	29560001	29680000	A.2.2.2.2.2.2.2	0.481796116504854	.	29560001	29680000	#FFDADA	1	0.625
chr1	29680001	29800000	B.2.1.1.2.2.1.1.2.2.1	0.151699029126214	.	29680001	29800000	#4848FF	1	0.25
chr1	29800001	29880000	B.2.1.2.1.1.1.2.2.2	0.132281553398058	.	29800001	29880000	#4848FF	1	0.25
chr1	30000001	30080000	B.2.1.2.1.1.1.2.2.2	0.132281553398058	.	30000001	30080000	#4848FF	1	0.25
chr1	30080001	30360000	B.2.1.2.1.1.1.1.2.2	0.135922330097087	.	30080001	30360000	#4848FF	1	0.25
chr1	30360001	30800000	B.2.2.2.1.2.1	0.0157766990291262	.	30360001	30800000	#0000FF	1	0.125
chr1	30800001	31160000	B.2.2.1.1.1.1.2.2.2	0.0825242718446602	.	30800001	31160000	#0000FF	1	0.125
chr1	31160001	31440000	A.2.1.1.1.2.1.1.1.2.1	0.719660194174757	.	31160001	31440000	#FF9191	1	0.75
chr1	31440001	32040000	A.1.1.1.1.1.2.2.1	0.997572815533981	.	31440001	32040000	#FF0000	1	1
chr1	32040001	32280000	A.1.1.2.2.2.1.1.1.2	0.906553398058252	.	32040001	32280000	#FF0000	1	1
chr1	32280001	32680000	A.1.1.1.1.1.2.2.2.2	0.995145631067961	.	32280001	32680000	#FF0000	1	1
chr1	32680001	32840000	A.1.2.1.1.1.2.2.1.2.2	0.866504854368932	.	32680001	32840000	#FF4848	1	0.875
chr1	32840001	33360000	A.1.1.1.1.1.2.1	0.99878640776699	.	32840001	33360000	#FF0000	1	1
chr1	33360001	33520000	A.1.2.1.1.1.1.1	0.884708737864078	.	33360001	33520000	#FF4848	1	0.875
chr1	33520001	33960000	A.1.2.2.1.1.1.1	0.813106796116505	.	33520001	33960000	#FF4848	1	0.875
chr1	33960001	34120000	B.2.1.1.2.2.1.1.2.2.2	0.150485436893204	.	33960001	34120000	#4848FF	1	0.25
chr1	34120001	34560000	B.2.2.2.1.2.2.1.1	0.0145631067961165	.	34120001	34560000	#0000FF	1	0.125
chr1	34560001	34680000	B.2.1.2.1.2.1.1	0.12621359223301	.	34560001	34680000	#4848FF	1	0.25
chr1	34680001	35240000	B.2.2.2.1.2.2.1.2	0.0133495145631068	.	34680001	35240000	#0000FF	1	0.125
chr1	35240001	35600000	A.1.2.2.1.1.2.1.2	0.808252427184466	.	35240001	35600000	#FF4848	1	0.875
chr1	35600001	36000000	A.1.1.2.2.2.2.1.1	0.894417475728155	.	35600001	36000000	#FF0000	1	1
chr1	36000001	36520000	A.1.1.1.2.1.1.1.2	0.976941747572815	.	36000001	36520000	#FF0000	1	1
chr1	36520001	36960000	A.1.1.2.2.1.1.2.1.1	0.91747572815534	.	36520001	36960000	#FF0000	1	1
chr1	36960001	37920000	B.2.2.1.1.1.1.2.2.1	0.0837378640776699	.	36960001	37920000	#0000FF	1	0.125
chr1	37920001	38160000	A.2.1.1.1.2.1.1.1.1	0.720873786407767	.	37920001	38160000	#FF9191	1	0.75
chr1	38160001	38520000	A.1.2.1.1.2.1.1.1.1	0.862864077669903	.	38160001	38520000	#FF4848	1	0.875
chr1	38520001	39040000	B.2.2.1.2.1.1.2	0.0509708737864078	.	38520001	39040000	#0000FF	1	0.125
chr1	39040001	39320000	B.2.1.2.1.1.1.2.2.1	0.133495145631068	.	39040001	39320000	#4848FF	1	0.25
chr1	39320001	39600000	A.1.2.1.1.2.1.1.1.2	0.861650485436893	.	39320001	39600000	#FF4848	1	0.875
chr1	39600001	40000000	A.1.1.2.2.2.2.1.2.1.1	0.893203883495146	.	39600001	40000000	#FF0000	1	1
chr1	40000001	40240000	A.1.1.2.2.2.2.1.2.2	0.890776699029126	.	40000001	40240000	#FF0000	1	1
chr1	40240001	40560000	A.1.1.2.2.2.1.1.1.1	0.907766990291262	.	40240001	40560000	#FF0000	1	1
chr1	40560001	40880000	A.1.1.2.2.1.1.1.2.1	0.919902912621359	.	40560001	40880000	#FF0000	1	1
chr1	40880001	41120000	A.1.2.1.1.2.2.1.2.2.2	0.845873786407767	.	40880001	41120000	#FF4848	1	0.875
chr1	41120001	41240000	A.1.2.1.1.1.2.2.2.2	0.864077669902913	.	41120001	41240000	#FF4848	1	0.875
chr1	41240001	41480000	A.1.2.1.1.1.1.2.1.2	0.882281553398058	.	41240001	41480000	#FF4848	1	0.875
chr1	41480001	41680000	A.1.2.2.2.2.2.2.2.2	0.739077669902913	.	41480001	41680000	#FF4848	1	0.875
chr1	41680001	42000000	A.1.2.1.1.1.1.2.2.2.1.2.1	0.877427184466019	.	41680001	42000000	#FF4848	1	0.875
chr1	42000001	42320000	B.1.2.1.1.1.1.2	0.309466019417476	.	42000001	42320000	#9191FF	1	0.375
chr1	42320001	42640000	B.1.1.1.2.2.1.2.1	0.410194174757282	.	42320001	42640000	#DADAFF	1	0.5
chr1	42640001	42960000	A.1.2.2.2.2.2.2.2.1.1	0.741504854368932	.	42640001	42960000	#FF4848	1	0.875
chr1	42960001	43120000	B.1.1.1.2.1.2.1.1.1	0.427184466019417	.	42960001	43120000	#DADAFF	1	0.5
chr1	43120001	43640000	A.1.2.1.1.2.2.1.2.1.2.1	0.849514563106796	.	43120001	43640000	#FF4848	1	0.875
chr1	43640001	44200000	A.1.2.1.1.1.2.2.1.1	0.868932038834951	.	43640001	44200000	#FF4848	1	0.875
chr1	44200001	44400000	A.2.1.1.1.1.1.1.1.2	0.736650485436893	.	44200001	44400000	#FF9191	1	0.75
chr1	44400001	44520000	A.1.2.2.2.2.2.1.1.2.2.1	0.75121359223301	.	44400001	44520000	#FF4848	1	0.875
chr1	44520001	44800000	A.2.1.2.2.2.1.2.1.1.1	0.612864077669903	.	44520001	44800000	#FF9191	1	0.75
chr1	44800001	44880000	A.2.2.1.2.1.2.2	0.565533980582524	.	44800001	44880000	#FFDADA	1	0.625
chr1	44880001	45080000	A.2.2.2.2.1.2.1.2	0.493932038834951	.	44880001	45080000	#FFDADA	1	0.625
chr1	45080001	45320000	A.1.1.2.2.2.1.2.2.2.2	0.895631067961165	.	45080001	45320000	#FF0000	1	1
chr1	45320001	45520000	A.1.2.2.2.2.2.2.1.1.2.1	0.745145631067961	.	45320001	45520000	#FF4848	1	0.875
chr1	45520001	45720000	A.2.1.2.2.2.1.2.1.1.2	0.611650485436893	.	45520001	45720000	#FF9191	1	0.75
chr1	45720001	45960000	A.1.2.1.1.2.2.1.2.1.2.2	0.848300970873786	.	45720001	45960000	#FF4848	1	0.875
chr1	45960001	46120000	A.1.2.2.2.2.2.1.1.1.1.1.2	0.756067961165049	.	45960001	46120000	#FF4848	1	0.875
chr1	46120001	46280000	A.1.1.2.2.2.1.2.2.1	0.899271844660194	.	46120001	46280000	#FF0000	1	1
chr1	46280001	46520000	A.1.1.2.2.2.1.1.2.2	0.902912621359223	.	46280001	46520000	#FF0000	1	1
chr1	46520001	46840000	A.1.1.2.2.1.1.1.1	0.921116504854369	.	46520001	46840000	#FF0000	1	1
chr1	46840001	47200000	A.1.1.2.2.2.2.1.2.1.2	0.891990291262136	.	46840001	47200000	#FF0000	1	1
chr1	47200001	47640000	B.2.1.1.1.2.1.2.2	0.178398058252427	.	47200001	47640000	#4848FF	1	0.25
chr1	47640001	47840000	A.2.1.1.1.2.1.1.1.2.2	0.718446601941748	.	47640001	47840000	#FF9191	1	0.75
chr1	47840001	48000000	A.2.2.2.2.2.2.1.2.2	0.483009708737864	.	47840001	48000000	#FFDADA	1	0.625
chr1	48000001	48160000	B.1.2.2.2.1.2.2.2	0.219660194174757	.	48000001	48160000	#9191FF	1	0.375
chr1	48160001	48520000	B.2.1.1.1.2.1.2.1	0.179611650485437	.	48160001	48520000	#4848FF	1	0.25
chr1	48520001	48760000	B.2.1.2.1.1.1.1.1.1	0.139563106796116	.	48520001	48760000	#4848FF	1	0.25
chr1	48760001	49000000	B.1.2.2.2.2.2.2.2.1	0.194174757281553	.	48760001	49000000	#9191FF	1	0.375
chr1	49000001	49560000	B.2.1.1.2.2.2.1.1.2	0.145631067961165	.	49000001	49560000	#4848FF	1	0.25
chr1	49560001	49640000	B.1.2.2.2.2.2.1.2.1	0.200242718446602	.	49560001	49640000	#9191FF	1	0.375
chr1	49640001	49920000	B.2.1.2.1.1.2.2.1	0.129854368932039	.	49640001	49920000	#4848FF	1	0.25
chr1	49920001	50040000	B.2.1.1.2.2.1.2.2	0.148058252427184	.	49920001	50040000	#4848FF	1	0.25
chr1	50040001	50480000	B.2.2.1.1.1.2.1.2	0.0800970873786408	.	50040001	50480000	#0000FF	1	0.125
chr1	50480001	50880000	B.1.2.2.2.1.1.1.2.2	0.229368932038835	.	50480001	50880000	#9191FF	1	0.375
chr1	50880001	51080000	A.2.2.2.2.2.2.1.1.2.1	0.486650485436893	.	50880001	51080000	#FFDADA	1	0.625
chr1	51080001	51480000	A.1.2.2.1.1.2.2	0.807038834951456	.	51080001	51480000	#FF4848	1	0.875
chr1	51480001	51680000	A.2.2.1.2.2.2.1.2.2.2.1	0.550970873786408	.	51480001	51680000	#FFDADA	1	0.625
chr1	51680001	52040000	A.1.1.2.2.2.2.2.2.1	0.887135922330097	.	51680001	52040000	#FF0000	1	1
chr1	52040001	52240000	A.1.2.1.1.2.2.2.1.1	0.844660194174757	.	52040001	52240000	#FF4848	1	0.875
chr1	52240001	52480000	A.1.2.1.1.1.1.2.2.2.2	0.875	.	52240001	52480000	#FF4848	1	0.875
chr1	52480001	52760000	A.1.1.2.2.2.2.2.2.2	0.885922330097087	.	52480001	52760000	#FF0000	1	1
chr1	52760001	52960000	A.1.1.2.2.2.1.2.2.2.1.2	0.896844660194175	.	52760001	52960000	#FF0000	1	1
chr1	52960001	53440000	A.1.1.2.2.1.2.2.1.1	0.911407766990291	.	52960001	53440000	#FF0000	1	1
chr1	53440001	53720000	A.1.2.1.1.1.1.2.1.1	0.883495145631068	.	53440001	53720000	#FF4848	1	0.875
chr1	53720001	54000000	A.1.2.2.2.2.2.2.1.1.1	0.746359223300971	.	53720001	54000000	#FF4848	1	0.875
chr1	54000001	54200000	A.2.1.2.2.1.1.2.1.1	0.633495145631068	.	54000001	54200000	#FF9191	1	0.75
chr1	54200001	54480000	A.1.1.2.2.2.2.2.1.2	0.888349514563107	.	54200001	54480000	#FF0000	1	1
chr1	54480001	54720000	A.1.2.1.1.1.1.2.2.2.1.2.2	0.87621359223301	.	54480001	54720000	#FF4848	1	0.875
chr1	54720001	54840000	A.2.1.1.1.1.1.2.1.2.1	0.733009708737864	.	54720001	54840000	#FF9191	1	0.75
chr1	54840001	55040000	A.1.2.2.2.2.2.1.1.1.2	0.753640776699029	.	54840001	55040000	#FF4848	1	0.875
chr1	55040001	55360000	A.1.2.1.1.1.1.2.2.2.1.1	0.878640776699029	.	55040001	55360000	#FF4848	1	0.875
chr1	55360001	55720000	A.1.2.2.1.1.1.2.2	0.810679611650485	.	55360001	55720000	#FF4848	1	0.875
chr1	55720001	56000000	B.1.2.2.2.1.1.1.1.1	0.233009708737864	.	55720001	56000000	#9191FF	1	0.375
chr1	56000001	56480000	B.2.2.1.1.1.2.1.1	0.0813106796116505	.	56000001	56480000	#0000FF	1	0.125
chr1	56480001	56840000	B.2.1.1.2.2.2.1.1.1	0.146844660194175	.	56480001	56840000	#4848FF	1	0.25
chr1	56840001	57120000	B.1.1.1.2.1.1.1.2	0.435679611650485	.	56840001	57120000	#DADAFF	1	0.5
chr1	57120001	57280000	B.1.1.1.2.2.1.1.2	0.411407766990291	.	57120001	57280000	#DADAFF	1	0.5
chr1	57280001	57680000	B.2.1.1.2.2.2.2.1.2	0.141990291262136	.	57280001	57680000	#4848FF	1	0.25
chr1	57680001	58040000	B.2.1.2.1.1.2.2.2.2	0.127427184466019	.	57680001	58040000	#4848FF	1	0.25
chr1	58040001	58440000	B.2.1.1.2.2.2.2.1.1	0.143203883495146	.	58040001	58440000	#4848FF	1	0.25
chr1	58440001	58640000	B.1.2.2.2.2.2.2.2.2.1	0.192961165048544	.	58440001	58640000	#9191FF	1	0.375
chr1	58640001	58720000	B.1.2.2.2.2.1.2.2.2	0.205097087378641	.	58640001	58720000	#9191FF	1	0.375
chr1	58720001	58960000	B.1.2.1.1.2.2.1.2.2.1	0.271844660194175	.	58720001	58960000	#9191FF	1	0.375
chr1	58960001	59200000	A.2.1.2.2.1.2.1.1.1.1.2	0.627427184466019	.	58960001	59200000	#FF9191	1	0.75
chr1	59200001	59560000	A.2.2.1.2.2.1.1.2	0.561893203883495	.	59200001	59560000	#FFDADA	1	0.625
chr1	59560001	60120000	B.1.1.1.2.2.2.2.2.1.1	0.390776699029126	.	59560001	60120000	#DADAFF	1	0.5
chr1	60120001	60240000	B.1.1.2.2.1.1.2.1.1	0.350728155339806	.	60120001	60240000	#DADAFF	1	0.5
chr1	60240001	60400000	A.2.1.2.2.1.2.1.1.1.2	0.62621359223301	.	60240001	60400000	#FF9191	1	0.75
chr1	60400001	60760000	B.1.2.2.2.1.1.1.2.1	0.230582524271845	.	60400001	60760000	#9191FF	1	0.375
chr1	60760001	60960000	B.1.2.2.2.2.1.2.2.1.1.1	0.20995145631068	.	60760001	60960000	#9191FF	1	0.375
chr1	60960001	61120000	B.1.2.1.1.1.2.1.2.1.1	0.305825242718447	.	60960001	61120000	#9191FF	1	0.375
chr1	61120001	61520000	B.1.2.2.2.2.2.2.1.1.1	0.197815533980583	.	61120001	61520000	#9191FF	1	0.375
chr1	61520001	61880000	A.2.1.1.1.2.2.2.2.2	0.701456310679612	.	61520001	61880000	#FF9191	1	0.75
chr1	61880001	62120000	B.1.1.2.2.1.2.1.2.2	0.342233009708738	.	61880001	62120000	#DADAFF	1	0.5
chr1	62120001	62280000	A.2.1.1.1.2.2.2.2.1	0.702669902912621	.	62120001	62280000	#FF9191	1	0.75
chr1	62280001	62640000	A.2.2.2.2.2.2.1.1.2.2	0.485436893203884	.	62280001	62640000	#FFDADA	1	0.625
chr1	62640001	62880000	B.1.1.1.2.1.1.1.1	0.436893203883495	.	62640001	62880000	#DADAFF	1	0.5
chr1	62880001	63280000	A.1.2.2.1.1.1.2.1	0.811893203883495	.	62880001	63280000	#FF4848	1	0.875
chr1	63280001	63760000	B.1.2.2.2.2.2.2.1.1.2	0.196601941747573	.	63280001	63760000	#9191FF	1	0.375
chr1	63760001	64040000	A.2.2.1.2.2.2.1.2.2.2.2	0.549757281553398	.	63760001	64040000	#FFDADA	1	0.625
chr1	64040001	64200000	B.1.2.2.2.1.1.2.1	0.228155339805825	.	64040001	64200000	#9191FF	1	0.375
chr1	64200001	64560000	B.2.1.2.1.1.2.2.2.1	0.128640776699029	.	64200001	64560000	#4848FF	1	0.25
chr1	64560001	64640000	B.2.1.1.2.2.1.2.1	0.149271844660194	.	64560001	64640000	#4848FF	1	0.25
chr1	64640001	64760000	B.1.2.2.2.2.2.1.1.1.1	0.203883495145631	.	64640001	64760000	#9191FF	1	0.375
chr1	64760001	65040000	B.1.2.2.2.2.2.2.2.2.2	0.191747572815534	.	64760001	65040000	#9191FF	1	0.375
chr1	65040001	65360000	B.1.2.1.2.2.2	0.256067961165049	.	65040001	65360000	#9191FF	1	0.375
chr1	65360001	65480000	A.2.1.2.2.1.2.2.2.2	0.615291262135922	.	65360001	65480000	#FF9191	1	0.75
chr1	65480001	65720000	A.2.2.1.2.1.1.1.2	0.574029126213592	.	65480001	65720000	#FFDADA	1	0.625
chr1	65720001	66040000	A.2.2.2.2.2.2.1.2.1	0.484223300970874	.	65720001	66040000	#FFDADA	1	0.625
chr1	66040001	66240000	B.1.1.2.2.2.2.1.2.1.2.1.1	0.324029126213592	.	66040001	66240000	#DADAFF	1	0.5
chr1	66240001	66440000	B.1.2.2.2.2.2.1.1.2	0.201456310679612	.	66240001	66440000	#9191FF	1	0.375
chr1	66440001	66720000	B.1.2.1.1.1.2.2.2.1.2.1	0.298543689320388	.	66440001	66720000	#9191FF	1	0.375
chr1	66720001	66880000	A.2.2.2.2.2.2.1.1.1	0.487864077669903	.	66720001	66880000	#FFDADA	1	0.625
chr1	66880001	66960000	B.1.1.1.2.2.2.2.2.2	0.388349514563107	.	66880001	66960000	#DADAFF	1	0.5
chr1	66960001	67160000	B.1.2.1.1.2.2.1.2.1.2.2.2	0.273058252427184	.	66960001	67160000	#9191FF	1	0.375
chr1	67160001	67360000	B.1.1.2.2.2.2.1.2.1.2.1.2	0.322815533980583	.	67160001	67360000	#DADAFF	1	0.5
chr1	67360001	67640000	A.2.1.2.2.1.2.1.1.1.1.1	0.628640776699029	.	67360001	67640000	#FF9191	1	0.75
chr1	67640001	67800000	B.1.1.1.2.1.1.2.1.1	0.434466019417476	.	67640001	67800000	#DADAFF	1	0.5
chr1	67800001	67960000	A.1.2.2.2.1.2.2.2	0.766990291262136	.	67800001	67960000	#FF4848	1	0.875
chr1	67960001	68040000	A.2.2.1.2.2.2.1.1.1.2.1	0.558252427184466	.	67960001	68040000	#FFDADA	1	0.625
chr1	68040001	68200000	A.1.2.2.2.1.2.2.1.1	0.769417475728155	.	68040001	68200000	#FF4848	1	0.875
chr1	68200001	68480000	B.1.1.2.2.1.1.1.1.2	0.354368932038835	.	68200001	68480000	#DADAFF	1	0.5
chr1	68480001	68640000	B.1.2.1.1.1.2.2.2.1.1	0.299757281553398	.	68480001	68640000	#9191FF	1	0.375
chr1	68640001	68800000	B.1.2.1.1.1.2.1.2.2	0.303398058252427	.	68640001	68800000	#9191FF	1	0.375
chr1	68800001	69040000	B.1.1.2.2.1.1.1.1.1	0.355582524271845	.	68800001	69040000	#DADAFF	1	0.5
chr1	69040001	69680000	B.2.1.1.2.2.2.2.2	0.140776699029126	.	69040001	69680000	#4848FF	1	0.25
chr1	69680001	69800000	B.1.1.2.2.2.2.1.2.1.2.2	0.321601941747573	.	69680001	69800000	#DADAFF	1	0.5
chr1	69800001	69920000	B.1.2.1.1.1.2.2.2.1.2.2	0.297330097087379	.	69800001	69920000	#9191FF	1	0.375
chr1	69920001	70120000	B.1.2.1.1.1.2.2.1.1	0.302184466019417	.	69920001	70120000	#9191FF	1	0.375
chr1	70120001	70280000	B.1.2.1.1.2.1.2.2.2	0.280339805825243	.	70120001	70280000	#9191FF	1	0.375
chr1	70280001	70640000	B.2.1.1.1.2.2.1.2.1	0.174757281553398	.	70280001	70640000	#4848FF	1	0.25
chr1	70640001	70920000	A.2.1.1.1.2.1.1.2	0.717233009708738	.	70640001	70920000	#FF9191	1	0.75
chr1	70920001	71560000	B.1.1.2.2.2.2.2.2.2	0.313106796116505	.	70920001	71560000	#DADAFF	1	0.5
chr1	71560001	71720000	B.2.1.1.1.2.2.1.1.2	0.175970873786408	.	71560001	71720000	#4848FF	1	0.25
chr1	71720001	71960000	B.1.2.1.1.2.1.2.1.2.1	0.283980582524272	.	71720001	71960000	#9191FF	1	0.375
chr1	71960001	72120000	B.1.2.2.2.2.1.2.1.1.2	0.212378640776699	.	71960001	72120000	#9191FF	1	0.375
chr1	72120001	72480000	B.1.2.1.1.1.1.1.2	0.310679611650485	.	72120001	72480000	#9191FF	1	0.375
chr1	72480001	72840000	B.1.2.1.1.1.2.2.1.2	0.300970873786408	.	72480001	72840000	#9191FF	1	0.375
chr1	72840001	73000000	B.1.2.2.2.2.1.2.1.1.1	0.213592233009709	.	72840001	73000000	#9191FF	1	0.375
chr1	73000001	73160000	B.1.1.2.2.2.2.2.1.1.2	0.316747572815534	.	73000001	73160000	#DADAFF	1	0.5
chr1	73160001	73560000	B.1.2.1.1.2.1.2.1.2.2	0.282766990291262	.	73160001	73560000	#9191FF	1	0.375
chr1	73560001	73720000	B.1.2.1.1.2.1.2.1.1.1.1	0.287621359223301	.	73560001	73720000	#9191FF	1	0.375
chr1	73720001	73840000	B.1.2.1.1.2.1.2.2.1	0.281553398058252	.	73720001	73840000	#9191FF	1	0.375
chr1	73840001	74080000	B.1.2.2.2.2.1.2.2.1.2.2	0.20631067961165	.	73840001	74080000	#9191FF	1	0.375
chr1	74080001	74560000	B.1.2.2.2.2.2.2.1.2	0.195388349514563	.	74080001	74560000	#9191FF	1	0.375
chr1	74560001	74840000	B.2.1.1.1.2.2.1.1.1	0.177184466019417	.	74560001	74840000	#4848FF	1	0.25
chr1	74840001	74960000	B.1.2.1.1.2.1.1.2.1	0.29126213592233	.	74840001	74960000	#9191FF	1	0.375
chr1	74960001	75200000	B.1.2.1.1.1.2.2.2.2	0.296116504854369	.	74960001	75200000	#9191FF	1	0.375
chr1	75200001	75480000	B.1.2.2.2.2.1.2.1.2	0.211165048543689	.	75200001	75480000	#9191FF	1	0.375
chr1	75480001	75760000	B.1.1.2.2.2.2.2.1.1.1	0.317961165048544	.	75480001	75760000	#DADAFF	1	0.5
chr1	75760001	76160000	B.1.1.2.2.2.2.2.2.1	0.314320388349515	.	75760001	76160000	#DADAFF	1	0.5
chr1	76160001	76280000	A.2.2.1.2.1.1.1.1	0.575242718446602	.	76160001	76280000	#FFDADA	1	0.625
chr1	76280001	76640000	A.2.2.1.2.2.1.1.1.1	0.564320388349515	.	76280001	76640000	#FFDADA	1	0.625
chr1	76640001	76840000	B.1.1.1.2.2.2.2.2.1.2	0.389563106796116	.	76640001	76840000	#DADAFF	1	0.5
chr1	76840001	77240000	A.2.2.1.2.2.1.2	0.560679611650485	.	76840001	77240000	#FFDADA	1	0.625
chr1	77240001	77680000	A.2.1.2.2.1.2.1.1.2.2	0.622572815533981	.	77240001	77680000	#FF9191	1	0.75
chr1	77680001	78080000	A.1.2.2.2.1.1.1.1.2	0.782766990291262	.	77680001	78080000	#FF4848	1	0.875
chr1	78080001	78320000	A.1.2.1.1.2.2.2.1.2	0.843446601941748	.	78080001	78320000	#FF4848	1	0.875
chr1	78320001	78520000	A.1.2.2.2.1.2.1.1.1	0.776699029126214	.	78320001	78520000	#FF4848	1	0.875
chr1	78520001	78640000	A.2.2.1.2.1.2.1.1	0.567961165048544	.	78520001	78640000	#FFDADA	1	0.625
chr1	78640001	79040000	A.2.1.1.1.2.2.1.2.1.2	0.706310679611651	.	78640001	79040000	#FF9191	1	0.75
chr1	79040001	79240000	B.1.1.1.2.2.2.1.1.2.1.1	0.405339805825243	.	79040001	79240000	#DADAFF	1	0.5
chr1	79240001	79400000	A.2.2.2.2.1.1.1.1.1.2	0.510922330097087	.	79240001	79400000	#FFDADA	1	0.625
chr1	79400001	79640000	B.1.1.1.2.2.2.1.1.2.1.2.1	0.404126213592233	.	79400001	79640000	#DADAFF	1	0.5
chr1	79640001	79880000	A.2.2.2.2.1.1.2.2.1.1.1	0.5	.	79640001	79880000	#FFDADA	1	0.625
chr1	79880001	80040000	B.1.1.1.2.2.2.1.1.2.2.2	0.400485436893204	.	79880001	80040000	#DADAFF	1	0.5
chr1	80040001	80360000	A.2.2.1.2.2.2.1.1.2.1	0.555825242718447	.	80040001	80360000	#FFDADA	1	0.625
chr1	80360001	80600000	B.1.1.1.2.1.1.2.1.2.1	0.433252427184466	.	80360001	80600000	#DADAFF	1	0.5
chr1	80600001	80960000	B.1.1.1.2.2.2.1.1.2.1.2.2	0.402912621359223	.	80600001	80960000	#DADAFF	1	0.5
chr1	80960001	81440000	B.1.1.1.2.1.1.2.2.2.2	0.428398058252427	.	80960001	81440000	#DADAFF	1	0.5
chr1	81440001	81720000	B.1.1.1.2.2.2.1.1.2.2.1	0.401699029126214	.	81440001	81720000	#DADAFF	1	0.5
chr1	81720001	81840000	B.1.1.2.2.2.1.2.1.2.2	0.33252427184466	.	81720001	81840000	#DADAFF	1	0.5
chr1	81840001	82320000	A.2.2.2.2.1.1.2.2.1.1.2	0.49878640776699	.	81840001	82320000	#FFDADA	1	0.625
chr1	82320001	82440000	A.2.2.2.2.1.1.1.1.1.1.2	0.512135922330097	.	82320001	82440000	#FFDADA	1	0.625
chr1	82440001	82720000	B.1.1.1.2.1.1.2.1.2.2	0.432038834951456	.	82440001	82720000	#DADAFF	1	0.5
chr1	82720001	83160000	B.1.1.1.2.1.1.2.2.1	0.430825242718447	.	82720001	83160000	#DADAFF	1	0.5
chr1	83160001	83280000	B.1.1.1.2.2.2.1.2.2.2.2	0.395631067961165	.	83160001	83280000	#DADAFF	1	0.5
chr1	83280001	83640000	B.1.1.2.2.2.1.2.1.2.1	0.33373786407767	.	83280001	83640000	#DADAFF	1	0.5
chr1	83640001	83920000	B.1.1.2.2.2.1.2.1.1.1	0.336165048543689	.	83640001	83920000	#DADAFF	1	0.5
chr1	83920001	84400000	B.1.1.1.2.2.2.1.1.1.2	0.406553398058252	.	83920001	84400000	#DADAFF	1	0.5
chr1	84400001	84680000	A.2.2.1.2.1.2.1.2	0.566747572815534	.	84400001	84680000	#FFDADA	1	0.625
chr1	84680001	84920000	A.2.2.2.2.1.1.2.2.2	0.496359223300971	.	84680001	84920000	#FFDADA	1	0.625
chr1	84920001	85280000	A.1.2.2.2.1.2.1.2.2.2	0.770631067961165	.	84920001	85280000	#FF4848	1	0.875
chr1	85280001	85480000	A.1.2.2.2.1.2.1.2.1.2	0.773058252427185	.	85280001	85480000	#FF4848	1	0.875
chr1	85480001	85760000	A.1.2.2.2.1.2.1.2.2.1	0.771844660194175	.	85480001	85760000	#FF4848	1	0.875
chr1	85760001	85960000	A.2.2.1.2.2.2.1.2.1	0.553398058252427	.	85760001	85960000	#FFDADA	1	0.625
chr1	85960001	86040000	A.2.2.1.2.1.1.2.1.1	0.572815533980582	.	85960001	86040000	#FFDADA	1	0.625
chr1	86040001	86880000	B.1.1.2.2.1.2.1.1	0.344660194174757	.	86040001	86880000	#DADAFF	1	0.5
chr1	86880001	87240000	B.1.1.2.2.2.2.1.2.2.1	0.320388349514563	.	86880001	87240000	#DADAFF	1	0.5
chr1	87240001	87320000	B.1.1.2.2.1.1.2.1.2.1.2	0.348300970873786	.	87240001	87320000	#DADAFF	1	0.5
chr1	87320001	87520000	B.1.1.1.2.1.2.2.2.1	0.41626213592233	.	87320001	87520000	#DADAFF	1	0.5
chr1	87520001	87840000	B.1.2.1.1.2.2.1.2.1.2.1	0.275485436893204	.	87520001	87840000	#9191FF	1	0.375
chr1	87840001	88120000	B.1.1.2.2.2.2.1.2.2.2	0.319174757281553	.	87840001	88120000	#DADAFF	1	0.5
chr1	88120001	88360000	B.1.1.2.2.1.2.2.2	0.339805825242718	.	88120001	88360000	#DADAFF	1	0.5
chr1	88360001	88800000	B.2.1.1.1.2.2.1.2.2	0.173543689320388	.	88360001	88800000	#4848FF	1	0.25
chr1	88800001	89120000	B.2.1.1.1.2.2.2.2.2	0.169902912621359	.	88800001	89120000	#4848FF	1	0.25
chr1	89120001	89400000	A.2.1.2.2.1.2.1.2.1.1	0.621359223300971	.	89120001	89400000	#FF9191	1	0.75
chr1	89400001	89560000	B.1.1.2.2.1.1.2.1.2.1.1	0.349514563106796	.	89400001	89560000	#DADAFF	1	0.5
chr1	89560001	89760000	B.1.2.1.1.1.1.1.1	0.311893203883495	.	89560001	89760000	#9191FF	1	0.375
chr1	89760001	89960000	B.1.2.1.1.2.2.1.2.1.1	0.276699029126214	.	89760001	89960000	#9191FF	1	0.375
chr1	89960001	90280000	A.2.2.2.2.2.1.1.2	0.490291262135922	.	89960001	90280000	#FFDADA	1	0.625
chr1	90280001	90480000	A.2.1.2.2.1.1.1.2.2.2.1	0.635922330097087	.	90280001	90480000	#FF9191	1	0.75
chr1	90480001	90640000	B.1.1.1.2.1.1.2.2.2.1	0.429611650485437	.	90480001	90640000	#DADAFF	1	0.5
chr1	90640001	90960000	B.1.2.2.2.2.1.1.1.1.1	0.218446601941748	.	90640001	90960000	#9191FF	1	0.375
chr1	90960001	91120000	B.1.2.2.2.2.1.2.2.1.1.2	0.20873786407767	.	90960001	91120000	#9191FF	1	0.375
chr1	91120001	91440000	B.1.1.2.2.1.1.2.1.2.2	0.347087378640777	.	91120001	91440000	#DADAFF	1	0.5
chr1	91440001	91560000	A.2.2.2.2.1.1.2.1.2	0.50121359223301	.	91440001	91560000	#FFDADA	1	0.625
chr1	91560001	91920000	B.1.1.2.2.2.2.1.2.1.1.1	0.327669902912621	.	91560001	91920000	#DADAFF	1	0.5
chr1	91920001	92360000	A.2.1.1.1.2.1.2.1.2	0.712378640776699	.	91920001	92360000	#FF9191	1	0.75
chr1	92360001	92480000	A.2.2.2.2.1.1.1.1.1.1.1	0.513349514563107	.	92360001	92480000	#FFDADA	1	0.625
chr1	92480001	92680000	A.2.1.1.1.2.2.1.2.2	0.705097087378641	.	92480001	92680000	#FF9191	1	0.75
chr1	92680001	92840000	A.2.1.2.2.1.2.1.1.2.1.1	0.625	.	92680001	92840000	#FF9191	1	0.75
chr1	92840001	93200000	A.2.1.1.1.2.1.2.1.1.1.1	0.716019417475728	.	92840001	93200000	#FF9191	1	0.75
chr1	93200001	93560000	A.1.1.2.2.2.2.2.1.1	0.889563106796116	.	93200001	93560000	#FF0000	1	1
chr1	93560001	93880000	A.1.1.2.2.1.2.2.1.2	0.910194174757282	.	93560001	93880000	#FF0000	1	1
chr1	93880001	94400000	A.1.2.1.1.1.1.2.2.1.1	0.881067961165049	.	93880001	94400000	#FF4848	1	0.875
chr1	94400001	94560000	A.2.2.1.2.2.2.1.1.2.2	0.554611650485437	.	94400001	94560000	#FFDADA	1	0.625
chr1	94560001	94800000	A.2.1.2.2.1.1.2.1.2	0.632281553398058	.	94560001	94800000	#FF9191	1	0.75
chr1	94800001	94960000	A.2.1.1.1.2.1.2.1.1.1.2	0.714805825242718	.	94800001	94960000	#FF9191	1	0.75
chr1	94960001	95240000	A.2.1.1.1.2.2.1.2.1.1	0.70752427184466	.	94960001	95240000	#FF9191	1	0.75
chr1	95240001	95520000	A.2.1.1.1.2.1.2.1.1.2	0.713592233009709	.	95240001	95520000	#FF9191	1	0.75
chr1	95520001	95680000	A.2.1.2.2.1.2.1.1.2.1.2	0.62378640776699	.	95520001	95680000	#FF9191	1	0.75
chr1	95680001	96160000	B.1.2.2.2.2.1.1.1.1.2	0.217233009708738	.	95680001	96160000	#9191FF	1	0.375
chr1	96160001	96320000	B.1.2.2.2.2.2.1.1.1.2	0.202669902912621	.	96160001	96320000	#9191FF	1	0.375
chr1	96320001	96600000	B.1.2.2.2.2.1.2.2.1.2.1	0.20752427184466	.	96320001	96600000	#9191FF	1	0.375
chr1	96600001	97280000	B.1.1.2.2.1.1.1.2.2	0.351941747572816	.	96600001	97280000	#DADAFF	1	0.5
chr1	97280001	97640000	B.1.1.1.2.1.2.1.2.1.2	0.423543689320388	.	97280001	97640000	#DADAFF	1	0.5
chr1	97640001	98200000	A.2.2.2.2.2.1.1.1	0.491504854368932	.	97640001	98200000	#FFDADA	1	0.625
chr1	98200001	98360000	B.1.1.2.2.2.2.1.2.1.1.2.2	0.325242718446602	.	98200001	98360000	#DADAFF	1	0.5
chr1	98360001	98600000	B.1.1.1.2.2.2.2.1.1.2	0.393203883495146	.	98360001	98600000	#DADAFF	1	0.5
chr1	98600001	98880000	B.1.1.2.2.1.2.2.1	0.341019417475728	.	98600001	98880000	#DADAFF	1	0.5
chr1	98880001	99040000	B.1.1.2.2.2.2.1.2.1.1.2.1	0.326456310679612	.	98880001	99040000	#DADAFF	1	0.5
chr1	99040001	99320000	A.2.2.2.2.2.1.2	0.489077669902913	.	99040001	99320000	#FFDADA	1	0.625
chr1	99320001	99720000	B.1.2.2.2.2.1.1.1.2	0.216019417475728	.	99320001	99720000	#9191FF	1	0.375
chr1	99720001	99880000	B.1.1.2.2.2.2.2.1.2	0.315533980582524	.	99720001	99880000	#DADAFF	1	0.5
chr1	99880001	100000000	B.1.1.1.2.2.2.1.2.2.2.1	0.396844660194175	.	99880001	100000000	#DADAFF	1	0.5
chr1	100000001	100240000	A.2.2.2.2.1.1.1.2.2.2	0.503640776699029	.	100000001	100240000	#FFDADA	1	0.625
chr1	100240001	100880000	A.1.1.2.2.1.2.2.2	0.908980582524272	.	100240001	100880000	#FF0000	1	1
chr1	100880001	101400000	A.2.2.1.2.2.1.1.1.2	0.563106796116505	.	100880001	101400000	#FFDADA	1	0.625
chr1	101400001	101760000	B.1.1.1.2.1.2.2.1.1.1.2	0.419902912621359	.	101400001	101760000	#DADAFF	1	0.5
chr1	101760001	101920000	B.1.2.1.1.2.2.1.2.1.2.2.1	0.274271844660194	.	101760001	101920000	#9191FF	1	0.375
chr1	101920001	102240000	B.1.2.1.1.2.1.2.1.1.2	0.285194174757282	.	101920001	102240000	#9191FF	1	0.375
chr1	102240001	102600000	B.1.1.2.2.1.1.1.2.1	0.353155339805825	.	102240001	102600000	#DADAFF	1	0.5
chr1	102600001	102880000	B.1.1.1.2.2.2.2.1.1.1	0.394417475728155	.	102600001	102880000	#DADAFF	1	0.5
chr1	102880001	102960000	B.1.1.2.2.2.1.2.2.2	0.330097087378641	.	102880001	102960000	#DADAFF	1	0.5
chr1	102960001	103560000	B.1.1.1.2.1.2.1.2.1.1	0.424757281553398	.	102960001	103560000	#DADAFF	1	0.5
chr1	103560001	103760000	A.2.2.1.2.2.2.1.1.1.1	0.559466019417476	.	103560001	103760000	#FFDADA	1	0.625
chr1	103760001	103800000	A.2.2.2.2.1.1.1.1.2.2	0.508495145631068	.	103760001	103800000	#FFDADA	1	0.625
chr1	103880001	103960000	A.2.2.2.2.1.1.1.1.2.2	0.508495145631068	.	103880001	103960000	#FFDADA	1	0.625
chr1	104000001	104080000	A.2.2.2.2.1.1.1.1.2.2	0.508495145631068	.	104000001	104080000	#FFDADA	1	0.625
chr1	104080001	104160000	B.1.1.2.2.2.1.1.1	0.338592233009709	.	104080001	104160000	#DADAFF	1	0.5
chr1	104160001	104200000	B.1.2.1.1.1.2.1.1.2	0.307038834951456	.	104160001	104200000	#9191FF	1	0.375
chr1	104280001	104520000	B.1.2.1.1.1.2.1.1.2	0.307038834951456	.	104280001	104520000	#9191FF	1	0.375
chr1	104520001	104680000	B.1.2.1.1.2.1.1.2.2.1	0.29004854368932	.	104520001	104680000	#9191FF	1	0.375
chr1	104680001	104760000	B.1.2.1.1.1.2.1.1.1	0.308252427184466	.	104680001	104760000	#9191FF	1	0.375
chr1	104760001	104840000	B.1.2.1.1.2.1.1.1.1.2	0.293689320388349	.	104760001	104840000	#9191FF	1	0.375
chr1	104840001	104960000	B.1.2.1.1.2.1.1.1.1.1	0.294902912621359	.	104840001	104960000	#9191FF	1	0.375
chr1	104960001	105240000	B.1.2.1.1.1.2.1.2.1.2	0.304611650485437	.	104960001	105240000	#9191FF	1	0.375
chr1	105240001	105400000	B.1.1.1.2.2.2.1.2.2.1	0.398058252427184	.	105240001	105400000	#DADAFF	1	0.5
chr1	105400001	105680000	A.2.2.2.2.1.1.2.2.1.2	0.497572815533981	.	105400001	105680000	#FFDADA	1	0.625
chr1	105680001	106040000	A.2.2.2.2.1.1.1.1.2.1	0.509708737864078	.	105680001	106040000	#FFDADA	1	0.625
chr1	106040001	106280000	B.1.1.2.2.2.1.2.1.1.2	0.33495145631068	.	106040001	106280000	#DADAFF	1	0.5
chr1	106280001	106400000	B.1.1.2.2.2.1.2.2.1	0.331310679611651	.	106280001	106400000	#DADAFF	1	0.5
chr1	106400001	106600000	B.1.2.1.1.2.1.1.2.2.2	0.288834951456311	.	106400001	106600000	#9191FF	1	0.375
chr1	106600001	106760000	B.1.2.1.1.2.1.1.1.2	0.29247572815534	.	106600001	106760000	#9191FF	1	0.375
chr1	106760001	106880000	B.1.2.2.2.2.1.1.2	0.214805825242718	.	106760001	106880000	#9191FF	1	0.375
chr1	106880001	107360000	B.1.2.2.2.2.2.1.2.2	0.199029126213592	.	106880001	107360000	#9191FF	1	0.375
chr1	107360001	107600000	B.1.2.1.1.2.1.2.1.1.1.2	0.286407766990291	.	107360001	107600000	#9191FF	1	0.375
chr1	107600001	107840000	B.1.1.1.2.2.2.2.1.2	0.391990291262136	.	107600001	107840000	#DADAFF	1	0.5
chr1	107840001	108360000	A.2.2.1.2.1.1.2.1.2	0.571601941747573	.	107840001	108360000	#FFDADA	1	0.625
chr1	108360001	108760000	A.2.1.2.2.1.1.1.1	0.639563106796116	.	108360001	108760000	#FF9191	1	0.75
chr1	108760001	108880000	B.1.1.1.2.2.2.1.2.1	0.399271844660194	.	108760001	108880000	#DADAFF	1	0.5
chr1	108880001	108920000	A.2.2.1.2.1.1.2.2.2	0.569174757281553	.	108880001	108920000	#FFDADA	1	0.625
chr1	109000001	109200000	A.2.2.1.2.1.1.2.2.2	0.569174757281553	.	109000001	109200000	#FFDADA	1	0.625
chr1	109200001	109480000	A.1.2.1.1.1.1.2.2.1.2	0.879854368932039	.	109200001	109480000	#FF4848	1	0.875
chr1	109480001	109760000	A.1.1.1.2.1.1.2.2	0.973300970873786	.	109480001	109760000	#FF0000	1	1
chr1	109760001	109840000	A.1.2.2.2.1.2.1.2.1.1	0.774271844660194	.	109760001	109840000	#FF4848	1	0.875
chr1	109840001	110200000	A.1.1.2.2.1.2.1.1	0.913834951456311	.	109840001	110200000	#FF0000	1	1
chr1	110200001	110600000	A.1.1.2.2.1.2.1.2	0.912621359223301	.	110200001	110600000	#FF0000	1	1
chr1	110600001	110720000	A.2.1.1.1.2.2.1.1	0.70873786407767	.	110600001	110720000	#FF9191	1	0.75
chr1	110720001	111000000	A.1.2.1.1.2.1.2.2.1	0.858009708737864	.	110720001	111000000	#FF4848	1	0.875
chr1	111000001	111240000	B.1.2.2.2.1.1.1.1.2	0.231796116504854	.	111000001	111240000	#9191FF	1	0.375
chr1	111240001	111760000	B.2.1.1.2.2.1.1.1.2	0.154126213592233	.	111240001	111760000	#4848FF	1	0.25
chr1	111760001	111960000	B.2.1.1.1.2.2.2.2.1	0.171116504854369	.	111760001	111960000	#4848FF	1	0.25
chr1	111960001	112320000	B.1.1.1.2.2.1.1.1.2	0.412621359223301	.	111960001	112320000	#DADAFF	1	0.5
chr1	112320001	112600000	B.2.2.1.1.1.1.2.1	0.0849514563106796	.	112320001	112600000	#0000FF	1	0.125
chr1	112600001	112920000	B.2.2.1.1.1.2.2	0.0788834951456311	.	112600001	112920000	#0000FF	1	0.125
chr1	112920001	113120000	A.2.1.2.2.1.2.1.2.2	0.618932038834951	.	112920001	113120000	#FF9191	1	0.75
chr1	113120001	113240000	A.1.2.2.2.1.2.2.1.2	0.768203883495146	.	113120001	113240000	#FF4848	1	0.875
chr1	113240001	113440000	A.2.1.2.2.1.1.1.2.2.2.2	0.634708737864078	.	113240001	113440000	#FF9191	1	0.75
chr1	113440001	113600000	A.2.1.2.2.1.2.2.2.1	0.616504854368932	.	113440001	113600000	#FF9191	1	0.75
chr1	113600001	113680000	A.2.2.1.2.1.1.2.2.1	0.570388349514563	.	113600001	113680000	#FFDADA	1	0.625
chr1	113680001	113960000	A.2.2.2.2.1.1.1.2.2.1.1	0.506067961165049	.	113680001	113960000	#FFDADA	1	0.625
chr1	113960001	114160000	B.1.1.1.2.1.2.2.1.1.1.1	0.421116504854369	.	113960001	114160000	#DADAFF	1	0.5
chr1	114160001	114520000	A.2.1.2.2.1.2.1.2.1.2	0.620145631067961	.	114160001	114520000	#FF9191	1	0.75
chr1	114520001	114960000	B.2.1.2.1.1.2.1	0.131067961165049	.	114520001	114960000	#4848FF	1	0.25
chr1	114960001	115120000	B.1.1.1.2.1.2.2.1.1.2	0.418689320388349	.	114960001	115120000	#DADAFF	1	0.5
chr1	115120001	115360000	B.1.1.1.2.1.2.2.2.2	0.41504854368932	.	115120001	115360000	#DADAFF	1	0.5
chr1	115360001	115800000	B.2.2.1.1.1.1.1.2	0.0861650485436893	.	115360001	115800000	#0000FF	1	0.125
chr1	115800001	116120000	B.2.2.1.2.1.2	0.0497572815533981	.	115800001	116120000	#0000FF	1	0.125
chr1	116120001	116720000	B.2.1.1.2.2.2.1.2	0.144417475728155	.	116120001	116720000	#4848FF	1	0.25
chr1	116720001	117080000	A.2.2.2.2.1.1.1.2.2.1.2	0.504854368932039	.	116720001	117080000	#FFDADA	1	0.625
chr1	117080001	117240000	A.2.2.1.2.2.2.1.2.2.1	0.552184466019418	.	117080001	117240000	#FFDADA	1	0.625
chr1	117240001	117600000	A.2.2.2.2.1.1.1.2.1	0.507281553398058	.	117240001	117600000	#FFDADA	1	0.625
chr1	117600001	118080000	A.1.2.2.2.1.1.1.1.1.2	0.783980582524272	.	117600001	118080000	#FF4848	1	0.875
chr1	118080001	118200000	A.2.1.2.2.1.1.1.2.2.1	0.637135922330097	.	118080001	118200000	#FF9191	1	0.75
chr1	118200001	118600000	A.2.1.2.2.1.1.2.2.1	0.631067961165049	.	118200001	118600000	#FF9191	1	0.75
chr1	118600001	118920000	B.1.1.1.2.2.2.1.1.1.1	0.407766990291262	.	118600001	118920000	#DADAFF	1	0.5
chr1	118920001	119200000	B.1.1.1.2.1.2.1.1.2	0.425970873786408	.	118920001	119200000	#DADAFF	1	0.5
chr1	119200001	119280000	B.1.1.2.2.1.1.2.2	0.345873786407767	.	119200001	119280000	#DADAFF	1	0.5
chr1	119280001	119600000	B.1.1.1.2.1.2.1.2.2	0.422330097087379	.	119280001	119600000	#DADAFF	1	0.5
chr1	119600001	119920000	A.2.2.1.2.2.2.1.1.1.2.2	0.557038834951456	.	119600001	119920000	#FFDADA	1	0.625
chr1	119920001	120160000	A.2.1.2.2.1.1.2.2.2	0.629854368932039	.	119920001	120160000	#FF9191	1	0.75
chr1	120160001	120520000	A.1.2.2.2.1.1.1.1.1.1	0.785194174757282	.	120160001	120520000	#FF4848	1	0.875
chr1	120520001	120720000	A.2.1.1.1.1.1.1.2	0.735436893203884	.	120520001	120720000	#FF9191	1	0.75
chr1	120720001	120800000	B.1.1.1.2.1.2.2.1.2	0.41747572815534	.	120720001	120800000	#DADAFF	1	0.5
chr1	120800001	120960000	A.2.2.2.2.1.1.2.1.1	0.502427184466019	.	120800001	120960000	#FFDADA	1	0.625
chr1	121080001	121160000	B.1.1.1.2.2.1.1.1.1	0.413834951456311	.	121080001	121160000	#DADAFF	1	0.5
chr1	121160001	121360000	B.1.1.2.2.2.1.1.2	0.337378640776699	.	121160001	121360000	#DADAFF	1	0.5
chr1	121480001	121520000	B.1.1.2.2.2.1.1.2	0.337378640776699	.	121480001	121520000	#DADAFF	1	0.5
chr1	142520001	142680000	B.1.2.1.1.2.2.1.1.2	0.277912621359223	.	142520001	142680000	#9191FF	1	0.375
chr1	142760001	142840000	B.1.2.1.1.2.2.1.1.2	0.277912621359223	.	142760001	142840000	#9191FF	1	0.375
chr1	143120001	143320000	B.1.2.1.2.1.2.2	0.263349514563107	.	143120001	143320000	#9191FF	1	0.375
chr1	143400001	143440000	B.1.2.1.1.2.2.1.1.1	0.279126213592233	.	143400001	143440000	#9191FF	1	0.375
chr1	143480001	143560000	B.1.2.1.1.2.2.1.1.1	0.279126213592233	.	143480001	143560000	#9191FF	1	0.375
chr1	143640001	143680000	A.2.1.2.2.2.2.2.1.1	0.605582524271845	.	143640001	143680000	#FF9191	1	0.75
chr1	143720001	143800000	A.2.1.2.2.2.2.2.1.1	0.605582524271845	.	143720001	143800000	#FF9191	1	0.75
chr1	143880001	143960000	A.2.1.2.2.2.2.2.1.1	0.605582524271845	.	143880001	143960000	#FF9191	1	0.75
chr1	143960001	144120000	A.2.1.2.2.2.2.2.2	0.603155339805825	.	143960001	144120000	#FF9191	1	0.75
chr1	144480001	144720000	A.1.2.2.2.2.2.2.1.2	0.742718446601942	.	144480001	144720000	#FF4848	1	0.875
chr1	144800001	145120000	A.1.1.1.2.1.2.1	0.972087378640777	.	144800001	145120000	#FF0000	1	1
chr1	145120001	145360000	A.1.2.1.2.2.2.2	0.814320388349515	.	145120001	145360000	#FF4848	1	0.875
chr1	145360001	145640000	A.1.1.1.1.2.2.2.1.2	0.980582524271845	.	145360001	145640000	#FF0000	1	1
chr1	145640001	145840000	A.2.1.1.2.2.1.2.1	0.683252427184466	.	145640001	145840000	#FF9191	1	0.75
chr1	145960001	146040000	A.2.1.1.2.2.1.2.1	0.683252427184466	.	145960001	146040000	#FF9191	1	0.75
chr1	146360001	146400000	B.1.1.1.1.2.2.1.1.1	0.451456310679612	.	146360001	146400000	#DADAFF	1	0.5
chr1	146440001	146480000	B.1.1.1.1.2.2.1.1.1	0.451456310679612	.	146440001	146480000	#DADAFF	1	0.5
chr1	146480001	147000000	A.2.2.2.2.1.2.2	0.492718446601942	.	146480001	147000000	#FFDADA	1	0.625
chr1	147000001	147160000	A.2.1.2.1.2.2.2.1.1.1	0.645631067961165	.	147000001	147160000	#FF9191	1	0.75
chr1	147160001	147400000	B.1.1.2.1.2.1.1.2.2	0.372572815533981	.	147160001	147400000	#DADAFF	1	0.5
chr1	147400001	147440000	B.1.1.1.1.2.2.1.1.2	0.450242718446602	.	147400001	147440000	#DADAFF	1	0.5
chr1	147520001	147560000	B.1.1.1.1.2.2.1.1.2	0.450242718446602	.	147520001	147560000	#DADAFF	1	0.5
chr1	147680001	147720000	B.1.1.1.1.2.2.1.1.2	0.450242718446602	.	147680001	147720000	#DADAFF	1	0.5
chr1	147720001	147880000	A.2.1.1.2.2.1.2.2.2	0.680825242718447	.	147720001	147880000	#FF9191	1	0.75
chr1	147920001	148040000	A.2.1.2.2.2.2.1	0.606796116504854	.	147920001	148040000	#FF9191	1	0.75
chr1	148160001	148280000	A.2.1.1.2.2.1.2.2.1	0.682038834951456	.	148160001	148280000	#FF9191	1	0.75
chr1	148320001	148360000	A.2.1.1.2.2.1.2.2.1	0.682038834951456	.	148320001	148360000	#FF9191	1	0.75
chr1	148520001	148640000	A.2.1.1.2.2.1.2.2.1	0.682038834951456	.	148520001	148640000	#FF9191	1	0.75
chr1	148640001	148680000	A.2.2.1.2.2.2.2	0.548543689320388	.	148640001	148680000	#FFDADA	1	0.625
chr1	148840001	148960000	A.2.2.1.2.2.2.2	0.548543689320388	.	148840001	148960000	#FFDADA	1	0.625
chr1	149000001	149120000	A.2.2.1.2.2.2.2	0.548543689320388	.	149000001	149120000	#FFDADA	1	0.625
chr1	149120001	149240000	A.2.1.2.2.2.2.2.1.2	0.604368932038835	.	149120001	149240000	#FF9191	1	0.75
chr1	149240001	149440000	A.2.1.1.2.2.2.1.1.2	0.678398058252427	.	149240001	149440000	#FF9191	1	0.75
chr1	149560001	149760000	A.2.1.2.2.1.1.1.2.1	0.638349514563107	.	149560001	149760000	#FF9191	1	0.75
chr1	149760001	150200000	A.1.1.1.1.2.2.2.1.1	0.981796116504854	.	149760001	150200000	#FF0000	1	1
chr1	150200001	150320000	A.1.2.1.1.1.2.1.1.1	0.87378640776699	.	150200001	150320000	#FF4848	1	0.875
chr1	150320001	150600000	A.1.1.1.2.2.1.2.2.2	0.955097087378641	.	150320001	150600000	#FF0000	1	1
chr1	150600001	150880000	A.1.1.1.2.2.1.2.2.1.2	0.956310679611651	.	150600001	150880000	#FF0000	1	1
chr1	150880001	151280000	A.1.1.1.1.2.1.2.1.2.1	0.989077669902913	.	150880001	151280000	#FF0000	1	1
chr1	151280001	151600000	A.1.1.1.1.2.2.2.2	0.979368932038835	.	151280001	151600000	#FF0000	1	1
chr1	151600001	151800000	A.1.1.2.1.1.1.1.2	0.946601941747573	.	151600001	151800000	#FF0000	1	1
chr1	151800001	152000000	A.1.2.1.2.1.1.1.2.2	0.837378640776699	.	151800001	152000000	#FF4848	1	0.875
chr1	152000001	152360000	B.2.1.1.1.1.2.1	0.184466019417476	.	152000001	152360000	#4848FF	1	0.25
chr1	152360001	152520000	B.2.1.2.2.2.2.1.2	0.0946601941747573	.	152360001	152520000	#4848FF	1	0.25
chr1	152520001	153000000	B.2.2.2.2.1.2.2	0.00485436893203883	.	152520001	153000000	#0000FF	1	0.125
chr1	153000001	153320000	B.2.2.2.1.1.2.1.2	0.020631067961165	.	153000001	153320000	#0000FF	1	0.125
chr1	153320001	153480000	B.1.2.2.1.1.2.2.1.1	0.24878640776699	.	153320001	153480000	#9191FF	1	0.375
chr1	153480001	153600000	A.2.1.1.2.2.2.1.1.1	0.679611650485437	.	153480001	153600000	#FF9191	1	0.75
chr1	153600001	153960000	A.1.1.1.2.2.2.1.1	0.953883495145631	.	153600001	153960000	#FF0000	1	1
chr1	153960001	154120000	A.1.2.1.2.1.1.1.1	0.841019417475728	.	153960001	154120000	#FF4848	1	0.875
chr1	154120001	154520000	A.1.1.1.2.2.1.1.2.1	0.962378640776699	.	154120001	154520000	#FF0000	1	1
chr1	154520001	154640000	A.1.2.2.2.2.1.1.1.1.2	0.764563106796116	.	154520001	154640000	#FF4848	1	0.875
chr1	154640001	154880000	A.1.2.1.2.2.1.2.1	0.821601941747573	.	154640001	154880000	#FF4848	1	0.875
chr1	154880001	155320000	A.1.1.1.1.2.1.2.1.1	0.990291262135922	.	154880001	155320000	#FF0000	1	1
chr1	155320001	155560000	A.1.1.1.2.2.1.2.2.1.1	0.95752427184466	.	155320001	155560000	#FF0000	1	1
chr1	155560001	155680000	A.2.1.1.1.1.2.2.2	0.722087378640777	.	155560001	155680000	#FF9191	1	0.75
chr1	155680001	156000000	A.1.1.1.2.2.1.1.1.2	0.963592233009709	.	155680001	156000000	#FF0000	1	1
chr1	156000001	156280000	A.1.1.1.1.2.1.2.2	0.986650485436893	.	156000001	156280000	#FF0000	1	1
chr1	156280001	156600000	A.1.1.1.1.2.1.2.1.2.2	0.987864077669903	.	156280001	156600000	#FF0000	1	1
chr1	156600001	156760000	A.1.1.1.2.2.2.1.2	0.952669902912621	.	156600001	156760000	#FF0000	1	1
chr1	156760001	156920000	A.1.1.2.1.1.2.2.2	0.935679611650485	.	156760001	156920000	#FF0000	1	1
chr1	156920001	157120000	A.1.2.2.1.2.1.2.2.2.2.2	0.79004854368932	.	156920001	157120000	#FF4848	1	0.875
chr1	157120001	157520000	B.2.2.1.2.2.2.2.1.2	0.0315533980582524	.	157120001	157520000	#0000FF	1	0.125
chr1	157520001	157760000	B.2.2.2.1.1.2.1.1.2	0.0218446601941748	.	157520001	157760000	#0000FF	1	0.125
chr1	157760001	157840000	B.2.2.1.1.2.2.1.1.2.2	0.0631067961165049	.	157760001	157840000	#0000FF	1	0.125
chr1	157840001	158160000	B.2.2.1.1.2.2.2.1.2	0.0594660194174757	.	157840001	158160000	#0000FF	1	0.125
chr1	158160001	158240000	B.2.1.2.2.2.2.2.2	0.0885922330097087	.	158160001	158240000	#4848FF	1	0.25
chr1	158240001	158400000	B.2.2.1.2.2.1.2.1.1.1	0.0449029126213592	.	158240001	158400000	#0000FF	1	0.125
chr1	158400001	158840000	B.2.2.2.2.1.2.1	0.00606796116504854	.	158400001	158840000	#0000FF	1	0.125
chr1	158840001	159360000	B.2.2.2.1.1.2.1.1.1	0.0230582524271845	.	158840001	159360000	#0000FF	1	0.125
chr1	159360001	159480000	B.2.1.2.2.2.2.2.1.2	0.0898058252427184	.	159360001	159480000	#4848FF	1	0.25
chr1	159480001	159800000	B.2.2.1.2.2.2.1.2.2	0.0339805825242718	.	159480001	159800000	#0000FF	1	0.125
chr1	159800001	160160000	A.1.2.2.1.2.1.2.2.2.2.1	0.79126213592233	.	159800001	160160000	#FF4848	1	0.875
chr1	160160001	160320000	A.1.2.1.2.1.2.1.2.2	0.827669902912621	.	160160001	160320000	#FF4848	1	0.875
chr1	160320001	160600000	B.2.1.2.2.2.2.1.1.1	0.0970873786407767	.	160320001	160600000	#4848FF	1	0.25
chr1	160600001	160960000	B.2.2.1.1.2.2.2.1.1	0.0606796116504854	.	160600001	160960000	#0000FF	1	0.125
chr1	160960001	161080000	A.1.2.2.1.2.2.2	0.786407766990291	.	160960001	161080000	#FF4848	1	0.875
chr1	161080001	161440000	A.1.1.1.1.2.2.1.1	0.985436893203884	.	161080001	161440000	#FF0000	1	1
chr1	161440001	161920000	A.2.1.1.2.2.2.1.2.1	0.677184466019418	.	161440001	161920000	#FF9191	1	0.75
chr1	161920001	162080000	B.1.1.2.1.2.1.1.1.1	0.377427184466019	.	161920001	162080000	#DADAFF	1	0.5
chr1	162080001	162200000	A.2.2.1.1.2.1.1.2.1	0.588592233009709	.	162080001	162200000	#FFDADA	1	0.625
chr1	162200001	162400000	A.2.2.2.1.1.2.2	0.531553398058252	.	162200001	162400000	#FFDADA	1	0.625
chr1	162400001	162600000	A.2.1.2.1.2.1.1.1.2	0.657766990291262	.	162400001	162600000	#FF9191	1	0.75
chr1	162600001	162760000	B.1.1.2.1.2.1.1.2.1.1	0.375	.	162600001	162760000	#DADAFF	1	0.5
chr1	162760001	162880000	B.1.1.1.1.2.1.1.2.1.1.1	0.45873786407767	.	162760001	162880000	#DADAFF	1	0.5
chr1	162880001	163320000	B.1.2.2.1.1.2.2.1.2.2	0.246359223300971	.	162880001	163320000	#9191FF	1	0.375
chr1	163320001	163520000	B.1.2.1.2.2.1.2.1.1	0.259708737864078	.	163320001	163520000	#9191FF	1	0.375
chr1	163520001	163800000	B.1.1.2.1.2.1.2.1.1.2	0.370145631067961	.	163520001	163800000	#DADAFF	1	0.5
chr1	163800001	164040000	A.2.2.2.1.1.1.2.2.1	0.536407766990291	.	163800001	164040000	#FFDADA	1	0.625
chr1	164040001	164640000	B.1.1.2.1.2.1.1.2.1.2	0.37378640776699	.	164040001	164640000	#DADAFF	1	0.5
chr1	164640001	164800000	B.2.1.1.2.1.2.2.2	0.157766990291262	.	164640001	164800000	#4848FF	1	0.25
chr1	164800001	164960000	B.2.2.1.2.2.1.2.1.1.2	0.0436893203883495	.	164800001	164960000	#0000FF	1	0.125
chr1	164960001	165120000	B.2.1.2.2.2.2.2.1.1.2.1	0.0922330097087379	.	164960001	165120000	#4848FF	1	0.25
chr1	165120001	165400000	B.2.2.1.2.2.2.1.1.2	0.0364077669902913	.	165120001	165400000	#0000FF	1	0.125
chr1	165400001	165600000	B.2.1.1.2.1.2.2.1.2	0.158980582524272	.	165400001	165600000	#4848FF	1	0.25
chr1	165600001	165880000	A.2.1.2.1.2.1.2.1	0.654126213592233	.	165600001	165880000	#FF9191	1	0.75
chr1	165880001	166200000	B.2.2.2.1.1.1.1.2	0.0254854368932039	.	165880001	166200000	#0000FF	1	0.125
chr1	166200001	166480000	B.2.2.2.1.1.1.1.1.1	0.029126213592233	.	166200001	166480000	#0000FF	1	0.125
chr1	166480001	166800000	B.2.2.2.2.1.1.2.2	0.00728155339805825	.	166480001	166800000	#0000FF	1	0.125
chr1	166800001	167120000	B.1.1.1.1.2.1.1.2.2	0.453883495145631	.	166800001	167120000	#DADAFF	1	0.5
chr1	167120001	167520000	A.2.2.2.1.1.1.2.1.2.2	0.537621359223301	.	167120001	167520000	#FFDADA	1	0.625
chr1	167520001	167680000	A.2.1.2.1.2.1.2.2.1.1	0.652912621359223	.	167520001	167680000	#FF9191	1	0.75
chr1	167680001	168000000	A.1.1.2.1.1.2.1.2.2	0.939320388349515	.	167680001	168000000	#FF0000	1	1
chr1	168000001	168240000	A.1.2.2.1.2.1.2.1.2.1.1	0.798543689320388	.	168000001	168240000	#FF4848	1	0.875
chr1	168240001	168680000	A.2.2.2.1.1.1.1.1.2	0.546116504854369	.	168240001	168680000	#FFDADA	1	0.625
chr1	168680001	168960000	A.2.1.2.1.1.1.1.2.1.1	0.668689320388349	.	168680001	168960000	#FF9191	1	0.75
chr1	168960001	169240000	A.2.1.2.1.1.1.1.2.2	0.66626213592233	.	168960001	169240000	#FF9191	1	0.75
chr1	169240001	169560000	A.2.1.1.2.1.1.2.2	0.695388349514563	.	169240001	169560000	#FF9191	1	0.75
chr1	169560001	169720000	B.1.1.2.1.2.2.2.2.1	0.358009708737864	.	169560001	169720000	#DADAFF	1	0.5
chr1	169720001	169880000	A.2.1.2.1.2.2.2.1.2	0.643203883495146	.	169720001	169880000	#FF9191	1	0.75
chr1	169880001	170080000	B.1.2.2.1.2.1.1.1	0.243932038834951	.	169880001	170080000	#9191FF	1	0.375
chr1	170080001	170160000	B.2.1.2.2.2.2.2.1.1.1	0.0934466019417476	.	170080001	170160000	#4848FF	1	0.25
chr1	170160001	170480000	B.2.2.1.1.2.1.2.1.2	0.0703883495145631	.	170160001	170480000	#0000FF	1	0.125
chr1	170480001	170640000	B.1.2.2.1.2.2.2.1.1	0.236650485436893	.	170480001	170640000	#9191FF	1	0.375
chr1	170640001	170800000	B.2.1.2.2.1.1.2.1.1	0.120145631067961	.	170640001	170800000	#4848FF	1	0.25
chr1	170800001	170960000	B.2.1.1.2.1.1.2.1.1	0.16626213592233	.	170800001	170960000	#4848FF	1	0.25
chr1	170960001	171280000	B.2.1.1.2.1.2.2.1.1	0.160194174757282	.	170960001	171280000	#4848FF	1	0.25
chr1	171280001	171440000	B.1.1.1.1.2.1.1.1	0.45995145631068	.	171280001	171440000	#DADAFF	1	0.5
chr1	171440001	171560000	A.2.1.2.1.2.1.1.1.1	0.658980582524272	.	171440001	171560000	#FF9191	1	0.75
chr1	171560001	171760000	A.2.2.1.1.2.2.1.2	0.581310679611651	.	171560001	171760000	#FFDADA	1	0.625
chr1	171760001	171920000	B.2.1.1.1.1.1.1	0.190533980582524	.	171760001	171920000	#4848FF	1	0.25
chr1	171920001	172040000	B.2.1.1.2.1.1.2.2.2	0.162621359223301	.	171920001	172040000	#4848FF	1	0.25
chr1	172040001	172400000	B.2.1.1.1.1.2.2.1	0.183252427184466	.	172040001	172400000	#4848FF	1	0.25
chr1	172400001	172600000	A.2.2.2.1.1.1.2.2.2	0.535194174757282	.	172400001	172600000	#FFDADA	1	0.625
chr1	172600001	172840000	B.2.1.2.2.2.1.2.1.1.1.2	0.104368932038835	.	172600001	172840000	#4848FF	1	0.25
chr1	172840001	173120000	B.2.1.2.2.2.1.2.2.1.1	0.100728155339806	.	172840001	173120000	#4848FF	1	0.25
chr1	173120001	173400000	B.2.2.1.1.2.1.2.1.1.1	0.0728155339805825	.	173120001	173400000	#0000FF	1	0.125
chr1	173400001	173800000	B.1.2.2.1.1.2.2.1.2.1	0.247572815533981	.	173400001	173800000	#9191FF	1	0.375
chr1	173800001	174000000	A.1.2.2.1.2.1.1.2.1.1	0.804611650485437	.	173800001	174000000	#FF4848	1	0.875
chr1	174000001	174160000	A.2.2.1.1.2.2.2.2.1	0.577669902912621	.	174000001	174160000	#FFDADA	1	0.625
chr1	174160001	174280000	B.1.1.1.1.2.1.1.2.1.1.2	0.45752427184466	.	174160001	174280000	#DADAFF	1	0.5
chr1	174280001	174640000	B.2.1.1.1.1.2.2.2	0.182038834951456	.	174280001	174640000	#4848FF	1	0.25
chr1	174640001	174760000	B.1.2.1.2.1.2.1.1	0.266990291262136	.	174640001	174760000	#9191FF	1	0.375
chr1	174760001	175000000	A.2.2.2.1.1.1.2.1.1	0.54004854368932	.	174760001	175000000	#FFDADA	1	0.625
chr1	175000001	175240000	B.2.1.2.2.1.1.2.1.2	0.118932038834951	.	175000001	175240000	#4848FF	1	0.25
chr1	175240001	175480000	B.2.2.1.2.2.1.2.1.2.2.2	0.0400485436893204	.	175240001	175480000	#0000FF	1	0.125
chr1	175480001	175880000	B.2.2.2.2.1.1.1	0.00970873786407767	.	175480001	175880000	#0000FF	1	0.125
chr1	175880001	176200000	B.1.1.2.1.2.1.2.2.1	0.366504854368932	.	175880001	176200000	#DADAFF	1	0.5
chr1	176200001	176600000	B.2.2.1.2.2.1.2.2	0.0388349514563107	.	176200001	176600000	#0000FF	1	0.125
chr1	176600001	176800000	B.2.1.1.2.1.1.1.2	0.16747572815534	.	176600001	176800000	#4848FF	1	0.25
chr1	176800001	176920000	B.2.1.2.2.1.1.2.2	0.117718446601942	.	176800001	176920000	#4848FF	1	0.25
chr1	176920001	177080000	B.2.2.1.2.2.1.2.1.2.2.1	0.0412621359223301	.	176920001	177080000	#0000FF	1	0.125
chr1	177080001	177320000	B.2.2.2.1.1.1.1.1.2.1	0.0279126213592233	.	177080001	177320000	#0000FF	1	0.125
chr1	177320001	177480000	B.2.1.1.1.1.1.2.2.1	0.186893203883495	.	177320001	177480000	#4848FF	1	0.25
chr1	177480001	177640000	B.2.1.1.1.1.1.2.1.2	0.188106796116505	.	177480001	177640000	#4848FF	1	0.25
chr1	177640001	177840000	B.2.1.2.2.2.2.2.1.1.2.2	0.0910194174757282	.	177640001	177840000	#4848FF	1	0.25
chr1	177840001	178000000	B.1.1.2.1.2.2.2.1	0.359223300970874	.	177840001	178000000	#DADAFF	1	0.5
chr1	178000001	178240000	A.2.2.2.1.1.1.2.1.2.1	0.538834951456311	.	178000001	178240000	#FFDADA	1	0.625
chr1	178240001	178520000	A.2.2.2.1.1.1.1.2.1.2	0.543689320388349	.	178240001	178520000	#FFDADA	1	0.625
chr1	178520001	178920000	A.1.2.2.1.2.1.2.1.2.2	0.796116504854369	.	178520001	178920000	#FF4848	1	0.875
chr1	178920001	179040000	A.2.1.1.2.1.2.1.2	0.692961165048544	.	178920001	179040000	#FF9191	1	0.75
chr1	179040001	179360000	A.1.1.2.1.2.2.1.1	0.925970873786408	.	179040001	179360000	#FF0000	1	1
chr1	179360001	179840000	A.2.1.2.1.1.1.2.2	0.662621359223301	.	179360001	179840000	#FF9191	1	0.75
chr1	179840001	180120000	A.1.1.2.1.1.2.1.1.1	0.942961165048544	.	179840001	180120000	#FF0000	1	1
chr1	180120001	180520000	A.1.2.2.1.2.1.2.1.2.1.2	0.797330097087379	.	180120001	180520000	#FF4848	1	0.875
chr1	180520001	180800000	A.2.2.1.1.2.2.2.2.2	0.576456310679612	.	180520001	180800000	#FFDADA	1	0.625
chr1	180800001	181120000	A.2.1.1.2.1.1.2.1	0.696601941747573	.	180800001	181120000	#FF9191	1	0.75
chr1	181120001	181360000	B.2.2.1.2.2.2.1.1.1	0.037621359223301	.	181120001	181360000	#0000FF	1	0.125
chr1	181360001	182000000	B.2.2.2.2.2.1.2	0.00242718446601942	.	181360001	182000000	#0000FF	1	0.125
chr1	182000001	182120000	B.1.2.1.2.2.1.2.1.2	0.258495145631068	.	182000001	182120000	#9191FF	1	0.375
chr1	182120001	182320000	A.2.1.2.1.2.1.2.2.1.2.2	0.650485436893204	.	182120001	182320000	#FF9191	1	0.75
chr1	182320001	182560000	B.1.1.2.1.2.1.1.1.2	0.37621359223301	.	182320001	182560000	#DADAFF	1	0.5
chr1	182560001	182800000	A.2.1.1.2.2.2.1.2.2.1	0.675970873786408	.	182560001	182800000	#FF9191	1	0.75
chr1	182800001	183160000	A.1.1.1.2.2.2.2.2	0.949029126213592	.	182800001	183160000	#FF0000	1	1
chr1	183160001	183360000	A.2.1.1.2.1.1.1.2	0.697815533980582	.	183160001	183360000	#FF9191	1	0.75
chr1	183360001	183560000	A.1.2.1.2.1.1.2.1.1	0.836165048543689	.	183360001	183560000	#FF4848	1	0.875
chr1	183560001	183840000	A.2.1.1.2.1.2.2.1.1.2	0.690533980582524	.	183560001	183840000	#FF9191	1	0.75
chr1	183840001	184000000	A.2.2.2.1.1.2.1.2	0.532766990291262	.	183840001	184000000	#FFDADA	1	0.625
chr1	184000001	184280000	A.2.2.1.1.2.1.1.1	0.589805825242718	.	184000001	184280000	#FFDADA	1	0.625
chr1	184280001	184440000	A.2.1.1.2.1.2.2.1.2	0.689320388349515	.	184280001	184440000	#FF9191	1	0.75
chr1	184440001	184600000	A.2.1.2.1.1.1.2.1.2	0.663834951456311	.	184440001	184600000	#FF9191	1	0.75
chr1	184600001	184720000	A.2.1.1.2.1.2.1.1	0.694174757281553	.	184600001	184720000	#FF9191	1	0.75
chr1	184720001	185040000	A.1.2.1.2.1.2.1.1.2	0.830097087378641	.	184720001	185040000	#FF4848	1	0.875
chr1	185040001	185120000	A.2.2.1.1.1.1.1.2.2.2	0.598300970873786	.	185040001	185120000	#FFDADA	1	0.625
chr1	185120001	185480000	A.2.2.1.1.2.1.2.2	0.58373786407767	.	185120001	185480000	#FFDADA	1	0.625
chr1	185480001	185800000	B.1.1.2.1.2.2.2.2.2	0.356796116504854	.	185480001	185800000	#DADAFF	1	0.5
chr1	185800001	186360000	A.2.2.2.1.1.1.1.1.1	0.547330097087379	.	185800001	186360000	#FFDADA	1	0.625
chr1	186360001	186600000	A.2.1.1.2.1.2.2.2	0.688106796116505	.	186360001	186600000	#FF9191	1	0.75
chr1	186600001	186920000	A.2.2.1.1.1.2.2.1	0.592233009708738	.	186600001	186920000	#FFDADA	1	0.625
chr1	186920001	187200000	B.1.1.1.1.1.2.2.1.2.1	0.464805825242718	.	186920001	187200000	#DADAFF	1	0.5
chr1	187200001	187480000	A.2.2.2.1.2.1.1.1.2.1	0.529126213592233	.	187200001	187480000	#FFDADA	1	0.625
chr1	187480001	187680000	B.1.1.1.1.1.2.1.1.1.1	0.472087378640777	.	187480001	187680000	#DADAFF	1	0.5
chr1	187680001	187880000	A.2.2.1.1.1.2.2.2	0.591019417475728	.	187680001	187880000	#FFDADA	1	0.625
chr1	187880001	188120000	B.1.1.1.1.2.2.2.1.2.1	0.440533980582524	.	187880001	188120000	#DADAFF	1	0.5
chr1	188120001	188400000	B.1.1.1.1.1.2.1.2.2	0.467233009708738	.	188120001	188400000	#DADAFF	1	0.5
chr1	188400001	188680000	A.2.2.2.1.2.1.1.1.2.2	0.527912621359223	.	188400001	188680000	#FFDADA	1	0.625
chr1	188680001	189120000	A.2.2.2.1.2.1.2.2.1.2	0.521844660194175	.	188680001	189120000	#FFDADA	1	0.625
chr1	189120001	189360000	B.1.1.1.1.2.2.1.2.2.1.1	0.445388349514563	.	189120001	189360000	#DADAFF	1	0.5
chr1	189360001	189480000	B.1.1.1.1.2.2.1.2.2.1.2	0.444174757281553	.	189360001	189480000	#DADAFF	1	0.5
chr1	189480001	189600000	A.2.2.2.1.2.1.2.2.1.1	0.523058252427185	.	189480001	189600000	#FFDADA	1	0.625
chr1	189600001	190000000	A.2.1.2.1.1.2.1	0.661407766990291	.	189600001	190000000	#FF9191	1	0.75
chr1	190000001	190280000	A.2.1.2.1.1.2.2	0.660194174757282	.	190000001	190280000	#FF9191	1	0.75
chr1	190280001	190440000	A.2.2.1.1.1.1.2.1	0.597087378640777	.	190280001	190440000	#FFDADA	1	0.625
chr1	190440001	190720000	A.2.2.1.1.1.2.1.1	0.594660194174757	.	190440001	190720000	#FFDADA	1	0.625
chr1	190720001	190800000	A.2.2.2.1.2.1.2.1	0.524271844660194	.	190720001	190800000	#FFDADA	1	0.625
chr1	190800001	191360000	A.2.2.1.1.1.2.1.2	0.593446601941748	.	190800001	191360000	#FFDADA	1	0.625
chr1	191360001	191640000	B.1.1.1.1.2.2.2.2	0.438106796116505	.	191360001	191640000	#DADAFF	1	0.5
chr1	191640001	191840000	B.1.1.2.1.1.2.1	0.379854368932039	.	191640001	191840000	#DADAFF	1	0.5
chr1	191840001	192200000	A.2.2.2.1.2.1.2.2.2.2	0.519417475728155	.	191840001	192200000	#FFDADA	1	0.625
chr1	192200001	192440000	B.1.1.1.1.1.2.1.1.1.2	0.470873786407767	.	192200001	192440000	#DADAFF	1	0.5
chr1	192440001	192640000	A.1.2.2.1.2.1.1.1	0.805825242718447	.	192440001	192640000	#FF4848	1	0.875
chr1	192640001	192800000	A.1.2.2.1.2.2.1.1	0.788834951456311	.	192640001	192800000	#FF4848	1	0.875
chr1	192800001	193080000	A.1.1.2.1.2.2.2.1	0.923543689320388	.	192800001	193080000	#FF0000	1	1
chr1	193080001	193320000	A.1.2.2.1.2.2.1.2	0.787621359223301	.	193080001	193320000	#FF4848	1	0.875
chr1	193320001	193480000	B.1.1.2.1.1.1.1.1.2.1	0.385922330097087	.	193320001	193480000	#DADAFF	1	0.5
chr1	193480001	193680000	B.1.1.1.1.1.2.2.1.2.2	0.463592233009709	.	193480001	193680000	#DADAFF	1	0.5
chr1	193680001	193760000	B.1.1.1.1.2.2.1.2.1.1	0.449029126213592	.	193680001	193760000	#DADAFF	1	0.5
chr1	193760001	194240000	B.1.1.1.1.1.2.2.2.2	0.461165048543689	.	193760001	194240000	#DADAFF	1	0.5
chr1	194240001	194360000	B.1.1.2.1.1.1.1.2	0.383495145631068	.	194240001	194360000	#DADAFF	1	0.5
chr1	194360001	194640000	B.1.1.1.1.1.2.1.1.2	0.469660194174757	.	194360001	194640000	#DADAFF	1	0.5
chr1	194640001	194920000	A.2.2.2.1.2.2.1.2.1	0.516990291262136	.	194640001	194920000	#FFDADA	1	0.625
chr1	194920001	195160000	A.2.2.2.1.2.1.1.2.1	0.526699029126214	.	194920001	195160000	#FFDADA	1	0.625
chr1	195160001	195360000	A.2.2.2.1.2.1.1.1.1	0.530339805825243	.	195160001	195360000	#FFDADA	1	0.625
chr1	195360001	195640000	A.2.2.2.1.2.1.1.2.2	0.525485436893204	.	195360001	195640000	#FFDADA	1	0.625
chr1	195640001	195880000	B.1.1.1.1.1.2.2.2.1	0.462378640776699	.	195640001	195880000	#DADAFF	1	0.5
chr1	195880001	196080000	B.1.1.1.1.1.2.2.1.1	0.466019417475728	.	195880001	196080000	#DADAFF	1	0.5
chr1	196080001	196360000	A.2.2.2.1.2.2.1.2.2	0.515776699029126	.	196080001	196360000	#FFDADA	1	0.625
chr1	196360001	196560000	B.1.2.1.2.1.1	0.268203883495146	.	196360001	196560000	#9191FF	1	0.375
chr1	196560001	196680000	B.1.1.2.1.1.1.1.1.2.2	0.384708737864078	.	196560001	196680000	#DADAFF	1	0.5
chr1	196680001	197080000	A.2.2.2.1.2.1.2.2.2.1	0.520631067961165	.	196680001	197080000	#FFDADA	1	0.625
chr1	197080001	197200000	A.2.1.2.1.2.2.1.1	0.648058252427185	.	197080001	197200000	#FF9191	1	0.75
chr1	197200001	197280000	B.1.1.1.1.2.2.1.2.1.2.1	0.447815533980583	.	197200001	197280000	#DADAFF	1	0.5
chr1	197280001	197400000	B.1.1.1.1.2.2.1.2.2.2	0.442961165048544	.	197280001	197400000	#DADAFF	1	0.5
chr1	197400001	197480000	B.1.1.1.1.2.2.1.2.1.2.2	0.446601941747573	.	197400001	197480000	#DADAFF	1	0.5
chr1	197480001	197600000	A.2.2.1.1.1.1.2.2	0.595873786407767	.	197480001	197600000	#FFDADA	1	0.625
chr1	197600001	197800000	A.2.1.1.2.1.1.1.1.2	0.699029126213592	.	197600001	197800000	#FF9191	1	0.75
chr1	197800001	198080000	A.2.1.2.1.1.1.1.2.1.2	0.66747572815534	.	197800001	198080000	#FF9191	1	0.75
chr1	198080001	198320000	A.2.2.1.1.1.1.1.2.1	0.600728155339806	.	198080001	198320000	#FFDADA	1	0.625
chr1	198320001	198480000	B.1.1.1.1.1.2.1.2.1	0.468446601941748	.	198320001	198480000	#DADAFF	1	0.5
chr1	198480001	198640000	A.2.2.2.1.2.2.1.1	0.518203883495146	.	198480001	198640000	#FFDADA	1	0.625
chr1	198640001	198760000	B.1.1.1.1.1.1.2.1.2.1	0.476941747572816	.	198640001	198760000	#DADAFF	1	0.5
chr1	198760001	199040000	B.1.1.1.1.2.2.2.1.2.2	0.439320388349515	.	198760001	199040000	#DADAFF	1	0.5
chr1	199040001	199400000	B.1.2.2.1.1.1.2	0.253640776699029	.	199040001	199400000	#9191FF	1	0.375
chr1	199400001	199680000	B.1.2.2.1.1.1.1	0.254854368932039	.	199400001	199680000	#9191FF	1	0.375
chr1	199680001	199960000	B.1.1.1.1.2.2.2.1.1	0.441747572815534	.	199680001	199960000	#DADAFF	1	0.5
chr1	199960001	200560000	A.1.2.2.1.2.1.2.1.1	0.799757281553398	.	199960001	200560000	#FF4848	1	0.875
chr1	200560001	200840000	A.1.1.2.1.1.1.1.1	0.947815533980582	.	200560001	200840000	#FF0000	1	1
chr1	200840001	201160000	A.1.1.2.1.2.1.1.1.2	0.932038834951456	.	200840001	201160000	#FF0000	1	1
chr1	201160001	201360000	A.1.2.1.2.2.1.1.2	0.822815533980582	.	201160001	201360000	#FF4848	1	0.875
chr1	201360001	201560000	A.1.1.1.2.2.1.1.2.2	0.961165048543689	.	201360001	201560000	#FF0000	1	1
chr1	201560001	201760000	A.1.1.2.1.2.1.1.1.1.1	0.934466019417476	.	201560001	201760000	#FF0000	1	1
chr1	201760001	202080000	A.1.1.1.1.2.1.1.2.2	0.991504854368932	.	201760001	202080000	#FF0000	1	1
chr1	202080001	202720000	A.1.1.1.2.2.1.2.1.1	0.95995145631068	.	202080001	202720000	#FF0000	1	1
chr1	202720001	203000000	A.1.1.2.1.1.1.2.1	0.945388349514563	.	202720001	203000000	#FF0000	1	1
chr1	203000001	203320000	A.1.2.2.2.2.1.1.2.1	0.762135922330097	.	203000001	203320000	#FF4848	1	0.875
chr1	203320001	203520000	A.2.2.2.2.1.2.1.1	0.495145631067961	.	203320001	203520000	#FFDADA	1	0.625
chr1	203520001	203760000	A.2.1.2.2.2.1.2.2.1	0.609223300970874	.	203520001	203760000	#FF9191	1	0.75
chr1	203760001	203880000	A.1.2.1.2.2.2.1.2.1.2	0.816747572815534	.	203760001	203880000	#FF4848	1	0.875
chr1	203880001	204040000	A.1.2.2.2.2.1.1.1.1.1	0.765776699029126	.	203880001	204040000	#FF4848	1	0.875
chr1	204040001	204200000	A.1.2.1.2.2.2.1.2.2	0.815533980582524	.	204040001	204200000	#FF4848	1	0.875
chr1	204200001	204360000	A.1.1.2.1.2.1.2.1.2	0.928398058252427	.	204200001	204360000	#FF0000	1	1
chr1	204360001	204560000	A.1.1.2.1.2.1.1.2	0.930825242718447	.	204360001	204560000	#FF0000	1	1
chr1	204560001	204680000	A.2.1.1.2.2.1.1.1.2	0.685679611650485	.	204560001	204680000	#FF9191	1	0.75
chr1	204680001	204920000	A.1.2.1.2.2.1.1.1.2	0.824029126213592	.	204680001	204920000	#FF4848	1	0.875
chr1	204920001	205080000	A.1.2.1.2.2.2.1.1	0.819174757281553	.	204920001	205080000	#FF4848	1	0.875
chr1	205080001	205320000	A.1.1.1.2.2.1.2.1.2	0.95873786407767	.	205080001	205320000	#FF0000	1	1
chr1	205320001	205760000	A.1.1.1.1.2.1.1.1	0.993932038834951	.	205320001	205760000	#FF0000	1	1
chr1	205760001	205920000	A.1.2.2.2.2.1.1.2.2	0.760922330097087	.	205760001	205920000	#FF4848	1	0.875
chr1	205920001	205960000	A.2.2.1.1.1.1.1.2.2.1	0.599514563106796	.	205920001	205960000	#FFDADA	1	0.625
chr1	206040001	206120000	A.2.2.1.1.1.1.1.2.2.1	0.599514563106796	.	206040001	206120000	#FFDADA	1	0.625
chr1	206120001	206360000	A.1.2.2.2.2.1.1.1.2	0.763349514563107	.	206120001	206360000	#FF4848	1	0.875
chr1	206480001	206600000	A.2.1.2.1.1.1.1.1.1	0.671116504854369	.	206480001	206600000	#FF9191	1	0.75
chr1	206600001	206920000	A.1.1.2.1.2.1.2.1.1	0.929611650485437	.	206600001	206920000	#FF0000	1	1
chr1	206920001	207240000	A.1.1.2.1.2.2.2.2	0.922330097087379	.	206920001	207240000	#FF0000	1	1
chr1	207240001	207640000	A.2.1.2.1.1.1.2.1.1	0.66504854368932	.	207240001	207640000	#FF9191	1	0.75
chr1	207640001	207760000	B.1.1.1.1.1.1.1.1	0.480582524271845	.	207640001	207760000	#DADAFF	1	0.5
chr1	207760001	208160000	A.1.1.2.1.2.2.1.2	0.924757281553398	.	207760001	208160000	#FF0000	1	1
chr1	208160001	208480000	A.2.2.1.1.2.1.2.1.2	0.58495145631068	.	208160001	208480000	#FFDADA	1	0.625
chr1	208480001	208840000	B.2.2.1.1.2.1.1.2.1	0.0752427184466019	.	208480001	208840000	#0000FF	1	0.125
chr1	208840001	208960000	B.2.1.1.2.1.1.2.2.1	0.163834951456311	.	208840001	208960000	#4848FF	1	0.25
chr1	208960001	209320000	B.2.2.1.1.2.1.1.2.2	0.0740291262135922	.	208960001	209320000	#0000FF	1	0.125
chr1	209320001	209760000	B.2.1.2.2.2.1.1.1.2	0.108009708737864	.	209320001	209760000	#4848FF	1	0.25
chr1	209760001	210080000	A.2.2.1.1.2.2.1.1	0.58252427184466	.	209760001	210080000	#FFDADA	1	0.625
chr1	210080001	210360000	B.2.1.2.2.1.2.2.2.1	0.111650485436893	.	210080001	210360000	#4848FF	1	0.25
chr1	210360001	210600000	B.1.2.2.1.2.2.2.1.2	0.235436893203884	.	210360001	210600000	#9191FF	1	0.375
chr1	210600001	210800000	B.2.2.1.2.2.1.2.1.2.1	0.0424757281553398	.	210600001	210800000	#0000FF	1	0.125
chr1	210800001	211080000	B.2.2.2.1.1.2.2.1.2	0.0182038834951456	.	210800001	211080000	#0000FF	1	0.125
chr1	211080001	211440000	B.2.2.1.2.2.1.1.1.1	0.0485436893203883	.	211080001	211440000	#0000FF	1	0.125
chr1	211440001	211880000	A.1.2.1.2.1.2.1.1.1.2	0.831310679611651	.	211440001	211880000	#FF4848	1	0.875
chr1	211880001	212280000	A.1.1.2.1.1.2.2.1.2	0.936893203883495	.	211880001	212280000	#FF0000	1	1
chr1	212280001	212440000	A.2.1.1.2.1.2.2.1.1.1	0.691747572815534	.	212280001	212440000	#FF9191	1	0.75
chr1	212440001	212680000	A.1.2.1.2.1.2.1.2.1	0.828883495145631	.	212440001	212680000	#FF4848	1	0.875
chr1	212680001	212800000	A.1.2.1.2.1.1.2.2	0.83373786407767	.	212680001	212800000	#FF4848	1	0.875
chr1	212800001	213240000	A.1.1.2.1.1.2.1.1.2	0.941747572815534	.	212800001	213240000	#FF0000	1	1
chr1	213240001	213400000	B.1.1.1.1.2.1.1.2.1.2.2	0.455097087378641	.	213240001	213400000	#DADAFF	1	0.5
chr1	213400001	213720000	B.2.2.1.2.2.1.1.1.2	0.0473300970873786	.	213400001	213720000	#0000FF	1	0.125
chr1	213720001	214360000	B.2.2.2.2.2.1.1	0.00364077669902913	.	213720001	214360000	#0000FF	1	0.125
chr1	214360001	214600000	B.1.2.2.1.2.1.2.1.2	0.240291262135922	.	214360001	214600000	#9191FF	1	0.375
chr1	214600001	214800000	A.2.2.2.1.1.1.1.2.2.1	0.54247572815534	.	214600001	214800000	#FFDADA	1	0.625
chr1	214800001	215280000	B.2.2.1.1.2.1.2.2.1	0.0691747572815534	.	214800001	215280000	#0000FF	1	0.125
chr1	215280001	215480000	B.2.1.2.2.2.1.2.2.2	0.0983009708737864	.	215280001	215480000	#4848FF	1	0.25
chr1	215480001	215720000	B.2.1.2.2.1.2.2.1.2	0.112864077669903	.	215480001	215720000	#4848FF	1	0.25
chr1	215720001	215800000	A.2.1.2.1.2.2.1.2	0.646844660194175	.	215720001	215800000	#FF9191	1	0.75
chr1	215800001	216120000	B.1.2.2.1.1.2.1.1	0.252427184466019	.	215800001	216120000	#9191FF	1	0.375
chr1	216120001	216600000	B.1.2.1.2.2.1.2.2	0.257281553398058	.	216120001	216600000	#9191FF	1	0.375
chr1	216600001	216720000	B.1.1.2.1.1.1.2.1	0.382281553398058	.	216600001	216720000	#DADAFF	1	0.5
chr1	216720001	216880000	B.1.1.2.1.1.1.1.1.1	0.387135922330097	.	216720001	216880000	#DADAFF	1	0.5
chr1	216880001	217000000	B.1.1.2.1.1.2.2	0.378640776699029	.	216880001	217000000	#DADAFF	1	0.5
chr1	217000001	217200000	B.1.1.1.1.1.1.2.1.2.2	0.475728155339806	.	217000001	217200000	#DADAFF	1	0.5
chr1	217200001	217360000	A.2.2.2.1.1.1.1.2.2.2	0.54126213592233	.	217200001	217360000	#FFDADA	1	0.625
chr1	217360001	217640000	B.1.1.1.1.1.1.2.1.1	0.478155339805825	.	217360001	217640000	#DADAFF	1	0.5
chr1	217640001	217840000	A.2.1.2.1.2.1.1.2.2	0.655339805825243	.	217640001	217840000	#FF9191	1	0.75
chr1	217840001	217920000	A.2.2.2.1.2.2.2	0.514563106796116	.	217840001	217920000	#FFDADA	1	0.625
chr1	217920001	218320000	B.1.2.2.1.2.1.2.2	0.239077669902913	.	217920001	218320000	#9191FF	1	0.375
chr1	218320001	218440000	B.1.1.2.1.1.1.2.2	0.381067961165049	.	218320001	218440000	#DADAFF	1	0.5
chr1	218440001	218880000	B.1.2.1.2.2.1.1.1	0.262135922330097	.	218440001	218880000	#9191FF	1	0.375
chr1	218880001	219320000	B.2.1.2.2.2.1.1.2	0.106796116504854	.	218880001	219320000	#4848FF	1	0.25
chr1	219320001	219520000	B.1.2.1.2.2.1.1.2	0.260922330097087	.	219320001	219520000	#9191FF	1	0.375
chr1	219520001	219840000	B.2.1.2.2.2.1.2.1.1.2	0.103155339805825	.	219520001	219840000	#4848FF	1	0.25
chr1	219840001	220080000	B.2.1.1.1.1.1.2.2.2	0.185679611650485	.	219840001	220080000	#4848FF	1	0.25
chr1	220080001	220360000	A.1.2.1.2.1.1.1.2.1.2	0.838592233009709	.	220080001	220360000	#FF4848	1	0.875
chr1	220360001	220560000	A.2.1.2.1.2.1.2.2.1.2.1	0.651699029126214	.	220360001	220560000	#FF9191	1	0.75
chr1	220560001	220960000	A.2.1.2.1.2.1.2.2.2	0.649271844660194	.	220560001	220960000	#FF9191	1	0.75
chr1	220960001	221360000	B.1.1.2.1.2.1.2.1.1.1	0.371359223300971	.	220960001	221360000	#DADAFF	1	0.5
chr1	221360001	221720000	B.1.2.1.2.1.2.1.2.2	0.264563106796116	.	221360001	221720000	#9191FF	1	0.375
chr1	221720001	221960000	A.2.2.1.1.2.1.2.1.1	0.586165048543689	.	221720001	221960000	#FFDADA	1	0.625
chr1	221960001	222160000	B.1.1.2.1.2.1.2.2.2	0.365291262135922	.	221960001	222160000	#DADAFF	1	0.5
chr1	222160001	222400000	B.2.1.1.2.1.1.2.1.2	0.16504854368932	.	222160001	222400000	#4848FF	1	0.25
chr1	222400001	222680000	B.2.1.2.2.2.1.2.1.1.1.1	0.105582524271845	.	222400001	222680000	#4848FF	1	0.25
chr1	222680001	222920000	A.1.2.2.1.2.1.2.2.1.2	0.793689320388349	.	222680001	222920000	#FF4848	1	0.875
chr1	222920001	223000000	A.2.2.1.1.2.2.2.1.1	0.580097087378641	.	222920001	223000000	#FFDADA	1	0.625
chr1	223000001	223320000	A.2.2.2.1.1.1.1.2.1.1	0.544902912621359	.	223000001	223320000	#FFDADA	1	0.625
chr1	223320001	223520000	B.2.2.1.1.2.2.1.2	0.0618932038834951	.	223320001	223520000	#0000FF	1	0.125
chr1	223520001	223680000	B.2.2.1.1.2.2.2.2.2.1	0.0558252427184466	.	223520001	223680000	#0000FF	1	0.125
chr1	223680001	223840000	B.1.2.2.1.2.2.1	0.237864077669903	.	223680001	223840000	#9191FF	1	0.375
chr1	223840001	224080000	A.2.1.2.1.2.2.2.2.2	0.640776699029126	.	223840001	224080000	#FF9191	1	0.75
chr1	224080001	224320000	A.2.1.1.2.2.2.1.2.2.2.2	0.673543689320388	.	224080001	224320000	#FF9191	1	0.75
chr1	224320001	224640000	A.1.1.1.2.2.2.2.1.1	0.951456310679612	.	224320001	224640000	#FF0000	1	1
chr1	224640001	225120000	B.2.1.2.2.2.2.1.1.2	0.095873786407767	.	224640001	225120000	#4848FF	1	0.25
chr1	225120001	225600000	B.1.2.2.1.2.1.1.2	0.242718446601942	.	225120001	225600000	#9191FF	1	0.375
chr1	225600001	226200000	A.1.1.1.1.2.2.1.2.2	0.983009708737864	.	225600001	226200000	#FF0000	1	1
chr1	226200001	226520000	A.1.1.1.1.2.1.1.2.1	0.992718446601942	.	226200001	226520000	#FF0000	1	1
chr1	226520001	226600000	A.1.2.1.2.2.2.1.2.1.1	0.817961165048544	.	226520001	226600000	#FF4848	1	0.875
chr1	226600001	226720000	A.1.2.1.2.2.1.2.2	0.820388349514563	.	226600001	226720000	#FF4848	1	0.875
chr1	226720001	227200000	A.1.1.2.1.2.1.2.2	0.927184466019418	.	226720001	227200000	#FF0000	1	1
chr1	227200001	227600000	A.1.2.1.2.2.1.1.1.1	0.825242718446602	.	227200001	227600000	#FF4848	1	0.875
chr1	227600001	227760000	A.2.1.1.2.2.1.1.1.1	0.686893203883495	.	227600001	227760000	#FF9191	1	0.75
chr1	227760001	227920000	A.2.2.1.1.1.1.1.1	0.601941747572815	.	227760001	227920000	#FFDADA	1	0.625
chr1	227920001	228160000	A.1.2.2.2.2.1.2.1	0.759708737864078	.	227920001	228160000	#FF4848	1	0.875
chr1	228160001	228280000	A.1.2.2.2.2.1.2.2	0.758495145631068	.	228160001	228280000	#FF4848	1	0.875
chr1	228280001	228760000	A.1.1.1.2.2.1.1.1.1	0.964805825242718	.	228280001	228760000	#FF0000	1	1
chr1	228760001	229040000	A.1.1.2.1.1.1.2.2	0.944174757281553	.	228760001	229040000	#FF0000	1	1
chr1	229040001	229320000	A.1.1.2.1.2.1.1.1.1.2	0.933252427184466	.	229040001	229320000	#FF0000	1	1
chr1	229320001	229760000	A.1.1.1.1.2.2.1.2.1	0.984223300970874	.	229320001	229760000	#FF0000	1	1
chr1	229760001	230160000	A.2.2.2.1.1.2.1.1	0.533980582524272	.	229760001	230160000	#FFDADA	1	0.625
chr1	230160001	230520000	A.2.1.1.2.2.1.1.2	0.684466019417476	.	230160001	230520000	#FF9191	1	0.75
chr1	230520001	230760000	B.1.1.1.1.1.1.1.2	0.479368932038835	.	230520001	230760000	#DADAFF	1	0.5
chr1	230760001	231040000	A.2.1.1.2.2.2.1.2.2.2.1	0.674757281553398	.	230760001	231040000	#FF9191	1	0.75
chr1	231040001	231120000	A.2.1.2.1.1.1.1.1.2	0.669902912621359	.	231040001	231120000	#FF9191	1	0.75
chr1	231120001	231360000	A.2.2.1.1.2.1.1.2.2	0.587378640776699	.	231120001	231360000	#FFDADA	1	0.625
chr1	231360001	231760000	A.1.1.2.1.1.2.1.2.1	0.940533980582524	.	231360001	231760000	#FF0000	1	1
chr1	231760001	232280000	B.1.1.2.1.2.2.1.1.1	0.364077669902913	.	231760001	232280000	#DADAFF	1	0.5
chr1	232280001	232480000	B.1.1.1.1.1.1.2.2.2	0.473300970873786	.	232280001	232480000	#DADAFF	1	0.5
chr1	232480001	232720000	B.1.1.1.1.1.1.2.2.1	0.474514563106796	.	232480001	232720000	#DADAFF	1	0.5
chr1	232720001	232840000	A.2.2.1.1.2.2.2.1.2	0.578883495145631	.	232720001	232840000	#FFDADA	1	0.625
chr1	232840001	233120000	A.2.1.2.1.2.2.2.2.1	0.641990291262136	.	232840001	233120000	#FF9191	1	0.75
chr1	233120001	233520000	B.1.1.2.1.2.2.1.1.2	0.362864077669903	.	233120001	233520000	#DADAFF	1	0.5
chr1	233520001	233720000	B.2.2.1.1.2.2.1.1.1	0.066747572815534	.	233520001	233720000	#0000FF	1	0.125
chr1	233720001	233880000	B.1.2.2.1.2.2.2.2	0.234223300970874	.	233720001	233880000	#9191FF	1	0.375
chr1	233880001	234160000	B.2.2.1.2.2.2.2.2	0.0303398058252427	.	233880001	234160000	#0000FF	1	0.125
chr1	234160001	234480000	B.2.1.2.2.2.1.2.1.2	0.101941747572816	.	234160001	234480000	#4848FF	1	0.25
chr1	234480001	234840000	A.1.2.1.2.1.1.1.2.1.1	0.839805825242718	.	234480001	234840000	#FF4848	1	0.875
chr1	234840001	234960000	A.1.2.2.1.2.1.1.2.2	0.800970873786408	.	234840001	234960000	#FF4848	1	0.875
chr1	234960001	235200000	A.1.1.2.1.1.2.2.1.1	0.938106796116505	.	234960001	235200000	#FF0000	1	1
chr1	235240001	235320000	A.1.1.2.1.1.2.2.1.1	0.938106796116505	.	235240001	235320000	#FF0000	1	1
chr1	235320001	235600000	A.1.1.1.2.2.2.2.1.2	0.950242718446602	.	235320001	235600000	#FF0000	1	1
chr1	235600001	236040000	A.1.2.1.2.1.1.2.1.2	0.83495145631068	.	235600001	236040000	#FF4848	1	0.875
chr1	236040001	236200000	A.2.1.2.1.2.2.2.1.1.2	0.644417475728155	.	236040001	236200000	#FF9191	1	0.75
chr1	236200001	236760000	A.1.2.2.1.2.1.2.2.2.1	0.79247572815534	.	236200001	236760000	#FF4848	1	0.875
chr1	236760001	237040000	B.1.1.2.1.2.2.1.2.1	0.361650485436893	.	236760001	237040000	#DADAFF	1	0.5
chr1	237040001	237280000	B.2.2.1.1.2.1.1.1.1	0.0776699029126214	.	237040001	237280000	#0000FF	1	0.125
chr1	237280001	237440000	B.2.1.2.2.1.2.2.1.1	0.114077669902913	.	237280001	237440000	#4848FF	1	0.25
chr1	237440001	237720000	B.2.2.1.1.2.1.2.2.2	0.0679611650485437	.	237440001	237720000	#0000FF	1	0.125
chr1	237720001	237960000	B.2.1.2.2.1.2.1.2	0.115291262135922	.	237720001	237960000	#4848FF	1	0.25
chr1	237960001	238320000	B.2.2.1.1.2.1.1.1.2	0.0764563106796116	.	237960001	238320000	#0000FF	1	0.125
chr1	238320001	238720000	B.2.1.2.2.2.1.1.1.1	0.109223300970874	.	238320001	238720000	#4848FF	1	0.25
chr1	238720001	238840000	B.2.1.2.2.1.2.2.2.2	0.110436893203884	.	238720001	238840000	#4848FF	1	0.25
chr1	238840001	239160000	B.1.2.2.1.2.1.2.1.1	0.241504854368932	.	238840001	239160000	#9191FF	1	0.375
chr1	239160001	239840000	B.1.1.2.1.2.1.2.1.2.2	0.367718446601942	.	239160001	239840000	#DADAFF	1	0.5
chr1	239840001	240040000	B.1.2.1.2.1.2.1.2.1	0.265776699029126	.	239840001	240040000	#9191FF	1	0.375
chr1	240040001	240360000	B.2.1.2.2.2.1.2.2.1.2	0.0995145631067961	.	240040001	240360000	#4848FF	1	0.25
chr1	240360001	240840000	B.2.2.2.2.1.1.2.1	0.00849514563106796	.	240360001	240840000	#0000FF	1	0.125
chr1	240840001	241160000	B.2.2.2.1.1.1.1.1.2.2	0.0266990291262136	.	240840001	241160000	#0000FF	1	0.125
chr1	241160001	241360000	B.2.2.1.2.2.2.2.1.1	0.0327669902912621	.	241160001	241360000	#0000FF	1	0.125
chr1	241360001	241640000	B.2.2.1.1.2.1.2.1.1.2	0.0716019417475728	.	241360001	241640000	#0000FF	1	0.125
chr1	241640001	242000000	B.1.2.2.1.1.2.2.2	0.245145631067961	.	241640001	242000000	#9191FF	1	0.375
chr1	242000001	242200000	B.1.1.2.1.2.1.2.1.2.1	0.368932038834951	.	242000001	242200000	#DADAFF	1	0.5
chr1	242200001	242520000	B.2.2.2.1.1.1.2	0.0242718446601942	.	242200001	242520000	#0000FF	1	0.125
chr1	242520001	242840000	B.2.2.2.1.1.2.2.1.1	0.0194174757281553	.	242520001	242840000	#0000FF	1	0.125
chr1	242840001	243240000	B.2.2.1.1.2.2.2.2.1.1	0.058252427184466	.	242840001	243240000	#0000FF	1	0.125
chr1	243240001	243440000	B.1.2.2.1.1.2.1.2.2	0.25	.	243240001	243440000	#9191FF	1	0.375
chr1	243440001	243760000	B.2.1.2.2.1.2.1.1	0.116504854368932	.	243440001	243760000	#4848FF	1	0.25
chr1	243760001	244240000	B.2.2.2.1.1.2.2.2	0.0169902912621359	.	243760001	244240000	#0000FF	1	0.125
chr1	244240001	244480000	B.2.2.1.1.2.2.1.1.2.1.1	0.0655339805825243	.	244240001	244480000	#0000FF	1	0.125
chr1	244480001	244640000	B.1.1.1.1.2.1.2	0.452669902912621	.	244480001	244640000	#DADAFF	1	0.5
chr1	244640001	244800000	B.1.2.2.1.1.2.1.2.1	0.25121359223301	.	244640001	244800000	#9191FF	1	0.375
chr1	244800001	245000000	A.2.1.2.1.2.1.1.2.1	0.656553398058252	.	244800001	245000000	#FF9191	1	0.75
chr1	245000001	245200000	A.1.2.2.1.2.1.2.2.1.1	0.794902912621359	.	245000001	245200000	#FF4848	1	0.875
chr1	245200001	245520000	B.2.1.1.2.1.2.1	0.161407766990291	.	245200001	245520000	#4848FF	1	0.25
chr1	245520001	245640000	B.2.2.1.1.2.2.1.1.2.1.2	0.0643203883495146	.	245520001	245640000	#0000FF	1	0.125
chr1	245640001	245800000	B.2.2.1.1.2.2.2.2.2.2	0.0546116504854369	.	245640001	245800000	#0000FF	1	0.125
chr1	245800001	246120000	B.2.2.1.2.2.1.1.2	0.0461165048543689	.	245800001	246120000	#0000FF	1	0.125
chr1	246120001	246240000	B.2.1.1.1.1.1.2.1.1	0.189320388349515	.	246120001	246240000	#4848FF	1	0.25
chr1	246240001	246680000	B.1.1.2.1.2.2.1.2.2	0.360436893203884	.	246240001	246680000	#DADAFF	1	0.5
chr1	246680001	246960000	A.1.2.1.2.1.2.1.1.1.1	0.83252427184466	.	246680001	246960000	#FF4848	1	0.875
chr1	246960001	247120000	A.1.2.2.1.2.1.1.2.1.2.1	0.803398058252427	.	246960001	247120000	#FF4848	1	0.875
chr1	247120001	247360000	A.2.1.1.2.1.1.1.1.1	0.700242718446602	.	247120001	247360000	#FF9191	1	0.75
chr1	247360001	247520000	B.1.1.1.1.2.1.1.2.1.2.1	0.456310679611651	.	247360001	247520000	#DADAFF	1	0.5
chr1	247520001	248200000	B.2.2.2.2.2.2	0.00121359223300971	.	247520001	248200000	#0000FF	1	0.125
chr1	248200001	248400000	B.2.2.1.2.2.2.1.2.1	0.0351941747572816	.	248200001	248400000	#0000FF	1	0.125
chr1	248400001	248640000	B.2.2.1.1.2.2.2.2.1.2	0.0570388349514563	.	248400001	248640000	#0000FF	1	0.125
chr1	248640001	248760000	B.2.1.1.2.1.1.1.1	0.16868932038835	.	248640001	248760000	#4848FF	1	0.25
chr1	248760001	248920000	B.2.1.2.2.1.1.1	0.121359223300971	.	248760001	248920000	#4848FF	1	0.25
chr1	249040001	249120000	B.2.1.2.2.1.1.1	0.121359223300971	.	249040001	249120000	#4848FF	1	0.25
chr1	249120001	249240000	A.1.2.2.1.2.1.1.2.1.2.2	0.802184466019418	.	249120001	249240000	#FF4848	1	0.875
chr2	1	200000	B.2.1.1.2.1.1.1.2.2.2	0.202718006795017	.	1	200000	#4848FF	1	0.25
chr2	200001	320000	B.1.2.1.2.1.1.2.2.1.2	0.344280860702152	.	200001	320000	#9191FF	1	0.375
chr2	320001	640000	B.2.1.1.2.1.2.1.2.2.2.2	0.180067950169875	.	320001	640000	#4848FF	1	0.25
chr2	640001	760000	B.1.2.1.2.1.1.2.1.1	0.347678369195923	.	640001	760000	#9191FF	1	0.375
chr2	760001	920000	B.2.1.1.2.1.2.1.2.2.1.2	0.18233295583239	.	760001	920000	#4848FF	1	0.25
chr2	920001	1160000	B.2.2.1.2.1.2.2.2.1.2	0.0475651189127973	.	920001	1160000	#0000FF	1	0.125
chr2	1160001	1240000	B.2.1.2.2.1.1.1.2	0.12797281993205	.	1160001	1240000	#4848FF	1	0.25
chr2	1240001	1440000	B.2.2.2.1.1.1.2.1.1	0.0351075877689694	.	1240001	1440000	#0000FF	1	0.125
chr2	1440001	1600000	B.2.1.1.2.1.2.1.2.2.1.1	0.183465458663647	.	1440001	1600000	#4848FF	1	0.25
chr2	1600001	1880000	B.2.1.2.2.1.1.1.1.1	0.131370328425821	.	1600001	1880000	#4848FF	1	0.25
chr2	1880001	2120000	B.2.2.2.1.1.1.2.2	0.0328425821064553	.	1880001	2120000	#0000FF	1	0.125
chr2	2120001	2320000	B.2.2.2.1.1.1.2.1.2	0.0339750849377123	.	2120001	2320000	#0000FF	1	0.125
chr2	2320001	2720000	B.2.2.2.1.1.2.1.2	0.0305775764439411	.	2320001	2720000	#0000FF	1	0.125
chr2	2720001	2960000	B.2.2.1.2.2.1.2.2	0.043035107587769	.	2720001	2960000	#0000FF	1	0.125
chr2	2960001	3320000	B.2.1.1.2.1.2.1.1.1.2	0.189127972819932	.	2960001	3320000	#4848FF	1	0.25
chr2	3320001	3520000	A.2.1.1.1.2.1.2.1	0.801812004530011	.	3320001	3520000	#FF9191	1	0.75
chr2	3520001	3680000	A.2.1.1.1.2.1.2.2	0.800679501698754	.	3520001	3680000	#FF9191	1	0.75
chr2	3680001	3920000	B.2.1.1.2.1.2.1.2.2.2.1	0.181200453001132	.	3680001	3920000	#4848FF	1	0.25
chr2	3920001	4120000	B.2.2.1.2.2.1.1	0.0453001132502831	.	3920001	4120000	#0000FF	1	0.125
chr2	4120001	4320000	B.2.2.1.2.1.2.2.1	0.0498301245753114	.	4120001	4320000	#0000FF	1	0.125
chr2	4320001	4760000	B.2.2.1.2.2.2.1.1.1	0.0419026047565119	.	4320001	4760000	#0000FF	1	0.125
chr2	4760001	4880000	B.2.2.1.2.1.1.1.1	0.0566251415628539	.	4760001	4880000	#0000FF	1	0.125
chr2	4880001	5040000	B.2.1.1.2.1.2.1.1.2.1	0.187995469988675	.	4880001	5040000	#4848FF	1	0.25
chr2	5120001	5200000	B.2.1.1.2.1.2.1.1.2.1	0.187995469988675	.	5120001	5200000	#4848FF	1	0.25
chr2	5200001	5400000	B.1.2.1.2.1.1.1.1.2	0.349943374858437	.	5200001	5400000	#9191FF	1	0.375
chr2	5400001	5680000	B.1.2.2.2.2.2.2.2.2	0.242355605889015	.	5400001	5680000	#9191FF	1	0.375
chr2	5680001	5840000	B.2.1.2.1.2.1.1.2.2.1	0.140430351075878	.	5680001	5840000	#4848FF	1	0.25
chr2	5840001	6200000	B.2.2.1.2.1.1.2.2	0.0532276330690827	.	5840001	6200000	#0000FF	1	0.125
chr2	6200001	6360000	B.1.2.1.2.1.1.2.2.2	0.343148357870895	.	6200001	6360000	#9191FF	1	0.375
chr2	6360001	6600000	B.2.1.2.1.2.1.1.1.2	0.142695356738392	.	6360001	6600000	#4848FF	1	0.25
chr2	6600001	7000000	B.2.2.1.2.2.2.2.1	0.0385050962627407	.	6600001	7000000	#0000FF	1	0.125
chr2	7000001	7200000	B.1.1.1.2.2.1.1.2.2	0.505096262740657	.	7000001	7200000	#DADAFF	1	0.5
chr2	7200001	7360000	B.1.2.1.2.1.1.1.1.1	0.351075877689694	.	7200001	7360000	#9191FF	1	0.375
chr2	7360001	7520000	B.1.2.2.1.1.1.1.2.1.2	0.313703284258211	.	7360001	7520000	#9191FF	1	0.375
chr2	7520001	7640000	B.1.2.2.1.1.1.2.2.2	0.306908267270668	.	7520001	7640000	#9191FF	1	0.375
chr2	7640001	7840000	B.2.1.1.2.1.2.1.2.1.1	0.185730464326161	.	7640001	7840000	#4848FF	1	0.25
chr2	7840001	8000000	B.1.2.1.2.1.2.1.2.1.1	0.339750849377123	.	7840001	8000000	#9191FF	1	0.375
chr2	8000001	8160000	B.1.1.1.2.2.2.2.2	0.4960362400906	.	8000001	8160000	#DADAFF	1	0.5
chr2	8160001	8280000	B.1.1.1.2.2.1.2.2.2	0.500566251415628	.	8160001	8280000	#DADAFF	1	0.5
chr2	8280001	8560000	A.2.2.1.1.2.2.1.2.2	0.685164212910532	.	8280001	8560000	#FFDADA	1	0.625
chr2	8560001	8800000	A.1.2.2.1.2.2.2.1	0.847112117780294	.	8560001	8800000	#FF4848	1	0.875
chr2	8800001	8920000	A.2.2.1.1.2.2.2.1.1	0.684031710079275	.	8800001	8920000	#FFDADA	1	0.625
chr2	8920001	9040000	A.2.2.1.1.2.2.2.1.2	0.682899207248018	.	8920001	9040000	#FFDADA	1	0.625
chr2	9040001	9280000	A.2.1.1.1.2.2.2	0.795016987542469	.	9040001	9280000	#FF9191	1	0.75
chr2	9280001	9600000	A.1.1.2.2.1.1.1.2	0.93431483578709	.	9280001	9600000	#FF0000	1	1
chr2	9600001	9920000	A.1.1.1.2.2.1.1	0.975084937712344	.	9600001	9920000	#FF0000	1	1
chr2	9920001	10120000	A.1.1.2.2.1.2.2.1	0.928652321630804	.	9920001	10120000	#FF0000	1	1
chr2	10120001	10280000	A.1.1.2.2.1.1.2.1.1	0.933182332955832	.	10120001	10280000	#FF0000	1	1
chr2	10280001	10600000	A.1.1.2.2.1.2.1	0.929784824462061	.	10280001	10600000	#FF0000	1	1
chr2	10600001	10960000	A.1.1.1.2.2.2.2.1	0.971687429218573	.	10600001	10960000	#FF0000	1	1
chr2	10960001	11240000	A.2.1.2.2.1.2.1.1.2	0.718006795016987	.	10960001	11240000	#FF9191	1	0.75
chr2	11240001	11600000	A.1.2.1.2.2.1.1	0.867497168742922	.	11240001	11600000	#FF4848	1	0.875
chr2	11600001	11760000	A.2.1.2.2.1.2.1.1.1.1	0.720271800679502	.	11600001	11760000	#FF9191	1	0.75
chr2	11760001	11960000	A.2.1.2.2.1.2.1.1.1.2	0.719139297848245	.	11760001	11960000	#FF9191	1	0.75
chr2	11960001	12240000	B.2.2.1.2.2.2.2.2	0.0373725934314836	.	11960001	12240000	#0000FF	1	0.125
chr2	12240001	12480000	B.2.2.2.2.1.2.1.2	0.00906002265005663	.	12240001	12480000	#0000FF	1	0.125
chr2	12480001	12640000	B.2.2.1.2.2.2.1.2	0.0396375990939977	.	12480001	12640000	#0000FF	1	0.125
chr2	12640001	12760000	B.2.2.1.2.1.2.1.2	0.0509626274065685	.	12640001	12760000	#0000FF	1	0.125
chr2	12760001	13120000	B.2.2.2.1.1.2.2	0.029445073612684	.	12760001	13120000	#0000FF	1	0.125
chr2	13120001	13520000	B.1.2.2.2.2.2.2.2.1	0.243488108720272	.	13120001	13520000	#9191FF	1	0.375
chr2	13520001	13840000	B.2.1.1.2.1.1.1.2.1.2	0.204983012457531	.	13520001	13840000	#4848FF	1	0.25
chr2	13840001	13960000	B.1.2.1.2.1.2.2.2.1.2.1	0.332955832389581	.	13840001	13960000	#9191FF	1	0.375
chr2	13960001	14160000	B.1.2.1.1.1.1.1.2.2.2	0.406568516421291	.	13960001	14160000	#9191FF	1	0.375
chr2	14160001	14600000	B.1.1.1.2.2.1.2.1.2	0.502831257078143	.	14160001	14600000	#DADAFF	1	0.5
chr2	14600001	14760000	A.2.2.1.1.2.2.1.2.1	0.686296715741789	.	14600001	14760000	#FFDADA	1	0.625
chr2	14760001	14960000	A.2.2.1.1.2.2.2.2	0.681766704416761	.	14760001	14960000	#FFDADA	1	0.625
chr2	14960001	15360000	B.1.1.2.1.2.1.1.2.2	0.467723669309173	.	14960001	15360000	#DADAFF	1	0.5
chr2	15360001	15800000	A.2.2.2.2.2.1.2.2	0.583238958097395	.	15360001	15800000	#FFDADA	1	0.625
chr2	15800001	16120000	B.2.1.2.2.1.1.1.1.2.2	0.129105322763307	.	15800001	16120000	#4848FF	1	0.25
chr2	16120001	16280000	B.1.2.1.2.1.1.2.2.1.1	0.345413363533409	.	16120001	16280000	#9191FF	1	0.375
chr2	16320001	16480000	B.1.2.1.2.1.1.2.2.1.1	0.345413363533409	.	16320001	16480000	#9191FF	1	0.375
chr2	16480001	16680000	B.2.2.1.2.1.2.1.1	0.0520951302378256	.	16480001	16680000	#0000FF	1	0.125
chr2	16680001	16800000	B.2.1.1.2.1.1.1.2.2.1	0.203850509626274	.	16680001	16800000	#4848FF	1	0.25
chr2	16800001	16960000	B.2.1.2.2.1.1.1.1.2.1	0.130237825594564	.	16800001	16960000	#4848FF	1	0.25
chr2	16960001	17280000	B.2.2.1.2.1.2.2.2.2	0.0464326160815402	.	16960001	17280000	#0000FF	1	0.125
chr2	17280001	17560000	B.2.1.2.2.1.1.2.2	0.125707814269536	.	17280001	17560000	#4848FF	1	0.25
chr2	17560001	17880000	B.2.1.1.2.1.2.1.1.2.2	0.186862967157418	.	17560001	17880000	#4848FF	1	0.25
chr2	17880001	18080000	B.1.2.1.2.1.1.2.1.2	0.346545866364666	.	17880001	18080000	#9191FF	1	0.375
chr2	18080001	18280000	B.2.1.1.2.1.2.2.2.1	0.176670441676104	.	18080001	18280000	#4848FF	1	0.25
chr2	18280001	18520000	B.1.2.2.1.1.1.2.1.1.1	0.311438278595697	.	18280001	18520000	#9191FF	1	0.375
chr2	18520001	18920000	B.2.1.1.2.1.1.1.2.1.1	0.206115515288788	.	18520001	18920000	#4848FF	1	0.25
chr2	18920001	19160000	B.1.2.1.2.1.2.2.1.1	0.336353340883352	.	18920001	19160000	#9191FF	1	0.375
chr2	19160001	19480000	B.1.1.1.1.1.2.1.2.1.2	0.562853907134768	.	19160001	19480000	#DADAFF	1	0.5
chr2	19480001	19640000	B.1.1.1.2.2.1.1.2.1	0.506228765571914	.	19480001	19640000	#DADAFF	1	0.5
chr2	19640001	19840000	B.1.1.2.2.2.1.1.1	0.425821064552661	.	19640001	19840000	#DADAFF	1	0.5
chr2	19840001	20080000	B.1.1.1.2.2.1.2.1.1	0.5039637599094	.	19840001	20080000	#DADAFF	1	0.5
chr2	20080001	20400000	A.1.2.1.2.1.1.1.2.1	0.876557191392978	.	20080001	20400000	#FF4848	1	0.875
chr2	20400001	20560000	A.1.2.1.2.1.1.2	0.874292185730464	.	20400001	20560000	#FF4848	1	0.875
chr2	20560001	20880000	A.1.2.2.1.2.1.1.1.1	0.856172140430351	.	20560001	20880000	#FF4848	1	0.875
chr2	20880001	21160000	B.1.2.2.1.1.1.2.1.2	0.309173272933182	.	20880001	21160000	#9191FF	1	0.375
chr2	21160001	21520000	B.2.1.1.2.1.1.1.1.1	0.209513023782559	.	21160001	21520000	#4848FF	1	0.25
chr2	21520001	21800000	B.2.1.1.2.1.1.1.1.2.1	0.208380520951302	.	21520001	21800000	#4848FF	1	0.25
chr2	21800001	21960000	B.1.2.2.1.1.1.2.2.1	0.308040770101925	.	21800001	21960000	#9191FF	1	0.375
chr2	21960001	22200000	B.2.1.1.2.1.2.2.2.2	0.175537938844847	.	21960001	22200000	#4848FF	1	0.25
chr2	22200001	22680000	B.2.2.1.2.1.1.1.2	0.0554926387315968	.	22200001	22680000	#0000FF	1	0.125
chr2	22680001	23080000	B.2.1.2.1.2.1.1.2.2.2.1	0.139297848244621	.	22680001	23080000	#4848FF	1	0.25
chr2	23080001	23560000	B.2.1.2.1.2.1.1.2.1	0.141562853907135	.	23080001	23560000	#4848FF	1	0.25
chr2	23560001	24000000	A.2.2.2.1.1.1.2	0.633069082672707	.	23560001	24000000	#FFDADA	1	0.625
chr2	24000001	24600000	A.1.1.2.1.1.1.1.1	0.969422423556059	.	24000001	24600000	#FF0000	1	1
chr2	24600001	24720000	A.2.1.1.1.1.2.2.2.2.2	0.804077010192526	.	24600001	24720000	#FF9191	1	0.75
chr2	24720001	25000000	A.1.2.2.1.2.2.1	0.848244620611551	.	24720001	25000000	#FF4848	1	0.875
chr2	25000001	25360000	A.1.2.1.2.1.2.1.2.1.1	0.87202718006795	.	25000001	25360000	#FF4848	1	0.875
chr2	25360001	25480000	A.2.1.1.1.2.2.1.2.2	0.796149490373726	.	25360001	25480000	#FF9191	1	0.75
chr2	25480001	25640000	A.1.2.1.2.2.2.1.2.2.1	0.862967157417894	.	25480001	25640000	#FF4848	1	0.875
chr2	25640001	25800000	A.2.1.2.2.1.1.1.1.1.1	0.729331823329558	.	25640001	25800000	#FF9191	1	0.75
chr2	25800001	26080000	A.1.2.1.2.1.2.1.2.2	0.869762174405436	.	25800001	26080000	#FF4848	1	0.875
chr2	26080001	26360000	A.1.1.2.1.1.1.2.1	0.967157417893545	.	26080001	26360000	#FF0000	1	1
chr2	26360001	26600000	A.1.2.1.2.1.2.1.1	0.873159682899207	.	26360001	26600000	#FF4848	1	0.875
chr2	26600001	26800000	A.2.1.1.1.1.2.2.1.1	0.810872027180068	.	26600001	26800000	#FF9191	1	0.75
chr2	26800001	26880000	A.2.1.1.1.1.2.2.1.2.2	0.808607021517554	.	26800001	26880000	#FF9191	1	0.75
chr2	26880001	26960000	A.2.1.1.1.1.2.2.1.2.1	0.809739524348811	.	26880001	26960000	#FF9191	1	0.75
chr2	26960001	27280000	A.1.1.2.1.1.1.2.2	0.966024915062288	.	26960001	27280000	#FF0000	1	1
chr2	27280001	27600000	A.1.1.1.2.2.2.1	0.97281993204983	.	27280001	27600000	#FF0000	1	1
chr2	27600001	27920000	A.1.1.1.2.2.2.2.2	0.970554926387316	.	27600001	27920000	#FF0000	1	1
chr2	27920001	28240000	A.1.2.2.1.2.1.2.1.1	0.851642129105323	.	27920001	28240000	#FF4848	1	0.875
chr2	28240001	28520000	A.2.1.2.2.1.1.1.1.1.2.2	0.727066817667044	.	28240001	28520000	#FF9191	1	0.75
chr2	28520001	28680000	A.2.1.1.1.2.2.1.1.1	0.799546998867497	.	28520001	28680000	#FF9191	1	0.75
chr2	28680001	29160000	A.1.1.2.2.1.1.1.1	0.935447338618347	.	28680001	29160000	#FF0000	1	1
chr2	29160001	29440000	A.2.2.2.2.2.1.2.1	0.584371460928652	.	29160001	29440000	#FFDADA	1	0.625
chr2	29440001	29800000	B.2.2.1.2.1.1.2.1	0.0543601359003398	.	29440001	29800000	#0000FF	1	0.125
chr2	29800001	30320000	B.2.2.1.2.1.2.2.2.1.1	0.0486976217440544	.	29800001	30320000	#0000FF	1	0.125
chr2	30320001	30640000	B.1.2.2.1.1.1.2.1.1.2	0.310305775764439	.	30320001	30640000	#9191FF	1	0.375
chr2	30640001	30920000	B.1.2.1.2.1.2.2.1.2	0.335220838052095	.	30640001	30920000	#9191FF	1	0.375
chr2	30920001	31120000	B.2.1.2.1.2.1.1.2.2.2.2	0.138165345413364	.	30920001	31120000	#4848FF	1	0.25
chr2	31120001	31240000	B.2.2.1.2.2.1.2.1	0.044167610419026	.	31120001	31240000	#0000FF	1	0.125
chr2	31240001	31640000	B.2.2.2.1.1.2.1.1	0.0317100792751982	.	31240001	31640000	#0000FF	1	0.125
chr2	31640001	32080000	B.2.2.1.2.2.2.1.1.2	0.0407701019252548	.	31640001	32080000	#0000FF	1	0.125
chr2	32080001	32520000	A.1.2.2.1.2.1.1.1.2	0.855039637599094	.	32080001	32520000	#FF4848	1	0.875
chr2	32520001	32680000	A.1.2.2.1.2.1.1.2.2	0.85277463193658	.	32520001	32680000	#FF4848	1	0.875
chr2	32680001	32920000	A.1.2.2.1.2.1.1.2.1	0.853907134767837	.	32680001	32920000	#FF4848	1	0.875
chr2	32920001	33080000	B.1.1.2.2.2.1.2	0.423556058890147	.	32920001	33080000	#DADAFF	1	0.5
chr2	33080001	33600000	A.2.2.1.1.2.1.2.1	0.691959229898075	.	33080001	33600000	#FFDADA	1	0.625
chr2	33600001	33840000	B.1.1.1.2.2.1.2.2.1	0.501698754246886	.	33600001	33840000	#DADAFF	1	0.5
chr2	33840001	34200000	B.2.1.2.2.1.1.2.1	0.126840317100793	.	33840001	34200000	#4848FF	1	0.25
chr2	34200001	34360000	B.1.2.2.2.2.2.1.1	0.2480181200453	.	34200001	34360000	#9191FF	1	0.375
chr2	34360001	34680000	B.2.1.1.2.1.1.2.1.1.1	0.20158550396376	.	34360001	34680000	#4848FF	1	0.25
chr2	34680001	34800000	B.2.1.1.2.1.2.1.2.1.2	0.184597961494904	.	34680001	34800000	#4848FF	1	0.25
chr2	34800001	34960000	B.1.2.1.2.1.2.2.2.1.1	0.334088335220838	.	34800001	34960000	#9191FF	1	0.375
chr2	34960001	35240000	B.1.1.2.2.2.1.1.2	0.424688561721404	.	34960001	35240000	#DADAFF	1	0.5
chr2	35240001	35440000	B.1.1.2.2.2.2.2.2	0.419026047565119	.	35240001	35440000	#DADAFF	1	0.5
chr2	35440001	35560000	B.1.1.1.2.2.2.2.1	0.497168742921857	.	35440001	35560000	#DADAFF	1	0.5
chr2	35560001	35680000	B.1.2.1.1.1.1.1.2.2.1	0.407701019252548	.	35560001	35680000	#9191FF	1	0.375
chr2	35680001	35920000	B.1.2.2.1.1.1.1.1.1	0.317100792751982	.	35680001	35920000	#9191FF	1	0.375
chr2	35920001	36360000	B.1.1.2.2.2.2.1.1	0.42242355605889	.	35920001	36360000	#DADAFF	1	0.5
chr2	36360001	36560000	B.1.2.1.2.1.2.2.2.1.2.2	0.331823329558324	.	36360001	36560000	#9191FF	1	0.375
chr2	36560001	37040000	A.2.2.1.1.2.1.1	0.693091732729332	.	36560001	37040000	#FFDADA	1	0.625
chr2	37040001	37320000	A.1.2.2.1.2.1.2.2	0.849377123442809	.	37040001	37320000	#FF4848	1	0.875
chr2	37320001	37560000	A.1.1.2.2.1.1.2.1.2	0.932049830124575	.	37320001	37560000	#FF0000	1	1
chr2	37560001	37720000	A.2.1.1.1.2.2.1.2.1	0.797281993204983	.	37560001	37720000	#FF9191	1	0.75
chr2	37720001	38040000	A.2.1.2.2.1.1.2.2	0.721404303510759	.	37720001	38040000	#FF9191	1	0.75
chr2	38040001	38160000	A.2.1.2.2.2.2.2.1	0.70554926387316	.	38040001	38160000	#FF9191	1	0.75
chr2	38160001	38560000	A.1.2.1.2.2.2.2.1	0.860702151755379	.	38160001	38560000	#FF4848	1	0.875
chr2	38560001	38720000	A.1.2.1.2.2.2.1.1	0.865232163080408	.	38560001	38720000	#FF4848	1	0.875
chr2	38720001	39040000	A.1.1.2.2.1.1.2.2	0.930917327293318	.	38720001	39040000	#FF0000	1	1
chr2	39040001	39440000	A.1.2.1.2.1.1.1.2.2	0.875424688561721	.	39040001	39440000	#FF4848	1	0.875
chr2	39440001	39720000	A.1.2.2.1.2.2.2.2	0.845979614949037	.	39440001	39720000	#FF4848	1	0.875
chr2	39720001	40080000	A.2.2.1.1.2.2.1.1	0.687429218573046	.	39720001	40080000	#FFDADA	1	0.625
chr2	40080001	40240000	B.1.2.2.2.2.2.2.1.1	0.245753114382786	.	40080001	40240000	#9191FF	1	0.375
chr2	40240001	40440000	B.2.1.1.2.1.1.2.2.1.2.2	0.194790486976217	.	40240001	40440000	#4848FF	1	0.25
chr2	40440001	40720000	B.2.1.1.2.1.1.2.2.2.2	0.192525481313703	.	40440001	40720000	#4848FF	1	0.25
chr2	40720001	41000000	B.2.1.1.2.1.1.2.1.2.1	0.199320498301246	.	40720001	41000000	#4848FF	1	0.25
chr2	41000001	41160000	B.1.2.2.2.2.2.2.1.2	0.244620611551529	.	41000001	41160000	#9191FF	1	0.375
chr2	41160001	41440000	B.2.1.1.2.1.1.2.1.2.2	0.198187995469989	.	41160001	41440000	#4848FF	1	0.25
chr2	41440001	41560000	B.1.2.2.2.2.2.1.2	0.246885617214043	.	41440001	41560000	#9191FF	1	0.375
chr2	41560001	41720000	B.2.1.1.2.1.1.2.1.1.2	0.200453001132503	.	41560001	41720000	#4848FF	1	0.25
chr2	41720001	42040000	B.2.1.2.1.2.1.1.1.1	0.143827859569649	.	41720001	42040000	#4848FF	1	0.25
chr2	42040001	42320000	A.2.1.2.2.1.2.2	0.715741789354473	.	42040001	42320000	#FF9191	1	0.75
chr2	42320001	42640000	A.1.2.2.1.2.1.2.1.2	0.850509626274066	.	42320001	42640000	#FF4848	1	0.875
chr2	42640001	43040000	A.1.2.1.2.1.2.1.2.1.2	0.870894677236693	.	42640001	43040000	#FF4848	1	0.875
chr2	43040001	43240000	A.2.1.1.1.2.2.1.1.2	0.79841449603624	.	43040001	43240000	#FF9191	1	0.75
chr2	43240001	43320000	A.2.2.1.1.1.2.1	0.695356738391846	.	43240001	43320000	#FFDADA	1	0.625
chr2	43320001	43680000	A.1.2.1.2.2.2.2.2.2	0.858437146092865	.	43320001	43680000	#FF4848	1	0.875
chr2	43680001	43800000	A.2.2.1.1.1.1.1.2.2	0.699886749716874	.	43680001	43800000	#FFDADA	1	0.625
chr2	43800001	44080000	A.1.2.1.2.2.2.1.2.2.2	0.861834654586636	.	43800001	44080000	#FF4848	1	0.875
chr2	44080001	44360000	A.1.2.1.2.2.2.1.2.1	0.864099660249151	.	44080001	44360000	#FF4848	1	0.875
chr2	44360001	44560000	A.2.1.1.1.1.2.2.2.1.1	0.807474518686297	.	44360001	44560000	#FF9191	1	0.75
chr2	44560001	44760000	A.2.2.1.1.1.1.2.1	0.698754246885617	.	44560001	44760000	#FFDADA	1	0.625
chr2	44760001	44960000	A.2.2.2.1.2.2.2.2.2	0.608154020385051	.	44760001	44960000	#FFDADA	1	0.625
chr2	44960001	45160000	A.2.2.2.1.2.2.1.1.2	0.613816534541336	.	44960001	45160000	#FFDADA	1	0.625
chr2	45160001	45400000	A.2.1.2.2.1.1.1.2.1	0.72480181200453	.	45160001	45400000	#FF9191	1	0.75
chr2	45400001	45640000	A.2.1.1.1.1.2.2.2.1.2	0.80634201585504	.	45400001	45640000	#FF9191	1	0.75
chr2	45640001	45840000	A.2.1.2.2.2.2.1.2.1	0.707814269535674	.	45640001	45840000	#FF9191	1	0.75
chr2	45840001	46120000	A.2.1.2.2.2.2.1.1	0.708946772366931	.	45840001	46120000	#FF9191	1	0.75
chr2	46120001	46560000	A.2.1.2.2.1.1.1.2.2	0.723669309173273	.	46120001	46560000	#FF9191	1	0.75
chr2	46560001	47040000	A.1.2.1.2.2.2.2.2.1	0.859569648924122	.	46560001	47040000	#FF4848	1	0.875
chr2	47040001	47120000	A.2.2.2.1.2.2.1.1.1	0.614949037372593	.	47040001	47120000	#FFDADA	1	0.625
chr2	47120001	47640000	A.1.1.2.2.1.2.2.2	0.927519818799547	.	47120001	47640000	#FF0000	1	1
chr2	47640001	47840000	A.2.1.1.1.1.2.2.2.2.1	0.805209513023783	.	47640001	47840000	#FF9191	1	0.75
chr2	47840001	48040000	A.2.2.1.1.1.1.2.2.1	0.69762174405436	.	47840001	48040000	#FFDADA	1	0.625
chr2	48040001	48280000	A.2.2.1.1.1.1.2.2.2	0.696489241223103	.	48040001	48280000	#FFDADA	1	0.625
chr2	48280001	48440000	A.2.2.1.1.1.2.2	0.694224235560589	.	48280001	48440000	#FFDADA	1	0.625
chr2	48440001	48760000	A.2.1.1.1.2.1.1	0.802944507361268	.	48440001	48760000	#FF9191	1	0.75
chr2	48760001	49120000	B.1.2.2.1.1.1.1.2.1.1	0.314835787089468	.	48760001	49120000	#9191FF	1	0.375
chr2	49120001	49400000	B.2.1.2.1.2.2.2	0.132502831257078	.	49120001	49400000	#4848FF	1	0.25
chr2	49400001	49520000	B.2.1.1.2.1.1.1.1.2.2	0.207248018120045	.	49400001	49520000	#4848FF	1	0.25
chr2	49520001	49800000	B.2.1.1.2.1.2.2.1.2	0.177802944507361	.	49520001	49800000	#4848FF	1	0.25
chr2	49800001	50160000	B.2.1.1.2.1.1.2.2.1.2.1	0.195922989807475	.	49800001	50160000	#4848FF	1	0.25
chr2	50160001	50280000	B.1.2.1.2.1.2.2.2.2	0.330690826727067	.	50160001	50280000	#9191FF	1	0.375
chr2	50280001	50800000	B.1.2.2.1.1.1.1.1.2	0.315968289920725	.	50280001	50800000	#9191FF	1	0.375
chr2	50800001	51200000	A.2.2.2.2.1.2.2	0.592298980747452	.	50800001	51200000	#FFDADA	1	0.625
chr2	51200001	51360000	A.2.2.2.2.1.2.1.2.1	0.594563986409966	.	51200001	51360000	#FFDADA	1	0.625
chr2	51360001	51520000	B.1.1.1.2.2.2.1.2	0.498301245753114	.	51360001	51520000	#DADAFF	1	0.5
chr2	51520001	51960000	B.1.1.1.2.1.1.1.1.2.1.1	0.527746319365798	.	51520001	51960000	#DADAFF	1	0.5
chr2	51960001	52280000	B.1.2.1.1.1.1.1.2.1	0.408833522083805	.	51960001	52280000	#9191FF	1	0.375
chr2	52280001	52400000	B.1.1.2.1.2.1.1.1	0.469988674971687	.	52280001	52400000	#DADAFF	1	0.5
chr2	52400001	52680000	B.1.1.2.2.2.2.1.2	0.421291053227633	.	52400001	52680000	#DADAFF	1	0.5
chr2	52680001	52880000	B.1.2.1.1.2.1.2.2.2.1	0.365798414496036	.	52680001	52880000	#9191FF	1	0.375
chr2	52880001	53280000	B.1.2.1.1.2.2.1.1.2.1	0.357870894677237	.	52880001	53280000	#9191FF	1	0.375
chr2	53280001	53440000	B.1.2.1.1.2.1.2.1.1.1.2	0.372593431483579	.	53280001	53440000	#9191FF	1	0.375
chr2	53440001	53640000	B.1.2.2.1.1.1.1.2.2	0.312570781426954	.	53440001	53640000	#9191FF	1	0.375
chr2	53640001	54080000	A.2.2.2.1.2.2.1.2.1	0.612684031710079	.	53640001	54080000	#FFDADA	1	0.625
chr2	54080001	54280000	A.1.1.2.2.2.1.2.2.2.2.1.1	0.917327293318233	.	54080001	54280000	#FF0000	1	1
chr2	54280001	54560000	A.2.2.1.1.2.1.2.2.2.2	0.688561721404303	.	54280001	54560000	#FFDADA	1	0.625
chr2	54560001	54680000	A.2.2.1.1.1.1.1.2.1	0.701019252548131	.	54560001	54680000	#FFDADA	1	0.625
chr2	54680001	55000000	A.1.2.2.2.2.2.1.1.2.1	0.819932049830125	.	54680001	55000000	#FF4848	1	0.875
chr2	55000001	55160000	A.2.1.2.2.2.1.2.2	0.710079275198188	.	55000001	55160000	#FF9191	1	0.75
chr2	55160001	55440000	A.1.1.2.2.2.1.2.2.2.2.1.2	0.916194790486976	.	55160001	55440000	#FF0000	1	1
chr2	55440001	55760000	A.1.1.2.2.2.1.1.1.1	0.92638731596829	.	55440001	55760000	#FF0000	1	1
chr2	55760001	55920000	A.1.2.1.2.1.1.1.1	0.877689694224236	.	55760001	55920000	#FF4848	1	0.875
chr2	55920001	56320000	A.2.1.2.1.2.1.2.2	0.738391845979615	.	55920001	56320000	#FF9191	1	0.75
chr2	56320001	56440000	B.1.1.2.1.2.1.2.2	0.463193657984145	.	56320001	56440000	#DADAFF	1	0.5
chr2	56440001	56640000	B.1.2.2.1.1.2.1.2.1.2.1.2	0.301245753114383	.	56440001	56640000	#9191FF	1	0.375
chr2	56640001	56760000	B.1.2.1.1.2.1.2.2.1.1.2	0.36806342015855	.	56640001	56760000	#9191FF	1	0.375
chr2	56760001	56960000	B.1.2.2.1.1.2.1.2.1.2.2	0.300113250283126	.	56760001	56960000	#9191FF	1	0.375
chr2	56960001	57040000	B.1.2.1.2.1.2.1.1.2	0.340883352208381	.	56960001	57040000	#9191FF	1	0.375
chr2	57040001	57280000	B.2.1.1.2.1.2.2.1.1	0.178935447338618	.	57040001	57280000	#4848FF	1	0.25
chr2	57280001	57480000	B.1.2.1.2.1.2.1.1.1	0.342015855039638	.	57280001	57480000	#9191FF	1	0.375
chr2	57480001	57800000	B.1.1.2.1.1.2.2.2.2.1	0.472253680634202	.	57480001	57800000	#DADAFF	1	0.5
chr2	57800001	58200000	B.2.1.1.1.1.2.2.2	0.221970554926387	.	57800001	58200000	#4848FF	1	0.25
chr2	58200001	58480000	A.2.2.1.2.2.1.2.2.1.2	0.646659116647792	.	58200001	58480000	#FFDADA	1	0.625
chr2	58480001	58640000	B.1.2.1.2.1.2.1.2.1.2	0.338618346545866	.	58480001	58640000	#9191FF	1	0.375
chr2	58640001	58920000	B.2.1.2.1.1.2.2.1	0.14722536806342	.	58640001	58920000	#4848FF	1	0.25
chr2	58920001	59080000	B.2.1.2.2.1.2.2.2.2	0.112117780294451	.	58920001	59080000	#4848FF	1	0.25
chr2	59080001	59240000	B.2.1.1.2.1.2.1.1.1.1.1	0.191392978482446	.	59080001	59240000	#4848FF	1	0.25
chr2	59240001	59440000	B.2.2.2.1.1.1.1	0.0362400906002265	.	59240001	59440000	#0000FF	1	0.125
chr2	59440001	59880000	B.2.2.2.2.1.2.2.2.1.1	0.00566251415628539	.	59440001	59880000	#0000FF	1	0.125
chr2	59880001	60440000	B.2.2.2.2.1.2.2.2.2	0.00339750849377123	.	59880001	60440000	#0000FF	1	0.125
chr2	60440001	60640000	B.2.1.1.2.1.2.1.1.1.1.2	0.190260475651189	.	60440001	60640000	#4848FF	1	0.25
chr2	60640001	60920000	B.1.1.2.1.2.1.2.1.1	0.466591166477916	.	60640001	60920000	#DADAFF	1	0.5
chr2	60920001	61280000	A.1.1.2.2.2.1.2.2.2.1	0.91845979614949	.	60920001	61280000	#FF0000	1	1
chr2	61280001	61640000	A.1.1.1.1.2.1.2	0.994337485843715	.	61280001	61640000	#FF0000	1	1
chr2	61640001	61760000	A.1.1.2.1.1.2.1.2.2.1	0.958097395243488	.	61640001	61760000	#FF0000	1	1
chr2	61760001	61920000	A.1.2.1.2.1.2.2	0.868629671574179	.	61760001	61920000	#FF4848	1	0.875
chr2	61920001	62120000	A.1.1.2.2.2.1.2.2.1	0.919592298980747	.	61920001	62120000	#FF0000	1	1
chr2	62120001	62600000	A.1.1.2.2.2.1.1.2.1.2	0.922989807474519	.	62120001	62600000	#FF0000	1	1
chr2	62600001	62720000	A.2.1.2.2.2.2.2.2	0.704416761041903	.	62600001	62720000	#FF9191	1	0.75
chr2	62720001	62920000	A.1.2.2.2.2.2.1.1.2.2	0.818799546998867	.	62720001	62920000	#FF4848	1	0.875
chr2	62920001	63040000	A.2.1.2.2.1.1.1.1.1.2.1	0.728199320498301	.	62920001	63040000	#FF9191	1	0.75
chr2	63040001	63240000	A.2.1.2.2.2.1.2.1	0.711211778029445	.	63040001	63240000	#FF9191	1	0.75
chr2	63240001	63520000	A.2.1.1.1.1.2.1.1	0.813137032842582	.	63240001	63520000	#FF9191	1	0.75
chr2	63520001	63800000	A.2.1.1.2.2.1.2.2.2	0.766704416761042	.	63520001	63800000	#FF9191	1	0.75
chr2	63800001	64160000	A.1.2.1.1.2.2.1.2	0.87995469988675	.	63800001	64160000	#FF4848	1	0.875
chr2	64160001	64440000	A.1.1.2.2.2.1.1.2.1.1	0.924122310305776	.	64160001	64440000	#FF0000	1	1
chr2	64440001	64600000	A.2.1.1.1.1.2.1.2	0.812004530011325	.	64440001	64600000	#FF9191	1	0.75
chr2	64600001	64760000	A.1.2.1.1.1.2.1.1.1	0.901472253680634	.	64600001	64760000	#FF4848	1	0.875
chr2	64760001	64880000	A.1.2.2.2.2.2.1.2	0.81766704416761	.	64760001	64880000	#FF4848	1	0.875
chr2	64880001	65080000	A.1.1.2.2.2.1.1.2.2	0.921857304643262	.	64880001	65080000	#FF0000	1	1
chr2	65080001	65440000	A.1.1.2.2.2.1.1.1.2	0.925254813137033	.	65080001	65440000	#FF0000	1	1
chr2	65440001	65840000	A.1.2.2.2.2.2.2.2	0.815402038505096	.	65440001	65840000	#FF4848	1	0.875
chr2	65840001	66640000	B.2.2.2.2.1.2.2.1.2	0.00679501698754247	.	65840001	66640000	#0000FF	1	0.125
chr2	66640001	66800000	B.1.1.2.1.2.1.2.1.2.2	0.464326160815402	.	66640001	66800000	#DADAFF	1	0.5
chr2	66800001	67160000	B.2.1.2.2.1.2.2.2.1	0.113250283125708	.	66800001	67160000	#4848FF	1	0.25
chr2	67160001	67560000	B.2.1.2.1.2.1.2	0.137032842582106	.	67160001	67560000	#4848FF	1	0.25
chr2	67560001	67720000	B.1.1.2.1.1.1.2.2.2.1	0.483578708946772	.	67560001	67720000	#DADAFF	1	0.5
chr2	67720001	67880000	B.2.1.1.2.1.1.2.2.2.1	0.19365798414496	.	67720001	67880000	#4848FF	1	0.25
chr2	67880001	68120000	B.2.2.1.1.1.1.2.1.2	0.0928652321630804	.	67880001	68120000	#0000FF	1	0.125
chr2	68120001	68360000	B.2.1.1.2.1.1.2.2.1.1	0.197055492638732	.	68120001	68360000	#4848FF	1	0.25
chr2	68360001	68680000	A.1.2.2.2.2.2.2.1	0.816534541336353	.	68360001	68680000	#FF4848	1	0.875
chr2	68680001	69000000	A.2.2.1.1.2.1.2.2.2.1	0.689694224235561	.	68680001	69000000	#FFDADA	1	0.625
chr2	69000001	69160000	B.1.1.1.2.1.1.1.1.1.1.2.2	0.530011325028313	.	69000001	69160000	#DADAFF	1	0.5
chr2	69160001	69560000	A.2.1.2.2.1.2.1.2	0.716874292185731	.	69160001	69560000	#FF9191	1	0.75
chr2	69560001	69840000	A.1.1.2.1.1.2.1.1.2	0.960362400906002	.	69560001	69840000	#FF0000	1	1
chr2	69840001	69920000	A.1.2.1.2.2.1.2	0.866364665911665	.	69840001	69920000	#FF4848	1	0.875
chr2	69920001	70120000	A.1.1.2.1.1.2.1.2.1	0.959229898074745	.	69920001	70120000	#FF0000	1	1
chr2	70120001	70280000	A.1.1.2.1.1.2.1.2.2.2	0.956964892412231	.	70120001	70280000	#FF0000	1	1
chr2	70280001	70520000	A.1.1.1.1.2.1.1	0.995469988674972	.	70280001	70520000	#FF0000	1	1
chr2	70520001	70760000	A.2.1.2.2.1.1.1.1.2	0.725934314835787	.	70520001	70760000	#FF9191	1	0.75
chr2	70760001	70920000	A.2.2.1.1.1.1.1.1.2	0.702151755379388	.	70760001	70920000	#FFDADA	1	0.625
chr2	70920001	71320000	A.1.2.1.1.2.1.1.2	0.887882219705549	.	70920001	71320000	#FF4848	1	0.875
chr2	71320001	71720000	A.1.1.2.1.1.1.1.2	0.968289920724802	.	71320001	71720000	#FF0000	1	1
chr2	71720001	71880000	B.1.1.2.1.2.1.1.2.1	0.46885617214043	.	71720001	71880000	#DADAFF	1	0.5
chr2	71880001	72440000	B.1.2.2.2.1.1.2.2	0.268403171007928	.	71880001	72440000	#9191FF	1	0.375
chr2	72440001	72720000	B.1.2.2.1.1.2.1.1.2	0.304643261608154	.	72440001	72720000	#9191FF	1	0.375
chr2	72720001	73080000	A.2.2.1.2.2.1.2.2.1.1	0.647791619479049	.	72720001	73080000	#FFDADA	1	0.625
chr2	73080001	73440000	A.1.1.2.1.1.2.1.1.1.2.2.1	0.962627406568516	.	73080001	73440000	#FF0000	1	1
chr2	73440001	73960000	A.1.1.2.1.1.2.1.1.1.1	0.964892412231031	.	73440001	73960000	#FF0000	1	1
chr2	73960001	74360000	A.1.1.1.2.1.1.1.1	0.990939977349943	.	73960001	74360000	#FF0000	1	1
chr2	74360001	74440000	A.1.1.2.2.2.2.1.2	0.910532276330691	.	74360001	74440000	#FF0000	1	1
chr2	74440001	74800000	A.1.1.1.1.1.2.1	0.998867497168743	.	74440001	74800000	#FF0000	1	1
chr2	74800001	75120000	A.1.2.1.1.2.1.1.1	0.889014722536806	.	74800001	75120000	#FF4848	1	0.875
chr2	75120001	75600000	B.1.2.2.2.1.1.1.2.1.2	0.272933182332956	.	75120001	75600000	#9191FF	1	0.375
chr2	75600001	75920000	B.1.2.2.2.1.1.1.2.1.1	0.274065685164213	.	75600001	75920000	#9191FF	1	0.375
chr2	75920001	76120000	B.1.2.1.1.2.1.2.1.2	0.370328425821065	.	75920001	76120000	#9191FF	1	0.375
chr2	76120001	76240000	B.1.2.1.1.2.1.2.2.2.2	0.364665911664779	.	76120001	76240000	#9191FF	1	0.375
chr2	76240001	76560000	B.1.2.1.1.2.1.2.1.1.1.1	0.373725934314836	.	76240001	76560000	#9191FF	1	0.375
chr2	76560001	76760000	B.1.1.1.2.1.1.1.2.2	0.522083805209513	.	76560001	76760000	#DADAFF	1	0.5
chr2	76760001	76920000	B.1.1.1.2.2.2.1.1	0.499433748584371	.	76760001	76920000	#DADAFF	1	0.5
chr2	76920001	77080000	A.2.2.1.2.2.2.1.2	0.639864099660249	.	76920001	77080000	#FFDADA	1	0.625
chr2	77080001	77240000	B.1.1.2.1.1.1.2.1.2	0.488108720271801	.	77080001	77240000	#DADAFF	1	0.5
chr2	77240001	77440000	B.1.1.1.2.1.1.1.1.2.2	0.525481313703284	.	77240001	77440000	#DADAFF	1	0.5
chr2	77440001	77920000	A.2.2.2.2.1.2.1.2.2	0.593431483578709	.	77440001	77920000	#FFDADA	1	0.625
chr2	77920001	78440000	B.1.1.2.1.1.1.2.2.1.2.1	0.485843714609287	.	77920001	78440000	#DADAFF	1	0.5
chr2	78440001	78560000	B.1.2.2.1.1.2.1.1.1	0.305775764439411	.	78440001	78560000	#9191FF	1	0.375
chr2	78560001	78760000	B.1.1.2.1.1.1.2.1.1	0.489241223103058	.	78560001	78760000	#DADAFF	1	0.5
chr2	78760001	79240000	B.1.2.1.1.2.2.1.1.2.2	0.35673839184598	.	78760001	79240000	#9191FF	1	0.375
chr2	79240001	79480000	B.1.2.2.2.1.1.1.1.1	0.276330690826727	.	79240001	79480000	#9191FF	1	0.375
chr2	79480001	79720000	B.2.1.1.1.1.2.2.1.1.2	0.225368063420159	.	79480001	79720000	#4848FF	1	0.25
chr2	79720001	79920000	B.1.2.2.2.1.1.1.1.2	0.27519818799547	.	79720001	79920000	#9191FF	1	0.375
chr2	79920001	80160000	B.1.2.1.1.2.1.1.2.1.1	0.381653454133635	.	79920001	80160000	#9191FF	1	0.375
chr2	80160001	80480000	B.1.2.1.1.2.1.2.2.1.2	0.366930917327293	.	80160001	80480000	#9191FF	1	0.375
chr2	80480001	80680000	B.2.1.1.1.1.2.2.1.2.1	0.224235560588901	.	80480001	80680000	#4848FF	1	0.25
chr2	80680001	81080000	B.2.1.2.2.2.2	0.10079275198188	.	80680001	81080000	#4848FF	1	0.25
chr2	81080001	81400000	B.1.2.1.1.2.1.1.2.2.2.2	0.374858437146093	.	81080001	81400000	#9191FF	1	0.375
chr2	81400001	81480000	B.1.2.1.2.1.2.1.2.2	0.337485843714609	.	81400001	81480000	#9191FF	1	0.375
chr2	81480001	81680000	B.1.1.2.1.1.2.2.2.2.2	0.471121177802944	.	81480001	81680000	#DADAFF	1	0.5
chr2	81680001	81880000	B.1.2.1.1.2.1.2.2.1.1.1	0.369195922989807	.	81680001	81880000	#9191FF	1	0.375
chr2	81880001	82320000	B.2.1.1.1.1.2.2.1.1.1	0.226500566251416	.	81880001	82320000	#4848FF	1	0.25
chr2	82320001	82440000	B.1.1.2.1.2.1.2.1.2.1	0.465458663646659	.	82320001	82440000	#DADAFF	1	0.5
chr2	82440001	82640000	B.1.1.2.1.1.1.2.2.1.1	0.486976217440544	.	82440001	82640000	#DADAFF	1	0.5
chr2	82640001	83200000	B.1.1.1.2.1.1.1.1.2.1.2	0.526613816534541	.	82640001	83200000	#DADAFF	1	0.5
chr2	83200001	83400000	A.2.2.1.1.2.1.2.2.1	0.690826727066818	.	83200001	83400000	#FFDADA	1	0.625
chr2	83400001	83920000	B.1.1.1.2.1.1.1.1.1.1.2.1	0.53114382785957	.	83400001	83920000	#DADAFF	1	0.5
chr2	83920001	84120000	B.1.1.2.1.1.1.2.2.2.2	0.482446206115515	.	83920001	84120000	#DADAFF	1	0.5
chr2	84120001	84440000	B.2.1.1.1.1.2.1.2.2	0.227633069082673	.	84120001	84440000	#4848FF	1	0.25
chr2	84440001	84640000	B.2.1.2.1.1.1.1.1.1	0.160815402038505	.	84440001	84640000	#4848FF	1	0.25
chr2	84640001	85120000	A.2.2.2.2.1.2.1.1	0.595696489241223	.	84640001	85120000	#FFDADA	1	0.625
chr2	85120001	85280000	A.1.1.2.2.2.1.2.2.2.2.2	0.915062287655719	.	85120001	85280000	#FF0000	1	1
chr2	85280001	85560000	A.1.2.2.2.2.1.1.1.1.1	0.832389580973952	.	85280001	85560000	#FF4848	1	0.875
chr2	85560001	85840000	A.1.1.1.2.1.1.1.2.1	0.989807474518686	.	85560001	85840000	#FF0000	1	1
chr2	85840001	86120000	A.1.1.1.2.1.1.1.2.2	0.988674971687429	.	85840001	86120000	#FF0000	1	1
chr2	86120001	86280000	A.1.1.2.1.1.2.1.1.1.2.2.2	0.961494903737259	.	86120001	86280000	#FF0000	1	1
chr2	86280001	86440000	A.1.1.1.2.2.1.2	0.973952434881087	.	86280001	86440000	#FF0000	1	1
chr2	86440001	86600000	A.1.2.2.2.2.2.1.1.1	0.821064552661382	.	86440001	86600000	#FF4848	1	0.875
chr2	86600001	87040000	A.1.1.1.2.1.2.2.2.2	0.976217440543601	.	86600001	87040000	#FF0000	1	1
chr2	87040001	87160000	B.1.1.1.1.2.1.1.2.2	0.549263873159683	.	87040001	87160000	#DADAFF	1	0.5
chr2	87280001	87400000	A.2.2.2.2.2.2.1.2	0.580973952434881	.	87280001	87400000	#FFDADA	1	0.625
chr2	87400001	87520000	B.1.1.2.1.2.2.2.2.1.1	0.455266138165345	.	87400001	87520000	#DADAFF	1	0.5
chr2	87520001	87640000	B.1.2.1.1.2.1.1.2.1.2	0.380520951302378	.	87520001	87640000	#9191FF	1	0.375
chr2	87760001	88000000	A.2.2.2.2.2.2.1.1	0.582106455266138	.	87760001	88000000	#FFDADA	1	0.625
chr2	88200001	88240000	B.1.1.1.2.2.1.1.1.2	0.507361268403171	.	88200001	88240000	#DADAFF	1	0.5
chr2	88280001	88440000	B.1.1.1.2.2.1.1.1.2	0.507361268403171	.	88280001	88440000	#DADAFF	1	0.5
chr2	88440001	88520000	B.1.2.2.1.1.2.1.2.2	0.298980747451869	.	88440001	88520000	#9191FF	1	0.375
chr2	88520001	88840000	B.1.2.2.1.1.2.2.1.2	0.295583238958097	.	88520001	88840000	#9191FF	1	0.375
chr2	88840001	89040000	A.2.2.2.2.2.1.1.1.1.1.1	0.591166477916195	.	88840001	89040000	#FFDADA	1	0.625
chr2	89040001	89560000	B.2.2.2.1.2.1.2.1.2	0.0249150622876557	.	89040001	89560000	#0000FF	1	0.125
chr2	89800001	89920000	B.2.2.1.1.1.1.1.2.1.2	0.0962627406568516	.	89800001	89920000	#0000FF	1	0.125
chr2	89960001	90080000	B.2.2.1.1.1.1.1.2.1.2	0.0962627406568516	.	89960001	90080000	#0000FF	1	0.125
chr2	90080001	90280000	B.2.2.1.1.1.1.2.1.1	0.0939977349943375	.	90080001	90280000	#0000FF	1	0.125
chr2	90400001	90480000	B.1.2.2.1.1.2.1.2.1.2.1.1	0.30237825594564	.	90400001	90480000	#9191FF	1	0.375
chr2	91640001	91760000	B.1.2.2.1.1.2.1.2.1.2.1.1	0.30237825594564	.	91640001	91760000	#9191FF	1	0.375
chr2	91760001	91960000	B.2.1.2.2.1.2.2.1.2	0.114382785956965	.	91760001	91960000	#4848FF	1	0.25
chr2	91960001	92200000	B.2.1.2.2.1.2.2.1.1	0.115515288788222	.	91960001	92200000	#4848FF	1	0.25
chr2	92240001	92320000	B.2.1.2.2.1.2.2.1.1	0.115515288788222	.	92240001	92320000	#4848FF	1	0.25
chr2	92320001	92360000	A.1.1.2.2.2.2.1.1.2	0.911664779161948	.	92320001	92360000	#FF0000	1	1
chr2	95320001	96080000	A.1.1.2.2.2.2.1.1.2	0.911664779161948	.	95320001	96080000	#FF0000	1	1
chr2	96160001	96200000	A.1.1.2.2.2.2.1.1.2	0.911664779161948	.	96160001	96200000	#FF0000	1	1
chr2	96200001	96280000	A.2.2.1.2.2.2.1.1.1	0.64326160815402	.	96200001	96280000	#FFDADA	1	0.625
chr2	96320001	96360000	A.2.2.1.2.2.2.1.1.1	0.64326160815402	.	96320001	96360000	#FFDADA	1	0.625
chr2	96360001	96600000	A.2.1.2.2.2.1.1.1.1	0.714609286523216	.	96360001	96600000	#FF9191	1	0.75
chr2	96600001	96960000	A.1.1.2.1.1.2.2.2.1	0.952434881087203	.	96600001	96960000	#FF0000	1	1
chr2	96960001	97040000	A.1.2.2.2.1.1.2.1.1	0.841449603624009	.	96960001	97040000	#FF4848	1	0.875
chr2	97040001	97280000	A.1.2.1.1.1.2.2.2.1	0.891279728199321	.	97040001	97280000	#FF4848	1	0.875
chr2	97280001	97480000	A.1.1.2.1.1.2.2.1.2	0.95356738391846	.	97280001	97480000	#FF0000	1	1
chr2	97480001	97880000	A.1.2.1.1.1.2.2.2.2	0.890147225368063	.	97480001	97880000	#FF4848	1	0.875
chr2	98000001	98040000	A.2.1.2.2.2.2.1.2.2	0.706681766704417	.	98000001	98040000	#FF9191	1	0.75
chr2	98120001	98320000	A.2.1.2.2.2.2.1.2.2	0.706681766704417	.	98120001	98320000	#FF9191	1	0.75
chr2	98320001	98720000	A.2.1.2.1.1.2.1.1	0.749716874292186	.	98320001	98720000	#FF9191	1	0.75
chr2	98720001	99040000	B.1.2.1.1.2.1.1.1	0.382785956964892	.	98720001	99040000	#9191FF	1	0.375
chr2	99040001	99200000	B.1.1.1.1.2.1.1.2.1	0.55039637599094	.	99040001	99200000	#DADAFF	1	0.5
chr2	99200001	99520000	B.1.1.1.2.1.1.1.1.1.1.1	0.532276330690827	.	99200001	99520000	#DADAFF	1	0.5
chr2	99520001	99720000	B.1.1.2.1.2.2.2.2.2	0.451868629671574	.	99520001	99720000	#DADAFF	1	0.5
chr2	99720001	99960000	A.1.2.2.2.2.1.2.2.1.2.2	0.823329558323896	.	99720001	99960000	#FF4848	1	0.875
chr2	99960001	100160000	A.1.2.1.1.2.1.2.2.1.1.1	0.885617214043035	.	99960001	100160000	#FF4848	1	0.875
chr2	100160001	100640000	B.1.2.1.1.2.2.2	0.352208380520951	.	100160001	100640000	#9191FF	1	0.375
chr2	100640001	100800000	A.2.2.1.2.2.2.2	0.638731596828992	.	100640001	100800000	#FFDADA	1	0.625
chr2	100800001	101000000	A.2.2.2.1.2.2.2.2.1	0.609286523216308	.	100800001	101000000	#FFDADA	1	0.625
chr2	101000001	101360000	A.2.2.2.1.2.2.2.1	0.610419026047565	.	101000001	101360000	#FFDADA	1	0.625
chr2	101360001	101640000	A.2.2.1.2.2.1.1.1.2	0.652321630804077	.	101360001	101640000	#FFDADA	1	0.625
chr2	101640001	101880000	A.1.1.2.1.2.1.1.2.1	0.947904869762174	.	101640001	101880000	#FF0000	1	1
chr2	101880001	102200000	A.2.1.2.1.1.1.2.2	0.750849377123443	.	101880001	102200000	#FF9191	1	0.75
chr2	102200001	102440000	A.2.2.1.2.1.1.1.2.2.1	0.676104190260476	.	102200001	102440000	#FFDADA	1	0.625
chr2	102440001	102640000	B.1.1.2.1.2.2.1.2.1	0.460928652321631	.	102440001	102640000	#DADAFF	1	0.5
chr2	102640001	102840000	A.2.2.1.2.1.1.1.2.2.2	0.674971687429219	.	102640001	102840000	#FFDADA	1	0.625
chr2	102840001	103080000	B.2.1.1.1.1.1.2.2	0.233295583238958	.	102840001	103080000	#4848FF	1	0.25
chr2	103080001	103400000	B.2.1.2.1.1.2.2.2.1	0.146092865232163	.	103080001	103400000	#4848FF	1	0.25
chr2	103400001	103720000	B.2.2.2.1.2.1.2.1.1	0.0260475651189128	.	103400001	103720000	#0000FF	1	0.125
chr2	103720001	103920000	B.2.2.2.1.2.1.2.2.1.2.1	0.0226500566251416	.	103720001	103920000	#0000FF	1	0.125
chr2	103920001	104240000	B.2.2.2.1.2.1.2.2.1.1	0.0237825594563986	.	103920001	104240000	#0000FF	1	0.125
chr2	104240001	104800000	B.2.2.2.2.1.2.2.2.1.2	0.00453001132502831	.	104240001	104800000	#0000FF	1	0.125
chr2	104800001	105240000	B.2.2.2.1.2.1.2.2.2	0.0203850509626274	.	104800001	105240000	#0000FF	1	0.125
chr2	105240001	105600000	B.2.1.2.2.1.2.1.1.1.2.2	0.122310305775764	.	105240001	105600000	#4848FF	1	0.25
chr2	105600001	105960000	B.1.1.1.2.1.1.2	0.520951302378256	.	105600001	105960000	#DADAFF	1	0.5
chr2	105960001	106320000	B.2.2.1.1.2.2.1.1	0.0645526613816535	.	105960001	106320000	#0000FF	1	0.125
chr2	106320001	106480000	B.2.1.1.2.2.1.2.2.2	0.167610419026048	.	106320001	106480000	#4848FF	1	0.25
chr2	106480001	106760000	B.2.2.1.1.1.1.2.2	0.0917327293318233	.	106480001	106760000	#0000FF	1	0.125
chr2	106760001	106960000	B.2.1.2.2.1.2.1.1.1.2.1	0.123442808607022	.	106760001	106960000	#4848FF	1	0.25
chr2	106960001	107040000	B.2.1.2.2.1.2.1.1.1.1	0.124575311438279	.	106960001	107040000	#4848FF	1	0.25
chr2	107080001	107160000	B.2.1.2.2.1.2.1.1.1.1	0.124575311438279	.	107080001	107160000	#4848FF	1	0.25
chr2	107160001	107800000	B.2.2.2.2.2.2	0.00113250283125708	.	107160001	107800000	#0000FF	1	0.125
chr2	107800001	108160000	B.2.2.2.2.2.1	0.00226500566251416	.	107800001	108160000	#0000FF	1	0.125
chr2	108160001	108440000	B.2.2.1.1.1.1.1.2.1.1	0.0973952434881087	.	108160001	108440000	#0000FF	1	0.125
chr2	108480001	108600000	B.2.1.2.1.1.1.2.1	0.156285390713477	.	108480001	108600000	#4848FF	1	0.25
chr2	108600001	108880000	B.2.2.1.1.2.2.1.2	0.0634201585503964	.	108600001	108880000	#0000FF	1	0.125
chr2	108880001	109040000	B.1.2.2.1.1.2.2.1.1.1	0.297848244620612	.	108880001	109040000	#9191FF	1	0.375
chr2	109040001	109320000	A.2.1.1.2.2.2.1.1.2	0.764439411098528	.	109040001	109320000	#FF9191	1	0.75
chr2	109320001	109440000	A.2.1.1.2.2.2.2.2	0.758776896942242	.	109320001	109440000	#FF9191	1	0.75
chr2	109440001	109840000	B.1.2.2.1.1.2.2.1.1.2	0.296715741789354	.	109440001	109840000	#9191FF	1	0.375
chr2	109840001	110120000	B.2.1.2.1.1.2.2.2.2	0.144960362400906	.	109840001	110120000	#4848FF	1	0.25
chr2	110240001	110320000	B.2.1.2.1.1.2.2.2.2	0.144960362400906	.	110240001	110320000	#4848FF	1	0.25
chr2	110320001	110520000	A.2.2.2.2.1.1.2.1.2.2.2	0.600226500566251	.	110320001	110520000	#FFDADA	1	0.625
chr2	110840001	111000000	A.2.2.1.2.1.1.1.1.1	0.680634201585504	.	110840001	111000000	#FFDADA	1	0.625
chr2	111360001	111840000	B.1.1.2.1.2.2.2.1.1	0.45753114382786	.	111360001	111840000	#DADAFF	1	0.5
chr2	111840001	112040000	B.1.1.2.1.2.2.2.2.1.2.2	0.453001132502831	.	111840001	112040000	#DADAFF	1	0.5
chr2	112040001	112200000	B.1.1.2.1.2.2.2.1.2	0.456398640996602	.	112040001	112200000	#DADAFF	1	0.5
chr2	112200001	112480000	B.1.2.2.1.1.2.1.2.1.1	0.303510758776897	.	112200001	112480000	#9191FF	1	0.375
chr2	112480001	112800000	A.1.1.2.1.2.1.2.2.2	0.942242355605889	.	112480001	112800000	#FF0000	1	1
chr2	112800001	113120000	A.1.1.1.2.1.2.1.2.1.1	0.984144960362401	.	112800001	113120000	#FF0000	1	1
chr2	113160001	113200000	A.1.1.1.2.1.2.1.2.1.1	0.984144960362401	.	113160001	113200000	#FF0000	1	1
chr2	113200001	113520000	A.1.1.1.1.2.2.2	0.9920724801812	.	113200001	113520000	#FF0000	1	1
chr2	113520001	113760000	A.2.1.2.1.1.1.2.1.1	0.754246885617214	.	113520001	113760000	#FF9191	1	0.75
chr2	113760001	114240000	A.1.1.1.2.1.2.1.2.2	0.981879954699887	.	113760001	114240000	#FF0000	1	1
chr2	114240001	114720000	A.2.1.1.2.2.2.1.1.1	0.765571913929785	.	114240001	114720000	#FF9191	1	0.75
chr2	114720001	115480000	B.2.2.2.2.1.2.2.1.1	0.00792751981879955	.	114720001	115480000	#0000FF	1	0.125
chr2	115480001	115760000	B.1.2.2.2.1.1.2.1.1	0.270668176670442	.	115480001	115760000	#9191FF	1	0.375
chr2	115760001	116040000	B.1.2.2.2.1.1.1.2.2	0.271800679501699	.	115760001	116040000	#9191FF	1	0.375
chr2	116040001	116320000	B.2.1.1.2.2.2.1.2.1	0.164212910532276	.	116040001	116320000	#4848FF	1	0.25
chr2	116320001	116640000	B.2.1.1.1.1.1.1.2.1.2	0.236693091732729	.	116320001	116640000	#4848FF	1	0.25
chr2	116640001	116880000	B.1.1.1.2.1.1.1.2.1.1	0.524348810872027	.	116640001	116880000	#DADAFF	1	0.5
chr2	116880001	117160000	B.2.1.1.1.1.2.2.1.2.2	0.223103057757644	.	116880001	117160000	#4848FF	1	0.25
chr2	117160001	117560000	B.1.2.2.2.2.1.1.2.2.2	0.253680634201585	.	117160001	117560000	#9191FF	1	0.375
chr2	117560001	117920000	B.2.2.1.1.1.2.1.2.2.1.2	0.0826727066817667	.	117560001	117920000	#0000FF	1	0.125
chr2	117920001	118000000	B.2.1.2.1.2.2.1.1.1	0.135900339750849	.	117920001	118000000	#4848FF	1	0.25
chr2	118000001	118280000	B.2.1.2.2.1.2.1.2.2.2	0.116647791619479	.	118000001	118280000	#4848FF	1	0.25
chr2	118280001	118560000	B.2.1.1.2.2.1.2.1.2	0.171007927519819	.	118280001	118560000	#4848FF	1	0.25
chr2	118560001	118760000	B.1.1.1.1.2.1.2.1	0.548131370328426	.	118560001	118760000	#DADAFF	1	0.5
chr2	118760001	118960000	B.1.2.1.1.1.1.2.1.1.1	0.405436013590034	.	118760001	118960000	#9191FF	1	0.375
chr2	118960001	119400000	B.2.2.2.2.1.2.1.1	0.0101925254813137	.	118960001	119400000	#0000FF	1	0.125
chr2	119400001	119560000	B.2.2.1.1.1.2.1.1.2.1.2	0.087202718006795	.	119400001	119560000	#0000FF	1	0.125
chr2	119560001	119680000	B.2.1.1.2.2.1.1.1	0.17440543601359	.	119560001	119680000	#4848FF	1	0.25
chr2	119680001	119760000	B.2.1.2.2.1.2.1.2.2.1.1	0.118912797281993	.	119680001	119760000	#4848FF	1	0.25
chr2	119760001	120040000	B.1.2.1.2.2.1.1.2	0.328425821064553	.	119760001	120040000	#9191FF	1	0.375
chr2	120040001	120400000	A.2.1.2.1.2.1.1.1	0.745186862967157	.	120040001	120400000	#FF9191	1	0.75
chr2	120400001	120720000	A.2.1.1.2.1.1.1.2	0.790486976217441	.	120400001	120720000	#FF9191	1	0.75
chr2	120720001	121000000	A.2.1.1.2.1.2.1.1.1	0.784824462061155	.	120720001	121000000	#FF9191	1	0.75
chr2	121000001	121120000	A.2.1.2.1.2.1.1.2.1.1	0.7440543601359	.	121000001	121120000	#FF9191	1	0.75
chr2	121120001	121480000	A.1.2.1.1.1.1.2.2.2	0.902604756511891	.	121120001	121480000	#FF4848	1	0.875
chr2	121480001	121800000	A.2.2.1.2.2.1.1.2.2	0.650056625141563	.	121480001	121800000	#FFDADA	1	0.625
chr2	121800001	122160000	A.2.1.1.2.1.1.2.1.2	0.787089467723669	.	121800001	122160000	#FF9191	1	0.75
chr2	122160001	122520000	A.1.2.1.1.1.1.2.2.1	0.903737259343148	.	122160001	122520000	#FF4848	1	0.875
chr2	122520001	122800000	B.1.1.1.2.2.1.1.1.1	0.508493771234428	.	122520001	122800000	#DADAFF	1	0.5
chr2	122800001	122960000	B.1.2.1.1.1.1.2.1.2.1	0.40317100792752	.	122800001	122960000	#9191FF	1	0.375
chr2	122960001	123200000	B.1.2.2.2.2.1.1.2.2.1	0.254813137032843	.	122960001	123200000	#9191FF	1	0.375
chr2	123200001	123480000	B.2.1.1.2.2.2.1.2.2	0.163080407701019	.	123200001	123480000	#4848FF	1	0.25
chr2	123480001	123640000	B.1.2.1.1.1.1.1.1.2.2.1.2	0.411098527746319	.	123480001	123640000	#9191FF	1	0.375
chr2	123640001	124080000	B.1.2.1.1.1.2.2.2.2.1	0.386183465458664	.	123640001	124080000	#9191FF	1	0.375
chr2	124080001	124160000	B.1.2.2.1.2.2.1.1.1.1	0.284258210645527	.	124080001	124160000	#9191FF	1	0.375
chr2	124160001	124800000	B.1.1.1.2.1.2.1.2.1.1.1	0.517553793884485	.	124160001	124800000	#DADAFF	1	0.5
chr2	124800001	125120000	B.1.2.1.1.1.2.2.1.2	0.389580973952435	.	124800001	125120000	#9191FF	1	0.375
chr2	125120001	125360000	B.2.1.1.2.2.2.1.1.1	0.16647791619479	.	125120001	125360000	#4848FF	1	0.25
chr2	125360001	125480000	B.1.2.2.1.2.2.1.1.1.2	0.28312570781427	.	125360001	125480000	#9191FF	1	0.375
chr2	125480001	125960000	B.1.2.2.2.2.1.1.1.1	0.258210645526614	.	125480001	125960000	#9191FF	1	0.375
chr2	125960001	126120000	B.1.2.2.2.2.1.2.1.1.1	0.252548131370328	.	125960001	126120000	#9191FF	1	0.375
chr2	126120001	126280000	B.1.2.2.2.2.1.2.1.2	0.250283125707814	.	126120001	126280000	#9191FF	1	0.375
chr2	126280001	126520000	B.2.1.2.1.2.2.1.1.2	0.134767836919592	.	126280001	126520000	#4848FF	1	0.25
chr2	126520001	126720000	B.2.1.2.1.2.2.1.2	0.133635334088335	.	126520001	126720000	#4848FF	1	0.25
chr2	126720001	126920000	B.2.2.1.1.1.2.2.1.1.1.2	0.0792751981879955	.	126720001	126920000	#0000FF	1	0.125
chr2	126920001	127080000	B.2.2.1.1.1.2.1.2.2.1.1	0.0838052095130238	.	126920001	127080000	#0000FF	1	0.125
chr2	127080001	127280000	B.2.2.1.1.2.2.2.1.2.1	0.0611551528878822	.	127080001	127280000	#0000FF	1	0.125
chr2	127280001	127440000	B.2.2.1.1.1.2.1.1.2.1.1.1	0.0894677236693092	.	127280001	127440000	#0000FF	1	0.125
chr2	127440001	127640000	B.2.2.1.1.1.2.1.2.1	0.0849377123442809	.	127440001	127640000	#0000FF	1	0.125
chr2	127640001	127920000	B.1.2.1.2.1.1.1.2	0.34881087202718	.	127640001	127920000	#9191FF	1	0.375
chr2	127920001	128480000	A.1.1.2.1.2.1.2.1	0.944507361268403	.	127920001	128480000	#FF0000	1	1
chr2	128480001	128720000	A.1.2.1.1.1.1.2.1.1	0.906002265005662	.	128480001	128720000	#FF4848	1	0.875
chr2	128720001	129000000	A.1.2.2.1.1	0.857304643261608	.	128720001	129000000	#FF4848	1	0.875
chr2	129000001	129680000	B.2.1.2.2.1.2.1.2.1	0.12004530011325	.	129000001	129680000	#4848FF	1	0.25
chr2	129680001	129920000	B.2.2.1.1.1.2.2.1.2	0.0758776896942242	.	129680001	129920000	#0000FF	1	0.125
chr2	129920001	130080000	B.2.2.1.1.1.2.1.1.2.1.1.2	0.0883352208380521	.	129920001	130080000	#0000FF	1	0.125
chr2	130080001	130280000	B.2.2.1.1.1.2.2.1.1.1.1	0.0804077010192525	.	130080001	130280000	#0000FF	1	0.125
chr2	130280001	130800000	B.2.1.1.2.2.1.2.2.1.1	0.169875424688562	.	130280001	130800000	#4848FF	1	0.25
chr2	130880001	131160000	A.1.2.1.1.1.1.2.1.2	0.904869762174405	.	130880001	131160000	#FF4848	1	0.875
chr2	131480001	131640000	A.1.2.2.2.1.1.2.2.1	0.839184597961495	.	131480001	131640000	#FF4848	1	0.875
chr2	131640001	131880000	A.1.2.1.1.2.1.2.2.2	0.882219705549264	.	131640001	131880000	#FF4848	1	0.875
chr2	131880001	132000000	A.2.1.1.2.1.2.1.2.1	0.782559456398641	.	131880001	132000000	#FF9191	1	0.75
chr2	132040001	132120000	A.2.1.1.2.1.2.1.2.1	0.782559456398641	.	132040001	132120000	#FF9191	1	0.75
chr2	132120001	132520000	A.2.1.1.2.1.1.1.1.1	0.793884484711212	.	132120001	132520000	#FF9191	1	0.75
chr2	132520001	132800000	B.1.2.1.1.1.2.1.2	0.391845979614949	.	132520001	132800000	#9191FF	1	0.375
chr2	132800001	132840000	B.1.2.2.1.1.2.2.2.2	0.291053227633069	.	132800001	132840000	#9191FF	1	0.375
chr2	132880001	132960000	B.1.2.2.1.1.2.2.2.2	0.291053227633069	.	132880001	132960000	#9191FF	1	0.375
chr2	133000001	133120000	B.1.2.2.1.1.2.2.2.2	0.291053227633069	.	133000001	133120000	#9191FF	1	0.375
chr2	133120001	133200000	B.2.1.1.2.2.1.1.2	0.173272933182333	.	133120001	133200000	#4848FF	1	0.25
chr2	133200001	133520000	B.2.2.1.1.2.2.2.1.2.2	0.0600226500566251	.	133200001	133520000	#0000FF	1	0.125
chr2	133520001	133880000	B.2.2.2.1.2.1.1.2	0.0271800679501699	.	133520001	133880000	#0000FF	1	0.125
chr2	133880001	134000000	B.2.1.2.1.1.1.2.2.2	0.154020385050963	.	133880001	134000000	#4848FF	1	0.25
chr2	134000001	134120000	B.2.2.1.1.1.2.2.1.1.2.2	0.0770101925254813	.	134000001	134120000	#0000FF	1	0.125
chr2	134120001	134320000	B.2.2.1.1.1.2.1.1.2.2	0.0860702151755379	.	134120001	134320000	#0000FF	1	0.125
chr2	134320001	134480000	B.2.2.1.1.1.2.2.1.1.2.1	0.0781426953567384	.	134320001	134480000	#0000FF	1	0.125
chr2	134480001	134640000	B.2.1.2.2.1.2.1.2.2.1.2	0.117780294450736	.	134480001	134640000	#4848FF	1	0.25
chr2	134640001	134840000	B.2.2.1.1.1.2.2.2	0.0747451868629672	.	134640001	134840000	#0000FF	1	0.125
chr2	134840001	135160000	B.2.1.1.2.2.1.2.1.1	0.172140430351076	.	134840001	135160000	#4848FF	1	0.25
chr2	135160001	135640000	B.2.1.2.2.1.2.1.1.2	0.121177802944507	.	135160001	135640000	#4848FF	1	0.25
chr2	135640001	135920000	A.2.1.2.1.2.1.1.2.1.2	0.742921857304643	.	135640001	135920000	#FF9191	1	0.75
chr2	135920001	136240000	B.1.1.1.1.2.1.2.2.1	0.546998867497169	.	135920001	136240000	#DADAFF	1	0.5
chr2	136240001	136400000	A.2.2.1.2.2.1.2.1	0.648924122310306	.	136240001	136400000	#FFDADA	1	0.625
chr2	136400001	136640000	A.2.1.1.2.1.2.2	0.780294450736127	.	136400001	136640000	#FF9191	1	0.75
chr2	136640001	136800000	A.2.2.2.1.1.1.1.2.2	0.634201585503964	.	136640001	136800000	#FFDADA	1	0.625
chr2	136800001	136880000	B.1.1.2.2.1.2.2.1.2	0.431483578708947	.	136800001	136880000	#DADAFF	1	0.5
chr2	136880001	136960000	B.1.2.2.2.2.1.2.2	0.249150622876557	.	136880001	136960000	#9191FF	1	0.375
chr2	136960001	137080000	B.2.1.1.2.2.1.2.2.1.2	0.168742921857305	.	136960001	137080000	#4848FF	1	0.25
chr2	137080001	137480000	B.2.2.1.1.2.2.2.2.2	0.057757644394111	.	137080001	137480000	#0000FF	1	0.125
chr2	137480001	137880000	B.2.2.2.1.2.1.1.1	0.028312570781427	.	137480001	137880000	#0000FF	1	0.125
chr2	137880001	138600000	B.2.2.1.1.2.2.2.2.1	0.0588901472253681	.	137880001	138600000	#0000FF	1	0.125
chr2	138600001	139080000	B.1.1.2.2.1.2.2.2.1.1	0.43035107587769	.	138600001	139080000	#DADAFF	1	0.5
chr2	139080001	139200000	B.1.1.2.2.1.1.2.2.2.2	0.44167610419026	.	139080001	139200000	#DADAFF	1	0.5
chr2	139200001	139560000	A.2.1.2.1.2.1.2.1.2	0.739524348810872	.	139200001	139560000	#FF9191	1	0.75
chr2	139560001	140120000	B.1.1.2.2.1.1.2.2.2.1.1	0.443941109852775	.	139560001	140120000	#DADAFF	1	0.5
chr2	140120001	140480000	B.1.1.1.1.2.1.1.1.1.2	0.552661381653454	.	140120001	140480000	#DADAFF	1	0.5
chr2	140480001	140760000	B.1.2.1.1.1.1.2.2.2.1.1	0.396375990939977	.	140480001	140760000	#9191FF	1	0.375
chr2	140760001	140920000	B.1.2.1.1.1.1.1.1.2.1	0.413363533408834	.	140760001	140920000	#9191FF	1	0.375
chr2	140920001	141120000	B.1.2.1.1.1.1.2.2.1.2.2	0.397508493771234	.	140920001	141120000	#9191FF	1	0.375
chr2	141120001	141520000	B.1.1.2.2.1.1.2.2.1	0.445073612684032	.	141120001	141520000	#DADAFF	1	0.5
chr2	141520001	141720000	B.1.1.1.1.2.2.2.2.2	0.533408833522084	.	141520001	141720000	#DADAFF	1	0.5
chr2	141720001	141960000	B.1.2.1.1.1.1.2.1.2.2.2	0.400906002265006	.	141720001	141960000	#9191FF	1	0.375
chr2	141960001	142280000	B.1.1.2.2.1.2.2.1.1.1	0.433748584371461	.	141960001	142280000	#DADAFF	1	0.5
chr2	142280001	142560000	B.1.1.2.2.1.1.2.1.2	0.446206115515289	.	142280001	142560000	#DADAFF	1	0.5
chr2	142560001	143000000	B.1.2.1.1.1.2.2.1.1	0.390713476783692	.	142560001	143000000	#9191FF	1	0.375
chr2	143000001	143080000	B.1.2.2.1.2.2.2.2	0.277463193657984	.	143000001	143080000	#9191FF	1	0.375
chr2	143080001	143280000	B.1.2.2.2.2.1.2.1.1.2	0.251415628539071	.	143080001	143280000	#9191FF	1	0.375
chr2	143280001	143440000	B.1.2.2.1.2.2.2.1.2	0.278595696489241	.	143280001	143440000	#9191FF	1	0.375
chr2	143440001	143800000	B.1.2.2.1.2.2.2.1.1	0.279728199320498	.	143440001	143800000	#9191FF	1	0.375
chr2	143800001	144200000	B.1.1.1.2.1.2.1.2.2.1	0.514156285390713	.	143800001	144200000	#DADAFF	1	0.5
chr2	144200001	144520000	B.2.1.1.1.1.2.1.1	0.232163080407701	.	144200001	144520000	#4848FF	1	0.25
chr2	144520001	144920000	B.2.1.1.2.2.2.1.1.2	0.165345413363533	.	144520001	144920000	#4848FF	1	0.25
chr2	144920001	145600000	B.1.1.2.2.2.2.2.1	0.420158550396376	.	144920001	145600000	#DADAFF	1	0.5
chr2	145600001	145840000	B.1.2.1.1.1.2.2.2.2.2.2	0.383918459796149	.	145600001	145840000	#9191FF	1	0.375
chr2	145840001	145920000	B.1.1.2.2.1.2.1.1.1.1	0.440543601359003	.	145840001	145920000	#DADAFF	1	0.5
chr2	145920001	146160000	B.1.2.2.1.2.2.1.2	0.280860702151755	.	145920001	146160000	#9191FF	1	0.375
chr2	146160001	146280000	B.1.2.1.1.1.1.1.1.1.2.2.2	0.414496036240091	.	146160001	146280000	#9191FF	1	0.375
chr2	146280001	146360000	B.1.1.2.2.1.2.1.2.2	0.434881087202718	.	146280001	146360000	#DADAFF	1	0.5
chr2	146360001	146560000	B.1.2.2.1.2.2.1.1.2	0.281993204983012	.	146360001	146560000	#9191FF	1	0.375
chr2	146560001	147480000	B.2.1.1.2.2.2.2	0.161947904869762	.	146560001	147480000	#4848FF	1	0.25
chr2	147480001	147760000	B.1.2.1.1.1.2.2.2.1.1	0.388448471121178	.	147480001	147760000	#9191FF	1	0.375
chr2	147760001	147920000	B.1.1.2.2.1.2.1.1.1.2	0.439411098527746	.	147760001	147920000	#DADAFF	1	0.5
chr2	147920001	148040000	B.1.2.1.1.1.1.1.1.2.2.2	0.409966024915062	.	147920001	148040000	#9191FF	1	0.375
chr2	148040001	148200000	B.1.1.1.1.2.2.1.2.2.1	0.539071347678369	.	148040001	148200000	#DADAFF	1	0.5
chr2	148200001	148440000	B.1.1.1.1.2.2.1.1.2.1.2	0.54246885617214	.	148200001	148440000	#DADAFF	1	0.5
chr2	148440001	148680000	A.2.2.2.1.1.2.1.1.2	0.627406568516421	.	148440001	148680000	#FFDADA	1	0.625
chr2	148680001	149120000	A.2.2.2.1.1.1.1.2.1.2	0.635334088335221	.	148680001	149120000	#FFDADA	1	0.625
chr2	149120001	149360000	A.2.2.2.1.1.2.1.1.1.1.1.1	0.63193657984145	.	149120001	149360000	#FFDADA	1	0.625
chr2	149360001	149680000	A.2.1.2.1.2.1.2.1.1	0.740656851642129	.	149360001	149680000	#FF9191	1	0.75
chr2	149680001	149720000	B.1.1.2.2.1.1.1.2.2	0.448471121177803	.	149680001	149720000	#DADAFF	1	0.5
chr2	149760001	149880000	B.1.1.2.2.1.1.1.2.2	0.448471121177803	.	149760001	149880000	#DADAFF	1	0.5
chr2	149880001	150120000	A.2.2.2.1.1.1.1.2.1.1	0.636466591166478	.	149880001	150120000	#FFDADA	1	0.625
chr2	150120001	150440000	B.1.1.1.2.1.2.1.2.2.2	0.513023782559456	.	150120001	150440000	#DADAFF	1	0.5
chr2	150440001	150720000	A.2.2.2.1.1.2.2.1.1	0.625141562853907	.	150440001	150720000	#FFDADA	1	0.625
chr2	150720001	151160000	A.2.1.2.1.2.2.1.2.2.1	0.733861834654587	.	150720001	151160000	#FF9191	1	0.75
chr2	151160001	151280000	B.1.1.1.1.2.1.1.1.1.1.2	0.553793884484711	.	151160001	151280000	#DADAFF	1	0.5
chr2	151280001	151560000	A.2.2.2.1.2.1.1.1	0.620611551528879	.	151280001	151560000	#FFDADA	1	0.625
chr2	151560001	151720000	B.1.1.2.2.1.1.2.1.1	0.447338618346546	.	151560001	151720000	#DADAFF	1	0.5
chr2	151720001	152160000	A.2.2.2.1.2.1.2.1.1	0.618346545866365	.	151720001	152160000	#FFDADA	1	0.625
chr2	152160001	152400000	A.2.1.2.1.2.1.1.2.2	0.741789354473386	.	152160001	152400000	#FF9191	1	0.75
chr2	152400001	152840000	B.1.1.1.1.2.1.2.2.2	0.545866364665912	.	152400001	152840000	#DADAFF	1	0.5
chr2	152840001	153520000	B.1.2.1.1.1.2.1.1	0.392978482446206	.	152840001	153520000	#9191FF	1	0.375
chr2	153520001	153600000	A.2.2.1.2.1.1.2.2.2.2	0.667044167610419	.	153520001	153600000	#FFDADA	1	0.625
chr2	153600001	153960000	B.1.2.2.2.2.1.1.1.2	0.257078142695357	.	153600001	153960000	#9191FF	1	0.375
chr2	153960001	154440000	B.2.1.2.1.1.1.2.2.1	0.15515288788222	.	153960001	154440000	#4848FF	1	0.25
chr2	154440001	154960000	B.1.2.1.1.1.2.2.2.1.2	0.387315968289921	.	154440001	154960000	#9191FF	1	0.375
chr2	154960001	155120000	B.1.2.1.1.1.1.2.2.1.2.1	0.398640996602492	.	154960001	155120000	#9191FF	1	0.375
chr2	155120001	155320000	B.1.1.2.2.1.2.1.2.1.1	0.437146092865232	.	155120001	155320000	#DADAFF	1	0.5
chr2	155320001	155560000	B.1.1.1.1.2.2.1.1.2.1.1	0.543601359003397	.	155320001	155560000	#DADAFF	1	0.5
chr2	155560001	156200000	A.2.2.2.1.1.2.2.2.1	0.622876557191393	.	155560001	156200000	#FFDADA	1	0.625
chr2	156200001	157000000	B.1.2.2.2.2.1.1.2.1	0.2559456398641	.	156200001	157000000	#9191FF	1	0.375
chr2	157000001	157080000	B.1.1.2.2.1.2.2.1.1.2	0.432616081540204	.	157000001	157080000	#DADAFF	1	0.5
chr2	157080001	157240000	A.2.2.2.1.1.2.1.2	0.626274065685164	.	157080001	157240000	#FFDADA	1	0.625
chr2	157240001	157360000	A.2.2.1.2.1.1.2.2.1.2.1	0.67044167610419	.	157240001	157360000	#FFDADA	1	0.625
chr2	157360001	157560000	B.1.1.2.2.1.2.1.2.1.2	0.436013590033975	.	157360001	157560000	#DADAFF	1	0.5
chr2	157560001	157720000	B.1.1.2.2.1.1.1.1	0.450736126840317	.	157560001	157720000	#DADAFF	1	0.5
chr2	157720001	158120000	B.1.1.2.2.1.2.2.2.1.2	0.429218573046433	.	157720001	158120000	#DADAFF	1	0.5
chr2	158120001	158320000	B.1.1.1.1.2.2.2.1.1	0.536806342015855	.	158120001	158320000	#DADAFF	1	0.5
chr2	158320001	158480000	A.2.2.2.1.1.2.2.2.2	0.621744054360136	.	158320001	158480000	#FFDADA	1	0.625
chr2	158480001	158800000	B.1.1.1.1.2.2.1.2.1	0.540203850509626	.	158480001	158800000	#DADAFF	1	0.5
chr2	158800001	158920000	B.1.1.1.1.2.2.1.2.2.2	0.537938844847112	.	158800001	158920000	#DADAFF	1	0.5
chr2	158920001	159240000	B.1.1.1.1.2.2.1.1.2.2	0.541336353340883	.	158920001	159240000	#DADAFF	1	0.5
chr2	159240001	159680000	A.2.2.1.2.2.1.1.2.1	0.65118912797282	.	159240001	159680000	#FFDADA	1	0.625
chr2	159680001	160080000	A.1.2.2.2.2.1.2.1	0.827859569648924	.	159680001	160080000	#FF4848	1	0.875
chr2	160080001	160240000	A.2.1.2.1.1.1.1.2.1	0.756511891279728	.	160080001	160240000	#FF9191	1	0.75
chr2	160240001	160880000	A.1.1.2.2.2.2.2.1	0.909399773499434	.	160240001	160880000	#FF0000	1	1
chr2	160880001	161280000	A.2.2.2.1.2.1.1.2	0.619479048697622	.	160880001	161280000	#FFDADA	1	0.625
chr2	161280001	161600000	B.1.1.2.2.1.2.2.2.2.1	0.428086070215176	.	161280001	161600000	#DADAFF	1	0.5
chr2	161600001	161960000	B.1.1.2.2.1.2.2.2.2.2	0.426953567383918	.	161600001	161960000	#DADAFF	1	0.5
chr2	161960001	162160000	A.2.2.1.2.1.1.2.2.1.1	0.671574178935447	.	161960001	162160000	#FFDADA	1	0.625
chr2	162160001	162480000	A.2.2.2.1.2.1.2.1.2	0.617214043035108	.	162160001	162480000	#FFDADA	1	0.625
chr2	162480001	162760000	B.1.1.1.1.2.1.1.1.2	0.551528878822197	.	162480001	162760000	#DADAFF	1	0.5
chr2	162760001	163200000	A.2.2.2.1.2.1.2.2	0.616081540203851	.	162760001	163200000	#FFDADA	1	0.625
chr2	163200001	163360000	B.1.1.1.1.2.2.1.1.1	0.544733861834655	.	163200001	163360000	#DADAFF	1	0.5
chr2	163360001	163680000	B.1.1.1.1.2.1.1.1.1.1.1	0.554926387315968	.	163360001	163680000	#DADAFF	1	0.5
chr2	163680001	163960000	B.1.2.1.1.1.1.1.1.1.1	0.417893544733862	.	163680001	163960000	#9191FF	1	0.375
chr2	163960001	164400000	B.1.1.2.2.1.1.2.2.2.1.2	0.442808607021518	.	163960001	164400000	#DADAFF	1	0.5
chr2	164400001	164680000	B.1.1.1.2.1.2.1.2.1.1.2	0.516421291053228	.	164400001	164680000	#DADAFF	1	0.5
chr2	164680001	165080000	B.1.2.1.1.1.1.1.1.2.2.1.1	0.412231030577576	.	164680001	165080000	#9191FF	1	0.375
chr2	165080001	165280000	B.1.2.1.1.1.1.2.2.1.1	0.399773499433749	.	165080001	165280000	#9191FF	1	0.375
chr2	165280001	165400000	B.1.2.1.1.1.1.2.2.2.2	0.394110985277463	.	165280001	165400000	#9191FF	1	0.375
chr2	165400001	165600000	A.2.2.1.2.1.1.2.2.1.2.2	0.669309173272933	.	165400001	165600000	#FFDADA	1	0.625
chr2	165600001	165800000	A.2.1.1.2.1.2.1.1.2	0.783691959229898	.	165600001	165800000	#FF9191	1	0.75
chr2	165800001	165920000	A.2.2.2.1.1.1.1.1	0.637599093997735	.	165800001	165920000	#FFDADA	1	0.625
chr2	165920001	166040000	B.1.1.1.1.2.2.2.2.1	0.534541336353341	.	165920001	166040000	#DADAFF	1	0.5
chr2	166040001	166320000	A.2.2.2.1.1.2.2.1.2	0.62400906002265	.	166040001	166320000	#FFDADA	1	0.625
chr2	166320001	166480000	A.2.2.1.2.1.2.2.2.1.2	0.655719139297848	.	166320001	166480000	#FFDADA	1	0.625
chr2	166480001	166800000	A.2.1.1.2.1.1.1.1.2.1	0.792751981879955	.	166480001	166800000	#FF9191	1	0.75
chr2	166800001	167080000	A.2.2.2.1.1.2.1.1.1.2	0.628539071347678	.	166800001	167080000	#FFDADA	1	0.625
chr2	167080001	167160000	B.1.2.1.2.2.2.1.2	0.320498301245753	.	167080001	167160000	#9191FF	1	0.375
chr2	167160001	167320000	B.1.2.1.1.1.1.1.1.1.2.2.1	0.415628539071348	.	167160001	167320000	#9191FF	1	0.375
chr2	167320001	167600000	B.1.2.1.1.1.2.2.2.2.2.1	0.385050962627407	.	167320001	167600000	#9191FF	1	0.375
chr2	167600001	167920000	B.1.1.1.2.1.2.2.1	0.511891279728199	.	167600001	167920000	#DADAFF	1	0.5
chr2	167920001	168520000	B.2.1.2.1.1.2.1.1	0.152887882219706	.	167920001	168520000	#4848FF	1	0.25
chr2	168520001	168800000	B.2.1.1.1.1.1.1.2.2	0.235560588901472	.	168520001	168800000	#4848FF	1	0.25
chr2	168800001	169040000	A.2.2.2.1.1.2.1.1.1.1.2	0.629671574178935	.	168800001	169040000	#FFDADA	1	0.625
chr2	169040001	169280000	A.2.1.2.1.2.2.1.1	0.737259343148358	.	169040001	169280000	#FF9191	1	0.75
chr2	169280001	169520000	A.2.1.2.1.2.2.1.2.1.1	0.736126840317101	.	169280001	169520000	#FF9191	1	0.75
chr2	169520001	169800000	A.2.1.2.1.2.2.1.2.2.2	0.73272933182333	.	169520001	169800000	#FF9191	1	0.75
chr2	169800001	170240000	A.2.1.2.1.2.2.1.2.1.2	0.734994337485844	.	169800001	170240000	#FF9191	1	0.75
chr2	170240001	170680000	A.1.1.2.1.2.1.2.2.1	0.943374858437146	.	170240001	170680000	#FF0000	1	1
chr2	170680001	170880000	A.1.2.2.2.1.1.1.2.2	0.842582106455266	.	170680001	170880000	#FF4848	1	0.875
chr2	170880001	171320000	A.2.1.1.2.1.1.2.1.1.2	0.788221970554926	.	170880001	171320000	#FF9191	1	0.75
chr2	171320001	171640000	A.2.1.1.2.1.1.2.1.1.1	0.789354473386183	.	171320001	171640000	#FF9191	1	0.75
chr2	171640001	171800000	A.2.1.1.2.1.2.1.2.2	0.781426953567384	.	171640001	171800000	#FF9191	1	0.75
chr2	171800001	172280000	A.1.1.2.2.2.2.2.2	0.908267270668177	.	171800001	172280000	#FF0000	1	1
chr2	172280001	172680000	A.1.2.1.1.2.2.2	0.878822197055493	.	172280001	172680000	#FF4848	1	0.875
chr2	172680001	172960000	A.1.2.1.1.1.1.1	0.90713476783692	.	172680001	172960000	#FF4848	1	0.875
chr2	172960001	173400000	A.2.2.1.2.2.1.1.1.1	0.653454133635334	.	172960001	173400000	#FFDADA	1	0.625
chr2	173400001	173640000	A.2.2.2.1.2.2.1.2.2	0.611551528878822	.	173400001	173640000	#FFDADA	1	0.625
chr2	173640001	173840000	B.1.1.2.1.2.2.1.1	0.462061155152888	.	173640001	173840000	#DADAFF	1	0.5
chr2	173840001	173920000	B.1.1.1.1.2.2.2.1.2	0.535673839184598	.	173840001	173920000	#DADAFF	1	0.5
chr2	173920001	174200000	A.2.2.2.1.1.2.1.1.1.1.1.2	0.630804077010192	.	173920001	174200000	#FFDADA	1	0.625
chr2	174200001	174360000	B.1.1.2.2.1.2.1.1.2	0.438278595696489	.	174200001	174360000	#DADAFF	1	0.5
chr2	174360001	174760000	B.1.1.1.2.1.2.1.1.2	0.518686296715742	.	174360001	174760000	#DADAFF	1	0.5
chr2	174760001	174960000	A.2.1.1.2.1.1.1.1.2.2	0.791619479048698	.	174760001	174960000	#FF9191	1	0.75
chr2	174960001	175280000	A.2.1.1.2.1.1.2.2	0.785956964892412	.	174960001	175280000	#FF9191	1	0.75
chr2	175280001	175560000	A.2.2.1.2.1.1.2.1.2	0.672706681766704	.	175280001	175560000	#FFDADA	1	0.625
chr2	175560001	175840000	B.1.2.1.2.2.1.1.1	0.32955832389581	.	175560001	175840000	#9191FF	1	0.375
chr2	175840001	176120000	B.1.1.1.1.1.2.1.2.1.1	0.563986409966025	.	175840001	176120000	#DADAFF	1	0.5
chr2	176120001	176240000	B.1.2.2.1.2.1.1.2	0.288788221970555	.	176120001	176240000	#9191FF	1	0.375
chr2	176240001	176680000	B.2.2.1.1.1.2.1.2.2.2	0.0815402038505096	.	176240001	176680000	#0000FF	1	0.125
chr2	176680001	176760000	B.1.2.2.1.2.1.1.1	0.289920724801812	.	176680001	176760000	#9191FF	1	0.375
chr2	176760001	176920000	B.1.1.2.2.1.1.1.2.1	0.44960362400906	.	176760001	176920000	#DADAFF	1	0.5
chr2	176920001	177080000	B.1.2.1.2.2.2.1.1	0.32163080407701	.	176920001	177080000	#9191FF	1	0.375
chr2	177080001	177240000	B.2.1.1.1.2.2.2	0.210645526613817	.	177080001	177240000	#4848FF	1	0.25
chr2	177240001	177480000	B.2.2.1.1.1.2.1.1.1	0.0906002265005662	.	177240001	177480000	#0000FF	1	0.125
chr2	177480001	177720000	B.2.2.1.1.2.2.2.1.1	0.0622876557191393	.	177480001	177720000	#0000FF	1	0.125
chr2	177720001	178040000	B.2.2.2.1.2.1.2.2.1.2.2	0.0215175537938845	.	177720001	178040000	#0000FF	1	0.125
chr2	178040001	178520000	A.2.2.1.2.1.1.2.1.1	0.673839184597962	.	178040001	178520000	#FFDADA	1	0.625
chr2	178520001	178680000	B.1.2.1.1.1.1.2.1.1.2	0.404303510758777	.	178520001	178680000	#9191FF	1	0.375
chr2	178680001	178960000	B.1.1.1.2.1.2.1.2.1.2	0.515288788221971	.	178680001	178960000	#DADAFF	1	0.5
chr2	178960001	179120000	A.2.2.1.2.1.1.2.2.2.1	0.668176670441676	.	178960001	179120000	#FFDADA	1	0.625
chr2	179120001	179320000	A.2.2.1.2.2.1.2.2.2.2	0.644394110985277	.	179120001	179320000	#FFDADA	1	0.625
chr2	179320001	179520000	B.1.1.1.1.1.1.2.1	0.573046432616082	.	179320001	179520000	#DADAFF	1	0.5
chr2	179520001	179720000	B.1.2.1.1.2.1.1.2.2.2.1.2	0.37599093997735	.	179520001	179720000	#9191FF	1	0.375
chr2	179720001	179840000	B.1.2.1.1.1.1.2.1.2.2.1	0.402038505096263	.	179720001	179840000	#9191FF	1	0.375
chr2	179840001	180240000	A.2.2.2.2.1.1.2.1.2.2.1	0.601359003397508	.	179840001	180240000	#FFDADA	1	0.625
chr2	180240001	180560000	A.2.2.1.2.1.1.1.2.1.2	0.677236693091733	.	180240001	180560000	#FFDADA	1	0.625
chr2	180560001	180960000	A.2.1.1.2.2.1.2.2.1.2	0.767836919592299	.	180560001	180960000	#FF9191	1	0.75
chr2	180960001	181440000	A.1.2.1.1.2.2.1.1	0.881087202718007	.	180960001	181440000	#FF4848	1	0.875
chr2	181440001	181640000	A.2.1.2.1.1.1.1.2.2	0.755379388448471	.	181440001	181640000	#FF9191	1	0.75
chr2	181640001	181840000	A.2.2.1.2.2.2.1.1.2.1	0.642129105322763	.	181640001	181840000	#FFDADA	1	0.625
chr2	181840001	182000000	A.2.2.1.2.1.1.1.2.1.1	0.67836919592299	.	181840001	182000000	#FFDADA	1	0.625
chr2	182000001	182240000	A.2.2.2.2.1.1.2.1.2.1	0.602491506228766	.	182000001	182240000	#FFDADA	1	0.625
chr2	182240001	182640000	A.2.1.2.1.2.2.2.1	0.731596828992072	.	182240001	182640000	#FF9191	1	0.75
chr2	182640001	182800000	A.2.1.1.2.2.1.1.1.1.2	0.778029445073613	.	182640001	182800000	#FF9191	1	0.75
chr2	182800001	183000000	A.2.1.1.2.2.1.1.1.2.2	0.774631936579841	.	182800001	183000000	#FF9191	1	0.75
chr2	183000001	183560000	A.2.2.1.2.1.2.1.2.1.2	0.663646659116648	.	183000001	183560000	#FFDADA	1	0.625
chr2	183560001	184080000	A.1.1.2.1.2.1.1.1.2	0.949037372593431	.	183560001	184080000	#FF0000	1	1
chr2	184080001	184560000	B.2.1.1.1.1.2.1.2.1.2.1	0.229898074745187	.	184080001	184560000	#4848FF	1	0.25
chr2	184560001	184760000	B.2.1.1.1.2.2.1.1.2	0.214043035107588	.	184560001	184760000	#4848FF	1	0.25
chr2	184760001	185040000	B.1.2.2.2.1.1.2.1.2	0.269535673839185	.	184760001	185040000	#9191FF	1	0.375
chr2	185040001	185360000	B.1.1.1.1.1.1.2.2	0.571913929784824	.	185040001	185360000	#DADAFF	1	0.5
chr2	185360001	185520000	B.1.1.2.1.1.1.1.1	0.494903737259343	.	185360001	185520000	#DADAFF	1	0.5
chr2	185520001	185760000	B.1.2.2.2.1.2.1.2.2	0.263873159682899	.	185520001	185760000	#9191FF	1	0.375
chr2	185760001	186040000	B.1.2.1.1.2.1.2.1.1.2	0.371460928652322	.	185760001	186040000	#9191FF	1	0.375
chr2	186040001	186520000	B.2.1.1.1.1.2.1.2.1.2.2	0.22876557191393	.	186040001	186520000	#4848FF	1	0.25
chr2	186520001	186840000	B.1.2.2.2.1.2.2.2.2	0.259343148357871	.	186520001	186840000	#9191FF	1	0.375
chr2	186840001	187040000	B.2.1.2.1.1.2.1.2.2.1	0.149490373725934	.	186840001	187040000	#4848FF	1	0.25
chr2	187040001	187160000	B.1.2.2.2.1.2.1.1.1	0.26727066817667	.	187040001	187160000	#9191FF	1	0.375
chr2	187160001	187360000	B.1.2.1.1.2.2.1.2.2	0.353340883352208	.	187160001	187360000	#9191FF	1	0.375
chr2	187360001	187760000	A.2.1.2.1.1.1.1.1	0.757644394110985	.	187360001	187760000	#FF9191	1	0.75
chr2	187760001	188360000	B.1.1.2.1.1.2.2.2.1.2	0.473386183465459	.	187760001	188360000	#DADAFF	1	0.5
chr2	188360001	188520000	A.2.2.1.2.1.2.1.2.2.1	0.662514156285391	.	188360001	188520000	#FFDADA	1	0.625
chr2	188520001	188760000	A.2.2.2.2.1.1.2.2.2	0.59682899207248	.	188520001	188760000	#FFDADA	1	0.625
chr2	188760001	188960000	A.2.2.1.2.1.2.1.2.2.2	0.661381653454134	.	188760001	188960000	#FFDADA	1	0.625
chr2	188960001	189320000	A.2.1.1.2.2.1.2.1.1	0.77123442808607	.	188960001	189320000	#FF9191	1	0.75
chr2	189320001	189440000	B.1.1.1.1.1.1.1.1.1	0.578708946772367	.	189320001	189440000	#DADAFF	1	0.5
chr2	189440001	190000000	A.1.2.2.2.2.1.1.2	0.828992072480181	.	189440001	190000000	#FF4848	1	0.875
chr2	190000001	190120000	A.2.1.1.2.2.1.1.2.2	0.772366930917327	.	190000001	190120000	#FF9191	1	0.75
chr2	190120001	190320000	A.2.1.2.1.2.2.2.2	0.730464326160815	.	190120001	190320000	#FF9191	1	0.75
chr2	190320001	190640000	A.1.1.2.1.2.1.1.1.1	0.950169875424689	.	190320001	190640000	#FF0000	1	1
chr2	190640001	190840000	A.1.2.1.1.1.2.1.2.2	0.894677236693092	.	190640001	190840000	#FF4848	1	0.875
chr2	190840001	191000000	A.2.1.2.1.1.2.1.2	0.748584371460929	.	190840001	191000000	#FF9191	1	0.75
chr2	191000001	191160000	A.2.1.2.1.1.1.2.1.2.1	0.753114382785957	.	191000001	191160000	#FF9191	1	0.75
chr2	191160001	191560000	A.1.1.2.1.2.2.2.1	0.937712344280861	.	191160001	191560000	#FF0000	1	1
chr2	191560001	191720000	A.2.1.1.2.2.1.1.2.1	0.773499433748584	.	191560001	191720000	#FF9191	1	0.75
chr2	191720001	191880000	A.1.2.1.1.1.2.1.1.2.2.1	0.89920724801812	.	191720001	191880000	#FF4848	1	0.875
chr2	191880001	192120000	A.2.1.1.2.2.1.2.1.2	0.770101925254813	.	191880001	192120000	#FF9191	1	0.75
chr2	192120001	192360000	A.1.2.2.2.1.2.1.2.2	0.834654586636467	.	192120001	192360000	#FF4848	1	0.875
chr2	192360001	192600000	A.2.2.1.2.1.2.1.2.1.1	0.664779161947905	.	192360001	192600000	#FFDADA	1	0.625
chr2	192600001	192760000	B.1.2.1.1.2.1.1.2.2.1.1	0.379388448471121	.	192600001	192760000	#9191FF	1	0.375
chr2	192760001	192960000	B.1.2.1.1.2.2.1.1.1.1.1	0.363533408833522	.	192760001	192960000	#9191FF	1	0.375
chr2	192960001	193160000	B.1.1.1.1.1.1.1.1.2.2	0.576443941109853	.	192960001	193160000	#DADAFF	1	0.5
chr2	193160001	193240000	B.1.1.1.1.1.2.2.1	0.560588901472254	.	193160001	193240000	#DADAFF	1	0.5
chr2	193240001	193440000	A.2.2.1.2.1.2.1.1	0.665911664779162	.	193240001	193440000	#FFDADA	1	0.625
chr2	193440001	193800000	B.1.1.1.1.1.1.1.2.2	0.574178935447339	.	193440001	193800000	#DADAFF	1	0.5
chr2	193800001	194120000	B.1.2.1.1.1.1.1.1.1.2.1	0.416761041902605	.	193800001	194120000	#9191FF	1	0.375
chr2	194120001	194560000	B.1.1.2.1.1.1.2.2.1.2.2	0.484711211778029	.	194120001	194560000	#DADAFF	1	0.5
chr2	194560001	194880000	B.1.1.2.1.1.2.2.2.1.1.2	0.474518686296716	.	194560001	194880000	#DADAFF	1	0.5
chr2	194880001	195080000	B.1.2.2.2.1.2.1.1.2	0.266138165345413	.	194880001	195080000	#9191FF	1	0.375
chr2	195080001	195320000	B.1.2.1.2.2.2.2.2	0.318233295583239	.	195080001	195320000	#9191FF	1	0.375
chr2	195320001	195520000	B.1.2.1.1.2.2.1.2.1.2	0.354473386183465	.	195320001	195520000	#9191FF	1	0.375
chr2	195520001	195600000	B.1.2.2.1.2.1.2.2.2	0.285390713476784	.	195520001	195600000	#9191FF	1	0.375
chr2	195600001	195760000	B.1.1.2.1.1.2.1.2.2.1	0.479048697621744	.	195600001	195760000	#DADAFF	1	0.5
chr2	195760001	196000000	B.1.1.1.1.1.1.1.2.1	0.575311438278596	.	195760001	196000000	#DADAFF	1	0.5
chr2	196000001	196080000	B.1.2.1.1.1.1.2.2.2.1.2	0.39524348810872	.	196000001	196080000	#9191FF	1	0.375
chr2	196080001	196240000	B.1.1.2.1.1.2.1.2.2.2	0.477916194790487	.	196080001	196240000	#DADAFF	1	0.5
chr2	196240001	196400000	B.1.1.2.1.1.2.1.1	0.481313703284258	.	196240001	196400000	#DADAFF	1	0.5
chr2	196400001	196720000	B.1.1.2.1.1.1.1.2.2.1.1	0.492638731596829	.	196400001	196720000	#DADAFF	1	0.5
chr2	196720001	196960000	B.1.2.1.1.2.2.1.1.1.2.1	0.360135900339751	.	196720001	196960000	#9191FF	1	0.375
chr2	196960001	197160000	A.2.2.2.2.1.1.1.1	0.607021517553794	.	196960001	197160000	#FFDADA	1	0.625
chr2	197160001	197360000	B.1.2.1.1.2.2.1.1.1.2.2	0.359003397508494	.	197160001	197360000	#9191FF	1	0.375
chr2	197360001	197600000	B.1.1.2.1.1.1.1.2.2.1.2	0.491506228765572	.	197360001	197600000	#DADAFF	1	0.5
chr2	197600001	197680000	A.2.2.1.2.1.2.2.2.2	0.654586636466591	.	197600001	197680000	#FFDADA	1	0.625
chr2	197680001	197880000	A.2.1.2.1.1.2.2.2	0.746319365798415	.	197680001	197880000	#FF9191	1	0.75
chr2	197880001	198040000	A.2.2.2.2.1.1.2.2.1.2	0.597961494903737	.	197880001	198040000	#FFDADA	1	0.625
chr2	198040001	198280000	A.2.1.1.2.2.1.1.1.2.1.1	0.776896942242356	.	198040001	198280000	#FF9191	1	0.75
chr2	198280001	198600000	A.1.1.2.1.2.2.1.1	0.941109852774632	.	198280001	198600000	#FF0000	1	1
chr2	198600001	198720000	A.2.2.2.2.2.2.2	0.579841449603624	.	198600001	198720000	#FFDADA	1	0.625
chr2	198720001	198920000	B.2.1.1.1.2.2.1.1.1	0.215175537938845	.	198720001	198920000	#4848FF	1	0.25
chr2	198920001	199160000	B.1.2.2.2.1.2.2.1.2	0.261608154020385	.	198920001	199160000	#9191FF	1	0.375
chr2	199160001	199280000	B.1.2.1.1.2.2.1.2.1.1	0.355605889014723	.	199160001	199280000	#9191FF	1	0.375
chr2	199280001	199560000	B.1.1.1.2.1.2.2.2.1	0.510758776896942	.	199280001	199560000	#DADAFF	1	0.5
chr2	199560001	199960000	B.1.2.1.1.2.2.1.1.1.1.2.2	0.361268403171008	.	199560001	199960000	#9191FF	1	0.375
chr2	199960001	200280000	B.1.2.2.2.1.2.2.2.1	0.260475651189128	.	199960001	200280000	#9191FF	1	0.375
chr2	200280001	200440000	B.1.1.1.1.1.2.2.2.1.1	0.559456398640997	.	200280001	200440000	#DADAFF	1	0.5
chr2	200440001	200760000	B.1.1.1.2.1.1.1.2.1.2	0.52321630804077	.	200440001	200760000	#DADAFF	1	0.5
chr2	200760001	200920000	A.2.1.2.1.1.2.2.1	0.747451868629672	.	200760001	200920000	#FF9191	1	0.75
chr2	200920001	201080000	B.1.1.2.1.2.2.2.2.1.2.1	0.454133635334088	.	200920001	201080000	#DADAFF	1	0.5
chr2	201080001	201320000	A.2.1.2.1.1.1.2.1.2.2	0.7519818799547	.	201080001	201320000	#FF9191	1	0.75
chr2	201320001	201600000	A.1.1.2.1.2.2.1.2.1	0.939977349943375	.	201320001	201600000	#FF0000	1	1
chr2	201600001	201680000	A.1.2.1.1.2.1.2.1	0.886749716874292	.	201600001	201680000	#FF4848	1	0.875
chr2	201680001	202200000	A.1.1.1.1.1.2.2.1	0.997734994337486	.	201680001	202200000	#FF0000	1	1
chr2	202200001	202400000	A.1.2.2.2.1.1.1.1	0.84484711211778	.	202200001	202400000	#FF4848	1	0.875
chr2	202400001	203080000	A.1.2.1.1.1.2.1.2.1.1	0.896942242355606	.	202400001	203080000	#FF4848	1	0.875
chr2	203080001	203360000	A.1.1.1.2.1.2.2.1.2	0.978482446206115	.	203080001	203360000	#FF0000	1	1
chr2	203360001	203480000	A.1.2.2.2.1.1.1.2.1	0.843714609286523	.	203360001	203480000	#FF4848	1	0.875
chr2	203480001	203640000	A.1.2.2.2.2.1.2.2.1.1.1	0.826727066817667	.	203480001	203640000	#FF4848	1	0.875
chr2	203640001	203920000	A.1.1.2.1.1.2.1.1.1.2.1	0.963759909399774	.	203640001	203920000	#FF0000	1	1
chr2	203920001	204080000	A.1.2.2.2.1.1.2.2.2	0.838052095130238	.	203920001	204080000	#FF4848	1	0.875
chr2	204080001	204280000	A.1.1.2.1.2.1.1.2.2.2	0.94563986409966	.	204080001	204280000	#FF0000	1	1
chr2	204280001	204520000	A.1.2.1.1.1.2.1.1.2.1	0.900339750849377	.	204280001	204520000	#FF4848	1	0.875
chr2	204520001	204800000	A.2.1.1.2.2.1.2.2.1.1	0.768969422423556	.	204520001	204800000	#FF9191	1	0.75
chr2	204800001	205240000	B.1.1.2.1.1.1.1.2.1	0.493771234428086	.	204800001	205240000	#DADAFF	1	0.5
chr2	205240001	205520000	B.1.1.1.2.1.1.1.1.1.2	0.528878822197056	.	205240001	205520000	#DADAFF	1	0.5
chr2	205520001	205600000	B.1.2.1.1.2.1.1.2.2.2.1.1	0.377123442808607	.	205520001	205600000	#9191FF	1	0.375
chr2	205600001	206040000	B.2.1.1.1.1.2.1.2.1.1	0.231030577576444	.	205600001	206040000	#4848FF	1	0.25
chr2	206040001	206360000	B.2.1.2.1.1.2.1.2.2.2	0.148357870894677	.	206040001	206360000	#4848FF	1	0.25
chr2	206360001	206560000	B.2.1.2.1.1.2.1.2.1.1	0.151755379388448	.	206360001	206560000	#4848FF	1	0.25
chr2	206560001	206840000	A.2.2.1.2.2.1.2.2.2.1	0.645526613816535	.	206560001	206840000	#FFDADA	1	0.625
chr2	206840001	207040000	A.1.1.2.1.2.2.1.2.2	0.938844847112118	.	206840001	207040000	#FF0000	1	1
chr2	207040001	207200000	A.1.2.2.2.2.1.2.2.1.2.1	0.824462061155153	.	207040001	207200000	#FF4848	1	0.875
chr2	207200001	207480000	A.2.1.1.2.2.1.1.1.2.1.2	0.775764439411099	.	207200001	207480000	#FF9191	1	0.75
chr2	207480001	207560000	A.2.2.1.2.2.2.1.1.2.2	0.640996602491506	.	207480001	207560000	#FFDADA	1	0.625
chr2	207560001	207880000	A.1.2.2.2.2.1.1.1.1.2	0.831257078142695	.	207560001	207880000	#FF4848	1	0.875
chr2	207880001	208280000	A.1.1.1.2.1.2.1.1	0.985277463193658	.	207880001	208280000	#FF0000	1	1
chr2	208280001	208440000	A.1.2.1.1.2.1.2.2.1.1.2	0.884484711211778	.	208280001	208440000	#FF4848	1	0.875
chr2	208440001	208640000	A.1.1.2.1.2.2.2.2	0.936579841449604	.	208440001	208640000	#FF0000	1	1
chr2	208640001	208960000	A.1.1.2.1.2.1.1.2.2.1	0.946772366930917	.	208640001	208960000	#FF0000	1	1
chr2	208960001	209200000	A.1.2.1.1.2.1.2.2.1.2	0.883352208380521	.	208960001	209200000	#FF4848	1	0.875
chr2	209200001	209400000	B.1.1.2.1.1.2.2.1	0.47678369195923	.	209200001	209400000	#DADAFF	1	0.5
chr2	209400001	209760000	B.2.1.2.1.1.2.1.2.1.2	0.150622876557191	.	209400001	209760000	#4848FF	1	0.25
chr2	209760001	210000000	B.2.1.1.1.1.1.1.2.1.1	0.237825594563986	.	209760001	210000000	#4848FF	1	0.25
chr2	210000001	210280000	B.1.2.1.1.2.1.1.2.2.1.2	0.378255945639864	.	210000001	210280000	#9191FF	1	0.375
chr2	210280001	210640000	A.2.2.2.2.1.1.2.1.1.2	0.603624009060023	.	210280001	210640000	#FFDADA	1	0.625
chr2	210640001	210880000	A.2.2.1.2.1.2.2.2.1.1	0.656851642129105	.	210640001	210880000	#FFDADA	1	0.625
chr2	210880001	211080000	A.2.1.1.2.2.1.1.1.1.1	0.77916194790487	.	210880001	211080000	#FF9191	1	0.75
chr2	211080001	211400000	B.1.1.1.2.1.2.2.2.2	0.509626274065685	.	211080001	211400000	#DADAFF	1	0.5
chr2	211400001	211560000	B.1.2.2.2.1.2.1.2.1	0.265005662514156	.	211400001	211560000	#9191FF	1	0.375
chr2	211560001	211840000	B.1.2.2.2.1.2.2.1.1	0.262740656851642	.	211560001	211840000	#9191FF	1	0.375
chr2	211840001	212120000	A.2.2.1.2.1.2.2.1.1.2	0.659116647791619	.	211840001	212120000	#FFDADA	1	0.625
chr2	212120001	212280000	A.2.2.1.2.1.2.2.1.1.1	0.660249150622877	.	212120001	212280000	#FFDADA	1	0.625
chr2	212280001	212560000	B.1.1.1.1.1.1.1.1.2.1	0.57757644394111	.	212280001	212560000	#DADAFF	1	0.5
chr2	212560001	212760000	B.1.1.1.1.1.2.2.2.2.1	0.557191392978482	.	212560001	212760000	#DADAFF	1	0.5
chr2	212760001	213120000	A.2.2.2.2.1.1.2.1.1.1	0.60475651189128	.	212760001	213120000	#FFDADA	1	0.625
chr2	213120001	213440000	B.1.1.1.1.1.2.2.2.2.2	0.556058890147225	.	213120001	213440000	#DADAFF	1	0.5
chr2	213440001	213760000	B.1.2.1.1.2.2.1.1.1.1.2.1	0.362400906002265	.	213440001	213760000	#9191FF	1	0.375
chr2	213760001	214040000	B.1.1.2.1.1.2.2.2.1.1.1	0.475651189127973	.	213760001	214040000	#DADAFF	1	0.5
chr2	214040001	214160000	B.1.2.2.1.2.1.2.2.1	0.286523216308041	.	214040001	214160000	#9191FF	1	0.375
chr2	214160001	214320000	B.1.2.2.1.2.1.2.1	0.287655719139298	.	214160001	214320000	#9191FF	1	0.375
chr2	214320001	214560000	B.2.1.1.1.2.2.1.2.1	0.212910532276331	.	214320001	214560000	#4848FF	1	0.25
chr2	214560001	214760000	B.2.1.1.1.2.1.1.2	0.219705549263873	.	214560001	214760000	#4848FF	1	0.25
chr2	214760001	214920000	B.2.1.1.1.2.1.2.1.2	0.217440543601359	.	214760001	214920000	#4848FF	1	0.25
chr2	214920001	215000000	B.2.1.1.1.2.1.2.2	0.216308040770102	.	214920001	215000000	#4848FF	1	0.25
chr2	215000001	215120000	B.2.1.1.1.2.1.1.1	0.22083805209513	.	215000001	215120000	#4848FF	1	0.25
chr2	215120001	215400000	B.2.1.1.1.2.2.1.2.2	0.211778029445074	.	215120001	215400000	#4848FF	1	0.25
chr2	215400001	215560000	B.2.1.1.1.2.1.2.1.1	0.218573046432616	.	215400001	215560000	#4848FF	1	0.25
chr2	215560001	215760000	A.2.2.2.2.2.1.1.1.2	0.587768969422424	.	215560001	215760000	#FFDADA	1	0.625
chr2	215760001	215920000	B.1.2.1.2.2.2.2.1	0.319365798414496	.	215760001	215920000	#9191FF	1	0.375
chr2	215920001	216200000	B.1.1.1.1.1.2.1.1.2.1.2	0.566251415628539	.	215920001	216200000	#DADAFF	1	0.5
chr2	216200001	216360000	B.1.1.1.1.1.2.1.1.2.2	0.565118912797282	.	216200001	216360000	#DADAFF	1	0.5
chr2	216360001	216680000	B.2.1.2.1.1.1.1.1.2	0.159682899207248	.	216360001	216680000	#4848FF	1	0.25
chr2	216680001	216880000	B.1.1.2.1.1.2.1.2.1	0.480181200453001	.	216680001	216880000	#DADAFF	1	0.5
chr2	216880001	217080000	A.1.2.2.2.1.2.2	0.83352208380521	.	216880001	217080000	#FF4848	1	0.875
chr2	217080001	217360000	A.2.2.2.2.2.1.1.1.1.2	0.588901472253681	.	217080001	217360000	#FFDADA	1	0.625
chr2	217360001	217560000	A.2.1.1.2.2.2.2.1.1.2	0.761041902604756	.	217360001	217560000	#FF9191	1	0.75
chr2	217560001	217920000	B.2.2.2.1.2.2.2.2	0.014722536806342	.	217560001	217920000	#0000FF	1	0.125
chr2	217920001	218080000	B.2.2.1.1.2.1.2.2.1	0.0668176670441676	.	217920001	218080000	#0000FF	1	0.125
chr2	218080001	218320000	B.2.2.2.2.1.1.1	0.0135900339750849	.	218080001	218320000	#0000FF	1	0.125
chr2	218320001	218440000	B.2.2.1.1.2.1.2.2.2	0.0656851642129105	.	218320001	218440000	#0000FF	1	0.125
chr2	218440001	218640000	B.2.2.2.1.2.2.1.1.1	0.0192525481313703	.	218440001	218640000	#0000FF	1	0.125
chr2	218640001	219080000	B.1.1.1.1.1.2.1.2.2	0.561721404303511	.	218640001	219080000	#DADAFF	1	0.5
chr2	219080001	219320000	A.1.1.1.1.2.2.1	0.993204983012458	.	219080001	219320000	#FF0000	1	1
chr2	219320001	219760000	A.1.1.1.1.1.1	1	.	219320001	219760000	#FF0000	1	1
chr2	219760001	220000000	A.1.1.1.2.1.2.2.1.1.2	0.979614949037373	.	219760001	220000000	#FF0000	1	1
chr2	220000001	220240000	A.1.1.1.2.1.2.2.1.1.1	0.98074745186863	.	220000001	220240000	#FF0000	1	1
chr2	220240001	220560000	A.1.1.1.2.1.2.2.2.1	0.977349943374858	.	220240001	220560000	#FF0000	1	1
chr2	220560001	220800000	B.2.1.2.1.1.1.1.2.1	0.158550396375991	.	220560001	220800000	#4848FF	1	0.25
chr2	220800001	221040000	B.2.2.1.1.2.1.2.1.1	0.0713476783691959	.	220800001	221040000	#0000FF	1	0.125
chr2	221040001	221200000	B.2.2.1.1.1.1.1.1.1	0.0996602491506229	.	221040001	221200000	#0000FF	1	0.125
chr2	221200001	221440000	B.2.2.2.1.2.2.2.1	0.0158550396375991	.	221200001	221440000	#0000FF	1	0.125
chr2	221440001	221560000	B.2.1.2.2.2.1.2.2.1.2	0.103057757644394	.	221440001	221560000	#4848FF	1	0.25
chr2	221560001	221760000	B.2.2.1.1.2.1.2.1.2.2	0.0679501698754247	.	221560001	221760000	#0000FF	1	0.125
chr2	221760001	222040000	B.2.2.1.1.1.1.1.2.2	0.0951302378255946	.	221760001	222040000	#0000FF	1	0.125
chr2	222040001	222120000	B.2.1.2.1.1.1.1.2.2	0.157417893544734	.	222040001	222120000	#4848FF	1	0.25
chr2	222120001	222320000	B.2.1.2.2.2.1.1.2.2.1	0.10872027180068	.	222120001	222320000	#4848FF	1	0.25
chr2	222320001	222800000	B.2.2.1.1.2.1.1.1	0.0736126840317101	.	222320001	222800000	#0000FF	1	0.125
chr2	222800001	222920000	B.2.1.2.2.2.1.2.2.1.1	0.104190260475651	.	222800001	222920000	#4848FF	1	0.25
chr2	222920001	223160000	B.2.2.1.1.2.1.2.1.2.1.2	0.0690826727066818	.	222920001	223160000	#0000FF	1	0.125
chr2	223160001	223480000	B.2.1.2.2.2.1.1.1	0.110985277463194	.	223160001	223480000	#4848FF	1	0.25
chr2	223480001	223800000	A.1.2.2.2.1.2.1.1	0.836919592298981	.	223480001	223800000	#FF4848	1	0.875
chr2	223800001	224320000	B.2.1.1.1.1.1.1.1.2.2	0.238958097395243	.	223800001	224320000	#4848FF	1	0.25
chr2	224320001	224480000	B.1.2.1.2.2.1.2.1.1.2	0.326160815402039	.	224320001	224480000	#9191FF	1	0.375
chr2	224480001	224840000	A.2.1.1.2.2.2.1.2	0.763306908267271	.	224480001	224840000	#FF9191	1	0.75
chr2	224840001	225120000	B.1.2.1.2.2.1.2.2.1	0.323895809739524	.	224840001	225120000	#9191FF	1	0.375
chr2	225120001	225280000	B.1.1.1.1.1.2.1.1.1.2	0.568516421291053	.	225120001	225280000	#DADAFF	1	0.5
chr2	225280001	225480000	A.2.1.1.2.2.2.2.1.2	0.759909399773499	.	225280001	225480000	#FF9191	1	0.75
chr2	225480001	225680000	B.1.1.2.1.2.2.1.2.2.1	0.459796149490374	.	225480001	225680000	#DADAFF	1	0.5
chr2	225680001	225840000	B.1.1.1.1.1.2.1.1.1.1.1	0.570781426953567	.	225680001	225840000	#DADAFF	1	0.5
chr2	225840001	226040000	B.1.1.1.1.1.2.2.2.1.2	0.55832389580974	.	225840001	226040000	#DADAFF	1	0.5
chr2	226040001	226160000	B.1.1.1.1.1.2.1.1.1.1.2	0.56964892412231	.	226040001	226160000	#DADAFF	1	0.5
chr2	226160001	226520000	B.1.1.2.1.1.1.1.2.2.2	0.490373725934315	.	226160001	226520000	#DADAFF	1	0.5
chr2	226520001	226800000	A.2.2.2.2.1.1.2.2.1.1	0.599093997734994	.	226520001	226800000	#FFDADA	1	0.625
chr2	226800001	227360000	A.1.2.2.2.2.1.1.1.2	0.830124575311438	.	226800001	227360000	#FF4848	1	0.875
chr2	227360001	227640000	A.1.2.2.2.1.2.1.2.1	0.835787089467724	.	227360001	227640000	#FF4848	1	0.875
chr2	227640001	228000000	A.2.2.2.2.1.1.1.2	0.605889014722537	.	227640001	228000000	#FFDADA	1	0.625
chr2	228000001	228200000	A.2.2.2.2.2.1.1.2.2	0.585503963759909	.	228000001	228200000	#FFDADA	1	0.625
chr2	228200001	228320000	B.1.1.1.1.1.2.1.1.2.1.1	0.567383918459796	.	228200001	228320000	#DADAFF	1	0.5
chr2	228320001	228480000	A.2.2.1.2.1.2.2.1.2	0.657984144960362	.	228320001	228480000	#FFDADA	1	0.625
chr2	228480001	228760000	B.1.2.2.1.1.2.2.2.1.2	0.292185730464326	.	228480001	228760000	#9191FF	1	0.375
chr2	228760001	228960000	B.2.2.1.1.2.1.2.1.2.1.1	0.0702151755379389	.	228760001	228960000	#0000FF	1	0.125
chr2	228960001	229200000	B.2.2.2.1.2.2.1.2	0.0169875424688562	.	228960001	229200000	#0000FF	1	0.125
chr2	229200001	229280000	B.2.1.2.2.2.1.1.2.1	0.109852774631937	.	229200001	229280000	#4848FF	1	0.25
chr2	229280001	229480000	B.2.1.2.2.2.1.1.2.2.2.1	0.107587768969422	.	229280001	229480000	#4848FF	1	0.25
chr2	229480001	229600000	B.2.1.2.2.2.1.1.2.2.2.2	0.106455266138165	.	229480001	229600000	#4848FF	1	0.25
chr2	229600001	230160000	B.2.2.2.2.1.1.2.2	0.0113250283125708	.	229600001	230160000	#0000FF	1	0.125
chr2	230160001	230600000	B.2.2.2.2.1.1.2.1	0.0124575311438279	.	230160001	230600000	#0000FF	1	0.125
chr2	230600001	230840000	A.2.1.1.2.2.2.2.1.1.1	0.762174405436014	.	230600001	230840000	#FF9191	1	0.75
chr2	230840001	231320000	A.2.2.2.2.2.1.1.1.1.1.2	0.590033975084938	.	230840001	231320000	#FFDADA	1	0.625
chr2	231320001	231520000	B.1.2.1.2.2.1.2.1.1.1	0.327293318233296	.	231320001	231520000	#9191FF	1	0.375
chr2	231520001	231680000	A.1.2.2.2.2.1.2.2.2	0.822197055492639	.	231520001	231680000	#FF4848	1	0.875
chr2	231680001	231880000	A.1.2.1.1.1.2.1.1.2.2.2	0.898074745186863	.	231680001	231880000	#FF4848	1	0.875
chr2	231880001	232320000	A.1.1.1.2.1.1.2.1	0.987542468856172	.	231880001	232320000	#FF0000	1	1
chr2	232320001	232680000	A.1.1.1.1.1.2.2.2	0.996602491506229	.	232320001	232680000	#FF0000	1	1
chr2	232680001	232800000	A.1.2.2.2.2.1.2.2.1.1.2	0.82559456398641	.	232680001	232800000	#FF4848	1	0.875
chr2	232800001	233160000	A.1.2.1.1.1.2.1.2.1.2	0.895809739524349	.	232800001	233160000	#FF4848	1	0.875
chr2	233160001	233400000	A.1.1.2.2.2.2.1.1.1.1	0.913929784824462	.	233160001	233400000	#FF0000	1	1
chr2	233400001	233680000	A.1.1.1.2.1.1.2.2	0.986409966024915	.	233400001	233680000	#FF0000	1	1
chr2	233680001	234000000	A.1.1.1.2.1.2.1.2.1.2	0.983012457531144	.	233680001	234000000	#FF0000	1	1
chr2	234040001	234440000	A.1.1.1.2.1.2.1.2.1.2	0.983012457531144	.	234040001	234440000	#FF0000	1	1
chr2	234440001	234800000	A.2.2.2.2.2.1.1.2.1	0.586636466591167	.	234440001	234800000	#FFDADA	1	0.625
chr2	234800001	235240000	B.2.2.2.1.2.2.1.1.2	0.0181200453001133	.	234800001	235240000	#0000FF	1	0.125
chr2	235240001	235480000	B.2.1.2.2.2.1.2.1	0.105322763306908	.	235240001	235480000	#4848FF	1	0.25
chr2	235480001	235800000	B.2.1.1.1.1.1.1.1.2.1	0.240090600226501	.	235480001	235800000	#4848FF	1	0.25
chr2	235800001	236000000	B.1.1.2.1.2.2.1.2.2.2	0.458663646659117	.	235800001	236000000	#DADAFF	1	0.5
chr2	236000001	236320000	B.2.1.1.1.1.1.1.1.1	0.241223103057758	.	236000001	236320000	#4848FF	1	0.25
chr2	236320001	236640000	B.1.1.1.2.1.2.1.1.1	0.519818799546999	.	236320001	236640000	#DADAFF	1	0.5
chr2	236640001	237120000	B.1.2.1.2.2.1.2.1.2	0.325028312570781	.	236640001	237120000	#9191FF	1	0.375
chr2	237120001	237400000	B.2.1.2.2.2.1.2.2.2	0.101925254813137	.	237120001	237400000	#4848FF	1	0.25
chr2	237400001	237640000	B.2.2.1.1.2.1.1.2	0.072480181200453	.	237400001	237640000	#0000FF	1	0.125
chr2	237640001	238000000	B.2.2.1.1.1.1.1.1.2	0.0985277463193658	.	237640001	238000000	#0000FF	1	0.125
chr2	238000001	238160000	B.1.2.2.1.1.2.2.2.1.1.1	0.29445073612684	.	238000001	238160000	#9191FF	1	0.375
chr2	238160001	238360000	B.1.2.1.2.2.1.2.2.2	0.322763306908267	.	238160001	238360000	#9191FF	1	0.375
chr2	238360001	238760000	A.1.1.2.2.2.1.2.1	0.920724801812005	.	238360001	238760000	#FF0000	1	1
chr2	238760001	239000000	A.1.2.1.1.1.2.2.1.2	0.892412231030578	.	238760001	239000000	#FF4848	1	0.875
chr2	239000001	239240000	A.1.1.2.2.2.2.1.1.1.2	0.912797281993205	.	239000001	239240000	#FF0000	1	1
chr2	239240001	239400000	A.2.2.1.2.1.1.1.1.2	0.679501698754247	.	239240001	239400000	#FFDADA	1	0.625
chr2	239400001	239800000	B.2.1.1.1.1.1.2.1	0.234428086070215	.	239400001	239800000	#4848FF	1	0.25
chr2	239840001	240000000	B.2.1.1.1.1.1.2.1	0.234428086070215	.	239840001	240000000	#4848FF	1	0.25
chr2	240000001	240320000	A.2.1.2.2.1.1.2.1	0.722536806342016	.	240000001	240320000	#FF9191	1	0.75
chr2	240320001	240880000	B.1.2.2.1.1.2.2.2.1.1.2	0.293318233295583	.	240320001	240880000	#9191FF	1	0.375
chr2	240880001	241120000	A.2.2.1.1.1.1.1.1.1	0.703284258210646	.	240880001	241120000	#FFDADA	1	0.625
chr2	241120001	241400000	A.2.1.2.2.2.1.1.2	0.712344280860702	.	241120001	241400000	#FF9191	1	0.75
chr2	241400001	241760000	A.1.1.2.1.1.2.2.1.1.2	0.954699886749717	.	241400001	241760000	#FF0000	1	1
chr2	241760001	241960000	A.2.1.1.1.1.1	0.814269535673839	.	241760001	241960000	#FF9191	1	0.75
chr2	241960001	242240000	A.1.1.2.1.1.2.2.2.2	0.951302378255946	.	241960001	242240000	#FF0000	1	1
chr2	242240001	242400000	A.1.2.1.1.1.2.2.1.1	0.893544733861835	.	242240001	242400000	#FF4848	1	0.875
chr2	242400001	242680000	A.1.1.2.1.1.2.2.1.1.1	0.955832389580974	.	242400001	242680000	#FF0000	1	1
chr2	242680001	242880000	A.1.2.2.2.1.1.2.1.2	0.840317100792752	.	242680001	242880000	#FF4848	1	0.875
chr2	242880001	243080000	A.2.1.2.2.2.1.1.1.2	0.713476783691959	.	242880001	243080000	#FF9191	1	0.75
chr3	80001	160000	B.1.2.1.2.2.2.1.2.2.2	0.273097826086957	.	80001	160000	#9191FF	1	0.375
chr3	160001	400000	A.2.2.2.2.1.1.2	0.595108695652174	.	160001	400000	#FFDADA	1	0.625
chr3	400001	640000	B.1.2.2.2.1.1.2.2.1	0.222826086956522	.	400001	640000	#9191FF	1	0.375
chr3	680001	840000	B.2.1.2.1.1.2.1.1	0.129076086956522	.	680001	840000	#4848FF	1	0.25
chr3	840001	1120000	B.2.1.2.1.2.1.2.1	0.115489130434783	.	840001	1120000	#4848FF	1	0.25
chr3	1160001	1240000	B.2.1.2.1.2.1.2.1	0.115489130434783	.	1160001	1240000	#4848FF	1	0.25
chr3	1240001	1520000	B.1.2.1.2.1.2.1.2.1.1.1	0.316576086956522	.	1240001	1520000	#9191FF	1	0.375
chr3	1520001	1640000	B.1.2.1.2.1.2.1.2.2.1.1	0.311141304347826	.	1520001	1640000	#9191FF	1	0.375
chr3	1640001	1840000	B.1.2.1.2.1.2.1.2.2.2	0.308423913043478	.	1640001	1840000	#9191FF	1	0.375
chr3	1840001	2000000	B.1.2.2.2.1.2.2.1.1	0.214673913043478	.	1840001	2000000	#9191FF	1	0.375
chr3	2000001	2240000	B.1.1.1.2.2.2.1.2.2	0.474184782608696	.	2000001	2240000	#DADAFF	1	0.5
chr3	2240001	2360000	B.1.2.1.2.1.2.1.2.1.1.2	0.315217391304348	.	2240001	2360000	#9191FF	1	0.375
chr3	2360001	2720000	B.1.2.1.2.1.2.2.2.1	0.304347826086957	.	2360001	2720000	#9191FF	1	0.375
chr3	2720001	2960000	B.1.2.1.2.2.2.2.1.1.2	0.270380434782609	.	2720001	2960000	#9191FF	1	0.375
chr3	2960001	3080000	B.1.2.2.1.1.1.1	0.262228260869565	.	2960001	3080000	#9191FF	1	0.375
chr3	3080001	3240000	B.1.1.1.2.2.2.1.2.1	0.47554347826087	.	3080001	3240000	#DADAFF	1	0.5
chr3	3240001	3640000	B.2.2.2.2.2.2.2	0.00135869565217391	.	3240001	3640000	#0000FF	1	0.125
chr3	3640001	3920000	B.2.1.2.1.2.1.1.2	0.116847826086957	.	3640001	3920000	#4848FF	1	0.25
chr3	3920001	4360000	B.2.2.2.1.1.1.2.2.2	0.0298913043478261	.	3920001	4360000	#0000FF	1	0.125
chr3	4360001	4600000	B.2.1.1.1.1.2.1.2.1	0.176630434782609	.	4360001	4600000	#4848FF	1	0.25
chr3	4600001	4800000	B.2.2.1.2.2.1.1.2.2.1	0.047554347826087	.	4600001	4800000	#0000FF	1	0.125
chr3	4800001	4920000	B.2.2.1.2.2.1.1.2.1	0.0489130434782609	.	4800001	4920000	#0000FF	1	0.125
chr3	4920001	5160000	B.2.1.2.1.1.2.2.2.1.2	0.122282608695652	.	4920001	5160000	#4848FF	1	0.25
chr3	5160001	5240000	A.2.2.1.1.2.2.2.1.1	0.65625	.	5160001	5240000	#FFDADA	1	0.625
chr3	5240001	5480000	B.1.2.2.1.2.1.2.2.1	0.245923913043478	.	5240001	5480000	#9191FF	1	0.375
chr3	5480001	5560000	B.2.2.1.2.1.1.1.1.1	0.0720108695652174	.	5480001	5560000	#0000FF	1	0.125
chr3	5600001	5720000	B.2.2.1.2.1.1.1.1.1	0.0720108695652174	.	5600001	5720000	#0000FF	1	0.125
chr3	5760001	5800000	B.2.2.1.2.1.1.1.1.1	0.0720108695652174	.	5760001	5800000	#0000FF	1	0.125
chr3	5800001	5920000	B.2.1.2.1.1.2.1.2	0.127717391304348	.	5800001	5920000	#4848FF	1	0.25
chr3	5920001	6240000	B.1.2.2.2.1.2.1.2.1	0.21875	.	5920001	6240000	#9191FF	1	0.375
chr3	6240001	6520000	B.1.2.2.2.1.1.1.1.2	0.226902173913043	.	6240001	6520000	#9191FF	1	0.375
chr3	6560001	6600000	B.1.2.2.2.1.1.1.1.2	0.226902173913043	.	6560001	6600000	#9191FF	1	0.375
chr3	6600001	6800000	B.1.2.1.1.1.2.1.1.2.1	0.376358695652174	.	6600001	6800000	#9191FF	1	0.375
chr3	6800001	7080000	B.1.2.2.2.1.1.2.2.2	0.221467391304348	.	6800001	7080000	#9191FF	1	0.375
chr3	7080001	7240000	B.1.1.2.1.1.1.2.2	0.453804347826087	.	7080001	7240000	#DADAFF	1	0.5
chr3	7240001	7520000	B.1.1.2.1.1.2.1.2.2	0.449728260869565	.	7240001	7520000	#DADAFF	1	0.5
chr3	7520001	7840000	B.2.2.1.2.1.1.1.2.1	0.0679347826086956	.	7520001	7840000	#0000FF	1	0.125
chr3	7840001	8120000	B.2.2.2.1.1.1.2.2.1	0.03125	.	7840001	8120000	#0000FF	1	0.125
chr3	8120001	8480000	B.2.2.1.2.1.2.2.2.1	0.0557065217391304	.	8120001	8480000	#0000FF	1	0.125
chr3	8480001	8720000	B.1.2.1.2.1.1.2.1.1	0.326086956521739	.	8480001	8720000	#9191FF	1	0.375
chr3	8720001	8960000	A.2.1.2.1.1.2.2.2.1	0.724184782608696	.	8720001	8960000	#FF9191	1	0.75
chr3	8960001	9120000	A.2.1.1.1.1.2.1.1	0.782608695652174	.	8960001	9120000	#FF9191	1	0.75
chr3	9120001	9400000	A.1.2.2.2.2.1.2	0.794836956521739	.	9120001	9400000	#FF4848	1	0.875
chr3	9400001	9760000	A.1.1.1.1.2.1.2	0.990489130434783	.	9400001	9760000	#FF0000	1	1
chr3	9760001	10040000	A.1.1.1.1.1.1.1.2	0.998641304347826	.	9760001	10040000	#FF0000	1	1
chr3	10040001	10200000	A.1.1.2.2.2.1.2.1.2	0.902173913043478	.	10040001	10200000	#FF0000	1	1
chr3	10200001	10360000	A.1.1.1.2.1.2.1.1	0.979619565217391	.	10200001	10360000	#FF0000	1	1
chr3	10360001	10840000	B.1.1.1.2.2.1.2	0.482336956521739	.	10360001	10840000	#DADAFF	1	0.5
chr3	10840001	11320000	B.1.2.1.2.1.1.2.2.1	0.323369565217391	.	10840001	11320000	#9191FF	1	0.375
chr3	11320001	11480000	B.1.1.1.2.2.1.1.1.2	0.487771739130435	.	11320001	11480000	#DADAFF	1	0.5
chr3	11480001	11600000	A.2.2.1.1.2.2.2.1.2	0.654891304347826	.	11480001	11600000	#FFDADA	1	0.625
chr3	11600001	11880000	A.2.1.1.1.1.1.2.1.2	0.785326086956522	.	11600001	11880000	#FF9191	1	0.75
chr3	11880001	12040000	B.2.1.1.1.1.1.2.2.2	0.18070652173913	.	11880001	12040000	#4848FF	1	0.25
chr3	12040001	12280000	B.2.2.1.2.1.2.2.1.2	0.0570652173913043	.	12040001	12280000	#0000FF	1	0.125
chr3	12280001	12520000	B.2.1.2.1.1.2.2.2.1.1.2	0.123641304347826	.	12280001	12520000	#4848FF	1	0.25
chr3	12520001	12840000	A.1.1.2.2.1.1.2.1	0.921195652173913	.	12520001	12840000	#FF0000	1	1
chr3	12840001	13040000	A.1.1.2.2.2.1.2.2	0.900815217391304	.	12840001	13040000	#FF0000	1	1
chr3	13040001	13320000	A.2.1.2.1.1.2.1.1	0.728260869565217	.	13040001	13320000	#FF9191	1	0.75
chr3	13320001	13520000	A.1.2.2.1.1.1.1	0.847826086956522	.	13320001	13520000	#FF4848	1	0.875
chr3	13520001	13720000	A.2.2.2.1.2.1.2	0.607336956521739	.	13520001	13720000	#FFDADA	1	0.625
chr3	13720001	13920000	B.2.1.1.1.2.1.2.2	0.168478260869565	.	13720001	13920000	#4848FF	1	0.25
chr3	13920001	14160000	B.2.1.1.1.2.1.1.1	0.172554347826087	.	13920001	14160000	#4848FF	1	0.25
chr3	14160001	14440000	A.1.2.1.1.1.2.1	0.884510869565217	.	14160001	14440000	#FF4848	1	0.875
chr3	14440001	14720000	A.1.1.2.2.1.2.1.1.2	0.914402173913043	.	14440001	14720000	#FF0000	1	1
chr3	14720001	15000000	A.1.2.2.1.1.1.2.2.2	0.84375	.	14720001	15000000	#FF4848	1	0.875
chr3	15000001	15120000	A.1.2.1.1.1.2.2.1	0.883152173913043	.	15000001	15120000	#FF4848	1	0.875
chr3	15120001	15640000	A.1.1.1.2.1.2.2	0.974184782608696	.	15120001	15640000	#FF0000	1	1
chr3	15640001	15880000	A.1.2.1.2.2.1.1.2	0.855978260869565	.	15640001	15880000	#FF4848	1	0.875
chr3	15880001	16320000	A.2.2.2.2.1.2.2.1.1	0.58695652173913	.	15880001	16320000	#FFDADA	1	0.625
chr3	16320001	16600000	B.1.1.1.2.2.2.1.1.2.1	0.478260869565217	.	16320001	16600000	#DADAFF	1	0.5
chr3	16600001	17040000	B.2.1.1.1.1.1.2.1.1	0.184782608695652	.	16600001	17040000	#4848FF	1	0.25
chr3	17040001	17240000	B.2.1.2.1.1.1.1.2	0.13179347826087	.	17040001	17240000	#4848FF	1	0.25
chr3	17240001	17520000	B.1.1.1.2.2.2.2.1.1.2	0.470108695652174	.	17240001	17520000	#DADAFF	1	0.5
chr3	17520001	17680000	A.2.2.2.2.1.2.2.2.1.1	0.584239130434783	.	17520001	17680000	#FFDADA	1	0.625
chr3	17680001	17800000	A.2.2.1.1.2.2.1.1.2	0.658967391304348	.	17680001	17800000	#FFDADA	1	0.625
chr3	17800001	18280000	A.2.2.1.1.2.2.1.2	0.657608695652174	.	17800001	18280000	#FFDADA	1	0.625
chr3	18280001	18520000	B.1.1.1.2.2.2.1.1.1.1	0.480978260869565	.	18280001	18520000	#DADAFF	1	0.5
chr3	18520001	18840000	B.1.1.2.1.1.2.2.2.2	0.44429347826087	.	18520001	18840000	#DADAFF	1	0.5
chr3	18840001	19080000	B.1.1.2.1.2.2.1.1.1.2	0.425271739130435	.	18840001	19080000	#DADAFF	1	0.5
chr3	19080001	19280000	B.1.2.1.2.1.2.2.2.2.1	0.302989130434783	.	19080001	19280000	#9191FF	1	0.375
chr3	19280001	19440000	B.2.1.1.1.2.2.1.1.1.2	0.165760869565217	.	19280001	19440000	#4848FF	1	0.25
chr3	19440001	19720000	B.2.2.1.2.1.2.1.2	0.0625	.	19440001	19720000	#0000FF	1	0.125
chr3	19720001	19960000	B.1.2.1.2.1.2.2.2.2.2	0.301630434782609	.	19720001	19960000	#9191FF	1	0.375
chr3	19960001	20240000	A.2.1.2.1.1.1.1.1	0.735054347826087	.	19960001	20240000	#FF9191	1	0.75
chr3	20240001	20600000	B.2.2.1.2.2.1.1.1.2.1	0.0516304347826087	.	20240001	20600000	#0000FF	1	0.125
chr3	20600001	20960000	B.1.2.2.1.2.2.2.1.1	0.237771739130435	.	20600001	20960000	#9191FF	1	0.375
chr3	20960001	21240000	B.2.1.1.1.1.2.1.2.2	0.175271739130435	.	20960001	21240000	#4848FF	1	0.25
chr3	21240001	21440000	B.2.2.1.2.2.2.1.2	0.0407608695652174	.	21240001	21440000	#0000FF	1	0.125
chr3	21440001	21640000	B.2.1.2.1.2.1.2.2	0.114130434782609	.	21440001	21640000	#4848FF	1	0.25
chr3	21640001	22000000	B.2.1.2.1.2.1.1.1	0.11820652173913	.	21640001	22000000	#4848FF	1	0.25
chr3	22000001	22120000	B.1.2.2.2.1.1.1.2	0.22554347826087	.	22000001	22120000	#9191FF	1	0.375
chr3	22120001	22240000	B.2.1.1.1.1.2.2	0.173913043478261	.	22120001	22240000	#4848FF	1	0.25
chr3	22240001	22560000	B.2.1.1.1.1.2.1.1.2	0.177989130434783	.	22240001	22560000	#4848FF	1	0.25
chr3	22560001	22920000	B.2.1.1.1.1.2.1.1.1	0.179347826086957	.	22560001	22920000	#4848FF	1	0.25
chr3	22920001	23040000	B.1.2.2.1.1.2.2.2	0.25	.	22920001	23040000	#9191FF	1	0.375
chr3	23040001	23280000	A.2.2.1.1.2.2.1.1.1	0.660326086956522	.	23040001	23280000	#FFDADA	1	0.625
chr3	23280001	23600000	A.2.2.2.2.1.1.1.1.1.2	0.603260869565217	.	23280001	23600000	#FFDADA	1	0.625
chr3	23600001	23880000	A.2.1.2.1.1.2.2.2.2	0.722826086956522	.	23600001	23880000	#FF9191	1	0.75
chr3	23880001	24000000	A.1.2.2.2.2.1.1	0.796195652173913	.	23880001	24000000	#FF4848	1	0.875
chr3	24000001	24400000	A.1.1.2.2.1.2.2	0.907608695652174	.	24000001	24400000	#FF0000	1	1
chr3	24400001	24720000	A.1.2.1.2.2.2.1.1	0.853260869565217	.	24400001	24720000	#FF4848	1	0.875
chr3	24720001	24840000	B.1.1.2.1.2.1.1.2.2	0.4375	.	24720001	24840000	#DADAFF	1	0.5
chr3	24840001	25200000	B.1.2.1.2.1.1.1.2.1	0.328804347826087	.	24840001	25200000	#9191FF	1	0.375
chr3	25200001	25400000	B.1.2.2.2.1.2.2.1.2	0.213315217391304	.	25200001	25400000	#9191FF	1	0.375
chr3	25400001	25560000	B.1.2.2.2.1.2.1.2.2.1	0.217391304347826	.	25400001	25560000	#9191FF	1	0.375
chr3	25560001	25640000	B.1.2.1.2.2.2.2.1.2.2	0.267663043478261	.	25560001	25640000	#9191FF	1	0.375
chr3	25640001	25720000	A.2.2.2.2.1.2.2.2.1.2	0.582880434782609	.	25640001	25720000	#FFDADA	1	0.625
chr3	25720001	25920000	A.2.2.2.2.1.2.2.2.2	0.581521739130435	.	25720001	25920000	#FFDADA	1	0.625
chr3	25920001	26240000	B.2.2.1.2.2.1.2.2	0.0434782608695652	.	25920001	26240000	#0000FF	1	0.125
chr3	26240001	26440000	B.2.2.1.2.1.2.1.1	0.0638586956521739	.	26240001	26440000	#0000FF	1	0.125
chr3	26440001	26840000	B.2.2.1.2.2.1.1.2.2.2	0.046195652173913	.	26440001	26840000	#0000FF	1	0.125
chr3	26840001	27160000	B.2.2.2.1.1.2.1	0.0285326086956522	.	26840001	27160000	#0000FF	1	0.125
chr3	27160001	27360000	B.1.2.1.2.1.2.1.1.2.2	0.317934782608696	.	27160001	27360000	#9191FF	1	0.375
chr3	27360001	27520000	A.2.2.2.2.1.1.1.1.1.1	0.604619565217391	.	27360001	27520000	#FFDADA	1	0.625
chr3	27520001	27720000	A.2.1.2.1.1.1.2.1	0.730978260869565	.	27520001	27720000	#FF9191	1	0.75
chr3	27720001	28000000	B.1.1.1.2.2.2.1.1.2.2	0.476902173913043	.	27720001	28000000	#DADAFF	1	0.5
chr3	28000001	28400000	B.1.1.1.1.2.1.1.1.2	0.542119565217391	.	28000001	28400000	#DADAFF	1	0.5
chr3	28400001	28880000	B.1.2.1.1.2.1.1.1.2	0.360054347826087	.	28400001	28880000	#9191FF	1	0.375
chr3	28880001	29240000	B.1.2.2.2.1.1.1.1.1	0.228260869565217	.	28880001	29240000	#9191FF	1	0.375
chr3	29240001	29480000	B.1.2.2.2.2.2.2.1.1	0.197010869565217	.	29240001	29480000	#9191FF	1	0.375
chr3	29480001	29720000	B.1.1.1.1.2.1.1.1.1	0.543478260869565	.	29480001	29720000	#DADAFF	1	0.5
chr3	29720001	30000000	B.1.2.2.1.2.1.1	0.248641304347826	.	29720001	30000000	#9191FF	1	0.375
chr3	30000001	30360000	B.1.2.1.2.1.2.1.1.1	0.320652173913043	.	30000001	30360000	#9191FF	1	0.375
chr3	30360001	30720000	A.2.1.2.1.2.2.1	0.71875	.	30360001	30720000	#FF9191	1	0.75
chr3	30720001	30840000	B.1.1.2.1.2.2.1.1.2.1	0.423913043478261	.	30720001	30840000	#DADAFF	1	0.5
chr3	30840001	31240000	B.1.2.2.2.1.2.2.2	0.21195652173913	.	30840001	31240000	#9191FF	1	0.375
chr3	31240001	31600000	B.1.2.1.2.1.2.2.1.2	0.30570652173913	.	31240001	31600000	#9191FF	1	0.375
chr3	31600001	31720000	A.2.1.2.1.1.2.2.1	0.72554347826087	.	31600001	31720000	#FF9191	1	0.75
chr3	31720001	31880000	A.2.1.2.1.2.1.1	0.721467391304348	.	31720001	31880000	#FF9191	1	0.75
chr3	31880001	32240000	A.1.1.2.2.1.2.1.2.1.2	0.911684782608696	.	31880001	32240000	#FF0000	1	1
chr3	32240001	32520000	A.1.1.2.2.1.2.1.2.1.1	0.91304347826087	.	32240001	32520000	#FF0000	1	1
chr3	32520001	32760000	A.1.1.2.2.1.1.2.2.1	0.919836956521739	.	32520001	32760000	#FF0000	1	1
chr3	32760001	33200000	A.1.1.1.1.2.2.1.2	0.987771739130435	.	32760001	33200000	#FF0000	1	1
chr3	33200001	33360000	A.1.2.1.2.2.1.1.1	0.857336956521739	.	33200001	33360000	#FF4848	1	0.875
chr3	33360001	33480000	A.1.2.1.2.2.2.1.2	0.851902173913043	.	33360001	33480000	#FF4848	1	0.875
chr3	33480001	33880000	A.1.1.1.1.2.2.2.1	0.986413043478261	.	33480001	33880000	#FF0000	1	1
chr3	33880001	34080000	B.1.2.2.2.1.2.1.2.2.2	0.216032608695652	.	33880001	34080000	#9191FF	1	0.375
chr3	34080001	34560000	B.2.2.2.2.2.1.2.2	0.00679347826086957	.	34080001	34560000	#0000FF	1	0.125
chr3	34560001	34800000	B.2.1.2.1.2.2.1.1.1	0.112771739130435	.	34560001	34800000	#4848FF	1	0.25
chr3	34800001	35040000	B.2.1.2.1.1.2.2.2.2.2	0.119565217391304	.	34800001	35040000	#4848FF	1	0.25
chr3	35040001	35720000	B.2.2.1.2.1.2.2.2.2	0.0543478260869565	.	35040001	35720000	#0000FF	1	0.125
chr3	35720001	36040000	B.2.2.1.2.2.1.1.1.2.2	0.0502717391304348	.	35720001	36040000	#0000FF	1	0.125
chr3	36040001	36520000	B.2.2.2.1.1.2.2.1	0.0271739130434783	.	36040001	36520000	#0000FF	1	0.125
chr3	36520001	36760000	B.2.2.1.2.1.1.1.2.2	0.0665760869565217	.	36520001	36760000	#0000FF	1	0.125
chr3	36760001	36960000	B.1.1.2.1.1.2.2.2.1.1	0.447010869565217	.	36760001	36960000	#DADAFF	1	0.5
chr3	36960001	37400000	A.1.1.1.1.2.2.2.2	0.985054347826087	.	36960001	37400000	#FF0000	1	1
chr3	37400001	37880000	A.1.2.2.2.2.2.2.1	0.792119565217391	.	37400001	37880000	#FF4848	1	0.875
chr3	37880001	38040000	A.1.1.2.2.1.1.2.2.2.2	0.917119565217391	.	37880001	38040000	#FF0000	1	1
chr3	38040001	38240000	A.1.1.2.2.1.1.1.2	0.922554347826087	.	38040001	38240000	#FF0000	1	1
chr3	38240001	38360000	A.1.2.2.1.1.1.2.1	0.846467391304348	.	38240001	38360000	#FF4848	1	0.875
chr3	38360001	38560000	A.1.2.2.1.1.1.2.2.1	0.845108695652174	.	38360001	38560000	#FF4848	1	0.875
chr3	38560001	38720000	B.1.2.1.1.1.2.1.1.1.1	0.379076086956522	.	38560001	38720000	#9191FF	1	0.375
chr3	38720001	39080000	B.2.1.2.1.1.2.2.1	0.126358695652174	.	38720001	39080000	#4848FF	1	0.25
chr3	39080001	39240000	A.1.2.1.2.2.1.2	0.854619565217391	.	39080001	39240000	#FF4848	1	0.875
chr3	39240001	39480000	A.2.1.2.1.1.2.1.2	0.726902173913043	.	39240001	39480000	#FF9191	1	0.75
chr3	39480001	39720000	B.1.1.1.2.2.2.2.1.1.1.2	0.471467391304348	.	39480001	39720000	#DADAFF	1	0.5
chr3	39720001	40000000	B.1.1.1.2.2.1.1.2.2.2	0.483695652173913	.	39720001	40000000	#DADAFF	1	0.5
chr3	40000001	40200000	B.1.2.2.1.2.1.2.2.2.2	0.24320652173913	.	40000001	40200000	#9191FF	1	0.375
chr3	40200001	40440000	B.1.1.1.2.2.1.1.1.1	0.489130434782609	.	40200001	40440000	#DADAFF	1	0.5
chr3	40440001	40600000	A.1.2.2.2.2.2.1	0.793478260869565	.	40440001	40600000	#FF4848	1	0.875
chr3	40600001	41040000	B.2.1.1.1.2.2.2.1.2	0.160326086956522	.	40600001	41040000	#4848FF	1	0.25
chr3	41040001	41160000	B.2.1.1.1.2.2.2.2	0.158967391304348	.	41040001	41160000	#4848FF	1	0.25
chr3	41160001	41360000	B.1.2.2.1.2.1.2.2.2.1	0.244565217391304	.	41160001	41360000	#9191FF	1	0.375
chr3	41360001	41720000	B.2.1.2.1.1.1.2	0.130434782608696	.	41360001	41720000	#4848FF	1	0.25
chr3	41720001	41960000	B.1.2.2.1.2.2.2.2.2.1	0.232336956521739	.	41720001	41960000	#9191FF	1	0.375
chr3	41960001	42320000	A.2.1.1.1.1.2.1.2	0.78125	.	41960001	42320000	#FF9191	1	0.75
chr3	42320001	42560000	A.2.2.2.2.1.2.1.2.2	0.588315217391304	.	42320001	42560000	#FFDADA	1	0.625
chr3	42560001	42920000	A.1.1.2.2.1.1.1.1	0.923913043478261	.	42560001	42920000	#FF0000	1	1
chr3	42920001	43320000	B.1.2.2.1.2.1.2.1	0.247282608695652	.	42920001	43320000	#9191FF	1	0.375
chr3	43320001	43640000	B.1.2.1.2.1.1.2.2.2	0.322010869565217	.	43320001	43640000	#9191FF	1	0.375
chr3	43640001	43800000	A.2.2.1.1.2.2.2.2	0.653532608695652	.	43640001	43800000	#FFDADA	1	0.625
chr3	43800001	44080000	B.2.1.2.1.1.2.2.2.1.1.1	0.125	.	43800001	44080000	#4848FF	1	0.25
chr3	44080001	44320000	B.2.1.2.1.2.2.1.2	0.108695652173913	.	44080001	44320000	#4848FF	1	0.25
chr3	44320001	44520000	B.1.1.2.1.2.1.1.2.1	0.438858695652174	.	44320001	44520000	#DADAFF	1	0.5
chr3	44520001	44800000	B.1.2.1.2.1.1.2.1.2	0.324728260869565	.	44520001	44800000	#9191FF	1	0.375
chr3	44800001	45000000	A.2.1.1.1.1.2.2.2	0.778532608695652	.	44800001	45000000	#FF9191	1	0.75
chr3	45000001	45600000	A.2.1.1.1.1.1.2.1.1	0.786684782608696	.	45000001	45600000	#FF9191	1	0.75
chr3	45600001	45960000	A.1.1.2.2.1.1.2.2.2.1	0.918478260869565	.	45600001	45960000	#FF0000	1	1
chr3	45960001	46080000	A.2.2.2.1.2.1.1	0.608695652173913	.	45960001	46080000	#FFDADA	1	0.625
chr3	46080001	46520000	B.2.1.1.1.2.1.1.2	0.171195652173913	.	46080001	46520000	#4848FF	1	0.25
chr3	46520001	46720000	A.2.2.1.2.2.1.2	0.629076086956522	.	46520001	46720000	#FFDADA	1	0.625
chr3	46720001	46920000	A.1.2.2.1.1.2	0.842391304347826	.	46720001	46920000	#FF4848	1	0.875
chr3	46920001	47000000	A.1.2.2.1.2.2.1.2	0.828804347826087	.	46920001	47000000	#FF4848	1	0.875
chr3	47000001	47400000	A.1.1.1.1.1.1.2	0.997282608695652	.	47000001	47400000	#FF0000	1	1
chr3	47400001	47440000	A.1.1.1.2.2.1.1	0.972826086956522	.	47400001	47440000	#FF0000	1	1
chr3	47480001	47880000	A.1.1.1.2.2.1.1	0.972826086956522	.	47480001	47880000	#FF0000	1	1
chr3	47880001	48160000	A.1.2.1.1.1.1.2.2.1	0.887228260869565	.	47880001	48160000	#FF4848	1	0.875
chr3	48160001	48440000	A.1.1.2.2.2.2.2.1.1.2	0.896739130434783	.	48160001	48440000	#FF0000	1	1
chr3	48480001	48560000	A.1.1.2.2.2.2.2.1.1.2	0.896739130434783	.	48480001	48560000	#FF0000	1	1
chr3	48640001	48680000	A.1.1.2.2.2.2.2.1.1.2	0.896739130434783	.	48640001	48680000	#FF0000	1	1
chr3	48720001	48760000	A.1.1.2.2.2.2.2.1.1.2	0.896739130434783	.	48720001	48760000	#FF0000	1	1
chr3	48760001	49000000	A.1.2.1.1.1.2.2.2	0.88179347826087	.	48760001	49000000	#FF4848	1	0.875
chr3	49040001	49080000	A.1.2.1.1.1.1.2.2.2	0.885869565217391	.	49040001	49080000	#FF4848	1	0.875
chr3	49160001	49480000	A.1.2.1.1.1.1.2.2.2	0.885869565217391	.	49160001	49480000	#FF4848	1	0.875
chr3	49520001	49560000	A.1.2.1.1.1.1.2.2.2	0.885869565217391	.	49520001	49560000	#FF4848	1	0.875
chr3	49560001	49680000	A.1.1.2.2.2.1.1.1	0.90625	.	49560001	49680000	#FF0000	1	1
chr3	49760001	49840000	A.1.1.2.2.2.1.1.1	0.90625	.	49760001	49840000	#FF0000	1	1
chr3	49880001	50160000	A.1.1.2.2.2.1.1.1	0.90625	.	49880001	50160000	#FF0000	1	1
chr3	50160001	50360000	A.1.2.2.1.2.2.1.1	0.830163043478261	.	50160001	50360000	#FF4848	1	0.875
chr3	50360001	50400000	A.1.2.1.1.1.1.1.1	0.891304347826087	.	50360001	50400000	#FF4848	1	0.875
chr3	50440001	50720000	A.1.2.1.1.1.1.1.1	0.891304347826087	.	50440001	50720000	#FF4848	1	0.875
chr3	50720001	50920000	A.2.1.1.1.2.2.1	0.766304347826087	.	50720001	50920000	#FF9191	1	0.75
chr3	50920001	51000000	A.2.2.2.1.2.2	0.605978260869565	.	50920001	51000000	#FFDADA	1	0.625
chr3	51000001	51400000	A.2.2.1.2.1.1.2.1	0.642663043478261	.	51000001	51400000	#FFDADA	1	0.625
chr3	51400001	51760000	A.1.1.2.2.2.1.2.1.1	0.903532608695652	.	51400001	51760000	#FF0000	1	1
chr3	51760001	51920000	A.2.2.1.2.2.1.1	0.630434782608696	.	51760001	51920000	#FFDADA	1	0.625
chr3	51920001	52200000	A.1.2.1.1.1.1.1.2	0.889945652173913	.	51920001	52200000	#FF4848	1	0.875
chr3	52200001	52520000	A.1.1.2.2.2.1.1.2	0.904891304347826	.	52200001	52520000	#FF0000	1	1
chr3	52520001	52800000	A.1.1.1.2.2.1.2	0.971467391304348	.	52520001	52800000	#FF0000	1	1
chr3	52800001	53280000	A.1.1.1.1.2.1.1	0.991847826086957	.	52800001	53280000	#FF0000	1	1
chr3	53280001	53600000	A.1.1.2.2.1.2.1.2.2.1	0.910326086956522	.	53280001	53600000	#FF0000	1	1
chr3	53600001	53800000	B.1.1.1.2.2.1.1.2.2.1	0.485054347826087	.	53600001	53800000	#DADAFF	1	0.5
chr3	53800001	53960000	A.2.1.1.1.1.2.2.1	0.779891304347826	.	53800001	53960000	#FF9191	1	0.75
chr3	53960001	54400000	B.2.2.1.2.1.1.1.1.2.1	0.0706521739130435	.	53960001	54400000	#0000FF	1	0.125
chr3	54400001	54800000	B.2.2.2.2.2.2.1.1	0.00543478260869565	.	54400001	54800000	#0000FF	1	0.125
chr3	54800001	54960000	B.2.2.1.2.1.2.2.1.1.2.2	0.0584239130434783	.	54800001	54960000	#0000FF	1	0.125
chr3	54960001	55240000	B.2.2.2.2.2.2.1.2.1	0.00407608695652174	.	54960001	55240000	#0000FF	1	0.125
chr3	55240001	55480000	B.2.2.2.1.1.1.1.2	0.0366847826086957	.	55240001	55480000	#0000FF	1	0.125
chr3	55480001	55800000	B.2.2.1.2.1.2.2.1.1.2.1	0.0597826086956522	.	55480001	55800000	#0000FF	1	0.125
chr3	55800001	56040000	B.2.1.2.1.2.2.1.1.2.2	0.110054347826087	.	55800001	56040000	#4848FF	1	0.25
chr3	56040001	56200000	B.2.1.1.1.1.1.2.1.2	0.183423913043478	.	56040001	56200000	#4848FF	1	0.25
chr3	56200001	56360000	B.2.1.1.1.1.1.2.2.1	0.182065217391304	.	56200001	56360000	#4848FF	1	0.25
chr3	56360001	56640000	B.1.1.1.2.2.2.2.1.1.1.1	0.472826086956522	.	56360001	56640000	#DADAFF	1	0.5
chr3	56640001	57040000	A.1.2.1.2.2.2.2.1	0.85054347826087	.	56640001	57040000	#FF4848	1	0.875
chr3	57040001	57360000	A.1.1.1.1.2.2.1.1	0.989130434782609	.	57040001	57360000	#FF0000	1	1
chr3	57360001	57520000	A.1.2.1.2.2.2.2.2	0.849184782608696	.	57360001	57520000	#FF4848	1	0.875
chr3	57520001	57720000	A.1.1.1.2.1.2.1.2.1	0.978260869565217	.	57520001	57720000	#FF0000	1	1
chr3	57720001	57960000	A.1.1.1.2.1.2.1.2.2.1	0.976902173913043	.	57720001	57960000	#FF0000	1	1
chr3	57960001	58160000	A.1.1.1.2.1.2.1.2.2.2	0.97554347826087	.	57960001	58160000	#FF0000	1	1
chr3	58160001	58320000	A.1.1.2.2.1.2.1.1.1	0.915760869565217	.	58160001	58320000	#FF0000	1	1
chr3	58320001	58520000	A.1.1.2.2.1.2.1.2.2.2	0.908967391304348	.	58320001	58520000	#FF0000	1	1
chr3	58520001	58880000	B.1.1.2.1.1.2.2.2.1.2	0.445652173913043	.	58520001	58880000	#DADAFF	1	0.5
chr3	58880001	59160000	B.1.2.2.1.2.2.2.2.2.2.2	0.229619565217391	.	58880001	59160000	#9191FF	1	0.375
chr3	59160001	59320000	B.1.2.1.1.2.1.1.2.2.1.1.2	0.355978260869565	.	59160001	59320000	#9191FF	1	0.375
chr3	59320001	59480000	B.1.2.2.1.2.2.2.2.1.2	0.233695652173913	.	59320001	59480000	#9191FF	1	0.375
chr3	59480001	59640000	B.1.2.1.2.1.1.1.2.2	0.327445652173913	.	59480001	59640000	#9191FF	1	0.375
chr3	59640001	59800000	B.1.2.1.2.1.1.1.1	0.330163043478261	.	59640001	59800000	#9191FF	1	0.375
chr3	59800001	59960000	B.2.1.1.1.1.1.1.1.1	0.191576086956522	.	59800001	59960000	#4848FF	1	0.25
chr3	59960001	60320000	B.2.1.2.1.2.2.1.1.2.1	0.111413043478261	.	59960001	60320000	#4848FF	1	0.25
chr3	60320001	60560000	B.1.2.2.1.2.2.2.1.2	0.236413043478261	.	60320001	60560000	#9191FF	1	0.375
chr3	60560001	60760000	B.2.1.1.1.1.1.1.1.2	0.190217391304348	.	60560001	60760000	#4848FF	1	0.25
chr3	60760001	61160000	B.1.2.1.2.1.2.1.2.1.2.2	0.3125	.	60760001	61160000	#9191FF	1	0.375
chr3	61160001	61320000	B.1.1.2.1.1.2.1.2.1	0.451086956521739	.	61160001	61320000	#DADAFF	1	0.5
chr3	61320001	61480000	B.1.2.1.2.1.2.1.2.2.1.2	0.309782608695652	.	61320001	61480000	#9191FF	1	0.375
[truncated: 8,285 more rows]
