# Supplementary material for: Systematic inference and comparison of multi-scale chromatin sub-compartments connects spatial organization to cell phenotypes
Source: Nat Commun. 2021 May 10;12:2439. doi: 10.1038/s41467-021-22666-3 (PMC8110550; doi:10.1038/s41467-021-22666-3)
Supplement: Supplementary file 5 — Supplementary Dataset 2 [file 41467_2021_22666_MOESM5_ESM.zip › Supplementary_Data_1_domain_hierarchies_127HiCmaps/Pancreas_2_binsize=40kb.bed]

#fields: chr, pos_start, pos_end, the full compartment label describing the position in the hierachy, normalized compartment domain rank, ., pos_start, pos_end, color based on eight compartment model (A.1.1 - B.2.2), 1, eight compartment score (A.1.1 to B.2.2: 8 to 1 devided by 8)
chr1	640001	680000	A.1.1.2.1.1.2.2.2.2.2	0.930803571428571	.	640001	680000	#FF0000	1	1
chr1	720001	960000	A.1.1.2.1.1.2.2.2.2.2	0.930803571428571	.	720001	960000	#FF0000	1	1
chr1	960001	1160000	A.1.1.1.2.2.1.1.2.1.1.2	0.963169642857143	.	960001	1160000	#FF0000	1	1
chr1	1200001	1240000	A.1.1.1.2.2.1.1.2.1.1.2	0.963169642857143	.	1200001	1240000	#FF0000	1	1
chr1	1280001	1320000	A.1.1.1.2.2.1.1.2.1.1.2	0.963169642857143	.	1280001	1320000	#FF0000	1	1
chr1	1320001	1680000	A.1.1.1.2.1.1.2.2.2.2	0.978794642857143	.	1320001	1680000	#FF0000	1	1
chr1	1680001	1840000	A.1.1.1.2.1.1.2.2.1.1	0.982142857142857	.	1680001	1840000	#FF0000	1	1
chr1	1840001	2160000	A.1.1.1.2.2.1.1.1.1.2.2	0.966517857142857	.	1840001	2160000	#FF0000	1	1
chr1	2160001	2360000	A.1.1.1.2.1.2.1.1.1	0.977678571428571	.	2160001	2360000	#FF0000	1	1
chr1	2360001	2480000	A.1.1.2.1.1.2.2.1.2	0.934151785714286	.	2360001	2480000	#FF0000	1	1
chr1	2480001	2600000	A.1.1.2.1.1.2.2.2.2.1	0.931919642857143	.	2480001	2600000	#FF0000	1	1
chr1	2680001	2880000	A.1.1.2.1.2.1.2.1.1.1	0.925223214285714	.	2680001	2880000	#FF0000	1	1
chr1	2880001	3040000	A.1.1.2.1.2.1.1.1	0.9296875	.	2880001	3040000	#FF0000	1	1
chr1	3040001	3320000	A.1.2.1.1.2.1.1.1	0.864955357142857	.	3040001	3320000	#FF4848	1	0.875
chr1	3320001	3600000	A.1.1.2.1.1.2.1.1.1.1	0.939732142857143	.	3320001	3600000	#FF0000	1	1
chr1	3600001	3680000	A.1.1.2.1.2.2.2.2	0.915178571428571	.	3600001	3680000	#FF0000	1	1
chr1	3680001	3840000	A.2.1.1.1.2.2.1.2	0.762276785714286	.	3680001	3840000	#FF9191	1	0.75
chr1	3960001	4320000	A.2.1.1.1.2.2.1.2	0.762276785714286	.	3960001	4320000	#FF9191	1	0.75
chr1	4320001	4680000	A.2.1.1.2.2.1.1.2	0.731026785714286	.	4320001	4680000	#FF9191	1	0.75
chr1	4680001	5360000	B.1.1.1.1.1.2.1.1.2	0.553571428571429	.	4680001	5360000	#DADAFF	1	0.5
chr1	5360001	5520000	A.1.2.2.1.2.2.2.2	0.802455357142857	.	5360001	5520000	#FF4848	1	0.875
chr1	5520001	6040000	A.2.2.1.1.2.2.1.1.1	0.645089285714286	.	5520001	6040000	#FFDADA	1	0.625
chr1	6040001	6200000	A.1.2.1.1.1.1.1.1.2.2.2	0.877232142857143	.	6040001	6200000	#FF4848	1	0.875
chr1	6200001	6320000	A.1.2.1.1.1.1.1.1.2.1	0.879464285714286	.	6200001	6320000	#FF4848	1	0.875
chr1	6320001	6440000	A.1.1.2.1.2.1.2.1.1.2	0.924107142857143	.	6320001	6440000	#FF0000	1	1
chr1	6440001	6520000	A.1.1.2.1.1.2.2.1.1	0.935267857142857	.	6440001	6520000	#FF0000	1	1
chr1	6520001	6920000	A.1.2.1.2.1.1.1.1	0.854910714285714	.	6520001	6920000	#FF4848	1	0.875
chr1	6920001	7120000	A.1.2.2.1.2.1.1.1	0.809151785714286	.	6920001	7120000	#FF4848	1	0.875
chr1	7120001	7440000	A.1.2.2.1.2.2.1	0.8046875	.	7120001	7440000	#FF4848	1	0.875
chr1	7440001	7640000	A.1.2.2.1.1.2.1	0.815848214285714	.	7440001	7640000	#FF4848	1	0.875
chr1	7640001	7960000	A.1.1.2.1.1.2.1.2	0.936383928571429	.	7640001	7960000	#FF0000	1	1
chr1	7960001	8280000	A.1.1.2.2.2.1.1.2.2	0.892857142857143	.	7960001	8280000	#FF0000	1	1
chr1	8280001	8360000	A.1.1.1.2.2.1.2.1.2	0.958705357142857	.	8280001	8360000	#FF0000	1	1
chr1	8360001	8600000	A.1.1.1.2.2.1.1.2.1.2	0.962053571428571	.	8360001	8600000	#FF0000	1	1
chr1	8600001	9080000	A.1.2.1.2.2.1.1.1.1	0.839285714285714	.	8600001	9080000	#FF4848	1	0.875
chr1	9080001	9280000	A.1.1.2.2.2.1.1.1.2	0.895089285714286	.	9080001	9280000	#FF0000	1	1
chr1	9280001	9560000	A.1.1.2.2.2.1.1.1.1	0.896205357142857	.	9280001	9560000	#FF0000	1	1
chr1	9560001	9840000	A.1.1.2.2.1.2.1.2.2	0.899553571428571	.	9560001	9840000	#FF0000	1	1
chr1	9840001	10360000	A.1.2.1.2.1.2.2.1.1.2	0.842633928571429	.	9840001	10360000	#FF4848	1	0.875
chr1	10360001	10800000	A.1.2.1.2.1.2.1.2.1	0.847098214285714	.	10360001	10800000	#FF4848	1	0.875
chr1	10800001	11040000	A.1.1.2.1.1.1.1.2.1.2	0.947544642857143	.	10800001	11040000	#FF0000	1	1
chr1	11040001	11280000	A.1.2.1.1.1.1.1.1.2.2.1	0.878348214285714	.	11040001	11280000	#FF4848	1	0.875
chr1	11280001	11480000	A.1.1.2.2.1.1.1.2.2.2.1	0.910714285714286	.	11280001	11480000	#FF0000	1	1
chr1	11480001	11720000	A.1.2.1.1.2.1.2.2.2	0.858258928571429	.	11480001	11720000	#FF4848	1	0.875
chr1	11720001	12080000	A.1.1.1.1.1.2.2	0.989955357142857	.	11720001	12080000	#FF0000	1	1
chr1	12080001	12320000	A.1.1.2.2.1.1.2.1.2.1	0.907366071428571	.	12080001	12320000	#FF0000	1	1
chr1	12320001	12720000	A.1.2.1.2.1.2.2.1.1.1	0.84375	.	12320001	12720000	#FF4848	1	0.875
chr1	12720001	12960000	A.1.2.2.1.2.1.2	0.805803571428571	.	12720001	12960000	#FF4848	1	0.875
chr1	12960001	13040000	A.2.1.1.1.2.1.2	0.765625	.	12960001	13040000	#FF9191	1	0.75
chr1	13120001	13160000	A.2.1.1.1.2.1.2	0.765625	.	13120001	13160000	#FF9191	1	0.75
chr1	13160001	13240000	A.2.1.1.2.2.2.2.2	0.723214285714286	.	13160001	13240000	#FF9191	1	0.75
chr1	13760001	14200000	A.2.1.1.2.2.2.2.2	0.723214285714286	.	13760001	14200000	#FF9191	1	0.75
chr1	14200001	14600000	A.2.2.1.1.2.2.2.2.1	0.640625	.	14200001	14600000	#FFDADA	1	0.625
chr1	14600001	14960000	A.2.2.1.1.2.2.2.2.2.1	0.639508928571429	.	14600001	14960000	#FFDADA	1	0.625
chr1	14960001	15080000	A.2.1.1.2.2.1.1.1	0.732142857142857	.	14960001	15080000	#FF9191	1	0.75
chr1	15080001	15160000	A.1.2.2.1.1.1.2.2.1.1.2	0.819196428571429	.	15080001	15160000	#FF4848	1	0.875
chr1	15160001	15280000	A.1.2.1.1.1.2.1.1	0.872767857142857	.	15160001	15280000	#FF4848	1	0.875
chr1	15280001	15480000	A.1.2.2.1.1.1.1.2	0.828125	.	15280001	15480000	#FF4848	1	0.875
chr1	15480001	15640000	A.1.1.2.1.2.1.2.2.2	0.918526785714286	.	15480001	15640000	#FF0000	1	1
chr1	15640001	15800000	A.1.1.1.2.2.2.1.1.2.1	0.955357142857143	.	15640001	15800000	#FF0000	1	1
chr1	15800001	16080000	A.1.1.2.2.1.2.1.2.1	0.900669642857143	.	15800001	16080000	#FF0000	1	1
chr1	16080001	16400000	A.1.1.1.1.1.2.1.2.1	0.9921875	.	16080001	16400000	#FF0000	1	1
chr1	16400001	17080000	A.1.2.1.2.2.1.1.1.2.1	0.838169642857143	.	16400001	17080000	#FF4848	1	0.875
chr1	17080001	17200000	A.1.1.2.1.1.2.2.2.1	0.933035714285714	.	17080001	17200000	#FF0000	1	1
chr1	17200001	17720000	A.1.2.2.1.1.2.2.1.2	0.8125	.	17200001	17720000	#FF4848	1	0.875
chr1	17720001	18720000	A.2.2.1.1.2.2.2.1	0.641741071428571	.	17720001	18720000	#FFDADA	1	0.625
chr1	18720001	18800000	A.1.2.2.1.1.1.2.1.1.2	0.825892857142857	.	18720001	18800000	#FF4848	1	0.875
chr1	18800001	19000000	A.1.2.2.1.1.1.2.1.1.1	0.827008928571429	.	18800001	19000000	#FF4848	1	0.875
chr1	19000001	19200000	A.1.2.2.1.1.1.2.1.2.2.1	0.822544642857143	.	19000001	19200000	#FF4848	1	0.875
chr1	19200001	19600000	A.1.1.2.2.1.1.2.1.1	0.908482142857143	.	19200001	19600000	#FF0000	1	1
chr1	19600001	20000000	A.1.1.2.2.2.2.2.1.1	0.885044642857143	.	19600001	20000000	#FF0000	1	1
chr1	20000001	20240000	A.1.1.2.2.2.2.2.1.2	0.883928571428571	.	20000001	20240000	#FF0000	1	1
chr1	20240001	20360000	A.1.1.2.1.2.1.2.1.2.1	0.922991071428571	.	20240001	20360000	#FF0000	1	1
chr1	20360001	20640000	A.1.2.1.1.2.1.2.1.1.1	0.862723214285714	.	20360001	20640000	#FF4848	1	0.875
chr1	20640001	20960000	A.1.2.1.1.2.1.2.1.2	0.860491071428571	.	20640001	20960000	#FF4848	1	0.875
chr1	20960001	21160000	A.1.1.1.1.2.2.2	0.985491071428571	.	20960001	21160000	#FF0000	1	1
chr1	21160001	21520000	A.1.1.2.2.1.1.2.1.2.2	0.90625	.	21160001	21520000	#FF0000	1	1
chr1	21520001	21720000	A.1.1.1.1.1.1.1.1.2.2	0.997767857142857	.	21520001	21720000	#FF0000	1	1
chr1	21720001	21840000	A.1.1.1.2.1.2.2.2.1	0.970982142857143	.	21720001	21840000	#FF0000	1	1
chr1	21840001	22240000	A.1.1.2.2.2.1.1.2.1	0.893973214285714	.	21840001	22240000	#FF0000	1	1
chr1	22240001	22560000	A.1.1.2.2.2.2.1.1.2	0.888392857142857	.	22240001	22560000	#FF0000	1	1
chr1	22560001	22680000	A.1.1.2.1.2.1.1.2.2.1	0.927455357142857	.	22560001	22680000	#FF0000	1	1
chr1	22680001	22840000	A.1.1.2.1.1.1.1.1	0.949776785714286	.	22680001	22840000	#FF0000	1	1
chr1	22840001	23000000	A.1.1.1.2.2.2.2.1	0.952008928571429	.	22840001	23000000	#FF0000	1	1
chr1	23000001	23240000	A.1.1.2.1.2.1.2.1.2.2	0.921875	.	23000001	23240000	#FF0000	1	1
chr1	23240001	23560000	A.1.2.1.1.1.2.2.2.2	0.866071428571429	.	23240001	23560000	#FF4848	1	0.875
chr1	23560001	23760000	A.1.1.2.2.2.2.2.2.1	0.8828125	.	23560001	23760000	#FF0000	1	1
chr1	23760001	24280000	A.1.1.2.2.2.1.2.1	0.891741071428571	.	23760001	24280000	#FF0000	1	1
chr1	24280001	24480000	A.1.1.1.2.2.2.1.1.2.2	0.954241071428571	.	24280001	24480000	#FF0000	1	1
chr1	24480001	24560000	A.1.1.1.2.1.2.2.1.2.1	0.973214285714286	.	24480001	24560000	#FF0000	1	1
chr1	24560001	24680000	A.1.1.2.1.1.1.2.2.1.2	0.941964285714286	.	24560001	24680000	#FF0000	1	1
chr1	24680001	25000000	A.1.2.1.2.1.1.2.2	0.850446428571429	.	24680001	25000000	#FF4848	1	0.875
chr1	25000001	25120000	A.1.1.2.1.1.2.1.1.2	0.9375	.	25000001	25120000	#FF0000	1	1
chr1	25120001	25400000	A.1.1.2.2.2.2.1.1.1	0.889508928571429	.	25120001	25400000	#FF0000	1	1
chr1	25400001	25600000	A.1.1.2.1.1.1.2.2.1.1	0.943080357142857	.	25400001	25600000	#FF0000	1	1
chr1	25600001	26080000	A.1.2.1.2.1.1.2.1	0.8515625	.	25600001	26080000	#FF4848	1	0.875
chr1	26080001	26400000	A.1.2.1.2.1.2.2.2	0.840401785714286	.	26080001	26400000	#FF4848	1	0.875
chr1	26400001	26800000	A.1.1.2.2.2.2.1.2.1	0.887276785714286	.	26400001	26800000	#FF0000	1	1
chr1	26800001	27080000	A.1.1.1.2.2.1.1.1.1.1	0.96875	.	26800001	27080000	#FF0000	1	1
chr1	27080001	27240000	A.1.1.1.2.1.2.1.1.2	0.9765625	.	27080001	27240000	#FF0000	1	1
chr1	27240001	27440000	A.1.1.1.2.1.2.1.2	0.975446428571429	.	27240001	27440000	#FF0000	1	1
chr1	27440001	27600000	A.1.1.1.2.2.1.2.2	0.957589285714286	.	27440001	27600000	#FF0000	1	1
chr1	27600001	27720000	A.1.1.1.1.1.1.2.2	0.994419642857143	.	27600001	27720000	#FF0000	1	1
chr1	27720001	27920000	A.1.1.1.2.2.1.1.2.2	0.9609375	.	27720001	27920000	#FF0000	1	1
chr1	27920001	28080000	A.1.1.1.2.1.1.2.2.2.1	0.979910714285714	.	27920001	28080000	#FF0000	1	1
chr1	28080001	28320000	A.1.1.1.2.2.1.1.1.2	0.965401785714286	.	28080001	28320000	#FF0000	1	1
chr1	28320001	28440000	A.1.1.1.1.1.1.1.1.1	1	.	28320001	28440000	#FF0000	1	1
chr1	28440001	28560000	A.1.1.1.2.1.1.2.2.1.2	0.981026785714286	.	28440001	28560000	#FF0000	1	1
chr1	28560001	28760000	A.1.1.1.2.1.1.2.1	0.983258928571429	.	28560001	28760000	#FF0000	1	1
chr1	28760001	28920000	A.1.1.1.1.1.1.2.1	0.995535714285714	.	28760001	28920000	#FF0000	1	1
chr1	28920001	29080000	A.1.1.1.2.1.2.2.1.1	0.974330357142857	.	28920001	29080000	#FF0000	1	1
chr1	29080001	29400000	A.1.2.1.2.1.1.1.2.1	0.853794642857143	.	29080001	29400000	#FF4848	1	0.875
chr1	29400001	29560000	A.1.1.1.2.2.2.1.2	0.953125	.	29400001	29560000	#FF0000	1	1
chr1	29560001	29600000	A.1.2.2.1.1.1.2.2.1.2	0.818080357142857	.	29560001	29600000	#FF4848	1	0.875
chr1	29640001	29840000	A.1.2.2.1.1.1.2.2.1.2	0.818080357142857	.	29640001	29840000	#FF4848	1	0.875
chr1	29840001	29880000	A.2.1.1.1.2.2.1.1.2	0.763392857142857	.	29840001	29880000	#FF9191	1	0.75
chr1	30000001	30400000	A.2.1.1.1.2.2.1.1.2	0.763392857142857	.	30000001	30400000	#FF9191	1	0.75
chr1	30400001	30480000	A.1.2.1.1.2.1.1.2	0.863839285714286	.	30400001	30480000	#FF4848	1	0.875
chr1	30480001	30600000	A.1.2.2.1.1.1.1.1	0.829241071428571	.	30480001	30600000	#FF4848	1	0.875
chr1	30600001	30960000	A.2.1.1.1.2.2.1.1.1	0.764508928571429	.	30600001	30960000	#FF9191	1	0.75
chr1	30960001	31160000	A.1.2.1.1.2.2.1	0.857142857142857	.	30960001	31160000	#FF4848	1	0.875
chr1	31160001	31560000	A.1.1.2.2.1.1.2.2.1	0.905133928571429	.	31160001	31560000	#FF0000	1	1
chr1	31560001	31880000	A.1.1.2.2.1.1.2.2.2	0.904017857142857	.	31560001	31880000	#FF0000	1	1
chr1	31880001	31960000	A.1.1.2.1.1.1.1.2.2	0.946428571428571	.	31880001	31960000	#FF0000	1	1
chr1	31960001	32040000	A.1.1.2.1.1.1.2.2.2	0.940848214285714	.	31960001	32040000	#FF0000	1	1
chr1	32040001	32240000	A.1.1.2.2.1.1.1.2.2.1	0.911830357142857	.	32040001	32240000	#FF0000	1	1
chr1	32240001	32440000	A.1.1.1.1.1.1.1.1.2.1	0.998883928571429	.	32240001	32440000	#FF0000	1	1
chr1	32440001	32720000	A.1.1.2.2.1.2.1.1.2	0.901785714285714	.	32440001	32720000	#FF0000	1	1
chr1	32720001	32920000	A.1.1.1.1.1.1.1.2	0.996651785714286	.	32720001	32920000	#FF0000	1	1
chr1	32920001	33120000	A.1.1.1.2.2.1.1.2.1.1.1	0.964285714285714	.	32920001	33120000	#FF0000	1	1
chr1	33120001	33280000	A.1.1.1.1.2.2.1.2	0.986607142857143	.	33120001	33280000	#FF0000	1	1
chr1	33280001	33600000	A.1.1.1.1.1.2.1.2.2	0.991071428571429	.	33280001	33600000	#FF0000	1	1
chr1	33600001	33720000	A.1.1.1.1.2.2.1.1	0.987723214285714	.	33600001	33720000	#FF0000	1	1
chr1	33720001	33920000	A.1.1.2.2.1.1.1.2.1	0.912946428571429	.	33720001	33920000	#FF0000	1	1
chr1	33920001	34040000	A.1.2.1.1.2.1.2.2.1	0.859375	.	33920001	34040000	#FF4848	1	0.875
chr1	34040001	34440000	A.2.2.1.1.2.2.1.1.2	0.643973214285714	.	34040001	34440000	#FFDADA	1	0.625
chr1	34440001	34800000	A.2.2.1.1.2.2.1.2	0.642857142857143	.	34440001	34800000	#FFDADA	1	0.625
chr1	34800001	35480000	A.2.2.1.1.2.2.2.2.2.2	0.638392857142857	.	34800001	35480000	#FFDADA	1	0.625
chr1	35480001	35600000	A.1.1.2.1.2.2.2.1	0.916294642857143	.	35480001	35600000	#FF0000	1	1
chr1	35600001	36040000	A.1.2.1.2.2.2.1.1	0.832589285714286	.	35600001	36040000	#FF4848	1	0.875
chr1	36040001	36240000	A.1.2.1.1.1.1.1.2.1	0.876116071428571	.	36040001	36240000	#FF4848	1	0.875
chr1	36240001	36320000	A.1.1.2.1.1.1.1.2.1.1	0.948660714285714	.	36240001	36320000	#FF0000	1	1
chr1	36320001	36560000	A.1.1.2.2.1.2.2.2	0.897321428571429	.	36320001	36560000	#FF0000	1	1
chr1	36560001	36720000	A.1.1.1.2.2.1.1.1.1.2.1	0.967633928571429	.	36560001	36720000	#FF0000	1	1
chr1	36720001	36880000	A.1.1.1.1.1.2.1.1	0.993303571428571	.	36720001	36880000	#FF0000	1	1
chr1	36880001	37200000	A.1.2.2.1.2.1.1.2.2	0.806919642857143	.	36880001	37200000	#FF4848	1	0.875
chr1	37200001	37360000	A.1.2.2.1.1.1.2.1.2.2.2	0.821428571428571	.	37200001	37360000	#FF4848	1	0.875
chr1	37360001	37480000	A.1.2.2.1.1.1.2.2.2	0.816964285714286	.	37360001	37480000	#FF4848	1	0.875
chr1	37480001	37560000	A.2.1.1.1.2.1.1	0.766741071428571	.	37480001	37560000	#FF9191	1	0.75
chr1	37560001	37680000	A.1.2.2.1.1.1.2.1.2.1.2	0.823660714285714	.	37560001	37680000	#FF4848	1	0.875
chr1	37680001	37760000	A.1.2.2.1.1.1.2.1.2.1.1	0.824776785714286	.	37680001	37760000	#FF4848	1	0.875
chr1	37760001	37880000	A.1.2.2.1.1.1.2.2.1.1.1	0.8203125	.	37760001	37880000	#FF4848	1	0.875
chr1	37880001	38080000	A.1.2.1.2.1.1.1.2.2	0.852678571428571	.	37880001	38080000	#FF4848	1	0.875
chr1	38080001	38200000	A.1.1.2.1.2.1.2.2.1.2	0.919642857142857	.	38080001	38200000	#FF0000	1	1
chr1	38200001	38360000	A.1.2.1.1.1.2.2.2.1.2	0.8671875	.	38200001	38360000	#FF4848	1	0.875
chr1	38360001	38440000	A.1.1.1.1.2.1	0.988839285714286	.	38360001	38440000	#FF0000	1	1
chr1	38440001	38680000	A.1.2.1.1.2.1.2.1.1.2	0.861607142857143	.	38440001	38680000	#FF4848	1	0.875
chr1	38680001	38800000	A.1.1.2.1.2.2.1	0.917410714285714	.	38680001	38800000	#FF0000	1	1
chr1	38800001	39000000	A.1.2.2.1.2.1.1.2.1	0.808035714285714	.	38800001	39000000	#FF4848	1	0.875
chr1	39000001	39080000	A.1.1.2.1.2.1.1.2.1	0.928571428571429	.	39000001	39080000	#FF0000	1	1
chr1	39080001	39320000	A.1.2.2.2.1.2.1	0.795758928571429	.	39080001	39320000	#FF4848	1	0.875
chr1	39320001	39480000	A.1.1.2.1.1.1.2.1.2	0.944196428571429	.	39320001	39480000	#FF0000	1	1
chr1	39480001	39720000	A.1.1.2.2.1.2.1.1.1	0.902901785714286	.	39480001	39720000	#FF0000	1	1
chr1	39720001	40040000	A.1.1.2.2.2.1.2.2	0.890625	.	39720001	40040000	#FF0000	1	1
chr1	40040001	40240000	A.1.1.1.2.2.2.1.1.1	0.956473214285714	.	40040001	40240000	#FF0000	1	1
chr1	40240001	40360000	A.1.1.1.2.1.1.1	0.984375	.	40240001	40360000	#FF0000	1	1
chr1	40360001	40720000	A.1.2.1.2.1.2.2.1.2	0.841517857142857	.	40360001	40720000	#FF4848	1	0.875
chr1	40720001	40880000	A.1.1.2.1.1.2.1.1.1.2	0.938616071428571	.	40720001	40880000	#FF0000	1	1
chr1	40880001	41000000	A.1.1.2.2.1.1.1.1	0.9140625	.	40880001	41000000	#FF0000	1	1
chr1	41000001	41440000	A.1.2.1.2.1.2.1.1.2	0.848214285714286	.	41000001	41440000	#FF4848	1	0.875
chr1	41440001	41720000	A.1.2.1.2.1.2.1.2.2.1	0.845982142857143	.	41440001	41720000	#FF4848	1	0.875
chr1	41720001	41800000	A.1.1.2.1.2.1.2.2.1.1	0.920758928571429	.	41720001	41800000	#FF0000	1	1
chr1	41800001	41920000	A.1.1.2.1.2.1.1.2.2.2	0.926339285714286	.	41800001	41920000	#FF0000	1	1
chr1	41920001	42280000	A.1.2.2.2.1.2.2.2.1	0.793526785714286	.	41920001	42280000	#FF4848	1	0.875
chr1	42280001	42640000	A.1.2.2.2.1.1.1.2.2	0.799107142857143	.	42280001	42640000	#FF4848	1	0.875
chr1	42640001	42720000	A.1.2.1.1.1.1.1.1.1	0.880580357142857	.	42640001	42720000	#FF4848	1	0.875
chr1	42720001	43160000	A.1.2.2.2.1.2.2.2.2	0.792410714285714	.	42720001	43160000	#FF4848	1	0.875
chr1	43160001	43240000	A.1.2.1.1.1.2.1.2	0.871651785714286	.	43160001	43240000	#FF4848	1	0.875
chr1	43240001	43400000	A.1.2.1.1.1.2.2.2.1.1	0.868303571428571	.	43240001	43400000	#FF4848	1	0.875
chr1	43400001	43560000	A.1.1.1.2.2.1.2.1.1	0.959821428571429	.	43400001	43560000	#FF0000	1	1
chr1	43560001	43880000	A.1.1.2.2.1.2.2.1	0.8984375	.	43560001	43880000	#FF0000	1	1
chr1	43880001	44040000	A.1.1.1.2.1.2.2.2.2	0.969866071428571	.	43880001	44040000	#FF0000	1	1
chr1	44040001	44160000	A.1.1.1.2.1.2.2.1.2.2	0.972098214285714	.	44040001	44160000	#FF0000	1	1
chr1	44160001	44360000	A.1.1.1.2.2.2.2.2	0.950892857142857	.	44160001	44360000	#FF0000	1	1
chr1	44360001	45000000	A.1.2.2.2.1.2.2.1	0.794642857142857	.	44360001	45000000	#FF4848	1	0.875
chr1	45000001	45360000	A.1.2.1.2.2.1.1.2	0.8359375	.	45000001	45360000	#FF4848	1	0.875
chr1	45360001	45520000	A.1.1.2.2.2.2.2.2.2	0.881696428571429	.	45360001	45520000	#FF0000	1	1
chr1	45520001	45640000	A.1.2.1.1.1.1.2	0.873883928571429	.	45520001	45640000	#FF4848	1	0.875
chr1	45640001	46160000	A.1.2.1.2.2.2.1.2	0.831473214285714	.	45640001	46160000	#FF4848	1	0.875
chr1	46160001	46480000	A.1.2.1.2.1.2.1.2.2.2	0.844866071428571	.	46160001	46480000	#FF4848	1	0.875
chr1	46480001	46560000	A.1.1.2.2.1.1.1.2.2.2.2	0.909598214285714	.	46480001	46560000	#FF0000	1	1
chr1	46560001	46840000	A.1.2.1.2.1.2.1.1.1	0.849330357142857	.	46560001	46840000	#FF4848	1	0.875
chr1	46840001	47640000	A.2.1.1.2.2.2.1.2	0.725446428571429	.	46840001	47640000	#FF9191	1	0.75
chr1	47640001	47800000	A.1.2.2.1.1.2.2.2.1	0.811383928571429	.	47640001	47800000	#FF4848	1	0.875
chr1	47800001	48240000	A.2.2.1.1.2.1.1.1.1.1	0.665178571428571	.	47800001	48240000	#FFDADA	1	0.625
chr1	48240001	48560000	A.2.1.1.2.2.2.2.1	0.724330357142857	.	48240001	48560000	#FF9191	1	0.75
chr1	48560001	48680000	A.2.1.1.2.2.1.2.2.2	0.727678571428571	.	48560001	48680000	#FF9191	1	0.75
chr1	48680001	48840000	A.2.1.1.2.2.1.2.2.1	0.728794642857143	.	48680001	48840000	#FF9191	1	0.75
chr1	48840001	49280000	A.2.2.1.2.1.2.2.2	0.627232142857143	.	48840001	49280000	#FFDADA	1	0.625
chr1	49280001	49360000	A.2.2.1.1.1.2.1.2.2	0.672991071428571	.	49280001	49360000	#FFDADA	1	0.625
chr1	49360001	49800000	B.1.1.1.2.1.2.1.1.2	0.502232142857143	.	49360001	49800000	#DADAFF	1	0.5
chr1	49800001	50000000	B.1.1.1.1.2.2.2.2.2	0.522321428571429	.	49800001	50000000	#DADAFF	1	0.5
chr1	50000001	50120000	A.2.2.1.2.2.1.2.2	0.621651785714286	.	50000001	50120000	#FFDADA	1	0.625
chr1	50120001	50360000	B.1.1.1.1.2.2.2.2.1.1	0.524553571428571	.	50120001	50360000	#DADAFF	1	0.5
chr1	50360001	50920000	B.1.1.1.2.1.2.1.1.1.2	0.503348214285714	.	50360001	50920000	#DADAFF	1	0.5
chr1	50920001	51200000	A.2.1.1.2.2.2.1.1	0.7265625	.	50920001	51200000	#FF9191	1	0.75
chr1	51200001	51400000	A.1.2.2.1.2.2.2.1	0.803571428571429	.	51200001	51400000	#FF4848	1	0.875
chr1	51400001	51760000	A.2.1.1.1.2.2.2.2	0.760044642857143	.	51400001	51760000	#FF9191	1	0.75
chr1	51760001	52400000	A.2.1.1.1.1.2.1.1.1	0.774553571428571	.	51760001	52400000	#FF9191	1	0.75
chr1	52400001	52520000	A.1.2.1.1.1.1.1.2.2	0.875	.	52400001	52520000	#FF4848	1	0.875
chr1	52520001	52760000	A.1.2.1.2.2.1.2.2	0.833705357142857	.	52520001	52760000	#FF4848	1	0.875
chr1	52760001	52920000	A.1.2.1.2.2.1.1.1.2.2	0.837053571428571	.	52760001	52920000	#FF4848	1	0.875
chr1	52920001	53120000	A.1.1.2.2.2.2.1.2.2	0.886160714285714	.	52920001	53120000	#FF0000	1	1
chr1	53120001	53200000	A.1.1.2.1.1.1.2.1.1	0.9453125	.	53120001	53200000	#FF0000	1	1
chr1	53200001	53440000	A.1.2.1.2.2.2.2	0.830357142857143	.	53200001	53440000	#FF4848	1	0.875
chr1	53440001	53720000	A.1.2.2.2.1.1.1.2.1	0.800223214285714	.	53440001	53720000	#FF4848	1	0.875
chr1	53720001	53880000	A.1.2.1.2.2.1.2.1	0.834821428571429	.	53720001	53880000	#FF4848	1	0.875
chr1	53880001	54040000	A.1.2.2.1.1.2.2.1.1.1	0.814732142857143	.	53880001	54040000	#FF4848	1	0.875
chr1	54040001	54200000	A.1.2.2.1.1.2.2.2.2	0.810267857142857	.	54040001	54200000	#FF4848	1	0.875
chr1	54200001	54360000	A.1.2.2.1.1.2.2.1.1.2	0.813616071428571	.	54200001	54360000	#FF4848	1	0.875
chr1	54360001	54480000	A.1.2.1.1.1.2.2.1.2	0.869419642857143	.	54360001	54480000	#FF4848	1	0.875
chr1	54480001	55000000	A.2.1.1.1.1.2.1.1.2.1	0.7734375	.	54480001	55000000	#FF9191	1	0.75
chr1	55000001	55160000	A.1.2.1.1.1.2.2.1.1	0.870535714285714	.	55000001	55160000	#FF4848	1	0.875
chr1	55160001	55360000	A.1.2.1.1.2.2.2	0.856026785714286	.	55160001	55360000	#FF4848	1	0.875
chr1	55360001	55760000	A.2.1.1.2.1.2.1.1.1.1	0.746651785714286	.	55360001	55760000	#FF9191	1	0.75
chr1	55760001	56160000	A.2.2.1.1.2.1.1.1.2	0.661830357142857	.	55760001	56160000	#FFDADA	1	0.625
chr1	56160001	56480000	A.2.2.1.2.1.2.2.1.2	0.628348214285714	.	56160001	56480000	#FFDADA	1	0.625
chr1	56480001	56800000	A.2.2.1.1.2.1.1.1.1.2.2	0.662946428571429	.	56480001	56800000	#FFDADA	1	0.625
chr1	56800001	56880000	A.2.2.1.1.1.2.1.2.1	0.674107142857143	.	56800001	56880000	#FFDADA	1	0.625
chr1	56880001	57080000	A.2.1.1.2.1.1.1.1.1.2.2	0.756696428571429	.	56880001	57080000	#FF9191	1	0.75
chr1	57080001	57200000	A.2.1.1.1.2.2.2.1	0.761160714285714	.	57080001	57200000	#FF9191	1	0.75
chr1	57200001	57720000	B.1.1.1.2.1.2.1.1.1.1	0.504464285714286	.	57200001	57720000	#DADAFF	1	0.5
chr1	57720001	58240000	B.1.1.1.2.1.2.1.2.2	0.5	.	57720001	58240000	#DADAFF	1	0.5
chr1	58240001	58920000	B.1.1.1.2.1.2.2.1	0.498883928571429	.	58240001	58920000	#DADAFF	1	0.5
chr1	58920001	59160000	A.2.1.1.2.1.1.1.2.1	0.753348214285714	.	58920001	59160000	#FF9191	1	0.75
chr1	59160001	59360000	A.2.1.1.1.1.1.1.2.1.1	0.783482142857143	.	59160001	59360000	#FF9191	1	0.75
chr1	59360001	59880000	A.2.1.1.1.1.2.1.2	0.771205357142857	.	59360001	59880000	#FF9191	1	0.75
chr1	59880001	60000000	A.2.1.1.1.1.1.1.1.2	0.784598214285714	.	59880001	60000000	#FF9191	1	0.75
chr1	60000001	60280000	A.2.1.1.1.1.1.2.2	0.775669642857143	.	60000001	60280000	#FF9191	1	0.75
chr1	60280001	60440000	A.2.1.1.2.2.1.2.1	0.729910714285714	.	60280001	60440000	#FF9191	1	0.75
chr1	60440001	60640000	A.2.2.1.2.2.1.2.1.1	0.625	.	60440001	60640000	#FFDADA	1	0.625
chr1	60640001	60760000	A.2.2.1.2.2.1.1	0.626116071428571	.	60640001	60760000	#FFDADA	1	0.625
chr1	60760001	60920000	A.2.2.1.1.1.2.1.1.1.2.1	0.677455357142857	.	60760001	60920000	#FFDADA	1	0.625
chr1	60920001	61120000	A.2.2.1.1.2.1.1.2.1	0.660714285714286	.	60920001	61120000	#FFDADA	1	0.625
chr1	61120001	61480000	A.2.2.1.2.1.2.1.2	0.630580357142857	.	61120001	61480000	#FFDADA	1	0.625
chr1	61480001	61600000	A.2.1.1.1.1.1.2.1.1	0.777901785714286	.	61480001	61600000	#FF9191	1	0.75
chr1	61600001	61680000	A.2.1.1.2.1.1.2.2	0.747767857142857	.	61600001	61680000	#FF9191	1	0.75
chr1	61680001	61960000	A.2.2.1.1.2.1.1.2.2	0.659598214285714	.	61680001	61960000	#FFDADA	1	0.625
chr1	61960001	62120000	A.2.1.1.2.1.1.1.1.1.2.1	0.7578125	.	61960001	62120000	#FF9191	1	0.75
chr1	62120001	62280000	A.2.1.1.2.1.1.1.1.2.1	0.755580357142857	.	62120001	62280000	#FF9191	1	0.75
chr1	62280001	62600000	A.2.2.1.1.2.1.2.1.1.2.2	0.655133928571429	.	62280001	62600000	#FFDADA	1	0.625
chr1	62600001	62960000	A.2.2.1.1.2.1.1.1.1.2.1	0.6640625	.	62600001	62960000	#FFDADA	1	0.625
chr1	62960001	63200000	A.2.1.1.2.1.2.1.2.1	0.7421875	.	62960001	63200000	#FF9191	1	0.75
chr1	63200001	63760000	B.1.1.1.1.1.2.1.1.1	0.5546875	.	63200001	63760000	#DADAFF	1	0.5
chr1	63760001	63840000	A.2.2.1.1.2.1.2.2.1	0.650669642857143	.	63760001	63840000	#FFDADA	1	0.625
chr1	63840001	64320000	A.2.2.1.1.2.1.2.1.1.2.1	0.65625	.	63840001	64320000	#FFDADA	1	0.625
chr1	64320001	64800000	A.2.2.1.1.2.1.2.2.2.2.1.1	0.6484375	.	64320001	64800000	#FFDADA	1	0.625
chr1	64800001	64920000	A.2.1.1.2.1.1.1.2.2	0.752232142857143	.	64800001	64920000	#FF9191	1	0.75
chr1	64920001	65360000	A.2.2.1.1.1.1.2.2.1.1	0.684151785714286	.	64920001	65360000	#FFDADA	1	0.625
chr1	65360001	65520000	A.2.1.1.1.1.1.1.2.2.1	0.78125	.	65360001	65520000	#FF9191	1	0.75
chr1	65520001	65600000	A.2.1.1.2.1.1.1.1.1.1	0.758928571428571	.	65520001	65600000	#FF9191	1	0.75
chr1	65600001	65920000	A.2.2.1.1.2.1.2.1.1.1.1	0.658482142857143	.	65600001	65920000	#FFDADA	1	0.625
chr1	65920001	66000000	B.1.1.1.1.2.1.2.2.1	0.537946428571429	.	65920001	66000000	#DADAFF	1	0.5
chr1	66000001	66200000	A.2.2.1.2.2.1.2.1.2.2	0.622767857142857	.	66000001	66200000	#FFDADA	1	0.625
chr1	66200001	66320000	A.2.2.1.2.2.1.2.1.2.1	0.623883928571429	.	66200001	66320000	#FFDADA	1	0.625
chr1	66320001	66440000	B.1.1.1.1.2.2.1.1.1	0.535714285714286	.	66320001	66440000	#DADAFF	1	0.5
chr1	66440001	66680000	B.1.1.1.2.1.1.1.1.2.1.1.1	0.513392857142857	.	66440001	66680000	#DADAFF	1	0.5
chr1	66680001	66960000	A.2.1.1.2.1.2.1.1.2.2	0.743303571428571	.	66680001	66960000	#FF9191	1	0.75
chr1	66960001	67240000	A.2.2.1.2.1.2.1.1	0.631696428571429	.	66960001	67240000	#FFDADA	1	0.625
chr1	67240001	67440000	A.2.2.1.1.1.2.2.2.2.2	0.666294642857143	.	67240001	67440000	#FFDADA	1	0.625
chr1	67440001	67640000	A.2.2.1.1.1.1.1.1.1	0.694196428571429	.	67440001	67640000	#FFDADA	1	0.625
chr1	67640001	67800000	A.2.2.1.1.1.2.1.1.1.2.2	0.676339285714286	.	67640001	67800000	#FFDADA	1	0.625
chr1	67800001	68000000	A.2.2.1.1.1.2.2.2.1.2	0.668526785714286	.	67800001	68000000	#FFDADA	1	0.625
chr1	68000001	68280000	A.2.1.1.2.1.2.2.2.1.1	0.737723214285714	.	68000001	68280000	#FF9191	1	0.75
chr1	68280001	68800000	B.1.1.1.1.1.2.2.1.2.2	0.549107142857143	.	68280001	68800000	#DADAFF	1	0.5
chr1	68800001	68960000	B.1.1.1.1.2.2.2.1.2.2	0.525669642857143	.	68800001	68960000	#DADAFF	1	0.5
chr1	68960001	69080000	B.1.1.1.1.2.2.2.1.1.2.1	0.529017857142857	.	68960001	69080000	#DADAFF	1	0.5
chr1	69080001	69240000	B.1.1.1.2.2.1.1.2.2.2	0.491071428571429	.	69080001	69240000	#DADAFF	1	0.5
chr1	69240001	69440000	B.1.1.1.1.2.2.2.2.1.2	0.5234375	.	69240001	69440000	#DADAFF	1	0.5
chr1	69440001	69880000	B.1.1.1.2.2.2.1.1.1.1	0.481026785714286	.	69440001	69880000	#DADAFF	1	0.5
chr1	69880001	70320000	B.1.2.1.1.1.1.2.1.2	0.389508928571429	.	69880001	70320000	#9191FF	1	0.375
chr1	70320001	70640000	B.1.1.1.2.2.2.1.1.1.2	0.479910714285714	.	70320001	70640000	#DADAFF	1	0.5
chr1	70640001	70840000	A.2.2.1.1.1.2.2.2.1.1	0.669642857142857	.	70640001	70840000	#FFDADA	1	0.625
chr1	70840001	70920000	A.2.2.1.2.2.2.1.2.2.2	0.612723214285714	.	70840001	70920000	#FFDADA	1	0.625
chr1	70920001	71120000	B.1.1.1.1.2.2.1.1.2	0.534598214285714	.	70920001	71120000	#DADAFF	1	0.5
chr1	71120001	71320000	B.1.1.1.2.2.1.2.2.2.2.2	0.482142857142857	.	71120001	71320000	#DADAFF	1	0.5
chr1	71320001	71560000	B.1.1.1.1.2.2.1.2.1.1	0.533482142857143	.	71320001	71560000	#DADAFF	1	0.5
chr1	71560001	72120000	B.1.1.1.2.1.1.1.1.1.2.2	0.514508928571429	.	71560001	72120000	#DADAFF	1	0.5
chr1	72120001	72280000	B.1.1.1.1.2.2.2.1.2.1	0.526785714285714	.	72120001	72280000	#DADAFF	1	0.5
chr1	72280001	72400000	B.1.1.1.2.2.1.1.1	0.496651785714286	.	72280001	72400000	#DADAFF	1	0.5
chr1	72400001	72560000	B.1.1.1.1.2.1.1.2.1.1	0.545758928571429	.	72400001	72560000	#DADAFF	1	0.5
chr1	72560001	72880000	B.1.1.1.2.2.2.1.2.2.1.2	0.474330357142857	.	72560001	72880000	#DADAFF	1	0.5
chr1	72880001	73080000	B.1.1.1.2.2.1.1.2.1.2	0.494419642857143	.	72880001	73080000	#DADAFF	1	0.5
chr1	73080001	73160000	B.1.1.1.2.2.1.1.2.2.1.1	0.493303571428571	.	73080001	73160000	#DADAFF	1	0.5
chr1	73160001	73240000	B.1.1.1.1.2.1.1.2.2	0.543526785714286	.	73160001	73240000	#DADAFF	1	0.5
chr1	73240001	73360000	B.1.1.1.2.2.1.2.2.2.1	0.484375	.	73240001	73360000	#DADAFF	1	0.5
chr1	73360001	73520000	B.1.1.1.2.2.1.1.2.2.1.2	0.4921875	.	73360001	73520000	#DADAFF	1	0.5
chr1	73520001	73680000	B.1.2.1.1.2.2.1.1.1	0.3671875	.	73520001	73680000	#9191FF	1	0.375
chr1	73680001	73880000	B.1.1.1.2.2.1.2.2.2.2.1	0.483258928571429	.	73680001	73880000	#DADAFF	1	0.5
chr1	73880001	74040000	B.1.2.1.1.2.2.1.1.2	0.366071428571429	.	73880001	74040000	#9191FF	1	0.375
chr1	74040001	74160000	B.1.1.1.2.2.2.2.2.2.2	0.465401785714286	.	74040001	74160000	#DADAFF	1	0.5
chr1	74160001	74680000	B.1.2.1.2.1.1.1.1	0.359375	.	74160001	74680000	#9191FF	1	0.375
chr1	74680001	75200000	B.1.2.1.1.1.2.2.2	0.378348214285714	.	74680001	75200000	#9191FF	1	0.375
chr1	75200001	75440000	B.1.1.1.2.2.2.2.1.2.2	0.469866071428571	.	75200001	75440000	#DADAFF	1	0.5
chr1	75440001	75600000	B.1.2.1.1.2.2.1.2.1	0.364955357142857	.	75440001	75600000	#9191FF	1	0.375
chr1	75600001	75960000	B.1.1.1.2.2.2.2.1.2.1	0.470982142857143	.	75600001	75960000	#DADAFF	1	0.5
chr1	75960001	76240000	B.1.1.1.2.1.1.1.1.1.1.1.1.1	0.521205357142857	.	75960001	76240000	#DADAFF	1	0.5
chr1	76240001	76600000	B.1.1.1.1.1.1.2.2.1.2.1	0.559151785714286	.	76240001	76600000	#DADAFF	1	0.5
chr1	76600001	76960000	B.1.1.1.1.1.1.2.2.2.1	0.556919642857143	.	76600001	76960000	#DADAFF	1	0.5
chr1	76960001	77040000	B.1.1.1.1.2.1.2.1.1.1.2	0.541294642857143	.	76960001	77040000	#DADAFF	1	0.5
chr1	77040001	77680000	B.1.1.1.2.1.2.1.2.1	0.501116071428571	.	77040001	77680000	#DADAFF	1	0.5
chr1	77680001	77800000	A.2.2.1.2.2.2.1.2.1	0.616071428571429	.	77680001	77800000	#FFDADA	1	0.625
chr1	77800001	78280000	A.2.2.1.1.2.1.2.1.1.1.2	0.657366071428571	.	77800001	78280000	#FFDADA	1	0.625
chr1	78280001	78440000	A.2.1.1.2.1.1.1.1.2.2	0.754464285714286	.	78280001	78440000	#FF9191	1	0.75
chr1	78440001	78760000	B.1.1.1.1.1.1.2.2.1.1	0.560267857142857	.	78440001	78760000	#DADAFF	1	0.5
chr1	78760001	78920000	B.1.1.1.1.2.2.2.1.1.2.2	0.527901785714286	.	78760001	78920000	#DADAFF	1	0.5
chr1	78920001	79080000	B.1.1.1.2.2.1.1.2.1.1	0.495535714285714	.	78920001	79080000	#DADAFF	1	0.5
chr1	79080001	79360000	B.1.1.1.2.1.1.1.1.1.1.1.2	0.518973214285714	.	79080001	79360000	#DADAFF	1	0.5
chr1	79360001	79520000	B.1.1.1.1.2.1.1.2.1.2	0.544642857142857	.	79360001	79520000	#DADAFF	1	0.5
chr1	79520001	79680000	B.1.1.1.2.2.2.2.1.1	0.472098214285714	.	79520001	79680000	#DADAFF	1	0.5
chr1	79680001	79840000	B.1.1.1.2.2.1.2.1.2.2	0.486607142857143	.	79680001	79840000	#DADAFF	1	0.5
chr1	79840001	80000000	B.1.1.1.2.2.1.2.1.1.2	0.488839285714286	.	79840001	80000000	#DADAFF	1	0.5
chr1	80000001	80280000	B.1.1.1.2.2.2.2.2.1.2	0.467633928571429	.	80000001	80280000	#DADAFF	1	0.5
chr1	80280001	80480000	B.1.1.1.2.2.1.2.2.1	0.485491071428571	.	80280001	80480000	#DADAFF	1	0.5
chr1	80480001	80960000	B.1.2.1.2.1.1.1.2	0.358258928571429	.	80480001	80960000	#9191FF	1	0.375
chr1	80960001	81320000	B.1.2.1.2.2.2.2.1	0.342633928571429	.	80960001	81320000	#9191FF	1	0.375
chr1	81320001	81600000	B.1.2.1.1.1.1.2.1.1.2	0.390625	.	81320001	81600000	#9191FF	1	0.375
chr1	81600001	81920000	B.1.2.1.1.1.1.2.2.1.2.2.2	0.385044642857143	.	81600001	81920000	#9191FF	1	0.375
chr1	81920001	82280000	B.1.1.1.2.1.1.1.1.1.2.1.1	0.516741071428571	.	81920001	82280000	#DADAFF	1	0.5
chr1	82280001	82840000	B.1.1.1.2.1.1.1.1.2.1.2	0.511160714285714	.	82280001	82840000	#DADAFF	1	0.5
chr1	82840001	83400000	B.1.1.1.2.1.1.1.1.1.2.1.2	0.515625	.	82840001	83400000	#DADAFF	1	0.5
chr1	83400001	83760000	B.1.2.1.1.1.1.1.1.1	0.396205357142857	.	83400001	83760000	#9191FF	1	0.375
chr1	83760001	84240000	B.1.1.1.2.1.1.2.1.1	0.5078125	.	83760001	84240000	#DADAFF	1	0.5
chr1	84240001	84440000	B.1.1.1.1.2.2.1.2.1.2	0.532366071428571	.	84240001	84440000	#DADAFF	1	0.5
chr1	84440001	84600000	A.2.2.1.1.1.2.2.1.2	0.670758928571429	.	84440001	84600000	#FFDADA	1	0.625
chr1	84600001	84800000	A.2.2.1.2.2.2.1.1.1.1	0.620535714285714	.	84600001	84800000	#FFDADA	1	0.625
chr1	84800001	84920000	A.2.2.1.2.2.2.2.1.2	0.609375	.	84800001	84920000	#FFDADA	1	0.625
chr1	84920001	85280000	A.2.2.1.2.1.1.1.2.2	0.635044642857143	.	84920001	85280000	#FFDADA	1	0.625
chr1	85280001	85480000	A.2.2.1.2.2.2.2.2.2.1.2.1	0.603794642857143	.	85280001	85480000	#FFDADA	1	0.625
chr1	85480001	85560000	A.2.2.1.2.2.2.2.1.1.2	0.610491071428571	.	85480001	85560000	#FFDADA	1	0.625
chr1	85560001	85640000	A.2.2.1.2.2.2.2.1.1.1	0.611607142857143	.	85560001	85640000	#FFDADA	1	0.625
chr1	85640001	85720000	A.2.2.1.2.2.2.1.2.2.1.1	0.614955357142857	.	85640001	85720000	#FFDADA	1	0.625
chr1	85720001	86000000	A.2.2.1.1.2.1.2.1.2.1.2	0.652901785714286	.	85720001	86000000	#FFDADA	1	0.625
chr1	86000001	86320000	B.1.1.1.1.1.1.2.2.1.2.2	0.558035714285714	.	86000001	86320000	#DADAFF	1	0.5
chr1	86320001	86520000	B.1.1.1.1.2.2.2.1.1.1	0.530133928571429	.	86320001	86520000	#DADAFF	1	0.5
chr1	86520001	86760000	B.1.2.1.1.1.1.2.1.1.1	0.391741071428571	.	86520001	86760000	#9191FF	1	0.375
chr1	86760001	87240000	B.1.1.1.1.1.1.1.2	0.564732142857143	.	86760001	87240000	#DADAFF	1	0.5
chr1	87240001	87400000	A.2.2.1.2.2.2.2.2.2.1.2.2	0.602678571428571	.	87240001	87400000	#FFDADA	1	0.625
chr1	87400001	87520000	A.2.2.1.1.1.2.2.1.1	0.671875	.	87400001	87520000	#FFDADA	1	0.625
chr1	87520001	88000000	B.1.1.1.1.1.2.2.1.2.1	0.550223214285714	.	87520001	88000000	#DADAFF	1	0.5
chr1	88000001	88480000	B.1.1.1.1.1.2.2.1.1	0.551339285714286	.	88000001	88480000	#DADAFF	1	0.5
chr1	88480001	88920000	B.1.2.1.1.1.2.1.1	0.3828125	.	88480001	88920000	#9191FF	1	0.375
chr1	88920001	89000000	B.1.1.1.1.2.2.1.2.2	0.53125	.	88920001	89000000	#DADAFF	1	0.5
chr1	89000001	89120000	B.1.1.1.1.2.1.2.2.2	0.536830357142857	.	89000001	89120000	#DADAFF	1	0.5
chr1	89120001	89400000	A.2.2.1.1.1.1.1.2.2.1	0.689732142857143	.	89120001	89400000	#FFDADA	1	0.625
chr1	89400001	89600000	A.2.2.1.1.1.2.1.1.1.1.2	0.678571428571429	.	89400001	89600000	#FFDADA	1	0.625
chr1	89600001	89800000	A.2.2.1.1.1.1.2.1.2.2	0.685267857142857	.	89600001	89800000	#FFDADA	1	0.625
chr1	89800001	89880000	A.2.2.1.2.2.2.1.2.2.1.2	0.613839285714286	.	89800001	89880000	#FFDADA	1	0.625
chr1	89880001	90080000	A.2.1.1.2.1.2.1.1.1.2	0.745535714285714	.	89880001	90080000	#FF9191	1	0.75
chr1	90080001	90240000	A.2.2.1.1.1.2.1.1.1.1.1	0.6796875	.	90080001	90240000	#FFDADA	1	0.625
chr1	90240001	90520000	A.2.2.1.1.1.1.1.2.2.2	0.688616071428571	.	90240001	90520000	#FFDADA	1	0.625
chr1	90520001	90880000	B.1.1.1.2.2.2.1.1.2	0.478794642857143	.	90520001	90880000	#DADAFF	1	0.5
chr1	90880001	90960000	B.1.1.1.1.2.1.2.1.1.1.1	0.542410714285714	.	90880001	90960000	#DADAFF	1	0.5
chr1	90960001	91160000	B.1.1.1.2.2.2.2.2.1.1	0.46875	.	90960001	91160000	#DADAFF	1	0.5
chr1	91160001	91400000	A.2.2.1.2.2.2.2.2.2.2.2	0.600446428571429	.	91160001	91400000	#FFDADA	1	0.625
chr1	91400001	91480000	A.2.2.1.2.2.2.1.1.1.2.2	0.618303571428571	.	91400001	91480000	#FFDADA	1	0.625
chr1	91480001	91680000	B.1.1.1.1.1.1.2.2.2.2	0.555803571428571	.	91480001	91680000	#DADAFF	1	0.5
chr1	91680001	91840000	B.1.1.1.1.2.1.2.1.1.2	0.540178571428571	.	91680001	91840000	#DADAFF	1	0.5
chr1	91840001	92400000	A.2.2.1.1.1.1.2.2.1.2.1	0.683035714285714	.	91840001	92400000	#FFDADA	1	0.625
chr1	92400001	92600000	A.2.2.1.2.2.2.2.2.2.1.1	0.604910714285714	.	92400001	92600000	#FFDADA	1	0.625
chr1	92600001	92760000	A.2.2.1.2.2.2.1.1.1.2.1	0.619419642857143	.	92600001	92760000	#FFDADA	1	0.625
chr1	92760001	92920000	A.2.2.1.2.2.2.2.2.2.2.1	0.6015625	.	92760001	92920000	#FFDADA	1	0.625
chr1	92920001	93280000	A.2.2.1.1.2.1.2.2.2.1	0.649553571428571	.	92920001	93280000	#FFDADA	1	0.625
chr1	93280001	93440000	A.2.1.1.2.1.1.2.1.2.2	0.748883928571429	.	93280001	93440000	#FF9191	1	0.75
chr1	93440001	93680000	A.2.1.1.2.1.2.1.2.2.2	0.739955357142857	.	93440001	93680000	#FF9191	1	0.75
chr1	93680001	93840000	A.2.1.1.2.1.1.2.1.1	0.751116071428571	.	93680001	93840000	#FF9191	1	0.75
chr1	93840001	93960000	A.2.1.1.2.1.1.2.1.2.1	0.75	.	93840001	93960000	#FF9191	1	0.75
chr1	93960001	94400000	A.2.1.1.2.1.2.2.2.2.1	0.734375	.	93960001	94400000	#FF9191	1	0.75
chr1	94400001	94640000	A.2.1.1.2.1.2.2.2.1.2.1	0.736607142857143	.	94400001	94640000	#FF9191	1	0.75
chr1	94640001	94800000	A.2.2.1.1.1.2.1.1.2	0.675223214285714	.	94640001	94800000	#FFDADA	1	0.625
chr1	94800001	95240000	A.2.2.1.2.1.1.1.2.1	0.636160714285714	.	94800001	95240000	#FFDADA	1	0.625
chr1	95240001	95560000	A.2.2.1.1.1.1.2.1.1	0.6875	.	95240001	95560000	#FFDADA	1	0.625
chr1	95560001	95920000	B.1.1.1.2.2.2.2.2.2.1	0.466517857142857	.	95560001	95920000	#DADAFF	1	0.5
chr1	95920001	96320000	B.1.2.1.2.1.2.1.2	0.353794642857143	.	95920001	96320000	#9191FF	1	0.375
chr1	96320001	96720000	B.1.2.1.1.1.1.2.2.1.1	0.388392857142857	.	96320001	96720000	#9191FF	1	0.375
chr1	96720001	97280000	B.1.1.1.2.2.2.1.2.2.2	0.473214285714286	.	96720001	97280000	#DADAFF	1	0.5
chr1	97280001	97600000	B.1.2.1.1.1.1.1.2.2	0.392857142857143	.	97280001	97600000	#9191FF	1	0.375
chr1	97600001	97720000	B.1.1.1.2.1.1.1.1.2.2	0.510044642857143	.	97600001	97720000	#DADAFF	1	0.5
chr1	97720001	97840000	B.1.1.1.1.2.1.1.1	0.546875	.	97720001	97840000	#DADAFF	1	0.5
chr1	97840001	98080000	B.1.1.1.2.1.1.1.1.2.1.1.2	0.512276785714286	.	97840001	98080000	#DADAFF	1	0.5
chr1	98080001	98640000	B.1.1.1.2.1.1.2.1.2	0.506696428571429	.	98080001	98640000	#DADAFF	1	0.5
chr1	98640001	99000000	B.1.2.1.1.1.2.2.1	0.379464285714286	.	98640001	99000000	#9191FF	1	0.375
chr1	99000001	99280000	B.1.2.1.1.1.1.2.2.1.2.2.1	0.386160714285714	.	99000001	99280000	#9191FF	1	0.375
chr1	99280001	99760000	B.1.2.1.2.1.1.2.1	0.357142857142857	.	99280001	99760000	#9191FF	1	0.375
chr1	99760001	100160000	B.1.1.1.2.1.1.1.1.1.1.1.1.2	0.520089285714286	.	99760001	100160000	#DADAFF	1	0.5
chr1	100160001	100240000	B.1.1.1.1.2.1.2.1.2	0.5390625	.	100160001	100240000	#DADAFF	1	0.5
chr1	100240001	100440000	A.2.2.1.2.2.2.2.2.1.1	0.608258928571429	.	100240001	100440000	#FFDADA	1	0.625
chr1	100440001	100760000	A.2.2.1.1.1.1.1.1.2.1	0.693080357142857	.	100440001	100760000	#FFDADA	1	0.625
chr1	100760001	101320000	A.2.2.1.1.2.1.2.1.2.2	0.651785714285714	.	100760001	101320000	#FFDADA	1	0.625
chr1	101320001	101600000	A.2.2.1.1.1.1.1.1.2.2	0.691964285714286	.	101320001	101600000	#FFDADA	1	0.625
chr1	101600001	101720000	A.2.2.1.1.1.2.2.2.2.1	0.667410714285714	.	101600001	101720000	#FFDADA	1	0.625
chr1	101720001	101800000	A.2.2.1.2.2.2.1.1.2	0.6171875	.	101720001	101800000	#FFDADA	1	0.625
chr1	101800001	102000000	B.1.1.1.2.2.2.1.2.1.1	0.477678571428571	.	101800001	102000000	#DADAFF	1	0.5
chr1	102000001	102080000	B.1.2.1.1.2.2.2.2.1	0.361607142857143	.	102000001	102080000	#9191FF	1	0.375
chr1	102080001	102440000	B.1.2.1.1.1.1.2.2.2	0.383928571428571	.	102080001	102440000	#9191FF	1	0.375
chr1	102440001	102520000	B.1.1.1.2.2.1.2.1.2.1	0.487723214285714	.	102440001	102520000	#DADAFF	1	0.5
chr1	102520001	102840000	B.1.2.1.2.1.2.2.1	0.352678571428571	.	102520001	102840000	#9191FF	1	0.375
chr1	102840001	103080000	B.1.2.1.2.1.2.1.1	0.354910714285714	.	102840001	103080000	#9191FF	1	0.375
chr1	103080001	103440000	B.1.2.1.1.2.2.2.1	0.362723214285714	.	103080001	103440000	#9191FF	1	0.375
chr1	103440001	103800000	B.1.2.1.2.1.1.2.2	0.356026785714286	.	103440001	103800000	#9191FF	1	0.375
chr1	103880001	103920000	B.1.2.1.2.1.1.2.2	0.356026785714286	.	103880001	103920000	#9191FF	1	0.375
chr1	104000001	104200000	B.1.2.1.2.1.1.2.2	0.356026785714286	.	104000001	104200000	#9191FF	1	0.375
chr1	104280001	104840000	B.1.2.1.2.2.2.2.2	0.341517857142857	.	104280001	104840000	#9191FF	1	0.375
chr1	104840001	104960000	B.1.2.1.1.2.2.1.2.2	0.363839285714286	.	104840001	104960000	#9191FF	1	0.375
chr1	104960001	105160000	B.1.2.1.1.2.2.2.2.2	0.360491071428571	.	104960001	105160000	#9191FF	1	0.375
chr1	105160001	105400000	B.1.2.1.2.2.1.1.2.2	0.348214285714286	.	105160001	105400000	#9191FF	1	0.375
chr1	105400001	105880000	B.2.1.1.1.1.1	0.214285714285714	.	105400001	105880000	#4848FF	1	0.25
chr1	105880001	106000000	B.1.2.1.2.2.1.2.1.1	0.347098214285714	.	105880001	106000000	#9191FF	1	0.375
chr1	106000001	106160000	B.1.2.1.2.2.1.2.1.2	0.345982142857143	.	106000001	106160000	#9191FF	1	0.375
chr1	106160001	106280000	B.1.1.1.2.2.1.2.1.1.1	0.489955357142857	.	106160001	106280000	#DADAFF	1	0.5
chr1	106280001	106400000	B.1.2.1.1.2.1.1.2	0.375	.	106280001	106400000	#9191FF	1	0.375
chr1	106400001	106600000	B.1.2.1.2.1.2.2.2	0.3515625	.	106400001	106600000	#9191FF	1	0.375
chr1	106600001	106800000	B.1.2.1.2.2.2.1	0.34375	.	106600001	106800000	#9191FF	1	0.375
chr1	106800001	106920000	B.1.2.1.2.2.1.1.2.1	0.349330357142857	.	106800001	106920000	#9191FF	1	0.375
chr1	106920001	107000000	B.1.2.1.1.2.1.1.1.2	0.376116071428571	.	106920001	107000000	#9191FF	1	0.375
chr1	107000001	107200000	B.1.2.1.2.2.1.2.2	0.344866071428571	.	107000001	107200000	#9191FF	1	0.375
chr1	107200001	107360000	B.1.2.1.1.2.1.2.2.2.2	0.368303571428571	.	107200001	107360000	#9191FF	1	0.375
chr1	107360001	107520000	B.1.2.1.2.2.1.1.1	0.350446428571429	.	107360001	107520000	#9191FF	1	0.375
chr1	107520001	107680000	B.1.2.1.1.2.1.2.2.1.1	0.371651785714286	.	107520001	107680000	#9191FF	1	0.375
chr1	107680001	107920000	B.1.2.1.1.2.1.2.1.1	0.373883928571429	.	107680001	107920000	#9191FF	1	0.375
chr1	107920001	108120000	B.1.2.1.1.2.1.2.1.2	0.372767857142857	.	107920001	108120000	#9191FF	1	0.375
chr1	108120001	108280000	B.1.1.1.2.2.2.1.2.2.1.1	0.475446428571429	.	108120001	108280000	#DADAFF	1	0.5
chr1	108280001	108800000	B.1.1.1.1.1.1.2.1.2.1	0.5625	.	108280001	108800000	#DADAFF	1	0.5
chr1	108840001	108920000	B.1.1.1.1.1.1.2.1.2.1	0.5625	.	108840001	108920000	#DADAFF	1	0.5
chr1	109000001	109240000	A.2.2.1.1.1.1.2.1.2.1	0.686383928571429	.	109000001	109240000	#FFDADA	1	0.625
chr1	109240001	109400000	A.2.1.1.1.1.2.2.2	0.767857142857143	.	109240001	109400000	#FF9191	1	0.75
chr1	109400001	109520000	A.2.1.1.1.1.1.1.2.1.2	0.782366071428571	.	109400001	109520000	#FF9191	1	0.75
chr1	109520001	109600000	A.2.1.1.1.1.1.2.1.2	0.776785714285714	.	109520001	109600000	#FF9191	1	0.75
chr1	109600001	109800000	A.2.1.1.1.1.1.1.1.1.1	0.786830357142857	.	109600001	109800000	#FF9191	1	0.75
chr1	109800001	110040000	A.1.2.2.2.1.1.2.1	0.797991071428571	.	109800001	110040000	#FF4848	1	0.875
chr1	110040001	110160000	A.2.1.1.1.1.1.1.1.1.2	0.785714285714286	.	110040001	110160000	#FF9191	1	0.75
chr1	110160001	110320000	A.1.2.2.2.1.1.2.2	0.796875	.	110160001	110320000	#FF4848	1	0.875
chr1	110320001	110480000	A.1.2.2.2.1.1.1.1	0.801339285714286	.	110320001	110480000	#FF4848	1	0.875
chr1	110480001	110840000	A.2.1.1.1.1.2.1.1.2.2	0.772321428571429	.	110480001	110840000	#FF9191	1	0.75
chr1	110840001	111000000	A.2.1.1.1.1.1.1.2.2.2.1	0.780133928571429	.	110840001	111000000	#FF9191	1	0.75
chr1	111000001	111160000	A.2.1.1.2.1.2.2.2.2.2	0.733258928571429	.	111000001	111160000	#FF9191	1	0.75
chr1	111160001	111480000	A.2.2.1.1.2.1.2.2.2.2.1.2	0.647321428571429	.	111160001	111480000	#FFDADA	1	0.625
chr1	111480001	111920000	A.2.2.1.1.1.1.2.2.2	0.680803571428571	.	111480001	111920000	#FFDADA	1	0.625
chr1	111920001	112120000	A.2.1.1.1.1.2.2.1.1	0.770089285714286	.	111920001	112120000	#FF9191	1	0.75
chr1	112120001	112360000	A.2.1.1.1.1.2.2.1.2	0.768973214285714	.	112120001	112360000	#FF9191	1	0.75
chr1	112360001	112720000	B.1.1.1.1.1.1.1.1.2	0.565848214285714	.	112360001	112720000	#DADAFF	1	0.5
chr1	112720001	112880000	A.2.2.1.2.2.2.2.2.1.2.1	0.607142857142857	.	112720001	112880000	#FFDADA	1	0.625
chr1	112880001	113040000	A.2.1.1.2.1.2.1.1.2.1	0.744419642857143	.	112880001	113040000	#FF9191	1	0.75
chr1	113040001	113240000	A.2.1.1.1.1.1.1.2.2.2.2	0.779017857142857	.	113040001	113240000	#FF9191	1	0.75
chr1	113240001	113400000	A.2.2.1.1.1.1.1.2.1	0.690848214285714	.	113240001	113400000	#FFDADA	1	0.625
chr1	113400001	113640000	A.2.1.1.2.1.2.1.2.2.1	0.741071428571429	.	113400001	113640000	#FF9191	1	0.75
chr1	113640001	114160000	A.2.2.1.2.1.2.2.1.1	0.629464285714286	.	113640001	114160000	#FFDADA	1	0.625
chr1	114160001	114280000	A.2.1.1.2.1.2.2.2.1.2.2	0.735491071428571	.	114160001	114280000	#FF9191	1	0.75
chr1	114280001	114640000	A.2.2.1.1.1.1.2.2.1.2.2	0.681919642857143	.	114280001	114640000	#FFDADA	1	0.625
chr1	114640001	114960000	A.2.2.1.2.1.1.1.1	0.637276785714286	.	114640001	114960000	#FFDADA	1	0.625
chr1	114960001	115400000	A.2.2.1.1.2.1.2.1.2.1.1	0.654017857142857	.	114960001	115400000	#FFDADA	1	0.625
chr1	115400001	116040000	B.1.1.1.1.1.2.2.2	0.547991071428571	.	115400001	116040000	#DADAFF	1	0.5
chr1	116040001	116360000	B.1.1.1.2.1.1.2.2	0.505580357142857	.	116040001	116360000	#DADAFF	1	0.5
chr1	116360001	116480000	B.1.2.1.1.1.1.1.1.2	0.395089285714286	.	116360001	116480000	#9191FF	1	0.375
chr1	116480001	116680000	B.1.1.1.2.1.1.1.1.1.1.2	0.517857142857143	.	116480001	116680000	#DADAFF	1	0.5
chr1	116680001	116840000	A.2.2.1.2.2.2.2.2.1.2.2	0.606026785714286	.	116680001	116840000	#FFDADA	1	0.625
chr1	116840001	117160000	A.2.2.1.1.2.1.2.2.2.2.2	0.646205357142857	.	116840001	117160000	#FFDADA	1	0.625
chr1	117160001	117480000	A.2.2.1.2.1.1.2.2	0.6328125	.	117160001	117480000	#FFDADA	1	0.625
chr1	117480001	117960000	B.1.1.1.1.1.1.2.1.2.2	0.561383928571429	.	117480001	117960000	#DADAFF	1	0.5
chr1	117960001	118280000	B.1.1.1.1.1.1.1.1.1	0.566964285714286	.	117960001	118280000	#DADAFF	1	0.5
chr1	118280001	118520000	B.1.1.1.1.1.1.2.1.1	0.563616071428571	.	118280001	118520000	#DADAFF	1	0.5
chr1	118520001	118920000	B.1.2.1.1.1.2.1.2.2	0.380580357142857	.	118520001	118920000	#9191FF	1	0.375
chr1	118920001	119040000	B.1.2.1.1.1.1.1.2.1	0.393973214285714	.	118920001	119040000	#9191FF	1	0.375
chr1	119040001	119200000	B.1.2.1.1.2.1.2.2.1.2	0.370535714285714	.	119040001	119200000	#9191FF	1	0.375
chr1	119200001	119280000	B.1.2.1.1.2.1.2.2.2.1	0.369419642857143	.	119200001	119280000	#9191FF	1	0.375
chr1	119280001	119360000	B.1.2.1.1.2.1.1.1.1	0.377232142857143	.	119280001	119360000	#9191FF	1	0.375
chr1	119360001	119720000	B.1.2.1.1.1.1.2.2.1.2.1	0.387276785714286	.	119360001	119720000	#9191FF	1	0.375
chr1	119720001	120120000	B.1.2.1.1.1.2.1.2.1	0.381696428571429	.	119720001	120120000	#9191FF	1	0.375
chr1	120120001	120720000	A.2.2.1.2.1.1.2.1	0.633928571428571	.	120120001	120720000	#FFDADA	1	0.625
chr1	120760001	120880000	A.2.2.1.2.1.1.2.1	0.633928571428571	.	120760001	120880000	#FFDADA	1	0.625
chr1	120880001	120960000	B.1.1.1.2.2.2.1.2.1.2	0.4765625	.	120880001	120960000	#DADAFF	1	0.5
chr1	121080001	121520000	B.1.1.1.2.2.2.1.2.1.2	0.4765625	.	121080001	121520000	#DADAFF	1	0.5
chr1	142560001	142720000	B.1.1.1.2.1.1.1.2	0.508928571428571	.	142560001	142720000	#DADAFF	1	0.5
chr1	142800001	142840000	B.1.1.1.2.1.1.1.2	0.508928571428571	.	142800001	142840000	#DADAFF	1	0.5
chr1	143080001	143320000	B.2.1.2.1.1.1	0.1640625	.	143080001	143320000	#4848FF	1	0.25
chr1	143440001	143480000	B.2.1.2.1.1.1	0.1640625	.	143440001	143480000	#4848FF	1	0.25
chr1	143480001	143560000	B.1.1.1.1.1.2.1.2	0.552455357142857	.	143480001	143560000	#DADAFF	1	0.5
chr1	143720001	143800000	A.2.1.1.2.1.2.2.1	0.738839285714286	.	143720001	143800000	#FF9191	1	0.75
chr1	143920001	144080000	A.2.1.1.2.1.2.2.1	0.738839285714286	.	143920001	144080000	#FF9191	1	0.75
chr1	144520001	144720000	A.2.1.1.2.1.2.2.1	0.738839285714286	.	144520001	144720000	#FF9191	1	0.75
chr1	144800001	145280000	A.2.1.1.2.1.2.2.1	0.738839285714286	.	144800001	145280000	#FF9191	1	0.75
chr1	145280001	145320000	A.2.1.2.2.2.2.2	0.6953125	.	145280001	145320000	#FF9191	1	0.75
chr1	145360001	145840000	A.2.1.2.2.2.2.2	0.6953125	.	145360001	145840000	#FF9191	1	0.75
chr1	146320001	146400000	B.1.1.2.1.1.2.2.1.2	0.447544642857143	.	146320001	146400000	#DADAFF	1	0.5
chr1	146440001	146800000	B.1.1.2.1.1.2.2.1.2	0.447544642857143	.	146440001	146800000	#DADAFF	1	0.5
chr1	146800001	146960000	B.1.2.2.1.1.1.2.2.2.1	0.324776785714286	.	146800001	146960000	#9191FF	1	0.375
chr1	146960001	147440000	A.2.2.2.2.2.2.2.2	0.568080357142857	.	146960001	147440000	#FFDADA	1	0.625
chr1	147680001	147840000	A.2.2.2.2.2.2.2.2	0.568080357142857	.	147680001	147840000	#FFDADA	1	0.625
chr1	147880001	148040000	A.2.2.2.2.2.2.2.2	0.568080357142857	.	147880001	148040000	#FFDADA	1	0.625
chr1	148160001	148240000	B.1.1.2.2.1.1.2.2.2	0.419642857142857	.	148160001	148240000	#DADAFF	1	0.5
chr1	148240001	148280000	B.1.2.2.2.1.1.1.1.2	0.28125	.	148240001	148280000	#9191FF	1	0.375
chr1	148320001	148360000	B.1.2.2.2.1.1.1.1.2	0.28125	.	148320001	148360000	#9191FF	1	0.375
chr1	148520001	148600000	B.1.2.2.2.1.1.1.1.2	0.28125	.	148520001	148600000	#9191FF	1	0.375
chr1	148840001	148960000	B.1.2.2.2.1.1.1.1.2	0.28125	.	148840001	148960000	#9191FF	1	0.375
chr1	149000001	149440000	B.1.2.2.2.1.1.1.1.2	0.28125	.	149000001	149440000	#9191FF	1	0.375
chr1	149560001	149600000	A.2.1.2.2.2.1.1.2	0.700892857142857	.	149560001	149600000	#FF9191	1	0.75
chr1	149640001	150000000	A.2.1.2.2.2.1.1.2	0.700892857142857	.	149640001	150000000	#FF9191	1	0.75
chr1	150000001	150200000	A.2.1.2.1.2.2.1.2	0.709821428571429	.	150000001	150200000	#FF9191	1	0.75
chr1	150200001	150480000	A.2.1.2.1.2.1.2	0.713169642857143	.	150200001	150480000	#FF9191	1	0.75
chr1	150480001	150640000	A.2.1.2.1.2.2.1.1.1	0.712053571428571	.	150480001	150640000	#FF9191	1	0.75
chr1	150640001	150760000	A.1.2.2.2.2.2.1	0.7890625	.	150640001	150760000	#FF4848	1	0.875
chr1	150760001	151080000	A.2.1.2.1.1.2.1.2	0.716517857142857	.	150760001	151080000	#FF9191	1	0.75
chr1	151080001	151280000	A.2.1.2.1.1.1.2.2	0.71875	.	151080001	151280000	#FF9191	1	0.75
chr1	151280001	151680000	A.2.1.2.2.2.1.1.1.1	0.703125	.	151280001	151680000	#FF9191	1	0.75
chr1	151680001	152080000	A.2.2.2.1.2.2.1	0.587053571428571	.	151680001	152080000	#FFDADA	1	0.625
chr1	152080001	152160000	B.1.2.2.1.1.1.2.1.2	0.327008928571429	.	152080001	152160000	#9191FF	1	0.375
chr1	152160001	152280000	B.1.2.2.1.2.1.2.2.2	0.305803571428571	.	152160001	152280000	#9191FF	1	0.375
chr1	152280001	152520000	B.1.2.2.2.1.1.1.1.1.2	0.282366071428571	.	152280001	152520000	#9191FF	1	0.375
chr1	152520001	152760000	B.1.2.2.2.1.2.1.1.1	0.272321428571429	.	152520001	152760000	#9191FF	1	0.375
chr1	152760001	153400000	B.1.1.1.2.1.2.2.2	0.497767857142857	.	152760001	153400000	#DADAFF	1	0.5
chr1	153400001	153520000	A.2.2.2.2.1.1.2.2.2	0.579241071428571	.	153400001	153520000	#FFDADA	1	0.625
chr1	153520001	153720000	A.2.1.2.2.1.2	0.704241071428571	.	153520001	153720000	#FF9191	1	0.75
chr1	153720001	153960000	A.2.1.2.1.2.1.1	0.714285714285714	.	153720001	153960000	#FF9191	1	0.75
chr1	153960001	154080000	A.2.2.2.1.1.1.2	0.597098214285714	.	153960001	154080000	#FFDADA	1	0.625
chr1	154080001	154280000	A.2.1.2.2.2.1.2.1	0.699776785714286	.	154080001	154280000	#FF9191	1	0.75
chr1	154280001	154360000	A.2.1.2.1.2.2.2.1	0.708705357142857	.	154280001	154360000	#FF9191	1	0.75
chr1	154360001	154720000	A.2.1.2.1.1.2.2	0.715401785714286	.	154360001	154720000	#FF9191	1	0.75
chr1	154720001	154880000	A.2.1.2.1.2.2.1.1.2	0.7109375	.	154720001	154880000	#FF9191	1	0.75
chr1	154880001	155120000	A.2.1.2.1.1.1.1.1	0.722098214285714	.	154880001	155120000	#FF9191	1	0.75
chr1	155120001	155240000	A.1.2.2.2.2.1.1	0.791294642857143	.	155120001	155240000	#FF4848	1	0.875
chr1	155240001	155480000	A.2.1.2.1.1.2.1.1	0.717633928571429	.	155240001	155480000	#FF9191	1	0.75
chr1	155480001	155640000	A.2.1.2.1.2.2.2.2	0.707589285714286	.	155480001	155640000	#FF9191	1	0.75
chr1	155640001	155760000	A.1.2.2.2.2.1.2	0.790178571428571	.	155640001	155760000	#FF4848	1	0.875
chr1	155760001	155960000	A.1.2.2.2.2.2.2	0.787946428571429	.	155760001	155960000	#FF4848	1	0.875
chr1	155960001	156080000	A.2.1.2.2.1.1.2	0.705357142857143	.	155960001	156080000	#FF9191	1	0.75
chr1	156080001	156280000	A.2.1.2.1.1.1.2.1	0.719866071428571	.	156080001	156280000	#FF9191	1	0.75
chr1	156280001	156360000	A.2.1.2.2.1.1.1	0.706473214285714	.	156280001	156360000	#FF9191	1	0.75
chr1	156360001	156720000	A.2.1.2.1.1.1.1.2	0.720982142857143	.	156360001	156720000	#FF9191	1	0.75
chr1	156720001	156960000	A.2.1.2.2.2.2.1	0.696428571428571	.	156720001	156960000	#FF9191	1	0.75
chr1	156960001	157120000	B.1.1.2.1.1.1.1.2.2.2	0.458705357142857	.	156960001	157120000	#DADAFF	1	0.5
chr1	157120001	157600000	B.1.1.2.2.2.1.1	0.407366071428571	.	157120001	157600000	#DADAFF	1	0.5
chr1	157600001	157760000	B.1.2.2.2.1.1.1.2	0.280133928571429	.	157600001	157760000	#9191FF	1	0.375
chr1	157760001	157880000	B.2.1.2.1.2.1.2.2.2.1.1	0.149553571428571	.	157760001	157880000	#4848FF	1	0.25
chr1	157880001	158160000	B.1.1.2.2.2.2.2.1.1	0.401785714285714	.	157880001	158160000	#DADAFF	1	0.5
chr1	158160001	158360000	B.2.1.1.2.2.1.1.1	0.181919642857143	.	158160001	158360000	#4848FF	1	0.25
chr1	158360001	158760000	B.1.2.2.2.1.1.1.1.1.1	0.283482142857143	.	158360001	158760000	#9191FF	1	0.375
chr1	158760001	158920000	B.1.2.2.2.2.2.1.2.1.1	0.234375	.	158760001	158920000	#9191FF	1	0.375
chr1	158920001	159320000	B.1.1.2.2.2.2.2.1.2	0.400669642857143	.	158920001	159320000	#DADAFF	1	0.5
chr1	159320001	159520000	B.2.1.1.1.2.1.1.1	0.212053571428571	.	159320001	159520000	#4848FF	1	0.25
chr1	159520001	159720000	B.1.2.2.2.1.1.2.2.2	0.2734375	.	159520001	159720000	#9191FF	1	0.375
chr1	159720001	159920000	B.1.1.2.2.1.1.1.2.1.1.1	0.427455357142857	.	159720001	159920000	#DADAFF	1	0.5
chr1	159920001	160040000	B.1.1.2.2.1.2.1.1.2.2.1	0.4140625	.	159920001	160040000	#DADAFF	1	0.5
chr1	160040001	160200000	B.1.1.2.1.1.1.1.2.1	0.4609375	.	160040001	160200000	#DADAFF	1	0.5
chr1	160200001	160560000	B.1.1.2.1.1.2.2.1.1.2	0.448660714285714	.	160200001	160560000	#DADAFF	1	0.5
chr1	160560001	161040000	B.1.1.2.1.1.2.1.1	0.454241071428571	.	160560001	161040000	#DADAFF	1	0.5
chr1	161040001	161160000	B.1.1.2.1.2.1.1.1.1.1	0.4453125	.	161040001	161160000	#DADAFF	1	0.5
chr1	161160001	161240000	B.1.1.2.1.2.1.1.1.2	0.441964285714286	.	161160001	161240000	#DADAFF	1	0.5
chr1	161240001	161360000	B.1.1.2.1.1.1.1.1.2	0.462053571428571	.	161240001	161360000	#DADAFF	1	0.5
chr1	161360001	161520000	B.1.1.2.1.2.1.2.2	0.438616071428571	.	161360001	161520000	#DADAFF	1	0.5
chr1	161520001	161680000	B.1.2.2.1.1.1.2.2.2.2.2	0.322544642857143	.	161520001	161680000	#9191FF	1	0.375
chr1	161680001	161960000	B.1.1.2.1.1.1.1.1.1.1	0.464285714285714	.	161680001	161960000	#DADAFF	1	0.5
chr1	161960001	162160000	B.1.1.2.2.2.2.1.2.2	0.402901785714286	.	161960001	162160000	#DADAFF	1	0.5
chr1	162160001	162480000	B.1.1.2.2.2.2.1.1	0.405133928571429	.	162160001	162480000	#DADAFF	1	0.5
chr1	162480001	162720000	B.1.2.2.1.2.1.1.2	0.311383928571429	.	162480001	162720000	#9191FF	1	0.375
chr1	162720001	163040000	B.2.1.1.1.2.2.2.2.1	0.193080357142857	.	162720001	163040000	#4848FF	1	0.25
chr1	163040001	163360000	B.2.1.1.1.2.2.1.2.1	0.197544642857143	.	163040001	163360000	#4848FF	1	0.25
chr1	163360001	163600000	B.2.2.1.2.1.1.2.1.2	0.0792410714285714	.	163360001	163600000	#0000FF	1	0.125
chr1	163600001	163800000	B.2.2.1.2.1.1.1.1.1	0.0837053571428571	.	163600001	163800000	#0000FF	1	0.125
chr1	163800001	164120000	B.2.1.2.2.2.2.2.1.2	0.112723214285714	.	163800001	164120000	#4848FF	1	0.25
chr1	164120001	164520000	B.2.1.2.1.1.2.1.2	0.160714285714286	.	164120001	164520000	#4848FF	1	0.25
chr1	164520001	164720000	B.2.1.1.1.2.2.2.2.2.2	0.190848214285714	.	164520001	164720000	#4848FF	1	0.25
chr1	164720001	164880000	B.2.1.2.1.2.1.2.1.1	0.152901785714286	.	164720001	164880000	#4848FF	1	0.25
chr1	164880001	165080000	B.2.2.1.2.1.1.1.2	0.0814732142857143	.	164880001	165080000	#0000FF	1	0.125
chr1	165080001	165320000	B.2.1.2.2.2.2.1.2.1	0.116071428571429	.	165080001	165320000	#4848FF	1	0.25
chr1	165320001	165640000	B.1.2.2.2.1.1.2.2.1.2	0.274553571428571	.	165320001	165640000	#9191FF	1	0.375
chr1	165640001	165920000	B.1.2.2.1.2.2.2.1.1.1	0.296875	.	165640001	165920000	#9191FF	1	0.375
chr1	165920001	166080000	B.2.1.2.2.1.2.1.2	0.130580357142857	.	165920001	166080000	#4848FF	1	0.25
chr1	166080001	166280000	B.2.2.1.1.1.2.1.1.2	0.103794642857143	.	166080001	166280000	#0000FF	1	0.125
chr1	166280001	166440000	B.2.2.1.1.1.2.2.1.1	0.100446428571429	.	166280001	166440000	#0000FF	1	0.125
chr1	166440001	166560000	B.2.1.2.2.1.2.2.2.2.2	0.126116071428571	.	166440001	166560000	#4848FF	1	0.25
chr1	166560001	166640000	B.2.2.1.2.2.1.2.1.2	0.0736607142857143	.	166560001	166640000	#0000FF	1	0.125
chr1	166640001	166760000	B.2.2.1.1.2.2.2.1.1.1.1	0.0915178571428571	.	166640001	166760000	#0000FF	1	0.125
chr1	166760001	167080000	B.1.2.2.1.2.1.1.1	0.3125	.	166760001	167080000	#9191FF	1	0.375
chr1	167080001	167200000	B.2.1.1.1.2.1.2.2.2.2	0.203125	.	167080001	167200000	#4848FF	1	0.25
chr1	167200001	167400000	B.1.2.2.1.2.2.1.2.1.1	0.303571428571429	.	167200001	167400000	#9191FF	1	0.375
chr1	167400001	167560000	B.1.2.2.1.2.2.2.2.2.1.2	0.287946428571429	.	167400001	167560000	#9191FF	1	0.375
chr1	167560001	167720000	B.1.2.2.1.1.1.1.1.2.1	0.339285714285714	.	167560001	167720000	#9191FF	1	0.375
chr1	167720001	167960000	B.1.1.2.1.2.1.2.1	0.439732142857143	.	167720001	167960000	#DADAFF	1	0.5
chr1	167960001	168840000	B.1.1.2.1.1.2.1.2.2	0.450892857142857	.	167960001	168840000	#DADAFF	1	0.5
chr1	168840001	168920000	B.2.1.1.1.2.1.2.1.1.2	0.207589285714286	.	168840001	168920000	#4848FF	1	0.25
chr1	168920001	169120000	B.1.2.2.2.2.1.2.2.2.1	0.25	.	168920001	169120000	#9191FF	1	0.375
chr1	169120001	169320000	B.1.2.2.2.2.1.2.2.1.1	0.252232142857143	.	169120001	169320000	#9191FF	1	0.375
chr1	169320001	169520000	B.1.2.2.2.2.2.1.1.1.1	0.244419642857143	.	169320001	169520000	#9191FF	1	0.375
chr1	169520001	169880000	B.1.1.2.1.1.2.2.2	0.446428571428571	.	169520001	169880000	#DADAFF	1	0.5
chr1	169880001	170160000	B.1.2.2.1.2.1.2.2.1.2	0.306919642857143	.	169880001	170160000	#9191FF	1	0.375
chr1	170160001	170440000	B.1.2.2.2.1.2.1.2	0.270089285714286	.	170160001	170440000	#9191FF	1	0.375
chr1	170440001	170760000	B.1.2.2.2.1.1.2.2.1.1	0.275669642857143	.	170440001	170760000	#9191FF	1	0.375
chr1	170760001	170960000	B.2.1.2.1.2.2.1.1.2	0.145089285714286	.	170760001	170960000	#4848FF	1	0.25
chr1	170960001	171040000	B.2.1.2.2.1.2.1.1	0.131696428571429	.	170960001	171040000	#4848FF	1	0.25
chr1	171040001	171120000	B.2.1.1.2.2.2.2.1.1.2	0.167410714285714	.	171040001	171120000	#4848FF	1	0.25
chr1	171120001	171240000	B.2.1.1.2.2.2.1.2.2	0.169642857142857	.	171120001	171240000	#4848FF	1	0.25
chr1	171240001	171400000	B.1.2.2.2.2.2.1.2.2.2.2.1	0.223214285714286	.	171240001	171400000	#9191FF	1	0.375
chr1	171400001	171800000	B.1.1.2.2.1.1.1.1.2	0.428571428571429	.	171400001	171800000	#DADAFF	1	0.5
chr1	171800001	171960000	B.1.2.2.2.2.1.1.2.2.2.1	0.256696428571429	.	171800001	171960000	#9191FF	1	0.375
chr1	171960001	172120000	B.1.2.2.2.2.1.1.2.2.1.2	0.2578125	.	171960001	172120000	#9191FF	1	0.375
chr1	172120001	172240000	B.1.2.2.2.2.2.2.2.1	0.217633928571429	.	172120001	172240000	#9191FF	1	0.375
chr1	172240001	172760000	B.1.1.2.1.1.2.1.2.1.2	0.452008928571429	.	172240001	172760000	#DADAFF	1	0.5
chr1	172760001	172880000	B.1.2.2.2.2.1.1.2.2.1.1.1	0.260044642857143	.	172760001	172880000	#9191FF	1	0.375
chr1	172880001	173040000	B.1.2.2.2.2.2.1.2.2.1.1.2.2	0.2265625	.	172880001	173040000	#9191FF	1	0.375
chr1	173040001	173640000	B.1.1.2.2.2.2.2.2.1.1	0.399553571428571	.	173040001	173640000	#DADAFF	1	0.5
chr1	173640001	174000000	B.1.2.2.1.1.1.1.2.2.1.2	0.331473214285714	.	173640001	174000000	#9191FF	1	0.375
chr1	174000001	174240000	B.1.2.2.2.2.1.2.2.2.2.1.1	0.248883928571429	.	174000001	174240000	#9191FF	1	0.375
chr1	174240001	174520000	B.2.1.1.1.2.2.1.1.2.1.2	0.199776785714286	.	174240001	174520000	#4848FF	1	0.25
chr1	174520001	174800000	B.2.1.1.1.2.1.2.2.1	0.205357142857143	.	174520001	174800000	#4848FF	1	0.25
chr1	174800001	175000000	B.1.2.2.2.2.1.2.2.2.2.2	0.245535714285714	.	174800001	175000000	#9191FF	1	0.375
chr1	175000001	175160000	B.2.1.1.1.2.1.2.2.2.1	0.204241071428571	.	175000001	175160000	#4848FF	1	0.25
chr1	175160001	175320000	B.1.2.2.2.2.1.2.2.2.2.1.2.2	0.246651785714286	.	175160001	175320000	#9191FF	1	0.375
chr1	175320001	175680000	B.1.2.2.2.1.1.2.1.2.1	0.277901785714286	.	175320001	175680000	#9191FF	1	0.375
chr1	175680001	175880000	B.2.1.2.1.2.1.2.2.1	0.150669642857143	.	175680001	175880000	#4848FF	1	0.25
chr1	175880001	176120000	B.1.2.2.2.2.2.1.2.2.1.1.2.1	0.227678571428571	.	175880001	176120000	#9191FF	1	0.375
chr1	176120001	176560000	B.2.1.2.1.1.2.2.1.2	0.158482142857143	.	176120001	176560000	#4848FF	1	0.25
chr1	176560001	176720000	B.2.2.2.2.1.1.1.1.2	0.0245535714285714	.	176560001	176720000	#0000FF	1	0.125
chr1	176720001	176880000	B.2.2.1.2.1.1.1.1.2	0.0825892857142857	.	176720001	176880000	#0000FF	1	0.125
chr1	176880001	177080000	B.2.2.1.1.1.1.2.2	0.106026785714286	.	176880001	177080000	#0000FF	1	0.125
chr1	177080001	177160000	B.2.2.1.1.2.2.2.1.2.1	0.0870535714285714	.	177080001	177160000	#0000FF	1	0.125
chr1	177160001	177360000	B.2.1.2.2.2.2.1.2.2	0.114955357142857	.	177160001	177360000	#4848FF	1	0.25
chr1	177360001	177560000	B.2.2.2.1.1.1.2.1	0.0591517857142857	.	177360001	177560000	#0000FF	1	0.125
chr1	177560001	177720000	B.2.2.1.2.2.1.2.2	0.0725446428571429	.	177560001	177720000	#0000FF	1	0.125
chr1	177720001	178000000	B.2.1.2.2.2.2.1.1.2	0.1171875	.	177720001	178000000	#4848FF	1	0.25
chr1	178000001	178200000	B.2.1.2.1.2.2.2.2.1.2	0.140625	.	178000001	178200000	#4848FF	1	0.25
chr1	178200001	178480000	B.1.2.2.2.2.2.1.2.2.1.2	0.225446428571429	.	178200001	178480000	#9191FF	1	0.375
chr1	178480001	178640000	B.1.2.2.2.2.2.1.1.2.2.2.1.1	0.237723214285714	.	178480001	178640000	#9191FF	1	0.375
chr1	178640001	178760000	B.1.2.2.2.2.2.1.2.1.2.2.2.1	0.231026785714286	.	178640001	178760000	#9191FF	1	0.375
chr1	178760001	179120000	B.1.1.2.2.2.2.2.2.2	0.397321428571429	.	178760001	179120000	#DADAFF	1	0.5
chr1	179120001	179240000	B.1.2.2.2.2.2.2.2.2.1	0.216517857142857	.	179120001	179240000	#9191FF	1	0.375
chr1	179240001	179320000	B.1.2.2.2.2.1.2.1	0.253348214285714	.	179240001	179320000	#9191FF	1	0.375
chr1	179320001	179640000	B.2.1.2.1.2.2.2.2.1.1	0.141741071428571	.	179320001	179640000	#4848FF	1	0.25
chr1	179640001	179800000	B.2.1.1.2.2.2.1.1.1	0.174107142857143	.	179640001	179800000	#4848FF	1	0.25
chr1	179800001	180040000	B.1.1.2.1.2.2.1.2	0.435267857142857	.	179800001	180040000	#DADAFF	1	0.5
chr1	180040001	180200000	B.1.2.2.2.2.1.2.2.1.2	0.251116071428571	.	180040001	180200000	#9191FF	1	0.375
chr1	180200001	180440000	B.1.2.2.1.2.2.2.1.1.2.2	0.294642857142857	.	180200001	180440000	#9191FF	1	0.375
chr1	180440001	180680000	B.1.2.2.1.2.1.2.2.1.1.1	0.309151785714286	.	180440001	180680000	#9191FF	1	0.375
chr1	180680001	180880000	B.1.2.2.1.2.2.1.2.2.2.2	0.297991071428571	.	180680001	180880000	#9191FF	1	0.375
chr1	180880001	181160000	B.1.2.2.1.1.2.2.2	0.313616071428571	.	180880001	181160000	#9191FF	1	0.375
chr1	181160001	181320000	B.2.1.1.1.2.1.2.1.2	0.206473214285714	.	181160001	181320000	#4848FF	1	0.25
chr1	181320001	181920000	B.1.2.2.2.1.2.1.1.2	0.271205357142857	.	181320001	181920000	#9191FF	1	0.375
chr1	181920001	182080000	B.1.2.2.2.2.2.1.2.2.1.1.1	0.228794642857143	.	181920001	182080000	#9191FF	1	0.375
chr1	182080001	182400000	B.1.1.2.2.1.2.1.1.2.1.1	0.416294642857143	.	182080001	182400000	#DADAFF	1	0.5
chr1	182400001	182480000	B.1.2.2.2.2.2.2.1.2.2	0.21875	.	182400001	182480000	#9191FF	1	0.375
chr1	182480001	182840000	B.1.1.2.2.2.2.2.2.1.2	0.3984375	.	182480001	182840000	#DADAFF	1	0.5
chr1	182840001	183440000	A.2.2.2.2.2.2.1.2	0.5703125	.	182840001	183440000	#FFDADA	1	0.625
chr1	183440001	183880000	B.1.1.2.2.1.1.1.1.1.1	0.430803571428571	.	183440001	183880000	#DADAFF	1	0.5
chr1	183880001	184040000	B.1.2.2.1.1.2.2.1	0.314732142857143	.	183880001	184040000	#9191FF	1	0.375
chr1	184040001	184200000	B.1.2.2.2.2.1.1.2.1	0.261160714285714	.	184040001	184200000	#9191FF	1	0.375
chr1	184200001	184400000	B.1.2.2.2.2.1.1.2.2.2.2.2	0.254464285714286	.	184200001	184400000	#9191FF	1	0.375
chr1	184400001	184480000	B.1.2.2.2.2.2.1.2.1.2.2.2.2	0.229910714285714	.	184400001	184480000	#9191FF	1	0.375
chr1	184480001	184720000	B.1.2.2.2.2.1.1.2.2.1.1.2	0.258928571428571	.	184480001	184720000	#9191FF	1	0.375
chr1	184720001	185120000	B.1.1.2.1.2.2.1.1.1	0.4375	.	184720001	185120000	#DADAFF	1	0.5
chr1	185120001	185480000	B.1.2.2.1.1.1.1.2.1.2.1	0.3359375	.	185120001	185480000	#9191FF	1	0.375
chr1	185480001	185680000	B.1.2.2.2.2.2.1.1.2.2.1	0.238839285714286	.	185480001	185680000	#9191FF	1	0.375
chr1	185680001	185800000	B.2.1.1.2.2.2.1.2.1	0.170758928571429	.	185680001	185800000	#4848FF	1	0.25
chr1	185800001	185960000	B.2.1.1.2.2.2.2.1.2	0.166294642857143	.	185800001	185960000	#4848FF	1	0.25
chr1	185960001	186120000	B.2.1.2.2.1.2.2.1	0.129464285714286	.	185960001	186120000	#4848FF	1	0.25
chr1	186120001	186400000	B.1.2.2.2.2.1.1.1.2.2	0.262276785714286	.	186120001	186400000	#9191FF	1	0.375
chr1	186400001	186600000	B.2.1.2.2.2.1.2.2.2.2.2	0.119419642857143	.	186400001	186600000	#4848FF	1	0.25
chr1	186600001	186880000	B.2.1.2.2.2.1.2.2.2.1	0.121651785714286	.	186600001	186880000	#4848FF	1	0.25
chr1	186880001	187200000	B.2.2.1.1.1.1.1.1	0.110491071428571	.	186880001	187200000	#0000FF	1	0.125
chr1	187200001	187400000	B.2.2.2.1.2.2.1.1.1	0.0446428571428571	.	187200001	187400000	#0000FF	1	0.125
chr1	187400001	187520000	B.2.2.2.2.1.2.1.1.1.2	0.0178571428571429	.	187400001	187520000	#0000FF	1	0.125
chr1	187520001	187800000	B.2.2.2.1.1.2.2.2.1	0.0535714285714286	.	187520001	187800000	#0000FF	1	0.125
chr1	187800001	188000000	B.2.2.2.2.1.2.1.1.2.1	0.0167410714285714	.	187800001	188000000	#0000FF	1	0.125
chr1	188000001	188080000	B.2.2.2.1.2.1.2.2	0.0457589285714286	.	188000001	188080000	#0000FF	1	0.125
chr1	188080001	188200000	B.2.2.2.2.2.1.1.1	0.0078125	.	188080001	188200000	#0000FF	1	0.125
chr1	188200001	188280000	B.2.2.2.1.2.2.1.2.2	0.0379464285714286	.	188200001	188280000	#0000FF	1	0.125
chr1	188280001	188440000	B.2.2.2.2.2.1.1.2.1	0.00669642857142857	.	188280001	188440000	#0000FF	1	0.125
chr1	188440001	189080000	B.2.2.1.2.1.1.2.1.1	0.0803571428571429	.	188440001	189080000	#0000FF	1	0.125
chr1	189080001	189200000	B.2.2.2.1.2.2.1.2.1.1	0.0401785714285714	.	189080001	189200000	#0000FF	1	0.125
chr1	189200001	189400000	B.2.2.2.2.1.2.1.1.2.2	0.015625	.	189200001	189400000	#0000FF	1	0.125
chr1	189400001	189560000	B.2.2.2.1.1.1.1.2.1	0.0636160714285714	.	189400001	189560000	#0000FF	1	0.125
chr1	189560001	190000000	B.2.2.2.2.1.1.2	0.0200892857142857	.	189560001	190000000	#0000FF	1	0.125
chr1	190000001	190120000	B.2.2.2.1.2.2.2.1.1	0.0368303571428571	.	190000001	190120000	#0000FF	1	0.125
chr1	190120001	190320000	B.2.2.2.2.1.2.1.2.2.2	0.0122767857142857	.	190120001	190320000	#0000FF	1	0.125
chr1	190320001	190480000	B.2.2.2.2.1.2.1.1.1.1	0.0189732142857143	.	190320001	190480000	#0000FF	1	0.125
chr1	190480001	190640000	B.2.2.2.1.2.1.2.1	0.046875	.	190480001	190640000	#0000FF	1	0.125
chr1	190640001	191160000	B.2.2.2.1.1.1.1.1.1	0.0658482142857143	.	190640001	191160000	#0000FF	1	0.125
chr1	191160001	191480000	B.2.2.2.2.1.2.1.2.2.1	0.0133928571428571	.	191160001	191480000	#0000FF	1	0.125
chr1	191480001	191680000	B.2.2.2.2.1.1.1.2.1.2	0.0223214285714286	.	191480001	191680000	#0000FF	1	0.125
chr1	191680001	191880000	B.2.2.2.2.1.1.1.2.1.1	0.0234375	.	191680001	191880000	#0000FF	1	0.125
chr1	191880001	192200000	B.2.2.2.1.1.1.1.2.2.1	0.0625	.	191880001	192200000	#0000FF	1	0.125
chr1	192200001	192400000	B.2.2.2.1.2.2.1.2.1.2	0.0390625	.	192200001	192400000	#0000FF	1	0.125
chr1	192400001	192640000	B.2.1.2.2.2.1.2.1	0.123883928571429	.	192400001	192640000	#4848FF	1	0.25
chr1	192640001	192760000	B.2.2.2.1.2.1.1.2	0.0479910714285714	.	192640001	192760000	#0000FF	1	0.125
chr1	192760001	193040000	B.2.1.1.2.2.2.2.2	0.165178571428571	.	192760001	193040000	#4848FF	1	0.25
chr1	193040001	193120000	B.2.1.2.2.1.1.2.1.1	0.135044642857143	.	193040001	193120000	#4848FF	1	0.25
chr1	193120001	193280000	B.2.1.2.2.1.1.1.2.1	0.137276785714286	.	193120001	193280000	#4848FF	1	0.25
chr1	193280001	193480000	B.2.2.1.2.2.2.2	0.0669642857142857	.	193280001	193480000	#0000FF	1	0.125
chr1	193480001	193640000	B.2.2.1.2.2.2.1.1.1	0.0714285714285714	.	193480001	193640000	#0000FF	1	0.125
chr1	193640001	193880000	B.2.2.1.1.1.2.2.2	0.0982142857142857	.	193640001	193880000	#0000FF	1	0.125
chr1	193880001	193960000	B.2.2.2.1.2.1.1.1	0.0491071428571429	.	193880001	193960000	#0000FF	1	0.125
chr1	193960001	194080000	B.2.2.1.2.2.2.1.1.2	0.0703125	.	193960001	194080000	#0000FF	1	0.125
chr1	194080001	194280000	B.2.2.1.1.2.2.2.2	0.0848214285714286	.	194080001	194280000	#0000FF	1	0.125
chr1	194280001	194560000	B.2.2.1.2.2.1.2.1.1	0.0747767857142857	.	194280001	194560000	#0000FF	1	0.125
chr1	194560001	194920000	B.2.2.2.1.1.1.1.2.2.2.2	0.0602678571428571	.	194560001	194920000	#0000FF	1	0.125
chr1	194920001	195120000	B.2.2.2.2.2.1.1.2.2	0.00558035714285714	.	194920001	195120000	#0000FF	1	0.125
chr1	195120001	195320000	B.2.2.2.2.2.2.1	0.00223214285714286	.	195120001	195320000	#0000FF	1	0.125
chr1	195320001	195520000	B.2.2.2.1.2.2.1.1.2.2	0.0412946428571429	.	195320001	195520000	#0000FF	1	0.125
chr1	195520001	195720000	B.2.2.2.2.2.2.2	0.00111607142857143	.	195520001	195720000	#0000FF	1	0.125
chr1	195720001	195800000	B.2.1.2.2.1.1.2.2	0.1328125	.	195720001	195800000	#4848FF	1	0.25
chr1	195800001	196120000	B.2.2.2.1.1.2.2.2.2.2	0.0502232142857143	.	195800001	196120000	#0000FF	1	0.125
chr1	196120001	196440000	B.2.2.1.1.1.1.2.1.1	0.108258928571429	.	196120001	196440000	#0000FF	1	0.125
chr1	196440001	196800000	B.2.2.1.1.1.2.1.1.1	0.104910714285714	.	196440001	196800000	#0000FF	1	0.125
chr1	196800001	197080000	B.2.2.2.1.1.2.2.2.2.1.1	0.0524553571428571	.	196800001	197080000	#0000FF	1	0.125
chr1	197080001	197240000	B.2.2.1.1.2.1.2.2	0.0948660714285714	.	197080001	197240000	#0000FF	1	0.125
chr1	197240001	197800000	B.2.1.1.1.2.2.1.2.2.1	0.196428571428571	.	197240001	197800000	#4848FF	1	0.25
chr1	197800001	198120000	B.2.1.1.2.2.1.1.2.2.2	0.178571428571429	.	197800001	198120000	#4848FF	1	0.25
chr1	198120001	198280000	B.2.1.1.1.2.1.1.2.1	0.2109375	.	198120001	198280000	#4848FF	1	0.25
chr1	198280001	198480000	B.2.1.2.1.2.1.1.2	0.154017857142857	.	198280001	198480000	#4848FF	1	0.25
chr1	198480001	198600000	B.2.1.2.2.1.1.1.1	0.138392857142857	.	198480001	198600000	#4848FF	1	0.25
chr1	198600001	199160000	B.1.2.2.2.1.1.2.1.2.2	0.276785714285714	.	198600001	199160000	#9191FF	1	0.375
chr1	199160001	199800000	B.2.1.2.1.1.2.2.1.1	0.159598214285714	.	199160001	199800000	#4848FF	1	0.25
chr1	199800001	200000000	B.2.1.2.2.2.1.2.2.2.2.1	0.120535714285714	.	199800001	200000000	#4848FF	1	0.25
chr1	200000001	200120000	B.2.1.2.2.1.1.1.2.2	0.136160714285714	.	200000001	200120000	#4848FF	1	0.25
chr1	200120001	200200000	B.2.1.2.2.1.1.2.1.2	0.133928571428571	.	200120001	200200000	#4848FF	1	0.25
chr1	200200001	200280000	B.2.1.1.2.2.1.2.2.2	0.175223214285714	.	200200001	200280000	#4848FF	1	0.25
chr1	200280001	200400000	B.2.1.1.2.2.2.1.1.2.2	0.171875	.	200280001	200400000	#4848FF	1	0.25
chr1	200400001	200680000	B.1.2.2.1.2.2.2.2.2.1.1	0.2890625	.	200400001	200680000	#9191FF	1	0.375
chr1	200680001	200880000	B.1.2.2.2.2.2.1.1.1.2.1.1	0.243303571428571	.	200680001	200880000	#9191FF	1	0.375
chr1	200880001	201120000	B.1.1.2.2.1.1.1.2.2	0.424107142857143	.	200880001	201120000	#DADAFF	1	0.5
chr1	201120001	201400000	B.1.1.2.2.2.2.1.2.1	0.404017857142857	.	201120001	201400000	#DADAFF	1	0.5
chr1	201400001	202040000	A.2.2.2.1.2.1.1.1.2.2	0.590401785714286	.	201400001	202040000	#FFDADA	1	0.625
chr1	202040001	202400000	A.2.2.2.2.1.1.2.1.1	0.582589285714286	.	202040001	202400000	#FFDADA	1	0.625
chr1	202400001	202680000	A.2.2.2.1.2.1.1.1.1	0.592633928571429	.	202400001	202680000	#FFDADA	1	0.625
chr1	202680001	203040000	A.2.1.2.2.2.1.1.1.2	0.702008928571429	.	202680001	203040000	#FF9191	1	0.75
chr1	203040001	203200000	A.2.2.2.2.1.1.2.2.1	0.580357142857143	.	203040001	203200000	#FFDADA	1	0.625
chr1	203200001	203400000	A.2.2.2.1.1.1.1.1	0.599330357142857	.	203200001	203400000	#FFDADA	1	0.625
chr1	203400001	203720000	A.2.1.2.2.2.1.2.2.1	0.698660714285714	.	203400001	203720000	#FF9191	1	0.75
chr1	203720001	203880000	A.2.2.2.1.1.2.2.2	0.59375	.	203720001	203880000	#FFDADA	1	0.625
chr1	203880001	203960000	A.2.2.2.2.1.1.1.1	0.584821428571429	.	203880001	203960000	#FFDADA	1	0.625
chr1	203960001	204320000	A.2.2.2.1.2.1.2	0.588169642857143	.	203960001	204320000	#FFDADA	1	0.625
chr1	204320001	204520000	A.2.1.2.2.2.1.2.2.2	0.697544642857143	.	204320001	204520000	#FF9191	1	0.75
chr1	204520001	205000000	A.2.2.2.2.2.1.1.1.1	0.577008928571429	.	204520001	205000000	#FFDADA	1	0.625
chr1	205000001	205120000	B.1.1.2.1.1.1.1.2.2.1	0.459821428571429	.	205000001	205120000	#DADAFF	1	0.5
chr1	205120001	205280000	A.2.2.2.1.1.2.1	0.595982142857143	.	205120001	205280000	#FFDADA	1	0.625
chr1	205280001	205480000	A.2.2.2.1.1.2.2.1	0.594866071428571	.	205280001	205480000	#FFDADA	1	0.625
chr1	205480001	205760000	A.2.2.2.1.1.1.1.2	0.598214285714286	.	205480001	205760000	#FFDADA	1	0.625
chr1	205760001	205920000	A.2.2.2.2.1.1.2.1.2	0.581473214285714	.	205760001	205920000	#FFDADA	1	0.625
chr1	205920001	205960000	A.2.2.2.2.1.2	0.578125	.	205920001	205960000	#FFDADA	1	0.625
chr1	206080001	206160000	A.2.2.2.2.1.2	0.578125	.	206080001	206160000	#FFDADA	1	0.625
chr1	206160001	206360000	B.1.1.2.1.1.1.1.1.1.2	0.463169642857143	.	206160001	206360000	#DADAFF	1	0.5
chr1	206480001	206560000	B.1.1.2.2.1.1.2.2.1	0.420758928571429	.	206480001	206560000	#DADAFF	1	0.5
chr1	206560001	207160000	A.2.2.2.1.2.1.1.2	0.589285714285714	.	206560001	207160000	#FFDADA	1	0.625
chr1	207160001	207440000	B.1.1.2.2.1.1.2.1.2	0.421875	.	207160001	207440000	#DADAFF	1	0.5
chr1	207440001	207720000	B.1.1.2.2.1.1.2.1.1	0.422991071428571	.	207440001	207720000	#DADAFF	1	0.5
chr1	207720001	207800000	B.1.2.2.1.2.2.1.1	0.3046875	.	207720001	207800000	#9191FF	1	0.375
chr1	207800001	208000000	B.1.1.2.2.1.2.2	0.408482142857143	.	207800001	208000000	#DADAFF	1	0.5
chr1	208000001	208200000	B.1.1.2.2.1.1.1.2.1.1.2	0.426339285714286	.	208000001	208200000	#DADAFF	1	0.5
chr1	208200001	208480000	B.1.1.2.2.1.1.1.2.1.2	0.425223214285714	.	208200001	208480000	#DADAFF	1	0.5
chr1	208480001	208600000	B.2.1.1.1.2.2.2.2.2.1	0.191964285714286	.	208480001	208600000	#4848FF	1	0.25
chr1	208600001	209080000	B.1.2.2.2.1.2.2.1.2	0.266741071428571	.	208600001	209080000	#9191FF	1	0.375
chr1	209080001	209200000	B.2.2.1.1.2.2.2.1.1.1.2	0.0904017857142857	.	209080001	209200000	#0000FF	1	0.125
chr1	209200001	209800000	B.1.2.2.2.1.2.2.1.1.2	0.267857142857143	.	209200001	209800000	#9191FF	1	0.375
chr1	209800001	210000000	B.1.2.2.2.2.1.1.1.2.1	0.263392857142857	.	209800001	210000000	#9191FF	1	0.375
chr1	210000001	210320000	B.2.1.2.1.2.1.2.2.2.1.2	0.1484375	.	210000001	210320000	#4848FF	1	0.25
chr1	210320001	210400000	B.2.1.1.2.2.1.2.2.1	0.176339285714286	.	210320001	210400000	#4848FF	1	0.25
chr1	210400001	210560000	B.2.1.2.1.2.1.2.1.2	0.151785714285714	.	210400001	210560000	#4848FF	1	0.25
chr1	210560001	210760000	B.2.1.2.2.2.1.2.2.1	0.122767857142857	.	210560001	210760000	#4848FF	1	0.25
chr1	210760001	210880000	B.2.2.1.2.2.2.1.2.1	0.0691964285714286	.	210760001	210880000	#0000FF	1	0.125
chr1	210880001	211080000	B.2.2.1.1.1.2.2.1.2	0.0993303571428571	.	210880001	211080000	#0000FF	1	0.125
chr1	211080001	211400000	B.2.1.2.1.2.2.1.2	0.143973214285714	.	211080001	211400000	#4848FF	1	0.25
chr1	211400001	211680000	B.1.2.2.1.2.2.2.2.2.2.2.2	0.284598214285714	.	211400001	211680000	#9191FF	1	0.375
chr1	211680001	212080000	B.1.1.2.2.1.1.1.1.1.2	0.4296875	.	211680001	212080000	#DADAFF	1	0.5
chr1	212080001	212280000	B.1.2.2.1.2.2.2.1.2.1	0.293526785714286	.	212080001	212280000	#9191FF	1	0.375
chr1	212280001	212400000	B.1.2.2.2.2.2.1.1.2.1	0.239955357142857	.	212280001	212400000	#9191FF	1	0.375
chr1	212400001	212480000	B.1.2.2.1.2.2.1.2.1.2.2	0.301339285714286	.	212400001	212480000	#9191FF	1	0.375
chr1	212480001	212600000	B.1.2.2.1.2.2.2.2.1.1	0.291294642857143	.	212480001	212600000	#9191FF	1	0.375
chr1	212600001	212800000	B.1.1.2.2.1.2.1.1.2.2.2	0.412946428571429	.	212600001	212800000	#DADAFF	1	0.5
chr1	212800001	213000000	B.1.2.2.1.1.1.1.1.2.2	0.338169642857143	.	212800001	213000000	#9191FF	1	0.375
chr1	213000001	213120000	B.1.2.2.2.2.2.2.1.2.1	0.219866071428571	.	213000001	213120000	#9191FF	1	0.375
chr1	213120001	213200000	B.2.1.1.2.1.1.1.1	0.189732142857143	.	213120001	213200000	#4848FF	1	0.25
chr1	213200001	213800000	B.2.1.1.1.2.2.1.2.2.2	0.1953125	.	213200001	213800000	#4848FF	1	0.25
chr1	213800001	214160000	B.2.1.2.1.1.2.1.1.2	0.161830357142857	.	213800001	214160000	#4848FF	1	0.25
chr1	214160001	214360000	B.2.1.2.2.2.2.2.1.1	0.113839285714286	.	214160001	214360000	#4848FF	1	0.25
chr1	214360001	214680000	B.2.1.1.1.2.2.1.1.1	0.202008928571429	.	214360001	214680000	#4848FF	1	0.25
chr1	214680001	215000000	B.2.1.2.1.2.2.2.1	0.142857142857143	.	214680001	215000000	#4848FF	1	0.25
chr1	215000001	215120000	B.2.2.1.2.2.2.1.2.2	0.0680803571428571	.	215000001	215120000	#0000FF	1	0.125
chr1	215120001	215400000	B.2.2.2.1.1.2.2.2.2.1.2	0.0513392857142857	.	215120001	215400000	#0000FF	1	0.125
chr1	215400001	215840000	B.2.1.2.2.2.2.1.1.1	0.118303571428571	.	215400001	215840000	#4848FF	1	0.25
chr1	215840001	216000000	B.2.2.2.1.2.2.1.1.2.1.1	0.0435267857142857	.	215840001	216000000	#0000FF	1	0.125
chr1	216000001	216240000	B.2.2.2.2.1.2.2.1.2	0.0100446428571429	.	216000001	216240000	#0000FF	1	0.125
chr1	216240001	216440000	B.2.2.2.2.1.2.1.2.1	0.0145089285714286	.	216240001	216440000	#0000FF	1	0.125
chr1	216440001	216560000	B.2.2.2.2.2.1.2.2	0.00334821428571429	.	216440001	216560000	#0000FF	1	0.125
chr1	216560001	216720000	B.2.2.2.1.2.2.2.2.1.1.1	0.0334821428571429	.	216560001	216720000	#0000FF	1	0.125
chr1	216720001	216880000	B.2.2.2.2.1.1.1.2.2	0.0212053571428571	.	216720001	216880000	#0000FF	1	0.125
chr1	216880001	217080000	B.2.2.2.1.2.2.2.2.2.1	0.0301339285714286	.	216880001	217080000	#0000FF	1	0.125
chr1	217080001	217280000	B.2.2.2.1.1.2.2.1	0.0546875	.	217080001	217280000	#0000FF	1	0.125
chr1	217280001	217400000	B.2.2.2.1.2.2.1.1.2.1.2	0.0424107142857143	.	217280001	217400000	#0000FF	1	0.125
chr1	217400001	217840000	B.2.2.1.1.1.1.2.1.2	0.107142857142857	.	217400001	217840000	#0000FF	1	0.125
chr1	217840001	218440000	B.2.2.1.2.1.1.2.2	0.078125	.	217840001	218440000	#0000FF	1	0.125
chr1	218440001	218720000	B.1.2.2.2.2.1.1.2.2.2.2.1	0.255580357142857	.	218440001	218720000	#9191FF	1	0.375
chr1	218720001	218800000	B.2.2.1.1.2.2.2.1.2.2	0.0859375	.	218720001	218800000	#0000FF	1	0.125
chr1	218800001	218920000	B.2.2.1.1.2.2.1.2	0.0926339285714286	.	218800001	218920000	#0000FF	1	0.125
chr1	218920001	219480000	B.1.2.2.2.1.1.2.1.1	0.279017857142857	.	218920001	219480000	#9191FF	1	0.375
chr1	219480001	220200000	B.1.2.2.2.1.2.2.2	0.265625	.	219480001	220200000	#9191FF	1	0.375
chr1	220200001	220320000	B.1.2.2.2.2.2.2.2.2.2	0.215401785714286	.	220200001	220320000	#9191FF	1	0.375
chr1	220320001	220520000	B.1.2.2.2.2.2.1.1.1.2.2	0.241071428571429	.	220320001	220520000	#9191FF	1	0.375
chr1	220520001	220840000	B.2.1.2.1.2.1.2.2.2.2	0.147321428571429	.	220520001	220840000	#4848FF	1	0.25
chr1	220840001	221320000	B.1.2.2.1.1.2.1.1.2	0.3203125	.	220840001	221320000	#9191FF	1	0.375
chr1	221320001	221600000	B.1.2.2.2.2.2.1.2.2.2.1	0.224330357142857	.	221320001	221600000	#9191FF	1	0.375
chr1	221600001	221880000	B.2.1.1.1.2.2.1.1.2.2	0.198660714285714	.	221600001	221880000	#4848FF	1	0.25
chr1	221880001	222240000	B.1.2.2.2.2.2.1.2.2.2.2.2	0.222098214285714	.	221880001	222240000	#9191FF	1	0.375
chr1	222240001	222400000	B.2.1.2.2.1.2.2.2.1	0.128348214285714	.	222240001	222400000	#4848FF	1	0.25
chr1	222400001	222760000	B.2.1.1.1.2.2.1.1.2.1.1	0.200892857142857	.	222400001	222760000	#4848FF	1	0.25
chr1	222760001	223000000	B.1.2.2.1.1.1.1.2.1.2.2	0.334821428571429	.	222760001	223000000	#9191FF	1	0.375
chr1	223000001	223120000	B.1.2.2.2.2.2.1.1.2.2.2.2	0.235491071428571	.	223000001	223120000	#9191FF	1	0.375
chr1	223120001	223320000	B.1.2.2.1.2.2.1.2.2.1	0.300223214285714	.	223120001	223320000	#9191FF	1	0.375
chr1	223320001	223520000	B.1.2.2.1.2.2.2.1.2.2	0.292410714285714	.	223320001	223520000	#9191FF	1	0.375
chr1	223520001	223680000	B.2.1.1.2.2.2.2.1.1.1	0.168526785714286	.	223520001	223680000	#4848FF	1	0.25
chr1	223680001	223840000	B.2.1.1.2.1.2.2.2.2	0.183035714285714	.	223680001	223840000	#4848FF	1	0.25
chr1	223840001	224160000	B.1.2.2.1.1.1.1.2.1.1	0.337053571428571	.	223840001	224160000	#9191FF	1	0.375
chr1	224160001	224400000	B.1.2.2.1.1.1.1.1.1	0.340401785714286	.	224160001	224400000	#9191FF	1	0.375
chr1	224400001	224600000	B.1.1.2.1.2.2.2.2.2	0.431919642857143	.	224400001	224600000	#DADAFF	1	0.5
chr1	224600001	224680000	B.1.2.2.1.2.2.1.2.1.2.1	0.302455357142857	.	224600001	224680000	#9191FF	1	0.375
chr1	224680001	224840000	B.2.1.1.2.2.1.1.2.2.1	0.1796875	.	224680001	224840000	#4848FF	1	0.25
chr1	224840001	225280000	B.1.2.2.2.1.2.2.1.1.1	0.268973214285714	.	224840001	225280000	#9191FF	1	0.375
chr1	225280001	225480000	B.2.1.2.2.2.1.1	0.125	.	225280001	225480000	#4848FF	1	0.25
chr1	225480001	225880000	B.1.1.2.1.1.2.1.2.1.1	0.453125	.	225480001	225880000	#DADAFF	1	0.5
chr1	225880001	226160000	B.1.1.2.1.1.1.2.2	0.455357142857143	.	225880001	226160000	#DADAFF	1	0.5
chr1	226160001	226240000	B.1.1.2.1.2.2.2.1	0.434151785714286	.	226160001	226240000	#DADAFF	1	0.5
chr1	226240001	226440000	B.1.1.2.1.1.1.2.1.2	0.456473214285714	.	226240001	226440000	#DADAFF	1	0.5
chr1	226440001	226800000	A.2.2.2.2.2.1.2	0.572544642857143	.	226440001	226800000	#FFDADA	1	0.625
chr1	226800001	227040000	A.2.2.2.2.2.1.1.1.2	0.575892857142857	.	226800001	227040000	#FFDADA	1	0.625
chr1	227040001	227200000	B.1.1.2.1.2.1.1.1.1.2.2	0.443080357142857	.	227040001	227200000	#DADAFF	1	0.5
chr1	227200001	227480000	B.1.1.2.2.1.2.1.2.1.2	0.410714285714286	.	227200001	227480000	#DADAFF	1	0.5
chr1	227480001	227680000	B.1.1.2.2.1.2.1.1.1.1	0.418526785714286	.	227480001	227680000	#DADAFF	1	0.5
chr1	227680001	227920000	B.1.2.2.1.2.1.2.2.1.1.2	0.308035714285714	.	227680001	227920000	#9191FF	1	0.375
chr1	227920001	228040000	B.1.2.2.1.2.2.1.2.2.2.1	0.299107142857143	.	227920001	228040000	#9191FF	1	0.375
chr1	228040001	228280000	B.1.2.2.1.1.1.2.2.1	0.325892857142857	.	228040001	228280000	#9191FF	1	0.375
chr1	228280001	228440000	B.1.1.2.2.1.2.1.2.2	0.409598214285714	.	228280001	228440000	#DADAFF	1	0.5
chr1	228440001	228720000	B.1.1.2.1.2.2.2.2.1	0.433035714285714	.	228440001	228720000	#DADAFF	1	0.5
chr1	228720001	229160000	A.2.2.2.2.2.2.1.1	0.571428571428571	.	228720001	229160000	#FFDADA	1	0.625
chr1	229160001	229640000	A.2.2.2.1.2.2.2	0.5859375	.	229160001	229640000	#FFDADA	1	0.625
chr1	229640001	229800000	B.1.1.2.1.2.1.1.2	0.440848214285714	.	229640001	229800000	#DADAFF	1	0.5
chr1	229800001	230000000	B.1.2.2.1.1.1.2.1.1.2	0.328125	.	229800001	230000000	#9191FF	1	0.375
chr1	230000001	230120000	B.1.2.2.1.1.1.1.2.2.2	0.330357142857143	.	230000001	230120000	#9191FF	1	0.375
chr1	230120001	230200000	B.1.2.2.1.2.2.2.2.2.2.1	0.286830357142857	.	230120001	230200000	#9191FF	1	0.375
chr1	230200001	230480000	B.1.1.2.1.1.2.2.1.1.1	0.449776785714286	.	230200001	230480000	#DADAFF	1	0.5
chr1	230480001	231200000	A.2.2.2.2.2.2.2.1	0.569196428571429	.	230480001	231200000	#FFDADA	1	0.625
chr1	231200001	231360000	B.1.2.2.1.1.1.2.2.2.2.1	0.323660714285714	.	231200001	231360000	#9191FF	1	0.375
chr1	231360001	231520000	B.1.1.2.2.1.2.1.2.1.1	0.411830357142857	.	231360001	231520000	#DADAFF	1	0.5
chr1	231520001	231640000	B.1.1.2.2.1.2.1.1.1.2	0.417410714285714	.	231520001	231640000	#DADAFF	1	0.5
chr1	231640001	231800000	B.1.2.2.1.1.1.1.2.2.1.1.2	0.332589285714286	.	231640001	231800000	#9191FF	1	0.375
chr1	231800001	232000000	B.1.2.2.2.2.1.2.2.2.2.1.2.1	0.247767857142857	.	231800001	232000000	#9191FF	1	0.375
chr1	232000001	232160000	B.1.2.2.2.2.2.1.2.1.2.2.1	0.232142857142857	.	232000001	232160000	#9191FF	1	0.375
chr1	232160001	232320000	B.2.1.1.1.2.1.1.2.2	0.209821428571429	.	232160001	232320000	#4848FF	1	0.25
chr1	232320001	232560000	B.1.2.2.1.1.2.1.2.2.2.1	0.316964285714286	.	232320001	232560000	#9191FF	1	0.375
chr1	232560001	232960000	B.1.2.2.1.1.2.1.2.2.1	0.318080357142857	.	232560001	232960000	#9191FF	1	0.375
chr1	232960001	233120000	B.1.2.2.2.2.2.1.1.2.2.2.1.2	0.236607142857143	.	232960001	233120000	#9191FF	1	0.375
chr1	233120001	233520000	B.1.2.2.1.2.1.2.1	0.310267857142857	.	233120001	233520000	#9191FF	1	0.375
chr1	233520001	233800000	B.2.1.2.1.2.2.1.1.1	0.146205357142857	.	233520001	233800000	#4848FF	1	0.25
chr1	233800001	234200000	B.2.1.2.1.1.2.2.2	0.157366071428571	.	233800001	234200000	#4848FF	1	0.25
chr1	234200001	234560000	B.1.2.2.1.1.2.1.2.2.2.2	0.315848214285714	.	234200001	234560000	#9191FF	1	0.375
chr1	234560001	234880000	A.2.2.2.1.2.1.1.1.2.1	0.591517857142857	.	234560001	234880000	#FFDADA	1	0.625
chr1	234880001	235000000	A.2.2.2.2.1.1.1.2	0.583705357142857	.	234880001	235000000	#FFDADA	1	0.625
chr1	235000001	235200000	A.2.2.2.2.2.1.1.2.1	0.574776785714286	.	235000001	235200000	#FFDADA	1	0.625
chr1	235240001	235280000	A.2.2.2.2.2.1.1.2.1	0.574776785714286	.	235240001	235280000	#FFDADA	1	0.625
chr1	235280001	235480000	B.1.1.2.1.1.1.2.1.1	0.457589285714286	.	235280001	235480000	#DADAFF	1	0.5
chr1	235480001	235600000	B.1.1.2.1.2.1.1.1.1.2.1	0.444196428571429	.	235480001	235600000	#DADAFF	1	0.5
chr1	235600001	235680000	B.1.2.2.1.1.1.1.2.2.1.1.1	0.333705357142857	.	235600001	235680000	#9191FF	1	0.375
chr1	235680001	236240000	A.2.2.2.2.2.1.1.2.2	0.573660714285714	.	235680001	236240000	#FFDADA	1	0.625
chr1	236240001	236480000	B.1.2.2.1.2.2.2.2.2.2.2.1	0.285714285714286	.	236240001	236480000	#9191FF	1	0.375
chr1	236480001	236600000	B.2.1.1.1.2.1.2.1.1.1	0.208705357142857	.	236480001	236600000	#4848FF	1	0.25
chr1	236600001	237080000	B.1.1.2.1.2.2.1.1.2	0.436383928571429	.	236600001	237080000	#DADAFF	1	0.5
chr1	237080001	237240000	B.2.2.1.1.2.2.2.1.1.2.1	0.0892857142857143	.	237080001	237240000	#0000FF	1	0.125
chr1	237240001	237440000	B.2.2.1.1.1.1.1.2	0.109375	.	237240001	237440000	#0000FF	1	0.125
chr1	237440001	237520000	B.2.1.1.2.2.1.1.2.1	0.180803571428571	.	237440001	237520000	#4848FF	1	0.25
chr1	237520001	237680000	B.2.2.1.1.2.2.2.1.1.2.2	0.0881696428571429	.	237520001	237680000	#0000FF	1	0.125
chr1	237680001	237880000	B.2.1.2.2.1.2.2.2.2.1	0.127232142857143	.	237680001	237880000	#4848FF	1	0.25
chr1	237880001	238160000	B.2.2.1.2.1.2	0.0770089285714286	.	237880001	238160000	#0000FF	1	0.125
chr1	238160001	238280000	B.2.2.2.1.2.2.2.2.2.2.1.2	0.0279017857142857	.	238160001	238280000	#0000FF	1	0.125
chr1	238280001	238440000	B.2.2.1.2.2.1.1	0.0758928571428571	.	238280001	238440000	#0000FF	1	0.125
chr1	238440001	238560000	B.2.2.2.1.2.2.2.2.1.2	0.03125	.	238440001	238560000	#0000FF	1	0.125
chr1	238560001	238640000	B.2.2.2.1.2.2.2.1.2.1	0.0357142857142857	.	238560001	238640000	#0000FF	1	0.125
chr1	238640001	238760000	B.2.2.2.1.2.2.2.1.2.2	0.0345982142857143	.	238640001	238760000	#0000FF	1	0.125
chr1	238760001	238960000	B.2.2.2.1.2.2.2.2.2.2.1.1	0.0290178571428571	.	238760001	238960000	#0000FF	1	0.125
chr1	238960001	239120000	B.2.2.2.2.1.2.2.2	0.00892857142857143	.	238960001	239120000	#0000FF	1	0.125
chr1	239120001	239240000	B.2.2.2.1.2.2.2.2.1.1.2	0.0323660714285714	.	239120001	239240000	#0000FF	1	0.125
chr1	239240001	239560000	B.2.2.2.1.1.1.1.1.2	0.0647321428571429	.	239240001	239560000	#0000FF	1	0.125
chr1	239560001	239680000	B.2.2.1.1.2.1.2.1	0.0959821428571429	.	239560001	239680000	#0000FF	1	0.125
chr1	239680001	239880000	B.2.2.1.1.1.2.1.2.2	0.1015625	.	239680001	239880000	#0000FF	1	0.125
chr1	239880001	240200000	B.2.1.2.2.2.2.2.2	0.111607142857143	.	239880001	240200000	#4848FF	1	0.25
chr1	240200001	240360000	B.2.2.2.1.1.1.2.2	0.0580357142857143	.	240200001	240360000	#0000FF	1	0.125
chr1	240360001	240680000	B.2.2.2.1.1.2.1.1	0.0569196428571429	.	240360001	240680000	#0000FF	1	0.125
chr1	240680001	240960000	B.2.2.2.2.1.1.1.1.1	0.0256696428571429	.	240680001	240960000	#0000FF	1	0.125
chr1	240960001	241120000	B.2.2.2.2.1.2.2.1.1	0.0111607142857143	.	240960001	241120000	#0000FF	1	0.125
chr1	241120001	241240000	B.2.2.2.2.2.1.2.1	0.00446428571428571	.	241120001	241240000	#0000FF	1	0.125
chr1	241240001	241400000	B.2.2.2.1.1.1.1.2.2.2.1	0.0613839285714286	.	241240001	241400000	#0000FF	1	0.125
chr1	241400001	241640000	B.2.2.2.1.2.2.2.2.2.2.2	0.0267857142857143	.	241400001	241640000	#0000FF	1	0.125
chr1	241640001	241760000	B.2.2.1.1.2.1.1	0.0970982142857143	.	241640001	241760000	#0000FF	1	0.125
chr1	241760001	242160000	B.2.1.2.1.2.1.1.1.1	0.15625	.	241760001	242160000	#4848FF	1	0.25
chr1	242160001	242440000	B.2.2.2.1.1.2.1.2	0.0558035714285714	.	242160001	242440000	#0000FF	1	0.125
chr1	242440001	242520000	B.2.2.1.1.2.2.1.1	0.09375	.	242440001	242520000	#0000FF	1	0.125
chr1	242520001	243240000	B.2.1.1.1.1.2	0.213169642857143	.	242520001	243240000	#4848FF	1	0.25
chr1	243240001	243760000	B.1.2.2.1.1.2.1.1.1	0.321428571428571	.	243240001	243760000	#9191FF	1	0.375
chr1	243760001	243920000	B.1.2.2.1.2.2.2.1.1.2.1	0.295758928571429	.	243760001	243920000	#9191FF	1	0.375
chr1	243920001	244240000	B.1.1.2.2.1.2.1.1.2.1.2	0.415178571428571	.	243920001	244240000	#DADAFF	1	0.5
chr1	244240001	244640000	B.1.2.2.1.1.2.1.2.1	0.319196428571429	.	244240001	244640000	#9191FF	1	0.375
chr1	244640001	244760000	B.2.1.1.2.1.2.1	0.186383928571429	.	244640001	244760000	#4848FF	1	0.25
chr1	244760001	244960000	B.1.2.2.2.2.2.1.1.1.2.1.2	0.2421875	.	244760001	244960000	#9191FF	1	0.375
chr1	244960001	245160000	B.1.2.2.2.2.1.1.1.1	0.264508928571429	.	244960001	245160000	#9191FF	1	0.375
chr1	245160001	245480000	B.1.2.2.2.2.2.1.2.1.2.1	0.233258928571429	.	245160001	245480000	#9191FF	1	0.375
chr1	245480001	245680000	B.2.1.2.1.2.2.2.2.2	0.139508928571429	.	245480001	245680000	#4848FF	1	0.25
chr1	245680001	245840000	B.2.2.1.1.1.2.1.2.1	0.102678571428571	.	245680001	245840000	#0000FF	1	0.125
chr1	245840001	246120000	B.2.1.1.1.2.2.2.1	0.194196428571429	.	245840001	246120000	#4848FF	1	0.25
chr1	246120001	246680000	B.1.1.2.2.2.1.2	0.40625	.	246120001	246680000	#DADAFF	1	0.5
chr1	246680001	246880000	B.1.2.2.1.1.1.2.1.1.1	0.329241071428571	.	246680001	246880000	#9191FF	1	0.375
chr1	246880001	247000000	B.2.1.1.2.1.1.2	0.1875	.	246880001	247000000	#4848FF	1	0.25
chr1	247000001	247080000	B.2.1.1.2.1.1.1.2	0.188616071428571	.	247000001	247080000	#4848FF	1	0.25
chr1	247080001	247160000	B.2.1.1.2.1.2.2.2.1	0.184151785714286	.	247080001	247160000	#4848FF	1	0.25
chr1	247160001	247280000	B.2.1.1.2.2.1.2.1	0.177455357142857	.	247160001	247280000	#4848FF	1	0.25
chr1	247280001	247560000	B.2.1.2.1.2.1.1.1.2	0.155133928571429	.	247280001	247560000	#4848FF	1	0.25
chr1	247560001	248640000	B.2.1.2.1.1.2.1.1.1	0.162946428571429	.	247560001	248640000	#4848FF	1	0.25
chr1	248640001	248760000	B.1.2.2.2.2.2.2.1.1	0.220982142857143	.	248640001	248760000	#9191FF	1	0.375
chr1	248760001	248840000	B.2.1.1.2.1.2.2.1	0.185267857142857	.	248760001	248840000	#4848FF	1	0.25
chr1	248840001	248920000	B.2.1.1.2.2.2.1.1.2.1	0.172991071428571	.	248840001	248920000	#4848FF	1	0.25
chr1	249040001	249120000	B.2.1.1.2.2.2.1.1.2.1	0.172991071428571	.	249040001	249120000	#4848FF	1	0.25
chr1	249120001	249240000	B.1.2.2.1.2.2.2.2.1.2	0.290178571428571	.	249120001	249240000	#9191FF	1	0.375
chr2	1	360000	A.2.2.1.1.2.2.1.2.1	0.650565262076053	.	1	360000	#FFDADA	1	0.625
chr2	360001	720000	A.2.2.1.2.1.2.1.1	0.642343268242549	.	360001	720000	#FFDADA	1	0.625
chr2	760001	1000000	A.2.2.1.1.2.1.2.2.2.2	0.653648509763618	.	760001	1000000	#FFDADA	1	0.625
chr2	1000001	1200000	A.2.2.1.2.1.1.1.2.1.2	0.645426515930113	.	1000001	1200000	#FFDADA	1	0.625
chr2	1200001	1600000	A.2.2.1.2.1.1.1.2.2	0.644398766700925	.	1200001	1600000	#FFDADA	1	0.625
chr2	1600001	1760000	A.2.1.1.2.2.2.2.1.1.2	0.735868448098664	.	1600001	1760000	#FF9191	1	0.75
chr2	1760001	2120000	B.1.1.2.2.2.2.1.1.2.2	0.448098663926002	.	1760001	2120000	#DADAFF	1	0.5
chr2	2120001	2200000	B.1.2.2.2.1.1.1.1	0.336073997944502	.	2120001	2200000	#9191FF	1	0.375
chr2	2200001	2560000	B.2.1.1.1.2.2.1.2.1.1	0.274409044193217	.	2200001	2560000	#4848FF	1	0.25
chr2	2560001	2720000	B.1.1.2.2.1.1.1.1	0.463514902363823	.	2560001	2720000	#DADAFF	1	0.5
chr2	2720001	2840000	B.1.2.2.1.1.2.1.1.1.2.1	0.355601233299075	.	2720001	2840000	#9191FF	1	0.375
chr2	2840001	3440000	B.1.1.2.1.2.2.2.1.2.1	0.466598150051387	.	2840001	3440000	#DADAFF	1	0.5
chr2	3440001	4120000	B.1.1.2.2.2.1.1.1.1	0.455292908530319	.	3440001	4120000	#DADAFF	1	0.5
chr2	4120001	4320000	B.2.1.1.1.1.1.2.2.2.2.2	0.297019527235355	.	4120001	4320000	#4848FF	1	0.25
chr2	4320001	4600000	B.2.2.2.1.1.1.2.1.1.2	0.0637204522096608	.	4320001	4600000	#0000FF	1	0.125
chr2	4600001	4920000	B.2.2.2.1.1.1.2.1.1.1.1	0.065775950668037	.	4600001	4920000	#0000FF	1	0.125
chr2	4920001	5040000	B.2.1.1.2.1.1.2.1.2	0.251798561151079	.	4920001	5040000	#4848FF	1	0.25
chr2	5120001	5360000	B.2.2.2.1.1.2.2.1	0.0493319630010277	.	5120001	5360000	#0000FF	1	0.125
chr2	5360001	5480000	B.2.1.1.2.1.2.2.1.1.1	0.242548818088386	.	5360001	5480000	#4848FF	1	0.25
chr2	5480001	5680000	B.2.1.1.1.1.1.2.1.1.2	0.303186022610483	.	5480001	5680000	#4848FF	1	0.25
chr2	5680001	6040000	B.2.1.1.1.2.2.1.1.2.2.1.2	0.276464542651593	.	5680001	6040000	#4848FF	1	0.25
chr2	6040001	6280000	B.2.1.1.1.2.2.2.1.2	0.269270298047276	.	6040001	6280000	#4848FF	1	0.25
chr2	6280001	6360000	B.1.2.2.2.1.1.1.2.1	0.335046248715313	.	6280001	6360000	#9191FF	1	0.375
chr2	6360001	6720000	B.1.2.2.2.2.2.1.2.2	0.322713257965057	.	6360001	6720000	#9191FF	1	0.375
chr2	6720001	6800000	B.1.2.2.2.2.2.2.2.1.1.1	0.32065775950668	.	6720001	6800000	#9191FF	1	0.375
chr2	6800001	6960000	B.1.1.2.2.1.1.1.2	0.462487153134635	.	6800001	6960000	#DADAFF	1	0.5
chr2	6960001	7200000	A.2.1.1.1.1.2.1.1.2	0.783144912641315	.	6960001	7200000	#FF9191	1	0.75
chr2	7200001	7320000	A.2.1.1.2.2.2.2.1.2	0.734840698869476	.	7200001	7320000	#FF9191	1	0.75
chr2	7320001	7520000	A.2.2.1.2.1.1.1.2.1.1	0.646454265159301	.	7320001	7520000	#FFDADA	1	0.625
chr2	7520001	7680000	A.2.2.1.1.2.2.1.2.2	0.649537512846865	.	7520001	7680000	#FFDADA	1	0.625
chr2	7680001	8240000	A.2.2.1.1.1.2.2.1.1.1	0.663926002055498	.	7680001	8240000	#FFDADA	1	0.625
chr2	8240001	8640000	A.2.1.1.1.2.1.1.1.2	0.773895169578623	.	8240001	8640000	#FF9191	1	0.75
chr2	8640001	8760000	A.2.1.1.2.1.1.2.1.1	0.756423432682426	.	8640001	8760000	#FF9191	1	0.75
chr2	8760001	8920000	A.1.2.1.2.1.2.1.2.2.2.1	0.865364850976362	.	8760001	8920000	#FF4848	1	0.875
chr2	8920001	9240000	A.1.2.1.2.2.2.1.2.2.1	0.842754367934224	.	8920001	9240000	#FF4848	1	0.875
chr2	9240001	9640000	A.1.2.1.1.2.2.1.1.2.2	0.894141829393628	.	9240001	9640000	#FF4848	1	0.875
chr2	9640001	9760000	A.1.1.2.2.1.2.1.2.1.1	0.944501541623844	.	9640001	9760000	#FF0000	1	1
chr2	9760001	9840000	A.1.1.2.2.1.1.1.1.2	0.953751284686536	.	9760001	9840000	#FF0000	1	1
chr2	9840001	9960000	A.1.1.1.2.1.1.1.2.1.2	0.988694758478931	.	9840001	9960000	#FF0000	1	1
chr2	9960001	10120000	A.1.1.2.2.1.1.1.2.1.2	0.95169578622816	.	9960001	10120000	#FF0000	1	1
chr2	10120001	10240000	A.1.1.2.2.1.2.1.2.1.2	0.943473792394656	.	10120001	10240000	#FF0000	1	1
chr2	10240001	10400000	A.1.2.1.1.1.1.2.1.1.2.1	0.912641315519013	.	10240001	10400000	#FF4848	1	0.875
chr2	10400001	10600000	A.1.1.2.2.1.1.2.1	0.948612538540596	.	10400001	10600000	#FF0000	1	1
chr2	10600001	10800000	A.1.2.1.2.1.1.2.2.2.1	0.875642343268243	.	10600001	10800000	#FF4848	1	0.875
chr2	10800001	11280000	A.2.1.1.1.1.2.2.1.1.1	0.781089414182939	.	10800001	11280000	#FF9191	1	0.75
chr2	11280001	11640000	A.1.2.1.1.2.2.1.2.1.2	0.892086330935252	.	11280001	11640000	#FF4848	1	0.875
chr2	11640001	11960000	A.1.2.1.2.1.2.1.2.2.2.2	0.864337101747174	.	11640001	11960000	#FF4848	1	0.875
chr2	11960001	12320000	A.2.1.1.1.1.1.1.2.1	0.788283658787256	.	11960001	12320000	#FF9191	1	0.75
chr2	12320001	12480000	A.1.2.1.2.1.2.1.2.2.1.1	0.867420349434738	.	12320001	12480000	#FF4848	1	0.875
chr2	12480001	12680000	A.2.1.1.1.1.1.1.1.1	0.792394655704008	.	12480001	12680000	#FF9191	1	0.75
chr2	12680001	13200000	A.2.1.1.1.2.1.1.1.1	0.774922918807811	.	12680001	13200000	#FF9191	1	0.75
chr2	13200001	13480000	B.1.2.2.1.1.2.2.2.1	0.348406988694759	.	13200001	13480000	#9191FF	1	0.375
chr2	13480001	13680000	B.2.1.1.2.1.1.1.1.1.1.2.1	0.263103802672148	.	13480001	13680000	#4848FF	1	0.25
chr2	13680001	13800000	B.2.1.1.1.1.1.1.1.1	0.313463514902364	.	13680001	13800000	#4848FF	1	0.25
chr2	13800001	14160000	B.2.2.2.2.1.2.1.1.1	0.0205549845837616	.	13800001	14160000	#0000FF	1	0.125
chr2	14160001	14280000	B.2.1.1.2.1.1.1.1.2.1	0.260020554984584	.	14160001	14280000	#4848FF	1	0.25
chr2	14280001	14480000	B.2.1.1.2.1.2.2.1.1.2	0.241521068859198	.	14280001	14480000	#4848FF	1	0.25
chr2	14480001	14880000	B.2.1.1.2.2.2.2.2.1	0.218910585817061	.	14480001	14880000	#4848FF	1	0.25
chr2	14880001	15000000	B.1.2.2.2.2.2.2.2.2.2.2	0.314491264131552	.	14880001	15000000	#9191FF	1	0.375
chr2	15000001	15280000	B.2.1.1.1.2.2.1.1.1.1	0.281603288797533	.	15000001	15280000	#4848FF	1	0.25
chr2	15280001	15480000	B.1.1.2.1.1.1.1.2.2	0.486125385405961	.	15280001	15480000	#DADAFF	1	0.5
chr2	15480001	15920000	A.2.2.1.1.1.2.2.2.1	0.660842754367934	.	15480001	15920000	#FFDADA	1	0.625
chr2	15920001	16160000	B.1.1.2.2.2.2.1.2.2	0.446043165467626	.	15920001	16160000	#DADAFF	1	0.5
chr2	16160001	16280000	B.1.1.2.2.2.2.1.1.1	0.450154162384378	.	16160001	16280000	#DADAFF	1	0.5
chr2	16320001	16360000	B.1.1.2.2.2.2.1.1.1	0.450154162384378	.	16320001	16360000	#DADAFF	1	0.5
chr2	16360001	16480000	A.2.2.1.2.1.1.2	0.643371017471737	.	16360001	16480000	#FFDADA	1	0.625
chr2	16480001	16880000	B.1.1.2.2.2.1.1.2.2	0.452209660842754	.	16480001	16880000	#DADAFF	1	0.5
chr2	16880001	17360000	B.2.1.1.1.2.2.1.1.2.2.2	0.275436793422405	.	16880001	17360000	#4848FF	1	0.25
chr2	17360001	17680000	B.2.1.1.2.2.2.1.1.1.1	0.229188078108941	.	17360001	17680000	#4848FF	1	0.25
chr2	17680001	17880000	B.1.1.2.2.2.2.2.2	0.44398766700925	.	17680001	17880000	#DADAFF	1	0.5
chr2	17880001	18160000	B.1.1.2.1.2.2.1.2.2.1	0.469681397738952	.	17880001	18160000	#DADAFF	1	0.5
chr2	18160001	18280000	B.1.2.2.2.1.1.1.2.2	0.334018499486125	.	18160001	18280000	#9191FF	1	0.375
chr2	18280001	18560000	B.1.2.2.1.1.1.2.2.2	0.357656731757451	.	18280001	18560000	#9191FF	1	0.375
chr2	18560001	19000000	B.1.1.2.1.2.2.2.1.1	0.467625899280576	.	18560001	19000000	#DADAFF	1	0.5
chr2	19000001	19120000	B.1.1.2.2.1.2.1.1.2	0.459403905447071	.	19000001	19120000	#DADAFF	1	0.5
chr2	19120001	19280000	B.1.1.2.1.1.1.2.1.2.1	0.484069886947585	.	19120001	19280000	#DADAFF	1	0.5
chr2	19280001	19560000	B.1.1.2.1.2.2.1.2.1.2	0.47070914696814	.	19280001	19560000	#DADAFF	1	0.5
chr2	19560001	19760000	B.1.1.2.1.2.2.1.2.1.1	0.471736896197328	.	19560001	19760000	#DADAFF	1	0.5
chr2	19760001	19920000	B.1.1.2.2.1.1.2	0.461459403905447	.	19760001	19920000	#DADAFF	1	0.5
chr2	19920001	20160000	A.2.2.1.1.2.2.1.1.2	0.651593011305241	.	19920001	20160000	#FFDADA	1	0.625
chr2	20160001	20360000	A.1.2.1.1.1.1.2.2	0.908530318602261	.	20160001	20360000	#FF4848	1	0.875
chr2	20360001	20480000	A.1.2.1.2.1.1.2.1.2.2	0.878725590955807	.	20360001	20480000	#FF4848	1	0.875
chr2	20480001	20880000	A.1.2.1.1.2.2.2.1.1.1	0.887975334018499	.	20480001	20880000	#FF4848	1	0.875
chr2	20880001	21080000	A.2.1.1.2.1.1.2.2	0.754367934224049	.	20880001	21080000	#FF9191	1	0.75
chr2	21080001	21400000	B.1.1.2.1.1.1.2.2.1	0.482014388489209	.	21080001	21400000	#DADAFF	1	0.5
chr2	21400001	21520000	B.1.1.2.2.1.2.2.1	0.457348406988695	.	21400001	21520000	#DADAFF	1	0.5
chr2	21520001	21680000	B.1.2.2.2.1.2.2	0.329907502569373	.	21520001	21680000	#9191FF	1	0.375
chr2	21680001	22040000	B.2.1.1.1.2.2.2.1.1	0.270298047276465	.	21680001	22040000	#4848FF	1	0.25
chr2	22040001	22200000	B.1.2.2.2.2.2.2.2.2.1.2	0.316546762589928	.	22040001	22200000	#9191FF	1	0.375
chr2	22200001	22400000	B.2.1.1.1.1.1.2.1.1.1.1	0.305241521068859	.	22200001	22400000	#4848FF	1	0.25
chr2	22400001	22600000	B.1.2.2.2.2.2.2.1	0.321685508735868	.	22400001	22600000	#9191FF	1	0.375
chr2	22600001	22720000	B.1.1.2.2.1.2.1.1.1	0.460431654676259	.	22600001	22720000	#DADAFF	1	0.5
chr2	22720001	22880000	B.2.1.1.1.1.1.1.2.2.1	0.307297019527235	.	22720001	22880000	#4848FF	1	0.25
chr2	22880001	23280000	B.2.1.1.1.2.1.1.2.2.1	0.287769784172662	.	22880001	23280000	#4848FF	1	0.25
chr2	23280001	23400000	B.1.2.2.1.1.2.1.1.1.1	0.356628982528263	.	23280001	23400000	#9191FF	1	0.375
chr2	23400001	23640000	A.2.2.1.2.1.2.1.2	0.641315519013361	.	23400001	23640000	#FFDADA	1	0.625
chr2	23640001	23760000	A.1.2.1.2.1.1.2.2.2.2.1	0.874614594039055	.	23640001	23760000	#FF4848	1	0.875
chr2	23760001	23840000	A.1.2.1.2.1.1.1.1	0.883864337101747	.	23760001	23840000	#FF4848	1	0.875
chr2	23840001	24040000	A.1.2.1.2.1.1.2.2.1.1	0.877697841726619	.	23840001	24040000	#FF4848	1	0.875
chr2	24040001	24200000	A.1.1.1.2.1.2.1.1	0.984583761562179	.	24040001	24200000	#FF0000	1	1
chr2	24200001	24280000	A.1.1.2.2.1.2.2.2	0.938335046248715	.	24200001	24280000	#FF0000	1	1
chr2	24280001	24360000	A.1.1.1.1.2.2.2	0.991778006166495	.	24280001	24360000	#FF0000	1	1
chr2	24360001	24840000	A.1.1.1.2.2.2.2.2	0.969167523124358	.	24360001	24840000	#FF0000	1	1
chr2	24840001	25120000	A.1.1.1.1.1.2.2	0.99486125385406	.	24840001	25120000	#FF0000	1	1
chr2	25120001	25440000	A.1.1.2.2.1.1.1.2.2.2	0.949640287769784	.	25120001	25440000	#FF0000	1	1
chr2	25440001	25520000	A.1.1.2.2.1.2.1.1	0.945529290853032	.	25440001	25520000	#FF0000	1	1
chr2	25520001	25840000	A.1.1.2.2.1.1.2.2.2	0.94655704008222	.	25520001	25840000	#FF0000	1	1
chr2	25840001	26080000	A.1.1.2.2.1.2.2.1.2.1	0.940390544707091	.	25840001	26080000	#FF0000	1	1
chr2	26080001	26160000	A.1.1.2.2.1.2.1.2.2	0.942446043165468	.	26080001	26160000	#FF0000	1	1
chr2	26160001	26360000	A.1.1.1.1.2.2.1	0.992805755395683	.	26160001	26360000	#FF0000	1	1
chr2	26360001	26480000	A.1.1.1.2.1.2.1.2.1.1	0.983556012332991	.	26360001	26480000	#FF0000	1	1
chr2	26480001	26600000	A.1.1.2.2.1.2.2.1.1	0.94141829393628	.	26480001	26600000	#FF0000	1	1
chr2	26600001	26680000	A.1.1.2.2.2.2.2.2.2	0.91983556012333	.	26600001	26680000	#FF0000	1	1
chr2	26680001	27040000	A.1.1.2.2.1.1.1.2.2.1	0.950668036998972	.	26680001	27040000	#FF0000	1	1
chr2	27040001	27360000	A.1.1.1.2.1.2.1.2.1.2	0.982528263103803	.	27040001	27360000	#FF0000	1	1
chr2	27360001	27520000	A.1.1.1.2.1.2.2	0.980472764645427	.	27360001	27520000	#FF0000	1	1
chr2	27520001	27640000	A.1.1.1.1.2.1	0.993833504624872	.	27520001	27640000	#FF0000	1	1
chr2	27640001	27880000	A.1.1.1.2.1.1.1.1	0.990750256937307	.	27640001	27880000	#FF0000	1	1
chr2	27880001	28320000	A.1.1.1.2.2.2.1.1	0.972250770811922	.	27880001	28320000	#FF0000	1	1
chr2	28320001	28760000	A.1.1.2.1.1.1.2.2	0.964028776978417	.	28320001	28760000	#FF0000	1	1
chr2	28760001	28840000	A.1.1.2.2.1.2.2.1.2.2	0.939362795477903	.	28760001	28840000	#FF0000	1	1
chr2	28840001	28960000	A.1.1.1.2.1.1.1.2.1.1	0.989722507708119	.	28840001	28960000	#FF0000	1	1
chr2	28960001	29160000	A.1.1.1.2.2.2.1.2	0.971223021582734	.	28960001	29160000	#FF0000	1	1
chr2	29160001	29480000	A.1.2.1.2.2.2.1.2.2.2	0.841726618705036	.	29160001	29480000	#FF4848	1	0.875
chr2	29480001	29800000	B.1.2.2.1.1.1.1.1.1	0.365878725590956	.	29480001	29800000	#9191FF	1	0.375
chr2	29800001	29880000	B.1.1.2.1.1.1.2.1.2.2	0.483042137718397	.	29800001	29880000	#DADAFF	1	0.5
chr2	29880001	30320000	B.1.2.2.1.1.1.1.2.2.1	0.361767728674203	.	29880001	30320000	#9191FF	1	0.375
chr2	30320001	30520000	A.1.1.2.2.2.1.2.2.2.1	0.930113052415211	.	30320001	30520000	#FF0000	1	1
chr2	30520001	30680000	A.1.2.1.2.1.2.1.2.1.1	0.869475847893114	.	30520001	30680000	#FF4848	1	0.875
chr2	30680001	30920000	A.1.2.1.2.1.2.1.2.1.2	0.868448098663926	.	30680001	30920000	#FF4848	1	0.875
chr2	30920001	31240000	A.2.2.1.2.1.2.2.1	0.640287769784173	.	30920001	31240000	#FFDADA	1	0.625
chr2	31240001	31360000	B.1.1.2.1.1.2.2	0.477903391572456	.	31240001	31360000	#DADAFF	1	0.5
chr2	31360001	31520000	A.2.2.1.1.2.1.2.2.2.1	0.654676258992806	.	31360001	31520000	#FFDADA	1	0.625
chr2	31520001	31920000	B.1.1.2.2.2.1.1.2.1	0.453237410071942	.	31520001	31920000	#DADAFF	1	0.5
chr2	31920001	32080000	A.2.2.1.2.1.1.1.1	0.647482014388489	.	31920001	32080000	#FFDADA	1	0.625
chr2	32080001	32200000	A.2.1.1.2.1.1.1.2.1	0.758478931140802	.	32080001	32200000	#FF9191	1	0.75
chr2	32200001	32720000	A.1.1.2.1.1.2.1.2	0.961973278520041	.	32200001	32720000	#FF0000	1	1
chr2	32720001	33000000	A.1.1.2.2.2.2.1.1.2.2	0.92497430626927	.	32720001	33000000	#FF0000	1	1
chr2	33000001	33120000	A.1.2.1.2.1.1.2.2.1.2	0.876670092497431	.	33000001	33120000	#FF4848	1	0.875
chr2	33120001	33360000	A.2.1.1.2.2.1.1.1.1	0.749229188078109	.	33120001	33360000	#FF9191	1	0.75
chr2	33360001	33560000	A.2.1.1.1.1.2.1.2	0.782117163412127	.	33360001	33560000	#FF9191	1	0.75
chr2	33560001	33840000	A.1.2.1.2.2.2.1.2.1	0.843782117163412	.	33560001	33840000	#FF4848	1	0.875
chr2	33840001	34280000	B.2.1.1.1.2.1.1.2.2.2	0.286742034943474	.	33840001	34280000	#4848FF	1	0.25
chr2	34280001	34400000	B.1.2.2.2.2.2.2.2.2.2.1	0.31551901336074	.	34280001	34400000	#9191FF	1	0.375
chr2	34400001	34800000	B.2.2.2.1.1.1.2.1.2.2.1	0.0606372045220966	.	34400001	34800000	#0000FF	1	0.125
chr2	34800001	35160000	B.2.1.1.1.2.2.1.1.2.2.1.1	0.277492291880781	.	34800001	35160000	#4848FF	1	0.25
chr2	35160001	35400000	B.2.1.1.1.1.1.1.2.2.2	0.306269270298047	.	35160001	35400000	#4848FF	1	0.25
chr2	35400001	35560000	B.2.1.1.2.1.1.1.1.1.2	0.261048304213772	.	35400001	35560000	#4848FF	1	0.25
chr2	35560001	35880000	B.2.1.1.2.2.2.1.1.1.2	0.228160328879753	.	35560001	35880000	#4848FF	1	0.25
chr2	35880001	35960000	B.2.1.1.1.1.1.2.2.2.1	0.299075025693731	.	35880001	35960000	#4848FF	1	0.25
chr2	35960001	36320000	B.1.2.2.2.2.2.1.1.1	0.325796505652621	.	35960001	36320000	#9191FF	1	0.375
chr2	36320001	36440000	B.1.1.2.1.1.1.1.1	0.488180883864337	.	36320001	36440000	#DADAFF	1	0.5
chr2	36440001	36840000	A.2.2.1.1.1.2.1.1.2	0.668036998972251	.	36440001	36840000	#FFDADA	1	0.625
chr2	36840001	37120000	A.2.1.1.2.2.1.2.1.2.2	0.744090441932169	.	36840001	37120000	#FF9191	1	0.75
chr2	37120001	37840000	A.1.1.2.1.1.2.2.2	0.959917780061665	.	37120001	37840000	#FF0000	1	1
chr2	37840001	38160000	A.1.2.1.1.1.1.1.2.2.2	0.91469681397739	.	37840001	38160000	#FF4848	1	0.875
chr2	38160001	38360000	A.1.2.1.2.1.1.2.1.2.1.1	0.880781089414183	.	38160001	38360000	#FF4848	1	0.875
chr2	38360001	38560000	A.1.2.1.2.1.2.1.1.2	0.870503597122302	.	38360001	38560000	#FF4848	1	0.875
chr2	38560001	38800000	A.1.2.1.1.1.1.1.2.2.1	0.915724563206578	.	38560001	38800000	#FF4848	1	0.875
chr2	38800001	39040000	A.1.1.2.2.1.1.2.2.1	0.947584789311408	.	38800001	39040000	#FF0000	1	1
chr2	39040001	39160000	A.1.2.1.2.1.2.2.1.1.2	0.861253854059609	.	39040001	39160000	#FF4848	1	0.875
chr2	39160001	39320000	A.1.1.2.2.2.2.1.1.2.1	0.926002055498458	.	39160001	39320000	#FF0000	1	1
chr2	39320001	39440000	A.1.2.1.1.1.2.1	0.907502569373073	.	39320001	39440000	#FF4848	1	0.875
chr2	39440001	39760000	A.2.1.1.1.1.2.2.1.1.2	0.780061664953751	.	39440001	39760000	#FF9191	1	0.75
chr2	39760001	40200000	A.2.2.1.1.1.2.2.2.2	0.659815005138746	.	39760001	40200000	#FFDADA	1	0.625
chr2	40200001	40480000	B.1.1.2.2.2.2.2.1	0.445015416238438	.	40200001	40480000	#DADAFF	1	0.5
chr2	40480001	40920000	B.1.1.2.2.2.2.1.2.1	0.447070914696814	.	40480001	40920000	#DADAFF	1	0.5
chr2	40920001	41080000	B.1.2.2.1.1.2.1.1.2	0.353545734840699	.	40920001	41080000	#9191FF	1	0.375
chr2	41080001	41440000	B.2.1.1.1.2.1.1.2.1	0.28879753340185	.	41080001	41440000	#4848FF	1	0.25
chr2	41440001	41520000	B.1.1.2.2.1.2.1.2	0.458376156217883	.	41440001	41520000	#DADAFF	1	0.5
chr2	41520001	41680000	B.1.2.2.2.1.2.1.1	0.331963001027749	.	41520001	41680000	#9191FF	1	0.375
chr2	41680001	42040000	B.1.2.2.1.1.1.2.2.1	0.358684480986639	.	41680001	42040000	#9191FF	1	0.375
chr2	42040001	42320000	A.2.1.1.1.1.2.1.1.1	0.784172661870504	.	42040001	42320000	#FF9191	1	0.75
chr2	42320001	42520000	A.1.1.2.2.2.1.2.2.2.2	0.929085303186023	.	42320001	42520000	#FF0000	1	1
chr2	42520001	42600000	A.1.2.1.1.1.2.2.1.1	0.906474820143885	.	42520001	42600000	#FF4848	1	0.875
chr2	42600001	42760000	A.1.2.1.2.1.1.2.1.2.1.2	0.879753340184995	.	42600001	42760000	#FF4848	1	0.875
chr2	42760001	42880000	A.1.2.1.1.1.2.2.2	0.904419321685509	.	42760001	42880000	#FF4848	1	0.875
chr2	42880001	43040000	A.1.2.1.1.1.1.1.2.1	0.916752312435766	.	42880001	43040000	#FF4848	1	0.875
chr2	43040001	43200000	A.1.1.1.1.1.1.2.2	0.997944501541624	.	43040001	43200000	#FF0000	1	1
chr2	43200001	43320000	A.1.1.1.2.1.1.1.2.2	0.987667009249743	.	43200001	43320000	#FF0000	1	1
chr2	43320001	43480000	A.1.1.1.1.1.1.1	1	.	43320001	43480000	#FF0000	1	1
chr2	43480001	43840000	A.1.1.1.2.2.1.2.1.1	0.97841726618705	.	43480001	43840000	#FF0000	1	1
chr2	43840001	44000000	A.1.2.1.2.1.1.2.2.2.2.2	0.873586844809866	.	43840001	44000000	#FF4848	1	0.875
chr2	44000001	44240000	A.1.2.1.1.1.1.1.1.1	0.918807810894142	.	44000001	44240000	#FF4848	1	0.875
chr2	44240001	44400000	A.1.2.1.2.1.1.2.1.1	0.881808838643371	.	44240001	44400000	#FF4848	1	0.875
chr2	44400001	44720000	A.1.2.1.1.2.2.1.2.2.1.2	0.890030832476876	.	44400001	44720000	#FF4848	1	0.875
chr2	44720001	45200000	A.2.2.1.1.1.2.2.1.2	0.661870503597122	.	44720001	45200000	#FFDADA	1	0.625
chr2	45200001	45360000	A.2.1.1.2.2.2.2.2.1	0.733812949640288	.	45200001	45360000	#FF9191	1	0.75
chr2	45360001	45480000	A.2.2.1.1.2.1.1	0.658787255909558	.	45360001	45480000	#FFDADA	1	0.625
chr2	45480001	45800000	A.2.1.1.1.1.2.2.2.1	0.778006166495375	.	45480001	45800000	#FF9191	1	0.75
chr2	45800001	46040000	A.1.1.2.2.2.1.2.2.1.2	0.931140801644399	.	45800001	46040000	#FF0000	1	1
chr2	46040001	46200000	A.1.1.2.2.2.2.1.1.1.1	0.928057553956835	.	46040001	46200000	#FF0000	1	1
chr2	46200001	46360000	A.1.1.2.2.1.1.1.2.1.1	0.952723535457348	.	46200001	46360000	#FF0000	1	1
chr2	46360001	46960000	A.1.1.1.2.2.2.2.1	0.970195272353546	.	46360001	46960000	#FF0000	1	1
chr2	46960001	47120000	A.1.1.2.2.2.2.2.2.1	0.920863309352518	.	46960001	47120000	#FF0000	1	1
chr2	47120001	47400000	A.1.1.2.1.1.1.2.1.1	0.966084275436793	.	47120001	47400000	#FF0000	1	1
chr2	47400001	47640000	A.1.1.2.1.1.1.1.1	0.96813977389517	.	47400001	47640000	#FF0000	1	1
chr2	47640001	47960000	A.2.1.1.1.1.2.2.2.2.1	0.776978417266187	.	47640001	47960000	#FF9191	1	0.75
chr2	47960001	48160000	A.1.2.1.1.1.1.2.1.2.2	0.909558067831449	.	47960001	48160000	#FF4848	1	0.875
chr2	48160001	48280000	A.2.1.1.1.1.1.2.2	0.785200411099692	.	48160001	48280000	#FF9191	1	0.75
chr2	48280001	48360000	A.1.2.1.2.1.2.2.1.1.1.2	0.862281603288798	.	48280001	48360000	#FF4848	1	0.875
chr2	48360001	48800000	A.1.2.1.1.2.2.1.1.2.1	0.895169578622816	.	48360001	48800000	#FF4848	1	0.875
chr2	48800001	49360000	B.2.1.1.1.2.2.1.2.1.2	0.273381294964029	.	48800001	49360000	#4848FF	1	0.25
chr2	49360001	49480000	B.1.2.2.2.2.2.2.2.2.1.1	0.317574511819116	.	49360001	49480000	#9191FF	1	0.375
chr2	49480001	49680000	B.2.1.1.2.1.2.1.2.2.1	0.244604316546763	.	49480001	49680000	#4848FF	1	0.25
chr2	49680001	49880000	B.2.1.1.1.1.1.2.2.2.2.1	0.298047276464543	.	49680001	49880000	#4848FF	1	0.25
chr2	49880001	50080000	B.2.1.1.1.1.1.2.1.1.1.2	0.304213771839671	.	49880001	50080000	#4848FF	1	0.25
chr2	50080001	50280000	B.2.1.1.2.1.1.1.1.1.1.1	0.264131551901336	.	50080001	50280000	#4848FF	1	0.25
chr2	50280001	50400000	B.1.2.2.2.1.2.1.2	0.330935251798561	.	50280001	50400000	#9191FF	1	0.375
chr2	50400001	50760000	B.2.1.1.2.2.2.1.1.2	0.227132579650565	.	50400001	50760000	#4848FF	1	0.25
chr2	50760001	50880000	B.2.1.1.1.1.1.1.1.2.1.1	0.312435765673176	.	50760001	50880000	#4848FF	1	0.25
chr2	50880001	51040000	B.2.1.1.1.1.1.1.1.2.2	0.3103802672148	.	50880001	51040000	#4848FF	1	0.25
chr2	51040001	51480000	B.2.1.1.2.2.2.1.2.2.2.2	0.220966084275437	.	51040001	51480000	#4848FF	1	0.25
chr2	51480001	51760000	B.2.1.1.2.1.1.2.2.1	0.250770811921891	.	51480001	51760000	#4848FF	1	0.25
chr2	51760001	51880000	B.2.1.1.1.1.1.1.1.2.1.2	0.311408016443988	.	51760001	51880000	#4848FF	1	0.25
chr2	51880001	51960000	B.1.2.2.2.2.2.2.2.1.2	0.318602261048304	.	51880001	51960000	#9191FF	1	0.375
chr2	51960001	52320000	B.2.2.2.1.1.2.2.2.2	0.0472764645426516	.	51960001	52320000	#0000FF	1	0.125
chr2	52320001	52600000	B.2.2.2.1.1.2.2.2.1	0.0483042137718397	.	52320001	52600000	#0000FF	1	0.125
chr2	52600001	52720000	B.2.1.1.1.1.1.2.2.1.2	0.300102774922919	.	52600001	52720000	#4848FF	1	0.25
chr2	52720001	52840000	B.2.1.1.2.1.1.2.2.2.2	0.248715313463515	.	52720001	52840000	#4848FF	1	0.25
chr2	52840001	53040000	B.2.1.1.1.1.1.2.1.2	0.302158273381295	.	52840001	53040000	#4848FF	1	0.25
chr2	53040001	53240000	B.2.1.1.2.1.1.1.1.2.2.1.2	0.257965056526208	.	53040001	53240000	#4848FF	1	0.25
chr2	53240001	53600000	B.2.1.1.2.2.2.1.2.1.1	0.226104830421377	.	53240001	53600000	#4848FF	1	0.25
chr2	53600001	54000000	B.1.2.2.1.1.1.1.1.2.2	0.36382322713258	.	53600001	54000000	#9191FF	1	0.375
chr2	54000001	54280000	A.1.2.1.1.2.2.1.1.1	0.896197327852004	.	54000001	54280000	#FF4848	1	0.875
chr2	54280001	54560000	A.1.2.1.2.1.2.1.1.1.2	0.87153134635149	.	54280001	54560000	#FF4848	1	0.875
chr2	54560001	54920000	A.1.2.1.1.2.1.1.1.1	0.903391572456321	.	54560001	54920000	#FF4848	1	0.875
chr2	54920001	55240000	A.1.2.1.1.2.1.1.1.2	0.902363823227133	.	54920001	55240000	#FF4848	1	0.875
chr2	55240001	55520000	A.1.1.2.2.2.1.1.2.1	0.935251798561151	.	55240001	55520000	#FF0000	1	1
chr2	55520001	55680000	A.1.1.2.2.2.2.1.1.1.2	0.927029804727646	.	55520001	55680000	#FF0000	1	1
chr2	55680001	55920000	A.1.2.1.1.1.1.2.1.2.1	0.910585817060637	.	55680001	55920000	#FF4848	1	0.875
chr2	55920001	56080000	A.2.1.1.2.2.1.1.1.2	0.748201438848921	.	55920001	56080000	#FF9191	1	0.75
chr2	56080001	56680000	B.2.1.1.1.2.1.1.1.1.1	0.291880781089414	.	56080001	56680000	#4848FF	1	0.25
chr2	56680001	56920000	B.2.1.1.2.1.2.1.2.1.2	0.245632065775951	.	56680001	56920000	#4848FF	1	0.25
chr2	56920001	57080000	B.2.1.1.1.1.1.2.2.1.1	0.301130524152107	.	56920001	57080000	#4848FF	1	0.25
chr2	57080001	57160000	B.2.1.1.2.1.1.1.1.2.2.2	0.25693730729702	.	57080001	57160000	#4848FF	1	0.25
chr2	57160001	57360000	B.2.1.1.2.1.2.2.2.1.1	0.237410071942446	.	57160001	57360000	#4848FF	1	0.25
chr2	57360001	57440000	B.2.1.1.2.1.1.1.1.2.2.1.1	0.258992805755396	.	57360001	57440000	#4848FF	1	0.25
chr2	57440001	57560000	B.2.1.1.2.1.1.2.2.2.1	0.249743062692703	.	57440001	57560000	#4848FF	1	0.25
chr2	57560001	57760000	B.2.1.1.2.1.1.1.1.1.1.2.2	0.26207605344296	.	57560001	57760000	#4848FF	1	0.25
chr2	57760001	58280000	B.1.2.2.2.2.2.1.2.1	0.323741007194245	.	57760001	58280000	#9191FF	1	0.375
chr2	58280001	58360000	A.2.2.1.1.2.1.2.2.1	0.655704008221994	.	58280001	58360000	#FFDADA	1	0.625
chr2	58360001	58640000	B.1.2.2.1.1.1.2.1	0.359712230215827	.	58360001	58640000	#9191FF	1	0.375
chr2	58640001	58720000	B.1.2.2.2.2.2.2.2.1.1.2	0.319630010277492	.	58640001	58720000	#9191FF	1	0.375
chr2	58720001	59000000	B.2.1.1.1.2.2.1.1.1.2.2	0.279547790339157	.	58720001	59000000	#4848FF	1	0.25
chr2	59000001	59440000	B.2.1.1.1.2.2.1.1.2.1	0.278520041109969	.	59000001	59440000	#4848FF	1	0.25
chr2	59440001	59840000	B.2.1.1.1.2.2.1.1.1.2.1	0.280575539568345	.	59440001	59840000	#4848FF	1	0.25
chr2	59840001	60240000	B.2.1.1.1.2.2.1.2.2.2	0.271325796505653	.	59840001	60240000	#4848FF	1	0.25
chr2	60240001	60360000	B.1.1.2.2.1.2.2.2	0.456320657759507	.	60240001	60360000	#DADAFF	1	0.5
chr2	60360001	60440000	B.1.2.2.1.1.2.1.1.1.2.2	0.354573484069887	.	60360001	60440000	#9191FF	1	0.375
chr2	60440001	60600000	B.2.1.1.1.1.1.1.2.1.1	0.309352517985612	.	60440001	60600000	#4848FF	1	0.25
chr2	60600001	60960000	B.1.1.2.1.2.2.1.2.2.2	0.468653648509764	.	60600001	60960000	#DADAFF	1	0.5
chr2	60960001	61160000	A.1.2.1.1.2.2.1.2.2.1.1	0.891058581706064	.	60960001	61160000	#FF4848	1	0.875
chr2	61160001	61280000	A.1.2.1.1.1.1.2.1.1.1	0.913669064748201	.	61160001	61280000	#FF4848	1	0.875
chr2	61280001	61400000	A.1.1.2.2.2.1.1.1.1	0.937307297019527	.	61280001	61400000	#FF0000	1	1
chr2	61400001	61560000	A.1.1.2.2.1.1.1.1.1	0.954779033915725	.	61400001	61560000	#FF0000	1	1
chr2	61560001	61800000	A.1.1.2.2.2.1.1.2.2	0.934224049331963	.	61560001	61800000	#FF0000	1	1
chr2	61800001	62120000	A.1.1.2.2.2.1.2.1	0.933196300102775	.	61800001	62120000	#FF0000	1	1
chr2	62120001	62240000	A.1.2.1.1.1.2.2.1.2	0.905447070914697	.	62120001	62240000	#FF4848	1	0.875
chr2	62240001	62440000	A.1.2.1.2.1.2.1.1.1.1	0.872559095580678	.	62240001	62440000	#FF4848	1	0.875
chr2	62440001	62520000	A.2.1.1.1.1.1.2.1	0.78622816032888	.	62440001	62520000	#FF9191	1	0.75
chr2	62520001	62680000	A.1.2.1.2.1.2.2.1.1.1.1	0.863309352517986	.	62520001	62680000	#FF4848	1	0.875
chr2	62680001	63080000	A.2.1.1.1.1.2.2.2.2.2	0.775950668036999	.	62680001	63080000	#FF9191	1	0.75
chr2	63080001	63280000	A.2.1.1.2.2.1.2.1.2.1	0.745118191161357	.	63080001	63280000	#FF9191	1	0.75
chr2	63280001	63400000	B.1.1.2.1.1.1.2.1.1	0.485097636176773	.	63280001	63400000	#DADAFF	1	0.5
chr2	63400001	63720000	B.1.1.2.1.2.2.2.2	0.464542651593011	.	63400001	63720000	#DADAFF	1	0.5
chr2	63720001	63800000	A.2.2.1.1.2.1.2.1.1	0.65775950668037	.	63720001	63800000	#FFDADA	1	0.625
chr2	63800001	64120000	A.1.2.1.2.2.2.1.1.1.1.1	0.849948612538541	.	63800001	64120000	#FF4848	1	0.875
chr2	64120001	64200000	A.1.1.2.2.2.2.2.1	0.921891058581706	.	64120001	64200000	#FF0000	1	1
chr2	64200001	64520000	A.1.1.2.1.1.1.2.1.2	0.965056526207605	.	64200001	64520000	#FF0000	1	1
chr2	64520001	64720000	A.1.1.1.2.2.1.2.2.1	0.976361767728674	.	64520001	64720000	#FF0000	1	1
chr2	64720001	64920000	A.1.1.1.1.1.2.1.1	0.996916752312436	.	64720001	64920000	#FF0000	1	1
chr2	64920001	65160000	A.1.1.1.2.1.1.2.1	0.986639260020555	.	64920001	65160000	#FF0000	1	1
chr2	65160001	65440000	A.1.1.1.2.2.1.2.2.2.1.2	0.974306269270298	.	65160001	65440000	#FF0000	1	1
chr2	65440001	65840000	A.1.2.1.2.2.2.1.1.1.1.2	0.848920863309353	.	65440001	65840000	#FF4848	1	0.875
chr2	65840001	66120000	B.1.1.2.2.2.2.1.1.2.1	0.44912641315519	.	65840001	66120000	#DADAFF	1	0.5
chr2	66120001	66400000	B.1.2.2.1.1.2.2.2.2	0.34737923946557	.	66120001	66400000	#9191FF	1	0.375
chr2	66400001	66680000	B.1.2.2.1.2.2.1.1	0.343268242548818	.	66400001	66680000	#9191FF	1	0.375
chr2	66680001	66800000	B.1.1.2.1.1.1.1.2.1	0.487153134635149	.	66680001	66800000	#DADAFF	1	0.5
chr2	66800001	66880000	B.1.1.2.1.1.1.2.2.2.2	0.479958890030832	.	66800001	66880000	#DADAFF	1	0.5
chr2	66880001	67080000	B.1.2.2.1.1.2.1.2	0.352517985611511	.	66880001	67080000	#9191FF	1	0.375
chr2	67080001	67480000	B.1.2.2.2.2.2.1.1.2	0.324768756423433	.	67080001	67480000	#9191FF	1	0.375
chr2	67480001	67680000	B.1.1.2.1.1.1.2.2.2.1	0.480986639260021	.	67480001	67680000	#DADAFF	1	0.5
chr2	67680001	67840000	B.1.1.2.1.1.2.1	0.478931140801644	.	67680001	67840000	#DADAFF	1	0.5
chr2	67840001	68280000	B.1.1.2.2.2.1.1.1.2	0.454265159301131	.	67840001	68280000	#DADAFF	1	0.5
chr2	68280001	68480000	A.1.2.1.1.2.2.1.2.2.2	0.889003083247688	.	68280001	68480000	#FF4848	1	0.875
chr2	68480001	68560000	A.1.1.2.2.2.2.1.2.1	0.923946557040082	.	68480001	68560000	#FF0000	1	1
chr2	68560001	68680000	A.2.1.1.1.1.1.1.1.2.1	0.79136690647482	.	68560001	68680000	#FF9191	1	0.75
chr2	68680001	68840000	A.1.2.1.2.1.2.2.1.2.2	0.859198355601233	.	68680001	68840000	#FF4848	1	0.875
chr2	68840001	69200000	A.1.2.1.1.2.2.2.1.1.2	0.886947584789311	.	68840001	69200000	#FF4848	1	0.875
chr2	69200001	69600000	A.1.2.1.2.2.2.1.1.1.2.1	0.847893114080164	.	69200001	69600000	#FF4848	1	0.875
chr2	69600001	69880000	A.1.1.1.2.2.1.2.1.2	0.977389516957862	.	69600001	69880000	#FF0000	1	1
chr2	69880001	70040000	A.1.1.1.2.1.2.1.2.2	0.981500513874615	.	69880001	70040000	#FF0000	1	1
chr2	70040001	70240000	A.1.1.1.1.1.2.1.2	0.995889003083248	.	70040001	70240000	#FF0000	1	1
chr2	70240001	70360000	A.1.1.1.2.1.1.2.2	0.985611510791367	.	70240001	70360000	#FF0000	1	1
chr2	70360001	70520000	A.1.1.1.1.1.1.2.1	0.998972250770812	.	70360001	70520000	#FF0000	1	1
chr2	70520001	70800000	A.1.2.1.2.2.1.1.2.2	0.854059609455293	.	70520001	70800000	#FF4848	1	0.875
chr2	70800001	71080000	A.2.1.1.1.1.2.2.1.2	0.779033915724563	.	70800001	71080000	#FF9191	1	0.75
chr2	71080001	71160000	A.1.2.1.2.1.1.1.2	0.882836587872559	.	71080001	71160000	#FF4848	1	0.875
chr2	71160001	71480000	A.1.1.2.2.2.1.1.1.2	0.936279547790339	.	71160001	71480000	#FF0000	1	1
chr2	71480001	71600000	A.1.1.2.2.2.2.1.2.2	0.922918807810894	.	71480001	71600000	#FF0000	1	1
chr2	71600001	71840000	A.1.1.2.2.2.1.2.2.1.1	0.932168550873587	.	71600001	71840000	#FF0000	1	1
chr2	71840001	72000000	A.2.1.1.2.2.2.2.2.2	0.7327852004111	.	71840001	72000000	#FF9191	1	0.75
chr2	72000001	72600000	B.1.1.2.1.2.1.2.1	0.47584789311408	.	72000001	72600000	#DADAFF	1	0.5
chr2	72600001	72720000	A.2.2.1.1.2.1.2.1.2	0.656731757451182	.	72600001	72720000	#FFDADA	1	0.625
chr2	72720001	72960000	A.2.1.1.2.2.2.2.1.1.1.1	0.73792394655704	.	72720001	72960000	#FF9191	1	0.75
chr2	72960001	73160000	A.1.2.1.2.2.1.1.2.1	0.855087358684481	.	72960001	73160000	#FF4848	1	0.875
chr2	73160001	73280000	A.1.2.1.2.1.2.2.1.2.1	0.860226104830421	.	73160001	73280000	#FF4848	1	0.875
chr2	73280001	73600000	A.1.2.1.2.2.2.1.1.1.2.2	0.846865364850976	.	73280001	73600000	#FF4848	1	0.875
chr2	73600001	73680000	A.2.1.1.2.1.1.1.2.2	0.757451181911614	.	73600001	73680000	#FF9191	1	0.75
chr2	73680001	73800000	A.2.1.1.2.1.1.2.1.2	0.755395683453237	.	73680001	73800000	#FF9191	1	0.75
chr2	73800001	73880000	A.2.1.1.1.1.1.1.1.2.2.2	0.789311408016444	.	73800001	73880000	#FF9191	1	0.75
chr2	73880001	74080000	A.1.2.1.1.1.1.2.1.1.2.2	0.911613566289825	.	73880001	74080000	#FF4848	1	0.875
chr2	74080001	74680000	A.1.1.2.1.1.2.1.1	0.963001027749229	.	74080001	74680000	#FF0000	1	1
chr2	74680001	74840000	A.1.1.1.2.2.1.2.2.2.1.1	0.975334018499486	.	74680001	74840000	#FF0000	1	1
chr2	74840001	75120000	A.1.2.1.2.1.2.1.2.2.1.2	0.86639260020555	.	74840001	75120000	#FF4848	1	0.875
chr2	75120001	75240000	A.2.1.1.2.1.1.1.1	0.75950668036999	.	75120001	75240000	#FF9191	1	0.75
chr2	75240001	75440000	A.2.2.1.1.2.2.2	0.648509763617677	.	75240001	75440000	#FFDADA	1	0.625
chr2	75440001	75960000	B.1.1.2.1.2.2.1.1	0.472764645426516	.	75440001	75960000	#DADAFF	1	0.5
chr2	75960001	76160000	B.2.1.1.1.1.1.1.2.1.2	0.308324768756423	.	75960001	76160000	#4848FF	1	0.25
chr2	76160001	76240000	B.1.2.2.2.1.1.2	0.332990750256937	.	76160001	76240000	#9191FF	1	0.375
chr2	76240001	76360000	B.2.1.1.2.1.2.2.2.1.2	0.236382322713258	.	76240001	76360000	#4848FF	1	0.25
chr2	76360001	76560000	B.2.1.1.2.1.2.1.2.1.1	0.246659815005139	.	76360001	76560000	#4848FF	1	0.25
chr2	76560001	76960000	B.2.2.2.1.2.2.2.2.2.2	0.0287769784172662	.	76560001	76960000	#0000FF	1	0.125
chr2	76960001	77160000	B.2.2.2.1.1.2.1.1.2.1	0.0544707091469681	.	76960001	77160000	#0000FF	1	0.125
chr2	77160001	77400000	B.2.2.2.1.2.2.2.2.1	0.0308324768756423	.	77160001	77400000	#0000FF	1	0.125
chr2	77400001	77480000	B.2.1.1.2.1.1.2.1.1.2	0.252826310380267	.	77400001	77480000	#4848FF	1	0.25
chr2	77480001	77560000	B.2.1.1.2.1.1.2.1.1.1	0.253854059609455	.	77480001	77560000	#4848FF	1	0.25
chr2	77560001	77880000	B.2.1.1.2.1.2.1.2.2.2	0.243576567317575	.	77560001	77880000	#4848FF	1	0.25
chr2	77880001	77960000	B.1.2.2.2.2.1.2.1	0.327852004110997	.	77880001	77960000	#9191FF	1	0.375
chr2	77960001	78080000	B.2.2.2.1.1.2.1.2.2.2	0.0503597122302158	.	77960001	78080000	#0000FF	1	0.125
chr2	78080001	78280000	B.2.2.2.1.1.2.1.2.2.1	0.0513874614594039	.	78080001	78280000	#0000FF	1	0.125
chr2	78280001	78400000	B.2.1.1.2.1.2.1.1	0.247687564234327	.	78280001	78400000	#4848FF	1	0.25
chr2	78400001	78880000	B.2.2.2.2.1.2.1.1.2	0.0195272353545735	.	78400001	78880000	#0000FF	1	0.125
chr2	78880001	79280000	B.2.2.2.1.1.1.2.1.1.1.2	0.0647482014388489	.	78880001	79280000	#0000FF	1	0.125
chr2	79280001	79440000	B.2.1.1.2.1.2.2.2.2	0.23535457348407	.	79280001	79440000	#4848FF	1	0.25
chr2	79440001	79720000	B.2.2.2.1.1.1.2.1.2.1.2	0.0616649537512847	.	79440001	79720000	#0000FF	1	0.125
chr2	79720001	80000000	B.2.1.1.2.2.2.2.2.2	0.217882836587873	.	79720001	80000000	#4848FF	1	0.25
chr2	80000001	80160000	B.2.1.1.2.1.1.1.2.2	0.254881808838643	.	80000001	80160000	#4848FF	1	0.25
chr2	80160001	80480000	B.2.2.2.1.1.1.2.1.2.1.1	0.0626927029804728	.	80160001	80480000	#0000FF	1	0.125
chr2	80480001	80680000	B.2.2.2.1.1.1.1.1.1.1	0.0698869475847893	.	80480001	80680000	#0000FF	1	0.125
chr2	80680001	80880000	B.2.1.1.1.1.2.2.2.2	0.292908530318602	.	80680001	80880000	#4848FF	1	0.25
chr2	80880001	81040000	B.2.2.2.1.1.2.1.1.2.2	0.0534429599177801	.	80880001	81040000	#0000FF	1	0.125
chr2	81040001	81240000	B.2.2.2.1.2.2.2.2.2.1	0.0298047276464543	.	81040001	81240000	#0000FF	1	0.125
chr2	81240001	81400000	B.2.2.2.1.2.1.1.2	0.0431654676258993	.	81240001	81400000	#0000FF	1	0.125
chr2	81400001	81800000	B.2.2.2.1.1.1.2.1.2.2.2	0.0596094552929085	.	81400001	81800000	#0000FF	1	0.125
chr2	81800001	82160000	B.2.2.2.1.2.2.1.1	0.0349434737923947	.	81800001	82160000	#0000FF	1	0.125
chr2	82160001	82360000	B.2.2.2.1.1.2.1.1.1.1	0.0565262076053443	.	82160001	82360000	#0000FF	1	0.125
chr2	82360001	82520000	B.2.1.1.2.1.2.2.1.2.1.1	0.24049331963001	.	82360001	82520000	#4848FF	1	0.25
chr2	82520001	82680000	B.2.2.2.1.1.2.1.2.1	0.052415210688592	.	82520001	82680000	#0000FF	1	0.125
chr2	82680001	82840000	B.2.1.1.2.1.2.2.1.2.2	0.238437821171634	.	82680001	82840000	#4848FF	1	0.25
chr2	82840001	83320000	B.2.2.2.1.1.1.2.2.2	0.0575539568345324	.	82840001	83320000	#0000FF	1	0.125
chr2	83320001	83680000	B.2.2.2.1.2.2.1.2	0.0339157245632066	.	83320001	83680000	#0000FF	1	0.125
chr2	83680001	83840000	B.2.1.1.2.1.2.2.1.2.1.2	0.239465570400822	.	83680001	83840000	#4848FF	1	0.25
chr2	83840001	84200000	B.2.2.2.1.1.1.1.1.1.2	0.0688591983556012	.	83840001	84200000	#0000FF	1	0.125
chr2	84200001	84480000	B.2.1.1.2.2.2.1.2.1.2.2	0.224049331963001	.	84200001	84480000	#4848FF	1	0.25
chr2	84480001	84640000	B.1.2.2.1.1.2.2.1.1	0.351490236382323	.	84480001	84640000	#9191FF	1	0.375
chr2	84640001	85520000	A.1.2.1.2.2.2.1.1.2.1	0.845837615621788	.	84640001	85520000	#FF4848	1	0.875
chr2	85520001	85960000	A.1.1.1.2.2.1.1	0.979445015416238	.	85520001	85960000	#FF0000	1	1
chr2	85960001	86120000	A.1.1.2.1.1.1.1.2	0.967112024665981	.	85960001	86120000	#FF0000	1	1
chr2	86120001	86440000	A.1.1.1.2.2.1.2.2.2.2	0.97327852004111	.	86120001	86440000	#FF0000	1	1
chr2	86440001	86880000	A.1.2.1.1.2.2.1.2.1.1	0.89311408016444	.	86440001	86880000	#FF4848	1	0.875
chr2	86880001	87160000	A.1.2.1.2.1.2.2.2	0.858170606372045	.	86880001	87160000	#FF4848	1	0.875
chr2	87280001	87360000	A.1.2.1.2.1.2.2.2	0.858170606372045	.	87280001	87360000	#FF4848	1	0.875
chr2	87400001	87560000	A.2.1.1.2.2.2.2.1.1.1.2	0.736896197327852	.	87400001	87560000	#FF9191	1	0.75
chr2	87760001	87840000	A.2.1.1.2.2.2.2.1.1.1.2	0.736896197327852	.	87760001	87840000	#FF9191	1	0.75
chr2	87840001	88000000	A.2.2.1.2.1.2.2.2	0.639260020554985	.	87840001	88000000	#FFDADA	1	0.625
chr2	88160001	88240000	A.2.2.1.2.1.2.2.2	0.639260020554985	.	88160001	88240000	#FFDADA	1	0.625
chr2	88280001	88840000	A.2.2.1.2.1.2.2.2	0.639260020554985	.	88280001	88840000	#FFDADA	1	0.625
chr2	88840001	89000000	A.2.1.1.1.2.2.2.2	0.760534429599178	.	88840001	89000000	#FF9191	1	0.75
chr2	89000001	89440000	B.1.1.2.1.2.2.2.1.2.2	0.465570400822199	.	89000001	89440000	#DADAFF	1	0.5
chr2	89440001	89560000	B.1.2.2.1.1.2.2.1.2.2	0.349434737923947	.	89440001	89560000	#9191FF	1	0.375
chr2	89880001	90120000	B.1.2.2.1.1.2.2.1.2.2	0.349434737923947	.	89880001	90120000	#9191FF	1	0.375
chr2	90120001	90280000	B.1.2.2.2.2.1.2.2	0.326824254881809	.	90120001	90280000	#9191FF	1	0.375
chr2	90400001	90480000	B.2.1.1.2.1.1.1.2.1	0.255909558067831	.	90400001	90480000	#4848FF	1	0.25
chr2	91640001	91720000	B.2.1.1.2.1.1.1.2.1	0.255909558067831	.	91640001	91720000	#4848FF	1	0.25
chr2	91760001	91800000	B.2.1.1.2.1.1.1.2.1	0.255909558067831	.	91760001	91800000	#4848FF	1	0.25
chr2	91800001	91960000	B.2.1.1.1.1.2.2.2.1	0.29393627954779	.	91800001	91960000	#4848FF	1	0.25
chr2	91960001	92000000	B.1.2.2.1.2.1.1.1	0.346351490236382	.	91960001	92000000	#9191FF	1	0.375
chr2	92040001	92120000	B.1.2.2.1.2.1.1.1	0.346351490236382	.	92040001	92120000	#9191FF	1	0.375
chr2	92120001	92200000	B.2.1.1.2.2.2.1.2.1.2.1	0.225077081192189	.	92120001	92200000	#4848FF	1	0.25
chr2	92240001	92360000	B.2.1.1.2.2.2.1.2.1.2.1	0.225077081192189	.	92240001	92360000	#4848FF	1	0.25
chr2	95320001	95440000	B.2.1.1.1.1.2.2.1	0.294964028776978	.	95320001	95440000	#4848FF	1	0.25
chr2	95440001	96000000	A.2.2.1.2.2.2.2.2	0.628982528263104	.	95440001	96000000	#FFDADA	1	0.625
chr2	96000001	96080000	A.2.2.1.2.2.1.2.1	0.63617677286742	.	96000001	96080000	#FFDADA	1	0.625
chr2	96120001	96160000	A.2.2.1.2.2.1.2.1	0.63617677286742	.	96120001	96160000	#FFDADA	1	0.625
chr2	96160001	96280000	A.2.2.1.1.2.2.1.1.1	0.65262076053443	.	96160001	96280000	#FFDADA	1	0.625
chr2	96320001	96520000	A.2.2.1.1.2.2.1.1.1	0.65262076053443	.	96320001	96520000	#FFDADA	1	0.625
chr2	96520001	96640000	A.2.1.1.2.1.2.1.1	0.753340184994861	.	96520001	96640000	#FF9191	1	0.75
chr2	96640001	96680000	A.1.2.1.1.1.1.1.1.2	0.917780061664954	.	96640001	96680000	#FF4848	1	0.875
chr2	96720001	96880000	A.1.2.1.1.1.1.1.1.2	0.917780061664954	.	96720001	96880000	#FF4848	1	0.875
chr2	96880001	97520000	A.1.1.2.1.1.2.2.1	0.960945529290853	.	96880001	97520000	#FF0000	1	1
chr2	97560001	97640000	A.1.1.2.1.1.2.2.1	0.960945529290853	.	97560001	97640000	#FF0000	1	1
chr2	97640001	97800000	A.2.1.1.2.1.2.1.2	0.752312435765673	.	97640001	97800000	#FF9191	1	0.75
chr2	97800001	97880000	A.1.2.1.1.2.2.2.2	0.884892086330935	.	97800001	97880000	#FF4848	1	0.875
chr2	98000001	98040000	A.1.2.1.1.2.2.2.2	0.884892086330935	.	98000001	98040000	#FF4848	1	0.875
chr2	98160001	98200000	A.1.2.1.1.2.2.2.2	0.884892086330935	.	98160001	98200000	#FF4848	1	0.875
chr2	98240001	98640000	A.1.2.1.1.2.2.2.2	0.884892086330935	.	98240001	98640000	#FF4848	1	0.875
chr2	98640001	98840000	A.2.1.1.2.2.2.1.1	0.742034943473792	.	98640001	98840000	#FF9191	1	0.75
chr2	98840001	98960000	A.2.1.1.2.2.2.1.2.1	0.741007194244604	.	98840001	98960000	#FF9191	1	0.75
chr2	98960001	99200000	A.2.1.1.1.2.1.2.1	0.770811921891059	.	98960001	99200000	#FF9191	1	0.75
chr2	99200001	99400000	A.1.2.1.2.2.1.1.1.2	0.856115107913669	.	99200001	99400000	#FF4848	1	0.875
chr2	99400001	99560000	A.2.1.1.2.2.1.1.2	0.747173689619733	.	99400001	99560000	#FF9191	1	0.75
chr2	99560001	99720000	A.2.2.1.2.2.1.1.1	0.638232271325797	.	99560001	99720000	#FFDADA	1	0.625
chr2	99720001	99880000	A.2.1.1.1.1.1.1.1.2.2.1	0.790339157245632	.	99720001	99880000	#FF9191	1	0.75
chr2	99880001	100120000	A.2.1.1.1.2.2.1.1.2.1	0.766700924974306	.	99880001	100120000	#FF9191	1	0.75
chr2	100160001	100360000	A.2.1.1.1.2.2.1.1.2.1	0.766700924974306	.	100160001	100360000	#FF9191	1	0.75
chr2	100360001	100680000	A.2.2.1.2.2.2.1	0.632065775950668	.	100360001	100680000	#FFDADA	1	0.625
chr2	100680001	100760000	A.2.1.1.2.1.2.2.1	0.751284686536485	.	100680001	100760000	#FF9191	1	0.75
chr2	100760001	100840000	A.2.1.1.2.1.2.2.2	0.750256937307297	.	100760001	100840000	#FF9191	1	0.75
chr2	100840001	101040000	A.2.2.1.1.1.1.2.2.2.1.2	0.671120246659815	.	100840001	101040000	#FFDADA	1	0.625
chr2	101040001	101440000	A.2.1.1.1.2.1.2.2	0.76978417266187	.	101040001	101440000	#FF9191	1	0.75
chr2	101440001	101520000	A.2.1.1.2.2.2.1.2.2.1	0.739979445015416	.	101440001	101520000	#FF9191	1	0.75
chr2	101520001	101840000	A.1.2.1.2.2.2.2.1	0.840698869475848	.	101520001	101840000	#FF4848	1	0.875
chr2	101840001	102160000	A.1.2.1.1.2.1.2.1.2	0.89825282631038	.	101840001	102160000	#FF4848	1	0.875
chr2	102160001	102480000	A.1.2.1.1.2.1.2.1.1	0.899280575539568	.	102160001	102480000	#FF4848	1	0.875
chr2	102480001	102640000	A.1.2.1.2.2.1.2.2.1	0.852004110996917	.	102480001	102640000	#FF4848	1	0.875
chr2	102640001	103160000	A.1.2.1.2.2.2.2.2.2.2	0.837615621788284	.	102640001	103160000	#FF4848	1	0.875
chr2	103160001	103480000	B.1.1.2.1.2.1.2.2.2	0.473792394655704	.	103160001	103480000	#DADAFF	1	0.5
chr2	103480001	103680000	B.2.1.1.2.2.2.1.2.2.2.1	0.221993833504625	.	103480001	103680000	#4848FF	1	0.25
chr2	103680001	103960000	B.2.2.2.1.2.2.2.1.1	0.0328879753340185	.	103680001	103960000	#0000FF	1	0.125
chr2	103960001	104080000	B.2.1.1.2.2.1.2.2	0.23021582733813	.	103960001	104080000	#4848FF	1	0.25
chr2	104080001	104240000	B.2.2.2.1.1.2.1.1.1.2	0.0554984583761562	.	104080001	104240000	#0000FF	1	0.125
chr2	104240001	104680000	B.2.2.2.2.1.2.2	0.0174717368961973	.	104240001	104680000	#0000FF	1	0.125
chr2	104680001	104800000	B.2.1.1.2.2.1.2.1.2	0.231243576567318	.	104680001	104800000	#4848FF	1	0.25
chr2	104800001	105400000	B.2.1.1.2.2.2.2.1	0.219938335046249	.	104800001	105400000	#4848FF	1	0.25
chr2	105400001	105760000	B.1.2.2.1.2.2.1.2.1.2	0.341212744090442	.	105400001	105760000	#9191FF	1	0.375
chr2	105760001	105920000	B.1.1.1.1.2.1.2.1	0.537512846865365	.	105760001	105920000	#DADAFF	1	0.5
chr2	105920001	106040000	A.2.1.1.1.2.2.2.1.2	0.761562178828366	.	105920001	106040000	#FF9191	1	0.75
chr2	106040001	106120000	A.2.2.1.1.1.1.2.1	0.674203494347379	.	106040001	106120000	#FFDADA	1	0.625
chr2	106120001	106480000	A.2.1.1.1.2.2.2.1.1	0.762589928057554	.	106120001	106480000	#FF9191	1	0.75
chr2	106480001	106840000	A.2.1.1.2.2.1.2.2	0.74306269270298	.	106480001	106840000	#FF9191	1	0.75
chr2	106880001	107000000	A.2.1.1.2.2.1.2.2	0.74306269270298	.	106880001	107000000	#FF9191	1	0.75
chr2	107080001	107200000	A.2.2.1.2.2.1.2.2.2.2	0.633093525179856	.	107080001	107200000	#FFDADA	1	0.625
chr2	107200001	107760000	B.2.1.1.1.2.2.2.2.1.1	0.268242548818088	.	107200001	107760000	#4848FF	1	0.25
chr2	107760001	108160000	B.2.1.1.1.2.2.2.2.2.1	0.266187050359712	.	107760001	108160000	#4848FF	1	0.25
chr2	108160001	108440000	B.2.1.1.2.2.2.1.2.2.1	0.223021582733813	.	108160001	108440000	#4848FF	1	0.25
chr2	108520001	108600000	B.1.2.2.1.2.1.1.2	0.345323741007194	.	108520001	108600000	#9191FF	1	0.375
chr2	108600001	108800000	B.2.1.1.2.2.1.1.1	0.234326824254882	.	108600001	108800000	#4848FF	1	0.25
chr2	108800001	109040000	B.1.2.2.1.1.1.1.2.2.2	0.360739979445015	.	108800001	109040000	#9191FF	1	0.375
chr2	109040001	109280000	A.2.1.1.1.2.2.1.1.1.1	0.768756423432682	.	109040001	109280000	#FF9191	1	0.75
chr2	109280001	109400000	A.1.2.1.2.2.1.2.2.2	0.850976361767729	.	109280001	109400000	#FF4848	1	0.875
chr2	109400001	109560000	A.2.2.1.1.1.1.2.2.2.1.1	0.672147995889003	.	109400001	109560000	#FFDADA	1	0.625
chr2	109560001	110120000	A.1.2.1.1.2.1.2.2	0.897225077081192	.	109560001	110120000	#FF4848	1	0.875
chr2	110240001	110520000	A.1.2.1.1.2.1.2.2	0.897225077081192	.	110240001	110520000	#FF4848	1	0.875
chr2	110840001	110920000	A.1.2.1.1.2.1.2.2	0.897225077081192	.	110840001	110920000	#FF4848	1	0.875
chr2	110920001	111000000	A.2.1.1.1.2.1.1.2.1	0.772867420349435	.	110920001	111000000	#FF9191	1	0.75
chr2	111360001	111640000	A.2.1.1.1.2.1.1.2.1	0.772867420349435	.	111360001	111640000	#FF9191	1	0.75
chr2	111640001	111720000	A.2.2.1.1.1.1.2.2.1	0.673175745118191	.	111640001	111720000	#FFDADA	1	0.625
chr2	111720001	112200000	A.2.1.1.1.2.1.1.2.2	0.771839671120247	.	111720001	112200000	#FF9191	1	0.75
chr2	112240001	112440000	A.2.1.1.1.1.1.1.2.2	0.787255909558068	.	112240001	112440000	#FF9191	1	0.75
chr2	112440001	112560000	A.1.2.1.1.2.1.1.2.2	0.900308324768756	.	112440001	112560000	#FF4848	1	0.875
chr2	112600001	112880000	A.1.2.1.1.2.1.1.2.2	0.900308324768756	.	112600001	112880000	#FF4848	1	0.875
chr2	112880001	113080000	A.1.2.1.2.2.1.1.1.1	0.857142857142857	.	112880001	113080000	#FF4848	1	0.875
chr2	113080001	113120000	A.1.2.1.2.2.1.2.1	0.853031860226105	.	113080001	113120000	#FF4848	1	0.875
chr2	113160001	113280000	A.1.2.1.2.2.1.2.1	0.853031860226105	.	113160001	113280000	#FF4848	1	0.875
chr2	113280001	113680000	A.1.2.1.2.2.2.2.2.1	0.83967112024666	.	113280001	113680000	#FF4848	1	0.875
chr2	113680001	113960000	A.2.2.1.1.1.2.2.1.1.2	0.66289825282631	.	113680001	113960000	#FFDADA	1	0.625
chr2	113960001	114280000	A.2.1.1.2.2.1.2.1.1	0.746145940390545	.	113960001	114280000	#FF9191	1	0.75
chr2	114320001	114720000	A.2.1.1.1.2.2.1.2.1	0.76464542651593	.	114320001	114720000	#FF9191	1	0.75
chr2	114720001	115040000	B.1.2.2.1.1.1.1.1.2.1	0.364850976361768	.	114720001	115040000	#9191FF	1	0.375
chr2	115040001	115120000	B.2.1.1.1.1.2.1	0.295991778006166	.	115040001	115120000	#4848FF	1	0.25
chr2	115120001	115360000	B.1.2.2.1.2.2.2.2.2	0.33710174717369	.	115120001	115360000	#9191FF	1	0.375
chr2	115360001	115600000	B.2.2.2.1.1.1.1.1.2	0.0678314491264132	.	115360001	115600000	#0000FF	1	0.125
chr2	115600001	115760000	B.2.1.1.2.2.1.2.1.1	0.232271325796506	.	115600001	115760000	#4848FF	1	0.25
chr2	115760001	115960000	B.2.2.2.2.1.1.2.2.1	0.0226104830421377	.	115760001	115960000	#0000FF	1	0.125
chr2	115960001	116160000	B.2.2.2.2.1.1.2.2.2	0.0215827338129496	.	115960001	116160000	#0000FF	1	0.125
chr2	116160001	116440000	B.2.2.2.2.1.1.1.2.1.2	0.025693730729702	.	116160001	116440000	#0000FF	1	0.125
chr2	116440001	116880000	B.2.2.2.2.1.1.2.1	0.0236382322713258	.	116440001	116880000	#0000FF	1	0.125
chr2	116880001	117000000	B.2.2.2.1.2.1.1.1.1.1	0.0462487153134635	.	116880001	117000000	#0000FF	1	0.125
chr2	117000001	117280000	B.2.2.2.2.2.2.1.2.1	0.00513874614594039	.	117000001	117280000	#0000FF	1	0.125
chr2	117280001	117600000	B.2.2.2.2.1.2.1.2	0.0184994861253854	.	117280001	117600000	#0000FF	1	0.125
chr2	117600001	117760000	B.2.2.2.1.2.1.2.2.1.1	0.040082219938335	.	117600001	117760000	#0000FF	1	0.125
chr2	117760001	117960000	B.2.2.2.1.2.1.2.2.2.1	0.0380267214799589	.	117760001	117960000	#0000FF	1	0.125
chr2	117960001	118160000	B.2.2.2.1.2.1.2.2.2.2.2	0.0359712230215827	.	117960001	118160000	#0000FF	1	0.125
chr2	118160001	118240000	B.2.2.2.1.2.1.1.1.2	0.0441932168550874	.	118160001	118240000	#0000FF	1	0.125
chr2	118240001	118520000	B.2.2.2.1.2.2.2.1.2	0.0318602261048304	.	118240001	118520000	#0000FF	1	0.125
chr2	118520001	119000000	A.2.2.1.1.1.2.1.2.2	0.664953751284687	.	118520001	119000000	#FFDADA	1	0.625
chr2	119000001	119200000	B.1.2.2.1.2.2.2.2.1	0.338129496402878	.	119000001	119200000	#9191FF	1	0.375
chr2	119200001	119400000	B.2.1.1.1.2.2.2.2.1.2	0.2672147995889	.	119200001	119400000	#4848FF	1	0.25
chr2	119400001	119680000	B.1.2.2.1.1.1.1.2.1	0.362795477903392	.	119400001	119680000	#9191FF	1	0.375
chr2	119680001	119760000	B.1.2.2.1.1.2.2.1.2.1	0.350462487153135	.	119680001	119760000	#9191FF	1	0.375
chr2	119760001	120000000	B.1.2.2.1.2.2.2.1	0.339157245632066	.	119760001	120000000	#9191FF	1	0.375
chr2	120000001	120160000	A.2.2.1.1.1.1.2.2.2.2	0.670092497430627	.	120000001	120160000	#FFDADA	1	0.625
chr2	120160001	120360000	A.2.2.1.2.2.2.2.1.1	0.63103802672148	.	120160001	120360000	#FFDADA	1	0.625
chr2	120360001	120440000	A.2.2.1.2.2.1.2.2.2.1	0.634121274409044	.	120360001	120440000	#FFDADA	1	0.625
chr2	120440001	120880000	A.2.1.1.1.2.2.1.1.2.2	0.765673175745118	.	120440001	120880000	#FF9191	1	0.75
chr2	120880001	121120000	A.1.2.1.2.2.2.2.2.2.1	0.838643371017472	.	120880001	121120000	#FF4848	1	0.875
chr2	121120001	121200000	A.2.1.1.2.2.2.1.2.2.2	0.738951695786228	.	121120001	121200000	#FF9191	1	0.75
chr2	121200001	121520000	A.2.2.1.1.1.2.1.2.1.2	0.665981500513875	.	121200001	121520000	#FFDADA	1	0.625
chr2	121520001	121600000	B.1.1.2.1.2.1.1	0.476875642343268	.	121520001	121600000	#DADAFF	1	0.5
chr2	121600001	121800000	A.2.2.1.2.2.1.2.2.1	0.635149023638232	.	121600001	121800000	#FFDADA	1	0.625
chr2	121800001	122040000	B.1.1.2.2.2.1.2	0.451181911613566	.	121800001	122040000	#DADAFF	1	0.5
chr2	122040001	122520000	A.1.2.1.2.2.2.1.1.2.2	0.8448098663926	.	122040001	122520000	#FF4848	1	0.875
chr2	122520001	123080000	B.2.1.1.1.2.1.1.1.1.2	0.290853031860226	.	122520001	123080000	#4848FF	1	0.25
chr2	123080001	123160000	B.2.2.1.1.2.1.1.2.1.2.2	0.112024665981501	.	123080001	123160000	#0000FF	1	0.125
chr2	123160001	123280000	B.2.1.1.2.2.1.1.2	0.233299075025694	.	123160001	123280000	#4848FF	1	0.25
chr2	123280001	123480000	B.2.2.1.1.2.1.1.1.2	0.115107913669065	.	123280001	123480000	#0000FF	1	0.125
chr2	123480001	123640000	B.2.2.2.1.2.1.2.2.2.2.1	0.0369989722507708	.	123480001	123640000	#0000FF	1	0.125
chr2	123640001	123840000	B.2.2.2.1.2.1.2.2.1.2	0.039054470709147	.	123640001	123840000	#0000FF	1	0.125
chr2	123840001	124240000	B.2.2.2.1.1.1.1.2	0.0668036998972251	.	123840001	124240000	#0000FF	1	0.125
chr2	124240001	124360000	B.2.2.1.1.2.1.1.2.1.2.1	0.113052415210689	.	124240001	124360000	#0000FF	1	0.125
chr2	124360001	124640000	B.2.2.2.2.2.1.2.2.1.1	0.0102774922918808	.	124360001	124640000	#0000FF	1	0.125
chr2	124640001	124960000	B.2.2.2.2.1.1.1.2.1.1	0.02672147995889	.	124640001	124960000	#0000FF	1	0.125
chr2	124960001	125120000	B.2.2.2.1.2.1.2.1.1	0.0421377183967112	.	124960001	125120000	#0000FF	1	0.125
chr2	125120001	125280000	B.2.2.2.1.2.1.1.1.1.2	0.0452209660842754	.	125120001	125280000	#0000FF	1	0.125
chr2	125280001	125680000	B.2.2.2.2.2.2.1.1	0.00616649537512847	.	125280001	125680000	#0000FF	1	0.125
chr2	125680001	125800000	B.2.2.2.2.1.1.1.1	0.0277492291880781	.	125680001	125800000	#0000FF	1	0.125
chr2	125800001	125880000	B.2.2.2.1.2.1.2.1.2	0.0411099691675231	.	125800001	125880000	#0000FF	1	0.125
chr2	125880001	126200000	B.2.2.2.2.2.2.1.2.2.2	0.00308324768756423	.	125880001	126200000	#0000FF	1	0.125
chr2	126200001	126520000	B.2.2.2.2.2.2.1.2.2.1	0.00411099691675231	.	126200001	126520000	#0000FF	1	0.125
chr2	126520001	126960000	B.2.2.2.2.2.1.2.2.1.2	0.0092497430626927	.	126520001	126960000	#0000FF	1	0.125
chr2	126960001	127280000	B.2.1.1.1.2.2.1.2.2.1	0.272353545734841	.	126960001	127280000	#4848FF	1	0.25
chr2	127280001	127480000	B.1.1.1.1.2.2.2.2.2	0.527235354573484	.	127280001	127480000	#DADAFF	1	0.5
chr2	127480001	127760000	B.1.2.1.1.1.1.1.2.2	0.434737923946557	.	127480001	127760000	#9191FF	1	0.375
chr2	127760001	127920000	A.2.1.2.2.1.1.1.1	0.707091469681398	.	127760001	127920000	#FF9191	1	0.75
chr2	127920001	128200000	A.1.2.1.1.2.2.2.1.2	0.885919835560123	.	127920001	128200000	#FF4848	1	0.875
chr2	128200001	128520000	A.1.2.1.1.2.1.1.2.1	0.901336073997944	.	128200001	128520000	#FF4848	1	0.875
chr2	128520001	128720000	A.1.2.2.2.1.1.2.1	0.821171634121274	.	128520001	128720000	#FF4848	1	0.875
chr2	128720001	129000000	A.1.2.2.2.2.1.1	0.806783144912641	.	128720001	129000000	#FF4848	1	0.875
chr2	129000001	129320000	A.2.2.1.1.1.2.1.1.1	0.669064748201439	.	129000001	129320000	#FFDADA	1	0.625
chr2	129320001	129520000	A.2.2.1.2.2.2.2.1.2	0.630010277492292	.	129320001	129520000	#FFDADA	1	0.625
chr2	129520001	129720000	B.1.2.2.1.2.1.2	0.344295991778006	.	129520001	129720000	#9191FF	1	0.375
chr2	129720001	129960000	B.1.2.2.1.2.2.1.2.1.1	0.34224049331963	.	129720001	129960000	#9191FF	1	0.375
chr2	129960001	130320000	B.2.1.1.1.2.1.2.1.1.2	0.284686536485098	.	129960001	130320000	#4848FF	1	0.25
chr2	130320001	130800000	B.1.2.2.1.2.2.1.2.2	0.340184994861254	.	130320001	130800000	#9191FF	1	0.375
chr2	130880001	131160000	A.2.2.1.1.1.1.1	0.675231243576567	.	130880001	131160000	#FFDADA	1	0.625
chr2	131200001	131240000	A.2.2.1.1.1.1.1	0.675231243576567	.	131200001	131240000	#FFDADA	1	0.625
chr2	131480001	131520000	A.2.2.1.1.1.1.1	0.675231243576567	.	131480001	131520000	#FFDADA	1	0.625
chr2	131520001	131960000	B.1.1.2.1.2.1.2.2.1	0.474820143884892	.	131520001	131960000	#DADAFF	1	0.5
chr2	131960001	132000000	B.1.2.1.1.1.2.1.2.1.1	0.419321685508736	.	131960001	132000000	#9191FF	1	0.375
chr2	132040001	132200000	B.1.2.1.1.1.2.1.2.1.1	0.419321685508736	.	132040001	132200000	#9191FF	1	0.375
chr2	132200001	132320000	B.1.1.1.2.2.2.2.2.2	0.489208633093525	.	132200001	132320000	#DADAFF	1	0.5
chr2	132320001	132560000	B.1.2.1.1.1.2.1.2.1.2	0.418293936279548	.	132320001	132560000	#9191FF	1	0.375
chr2	132560001	132720000	B.1.2.2.2.2.1.1	0.328879753340185	.	132560001	132720000	#9191FF	1	0.375
chr2	132720001	132760000	B.2.1.1.1.2.2.2.2.2.2	0.265159301130524	.	132720001	132760000	#4848FF	1	0.25
chr2	132800001	133440000	B.2.1.1.1.2.2.2.2.2.2	0.265159301130524	.	132800001	133440000	#4848FF	1	0.25
chr2	133440001	133960000	B.2.2.2.1.1.1.2.2.1	0.0585817060637204	.	133440001	133960000	#0000FF	1	0.125
chr2	133960001	134080000	B.2.1.2.1.1.1.2	0.212744090441932	.	133960001	134080000	#4848FF	1	0.25
chr2	134080001	134160000	B.2.1.1.1.2.1.2.2	0.282631038026721	.	134080001	134160000	#4848FF	1	0.25
chr2	134160001	134400000	B.2.1.1.1.2.1.2.1.1.1	0.285714285714286	.	134160001	134400000	#4848FF	1	0.25
chr2	134400001	134640000	B.1.2.1.1.1.1.2.2.2.2	0.4224049331963	.	134400001	134640000	#9191FF	1	0.375
chr2	134640001	134840000	B.1.1.1.2.2.2.2.2.1	0.490236382322713	.	134640001	134840000	#DADAFF	1	0.5
chr2	134840001	134960000	A.2.1.2.2.2.1.1.2	0.686536485097636	.	134840001	134960000	#FF9191	1	0.75
chr2	134960001	135200000	A.2.1.1.1.2.2.1.1.1.2	0.767728674203494	.	134960001	135200000	#FF9191	1	0.75
chr2	135200001	135400000	B.1.1.1.2.2.2.1.1.1	0.49743062692703	.	135200001	135400000	#DADAFF	1	0.5
chr2	135400001	135720000	A.2.2.2.2.1.1.2.1.2.2	0.587872559095581	.	135400001	135720000	#FFDADA	1	0.625
chr2	135720001	136000000	A.2.2.1.1.1.2.1.2.1.1	0.667009249743063	.	135720001	136000000	#FFDADA	1	0.625
chr2	136000001	136160000	B.1.2.1.1.1.2.1.2.2	0.41726618705036	.	136000001	136160000	#9191FF	1	0.375
chr2	136160001	136360000	A.2.2.2.2.1.2.2.2.2	0.579650565262076	.	136160001	136360000	#FFDADA	1	0.625
chr2	136360001	136480000	A.2.2.1.2.2.1.1.2	0.637204522096608	.	136360001	136480000	#FFDADA	1	0.625
chr2	136480001	136880000	A.2.1.2.1.2.1.1.1.2	0.718396711202467	.	136480001	136880000	#FF9191	1	0.75
chr2	136880001	137160000	A.2.1.1.1.2.2.1.2.2	0.763617677286742	.	136880001	137160000	#FF9191	1	0.75
chr2	137160001	137680000	B.2.1.1.1.2.1.1.1.2	0.289825282631038	.	137160001	137680000	#4848FF	1	0.25
chr2	137680001	137880000	B.2.2.1.1.2.1.1.1.1	0.116135662898253	.	137680001	137880000	#0000FF	1	0.125
chr2	137880001	138040000	B.2.1.2.2.2.2.2.1.1	0.151079136690647	.	137880001	138040000	#4848FF	1	0.25
chr2	138040001	138280000	B.2.2.1.2.1.2.1.2.1	0.092497430626927	.	138040001	138280000	#0000FF	1	0.125
chr2	138280001	138440000	B.2.2.2.2.2.1.2.1.2.1	0.0123329907502569	.	138280001	138440000	#0000FF	1	0.125
chr2	138440001	138640000	B.2.2.1.1.2.1.1.2.1.1	0.114080164439877	.	138440001	138640000	#0000FF	1	0.125
chr2	138640001	139000000	B.1.2.1.1.1.1.2.2.2.1.2	0.423432682425488	.	138640001	139000000	#9191FF	1	0.375
chr2	139000001	139080000	B.1.2.1.2.2.1.1.2.2.2	0.373072970195272	.	139000001	139080000	#9191FF	1	0.375
chr2	139080001	139280000	B.1.2.1.1.1.2.1.1.1	0.421377183967112	.	139080001	139280000	#9191FF	1	0.375
chr2	139280001	139600000	B.1.2.1.2.1.1.1.1	0.393627954779034	.	139280001	139600000	#9191FF	1	0.375
chr2	139600001	139880000	B.2.2.2.2.2.1.1.2.1	0.0154162384378212	.	139600001	139880000	#0000FF	1	0.125
chr2	139880001	140200000	B.2.2.2.2.2.1.2.2.2.2	0.00719424460431655	.	139880001	140200000	#0000FF	1	0.125
chr2	140200001	140400000	B.2.2.2.2.2.1.1.1	0.0164439876670093	.	140200001	140400000	#0000FF	1	0.125
chr2	140400001	140600000	B.2.2.2.2.2.2.2.1	0.00205549845837616	.	140400001	140600000	#0000FF	1	0.125
chr2	140600001	140680000	B.2.2.1.2.1.2.2	0.0894141829393628	.	140600001	140680000	#0000FF	1	0.125
chr2	140680001	140840000	B.2.2.2.2.2.1.1.2.2	0.0143884892086331	.	140680001	140840000	#0000FF	1	0.125
chr2	140840001	141040000	B.2.2.2.2.2.2.2.2	0.00102774922918808	.	140840001	141040000	#0000FF	1	0.125
chr2	141040001	141160000	B.2.2.1.2.1.1.1.1	0.0986639260020555	.	141040001	141160000	#0000FF	1	0.125
chr2	141160001	141320000	B.2.2.1.1.2.1.2.1	0.109969167523124	.	141160001	141320000	#0000FF	1	0.125
chr2	141320001	141440000	B.2.2.1.2.1.1.2	0.0966084275436793	.	141320001	141440000	#0000FF	1	0.125
chr2	141440001	141640000	B.2.2.1.2.2.2.2.1.2	0.0719424460431655	.	141440001	141640000	#0000FF	1	0.125
chr2	141640001	141840000	B.2.2.2.2.2.1.2.1.2.2	0.0113052415210689	.	141640001	141840000	#0000FF	1	0.125
chr2	141840001	142240000	B.2.2.2.2.1.1.1.2.2	0.0246659815005139	.	141840001	142240000	#0000FF	1	0.125
chr2	142240001	142640000	B.2.2.2.2.2.1.2.2.2.1	0.00822199383350463	.	142240001	142640000	#0000FF	1	0.125
chr2	142640001	142760000	B.2.2.1.2.1.2.1.2.2.1	0.091469681397739	.	142640001	142760000	#0000FF	1	0.125
chr2	142760001	142960000	B.2.2.1.2.1.2.1.2.2.2	0.0904419321685509	.	142760001	142960000	#0000FF	1	0.125
chr2	142960001	143120000	B.2.2.1.2.1.1.1.2	0.0976361767728674	.	142960001	143120000	#0000FF	1	0.125
chr2	143120001	143520000	B.2.2.2.2.2.1.2.1.1	0.013360739979445	.	143120001	143520000	#0000FF	1	0.125
chr2	143520001	143680000	B.1.2.1.2.2.1.1.1.2	0.376156217882837	.	143520001	143680000	#9191FF	1	0.375
chr2	143680001	144000000	B.1.1.1.1.2.2.1.1	0.535457348406989	.	143680001	144000000	#DADAFF	1	0.5
chr2	144000001	144520000	A.2.1.2.2.1.2.1.2.1.2.2	0.695786228160329	.	144000001	144520000	#FF9191	1	0.75
chr2	144520001	144600000	A.2.2.2.2.1.2.2.1.1	0.583761562178828	.	144520001	144600000	#FFDADA	1	0.625
chr2	144600001	145000000	A.2.2.2.1.2.2.1.2.1	0.603288797533402	.	144600001	145000000	#FFDADA	1	0.625
chr2	145000001	145080000	A.2.2.2.1.1.2.1.1.1	0.617677286742035	.	145000001	145080000	#FFDADA	1	0.625
chr2	145080001	145280000	A.2.1.2.2.1.2.1.2.2.1.2.2	0.692702980472765	.	145080001	145280000	#FF9191	1	0.75
chr2	145280001	145600000	A.2.2.2.1.2.2.1.2.2	0.602261048304214	.	145280001	145600000	#FFDADA	1	0.625
chr2	145600001	146000000	B.1.1.1.2.2.1.2.1.2	0.506680369989723	.	145600001	146000000	#DADAFF	1	0.5
chr2	146000001	146200000	B.1.2.1.1.1.1.1.2.1.2	0.435765673175745	.	146000001	146200000	#9191FF	1	0.375
chr2	146200001	146360000	B.1.2.1.1.1.2.2	0.416238437821172	.	146200001	146360000	#9191FF	1	0.375
chr2	146360001	146520000	B.1.1.1.2.2.2.2.1.2	0.491264131551901	.	146360001	146520000	#DADAFF	1	0.5
chr2	146520001	146800000	B.1.2.1.2.2.1.1.2.2.1	0.37410071942446	.	146520001	146800000	#9191FF	1	0.375
chr2	146800001	147000000	B.2.1.2.2.2.1.1.1	0.163412127440904	.	146800001	147000000	#4848FF	1	0.25
chr2	147000001	147080000	B.2.1.2.1.2.1.1.1.1.1.1	0.201438848920863	.	147000001	147080000	#4848FF	1	0.25
chr2	147080001	147440000	B.2.1.2.2.2.1.1.2.1.1.1	0.162384378211716	.	147080001	147440000	#4848FF	1	0.25
chr2	147440001	147720000	B.2.1.2.1.1.2.2.1.2	0.204522096608428	.	147440001	147720000	#4848FF	1	0.25
chr2	147720001	147920000	B.1.2.1.2.2.2.2.1	0.369989722507708	.	147720001	147920000	#9191FF	1	0.375
chr2	147920001	148000000	B.1.2.1.2.2.1.2	0.372045220966084	.	147920001	148000000	#9191FF	1	0.375
chr2	148000001	148200000	B.1.1.1.2.2.2.1.2.2	0.493319630010278	.	148000001	148200000	#DADAFF	1	0.5
chr2	148200001	148320000	B.1.2.1.1.1.2.1.1.2	0.420349434737924	.	148200001	148320000	#9191FF	1	0.375
chr2	148320001	148520000	B.1.1.1.2.2.2.1.2.1.1	0.495375128468654	.	148320001	148520000	#DADAFF	1	0.5
chr2	148520001	148680000	B.1.2.1.1.1.1.1.1.1.2	0.441932168550874	.	148520001	148680000	#9191FF	1	0.375
chr2	148680001	149080000	A.2.2.2.2.1.2.2.2.1.2	0.580678314491264	.	148680001	149080000	#FFDADA	1	0.625
chr2	149080001	149440000	A.2.2.2.2.1.1.1.1.1	0.596094552929085	.	149080001	149440000	#FFDADA	1	0.625
chr2	149440001	149640000	A.2.2.2.2.1.1.2.1.2.1.2	0.588900308324769	.	149440001	149640000	#FFDADA	1	0.625
chr2	149640001	149720000	B.1.1.1.1.1.1.2.1.1	0.559095580678314	.	149640001	149720000	#DADAFF	1	0.5
chr2	149760001	149840000	B.1.1.1.1.1.1.2.1.1	0.559095580678314	.	149760001	149840000	#DADAFF	1	0.5
chr2	149840001	150040000	B.1.2.1.1.1.1.2.1.2.1.2	0.431654676258993	.	149840001	150040000	#9191FF	1	0.375
chr2	150040001	150400000	B.2.1.2.1.1.2.1.2.1.2	0.207605344295992	.	150040001	150400000	#4848FF	1	0.25
chr2	150400001	150720000	B.1.2.1.1.1.1.1.2.1.1.1.2	0.437821171634121	.	150400001	150720000	#9191FF	1	0.375
chr2	150720001	150920000	B.2.1.2.1.1.2.1.2.1.1	0.20863309352518	.	150720001	150920000	#4848FF	1	0.25
chr2	150920001	151000000	B.1.2.1.2.2.1.1.1.1	0.377183967112025	.	150920001	151000000	#9191FF	1	0.375
chr2	151000001	151640000	B.2.1.1.1.2.1.2.1.2	0.28365878725591	.	151000001	151640000	#4848FF	1	0.25
chr2	151640001	152120000	B.1.2.1.1.1.1.2.2.1.1	0.426515930113052	.	151640001	152120000	#9191FF	1	0.375
chr2	152120001	152200000	A.2.2.2.2.1.2.1.1	0.585817060637205	.	152120001	152200000	#FFDADA	1	0.625
chr2	152200001	152400000	A.2.2.2.2.1.2.2.1.2	0.58273381294964	.	152200001	152400000	#FFDADA	1	0.625
chr2	152400001	152560000	A.2.2.2.2.1.2.2.2.1.1	0.581706063720452	.	152400001	152560000	#FFDADA	1	0.625
chr2	152560001	152880000	A.2.2.2.2.1.1.1.1.2	0.595066803699897	.	152560001	152880000	#FFDADA	1	0.625
chr2	152880001	152960000	A.2.2.2.2.2.2.2.1	0.564234326824255	.	152880001	152960000	#FFDADA	1	0.625
chr2	152960001	153040000	B.1.1.1.1.2.1.1.2.2	0.538540596094553	.	152960001	153040000	#DADAFF	1	0.5
chr2	153040001	153600000	A.2.1.2.2.1.2.1.1	0.698869475847893	.	153040001	153600000	#FF9191	1	0.75
chr2	153600001	153840000	B.2.2.1.1.2.1.1.2.2	0.110996916752312	.	153600001	153840000	#0000FF	1	0.125
chr2	153840001	153960000	B.2.2.1.1.2.1.2.2.2	0.107913669064748	.	153840001	153960000	#0000FF	1	0.125
chr2	153960001	154040000	B.2.2.1.1.2.1.2.2.1	0.108941418293936	.	153960001	154040000	#0000FF	1	0.125
chr2	154040001	154240000	B.2.2.1.1.2.2.2.2	0.0996916752312436	.	154040001	154240000	#0000FF	1	0.125
chr2	154240001	154400000	B.2.2.1.1.1.2.2.1.1.1.1	0.122302158273381	.	154240001	154400000	#0000FF	1	0.125
chr2	154400001	154480000	B.2.2.1.2.1.2.1.1.1.1	0.0955806783144913	.	154400001	154480000	#0000FF	1	0.125
chr2	154480001	154920000	B.2.2.1.2.2.2.2.1.1	0.0729701952723535	.	154480001	154920000	#0000FF	1	0.125
chr2	154920001	155240000	B.2.2.1.2.2.1.2.2.2.1	0.0770811921891059	.	154920001	155240000	#0000FF	1	0.125
chr2	155240001	155440000	B.2.2.1.2.1.2.1.1.2	0.0935251798561151	.	155240001	155440000	#0000FF	1	0.125
chr2	155440001	155760000	B.2.2.1.2.2.2.2.2	0.0709146968139774	.	155440001	155760000	#0000FF	1	0.125
chr2	155760001	155880000	B.2.2.1.1.1.2.2.2.2	0.117163412127441	.	155760001	155880000	#0000FF	1	0.125
chr2	155880001	155960000	B.2.2.1.1.1.2.2.1.2	0.119218910585817	.	155880001	155960000	#0000FF	1	0.125
chr2	155960001	156080000	B.2.2.1.1.1.2.1.1.2	0.129496402877698	.	155960001	156080000	#0000FF	1	0.125
chr2	156080001	156360000	B.2.2.1.2.2.1.2.2.2.2.1	0.0760534429599178	.	156080001	156360000	#0000FF	1	0.125
chr2	156360001	156680000	B.2.2.1.1.2.2.1.2.1.2	0.102774922918808	.	156360001	156680000	#0000FF	1	0.125
chr2	156680001	156880000	B.2.1.2.2.2.2.2.2.2.1.1	0.143884892086331	.	156680001	156880000	#4848FF	1	0.25
chr2	156880001	157160000	B.1.2.1.2.2.2.2.2.2.2	0.366906474820144	.	156880001	157160000	#9191FF	1	0.375
chr2	157160001	157240000	B.1.1.1.1.1.1.2.1.2	0.558067831449126	.	157160001	157240000	#DADAFF	1	0.5
chr2	157240001	157320000	A.2.2.2.2.2.2.2.2	0.563206577595067	.	157240001	157320000	#FFDADA	1	0.625
chr2	157320001	157440000	B.1.1.1.2.2.2.2.1.1	0.492291880781089	.	157320001	157440000	#DADAFF	1	0.5
chr2	157440001	157880000	B.2.1.2.2.2.1.2.1	0.158273381294964	.	157440001	157880000	#4848FF	1	0.25
chr2	157880001	158160000	B.2.1.2.2.2.2.1.1.2	0.1551901336074	.	157880001	158160000	#4848FF	1	0.25
chr2	158160001	158360000	B.1.1.1.1.2.2.1.2.2.2	0.531346351490236	.	158160001	158360000	#DADAFF	1	0.5
chr2	158360001	158640000	B.1.2.1.1.1.1.2.2.1.2	0.425488180883864	.	158360001	158640000	#9191FF	1	0.375
chr2	158640001	159120000	B.1.1.1.2.2.1.2.1.1.2.2	0.507708119218911	.	158640001	159120000	#DADAFF	1	0.5
chr2	159120001	159280000	B.2.1.2.1.2.1.1.1.2.1	0.198355601233299	.	159120001	159280000	#4848FF	1	0.25
chr2	159280001	159360000	B.1.1.1.1.1.2.1.1.1	0.554984583761562	.	159280001	159360000	#DADAFF	1	0.5
chr2	159360001	159720000	B.1.1.1.2.2.1.2.1.1.2.1.1	0.509763617677287	.	159360001	159720000	#DADAFF	1	0.5
chr2	159720001	160000000	A.2.1.2.2.1.2.1.2.1.2.1	0.696813977389517	.	159720001	160000000	#FF9191	1	0.75
chr2	160000001	160080000	A.2.1.2.2.2.1.2.2.2.2	0.680369989722508	.	160000001	160080000	#FF9191	1	0.75
chr2	160080001	160400000	A.1.2.2.2.2.2.2.2.1	0.794450154162384	.	160080001	160400000	#FF4848	1	0.875
chr2	160400001	160560000	A.2.1.2.1.1.1.2.2.1.2	0.726618705035971	.	160400001	160560000	#FF9191	1	0.75
chr2	160560001	160760000	A.1.2.2.2.2.2.2.2.2	0.793422404933196	.	160560001	160760000	#FF4848	1	0.875
chr2	160760001	160880000	A.2.1.2.2.2.1.2.2.1.1	0.683453237410072	.	160760001	160880000	#FF9191	1	0.75
chr2	160880001	161400000	A.1.2.2.2.2.2.2.1	0.795477903391572	.	160880001	161400000	#FF4848	1	0.875
chr2	161400001	161680000	A.2.1.2.2.2.1.1.1	0.687564234326824	.	161400001	161680000	#FF9191	1	0.75
chr2	161680001	161880000	A.2.1.2.2.2.1.2.2.2.1	0.681397738951696	.	161680001	161880000	#FF9191	1	0.75
chr2	161880001	162120000	A.2.1.2.1.2.1.2.1	0.71634121274409	.	161880001	162120000	#FF9191	1	0.75
chr2	162120001	162280000	B.1.1.1.1.1.2.1.1.2	0.553956834532374	.	162120001	162280000	#DADAFF	1	0.5
chr2	162280001	162440000	B.1.2.1.2.2.2.1	0.371017471736896	.	162280001	162440000	#9191FF	1	0.375
chr2	162440001	162640000	B.2.1.2.2.2.2.1.2.1.2	0.153134635149024	.	162440001	162640000	#4848FF	1	0.25
chr2	162640001	163200000	B.1.1.1.2.2.2.1.2.1.2	0.494347379239466	.	162640001	163200000	#DADAFF	1	0.5
chr2	163200001	163320000	B.1.2.1.2.1.1.1.2.1	0.392600205549846	.	163200001	163320000	#9191FF	1	0.375
chr2	163320001	163480000	B.2.1.2.2.2.2.2.2.2.1.2	0.142857142857143	.	163320001	163480000	#4848FF	1	0.25
chr2	163480001	163560000	B.2.1.2.1.2.1.1.1.2.2	0.197327852004111	.	163480001	163560000	#4848FF	1	0.25
chr2	163560001	163640000	B.2.1.2.2.1.2.2.1.1	0.168550873586845	.	163560001	163640000	#4848FF	1	0.25
chr2	163640001	163760000	B.2.2.1.1.1.2.2.1.1.1.2	0.121274409044193	.	163640001	163760000	#0000FF	1	0.125
chr2	163760001	163920000	B.2.2.1.2.2.1.2.1.1.1	0.0822199383350462	.	163760001	163920000	#0000FF	1	0.125
chr2	163920001	164520000	B.2.1.2.2.2.1.1.2.2	0.159301130524152	.	163920001	164520000	#4848FF	1	0.25
chr2	164520001	165160000	B.2.2.1.1.2.2.1.1.2.2	0.104830421377184	.	164520001	165160000	#0000FF	1	0.125
chr2	165160001	165520000	B.2.1.2.2.2.2.2.1.2.1.2	0.149023638232271	.	165160001	165520000	#4848FF	1	0.25
chr2	165520001	165840000	B.1.1.1.1.2.1.1.1.1.1.1	0.544707091469681	.	165520001	165840000	#DADAFF	1	0.5
chr2	165840001	166040000	B.1.2.1.2.2.2.2.2.2.1	0.367934224049332	.	165840001	166040000	#9191FF	1	0.375
chr2	166040001	166240000	B.2.1.2.1.2.1.2.1.2.2	0.188078108941418	.	166040001	166240000	#4848FF	1	0.25
chr2	166240001	166520000	B.1.2.1.2.1.1.1.2.2.2	0.389516957862282	.	166240001	166520000	#9191FF	1	0.375
chr2	166520001	166680000	B.2.1.2.1.1.1.1.1	0.216855087358684	.	166520001	166680000	#4848FF	1	0.25
chr2	166680001	166880000	B.1.2.1.1.1.1.2.1.2.2.1.2	0.429599177800617	.	166680001	166880000	#9191FF	1	0.375
chr2	166880001	167000000	B.2.1.2.1.2.1.1.1.1.1.2	0.200411099691675	.	166880001	167000000	#4848FF	1	0.25
chr2	167000001	167160000	B.2.1.2.2.2.2.1.2.1.1	0.154162384378212	.	167000001	167160000	#4848FF	1	0.25
chr2	167160001	167600000	B.2.2.1.1.2.2.1.2.1.1	0.103802672147996	.	167160001	167600000	#0000FF	1	0.125
chr2	167600001	167800000	B.2.2.1.1.1.1.2.2.2.1	0.132579650565262	.	167600001	167800000	#0000FF	1	0.125
chr2	167800001	167960000	B.2.1.2.2.1.2.2.1.2.2.1	0.166495375128469	.	167800001	167960000	#4848FF	1	0.25
chr2	167960001	168120000	B.2.2.1.1.1.2.2.1.1.2	0.120246659815005	.	167960001	168120000	#0000FF	1	0.125
chr2	168120001	168400000	B.2.2.1.2.1.2.1.1.1.2	0.0945529290853032	.	168120001	168400000	#0000FF	1	0.125
chr2	168400001	168640000	B.2.1.2.2.2.1.2.2	0.157245632065776	.	168400001	168640000	#4848FF	1	0.25
chr2	168640001	168800000	B.2.1.2.2.1.2.1.2.1	0.170606372045221	.	168640001	168800000	#4848FF	1	0.25
chr2	168800001	169000000	B.1.2.1.2.1.1.1.2.2.1.2	0.39054470709147	.	168800001	169000000	#9191FF	1	0.375
chr2	169000001	169160000	B.1.1.1.2.2.1.2.2.1.1.1	0.505652620760534	.	169000001	169160000	#DADAFF	1	0.5
chr2	169160001	169440000	A.2.2.2.2.1.2.1.2	0.584789311408016	.	169160001	169440000	#FFDADA	1	0.625
chr2	169440001	169640000	B.1.1.1.1.1.2.2.1.1.2	0.55087358684481	.	169440001	169640000	#DADAFF	1	0.5
chr2	169640001	169800000	B.1.2.1.1.2.2.2.1.2	0.396711202466598	.	169640001	169800000	#9191FF	1	0.375
chr2	169800001	170040000	B.1.2.1.1.1.1.2.1.2.2.2.1	0.428571428571429	.	169800001	170040000	#9191FF	1	0.375
chr2	170040001	170200000	B.2.1.2.1.1.2.1.1.2.1	0.210688591983556	.	170040001	170200000	#4848FF	1	0.25
chr2	170200001	170400000	B.1.2.1.1.1.1.1.1.2.1	0.440904419321686	.	170200001	170400000	#9191FF	1	0.375
chr2	170400001	170520000	A.2.2.2.1.1.1.2.2.2.1	0.620760534429599	.	170400001	170520000	#FFDADA	1	0.625
chr2	170520001	170800000	A.2.1.2.1.2.2.1.2.1	0.712230215827338	.	170520001	170800000	#FF9191	1	0.75
chr2	170800001	170960000	A.2.2.2.1.1.1.2.2.2.2.1	0.619732785200411	.	170800001	170960000	#FFDADA	1	0.625
chr2	170960001	171440000	B.1.1.1.2.2.1.2.1.1.2.1.2	0.508735868448099	.	170960001	171440000	#DADAFF	1	0.5
chr2	171440001	171520000	B.1.2.1.1.2.1.2.2	0.406988694758479	.	171440001	171520000	#9191FF	1	0.375
chr2	171520001	171800000	B.1.1.1.1.1.2.2.1.1.1	0.551901336073998	.	171520001	171800000	#DADAFF	1	0.5
chr2	171800001	171880000	A.2.1.2.2.2.2.1.2.2	0.677286742034943	.	171800001	171880000	#FF9191	1	0.75
chr2	171880001	172320000	A.2.1.2.1.2.1.1.1.1	0.719424460431655	.	171880001	172320000	#FF9191	1	0.75
chr2	172320001	172520000	A.2.2.2.1.1.1.2.2.1.1	0.622816032887975	.	172320001	172520000	#FFDADA	1	0.625
chr2	172520001	172800000	A.1.2.2.2.2.1.2	0.805755395683453	.	172520001	172800000	#FF4848	1	0.875
chr2	172800001	173000000	A.2.1.2.2.2.1.2.1.1	0.685508735868448	.	172800001	173000000	#FF9191	1	0.75
chr2	173000001	173080000	A.2.2.2.1.1.2.2.1	0.613566289825283	.	173000001	173080000	#FFDADA	1	0.625
chr2	173080001	173280000	A.2.2.2.1.1.1.1.1	0.627954779033916	.	173080001	173280000	#FFDADA	1	0.625
chr2	173280001	173480000	A.2.1.2.2.2.2.1.1	0.67934224049332	.	173280001	173480000	#FF9191	1	0.75
chr2	173480001	173560000	A.2.2.2.2.2.2.1.2.1	0.569373072970195	.	173480001	173560000	#FFDADA	1	0.625
chr2	173560001	173640000	A.2.2.2.2.2.2.1.2.2.2.2	0.565262076053443	.	173560001	173640000	#FFDADA	1	0.625
chr2	173640001	173840000	B.1.1.1.1.2.2.2.2.1	0.528263103802672	.	173640001	173840000	#DADAFF	1	0.5
chr2	173840001	174080000	A.2.2.2.1.1.2.1.1.2	0.616649537512847	.	173840001	174080000	#FFDADA	1	0.625
chr2	174080001	174320000	B.1.1.1.1.2.1.1.1.1.2	0.542651593011305	.	174080001	174320000	#DADAFF	1	0.5
chr2	174320001	174480000	B.1.1.1.2.2.1.2.2.1.2.1	0.503597122302158	.	174320001	174480000	#DADAFF	1	0.5
chr2	174480001	174720000	B.1.1.1.1.1.2.2.1.2.1.2	0.548818088386434	.	174480001	174720000	#DADAFF	1	0.5
chr2	174720001	174880000	A.2.1.2.1.1.1.2.2.2	0.725590955806783	.	174720001	174880000	#FF9191	1	0.75
chr2	174880001	175080000	A.2.1.2.1.2.2.2.2.1	0.709146968139774	.	174880001	175080000	#FF9191	1	0.75
chr2	175080001	175240000	A.2.2.2.1.1.1.2.2.1.2	0.621788283658787	.	175080001	175240000	#FFDADA	1	0.625
chr2	175240001	175560000	A.1.2.2.1.1.2.2.2.2	0.827338129496403	.	175240001	175560000	#FF4848	1	0.875
chr2	175560001	175840000	A.2.1.2.1.2.2.1.2.2	0.71120246659815	.	175560001	175840000	#FF9191	1	0.75
chr2	175840001	176000000	A.2.1.2.2.1.1.2.1.2	0.701952723535457	.	175840001	176000000	#FF9191	1	0.75
chr2	176000001	176320000	B.1.1.1.2.2.1.2.1.1.1	0.510791366906475	.	176000001	176320000	#DADAFF	1	0.5
chr2	176320001	176720000	B.2.1.2.2.2.1.1.2.1.1.2	0.161356628982528	.	176320001	176720000	#4848FF	1	0.25
chr2	176720001	176880000	B.1.2.1.2.1.2.2.1.2	0.380267214799589	.	176720001	176880000	#9191FF	1	0.375
chr2	176880001	177120000	B.1.1.1.2.1.1.2.2	0.523124357656732	.	176880001	177120000	#DADAFF	1	0.5
chr2	177120001	177480000	B.1.1.1.1.2.1.1.2.1.1	0.540596094552929	.	177120001	177480000	#DADAFF	1	0.5
chr2	177480001	177760000	B.1.1.1.1.2.2.1.2.1.2	0.533401849948613	.	177480001	177760000	#DADAFF	1	0.5
chr2	177760001	177840000	B.1.2.1.1.2.2.1.1.2.1.1.1	0.404933196300103	.	177760001	177840000	#9191FF	1	0.375
chr2	177840001	178000000	B.1.2.1.1.2.2.1.1.2.1.1.2	0.403905447070915	.	177840001	178000000	#9191FF	1	0.375
chr2	178000001	178160000	A.2.1.2.1.1.1.2.2.1.1	0.727646454265159	.	178000001	178160000	#FF9191	1	0.75
chr2	178160001	178400000	A.2.1.2.1.2.2.2.2.2	0.708119218910586	.	178160001	178400000	#FF9191	1	0.75
chr2	178400001	179000000	B.1.1.1.1.2.2.1.2.1.1	0.534429599177801	.	178400001	179000000	#DADAFF	1	0.5
chr2	179000001	179120000	B.1.2.1.1.2.1.1.1.2.2	0.411099691675231	.	179000001	179120000	#9191FF	1	0.375
chr2	179120001	179280000	B.1.1.1.1.2.1.1.2.1.2	0.539568345323741	.	179120001	179280000	#DADAFF	1	0.5
chr2	179280001	179440000	A.2.2.2.1.1.1.2.2.2.2.2	0.618705035971223	.	179280001	179440000	#FFDADA	1	0.625
chr2	179440001	179600000	B.1.1.1.2.2.1.2.2.2.2.1	0.499486125385406	.	179440001	179600000	#DADAFF	1	0.5
chr2	179600001	179800000	B.1.2.1.1.1.1.1.1.1.1	0.442959917780062	.	179600001	179800000	#9191FF	1	0.375
chr2	179800001	179960000	B.1.1.1.2.1.2.1.1.2.2	0.520041109969168	.	179800001	179960000	#DADAFF	1	0.5
chr2	179960001	180120000	B.1.1.1.2.1.2.1.1.2.1	0.521068859198356	.	179960001	180120000	#DADAFF	1	0.5
chr2	180120001	180480000	B.1.1.1.2.2.2.1.1.2	0.496402877697842	.	180120001	180480000	#DADAFF	1	0.5
chr2	180480001	180560000	B.2.1.2.1.2.1.1.2.1.1	0.196300102774923	.	180480001	180560000	#4848FF	1	0.25
chr2	180560001	180760000	B.2.1.2.1.2.1.1.2.2.1	0.194244604316547	.	180560001	180760000	#4848FF	1	0.25
chr2	180760001	180920000	B.1.2.1.2.1.2.2.1.1.1	0.382322713257965	.	180760001	180920000	#9191FF	1	0.375
chr2	180920001	181440000	B.2.1.2.2.2.1.1.2.1.2	0.16032887975334	.	180920001	181440000	#4848FF	1	0.25
chr2	181440001	181760000	B.2.2.1.1.1.1.1.1.1	0.140801644398767	.	181440001	181760000	#0000FF	1	0.125
chr2	181760001	182200000	B.1.1.1.1.2.2.1.2.2.1	0.532374100719424	.	181760001	182200000	#DADAFF	1	0.5
chr2	182200001	182400000	B.1.1.1.1.1.2.1.2	0.552929085303186	.	182200001	182400000	#DADAFF	1	0.5
chr2	182400001	182680000	B.1.1.1.2.2.1.2.2.1.1.2	0.504624871531346	.	182400001	182680000	#DADAFF	1	0.5
chr2	182680001	182760000	B.1.1.1.1.1.2.2.2.1	0.546762589928058	.	182680001	182760000	#DADAFF	1	0.5
chr2	182760001	183120000	B.1.1.1.2.2.1.1.2.2	0.511819116135663	.	182760001	183120000	#DADAFF	1	0.5
chr2	183120001	183560000	B.1.2.1.1.1.1.2.1.2.1.1	0.432682425488181	.	183120001	183560000	#9191FF	1	0.375
chr2	183560001	184000000	A.2.2.2.2.1.1.2.2	0.586844809866393	.	183560001	184000000	#FFDADA	1	0.625
chr2	184000001	184440000	B.2.1.2.1.1.2.2.2.1	0.203494347379239	.	184000001	184440000	#4848FF	1	0.25
chr2	184440001	184560000	B.2.2.1.1.1.2.1.2.1.2.2	0.126413155190134	.	184440001	184560000	#0000FF	1	0.125
chr2	184560001	184720000	B.2.2.1.1.1.2.2.2.1	0.118191161356629	.	184560001	184720000	#0000FF	1	0.125
chr2	184720001	185000000	B.2.2.1.2.2.1.1.2.1.1	0.0873586844809866	.	184720001	185000000	#0000FF	1	0.125
chr2	185000001	185080000	B.2.2.1.2.2.1.2.1.2	0.0801644398766701	.	185000001	185080000	#0000FF	1	0.125
chr2	185080001	185520000	B.2.2.1.2.2.1.1.1	0.0883864337101747	.	185080001	185520000	#0000FF	1	0.125
chr2	185520001	185720000	B.2.1.2.2.2.2.2.2.1.2	0.144912641315519	.	185520001	185720000	#4848FF	1	0.25
chr2	185720001	186080000	B.2.2.1.2.2.1.2.2.1.2	0.0781089414182939	.	185720001	186080000	#0000FF	1	0.125
chr2	186080001	186160000	B.2.1.2.2.1.1.2.2	0.172661870503597	.	186080001	186160000	#4848FF	1	0.25
chr2	186160001	186440000	B.2.2.1.2.2.1.2.2.2.2.2	0.0750256937307297	.	186160001	186440000	#0000FF	1	0.125
chr2	186440001	186880000	B.2.2.1.1.1.1.1.2.1	0.138746145940391	.	186440001	186880000	#0000FF	1	0.125
chr2	186880001	187000000	B.2.2.1.1.1.2.1.1.1	0.130524152106886	.	186880001	187000000	#0000FF	1	0.125
chr2	187000001	187160000	B.2.1.2.1.2.1.2.2.1	0.18705035971223	.	187000001	187160000	#4848FF	1	0.25
chr2	187160001	187360000	B.1.2.1.2.2.2.2.2.1	0.36896197327852	.	187160001	187360000	#9191FF	1	0.375
chr2	187360001	187440000	B.1.1.1.1.1.1.1.2.1	0.561151079136691	.	187360001	187440000	#DADAFF	1	0.5
chr2	187440001	188000000	B.1.2.1.1.1.1.1.2.1.1.2	0.436793422404933	.	187440001	188000000	#9191FF	1	0.375
chr2	188000001	188120000	B.1.2.1.1.2.2.1.1.2.2.1	0.401849948612539	.	188000001	188120000	#9191FF	1	0.375
chr2	188120001	188320000	B.1.2.1.1.2.2.2.1.1.1	0.398766700924974	.	188120001	188320000	#9191FF	1	0.375
chr2	188320001	188440000	B.1.2.1.1.2.1.1.1.1.2	0.413155190133607	.	188320001	188440000	#9191FF	1	0.375
chr2	188440001	188720000	B.1.2.1.2.1.2.1.1.1	0.385405960945529	.	188440001	188720000	#9191FF	1	0.375
chr2	188720001	188880000	B.2.1.2.2.1.1.1.1.1	0.180883864337102	.	188720001	188880000	#4848FF	1	0.25
chr2	188880001	189000000	B.1.2.1.1.2.2.1.2	0.399794450154162	.	188880001	189000000	#9191FF	1	0.375
chr2	189000001	189360000	B.1.2.1.2.2.1.1.2.1	0.375128468653649	.	189000001	189360000	#9191FF	1	0.375
chr2	189360001	189560000	B.1.2.1.1.2.1.1.2	0.410071942446043	.	189360001	189560000	#9191FF	1	0.375
chr2	189560001	189680000	B.1.1.1.2.1.2.2.1	0.516957862281603	.	189560001	189680000	#DADAFF	1	0.5
chr2	189680001	189880000	B.1.2.1.1.2.2.1.1.1	0.405960945529291	.	189680001	189880000	#9191FF	1	0.375
chr2	189880001	190000000	B.1.1.1.1.1.1.1.2.2	0.560123329907503	.	189880001	190000000	#DADAFF	1	0.5
chr2	190000001	190280000	A.2.2.2.2.1.1.1.2	0.594039054470709	.	190000001	190280000	#FFDADA	1	0.625
chr2	190280001	190480000	A.2.1.2.2.2.2.1.2.1	0.678314491264132	.	190280001	190480000	#FF9191	1	0.75
chr2	190480001	190680000	A.2.2.2.1.1.1.1.2	0.626927029804728	.	190480001	190680000	#FFDADA	1	0.625
chr2	190680001	190920000	B.1.1.1.1.1.2.2.2.2	0.545734840698869	.	190680001	190920000	#DADAFF	1	0.5
chr2	190920001	191120000	A.2.2.2.2.2.2.1.2.2.2.1	0.566289825282631	.	190920001	191120000	#FFDADA	1	0.625
chr2	191120001	191720000	A.2.1.2.1.2.1.1.2	0.717368961973278	.	191120001	191720000	#FF9191	1	0.75
chr2	191720001	191880000	A.1.2.2.2.2.2.1.2.1.2.1	0.799588900308325	.	191720001	191880000	#FF4848	1	0.875
chr2	191880001	192040000	A.2.2.2.1.1.2.2.2.2	0.611510791366906	.	191880001	192040000	#FFDADA	1	0.625
chr2	192040001	192400000	A.2.2.2.1.1.1.2.1.2	0.623843782117163	.	192040001	192400000	#FFDADA	1	0.625
chr2	192400001	192720000	A.2.2.2.1.2.2.1.1.2	0.60431654676259	.	192400001	192720000	#FFDADA	1	0.625
chr2	192720001	193240000	B.1.2.1.1.1.1.2.1.2.2.2.2	0.42754367934224	.	192720001	193240000	#9191FF	1	0.375
chr2	193240001	193360000	B.2.1.2.1.2.1.2.2.2	0.186022610483042	.	193240001	193360000	#4848FF	1	0.25
chr2	193360001	193800000	B.2.2.1.2.2.1.1.2.2.1.1	0.0853031860226105	.	193360001	193800000	#0000FF	1	0.125
chr2	193800001	193920000	B.2.1.2.1.2.1.1.2.2.2.2	0.192189105858171	.	193800001	193920000	#4848FF	1	0.25
chr2	193920001	194000000	B.2.1.2.2.1.1.2.1	0.173689619732785	.	193920001	194000000	#4848FF	1	0.25
chr2	194000001	194120000	B.2.2.1.1.1.2.1.2.2.1	0.125385405960946	.	194000001	194120000	#0000FF	1	0.125
chr2	194120001	194520000	B.2.2.1.1.1.1.1.1.2	0.139773895169579	.	194120001	194520000	#0000FF	1	0.125
chr2	194520001	194720000	B.2.2.1.2.2.1.2.1.1.2	0.0811921891058582	.	194520001	194720000	#0000FF	1	0.125
chr2	194720001	194880000	B.2.1.2.2.1.2.2.2	0.164439876670092	.	194720001	194880000	#4848FF	1	0.25
chr2	194880001	195040000	B.2.1.2.2.1.2.1.1	0.171634121274409	.	194880001	195040000	#4848FF	1	0.25
chr2	195040001	195240000	B.2.2.1.1.1.1.2.1.1.2	0.135662898252826	.	195040001	195240000	#0000FF	1	0.125
chr2	195240001	195320000	B.2.2.1.1.1.2.1.2.1.2.1	0.127440904419322	.	195240001	195320000	#0000FF	1	0.125
chr2	195320001	195600000	B.2.2.1.2.2.1.1.2.2.2	0.0832476875642343	.	195320001	195600000	#0000FF	1	0.125
chr2	195600001	195720000	B.2.1.2.1.2.2.1.2	0.183967112024666	.	195600001	195720000	#4848FF	1	0.25
chr2	195720001	196000000	B.2.1.2.2.1.2.1.2.2	0.169578622816033	.	195720001	196000000	#4848FF	1	0.25
chr2	196000001	196320000	B.1.2.1.2.1.2.1.1.2	0.384378211716341	.	196000001	196320000	#9191FF	1	0.375
chr2	196320001	196400000	B.1.1.1.2.1.2.2.2	0.515930113052415	.	196320001	196400000	#DADAFF	1	0.5
chr2	196400001	196720000	B.1.2.1.1.2.2.1.1.2.1.2	0.402877697841727	.	196400001	196720000	#9191FF	1	0.375
chr2	196720001	196880000	B.2.1.2.1.2.1.1.2.2.2.1	0.193216855087359	.	196720001	196880000	#4848FF	1	0.25
chr2	196880001	197160000	A.2.2.2.1.2.2.2.2.1.1	0.599177800616649	.	196880001	197160000	#FFDADA	1	0.625
chr2	197160001	197480000	B.1.1.1.2.2.1.2.2.2.1.1	0.501541623843782	.	197160001	197480000	#DADAFF	1	0.5
chr2	197480001	197640000	B.1.2.1.1.2.1.1.1.2.1	0.412127440904419	.	197480001	197640000	#9191FF	1	0.375
chr2	197640001	197800000	A.2.2.2.2.2.2.1.2.2.1.1	0.568345323741007	.	197640001	197800000	#FFDADA	1	0.625
chr2	197800001	198000000	A.2.1.2.1.2.2.1.1	0.713257965056526	.	197800001	198000000	#FF9191	1	0.75
chr2	198000001	198080000	A.2.1.2.1.1.1.1.2	0.730729701952724	.	198000001	198080000	#FF9191	1	0.75
chr2	198080001	198520000	A.1.2.2.2.2.2.1.2.2.2	0.796505652620761	.	198080001	198520000	#FF4848	1	0.875
chr2	198520001	198880000	A.2.2.2.1.2.2.2.2.1.2	0.598150051387461	.	198520001	198880000	#FFDADA	1	0.625
chr2	198880001	199200000	B.1.2.1.2.1.2.2.1.1.2	0.381294964028777	.	198880001	199200000	#9191FF	1	0.375
chr2	199200001	199400000	B.2.2.1.1.1.1.2.1.1.1	0.136690647482014	.	199200001	199400000	#0000FF	1	0.125
chr2	199400001	199520000	B.2.1.2.2.1.1.1.2.1.2.1	0.176772867420349	.	199400001	199520000	#4848FF	1	0.25
chr2	199520001	199960000	B.2.2.1.1.1.1.2.1.2	0.134635149023638	.	199520001	199960000	#0000FF	1	0.125
chr2	199960001	200160000	B.2.2.1.1.1.2.1.2.1.1	0.12846865364851	.	199960001	200160000	#0000FF	1	0.125
chr2	200160001	200320000	B.2.1.2.1.2.2.2.1	0.182939362795478	.	200160001	200320000	#4848FF	1	0.25
chr2	200320001	200480000	B.1.2.1.2.1.2.1.2	0.383350462487153	.	200320001	200480000	#9191FF	1	0.375
chr2	200480001	200720000	B.2.1.2.1.1.2.1.1.1	0.211716341212744	.	200480001	200720000	#4848FF	1	0.25
chr2	200720001	201080000	A.2.2.2.1.1.2.1.2.2	0.614594039054471	.	200720001	201080000	#FFDADA	1	0.625
chr2	201080001	201560000	A.2.1.2.2.1.2.1.2.1.1	0.697841726618705	.	201080001	201560000	#FF9191	1	0.75
chr2	201560001	201840000	A.1.2.2.2.1.1.1	0.822199383350462	.	201560001	201840000	#FF4848	1	0.875
chr2	201840001	201960000	A.1.2.2.1.2.2.1	0.824254881808839	.	201840001	201960000	#FF4848	1	0.875
chr2	201960001	202360000	A.1.2.2.1.1.2.1.2	0.831449126413155	.	201960001	202360000	#FF4848	1	0.875
chr2	202360001	202440000	A.2.1.2.2.2.2.2	0.676258992805755	.	202360001	202440000	#FF9191	1	0.75
chr2	202440001	202680000	A.1.2.2.2.2.2.1.2.2.1	0.797533401849949	.	202440001	202680000	#FF4848	1	0.875
chr2	202680001	202840000	A.2.1.2.1.2.2.2.1	0.710174717368962	.	202680001	202840000	#FF9191	1	0.75
chr2	202840001	203040000	A.2.1.2.2.1.2.2.1.1	0.690647482014389	.	202840001	203040000	#FF9191	1	0.75
chr2	203040001	203200000	A.1.2.2.2.1.2.1.1.1	0.817060637204522	.	203040001	203200000	#FF4848	1	0.875
chr2	203200001	203320000	A.1.2.2.2.1.2.1.2.2	0.81294964028777	.	203200001	203320000	#FF4848	1	0.875
chr2	203320001	203560000	A.1.2.2.1.2.2.2	0.823227132579651	.	203320001	203560000	#FF4848	1	0.875
chr2	203560001	203760000	A.1.2.2.2.1.2.1.2.1	0.813977389516958	.	203560001	203760000	#FF4848	1	0.875
chr2	203760001	203840000	A.2.1.2.1.1.1.2.1.2	0.728674203494347	.	203760001	203840000	#FF9191	1	0.75
chr2	203840001	203920000	A.2.1.2.1.1.2.2.2.1	0.722507708119219	.	203840001	203920000	#FF9191	1	0.75
chr2	203920001	204120000	A.2.1.2.2.1.1.2.2.1	0.700924974306269	.	203920001	204120000	#FF9191	1	0.75
chr2	204120001	204480000	A.1.2.2.2.2.2.1.1.1.1	0.804727646454265	.	204120001	204480000	#FF4848	1	0.875
chr2	204480001	204760000	A.1.2.2.2.2.2.1.2.1.2.2	0.798561151079137	.	204480001	204760000	#FF4848	1	0.875
chr2	204760001	205160000	A.2.1.2.1.2.1.2.2.1	0.715313463514902	.	204760001	205160000	#FF9191	1	0.75
chr2	205160001	205320000	A.2.2.2.2.2.2.1.2.2.1.2	0.567317574511819	.	205160001	205320000	#FFDADA	1	0.625
chr2	205320001	205440000	B.1.1.1.2.1.1.1.1	0.526207605344296	.	205320001	205440000	#DADAFF	1	0.5
chr2	205440001	205640000	B.1.1.1.1.1.1.1.1	0.562178828365879	.	205440001	205640000	#DADAFF	1	0.5
chr2	205640001	205760000	A.2.2.2.2.2.1.1.1.1	0.578622816032888	.	205640001	205760000	#FFDADA	1	0.625
chr2	205760001	206280000	A.2.2.2.2.1.1.2.1.1.1.1	0.593011305241521	.	205760001	206280000	#FFDADA	1	0.625
chr2	206280001	207000000	A.2.2.2.1.2.2.1.1.1	0.605344295991778	.	206280001	207000000	#FFDADA	1	0.625
chr2	207000001	207360000	B.1.2.1.1.1.1.1.1.2.2	0.439876670092497	.	207000001	207360000	#9191FF	1	0.375
chr2	207360001	207560000	B.1.2.1.1.1.1.2.1.2.2.1.1	0.430626927029805	.	207360001	207560000	#9191FF	1	0.375
chr2	207560001	207840000	B.1.1.1.1.2.1.1.1.1.1.2	0.543679342240493	.	207560001	207840000	#DADAFF	1	0.5
chr2	207840001	208200000	A.2.1.2.2.1.2.2.2	0.688591983556012	.	207840001	208200000	#FF9191	1	0.75
chr2	208200001	208520000	A.2.2.2.1.1.1.2.1.1.1	0.62589928057554	.	208200001	208520000	#FFDADA	1	0.625
chr2	208520001	208960000	A.2.2.2.1.2.2.2.1.2	0.600205549845838	.	208520001	208960000	#FFDADA	1	0.625
chr2	208960001	209120000	B.1.1.1.2.1.2.1.2.1	0.519013360739979	.	208960001	209120000	#DADAFF	1	0.5
chr2	209120001	209240000	A.2.2.2.1.1.2.2.2.1	0.612538540596095	.	209120001	209240000	#FFDADA	1	0.625
chr2	209240001	209600000	B.2.1.2.2.2.2.2.1.2.2.2	0.146968139773895	.	209240001	209600000	#4848FF	1	0.25
chr2	209600001	209720000	B.2.1.2.2.1.1.1.2.1.1	0.177800616649538	.	209600001	209720000	#4848FF	1	0.25
chr2	209720001	209920000	B.2.2.1.2.2.1.2.2.1.1	0.079136690647482	.	209720001	209920000	#0000FF	1	0.125
chr2	209920001	210040000	B.2.1.2.2.1.1.1.2.2	0.174717368961973	.	209920001	210040000	#4848FF	1	0.25
chr2	210040001	210200000	B.2.2.1.2.2.1.1.2.1.2	0.0863309352517986	.	210040001	210200000	#0000FF	1	0.125
chr2	210200001	210320000	B.2.1.2.1.2.1.1.1.1.2	0.199383350462487	.	210200001	210320000	#4848FF	1	0.25
chr2	210320001	210640000	B.1.2.1.2.1.1.2.2.1	0.387461459403905	.	210320001	210640000	#9191FF	1	0.375
chr2	210640001	210760000	B.2.1.2.1.2.2.2.2	0.18191161356629	.	210640001	210760000	#4848FF	1	0.25
chr2	210760001	210960000	B.1.1.1.2.2.1.1.2.1	0.512846865364851	.	210760001	210960000	#DADAFF	1	0.5
chr2	210960001	211080000	B.1.1.1.2.1.2.1.1.1	0.522096608427544	.	210960001	211080000	#DADAFF	1	0.5
chr2	211080001	211240000	B.2.1.2.1.2.2.1.1	0.184994861253854	.	211080001	211240000	#4848FF	1	0.25
chr2	211240001	211640000	B.2.1.2.2.2.2.2.2.1.1	0.145940390544707	.	211240001	211640000	#4848FF	1	0.25
chr2	211640001	211760000	B.2.1.2.2.1.2.2.1.2.2.2	0.165467625899281	.	211640001	211760000	#4848FF	1	0.25
chr2	211760001	211920000	B.2.2.1.1.1.2.1.2.2.2.1	0.124357656731757	.	211760001	211920000	#0000FF	1	0.125
chr2	211920001	212560000	B.2.2.1.2.2.2.1	0.0739979445015416	.	211920001	212560000	#0000FF	1	0.125
chr2	212560001	212960000	B.2.2.1.1.2.2.1.1.2.1	0.105858170606372	.	212560001	212960000	#0000FF	1	0.125
chr2	212960001	213080000	B.2.1.2.2.1.2.2.1.2.1	0.167523124357657	.	212960001	213080000	#4848FF	1	0.25
chr2	213080001	213200000	B.2.1.2.1.2.1.1.2.1.2	0.195272353545735	.	213080001	213200000	#4848FF	1	0.25
chr2	213200001	213560000	B.2.2.1.1.2.2.2.1	0.100719424460432	.	213200001	213560000	#0000FF	1	0.125
chr2	213560001	213920000	B.2.1.2.1.1.2.1.1.2.2	0.209660842754368	.	213560001	213920000	#4848FF	1	0.25
chr2	213920001	214080000	B.1.2.1.1.2.1.1.1.1.1.2	0.414182939362795	.	213920001	214080000	#9191FF	1	0.375
chr2	214080001	214200000	B.1.1.1.1.1.2.2.1.2.2	0.547790339157246	.	214080001	214200000	#DADAFF	1	0.5
chr2	214200001	214480000	B.2.2.1.1.1.1.1.2.2	0.137718396711202	.	214200001	214480000	#0000FF	1	0.125
chr2	214480001	214920000	B.2.2.1.1.2.2.1.2.2	0.10174717368962	.	214480001	214920000	#0000FF	1	0.125
chr2	214920001	215080000	B.2.1.2.2.1.1.1.1.2.2	0.178828365878726	.	214920001	215080000	#4848FF	1	0.25
chr2	215080001	215360000	B.2.2.1.1.1.1.2.2.1	0.13360739979445	.	215080001	215360000	#0000FF	1	0.125
chr2	215360001	215560000	B.2.1.2.1.1.1.1.2.1.1	0.215827338129496	.	215360001	215560000	#4848FF	1	0.25
chr2	215560001	216160000	B.2.1.2.1.1.1.1.2.2	0.21377183967112	.	215560001	216160000	#4848FF	1	0.25
chr2	216160001	216480000	B.1.1.1.1.2.2.2.1.1	0.530318602261048	.	216160001	216480000	#DADAFF	1	0.5
chr2	216480001	216600000	B.1.1.1.1.1.2.2.1.2.1.1	0.549845837615622	.	216480001	216600000	#DADAFF	1	0.5
chr2	216600001	216920000	A.2.2.2.2.1.1.2.1.2.1.1	0.589928057553957	.	216600001	216920000	#FFDADA	1	0.625
chr2	216920001	217080000	A.2.1.2.1.1.1.1.1	0.731757451181912	.	216920001	217080000	#FF9191	1	0.75
chr2	217080001	217360000	A.2.1.2.1.2.1.2.2.2	0.714285714285714	.	217080001	217360000	#FF9191	1	0.75
chr2	217360001	217800000	A.2.1.2.2.1.2.1.2.2.2	0.691675231243577	.	217360001	217800000	#FF9191	1	0.75
chr2	217800001	218080000	B.1.1.1.1.2.2.2.1.2	0.52929085303186	.	217800001	218080000	#DADAFF	1	0.5
chr2	218080001	218200000	A.2.2.2.2.2.1.1.2	0.576567317574512	.	218080001	218200000	#FFDADA	1	0.625
chr2	218200001	218360000	A.2.2.2.2.1.1.2.1.1.2	0.590955806783145	.	218200001	218360000	#FFDADA	1	0.625
chr2	218360001	218680000	A.2.1.2.2.1.2.1.2.2.1.2.1	0.693730729701953	.	218360001	218680000	#FF9191	1	0.75
chr2	218680001	219320000	A.1.2.2.1.1.2.2.2.1	0.828365878725591	.	218680001	219320000	#FF4848	1	0.875
chr2	219320001	219480000	A.1.2.2.1.1.1.1.1	0.836587872559096	.	219320001	219480000	#FF4848	1	0.875
chr2	219480001	219680000	A.1.2.2.1.1.1.1.2	0.835560123329907	.	219480001	219680000	#FF4848	1	0.875
chr2	219680001	219840000	A.1.2.2.2.1.2.1.1.2.1	0.816032887975334	.	219680001	219840000	#FF4848	1	0.875
chr2	219840001	220080000	A.1.2.2.1.1.1.2.1	0.834532374100719	.	219840001	220080000	#FF4848	1	0.875
chr2	220080001	220400000	A.1.2.2.1.1.1.2.2	0.833504624871531	.	220080001	220400000	#FF4848	1	0.875
chr2	220400001	221000000	B.1.2.1.2.1.1.2.1	0.388489208633094	.	220400001	221000000	#9191FF	1	0.375
chr2	221000001	221440000	B.2.2.1.1.2.2.1.1.1	0.10688591983556	.	221000001	221440000	#0000FF	1	0.125
chr2	221440001	221560000	B.2.1.2.1.2.1.2.1.1.1	0.191161356628983	.	221440001	221560000	#4848FF	1	0.25
chr2	221560001	221640000	B.1.2.1.1.2.1.2.1.2	0.408016443987667	.	221560001	221640000	#9191FF	1	0.375
chr2	221640001	221760000	B.1.2.1.1.2.2.2.1.1.2	0.397738951695786	.	221640001	221760000	#9191FF	1	0.375
chr2	221760001	222160000	B.1.2.1.2.1.2.2.2.2	0.378211716341213	.	221760001	222160000	#9191FF	1	0.375
chr2	222160001	222520000	B.1.2.1.1.1.1.2.2.2.1.1	0.424460431654676	.	222160001	222520000	#9191FF	1	0.375
chr2	222520001	222720000	B.2.1.2.1.1.2.2.2.2	0.202466598150051	.	222520001	222720000	#4848FF	1	0.25
chr2	222720001	222840000	B.2.1.2.2.2.2.1.2.2	0.152106885919836	.	222720001	222840000	#4848FF	1	0.25
chr2	222840001	222920000	B.2.1.2.1.2.1.2.1.1.2	0.190133607399794	.	222840001	222920000	#4848FF	1	0.25
chr2	222920001	223200000	B.2.1.2.2.2.2.2.1.2.1.1	0.150051387461459	.	222920001	223200000	#4848FF	1	0.25
chr2	223200001	223480000	B.1.2.1.2.1.1.2.2.2	0.386433710174717	.	223200001	223480000	#9191FF	1	0.375
chr2	223480001	223760000	A.2.1.2.2.1.1.2.1.1	0.702980472764645	.	223480001	223760000	#FF9191	1	0.75
chr2	223760001	223840000	A.2.2.2.2.2.2.1.1.2	0.570400822199383	.	223760001	223840000	#FFDADA	1	0.625
chr2	223840001	224120000	B.1.2.1.1.2.2.2.2.1	0.39568345323741	.	223840001	224120000	#9191FF	1	0.375
chr2	224120001	224480000	B.1.2.1.2.1.2.2.2.1	0.379239465570401	.	224120001	224480000	#9191FF	1	0.375
chr2	224480001	224720000	B.1.1.1.2.2.1.2.2.1.2.2	0.50256937307297	.	224480001	224720000	#DADAFF	1	0.5
chr2	224720001	224840000	A.2.2.2.2.2.2.1.1.1	0.571428571428571	.	224720001	224840000	#FFDADA	1	0.625
chr2	224840001	225120000	A.2.2.2.2.1.1.2.1.1.1.2	0.591983556012333	.	224840001	225120000	#FFDADA	1	0.625
chr2	225120001	225280000	A.2.2.2.2.2.1.2.2.1	0.573484069886948	.	225120001	225280000	#FFDADA	1	0.625
chr2	225280001	225600000	A.2.2.2.1.1.1.2.1.1.2	0.624871531346352	.	225280001	225600000	#FFDADA	1	0.625
chr2	225600001	225880000	A.2.1.2.2.1.2.2.1.2	0.6896197327852	.	225600001	225880000	#FF9191	1	0.75
chr2	225880001	226120000	B.1.1.1.2.2.1.1.1.2	0.513874614594039	.	225880001	226120000	#DADAFF	1	0.5
chr2	226120001	226240000	B.1.2.1.1.2.2.1.1.2.2.2	0.40082219938335	.	226120001	226240000	#9191FF	1	0.375
chr2	226240001	226440000	B.2.1.2.1.1.1.1.2.1.2	0.214799588900308	.	226240001	226440000	#4848FF	1	0.25
chr2	226440001	226720000	B.2.1.2.1.1.2.2.1.1	0.205549845837616	.	226440001	226720000	#4848FF	1	0.25
chr2	226720001	227080000	B.1.2.1.2.1.1.1.2.2.1.1	0.391572456320658	.	226720001	227080000	#9191FF	1	0.375
chr2	227080001	227280000	B.1.2.1.1.2.2.2.2.2	0.394655704008222	.	227080001	227280000	#9191FF	1	0.375
chr2	227280001	227480000	B.1.1.1.2.2.1.2.2.2.1.2	0.500513874614594	.	227280001	227480000	#DADAFF	1	0.5
chr2	227480001	228040000	B.1.1.1.1.2.1.1.1.2	0.541623843782117	.	227480001	228040000	#DADAFF	1	0.5
chr2	228040001	228160000	B.1.2.1.1.2.1.1.1.1.1.1	0.415210688591984	.	228040001	228160000	#9191FF	1	0.375
chr2	228160001	228360000	A.2.2.2.1.2.2.2.1.1	0.601233299075026	.	228160001	228360000	#FFDADA	1	0.625
chr2	228360001	228440000	A.2.2.2.1.1.2.1.2.1	0.615621788283659	.	228360001	228440000	#FFDADA	1	0.625
chr2	228440001	228520000	B.1.1.1.1.1.1.2.2.1	0.557040082219938	.	228440001	228520000	#DADAFF	1	0.5
chr2	228520001	228640000	B.1.1.1.2.1.1.1.2	0.525179856115108	.	228520001	228640000	#DADAFF	1	0.5
chr2	228640001	228720000	B.1.2.1.1.2.1.2.1.1	0.409044193216855	.	228640001	228720000	#9191FF	1	0.375
chr2	228720001	228880000	B.2.1.2.1.2.1.2.1.2.1	0.189105858170606	.	228720001	228880000	#4848FF	1	0.25
chr2	228880001	229080000	B.2.2.1.1.1.1.2.2.2.2	0.131551901336074	.	228880001	229080000	#0000FF	1	0.125
chr2	229080001	229280000	B.2.2.1.2.2.1.1.2.2.1.2	0.0842754367934224	.	229080001	229280000	#0000FF	1	0.125
chr2	229280001	229400000	B.2.2.1.1.1.2.1.2.2.2.2	0.123329907502569	.	229280001	229400000	#0000FF	1	0.125
chr2	229400001	229520000	B.2.1.2.2.1.1.1.2.1.2.2	0.175745118191161	.	229400001	229520000	#4848FF	1	0.25
chr2	229520001	229680000	B.2.1.2.2.2.2.1.1.1	0.156217882836588	.	229520001	229680000	#4848FF	1	0.25
chr2	229680001	229800000	B.2.1.2.2.1.1.1.1.2.1	0.179856115107914	.	229680001	229800000	#4848FF	1	0.25
chr2	229800001	230000000	B.2.1.2.2.2.2.2.2.2.2	0.141829393627955	.	229800001	230000000	#4848FF	1	0.25
chr2	230000001	230160000	B.2.1.2.2.2.2.2.1.2.2.1	0.147995889003083	.	230000001	230160000	#4848FF	1	0.25
chr2	230160001	230320000	B.2.1.2.1.1.2.1.2.2	0.206577595066804	.	230160001	230320000	#4848FF	1	0.25
chr2	230320001	230600000	B.1.1.1.2.2.1.2.2.2.2.2	0.498458376156218	.	230320001	230600000	#DADAFF	1	0.5
chr2	230600001	230880000	A.1.2.2.2.2.2.1.1.2.2	0.801644398766701	.	230600001	230880000	#FF4848	1	0.875
chr2	230880001	231040000	A.2.1.2.2.2.1.2.2.1.2	0.682425488180884	.	230880001	231040000	#FF9191	1	0.75
chr2	231040001	231440000	A.1.2.2.2.2.2.1.2.1.1	0.800616649537513	.	231040001	231440000	#FF4848	1	0.875
chr2	231440001	231960000	A.1.2.2.1.1.2.1.1	0.832476875642343	.	231440001	231960000	#FF4848	1	0.875
chr2	231960001	232160000	A.1.2.2.2.1.1.2.2.2.1	0.819116135662898	.	231960001	232160000	#FF4848	1	0.875
chr2	232160001	232480000	A.1.2.2.1.1.2.2.1.2	0.829393627954779	.	232160001	232480000	#FF4848	1	0.875
chr2	232480001	232600000	A.1.2.2.1.2.1.1	0.826310380267215	.	232480001	232600000	#FF4848	1	0.875
chr2	232600001	232920000	A.1.2.2.2.1.1.2.2.1	0.820143884892086	.	232600001	232920000	#FF4848	1	0.875
chr2	232920001	233280000	A.2.1.2.1.1.2.2.2.2.1	0.721479958890031	.	232920001	233280000	#FF9191	1	0.75
chr2	233280001	233720000	A.1.2.2.1.1.2.2.1.1	0.830421377183967	.	233280001	233720000	#FF4848	1	0.875
chr2	233720001	233800000	A.1.2.2.2.1.2.2.1.2	0.810894141829394	.	233720001	233800000	#FF4848	1	0.875
chr2	233800001	233880000	A.2.1.2.1.1.2.2.2.2.2	0.720452209660843	.	233800001	233880000	#FF9191	1	0.75
chr2	233880001	234000000	A.1.2.2.2.1.1.2.2.2.2	0.81808838643371	.	233880001	234000000	#FF4848	1	0.875
chr2	234080001	234200000	A.1.2.2.2.1.1.2.2.2.2	0.81808838643371	.	234080001	234200000	#FF4848	1	0.875
chr2	234200001	234520000	A.1.2.2.2.2.2.1.1.2.1	0.802672147995889	.	234200001	234520000	#FF4848	1	0.875
chr2	234520001	234800000	A.2.2.2.1.2.2.2.2.2	0.597122302158273	.	234520001	234800000	#FFDADA	1	0.625
chr2	234800001	234880000	A.2.2.2.2.2.1.2.1.1	0.575539568345324	.	234800001	234880000	#FFDADA	1	0.625
chr2	234880001	235000000	A.2.2.2.1.2.1.1.2.2	0.607399794450154	.	234880001	235000000	#FFDADA	1	0.625
chr2	235000001	235200000	A.2.2.2.1.2.1.1.2.1	0.608427543679342	.	235000001	235200000	#FFDADA	1	0.625
chr2	235200001	235440000	A.2.1.2.1.1.1.2.1.1	0.729701952723535	.	235200001	235440000	#FF9191	1	0.75
chr2	235440001	235600000	A.2.2.2.2.2.1.2.2.2	0.57245632065776	.	235440001	235600000	#FFDADA	1	0.625
chr2	235600001	235800000	B.1.2.1.1.1.1.1.2.1.1.1.1	0.438848920863309	.	235600001	235800000	#9191FF	1	0.375
chr2	235800001	235920000	B.1.1.1.2.1.2.1.2.2	0.517985611510791	.	235800001	235920000	#DADAFF	1	0.5
chr2	235920001	236200000	B.1.1.1.1.2.1.2.2	0.536485097636177	.	235920001	236200000	#DADAFF	1	0.5
chr2	236200001	236280000	B.1.1.1.1.1.1.2.2.2	0.55601233299075	.	236200001	236280000	#DADAFF	1	0.5
chr2	236280001	236480000	B.1.1.1.2.2.1.1.1.1	0.514902363823227	.	236280001	236480000	#DADAFF	1	0.5
chr2	236480001	236600000	A.2.2.2.2.2.1.1.1.2	0.5775950668037	.	236480001	236600000	#FFDADA	1	0.625
chr2	236600001	236680000	A.2.2.2.1.2.1.2	0.606372045220966	.	236600001	236680000	#FFDADA	1	0.625
chr2	236680001	236880000	B.1.2.1.1.1.1.2.1.1	0.433710174717369	.	236680001	236880000	#9191FF	1	0.375
chr2	236880001	237000000	A.2.2.2.2.2.1.2.1.2	0.574511819116136	.	236880001	237000000	#FFDADA	1	0.625
chr2	237000001	237160000	B.1.1.1.2.1.1.2.1	0.52415210688592	.	237000001	237160000	#DADAFF	1	0.5
chr2	237160001	237640000	A.2.1.2.2.1.1.1.2.1	0.70606372045221	.	237160001	237640000	#FF9191	1	0.75
chr2	237640001	237760000	A.2.2.2.1.2.1.1.1.2	0.60945529290853	.	237640001	237760000	#FFDADA	1	0.625
chr2	237760001	238000000	A.2.1.2.2.1.1.1.2.2.2	0.704008221993834	.	237760001	238000000	#FF9191	1	0.75
chr2	238000001	238240000	A.2.1.2.2.1.1.1.2.2.1	0.705035971223022	.	238000001	238240000	#FF9191	1	0.75
chr2	238240001	238720000	A.1.1.2.1.2.2.1	0.957862281603289	.	238240001	238720000	#FF0000	1	1
chr2	238720001	239160000	A.1.1.2.1.2.2.2.2	0.955806783144913	.	238720001	239160000	#FF0000	1	1
chr2	239160001	239240000	A.1.2.2.2.1.2.2.1.1	0.811921891058582	.	239160001	239240000	#FF4848	1	0.875
chr2	239240001	239400000	A.1.2.2.2.1.2.1.1.2.2	0.815005138746146	.	239240001	239400000	#FF4848	1	0.875
chr2	239400001	239560000	A.2.1.2.2.1.1.2.2.2	0.699897225077081	.	239400001	239560000	#FF9191	1	0.75
chr2	239560001	239800000	A.2.1.2.2.1.2.1.2.2.1.1	0.694758478931141	.	239560001	239800000	#FF9191	1	0.75
chr2	239840001	240120000	A.2.1.2.2.1.2.1.2.2.1.1	0.694758478931141	.	239840001	240120000	#FF9191	1	0.75
chr2	240120001	240360000	A.1.2.2.1.2.1.2	0.825282631038027	.	240120001	240360000	#FF4848	1	0.875
chr2	240360001	240760000	A.2.2.2.1.2.1.1.1.1	0.610483042137718	.	240360001	240760000	#FFDADA	1	0.625
chr2	240760001	240880000	A.2.1.2.1.1.2.2.1	0.723535457348407	.	240760001	240880000	#FF9191	1	0.75
chr2	240880001	241320000	A.1.2.2.2.2.2.1.1.1.2	0.803699897225077	.	240880001	241320000	#FF4848	1	0.875
chr2	241320001	241640000	A.1.2.2.2.1.2.2.2.2.1	0.808838643371018	.	241320001	241640000	#FF4848	1	0.875
chr2	241640001	241760000	A.1.2.2.2.1.2.2.2.2.2	0.807810894141829	.	241640001	241760000	#FF4848	1	0.875
chr2	241760001	241920000	A.1.2.2.2.1.2.2.2.1	0.809866392600206	.	241760001	241920000	#FF4848	1	0.875
chr2	241920001	242080000	A.2.1.2.1.1.2.1	0.724563206577595	.	241920001	242080000	#FF9191	1	0.75
chr2	242080001	242400000	A.1.1.2.1.2.1	0.958890030832477	.	242080001	242400000	#FF0000	1	1
chr2	242400001	242880000	A.1.1.2.1.2.2.2.1	0.956834532374101	.	242400001	242880000	#FF0000	1	1
chr2	242880001	243080000	A.2.1.2.2.2.1.2.1.2	0.68448098663926	.	242880001	243080000	#FF9191	1	0.75
chr3	40001	240000	A.2.2.2.1.2.1.2.2.1.2	0.548946716232962	.	40001	240000	#FFDADA	1	0.625
chr3	240001	640000	B.1.2.1.1.2.2.1.1.2	0.339529120198265	.	240001	640000	#9191FF	1	0.375
chr3	640001	880000	B.1.2.1.2.1.2.2.2	0.315985130111524	.	640001	880000	#9191FF	1	0.375
chr3	880001	1080000	B.1.2.1.1.1.2.1.2	0.351920693928129	.	880001	1080000	#9191FF	1	0.375
chr3	1080001	1280000	B.1.2.1.2.1.2.1.2.1.2	0.319702602230483	.	1080001	1280000	#9191FF	1	0.375
chr3	1280001	1480000	B.1.1.2.2.2.2.1.1.2.2	0.376703841387856	.	1280001	1480000	#DADAFF	1	0.5
chr3	1480001	1680000	B.1.1.2.2.2.1.2.1.2	0.384138785625774	.	1480001	1680000	#DADAFF	1	0.5
chr3	1680001	2080000	B.2.1.1.2.1.2.1.2.2	0.228004956629492	.	1680001	2080000	#4848FF	1	0.25
chr3	2080001	2240000	B.1.1.2.1.2.1.2.2.1	0.423791821561338	.	2080001	2240000	#DADAFF	1	0.5
chr3	2240001	2680000	B.1.2.1.1.2.2.2.1.2	0.333333333333333	.	2240001	2680000	#9191FF	1	0.375
chr3	2680001	2840000	A.2.2.2.2.2.2.2.1.1.1	0.506815365551425	.	2680001	2840000	#FFDADA	1	0.625
chr3	2840001	3120000	A.2.2.2.2.1.1.1.1	0.536555142503098	.	2840001	3120000	#FFDADA	1	0.625
chr3	3120001	3400000	A.2.2.2.2.1.1.1.2.1	0.535315985130111	.	3120001	3400000	#FFDADA	1	0.625
chr3	3400001	3840000	B.1.2.1.1.2.2.1.2.1	0.338289962825279	.	3400001	3840000	#9191FF	1	0.375
chr3	3840001	4040000	A.2.2.2.2.2.2.2.1.1.2	0.505576208178439	.	3840001	4040000	#FFDADA	1	0.625
chr3	4040001	4120000	A.2.2.2.1.2.2.1.1.2.2.1.2	0.54275092936803	.	4040001	4120000	#FFDADA	1	0.625
chr3	4120001	4320000	B.1.1.2.2.2.2.1.1.1.1	0.380421313506815	.	4120001	4320000	#DADAFF	1	0.5
chr3	4320001	4600000	A.1.2.1.1.1.2.1.2.2	0.899628252788104	.	4320001	4600000	#FF4848	1	0.875
chr3	4600001	4760000	A.1.1.2.1.2.2.2.1.1	0.933085501858736	.	4600001	4760000	#FF0000	1	1
chr3	4760001	4920000	A.1.1.1.1.2.1.1.1.2	0.988847583643123	.	4760001	4920000	#FF0000	1	1
chr3	4920001	5280000	A.1.1.1.1.2.1.2.2	0.983890954151177	.	4920001	5280000	#FF0000	1	1
chr3	5280001	5880000	B.1.2.1.2.2.2.1	0.308550185873606	.	5280001	5880000	#9191FF	1	0.375
chr3	5880001	6560000	B.1.2.1.2.2.2.2.2	0.306071871127633	.	5880001	6560000	#9191FF	1	0.375
chr3	6560001	6880000	B.1.2.1.1.1.1.1.2.2	0.36183395291202	.	6560001	6880000	#9191FF	1	0.375
chr3	6880001	7080000	B.1.2.1.2.2.1.1.2	0.313506815365551	.	6880001	7080000	#9191FF	1	0.375
chr3	7080001	7240000	B.1.1.2.2.2.2.1.1.1.2	0.379182156133829	.	7080001	7240000	#DADAFF	1	0.5
chr3	7240001	7400000	A.2.2.2.2.2.2.2.2.1	0.503097893432466	.	7240001	7400000	#FFDADA	1	0.625
chr3	7400001	7480000	B.1.1.2.1.2.1.1.2	0.426270136307311	.	7400001	7480000	#DADAFF	1	0.5
chr3	7480001	7800000	B.1.1.2.2.1.1.2.1.1.2	0.40272614622057	.	7480001	7800000	#DADAFF	1	0.5
chr3	7800001	8000000	B.1.1.2.1.1.2.1.1.1.1.1	0.441140024783147	.	7800001	8000000	#DADAFF	1	0.5
chr3	8000001	8120000	B.1.1.2.1.2.1.1.1	0.427509293680297	.	8000001	8120000	#DADAFF	1	0.5
chr3	8120001	8320000	B.1.1.2.2.1.1.1.1	0.408921933085502	.	8120001	8320000	#DADAFF	1	0.5
chr3	8320001	8520000	A.2.2.2.2.2.1.1.2.1.2	0.519206939281289	.	8320001	8520000	#FFDADA	1	0.625
chr3	8520001	8680000	A.1.2.1.2.2.2.2.1.1	0.821561338289963	.	8520001	8680000	#FF4848	1	0.875
chr3	8680001	8840000	A.2.2.2.1.1.1.2.2	0.566294919454771	.	8680001	8840000	#FFDADA	1	0.625
chr3	8840001	8960000	A.2.1.1.1.1.1.1.2.1.1	0.773234200743494	.	8840001	8960000	#FF9191	1	0.75
chr3	8960001	9200000	A.1.2.1.1.1.2.1.2.1	0.900867410161091	.	8960001	9200000	#FF4848	1	0.875
chr3	9240001	9360000	A.1.2.1.1.1.2.1.2.1	0.900867410161091	.	9240001	9360000	#FF4848	1	0.875
chr3	9360001	9560000	A.1.1.1.1.2.1.1.2.2	0.98636926889715	.	9360001	9560000	#FF0000	1	1
chr3	9560001	9720000	A.1.1.2.1.1.2.2.2.2.1	0.950433705080545	.	9560001	9720000	#FF0000	1	1
chr3	9720001	9880000	A.1.1.1.2.1.2.2	0.970260223048327	.	9720001	9880000	#FF0000	1	1
chr3	9880001	10000000	A.1.1.1.2.1.2.1.1.2.1	0.975216852540273	.	9880001	10000000	#FF0000	1	1
chr3	10000001	10160000	A.1.1.1.1.2.1.1.1.1.1.1	0.992565055762082	.	10000001	10160000	#FF0000	1	1
chr3	10200001	10360000	A.1.1.1.1.2.1.1.1.1.1.1	0.992565055762082	.	10200001	10360000	#FF0000	1	1
chr3	10360001	10560000	A.1.2.1.2.1.1.1.2	0.857496902106567	.	10360001	10560000	#FF4848	1	0.875
chr3	10560001	10760000	A.2.1.1.1.1.1.1.2.2.2	0.769516728624535	.	10560001	10760000	#FF9191	1	0.75
chr3	10760001	10880000	A.1.2.1.2.2.2.2.2.1	0.81908302354399	.	10760001	10880000	#FF4848	1	0.875
chr3	10880001	11080000	A.2.1.1.1.1.2.2.2.2	0.759603469640644	.	10880001	11080000	#FF9191	1	0.75
chr3	11080001	11360000	A.1.2.1.1.1.1.1.2.2	0.913258983890954	.	11080001	11360000	#FF4848	1	0.875
chr3	11360001	11520000	A.1.1.2.1.1.2.1.2	0.955390334572491	.	11360001	11520000	#FF0000	1	1
chr3	11520001	11720000	A.1.1.2.1.1.2.1.1.2	0.956629491945477	.	11520001	11720000	#FF0000	1	1
chr3	11720001	11960000	A.1.2.1.1.1.1.1.2.1.1	0.916976456009913	.	11720001	11960000	#FF4848	1	0.875
chr3	11960001	12600000	A.2.1.1.1.2.1.1.2	0.757125154894672	.	11960001	12600000	#FF9191	1	0.75
chr3	12600001	12800000	A.1.1.1.1.2.1.2.1	0.985130111524164	.	12600001	12800000	#FF0000	1	1
chr3	12840001	13000000	A.1.1.1.1.2.1.2.1	0.985130111524164	.	12840001	13000000	#FF0000	1	1
chr3	13000001	13360000	A.1.2.1.1.2.2.2.1.1	0.866171003717472	.	13000001	13360000	#FF4848	1	0.875
chr3	13360001	13520000	A.1.1.2.1.1.2.2.2.2.2	0.949194547707559	.	13360001	13520000	#FF0000	1	1
chr3	13520001	13680000	A.1.2.1.1.2.2.2.2.1.1	0.863692688971499	.	13520001	13680000	#FF4848	1	0.875
chr3	13680001	14000000	A.1.2.1.2.2.2.2.2.2.2	0.816604708798017	.	13680001	14000000	#FF4848	1	0.875
chr3	14000001	14320000	A.1.2.1.2.2.1.1.1.1.1.2	0.842627013630731	.	14000001	14320000	#FF4848	1	0.875
chr3	14320001	14520000	A.1.1.2.1.2.2.1.2.1	0.935563816604709	.	14320001	14520000	#FF0000	1	1
chr3	14520001	14640000	A.1.2.1.1.2.2.1.1.2	0.874845105328377	.	14520001	14640000	#FF4848	1	0.875
chr3	14640001	14840000	A.1.1.2.1.2.1.1.2.2.1.1	0.942998760842627	.	14640001	14840000	#FF0000	1	1
chr3	14840001	14960000	A.1.1.2.1.1.2.2.2.1.2	0.951672862453532	.	14840001	14960000	#FF0000	1	1
chr3	14960001	15040000	A.1.1.1.1.1.2.2.1	0.995043370508054	.	14960001	15040000	#FF0000	1	1
chr3	15040001	15160000	A.1.1.1.1.2.2.2	0.981412639405205	.	15040001	15160000	#FF0000	1	1
chr3	15160001	15400000	A.1.1.1.1.1.1.2	0.998760842627014	.	15160001	15400000	#FF0000	1	1
chr3	15440001	15480000	A.1.1.1.1.1.1.2	0.998760842627014	.	15440001	15480000	#FF0000	1	1
chr3	15480001	15840000	A.1.1.2.1.2.2.2.1.2.2	0.929368029739777	.	15480001	15840000	#FF0000	1	1
[truncated: 9,022 more rows]
