# Supplementary material for: Systematic inference and comparison of multi-scale chromatin sub-compartments connects spatial organization to cell phenotypes
Source: Nat Commun. 2021 May 10;12:2439. doi: 10.1038/s41467-021-22666-3 (PMC8110550; doi:10.1038/s41467-021-22666-3)
Supplement: Supplementary file 5 — Supplementary Dataset 2 [file 41467_2021_22666_MOESM5_ESM.zip › Supplementary_Data_1_domain_hierarchies_127HiCmaps/KARPAS_GSK_binsize=40kb.bed]

#fields: chr, pos_start, pos_end, the full compartment label describing the position in the hierachy, normalized compartment domain rank, ., pos_start, pos_end, color based on eight compartment model (A.1.1 - B.2.2), 1, eight compartment score (A.1.1 to B.2.2: 8 to 1 devided by 8)
chr1	560001	600000	A.1.2.1.1.2.2.2.1	0.822454308093995	.	560001	600000	#FF4848	1	0.875
chr1	840001	880000	A.1.2.1.1.2.2.2.1	0.822454308093995	.	840001	880000	#FF4848	1	0.875
chr1	920001	960000	A.1.2.1.1.2.2.2.1	0.822454308093995	.	920001	960000	#FF4848	1	0.875
chr1	1080001	1160000	A.1.2.1.1.2.2.2.1	0.822454308093995	.	1080001	1160000	#FF4848	1	0.875
chr1	1280001	1400000	A.1.2.1.1.2.2.2.1	0.822454308093995	.	1280001	1400000	#FF4848	1	0.875
chr1	1480001	1640000	A.1.2.1.1.2.2.2.1	0.822454308093995	.	1480001	1640000	#FF4848	1	0.875
chr1	1680001	1840000	A.1.1.2.2.1.2.2.1.2.1	0.872062663185379	.	1680001	1840000	#FF0000	1	1
chr1	1840001	2040000	A.2.1.2.1.2.2.2.1.1.1.1	0.580939947780679	.	1840001	2040000	#FF9191	1	0.75
chr1	2040001	2320000	A.2.1.2.1.2.2.2.1.1.2.2	0.577023498694517	.	2040001	2320000	#FF9191	1	0.75
chr1	2320001	2520000	A.2.1.2.1.2.1.1.1.2	0.595300261096606	.	2320001	2520000	#FF9191	1	0.75
chr1	2520001	2640000	A.2.2.1.1.1.2.2	0.52088772845953	.	2520001	2640000	#FFDADA	1	0.625
chr1	2680001	2760000	A.2.2.1.1.1.2.2	0.52088772845953	.	2680001	2760000	#FFDADA	1	0.625
chr1	2760001	3360000	B.1.1.1.2.1.1.1.2.1	0.392950391644909	.	2760001	3360000	#DADAFF	1	0.5
chr1	3360001	3680000	A.2.1.2.1.2.2.2.2.2.2.2	0.570496083550914	.	3360001	3680000	#FF9191	1	0.75
chr1	3680001	3840000	A.1.2.2.2.1.2.1.2.2.2	0.68798955613577	.	3680001	3840000	#FF4848	1	0.875
chr1	4000001	4200000	A.1.2.2.2.1.2.1.2.2.2	0.68798955613577	.	4000001	4200000	#FF4848	1	0.875
chr1	4200001	4520000	A.2.2.2.1.2.1.2.2	0.450391644908616	.	4200001	4520000	#FFDADA	1	0.625
chr1	4520001	4880000	A.2.2.2.1.2.2.1.1.1	0.449086161879896	.	4520001	4880000	#FFDADA	1	0.625
chr1	4880001	5200000	A.2.2.2.1.2.2.1.1.2	0.447780678851175	.	4880001	5200000	#FFDADA	1	0.625
chr1	5200001	5360000	A.1.2.2.2.1.2.1.2.1.2	0.690600522193211	.	5200001	5360000	#FF4848	1	0.875
chr1	5360001	5560000	A.2.2.1.1.1.1.2.1	0.526109660574413	.	5360001	5560000	#FFDADA	1	0.625
chr1	5560001	6080000	B.1.1.1.2.1.1.1.1.2	0.394255874673629	.	5560001	6080000	#DADAFF	1	0.5
chr1	6080001	6280000	A.2.1.2.1.2.1.2.1.2	0.590078328981723	.	6080001	6280000	#FF9191	1	0.75
chr1	6280001	6480000	A.1.2.2.2.1.2.1.1.1.2	0.697127937336815	.	6280001	6480000	#FF4848	1	0.875
chr1	6480001	6720000	A.1.1.2.2.1.2.2.1.1.2.2	0.873368146214099	.	6480001	6720000	#FF0000	1	1
chr1	6720001	6920000	A.1.1.2.2.1.2.1.1.2.1.2.2	0.889033942558747	.	6720001	6920000	#FF0000	1	1
chr1	6920001	7320000	A.2.1.2.1.2.2.2.2.2.2.1	0.571801566579634	.	6920001	7320000	#FF9191	1	0.75
chr1	7320001	7480000	A.2.2.1.1.1.2.1	0.522193211488251	.	7320001	7480000	#FFDADA	1	0.625
chr1	7480001	7760000	A.2.1.2.2.2.2.2.2.2	0.532637075718016	.	7480001	7760000	#FF9191	1	0.75
chr1	7760001	8000000	A.2.1.2.1.2.2.1.2.2	0.5822454308094	.	7760001	8000000	#FF9191	1	0.75
chr1	8000001	8400000	A.2.1.2.2.2.2.1.2.1	0.54177545691906	.	8000001	8400000	#FF9191	1	0.75
chr1	8400001	8600000	A.1.2.1.2.2.1.1.1.1	0.798955613577023	.	8400001	8600000	#FF4848	1	0.875
chr1	8600001	8920000	A.1.2.1.2.2.2.1.2.2.2	0.762402088772846	.	8600001	8920000	#FF4848	1	0.875
chr1	8920001	9160000	A.1.2.1.2.2.2.2.1.2.1	0.758485639686684	.	8920001	9160000	#FF4848	1	0.875
chr1	9160001	9640000	A.1.2.1.2.2.2.1.1.1.1	0.781984334203655	.	9160001	9640000	#FF4848	1	0.875
chr1	9640001	10000000	A.1.1.2.2.1.1.1.1.1.2.2.2	0.903394255874674	.	9640001	10000000	#FF0000	1	1
chr1	10000001	10160000	A.1.2.1.2.2.2.1.2.1.2.1	0.77154046997389	.	10000001	10160000	#FF4848	1	0.875
chr1	10160001	10560000	A.1.2.1.2.2.2.1.1.2.1.2	0.776762402088773	.	10160001	10560000	#FF4848	1	0.875
chr1	10560001	11080000	A.1.2.2.2.1.1.1.2.2.1	0.702349869451697	.	10560001	11080000	#FF4848	1	0.875
chr1	11080001	11280000	A.1.1.2.2.1.2.2.1.1.2.1	0.87467362924282	.	11080001	11280000	#FF0000	1	1
chr1	11280001	12120000	A.1.1.1.2.2.1.1.2.2.1.2.1	0.954308093994778	.	11280001	12120000	#FF0000	1	1
chr1	12120001	12320000	A.2.1.2.1.2.1.1.2.1	0.593994778067885	.	12120001	12320000	#FF9191	1	0.75
chr1	12320001	12520000	A.2.1.2.1.2.2.1.2.1.1	0.584856396866841	.	12320001	12520000	#FF9191	1	0.75
chr1	12520001	12840000	A.2.2.2.1.2.2.1.2.1	0.446475195822454	.	12520001	12840000	#FFDADA	1	0.625
chr1	12840001	13040000	B.1.1.1.2.1.2.1.1.2	0.385117493472585	.	12840001	13040000	#DADAFF	1	0.5
chr1	13160001	13240000	B.1.1.1.2.1.2.1.1.2	0.385117493472585	.	13160001	13240000	#DADAFF	1	0.5
chr1	13320001	13520000	B.1.1.1.2.1.2.1.1.1	0.386422976501305	.	13320001	13520000	#DADAFF	1	0.5
chr1	13640001	13720000	B.1.1.1.2.1.2.1.1.1	0.386422976501305	.	13640001	13720000	#DADAFF	1	0.5
chr1	13760001	14000000	A.2.2.2.1.2.1.1.2	0.454308093994778	.	13760001	14000000	#FFDADA	1	0.625
chr1	14000001	14120000	A.1.2.2.2.1.1.1.1.1.1	0.710182767624021	.	14000001	14120000	#FF4848	1	0.875
chr1	14120001	14400000	B.1.1.2.2.2.1.2.1	0.321148825065274	.	14120001	14400000	#DADAFF	1	0.5
chr1	14400001	14680000	A.2.1.2.2.2.2.2.1.2.1	0.536553524804178	.	14400001	14680000	#FF9191	1	0.75
chr1	14680001	14920000	B.1.1.1.2.1.1.2.1	0.390339425587467	.	14680001	14920000	#DADAFF	1	0.5
chr1	14920001	15160000	B.1.1.1.2.1.2.1.2	0.383812010443864	.	14920001	15160000	#DADAFF	1	0.5
chr1	15160001	15440000	A.2.2.2.1.2.1.2.1.2	0.451697127937337	.	15160001	15440000	#FFDADA	1	0.625
chr1	15440001	15640000	A.2.2.1.1.1.1.2.2.2	0.523498694516971	.	15440001	15640000	#FFDADA	1	0.625
chr1	15640001	15840000	A.1.2.2.2.1.1.1.1.2.1	0.70757180156658	.	15640001	15840000	#FF4848	1	0.875
chr1	15840001	16120000	A.1.1.2.2.1.1.1.1.1.2.2.1	0.904699738903394	.	15840001	16120000	#FF0000	1	1
chr1	16120001	16320000	A.1.1.1.2.2.1.2.1.2.2	0.945169712793734	.	16120001	16320000	#FF0000	1	1
chr1	16320001	16400000	A.1.2.2.2.1.2.1.1.1.1	0.698433420365535	.	16320001	16400000	#FF4848	1	0.875
chr1	16400001	16800000	A.1.1.1.2.1.1.2.1.2	0.969973890339426	.	16400001	16800000	#FF0000	1	1
chr1	16800001	17000000	A.1.1.1.2.2.1.2.1.2.1	0.946475195822454	.	16800001	17000000	#FF0000	1	1
chr1	17000001	17080000	A.1.1.2.2.1.2.2.2.2	0.868146214099217	.	17000001	17080000	#FF0000	1	1
chr1	17080001	17280000	A.1.1.2.2.1.1.2.1.2	0.89556135770235	.	17080001	17280000	#FF0000	1	1
chr1	17280001	17800000	A.1.2.1.2.2.1.2.1.1	0.789817232375979	.	17280001	17800000	#FF4848	1	0.875
chr1	17800001	17960000	A.2.1.2.1.2.2.2.1.1.2.1	0.578328981723238	.	17800001	17960000	#FF9191	1	0.75
chr1	17960001	18200000	A.2.2.1.1.1.1.1.2.1.2	0.528720626631854	.	17960001	18200000	#FFDADA	1	0.625
chr1	18200001	18640000	A.2.2.1.1.1.1.1.2.2	0.527415143603133	.	18200001	18640000	#FFDADA	1	0.625
chr1	18640001	18920000	A.2.2.1.1.1.1.1.2.1.1	0.530026109660574	.	18640001	18920000	#FFDADA	1	0.625
chr1	18920001	19200000	A.2.1.2.2.2.2.2.1.1.1	0.539164490861619	.	18920001	19200000	#FF9191	1	0.75
chr1	19200001	19440000	A.2.1.2.1.2.1.2.1.1	0.591383812010444	.	19200001	19440000	#FF9191	1	0.75
chr1	19440001	19720000	A.1.2.1.2.2.1.2.2.2	0.783289817232376	.	19440001	19720000	#FF4848	1	0.875
chr1	19720001	20040000	A.2.1.2.1.2.2.2.1.1.1.2	0.579634464751958	.	19720001	20040000	#FF9191	1	0.75
chr1	20040001	20200000	A.1.2.2.2.1.1.1.1.2.2	0.706266318537859	.	20040001	20200000	#FF4848	1	0.875
chr1	20200001	20440000	A.2.1.2.2.2.2.2.1.1.2	0.537859007832898	.	20200001	20440000	#FF9191	1	0.75
chr1	20440001	20840000	A.1.2.1.2.2.2.2.2.1.1	0.755874673629243	.	20440001	20840000	#FF4848	1	0.875
chr1	20840001	21000000	A.1.2.1.2.2.2.2.1.1.1	0.761096605744125	.	20840001	21000000	#FF4848	1	0.875
chr1	21000001	21160000	A.1.2.1.2.2.2.2.1.2.2	0.757180156657963	.	21000001	21160000	#FF4848	1	0.875
chr1	21160001	21520000	A.1.2.1.2.2.1.2.1.2.2	0.787206266318538	.	21160001	21520000	#FF4848	1	0.875
chr1	21520001	21720000	A.1.2.1.2.2.2.2.1.1.2	0.759791122715405	.	21520001	21720000	#FF4848	1	0.875
chr1	21720001	21840000	A.1.2.1.2.2.1.2.2.1.2	0.784595300261097	.	21720001	21840000	#FF4848	1	0.875
chr1	21840001	22400000	A.1.2.2.2.1.1.1.1.1.2	0.7088772845953	.	21840001	22400000	#FF4848	1	0.875
chr1	22400001	22760000	A.2.1.2.1.2.2.1.2.1.2	0.58355091383812	.	22400001	22760000	#FF9191	1	0.75
chr1	22760001	23000000	A.1.2.1.2.2.1.1.1.2	0.797650130548303	.	22760001	23000000	#FF4848	1	0.875
chr1	23000001	23280000	A.1.2.2.2.1.2.1.1.2.2.1	0.694516971279373	.	23000001	23280000	#FF4848	1	0.875
chr1	23280001	23600000	A.1.1.2.2.1.2.1.1.2.2	0.887728459530026	.	23280001	23600000	#FF0000	1	1
chr1	23600001	23840000	A.1.2.1.2.2.2.1.1.2.2.2	0.774151436031332	.	23600001	23840000	#FF4848	1	0.875
chr1	23840001	24080000	A.1.1.1.2.2.1.2.1.1.2.1	0.949086161879896	.	23840001	24080000	#FF0000	1	1
chr1	24080001	24320000	A.1.1.2.2.1.1.1.1.1.2.1.2	0.906005221932115	.	24080001	24320000	#FF0000	1	1
chr1	24320001	24760000	A.1.2.1.2.2.1.1.2.1.2	0.795039164490862	.	24320001	24760000	#FF4848	1	0.875
chr1	24760001	24960000	A.1.2.1.2.2.2.1.2.1.2.2.2	0.768929503916449	.	24760001	24960000	#FF4848	1	0.875
chr1	24960001	25160000	A.1.1.2.2.1.2.1.1.1	0.892950391644909	.	24960001	25160000	#FF0000	1	1
chr1	25160001	25560000	A.1.2.1.2.2.2.1.1.1.2	0.780678851174935	.	25160001	25560000	#FF4848	1	0.875
chr1	25560001	25840000	A.1.1.2.2.1.1.1.1.1.2.1.1.2	0.907310704960836	.	25560001	25840000	#FF0000	1	1
chr1	25840001	26160000	A.1.1.2.2.1.1.1.2	0.898172323759791	.	25840001	26160000	#FF0000	1	1
chr1	26160001	26360000	A.1.1.2.2.1.2.1.2.2.1.2	0.881201044386423	.	26160001	26360000	#FF0000	1	1
chr1	26360001	26560000	A.1.1.2.2.1.1.2.1.1	0.89686684073107	.	26360001	26560000	#FF0000	1	1
chr1	26560001	26800000	A.1.1.2.2.1.1.2.2	0.894255874673629	.	26560001	26800000	#FF0000	1	1
chr1	26800001	27240000	A.1.1.1.2.2.1.2.2.1.1	0.943864229765013	.	26800001	27240000	#FF0000	1	1
chr1	27240001	27680000	A.1.1.2.2.1.1.1.1.1.2.1.1.1	0.908616187989556	.	27240001	27680000	#FF0000	1	1
chr1	27680001	28000000	A.1.1.1.2.2.1.2.2.2	0.941253263707572	.	27680001	28000000	#FF0000	1	1
chr1	28000001	28080000	A.1.2.1.2.2.2.1.1.2.2.1	0.775456919060052	.	28000001	28080000	#FF4848	1	0.875
chr1	28080001	28160000	A.1.1.2.2.1.2.2.1.2.2	0.870757180156658	.	28080001	28160000	#FF0000	1	1
chr1	28160001	28560000	A.1.1.1.2.2.1.2.1.1.1	0.950391644908616	.	28160001	28560000	#FF0000	1	1
chr1	28560001	29080000	A.1.1.1.1.1.2.2.2	0.990861618798956	.	28560001	29080000	#FF0000	1	1
chr1	29080001	29560000	A.1.2.2.2.1.1.1.2.2.2	0.701044386422977	.	29080001	29560000	#FF4848	1	0.875
chr1	29560001	29880000	B.1.1.1.2.1.1.2.2.1	0.389033942558747	.	29560001	29880000	#DADAFF	1	0.5
chr1	30040001	30160000	B.1.1.1.2.1.1.2.2.1	0.389033942558747	.	30040001	30160000	#DADAFF	1	0.5
chr1	30160001	30400000	B.1.1.1.2.1.1.1.2.2	0.391644908616188	.	30160001	30400000	#DADAFF	1	0.5
chr1	30400001	30560000	B.1.1.1.2.1.1.2.2.2	0.387728459530026	.	30400001	30560000	#DADAFF	1	0.5
chr1	30560001	30880000	B.1.1.1.2.1.1.1.1.1	0.39556135770235	.	30560001	30880000	#DADAFF	1	0.5
chr1	30880001	31000000	B.1.1.2.2.2.1.2.2	0.319843342036554	.	30880001	31000000	#DADAFF	1	0.5
chr1	31000001	31200000	A.2.2.1.1.1.1.2.2.1	0.524804177545692	.	31000001	31200000	#FFDADA	1	0.625
chr1	31200001	31400000	A.1.1.2.2.1.2.1.1.2.1.2.1	0.890339425587467	.	31200001	31400000	#FF0000	1	1
chr1	31400001	31680000	A.1.1.2.2.1.2.1.2.2.2.2	0.878590078328982	.	31400001	31680000	#FF0000	1	1
chr1	31680001	31840000	A.1.2.1.2.2.1.1.2.1.1	0.796344647519582	.	31680001	31840000	#FF4848	1	0.875
chr1	31840001	32080000	A.1.2.2.2.1.2.1.1.2.2.2	0.693211488250653	.	31840001	32080000	#FF4848	1	0.875
chr1	32080001	32280000	A.1.2.1.2.2.1.1.2.2.2	0.7911227154047	.	32080001	32280000	#FF4848	1	0.875
chr1	32280001	32600000	A.1.1.2.2.1.2.1.2.2.1.1.2	0.882506527415144	.	32280001	32600000	#FF0000	1	1
chr1	32600001	32880000	A.1.1.1.2.2.1.2.1.1.2.2	0.947780678851175	.	32600001	32880000	#FF0000	1	1
chr1	32880001	33120000	A.1.1.2.2.1.2.2.1.1.1.2	0.87597911227154	.	32880001	33120000	#FF0000	1	1
chr1	33120001	33320000	A.1.1.2.2.1.2.2.1.1.1.1	0.877284595300261	.	33120001	33320000	#FF0000	1	1
chr1	33320001	33560000	A.1.1.2.2.1.2.1.2.2.1.1.1	0.883812010443864	.	33320001	33560000	#FF0000	1	1
chr1	33560001	34120000	A.1.2.1.2.2.2.1.2.1.1	0.772845953002611	.	33560001	34120000	#FF4848	1	0.875
chr1	34120001	34680000	A.2.2.2.1.2.2.1.2.2	0.445169712793734	.	34120001	34680000	#FFDADA	1	0.625
chr1	34680001	34920000	B.1.1.1.2.1.2.2	0.382506527415144	.	34680001	34920000	#DADAFF	1	0.5
chr1	34920001	35240000	B.1.1.2.2.2.1.1	0.322454308093995	.	34920001	35240000	#DADAFF	1	0.5
chr1	35240001	35600000	A.1.2.1.2.1.1.1.2.2	0.814621409921671	.	35240001	35600000	#FF4848	1	0.875
chr1	35600001	36040000	A.1.1.2.2.1.1.1.1.2.2.2	0.899477806788512	.	35600001	36040000	#FF0000	1	1
chr1	36040001	36280000	A.1.1.2.2.1.2.1.2.1.2	0.885117493472585	.	36040001	36280000	#FF0000	1	1
chr1	36280001	36560000	A.1.1.1.2.2.1.2.2.1.2	0.942558746736292	.	36280001	36560000	#FF0000	1	1
chr1	36560001	36960000	A.1.1.2.2.1.1.1.1.2.2.1	0.900783289817232	.	36560001	36960000	#FF0000	1	1
chr1	36960001	37600000	A.2.1.2.2.2.2.2.2.1	0.533942558746736	.	36960001	37600000	#FF9191	1	0.75
chr1	37600001	37920000	A.2.2.2.1.2.1.1.1	0.455613577023499	.	37600001	37920000	#FFDADA	1	0.625
chr1	37920001	38480000	A.1.1.1.2.2.1.1.2.2.1.1	0.955613577023499	.	37920001	38480000	#FF0000	1	1
chr1	38480001	38800000	A.1.2.1.2.2.2.2.2.1.2	0.754569190600522	.	38480001	38800000	#FF4848	1	0.875
chr1	38800001	39080000	A.2.1.2.2.2.2.1.2.2	0.540469973890339	.	38800001	39080000	#FF9191	1	0.75
chr1	39080001	39320000	A.2.2.2.1.2.1.2.1.1	0.453002610966057	.	39080001	39320000	#FFDADA	1	0.625
chr1	39320001	39560000	A.1.2.2.2.1.2.2.2.2	0.682767624020888	.	39320001	39560000	#FF4848	1	0.875
chr1	39560001	40000000	A.2.1.2.2.2.2.1.1	0.543080939947781	.	39560001	40000000	#FF9191	1	0.75
chr1	40000001	40280000	A.1.2.1.2.2.2.1.1.2.1.1.2	0.778067885117493	.	40000001	40280000	#FF4848	1	0.875
chr1	40280001	40520000	A.1.2.1.2.2.2.1.1.2.1.1.1	0.779373368146214	.	40280001	40520000	#FF4848	1	0.875
chr1	40520001	40880000	A.1.1.1.2.2.1.1.2.1.2	0.956919060052219	.	40520001	40880000	#FF0000	1	1
chr1	40880001	41080000	A.1.1.2.2.1.2.1.2.2.2.1	0.879895561357702	.	40880001	41080000	#FF0000	1	1
chr1	41080001	41280000	A.1.1.1.2.1.1.2.1.1	0.971279373368146	.	41080001	41280000	#FF0000	1	1
chr1	41280001	41480000	A.1.2.1.2.2.1.2.2.1.1	0.785900783289817	.	41280001	41480000	#FF4848	1	0.875
chr1	41480001	41720000	A.2.1.2.1.2.2.1.1.1	0.587467362924282	.	41480001	41720000	#FF9191	1	0.75
chr1	41720001	41920000	A.2.1.2.1.2.2.1.1.2	0.586161879895561	.	41720001	41920000	#FF9191	1	0.75
chr1	41920001	42240000	A.2.1.2.1.2.2.2.2.2.1	0.573107049608355	.	41920001	42240000	#FF9191	1	0.75
chr1	42240001	42640000	A.2.2.1.1.1.1.1.1	0.531331592689295	.	42240001	42640000	#FFDADA	1	0.625
chr1	42640001	42960000	A.2.1.2.1.2.1.1.1.1	0.596605744125326	.	42640001	42960000	#FF9191	1	0.75
chr1	42960001	43240000	A.1.2.2.2.1.2.1.2.2.1	0.689295039164491	.	42960001	43240000	#FF4848	1	0.875
chr1	43240001	43640000	A.1.2.1.2.2.2.1.2.2.1.1.1	0.767624020887728	.	43240001	43640000	#FF4848	1	0.875
chr1	43640001	43920000	A.1.2.2.2.1.2.2.2.1	0.684073107049608	.	43640001	43920000	#FF4848	1	0.875
chr1	43920001	44240000	A.1.2.1.2.2.1.1.2.2.1.1	0.793733681462141	.	43920001	44240000	#FF4848	1	0.875
chr1	44240001	44520000	A.1.2.1.2.2.1.1.2.2.1.2	0.79242819843342	.	44240001	44520000	#FF4848	1	0.875
chr1	44520001	44680000	A.1.2.2.2.1.2.1.2.1.1	0.691906005221932	.	44520001	44680000	#FF4848	1	0.875
chr1	44680001	45120000	A.1.2.2.2.1.2.2.1.1	0.68668407310705	.	44680001	45120000	#FF4848	1	0.875
chr1	45120001	45480000	A.1.1.2.2.1.1.1.1.2.1	0.902088772845953	.	45120001	45480000	#FF0000	1	1
chr1	45480001	45760000	A.2.1.2.1.2.1.1.2.2	0.592689295039164	.	45480001	45760000	#FF9191	1	0.75
chr1	45760001	46000000	A.1.1.2.2.1.2.1.2.1.1	0.886422976501306	.	45760001	46000000	#FF0000	1	1
chr1	46000001	46480000	A.1.1.1.2.2.1.1.2.1.1	0.95822454308094	.	46000001	46480000	#FF0000	1	1
chr1	46480001	46840000	A.1.1.1.2.1.1.2.2.2	0.967362924281984	.	46480001	46840000	#FF0000	1	1
chr1	46840001	47200000	A.1.1.2.2.2.1.2.1.1	0.862924281984334	.	46840001	47200000	#FF0000	1	1
chr1	47200001	47640000	A.2.2.2.1.2.2.2.2	0.442558746736292	.	47200001	47640000	#FFDADA	1	0.625
chr1	47640001	47840000	A.1.1.2.2.2.1.2.2.2	0.859007832898172	.	47640001	47840000	#FF0000	1	1
chr1	47840001	48000000	A.1.2.1.2.2.2.2.2.2	0.753263707571802	.	47840001	48000000	#FF4848	1	0.875
chr1	48000001	48200000	A.1.1.2.2.2.1.1.1.2	0.865535248041776	.	48000001	48200000	#FF0000	1	1
chr1	48200001	48440000	A.2.1.2.2.2.2.2.1.2.2	0.535248041775457	.	48200001	48440000	#FF9191	1	0.75
chr1	48440001	48560000	A.2.2.2.1.1.2.1.2.2.2.1	0.460835509138381	.	48440001	48560000	#FFDADA	1	0.625
chr1	48560001	48760000	B.1.2.1.1.1.2.1.2	0.295039164490862	.	48560001	48760000	#9191FF	1	0.375
chr1	48760001	48920000	B.2.1.1.1.2.2.1.2	0.220626631853786	.	48760001	48920000	#4848FF	1	0.25
chr1	48920001	49360000	B.2.1.1.1.2.1.2.1	0.224543080939948	.	48920001	49360000	#4848FF	1	0.25
chr1	49360001	49680000	B.2.2.2.1.1.1.2.2.2	0.0456919060052219	.	49360001	49680000	#0000FF	1	0.125
chr1	49680001	49840000	B.2.1.2.1.2.1.1.2	0.159268929503916	.	49680001	49840000	#4848FF	1	0.25
chr1	49840001	50560000	B.2.2.2.2.2.1	0.00391644908616188	.	49840001	50560000	#0000FF	1	0.125
chr1	50560001	50840000	A.2.2.2.1.1.2.1.1.1.1.1	0.473890339425587	.	50560001	50840000	#FFDADA	1	0.625
chr1	50840001	51200000	A.2.1.2.2.2.1.2	0.544386422976501	.	50840001	51200000	#FF9191	1	0.75
chr1	51200001	51440000	A.1.2.1.2.1.2.1.2.1	0.804177545691906	.	51200001	51440000	#FF4848	1	0.875
chr1	51440001	51680000	A.1.2.2.2.2.1.2.1.2	0.672323759791123	.	51440001	51680000	#FF4848	1	0.875
chr1	51680001	51760000	A.1.2.1.2.1.1.1.1.2	0.817232375979112	.	51680001	51760000	#FF4848	1	0.875
chr1	51760001	52040000	A.1.1.1.2.1.2.1.2	0.964751958224543	.	51760001	52040000	#FF0000	1	1
chr1	52040001	52240000	A.1.2.1.2.1.1.1.2.1	0.815926892950392	.	52040001	52240000	#FF4848	1	0.875
chr1	52240001	52520000	A.1.1.1.2.1.1.2.2.1	0.968668407310705	.	52240001	52520000	#FF0000	1	1
chr1	52520001	52800000	A.1.1.2.2.2.1.2.2.1	0.860313315926893	.	52520001	52800000	#FF0000	1	1
chr1	52800001	53160000	A.1.1.1.1.1.2.2.1	0.992167101827676	.	52800001	53160000	#FF0000	1	1
chr1	53160001	53360000	A.1.1.2.2.1.2.1.1.2.1.1	0.891644908616188	.	53160001	53360000	#FF0000	1	1
chr1	53360001	53480000	A.1.2.2.2.1.2.1.1.2.1	0.695822454308094	.	53360001	53480000	#FF4848	1	0.875
chr1	53480001	53720000	A.1.1.2.2.2.1.2.1.2	0.861618798955614	.	53480001	53720000	#FF0000	1	1
chr1	53720001	53880000	A.1.2.2.2.1.2.2.1.2	0.685378590078329	.	53720001	53880000	#FF4848	1	0.875
chr1	53880001	54480000	A.1.1.2.2.2.1.1.1.1	0.866840731070496	.	53880001	54480000	#FF0000	1	1
chr1	54480001	55000000	A.1.2.2.2.1.1.1.2.1.1	0.704960835509138	.	54480001	55000000	#FF4848	1	0.875
chr1	55000001	55320000	A.1.2.1.2.2.2.1.2.2.1.1.2	0.766318537859008	.	55000001	55320000	#FF4848	1	0.875
chr1	55320001	55520000	A.1.2.1.2.2.1.2.1.2.1	0.788511749347259	.	55320001	55520000	#FF4848	1	0.875
chr1	55520001	55760000	A.1.1.2.2.2.1.1.2	0.864229765013055	.	55520001	55760000	#FF0000	1	1
chr1	55760001	56000000	A.2.2.2.1.1.2.1.1.2.1.2	0.466057441253264	.	55760001	56000000	#FFDADA	1	0.625
chr1	56000001	56160000	B.1.2.1.1.1.2.1.1.2.1	0.298955613577023	.	56000001	56160000	#9191FF	1	0.375
chr1	56160001	56440000	B.1.2.2.1.2.1.1.2.2	0.261096605744125	.	56160001	56440000	#9191FF	1	0.375
chr1	56440001	56880000	B.1.2.1.1.2.2	0.289817232375979	.	56440001	56880000	#9191FF	1	0.375
chr1	56880001	57240000	A.2.2.2.1.1.2.1.2.2.1	0.462140992167102	.	56880001	57240000	#FFDADA	1	0.625
chr1	57240001	57640000	B.1.2.1.1.2.1	0.2911227154047	.	57240001	57640000	#9191FF	1	0.375
chr1	57640001	57960000	B.2.1.1.1.2.1.2.2	0.223237597911227	.	57640001	57960000	#4848FF	1	0.25
chr1	57960001	58240000	B.1.2.2.1.2.1.2	0.259791122715405	.	57960001	58240000	#9191FF	1	0.375
chr1	58240001	58520000	B.1.1.2.2.2.2.2.1.2	0.308093994778068	.	58240001	58520000	#DADAFF	1	0.5
chr1	58520001	58960000	A.2.2.1.2.1.2.1.1.2	0.5	.	58520001	58960000	#FFDADA	1	0.625
chr1	58960001	59160000	A.2.1.2.1.1.2.2.2.1.1	0.601827676240209	.	58960001	59160000	#FF9191	1	0.75
chr1	59160001	59840000	B.1.2.1.1.1.2.1.1.2.2.1	0.297650130548303	.	59160001	59840000	#9191FF	1	0.375
chr1	59840001	60240000	B.2.1.2.1.2.1.2.1.2	0.154046997389034	.	59840001	60240000	#4848FF	1	0.25
chr1	60240001	60840000	B.2.2.2.1.1.1.2.1	0.0483028720626632	.	60240001	60840000	#0000FF	1	0.125
chr1	60840001	61000000	B.2.2.2.1.1.1.2.2.1	0.0469973890339426	.	60840001	61000000	#0000FF	1	0.125
chr1	61000001	61280000	B.2.2.2.1.2.1.1.1	0.0326370757180157	.	61000001	61280000	#0000FF	1	0.125
chr1	61280001	61520000	B.1.1.1.2.2.1.1.2	0.378590078328982	.	61280001	61520000	#DADAFF	1	0.5
chr1	61520001	61680000	A.1.2.1.2.1.1.1.1.1.2	0.818537859007833	.	61520001	61680000	#FF4848	1	0.875
chr1	61680001	62160000	A.2.1.2.1.1.2.2.2.2.1	0.599216710182768	.	61680001	62160000	#FF9191	1	0.75
chr1	62160001	62360000	A.2.2.2.1.1.2.1.1.2.2	0.464751958224543	.	62160001	62360000	#FFDADA	1	0.625
chr1	62360001	62600000	B.1.1.2.2.2.2.1.1	0.318537859007833	.	62360001	62600000	#DADAFF	1	0.5
chr1	62600001	62920000	A.2.2.2.1.1.1.1.2.1	0.483028720626632	.	62600001	62920000	#FFDADA	1	0.625
chr1	62920001	63200000	B.1.1.1.2.2.2.1.1.1.1	0.370757180156658	.	62920001	63200000	#DADAFF	1	0.5
chr1	63200001	63600000	A.2.1.2.2.1.1.1.1.2	0.567885117493473	.	63200001	63600000	#FF9191	1	0.75
chr1	63600001	64040000	A.2.1.1.1.2.1.2	0.652741514360313	.	63600001	64040000	#FF9191	1	0.75
chr1	64040001	64400000	A.2.2.1.1.2.2.2.1	0.513054830287206	.	64040001	64400000	#FFDADA	1	0.625
chr1	64400001	64560000	B.1.1.1.2.2.2.2.2	0.359007832898172	.	64400001	64560000	#DADAFF	1	0.5
chr1	64560001	64720000	A.2.2.2.1.1.2.1.1.2.1.1	0.467362924281984	.	64560001	64720000	#FFDADA	1	0.625
chr1	64720001	64920000	B.2.1.1.1.2.1.1.1	0.22845953002611	.	64720001	64920000	#4848FF	1	0.25
chr1	64920001	65320000	B.1.2.2.1.2.1.1.2.1	0.262402088772846	.	64920001	65320000	#9191FF	1	0.375
chr1	65320001	65520000	A.2.2.2.1.1.2.1.1.1.1.2.1	0.472584856396867	.	65320001	65520000	#FFDADA	1	0.625
chr1	65520001	65720000	B.1.2.1.1.1.2.1.1.1	0.300261096605744	.	65520001	65720000	#9191FF	1	0.375
chr1	65720001	65960000	B.1.2.1.1.1.2.1.1.2.2.2	0.296344647519582	.	65720001	65960000	#9191FF	1	0.375
chr1	65960001	66080000	B.2.1.1.1.2.2.1.1	0.221932114882507	.	65960001	66080000	#4848FF	1	0.25
chr1	66080001	66360000	B.1.2.2.1.2.2.2.2	0.255874673629243	.	66080001	66360000	#9191FF	1	0.375
chr1	66360001	66720000	B.1.2.2.1.2.1.1.1	0.263707571801567	.	66360001	66720000	#9191FF	1	0.375
chr1	66720001	66920000	A.1.2.1.2.1.1.2.1.1.1.2	0.81201044386423	.	66720001	66920000	#FF4848	1	0.875
chr1	66920001	67200000	A.2.2.2.1.1.2.1.1.1.1.2.2	0.471279373368146	.	66920001	67200000	#FFDADA	1	0.625
chr1	67200001	67400000	A.2.1.2.2.1.1.1.2.2	0.565274151436031	.	67200001	67400000	#FF9191	1	0.75
chr1	67400001	67680000	A.1.2.1.2.1.1.2.1.2	0.809399477806789	.	67400001	67680000	#FF4848	1	0.875
chr1	67680001	68000000	A.1.2.1.2.1.2.1.2.2	0.802872062663185	.	67680001	68000000	#FF4848	1	0.875
chr1	68000001	68240000	A.1.2.2.2.2.1.1.1.2.2	0.677545691906005	.	68000001	68240000	#FF4848	1	0.875
chr1	68240001	68520000	B.1.1.2.2.2.2.1.2.1.1.1	0.317232375979112	.	68240001	68520000	#DADAFF	1	0.5
chr1	68520001	69120000	B.1.2.2.1.2.2.2.1	0.257180156657963	.	68520001	69120000	#9191FF	1	0.375
chr1	69120001	69320000	B.2.1.2.1.2.2.2.1.2.1	0.147519582245431	.	69120001	69320000	#4848FF	1	0.25
chr1	69320001	69480000	B.2.2.2.1.2.2.1.1.2	0.0261096605744125	.	69320001	69480000	#0000FF	1	0.125
chr1	69480001	69800000	B.2.2.2.2.1.1.2.1.1	0.010443864229765	.	69480001	69800000	#0000FF	1	0.125
chr1	69800001	70200000	B.2.2.2.1.2.2.2.1.2	0.0221932114882507	.	69800001	70200000	#0000FF	1	0.125
chr1	70200001	70600000	B.2.1.1.1.2.1.1.2.1	0.227154046997389	.	70200001	70600000	#4848FF	1	0.25
chr1	70600001	70960000	A.1.1.2.2.2.2.2	0.85378590078329	.	70600001	70960000	#FF0000	1	1
chr1	70960001	71560000	B.1.2.2.1.1.2.2.1.2	0.266318537859008	.	70960001	71560000	#9191FF	1	0.375
chr1	71560001	72080000	B.2.2.2.1.2.2.2.1.1	0.0234986945169713	.	71560001	72080000	#0000FF	1	0.125
chr1	72080001	72240000	B.2.2.2.1.1.2.1.1	0.0443864229765013	.	72080001	72240000	#0000FF	1	0.125
chr1	72240001	72760000	B.2.2.2.2.1.1.1.2.2	0.0117493472584856	.	72240001	72760000	#0000FF	1	0.125
chr1	72800001	73480000	B.2.2.2.2.1.1.2.1.2.1	0.00913838120104439	.	72800001	73480000	#0000FF	1	0.125
chr1	73480001	73880000	B.2.2.2.1.2.2.1.1.1.1	0.0287206266318538	.	73480001	73880000	#0000FF	1	0.125
chr1	73880001	74240000	B.2.2.2.1.1.2.2.2.2	0.0339425587467363	.	73880001	74240000	#0000FF	1	0.125
chr1	74240001	74640000	B.2.1.2.1.2.1.2.1.1.2	0.155352480417755	.	74240001	74640000	#4848FF	1	0.25
chr1	74640001	74960000	B.1.2.1.1.1.2.2.2	0.29242819843342	.	74640001	74960000	#9191FF	1	0.375
chr1	74960001	75200000	A.1.2.2.2.2.1.1.2.1	0.676240208877285	.	74960001	75200000	#FF4848	1	0.875
chr1	75200001	75440000	B.1.2.2.1.2.2.1	0.258485639686684	.	75200001	75440000	#9191FF	1	0.375
chr1	75440001	75680000	B.2.1.1.1.1.1.2.2	0.234986945169713	.	75440001	75680000	#4848FF	1	0.25
chr1	75680001	76160000	B.2.1.2.1.2.1.2.1.1.1.2	0.156657963446475	.	75680001	76160000	#4848FF	1	0.25
chr1	76160001	76600000	B.1.1.2.2.2.2.1.2.1.2	0.314621409921671	.	76160001	76600000	#DADAFF	1	0.5
chr1	76600001	76800000	B.1.1.1.2.2.2.1.2.1	0.364229765013055	.	76600001	76800000	#DADAFF	1	0.5
chr1	76800001	77000000	B.1.2.1.1.1.2.2.1	0.293733681462141	.	76800001	77000000	#9191FF	1	0.375
chr1	77000001	77200000	B.1.2.2.1.1.1.2.1.2	0.27154046997389	.	77000001	77200000	#9191FF	1	0.375
chr1	77200001	77600000	B.1.2.2.1.1.1.1	0.274151436031332	.	77200001	77600000	#9191FF	1	0.375
chr1	77600001	78000000	A.2.1.2.1.1.2.2.2.2.2	0.597911227154047	.	77600001	78000000	#FF9191	1	0.75
chr1	78000001	78600000	A.1.1.1.1.2.1.2	0.984334203655353	.	78000001	78600000	#FF0000	1	1
chr1	78600001	79000000	B.2.1.1.1.2.2.2.2.1	0.218015665796345	.	78600001	79000000	#4848FF	1	0.25
chr1	79000001	79160000	A.2.2.2.1.1.2.2.2	0.456919060052219	.	79000001	79160000	#FFDADA	1	0.625
chr1	79160001	79600000	B.2.2.2.1.1.2.2.1.1	0.0391644908616188	.	79160001	79600000	#0000FF	1	0.125
chr1	79600001	79680000	B.2.1.2.1.1.1.2	0.171018276762402	.	79600001	79680000	#4848FF	1	0.25
chr1	79680001	79880000	B.2.1.2.1.1.2.2.1.1	0.16579634464752	.	79680001	79880000	#4848FF	1	0.25
chr1	79880001	80480000	B.2.2.2.1.2.2.1.1.1.2	0.0274151436031332	.	79880001	80480000	#0000FF	1	0.125
chr1	80480001	80600000	B.2.2.2.1.1.2.1.2.2	0.0404699738903394	.	80480001	80600000	#0000FF	1	0.125
chr1	80600001	80920000	B.2.2.2.1.1.2.2.2.1.2	0.0352480417754569	.	80600001	80920000	#0000FF	1	0.125
chr1	80920001	81360000	B.2.2.2.2.1.1.2.2	0.00652741514360313	.	80920001	81360000	#0000FF	1	0.125
chr1	81360001	81520000	B.2.1.2.1.1.2.1.2.2	0.16710182767624	.	81360001	81520000	#4848FF	1	0.25
chr1	81520001	81640000	B.2.1.2.1.1.2.2.1.2.1	0.164490861618799	.	81520001	81640000	#4848FF	1	0.25
chr1	81640001	81720000	B.2.1.2.1.1.1.1	0.172323759791123	.	81640001	81720000	#4848FF	1	0.25
chr1	81720001	81920000	B.2.2.2.1.2.2.2.2.1	0.02088772845953	.	81720001	81920000	#0000FF	1	0.125
chr1	81920001	82720000	B.2.2.2.2.1.1.2.1.2.2	0.00783289817232376	.	81920001	82720000	#0000FF	1	0.125
chr1	82720001	83440000	B.2.2.2.2.1.1.1.1.1	0.0156657963446475	.	82720001	83440000	#0000FF	1	0.125
chr1	83440001	83600000	B.2.2.2.1.1.1.1.2.1.1	0.0522193211488251	.	83440001	83600000	#0000FF	1	0.125
chr1	83960001	84040000	B.2.2.2.1.1.1.1.2.1.1	0.0522193211488251	.	83960001	84040000	#0000FF	1	0.125
chr1	84040001	84360000	A.2.2.2.1.1.1.2.2.2	0.475195822454308	.	84040001	84360000	#FFDADA	1	0.625
chr1	84360001	84560000	B.1.1.1.2.2.1.2.2.2.1	0.373368146214099	.	84360001	84560000	#DADAFF	1	0.5
chr1	84560001	84920000	A.2.1.2.2.1.1.1.1.1	0.569190600522193	.	84560001	84920000	#FF9191	1	0.75
chr1	84920001	85240000	A.1.1.2.2.2.2.1.1	0.857702349869452	.	84920001	85240000	#FF0000	1	1
chr1	85240001	85400000	A.2.1.2.1.1.2.2.1.2.2.2	0.60313315926893	.	85240001	85400000	#FF9191	1	0.75
chr1	85400001	85560000	A.1.2.1.2.1.2.2.1	0.801566579634465	.	85400001	85560000	#FF4848	1	0.875
chr1	85560001	85760000	A.2.1.2.1.1.2.2.1.2.2.1	0.60443864229765	.	85560001	85760000	#FF9191	1	0.75
chr1	85760001	85960000	B.1.1.2.2.2.2.2.2.2	0.305483028720627	.	85760001	85960000	#DADAFF	1	0.5
chr1	85960001	86040000	B.1.1.1.2.2.1.2.1	0.377284595300261	.	85960001	86040000	#DADAFF	1	0.5
chr1	86040001	86200000	B.1.1.1.2.2.1.2.2.1.1	0.37597911227154	.	86040001	86200000	#DADAFF	1	0.5
chr1	86200001	86320000	B.1.2.2.1.1.1.2.2	0.27023498694517	.	86200001	86320000	#9191FF	1	0.375
chr1	86320001	86600000	B.2.1.1.1.2.1.1.2.2	0.225848563968668	.	86320001	86600000	#4848FF	1	0.25
chr1	86600001	86800000	B.2.1.1.1.1.1.1.2	0.237597911227154	.	86600001	86800000	#4848FF	1	0.25
chr1	86800001	87200000	B.1.1.1.2.2.2.1.1.1.2	0.369451697127937	.	86800001	87200000	#DADAFF	1	0.5
chr1	87200001	87400000	A.1.2.2.2.2.1.1.1.2.1	0.678851174934726	.	87200001	87400000	#FF4848	1	0.875
chr1	87400001	87560000	A.1.2.2.2.2.1.1.2.2	0.674934725848564	.	87400001	87560000	#FF4848	1	0.875
chr1	87560001	87960000	B.1.1.1.2.2.1.2.2.2.2	0.372062663185379	.	87560001	87960000	#DADAFF	1	0.5
chr1	87960001	88240000	B.2.1.1.1.2.2.2.1	0.219321148825065	.	87960001	88240000	#4848FF	1	0.25
chr1	88240001	88400000	B.2.1.1.1.1.1.1.1	0.238903394255875	.	88240001	88400000	#4848FF	1	0.25
chr1	88400001	88600000	B.2.1.2.1.2.1.1.1	0.160574412532637	.	88400001	88600000	#4848FF	1	0.25
chr1	88600001	88840000	B.2.1.2.1.2.1.2.1.1.1.1	0.157963446475196	.	88600001	88840000	#4848FF	1	0.25
chr1	88840001	89080000	B.1.2.2.1.1.1.2.1.1	0.272845953002611	.	88840001	89080000	#9191FF	1	0.375
chr1	89080001	89400000	A.1.2.1.2.1.2.2.2	0.800261096605744	.	89080001	89400000	#FF4848	1	0.875
chr1	89400001	89560000	A.2.2.2.1.1.2.2.1	0.45822454308094	.	89400001	89560000	#FFDADA	1	0.625
chr1	89560001	89760000	B.1.2.2.1.1.2.2.1.1	0.267624020887728	.	89560001	89760000	#9191FF	1	0.375
chr1	89760001	89960000	B.1.1.1.2.2.2.1.1.2.1	0.368146214099217	.	89760001	89960000	#DADAFF	1	0.5
chr1	89960001	90280000	A.1.2.2.2.2.1.1.1.1.2	0.680156657963446	.	89960001	90280000	#FF4848	1	0.875
chr1	90280001	90480000	A.1.2.1.2.1.1.2.2	0.808093994778068	.	90280001	90480000	#FF4848	1	0.875
chr1	90480001	90960000	B.2.1.1.1.1.2.1.1.1	0.233681462140992	.	90480001	90960000	#4848FF	1	0.25
chr1	90960001	91240000	B.2.1.1.1.1.1.2.1	0.236292428198433	.	90960001	91240000	#4848FF	1	0.25
chr1	91240001	91560000	A.2.2.2.1.1.1.1.1.2	0.484334203655352	.	91240001	91560000	#FFDADA	1	0.625
chr1	91560001	91880000	B.1.2.1.1.1.1.1	0.304177545691906	.	91560001	91880000	#9191FF	1	0.375
chr1	91880001	92160000	B.1.1.1.2.2.2.1.1.2.2.1	0.366840731070496	.	91880001	92160000	#DADAFF	1	0.5
chr1	92160001	92440000	B.1.1.2.2.2.2.2.1.1.1.1	0.31201044386423	.	92160001	92440000	#DADAFF	1	0.5
chr1	92440001	92720000	A.2.2.1.1.2.2.2.2	0.511749347258486	.	92440001	92720000	#FFDADA	1	0.625
chr1	92720001	92920000	A.2.1.2.1.1.2.2.1.1	0.607049608355091	.	92720001	92920000	#FF9191	1	0.75
chr1	92920001	93320000	A.1.1.2.2.2.2.1.2.2	0.85509138381201	.	92920001	93320000	#FF0000	1	1
chr1	93320001	93520000	A.1.1.1.2.1.1.1.1.2.2	0.975195822454308	.	93320001	93520000	#FF0000	1	1
chr1	93520001	93680000	A.1.1.1.2.1.1.1.1.1	0.977806788511749	.	93520001	93680000	#FF0000	1	1
chr1	93680001	93920000	A.1.2.1.2.1.1.1.1.1.1	0.819843342036554	.	93680001	93920000	#FF4848	1	0.875
chr1	93920001	94080000	A.2.2.2.1.1.2.1.1.1.2.1	0.469973890339426	.	93920001	94080000	#FFDADA	1	0.625
chr1	94080001	94400000	A.1.2.2.2.2.1.2.2	0.671018276762402	.	94080001	94400000	#FF4848	1	0.875
chr1	94400001	94760000	A.2.2.2.1.1.2.1.2.1	0.463446475195822	.	94400001	94760000	#FFDADA	1	0.625
chr1	94760001	94960000	A.2.2.2.1.1.1.1.1.1	0.485639686684073	.	94760001	94960000	#FFDADA	1	0.625
chr1	94960001	95240000	A.2.2.2.1.1.2.1.2.2.2.2	0.459530026109661	.	94960001	95240000	#FFDADA	1	0.625
chr1	95240001	95520000	A.2.2.1.1.2.1.1	0.519582245430809	.	95240001	95520000	#FFDADA	1	0.625
chr1	95520001	95720000	B.1.1.1.2.2.2.1.1.2.2.2	0.365535248041775	.	95520001	95720000	#DADAFF	1	0.5
chr1	95720001	96000000	B.2.2.2.1.2.1.1.2	0.031331592689295	.	95720001	96000000	#0000FF	1	0.125
chr1	96000001	96440000	B.2.2.2.1.2.2.1.2	0.0248041775456919	.	96000001	96440000	#0000FF	1	0.125
chr1	96440001	96640000	B.2.2.2.1.1.1.1.2.1.2	0.0509138381201044	.	96440001	96640000	#0000FF	1	0.125
chr1	96640001	96960000	B.2.1.2.1.2.2.2.1.2.2	0.14621409921671	.	96640001	96960000	#4848FF	1	0.25
chr1	96960001	97160000	B.2.1.1.1.1.2.2	0.22976501305483	.	96960001	97160000	#4848FF	1	0.25
chr1	97160001	97400000	B.1.1.2.2.2.2.1.2.1.1.2	0.315926892950392	.	97160001	97400000	#DADAFF	1	0.5
chr1	97400001	97760000	B.1.1.2.2.2.2.2.1.1.2	0.309399477806789	.	97400001	97760000	#DADAFF	1	0.5
chr1	97760001	98520000	A.2.1.2.2.1.1.2	0.563968668407311	.	97760001	98520000	#FF9191	1	0.75
chr1	98520001	99040000	B.2.1.2.1.2.1.2.2	0.152741514360313	.	98520001	99040000	#4848FF	1	0.25
chr1	99040001	99200000	B.2.1.1.1.1.2.1.1.2	0.232375979112272	.	99040001	99200000	#4848FF	1	0.25
chr1	99200001	99600000	B.2.1.2.1.2.2.2.2	0.14490861618799	.	99200001	99600000	#4848FF	1	0.25
chr1	99600001	99920000	B.2.1.1.1.1.2.1.2	0.231070496083551	.	99600001	99920000	#4848FF	1	0.25
chr1	99920001	100200000	B.1.1.1.2.2.1.2.2.1.2	0.37467362924282	.	99920001	100200000	#DADAFF	1	0.5
chr1	100200001	100480000	A.1.1.1.2.1.2.2	0.963446475195822	.	100200001	100480000	#FF0000	1	1
chr1	100480001	100680000	A.1.1.2.2.2.2.1.2.1	0.856396866840731	.	100480001	100680000	#FF0000	1	1
chr1	100680001	100960000	A.1.2.1.2.1.1.2.1.1.1.1	0.81331592689295	.	100680001	100960000	#FF4848	1	0.875
chr1	100960001	101360000	A.2.2.2.1.1.1.2.2.1.1	0.47911227154047	.	100960001	101360000	#FFDADA	1	0.625
chr1	101360001	101760000	A.1.2.1.2.1.1.2.1.1.2	0.810704960835509	.	101360001	101760000	#FF4848	1	0.875
chr1	101760001	101960000	A.2.1.2.1.1.2.2.1.2.1	0.605744125326371	.	101760001	101960000	#FF9191	1	0.75
chr1	101960001	102520000	B.2.1.2.1.2.2.2.1.1	0.148825065274151	.	101960001	102520000	#4848FF	1	0.25
chr1	102520001	102680000	B.2.1.2.1.1.2.2.1.2.2	0.163185378590078	.	102520001	102680000	#4848FF	1	0.25
chr1	102680001	102960000	B.2.2.2.2.1.1.1.1.2	0.0143603133159269	.	102680001	102960000	#0000FF	1	0.125
chr1	102960001	103480000	B.2.2.2.2.1.1.1.2.1	0.0130548302872063	.	102960001	103480000	#0000FF	1	0.125
chr1	103480001	103800000	B.2.2.2.1.2.2.2.2.2.1.1	0.0195822454308094	.	103480001	103800000	#0000FF	1	0.125
chr1	104000001	104160000	B.2.2.2.1.2.2.2.2.2.1.1	0.0195822454308094	.	104000001	104160000	#0000FF	1	0.125
chr1	104280001	104960000	B.2.2.2.1.2.2.2.2.2.1.2	0.0182767624020888	.	104280001	104960000	#0000FF	1	0.125
chr1	104960001	105160000	B.2.1.2.1.1.2.2.2	0.161879895561358	.	104960001	105160000	#4848FF	1	0.25
chr1	105160001	105280000	B.2.2.2.1.1.2.2.2.1.1	0.0365535248041775	.	105160001	105280000	#0000FF	1	0.125
chr1	105320001	105480000	B.2.2.2.1.1.2.2.2.1.1	0.0365535248041775	.	105320001	105480000	#0000FF	1	0.125
chr1	105480001	105560000	B.2.1.2.1.1.2.1.1	0.169712793733681	.	105480001	105560000	#4848FF	1	0.25
chr1	105560001	106080000	B.2.2.2.2.1.2	0.00522193211488251	.	105560001	106080000	#0000FF	1	0.125
chr1	106080001	106160000	B.2.1.2.1.1.2.1.2.1	0.168407310704961	.	106080001	106160000	#4848FF	1	0.25
chr1	106160001	106760000	B.2.2.2.1.1.1.1.1	0.0535248041775457	.	106160001	106760000	#0000FF	1	0.125
chr1	106760001	107040000	B.2.2.2.1.1.2.1.2.1.2	0.0417754569190601	.	106760001	107040000	#0000FF	1	0.125
chr1	107040001	107200000	B.2.2.2.1.1.2.1.2.1.1	0.0430809399477807	.	107040001	107200000	#0000FF	1	0.125
chr1	107200001	107520000	B.2.2.2.1.2.2.2.2.2.2	0.0169712793733681	.	107200001	107520000	#0000FF	1	0.125
chr1	107520001	107800000	B.2.2.2.1.1.2.2.1.2	0.0378590078328982	.	107520001	107800000	#0000FF	1	0.125
chr1	107800001	108120000	B.2.1.1.1.2.2.2.2.2	0.216710182767624	.	107800001	108120000	#4848FF	1	0.25
chr1	108120001	108320000	B.2.2.2.1.1.1.1.2.2	0.0496083550913838	.	108120001	108320000	#0000FF	1	0.125
chr1	108320001	108760000	B.1.1.1.2.2.1.1.1.2	0.379895561357702	.	108320001	108760000	#DADAFF	1	0.5
chr1	108840001	108920000	B.1.1.1.2.2.1.1.1.1	0.381201044386423	.	108840001	108920000	#DADAFF	1	0.5
chr1	109000001	109200000	B.1.1.1.2.2.1.1.1.1	0.381201044386423	.	109000001	109200000	#DADAFF	1	0.5
chr1	109200001	109720000	A.1.1.1.1.1.2.1	0.993472584856397	.	109200001	109720000	#FF0000	1	1
chr1	109720001	109960000	A.1.1.1.2.1.1.1.2.1	0.973890339425587	.	109720001	109960000	#FF0000	1	1
chr1	109960001	110160000	A.1.1.1.2.1.1.1.2.2	0.972584856396867	.	109960001	110160000	#FF0000	1	1
chr1	110160001	110320000	A.1.2.1.2.2.2.1.2.1.2.2.1	0.77023498694517	.	110160001	110320000	#FF4848	1	0.875
chr1	110320001	110560000	A.1.2.1.2.2.2.1.2.2.1.2.2	0.763707571801567	.	110320001	110560000	#FF4848	1	0.875
chr1	110560001	111040000	A.1.1.2.2.1.1.1.1.1.1.1	0.911227154046997	.	110560001	111040000	#FF0000	1	1
chr1	111040001	111320000	A.1.2.2.2.1.1.1.2.1.2	0.703655352480418	.	111040001	111320000	#FF4848	1	0.875
chr1	111320001	111560000	A.1.2.2.2.2.1.2.1.1	0.673629242819843	.	111320001	111560000	#FF4848	1	0.875
chr1	111560001	111720000	A.1.2.1.2.1.2.1.1.2	0.805483028720627	.	111560001	111720000	#FF4848	1	0.875
chr1	111720001	112000000	A.1.2.2.2.2.2.2	0.66710182767624	.	111720001	112000000	#FF4848	1	0.875
chr1	112000001	112320000	A.1.1.1.2.1.2.1.1	0.966057441253264	.	112000001	112320000	#FF0000	1	1
chr1	112320001	112800000	B.1.2.1.1.1.1.2.1	0.302872062663185	.	112320001	112800000	#9191FF	1	0.375
chr1	112800001	113240000	A.2.1.2.1.1.2.1.2	0.608355091383812	.	112800001	113240000	#FF9191	1	0.75
chr1	113240001	113440000	A.2.1.2.2.2.1.1	0.545691906005222	.	113240001	113440000	#FF9191	1	0.75
chr1	113440001	113640000	A.1.2.1.2.2.2.1.2.2.1.2.1	0.765013054830287	.	113440001	113640000	#FF4848	1	0.875
chr1	113640001	114000000	B.1.1.1.2.2.2.2.1.2	0.360313315926893	.	113640001	114000000	#DADAFF	1	0.5
chr1	114000001	114280000	A.2.2.2.1.1.2.1.1.1.2.2	0.468668407310705	.	114000001	114280000	#FFDADA	1	0.625
chr1	114280001	114520000	A.1.1.2.2.1.1.1.1.1.1.2	0.909921671018277	.	114280001	114520000	#FF0000	1	1
chr1	114520001	114840000	A.2.2.1.1.2.2.1	0.514360313315927	.	114520001	114840000	#FFDADA	1	0.625
chr1	114840001	115160000	A.1.2.2.2.2.1.1.1.1.1	0.681462140992167	.	114840001	115160000	#FF4848	1	0.875
chr1	115160001	115320000	A.1.2.1.2.1.2.1.1.1	0.806788511749347	.	115160001	115320000	#FF4848	1	0.875
chr1	115320001	115680000	B.1.1.1.2.2.2.2.1.1	0.361618798955614	.	115320001	115680000	#DADAFF	1	0.5
chr1	115680001	115880000	B.1.1.2.2.2.2.2.2.1	0.306788511749347	.	115680001	115880000	#DADAFF	1	0.5
chr1	115880001	116120000	B.1.2.1.1.1.1.2.2	0.301566579634465	.	115880001	116120000	#9191FF	1	0.375
chr1	116120001	116320000	B.1.1.1.2.2.2.1.2.2	0.362924281984334	.	116120001	116320000	#DADAFF	1	0.5
chr1	116320001	116680000	A.2.2.2.1.1.1.2.2.1.2.2	0.476501305483029	.	116320001	116680000	#FFDADA	1	0.625
chr1	116680001	117080000	A.1.1.1.2.1.1.1.1.2.1	0.976501305483029	.	116680001	117080000	#FF0000	1	1
chr1	117080001	117400000	A.2.2.1.1.2.1.2.1	0.518276762402089	.	117080001	117400000	#FFDADA	1	0.625
chr1	117400001	117600000	A.2.2.2.1.1.1.1.2.2	0.481723237597911	.	117400001	117600000	#FFDADA	1	0.625
chr1	117600001	117880000	A.2.2.1.1.2.1.2.2.2	0.515665796344647	.	117600001	117880000	#FFDADA	1	0.625
chr1	117880001	118000000	A.2.1.2.1.1.2.1.1	0.609660574412533	.	117880001	118000000	#FF9191	1	0.75
chr1	118000001	118240000	A.2.1.2.1.1.2.2.2.1.2	0.600522193211488	.	118000001	118240000	#FF9191	1	0.75
chr1	118240001	118520000	A.2.2.1.1.2.1.2.2.1	0.516971279373368	.	118240001	118520000	#FFDADA	1	0.625
chr1	118520001	118680000	B.1.1.2.2.2.2.2.1.1.1.2	0.310704960835509	.	118520001	118680000	#DADAFF	1	0.5
chr1	118680001	119000000	B.2.1.2.1.2.2.1.2	0.150130548302872	.	118680001	119000000	#4848FF	1	0.25
chr1	119000001	119160000	B.2.1.2.1.2.2.1.1	0.151436031331593	.	119000001	119160000	#4848FF	1	0.25
chr1	119160001	119360000	B.2.2.2.1.2.1.2	0.0300261096605744	.	119160001	119360000	#0000FF	1	0.125
chr1	119360001	119560000	B.1.2.2.1.1.2.2.2	0.265013054830287	.	119360001	119560000	#9191FF	1	0.375
chr1	119560001	120080000	B.1.1.2.2.1.2.1.1	0.327676240208877	.	119560001	120080000	#DADAFF	1	0.5
chr1	120080001	120320000	B.1.1.2.2.2.2.1.2.2	0.31331592689295	.	120080001	120320000	#DADAFF	1	0.5
chr1	120320001	120520000	A.2.2.2.1.1.1.2.2.1.2.1	0.477806788511749	.	120320001	120520000	#FFDADA	1	0.625
chr1	120520001	120720000	A.2.1.2.1.1.1.2.2.2.1	0.612271540469974	.	120520001	120720000	#FF9191	1	0.75
chr1	120720001	120920000	A.2.1.1.1.1.2.2.1	0.657963446475196	.	120720001	120920000	#FF9191	1	0.75
chr1	121080001	121160000	A.2.1.1.1.1.2.2.1	0.657963446475196	.	121080001	121160000	#FF9191	1	0.75
chr1	121160001	121280000	A.2.1.2.2.1.1.1.2.1	0.566579634464752	.	121160001	121280000	#FF9191	1	0.75
chr1	121320001	121360000	A.2.1.2.2.1.1.1.2.1	0.566579634464752	.	121320001	121360000	#FF9191	1	0.75
chr1	121480001	121520000	A.2.1.2.2.1.1.1.2.1	0.566579634464752	.	121480001	121520000	#FF9191	1	0.75
chr1	143720001	143760000	A.1.2.1.1.1.1.1	0.852480417754569	.	143720001	143760000	#FF4848	1	0.875
chr1	143880001	144080000	A.1.2.1.1.1.1.1	0.852480417754569	.	143880001	144080000	#FF4848	1	0.875
chr1	144160001	144240000	A.1.2.2.2.2.2.1.2	0.668407310704961	.	144160001	144240000	#FF4848	1	0.875
chr1	144480001	144600000	A.1.2.2.2.2.2.1.2	0.668407310704961	.	144480001	144600000	#FF4848	1	0.875
chr1	144600001	144640000	A.2.1.2.1.1.1.1.2	0.617493472584856	.	144600001	144640000	#FF9191	1	0.75
chr1	144680001	144720000	A.2.1.2.1.1.1.1.2	0.617493472584856	.	144680001	144720000	#FF9191	1	0.75
chr1	144800001	144840000	A.2.1.2.1.1.1.1.2	0.617493472584856	.	144800001	144840000	#FF9191	1	0.75
chr1	144840001	144920000	A.2.1.2.2.1.2.1.1.2	0.557441253263708	.	144840001	144920000	#FF9191	1	0.75
chr1	144920001	145120000	A.2.1.2.1.1.1.2.2.1.1	0.614882506527415	.	144920001	145120000	#FF9191	1	0.75
chr1	145120001	145280000	A.2.1.2.1.1.1.2.2.2.2	0.610966057441253	.	145120001	145280000	#FF9191	1	0.75
chr1	145280001	145400000	A.1.2.2.2.1.1.2	0.699738903394256	.	145280001	145400000	#FF4848	1	0.875
chr1	145400001	145600000	A.1.1.1.1.1.1.2.2.1	0.996083550913838	.	145400001	145600000	#FF0000	1	1
chr1	145600001	145760000	A.1.2.1.1.2.2.1.2.1	0.826370757180157	.	145600001	145760000	#FF4848	1	0.875
chr1	145760001	145840000	A.2.1.2.1.1.1.2.1	0.616187989556136	.	145760001	145840000	#FF9191	1	0.75
chr1	145960001	146000000	A.2.1.2.1.1.1.2.1	0.616187989556136	.	145960001	146000000	#FF9191	1	0.75
chr1	146000001	146080000	A.2.1.2.1.1.1.1.1	0.618798955613577	.	146000001	146080000	#FF9191	1	0.75
chr1	146120001	146160000	A.2.1.2.1.1.1.1.1	0.618798955613577	.	146120001	146160000	#FF9191	1	0.75
chr1	146200001	146240000	A.2.1.2.1.1.1.1.1	0.618798955613577	.	146200001	146240000	#FF9191	1	0.75
chr1	146360001	146480000	A.2.1.2.1.1.1.1.1	0.618798955613577	.	146360001	146480000	#FF9191	1	0.75
chr1	146480001	146680000	A.2.1.2.2.1.2.1.1.1.2.1	0.560052219321149	.	146480001	146680000	#FF9191	1	0.75
chr1	146680001	146960000	B.1.1.2.2.1.1.2.1.1	0.33289817232376	.	146680001	146960000	#DADAFF	1	0.5
chr1	146960001	147120000	A.2.1.2.2.1.2.2.2.2	0.546997389033943	.	146960001	147120000	#FF9191	1	0.75
chr1	147120001	147400000	A.2.2.1.2.2.1.1.1.1	0.496083550913838	.	147120001	147400000	#FFDADA	1	0.625
chr1	147400001	147440000	A.1.2.1.1.2.2.1.2.2.1	0.825065274151436	.	147400001	147440000	#FF4848	1	0.875
chr1	147480001	147600000	A.1.2.1.1.2.2.1.2.2.1	0.825065274151436	.	147480001	147600000	#FF4848	1	0.875
chr1	147680001	147840000	A.1.2.1.1.2.2.1.2.2.1	0.825065274151436	.	147680001	147840000	#FF4848	1	0.875
chr1	147920001	148040000	A.2.1.2.1.1.1.2.2.1.2	0.613577023498694	.	147920001	148040000	#FF9191	1	0.75
chr1	148160001	148280000	A.2.1.2.1.1.1.2.2.1.2	0.613577023498694	.	148160001	148280000	#FF9191	1	0.75
chr1	148280001	148360000	A.1.2.2.2.2.2.1.1	0.669712793733681	.	148280001	148360000	#FF4848	1	0.875
chr1	148520001	148600000	A.1.2.2.2.2.2.1.1	0.669712793733681	.	148520001	148600000	#FF4848	1	0.875
chr1	148600001	148680000	A.2.2.1.2.2.2.2.1	0.488250652741514	.	148600001	148680000	#FFDADA	1	0.625
chr1	148720001	148840000	A.2.2.1.2.2.2.2.1	0.488250652741514	.	148720001	148840000	#FFDADA	1	0.625
chr1	148840001	148960000	B.1.1.2.1.1.1.1	0.357702349869452	.	148840001	148960000	#DADAFF	1	0.5
chr1	149040001	149400000	B.1.1.2.2.1.2.2.1	0.325065274151436	.	149040001	149400000	#DADAFF	1	0.5
chr1	149400001	149480000	A.2.2.1.2.2.2.2.2	0.486945169712794	.	149400001	149480000	#FFDADA	1	0.625
chr1	149560001	149600000	A.2.1.2.2.1.2.1.2.2	0.554830287206266	.	149560001	149600000	#FF9191	1	0.75
chr1	149640001	149800000	A.2.1.2.2.1.2.1.2.2	0.554830287206266	.	149640001	149800000	#FF9191	1	0.75
chr1	149800001	150200000	A.1.1.1.2.2.1.1.1.1.2	0.960835509138381	.	149800001	150200000	#FF0000	1	1
chr1	150200001	150440000	A.1.1.1.2.2.1.1.2.2.2	0.951697127937337	.	150200001	150440000	#FF0000	1	1
chr1	150440001	151000000	A.1.1.1.2.2.1.1.1.1.1	0.962140992167102	.	150440001	151000000	#FF0000	1	1
chr1	151000001	151240000	A.1.1.2.1.1.1.1.2	0.934725848563969	.	151000001	151240000	#FF0000	1	1
chr1	151240001	151400000	A.1.1.2.1.1.1.2.1	0.933420365535248	.	151240001	151400000	#FF0000	1	1
chr1	151400001	151840000	A.1.1.1.2.2.1.1.2.2.1.2.2	0.953002610966057	.	151400001	151840000	#FF0000	1	1
chr1	151840001	152000000	A.1.1.2.1.1.1.2.2	0.932114882506527	.	151840001	152000000	#FF0000	1	1
chr1	152000001	152160000	A.2.1.2.2.1.2.1.2.1	0.556135770234987	.	152000001	152160000	#FF9191	1	0.75
chr1	152160001	152520000	B.1.1.2.2.1.1.2.1.2	0.331592689295039	.	152160001	152520000	#DADAFF	1	0.5
chr1	152520001	152560000	B.1.2.1.2.2.2.1.2.2	0.278067885117493	.	152520001	152560000	#9191FF	1	0.375
chr1	152600001	153000000	B.1.2.1.2.2.2.1.2.2	0.278067885117493	.	152600001	153000000	#9191FF	1	0.375
chr1	153000001	153280000	B.1.2.1.2.2.2.1.1	0.280678851174935	.	153000001	153280000	#9191FF	1	0.375
chr1	153280001	153480000	A.2.2.1.2.2.1.2.1	0.492167101827676	.	153280001	153480000	#FFDADA	1	0.625
chr1	153480001	153960000	A.1.1.2.1.1.1.1.1	0.936031331592689	.	153480001	153960000	#FF0000	1	1
chr1	153960001	154120000	A.1.2.1.1.2.2.1.2.2.2	0.823759791122715	.	153960001	154120000	#FF4848	1	0.875
chr1	154120001	154520000	A.1.2.1.1.2.2.1.1.2.2	0.827676240208877	.	154120001	154520000	#FF4848	1	0.875
chr1	154520001	154640000	A.1.2.1.1.2.2.1.1.1	0.830287206266319	.	154520001	154640000	#FF4848	1	0.875
chr1	154640001	154840000	A.2.1.2.1.2.2.2.2.1	0.574412532637076	.	154640001	154840000	#FF9191	1	0.75
chr1	154840001	155160000	A.1.1.2.1.1.2.1.2	0.929503916449086	.	154840001	155160000	#FF0000	1	1
chr1	155160001	155560000	A.1.1.2.2.1.2.2.2.1	0.869451697127937	.	155160001	155560000	#FF0000	1	1
chr1	155560001	155840000	A.1.1.1.2.2.1.1.1.2	0.959530026109661	.	155560001	155840000	#FF0000	1	1
chr1	155840001	156040000	A.1.2.1.1.2.2.2.2	0.821148825065274	.	155840001	156040000	#FF4848	1	0.875
chr1	156040001	156320000	A.1.1.2.1.1.2.2	0.928198433420366	.	156040001	156320000	#FF0000	1	1
chr1	156320001	156600000	A.1.1.1.1.1.1.2.2.2	0.994778067885117	.	156320001	156600000	#FF0000	1	1
chr1	156600001	156800000	A.1.1.1.1.1.1.2.1	0.997389033942559	.	156600001	156800000	#FF0000	1	1
chr1	156800001	156960000	A.1.2.1.1.2.1.1.1.2	0.835509138381201	.	156800001	156960000	#FF4848	1	0.875
chr1	156960001	157120000	A.1.2.2.1.1.2.1.1.2	0.737597911227154	.	156960001	157120000	#FF4848	1	0.875
chr1	157120001	157480000	A.2.2.1.2.2.1.1.1.2	0.494778067885117	.	157120001	157480000	#FFDADA	1	0.625
chr1	157480001	157880000	A.1.1.2.1.2.1.1.2.1	0.922976501305483	.	157480001	157880000	#FF0000	1	1
chr1	157880001	158120000	A.2.1.1.2.2.1.1	0.627937336814621	.	157880001	158120000	#FF9191	1	0.75
chr1	158120001	158320000	B.1.1.1.1.2.2.1	0.404699738903394	.	158120001	158320000	#DADAFF	1	0.5
chr1	158320001	158960000	B.2.1.1.2.2.2.2.2.2.1	0.174934725848564	.	158320001	158960000	#4848FF	1	0.25
chr1	158960001	159080000	A.2.2.2.2.1.1.2	0.439947780678851	.	158960001	159080000	#FFDADA	1	0.625
chr1	159080001	159280000	B.2.1.1.2.2.2.1.2.1.2	0.185378590078329	.	159080001	159280000	#4848FF	1	0.25
chr1	159280001	159400000	B.2.1.2.2.2.2.2.1.1	0.127937336814621	.	159280001	159400000	#4848FF	1	0.25
chr1	159400001	159520000	B.2.1.2.2.2.2.2.1.2	0.126631853785901	.	159400001	159520000	#4848FF	1	0.25
chr1	159520001	159600000	B.2.1.1.2.2.2.2.1.2.2	0.177545691906005	.	159520001	159600000	#4848FF	1	0.25
chr1	159600001	159680000	B.2.1.1.2.1.1.1.1	0.215404699738903	.	159600001	159680000	#4848FF	1	0.25
chr1	159680001	159800000	B.1.2.2.2.2.1.1.1	0.248041775456919	.	159680001	159800000	#9191FF	1	0.375
chr1	159800001	160040000	A.2.1.2.2.1.2.1.1.1.1.2	0.561357702349869	.	159800001	160040000	#FF9191	1	0.75
chr1	160040001	160400000	A.1.1.1.1.2.2.1.1.1	0.983028720626632	.	160040001	160400000	#FF0000	1	1
chr1	160400001	160680000	A.1.1.1.1.2.2.1.1.2	0.981723237597911	.	160400001	160680000	#FF0000	1	1
chr1	160680001	160760000	A.2.1.2.2.1.2.1.1.1.2.2	0.558746736292428	.	160680001	160760000	#FF9191	1	0.75
chr1	160760001	160960000	A.2.1.1.1.1.2.1.1.1	0.661879895561358	.	160760001	160960000	#FF9191	1	0.75
chr1	160960001	161120000	A.1.1.1.2.2.2.1.1	0.939947780678851	.	160960001	161120000	#FF0000	1	1
chr1	161120001	161400000	A.1.1.1.1.1.1.1.2	0.998694516971279	.	161120001	161400000	#FF0000	1	1
chr1	161400001	161560000	A.1.1.1.2.2.2.2	0.93733681462141	.	161400001	161560000	#FF0000	1	1
chr1	161640001	161720000	A.1.1.1.2.2.2.2	0.93733681462141	.	161640001	161720000	#FF0000	1	1
chr1	161720001	162040000	A.1.2.1.1.1.1.2.1.1.2	0.849869451697128	.	161720001	162040000	#FF4848	1	0.875
chr1	162040001	162240000	A.2.2.1.2.2.1.2.2	0.490861618798956	.	162040001	162240000	#FFDADA	1	0.625
chr1	162240001	162560000	A.1.2.2.1.2.2.1.2	0.716710182767624	.	162240001	162560000	#FF4848	1	0.875
chr1	162560001	162800000	A.2.1.1.2.2.2.1.2.1	0.622715404699739	.	162560001	162800000	#FF9191	1	0.75
chr1	162800001	163040000	A.2.2.2.2.1.1.1	0.441253263707572	.	162800001	163040000	#FFDADA	1	0.625
chr1	163040001	163320000	A.1.2.2.1.2.2.2.1.1	0.715404699738903	.	163040001	163320000	#FF4848	1	0.875
chr1	163320001	163760000	B.2.2.1.1.2.1.1.2	0.0913838120104439	.	163320001	163760000	#0000FF	1	0.125
chr1	163760001	164440000	B.2.2.2.2.2.2.2	0.00130548302872063	.	163760001	164440000	#0000FF	1	0.125
chr1	164440001	164880000	B.2.2.1.1.2.2.1.1.2	0.0835509138381201	.	164440001	164880000	#0000FF	1	0.125
chr1	164880001	165080000	B.2.1.2.2.2.2.1.1.2	0.131853785900783	.	164880001	165080000	#4848FF	1	0.25
chr1	165080001	165320000	B.2.1.1.2.2.2.2.1.1	0.181462140992167	.	165080001	165320000	#4848FF	1	0.25
chr1	165320001	165560000	B.1.1.2.1.2.1.1	0.344647519582245	.	165320001	165560000	#DADAFF	1	0.5
chr1	165560001	165880000	A.2.1.1.1.2.1.1	0.654046997389034	.	165560001	165880000	#FF9191	1	0.75
chr1	165880001	166160000	B.2.1.1.2.2.1.2.2	0.190600522193211	.	165880001	166160000	#4848FF	1	0.25
chr1	166160001	166320000	B.2.1.1.2.2.2.1.2.1.1.1	0.18798955613577	.	166160001	166320000	#4848FF	1	0.25
chr1	166320001	166480000	B.1.2.2.2.2.1.2.2.1	0.244125326370757	.	166320001	166480000	#9191FF	1	0.375
chr1	166480001	166800000	B.2.1.2.2.2.1.1	0.137075718015666	.	166480001	166800000	#4848FF	1	0.25
chr1	166800001	167000000	A.1.2.2.1.2.2.2.2.2	0.711488250652741	.	166800001	167000000	#FF4848	1	0.875
chr1	167000001	167160000	A.1.2.2.1.2.2.2.2.1	0.712793733681462	.	167000001	167160000	#FF4848	1	0.875
chr1	167160001	167520000	A.1.1.1.1.2.1.1.2	0.985639686684073	.	167160001	167520000	#FF0000	1	1
chr1	167520001	168040000	A.1.1.1.1.2.1.1.1.2.1	0.988250652741514	.	167520001	168040000	#FF0000	1	1
chr1	168040001	168320000	A.1.2.2.1.2.2.1.1	0.718015665796345	.	168040001	168320000	#FF4848	1	0.875
chr1	168320001	168560000	B.1.1.2.1.1.1.2	0.356396866840731	.	168320001	168560000	#DADAFF	1	0.5
chr1	168560001	169160000	B.1.2.2.1.1.2.1	0.268929503916449	.	168560001	169160000	#9191FF	1	0.375
chr1	169160001	169360000	B.1.1.2.2.1.2.2.2	0.323759791122715	.	169160001	169360000	#DADAFF	1	0.5
chr1	169360001	169520000	B.1.1.2.1.2.1.2.2.2.2	0.339425587467363	.	169360001	169520000	#DADAFF	1	0.5
chr1	169520001	169880000	B.1.1.1.1.2.1.1	0.408616187989556	.	169520001	169880000	#DADAFF	1	0.5
chr1	169880001	170320000	B.2.1.1.2.2.1.2.1.2	0.191906005221932	.	169880001	170320000	#4848FF	1	0.25
chr1	170320001	170720000	B.2.1.2.2.2.2.2.2.2.2	0.122715404699739	.	170320001	170720000	#4848FF	1	0.25
chr1	170720001	170920000	B.2.1.1.2.2.2.1.2.2.1	0.184073107049608	.	170720001	170920000	#4848FF	1	0.25
chr1	170920001	171400000	B.2.1.1.2.2.1.2.1.1.2.2	0.193211488250653	.	170920001	171400000	#4848FF	1	0.25
chr1	171400001	171760000	A.1.2.2.1.2.2.2.1.2	0.714099216710183	.	171400001	171760000	#FF4848	1	0.875
chr1	171760001	171960000	B.1.2.1.2.1.2.2.2	0.284595300261097	.	171760001	171960000	#9191FF	1	0.375
chr1	171960001	172200000	B.2.1.1.2.2.1.1.2.2	0.197127937336815	.	171960001	172200000	#4848FF	1	0.25
chr1	172200001	172360000	B.2.1.1.2.2.2.1.1	0.189295039164491	.	172200001	172360000	#4848FF	1	0.25
chr1	172360001	172680000	A.2.1.2.2.1.2.2.1.2	0.550913838120104	.	172360001	172680000	#FF9191	1	0.75
chr1	172680001	172880000	A.2.1.1.2.1.2.1.2	0.633159268929504	.	172680001	172880000	#FF9191	1	0.75
chr1	172880001	173120000	B.1.1.2.2.1.1.1.2.2	0.33420365535248	.	172880001	173120000	#DADAFF	1	0.5
chr1	173120001	173360000	B.1.1.2.2.1.1.1.2.1	0.335509138381201	.	173120001	173360000	#DADAFF	1	0.5
chr1	173360001	173640000	A.2.1.1.1.1.2.2.2.1	0.656657963446475	.	173360001	173640000	#FF9191	1	0.75
chr1	173640001	173800000	A.2.1.1.1.1.2.2.2.2	0.655352480417755	.	173640001	173800000	#FF9191	1	0.75
chr1	173800001	174240000	A.1.2.1.1.1.1.2.1.2.2	0.847258485639687	.	173800001	174240000	#FF4848	1	0.875
chr1	174240001	174640000	B.1.2.1.2.2.1.2	0.281984334203655	.	174240001	174640000	#9191FF	1	0.375
chr1	174640001	175000000	A.2.1.1.2.2.2.1.1	0.62402088772846	.	174640001	175000000	#FF9191	1	0.75
chr1	175000001	175280000	A.1.2.2.1.1.1.1.1.2.1	0.75065274151436	.	175000001	175280000	#FF4848	1	0.875
chr1	175280001	175480000	A.2.2.2.2.2.1.1.1.2.2	0.429503916449086	.	175280001	175480000	#FFDADA	1	0.625
chr1	175480001	175880000	B.1.1.2.2.1.1.2.2.2	0.328981723237598	.	175480001	175880000	#DADAFF	1	0.5
chr1	175880001	176200000	A.2.1.2.2.1.2.2.1.1.1	0.553524804177546	.	175880001	176200000	#FF9191	1	0.75
chr1	176200001	176520000	B.2.1.1.2.2.1.2.1.1.2.1	0.194516971279373	.	176200001	176520000	#4848FF	1	0.25
chr1	176520001	176640000	B.1.2.2.2.2.1.2.1	0.245430809399478	.	176520001	176640000	#9191FF	1	0.375
chr1	176640001	176880000	B.1.2.2.2.2.1.2.2.2	0.242819843342037	.	176640001	176880000	#9191FF	1	0.375
chr1	176880001	177720000	B.2.2.2.2.2.2.1	0.00261096605744125	.	176880001	177720000	#0000FF	1	0.125
chr1	177720001	177920000	B.2.1.1.2.2.2.2.1.2.1.1	0.180156657963446	.	177720001	177920000	#4848FF	1	0.25
chr1	177920001	178240000	B.2.1.1.2.2.2.2.2.2.2	0.173629242819843	.	177920001	178240000	#4848FF	1	0.25
chr1	178240001	178480000	B.1.1.2.2.1.2.1.2	0.326370757180157	.	178240001	178480000	#DADAFF	1	0.5
chr1	178480001	178760000	B.1.1.2.2.1.1.1.1	0.336814621409922	.	178480001	178760000	#DADAFF	1	0.5
chr1	178760001	179040000	A.2.2.2.1.1.1.2.1	0.480417754569191	.	178760001	179040000	#FFDADA	1	0.625
chr1	179040001	179200000	A.1.2.1.1.1.2.1.2	0.840731070496084	.	179040001	179200000	#FF4848	1	0.875
chr1	179200001	179360000	A.1.2.2.1.1.2.2.1.1.2	0.733681462140992	.	179200001	179360000	#FF4848	1	0.875
chr1	179360001	179600000	B.1.1.2.2.1.1.2.2.1	0.330287206266319	.	179360001	179600000	#DADAFF	1	0.5
chr1	179600001	179840000	A.2.2.2.2.2.2.2.1	0.419060052219321	.	179600001	179840000	#FFDADA	1	0.625
chr1	179840001	180160000	A.1.1.2.1.2.1.1.2.2.1.2	0.920365535248042	.	179840001	180160000	#FF0000	1	1
chr1	180160001	180480000	A.2.1.1.1.2.2.2.2.1	0.647519582245431	.	180160001	180480000	#FF9191	1	0.75
chr1	180480001	180840000	A.1.2.1.1.1.1.2.2.1	0.845953002610966	.	180480001	180840000	#FF4848	1	0.875
chr1	180840001	181160000	A.1.2.1.1.1.1.2.2.2	0.844647519582245	.	180840001	181160000	#FF4848	1	0.875
chr1	181160001	181480000	B.1.2.1.2.2.2.1.2.1	0.279373368146214	.	181160001	181480000	#9191FF	1	0.375
chr1	181480001	181680000	B.2.1.1.2.2.1.2.1.1.1	0.195822454308094	.	181480001	181680000	#4848FF	1	0.25
chr1	181680001	182000000	B.2.1.2.2.2.1.2.2	0.134464751958225	.	181680001	182000000	#4848FF	1	0.25
chr1	182000001	182360000	B.1.1.1.1.2.2.2.2.1	0.399477806788512	.	182000001	182360000	#DADAFF	1	0.5
chr1	182360001	182600000	A.1.2.2.1.1.1.1.1.2.2	0.74934725848564	.	182360001	182600000	#FF4848	1	0.875
chr1	182600001	182800000	A.1.2.2.1.1.1.1.2.2.1	0.746736292428198	.	182600001	182800000	#FF4848	1	0.875
chr1	182800001	183200000	A.2.1.2.2.1.2.2.2.1.2	0.548302872062663	.	182800001	183200000	#FF9191	1	0.75
chr1	183200001	183280000	A.2.1.1.2.2.2.2	0.620104438642298	.	183200001	183280000	#FF9191	1	0.75
chr1	183280001	183440000	A.2.1.2.2.1.2.2.2.1.1	0.549608355091384	.	183280001	183440000	#FF9191	1	0.75
chr1	183440001	183600000	A.1.1.2.1.2.2.1.1	0.91644908616188	.	183440001	183600000	#FF0000	1	1
chr1	183600001	183960000	A.2.1.2.2.1.2.2.1.1.2	0.552219321148825	.	183600001	183960000	#FF9191	1	0.75
chr1	183960001	184040000	A.2.2.2.2.2.2.1.1.2	0.421671018276762	.	183960001	184040000	#FFDADA	1	0.625
chr1	184040001	184200000	B.1.1.1.1.2.2.2.1.2.1	0.402088772845953	.	184040001	184200000	#DADAFF	1	0.5
chr1	184200001	184720000	B.1.1.1.1.1.2.2.2.1	0.412532637075718	.	184200001	184720000	#DADAFF	1	0.5
chr1	184720001	184920000	A.1.2.1.1.1.2.1.1.1	0.843342036553525	.	184720001	184920000	#FF4848	1	0.875
chr1	184920001	185160000	A.2.1.1.2.1.1.2.1.2.1	0.638381201044386	.	184920001	185160000	#FF9191	1	0.75
chr1	185160001	185520000	A.2.1.1.2.1.1.2.2	0.635770234986945	.	185160001	185520000	#FF9191	1	0.75
chr1	185520001	185680000	A.2.1.1.2.1.1.1.1.2	0.643603133159269	.	185520001	185680000	#FF9191	1	0.75
chr1	185680001	186040000	B.1.2.2.2.2.1.1.2	0.246736292428198	.	185680001	186040000	#9191FF	1	0.375
chr1	186040001	186400000	B.1.1.1.1.2.1.2.1	0.407310704960835	.	186040001	186400000	#DADAFF	1	0.5
chr1	186400001	186720000	B.2.1.2.2.1.2.2.1.1	0.140992167101828	.	186400001	186720000	#4848FF	1	0.25
chr1	186720001	186960000	B.2.2.1.1.1.2.2.2.1.1	0.097911227154047	.	186720001	186960000	#0000FF	1	0.125
chr1	186960001	187400000	B.2.2.1.1.1.2.2.2.2.2	0.0939947780678851	.	186960001	187400000	#0000FF	1	0.125
chr1	187400001	187640000	B.2.2.1.1.1.2.2.1.1	0.100522193211488	.	187400001	187640000	#0000FF	1	0.125
chr1	187640001	187800000	B.2.2.1.1.1.1.1.1	0.121409921671018	.	187640001	187800000	#0000FF	1	0.125
chr1	187800001	187920000	B.2.1.2.2.1.1	0.143603133159269	.	187800001	187920000	#4848FF	1	0.25
chr1	187920001	188120000	B.2.2.1.2.1.1.2.1	0.077023498694517	.	187920001	188120000	#0000FF	1	0.125
chr1	188120001	188200000	B.2.2.1.2.2.1.2.1.1	0.0639686684073107	.	188120001	188200000	#0000FF	1	0.125
chr1	188240001	188560000	B.2.2.1.2.2.1.2.1.1	0.0639686684073107	.	188240001	188560000	#0000FF	1	0.125
chr1	188560001	189040000	B.2.2.1.2.2.2.2	0.0548302872062663	.	188560001	189040000	#0000FF	1	0.125
chr1	189040001	189160000	B.2.2.1.1.1.2.1.2.2	0.101827676240209	.	189040001	189160000	#0000FF	1	0.125
chr1	189160001	189640000	B.2.2.1.2.2.2.1.1	0.0587467362924282	.	189160001	189640000	#0000FF	1	0.125
chr1	189640001	190320000	B.2.2.1.2.1.1.1.1	0.0796344647519582	.	189640001	190320000	#0000FF	1	0.125
chr1	190320001	190560000	B.2.2.1.1.1.2.1.1.2.1	0.107049608355091	.	190320001	190560000	#0000FF	1	0.125
chr1	190560001	190760000	B.2.2.1.1.1.1.1.2	0.120104438642298	.	190560001	190760000	#0000FF	1	0.125
chr1	190760001	191240000	B.2.2.1.1.1.2.2.1.2	0.0992167101827676	.	190760001	191240000	#0000FF	1	0.125
chr1	191240001	191560000	B.2.2.1.1.1.2.1.1.1.1	0.109660574412533	.	191240001	191560000	#0000FF	1	0.125
chr1	191560001	192040000	B.2.2.1.1.2.1.2.1.2	0.0887728459530026	.	191560001	192040000	#0000FF	1	0.125
chr1	192040001	192240000	B.1.1.2.1.2.1.2.2.2.1	0.340731070496084	.	192040001	192240000	#DADAFF	1	0.5
chr1	192240001	192440000	B.2.1.1.2.1.1.2.1.1	0.2088772845953	.	192240001	192440000	#4848FF	1	0.25
chr1	192440001	192720000	A.2.2.1.2.1.1.2.2	0.503916449086162	.	192440001	192720000	#FFDADA	1	0.625
chr1	192720001	193080000	A.2.1.1.2.2.1.2.2	0.62532637075718	.	192720001	193080000	#FF9191	1	0.75
chr1	193080001	193280000	A.2.2.2.2.1.2.2.1	0.436031331592689	.	193080001	193280000	#FFDADA	1	0.625
chr1	193280001	193440000	B.1.2.2.2.1.2.1	0.25065274151436	.	193280001	193440000	#9191FF	1	0.375
chr1	193440001	193560000	B.2.1.1.2.1.1.2.1.2	0.20757180156658	.	193440001	193560000	#4848FF	1	0.25
chr1	193560001	193800000	B.2.2.1.1.1.2.1.1.2.2	0.105744125326371	.	193560001	193800000	#0000FF	1	0.125
chr1	193800001	194320000	B.2.2.1.2.1.2.1.2	0.0691906005221932	.	193800001	194320000	#0000FF	1	0.125
chr1	194320001	195120000	B.2.2.1.2.2.1.1.1	0.066579634464752	.	194320001	195120000	#0000FF	1	0.125
chr1	195120001	195200000	B.2.2.1.1.1.2.1.2.1.2	0.10313315926893	.	195120001	195200000	#0000FF	1	0.125
chr1	195200001	195560000	B.2.2.1.2.2.1.1.2	0.0652741514360313	.	195200001	195560000	#0000FF	1	0.125
chr1	195560001	195840000	B.2.2.1.2.2.2.1.2.2	0.0561357702349869	.	195560001	195840000	#0000FF	1	0.125
chr1	195840001	195920000	B.2.2.1.2.1.2.2	0.0678851174934726	.	195840001	195920000	#0000FF	1	0.125
chr1	195920001	196320000	B.2.2.1.2.2.2.1.2.1	0.0574412532637076	.	195920001	196320000	#0000FF	1	0.125
chr1	196320001	196720000	B.2.2.1.2.1.1.2.2.2.2	0.0718015665796345	.	196320001	196720000	#0000FF	1	0.125
chr1	196720001	196760000	B.2.1.2.2.1.2.2.2	0.138381201044386	.	196720001	196760000	#4848FF	1	0.25
chr1	196800001	196880000	B.2.1.2.2.1.2.2.2	0.138381201044386	.	196800001	196880000	#4848FF	1	0.25
chr1	196920001	197080000	B.2.1.2.2.1.2.2.2	0.138381201044386	.	196920001	197080000	#4848FF	1	0.25
chr1	197080001	197480000	A.2.2.1.2.1.1.2.1.2	0.505221932114883	.	197080001	197480000	#FFDADA	1	0.625
chr1	197480001	197680000	A.2.1.1.2.1.1.1.2	0.642297650130548	.	197480001	197680000	#FF9191	1	0.75
chr1	197680001	197800000	A.1.2.2.1.2.1.1.2.1	0.725848563968668	.	197680001	197800000	#FF4848	1	0.875
chr1	197800001	198040000	A.2.2.1.2.1.1.2.1.1.1	0.507832898172324	.	197800001	198040000	#FFDADA	1	0.625
chr1	198040001	198440000	A.2.1.1.2.1.1.2.1.1.1	0.640992167101828	.	198040001	198440000	#FF9191	1	0.75
chr1	198440001	198720000	A.1.2.1.1.1.2.1.1.2	0.842036553524804	.	198440001	198720000	#FF4848	1	0.875
chr1	198720001	198920000	A.2.1.1.2.1.2.2.1.2	0.630548302872063	.	198720001	198920000	#FF9191	1	0.75
chr1	198920001	199280000	B.1.1.2.1.1.2.2.2	0.345953002610966	.	198920001	199280000	#DADAFF	1	0.5
chr1	199280001	199560000	B.2.1.1.2.1.1.1.2.2.1	0.211488250652742	.	199280001	199560000	#4848FF	1	0.25
chr1	199560001	199840000	B.2.1.1.2.2.2.1.2.1.1.2	0.18668407310705	.	199560001	199840000	#4848FF	1	0.25
chr1	199840001	200080000	B.1.2.1.2.2.1.1	0.283289817232376	.	199840001	200080000	#9191FF	1	0.375
chr1	200080001	200240000	B.1.1.2.1.2.1.2.2.1	0.342036553524804	.	200080001	200240000	#DADAFF	1	0.5
chr1	200240001	200560000	A.1.2.2.1.2.1.1.1	0.727154046997389	.	200240001	200560000	#FF4848	1	0.875
chr1	200560001	200840000	A.1.1.1.1.2.2.1.2	0.980417754569191	.	200560001	200840000	#FF0000	1	1
chr1	200840001	201160000	A.1.2.2.1.1.1.1.1.1	0.751958224543081	.	200840001	201160000	#FF4848	1	0.875
chr1	201160001	201400000	A.1.2.2.1.1.2.2.1.2	0.732375979112272	.	201160001	201400000	#FF4848	1	0.875
chr1	201400001	201800000	A.1.1.2.1.2.1.1.1.1	0.926892950391645	.	201400001	201800000	#FF0000	1	1
chr1	201800001	202120000	A.1.1.2.1.2.2.1.2.2	0.913838120104439	.	201800001	202120000	#FF0000	1	1
chr1	202120001	202360000	A.1.2.2.1.1.1.2.2.1.1	0.742819843342037	.	202120001	202360000	#FF4848	1	0.875
chr1	202360001	202560000	A.2.1.1.1.1.2.1.2	0.659268929503916	.	202360001	202560000	#FF9191	1	0.75
chr1	202560001	203000000	A.1.2.2.1.1.2.1.2	0.736292428198433	.	202560001	203000000	#FF4848	1	0.875
chr1	203000001	203240000	A.1.2.1.1.2.1.2.1	0.83289817232376	.	203000001	203240000	#FF4848	1	0.875
chr1	203240001	203480000	A.1.1.2.1.2.2.1.2.1	0.915143603133159	.	203240001	203480000	#FF0000	1	1
chr1	203480001	203840000	A.1.2.1.1.2.1.2.2	0.831592689295039	.	203480001	203840000	#FF4848	1	0.875
chr1	203840001	204040000	B.1.1.1.1.1.2.1	0.415143603133159	.	203840001	204040000	#DADAFF	1	0.5
chr1	204040001	204400000	A.1.2.2.1.1.2.2.2.1.1	0.731070496083551	.	204040001	204400000	#FF4848	1	0.875
chr1	204400001	204760000	A.1.1.2.1.2.1.2	0.9177545691906	.	204400001	204760000	#FF0000	1	1
chr1	204760001	204920000	A.2.1.2.1.2.2.2.1.2	0.575718015665796	.	204760001	204920000	#FF9191	1	0.75
chr1	204920001	205080000	A.1.2.2.1.1.2.2.1.1.1	0.734986945169713	.	204920001	205080000	#FF4848	1	0.875
chr1	205080001	205240000	A.1.2.1.1.2.1.1.1.1	0.836814621409922	.	205080001	205240000	#FF4848	1	0.875
chr1	205240001	205520000	A.1.2.2.1.1.2.1.1.1	0.738903394255875	.	205240001	205520000	#FF4848	1	0.875
chr1	205520001	205760000	A.1.1.2.1.1.2.1.1	0.930809399477807	.	205520001	205760000	#FF0000	1	1
chr1	205760001	205920000	A.1.2.2.1.1.1.2.2.2	0.740208877284595	.	205760001	205920000	#FF4848	1	0.875
chr1	206080001	206200000	A.1.2.2.1.1.1.2.1	0.744125326370757	.	206080001	206200000	#FF4848	1	0.875
chr1	206200001	206360000	A.1.2.2.1.1.2.2.2.2	0.72845953002611	.	206200001	206360000	#FF4848	1	0.875
chr1	206480001	206600000	A.2.1.2.2.1.2.1.1.1.1.1	0.56266318537859	.	206480001	206600000	#FF9191	1	0.75
chr1	206600001	207240000	A.1.1.1.1.2.2.2	0.97911227154047	.	206600001	207240000	#FF0000	1	1
chr1	207240001	207440000	B.1.2.1.2.2.2.2.2	0.275456919060052	.	207240001	207440000	#9191FF	1	0.375
chr1	207440001	207680000	A.2.1.1.2.2.1.2.1	0.626631853785901	.	207440001	207680000	#FF9191	1	0.75
chr1	207680001	208000000	A.2.2.1.2.1.2.1.1.1.1	0.502610966057441	.	207680001	208000000	#FFDADA	1	0.625
chr1	208000001	208080000	A.2.1.1.1.1.1.1.1	0.66579634464752	.	208000001	208080000	#FF9191	1	0.75
chr1	208080001	208440000	B.1.1.1.1.1.2.2.2.2.2	0.409921671018277	.	208080001	208440000	#DADAFF	1	0.5
chr1	208440001	208960000	B.2.2.1.1.2.2.1.1.1	0.0848563968668407	.	208440001	208960000	#0000FF	1	0.125
chr1	208960001	209360000	B.2.2.1.1.2.2.2	0.0809399477806789	.	208960001	209360000	#0000FF	1	0.125
chr1	209360001	209720000	B.2.1.2.2.2.2.2.2.2.1	0.12402088772846	.	209360001	209720000	#4848FF	1	0.25
chr1	209720001	210000000	A.2.2.2.2.2.1.1.1.2.1	0.430809399477807	.	209720001	210000000	#FFDADA	1	0.625
chr1	210000001	210240000	B.2.1.1.2.1.1.1.2.2.2	0.210182767624021	.	210000001	210240000	#4848FF	1	0.25
chr1	210240001	210480000	B.2.1.2.2.2.2.1.2.1	0.130548302872063	.	210240001	210480000	#4848FF	1	0.25
chr1	210480001	210800000	B.1.2.2.2.2.2.1	0.241514360313316	.	210480001	210800000	#9191FF	1	0.375
chr1	210800001	210920000	B.1.2.2.2.1.1.2.1	0.253263707571802	.	210800001	210920000	#9191FF	1	0.375
chr1	210920001	211400000	B.2.1.2.2.2.1.2.1	0.135770234986945	.	210920001	211400000	#4848FF	1	0.25
chr1	211400001	211680000	A.2.1.1.1.2.2.1.2	0.650130548302872	.	211400001	211680000	#FF9191	1	0.75
chr1	211680001	211840000	A.1.2.2.1.1.1.2.2.1.2	0.741514360313316	.	211680001	211840000	#FF4848	1	0.875
chr1	211840001	212160000	A.1.1.2.1.2.1.1.2.2.1.1	0.921671018276762	.	211840001	212160000	#FF0000	1	1
chr1	212160001	212280000	A.2.1.1.1.1.1.1.2	0.664490861618799	.	212160001	212280000	#FF9191	1	0.75
chr1	212280001	212440000	A.1.2.1.1.2.1.1.2	0.83420365535248	.	212280001	212440000	#FF4848	1	0.875
chr1	212440001	212640000	A.1.1.1.2.2.2.1.2	0.938642297650131	.	212440001	212640000	#FF0000	1	1
chr1	212640001	213280000	A.1.1.1.1.2.1.1.1.2.2	0.986945169712794	.	212640001	213280000	#FF0000	1	1
chr1	213280001	213720000	A.2.2.1.2.1.2.1.1.1.2	0.501305483028721	.	213280001	213720000	#FFDADA	1	0.625
chr1	213720001	213840000	B.1.2.1.2.1.2.1	0.287206266318538	.	213720001	213840000	#9191FF	1	0.375
chr1	213840001	214040000	B.1.2.2.2.1.1.1	0.254569190600522	.	213840001	214040000	#9191FF	1	0.375
chr1	214040001	214360000	A.2.2.1.2.1.1.1.1	0.510443864229765	.	214040001	214360000	#FFDADA	1	0.625
chr1	214360001	214520000	A.2.2.1.2.1.1.2.1.1.2	0.506527415143603	.	214360001	214520000	#FFDADA	1	0.625
chr1	214520001	214800000	A.1.2.2.1.2.1.1.2.2.1	0.724543080939948	.	214520001	214800000	#FF4848	1	0.875
chr1	214800001	214960000	A.2.2.2.2.1.2.2.2.1	0.434725848563969	.	214800001	214960000	#FFDADA	1	0.625
chr1	214960001	215400000	B.1.2.2.2.2.2.2	0.240208877284595	.	214960001	215400000	#9191FF	1	0.375
chr1	215400001	215800000	B.2.2.1.1.2.1.2.1.1	0.0900783289817232	.	215400001	215800000	#0000FF	1	0.125
chr1	215800001	216160000	B.2.2.1.1.1.1.2.2.2.1	0.112271540469974	.	215800001	216160000	#0000FF	1	0.125
chr1	216160001	216440000	B.2.2.1.1.1.2.2.2.1.2	0.0966057441253264	.	216160001	216440000	#0000FF	1	0.125
chr1	216440001	216680000	B.2.2.1.2.1.1.2.2.1.2	0.0744125326370757	.	216440001	216680000	#0000FF	1	0.125
chr1	216680001	216880000	B.2.1.1.2.1.1.2.2.1	0.206266318537859	.	216680001	216880000	#4848FF	1	0.25
chr1	216880001	217120000	B.1.1.1.1.2.1.2.2	0.406005221932115	.	216880001	217120000	#DADAFF	1	0.5
chr1	217120001	217440000	B.1.1.2.1.2.1.2.1	0.343342036553525	.	217120001	217440000	#DADAFF	1	0.5
chr1	217440001	217640000	A.2.2.2.2.1.2.2.2.2	0.433420365535248	.	217440001	217640000	#FFDADA	1	0.625
chr1	217640001	217960000	A.2.2.1.2.1.1.1.2	0.509138381201044	.	217640001	217960000	#FFDADA	1	0.625
chr1	217960001	218120000	B.1.2.2.2.1.2.2	0.24934725848564	.	217960001	218120000	#9191FF	1	0.375
chr1	218120001	218440000	B.2.1.1.2.1.1.1.2.1.2	0.212793733681462	.	218120001	218440000	#4848FF	1	0.25
chr1	218440001	218760000	B.1.1.2.1.2.2	0.338120104438642	.	218440001	218760000	#DADAFF	1	0.5
chr1	218760001	219240000	B.2.1.1.2.2.2.1.2.2.2	0.182767624020888	.	218760001	219240000	#4848FF	1	0.25
chr1	219240001	219600000	A.2.2.2.2.1.2.1.1	0.438642297650131	.	219240001	219600000	#FFDADA	1	0.625
chr1	219600001	219840000	B.1.2.2.2.1.1.2.2	0.251958224543081	.	219600001	219840000	#9191FF	1	0.375
chr1	219840001	220000000	B.1.2.1.2.1.2.2.1	0.285900783289817	.	219840001	220000000	#9191FF	1	0.375
chr1	220000001	220160000	B.1.1.2.1.1.2.1.2.2	0.351174934725849	.	220000001	220160000	#DADAFF	1	0.5
chr1	220160001	220360000	A.1.1.2.1.2.2.2	0.912532637075718	.	220160001	220360000	#FF0000	1	1
chr1	220360001	220480000	A.2.1.1.2.1.2.2.1.1	0.631853785900783	.	220360001	220480000	#FF9191	1	0.75
chr1	220480001	220680000	B.1.1.2.1.1.2.1.1.1	0.35509138381201	.	220480001	220680000	#DADAFF	1	0.5
chr1	220680001	221000000	A.2.2.2.2.2.1.1.2.1	0.428198433420366	.	220680001	221000000	#FFDADA	1	0.625
chr1	221000001	221400000	B.2.2.1.1.2.1.2.2.2	0.0861618798955614	.	221000001	221400000	#0000FF	1	0.125
chr1	221400001	221600000	B.2.2.1.2.1.1.2.2.1.1	0.0757180156657963	.	221400001	221600000	#0000FF	1	0.125
chr1	221600001	221840000	B.2.2.1.1.1.1.2.1.1	0.118798955613577	.	221600001	221840000	#0000FF	1	0.125
chr1	221840001	222200000	B.2.1.2.2.2.2.1.2.2	0.129242819843342	.	221840001	222200000	#4848FF	1	0.25
chr1	222200001	222640000	B.2.1.2.2.2.2.1.1.1	0.133159268929504	.	222200001	222640000	#4848FF	1	0.25
chr1	222640001	222880000	A.2.1.1.2.1.1.1.1.1	0.64490861618799	.	222640001	222880000	#FF9191	1	0.75
chr1	222880001	223280000	A.2.2.2.2.2.2.2.2	0.4177545691906	.	222880001	223280000	#FFDADA	1	0.625
chr1	223280001	223520000	A.2.2.2.2.2.1.1.1.1	0.432114882506527	.	223280001	223520000	#FFDADA	1	0.625
chr1	223520001	223720000	B.1.1.1.1.2.2.2.2.2.1	0.398172323759791	.	223520001	223720000	#DADAFF	1	0.5
chr1	223800001	223920000	B.1.1.1.1.2.2.2.2.2.1	0.398172323759791	.	223800001	223920000	#DADAFF	1	0.5
chr1	223920001	224040000	B.1.1.2.1.1.2.1.2.1	0.352480417754569	.	223920001	224040000	#DADAFF	1	0.5
chr1	224040001	224080000	A.2.2.1.2.2.2.1	0.489556135770235	.	224040001	224080000	#FFDADA	1	0.625
chr1	224160001	224240000	A.2.2.1.2.2.2.1	0.489556135770235	.	224160001	224240000	#FFDADA	1	0.625
chr1	224240001	224640000	A.1.2.1.1.1.1.2.1.2.1	0.848563968668407	.	224240001	224640000	#FF4848	1	0.875
chr1	224640001	225160000	B.2.1.1.2.2.1.1.1	0.201044386422977	.	224640001	225160000	#4848FF	1	0.25
chr1	225160001	225560000	B.2.2.1.1.2.2.1.2	0.0822454308093995	.	225160001	225560000	#0000FF	1	0.125
chr1	225560001	226240000	A.1.2.1.1.1.1.2.1.1.1	0.851174934725849	.	225560001	226240000	#FF4848	1	0.875
chr1	226240001	226600000	A.1.1.1.1.1.1.1.1	1	.	226240001	226600000	#FF0000	1	1
chr1	226600001	226840000	A.1.2.1.1.1.2.2.2	0.838120104438642	.	226600001	226840000	#FF4848	1	0.875
chr1	226840001	227080000	A.1.2.2.1.1.2.2.2.1.2	0.72976501305483	.	226840001	227080000	#FF4848	1	0.875
chr1	227080001	227440000	B.1.1.1.1.2.2.2.1.2.2	0.400783289817232	.	227080001	227440000	#DADAFF	1	0.5
chr1	227440001	227640000	B.1.2.1.2.2.2.2.1	0.276762402088773	.	227440001	227640000	#9191FF	1	0.375
chr1	227640001	227920000	B.1.1.1.1.2.2.2.2.2.2	0.39686684073107	.	227640001	227920000	#DADAFF	1	0.5
chr1	227920001	228160000	B.1.1.1.1.2.2.2.1.1	0.403394255874674	.	227920001	228160000	#DADAFF	1	0.5
chr1	228160001	228760000	A.1.2.1.1.2.2.1.1.2.1	0.828981723237598	.	228160001	228760000	#FF4848	1	0.875
chr1	228760001	229360000	A.2.2.2.1.2.2.2.1	0.443864229765013	.	228760001	229360000	#FFDADA	1	0.625
chr1	229360001	229720000	A.2.1.1.1.1.2.1.1.2	0.660574412532637	.	229360001	229720000	#FF9191	1	0.75
chr1	229720001	230120000	A.2.2.2.2.2.2.1.2	0.420365535248042	.	229720001	230120000	#FFDADA	1	0.625
chr1	230120001	230280000	A.2.2.1.2.2.1.1.2	0.493472584856397	.	230120001	230280000	#FFDADA	1	0.625
chr1	230280001	230480000	B.1.1.1.1.1.2.2.1	0.413838120104439	.	230280001	230480000	#DADAFF	1	0.5
chr1	230480001	230720000	B.1.1.1.1.1.2.2.2.2.1	0.411227154046997	.	230480001	230720000	#DADAFF	1	0.5
chr1	230720001	231040000	A.2.1.1.1.2.2.2.2.2	0.64621409921671	.	230720001	231040000	#FF9191	1	0.75
chr1	231040001	231160000	A.2.1.1.1.1.1.2	0.663185378590078	.	231040001	231160000	#FF9191	1	0.75
chr1	231160001	231400000	A.2.1.1.2.1.2.1.1	0.634464751958224	.	231160001	231400000	#FF9191	1	0.75
chr1	231400001	231760000	A.1.1.2.1.2.1.1.2.2.2	0.919060052219321	.	231400001	231760000	#FF0000	1	1
chr1	231760001	232000000	B.1.1.1.1.1.1	0.41644908616188	.	231760001	232000000	#DADAFF	1	0.5
chr1	232000001	232160000	B.2.1.1.2.1.1.1.2.1.1	0.214099216710183	.	232000001	232160000	#4848FF	1	0.25
chr1	232160001	232720000	B.2.1.1.2.2.2.2.2.1	0.176240208877285	.	232160001	232720000	#4848FF	1	0.25
chr1	232720001	233440000	A.2.2.2.2.2.1.2.1	0.425587467362924	.	232720001	233440000	#FFDADA	1	0.625
chr1	233440001	233600000	B.1.1.2.1.1.2.2.1.2.2	0.347258485639687	.	233440001	233600000	#DADAFF	1	0.5
chr1	233600001	234000000	B.2.2.1.1.2.1.2.2.1	0.087467362924282	.	233600001	234000000	#0000FF	1	0.125
chr1	234000001	234240000	B.2.1.2.2.1.2.2.1.2	0.139686684073107	.	234000001	234240000	#4848FF	1	0.25
chr1	234240001	234480000	B.1.1.2.1.1.2.2.1.2.1	0.348563968668407	.	234240001	234480000	#DADAFF	1	0.5
chr1	234480001	234840000	A.1.2.2.1.1.1.1.2.1	0.748041775456919	.	234480001	234840000	#FF4848	1	0.875
chr1	234840001	234960000	A.2.1.2.1.2.1.2.2	0.588772845953003	.	234840001	234960000	#FF9191	1	0.75
chr1	234960001	235200000	A.2.1.1.1.2.2.2.1	0.648825065274151	.	234960001	235200000	#FF9191	1	0.75
chr1	235240001	235680000	A.1.1.1.1.2.1.1.1.1	0.989556135770235	.	235240001	235680000	#FF0000	1	1
chr1	235680001	236200000	A.2.1.1.1.2.2.1.1	0.651436031331593	.	235680001	236200000	#FF9191	1	0.75
chr1	236200001	236480000	A.2.2.1.2.1.2.1.2	0.498694516971279	.	236200001	236480000	#FFDADA	1	0.625
chr1	236480001	236760000	A.2.2.2.2.2.1.2.2	0.424281984334204	.	236480001	236760000	#FFDADA	1	0.625
chr1	236760001	237080000	A.2.2.2.2.1.2.1.2	0.43733681462141	.	236760001	237080000	#FFDADA	1	0.625
chr1	237080001	237240000	B.2.1.1.2.1.2.2	0.202349869451697	.	237080001	237240000	#4848FF	1	0.25
chr1	237240001	237520000	B.2.2.1.1.2.1.1.1	0.0926892950391645	.	237240001	237520000	#0000FF	1	0.125
chr1	237520001	237760000	B.2.2.1.1.1.1.2.2.1.2.2	0.113577023498695	.	237520001	237760000	#0000FF	1	0.125
chr1	237760001	237960000	B.2.2.1.1.1.1.2.2.1.2.1	0.114882506527415	.	237760001	237960000	#0000FF	1	0.125
chr1	237960001	238280000	B.2.2.1.1.1.2.1.2.1.1	0.10443864229765	.	237960001	238280000	#0000FF	1	0.125
chr1	238280001	238680000	B.2.2.1.2.2.1.2.1.2.2	0.0613577023498695	.	238280001	238680000	#0000FF	1	0.125
chr1	238680001	239040000	B.2.2.1.2.2.1.2.1.2.1	0.0626631853785901	.	238680001	239040000	#0000FF	1	0.125
chr1	239040001	239240000	B.2.2.1.2.1.1.2.2.2.1	0.0731070496083551	.	239040001	239240000	#0000FF	1	0.125
chr1	239240001	239760000	B.2.2.1.2.2.1.2.2	0.0600522193211488	.	239240001	239760000	#0000FF	1	0.125
chr1	239760001	240160000	B.2.2.1.1.1.2.2.2.2.1	0.0953002610966057	.	239760001	240160000	#0000FF	1	0.125
chr1	240160001	240360000	B.2.2.1.1.1.1.2.2.1.1	0.116187989556136	.	240160001	240360000	#0000FF	1	0.125
chr1	240360001	240600000	B.2.2.1.1.1.1.2.1.2	0.117493472584856	.	240360001	240600000	#0000FF	1	0.125
chr1	240600001	240880000	B.2.2.1.1.1.2.1.1.1.2	0.108355091383812	.	240600001	240880000	#0000FF	1	0.125
chr1	240880001	241040000	B.2.1.1.2.1.2.1	0.203655352480418	.	240880001	241040000	#4848FF	1	0.25
chr1	241040001	241280000	B.2.1.2.2.1.2.1	0.142297650130548	.	241040001	241280000	#4848FF	1	0.25
chr1	241280001	241680000	B.2.1.2.2.2.2.2.2.1	0.12532637075718	.	241280001	241680000	#4848FF	1	0.25
chr1	241680001	242000000	A.2.1.1.2.1.2.2.2	0.629242819843342	.	241680001	242000000	#FF9191	1	0.75
chr1	242000001	242440000	B.1.2.1.2.1.1	0.288511749347258	.	242000001	242440000	#9191FF	1	0.375
chr1	242440001	243200000	B.2.1.1.2.2.2.2.1.2.1.2	0.178851174934726	.	242440001	243200000	#4848FF	1	0.25
chr1	243240001	243320000	A.2.1.1.2.1.1.2.1.1.2	0.639686684073107	.	243240001	243320000	#FF9191	1	0.75
chr1	243360001	243440000	A.2.1.1.2.1.1.2.1.1.2	0.639686684073107	.	243360001	243440000	#FF9191	1	0.75
chr1	243440001	243720000	A.2.2.2.2.2.1.1.2.2	0.426892950391645	.	243440001	243720000	#FFDADA	1	0.625
chr1	243720001	244160000	B.2.1.1.2.2.1.1.2.1.1	0.199738903394256	.	243720001	244160000	#4848FF	1	0.25
chr1	244160001	244520000	B.1.1.2.1.1.2.2.1.1	0.349869451697128	.	244160001	244520000	#DADAFF	1	0.5
chr1	244520001	244760000	A.2.2.2.2.2.2.1.1.1	0.422976501305483	.	244520001	244760000	#FFDADA	1	0.625
chr1	244760001	244960000	A.1.2.1.1.1.2.2.1	0.839425587467363	.	244760001	244960000	#FF4848	1	0.875
chr1	244960001	245240000	A.1.1.2.1.2.1.1.1.2.1	0.925587467362924	.	244960001	245240000	#FF0000	1	1
chr1	245240001	245520000	A.2.1.1.2.2.2.1.2.2	0.621409921671018	.	245240001	245520000	#FF9191	1	0.75
chr1	245520001	245840000	A.1.2.2.1.2.1.2.1	0.721932114882507	.	245520001	245840000	#FF4848	1	0.875
chr1	245840001	246200000	A.1.2.2.1.1.1.1.2.2.2	0.745430809399478	.	245840001	246200000	#FF4848	1	0.875
chr1	246200001	246440000	A.1.2.2.1.2.1.1.2.2.2	0.723237597911227	.	246200001	246440000	#FF4848	1	0.875
chr1	246440001	246680000	A.1.2.2.1.2.1.2.2.1	0.720626631853786	.	246440001	246680000	#FF4848	1	0.875
chr1	246680001	246960000	A.1.1.2.1.2.1.1.1.2.2	0.924281984334204	.	246680001	246960000	#FF0000	1	1
chr1	246960001	247120000	A.1.2.2.1.2.1.2.2.2	0.719321148825065	.	246960001	247120000	#FF4848	1	0.875
chr1	247120001	247520000	A.2.2.1.2.1.2.2	0.497389033942559	.	247120001	247520000	#FFDADA	1	0.625
chr1	247520001	247840000	B.2.1.1.2.2.1.1.2.1.2	0.198433420365535	.	247520001	247840000	#4848FF	1	0.25
chr1	247840001	248120000	B.2.2.1.2.1.1.1.2	0.0783289817232376	.	247840001	248120000	#0000FF	1	0.125
chr1	248120001	248200000	B.2.2.1.2.1.2.1.1	0.0704960835509138	.	248120001	248200000	#0000FF	1	0.125
chr1	248280001	248320000	B.2.2.1.2.1.2.1.1	0.0704960835509138	.	248280001	248320000	#0000FF	1	0.125
chr1	248360001	248400000	B.2.2.1.2.1.2.1.1	0.0704960835509138	.	248360001	248400000	#0000FF	1	0.125
chr1	248400001	248560000	B.2.2.1.1.1.1.2.2.2.2	0.110966057441253	.	248400001	248560000	#0000FF	1	0.125
chr1	248560001	248600000	B.2.1.1.2.1.1.2.2.2	0.204960835509138	.	248560001	248600000	#4848FF	1	0.25
chr1	248720001	248800000	B.2.1.1.2.1.1.2.2.2	0.204960835509138	.	248720001	248800000	#4848FF	1	0.25
chr1	248840001	248920000	B.1.1.2.1.1.2.1.1.2	0.35378590078329	.	248840001	248920000	#DADAFF	1	0.5
chr1	249040001	249120000	B.1.1.2.1.1.2.1.1.2	0.35378590078329	.	249040001	249120000	#DADAFF	1	0.5
chr1	249120001	249240000	A.2.1.1.2.1.1.2.1.2.2	0.637075718015666	.	249120001	249240000	#FF9191	1	0.75
chr2	1	160000	B.1.1.2.1.1.2.1	0.395031055900621	.	1	160000	#DADAFF	1	0.5
chr2	160001	480000	A.2.2.2.2.1.1.1.1.2	0.457142857142857	.	160001	480000	#FFDADA	1	0.625
chr2	480001	680000	A.2.1.1.2.2.2.2.2.1	0.593788819875776	.	480001	680000	#FF9191	1	0.75
chr2	680001	1280000	A.2.2.2.2.1.1.1.2	0.455900621118012	.	680001	1280000	#FFDADA	1	0.625
chr2	1280001	1520000	B.1.1.2.1.1.2.2.1	0.393788819875776	.	1280001	1520000	#DADAFF	1	0.5
chr2	1560001	1600000	B.1.1.2.1.1.2.2.1	0.393788819875776	.	1560001	1600000	#DADAFF	1	0.5
chr2	1600001	1840000	B.1.1.2.1.2.1.2.2.2	0.385093167701863	.	1600001	1840000	#DADAFF	1	0.5
chr2	1840001	2080000	B.1.2.1.2.2.2.1.2.1.1	0.311801242236025	.	1840001	2080000	#9191FF	1	0.375
chr2	2080001	2320000	B.1.2.1.2.1.1.1.1.2	0.332919254658385	.	2080001	2320000	#9191FF	1	0.375
chr2	2320001	2440000	B.1.2.1.2.1.2.2.1	0.321739130434783	.	2320001	2440000	#9191FF	1	0.375
chr2	2440001	2680000	B.1.2.1.2.1.1.1.2.1	0.33167701863354	.	2440001	2680000	#9191FF	1	0.375
chr2	2680001	2840000	A.2.2.1.2.2.1.1.2	0.495652173913044	.	2680001	2840000	#FFDADA	1	0.625
chr2	2840001	3720000	A.2.1.1.1.1.2.1.1.1	0.662111801242236	.	2840001	3720000	#FF9191	1	0.75
chr2	3720001	3920000	B.1.1.1.1.2.2.2.2	0.432298136645963	.	3720001	3920000	#DADAFF	1	0.5
chr2	3920001	4160000	B.1.2.2.1.1.1.2.1	0.300621118012422	.	3920001	4160000	#9191FF	1	0.375
chr2	4160001	4520000	B.2.1.1.2.2.1.2.2.2	0.207453416149068	.	4160001	4520000	#4848FF	1	0.25
chr2	4520001	4800000	B.2.2.1.2.1.2.1.2	0.0608695652173913	.	4520001	4800000	#0000FF	1	0.125
chr2	4800001	4960000	B.2.1.1.1.1.1.2.1	0.249689440993789	.	4800001	4960000	#4848FF	1	0.25
chr2	4960001	5040000	B.2.1.1.1.2.2.2.1	0.233540372670807	.	4960001	5040000	#4848FF	1	0.25
chr2	5120001	5480000	B.2.1.1.1.2.2.2.1	0.233540372670807	.	5120001	5480000	#4848FF	1	0.25
chr2	5480001	5800000	B.1.1.2.1.2.1.1.1	0.391304347826087	.	5480001	5800000	#DADAFF	1	0.5
chr2	5800001	6080000	A.2.2.1.2.1.1.1.1.2	0.505590062111801	.	5800001	6080000	#FFDADA	1	0.625
chr2	6080001	6480000	A.1.2.1.1.2.1.2.1.2	0.819875776397516	.	6080001	6480000	#FF4848	1	0.875
chr2	6480001	6680000	A.2.1.1.2.2.2.1.1.2.2	0.597515527950311	.	6480001	6680000	#FF9191	1	0.75
chr2	6680001	7000000	A.2.1.2.1.2.2.1.1	0.577639751552795	.	6680001	7000000	#FF9191	1	0.75
chr2	7000001	7240000	A.1.2.2.2.2.2.1.2	0.675776397515528	.	7000001	7240000	#FF4848	1	0.875
chr2	7240001	7520000	A.2.1.2.1.1.1.2.2	0.587577639751553	.	7240001	7520000	#FF9191	1	0.75
chr2	7520001	7800000	A.1.2.2.2.1.1.2.1.2.2	0.694409937888199	.	7520001	7800000	#FF4848	1	0.875
chr2	7800001	8120000	A.1.2.1.1.2.1.1.2.1.1.2.1	0.829813664596273	.	7800001	8120000	#FF4848	1	0.875
chr2	8120001	8440000	A.1.2.1.1.2.1.2.2.2	0.814906832298137	.	8120001	8440000	#FF4848	1	0.875
chr2	8440001	8920000	A.1.1.2.2.2.1.1.2.1.2.1	0.877018633540373	.	8440001	8920000	#FF0000	1	1
chr2	8920001	9240000	A.2.1.1.2.2.1.2.1	0.602484472049689	.	8920001	9240000	#FF9191	1	0.75
chr2	9240001	9560000	A.1.2.2.2.1.1.2.2.1.1	0.693167701863354	.	9240001	9560000	#FF4848	1	0.875
chr2	9560001	9720000	A.1.1.2.2.1.2.2.2.2	0.881987577639752	.	9560001	9720000	#FF0000	1	1
chr2	9720001	9920000	A.1.1.2.2.2.1.2.2.1.2	0.869565217391304	.	9720001	9920000	#FF0000	1	1
chr2	9920001	10240000	A.1.1.2.2.2.1.1.2.1.1	0.878260869565217	.	9920001	10240000	#FF0000	1	1
chr2	10240001	10600000	A.1.1.2.2.1.2.2.2.1.1	0.884472049689441	.	10240001	10600000	#FF0000	1	1
chr2	10600001	10920000	A.1.1.2.2.2.1.2.2.1.1	0.870807453416149	.	10600001	10920000	#FF0000	1	1
chr2	10920001	11240000	A.1.2.2.2.1.1.1.2.2.1	0.700621118012422	.	10920001	11240000	#FF4848	1	0.875
chr2	11240001	11600000	A.1.1.1.2.2.1.2.1.1	0.965217391304348	.	11240001	11600000	#FF0000	1	1
chr2	11600001	11760000	A.1.1.2.2.2.2.1.2.1.1	0.863354037267081	.	11600001	11760000	#FF0000	1	1
chr2	11760001	11920000	A.1.2.2.2.2.2.1.1.2	0.677018633540373	.	11760001	11920000	#FF4848	1	0.875
chr2	11920001	12160000	A.1.2.2.2.2.2.2	0.674534161490683	.	11920001	12160000	#FF4848	1	0.875
chr2	12160001	12680000	A.2.1.1.2.2.2.2.1	0.595031055900621	.	12160001	12680000	#FF9191	1	0.75
chr2	12680001	12880000	A.2.2.1.2.2.1.1.1	0.496894409937888	.	12680001	12880000	#FFDADA	1	0.625
chr2	12880001	13160000	B.1.1.1.1.2.2.2.1	0.433540372670807	.	12880001	13160000	#DADAFF	1	0.5
chr2	13160001	13440000	B.1.2.2.1.2.2.1.2	0.28944099378882	.	13160001	13440000	#9191FF	1	0.375
chr2	13440001	13520000	B.2.1.1.2.2.1.1	0.213664596273292	.	13440001	13520000	#4848FF	1	0.25
chr2	13600001	13800000	B.2.1.1.2.2.1.1	0.213664596273292	.	13600001	13800000	#4848FF	1	0.25
chr2	13840001	13960000	B.2.1.1.2.2.1.1	0.213664596273292	.	13840001	13960000	#4848FF	1	0.25
chr2	13960001	14040000	B.2.1.1.2.2.2	0.206211180124224	.	13960001	14040000	#4848FF	1	0.25
chr2	14080001	14120000	B.2.1.1.2.2.2	0.206211180124224	.	14080001	14120000	#4848FF	1	0.25
chr2	14160001	14240000	B.2.1.1.2.2.2	0.206211180124224	.	14160001	14240000	#4848FF	1	0.25
chr2	14280001	14320000	B.2.1.1.2.2.2	0.206211180124224	.	14280001	14320000	#4848FF	1	0.25
chr2	14360001	14520000	B.2.1.1.2.2.2	0.206211180124224	.	14360001	14520000	#4848FF	1	0.25
chr2	14520001	14720000	B.2.1.1.1.1.2.1.2	0.245962732919255	.	14520001	14720000	#4848FF	1	0.25
chr2	14720001	15040000	B.2.1.1.2.1.1.2.2.2	0.218633540372671	.	14720001	15040000	#4848FF	1	0.25
chr2	15040001	15440000	B.1.1.1.1.2.2.1	0.434782608695652	.	15040001	15440000	#DADAFF	1	0.5
chr2	15440001	15760000	A.2.1.2.1.2.2.2	0.575155279503106	.	15440001	15760000	#FF9191	1	0.75
chr2	15800001	15920000	A.2.2.1.2.1.1.1.1.1	0.506832298136646	.	15800001	15920000	#FFDADA	1	0.625
chr2	15960001	16000000	A.2.2.1.2.1.1.1.1.1	0.506832298136646	.	15960001	16000000	#FFDADA	1	0.625
chr2	16120001	16200000	A.2.2.1.2.1.1.1.1.1	0.506832298136646	.	16120001	16200000	#FFDADA	1	0.625
chr2	16320001	16400000	A.2.2.1.2.1.1.1.1.1	0.506832298136646	.	16320001	16400000	#FFDADA	1	0.625
chr2	16440001	16720000	B.1.1.2.1.1.1.1.2.1.1	0.4	.	16440001	16720000	#DADAFF	1	0.5
chr2	16720001	16960000	B.1.1.1.1.1.2	0.440993788819876	.	16720001	16960000	#DADAFF	1	0.5
chr2	16960001	17280000	B.1.2.2.1.1.1.2.2	0.299378881987578	.	16960001	17280000	#9191FF	1	0.375
chr2	17280001	17640000	B.1.2.1.2.1.1.1.1.1	0.33416149068323	.	17280001	17640000	#9191FF	1	0.375
chr2	17640001	17880000	A.2.1.1.1.1.2.1.2	0.659627329192547	.	17640001	17880000	#FF9191	1	0.75
chr2	17880001	18040000	A.1.2.2.2.2.2.1.1.1	0.678260869565217	.	17880001	18040000	#FF4848	1	0.875
chr2	18040001	18400000	B.1.1.2.1.1.1.1.1	0.401242236024845	.	18040001	18400000	#DADAFF	1	0.5
chr2	18400001	18560000	B.1.1.2.1.1.2.2.2	0.392546583850932	.	18400001	18560000	#DADAFF	1	0.5
chr2	18560001	18880000	B.1.1.2.1.1.1.1.2.1.2	0.398757763975155	.	18560001	18880000	#DADAFF	1	0.5
chr2	18880001	19120000	B.1.2.1.2.1.2.1.2.2	0.322981366459627	.	18880001	19120000	#9191FF	1	0.375
chr2	19120001	19200000	B.1.2.1.2.1.2.2.2	0.320496894409938	.	19120001	19200000	#9191FF	1	0.375
chr2	19200001	19320000	B.1.2.1.2.2.1.2	0.314285714285714	.	19200001	19320000	#9191FF	1	0.375
chr2	19320001	19480000	B.1.2.2.1.2.2.1.1.2.1	0.293167701863354	.	19320001	19480000	#9191FF	1	0.375
chr2	19480001	19600000	B.1.1.2.1.1.1.1.2.2	0.397515527950311	.	19480001	19600000	#DADAFF	1	0.5
chr2	19600001	20120000	B.1.1.1.1.2.1.1.1	0.439751552795031	.	19600001	20120000	#DADAFF	1	0.5
chr2	20120001	20280000	A.1.2.1.1.2.1.2.2.1.2.2	0.816149068322981	.	20120001	20280000	#FF4848	1	0.875
chr2	20280001	20560000	A.1.1.2.2.2.1.1.1.1	0.880745341614907	.	20280001	20560000	#FF0000	1	1
chr2	20560001	20840000	A.1.1.2.2.2.2.1.1.1.1	0.867080745341615	.	20560001	20840000	#FF0000	1	1
chr2	20840001	21240000	A.2.1.2.1.2.1.1.1.1	0.583850931677019	.	20840001	21240000	#FF9191	1	0.75
chr2	21240001	21400000	A.2.2.2.2.1.1.2.2.1	0.453416149068323	.	21240001	21400000	#FFDADA	1	0.625
chr2	21400001	21600000	B.1.2.1.2.1.1.1.2.2	0.330434782608696	.	21400001	21600000	#9191FF	1	0.375
chr2	21600001	21920000	B.2.1.1.1.2.1.2.2	0.236024844720497	.	21600001	21920000	#4848FF	1	0.25
chr2	21920001	22160000	B.2.1.1.1.2.1.1.1.2	0.239751552795031	.	21920001	22160000	#4848FF	1	0.25
chr2	22160001	22240000	B.1.2.2.1.2.1	0.295652173913043	.	22160001	22240000	#9191FF	1	0.375
chr2	22240001	22520000	B.2.1.1.1.2.1.1.1.1.2	0.240993788819876	.	22240001	22520000	#4848FF	1	0.25
chr2	22520001	22840000	B.1.2.1.2.2.2.2.1	0.308074534161491	.	22520001	22840000	#9191FF	1	0.375
chr2	22840001	23120000	B.1.1.1.1.1.1.1	0.443478260869565	.	22840001	23120000	#DADAFF	1	0.5
chr2	23120001	23520000	A.2.2.2.2.1.1.1.1.1.1	0.459627329192547	.	23120001	23520000	#FFDADA	1	0.625
chr2	23520001	24000000	A.2.1.1.1.2.1.2.2.2.2.2	0.634782608695652	.	23520001	24000000	#FF9191	1	0.75
chr2	24000001	24440000	A.1.1.2.2.2.1.1.1.2	0.879503105590062	.	24000001	24440000	#FF0000	1	1
chr2	24440001	24600000	A.1.2.1.1.1.2.1.1.2.1	0.845962732919255	.	24440001	24600000	#FF4848	1	0.875
chr2	24600001	24800000	A.1.2.1.1.1.2.1.2.2.2	0.839751552795031	.	24600001	24800000	#FF4848	1	0.875
chr2	24800001	25160000	A.1.2.1.1.1.2.1.1.1.1	0.848447204968944	.	24800001	25160000	#FF4848	1	0.875
chr2	25160001	25440000	A.1.1.2.2.1.2.2.2.1.2	0.883229813664596	.	25160001	25440000	#FF0000	1	1
chr2	25440001	25600000	A.1.2.2.2.1.2.2.2.2	0.684472049689441	.	25440001	25600000	#FF4848	1	0.875
chr2	25600001	25800000	A.1.2.1.1.1.2.1.1.1.2	0.847204968944099	.	25600001	25800000	#FF4848	1	0.875
chr2	25800001	25960000	A.1.2.2.2.1.1.1.2.1	0.701863354037267	.	25800001	25960000	#FF4848	1	0.875
chr2	25960001	26400000	A.1.1.1.1.2.2.2	0.988819875776398	.	25960001	26400000	#FF0000	1	1
chr2	26400001	26560000	A.1.2.1.1.1.2.1.1.2.2.2	0.843478260869565	.	26400001	26560000	#FF4848	1	0.875
chr2	26560001	26840000	A.1.2.1.1.1.2.2.1	0.838509316770186	.	26560001	26840000	#FF4848	1	0.875
chr2	26840001	27000000	A.1.2.1.1.1.2.2.2	0.837267080745342	.	26840001	27000000	#FF4848	1	0.875
chr2	27000001	27280000	A.1.1.2.2.2.1.2.1	0.872049689440994	.	27000001	27280000	#FF0000	1	1
chr2	27280001	27440000	A.1.2.1.1.1.2.1.1.2.2.1	0.84472049689441	.	27280001	27440000	#FF4848	1	0.875
chr2	27480001	27600000	A.1.2.1.1.1.2.1.1.2.2.1	0.84472049689441	.	27480001	27600000	#FF4848	1	0.875
chr2	27600001	27920000	A.1.1.1.2.2.2.2.2.2	0.951552795031056	.	27600001	27920000	#FF0000	1	1
chr2	27920001	28160000	A.1.2.2.2.1.2.2.2.1	0.685714285714286	.	27920001	28160000	#FF4848	1	0.875
chr2	28160001	28440000	A.2.1.2.1.1.2.1	0.586335403726708	.	28160001	28440000	#FF9191	1	0.75
chr2	28440001	28720000	A.2.1.1.2.2.1.1.1	0.606211180124224	.	28440001	28720000	#FF9191	1	0.75
chr2	28720001	29160000	A.1.2.1.1.2.1.1.2.2	0.826086956521739	.	28720001	29160000	#FF4848	1	0.875
chr2	29160001	29440000	A.2.1.1.2.2.1.1.2.2	0.603726708074534	.	29160001	29440000	#FF9191	1	0.75
chr2	29440001	29880000	A.2.2.2.2.1.2.1.1	0.450931677018634	.	29440001	29880000	#FFDADA	1	0.625
chr2	29880001	30120000	A.2.2.2.2.1.2.1.2	0.449689440993789	.	29880001	30120000	#FFDADA	1	0.625
chr2	30120001	30360000	A.2.2.1.2.1.1.2	0.503105590062112	.	30120001	30360000	#FFDADA	1	0.625
chr2	30360001	30640000	A.1.2.2.2.1.1.2.2.1.2	0.691925465838509	.	30360001	30640000	#FF4848	1	0.875
chr2	30640001	30920000	A.1.2.1.1.2.1.2.2.1.2.1	0.817391304347826	.	30640001	30920000	#FF4848	1	0.875
chr2	30920001	31120000	A.2.2.1.2.2.2.2.1	0.48944099378882	.	30920001	31120000	#FFDADA	1	0.625
chr2	31120001	31400000	A.2.2.1.2.2.2.1	0.490683229813665	.	31120001	31400000	#FFDADA	1	0.625
chr2	31400001	31560000	A.1.2.1.1.2.1.1.2.1.2	0.827329192546584	.	31400001	31560000	#FF4848	1	0.875
chr2	31560001	31840000	A.2.2.1.2.2.2.2.2	0.488198757763975	.	31560001	31840000	#FFDADA	1	0.625
chr2	31840001	32080000	A.2.1.2.1.1.2.2	0.585093167701863	.	31840001	32080000	#FF9191	1	0.75
chr2	32080001	32240000	A.1.2.1.1.1.2.1.2.1	0.84223602484472	.	32080001	32240000	#FF4848	1	0.875
chr2	32240001	32760000	A.1.1.2.2.1.2.2.1.2.1	0.88695652173913	.	32240001	32760000	#FF0000	1	1
chr2	32760001	32960000	A.1.2.1.1.2.2.1.2.2.2	0.807453416149068	.	32760001	32960000	#FF4848	1	0.875
chr2	32960001	33040000	A.2.1.1.2.2.2.1.2	0.596273291925466	.	32960001	33040000	#FF9191	1	0.75
chr2	33040001	33160000	A.1.2.2.1.1.1.2.2.2	0.746583850931677	.	33040001	33160000	#FF4848	1	0.875
chr2	33160001	33320000	A.2.2.2.2.1.1.2.2.2	0.452173913043478	.	33160001	33320000	#FFDADA	1	0.625
chr2	33320001	33680000	B.1.1.1.1.2.1.2.2	0.436024844720497	.	33320001	33680000	#DADAFF	1	0.5
chr2	33680001	33840000	A.2.1.2.1.2.1.2.1	0.580124223602485	.	33680001	33840000	#FF9191	1	0.75
chr2	33840001	34040000	B.1.2.1.2.1.2.1.1	0.325465838509317	.	33840001	34040000	#9191FF	1	0.375
chr2	34040001	34440000	B.2.1.1.2.2.1.2.1.1.2	0.211180124223602	.	34040001	34440000	#4848FF	1	0.25
chr2	34480001	34600000	B.2.1.1.2.2.1.2.1.1.2	0.211180124223602	.	34480001	34600000	#4848FF	1	0.25
chr2	34600001	34680000	B.2.1.1.2.1.1.1.1	0.226086956521739	.	34600001	34680000	#4848FF	1	0.25
chr2	34720001	34840000	B.2.1.1.2.1.1.1.1	0.226086956521739	.	34720001	34840000	#4848FF	1	0.25
chr2	34840001	35040000	B.2.1.1.2.1.1.1.2	0.224844720496894	.	34840001	35040000	#4848FF	1	0.25
chr2	35080001	35160000	B.2.1.1.1.1.2.2.2	0.243478260869565	.	35080001	35160000	#4848FF	1	0.25
chr2	35160001	35520000	B.2.2.1.2.1.1.1.2	0.0695652173913043	.	35160001	35520000	#0000FF	1	0.125
chr2	35520001	35680000	B.1.2.2.1.2.2.2	0.288198757763975	.	35520001	35680000	#9191FF	1	0.375
chr2	35680001	36040000	B.2.2.1.2.1.2.1.1.2	0.062111801242236	.	35680001	36040000	#0000FF	1	0.125
chr2	36040001	36520000	B.2.2.2.2.1.2.1.2.2	0.0111801242236025	.	36040001	36520000	#0000FF	1	0.125
chr2	36520001	36720000	B.1.2.1.2.2.1.1.2	0.315527950310559	.	36520001	36720000	#9191FF	1	0.375
chr2	36720001	37000000	A.2.2.1.2.1.2.1.2.2	0.499378881987578	.	36720001	37000000	#FFDADA	1	0.625
chr2	37000001	37320000	A.1.1.2.2.2.2.1.1.1.2	0.86583850931677	.	37000001	37320000	#FF0000	1	1
chr2	37320001	37600000	A.1.1.1.2.2.1.2.2.1	0.962732919254658	.	37320001	37600000	#FF0000	1	1
chr2	37600001	38120000	A.1.2.1.1.2.2.1.1.2.2	0.811180124223603	.	37600001	38120000	#FF4848	1	0.875
chr2	38120001	38520000	A.1.2.1.1.2.2.1.1.2.1	0.812422360248447	.	38120001	38520000	#FF4848	1	0.875
chr2	38520001	38800000	A.1.1.2.2.1.2.2.1.2.2	0.885714285714286	.	38520001	38800000	#FF0000	1	1
chr2	38800001	39000000	A.1.2.1.1.1.2.1.2.2.1	0.840993788819876	.	38800001	39000000	#FF4848	1	0.875
chr2	39000001	39440000	A.1.1.1.2.2.1.2.1.2	0.963975155279503	.	39000001	39440000	#FF0000	1	1
chr2	39440001	39760000	A.1.2.1.1.2.1.2.1.1.2.1	0.822360248447205	.	39440001	39760000	#FF4848	1	0.875
chr2	39760001	40040000	A.2.1.2.1.2.1.1.2	0.581366459627329	.	39760001	40040000	#FF9191	1	0.75
chr2	40040001	40240000	B.1.2.1.2.2.1.1.1.1	0.319254658385093	.	40040001	40240000	#9191FF	1	0.375
chr2	40240001	40680000	B.1.2.1.2.2.2.2.2.2	0.305590062111801	.	40240001	40680000	#9191FF	1	0.375
chr2	40680001	40840000	B.1.2.2.1.2.2.1.1.1	0.294409937888199	.	40680001	40840000	#9191FF	1	0.375
chr2	40840001	41080000	B.2.1.1.1.1.1.2.2	0.248447204968944	.	40840001	41080000	#4848FF	1	0.25
chr2	41080001	41360000	B.2.2.1.2.1.2.2.1.2	0.0583850931677019	.	41080001	41360000	#0000FF	1	0.125
chr2	41360001	41560000	B.2.1.1.2.1.1.2.2.1	0.219875776397516	.	41360001	41560000	#4848FF	1	0.25
chr2	41560001	41880000	B.2.1.1.2.2.1.2.2.1	0.208695652173913	.	41560001	41880000	#4848FF	1	0.25
chr2	41880001	42040000	B.1.2.1.2.1.2.1.2.1	0.324223602484472	.	41880001	42040000	#9191FF	1	0.375
chr2	42040001	42320000	A.2.2.1.2.1.2.1.2.1	0.500621118012422	.	42040001	42320000	#FFDADA	1	0.625
chr2	42320001	42560000	A.1.2.1.1.2.1.2.1.1.1.2	0.82360248447205	.	42320001	42560000	#FF4848	1	0.875
chr2	42560001	42720000	A.1.2.2.2.1.1.2.1.1	0.698136645962733	.	42560001	42720000	#FF4848	1	0.875
chr2	42720001	43040000	A.1.1.1.2.2.1.1.1.2.1	0.970186335403727	.	42720001	43040000	#FF0000	1	1
chr2	43040001	43480000	A.1.2.1.1.2.2.2.2.2.1.2	0.8	.	43040001	43480000	#FF4848	1	0.875
chr2	43480001	43800000	A.2.1.1.2.2.1.1.2.1	0.604968944099379	.	43480001	43800000	#FF9191	1	0.75
chr2	43800001	44080000	A.2.1.1.2.2.1.2.2	0.601242236024845	.	43800001	44080000	#FF9191	1	0.75
chr2	44080001	44600000	A.1.1.2.2.1.1.1.2.2.2	0.894409937888199	.	44080001	44600000	#FF0000	1	1
chr2	44600001	44760000	A.1.2.2.2.1.2.2.1	0.68695652173913	.	44600001	44760000	#FF4848	1	0.875
chr2	44760001	45200000	A.1.2.1.1.2.2.1.1.1	0.813664596273292	.	44760001	45200000	#FF4848	1	0.875
chr2	45200001	45840000	A.1.2.1.1.2.2.2.1.2.2	0.803726708074534	.	45200001	45840000	#FF4848	1	0.875
chr2	45840001	46200000	A.2.1.1.1.2.1.1.2.2	0.640993788819876	.	45840001	46200000	#FF9191	1	0.75
chr2	46200001	46400000	A.2.1.2.1.1.1.2.1.2	0.588819875776397	.	46200001	46400000	#FF9191	1	0.75
chr2	46400001	46680000	A.2.1.2.1.1.1.2.1.1	0.590062111801242	.	46400001	46680000	#FF9191	1	0.75
chr2	46680001	46880000	A.1.2.1.1.2.1.1.1.1.2	0.834782608695652	.	46680001	46880000	#FF4848	1	0.875
chr2	46880001	47160000	A.1.2.1.1.2.2.2.2.2.2	0.798757763975155	.	46880001	47160000	#FF4848	1	0.875
chr2	47160001	47560000	A.1.2.1.1.2.1.1.2.1.1.2.2	0.828571428571429	.	47160001	47560000	#FF4848	1	0.875
chr2	47560001	47840000	A.1.2.1.1.2.1.2.2.1.1	0.818633540372671	.	47560001	47840000	#FF4848	1	0.875
chr2	47840001	48000000	A.1.1.2.2.1.1.2.2	0.890683229813665	.	47840001	48000000	#FF0000	1	1
chr2	48000001	48360000	A.1.2.1.1.2.1.1.1.2.2	0.832298136645963	.	48000001	48360000	#FF4848	1	0.875
chr2	48360001	48760000	A.1.2.1.1.2.1.2.1.1.1.1	0.824844720496894	.	48360001	48760000	#FF4848	1	0.875
chr2	48760001	49240000	B.1.2.2.1.1.2.1	0.298136645962733	.	48760001	49240000	#9191FF	1	0.375
chr2	49240001	49440000	B.2.1.1.2.1.2.1.2	0.216149068322981	.	49240001	49440000	#4848FF	1	0.25
chr2	49440001	49640000	B.2.1.1.1.2.1.1.1.1.1	0.242236024844721	.	49440001	49640000	#4848FF	1	0.25
chr2	49640001	49680000	B.2.1.1.2.2.1.2.1.2	0.209937888198758	.	49640001	49680000	#4848FF	1	0.25
chr2	49720001	50160000	B.2.1.1.2.2.1.2.1.2	0.209937888198758	.	49720001	50160000	#4848FF	1	0.25
chr2	50160001	50720000	B.2.2.1.2.2.1.2.2	0.0484472049689441	.	50160001	50720000	#0000FF	1	0.125
chr2	50720001	50960000	B.2.1.1.2.1.2.1.1	0.217391304347826	.	50720001	50960000	#4848FF	1	0.25
chr2	50960001	51240000	B.2.2.1.2.1.1.1.1	0.0708074534161491	.	50960001	51240000	#0000FF	1	0.125
chr2	51240001	51680000	B.2.2.1.2.2.1.2.1.1.1	0.0521739130434783	.	51240001	51680000	#0000FF	1	0.125
chr2	51680001	52080000	B.2.1.1.2.2.1.2.1.1.1	0.212422360248447	.	51680001	52080000	#4848FF	1	0.25
chr2	52080001	52160000	B.2.1.1.1.1.2.2.1	0.24472049689441	.	52080001	52160000	#4848FF	1	0.25
chr2	52160001	52360000	B.2.1.1.2.1.2.2	0.214906832298137	.	52160001	52360000	#4848FF	1	0.25
chr2	52360001	52840000	B.2.2.1.2.1.2.1.1.1	0.0633540372670807	.	52360001	52840000	#0000FF	1	0.125
chr2	52840001	53400000	B.2.2.1.2.1.1.2.1.1	0.0683229813664596	.	52840001	53400000	#0000FF	1	0.125
chr2	53400001	53640000	B.2.1.1.1.2.1.1.2	0.238509316770186	.	53400001	53640000	#4848FF	1	0.25
chr2	53640001	54000000	A.2.2.2.2.1.1.2.1	0.454658385093168	.	53640001	54000000	#FFDADA	1	0.625
chr2	54000001	54080000	A.2.1.1.2.2.2.1.1.1	0.6	.	54000001	54080000	#FF9191	1	0.75
chr2	54080001	54440000	A.1.1.1.2.2.1.1.2.2	0.966459627329193	.	54080001	54440000	#FF0000	1	1
chr2	54440001	54680000	A.2.1.1.2.2.2.1.1.2.1	0.598757763975155	.	54440001	54680000	#FF9191	1	0.75
chr2	54680001	54920000	A.1.2.1.1.2.1.1.1.2.1	0.833540372670807	.	54680001	54920000	#FF4848	1	0.875
chr2	54920001	55200000	A.1.1.2.2.2.2.2.2	0.857142857142857	.	54920001	55200000	#FF0000	1	1
chr2	55200001	55520000	A.1.1.1.2.2.1.1.2.1	0.967701863354037	.	55200001	55520000	#FF0000	1	1
chr2	55520001	55680000	A.1.2.2.2.1.1.1.1	0.703105590062112	.	55520001	55680000	#FF4848	1	0.875
chr2	55680001	55920000	A.1.1.2.2.1.1.2.1.2	0.891925465838509	.	55680001	55920000	#FF0000	1	1
chr2	55920001	56200000	A.2.2.2.2.1.1.1.1.1.2	0.458385093167702	.	55920001	56200000	#FFDADA	1	0.625
chr2	56200001	56400000	B.1.1.2.1.2.1.2.1	0.387577639751553	.	56200001	56400000	#DADAFF	1	0.5
chr2	56400001	56640000	B.2.1.1.2.1.1.2.1.2.2	0.22111801242236	.	56400001	56640000	#4848FF	1	0.25
chr2	56640001	56760000	B.2.1.1.1.1.1.1.1	0.252173913043478	.	56640001	56760000	#4848FF	1	0.25
chr2	56760001	57080000	B.2.1.1.2.1.1.2.1.1	0.22360248447205	.	56760001	57080000	#4848FF	1	0.25
chr2	57080001	57440000	B.2.2.1.2.1.1.2.2.2	0.0645962732919255	.	57080001	57440000	#0000FF	1	0.125
chr2	57480001	57920000	B.2.2.1.2.1.2.2.2	0.0571428571428571	.	57480001	57920000	#0000FF	1	0.125
chr2	57920001	58160000	B.1.1.2.1.2.1.1.2.2	0.388819875776398	.	57920001	58160000	#DADAFF	1	0.5
chr2	58160001	58480000	A.2.1.1.1.1.2.1.1.2	0.660869565217391	.	58160001	58480000	#FF9191	1	0.75
chr2	58480001	58800000	B.1.1.1.1.2.1.2.1	0.437267080745342	.	58480001	58800000	#DADAFF	1	0.5
chr2	58800001	58960000	B.1.2.2.1.1.1.1.1.1	0.304347826086957	.	58800001	58960000	#9191FF	1	0.375
chr2	58960001	59200000	B.1.2.2.1.2.2.1.1.2.2.2	0.290683229813665	.	58960001	59200000	#9191FF	1	0.375
chr2	59200001	59480000	B.1.2.2.1.1.1.1.2	0.301863354037267	.	59200001	59480000	#9191FF	1	0.375
chr2	59480001	59840000	B.2.1.1.1.2.2.2.2.1.1	0.232298136645963	.	59480001	59840000	#4848FF	1	0.25
chr2	59840001	60000000	B.1.2.2.1.1.1.1.1.2	0.303105590062112	.	59840001	60000000	#9191FF	1	0.375
chr2	60000001	60520000	B.1.2.1.2.1.1.2.1.2	0.327950310559006	.	60000001	60520000	#9191FF	1	0.375
chr2	60520001	60920000	A.1.2.1.1.2.2.1.2.1	0.809937888198758	.	60520001	60920000	#FF4848	1	0.875
chr2	60920001	61240000	A.1.1.1.2.2.1.1.1.1.1	0.972670807453416	.	60920001	61240000	#FF0000	1	1
chr2	61240001	61440000	A.1.1.1.2.2.2.2.2.1	0.952795031055901	.	61240001	61440000	#FF0000	1	1
chr2	61440001	61760000	A.1.1.2.2.1.2.2.1.1	0.888198757763975	.	61440001	61760000	#FF0000	1	1
chr2	61760001	61920000	A.1.1.2.2.2.1.1.2.1.2.2	0.875776397515528	.	61760001	61920000	#FF0000	1	1
chr2	61920001	62160000	A.1.2.1.1.2.1.1.1.1.1	0.836024844720497	.	61920001	62160000	#FF4848	1	0.875
chr2	62160001	62640000	A.2.1.1.1.2.1.1.1.1	0.64472049689441	.	62160001	62640000	#FF9191	1	0.75
chr2	62640001	63040000	A.2.1.1.1.2.1.2.2.2.1	0.637267080745342	.	62640001	63040000	#FF9191	1	0.75
chr2	63040001	63320000	A.2.1.2.1.2.1.1.1.2	0.582608695652174	.	63040001	63320000	#FF9191	1	0.75
chr2	63320001	63600000	B.1.2.1.2.2.2.1.2.1.2	0.31055900621118	.	63320001	63600000	#9191FF	1	0.375
chr2	63600001	63800000	A.2.2.1.2.2.1.2.1.1	0.494409937888199	.	63600001	63800000	#FFDADA	1	0.625
chr2	63800001	64240000	A.1.1.2.2.2.2.1.1.2	0.864596273291925	.	63800001	64240000	#FF0000	1	1
chr2	64240001	64560000	A.1.1.2.2.2.2.2.1.2	0.858385093167702	.	64240001	64560000	#FF0000	1	1
chr2	64560001	64720000	A.1.2.2.2.1.1.1.2.2.2	0.699378881987578	.	64560001	64720000	#FF4848	1	0.875
chr2	64720001	65120000	A.1.1.1.2.2.1.1.1.2.2	0.968944099378882	.	64720001	65120000	#FF0000	1	1
chr2	65120001	65280000	A.1.1.2.2.2.1.2.2.2	0.86832298136646	.	65120001	65280000	#FF0000	1	1
chr2	65280001	65480000	A.1.1.2.2.1.1.1.2.1	0.896894409937888	.	65280001	65480000	#FF0000	1	1
chr2	65480001	65840000	A.1.1.2.2.1.1.2.1.1	0.893167701863354	.	65480001	65840000	#FF0000	1	1
chr2	65840001	66400000	B.1.1.2.1.1.1.2	0.396273291925466	.	65840001	66400000	#DADAFF	1	0.5
chr2	66400001	66600000	B.1.2.1.2.2.2.1.2.2	0.309316770186335	.	66400001	66600000	#9191FF	1	0.375
chr2	66600001	66800000	A.2.2.1.2.2.1.2.2	0.491925465838509	.	66600001	66800000	#FFDADA	1	0.625
chr2	66800001	67440000	B.1.2.1.2.2.2.1.1	0.31304347826087	.	66800001	67440000	#9191FF	1	0.375
chr2	67440001	67680000	A.2.2.1.2.2.1.2.1.2	0.493167701863354	.	67440001	67680000	#FFDADA	1	0.625
chr2	67680001	67920000	A.2.1.2.1.2.2.1.2	0.57639751552795	.	67680001	67920000	#FF9191	1	0.75
chr2	67920001	68080000	A.1.2.2.2.1.1.2.1.2.1.1	0.696894409937888	.	67920001	68080000	#FF4848	1	0.875
chr2	68080001	68320000	A.1.2.1.1.2.2.1.2.2.1	0.808695652173913	.	68080001	68320000	#FF4848	1	0.875
chr2	68320001	68680000	A.1.1.1.2.2.1.2.2.2	0.961490683229814	.	68320001	68680000	#FF0000	1	1
chr2	68680001	68880000	A.1.2.2.2.1.1.2.1.2.1.2	0.695652173913043	.	68680001	68880000	#FF4848	1	0.875
chr2	68880001	69160000	A.1.1.2.2.2.1.1.2.2.1	0.874534161490683	.	68880001	69160000	#FF0000	1	1
chr2	69160001	69560000	A.2.1.1.1.2.1.1.1.2	0.643478260869565	.	69160001	69560000	#FF9191	1	0.75
chr2	69560001	69760000	A.1.1.1.2.2.2.1.1.2	0.959006211180124	.	69560001	69760000	#FF0000	1	1
chr2	69760001	70080000	A.1.1.1.2.2.2.2.1.1.2	0.95527950310559	.	69760001	70080000	#FF0000	1	1
chr2	70080001	70520000	A.1.1.1.1.2.2.1	0.990062111801242	.	70080001	70520000	#FF0000	1	1
chr2	70520001	70920000	A.1.2.1.1.2.2.2.1.2.1	0.804968944099379	.	70520001	70920000	#FF4848	1	0.875
chr2	70920001	71200000	A.1.2.1.1.2.2.2.2.1	0.802484472049689	.	70920001	71200000	#FF4848	1	0.875
chr2	71200001	71360000	A.1.1.1.2.2.2.1.1.1	0.960248447204969	.	71200001	71360000	#FF0000	1	1
chr2	71360001	71720000	A.1.2.1.1.2.1.1.2.1.1.1	0.831055900621118	.	71360001	71720000	#FF4848	1	0.875
chr2	71720001	72000000	A.2.2.2.2.1.2.2.1	0.448447204968944	.	71720001	72000000	#FFDADA	1	0.625
chr2	72000001	72480000	B.1.2.2.1.1.2.2	0.296894409937888	.	72000001	72480000	#9191FF	1	0.375
chr2	72480001	72760000	B.2.1.1.1.2.1.2.1	0.237267080745342	.	72480001	72760000	#4848FF	1	0.25
chr2	72760001	73120000	B.1.2.1.2.1.1.2.1.1	0.329192546583851	.	72760001	73120000	#9191FF	1	0.375
chr2	73120001	73440000	A.1.2.1.1.2.2.2.2.2.1.1	0.801242236024845	.	73120001	73440000	#FF4848	1	0.875
chr2	73440001	73600000	A.1.1.2.2.2.1.1.2.2.2	0.873291925465839	.	73440001	73600000	#FF0000	1	1
chr2	73600001	73840000	A.1.1.2.2.2.2.2.1.1	0.859627329192547	.	73600001	73840000	#FF0000	1	1
chr2	73840001	74360000	A.1.1.1.1.1.1.2.2	0.997515527950311	.	73840001	74360000	#FF0000	1	1
chr2	74360001	74880000	A.1.1.1.1.1.1.1	1	.	74360001	74880000	#FF0000	1	1
chr2	74880001	75160000	A.1.1.2.2.1.1.1.2.2.1	0.895652173913044	.	74880001	75160000	#FF0000	1	1
chr2	75160001	75240000	A.1.2.2.2.1.1.2.2.2	0.690683229813665	.	75160001	75240000	#FF4848	1	0.875
chr2	75240001	75480000	A.2.1.2.1.1.1.1	0.591304347826087	.	75240001	75480000	#FF9191	1	0.75
chr2	75480001	75720000	A.2.1.2.1.2.1.2.2	0.57888198757764	.	75480001	75720000	#FF9191	1	0.75
chr2	75720001	75920000	A.2.2.1.2.1.2.1.1	0.501863354037267	.	75720001	75920000	#FFDADA	1	0.625
chr2	75920001	76760000	B.2.2.1.2.2.1.1.2.2	0.053416149068323	.	75920001	76760000	#0000FF	1	0.125
chr2	76760001	76920000	B.2.1.1.2.1.1.2.1.2.1	0.222360248447205	.	76760001	76920000	#4848FF	1	0.25
chr2	76920001	77400000	B.2.2.1.2.1.2.2.1.1	0.0596273291925466	.	76920001	77400000	#0000FF	1	0.125
chr2	77400001	77560000	B.2.1.1.1.2.2.1	0.234782608695652	.	77400001	77560000	#4848FF	1	0.25
chr2	77560001	77800000	B.2.2.1.2.2.1.2.1.1.2	0.0509316770186335	.	77560001	77800000	#0000FF	1	0.125
chr2	77800001	77920000	B.2.1.1.1.1.2.1.1	0.247204968944099	.	77800001	77920000	#4848FF	1	0.25
chr2	77920001	78000000	B.2.1.1.1.2.2.2.2.2.1.2	0.228571428571429	.	77920001	78000000	#4848FF	1	0.25
chr2	78000001	78080000	B.2.1.1.1.1.1.1.2	0.250931677018634	.	78000001	78080000	#4848FF	1	0.25
chr2	78080001	78440000	B.2.2.1.2.2.1.2.1.2	0.0496894409937888	.	78080001	78440000	#0000FF	1	0.125
chr2	78440001	78880000	B.2.2.1.2.1.1.2.2.1	0.0658385093167702	.	78440001	78880000	#0000FF	1	0.125
chr2	78880001	79040000	B.1.2.1.2.2.1.1.1.2.1	0.318012422360248	.	78880001	79040000	#9191FF	1	0.375
chr2	79040001	79240000	B.1.1.1.1.1.1.2	0.442236024844721	.	79040001	79240000	#DADAFF	1	0.5
chr2	79240001	79480000	B.1.1.2.1.2.1.1.2.1	0.390062111801242	.	79240001	79480000	#DADAFF	1	0.5
chr2	79480001	79680000	B.2.1.1.1.2.2.2.2.2.2	0.227329192546584	.	79480001	79680000	#4848FF	1	0.25
chr2	79680001	80160000	B.2.2.1.2.1.1.2.1.2	0.0670807453416149	.	79680001	80160000	#0000FF	1	0.125
chr2	80160001	80520000	B.1.2.1.2.2.2.2.2.1	0.306832298136646	.	80160001	80520000	#9191FF	1	0.375
chr2	80520001	80760000	B.1.2.2.1.2.2.1.1.2.2.1	0.291925465838509	.	80520001	80760000	#9191FF	1	0.375
chr2	80760001	81160000	B.2.2.2.2.1.2.1.1	0.0136645962732919	.	80760001	81160000	#0000FF	1	0.125
chr2	81160001	81440000	B.2.2.2.2.1.2.1.2.1	0.0124223602484472	.	81160001	81440000	#0000FF	1	0.125
chr2	81440001	82000000	B.2.2.2.2.1.2.2.2	0.00745341614906832	.	81440001	82000000	#0000FF	1	0.125
chr2	82000001	82120000	B.2.1.1.1.2.2.2.2.2.1.1	0.229813664596273	.	82000001	82120000	#4848FF	1	0.25
chr2	82120001	82480000	B.2.2.2.1.2.1	0.0260869565217391	.	82120001	82480000	#0000FF	1	0.125
chr2	82480001	82920000	B.2.2.2.2.1.2.2.1.1	0.00993788819875776	.	82480001	82920000	#0000FF	1	0.125
chr2	82920001	83280000	B.2.2.1.2.2.1.1.2.1	0.0546583850931677	.	82920001	83280000	#0000FF	1	0.125
chr2	83280001	83360000	B.2.1.1.1.2.2.2.2.1.2	0.231055900621118	.	83280001	83360000	#4848FF	1	0.25
chr2	83360001	83600000	B.2.2.1.2.2.1.1.1	0.0559006211180124	.	83360001	83600000	#0000FF	1	0.125
chr2	83600001	84440000	B.2.2.2.2.1.2.2.1.2	0.00869565217391304	.	83600001	84440000	#0000FF	1	0.125
chr2	84440001	84640000	B.1.2.1.2.2.1.1.1.2.2	0.316770186335404	.	84440001	84640000	#9191FF	1	0.375
chr2	84640001	84920000	B.1.1.1.1.2.1.1.2	0.438509316770186	.	84640001	84920000	#DADAFF	1	0.5
chr2	84920001	85120000	A.2.2.1.2.1.2.2	0.498136645962733	.	84920001	85120000	#FFDADA	1	0.625
chr2	85120001	85320000	A.1.1.1.1.1.2	0.996273291925466	.	85120001	85320000	#FF0000	1	1
chr2	85320001	85560000	A.1.2.1.1.2.1.2.1.1.2.2	0.82111801242236	.	85320001	85560000	#FF4848	1	0.875
chr2	85560001	85800000	A.1.1.1.1.1.1.2.1	0.998757763975155	.	85560001	85800000	#FF0000	1	1
chr2	85800001	86120000	A.1.1.1.2.2.1.1.1.1.2	0.971428571428571	.	85800001	86120000	#FF0000	1	1
chr2	86120001	86400000	A.1.1.1.2.2.2.2.1.1.1	0.956521739130435	.	86120001	86400000	#FF0000	1	1
chr2	86400001	86680000	A.1.1.2.2.1.1.1.1	0.898136645962733	.	86400001	86680000	#FF0000	1	1
chr2	86680001	87120000	A.1.1.2.2.2.2.1.2.2	0.860869565217391	.	86680001	87120000	#FF0000	1	1
chr2	87120001	87280000	A.2.1.1.2.1.1.1.1.1.2	0.617391304347826	.	87120001	87280000	#FF9191	1	0.75
chr2	87280001	87400000	A.2.1.1.2.1.1.1.1.2	0.616149068322981	.	87280001	87400000	#FF9191	1	0.75
chr2	87400001	87520000	A.1.2.2.2.2.1.2.1	0.681987577639752	.	87400001	87520000	#FF4848	1	0.875
chr2	87520001	87640000	A.2.1.1.2.1.1.1.1.1.1	0.618633540372671	.	87520001	87640000	#FF9191	1	0.75
chr2	87720001	87760000	A.2.1.1.2.1.1.1.1.1.1	0.618633540372671	.	87720001	87760000	#FF9191	1	0.75
chr2	87760001	88040000	A.1.2.1.1.1.1.1.2.1	0.852173913043478	.	87760001	88040000	#FF4848	1	0.875
chr2	88040001	88160000	A.2.1.1.2.1.2.2	0.607453416149068	.	88040001	88160000	#FF9191	1	0.75
chr2	88240001	88280000	A.2.1.1.2.1.2.2	0.607453416149068	.	88240001	88280000	#FF9191	1	0.75
chr2	88280001	88480000	A.1.2.2.2.2.1.2.2.1	0.680745341614907	.	88280001	88480000	#FF4848	1	0.875
chr2	88480001	88840000	A.2.1.1.1.2.1.2.1	0.639751552795031	.	88480001	88840000	#FF9191	1	0.75
chr2	88840001	89040000	A.1.1.2.2.2.2.1.2.1.2	0.862111801242236	.	88840001	89040000	#FF0000	1	1
chr2	89040001	89160000	A.1.2.1.1.1.1.2	0.849689440993789	.	89040001	89160000	#FF4848	1	0.875
chr2	89560001	89600000	A.2.1.1.2.2.2.2.2.2	0.592546583850932	.	89560001	89600000	#FF9191	1	0.75
chr2	89840001	89960000	A.2.1.1.2.2.2.2.2.2	0.592546583850932	.	89840001	89960000	#FF9191	1	0.75
chr2	90000001	90040000	A.1.2.2.2.2.1.1	0.683229813664596	.	90000001	90040000	#FF4848	1	0.875
chr2	90080001	90120000	A.1.2.2.2.2.1.1	0.683229813664596	.	90080001	90120000	#FF4848	1	0.875
chr2	90200001	90280000	A.1.2.2.2.2.1.1	0.683229813664596	.	90200001	90280000	#FF4848	1	0.875
chr2	90280001	90320000	B.1.1.2.1.2.2	0.383850931677019	.	90280001	90320000	#DADAFF	1	0.5
chr2	90360001	90520000	B.1.1.2.1.2.2	0.383850931677019	.	90360001	90520000	#DADAFF	1	0.5
chr2	91600001	91720000	B.1.1.2.1.2.2	0.383850931677019	.	91600001	91720000	#DADAFF	1	0.5
chr2	91720001	91960000	B.1.1.2.1.2.1.2.2.1	0.386335403726708	.	91720001	91960000	#DADAFF	1	0.5
chr2	92040001	92120000	B.1.1.2.1.2.1.2.2.1	0.386335403726708	.	92040001	92120000	#DADAFF	1	0.5
chr2	92280001	92360000	A.2.2.1.2.1.1.1.2	0.504347826086956	.	92280001	92360000	#FFDADA	1	0.625
chr2	95400001	95440000	A.2.2.1.1.1.1.1.1	0.540372670807453	.	95400001	95440000	#FFDADA	1	0.625
chr2	95520001	95840000	A.2.2.1.1.1.1.1.1	0.540372670807453	.	95520001	95840000	#FFDADA	1	0.625
chr2	95840001	96040000	A.2.1.2.2.1.1.2.1.2.1.2	0.568944099378882	.	95840001	96040000	#FF9191	1	0.75
chr2	96040001	96400000	A.2.1.1.1.2.1.2.2.2.2.1	0.636024844720497	.	96040001	96400000	#FF9191	1	0.75
chr2	96400001	96560000	A.2.1.1.1.2.2.1.2	0.629813664596273	.	96400001	96560000	#FF9191	1	0.75
chr2	96600001	96640000	A.2.1.1.1.2.2.1.2	0.629813664596273	.	96600001	96640000	#FF9191	1	0.75
chr2	96640001	96760000	A.1.2.2.2.1.2.1.2	0.688198757763975	.	96640001	96760000	#FF4848	1	0.875
chr2	96760001	97000000	A.1.1.1.2.2.2.1.2	0.95776397515528	.	96760001	97000000	#FF0000	1	1
chr2	97000001	97200000	A.1.2.1.1.1.1.1.1.1	0.855900621118012	.	97000001	97200000	#FF4848	1	0.875
chr2	97200001	97480000	A.1.1.1.2.2.2.2.1.2	0.954037267080745	.	97200001	97480000	#FF0000	1	1
chr2	97480001	97800000	A.1.1.2.2.1.2.1	0.88944099378882	.	97480001	97800000	#FF0000	1	1
chr2	97880001	97920000	A.1.2.2.2.1.2.1.1	0.68944099378882	.	97880001	97920000	#FF4848	1	0.875
chr2	98000001	98040000	A.1.2.2.2.1.2.1.1	0.68944099378882	.	98000001	98040000	#FF4848	1	0.875
chr2	98080001	98120000	A.1.2.2.2.1.2.1.1	0.68944099378882	.	98080001	98120000	#FF4848	1	0.875
chr2	98160001	98280000	A.1.2.2.2.1.2.1.1	0.68944099378882	.	98160001	98280000	#FF4848	1	0.875
chr2	98280001	98800000	A.1.1.1.2.1.1.1.2	0.985093167701863	.	98280001	98800000	#FF0000	1	1
chr2	98800001	99000000	A.2.1.2.2.1.2.1.1	0.563975155279503	.	98800001	99000000	#FF9191	1	0.75
chr2	99000001	99240000	A.1.2.1.2.2.2.2.2.2	0.757763975155279	.	99000001	99240000	#FF4848	1	0.875
chr2	99240001	99520000	A.1.2.1.1.2.2.2.1.1	0.806211180124224	.	99240001	99520000	#FF4848	1	0.875
chr2	99520001	99680000	A.2.1.1.2.1.1.1.2	0.614906832298137	.	99520001	99680000	#FF9191	1	0.75
chr2	99680001	99960000	A.1.1.2.1.2.2.1.1.2	0.908074534161491	.	99680001	99960000	#FF0000	1	1
chr2	99960001	100160000	A.1.1.2.1.2.2.1.1.1	0.909316770186335	.	99960001	100160000	#FF0000	1	1
chr2	100160001	100480000	A.2.2.1.1.1.1.2.2.2.1	0.529192546583851	.	100160001	100480000	#FFDADA	1	0.625
chr2	100480001	100600000	A.2.1.2.2.1.1.2.2	0.565217391304348	.	100480001	100600000	#FF9191	1	0.75
chr2	100600001	100800000	A.1.2.2.1.1.2.1.2.1	0.744099378881988	.	100600001	100800000	#FF4848	1	0.875
chr2	100800001	101040000	A.2.1.1.1.2.1.1.2.1	0.642236024844721	.	100800001	101040000	#FF9191	1	0.75
chr2	101040001	101200000	A.2.1.1.1.2.1.2.2.1	0.638509316770186	.	101040001	101200000	#FF9191	1	0.75
chr2	101200001	101640000	A.1.2.2.1.2.2.1.1.1	0.718012422360248	.	101200001	101640000	#FF4848	1	0.875
chr2	101640001	101920000	A.2.1.2.2.1.1.2.1.2.1.1	0.570186335403727	.	101640001	101920000	#FF9191	1	0.75
chr2	101920001	102320000	B.1.1.1.2.1.1.1.1.2	0.428571428571429	.	101920001	102320000	#DADAFF	1	0.5
chr2	102320001	102480000	A.2.1.2.2.1.1.1.2	0.572670807453416	.	102320001	102480000	#FF9191	1	0.75
chr2	102480001	103080000	B.1.2.1.2.1.1.2.2	0.326708074534162	.	102480001	103080000	#9191FF	1	0.375
chr2	103080001	103440000	A.2.2.2.1.2.2.2.2	0.460869565217391	.	103080001	103440000	#FFDADA	1	0.625
chr2	103440001	103880000	B.2.1.2.2.1.2.2.1.1.1	0.147826086956522	.	103440001	103880000	#4848FF	1	0.25
chr2	103880001	104120000	B.2.2.2.1.2.2.2.1.1.2	0.0211180124223602	.	103880001	104120000	#0000FF	1	0.125
chr2	104160001	104240000	B.2.2.2.1.2.2.2.1.1.2	0.0211180124223602	.	104160001	104240000	#0000FF	1	0.125
chr2	104240001	104880000	B.2.2.2.1.2.2.2.1.2	0.0198757763975155	.	104240001	104880000	#0000FF	1	0.125
chr2	104880001	105200000	B.2.2.1.2.2.2	0.0472049689440994	.	104880001	105200000	#0000FF	1	0.125
chr2	105200001	105280000	B.1.2.2.2.1.2.2.2	0.274534161490683	.	105200001	105280000	#9191FF	1	0.375
chr2	105280001	105600000	B.1.2.2.2.1.1.1.2	0.281987577639752	.	105280001	105600000	#9191FF	1	0.375
chr2	105600001	105920000	A.2.1.2.2.2.1.2.1.1	0.551552795031056	.	105600001	105920000	#FF9191	1	0.75
chr2	105920001	106160000	A.2.1.1.1.1.2.2.2.2.1.1	0.648447204968944	.	105920001	106160000	#FF9191	1	0.75
chr2	106160001	106360000	B.1.1.1.2.2.2.2.2.2	0.402484472049689	.	106160001	106360000	#DADAFF	1	0.5
chr2	106360001	106720000	B.1.2.1.1.2.1.1.2	0.344099378881988	.	106360001	106720000	#9191FF	1	0.375
chr2	106720001	107000000	B.1.1.1.2.1.1.1.2.2	0.426086956521739	.	106720001	107000000	#DADAFF	1	0.5
chr2	107000001	107120000	A.2.2.2.2.2.1	0.445962732919255	.	107000001	107120000	#FFDADA	1	0.625
chr2	107120001	107480000	B.1.2.1.1.2.2.2	0.335403726708075	.	107120001	107480000	#9191FF	1	0.375
chr2	107480001	107760000	B.2.1.2.1.2.1.1.1.1	0.193788819875776	.	107480001	107760000	#4848FF	1	0.25
chr2	107760001	108200000	B.2.1.2.2.1.2.2.2.2.1.1	0.142857142857143	.	107760001	108200000	#4848FF	1	0.25
chr2	108200001	108440000	B.2.1.2.2.1.2.2.2.2.2	0.140372670807453	.	108200001	108440000	#4848FF	1	0.25
chr2	108440001	108560000	A.2.2.2.2.2.2	0.44472049689441	.	108440001	108560000	#FFDADA	1	0.625
chr2	108560001	108880000	B.2.1.2.1.2.1.1.1.2	0.192546583850932	.	108560001	108880000	#4848FF	1	0.25
chr2	108880001	109040000	B.1.1.1.2.1.1.1.1.1.1	0.431055900621118	.	108880001	109040000	#DADAFF	1	0.5
chr2	109040001	109280000	A.1.2.2.1.2.2.1.2.1.2	0.708074534161491	.	109040001	109280000	#FF4848	1	0.875
chr2	109280001	109400000	A.1.2.2.1.1.2.1.1	0.745341614906832	.	109280001	109400000	#FF4848	1	0.875
chr2	109400001	109640000	A.2.1.1.1.2.2.1.1.1.1	0.633540372670807	.	109400001	109640000	#FF9191	1	0.75
chr2	109640001	109880000	A.2.1.2.2.1.1.2.1.1	0.571428571428571	.	109640001	109880000	#FF9191	1	0.75
chr2	109880001	110120000	A.2.1.2.2.1.1.2.1.2.2.1	0.567701863354037	.	109880001	110120000	#FF9191	1	0.75
chr2	110240001	110280000	A.2.1.2.2.1.1.2.1.2.2.1	0.567701863354037	.	110240001	110280000	#FF9191	1	0.75
chr2	110280001	110520000	A.2.1.1.1.2.2.1.1.1.2	0.632298136645963	.	110280001	110520000	#FF9191	1	0.75
chr2	110520001	110640000	A.2.1.1.2.1.2.1.2.2	0.608695652173913	.	110520001	110640000	#FF9191	1	0.75
chr2	110640001	110680000	A.2.2.1.1.1.2.1	0.526708074534161	.	110640001	110680000	#FFDADA	1	0.625
chr2	110720001	110840000	A.2.2.1.1.1.2.1	0.526708074534161	.	110720001	110840000	#FFDADA	1	0.625
chr2	110840001	111000000	A.2.1.1.2.1.2.1.1	0.612422360248447	.	110840001	111000000	#FF9191	1	0.75
chr2	111040001	111160000	A.2.1.2.2.1.2.1.2	0.562732919254658	.	111040001	111160000	#FF9191	1	0.75
chr2	111200001	111240000	A.2.1.2.2.1.2.1.2	0.562732919254658	.	111200001	111240000	#FF9191	1	0.75
chr2	111240001	111360000	A.2.1.1.2.1.2.1.2.1.1	0.611180124223602	.	111240001	111360000	#FF9191	1	0.75
chr2	111360001	111800000	A.1.2.1.2.2.2.1.2.2	0.761490683229814	.	111360001	111800000	#FF4848	1	0.875
chr2	111800001	112000000	A.1.1.2.1.1.2.2.2.2	0.925465838509317	.	111800001	112000000	#FF0000	1	1
chr2	112000001	112040000	A.1.2.1.1.1.1.1.2.2	0.850931677018634	.	112000001	112040000	#FF4848	1	0.875
chr2	112080001	112240000	A.1.2.1.1.1.1.1.2.2	0.850931677018634	.	112080001	112240000	#FF4848	1	0.875
chr2	112240001	112360000	A.1.2.1.1.1.1.1.1.2.2	0.853416149068323	.	112240001	112360000	#FF4848	1	0.875
chr2	112360001	112480000	A.1.2.2.1.2.1.1.1.1.1	0.73167701863354	.	112360001	112480000	#FF4848	1	0.875
chr2	112480001	112640000	A.1.2.2.2.2.1.2.2.2	0.679503105590062	.	112480001	112640000	#FF4848	1	0.875
chr2	112640001	112840000	A.1.1.2.1.1.2.2.1	0.927950310559006	.	112640001	112840000	#FF0000	1	1
chr2	112840001	113080000	A.1.2.1.1.1.1.1.1.2.1	0.854658385093168	.	112840001	113080000	#FF4848	1	0.875
chr2	113080001	113200000	A.2.1.1.2.1.2.1.2.1.2	0.609937888198758	.	113080001	113200000	#FF9191	1	0.75
chr2	113200001	113520000	A.1.1.2.1.1.2.2.2.1	0.926708074534161	.	113200001	113520000	#FF0000	1	1
chr2	113520001	113760000	A.1.2.2.1.1.2.1.2.2.1	0.742857142857143	.	113520001	113760000	#FF4848	1	0.875
chr2	113760001	114040000	A.1.2.1.2.2.2.2.1	0.760248447204969	.	113760001	114040000	#FF4848	1	0.875
chr2	114040001	114200000	A.1.2.2.1.1.2.1.2.2.2	0.741614906832298	.	114040001	114200000	#FF4848	1	0.875
chr2	114400001	114720000	A.1.1.2.1.2.1.2.2.2.2	0.91055900621118	.	114400001	114720000	#FF0000	1	1
chr2	114720001	114920000	B.1.2.1.1.2.1.2.2.1.1	0.341614906832298	.	114720001	114920000	#9191FF	1	0.375
chr2	114920001	115360000	B.2.1.2.1.2.1.2.2.1	0.187577639751553	.	114920001	115360000	#4848FF	1	0.25
chr2	115360001	115680000	B.2.2.1.1.1.2.1.1.1	0.105590062111801	.	115360001	115680000	#0000FF	1	0.125
chr2	115680001	116240000	B.2.2.2.2.1.1	0.0149068322981366	.	115680001	116240000	#0000FF	1	0.125
chr2	116240001	116320000	B.2.1.2.2.1.1.2.1.1	0.161490683229814	.	116240001	116320000	#4848FF	1	0.25
chr2	116320001	116920000	B.2.2.2.2.2.2.2	0.00124223602484472	.	116320001	116920000	#0000FF	1	0.125
chr2	116920001	117200000	B.2.2.1.1.1.2.2.2	0.0956521739130435	.	116920001	117200000	#0000FF	1	0.125
chr2	117200001	117440000	B.2.2.1.1.1.1.2.2.1.1.1	0.114285714285714	.	117200001	117440000	#0000FF	1	0.125
chr2	117440001	117720000	B.1.2.2.2.1.2.1.2.2	0.277018633540373	.	117440001	117720000	#9191FF	1	0.375
chr2	117720001	118160000	A.2.1.1.1.1.2.2.2.1.1.1	0.655900621118012	.	117720001	118160000	#FF9191	1	0.75
chr2	118160001	118240000	B.1.1.1.2.1.2.2	0.419875776397516	.	118160001	118240000	#DADAFF	1	0.5
chr2	118240001	118560000	B.1.1.2.2.2.2.1.2	0.366459627329193	.	118240001	118560000	#DADAFF	1	0.5
chr2	118560001	118760000	A.2.1.2.2.2.1.2.1.2	0.550310559006211	.	118560001	118760000	#FF9191	1	0.75
chr2	118760001	118960000	A.1.2.1.2.2.1.2	0.765217391304348	.	118760001	118960000	#FF4848	1	0.875
chr2	118960001	119360000	A.2.2.2.1.2.2.1.2	0.463354037267081	.	118960001	119360000	#FFDADA	1	0.625
chr2	119360001	119600000	B.1.2.1.1.2.1.1.1.2	0.345341614906832	.	119360001	119600000	#9191FF	1	0.375
chr2	119600001	120080000	A.2.2.2.1.1.1.1.2.1	0.481987577639752	.	119600001	120080000	#FFDADA	1	0.625
chr2	120080001	120400000	A.1.2.1.2.2.2.1.2.1	0.762732919254658	.	120080001	120400000	#FF4848	1	0.875
chr2	120400001	120720000	A.1.1.2.1.2.1.2.2.1	0.91304347826087	.	120400001	120720000	#FF0000	1	1
chr2	120720001	121440000	A.1.2.1.2.2.2.1.1	0.763975155279503	.	120720001	121440000	#FF4848	1	0.875
chr2	121440001	121840000	A.2.1.2.2.1.1.2.1.2.2.2	0.566459627329193	.	121440001	121840000	#FF9191	1	0.75
chr2	121840001	122120000	A.1.2.2.1.2.2.1.2.1.1.2	0.709316770186335	.	121840001	122120000	#FF4848	1	0.875
chr2	122120001	122280000	A.1.2.1.2.2.1.1.2.1	0.767701863354037	.	122120001	122280000	#FF4848	1	0.875
chr2	122280001	122520000	A.1.1.1.2.1.1.1.1.1	0.987577639751553	.	122280001	122520000	#FF0000	1	1
chr2	122520001	122720000	A.2.1.1.1.1.2.2.2.1.2.1.1.2	0.652173913043478	.	122520001	122720000	#FF9191	1	0.75
chr2	122720001	122920000	B.1.1.1.2.1.1.2.2	0.422360248447205	.	122720001	122920000	#DADAFF	1	0.5
chr2	122920001	123080000	B.1.2.1.1.2.1.2.2.2.2	0.337888198757764	.	122920001	123080000	#9191FF	1	0.375
chr2	123080001	123240000	B.1.2.2.2.1.1.1.1.1.2	0.285714285714286	.	123080001	123240000	#9191FF	1	0.375
chr2	123240001	124080000	B.2.2.2.2.2.1.2.2	0.00372670807453416	.	123240001	124080000	#0000FF	1	0.125
chr2	124080001	124480000	B.2.1.2.2.1.2.2.2.2.1.2	0.141614906832298	.	124080001	124480000	#4848FF	1	0.25
chr2	124480001	124760000	B.2.2.2.1.2.2.1.1	0.0248447204968944	.	124480001	124760000	#0000FF	1	0.125
chr2	124760001	125000000	B.1.2.1.1.2.1.2.1	0.342857142857143	.	124760001	125000000	#9191FF	1	0.375
chr2	125000001	125080000	A.2.2.2.1.1.2	0.475776397515528	.	125000001	125080000	#FFDADA	1	0.625
chr2	125080001	125640000	B.2.1.2.2.1.2.2.1.1.2	0.146583850931677	.	125080001	125640000	#4848FF	1	0.25
chr2	125640001	125800000	B.2.2.1.1.1.2.1.1.2	0.104347826086957	.	125640001	125800000	#0000FF	1	0.125
chr2	125800001	126000000	B.2.2.1.1.1.2.2.1.1	0.0981366459627329	.	125800001	126000000	#0000FF	1	0.125
chr2	126000001	126120000	B.2.1.2.2.1.1.2.1.2	0.160248447204969	.	126000001	126120000	#4848FF	1	0.25
chr2	126120001	126320000	B.2.1.2.2.1.1.2.2.2.2	0.156521739130435	.	126120001	126320000	#4848FF	1	0.25
chr2	126320001	126480000	B.2.1.2.1.2.1.1.2.1	0.191304347826087	.	126320001	126480000	#4848FF	1	0.25
chr2	126480001	126640000	B.1.2.2.2.1.2.1.2.1	0.278260869565217	.	126480001	126640000	#9191FF	1	0.375
chr2	126640001	127000000	B.1.1.2.2.2.1.2.2.2	0.368944099378882	.	126640001	127000000	#DADAFF	1	0.5
chr2	127000001	127400000	B.2.1.2.1.2.1.1.2.2	0.190062111801242	.	127000001	127400000	#4848FF	1	0.25
chr2	127400001	127560000	B.1.1.2.2.2.1.2.2.1	0.370186335403727	.	127400001	127560000	#DADAFF	1	0.5
chr2	127560001	127800000	B.1.1.1.2.1.1.1.1.1.2	0.429813664596273	.	127560001	127800000	#DADAFF	1	0.5
chr2	127800001	127960000	A.1.2.2.1.2.2.1.2.1.1.1.1	0.711801242236025	.	127800001	127960000	#FF4848	1	0.875
chr2	127960001	128240000	A.1.1.1.2.1.1.1.1.2	0.986335403726708	.	127960001	128240000	#FF0000	1	1
chr2	128240001	128800000	A.1.1.1.1.2.1.2.1	0.992546583850932	.	128240001	128800000	#FF0000	1	1
chr2	128800001	129000000	A.1.1.2.1.1.2.1.1.2	0.935403726708074	.	128800001	129000000	#FF0000	1	1
chr2	129000001	129520000	A.1.2.2.1.2.1.2.1.2.1	0.725465838509317	.	129000001	129520000	#FF4848	1	0.875
chr2	129520001	129920000	A.2.1.1.1.2.2.1.1.2	0.631055900621118	.	129520001	129920000	#FF9191	1	0.75
chr2	129920001	130200000	A.2.2.1.1.1.2.2	0.525465838509317	.	129920001	130200000	#FFDADA	1	0.625
chr2	130200001	130720000	A.2.2.1.1.1.1.2.2.1.1	0.53416149068323	.	130200001	130720000	#FFDADA	1	0.625
chr2	130720001	130800000	A.1.2.2.1.2.1.1.1.2	0.729192546583851	.	130720001	130800000	#FF4848	1	0.875
chr2	130840001	130960000	A.1.2.2.1.2.1.1.1.2	0.729192546583851	.	130840001	130960000	#FF4848	1	0.875
chr2	130960001	131160000	A.1.2.1.2.1.2.2.1.2.1.2.2	0.773913043478261	.	130960001	131160000	#FF4848	1	0.875
chr2	131160001	131200000	A.1.2.2.1.2.1.1.2	0.727950310559006	.	131160001	131200000	#FF4848	1	0.875
chr2	131280001	131480000	A.1.2.2.1.2.1.1.2	0.727950310559006	.	131280001	131480000	#FF4848	1	0.875
chr2	131480001	131920000	A.1.2.1.2.2.2.2.2.1	0.759006211180124	.	131480001	131920000	#FF4848	1	0.875
chr2	131920001	132120000	A.1.2.2.1.2.1.1.1.1.2	0.730434782608696	.	131920001	132120000	#FF4848	1	0.875
chr2	132120001	132600000	A.2.1.1.1.1.2.2.2.1.1.2	0.654658385093168	.	132120001	132600000	#FF9191	1	0.75
chr2	133000001	133600000	B.1.1.2.2.2.2.2	0.365217391304348	.	133000001	133600000	#DADAFF	1	0.5
chr2	133600001	133960000	B.1.2.2.2.1.2.2.1	0.275776397515528	.	133600001	133960000	#9191FF	1	0.375
chr2	133960001	134400000	B.1.2.2.2.2.2.2.2.2.2.2	0.253416149068323	.	133960001	134400000	#9191FF	1	0.375
chr2	134400001	134600000	B.1.2.1.1.2.1.1.1.1.2	0.346583850931677	.	134400001	134600000	#9191FF	1	0.375
chr2	134600001	134840000	A.2.2.1.1.2.2.2.1	0.509316770186335	.	134600001	134840000	#FFDADA	1	0.625
chr2	134840001	135000000	A.2.1.2.2.1.1.1.1	0.573913043478261	.	134840001	135000000	#FF9191	1	0.75
chr2	135000001	135200000	A.1.2.1.2.2.1.1.2.2	0.766459627329193	.	135000001	135200000	#FF4848	1	0.875
chr2	135200001	135440000	A.2.2.1.1.1.1.1.2.1	0.539130434782609	.	135200001	135440000	#FFDADA	1	0.625
chr2	135440001	135680000	A.1.2.2.1.2.2.1.2.1.1.1.2	0.71055900621118	.	135440001	135680000	#FF4848	1	0.875
chr2	135680001	136200000	A.1.1.2.1.2.1.2.2.2.1	0.911801242236025	.	135680001	136200000	#FF0000	1	1
chr2	136200001	136600000	A.1.1.2.1.1.1.1.1.1	0.950310559006211	.	136200001	136600000	#FF0000	1	1
chr2	136600001	137160000	A.1.2.1.2.2.1.1.1.2	0.768944099378882	.	136600001	137160000	#FF4848	1	0.875
chr2	137160001	137800000	B.2.1.2.2.1.2.2.2.1	0.144099378881988	.	137160001	137800000	#4848FF	1	0.25
chr2	137800001	138080000	B.2.2.1.1.1.1.2.2.1.1.2.2	0.111801242236025	.	137800001	138080000	#0000FF	1	0.125
chr2	138080001	138160000	B.2.1.2.2.1.1.1.1.1.2	0.170186335403727	.	138080001	138160000	#4848FF	1	0.25
chr2	138160001	138440000	B.2.2.2.1.2.2.1.2	0.0236024844720497	.	138160001	138440000	#0000FF	1	0.125
chr2	138440001	138600000	B.2.1.2.2.1.1.2.2.2.1	0.15776397515528	.	138440001	138600000	#4848FF	1	0.25
chr2	138600001	138920000	B.1.2.1.1.2.2.1	0.336645962732919	.	138600001	138920000	#9191FF	1	0.375
chr2	138920001	139200000	B.1.2.1.1.2.1.2.2.2.1	0.339130434782609	.	138920001	139200000	#9191FF	1	0.375
chr2	139200001	139400000	A.2.1.1.1.1.2.2.1.2	0.657142857142857	.	139200001	139400000	#FF9191	1	0.75
chr2	139400001	139600000	B.1.1.2.2.2.1.2.1.1	0.372670807453416	.	139400001	139600000	#DADAFF	1	0.5
chr2	139600001	140000000	B.2.2.1.1.1.2.1.2.2.2.1	0.100621118012422	.	139600001	140000000	#0000FF	1	0.125
chr2	140000001	140480000	B.2.2.2.1.2.2.2.1.1.1	0.022360248447205	.	140000001	140480000	#0000FF	1	0.125
chr2	140480001	140800000	B.2.2.2.1.1.1.1.2.2	0.0434782608695652	.	140480001	140800000	#0000FF	1	0.125
chr2	140840001	141000000	B.2.2.2.1.1.1.1.2.2	0.0434782608695652	.	140840001	141000000	#0000FF	1	0.125
chr2	141000001	141200000	B.2.2.1.1.1.2.2.1.2	0.0968944099378882	.	141000001	141200000	#0000FF	1	0.125
chr2	141200001	141800000	B.2.2.2.1.2.2.2.2.2.1	0.0173913043478261	.	141200001	141800000	#0000FF	1	0.125
chr2	141800001	142160000	B.2.2.1.1.1.1.2.1	0.115527950310559	.	141800001	142160000	#0000FF	1	0.125
chr2	142160001	143000000	B.2.2.2.1.2.2.2.2.2.2	0.0161490683229814	.	142160001	143000000	#0000FF	1	0.125
chr2	143000001	143400000	B.2.2.1.1.1.2.1.2.2.2.2	0.0993788819875776	.	143000001	143400000	#0000FF	1	0.125
chr2	143400001	143560000	B.2.1.2.1.1.2.1.1	0.202484472049689	.	143400001	143560000	#4848FF	1	0.25
chr2	143560001	143800000	B.1.2.1.1.2.1.2.2.1.2	0.340372670807453	.	143560001	143800000	#9191FF	1	0.375
chr2	143800001	144000000	A.2.1.2.2.2.1.2.2.2	0.547826086956522	.	143800001	144000000	#FF9191	1	0.75
chr2	144000001	144240000	A.2.2.1.1.2.2.1.2	0.51055900621118	.	144000001	144240000	#FFDADA	1	0.625
chr2	144240001	144600000	A.2.2.2.1.1.1.1.1.1	0.48695652173913	.	144240001	144600000	#FFDADA	1	0.625
chr2	144600001	144880000	A.2.1.1.1.1.2.2.2.2.1.2	0.647204968944099	.	144600001	144880000	#FF9191	1	0.75
chr2	144880001	145080000	A.1.2.2.1.1.1.2.2.1.1.2.1	0.750310559006211	.	144880001	145080000	#FF4848	1	0.875
chr2	145080001	145280000	A.2.1.1.1.1.2.2.1.1	0.658385093167702	.	145080001	145280000	#FF9191	1	0.75
chr2	145280001	145480000	A.1.2.2.1.2.2.1.1.2.1.1	0.716770186335404	.	145280001	145480000	#FF4848	1	0.875
chr2	145480001	145600000	A.1.2.2.1.1.2.2.1.1.1	0.740372670807453	.	145480001	145600000	#FF4848	1	0.875
chr2	145600001	146080000	A.1.2.2.1.2.2.1.1.2.2.1	0.714285714285714	.	145600001	146080000	#FF4848	1	0.875
chr2	146080001	146280000	A.2.1.1.1.1.2.2.2.1.2.1.1.1	0.653416149068323	.	146080001	146280000	#FF9191	1	0.75
chr2	146280001	146360000	A.2.1.1.1.1.2.2.2.2.2	0.645962732919255	.	146280001	146360000	#FF9191	1	0.75
chr2	146360001	146520000	A.1.2.2.1.1.2.2.1.1.2	0.739130434782609	.	146360001	146520000	#FF4848	1	0.875
chr2	146520001	146720000	A.2.2.2.1.2.1.1.2	0.473291925465839	.	146520001	146720000	#FFDADA	1	0.625
chr2	146720001	147120000	B.2.1.2.1.1.2.2.1.1	0.2	.	146720001	147120000	#4848FF	1	0.25
chr2	147120001	147480000	B.2.1.2.2.1.1.1.2.1.1.2	0.166459627329193	.	147120001	147480000	#4848FF	1	0.25
chr2	147480001	147720000	B.2.1.2.2.1.1.1.2.1.2	0.165217391304348	.	147480001	147720000	#4848FF	1	0.25
chr2	147720001	147880000	B.2.1.2.2.1.1.1.1.1.1	0.171428571428571	.	147720001	147880000	#4848FF	1	0.25
chr2	147880001	148040000	B.2.1.2.2.1.1.2.2.1	0.159006211180124	.	147880001	148040000	#4848FF	1	0.25
chr2	148040001	148680000	B.2.1.2.2.1.2.1.2	0.149068322981366	.	148040001	148680000	#4848FF	1	0.25
chr2	148680001	148920000	A.1.2.2.1.2.2.1.1.2.1.2	0.715527950310559	.	148680001	148920000	#FF4848	1	0.875
chr2	148920001	149240000	A.2.2.1.1.2.1.1.1.2	0.522981366459627	.	148920001	149240000	#FFDADA	1	0.625
chr2	149240001	149600000	A.1.2.1.2.2.1.1.1.1	0.770186335403727	.	149240001	149600000	#FF4848	1	0.875
chr2	149600001	149720000	A.1.2.2.1.2.2.1.1.2.2.2	0.71304347826087	.	149600001	149720000	#FF4848	1	0.875
chr2	149800001	149880000	A.1.2.2.1.2.2.1.1.2.2.2	0.71304347826087	.	149800001	149880000	#FF4848	1	0.875
chr2	149880001	150440000	B.1.1.1.2.2.2.2.2.1	0.403726708074534	.	149880001	150440000	#DADAFF	1	0.5
chr2	150440001	150640000	B.1.2.2.2.2.2.2.2.2.1	0.255900621118012	.	150440001	150640000	#9191FF	1	0.375
chr2	150640001	150920000	B.2.2.1.1.1.1.2.2.1.1.2.1	0.11304347826087	.	150640001	150920000	#0000FF	1	0.125
chr2	150920001	151200000	B.2.2.2.1.1.1.1.1	0.0459627329192547	.	150920001	151200000	#0000FF	1	0.125
chr2	151200001	151640000	B.2.2.1.1.1.1.2.2.2.1	0.108074534161491	.	151200001	151640000	#0000FF	1	0.125
chr2	151640001	151880000	B.2.1.2.2.1.1.1.2.1.1.1	0.167701863354037	.	151640001	151880000	#4848FF	1	0.25
chr2	151880001	152080000	B.1.2.2.2.2.2.2.2.1	0.257142857142857	.	151880001	152080000	#9191FF	1	0.375
chr2	152080001	152360000	A.2.1.1.1.1.2.2.2.1.2.1.2	0.650931677018634	.	152080001	152360000	#FF9191	1	0.75
chr2	152360001	152880000	A.1.2.2.1.1.1.1.1.2	0.75527950310559	.	152360001	152880000	#FF4848	1	0.875
chr2	152880001	153080000	A.1.2.2.1.2.2.1.2.2.2	0.705590062111801	.	152880001	153080000	#FF4848	1	0.875
chr2	153080001	153240000	A.2.2.1.1.2.2.1.1	0.511801242236025	.	153080001	153240000	#FFDADA	1	0.625
chr2	153240001	153600000	A.2.1.1.1.1.1.1.1	0.673291925465838	.	153240001	153600000	#FF9191	1	0.75
chr2	153600001	153760000	B.1.2.2.2.1.1.1.1.1.1	0.28695652173913	.	153600001	153760000	#9191FF	1	0.375
chr2	153760001	154280000	B.2.1.2.2.1.2.2.1.2	0.145341614906832	.	153760001	154280000	#4848FF	1	0.25
chr2	154280001	154480000	B.1.1.1.2.1.2.1	0.42111801242236	.	154280001	154480000	#DADAFF	1	0.5
chr2	154480001	154840000	B.2.2.1.1.1.2.1.2.1	0.103105590062112	.	154480001	154840000	#0000FF	1	0.125
chr2	154840001	155080000	B.2.2.1.1.1.2.1.2.2.1	0.101863354037267	.	154840001	155080000	#0000FF	1	0.125
chr2	155080001	155240000	B.2.2.1.1.1.1.1.1	0.118012422360248	.	155080001	155240000	#0000FF	1	0.125
chr2	155240001	155640000	B.2.2.2.1.1.1.2.2.2.1.1	0.0372670807453416	.	155240001	155640000	#0000FF	1	0.125
chr2	155640001	156200000	B.2.2.2.1.2.2.2.2.1	0.0186335403726708	.	155640001	156200000	#0000FF	1	0.125
chr2	156200001	156440000	B.2.1.2.2.1.1.1.2.2.1	0.163975155279503	.	156200001	156440000	#4848FF	1	0.25
chr2	156440001	156720000	B.2.2.2.2.2.2.1	0.00248447204968944	.	156440001	156720000	#0000FF	1	0.125
chr2	156760001	156920000	B.2.2.2.2.2.2.1	0.00248447204968944	.	156760001	156920000	#0000FF	1	0.125
chr2	156960001	157120000	B.2.2.2.2.2.2.1	0.00248447204968944	.	156960001	157120000	#0000FF	1	0.125
chr2	157120001	157200000	B.2.1.2.1.1.2.1.2	0.201242236024845	.	157120001	157200000	#4848FF	1	0.25
chr2	157200001	157480000	B.2.2.1.1.1.1.2.2.1.2.1	0.11055900621118	.	157200001	157480000	#0000FF	1	0.125
chr2	157480001	157840000	B.2.2.2.1.1.1.2.2.2.2	0.0347826086956522	.	157480001	157840000	#0000FF	1	0.125
chr2	157840001	158080000	B.2.2.1.1.1.1.2.2.2.2	0.106832298136646	.	157840001	158080000	#0000FF	1	0.125
chr2	158080001	158320000	B.1.1.2.2.2.2.1.1	0.367701863354037	.	158080001	158320000	#DADAFF	1	0.5
chr2	158320001	158640000	B.1.2.2.2.1.1.2	0.280745341614907	.	158320001	158640000	#9191FF	1	0.375
chr2	158640001	158800000	B.1.2.1.1.2.1.1.1.1.1	0.347826086956522	.	158640001	158800000	#9191FF	1	0.375
chr2	158800001	159160000	B.2.2.2.1.1.1.1.2.1	0.0447204968944099	.	158800001	159160000	#0000FF	1	0.125
chr2	159160001	159320000	B.2.2.2.1.1.1.2.1.1	0.0422360248447205	.	159160001	159320000	#0000FF	1	0.125
chr2	159320001	159480000	B.2.2.1.1.1.1.2.2.1.2.2	0.109316770186335	.	159320001	159480000	#0000FF	1	0.125
chr2	159480001	159680000	B.2.1.2.2.1.1.1.2.2.2	0.162732919254658	.	159480001	159680000	#4848FF	1	0.25
chr2	159680001	159960000	B.1.2.2.2.1.1.1.1.2.1	0.284472049689441	.	159680001	159960000	#9191FF	1	0.375
chr2	159960001	160200000	B.1.1.2.2.2.1.2.1.2	0.371428571428571	.	159960001	160200000	#DADAFF	1	0.5
chr2	160200001	160520000	B.1.2.2.2.1.2.1.1	0.279503105590062	.	160200001	160520000	#9191FF	1	0.375
chr2	160520001	160920000	A.2.2.2.1.2.2.2.1	0.462111801242236	.	160520001	160920000	#FFDADA	1	0.625
chr2	160920001	161120000	B.1.1.1.2.2.2.2.1.1	0.406211180124224	.	160920001	161120000	#DADAFF	1	0.5
chr2	161120001	161880000	A.1.2.2.1.1.1.1.2	0.754037267080745	.	161120001	161880000	#FF4848	1	0.875
chr2	161880001	162240000	A.1.1.2.1.1.1.1.2	0.947826086956522	.	161880001	162240000	#FF0000	1	1
chr2	162240001	162480000	B.1.1.1.2.1.1.2.1.2	0.42360248447205	.	162240001	162480000	#DADAFF	1	0.5
chr2	162480001	162720000	B.2.1.2.1.2.1.2.2.2	0.186335403726708	.	162480001	162720000	#4848FF	1	0.25
chr2	162720001	163200000	B.1.2.2.2.2.2.2.1.2.1	0.259627329192547	.	162720001	163200000	#9191FF	1	0.375
chr2	163200001	163360000	B.2.2.2.1.1.1.2.1.2.1	0.0409937888198758	.	163200001	163360000	#0000FF	1	0.125
chr2	163360001	163600000	B.2.2.2.1.1.1.2.2.1	0.0385093167701863	.	163360001	163600000	#0000FF	1	0.125
chr2	163600001	163920000	B.2.2.2.1.1.1.2.2.2.1.2	0.0360248447204969	.	163600001	163920000	#0000FF	1	0.125
chr2	163920001	164480000	B.2.2.2.2.2.1.1	0.0062111801242236	.	163920001	164480000	#0000FF	1	0.125
chr2	164480001	164640000	B.2.1.2.2.2.2.2.1.1	0.121739130434783	.	164480001	164640000	#4848FF	1	0.25
chr2	164640001	164760000	B.2.2.1.1.2.2.1.2	0.0770186335403727	.	164640001	164760000	#0000FF	1	0.125
chr2	164760001	165040000	B.2.2.2.1.1.1.2.1.2.2	0.0397515527950311	.	164760001	165040000	#0000FF	1	0.125
chr2	165040001	165160000	B.2.1.2.2.1.1.1.1.2	0.168944099378882	.	165040001	165160000	#4848FF	1	0.25
chr2	165160001	165240000	B.2.2.1.1.1.1.1.2	0.116770186335404	.	165160001	165240000	#0000FF	1	0.125
chr2	165240001	165560000	B.2.2.1.1.2.1.2.1.1.2.2	0.0857142857142857	.	165240001	165560000	#0000FF	1	0.125
chr2	165560001	165800000	B.2.1.2.2.1.2.1.1.2.1.1.2	0.152795031055901	.	165560001	165800000	#4848FF	1	0.25
chr2	165800001	166040000	B.2.1.2.1.2.2.1.1.2	0.181366459627329	.	165800001	166040000	#4848FF	1	0.25
chr2	166040001	166400000	B.1.1.2.2.1.1.2.2	0.380124223602484	.	166040001	166400000	#DADAFF	1	0.5
chr2	166400001	166800000	A.2.1.2.2.2.1.2.2.1	0.549068322981366	.	166400001	166800000	#FF9191	1	0.75
chr2	166800001	167040000	B.1.1.1.2.1.1.2.1.1	0.424844720496894	.	166800001	167040000	#DADAFF	1	0.5
chr2	167040001	167280000	B.2.1.2.1.1.2.2.1.2.1.2	0.197515527950311	.	167040001	167280000	#4848FF	1	0.25
chr2	167280001	167480000	B.2.1.2.2.1.2.1.1.2.2	0.150310559006211	.	167280001	167480000	#4848FF	1	0.25
chr2	167480001	167960000	B.2.2.2.2.2.1.2.1	0.00496894409937888	.	167480001	167960000	#0000FF	1	0.125
chr2	167960001	168400000	B.2.1.2.2.2.2.2.2	0.119254658385093	.	167960001	168400000	#4848FF	1	0.25
chr2	168400001	168640000	B.2.1.2.1.1.2.2.1.2.2	0.196273291925466	.	168400001	168640000	#4848FF	1	0.25
chr2	168640001	168800000	B.1.1.2.2.1.2.2.1.2	0.37639751552795	.	168640001	168800000	#DADAFF	1	0.5
chr2	168800001	169000000	A.2.2.1.1.2.1.1.1.1	0.524223602484472	.	168800001	169000000	#FFDADA	1	0.625
chr2	169000001	169160000	A.1.2.2.1.2.2.1.2.2.1	0.706832298136646	.	169000001	169160000	#FF4848	1	0.875
chr2	169160001	169640000	A.2.2.2.1.2.2.1.1.2	0.464596273291925	.	169160001	169640000	#FFDADA	1	0.625
chr2	169640001	169800000	A.2.1.1.1.1.1.2.2.2.1	0.664596273291925	.	169640001	169800000	#FF9191	1	0.75
chr2	169800001	170280000	A.2.1.2.2.2.2.1.1.2	0.545341614906832	.	169800001	170280000	#FF9191	1	0.75
chr2	170280001	170680000	A.1.1.1.2.1.1.2.2.1	0.980124223602485	.	170280001	170680000	#FF0000	1	1
chr2	170680001	170760000	A.1.2.2.1.1.2.2.2.1.1	0.736645962732919	.	170680001	170760000	#FF4848	1	0.875
chr2	170760001	171080000	A.1.1.2.1.2.1.2.1.1.1.2	0.919254658385093	.	170760001	171080000	#FF0000	1	1
chr2	171080001	171280000	A.2.1.1.1.2.2.2.2.1	0.624844720496894	.	171080001	171280000	#FF9191	1	0.75
chr2	171280001	171760000	A.1.2.2.1.1.2.2.2.2	0.732919254658385	.	171280001	171760000	#FF4848	1	0.875
chr2	171760001	172040000	A.1.1.2.1.2.2.2.2.1	0.901863354037267	.	171760001	172040000	#FF0000	1	1
chr2	172040001	172320000	A.1.1.2.1.1.2.1.2.2.2	0.929192546583851	.	172040001	172320000	#FF0000	1	1
chr2	172320001	172560000	A.1.2.2.1.1.2.2.2.1.2.2	0.73416149068323	.	172320001	172560000	#FF4848	1	0.875
chr2	172560001	172760000	A.1.2.1.2.1.2.2.1.2.1.1	0.77639751552795	.	172560001	172760000	#FF4848	1	0.875
chr2	172760001	173000000	A.1.1.1.1.2.1.2.2	0.991304347826087	.	172760001	173000000	#FF0000	1	1
chr2	173000001	173160000	A.2.1.1.1.2.2.2.1.2	0.626086956521739	.	173000001	173160000	#FF9191	1	0.75
chr2	173160001	173400000	A.2.1.1.1.2.2.2.2.2.2.2	0.619875776397516	.	173160001	173400000	#FF9191	1	0.75
chr2	173400001	173640000	A.2.1.1.1.2.2.2.2.2.1.2	0.622360248447205	.	173400001	173640000	#FF9191	1	0.75
chr2	173640001	173800000	A.2.1.2.2.1.2.2.2.1	0.559006211180124	.	173640001	173800000	#FF9191	1	0.75
chr2	173800001	174040000	A.2.2.1.1.1.1.2.2.1.2.1	0.532919254658385	.	173800001	174040000	#FFDADA	1	0.625
chr2	174040001	174240000	A.2.1.1.1.2.2.2.2.2.2.1	0.62111801242236	.	174040001	174240000	#FF9191	1	0.75
chr2	174240001	174600000	A.2.1.1.1.2.2.2.2.2.1.1	0.62360248447205	.	174240001	174600000	#FF9191	1	0.75
chr2	174600001	175040000	A.1.1.2.1.2.2.1.2.1	0.906832298136646	.	174600001	175040000	#FF0000	1	1
chr2	175040001	175240000	A.1.1.2.1.2.2.2.2.2.2	0.899378881987578	.	175040001	175240000	#FF0000	1	1
chr2	175240001	175560000	A.1.1.2.1.1.1.2.1.2	0.945341614906832	.	175240001	175560000	#FF0000	1	1
chr2	175560001	175880000	A.1.2.2.1.2.1.2.1.2.2.1	0.724223602484472	.	175560001	175880000	#FF4848	1	0.875
chr2	175880001	176480000	A.1.2.2.1.2.1.2.1.2.2.2	0.722981366459627	.	175880001	176480000	#FF4848	1	0.875
chr2	176480001	176720000	A.2.2.1.1.2.2.2.2	0.508074534161491	.	176480001	176720000	#FFDADA	1	0.625
chr2	176720001	177000000	A.1.2.2.1.2.1.2.1.1	0.726708074534162	.	176720001	177000000	#FF4848	1	0.875
chr2	177000001	177520000	A.1.1.1.2.1.1.2.1.2.1	0.982608695652174	.	177000001	177520000	#FF0000	1	1
chr2	177520001	177680000	A.1.1.2.1.2.2.2.1.2	0.903105590062112	.	177520001	177680000	#FF0000	1	1
chr2	177680001	178040000	A.1.2.2.1.1.2.2.2.1.2.1	0.735403726708075	.	177680001	178040000	#FF4848	1	0.875
chr2	178040001	178320000	A.1.1.2.1.2.1.2.1.2.1.1	0.916770186335404	.	178040001	178320000	#FF0000	1	1
chr2	178320001	178680000	A.1.1.2.1.2.1.2.1.2.1.2	0.915527950310559	.	178320001	178680000	#FF0000	1	1
chr2	178680001	178840000	B.1.1.1.2.1.1.1.2.1	0.427329192546584	.	178680001	178840000	#DADAFF	1	0.5
chr2	178840001	179400000	A.2.1.1.1.1.1.1.2.2	0.670807453416149	.	178840001	179400000	#FF9191	1	0.75
chr2	179400001	179560000	A.2.2.2.1.1.1.1.1.2.1.2	0.484472049689441	.	179400001	179560000	#FFDADA	1	0.625
chr2	179560001	179840000	B.1.2.2.2.1.1.1.1.2.2	0.283229813664596	.	179560001	179840000	#9191FF	1	0.375
chr2	179840001	179960000	B.2.1.2.1.2.2.2.2.2.1	0.173913043478261	.	179840001	179960000	#4848FF	1	0.25
chr2	179960001	180320000	B.2.1.2.2.1.2.1.1.2.1.1.1	0.154037267080745	.	179960001	180320000	#4848FF	1	0.25
chr2	180320001	180680000	B.2.1.2.2.1.2.1.1.1	0.15527950310559	.	180320001	180680000	#4848FF	1	0.25
chr2	180680001	180960000	A.2.2.2.1.1.1.2.1	0.479503105590062	.	180680001	180960000	#FFDADA	1	0.625
chr2	180960001	181400000	B.2.1.2.1.2.1.2.1	0.188819875776398	.	180960001	181400000	#4848FF	1	0.25
chr2	181400001	181600000	B.1.2.1.1.1.2.1.2	0.352795031055901	.	181400001	181600000	#9191FF	1	0.375
chr2	181600001	181960000	A.2.2.1.1.2.1.2.1.1	0.519254658385093	.	181600001	181960000	#FFDADA	1	0.625
chr2	181960001	182160000	A.1.2.2.1.1.1.2.2.1.1.1	0.751552795031056	.	181960001	182160000	#FF4848	1	0.875
chr2	182160001	182320000	A.1.1.2.1.2.1.2.1.1.1.1	0.920496894409938	.	182160001	182320000	#FF0000	1	1
chr2	182320001	182600000	A.1.1.2.1.1.1.1.1.2	0.949068322981366	.	182320001	182600000	#FF0000	1	1
chr2	182600001	182840000	A.2.1.1.1.1.2.2.2.1.2.2	0.649689440993789	.	182600001	182840000	#FF9191	1	0.75
chr2	182840001	183000000	A.2.2.2.1.1.1.1.1.2.2	0.483229813664596	.	182840001	183000000	#FFDADA	1	0.625
chr2	183000001	183160000	B.1.1.1.2.2.2.1.2.1	0.408695652173913	.	183000001	183160000	#DADAFF	1	0.5
chr2	183160001	183520000	B.1.2.2.2.2.2.1.1.2	0.26583850931677	.	183160001	183520000	#9191FF	1	0.375
chr2	183520001	184080000	A.2.1.2.2.2.1.1.1.1	0.556521739130435	.	183520001	184080000	#FF9191	1	0.75
chr2	184080001	184400000	B.2.1.2.1.2.2.1.1.1.1.1	0.185093167701863	.	184080001	184400000	#4848FF	1	0.25
chr2	184400001	184760000	B.2.2.1.1.2.1.2.1.1.2.1	0.0869565217391304	.	184400001	184760000	#0000FF	1	0.125
chr2	184760001	185160000	B.2.2.1.1.2.1.1.2	0.0906832298136646	.	184760001	185160000	#0000FF	1	0.125
chr2	185160001	185480000	B.1.2.1.1.1.2.2.2	0.349068322981366	.	185160001	185480000	#9191FF	1	0.375
chr2	185480001	185840000	A.2.2.1.1.1.1.1.2.2	0.537888198757764	.	185480001	185840000	#FFDADA	1	0.625
chr2	185840001	186160000	B.1.2.2.2.2.2.2.1.1.2	0.260869565217391	.	185840001	186160000	#9191FF	1	0.375
chr2	186160001	186400000	B.2.1.2.2.2.2.2.1.2	0.120496894409938	.	186160001	186400000	#4848FF	1	0.25
chr2	186440001	186600000	B.2.2.1.1.2.2.2.2.1.1	0.0745341614906832	.	186440001	186600000	#0000FF	1	0.125
chr2	186600001	186800000	B.2.2.1.1.2.1.2.1.1.1.1	0.0894409937888199	.	186600001	186800000	#0000FF	1	0.125
chr2	186800001	187040000	B.2.2.1.1.2.1.2.1.1.1.2	0.0881987577639751	.	186800001	187040000	#0000FF	1	0.125
chr2	187040001	187360000	B.2.1.2.2.1.2.1.1.2.1.2	0.151552795031056	.	187040001	187360000	#4848FF	1	0.25
chr2	187360001	187680000	B.1.1.2.2.1.2.2.1.1	0.377639751552795	.	187360001	187680000	#DADAFF	1	0.5
chr2	187680001	188040000	B.2.2.1.1.2.1.2.2.1	0.0832298136645963	.	187680001	188040000	#0000FF	1	0.125
chr2	188040001	188360000	B.2.2.1.1.2.2.2.1	0.0757763975155279	.	188040001	188360000	#0000FF	1	0.125
chr2	188360001	188800000	B.2.2.1.1.2.1.2.1.2	0.084472049689441	.	188360001	188800000	#0000FF	1	0.125
chr2	188800001	189000000	B.2.2.2.1.1.2.1.1	0.0335403726708075	.	188800001	189000000	#0000FF	1	0.125
chr2	189040001	189360000	B.2.2.2.1.1.2.2.2	0.0273291925465838	.	189040001	189360000	#0000FF	1	0.125
chr2	189360001	189520000	B.2.2.1.1.2.1.1.1.1	0.0944099378881988	.	189360001	189520000	#0000FF	1	0.125
chr2	189560001	189640000	B.2.2.1.1.2.1.1.1.1	0.0944099378881988	.	189560001	189640000	#0000FF	1	0.125
chr2	189640001	189920000	B.2.2.1.1.2.2.1.1.1	0.0795031055900621	.	189640001	189920000	#0000FF	1	0.125
chr2	189920001	190280000	B.2.1.2.1.1.2.2.2	0.195031055900621	.	189920001	190280000	#4848FF	1	0.25
chr2	190280001	190520000	A.2.2.2.1.1.1.2.2.1	0.478260869565217	.	190280001	190520000	#FFDADA	1	0.625
chr2	190520001	190840000	A.1.2.1.2.1.1.1	0.797515527950311	.	190520001	190840000	#FF4848	1	0.875
chr2	190840001	190920000	A.2.1.2.2.2.2.2.1	0.542857142857143	.	190840001	190920000	#FF9191	1	0.75
chr2	190920001	191200000	A.1.2.1.2.1.1.2.2.1.2.1	0.791304347826087	.	190920001	191200000	#FF4848	1	0.875
chr2	191200001	191400000	A.1.2.1.2.1.1.2.2.1.1	0.792546583850932	.	191200001	191400000	#FF4848	1	0.875
chr2	191400001	191560000	A.1.2.1.2.1.1.2.1.2.1	0.795031055900621	.	191400001	191560000	#FF4848	1	0.875
chr2	191560001	191880000	A.1.1.2.1.2.1.2.1.1.2	0.918012422360248	.	191560001	191880000	#FF0000	1	1
chr2	191880001	192080000	A.2.2.1.1.2.1.2.2.1.2.1	0.515527950310559	.	191880001	192080000	#FFDADA	1	0.625
chr2	192080001	192360000	B.1.1.1.2.2.2.1.2.2	0.407453416149068	.	192080001	192360000	#DADAFF	1	0.5
chr2	192360001	192600000	A.2.2.1.1.2.1.1.2.1	0.521739130434783	.	192360001	192600000	#FFDADA	1	0.625
chr2	192600001	193040000	A.2.2.2.1.2.1.2.1.2.2	0.46832298136646	.	192600001	193040000	#FFDADA	1	0.625
chr2	193040001	193440000	B.2.1.2.2.2.2.1.2.2.1.1.2	0.125465838509317	.	193040001	193440000	#4848FF	1	0.25
chr2	193480001	193720000	B.2.2.1.1.2.2.1.1.2	0.0782608695652174	.	193480001	193720000	#0000FF	1	0.125
chr2	193760001	193800000	B.2.2.1.1.2.2.1.1.2	0.0782608695652174	.	193760001	193800000	#0000FF	1	0.125
chr2	193800001	194120000	B.2.2.1.1.2.1.1.1.2.2	0.0919254658385093	.	193800001	194120000	#0000FF	1	0.125
chr2	194160001	194240000	B.2.2.2.1.1.2.2.1.2.2	0.0285714285714286	.	194160001	194240000	#0000FF	1	0.125
chr2	194280001	194800000	B.2.2.2.1.1.2.2.1.2.2	0.0285714285714286	.	194280001	194800000	#0000FF	1	0.125
chr2	194800001	195000000	B.2.1.2.2.2.1.1.2.2	0.136645962732919	.	194800001	195000000	#4848FF	1	0.25
chr2	195000001	195360000	B.2.2.1.1.2.2.2.2.1.2	0.0732919254658385	.	195000001	195360000	#0000FF	1	0.125
chr2	195360001	195600000	B.2.1.2.2.2.2.1.1.2	0.130434782608696	.	195360001	195600000	#4848FF	1	0.25
chr2	195640001	195880000	B.2.1.2.1.2.2.2.2.1	0.175155279503106	.	195640001	195880000	#4848FF	1	0.25
chr2	195880001	196200000	B.1.2.2.2.2.1.1.1	0.273291925465839	.	195880001	196200000	#9191FF	1	0.375
chr2	196200001	196400000	A.2.1.2.2.2.1.1.1.2.2	0.554037267080745	.	196200001	196400000	#FF9191	1	0.75
chr2	196400001	196560000	A.1.2.2.1.1.1.2.1	0.752795031055901	.	196400001	196560000	#FF4848	1	0.875
chr2	196560001	196960000	A.2.2.1.1.2.1.1.2.2	0.520496894409938	.	196560001	196960000	#FFDADA	1	0.625
chr2	196960001	197160000	A.1.1.2.1.1.1.2.2.1.1	0.944099378881988	.	196960001	197160000	#FF0000	1	1
chr2	197160001	197360000	A.2.1.1.1.1.1.2.2.2.2	0.663354037267081	.	197160001	197360000	#FF9191	1	0.75
chr2	197360001	197640000	A.2.1.1.1.1.1.2.1.2	0.66832298136646	.	197360001	197640000	#FF9191	1	0.75
chr2	197640001	198040000	A.1.1.2.1.2.1.2.1.2.2	0.914285714285714	.	197640001	198040000	#FF0000	1	1
chr2	198040001	198400000	A.1.1.1.2.1.1.2.1.1	0.983850931677019	.	198040001	198400000	#FF0000	1	1
chr2	198400001	198680000	A.2.1.2.2.2.1.1.1.2.1	0.55527950310559	.	198400001	198680000	#FF9191	1	0.75
chr2	198680001	198880000	B.1.2.1.1.1.1.1.2.2.2	0.35776397515528	.	198680001	198880000	#9191FF	1	0.375
chr2	198880001	199200000	B.1.2.2.2.2.2.2.1.1.1	0.262111801242236	.	198880001	199200000	#9191FF	1	0.375
chr2	199200001	199600000	B.2.2.1.1.2.1.2.2.2.2	0.0807453416149068	.	199200001	199600000	#0000FF	1	0.125
chr2	199640001	199680000	B.2.2.1.1.2.1.2.2.2.2	0.0807453416149068	.	199640001	199680000	#0000FF	1	0.125
chr2	199720001	199760000	B.2.2.1.1.2.1.2.2.2.2	0.0807453416149068	.	199720001	199760000	#0000FF	1	0.125
chr2	199760001	199880000	B.2.1.2.2.2.2.1.1.1	0.13167701863354	.	199760001	199880000	#4848FF	1	0.25
chr2	199880001	199960000	B.2.1.2.1.1.1.1	0.204968944099379	.	199880001	199960000	#4848FF	1	0.25
chr2	199960001	200480000	B.1.2.2.2.2.2.2.1.2.2	0.258385093167702	.	199960001	200480000	#9191FF	1	0.375
chr2	200480001	200800000	A.2.1.2.2.2.1.1.2	0.552795031055901	.	200480001	200800000	#FF9191	1	0.75
chr2	200800001	201040000	A.2.2.1.1.2.1.2.1.2	0.518012422360248	.	200800001	201040000	#FFDADA	1	0.625
chr2	201040001	201360000	A.2.1.2.2.2.2.1.2	0.544099378881988	.	201040001	201360000	#FF9191	1	0.75
chr2	201360001	201680000	A.1.1.2.1.2.1.1.1.1	0.924223602484472	.	201360001	201680000	#FF0000	1	1
chr2	201680001	202080000	A.1.1.1.1.2.1.1.1	0.995031055900621	.	201680001	202080000	#FF0000	1	1
chr2	202080001	202360000	A.1.2.1.2.1.2.1.2.1.2	0.781366459627329	.	202080001	202360000	#FF4848	1	0.875
chr2	202360001	202640000	A.1.2.1.2.1.2.2.1.2.2	0.772670807453416	.	202360001	202640000	#FF4848	1	0.875
chr2	202640001	203080000	A.1.1.1.1.2.1.1.2	0.993788819875776	.	202640001	203080000	#FF0000	1	1
chr2	203080001	203400000	A.1.1.2.1.1.2.1.1.1.2.2	0.936645962732919	.	203080001	203400000	#FF0000	1	1
chr2	203400001	203640000	A.1.2.1.2.1.2.1.2.1.1.1.1	0.785093167701863	.	203400001	203640000	#FF4848	1	0.875
chr2	203640001	204080000	A.1.1.1.2.1.1.2.1.2.2	0.981366459627329	.	203640001	204080000	#FF0000	1	1
chr2	204080001	204320000	A.1.1.2.1.1.2.1.2.2.1	0.930434782608696	.	204080001	204320000	#FF0000	1	1
chr2	204320001	204840000	A.1.2.2.1.1.1.1.1.1	0.756521739130435	.	204320001	204840000	#FF4848	1	0.875
chr2	204840001	205160000	A.2.2.2.1.2.2.1.1.1	0.46583850931677	.	204840001	205160000	#FFDADA	1	0.625
chr2	205160001	205520000	B.2.1.2.1.2.2.1.2	0.180124223602484	.	205160001	205520000	#4848FF	1	0.25
chr2	205520001	205920000	B.2.1.2.1.2.2.1.1.1.1.2	0.183850931677019	.	205520001	205920000	#4848FF	1	0.25
chr2	205920001	206200000	B.1.2.1.1.1.1.1.2.1	0.360248447204969	.	205920001	206200000	#9191FF	1	0.375
chr2	206200001	206600000	A.2.1.1.1.1.1.1.2.1	0.672049689440994	.	206200001	206600000	#FF9191	1	0.75
chr2	206600001	206840000	A.2.1.2.2.2.2.1.1.1	0.546583850931677	.	206600001	206840000	#FF9191	1	0.75
chr2	206840001	207240000	A.1.2.1.2.1.1.2.1.1	0.796273291925466	.	206840001	207240000	#FF4848	1	0.875
chr2	207240001	207520000	A.2.2.1.1.1.1.2.2.1.2.2.2	0.530434782608696	.	207240001	207520000	#FFDADA	1	0.625
chr2	207520001	207840000	A.1.2.2.1.1.2.2.1.2	0.737888198757764	.	207520001	207840000	#FF4848	1	0.875
chr2	207840001	208360000	A.1.1.2.1.1.1.2.2.2.1	0.941614906832298	.	207840001	208360000	#FF0000	1	1
chr2	208360001	208640000	A.1.1.1.2.1.1.2.2.2	0.97888198757764	.	208360001	208640000	#FF0000	1	1
chr2	208640001	208960000	A.1.1.2.1.1.1.2.2.2.2	0.940372670807453	.	208640001	208960000	#FF0000	1	1
chr2	208960001	209240000	A.1.1.2.1.2.1.1.1.2	0.922981366459627	.	208960001	209240000	#FF0000	1	1
chr2	209240001	209720000	B.2.1.2.1.2.2.1.1.1.2	0.182608695652174	.	209240001	209720000	#4848FF	1	0.25
chr2	209720001	209960000	B.2.1.2.2.2.1.2.1.2	0.13416149068323	.	209720001	209960000	#4848FF	1	0.25
chr2	209960001	210200000	B.2.1.2.1.2.2.2.1.2	0.17639751552795	.	209960001	210200000	#4848FF	1	0.25
chr2	210200001	210480000	B.1.2.1.1.1.1.2.2	0.35527950310559	.	210200001	210480000	#9191FF	1	0.375
chr2	210480001	210640000	B.1.1.2.2.1.1.2.1	0.381366459627329	.	210480001	210640000	#DADAFF	1	0.5
chr2	210640001	210840000	B.1.1.2.2.1.2.2.2	0.375155279503106	.	210640001	210840000	#DADAFF	1	0.5
chr2	210840001	211080000	A.1.2.1.2.1.1.2.1.2.2	0.793788819875776	.	210840001	211080000	#FF4848	1	0.875
chr2	211080001	211440000	A.2.2.2.1.2.1.2.1.2.1	0.469565217391304	.	211080001	211440000	#FFDADA	1	0.625
chr2	211440001	211760000	B.2.1.2.1.1.2.2.1.2.1.1	0.198757763975155	.	211440001	211760000	#4848FF	1	0.25
chr2	211760001	211960000	B.1.2.2.2.2.1.2.2.1	0.269565217391304	.	211760001	211960000	#9191FF	1	0.375
chr2	211960001	212080000	B.1.2.2.2.2.1.1.2	0.272049689440994	.	211960001	212080000	#9191FF	1	0.375
chr2	212080001	212320000	B.2.1.2.2.2.1.2.1.1	0.135403726708075	.	212080001	212320000	#4848FF	1	0.25
chr2	212320001	212640000	B.2.2.2.1.1.2.2.1.1	0.031055900621118	.	212320001	212640000	#0000FF	1	0.125
chr2	212680001	212880000	B.2.2.2.1.1.2.2.1.1	0.031055900621118	.	212680001	212880000	#0000FF	1	0.125
chr2	212920001	212960000	B.2.2.2.1.1.2.2.1.1	0.031055900621118	.	212920001	212960000	#0000FF	1	0.125
chr2	212960001	213320000	B.2.2.2.1.1.2.1.2	0.0322981366459627	.	212960001	213320000	#0000FF	1	0.125
chr2	213360001	213520000	B.2.2.2.1.1.2.1.2	0.0322981366459627	.	213360001	213520000	#0000FF	1	0.125
chr2	213520001	213720000	B.2.1.2.2.2.2.1.2.2.1.2	0.124223602484472	.	213520001	213720000	#4848FF	1	0.25
chr2	213760001	213800000	B.2.1.2.2.2.2.1.2.2.1.2	0.124223602484472	.	213760001	213800000	#4848FF	1	0.25
chr2	213800001	214080000	B.2.1.2.2.2.2.1.2.1.1	0.129192546583851	.	213800001	214080000	#4848FF	1	0.25
chr2	214080001	214280000	B.1.2.1.1.1.2.2.1.2	0.350310559006211	.	214080001	214280000	#9191FF	1	0.375
chr2	214280001	214480000	B.2.1.2.2.2.2.1.2.1.2	0.127950310559006	.	214280001	214480000	#4848FF	1	0.25
chr2	214480001	214920000	B.2.2.1.1.2.1.2.2.2.1	0.0819875776397515	.	214480001	214920000	#0000FF	1	0.125
chr2	214920001	215560000	B.2.2.2.1.1.2.2.1.2.1	0.0298136645962733	.	214920001	215560000	#0000FF	1	0.125
chr2	215560001	215720000	A.2.2.2.1.2.1.2.1.1.2	0.470807453416149	.	215560001	215720000	#FFDADA	1	0.625
chr2	215720001	216160000	B.1.2.2.2.2.2.2.2.2.2.1	0.254658385093168	.	215720001	216160000	#9191FF	1	0.375
chr2	216160001	216400000	A.2.2.1.1.2.1.2.2.1.2.2	0.514285714285714	.	216160001	216400000	#FFDADA	1	0.625
chr2	216400001	216920000	A.2.2.2.1.2.1.2.1.1.1	0.472049689440994	.	216400001	216920000	#FFDADA	1	0.625
chr2	216920001	217360000	A.1.2.1.2.1.1.2.2.2	0.788819875776398	.	216920001	217360000	#FF4848	1	0.875
chr2	217360001	217520000	A.2.1.1.1.1.1.2.1.1	0.669565217391304	.	217360001	217520000	#FF9191	1	0.75
chr2	217520001	217880000	A.2.2.1.1.1.1.2.2.2.2	0.527950310559006	.	217520001	217880000	#FFDADA	1	0.625
chr2	217880001	218040000	B.1.1.1.2.2.1.1.2	0.417391304347826	.	217880001	218040000	#DADAFF	1	0.5
chr2	218040001	218320000	A.2.2.1.1.1.1.2.1.1	0.536645962732919	.	218040001	218320000	#FFDADA	1	0.625
chr2	218320001	218640000	A.2.2.1.1.1.1.2.2.1.2.2.1	0.53167701863354	.	218320001	218640000	#FFDADA	1	0.625
chr2	218640001	219040000	A.1.1.2.1.2.2.1.2.2	0.905590062111801	.	218640001	219040000	#FF0000	1	1
chr2	219040001	219280000	A.1.1.1.2.1.2.2.2.1	0.975155279503106	.	219040001	219280000	#FF0000	1	1
chr2	219280001	219520000	A.1.1.1.2.1.2.1	0.977639751552795	.	219280001	219520000	#FF0000	1	1
chr2	219520001	219760000	A.1.1.2.1.2.2.2.1.1	0.904347826086957	.	219520001	219760000	#FF0000	1	1
chr2	219760001	220040000	A.1.1.2.1.1.2.1.2.1.2.2	0.93167701863354	.	219760001	220040000	#FF0000	1	1
chr2	220040001	220240000	A.1.1.1.2.1.2.2.1	0.97639751552795	.	220040001	220240000	#FF0000	1	1
chr2	220240001	220400000	A.1.1.2.1.1.1.2.1.1	0.946583850931677	.	220240001	220400000	#FF0000	1	1
chr2	220400001	220560000	A.1.2.1.2.1.2.1.2.2	0.780124223602484	.	220400001	220560000	#FF4848	1	0.875
chr2	220560001	220800000	A.2.2.1.1.2.1.2.2.1.1	0.516770186335404	.	220560001	220800000	#FFDADA	1	0.625
chr2	220800001	221160000	B.1.1.1.2.2.2.2.1.2	0.404968944099379	.	220800001	221160000	#DADAFF	1	0.5
chr2	221160001	221360000	B.1.2.1.1.1.1.1.1.2.1	0.362732919254658	.	221160001	221360000	#9191FF	1	0.375
chr2	221360001	221520000	B.1.2.1.1.1.2.1.1	0.354037267080745	.	221360001	221520000	#9191FF	1	0.375
chr2	221520001	221800000	B.1.2.2.2.2.1.2.1	0.270807453416149	.	221520001	221800000	#9191FF	1	0.375
chr2	221800001	222000000	B.1.2.2.2.2.2.1.2.1	0.264596273291925	.	221800001	222000000	#9191FF	1	0.375
chr2	222000001	222480000	B.1.1.2.2.2.1.1	0.373913043478261	.	222000001	222480000	#DADAFF	1	0.5
chr2	222480001	222880000	B.2.1.2.2.2.1.2.2	0.132919254658385	.	222480001	222880000	#4848FF	1	0.25
chr2	222880001	223120000	B.1.2.1.1.1.1.1.2.2.1	0.359006211180124	.	222880001	223120000	#9191FF	1	0.375
chr2	223120001	223480000	A.2.2.2.1.2.1.2.2	0.467080745341615	.	223120001	223480000	#FFDADA	1	0.625
chr2	223480001	223800000	A.1.1.2.1.2.1.1.2	0.921739130434783	.	223480001	223800000	#FF0000	1	1
chr2	223800001	224160000	B.1.2.1.1.1.1.1.1.1	0.363975155279503	.	223800001	224160000	#9191FF	1	0.375
chr2	224160001	224480000	B.1.2.2.2.2.2.1.2.2	0.263354037267081	.	224160001	224480000	#9191FF	1	0.375
chr2	224480001	224640000	B.1.1.2.2.1.2.1	0.37888198757764	.	224480001	224640000	#DADAFF	1	0.5
chr2	224640001	224840000	A.2.1.1.1.1.1.2.2.1.2	0.66583850931677	.	224640001	224840000	#FF9191	1	0.75
chr2	224840001	225200000	B.1.1.1.2.2.2.1.1.2	0.409937888198758	.	224840001	225200000	#DADAFF	1	0.5
chr2	225200001	225320000	A.2.2.1.1.2.1.2.2.2	0.51304347826087	.	225200001	225320000	#FFDADA	1	0.625
chr2	225320001	225520000	A.1.2.2.1.2.2.2	0.704347826086957	.	225320001	225520000	#FF4848	1	0.875
chr2	225520001	225880000	B.1.2.1.1.1.1.1.1.2.2	0.361490683229814	.	225520001	225880000	#9191FF	1	0.375
chr2	225880001	226040000	B.1.2.2.2.2.1.2.2.2	0.26832298136646	.	225880001	226040000	#9191FF	1	0.375
chr2	226040001	226200000	B.1.2.1.1.1.2.2.1.1	0.351552795031056	.	226040001	226200000	#9191FF	1	0.375
chr2	226200001	226520000	B.2.2.1.1.2.1.1.1.2.1	0.093167701863354	.	226200001	226520000	#0000FF	1	0.125
chr2	226520001	226880000	B.2.1.2.2.2.1.1.2.1	0.137888198757764	.	226520001	226880000	#4848FF	1	0.25
chr2	226880001	227240000	B.2.2.1.1.2.2.2.2.2	0.0720496894409938	.	226880001	227240000	#0000FF	1	0.125
chr2	227240001	227480000	B.2.1.2.1.2.2.2.2.2.2	0.172670807453416	.	227240001	227480000	#4848FF	1	0.25
chr2	227480001	227680000	B.1.2.1.1.1.1.2.1	0.356521739130435	.	227480001	227680000	#9191FF	1	0.375
chr2	227680001	227840000	A.2.1.1.1.1.1.2.2.1.1	0.667080745341615	.	227680001	227840000	#FF9191	1	0.75
chr2	227840001	228000000	B.1.1.2.2.1.1.1	0.382608695652174	.	227840001	228000000	#DADAFF	1	0.5
chr2	228000001	228200000	A.2.2.2.1.1.1.2.2.2	0.477018633540373	.	228000001	228200000	#FFDADA	1	0.625
chr2	228200001	228440000	A.1.2.2.1.1.1.2.2.1.2	0.747826086956522	.	228200001	228440000	#FF4848	1	0.875
chr2	228440001	228760000	A.2.2.2.1.2.1.1.1	0.474534161490683	.	228440001	228760000	#FFDADA	1	0.625
chr2	228760001	229000000	B.2.1.2.1.2.2.2.1.1.1	0.17888198757764	.	228760001	229000000	#4848FF	1	0.25
chr2	229000001	229160000	B.2.1.2.1.2.2.2.1.1.2	0.177639751552795	.	229000001	229160000	#4848FF	1	0.25
chr2	229160001	229520000	B.2.1.2.2.2.1.1.1	0.139130434782609	.	229160001	229520000	#4848FF	1	0.25
chr2	229520001	229760000	B.2.1.2.2.2.2.1.2.2.1.1.1	0.126708074534161	.	229520001	229760000	#4848FF	1	0.25
chr2	229760001	229920000	B.2.1.2.2.2.2.1.2.2.2	0.122981366459627	.	229760001	229920000	#4848FF	1	0.25
chr2	229920001	230160000	B.2.1.2.1.1.1.2	0.203726708074534	.	229920001	230160000	#4848FF	1	0.25
chr2	230160001	230600000	B.1.1.1.2.2.2.1.1.1	0.411180124223603	.	230160001	230600000	#DADAFF	1	0.5
chr2	230600001	230800000	A.1.1.2.1.1.1.2.2.1.2	0.942857142857143	.	230600001	230800000	#FF0000	1	1
chr2	230800001	231040000	A.1.2.2.1.1.1.2.2.1.1.2.2	0.749068322981366	.	230800001	231040000	#FF4848	1	0.875
chr2	231040001	231480000	A.1.2.1.2.1.1.2.2.1.2.2	0.790062111801242	.	231040001	231480000	#FF4848	1	0.875
chr2	231480001	231680000	A.1.2.1.2.1.2.1.2.1.1.1.2	0.783850931677019	.	231480001	231680000	#FF4848	1	0.875
chr2	231680001	231960000	A.1.2.1.2.1.2.1.2.1.1.2	0.782608695652174	.	231680001	231960000	#FF4848	1	0.875
chr2	231960001	232360000	A.1.1.1.2.1.2.2.2.2	0.973913043478261	.	231960001	232360000	#FF0000	1	1
chr2	232360001	232680000	A.1.1.2.1.1.2.1.1.1.1	0.939130434782609	.	232360001	232680000	#FF0000	1	1
chr2	232720001	232960000	A.1.1.2.1.1.2.1.2.1.2.1	0.932919254658385	.	232720001	232960000	#FF0000	1	1
chr2	232960001	233200000	A.1.2.1.2.1.2.2.1.1.2	0.777639751552795	.	232960001	233200000	#FF4848	1	0.875
chr2	233200001	233400000	A.2.1.1.1.2.2.2.1.1.1	0.628571428571429	.	233200001	233400000	#FF9191	1	0.75
chr2	233400001	233640000	A.1.1.2.1.2.2.2.2.2.1	0.900621118012422	.	233400001	233640000	#FF0000	1	1
chr2	233640001	234000000	A.1.1.2.1.1.2.1.1.1.2.1	0.937888198757764	.	233640001	234000000	#FF0000	1	1
chr2	234040001	234160000	A.1.1.2.1.1.2.1.1.1.2.1	0.937888198757764	.	234040001	234160000	#FF0000	1	1
chr2	234160001	234400000	A.1.2.1.2.1.2.1.1.2	0.786335403726708	.	234160001	234400000	#FF4848	1	0.875
chr2	234400001	234800000	A.1.2.1.2.1.2.2.1.1.1	0.77888198757764	.	234400001	234800000	#FF4848	1	0.875
chr2	234800001	235240000	A.2.2.2.2.1.2.2.2	0.447204968944099	.	234800001	235240000	#FFDADA	1	0.625
chr2	235240001	235440000	A.2.2.2.1.1.1.1.2.2	0.480745341614907	.	235240001	235440000	#FFDADA	1	0.625
chr2	235440001	235800000	B.1.1.1.2.2.1.2.1.1.1	0.416149068322981	.	235440001	235800000	#DADAFF	1	0.5
chr2	235800001	236040000	B.1.1.1.2.2.1.2.1.2	0.413664596273292	.	235800001	236040000	#DADAFF	1	0.5
chr2	236040001	236440000	B.1.2.2.2.2.2.1.1.1	0.267080745341615	.	236040001	236440000	#9191FF	1	0.375
chr2	236440001	236680000	B.1.1.1.2.2.1.2.1.1.2	0.414906832298137	.	236440001	236680000	#DADAFF	1	0.5
chr2	236680001	237200000	B.1.1.1.2.2.1.2.2	0.412422360248447	.	236680001	237200000	#DADAFF	1	0.5
chr2	237200001	237440000	A.2.2.2.1.1.1.1.1.2.1.1	0.485714285714286	.	237200001	237440000	#FFDADA	1	0.625
chr2	237440001	238000000	A.2.2.1.1.1.1.2.1.2	0.535403726708075	.	237440001	238000000	#FFDADA	1	0.625
chr2	238000001	238320000	B.1.1.1.2.2.1.1.1	0.418633540372671	.	238000001	238320000	#DADAFF	1	0.5
chr2	238320001	238520000	A.2.1.2.2.2.2.2.2	0.541614906832298	.	238320001	238520000	#FF9191	1	0.75
chr2	238520001	238720000	A.1.2.2.1.2.1.2.2.2	0.719254658385093	.	238520001	238720000	#FF4848	1	0.875
chr2	238720001	239040000	A.1.2.2.1.2.1.2.2.1.1	0.721739130434783	.	238720001	239040000	#FF4848	1	0.875
chr2	239040001	239200000	A.1.2.1.2.1.2.1.1.1	0.787577639751553	.	239040001	239200000	#FF4848	1	0.875
chr2	239200001	239800000	A.2.1.2.2.1.2.2.1.2	0.560248447204969	.	239200001	239800000	#FF9191	1	0.75
chr2	239840001	239880000	A.2.1.2.2.1.2.2.1.2	0.560248447204969	.	239840001	239880000	#FF9191	1	0.75
chr2	239880001	240480000	A.2.1.1.1.2.2.2.1.1.2	0.627329192546584	.	239880001	240480000	#FF9191	1	0.75
chr2	240480001	240960000	A.2.1.2.2.1.2.2.2.2	0.55776397515528	.	240480001	240960000	#FF9191	1	0.75
chr2	240960001	241440000	A.2.1.2.2.1.2.2.1.1	0.561490683229814	.	240960001	241440000	#FF9191	1	0.75
chr2	241440001	241760000	A.1.2.2.1.2.1.2.2.1.2	0.720496894409938	.	241440001	241760000	#FF4848	1	0.875
chr2	241760001	241840000	A.2.1.1.2.1.1.2	0.613664596273292	.	241760001	241840000	#FF9191	1	0.75
chr2	241880001	241920000	A.2.1.1.2.1.1.2	0.613664596273292	.	241880001	241920000	#FF9191	1	0.75
chr2	241960001	242000000	A.2.1.1.2.1.1.2	0.613664596273292	.	241960001	242000000	#FF9191	1	0.75
chr2	242000001	242160000	A.1.2.1.2.1.2.2.2	0.771428571428571	.	242000001	242160000	#FF4848	1	0.875
chr2	242200001	242240000	A.1.2.1.2.1.2.2.2	0.771428571428571	.	242200001	242240000	#FF4848	1	0.875
chr2	242240001	242480000	A.1.1.2.1.1.2.1.2.1.1	0.93416149068323	.	242240001	242480000	#FF0000	1	1
chr2	242520001	242560000	A.1.1.2.1.1.2.1.2.1.1	0.93416149068323	.	242520001	242560000	#FF0000	1	1
chr2	242600001	242640000	A.1.1.2.1.1.2.1.2.1.1	0.93416149068323	.	242600001	242640000	#FF0000	1	1
chr2	242640001	243000000	A.1.2.1.2.1.2.2.1.2.1.2.1	0.775155279503106	.	242640001	243000000	#FF4848	1	0.875
chr3	40001	400000	A.1.2.2.1.1.1.2.1	0.74591381872214	.	40001	400000	#FF4848	1	0.875
chr3	400001	680000	B.1.2.2.1.1.2.2	0.326894502228826	.	400001	680000	#9191FF	1	0.375
chr3	680001	880000	B.2.1.2.2.1.1.1.1.2.2.2	0.176820208023774	.	680001	880000	#4848FF	1	0.25
chr3	880001	1280000	B.2.2.1.2.2.2.2.2.1.2.2	0.0312035661218425	.	880001	1280000	#0000FF	1	0.125
chr3	1280001	1320000	B.2.2.1.2.1.2.1.1.2.1	0.0683506686478455	.	1280001	1320000	#0000FF	1	0.125
chr3	1360001	1600000	B.2.2.1.2.1.2.1.1.2.1	0.0683506686478455	.	1360001	1600000	#0000FF	1	0.125
chr3	1640001	1840000	B.2.2.1.2.2.2.2.1.2.2.1	0.0386329866270431	.	1640001	1840000	#0000FF	1	0.125
chr3	1880001	1920000	B.2.2.1.2.2.2.2.1.2.2.1	0.0386329866270431	.	1880001	1920000	#0000FF	1	0.125
chr3	1920001	1960000	B.2.2.1.2.2.2.2.1.2.2.2	0.037147102526003	.	1920001	1960000	#0000FF	1	0.125
chr3	2000001	2240000	B.2.2.1.2.2.2.2.1.2.2.2	0.037147102526003	.	2000001	2240000	#0000FF	1	0.125
chr3	2240001	2320000	B.1.2.2.2.1.2.1.1	0.310549777117385	.	2240001	2320000	#9191FF	1	0.375
chr3	2320001	2720000	B.2.1.2.1.1.2.2.1.1.1.1	0.199108469539376	.	2320001	2720000	#4848FF	1	0.25
chr3	2720001	3240000	B.1.1.2.2.2.1	0.37444279346211	.	2720001	3240000	#DADAFF	1	0.5
chr3	3240001	3440000	B.1.2.2.2.1.2.1.2	0.309063893016345	.	3240001	3440000	#9191FF	1	0.375
chr3	3440001	3600000	B.2.1.2.2.1.1.1.1.2.1	0.179791976225854	.	3440001	3600000	#4848FF	1	0.25
chr3	3600001	3720000	B.2.1.2.2.2.1.1.1.2	0.156017830609212	.	3600001	3720000	#4848FF	1	0.25
chr3	3720001	4000000	B.2.1.2.2.1.1.1.2.2.1	0.173848439821694	.	3720001	4000000	#4848FF	1	0.25
chr3	4000001	4360000	B.1.2.2.1.2.1.2.1	0.322436849925706	.	4000001	4360000	#9191FF	1	0.375
chr3	4360001	4680000	A.2.1.1.1.1.2.1.2.2	0.62407132243685	.	4360001	4680000	#FF9191	1	0.75
chr3	4680001	5240000	A.2.1.1.1.1.2.2	0.62258543833581	.	4680001	5240000	#FF9191	1	0.75
chr3	5240001	5640000	B.1.1.1.1.2.1.2.2	0.436849925705795	.	5240001	5640000	#DADAFF	1	0.5
chr3	5640001	5840000	B.2.1.2.1.1.1.2.1.1	0.208023774145617	.	5640001	5840000	#4848FF	1	0.25
chr3	5840001	6120000	B.2.2.1.2.2.2.2.1.2.1	0.0401188707280832	.	5840001	6120000	#0000FF	1	0.125
chr3	6120001	6520000	B.2.1.2.2.1.1.1.2.2.2	0.172362555720654	.	6120001	6520000	#4848FF	1	0.25
chr3	6560001	6640000	B.2.1.2.2.1.1.1.2.2.2	0.172362555720654	.	6560001	6640000	#4848FF	1	0.25
chr3	6680001	6880000	B.2.1.2.1.1.1.2.2.1	0.205052005943536	.	6680001	6880000	#4848FF	1	0.25
chr3	6880001	7280000	B.2.2.1.2.2.2.1.2.1.2	0.0445765230312036	.	6880001	7280000	#0000FF	1	0.125
chr3	7280001	7520000	B.2.2.1.2.2.2.2.2.1.1.2	0.0341753343239227	.	7280001	7520000	#0000FF	1	0.125
chr3	7560001	7760000	B.2.2.1.2.2.2.2.2.1.1.2	0.0341753343239227	.	7560001	7760000	#0000FF	1	0.125
chr3	7760001	8160000	B.2.2.1.2.1.1.2.2.1	0.0757800891530461	.	7760001	8160000	#0000FF	1	0.125
chr3	8160001	8480000	B.1.2.2.2.1.1.2.1.1	0.316493313521545	.	8160001	8480000	#9191FF	1	0.375
chr3	8480001	8680000	A.2.2.1.2.1.1.2.2	0.511144130757801	.	8480001	8680000	#FFDADA	1	0.625
chr3	8680001	8920000	A.1.2.2.2.1.2.1.1	0.658246656760773	.	8680001	8920000	#FF4848	1	0.875
chr3	8920001	9360000	A.1.1.2.2.1.1.1.2.2	0.866270430906389	.	8920001	9360000	#FF0000	1	1
chr3	9360001	9840000	A.1.1.1.1.2.2.1.1.2	0.980683506686478	.	9360001	9840000	#FF0000	1	1
chr3	9840001	10000000	A.1.1.2.2.2.1.1.2	0.839524517087667	.	9840001	10000000	#FF0000	1	1
chr3	10000001	10360000	A.1.1.2.2.2.1.2.2.2	0.835066864784547	.	10000001	10360000	#FF0000	1	1
chr3	10360001	10800000	A.1.2.1.1.2.2.2.2.1.2	0.786032689450223	.	10360001	10800000	#FF4848	1	0.875
chr3	10800001	11160000	A.1.2.2.2.1.1.2.2.2.1	0.661218424962853	.	10800001	11160000	#FF4848	1	0.875
chr3	11160001	11400000	A.1.2.2.2.1.1.1.2.1.2.1	0.674591381872214	.	11160001	11400000	#FF4848	1	0.875
chr3	11400001	11920000	A.1.1.2.2.1.1.1.1.1	0.87221396731055	.	11400001	11920000	#FF0000	1	1
chr3	11920001	12120000	A.2.1.2.2.1.1.2.2	0.555720653789004	.	11920001	12120000	#FF9191	1	0.75
chr3	12120001	12600000	A.1.2.2.2.1.1.1.1.1.1.1	0.684992570579495	.	12120001	12600000	#FF4848	1	0.875
chr3	12600001	12960000	A.1.1.1.1.1.1.2.2	0.992570579494799	.	12600001	12960000	#FF0000	1	1
chr3	12960001	13120000	A.1.1.2.2.1.2.2.1.2	0.846953937592868	.	12960001	13120000	#FF0000	1	1
chr3	13120001	13520000	A.1.1.2.2.1.2.1.1.1.2	0.854383358098068	.	13120001	13520000	#FF0000	1	1
chr3	13520001	13720000	A.2.1.1.1.1.1.1.1.2.2	0.635958395245171	.	13520001	13720000	#FF9191	1	0.75
chr3	13720001	13960000	A.2.2.1.1.2.2.1.2.1	0.520059435364042	.	13720001	13960000	#FFDADA	1	0.625
chr3	13960001	14160000	A.2.2.2.1.1.1.2.2	0.482912332838039	.	13960001	14160000	#FFDADA	1	0.625
chr3	14160001	14480000	A.1.1.2.2.2.1.1.1.2.2	0.841010401188707	.	14160001	14480000	#FF0000	1	1
chr3	14480001	14600000	A.1.2.2.2.2.2.1.1	0.643387815750372	.	14480001	14600000	#FF4848	1	0.875
chr3	14600001	14960000	A.1.1.2.2.2.1.2.1	0.838038632986627	.	14600001	14960000	#FF0000	1	1
chr3	14960001	15120000	A.1.1.2.2.2.2.1.1	0.833580980683507	.	14960001	15120000	#FF0000	1	1
chr3	15120001	15640000	A.1.1.1.1.2.2.1.2.1	0.979197622585438	.	15120001	15640000	#FF0000	1	1
chr3	15640001	15880000	A.1.2.1.1.2.1.1.1	0.809806835066865	.	15640001	15880000	#FF4848	1	0.875
chr3	15880001	16040000	A.1.2.2.2.1.1.2.1.1.2.1	0.667161961367013	.	15880001	16040000	#FF4848	1	0.875
chr3	16040001	16320000	A.1.1.2.2.1.2.1.1.1.1	0.855869242199108	.	16040001	16320000	#FF0000	1	1
chr3	16320001	16600000	A.1.1.2.2.1.2.1.2	0.849925705794948	.	16320001	16600000	#FF0000	1	1
chr3	16600001	17120000	A.2.2.1.1.1.2.1.1	0.530460624071322	.	16600001	17120000	#FFDADA	1	0.625
chr3	17120001	17280000	A.2.2.1.1.1.2.1.2	0.528974739970282	.	17120001	17280000	#FFDADA	1	0.625
chr3	17280001	17480000	A.1.2.2.2.1.2.2.1.2	0.652303120356612	.	17280001	17480000	#FF4848	1	0.875
chr3	17480001	17640000	A.1.2.2.2.1.2.2.1.1.2	0.653789004457652	.	17480001	17640000	#FF4848	1	0.875
chr3	17640001	17920000	A.1.2.1.1.2.1.2.1.2	0.803863298662704	.	17640001	17920000	#FF4848	1	0.875
chr3	17920001	18120000	B.1.2.2.1.1.1.2	0.331352154531946	.	17920001	18120000	#9191FF	1	0.375
chr3	18120001	18480000	B.1.2.2.2.2.2.1.1	0.303120356612184	.	18120001	18480000	#9191FF	1	0.375
chr3	18480001	18880000	B.2.1.2.1.2.1.2.1.2	0.187221396731055	.	18480001	18880000	#4848FF	1	0.25
chr3	18880001	19080000	B.2.1.2.1.1.2.2.2.1	0.193164933135215	.	18880001	19080000	#4848FF	1	0.25
chr3	19080001	19240000	B.2.1.2.1.1.2.2.1.1.2	0.196136701337296	.	19080001	19240000	#4848FF	1	0.25
chr3	19240001	19400000	B.2.1.2.2.2.2.1.1.2.1.2	0.145616641901932	.	19240001	19400000	#4848FF	1	0.25
chr3	19440001	19560000	B.2.1.2.1.1.2.1	0.200594353640416	.	19440001	19560000	#4848FF	1	0.25
chr3	19560001	19920000	B.2.1.2.2.1.1.2.1.1	0.170876671619614	.	19560001	19920000	#4848FF	1	0.25
chr3	19920001	20240000	A.1.2.2.2.1.2.2.1.1.1	0.655274888558692	.	19920001	20240000	#FF4848	1	0.875
chr3	20240001	20680000	B.1.2.2.2.2.2.2.2.2.2.2	0.294205052005944	.	20240001	20680000	#9191FF	1	0.375
chr3	20680001	20960000	B.2.2.1.2.1.2.1.1.1.1.1	0.0728083209509658	.	20680001	20960000	#0000FF	1	0.125
chr3	20960001	21080000	B.2.1.2.2.2.1.1.1.1	0.157503714710253	.	20960001	21080000	#4848FF	1	0.25
chr3	21080001	21280000	B.2.1.2.2.1.1.1.1.1	0.181277860326894	.	21080001	21280000	#4848FF	1	0.25
chr3	21280001	21600000	B.2.1.2.2.1.1.2.2.2	0.166419019316493	.	21280001	21600000	#4848FF	1	0.25
chr3	21600001	21760000	B.2.2.1.2.1.2.1.2.2	0.0638930163447251	.	21600001	21760000	#0000FF	1	0.125
chr3	21760001	22040000	B.2.1.2.2.2.2.1.1.2.2.1	0.144130757800892	.	21760001	22040000	#4848FF	1	0.25
chr3	22040001	22240000	B.2.1.2.2.2.2.1.1.2.2.2	0.142644873699851	.	22040001	22240000	#4848FF	1	0.25
chr3	22240001	22560000	B.2.2.1.2.2.2.1.1	0.0475482912332838	.	22240001	22560000	#0000FF	1	0.125
chr3	22560001	22800000	B.2.2.1.2.1.2.1.1.1.1.2	0.0713224368499257	.	22560001	22800000	#0000FF	1	0.125
chr3	22800001	22960000	B.2.1.2.2.2.1.1.2	0.154531946508172	.	22800001	22960000	#4848FF	1	0.25
chr3	22960001	23160000	B.1.2.2.2.1.2.2	0.307578008915305	.	22960001	23160000	#9191FF	1	0.375
chr3	23160001	23480000	B.1.1.1.1.2.1.1.2.1	0.442793462109955	.	23160001	23480000	#DADAFF	1	0.5
chr3	23480001	24000000	A.2.1.2.2.2.1.1	0.551263001485884	.	23480001	24000000	#FF9191	1	0.75
chr3	24000001	24320000	B.1.1.1.1.2.1.2.1.1	0.439821693907875	.	24000001	24320000	#DADAFF	1	0.5
chr3	24320001	24520000	B.2.1.2.1.1.1.2.1.2	0.206537890044577	.	24320001	24520000	#4848FF	1	0.25
chr3	24520001	24760000	B.2.1.2.1.2.1.2.2	0.185735512630015	.	24520001	24760000	#4848FF	1	0.25
chr3	24760001	25000000	B.2.1.2.1.1.2.2.1.2	0.194650817236256	.	24760001	25000000	#4848FF	1	0.25
chr3	25000001	25480000	B.2.2.1.2.1.1.2.2.2	0.0742942050520059	.	25000001	25480000	#0000FF	1	0.125
chr3	25480001	25680000	A.2.2.2.1.2.1.2.2	0.468053491827637	.	25480001	25680000	#FFDADA	1	0.625
chr3	25680001	25920000	A.1.2.2.2.1.2.1.2	0.656760772659733	.	25680001	25920000	#FF4848	1	0.875
chr3	25920001	26200000	B.1.2.2.1.1.2.1.1	0.329866270430906	.	25920001	26200000	#9191FF	1	0.375
chr3	26200001	26480000	B.2.2.1.2.1.1.2.1.1	0.0817236255572065	.	26200001	26480000	#0000FF	1	0.125
chr3	26480001	26840000	B.2.2.1.2.1.2.2.1	0.062407132243685	.	26480001	26840000	#0000FF	1	0.125
chr3	26840001	27080000	B.2.1.2.2.1.1.2.1.2	0.169390787518574	.	26840001	27080000	#4848FF	1	0.25
chr3	27080001	27360000	B.1.2.2.1.1.2.1.2	0.328380386329866	.	27080001	27360000	#9191FF	1	0.375
chr3	27360001	27560000	A.2.1.1.1.1.2.1.1	0.62704309063893	.	27360001	27560000	#FF9191	1	0.75
chr3	27560001	27760000	A.2.2.1.2.1.2.1.2.1	0.508172362555721	.	27560001	27760000	#FFDADA	1	0.625
chr3	27760001	27920000	B.1.2.2.2.2.2.2.1	0.300148588410104	.	27760001	27920000	#9191FF	1	0.375
chr3	27920001	28240000	B.1.2.2.2.2.2.2.2.2.2.1	0.295690936106984	.	27920001	28240000	#9191FF	1	0.375
chr3	28240001	28400000	A.2.2.2.1.2.2.1	0.466567607726597	.	28240001	28400000	#FFDADA	1	0.625
chr3	28400001	28640000	B.2.1.2.1.2.1.1	0.190193164933135	.	28400001	28640000	#4848FF	1	0.25
chr3	28640001	29160000	B.2.2.1.2.1.2.1.1.2.2	0.0668647845468053	.	28640001	29160000	#0000FF	1	0.125
chr3	29160001	29440000	B.2.1.2.1.1.2.2.1.1.1.2	0.197622585438336	.	29160001	29440000	#4848FF	1	0.25
chr3	29440001	30000000	B.2.2.1.2.2.2.1.2.1.1	0.0460624071322437	.	29440001	30000000	#0000FF	1	0.125
chr3	30000001	30280000	B.2.1.2.2.2.2.1.2	0.141158989598811	.	30000001	30280000	#4848FF	1	0.25
chr3	30280001	30440000	B.2.2.1.2.1.2.1.2.1	0.0653789004457652	.	30280001	30440000	#0000FF	1	0.125
chr3	30440001	30760000	B.2.1.2.2.1.1.1.1.2.2.1	0.178306092124814	.	30440001	30760000	#4848FF	1	0.25
chr3	30760001	31200000	B.2.1.2.1.1.1.1.2.1.2	0.210995542347697	.	30760001	31200000	#4848FF	1	0.25
chr3	31200001	31560000	B.1.1.1.1.2.1.2.1.2	0.438335809806835	.	31200001	31560000	#DADAFF	1	0.5
chr3	31560001	31880000	A.1.2.1.1.2.1.1.2.2	0.806835066864785	.	31560001	31880000	#FF4848	1	0.875
chr3	31880001	32200000	A.1.1.1.1.2.1.2.2	0.983655274888559	.	31880001	32200000	#FF0000	1	1
chr3	32200001	32480000	A.1.1.2.2.1.2.1.1.2.2	0.851411589895988	.	32200001	32480000	#FF0000	1	1
chr3	32480001	32760000	A.1.1.2.2.1.2.2.2	0.845468053491828	.	32480001	32760000	#FF0000	1	1
chr3	32760001	32960000	A.1.2.1.1.2.2.1.1.1	0.794947994056464	.	32760001	32960000	#FF4848	1	0.875
chr3	32960001	33200000	A.1.1.2.2.1.1.2.2.1.1.1	0.861812778603269	.	32960001	33200000	#FF0000	1	1
chr3	33200001	33400000	A.1.2.1.1.2.1.1.2.1	0.808320950965825	.	33200001	33400000	#FF4848	1	0.875
chr3	33400001	33680000	A.1.1.1.1.1.2.2.2	0.988112927191679	.	33400001	33680000	#FF0000	1	1
chr3	33680001	33880000	A.1.1.1.1.2.2.2	0.976225854383358	.	33680001	33880000	#FF0000	1	1
chr3	33880001	34120000	A.2.2.1.2.1.1.2.1	0.512630014858841	.	33880001	34120000	#FFDADA	1	0.625
chr3	34120001	34320000	A.2.2.2.1.2.2.2	0.465081723625557	.	34120001	34320000	#FFDADA	1	0.625
chr3	34320001	34560000	B.2.1.2.1.1.1.2.2.2.2	0.202080237741456	.	34320001	34560000	#4848FF	1	0.25
chr3	34560001	34760000	B.2.1.2.2.1.2.2.1	0.160475482912333	.	34560001	34760000	#4848FF	1	0.25
chr3	34760001	35200000	B.2.2.1.2.2.1.1.2.2.1	0.0520059435364042	.	34760001	35200000	#0000FF	1	0.125
chr3	35200001	35360000	B.2.1.2.2.2.2.1.1.1	0.148588410104012	.	35200001	35360000	#4848FF	1	0.25
chr3	35360001	35560000	B.2.2.1.2.2.2.1.2.2	0.0430906389301634	.	35360001	35560000	#0000FF	1	0.125
chr3	35560001	36000000	B.2.2.1.2.2.1.1.1.2.2	0.0549777117384844	.	35560001	36000000	#0000FF	1	0.125
chr3	36000001	36200000	B.2.1.2.1.2.1.2.1.1	0.188707280832095	.	36000001	36200000	#4848FF	1	0.25
chr3	36200001	36440000	B.2.1.2.1.1.1.1.1	0.213967310549777	.	36200001	36440000	#4848FF	1	0.25
chr3	36440001	36760000	B.1.2.2.1.2.1.2.2	0.320950965824666	.	36440001	36760000	#9191FF	1	0.375
chr3	36760001	37320000	A.1.1.1.1.2.1.2.1	0.985141158989599	.	36760001	37320000	#FF0000	1	1
chr3	37320001	37600000	A.1.1.2.2.1.2.1.1.2.1	0.852897473997028	.	37320001	37600000	#FF0000	1	1
chr3	37600001	37880000	A.1.2.2.2.1.1.1.1.1.1.2.2	0.682020802377415	.	37600001	37880000	#FF4848	1	0.875
chr3	37880001	38080000	A.1.2.2.2.1.1.2.2.2.2	0.659732540861813	.	37880001	38080000	#FF4848	1	0.875
chr3	38080001	38320000	A.1.1.2.2.1.1.2.2.1.2	0.858841010401189	.	38080001	38320000	#FF0000	1	1
chr3	38320001	38560000	A.1.2.2.2.1.1.2.1.1.1	0.668647845468053	.	38320001	38560000	#FF4848	1	0.875
chr3	38560001	38760000	A.2.1.1.1.1.1.1.2.2.1	0.63150074294205	.	38560001	38760000	#FF9191	1	0.75
chr3	38760001	39080000	A.2.1.2.2.1.2.2	0.552748885586924	.	38760001	39080000	#FF9191	1	0.75
chr3	39080001	39440000	A.1.1.1.1.2.2.1.1.1	0.982169390787519	.	39080001	39440000	#FF0000	1	1
chr3	39440001	39720000	A.1.2.2.2.1.1.2.2.1	0.662704309063893	.	39440001	39720000	#FF4848	1	0.875
chr3	39720001	40000000	A.1.2.1.1.2.1.2.2.2.2	0.796433878157504	.	39720001	40000000	#FF4848	1	0.875
chr3	40000001	40200000	A.2.1.2.2.2.2.1.2	0.545319465081724	.	40000001	40200000	#FF9191	1	0.75
chr3	40200001	40360000	A.2.1.2.2.1.1.1	0.558692421991085	.	40200001	40360000	#FF9191	1	0.75
chr3	40360001	40600000	A.1.2.2.2.1.1.1.1.1.2.2	0.679049034175334	.	40360001	40600000	#FF4848	1	0.875
chr3	40600001	41040000	A.2.2.2.1.1.2.2.1.1	0.476968796433878	.	40600001	41040000	#FFDADA	1	0.625
chr3	41040001	41480000	A.2.2.1.1.1.2.2.2	0.526002971768202	.	41040001	41480000	#FFDADA	1	0.625
chr3	41480001	41760000	A.2.2.2.1.1.2.2.1.2.2	0.473997028231798	.	41480001	41760000	#FFDADA	1	0.625
chr3	41760001	41960000	A.2.1.2.2.2.2.1.1	0.546805349182764	.	41760001	41960000	#FF9191	1	0.75
chr3	41960001	42280000	A.1.1.1.1.2.2.1.2.2	0.977711738484398	.	41960001	42280000	#FF0000	1	1
chr3	42280001	42600000	A.2.1.1.1.1.1.1.2.1.1	0.634472511144131	.	42280001	42600000	#FF9191	1	0.75
chr3	42600001	42920000	A.1.1.2.2.2.1.1.1.2.1	0.842496285289747	.	42600001	42920000	#FF0000	1	1
chr3	42920001	43160000	A.1.1.2.2.1.1.2.2.1.1.2	0.860326894502229	.	42920001	43160000	#FF0000	1	1
chr3	43160001	43560000	A.1.2.1.1.2.2.2.1.1	0.790490341753343	.	43160001	43560000	#FF4848	1	0.875
chr3	43560001	43800000	A.1.2.2.2.1.1.1.2.1.2.2	0.673105497771174	.	43560001	43800000	#FF4848	1	0.875
chr3	43800001	44080000	A.1.2.1.1.2.2.2.1.2	0.789004457652303	.	43800001	44080000	#FF4848	1	0.875
chr3	44080001	44280000	A.2.1.1.1.1.1.1.2.2.2	0.63001485884101	.	44080001	44280000	#FF9191	1	0.75
chr3	44280001	44560000	A.1.2.2.2.1.1.1.1.1.1.2.1	0.683506686478455	.	44280001	44560000	#FF4848	1	0.875
chr3	44560001	44800000	A.2.2.1.1.2.2.1.2.2	0.518573551263002	.	44560001	44800000	#FFDADA	1	0.625
chr3	44800001	45040000	A.1.2.2.2.1.1.1.1.1.2.1	0.680534918276374	.	44800001	45040000	#FF4848	1	0.875
chr3	45040001	45360000	A.1.2.1.1.2.2.1.2	0.791976225854383	.	45040001	45360000	#FF4848	1	0.875
chr3	45360001	45520000	A.1.2.2.2.2.2.1.2	0.641901931649331	.	45360001	45520000	#FF4848	1	0.875
chr3	45520001	45760000	A.1.2.1.1.2.2.2.2.1.1	0.787518573551263	.	45520001	45760000	#FF4848	1	0.875
chr3	45760001	45960000	A.1.2.2.2.1.1.1.1.2	0.677563150074294	.	45760001	45960000	#FF4848	1	0.875
chr3	45960001	46320000	A.1.2.2.2.1.1.1.2.2.2	0.670133729569094	.	45960001	46320000	#FF4848	1	0.875
chr3	46320001	46480000	A.2.1.1.1.1.1.1.1.1	0.638930163447251	.	46320001	46480000	#FF9191	1	0.75
chr3	46480001	46680000	A.2.1.1.1.1.1.1.1.2.1	0.637444279346211	.	46480001	46680000	#FF9191	1	0.75
chr3	46680001	46960000	A.2.1.2.2.1.2.1	0.554234769687964	.	46680001	46960000	#FF9191	1	0.75
chr3	46960001	47440000	A.1.1.2.2.2.1.1.1.1	0.843982169390788	.	46960001	47440000	#FF0000	1	1
chr3	47440001	47840000	A.1.2.1.1.1.1.1.1.1.2	0.827637444279346	.	47440001	47840000	#FF4848	1	0.875
chr3	47840001	48000000	A.1.2.2.2.2.2.2	0.640416047548291	.	47840001	48000000	#FF4848	1	0.875
chr3	48000001	48240000	A.1.2.1.1.1.2.1.2	0.815750371471025	.	48000001	48240000	#FF4848	1	0.875
chr3	48240001	48440000	A.1.2.1.1.1.2.2.1	0.814264487369985	.	48240001	48440000	#FF4848	1	0.875
chr3	48480001	48720000	A.1.2.1.1.1.2.2.2.2	0.811292719167905	.	48480001	48720000	#FF4848	1	0.875
chr3	48720001	49000000	A.1.2.2.2.2.1.2.1	0.646359583952452	.	48720001	49000000	#FF4848	1	0.875
chr3	49040001	49560000	A.1.2.1.1.1.1.1.1.1.1	0.829123328380386	.	49040001	49560000	#FF4848	1	0.875
chr3	49560001	49720000	A.2.1.1.1.1.1.2	0.62852897473997	.	49560001	49720000	#FF9191	1	0.75
chr3	49760001	49960000	A.1.2.2.2.2.1.1.1	0.649331352154532	.	49760001	49960000	#FF4848	1	0.875
chr3	49960001	50160000	A.1.2.1.1.1.2.2.2.1	0.812778603268945	.	49960001	50160000	#FF4848	1	0.875
chr3	50160001	50240000	A.1.2.2.2.2.1.2.2	0.644873699851412	.	50160001	50240000	#FF4848	1	0.875
chr3	50240001	50360000	A.1.2.2.2.2.1.1.2	0.647845468053492	.	50240001	50360000	#FF4848	1	0.875
chr3	50360001	50640000	A.1.2.1.1.1.2.1.1.2	0.817236255572065	.	50360001	50640000	#FF4848	1	0.875
chr3	50640001	50880000	A.2.2.1.1.2.2.1.1	0.521545319465082	.	50640001	50880000	#FFDADA	1	0.625
chr3	50880001	51440000	A.2.2.1.1.2.1.1	0.524517087667162	.	50880001	51440000	#FFDADA	1	0.625
chr3	51440001	51720000	A.1.2.1.1.1.1.1.2	0.824665676077266	.	51440001	51720000	#FF4848	1	0.875
chr3	51720001	51960000	A.1.2.2.2.1.1.2.1.2	0.664190193164933	.	51720001	51960000	#FF4848	1	0.875
chr3	51960001	52240000	A.1.1.2.2.2.2.1.2	0.832095096582467	.	51960001	52240000	#FF0000	1	1
chr3	52240001	52520000	A.1.1.2.2.2.2.2	0.830609212481426	.	52240001	52520000	#FF0000	1	1
chr3	52520001	52760000	A.1.2.1.1.1.1.1.1.2	0.826151560178306	.	52520001	52760000	#FF4848	1	0.875
chr3	52760001	53120000	A.1.1.2.2.2.1.2.2.1	0.836552748885587	.	52760001	53120000	#FF0000	1	1
chr3	53120001	53280000	A.1.2.1.1.1.2.1.1.1	0.818722139673105	.	53120001	53280000	#FF4848	1	0.875
chr3	53280001	53400000	A.1.2.1.1.2.2.2.2.2	0.784546805349183	.	53280001	53400000	#FF4848	1	0.875
chr3	53400001	53760000	A.2.1.1.1.2.2.2.2	0.615156017830609	.	53400001	53760000	#FF9191	1	0.75
chr3	53760001	53960000	A.1.2.2.2.1.1.1.2.2.1	0.671619613670134	.	53760001	53960000	#FF4848	1	0.875
chr3	53960001	54160000	A.2.2.2.1.1.1.1	0.485884101040119	.	53960001	54160000	#FFDADA	1	0.625
chr3	54160001	54400000	B.1.1.1.1.2.2.2	0.430906389301634	.	54160001	54400000	#DADAFF	1	0.5
chr3	54400001	54840000	B.1.1.2.2.1.2.1	0.37741456166419	.	54400001	54840000	#DADAFF	1	0.5
chr3	54840001	55080000	A.2.2.1.1.2.2.2	0.517087667161961	.	54840001	55080000	#FFDADA	1	0.625
chr3	55080001	55160000	A.2.2.2.1.1.1.2.1	0.484398216939079	.	55080001	55160000	#FFDADA	1	0.625
chr3	55160001	55480000	A.2.1.2.2.2.2.2	0.543833580980683	.	55160001	55480000	#FF9191	1	0.75
chr3	55480001	55920000	A.1.1.1.1.1.1.1.1.1	1	.	55480001	55920000	#FF0000	1	1
chr3	55920001	56120000	A.2.1.1.1.2.2.2.1	0.616641901931649	.	55920001	56120000	#FF9191	1	0.75
chr3	56120001	56320000	A.2.1.2.2.1.1.2.1	0.557206537890045	.	56120001	56320000	#FF9191	1	0.75
chr3	56320001	56600000	A.2.1.1.1.1.1.1.2.1.2	0.632986627043091	.	56320001	56600000	#FF9191	1	0.75
chr3	56600001	57040000	A.1.1.1.1.1.2.1	0.991084695393759	.	56600001	57040000	#FF0000	1	1
chr3	57040001	57360000	A.1.1.1.1.1.1.2.1.2	0.99405646359584	.	57040001	57360000	#FF0000	1	1
chr3	57360001	57520000	A.1.2.1.1.2.2.1.1.2	0.793462109955423	.	57360001	57520000	#FF4848	1	0.875
chr3	57520001	57920000	A.1.1.1.1.1.1.2.1.1	0.99554234769688	.	57520001	57920000	#FF0000	1	1
chr3	57920001	58160000	A.1.1.2.2.1.2.2.1.1	0.848439821693908	.	57920001	58160000	#FF0000	1	1
chr3	58160001	58560000	A.1.1.1.1.1.2.2.1	0.989598811292719	.	58160001	58560000	#FF0000	1	1
chr3	58560001	58920000	B.1.2.2.1.2.1.1.2	0.323922734026746	.	58560001	58920000	#9191FF	1	0.375
chr3	58920001	59120000	B.2.1.2.1.1.1.1.2.2	0.209509658246657	.	58920001	59120000	#4848FF	1	0.25
chr3	59120001	59320000	B.2.1.2.1.1.1.2.2.2.1	0.203566121842496	.	59120001	59320000	#4848FF	1	0.25
chr3	59320001	59440000	B.2.1.2.1.1.2.2.2.2	0.191679049034175	.	59320001	59440000	#4848FF	1	0.25
chr3	59440001	59880000	B.2.2.1.2.2.1.1.1.2.1	0.0564635958395245	.	59440001	59880000	#0000FF	1	0.125
chr3	59880001	60640000	B.2.2.2.2.2.1.1.2	0.00594353640416048	.	59880001	60640000	#0000FF	1	0.125
chr3	60640001	61120000	B.2.2.2.1.2.1.2.2	0.0222882615156018	.	60640001	61120000	#0000FF	1	0.125
chr3	61120001	61560000	B.2.2.1.2.1.2.2.2.1	0.0609212481426449	.	61120001	61560000	#0000FF	1	0.125
chr3	61560001	61760000	B.1.2.2.2.1.1.2.2.2	0.312035661218425	.	61560001	61760000	#9191FF	1	0.375
chr3	61760001	62200000	B.1.1.2.2.2.2.1	0.37295690936107	.	61760001	62200000	#DADAFF	1	0.5
chr3	62200001	62400000	B.1.1.2.2.1.1.1.1	0.381872213967311	.	62200001	62400000	#DADAFF	1	0.5
chr3	62400001	62640000	B.1.1.1.1.2.2.1.2.1	0.433878157503715	.	62400001	62640000	#DADAFF	1	0.5
chr3	62640001	62800000	A.1.1.2.2.1.1.2.2.2	0.857355126300149	.	62640001	62800000	#FF0000	1	1
chr3	62800001	63120000	B.1.1.2.2.1.1.2	0.37890044576523	.	62800001	63120000	#DADAFF	1	0.5
chr3	63120001	63240000	B.1.1.1.1.2.2.1.1	0.435364041604755	.	63120001	63240000	#DADAFF	1	0.5
chr3	63240001	63800000	B.1.1.1.1.2.2.1.2.2	0.432392273402675	.	63240001	63800000	#DADAFF	1	0.5
chr3	63800001	64000000	A.1.1.2.2.1.1.2.1.1	0.864784546805349	.	63800001	64000000	#FF0000	1	1
chr3	64000001	64520000	B.1.1.1.1.2.1.1.2.2	0.441307578008915	.	64000001	64520000	#DADAFF	1	0.5
chr3	64520001	64760000	B.2.1.2.2.1.2.1.1	0.164933135215453	.	64520001	64760000	#4848FF	1	0.25
chr3	64760001	64960000	B.2.1.2.2.1.1.2.2.1	0.167904903417533	.	64760001	64960000	#4848FF	1	0.25
chr3	64960001	65120000	B.2.2.1.2.2.2.2.1.1	0.0416047548291233	.	64960001	65120000	#0000FF	1	0.125
chr3	65120001	65720000	B.2.1.2.1.2.2.2	0.182763744427935	.	65120001	65720000	#4848FF	1	0.25
chr3	65720001	65960000	B.1.1.2.2.1.1.1.2	0.38038632986627	.	65720001	65960000	#DADAFF	1	0.5
chr3	65960001	66200000	B.1.1.1.1.2.1.1.1	0.444279346210996	.	65960001	66200000	#DADAFF	1	0.5
chr3	66240001	66480000	A.1.2.1.1.2.1.2.2.2.1.1	0.799405646359584	.	66240001	66480000	#FF4848	1	0.875
chr3	66480001	66720000	A.1.1.1.1.1.1.1.1.2	0.99851411589896	.	66480001	66720000	#FF0000	1	1
chr3	66720001	66880000	A.1.2.1.1.2.1.2.2.2.1.2	0.797919762258544	.	66720001	66880000	#FF4848	1	0.875
chr3	66880001	67160000	A.1.1.2.2.1.1.2.1.2	0.863298662704309	.	66880001	67160000	#FF0000	1	1
chr3	67160001	67400000	A.2.1.2.2.2.1.2.2	0.548291233283804	.	67160001	67400000	#FF9191	1	0.75
chr3	67400001	67840000	A.1.2.1.2.2.2.2	0.74888558692422	.	67400001	67840000	#FF4848	1	0.875
chr3	67840001	68080000	A.2.2.2.1.2.1.2.1	0.469539375928678	.	67840001	68080000	#FFDADA	1	0.625
chr3	68080001	68360000	B.1.2.2.1.2.1.1.1	0.325408618127786	.	68080001	68360000	#9191FF	1	0.375
chr3	68360001	68760000	B.2.1.2.1.2.2.1	0.184249628528975	.	68360001	68760000	#4848FF	1	0.25
chr3	68760001	68880000	B.1.2.2.2.1.1.2.1.2	0.315007429420505	.	68760001	68880000	#9191FF	1	0.375
chr3	68880001	69120000	A.2.1.1.1.1.2.1.2.1	0.62555720653789	.	68880001	69120000	#FF9191	1	0.75
chr3	69120001	69520000	A.2.2.2.1.1.2.1.1.1	0.481426448736999	.	69120001	69520000	#FFDADA	1	0.625
chr3	69520001	69720000	B.2.1.2.1.1.1.1.2.1.1	0.212481426448737	.	69520001	69720000	#4848FF	1	0.25
chr3	69720001	69840000	B.1.2.2.2.1.1.2.2.1	0.313521545319465	.	69720001	69840000	#9191FF	1	0.375
chr3	69840001	70080000	B.1.2.2.2.1.1.1	0.317979197622585	.	69840001	70080000	#9191FF	1	0.375
chr3	70080001	70400000	B.1.2.2.1.2.2	0.319465081723626	.	70080001	70400000	#9191FF	1	0.375
chr3	70400001	70560000	B.1.1.2.2.1.2.2	0.37592867756315	.	70400001	70560000	#DADAFF	1	0.5
chr3	70560001	71040000	A.2.2.2.1.1.2.1.2	0.478454680534918	.	70560001	71040000	#FFDADA	1	0.625
chr3	71040001	71280000	A.1.2.1.1.2.1.2.2.1.2	0.800891530460624	.	71040001	71280000	#FF4848	1	0.875
chr3	71280001	71720000	A.1.1.2.2.1.1.1.1.2.2	0.86924219910847	.	71280001	71720000	#FF0000	1	1
chr3	71720001	71920000	A.1.2.2.2.1.1.2.1.1.2.2	0.665676077265973	.	71720001	71920000	#FF4848	1	0.875
chr3	71920001	72120000	A.1.2.2.2.1.1.1.2.1.1	0.676077265973254	.	71920001	72120000	#FF4848	1	0.875
chr3	72120001	72280000	A.1.1.1.1.1.1.1.2	0.99702823179792	.	72120001	72280000	#FF0000	1	1
chr3	72280001	72720000	A.1.1.2.2.1.1.1.1.2.1	0.87072808320951	.	72280001	72720000	#FF0000	1	1
chr3	72720001	72920000	A.1.1.2.2.1.1.1.2.1	0.867756315007429	.	72720001	72920000	#FF0000	1	1
chr3	72920001	73160000	A.1.2.1.1.2.1.2.2.1.1	0.802377414561664	.	72920001	73160000	#FF4848	1	0.875
chr3	73160001	73360000	A.2.2.1.2.1.2.1.2.2	0.506686478454681	.	73160001	73360000	#FFDADA	1	0.625
chr3	73360001	73560000	A.2.2.2.1.1.2.1.1.2	0.479940564635958	.	73360001	73560000	#FFDADA	1	0.625
chr3	73560001	73920000	B.1.2.2.2.2.2.2.2.1	0.298662704309064	.	73560001	73920000	#9191FF	1	0.375
chr3	73920001	74120000	B.2.1.2.2.1.2.2.2	0.158989598811293	.	73920001	74120000	#4848FF	1	0.25
chr3	74120001	74800000	B.2.2.2.1.2.1.1	0.025260029717682	.	74120001	74800000	#0000FF	1	0.125
chr3	74800001	74920000	B.2.2.2.1.1.1	0.0282317979197623	.	74800001	74920000	#0000FF	1	0.125
chr3	74920001	75320000	B.2.2.1.2.1.1.2.1.2.2.2	0.0772659732540862	.	74920001	75320000	#0000FF	1	0.125
chr3	75320001	75560000	B.1.1.2.2.2.2.2	0.37147102526003	.	75320001	75560000	#DADAFF	1	0.5
chr3	75600001	75640000	B.1.1.2.2.2.2.2	0.37147102526003	.	75600001	75640000	#DADAFF	1	0.5
chr3	75680001	75720000	B.2.2.1.2.2.1.1.2.2.2	0.050520059435364	.	75680001	75720000	#0000FF	1	0.125
chr3	75760001	75880000	B.2.2.1.2.2.1.1.2.2.2	0.050520059435364	.	75760001	75880000	#0000FF	1	0.125
chr3	76000001	76320000	B.2.2.1.2.2.1.1.2.2.2	0.050520059435364	.	76000001	76320000	#0000FF	1	0.125
chr3	76320001	76680000	B.2.2.1.2.2.1.1.1.1	0.0579494799405646	.	76320001	76680000	#0000FF	1	0.125
chr3	76680001	77040000	B.1.2.2.2.2.2.1.2	0.301634472511144	.	76680001	77040000	#9191FF	1	0.375
chr3	77040001	77360000	A.2.2.1.2.1.1.1.2	0.514115898959881	.	77040001	77360000	#FFDADA	1	0.625
chr3	77360001	77920000	A.1.1.1.1.2.1.1	0.986627043090639	.	77360001	77920000	#FF0000	1	1
chr3	77920001	78280000	A.1.2.1.1.2.1.2.1.1	0.805349182763744	.	77920001	78280000	#FF4848	1	0.875
chr3	78280001	78440000	A.2.2.1.2.1.2.2.2	0.5037147102526	.	78280001	78440000	#FFDADA	1	0.625
chr3	78440001	78720000	A.2.2.2.1.2.1.1	0.471025260029718	.	78440001	78720000	#FFDADA	1	0.625
chr3	78720001	79120000	B.2.1.1.1.2.1.2.1	0.271916790490342	.	78720001	79120000	#4848FF	1	0.25
chr3	79120001	79480000	B.2.2.1.2.1.1.2.1.2.1	0.0802377414561664	.	79120001	79480000	#0000FF	1	0.125
chr3	79480001	79760000	B.2.2.1.2.1.1.2.1.2.2.1	0.0787518573551263	.	79480001	79760000	#0000FF	1	0.125
chr3	79760001	80080000	B.2.1.2.2.1.2.1.2.1	0.163447251114413	.	79760001	80080000	#4848FF	1	0.25
chr3	80080001	80600000	B.2.1.1.1.2.1.2.2	0.270430906389302	.	80080001	80600000	#4848FF	1	0.25
chr3	80600001	80840000	A.1.2.2.2.1.2.2.2	0.650817236255572	.	80600001	80840000	#FF4848	1	0.875
chr3	80840001	81040000	B.1.1.1.1.1	0.445765230312036	.	80840001	81040000	#DADAFF	1	0.5
chr3	81040001	81400000	B.1.2.2.1.1.1.1	0.332838038632987	.	81040001	81400000	#9191FF	1	0.375
chr3	81400001	81880000	A.2.2.1.2.1.1.1.1	0.515601783060921	.	81400001	81880000	#FFDADA	1	0.625
chr3	81880001	82200000	B.1.2.2.2.2.1.2	0.304606240713224	.	81880001	82200000	#9191FF	1	0.375
chr3	82200001	82360000	B.2.2.1.2.2.1.1.2.1	0.0534918276374443	.	82200001	82360000	#0000FF	1	0.125
chr3	82400001	82640000	B.2.2.1.2.2.1.1.2.1	0.0534918276374443	.	82400001	82640000	#0000FF	1	0.125
chr3	82720001	82760000	B.2.2.1.2.2.1.1.2.1	0.0534918276374443	.	82720001	82760000	#0000FF	1	0.125
chr3	82760001	83200000	B.2.2.1.2.1.2.2.2.2	0.0594353640416048	.	82760001	83200000	#0000FF	1	0.125
chr3	83240001	83360000	B.2.2.1.2.1.2.2.2.2	0.0594353640416048	.	83240001	83360000	#0000FF	1	0.125
chr3	83360001	83480000	B.2.1.2.2.2.1.2.1.2	0.151560178306092	.	83360001	83480000	#4848FF	1	0.25
chr3	83480001	83760000	B.2.2.2.1.1.2	0.0267459138187221	.	83480001	83760000	#0000FF	1	0.125
chr3	83800001	84160000	B.2.2.1.2.1.2.1.1.1.2	0.0698365527488856	.	83800001	84160000	#0000FF	1	0.125
chr3	84200001	84480000	B.2.2.1.2.2.2.2.2.1.2.1	0.0326894502228826	.	84200001	84480000	#0000FF	1	0.125
chr3	84480001	84800000	B.2.1.2.2.2.2.1.1.2.1.1	0.147102526002972	.	84480001	84800000	#4848FF	1	0.25
chr3	84800001	84920000	B.2.1.2.2.2.1.2.1.1	0.153046062407132	.	84800001	84920000	#4848FF	1	0.25
chr3	84920001	85120000	B.2.2.2.1.2.1.2.1	0.0237741456166419	.	84920001	85120000	#0000FF	1	0.125
chr3	85520001	85720000	B.2.2.2.1.2.1.2.1	0.0237741456166419	.	85520001	85720000	#0000FF	1	0.125
chr3	85720001	86120000	B.2.2.2.2.2.1.2	0.00445765230312036	.	85720001	86120000	#0000FF	1	0.125
chr3	86120001	86200000	B.2.1.2.2.2.2.2.1	0.139673105497771	.	86120001	86200000	#4848FF	1	0.25
chr3	86200001	86320000	B.2.2.2.1.2.2	0.0208023774145617	.	86200001	86320000	#0000FF	1	0.125
chr3	86360001	86720000	B.2.2.2.1.2.2	0.0208023774145617	.	86360001	86720000	#0000FF	1	0.125
chr3	86720001	86960000	B.2.2.1.2.2.2.2.2.1.1.1	0.0356612184249629	.	86720001	86960000	#0000FF	1	0.125
chr3	86960001	87240000	B.2.1.2.2.1.2.1.2.2	0.161961367013373	.	86960001	87240000	#4848FF	1	0.25
chr3	87240001	87640000	B.1.2.2.2.2.2.2.2.2.1	0.297176820208024	.	87240001	87640000	#9191FF	1	0.375
chr3	87640001	88040000	B.2.2.1.2.1.1.1.2	0.0832095096582467	.	87640001	88040000	#0000FF	1	0.125
chr3	88040001	88240000	A.2.1.2.2.2.1.2.1	0.549777117384844	.	88040001	88240000	#FF9191	1	0.75
chr3	88240001	88600000	B.2.2.1.2.2.1.2	0.0490341753343239	.	88240001	88600000	#0000FF	1	0.125
chr3	88640001	88800000	B.2.2.1.2.2.2.2.2.2	0.0297176820208024	.	88640001	88800000	#0000FF	1	0.125
chr3	88840001	88880000	B.2.2.1.2.2.2.2.2.2	0.0297176820208024	.	88840001	88880000	#0000FF	1	0.125
chr3	88880001	89000000	B.2.1.2.2.2.1.2.2	0.150074294205052	.	88880001	89000000	#4848FF	1	0.25
chr3	89000001	89200000	B.2.1.2.2.1.1.1.2.1	0.175334323922734	.	89000001	89200000	#4848FF	1	0.25
chr3	89200001	89280000	B.2.1.2.2.2.2.2.2	0.138187221396731	.	89200001	89280000	#4848FF	1	0.25
chr3	89280001	89480000	B.2.2.2.2.2.1.1.1	0.00742942050520059	.	89280001	89480000	#0000FF	1	0.125
chr3	89560001	89600000	B.2.2.2.2.2.1.1.1	0.00742942050520059	.	89560001	89600000	#0000FF	1	0.125
chr3	89640001	89720000	B.2.2.2.2.2.1.1.1	0.00742942050520059	.	89640001	89720000	#0000FF	1	0.125
chr3	89760001	89840000	B.2.2.2.2.2.1.1.1	0.00742942050520059	.	89760001	89840000	#0000FF	1	0.125
chr3	89880001	89920000	B.2.2.2.2.2.1.1.1	0.00742942050520059	.	89880001	89920000	#0000FF	1	0.125
chr3	89960001	90320000	B.2.2.1.2.1.1.1.1	0.0846953937592868	.	89960001	90320000	#0000FF	1	0.125
chr3	93600001	94440000	B.1.2.2.2.2.1.1	0.306092124814265	.	93600001	94440000	#9191FF	1	0.375
chr3	94440001	94880000	B.2.2.2.2.2.2.2	0.00148588410104012	.	94440001	94880000	#0000FF	1	0.125
chr3	94920001	95040000	B.2.2.2.2.2.2.2	0.00148588410104012	.	94920001	95040000	#0000FF	1	0.125
chr3	95040001	95120000	B.2.1.1.2.1.2.2.2.1	0.237741456166419	.	95040001	95120000	#4848FF	1	0.25
chr3	95120001	95240000	B.2.2.1.1.2.2.2.1.2	0.0891530460624071	.	95120001	95240000	#0000FF	1	0.125
chr3	95280001	95480000	B.2.2.1.1.2.2.2.1.2	0.0891530460624071	.	95280001	95480000	#0000FF	1	0.125
[truncated: 7,568 more rows]
